# Supplementary material for: HCV transmission in high-risk communities in Bulgaria
Source: PLoS One. 2019 Mar 5;14(3):e0212350. doi: 10.1371/journal.pone.0212350 (PMC6400337; doi:10.1371/journal.pone.0212350)
Supplement: S1 File — (ZIP) [file pone.0212350.s002.zip]

Archive with 83 entries (83 files):
- 1006_S41_L001_R1_001.fastq_4d_freq5.fas
- 1008_S22_L001_R1_001.fastq_3a_freq5.fas
- 1072_S3_L001_R1_001.fastq_1a_freq5.fas
- 1146_S36_L001_R1_001.fastq_1a_freq5.fas
- 1149_S74_L001_R1_001.fastq_1a_freq5.fas
- 1156_S89_L001_R1_001.fastq_3a_freq5.fas
- 1157_S10_L001_R1_001.fastq_1a_freq5.fas
- 1180_S75_L001_R1_001.fastq_3a_freq5.fas
- 1186_S83_L001_R1_001.fastq_1a_freq5.fas
- 1205_S95_L001_R1_001.fastq_1a_freq5.fas
- 1207_S71_L001_R1_001.fastq_1a_freq5.fas
- 1216_S82_L001_R1_001.fastq_1a_freq5.fas
- 1216_S82_L001_R1_001.fastq_1b.fas
- 1216_S82_L001_R1_001_1a1b.fas
- 1216_S82_L001_R1_001_1b1a.fas
- 1222_S79_L001_R1_001.fastq_1a_freq5.fas
- 1225_S8_L001_R1_001.fastq_1a_freq5.fas
- 1228_S63_L001_R1_001.fastq_1b_freq5.fas
- 1232_S1_L001_R1_001.fastq_1a_freq5.fas
- 1249_S13_L001_R1_001.fastq_1a_freq5.fas
- 1260_S93_L001_R1_001.fastq_1a_freq5.fas
- 1284_S27_L001_R1_001.fastq_1a_freq5.fas
- 1291_S84_L001_R1_001.fastq_1a_freq5.fas
- 1305_S43_L001_R1_001.fastq_1a_freq5.fas
- 1310_S85_L001_R1_001.fastq_1a_freq5.fas
- 1320_S39_L001_R1_001.fastq_1b_freq5.fas
- 1323_S4_L001_R1_001.fastq_1a_freq5.fas
- 1333_S60_L001_R1_001.fastq_3a_freq5.fas
- 1344_S6_L001_R1_001.fastq_1b_freq5.fas
- 1356_S14_L001_R1_001.fastq_3a_freq5.fas
- 1371_S64_L001_R1_001.fastq_1a_freq5.fas
- 1377_S46_L001_R1_001.fastq_1a_freq5.fas
- 1400_S78_L001_R1_001.fastq_1b_freq5.fas
- 1415_S37_L001_R1_001.fastq_1a_freq5.fas
- 1436_S58_L001_R1_001.fastq_1a_freq5.fas
- 1438_S50_L001_R1_001.fastq_3a.fas
- 1438_S50_L001_R1_001.fastq_4d_freq5.fas
- 1508_S54_L001_R1_001.fastq_1a_freq5.fas
- 1511_S33_L001_R1_001.fastq_1a_freq5.fas
- 1515_S70_L001_R1_001.fastq_1a_freq5.fas
- 1558_S52_L001_R1_001.fastq_1a_freq5.fas
- 1591_S51_L001_R1_001.fastq_1a_freq5.fas
- 1592_S73_L001_R1_001.fastq_1a_freq5.fas
- 1596_S72_L001_R1_001.fastq_3a_freq5.fas
- 1623_S15_L001_R1_001.fastq_1a_freq5.fas
- 1705_S25_L001_R1_001.fastq_1a_freq5.fas
- 1710_S29_L001_R1_001.fastq_1a_freq5.fas
- 1714_S20_L001_R1_001.fastq_1a_freq5.fas
- 1728_S17_L001_R1_001.fastq_1a_freq5.fas
- 1741_S28_L001_R1_001.fastq_3a_freq5.fas
- 1770_S24_L001_R1_001.fastq_1a_freq5.fas
- 252_S9_L001_R1_001.fastq_3a_freq5.fas
- 3_S91_L001_R1_001.fastq_3a_freq5.fas
- 4_S12_L001_R1_001.fastq_1b_freq5.fas
- 43_S11_L001_R1_001.fastq_1b_freq5.fas
- 521_S16_L001_R1_001.fastq_1a_freq5.fas
- 619_S62_L001_R1_001.fastq_1a_freq5.fas
- 621_S57_L001_R1_001.fastq_1a_freq5.fas
- 630_S7_L001_R1_001.fastq_3a_freq5.fas
- 633_S21_L001_R1_001.fastq_3a_freq5.fas
- 678_S31_L001_R1_001.fastq_3a_freq5.fas
- 704_S38_L001_R1_001.fastq_3a_freq5.fas
- 707_S81_L001_R1_001.fastq_1b_freq5.fas
- 709_S45_L001_R1_001.fastq_1a_freq5.fas
- 728_S5_L001_R1_001.fastq_1b_freq5.fas
- 760_S30_L001_R1_001.fastq_2k_freq5.fas
- 786_S40_L001_R1_001.fastq_2k_freq5.fas
- 789_S61_L001_R1_001.fastq_1a_freq5.fas
- 793_S69_L001_R1_001.fastq_1a_freq5.fas
- 793_S69_L001_R1_001.fastq_1b_freq5.fas
- 793_S69_L001_R1_001_1a1b.fas
- 833_S42_L001_R1_001.fastq_1a.fas
- 833_S42_L001_R1_001.fastq_1b_freq5.fas
- 833_S42_L001_R1_001_1a1b.fas
- 879_S68_L001_R1_001.fastq_3a_freq5.fas
- 882_S49_L001_R1_001.fastq_1a_freq5.fas
- 892_S32_L001_R1_001.fastq_1b_freq5.fas
- 918_S2_L001_R1_001.fastq_1a_freq5.fas
- 918_S2_L001_R1_001.fastq_3a.fas
- 918_S2_L001_R1_001_1a3a.fas
- 918_S2_L001_R1_001_3a1a.fas
- 945_S80_L001_R1_001.fastq_1a_freq5.fas
- 989_S19_L001_R1_001.fastq_3a_freq5.fas
