# Supplementary material for: HCV transmission in high-risk communities in Bulgaria
Source: PLoS One. 2019 Mar 5;14(3):e0212350. doi: 10.1371/journal.pone.0212350 (PMC6400337; doi:10.1371/journal.pone.0212350)
Supplement: S1 File — (ZIP) [file pone.0212350.s002.zip › 1006_S41_L001_R1_001.fastq_4d_freq5.fas]

>1006_S41_L001_R1_001.fastq_1_4d_1658
GCCCCACTGCGACGCTGGTCCTCGCCCAACTTATGAGGATCCCAGGCGCCATGGTCGACCTGCTCGCAGG
CGGCCATTGGGGCATTCTGGTTGGCATAGCGTACTTCAGCATGCAAGCTAATTGGGCCAAGGTTATCCTG
GTCCTGTTTCTCTTTGCTGGAGTCGACGCCACCACCTACGTCACCGGGGGCACGGTGGGACAGGCCGCGT
CTGGCCTCGCCTCAATGTTCACCCGGGGTCCCCGCCAGAACATACAGCTCGTTA

>1006_S41_L001_R1_001.fastq_2_4d_352
GCCCCACTGCGACACTGGTCCTCGCCCAATTTATGAGGATCCCAGGCGCCATGGTCGACCTGCTAGCAGG
CGGCCATTGGGGCATTCTGGTTGGCATAGCGTACTTCAGCATGCAAGCTAATTGGGCCAAGGTTATCCTG
GTCCTGTTTCTCTTTGCTGGAGTCGACGCCAGCACCCACACCTTCGGGGGCAGGGCGGGGAAGGACACGT
CTAACTTCGTCTCACTGTTCACCCGGGGTCCCCGCCAGAACATACAGCTCGTTA

>1006_S41_L001_R1_001.fastq_3_4d_296
GCCCCACTGCGACACTGGTCCTCGCCCAACTTATGAGGATCCCAGGCGCCATGGTCGACCTGCTAGCAGG
CGGCCATTGGGGCATTCTGGTTGGCATAGCGTACTTCAGCATGCAAGCTAATTGGGCCAAGGTTATCCTG
GTCCTGTTTCTCTTTGCTGGAGTCGACGCCAGCACCCACACCGCCGGGGGCAGGGCGGGGCAGGACACGT
CTAACTTCGTCTCACTGTTCACCCGGGGTCCCCGCCAGAACATACAGCTCGTTA

>1006_S41_L001_R1_001.fastq_4_4d_282
GCCCCACTGCGACGCTGGTCCTCGCCCAACTTATGAGGATCCCAGGCGCCATGGTCGACCTGCTCGCAGG
CGGCCATTGGGGCATTCTGGTTGGCATAGCGTACTTCAGCATGCAAGCTAATTGGGCCAAGGTTATCCTG
GTCCTGTTTCTCTTTGCTGGAGTCGACGCCACCACCTACGTCACCGGGGGCACGGTGGGACAGGCCGCGT
CTAGCCTCGCCTCAATGTTCACCCGGGGTCCCCGCCAGAACATACAGCTCGTTA

>1006_S41_L001_R1_001.fastq_5_4d_259
GCCCCACTGCGACACTGGTCCTCGCCCAACTTATGAGGATCCCAGGCGCCATGGTCGACCTGCTAGCAGG
CGGCCATTGGGGCATTCTGGTTGGCATAGCGTACTTCAGCATGCAAGCTAATTGGGCCAAGGTTATCCTG
GTCCTGTTTCTCTTTGCTGGAGTCGACGCCGGCACCCACACCGCCGGGGGCAGGGCGGGGAAGGACACGT
CTAACTTCGTCTCACTGTTCACCCGGGGTCCCCGCCAGAACATACAGCTCGTTA

>1006_S41_L001_R1_001.fastq_6_4d_216
GCCCCACTGCGACACTGGTCCTCGCCCAATTTATGAGGATCCCAGGCGCCATGGTCGACCTGCTAGCAGG
CGGCCATTGGGGCATTCTGGTTGGCATAGCGTACTTCAGCATGCAAGCTAATTGGGCCAAGGTTATCCTG
GTCCTGTTTCTCTTTGCTGGAGTCGACGCCAACACCCACACCTCCGGGGGCAGGGCGGGGAAGGACACGT
CTAACTTCGTCTCACTGTTCACCCGGGGTCCCCGCCAGAACATACAGCTCGTTA

>1006_S41_L001_R1_001.fastq_7_4d_213
GCCCCACTGCGACACTGGTCCTCGCCCAATTTATGAGGATCCCAGGCGCCATGGTCGACCTGCTAGCAGG
CGGCCATTGGGGCATTCTGGTTGGCATAGCGTACTTCAGCATGCAAGCTAATTGGGCCAAGGTTATCCTG
GTCCTGTTTCTCTTTGCTGGAGTCGACGCCAGCACCCACACCTCCGGGGGCAGGGCGGGGAAGGACACGT
CTAACTTCGTCTCACTGTTCACCCGGGGTCCCCGCCAGAACATACAGCTCGTTA

>1006_S41_L001_R1_001.fastq_8_4d_203
GCCCCACAGCGACGCTGGTCCTCGCCCAACTTATGAGGATCCCAGGCGCCATGGTCGACCTGCTCGCAGG
CGGCCATTGGGGCATTCTGGTTGGCATAGCGTACTTCAGCATGCAAGCTAATTGGGCCAAGGTTATCCTG
GTCCTGTTTCTCTTTGCTGGAGTCGACGCCACCACCTACGTCACCGGGGGCACGGTGGGACAGGCCGCGT
CTGGCCTCGCCTCAATGTTCACCCGGGGTCCCCGCCAGAACATACAGCTCGTTA

>1006_S41_L001_R1_001.fastq_9_4d_188
GCCCCACTGCGACACTGGTCCTCGCCCAACTTATGAGGATCCCAGGCGCCATGGTCGACCTGCTCGCAGG
CGGCCATTGGGGCATTCTGGTTGGCATAGCGTACTTCAGCATGCAAGCTAATTGGGCCAAGGTTATCCTG
GTCCTGTTTCTCTTTGCTGGAGTCGACGCCACCACCTACGTCACCGGGGGCACGGTGGGACAGGCCGCGT
CTGGCCTCGCCTCAATGTTCACCCGGGGTCCCCGCCAGAACATACAGCTCGTTA

>1006_S41_L001_R1_001.fastq_10_4d_173
GCCCCACTGCGACACTGGTCCTCGCCCAACTTATGAGGATCCCAGGCGCCATGGTCGACCTGCTAGCAGG
CGGCCATTGGGGCATTCTGGTTGGCATAGCGTACTTCAGCATGCAAGCTAATTGGGCCAAGGTTATCCTG
GTCCTGTTTCTCTTTGCTGGAGTCGACGCCACCACCTACGTCACCGGGGGCACGGTGGGACAGGCCGCGT
CTGGCCTCGCCTCAATGTTCACCCGGGGTCCCCGCCAGAACATACAGCTCGTTA

>1006_S41_L001_R1_001.fastq_11_4d_167
GCCCCACTGCGACACTGGTCCTCGCCCAATTTATGAGGATCCCAGGCGCCATGGTCGACCTGCTAGCAGG
CGGCCATTGGGGCATTCTGGTTGGCATAGCGTACTTCAGCATGCAAGCTAATTGGGCCAAGGTTATCCTG
GTCCTGTTTCTCTTTGCTGGAGTCGACGCCACCACCTACGTCACCGGGGGCACGGTGGGACAGGCCGCGT
CTGGCCTCGCCTCAATGTTCACCCGGGGTCCCCGCCAGAACATACAGCTCGTTA

>1006_S41_L001_R1_001.fastq_12_4d_129
GCCCCACTGCGACACTGGTCCTCGCCCAACTTATGAGGATCCCAGGCGCCATGGTCGACCTGCTAGCAGG
CGGCCATTGGGGCATTCTGGTTGGCATAGCGTACTTCAGCATGCAAGCTAATTGGGCCAAGGTTATCCTG
GTCCTGTTTCTCTTTGCTGGAGTCGACGCCAGCACCCACACCGCCGGGGGCAGGGCGGGGAAGGACACGT
CTAACTTCGTCTCACTGTTCACCCGGGGTCCCCGCCAGAACATACAGCTCGTTA

>1006_S41_L001_R1_001.fastq_13_4d_109
GCCCCACTGCGACACTGGTCCTCGCCCAACTTATGAGGATCCCAGGCGCCATGGTCGACCTGCTAGCAGG
CGGCCATTGGGGCATTCTGGTTGGCATAGCGTACTTCAGCATGCAAGCTAATTGGGCCAAGGTTATCCTG
GTCCTGTTTCTCTTTGCTGGAGTCGACGCCGGCACCCACACCGCCGGGGGCAGGGCGGGGCAGGACACGT
CTAACTTCGTCTCACTGTTCACCCGGGGTCCCCGCCAGAACATACAGCTCGTTA

>1006_S41_L001_R1_001.fastq_14_4d_87
GCCCCACTGCGACGCTGGTCCTCGCCCAACTTATGAGGATCCCAGGCGCCATGGTCGACCTGCTCGCAGG
CGGCCATTGGGGCATTCTGGTTGGCGTAGCGTACTTCAGCATGCAAGCTAATTGGGCCAAGGTTATCCTG
GTCCTGTTTCTCTTTGCTGGAGTCGACGCCACCACCTACGTCACCGGGGGCACGGTGGGACAGGCCGCGT
CTGGCCTCGCCTCAATGTTCACCCGGGGTCCCCGCCAGAACATACAGCTCGTTA

>1006_S41_L001_R1_001.fastq_15_4d_82
GCCCCACTGTGACGCTGGTCCTCGCCCAACTTATGAGGATCCCAGGCGCCATGGTCGACCTGCTCGCAGG
CGGCCATTGGGGCATTCTGGTTGGCATAGCGTACTTCAGCATGCAAGCTAATTGGGCCAAGGTTATCCTG
GTCCTGTTTCTCTTTGCTGGAGTCGACGCCACCACCTACGTCACCGGGGGCACGGTGGGACAGGCCGCGT
CTGGCCTCGCCTCAATGTTCACCCGGGGTCCCCGCCAGAACATACAGCTCGTTA

>1006_S41_L001_R1_001.fastq_16_4d_79
GCCCCACTGCGACACTGGTCCTCGCCCAATTTATGAGGATCCCAGGCGCCATGGTCGACCTGCTAGCAGG
CGGCCATTGGGGCATTCTGGTTGGCATAGCGTACTTCAGCATGCAAGCTAATTGGGCCAAGGTTATCCTG
GTCCTGTTTCTCTTTGCTGGAGTCGACGCCGGCACCCACACCGCCGGGGGCAGGGCGGGGCAGGACACGT
CTAACTTCGTCTCACTGTTCACCCGGGGTCCCCGCCAGAACATACAGCTCGTTA

>1006_S41_L001_R1_001.fastq_17_4d_78
GCCCCACTGCGACGCTGGTCCTCGCCCAACTTATGAGGATCCCAGGCGCCATGGTCGACCTGCTCGCAGG
CGGCCATTGGGGCATTCTGGTTGGCATAGCGTACTTCAGCATGCAAGCTAATTGGGCCAAGGTTATCCTG
GTCCTGTTTCTCTTTGCTGGAGTCGACGCCAGCACCCACACCTTCGGGGGCAGGGCGGGGAAGGACACGT
CTAACTTCGTCTCACTGTTCACCCGGGGTCCCCGCCAGAACATACAGCTCGTTA

>1006_S41_L001_R1_001.fastq_18_4d_77
GCCCCACTGCGACGCTGGTCCTCGCCCAACTTATGAGGATCCCAGGCGCCATGGTCGACCTGCTCGCAGG
CGGCCATTGGGGCATTCTGGTTGGCATAGCGTACTTCAGCATGCAAGCTAATTGGGCCAAGGTTATCCTG
GTCCTGTTTCTCTTTGCTGGAGTCGACGCCAGCACCCACACCGCCGGGGGCAGGGCGGGGCAGGACACGT
CTAACTTCGTCTCACTGTTCACCCGGGGTCCCCGCCAGAACATACAGCTCGTTA

>1006_S41_L001_R1_001.fastq_19_4d_74
GCCCCACTGCGACGCTGGTCCTCGCCCAACTTATGAGGATCCCAGGCGCCATGGTCGACCTGCTCGCAGG
CGGCCATTGGGGCATTCTGGTTGGCATAGCGTACTTCAGCATGCAAGCTAATTGGGCCAAGGTTATCCTG
GTCCTGTTTCTCTTTGCTGGAGTCGACGCCAACACCCACACCTCCGGGGGCAGGGCGGGGAAGGACACGT
CTAACTTCGTCTCACTGTTCACCCGGGGTCCCCGCCAGAACATACAGCTCGTTA

>1006_S41_L001_R1_001.fastq_20_4d_70
GCCCCACTGCGACGCTGGTCCTCGCCCAACTTATGAGGATCCCAGGCGCCATGGTCGACCTGCTAGCAGG
CGGCCATTGGGGCATTCTGGTTGGCATAGCGTACTTCAGCATGCAAGCTAATTGGGCCAAGGTTATCCTG
GTCCTGTTTCTCTTTGCTGGAGTCGACGCCACCACCTACGTCACCGGGGGCACGGTGGGACAGGCCGCGT
CTGGCCTCGCCTCAATGTTCACCCGGGGTCCCCGCCAGAACATACAGCTCGTTA

>1006_S41_L001_R1_001.fastq_21_4d_68
GCCCCACTGCGACACTGGTCCTCGCCCAACTTATGAGGATCCCAGGCGCCATGGTCGACCTGCTAGCAGG
CGGCCATTGGGGCATTCTGGTTGGCATAGCGTACTTCAGCATGCAAGCTAATTGGGCCAAGGTTATCCTG
GTCCTGTTTCTCTTTGCTGGAGTCGACGCCAACACCCACACCTCCGGGGGCAGGGCGGGGAAGGACACGT
CTAACTTCGTCTCACTGTTCACCCGGGGTCCCCGCCAGAACATACAGCTCGTTA

>1006_S41_L001_R1_001.fastq_22_4d_68
GCCCCACTGCGACACTGGTCCTCGCCCAATTTATGAGGATCCCAGGCGCCATGGTCGACCTGCTAGCAGG
CGGCCATTGGGGCATTCTGGTTGGCATAGCGTACTTCAGCATGCAAGCTAATTGGGCCAAGGTTATCCTG
GTCCTGTTTCTCTTTGCTGGAGTCGACGCCAGCACCCACACCGCCGGGGGCAGGGCGGGGCAGGACACGT
CTAACTTCGTCTCACTGTTCACCCGGGGTCCCCGCCAGAACATACAGCTCGTTA

>1006_S41_L001_R1_001.fastq_23_4d_61
GCCCCACTGCGACGCTGGTCCTCGCCCAACTTATGAGGATCCCAGGCGCCATGGTCGACCTGCTCGCAGG
CGGCCATTGGGGCATTCTGGTTGGCATAGCGTACTTCAGCATGCAAGCTAATTGGGCCAAGGTTATCCTG
GTCCTGTTTCTCTTTGCTGGAGTCGACGCCAGCACCCACACCTCCGGGGGCAGGGCGGGGAAGGACACGT
CTAACTTCGTCTCACTGTTCACCCGGGGTCCCCGCCAGAACATACAGCTCGTTA

>1006_S41_L001_R1_001.fastq_24_4d_61
GCCCCACTGCGACACTGGTCCTCGCCCAACTTATGAGGATCCCAGGCGCCATGGTCGACCTGCTAGCAGG
CGGCCATTGGGGCATTCTGGTTGGCATAGCGTACTTCAGCATGCAAGCTAATTGGGCCAAGGTTATCCTG
GTCCTGTTTCTCTTTGCTGGAGTCGACGCCAGCACCCACACCTTCGGGGGCAGGGCGGGGAAGGACACGT
CTAACTTCGTCTCACTGTTCACCCGGGGTCCCCGCCAGAACATACAGCTCGTTA

>1006_S41_L001_R1_001.fastq_25_4d_59
GCCCCACTGCGACACTGGTCCTCGCCCAATTTATGAGGATCCCAGGCGCCATGGTCGACCTGCTCGCAGG
CGGCCATTGGGGCATTCTGGTTGGCATAGCGTACTTCAGCATGCAAGCTAATTGGGCCAAGGTTATCCTG
GTCCTGTTTCTCTTTGCTGGAGTCGACGCCACCACCTACGTCACCGGGGGCACGGTGGGACAGGCCGCGT
CTGGCCTCGCCTCAATGTTCACCCGGGGTCCCCGCCAGAACATACAGCTCGTTA

>1006_S41_L001_R1_001.fastq_26_4d_59
GCCCCACTGCGACACTGGTCCTCGCCCAACTTATGAGGATCCCAGGCGCCATGGTCGACCTGCTAGCAGG
CGGCCATTGGGGCATTCTGGTTGGCATAGCGTACTTCAGCATGCAAGCTAATTGGGCCAAGGTTATCCTG
GTCCTGTTTCTCTTTGCTGGAGTCGACGCCAGCACCCACACCTCCGGGGGCAGGGCGGGGAAGGACACGT
CTAACTTCGTCTCACTGTTCACCCGGGGTCCCCGCCAGAACATACAGCTCGTTA

>1006_S41_L001_R1_001.fastq_27_4d_56
GCCCCACTGCGACGCTGGTCCTCGCCCAACTTATGAGGATCCCAGGCGCCATGGTCGACCTGCTAGCAGG
CGGCCATTGGGGCATTCTGGTTGGCATAGCGTACTTCAGCATGCAAGCTAATTGGGCCAAGGTTATCCTG
GTCCTGTTTCTCTTTGCTGGAGTCGACGCCAGCACCCACACCGCCGGGGGCAGGGCGGGGCAGGACACGT
CTAACTTCGTCTCACTGTTCACCCGGGGTCCCCGCCAGAACATACAGCTCGTTA

>1006_S41_L001_R1_001.fastq_28_4d_49
GCCCCACTGCGACGCTGGTCCTCGCCCAACTTATGAGGATCCCAGGCGCCATGGTCGACCTGCTCGCAGG
CGGCCATTGGGGCATTCTGGTTGGCATAGCGTACTTCAGCATGCAAGCTAATTGGGCCAAGGTTATCCTG
GTCCTGTTTCTCTTTGCTGGAGTCGACGCCACCACCTACGTCACCGGGGGCACGGCGGGACAGGCCGCGT
CTGGCCTCGCCTCAATGTTCACCCGGGGTCCCCGCCAGAACATACAGCTCGTTA

>1006_S41_L001_R1_001.fastq_29_4d_42
GCCCCACTGCGACGCTGGTCCTCGCCCAACTCATGAGGATCCCAGGCGCCATGGTCGACCTGCTCGCAGG
CGGCCATTGGGGCATTCTGGTTGGCATAGCGTACTTCAGCATGCAAGCTAATTGGGCCAAGGTTATCCTG
GTCCTGTTTCTCTTTGCTGGAGTCGACGCCACCACCTACGTCACCGGGGGCACGGTGGGACAGGCCGCGT
CTGGCCTCGCCTCAATGTTCACCCGGGGTCCCCGCCAGAACATACAGCTCGTTA

>1006_S41_L001_R1_001.fastq_30_4d_41
GCCCCACTGCGACGCTGGTCCTCGCCCAACTTATGAGGATCCCAGGCGCCATGGTCGACCTGCTCGCAGG
CGGCCATTGGGGCATTCTGGTTGGCATAGCGTACTTCAGCATGCAAGCTAATTGGGCCAAGGTTATCCTG
GTCCTGTTTCTCTTTGCTGGAGTCGACGCCAGCACCCACACCGCCGGGGGCAGGGCGGGGAAGGACACGT
CTAACTTCGTCTCACTGTTCACCCGGGGTCCCCGCCAGAACATACAGCTCGTTA

>1006_S41_L001_R1_001.fastq_31_4d_40
GCCCCACTGCGACGCTGGTCCTCGCCCAACTTATGAGGATCCCAGGCGCCATGGTCGACCTGCTCGCAGG
CGGCCATTGGGGCATTCTGGTTGGCATAGCGTACTTCAGCATGCAAGCTAATTGGGCCAAGGTTATCCTG
GTCCTGTTTCTCTTTGCTGGAGTCGACGCCGGCACCCACACCGCCGGGGGCAGGGCGGGGAAGGACACGT
CTAACTTCGTCTCACTGTTCACCCGGGGTCCCCGCCAGAACATACAGCTCGTTA

>1006_S41_L001_R1_001.fastq_32_4d_38
GCCCCACTGCGACACTGGTCCTCGCCCAATTTATGAGGATCCCAGGCGCCATGGTCGACCTGCTAGCAGG
CGGCCATTGGGGCATTCTGGTTGGCATAGCGTACTTCAGCATGCAAGCTAATTGGGCCAAGGTTATCCTG
GTCCTGTTTCTCTTTGCTGGAGTCGACGCCGGCACCCACACCGCCGGGGGCAGGGCGGGGAAGGACACGT
CTAACTTCGTCTCACTGTTCACCCGGGGTCCCCGCCAGAACATACAGCTCGTTA

>1006_S41_L001_R1_001.fastq_33_4d_37
GCCCCACTGCGACGCTGGTCCTCGCCCAACTTATGAGGATCCCAGGCGCCATGGTCGACCTGCTAGCAGG
CGGCCATTGGGGCATTCTGGTTGGCATAGCGTACTTCAGCATGCAAGCTAATTGGGCCAAGGTTATCCTG
GTCCTGTTTCTCTTTGCTGGAGTCGACGCCGGCACCCACACCGCCGGGGGCAGGGCGGGGAAGGACACGT
CTAACTTCGTCTCACTGTTCACCCGGGGTCCCCGCCAGAACATACAGCTCGTTA

>1006_S41_L001_R1_001.fastq_34_4d_35
GCCCCACTGCGACGCTGGTCCTCGCCCAACTTATGAGGATCCCAGGCGCCATGGTCGACCTGCTCGCAGG
CGGCCATTGGGGCATTCTGGTTGGCATAGCGTACTTCAGCATGCAAGCTAATTGGGCTAAGGTTATCCTG
GTCCTGTTTCTCTTTGCTGGAGTCGACGCCACCACCTACGTCACCGGGGGCACGGTGGGACAGGCCGCGT
CTGGCCTCGCCTCAATGTTCACCCGGGGTCCCCGCCAGAACATACAGCTCGTTA

>1006_S41_L001_R1_001.fastq_35_4d_33
GCCCCACTGCGACGCTGGTCCTCGCCCAACTTATGAGGATCCCAGGCGCCATGGTCGACCTGCTAGCAGG
CGGCCATTGGGGCATTCTGGTTGGCATAGCGTACTTCAGCATGCAAGCTAATTGGGCCAAGGTTATCCTG
GTCCTGTTTCTCTTTGCTGGAGTCGACGCCAACACCCACACCTCCGGGGGCAGGGCGGGGAAGGACACGT
CTAACTTCGTCTCACTGTTCACCCGGGGTCCCCGCCAGAACATACAGCTCGTTA

>1006_S41_L001_R1_001.fastq_36_4d_32
GCCCCACTGCGACACTGGTCCTCGCCCAATTTATGAGGATCCCAGGCGCCATGGTCGACCTGCTAGCAGG
CGGCCATTGGGGCATTCTGGTTGGCATAGCGTACTTCAGCATGCAAGCTAATTGGGCCAAGGTTATCCTG
GTCCTGTTTCTCTTTGCTGGAGTCGACGCCAGCACCCACACCGCCGGGGGCAGGGCGGGGAAGGACACGT
CTAACTTCGTCTCACTGTTCACCCGGGGTCCCCGCCAGAACATACAGCTCGTTA

>1006_S41_L001_R1_001.fastq_37_4d_32
GCCCCACTGCGACGCTGGTCCTCGCCCAACTTATGAGGATCCCAGGCGCCATGGTCGACCTGCTAGCAGG
CGGCCATTGGGGCATTCTGGTTGGCATAGCGTACTTCAGCATGCAAGCTAATTGGGCCAAGGTTATCCTG
GTCCTGTTTCTCTTTGCTGGAGTCGACGCCAGCACCCACACCTTCGGGGGCAGGGCGGGGAAGGACACGT
CTAACTTCGTCTCACTGTTCACCCGGGGTCCCCGCCAGAACATACAGCTCGTTA

>1006_S41_L001_R1_001.fastq_38_4d_32
GCCCCACTGCGACGCTGGTCCTCGCCCAATTTATGAGGATCCCAGGCGCCATGGTCGACCTGCTAGCAGG
CGGCCATTGGGGCATTCTGGTTGGCATAGCGTACTTCAGCATGCAAGCTAATTGGGCCAAGGTTATCCTG
GTCCTGTTTCTCTTTGCTGGAGTCGACGCCAGCACCCACACCTTCGGGGGCAGGGCGGGGAAGGACACGT
CTAACTTCGTCTCACTGTTCACCCGGGGTCCCCGCCAGAACATACAGCTCGTTA

>1006_S41_L001_R1_001.fastq_39_4d_32
GCCCCACTGCGACACTGGTCCTCGCCCAATTTATGAGGATCCCAGGCGCCATGGTCGACCTGCTAGCAAG
CGGCCATTGGGGCATTCTGGTTGGCATAGCGTACTTCAGCATGCAAGCTAATTGGGCCAAGGTTATCCTG
GTCCTGTTTCTCTTTGCTGGAGTCGACGCCAGCACCCACACCGCCGGGGGCAGGGCGGGGCAGGACACGT
CTAACTTCGTCTCACTGTTCACCCGGGGTCCCCGCCAGAACATACAGCTCGTTA

>1006_S41_L001_R1_001.fastq_40_4d_28
GCCCCACTGCGACGCTGGTCCTCGCCCAACTTATGAGGATCCCAGGCGCCATGGTCGACCTGCTCGCAGG
CGGCCATTGGGGCATTCTGGTTGGCATAGCGTACTTCAGCATGCAAGCTAATTGGGCCAAGGTTATCCTG
GTCCTGTTTCTCTTTGCTGGAGTCGACGCCACCACCTACGTCACCGGGGGCACGGTGGGACAGGCCGCGT
CTGGCCTCGCCTCAATGTTCACCCGGGGTCCCCGCCAGAACATACAGCTCGTTG

>1006_S41_L001_R1_001.fastq_41_4d_28
GCCCCACTGCGACGCTGGTCCTCGCCCAACTTATGAGGATCCCAGGCGCCATGGTCGACCTGCTCGCAGG
CGGCCATTGGGGCATTCTGGTTGGCATAGCGTACTTCAGCATGCAAGCTAATTGGGCCAAGGTTATCCTG
GTCCTGTTTCTCTTTGCTGGAGTCGACGCCACCACCTACGTCACCGGGGGCACGGTGGGACAGGCCGCGT
CTGGCCTCGCCTCAATGTTCCCCCGGGGTCCCCGCCAGAACATACAGCTCGTTA

>1006_S41_L001_R1_001.fastq_42_4d_28
GCCCCACTGCGACGCTGGTCCTCGCCCAACTTATGAGGATCCCAGGCGCCATGGTCGACCTGCTCGCAGG
CGGCCATTGGGGCATTCTGGTTGGCATAGCGTACTTCAGCATGCAAGCTAATTGGGCCAAGGTTATCCTG
GTCCTGTTTCTCTTTGCTGGAGTCGACGCCGGCACCCACACCGCCGGGGGCAGGGCGGGGCAGGACACGT
CTAACTTCGTCTCACTGTTCACCCGGGGTCCCCGCCAGAACATACAGCTCGTTA

>1006_S41_L001_R1_001.fastq_43_4d_27
GCCCCACTGCGACACTGGTCCTCGCCCAACTTATGAGGATCCCAGGCGCCATGGTCGACCTGCTCGCAGG
CGGCCATTGGGGCATTCTGGTTGGCATAGCGTACTTCAGCATGCAAGCTAATTGGGCCAAGGTTATCCTG
GTCCTGTTTCTCTTTGCTGGAGTCGACGCCACCACCTACGTCACCGGGGGCACGGTGGGACAGGCCGCGT
CTAGCCTCGCCTCAATGTTCACCCGGGGTCCCCGCCAGAACATACAGCTCGTTA

>1006_S41_L001_R1_001.fastq_44_4d_25
GCCCCACTGCGACGCTGGTCCTCGCCCAATTTATGAGGATCCCAGGCGCCATGGTCGACCTGCTAGCAGG
CGGCCATTGGGGCATTCTGGTTGGCATAGCGTACTTCAGCATGCAAGCTAATTGGGCCAAGGTTATCCTG
GTCCTGTTTCTCTTTGCTGGAGTCGACGCCAGCACCCACACCTCCGGGGGCAGGGCGGGGAAGGACACGT
CTAACTTCGTCTCACTGTTCACCCGGGGTCCCCGCCAGAACATACAGCTCGTTA

>1006_S41_L001_R1_001.fastq_45_4d_22
GCCCCACTGCGACACTGGTCCTCGCCCAATTTATGAGGATCCCAGGCGCCATGGTCGACCTGCTAGCAGG
CGGCCATTGGGGCATTCTGGTTGGCATAGCGTACTTCAGCATGCAAGCTAATTGGGCCAAGGTTATCCTG
GTCCTGTTTCTCTTTGCTGGAGTCGACGCCACCACCTACGTCACCGGGGGCACGGTGGGACAGGCCGCGT
CTAGCCTCGCCTCAATGTTCACCCGGGGTCCCCGCCAGAACATACAGCTCGTTA

>1006_S41_L001_R1_001.fastq_46_4d_22
GCCCCACTGCGACGCTGGTCCTCGCCCAATTTATGAGGATCCCAGGCGCCATGGTCGACCTGCTCGCAGG
CGGCCATTGGGGCATTCTGGTTGGCATAGCGTACTTCAGCATGCAAGCTAATTGGGCCAAGGTTATCCTG
GTCCTGTTTCTCTTTGCTGGAGTCGACGCCACCACCTACGTCACCGGGGGCACGGTGGGACAGGCCGCGT
CTGGCCTCGCCTCAATGTTCACCCGGGGTCCCCGCCAGAACATACAGCTCGTTA

>1006_S41_L001_R1_001.fastq_47_4d_22
GCCCCACTGCGACGCTGGTCCTCGCCCAACTTATGAGGATCCCAGGCGCCATGGTCGACCTGCTAGCAGG
CGGCCATTGGGGCATTCTGGTTGGCATAGCGTACTTCAGCATGCAAGCTAATTGGGCCAAGGTTATCCTG
GTCCTGTTTCTCTTTGCTGGAGTCGACGCCAGCACCCACACCTCCGGGGGCAGGGCGGGGAAGGACACGT
CTAACTTCGTCTCACTGTTCACCCGGGGTCCCCGCCAGAACATACAGCTCGTTA

>1006_S41_L001_R1_001.fastq_48_4d_22
GCCCCACTGCGACGCTGGTCCTCGCCCAACTTATGAGGATCCCAGGCGCCATGGTCGACCTGCTCGCAGG
CGGCCATTGGGGCATTCTGGTTGGCATAGCGTACTTCAGCATGCAAGCTAACTGGGCCAAGGTTATCCTG
GTCCTGTTTCTCTTTGCTGGAGTCGACGCCACCACCTACGTCACCGGGGGCACGGTGGGACAGGCCGCGT
CTGGCCTCGCCTCAATGTTCACCCGGGGTCCCCGCCAGAACATACAGCTCGTTA

>1006_S41_L001_R1_001.fastq_49_4d_22
GCCCCACTGCGACACTGGTCCTCGCCCAACTTATGAGGATCCCAGGCGCCATGGTCGACCTGCTAGCAGG
CGGCCATTGGGGCATTCTGGTTGGCATAGCGTACTTCAGCATGCAAGCTAATTGGGCCAAGGTTATCCTG
GTCCTGTTTCTCTTTGCTGGAGTCGACGCCACCACCTACGTCACCGGGGGCACGGTGGGACAGGCCGCGT
CTAGCCTCGCCTCAATGTTCACCCGGGGTCCCCGCCAGAACATACAGCTCGTTA

>1006_S41_L001_R1_001.fastq_50_4d_21
GCCCCACTGCGACGCTGGTCCTCGCCCAATTTATGAGGATCCCAGGCGCCATGGTCGACCTGCTAGCAGG
CGGCCATTGGGGCATTCTGGTTGGCATAGCGTACTTCAGCATGCAAGCTAATTGGGCCAAGGTTATCCTG
GTCCTGTTTCTCTTTGCTGGAGTCGACGCCACCACCTACGTCACCGGGGGCACGGTGGGACAGGCCGCGT
CTGGCCTCGCCTCAATGTTCACCCGGGGTCCCCGCCAGAACATACAGCTCGTTA

>1006_S41_L001_R1_001.fastq_51_4d_21
GCCCCACTGCGACGCTGGTCCTCGCCCAACTTATGAGGATCCCAGGCGCCATGGTCGACCTGCTAGCAGG
CGGCCATTGGGGCATTCTGGTTGGCATAGCGTACTTCAGCATGCAAGCTAATTGGGCCAAGGTTATCCTG
GTCCTGTTTCTCTTTGCTGGAGTCGACGCCGGCACCCACACCGCCGGGGGCAGGGCGGGGCAGGACACGT
CTAACTTCGTCTCACTGTTCACCCGGGGTCCCCGCCAGAACATACAGCTCGTTA

>1006_S41_L001_R1_001.fastq_52_4d_19
GCCCCACAGCGACGCTGGTCCTCGCCCAACTTATGAGGATCCCAGGCGCCATGGTCGACCTGCTCGCAGG
CGGCCATTGGGGCATTCTGGTTGGCATAGCGTACTTCAGCATGCAAGCTAATTGGGCCAAGGTTATCCTG
GTCCTGTTTCTCTTTGCTGGAGTCGACGCCACCACCTACGTCACCGGGGGCACGGTGGGACAGGCCGCGT
CTAGCCTCGCCTCAATGTTCACCCGGGGTCCCCGCCAGAACATACAGCTCGTTA

>1006_S41_L001_R1_001.fastq_53_4d_19
GCCCCACTGCGACGCTGGTCCTCGCCCAACTTATGAGGATCCCAGGCGCCATGGTCGACCTGCTAGCAGG
CGGCCATTGGGGCATTCTGGTTGGCATAGCGTACTTCAGCATGCAAGCTAATTGGGCCAAGGTTATCCTG
GTCCTGTTTCTCTTTGCTGGAGTCGACGCCAGCACCCACACCGCCGGGGGCAGGGCGGGGAAGGACACGT
CTAACTTCGTCTCACTGTTCACCCGGGGTCCCCGCCAGAACATACAGCTCGTTA

>1006_S41_L001_R1_001.fastq_54_4d_18
GCCCCACTGCGACACTGGTCCTCGCCCAATTTATGAGGATCCCAGGCGCCATGGTCGACCTGCTAGCAGG
CGGCCATTGGGGCATTCTGGTTGGCATAGCGTACTTCAGCATGCAAGCTAATTGGGCCAAGGTTATCCTG
GTCCTGTTTCTCTTTGCTGGAGTCGACGCTAGCACCCACACCTTCGGGGGCAGGGCGGGGAAGGACACGT
CTAACTTCGTCTCACTGTTCACCCGGGGTCCCCGCCAGAACATACAGCTCGTTA

>1006_S41_L001_R1_001.fastq_55_4d_18
GCCCCACTGCGACGCTGGTCCTCGCCCAATTTATGAGGATCCCAGGCGCCATGGTCGACCTGCTAGCAGG
CGGCCATTGGGGCATTCTGGTTGGCATAGCGTACTTCAGCATGCAAGCTAATTGGGCCAAGGTTATCCTG
GTCCTGTTTCTCTTTGCTGGAGTCGACGCCAACACCCACACCTCCGGGGGCAGGGCGGGGAAGGACACGT
CTAACTTCGTCTCACTGTTCACCCGGGGTCCCCGCCAGAACATACAGCTCGTTA

>1006_S41_L001_R1_001.fastq_56_4d_17
GCCCCACCGCGACGCTGGTCCTCGCCCAACTTATGAGGATCCCAGGCGCCATGGTCGACCTGCTCGCAGG
CGGCCATTGGGGCATTCTGGTTGGCATAGCGTACTTCAGCATGCAAGCTAATTGGGCCAAGGTTATCCTG
GTCCTGTTTCTCTTTGCTGGAGTCGACGCCACCACCTACGTCACCGGGGGCACGGTGGGACAGGCCGCGT
CTGGCCTCGCCTCAATGTTCACCCGGGGTCCCCGCCAGAACATACAGCTCGTTA

>1006_S41_L001_R1_001.fastq_57_4d_16
GCCCCACTGCGACGCTGGTCCTCGCCCAACTTATGAGGATCCCAGGCGCCATGGTCGACCTGCTCGCAGG
CGGCCATTGGGGCATTCTGGTTGGCATAGCGTACTTCAGCATGCAAGCTAATTGGGCCAAGGTTATCCTG
GTCCTGTTTCTCTTTGCTGGAGTCGACGCCACCACCTACGTCACCGGGGGCACGGTGGGACAGGCCGCGT
CTGGCCTCGCCTCAATGTTCGCCCGGGGTCCCCGCCAGAACATACAGCTCGTTA

>1006_S41_L001_R1_001.fastq_58_4d_15
GCCCCACTGCGACACTGGTCCTCGCCCAATTTATGAGGATCCCAGGCGCCATGGTCGACCTGCTAGCAGG
CGGCCATTGGGGCATTCTGGTTGGCATAGCGTACTTCAGCATGCAAGCTAATTGGGCCAAGGTTATCCTG
GTCCTGTTTCTCTTTGCTGGAGTCGACGCCAGCACCCACACCTTCGGGGGCAGGGCGGGGAAGGACACGT
CTAACTTCGTCTCACTGTTCACCCGAGGTCCCCGCCAGAACATACAGCTCGTTA

>1006_S41_L001_R1_001.fastq_59_4d_15
GCCCCACTGCGACGCTGGTCCTCGCCCAACTTATGAGGATCCCAGGCGCCATGGTCGACCTGCTCGCAGG
CGGCCATTGGGGCATTCTGGTTGGCATAGCGTACTTCAGCATGCAAGCTAATTGGGCCAAGGTTATCCTG
GTCCTGTTTCTCTTTGCTGGAGTCGACGCCACCACCTACGTCACCGGGGGCACGGTGGGGCAGGCCGCGT
CTGGCCTCGCCTCAATGTTCACCCGGGGTCCCCGCCAGAACATACAGCTCGTTA

>1006_S41_L001_R1_001.fastq_60_4d_15
GCCCCACTGCGACGCTGGTCCTCGCCCAACTCATGAGGATCCCAGGCGCCATGGTCGACCTGCTCGCAGG
CGGCCATTGGGGCATTCTGGTTGGCATAGCGTACTTCAGCATGCAAGCTAATTGGGCCAAGGTTATCCTG
GTCCTGTTTCTCTTTGCTGGAGTCGACGCCACCACCTACGTCACCGGGGGCACGGTGGGACAGGCCGCGT
CTAGCCTCGCCTCAATGTTCACCCGGGGTCCCCGCCAGAACATACAGCTCGTTA

>1006_S41_L001_R1_001.fastq_61_4d_15
GCCCCACTGCGACGCTGGTCCTCGCCCAACTTATGAGGATCCCAGGCGCCATGGTCGACCTGCTCGCAGG
CGGCCATTGGGGCATCCTGGTTGGCATAGCGTACTTCAGCATGCAAGCTAATTGGGCCAAGGTTATCCTG
GTCCTGTTTCTCTTTGCTGGAGTCGACGCCACCACCTACGTCACCGGGGGCACGGTGGGACAGGCCGCGT
CTGGCCTCGCCTCAATGTTCACCCGGGGTCCCCGCCAGAACATACAGCTCGTTA

>1006_S41_L001_R1_001.fastq_62_4d_15
GCCCCACTGCGACGCTGGTCCTCGCCCAATTTATGAGGATCCCAGGCGCCATGGTCGACCTGCTCGCAGG
CGGCCATTGGGGCATTCTGGTTGGCATAGCGTACTTCAGCATGCAAGCTAATTGGGCCAAGGTTATCCTG
GTCCTGTTTCTCTTTGCTGGAGTCGACGCCCGAACCCGCATCACCGGGAGCGAGGCGGGACAGACCACGT
CTAGGCTCGCCTCACTGTTCAGCCCGGGTTCCCGCCAGAACATACAGCTCGTTA

>1006_S41_L001_R1_001.fastq_63_4d_14
GCCCCACTGCGACACTGGTCCTCGCCCAACTTATGAGGATCCCAGGCGCCATGGTCGACCTGCTCGCAGG
CGGCCATTGGGGCATTCTGGTTGGCATAGCGTACTTCAGCATGCAAGCTAATTGGGCCAAGGTTATCCTG
GTCCTGTTTCTCTTTGCTGGAGTCGACGCCAGCACCCACACCGCCGGGGGCAGGGCGGGGCAGGACACGT
CTAACTTCGTCTCACTGTTCACCCGGGGTCCCCGCCAGAACATACAGCTCGTTA

>1006_S41_L001_R1_001.fastq_64_4d_14
GCCCCACTGCGACACTGGTCCTCGCCCAATTTATGAGGATCCCAGGCGCCATGGTCGACCTGCTAGCAAG
CGGCCATTGGGGCATTCTGGTTGGCATAGCGTACTTCAGCATGCAAGCTAATTGGGCCAAGGTTATCCTG
GTCCTGTTTCTCTTTGCTGGAGTCGACGCCACCACCTACGTCACCGGGGGCACGGTGGGACAGGCCGCGT
CTGGCCTCGCCTCAATGTTCACCCGGGGTCCCCGCCAGAACATACAGCTCGTTA

>1006_S41_L001_R1_001.fastq_65_4d_14
GCCCCACTGCGACGCTGGTCCTCGCCCAACTTATGAGGATCCCAGGCGCCATGGTCGACCTGCTCGCAGG
CGGCCATTGGGGCATTCTGGTTGGCATAGCGTACTTCAGCATGCAAGCTAATTGGGCCAAGGTTATCCTG
GTCCTGTTTCTCTTTGCTGGAGTCGACGCCACCACCCACGTCACCGGGGGCACGGTGGGACAGGCCGCGT
CTGGCCTCGCCTCAATGTTCACCCGGGGTCCCCGCCAGAACATACAGCTCGTTA

>1006_S41_L001_R1_001.fastq_66_4d_13
GCCCCACTGCGACGCTGGTCCTCGCCCAACTTATGAGGATCCCAGGCGCCATGGTCGACCTGCTCGCAGG
CGGCCATTGGGGCATTCTGGTTGGCATAGCGTACTTCAGCATGCAAGCTAATTGGGCCAAGGTTATCCTG
GTCCTGTTTCTCTTTGCTGGAGTCGACGCCACCACCTATGTCACCGGGGGCACGGTGGGACAGGCCGCGT
CTGGCCTCGCCTCAATGTTCACCCGGGGTCCCCGCCAGAACATACAGCTCGTTA

>1006_S41_L001_R1_001.fastq_67_4d_13
GCCCCACAGCGACGCTGGTCCTCGCCCAACTTATGAGGATCCCAGGCGCCATGGTCGACCTGCTCGCAGG
CGGCCATTGGGGCATTCTGGTTGGCATAGCGTACTTCAGCATGCAAGCTAATTGGGCCAAGGTTATCCTG
GTCCTGTTTCTCTTTGCTGGAGTCGACGCCACCACCTACGTCACCGGGGGCACGGCGGGACAGGCCGCGT
CTGGCCTCGCCTCAATGTTCACCCGGGGTCCCCGCCAGAACATACAGCTCGTTA

>1006_S41_L001_R1_001.fastq_68_4d_13
GCCCCACTGCGACGCTGGTCCTCGCCCAACTTATGAGGATCCCAGGCGCCATGGTCGACCTGCTCGCAGG
CGGCCATTGGGGCATTCTGGTTGGCATAGCGTACTTCAGCATGCAAGCTAATTGGGCCAAGGTTATCCTG
GTCCTGTTTCTCTTTGCTGGAGTCGACGCCACCACCTACGTCACCGGGGGCACGGTGGGACAGGCCGCGT
CTGGCCTCGCCTCAATGTTCACCCGGGGTCCCCGCCAGAACATACAGCTCATTA

>1006_S41_L001_R1_001.fastq_69_4d_13
GCCCCACTGCGACGCTGGTCCTCGCCCAACTTATGAGGATCCCAGGCGCCATGGTCGACCTGCTCGCAGG
CGGCCATTGGGGCATTCTGGTTGGCATAGCGTACTTCAGCATGCAAGCTAATTGGGCCAAGGTTATCCTG
GTCCTGTTTCTCTTTGCTGGAGTCGACGCCACCACCTACGTCACCGGGGGCACGGTGGGACAGGCCGCGT
CTGGCCTCGCCTCAATGTTCACCCGGGGTCCCCGCCAGAGCATACAGCTCGTTA

>1006_S41_L001_R1_001.fastq_70_4d_12
GCCCCACTGCGACGCTGGTCCTCGCCCAACTTATGAGGATCCCAGGCGCCATGGTCGACCTGCTCGCAGG
CGGCCATTGGGGCATTCTGGTTGGCATAGCGTACTTCAGCATGCAAGCTAATTGGGCCAAGGTTATCCTG
GTCCTGTTTCTCTTTGCCGGAGTCGACGCCACCACCTACGTCACCGGGGGCACGGTGGGACAGGCCGCGT
CTGGCCTCGCCTCAATGTTCACCCGGGGTCCCCGCCAGAACATACAGCTCGTTA

>1006_S41_L001_R1_001.fastq_71_4d_12
GCCCCACTGCGACGCTGGTCCTCGCCCAACTTATGAGGATCCCAGGCGCCATGGTCGACCTGCTCGCAGG
CGGCCATTGGGGCATTCTGGTTGGCATAGCGTACTTCAGCATGCAAGCTAATTGGGCCAAGGTTATCCTG
GTCCTGTTCCTCTTTGCTGGAGTCGACGCCACCACCTACGTCACCGGGGGCACGGTGGGACAGGCCGCGT
CTGGCCTCGCCTCAATGTTCACCCGGGGTCCCCGCCAGAACATACAGCTCGTTA

>1006_S41_L001_R1_001.fastq_72_4d_12
GCCCCACAGCGACGCTGGTCCTCGCCCAACTTATGAGGATCCCAGGCGCCATGGTCGACCTGCTCGCAGG
CGGCCATTGGGGCATTCTGGTTGGCATAGCGTACTTCAGCATGCAAGCTAATTGGGCCAAGGTTATCCTG
GTCCTGTTTCTCTTTGCTGGAGTCGACGCCGGCACCCACACCGCCGGGGGCAGGGCGGGGAAGGACACGT
CTAACTTCGTCTCACTGTTCACCCGGGGTCCCCGCCAGAACATACAGCTCGTTA

>1006_S41_L001_R1_001.fastq_73_4d_11
GCCCCACTGCGACACTAGTCCTCGCCCAATTTATGAGGATCCCAGGCGCCATGGTCGACCTGCTAGCAGG
CGGCCATTGGGGCATTCTGGTTGGCATAGCGTACTTCAGCATGCAAGCTAATTGGGCCAAGGTTATCCTG
GTCCTGTTTCTCTTTGCTGGAGTCGACGCCAGCACCCACACCTTCGGGGGCAGGGCGGGGAAGGACACGT
CTAACTTCGTCTCACTGTTCACCCGGGGTCCCCGCCAGAACATACAGCTCGTTA

>1006_S41_L001_R1_001.fastq_74_4d_11
GCCCCACTGCGACGCTGGTCCTCGCCCAACTTATGAGGATCCCAGGCGCCATGGTCGACCTGCTCGCAGG
CGGCCATTGGGGCATTCTGGTTGGCATAGCGTACTTCAGCATGCAAGCTAATTGGGCCAAGGTTATCCTG
GTCCTGTTTCTCTTTGCTGGAGTCGACGCCACCACCTACGTCACCGGGGGCACAGTGGGACAGGCCGCGT
CTGGCCTCGCCTCAATGTTCACCCGGGGTCCCCGCCAGAACATACAGCTCGTTA

>1006_S41_L001_R1_001.fastq_75_4d_11
GCCCCACTGCGACGCTGGTCCTCGCCCAACTTATGAGGATCCCAGGCGCCATGGTCGACCTGCTCGCAGG
CGGCCATTGGGGCATTCTGGTTGGCATAGCGTACTTCAGCATGCAAGCTAATTGGGCCAAGGTTATCCTG
GTCCTGTTTCTCTTTGCTGGGGTCGACGCCACCACCTACGTCACCGGGGGCACGGTGGGACAGGCCGCGT
CTGGCCTCGCCTCAATGTTCACCCGGGGTCCCCGCCAGAACATACAGCTCGTTA

>1006_S41_L001_R1_001.fastq_76_4d_11
GCCCCACTGCGACGCTGGTCCTCGCCCAACTTATGAGGATCCCAGGCGCCATGGTCGACCTGCTCGCAGG
CGGCCATTGGGGCATTCTGGTTGGCGTAGCGTACTTCAGCATGCAAGCTAATTGGGCCAAGGTTATCCTG
GTCCTGTTTCTCTTTGCTGGAGTCGACGCCACCACCTACGTCACCGGGGGCACGGTGGGACAGGCCGCGT
CTAGCCTCGCCTCAATGTTCACCCGGGGTCCCCGCCAGAACATACAGCTCGTTA

>1006_S41_L001_R1_001.fastq_77_4d_11
GCCCCACTGCGACGCTGGTCCTCGCCCAACTTATGAGGATCCCAGGCGCCATGGTCGACCTGCTCGCAGG
CGGCCATTGGGGCATTCTGGTTGGCATAGCGTACTTCAGCATGCAAGCTAATTGGGCCAAGGTTATCCTG
GTCCTGTTTCTCTTTGCTGGAGTCGACGCCACCACCTACGTCACCGGGGGCACGGTGGGACAGGCCGTGT
CTGGCCTCGCCTCAATGTTCACCCGGGGTCCCCGCCAGAACATACAGCTCGTTA

>1006_S41_L001_R1_001.fastq_78_4d_11
GCCCCACTGCGACGCTGGTCCTCGCCCAACTTATGAGGATCCCAGGCGCCATGGTCGACCTGCTCGCAGG
CGGCCATTGGGGCATTCTGGTTGGCATAGCGTACTTCAGCATGCAAGCTAATTGGGCCAAGGTCATCCTG
GTCCTGTTTCTCTTTGCTGGAGTCGACGCCACCACCTACGTCACCGGGGGCACGGTGGGACAGGCCGCGT
CTGGCCTCGCCTCAATGTTCACCCGGGGTCCCCGCCAGAACATACAGCTCGTTA

>1006_S41_L001_R1_001.fastq_79_4d_11
GCCCCACTGCGACGCTGGTCCTCGCCCAACTTATGAGGATCCCAGGCGCCATGGTCGACCTGCTCGCAGG
CGGCCATTGGGGCATTCTGGTTGGCATAGCGTACTTCAGCATGCAAGCTAATTGGGCCAAGGTTATCCTG
GTCCTGTTTCTCTTTGCTGGAGTCGACGCCACCACCTACGCCACCGGGGGCACGGTGGGACAGGCCGCGT
CTGGCCTCGCCTCAATGTTCACCCGGGGTCCCCGCCAGAACATACAGCTCGTTA

>1006_S41_L001_R1_001.fastq_80_4d_11
GCCCCACTGCGACGCTGGTCCTCGCCCAACTTATGAGGATCCCAGGCGCCATGGTCGACCTGCTCGCAGG
CGGCCATTGGGGCATTCTGGTTGGCATAGCGTACTTCAGCATGCAAGCTAATTGGGCCAAGGTTATCCTG
GTCCTGTTTCTCTTTGCTGGAGTCGACGCCACCACCTACGTCACCGGGGGCACGGTGGGACAGGCCGCGT
CTGGCCTCGCCTCAATGTTCACCCGGGGCCCCCGCCAGAACATACAGCTCGTTA

>1006_S41_L001_R1_001.fastq_81_4d_11
GCCCCACTGCGACGCTGGCCCTCGCCCAACTTATGAGGATCCCAGGCGCCATGGTCGACCTGCTCGCAGG
CGGCCATTGGGGCATTCTGGTTGGCATAGCGTACTTCAGCATGCAAGCTAATTGGGCCAAGGTTATCCTG
GTCCTGTTTCTCTTTGCTGGAGTCGACGCCACCACCTACGTCACCGGGGGCACGGTGGGACAGGCCGCGT
CTGGCCTCGCCTCAATGTTCACCCGGGGTCCCCGCCAGAACATACAGCTCGTTA

>1006_S41_L001_R1_001.fastq_82_4d_10
GCCCCACTGCGACACTGGTCCTCGCCCAATTTATGAGGATCCCAGGCGCCATGGTCGACCTGCTAGCAAG
CGGCCATTGGGGCATTCTGGTTGGCATAGCGTACTTCAGCATGCAAGCTAATTGGGCCAAGGTTATCCTG
GTCCTGTTTCTCTTTGCTGGAGTCGACGCCAGCACCCACACGGCCGGGGGCAGGGCGGGGCAGGACACGT
CTAACTTCGTCTCACTGTTCACCCGGGGTCCCCGCCAGAACATACAGCTCGTTA

>1006_S41_L001_R1_001.fastq_83_4d_10
GCCCCACTGCGACACTGGTCCTCGCCCAACTTATGAGGATCCCAGGCGCCATGGTCGACCTGCTCGCAGG
CGGCCATTGGGGCATTCTGGTTGGCATAGCGTACTTCAGCATGCAAGCTAATTGGGCCAAGGTTATCCTG
GTCCTGTTTCTCTTTGCTGGAGTCGACGCCAGCACCCACACCTCCGGGGGCAGGGCGGGGAAGGACACGT
CTAACTTCGTCTCACTGTTCACCCGGGGTCCCCGCCAGAACATACAGCTCGTTA

>1006_S41_L001_R1_001.fastq_84_4d_10
GCCCCACTGCGACACTGGTCCTCGCCCAACTTATGAGGATCCCAGGCGCCATGGTCGACCTGCTCGCAGG
CGGCCATTGGGGCATTCTGGTTGGCATAGCGTACTTCAGCATGCAAGCTAATTGGGCCAAGGTTATCCTG
GTCCTGTTTCTCTTTGCTGGAGTCGACGCCAACACCCACACCTCCGGGGGCAGGGCGGGGAAGGACACGT
CTAACTTCGTCTCACTGTTCACCCGGGGTCCCCGCCAGAACATACAGCTCGTTA

>1006_S41_L001_R1_001.fastq_85_4d_10
GCCCCACTGCGACGCTGGTCCTCGCCCAACTTATGAGGATCCCAGGCGCCATGGTCGACCTGCTCGCAGG
CGGCCATTGGGGCATTCTGGTTGGCATAGCGTACTTCAGCATACAAGCTAATTGGGCCAAGGTTATCCTG
GTCCTGTTTCTCTTTGCTGGAGTCGACGCCACCACCTACGTCACCGGGGGCACGGTGGGACAGGCCGCGT
CTGGCCTCGCCTCAATGTTCACCCGGGGTCCCCGCCAGAACATACAGCTCGTTA

>1006_S41_L001_R1_001.fastq_86_4d_10
GCCCCACTGCGACGCTGGTCCTCGCCCAACTTATGAGGATCCCAGGCGCCATGGCCGACCTGCTCGCAGG
CGGCCATTGGGGCATTCTGGTTGGCATAGCGTACTTCAGCATGCAAGCTAATTGGGCCAAGGTTATCCTG
GTCCTGTTTCTCTTTGCTGGAGTCGACGCCACCACCTACGTCACCGGGGGCACGGTGGGACAGGCCGCGT
CTGGCCTCGCCTCAATGTTCACCCGGGGTCCCCGCCAGAACATACAGCTCGTTA

>1006_S41_L001_R1_001.fastq_87_4d_10
GCCCCACTGCGACGCTGGTCCTCGCCCAGCTTATGAGGATCCCAGGCGCCATGGTCGACCTGCTCGCAGG
CGGCCATTGGGGCATTCTGGTTGGCATAGCGTACTTCAGCATGCAAGCTAATTGGGCCAAGGTTATCCTG
GTCCTGTTTCTCTTTGCTGGAGTCGACGCCACCACCTACGTCACCGGGGGCACGGTGGGACAGGCCGCGT
CTGGCCTCGCCTCAATGTTCACCCGGGGTCCCCGCCAGAACATACAGCTCGTTA

>1006_S41_L001_R1_001.fastq_88_4d_10
GCCCCACTGCGACACTGGTCCTCGCCCAACTTATGAGGATCCCAGGCGCCATGGTCGACCTGCTCGCAGG
CGGCCATTGGGGCATTCTGGTTGGCATAGCGTACTTCAGCATGCAAGCTAATTGGGCCAAGGTTATCCTG
GTCCTGTTTCTCTTTGCTGGAGTCGACGCCAGCACCCACACCTTCGGGGGCAGGGCGGGGAAGGACACGT
CTAACTTCGTCTCACTGTTCACCCGGGGTCCCCGCCAGAACATACAGCTCGTTA

>1006_S41_L001_R1_001.fastq_89_4d_10
GCCCCACTGCGACGCTGGTCCTCGCCCAACTTATGAGGATCCCAGGCGCCATGGTCGACCTGCTCGCAGG
CGGCCATTGGGGCATTCTGGTTGGCATAGCGTACTTCAGCATGCAAGCTAATTGGGCCAAGGTTATCCTG
GTCCTGCTTCTCTTTGCTGGAGTCGACGCCACCACCTACGTCACCGGGGGCACGGTGGGACAGGCCGCGT
CTGGCCTCGCCTCAATGTTCACCCGGGGTCCCCGCCAGAACATACAGCTCGTTA

>1006_S41_L001_R1_001.fastq_90_4d_10
GCCCCACTGCGACGCTGGTCCTCGCCCAACTTATGAGGATCCCAGGCGCCATGGTCGACCTGCTCGCAGG
CGGCCATTGGGGCATTCTGGTTGGCATAGCGTACTTCAGCATGCAAGCTAATTGGGCCAAGGTTATCCTG
GTCCTGTTTCTCTTTGCTGGAGTCGACGCCACCACCTACGTCACCGGGGGCACGGTGGGACGGGCCGCGT
CTGGCCTCGCCTCAATGTTCACCCGGGGTCCCCGCCAGAACATACAGCTCGTTA

>1006_S41_L001_R1_001.fastq_91_4d_10
GCCCCACTGCGACACTGGTCCTCGCCCAATTTATGAGGATTCCAGGCGCCATGGTCGACCTGCTAGCAGG
CGGCCATTGGGGCATTCTGGTTGGCATAGCGTACTTCAGCATGCAAGCTAATTGGGCCAAGGTTATCCTG
GTCCTGTTTCTCTTTGCTGGAGTCGACGCCAGCACCCACACCTTCGGGGGCAGGGCGGGGAAGGACACGT
CTAACTTCGTCTCACTGTTCACCCGGGGTCCCCGCCAGAACATACAGCTCGTTA

>1006_S41_L001_R1_001.fastq_92_4d_10
GCCCCACTGCGACGCTGGTCCTCGCCCAACTTATGAGGATCCCAGGCGCCATGGTCGACCTGCTCGCAGG
CGGCCATTGGGGCATTCTGGTCGGCATAGCGTACTTCAGCATGCAAGCTAATTGGGCCAAGGTTATCCTG
GTCCTGTTTCTCTTTGCTGGAGTCGACGCCACCACCTACGTCACCGGGGGCACGGTGGGACAGGCCGCGT
CTGGCCTCGCCTCAATGTTCACCCGGGGTCCCCGCCAGAACATACAGCTCGTTA

>1006_S41_L001_R1_001.fastq_93_4d_9
GCCCCACTGCGACACTGGTCCTCGCCCAACTTATGAGGATCCCAGGCGCCATGGTCGACCTGCTCGCAGG
CGGCCATTGGGGCATTCTGGTTGGCATAGCGTACTTCAGCATGCAAGCTAATTGGGCCAAGGTTATCCTG
GTCCTGTTTCTCTTTGCTGGAGTCGACGCCGGCACCCACACCGCCGGGGGCAGGGCGGGGCAGGACACGT
CTAACTTCGTCTCACTGTTCACCCGGGGTCCCCGCCAGAACATACAGCTCGTTA

>1006_S41_L001_R1_001.fastq_94_4d_9
GCCCCACTGCGACACTGGTCCTCGCCCAACTTATGAGGATCCCAGGCGCCATGGTCGACCTGCTAGCAGG
CGGCCATTGGGGCATTCTGGTTGGCATAGCGTACTTCAGCATGCAAGCTAATTGGGCCAAGGTTATCCTG
GTCCTGTTTCTCTTTGCTGGAGTCGACGCCGGCACCCACACCGCCGGGGGCAGGGCGGGGCAGGACACGT
CTAACTTCGTCTCATTGTTCACCCGGGGTCCCCGCCAGAACATACAGCTCGTTA

>1006_S41_L001_R1_001.fastq_95_4d_9
GCCCCACTGCGACACTGGTCCTCGCCCAACTTATGAGGATCCCAGGCGCCATGGTCGACCTGCTCGCAGG
CGGCCATTGGGGCATTCTGGTTGGCATAGCGTACTTCAGCATGCAAGCTAATTGGGCCAAGGTTATCCTG
GTCCTGTTTCTCTTTGCTGGAGTCGACGCCGGCACCCACACCGCCGGGGGCAGGGCGGGGAAGGACACGT
CTAACTTCGTCTCACTGTTCACCCGGGGTCCCCGCCAGAACATACAGCTCGTTA

>1006_S41_L001_R1_001.fastq_96_4d_9
GCCCCACTGCGACGCTGGTCCTCGCCCAACTTATGAGGATCCCAGGCGCCATGGTCGACCTGCTCGCAGG
CGGCCATTGGGGCATTCTGGTTGGCATAGCGTACTTCAGCATGCAAGCTAATTGGGCCAAGGTTATCCTG
GTCCTGTTTCTCTTTGCTGGAGTCGACGCCACCACCTACGTCACCGGGGGCACGGTGGGACAGGCCGCGT
CTGGCCTCGCCTCAATGTTCACCCGGGGTCCCCGCCAGAACATACGGCTCGTTA

>1006_S41_L001_R1_001.fastq_97_4d_9
GCCCCACTGCGACGCTGGTTCTCGCCCAACTTATGAGGATCCCAGGCGCCATGGTCGACCTGCTCGCAGG
CGGCCATTGGGGCATTCTGGTTGGCATAGCGTACTTCAGCATGCAAGCTAATTGGGCCAAGGTTATCCTG
GTCCTGTTTCTCTTTGCTGGAGTCGACGCCACCACCTACGTCACCGGGGGCACGGTGGGACAGGCCGCGT
CTGGCCTCGCCTCAATGTTCACCCGGGGTCCCCGCCAGAACATACAGCTCGTTA

>1006_S41_L001_R1_001.fastq_98_4d_9
GCCCCACTGCGACGCTGGTCCTCGCCCAACTTATGAGGATCCCAGGCGCCATGGTCGACCTGCTCGCAGG
CGGCCATTGGGACATTCTGGTTGGCATAGCGTACTTCAGCATGCAAGCTAATTGGGCCAAGGTTATCCTG
GTCCTGTTTCTCTTTGCTGGAGTCGACGCCACCACCTACGTCACCGGGGGCACGGTGGGACAGGCCGCGT
CTGGCCTCGCCTCAATGTTCACCCGGGGTCCCCGCCAGAACATACAGCTCGTTA

>1006_S41_L001_R1_001.fastq_99_4d_9
GCCCCACTGCGACACTGGTCCTCGCCCAATTTATGAGGATCCCAGGCGCCATGGTCGACCTGCTAGCAGG
CGGCCATTGGGGCATTCTGGTTGGCATAGCGTACTTCAGCATGCAAGCTAATTGGGCCAAGGTTATCCTG
GTCCTGTTTCTCTTTGCTGGAGTCGACGCCAGCACCCACACGGCCGGGGGCAGGGCGGGGCAGGACACGT
CTAACTTCGTCTCACTGTTCACCCGGGGTCCCCGCCAGAACATACAGCTCGTTA

>1006_S41_L001_R1_001.fastq_100_4d_9
GCCCCACTGCGACGCTGGTCCTCGCCCAATTTATGAGGATCCCAGGCGCCATGGTCGACCTGCTAGCAGG
CGGCCATTGGGGCATTCTGGTTGGCATAGCGTACTTCAGCATGCAAGCTAATTGGGCCAAGGTTATCCTG
GTCCTGTTTCTCTTTGCTGGAGTCGACGCCAGCACCCACACCGCCGGGGGCAGGGCGGGGCAGGACACGT
CTAACTTCGTCTCACTGTTCACCCGGGGTCCCCGCCAGAACATACAGCTCGTTA

>1006_S41_L001_R1_001.fastq_101_4d_9
GCCCCACTGCGACGCTGGTCCTCGCCCAACTTATGAGGATCCCAGGCGCCATGGTCGACCTGCTCGCAGG
CGGCCATTGGGGCATTCTGGTTGGCATAGCGTACTTCAGCATGCAAGCTAATTGGGCCAAGGTTATCCTG
GTCCTGTTTCTCTTTGCTGGAGTCGACGCCACCACCTACGTCACCGGGGGCACGGTGGGACAGGCCGCGC
CTGGCCTCGCCTCAATGTTCACCCGGGGTCCCCGCCAGAACATACAGCTCGTTA

>1006_S41_L001_R1_001.fastq_102_4d_9
GCCCCACTGCGACACTGGTCCTCGCCCAATTTATGAGGATCCCAGGCGCCATGGTCGACCTGCTAGCAGG
CGGCCATTGGGGCATTCTGGTTGGCATAGCGTACTTCAGCATGCAAGCTAATTGGGCCAAGGTTATCCTG
GTCCTGTTTCTCTTTGCTGGAGTCGACGCCAGCACCCACACCTTCGGGGGCAGGGCGGGGAAGGACACGT
CTAACTTCGTCTCACTGTTCCCCCGGGGTCCCCGCCAGAACATACAGCTCGTTA

>1006_S41_L001_R1_001.fastq_103_4d_9
GCCCCACTGCGACGCTGGTCCTCGCCCAACTTATGAGGATCCCAGGCGCCATGGTCGACCTGCTCGCAGG
CGGCCATTGGGGCATTCTGGTTGGCATAGCGTACTTCAGCATGCAAGCTAATTGGGCCAAGGTTATCCTG
GTCCTGTTTCTCCTTGCTGGAGTCGACGCCACCACCTACGTCACCGGGGGCACGGTGGGACAGGCCGCGT
CTGGCCTCGCCTCAATGTTCACCCGGGGTCCCCGCCAGAACATACAGCTCGTTA

>1006_S41_L001_R1_001.fastq_104_4d_9
GCCCCACAGCGACGCTGGTCCTCGCCCAACTTATGAGGATCCCAGGCGCCATGGTCGACCTGCTCGCAGG
CGGCCATTGGGGCATTCTGGTTGGCATAGCGTACTTCAGCATGCAAGCTAATTGGGCCAAGGTTATCCTG
GTCCTGTTTCTCTTTGCTGGAGTCGACGCCAGCACCCACACCTTCGGGGGCAGGGCGGGGAAGGACACGT
CTAACTTCGTCTCACTGTTCACCCGGGGTCCCCGCCAGAACATACAGCTCGTTA

>1006_S41_L001_R1_001.fastq_105_4d_9
GCCCCACTGCAACACTGGTCCTCGCCCAACTTATGAGGATCCCAGGCGCCATGGTCGACCTGCTAGCAGG
CGGCCATTGGGGCATTCTGGTTGGCATAGCGTACTTCAGCATGCAAGCTAATTGGGCCAAGGTTATCCTG
GTCCTGTTTCTCTTTGCTGGAGTCGACGCCGGCACCCACACCGCCGGGGGCAGGGCGGGGCAGGACACGT
CTAACTTCGTCTCACTGTTCACCCGGGGTCCCCGCCAGAACATACAGCTCGTTA

>1006_S41_L001_R1_001.fastq_106_4d_9
GCCCCACTGCGACGCTGGTCCTCGCCCAACTTATGAGGATCCCAGGCGCCATGGTCGACCTGCTCGCAGG
CGGCCATTGGGGCATTCTGGTTGGCATAGCGTACTTCAGCATGCAAGCTAATTGGGCCAAGGTTATCCTG
GTCCTGTTTCTCTTTGCTGGAGTCGACGCCACCACCTACGTCACCGGGGGCACGATGGGACAGGCCGCGT
CTGGCCTCGCCTCAATGTTCACCCGGGGTCCCCGCCAGAACATACAGCTCGTTA

>1006_S41_L001_R1_001.fastq_107_4d_9
GCCCCACTGCGACGCTGGTCCTCGCCCAACTTATGAGGATCCCAGGCGCCATGGTCGACCTGCTCGCAGG
CGGCCATTGGGGCATTCTGGCTGGCATAGCGTACTTCAGCATGCAAGCTAATTGGGCCAAGGTTATCCTG
GTCCTGTTTCTCTTTGCTGGAGTCGACGCCACCACCTACGTCACCGGGGGCACGGTGGGACAGGCCGCGT
CTGGCCTCGCCTCAATGTTCACCCGGGGTCCCCGCCAGAACATACAGCTCGTTA

>1006_S41_L001_R1_001.fastq_108_4d_9
GCCCCACTGCGACGCTGGTCCTCGCCCAACTTATGAGGATCCCAGGCGCCATGGTCGACCTGCTCGCAGG
CGGCCATTGGGGCATTCTGGTTGGCATAGCGTACTTCAGCATGCAGGCTAATTGGGCCAAGGTTATCCTG
GTCCTGTTTCTCTTTGCTGGAGTCGACGCCACCACCTACGTCACCGGGGGCACGGTGGGACAGGCCGCGT
CTGGCCTCGCCTCAATGTTCACCCGGGGTCCCCGCCAGAACATACAGCTCGTTA

>1006_S41_L001_R1_001.fastq_109_4d_9
GCCCCACTGCGACGCTGGTCCTCGCCCAACTTATGAGGATCCCAGGCGCCATGGTCGACCTGCTCGCAGG
CGGCCATTGGGGCATTCTGGTTGGCATAGCGTACTTCAGCATGCAAGCTAATTGGGCCAAGGTTATCCTG
GTCCTGTTTCTCTTTGCTGGAGTCGACGCCCGAACCCGCATCACCGGGAGCGAGGCGGGACAGACCACGT
CTAGGCTCGCCTCACTGTTCAGCCCGGGTTCCCGCCAGAACATACAGCTCGTTA

>1006_S41_L001_R1_001.fastq_110_4d_9
GCCCCACTGCGACGCTGGTCCTCGCCCAACTTATGAGGATCCCAGGCGCCATGGTCGACCTGCTCGCAGG
CGGCCATTGGGGCATTCTGGTTGGCATAGCGTACTTCAGCATGCAAGCTAATTGGGCCAAGGTTATCCTG
GTCCTGTTTCTCTTTGCTGGAGTCGACGCCACCACCTACGTCACCGGGGGCACGGTGGGACAGGCCGCGT
CCGGCCTCGCCTCAATGTTCACCCGGGGTCCCCGCCAGAACATACAGCTCGTTA

>1006_S41_L001_R1_001.fastq_111_4d_8
GCCCCACTGCGACACTGGTCCTCGCTCAATTTATGAGGATCCCAGGCGCCATGGTCGACCTGCTAGCAGG
CGGCCATTGGGGCATTCTGGTTGGCATAGCGTACTTCAGCATGCAAGCTAATTGGGCCAAGGTTATCCTG
GTCCTGTTTCTCTTTGCTGGAGTCGACGCCAGCACCCACACCTTCGGGGGCAGGGCGGGGAAGGACACGT
CTAACTTCGTCTCACTGTTCACCCGGGGTCCCCGCCAGAACATACAGCTCGTTA

>1006_S41_L001_R1_001.fastq_112_4d_8
GCCCCACTGCGACGCTGGTCCTCGCCCAACTTATGAGGATCCCAGGCGCCATGGTCGACCTGCCCGCAGG
CGGCCATTGGGGCATTCTGGTTGGCATAGCGTACTTCAGCATGCAAGCTAATTGGGCCAAGGTTATCCTG
GTCCTGTTTCTCTTTGCTGGAGTCGACGCCACCACCTACGTCACCGGGGGCACGGTGGGACAGGCCGCGT
CTGGCCTCGCCTCAATGTTCACCCGGGGTCCCCGCCAGAACATACAGCTCGTTA

>1006_S41_L001_R1_001.fastq_113_4d_8
GCCCCACTGCGACGCTGGTCCTCGCCCAACTTATGAGGATCCCAGGCGCCACGGTCGACCTGCTCGCAGG
CGGCCATTGGGGCATTCTGGTTGGCATAGCGTACTTCAGCATGCAAGCTAATTGGGCCAAGGTTATCCTG
GTCCTGTTTCTCTTTGCTGGAGTCGACGCCACCACCTACGTCACCGGGGGCACGGTGGGACAGGCCGCGT
CTGGCCTCGCCTCAATGTTCACCCGGGGTCCCCGCCAGAACATACAGCTCGTTA

>1006_S41_L001_R1_001.fastq_114_4d_8
GCCCCACTGCGACGCTGGTCCTCGCCCAACTTATGAGGATCCCAGGCGCCATGGTCGACCTGCTCGCAGG
CGGCCATTGGGGCATTCTGGTTGGCATAGCGTACTTCAGCATGCAAGCTAATTGGGCCAAGGTTATCCTG
GTCCTGTTTCTCTTTGCTGGAGTCGACGCCACCACCTACGTCACCGGGGGCACGGTGGGGCAGGCCGCGT
CTAGCCTCGCCTCAATGTTCACCCGGGGTCCCCGCCAGAACATACAGCTCGTTA

>1006_S41_L001_R1_001.fastq_115_4d_8
GCCCCACTGCGACGCTGGTCCTCGCCCAACTTATGAGGATCCCAGGCGCCATGGTCGACCTGCTCGCAGG
CGGCCATTGGGGCATTCTGGTTGGCATAGCGTACTTCAGCATGCAAGCTAATTGGGCCAAGGTTATCCTG
GTCCTGTTTCTCTTTGCTGGAGTCGACGCCACCACCTACGTCACCGGGGGCACGGTGGGACAGACCGCGT
CTGGCCTCGCCTCAATGTTCACCCGGGGTCCCCGCCAGAACATACAGCTCGTTA

>1006_S41_L001_R1_001.fastq_116_4d_8
GCCCCACTGCGACGCTGGTCCTCGCCCAACTTATGAGGATCCCAGGCGCCATGGTCGACCTGCTCGCAGG
CGGCCATTGGGGCATTCTGGTTGGCATAGCGTACTTCAGCATGCAAGCTAATTGGGCCAAGGTTATCCTG
GTCCTGTTTCTCTTCGCTGGAGTCGACGCCACCACCTACGTCACCGGGGGCACGGTGGGACAGGCCGCGT
CTGGCCTCGCCTCAATGTTCACCCGGGGTCCCCGCCAGAACATACAGCTCGTTA

>1006_S41_L001_R1_001.fastq_117_4d_8
GCCCCACTGCGACACTGGTCCTCGCCCAACTTATGAGGATCCCAGGCGCCATGGTCGACCTGCTCGCAGG
CGGCCATTGGGGCATTCTGGTTGGCGTAGCGTACTTCAGCATGCAAGCTAATTGGGCCAAGGTTATCCTG
GTCCTGTTTCTCTTTGCTGGAGTCGACGCCACCACCTACGTCACCGGGGGCACGGTGGGACAGGCCGCGT
CTGGCCTCGCCTCAATGTTCACCCGGGGTCCCCGCCAGAACATACAGCTCGTTA

>1006_S41_L001_R1_001.fastq_118_4d_8
GCCCCACTGCGACGCTGGTCCTCGCCCAACTTATGAGGATCCCAGGCGCCATGGTCGGCCTGCTCGCAGG
CGGCCATTGGGGCATTCTGGTTGGCATAGCGTACTTCAGCATGCAAGCTAATTGGGCCAAGGTTATCCTG
GTCCTGTTTCTCTTTGCTGGAGTCGACGCCACCACCTACGTCACCGGGGGCACGGTGGGACAGGCCGCGT
CTGGCCTCGCCTCAATGTTCACCCGGGGTCCCCGCCAGAACATACAGCTCGTTA

>1006_S41_L001_R1_001.fastq_119_4d_8
GCCCCACTGCGACACTGGTCCTCGCCCAATTTATGAGGATCCCAGGCGCCATGGTCGACCTGCTCGCAGG
CGGCCATTGGGGCATTCTGGTTGGCATAGCGTACTTCAGCATGCAAGCTAATTGGGCCAAGGTTATCCTG
GTCCTGTTTCTCTTTGCTGGAGTCGACGCCACCACCTACGTCACCGGGGGCACGGTGGGACAGGCCGCGT
CTAGCCTCGCCTCAATGTTCACCCGGGGTCCCCGCCAGAACATACAGCTCGTTA

>1006_S41_L001_R1_001.fastq_120_4d_8
GCCCCACTGCGACGCTGGTCCTCGCCCAACTTATGAGGATCCCAGGCGCCATGGTCGACCTGCTCGCAGG
CGGCCACTGGGGCATTCTGGTTGGCATAGCGTACTTCAGCATGCAAGCTAATTGGGCCAAGGTTATCCTG
GTCCTGTTTCTCTTTGCTGGAGTCGACGCCACCACCTACGTCACCGGGGGCACGGTGGGACAGGCCGCGT
CTGGCCTCGCCTCAATGTTCACCCGGGGTCCCCGCCAGAACATACAGCTCGTTA

>1006_S41_L001_R1_001.fastq_121_4d_8
GCCCCACTGCGACGCTGGTCCTCGCCCAACTTATGAGGATCCCAGGCGCCATGGTCGACCTGCTCGCAGG
CGGCCATTGGGGCATTCTGGTTGGCATAGCGTACTTCAGCATGCAAGCTAATTGGGCCAAGGTTATCCTG
GTCCTGTTTCTCTTTGCTGGAGTCGACGCCACCACCTACGTCACCGGGGGCACGGTGGGACAGGCCGCGT
CTGGCCTCGCCTCAATGTCCACCCGGGGTCCCCGCCAGAACATACAGCTCGTTA

>1006_S41_L001_R1_001.fastq_122_4d_8
GCCCCACTGCGACACTGGTCCTCGCCCAACTTATGAGGATCCCAGGCGCCATGGTCGACCTGCTAGCAGG
CGGCCATTGGGGCATTCTGGTTGGCGTAGCGTACTTCAGCATGCAAGCTAATTGGGCCAAGGTTATCCTG
GTCCTGTTTCTCTTTGCTGGAGTCGACGCCAACACCCACACCTCCGGGGGCAGGGCGGGGAAGGACACGT
CTAACTTCGTCTCACTGTTCACCCGGGGTCCCCGCCAGAACATACAGCTCGTTA

>1006_S41_L001_R1_001.fastq_123_4d_8
GCCCCACTGCGACGCTGGTCCTCGCCCAACCTATGAGGATCCCAGGCGCCATGGTCGACCTGCTCGCAGG
CGGCCATTGGGGCATTCTGGTTGGCATAGCGTACTTCAGCATGCAAGCTAATTGGGCCAAGGTTATCCTG
GTCCTGTTTCTCTTTGCTGGAGTCGACGCCACCACCTACGTCACCGGGGGCACGGTGGGACAGGCCGCGT
CTGGCCTCGCCTCAATGTTCACCCGGGGTCCCCGCCAGAACATACAGCTCGTTA

>1006_S41_L001_R1_001.fastq_124_4d_8
GCCCCACTGCGACGCTGGTCCTCGCCCAACTTATGAGGATCCCAGGCGCCATGGTCGACCTGCTCGCAGG
CGGCCATTGGGGCATTCTGGTTGGCATAGCGTACTTCAGCATGCAAGCTAATTGGGCCAAGGTTATCCTG
GTCCTGTTTCTCTTTGCTGGAGTCGACGCCACCACCTACGTCGCCGGGGGCACGGTGGGACAGGCCGCGT
CTGGCCTCGCCTCAATGTTCACCCGGGGTCCCCGCCAGAACATACAGCTCGTTA

>1006_S41_L001_R1_001.fastq_125_4d_8
GCCCCACTGCGACGCTGGTCCTCGCCCAACTTATGAGGATCCCAGGCGCCATGGTCGACCTGCTCGCGGG
CGGCCATTGGGGCATTCTGGTTGGCATAGCGTACTTCAGCATGCAAGCTAATTGGGCCAAGGTTATCCTG
GTCCTGTTTCTCTTTGCTGGAGTCGACGCCACCACCTACGTCACCGGGGGCACGGTGGGACAGGCCGCGT
CTGGCCTCGCCTCAATGTTCACCCGGGGTCCCCGCCAGAACATACAGCTCGTTA

>1006_S41_L001_R1_001.fastq_126_4d_7
GCCCCACTGCGACGCTGGTCCTCGCCCAATTTATGAGGATCCCAGGCGCCATGGTCGACCTGCTAGCAGG
CGGCCATTGGGGCATTCTGGTTGGCATAGCGTACTTCAGCATGCAAGCTAATTGGGCCAAGGTTATCCTG
GTCCTGTTTCTCTTTGCTGGAGTCGACGCCGGCACCCACACCGCCGGGGGCAGGGCGGGGAAGGACACGT
CTAACTTCGTCTCACTGTTCACCCGGGGTCCCCGCCAGAACATACAGCTCGTTA

>1006_S41_L001_R1_001.fastq_127_4d_7
GCCCCACTGCGACGCTGGTCCTCGCCCAACTTATGAGGATCCCAGGCGCCATGGTCGACCTGCTCGCAGG
CGGCCATTGGGGCATTCTGGTTGGCATAGCGTACTTCAGCATGCAAGCTAATTGGGCCAAGGTTGTCCTG
GTCCTGTTTCTCTTTGCTGGAGTCGACGCCACCACCTACGTCACCGGGGGCACGGTGGGACAGGCCGCGT
CTGGCCTCGCCTCAATGTTCACCCGGGGTCCCCGCCAGAACATACAGCTCGTTA

>1006_S41_L001_R1_001.fastq_128_4d_7
GCCCCACTGCGACGCTAGTCCTCGCCCAACTTATGAGGATCCCAGGCGCCATGGTCGACCTGCTCGCAGG
CGGCCATTGGGGCATTCTGGTTGGCATAGCGTACTTCAGCATGCAAGCTAATTGGGCCAAGGTTATCCTG
GTCCTGTTTCTCTTTGCTGGAGTCGACGCCACCACCTACGTCACCGGGGGCACGGTGGGACAGGCCGCGT
CTGGCCTCGCCTCAATGTTCACCCGGGGTCCCCGCCAGAACATACAGCTCGTTA

>1006_S41_L001_R1_001.fastq_129_4d_7
GCCCCACTGCGACACTGGTCCTCGCCCAACTTATGAGGATCCCAGGCGCCATGGTCGACCTGCTAGCAGG
CGGCCATTGGGGCATTCTGGTTGGCATAGCGTACTTCAGCATGCAAGCTAATTGGGCCAAGGTTATCCTG
GTCCTGTTTCTCTTTGCTGGAGTCGACGCCACCACCTACGTCACCGGGGGCACGGCGGGACAGGCCGCGT
CTGGCCTCGCCTCAATGTTCACCCGGGGTCCCCGCCAGAACATACAGCTCGTTA

>1006_S41_L001_R1_001.fastq_130_4d_7
GCCCCACTGCGACGCTGGTCCTCGCCCAACTTATGAGGATCCCAGGCGCCATGGTCGACCTGCTCGCAGG
CGGCCATTGGGGCATTCTGGTTGGCACAGCGTACTTCAGCATGCAAGCTAATTGGGCCAAGGTTATCCTG
GTCCTGTTTCTCTTTGCTGGAGTCGACGCCACCACCTACGTCACCGGGGGCACGGTGGGACAGGCCGCGT
CTGGCCTCGCCTCAATGTTCACCCGGGGTCCCCGCCAGAACATACAGCTCGTTA

>1006_S41_L001_R1_001.fastq_132_4d_7
GCCCCACTGCGGCGCTGGTCCTCGCCCAACTTATGAGGATCCCAGGCGCCATGGTCGACCTGCTCGCAGG
CGGCCATTGGGGCATTCTGGTTGGCATAGCGTACTTCAGCATGCAAGCTAATTGGGCCAAGGTTATCCTG
GTCCTGTTTCTCTTTGCTGGAGTCGACGCCACCACCTACGTCACCGGGGGCACGGTGGGACAGGCCGCGT
CTGGCCTCGCCTCAATGTTCACCCGGGGTCCCCGCCAGAACATACAGCTCGTTA

>1006_S41_L001_R1_001.fastq_133_4d_7
GCCCCGCTGCGACGCTGGTCCTCGCCCAACTTATGAGGATCCCAGGCGCCATGGTCGACCTGCTCGCAGG
CGGCCATTGGGGCATTCTGGTTGGCATAGCGTACTTCAGCATGCAAGCTAATTGGGCCAAGGTTATCCTG
GTCCTGTTTCTCTTTGCTGGAGTCGACGCCACCACCTACGTCACCGGGGGCACGGTGGGACAGGCCGCGT
CTGGCCTCGCCTCAATGTTCACCCGGGGTCCCCGCCAGAACATACAGCTCGTTA

>1006_S41_L001_R1_001.fastq_134_4d_7
GCCCCACTGCGACGCTGGTCCTCGCCCAACTTATGAGGATCCCAGGCGCCATGGTCGACCTGCTCGCAGG
CGGCCATTGGGGCATTCTGGTTGGCATAGCGTACTTCAGCATGCAAGCTAATTGGGCCAAGGTTACCCTG
GTCCTGTTTCTCTTTGCTGGAGTCGACGCCACCACCTACGTCACCGGGGGCACGGTGGGACAGGCCGCGT
CTGGCCTCGCCTCAATGTTCACCCGGGGTCCCCGCCAGAACATACAGCTCGTTA

>1006_S41_L001_R1_001.fastq_135_4d_7
GCCCCACTGCGACACTGGTCCTCGCCCAATTTATGAGGATCCCAGGCGCCATGGTCGACCTGCTAGCAGG
CGGCCATTGGGGCATTCTGGTTGGCATAGCGTACTTCAGCATGCAAGCTAATTGGGCCAAGGTTATCCTG
GTCCTGTTTCTCTTTGCTGGAGTCGACGCCAACACCCACACCTCCGGGGGCAGGGCGGGGAAGGACACGT
CTAACTTCGTCTCACTGTTCACCCGGGGTCCCCGCCAGAACATACAGCTTGTTA

>1006_S41_L001_R1_001.fastq_136_4d_7
GCCCCACTGCGACGCTGGTCCTCGCCCAACTTATGAGGATCCCAAGCGCCATGGTCGACCTGCTCGCAGG
CGGCCATTGGGGCATTCTGGTTGGCATAGCGTACTTCAGCATGCAAGCTAATTGGGCCAAGGTTATCCTG
GTCCTGTTTCTCTTTGCTGGAGTCGACGCCACCACCTACGTCACCGGGGGCACGGTGGGACAGGCCGCGT
CTGGCCTCGCCTCAATGTTCACCCGGGGTCCCCGCCAGAACATACAGCTCGTTA

>1006_S41_L001_R1_001.fastq_137_4d_7
GCCCCACTGCGACGCTGGTCCTCGCCCAACTTATGAGGATCCCAGGCGCCATGGTCGACCTGCTCGCAGG
CGGCCATTGGGGTATTCTGGTTGGCATAGCGTACTTCAGCATGCAAGCTAATTGGGCCAAGGTTATCCTG
GTCCTGTTTCTCTTTGCTGGAGTCGACGCCACCACCTACGTCACCGGGGGCACGGTGGGACAGGCCGCGT
CTGGCCTCGCCTCAATGTTCACCCGGGGTCCCCGCCAGAACATACAGCTCGTTA

>1006_S41_L001_R1_001.fastq_138_4d_7
GCCCCACTGCGACGCTGGTCCTCGCCCAACTTATGAGGATCCCAGGCGCCATGGTCGACCTGCTCGCAGG
CGGCCATTGGGGCATTCTGGTTGGCATAGCGTACCTCAGCATGCAAGCTAATTGGGCCAAGGTTATCCTG
GTCCTGTTTCTCTTTGCTGGAGTCGACGCCACCACCTACGTCACCGGGGGCACGGTGGGACAGGCCGCGT
CTGGCCTCGCCTCAATGTTCACCCGGGGTCCCCGCCAGAACATACAGCTCGTTA

>1006_S41_L001_R1_001.fastq_139_4d_7
GCCCCACTGCGACGCTGGTCCCCGCCCAACTTATGAGGATCCCAGGCGCCATGGTCGACCTGCTCGCAGG
CGGCCATTGGGGCATTCTGGTTGGCATAGCGTACTTCAGCATGCAAGCTAATTGGGCCAAGGTTATCCTG
GTCCTGTTTCTCTTTGCTGGAGTCGACGCCACCACCTACGTCACCGGGGGCACGGTGGGACAGGCCGCGT
CTGGCCTCGCCTCAATGTTCACCCGGGGTCCCCGCCAGAACATACAGCTCGTTA

>1006_S41_L001_R1_001.fastq_140_4d_7
GCCCCACTGCGACGCTGGTCCTCGCCCAACTTATGAGGATCCCAGGCGCCATGGTCGACCTGCTCGCAGG
CGGCCATTGGGGCATTCTGGTTGGCATAGCGTACTTCAGCATGCAAGCTAATTGGGCCAAGGCTATCCTG
GTCCTGTTTCTCTTTGCTGGAGTCGACGCCACCACCTACGTCACCGGGGGCACGGTGGGACAGGCCGCGT
CTGGCCTCGCCTCAATGTTCACCCGGGGTCCCCGCCAGAACATACAGCTCGTTA

>1006_S41_L001_R1_001.fastq_141_4d_7
GCCCCACAGCGACGCTGGTCCTCGCCCAACTTATGAGGATCCCAGGCGCCATGGTCGACCTGCTCGCAGG
CGGCCATTGGGGCATTCTGGTTGGCATAGCGTACTTCAGCATGCAAGCTAATTGGGCCAAGGTTATCCTG
GTCCTGTTTCTCTTTGCTGGAGTCGACGCCAGCACCCACACCGCCGGGGGCAGGGCGGGGCAGGACACGT
CTAACTTCGTCTCACTGTTCACCCGGGGTCCCCGCCAGAACATACAGCTCGTTA

>1006_S41_L001_R1_001.fastq_142_4d_6
GCCCCACTGCGACACTGGTCCTCGCCCAACTTATGAGGATCCCAGGCGCCATGGTCGACCTGCTCGCAGG
CGGCCATTGGGGCATTCTGGTTGGCATAGCGTACTTCAGCATGCAAGCTAATTGGGCCAAGGTTATCCTG
GTCCTGTTTCTCTTTGCTGGAGTCGACGCCAGCACCCACACCGCCGGGGGCAGGGCGGGGAAGGACACGT
CTAACTTCGTCTCACTGTTCACCCGGGGTCCCCGCCAGAACATACAGCTCGTTA

>1006_S41_L001_R1_001.fastq_143_4d_6
GCCCCACTGCGACACTGGTCCTCGCCCAATTTATGAGGATCCCAGGCGCCATGGTCGACCTGCTAGCAGG
CGGCCATTGGGGCATTCTGGTTGGCATAGCGTACTTCAGCATGCAAGCTAATTGGGCCAAGGTTATCCTG
GTCCTGTTTCTCTTTGCTGGGGTCGACGCCAACACCCACACCTCCGGGGGCAGGGCGGGGAAGGACACGT
CTAACTTCGTCTCACTGTTCACCCGGGGTCCCCGCCAGAACATACAGCTCGTTA

>1006_S41_L001_R1_001.fastq_144_4d_6
GCCCCACTGCGACGCTGGTCCTCGCCCAACTTATGAGGATCCCAGGCGCCATGGTCGACCTGCTCGCAGG
CGGCCATTGGGGCATTCTGGTTGGCATAGCGTACTTCAGCATGCAAGCTAATTGGGCCAAGGTTATCCTG
GTCCTGTTTCTCTTTGCTGGAGTCGACGCCACCACCTACGTCACCGGGGGCACGGTGGGACAGGCCGCAT
CTGGCCTCGCCTCAATGTTCACCCGGGGTCCCCGCCAGAACATACAGCTCGTTA

>1006_S41_L001_R1_001.fastq_145_4d_6
GCCCCACTGCGACGCTGGTCCTCGCCCAACTTATGAGGATCCCAGGCGCCATGGTCGACCTGCTCGCAGG
CGGCCATTGGGGCATTCTGGTTGGCATAGCGTACTTCAGCATGCAAGCTAATTGGGCCAAGGTTATCCTG
GTCCTGTTTCTCTTTGCTGGAGTCGACGCCACCACCTACGTCACCGGGGGCACGGTGGGACAGGCCGCGT
CTGGCCTCGTCTCACTGTTCACCCGGGGTCCCCGCCAGAACATACAGCTCGTTA

>1006_S41_L001_R1_001.fastq_146_4d_6
GCCCCACTGCGACACTGGTCCTCGCCCAACTTATGAGGATCCCAGGCGCCATGGTCGACCTGCTAGCAGG
CGGCCATTGGGGCATTCTGGTTGGCATAGCGTACTTCAGCATGCAAGCTAATTGGGCCAAGGTTATCCTG
GTCCTGTTTCTCTTTGCTGGAGTCGACGCCAGCACCCACACCGCCGGGGGCAGGGCGGGGCAGGACACGT
CCAACTTCGTCTCACTGTTCACCCGGGGTCCCCGCCAGAACATACAGCTCGTTA

>1006_S41_L001_R1_001.fastq_147_4d_6
GCCCTACTGCGACGCTGGTCCTCGCCCAACTTATGAGGATCCCAGGCGCCATGGTCGACCTGCTCGCAGG
CGGCCATTGGGGCATTCTGGTTGGCATAGCGTACTTCAGCATGCAAGCTAATTGGGCCAAGGTTATCCTG
GTCCTGTTTCTCTTTGCTGGAGTCGACGCCACCACCTACGTCACCGGGGGCACGGTGGGACAGGCCGCGT
CTGGCCTCGCCTCAATGTTCACCCGGGGTCCCCGCCAGAACATACAGCTCGTTA

>1006_S41_L001_R1_001.fastq_148_4d_6
GCCCCACTGCGACACTGGTCCTCGCCCAATTTATGAGGATCCCAGGCGCCATGGTCGACCTGCTAGCAGG
CGGCCATTGGGGCATTCTGGTTGGCATAGCGTACTTCAGCATGCAAGCTAATTGGGCCAAGGTTATCCTG
GTCCTGTTTCTCTTTGCTGGAGTCGACGCCACCACCTACGTCACCGGGGGCACGGCGGGACAGGCCGCGT
CTGGCCTCGCCTCAATGTTCACCCGGGGTCCCCGCCAGAACATACAGCTCGTTA

>1006_S41_L001_R1_001.fastq_149_4d_6
GCCCCACAGCGACGCTGGTCCTCGCCCAACTTATGAGGATCCCAGGCGCCATGGTCGACCTGCTCGCAGG
CGGCCATTGGGGCATTCTGGTTGGCGTAGCGTACTTCAGCATGCAAGCTAATTGGGCCAAGGTTATCCTG
GTCCTGTTTCTCTTTGCTGGAGTCGACGCCACCACCTACGTCACCGGGGGCACGGTGGGACAGGCCGCGT
CTGGCCTCGCCTCAATGTTCACCCGGGGTCCCCGCCAGAACATACAGCTCGTTA

>1006_S41_L001_R1_001.fastq_150_4d_6
GCCCCACTGCGACACTGGTCCTCGCCCAATTTATGAGGATCCCAGGCGCCATGGTCGACCTGCTAGCAGG
CGGCCATTGGGGCATTCTGGTTGGCATAGCGTACTTCAGCATGCAAGCTAATTGGGCCAAGGTTATCCTG
GTCCTGTTTCTCTTTGCTGGAGTCGACGCCAGCACCCACACCTCCGGGGGCAGGGCGGGGAAGGACACGT
CTAACTTCGTCTCACTGTTCACCCGGGGTCCCCGCCAGAACATACAGCTCGTTG

>1006_S41_L001_R1_001.fastq_151_4d_6
GCCCCACTGCGACGCTGGTCCTCGCCCAACTTATGAGGATCCCAGGCGCCATGGTCGACCTGCTCGCAGG
CGGCCATTGGGGCATTCTGGTTGGCATAGCGTACTTCAGCATGCAAGCTAATTGGGCCAAGGTTATCCTG
GTCCTGTTTCTCTTTGCTGGAGTCGATGCCACCACCTACGTCACCGGGGGCACGGTGGGACAGGCCGCGT
CTGGCCTCGCCTCAATGTTCACCCGGGGTCCCCGCCAGAACATACAGCTCGTTA

>1006_S41_L001_R1_001.fastq_152_4d_6
GCCCCACTGCGACGCTGGTCCTCGCCCAACTTATGAGGATCCCAGGCGCCATGGTCGACCTGCTCGCAGG
CGGCCATTGGGGCATTCTGGTTGGCATAGCGTACTTCAGCATGCAAGCTAATTGGGCCAAGGTTATCCTG
GTCCTGTTTCTCTTTGCTGGAGTCGACGCCACCACCTACGTCACCGGGGGCACGGTGGGACAGGCTGCGT
CTGGCCTCGCCTCAATGTTCACCCGGGGTCCCCGCCAGAACATACAGCTCGTTA

>1006_S41_L001_R1_001.fastq_153_4d_6
GCCCCACTGCGACGCTGGTCCTCGCCCAACTTATGAGGATCCCAGGCGCCATGGTCGACCTGCTAGCAGG
CGGCCATTGGGGCATTCTGGTTGGCATAGCGTACTTCAGCATGCAAGCTAATTGGGCCAAGGTTATCCTG
GTCCTGTTTCTCTTTGCTGGAGTCGACGCCGGCACCCACACCGCCGGGGGCAGGGCGGGGCAGGACACGT
CTAACTTCGTCTCATTGTTCACCCGGGGTCCCCGCCAGAACATACAGCTCGTTA

>1006_S41_L001_R1_001.fastq_154_4d_6
GCCCCACTGCGACGCTGGTCCTCGCCCAACTTATGAGGATCCCAGGCGCCATGGTCGACCTGCTCGCAGG
CGGCCATTGGGGCATTCTGGTTGGCATAGCGTACTTCAGCATGCAAGCTAATTGGGCCAAGGTTATCCTG
GTCCTGTTTCTCTTTGCTGGAGTCGACGCCACCACCTACGTCACCGGGGGCACGGTGGGACAGGCCGCGT
CTGGCCTCGCCTCAATGTTCACCCGGGGTCCTCGCCAGAACATACAGCTCGTTA

>1006_S41_L001_R1_001.fastq_155_4d_6
GCCCCACAGCGACGCTGGTCCTCGCCCAACTTATGAGGATCCCAGGCGCCATGGTCGACCTGCTCGCAGG
CGGCCATTGGGGCATTCTGGTTGGCATAGCGTACTTCAGCATGCAAGCTAATTGGGCCAAGGTTATCCTG
GTCCTGTTTCTCTTTGCTGGAGTCGACGCCACCACCTACGTCACCGGGGGCACGGTGGGACAGGCCGCGT
CTGGCCTCGCCTCAATGTTCCCCCGGGGTCCCCGCCAGAACATACAGCTCGTTA

>1006_S41_L001_R1_001.fastq_156_4d_6
GTCCCACTGCGACGCTGGTCCTCGCCCAACTTATGAGGATCCCAGGCGCCATGGTCGACCTGCTCGCAGG
CGGCCATTGGGGCATTCTGGTTGGCATAGCGTACTTCAGCATGCAAGCTAATTGGGCCAAGGTTATCCTG
GTCCTGTTTCTCTTTGCTGGAGTCGACGCCACCACCTACGTCACCGGGGGCACGGTGGGACAGGCCGCGT
CTGGCCTCGCCTCAATGTTCACCCGGGGTCCCCGCCAGAACATACAGCTCGTTA

>1006_S41_L001_R1_001.fastq_157_4d_6
GCCCCACTGCGACGCTGGTCCTCGCCCAACTTATGAGGATCCCAGGCGCCATGGTCGACCTGCTCGCAGG
CGGCCATTGGGGCATTCTGGTTGGCATAGCGTACTTCAGCATGCAAGCTAATTGGGCCAAGGTTATCCTG
GTCCTGTTTCTCTTTGCTGGAGTCGACGCCACCACCTACGTCACCGGGGGCACGGTGGGACAGGCCGCGT
CTGGTCTCGCCTCAATGTTCACCCGGGGTCCCCGCCAGAACATACAGCTCGTTA

>1006_S41_L001_R1_001.fastq_158_4d_6
GCCCCACTGCGACACTGGTCCTCGCCCAATTTATGAGGATCCCAGGCGCCATGGTCGACCTGCTCGCAGG
CGGCCATTGGGGCATTCTGGTTGGCATAGCGTACTTCAGCATGCAAGCTAATTGGGCCAAGGTTATCCTG
GTCCTGTTTCTCTTTGCTGGAGTCGACGCCAGCACCCACACCTTCGGGGGCAGGGCGGGGAAGGACACGT
CTAACTTCGTCTCACTGTTCACCCGGGGTCCCCGCCAGAACATACAGCTCGTTA

>1006_S41_L001_R1_001.fastq_159_4d_6
GCCCCACTGCGACGCTGGTCCTCGCCCAACTTATGAGGATCCCAGGCGCCATGGTCGACCTGCTCGCAGG
CGGCCATTGGGGCATTCTGGTTGGCATAGCGTACTTCAGCATGCAAGCTAATTGGGCCAAGGTTATCCTG
GTCCTGTTTCTCTTTGCTGGAGTCGACGCCACCACCTACGTCACCGGGGGCACGGTGGGACAGGCCGCGT
CTGGCCTCGCCTCAATGTTCACCCGGGGTCCCCGCCAGGACATACAGCTCGTTA

>1006_S41_L001_R1_001.fastq_160_4d_6
GCCCCACTGCGACGCTGGTCCTCGCCCAACTTATGAGGATCCCAGGCGCCATGGTCGACCTGCTCGCAGG
CGGCCATTGGGGCATTCTGGTTGGCATAGCGTACTTCAGCATGCAAGCTAATTGGGCCAAGGTTATCCTG
GTCCTGTTTCTCTTTGCTGGAGTCGACGCCACCACCTACGTCACCGGGGGCACGGTGGGACAGGCCGCGT
CTAGCCTCGCCTCAATGTTCCCCCGGGGTCCCCGCCAGAACATACAGCTCGTTA

>1006_S41_L001_R1_001.fastq_161_4d_6
GCCCCACTGTGACGCTGGTCCTCGCCCAACTTATGAGGATCCCAGGCGCCATGGTCGACCTGCTCGCAGG
CGGCCATTGGGGCATTCTGGTTGGCATAGCGTACTTCAGCATGCAAGCTAATTGGGCCAAGGTTATCCTG
GTCCTGTTTCTCTTTGCTGGAGTCGACGCCAGCACCCACACCTTCGGGGGCAGGGCGGGGAAGGACACGT
CTAACTTCGTCTCACTGTTCACCCGGGGTCCCCGCCAGAACATACAGCTCGTTA

>1006_S41_L001_R1_001.fastq_162_4d_6
GCCCCACTGCGACGCTGGTCCTCGCCCAACTTATGAGGATCCCAGGCGCCATGGTCGACCTGCTCGCAGG
CGGCCATTGGGGCATTCTGGTTGGCATAGCGTACTTCAGCATGCAAGCTAATTGGGCCAAGGTTATCCTG
GTCCTGTTTCTCTTTGCTGGAGTCGACGCCACCACCTACGTCACCGGGGGCACGGTGGGACAGGCCGCGT
CTGGCCTCGCCCCAATGTTCACCCGGGGTCCCCGCCAGAACATACAGCTCGTTA

>1006_S41_L001_R1_001.fastq_163_4d_6
GCCCCACTGCGACGCTGGTCCTCGCCCAACTTATGAGGATCCCAGGCGCCATGGTCGACCTGCTCGCAGG
CGGCCATTGGGGCATTCTGGTTGGCATAGCGTACTTCAGCATGCAAGCTAATTGGGCCAAGGTTATCCTG
GTCCTGTTTCTCTTTGCTGGAGTCGACGCCACCACCTACGTCACCGGGGGCACGGTGGGACAGGCCGCGT
CTGGCCTCGCCTCAATGTTCACCCGGGGTCCCCGCCAGAACATACAGCCCGTTA

>1006_S41_L001_R1_001.fastq_164_4d_6
ACCCCACTGCGACACTGGTCCTCGCCCAACTTATGAGGATCCCAGGCGCCATGGTCGACCTGCTAGCAGG
CGGCCATTGGGGCATTCTGGTTGGCATAGCGTACTTCAGCATGCAAGCTAATTGGGCCAAGGTTATCCTG
GTCCTGTTTCTCTTTGCTGGAGTCGACGCCAGCACCCACACCGCCGGGGGCAGGGCGGGGCAGGACACGT
CTAACTTCGTCTCACTGTTCACCCGGGGTCCCCGCCAGAACATACAGCTCGTTA

>1006_S41_L001_R1_001.fastq_165_4d_6
GCCCCACTGCGACGCTGGTCCTCGCCCAACTTATGAGGATCCCAGGCGCCATGGTCGACCTGCTCGCAGG
CGGCCATTGGGGCACTCTGGTTGGCATAGCGTACTTCAGCATGCAAGCTAATTGGGCCAAGGTTATCCTG
GTCCTGTTTCTCTTTGCTGGAGTCGACGCCACCACCTACGTCACCGGGGGCACGGTGGGACAGGCCGCGT
CTGGCCTCGCCTCAATGTTCACCCGGGGTCCCCGCCAGAACATACAGCTCGTTA

>1006_S41_L001_R1_001.fastq_166_4d_6
GCCCCACAGCGACGCTGGTCCTCGCCCAACTTATGAGGATCCCAGGCGCCATGGTCGACCTGCTAGCAGG
CGGCCATTGGGGCATTCTGGTTGGCATAGCGTACTTCAGCATGCAAGCTAATTGGGCCAAGGTTATCCTG
GTCCTGTTTCTCTTTGCTGGAGTCGACGCCACCACCTACGTCACCGGGGGCACGGTGGGACAGGCCGCGT
CTGGCCTCGCCTCAATGTTCACCCGGGGTCCCCGCCAGAACATACAGCTCGTTA

>1006_S41_L001_R1_001.fastq_167_4d_6
GCCCCACAGCGACGCTGGTCCTCGCCCAACTTATGAGGATCCCAGGCGCCATGGTCGACCTGCTCGCAGG
CGGCCATTGGGGCATTCTGGTTGGCATAGCGTACTTCAGCATGCAAGCTAATTGGGCCAAGGTTATCCTG
GTCCTGTTTCTCTTTGCTGGAGTCGACGCCAGCACCCACACCTCCGGGGGCAGGGCGGGGAAGGACACGT
CTAACTTCGTCTCACTGTTCACCCGGGGTCCCCGCCAGAACATACAGCTCGTTA

>1006_S41_L001_R1_001.fastq_168_4d_6
GCCCCACTGCGACACTGGTCCTCGCCCAATTTATGAGGATCCCAGGCGCCATGGTCGACCTGCTCGCAGG
CGGCCATTGGGGCATTCTGGTTGGCATAGCGTACTTCAGCATGCAAGCTAATTGGGCCAAGGTTATCCTG
GTCCTGTTTCTCTTTGCTGGAGTCGACGCCCGAACCCGCATCACCGGGAGCGAGGCGGGACAGACCACGT
CTAGGCTCGCCTCACTGTTCAGCCCGGGTTCCCGCCAGAACATACAGCTCGTTA

>1006_S41_L001_R1_001.fastq_169_4d_6
GCCCCACAGCGACGCTGGTCCTCGCCCAACTTATGAGGATCCCAGGCGCCATGGTCGACCTGCTAGCAGG
CGGCCATTGGGGCATTCTGGTTGGCATAGCGTACTTCAGCATGCAAGCTAATTGGGCCAAGGTTATCCTG
GTCCTGTTTCTCTTTGCTGGAGTCGACGCCGGCACCCACACCGCCGGGGGCAGGGCGGGGAAGGACACGT
CTAACTTCGTCTCACTGTTCACCCGGGGTCCCCGCCAGAACATACAGCTCGTTA

>1006_S41_L001_R1_001.fastq_170_4d_6
GCCCCACTGCGACACTGGTCCTCGCCCAATTTATGAGGATCCCAGGCGCCATGGTCGACCTGCTAGCAGG
CGGCCATTGGGGCATTCTGGTTGGCATAGCGTACTTCAGCATGCAAGCTAATTGGGCCAAGGTTATCCTG
GTCCTGTTTCTCTTTGCTGGAGTCGACGCCAGCACCCACACCTTCGGGGGCAGGGCGGGGCAGGACACGT
CTAACTTCGTCTCACTGTTCACCCGGGGTCCCCGCCAGAACATACAGCTCGTTA

>1006_S41_L001_R1_001.fastq_171_4d_6
GCCCCACTGCGACGCTGGTCCTCGCCCAACTTATGAGGATCCCGGGCGCCATGGTCGACCTGCTCGCAGG
CGGCCATTGGGGCATTCTGGTTGGCATAGCGTACTTCAGCATGCAAGCTAATTGGGCCAAGGTTATCCTG
GTCCTGTTTCTCTTTGCTGGAGTCGACGCCACCACCTACGTCACCGGGGGCACGGTGGGACAGGCCGCGT
CTGGCCTCGCCTCAATGTTCACCCGGGGTCCCCGCCAGAACATACAGCTCGTTA

>1006_S41_L001_R1_001.fastq_172_4d_6
GCCCCACTGTGACGCTGGTCCTCGCCCAACTTATGAGGATCCCAGGCGCCATGGTCGACCTGCTCGCAGG
CGGCCATTGGGGCATTCTGGTTGGCATAGCGTACTTCAGCATGCAAGCTAATTGGGCCAAGGTTATCCTG
GTCCTGTTTCTCTTTGCTGGAGTCGACGCCAGCACCCACACCTCCGGGGGCAGGGCGGGGAAGGACACGT
CTAACTTCGTCTCACTGTTCACCCGGGGTCCCCGCCAGAACATACAGCTCGTTA

>1006_S41_L001_R1_001.fastq_173_4d_6
GCCCCACTGCGACGCTGGTCCTCGCCCAACTTATGAGGATCCCAGGCGCCATGGTCGACCTGCTCGCAGG
CGGCCATTGGGGCATTCTGGTTGGCATAGCGTACTTCAGCATGCAAGCTAATTGGGCCAAGGTTATCCTG
GCCCTGTTTCTCTTTGCTGGAGTCGACGCCACCACCTACGTCACCGGGGGCACGGTGGGACAGGCCGCGT
CTGGCCTCGCCTCAATGTTCACCCGGGGTCCCCGCCAGAACATACAGCTCGTTA

>1006_S41_L001_R1_001.fastq_174_4d_6
GCCCCACTGCGACACTGGTCCTCGCCCAACTTATGAGGATCCCAGGCGCCATGGTCGACCTGCTAGCAGG
CGGCCATTGGGGCATTCTGGTTGGCATAGCGTACTTCAGCATGCAAGCTAATTGGGCCAAGGTCATCCTG
GTCCTGTTTCTCTTTGCTGGAGTCGACGCCAGCACCCACACCGCCGGGGGCAGGGCGGGGAAGGACACGT
CTAACTTCGTCTCACTGTTCACCCGGGGTCCCCGCCAGAACATACAGCTCGTTA

>1006_S41_L001_R1_001.fastq_175_4d_6
GCCCCACTGCGACGCTGGTCCTCGCCCAACTTATGAGGATCCCAGGCGCCATGGTCGACCTGCTCGCAGG
CGGCCATTGGGGCATTCTGGTTGGCATAGCGTACTTCAGCATGCAAGCTAATTGGGCCAAGGTTATCCTG
GTCCTGTTTCTCTTTGCTGGAGTCGACGCCACCACCTACGTCACCGGGGGCACGGTGGGACAGGCCGCGT
CTGGCCTCGCCTCAATGTTTACCCGGGGTCCCCGCCAGAACATACAGCTCGTTA

>1006_S41_L001_R1_001.fastq_176_4d_6
GCCCCACTGCGACGCTGGTCCTCGCCCAACTTATGAGGATCCCAGGCGCCATGGTCGACCTGCTCGCAGG
CGGCCATTGGGGCATTCTGGTTGGCATAGCGTACTTCAGCATGCAAGCTAATTGGGCCAAGGTTATCCTG
GTCCTGTTTCTCTTTGCTGGAGTCGACGCCACCACCTACGCCACCGGGGGCACGGTGGGACAGGCCGCGT
CTAGCCTCGCCTCAATGTTCACCCGGGGTCCCCGCCAGAACATACAGCTCGTTA

>1006_S41_L001_R1_001.fastq_177_4d_6
GCCCCACTGCGACACTGGTCCTCGCCCAACTTATGAGGATCCCAGGCGCCATGGTCGACCTGCTAGCAGG
CGGCCATTGGGGCATTCTGGTTGGCATAGCGTACTTCAGCATGCAAGCTAATTGGGCCAAGGTTATCCTG
GTCCTGTTTCTCTTTGCTGGAGTCGACGCCAGCACCCACACCGCCGGGGGCAGGGCGGGGCAGGACACGT
CTAACTTCGTCTCACTGTTCCCCCGGGGTCCCCGCCAGAACATACAGCTCGTTA

>1006_S41_L001_R1_001.fastq_178_4d_6
GCCCCACTGCGACGCTGGTCCTCGCCCAACTTATGAGGATCCCAGGCGCCATGGTCGACCTGCTCGCAGG
CGGCCATTGGGGCATTCTGGTTGGCATAGCGTACTTCAGCATGCAAGCTAATTGGGCCAAGGTTATCCTG
GTCCTGTCTCTCTTTGCTGGAGTCGACGCCACCACCTACGTCACCGGGGGCACGGTGGGACAGGCCGCGT
CTGGCCTCGCCTCAATGTTCACCCGGGGTCCCCGCCAGAACATACAGCTCGTTA

>1006_S41_L001_R1_001.fastq_179_4d_6
GCCCCACTGCGACGCTGGTCCTCGCCCAACTTATGAGGATCCCAGGCGCCATGGTCGACCTGCTCGCAGG
CGGCCATTGGGGCATTCTGGTTGGCATAGCGTACTTCAGCATGCAAGCTAATTGGGCCAAGGTTATCCTG
GTCCTGTTTCTCTTTGCTGGAGTCGACGCCACCACCTACGTCACCGGGGGCACGGTGGGACAGGCCGCGT
CTGGCCTCGCCTCAATGTTCACCCGGGGTCCCCGCCAGAACATACAGCTCGTCA

>1006_S41_L001_R1_001.fastq_180_4d_6
GCCCCACTGCGACGCTGGTCCTCGCCCAACTTATGAGGACCCCAGGCGCCATGGTCGACCTGCTCGCAGG
CGGCCATTGGGGCATTCTGGTTGGCATAGCGTACTTCAGCATGCAAGCTAATTGGGCCAAGGTTATCCTG
GTCCTGTTTCTCTTTGCTGGAGTCGACGCCACCACCTACGTCACCGGGGGCACGGTGGGACAGGCCGCGT
CTGGCCTCGCCTCAATGTTCACCCGGGGTCCCCGCCAGAACATACAGCTCGTTA

>1006_S41_L001_R1_001.fastq_181_4d_6
GCCCCACTGCGACGCTGGTCCTCGCCCAACTTATGAGGATCCCAGGCGCCATGGTCGACCTGCTCGCAGG
CGGCCATTGGGGCATTCTGGTTGGCATAGCGTACTTCAGCATGCAAGCTAATTGGGCCAAGGTTATCCTA
GTCCTGTTTCTCTTTGCTGGAGTCGACGCCACCACCTACGTCACCGGGGGCACGGTGGGACAGGCCGCGT
CTGGCCTCGCCTCAATGTTCACCCGGGGTCCCCGCCAGAACATACAGCTCGTTA

>1006_S41_L001_R1_001.fastq_182_4d_6
GCCCCACTGCGACGCTGGTCCTCGCCCAACTTATGAGGATCCCAGGCGCCATGGTCGACCTGCTCGCAGG
CGGCCATTGGGGCATTCTGGTTGGCATAGCGTACTTCAGCATGCAAGCTAATTGGGCCAAGGTTATCCTG
GTCCTGTTTCTCTTTGCTGGAGTCGACGCCACTACCTACGTCACCGGGGGCACGGTGGGACAGGCCGCGT
CTGGCCTCGCCTCAATGTTCACCCGGGGTCCCCGCCAGAACATACAGCTCGTTA

>1006_S41_L001_R1_001.fastq_183_4d_6
GCCCCACTGCGACGCTGGTCCTCGCCCAACTTATGAGGATCCCAGGCGCCATGGTCGACCTGCTCGCAGG
CGGCCATTGGGGCATTCTGGTTGGCATAGCGTACTTCAGCATGCAAGCTAATTGGGCCAAGGTTATCCTG
GTCCTGTTTCTCTTTGCTGGAGTCGACGCCACCACCTACGTCACCGGGGGCACGGTGGGACAGGCCGCGT
CTGGCCTCGCCTCAATGTTCACCCGGAGTCCCCGCCAGAACATACAGCTCGTTA

>1006_S41_L001_R1_001.fastq_184_4d_5
GCCCCACTGCGACGCTGGTCCTCGCCCAACTTATGAGGATCCCAGGCGCCATGGTCGACCTGCTCGCAGG
CGGCCATTGGGGCATTCTGGTTGGCATAGCGTGCTTCAGCATGCAAGCTAATTGGGCCAAGGTTATCCTG
GTCCTGTTTCTCTTTGCTGGAGTCGACGCCACCACCTACGTCACCGGGGGCACGGTGGGACAGGCCGCGT
CTGGCCTCGCCTCAATGTTCACCCGGGGTCCCCGCCAGAACATACAGCTCGTTA

>1006_S41_L001_R1_001.fastq_185_4d_5
GCCCCACTGCGACGCTGGTCCTCGCCCAACTTATGAGGATCCCAGGCGCCATAGTCGACCTGCTCGCAGG
CGGCCATTGGGGCATTCTGGTTGGCATAGCGTACTTCAGCATGCAAGCTAATTGGGCCAAGGTTATCCTG
GTCCTGTTTCTCTTTGCTGGAGTCGACGCCACCACCTACGTCACCGGGGGCACGGTGGGACAGGCCGCGT
CTGGCCTCGCCTCAATGTTCACCCGGGGTCCCCGCCAGAACATACAGCTCGTTA

>1006_S41_L001_R1_001.fastq_186_4d_5
GCCCCACTGTGACGCTGGTCCTCGCCCAACTTATGAGGATCCCAGGCGCCATGGTCGACCTGCTCGCAGG
CGGCCATTGGGGCATTCTGGTTGGCATAGCGTACTTCAGCATGCAAGCTAATTGGGCCAAGGTTATCCTG
GTCCTGTTTCTCTTTGCTGGAGTCGACGCCACCACCTACGTCACCGGGGGCACGGTGGGACAGGCCGCGT
CTAGCCTCGCCTCAATGTTCACCCGGGGTCCCCGCCAGAACATACAGCTCGTTA

>1006_S41_L001_R1_001.fastq_187_4d_5
GCCCCACTGCGACACTGGTCCTCGCCCAATTTATGAGGATCCCAGGCGCCATGGTCGACCTGCTAGCAGG
CGGCCATTGGGGCATTCTGGTTGGCATAGCGTACTTCAGCATGCAAGCTAATTGGGCCAAGGTTATCCTG
GTCCTGTTTCTCTTTGCTGGAGTCGACGCCAGCACCCACACCTCCGGGGGCAGGGCGGGGAAGGACACGT
CTAACTTCGTCTCACTGTTCGCCCGGGGTCCCCGCCAGAACATACAGCTCGTTA

>1006_S41_L001_R1_001.fastq_188_4d_5
GCCCCACTGCGACACTGGTCCTCGCCCAATTTATGAGGATCCCAGGCGCCATGGTCGACCTGCTAGCAGG
CGGCCATTGGGGCATTCTGGTTGGCATAGCGTACTTCAGCATGCAAGCTAATTGGGCCAAGGTTATCCTG
GTCCTGTTTCTCTTTGCTGGAGTCGACGCCAGCACCCACACCTTCGGGGGCAGGGCGGGGAAGGACACGT
CTAACTTCGTCTCGCTGTTCACCCGGGGTCCCCGCCAGAACATACAGCTCGTTA

>1006_S41_L001_R1_001.fastq_189_4d_5
GCCCCACTGCGACGCTGGTCCTCGCCCAATTTATGAGGATCCCAGGCGCCATGGTCGACCTGCTAGCAGG
CGGCCATTGGGGCATTCTGGTTGGCATAGCGTACTTCAGCATGCAAGCTAATTGGGCCAAGGTTATCCTG
GTCCTGTTTCTCTTTGCTGGAGTCGACGCCACCACCTACGTCACCGGGGGCACGGTGGGACAGGCCGCGT
CTAGCCTCGCCTCAATGTTCACCCGGGGTCCCCGCCAGAACATACAGCTCGTTA

>1006_S41_L001_R1_001.fastq_190_4d_5
GCCCCACTGCGACACTGGTCCTCGCCCAATTTATGAGGATCCCAGGCGCCATGGTCGACCTGCTAGCGGG
CGGCCATTGGGGCATTCTGGTTGGCATAGCGTACTTCAGCATGCAAGCTAATTGGGCCAAGGTTATCCTG
GTCCTGTTTCTCTTTGCTGGAGTCGACGCCGGCACCCACACCGCCGGGGGCAGGGCGGGGCAGGACACGT
CTAACTTCGTCTCACTGTTCACCCGGGGTCCCCGCCAGAACATACAGCTCGTTA

>1006_S41_L001_R1_001.fastq_191_4d_5
GCCCCACTGCGACGCTGGTCCTCGCCCAACTTATGAGGATCCCAGGCGCCATGGTCGACCTGCTCGCAGG
CGGCCATTGGGGCATTCTGGTTGGCATAGCGTACTTCAGCATGCAAGCTAATTGGGCCAAGGTTATCCTG
GTCCTGTTTCTCTTTGCTGGAGTCGGCGCCACCACCTACGTCACCGGGGGCACGGTGGGACAGGCCGCGT
CTGGCCTCGCCTCAATGTTCACCCGGGGTCCCCGCCAGAACATACAGCTCGTTA

>1006_S41_L001_R1_001.fastq_192_4d_5
GCCCCACTGCGACGCTGGTCCTCGCCCAACTTATGAGGATCTCAGGCGCCATGGTCGACCTGCTCGCAGG
CGGCCATTGGGGCATTCTGGTTGGCATAGCGTACTTCAGCATGCAAGCTAATTGGGCCAAGGTTATCCTG
GTCCTGTTTCTCTTTGCTGGAGTCGACGCCACCACCTACGTCACCGGGGGCACGGTGGGACAGGCCGCGT
CTGGCCTCGCCTCAATGTTCACCCGGGGTCCCCGCCAGAACATACAGCTCGTTA

>1006_S41_L001_R1_001.fastq_193_4d_5
GCCCCACTGCGACGCTGGTCCTCGCCCAACTTATGAGGATCCCAGGCGCCATGGTCGACCTGCTCGCAGG
CGGCCATTGGGGCATTCTGGTTGGCATAGCGTACTTCAGCATGCAAGCTAACTGGGCCAAGGTTATCCTG
GTCCTGTTTCTCTTTGCTGGAGTCGACGCCACCACCTACGTCACCGGGGGCACGGTGGGACAGGCCGCGT
CTAGCCTCGCCTCAATGTTCACCCGGGGTCCCCGCCAGAACATACAGCTCGTTA

>1006_S41_L001_R1_001.fastq_194_4d_5
GCCCCACTGCGACACTGGTCCTCGCCCAACTTATGAGGATCCCAGGCGCCATGGTCGACCTGCTAGCAGG
CGGCCATTGGGGCATTCTGGTTGGCGTAGCGTACTTCAGCATGCAAGCTAATTGGGCCAAGGTTATCCTG
GTCCTGTTTCTCTTTGCTGGAGTCGACGCCAGCACCCACACCGCCGGGGGCAGGGCGGGGAAGGACACGT
CTAACTTCGTCTCACTGTTCACCCGGGGTCCCCGCCAGAACATACAGCTCGTTA

>1006_S41_L001_R1_001.fastq_195_4d_5
GCCCCACTGCGACACTGGTCCTCGCCCAATTTATGAGGATCCCAGGCGCCATGGTCGACCTGCTCGCAGG
CGGCCATTGGGGCATTCTGGTTGGCATAGCGTACTTCAGCATGCAAGCTAATTGGGCCAAGGTTATCCTG
GTCCTGTTTCTCTTTGCTGGAGTCGACGCCAGCACCCACACCGCCGGGGGCAGGGCGGGGCAGGACACGT
CTAACTTCGTCTCACTGTTCACCCGGGGTCCCCGCCAGAACATACAGCTCGTTA

>1006_S41_L001_R1_001.fastq_196_4d_5
GCCCCACTGCGACGCTGGTCCTCGCCCAACTTATGAGGATCCCAGGCGCCATGGTCGACCTGCTCGCAGG
CGGCCATTGGGGCATTCTGGTTGGCATAGCGTACTTCAACATGCAAGCTAATTGGGCCAAGGTTATCCTG
GTCCTGTTTCTCTTTGCTGGAGTCGACGCCACCACCTACGTCACCGGGGGCACGGTGGGACAGGCCGCGT
CTGGCCTCGCCTCAATGTTCACCCGGGGTCCCCGCCAGAACATACAGCTCGTTA

>1006_S41_L001_R1_001.fastq_197_4d_5
GCCCCACTGCGACGCTGGTCCTCGCCCAACTTATGGGGATCCCAGGCGCCATGGTCGACCTGCTCGCAGG
CGGCCATTGGGGCATTCTGGTTGGCATAGCGTACTTCAGCATGCAAGCTAATTGGGCCAAGGTTATCCTG
GTCCTGTTTCTCTTTGCTGGAGTCGACGCCACCACCTACGTCACCGGGGGCACGGTGGGACAGGCCGCGT
CTGGCCTCGCCTCAATGTTCACCCGGGGTCCCCGCCAGAACATACAGCTCGTTA

>1006_S41_L001_R1_001.fastq_198_4d_5
GCCCCACTGCGACACTGGTCCTCGCCCAATTTATGAGGATCCCAGGCGCCATGGTCGACCTGCTAGCAGG
CGGCCATTGGGGCATTCTGGTTGGCATAGCGTACTTCAGCATGCAAGCTAATTGGGCCAAGGTTATCCTG
GTCCTGTTTCTCTTTGCTGGAGTCGACGCCAGCACCCACACCTCCGGGGGCAGGGCGGGGAAGGACACGT
CTAACTTCGTCTCACTGTTCCCCCGGGGTCCCCGCCAGAACATACAGCTCGTTA

>1006_S41_L001_R1_001.fastq_199_4d_5
GCCCCACTGCGACGCTGGTCCTCGCCCAACTTATGAGGATCCCAGGCGCCATGGTCGACCTGCTCGCAGG
CGGCCATTGGGGCATCCTGGTTGGCATAGCGTACTTCAGCATGCAAGCTAATTGGGCCAAGGTTATCCTG
GTCCTGTTTCTCTTTGCTGGAGTCGACGCCACCACCTACGTCACCGGGGGCACGGTGGGACAGGCCGCGT
CTAGCCTCGCCTCAATGTTCACCCGGGGTCCCCGCCAGAACATACAGCTCGTTA

>1006_S41_L001_R1_001.fastq_200_4d_5
GCCCCACAGCGACGCTGGTCCTCGCCCAACTTATGAGGATCCCAGGCGCCATGGTCGACCTGCTAGCAGG
CGGCCATTGGGGCATTCTGGTTGGCATAGCGTACTTCAGCATGCAAGCTAATTGGGCCAAGGTTATCCTG
GTCCTGTTTCTCTTTGCTGGAGTCGACGCCAGCACCCACACCGCCGGGGGCAGGGCGGGGCAGGACACGT
CTAACTTCGTCTCACTGTTCACCCGGGGTCCCCGCCAGAACATACAGCTCGTTA

>1006_S41_L001_R1_001.fastq_201_4d_5
GCCCCACTGCGACGCTGGTCCTCGCCCAACTTATGAGGATCCCAGGCGCCGTGGTCGACCTGCTCGCAGG
CGGCCATTGGGGCATTCTGGTTGGCATAGCGTACTTCAGCATGCAAGCTAATTGGGCCAAGGTTATCCTG
GTCCTGTTTCTCTTTGCTGGAGTCGACGCCACCACCTACGTCACCGGGGGCACGGTGGGACAGGCCGCGT
CTGGCCTCGCCTCAATGTTCACCCGGGGTCCCCGCCAGAACATACAGCTCGTTA

>1006_S41_L001_R1_001.fastq_202_4d_5
GCCCCACTGCGACACTGGTCCTCGCCCAACTTATGAGGATCCCAGGCGCCATGGTCGACCTGCTAGCAGG
CGGCCATTGGGGCATTCTGGTTGGCATAGCGTACTTCAGCATGCAAGCTAATTGGGCCAAGGTTATCCTG
GTCCTGTTTCTCTTTGCTGGAGTCGACGCCAGCACCCACACCGCCGGGGGCAGGGCGGGGCAGGACACGT
CTAACTTCGTCTCAATGTTCACCCGGGGTCCCCGCCAGAACATACAGCTCGTTA

>1006_S41_L001_R1_001.fastq_203_4d_5
GCCCCACTGCGACGCTGGTCCTCGCCCAACTTATGAGGATCCCAGGCGCCATGGTCGACCTGCTCGCAGG
CGGCCATTGGGGCATTCTGGTTGGCATAGCGTACTTCAGCACGCAAGCTAATTGGGCCAAGGTTATCCTG
GTCCTGTTTCTCTTTGCTGGAGTCGACGCCACCACCTACGTCACCGGGGGCACGGTGGGACAGGCCGCGT
CTGGCCTCGCCTCAATGTTCACCCGGGGTCCCCGCCAGAACATACAGCTCGTTA

>1006_S41_L001_R1_001.fastq_204_4d_5
GCCCCACTGCGACGCTGGTCCTCGCCCAACTTATGAGGATCCCAGGCGCCATGATCGACCTGCTCGCAGG
CGGCCATTGGGGCATTCTGGTTGGCATAGCGTACTTCAGCATGCAAGCTAATTGGGCCAAGGTTATCCTG
GTCCTGTTTCTCTTTGCTGGAGTCGACGCCACCACCTACGTCACCGGGGGCACGGTGGGACAGGCCGCGT
CTGGCCTCGCCTCAATGTTCACCCGGGGTCCCCGCCAGAACATACAGCTCGTTA

>1006_S41_L001_R1_001.fastq_205_4d_5
GCCCCACTGCGACGCTGGTCCTCGCCCAACTTATGAGGATCCCAGGCGCCATGGTCGACCTGCTCGCAGG
CGGCCATTGGGGCATTCTGGTTGGCATAGCGTACTTCAGCATGCAAGCTAATTGGGCCAAGGTTATCCTG
GTCCTGTTTCTCTTTGCTGGAGTCGACGCCACCGCCTACGTCACCGGGGGCACGGTGGGACAGGCCGCGT
CTGGCCTCGCCTCAATGTTCACCCGGGGTCCCCGCCAGAACATACAGCTCGTTA

>1006_S41_L001_R1_001.fastq_206_4d_5
GCCCCACTGCGACGCTGGTCCTCGCCCAACTTATGAGGATCCCAGGCGCCATGGTCGACCTGCTCGCAGG
CGGCCATTGGGGCATTCTGGTTGGCATAGCGTACTTCAGCATGCAAGCTAATTGGGCCAAGGTTATCCTG
GTCCTGTTTCTCTTTGCTGGAGTCGACGCCACCACCTACGTCACCGGGGGCACGGTGGGACAGGCCGCGT
CTGGCCTCGCCTCAATGTTCACCCGGGGTCCCCGCCAGAACATACAGCTCGCTA

>1006_S41_L001_R1_001.fastq_207_4d_5
GCCCCACTACGACGCTGGTCCTCGCCCAACTTATGAGGATCCCAGGCGCCATGGTCGACCTGCTCGCAGG
CGGCCATTGGGGCATTCTGGTTGGCATAGCGTACTTCAGCATGCAAGCTAATTGGGCCAAGGTTATCCTG
GTCCTGTTTCTCTTTGCTGGAGTCGACGCCACCACCTACGTCACCGGGGGCACGGTGGGACAGGCCGCGT
CTGGCCTCGCCTCAATGTTCACCCGGGGTCCCCGCCAGAACATACAGCTCGTTA

>1006_S41_L001_R1_001.fastq_208_4d_5
GCCCCACTGCGACGCTGGTCCTCGCCCAACTTATGAGGATCCCAGGCGCCATGGTCGACCTGCTCGCAGG
CGGCCATTGGGGCATTCTGGTTGGCATAGCGTACTTCAGCATGCAAGCTAATTGGGCCAAGGTTATCCTG
GTCCTGTTTCTCTTTGCTGGAGTCGACGCCACCACCTACGTCACCGGGGGCACGGTGGGACAGGCCGCGT
CTGGCCTCGCCTCAATGTTCACCCGGGGTCCCCGCCAGAACATGCAGCTCGTTA

>1006_S41_L001_R1_001.fastq_209_4d_5
GCCCCACTGCGACACTGGTCCTCGCCCAATTTATGAGGATCCCAGGCGCCATGGTCGACCTGCTAGCAAG
CGGCCATTGGGGCATTCTGGTTGGCATAGCGTACTTCAGCATGCAAGCTAATTGGGCCAAGGTTATCCTG
GTCCTGTTTCTCTTTGCTGGAGTCGACGCCACCACCTACGTCACCGGGGGCACGGTGGGACAGGCCGCGT
CTAGCCTCGCCTCAATGTTCACCCGGGGTCCCCGCCAGAACATACAGCTCGTTA

>1006_S41_L001_R1_001.fastq_210_4d_5
GCCCCACTGCGACGCTGGTCCTCGCCCAATTTATGAGGATCCCAGGCGCCATGGTCGACCTGCTAGCAGG
CGGCCATTGGGGCATTCTGGTTGGCATAGCGTACTTCAGCATGCAAGCTAATTGGGCCAAGGTTATCCTG
GTCCTGTTTCTCTTTGCTGGAGTCGACGCCGGCACCCACACCGCCGGGGGCAGGGCGGGGCAGGACACGT
CTAACTTCGTCTCACTGTTCACCCGGGGTCCCCGCCAGAACATACAGCTCGTTA

>1006_S41_L001_R1_001.fastq_211_4d_5
GCCCCACTGCGACGCTGGTCCTCGCCCAACTTATGAGGATCCCAGGCGCCATGGTCGACCTGCTCGCAGG
CGGCCATTGGGGCATTCTGGTTGGCATAGCGTACTTCAGCATGCAAGCTAATTGGGCCAAGGTTATCCTG
GTCCTGTTTCTCTTTGCTGGAGTCGACGCCACCACCTACGTCACCGGGGGCACGGTGGGACAGGCCGCGT
CTGGCCTCGCCTCAATGTTCACCCGGGGTCCCTGCCAGAACATACAGCTCGTTA

>1006_S41_L001_R1_001.fastq_212_4d_5
GCCCCACTGCGACGCTGGTCCTCGCCCAACTTATGAGGATCCCAGGCGCCATGGTCGACCTGCTCGCAGG
CGGCCATTGGGGCATTCTGGTTGGCATAGCGTACTTCAGCATGCAAGCTAATTGGGCCAAGGTTATCCTG
GTCCTGTTTCTCTTTGCTGGAGTCGACGCCACCACCTACGTCACCGGGGGCACGGTGGGCCAGGCCGCGT
CTGGCCTCGCCTCAATGTTCACCCGGGGTCCCCGCCAGAACATACAGCTCGTTA

>1006_S41_L001_R1_001.fastq_213_4d_5
GCCCCACTGCGACGCTGGTCCTCGCCCAACTTATGAGGATCCCAGGCGCCATGGTCGACCTGCTCGCAGG
CGGCCATTGGGGCATTCTGGTTGGCATAGCGTACTTCGGCATGCAAGCTAATTGGGCCAAGGTTATCCTG
GTCCTGTTTCTCTTTGCTGGAGTCGACGCCACCACCTACGTCACCGGGGGCACGGTGGGACAGGCCGCGT
CTGGCCTCGCCTCAATGTTCACCCGGGGTCCCCGCCAGAACATACAGCTCGTTA

>1006_S41_L001_R1_001.fastq_214_4d_5
GCCCCACTGCGACGCTGGTCCTCGCCCAACTTATGAGGATCCCAGGCGCCATGGTCGACCTGCTCGCAGG
CGGCCATTGGGGCATTCTGGTTGGCATAGCGTACTTCAGCATGCAAGCTAATTGGGCCAAGGTTATCCTG
GTCCTGTTTCTCTTTGCTGGAGTCGACGCCACCACCTACGTCACCGGGGGCACGGTGGGACAGGCCGCGT
CTGGCCTCGCCTCAATGTTCTCCCGGGGTCCCCGCCAGAACATACAGCTCGTTA

>1006_S41_L001_R1_001.fastq_215_4d_5
GCCCCACTGCGACGCTGGTCCTCGCCCAACTTATGAGGATCCCAGGCGCCATGGTCGACCTGCTCGCAGG
CGGCCATTGGGGCATGCTGGTTGGCATAGCGTACTTCAGCATGCAAGCTAATTGGGCCAAGGTTATCCTG
GTCCTGTTTCTCTTTGCTGGAGTCGACGCCACCACCTACGTCACCGGGGGCACGGTGGGACAGGCCGCGT
CTGGCCTCGCCTCAATGTTCACCCGGGGTCCCCGCCAGAACATACAGCTCGTTA

>1006_S41_L001_R1_001.fastq_216_4d_5
GCCCCACTGCGACGCTGGTCCTCGCCCAACTTATGAGGATCCCAGGCGCCATGGTCGACCTGCTCGCAGG
CGGCCATTGGGGCATTCTGGTTGGCATAGCGTACTTCAGCGTGCAAGCTAATTGGGCCAAGGTTATCCTG
GTCCTGTTTCTCTTTGCTGGAGTCGACGCCACCACCTACGTCACCGGGGGCACGGTGGGACAGGCCGCGT
CTGGCCTCGCCTCAATGTTCACCCGGGGTCCCCGCCAGAACATACAGCTCGTTA

>1006_S41_L001_R1_001.fastq_217_4d_5
GCCCCACTGCGACACTGGTCCTCGCCCAATTTATGAGGATCCCAGGCGCCATGGTCGACCTGCTAGCAGG
CGGCCATTGGGGCATTCTGGTTGGCATAGCGTACTTCAGCATGCAAGCTAATTGGGCCAAGGTTATCCTG
GTCCTGTTTCTCTTTGCTGGAGTCGACGCCAACACCCACACCTCCGGGGGCAGGGCGGGGAAGGACACGT
CTAACTTCGTCTCACTGTTCACCCGGGGTCCCCGCCAGAACATACAGCTCGTTG

>1006_S41_L001_R1_001.fastq_218_4d_5
GCCCCACTGCGACGCTGGTCCTCGCCCAACTTATGAGGATCCCAGGCGCCATGGTCGACCTGCTCGCAGG
CGGTCATTGGGGCATTCTGGTTGGCATAGCGTACTTCAGCATGCAAGCTAATTGGGCCAAGGTTATCCTG
GTCCTGTTTCTCTTTGCTGGAGTCGACGCCACCACCTACGTCACCGGGGGCACGGTGGGACAGGCCGCGT
CTGGCCTCGCCTCAATGTTCACCCGGGGTCCCCGCCAGAACATACAGCTCGTTA

>1006_S41_L001_R1_001.fastq_219_4d_5
GCCCCACTGCGACACTGGTCCTCGCCCAATTTATGAGGATCCCAGGCGCCATGGTCGACCTGCTAGCAGG
CGGCCATTGGGGCATTCTGGTTGGCATAGCGTACTTCAGCATGCAAGCTAATTGGGCCAAGGTTATCCTG
GTCCTGTTTCTCTTTGCTGGAGTCGACGCCAACACCCACACCTCCGGGGGCAGGGCGGGGAAGGACACGT
CTAACTTCGTCTCACTGTTCCCCCGGGGTCCCCGCCAGAACATACAGCTCGTTA

>1006_S41_L001_R1_001.fastq_220_4d_5
GCCCCACTGCGACGCTGGTCCTCGCCCAACTTATGAGGATCCCAGGCGCCATGGTCGATCTGCTCGCAGG
CGGCCATTGGGGCATTCTGGTTGGCATAGCGTACTTCAGCATGCAAGCTAATTGGGCCAAGGTTATCCTG
GTCCTGTTTCTCTTTGCTGGAGTCGACGCCACCACCTACGTCACCGGGGGCACGGTGGGACAGGCCGCGT
CTGGCCTCGCCTCAATGTTCACCCGGGGTCCCCGCCAGAACATACAGCTCGTTA

>1006_S41_L001_R1_001.fastq_221_4d_5
GCCCCACTGCGACGCTGGTCCTCGCCCAACTTATGAGGATCCCAGGCGCCATGGTCGACCTGCTCGCAGG
CGGCCATTGGGGCATTCTGGTTGGCATAGCGTACTTCAGCATGCAAGCTAATTGGGCCAAGGTTATCCTG
GTCCTGTTTCCCTTTGCTGGAGTCGACGCCACCACCTACGTCACCGGGGGCACGGTGGGACAGGCCGCGT
CTGGCCTCGCCTCAATGTTCACCCGGGGTCCCCGCCAGAACATACAGCTCGTTA

>1006_S41_L001_R1_001.fastq_222_4d_5
GCCCCACTGCGACGCTGGTCCTCGCCCAACTTATGAGGATCCCAGGCGCCATGGTCGACCTGCTCGCAGG
CGGCCATTGGGGCATTCTGGTTGGCATAGCGTATTTCAGCATGCAAGCTAATTGGGCCAAGGTTATCCTG
GTCCTGTTTCTCTTTGCTGGAGTCGACGCCACCACCTACGTCACCGGGGGCACGGTGGGACAGGCCGCGT
CTGGCCTCGCCTCAATGTTCACCCGGGGTCCCCGCCAGAACATACAGCTCGTTA

>1006_S41_L001_R1_001.fastq_223_4d_5
GCCCCACTGCGACGCTGGTCCTCGCCCAACTTATGAGGATCCCAGGCGCCATGGTCGACCTGCTCGCAGG
CGGCCATTGGGGCATTCTGGTTGGCATAGCGTACTTCAGCATGCAAGCTAATTGGGCCAAGGTTATCCTG
GTCCTGTTTCTCTTTGCTGGAGTCGACGCCACCACCTGCGTCACCGGGGGCACGGTGGGACAGGCCGCGT
CTGGCCTCGCCTCAATGTTCACCCGGGGTCCCCGCCAGAACATACAGCTCGTTA

>1006_S41_L001_R1_001.fastq_224_4d_5
GCCCCACTGCGACACTGGTCCTCGCCCAACTTATGAGGATCCCAGGCGCCATGGTCGACCTGCTAGCAGG
CGGCCATTGGGGCATTCTGGTTGGCATAGCGTACTTCAGCATGCAAGCTAATTGGGCCAAGGTTATCCTG
GTCCTGTTTCTCTTTGCTGGAGTCGACGCCACCACCTACGTCACCGGGGGCACGGTGGGACAGGCCGCGT
CTGGCCTCGCCTCAATGTTCCCCCGGGGTCCCCGCCAGAACATACAGCTCGTTA

>1006_S41_L001_R1_001.fastq_225_4d_5
GCCCCACTGCGACACTGGTCCTCGCCCAACTTATGAGGATCCCAGGCGCCATGGTCGACCTGCTAGCAGG
CGGCCATTGGGGCATTCTGGTTGGCATAGCGTACTTCAGCATGCAAGCTAATTGGGCCAAGGTTATCCTG
GTCCTGTTTCTCTTTGCTGGAGTCGACGCCACCACCTACGTCACCGGGGGCACGGTGGGACAGGCTGCGT
CTGGCCTCGCCTCAATGTTCACCCGGGGTCCCCGCCAGAACATACAGCTCGTTA

>1006_S41_L001_R1_001.fastq_226_4d_5
GCCCCACTGCGACGCTGGTCCTCGCCCAACTTATGAGGATCCCAGGCGCCATGGTCGACCTGCTCGCAGG
CGGCCATTGGGGCATTCTGGTTGGCATAGCGTACTTCAGCATGCAAGCTAATTGGGCCAAGGTTATCCTG
GTCCTGTTTCTCTTTGCTGGAGTCGACGCCACCACCTACGTCACCGGGGGCACGGTGGGACAGGCCGCGT
CTGGCCTCGCCTCAATGTTCACCCGGGGTCCCCGCCAGAACATACAGCTTGTTA

>1006_S41_L001_R1_001.fastq_227_4d_5
GCCCCACTGCGACGCTGGTCCTCGCCCAACTTATGAGGATCCCAGGTGCCATGGTCGACCTGCTCGCAGG
CGGCCATTGGGGCATTCTGGTTGGCATAGCGTACTTCAGCATGCAAGCTAATTGGGCCAAGGTTATCCTG
GTCCTGTTTCTCTTTGCTGGAGTCGACGCCACCACCTACGTCACCGGGGGCACGGTGGGACAGGCCGCGT
CTGGCCTCGCCTCAATGTTCACCCGGGGTCCCCGCCAGAACATACAGCTCGTTA

>1006_S41_L001_R1_001.fastq_228_4d_5
GCCCCACTGCGACACTGGTCCTCGCCCAACTTATGAGGATCCCAGGCGCCATGGTCGACCTGCTAGCAGG
CGGCCATTGGGGCATTCTGGTTGGCATAGCGTACTTCAGCATGCAAGCTAATTGGGCCAAGGTTATCCTG
GTCCTGTTTCTCTTTGCTGGAGTCGACGCCAGCACCCACACCGCCGGGGGCAGGGCGGGGCAGGACACGT
CTAACTTCGTCTCACTGTTCACCCGGGGTCCCCGCCAGAGCATACAGCTCGTTA

>1006_S41_L001_R1_001.fastq_229_4d_5
GCCCCACTGCGACGCTGGTCCTCGCCCAACTTATGAGGATCCCAGGCGCCATGGTCGACCTGCTCGCAGG
CGGCCATTGGGGCATTCTGGTTGGCATAGCGTACTTCAGCATGCAAGCTAATTGGGCCAAGGTTATCCTG
GTCCTGTTTCTCTTTGCTGGAGTCGACGCCACCACCTACGTCACCGGGGGCACGGTGGGACAGGCCGCGT
CTGGCCTCGCCTCAATGTTCACCCGGGGTCCCCACCAGAACATACAGCTCGTTA

>1006_S41_L001_R1_001.fastq_230_4d_5
GCCCCACTGCGACGCTGGTCCTCGCCCAACTTATGAGGATCCCAGGCGCCATGGTCGACCTGCTCGCAAG
CGGCCATTGGGGCATTCTGGTTGGCATAGCGTACTTCAGCATGCAAGCTAATTGGGCCAAGGTTATCCTG
GTCCTGTTTCTCTTTGCTGGAGTCGACGCCACCACCTACGTCACCGGGGGCACGGTGGGACAGGCCGCGT
CTGGCCTCGCCTCAATGTTCACCCGGGGTCCCCGCCAGAACATACAGCTCGTTA

>1006_S41_L001_R1_001.fastq_231_4d_5
GCCCCACTGCGACGCTGGTCCTCGCCCAACTTATGAGGATCCCAGGCGCCATGGTCGACCTGCTCGCAGG
CGGCCATTGGGGCATTCTGGTTGGCATAGCGTACTTCAGCATGCAAGCTAATTGGGCCAAGGTTATCCTG
GTCCTGTTTCTCTTTGCTGGAGTCGACGCCACCACCTACGTCACCGGGGGCGCGGTGGGACAGGCCGCGT
CTGGCCTCGCCTCAATGTTCACCCGGGGTCCCCGCCAGAACATACAGCTCGTTA

>1006_S41_L001_R1_001.fastq_232_4d_5
GCCCCACTGCGACACTGGTCCTCGCCCAACTTATGAGGATCCCAGGCGCCATGGTCGACCTGCTCGCAGG
CGGCCATTGGGGCATTCTGGTTGGCATAGCGTACTTCAGCATGCAAGCTAATTGGGCCAAGGTTATCCTG
GTCCTGTTTCTCTTTGCTGGAGTCGACGCCACCACCTACGTCACCGGGGGCACGGCGGGACAGGCCGCGT
CTGGCCTCGCCTCAATGTTCACCCGGGGTCCCCGCCAGAACATACAGCTCGTTA

>1006_S41_L001_R1_001.fastq_233_4d_5
GCCCCACTGCGACGCCGGTCCTCGCCCAACTTATGAGGATCCCAGGCGCCATGGTCGACCTGCTCGCAGG
CGGCCATTGGGGCATTCTGGTTGGCATAGCGTACTTCAGCATGCAAGCTAATTGGGCCAAGGTTATCCTG
GTCCTGTTTCTCTTTGCTGGAGTCGACGCCACCACCTACGTCACCGGGGGCACGGTGGGACAGGCCGCGT
CTGGCCTCGCCTCAATGTTCACCCGGGGTCCCCGCCAGAACATACAGCTCGTTA

>1006_S41_L001_R1_001.fastq_234_4d_5
GCCCCACTGCGACACTGGTCCTCGCCCAATTTATGAGGATCCCAGGCGCCATGGTCGACCTGCTAGCAGG
CGGCCATTGGGGCATTCTGGTTGGCATAGCGTACTTCAGCATGCAAGCTAATTGGGCCAAGGTTATCCTG
GTCCTGTTTCTCTTTGCTGGAGTCGACGCCCGCACCCACACCGCCGGGGGCAGGGCGGGGCAGGACACGT
CTAACTTCGTCTCACTGTTCACCCGGGGTCCCCGCCAGAACATACAGCTCGTTA

>1006_S41_L001_R1_001.fastq_235_4d_5
GCCCCACTGCGACACTGGTCCTCGCCCAACTTATGAGGATCCCAGGCGCCATGGTCGACCTGCTAGCAGG
CGGCCATTGGGGCATTCTGGTTGGCATAGCGTACTTCAGCATGCAAGCTAATTGGGCCAAGGTTATCCTG
GTCCTGTTTCTCTTTGCTGGAGTCGACGCCGGCACCCACACCGCCGGGGGCAGGGCGGGGCAGGACACGT
CCAACTTCGTCTCACTGTTCACCCGGGGTCCCCGCCAGAACATACAGCTCGTTA

>1006_S41_L001_R1_001.fastq_236_4d_5
GCCCCACTGCGACGCTGGTCCTCGCCCAACTTATGAGGATCCCAGGCGCCATGGTCGACCTGCTCGCAGG
CGGCCATTGGGGCATTCTGGTTGGCATAGCGTACTTCAGCATGCAAGCTAATTGGGCCAAGGTTATCCTG
GTCCTGTTTCTCTTTGCTGGAGTCGACGCCACCACCTACGTCACCGGGGGCATGGTGGGACAGGCCGCGT
CTGGCCTCGCCTCAATGTTCACCCGGGGTCCCCGCCAGAACATACAGCTCGTTA

>1006_S41_L001_R1_001.fastq_237_4d_5
GCCCCACTGCGACGCTGGTCCTCGCCCAACTTATGAAGATCCCAGGCGCCATGGTCGACCTGCTCGCAGG
CGGCCATTGGGGCATTCTGGTTGGCATAGCGTACTTCAGCATGCAAGCTAATTGGGCCAAGGTTATCCTG
GTCCTGTTTCTCTTTGCTGGAGTCGACGCCACCACCTACGTCACCGGGGGCACGGTGGGACAGGCCGCGT
CTGGCCTCGCCTCAATGTTCACCCGGGGTCCCCGCCAGAACATACAGCTCGTTA

>1006_S41_L001_R1_001.fastq_238_4d_5
GCCCCACTGCGACGCTGGTCCTCGCCCAACTTATGAGGATCCCAGGCGCCATGGTCGACCTACTCGCAGG
CGGCCATTGGGGCATTCTGGTTGGCATAGCGTACTTCAGCATGCAAGCTAATTGGGCCAAGGTTATCCTG
GTCCTGTTTCTCTTTGCTGGAGTCGACGCCACCACCTACGTCACCGGGGGCACGGTGGGACAGGCCGCGT
CTGGCCTCGCCTCAATGTTCACCCGGGGTCCCCGCCAGAACATACAGCTCGTTA
