# Supplementary material for: HCV transmission in high-risk communities in Bulgaria
Source: PLoS One. 2019 Mar 5;14(3):e0212350. doi: 10.1371/journal.pone.0212350 (PMC6400337; doi:10.1371/journal.pone.0212350)
Supplement: S1 File — (ZIP) [file pone.0212350.s002.zip › 1008_S22_L001_R1_001.fastq_3a_freq5.fas]

>1008_S22_L001_R1_001.fastq_1_3a_980
CCCCTGCTGTGGGTATGGTGGTGGCGCACGTCCTGCGGTTGCCCCAGACCTTGTTTGACATAATAGCCGG
GGCCCATTGGGGCATCTTGGCGGGCCTAGCCTATTACTCTATGCAGGGCAACTGGGCCAAGGTCGTCATT
ATCATGGTCATGTTTTCAGGGGTCGATGCCAACACACGTGTCACCGGTGGTAGTGCAGCTCTTGGTGCCA
GCAGGATTGCTGGTTTGTTTACTCCGGGAGCCCGTCAGAACCTGCAGCTGGTCA

>1008_S22_L001_R1_001.fastq_2_3a_869
CCCCTGCTGTGGGTATGGTGGTGGCGCACGTCCTGCGGTTGCCCCAGACCTTGTTTGACATAATAGCCGG
GGCCCATTGGGGCATCTTGGCGGGCCTAGCCTATTACTCTATGCAGGGCAACTGGGCCAAGGTCGTCATT
ATCATGGTCATGTTTTCAGGGGTCGATGCCAACACACGTGTCACCGGTGGTAGTGCAGCTTTTGGTGCCA
GCAGGATTGCTGGTTTGTTTACTCCGGGAGCCCGTCAGAACCTGCAGCTGGTCA

>1008_S22_L001_R1_001.fastq_3_3a_853
CCCCTGCTGTGGGTATGGTGGTGGCGCACGTCCTGCGGTTGCCCCAGACCTTGTTTGACATAATAGCCGG
GGCCCATTGGGGCATCTTGGCGGGCCTAGCCTATTACTCTATGCAGGGCAACTGGGCCAAGGTCGTCATT
ATCATGGTCATGTTTTCAGGGGTCGATGCCGGCACACATGTCACCGGTGGCAGTGTAGCTTTTGGTGCCA
GCAGGATTGCTGGTTTGTTTACTCCGGGAGCCCGTCAGAACCTGCAGCTGGTCA

>1008_S22_L001_R1_001.fastq_4_3a_654
CCCCTGCTGTGGGTATGGTGGTGGCGCACGTCCTGCGATTGCCCCAGACCTTGTTTGACATAATAGCCGG
GGCCCATTGGGGCATCTTGGCGGGCCTAGCCTATTACTCTATGCAGGGCAACTGGGCCAAGGTCGTCATT
ATCATGGTCATGTTTTCAGGGGTCGATGCCGGCACACATGTCACCGGTGGCAGTGTAGCTTTTGGTGCCA
GCAGGATTGCTGGTTTGTTTACTCCGGGAGCCCGTCAGAACCTGCAGCTGGTCA

>1008_S22_L001_R1_001.fastq_5_3a_308
CCCCTGCTGTGGGTATGGTGGTGGCGCACGTCCTGCGGTTGCCCCAGACCTTGTTTGACATAATAGCCGG
GGCCCATTGGGGCATCTTGGCGGGCCTAGCCTATTACTCTATGCAGGGCAACTGGGCCAAGGTCGTCATT
ATCATGGTCATGTTTTCAGGGGTCGATGCCGGCACACATGTCACCGGTGGTAGTGCAGCTTTTGGTGCCA
GCAGGATTGCTGGTTTGTTTACTCCGGGAGCCCGTCAGAACCTGCAGCTGGTCA

>1008_S22_L001_R1_001.fastq_6_3a_296
CCCCTGCCGTGGGTATGGTGGTGGCGCACGTCCTGCGGTTGCCCCAGACCTTGTTTGACATAATAGCCGG
GGCCCATTGGGGCATCTTGGCGGGCCTAGCCTATTACTCTATGCAGGGCAACTGGGCCAAGGTCGTCATT
ATCATGGTTATGTTTTCAGGGGTCGATGCCAACACACGTGTCACCGGTGGTAGTGCAGCTTTTGGTGCCA
GCAGGATTGCTGGTTTGTTTTCTCCGGGAGCCCGTCAGAACCTGCAGCTGGTCA

>1008_S22_L001_R1_001.fastq_7_3a_221
CCCCTGCCGTGGGTATGGTGGTGGCGCACGTCCTGCGGTTGCCCCAGACCTTGTTTGACATAATAGCCGG
GGCCCATTGGGGCATCTTGGCGGGCCTAGCCTATTACTCTATGCAGGGCAACTGGGCCAAGGTCGTCATT
ATCATGGTTATGTTTTCAGGGGTCGATGCCAACACACGTGTCACCGGTGGTAGTGCAGCTCTTGGTGCCA
GCAGGATTGCTGGTTTGTTTTCTCCGGGAGCCCGTCAGAACCTGCAGCTGGTCA

>1008_S22_L001_R1_001.fastq_8_3a_218
CCCCTGCTGTGGGTATGGTGGTGGCGCACGTCCTGCGGTTGCCCCAGACCTTGTTTGACATAATAGCCGG
GGCCCATTGGGGCATCTTGGCGGGCCTAGCCTATTACTCTATGCAGGGCAACTGGGCCAAGGTCGTCATT
ATCATGGTCATGTTTTCAGGGGTCGATGCCGGCACACATGTCACCGGTGGTAGTGCAGCTCTTGGTGCCA
GCAGGATTGCTGGTTTGTTTACTCCGGGAGCCCGTCAGAACCTGCAGCTGGTCA

>1008_S22_L001_R1_001.fastq_9_3a_179
CCCCTGCTGTGGGTATGGTGGTGGCGCACGTCCTGCGGTTGCCCCAGACCTTGTTTGACATAATAGCCGG
GGCCCATTGGGGCATCTTGGCGGGCCTAGCCTATTACTCTATGCAGGGCAACTGGGCCAAGGTCGTCATT
ATCATGGTTATGTTTTCAGGGGTCGATGCCAACACACGTGTCACCGGTGGTAGTGCAGCTTTTGGTGCCA
GCAGGATTGCTGGTTTGTTTTCTCCGGGAGCCCGTCAGAACCTGCAGCTGGTCA

>1008_S22_L001_R1_001.fastq_10_3a_179
CCCCTGCTGTGGGTATGGTGGTGGCGCACGTCCTGCGGTTGCCCCAGACCTTGTTTGACATAATAGCCGG
GGCCCATTGGGGCATCTTGGCGGGCCTAGCCTATTACTCTATGCAGGGCAACTGGGCCAAGGTCGTCATT
ATCATGGTCATGTTTTCAGGGGTCGATGCCAACACACATGTCACCGGTGGCAGTGTAGCTTTTGGTGCCA
GCAGGATTGCTGGTTTGTTCACTCCGGGAGCCCGTCAGAACCTGCAGCTGGTCA

>1008_S22_L001_R1_001.fastq_11_3a_154
CCCCTGCTGTGGGTATGGTGGTGGCGCACGTCCTGCGGTTGCCCCAGACCTTGTTTGACATAATAGCCGG
GGCCCATTGGGGCATCTTGGCGGGCCTAGCCTATTACTCTATGCAGGGCAACTGGGCCAAGGTCGTCATT
ATCATGGTCATGTTTTCAGGGGTCGATGCCAGCACACATATCACCGGTGGTAGTGCAGCTTTTGGTGCCA
GCAGGATTGCTGGTTTGTTTACTCCGGGAGCCCGTCAGAACCTGCAGCTGGTCA

>1008_S22_L001_R1_001.fastq_12_3a_154
CCCCTGCTGTGGGTATGGTGGTGGCGCACGTCCTGCGGTTGCCCCAGACCTTGTTTGACATAATAGCCGG
GGCCCATTGGGGCATCTTGGCGGGCCTAGCCTATTACTCTATGCAGGGCAACTGGGCCAAGGTCGTCATT
ATCATGGTCATGTTTTCAGGGGTCGATGCCAACACACATGTCACCGGTGGTAGTGCAGCTCTTGGTGCCA
GCAGGATTGCTGGTTTATTTACTCCGGGAGCCCGTCAGAACCTGCAGCTGGTCA

>1008_S22_L001_R1_001.fastq_13_3a_151
CCCCTGCTGTGGGTATGGTGGTGGCGCACGTCCTGCGGTTGCCCCAGACCTTGTTTGACATAATAGCCGG
GGCCCATTGGGGCATCTTGGCGGGCCTAGCCTATTACTCTATGCAGGGCAACTGGGCCAAGGTCGTCATT
ATCATGGTTATGTTTTCAGGGGTCGATGCCAACACACGTGTCACCGGTGGTAGTGCAGCTCTTGGTGCCA
GCAGGATTGCTGGTTTGTTTTCTCCGGGAGCCCGTCAGAACCTGCAGCTGGTCA

>1008_S22_L001_R1_001.fastq_14_3a_129
CCCCTGCTGTGGGTATGGTGGTGGCGCACGTCCTGCGGTTGCCCCAGACCTTGTTTGACATAATAGCCGG
GGCCCATTGGGGCATCTTGGCGGGCCTAGCCTATTACTCTATGCAGGGCAACTGGGCCAAGGTCGTCATT
ATCATGGTCATGTTTTCAGGGGTCGATGCCAACACACGTGTCACCGGTGGTAGTGCGGCTCTTGGTGCCA
GCAGGATTGCTGGTTTGTTTACTCCGGGAGCCCGTCAGAACCTGCAGCTGGTCA

>1008_S22_L001_R1_001.fastq_15_3a_124
CCCCTGCTGTGGGTATGGTGGTGGCGCACGTCCTGCGGTTGCCCCAGACCTTGTTTGACATAATAGCCGG
GGCCCATTGGGGCATCTTGGCGGGCCTAGCCTATTACTCTATGCAGGGCAACTGGGCCAAGGTCGTCATT
ATCATGGTCATGTTTTCAGGGGTCGATGCCAACACACATGTCACCGGTGGCAGTGTAGCTTTTGGTGCCA
GCAGGATTGCTGGTTTGTTTACTCCGGGAGCCCGTCAGAACCTGCAGCTGGTCA

>1008_S22_L001_R1_001.fastq_16_3a_111
CCCCTGCCGTGGGTATGGTGGTGGCGCACGTCCTGCGGTTGCCCCAGACCTTGTTTGACATAATAGCCGG
GGCCCATTGGGGCATCTTGGCGGGCCTAGCCTATTACTCTATGCAGGGCAACTGGGCCAAGGTCGTCATT
ATCATGGTCATGTTTTCAGGGGTCGATGCCGGCACACATGTCACCGGTGGCAGTGTAGCTTTTGGTGCCA
GCAGGATTGCTGGTTTGTTTACTCCGGGAGCCCGTCAGAACCTGCAGCTGGTCA

>1008_S22_L001_R1_001.fastq_17_3a_97
CCCCTGCTGTGGGTATGGTGGTGGCACACGTCCTGCGGTTGCCCCAGACCTTGTTTGACATAATAGCCGG
GGCCCATTGGGGCATCTTGGCGGGCCTAGCCTATTACTCTATGCAGGGCAACTGGGCCAAGGTCGTCATT
ATCATGGTCATGTTTTCAGGGGTCGATGCCGGCACACATGTCACCGGTGGCAGTGTAGCTTTTGGTGCCA
GCAGGATTGCTGGTTTGTTTACTCCGGGAGCCCGTCAGAACCTGCAGCTGGTCA

>1008_S22_L001_R1_001.fastq_18_3a_96
CCCCTGCTGTGGGTATGGTGGTGGCGCACGTCCTGCGGTTGCCCCAGACCTTGTTTGACATAATAGCCGG
GGCCCATTGGGGCATCTTGGCGGGCCTAGCCTATTACTCTATGCAGGGCAACTGGGCCAAGGTCGTCATT
ATTATGGTCATGTTTTCAGGGGTCGATGCCAACACACATGTCACCGGTGGTAGTGCAGCTCTTGGTGCCA
GCAGGATTGCTGGTTTGTTTACTCCGGGAGCCCGTCAGAACCTGCAGCTGGTCA

>1008_S22_L001_R1_001.fastq_19_3a_90
CCCCTGCCGTGGGTATGGTGGTGGCGCACGTCCTGCGGTTGCCCCAGACCTTGTTTGACATAATAGCCGG
GGCCCATTGGGGCATCTTGGCGGGCCTAGCCTATTACTCTATGCAGGGCAACTGGGCCAAGGTCGTCATT
ATCATGGTCATGTTTTCAGGGGTCGATGCCAACACACGTGTCACCGGTGGTAGTGCAGCTCTTGGTGCCA
GCAGGATTGCTGGTTTGTTTACTCCGGGAGCCCGTCAGAACCTGCAGCTGGTCA

>1008_S22_L001_R1_001.fastq_20_3a_87
CCCCTGCCGTGGGTATGGTGGTGGCGCACGTCCTGCGGTTGCCCCAGACCTTGTTTGACATAATAGCCAG
GGCCCATTGGGGCATCTTGGCGGGCCTAGCCTATTACTCTATGCAGGGCAACTGGGCCAAGGTCGTCATT
ATCATGGTTATGTTTTCAGGGGTCGATGCCAACACACGTGTCACCGGTGGTAGTGCAGCTCTTGGTGCCA
GCAGGATTGCTGGTTTGTTTTCTCCGGGAGCCCGTCAGAACCTGCAGCTGGTCA

>1008_S22_L001_R1_001.fastq_21_3a_87
CCCCTGCTGTGGGTATGGTGGTGGCGCACGTCCTGCGGTTGCCCCAGACCTTGTTTGACATAATAGCCGG
GGCCCATTGGGGCATCTTGGCGGGCCTAGCCTATTACTCTATGCAGGGCAACTGGGCCAAGGTCGTCATT
ATCATGGTCATGTTTTCAGGGGTCGATGCCAACACACGTGTCACCGGTGGTAGTGCAGCTCTTGGTGCCA
GCAGGATTGCTGGTTTGTTTACTCCGGGAGCTCGTCAGAACCTGCAGCTGGTCA

>1008_S22_L001_R1_001.fastq_22_3a_79
CCCCTGCCGTGGGTATGGTGGTGGCGCACGTCCTGCGGTTGCCCCAGACCTTGTTTGACATAATAGCCGG
GGCCCATTGGGGCATCTTGGCGGGCCTAGCCTATTACTCTATGCAGGGCAACTGGGCCAAGGTCGTCATT
ATCATGGTCATGTTTTCAGGGGTCGATGCCAACACACGTGTCACCGGTGGTAGTGCAGCTTTTGGTGCCA
GCAGGATTGCTGGTTTGTTTACTCCGGGAGCCCGTCAGAACCTGCAGCTGGTCA

>1008_S22_L001_R1_001.fastq_23_3a_65
CCCCTGCTGTGGGTATGGTGGTGGCGCACGTCCTGCGGTTGCCCCAGACCTTGTTTGACATAATAGCCGG
GGCCCATTGGGGCATCTTGGCGGGCCTAGCCTATTACTCTATGCAGGGCAACTGGGCCAAGGTCGTCATT
ATCATGGTCATGTTTTCAGGGGTCGATGCCGGCACACATGTCACCGGTGGCAGTGTAGCTTTTGGTGCCA
GCAGGATTGCTGGTTTGTTCACTCCGGGAGCCCGTCAGAACCTGCAGCTGGTCA

>1008_S22_L001_R1_001.fastq_24_3a_65
CCCCTGCTGTGGGTATGGTGGTGGCGCACGTCCTGCGATTGCCCCAGACCTTGTTTGACATAATAGCCGG
GGCCCATTGGGGCATCTTGGCGGGCCTAGCCTATTACTCTATGCAGGGCAACTGGGCCAAGGTCGTCATT
ATCATGGTCATGTTTTCAGGGGTCGATGCCAACACACGTGTCACCGGTGGTAGTGCAGCTTTTGGTGCCA
GCAGGATTGCTGGTTTGTTTACTCCGGGAGCCCGTCAGAACCTGCAGCTGGTCA

>1008_S22_L001_R1_001.fastq_25_3a_64
CCCCTGCTGTGGGTATGGTGGTGGCGCACGTCCTGCGGTTGCCCCAGACCTTGTTTGACATAATAGCCGG
GGCCCATTGGGGCATCTTGGCGGGCCTAGCCTATTACTCTATGCAGGGCAACTGGGCCAAGGTCGTCATT
ATCATGGTCATGTTTTCAGGGGTCGATGCCAACACACGTGTCACCGGTGGTAGTGCAGCTCTTGGTGCCA
GCAGGATTGCTGGTTTGTTTTCTCCGGGAGCCCGTCAGAACCTGCAGCTGGTCA

>1008_S22_L001_R1_001.fastq_26_3a_61
CCCCTGCTGTGGGTATGGTGGTGGCGCACGTCCTGCGGTTGCCCCAGACCTTGTTTGACATAATAGCCGG
GGCCCATTGGGGCATCTTGGCGGGCCTAGCCTATTACTCTATGCAGGGCAACTGGGCCAAGGTCGTCATT
ATCATGGCCATGTTTTCAGGGGTCGATGCCGGCACACATGTCACCGGTGGTAGTGCAGCTCTTGGTGCCA
GCAGGATTGCTGGTTTGTTTACTCCGGGAGCCCGTCAGAACCTGCAGCTGGTCA

>1008_S22_L001_R1_001.fastq_27_3a_60
CCCCTGCTGTGGGTATGGTGGTGGCGCACGTCCTGCGATTGCCCCAGACCTTGTTTGACATAATAGCCGG
GGCCCATTGGGGCATCTTGGCGGGCCTAGCCTATTACTCTATGCAGGGCAACTGGGCCAAGGTCGTCATT
ATCATGGTCATGTTTTCAGGGGTCGATGCCAACACACGTGTCACCGGTGGTAGTGCAGCTCTTGGTGCCA
GCAGGATTGCTGGTTTGTTTACTCCGGGAGCCCGTCAGAACCTGCAGCTGGTCA

>1008_S22_L001_R1_001.fastq_28_3a_54
CCCCTGCTGTGGGTATGGTGGTGGCGCACGTCCTGCGGTTGCCCCAGACCTTGTTTGACATAATAGCCGG
GGCCCATTGGGGCATCTTGGCGGGCCTAGCCTATTACTCTATGCAGGGCAACTGGGCCAAGGTCGTCATT
ATCATGGTCATGTTTTCAGGGGTCGATGCCAACACACATGTCACCGGTGGTAGTGCAGCTCTTGGTGCCA
GCAGGATTGCTGGTTTGTTTACTCCGGGAGCCCGTCAGAACCTGCAGCTGGTCA

>1008_S22_L001_R1_001.fastq_29_3a_54
CCCCTGCTGTGGATATGGTGGTGGCGCACGTCCTGCGGTTGCCCCAGACCTTGTTTGACATAATAGCCGG
GGCCCATTGGGGCATCTTGGCGGGCCTAGCCTATTACTCTATGCAGGGCAACTGGGCCAAGGTCGTCATT
ATCATGGTCATGTTTTCAGGGGTCGATGCCAACACACGTGTCACCGGTGGTAGTGCAGCTTTTGGTGCCA
GCAGGATTGCTGGTTTGTTTACTCCGGGAGCCCGTCAGAACCTGCAGCTGGTCA

>1008_S22_L001_R1_001.fastq_30_3a_49
CCCCTGCTGTGGGTATGGTGGTGGCGCACGTCCTGCGGTTGCCCCAGACCTTGTTTGACATAATAGCCGG
GGCCCATTGGGGCATCTTGGCGGGCCTAGCCTATTACTCTATGCAGGGCAACTGGGCCAAGGTCGTCATT
ATCATGGTCATGTTTTCAGGGGTCGATGCCAACACACGTGTCACCGGTGGTAGTGCAGCTTTTGGTGCCA
GCAGGATTGCTGGTTTGTTTTCTCCGGGAGCCCGTCAGAACCTGCAGCTGGTCA

>1008_S22_L001_R1_001.fastq_31_3a_37
CCCCTGCTGTGGGTATGGTGGTGGCGCACGTCCTGCGGTTGCCCCAGACCTTGTTTGATATAATAGCCGG
GGCCCATTGGGGCATCTTGGCGGGCCTAGCCTATTACTCTATGCAGGGCAACTGGGCCAAGGTCGTCATT
ATCATGGTCATGTTTTCAGGGGTCGATGCCAACACACGTGTCACCGGTGGTAGTGCAGCTTTTGGTGCCA
GCAGGATTGCTGGTTTGTTTACTCCGGGAGCCCGTCAGAACCTGCAGCTGGTCA

>1008_S22_L001_R1_001.fastq_32_3a_33
CCCCTGCTGTGGGTATGGTGGTGGCGCACGTCCTGCGGTTGCCCCAGACCTTGTTTGACATAATAGCCGG
GGCCCATTGGGGCATCTTGGCGGGCCTAGCCTATTACTCTATGCAGGGCAACTGGGCCAAGGTCGTCATT
ATCATGGTTATGTTTTCAGGGGTCGATGCCAACACACGTGTCACCGGTGGTAGTGCAGCTTTTGGTGCCA
GCAGGATTGCTGGTTTGTTTACTCCGGGAGCCCGTCAGAACCTGCAGCTGGTCA

>1008_S22_L001_R1_001.fastq_33_3a_33
CCCCTGCTGTGGGTATGGTGGTGGCGCACGTCCTGCGATTGCCCCAGACCTTGTTTGACATAATAGCCGG
GGCCCATTGGGGCATCTTGGCGGGCCTAGCCTATTACTCTATGCAGGGCAACTGGGCCAAGGTCGTCATT
ATCATGGTCATGTTTTCAGGGGTCGATGCCGGCACACATGTCACCGGTGGTAGTGCAGCTTTTGGTGCCA
GCAGGATTGCTGGTTTGTTTACTCCGGGAGCCCGTCAGAACCTGCAGCTGGTCA

>1008_S22_L001_R1_001.fastq_34_3a_32
CCCCTGCCGTGGGTATGGTGGTGGCGCACGTCCTGCGGTTGCCCCAGACCTTGTTTGACATAATAGCCGG
GGCCCATTGGGGCATCTTGGCGGGCCTAGCCTATTACTCTATGCAGGGCAACTGGGCCAAGGTCGTCATT
ATCATGGTTATGTTTTCAGGGGTCGATGCCAACACACGTGTCACCGGTGGTAGTGCAGCTTTTGGTGCCA
GCAGGATTGCTGGTTTGTTTACTCCGGGAGCCCGTCAGAACCTGCAGCTGGTCA

>1008_S22_L001_R1_001.fastq_35_3a_31
CCCCTGCCGTGGGTATGGTGGTGGCGCACGTCCTGCGGTTGCCCCAGACCTTGTTTGACATAATAGCCGG
GGCCCATTGGGGCATCTTGGCGGGCCTAGCCTATTACTCTATGCAGGGCAACTGGGCCAAGGTCGTCATT
ATCATGGTCATGTTTTCAGGGGTCGATGCCGGCACACATGTCACCGGTGGTAGTGCAGCTTTTGGTGCCA
GCAGGATTGCTGGTTTGTTTACTCCGGGAGCCCGTCAGAACCTGCAGCTGGTCA

>1008_S22_L001_R1_001.fastq_36_3a_30
CCCCTGCTGTGGGTATGGTGGTGGCGCACGTCCTGCGGTTGCCCCAGACCTTGTTTGACATAATAGCCGG
GGCCCATTGGGGCATCTTGGCGGGCCTAGCCTATTACTCTATGCAGGGCAACTGGGCCAAGGTCGTCATT
ATCATGGTCATGTTTTCAGGGGTCGATGCCGGCACACATGTCACTGGTGGTAGTGCAGCTCTTGGTGCCA
GCAGGATTGCTGGTTTGTTTACTCCGGGAGCCCGTCAGAACCTGCAGCTGGTCA

>1008_S22_L001_R1_001.fastq_37_3a_29
CCCCTGCTGTGGGTATGGTGGTGGCGCACGTCCTGCGATTGCCCCAGACCTTGTTTGACATAATAGCCGG
GGCCCATTGGGGCATCTTGGCGGGCCTAGCCTATTACTCTATGCAGGGCAACTGGGCCAAGGTCGTCATT
ATCATGGTTATGTTTTCAGGGGTCGATGCCAACACACGTGTCACCGGTGGTAGTGCAGCTTTTGGTGCCA
GCAGGATTGCTGGTTTGTTTTCTCCGGGAGCCCGTCAGAACCTGCAGCTGGTCA

>1008_S22_L001_R1_001.fastq_38_3a_28
CCCCTGCCGTGGGTATGGTGGTGGCGCACGTCCTGCGGTTGCCCCAGACCTTGTTTGACATAATAGCCGG
GGCCCATTGGGGCATCTTGGCGGGCCTAGCCTATTACTCTATGCAGGGCAACTGGGCCAAGGTCGTCATT
ATCATGGTTATGTTTTCAGGGGTCGATGCCAACACACGTGTCACCGGTGGTAGTGCAGCTCTTGGTGCCA
GCAGGATTGCTGGTTTGTTTACTCCGGGAGCCCGTCAGAACCTGCAGCTGGTCA

>1008_S22_L001_R1_001.fastq_39_3a_27
CCCCTGCTGTGGGTATGGTGGTGGCGCACGTCCTGCGATTGCCCCAGACCTTGTTTGACATAATAGCCGG
GGCCCATTGGGGCATCTTGGCGGGCCTAGCCTATTACTCTATGCAGGGCAACTGGGCCAAGGTCGTCATT
ATCATGGTTATGTTTTCAGGGGTCGATGCCAACACACGTGTCACCGGTGGTAGTGCAGCTCTTGGTGCCA
GCAGGATTGCTGGTTTGTTTTCTCCGGGAGCCCGTCAGAACCTGCAGCTGGTCA

>1008_S22_L001_R1_001.fastq_40_3a_23
CCCCTGCCGTGGGTATGGTGGTGGCGCACGTCCTGCGGTTGCCCCAGACCTTGTTTGACATAATAGCCGG
GGCCCATTGGGGCATCTTGGCGGGCCTAGCCTATTACTCTATGCAGGGCAACTGGGCCAAGGTCGTCATT
ATCATGGTCATGTTTTCAGGGGTCGATGCCGGCACACATGTCACCGGTGGTAGTGCAGCTCTTGGTGCCA
GCAGGATTGCTGGTTTGTTTACTCCGGGAGCCCGTCAGAACCTGCAGCTGGTCA

>1008_S22_L001_R1_001.fastq_41_3a_23
CCCCTGCTGTGGGTATGGTGGTGGCGCACGTCCTGCGGTTGCCCCAGACCTTGTTTGACATAATAGCCGG
GGCCCATTGGGGCATCTTGGCGGGCCTAGCCTATTACTCTATGCAGGGCAACTGGGCCAAGGTCGTCATT
ATCATGGTTATGTTTTCAGGGGTCGATGCCAACACACGTGTCACCGGTGGTAGTGCAGCTCTTGGTGCCA
GCAGGATTGCTGGTTTGTTTACTCCGGGAGCCCGTCAGAACCTGCAGCTGGTCA

>1008_S22_L001_R1_001.fastq_42_3a_21
CCCCTGCTGTGGGTATGGTGGTGGCGCACGTCCTGCGATTGCCCCAGACCTTGTTTGACATAATAGCCGG
GGCCCATTGGGGCATCTTGGCGGGCCTAGCCTATTACTCTATGCAGGGCAACTGGGCCAAGGTCGTCATT
ATCATGGTCATGTTTTCAGGGGTCGATGCCGGCACACATGTCACCGGTGGTAGTGCAGCTCTTGGTGCCA
GCAGGATTGCTGGTTTGTTTACTCCGGGAGCCCGTCAGAACCTGCAGCTGGTCA

>1008_S22_L001_R1_001.fastq_43_3a_19
CCCCTGCTGTGGGTATGGTGGTGGCACACGTCCTGCGGTTGCCCCAGACCTTGTTTGACATAATAGCCGG
GGCCCATTGGGGCATCTTGGCGGGCCTAGCCTATTACTCTATGCAGGGCAACTGGGCCAAGGTCGTCATT
ATCATGGTCATGTTTTCAGGGGTCGATGCCAACACACGTGTCACCGGTGGTAGTGCAGCTCTTGGTGCCA
GCAGGATTGCTGGTTTGTTTACTCCGGGAGCCCGTCAGAACCTGCAGCTGGTCA

>1008_S22_L001_R1_001.fastq_44_3a_19
CCCCTGCTGTGGGTATGGTGGTGGCGCACGTCCTGCGGTTGCCCCAGACCTTGTTTGACATAATAGCCGG
GGCCCACTGGGGCATCTTGGCGGGCCTAGCCTATTACTCTATGCAGGGCAACTGGGCCAAGGTCGTCATT
ATCATGGTCATGTTTTCAGGGGTCGACGCCATCACACATGTCACCGGTGGTAGTGCAGCTCTTGGTGCCA
GCAGGATTGCTGGTTTGTTTACTCCGGGAGCCCGTCAGAACCTGCAGCTGGTCA

>1008_S22_L001_R1_001.fastq_45_3a_18
CCCCTGCCGTGGGTATGGTGGTGGCGCATGTCCTGCGGTTGCCCCAGACCTTGTTTGACATAATAGCCGG
GGCCCATTGGGGCATCTTGGCGGGCCTAGCCTATTACTCTATGCAGGGCAACTGGGCCAAGGTCGTCATT
ATCATGGTTATGTTTTCAGGGGTCGATGCCAACACACGTGTCACCGGTGGTAGTGCAGCTTTTGGTGCCA
GCAGGATTGCTGGTTTGTTTTCTCCGGGAGCCCGTCAGAACCTGCAGCTGGTCA

>1008_S22_L001_R1_001.fastq_46_3a_18
CCCCTGCTGTGGGTATGGTGGTGGCGCACGTCCTGCGGTTGCCCCAGACCTTGGTTGACATAATAGCCGG
GGCCCATTGGGGCATCTTGGCGGGCCTAGCCTATTACTCTATGCAGGGCAACTGGGCCAAGGTCGTCATT
ATCATGGTCATGTTTTCAGGGGTCGATGCCGGCACACATGTCACCGGTGGCAGTGTAGCTTTTGGTGCCA
GCAGGATTGCTGGTTTGTTTACTCCGGGAGCCCGTCAGAACCTGCAGCTGGTCA

>1008_S22_L001_R1_001.fastq_47_3a_18
CCCCTGCCGTGGGTATGGTGGTGGCGCACGTCCTGCGGTTGCCCCAGACCTTGTTTGACATAATAGCCGG
GGCCCATTGGGGCATCTTGGCGGGCCTAGCCTATTACTCTATGCAGGGCAACTGGGCCAAGGTCGTCATT
ATCATGGTCATGTTTTCAGGGGTCGATGCCAACACACATGTCACCGGTGGTAGTGCAGCTCTTGGTGCCA
GCAGGATTGCTGGTTTATTTACTCCGGGAGCCCGTCAGAACCTGCAGCTGGTCA

>1008_S22_L001_R1_001.fastq_48_3a_17
CCCCTGCCGTGGGTATGGTGGTGGCGCACGTCCTGCGGTTGCCCCAGACCTTGTTTGACATAATAGCCGG
GGCCCATTGGGGCATCTTGGCGGGCCTAGCCTATTACTCTATGCAGGGCAACTGGGCCAAGGTCGTCATT
ATCATGGTCATGTTTTCAGGGGTCGATGCCAGCACACATATCACCGGTGGTAGTGCAGCTTTTGGTGCCA
GCAGGATTGCTGGTTTGTTTACTCCGGGAGCCCGTCAGAACCTGCAGCTGGTCA

>1008_S22_L001_R1_001.fastq_49_3a_17
CCCCTGCTGTGGGTATGGTGGTGGCGCACGTCCTGCGATTGCCCCAGACCTTGTTTGACATAATAGCCGG
GGCCCATTGGGGCATCTTGGCGGGCCTAGCCTATTACTCTATGCAGGGCAACTGGGCCAAGGTCGTCATT
ATCATGGTCATGTTTTCAGGGGTCGATGCCAACACACATGTCACCGGTGGCAGTGTAGCTTTTGGTGCCA
GCAGGATTGCTGGTTTGTTCACTCCGGGAGCCCGTCAGAACCTGCAGCTGGTCA

>1008_S22_L001_R1_001.fastq_50_3a_16
CCCCTGCTGTGGGTATGGTGGTGGCGCACGTCCTGCGGTTGCCCCAGACCTTGTTTGACATAATAGCCAG
GGCCCATTGGGGCATCTTGGCGGGCCTAGCCTATTACTCTATGCAGGGCAACTGGGCCAAGGTCGTCATT
ATCATGGTTATGTTTTCAGGGGTCGATGCCAACACACGTGTCACCGGTGGTAGTGCAGCTCTTGGTGCCA
GCAGGATTGCTGGTTTGTTTTCTCCGGGAGCCCGTCAGAACCTGCAGCTGGTCA

>1008_S22_L001_R1_001.fastq_51_3a_16
CCCCTGCTGTGGGTATGGTGGTGGCGCACGTCCTGCGGTTGCCCCAGACCTTGTTTGACATAATAGCCGG
GGCCCATTGGGGCATCTTGGCGGGCCTAGCCTATTACTCTATGCAGGGCAACTGGGCCAAGGTCGTCATT
ATCATGGTCATGTTTTCAGGGGTCGATGCCGACACACATGTCACCGGTGGTAGTGCAGCTCTTGGTGCCA
GCAGGATTGCTGGTTTATTTACTCCGGGAGCCCGTCAGAACCTGCAGCTGGTCA

>1008_S22_L001_R1_001.fastq_52_3a_16
CCCCTGCTGTGGGTATGGTGGTGGCGCACGTCCTGCGATTGCCCCAGACCTTGTTTGACATAATAGCCGG
GGCCCATTGGGGCATCTTGGCGGGCCTAGCCTATTACTCTATGCAGGGCAACTGGGCCAAGGTCGTCATT
ATCATGGTCATGTTTTCAGGGGTCGATGCCGGCACACATGTCACCGGTGGCAGTGTAGCTTTTGGTGCCA
GCAGGATTGCTGGTTTGTTTTCTCCGGGAGCCCGTCAGAACCTGCAGCTGGTCA

>1008_S22_L001_R1_001.fastq_53_3a_15
CCCCTGCCGTGGGTATGGTGGTGGCGCACGTCCTGCGATTGCCCCAGACCTTGTTTGACATAATAGCCGG
GGCCCATTGGGGCATCTTGGCGGGCCTAGCCTATTACTCTATGCAGGGCAACTGGGCCAAGGTCGTCATT
ATCATGGTCATGTTTTCAGGGGTCGATGCCGGCACACATGTCACCGGTGGCAGTGTAGCTTTTGGTGCCA
GCAGGATTGCTGGTTTGTTTACTCCGGGAGCCCGTCAGAACCTGCAGCTGGTCA

>1008_S22_L001_R1_001.fastq_54_3a_15
CCCCTGCTGTGGGTATGGTGGTGGCGCACGTCCTGCGGTTGCCCCAGACCTTGTTTGACATAATAGCCGG
GGCCCATTGGGGCATCTTGGCGGGCCTAGCCTATTACTCTATGCAGGGCAACTGGGCCAAGGTCGTCATT
ATCATGGTCATGTTTTCAGGGGTCGATGCCAACACACGTGTCACCGGTGGCAGTGTAGCTTTTGGTGCCA
GCAGGATTGCTGGTTTGTTTACTCCGGGAGCCCGTCAGAACCTGCAGCTGGTCA

>1008_S22_L001_R1_001.fastq_55_3a_15
CCCCTGCTGTGGGTATGGTGGTGGCGCACGTCCTGCGGTTGCCCCAGACCTTGTTTGACATAATAGCCGG
GGCCCATTGGGGCATCTTGGCGGGCCTAGCCTATTACTCTATGCAGGGCAACTGGGCCAAGGTCGTCATT
ATCATGGTTATGTTTTCAGGGGTCGATGCCGGCACACATGTCACCGGTGGCAGTGTAGCTTTTGGTGCCA
GCAGGATTGCTGGTTTGTTTACTCCGGGAGCCCGTCAGAACCTGCAGCTGGTCA

>1008_S22_L001_R1_001.fastq_56_3a_15
CCCCTGCTGTGGGTATGGTGGTGGCGCACGTCCTGCGGTTGCCCCAGACCTTGTTTGACATAATAGCCGG
GGCCCATTGGGGCATCTTGGCGGGCCTAGCCTATTACTCTATGCAGGGCAACTGGGCCAAGGTTGTCATT
ATCATGGTCATGTTTTCAGGGGTCGATGCCAACACACGTGTCACCGGTGGTAGTGCAGCTCTTGGTGCCA
GCAGGATTGCTGGTTTGTTTACTCCGGGAGCCCGTCAGAACCTGCAGCTGGTCA

>1008_S22_L001_R1_001.fastq_57_3a_14
CCCCTGCTGTGGGTATGGTGGTGGCGCACGTCCTGCGGTTGCCCCAGACCTTGTTTGACATAATAGCCGG
GGCCCATTGGGGCATCTTGGCGGGCCTAGCCTATTACTCTATGCAGGGCAACTGGGCCAAGGTCGTCATC
ATCATGGTCATGTTTTCAGGGGTCGATGCCGGCACACATGTCACCGGTGGTAGTGCAGCTTTTGGTGCCA
GCAGGATTGCTGGTTTGTTTACTCCGGGAGCCCGTCAGAACCTGCAGCTGGTCA

>1008_S22_L001_R1_001.fastq_58_3a_14
CCCCTGCTGTGGGTATGGTGGTGGCGCACGTCCTGCGGTTGCCCCAGACCTTGTTTGACATAATAGCCGG
GGCCCATTGGGGCATCTTGGCGGGCCTAGCCTATTACTCTATGCAGGGCAACTGGGCCAAGGTCGTCATT
ATCATGGTCATGTTTTCAGGGGTCGATGCCGGCACACATGTCACCGGTGGCAGTGTAGCTTTTGGTGCCA
GCAGGATTGCTGGTTTGTTTTCTCCGGGAGCCCGTCAGAACCTGCAGCTGGTCA

>1008_S22_L001_R1_001.fastq_59_3a_13
CCCCTGCCGTGGGTATGGTGGTGGCGCACGTCCTGCGGTTGCCCCAGACCTTGTTTGACATAATAGCCGG
GGCCCATTGGGGCATCTTGGCGGGCCTAGCCTATTACTCTATGCAGGGCAACTGGGCCAAGGTCGTCATT
ATCATGGTCATGTTTTCAGGGGTCGATGCCAACACACATGTCACCGGTGGCAGTGTAGCTTTTGGTGCCA
GCAGGATTGCTGGTTTGTTTACTCCGGGAGCCCGTCAGAACCTGCAGCTGGTCA

>1008_S22_L001_R1_001.fastq_60_3a_12
CCCCTGCTGTGGGTATGGTGGTGGCGCACGTCCTGCGATTGCCCCAGACCTTGTTTGACATAATAGCCGG
GGCCCATTGGGGCATCTTGGCGGGCCTAGCCTATTACTCTATGCAGGGCAACTGGGCCAAGGTCGTCATT
ATCATGGTCATGTTTTCAGGGGTCGATGCCAACACACGTGTCACCGGTGGTAGTGCGGCTCTTGGTGCCA
GCAGGATTGCTGGTTTGTTTACTCCGGGAGCCCGTCAGAACCTGCAGCTGGTCA

>1008_S22_L001_R1_001.fastq_61_3a_12
CCCCTGCTGTGGGTATGGTGGTGGCGCACGTCCTGCGATTGCCCCAGACCTTGTTTGACATAATAGCCGG
GGCCCATTGGGGCATCTTGGCGGGCCTAGCCTATTACTCTATGCAGGGCAACTGGGCCAAGGTCGTCATT
ATCATGGTCATGTTTTCAGGGGTCGATGCCAGCACACATATCACCGGTGGTAGTGCAGCTTTTGGTGCCA
GCAGGATTGCTGGTTTGTTTACTCCGGGAGCCCGTCAGAACCTGCAGCTGGTCA

>1008_S22_L001_R1_001.fastq_62_3a_12
CCCCTGCTGTGGGTATGGTGGTGGCACACGTCCTGCGGTTGCCCCAGACCTTGTTTGACATAATAGCCGG
GGCCCATTGGGGCATCTTGGCGGGCCTAGCCTATTACTCTATGCAGGGCAACTGGGCCAAGGTCGTCATT
ATCATGGTCATGTTTTCAGGGGTCGATGCCAACACACGTGTCACCGGTGGTAGTGCAGCTTTTGGTGCCA
GCAGGATTGCTGGTTTGTTTACTCCGGGAGCCCGTCAGAACCTGCAGCTGGTCA

>1008_S22_L001_R1_001.fastq_63_3a_12
CCCCTGCCGTGGGTATGGTGGTGGCGCACGTCCTGCGGTTGCCCCAGACCTTGTTTGACATAATAGCCGG
GGCCCATTGGGGCATCTTGGCGGGCCTAGCCTATTACTCTATGCAGGGCAACTGGGCCAAGGTCGTCATT
ATCATGGTCATGTTTTCAGGGGTCGATGCCAACACACATGTCACCGGTGGCAGTGTAGCTTTTGGTGCCA
GCAGGATTGCTGGTTTGTTCACTCCGGGAGCCCGTCAGAACCTGCAGCTGGTCA

>1008_S22_L001_R1_001.fastq_64_3a_12
CCCCTGCTGTGGGTATGGTGGTGGCGCACGTCCTGCGGTTGCCCCAGACCTTGTTTGACATAATAGCCGG
GGCCCATTGGGGCATCTTGGCGGGCCTAGCCTATTACTCTATGCAGGGCAACTGGGCCAAGGTCGTCATT
ATCATGGTCATGTTTTCAGGGGTCGATGCCAACACACGTGTCACCGGTGGTAGTGCAGCCTTTGGTGCCA
GCAGGATTGCTGGTTTGTTTACTCCGGGAGCCCGTCAGAACCTGCAGCTGGTCA

>1008_S22_L001_R1_001.fastq_65_3a_12
CCCCTGCTGTGGGTATGGTGGTGGCGCACGTCCTGCGGTTGCCCCAGACCTTGTTTGACATAATAGCCGG
GGCCCATTGGGGCATCTTGGCGGGCCTAGCCTATTACTCTATGCAGGGCAACTGGGCCAAGGTCGTCATT
ATCATGGTCATGTTTTCAGGGGTCGATGCCAACACACGTGTCACCGGTGGTAGTGCAGCCCTTGGTGCCA
GCAGGATTGCTGGTTTGTTTACTCCGGGAGCCCGTCAGAACCTGCAGCTGGTCA

>1008_S22_L001_R1_001.fastq_66_3a_11
CCCCTGCTGTGGGTATGGTGGTGGCGCACGTCCTGCGATTGCCCCAGACCTTGTTTGACATAATAGCCGG
GGCCCATTGGGGCATCTTGGCGGGCCTAGCCTATTACTCTATGCAGGGCAACTGGGCCAAGGTCGTCATT
ATCATGGTCATGTTTTCAGGGGTCGATGCCGGCACACATGTCACCGGTGGCAGTGTAGCTTTTGGTGCCA
GCAGGATTGCTGGTTTGTTCACTCCGGGAGCCCGTCAGAACCTGCAGCTGGTCA

>1008_S22_L001_R1_001.fastq_67_3a_11
CCCCTGCTGTGGGTATGGTGGTGGCGCACGTCCTGCGGTTGCCCCAGACCTTGTTTGACATAATAGCCGG
GGCCCATTGGGGCATCTTGGCGGGCCTAGCCTATTACTCTATGCAGGGCAACTGGGCCAAGGTCGTCATT
ATCATGGTCATGTTTTCAGGGGTCGATGCCAACACACGTGTCACCGGGGGTAGTGCAGCTCTTGGTGCCA
GCAGGATTGCTGGTTTGTTTACTCCGGGAGCCCGTCAGAACCTGCAGCTGGTCA

>1008_S22_L001_R1_001.fastq_68_3a_11
CCCCTGCTGTGGGTATGGTGGTGGCGCACGTCCTGCGGTTGCCCCAGACCTTGTTTGACATAATAGCCGG
GGCCCATTGGGGCATCTTGGCGGGCCTAGCCTATTACTCTATGCAGGGCAACTGGGCCAAGGTCGTCATT
ATCATGGTCATGTTTTCAGGGGTCGATGCCGGCACACATGTCACCGGTGGCAGTGCAGCTTTTGGTGCCA
GCAGGATTGCTGGTTTGTTTACTCCGGGAGCCCGTCAGAACCTGCAGCTGGTCA

>1008_S22_L001_R1_001.fastq_69_3a_11
CCCCTGCCGTGGGTATGGTGGTGGCGCACGTCCTGCGGTTGCCCCAGACCTTGTTTGACATAATAGCCGG
GGCCCATTGGGGCATCTTGGCGGGCCTAGCCTATTACTCTATGCAGGGCAACTGGGCCAAGGTCGTCATT
ATCATGGTCATGTTTTCAGGGGTCGATGCCAACACACGTGTCACCGGTGGTAGTGCGGCTCTTGGTGCCA
GCAGGATTGCTGGTTTGTTTACTCCGGGAGCCCGTCAGAACCTGCAGCTGGTCA

>1008_S22_L001_R1_001.fastq_70_3a_10
CCCCTGCTGTGGATATGGTGGTGGCGCACGTCCTGCGGTTGCCCCAGACCTTGTTTGACATAATAGCCGG
GGCCCATTGGGGCATCTTGGCGGGCCTAGCCTATTACTCTATGCAGGGCAACTGGGCCAAGGTCGTCATT
ATCATGGTCATGTTTTCAGGGGTCGATGCCGGCACACATGTCACCGGTGGCAGTGTAGCTTTTGGTGCCA
GCAGGATTGCTGGTTTGTTTACTCCGGGAGCCCGTCAGAACCTGCAGCTGGTCA

>1008_S22_L001_R1_001.fastq_71_3a_10
CCCCTGCTGTGGGTATGGTGGTGGCGCACGTCCTGCGGTTGCCCCAGACCTTGTTTGACATAATAGCCGG
GGCCCATTGGGGCATCTTGGCGGGCCTAGCCTATTACTCTATGCAGGGCAACTGGGCCAAGGTCGTCATT
ATCATGGCCATGTTTTCAGGGGTCGATGCCGGCACACATGTCACCGGTGGCAGTGTAGCTTTTGGTGCCA
GCAGGATTGCTGGTTTGTTTACTCCGGGAGCCCGTCAGAACCTGCAGCTGGTCA

>1008_S22_L001_R1_001.fastq_72_3a_10
CCCCTGCCGTGGGTATGGTGGTGGCGCACGTCCTGCGGTTGCCCCAGACCTTGTTTGACATAATAGCCGG
GGCCCATTGGGGCATCTTGGCGGGCCTAGCCTATTACTCTATGCAGGGCAACTGGGCCAAGGTCGTCATT
ATCATGGTTATGTTTTCAGGGGTCGATGCCGGCACACATGTCACCGGTGGCAGTGTAGCTTTTGGTGCCA
GCAGGATTGCTGGTTTGTTTACTCCGGGAGCCCGTCAGAACCTGCAGCTGGTCA

>1008_S22_L001_R1_001.fastq_73_3a_10
CCCCTGCTGTGGGTATGGTGGTGGCGCACGTCCTGCGGTTGCCCCAGACCTTGTTTGACATAATAGCCGG
GGCCCATTGGGGCATCTTGGCGGGCCTAGCCTATTACTCTATGCAGGGCAACTGGGCCAAGGTCGTCATT
ATCATGGTCATGTTTTCAGGGGTCGATGCCAACACACGTGTCACCGGTGGTAGTGCAGCTCTTGGTGCCA
GCAGGATTGCTGGTTTGTTTACTCCGGGAGCCCGTCAGAGCCTGCAGCTGGTCA

>1008_S22_L001_R1_001.fastq_74_3a_10
CCCCTGCTGTGGGTATGGTGGTGGCGCACGTCCTGCGATTGCCCCAGACCTTGTTTGACATAATAGCCGG
GGCCCATTGGGGCATCTTGGCGGGCCTAGCCTATTACTCTATGCAGGGCAACTGGGCCAAGGTCGTCATT
ATCATGGTCATGTTTTCAGGGGTCGATGCCAACACACATGTCACCGGTGGTAGTGCAGCTCTTGGTGCCA
GCAGGATTGCTGGTTTATTTACTCCGGGAGCCCGTCAGAACCTGCAGCTGGTCA

>1008_S22_L001_R1_001.fastq_75_3a_10
CCCCTGCTGTGGGTATGGTGGTGGCGCACGTCCTGCGGTTGCCCCAGACCTTGTTTGACATAATAGCCGG
GGCCCATTGGGGCATCTTGGCGGGCCTAGCCTATTACTCTATGCAGGGCAACTGGGCCAAGGTCGTCATT
ATCATGGTCATGTTTTCAGGGGTCGATGCCAGCACACATATCACCGGTGGTAGTGCAGCTCTTGGTGCCA
GCAGGATTGCTGGTTTGTTTACTCCGGGAGCCCGTCAGAACCTGCAGCTGGTCA

>1008_S22_L001_R1_001.fastq_76_3a_10
CCCCTGCTGTGGGTATGGTGGTGGCGCACGTCCTGCGGTTGCCCCAGACCTTGTTTGACATAATAGCCGG
GGCCCATTGGGGCATCTTGGCGGGCCTAGCCTATTACTCTATGCAGGGCAACTGGGCCAAGGTCGTCATT
ATCATGGTCATGTTTTCAGGGGTCGATGCCAACACACGTGTCACCGGTGGTAGTGCAGCTCTTGGTGCCA
GCAGGATTGCTGGTTTATTTACTCCGGGAGCCCGTCAGAACCTGCAGCTGGTCA

>1008_S22_L001_R1_001.fastq_77_3a_10
CCCCTGCCGTGGGTATGGTGGTGGCGCACGTCCTGCGGTTGCCCCAGACCTTGTTTGACATAATAGCCGG
GGCCCATTGGGGCATCTTGGCGGGCCTAGCCTATTACTCTATGCAGGGCAACTGGGCCAAGGTCGTCATT
ATCATGGTTATGTTTTCAGGGGTCGATGCCAACACACGTGTCACCGGTGGTAGTGCAGCTTTTGGTGCCA
GCAGGATTGCTGGTTTGTTTTCTCCGGGAGCCCGCCAGAACCTGCAGCTGGTCA

>1008_S22_L001_R1_001.fastq_78_3a_10
CCCCTGCTGTGGGTATGGTGGTGGCGCACGTCCTGCGGTTGCCCCAGACCTTGTTTGACATAATAGCCGG
GGCCCATTGGGGCATCTTGGCGGGCCTAGCCTATTACTCTATGCAGGGCAACTGGGCCAAGGTCGTCATT
ATCATGGTCATGTTTTCAGGGGTCGATGCCAACACACGTGTCACCGGTGGTAGTGCAGCTCTTGGTGCCA
GCAGGACTGCTGGTTTGTTTACTCCGGGAGCCCGTCAGAACCTGCAGCTGGTCA

>1008_S22_L001_R1_001.fastq_79_3a_10
CCCCTGCTGTGGGTATGGTGGTGGCGCACGTCCTGCGATTGCCCCAGACCTTGTTTGACATAATAGCCGG
GGCCCATTGGGGCATCTTGGCGGGCCTAGCCTATTACTCTATGCAGGGCAACTGGGCCAAGGTCGTCATT
ATCATGGTCATGTTTTCAGGGGTCGATGCCGGCACACATGTCACCGGGGGCAGTGTAGCTTTTGGTGCCA
GCAGGATTGCTGGTTTGTTTACTCCGGGAGCCCGTCAGAACCTGCAGCTGGTCA

>1008_S22_L001_R1_001.fastq_80_3a_10
CCCCTGCCGTGGGTATGGTGGTGGCGCACGTCCTGCGGTTGCCCCAGACCTTGTTTGACATAATAGCCGG
GGCCCATTGGGGCATCTTGGCGGGCCTAGCCTATTACTCTATGCAGGGCAACTGGGCCAAGGTCGTCATT
ATCATGGTCATGTTTTCAGGGGTCGATGCCAACACACGTGTCACCGGTGGTAGTGCAGCTCTTGGTGCCA
GCAGGATTGCTGGTTTGTTTTCTCCGGGAGCCCGTCAGAACCTGCAGCTGGTCA

>1008_S22_L001_R1_001.fastq_81_3a_9
CCCCTGCTGTGGGTATGGTGGTGGCGCACGTCCTGCGATTGCCCCAGACCTTGTTTGACATAATAGCCGG
GGCCCATTGGGGCATCTTGGCGGGCCTAGCCTATTACTCTATGCAGGGCAACTGGGCCAAGGTCGTCATT
ATTATGGTCATGTTTTCAGGGGTCGATGCCAACACACATGTCACCGGTGGTAGTGCAGCTCTTGGTGCCA
GCAGGATTGCTGGTTTGTTTACTCCGGGAGCCCGTCAGAACCTGCAGCTGGTCA

>1008_S22_L001_R1_001.fastq_82_3a_9
CCCCTGCTGTGGGTATGGTGGTGGCGCACGTCCTGCGGTTGCCCCAGACCTTGTTTGACATAATAGCCGG
GGCCCATTGGGGCATCTTGGCGGGCCTAGCCTATTACTCTATGCAGGGCAACTGGGCCAAGGTCGTCATT
ATCATGGTCATGTTTTCAGGGGTCGATGCCAACACACATGTCACCGGTGGTAGTGCAGCTCTTGGTGCCA
GCAGGATTGCTGGTTTGTTTTCTCCGGGAGCCCGTCAGAACCTGCAGCTGGTCA

>1008_S22_L001_R1_001.fastq_83_3a_9
CCCCTGCTGTGGGTATGGTGGTGGCGCACGTCCTGCGGTTGCCCCAGACCTTGTTTGATATAATAGCCGG
GGCCCATTGGGGCATCTTGGCGGGCCTAGCCTATTACTCTATGCAGGGCAACTGGGCCAAGGTCGTCATT
ATCATGGTCATGTTTTCAGGGGTCGATGCCAACACACGTGTCACCGGTGGTAGTGCAGCTCTTGGTGCCA
GCAGGATTGCTGGTTTGTTTACTCCGGGAGCCCGTCAGAACCTGCAGCTGGTCA

>1008_S22_L001_R1_001.fastq_84_3a_9
CCCCTGCCGTGGGTATGGTGGTGGCGCACGTCCTGCGGTTGCCCCAGACCTTGTTTGACATAATAGCCAG
GGCCCATTGGGGCATCTTGGCGGGCCTAGCCTATTACTCTATGCAGGGCAACTGGGCCAAGGTCGTCATT
ATCATGGTCATGTTTTCAGGGGTCGATGCCGGCACACATGTCACCGGTGGCAGTGTAGCTTTTGGTGCCA
GCAGGATTGCTGGTTTGTTTACTCCGGGAGCCCGTCAGAACCTGCAGCTGGTCA

>1008_S22_L001_R1_001.fastq_85_3a_9
CCCCTGCTGTGGGTATGGTGGTGGCGCACGTCCTGCGGTTGCCCCAGACCTTGTTTGACATAATAGCCGG
GGCCCATTGGGGCATCTTGGCGGGCCTAGCCTATTACTCTATGCAGGGCAACTGGGCCAAGGTCGTCATT
ATCATGGTCATGTTTTCAGGGGTCGATGCCAACACACGTGTCACCGGTGGTAGTGCAGCTCTTGGTGCCA
GCAGGATTGCCGGTTTGTTTACTCCGGGAGCCCGTCAGAACCTGCAGCTGGTCA

>1008_S22_L001_R1_001.fastq_86_3a_9
CCCCTGCTGTGGGTATGGTGGTGGCGCACGTCCTGCGATTGCCCCAGACCTTGTTTGACATAATAGCCGG
GGCCCATTGGGGCATCTTGGCGGGCCTAGCCTATTACTCTATGCAGGGCAACTGGGCCAAGGTCGTCATT
ATCATGGTTATGTTTTCAGGGGTCGATGCCAACACACGTGTCACCGGTGGTAGTGCAGCTTTTGGTGCCA
GCAGGATTGCTGGTTTGTTTACTCCGGGAGCCCGTCAGAACCTGCAGCTGGTCA

>1008_S22_L001_R1_001.fastq_87_3a_9
CCCCTGCTGTGGGTATGGTGGTGGCGCACGTCCTGCGGTTGCCCCAGACCTTGTTTGGCATAATAGCCGG
GGCCCATTGGGGCATCTTGGCGGGCCTAGCCTATTACTCTATGCAGGGCAACTGGGCCAAGGTCGTCATT
ATCATGGTCATGTTTTCAGGGGTCGATGCCAACACACGTGTCACCGGTGGTAGTGCAGCTTTTGGTGCCA
GCAGGATTGCTGGTTTGTTTACTCCGGGAGCCCGTCAGAACCTGCAGCTGGTCA

>1008_S22_L001_R1_001.fastq_88_3a_9
CCCCTGCCGTGGGTATGGTGGTGGCGCACGTCCTGCGGTTGCCCCAGACCTTGTTTGACATAATAGCCGG
GGCCCATTGGGGCATCTTGGCGGGCCTAGCCTATTACTCTATGCAGGGCAACTGGGCCAAGGTCGTCATT
ATCATGGTCATGTTTTCAGGGGTCGATGCCAACACACGTGTCACCGGTGGTAGTGCAGCTCTTGGTGCCA
GCAGGATTGCTGGTTTGTTTACTCCGGGAGCTCGTCAGAACCTGCAGCTGGTCA

>1008_S22_L001_R1_001.fastq_89_3a_9
CCCCTGCTGTGGGTATGGTGGTGGCGCACGTCCTGCGGTTGCCCCAGACCTTGTTTGACATAATAGCCGG
GGCCCATTGGGGCATCTTGGCGGGCCTAGCCTATTACTCTATGCAGGGCAACTGGGCCAAGGTCGTCATT
ATCATGGTCATGTTTTCAGGGGTCGATGCCGGCACACATGTCACCGGTGGCAGTGTAGCCTTTGGTGCCA
GCAGGATTGCTGGTTTGTTTACTCCGGGAGCCCGTCAGAACCTGCAGCTGGTCA

>1008_S22_L001_R1_001.fastq_90_3a_9
CCCCTGCTGTGGGTATGGTGGTGGCGCACGTCCTGCGGTTGCCCCAGACCTTGTTTGACATAATAGCCGG
GGCCCATTGGGGCATCTTGGCGGGCCTAGCCTATTACTCTATGCAGGGCAACTGGGCCAAGGTCGCCATT
ATCATGGTCATGTTTTCAGGGGTCGATGCCAACACACGTGTCACCGGTGGTAGTGCAGCTTTTGGTGCCA
GCAGGATTGCTGGTTTGTTTACTCCGGGAGCCCGTCAGAACCTGCAGCTGGTCA

>1008_S22_L001_R1_001.fastq_91_3a_9
CCCCTGCTGTGGGTATGGTGGTGGCGCACGTCCTGCGGTTGCCCCAGACCTTGTTTGACATAATAGCCGG
GGCCCACTGGGGCATCTTGGCGGGCCTAGCCTATTACTCTATGCAGGGCAACTGGGCCAAGGTCGTCATT
ATCATGGTCATGTTTTCAGGGGTCGATGCCGGCACACATGTCACCGGTGGCAGTGTAGCTTTTGGTGCCA
GCAGGATTGCTGGTTTGTTTACTCCGGGAGCCCGTCAGAACCTGCAGCTGGTCA

>1008_S22_L001_R1_001.fastq_92_3a_9
CCCCTGCTGTGGGTATGGTGGTGGCGCACGTCCTGCGATTGCCCCAGACCTTGTTTGACATAATAGCCGG
GGCCCATTGGGGCATCTTGGCGGGCCTAGCCTATTACTCTATGCAGGGCAACTGGGCCAAGGTCGTCATT
ATCATGGTCATGTTTTCAGGGGTCGATGCCAACACACGTGTCACCGGTGGTAGTGCAGCTTTTGGTGCCA
GCAGGATTGCTGGTTTGTTTTCTCCGGGAGCCCGTCAGAACCTGCAGCTGGTCA

>1008_S22_L001_R1_001.fastq_93_3a_8
CCCCTGCTGTGGGTATGGTGGTGGCGCACGTCCTGCGGTTGCCCCAGACCTTGTTTGACATAATAGCCGG
GGCCCATTGGGGCATCTTGGCGGGCCTAGCCTATTACTCTATGCAGGGCAACTGGGCCAAGGTCGTCATT
ATCATGGTCATGTTTTCAGGGGTCGATGCCAACACACGTGTCACCGGTGGTAGTGCAGCTCTTGGTGCCA
GCAGGATTGCTGGTTTGTTTACTCCGGGAGCCCGTCAGAACCTGCGGCTGGTCA

>1008_S22_L001_R1_001.fastq_94_3a_8
CCCCTGCTGTGGGTATGGTGGTGGCGCACGTCCTGCGGTTGCCCCAGACCTTGTTTGACATAATAGCCGG
GGCCCATTGGGGCATCTTGGCGGGCCTAGCCTATTACTCTATGCAGGGCAACTGGGCCAAGGTCGTCATT
ATCATGGTCATGTTTTCAGGGGTCGATGCCGGCACACATGTCACCGGTGGTAGTGCAGCTCTTGGTGCCA
GCAGGATTGCTGGTTTGTTTTCTCCGGGAGCCCGTCAGAACCTGCAGCTGGTCA

>1008_S22_L001_R1_001.fastq_95_3a_8
CCCCTGCTGTGGGTATGGTGGTGGCGCACGTCCTGCGGTTGCCCCAGACCTTGTTTGACATAATAGCCGG
GGCCCATTGGGGCATCTTGGCGGGCCTAGCCTATTACTCTATGCAGGGCAACTGGGCCAAGGTCGTCATT
ATCATGGCCATGTTTTCAGGGGTCGATGCCAACACACGTGTCACCGGTGGTAGTGCAGCTTTTGGTGCCA
GCAGGATTGCTGGTTTGTTTACTCCGGGAGCCCGTCAGAACCTGCAGCTGGTCA

>1008_S22_L001_R1_001.fastq_96_3a_8
CCCCTGCTGTGGGTATGGTGGTGGCGCACGTCCTGCGATTGCCCCAGACCTTGTTTGACATAATAGCCGG
GGCCCATTGGGGCATCTTGGCGGGCCTAGCCTATTACTCTATGCAGGGCAACTGGGCCAAGGTCGTCATT
ATCATGGTCATGTTTTCAGGGGTCGATGCCGGCACACATGTCACCGGTGGCAGTGTAGCTCTTGGTGCCA
GCAGGATTGCTGGTTTGTTTACTCCGGGAGCCCGTCAGAACCTGCAGCTGGTCA

>1008_S22_L001_R1_001.fastq_97_3a_8
CCCCTGCTGTGGGTATGGTGGTGGCGCACGCCCTGCGGTTGCCCCAGACCTTGTTTGACATAATAGCCGG
GGCCCATTGGGGCATCTTGGCGGGCCTAGCCTATTACTCTATGCAGGGCAACTGGGCCAAGGTCGTCATT
ATCATGGTCATGTTTTCAGGGGTCGATGCCAACACACGTGTCACCGGTGGTAGTGCAGCTCTTGGTGCCA
GCAGGATTGCTGGTTTGTTTACTCCGGGAGCCCGTCAGAACCTGCAGCTGGTCA

>1008_S22_L001_R1_001.fastq_98_3a_8
CCCCTGCTGTGGGTATGGTGGTGGCGCACGTCCTGCGGTTGCCCCAGACCTTGTTTGACATAATAGCCGG
GGCCCATTGGGGCATCTTGGCGGGCCTAGCCTATTACTCTATGCAGGGCAACTGGGCCAAGGCCGTCATT
ATCATGGTCATGTTTTCAGGGGTCGATGCCGGCACACATGTCACCGGTGGCAGTGTAGCTTTTGGTGCCA
GCAGGATTGCTGGTTTGTTTACTCCGGGAGCCCGTCAGAACCTGCAGCTGGTCA

>1008_S22_L001_R1_001.fastq_99_3a_8
CCCCTGCTGTGGGTATGGTGGTGGCGCACGTCCTGCGGTTGCCCCAGACCTTGTTTGACATAATAGCCGG
GGCCCATTGGGGCATCTTGGCGGGCCTAGCCTATTACCCTATGCAGGGCAACTGGGCCAAGGTCGTCATT
ATCATGGTCATGTTTTCAGGGGTCGATGCCAACACACGTGTCACCGGTGGTAGTGCAGCTTTTGGTGCCA
GCAGGATTGCTGGTTTGTTTACTCCGGGAGCCCGTCAGAACCTGCAGCTGGTCA

>1008_S22_L001_R1_001.fastq_100_3a_8
CCCCCGCTGTGGGTATGGTGGTGGCGCACGTCCTGCGGTTGCCCCAGACCTTGTTTGACATAATAGCCGG
GGCCCATTGGGGCATCTTGGCGGGCCTAGCCTATTACTCTATGCAGGGCAACTGGGCCAAGGTCGTCATT
ATCATGGTCATGTTTTCAGGGGTCGATGCCAACACACGTGTCACCGGTGGTAGTGCAGCTTTTGGTGCCA
GCAGGATTGCTGGTTTGTTTACTCCGGGAGCCCGTCAGAACCTGCAGCTGGTCA

>1008_S22_L001_R1_001.fastq_101_3a_8
CCCCTGCCGTGGGTATGGTGGTGGCGCACGTCCTGCGGTTGCCCCAGACCTTGTTTGACATAATAGCCGG
GGCCCATTGGGGCATCTTGGCGGGCCTAGCCTATTACTCTATGCAGGGCAACTGGGCCAAGGTCGTCATT
ATCATGGCCATGTTTTCAGGGGTCGATGCCGGCACACATGTCACCGGTGGTAGTGCAGCTCTTGGTGCCA
GCAGGATTGCTGGTTTGTTTACTCCGGGAGCCCGTCAGAACCTGCAGCTGGTCA

>1008_S22_L001_R1_001.fastq_102_3a_7
CCCCTGCTGTGGGTATGGTGGTGGCGCACGTCCTGCGGTTGCCCCAGACCTTGTTTGACATAATAGCCGG
GGCCCATTGGGGCATCTTGGCGGGCCTAGCCTATTACTCTATGCAGGGCAACTGGGCCAAGGTCGTCATT
ATCATGGTCATGTTTTCAGGGGTCGATGCCAACACACGTGTCGCCGGTGGTAGTGCAGCTCTTGGTGCCA
GCAGGATTGCTGGTTTGTTTACTCCGGGAGCCCGTCAGAACCTGCAGCTGGTCA

>1008_S22_L001_R1_001.fastq_103_3a_7
CCCCTGCCGTGGGTATGGTGGTGGCGCACGTCCTGCGGTTGCCCCAGACCTTGTTTGACATAATAGCCAG
GGCCCATTGGGGCATCTTGGCGGGCCTAGCCTATTACTCTATGCAGGGCAACTGGGCCAAGGTCGTCATT
ATCATGGTCATGTTTTCAGGGGTCGATGCCAACACACGTGTCACCGGTGGTAGTGCAGCTTTTGGTGCCA
GCAGGATTGCTGGTTTGTTTACTCCGGGAGCCCGTCAGAACCTGCAGCTGGTCA

>1008_S22_L001_R1_001.fastq_104_3a_7
CCCCTGCTGTGGGTATGGTGGTGGCGCACGTCCTGCGGTTGCCCCAGACCTTGTTTGACATAATAGCCGG
GGCCCATTGGGGCATCTTGGCGGGCCTAGCCTATTACTCTATGCAGGGCAACTGGGCCAAGGTCGTCATT
ATCATGGTCATGTTTTCAGGGGTCGATGCCAACACACGTGTCACCGGTGGTAGTGCAGCTTTTGGTGCCA
GCAGGATTGCTGGTTTGTTTACTCCGGGGGCCCGTCAGAACCTGCAGCTGGTCA

>1008_S22_L001_R1_001.fastq_105_3a_7
CCCCTGCTGTGGGTATGGTGGTGGCGCACGTCCTGCGGTTGCCCCAGGCCTTGTTTGACATAATAGCCGG
GGCCCATTGGGGCATCTTGGCGGGCCTAGCCTATTACTCTATGCAGGGCAACTGGGCCAAGGTCGTCATT
ATCATGGTCATGTTTTCAGGGGTCGATGCCAACACACGTGTCACCGGTGGTAGTGCAGCTCTTGGTGCCA
GCAGGATTGCTGGTTTGTTTACTCCGGGAGCCCGTCAGAACCTGCAGCTGGTCA

>1008_S22_L001_R1_001.fastq_106_3a_7
CCCCTGCTGTGGGTATGGTGGTGGCGCACGCCCTGCGGTTGCCCCAGACCTTGTTTGACATAATAGCCGG
GGCCCATTGGGGCATCTTGGCGGGCCTAGCCTATTACTCTATGCAGGGCAACTGGGCCAAGGTCGTCATT
ATCATGGTCATGTTTTCAGGGGTCGATGCCGGCACACATGTCACCGGTGGCAGTGTAGCTTTTGGTGCCA
GCAGGATTGCTGGTTTGTTTACTCCGGGAGCCCGTCAGAACCTGCAGCTGGTCA

>1008_S22_L001_R1_001.fastq_107_3a_7
CCCCTGCTGTGGGTATGGTGGTGGCGCACGTCCTGCGGTTGCCCCAGACCTTGTTTGACATAATAGCCGG
GGCCCATTGGGGCATCTTGGCGGGCCTAGCCTATTACTCTATGCAGGGCAACTGGGCCAAGGTCGTCATT
ATCATGGTCATGTTTTCAGGGGTCGATGCCAACACACGTGTCACCGGTGGTAGTGCAGCTTTTGGTGCCA
GCAGGATTGCTGGTTTGTTTACTCCGGGAGCCCGTCAGAACCTGCAGCTGGCCA

>1008_S22_L001_R1_001.fastq_108_3a_7
CCCCTGCTGTGGGTATGGTGGTGGCGCACGTCCTGCGGTTGCCCCAGACCTTGTTTGACATAATAGCCGG
GGCCCATTGGGGCACCTTGGCGGGCCTAGCCTATTACTCTATGCAGGGCAACTGGGCCAAGGTCGTCATT
ATCATGGTCATGTTTTCAGGGGTCGATGCCAACACACGTGTCACCGGTGGTAGTGCAGCTTTTGGTGCCA
GCAGGATTGCTGGTTTGTTTACTCCGGGAGCCCGTCAGAACCTGCAGCTGGTCA

>1008_S22_L001_R1_001.fastq_109_3a_7
CCCCTGCCGTGGGTATGGTGGTGGCGCACGTCCTGCGGTTGCCCCAGACCTTGTTTGACATAATAGCCAG
GGCCCATTGGGGCATCTTGGCGGGCCTAGCCTATTACTCTATGCAGGGCAACTGGGCCAAGGTCGTCATT
ATCATGGTTATGTTTTCAGGGGTCGATGCCAACACACGTGTCACCGGTGGTAGTGCAGCTCTTGGTGCCA
GCAGGATTGCTGGTTTGTTTACTCCGGGAGCCCGTCAGAACCTGCAGCTGGTCA

>1008_S22_L001_R1_001.fastq_110_3a_7
CCCCTGCCGTGGGTATGGTGGTGGCGCACGTCCTGCGGTTGCCCCAGACCTTGTTTGACATAATAGCCAG
GGCCCATTGGGGCATCTTGGCGGGCCTAGCCTATTACTCTATGCAGGGCAACTGGGCCAAGGTCGTCATT
ATCATGGTTATGTTTTCAGGGGTCGATGCCAACACACGTGTCACCGGTGGTAGTGCAGCTTTTGGTGCCA
GCAGGATTGCTGGTTTGTTTTCTCCGGGAGCCCGTCAGAACCTGCAGCTGGTCA

>1008_S22_L001_R1_001.fastq_111_3a_7
CCCCTGCTGCGGGTATGGTGGTGGCGCACGTCCTGCGGTTGCCCCAGACCTTGTTTGACATAATAGCCGG
GGCCCATTGGGGCATCTTGGCGGGCCTAGCCTATTACTCTATGCAGGGCAACTGGGCCAAGGTCGTCATT
ATCATGGTCATGTTTTCAGGGGTCGATGCCAACACACGTGTCACCGGTGGTAGTGCAGCTCTTGGTGCCA
GCAGGATTGCTGGTTTGTTTACTCCGGGAGCCCGTCAGAACCTGCAGCTGGTCA

>1008_S22_L001_R1_001.fastq_112_3a_7
CCCCCGCTGTGGGTATGGTGGTGGCGCACGTCCTGCGGTTGCCCCAGACCTTGTTTGACATAATAGCCGG
GGCCCATTGGGGCATCTTGGCGGGCCTAGCCTATTACTCTATGCAGGGCAACTGGGCCAAGGTCGTCATT
ATCATGGTCATGTTTTCAGGGGTCGATGCCGGCACACATGTCACCGGTGGCAGTGTAGCTTTTGGTGCCA
GCAGGATTGCTGGTTTGTTTACTCCGGGAGCCCGTCAGAACCTGCAGCTGGTCA

>1008_S22_L001_R1_001.fastq_113_3a_7
CCCCTGCTGTGGGTATGGTGGTGGCGCACGTCCTGCGGTTGCCCCAGACCTTGTTTGACATAATAGCCGG
GGCCCATTGGGGCATCTTGGCGGGCCTAGCCTATTACTCTATGCAGGGCAACTGGGCCAGGGTCGTCATT
ATCATGGTCATGTTTTCAGGGGTCGATGCCGGCACACATGTCACCGGTGGCAGTGTAGCTTTTGGTGCCA
GCAGGATTGCTGGTTTGTTTACTCCGGGAGCCCGTCAGAACCTGCAGCTGGTCA

>1008_S22_L001_R1_001.fastq_114_3a_6
CCCCTGCTGTGGGTATGGTGGTGGCGCACGTCCTGCGGTTGCCCCAGACCTTGTTTGACATAATAGCCGG
GGCCCATTGGGGCATCTTGGCGGGCCTAGCCTATTACTCTATGCAGGGCAACTGGGCCAAGGTCGTCATT
ATCATGGTCATGTTTTCAGGGGTCGATGCCGGCACACATGTCACCGGGGGCAGTGTAGCTTTTGGTGCCA
GCAGGATTGCTGGTTTGTTTACTCCGGGAGCCCGTCAGAACCTGCAGCTGGTCA

>1008_S22_L001_R1_001.fastq_115_3a_6
CCCCCGCTGTGGGTATGGTGGTGGCGCACGTCCTGCGGTTGCCCCAGACCTTGTTTGACATAATAGCCGG
GGCCCATTGGGGCATCTTGGCGGGCCTAGCCTATTACTCTATGCAGGGCAACTGGGCCAAGGTCGTCATT
ATCATGGTCATGTTTTCAGGGGTCGATGCCAACACACGTGTCACCGGTGGTAGTGCAGCTCTTGGTGCCA
GCAGGATTGCTGGTTTGTTTACTCCGGGAGCCCGTCAGAACCTGCAGCTGGTCA

>1008_S22_L001_R1_001.fastq_116_3a_6
CCCCTGCTGTGGGTATGGTGGTGGCGCACGTCCTGCGGTTGCCCCAGACCTTGTTTGACATAATAGCCGG
GGCCCATTGGGGCATCTTGGCGGGCCTAGCCTATTACTCTATGCAGGGCAACTGGGCCAAGGTCGTCATT
ATCATGGTCATGTTTTCAGGGGTCGATGCCAACACACGTGTCACCGGTGGTAGTGCAGCTTTTGGTGCCA
GCAGGATTGCTGGTTTGTTTACTCCGGGAGCCCGTCAGAGCCTGCAGCTGGTCA

>1008_S22_L001_R1_001.fastq_117_3a_6
CCCCTGCTGTGGGTATGGTGGTGGCGCACGTCCTGCGGTTGCCCCAGGCCTTGTTTGACATAATAGCCGG
GGCCCATTGGGGCATCTTGGCGGGCCTAGCCTATTACTCTATGCAGGGCAACTGGGCCAAGGTCGTCATT
ATCATGGTCATGTTTTCAGGGGTCGATGCCAACACACGTGTCACCGGTGGTAGTGCAGCTTTTGGTGCCA
GCAGGATTGCTGGTTTGTTTACTCCGGGAGCCCGTCAGAACCTGCAGCTGGTCA

>1008_S22_L001_R1_001.fastq_118_3a_6
CCCCTGCTGTGGGTATGGTGGTGGCGCACGTCCTGCGGTTGCCCCAGACCTTGTTTGACATAATAGCCGG
GGCCCATTGGGGCATCTTGGCGGGCCTAGCCTATTACTCTATGCAGGGCAACTGGGCCAAGGTCGTCATT
ATCATGGTCATGTTTTCAGGGGTCGATGCCAACACACGTGTCACCGGTGGTAGTGCAGCTTTTGGTGCCA
GCAGGATTGCTGGTTTGTTCACTCCGGGAGCCCGTCAGAACCTGCAGCTGGTCA

>1008_S22_L001_R1_001.fastq_119_3a_6
CCCCTGCCGTGGGTATGGTGGTGGCGCACGTCCTGCGGTTGCCCCAGACCTTGTTTGACATAATAGCCGG
GGCCCATTGGGGCATCTTGGCGGGCCTAGCCTATTACTCTATGCAGGGCAACTGGGCCAAGGTCGTCATT
ATCATGGTCATGTTTTCAGGGGTCGATGCCAACACACGTGTCACCGGTGGTAGTGCAGCTTTTGGTGCCA
GCAGGATTGCTGGTTTGTTTTCTCCGGGAGCCCGTCAGAACCTGCAGCTGGTCA

>1008_S22_L001_R1_001.fastq_120_3a_6
CCCCTGCTGTGGGTATGGTGGTGGCGCACGTCCTGCGGTTGCCCCAGACCTTGTTTGACATAATAGCCGG
GGCCCATTGGGGCATCTTGGCGGGCCTAGCCTATTACTCTATGCAGGGCAACTGGGCCAAGGTCGTCATT
ATCATGGTCATGTTTTCAGGGGTCGATGCCAACACACGTGTCACCGGTGGTAGTGCAGCTTTTGGTGCCA
GCAGGATTGCTGGTTTGTTTACTCCGGGAGCCCGTCAGAACCTGCAGCCGGTCA

>1008_S22_L001_R1_001.fastq_121_3a_6
CCCCTGCTGTGGGTATGGTGGTGGCGCACGTCCTGCGATTGCCCCAGACCTTGTTTGACATAATAGCCGG
GGCCCATTGGGGCATCTTGGCGGGCCTAGCCTATTACTCTATGCAGGGCAACTGGGCCAGGGTCGTCATT
ATCATGGTCATGTTTTCAGGGGTCGATGCCGGCACACATGTCACCGGTGGCAGTGTAGCTTTTGGTGCCA
GCAGGATTGCTGGTTTGTTTACTCCGGGAGCCCGTCAGAACCTGCAGCTGGTCA

>1008_S22_L001_R1_001.fastq_122_3a_6
CCCCTGCTGTGGGTATGGTGGTGGCGCACGTCCTGCGGTTGCCCCAGACCTTGTTTGACATAATAGCCGG
GGCCCATTGGGGCATCTTGGCGGGCCTAGCCTATTACTCTATGCAGGGCAACTGGGCCAAGGTCGTCATT
ATCATGGTCATGTTTTCAGGGGCCGATGCCGGCACACATGTCACCGGTGGCAGTGTAGCTTTTGGTGCCA
GCAGGATTGCTGGTTTGTTTACTCCGGGAGCCCGTCAGAACCTGCAGCTGGTCA

>1008_S22_L001_R1_001.fastq_123_3a_6
CCCCTGCTGTGGGTATGGTGGTGGCGCACGTCCTGCGGTTGCCCCAGACCTTGTTTGATATAATAGCCGG
GGCCCATTGGGGCATCTTGGCGGGCCTAGCCTATTACTCTATGCAGGGCAACTGGGCCAAGGTCGTCATT
ATCATGGTCATGTTTTCAGGGGTCGATGCCGGCACACATGTCACCGGTGGCAGTGTAGCTTTTGGTGCCA
GCAGGATTGCTGGTTTGTTTACTCCGGGAGCCCGTCAGAACCTGCAGCTGGTCA

>1008_S22_L001_R1_001.fastq_124_3a_6
CCCCTGCCGTGGGTATGGTGGTGGCGCACGTCCTGCGGTTGCCCCAGACCTTGTTTGACATAATAGCCGG
GGCCCATTGGGGCATCTTGGCGGGCCTAGCCTATTACTCTATGCAGGGCAACTGGGCCAAGGTCGTCATT
ATCATGGTTATGTTTTCAGGGGTCGATGCCAACACACATGTCACCGGTGGCAGTGTAGCTTTTGGTGCCA
GCAGGATTGCTGGTTTGTTTACTCCGGGAGCCCGTCAGAACCTGCAGCTGGTCA

>1008_S22_L001_R1_001.fastq_125_3a_6
CCCCTGCTGTGGGTATGGTGGTGGCGCACGTCCTGCGGTTGCCCCAGACCTTGTTTGACATAATAGCCGG
GGCCCATTGGGGCATCTTGGCGGGCCTAGCCTATTACTCTATGCAGGGCAACTGGGCCAAGGTCGCCATT
ATCATGGTCATGTTTTCAGGGGTCGATGCCGGCACACATGTCACCGGTGGTAGTGCAGCTTTTGGTGCCA
GCAGGATTGCTGGTTTGTTTACTCCGGGAGCCCGTCAGAACCTGCAGCTGGTCA

>1008_S22_L001_R1_001.fastq_126_3a_6
CCCCTGCTGTGGGTATGGTGGTGGCGCACGTCCTGCGGTTGCCCCAGACCTTGTTTGACATAATAGCCGG
GGCCCATTGGGGCATCTTGGCGGGCCTAGCCTATTACTCTATGCAGGGCAACTGGGCCAAGGCCGTCATT
ATCATGGTCATGTTTTCAGGGGTCGATGCCAACACACGTGTCACCGGTGGTAGTGCAGCTCTTGGTGCCA
GCAGGATTGCTGGTTTGTTTACTCCGGGAGCCCGTCAGAACCTGCAGCTGGTCA

>1008_S22_L001_R1_001.fastq_127_3a_6
CCCCTGCTGTGGGTATGGTGGTGGCGCACGTCCTGCGGTTGCCCCAGACCTTGTTTGACATAATAGCCGG
GGCCCATTGGGGCATCTTGGCGGGCCCAGCCTATTACTCTATGCAGGGCAACTGGGCCAAGGTCGTCATT
ATCATGGTCATGTTTTCAGGGGTCGATGCCAACACACGTGTCACCGGTGGTAGTGCAGCTCTTGGTGCCA
GCAGGATTGCTGGTTTGTTTACTCCGGGAGCCCGTCAGAACCTGCAGCTGGTCA

>1008_S22_L001_R1_001.fastq_128_3a_6
CCCCTGCTGTGGGTATGGTGGTGGCGCACGTCCTGCGGTTGCCCCAGACCTTGTTTGACATAATAGCCGG
GGCCCATTGGGGCATCTTGGCGGGCCTAGCCTATTACTCTATGCAGGGCAACTGGGCCAAGGTCGTCATT
ATCATGGTCATGTTTTCAGGGGTCGATGCCGGCACACATGTCACCGGTGGTAGTGCAGCTTTTGGTGCCA
GCAGGATTGCTGGTTTGTTTTCTCCGGGAGCCCGTCAGAACCTGCAGCTGGTCA

>1008_S22_L001_R1_001.fastq_129_3a_6
CCCCTGCTGTGGGTATGGTGGTGGCGCACGTCCTGCGGTTGCCCCAGACCTTGTTTGACATAATAGCCGG
GGCCCATTGGGGCATCTTGGCGGGCCTAGCCTATTACTCTATGCAGGGCAACTGGGCCAAGGTCGTCATT
ATCATGGTCATGTTTTCAGGGGTCGATGCCAACACACGTGTCACCGGTGGTAGTGCAGCTTTTGGTGCCA
GCAGGATTGCTGGTTTGTTTACTCCGGGAGCCCGTCGGAACCTGCAGCTGGTCA

>1008_S22_L001_R1_001.fastq_130_3a_6
CCCCTGCTGTGGGTATGGTGGTGGCGCACGTCCTGCGGTTGCCCCAGACCTTGTTTGACATAATAGCCGG
GGCCCATTGGGGCATCTTGGCGGGCCTAGCCTATTACTCTATGCAGGGCAACTGGGCCAAGGTCGCCATT
ATCATGGTCATGTTTTCAGGGGTCGATGCCGGCACACATGTCACCGGTGGCAGTGTAGCTTTTGGTGCCA
GCAGGATTGCTGGTTTGTTTACTCCGGGAGCCCGTCAGAACCTGCAGCTGGTCA

>1008_S22_L001_R1_001.fastq_131_3a_6
CCCCTGCTGTGGGTATGGTGGTGGCGCACGTCCTGCGGTTGCCCCAGACCTTGTTTGACATAATAGCCGG
GGCCCATTGGGGCATCTTGGCGGGCCTAGCCTATTACTCTATGCAGGGCAACTGGGCCAAGGTCGTCATT
ATCATGGTCATGTTTTCAGGGGTCGATGCCGGCACACATGCCACCGGTGGCAGTGTAGCTTTTGGTGCCA
GCAGGATTGCTGGTTTGTTTACTCCGGGAGCCCGTCAGAACCTGCAGCTGGTCA

>1008_S22_L001_R1_001.fastq_132_3a_6
CCCCTGCTGTGGGTATGGTGGTGGCGCACGTCCTGCGATTGCCCCAGACCTTGTTTGACATAATAGCCGG
GGCCCATTGGGGCATCTTGGCGGGCCTAGCCTATTACTCTATGCAGGGCAACTGGGCCAAGGTCGTCATT
ATCATGGTCATGTTTTCAGGGGTCGATGCCGGCACACATGTCACCGGTGGCAGTGTAGCTTTTGGTGCCA
GCCGGATTGCTGGTTTGTTTACTCCGGGAGCCCGTCAGAACCTGCAGCTGGTCA

>1008_S22_L001_R1_001.fastq_133_3a_6
CCCCTGCTGTGGGTATGGTGGTGGCGCACGTCCTGCGGTTGCCCCAGACCTTGTTTGACATAATAGCCGG
GGCCCATTGGGGCATCTTGGCGGGCCTAGCCTATTACTCTATGCAGGGCAACTGGGCCAAGGTCGTCATT
ATCATGGTCATGTTTCCAGGGGTCGATGCCAACACACGTGTCACCGGTGGTAGTGCAGCTTTTGGTGCCA
GCAGGATTGCTGGTTTGTTTACTCCGGGAGCCCGTCAGAACCTGCAGCTGGTCA

>1008_S22_L001_R1_001.fastq_134_3a_6
CCCCTGCTGTGGGTATGGTGGTGGCGCACGTCCTGCGATTGCCCCAGACCTTGTTTGACATAATAGCCGG
GGCCCATTGGGGCATCTTGGCGGGCCTAGCCCATTACTCTATGCAGGGCAACTGGGCCAAGGTCGTCATT
ATCATGGTCATGTTTTCAGGGGTCGATGCCGGCACACATGTCACCGGTGGCAGTGTAGCTTTTGGTGCCA
GCAGGATTGCTGGTTTGTTTACTCCGGGAGCCCGTCAGAACCTGCAGCTGGTCA

>1008_S22_L001_R1_001.fastq_135_3a_6
CCCCTGCTGTGGGTATGGTGGTGGCGCACGTCCTGCGGTTGCCCCAGACCTTGTTTGACATAATAGCCGG
GGCCCATTGGGGCATCTTGGCGGGCCTAGCCTATTACTCTATGCAGGGCAACTGGGCCAAGGTCGTCATT
ATCATGGTCATGTTTTCAGGGGTCGATGCCAGCACACATATCACCGGTGGTAGTGCAGCTTTTGGTGCCA
GCAGGATTGCTGGTTTGTTTTCTCCGGGAGCCCGTCAGAACCTGCAGCTGGTCA

>1008_S22_L001_R1_001.fastq_136_3a_6
CCCCTGCTGTGGATATGGTGGTGGCGCACGTCCTGCGGTTGCCCCAGACCTTGTTTGACATAATAGCCGG
GGCCCATTGGGGCATCTTGGCGGGCCTAGCCTATTACTCTATGCAGGGCAACTGGGCCAAGGTCGTCATT
ATCATGGTCATGTTTTCAGGGGTCGATGCCAACACACGTGTCACCGGTGGTAGTGCAGCTCTTGGTGCCA
GCAGGATTGCTGGTTTGTTTACTCCGGGAGCCCGTCAGAACCTGCAGCTGGTCA

>1008_S22_L001_R1_001.fastq_137_3a_6
CCCCTGCTGTGGGTATGGTGGTGGCGCACGTCCTGCGGTTGCCCCAGACCTTGTTTGACATAATAGCCGG
GGCCCATTGGGGCATCTTGGCGGGCCTAGCCTATTACTCTATGCAGGGCAACTGGGCCAAGGTCGTCATT
ATCATGGTCATGTTTTCAGGGGTCGATGCCAACACACGTGCCACCGGTGGTAGTGCAGCTTTTGGTGCCA
GCAGGATTGCTGGTTTGTTTACTCCGGGAGCCCGTCAGAACCTGCAGCTGGTCA

>1008_S22_L001_R1_001.fastq_138_3a_6
CCCCTGCTGTGGGTATGGTGGTGGCGCACGTCCTGCGGTTGCCCCAGACCTTGTTTGACATAATAGCCGG
GGCCCATTGGGGCATCTTGGCGGGCCTAGCCTATTACTCTATGCAGGGCAACTGGGCCAAGGTCGTCATT
ATTATGGTCATGTTTTCAGGGGTCGATGCCAACACACGTGTCACCGGTGGTAGTGCAGCTTTTGGTGCCA
GCAGGATTGCTGGTTTGTTTACTCCGGGAGCCCGTCAGAACCTGCAGCTGGTCA

>1008_S22_L001_R1_001.fastq_139_3a_6
CCCCTGCTGTGGGTATGGTGGTGGCGCACGTCCTGCGGTTGCCCCAGACCTTGTTTGACATAATAGCCGG
GGCCCATTGGGGCATCTTGGCGGGCCTAGCCTATTACTCTATGCAGGGCAACTGGGCCAAGGTCGTCATT
ATCATGGTCATGTTTTCAGGGGTCGATGCCAACACACGTGTCACCGGTGGTAGTGCGGCTTTTGGTGCCA
GCAGGATTGCTGGTTTGTTTACTCCGGGAGCCCGTCAGAACCTGCAGCTGGTCA

>1008_S22_L001_R1_001.fastq_140_3a_6
CCCCTGCTGTGGGTATGGTGGTGGCGCACGTCCTGCGATTGCCCCAGACCTTGTTTGACATAATAGCCGG
GGCCCATTGGGGCACCTTGGCGGGCCTAGCCTATTACTCTATGCAGGGCAACTGGGCCAAGGTCGTCATT
ATCATGGTCATGTTTTCAGGGGTCGATGCCGGCACACATGTCACCGGTGGCAGTGTAGCTTTTGGTGCCA
GCAGGATTGCTGGTTTGTTTACTCCGGGAGCCCGTCAGAACCTGCAGCTGGTCA

>1008_S22_L001_R1_001.fastq_141_3a_6
CCCCTGCTGTGGGTATGGTGGTGGCGCACGTCCTGCGGTTGCCCCAGACCTTGTTTGACATAATAGCCGG
GGCCCATTGGGGCATCTTGGCGGGCCTAGCCTATTACTCTATGCAGGGCAACTGGGCCAAGGTCGTCATT
ATCATGGTCATGTTTTCAGGGGTCGATGCCAACACACGTGTCACCGGTGGTAGTGCAGCTTTTGGTGCCA
GCAGGATTGCTGGCTTGTTTACTCCGGGAGCCCGTCAGAACCTGCAGCTGGTCA

>1008_S22_L001_R1_001.fastq_142_3a_6
CCCCTGCTGTGGGTATGGTGGTGGCGCACGTCCTGCGGTTGCCCCAGACCTTGTTTGACATAATAGCCGG
GGCCCATTGGGGCATCTTGGCGGGCCTAGCCTATTACTCTATGCAGGGCAACTGGGCCAAGGTCGTCATT
ATCATGGTCATGTTTTCAGGGGTCGATGCCGGCACACATGTCACCGGTGGCAGTGTAGCTTTTGGTGCCA
GCAGGATTGCTGGTTTGTTTACCCCGGGAGCCCGTCAGAACCTGCAGCTGGTCA

>1008_S22_L001_R1_001.fastq_143_3a_6
CCCCTGCTGTGGATATGGTGGTGGCGCACGTCCTGCGGTTGCCCCAGACCTTGTTTGACATAATAGCCGG
GGCCCATTGGGGCATCTTGGCGGGCCTAGCCTATTACTCTATGCAGGGCAACTGGGCCAAGGTCGTCATT
ATCATGGTTATGTTTTCAGGGGTCGATGCCAACACACGTGTCACCGGTGGTAGTGCAGCTTTTGGTGCCA
GCAGGATTGCTGGTTTGTTTTCTCCGGGAGCCCGTCAGAACCTGCAGCTGGTCA

>1008_S22_L001_R1_001.fastq_144_3a_5
CCCCTGCTGTGGGTATGGTGGTGGCGCACGTCCTGCGATTGCCCCAGACCTTGTTTGACATAATAGCCGG
GGCCCATTGGGGCATCTTGGCGGGCCTAGCCTATTACTCTATGCAGGGCAACTGGGCCAAGGTCGTCATT
ATCATGGTCATGTTTTCAGGGGTCGATGCCGGCACACATGTCACCGGTGGCAGTGTAGCTTTTGGTACCA
GCAGGATTGCTGGTTTGTTTACTCCGGGAGCCCGTCAGAACCTGCAGCTGGTCA

>1008_S22_L001_R1_001.fastq_145_3a_5
CCCCTGCTGTGGGTATGGTGGTGGCGCACGTCCTGCGGTTGCCCCAGACCTTGTTTGACATAATAGCCGG
GGCCCATTGGGGCATCTTGGCGGGCCTAGCCTATTACTCTATGCAGGGCAACTGGGCCAAGGTCGTCATT
ATCATGGTCATGTTTTCAGGGGTCGATGCCGGCACACATGTCACCGGTGGCAGTGTAGCTCTTGGTGCCA
GCAGGATTGCTGGTTTGTTTACTCCGGGAGCCCGTCAGAACCTGCAGCTGGTCA

>1008_S22_L001_R1_001.fastq_146_3a_5
CCCCTGCTGTGGGTATGGTGGTGGCGCACGTCCTGCGGTTGCCCCAGACCTTGTTTGACATAATAGCTGG
GGCCCATTGGGGCATCTTGGCGGGCCTAGCCTATTACTCTATGCAGGGCAACTGGGCCAAGGTCGTCATT
ATCATGGTCATGTTTTCAGGGGTCGATGCCAACACACGTGTCACCGGTGGTAGTGCAGCTCTTGGTGCCA
GCAGGATTGCTGGTTTGTTTACTCCGGGAGCCCGTCAGAACCTGCAGCTGGTCA

>1008_S22_L001_R1_001.fastq_147_3a_5
CCCCTGCTGTGGGTATGGTGGTGGCGCACGTCCTGCGGTTGCCCCAGACCTTGTTTGACATAATAGCCGG
GGCCCATTGGGGCATCTTGGCGGGCCTAGCCTATTACTCTATGCAGGGCAACTGGGCCAAGGTCGTCATT
ATCATGGTCATGTTTTCAGGGGTCGATGCCGACACACGTGTCACCGGTGGTAGTGCAGCTTTTGGTGCCA
GCAGGATTGCTGGTTTGTTTACTCCGGGAGCCCGTCAGAACCTGCAGCTGGTCA

>1008_S22_L001_R1_001.fastq_148_3a_5
CCCCTGCTGTGGGTATGGTGGTGGCGCACGTCCTGCGGTTGCCCCAGACCTTGTTTGACATAATAGCCGG
GGCCCATTGGGGCATCTTGGCGGGCCTAGCCTATTACTCTATGCAGGGCAACTGGGCCAAGGTCGTCATT
ATCATGGTCATGTTTTCAGGGGTCGATGCCAACACACGTGTCACCGGTGGTAGTGCAGCTTTTGGTGCCA
GCCGGATTGCTGGTTTGTTTACTCCGGGAGCCCGTCAGAACCTGCAGCTGGTCA

>1008_S22_L001_R1_001.fastq_149_3a_5
CCCCTGCTGTGGGCATGGTGGTGGCGCACGTCCTGCGGTTGCCCCAGACCTTGTTTGACATAATAGCCGG
GGCCCATTGGGGCATCTTGGCGGGCCTAGCCTATTACTCTATGCAGGGCAACTGGGCCAAGGTCGTCATT
ATCATGGTCATGTTTTCAGGGGTCGATGCCAACACACGTGTCACCGGTGGTAGTGCAGCTTTTGGTGCCA
GCAGGATTGCTGGTTTGTTTACTCCGGGAGCCCGTCAGAACCTGCAGCTGGTCA

>1008_S22_L001_R1_001.fastq_150_3a_5
CCCCTGCTGCGGGTATGGTGGTGGCGCACGTCCTGCGGTTGCCCCAGACCTTGTTTGACATAATAGCCGG
GGCCCATTGGGGCATCTTGGCGGGCCTAGCCTATTACTCTATGCAGGGCAACTGGGCCAAGGTCGTCATT
ATCATGGTCATGTTTTCAGGGGTCGATGCCGGCACACATGTCACCGGTGGCAGTGTAGCTTTTGGTGCCA
GCAGGATTGCTGGTTTGTTTACTCCGGGAGCCCGTCAGAACCTGCAGCTGGTCA

>1008_S22_L001_R1_001.fastq_151_3a_5
CCCCTGCTGTGGGTATGGTGGTGGCGCACGTCCTGCGGTTGCCCCAGACCTTGTTTGACATAATAGCCGG
GGCCCATTGGGGCATCTTGGCGGGCCTAGCCTATTACTCTATGCAGGGCAACTGGGCCAAGGTCGTCATT
ATCATGGTCATGTTTTCAGGGGTCGATGCCGGCACGCATGTCACCGGTGGCAGTGTAGCTTTTGGTGCCA
GCAGGATTGCTGGTTTGTTTACTCCGGGAGCCCGTCAGAACCTGCAGCTGGTCA

>1008_S22_L001_R1_001.fastq_152_3a_5
CCCCTGCTGTGGGTATGGTGGTGGCGCACGTCCTGCGGTTGCCCCAGACCTTGTTTGACATAATAGCCGG
GGCCCATTGGGGCATCTTGGCGGGCCTAGCCTATTACTCTATGCAGGGCAACTGGGCCAAGGTCGTCATT
ATCATGGTCATGTTTTCAGGGGTCGATGCCGGCACACATGTCACCGGTGGCAGTGTAGCTTTTGGGGCCA
GCAGGATTGCTGGTTTGTTTACTCCGGGAGCCCGTCAGAACCTGCAGCTGGTCA

>1008_S22_L001_R1_001.fastq_153_3a_5
CCCCTGCTGTGGGTATGGTGGTGGCGCACGTCCTGCGATTGCCCCAGACCTTGTTTGACATAATAGCCGG
GGCCCATTGGGGCATCTTGGCGGGCCTAGCCTATTACTCTATGCAGGGCAACTGGGCCAAGGTCGCCATT
ATCATGGTCATGTTTTCAGGGGTCGATGCCGGCACACATGTCACCGGTGGCAGTGTAGCTTTTGGTGCCA
GCAGGATTGCTGGTTTGTTTACTCCGGGAGCCCGTCAGAACCTGCAGCTGGTCA

>1008_S22_L001_R1_001.fastq_154_3a_5
CCCCTGCTGTGGGTATGGTGGTGGCGCACGTCCTGCGGTTGCCCCAGACCTTGTTTGACATAATAGCCGG
GGCCCATTGGGGCATCTTGGCGGGCCTAGCCTATTACTCTATGCAGGGCAACTGGGCCAAGGTCGTCATT
ATCATGGTCATGTTTTCAGGGGTCGATGCCAACACACGTGTCACCGGTGGTAGTGCAGCTCTTGGCGCCA
GCAGGATTGCTGGTTTGTTTACTCCGGGAGCCCGTCAGAACCTGCAGCTGGTCA

>1008_S22_L001_R1_001.fastq_155_3a_5
CCCCTGCTGTGGGTATGGTGGTGGCGCACGTCCTGCGGTTGCCCCAGACCTTGTTTGACATAATAGCCGG
GGCCCATTGGGGCATCTTGGCGGGCCTAGCCTATTACTCTATGCAGGGCAACTGGGCCAAGGTCGTCATT
ATCATGGTCATGTTTTCAGGGGTCGATGCCGGCACACATGTCACCGGTGGCAGTGTAGCTTTTGGTGCCA
GCAGGATTGCTGGCTTGTTTACTCCGGGAGCCCGTCAGAACCTGCAGCTGGTCA

>1008_S22_L001_R1_001.fastq_156_3a_5
CCCCTGCCGTGGGTATGGTGGTGGCGCACGTCCTGCGGTTGCCCCAGACCTTGTTTGACATAATAGCCGG
GGCCCATTGGGGCATCTTGGCGGGCCTAGCCTATTACTCTATGCAGGGCAACTGGGCCAAGGTCGTCATT
ATCATGGTTATGTTTTCAGGGGTCGATGCCAACACACGTGTCACCGGTGGTAGTGCAGCTCTTGGTGCCA
GCAGGATTGCTGGTTTGTTTTCTCCGGGAGCCCGTCAGAACCTGCAGCCGGTCA

>1008_S22_L001_R1_001.fastq_157_3a_5
CCCCTGCTGTGGGTGTGGTGGTGGCGCACGTCCTGCGGTTGCCCCAGACCTTGTTTGACATAATAGCCGG
GGCCCATTGGGGCATCTTGGCGGGCCTAGCCTATTACTCTATGCAGGGCAACTGGGCCAAGGTCGTCATT
ATCATGGTCATGTTTTCAGGGGTCGATGCCAACACACGTGTCACCGGTGGTAGTGCAGCTCTTGGTGCCA
GCAGGATTGCTGGTTTGTTTACTCCGGGAGCCCGTCAGAACCTGCAGCTGGTCA

>1008_S22_L001_R1_001.fastq_158_3a_5
CCCCTGCTGTGGGTATGGTGGTGGCGCACGTCCTGCGGTTGCCCCAGACCTTGTTTGACATAATAGCCGG
GGCCCATTGGGGCATCTTGGCGGGCCTAGCCTATTACTCTATGCAGGGCAACTGGGCCAAGGTCGTCATT
ATCATGGTCATGTTTTCAGGGGTCGATGCCAACACACGTGTCACCGGTGGTAGTGCAGCTCTTGGTGCCA
GCAGGCTTGCTGGTTTGTTTACTCCGGGAGCCCGTCAGAACCTGCAGCTGGTCA

>1008_S22_L001_R1_001.fastq_159_3a_5
CCCCTGCTGTGGGTATGGTGGTGGCGCACGTCCTGCGGTTGCCCCAGACCTTGTTTGACATAATAGCCGG
GGCCCATTGGGGCATCTTGGCGGGCCTAGCCTATTACTCTATGCAGGGCAACTGGGCCAAGGTCGTCATT
ATCATGGTCATGTTTTCAGGGGTCGATGCCAACACACGTGTCACCGGTGGTGGTGCAGCTTTTGGTGCCA
GCAGGATTGCTGGTTTGTTTACTCCGGGAGCCCGTCAGAACCTGCAGCTGGTCA

>1008_S22_L001_R1_001.fastq_160_3a_5
CCCCTGCCGTGGGTATGGTGGTGGCGCACGTCCTGCGATTGCCCCAGACCTTGTTTGACATAATAGCCGG
GGCCCATTGGGGCATCTTGGCGGGCCTAGCCTATTACTCTATGCAGGGCAACTGGGCCAAGGTCGTCATT
ATCATGGTTATGTTTTCAGGGGTCGATGCCAACACACGTGTCACCGGTGGTAGTGCAGCTTTTGGTGCCA
GCAGGATTGCTGGTTTGTTTTCTCCGGGAGCCCGTCAGAACCTGCAGCTGGTCA

>1008_S22_L001_R1_001.fastq_161_3a_5
CCCCTGCTGTGGGTATGGTGGTGGCGCACGTCCTGCGGTTGCCCCAGACCTTGTTTGACATAATAGCCGG
GGCCCATTGGGGCATCTTGGCGGGCCTAGCCTATTACTCTATGCAGGGCAACTGGGCCAAGGTCGTCATT
ATCATGGTCATGTTTTCAGGGGTCGATGCCAACACACGTGTCACCGGTGGTAGTGCAGCTCTTGGTGCCA
GCAGGATTGCTGGTCTGTTTACTCCGGGAGCCCGTCAGAACCTGCAGCTGGTCA

>1008_S22_L001_R1_001.fastq_162_3a_5
CCCCTGCTGTGGGTATGGTGGTGGCGCACGTCCTGCGATTGCCCCAGACCTTGTTTGACATAATAGCCGG
GGCCCATTGGGGCATCTTGGCAGGCCTAGCCTATTACTCTATGCAGGGCAACTGGGCCAAGGTCGTCATT
ATCATGGTCATGTTTTCAGGGGTCGATGCCGGCACACATGTCACCGGTGGCAGTGTAGCTTTTGGTGCCA
GCAGGATTGCTGGTTTGTTTACTCCGGGAGCCCGTCAGAACCTGCAGCTGGTCA

>1008_S22_L001_R1_001.fastq_163_3a_5
CCCCTGCTGTGGGTATGGTGGTGGCGCACGTCCTGCGATTGCCCCAGACCTTGTTTGACATAATAGCCGG
GGCCCATTGGGGCATCTTGGCGGGCCTAGCCTATTACTCTATGCAGGGCAACTGGGCCAAGGTCGTCATT
ATCATGGCCATGTTTTCAGGGGTCGATGCCGGCACACATGTCACCGGTGGTAGTGCAGCTCTTGGTGCCA
GCAGGATTGCTGGTTTGTTTACTCCGGGAGCCCGTCAGAACCTGCAGCTGGTCA

>1008_S22_L001_R1_001.fastq_164_3a_5
CCCCTGCTGTGGGTATGGTGGTGGCGCACGTCCTGCGATTGCCCCAGACCTTGTTTGACATAATAGCCGG
GGCCCATTGGGGCATCTTGGCGGGCCTAGCCTATTACTCTATGCAGGGCAACTGGGCCAAGGTCGTCATT
ATCATGGTCATGTTTTCAGGGGTCGATGCCAACACACATGTCACCGGTGGCAGTGTAGCTTTTGGTGCCA
GCAGGATTGCTGGTTTGTTTACTCCGGGAGCCCGTCAGAACCTGCAGCTGGTCA

>1008_S22_L001_R1_001.fastq_165_3a_5
CCCCTGCTGTGGGTATGGTGGTGGCGCACGTCCTGCGGTTGCCCCAGACCTTGTTTGACATAATAGCCGG
GGCCCATTGGGGCATCTTGGCGGGCCTAGTCTATTACTCTATGCAGGGCAACTGGGCCAAGGTCGTCATT
ATCATGGTCATGTTTTCAGGGGTCGATGCCGGCACACATGTCACCGGTGGCAGTGTAGCTTTTGGTGCCA
GCAGGATTGCTGGTTTGTTTACTCCGGGAGCCCGTCAGAACCTGCAGCTGGTCA

>1008_S22_L001_R1_001.fastq_166_3a_5
CCCCTGCTGTGGGTATGGTGGTGGCGCACGTCCTGCGGTTGCCCCAGACCTTGTTTGGCATAATAGCCGG
GGCCCATTGGGGCATCTTGGCGGGCCTAGCCTATTACTCTATGCAGGGCAACTGGGCCAAGGTCGTCATT
ATCATGGTCATGTTTTCAGGGGTCGATGCCGGCACACATGTCACCGGTGGCAGTGTAGCTTTTGGTGCCA
GCAGGATTGCTGGTTTGTTTACTCCGGGAGCCCGTCAGAACCTGCAGCTGGTCA

>1008_S22_L001_R1_001.fastq_167_3a_5
CCCCTGCTGTGGGTATGGTGGTGGCGCACGTCCTGCGGTTGCCCCAGACCTTGTTTGACATAATAGCCGG
GGCCCATTGGGGCATCTTGGCGGGCCTAGCCTATTACTCTATGCAGGGCAACTGGGCCAAGGTCGTCATT
ATCATGGTCATGTTTTCAGGGGTCGATGCCAACACACGTGTCACCGGTGGTAGTGCAGCTCTTGGTGCCA
GCAGGATTGCTGGTTTGTTTACTCCGGGAGCCCGCCAGAACCTGCAGCTGGTCA

>1008_S22_L001_R1_001.fastq_168_3a_5
CCCCTGCCGTGGGTATGGTGGTGGCGCACGTCCTGCGGTTGCCCCAGACCTTGTTTGACATAATAGCCGG
GGCCCATTGGGGCATCTTGGCGGGCCTAGCCTATTACTCTATGCAGGGCAACTGGGCCAAGGTCGTCATT
ATCATGGTCATGTTTTCAGGGGTCGATGCCAACACACATGTCACCGGTGGTAGTGCAGCTCTTGGTGCCA
GCAGGATTGCTGGTTTGTTTACTCCGGGAGCCCGTCAGAACCTGCAGCTGGTCA

>1008_S22_L001_R1_001.fastq_169_3a_5
CCCCTGCTGTGGGTATGGTGGTGGCGCACGTCCTGCGGTTGCCCCAGACCTTGTTTGACATAATAGCCGG
GGCCCATTGGGGCATCTTGGCGGGCCTAGCCTATTACTCTATGCAGGGCAACTGGGCCAAGGTCGTCATT
ATCATGGTCATGTTTTCAGGGGTCGATGCCAACACACATGTCACCGGTGGTAGTGCAGCTTTTGGTGCCA
GCAGGATTGCTGGTTTGTTTACTCCGGGAGCCCGTCAGAACCTGCAGCTGGTCA

>1008_S22_L001_R1_001.fastq_170_3a_5
CCCCTGCTGTGGGTATGGTGGTGGCGCACGTCCTGCGGTTGCCCCAGACCTTGTTTGACATAATAGCCGG
GGCCCATTGGGGCATCTTGGCGGGCCTAGCCTATTACTCTATGCAGGGCAACTGGGCCAAGGTCGTCATT
ATCATGGTCATGTTTTCAGGGGTCGATGCCATCACACGTGTCACCGGTGGTAGTGCAGCTTTTGGTGCCA
GCAGGATTGCTGGTTTGTTTACTCCGGGAGCCCGTCAGAACCTGCAGCTGGTCA

>1008_S22_L001_R1_001.fastq_171_3a_5
CCCCTGCTGCGGGTATGGTGGTGGCGCACGTCCTGCGGTTGCCCCAGACCTTGTTTGACATAATAGCCGG
GGCCCATTGGGGCATCTTGGCGGGCCTAGCCTATTACTCTATGCAGGGCAACTGGGCCAAGGTCGTCATT
ATCATGGTCATGTTTTCAGGGGTCGATGCCAACACACGTGTCACCGGTGGTAGTGCAGCTTTTGGTGCCA
GCAGGATTGCTGGTTTGTTTACTCCGGGAGCCCGTCAGAACCTGCAGCTGGTCA

>1008_S22_L001_R1_001.fastq_172_3a_5
CCCCTGCTGTGGGTATGGTGGTGGCGCACGTCCTGCGATTGCCCCAGACCTTGTTTGACATAATAGCCGG
GGCCCATTGGGGCATCTTGGCGGGCCTAGCCTATTACTCTATGCAGGGCAACTGGGCCAAGGTCGTCATT
ATCATGGTTATGTTTTCAGGGGTCGATGCCAACACACGTGTCACCGGTGGTAGTGCAGCTCTTGGTGCCA
GCAGGATTGCTGGTTTGTTTACTCCGGGAGCCCGTCAGAACCTGCAGCTGGTCA

>1008_S22_L001_R1_001.fastq_173_3a_5
CCCCTGCCGTGGGTATGGTGGTGGCGCACGTCCTGCGGTTGCCCCAGACCTTGTTTGACATAATAGCCAG
GGCCCATTGGGGCATCTTGGCGGGCCTAGCCTATTACTCTATGCAGGGCAACTGGGCCAAGGTCGTCATT
ATCATGGTCATGTTTTCAGGGGTCGATGCCAGCACACATATCACCGGTGGTAGTGCAGCTTTTGGTGCCA
GCAGGATTGCTGGTTTGTTTACTCCGGGAGCCCGTCAGAACCTGCAGCTGGTCA

>1008_S22_L001_R1_001.fastq_174_3a_5
CCCCTGCTGTGGGTATGGTGGTGGCGCGCGTCCTGCGGTTGCCCCAGACCTTGTTTGACATAATAGCCGG
GGCCCATTGGGGCATCTTGGCGGGCCTAGCCTATTACTCTATGCAGGGCAACTGGGCCAAGGTCGTCATT
ATCATGGTCATGTTTTCAGGGGTCGATGCCAACACACGTGTCACCGGTGGTAGTGCAGCTCTTGGTGCCA
GCAGGATTGCTGGTTTGTTTACTCCGGGAGCCCGTCAGAACCTGCAGCTGGTCA

>1008_S22_L001_R1_001.fastq_175_3a_5
CCCCTGCTGTGGGTATGGTGGTGGCGCACGTCCTGCGGTTGCCCCAGACCTTGTTCGACATAATAGCCGG
GGCCCATTGGGGCATCTTGGCGGGCCTAGCCTATTACTCTATGCAGGGCAACTGGGCCAAGGTCGTCATT
ATCATGGTCATGTTTTCAGGGGTCGATGCCGGCACACATGTCACCGGTGGCAGTGTAGCTTTTGGTGCCA
GCAGGATTGCTGGTTTGTTTACTCCGGGAGCCCGTCAGAACCTGCAGCTGGTCA

>1008_S22_L001_R1_001.fastq_176_3a_5
CCCCTGCTGTGGGTATGGTGGTGGCGCACGTCCTGCGGTTGCCCCAGACCTTGTTTGACATAATAGCCGG
GGCCCATTGGGGCATCTCGGCGGGCCTAGCCTATTACTCTATGCAGGGCAACTGGGCCAAGGTCGTCATT
ATCATGGTCATGTTTTCAGGGGTCGATGCCGGCACACATGTCACCGGTGGCAGTGTAGCTTTTGGTGCCA
GCAGGATTGCTGGTTTGTTTACTCCGGGAGCCCGTCAGAACCTGCAGCTGGTCA

>1008_S22_L001_R1_001.fastq_177_3a_5
CCCCTGCTGTGGGTATGGTGGTGGCGCACGTCCTGCGGTTGCCCCAGACCTTGTTTGACATAATAGCCGG
GGCCCATTGGGGCATCTTGGCGGGCCTAGCCTATTACTCTATGCAGGGCAACTGGGCCAAGGTCGTCATT
ATCATGGTCATGTTTTCAGGGGTCGATGCCAACACACGTGTCACCGGCGGTAGTGCAGCTTTTGGTGCCA
GCAGGATTGCTGGTTTGTTTACTCCGGGAGCCCGTCAGAACCTGCAGCTGGTCA

>1008_S22_L001_R1_001.fastq_178_3a_5
CCCCTGCTGTGGGTATGGTGGTGGCGCACGTCCTGCGGTTGCCCCAGACCTTGTTTGACATAATAGCCGG
GGCCCATTGGGGCATCTTGGCGGGCCTAGCCTATTACTCTATGCAGGGCAACTGGGCCAAGGTCGTCATT
ATCATGGTCATGTTTTCCGGGGTCGATGCCAACACACGTGTCACCGGTGGTAGTGCAGCTTTTGGTGCCA
GCAGGATTGCTGGTTTGTTTACTCCGGGAGCCCGTCAGAACCTGCAGCTGGTCA

>1008_S22_L001_R1_001.fastq_179_3a_5
CCCCTGCTGTGGGTATGGTGGTGGCGCACGTCCTGCGGTTGCCCCAGACCTTGTTTGACATAATAGCCGG
GGCCCATTGGGGCATCTTGGCGGGCCTAGCCTATTACTCTATGCAGGGCAACTGGGCCAAGGTCGTCATT
ATCATGGTCATGTTTTCAGGGGTCGATGCCAGCACACGTGTCACCGGTGGTAGTGCAGCTCTTGGTGCCA
GCAGGATTGCTGGTTTGTTTACTCCGGGAGCCCGTCAGAACCTGCAGCTGGTCA

>1008_S22_L001_R1_001.fastq_180_3a_5
CCCCTGCTGTGGGTATGGTGGTGGCGCACGTCCTGCGGTTGCCCCAGACCTTGTTTGACATAATAGCCGG
GGCCCATTGGGGCATCTTGGCGGGCCTAGCCTATTACTCTATGCAGGGCAACTGGGCCAAGGTCGTCATT
ATCATGGTCATGTTTTCAGGGGTCGATGCCAACACACGTGTCACCGGTGGTAGTGCAGCTCTTGGTGCCA
GCCGGATTGCTGGTTTGTTTACTCCGGGAGCCCGTCAGAACCTGCAGCTGGTCA

>1008_S22_L001_R1_001.fastq_181_3a_5
CCCCTGCTGTGGGTATGGTGGTGGCACACGTCCTGCGGTTGCCCCAGACCTTGTTTGACATAATAGCCGG
GGCCCATTGGGGCATCTTGGCGGGCCTAGCCTATTACTCTATGCAGGGCAACTGGGCCAAGGTCGTCATT
ATCATGGTTATGTTTTCAGGGGTCGATGCCAACACACGTGTCACCGGTGGTAGTGCAGCTTTTGGTGCCA
GCAGGATTGCTGGTTTGTTTTCTCCGGGAGCCCGTCAGAACCTGCAGCTGGTCA

>1008_S22_L001_R1_001.fastq_182_3a_5
CCCCTGCTGTGGGTATGGTGGTGGCGCACGTCCTGCGGTTGCCCCAGACCTTGTTTGACATAATAGCCGG
GGCCCATTGGGGCATCTTGGCGGGCCTAGCCTATTACTCTATGCAGGGCAACTGGGCCAAGGTCGTCATT
ATCATGGTCATGTTTTCAGGGGTCGATGCCAACACACGTGTCACCGGTGGTAGTGCAGCTCTTGGTGCCA
GCAGGATTGCTGGTTTGTTTACTCCGGGAGCCCGTCAGAACCTGCAGCTGGTCG

>1008_S22_L001_R1_001.fastq_183_3a_5
CCCCTGCTGTGGGTATGGTGGTGGCGCACGTCCTGCGCTTGCCCCAGACCTTGTTTGACATAATAGCCGG
GGCCCATTGGGGCATCTTGGCGGGCCTAGCCTATTACTCTATGCAGGGCAACTGGGCCAAGGTCGTCATT
ATCATGGTCATGTTTTCAGGGGTCGATGCCGGCACACATGTCACCGGTGGCAGTGTAGCTTTTGGTGCCA
GCAGGATTGCTGGTTTGTTTACTCCGGGAGCCCGTCAGAACCTGCAGCTGGTCA

>1008_S22_L001_R1_001.fastq_184_3a_5
CCCCTGCTGTGGGTATGGTGGTGGCGCACGTCCTGCGGTTGCCCCAGACCTTGTTTGACATAATAGCCGG
GGCCCATTGGGGCATCTTGGCGGGCCTAGCCTATTACTCTATGCAGGGCAACTGGGCCAAGGTCGTCATT
ATCATGGTCATGTTTTCAGGGGTCGATGCCGGCACACATGTCACCGGTGGCAGTGTAGCTTTTGGTGCCA
GCAGGGTTGCTGGTTTGTTTACTCCGGGAGCCCGTCAGAACCTGCAGCTGGTCA

>1008_S22_L001_R1_001.fastq_185_3a_5
CCCCTGCTGTGGGTATGGTGGTGGCGCACGTCCTGCGGTTGCCCCAGACCTTGTTTGACATAATAGCCGG
GGCCCATTGGGGCATCTTGGCGGGCCTAGCCTATTACTCTATGCAGGGCAACTGGGCCAAGGTCGTCATT
ATCATGGTCATGTTTTCAGGGGTCGATGCCAACACACGTGTCACCGGTGGTAGCGCAGCTCTTGGTGCCA
GCAGGATTGCTGGTTTGTTTACTCCGGGAGCCCGTCAGAACCTGCAGCTGGTCA

>1008_S22_L001_R1_001.fastq_186_3a_5
CCCCTGCTGTGGGTATGGTGGTGGCGCACGTCCTGCGGTTGCCCCAGACCTTGTTTGACATAATAGCCGG
GGCCCATTGGGGCATCTTGGCGGGCCTAGCCTATTACTCTATGCAGGGCAACTGGGCCAAGGTTGTCATT
ATCATGGTCATGTTTTCAGGGGTCGATGCCGGCACACATGTCACCGGTGGCAGTGTAGCTTTTGGTGCCA
GCAGGATTGCTGGTTTGTTTACTCCGGGAGCCCGTCAGAACCTGCAGCTGGTCA

>1008_S22_L001_R1_001.fastq_187_3a_5
CCCCTGCTGTGGGTATGGTGGTGGCGCACGTCCTGCGGTTGCCCCAGACCTTGTTTGACATAATAGCCGG
GGCCCATTGGGGCATCTTGGCGGGCCTAGCCTATTACTCTATGCAGGGCAACTGGGCCAAGGTCGTCATT
ATCATGGTCATGTTTTCAGGGGTCGATGCCAACACACGTGTCACCGGTGGTAGTGCAGCTTTTGGCGCCA
GCAGGATTGCTGGTTTGTTTACTCCGGGAGCCCGTCAGAACCTGCAGCTGGTCA

>1008_S22_L001_R1_001.fastq_188_3a_5
CCCCTGCTGTGGGTATGGTGGTGGCGCACGTCCTGCGGTTGCCCCAGACCTTGTTTGACGTAATAGCCGG
GGCCCATTGGGGCATCTTGGCGGGCCTAGCCTATTACTCTATGCAGGGCAACTGGGCCAAGGTCGTCATT
ATCATGGTCATGTTTTCAGGGGTCGATGCCGGCACACATGTCACCGGTGGCAGTGTAGCTTTTGGTGCCA
GCAGGATTGCTGGTTTGTTTACTCCGGGAGCCCGTCAGAACCTGCAGCTGGTCA

>1008_S22_L001_R1_001.fastq_189_3a_5
CCCCTGCTGTGGGTATGGTGGTGGCGCACGTCCTGCGGTTGCCCCAGACCTTGTTCGACATAATAGCCGG
GGCCCATTGGGGCATCTTGGCGGGCCTAGCCTATTACTCTATGCAGGGCAACTGGGCCAAGGTCGTCATT
ATCATGGTCATGTTTTCAGGGGTCGATGCCAACACACGTGTCACCGGTGGTAGTGCAGCTCTTGGTGCCA
GCAGGATTGCTGGTTTGTTTACTCCGGGAGCCCGTCAGAACCTGCAGCTGGTCA

>1008_S22_L001_R1_001.fastq_190_3a_5
CCCCTGCTGTGGGTATGGTGGTGGCGCACGTCCTGCGGTTGCCCCAGACCTTGTTTGACATAATAGCCGG
GGCCCATTGGGGCATCTTGGCGGGCCTAGCCTATTACTCTATGCAGGGCAACTGGGCCAAGGTCGTCATT
ATCATGGTCATGTTTTCAGGGGTCGATGCCGGCACACATGTCACCGGTGGCAGTGTAGCTTTTGGTGCCA
GTAGGATTGCTGGTTTGTTTACTCCGGGAGCCCGTCAGAACCTGCAGCTGGTCA

>1008_S22_L001_R1_001.fastq_191_3a_5
CCCCTGCCGTGGGTATGGTGGTGGCGCATGTCCTGCGGTTGCCCCAGACCTTGTTTGACATAATAGCCGG
GGCCCATTGGGGCATCTTGGCGGGCCTAGCCTATTACTCTATGCAGGGCAACTGGGCCAAGGTCGTCATT
ATCATGGTCATGTTTTCAGGGGTCGATGCCAACACACGTGTCACCGGTGGTAGTGCAGCTCTTGGTGCCA
GCAGGATTGCTGGTTTGTTTACTCCGGGAGCCCGTCAGAACCTGCAGCTGGTCA

>1008_S22_L001_R1_001.fastq_192_3a_5
CCCCTGCTGTGGGTATGGTGGTGGCGCACGTCCTGCGGTCGCCCCAGACCTTGTTTGACATAATAGCCGG
GGCCCATTGGGGCATCTTGGCGGGCCTAGCCTATTACTCTATGCAGGGCAACTGGGCCAAGGTCGTCATT
ATCATGGTCATGTTTTCAGGGGTCGATGCCGGCACACATGTCACCGGTGGCAGTGTAGCTTTTGGTGCCA
GCAGGATTGCTGGTTTGTTTACTCCGGGAGCCCGTCAGAACCTGCAGCTGGTCA

>1008_S22_L001_R1_001.fastq_193_3a_5
CCCCTGCTGTGGGTATGGTGGTGGCGCACGTCCTGCGGTTGCCCCAGACCTTGTTTGACATAATAGCCGG
GGCCCATTGGGGCATCTTGGCGGGCCTAGCCTATTACTCTATGCAGGGCAACTGGGCCAAGGCCGTCATT
ATCATGGTCATGTTTTCAGGGGTCGATGCCAACACACGTGTCACCGGTGGTAGTGCAGCTTTTGGTGCCA
GCAGGATTGCTGGTTTGTTTACTCCGGGAGCCCGTCAGAACCTGCAGCTGGTCA

>1008_S22_L001_R1_001.fastq_194_3a_5
CCCCTGCTGTGGGTATGGTGGTGGCGCACGTCCTGCGGTTGCCCCAGACCTTGTTTGACATAATAGCCGG
GGCCCATTGGGGCATCTTGGCGGGCCTAGCCTATTACTCTATGCAGGGCAACTGGGCCAAGGTCGTCATT
ATCATGGTCATGTTTTCAGGGGTCGATGCCGGCACACATGTCACCGGTGGGAGTGCAGCTTTTGGTGCCA
GCAGGATTGCTGGTTTGTTTACTCCGGGAGCCCGTCAGAACCTGCAGCTGGTCA

>1008_S22_L001_R1_001.fastq_195_3a_5
CCCCTGCTGTGGGTATGGTGGTGGCGCACGTCCTGCGATTGCCCCAGACCTTGTTTGACATAATAGCCGG
GGCCCATTGGGGCATCTTGGCGGGCCTAGCCTATTACTCTATGCAGGGCGACTGGGCCAAGGTCGTCATT
ATCATGGTCATGTTTTCAGGGGTCGATGCCGGCACACATGTCACCGGTGGCAGTGTAGCTTTTGGTGCCA
GCAGGATTGCTGGTTTGTTTACTCCGGGAGCCCGTCAGAACCTGCAGCTGGTCA

>1008_S22_L001_R1_001.fastq_196_3a_5
CCCCTGCTGTGGGTATGGTGGTGGCGCACGTCCTGCGGTTGCCCCAGACCTTGTTTGACATAATAGCCGG
GGCCCATTGGGGCATCTTGGCGGGCCTAGCCTATTACTCTATGCAGGGCAACTGGGCCAAGGTCGTCATT
ATCATGGTCATGTTTTCAGGGGTCGATGCCGGCACACATGTCACCGGGGGTAGTGCAGCTTTTGGTGCCA
GCAGGATTGCTGGTTTGTTTACTCCGGGAGCCCGTCAGAACCTGCAGCTGGTCA

>1008_S22_L001_R1_001.fastq_197_3a_5
CCCCTGCTGTGGGTACGGTGGTGGCGCACGTCCTGCGATTGCCCCAGACCTTGTTTGACATAATAGCCGG
GGCCCATTGGGGCATCTTGGCGGGCCTAGCCTATTACTCTATGCAGGGCAACTGGGCCAAGGTCGTCATT
ATCATGGTCATGTTTTCAGGGGTCGATGCCGGCACACATGTCACCGGTGGCAGTGTAGCTTTTGGTGCCA
GCAGGATTGCTGGTTTGTTTACTCCGGGAGCCCGTCAGAACCTGCAGCTGGTCA

>1008_S22_L001_R1_001.fastq_198_3a_5
CCCCTGCTGTGGGTATGGTGGTGGCGCACGTCCTGCGGTTGCCCCAGACCTTGTTTGACATAATAGCCGG
GGCCCATTGGGGCATCTTGGCGGGCCTAGCCTATTACTCTATGCAGGGCAACTGGGCCAAGGTCGTCATT
ATCATGGTCATGTTTTCAGGGGTCGATGCCAACACACGTGTCACCGGTGGTAGTGCAGCTCTTGGTGCCA
GCAGGATTGCTGGTTTGCTTACTCCGGGAGCCCGTCAGAACCTGCAGCTGGTCA

>1008_S22_L001_R1_001.fastq_199_3a_5
CCCCTGCTGTGGGTATGGTGGTGGCGCACGTCCTGCGGTTGCCCCAGACCTTGTTTGACATAATAGCCGG
GGCCCATTGGGGCATCTTGGCGGGCCTAGCCTATTACTCTATGCAGGGCAACTGGGCCAAGGTCGTCATT
ATCATGGTCATGTTTTCAGGGGTCGATGCCAACACACGTGTCACCGGTGGTAGTGCAGCTTTTGGTGCCA
GTAGGATTGCTGGTTTGTTTACTCCGGGAGCCCGTCAGAACCTGCAGCTGGTCA

>1008_S22_L001_R1_001.fastq_200_3a_5
CCCCTGCTGTGGGTATGGTGGTGGCGCACGTCCTGCGATTGCCCCAGACCTTGTTTGACATAATAGCCGG
GGCCCATTGGGGCATCTTGGCGGGCCTAGCCTATTACTCTATGCAGGGCAACTGGGCCAAGGTCGTCATT
ATCATGGTCATGTTTTCAGGGGTCGATGCCGGCACACACGTCACCGGTGGCAGTGTAGCTTTTGGTGCCA
GCAGGATTGCTGGTTTGTTTACTCCGGGAGCCCGTCAGAACCTGCAGCTGGTCA

>1008_S22_L001_R1_001.fastq_201_3a_5
CCCCTGCTGTGGGTATGGTGGTGGCGCACGTCCTGCGGTTGCCCCAGACCTTGTTTGACATAATAGCCGG
GGCCCATTGGGGCATCTTGGCGGGCCCAGCCTATTACTCTATGCAGGGCAACTGGGCCAAGGTCGTCATT
ATCATGGTCATGTTTTCAGGGGTCGATGCCGGCACACATGTCACCGGTGGCAGTGTAGCTTTTGGTGCCA
GCAGGATTGCTGGTTTGTTTACTCCGGGAGCCCGTCAGAACCTGCAGCTGGTCA

>1008_S22_L001_R1_001.fastq_202_3a_5
CCCCTGCTGTGGGTATGGTGGTGGCGCACGTCCTGCGGTTGCCCCAGACCTTGTTTGACATAATAGCCGG
GGCCCATTGGGGCATCTTGGCGGGCCTAGCCTATTACTCTATGCAGGGCAACTGGGCCAAGGTCGTCATT
ATCATGGTCATGTTTTCAGGGGTCGATGCCGGCACACATGTCACCGGTGGCAGTGTAGCTTTTGGTGCCA
GCAGGATTGCTGGTTTGTTTACTCCGGGAGCCCGTCAGAACCTGCAGCTGGTCG

>1008_S22_L001_R1_001.fastq_203_3a_5
CCCCTGCTGTGGGTATGGTGGTGGCGCACGTCCTGCGGTTGCCCCAGACCTTGTTTGACATAATAGCCGG
GGCCCATTGGGGCATCTTGGCGGGCCTAGCCTATTACTCTATGCAGGGCAACTGGGCCAAGGTCGTCATT
ATCATGGTCATGTTTTCAGGGGTCGATGCCGGCACACATGTCACCGGTGGCAGTGTAGCTTTTGGTGCCA
GCAGGATCGCTGGTTTGTTTACTCCGGGAGCCCGTCAGAACCTGCAGCTGGTCA
