# Supplementary material for: HCV transmission in high-risk communities in Bulgaria
Source: PLoS One. 2019 Mar 5;14(3):e0212350. doi: 10.1371/journal.pone.0212350 (PMC6400337; doi:10.1371/journal.pone.0212350)
Supplement: S1 File — (ZIP) [file pone.0212350.s002.zip › 1072_S3_L001_R1_001.fastq_1a_freq5.fas]

>1072_S3_L001_R1_001.fastq_1_1a_3766
CCCCAACAACAGCGCTGGTAGTGGCTCAGCTGCTCAGGGTCCCGCAAGCCATCTTGGACATGATCGCAGG
TGCCCACTGGGGAGTCCTAGCGGGCATAGCGTATTTCTCCATGGTGGGTAACTGGGCGAAGGTCCTGGTG
GTGCTGTTGCTGTTTGCCAGCGTCGATGCGAGCACCTACACCACCGGGGGAAGTGCTGCTAAGGCCACGT
CTACACTCACCAACCTCTTCAGAGTTGGCGCCAAGCAGAATATCCAGCTGATCA

>1072_S3_L001_R1_001.fastq_2_1a_998
CCCCAACAACAGCGCTGGTAGTGGCTCAGCTGCTCAGGGTCCCGCAAGCCATCTTGGACATGATCGCAGG
TGCCCACTGGGGAGTCCTAGCGGGCATAGCGTATTTCTCCATGGTGGGTAACTGGGCGAAGGTCCTGGTG
GTGCTGTTGCTGTTTGCCAGCGTCGATGCGAGCACCTACACCACCGGGGGAAGTGCTGCTAAGACCACGT
CTACACTCACCAACCTCTTCAGAGTTGGCGCCAAGCAGAATATCCAGCTGATCA

>1072_S3_L001_R1_001.fastq_3_1a_127
CCCCAACAACAGCGCTGGTAGTGGCTCAGCTGCTCAGGGTCCCACAAGCCATCTTGGACATGATCGCAGG
TGCCCACTGGGGAGTCCTAGCGGGCATAGCGTATTTCTCCATGGTGGGTAACTGGGCGAAGGTCCTGGTG
GTGCTGTTGCTGTTTGCCAGCGTCGATGCGAGCACCTACACCACCGGGGGAAGTGCTGCTAAGGCCGCGT
CTAAATTCACCAGCCTCTTCAGTGTTGGCGCCAAGCAGAATATCCAGCTGATCA

>1072_S3_L001_R1_001.fastq_4_1a_120
CCCCAACAACAGCGCTGGTAGTGGCTCAGCTGCTCAGGGTCCCACAAGCCATCTTGGACATGATCGCAGG
TGCCCACTGGGGAGTCCTAGCGGGCATAGCGTATTTCTCCATGGTGGGTAACTGGGCGAAGGTCCTGGTG
GTGCTGTTGCTGTTTGCCAGCGTCGATGCGAGCACCTACACCACCGGGGGAAGTGCTGCTAAGGCCACGT
CTACACTCACCAACCTCTTCAGAGTTGGCGCCAAGCAGAATATCCAGCTGATCA

>1072_S3_L001_R1_001.fastq_5_1a_118
CCCCAACAACAGCGCTGGTAGTGGCTCAGCTGCTCAGGGTCCCGCAAGCCATCTTGGACATGATCGCAGG
TGCCCACTGGGGAGTCCTAGCGGGCATAGCGTATTTCTCCATGGTGGGTAACTGGGCGAAGGTCCTGGTG
GTGCTGTTGCTGTTTGCCAGCGTCGATGCGAGCACCCACACCACCGGGGGAAGTGCTGCTAGGGCCACGT
CTACATTCACCAACCTCTTCAGAGTTGGCGCCAAGCAGAATATCCAGCTGATCA

>1072_S3_L001_R1_001.fastq_6_1a_118
CCCCAACAACAGCGCTGGTAGTGGCTCAGCTGCTCAGGGTCCCGCAAGCCATCTTGGACATGATCGCAGG
TGCCCACTGGGGAGTCCTAGCGGGCATAGCGTATTTCTCCATGGTGGGTAACTGGGCGAAGGTCCTGGTG
GTGCTGTTGCTGTTTGCCAGCGTCGATGCGAGCACCTACACCACCGGGGGAAGTGCTGCTAAGGCCGCGT
CTAAATTCACCAGCCTCTTCAGTGTTGGCGCCAAGCAGAATATCCAGCTGATCA

>1072_S3_L001_R1_001.fastq_7_1a_94
CCCCAACAACGGCGCTGGTAGTGGCTCAGCTGCTCAGGGTCCCGCAAGCCATCTTGGACATGATCGCAGG
TGCCCACTGGGGAGTCCTAGCGGGCATAGCGTATTTCTCCATGGTGGGTAACTGGGCGAAGGTCCTGGTG
GTGCTGTTGCTGTTTGCCAGCGTCGATGCGAGCACCTACACCACCGGGGGAAGTGCTGCTAAGGCCACGT
CTACACTCACCAACCTCTTCAGAGTTGGCGCCAAGCAGAATATCCAGCTGATCA

>1072_S3_L001_R1_001.fastq_8_1a_93
CCCCAACAACAGCGCTGGTAGTGGCTCAGCTGCTCAGGGTCCCGCAAGCCATCTTGGACATGATCGCAGG
TGCCCACTGGGGGGTCCTAGCGGGCATAGCGTATTTCTCCATGGTGGGTAACTGGGCGAAGGTCCTGGTG
GTGCTGTTGCTGTTTGCCAGCGTCGATGCGAGCACCTACACCACCGGGGGAAGTGCTGCTAAGGCCACGT
CTACACTCACCAACCTCTTCAGAGTTGGCGCCAAGCAGAATATCCAGCTGATCA

>1072_S3_L001_R1_001.fastq_9_1a_87
CCCCAACAACAGCGCTGGTAGTGGCTCAGCTGCTCAGGGTCCCGCAAGCCATCTTGGACATGATCGCAGG
TGCCCACTGGGGAGTCCTAGCGGGCATAGCGTATTTCTCCATGGTGGGTAACTGGGCGAAGGTCCTGGTG
GTGCTGCTGCTGTTTGCCAGCGTCGATGCGAGCACCTACACCACCGGGGGAAGTGCTGCTAAGGCCACGT
CTACACTCACCAACCTCTTCAGAGTTGGCGCCAAGCAGAATATCCAGCTGATCA

>1072_S3_L001_R1_001.fastq_10_1a_76
CCCCAACAACAGCGCTGGTAGTGGCTCAGCTGCTCAGGGTCCCGCAAGCCATCTTGGACATGATCGCAGG
TGCCCACTGGGGAGTCCTAGCGGGCATAGCGTATTTCTCCATGGTGGGCAACTGGGCGAAGGTCCTGGTG
GTGCTGTTGCTGTTTGCCAGCGTCGATGCGAGCACCTACACCACCGGGGGAAGTGCTGCTAAGGCCACGT
CTACACTCACCAACCTCTTCAGAGTTGGCGCCAAGCAGAATATCCAGCTGATCA

>1072_S3_L001_R1_001.fastq_11_1a_63
CCCCAACAACAGCGCTGGTAGTGGCTCAGCTGCTCAGGGTCCCGCAAGCCATCTTGGACATGATCGCAGG
TGCCCACTGGGGAGTCCTAGCGGGCATAGCGTATTTCTCCATGGTGGGTAACTGGGCGAAGGTCCTGGTG
GTGCTGTTGCTGTTTGCCAGCGTCGATGCGAGCACCTACACCACCGGGGGAAGTGCTGCTAAGGCCACGT
CTACACTCACCAACCTCTTCAGAGTTGGCGCCAAGCAGAACATCCAGCTGATCA

>1072_S3_L001_R1_001.fastq_12_1a_56
CCCCAACAACAGCGCTGGTAGTGGCTCAGCTGCTCAGGGTCCCGCAAGCCATCTTGGACATGATCGCAGG
TGCCCACTGGGGAGTCCTAGCGGGCATAGCGTATTTCTCCATGGTGGGTAACTGGGCGAAGGTCCTGGTG
GTGCTGTTGCTGTTTGCCAGCGTCGATGCGAGCACCCACACCACCGGGGGAAGTGCTGCTAGGACCACGT
CTACATTCACCAACCTCTTCAGAGTTGGCGCCAAGCAGAATATCCAGCTGATCA

>1072_S3_L001_R1_001.fastq_13_1a_52
CCCCAACAACAGCGCTGGTAGTGGCTCAGCTGCTCAGGGTCCCGCAAGCCATCTTGGACATGATCGCAGG
TGCCCACTGGGGAGTCCTAGCGGGCATAGCGTATTTCTCCATGGTGGGTAACTGGGCGAAGGTCCTGGTG
GTGCTGTTGCTGTTTGCCAGCGTCGATGCGAGCACCTATACCACCGGGGGAAGTGCTGCTAAGGCCACGT
CTACACTCACCAACCTCTTCAGAGTTGGCGCCAAGCAGAATATCCAGCTGATCA

>1072_S3_L001_R1_001.fastq_14_1a_51
CCCCAACAACAGCGCTGGTAGTGGCTCAGCTGCTCAGGGTCCCGCAAGCCATCTTGGACATGATCGCAGG
TGCCCACTGGGGAGTCCTAGCGGGCATAGCGTATTTCTCCATGGTGGGTAACTGGGCGAAGGTCCTGGTG
GTACTGTTGCTGTTTGCCAGCGTCGATGCGAGCACCTACACCACCGGGGGAAGTGCTGCTAAGGCCACGT
CTACACTCACCAACCTCTTCAGAGTTGGCGCCAAGCAGAATATCCAGCTGATCA

>1072_S3_L001_R1_001.fastq_15_1a_50
CCCCAACAACAGCGCTGGTAGTGGCTCAGCTGCTCAGGGTCCCGCAAGCCATCTTGGACATGATCGCAGG
TGCCCACTGGGGAGTCCTAGCGGGCATAGCGTATTTCTCCATGGTGGGTAACTGGGCGAAGGTCCTGGTG
GTGCTGTTGCTGTTTGCCAGCGTCGATGCGAGCACCTACACCACCGGGGGAAGCGCTGCTAAGGCCACGT
CTACACTCACCAACCTCTTCAGAGTTGGCGCCAAGCAGAATATCCAGCTGATCA

>1072_S3_L001_R1_001.fastq_16_1a_48
CCCCAACAACAGCGCTGGTAGTGGCTCAGCTGCTCAGGGTCCCGCAAGCCATCTTGGACATGATCGCAGG
TGCCCACTGGGGAGTCCTAGCGGGCATAGCGTATTTCTCCATGGTGGGTAACTGGGCGAAGGTCCTGGTG
GTGCTGTTGCTGTTTGCCAGCGTTGATGCGAGCACCTACACCACCGGGGGAAGTGCTGCTAAGGCCACGT
CTACACTCACCAACCTCTTCAGAGTTGGCGCCAAGCAGAATATCCAGCTGATCA

>1072_S3_L001_R1_001.fastq_17_1a_46
CCCCAACAACAGCGCTGGTAGTGGCTCAGCTGCTCAGGGTCCCGCAAGCCGTCTTGGACATGATCGCAGG
TGCCCACTGGGGAGTCCTAGCGGGCATAGCGTATTTCTCCATGGTGGGTAACTGGGCGAAGGTCCTGGTG
GTGCTGTTGCTGTTTGCCAGCGTCGATGCGAGCACCTACACCACCGGGGGAAGTGCTGCTAAGGCCACGT
CTACACTCACCAACCTCTTCAGAGTTGGCGCCAAGCAGAATATCCAGCTGATCA

>1072_S3_L001_R1_001.fastq_18_1a_44
CCCCAACAACAGCGCTGGTAGTGGCTCAGCTGCTCAGGGTCCCGCAAGCCGTCTTGGACATGATCGCAGG
TGCCCACTGGGGAGTCCTAGCGGGCATAGCGTATTTCTCCATGGTGGGTAACTGGGCGAAGGTCCTGGTG
GTGCTGTTGCTGTTTGCCAGCGTCGATGCGAGCACCCACACCACCGGGGGAAGTGCTGCTAGGGCCACGT
CTACATTCACCAACCTCTTCAGAGTTGGCGCCAAGCAGAATATCCAGCTGATCA

>1072_S3_L001_R1_001.fastq_19_1a_44
CCCCAACAACAGCGCTGGTAGTGGCTCAGCTGCTCAGGGTCCCGCAAGCCATCTTGGACATGATCGCAGG
TGCCCACTGGGGAGTCCTAGCGGGCATAGCGTATTTCTCCATGGTGGGTAACTGGGCGAAGGTCCTGGTG
GTGCTATTGCTGTTTGCCAGCGTCGATGCGAGCACCTACACCACCGGGGGAAGTGCTGCTAAGGCCACGT
CTACACTCACCAACCTCTTCAGAGTTGGCGCCAAGCAGAATATCCAGCTGATCA

>1072_S3_L001_R1_001.fastq_20_1a_41
CCCCAACAACAGCGCTGGTAGTGGCTCAGCTGCTCAGGGTCCCGCAAGCCATCTTGGACATGATCGCAGG
TGCCCACTGGGGAGTCCTAGCGGGCATAGCGTATTTCTCCATGGTGGGTAACTGGGCGAAGGTCCTGGTG
GTGCTGTTGCTGTTTGCCAGCGTCGATGCGAGCACCTACACCACCGGGGGGAGTGCTGCTAAGGCCACGT
CTACACTCACCAACCTCTTCAGAGTTGGCGCCAAGCAGAATATCCAGCTGATCA

>1072_S3_L001_R1_001.fastq_21_1a_41
CCCCAACAACAGCGCTGGTAGTGGCTCAGCTGCTCAGGGTCCCGCAAGCCATCTTGGACATGATCGCAGG
TGCCCACTGGGGAGTCCTAGCGGGCATAGCGTATTTCTCCATGGTGGGTAACTGGGCGAAGGTCCTGGTG
GTGCTGTTGCTGTTTGCCAGCGTCGATGCGAGCACCTACACCACCGGGGGAAGTGCTGCTAAAGCCACGT
CTACACTCACCAACCTCTTCAGAGTTGGCGCCAAGCAGAATATCCAGCTGATCA

>1072_S3_L001_R1_001.fastq_22_1a_41
CTCCAACAACAGCGCTGGTAGTGGCTCAGCTGCTCAGGGTCCCGCAAGCCATCTTGGACATGATCGCAGG
TGCCCACTGGGGAGTCCTAGCGGGCATAGCGTATTTCTCCATGGTGGGTAACTGGGCGAAGGTCCTGGTG
GTGCTGTTGCTGTTTGCCAGCGTCGATGCGAGCACCTACACCACCGGGGGAAGTGCTGCTAAGGCCACGT
CTACACTCACCAACCTCTTCAGAGTTGGCGCCAAGCAGAATATCCAGCTGATCA

>1072_S3_L001_R1_001.fastq_23_1a_41
CCCCAACAACAGCGCTGGTAGTGGCTCAGCTGCTCAGGGTCCCGCAAGCCATCTTGGACATGATCGCAGG
TGCCCACTGGGGAGTCCTAGCGGGCATAGCGTATTTCTCCATGGTGGGTAACTGGGCGAAGGTCCTGGTG
GTGCTGTTGCTGTTTGCCAGCGTCGATGCGAGCACCTACACCACCGGGGGAAGTGCTGCTAAGACCACGT
CTACACTCACCAACCTCTTCAGAGTTGGCGCCAAGCAGAACATCCAGCTGATCA

>1072_S3_L001_R1_001.fastq_24_1a_39
CCCCAACAACAGCGCTGGTAGTGGCTCAGCTGCTCAGGGTCCCGCAAGCCATCTTGGACATGATCGCAGG
TGCCCACTGGGGAGTCCTAGCGGGCATAGCGTATTTCTCCATGGTGGGTAACTGGGCGAAGGTCCTGGTG
GTGCTGTTGCTGTTTGCCAGCGTCGATGCGGGCACCTACACCACCGGGGGAAGTGCTGCTAAGGCCACGT
CTACACTCACCAACCTCTTCAGAGTTGGCGCCAAGCAGAATATCCAGCTGATCA

>1072_S3_L001_R1_001.fastq_25_1a_38
CCCCAACAACAGCGCTGGTAGTGGCTCAGCTGCTCAGGGTCCCGCAAGCCATCTTGGACATGATCGCAGG
TGCCCACTGGGGAGTCCTAGCGGGCATAGCGTATTTCTCCATGGTGGGTAACTGGGCGAAGGTCCTGGTG
GTGCTGTTGCTGTTTGCCAGCGTCGACGCGAGCACCTACACCACCGGGGGAAGTGCTGCTAAGGCCACGT
CTACACTCACCAACCTCTTCAGAGTTGGCGCCAAGCAGAATATCCAGCTGATCA

>1072_S3_L001_R1_001.fastq_26_1a_38
CCCCAACAACAGCGCTGGTAGTGGCTCAGCTGCTCAGGGTCCCGCAAGCCATCTTGGACATGATCGCAGG
TGCCCACTGGGGAGTCCTAGCGGGCATAGCGTATTTCTCCATGGTGGGTAACTGGGCGAAGGTCCTGGTA
GTGCTGTTGCTGTTTGCCAGCGTCGATGCGAGCACCTACACCACCGGGGGAAGTGCTGCTAAGGCCACGT
CTACACTCACCAACCTCTTCAGAGTTGGCGCCAAGCAGAATATCCAGCTGATCA

>1072_S3_L001_R1_001.fastq_27_1a_37
CCCCAACAACAGCGCTGGTAGTGGCTCAGCTGCTCAGGGTCCCGCAAGCCATCTTGGACATGATCGCAGG
TGCCCACTGGGGAGTCCTAGCGGGCATAGCGTATTTCTCCATGGTGGGTAACTGGGCGAAGGTCCTGGTG
GTGCTGTTGCTGTTTGCCAGCGTCGATGCGAGCACCTACACCACCGGGGGAAGTGCTGCTAAGACCACGT
CTACGCTCACCAACCTCTTCAGAGTTGGCGCCAAGCAGAATATCCAGCTGATCA

>1072_S3_L001_R1_001.fastq_28_1a_35
CCCCAACAACAGCGCTGGTAGTGGCTCAGCTGCTCAGGGTCCCGCAAGCCATCCTGGACATGATCGCAGG
TGCCCACTGGGGAGTCCTAGCGGGCATAGCGTATTTCTCCATGGTGGGTAACTGGGCGAAGGTCCTGGTG
GTGCTGTTGCTGTTTGCCAGCGTCGATGCGAGCACCTACACCACCGGGGGAAGTGCTGCTAAGGCCACGT
CTACACTCACCAACCTCTTCAGAGTTGGCGCCAAGCAGAATATCCAGCTGATCA

>1072_S3_L001_R1_001.fastq_29_1a_34
CCCCAACAACAGCGCTGGTAGTGGCTCAGCTGCTCAGGGTCCCGCAAGCCATCTTGGACATGATCGCAGG
TGCCCACTGGGGAGTCCTAGCGGGCATAGCGTATTTCTCCATGGTGGGTAACTGGGCGAAGGTCCTGGTG
GTGCTGTTGTTGTTTGCCAGCGTCGATGCGAGCACCTACACCACCGGGGGAAGTGCTGCTAAGGCCACGT
CTACACTCACCAACCTCTTCAGAGTTGGCGCCAAGCAGAATATCCAGCTGATCA

>1072_S3_L001_R1_001.fastq_30_1a_34
CCCCAACAACAGCGCTGGTAGTGGCTCAGCTGCTCAGGGTCCCACAAGCCATCTTGGACATGATCGCAGG
TGCCCACTGGGGAGTCCTAGCGGGCATAGCGTATTTCTCCATGGTGGGTAACTGGGCGAAGGTCCTGGTG
GTGCTGTTGCTGTTTGCCAGCGTCGATGCGAGCACCTACACCACCGGGGGAAGTGCTGCTAAGACCACGT
CTACACTCACCAACCTCTTCAGAGTTGGCGCCAAGCAGAATATCCAGCTGATCA

>1072_S3_L001_R1_001.fastq_31_1a_34
CCCCAACAACAGCGCTGGTAGTGGCCCAGCTGCTCAGGGTCCCGCAAGCCATCTTGGACATGATCGCAGG
TGCCCACTGGGGAGTCCTAGCGGGCATAGCGTATTTCTCCATGGTGGGTAACTGGGCGAAGGTCCTGGTG
GTGCTGTTGCTGTTTGCCAGCGTCGATGCGAGCACCTACACCACCGGGGGAAGTGCTGCTAAGGCCACGT
CTACACTCACCAACCTCTTCAGAGTTGGCGCCAAGCAGAATATCCAGCTGATCA

>1072_S3_L001_R1_001.fastq_32_1a_33
CCCCAACAACAGCGCTGGTAGTGGCTCAGCTGCTCAGGGTCCCGCAAGCCATCTTGGACATGATCGCAGG
TGCCCACTGGGGAGCCCTAGCGGGCATAGCGTATTTCTCCATGGTGGGTAACTGGGCGAAGGTCCTGGTG
GTGCTGTTGCTGTTTGCCAGCGTCGATGCGAGCACCTACACCACCGGGGGAAGTGCTGCTAAGGCCACGT
CTACACTCACCAACCTCTTCAGAGTTGGCGCCAAGCAGAATATCCAGCTGATCA

>1072_S3_L001_R1_001.fastq_33_1a_33
CCCCAACAACAGCGCTGGTAGTGGCTCAGCTGCTCAGGGTCCCGCAAGCCATCTTGGACATGATCGCAGG
TGCTCACTGGGGAGTCCTAGCGGGCATAGCGTATTTCTCCATGGTGGGTAACTGGGCGAAGGTCCTGGTG
GTGCTGTTGCTGTTTGCCAGCGTCGATGCGAGCACCTACACCACCGGGGGAAGTGCTGCTAAGGCCACGT
CTACACTCACCAACCTCTTCAGAGTTGGCGCCAAGCAGAATATCCAGCTGATCA

>1072_S3_L001_R1_001.fastq_34_1a_33
CCCCAACAACAGCACTGGTAGTGGCTCAGCTGCTCAGGGTCCCGCAAGCCATCTTGGACATGATCGCAGG
TGCCCACTGGGGAGTCCTAGCGGGCATAGCGTATTTCTCCATGGTGGGTAACTGGGCGAAGGTCCTGGTG
GTGCTGTTGCTGTTTGCCAGCGTCGATGCGAGCACCTACACCACCGGGGGAAGTGCTGCTAAGACCACGT
CTACACTCACCAACCTCTTCAGAGTTGGCGCCAAGCAGAATATCCAGCTGATCA

>1072_S3_L001_R1_001.fastq_35_1a_32
CCCCAACGACAGCGCTGGTAGTGGCTCAGCTGCTCAGGGTCCCGCAAGCCATCTTGGACATGATCGCAGG
TGCCCACTGGGGAGTCCTAGCGGGCATAGCGTATTTCTCCATGGTGGGTAACTGGGCGAAGGTCCTGGTG
GTGCTGTTGCTGTTTGCCAGCGTCGATGCGAGCACCTACACCACCGGGGGAAGTGCTGCTAAGGCCACGT
CTACACTCACCAACCTCTTCAGAGTTGGCGCCAAGCAGAATATCCAGCTGATCA

>1072_S3_L001_R1_001.fastq_36_1a_32
CCCCAACAACAGCGCTGGTAGTGGCTCAGCTGCTCAGGGTCCCGCAAGCCATCTTGGACATGATCGCAGG
TGCCCACTGGGGAGTCCTAGCGGGCATAGCGTATTTCTCCATGGTGGGTAACTGGGCGAAGGTCCTGGTG
GTGCTGTTGCTGTTTGCCAGCGTCGATGCGAGCACCTACACCACCGGGGGAAGTGCTGCTAAGGCCACGT
CTACACTCACCAACCTCTTCAGAGTCGGCGCCAAGCAGAATATCCAGCTGATCA

>1072_S3_L001_R1_001.fastq_37_1a_30
CCCCAACAACAGCGCTGGTAGTGGCTCAGCTGCTCAGGGTCCCACAAGCCATCTTGGACATGATCGCAGG
TGCCCACTGGGGAGTCCTAGCGGGCATAGCGTATTTCTCCATGGTGGGTAACTGGGCGAAGGTCCTGGTG
GTGCTGTTGCTGTTTGCCAGCGTCGATGCGAGCACCTACACCACCGGGGGAAGTGCTGCTAAGGCCGCGT
CTAAATTCACCAGCCTCTTCAGTGTCGGCGCCAAGCAGAATATCCAGCTGATCA

>1072_S3_L001_R1_001.fastq_38_1a_30
CCCCAACAACAGCGCTGGTAGTGGCTCAGCTGCTCAGGGTCCCGCAAGCCATCTTGGACATGATCGCAGG
TGCCCACTGGGGAGTCCTAGCGGGCATAGCGTATTTCTCCATGGTGGGTAACTGGGCGAAGGTCCTGGTG
GTGCTGTTGCTGTTTGCCAGCGTCGATGCGAGCACCTACACCACCGGGGGAAGTGCTGCTAGGGCCGCGT
CAACATTCACCAGCCTCTTCAGTGTTGGCGCCAAGCAGGATATCCAGCTGATCA

>1072_S3_L001_R1_001.fastq_39_1a_30
CCCCGACAACAGCGCTGGTAGTGGCTCAGCTGCTCAGGGTCCCGCAAGCCATCTTGGACATGATCGCAGG
TGCCCACTGGGGAGTCCTAGCGGGCATAGCGTATTTCTCCATGGTGGGTAACTGGGCGAAGGTCCTGGTG
GTGCTGTTGCTGTTTGCCAGCGTCGATGCGAGCACCTACACCACCGGGGGAAGTGCTGCTAAGGCCACGT
CTACACTCACCAACCTCTTCAGAGTTGGCGCCAAGCAGAATATCCAGCTGATCA

>1072_S3_L001_R1_001.fastq_40_1a_30
CCCCAACAACAGCGCTGGTAGTGGCTCAGCTGCTCAGGGTCCCGCAAGCCATCTTGGACATGATCGCAGG
TGCCCACTGGGGGGTCCTAGCGGGCATAGCGTATTTCTCCATGGTGGGTAACTGGGCGAAGGTCCTGGTG
GTGCTGTTGCTGTTTGCCAGCGTCGATGCGAGCACCTACACCACCGGGGGAAGTGCTGCTAAGACCACGT
CTACACTCACCAACCTCTTCAGAGTTGGCGCCAAGCAGAATATCCAGCTGATCA

>1072_S3_L001_R1_001.fastq_41_1a_29
CCCCAACAACAGCGCTGGTAGTGGCTCAGCTGCTCAGGGTCCCACAAGCCATCTTGGACATGATCGCAGG
TGCCCACTGGGGAGTCCTAGCGGGCATAGCGTATTTCTCCATGGTGGGTAACTGGGCGAAGGTCCTGGTG
GTGCTGTTGCTGTTTGCCAGCGTCGATGCGAGCACCTACACCACCGGGGGAAGTGCTGCTAGGGCCGCGT
CAACATTCACCAGCCTCTTCAGTGTTGGCGCCAAGCAGGATATCCAGCTGATCA

>1072_S3_L001_R1_001.fastq_42_1a_29
CCCCAACAACAGCGCTGGTAGTGGCTCAGCTGCTCAGGGTCCCGCAAGCCATCTTGGACATGATCGCAGG
TGCCCACTGGGGAGTCCTAGCGGGCATAGCGTATTTCTCCATGGTGGGTAACTGGGCGAAGGTCCTGGTG
GTGCTGTTGCTGTTTGCCAGCGTCGATGCGAGCACCTACACCACCGGGGGAAGTGCTGCTAAGGCCACGT
CCACACTCACCAACCTCTTCAGAGTTGGCGCCAAGCAGAATATCCAGCTGATCA

>1072_S3_L001_R1_001.fastq_43_1a_29
CCCCAACAACAGCGCTGGTAGTGGCTCAGCTGCTCAGGGTCCCGCAAGCCATCTTGGACATGATCGCAGG
TGCCCACTGGGGAGTCCTAGCGGGCATAGCGTATTTCTCCATGGTGGGTAACTGGGCGAAGGTCCTGGTG
GTGCTGTTGCTGTTTGCCAGCGTCGATGCGAGCACCTACACCACCGGGGGAAGTGCTGCTAAGGCTACGT
CTACACTCACCAACCTCTTCAGAGTTGGCGCCAAGCAGAATATCCAGCTGATCA

>1072_S3_L001_R1_001.fastq_44_1a_28
CCCCAACAACAGCGCTGGTAGTGGCTCAGCTGCTCAGGGTCCCGCAAGCCATCTTGGACATGATCGCAGG
TGCCCACTGGGGAGTCCTAGCGGGCATAGCGTATTTCTCCATGGTGGGTAACTGGGCGAAGGTCCTGGTG
GTGCTGTTGCTGTTTGCCAGCGTCGATGCGAGCACCTACACCACCGGGGGAAGTGCTGCTAAGGCCACGT
CTACACTTACCAACCTCTTCAGAGTTGGCGCCAAGCAGAATATCCAGCTGATCA

>1072_S3_L001_R1_001.fastq_45_1a_28
CCCCAACAACAGCGCTGGTAGTGGCTCAGCTGCTCAGGGTCCCGCAAGCCATCTTGGACATGATCGCAGG
TGCCCACTGGGGAGTCCTAGCGGGCATAGCGTATTTCTCCATGGTGGGTAACTGGGCGAAGGTCCTGGTG
GTGCTGTTGCTGTTTGCCAGCGTCGATGCGAGCACCTACACCACCGGGGGAAGTGCTGCTAAGGCCACGT
CTACACTCACCAACCTCTTCAGAGTTGGCGCTAAGCAGAATATCCAGCTGATCA

>1072_S3_L001_R1_001.fastq_46_1a_27
CCCCAACAACAGCACTGGTAGTGGCTCAGCTGCTCAGGGTCCCGCAAGCCATCTTGGACATGATCGCAGG
TGCCCACTGGGGAGTCCTAGCGGGCATAGCGTATTTCTCCATGGTGGGTAACTGGGCGAAGGTCCTGGTG
GTGCTGTTGCTGTTTGCCAGCGTCGATGCGAGCACCTACACCACCGGGGGAAGTGCTGCTAAGGCCACGT
CTACACTCACCAACCTCTTCAGAGTTGGCGCCAAGCAGAATATCCAGCTGATCA

>1072_S3_L001_R1_001.fastq_47_1a_27
CCCCAACAACAGCGCTGGTAGTGGCTCAGCTGCTCAGGGTCCCGCAAGCCATCTTGGACATGATCGCAGG
TGCCCACTGGGGAGTCCTAGCGGGCATAGCGTATTTCTCCATGGTGGGTAACTGGGCGAAGGTCCTGGTG
GTGCTGTTGCTGTTTGCCAGCGTCGATACGAGCACCTACACCACCGGGGGAAGTGCTGCTAAGGCCACGT
CTACACTCACCAACCTCTTCAGAGTTGGCGCCAAGCAGAATATCCAGCTGATCA

>1072_S3_L001_R1_001.fastq_48_1a_27
CCCCAACAACAGCGCTGGTAGTGGCTCAGCTGCTCAGGGTCCCGCAAGCCATCTTGGACATGATCGCAGG
TGCCCACTGGGGAGTCCTAGCGGGCATAGCGTATTTCTCCATGGTGGGTAACTGGGCGAAGGTCCTGGTG
GTGCTGTTGCTGTTTGCCAGCGTCGATGCGAGCACCTACACCACCGGGGGAAGTGCTGCTAAGGCCACGT
CTACACTCACCAACCTCCTCAGAGTTGGCGCCAAGCAGAATATCCAGCTGATCA

>1072_S3_L001_R1_001.fastq_49_1a_26
CCCCAACAACAGCGCTGGTAGTGGCTCAGCTGCTCAGGGTCCCGCAAGCCATCTTGGACATGATCGCAGG
TGCCCACTGGGGAGTCCTAGCGGGCATAGCGTATTTCTCCATGGTGGGTAACTGGGCGAAGGTCCTGGTG
GTGCTGTTGCTGTTTGCCAGCGTCGATGCGGGCACCTACACCACCGGGGGAAGTGCTGCTAAGACCACGT
CTACACTCACCAACCTCTTCAGAGTTGGCGCCAAGCAGAATATCCAGCTGATCA

>1072_S3_L001_R1_001.fastq_50_1a_26
CCCCAACAACAGCGCTGGTAGTGGCTCAGCTGCTCAGGGTCCCGCAAGCCATCTTGGACATGATCGCAGG
TGCCCACTGGGGAGTCCTAGCGGGCATAGCGTATTTCTCCATGGTGGGTAACTGGGCGAAGGTCCTGGTG
GTGCTGTTGCTGTTTGCCAGCGTCGATGCGAGCACCTACACCACCGGGGGAAGTGCTGCTAAGGCCACGT
CTACGCTCACCAACCTCTTCAGAGTTGGCGCCAAGCAGAATATCCAGCTGATCA

>1072_S3_L001_R1_001.fastq_51_1a_26
CCCCAACAACGGCGCTGGTAGTGGCTCAGCTGCTCAGGGTCCCACAAGCCATCTTGGACATGATCGCAGG
TGCCCACTGGGGAGTCCTAGCGGGCATAGCGTATTTCTCCATGGTGGGTAACTGGGCGAAGGTCCTGGTG
GTGCTGTTGCTGTTTGCCAGCGTCGATGCAAGCACCTACACCACCGGGGGGAGTGCTGCTAAGGCCGCGT
CTAAATTCACCAGCCTCTTCAGTGTTGGCGCCAAGCAGAATATCCAGCTGATCA

>1072_S3_L001_R1_001.fastq_52_1a_25
CCCCAACAACAGCGCTGGTAGTGGCTCAGCTGCTCAGGGTCCCGCAAGCCATCTTGGACATGATCGCAGG
TGCCCACTGGGGAGTCCTGGCGGGCATAGCGTATTTCTCCATGGTGGGTAACTGGGCGAAGGTCCTGGTG
GTGCTGTTGCTGTTTGCCAGCGTCGATGCGAGCACCTACACCACCGGGGGAAGTGCTGCTAAGGCCACGT
CTACACTCACCAACCTCTTCAGAGTTGGCGCCAAGCAGAATATCCAGCTGATCA

>1072_S3_L001_R1_001.fastq_53_1a_24
CCCCAACAACAGCGCTGGTAGTGGCTCAGCTGCTCAGGGCCCCGCAAGCCATCTTGGACATGATCGCAGG
TGCCCACTGGGGAGTCCTAGCGGGCATAGCGTATTTCTCCATGGTGGGTAACTGGGCGAAGGTCCTGGTG
GTGCTGTTGCTGTTTGCCAGCGTCGATGCGAGCACCTACACCACCGGGGGAAGTGCTGCTAAGGCCACGT
CTACACTCACCAACCTCTTCAGAGTTGGCGCCAAGCAGAATATCCAGCTGATCA

>1072_S3_L001_R1_001.fastq_54_1a_24
CCCCAACAACAGCGCTGGTAGTGGCTCAGCTGCTCAGGGTCCCGCAAGCCATCTTGGACATGATCGCAGG
TGCCCACTGGGGAGTCCTAGCGGGCATAGCGTATTTCTCCATGGTGGGTAGCTGGGCGAAGGTCCTGGTG
GTGCTGTTGCTGTTTGCCAGCGTCGATGCGAGCACCTACACCACCGGGGGAAGTGCTGCTAAGGCCACGT
CTACACTCACCAACCTCTTCAGAGTTGGCGCCAAGCAGAATATCCAGCTGATCA

>1072_S3_L001_R1_001.fastq_55_1a_24
CCCCAACAACAGCGCTGGTAGTGGCTCAGCTGCTCAGGGTCCCGCAAGCCATCTTGGACATGATCGCAGG
TGCCCACTGGGGAGTCCTAGCGGGCATAGCGTATTTCTCCATGGTGGGTAATTGGGCGAAGGTCCTGGTG
GTGCTGTTGCTGTTTGCCAGCGTCGATGCGAGCACCTACACCACCGGGGGAAGTGCTGCTAAGGCCACGT
CTACACTCACCAACCTCTTCAGAGTTGGCGCCAAGCAGAATATCCAGCTGATCA

>1072_S3_L001_R1_001.fastq_56_1a_24
CCCCAACAACAGCGCTGGTAGTGGCTCAGCTGCTCAGGGTCCCGCAAGCCATCTTGGACATGATCGCAGG
TGCCCACTGGGGAGTCCTAGCGGGCATAGCGTATTTCTCCATGGTGGGTAACTGGGCGAAGGTCCTGGTG
GTGCTGTTGCTGTTTGCCAGCGTCGATGCGAGCACCTACACCACCGGGGGAAGTGCTGCCAAGACCACGT
CTACACTCACCAACCTCTTCAGAGTTGGCGCCAAGCAGAATATCCAGCTGATCA

>1072_S3_L001_R1_001.fastq_57_1a_24
CCCCAACAACAGCGCTGGTAGTGGCTCAGCTGCTCAGGGTCCCGCAAGCCATCTTGGACATGATCGCAGG
TGCCCACTGGGGAGTCCTAGCGGGCATAGCGTATTTCTCCATGGTGGGTAACTGGGCAAAGGTCCTGGTG
GTGCTGTTGCTGTTTGCCAGCGTCGATGCGAGCACCTACACCACCGGGGGAAGTGCTGCTAAGGCCACGT
CTACACTCACCAACCTCTTCAGAGTTGGCGCCAAGCAGAATATCCAGCTGATCA

>1072_S3_L001_R1_001.fastq_58_1a_24
CCCCAACAACAGCGCTGGTAGTGGCTCAGCTGCTCAGGGTCCCGCAAGCCATCTTGGACATGATCGCAGG
TGCCCACTGGGGAGTCCTAGCGGGCATAGCGTATTTCTCCATGGTGGGTAACTGGGCGAAGGTCCTGGTG
GTGCTGTTGCTGTTTGCCAGCGTCGATGCGAGCACCTACACCACCGGGGGAAGTGCTGCTAAGGCCGCGT
CTAAATTCACCAGCCTCTTCAGTGTCGGCGCCAAGCAGAATATCCAGCTGATCA

>1072_S3_L001_R1_001.fastq_59_1a_23
CCCCAACAACAGCGCTGGTAGTGGCTCAGCTGCTCAGGGTCCCGCAAGCCATCTTGGACATGATCGCAGG
TGCCCACTGGGGAGTCCTAGCGGGCATAGCGTATTTCTCCATGGTGGGTAACTGGGAGAAGGTCCTGGTG
GTGCTGTTGCTGTTTGCCAGCGTCGATGCGAGCACCTACACCACCGGGGGAAGTGCTGCTAAGGCCACGT
CTACACTCACCAACCTCTTCAGAGTTGGCGCCAAGCAGAATATCCAGCTGATCA

>1072_S3_L001_R1_001.fastq_60_1a_23
CCCCAACAACAGCGCTGGTAGTGGCTCAGCTGCTCAGGGTCCCGCAAGCCATCTTGGACATGATCGCAGG
TGCCCACTGGGGAGTCCTAGCGGGCATAGCGTATTTCTCCATGGTGGGTAACTGGGCGAAGGTCCTGGTG
GTGCTGGTGCTGTTTGCCAGCGTCGATGCGAGCACCTACACCACCGGGGGAAGTGCTGCTAAGGCCACGT
CTACACTCACCAACCTCTTCAGAGTTGGCGCCAAGCAGAATATCCAGCTGATCA

>1072_S3_L001_R1_001.fastq_61_1a_23
CCCCAACAACAGCGCTGGTAGTGGCTCAGCTGCTCAGGGTCCCGCAAGCCATCTTGGACATGATCGCAGG
TGCCCACTGGGGAGTCCTAGCGGGCATAGCGTATTTCTCCATGGTGGGTAACTGGGCGAAGGTCCTGGTG
GTGCTGTTGCTGTTTGCCAGCGTCGATGCGAGCACCCACACCACCGGGGGAAGTGCTGCTAAGGCCACGT
CTACACTCACCAACCTCTTCAGAGTTGGCGCCAAGCAGAATATCCAGCTGATCA

>1072_S3_L001_R1_001.fastq_62_1a_23
CCCCAACAACAGCGCTGGTAGTGGCTCAGCTGCTCAGGGTCCCGCAAGCCATCTTGGACATGATCGCAGG
TGCCCACTGGGGAGTCCTAGCGGGCATAGCGTATTTCTCCATGGTGGGTAACTGGGCGAAGGTCCTGGTG
GTACTGTTGCTGTTTGCCAGCGTCGATGCGAGCACCTACACCACCGGGGGAAGTGCTGCTAAGACCACGT
CTACACTCACCAACCTCTTCAGAGTTGGCGCCAAGCAGAATATCCAGCTGATCA

>1072_S3_L001_R1_001.fastq_63_1a_23
CCCCAACAACAGCGCTGGTAGTGGCTCAGCTGCTCAGGGTCCCGCAAGCCACCTTGGACATGATCGCAGG
TGCCCACTGGGGAGTCCTAGCGGGCATAGCGTATTTCTCCATGGTGGGTAACTGGGCGAAGGTCCTGGTG
GTGCTGTTGCTGTTTGCCAGCGTCGATGCGAGCACCTACACCACCGGGGGAAGTGCTGCTAAGGCCACGT
CTACACTCACCAACCTCTTCAGAGTTGGCGCCAAGCAGAATATCCAGCTGATCA

>1072_S3_L001_R1_001.fastq_64_1a_22
CCCCAACAACAGCGCTGGTAGTGGCTCAGCTGCTCAGGGTCCCGCAAGCCATCTTGGACATGATCGCAGG
TGCCCACTGGGGAGTCCTAGCGGGCATAGCGTATTTCTCCATGGCGGGTAACTGGGCGAAGGTCCTGGTG
GTGCTGTTGCTGTTTGCCAGCGTCGATGCGAGCACCTACACCACCGGGGGAAGTGCTGCTAAGGCCACGT
CTACACTCACCAACCTCTTCAGAGTTGGCGCCAAGCAGAATATCCAGCTGATCA

>1072_S3_L001_R1_001.fastq_65_1a_22
CCCCAACAACAGCGCTGGTAGTGGCTCAGCTGCTCAGGGTCCCGCAAGCCATCTTGGACATGATCGCAGG
TGCCCACTGGGGAGTCCTAGCGGGCATAGCGTATTTCTCCATGGTGGGTAACTGGGCGAAGGTCCTGGTG
GTGCTGTTGCTGTTTGCCAGCGTCGATGCGAGCACCTACACCACCGGGGGAAGTGCTGCTAAGGCCACGT
CTACACTCACCAACCTCTTCAGAGTTGGCGCCAAGCAGAATATCCAGCTGGTCA

>1072_S3_L001_R1_001.fastq_66_1a_21
CCCCAACAACGGCGCTGGTAGTGGCTCAGCTGCTCAGGGTCCCGCAAGCCATCTTGGACATGATCGCAGG
TGCCCACTGGGGAGTCCTAGCGGGCATAGCGTATTTCTCCATGGTGGGTAACTGGGCGAAGGTCCTGGTG
GTGCTGTTGCTGTTTGCCAGCGTCGATGCGAGCACCTACACCACCGGGGGAAGTGCTGCTAAGACCACGT
CTACACTCACCAACCTCTTCAGAGTTGGCGCCAAGCAGAATATCCAGCTGATCA

>1072_S3_L001_R1_001.fastq_67_1a_21
CCCCAACAACAGCGCTGGTAGTGGCTCAGCTGCTCAGGGTCCCGCAAGCCATCTTGGACATGATCGCAGG
TGCCCACTGGGGAGTCCTAGCGGGCATAGCGTATTTCTCCATGGTGGGTAACTGGGCGAAGGTCCTGGTG
GTGCTGTTGCTGTTTGCCAGCGTCGATGCGAGCACCTACACCACCGGGGGAAGTGCTGCTAAGGCCACGT
CTACACTCACCAACCTCTTCAGAGTTGGCGCCAGGCAGAATATCCAGCTGATCA

>1072_S3_L001_R1_001.fastq_68_1a_21
CCCCAACAACAGCGCTGGTAGTGGCTCAGCTGCTCAGGGTCCCGCAAGCCATCTTGGACATGATCGCAGG
TGCCCACTGGGGAGTCCTAGCGGGCATAGCGTATTTCTCCATGGTGGGTAACTGGGCGAAGGTCCTGGTG
GTGCTGTTGCTGTTTGCCAGCGTCAATGCGAGCACCTACACCACCGGGGGAAGTGCTGCTAAGGCCACGT
CTACACTCACCAACCTCTTCAGAGTTGGCGCCAAGCAGAATATCCAGCTGATCA

>1072_S3_L001_R1_001.fastq_69_1a_21
CCCCAACAACAGCGCTGGTAGTGGCTCAGCTGCTCAGGGTCCCGCAAGCCATCTTGGACATGATCGCAGG
TGCCCACTGGGGAGTCCTAGCGGGCATAGCGTATTTCTCCATGGTGGGTAACTGGGCGAAGGTCCTGGTG
GTGCTGTTGCTGTTTGCCAGCGTCGATGCGAGCACCTACACCACCGGGGGAAGTGCTGCTAAGGCCACGT
CTACACTCACCAACCTCTTCAGAGTTGGTGCCAAGCAGAATATCCAGCTGATCA

>1072_S3_L001_R1_001.fastq_70_1a_21
CCCCAACAACAGCGCTGGTAGTGGCTCAGCTGCTCAGGGTCCCGCAAGCCATCTTGGACATGATCGCAGG
TGCCCACTGGGGAGTCCTAGCGGGCATAGCGTATTTCTCCATGGTGGGTAACTGGGCGAAGGTCCTGGTG
GTGCTGTTGCTGTTTGCCAGCGTCGATGCGAGCACCTACACCACCGGGGGAAGTGCTGCTAAGGCCACGT
CTACACTCACCAACCTCTTCAGAGTTGGCGCCAAGCAGAATACCCAGCTGATCA

>1072_S3_L001_R1_001.fastq_71_1a_21
CCCCAACAACAGCGCTGGTAGTGGCTCAGCTGCTCAGGGTCCCGCAAGCCATCTTGGACATGATCGCAGG
TGCCCACTGGGGAGTCCTAGCGGGCATAGCGTATTTCTCCATGGTGGGTAACTGGGCGAAGGTCCTGGTG
GTGCTGTTGCTGTTTGCCAGCGTCGATGCGAGCACCTACACCAGCGGGGGAAGTGCTGCTAAGACCACGT
CTACACTCACCAACCTCTTCAGAGTTGGCGCCAAGCAGAATATCCAGCTGATCA

>1072_S3_L001_R1_001.fastq_72_1a_21
CCCCAACAACAGCGCTGGTAGTGGCTCAGCTGCTCAGGGTCCCGCAAGCCATCTTGGACATGATCGCAGG
TGCCCACTGGGGAGTCCTAGCGGGCATAGCGTATTTCTCCATGGTGGGTAACTGGGCGAAGGTCCTGGTG
GTGCTGTTGCTGTTTGCCAGCGTCGATGCGAGCACCTACACCACCGGGGGAAGTGCTGCTAAGACCACGT
CTACACTCACCAACCTCTTCAGAGTTGGCGCCAAGCAGAATATCCAGCTAATCA

>1072_S3_L001_R1_001.fastq_73_1a_21
CCCCAACAACAGCGCTGGTAGTGGCTCAGCTGCTCAGGGTCCCGCAAGCCATCTTGGACATGATCGCAGG
TGCCCACTGGGGAGTCCTAGCGGGCATAGCGTATTTCTCCATGGTGGGTAACTGGGCGAAGGTCCTGGTG
GTGCTGTTGCTGTTCGCCAGCGTCGATGCGAGCACCTACACCACCGGGGGAAGTGCTGCTAAGGCCACGT
CTACACTCACCAACCTCTTCAGAGTTGGCGCCAAGCAGAATATCCAGCTGATCA

>1072_S3_L001_R1_001.fastq_74_1a_21
CCCCAACAACAGCGCTGGTAGTGGCTCAGCTGCTCAGGGTCCCGCAAGCCATCTTGGACATGATCGCAGG
TGCCCACTGGGGAGTCCTAGCGGGCATAGCGTATTTCTCCATGGTGGGTAACTGGGCGAAGGTCCTGGTG
GTGCTGTTGCTGTTTGCCAGCGTCGATGCGAGCACCTACACCACCGGGGGAAGTGCCGCTAAGGCCACGT
CTACACTCACCAACCTCTTCAGAGTTGGCGCCAAGCAGAATATCCAGCTGATCA

>1072_S3_L001_R1_001.fastq_75_1a_21
CCCCAACAACAGCGCTGGTAGTGGCTCAGCTGCTCAGGGTCCCGCAAGCCATCTTGGACATGATCGCAGG
TGCCCACTGGGGAGTCCTAGCGGGCATAGCGTATTTCTCCATGGTGGGTAACTGGGCGAAGGTCCTGGTG
GTGCTGTTGCTGTTTGCCAGCGTCGATGCGAACACCTACACCACCGGGGGAAGTGCTGCTAAGGCCACGT
CTACACTCACCAACCTCTTCAGAGTTGGCGCCAAGCAGAATATCCAGCTGATCA

>1072_S3_L001_R1_001.fastq_76_1a_20
CCCCAACAACAGCGCTGGTAGTGGCTCAGCTGCTCAGGGTCCCGCAAGCCATCTTGGACATGATCGCAGG
TGCCCACTGGGGAGTCCTAGCGGGCATAGCGTATTTCTCCATGGTGGGTAACTGGGCGAAGGTCCTGGTG
GTGCTGTTGCTGTTTGCCAGCGTCGATGCGAGCACCTACACCACCGGGGGAAGTGCTGCTAAGGCCACGT
CTACACTCGCCAACCTCTTCAGAGTTGGCGCCAAGCAGAATATCCAGCTGATCA

>1072_S3_L001_R1_001.fastq_77_1a_20
CCCCAACAACAGCGCTGGTAGTGGCTCAGCTGCTCAGGGTCCCGCAAGCCATCTTGGACATGATCGCAGG
TGCCCACTGGGGAGTCCTAGCGGGCATAGCGTATTTCTCCATGGTGGGTAACTGGGCGAAGGTCCTGGTG
GTGCTGTTGCTGTTTGCCAGCGTCGATGCGAGCACCTACACCACCGGGGGAAGTGCTGCTAAGGCCACGT
CTACACTCACCAACCTCTTCAGAGTTGGCGCCAAGCAGGATATCCAGCTGATCA

>1072_S3_L001_R1_001.fastq_78_1a_20
CCCCAACAACAGCGCTGGTAGTGGCTCAGCTGCTCAGGGTCCCGCAAGCCATCTTGGACATGATCGCAGG
TGCCCACTGGGGAGTCCTAGCGGGCATAGCGTATTTTTCCATGGTGGGTAACTGGGCGAAGGTCCTGGTG
GTGCTGTTGCTGTTTGCCAGCGTCGATGCGAGCACCTACACCACCGGGGGAAGTGCTGCTAAGGCCACGT
CTACACTCACCAACCTCTTCAGAGTTGGCGCCAAGCAGAATATCCAGCTGATCA

>1072_S3_L001_R1_001.fastq_79_1a_20
CCCCAACAACAGCGCTGGTAGTGGCTCAGCTGCTCAGGGTCCCGCAAGCCATCTTGGACATGATCGCAGG
TGCCCACTGGGGAGTCCTAGCGGGCATAGCGTATTTCTCCATGGTGGGTAACTGGGCGAAGGTCCTGGTG
GTGCTGTTGCTGTTTGCCAGCGTCGATGCGAGCAACTACACCACCGGGGGAAGCGCTGCTAAGGCCACGT
CTACACTCACCAACCTCTTCAGAGTTGGCGCCAAGCAGAATATCCAGCTGATCA

>1072_S3_L001_R1_001.fastq_80_1a_20
CCCCAACAACAGCGCTGGTAGTGGCTCAGCTGCTCAGGGTCCCGCAAGCCATCTTGGACATGATCGCAGG
TGCCCACTGGGGAGTCCTAGCGGGCATAGCGTATTTCTCCATGGTGGGTAACTGGGCGAAGGTCCTGGTG
GTGCTGTTGCTGTTTGCCAGCGTCGATGCGAGCACCTATACCACCGGGGGAAGTGCTGCTAAGACCACGT
CTACACTCACCAACCTCTTCAGAGTTGGCGCCAAGCAGAATATCCAGCTGATCA

>1072_S3_L001_R1_001.fastq_81_1a_20
CCCCAGCAACAGCGCTGGTAGTGGCTCAGCTGCTCAGGGTCCCGCAAGCCATCTTGGACATGATCGCAGG
TGCCCACTGGGGAGTCCTAGCGGGCATAGCGTATTTCTCCATGGTGGGTAACTGGGCGAAGGTCCTGGTG
GTGCTGTTGCTGTTTGCCAGCGTCGATGCGAGCACCTACACCACCGGGGGAAGTGCTGCTAAGGCCACGT
CTACACTCACCAACCTCTTCAGAGTTGGCGCCAAGCAGAATATCCAGCTGATCA

>1072_S3_L001_R1_001.fastq_82_1a_20
CCCCAACAACAGCGCTGGTAGTGGCTCAGCTGCTCAGGGTCCCGCAAGCCATCTTGGACATGATCGCAGG
TGCCCACTGGGGAGTCCTAGCGGGCATAGCGTATTTCTCCATGGTGGGTAACTGGGCGAAGGTCCTGGTG
GTGCTGTTGCTGTTTGCCAGCGTCGATGCGAGCACCTACACCACCGGGGGAAGTGCTGCTAAGACCACGT
CTACACTCACCAACCTCTTCAGAGTCGGCGCCAAGCAGAATATCCAGCTGATCA

>1072_S3_L001_R1_001.fastq_83_1a_20
CCCCAACAACAGCGCTGGTAGTGGCTCAGCTGCTCAGGGTCCCGCAAGCCATCTTGGACATGATCGCAGG
TGCCCACTGGGGAGTCCTAGCGGGCATAGCGTATTTCTCCATGGTGGGTAACTGGGCGAAAGTCCTGGTG
GTGCTGTTGCTGTTTGCCAGCGTCGATGCGAGCACCTACACCACCGGGGGAAGTGCTGCTAAGGCCACGT
CTACACTCACCAACCTCTTCAGAGTTGGCGCCAAGCAGAATATCCAGCTGATCA

>1072_S3_L001_R1_001.fastq_84_1a_20
CCCCAACAACAGCGCTGGTAGTGGCTCAGCTGCTCAGGGTCCCGCAAGCCATCTTGGACATGATCGCAGG
TGCCCACTGGGGAGTCCTAGCGGGCATAGCGTATTTCTCCATGGTGGGTAACTGGGCGAAGGTCCTGGTG
GTGCTGTTGCTGTTTGCCAGCGTCGATGCGAGCACCTACACCACCGGGGGAAGTGCTGCTAAGGCCACGT
CTACACTCACCAACCTCTTCAGAGTTGGCGCCAAGCAGAATATCCAGCTGATTA

>1072_S3_L001_R1_001.fastq_85_1a_19
CCCCAACAACAGCGCTGGTAGTGGCTCAGCTGCTCAGGGTCCCGCAAGCCATCTTGGACATGATCGCAGG
TGCCCACTGGGGAGTCCTAGCGGGCATAGCGTATTTCTCCATGGTGGGTAACTGGGCGAAGGTCCTGGTG
GTGCTGTTGCTGTTTGCCAGCGTCGATGCGAGCACCTACACCACCGGGGGAAGTGCTGCTAAGGCCACGT
CTACACTCACCAGCCTCTTCAGAGTTGGCGCCAAGCAGAATATCCAGCTGATCA

>1072_S3_L001_R1_001.fastq_86_1a_19
CCCCAACAACAGCGCTGGTAGTGGCTCAGCTGCTCAGGGTCCCGCAAGCCATCTTGGACATGATCGCAGG
TGCCCACTGGGGAGTCCTAGCGGGCATAGCGTATTTCTCCATGGTGGGTAACTGGGCGAAGGTCCTGGTG
GTGCTGTTGCTGTTTGCCAGCGTCGATGCGAGCACCTACACCACCGGGGGAAGTGCTGCTAAGACCACGT
CTACACTCACCAACCTCTTCAGAGTTGGTGCCAAGCAGAATATCCAGCTGATCA

>1072_S3_L001_R1_001.fastq_87_1a_19
CCCCAACAACAGCGCTGGTAGTGGCTCAGCTGCTCAGGGTCCCGCAAGCCATCTTGGACATGATCGCAGG
TGCCCACTGGGGAGTCCTAGCGGGCATAGCGTATTTCTCCATGGTGGGTAACTGGGCGAAGGTCCTGGTG
GTGCTGTCGCTGTTTGCCAGCGTCGATGCGAGCACCTACACCACCGGGGGAAGTGCTGCTAAGGCCACGT
CTACACTCACCAACCTCTTCAGAGTTGGCGCCAAGCAGAATATCCAGCTGATCA

>1072_S3_L001_R1_001.fastq_88_1a_19
CCCCAACAACAGCGCTGGTAGTGGCTCAGCTGCTCAGGGTCCCGCAAGCCATCTTGGACATGATCGCAGG
TGCCCACTGGGGAGTCCTAGCGGGCATAGCGTATTTCTCCATGGTGGGTAACTGGGCGAAGGCCCTGGTG
GTGCTGTTGCTGTTTGCCAGCGTCGATGCGAGCACCTACACCACCGGGGGAAGTGCTGCTAAGGCCACGT
CTACACTCACCAACCTCTTCAGAGTTGGCGCCAAGCAGAATATCCAGCTGATCA

>1072_S3_L001_R1_001.fastq_89_1a_19
CCCCAACAACAGCGCTGGTAGTGGCTCAGCTGCTCAGGGTCCCGCAAGCCATCTTGGACATGATCGCAGG
TGCCCACTGGGGAGTCCTAGCGGGCATAGCGTATTTCTCCATGGTGGGTAACTGGGCGAAGGTCCTGGTG
GTGCTGTTGCTGTTTGCCAGCGTCGATGTGAGCACCTACACCACCGGGGGAAGTGCTGCTAAGGCCACGT
CTACACTCACCAACCTCTTCAGAGTTGGCGCCAAGCAGAATATCCAGCTGATCA

>1072_S3_L001_R1_001.fastq_90_1a_19
CCCCAACAACAGCGCTGGTAGTGGCTCAGCTGCTCAGGGTCCCGCAAGCCATCTTGGACATGATCGCAGG
TGCCCACTGGGGAGTCCTAGCGGGCATAGCGTATTTCTCCATGGTGGGTAACTGGGCGAAGGTCCTGGTG
GTGCTGTTGCTGTTTGCCAGCGTCGATGCGAGCACCTACACCACTGGGGGAAGTGCTGCTAAGGCCACGT
CTACACTCACCAACCTCTTCAGAGTTGGCGCCAAGCAGAATATCCAGCTGATCA

>1072_S3_L001_R1_001.fastq_91_1a_19
CCCCAACAACAGCGCTGGTAGTGGCTCAGCTGCTCAGGGTCCCGCAGGCCATCTTGGACATGATCGCAGG
TGCCCACTGGGGAGTCCTAGCGGGCATAGCGTATTTCTCCATGGTGGGTAACTGGGCGAAGGTCCTGGTG
GTGCTGTTGCTGTTTGCCAGCGTCGATGCGAGCACCTACACCACCGGGGGAAGTGCTGCTAAGGCCACGT
CTACACTCACCAACCTCTTCAGAGTTGGCGCCAAGCAGAATATCCAGCTGATCA

>1072_S3_L001_R1_001.fastq_92_1a_19
CCCCAACAACAGCGCTGGTAGTGGCTCAGCTGCTCAGGGTCCCGCAAGCCATCTTGGACATGATCGCAGG
TGCCCACTGGGGAGTCCTAGCGGGCATAGCGTATTTCTCCATGGTGGGTAACTGGGCGAAGGTCCTGGTG
GTGCTGTTGCTGTTTGCCAGCGTCGATGCGAGCACCTACACCACCGGGGGAAGTGCTGCTAAGGCCACGT
CTACACTCACCAACCTCTTCAGAGTTGGCGCCAAGCAGAGTATCCAGCTGATCA

>1072_S3_L001_R1_001.fastq_93_1a_19
CCCCAACAACAGCGCTGATAGTGGCTCAGCTGCTCAGGGTCCCGCAAGCCATCTTGGACATGATCGCAGG
TGCCCACTGGGGAGTCCTAGCGGGCATAGCGTATTTCTCCATGGTGGGTAACTGGGCGAAGGTCCTGGTG
GTGCTGTTGCTGTTTGCCAGCGTCGATGCGAGCACCTACACCACCGGGGGAAGTGCTGCTAAGGCCACGT
CTACACTCACCAACCTCTTCAGAGTTGGCGCCAAGCAGAATATCCAGCTGATCA

>1072_S3_L001_R1_001.fastq_94_1a_19
CCCCAACAACCGCGCTGGTAGTGGCTCAGCTGCTCAGGGTCCCGCAAGCCATCTTGGACATGATCGCAGG
TGCCCACTGGGGAGTCCTAGCGGGCATAGCGTATTTCTCCATGGTGGGTAACTGGGCGAAGGTCCTGGTG
GTGCTGTTGCTGTTTGCCAGCGTCGATGCGAGCACCTACACCACCGGGGGAAGTGCTGCTAAGGCCACGT
CTACACTCACCAACCTCTTCAGAGTTGGCGCCAAGCAGAATATCCAGCTGATCA

>1072_S3_L001_R1_001.fastq_95_1a_19
CCCCAACAACAGCGCTGGTAGTGGCTCAGCTGCTCAGGGTCCCGCAAGCCATCTTGGACATGATCGCAGG
TGCCCACTGGGGAGTCCTAGCGGGCATAGCGTATTTCTCCATGGTGGGTAACTGGGCGAAGGTCCTGGTG
GCGCTGTTGCTGTTTGCCAGCGTCGATGCGAGCACCTACACCACCGGGGGAAGTGCTGCTAAGGCCACGT
CTACACTCACCAACCTCTTCAGAGTTGGCGCCAAGCAGAATATCCAGCTGATCA

>1072_S3_L001_R1_001.fastq_96_1a_19
CCCCAACAACAGCGCTGGTAGTGGCTCAGCTGCTCAGGGTCCCGCAAGCCATCTTGGACATGATCGCAGG
TGCCCACTGGGGAGTCCTAGCGGGCATAGCGTATTTCTCCATGGTGGGTAACTGGGCGAAGGTCCTGGTG
GTGCTGTTGCTGTTTGCCAGCGTCGATGCGAGCACCTACACCACCGGGGGAAGTGCTGCTAAGGCCACGT
CTACACTCACCAACCCCTTCAGAGTTGGCGCCAAGCAGAATATCCAGCTGATCA

>1072_S3_L001_R1_001.fastq_97_1a_18
CCCCAACAACAGCGCTGGTAGTGGCTCAGCTGCTCAGGGTCCCGCAAGCCATCTTGGACATGATCGCAGG
TGCCCACTGGGGAGTCCTAGCGGGCATAGCGTATTTCTCCATGGTGGGTAACTGGGCGAAGGTCCTGGTG
GTGCTGTTGCTATTTGCCAGCGTCGATGCGAGCACCTACACCACCGGGGGAAGTGCTGCTAAGGCCACGT
CTACACTCACCAACCTCTTCAGAGTTGGCGCCAAGCAGAATATCCAGCTGATCA

>1072_S3_L001_R1_001.fastq_98_1a_18
CCCCAACAACAGCGCTGGTAGTGGCTCAGCTGCTCAGGGTCCCGCAAGCCATCTTGGACATGATCGCAGG
TGCCCACTGGGGAGTCCTAGCGGGCATAGCGTATTTCTCCATGGTGGGTAACTGGGCGAAGGTCCTGGTG
GTGCTGTTGCTGTTTGCCAGCGTCGATGCGAGCACCTACACCACCGGGGGAAGTGCTGCTAAGGCCATGT
CTACACTCACCAACCTCTTCAGAGTTGGCGCCAAGCAGAATATCCAGCTGATCA

>1072_S3_L001_R1_001.fastq_99_1a_18
CCCCAACAACAGCGCTGGTAGTGGCTCAGCTGCTCAGGGTCCCGCAAGCCATCTTGGACATGATCGCAGG
TGCCCACTGGGGAGTCCTAGCGGGCATAGCGTATTTCTCCATGGTGGGTAACTGGGCGAAGGTCCTGGTG
GTGCTGTTACTGTTTGCCAGCGTCGATGCGAGCACCTACACCACCGGGGGAAGTGCTGCTAAGGCCACGT
CTACACTCACCAACCTCTTCAGAGTTGGCGCCAAGCAGAATATCCAGCTGATCA

>1072_S3_L001_R1_001.fastq_100_1a_18
CCCCAACAACAGCGCTGGTAGTGGCTCAGCTGCTCAGGGTCCCGCAAGCCATCTTGGACATGATCGCAGG
TGCCCACTGGGGAGTCCTAGCGGGCATAGCGTATTTCTCCATGGTGGGTAACTGGGCGAAGGTCCTGGTG
GTGCTGTTGCTGTTTGCCAGCGTCGATGCGAGCACCTACACCACCGGGGGAAGTGCCGCTAAGACCACGT
CTACACTCACCAACCTCTTCAGAGTCGGCGCCAAGCAGAATATCCAGCTGATCA

>1072_S3_L001_R1_001.fastq_101_1a_18
CCCCAACAACAGCGCTGGTAGTGGCTCAGCTGCTCAGGGTCCCGCAAGCCATCTTGGACATGATCGCAGG
TGCCCACTGGGGAGTCCTAGCGGGCATAGCGTATTTCCCCATGGTGGGTAACTGGGCGAAGGTCCTGGTG
GTGCTGTTGCTGTTTGCCAGCGTCGATGCGAGCACCTACACCACCGGGGGAAGTGCTGCTAAGGCCACGT
CTACACTCACCAACCTCTTCAGAGTTGGCGCCAAGCAGAATATCCAGCTGATCA

>1072_S3_L001_R1_001.fastq_102_1a_18
CCCCAACAACAGCGCTGGTAGTGGCTCAGCTGCTCAGGGTCCCGCAAGCCATCTTGGACATGATCGCAGG
TGCCCACTGGGGAGTCCTAGCGGGCATAGCGTATTTCTCCATGGTGGGTAACTGGGCGAAGGTCCTGGTG
GTGCTGTTGCTGTTTGCCAGCGTCGATGCGAGCACCTACACCACCGGGGGAAGTGCTGCTAAGGCCACGT
CTACACTCACCAACCTCTTCAGAGTTGGCGCCAAGCAGAATATCCAGCTGACCA

>1072_S3_L001_R1_001.fastq_103_1a_18
ACCCAACAACAGCGCTGGTAGTGGCTCAGCTGCTCAGGGTCCCGCAAGCCATCTTGGACATGATCGCAGG
TGCCCACTGGGGAGTCCTAGCGGGCATAGCGTATTTCTCCATGGTGGGTAACTGGGCGAAGGTCCTGGTG
GTGCTGTTGCTGTTTGCCAGCGTCGATGCGAGCACCTACACCACCGGGGGAAGTGCTGCTAAGGCCACGT
CTACACTCACCAACCTCTTCAGAGTTGGCGCCAAGCAGAATATCCAGCTGATCA

>1072_S3_L001_R1_001.fastq_104_1a_17
CCCCAACAACAGCGCTGGTAGTGGCTCAGCTGCTCAGGGTCCCGCAAGCCATCTTGGACATGATCGCAGG
TGCCCACTGGGGAGTCCTAGCGGGCATAGCGTATTTCTCCATGGTGGGTAACCGGGCGAAGGTCCTGGTG
GTGCTGTTGCTGTTTGCCAGCGTCGATGCGAGCACCTACACCACCGGGGGAAGTGCTGCTAAGGCCACGT
CTACACTCACCAACCTCTTCAGAGTTGGCGCCAAGCAGAATATCCAGCTGATCA

>1072_S3_L001_R1_001.fastq_105_1a_17
CCCCAACAACAGCGCTGGTAGTGGCTCAGCTGCTCAGGGTCCCGCAAGCCATCTTGGACATGATCGCAGG
CGCCCACTGGGGAGTCCTAGCGGGCATAGCGTATTTCTCCATGGTGGGTAACTGGGCGAAGGTCCTGGTG
GTGCTGTTGCTGTTTGCCAGCGTCGATGCGAGCACCTACACCACCGGGGGAAGTGCTGCTAAGGCCACGT
CTACACTCACCAACCTCTTCAGAGTTGGCGCCAAGCAGAATATCCAGCTGATCA

>1072_S3_L001_R1_001.fastq_106_1a_17
CCCCAACAACAGCGCTGGTAGTGGCTCAGCTGCTCAGGGTCCCGCAAGCCATCTTGGACATGATCGCAGG
TGCCCACTGGGGAGTCCTAGCGGGCATAGCGTATTTCTCCATGGTGGGTAACTGGGCGAAGGTCCTGGTG
GTGCTGTTGCTGCTTGCCAGCGTCGATGCGAGCACCTACACCACCGGGGGAAGTGCTGCTAAGGCCACGT
CTACACTCACCAACCTCTTCAGAGTTGGCGCCAAGCAGAATATCCAGCTGATCA

>1072_S3_L001_R1_001.fastq_107_1a_17
CCCCAACAACAGCGCTGGTAGTGGCTCAGCTGCTCAGGGTCCCGCAAGCCATCTTGGACATGATCGCAGG
TGCCCACTGGGGAGTCCTAGCGGGCATAGCGTATTTCTCCATGGTGGGTAACTGGGCGAAGGTCCTGGTG
GTGCTGTTGCTGTTTGCCAGCGTCGATGCGAGCACCTACACCACCGGGGGAAGTGCTGCTAAGGCCACGT
CTACACCCACCAACCTCTTCAGAGTTGGCGCCAAGCAGAATATCCAGCTGATCA

>1072_S3_L001_R1_001.fastq_108_1a_17
CCCCAACAACAGCGCTGGTAGTGGCTCAGCTGCTCAGGGTCCCGCAAGCCATCTTGGACATGATCGCAGG
TGCCCACTGGGGAGTCCTAGCGGGCATAGCGTATTTCTCCATGGTGGGTAACTGGGCGAAGGTCTTGGTG
GTGCTGTTGCTGTTTGCCAGCGTCGATGCGAGCACCTACACCACCGGGGGAAGTGCTGCTAAGGCCACGT
CTACACTCACCAACCTCTTCAGAGTTGGCGCCAAGCAGAATATCCAGCTGATCA

>1072_S3_L001_R1_001.fastq_109_1a_17
CCCCAACAACAGCGCTGGTAGTGGCTCAGCTGCTCAGGGTCCCGCAAGCCATCTTGGACATGATCGCAGG
TGCCCACTGGGGAGTCCTAGCGGGCATAGCGTATTTCTCCATGGTGGGTAACTGGGCGAAGGTCCTGGTG
GTGCTGTTGCTGTTTGCCAGCGTCGATGCGAGCACCTACACCACCGGGGGAAGTGCTGCTAGGGCCACGT
CTACACTCACCAACCTCTTCAGAGTTGGCGCCAAGCAGAATATCCAGCTGATCA

>1072_S3_L001_R1_001.fastq_110_1a_17
CTCCAACAACAGCGCTGGTAGTGGCTCAGCTGCTCAGGGTCCCGCAAGCCATCTTGGACATGATCGCAGG
TGCCCACTGGGGAGTCCTAGCGGGCATAGCGTATTTCTCCATGGTGGGCAACTGGGCGAAGGTCCTGGTG
GTGCTGTTGCTGTTTGCCAGCGTCGATGCGAGCACCTACACCACCGGGGGAAGTGCTGCTAAGGCCACGT
CTACACTCACCAACCTCTTCAGAGTTGGCGCCAAGCAGAATATCCAGCTGATCA

>1072_S3_L001_R1_001.fastq_111_1a_16
CCCCAACAACAGCGCTGGTAGTGGCTCAGCTGCTCAGGGTCCCGCAAGCCATCTTGGACATGATCGCAGG
TGCCCACTGGGGAGTCCTAGCGGGCATAGCGTATTTCTCCATGGTGGGCAACTGGGCGAAGGTCCTGGTG
GTGCTGTTGCTGTTTGCCAGCGTTGATGCGAGCACCTACACCACCGGGGGAAGTGCTGCTAAGGCCACGT
CTACACTCACCAACCTCTTCAGAGTTGGCGCCAAGCAGAATATCCAGCTGATCA

>1072_S3_L001_R1_001.fastq_112_1a_16
CCCCAACAACAGCGCTGGTAGTGGCTCAGCTGCTCAGGGTCCCACAAGCCATCTTGGACATGATCGCAGG
TGCTCACTGGGGAGTCCTAGCGGGCATAGCGTATTTCTCCATGGTGAGTAACTGGGCGAAGGTCCTGGTG
GTGCTGTTGCTGTTTGCCAGCGTCGATGCGAGCACCTACACCACCGGGGGAAGTGCTGCTAAGGCCGCGT
CTAAATTCACCAGCCTCTTCAGTGTTGGCGCCAAGCAGAACATCCAGCTGATCA

>1072_S3_L001_R1_001.fastq_113_1a_16
CCCCAACAACAGCGCTGGTAGTGGCTCAGCTGCTCAGGGTCCCGCAAGCCATCTTGGACATGATCGCAGG
TGCCCACTGGGGAGTCCTAGCGGGCATAGCTTATTTCTCCATGGTGGGTAACTGGGCGAAGGTCCTGGTG
GTGCTGTTACTGTTTGCCAGCGTCGATGCGAGCACCTACACCACCGGGGGAAGTGCTGCTAAGACCACGT
CTACACTCACCAACCTCTTCAGAGTTGGCGCCAAGCAGAATATCCAGCTGATCA

>1072_S3_L001_R1_001.fastq_114_1a_16
CCCCAACAACAGCGCTGGTAGTGGCTCAGCTGCTCAGGGTCCCGCAAGCCATCTTGGACATGATCGCAGG
TGCCCACTGGGGAGTCCTAGCGGGCATAGCGTATTTCTCCATAGTGGGTAACTGGGCGAAGGTCCTGGTG
GTGCTGTTGCTGTTTGCCAGCGTCGATGCGAGCACCTACACCACCGGGGGAAGTGCTGCTAAGGCCACGT
CTACACTCACCAACCTCTTCAGAGTTGGCGCCAAGCAGAATATCCAGCTGATCA

>1072_S3_L001_R1_001.fastq_115_1a_16
CCCCAACAACAGCGCTGGTAGTGGCTCAGCTGCTCAGGGTCCCGCAAGCCATCTTGGACATGATCGCAGG
TGCCCACTGGGGAGTCCTAGCGGGTATAGCGTATTTCTCCATGGTGGGTAACTGGGCGAAGGTCCTGGTG
GTGCTGTTGCTGTTTGCCAGCGTCGATGCGAGCACCTACACCACCGGGGGAAGTGCTGCTAAGGCCACGT
CTACACTCACCAACCTCTTCAGAGTTGGCGCCAAGCAGAATATCCAGCTGATCA

>1072_S3_L001_R1_001.fastq_116_1a_16
CCCCAACAACAGCGCTGGTAGTGGCTCAGCTGCTCAGGGTCCCGCAAGCCATCTTGGACATGATCGCAGG
TGCCCACTGGGGAGTCCTAGCGGGCATAGCGTATTTCTCCATGGTGGGTAACTGGGCGAAGGTCCTGGTG
GTGCTGTTGCTGTTTGCCAGCGTCGATGCGAGCACCTACACCACCGGGGGAGGTGCTGCTAAGGCCACGT
CTACACTCACCAACCTCTTCAGAGTTGGCGCCAAGCAGAATATCCAGCTGATCA

>1072_S3_L001_R1_001.fastq_117_1a_16
CCCCAACAACAGCGCTGGTAGTGGCTCAGCTGCTCAGGGTCCCGCAAGCCATCTTGGACATGATCGCAGG
TGCCCACTGGGGAGTCCTAGCGGGCATAGCGTATTTCTCCATGGTGGGTAACTGGGCGAAGGTCCTGGTG
GTGCTGTTGCTCTTTGTCAGCGTCGATGCGAGCACCTACACCACCGGGGGAAGTGCTGCTAAGGCCACGT
CTACACTCACCAACCTCTTCAGAGTTGGCGCCAAGCAGAATATCCAGCTGATCA

>1072_S3_L001_R1_001.fastq_118_1a_16
CCCCAACAACAGCGCTGGTAGTGGCTCAGCTGCTCAGGGTCCCGCAAGCCATCTTGGACATGATCGCAGG
TGCCCACTGGGGAGTCCTAGCGGGCATAGCGTATTTCTCCATGGTGGGTAACTGGGCGAAGGTCCTGGTG
GTGCTGTTGCTGTTTGCCAGCGTCGATGCGAGCACCTACACCACCGGGGGAAGTGCTGCTAAGGCCACAT
CTACACTCACCAACCTCTTCAGAGTTGGCGCCAAGCAGAATATCCAGCTGATCA

>1072_S3_L001_R1_001.fastq_119_1a_16
CCCCAACAACAGCGCTGGTAGTGGCTCAGCTGCTCAGGGTCCCGCAAGCCATCTTGGACATGATCGCAGG
TGCCCACTGGGGAGTCCTAGCGGGCATAGCGTATTTCTCCATGGTGGGTAACTGGGCGAAGGTCCTGGTG
GTGCTGTTGCTGTTTGCCAGCGTCGATGCGAGCACCTACACCACCGGAGGAAGTGCTGCCAAGGCCACGT
CTACACTCACCAACCTCTTCAGAGTTGGCGCCAAGCAGAATATCCAGCTGATCA

>1072_S3_L001_R1_001.fastq_121_1a_15
CCCCAACAACAGCGCTGGTAGTGGCTCAGCTGCTCAGGGTCCCACAAGCCATCTTGGACATGATCGCAGG
TGCCCACTGGGGAGTCCTAGCGGGCATAGCGTATTTCTCCATGGTGGGTAACTGGGCGAAGGTCCTGGTG
GTGCTGTTGCTGTTTGCCAGCGTCGATGCGAGCACCTATACCACCGGGGGAAGTGCTGCTAAGGCCGCGT
CTAAATTCACCAGCCTCTTCAGTGTTGGCGCCAAGCAGAATATCCAGCTGATCA

>1072_S3_L001_R1_001.fastq_122_1a_15
CCCCAACAACAGCGCTGGTAGTGGCCCAGCTGCTCAGGGTCCCGCAAGCCATCTTGGACATGATCGCAGG
TGCCCACTGGGGAGTCCTAGCGGGCATAGCGTATTTCTCCATGGTGGGTAACTGGGCGAAGGTCCTGGTG
GTGCTGTTGCTGTTTGCCAGCGTCGATGCGAGCACCTACACCACCGGGGGAAGTGCTGCTAAGACCACGT
CTACACTCACCAACCTCTTCAGAGTTGGCGCCAAGCAGAATATCCAGCTGATCA

>1072_S3_L001_R1_001.fastq_123_1a_15
CCCCAACAACAGCGCTGGTAGTGGCTCAGCTGCTCAGGGTCCCGCAAGCCATTTTGGACATGATCGCAGG
TGCCCACTGGGGAGTCCTAGCGGGCATAGCGTATTTCTCCATGGTGGGTAACTGGGCGAAGGTCCTGGTG
GTGCTGTTGCTGTTTGCCAGCGTCGATGCGAGCACCTACACCACCGGGGGAAGTGCTGCTAAGGCCACGT
CTACACTCACCAACCTCTTCAGAGTTGGCGCCAAGCAGAATATCCAGCTGATCA

>1072_S3_L001_R1_001.fastq_124_1a_15
CCCCAACAACAGCGCCGGTAGTGGCTCAGCTGCTCAGGGTCCCGCAAGCCATCTTGGACATGATCGCAGG
TGCCCACTGGGGAGTCCTAGCGGGCATAGCGTATTTCTCCATGGTGGGTAACTGGGCGAAGGTCCTGGTG
GTGCTGTTGCTGTTTGCCAGCGTCGATGCGAGCACCTACACCACCGGGGGAAGTGCTGCTAAGGCCACGT
CTACACTCACCAACCTCTTCAGAGTTGGCGCCAAGCAGAATATCCAGCTGATCA

>1072_S3_L001_R1_001.fastq_125_1a_15
CCCCAACAACAGCGCTGGTAGTGGCTCAGCTGCTCAGGGTCCCGCAAGCCATCTTGGACATGATCGCAGG
TGCCCACTGGGGAGTCCTAGCGGGCATAGCGTATTTCTCCATGGTGGGTAACTGGGCGAAGGTCCTGGTG
GTGCTGTTGCTGTTTGCCAGCGTCGATGCGAGCACCTACACCACCGGGGGAAGTGCTGCTAAGGCCACGT
CTACACTCACCAATCTCTTCAGAGTTGGCGCCAAGCAGAATATCCAGCTGATCA

>1072_S3_L001_R1_001.fastq_126_1a_15
CCCCAACAACAGCGCTGGTAGTGGCTCAGCTGCTCAGGGTCCCGCAAGCCATCTTGGACATGATCGCAGG
TGCCCACTGGGGAGTCCTAGCGGGCATAGCGTATTTCTCCATGGTGGGTAACTGGGCGAAGGTCCTGGTG
GTGCTGTTGCTGTTTGCCAGCGTCGATGCGAGCACCTACACCACCGGGGGAAGTGCTGCTAAGGCCACGT
CTACACTCACCAACCTCTTCAGAGTTGGCGCCAAGCAGAATGTCCAGCTGATCA

>1072_S3_L001_R1_001.fastq_127_1a_15
CCCCAACAACAGCGCTGGTAGTGGCTCAGCTGCTCAGGGTCCCGCAAGCCATCTTGGACATGATCGCAGG
TGCCCACTGGGGAGTCCTAGCGGGCATAGCGTATTTCTCCATGGTGGGTAACTGGGCGAAGGTCCTGGTG
GTACTGTTGCTGTTTGCCAGCGTTGATGCGAGCACCTACACCACCGGGGGAAGTGCTGCTAAGGCCACGT
CTACACTCACCAACCTCTTCAGAGTTGGCGCCAAGCAGAATATCCAGCTGATCA

>1072_S3_L001_R1_001.fastq_128_1a_15
CCCCAACAACAGCGCTGGTAGTGGCTCAGCTGCTCAGGGTCCCGCAAGCCATCTTGGACATGATCGCAGG
TGCCCACTGGGGAGTCCTAGCGGGCATAGCGTATTTCTCCATGGTGGGTAACTGGGCGAAGGTCCTGGTG
GTGCTGTTGCTGTTTGCCAGCGTCGATGCGAGCGCCTACACCACCGGGGGAAGTGCTGCTAAGGCCACGT
CTACACTCACCAACCTCTTCAGAGTTGGCGCCAAGCAGAATATCCAGCTGATCA

>1072_S3_L001_R1_001.fastq_129_1a_15
CCCCAACAACAGCGCTGGTAGTGGCTCAGCTGCTCAGGGTCCCGCAAGCCATCTTGGACATGATCGCAGG
TGCCCACTGGGGAGTCCTAGCGGGCATAGCGTATTTCTCCATGGTGGGTAACTGGGCGAAGGTCCTGGTG
GTGCTGTTGCTGTTTGCCAGCGTCGATGCGAGCACCTACACCACCGGGGGAAGTGCTGCTAGGGCCACGT
CTACATTCACCAACCTCTTCAGAGTTGGCGCCAAGCAGAATATCCAGCTGATCA

>1072_S3_L001_R1_001.fastq_130_1a_14
CCCCAACAACAGCGCTGGTAGTGGCTCAGCTGCTCAGGGTCCCGCAAGCCATCTTGGACATGATCGCAGG
TGCCCACTGGGGAGTCCTAGCGGGCATAGCGTATTTCTCCATGGTGGGTAACTGGGCGAAGGTCCTGGTG
GTGCTGTTGCTGTTTGCCAGCGTCGATGCGAGCACCTACACCACCGGGGGAAGTGCTGCTAAGGCCACGT
CTACACTCACCAACCTCTTCAGAGTTGGCGCCAAGCAGAATATCCAGCTGATCG

>1072_S3_L001_R1_001.fastq_131_1a_14
CCCCAACAACAGCGCTGGTAGTGGCTCAGCTGCTCAGGGTCCCGCAAGCCATCTTGGACATGATCGCAGG
TGCCCACTGGGGAGTCCTAGCGGGCATAGCGTATTTCTCCATGGTGGGTAACTGGGCGAAGGTCCTGGTG
GTGCTGTTGCTGTTTGCCAGCGTCGATGCAAGCACCTACACCACCGGGGGGAGTGCTGCTAAGGCCGCGT
CTAAATTCACCAGCCTCTTCAGTGTTGGCGCCAAGCAGAATATCCAGCTGATCA

>1072_S3_L001_R1_001.fastq_132_1a_14
CCCCAACAACAGCGCTGGTAGTGGCTCAGCTGCTCAGGGTCCCGCAAGCCATCTTGGACATGATCGCAGG
TGCCCACTGGGGAGTCCTAGCGGGCATAGCGTATTTCTCCATGGTGGGTAACTGGGCGAAGGTCCTGGTG
GTGCTGTTGCTGTTTGCCAGCGTCGATGCGAGCACCTACACCACCGGGGGAAGTGCTGCTAAGGCCACGT
CTACACTCACCAACCTCTTCAGAGTTGGCGCCAAGCAGAATATCCGGCTGATCA

>1072_S3_L001_R1_001.fastq_133_1a_14
CCCCAACAGCAGCGCTGGTAGTGGCTCAGCTGCTCAGGGTCCCGCAAGCCATCTTGGACATGATCGCAGG
TGCCCACTGGGGAGTCCTAGCGGGCATAGCGTATTTCTCCATGGTGGGTAACTGGGCGAAGGTCCTGGTG
GTGCTGTTGCTGTTTGCCAGCGTCGATGCGAGCACCTACACCACCGGGGGAAGTGCTGCTAAGGCCACGT
CTACACTCACCAACCTCTTCAGAGTTGGCGCCAAGCAGAATATCCAGCTGATCA

>1072_S3_L001_R1_001.fastq_134_1a_14
CCCCAACAACAGCGCTGGTAGTGGCTCAGCTGCTCAGGGTCCCGCAAGCCATCTTGGACATGATCGCAGG
TGCCCACTGGGGAGTCCTAGCGGGCATAGCGTATTTCTCCATGGTGGGTAACTGGGCGAAGGTCCTGGTG
GTGCTGTTGCTGTTTGCCAGCGTCGATGCGAGCACCTACACCACCGGGGGAAGTGCTGCTAAGGCCACGC
CTACACTCACCAACCTCTTCAGAGTTGGCGCCAAGCAGAATATCCAGCTGATCA

>1072_S3_L001_R1_001.fastq_135_1a_14
CCCCAACAACGGCGCTGGTAGTGGCTCAGCTGCTCAGGGTCCCGCAAGCCATCTTGGACATGATCGCAGG
TGCCCACTGGGGAGTCCTAGCGGGCATAGCGTATTTCTCCATGGTGGGTAACTGGGCGAAGGTCCTGGTG
GTGCTGTTGCTGTTTGCCAGCGTCGATGCGAGCACCTACACCACCGGGGGAAGTGCTGCTAAGGCCACGT
CTACACTTACCAACCTCTTCAGAGTTGGCGCCAAGCAGAATATCCAGCTGATCA

>1072_S3_L001_R1_001.fastq_136_1a_14
CCCCAACAACAGCGCTGGTAGTGGCTCAGCTGCTCAGGGTCCCGCAAGCCATCTTGGACATGATCGCAGG
TGCCCACTGGGGAGTCCTAGCGGGCATAGCGTATTTCTCCATGGTGGGTAACTGGGCGAAGGTCCTGGTG
GTGCTGTTGCTGTTTGCCAGCGTCGATGCGAGCACCTACACCACCGGGGGAAGTGCTGCTAAGACCACGT
CTACACTCACCAACCTCTTCAGAGTTGGCGCCAAGCAGAATATCCAGCTGATTA

>1072_S3_L001_R1_001.fastq_137_1a_14
CCCCAACAACAGCGCTGGTAGTGGCTCAGCTGCTCAGGGTCCCGCGAGCCATCTTGGACATGATCGCAGG
TGCCCACTGGGGAGTCCTAGCGGGCATAGCGTATTTCTCCATGGTGGGTAACTGGGCGAAGGTCCTGGTG
GTGCTGTTGCTGTTTGCCAGCGTCGATGCGAGCACCTACACCACCGGGGGAAGTGCTGCTAAGGCCACGT
CTACACTCACCAACCTCTTCAGAGTTGGCGCCAAGCAGAATATCCAGCTGATCA

>1072_S3_L001_R1_001.fastq_138_1a_14
CCCCAACAACAGCGCTGGTAGTGGCTCAGCTGCTCAGGGTCCCGCAAGCCATCTTGGACATGATCGCAGG
TGCCCACTGGGGAGTCCTAGCGGGCATAGCGTATTTCTCCATGGTGGGTAACTGGGCGAAGGTCCTGGTG
GTGCTGTTGCTGTTTGCCGGCGTCGATGCGAGCACCTACACCACCGGGGGAAGTGCTGCTAAGGCCACGT
CTACACTCACCAACCTCTTCAGAGTTGGCGCCAAGCAGAATATCCAGCTGATCA

>1072_S3_L001_R1_001.fastq_139_1a_14
CCCCAACAACAGCGCTGGTAGTGGCTCAGCTGCTCAGGGTCCCGCAAGCCATCTTGGACATGATCGCAGG
TGCCCACTGGGGAGTCCTAGCGGGCATAGCGTATTTCTCCATGGTGGGTAACTGGGCGAAGGTCCTGGTG
GTGCTGTTGCTGTTTGCCAGCGCCGATGCGAGCACCTACACCACCGGGGGAAGTGCTGCTAAGGCCACGT
CTACACTCACCAACCTCTTCAGAGTTGGCGCCAAGCAGAATATCCAGCTGATCA

>1072_S3_L001_R1_001.fastq_140_1a_14
CCCCAACAACAGCGCTGGTAGTGGCTCAGCTGCTCAGGGTCCCGCAAGCCATCTTGGACATGATCGCAGG
TGCCCACTGGGGAGTCCTAGCGGGCATAGCGTATTTCTCCATGGTGGGTAACTGGACGAAGGTCCTGGTG
GTGCTGTTGCTGTTTGCCAGCGTCGATGCGAGCACCTACACCACCGGGGGAAGTGCTGCTAAGGCCACGT
CTACACTCACCAACCTCTTCAGAGTTGGCGCCAAGCAGAATATCCAGCTGATCA

>1072_S3_L001_R1_001.fastq_141_1a_14
CCCCAACAACAGCGCTGGTAGTGGCTCAGCTGCTCAGGGTCCCGCAAGCCATCTTGGACATGATCGCAGG
TGCCCACTGGGGAGTCCTAGCGGGCATAGCGTATTTCTCCATGGTGGGTAACTGGGCGAAGGTCCTGGCG
GTGCTGTTGCTGTTTGCCAGCGTCGATGCGAGCACCTACACCACCGGGGGAAGTGCTGCTAAGGCCACGT
CTACACTCACCAACCTCTTCAGAGTTGGCGCCAAGCAGAATATCCAGCTGATCA

>1072_S3_L001_R1_001.fastq_142_1a_13
CCCCAACAACAGCGCTGGTAGTGGCTCAGCTGCTCAGGGTCCCGCAAGCCATCTTGGACATGATCGCAGG
TGCCCACTGGGGAGTCCTAGCGGGCATAGCGTATTTCTCCATGGTGGGTAACTGGGCGAAGGTCCTGGTG
GTGCTGTTGCTGTTTGCCAGCGTCGATGCGAGCACCTACACCACCGGGGGAAGTGCTGCTAAGGCCGCGT
CTACACTCACCAACCTCTTCAGAGTTGGCGCCAAGCAGAATATCCAGCTGATCA

>1072_S3_L001_R1_001.fastq_143_1a_13
CCCCAACAACAGCGCTGGTAGTGGCTCAGCTGCCCAGGGTCCCGCAAGCCATCTTGGACATGATCGCAGG
TGCCCACTGGGGAGTCCTAGCGGGCATAGCGTATTTCTCCATGGTGGGTAACTGGGCGAAGGTCCTGGTG
GTGCTGTTGCTGTTTGCCAGCGTCGATGCGAGCACCTACACCACCGGGGGAAGTGCTGCTAAGGCCACGT
CTACACTCACCAACCTCTTCAGAGTTGGCGCCAAGCAGAATATCCAGCTGATCA

>1072_S3_L001_R1_001.fastq_144_1a_13
CCCCAACAACAGTGCTGGTAGTGGCTCAGCTGCTCAGGGTCCCGCAAGCCATCTTGGACATGATCGCAGG
TGCCCACTGGGGAGTCCTAGCGGGCATAGCGTATTTCTCCATGGTGGGTAACTGGGCGAAGGTCCTGGTG
GTGCTGTTGCTGTTTGCCAGCGTCGATGCGAGCACCTACACCACCGGGGGAAGTGCTGCTAAGGCCACGT
CTACACTCACCAACCTCTTCAGAGTTGGCGCCAAGCAGAATATCCAGCTGATCA

>1072_S3_L001_R1_001.fastq_145_1a_13
CCCCAACAACAGCGCTGGTAGTGGCTCAGCTGCTCAGGGTCCCGCAAGCCATCTTGGACATGATCGCAGG
TGCCCACTGGGGAGTCCTAGCGGGCATAGCGTATTTCTCCATGGTGGGTAACTGGGCGAAGGTCCTGGTG
GTGCTGTTGCCGTTTGCCAGCGTCGATGCGAGCACCTACACCACCGGGGGAAGTGCTGCTAAGGCCACGT
CTACACTCACCAACCTCTTCAGAGTTGGCGCCAAGCAGAATATCCAGCTGATCA

>1072_S3_L001_R1_001.fastq_146_1a_13
CCCCAACAACAGCGCTGGTAGTGGCTCAGCTGCTCAGGGTCCCGCAAGCCATCTTGGGCATGATCGCAGG
TGCCCACTGGGGAGTCCTAGCGGGCATAGCGTATTTCTCCATGGTGGGTAACTGGGCGAAGGTCCTGGTG
GTGCTGTTGCTGTTTGCCAGCGTCGATGCGAGCACCTACACCACCGGGGGAAGTGCTGCTAAGGCCACGT
CTACACTCACCAACCTCTTCAGAGTTGGCGCCAAGCAGAATATCCAGCTGATCA

>1072_S3_L001_R1_001.fastq_147_1a_13
CCCCAACAACAGCGCTGGTAGTGGCTCAGCTGCTCAGGGTCCCACAAGCCATCTTGGACATGATCGCAGG
TGCCCACTGGGGAGTCCTAGCGGGCATAGCGTATTTCTCCATGGTGGGTAACTGGGCGAAGGTCCTGGTG
GTGCTGTTGCTGTTTGCCAGCGTCGATGCGAGCACCTACACCACCGGGGGAAGTGCCGCTAGGGCCGCGT
CAACATTCACCAGCCTCTTCAGTGTTGGCGCCAAGCAGGATATCCAGCTGATCA

>1072_S3_L001_R1_001.fastq_148_1a_13
CCCCAACAACAGCGCTGGTAGTGGCTCAGCTGCTCAGGGTCCCGCAAGCCATCTTGGACATGATCGCAGG
TGCCCACTGGGGAGTCCTAGCGGGCATAGCGTATTTCTCCATGGCGGGTAACTGGGCGAAGGTCCTGGTG
GTGCTGTTGCTGTTTGCCAGCGTCGATGCGAGCACCTACACCACCGGGGGAAGTGCTGCTCAGGCCACGT
CTACACTCACCAACCTCTTCAGAGTTGGCGCCAAGCAGAATATCCAGCTGATCA

>1072_S3_L001_R1_001.fastq_149_1a_13
CCCCAACAACAGCGCTGGTAGTGGCTCAGCTGCTCAGGGTCCCGCAAGCCATCTTGGACATGATCGCAGG
TGCCCACTGGGGAGTCCTAGCGGGCATAGCGTATTTCTCCATGGTGGGTAACTGGGCGAAGGTCCTGGTG
GTGCTGTTGCTGTTTGCTAGCGTCGATGCGAGCACCTACACCACCGGGGGAAGTGCTGCTAAGGCCACGT
CTACACTCACCAACCTCTTCAGAGTTGGCGCCAAGCAGAATATCCAGCTGATCA

>1072_S3_L001_R1_001.fastq_150_1a_13
CCCCAACAACAGCGCTGGTAGTGGCTCAGCTGCTCAGGGTCCCGCAAGCCATCTTGGACATGATCGCAGG
TGCCCACTGGGGAGTCCTAGCGGGCATAGCGTATTTCTCCATGGTGGGTAACTGGGCGAAGGTCCTGGTG
GTGCTGTTGCTGTTTGCCAGCGTCGATGCGAGCACCCACACCACCAGGGGAAGTGCTGCTAGGACCACGT
CTACATTCACCAACCTCTTCAGAGTTGGCGCCAAGCAGAATATCCAGCTGATCA

>1072_S3_L001_R1_001.fastq_151_1a_13
CCCCAACAACAGCGCTGGTAGTGGCTCAGCTGCTCAGGGTCCCGCAAGCCATCTTGGACATGATCGCAGG
TGCCCACTGGGGAGTCCTAGCGGGCATAGCGTATTTCTCCATGGTGGGTAACTGGGCGAAGGTCCCGGTG
GTGCTGTTGCTGTTTGCCAGCGTCGATGCGAGCACCTACACCACCGGGGGAAGTGCTGCTAAGGCCACGT
CTACACTCACCAACCTCTTCAGAGTTGGCGCCAAGCAGAATATCCAGCTGATCA

>1072_S3_L001_R1_001.fastq_152_1a_13
CCCCAACAACAGCGCTGGTAGTGGCTCAGCTGCTCAGGGTCCCGCAAGCCATCTTGGACATGATCGCAGG
TGCCCACTGGGGAGTCCTAGCGGGCATAGCGTATTTCTCCATGGTGGGTAACTGGGCGAAGGTCCTGGTG
GTGCTGTTGCTGTTTGCCAGCGTCGATGCGAGCACCTACACCACCGGGGGAAGTGCTGCTAAGGCCACGT
CTACACTCACCAACCTCTTCAGGGTTGGCGCCAAGCAGAATATCCAGCTGATCA

>1072_S3_L001_R1_001.fastq_153_1a_13
CCCCAACAACAGCGCTGGTAGTGGCTCAGCTGCTCAGGATCCCGCAAGCCATCTTGGACATGATCGCAGG
TGCCCACTGGGGAGTCCTAGCGGGCATAGCGTATTTCTCCATGGTGGGTAACTGGGCGAAGGTCCTGGTG
GTGCTGTTGCTGTTTGCCAGCGTCGATGCGAGCACCTACACCACCGGGGGAAGTGCTGCTAAGGCCACGT
CTACACTCACCAACCTCTTCAGAGTTGGCGCCAAGCAGAATATCCAGCTGATCA

>1072_S3_L001_R1_001.fastq_154_1a_13
CCCCAACAACAGCGCTGGTAGTGGCTCAGCTGCTCAGGGTCCCGCAAGCCATCTTGGACATGATCGCAGG
TGCCCACTGGGGAGTCCTAGCGGGCATAGCGTATTTCTCCATGGTGGGTAACTGGGCGAAGGTCCTGGTG
GTGCTGTTGCTGTTTGCCAGTGTCGATGCGAGCACCTACACCACCGGGGGAAGTGCTGCTAAGGCCACGT
CTACACTCACCAACCTCTTCAGAGTTGGCGCCAAGCAGAATATCCAGCTGATCA

>1072_S3_L001_R1_001.fastq_155_1a_13
CCCCAACAACAGCGCTGGTAGTGGCTCAGCTGCTCAGGGTCCCGCAAGCCATCTTGGACATGATCGCTGG
TGCCCACTGGGGAGTCCTAGCGGGCATAGCGTATTTCTCCATGGTGGGTAACTGGGCGAAGGTCCTGGTG
GTGCTGTTGCTGTTTGCCAGCGTCGATGCGAGCACCTACACCACCGGGGGAAGTGCTGCTAAGACCACGT
CTACACTCACCAACCTCTTCAGAGTTGGCGCCAAGCAGAATATCCAGCTGATCA

>1072_S3_L001_R1_001.fastq_156_1a_12
CCCCAACAACAGCGCTGGTAGTGGCTCAGCTGCTCAGGGTCCCGCAAGCCATCTTGGACATGATCGCAGG
TGCCCACTGGGGAGTCCTAGCGGGCATAGCGTATCTCTCCATGGTGGGTAACTGGGCGAAGGTCCTGGTG
GTGCTGTTGCTGTTTGCCAGCGTCGATGCGAGCACCTACACCACCGGGGGAAGTGCTGCTAAGGCCACGT
CTACACTCACCAACCTCTTCAGAGTTGGCGCCAAGCAGAATATCCAGCTGATCA

>1072_S3_L001_R1_001.fastq_157_1a_12
CCCCAACAACAGCGCTGGTAGTGGCTCAGCTGCTCAGGGTCCCGCAAGCCATCTTGGACATGATCGCAGG
TGCCCACTGGGGAGTCCTAGCGGGCATAGCGTATTTCTCCATGGTGGGTAACTGGGCGAAGGTCCTGGTG
GTGCTGTTGCTGTTTGCCAGCGTTGATGCGAGCACCTACACCACCGGGGGAAGTGCTGCTAAGACCACGT
CTACACTCACCAACCTCTTCAGAGTTGGCGCCAAGCAGAATATCCAGCTGATCA

>1072_S3_L001_R1_001.fastq_158_1a_12
CCCCAACAACAGCGTTGGTAGTGGCTCAGCTGCTCAGGGTCCCACAAGCCATCTTGGACATGATCGCAGG
TGCCCACTGGGGAGTCCTAGCGGGCATAGCGTATTTCTCCATGGTGGGTAACTGGGCGAAGGTCCTGGTG
GTGCTGTTGCTGTTTGCCAGCGTCGATGCGAGCACCTACACCACCGGGGGAAGTGCTGCTAGGGCCGCGT
CAACATTCACCAGCCTCTTCAGTGTTGGCGCCAAGCAGGATATCCAGCTGATCA

>1072_S3_L001_R1_001.fastq_159_1a_12
CCCCAACAACAGCGCTGGTAGTGGCTCAGCTGCTCAGGGTCCCGCAAGCCATCTTGGACATGATCGCAGG
TGCCCACTGGGGAGTCCTAGCGGGCATAGCGTATTTCTCCATGGTGGGTAACTGGGCGAAGGTCCTGGTG
GTGCTGTTGCTGTTTGCCAGCGTCGATGCGAGCACCTACACCACCGGAGGAAGCGCTGCTAAGGCCACGT
CTACACTCACCAACCTCTTCAGAGTTGGCGCCAAGCAGAATATCCAGCTGATCA

>1072_S3_L001_R1_001.fastq_160_1a_12
CCCTAACAACAGCGCTGGTAGTGGCTCAGCTGCTCAGGGTCCCGCAAGCCATCTTGGACATGATCGCAGG
TGCCCACTGGGGAGTCCTAGCGGGCATAGCGTATTTCTCCATGGTGGGTAACTGGGCGAAGGTCCTGGTG
GTGCTGTTGCTGTTTGCCAGCGTCGATGCGAGCACCTACACCACCGGGGGAAGTGCTGCTAAGGCCACGT
CTACACTCACCAACCTCTTCAGAGTTGGCGCCAAGCAGAATATCCAGCTGATCA

>1072_S3_L001_R1_001.fastq_161_1a_12
CCCCAACAACAGCGCTGGTAGTGGCTCAGCTGCTCAGGGTCCCGCAAGCCATCTTGGACATGATCGCAGG
TGCCCACTGGGGAGTCCTAGCGGGCATGGCGTATTTCTCCATGGTGGGTAACTGGGCGAAGGTCCTGGTG
GTGCTGTTGCTGTTTGCCAGCGTCGATGCGAGCACCTACACCACCGGGGGAAGTGCTGCTAAGGCCACGT
CTACACTCACCAACCTCTTCAGAGTTGGCGCCAAGCAGAATATCCAGCTGATCA

>1072_S3_L001_R1_001.fastq_162_1a_12
CCCCAACAACAGCGCTGGTAGTGGCTCAGCTGCTCAGGGTCCCGCAAGCCATCTTGGACATGATCGCAGG
TGCCCACTGGGGAGTCCTAGCGGGCACAGCGTATTTCTCCATGGTGGGTAACTGGGCGAAGGTCCTGGTG
GTGCTGTTGCTGTTTGCCAGCGTCGATGCGAGCACCTACACCACCGGGGGAAGTGCTGCTAAGGCCACGT
CTACACTCACCAACCTCTTCAGAGTTGGCGCCAAGCAGAATATCCAGCTGATCA

>1072_S3_L001_R1_001.fastq_163_1a_12
CCCCAACAACAGCGCTGGTAGTGGCTCAGCTGCTCAGGGCCCCGCAAGCCATCTTGGACATGATCGCAGG
TGCCCACTGGGGAGTCCTAGCGGGCATAGCGTATTTCTCCATGGTGGGTAACTGGGCGAAGGTCCTGGTG
GTGCTGTTGCTGTTTGCCAGCGTCGATGCGAGCACCTACACCACCGGGGGAAGTGCTGCTAAGACCACGT
CTACACTCACCAACCTCTTCAGAGTTGGCGCCAAGCAGAATATCCAGCTGATCA

>1072_S3_L001_R1_001.fastq_164_1a_12
CCCCAACAACGGCGCTGGTAGTGGCTCAGCTGCTCAGGGTCCCACAAGCCATCTTGGACATGATCGCAGG
TGCCCACTGGGGAGTCCTAGCGGGCATAGCGTATTTCTCCATGGTGGGTAACTGGGCGAAGGTCCTGGTG
GTGCTGTTGCTGTTTGCCAGCGTCGATGCGAGCACCTACACCACCGGGGGAAGTGCTGCTAAGGCCACGT
CTACACTCACCAACCTCTTCAGAGTTGGCGCCAAGCAGAATATCCAGCTGATCA

>1072_S3_L001_R1_001.fastq_165_1a_12
CCCCAACAACAGCGCTGGTAGTGGCTCAGCTGCTCAGGGTCCCACAAGCCATCTTGGACATGATCGCAGG
TGCCCACTGGGGAGTCCTAGCGGGCATAGCGTATTTCTCCATGGTGGGTAACTGGGCGAAGGTCCTGGTG
GTGCTGTTGCTGTTTGCCAGCGTCGATGCGAGCACCTATACCACCGGGGGAAGTGCTGCTAGGGCCGCGT
CAACATTCACCAGCCTCTTCAGTGTTGGCGCCAAGCAGGATATCCAGCTGATCA

>1072_S3_L001_R1_001.fastq_166_1a_12
CCCCAACAACAGCGCTGGTAGTGGCTCAGCTGCTCAGGGTCCCGCAAGCCATCTTGGACATGATCGCAGG
TGCCCACTGGGGAGTCCTAGCGGGCATAGCGTATTTCTCCATGGTGGGTAACTGGGCGAAGGTCCTGGTG
GTGCTGTTGCTGTTTGCCAGCGTCGGTGCGAGCACCTACACCACCGGGGGAAGTGCTGCTAAGGCCACGT
CTACACTCACCAACCTCTTCAGAGTTGGCGCCAAGCAGAATATCCAGCTGATCA

>1072_S3_L001_R1_001.fastq_167_1a_12
CCCCAACAACAGCGCTGGTAGTGGCTCAGCTGCTCAGGGTCCCGCAAGCCATCTTGGACATGATCGCAGG
TGCCCACTGGGGAGTCCTAGCGGGCATAGCGTATTTCTCCATGGTGGGTAACTGGGCGGAGGTCCTGGTG
GTGCTGTTGCTGTTTGCCAGCGTCGATGCGAGCACCTACACCACCGGGGGAAGTGCTGCTAAGGCCACGT
CTACACTCACCAACCTCTTCAGAGTTGGCGCCAAGCAGAATATCCAGCTGATCA

>1072_S3_L001_R1_001.fastq_168_1a_12
CCCCAACAACAGCGCTGGTAGTGGCTCAGCTGCTCAGGGTCCCGCAAGCCATCTTGGACATGATCGCAGG
TGCCCACTGGGGAGTCCTAGCGGGCATAGCGTATTTCTCCATGGTGGGTAACTGGGCGAAGGTCCTGGTG
GTGCTGTTGCTGTTTGCCAGCGTCGATGCGAGCACCTACACCACCGGGGGAAGTGCTGCTAAGGCCACGT
CTACACTCACCAACCTCTTCAGAGTTGGCGCCGAGCAGAATATCCAGCTGATCA

>1072_S3_L001_R1_001.fastq_169_1a_12
CCCCAACAACAGCGCTGGTAGTGGCTCAGCTGCTCAGGGTCCCGCAAGCCATCTTGGACATGATCGCAGG
TGCCCACTGGGGAGTCCTAGCGGGCATAGCGTATTTCTCCATGGTGGGTAACTGGGCGAAGGTCCTGGTG
GTGCTGTTGCTGTTTGCCAGCGTCGATGCGAGCACCTACACCACCGGGGGAAGTGCTGCTAAGGCCACGT
CTACACTCACCAACCTCTTCAGAGTTGGCACCAAGCAGAATATCCAGCTGATCA

>1072_S3_L001_R1_001.fastq_170_1a_12
CCCCAACAACAGCGCTGGTAGTGGCTCAGCTGCTCAGGGTCCCGCAAGCCATCTTGGACATGATCGCGGG
TGCCCACTGGGGAGTCCTAGCGGGCATAGCGTATTTCTCCATGGTGGGTAACTGGGCGAAGGTCCTGGTG
GTGCTGTTGCTGTTTGCCAGCGTCGATGCGAGCACCTACACCACCGGGGGAAGTGCTGCTAAGGCCACGT
CTACACTCACCAACCTCTTCAGAGTTGGCGCCAAGCAGAATATCCAGCTGATCA

>1072_S3_L001_R1_001.fastq_171_1a_11
CCCCAACAACAGCGCTAGTAGTGGCTCAGCTGCTCAGGGTCCCGCAAGCCATCTTGGACATGATCGCAGG
TGCCCACTGGGGAGTCCTAGCGGGCATAGCGTATTTCTCCATGGTGGGTAACTGGGCGAAGGTCCTGGTG
GTGCTGTTGCTGTTTGCCAGCGTCGATGCGAGCACCTACACCACCGGGGGAAGTGCTGCTAAGGCCACGT
CTACACTCACCAACCTCTTCAGAGTTGGCGCCAAGCAGAATATCCAGCTGATCA

>1072_S3_L001_R1_001.fastq_172_1a_11
CCCCAACAACAGCGCTGGTAGTGGCTCAGCTGCTCGGGGTCCCGCAAGCCATCTTGGACATGATCGCAGG
TGCCCACTGGGGAGTCCTAGCGGGCATAGCGTATTTCTCCATGGTGGGTAACTGGGCGAAGGTCCTGGTG
GTGCTGTTGCTGTTTGCCAGCGTCGATGCGAGCACCTACACCACCGGGGGAAGTGCTGCTAAGGCCACGT
CTACACTCACCAACCTCTTCAGAGTTGGCGCCAAGCAGAATATCCAGCTGATCA

>1072_S3_L001_R1_001.fastq_173_1a_11
CCCCAACAACAGCGCTGGTAGTGGCTCAGCTGCTCAGGGTCCCGCAAGCCATCTTGGACATGATCGCAGG
TGCCCACTGGGGAGTCCTAGCGGGCATAGCGTATTCCTCCATGGTGGGTAACTGGGCGAAGGTCCTGGTG
GTGCTGTTGCTGTTTGCCAGCGTCGATGCGAGCACCTACACCACCGGGGGAAGTGCTGCTAAGGCCACGT
CTACACTCACCAACCTCTTCAGAGTTGGCGCCAAGCAGAATATCCAGCTGATCA

>1072_S3_L001_R1_001.fastq_174_1a_11
CCCCAACAACAGCGCTGGTAGCGGCTCAGCTGCTCAGGGTCCCGCAAGCCATCTTGGACATGATCGCAGG
TGCCCACTGGGGAGTCCTAGCGGGCATAGCGTATTTCTCCATGGTGGGTAACTGGGCGAAGGTCCTGGTG
GTGCTGTTGCTGTTTGCCAGCGTCGATGCGAGCACCTACACCACCGGGGGAAGTGCTGCTAAGGCCACGT
CTACACTCACCAACCTCTTCAGAGTTGGCGCCAAGCAGAATATCCAGCTGATCA

>1072_S3_L001_R1_001.fastq_175_1a_11
CCCCAACAACAGCGCTGGTAGTGGCTCAGCCGCTCAGGGTCCCGCAAGCCATCTTGGACATGATCGCAGG
TGCCCACTGGGGAGTCCTAGCGGGCATAGCGTATTTCTCCATGGTGGGTAACTGGGCGAAGGTCCTGGTG
GTGCTGTTGCTGTTTGCCAGCGTCGATGCGAGCACCTACACCACCGGGGGAAGTGCTGCTAAGGCCACGT
CTACACTCACCAACCTCTTCAGAGTTGGCGCCAAGCAGAATATCCAGCTGATCA

>1072_S3_L001_R1_001.fastq_176_1a_11
CCCCAACAACAGCGCTGGTAGTGGCTCAGCTGCTCAGGGTCCCGCAAGCCATCTTGGACATGATCGCAGG
TGCCCACTGGGGAGTCCTAGCGGGCATAGCGTATTTCTCCATGGTGGGTAACTGGGCGAAGGTCCTGGTG
GTGCTGTTGCTGTTTGCCAGCGTCGATGCGAGCACCTACACCACCGGGGGAAGTGCTGCTAAGGCCACGT
CCACACTTACCAACCTCTTCAGAGTTGGCGCCAAGCAGAATATCCAGCTGATCA

>1072_S3_L001_R1_001.fastq_177_1a_11
CCCCAACAACAGCGCTGGTAGTGGCTCAGCTGCTCAGGGTCCCGCAAGCCATCTTGGACACGATCGCAGG
TGCCCACTGGGGAGTCCTAGCGGGCATAGCGTATTTCTCCATGGTGGGTAACTGGGCGAAGGTCCTGGTG
GTGCTGTTGCTGTTTGCCAGCGTCGATGCGAGCACCTACACCACCGGGGGAAGTGCTGCTAAGGCCACGT
CTACACTCACCAACCTCTTCAGAGTTGGCGCCAAGCAGAATATCCAGCTGATCA

>1072_S3_L001_R1_001.fastq_178_1a_11
CCCCAACAACAGCGCTGGTAGTGGCTCAGCTGCTCAGGGTCCCGCAAGCCATCTTGGACATGATCGCAGG
TGCCCACTGGGGAGTCCTAGCGGGCATAGCGTATTTCTCCATGGTGGGTAACTGGGCGAAGGTCCTGGTG
GTGCTGTTGCTGTTTGCCAGCGTCGATGCCAGCACCTACACCACCGGGGGAAGTGCTGCTAAGGCCACGT
CTACACTCACCAACCTCTTCAGAGTTGGCGCCAAGCAGAATATCCAGCTGATCA

>1072_S3_L001_R1_001.fastq_179_1a_11
CCCCAACAACAGCGCTGGTAGTGGCTCAGCTGCTCAGGGTCCCGCAAGCCATCTTGGACATGATCGCAGG
TGCCCACTGGGGAGTCCTAGCGGGCGTAGCGTATTTCTCCATGGTGGGTAACTGGGCGAAGGTCCTGGTG
GTGCTGTTGCTGTTTGCCAGCGTCGATGCGAGCACCTACACCACCGGGGGAAGTGCTGCTAAGGCCACGT
CTACACTCACCAACCTCTTCAGAGTTGGCGCCAAGCAGAATATCCAGCTGATCA

>1072_S3_L001_R1_001.fastq_180_1a_11
CCCCAACAACAGCGCTGGTAGTGGCTCAGCTGCTCAGGGTCCCGCAAGCCATCTTGGACATGATCGCAGG
TGCCCACTGGGGAGTCCTAGCGGGCATAGCGTATTTCTCCATGGTGGGTAACTGGGCGAAGGTCCTGGTG
GTGCTTTTGCTGTTTGCCAGCGTCGATGCGAGCACCTACACCACCGGGGGAAGTGCTGCTAAGGCCACGT
CTACACTCACCAACCTCTTCAGAGTTGGCGCCAAGCAGAATATCCAGCTGATCA

>1072_S3_L001_R1_001.fastq_181_1a_11
CCCCAACAACAGCGCTGGTAGTGGCTCAGCTGCTCAGGGTCCCGCAAGCCATCTTGGACATGATTGCAGG
TGCCCACTGGGGAGTCCTAGCGGGCATAGCGTATTTCTCCATGGTGGGTAACTGGGCGAAGGTCCTGGTG
GTGCTGTTGCTGTTTGCCAGCGTCGATGCGAGCACCTACACCACCGGGGGAAGTGCTGCTAAGGCCACGT
CTACACTCACCAACCTCTTCAGAGTTGGCGCCAAGCAGAATATCCAGCTGATCA

>1072_S3_L001_R1_001.fastq_182_1a_11
CCCCAACAACAGCGCTGGTAGTGGCTCAGCTGCTCAGGGTCCCGCAAGCCATCTTGGACATGATCGCAGG
TGCCCACTGGGGAGTCCTAGCGGGCATAGCGTATTTCTCCATGGTGGGTAACTGGGCGAAGGTCCTGGTG
GTGCTGTTGCTGTTTGCCAGCGTCGATGCGAGCACCTGCACCACCGGGGGAAGTGCTGCTAAGGCCACGT
CTACACTCACCAACCTCTTCAGAGTTGGCGCCAAGCAGAATATCCAGCTGATCA

>1072_S3_L001_R1_001.fastq_183_1a_11
CCCCTACAACAGCGCTGGTAGTGGCTCAGCTGCTCAGGGTCCCGCAAGCCATCTTGGACATGATCGCAGG
TGCCCACTGGGGAGTCCTAGCGGGCATAGCGTATTTCTCCATGGTGGGTAACTGGGCGAAGGTCCTGGTG
GTGCTGTTGCTGTTTGCCAGCGTCGATGCGAGCACCTACACCACCGGGGGAAGTGCTGCTAAGGCCACGT
CTACACTCACCAACCTCTTCAGAGTTGGCGCCAAGCAGAATATCCAGCTGATCA

>1072_S3_L001_R1_001.fastq_184_1a_11
CCCCAACAACAGCGCTGGTAGTGGCTCAGCTGCTCAGGGTCCCGCAAGCCATCTTGGACATGATCGCAGG
TGCCCACTGGGGAGTCCTAGCGGGCATAGCGTATTTCTCCATGGTGGGTAACTGGGCGAAGGTCCTGGTG
GTGCTGTTGCTGTTTGCCAGCGTCGATGCGAGCACCTACACCACCGGGGGAAGTGCTGCTAAGACCACGT
CTACACTCACCAACCTCTTCAGAGTTGGCGCTAAGCAGAATATCCAGCTGATCA

>1072_S3_L001_R1_001.fastq_185_1a_11
CCCCAACAACAGCGCTGGTAGTGGCTCAGCTGCTCAGGGTCCCGCAAGCCATCTTGGACATGATCGCAGG
TGCCCACTGGGGAGTCCTAGCGGGCATAGCGTATTTCTCCATGGTGGGTAACTGGGCGAAGGTCCTGGTG
GTGCTGTTGCTGTTTGCCAGCGTCGATGCGAGCACCTACACCACCGGGGGAAGCGCTGCTAAGACCACGT
CTACACTCACCAACCTCTTCAGAGTTGGCGCCAAGCAGAATATCCAGCTGATCA

>1072_S3_L001_R1_001.fastq_186_1a_11
CCCCAACAACAGCGCTGGTAGTGGCTCAGCTGCTCAGGGTCCCGCAAGCCATCTTGGACATGATCGCAGG
TGCCCACTGGGGAGTCCTAGCGGGCATAGCGTATTTCTCCATGGTGGGTAACTGGGCGAAGGTCCTGGTG
GTGCTGTTGCTGTTTGCCAGCGTCGATGCGAGCACCTACGCCACCGGGGGAAGTGCTGCTAAGGCCACGT
CTACACTCACCAACCTCTTCAGAGTTGGCGCCAAGCAGAATATCCAGCTGATCA

>1072_S3_L001_R1_001.fastq_187_1a_11
CCCCAACAACAGCGCTGGTAGTGGCTCAGCTGCTCAGGGTCCCGCAAGCCATCTTGGACATGATCGCAGG
TGCCCACTGGGGAGTCCTAGCGGGCATAGCGTATTTCTCCATGGTGGGTAACTGGGCGAAGGTCCTGGTG
GTGCTGTTGCTGTTTGCCAGCGTCGATGCGAGCACCTACACCACCGGGGGAAGTGCTGCTAAGACCACGT
CTACTCTCACCAACCTCTTCAGAGTTGGCGCCAAGCAGAATATCCAGCTGATCA

>1072_S3_L001_R1_001.fastq_188_1a_11
CCCCTACAACAGCGCTGGTAGTGGCTCAGCTGCTCAGGGTCCCGCAAGCCATCTTGGACATGATCGCAGG
TGCCCACTGGGGAGTCCTAGCGGGCATAGCGTATTTCTCCATGGTGGGTAACTGGGCGAAGGTCCTGGTG
GTGCTGTTGCTGTTTGCCAGCGTCGATGCGAGCACCTACACCACCGGGGGAAGTGCTGCTAAGACCACGT
CTACACTCACCAACCTCTTCAGAGTTGGCGCCAAGCAGAATATCCAGCTGATCA

>1072_S3_L001_R1_001.fastq_189_1a_11
CCCCAACAACGGCGCTGGTAGTGGCTCAGCTGCTCAGGGTCCCGCAAGCCATCTTGGACATGATCGCAGG
TGCCCACTGGGGAGTCCTAGCGGGCATAGCGTATTTCTCCATGGTGGGTAACTGGGCGAAGGTCCTGGTG
GTGCTGTTGCTGTTTGCCAGCGTCGATGCGAGCACCTACACCACCGGGGGAAGTGCTGCTAAGGCCGCGT
CTAAATTCACCAGCCTCTTCAGTGTTGGCGCCAAGCAGAATATCCAGCTGATCA

>1072_S3_L001_R1_001.fastq_190_1a_11
CCCCAACAACAGCGCTGGTAGTGGCTCAGCTGCTCAGGGTCCCGCAAGCCATCTTGGACATGATCGCAGG
TGCCCACTGGGGAGTCCTAGCGGGCATAGCGTATTTCTCCATGGTGGGTAACTGGGCGAAGGTCCTGGTG
GTGCTGTTGCTGTTTGCCAGCGTCGATGCGAGCACCTACACCACCGGGGGAAGTGCTGCTAAGGCCACGT
CTACACTCACCAACCTCTTCAGAGTTGGCGCCAAGCAGAATATCCAGCTAATCA

>1072_S3_L001_R1_001.fastq_191_1a_11
CCCCAACAACAGCGCTGGTAGTGGCTCAGCTGCTCAGGGTCCCGCAAGCCACCTTGGACATGATCGCAGG
TGCCCACTGGGGAGTCCTAGCGGGCATAGCGTATTTCTCCATGGTGGGTAACTGGGCGAAGGTCCTGGTG
GTGCTGTTGCTGTTTGCCAGCGTCGATGCGAGCACCTACACCACCGGGGGAAGTGCTGCTAAGACCACGT
CTACACTCACCAACCTCTTCAGAGTTGGCGCCAAGCAGAATATCCAGCTGATCA

>1072_S3_L001_R1_001.fastq_192_1a_11
CCCCAACAACAGCGCTGGTAGTGGCTCAGCTGCTCAGGGTCCCGCAAGCCATCTTGGACATGATCGCAGG
TGCCCACTGGGGAGTCCTAGCGGGCATAGCGTATTTCTCCATGGTGGGTGACTGGGCGAAGGTCCTGGTG
GTGCTGTTGCTGTTTGCCAGCGTCGATGCGAGCACCTACACCACCGGGGGAAGTGCTGCTAAGGCCACGT
CTACACTCACCAACCTCTTCAGAGTTGGCGCCAAGCAGAATATCCAGCTGATCA

>1072_S3_L001_R1_001.fastq_193_1a_10
CCCCAACAACAGCGCTGGTAGTGGCTCAGCTGCTCAGGGTCCCGCAAGCCATCTTGGACATGATCGCAGG
TGCCCACTGGGGAGTCCTAGCGGGCATAGCGTATTTCTCCATGGTGGGTAACTGGGCGAAGGTCCTGGTG
GTGCTGTTGCTGTTTGCCAGCGTCGATGCGGGCACTTACACCACCGGGGGAAGTGCTGCTAAGGCCACGT
CTACACTCACCAACCTCTTCAGAGTTGGCGCCAAGCAGAATATCCAGCTGATCA

>1072_S3_L001_R1_001.fastq_194_1a_10
CCCCAACAACAGCGCTGGTAGTGGCTCAGCTGCTCAGGGTCCCGCAAGCCATCTTGGACATGATCGCAGG
TGCCCACTGGGGAGTCCTAGCGGGCATAGCGTATTTCTCCATGGTGGGTAACTGGGCGAAGGTCCTGGTG
GTGCCGTTGCTGTTTGCCAGCGTCGATGCGAGCACCTACACCACCGGGGGAAGTGCTGCTAAGGCCACGT
CTACACTCACCAACCTCTTCAGAGTTGGCGCCAAGCAGAATATCCAGCTGATCA

>1072_S3_L001_R1_001.fastq_195_1a_10
CCCCAACAACAGCGCTGGTAGTGGCTCAGCTGCTCAGGGTCCCGCAAGCCATCTTGGACATGATCGCAGG
TGCCCACTGGGGAGTCCTAGCGGGCATAGCGTATTTCTCCATGGTGGATAACTGGGCGAAGGTCCTGGTG
GTGCTGTTGCTGTTTGCCAGCGTCGATGCGAGCACCTACACCACCGGGGGAAGTGCTGCTAAGGCCACGT
CTACACTCACCAACCTCTTCAGAGTTGGCGCCAAGCAGAATATCCAGCTGATCA

>1072_S3_L001_R1_001.fastq_196_1a_10
CCCCAACAACAGCGCTGGTAGTGGCTCAGTTGCTCAGGGTCCCGCAAGCCATCTTGGACATGATCGCAGG
TGCCCACTGGGGAGTCCTAGCGGGCATAGCGTATTTCTCCATGGTGGGTAACTGGGCGAAGGTCCTGGTG
GTGCTGTTGCTGTTTGCCAGCGTCGATGCGAGCACCTACACCACCGGGGGAAGTGCTGCTAAGGCCACGT
CTACACTCACCAACCTCTTCAGAGTTGGCGCCAAGCAGAATATCCAGCTGATCA

>1072_S3_L001_R1_001.fastq_197_1a_10
CCCCAACAACAGCGCTGGTAGTGGCTCAGCTGCTCAGGGTCCCGCAAGCCATCTTGGACATGATCGCAGG
TGCCCACTGGGGAGTCCTAGCGGGCATAGCGTATTTCTCCATGGTGGGTAACTGGGCGAAGGTCCTGGTG
GTGCTGTTGCTGTTTGCCAGCGTCGATGCGAGCACCTACACCACCGGGGGAAGTGCTGCTAAGACCACGT
CTACACTCACCAACCTCTTCAGAGTTGGCGCCGAGCAGAATATCCAGCTGATCA

>1072_S3_L001_R1_001.fastq_198_1a_10
CCCCAACAACAGCGCTGGTAGTGGCTCAGCTGCTCAGGGTCCCGCAAGCCATCTTGGACATGATCGCAGG
TGCCCACTGGGGAGTTCTAGCGGGCATAGCGTATTTCTCCATGGTGGGTAACTGGGCGAAGGTCCTGGTG
GTGCTGTTGCTGTTTGCCAGCGTCGATGCGAGCACCTACACCACCGGGGGAAGTGCTGCTAAGGCCACGT
CTACACTCACCAACCTCTTCAGAGTTGGCGCCAAGCAGAATATCCAGCTGATCA

>1072_S3_L001_R1_001.fastq_199_1a_10
CCCCAACAACAGCGCTGGTAGTGGCTCAGCTGCTCAGGGTCCCGCAAGCCATCATGGACATGATCGCAGG
TGCCCACTGGGGAGTCCTAGCGGGCATAGCGTATTTCTCCATGGTGGGTAACTGGGCGAAGGTCCTGGTG
GTGCTGTTGCTGTTTGCCAGCGTCGATGCGAGCACCTACACCACCGGGGGAAGTGCTGCTAAGGCCACGT
CTACACTCACCAACCTCTTCAGAGTTGGCGCCAAGCAGAATATCCAGCTGATCA

>1072_S3_L001_R1_001.fastq_200_1a_10
CCCCAACAACAGCGCTGGTAGTGGCTCAGCTGCTCAGGGTCCCGCAAGCCATCTTGGACATGATCGCAGG
TGCCCACTGGGGAGTCCTAGCGGGCATAGCGTATTTTTCCATGGTGGGTAACTGGGCGAAGGTCCTGGTG
GTGCTGTTGCTGTTTGCCAGCGTCGATGCGAGCACCTATACCACCGGGGGAAGTGCTGCTAAGGCCACGT
CTACACTCACCAACCTCTTCAGAGTTGGCGCCAAGCAGAATATCCAGCTGATCA

>1072_S3_L001_R1_001.fastq_201_1a_10
CCCCAACAACAGCGCTGGTGGTGGCTCAGCTGCTCAGGGTCCCGCAAGCCATCTTGGACATGATCGCAGG
TGCCCACTGGGGAGTCCTAGCGGGCATAGCGTATTTCTCCATGGTGGGTAACTGGGCGAAGGTCCTGGTG
GTGCTGTTGCTGTTTGCCAGCGTCGATGCGAGCACCTACACCACCGGGGGAAGTGCTGCTAAGGCCACGT
CTACACTCACCAACCTCTTCAGAGTTGGCGCCAAGCAGAATATCCAGCTGATCA

>1072_S3_L001_R1_001.fastq_202_1a_10
CCCCAACAACAGCGCTGGTAGTGGCTCAGCTGCTCAGGGTCCCGCAAGCCATCTTGGACATGATCGCAGG
TGCCCACTGGGGAGTCCTAGCGGGCATAGCGTATTTCTCCATGGTGGGTAACTGGGCGAAGGTCCTGGTG
GTGCTGTTGCTGTTTGCCAGCGTCGATGCGAGCACCTACACCACCGGGGGAAGTGCTGCTAAGGCCACGT
CTACACTCACCAACCTCTTCAGAGTTGGCGCCAAGCGGAATATCCAGCTGATCA

>1072_S3_L001_R1_001.fastq_203_1a_10
CCCCAACAACAGCGCTGGTAGTGGCTCAGCTGCTCAGGGTCCCGCAAGCCATCTTGGACGTGATCGCAGG
TGCCCACTGGGGAGTCCTAGCGGGCATAGCGTATTTCTCCATGGTGGGTAACTGGGCGAAGGTCCTGGTG
GTGCTGTTGCTGTTTGCCAGCGTCGATGCGAGCACCTACACCACCGGGGGAAGTGCTGCTAAGGCCACGT
CTACACTCACCAACCTCTTCAGAGTTGGCGCCAAGCAGAATATCCAGCTGATCA

>1072_S3_L001_R1_001.fastq_204_1a_10
CCCCAACAACAGCGCTGGTAGTGGCTCAGCTGCTCAGGGTCCCGCAAGCCATCTTGGACATGATCGCAGG
TGCCCACTGGGGAGTCCTAGCGGGCATAGCGTATTTCTCCATGGTGGGTAACTGGGCGAAGGTCCTGGTG
GTGCTGTTGCTGTCTGCCAGCGTCGATGCGAGCACCTACACCACCGGGGGAAGTGCTGCTAAGGCCACGT
CTACACTCACCAACCTCTTCAGAGTTGGCGCCAAGCAGAATATCCAGCTGATCA

>1072_S3_L001_R1_001.fastq_205_1a_10
CCCCAACAACAGCGCTGGTAGTGGCTCAGCTGCTCAGGGTCCCGCAAGCCATCTTGGACATGATCGCAGG
TGCCCACTGGGGAGTCCTAGCGGGCATAGCGTATTTCTCCATGGTGGGTAACTGGGCGAAGGTCCTGGTG
GTGCTGTTGCTGTTTGCCAGCGTCGATGCGAGCACCCACACCACCGGGGGAAGTGCTGCTAGGACCACGT
CTACATTCACCAACCTCTTCAGAGTTGGCGCCAAGCAGAACATCCAGCTGATCA

>1072_S3_L001_R1_001.fastq_206_1a_10
CCCCAACAACAGCGCTGGTAGTGGCTCAGCTGCTCAGGGTCCCGCAAGCCATCTTGGACATGATCGCAGG
TGCCCACTGGGGAGTCCTAGCGGACATAGCGTATTTCTCCATGGTGGGTAACTGGGCGAAGGTCCTGGTG
GTGCTGTTGCTGTTTGCCAGCGTCGATGCGAGCACCTACACCACCGGGGGAAGTGCTGCTAAGGCCACGT
CTACACTCACCAACCTCTTCAGAGTTGGCGCCAAGCAGAATATCCAGCTGATCA

>1072_S3_L001_R1_001.fastq_207_1a_10
CCCCAACAACAGCGCTGGTAGTGGCTCAGCTGCTCAGGGTCCCGCAAGCCATCTTGGACATGATCGCAGG
TGCCCACTGGGGAGTCCTAGCGGGCATAGCGTATTTCTCCATGGTGGGTAACTGGGCGAAGGTCCTGGTG
GTGCTGTTGCTGTTTGCCAGCGTCGATGCGAGCACCTACACCACCGGGGGAAGTGCTGCTAAGGCCACGT
CTACACTCACCAACCTCTTCGGAGTTGGCGCCAAGCAGAATATCCAGCTGATCA

>1072_S3_L001_R1_001.fastq_208_1a_10
CCCCAACAACGGCGCTGGTAGTGGCTCAGCTGCTCAGGGTCCCGCAAGCCATCTTGGACATGATCGCAGG
TGCCCACTGGGGAGTCCTAGCGGGCATAGCGTATTTCTCCATGGTGGGTAACTGGGCGAAGGTCCTGGTG
GTGCTGTTGCTGTTTGCCAGCGTCGATGCGAGCACCTATACCACCGGGGGAAGTGCTGCTAAGGCCACGT
CTACACTCACCAACCTCTTCAGAGTTGGCGCCAAGCAGAATATCCAGCTGATCA

>1072_S3_L001_R1_001.fastq_209_1a_10
CCCCAACAACAGCGCTGGTAGTGGCTCAGCTGCTCAGGGTCCCGCAAGCCATCTTGGACATGGTCGCAGG
TGCCCACTGGGGAGTCCTAGCGGGCATAGCGTATTTCTCCATGGTGGGTAACTGGGCGAAGGTCCTGGTG
GTGCTGTTGCTGTTTGCCAGCGTCGATGCGAGCACCTACACCACCGGGGGAAGTGCTGCTAAGGCCACGT
CTACACTCACCAACCTCTTCAGAGTTGGCGCCAAGCAGAATATCCAGCTGATCA

>1072_S3_L001_R1_001.fastq_210_1a_10
CCCCAACAACAGCGCTGGTAGTGGCTCAGCTGCTCAGGGTCCCGCAAGCCATCTTGGACATGATCGCAGG
TGCCCACTGGGGAGTCCTGGCGGGCATAGCGTATTTCTCCATGGTGGGTAACTGGGCGAAGGTCCTGGTG
GTGCTGTTGCTGTTTGCCAGCGTCGATGCGAGCACCTACACCACCGGGGGAAGTGCTGCTAAGACCACGT
CTACACTCACCAACCTCTTCAGAGTTGGCGCCAAGCAGAATATCCAGCTGATCA

>1072_S3_L001_R1_001.fastq_211_1a_10
CCCCAACAACAGCGCTGGTAGTGGCTCAGCTGCTCAGGGTCCCGCAAGCCATCTTGGACATGATCGCAGG
TGCCCACTGGGGAGTCCTAGCGGGCATAGCGTATTTCTCCATGGTGGGTAACTGGGCGAAGGTCCTGGTG
GTGCTGTTGCTGTTTGCCAGCGTCGATGCGAGCACCTACACCACCGGGGGAAGTGCTGCTAAGACCACGT
CTACACTCACCAACCTCTTCAGAGTTGGCGCCAAGCAGAATATCCAGTTGATCA

>1072_S3_L001_R1_001.fastq_212_1a_10
CCCCAACAACAGCGCTGGCAGTGGCTCAGCTGCTCAGGGTCCCGCAAGCCATCTTGGACATGATCGCAGG
TGCCCACTGGGGAGTCCTAGCGGGCATAGCGTATTTCTCCATGGTGGGTAACTGGGCGAAGGTCCTGGTG
GTGCTGTTGCTGTTTGCCAGCGTCGATGCGAGCACCTACACCACCGGGGGAAGTGCTGCTAAGGCCACGT
CTACACTCACCAACCTCTTCAGAGTTGGCGCCAAGCAGAATATCCAGCTGATCA

>1072_S3_L001_R1_001.fastq_213_1a_9
CCCCAACAACAGCGCTGGTAGTGGCTCAGCTGCTCAGGGTCCCGCAAGCCATCTTGGACATGATCGCAGG
TGCCCACTGGGGAGTCCTAGCGGGCATAGCGTATTTCTCCATGGTGGGTAACTGGGCGAAGGTCCTGGTG
GTGCTGTTGCTGTTTGCCAGCGTCGATGCGAGCACCTACACCGCCGGGGGAAGTGCTGCTAAGGCCACGT
CTACACTCACCAACCTCTTCAGAGTTGGCGCCAAGCAGAATATCCAGCTGATCA

>1072_S3_L001_R1_001.fastq_214_1a_9
CCCCAACAACAGCGCTGGTAGTGGCTCAGCTGCTCAGGGTCCCGCAAGCCATCTTGGACATGATCGCAGG
TGCCCACTGGGGAGTCCTAGCGGGCATAGCGTATTTCTCCATGGTGGGTAACTGGGCGAAGGTCCTGGTG
GTGCTGTTGCTGTTTGCCAGCGTCGATGCGAGCACCTACACCACCGGGGGAAGTGCTGCTGAGGCCACGT
CTACACTCACCAACCTCTTCAGAGTTGGCGCCAAGCAGAATATCCAGCTGATCA

>1072_S3_L001_R1_001.fastq_215_1a_9
CCCCAACAACAGCGCTGGTAGTGGCTCAGCTGCTCAGGGTCCCGCAAGCCATCTCGGACATGATCGCAGG
TGCCCACTGGGGAGTCCTAGCGGGCATAGCGTATTTCTCCATGGTGGGTAACTGGGCGAAGGTCCTGGTG
GTGCTGTTGCTGTTTGCCAGCGTCGATGCGAGCACCTACACCACCGGGGGAAGTGCTGCTAAGGCCACGT
CTACACTCACCAACCTCTTCAGAGTTGGCGCCAAGCAGAATATCCAGCTGATCA

>1072_S3_L001_R1_001.fastq_216_1a_9
CCCCAACAACAGCGCTGGTAGTGGCTCAGCTGCTCAGGGTCCCGCAAGCCATCTTGGACATGATCGCAGG
TGCCCACTGGGGAGTCCTAGCGGGCATAGCGTATTTCTCCATGGTGGGTAACTGGGCGAAGGTCCTGGTG
GTGCTGTTGCTGGTTGCCAGCGTCGATGCGAGCACCTACACCACCGGGGGAAGTGCTGCTAAGGCCACGT
CTACACTCACCAACCTCTTCAGAGTTGGCGCCAAGCAGAATATCCAGCTGATCA

>1072_S3_L001_R1_001.fastq_217_1a_9
CTCCAACAACAGCGCTGGTAGTGGCTCAGCTGCTCAGGGTCCCGCAAGCCATCTTGGACATGATCGCAGG
TGCCCACTGGGGAGTCCTAGCGGGCATAGCGTATTTCTCCATGGTGGGTAACTGGGCGAAGGTCCTGGTG
GTGCTGTTGCTGTTTGCCAGCGTCGATGCGAGCACCTACACCACCGGGGGAAGTGCTGCTAAGACCACGT
CTACACTCACCAACCTCTTCAGAGTTGGCGCCAAGCAGAATATCCAGCTGATCA

>1072_S3_L001_R1_001.fastq_218_1a_9
CCCCAACAACAGCGCTGGTAGTGGCTCAGCTGCTCAGGGTCCCGCAAGCCATCTTGGACATGATCGCAGG
TGCCCACCGGGGAGTCCTAGCGGGCATAGCGTATTTCTCCATGGTGGGTAACTGGGCGAAGGTCCTGGTG
GTGCTGTTGCTGTTTGCCAGCGTCGATGCGAGCACCTACACCACCGGGGGAAGTGCTGCTAAGGCCACGT
CTACACTCACCAACCTCTTCAGAGTTGGCGCCAAGCAGAATATCCAGCTGATCA

>1072_S3_L001_R1_001.fastq_219_1a_9
CCCCAACAACAGCGCTGGTAGTGGCTCAGCTGCTCAGGGTCCCGCAAGCCATCTTGGACATGATCGCAGG
TGCCCACTGGGGAGTCCTAGCGGGCATAGCGTATTTCTCCATGGTGGGTAACTGGGCGAAGGTCCTGGTG
GTGCTGTTGCTGTTTGCCAGCGTCGATGCGAGCACCTACACCACCGGGGGGAGTGCCGCTAAGGCCACGT
CTACACTCACCAACCTCTTCAGAGTTGGCGCCAAGCAGAATATCCAGCTGATCA

>1072_S3_L001_R1_001.fastq_220_1a_9
CCCCAACAACAGCGCTGGTAGTGGCTCAGCTGCTCAGAGTCCCGCAAGCCATCTTGGACATGATCGCAGG
TGCCCACTGGGGAGTCCTAGCGGGCATAGCGTATTTCTCCATGGTGGGTAACTGGGCGAAGGTCCTGGTG
GTGCTGTTGCTGTTTGCCAGCGTCGATGCGAGCACCTACACCACCGGGGGAAGTGCTGCTAAGGCCACGT
CTACACTCACCAACCTCTTCAGAGTTGGCGCCAAGCAGAATATCCAGCTGATCA

>1072_S3_L001_R1_001.fastq_221_1a_9
CCCCAACAACAGCGCTGGTAGTGGCTCAGCTGCTCAGGGTCCCGCAAGCCATCTTGGACATGATCGCAGG
TGCCCACTGGGGAGTCCTAGCGGGCATAGCGTATTTCTCCATGGTGGGTAACTGGGCGAAGGTCCTGGTG
GTGCTGTTGCTGTTTGCCAGCGTCGACGCGAGCACCTACACCACCGGGGGAAGTGCTGCTAAGACCACGT
CTACACTCACCAACCTCTTCAGAGTTGGCGCCAAGCAGAATATCCAGCTGATCA

>1072_S3_L001_R1_001.fastq_222_1a_9
CCCCAACAACAGCGCTGGTAGTGGCTCAGCTGCTCAGGGTCCCACAAGCCATCTTGGACATGATCGCAGG
TGCCCACTGGGGAGTCCTAGCGGGCATAGCGTATTTCTCCATGGTGGGTAACTGGGCGAAGGTCCTGGTG
GTGCTGTTGCTGTTTGCCAGCGTCGATGCGAGCACCTACACCACCGGGGGAAGTGCTGCTAAGGCCGCGT
CTAAATTCACCAGCCTCTTCAGAGTTGGCGCCAAGCAGAATATCCAGCTGATCA

>1072_S3_L001_R1_001.fastq_223_1a_9
CCCCAACAACAGCGCTGGTAGTGGCTCAGCTGCTCAGGGTCCCGCAAGCCATCTTGGACATGATCGCAGG
TGCCCACTGGGGAGTCCTAGCGGGCATAGCGTATTTCTCCATGGTGGGTAACTGGGCGAAGGTCCTGGTG
GTGCTGTTGCTGTTTGCCAGCGTCGATGCGAGCACCTACACCACCGGGGGAAGTGCTGCTAAGGCCGCGT
CTAAATTCACCAGCCTCTTCAGAGTTGGCGCCAAGCAGAATATCCAGCTGATCA

>1072_S3_L001_R1_001.fastq_224_1a_9
CCTCAACAACAGCGCTGGTAGTGGCTCAGCTGCTCAGGGTCCCGCAAGCCATCTTGGACATGATCGCAGG
TGCCCACTGGGGAGTCCTAGCGGGCATAGCGTATTTCTCCATGGTGGGTAACTGGGCGAAGGTCCTGGTG
GTGCTGTTGCTGTTTGCCAGCGTCGATGCGAGCACCTACACCACCGGGGGAAGTGCTGCTAAGGCCACGT
CTACACTCACCAACCTCTTCAGAGTTGGCGCCAAGCAGAATATCCAGCTGATCA

>1072_S3_L001_R1_001.fastq_225_1a_9
ACATCAACAACAGCGCTGGTAGTGGCTCAGCTGCTCAGGGTCCCGCAAGCCATCTTGGACATGATCGCAG
GTGCCCACTGGGGAGTCCTAGCGGGCATAGCGTATTTCTCCATGGTGGGTAACTGGGCGAAGGTCCTGGT
GGTGCTGTTGCTGTTTGCCAGCGTCGATGCGAGCACCTACACCACCGGGGGAAGTGCTGCTAAGGCCACG
TCTACACTCACCAACCTCTTCAGAGTTGGCGCCAAGCAGAATATCCAGCTGATCA

>1072_S3_L001_R1_001.fastq_226_1a_9
CCCCAACAACAGCGCTGGTAGTGGCTCAGCTGCTCAGGGTCCCGCAAGCCATCCTGGACATGATCGCAGG
TGCCCACTGGGGAGTCCTAGCGGGCATAGCGTATTTCTCCATGGTGGGTAACTGGGCGAAGGTCCTGGTG
GTGCTGTTGCTGTTTGCCAGCGTCGATGCGAGCACCTACACCACCGGGGGAAGTGCTGCTAAGACCACGT
CTACACTCACCAACCTCTTCAGAGTTGGCGCCAAGCAGAATATCCAGCTGATCA

>1072_S3_L001_R1_001.fastq_227_1a_9
ACCCAACAACAGCGCTGGTAGTGGCTCAGCTGCTCAGGGTCCCGCAAGCCATCTTGGACATGATCGCAGG
TGCCCACTGGGGAGTCCTAGCGGGCATAGCGTATTTCTCCATGGTGGGTAACTGGGCGAAGGTCCTGGTG
GTGCTGTTGCTGTTTGCCAGCGTCGATGCGAGCACCTACACCACCGGGGGAAGTGCTGCTAAGACCACGT
CTACACTCACCAACCTCTTCAGAGTTGGCGCCAAGCAGAATATCCAGCTGATCA

>1072_S3_L001_R1_001.fastq_228_1a_9
CCCCAACAACAGCGCTGGTAGTGGCTCAGCTGCTCAGGGTCCCGCAAGCCATCTTGGACATGATCGCAGG
TGCCCACTGGGGAGTCCTAGCGGGCATAGCGTATTTCTCCATGGTGGGTAACTGGGCGAAGGTCCTGGTG
GTGCTGTTGCTGTTTGCCAGCGTCGATGCGAACACCTACACCACCGGGGGAAGTGCTGCTAAGACCACGT
CTACACTCACCAACCTCTTCAGAGTTGGCGCCAAGCAGAATATCCAGCTGATCA

>1072_S3_L001_R1_001.fastq_229_1a_9
CCCCAACAACAGCGCTGGTAGTGGCTCAGCTGCTCAGGGTCCCGCAAGCCATCTTGGACATGATCGCAGG
TGCCCACTGGGGAGTCCTAGCGGGCATAGCGTATTTCTCCATGGTGGGTAACTGGGCGAAGGTCCTGGTG
GTGCTGTTGCTGTTTGCCAGCGTCGATGCGAGCACCTACACCACCGGGGGAAGTGCTGCTAAGGCCACGT
CTACACTCACCAACCTCTTCAGTGTTGGCGCCAAGCAGAATATCCAGCTGATCA

>1072_S3_L001_R1_001.fastq_230_1a_9
CCCCAACAACAGCGCTGGTAGTGGCTCAGCTGCTCAGGGTCCCGCAAGCCATCTTGGACATGATCGCAGG
TGCCCACTGGGGAGTCCTAGCGGGCATAGCGTATTTCTCCATGGTGGGTAACTGGGCGAAGGTCCTGGTG
GTGCTGTTGCTGTTTGCCAGCGTCGATGCGAGCACCTACACCACCGGGGGAAGTGCTGCTAAGGCCACGT
CTACACTCACCGACCTCTTCAGAGTTGGCGCCAAGCAGAATATCCAGCTGATCA

>1072_S3_L001_R1_001.fastq_231_1a_9
CCCCAACAACAGCGCTGGTAGTGGCTCAGCTGCTCAGGGTCCCGCAAGCCATCTTGGACATGATCGCAGG
TGCCCACTGGGGAGTCCTAGCGGGCATAGCGTATTTCTCCATGGTGGGTAACTGGGCGAAGGTCCTGGTG
GTGCTGTTGCTGTTTGCCAGCGTCGATGCGAGCACCTACACCACCGGGGGAAGTGCTGCCAAGGCCACGT
CTACACTCACCAACCTCTTCAGAGTTGGCGCCAAGCAGAATATCCAGCTGATCA

>1072_S3_L001_R1_001.fastq_232_1a_9
CCCCAACAACAGCGCTGGTAGTGGCTCAGCTGCTCAGGGTCCCGCAAGCCATCTTGGACATGATCGCTGG
TGCCCACTGGGGAGTCCTAGCGGGCATAGCGTATTTCTCCATGGTGGGTAACTGGGCGAAGGTCCTGGTG
GTGCTGTTGCTGTTTGCCAGCGTCGATGCGAGCACCTACACCACTGGGGGAAGTGCTGCTAAGGCCACGT
CTACACTCACCAACCTCTTCAGAGTTGGCGCCAAGCAGAATATCCAGCTGATCA

>1072_S3_L001_R1_001.fastq_233_1a_9
CCCCAACAACAGCGCTGGTAGTGGCTCAGCTGCTCAGGGTCCCACAAGCCATCTTGGACATGATCGCAGG
TGCCCACTGGGGAGTCCTAGCGGGCATAGCGTATTTCTCCATGGTGGGTAACTGGGCGAAGGTCCTGGTG
GTGCTGTTGCTGTTTGCCAGCGTCGATGCGAGCACCTACACCACCGGGGGAAGTGCTGCTAAAGCCGCGT
CTAAATTCACCAGCCTCTTCAGTGTTGGCGCCAAGCAGAATATCCAGCTGATCA

>1072_S3_L001_R1_001.fastq_234_1a_9
CCCCAACAACAGCGCTGGTAGTGGCTCAGCTGCTCAGGGTCCCGCAAGCCATCTTGGACATGATCGCAGG
TGCCCACTGGGGAGTCCTAGCGGGCATAGCGTATTTCTCCATGGTGGGTAACTGGGCGAAGGTCCTGGTG
GTGCTGTTGCTGTTTGCCAGCGTCGATGCGAGCACCTACACCACCGGGGGAAGTGCTGCTAAGGCCACGT
CTGCACTCACCAACCTCTTCAGAGTTGGCGCCAAGCAGAATATCCAGCTGATCA

>1072_S3_L001_R1_001.fastq_235_1a_9
CCCCAACAACAGCGCTGGTAGTGGCTCAGCTGCTCAGGGTCCCGCAAGCCATCTTGGACATGATCGCAGG
TGCCCACTGGGGAGTCCTAGCGGGCATAGCGTATTTCTCCATGGTGGGTAACTGGGCGAAGGTCCTGGTG
GTGCTGTTGCTGTTTGCCAGCGTCGATGCGAGCACCCACACCACCGGGGGAAGTGCTGCTAAGACCACGT
CTACACTCACCAACCTCTTCAGAGTTGGCGCCAAGCAGAATATCCAGCTGATCA

>1072_S3_L001_R1_001.fastq_236_1a_8
CCCCAACAACAGCGCTGGTAGTGGCTCAGCTGCTCAGGGTCCCGCAAGCCATCTTGGACATGATCGCAGG
TGCCCACTGGGGAGTCCTAGCGGGCATAGCGTATTTCTCCATGGTGGGTAACTGGGCGAAGGTCCTGGTG
GTGCTGTTGCTGTTTGCCAGCGTCGATGCGAGCACCTACACCACCGGGGGAAGTGCTGCTAAGGCCACGT
CTACACTCACCAACCTCTTCAGAGCTGGCGCCAAGCAGAATATCCAGCTGATCA

>1072_S3_L001_R1_001.fastq_238_1a_8
CCCCAACAACAGCGCTGGTAGTGGCTCAGCTGCTCAGGGTCCCGCAAGCCATCTTGGACATGATCGCAGG
TGCCCACTGGGGAGTCCTAGCGGGCATAGCGTATTTCTCCATGGTGGGTAACTGGGCGAAGGTCCTGGTG
GTGCTGTTGCTGTTTGCCAGCGTCGATGCGAGCACCTACACCACCGAGGGAAGTGCTGCTAAGGCCACGT
CTACACTCACCAACCTCTTCAGAGTTGGCGCCAAGCAGAATATCCAGCTGATCA

>1072_S3_L001_R1_001.fastq_239_1a_8
CCCCAACAACAGCGCTGGTAGTGGCTCAGCTGCTCAGGGTCCCGCAAGCCATCTTGGACATGATCGCAGG
TGCCCACTGGGGAGTCCTAGCGGGCATAGCGTATTTCTCCATGGTGGGTAACTGGGCGAAGGTCCTGGTG
GTGCTGTTGCTGTTTGCCAGCGTCGATGCGAGCACCTACACCACCGGGGGAAGTGCCGCTAAGACCACGT
CTACACTCACCAACCTCTTCAGAGTTGGCGCCAAGCAGAATATCCAGCTGATCA

>1072_S3_L001_R1_001.fastq_240_1a_8
CCCCAACAACAGCGCTGGTAGTGGCTCAGCTGCTCAGGGTCCCGCAAGCCATCTTGGACATGATCGCAGG
TGCCCACTGGGGAGTCCTAGCGGGCATAGCGTATTTCTCCATGGTGGGTAACTGGGCGAAGGTCCTGGTG
GTGCTGTTGCTGTTTGCCAGCGTCGATGCGAGCACCTACACCACCGGGGGAAGTGCTGCTAAGGCCACGT
CTATACTCACCAACCTCTTCAGAGTTGGCGCCAAGCAGAATATCCAGCTGATCA

>1072_S3_L001_R1_001.fastq_241_1a_8
CCCCAACAACAGCGCTGGTAGTGGCTCAGCTGCTCAGGGTCCCGCAAGCCATCTTGGACATGATCGCAGG
TGCCCACTGGGGAGTCCTAGCGGGCATAGCGTGTTTCTCCATGGTGGGTAACTGGGCGAAGGTCCTGGTG
GTGCTGTTGCTGTTTGCCAGCGTCGATGCGAGCACCTACACCACCGGGGGAAGTGCTGCTAAGGCCACGT
CTACACTCACCAACCTCTTCAGAGTTGGCGCCAAGCAGAATATCCAGCTGATCA

>1072_S3_L001_R1_001.fastq_242_1a_8
CCCCAACAACAGCGCTGGTAGTGGCTCAGCTGCTCAGGGTCCCGCAAGCCATCTTGGACATGATCGCAGG
TGCCCACTGGGGAGTCCTAGCGGGCATAGTGTATTTCTCCATGGTGGGTAACTGGGCGAAGGTCCTGGTG
GTGCTGTTGCTGTTTGCCAGCGTCGATGCGAGCACCTACACCACCGGGGGAAGTGCTGCTAAGGCCACGT
CTACACTCACCAACCTCTTCAGAGTTGGCGCCAAGCAGAATATCCAGCTGATCA

>1072_S3_L001_R1_001.fastq_243_1a_8
CCCCAACAACAGCGCTGGTAGTGGCTCAGCTGCTCAGGGTCCCGCAAGCCATCTTGGACATGATCGCAGG
TGCCCACTGGGGAGTCCTAGCGGGCATAGCGTATTTCTCCATGGTGGGTAACTGGGCGAAGGTCCTGGTG
GTGCTGTTGCTGTTTGCCAGCGTCGATGCGAGCACCTATACCACCGGGGGAAGTGCTGCTAAGGCCGCGT
CTAAATTCACCAGCCTCTTCAGTGTTGGCGCCAAGCAGAATATCCAGCTGATCA

>1072_S3_L001_R1_001.fastq_244_1a_8
CCCCAACAACAGCGCTGGTAGTGGCTCAGCTGCTCAGGGTCCAGCAAGCCATCTTGGACATGATCGCAGG
TGCCCACTGGGGAGTCCTAGCGGGCATAGCGTATTTCTCCATGGTGGGTAACTGGGCGAAGGTCCTGGTG
GTGCTGTTGCTGTTTGCCAGCGTCGATGCGAGCACCTACACCACCGGGGGAAGTGCTGCTAAGGCCACGT
CTACACTCACCAACCTCTTCAGAGTTGGCGCCAAGCAGAATATCCAGCTGATCA

>1072_S3_L001_R1_001.fastq_245_1a_8
CCCCAACAACAGCGCTGGTAGTGGCTCAGCTGCTCAAGGTCCCGCAAGCCATCTTGGACATGATCGCAGG
TGCCCACTGGGGAGTCCTAGCGGGCATAGCGTATTTCTCCATGGTGGGTAACTGGGCGAAGGTCCTGGTG
GTGCTGTTGCTGTTTGCCAGCGTCGATGCGAGCACCTACACCACCGGGGGAAGTGCTGCTAAGGCCACGT
CTACACTCACCAACCTCTTCAGAGTTGGCGCCAAGCAGAATATCCAGCTGATCA

>1072_S3_L001_R1_001.fastq_246_1a_8
CCCCAACAACAGCGCTGGTAGTGGCTCAGCTGCTCAGGGTCCCGCAAGCCATCTTGGACATGATCGCAGG
TGCCCACTGGAGAGTCCTAGCGGGCATAGCGTATTTCTCCATGGTGGGTAACTGGGCGAAGGTCCTGGTG
GTGCTGTTGCTGTTTGCCAGCGTCGATGCGAGCACCTACACCACCGGGGGAAGTGCTGCTAAGGCCACGT
CTACACTCACCAACCTCTTCAGAGTTGGCGCCAAGCAGAATATCCAGCTGATCA

>1072_S3_L001_R1_001.fastq_247_1a_8
CCCCAACAACAGCGCTGGTAGTGGCTCAGCTGCTCAGGGTCCCGCAAGCCATCTTGGACATGATCGCAGG
TGCCCACTGGGGAGTCCTAGCGGGCATAGCGTATTTCTCCATGGTGGGTAACTGGGCGAAGGTCCTGGTG
GTGCTGTTGCTGTTTGCCAGCGTCGATGCGAGCACCTACATCACCGGGGGAAGTGCTGCTAAGGCCACGT
CTACACTCACCAACCTCTTCAGAGTTGGCGCCAAGCAGAATATCCAGCTGATCA

>1072_S3_L001_R1_001.fastq_248_1a_8
CCCCAACAACAGCGCTGGTAGTGGCTCAGCTGCTCAGGGTCCCGCAAGCCATCTTGGACATGACCGCAGG
TGCCCACTGGGGAGTCCTAGCGGGCATAGCGTATTTCTCCATGGTGGGTAACTGGGCGAAGGTCCTGGTG
GTGCTGTTGCTGTTTGCCAGCGTCGATGCGAGCACCTACACCACCGGGGGAAGTGCTGCTAAGGCCACGT
CTACACTCACCAACCTCTTCAGAGTTGGCGCCAAGCAGAATATCCAGCTGATCA

>1072_S3_L001_R1_001.fastq_249_1a_8
CCCCAACAACAGCGCTGGTAGTGGCTCAGCTGCTCAGGGTCCCGCAAGCCATCTTGGACATGATCGCAGG
TGCCCACTGGGGAGTCCTAGCGGGCATAGCGTATTTCTCCACGGTGGGTAACTGGGCGAAGGTCCTGGTG
GTGCTGTTGCTGTTTGCCAGCGTCGATGCGAGCACCTACACCACCGGGGGAAGTGCTGCTAAGGCCACGT
CTACACTCACCAACCTCTTCAGAGTTGGCGCCAAGCAGAATATCCAGCTGATCA

>1072_S3_L001_R1_001.fastq_250_1a_8
CCCCAACAACAGCGTTGGTAGTGGCTCAGCTGCTCAGGGTCCCGCAAGCCATCTTGGACATGATCGCAGG
TGCCCACTGGGGAGTCCTAGCGGGCATAGCGTATTTCTCCATGGTGGGTAACTGGGCGAAGGTCCTGGTG
GTGCTGTTGCTGTTTGCCAGCGTCGATGCGAGCACCTACACCACCGGGGGAAGTGCTGCTAAGGCCACGT
CTACACTCACCAACCTCTTCAGAGTTGGCGCCAAGCAGAATATCCAGCTGATCA

>1072_S3_L001_R1_001.fastq_251_1a_8
CCCCAACAACAGCGCTGGTAGTGACTCAGCTGCTCAGGGTCCCGCAAGCCATCTTGGACATGATCGCAGG
TGCCCACTGGGGAGTCCTAGCGGGCATAGCGTATTTCTCCATGGTGGGTAACTGGGCGAAGGTCCTGGTG
GTGCTGTTGCTGTTTGCCAGCGTCGATGCGAGCACCTACACCACCGGGGGAAGTGCTGCTAAGGCCACGT
CTACACTCACCAACCTCTTCAGAGTTGGCGCCAAGCAGAATATCCAGCTGATCA

>1072_S3_L001_R1_001.fastq_252_1a_8
CCCCAACAACAGCGCTGGTAGTGGCTCAGCTGCTCAGGGTCCCGCAAGCCATCTTGGACATGATCGCAGG
TGCCCACTGGGGAGTCCTAGCGGGCATAGCGTATTTCTCCATGGTGGGTAACTGGGTGAAGGTCCTGGTG
GTGCTGTTGCTGTTTGCCAGCGTCGATGCGAGCACCTACACCACCGGGGGAAGTGCTGCTAAGGCCACGT
CTACACTCACCAACCTCTTCAGAGTTGGCGCCAAGCAGAATATCCAGCTGATCA

>1072_S3_L001_R1_001.fastq_253_1a_8
CCCCAACAACAGCGCTGGTAGTGGCTCAGCTGCTCAGGGTCCCGCAAGCCATCTTGGACATGATCGCAGG
TGCCCACTGGGGAGTCCTAGCGGGCATAGCGTATTTCTCCATGGTGGGTAACTGGGCGAAGGTCCTGGTG
GTGCTGTTGCTGTTTGCTAGCGTCGATGCGAGCACCTACACCACCGGGGGAAGTGCTGCTAAGACCACGT
CTACACTCACCAACCTCTTCAGAGTTGGCGCCAAGCAGAATATCCAGCTGATCA

>1072_S3_L001_R1_001.fastq_254_1a_8
CCCCAACAACAGCGCTGGTAGTGGCGCAGCTGCTCAGGGTCCCGCAAGCCATCTTGGACATGATCGCAGG
TGCCCACTGGGGAGTCCTAGCGGGCATAGCGTATTTCTCCATGGTGGGTAACTGGGCGAAGGTCCTGGTG
GTGCTGTTGCTGTTTGCCAGCGTCGATGCGAGCACCTACACCACCGGGGGAAGTGCTGCTAAGGCCACGT
CTACACTCACCAACCTCTTCAGAGTTGGCGCCAAGCAGAATATCCAGCTGATCA

>1072_S3_L001_R1_001.fastq_255_1a_8
CCCCAACAACAGCGCTGGTAGTGGCTCAGCTGCTCAGGGTCCCGCAAGCCATCTTGGACATGATCGCAGG
TGCCCACTGGGGAGTCCTAGCGGGCATAGCGTATTTCTCCATGGTGGGTAACTGGGCGAAGGTCCTGGTG
GTGCTGTTGCTGTTTGCCAACGTCGATGCGAGCACCTACACCACCGGGGGAAGTGCTGCTAAGGCCACGT
CTACACTCACCAACCTCTTCAGAGTTGGCGCCAAGCAGAATATCCAGCTGATCA

>1072_S3_L001_R1_001.fastq_256_1a_8
CCCCAACAACAGCGCTGGTAGTGGCTCAGCTGCTCAGGGTCCCGCAAGCCATCTTGGACATGATCGCAGG
TGCCCACTGGGGAGTCCTAACGGGCATAGCGTATTTCTCCATGGTGGGTAACTGGGCGAAGGTCCTGGTG
GTGCTGTTGCTGTTTGCCAGCGTCGATGCGAGCACCTACACCACCGGGGGAAGTGCTGCTAAGGCCACGT
CTACACTCACCAACCTCTTCAGAGTTGGCGCCAAGCAGAATATCCAGCTGATCA

>1072_S3_L001_R1_001.fastq_257_1a_8
CCCCAACAACAGCGCTGGTAGTGGCTCAGCTGCTCAGGTTCCCGCAAGCCATCTTGGACATGATCGCAGG
TGCCCACTGGGGAGTCCTAGCGGGCATAGCGTATTTCTCCATGGTGGGTAACTGGGCGAAGGTCCTGGTG
GTGCTGTTGCTGTTTGCCAGCGTCGATGCGAGCACCTACACCACCGGGGGAAGTGCTGCTAAGGCCACGT
CTACACTCACCAACCTCTTCAGAGTTGGCGCCAAGCAGAATATCCAGCTGATCA

>1072_S3_L001_R1_001.fastq_258_1a_8
CCCCAACAACAGCGCTGGTAGTGGCTCAGCTGCTCAGGGTCCCACAAGCCATCTTGGACATGATCGCAGG
TGCCCACTGGGGAGTCCTAGCGGGCATAGCGTATTTCTCCATGGTGGGTAACTGGGCGAAGGTCCTGGTG
GTGCTGTTGCTGTTTGCCAGCGTCGATGCGAGCACCTACACCACCGGGGGAAGTGCTGCTAAGGCCGCGT
CTAAATTCACCAACCTCTTCAGAGTTGGCGCCAAGCAGAATATCCAGCTGATCA

>1072_S3_L001_R1_001.fastq_259_1a_8
CCCCAACGACAGCGCTGGTAGTGGCTCAGCTGCTCAGGGTCCCGCAAGCCATCTTGGACATGATCGCAGG
TGCCCACTGGGGAGTCCTAGCGGGCATAGCGTATTTCTCCATGGTGGGTAACTGGGCGAAGGTCCTGGTG
GTGCTGTTGCTGTTTGCCAGCGTCGATGCGAGCACCTACACCACCGGGGGAAGTGCTGCTAAGACCACGT
CTACACTCACCAACCTCTTCAGAGTTGGCGCCAAGCAGAATATCCAGCTGATCA

>1072_S3_L001_R1_001.fastq_260_1a_8
CCCCAACAACAGCGCTGGTAGTGGCTCAGCTGCTCAGGGTCCCGCAAGCCATCTTGGACATGATCGCAGG
TGCCCACTGGGGAGTCCCAGCGGGCATAGCGTATTTCTCCATGGTGGGTAACTGGGCGAAGGTCCTGGTG
GTGCTGTTGCTGTTTGCCAGCGTCGATGCGAGCACCTACACCACCGGGGGAAGTGCTGCTAAGGCCACGT
CTACACTCACCAACCTCTTCAGAGTTGGCGCCAAGCAGAATATCCAGCTGATCA

>1072_S3_L001_R1_001.fastq_261_1a_8
CCCCAACAACAGCGCTGGTAGTGGCTCAGCTGCTCAGGGTCCCGCAAGCCATCTTGGACATGATCGCAGG
TGCCCACTGGGGAGTCCTAGCGGGCATAGCGTATTTCTCCATGGTGGGTAACTGGGCGAAGGTCCTGGTG
GTGCTGTTGCTGTTTGCCAGCGTCGATGCGAGCACCTACACCACCAGGGGAAGTGCTGCTAAGGCCACGT
CTACACTCACCAACCTCTTCAGAGTTGGCGCCAAGCAGAATATCCAGCTGATCA

>1072_S3_L001_R1_001.fastq_262_1a_7
CCCCAACAACAGCGCTGGTAGTGGCTCAGCTACTCAGGGTCCCGCAAGCCATCTTGGACATGATCGCAGG
TGCCCACTGGGGAGTCCTAGCGGGCATAGCGTATTTCTCCATGGTGGGTAACTGGGCGAAGGTCCTGGTG
GTGCTGTTGCTGTTTGCCAGCGTCGATGCGAGCACCTACACCACCGGGGGAAGTGCTGCTAAGGCCACGT
CTACACTCACCAACCTCTTCAGAGTTGGCGCCAAGCAGAATATCCAGCTGATCA

>1072_S3_L001_R1_001.fastq_263_1a_7
CCCCAACAACAGCGCTGGTAGTGGCTCAGCTGCTCAGGGTCCCGCAAGCCATCTTGGACATGATCGCAGG
TGCCCACTGGGGAGTCCTAGCGGGCATAGCGTATTTCTCCATGGTGGGTAACTGGGCGAAGGTCCTGGTG
GTGCTGTTGCTGTTTGCCAGCGTCGATGCGAGCACCTACACCACCGGGGGAAGTGCTGCTAAGGCCACGT
CTACATTCACCAACCTCTTCAGAGTTGGCGCCAAGCAGAATATCCAGCTGATCA

>1072_S3_L001_R1_001.fastq_264_1a_7
CCCCAACAACAGCGCTGGTAGTGGCTCAGCTGCTCAGGGTCCCGCAAGCCATCTTGGACATGATCGCAGG
TGCCCACTGGGGAGTCCTAGCGGGCATAGCGTATTTCTCCATGGTGGGTAACTGGGCGAAGGTCCTGGTG
GTGCTGTTGCTGTTTGCCAGCGTCGATGCGAGCACCTACACCACCGGGGGAAGTGTTGCTAAGGCCACGT
CTACACTCACCAACCTCTTCAGAGTTGGCGCCAAGCAGAATATCCAGCTGATCA

>1072_S3_L001_R1_001.fastq_265_1a_7
CCCCAACAACAGCGCTGGTAGTGGCTCAGCTGCTCAGGGTCCCGCAAGCCATCTTGGACATGATCGCAGG
TGCCCACTGGGAAGTCCTAGCGGGCATAGCGTATTTCTCCATGGTGGGTAACTGGGCGAAGGTCCTGGTG
GTGCTGTTGCTGTTTGCCAGCGTCGATGCGAGCACCTACACCACCGGGGGAAGTGCTGCTAAGGCCACGT
CTACACTCACCAACCTCTTCAGAGTTGGCGCCAAGCAGAATATCCAGCTGATCA

>1072_S3_L001_R1_001.fastq_266_1a_7
CCCCAACAACAGCGCTGGTAGTGGCTCAGCTGCTCAGGGTCCCGCAAACCATCTTGGACATGATCGCAGG
TGCCCACTGGGGAGTCCTAGCGGGCATAGCGTATTTCTCCATGGTGGGTAACTGGGCGAAGGTCCTGGTG
GTGCTGTTGCTGTTTGCCAGCGTCGATGCGAGCACCTACACCACCGGGGGAAGTGCTGCTAAGGCCACGT
CTACACTCACCAACCTCTTCAGAGTTGGCGCCAAGCAGAATATCCAGCTGATCA

>1072_S3_L001_R1_001.fastq_267_1a_7
CCCCAACAACAGCGCTGGTAGTGGCTCAGCTGCTCAGGGTCCCGCAAGCCATCTTGGACATGATCGCAGG
TGCCCACTGGGGAGTCCTAGCGGGCATAGCGTATTTCTCCATGGTGGGTAACTGGGCGAAGGTCCTGGTG
GTGCTGTTGCTGTTTGCCAGCGTCGATGCGAGCACCTACACCACCGGGGGAAGTGCTGCTAAGGCCACGT
CTACACTCACCAACCTCTCCAGAGTTGGCGCCAAGCAGAATATCCAGCTGATCA

>1072_S3_L001_R1_001.fastq_268_1a_7
CCCCAACAACAGCGCTGGTAGTGGCTCAGCTGCTCAGGGTCCCGCAAGCCATCTTGGACATGATCGCAGG
TGCCCATTGGGGAGTCCTAGCGGGCATAGCGTATTTCTCCATGGTGGGTAACTGGGCGAAGGTCCTGGTG
GTGCTGTTGCTGTTTGCCAGCGTCGATGCGAGCACCTACACCACCGGGGGAAGTGCTGCTAAGGCCACGT
CTACACTCACCAACCTCTTCAGAGTTGGCGCCAAGCAGAATATCCAGCTGATCA

>1072_S3_L001_R1_001.fastq_269_1a_7
CCCCAACAACAGCGCTGGTAGTAGCTCAGCTGCTCAGGGTCCCGCAAGCCATCTTGGACATGATCGCAGG
TGCCCACTGGGGAGTCCTAGCGGGCATAGCGTATTTCTCCATGGTGGGTAACTGGGCGAAGGTCCTGGTG
GTGCTGTTGCTGTTTGCCAGCGTCGATGCGAGCACCTACACCACCGGGGGAAGTGCTGCTAAGGCCACGT
CTACACTCACCAACCTCTTCAGAGTTGGCGCCAAGCAGAATATCCAGCTGATCA

>1072_S3_L001_R1_001.fastq_270_1a_7
CCCCAACAACAGCGCTGGTAGTGGCTCAGCTGCTCGGGGTCCCGCAAGCCATCTTGGACATGATCGCAGG
TGCCCACTGGGGAGTCCTAGCGGGCATAGCGTATTTCTCCATGGTGGGTAACTGGGCGAAGGTCCTGGTA
GTGCTGTTGCTGTTTGCCAGCGTCGATGCGAGCACCTACACCACCGGGGGAAGTGCTGCTAAGGCCACGT
CTACACTCACCAACCTCTTCAGAGTTGGCGCCAAGCAGAATATCCAGCTGATCA

>1072_S3_L001_R1_001.fastq_271_1a_7
CCCCAACAACAGCGCTGGTAGTGGCTCAGCTGCTCAGGGTCCCGCAAGCCATCTTGGACATGATCGCAGG
TGCCCACTGGGGAGTCCTAGCGGGCATAGCGTATTTCTCCATGGTGGGTAACTGGGCGAAGGTCCTGGTG
GTGCTGTTGCTGTTTGCCAGCGTCGATGCGAGCACCTACACCACCGGGGGAAGTGCTGCTAAGACCACGT
CTACACTCACCAACCTCTTCAGAGTTGGCGCCAAGCAGAATATCCGGCTGATCA

>1072_S3_L001_R1_001.fastq_272_1a_7
CCCCAACAACAGCGCTGGTAGTGGCTCAGCTGCTCAGGGTCCCGCAAGCCGTCTTGGACATGATCGCAGG
TGCCCACTGGGGAGTCCTAGCGGGCATAGCGTATTTCTCCATGGTGGGTAACTGGGCGAAGGTCCTGGTG
GTGCTGTTGCTGTTTGCCAGCGTCGATGCTAGCACCCACACCACCGGGGGAAGTGCTGCTAGGGCCACGT
CTACATTCACCAACCTCTTCAGAGTTGGCGCCAAGCAGAATATCCAGCTGATCA

>1072_S3_L001_R1_001.fastq_273_1a_7
CCCCAACAACAGCGCTGGTAGTGGCTCAGCTGCTCAGGGTCCCGCAAGCCATCTTGGACATGATCGCAGG
TGCCCACTGGGGAGTCCTAGCGGGCATAGCGTATTTCTCCATGGTGGGTAACTGGGCGAAAGTCCTGGTA
GTGCTGTTGCTGTTTGCCAGCGTCGATGCGAGCACCTACACCACCGGGGGAAGTGCTGCTAAGGCCACGT
CTACACTCACCAACCTCTTCAGAGTTGGCGCCAAGCAGAATATCCAGCTGATCA

>1072_S3_L001_R1_001.fastq_274_1a_7
CCCCAACAACAGCGCTGGTAGTGGCTCAGCTGCTCAGGGTCCCGCAAGCCATCTTGGACATGATCGCAGG
TGCCCACTGGGGAGTCCTAGCGGGCATAGCGTATTTCTCCATGGTGGGTAACTGGGCGAAGATCCTGGTG
GTGCTGTTGCTGTTTGCCAGCGTCGATGCGAGCACCTACACCACCGGGGGAAGTGCTGCTAAGGCCACGT
CTACACTCACCAACCTCTTCAGAGTTGGCGCCAAGCAGAATATCCAGCTGATCA

>1072_S3_L001_R1_001.fastq_275_1a_7
CCCCAACAACAGCGCTGGTAGTGGCTCAGCTGCTCAGGGTCCCGCAAGCCATCTTGGACATGATCGCAGG
TGCCCACTGGGGAGTCCTAGCGGGCATAGCGTATTTCTCCATGGTGGGTAACTGGGCGAAGGTCCTGGTG
GTGCTGTTGCTGTTTGCCAGCGTCGATGCGAGCACCTACACCACCGGGGAAAGTGCTGCTAAGGCCACGT
CTACACTCACCAACCTCTTCAGAGTTGGCGCCAAGCAGAATATCCAGCTGATCA

>1072_S3_L001_R1_001.fastq_276_1a_7
CCCCAACAACAGCGCTGGTAGTGGCTCAGCTGCTCAGGGTCCCGCAAGCCATCTTGGACATGATCGCAGG
TGCCCACTGGGGAGTCCTAGCGGGCATAGCGTATTTCTCCATGGTGGGTAACTGGGCGAAGGTCCTGGTG
GTGCTGTTGCTGTTTGCCAGCGTCGATGCGAGCACCTACACCACCGGGGGAAGTGCTACTAAGGCCACGT
CTACACTCACCAACCTCTTCAGAGTTGGCGCCAAGCAGAATATCCAGCTGATCA

>1072_S3_L001_R1_001.fastq_277_1a_7
CCCCAACAACAGCGCTGGTAGTGGCTCAGCTGCTCAGGGTCCCGCAAGCCATCTTGGACATGATCGCAGG
TGCCCACTGGGGAGTCCTAGCGGGCATAGCGTATTTCTCCATGGTGGGTAACTGGGCGAAGGTCCTGGTG
GTGCTGTTGCTGTTTGCCAGCGTCGATGCGAGCACCTACACCACCGGGGGAAGTGCTGCTAAGGCCACTT
CTACACTCACCAACCTCTTCAGAGTTGGCGCCAAGCAGAATATCCAGCTGATCA

>1072_S3_L001_R1_001.fastq_278_1a_7
CCCCAACAACAGCGCTGGTAGTGGCTCAGCTGCTCAGGGTCCCGCAAGCCATCTTGGACATGATCGCAGG
TGCCCACTGGGGAGTCCTAGCGGGCATAGCGCATTTCTCCATGGTGGGTAACTGGGCGAAGGTCCTGGTG
GTGCTGTTGCTGTTTGCCAGCGTCGATGCGAGCACCTACACCACCGGGGGAAGTGCTGCTAAGGCCACGT
CTACACTCACCAACCTCTTCAGAGTTGGCGCCAAGCAGAATATCCAGCTGATCA

>1072_S3_L001_R1_001.fastq_279_1a_7
CCCCAACAACAGCGCTGGTAGTGGCTCAGCTGCTCAGGGTCCCGCAAGCCGTCTTGGACATGATCGCAGG
TGCCCACTGGGGAGTCCTAGCGGGCATAGCGTATTTCTCCATGGTGGGTAACTGGGCGAAGGTCCTGGTG
GTGCTGTTGCTGTTTGCCAGCGTCGATGCGAGCACCTACACCACCGGGGGAAGTGCTGCTAAGACCACGT
CTACACTCACCAACCTCTTCAGAGTTGGCGCCAAGCAGAATATCCAGCTGATCA

>1072_S3_L001_R1_001.fastq_280_1a_7
CCCCAACAACAGCGCTGGTAGTGGCTCAGCTGCTCAGGGTCCCGCAAGCCATCTTGGACATGATCGCAGG
TGCCCACTGGGGAGTCCTAGCGGGCATAGCGTATTTCTCCGTGGTGGGTAACTGGGCGAAGGTCCTGGTG
GTGCTGTTGCTGTTTGCCAGCGTCGATGCGAGCACCTACACCACCGGGGGAAGTGCTGCTAAGGCCACGT
CTACACTCACCAACCTCTTCAGAGTTGGCGCCAAGCAGAATATCCAGCTGATCA

>1072_S3_L001_R1_001.fastq_281_1a_7
CCCCAACAACAGCGCTGGTAGTGGCTCAGCTGCTCAGGGTCCCGCAAGCCATCTTGGACATGATCGCAGG
TGCCCACCGGGGAGTCCTAGCGGGCATAGCGTATTTCTCCATGGTGGGTAACTGGGCGAAGGTCCTGGTG
GTGCTGTTGCTGTTTGCCAGCGTCGATGCGAGCACCTACACCACCGGGGGAAGTGCTGCTAAGACCACGT
CTACACTCACCAACCTCTTCAGAGTTGGCGCCAAGCAGAATATCCAGCTGATCA

>1072_S3_L001_R1_001.fastq_282_1a_7
CCCCAACAACAGCGCTGGTAGTGGCTCAGCTGCTCAGGGTCCCGCAAGCCATCTTGGACATGATCGCAGG
TGCCCACTGGGGAGTCCTAGCGGGCATAGCGTATTTCTCCATGGTGGGTAACTGGGCGAAGGTCCTGGTG
GTGCTGTTGCTGTTCGCCAGCGTCGATGCGAGCACCTACACCACCGGGGGAAGTGCTGCTAAGACCACGT
CTACACTCACCAACCTCTTCAGAGTTGGCGCCAAGCAGAATATCCAGCTGATCA

>1072_S3_L001_R1_001.fastq_283_1a_7
CCCCAACAACAGCGCTGGTAGTGGCTCAGCTGCTCAGGGTCCCGCAAGCCATCTTGGACATGATCGCAGG
TGCCCACTGGGGAGTCCTAGCGGGCATAGCGTATTTCTCCATGGTGGGTAACTGGGCGAAGGTCTTGGTG
GTGCTGTTGCTGTTTGCCAGCGTCGATGCGAGCACCTACACCACCGGGGGAAGTGCTGCTAAGACCACGT
CTACACTCACCAACCTCTTCAGAGTTGGCGCCAAGCAGAATATCCAGCTGATCA

>1072_S3_L001_R1_001.fastq_284_1a_7
CCCCAACAACAGCGCTGGTAGTGGCTCAGCTGCTCAGGGTCCCGCAAGCCATCTTGGACATGATCGCAGG
TGCCCACTGGGGAGTCCTAGCGGGCATAGCGTATTTCTCCATGGTGGGTAACTGGGCGAAGGTCCTGGTG
GTGCTGTTGCTGTTTACCAGCGTCGATGCGAGCACCTACACCACCGGGGGAAGTGCTGCTAAGGCCACGT
CTACACTCACCAACCTCTTCAGAGTTGGCGCCAAGCAGAATATCCAGCTGATCA

>1072_S3_L001_R1_001.fastq_285_1a_7
CCCCAACAACAGCGCTGGTAGTGGCTCAGCTGCTCAGGGTCCCGCAAGCCATCTTGGACATGATCGCAGG
TGCCCACTGGGGAGTCCTAGCGGGCATAGCGTATTTCTCCATGGTGGGTAACTGGGCGAAGGTCCTGGTG
GTGCTGTTGCTGTTTGCCAGCGTCGATGCGAGCACCTACACCACCGGGGGAAGTGCTGCTAAGGCCACGT
CTACACTCACCAACCTTTTCAGAGTTGGCGCCAAGCAGAATATCCAGCTGATCA

>1072_S3_L001_R1_001.fastq_286_1a_7
CCCCAACAACAGCGCTGGTAGTGGCTCAGCTGCTCAGGGTCCCGCAAGCCATCTTGGACATGATCGCAGG
TGCCCACTGGGGAGTCCTAGCGGGCATAGCGTATTTCTCCATGGTGGGTAGCTGGGCGAAGGTCCTGGTG
GTGCTGTTGCTGTTTGCCAGCGTCGATGCGAGCACCTACACCACCGGGGGAAGTGCTGCTAAGACCACGT
CTACACTCACCAACCTCTTCAGAGTTGGCGCCAAGCAGAATATCCAGCTGATCA

>1072_S3_L001_R1_001.fastq_287_1a_7
CCCCAACAACAGCGCTGGTAGTGGCTCAGCTGCTCAGGGTCCCGCAAGCCATCTTGGACATGATCGCAGG
TGCCCACTGGGGAGTCCTAGCGGGCATAGCGTATTTCTCCATGGTGGGTAACTGGGCGAAGGTCCTGGTG
GTGCTGTTGCTGTTTGCCAGCGTCGATGCGAGCACCTACACCACCGGGGGAAGTGCTGCTAAGACCACGT
CTACACTCACCAACCTCTTCAGAGTTGGCGCCAAGCAGAGTATCCAGCTGATCA

>1072_S3_L001_R1_001.fastq_288_1a_7
CCCCAACAACAGCGCTGGTAGTGGCTCAGCTGCTCAGGGTCCCGCAAGCCATCTTGGACATGATCGCAGG
TGCCCACTGGGGAGTCCTAGCGGGCATAGCGTATTTCTCCATGGTGGGTAACTGGGCGAAGGTCCTGGTG
GTGCTGTTGCTGTTTGCCAGCGTCGATGCGAGCACCTACACCACCGGGGGGAGTGCTGCTAAGACCACGT
CTACACTCACCAACCTCTTCAGAGTTGGCGCCAAGCAGAATATCCAGCTGATCA

>1072_S3_L001_R1_001.fastq_289_1a_7
CCCCAACAACAGCGCTGGTAGTGGCTCAGCTGCTCAGGGTCCCGCAAGCCATCTTGGACATGATCGCAGG
TGCCCACTGGGGAGTCCTAGCGGGCATAGCGTATTTCTCCATGGTGGGTAACTGGGCGAAGGCCCTGGTG
GTGCTGTTGCTGTTTGCCAGCGTCGATGCGAGCACCTACACCACCGGGGGAAGTGCTGCTAAGACCACGT
CTACACTCACCAACCTCTTCAGAGTTGGCGCCAAGCAGAATATCCAGCTGATCA

>1072_S3_L001_R1_001.fastq_290_1a_7
CCCCAACAACAGCGCTGGTAGTGGCTCAGCTGCTCAGGGTCCCGCAAGCCATCTTGGACATGATCGCAGG
TGCCCACTGGGGAGTCCTAGCGGGCATAGCGTATTTCTCCATGGTGGGTAACTGGGCGAAGGTCCCGGTG
GTGCTGTTGCTGTTTGCCAGCGTCGATGCGAGCACCTACACCACCGGGGGAAGTGCTGCTAAGACCACGT
CTACACTCACCAACCTCTTCAGAGTTGGCGCCAAGCAGAATATCCAGCTGATCA

>1072_S3_L001_R1_001.fastq_291_1a_7
CCCCAACAACAGCGCTGGTAGTGGCTCAGCTGCTCAGGGTCCCGCAAGCCATCTTGGACATGATCGCAGG
TGCCCACTGGGGAGTCCTAGCGGGCATAGCGTACTTCTCCATGGTGGGTAACTGGGCGAAGGTCCTGGTG
GTGCTGTTGCTGTTTGCCAGCGTCGATGCGAGCACCTACACCACCGGGGGAAGTGCTGCTAAGACCACGT
CTACACTCACCAACCTCTTCAGAGTTGGCGCCAAGCAGAATATCCAGCTGATCA

>1072_S3_L001_R1_001.fastq_292_1a_7
CCCCAACAACAGCGCTGGTAGTGGCTCAGCTGCTCAGGGTCCCGCAAGCCATCTTGGACATGATCGCAGG
TGCCCACTGGGGAGTCCTAGCGGGCATAGCGTATTTCTCCATGGTGGGTAACTGGGCGAAGGTCCTGGTG
GTGCTGTTGCTGTTTGCCAGCGTCGATGCGAGCACCTACACCACCGGGGGAAGTGCTGCTAAGGCCACGT
CTACACTCACCAACCTCTTCAGAGTTGGCGCCAAGCAGAATATCCAGTTGATCA

>1072_S3_L001_R1_001.fastq_293_1a_7
CCCCAACAACAGCGCTGGTAGTGGCTCAGCTGCTCAGGGTCCCGCAAGCCATCTTGGACATGATCGCAGG
TGCCCACTGGGGAGTCCTAGCGGGCATAGCGTATTTCTCCATGTTGGGTAACTGGGCGAAGGTCCTGGTG
GTGCTGCTGCTGTTTGCCAGCGTCGATGCGAGCACCCACACCACCGGGGGAAGTGCTGCTAGGGCCACGT
CTACATTCACCAACCTCTTCAGAGTTGGCGCCAAGCAGAATATCCAGCTGATCA

>1072_S3_L001_R1_001.fastq_294_1a_7
CCCCAACAACAGCGCTGATAGTGGCTCAGCTGCTCAGGGTCCCGCAAGCCATCTTGGACATGATCGCAGG
TGCCCACTGGGGAGTCCTAGCGGGCATAGCGTATTTCTCCATGGTGGGTAACTGGGCGAAGGTCCTGGTG
GTGCTGTTGCTGTTTGCCAGCGTCGATGCGAGCACCTACACCACCGGGGGAAGTGCTGCTAAGACCACGT
CTACACTCACCAACCTCTTCAGAGTTGGCGCCAAGCAGAATATCCAGCTGATCA

>1072_S3_L001_R1_001.fastq_295_1a_7
CCCCAACAACAGCGCTGGTAGTGGCTCAGCTGCTCAGGGTCCCGCAAGCCATCTTGGACATGATCGCAGG
TGCCCACTGGGGAGTCCTAGCGGGCATAGCGTATTTCTCCATGGTGGGTAACTGGGCGAAGGTCCTGGTA
GTGCTGTTGCTGTTTGCCAGCGTCGATGCGAGCACCTACACCACCGGGGGAAGTGCTGCTAAGGCCACGT
CTACACTCACCAACCTCTTCAGCGTTGGCGCCAAGCAGAATATCCAGCTGATCA

>1072_S3_L001_R1_001.fastq_296_1a_7
CCCCAACAACAGCGCTGGTAGTGGCTCAGCTGCTCAGGGTCCCGCAAGCCATCTTGGACATGATCGCAGG
TGCCCACTGGGGAGTCCTAGCGGGCATAGCGTATTTCTCCATGGTGGGTAACTGGGCGAGGGTCCTGGTG
GTGCTGTTGCTGTTTGCCAGCGTCGATGCGAGCACCTACACCACCGGGGGAAGTGCTGCTAAGGCCACGT
CTACACTCACCAACCTCTTCAGAGTTGGCGCCAAGCAGAATATCCAGCTGATCA

>1072_S3_L001_R1_001.fastq_297_1a_7
CCCCAACAACAGCGCTGGTAGTGGCTCAGCTGCTTAGGGTCCCGCAAGCCATCTTGGACATGATCGCAGG
TGCCCACTGGGGAGTCCTAGCGGGCATAGCGTATTTCTCCATGGTGGGTAACTGGGCGAAGGTCCTGGTG
GTGCTGTTGCTGTTTGCCAGCGTCGATGCGAGCACCTACACCACCGGGGGAAGTGCTGCTAAGGCCACGT
CTACACTCACCAACCTCTTCAGAGTTGGCGCCAAGCAGAATATCCAGCTGATCA

>1072_S3_L001_R1_001.fastq_298_1a_7
CCCCAACAACAGCGCTGGTAGTGGCTCAGCTGCTCAGGGTCCCGCAAGCCATCTTGGACATGATCGCAGG
TGCCCACTGGGGAGTCCTAGCGGGCATAGCGTACTTCTCCATGGTGGGTAACTGGGCGAAGGTCCTGGTG
GTGCTGTTGCTGTTTGCCAGCGTCGATGCGAGCACCTACACCACCGGGGGAAGTGCTGCTAAGGCCACGT
CTACACTCACCAACCTCTTCAGAGTTGGCGCCAAGCAGAATATCCAGCTGATCA

>1072_S3_L001_R1_001.fastq_299_1a_6
CCCCAACAACAGCGCTGGTAGTGGCTCAGCTGCTCAGGGTCCCGCAAGCCATCTTGGACATGATCGCAGG
TGCCCACTGGGGAGTCCTAGCGGGCATAGCGTATTTCTCCATGGTGGGTAACTGGGCGAAGGTCCTGGTG
GTGCTGTTGCTGTTTGCCAGCGTCGATGCGAGCACCTACACCACCGGGGGAAGTGCTGCTAAGACCACAT
CTACACTCACCAACCTCTTCAGAGTTGGCGCCAAGCAGAATATCCAGCTGATCA

>1072_S3_L001_R1_001.fastq_300_1a_6
CCCCAACAACAGCGCTAGTAGTGGCTCAGCTGCTCAGGGTCCCGCAAGCCATCTTGGACATGATCGCAGG
TGCCCACTGGGGAGTCCTAGCGGGCATAGCGTATTTCTCCATGGTGGGTAACTGGGCGAAGGTCCTGGTG
GTGCTGTTGCTGTTTGCCAGCGTCGATGCGAGCACCCACACCACCGGGGGAAGTGCTGCTAGGGCCACGT
CTACATTCACCAACCTCTTCAGAGTTGGCGCCAAGCAGAATATCCAGCTGATCA

>1072_S3_L001_R1_001.fastq_301_1a_6
CCCCGACAACAGCGCTGGTAGTGGCTCAGCTGCTCAGGGTCCCGCAAGCCATCTTGGACATGATCGCAGG
TGCCCACTGGGGAGTCCTAGCGGGCATAGCGTATTTCTCCATGGTGGGTAACTGGGCGAAGGTCCTGGTG
GTGCTGTTGCTGTTTGCCAGCGTCGATGCGAGCACCTACACCACCGGGGGAAGTGCTGCTAAGACCACGT
CTACACTCACCAACCTCTTCAGAGTTGGCGCCAAGCAGAATATCCAGCTGATCA

>1072_S3_L001_R1_001.fastq_302_1a_6
CCCCAACAACAGCGCTGGTAGTGGCTCAGCTGCTCAGGGTCCCGCAAGCCATCTTGGACATGATCGCAGG
TGCCCGCTGGGGAGTCCTAGCGGGCATAGCGTATTTCTCCATGGTGGGTAACTGGGCGAAGGTCCTGGTG
GTGCTGTTGCTGTTTGCCAGCGTCGATGCGAGCACCTACACCACCGGGGGAAGTGCTGCTAAGGCCACGT
CTACACTCACCAACCTCTTCAGAGTTGGCGCCAAGCAGAATATCCAGCTGATCA

>1072_S3_L001_R1_001.fastq_303_1a_6
CCCCAACAACAGCGCTGGTAGTGGCTCAGCTGCTCAGGGTCCCGCAAGCCATCTTGGACATGATCGCAGG
TGCCCACTGGGGAGTCCTAGCGGGCATAGCGTATTTCTCCATGGTGGGTAACTGGGCGAAGGTCCTGGTG
GTGCTGTTGCTGTTTGCCAGCGTCGATGCGAGCACCTACACCACCGGGGGAAGTGCTGCTAAGGCCACGT
CTACACTCACTAACCTCTTCAGAGTTGGCGCCAAGCAGAATATCCAGCTGATCA

>1072_S3_L001_R1_001.fastq_305_1a_6
CCCCAACAACAGCGCTGGTAGTGGCTCAGCTGCTCAGGGTCCCGCAAGCCATCTTGGACATGATCGCAGG
TGCCCACTGGGGAGTCCTAGCGGGCATAGCGTATTTCTCCATGGTGGGTAACTGGGCGAAGGTCCTGGTG
GTGCTGTTGCTGTTTGCCAGCGTCGATGCGAGCACCTACACCACCGGGGGAAGTGCTGCTAAGACCACGT
CTACACTCACCAACCTCTTCAGAGTTGGCGCCAAGCGGAATATCCAGCTGATCA

>1072_S3_L001_R1_001.fastq_306_1a_6
CCCCAACAACAGCGCTGGTAGTGGCTCAGCTGCTCAGGGTCCCGCAAGCTATCTTGGACATGATCGCAGG
TGCCCACTGGGGAGTCCTAGCGGGCATAGCGTATTTCTCCATGGTGGGTAACTGGGCGAAGGTCCTGGTG
GTGCTGTTGCTGTTTGCCAGCGTCGATGCGAGCACCTACACCACCGGGGGAAGTGCTGCTAAGACCACGT
CTACACTCACCAACCTCTTCAGAGTTGGCGCCAAGCAGAATATCCAGCTGATCA

>1072_S3_L001_R1_001.fastq_307_1a_6
CCCCAACAACAGCGCTGGTAGTGGCTCAGCTGCTCAGGGTCCCGCAAGCCATCTTGGACATGATCGCAGG
TGCCCACTGGGGAGTCCTAGCGGGCATAGCGTATTTCTCCATGGTGGGTAACTGGGCGAAGGTCCTGGTG
GTGCTGTTGCTGTTTGCCAGCGTCGATGCGAGCACCTACACCACCGGGGGAAGTGCTGCTAAGGCCGCAT
CTAAATTCACCAGCCTCTTCAGTGTTGGCGCCAAGCAGAATATCCAGCTGATCA

>1072_S3_L001_R1_001.fastq_308_1a_6
CCCCAACAACAGCGCTGGTAGTGGCTCAGCTGCTCAGGGTCCCGCAAGCCATCTTGGACATGATCGCAGG
TGCCCACTGGGGAGTCCTAGCGGGCATAGCGTATTTCTCCATGGTGGGTAACTGGGCGAAGGTCCTGGTG
GTGCTGTTGCTGTTTGCCAGCGTTGATGCGAGCACCCACACCACCGGGGGAAGTGCTGCTAGGGCCACGT
CTACATTCACCAACCTCTTCAGAGTTGGCGCCAAGCAGAATATCCAGCTGATCA

>1072_S3_L001_R1_001.fastq_309_1a_6
CCCCAACAACAGCGCTGGTAGTGGCTCAGCTGCTCAGGGTCCCGCAAGCCATCTTGGACATGATCGCAGG
TGCCCACTGGGGAGTCCTAGCGGGCATAGCGTATTTCTCCATGGTGGGTAACTGGGCGAAGGTCCTGGTG
GTGCTGTTGCTGTTTGCCAGCGTCGATGCGAGCACCTACACCACCGGGGGAAGTGCTGCTAGGACCACGT
CTACATTCACCAACCTCTTCAGAGTTGGCGCCAAGCAGAATATCCAGCTGATCA

>1072_S3_L001_R1_001.fastq_310_1a_6
CCCCAACAACAGCGCTGGTAGTGGCTCAGCTGCTCAGGGTCCCGCAAGCCATCTTGGACATGATCGCAGG
TGCCCACTGGGGAGTCCTAGCGGGCATAGCGTATTTCTCCATGGTGGGTAACTGGGCGAAGGTCCTGATG
GTGCTGTTGCTGTTTGCCAGCGTCGATGCGAGCACCTACACCACCGGGGGAAGTGCTGCTAAGGCCACGT
CTACACTCACCAACCTCTTCAGAGTTGGCGCCAAGCAGAATATCCAGCTGATCA

>1072_S3_L001_R1_001.fastq_311_1a_6
CCCCAACAACAGCGCTGGTAGTGGCTCAGCTGCTCAGGGTCCCGCAAGCTATCTTGGACATGATCGCAGG
TGCCCACTGGGGAGTCCTAGCGGGCATAGCGTATTTCTCCATGGTGGGTAACTGGGCGAAGGTCCTGGTG
GTGCTGTTGCTGTTTGCCAGCGTCGATGCGAGCACCTACACCACCGGGGGAAGTGCTGCTAAGGCCACGT
CTACACTCACCAACCTCTTCAGAGTTGGCGCCAAGCAGAATATCCAGCTGATCA

>1072_S3_L001_R1_001.fastq_312_1a_6
CCCCAACAACAGCGCTGGTAGTGGCTCAGCTGCTCAGGGTCCCGCAAGCCATCTTGGACATGATCGCAGG
TGCCCACTGGGGAGTCCTAGCGGGCATAGCGTATTTCTCCATGGTGGGTAACTGGGCGAAGGTCCTGGTG
GTGCTGTTGCTGTTTGCCAGCGTCGATGCGAGCACCTACACCACCGGGGGAAGTGCTGCTAAGGCCACGT
CTACACTCACCAACCTCTTCAGAGTTGGCGTCAAGCAGAATATCCAGCTGATCA

>1072_S3_L001_R1_001.fastq_314_1a_6
CCCCAACAACAGCGCTGGTAGTGGCTCAGCTGCTCAGGGTCCCGCAAGCCATCTTGGACATGATCGCAGG
TGCCCACTGGGGAGTCCTAGCGGGCATAGCGTATTTCTCCATGGTGGGTAACTGGGCGAAGGTCCTGGTG
GTGCTGTTGCTGTTTGCCAGCGTCGATGCGAGCACCTACACCACCGGGGGAAGTGCTGCTAAGACCACGT
CTACACTCACCAACCTCTTCAGAGTTGGCGCCAAGCAGAATATCCAGCTGACCA

>1072_S3_L001_R1_001.fastq_315_1a_6
CCCCAACAACAGCGCTGGTAGTGGCTCAGCTGCTCAGGGTCCCGCAAGCCATCTTGGACATGATCGCAGG
TGCCCACTGGGGAGTCCTAGCGGGCATAGCGTATTTCTCCATGGTGGGTAACTGGGCGAAGGTCCTGGTG
GTGTTGTTGCTGTTTGCCAGCGTCGATGCGAGCACCTACACCACCGGGGGAAGTGCTGCTAAGGCCACGT
CTACACTCACCAACCTCTTCAGAGTTGGCGCCAAGCAGAATATCCAGCTGATCA

>1072_S3_L001_R1_001.fastq_316_1a_6
CCCCAACAACAGCGCTGGTAGTGGCTCAGCTGCTCAGGGTCCCGCAAGCCATCTTGGACATGATCGCAGG
TGCCCACTGGGGAGTCCTAGCGGGCATAGCGTATTTCTCCATGGTGGGTAACTGGGCGAAGGTCCTGGTG
GTGCTGTTGCTGTTTGCCAGCATCGATGCGAGCACCTACACCACCGGGGGAAGTGCTGCTAAGGCCACGT
CTACACTCACCAACCTCTTCAGAGTTGGCGCCAAGCAGAATATCCAGCTGATCA

>1072_S3_L001_R1_001.fastq_317_1a_6
CCCCAACAACAGCGCTGGTAGTGGCTCAGCTGCTCAGGGTCCCGCAAGCCATCTTGGACATGATCGCAGG
TGCCCACTGGGGAGTCCTAGCGGGCATAGCGTATTTCTCCATGGGGGGTAACTGGGCGAAGGTCCTGGTG
GTGCTGTTGCTGTTTGCCAGCGTCGATGCGAGCACCTACACCACCGGGGGAAGTGCTGCTAAGGCCACGT
CTACACTCACCAACCTCTTCAGAGTTGGCGCCAAGCAGAATATCCAGCTGATCA

>1072_S3_L001_R1_001.fastq_318_1a_6
CCCCAACAACAGCGCTGGTAGTGGCTCAGCTGCTCAGGGTCCCGCAAGCCATCTTGGACATGATCGCAGG
TGCCCACTGGGGAGTCCTAGCGGGCATAGCGTATTTCTCCATGGTGGGTAACTGGGCGAAGGTCCTGGTG
GCGCTGTTGCTGTTTGCCAGCGTCGATGCGAGCACCTACACCACCGGGGGAAGTGCTGCTAAGACCACGT
CTACACTCACCAACCTCTTCAGAGTTGGCGCCAAGCAGAATATCCAGCTGATCA

>1072_S3_L001_R1_001.fastq_319_1a_6
CCCCAACAACAGCGCTGGTAGTGGCTCAGCTGCTCAGGGTCCCGCAAGCCATCTTGGACATGATCGCAGG
TGCCCACTGGGGAGTCCTAGCGGGCATAGCGTATTTCTCCATGGTGGGTAACTGGGCGAAGGTCCTGGTG
GTGCTGTTGCTGTTTGCCAGCGTCGATGCGAGCACCTACACCACCGGGGGAAGTGCTGCTAAAGCCGCGT
CTAAATTCACCAGCCTCTTCAGTGTTGGCGCCAAGCAGAATATCCAGCTGATCA

>1072_S3_L001_R1_001.fastq_320_1a_6
CCCCAACAACAGCGCTGGTAGTGGCTCAGCTGCTCAGGGTCCCGCAAGCCATCTTGGACATGATCGCAGG
TGCCCACTGGGGAGTCCTAGCGGGCATAGCGTATTTCTCCATGGTGGGTAACTGGGCGAAGGTCCTGGTG
GTGCTGTTGCTGTTTGCCAGCGTCGATGCGAGCACCTACACCACCGGGGGAAGTGCTGCTAAGGCCACGT
CTACACTCACCAACCTCTTCAGAGTTAGCGCCAAGCAGAATATCCAGCTGATCA

>1072_S3_L001_R1_001.fastq_321_1a_6
CCCCAACAACAGCGCTGGTAGTGGCTCAGCTGCTCAGGGTCCCGCAAGCCATCTTGGACATGATCGCAGG
TGCCCACTGGGGAGTCCTAGCGGGCATAGCGTATTTCTCCATGGTGGGTAACTGGGCGAAGGTCCTGGTG
GTGCTGTTGCTGTTTGCCAGCGTCGATGCGAGCACCTACACCACCGGGGGAAGTGCTGCTAAGGCCGCGT
CTAAATTCACCAACCTCTTCAGAGTTGGCGCCAAGCAGAATATCCAGCTGATCA

>1072_S3_L001_R1_001.fastq_322_1a_6
CCCCAACAACAGCGCTGGTAGTGGCTCAGCTGCTCAGGGTCCTGCAAGCCATCTTGGACATGATCGCAGG
TGCCCACTGGGGAGTCCTAGCGGGCATAGCGTATTTCTCCATGGTGGGTAACTGGGCGAAGGTCCTGGTG
GTGCTGTTGCTGTTTGCCAGCGTCGATGCGAGCACCTACACCACCGGGGGAAGTGCTGCTAAGGCCACGT
CTACACTCACCAACCTCTTCAGAGTTGGCGCCAAGCAGAATATCCAGCTGATCA

>1072_S3_L001_R1_001.fastq_323_1a_6
CCCCAACAACAGCGCTGGTAGTGGCTCAGCTGCTCAGGGTCCCGCAAGCCATCTTGGACATGATCGCAGG
TGCCCACTGGGGAGTCCTAGCGGGCATAGCGTATTTCTCCATGGTGGGTAACTGGGCGAAGGTCCTGGTG
GTGCTGCTGCTGTTTGCCAGCGTCGATGCGAGCACCTACACCACCGGGGGAAGTGCTGCTAAGACCACGT
CTACACTCACCAACCTCTTCAGAGTTGGCGCCAAGCAGAATATCCAGCTGATCA

>1072_S3_L001_R1_001.fastq_324_1a_6
CCCCAACAACAGCGCTGGTAGTGGCTCAGCTGCTCAGGGTCCCGCAAGCCATCTTGGACATGATCGCAGG
TGCCCACTGGGGAGTCCTAGCGGGCATAGCATATTTCTCCATGGTGGGTAACTGGGCGAAGGTCCTGGTG
GTGCTGTTGCTGTTTGCCAGCGTCGATGCGAGCACCTACACCACCGGGGGAAGTGCTGCTAAGGCCACGT
CTACACTCACCAACCTCTTCAGAGTTGGCGCCAAGCAGAATATCCAGCTGATCA

>1072_S3_L001_R1_001.fastq_325_1a_6
CCCCAACAACAGCGCTGGTAGTGGCTCAGCTGCTCAGGGTCCCGCAAGCCATCTTGGACATGATCGCAGG
TGCCCACTGGGGAGTCCTAGCGGGCATAGCGTATTTCTCCATGGTGGGTAACTGGGCGAAGGTCCTGGTG
GTGCTGTTGCTGTTTGCCAGCGTCGATGCGAGCACCTACACCACCGGGGGAAGTGCTGCTAAGACCACGT
CTACACTTACCAACCTCTTCAGAGTTGGCGCCAAGCAGAATATCCAGCTGATCA

>1072_S3_L001_R1_001.fastq_326_1a_6
CCCCAACAACAGCGCTGGTAGTGGCTCAGCTGCTCAGGGTCCCGCAAGCCATCTTGGACATGATCGCAGG
CGCCCACTGGGGAGTCCTAGCGGGCATAGCGTATTTCTCCATGGTGGGTAACTGGGCGAAGGTCCTGGTG
GTGCTGTTGCTGTTTGCCAGCGTCGATGCGAGCACCTACACCACCGGGGGAAGTGCTGCTAAGACCACGT
CTACACTCACCAACCTCTTCAGAGTTGGCGCCAAGCAGAATATCCAGCTGATCA

>1072_S3_L001_R1_001.fastq_327_1a_6
CCCCAACAACAGCGCTGGTAGTGGCTCAGCTGCTCAGGGTCCCGCAAGCCATCTTGGACATGATCGCAGG
TGCCCACTGGGGAGTCCTAGCGGGCATAGCGTATTTCTCCATGGTGGGTAACTGGGCGAAGGTCCTGGTG
GTGCTGTTGCTGTCTGCCAGCGTCGATGCGAGCACCTACACCACCGGGGGAAGTGCTGCTAAGACCACGT
CTACACTCACCAACCTCTTCAGAGTTGGCGCCAAGCAGAATATCCAGCTGATCA

>1072_S3_L001_R1_001.fastq_328_1a_6
CCCCAACAACAGCGCTGGTAGTGGCTCAGCTGCTCAGGGTCCCGCAAGCCATCTTGGACATGATCGCAGG
TGCCCACTGGGGAGTCCTAGCGGGCATAGCGTATTTCTCCATGGTGGGTAACTGGGCGAAGGTCCTGGTG
GTGCTGTTGCTGTTTGCCAGCGTCGATGCGAGCACCTACACCACCGGGGGAAGTGCTGCTAAGGCCACGT
CTACACTCACCAACCTCTTCAGAGTTGGCGCCAAGCAAAATATCCAGCTGATCA

>1072_S3_L001_R1_001.fastq_329_1a_6
CCCCAACAACAGCGCTGGTAGTGGCTCAGCTGCTCAGGGTCCCGCAAGCCATCTTGGACATGATCGCAGG
TGCCCACTGGGGAGTCCTAGTGGGCATAGCGTATTTCTCCATGGTGGGTAACTGGGCGAAGGTCCTGGTG
GTGCTGTTGCTGTTTGCCAGCGTCGATGCGAGCACCTACACCACCGGGGGAAGTGCTGCTAAGGCCACGT
CTACACTCACCAACCTCTTCAGAGTTGGCGCCAAGCAGAATATCCAGCTGATCA

>1072_S3_L001_R1_001.fastq_330_1a_6
CCCCAACAACAGCGCTGGTAGTGGCTCAGCTGCTCAGGGTCCCGCAAGCCATCTTGGACATGATCGCAGG
TGCCCACTGGGGAGTCCTAGCGGGCATAGCGTATTTCTCCATGGTGGGTAACTGGGCGAAGGTCCTGGTG
GTGCTGTTGCTGTTTGCCAGCGTCGATGCGAGCACCTACACCACCGGGGGAAGTGCTGCTAGGGCCGCGT
CAACATTCACCAGCCTCTTCAGTGTTGGCGCCAAGCAGAATATCCAGCTGATCA

>1072_S3_L001_R1_001.fastq_331_1a_6
CCCCAACAACAGCGCTGGTAGTGGCTCAGCTGCTCAGGGTCCCGCAAGCCATCTTGGACATGATCGCAGG
TGCCCACTGGGGAGTCCTAGCGGGCATAGCGTATTTCTCCATGGTGGGTAACTGGGCGAAGGTCCTGGTG
GTGCTGTTGCTGTTTGCCAGCGTCGATGCGAGCACCTACACCACCGGGGGAAGTGCTGCTAAGACCACGC
CTACACTCACCAACCTCTTCAGAGTTGGCGCCAAGCAGAATATCCAGCTGATCA

>1072_S3_L001_R1_001.fastq_332_1a_6
CCCCAACAACAGCGCTGGTAGTGGCTCAGCTGCTCAGGGTCCCGCAAGCCATCTTGGACATGATCGCAGG
TGTCCACTGGGGAGTCCTAGCGGGCATAGCGTATTTCTCCATGGTGGGTAACTGGGCGAAGGTCCTGGTG
GTGCTGTTGCTGTTTGCCAGCGTCGATGCGAGCACCTACACCACCGGGGGAAGTGCTGCTAAGGCCACGT
CTACACTCACCAACCTCTTCAGAGTTGGCGCCAAGCAGAATATCCAGCTGATCA

>1072_S3_L001_R1_001.fastq_333_1a_6
CCCCAACAACAGCGCTGGTAGTGGCTCAGCTGCTCAGGGTCCCGCAAGCCATCTTGGACATGATCGCAGG
TGCCCACTGGGGAGTCCTAGCGGGCATAGCGTATTTCTCCATGGTGGGTAACTGGGCGAAGGTCCTGGTG
GTGCTGTTGCTGTTTGCCAGCGTCGATGCGAGCACCTACACCACCGGGGGAAGTGCTGCTAAGACCACGT
CTACACTCACCAGCCTCTTCAGAGTTGGCGCCAAGCAGAATATCCAGCTGATCA

>1072_S3_L001_R1_001.fastq_334_1a_6
CCCCAACAACAGCGCTGGTAGTGGCTCAGCTGCTCAGGGTCCCGCAAGCCATCTTGGACATGATCGCCGG
TGCCCACTGGGGAGTCCTAGCGGGCATAGCGTATTTCTCCATGGTGGGTAACTGGGCGAAGGTCCTGGTG
GTGCTGTTGCTGTTTGCCAGCGTCGATGCGAGCACCTACACCACCGGGGGAAGTGCTGCTAAGGCCACGT
CTACACTCACCAACCTCTTCAGAGTTGGCGCCAAGCAGAATATCCAGCTGATCA

>1072_S3_L001_R1_001.fastq_335_1a_6
CCCCAACAACAGCGCTGGTAGTGGCTCAGCTGCTCAGGGTCCCGCAAGCCATCTTGGACATGATCGCAGG
TGCCCACTGGGGAGTCCTAGCGGGCGTAGCGTATTTCTCCATGGTGGGTAACTGGGCGAAGGTCCTGGTG
GTGCTGTTGCTGTTTGCCAGCGTCGATGCGAGCACCTACACCACCGGGGGAAGTGCTGCTAAGACCACGT
CTACACTCACCAACCTCTTCAGAGTTGGCGCCAAGCAGAATATCCAGCTGATCA

>1072_S3_L001_R1_001.fastq_336_1a_6
CCCCAACAACAGCGCTGGTAGTGGCTCAGCTGCTCAGGGTCCCACAAGCCATCTTGGACATGATCGCAGG
TGCCCACTGGGGAGTCCTAGCGGGCATAGCGTATTTCTCCATGGTGGGTAACTGGGCGAAGGTCCTGGTG
GTGCTGTTGCTGTTTGCCAGCGTCGATGCGAGCACCTACACCACCGGGGGAAGTGCTGCTAGGGCCGCGT
CAACATTCACCAGCCTCTTCAGTGTTGGCGCCAAGCAGAATATCCAGCTGATCA

>1072_S3_L001_R1_001.fastq_337_1a_6
CCCCAACAACAGCGCTGGTAGTGGCTCAGCTGCTCAGGGTCCCGCAAGCCATCTTGGACATGATCGCAGG
TGCCCACTGGGGAGTCCTAGCGGGCATAGCGTATTTCTCCATGGTGGGTAACTGGGCGAAGGTCCTGGTG
GTGCTGTTGCTGTTTGCCAGCGTCGATGCGAGCACCTACACCACCGGGGGAAGTGCTGCTAAGACCACGT
CTACACTCACCAACCCCTTCAGAGTTGGCGCCAAGCAGAATATCCAGCTGATCA

>1072_S3_L001_R1_001.fastq_338_1a_6
CCCCAACAACAGCGCTGGTAGTGGCTCAGCTGCTCAGGGTCCCACAAGCCATCTTGGACATGATCGCAGG
TGCCCACTGGGGAGTCCTAGCGGGCATAGCGTATTTCTCCATGGTGGGTAACTGGGCGAAGGTCCTGGTG
GTGCTGTTGCTGTTTGCCAGCGTCGATGCAAGCACCTACACCACCGGGGGGAGTGCTGCTAAGGCCGCGT
CTAAATTCACCAGCCTCTTCAGTGTTGGCGCCAAGCAGAATATCCAGCTGATCA

>1072_S3_L001_R1_001.fastq_339_1a_6
CCCCAACAACAGCGCTGGTAGTGGCTCAGCTGCTCAGGGTCCCGCAAGCCATCTTGGACATGATCGCAGG
TGCCCACTGGGGAGTCCTAGCGGGCATAGCGTATTTCTCCATGGTGGGTAACTGGGCGAAGGTCCTGGTG
GTGCTGTTGCTGTTTGCCAGCGTCGATGCGAGTACCTACACCACCGGGGGAAGTGCTGCTAAGGCCACGT
CTACACTCACCAACCTCTTCAGAGTTGGCGCCAAGCAGAATATCCAGCTGATCA

>1072_S3_L001_R1_001.fastq_340_1a_6
CCCCAACAACAGCGCTGGTAGTGGCTCAGCTGCCCAGGGTCCCGCAAGCCATCTTGGACATGATCGCAGG
TGCCCACTGGGGAGTCCTAGCGGGCATAGCGTATTTCTCCATGGTGGGTAACTGGGCGAAGGTCCTGGTG
GTGCTGTTGCTGTTTGCCAGCGTCGATGCGAGCACCTACACCACCGGGGGAAGTGCTGCTAAGACCACGT
CTACACTCACCAACCTCTTCAGAGTTGGCGCCAAGCAGAATATCCAGCTGATCA

>1072_S3_L001_R1_001.fastq_341_1a_5
CCCCAACAACAGCGCTGGTAGTGGCTCAGCTGCTCAGGGTCCCGCAAGCCATCTTGGACATGATCGCAGG
TGCCCACTGGGGAGTCCTAGCGGGCATAGCGTATTTCTCCATGGTGGGTAACTGGGCGAAGGTCCTGGTG
GTGCTGTTGCTGTTTGCCAGCGTCGATGCGAGCACCTACACCACCGGGGGAAGTGCTGCTAAGACCACGT
CTGCACTCACCAACCTCTTCAGAGTTGGCGCCAAGCAGAATATCCAGCTGATCA

>1072_S3_L001_R1_001.fastq_342_1a_5
CCCCAACAACAGCGCTGGTAGTGGCTCAGCTGCTCAGGGTCCCGCAAGTCATCTTGGACATGATCGCAGG
TGCCCACTGGGGAGTCCTAGCGGGCATAGCGTATTTCTCCATGGTGGGTAACTGGGCGAAGGTCCTGGTG
GTGCTGTTGCTGTTTGCCAGCGTCGATGCGAGCACCTACACCACCGGGGGAAGTGCTGCTAAGGCCACGT
CTACACTCACCAACCTCTTCAGAGTTGGCGCCAAGCAGAATATCCAGCTGATCA

>1072_S3_L001_R1_001.fastq_343_1a_5
CCCCAACAACAGCGCTGGTAGTGGCTCAGCTGCTCAGGGTCCCGCAAGCCATCTTGGACATGATCGCAGG
TGCCCACTGGGGAGTCCTAGCGGGCATAGCGTATTTCTCCATGGTGGGTAACTGGGCGAAGGTCCTGGTG
GTGCTGTTGCTGTTTGCCAGCGTCGGTGCGAGCACCTACACCACCGGGGGAAGTGCTGCTAAGACCACGT
CTACACTCACCAACCTCTTCAGAGTTGGCGCCAAGCAGAATATCCAGCTGATCA

>1072_S3_L001_R1_001.fastq_344_1a_5
CCCCAACAACAGCGCTGGTAGTGGCTCAGCTGCTCAGGGTCCCGCAAGCCATCTTGGACATGATCGCAGG
TGCCCACTGGGGAGTCCTAGCGGGCATAGCGTATTTCTCCATGGTGGGTAACTGGGCGAAGGTCCTGGTG
GTGCTGTTGCTGTTTGCCAGCGTCGATGCGAGCACCTACACCACCGGGGGAAGTGCCGCTAGGGCCGCGT
CAACATTCACCAGCCTCTTCAGTGTTGGCGCCAAGCAGGATATCCAGCTGATCA

>1072_S3_L001_R1_001.fastq_345_1a_5
CCCCAACAACAGCGCTGGTAGTGGCTCAGCTGCTCAGGGTCCCGCAAGCCATCTTGGACATGATCGCAGG
TGCCCACTGGGGAGTCCTAGCGGGCATAGCGTATTTCTCCATGGTAGGTAACTGGGCGAAGGTCCTGGTG
GTGCTGTTGCTGTTTGCCAGCGTCGATGCGAGCACCTACACCACCGGGGGAAGTGCTGCTAAGGCCACGT
CTACACTCACCAACCTCTTCAGAGTTGGCGCCAAGCAGAATATCCAGCTGATCA

>1072_S3_L001_R1_001.fastq_346_1a_5
CCCCAACAACAGCGCTGGTAGTGGCTCAGCTGCTCAGGGTCCCGCAAGCCATCTTGGACATGATCGCAGG
TGCCCACTGGGGAGTCCTAGCGGGCATAGCGTATTTCTCCATGGTGGGTAACTGGGCGAAGGTCCTGGTG
GTGCTGTTGCTGTTTGCCAGCGTCGATGCGAGCACCTACACCACCGGGGGAAGTGCTGCTCAGGCCACGT
CTACACTCACCAACCTCTTCAGAGTTGGCGCCAAGCAGAATATCCAGCTGATCA

>1072_S3_L001_R1_001.fastq_347_1a_5
CCCCAACAACAGCGCTGGTAGTGGCTCAGCTGCTCAGGGTCCCGCAAGCCATCTTGGACATGATCGCAGG
TGCTCACTGGGGAGTCCTAGCGGGCATAGCGTATTTCTCCATGGTGGGTAACTGGGCGAAGGTCCTGGTG
GTGCTGTTGCTGTTTGCCAGCGTCGATGCGAGCACCTACACCACCGGGGGAAGTGCTGCTAAGACCACGT
CTACACTCACCAACCTCTTCAGAGTTGGCGCCAAGCAGAATATCCAGCTGATCA

>1072_S3_L001_R1_001.fastq_348_1a_5
CCCCAACAACAGCGCTGGTAGTGGCTCAGCTGCTCAGGGTCCCGCAAGCCATCTTGGACATGATCGCAGG
TGCCCACTGGGGAGTCCTAGCGGGCATAGCGTATTTCTCCATGGTGGGTAACTGGGCGAAGGTTCTGGTG
GTGCTGTTGCTGTTTGCCAGCGTCGATGCGAGCACCTACACCACCGGGGGAAGTGCTGCTAAGGCCACGT
CTACACTCACCAACCTCTTCAGAGTTGGCGCCAAGCAGAATATCCAGCTGATCA

>1072_S3_L001_R1_001.fastq_349_1a_5
CCCCAACAACAGCGCTGGTAATGGCTCAGCTGCTCAGGGTCCCGCAAGCCATCTTGGACATGATCGCAGG
TGCCCACTGGGGAGTCCTAGCGGGCATAGCGTATTTCTCCATGGTGGGTAACTGGGCGAAGGTCCTGGTG
GTGCTGTTGCTGTTTGCCAGCGTCGATGCGAGCACCTACACCACCGGGGGAAGTGCTGCTAAGGCCACGT
CTACACTCACCAACCTCTTCAGAGTTGGCGCCAAGCAGAATATCCAGCTGATCA

>1072_S3_L001_R1_001.fastq_350_1a_5
CCCCAACAACAGCGCTGGTAGTGGCTCAGCTGCTCAGGGTCCCACAAGCCATCTTGGACATGATCGCAGG
TGCCCACTGGGGAGTCCTAGCGGGCATAGCATATTTCTCCATGGTGGGTAACTGGGCGAAGGTCCTGGTG
GTGCTGTTGCTGTTTGCCAGCGTCGATGCGAGCACCTACACCACCGGGGGAAGTGCTGCTAAGGCCGCGT
CTAAATTCACCAGCCTCTTCAGTGTTGGCGCCAAGCAGAATATCCAGCTGATCA

>1072_S3_L001_R1_001.fastq_351_1a_5
CCCCAACAACAGCGCTGGTAGTGGCTCAGCTGCTCAGGGTCCCGCAAGCCATCTTGGACATGATCGCAGG
TGCCCACTGGGGAGTCCTAGCGGGCATAGCGTATTTCTCCATGGTGGGTAACTGGGCGAAGGTCCTGGTG
GTGCTGTTGCTGTTTGCCAGCGTCGATGCGAGCACCTACACTACCGGGGGAAGTGCTGCTAAGGCCACGT
CTACACTCACCAACCTCTTCAGAGTTGGCGCCAAGCAGAATATCCAGCTGATCA

>1072_S3_L001_R1_001.fastq_352_1a_5
CCCCAACAACAGCGCTGGTAGTGGCTCAGCTGCTCAGGGTCCCGCAAGCCATCTTGGACATGATCGCAGG
TGCCCACTGGGGAGTCCTAGCGGGCATAGCGTATTTCTCCATGGTGGGTAACTGGGCGAAGGTCCTGGTG
GTGCTGTTGCTGTTTGCCAGCGTCGATGCGAGCACTTACACCACCGGGGGAAGTGCTGCTAAGGCCACGT
CTACACTCACCAACCTCTTCAGAGTTGGCGCCAAGCAGAATATCCAGCTGATCA

>1072_S3_L001_R1_001.fastq_353_1a_5
CCCCAACAACAGCGCTGGTAGTGGCTCAGCTGCTCAGGGTCCCGCAAGCCATCTTGGACATGATCGCAGG
TGCCCACTGGGGAGTCCTAGCGGGCATAGCGTATTTCTCCATGGTGGGTAACTGGGCGAAGGTCCTGGTG
GTGCTGTCGCTGTTTGCCAGCGTCGATGCGAGCACCTACACCACCGGGGGAAGTGCTGCTAAGACCACGT
CTACACTCACCAACCTCTTCAGAGTTGGCGCCAAGCAGAATATCCAGCTGATCA

>1072_S3_L001_R1_001.fastq_354_1a_5
CCCCAACAACAGCGCTGGTAGTGGCTCAGCTGCTCAGGGTCCCGCAAGCCATCTTGGACATGATCGCAGG
TGCCCACTGGGGAGTCCTAGCGGGCATAGCGTATTTCTCCATGGTGGGTAACTGGGCGAAGGTCCTGGTG
GTGCTGTTGCTGTTTGCCAGCGTCGATGCGAGCACCTACACCACCGGGGGAAGTGCTGCTAAGACCACGT
CTACACCCACCAACCTCTTCAGAGTTGGCGCCAAGCAGAATATCCAGCTGATCA

>1072_S3_L001_R1_001.fastq_355_1a_5
CCCCAACAACAGCGCTGGTAGTGGCTCAGCTGCTCAGGGTCCCGCAAGCCATCTTGGACATGATCGCAGG
TGCCCACTGGGGAGTCCTAGCGGGCATAGCGTATTTCTCCATGGTGGGTAACTGGGCGAAGGTCCTGGTG
GTGCTGTTGCTGTTTGCCAGCGTCGATGCGAGCACCTACACCACCGGGGGAAGTGCTGCTAAGACCACGT
CTACACTCACCAACCTCTTCAGGGTTGGCGCCAAGCAGAATATCCAGCTGATCA

>1072_S3_L001_R1_001.fastq_356_1a_5
CCCCAACAACAGCGCTGGTAGTGGCTCAGCTGCTCAGGGTCCCGCAAGCCATCTTGGACATGATCGCAGG
TGCCCACTGGGGAGTCCTAGCGGGCATAGCGTATTTCCCCATGGTGGGTAACTGGGCGAAGGTCCTGGTG
GTGCTGTTGCTGTTTGCCAGCGTCGATGCGAGCACCTACACCACCGGGGGAAGTGCTGCTAAGACCACGT
CTACACTCACCAACCTCTTCAGAGTTGGCGCCAAGCAGAATATCCAGCTGATCA

>1072_S3_L001_R1_001.fastq_357_1a_5
CCCCAACAACAGCGCTGGTAGTGGCTCAGCTGCTCAGGGTCCCGCAAGCCATCTTGGACATGATCGCAGG
TGCCCACTGGGGAGTCCTAGCGGGTATAGCGTATTTCTCCATGGTGGGTAACTGGGCGAAGGTCCTGGTG
GTGCTGTTGCTGTTTGCCAGCGTCGATGCGAGCACCTACACCACCGGGGGAAGTGCTGCTAAGACCACGT
CTACACTCACCAACCTCTTCAGAGTTGGCGCCAAGCAGAATATCCAGCTGATCA

>1072_S3_L001_R1_001.fastq_358_1a_5
CCCCAACAGCAGCGCTGGTAGTGGCTCAGCTGCTCAGGGTCCCGCAAGCCATCTTGGACATGATCGCAGG
TGCCCACTGGGGAGTCCTAGCGGGCATAGCGTATTTCTCCATGGTGGGCAACTGGGCGAAGGTCCTGGTG
GTGCTGTTGCTGTTTGCCAGCGTCGATGCGAGCACCTACACCACCGGGGGAAGTGCTGCTAAGGCCACGT
CTACACTCACCAACCTCTTCAGAGTTGGCGCCAAGCAGAATATCCAGCTGATCA

>1072_S3_L001_R1_001.fastq_359_1a_5
CCCCAACAACAGCGCTGGTAGTGGCTCAGCTGCTCAGGGTCCCGCAAGCCATCTTGGACATGATCGCAGG
TGCCCACTGGGGAGTCCTAGCGGGCATAGCGCATTTCTCCATGGTGGGTAACTGGGCGAAGGTCCTGGTG
GTGCTGTTGCTGTTTGCCAGCGTCGATGCGAGCACCTACACCACCGGGGGAAGTGCTGCTAAGACCACGT
CTACACTCACCAACCTCTTCAGAGTTGGCGCCAAGCAGAATATCCAGCTGATCA

>1072_S3_L001_R1_001.fastq_360_1a_5
CCCCAACAACAGCGCTGGTAGTGGCTCAGCTGCTCAGGGTCCCGCAAGCCATCTTGGACATGATCGCAGG
TGCCCACTGGGGAGTCCTAGCGGGCATAGCGTATTTCTCCATGGTGGGTAACTGGGCGAAGGTCCTGGTG
GTGCTGTTGCTGTTTGCCAGCGTCGATGCGAGCACCTATACCACCGGGGGAAGTGCTGCTAGGGCCGCGT
CAACATTCACCAGCCTCTTCAGTGTTGGCGCCAAGCAGGATATCCAGCTGATCA

>1072_S3_L001_R1_001.fastq_361_1a_5
CCCCAACAACAGCGCTGGTAGTGGCTCAGCTGCTCAGGGTCCCGCAAGCCATCTTGGACATGATCGCAGG
TGCCCACTGGGGAGTCCTAGCGGGCATAGCGTATTTCTCCATGATGGGTAACTGGGCGAAGGTCCTGGTG
GTGCTGTTGCTGTTTGCCAGCGTCGATGCGAGCACCTACACCACCGGGGGAAGTGCTGCTAAGGCCACGT
CTACACTCACCAACCTCTTCAGAGTTGGCGCCAAGCAGAATATCCAGCTGATCA

>1072_S3_L001_R1_001.fastq_362_1a_5
CCCCAACAACAGCGCTGGTAGTGGCTCAGCTGCTCAGGGTCCCGCAAGCCATCTTGGACATGATCGCAGG
TGCCCACTGGGGAGTCCTAGCGGGCATAGCGTATTTCTCCATGGTGGGCAACTGGGCGAAGGTCCTGGTG
GTGCTGTTGCTGTTTGCCAGCGTCGATGCGAGCACCTACACCACCGGGGGAAGTGCTGCTAAGACCACGT
CTACACTCACCAACCTCTTCAGAGTTGGCGCCAAGCAGAATATCCAGCTGATCA

>1072_S3_L001_R1_001.fastq_363_1a_5
CCCCAACAATAGCGCTGGTAGTGGCTCAGCTGCTCAGGGTCCCGCAAGCCATCTTGGACATGATCGCAGG
TGCCCACTGGGGAGTCCTAGCGGGCATAGCGTATTTCTCCATGGTGGGTAACTGGGCGAAGGTCCTGGTG
GTGCTGTTGCTGTTTGCCAGCGTCGATGCGAGCACCTACACCACCGGGGGAAGTGCTGCTAAGGCCACGT
CTACACTCACCAACCTCTTCAGAGTTGGCGCCAAGCAGAATATCCAGCTGATCA

>1072_S3_L001_R1_001.fastq_364_1a_5
CCCCAATAACAGCGCTGGTAGTGGCTCAGCTGCTCAGGGTCCCGCAAGCCATCTTGGACATGATCGCAGG
TGCCCACTGGGGAGTCCTAGCGGGCATAGCGTATTTCTCCATGGTGGGTAACTGGGCGAAGGTCCTGGTG
GTGCTGTTGCTGTTTGCCAGCGTCGATGCGAGCACCTACACCACCGGGGGAAGTGCTGCTAAGGCCACGT
CTACACTCACCAACCTCTTCAGAGTTGGCGCCAAGCAGAATATCCAGCTGATCA

>1072_S3_L001_R1_001.fastq_365_1a_5
CCCCAACAACAGCGCTGGTAGTGGCTCAGCTGCTCAGGGTCCCGCAAGCCATCTTGGACATGATCGCAGG
TGCCCACTGGGGAGTCCTAGCGGGCATAGCGTATTTCTCCATGGTGGGTAACTGGGCGAAGGTCCTGGTG
GTGCTGTTACTGTTTGCCAGCGTCGATGCGAGCACCTACACCACCGGGGGAAGTGCTGCTAAGACCACGT
CTACACTCACCAACCTCTTCAGAGTTGGCGCCAAGCAGAATATCCAGCTGATCA

>1072_S3_L001_R1_001.fastq_366_1a_5
CCCCAACAACAGCGCTGGTAGTGGCTCAGCTGCTCAGGGTCCCGCAAGCCATCTTGGACATGATCGCAGG
TGCCCACTGGGGAGTCCTAGCGGGCATAGCGTATTTCTCCATGGTGGGTAACTGGGCGAAGGTCCTGGTG
GTGCTGTTGCTGTTTGCCGGCGTCGATGCGAGCACCTACACCACCGGGGGAAGTGCTGCTAAGACCACGT
CTACACTCACCAACCTCTTCAGAGTTGGCGCCAAGCAGAATATCCAGCTGATCA

>1072_S3_L001_R1_001.fastq_367_1a_5
CCCCAACAACAGCGCTGGTAGTGGCTCAGCTGCTCAGGGTCCCGCAAGCCATCTTGGACATGATCGCAGG
TGCCCACTGGGGAGTCCTAGCGGGCATAGCGTATTTCTCCATGGTGGGTAACTGGGCGAAGGTCCTGGTG
GTGCTGTTGCTGTTTGCCAGCGTCGATGCGAGCACCTACACCACCGGGGGAAGTGCTGCTAAGGCCACGT
CTACACTCACCAACCTCTTTAGAGTTGGCGCCAAGCAGAATATCCAGCTGATCA

>1072_S3_L001_R1_001.fastq_368_1a_5
CCCCAACAACAGCGCTGGTAGTGGCTCAGCTGCTCAGGGTCCCGCAAGCCATCTTGGACATGGTCGCAGG
TGCCCACTGGGGAGTCCTAGCGGGCATAGCGTATTTCTCCATGGTGGGTAACTGGGCGAAGGTCCTGGTG
GTGCTGTTGCTGTTTGCCAGCGTCGATGCGAGCACCTACACCACCGGGGGAAGTGCTGCTAAGACCACGT
CTACACTCACCAACCTCTTCAGAGTTGGCGCCAAGCAGAATATCCAGCTGATCA

>1072_S3_L001_R1_001.fastq_369_1a_5
CCCCAACAACAGCGCTGGTAGTGGCTCAGCTGCTCAGGGTCCCGCAAGCCATCTTGGACATGATCGCAGG
TGCCCACTGGGGAATCCTAGCGGGCATAGCGTATTTCTCCATGGTGGGTAACTGGGCGAAGGTCCTGGTG
GTGCTGTTGCTGTTTGCCAGCGTCGATGCGAGCACCTACACCACCGGGGGAAGTGCTGCTAAGGCCACGT
CTACACTCACCAACCTCTTCAGAGTTGGCGCCAAGCAGAATATCCAGCTGATCA

>1072_S3_L001_R1_001.fastq_370_1a_5
CCCCAACAACAGCGCTGGTAGTGGCTCAGCTGCTCAGGGTCCCGCAAGCCATCTTGGACATGATCGCAGG
TGCCCACTGGGGAGTCCTAGCGGGCATAGCGTATTTCTCCATGGTGGGTAACTGGGCGAAGGTCCTGGTG
ATGCTGTTGCTGTTTGCCAGCGTCGATGCGAGCACCTACACCACCGGGGGAAGTGCTGCTAAGGCCACGT
CTACACTCACCAACCTCTTCAGAGTTGGCGCCAAGCAGAATATCCAGCTGATCA

>1072_S3_L001_R1_001.fastq_371_1a_5
CCCCAACAACAGCGCTGGTAGTGGCTCAGCTGCTCAGGGTCCCGCAAGCCATCTTGGACATGATCGCAGG
TGCCCACTGGGGAGTCCTAGCGGGCATAGCGTATTTCTCCATGGTGGGTAACTGGGCGAAGGTCCTGGTG
GTGCTGTTGCTGTTTGCCAGCGTCGATGCGAGCACCTACACCACCGGGGGAAGTGCTGCTAAGGCCACGT
CTACACTCACCAACCTCTTCAAAGTTGGCGCCAAGCAGAATATCCAGCTGATCA

>1072_S3_L001_R1_001.fastq_373_1a_5
CCCCAGCAACAGCGCTGGTAGTGGCTCAGCTGCTCAGGGTCCCGCAAGCCATCTTGGACATGATCGCAGG
TGCCCACTGGGGAGTCCTAGCGGGCATAGCGTATTTCTCCATGGTGGGTAACTGGGCGAAGGTCCTGGTG
GTGCTGTTGCTGTTTGCCAGCGTCGATGCGAGCACCTACACCACCGGGGGAAGTGCTGCTAAGACCACGT
CTACACTCACCAACCTCTTCAGAGTTGGCGCCAAGCAGAATATCCAGCTGATCA

>1072_S3_L001_R1_001.fastq_374_1a_5
CCCCAACAACAGCGCTGGTAGTGGCTCAGCTGCTCAGGGTCCCGCAAGCCATCTTGGACATGATCGCAGG
TGCCCACTGGGGAGTCCTAGCGGGCATAGCGTATTTCTCCATGGTGGGTAACTGGGCGAAGGTCCTGGTG
GTGCTGTTGCTGTTTGCCAGCGTCGATGCGAGCACCTACACCACCGGGGGAAGTGCTGCTAAGGCCGCAT
CTAAATTCACCAGCCTCTTCAGTGTCGGCGCCAAGCAGAATATCCAGCTGATCA

>1072_S3_L001_R1_001.fastq_375_1a_5
CCCCAACAACAGCGCTGGTAGTGGCTCAGCTGCTCAGGGTCCCGCAAGCCATCTTGGACATGATCGCAGG
TGCCCACTGGGGAGTCCTAGCGGGCATAGCGTATTCCTCCATGGTGGGTAACTGGGCGAAGGTCCTGGTG
GTGCTGTTGCTGTTTGCCAGCGTCGATGCGAGCACCTACACCACCGGGGGAAGTGCTGCTAAGACCACGT
CTACACTCACCAACCTCTTCAGAGTTGGCGCCAAGCAGAATATCCAGCTGATCA

>1072_S3_L001_R1_001.fastq_376_1a_5
CCCCAACAACAGCGCTGGTAGTGGTTCAGCTGCTCAGGGTCCCGCAAGCCATCTTGGACATGATCGCAGG
TGCCCACTGGGGAGTCCTAGCGGGCATAGCGTATTTCTCCATGGTGGGTAACTGGGCGAAGGTCCTGGTG
GTGCTGTTGCTGTTTGCCAGCGTCGATGCGAGCACCTACACCACCGGGGGAAGTGCTGCTAAGGCCACGT
CTACACTCACCAACCTCTTCAGAGTTGGCGCCAAGCAGAATATCCAGCTGATCA

>1072_S3_L001_R1_001.fastq_377_1a_5
CCCCAACAACAGCGCTGGTAGTGGCTCAGCTGCTCAGGGTCCCGCAAGCCATCTTGGACATGATCGCAGG
TGCCCACTGGGGAGTCCTAGCGGGCATAGCGTATTTCTCCATGGTGGGTAACTGGGCGAAGGTCCTGGTG
GTGCTGTTGCTGTTTGCCAGCGTCGATGCGAGCACCTACACCACCGGGGGAAGTGCTGCTAAGGCCACGT
CTACACTCACCAACCTCTTCAGAGTTGGCGCCAAGCAGAATATCCAGCCGATCA
