# Supplementary material for: HCV transmission in high-risk communities in Bulgaria
Source: PLoS One. 2019 Mar 5;14(3):e0212350. doi: 10.1371/journal.pone.0212350 (PMC6400337; doi:10.1371/journal.pone.0212350)
Supplement: S1 File — (ZIP) [file pone.0212350.s002.zip › 1146_S36_L001_R1_001.fastq_1a_freq5.fas]

>1146_S36_L001_R1_001.fastq_1_1a_1169
CCCCTACAACAGCGCTGGTAATGGCTCAGCTACTTAGGGTCCCGCAAGCCATCTTGGACATGATCGCTGG
TGCCCACTGGGGAGTCCTAGCGGGCATAGCGTATTTCTCCATGGTGGGCAACTGGGCGAAGGTCCTGGTA
GTTCTGTTGCTGTTTGCCGGCGTTGACGCGAACACCTACACCACCGGGGGGAGTGCTGCTGCTACTACGG
CTACATTCGCCGGGCTTTTCAGACAGGGCGCCAAGCAGGATATCCGGCTGATCA

>1146_S36_L001_R1_001.fastq_2_1a_640
CCCCTACAACAGCGCTGATAATGGCTCAGCTACTTAGGGTCCCGCAAGCCATCTTGGACATGATCGCTGG
TGCCCACTGGGGAGTCCTAGCGGGCATAGCGTATTTCTCCATGGTGGGCAACTGGGCGAAGGTCCTGGTA
GTTCTGTTGCTGTTTGCCGGCGTTGACGCGGCCACCTACACCACCGGGGGGAGTGCTGCTGCTACTACGG
CTACACTCGCCGGGTTTCTCAGTCGGGGCGCCAAGCAGGATATCCAGCTGATCA

>1146_S36_L001_R1_001.fastq_3_1a_396
CCCCTACAACAGCGCTGGTAATGGCTCAGCTACTTAGGGTCCCGCAAGCCATCTTGGACATGATCGCTGG
TGCCCACTGGGGAGTCCTAGCGGGCATAGCGTATTTCTCCATGGTGGGCAACTGGGCGAAGGTCCTGGTA
GTTCTGTTGCTGTTTGCCGGCGTTGACGCGGCCACCTACACCACCGGGGGGAGTGCTGCTGCTACTACGG
CTACACTCGCCGGGTTTCTCAGTCGGGGCGCCAAGCAGGATATCCAGCTGATCA

>1146_S36_L001_R1_001.fastq_4_1a_347
CCCCTACAACAGCGCTGGTAATGGCTCAGCTACTTAGGGTCCCGCAAGCCATCTTGGACATGATCGCTGG
TGCCCACTGGGGAGTCCTAGCGGGCATAGCGTATTTCTCCATGGTGGGCAACTGGGCGAAGGTCCTGGTA
GTTCTGTTGCTGTTTGCCGGCGTTGACGCGGCCACCTACACCACCGGGGGGAGTGCTGCTGCTACTACGG
CTACATTCGCCGGGCTTTTCAGACAGGGCGCCAAGCAGGATATCCGGCTGATCA

>1146_S36_L001_R1_001.fastq_5_1a_267
CCCCTACAACAGCGCTGATAATGGCTCAGCTACTTAGGGTCCCGCAAGCCATCTTGGACATGATCGCTGG
TGCCCACTGGGGAGTCCTAGCGGGCATAGCGTATTTCTCCATGGTGGGCAACTGGGCGAAGGTCCTGGTA
GTTCTGTTGCTGTTTGCCGGCGTTGACGCGGACACCTACACCACCGGGGGGAGTGCTGCTGCTACTACGG
CTAAATTCGCCGGGCTTTTCAGTCCGGGCGCCAAGCAGGATATCCGGCTGATCA

>1146_S36_L001_R1_001.fastq_6_1a_203
CCCCTACAACAGCGCTGATAATGGCTCAGCTACTTAGGGTCCCGCAAGCCATCTTGGACATGATCGCTGG
TGCCCACTGGGGAGTCCTAGCGGGCATAGCGTATTTCTCCATGGTGGGCAACTGGGCGAAGGTCCTGGTA
GTTCTGTTGCTGTTTGCCGGCGTTGACGCGAACACCTACACCACCGGGGGGAGTGCTGCTGCTACTACGG
CTACATTCGCCGGGCTTTTCAGACAGGGCGCCAAGCAGGATATCCGGCTGATCA

>1146_S36_L001_R1_001.fastq_7_1a_185
CCCCTACAACAGCGCTGGTAATGGCTCAGCTACTTAGGGTCCCGCAAGCCATCTTGGACATGATCGCTGG
TGCCCACTGGGGAGTCCTAGCGGGCATAGCGTATTTCTCCATGGTGGGCAACTGGGCGAAGGTCCTGGTA
GTTCTGTTGCTGTTTGCCGGCGTTGACGCGGACACCTACACCACCGGGGGGAGTGCCGCTGCTGCTACGG
CTAGATTCGCCGGGCTTTTCAGACCGGGCGCCAAGCAGGATATCCAGCTGATCA

>1146_S36_L001_R1_001.fastq_8_1a_168
CCCCTACAACAGCGCTGGTAATGGCTCAGCTACTTAGGGTCCCGCAAGCCATCTTGGACATGATCGCTGG
TGCCCACTGGGGAGTCCTAGCGGGCATAGCGTATTTCTCCATGGTGGGCAACTGGGCGAAGGTCCTGGTA
GTTCTGTTGCTGTTTGCCGGCGTTGACGCGGACACCTACACCACCGGGGGGAGTGCTGCTGCTACTACGG
CTAAATTCGCCGGGCTTTTCAGTCCGGGCGCCAAGCAGGATATCCGGCTGATCA

>1146_S36_L001_R1_001.fastq_9_1a_138
CCCCTACAACAGCGCTGGTAATGGCTCAGCTACTCAGGGTCCCGCAAGCCATCTTGGACATGATCGCTGG
TGCCCACTGGGGAGTCCTAGCGGGCATAGCGTATTTCTCCATGGTGGGCAACTGGGCGAAGGTCCTGGTA
GTTCTGTTGCTGTTTGCCGGCGTTGACGCGGACACCTACACCACCGGGGGGAGTGCTGCTGCTGCTACGG
CTAGATTCGCCGGGCTTTTCAGACCGGGCGCCAAGCAGGATATCCAGCTGATCA

>1146_S36_L001_R1_001.fastq_10_1a_132
CCCCTACAACAGCGCTGGTAATGGCTCAGCTACTTAGGGTCCCGCAAGCCATCTTGGACATGATCGCTGG
TGCCCACTGGGGAGTCCTAGCGGGCATAGCGTATTTCTCCATGGTGGGCAACTGGGCGAAGGTCCTGGTA
GTTCTGTTGCTGTTTGCCGGCGTTGACGCGGCCACCTACACCACCGGGGGGAGTGCTGCTGCTACTACGG
CTAGATTCGCCGGGCTTCTCAGTCCGGGCGCCAAGCAGGATATCCAGCTGATCA

>1146_S36_L001_R1_001.fastq_11_1a_97
CCCCTACAACAGCGCTGATAATGGCTCAGCTACTTAGGGTCCCGCAAGCCATCTTGGACATGATCGCTGG
TGCCCACTGGGGAGTCCTAGCGGGCATAGCGTATTTCTCCATGGTGGGCAACTGGGCGAAGGTCCTGGTA
GTTCTGTTGCTGTTTGCCGGCGTTGACGCGGCCACCTACACCACCGGGGGGAGTGCTGCTGCTACTACGG
CTACATTCGCCGGGCTTTTCAGACAGGGCGCCAAGCAGGATATCCGGCTGATCA

>1146_S36_L001_R1_001.fastq_12_1a_86
CCCCTACAACAGCGCTGGTAATGGCTCAGCTACTTAGGGTCCCGCAAGCCATCTTGGACATGATCGCTGG
TGCCCACTGGGGAGTCCTAGCGGGCATAGCGTATTTCTCCATGGTGGGCAACTGGGCGAAGGTCCTGGTA
GTTCTGTTGCTGTTTGCCGGCGTTGACGCGGACACCTACACCACCGGGGGGAGTGTTGCTGCTACTACGG
CTACATTCGCCGGGCTTTTCAGACAGGGCGCCAAGCAGGATATCCGGCTGATCA

>1146_S36_L001_R1_001.fastq_13_1a_84
CCCCTACAACAGCGCTGGTAATGGCTCAGCTACTTAGGGTCCCGCAAGCCATCTTGGACATGATCGCTGG
TGCCCACTGGGGAGTCCTAGCGGGCATAGCGTATTTCTCCATGGTGGGCAACTGGGCGAAGGTCCTGGTA
GTTCTGTTGCTGTTTGCCGGCGTTGACGCGGACACCTACACCACCGGGGGGAGTGCTGCTGCTGCTACGG
CTAGATTCGCCGGGCTTTTCAGACCGGGCGCCAAGCAGGATATCCAGCTGATCA

>1146_S36_L001_R1_001.fastq_14_1a_72
CCCCTACAACAGCGCTGGTAATGGCTCAGCTACTTAGGGTCCCGCAAGCCATCTTGGACATGATCGCTGG
TGCCCACTGGGGAGTCCTAGCGGGCATAGCGTATTTCTCCATGGTGGGCAACTGGGCGAAGGTCCTGGTA
GTTCTGTTGCTGTTTGCCGGCGTTGACGCGGCCACCTACACCACCGGGGGGAGTGCTGCTGCTACTACGG
CTAGATTCGCCGGGCTCCTCAGTCCGGGCGCCAAGCAGGATATCCAGCTGATCA

>1146_S36_L001_R1_001.fastq_15_1a_71
CCCCTACAACAGCGCTGGTAATGGCTCAGCTACTTAGGGTCCCGCAAGCCATCTTGGACATGATCGCTGG
TGCCCACTGGGGAGTCCTAGCGGGCATAGCGTATTTCTCCATGGTGGGCAACTGGGCGAAGGTCCTGGTA
GTTCTGTTGCTGTTTGCCGGCGTTGACGCGAACACCTACACCACCGGGGGGAGTGTTGCTGCTACTACGG
CTACATTCGCCGGGCTTTTCAGACAGGGCGCCAAGCAGGATATCCGGCTGATCA

>1146_S36_L001_R1_001.fastq_16_1a_52
CCCCTACAACAGCGCTGGTAATGGCTCAGCTACTTAGGGTCCCGCAAGCCATCGTGGACATGATCGCTGG
TGCCCACTGGGGAGTCCTAGCGGGCATAGCGTATTTCTCCATGGTGGGCAACTGGGCGAAGGTCCTGGTA
GTTCTGTTGCTGTTTGCCGGCGTTGACGCGAACACCTACACCACCGGGGGGAGTGCTGCTGCTACTACGG
CTACATTCGCCGGGCTTTTCAGACAGGGCGCCAAGCAGGATATCCGGCTGATCA

>1146_S36_L001_R1_001.fastq_17_1a_48
CCCCTACAACAGCGCTGGTAATGGCTCAGCTACTTAGGGTCCCGCAAGCCATCTTGGACATGATCGCTGG
TGCCCACTGGGGAGTCCTAGCGGGCATAGCGTATTTCTCCATGGTGGGCAACTGGGCGAAGGTCCTGGTA
GTTCTGTTGCTGTTTGCCGGCGTTGACGCGAACACCTACACCACCGGGGGGAGTGCTGCTGCTACTACGG
CTACATTCGCCGGGCTTTTCAGACAGGGCGCCAAGCAGGATATCCAGCTGATCA

>1146_S36_L001_R1_001.fastq_18_1a_43
CCCCTACAACAGCGCTGGTAATGGCTCAGCTACTTAGGGTCCCGCAAGCCATCTTGGACATGATCGCTGG
TGCCCACTGGGGAGTCCTAGCGGGCATAGCGTATTTCTCCATGGTGGGCAACTGGGCGAAGGTCCTGGTA
GTTCTGTTGCTGTTCGCCGGCGTTGACGCGGCCACCTACACCACCGGGGGGAGTGCTGCTGCTACTACGG
CTACATTCGCCGGGCTTTTCAGACAGGGCGCCAAGCAGGATATCCGGCTGATCA

>1146_S36_L001_R1_001.fastq_19_1a_42
CCCCTACAACAGCGCTGGTAATGGCTCAGCTACTCAGGGTCCCGCAGGCCATCTTGGACATGATCGCTGG
TGCCCACTGGGGAGTCCTAGCGGGCATAGCGTATTTCTCCATGGTGGGCAACTGGGCGAAGGTCCTGGTA
GTTCTGTTGCTGTTTGCCGGCGTTGACGCGGACACCTACACCACCGGGGGGAGTGCTGCTGCTGCTACGG
CTAGATTCGCCGGGCTTTTCAGACCGGGCGCCAAGCAGGATATCCAGCTGATCA

>1146_S36_L001_R1_001.fastq_20_1a_41
CCCCTACAACAGCGCTGATAATGGCTCAGCTACTTAGGGTCCCGCAAGCCATCTTGGACATGATCGCTGG
TGCCCACTGGGGAGTCCTAGCGGGCATAGCGTATTTCTCCATGGTGGGCAACTGGGCGAAGGTCCTGGTA
GTTCTGTTGCTGTTTGCCGGCGTTGACGCGGACACCTACACCACCGGGGGGAGTGCTGCTGCTGCTACGG
CTAGATTCGCCGGGCTTTTCAGACCGGGCGCCAAGCAGGATATCCAGCTGATCA

>1146_S36_L001_R1_001.fastq_21_1a_41
CCCCTACAACAGCGCTGGTAATGGCTCAGCTACTTAGGATCCCGCAAGGCATCTTGGACATGATCGCTGG
TGCCCACTGGGGAGTCCTAGCGGGCATAGCGTATTTCTCCATGGTGGGCAACTGGGCGAAGGTCCTGGTA
GTTCTGTTGCTGTTTGCCGGCGTTGACGCGGCCACCTACACCACCGGGGGGAGTGCTGCTGCTACTACGG
CTACATTCGCCGGGCTTTTCAGACAGGGCGCCAAGCAGGATATCCGGCTGATCA

>1146_S36_L001_R1_001.fastq_22_1a_40
CCCCTACAACAGCGCTGGTAATGGCTCAGCTACTCAGGGTCCCGCAAGCCATCTTGGACATGATCGCTGG
TGCCCACTGGGGAGTCCTAGCGGGCATAGCGTATTTCTCCATGGTGGGCAACTGGGCGAAGGTCCTGGTA
GTTCTGTTGCTGTTTGCCGGCGTTGACGCGAACACCTACACCACCGGGGGGAGTGCTGCTGCTACTACGG
CTACATTCGCCGGGCTTTTCAGACAGGGCGCCAAGCAGGATATCCGGCTGATCA

>1146_S36_L001_R1_001.fastq_23_1a_40
CCCCTACAACAGCGCTGGTAATGGCTCAGCTACTTAGGGTCCCGCAAGCCATCTTGGACATGATCGCTGG
TGCCCACTGGGGAGTCCTAGCGGGCATAGCGTATTTCTCCATGGTGGGCAACTGGGCGAAGGTCCTGGTA
GTTCTGTTGCTGTTTGCCGGCGTTGACGCGAACACCTACACCACCGGGGGGAGTGCTGCTGCTACTACGG
CTACACTCGCCGGGTTTCTCAGTCGGGGCGCCAAGCAGGATATCCAGCTGATCA

>1146_S36_L001_R1_001.fastq_24_1a_38
CCCCTACAACAGCGCTGATAATGGCTCAGCTACTTAGGGTCCCGCAAGCCATCTTGGACATGATCGCTGG
TGCCCACTGGGGAGTCCTAGCGGGCATAGCGTATTTCTCCATGGTGGGCAACTGGGCGAAGGTCCTGGTA
GTTCTGTTGCTGTTTGCCGGCGTTGACGCGGCCACCTACACCACCGGGGGGAGTGCTGCTGCTACTACGG
CTACACTCGCCGGGTTTCTCAGTCGGGGCGCCAAGCAGGATATCCGGCTGATCA

>1146_S36_L001_R1_001.fastq_25_1a_35
CCCCTACAACAGCGCTGATAATGGCTCAGCTACTTAGGGTCCCGCAAGCCATCTTGGACATGATCGCTGG
TGCCCACTGGGGAGTCCTAGCGGGCATAGCGTATTTCTCCATGGTGGGCAACTGGGCGAAGGTCCTGGTA
GTTCTGTTGCTGTTTGCCGGCGTTGACGCGGACACCTACACCACCGGGGGGAGTGCCGCTGCTGCTACGG
CTAGATTCGCCGGGCTTTTCAGACCGGGCGCCAAGCAGGATATCCAGCTGATCA

>1146_S36_L001_R1_001.fastq_26_1a_32
CCCCTACAACAGCGCTGGTAATGGCTCAGCTACTTAGGGTCCCGCAAGCCATCTTGGACATGATCGCTGG
TGCCCACTGGGGAGTCCTAGCGGGCATAGCGTATTTCTCCATGGTGGGCAACTGGGCGAAGGTCCTGGTA
GTTCTGTTGCTGTTTGCCGGCGTTGACGCGGACACCTACACCACCGGGGGGAGTGCTGCTGCTACTACGG
CTACATTCGCCGGGCTTTTCAGACAGGGCGCCAAGCAGGATATCCGGCTGATCA

>1146_S36_L001_R1_001.fastq_27_1a_32
CCCCTACAACAGCGCTGGTAATGGCTCAGCTACTCAGGGTCCCGCAAGCCATCTTGGACATGATCGCTGG
TGCCCACTGGGGAGTCCTAGCGGGCATAGCGTATTTCTCCATGGTGGGCAACTGGGCGAAGGTCCTGGTA
GTTCTGTTGCTGTTTGCCGGCGTTGACGCGGCCACCTACACCACCGGGGGGAGTGCTGCTGCTACTACGG
CTACACTCGCCGGGTTTCTCAGTCGGGGCGCCAAGCAGGATATCCAGCTGATCA

>1146_S36_L001_R1_001.fastq_28_1a_29
CCCCTACAACAGCGCTGGTAATGGCTCAGCTACTTAGGGTCCCGCAAGCCATCTTGGACATGATCGCTGG
TGCCCACTGGGGAGTCCTAGCGGGCATAGCGTATTTCTCCATGGTGGGCAACTGGGCGAAGGTCCTGGTA
GTTCTGTTGCTGTTTGCCGGCGTTGACGCGAACACCTACACCACCGGGGGGAGTGCTGCTGCTACTACGG
CCACATTCGCCGGGCTTTTCAGACAGGGCGCCAAGCAGGATATCCGGCTGATCA

>1146_S36_L001_R1_001.fastq_29_1a_25
CCCCTACAACAGCGCTGGTAATGGCTCAGCTACTTAGGGTCCCGCAAGCCATCTTGGACATGATCGCTGG
TGCCCACTGGGGAGTCCTAGCGGGCATAGCGTATTTCTCCATGGTGGGCAACTGGGCGAAGGTCCTGGTA
GTTCTGTTGCTGTTTGCCGGCGTTGACGCGAACACCTACACCACCGGGGGGAGTGCTGCTGCTACTACGG
CTAAATTCGCCGGGCTTTTCAGTCCGGGCGCCAAGCAGGATATCCGGCTGATCA

>1146_S36_L001_R1_001.fastq_30_1a_25
CCCCTACAACAGCGCTGATAATGGCTCAGCTACTTAGGGTCCCGCAAGCCATCTTGGACATGATCGCTGG
TGCCCACTGGGGAGTCCTAGCGGGCATAGCGTATTTCTCCATGGTGGGCAACTGGGCGAAGGTCCTGGTA
GTTCTGTTGCTGTTTGCCGGCGTTGACGCGGACACCTACACCACCGGGGGGAGTGCTGCTGCTACTACGG
CTACATTCGCCGGGCTTTTCAGACAGGGCGCCAAGCAGGATATCCGGCTGATCA

>1146_S36_L001_R1_001.fastq_31_1a_25
CCCCTACAACAGCGCTGGTAATGGCTCAGCTACTTAGGGTCCCGCAAGCCATCTTGGACATGATCGCTGG
TGCCCACTGGGGAGTCCTAGCGGGCATAGCGTATTTCTCCATGGTGGGCAACTGGGCGAAGGTCCTGGTA
GTTCTGTTGCTGTTTGCCGGCGTTGACGCGGCCACCTACACCACCGGGGGGAGTGCTGCTGCTACTACGG
CTACATTCGCCGGGCTTTTCAGGCAGGGCGCCAAGCAGGATATCCGGCTGATCA

>1146_S36_L001_R1_001.fastq_32_1a_25
CCCCTACAACAGCGCTGGTAATGGCTCAGCTACTTAGGGTCCCGCAAGCCATCTTGGACATGATCGCTGG
TGCCCACTGGGGAGTCCTAGCGGGCATAGCGTATTTCTCCATGGTGGGCAACTGGGCGAAGGTCCTGGTA
GTTCTGTTGCTGTTTGCCGGCGTTGACGCGAACACCTACACCACCGGGGGGAGCGCTGCTGCTACTACGG
CTACATTCGCCGGGCTTTTCAGACAGGGCGCCAAGCAGGATATCCGGCTGATCA

>1146_S36_L001_R1_001.fastq_33_1a_25
CCCCTACAACAGCGCTGGTAATGGCTCAGCTACTTAGGGTCCCGCAAGCCATCTTGGACATGATCGCTGG
TGCCCACTGGGGAGTCCTAGCGGGCATAGCGTATTTCTCCATGGTGGGCAACTGGGCGAAGGTCCTGGTA
GTTCTGTTGCTGTTTGCCGGCGTTGACGCGAGCACCTACACCACCGGGGGGAGTGCTGCTGCTACTACGG
CTACATTCGCCGGGCTTTTCAGACAGGGCGCCAAGCAGGATATCCGGCTGATCA

>1146_S36_L001_R1_001.fastq_34_1a_24
CCCCTACAACAGCGCTGGTAATGGCTCAGCTACTTAGGGTCCCGCAAGCCATCTTGGACATGATCGCTGG
TGCCCACTGGGGAGTCCTAGCGGGCATAGCGTATTTCTCCATGGTGGGCAACTGGGCGAAGGTCCTGGTA
GTTCTGTTGCTGTTTGCCGGCGTTGACGCGAACACCTACACCACCGGGGGGAGTGCTGCTGCTACTACAG
CTACATTCGCCGGGCTTTTCAGACAGGGCGCCAAGCAGGATATCCGGCTGATCA

>1146_S36_L001_R1_001.fastq_35_1a_23
CCCCTACAACAGCGCTGATAATGGCTCAGCTACTTAGGGTCCCGCAAGCCATCTTGGACATGATCGCTGG
TGCCCACTGGGGAGTCCTAGCGGGCATAGCGTATTTCTCCATGGTGGGCAACTGGGCGAAGGTCCTGGTA
GTTCTGTTGCTGTTTGCCGGCGTTGACGCGGCCACCTACACCACCGGGGGGAGTGCTGCTGCTACTACGG
CTAGATTCGCCGGGCTTCTCAGTCCGGGCGCCAAGCAGGATATCCAGCTGATCA

>1146_S36_L001_R1_001.fastq_36_1a_22
CCCCTACAACAGCGCTGGTAATGGCTCAGCTACTCAGGGTCCCGCAAGCCGTCTTGGACATGATCGCTGG
TGCCCACTGGGGAGTCCTAGCGGGCATAGCGTATTTCTCCATGGTGGGCAACTGGGCGAAGGTCCTGGTA
GTTCTGTTGCTGTTTGCCGGCGTTGACGCGGACACCTACACCACCGGGGGGAGTGCTGCTGCTGCTACGG
CTAGATTCGCCGGGCTTTTCAGACCGGGCGCCAAGCAGGATATCCAGCTGATCA

>1146_S36_L001_R1_001.fastq_37_1a_21
CCCCTACAACAGCGCTGGTAATGGCTCAGCTACTTAGGGTCCCGCAAGCCATCTTGGACATGATCGCTGG
TGCCCACTGGGGAGTCCTAGCGGGCATAGCGTATTTCTCCATGGTGGGCAACTGGGCGAAGGTCCTGGTA
GTTCTGTTGCTGTTTGCCGGCGTTGACGCGGCCACCTACACCACCGGGGGGAGTGCTGCCGCTACTACGG
CTACATTCGCCGGGCTTTTCAGACAGGGCGCCAAGCAGGATATCCGGCTGATCA

>1146_S36_L001_R1_001.fastq_38_1a_21
CCCCTACAACAGCGCTGGTAATGGCTCAGCTACTTAGGGTCCCGCAAGCCATCTTGGACATGATCGCTGG
TGCCCACTGGGGAGTCCTAGCGGGCATAGCGTATTTCTCCATGGTGGGCAACTGGGCTAAGGTCCTGGTA
GTTCTGTTGCTGTTTGCCGGCGTTGACGCGGCCACCTACACCACCGGGGGGAGTGTTGCTGCTACTACGG
CTAGATTCGCCGGGCTTCTCAGTCCGGGCGCCAAGCAGGATATCCAGCTGATCA

>1146_S36_L001_R1_001.fastq_39_1a_21
CCCCTACAACAGCGCTGGTAATGGCTCAGCTACTCAGGGTCCCGCAAGCCATCTTGGACATGATCGCTGG
TGCCCACTGGGGAGTCCTAGCGGGCATAGCGTATTTCTCCATGGTGGGCAACTGGGCGAAGGTCCTGGTA
GTTCTGTTGCTGTTTGCCGGCGTTGACGCGGACACCTACACCACCGGGGGGAGTGCCGCTGCTGCTACGG
CTAGATTCGCCGGGCTTTTCAGACCGGGCGCCAAGCAGGATATCCAGCTGATCA

>1146_S36_L001_R1_001.fastq_40_1a_19
CCCCTACAACAGCGCTGGTAATGGCTCAGCTACTTAGGGTCCCGCAGGCCATCTTGGACATGATCGCTGG
TGCCCACTGGGGAGTCCTAGCGGGCATAGCGTATTTCTCCATGGTGGGCAACTGGGCGAAGGTCCTGGTA
GTTCTGTTGCTGTTTGCCGGCGTTGACGCGAACACCTACACCACCGGGGGGAGTGCTGCTGCTACTACGG
CTACATTCGCCGGGCTTTTCAGACAGGGCGCCAAGCAGGATATCCGGCTGATCA

>1146_S36_L001_R1_001.fastq_41_1a_19
CCCCTACAACAGCGCTGGTAATGGCTCAACTACTTAGGGTCCCGCAAGCCATCTTGGACATGATCGCTGG
TGCCCACTGGGGAGTCCTAGCGGGCATAGCGTATTTCTCCATGGTGGGCAACTGGGCGAAGGTCCTGGTA
GTTCTGTTGCTGTTTGCCGGCGTTGACGCGAACACCTACACCACCGGGGGGAGTGCTGCTGCTACTACGG
CTACATTCGCCGGGCTTTTCAGACAGGGCGCCAAGCAGGATATCCGGCTGATCA

>1146_S36_L001_R1_001.fastq_42_1a_19
CCCCTACAACAGCGCTGGTAATGGCTCAGCTACTTAGGGTCCCGCAAGCCATCTTGGACATGATCGCTGG
TGCCCACTGGGGAGTCCTAGCGGGCATAGCGTATTTCTCCATGGTGGGCAACTGGGCGAAGGTCCTGGTA
GTTCTGTTGCTGTTTGCCGGCGTTGACGCGGCCACCTACACCACCGGGGGGAGTGCTGCTGCTACTACGG
CTACACTCGCCGGGTTTCTCAGTCGGGGCGCCAAGCAGGATATCCGGCTGATCA

>1146_S36_L001_R1_001.fastq_43_1a_19
CCCCTACAACAGCGCTGGTAATTGCTCAGCTACTTAGGGTCCCGCAAGCCATCTTGGACATGATCGCTGG
TGCCCACTGGGGAGTCCTAGCGGGCATAGCGTATTTCTCCATGGTGGGCAACTGGGCGAAGGTCCTGGTA
GTTCTGTTGCTGTTTGCCGGCGTTGACGCGGCCACCTACACCACCGGGGGGAGTGCTGCTGCTACTACGG
CTACATTCGCCGGGCTTTTCAGACAGGGCGCCAAGCAGGATATCCGGCTGATCA

>1146_S36_L001_R1_001.fastq_44_1a_19
CCCCTACAACAGCGCTGGTAATGGCTCAGCTACTTAGGGTCCCGCAAGCCATCTTGGACATGATCGCTGG
TGCCCACTGGGGAGTCCTAGCGGGCATAGCGTATTTCTCCATGGTGGGCAACTGGGCGAAGGTCCTGGTA
GTTCTGTTGCTGTTTGCCGGCGTTGACGCGAACACCTACACCACCGGGGGGAGTGCTGCTGCTACTACGG
CTACATTCGCCGGGCTTTTCAGGCAGGGCGCCAAGCAGGATATCCGGCTGATCA

>1146_S36_L001_R1_001.fastq_45_1a_19
CCCCTACAACAGCGCTGATAATGGCTCAGCTACTTAGGGTCCCGCAAGCCATCTTGGACATGATCGCTGG
TGCCCACTGGGGAGTCCTAGCGGGCATAGCGTATTTCTCCATGGTGGGCAACTGGGCGAAGGTCCTGGTA
GTTCTGTTGCTGTTTGCCGGCGTTGACGCGGCCACCTACACCACCGGGGGGAGTGCTGCTGCCACTACGG
CTACACTCGCCGGGTTTCTCAGTCGGGGCGCCAAGCAGGATATCCAGCTGATCA

>1146_S36_L001_R1_001.fastq_46_1a_19
CCCCTACAACAGCGCTGGTAATGGCTCAGCTACTTAGGGTCCCGCAAGCCATCTTGGACATGATCGCTGG
TGCCCACTGGGGAGTCCTAGCGGGCATAGCGTATTTCTCCATGGTGGGCAACTGGGCGAAGGTCCTAGTA
GTTCTGTTGCTGTTTGCCGGCGTTGACGCGGCCACCTACACCACCGGGGGGAGTGCTGCTGCTACTACGG
CTAGATTCGCCGGGCTTCTCAGTCCGGGCGCCAAGCAGGATATCCAGCTGATCA

>1146_S36_L001_R1_001.fastq_47_1a_19
CCCCTACAGCAGCGCTGATAATGGCTCAGCTACTTAGGGTCCCGCAAGCCATCTTGGACATGATCGCTGG
TGCCCACTGGGGAGTCCTAGCGGGCATAGCGTATTTCTCCATGGTGGGCAACTGGGCGAAGGTCCTGGTA
GTTCTGTTGCTGTTTGCCGGCGTTGACGCGGCCACCTACACCACCGGGGGGAGTGCTGCTGCTACTACGG
CTACACTCGCCGGGTTTCTCAGTCGGGGCGCCAAGCAGGATATCCAGCTGATCA

>1146_S36_L001_R1_001.fastq_48_1a_18
CCCCTACAACAGCGCTGATAATGGCTCAGCTACTTAGGGTCCCGCAAGCCATCTTGGACATGATCGCTGG
TGCCCACTGGGGAGTCCTAGCGGGCATAGCGTATTTCTCCATGGTGGGCAACTGGGCGAAGGTCCTGGTA
GTTCTGTTGCTGTTTGCCGGCGTTGACGCGAACACCTACACCACCGGGGGGAGTGTTGCTGCTACTACGG
CTACATTCGCCGGGCTTTTCAGACAGGGCGCCAAGCAGGATATCCGGCTGATCA

>1146_S36_L001_R1_001.fastq_49_1a_18
CCCCTACAACAGCGCTGGTAATGGCTCAGCTACTTAGGGTCCCGCAAGCCATCGTGGACATGATCGCTGG
TGCCCACTGGGGAGTCCTAGCGGGCATAGCGTATTTCTCCATGGTGGGCAACTGGGCGAAGGTCCTGGTA
GTTCTGTTGCTGTTTGCCGGCGTTGACGCGGCCACCTACACCACCGGGGGGAGTGCTGCTGCTACTACGG
CTAGATTCGCCGGGCTTCTCAGTCCGGGCGCCAAGCAGGATATCCAGCTGATCA

>1146_S36_L001_R1_001.fastq_50_1a_18
CCCCTACAACAGCGCTGATAATGGCTCAGCTACTTAGGGTCCCGCAAGCCATCTTGGACATGATCGCTGG
TGCCCACTGGGGAGTCCTAGCGGGCATAGCGTATTTCTCCATGGTGGGCAACTGGGCGAAGGTCCTGGTA
GTTCTGTTGCTGTTTGCCGGCGTTGACGCGGCCACCTACACCACCGGTGGGAGTGCTGCTGCTACTACGG
CTACACTCGCCGGGTTTCTCAGTCGGGGCGCCAAGCAGGATATCCAGCTGATCA

>1146_S36_L001_R1_001.fastq_51_1a_18
CCCCTACAACAGCGCTGGTAATGGCTCAGCTACTTAGGGTCCCGCAAGCCATCTTGGACATGATCGCTGG
TGCCCACTGGGGAGTCCTAGCGGGCATAGCGTATTTCTCCATGGTGGGCAACTGGGCGAAGGTCCTGGTA
GTTCTGTTGCTGTTTGCCGGCGTTGATGCGGCCACCTACACCACCGGGGGGAGTGCTGCTGCTACTACGG
CTACATTCGCCGGGCTTTTCAGACAGGGCGCCAAGCAGGATATCCGGCTGATCA

>1146_S36_L001_R1_001.fastq_52_1a_18
CCCCTACAACAGCGCTGATAATGGCTCAGCTACTTAGGGTCCCGCAAGCCATCTTGGACATGATCGCTGG
TGCCCACTGGGGAGTCCTAGCGGGCATAGCGTATTTCTCCATGGTGGGCAACTGGGCGAAGGTCCTGGTA
GTTCTGTTGCTGTTTGCCGGCGTTGACGCGGACACCTACACCACCGGGGGGAGTGCTGCTGCTACTACGG
CTACACTCGCCGGGTTTCTCAGTCGGGGCGCCAAGCAGGATATCCAGCTGATCA

>1146_S36_L001_R1_001.fastq_53_1a_17
CCCCTACAACAGCGCTGGTAATGGCTCAGCTACTTAGGGTCCCGCAAGCCATCTTGGACATGATCGCTGG
TGCCCACTGGGGAGTCCTAGCGGGCATAGCGTATTTCTCCATGGTGGGCAACTGGGCGAAGGTCCTGGTA
GTTCTGTTGCTGTTTGCCGGCGTTGACGCGGACACCTACACTACCGGGGGGAGTGCCGCTGCTGCTACGG
CTAGATTCGCCGGGCTTTTCAGACCGGGCGCCAAGCAGGATATCCAGCTGATCA

>1146_S36_L001_R1_001.fastq_54_1a_17
CCCCTACAACAGCGCTGGTAATGGCTCAGCTACTTAGGGTCCCGCAAGCCATCTTGGACATGATCGCTGG
TGCCCACTGGGGAGTCCTAGCGGGCATAGCGTATTTCTCCATGGTGGGCAACTGGGCGAAGGTCCTGGTA
GTTCTGTTGCTGTTTGCCGGCGTTGACGCGAACACCTACACCACCGGGGGGAGTGCTGCCGCTACTACGG
CTACATTCGCCGGGCTTTTCAGACAGGGCGCCAAGCAGGATATCCGGCTGATCA

>1146_S36_L001_R1_001.fastq_55_1a_17
CCCCTACAACAGCGCTGATAATGGCTCAGCTACTTAGGGTCCCGCAAGCCATCTTGGACATGATCGCTGG
TGCCCACTGGGGAGTCCTAGCGGGCATAGCGTATTTCTCCATGGTGGGCAACTGGGCGAAGGTCCTGGTA
GTTCTGTTGCTGTTTGCCGGCGTTGACGCGGCCACCTACACCACCGGGGGGAGTGCTGCTGCTACTACGG
CTACACTCGCCGGGTTTCTCAGTCGGGGCGCCAAGCAGGATATCCAGCTGATTA

>1146_S36_L001_R1_001.fastq_56_1a_16
CCCCTACAACAGCGCTGGTAATGGCTCAGCTACTTAGGGTCCCGCAAGCCATCTTGGACATGATCGCTGG
TGCCCACTGGGGAGTCCTAGCGGGCATAGCGTATTTCTCCATGGTGGGCAACTGGGCGAAGGTCCTAGTA
GTTCTGTTGCTGTTTGCCGGCGTTGACGCGAACACCTACACCACCGGGGGGAGTGCTGCTGCTACTACGG
CTACATTCGCCGGGCTTTTCAGACAGGGCGCCAAGCAGGATATCCGGCTGATCA

>1146_S36_L001_R1_001.fastq_57_1a_16
CCCCTACAACAGCGCTGGTAATGGCTCAGCTACTTAGGGTCCCGCAAGCCATCTTGGACATGATCGCTGG
TGCCCACTGGGGAGTCCTAGCGGGCATAGCGTATTTCTCCATGGTGGGCAACTGGGCGAAGGTCCTGGTA
GTTCTGTTGCTGTTTGCCGGCGTTGACGCGGCCACCTACACCACCGGGGGGAGTGCTGCTGCTACTACGG
CTACATTCGCCGGGCTTTTCAGACAGGGCGCCAAGCAGGATATCCAGCTGATCA

>1146_S36_L001_R1_001.fastq_58_1a_16
CCCCTACAACAGCGCTGATAATGGCTCAGCTACTTAGGGTCCCGCAAGCCATCTTGGACATGATCGCTGG
TGCCCACTGGGGAGTCCTAGCGGGCATAGCGTATTTCTCCATGGTGGGCAACTGGGCGAAGGTCCTGGTA
GTTCTGTTGCTGTTTGCCGGCGTTGACGCGGACACCTACACCACCGGGGGGAGTGTTGCTGCTACTACGG
CTACATTCGCCGGGCTTTTCAGACAGGGCGCCAAGCAGGATATCCGGCTGATCA

>1146_S36_L001_R1_001.fastq_59_1a_16
CCCCTACAACAGCGCTGGTAATGGCTCAGCTACTTAGGGTCCCGCAAGCCATCTTGGACATGATCGCTGG
TGCCCACTGGGGAGTCCTAGCGGGCATAGCGTATTTCTCCATGGTGGGCAACTGGGCGAAGGTCCTGGTG
GTTCTGTTGCTGTTTGCCGGCGTTGACGCGAACACCTACACCACCGGGGGGAGTGCTGCTGCTACTACGG
CTACATTCGCCGGGCTTTTCAGACAGGGCGCCAAGCAGGATATCCGGCTGATCA

>1146_S36_L001_R1_001.fastq_60_1a_16
CCCCTACAACAGCGCTGATAATGGCTCAGCTACTTAGGGTCCCGCAAGCCATCTTGGACATGATCGCTGG
TGCCCACTGGGGAGTCCTAGCGGGCATAGCGTATTTCTCCATGGTGGGCAACTGGGCGAAGGTCCTGGTA
GTTCTGTTGCTGTTTGCCGGCGTTGACGCGGCCACCTACACCACCGGGGGGAGTGCTGCTGCTACTACGG
CTAGATTCGCCGGGCTCCTCAGTCCGGGCGCCAAGCAGGATATCCAGCTGATCA

>1146_S36_L001_R1_001.fastq_61_1a_16
CCCCTACAACAGCGCTGATAATGGCTCAGCTACTTAGGATCCCGCAAGCCATCTTGGACATGATCGCTGG
TGCCCACTGGGGAGTCCTAGCGGGCATAGCGTATTTCTCCATGGTGGGCAACTGGGCGAAGGTCCTGGTA
GTTCTGTTGCTGTTTGCCGGCGTTGACGCGGCCACCTACACCACCGGGGGGAGTGCTGCTGCTACTACGG
CTACACTCGCCGGGTTTCTCAGTCGGGGCGCCAAGCAGGATATCCAGCTGATCA

>1146_S36_L001_R1_001.fastq_62_1a_15
CCCCTACAACAGCGCTGGTAATGGCTCAGCTACTTAGGGTCCCGCAAGCCATCTTGGACATGATCGCTGG
TGCCCACTGGGGAGTCCTAGCGGGCATAGCGTATTTCTCCATGGTGGGCAACTGGGCGAAGGTCCTGGTA
GTTCTGTTGCTGTTTGCCGGCGTTGACGCGAACACCTACACCACCGGGGGGAGTGCTGCTGCTACTACGG
CTACATTCGCCGGGCTCTTCAGACAGGGCGCCAAGCAGGATATCCGGCTGATCA

>1146_S36_L001_R1_001.fastq_63_1a_15
CCCCTACAACAGCGCTGGTAATGGCTCAGCTACTTAGGGTCCCGCAAGCCATCTTGGACATGATCGCTGG
TGCCCACTGGGGAGTCCTAGCGGGCATAGCGTATTTCTCCATGGTGGGCAACTGGGCGAAGGTCCTGGTA
GTTCTGTTGCTGTTTGCTGGCGTTGACGCGGCCACCTACACCACCGGGGGGAGTGCTGCTGCTACTACGG
CTACATTCGCCGGGCTTTTCAGACAGGGCGCCAAGCAGGATATCCGGCTGATCA

>1146_S36_L001_R1_001.fastq_64_1a_15
CCCCTACAACAGCGCTGGTAATGGCTCAGCTACTTAGGGTCCCGCAAGCCATCTTGGACATGATCGCTGG
TGCCCACTGGGGAGTCCTAGCGGGCATAGCGTATTTCTCCATGGTGGGCAACTGGGCGAAGGTCCTGGTA
GTTCTGTTGCTGTTTGCCGGCGTTGACGCGGCCACCTACACCACCGGGGGGAGTGCTGCTGCTACTACGG
CTACACTCGCCGGGCTTCTCAGTCGGGGCGCCAAGCAGGATATCCAGCTGATCA

>1146_S36_L001_R1_001.fastq_65_1a_14
CCCCTACAACAGCGCTGGTAATGGCTCAGCTACTTAGGGTCCCGCAAGCCATCTTGGACATGATCGCTGG
TGCCCACTGGGGAGTCCTAGCGGGCATAGCGTATTTCTCCATGGTGGGCAACTGGGCGAAGGTCCTGGTA
GTTCTGTTGCTGTTTGCCGGCGTTGACGCGAACACCTACACCACCGGGGGGAGTGCTGCTGCTACTACGG
CTACATTTGCCGGGCTTTTCAGACAGGGCGCCAAGCAGGATATCCGGCTGATCA

>1146_S36_L001_R1_001.fastq_66_1a_14
CCCCTACAACAGCGCTGGTAATGGCTCAGCTACTTAGGGTCCCGCAAGCCATCTTGGACGTGATCGCTGG
TGCCCACTGGGGAGTCCTAGCGGGCATAGCGTATTTCTCCATGGTGGGCAACTGGGCGAAGGTCCTGGTA
GTTCTGTTGCTGTTTGCCGGCGTTGACGCGGACACCTACACCACCGGGGGGAGTGTTGCTGCTACTACGG
CTACATTCGCCGGGCTTTTCAGACAGGGCGCCAAGCAGGATATCCGGCTGATCA

>1146_S36_L001_R1_001.fastq_67_1a_14
CCCCTACAACAGCGCTGGTAATGGCTCAGCTACTTAGGGTCCCGCAAGCCATCTTGGACATGATCGCTGG
TGCCCACTGGGGAGTCCTAGCGGGCATAGCGTATTTCTCCATGGTGGGCAACTGGGCGAAGGTCCTGGTA
GTTCTGTTGCTGTTTGCCGGCGTTGACGCGGACACCTACACCACCGGGGGGAGTGCTGCTGCTACTACGG
CTACACTCGCCGGGTTTCTCAGTCGGGGCGCCAAGCAGGATATCCAGCTGATCA

>1146_S36_L001_R1_001.fastq_68_1a_14
CCCCTACAACAGCGCTGATAATGGCTCAGCTACTTAGGGTCCCGCAAGCCATCTTGGACATGATCGCTGG
TGCCCACTGGGGAGTCCTAGCGGGCATAGCGTATTTCTCCATGGTGGGCAACTGGGCGAAGGTCCTGGTA
GTTCTGTTGCTGTTTGCCGGCGTTGACGCGGCCACCTACACCACCGGGGGGAGTGCTGCTGCTACTACGG
CTGCACTCGCCGGGTTTCTCAGTCGGGGCGCCAAGCAGGATATCCAGCTGATCA

>1146_S36_L001_R1_001.fastq_69_1a_13
CCCCTACAACAGCGCTGGTAATGGCTCAGCTACTTAGGGTCCCGCAAGCCATCTTGGACATGATCGCTGG
TGCCCACTGGGGAGTCCTAGCGGGCATAGCGTATTTCTCCATGGTGGGCAACTGGGCGAAGGTCCTGGTA
GTTCTGTTGCTGTTTGCCGGCGTTGACGCGGCCACCTACACCACCGGGGGGAGTGCTGCTGCCACTACGG
CTACACTCGCCGGGTTTCTCAGTCGGGGCGCCAAGCAGGATATCCAGCTGATCA

>1146_S36_L001_R1_001.fastq_70_1a_13
CCCCTACAACAGCGCTGGTAATGGCTCAGCTACTTAGGGTCCCGCAAGCCATCTTGGACATGATCGCTGG
TGCCCACTGGGGAGTCCTAGCGGGCATAGCGTATTTCTCCATGGTGGGCAACTGGGCGAAGGTCCTGGTA
GTTCTGTTGCTGTTTGCCGGCGTTGACGCGAACACCTACACCACCGGGGGGAGTGCTGCTGCTACTACGG
CTAGATTCGCCGGGCTTCTCAGTCCGGGCGCCAAGCAGGATATCCAGCTGATCA

>1146_S36_L001_R1_001.fastq_71_1a_13
CCCCTACAACAGCGCTGGTAATGGCTCAGCTACTTAGGGTCCCGCAAGCCATCTTGGACATGATCGCTGG
TGCCCACTGGGGAGTCCTAGCGGGCATAGCGTATTTCTCCATGGTGGGCAACTGGGCGAAGGTCCTGGTA
GTTCTGTTGCTGTTTGCCGGCGTTGACGCGGACACCTACACCACCGGGGGGAGTGCCGCCGCTGCTACGG
CTAGATTCGCCGGGCTTTTCAGACCGGGCGCCAAGCAGGATATCCAGCTGATCA

>1146_S36_L001_R1_001.fastq_72_1a_13
CCCCTACAACAGCGCTGGTAATGGCTCAGCTACTTAGGGTCCCGCAAGCCATCTTGGACATGATCGCTGG
TGCCCACTGGGGAGTCCTAGCGGGCATAGCGTATTTCTCCATGGTGGGCAACTGGGCGAAGGTCCTGATA
GTTCTGTTGCTGTTTGCCGGCGTTGACGCGGACACCTACACCACCGGGGGGAGTGTTGCTGCTACTACGG
CTACATTCGCCGGGCTTTTCAGACAGGGCGCCAAGCAGGATATCCGGCTGATCA

>1146_S36_L001_R1_001.fastq_73_1a_13
CCCCTACAACAGCGCTGGTAATGGCTCAGCTACTTAGGGTCCCGCAAGCCATCTTGGACATGATCGCTGG
TGCCCACTGGGGAGTCCTAGCGGGCATAGCGTATTTCTCCATGGTGGGCAACTGGGCGAAGGTCCTGGTA
GTTCTGTTGCTGTTTGCCGGCGTTGACGCGGCCACCTACACTACCGGGGGGAGTGCTGCTGCTACTACGG
CTAGATTCGCCGGGCTTCTCAGTCCGGGCGCCAAGCAGGATATCCAGCTGATCA

>1146_S36_L001_R1_001.fastq_74_1a_13
CCCCTACAACAGCGCTGGTAATGGCTCAGCTACTTAGGGTCCCGCAAGCCATCTTGGACATGATCGCTGG
TGCCCACTGGGGAGTCCTAGCGGGCATAGCGTATTTCTCCATGGTGGGCAACTGGGCGAAGGTCCTGGTA
GTTCTGTTGCTGTTTGCCGGCGTTGACGCGGCCACCTACACCACCGGGGGGAGTGCTGCTGCTACTACGG
CTACATTTGCCGGGCTTTTCAGACAGGGCGCCAAGCAGGATATCCGGCTGATCA

>1146_S36_L001_R1_001.fastq_75_1a_13
CCTCTACAACAGCGCTGGTAATGGCTCAGCTACTTAGGGTCCCGCAAGCCATCTTGGACATGATCGCTGG
TGCCCACTGGGGAGTCCTAGCGGGCATAGCGTATTTCTCCATGGTGGGCAACTGGGCGAAGGTCCTGGTA
GTTCTGTTGCTGTTTGCCGGCGTTGACGCGAACACCTACACCACCGGGGGGAGTGCTGCTGCTACTACGG
CTACATTCGCCGGGCTTTTCAGACAGGGCGCCAAGCAGGATATCCGGCTGATCA

>1146_S36_L001_R1_001.fastq_76_1a_13
CCCCTACAACAGCGCTGGTAATGGCTCAGCTACTTAGGGTCCCGCAAGCCATCTTGGACATGATCGCTGG
TGCCCACTGGGGAGTCCTAGCGGGCATAGCGTATTTCTCCATGGTGGGCAACTGGGCGAAGGTCCTGGTA
GTTCTGTTGCTGTTTGCCGGCGTTGACGCGGCCACCTACACCACCGGGGGGAGTGCCGCTGCTGCTACGG
CTAGATTCGCCGGGCTTTTCAGACCGGGCGCCAAGCAGGATATCCAGCTGATCA

>1146_S36_L001_R1_001.fastq_77_1a_12
CCCCTACAACAGCGCTGATAATGGCTCAGCTACTTAGGGTCCCGCAAGCCATCTTGGACATGATCGCTGG
TGCCCACTGGGGAGTCCTAGCGGGCATAGCGTATTTCTCCATGGTGGGCAACTGGGCGAAGGTCCTGGTA
GTTCTGTTGCTGTTTGCCGGCGTTGACGCGAACACCTACACCACCGGGGGGAGTGCTGCTGCTACTACGG
CTACACTCGCCGGGTTTCTCAGTCGGGGCGCCAAGCAGGATATCCAGCTGATCA

>1146_S36_L001_R1_001.fastq_78_1a_12
CCCCTACAACAGCGCTGGTAATGGCTCAGCTACTTAGGGTCCCGCAAGCCATCTTGGACATGATCGCTGG
TGCCCACTGGGGAGTCCTAGCGGGCATAGCGTATTTCTCCATGGTGGGCAACTGGGCGAAGGTCCTGGTA
GTTCTGTTGCTGTTTGCCGGCGTTGACGCGAACACCTACACCACCGGGGGGAGTGCTGCTGCTACTACGG
CTACATTCGCCGGGCTTTTCAGACAGGGCGCCAAGCAGGATGTCCGGCTGATCA

>1146_S36_L001_R1_001.fastq_79_1a_12
CCCCTACAACAGCGCTGGTAATGGCTCAGCTACTTAGGGTCCCGCAAGCCATCTTGGACATGATCGCTGG
AGCCCACTGGGGAGTCCTAGCGGGCATAGCGTATTTCTCCATGGTGGGCAACTGGGCGAAGGTCCTGGTA
GTTCTGTTGCTGTTTGCCGGCGTTGACGCGGACACCTACACCACCGGGGGGAGTGCTGCTGCTACTACGG
CCGGACTCGTCGGGCTTTTCAGACCGGGCGCCAAGCAGGATATCCAGCTGATCA

>1146_S36_L001_R1_001.fastq_80_1a_12
CCCCTACAACAGCGCTGGTAATGGCTCAGCTACTTAGGGTCCCGCAAGCCATCTTGGACATGATCGCTGG
TGCCCACTGGGGAGTCCTAGCGGGCATAGCGTATTTCTCCATGGCGGGCAACTGGGCGAAGGTCCTGGTA
GTTCTGTTGCTGTTTGCCGGCGTTGACGCGGACACCTACACCACCGGGGGGAGTGCTGCTGCTACTACGG
CTAAATTCGCCGGGCTTTTCAGTCCGGGCGCCAAGCAGGATATCCGGCTGATCA

>1146_S36_L001_R1_001.fastq_81_1a_12
CCCCTACAACAGCGCTGGTAATGGCTCAGCTACTTAGGGTCCCGCAAGCCATCTTGGACATGATCGCTGG
TGCCCACTGGGGAGTCCTAGCGGGCATAGCGTATTTCTCCATGGTGGGCAACTGGGCGAAGGTCCTGGTA
GTTCTGTTGCTGTTTGCCGGCGTTGACGCGAACACCTACACCACCGGGGGGAGTGCTGCTGCTACTACGG
CTACATTCGCCGGGCTTTTCAGACAGGGCGCCAAGCAGGATATCTGGCTGATCA

>1146_S36_L001_R1_001.fastq_82_1a_12
CCCCTACAACAGCGCTGATAATGGCTCAGCTACTTAGGGTCCCGCAAGCCATCTTGGACATGATCGCTGG
TGCCCACTGGGGAGTCCTAGCGGGCATAGCGTATTTCTCCATGGTGGGCAACTGGGCGAAGGTCCTGGTA
GTTCTGTTGCTGTTTGCCGGCGTTGACGCGGACACCTACACCACCGGGGGGAGTGCTGCTGCTACTACGG
CTAAATTCGCCGGGCTTTTCAGTCCGGGCGCCAAGCAGGATATCCAGCTGATCA

>1146_S36_L001_R1_001.fastq_83_1a_11
CCCCTACAACAGCGCTGGTAATGGCTCAGCTACTTAGGGTCCCGCAAGCCATCTTGGACATGATCGCTGG
TGCCCACTGGGGAGTCCTAGCGGGCATAGCGTATTTCTCCATGGTGGGCAACTGGGCGAAGGTCCTGGTA
GTTCTGTTGCTGTTTGCCGGCGTTGACGCGGCCACCTACACCACCGGGGGGAGTGCTGCTGCTACTACGG
CTAAATTCGCCGGGCTTTTCAGTCCGGGCGCCAAGCAGGATATCCGGCTGATCA

>1146_S36_L001_R1_001.fastq_84_1a_11
CCCCTACAACAGCGCTGGTAATGGCTCAGCTACTTAGGGTCCCGCAAGCCATCTTGGACATGATCGCTGG
TGCCCACTGGGGAGTCCTAGCGGGCATAGCGTATTTCTCCATGGTGGGCAACTGGGCGAAGGTCCTGGTA
GTTCTGTTGCTGTTTGCCGGCGTTGACGCGGACACCTACACCACCGGGGGGAGTGCCGCTGCTGCTACGG
CTAGATTCGCCGGGCTTTTCAGACCGGGCGCCAAGCAGGATATCCGGCTGATCA

>1146_S36_L001_R1_001.fastq_85_1a_11
CCCCTACAACAGCGCTGGTAATGGCTCAGCTACTTAGGGTCCCGCAAGCCATCTTGGACATGATCGCTGG
TGCCCACTGGGGAGTCCTAGCGGGCATAGCGTATTTCTCCATGGTGGGCAACTGGGCGAAGGTCCTGGTA
GTTCTGTTGCTGTTTGCCGGCGTTGACGCGAACACCTACACCACCGGGGGGAGTGCTGCTGCTACTACGG
CTACATTCGCCGGGTTTCTCAGTCGGGGCGCCAAGCAGGATATCCAGCTGATCA

>1146_S36_L001_R1_001.fastq_86_1a_11
CCCCTACAACAGCGCTGGTAATGGCTCAGCTACTCAGGGTCCCGCAAGCCATCTTGGACATGATCGCTGG
TGCCCACTGGGGAGTCCTAGCGGGCATAGCGTATTTCTCCATGGTGGGCAACTGGGCGAAGGTCCTGGTA
GTTCTGTTGCTGTTTGCCGGCGTTGACGCGGCCACCTACACCACCGGGGGGAGTGCTGCTGCTACTACGG
CTACATTCGCCGGGCTTTTCAGACAGGGCGCCAAGCAGGATATCCGGCTGATCA

>1146_S36_L001_R1_001.fastq_87_1a_11
CCCCTACAACAGCGCTGATAATGGCTCAGCTACTTAGGATCCCGCAAGCCATCTTGGACATGATCGCTGT
TGCCCACTGGGGAGTCCTAGCGGGCATAGCGTATTTCTCCATGGTGGGCAACTGGGCGAAGGTCCTGGTA
GTTCTGTTGCTGTTTGCCGGCGTTGACGCGGCCACCTACACCACCGGGGGGAGTGCTGCTGCTACTACGG
CTACACTCGCCGGGTTTCTCAGTCGGGGCGCCAAGCAGGATATCCAGCTGATCA

>1146_S36_L001_R1_001.fastq_88_1a_11
CCCCTACAACAGCGCTGGTAATGGCTCAGCTACTTAGGGTCCCGCAAGCCATCTTGGACATGATCGCTGG
TGCCCACTGGGGAGTCCTAGCGGGCATAGCGTATTTCTCCATGGTGGGCAACTGGGCGAAGGTCCTGGTA
GTTCTGTTGCTGTTTGCCGGCGTTGACGCGGCCACCTACACCACCGGGGGGAGTGCTGCTGCTACTACGG
CTACACTCGCCGGGCTTTTCAGACCGGGCGCCAAGCAGGATATCCGGCTGATCA

>1146_S36_L001_R1_001.fastq_89_1a_11
CCCCTACAACAGCGCTGGTAATGGCTCAGCTACTTAGGGTCCCGCAAGCCATCTTGGACATGATCGCTGG
TGCCCACTGGGGAGTCCTAGCGGGCATAGCGTATTTCTCCATGGTGGGCAACTGGGCGAAGGTCCTGGTA
GTTCTGTTGCTGTTTGCCGGCGTTGACGCGGCCACTTACACCACCGGGGGGAGTGCTGCTGCTACTACGG
CTACATTCGCCGGGCTTTTCAGACAGGGCGCCAAGCAGGATATCCGGCTGATCA

>1146_S36_L001_R1_001.fastq_90_1a_11
CCCCTACAACAGCGCTGGTAATGGCTCAGCTACTTAGGGTCCCGCAAGCCATCTTGGACATGATCGCTGG
TGCCCACTGGGGAGTCCTAGCGGGCATAGCGTATTTCTCCATGGTGGGCAACTGGGCGAAGGTCCTGGTA
GTTCTGTTGCTGTTTGCCGGCGTTGACGCGAACACCTACACCACCGGGGGGAGTGCCGCTGCTACTACGG
CTACATTCGCCGGGCTTTTCAGACAGGGCGCCAAGCAGGATATCCGGCTGATCA

>1146_S36_L001_R1_001.fastq_91_1a_11
CCCCTACAACAGCGCTGATAATGGCTCAGCTACTTAGGGTCCCGCAAGCCATCTTGGACATGATCGCTGG
TGCCCACTGGGGAGTCCTAGCGGGCATAGCGTATTTCTCCATGGTGGGCAACTGGGCGAAGGTCCTGGTA
GTTCTGTTGCTGTTTGCCGGCGTTGACGCGGCCACCTACACCACCGGGGGGAGTGCTGCTGCTACTACGG
CTAAATTCGCCGGGCTTTTCAGTCCGGGCGCCAAGCAGGATATCCGGCTGATCA

>1146_S36_L001_R1_001.fastq_92_1a_11
CCCCTACAACAGCGCTGGTAATGGCTCAGCTACTTAGGGTCCCGCAAGCCATCTTGGACATGATCGCTGG
TGCCCACTGGGGAGTCCTAGCGGGCATAGCGTATTCCTCCATGGTGGGCAACTGGGCGAAGGTCCTGGTA
GTTCTGTTGCTGTTTGCCGGCGTTGACGCGGCCACCTACACCACCGGGGGGAGTGCTGCTGCTACTACGG
CTACATTCGCCGGGCTTTTCAGACAGGGCGCCAAGCAGGATATCCGGCTGATCA

>1146_S36_L001_R1_001.fastq_93_1a_11
CCCCTACAACAGCGCTGGTAATGGCTCAGCTACTTAGGGTCCCGCAAGCCATCTTGGACATGATCGCTGG
TGCCCACTGGGGAGTCCTAGCGGGCATAGCGTATTTCTCCATGGTGGGCAACTGGGCGAAGGTCCTAGTA
GTTCTGTTGCTGTTTGCCGGCGTTGACGCGGCCACCTACACCACCGGGGGGAGTGTTGCTGCTACTACGG
CTAGATTCGCCGGGCTTCTCAGTCCGGGCGCCAAGCAGGATATCCAGCTGATTA

>1146_S36_L001_R1_001.fastq_94_1a_11
CCCCTACAACAGCGCTGGTAATGGCTCAGCTACTTAGGGTCCCGCAAGCCATCTTGGACATGATCGCTGG
TGCCCACTGGGGAGCCCTAGCGGGCATAGCGTATTTCTCCATGGTGGGCAACTGGGCGAAGGTCCTGGTA
GTTCTGTTGCTGTTTGCCGGCGTTGACGCGAACACCTACACCACCGGGGGGAGTGCTGCTGCTACTACGG
CTACATTCGCCGGGCTTTTCAGACAGGGCGCCAAGCAGGATATCCGGCTGATCA

>1146_S36_L001_R1_001.fastq_95_1a_11
CCCCTACAACAGCGCTGGTAATGGCTCAGCTACTTAGGGTCCCGCAAGCCATCTTGGACATGATCGCTGG
TGCCCACTGGGGAGTCCTAGCGGGCGTAGCGTATTTCTCCATGGTGGGCAACTGGGCGAAGGTCCTGGTA
GTTCTGTTGCTGTTTGCCGGCGTTGACGCGAACACCTACACCACCGGGGGGAGTGCTGCTGCTACTACGG
CTACATTCGCCGGGCTTTTCAGACAGGGCGCCAAGCAGGATATCCGGCTGATCA

>1146_S36_L001_R1_001.fastq_96_1a_11
CCCCCACAACAGCGCTGGTAATGGCTCAGCTACTTAGGGTCCCGCAAGCCATCTTGGACATGATCGCTGG
TGCCCACTGGGGAGTCCTAGCGGGCATAGCGTATTTCTCCATGGTGGGCAACTGGGCGAAGGTCCTGGTA
GTTCTGTTGCTGTTTGCCGGCGTTGACGCGAACACCTACACCACCGGGGGGAGTGCTGCTGCTACTACGG
CTACATTCGCCGGGCTTTTCAGACAGGGCGCCAAGCAGGATATCCGGCTGATCA

>1146_S36_L001_R1_001.fastq_97_1a_10
CCCCTACAACAGCGCTGGTAATGGCTCAGCTACTTAGGGTCCCGCAAGCCATCTTGGACATGATCGCTGG
TGCCCACTGGGGAGTCCTAGCGGGCATGGCGTATTTCTCCATGGTGGGCAACTGGGCGAAGGTCCTGGTA
GTTCTGTTGCTGTTTGCCGGCGTTGACGCGGCCACCTACACCACCGGGGGGAGTGCTGCTGCTACTACGG
CTACACTCGCCGGGCTTTTCAGACCGGGCGCCAAGCAGGATATCCGGCTGATCA

>1146_S36_L001_R1_001.fastq_98_1a_10
CCCCTACAACAGCGCTGATAATGGCTCAGCTACTTAGGATCCCGCAAGCCATCTTGGACATGATCGCTGG
TGCCCACTGGGGAGTCCTAGCGGGCATAGCGTATTTCTCCATGGTGGGCAACTGGGCGAAGGTCCTGGTA
GTTCTGTTGCTGTTTGCCGGCGTTGACGCGAACACCTACACCACCGGGGGGAGTGCTGCTGCTACTACGG
CTACATTCGCCGGGCTTTTCAGACAGGGCGCCAAGCAGGATATCCGGCTGATCA

>1146_S36_L001_R1_001.fastq_99_1a_10
CCCCTACAACAGCGCTGGTAATGGCTCAGCTACTTAGGGTCCCGCAAGCCATCTTGGACATGATCGCTGG
TGCCCGCTGGGGAGTCCTAGCGGGCATAGCGTATTTCTCCATGGTGGGCAACTGGGCGAAGGTCCTGGTA
GTTCTGTTGCTGTTTGCCGGCGTTGACGCGAACACCTACACCACCGGGGGGAGTGCTGCTGCTACTACGG
CTACATTCGCCGGGCTTTTCAGACAGGGCGCCAAGCAGGATATCCGGCTGATCA

>1146_S36_L001_R1_001.fastq_100_1a_10
CCCCTACAACAGCGCTGGTAATGGCTCAGCTACTTAGGGTCCCGCAAGCCATCTTGGACATGATCGCTGG
TGCCCACTGGGGAGTCCTAGCGGGCATAGCGTATTTCTCCATGGTGGGCAACTGGGCGAAGGTCCTGGTA
GTTCTGTTGCTGTTTGCCGGCGTTGACGCGGCCACCTATACCACCGGGGGGAGTGCTGCTGCTACTACGG
CTACATTCGCCGGGCTTTTCAGACAGGGCGCCAAGCAGGATATCCGGCTGATCA

>1146_S36_L001_R1_001.fastq_101_1a_10
CCCCTACAACAGCGCTGGTAATAGCTCAGCTACTTAGGGTCCCGCAAGCCATCTTGGACATGATCGCTGG
TGCCCACTGGGGAGTCCTAGCGGGCATAGCGTATTTCTCCATGGTGGGCAACTGGGCGAAGGTCCTGGTA
GTTCTGTTGCTGTTTGCCGGCGTTGACGCGGACACCTACACCACCGGGGGGAGTGTTGCTGCTACTACGG
CTACATTCGCCGGGCTTTTCAGACAGGGCGCCAAGCAGGATATCCGGCTGATCA

>1146_S36_L001_R1_001.fastq_102_1a_10
CCCCTACAACAGCGCTGGTAATGGCTCAGCTACTTAGGGTCCCGCAAGCCATCTTGGACATGATCGCTGG
TGCCCACTGGGGAGTCCTAGCGGGCATAGCGTATTTCTCCATGGCGGGCAACTGGGCGAAGGTCCTGGTA
GTTCTGTTGCTGTTTGCTGGCGTTGACGCGGCCACCTACACCACCGGGGGGAGTGCTGCTGCTACTACGG
CTACATTCGCCGGGCTTTTCAGACAGGGCGCCAAGCAGGATATCCGGCTGATCA

>1146_S36_L001_R1_001.fastq_103_1a_10
CCCCTACAACAGCGCTGATAATGGCTCAGCTACTTAGGGTCCCGCAAGCCATCTTGGACATGATCGCTGG
TGCCCACTGGGGAGTCCTAGCGGGCATAGCGTATTTCTCCATGGTGGGCAACTGGGCGAAGGTCCTGGTA
GTTCTGTTGCTGTTTGCCGGCGTTGACGCGGACACCTACACCACCGGGGGGAGTGCTGCTGCTACTACGG
CTAAATTCGCCGGGCTTTTCAGACAGGGCGCCAAGCAGGATATCCGGCTGATCA

>1146_S36_L001_R1_001.fastq_104_1a_10
CCCCTACAACAGCGCTGATAATGGCTCAGCTACTTAGGGTCCCGCAAGCCATCTTGGACATGATCGCTGG
TGCCCACTGGGGAGTCCTAGCGGGCATAGCGTATTTCTCCATGGTGGGCAACTGGGCGAAGGTCCTGGTA
GTTCTGTTGCTGTTTGCCGGCGTTGACGCAGACACCTACACCACCGGGGGGAGTGCTGCTGCTACTACGG
CTAAATTCGCCGGGCTTTTCAGTCCGGGCGCCAAGCAGGATATCCGGCTGATCA

>1146_S36_L001_R1_001.fastq_105_1a_10
CCCCTACAACAGCGCTGATAATGGCTCAGCTACTTAGGGTCCCGCAAGCCATCTTGGACATGATCGCTGG
TGCCCACTGGGGAGTCCTAGCGGGCATAGCGTATTTCTCCATGGTGGGCAACTGGGCGAAGGTCCTGGTA
GTTCTGTTGCTGTTTGCCGGCGTTGACGCAGCCACCTACACCACCGGGGGGAGTGCTGCTGCTACTACGG
CTACACTCGCCGGGTTTCTCAGTCGGGGCGCCAAGCAGGATATCCAGCTGATCA

>1146_S36_L001_R1_001.fastq_106_1a_10
CCCCTACAACAGCGCTGGTAATGGCTCAGCTACTTAGGGTCCCGCAAGCCATCTTGGACATGATCGCTGG
TGCACACTGGGGAGTCCTAGCGGGCATAGCGTATTTCTCCATGGTGGGCAACTGGGCGAAGGTCCTGGTA
GTTCTGTTGCTGTTTGCCGGCGTTGACGCGGACACCTACACCACCGGGGGGAGTGCTGCTGCTACTACGG
CTAAATTCGCCGGGCTTTTCAGTCCGGGCGCCAAGCAGGATATCCGGCTGATCA

>1146_S36_L001_R1_001.fastq_107_1a_10
CCCCTACAACAGCGCTGGTAATGGCTCAGCTACTTAGGGTCCCGCAAGCCATCTTGGACATGATCGCTGG
TGCCCACTGGGGAGTCCTAGCGGGCATAGCGTATTTCTCCATGGTGGGCAACTGGGCGAAGGTCCTGGTA
GTTCTGTTGCTGTTTGCCGGCGTTGACGCGGACACCTACACCACCGGGGGGAGTGCTGCTGCTACTACGG
CTAAATTCGCCGGGCTTTTCAGTCCGGGCGCCAAGCAGGATATCCAGCTGATCA

>1146_S36_L001_R1_001.fastq_108_1a_10
CCCCTACAACAGCGCTGGTAATGGCTCAGCTACTCAGGGTCCCGCAAGCCATCTTGGACATGATCGCTGG
TGCCCACTGGGGAGTCCTAGCGGGCATAGCGTATTTCTCCATGGTGGGCAATTGGGCGAAGGTCCTGGTA
GTTCTGTTGCTGTTTGCCGGCGTTGACGCGGACACCTACACCACCGGGGGGAGTGCTGCTGCTGCTACGG
CTAGATTCGCCGGGCTTTTCAGACCGGGCGCCAAGCAGGATATCCAGCTGATCA

>1146_S36_L001_R1_001.fastq_109_1a_10
CCCCTACAACAGCGCTGGTAATGGCTCAGCTACTTAGGGTCCCGCAAGCCATCTTGGACATGATCGCTGA
TGCCCACTGGGGAGTCCTAGCGGGCATAGCGTATTTCTCCATGGTGGGCAACTGGGCGAAGGTCCTGGTA
GTTCTGTTGCTGTTTGCCGGCGTTGACGCGAACACCTACACCACCGGGGGGAGTGCTGCTGCTACTACGG
CTACATTCGCCGGGCTTTTCAGACAGGGCGCCAAGCAGGATATCCGGCTGATCA

>1146_S36_L001_R1_001.fastq_110_1a_10
CCCCTACAACAGCGCTGGTAATGGCTCAGCTACTTAGGGTCCCGCAAGCCATCTTGGACATGATCGCTGG
TGCCCACTGGGGAGTCCTAGCGGGCATAGCGTATTTCTCCATGGTGGGCAACTGGGCGAAGGTCCTGGTA
GTTCTGTTGCTGTTTGCCGGCGTTGACGCGGCCACCTACACCACCGGGGGGAGTGCTGCTGCTACTACGG
CTACGTTCGCCGGGCTTTTCAGACAGGGCGCCAAGCAGGATATCCGGCTGATCA

>1146_S36_L001_R1_001.fastq_111_1a_10
CCCCTACAACAGCGCTGGTAATGGCTCAGCTACTTAGGGTCCCGCAAGCCATCTTGGACATGATCGCTGG
TGCCCACTGGGGAGTCCTAGCGGGCATAGCGTATTTCTCCATGGTGGGCAACTGGGCGAAGGTCCTGGTA
GTTCTGTTGCTGTTTGCCGGCGTTGACGCGAACACCTACACCACCGGGGGGAGTGCTGCTGCTACTACGG
CTACATTCGCCGGGCTTTTCAGACCGGGCGCCAAGCAGGATATCCAGCTGATCA

>1146_S36_L001_R1_001.fastq_112_1a_10
CCCCTACAACAGCGCTGATAATGGCTCAGCTACTTAGGGTCCCGCAAGCCATCTTGGACATGATCGCTGG
TGCCCACTGGGGAGTCCTAGCGGGCATAGCGTATTTCTCCATGGTGGGTAACTGGGCGAAGGTCCTGGTA
GTTCTGTTGCTGTTTGCCGGCGTTGACGCGGCCACCTACACCACCGGGGGGAGTGCTGCTGCTACTACGG
CTACACTCGCCGGGTTTCTCAGTCGGGGCGCCAAGCAGGATATCCAGCTGATCA

>1146_S36_L001_R1_001.fastq_113_1a_10
CCCCTACAACAGCGCTGATAATGGCTCAGCTACTTAGGGTCCCGCAAGCCATCTTGGACATGATCGCTGG
TGCCCACTGGGGAGTCCTAGCGGGCATAGCGTATTTCTCCATGGTGGGCAACTGGGCGAAGGTCCTGGTA
GTTCTGTTGCTGTTTGCCGGCGTTGACGCGGCCACCTACACCACCGGGGGGAGTGCTGCTGCTACCACGG
CTACACTCGCCGGGTTTCTCAGTCGGGGCGCCAAGCAGGATATCCAGCTGATCA

>1146_S36_L001_R1_001.fastq_114_1a_10
CCCCTACAACAGCGCTGGTAATGGCTCAGCTACTTAGGGTCCCGCAAGCCATCTTGGACATGATCGCTGG
TGCCCACTGGGGAGTCCTAGCGGGCATAGCGTATTTCTCCATGGTGGGCAACTGGGCGAAGGTCCTGGTA
GTTCTGTTGCTGTTTGCCGGCGTTGACGCGGCCACTTACACCACCGGGGGGAGTGCTGCTGCTACTACGG
CTACACTCGCCGGGTTTCTCAGTCGGGGCGCCAAGCAGGATATCCAGCTGATCA

>1146_S36_L001_R1_001.fastq_115_1a_10
CCCCTACAACAGCGCTGGTAATGGCTCAGCTACTTAGGGTCCCGCAAGCCATCTTGGACATGATCGCTGG
TGCCCACTGGGGAGTCCTAGCGGGCATAGCGTATTTCTCCATGGTGGGCAACTGGGCGAAGGTCCTGGTA
GTTCTGTTGCTGTTTGCCGGCGTTGACGCAGCCACCTACACCACCGGGGGGAGTGCTGCTGCTACTACGG
CTACATTCGCCGGGCTTTTCAGACAGGGCGCCAAGCAGGATATCCGGCTGATCA

>1146_S36_L001_R1_001.fastq_116_1a_10
CCCCTACAACAGCGCTGGTAATGGCTCAGCTACTTAGGGTCCCGCAAGCCATCTTGGACATGACCGCTGG
TGCCCACTGGGGAGTCCTAGCGGGCATAGCGTATTTCTCCATGGTGGGCAACTGGGCGAAGGTCCTGGTA
GTTCTGTTGCTGTTTGCCGGCGTTGACGCGAACACCTACACCACCGGGGGGAGTGCTGCTGCTACTACGG
CTACATTCGCCGGGCTTTTCAGACAGGGCGCCAAGCAGGATATCCGGCTGATCA

>1146_S36_L001_R1_001.fastq_117_1a_10
CCCCTACAACAGCGCTGATAATAGCTCAGCTACTTAGGGTCCCGCAAGCCATCTTGGACATGATCGCTGG
TGCCCACTGGGGGGTCCTAGCGGGCATAGCGTATTTCTCCATGGTGGGCAACTGGGCGAAGGTCCTGGTA
GTTCTGTTGCTGTTTGCCGGCGTTGACGCGGCCACCTACACCACCGGGGGGAGTGCTGCTGCTACTACGG
CTACACTCGCCGGGTTTCTCAGTCGGGGCGCCAAGCAGGATATCCAGCTGATCA

>1146_S36_L001_R1_001.fastq_118_1a_10
CCCCTACAACAGCGCTGGTAATGGCTCAGCTACTTAGGGTCCCGCAAGCCATCTTGGACATGATCGCTGG
TGCCCACTGGGGAGTCCTAGCGGGCATAGCGTATTTCTCCATGGTGGGCAACTGGGCGAAGGTCCTGGTA
GTTCTGTTGCTGTTTGCCGGCGTTGACGCGGCTACCTACACCACCGGGGGGAGTGCTGCTGCTACTACGG
CTACATTCGCCGGGCTTTTCAGACAGGGCGCCAAGCAGGATATCCGGCTGATCA

>1146_S36_L001_R1_001.fastq_119_1a_10
CCCCTACAACAGCGCTGATAATGGCTCAGCTACTTAGGGTCCCGCAAGCCATCTTGGACATGATCGCTGG
TGCCCACTGGGGAGTCCTAGCGGGCATAGCGTATTTCTCCATGGTGGGCAACTGGGCGAAGGTCCTGGTA
GTTCTGTTGCTGTTTGCCGGCGTTGACGCGGCCACCTACACTACCGGGGGGAGTGCTGCTGCTACTACGG
CTACACTCGCCGGGTTTCTCAGTCGGGGCGCCAAGCAGGATATCCAGCTGATCA

>1146_S36_L001_R1_001.fastq_120_1a_10
CCCCTACAACAGCGCTGGTAATGGCTCAGCTACTTAGGGTCCCGCAAGCCATCTTGGACATGATCGCTGG
TGCCCACTGGGGAGTCCTAGCGGGCATAGCGTATTTCTCCATGGTGGGCAACTGGGCGAAGGTCCTGGTA
GTTCTGTTGCTGTTTGCCGGCGTTGACGCGGACACCTACACCACCGGGGGGAGTGCTGCTGCTACTACGG
CTGGACTCGTCGGGCTTTTCAGACCGGGCGCCAAGCAGGATATCCAGCTGATCA

>1146_S36_L001_R1_001.fastq_121_1a_10
CCCCTACAACAGCGCTGGTAATGGCTCAGCTACTCAGGGTCCCGCAAGCCATCTTGGACATGATCGCTGG
TGCCCACTGGGGAGTCCTAGCGGGCATAGCGTATTTCTCCATGGTGGGCAACTGGGCGAAGGTCCTGGTA
GTTCTGTTGCTGTTTGCCGGCGTTGACGCGGACACCTACACCACCGGGGGGAGTGCTGCTGCTACTACGG
CTAAATTCGCCGGGCTTTTCAGTCCGGGCGCCAAGCAGGATATCCGGCTGATCA

>1146_S36_L001_R1_001.fastq_122_1a_10
CCCCTACAACAGCGCCGGTAATGGCTCAGCTACTTAGGGTCCCGCAAGCCATCTTGGACATGATCGCTGG
TGCCCACTGGGGAGTCCTAGCGGGCATAGCGTATTTCTCCATGGTGGGCAACTGGGCGAAGGTCCTGGTA
GTTCTGTTGCTGTTTGCCGGCGTTGACGCGGCCACCTACACCACCGGGGGGAGTGCTGCTGCTACTACGG
CTACACTCGCCGGGTTTCTCAGTCGGGGCGCCAAGCAGGATATCCAGCTGATCA

>1146_S36_L001_R1_001.fastq_123_1a_9
CCCCTACAACAGCGCTGATAATGGCTCAGCTACTTAGGGTCCCGCAAGCCATCTTGGACATGATCGCTGG
TGCCCACTGGGGAGTCCTAGCGGGCATAGCGTATTTCTCCATGGTGGGCAATTGGGCGAAGGTCCTGGTA
GTTCTGTTGCTGTTTGCCGGCGTTGACGCGGCCACCTACACCACCGGGGGGAGTGCTGCTGCTACTACGG
CTACACTCGCCGGGTTTCTCAGTCGGGGCGCCAAGCAGGATATCCAGCTGATCA

>1146_S36_L001_R1_001.fastq_124_1a_9
CCCCTACAACAGCGCTGATAATGGCTCAGCTACTTAGGGTCCCGCAAGCCATCTTGGACATGATCGCTGG
TGCTCACTGGGGAGTCCTAGCGGGCATAGCGTATTTCTCCATGGTGGGCAACTGGGCGAAGGTCCTGGTA
GTTCTGTTGCTGTTTGCCGGCGTTGACGCGGACACCTACACCACCGGGGGGAGTGCTGCTGCTGCTACGG
CTAAATTCGCCGGGCTTTTCAGTCCGGGCGCCAAGCAGGATATCCGGCTGATCA

>1146_S36_L001_R1_001.fastq_125_1a_9
CCCCTACAACAGCGCTGGTAATGGCTCAGCTACTTAGGGTCCCGCAAGCCATCTTGGACATGATCGCTGG
TGCCCACTGGGGAGTCCTAGCGGGCATAGCGTATTTCTCCATGGTGGGCAACTGGGCGAAGGTCCTGGTA
GTTCTGTTGCTGTTTGCCGGCGTTGACGCGAACACCTACGCCACCGGGGGGAGTGCTGCTGCTACTACGG
CTACATTCGCCGGGCTTTTCAGACAGGGCGCCAAGCAGGATATCCGGCTGATCA

>1146_S36_L001_R1_001.fastq_126_1a_9
CCCCTACAACAGCGCTGATAATGGCTCAGCTACTTAGGGTCCCGCAAGCCATCTTGGACATGGTCGCTGG
TGCCCACTGGGGAGTCCTAGCGGGCATAGCGTATTTCTCCATGGTGGGCAACTGGGCGAAGGTCCTGGTA
GTTCTGTTGCTGTTTGCCGGCGTTGACGCGGACACCTACACCACCGGGGGGAGTGCTGCTGCTACTACGG
CTAAATTCGCCGGGCTTTTCAGTCCGGGCGCCAAGCAGGATATCCGGCTGATCA

>1146_S36_L001_R1_001.fastq_127_1a_9
CCCCTACAACAGCGCTGGTAATGGCTCAGCTACTTAGGGTCCCGCAAGCCATCTTGGACATGATCGCTGG
TGCCCACTGGGGAGTCCTAGCGGGCATAGCGTATTTCTCCATGGTGGGCAACTGGGCGAAGGTCCTGGTA
GTTCTGTTGCTGTTTGCCGGCGTTGACGCGGCCACCTACACCACCGGGGGGAGTGCTGCTGCTACTACGG
CTACACTCGCCGGGTTTCTCAGTCGGGGCGCCAAGCAGGATATCCAGCTGATTA

>1146_S36_L001_R1_001.fastq_128_1a_9
CCCCTACAACAGCGCTGGTAATGGCTCAGCTACTTAGGGTCCCGCAAGCTATCTTGGACATGATCGCTGG
CGCCCACTGGGGAGTCCTAGCGGGCATAGCGTATTTCTCCATGGTGGGCAACTGGGCGAAGGTCCTGGTA
GTTCTGTTGCTGTTTGCCGGCGTTGACGCGGCCACCTACACCACCGGGGGGAGTGCTGCTGCTACTACGG
CTAGATTCGCCGGGCTTCTCAGTCCGGGCGCCAAGCAGGATATCCAGCTGATCA

>1146_S36_L001_R1_001.fastq_129_1a_9
CCCCTACAACAGCGCTGGTAATGGCTCAGCTACTTAGGGTCCCGCAAGCCATCTTGGACATGATCGCTGG
TGCCCACTGGGGAGTCCTAGCGGGCATAGCGTATTTATCCATGGTGGGCAACTGGGCGAAGGTCCTGGTA
GTTCTGTTGCTGTTTGCCGGCGTTGACGCGAACACCTACACCACCGGGGGGAGTGCTGCTGCTACTACGG
CTACATTCGCCGGGCTTTTCAGACAGGGCGCCAAGCAGGATATCCGGCTGATCA

>1146_S36_L001_R1_001.fastq_130_1a_9
CCCCTACAACAGCGCTGGTAATGGCTCAGCTACTTAGGGTCCCGCAAGCCATCTTGGACATGATCGCTGG
TGCCCACTGGGGAGTCCTAGCGGGCATAGCGTATTTCTCCATGGTGGGCAACTGGGCGAAGGTCCTGGTA
GTTCTGTTGCTGTTTGCCGGCGTTGACGCGAACACCTACACCACCGGGGGGAGTGCTGCTGCTACTACGG
CTACATTCGCCGGGCTTTTCGGACAGGGCGCCAAGCAGGATATCCGGCTGATCA

>1146_S36_L001_R1_001.fastq_131_1a_9
CCCCTACAACAGCGCTGATAATGGCTCAGCTACTTAGGGTCCCGCAAGCCATCTTGGACATGATCGCTGG
TGCCCACTGGGGAGTCCTAGCGGGCATAGCGTATTTCTCCATGGTGGGCAACTGGGCGAAGGTCCTGGTA
GTTCTGCTGCTGTTTGCCGGCGTTGACGCAGCCACCTACACCACCGGGGGGAGTGCTGCTGCTACTACGG
CTACACTCGCCGGGTTTCTCAGTCGGGGCGCCAAGCAGGATATCCAGCTGATCA

>1146_S36_L001_R1_001.fastq_132_1a_9
CCCCTACAACAGCGCTGATAATGGCTCAGCTACTTAGGGTCCCGCAAGCCATCTTGGACATGATCGCTGG
TGCCCACTGGGGAGTCCTAGCGGGCATAGCGTATTTCTCCATGGTGGGCAACTGGGTGAAGGTCCTGGTA
GTTCTGTTGCTGTTTGCCGGCGTTGACGCGGCCACCTACACCACCGGGGGGAGTGCTGCTGCTACTACGG
CTACACTCGCCGGGTTTCTCAGTCGGGGCGCCAAGCAGGATATCCAGCTGATCA

>1146_S36_L001_R1_001.fastq_133_1a_9
CCCCTACAACAGCGCTGGTAATGGCTCAGCTACTTAGGGTCCCGCAAGCCATCTTGGACATGATCGCTGG
TGCCCACTGGGGAGTCCTAGCGGGCATAGCGTATTTCTCCATGGTGGGCAACTGGGCGAAGGTCCTGGTA
GTTCTGTTGCTGTTTGCCGGCGTTGACGCGGCCACCTACACCACCGGGGGGAGTGCTGCTGCTACTACGG
CTACACTCGCCGGGTTTCTCAGTCGAGGCGCCAAGCAGGATATCCAGCTGATCA

>1146_S36_L001_R1_001.fastq_134_1a_9
CCCCTACAACAGCGCTGGTAGTGGCTCAGCTACTTAGGGTCCCGCAAGCCATCTTGGACATGATCGCTGG
TGCCCACTGGGGAGTCCTAGCGGGCATAGCGTATTTCTCCATGGTGGGCAACTGGGCGAAGGTCCTGGTA
GTTCTGTTGCTGTTTGCCGGCGTTGACGCGAACACCTACACCACCGGGGGGAGTGCTGCTGCTACTACGG
CTACATTCGCCGGGCTTTTCAGACAGGGCGCCAAGCAGGATATCCGGCTGATCA

>1146_S36_L001_R1_001.fastq_135_1a_9
CCCCTACAACAGCGCTGGTAATAGCTCAGCTACTTAGGGTCCCGCAAGCCATCTTGGACATGATCGCTGG
TGCCCACTGGGGAGTCCTAGCGGGCATAGCGTATTTCTCCATGGTGGGCAACTGGGCGAAGGTCCTGGTA
GTTCTGTTGCTGTTTGCCGGCGTTGACGCGAACACCTACACCACCGGGGGGAGTGTTGCCGCTACTACGG
CTACATTCGCCGGGCTTTTCAGACAGGGCGCCAAGCAGGATATCCGGCTGATCA

>1146_S36_L001_R1_001.fastq_136_1a_9
CCCCTACAACAGCGCTGGTAATGGCTCAGCTACTTAGGGTCCCGCAAGCCGTCTTGGACATGATCGCCGG
TGCCCACTGGGGAGTCCTAGCGGGCATAGCGTATTTCTCCATGGTGGGCAACTGGGCGAAGGTCCTGGTA
GTTCTGTTGCTGTTTGCCGGCGTTGACGCGGCCACCTACACCACCGGGGGGAGTGCTGCTGCTACTACGG
CTACATTCGCCGGGCTTTTCAGACCGGGCGCCAAGCAGGATATCCGGCTAATCA

>1146_S36_L001_R1_001.fastq_137_1a_9
CCCCTACAACAGCGCTGGTAATGGCTCAGCTACTCAGGGTCCCGCAGGCCATCTTGGACATGATCGCTGG
TGCCCACTGGGGAGTCCTAGCGGGCATAGCGTATTTCTCCATGGTGGGCAACTGGGCGAAGGTCCTGGTA
GTTCTGTTGCTGTTTGCCGGCGTTGACGCGAACACCTACACCACCGGGGGGAGTGCTGCTGCTACTACGG
CTACATTCGCCGGGCTTTTCAGACAGGGCGCCAAGCAGGATATCCGGCTGATCA

>1146_S36_L001_R1_001.fastq_138_1a_9
CCCCTACAACAGCGCTGGTAATGGCTCAGCTACTTAGGGTCCCGCAAGCCATCTTGGACATGATCGCTGG
TGCCCACTGGGGAGTCCTAGCGGGCATAGCGTATTTCTCCATGGTGGGCAACTGGGCGAAGGTCCTGGTG
GTTCTGTTGCTGTTTGCCGGCGTTGACGCGAACACCTACACCACCGGGGGGAGTGCTGCTGCTACTACGG
CTACATTCGCCGGGCTTTTCAGACAGGGTGCCAAGCAGGATATCCGGCTGATCA

>1146_S36_L001_R1_001.fastq_139_1a_9
CCCCTACAACAGCGCTGGTAATGGCTCAGCTACTTAGGGTCCCGCAAGCCGTCTTGGACATGATCGCTGG
TGCCCACTGGGGAGTCCTAGCGGGCATAGCGTATTTCTCCATGGTGGGCAACTGGGCGAAGGTCCTGGTA
GTTCTGTTGCTGTTTGCCGGCGTTGACGCGAACACCTACACCACCGGGGGGAGTGCTGCTGCTACTACGG
CTACATTCGCCGGGCTTTTCAGACAGGGCGCCAAGCAGGATATCCGGCTGATCA

>1146_S36_L001_R1_001.fastq_140_1a_9
CCCCTACAACAGCGCTGGTAATAGCTCAGCTACTTAGGGTCCCGCAAGCCATCTTGGACATGATCGCTGG
TGCCCACTGGGGAGTCCTAGCGGGCATAGCGTATTTCTCCATGGTGGGCAACTGGGCGAAGGTCCTGGTA
GTTCTGTTGCTGTTTGCCGGCGTTGACGCGGCCACCTACACCACCGGGGGGAGTGCTGCTGCTACTACGG
CTACATTCGCCGGGCTTTTCAGACAGGGCGCCAAGCAGGATATCCGGCTGATCA

>1146_S36_L001_R1_001.fastq_141_1a_9
CCCCTACAACAGCGCTGGTAATGGCTCAGCTGCTTAGGGTCCCGCAAGCCATCTTGGACATGATCGCTGG
TGCCCACTGGGGAGTCCTAGCGGGCATAGCGTATTTCTCCATGGTGGGCAACTGGGCGAAGGTCCTGGTA
GTTCTGTTGCTGTTTGCCGGCGTTGACGCGAACACCTACACCACCGGGGGGAGTGCTGCTGCTACTACGG
CTACATTCGCCGGGCTTTTCAGACAGGGCGCCAAGCAGGATATCCGGCTGATCA

>1146_S36_L001_R1_001.fastq_142_1a_9
CCCCTACAACAGCGCTGATAATGGCTCAGCTACTTAGGGTCCCGCAAGCCATCTTGGACATGATCGCTGG
TGCCCACTGGGGAGTCCTAGCGGGCATAGCGTATTTCTCCATGGTGGGCAACTGGGCGAAGGTCCTGGTA
GTTCTGTTGCTGTTTGCCGGCGTTGACGCAGACACCTACACCACCGGGGGAAGTGCTGTTGCTACTACGG
CTAAATTCGCCGGGCTTTTCAGTCCGGGCGCCAAGCAGGATATCCGGCTGATCA

>1146_S36_L001_R1_001.fastq_143_1a_9
CCCCTACAACAGCGCTGGTAATGGCTCAGCTACTTAGGGTCCCGCAAGCCATCTTGGACATGATCGCTGG
TGCCCACTGGGGAGTCCTAGCGGGCATAGCGTATTTCTCCATGGTGGGCAACTGGGCGAAGGTCCTGGTA
GTTCTGTTGCTGTTTGCCGGCGTTGACGCGGACACCTACACCACCGGGGGGAGTGTTGCTGCTACTACGG
CTACATTCACCGGGCTTTTCAGACAGGGCGCCAAGCAGGATATCCGGCTGATCA

>1146_S36_L001_R1_001.fastq_144_1a_9
CCCCTACAACAGCGCTGATAATGGCTCAGTTACTTAGGGTCCCGCAAGCCATCTTGGACATGATCGCTGG
TGCCCACTGGGGAGTCCTAGCGGGCATAGCGTATTTCTCCATGGTGGGCAACTGGGCGAAGGTCCTGGTA
GTTCTGTTGCTGTTTGCCGGCGTTGACGCGGCCACCTACACCACCGGGGGGAGTGCTGCTGCTACTACGG
CTACACTCGCCGGGTTTCTCAGTCGGGGCGCCAAGCAGGATATCCAGCTGATCA

>1146_S36_L001_R1_001.fastq_145_1a_9
CCCCTACAACAGCGTTGATAATGGCTCAGCTACTTAGGGTCCCGCAAGCCATCTTGGACATGATCGCTGG
TGCCCACTGGGGAGTCCTAGCGGGCATAGCGTATTTCTCCATGGTGGGCAACTGGGCGAAGGTCCTGGTA
GTTCTGTTGCTGTTTGCCGGCGTTGACGCGGACACCTACACCACCGGGGGGAGTGCTGCTGCTACTACGG
CTAAATTCGCCGGGCTTTTCAGTCCGGGCGCCAAGCAGGATATCCGGCTGATCA

>1146_S36_L001_R1_001.fastq_146_1a_9
CCCCTACAACAGCGCTGGTAATGGCTCAGCTACTTAGGGTCCCGCAAGCCATCTTGGACATGATCGCTGG
TGCCCACTGGGGAGTCCTAGCGGGCATAGCGTATTTCTCCATGGTGGGCAACTGGGCGAAGGTCCTGGTA
GTTCTGCTGCTGTTTGCCGGCGTTGACGCGAACACCTACACCACCGGGGGGAGTGCTGCTGCTACTACGG
CTACATTCGCCGGGCTTTTCAGACAGGGCGCCAAGCAGGATATCCGGCTGATCA

>1146_S36_L001_R1_001.fastq_147_1a_9
CCCCTACAACAGCGCTGGTAATGGCTCAGCTACTTAGGGTCCCGCAAGCCATCGTGGACATGATCGCTGG
TGCCCACTGGGGAGTCCTAGCGGGCATAGCGTATTTCTCCATGGTGGGCAACTGGGCGAAGGTCCTGGTA
GTTCTGTTGCTGTTTGCCGGCGTTGACGCGGCCACCTACACCACCGGGGGGAGTGCTGCTGCTACTACGG
CTACACTCGCCGGGTTTCTCAGTCGGGGCGCCAAGCAGGATATCCAGCTGATCA

>1146_S36_L001_R1_001.fastq_148_1a_9
CCCCTACAACAGCGCTGGTAATGGCTCAGCTACTTAGGGTCCCGCAAGCCATCTTGGACATGATCGCTGG
TGCCCACTGGGGAGTCCTAGCGGGCATAGCGTATTTCTCCATGGTGGGCAACTGGGCGAAGTTCCTGGTA
GTTCTGTTGCTGTTTGCCGGCGTTGACGCGAACACCTACACCACCGGGGGGAGTGCTGCTGCTACTACGG
CTACATTCGCCGGGCTTTTCAGACAGGGCGCCAAGCAGGATATCCGGCTGATCA

>1146_S36_L001_R1_001.fastq_149_1a_8
CCCCTACAACAGCGCTGGTAATGGCTCAGCTACTTAGGGTCCCGCAAGCCATCTTGGACATGATCGCTGG
TGCCCACTGGGGAGTCCTAGCGGGCATAGCGTATTTCTCCATGGTGGGCAACTGGGCGAAGGTCCTGGTA
GTTCTGTTGCTGTTTGCCGGCGTTGACGCGGCCACCTACACCACCGGGGGGAGTGCTGCTGCTACTACGG
CTACATTCGCTGGGCTTTTCAGACAGGGCGCCAAGCAGGATATCCGGCTGATCA

>1146_S36_L001_R1_001.fastq_150_1a_8
CCCCTACAACAGCGCTGGTAATGGCTCAGCTACTTAGGGTCCCGCAAGCCATCTTGGACATGATCGCTGG
TGCCCACTGGGGAGTCCTAGCGGGCATAGCGTATTTCTCCATGGTGGGCAACTGGGCGAAGGTCCTGGTA
TTTCTGTTGCTGTTTGCCGGCGTTGACGCGGCCACTTACACCACCGGGGGGAGTGCTGCTGCTACTACGG
CTACACTCGCCGGGTTTCTCAGTCGGGGCGCCAAGCAGGATATCCAGCTGATCA

>1146_S36_L001_R1_001.fastq_151_1a_8
CCCCTACAACAGCGCTGGTAATTGCTCAGCTACTTAGGGTCCCGCAAGCCATCTTGGACATGATCGCTGG
TGCCCACTGGGGAGTCCTAGCGGGCATAGCGTATTTCTCCATGGTGGGCAACTGGGCGAAGGTCCTGGTA
GTTCTGTTGCTGTTTGCCGGCGTTGACGCGGCCACCTACACCACCGGGGGGAGTGCCGCTGCTACTACGG
CTACATTCGCCGGGCTTTTCAGACAGGGCGCCAAGCAGGATATCCGGCTGATCA

>1146_S36_L001_R1_001.fastq_152_1a_8
CCCCTACAACAGCGTTGATAATGGCTCAGCTACTTAGGGTCCCGCAAGCCATCTTGGACATGATCGCTGG
TGCCCACTGGGGAGTCCTAGCGGGCATAGCATATTTCTCCATGGTGGGCAACTGGGCGAAGGTCCTGGTA
GTTCTGTTGCTGTTTGCCGGCGTTGACGCGGACACCTACACCACCGGGGGGAGTGCTGCTGCTACTACGG
CTAAATTCGCCGGGCTTTTCAGTCCGGGCGCCAAGCAGGATATCCGGCTGATCA

>1146_S36_L001_R1_001.fastq_153_1a_8
CCCCTACAACAGCGCTGATAATGGCTCAGCTACTTAGGGTCCCGCAAGCCATCTTGGACATGATCGCTGG
TGCCCACTGGGGAGTCCTAGCGGGCATAGCGTATTTCTCCATGGTGGGCAACTGGGCGAAGGTCCTGGTA
GTTCTGTTGCTGTTTGCCGGCGTTGACGCGGACACCTACACCACCGGGGGGAGTGCTGCTGCTACTACGG
CCAAATTCGCCGGGCTTTTCAGTCCGGGCGCCAAGCAGGATATTCAGCTGATCA

>1146_S36_L001_R1_001.fastq_154_1a_8
CCCCTACAACAGCGCTGATAATGGCTCAGCTACTTAGGGTCCCGCAAGCCATCTTGGACATGATCGCTGG
TGCCCACTGGGGAGTCCTAGCGGGCATAGCGTACTTCTCCATGGTGGGCAACTGGGCGAAGGTCCTGGTA
GTTCTGTTGCTGTTTGCCGGCGTTGACGCGGACACCTACACCACCGGGGGGAGTGCTGCTGCTTCTACGG
CTAAATTCGCCGGGCTTTTCAGTCCGGGCGCCAAGCAGGATATCCGGCTGATCA

>1146_S36_L001_R1_001.fastq_155_1a_8
CCCCTACAACAGCGCTGGTAATGGCTCAGCTACTTAGGGTCCCGCAAGCCATCTTGGACATGATCGCTGG
TGCCCACTGGGGAGTCCTAGCGGGCATAGCGTATTTCTCCATGGTGGGCAACTGGGCGAAGGTCCTGGTA
GTTCTGTTGCTGTTTGCCGGCGTTGACGCGGCCACCTACACCACCGGGGGGAGTGCTGCTGCTACTACGG
CTGCACTCGCCGGGTTTCTCAGTCGGGGCGCCAAGCAGGATATCCAGCTGATCA

>1146_S36_L001_R1_001.fastq_156_1a_8
CCCCTACAACAGCGCTGGTAATGGCTCAGCTACTTAGGGTCCCGCAAGCCATCTTGGACATGATCGCTGG
TGCCCACTGGGGAGTCCTAGCGGGCATAGCGTATTTCTCCATGGTGGGCAACTGGGCGAAGGTCCTGGTA
GTTCTGTTGCTGTTTGCCGGCGTTGACGCGAACACCTACACCACCGGGGGGAGTGCTGCTGCTACTACGG
CTACATTCGCCGGGCTTTTCAGACAGGGCGCCAAGCAGGATATCCGGCTGGTCA

>1146_S36_L001_R1_001.fastq_157_1a_8
CCCCTACAACAGCGCTGGTAATGGCTCAGCTACTTAGGGTCCCGCAAGCCATCTTGGACATGATCGCTGG
TGCCCACTGGGGAGTCCTGGCGGGCATAGCGTATTTCTCCATGGTGGGCAACTGGGCGAAGGTCCTGGTA
GTTCTGTTGCTGTTTGCCGGCGTTGACGCGGCCACCTACACCACCGGGGGGAGTGCTGCTGCTACTACGG
CTACATTCGCCGGGCTTTTCAGACAGGGCGCCAAGCAGGATATCCGGCTGATCA

>1146_S36_L001_R1_001.fastq_158_1a_8
CCCCTACAACAGCGCTGGTAATGGCTCAGCTACTTAGGGTCCCGCAAGCCATCTTGGACATGATCGCTGG
TGCCCACTGGGGAGTCCTAGCGGGCATAGCGTATTTCTCCATGGTGGGCAACTGGGCGAAGGTCCTGGTA
GTTCTGTTGCTGTTTGCCGGCGTTGACGCGGCTACTTACACCACCGGGGGGAGTGCTGCTGCTACTACGG
CTAGATTCGCCGGGCTTCTCAGTCCGGGCGCCAAGCAGGATATCCAGCTGATCA

>1146_S36_L001_R1_001.fastq_159_1a_8
CCCCTACGACAGCGCTGGTAATGGCTCAGCTACTTAGGGTCCCGCAAGCCATCTTGGACATGATCGCTGG
TGCCCACTGGGGAGTCCTAGCGGGCATAGCGTATTTCTCCATGGTGGGCAACTGGGCGAAGGTCCTGGTA
GTTCTGTTGCTGTTTGCCGGCGTTGACGCGAACACCTACACCACCGGGGGGAGTGCTGCTGCTACTACGG
CTACATTCGCCGGGCTTTTCAGACAGGGCGCCAAGCAGGATATCCGGCTGATCA

>1146_S36_L001_R1_001.fastq_160_1a_8
CCCCTACAACAGCGCTGGTAATGGCTCAGCTACTTAGGGTCCCGCAAGCCATCTTGGACATGATCGCTGG
TGCCCACTGGGGAGTCCTAGTGGGCATAGCGTATTTCTCCATGGTGGGCAACTGGGCGAAGGTCCTGGTA
GTTCTGTTGCTGTTTGCCGGCGTTGACGCGGCCACCTACACCACCGGGGGGAGTGCTGCTGCTACTACGG
CTACACTCGCCGGGTTTCTCAGTCGGGGCGCCAAGCAGGATATCCAGCTGATCA

>1146_S36_L001_R1_001.fastq_161_1a_8
CCCCTACAACAGCGCTGGTAATGGCTCAGCTACTTAGGGTCCCGCAAGCCATCTTGGACATGATCGCTGG
TGCCCACTGGGGAGTCCTAGCGGGCATAGCGTATTTCTCCATGGTGGGCAGCTGGGCGAAGGTCCTGGTA
GTTCTGTTGCTGTTTGCCGGCGTTGACGCGAACACCTACACCACCGGGGGGAGTGCTGCTGCTACTACGG
CTACATTCGCCGGGCTTTTCAGACAGGGCGCCAAGCAGGATATCCGGCTGATCA

>1146_S36_L001_R1_001.fastq_162_1a_8
CCCCTACAACAGCGCTGATAATGGCTCAGCTACTTAGGGTCCCGCAAGCCATCTTGGACATGATCGCTGG
TGCCCATTGGGGAGTCCTAGCGGGCATAGCGTATTTCTCCATGGTGGGCAACTGGGCGAAGGTCCTGGTA
GTTCTGTTGCTGTTTGCCGGCGTTGACGCGGCCACCTACACCACCGGGGGGAGTGCTGCTGCTACTACGG
CTACACTCGCCGGGTTTCTCAGTCGGGGCGCCAAGCAGGATATCCAGCTGATCA

>1146_S36_L001_R1_001.fastq_163_1a_8
CCCCTACAACAGCGCTGGTAATGGCTCAGCTACTCAGGGTCCCGCAAGCCATCTTGGACATGATCGCTGG
TGCCCACTGGGGAGTCCTAGCGGGCATAGCGTATTTCTCCATGGCGGGCAACTGGGCGAAGGTCCTGGTA
GTTCTGTTGCTGTTTGCCGGCGTTGACGCGGACACCTACACCACCGGGGGGAGTGCTGCTGCTGCTACGG
CTAGATTCGCCGGGCTTTTCAAACCGGGCGCCAAGCAGGATATCCAGCTAATCA

>1146_S36_L001_R1_001.fastq_164_1a_8
CCCCTACAACAGCGCTGATAATGGCTCAGCTACTTAGGGTCCCGCAAGCCATCTTGGACATGATCGCTGG
TGCCCACTGGGGAGTCCTAGCGGGCATAGCGTATTTCTCCATGGTGGGCAACTGGGCGAAGGTCCTGGTA
GTTCTGTTGCTGTTTGCCGGCGTTGACGCGGCCACTTACACCACCGGGGGGAGTGCTGCTGCTACTACGG
CTACACTCGCCGGGTTTCTCAGTCGGGGCGCCAAGCAGGATATCCAGCTGATCA

>1146_S36_L001_R1_001.fastq_165_1a_8
CCCCTACAACAGCGCTGGTAATGGCCCAGCTACTTAGGGTCCCGCAAGCCATCTTGGACATGATCGCTGG
TGCCCACTGGGGAGTCCTAGCGGGCATAGCGTATTTCTCCATGGTGGGCAACTGGGCGAAGGTCCTGGTA
GTTTTGTTGCTGTTTGCCGGCGTTGACGCGAACACCTACACCACCGGGGGGAGTGCTGCTGCTACTACGG
CTACATTCGCCGGGCTTTTCAGACAGGGCGCCAAGCAGGATATCCGGCTGATCA

>1146_S36_L001_R1_001.fastq_166_1a_8
CCCCTACAACAGCGCTGATAATGGCTCAGCTACTTAGGGTCCCGCAAGCCATCCTGGACATGATCGCTGG
TGCCCACTGGGGAGTCCTAGCGGGCATAGCGTATTTCTCCATGGTGGGCAACTGGGCGAAGGTCCTGGTA
GTTCTGTTGCTGTTTGCCGGCGTTGACGCGGCCACCTACACCACCGGGGGGAGTGCTGCTGCTACTACGG
CTACACTCGCCGGGTTTCTCAGTCGGGGCGCCAAGCAGGATATCCAGCTGATCA

>1146_S36_L001_R1_001.fastq_167_1a_8
CCCCTACAACAGCGCTGGTAATGGCTCAGCTACTTAGGGTCCCGCAAGCCATCTTGGACATGATCGCTGG
TGCCCACTGGGGAGTCCTAGCGGGCATAGCGTATTTCTCCATGGTGGGCAACTGGGCGAAGGTCCTGGTA
GTTCTGTTGCTGTTTGCCGGCGTTGACGCGAACACCTATACCACCGGGGGGAGTGCTGCTGCTACTACGG
CTACATTCGCCGGGCTTTTCAGACAGGGCGCCAAGCAGGATATCCGGCTGATCA

>1146_S36_L001_R1_001.fastq_168_1a_8
CCCCTACAACAGCGCTGGTAATGGCTCAGCTACTTAGGGTCCCGCAAGCCATCTTGGACATGATCGCTGG
TGCCCACTGGGGAGTCCTAGCGGGCATAGCGTATTTCTCCATGGTGGGCAACTGGGCGAAGGTCCTGGTA
GTTCTGTTGCTGTTTGCCGGCGTTGACGCGAACACCTACACCACCGGGGGGAGTGCTGCTGCTACTACGG
CTACATTCGCCGGGCTTTTCAGGCAGGGCGCTAAGCAGGATATCCGGCTGATCA

>1146_S36_L001_R1_001.fastq_169_1a_8
CCCCTACAACAGCGCTGGTAATGGCTCAGCTACTTAGGGTCCCGCAAGCCATCTTGGACATGATCGCTGG
TGCCCACTGGGGAGTCCTAGCGGGCATAGCGTATTTCTCCATGGTGGGCAACTGGGCGAAGGTCCTGGTA
GTTCTGTTGCTGTTTGCCGGCGTTGACGCGGCCACCTACACCACCGGGGGGAGTGCTGCTGCTACTATGG
CTACACTCGCCGGGTTTCTCAGTCGGGGCGCCAAGCAGGATATCCAGCTGATCA

>1146_S36_L001_R1_001.fastq_170_1a_8
CCCCTACAACAGCGCTGGTAATGGCTCAGCTACTTAGGGTCCCGCAAGCCATCTTGGACATGATCGCTGG
TGCCCACTGGGGAGTCCTAGCGGGCATAGCGTATTTCTCCATGGTGGGCAACTGGGCGAAGGTCCTGGTA
GTTCTGTTGCTGTTTGCCGGCGTTGACGCGAACACCTGCACCACCGGGGGGAGTGCTGCTGCTACTACGG
CTACATTCGCCGGGCTTTTCAGACAGGGCGCCAAGCAGGATATCCGGCTGATCA

>1146_S36_L001_R1_001.fastq_171_1a_8
CCCCTACAACAGCGCTGGTAATGGCTCAGCTACTCAGGGTCCCGCAAGCTATCTTGGACATGATCGCTGG
TGCCCACTGGGGAGTCCTAGCGGGCATAGCGTATTTCTCCATGGTGGGCAACTGGGCGAAGGTCCTGGTA
GTTCTGTTGCTGTTTGCCGGCGTTGACGCGGACACCTACACCACCGGGGGGAGTGCTGCTGCTGCTACGG
CTAGATTTGCCGGGCTTTTCAGACCGGGCGCCAAGCAGGATATCCAGCTGATCA

>1146_S36_L001_R1_001.fastq_172_1a_8
CCCCTACAACAGCGCTGATAATGGCTCAGCTACTTAGGGTCCCGCAAGCCATCTTGGACATGATCGCTGG
TGCCCACTGGGGAGTCCTAGCGGGCATAGCGTATTTCTCCATGGTGGGCAACTGGGCGAAGGTCCTGGTA
GTTCTGTTGCTGTTTGCCGGCGTTGACGCGGACACCTACACCACCGGGGGGAGTGCTGCTGCTACTACGG
CTAAGTTCGCCGGGCTTTTCAGTCCGGGCGCCAAGCAGGATATCCGGCTGATCA

>1146_S36_L001_R1_001.fastq_173_1a_8
CCCCTACAACAGCGCTAGTAATGGCTCAGCTACTTAGGGTCCCGCAAGCCATCTTGGACATGATCGCTGG
TGCCCACTGGGGAGTCCTAGCGGGCATAGCGTACTTCTCCATGGTGGGCAACTGGGCGAAGGTCCTGGTA
GTTCTGTTGCTGTTTGCCGGCGTTGACGCGAACACCTACACCACCGGGGGGAGTGTTGCTGCTACTACGG
CTACATTCGCCGGGCTTTTCAGACAGGGCGCCAAGCAGGATATCCGGCTGATCA

>1146_S36_L001_R1_001.fastq_174_1a_8
CCCCTACGACAGCGCTGATAATGGCTCAGCTACTTAGGGTCCCGCAAGCCATCTTGGACATGATCGCTGG
TGCCCACTGGGGAGTCCTAGCGGGCATAGCGTATTTCTCCATGGTGGGCAACTGGGCGAAGGTCCTGGTA
GTTCTGTTGCTGTTTGCCGGCGTTGACGCGGCCACCTACACCACCGGGGGGAGTGCTGCTGCTACTACGG
CTACACTCGCCGGGTTTCTCAGTCGGGGCGCCAAGCAGGATATCCAGCTGATCA

>1146_S36_L001_R1_001.fastq_175_1a_8
CCCCTACAACAGCGCTGGTAATGGCTCAGCTACTTAGGGTCCCGCAAGCCATCTTGGACATGATCGCTGG
TGCCCACTGGGGAGTCCTAGCGGGCATAGCGTATTTCTCCATGGTGGGCAACTGGGCGAAGGTCCTGGTA
GTCCTGTTGCTGTTTGCCGGCGTTGACGCGAACACCTACACCACCGGGGGGAGTGCTGCTGCTACTACGG
CTACATTCGCCGGGCTTTTCAGACAGGGCGCCAAGCAGGATATCCGGCTGATCA

>1146_S36_L001_R1_001.fastq_176_1a_8
CCCCTACAACAGCGCTGATAATGGCTCAGCTACTTAGGGTCCCGCAAGCCATCTTGGACATGATCGCTGG
TGCCCACTGGGGAGTCCTAGCGGGCATAGCGTATTTCTCCATGGTGGGCAACTGGGCGAAGGTCCTGGTA
GTTCTGTTGCTGTTTGCCGGCGTTGACGCGGCCACCTACACCACCGGGGGGAGTGCTGCTGCTACTACGG
CTACACTCGCCGGGTTTCTCAGTCGGGGTGCCAAGCAGGATATCCAGCTGATCA

>1146_S36_L001_R1_001.fastq_177_1a_8
CCCCTACAACAGCGCTGGTAATAGCTCAGCTACTTAGGGTCCCGCAAGCCATCTTGGACATGATCGCTGG
TGCCCACTGGGGAGTCCTAGCGGGCATAGCGTATTTCTCCATGGTGGGCAACTGGGCGAAGGTCCTGGTA
GTTCTGTTGCTGTTTGCCGGCGTTGACGCGGCCACCTACACCACCGGGGGGAGTGCTGCTGCTACTACGG
CTACACTCGCCGGGTTTCTCAGTCGGGGCGCCAAGCAGGATATCCAGCTGATCA

>1146_S36_L001_R1_001.fastq_178_1a_8
CCCCTACAACAGCGCTGGTAATGGCTCAGCTACTTAGGGTCCCGCAAGCCATCTTGGACATGATCGCTGG
TGCCCACTGGGGAGTCCTAGCGGGCATAGCGTATTTCTCCATGGTGGGCAACTGGGCGAAGGTCCTGGTA
GTTCTGTTGCTGTTTGCCGGCGTTGACGCGGACACCTACACCACCGGGGGGAGTGTTGCTGCTACTACGG
CTACGTTCGCCGGGCTTTTCAGACAGGGCGCCAAGCAGGATATCCGGCTGATCA

>1146_S36_L001_R1_001.fastq_179_1a_7
CCCCTACAACAGCGCTGATAATGGCTCAGCTACTTAGGCTCCCGCAAGCCATCTTGGACATGATCGCTGG
TGCCCACTGGGGAGTCCTAGCGGGCATAGCGTATTTCTCCATGGTGGGCAACTGGGCGAAGGTCCTGGTA
GTTCTGTTGCTGTTTGCCGGCGTTGACGCGGCCACCTACACCACCGGGGGGAGTGCTGCTGCTACTACGG
CTACACTCGCCGGGTTTCTCAGTCGGGGCGCCAAGCAGGATATCCAGCTGATCA

>1146_S36_L001_R1_001.fastq_180_1a_7
CCCCTACAACAGCGCTGGTAATGGCTCAGCTACTTAGGGTCCCGCAAGCCATCTTGGACATGATCGCTGG
TGCCCACTGGGGAGTCCTAGCGGGCATAGCGTATTTCTCCATGGTGGGCAACTGGGCGAAGGTCCTGGTA
GTTCTGTTGCTGTTTGCCGGCGTTGGCGCGAACACCTACACCACCGGGGGGAGTGCTGCTGCTACTACGG
CTACATTCGCCGGGCTTTTCAGACAGGGCGCCAAGCAGGATATCCGGCTGATCA

>1146_S36_L001_R1_001.fastq_181_1a_7
CCCCTACAACAGCGCTGGTAGTGGCTCAGCTACTTAGGGTCCCGCAAGCCATCTTGGACATGATCGCTGG
TGCCCACTGGGGAGTCCTAGCGGGCATAGCGTATTTCTCCATGGTGGGCAACTGGGCGAAGGTCCTGGTA
GTTCTGTTGCTGTTTGCCGGCGTTGACGCGGCCACCTACACCACCGGGGGGAGTGCTGCTGCTACTACGG
CTACATTCGCCGGGCTTTTCAGACAGGGCGCCAAGCAGGATATCCGGCTGATCA

>1146_S36_L001_R1_001.fastq_182_1a_7
CCCCTACAACAGCGCTGGTAATGGCTCAGCTACTTAGGGTCCCGCAAGCCATCTTGGACATGATCGCTGG
TGCCCACTGGGGAGTCCTAGCGGGCATAGCGTATTTCTCCATGGTGGGCAACTGGGCGAAGGTCCTGGTA
GTTCTGTTGCTGTTTGCCGGCGTTGACGCGAACACCTACACCACCGGGGGGAGTGTTGCCGCTACTACGG
CTACATTCGCCGGGCTTTTCAGACAGGGCGCCAAGCAGGATATCCGGCTGATCA

>1146_S36_L001_R1_001.fastq_183_1a_7
CCCCTACAACAGCGCTGGTAATGGCTCAGCTACTTAGGGTCCCGCAAGCCATCTTGGACATGATCGCTGG
TGCCCACTGGGGAGTCCTAGCGGGCATAGCGTATTTCTCCATGGTGGGCAACTGGGCGAAGGTCCTGGTA
GTTCTGTTGCCGTTTGCCGGCGTTGACGCGAACACCTACACCACCGGGGGGAGTGCTGCTGCTACTACGG
CTACATTCGCCGGGCTTTTCAGACAGGGCGCCAAGCAGGATATCCGGCTGATCA

>1146_S36_L001_R1_001.fastq_184_1a_7
CCCCTACAACAGCGCTGATAATGGCTCAGCTACTTAGGGTCCCGCAAGCCATCTTGGACATGATCGCTGG
TGCCCACTGGGGAGTCCTAGCGGGCATAGCGTATTTCTCCATGGTGGGCAACTGGGCGAAGGTCCTGGTA
GTTCTGTTGCTGTTTGCCGGCGTTGACGCGGCTACCTACACCACCGGGGGGAGTGCTGCTGCTACTACGG
CTACACTCGCCGGGTTTCTCAGTCGGGGCGCCAAGCAGGATATCCAGCTGATCA

>1146_S36_L001_R1_001.fastq_185_1a_7
CCCCTACAACAGCGCTGGTAATGGCTCAGCTACTTAGGGTCCCGCAAGCCATCTTGGACATGATCGCTGG
TGCCCACTGGGGAGTCCTAGCGGGCATAGCGTATTTCTCCATGGTGGGCAACTGGGCGAAGGTCCTGGTA
GTTCTGTTGCTGTTTGCCGGCGTTGATGCGGCCACCTACACCACCGGGGGGAGTGCTGCTGCTACTACGG
CTACACTCGCCGGGCTTTTCAGACCGGGCGCCAACCAGGATATCCGGCTGATCA

>1146_S36_L001_R1_001.fastq_186_1a_7
CCCCTACAACAGCGCTGGTAATGGCTCAGCTACTTAGGGTCCCGCAAGCCATCTTGGACATGATCGCTGG
TGCCCACTGGGGAGTCCTAGCGGGCATAGCGTATTTCTCCATGGTGGGCAACTGGGCGAAGGTCCTGGTA
GTTCTGTTGCTGTTTGCCGGCGTTGACGCGAACACCTACACCACCGGGGGGAGTGTTGCTGCTACTACGG
CTACATTCGCCGGGCTTTTCAGACAGGGCGCCAAGCAGGATATCCAGCTGATCA

>1146_S36_L001_R1_001.fastq_187_1a_7
CCCCTACAACAGCGCTGGTAATGGCTCAGCTACTTAGGATCCCGCAAGCCATCTTGGACATGATCGCTGG
TGCCCACTGGGGAGTCCTAGCGGGCATAGCGTATTTCTCCATGGTGGGCAACTGGGCGAAGGTCCTGGTA
GTTCTGTTGCTGTTTGCCGGCGTTGACGCGAACACCTACACCACCGGGGGGAGTGCTGCTGCTACTACGG
CTACATTCGCCGGGCTTTTCAGACAGGGCGCCAAGCAGGATATCCGGCTGATCA

>1146_S36_L001_R1_001.fastq_188_1a_7
CCCCTACAACAGCGCTGATAATGGCTCAGCTACTTAGGGTCCCGCAAGCCATCTTGGACATGATCGCTGG
TGCCCACTGGGGAGTCCTAGCGGGCATAGCGTACTTCTCCATGGTGGGCAACTGGGCGAAGGTCCTGGTA
GTTCTGTTGCTGTTTGCCGGCGTTGACGCGGCCACCTACACCACCGGGGGGAGTGCTGCTGCTACTACGG
CTACACTCGCCGGGTTTCTCAGTCGGGGCGCCAAGCAGGATATCCAGCTGATCA

>1146_S36_L001_R1_001.fastq_189_1a_7
CCCCTACAACAGCGCTGGTAATGGCTCAGCTACTTAGGGTCCCGCAAGCCATCTTGGACATGATCGCTGG
TGCCCACTGGGGAGTCCTAGCGGGCATAGCGTATTTCTCCATGGTGGGCAACTGGGCGAAGGTCCTGGTA
GTTCTGTTGCTGTTTGCCGGCGTTGACGCGAACACCTACACCACCGGGGGGAGTGCTGCTGCTACTACGG
CTACATTCGCCGGGCTTTTCAGACAGGGCGCCGAGCAGGATATCCGGCTGATCA

>1146_S36_L001_R1_001.fastq_190_1a_7
CCCCTACAACAGCGCTGGTAATGGCTCAGCTACTCAGGGTCCCGCAAGCCATCTTGGACATGATCGCTGG
TGCCCACTGGGGAGTCCTAGCGGGCATAGCGTATTTCTCCATGGTGGGCAACTGGGCGAAGGTCCTGGTA
GTTCTGTTGCTGTTTGCCGGCGTTGACGCGAACACCTACACCACCGGGGGGAGTGTTGCTGCTACTACGG
CTACATTCGCCGGGCTTTTCAGACAGGGCGCCAAGCAGGATATCCGGCTGATCA

>1146_S36_L001_R1_001.fastq_191_1a_7
CCCCTACAACAGCGCTGATAATGGCTCAGCTACTTAGGGTCCCGCAAGCCATCTTGGACATGATCGCTGG
TGCCCACTGGGGAGTCCTAGCGGGCATAGCGTATTTCTCCATGGTGGGCAACTGGGCGAAGGTCCTGGTA
GTTCTGTTGCTGTTTGCCGGCGCTGACGCGGCCACCTACACCACCGGGGGGAGTGCTGCTGCTACTACGG
CTACACTCGCCGGGTTTCTCAGTCGGGGCGCCAAGCAGGATATCCAGCTGATCA

>1146_S36_L001_R1_001.fastq_192_1a_7
CCCCTACAACAGCGCTGGTAATGGCTCAGCTACTTAGGGTCCCGCAAGCCATCTTGGACATGATCGCTGG
TGCCCACTGGGGAGTCCTAGCGGGCATAGCGTATTTCTCCATGGTGGGCAACTGGGCGAAGGTCCTGGTA
GTTCTATTGCTGTTTGCCGGCGTTGACGCGAACACCTACACCACCGGGGGGAGTGCTGCTGCTACTACGG
CTACATTCGCCGGGCTTTTCAGACAGGGCGCCAAGCAGGATATCCGGCTGATCA

>1146_S36_L001_R1_001.fastq_193_1a_7
CCCCTACAACAGCGCTGATAATGGCTCAGCTACTTAGGGTCCCGCAAGCCATCTTGGACATGATCGCTGG
TGCCCACTGGGGAGTCCTAGCGGGCATAGCGTATTTCTCCATGGTGGGCAACTGGGCGAAGGTCCTGGTA
GTTCTGTTGCTGTTTGCCGGCGTTGACGCGGCCACCTACACCACCGGGGGGAGTGCTGCCGCTACTACGG
CTACATTCGCCGGGCTTTTCAGACAGGGCGCCAAGCAGGATATCCGGCTGATCA

>1146_S36_L001_R1_001.fastq_194_1a_7
CCCCTACAACAGCGCTGATAATGGCTCAGCTACTTAGGGTCCCGCAAGCCATCTTGGACATGATCGCTGG
TGCCCACTGGGGAGTCCTAGCGGGCATAGCGTATTTCTCCATGGTGGGCAACTGGGCGAAGGTCCTGGTA
GTTCTGTTGCTGTTTGCCGGCGTTGACGCGGCCACCTACACCACCGGGGGGAGCGCTGCTGCTACTACGG
CTACACTCGCCGGGTTTCTCAGTCGGGGCGCCAAGCAGGATATCCAGCTGATTA

>1146_S36_L001_R1_001.fastq_195_1a_7
CCCCTACAACAGCGCTGGTAATGGCTCAGCTACTTAGGGTCCCGCAAGCCATCTTGGACATGATCGCTGG
TGCCCACTGGGGAGTCCTAGCGGGCATAGCGTATTTCTCCATGGTGGGCAACTGGGCGAAGGTCCTGGTA
GTTCTGTTGCTGTTTGCCGGCGTTGACGCGGCCACCTACACCACCGGGGGGAGTGCCGCTGCTACTACGG
CTACATTCGCCGGGCTTTTCAGACAGGGCGCCAAGCAGGATATCCGGCTGATCA

>1146_S36_L001_R1_001.fastq_196_1a_7
CCCCTACAACAGCGCTGATAATGGCTCGGCTACTTAGGGTCCCGCAAGCCATCTTGGACATGATCGCTGG
TGCCCACTGGGGAGTCCTAGCGGGCATAGCGTATTTCTCCATGGTGGGCAACTGGGCGAAGGTCCTGGTA
GTTCTGTTGCTGTTTGCCGGCGTTGACGCGGCCACCTACACCACCGGGGGGAGTGCTGCTGCTACTACGG
CTACACTCGCCGGGTTTCTCAGTCGGGGCGCCAAGCAGGATATCCAGCTGATCA

>1146_S36_L001_R1_001.fastq_197_1a_7
CCCCTACAACAGCGCTGGTAATGGCTCAGCTACTTAGGGTCCCGCAAGCCATCTTGGACATGATCGCTGG
TGCCCACTGGGGAGTCCTAGCGGGCATAGCGTATTTCTCCATGGTGGGCAACTGGGCGAAGGTCCTGGTA
GTTCTGTTGCTGTTTGCCGGCGTTGACGCGGCCACCTACACCACCGGGGGGAGTGTTGCTGCTACTACGG
CTACATTCGCCGGGCTTTTCAGACAGGGCGCCAAGCAGGATATCCGGCTGATCA

>1146_S36_L001_R1_001.fastq_198_1a_7
CCCCTACAACAGCGCTGATAATGGCTCAGCTACTTAGGGTCCCGCAAGCCATCTTGGACATGATCGCTGG
TGCCCACTGGGGAGTCCTAGCGGGCATAGCGTATTTCTCCATGGTGGGCAACTGGGCGAAGGTCCTGGTA
GTTCTGTTGCTGTTTGCCGGCGTTGACGCGGCCACCTACACCACCGGGGGGAGTGCTGCTGCTACTACGG
CCACACTCGCCGGGTTTCTCAGTCGGGGCGCCAAGCAGGATATCCAGCTGATCA

>1146_S36_L001_R1_001.fastq_199_1a_7
CCCCTACAACGGCGCTGATAATGGCTCAGCTACTTAGGGTCCCGCAAGCCATCTTGGACATGATCGCTGG
TGCCCACTGGGGAGTCCTAGCGGGCATAGCGTATTTCTCCATGGTGGGCAACTGGGCGAAGGTCCTGGTA
GTTTTGTTGCTGTTTGCCGGCGTTGACGCGGACACCTACACCACCGGGGGGAGTGCTGCTGCTACTACGG
CTAAATTCGCCGGGCTTTTCAGTCCGGGCGCCAAGCAGGATATCCGGCTGATCA

>1146_S36_L001_R1_001.fastq_200_1a_7
CCCCTACAACAGCGCTGGTAATGGCTCAGCTACTTAGGGTCCCGCAAGCCATCTTGGACATGATCGCTGG
TGCCCACTGGGGAGTCCTAGCGGGCATAGCGTATTTCTCCATGGTGGGCAACTGGGCGAAGGTCCTGGTA
GTTCTGTTGCTGTTTGCCGGCGTTGACGCGAACACTTACACCACCGGGGGGAGTGCTGCTGCTACTACGG
CTACATTCGCCGGGCTTTTCAGACAGGGCGCCAAGCAGGATATCCGGCTGATCA

>1146_S36_L001_R1_001.fastq_201_1a_7
CCCCTACAACAGCGCTGATAATGGCTCAGCTACTTAGGGTCCCGCAAGCCATCTTGGACATGATCGCTGG
TGCCCACTGGGGAGTCCTAGCGGGCATAGCGTATTTCTCCATGGTGGGCAACTGGGCGAAGGTCCTGGTA
GTTCTGTTGCTGTTTGCCGGCGTTGACGCGGCCACCTACACCACCGGGGGGAGTGCTGCTGCTACTACGG
CTACATTCGCCGGGCTTTTCAGGCAGGGCGCCAAGCAGGATATCCGGCTGATCA

>1146_S36_L001_R1_001.fastq_202_1a_7
CCCCTACAACAGCGCTGGTAGTGGCTCAGCTACTTAGGGTCCCGCAAGCCATCTTGGACATGATCGCTGG
TGCCCACTGGGGAGTCCTAGCGGGCATAGCGTATTTCTCCATGGTGGGCAACTGGGCGAAGGTCCTGGTA
GTTCTGTTGCTGTTTGCCGGCGTTGACGCGGCCACCTACACCACCGGGGGGAGTGCTGCTGCTACTACGG
CTACATTCGCCGGGCTTTTCAGGCAGGGCGCCAAGCAGGATATCCGGCTGATCA

>1146_S36_L001_R1_001.fastq_203_1a_7
CCCCTACAACAGCGCTGGTAGTGGCTCAGCTACTCAGGGTCCCGCAAGCCATCTTGGACATGATCGCTGG
TGCCCACTGGGGAGTCCTAGCGGGCATAGCGTATTTCTCCATGGTGGGCAACTGGGCGAAGGTCCTGGTA
GTTCTGTTGCTGTTTGCCGGCGTTGACGCGGACACCTACACCACCGGGGGGAGTGCTGCTGCTGCTACGG
CTAGATTCGCCGGGCTTTTCAGACCGGGCGCCAAGCAGGATATCCAGCTGATCA

>1146_S36_L001_R1_001.fastq_204_1a_7
CCCCTACAACAGCGCTGGTAATGGCTCAGCTACTTAGGGTCCCGCAAGCCATCTTGGACATGATCGCTGG
TGCCCACTGGGGAGTCCTAGCGGGCATAGCGTATTTCTCCATGGTGGGCAACTGGGCGAAGGTCCTGGTA
GTTCTGTTGCTGTTTGCCGGCGTTGACGCGGCCACCTACACCACCGGGGGGAGTGCTGCTGCTACTACGG
CTACATTCGCCGGGCTTTTCAGGCAGGGCGCCAAGCAGGACATCCGGCTGATCA

>1146_S36_L001_R1_001.fastq_205_1a_7
CCCCTACAACAGCGCTGGTAATGGCTCAGCTACTTAGGGTCCCGCAAGCCATCTTGGACATGATCGCTGG
TGCCCACTGGGGAGTCCTAGCGGGCATAGCGTATTTCTCCATGGTGGGCAATTGGGCGAAGGTCCTGGTA
GTTCTGTTGCTGTTTGCCGGCGTTGACGCGGCCACCTACACCACCGGGGGGAGTGCTGCTGCTACTACGG
CTACATTCGCCGGGCTTTTCAGACAGGGCGCCAAGCAGGATATCCGGCTGATCA

>1146_S36_L001_R1_001.fastq_206_1a_7
CCCCTACAACAGCGCTGGTAATGGCTCAGCTACTCAGGGTCCCGCAAGCCATCTTGGACATGATCGCTGG
TGCCCACTGGGGAGTCCTAGCGGGCATAGCGTATTTCTCCATGGTGGGCAACTGGGCGAAGGTCCTGGTA
GTTCTGTTGCTGTTTGCCGGCGTTGACGCGGACACCTACACCACCGGGGGGAGTGCTGCCGCTGCTACGG
CTAGATTCGCCGGGCTTTTCAGACCGGGCGCCAAGCAGGATATCCAGCTGATCA

>1146_S36_L001_R1_001.fastq_207_1a_7
CCCCTACAACAGCGCTGGTAATGGCTCAGCTACTTAGGGTCCCGCAAGCCATCTTGGACATGATCGCTGG
TGCCCACTGGGGAGTCCTAGCGGGCATAGCGTATTTCTCCATGGTGGGCAACTGGGCGAAGGTCCTGGTA
GTTCTGTTGCTGTTTGCCGGCGCTGACGCGAACACCTACACCACCGGGGGGAGTGCTGCTGCTACTACGG
CTACATTCGCCGGGCTTTTCAGACAGGGCGCCAAGCAGGATATCCGGCTGATCA

>1146_S36_L001_R1_001.fastq_208_1a_7
CCCCTACAACAGCGCTGGTAATGGCTCAGCTACTTAGGGTCCCGCAAGCCATCTTGGACATGATCGCTGG
TGCCCACTGGGGAGTCCTAGCGGGCATAGCGTATTTCTCCATGGTGGGCAACTGGGCGAAGGTCCTGGTA
GTTCTGTTGCTGTTTGCCGGCGTTGACGCGGCCACCTACACCACCGGGGGGAGTGCTGCTGCTACTACGG
CCACACTCGCCGGGTTTCTCAGTCGGGGCGCCAAGCAGGATATCCAGCTGATCA

>1146_S36_L001_R1_001.fastq_209_1a_7
CCCCTACAACAGCGCTGGTAATGGCTCAGCTACTTAGGGTCCCGCAAGCCATCTTGGACATGATCGCTGG
TGCCCACTGGGGAGTCCTAGCGGGCATAGCGTACTTCTCCATGGTGGGCAACTGGGCGAAGGTCCTGGTA
GTTCTGTTGCTGTTTGCCGGCGTTGACGCGAACACCTACACCACCGGGGGGAGTGCTGCTGCTACTACGG
CTACATTCGCCGGGCTTTTCAGACAGGGCGCCAAGCAGGATATCCGGCTGATCA

>1146_S36_L001_R1_001.fastq_210_1a_7
CCCCTACAACAGCGCTGGTAATGGCTCAGCTACTCAGGGTCCCGCAAGCCATCTTGGACATGATCGCTGG
TGCCCACTGGGGAGTCCTAGCGGGCATAGCGTATTTCTCCATGGTGGGCAACTGGGCGAAGGTCCTGGTA
GTTCTGTTGCTGTTTGCCGGCGTTGACGCGGACACCTACACCACCGGGGGGAGTGCTGCTGCTGCTACGG
CTAGATTCGCTGGGCTTTTCAGACCGGGCGCCAAGCAGGATATCCAGCTGATCA

>1146_S36_L001_R1_001.fastq_211_1a_7
CCCCTACAACAGCGCTGGTAATGGCTCAGCTACTTAGGGTCCCGCAAGCCATCTTGGACATGATCGCTGG
TGCCCACTGGGGAGTCCTAGCGGGCATAGCGTATTTCTCCATAGTGGGCAACTGGGCGAAGGTCCTGGTA
GTTCTGTTGCTGTTTGCCGGCGTTGACGCGAACACCTACACCACCGGGGGGAGTGCTGCTGCTACTACGG
CTACATTCGCCGGGCTTTTCAGACAGGGCGCCAAGCAGGATATCCGGCTGATCA

>1146_S36_L001_R1_001.fastq_212_1a_7
CCCCTACAACAGCGCTGGTGATGGCTCAGCTACTTAGGGTCCCGCAAGCCATCTTGGACATGATCGCTGG
TGCCCACTGGGGAGTCCTAGCGGGCATAGCGTATTTCTCCATGGTGGGCAACTGGGCGAAGGTCCTGGTA
GTTCTGTTGCTGTTTGCCGGCGTTGACGCGAACACCTACACCACCGGGGGGAGTGCTGCTGCTACTACGG
CTACATTCGCCGGGCTTTTCAGACAGGGCGCCAAGCAGGATATCCGGCTGATCA

>1146_S36_L001_R1_001.fastq_213_1a_7
CCCCTACAACAGCGCTGGTAATGGCTCAGCTACTTAGGGTCCCGCAAGCCATCTTGGACATGATCGCTGG
TGCCCACTGGGGAGTCCTAGCGGGCATAGCGTATTTCTCCATGGTGGGCAACTGGGCGAAGGTCCTGGTA
GTTCTGTTGCTGTTTGCCGGCGTTGACGCGAACACCTACACCACCGGGGGGAGTGCTGCTGCTACTACGG
CTACATTCGCCGGGCTTTTCAGACAGGGCGCCAAGCAGGATATCCGGCCGATCA

>1146_S36_L001_R1_001.fastq_214_1a_7
CCCCTACAACAGCGCTGGTAATGGCTCAGCTACTCAGGGTCCCGCAAGCCATCTTGGACATGATCGCTGG
TGCCCACTGGGGAGTCCTAGCGGGCATAGCGTATTTCTCCATGGTGGGCAACTGGGCGAAGGTCCTGGTA
GTTCTGTTGCTGTTTGCCGGCGTTGACGCGGACACCTACACCACCGGGGGGAGTGCTGCTGCTGCTACGG
CTAGATTCGCCGGGCTTTTCAGACCGGGCGCCAAGCAGGATATCCGGCTGATCA

>1146_S36_L001_R1_001.fastq_215_1a_7
CCCCTACAACAGCGCTGGTAATGGCTCAGCTACTTAGGGTCCCGCAAGCCATCTTGGACATGATCGCTGG
TGCCCACTGGGGAGTCCTAGCGGGCATAGCGTATTTCTCCATGGTGGGCAACTGGGCGAAGGTCCTGGTA
GTTCTGTTGCTGTTTGCCGGCGTTGACGCGGACACCTACACCACCGGGGGGAGTGCTGCTGCTACTACGG
CTAAATTCGCCGGGCTTTTCAGACAGGGCGCCAAGCAGGATATCCGGCTGATCA

>1146_S36_L001_R1_001.fastq_216_1a_7
CCCCTACAACAGCGCTGATAATGGCTCAGCTACTTAGGGTCCCGCAAGCCATCTTGGACATGATCGCTGG
TGCCCACTGGGGAGTCCTAGCGGGCATAGCGTATTTCTCCATGGTGGGCAACTGGGCGAAGGTCCTAGTA
GTTCTGTTGCTGTTTGCCGGCGTTGACGCGGCCACCTACACCACCGGGGGGAGTGCTGCTGCTACTACGG
CTAGATTCGCCGGGCTTCTCAGTCCGGGCGCCAAGCAGGATATCCAGCTGATCA

>1146_S36_L001_R1_001.fastq_217_1a_6
CCCCTACAACAGCGCTGGTAATGGCTCAGCTACTTAGGGTCCCGCAAGCCATCTTGGACATGATCGCTGG
TGCCCACTGGGGAGTCCTAGCGGGCATAGCGTATTTCTCCATGGTGGGCAATTGGGCGAAGGTCCTGGTA
GTTCTGTTGCTGTTTGCCGGCGTTGACGCGGCCACCTACACCACCGGGGGGAGTGCTGCTGCTACTACGG
CTACACTCGCCGGGTTTCTCAGTCGGGGCGCCAAGCAGGATATCCAGCTGATCA

>1146_S36_L001_R1_001.fastq_218_1a_6
CCCCTACAACAGCGCTGGTAATGGCTCAGCTACTTAGGGTCCCGCAAGCCATCTTGGACATGATCGCTGG
TGCCCACTGGGGAGTCCTAGCGGGCATAGCGTATTTCTCCATGGTGGGCAACTGGGCGAAGGTCCTGGTA
GTTCTGTTGCTGTTTGCCGGCGTTGACGCGAACACCTACACCACCGGGGGGAGTGCTGCTGCTACTACGG
CTACATTCGCCGGGCTTTTCAGACAGGGCGCCAAGCAGGATACCCGGCTGATCA

>1146_S36_L001_R1_001.fastq_219_1a_6
CCCCTACAACAGCGCTGGTAATGGCTCAGCTACTTAGGGTCCCGCAAGCCATCTTGGACATGATCGCTGG
TGCCCACTGGGGAGTCCTAGCGGGCATAGCGTATTTCTCCATGGTGGGCAACTGGGCGAAGGTCCTGGTA
GTTCTGTTGCTGTTTGCCGGCGTTGACGCGGCCACCTACACCACCGGGGGGAGTGCTGCTGCTACTACGG
CTACACTCGCCGGGTTTCTCAGTCGGGGCGCCAAGCAGGATGTCCAGCTGATCA

>1146_S36_L001_R1_001.fastq_220_1a_6
CCCCTACAACAGCGCTGGTAATAGCTCAGCTACTTAGGGTCCCGCAAGCCATCTTGGACATGATCGCTGG
TGCCCACTGGGGAGTCCTAGCGGGCATAGCGTATTTCTCCATGGTGGGCAACTGGGCGAAGGTCCTGGTA
GTTCTGTTGCTGTTTGCCGGCGTTGACGCGAACACCTACACCACCGGGGGGAGTGCTGCTGCTACTACGG
CTACATTCGCCGGGCTTTTCAGACAGGGCGCCAAGCAGGATATCCGGCTGATCA

>1146_S36_L001_R1_001.fastq_221_1a_6
CCCCTACAACAGCGCTGATAATGGCTCAGCTACTTAGGGTCCCGCAAGCCACCTTGGACATGATCGCTGG
TGCCCACTGGGGAGTCCTAGCGGGCATAGCGTATTTCTCCATGGTGGGCAACTGGGCGAAGGTCCTGGTA
GTTCTGTTGCTGTTTGCCGGCGTTGACGCGGCCACCTACACCACCGGGGGGAGTGCTGCTGCTACTACGG
CTACACTCGCCGGGTTTCTCAGTCGGGGCGCCAAGCAGGATATCCAGCTGATCA

>1146_S36_L001_R1_001.fastq_222_1a_6
CCCCTACAACAGTGCTGGTAATGGCTCAGCTACTTAGGGTCCCGCAAGCCATCTTGGACATGATCGCTGG
TGCCCACTGGGGAGTCCTAGCGGGCATAGCGTATTTCTCCATGGTGGGCAACTGGGCGAAGGTCCTGGTA
GTTCTGTTGCTGTTTGCCGGCGTTGACGCGAACACCTACACCACCGGGGGGAGTGCTGCTGCTACTACGG
CTACATTCGCCGGGCTTTTCAGACAGGGCGCCAAGCAGGATATCCGGCTGATCA

>1146_S36_L001_R1_001.fastq_223_1a_6
CCCCTACAACAGCGCTGGTAATGGCTCAGCTACTTAGGGTCCCGCAAGCCATCTTGGACATGATCGCTGG
TGCCCACTGGGGAGTCCTAGCGGGCATAGCGTATTTCTCCATGGTGGGCAACTGGGCGAAGGTCCTGGTA
GTTCTGTTGCTGCTTGCCGGCGTTGACGCGAACACCTACACCACCGGGGGGAGTGCTGCTGCTACTACGG
CTACATTCGCCGGGCTTTTCAGACAGGGCGCCAAGCAGGATATCCGGCTGATCA

>1146_S36_L001_R1_001.fastq_224_1a_6
CCCCTACAACAGCGCTGGTAATGGCTCAGCTACTTAGGGTCCCGCAAGCCATCTTGGACATGATCGCTGG
TGCCCACTGGGGAGTCCTAGCGGGCATAGCGTATTTCTCCATGGTGGGCAACTGGGCGAAGGTCCTGGTA
GTTCTGTTGCTGTTTGCCGGCGTTGACGCGAACACCTACACCACCGGGGGGAGTGCTGCTGCTACTACGG
CTACATTCGCCGGGCTTTTCAGACGGGGCGCCAAGCAGGATATCCGGCTGATCA

>1146_S36_L001_R1_001.fastq_225_1a_6
CCCCTACAACAGCGCTGATAATGGCTCAGCTACTTAGGGTCCCGCAAGCCATCTTGGACATGATCGCTGG
TGCCCACTGGGGAGTCCTAGCGGGCATAGCGTGTTTCTCCATGGTGGGCAACTGGGCGAAGGTCCTGGTA
GTTCTGTTGCTGTTTGCCGGCGTTGACGCGGCCACCTACACCACCGGGGGGAGTGCTGCTGCTACTACGG
CTACACTCGCCGGGTTTCTCAGTCGGGGCGCCAAGCAGGATATCCAGCTGATCA

>1146_S36_L001_R1_001.fastq_226_1a_6
CCCCTACAACAGCGCTGGTAATGGCTCAGCTACTCAGGGTCCCGCAAGCCATCTTGGACATGATCGCTGG
TGCCCACTGGGGAGTCCTAGCGGGCATAGCGTATTTCTCCATGGTAGGCAACTGGGCGAAGGTCCTGGTA
GTTCTGTTGCTGTTTGCCGGCGTTGACGCGGACACCTACACCACCGGGGGGAGTGCTGCTGCTGCTACGG
CTAGATTCGCCGGGCTTTTCAGACCGGGCGCCAAGCAGGATATCCAGCTGATCA

>1146_S36_L001_R1_001.fastq_227_1a_6
CCCCTACAACAGCGCTGATAATGGCTCAGCTACTTAGGGTCCCGCAAGCCATCTTGGACATGATCGCTGG
TGCCCACTGGGGAGTCCTAGCGGGCATAGCGTATTTCTCCATGGTGGGCAACTGGGCGAAGGTCCTGGTA
GTTCTGTTGCTGTTTGCCGGCGTTGACGCGGCCACCTACACCACCGGGGGGAGTGCTGCTGCTACTACGG
CTACACTTGCCGGGTTTCTCAGTCGGGGCGCCAAGCAGGATATCCAGCTGATCA

>1146_S36_L001_R1_001.fastq_228_1a_6
CCCCTACAACAGCGCTGGTAATGGCTCAGCTACTTAGGGTCCCGCAAGCCATCTTGGACATGATCGCTGG
TGCCCACTGGGGAGTCCTAGCGGGCATAGCGTATTTCTCCATGGTGGGCAACTGGGCGAAGGTCCTGGTA
GTTCTGTTGCTGTTTGCCGGCGTTGACGCGAACACCTACACCACCGGGGGGAGTGCTGCTGCTACTACGG
CTACATTCGCCGGGCCTTTCAGACAGGGCGCCAAGCAGGATATCCGGCTGATCA

>1146_S36_L001_R1_001.fastq_229_1a_6
CCCCTACAACAGCGCTGGTAATGGCTCAGCTACTTAGGGTCCCGCAAGCCATCTTGGACATGATCGCTGG
TGCCCACTGGGGAGTCCTAGCGGGCATAGCGTATTTCTCCATGGTGGGCAACTGGGCGAAGGTCCTGGTA
GTTCTGTTGCTGTTTGCCGGCGTTGACGCGGCCACCTACACCACCGGGGGGAGTGCTGCTGCTACTACGG
CTACACTCGCCGGGTTTCTCAGTCGGGGCGCCAAGCAGGGTATCCAGCTGATCA

>1146_S36_L001_R1_001.fastq_230_1a_6
CCCCTACAACAGCGCTGGTAATGGCTCAGCTACTTAGGGTCCCGCAAGCCATCTTGGACATGATCGCTGG
TGCCCACTGGGGAGTCCTAGCGGGCATAGCGTATTTCTCCATGGTGGGCAACTGGGCGAAGGTCCTGGTA
GTTCTGTTGCTGTTTGCCGGCGTTGACGCGGACACCTACACCACCGGGGGGAGTGCTGCTGCTACTACGG
CTAAATTCGCTGGGCTTTTCAGTCCGGGCGCCAAGCAGGATATCCGGCTGATCA

>1146_S36_L001_R1_001.fastq_231_1a_6
CCCCTACAACAGCGCTGGTAATGGCTCAGCTACTCAGGGTCCCGCAAGCCATCTTGGACATGATCGCTGG
TGCCCACTGGGGAGTCCTAGCGGGCATAGCGTATTTCTCCATGGTGGGCAACTGGGCGAAGGTCCTGGTA
GTTCTGTTGTTGTTTGCCGGCGTTGACGCGGACACCTACACCACCGGGGGGAGTGCTGCTGCTGCTACGG
CTAGATTCGCCGGGCTTTTCAGACCGGGCGCCAAGCAGGATATCCAGCTGATCA

>1146_S36_L001_R1_001.fastq_232_1a_6
CCCCTACAACAGCGCTGATAATGGCTCAGCTACTTAGGGTCCCGCAAGCCATCTTGGACATGATCGCTGG
TGCCCACTGGGGAGTCCTAGCGGGCATAGCGTATTTCTCCATGGTGGGCAACTGGGCGAAGGTCCTGGTA
GTTCTGTTGCTGTTTGCCGGCGTTGACGCGAACACCTACACCACCGGGGGGAGTGCTGCTGCTACTACGG
CTACATTCGCCGGGCTTTTCAGACAGGGCGCCAAGCAGGATATCCAGCTGATCA

>1146_S36_L001_R1_001.fastq_233_1a_6
CCCCTACAACAGCGCTGATAATGGCTCAGCTACTTAGGGTCCCGCAAGCCATCTTGGACATGATCGCTGG
TGCCCACTGGGGAGTCCTAGCGGGCATAGCGTATTTCTCCATGGTGGGCAACTGGGCGAAGGTCCTGGTA
GTTCTGTTGCTGTTTGCCGGCGTTGACGCGGCCACCTGCACCACCGGGGGGAGTGCTGCTGCTACTACGG
CTACACTCGCCGGGTTTCTCAGTCGGGGCGCCAAGCAGGATATCCAGCTGATCA

>1146_S36_L001_R1_001.fastq_234_1a_6
CCCCTACAACAGCGCTGGTAATGGCTCAGCTACTTAGGGTCCCGCAAGCCATCTTGGACATGATCGCTGG
TGCCCACTGGGGAGTCCTAGCGGGCATAGCGTATTTCTCCATGGTGGGCAACTGGGCGAAGGTCCTGGTA
GTTCTGTTGCTGTTTGCCGGCGTTGACGCGAACACCTACACCACCGGGGGGAGTGCTGCTGCTACTACGG
CTACATTCGCCGGGCTTTTCAGACCGGGCGCCAAGCAGGATATCCGGCTGATCA

>1146_S36_L001_R1_001.fastq_235_1a_6
CCCCTACAACAGCGCTGGTAATGGCTCAGCTACTTAGGGTCCCGCAAGCCATCTTGGACATGATCGCTGG
TGCCCACTGGGGAGTCCTAGCGGGCATAGCGTATTCCTCCATGGTGGGCAACTGGGCGAAGGTCCTGGTA
GTTCTGTTGCTGTTTGCCGGCGTTGACGCGAACACCTACACCACCGGGGGGAGTGCTGCTGCTACTACGG
CTACATTCGCCGGGCTTTTCAGACAGGGCGCCAAGCAGGATATCCGGCTGATCA

>1146_S36_L001_R1_001.fastq_236_1a_6
CCCCTACAACAGCGCTGGTAATGGCTCAGCTACTTAGGGTCCCGCAAGCCATCTTGGACATGATCGCTGG
TGCCCACTGGGGAGTCCTAGCGGGCATAGCGTATTTCTCCATGGCGGGCAACTGGGCGAAGGTCCTGGTA
GTTCTGTTGCTGTTTGCCGGCGTTGACGCGAACACCTACACCACCGGGGGGAGTGTTGCTGCTACTACGG
CTACATTCGCCGGGCTTTTCAGACAGGGCGCCAAGCAGGATATCCGGCTGATCA

>1146_S36_L001_R1_001.fastq_237_1a_6
CCCCTACAACAGCGCTGGTAATGGCTCAGCTACTTAGGGTCCCGCAAGCCATCTTGGACATGATCGCTGG
TGCCCACTGGGGAGTCCTGGCGGGCATAGCGTATTTCTCCATGGTGGGCAACTGGGCGAAGGTCCTGGTA
GTTCTGTTGCTGTTTGCCGGCGTTGACGCGAACACCTACACCACCGGGGGGAGTGTTGCTGCTACTACGG
CTACATTCGCCGGGCTTTTCAGACAGGGCGCCAAGCAGGATATCCGGCTGATCA

>1146_S36_L001_R1_001.fastq_238_1a_6
CCCCTACAACAGCGCTGGTAATGGCTCAGCTACTTAGGGTCCCGCAAGCCATCTTGGACATGATCGCTGG
TGCCCACTGGGGAGTCCTAGCGGGCATAGCGTATTTCTCCATGGTGGGCAACTGGGCGAAGGTCCTGGTA
GTTCTGTTGCTGTTTGCCGGCGTTGACGCGAACACCTACACCACCGGGGGGAGTGCTGCTGCTGCTACGG
CTAGATTCGCCGGGCTTTTCAGACCGGGCGCCAAGCAGGATATCCAGCTGATCA

>1146_S36_L001_R1_001.fastq_239_1a_6
CCCCTACAACAGCGCTGATAATGGCTCAGCTACTTAGGGTCCCGCAAGCCATCTTGGACATGATCGCTGG
TGCCCACTGGGGAGTCCTAGCGGGCATAGCGTATTTCCCCATGGTGGGCAACTGGGCGAAGGTCCTGGTA
GTTCTGTTGCTGTTTGCCGGCGTTGACGCGGCCACCTACACCACCGGGGGGAGTGCTGCTGCTACTACGG
CTACACTCGCCGGGTTTCTCAGTCGGGGCGCCAAGCAGGATATCCAGCTGATCA

>1146_S36_L001_R1_001.fastq_240_1a_6
CCCCTACAACAGCGCTGGTAATGGCTCAGCTACTTAGGGTCCCGCAAGCCATCTTGGACATGATCGCTGG
TGCCCACTGGGGAGTCCTAGCGGGCATAGCGTATTTCTCCATGGTGGGCAACTGGGCGAAGGTCCTGGTA
GTTCTGTTGCTGTTTGCCGGCGTTGACGCGAACACCTACACCACCGGGGGAAGTGCTGCTGCTACTACGG
CTACATTCGCCGGGCTTTTCAGACAGGGCGCCAAGCAGGATATCCGGCTGATCA

>1146_S36_L001_R1_001.fastq_241_1a_6
CCCCTACAACAGCGCTGGTAATGGCTCAGCTACTTAGGGTCCCGCAAGCCATCTTGGACATGATCGCTGG
TGCCCACTGGGGAGTCCTAGCGGGCATAGCGTATTTCTCCATGGTGGGCAACTGGGCGAAGGTCCTGGTA
GTTCTGTTGCTGTTTGCCGGCGTTGACGCGAACACCTACACCACCGGGGGGGGTGCTGCTGCTACTACGG
CTACATTCGCCGGGCTTTTCAGACAGGGCGCCAAGCAGGATATCCGGCTGATCA

>1146_S36_L001_R1_001.fastq_242_1a_6
CCCCTACAACAGCGCTGGTAATTGCTCAGCTACTTAGGGTCCCGCAAGCCATCTTGGACATGATCGCTGG
TGCCCACTGGGGAGTCCTAGCGGGCATAGCGTATTTCTCCATGGTGGGCAACTGGGCGAAGGTCCTGGTA
GTTCTGTTGCTGTTTGCCGGCGTTGACGCGGCCACCTACACCACCGGGGGGAGTGCTGCTGCTACTACGG
CTACACTCGCCGGGTTTCTCAGTCGGGGCGCCAAGCAGGATATCCAGCTGATCA

>1146_S36_L001_R1_001.fastq_243_1a_6
CCCCTACAACAGCGCTGGTAATGGCTCAGCTACTTAGGGTCCCGCAAGCCATCTTGGACATGATCGCTGG
TGCCCACTGGGGAGTCCTAGTGGGCATAGCGTATTTCTCCATGGTGGGCAACTGGGCGAAGGTCCTGGTA
GTTCTGTTGCTGTTTGCCGGCGTTGACGCGAACACCTACACCACCGGGGGGAGTGCTGCTGCTACTACGG
CTACATTCGCCGGGCTTTTCAGACAGGGCGCCAAGCAGGATATCCGGCTGATCA

>1146_S36_L001_R1_001.fastq_244_1a_6
CCCCTACAACAGCGCTGGTAATGGCTCAGCTACTTAGGGTCCCGCAAGCCATTGTGGACATGATCGCTGG
TGCCCACTGGGGAGTCCTAGCGGGCATAGCGTATTTCTCCATGGTGGGCAACTGGGCGAAGGTCCTGGTA
GTTCTGTTGCTGTTTGCCGGCGTTGACGCGAACACCTACACCACCGGGGGGAGTGCTGCTGCTACTACGG
CTACATTCGCCGGGCTTTTCAGACAGGGCGCCAAGCAGGATATCCGGCTGATCA

>1146_S36_L001_R1_001.fastq_245_1a_6
CCCCTACAACAGCGCTGGTAATGGCTCAGCTACTTAGGGTCCCGCAAGCCATCTTGGACATGATCGCTGG
TGCCCACTGGGGAGTCCTAGCGGGCATAGCGTATTTCTCCATGGTGGGCAACTGGGCGAAGGTCCTGGTA
GTTCTGTTGCTGTTTGCCGGCGTTGACGCGGACACCTACACCACCGGGGGGAGTGCTGCTGCTACTACGG
CTGGACTCGTCGGGTTTTTCAGACCGGGCGCCAAGCAGGATATCCAGCTGATCA

>1146_S36_L001_R1_001.fastq_246_1a_6
CCCCTACAACAGCGCTGGTAATGGCTCAGCTACTTAGGGTCCCGCAAGCCATCTTGGACATGATCGCTGG
TGCCCACTGGGGAGTCCTAGCGGGCATAGCGTATTTCTCCATGGTGGGCAACTGGGCGAAGGTCCTGGTA
GTTCTGTTGCTGTTTGCCGGCGTTGACGCGAACACCTACACCACCGGGGGGAGTGCTGCTGCTACTACGG
CTACATTCGCCGGGCTTTTCAGACAGGGTGCCAAGCAGGATATCCGGCTGATCA

>1146_S36_L001_R1_001.fastq_247_1a_6
CCCCTACAACAGCGCTGGTAATGGCTCAGCTACTTAGGGTCCCGCAAGCCATCTTGGACATGATCGCTGG
TGCCCACTGGGGAGTCCTAGCGGGCATAGCGTATTTCTCCATGGTGGGCAACTGGGCGAAGGTCCTGGTA
GTTCTGTTGCTGTTTGCCGGCGTTGACGCGAACACCTACACCACCGGGGGGAGTGCTGCTGCTACTACGG
CTACATTCGCCGGGCTTTTCAGTCCGGGCGCCAAGCAGGATATCCGGCTGATCA

>1146_S36_L001_R1_001.fastq_248_1a_6
CCCCTACAACAGCGCTGATAATGGCTCAGCTACTTAGGGTCCCGCAAGCCATCTTGGACATGATCGCTGG
TGCCCACTGGGGAGTCCTAGCGGGCATAGCGTATTTCTCCATGGTGGGCAACTGGGCGAAGGTCCTGGTA
GTTCTGTTGCTGTTTGCCGGCGTTGACGCGGACACCTACACCACCGGGGGGAGTGCTGCTGCTACTACGG
CTAAATTTGCCGGGCTTTTCAGTCCGGGCGCCAAGCAGGATATCCGGCTGATCA

>1146_S36_L001_R1_001.fastq_249_1a_6
CCCCTACAACAGCGCTGGTAATGGCTCAGCTACTTAGGGTCCCGCAAGCCATCTTGGACATGATCGCTGG
TGCCCACTGGGGAGTCCTAGCGGGCATAGCGTATTTCTCCATGGTGGGCAACTGGGCGAAGGTCCTGGTA
GTTCTGTTGCTGTTTGCCGGCGTTGACGCGGCCACCTACACCACCGGTGGGAGTGCTGCTGCTACTACGG
CTACACTCGCCGGGTTTCTCAGTCGGGGCGCCAAGCAGGATATCCAGCTGATCA

>1146_S36_L001_R1_001.fastq_250_1a_6
CCCCTACAACAGCGCTGGTAATGGCTCAGCTACTTAGGGTCCCGCAAGCCATCTTGGACATGATCGCTGG
TGCCCACTGGGGAGTCCTAGCGGGCATAGCGTATTTCTCCATGGTGGGCAACTGGGTGAAGGTCCTGGTA
GTTCTGTTGCTGTTTGCCGGCGTTGACGCGAACACCTACACCACCGGGGGGAGTGCTGCTGCTACTACGG
CTACATTCGCCGGGCTTTTCAGACAGGGCGCCAAGCAGGATATCCGGCTGATCA

>1146_S36_L001_R1_001.fastq_251_1a_6
CCCCTACAACAGCGCTGGTAATGGCTCAGCTACTCAGGGTCCCGCAAGCCATCTTGGACATGATCGCTGG
TGCCCACTGGGGAGTCCTAGCGGGCATAGCGTATTTCTCCATGGTGGGCAACTGGGCGAAGGTCCTGGTA
GTTCTGTTGCTGTTTGCCGGCGTTGACGCGGCCACCTACACCACCGGGGGGAGTGCTGCTGCTACTACGG
CTAGATTCGCCGGGCTTCTCAGTCCGGGCGCCAAGCAGGATATCCAGCTGATCA

>1146_S36_L001_R1_001.fastq_252_1a_6
CCCCTACAACAGCGCTGGTAATGGCTCAGCTACTTAGGGTCCCGCAAGCCATCTTGGACATGATCGCTGG
TGCCCACTGGGGAGTCCTAGCGGGCATAGCGTATTTCTCCATGGTGGGCAACTGGGCGAAGGTCCTGGTA
GTTCTGTTGCTGTTTGCCGGCGTTGACGCGAACACCTACACCACCGGGGGGAGTGCCGCTGCTGCTACGG
CTAGATTCGCCGGGCTTTTCAGACCGGGCGCCAAGCAGGATATCCAGCTGATCA

>1146_S36_L001_R1_001.fastq_253_1a_6
CCCCTACAACAGCGCTGGTAATGGCTCAGCTACTTAGGGTCCCGCAAGCCATCTTGGACATGATCGCTGG
TGCCCACTGGGGAGTCCTAGCGGGCATAGCATATTTCTCCATGGTGGGCAACTGGGCGAAGGTCCTGGTA
GTTCTGTTGCTGTTTGCCGGCGTTGACGCGAACACCTACACCACCGGGGGGAGTGCTGCTGCTACTACGG
CTACATTCGCCGGGCTTTTCAGACAGGGCGCCAAGCAGGATATCCGGCTGATCA

>1146_S36_L001_R1_001.fastq_254_1a_6
CCCCTACAACAGCGCTGGTAATGGCTCAGCTACTTAGGGTCCCGCAAGCCATCTTGGACATGATCGCTGG
CGCCCACTGGGGAGTCCTAGCGGGCATAGCGTATTTCTCCATGGTGGGCAACTGGGCGAAGGTCCTGGTA
GTTCTGTTGCTGTTTGCCGGCGTTGACGCGAACACCTACACCACCGGGGGGAGTGCTGCTGCTACTACGG
CTACATTCGCCGGGCTTTTCAGACAGGGCGCCAAGCAGGATATCCGGCTGATCA

>1146_S36_L001_R1_001.fastq_255_1a_6
CCCCTACAACAGCGCTGGTAATGGCTCAGCTACTTAGGGTCCCGCAAGCCATCGTGGACATGATCGCTGG
TGCCCACTGGGGAGTCCTAGCGGGCATAGCGTATTTCTCCATGGTGGGCAACTGGGCGAAGGTCCTGGTA
GTTCTGTTGCTGTTTGCCGGCGTTGACGCGGCCACCTACACCACCGGGGGGAGTGCTGCTGCTACTACGG
CTACATTCGCCGGGCTTTTCAGACAGGGCGCCAAGCAGGATATCCGGCTGATCA

>1146_S36_L001_R1_001.fastq_256_1a_6
CCCCTACAACAGCGCTGATAATGGCTCAGCTACTTAGGGTCCCGCAAGCCATCTTGGACATGATCGCTGG
TGCCCACTGGGGAGTCCTAGCGGGCATAGCGTATTTCTCCATGGTGGGCAACTGGGCGAAGGTCCTGGTA
GTTCTGTTGCTGTTTGCCGGCGTTGACGCGGCCACCTACACCACCGGGGGGAGTGCTGCTGCTACTACGG
CTACACTCGCCGGGCTTCTCAGTCGGGGCGCCAAGCAGGATATCCAGCTGATCA

>1146_S36_L001_R1_001.fastq_257_1a_6
CCCCTACAACAGCGCTGGTAATGGCTCAGCTACTTAGGGTCCCGCAAGCCATCTTGGACATGATCGCTGG
TGCCCACTGGGGAGTCCTAGCGGGCATAGCGTACTTCTCCATGGTGGGCAACTGGGCGAAGGTCCTGGTA
GTTCTGTTGCTGTTCGCCGGCGTTGACGCGGCCACCTACACCACCGGGGGGAGTGCTGCTGCTACTACGG
CTACATTCGCCGGGCTTTTCAGACAGGGCGCCAAGCAGGATATCCGGCTGATCA

>1146_S36_L001_R1_001.fastq_258_1a_6
CCCCTACAACAGCGCTGATAATGGCTCAGCTACTTAGGGTCCCGCAAGCCATCTTGGACATGATCGCTGG
TGCCCACTGGGGAGTCCTAGCGGGCATAGCGTATTTCTCCATGGTGGGCAACTGGGCGAAGGTCCTGGTA
GTTCTGTTGCTGTTTGCCGGCGTTGACGCGGACACCTACACCACCGGGGGGAGTGCTGCTGCTACTACGG
CTAAATTCGCCGGGCTTTTCAGTCCGGGCGCCAAGCAGGATATCCGCCTGATCA

>1146_S36_L001_R1_001.fastq_259_1a_6
CCCCTACAACAGCGCTGATAATGGCTCAGCTACTTAGGGTCCCGCAAGCCATCTTGGACATGGTCGCTGG
TGCCCACTGGGGAGTCCTAGCGGGCATAGCGTATTTCTCCATGGTGGGCAACTGGGCGAAGGTCCTGGTA
GTTCTGTTGCTGTTTGCCGGCGTTGACGCGAACACCTACACCACCGGGGGGAGTGCTGCTGCTACTACGG
CTACATTCGCCGGGCTTTTCAGACAGGGCGCCAAGCAGGATATCCGGCTGATCA

>1146_S36_L001_R1_001.fastq_260_1a_6
CCCCTACAACAGCGCTGGTAATGGCTCAGCTACTTAGGGTCCCGCAAGCCATCTTGGACATGATCGCTGG
TGCCCACTGGGGAGTCCTAGCGGGCATAGCGTATTTCTCCATGGTGGGCAACTGGGCGAAGGTCCTGGTA
GTTCTGTTGCTGTTTGCCGGCGTTGACGCGAACACCTACACCACCGGGGGGAGTGCTGCTGCTACTGCGG
CTACATTCGCCGGGCTTTTCAGACAGGGCGCCAAGCAGGATATCCGGCTGATCA

>1146_S36_L001_R1_001.fastq_261_1a_6
CCCCTACAACAGCGCTGGTAATGGCTCAGCTACTTAGGGTCCCGCAAGCCATCTTGGACATGATCGCTGG
TGCCCACTGGGGAGTCCTAGCGGGCATAGCGTATTTCTCCATGGTGGGCAACTGGGCGAAGGTCCTGGTA
GTTCTGTTGCTGTTTGCCGGCGTTGACGCGAACACCTACACCACCGGAGGGAGTGCTGCTGCTACTACGG
CTACATTCGCCGGGCTTTTCAGACAGGGCGCCAAGCAGGATATCCGGCTGATCA

>1146_S36_L001_R1_001.fastq_262_1a_6
CCCCTACAACAGCGCTGGTAACGGCTCAGCTACTTAGGGTCCCGCAAGCCATCTTGGACATGATCGCTGG
TGCCCACTGGGGAGTCCTAGCGGGCATAGCGTATTTCTCCATGGTGGGCAACTGGGCGAAGGTCCTGGTA
GTTCTGTTGCTGTTTGCCGGCGTTGACGCGAACACCTACACCACCGGGGGGAGTGCTGCTGCTACTACGG
CTACATTCGCCGGGCTTTTCAGACAGGGCGCCAAGCAGGATATCCGGCTGATCA

>1146_S36_L001_R1_001.fastq_263_1a_6
CCCCTACAACAGCGCTGGTAATGGCTCAGCTACTTAGGGTCCCGCAAGCCGTCTTGGACATGATCGCTGG
TGCCCACTGGGGAGTCCTAGCGGGCATAGCGTATTTCTCCATGGTGAGCAACTGGGCGAAGGTCCTGGTA
GTTCTGTTGCTGTTTGCCGGCGTTGACGCGGCCACCTACACCACCGGGGGGAGTGCTGCTGCTACTACGG
CTAGATTCGCCGGGCTCCTCAGTCCGGGCGCCAAGCAGGATATCCAGCTGATCA

>1146_S36_L001_R1_001.fastq_264_1a_6
CCCCTACAACAGCGCTGATAATGGCTCAGCTACTTAGGATCCCGCAAGCCATCTTGGACATGATCGCTGG
TGCCCACTGGGGAGTCCTAGCGGGCATAGCGTATTTCTCCATGGTGGGCAACTGGGCGAAGGTCCTGGTA
GTTCTGTTGCTGTTTGCCGGCGTTGACGCGGACACCTACACCACCGGGGGGAGTGCTGCTGCTACTACGG
CTAAATTCGCCGGGCTTTTCAGTCCGGGCGCCAAGCAGGATATCCGGCTGATCA

>1146_S36_L001_R1_001.fastq_265_1a_6
CCCCTACAACAGCGCTGGTAATGGCTCAGCTACTTAGGGTCCCGCAAGCCATCTTGGACATGATCGCTGG
TGCCCACTGGGGAGTCCTAGCGGGCATAGCATATTTCTCCATGGTGGGCAACTGGGCGAAGGTCCTGGTA
GTTCTGTTGCTGTTTGCCGGCGTTGACGCGGCCACCTACACCACCGGGGGGAGTGCTGCTGCTACTACGG
CTACACTCGCCGGGTTTCTCAGTCGGGGCGCCAAGCAGGATATCCAGCTGATCA

>1146_S36_L001_R1_001.fastq_266_1a_6
CCCCTACAACAGCGCTGGTAATGGCTCAGCTACTTAGGGTCCCGCAAGCCATCTTGGACATGATCGCTGG
TGCCCACTGGGGAGTCCTAGCGGGCATAGCGTATTTCTCCATGGTGGGCAACTGGGCGAAGGTCCTGGTA
GTTCTGTTGCTGTTTGCCGGCGTTGACGCGGACACCTACACCACCGGGGGGAGTGCTGCTGCTGCTACGG
CTAGATTCGCCGGGCTTTTCAGACCGGGCGCCAAGCAGGATATCCGGCTGATCA

>1146_S36_L001_R1_001.fastq_267_1a_5
CCCCTACAACAGCGCTGATAATGGCTCAGCTACTTAGGGTCCCGCAAGCCATCTTGGACATGATCGCTGG
TGCCCACTGGGGAGTCCTAGCGGGCATAGCGTATTTCTCCATGGTGGGCAACTGGGCGAAGGTCCTGGTA
GTTCTGTTGCTGTTTGCCGGCGTTGACGCGGCCACCTACACCACCGGGGGGAGTGCTGCTGCTACTACAG
CTACACTCGCCGGGTTTCTCAGTCGGGGCGCCAAGCAGGATATCCAGCTGATCA

>1146_S36_L001_R1_001.fastq_268_1a_5
CCCCTACAACAGCGCTGATAATGGCTCAGCTACTTAGGGTCCCGCAAGCCATCGTGGACATGATCGCTGG
TGCCCACTGGGGAGTCCTAGCGGGCATAGCGTATTTCTCCATGGTGGGCAACTGGGCGAAGGTCCTGGTA
GTTCTGTTGCTGTTTGCCGGCGTTGACGCGGCCACCTACACCACCGGGGGGAGTGCTGCTGCTACTACGG
CTACACTCGCCGGGTTTCTCAGTCGGGGCGCCAAGCAGGATATCCAGCTGATCA

>1146_S36_L001_R1_001.fastq_269_1a_5
CCCCTACAACAGCGCTGGTAATGGCTCAGCTACTTAGGGTCCCGCAAGCCATCTTGGACATGATCGCTGG
TGCCCACTGGGGAGTCCTAGCGGGCATAGCGTATTTCTCCATGGTGGGCAACTGGGCGAAGGTCCTGGTA
GTTCTGTTGCTGTTTGCCGGCGTTGACGCGAACACCTACACCACCGGGGGGGAGTGCTGCTGCTACTACG
GCTACATTCGCCGGGCTTTTCAGACAGGGCGCCAAGCAGGATATCCGGCTGATCA

>1146_S36_L001_R1_001.fastq_270_1a_5
CCCCTACAACAGCGCTGGTGATGGCTCAGCTACTTAGGGTCCCGCAAGCCATCTTGGACATGATCGCTGG
TGCCCACTGGGGAGTCCTAGCGGGCATAGCGTATTTCTCCATGGTGGGCAACTGGGCGAAGGTCCTGGTA
GTTCTGTTGCTGTTTGCCGGCGTTGACGCGGCCACCTACACCACCGGGGGGAGTGCTGCTGCTACTACGG
CTACACTCGCCGGGTTTCTCAGTCGGGGCGCCAAGCAGGATATCCAGCTGATCA

>1146_S36_L001_R1_001.fastq_271_1a_5
CCCCTACAACAGCGCTGATAATGGCTCAGCTACTTAGGGTCCCGCAAGCCATCTTGGACATGATCGCTGG
TGCCCACTGGGGAGTCCTAGCGGGCATAGCGTATTTCTCCATGGTGGGCAACTGGGCGAAGGTCCTGGTA
GTTCTGTTGCTGTTTGCCGGCGTTGACGCGGCCACCTACACCACCGGGGGGAGTGCTGCTGCTACTACGG
CTACACTCGCCGGGCTTTTCAGACAGGGCGCCAAGCAGGATATCCGGCTGATCA

>1146_S36_L001_R1_001.fastq_272_1a_5
CCCCTACAACAGCGCTGGTAATGGCTCAGCTACTTAGGGTCCCGCAAGCCATCTTGGACATGATCGCTGG
TGCCCACTGGGGAGTCCTAGCGGGCATAGCGTATTTCTCCATGGTGGGCAACTGGGCGAAGGTCCTGGTA
GTTCTGTTGCTGTTTGCCGGCGTTGACGCGAACACCTACACCACCGGGGGGAGTGCTGCTGCTACTACGG
CTACATTCGCCGGGCTTCTCAGTCCGGGCGCCAAGCAGGATATCCAGCTGATCA

>1146_S36_L001_R1_001.fastq_273_1a_5
CCCCTACGACAGCGCTGGTAATGGCTCAGCTACTTAGGGTCCCGCAAGCCATCTTGGACATGATCGCTGG
TGCCCACTGGGGAGTCCTAGCGGGCATAGCGTATTTCTCCATGGTGGGCAACTGGGCGAAGGTCCTGGTA
GTTCTGTTGCTGTTTGCCGGCGTTGACGCGGCCACCTACACCACCGGGGGGAGTGCTGCTGCTACTACGG
CTACACTCGCCGGGTTTCTCAGTCGGGGCGCCAAGCAGGATATCCAGCTGATCA

>1146_S36_L001_R1_001.fastq_274_1a_5
CCCCTACAACAGCGCTGGTAATGGCTCAGCTACTTAGGGTCCCGCAAGCCATCTTGGACATGATCGCTGG
TGCCCACTGGGGGGTCCTAGCGGGCATAGCGTATTTCTCCATGGTGGGCAACTGGGCGAAGGTCCTGGTA
GTTCTGTTGCTGTTTGCCGGCGTTGACGCGGCCACCTACACCACCGGGGGGAGTGCTGCTGCTACTACGG
CTACACTCGCCGGGTTTCTCAGTCGGGGCGCCAAGCAGGATATCCAGCTGATCA

>1146_S36_L001_R1_001.fastq_275_1a_5
CCCCTACAACAGCGCTGGTAATGGCTCAGCTACTTAGGGTCCCGCAAGCCATCTTGGACATGATCGCTGG
TGCCCACTGGGGAGTCCTAGCGGGCATAGCGTATTTCTCCATGGTGGGCAACTGGGCGAAGGTCCTGGTA
GTTCTGTTGCTGTTTGCCGGCGTCGACGCGAACACCTACACCACCGGGGGGAGTGCTGCTGCTACTACGG
CTACATTCGCCGGGCTTTTCAGACAGGGCGCCAAGCAGGATATCCGGCTGATCA

>1146_S36_L001_R1_001.fastq_276_1a_5
CCCCTACAACAGCGCTGGTAATGGCTCAGCTACTTAGGGTCCCGCAAGCCATCTTGGACATGATCGCTGG
TGCCCACTGGGGAGTCCTAGCGGGCATAGCGTATTTCTCCATGGTGGGCAACTGGGCGAAGGCCCTGGTA
GTTCTGTTGCTGTTTGCCGGCGTTGACGCGAACACCTACACCACCGGGGGGAGTGCTGCTGCTACTACGG
CTACATTCGCCGGGCTTTTCAGACAGGGCGCCAAGCAGGATATCCGGCTGATCA

>1146_S36_L001_R1_001.fastq_277_1a_5
CCCCTACAACAGCGCTGATAATGGCTCAGCTACTTAGGGTCCCGCAAGCCATCTTGGACATGATCGCTGG
TGCCCACTGGGGAGTCCTAGCGGGCATAGCGTATTTCTCCATGGTGGGCAACTGGGCGAAGGTCCTGGTA
GTTCTGTTGCTGTTTGCCGGCGTTGACGCGGCCACCTACACCACCGGGGGGAGTGCTGCTGCTACTACGG
CTACACTCGCCGGGCTTTTCAGACCGGGCGCCAAGCAGGATATCCGGCTGATCA

>1146_S36_L001_R1_001.fastq_278_1a_5
CCCCTACAACAGCGCTGATAATGGCTCAGCTACTTAGGGTCCCGCAAGCCATCTTGGACATGATCGCTGG
TGCCCACTGGGGAGTCCTAGCGGGCATAGCGTATTTCTCCATGGTGGGCAACTGGGCGAAGGCCCTGGTA
GTTCTGTTGCTGTTTGCCGGCGTTGACGCGGCCACCTACACCACCGGGGGGAGTGCTGCTGCTACTACGG
CTACACTCGCCGGGTTTCTCAGTCGGGGCGCCAAGCAGGATATCCAGCTGATCA

>1146_S36_L001_R1_001.fastq_279_1a_5
CCCCTACAACAGCGCTGGTAATGGCTCAGCTACTTAGGGTCCCGCAAGCCATCTTGGACATGATCGCTGG
TGCCCACTGGGGAGTCCTAGCGGGCATAGCGTATTTCTCCATGGTGGGCAACTGGGCGAAGGTCCTGGTA
GTTCTGTTGCTGTTTGCCGGCGTTGACGCGGCCACCTACACCACCGGGGGGAGTGCTGCTGCTACTACGG
CTAGATTCGCCGGGCTTCTCAGTCCGGGCGCCAAGCAGGATATCCGGCTGATCA

>1146_S36_L001_R1_001.fastq_280_1a_5
CCCCTACAACAGCGCTGGTAATGGCTCAGCTACTTAGGGTCCCGCAAGCCATCTTGGACATGATCGCTGG
TGCCCACTGGGGAGTCCTAGCGGGCATAGCGTATTTCTCCATGGTGGGCAACTGGGCGAAGGTCCTGGTA
GTTCTGTTGCTGTTTGCCGGCGTTGACGCGGACACCTACACCACCGGGGGGAGTGCTGCTGCTACTACGG
CTAGATTCGCCGGGCTTTTCAGACCGGGCGCCAAGCAGGATATCCAGCTGATCA

>1146_S36_L001_R1_001.fastq_281_1a_5
CCCCTACAACAGCGCTGGTAATGGCTCAGCTACTTAGGGTCCCGCAAGCCATCTTGGACATGATCGCTGG
TGCCCACTGGGGAGTCCTAGCGGGCATAGCGTATTTCTCCATGGTGGGCAACTGGGCGAAGGCCCTGGTA
GTTCTGTTGCTGTTTGCCGGCGTTGACGCGGCCACCTACACCACCGGGGGGAGTGCTGCTGCTACTACGG
CTACACTCGCCGGGTTTCTCAGTCGGGGCGCCAAGCAGGATATCCAGCTGATCA

>1146_S36_L001_R1_001.fastq_282_1a_5
CCCCTACAACAGCGCTGATAATGGCTCAGCTACTTAGGGTCCCGCAAGCCATCTTGGATATGATCGCTGG
TGCCCACTGGGGAGTCCTAGCGGGCATAGCGTATTTCTCCATGGTGGGCAACTGGGCGAAGGTCCTGGTA
GTTCTGTTGCTGTTTGCCGGCGTTGACGCGGACACCTACACCACCGGGGGGAGTGCTGCTGCTACTACGG
CTAAATTCGCCGGGCTTTTCAGTCCGGGCGCCAAGCAGGATATCCGGCTGATCA

>1146_S36_L001_R1_001.fastq_283_1a_5
CCCCTACAACGGCGCTGGTAATGGCTCAGCTACTTAGGGTCCCGCAAGCCATCTTGGACATGATCGCTGG
TGCCCACTGGGGAGTCCTAGCGGGCATAGCGTATTTCTCCATGGTGGGCAACTGGGCGAAGGTCCTGGTA
GTTCTGTTGCTGTTTGCCGGCGTTGACGCGAACACCTACACCACCGGGGGGAGTGCTGCTGCTACTACGG
CTACATTCGCCGGGCTTTTCAGACAGGGCGCCAAGCAGGATATCCGGCTGATCA

>1146_S36_L001_R1_001.fastq_284_1a_5
CCCCTACAACAGCGCTGATAATGGCTCAGCTACTCAGGGTCCCGCAAGCCATCTTGGACATGATCGCTGG
TGCCCACTGGGGAGTCCTAGCGGGCATAGCGTATTTCTCCATGGTGGGCAACTGGGCGAAGGTCCTGGTA
GTTCTGTTGCTGTTTGCCGGCGTTGACGCGGCCACCTACACCACCGGGGGGAGTGCTGCTGCTACTACGG
CTACACTCGCCGGGTTTCTCAGTCGGGGCGCCAAGCAGGATATCCAGCTGATCA

>1146_S36_L001_R1_001.fastq_285_1a_5
CCCCTACAACAGCGCTGATAATGGCTCAGCTACTTAGGGTCCCGCAAGCCATCTTGGACATGATCGCTGG
TGCCCACTGGGGAGTCCTAGCGGGTATAGCGTATTTCTCCATGGTGGGCAACTGGGCGAAGGTCCTGGTA
GTTCTGTTGCTGTTTGCCGGCGTTGACGCGGACACCTACACCACCGGGGGGAGTGCTGCTGCTACTACGG
CTAAATTCGCCGGGCTTTTCAGTCCGGGCGCCAAGCAGGATATCCGGCTGATCA

>1146_S36_L001_R1_001.fastq_286_1a_5
CCCCTACAACAGCGCTAGTAATGGCTCAGCTACTTAGGGTCCCGCAAGCCATCTTGGACATGATCGCTGG
TGCCCACTGGGGAGTCCTAGCGGGCATAGCGTATTTCTCCATGGTGGGCAACTGGGCGAAGGTCCTGGTA
GTTCTGTTGCTGTTTGCCGGCGTTGACGCGAACACCTACACCACCGGGGGGAGTGCTGCTGCTACTACGG
CTACATTCGCCGGGCTTTTCAGACAGGGCGCCAAGCAGGATATCCGGCTGATCA

>1146_S36_L001_R1_001.fastq_287_1a_5
CCCCTACAACAGCGCTGATAATGGCTCAGCTACTTAGGGTCCCGCAAGCCATCTTGGACATGATCGCTGG
TGCCCACTGGGGAGTCCTAGCGGGCATAGCGTATTTCTCCATGGTGGGCAACTGGGCGAAGGTCCTGGTA
GTTCTGTTGCTGTTTGCCGGCGTTGACGCGGCCACCTACACCACCGGGGGGAGTGCTGCTGCTACTACGG
CTACACTCGCCGGGTTTCTCAGTCGGGGCGCCAAGCAGGACATCCAGCTGATCA

>1146_S36_L001_R1_001.fastq_288_1a_5
CCCCTACAACAGCGCTGGTAATGGCTCAGCTACTTAGGGTCCCGCAAGCCATCTTGGACATGATCGCTGG
TGCCCACTGGGGAGTCCTAGCGGGCATAGCGTATTTCTCCATGGTGGGCAACTGGGCGAAGGTCCTGGTA
GTTCTGTTGCTGTTTGCCGGCGTTGACGCGAACACCTACACCACCGGGGGGAGTGCTGCTGCTACTACGG
CTACATTCGCTGGGCTTTTCAGACAGGGCGCCAAGCAGGATATCCGGCTGATCA

>1146_S36_L001_R1_001.fastq_289_1a_5
CCCCTACAACAGCGCTGGTAATGGCTCAGCTACTTAGGGTCCCGCAAGCCATCTTGGACATGATCGCTGG
TGCCCACTGGGGAGTCCTAGCGGGCATAGCGTATTTCTCCATGGTGGGCAACTGGGCGAAGGTCCTGGTA
GTTCTGTTGCTGTTTGCCGGCGTTGACGCGAACACCTACACCACCGGGGGGAGTGCTGCTGCTACTACGG
CTAGATTCGCCGGGCTTTTCAGACCGGGCGCCAAGCAGGATATCCAGCTGATCA

>1146_S36_L001_R1_001.fastq_290_1a_5
CCCCTACAACAGCGCTGGTAATGGCTCAGCTACTTAGGGTCCCGCAAGCCATCTTGGACATGATCGCTGG
TGCCCACTGGGGAGTCCTAGCGGGCATAGCGTATTTCTCCATGGTGGGCAACTGGGCGAAGGTCCTGGTA
GCTCTGTTGCTGTTTGCCGGCGTTGACGCGAACACCTACACCACCGGGGGGAGTGCTGCTGCTACTACGG
CTACATTCGCCGGGCTTTTCAGACAGGGCGCCAAGCAGGATATCCGGCTGATCA

>1146_S36_L001_R1_001.fastq_291_1a_5
CCCCTACAACAGCGCTGGTAATGGCTCAGCTACTTAGGGTCCCGCAAGCCATCTTGGACATGATCGCTGG
TGCCCACTGGGGAGTCCAAGCGGGCATAGCGTATTTCTCCATGGTGGGCAACTGGGCGAAGGTCCTGGTA
GTTCTGTTGCTGTTTGCCGGCGTTGACGCGAACACCTACACCACCGGGGGGAGTGCTGCTGCTACTACGG
CTACATTCGCCGGGCTTTTCAGACAGGGCGCCAAGCAGGATATCCGGCTGATCA

>1146_S36_L001_R1_001.fastq_292_1a_5
CCCCTACAACAGCGCTGGTAATGGCTCAGCTACTTAGGGTCCCGCAAGCCATCTTGGACATGATCGCTGG
TGCCCACTGGGGAGTCCTAGCGGGCATAGCGTATTTCTCCATGGTGGGCAACTGGGCGAAGGTCCTGGTA
GTTCTGTTGCTGTTCGCCGGCGTTGACGCGGCCACCTACACCACCGGGGGGAGTGCTGCTGCTACTACGG
CTACACTCGCCGGGTTTCTCAGTCGGGGCGCCAAGCAGGATATCCAGCTGATCA

>1146_S36_L001_R1_001.fastq_293_1a_5
CCCCTACAACAGCGCTGGTAATGGCTCAGCTACTTAGGGTCCCGCAAGCCATCTTGGACATGATCGCTGG
TGCCCACTGGGGAGTCCTAGCAGGCATAGCGTATTTCTCCATGGTGGGCAACTGGGCGAAGGTCCTGGTA
GTTCTGTTGCTGTTTGCCGGCGTTGACGCGAACACCTACACCACCGGGGGGAGTGCTGCTGCTACTACGG
CTACATTCGCCGGGCTTTTCAGACAGGGCGCCAAGCAGGATATCCGGCTGATCA

>1146_S36_L001_R1_001.fastq_294_1a_5
CCCCTACAACAGCGCTGGTAATTGCTCAGCTACTTAGGGTCCCGCAAGCCATCTTGGACATGATCGCTGG
TGCCCACTGGGGAGTCCTAGCGGGCATAGCGTATTTCTCCATGGTGGGCAACTGGGCGAAGGTCCTGGTA
GTTCTGTTGCTGTTTGCCGGCGTTGACGCGAACACCTACACCACCGGGGGGAGTGCTGCTGCTACTACGG
CTACATTCGCCGGGCTTTTCAGACAGGGCGCCAAGCAGGATATCCGGCTGATCA

>1146_S36_L001_R1_001.fastq_295_1a_5
CCCCTACAACAGCGCTGGTAATGGCTCAGCTACTTAGGGTCCCGCAAGCCATCTTGGACATGATCGCTGG
TGCCCACTGGGGAGTCCTAGCGGGCATAGCGTATTTCTCCATGGTGGGCAACTGGGCGAGGGTCCTGGTA
GTTCTGTTGCTGTTTGCCGGCGTTGACGCGAACACCTACACCACCGGGGGGAGTGCTGCTGCTACTACGG
CTACATTCGCCGGGCTTTTCAGACAGGGCGCCAAGCAGGATATCCGGCTGATCA

>1146_S36_L001_R1_001.fastq_296_1a_5
CCCCTACAACAGCGCTGGTAATGGCTCAGCTACTTAGGGTCCCGCAAGCCATCTTGGACATGATCGCCGG
TGCCCACTGGGGAGTCCTAGCGGGCATAGCGTATTTCTCCATGGTGGGCAACTGGGCGAAGGTCCTGGTA
GTTCTGTTGCTGTTTGCCGGCGTTGACGCGAACACCTACACCACCGGGGGGAGTGCTGCTGCTACTACGG
CTACATTCGCCGGGCTTTTCAGACAGGGCGCCAAGCAGGATATCCGGCTGATCA

>1146_S36_L001_R1_001.fastq_297_1a_5
CCCCTACAACAGCGCTGGTAATGGCTCAGCTACTTAGGGTCCCGCAAGCCATCTTGGACATGATCGCTGG
TGCCCACTGGGGAGTCCTAGCGGGCATAGCGTATTTCTCCATGGTGGGCAACTGGGCGAAGGTCCTGGTA
GTTCTGTCGCTGTTTGCCGGCGTTGACGCGAACACCTACACCACCGGGGGGAGTGCTGCTGCTACTACGG
CTACATTCGCCGGGCTTTTCAGACAGGGCGCCAAGCAGGATATCCGGCTGATCA

>1146_S36_L001_R1_001.fastq_298_1a_5
CCCCTACAACAGCGCTGGTAATGGCTCAGCTACTTAGGGTCCCGCAAGCCATCTTGGACATGATCGCTGG
TGCCCACTGGGGAGTCCTAGCGGGCATAGCGTATTTCTCCATGGTGGGCAACTGGGCGAAGGTCCTGGTA
GTTCTGTTGCTGTTTGCCGGCGTTGACGCGAACACCTACACCACCGGGGGGAGTGCTGCTGCTACTACGG
CTACATTCGCCGGGCTTTTCAGACAGGGCGCCAAGCAGGATATCCGGCTGATTA

>1146_S36_L001_R1_001.fastq_299_1a_5
CCCCTACAACAGCGCTGGTAATGGCTCAGCTACTTAGGGTCCCGCAAGCCATCTTGGACATGATCGCTGG
TGCCCACTGGGGAGTCCTAGCGGGCATAGCGTATTTCTCCATGGTGGGCAACTGGGCGAAGGTCCTGGTA
GTTCTGTTGCTGTTTGCCGGCGTTGACGCGAACACCTACACCACTGGGGGGAGTGCTGCTGCTACTACGG
CTACATTCGCCGGGCTTTTCAGACAGGGCGCCAAGCAGGATATCCGGCTGATCA

>1146_S36_L001_R1_001.fastq_300_1a_5
CCCCTACAACAGCGCTGGTAATGGCTCAGCTACTTAGGGTCCCGCAAGCCATCTTGGACATGATCGCTGG
TGCCCACTGGGGAGTCCTAGCGGGCATAGCGTATTTCTCCATGGTGGGCAACTGGGCGAAGGTCCTGGTA
GTTCTGTTGCTGTTCGCCGGCGTTGACGCGAACACCTACACCACCGGGGGGAGTGCTGCTGCTACTACGG
CTACATTCGCCGGGCTTTTCAGACAGGGCGCCAAGCAGGATATCCGGCTGATCA

>1146_S36_L001_R1_001.fastq_301_1a_5
CCCCTACAACAGCGCTGATAATGGCTCAGCTACTTAGGATCCCGCAAGCCATCTTGGACATGATCGCTGG
TGCCCACTGGGGAGTCCTAGCGGGCATAGCGTATTTCTCCATGGTGGGCAACTGGGCGAAGGTCCTGGTA
GTTCTGTTGCTGTTTGCCGGCGTTGACGCGGCCACCTACACCACCGGGGGGAGTGCTGCTGCTACTACGG
CTACATTCGCCGGGCTTTTCAGACAGGGCGCCAAGCAGGATATCCGGCTGATCA

>1146_S36_L001_R1_001.fastq_302_1a_5
CCCCTACAACAGCGCTGATAATGGCTCAGCTACTTAGGGTCCCGCAAGCCATCTTGGACATGATCGCTGG
TGCCCACTGGGGAGTCCTAGCGGGCATAGCGTATTTCTCCATGGTGGGCAACTGGGCGAAGGTCCTGGTA
GTTCTGTTGCTGTTTGCCGGCGTTGACGCGAGCACCTACACCACCGGGGGGAGTGCTGCTGCTACTACGG
CTACATTCGCCGGGCTTTTCAGACAGGGCGCCAAGCAGGATATCCGGCTGATCA

>1146_S36_L001_R1_001.fastq_303_1a_5
CCCCTACAACAGCGCTGGTAATGGCTCAGCTACTTAGGATCCCGCAAGGCATCTTGGACATGATCGCTGG
TGCCCACTGGGGAGTCCTAGCGGGCATAGCGTATTTCTCCATGGTGGGCAACTGGGCGAAGGTCCTGGTA
GTTCTGTTGCTGTTTGCCGGCGTTGACGCGGACACCTACACCACCGGGGGGAGTGCTGCTGCTACTACGG
CTAAATTCGCCGGGCTTTTCAGTCCGGGCGCCAAGCAGGATATCCGGCTGATCA

>1146_S36_L001_R1_001.fastq_304_1a_5
CCCCTACAACAGCGCTGATAATGGCTCAGCTACTTAGGGTCCCGCAAGCCATCTTGGACATGATCGCTGG
TGCCCACTGGGGAGTCCTAGCGGGCATAGCGTATTTCTCCATGGTGGGCAACTGGGCGAAGGTCCTGGTA
GTTCTGTTGCTGTTTGCCGGCGTTGACGCGGCCACCTACACCACCGGGGGGAGTGCTGCTGCTACTACGG
CTACACTCGCCGGGTTTCTCAGTCGGGGCGCCAAGCAGGATGTCCAGCTGATCA

>1146_S36_L001_R1_001.fastq_305_1a_5
CCCCTACAACAGCGCTGGTAATGGCTCAGCTACTTAGGGTCCCGCAAGCCATCTTGGACATGATCGCTGG
TGCCCACTGGGGAGTCCTAGCGGGCATAGCGTATTTCTCCATGGTGGGCAACTGGGCGAAGGTCCTGGTA
GTTCTGTTGCTGTTTGCCGGCGTTGACGCGGACACCTACACCACCGGGGGGAGTGCCGCTGCTGCTACGG
CTAGATTCGCCGGGCTTTTCAGACAGGGCGCCAAGCAGGATATCCGGCTGATCA

>1146_S36_L001_R1_001.fastq_306_1a_5
CCCCTACAACAGCGCTGGTAATGGCCCAGCTACTTAGGGTCCCGCAAGCCATCTTGGACATGATCGCTGG
TGCCCACTGGGGAGTCCTAGCGGGCATAGCGTATTTCTCCATGGTGGGCAACTGGGCGAAGGTCCTGGTA
GTTCTGTTGCTGTTTGCCGGCGTTGACGCGAACACCTACACCACCGGGGGGAGTGCTGCTGCTACTACGG
CTACATTCGCCGGGCTTTTCAGACAGGGCGCCAAGCAGGATATCCGGCTGATCA

>1146_S36_L001_R1_001.fastq_307_1a_5
CTCCTACAACAGCGCTGGTAATGGCTCAGCTACTTAGGGTCCCGCAAGCCATCTTGGACATGATCGCTGG
TGCCCACTGGGGAGTCCTAGCGGGCATAGCGTATTTCTCCATGGTGGGCAACTGGGCGAAGGTCCTGGTA
GTTCTGTTGCTGTTTGCCGGCGTTGACGCGAACACCTACACCACCGGGGGGAGTGCTGCTGCTACTACGG
CTACATTCGCCGGGCTTTTCAGACAGGGCGCCAAGCAGGATATCCGGCTGATCA

>1146_S36_L001_R1_001.fastq_308_1a_5
CCCCTACAACAGCGCTGATAATGGCTCAGCTACTTAGGGTCCCGCAAGCCATCTTGGACATGATCGCTGG
TGCCCACTGGGGAGTCCTAGCGGGCATAGCGTATTTCTCCATGGTGGGCAACTGGGCGAAGGTCCTGGTA
GTTCTGTTGCTGTTTGCCGGCGTTGACGCGGCCACCTACACCACCGGGGGGAGCGCTGCTGCTACTACGG
CTACACTCGCCGGGTTTCTCAGTCGGGGCGCCAAGCAGGATATCCAGCTGATCA

>1146_S36_L001_R1_001.fastq_309_1a_5
CCCCTACAACAGCGCTGGTAATGGCTCAGCTACTTAGGGTCCCGCAAGCCATCTTGGACATGATCGCTGG
TGCCCACTGGGGAGTCCTAGCGGGCATAGCGTATTTCTCCATGGTGGGCAACTGGGCGAAGGTCCTGGTA
GTTCTGTTGCTGTTTGCCGGCGTTGACGCGGACACCTACACCACCGGGGGGAGTGCTGCTGCTACTACGG
CTAAGTTCGCCGGGCTTTTCAGTCCGGGCGCCAAGCAGGATATCCGGCTGATCA

>1146_S36_L001_R1_001.fastq_310_1a_5
CCCCTACAACAGCGCTGGTAATGGCTCAGCTACTTAGGGTCCCGCAAGCCATCGTGGACATGATCGCTGG
TGCCCACTGGGGAGTCCTAGCGGGCATAGCGTATTTCTCCATGGTGGGCAACTGGGCGAAGGTCCTGGTA
GTTCTGTTGCTGTTTGCCGGCGTTGACGCGGACACCTACACCACCGGGGGGAGTGCTGCTGCTACTACGG
CTAAATTCGCCGGGCTTTTCAGTCCGGGCGCCAAGCAGGATATCCGGCTGATCA

>1146_S36_L001_R1_001.fastq_311_1a_5
CCCCTACAACAGCGCTGGTAATGGCTCAGCTACTTAGGGTCCCGCAAGCCATCTTGGACGTGATCGCTGG
TGCCCACTGGGGAGTCCTAGCGGGCATAGCGTATTTCTCCATGGTGGGCAACTGGGCGAAGGTCCTGGTA
GTTCTGTTGCTGTTTGCCGGCGTTGACGCGAACACCTACACCACCGGGGGGAGTGCTGCTGCTACTACGG
CTACATTCGCCGGGCTTTTCAGACAGGGCGCCAAGCAGGATATCCGGCTGATCA

>1146_S36_L001_R1_001.fastq_312_1a_5
CCCCTACAACAGCGCTGATAATGGCTCAGCTACTTAGGGTCCCGCAAGCCATCTTGGACATGATCGCTGG
TGCCCACTGGGGAGTCCTAGCGGGCATAGCGTATTTCTCCATGGTGGGCAACTGGGCGAAGGTCCTGGTA
GTTCTGTTGCTGTTTGCCGGCGTTGACGCGGCCACCTACACCACCGGGGGGAGTGCTGCTGCTACTACGG
CTACACTCGCCGGGTTTCTCAGTCGGGGCGCCAAGCAGGATATCCAGCTGATCG

>1146_S36_L001_R1_001.fastq_313_1a_5
CCCCTACAACAGCGCTGGTAATGGCTCAGCTACTTAGGGTCCCGCAAGCCATCTTGGACATGATCGCTGG
TGCCCACTGGGGAGTCCTAGCGGGCATAGCGTATTTTTCCATGGTGGGCAACTGGGCGAAGGTCCTGGTA
GTTCTGTTGCTGTTTGCCGGCGTTGACGCGAACACCTACACCACCGGGGGGAGTGCTGCTGCTACTACGG
CTACATTCGCCGGGCTTTTCAGACAGGGCGCCAAGCAGGATATCCGGCTGATCA

>1146_S36_L001_R1_001.fastq_314_1a_5
CCCCTACAACAGCGCTGATAATGGCTCAGCTACTTAGGGTCCCGCAAGCCATCTTGGACATGATCGCTGG
TGCCCACTGGGGAGTCCTAGCGGGCATAGCGTATTTCTCCATGGTGGGCAACTGGGCGAAGGTCCTGGTA
GTCCTGTTGCTGTTTGCCGGCGTTGACGCGGCCACCTACACCACCGGGGGGAGTGCTGCTGCTACTACGG
CTACACTCGCCGGGTTTCTCAGTCGGGGCGCCAAGCAGGATATCCAGCTGATCA

>1146_S36_L001_R1_001.fastq_315_1a_5
CCCCTACAACAGCGCTGATAATGGCTCAGCTACTTAGGGTCCCGCAAGCCATCTTGGACATGATCGCTGG
TGCCCACTGGGGAGTCCTAGCGGGCATAGCGTATTTCTCCATGGTGGGCAACTGGGCGAAGGTCCTGGTA
GTTCTGTTGCTGTTTGCCGGCGTTGACGCGAACACCTATACCACCGGGGGGAGTGCTGCTGCTACTACGG
CTACATTCGCCGGGCTTTTCAGACAGGGCGCCAAGCAGGATATCCGGCTGATCA

>1146_S36_L001_R1_001.fastq_316_1a_5
CCCCTACAGCAGCGCTGGTAATGGCTCAGCTACTTAGGGTCCCGCAAGCCATCTTGGACATGATCGCTGG
TGCCCACTGGGGAGTCCTAGCGGGCATAGCGTATTTCTCCATGGTGGGCAACTGGGCGAAGGTCCTGGTA
GTTCTGTTGCTGTTTGCCGGCGTTGACGCGAACACCTACACCACCGGGGGGAGTGCTGCTGCTACTACGG
CTACATTCGCCGGGCTTTTCAGACAGGGCGCCAAGCAGGATATCCGGCTGATCA

>1146_S36_L001_R1_001.fastq_317_1a_5
CCCCTACAACAGCGCTGATAATGGCTCAGCTACTTAGGGTCCCGCAAGCCATCTTGGACATGATCGCCGG
TGCCCACTGGGGAGTCCTAGCGGGCATAGCGTATTTCTCCATGGTGGGCAACTGGGCGAAGGTCCTGGTA
GTTCTGTTGCTGTTTGCCGGCGTTGACGCGGCCACCTACACCACCGGGGGGAGTGCTGCTGCTACTACGG
CTACATTCGCCGGGCTTTTCAGACAGGGCGCCAAGCAGGATATCCGGCTGATCA

>1146_S36_L001_R1_001.fastq_318_1a_5
CCCCTACAACAGCGCTGATAATGGCTCAGCTACTTAGGGTCCCGCAAGCCATCTTGGACATGATCGCTGG
TGCCCACTGGGGAGTCCTAGCGGGCATAGCGTATTTCTCCATGGTGGGCAACTGGGCGAAGGTCCTGGTA
GTTCTGTTGCTGTTTGCCGGCGTTGACGCGGCCACCTACACCACCGGGGGGAGTGCTGCTGCTACTACGG
CTACACTCGCCGGGTTCCTCAGTCGGGGCGCCAAGCAGGATATCCAGCTGATCA

>1146_S36_L001_R1_001.fastq_319_1a_5
CCCCTACAACAGCGCTGGTAATGGCTCAGCTACTTAGGGTCCCGCAAGCCATCTTGGACATGATCGCTGG
TGCCCACTGGGGAGTCCTAGCGGGCATAGCGTATTTCTCCATGGTGGGCAACTGGGCGAAGGTCCTGGTA
GTTCTGTTGCTGTTTGCCGGCGTTGACGCGGACACCTACACCACCGGGGGGAGTGCTGCTGCTACTACGG
CCAAATTCGCCGGGCTTTTCAGTCCGGGCGCCAAGCAGGATATTCAGCTGATCA

>1146_S36_L001_R1_001.fastq_320_1a_5
CCCCTACAACAGCGCTGATAATGGCTCAGCTACTTAGGGTCCCGCAAGCCATCTTGGACATGATCGCTGG
TGCCCACTGGGGAGTCCTAGCGGGCATAGCGTATTTCTCCATGGTGGGCAACTGGGCGAAGGTCCTGGTA
GTTCTGTTGCTGTTTGCCGGCGTTGACGCGACCACCTACACCACCGGGGGGAGTGCTGCTGCTACTACGG
CTACACTCGCCGGGTTTCTCAGTCGGGGCGCCAAGCAGGATATCCAGCTGATCA

>1146_S36_L001_R1_001.fastq_321_1a_5
CCCCTACAACAGCGCTGGTAATGGCTCAGCTACTTAGGGTCCCGCAAGCCATCTTGGACATGATCGCCGG
TGCCCACTGGGGAGTCCTAGCGGGCATAGCGTATTTCTCCATGGTGGGCAACTGGGCGAAGGTCCTGGTA
GTTCTGTTGCTGTTTGCCGGCGTTGACGCGGACACCTACACCACCGGGGGGAGTGTTGCTGCTACTACGG
CTACATTCGCCGGGCTTTTCAGACAGGGCGCCAAGCAGGATATCCGGCTGATCA

>1146_S36_L001_R1_001.fastq_322_1a_5
CCCCTACAACAGCGCTGGTAATGGCTCAGCTACTTAGGGTCCCGCAAGCCATCTTGGACATGATCGCTGG
TGCCCACTGGGGAGTCCTAGCGGGCATAGCGTATTTCTCCATGGTGGGCAACTGGGCGAAGGTCCTGGTA
GTTCTGTTGCTGTTTGCCGGCGTTGACGCGAACACCTACACCACCGGGGGGAGTGCTGCTGCTACCACGG
CTACATTCGCCGGGCTTTTCAGACAGGGCGCCAAGCAGGATATCCGGCTGATCA

>1146_S36_L001_R1_001.fastq_323_1a_5
CCCCTACAACAGCGCTGGTAATGGCTCAGCTACTTAGGGTCCCGCAAGCCATCTTGGACATGATCGCTGG
TGCCCACTGGGGAGTCCTAGCGGGCATAGCGTATTTCTCCATGGTGGGCAACTGGGCGAAGGTCCTGGTA
GTTCTGTTGCTGTTTGCCGGCGTTGACGCGGACACCTACACCACCGGGGGGAGTGCTGCTGCTACCACGG
CTAGATTCGCCGGGCTTTTCAGACCGGGCGCCAAGCAGGATATCCAGCTGATCA

>1146_S36_L001_R1_001.fastq_324_1a_5
CCCCTACAACAGCGCTGATAATGGCTCAGCTACTTAGGGTCCCGCAAGCCATCTTGGACATGATCGCTGG
TGCCCACTGGGGAGTCCTAGCGGGCATAGCGTATTTCTCCATGGTGGGCAACTGGGCGAAGGTCCTGGTA
GTTCTGTTGCTGCTTGCCGGCGTTGACGCGGCCACCTACACCACCGGGGGGAGTGCTGCTGCTACTACGG
CTACACTCGCCGGGTTTCTCAGTCGGGGCGCCAAGCAGGATATCCAGCTGATCA

>1146_S36_L001_R1_001.fastq_325_1a_5
CCCCTACAACAGCGCTGGTAATGGCTCAGCTACTTAGGGTCCCGCAAGCCATCTTGGACATGATCGCTGG
TGCCCACTGGGGAGTCCTAGCGGGCATAGCGTATTTCTCCATGGTGGGCAACTGGGCGAAGGTCCTGGTA
GTTCTGTTGCTGTTTGCCGGCGTTGACGCGGCCACCTACACCACCGGGGGGAGTGCTGCTGCTACTACGG
CTACACTCGCCGGGCTTTTCAGACAGGGCGCCAAGCAGGATATCCGGCTGATCA

>1146_S36_L001_R1_001.fastq_326_1a_5
CCCCTACAACAGCGCTGGTAATGGCTCAGCTACTTAGGGTCCCGCAAGCCATCTTGGACATGATCGCTGG
TGCCCACTGGGGAGTCCTAGCGGGCATAGCGTATTTCTCCATGGTGGGCAACTGGGCGAAGGTCCTGGTA
GTTCTGTTGCTGTTTGCCGGCGTTGACGCGGCCACCTACACCACCGGGGGGAGTGCTGCTGCTACTACGG
CTAGATTCGCCGGGCTTTTCAGACAGGGCGCCAAGCAGGATATCCGGCTGATCA

>1146_S36_L001_R1_001.fastq_327_1a_5
CCCCTACAACAGCGCTGGTAATGGCTCAGCTACTTAGGGTCCCGCAAGCCATCTTGGACATGATCGCTGG
TGCCCACTGGGGAGTCCTAGCGGGCATAGCGTATTTCTCCATGGTGGGCAACTGGGCGAAGGTCCTGGTA
GTTCTGTTGCTGTTTGCTGGCGTTGACGCGAACACCTACACCACCGGGGGGAGTGCTGCTGCTACTACGG
CTACATTCGCCGGGCTTTTCAGACAGGGCGCCAAGCAGGATATCCGGCTGATCA

>1146_S36_L001_R1_001.fastq_328_1a_5
CCCCTACAACAGCGCTGATAATGGCTCAGCTACTTAGGGTCCCGCAAGCCATCTTGGACATGATCGCTGG
TGCCCACTGGGGAGTCCTAGCGGGCATAGCGTATTTCTCCATGGTGGGCAACTGGGCGAAGGTCCTGGTA
GTTCTGTTGCTGTTTGCCGGCGTTGACGCGGCCACCTACACCACCGGGGGGAGTGCTGCTGCTACTACGG
CTACACTCGCCGGGTTTCTCAGTCGGGGCGCCAAGCAGGATATCCAGCTGACCA

>1146_S36_L001_R1_001.fastq_329_1a_5
CCCCTACAACAGCGCTGGTAATGGCTCAGCTACTTAGGGTCCCGCAAGCCATCTTGGACATGATCGCTGG
TGCCCACTGGGGAGTCCTAGCGGGCATAGCGTATTTCTCCATGGTGGGCAACTGGGCGAAGGTCCTGGTA
GTTCTGTTGCTGTTTGCCGGCGTTGACGCGGCCACCTACACCACCGGGGGGAGTGCTGCTGCTACTACGG
CTACACTCGCCGGGTTCCTCAGTCGGGGCGCCAAGCAGGATATCCAGCTGATCA
