# Supplementary material for: HCV transmission in high-risk communities in Bulgaria
Source: PLoS One. 2019 Mar 5;14(3):e0212350. doi: 10.1371/journal.pone.0212350 (PMC6400337; doi:10.1371/journal.pone.0212350)
Supplement: S1 File — (ZIP) [file pone.0212350.s002.zip › 1149_S74_L001_R1_001.fastq_1a_freq5.fas]

>1149_S74_L001_R1_001.fastq_1_1a_3084
CCCCAACAACAGCGCTAGTAGCGGCTCAGCTACTCAGGGTCCCGCAAGCCATCTTGGACATGATCGCTGG
TGCCCACTGGGGAGTCCTAGCGGGCATAGCGTATTTCTCCATGGCGGGCAACTGGGCGAAGGTCCTGGTG
GTGCTGTTGCTGTTTGCCGGCGTCGATGCGGCTACCTACACCACCGGGGGAGCCGATGCTAGGCGCGCGG
CTACATTCGCCGGCCTCTTCAGTCCGGGCGCCAAGCAGGATGTCCAGCTGATCA

>1149_S74_L001_R1_001.fastq_2_1a_259
CCCCAACAACAGCGCTAGTAGCGGCTCAGCTACTCAGGGTCCCGCAAGCCATCTTGGACATGATCGCTGG
TGCCCACTGGGGAGTCCTAGCGGGCATAGCGTATTTCTCCATGGCGGGCAACTGGGCGAAGGTCCTGGTG
GTGCTGTTGCTGTTTGCCGGCGTCGATGCGGCTACCTACACCACCGGGGGAGCCGATGCTAGGCGCGCGG
CTACATTCGCCGGCCTCTTCAGTTCGGGCGCCAAGCAGGATGTCCAGCTGATCA

>1149_S74_L001_R1_001.fastq_3_1a_214
CCCCAACAACGGCGCTAGTAGCGGCTCAGCTACTCAGGGTCCCGCAAGCCATCTTGGACATGATCGCTGG
TGCCCACTGGGGAGTCCTAGCGGGCATAGCGTATTTCTCCATGGCGGGCAACTGGGCGAAGGTCCTGGTG
GTGCTGTTGCTGTTTGCCGGCGTCGATGCGGCTACCTACACCACCGGGGGAGCCGATGCTAGGCGCGCGG
CTACATTCGCCGGCCTCTTCAGTCCGGGCGCCAAGCAGGATGTCCAGCTGATCA

>1149_S74_L001_R1_001.fastq_4_1a_161
CCCCAACAACAGCGCTAGTAGCGGCTCAGCTACTCAGGGTCCCGCAAGCCATCTTGGACATGATCGCTGG
TGCCCACTGGGGAGTCCTAGCGGGCATAGCGTATTTCTCCATGGCGGGCAACTGGGCGAAGGTCCTGGTG
GTGCTGTTGCTGTTTGCCGGCGTCGATGCGGCTACCTACACCACCGGGGGAGCCGATGCTAGGCGCGCGG
CTACATTCGCCGGCCTCTTCAGTCCGGGCGCCAAGCAGGACGTCCAGCTGATCA

>1149_S74_L001_R1_001.fastq_5_1a_155
CCCCAACAACAGCGCTAGTAGCGGCTCAGCTACTCAGGGTCCCGCAAGCCATCTTGGACATGATCGCTGG
TGCCCACTGGGGAGTCCTAGCGGGCATAGCGTATTTCTCCATGGCGGGCAACTGGGCGAAGGTCCTGGTG
GTGCTGTTGCTGTTTGCCGGCGTCGATGCAGCTACCTACACCACCGGGGGAGCCGATGCTAGGCGCGCGG
CTACATTCGCCGGCCTCTTCAGTCCGGGCGCCAAGCAGGATGTCCAGCTGATCA

>1149_S74_L001_R1_001.fastq_6_1a_140
CCCCAACAACAGCGCTAGTAGCGGCTCAGCTACTCAGGGTCCCGCAAGCCATCTTGGACATGATCGCTGG
TGCCCACTGGGGAGTCCTAGCGGGCATAGCGTATTTCTCCATGGCGGGCAACTGGGCGAAGGTCCTGGTG
GTGCTATTGCTGTTTGCCGGCGTCGATGCGGCTACCTACACCACCGGGGGAGCCGATGCTAGGCGCGCGG
CTACATTCGCCGGCCTCTTCAGTCCGGGCGCCAAGCAGGATGTCCAGCTGATCA

>1149_S74_L001_R1_001.fastq_7_1a_126
CCCCAACAACAGCGCTAGTAGCGGCTCAGCTACTCAGGGTCCCGCAAGCCATCTTGGACATGATCGCTGG
TGCCCACTGGGGAGTCCTAGCGGGCATAGCGTATTTCTCCATGGCGGGCAACTGGGCGAAGGTCCTGGTG
GTGCTGTTGCTGTTTGCCGGCGTCGATGCGGCTACCTACACCACCGGGGGGGCCGATGCTAGGCGCGCGG
CTACATTCGCCGGCCTCTTCAGTCCGGGCGCCAAGCAGGATGTCCAGCTGATCA

>1149_S74_L001_R1_001.fastq_8_1a_103
CCCCAACAACAGCGCTAGTAGCGGCTCAGCTACTCAGGGTCCCGCAAGCCATCTTGGACATGATCGCTGG
TGCCCACTGGGGAGTCCTAGCGGGCATAGCGTATTTCTCCATGGCGGGCAACTGGGCGAAGGTCCTGGTG
GTGCTGTTGCTGTTCGCCGGCGTCGATGCGGCTACCTACACCACCGGGGGAGCCGATGCTAGGCGCGCGG
CTACATTCGCCGGCCTCTTCAGTCCGGGCGCCAAGCAGGATGTCCAGCTGATCA

>1149_S74_L001_R1_001.fastq_9_1a_88
CCCCAACAACAGCGCTAGTAGCGGCTCAGCTGCTCAGGGTCCCGCAAGCCATCTTGGACATGATCGCTGG
TGCCCACTGGGGAGTCCTAGCGGGCATAGCGTATTTCTCCATGGCGGGCAACTGGGCGAAGGTCCTGGTG
GTGCTGTTGCTGTTTGCCGGCGTCGATGCGGCTACCTACACCACCGGGGGAGCCGATGCTAGGCGCGCGG
CTACATTCGCCGGCCTCTTCAGTCCGGGCGCCAAGCAGGATGTCCAGCTGATCA

>1149_S74_L001_R1_001.fastq_10_1a_86
CCCCAACGACAGCGCTAGTAGCGGCTCAGCTACTCAGGGTCCCGCAAGCCATCTTGGACATGATCGCTGG
TGCCCACTGGGGAGTCCTAGCGGGCATAGCGTATTTCTCCATGGCGGGCAACTGGGCGAAGGTCCTGGTG
GTGCTGTTGCTGTTTGCCGGCGTCGATGCGGCTACCTACACCACCGGGGGAGCCGATGCTAGGCGCGCGG
CTACATTCGCCGGCCTCTTCAGTCCGGGCGCCAAGCAGGATGTCCAGCTGATCA

>1149_S74_L001_R1_001.fastq_11_1a_84
CCCCAACAACAGCGCTGGTAGCGGCTCAGCTACTCAGGGTCCCGCAAGCCATCTTGGACATGATCGCTGG
TGCCCACTGGGGAGTCCTAGCGGGCATAGCGTATTTCTCCATGGCGGGCAACTGGGCGAAGGTCCTGGTG
GTGCTGTTGCTGTTTGCCGGCGTCGATGCGGCTACCTACACCACCGGGGGAGCCGATGCTAGGCGCGCGG
CTACATTCGCCGGCCTCTTCAGTCCGGGCGCCAAGCAGGATGTCCAGCTGATCA

>1149_S74_L001_R1_001.fastq_12_1a_76
CCCCAACAACAGCGCTAGTAGCGGCTCAGCTACTCAGGGTCCCGCAAGCCATCTTGGACATGATCGCTGG
TGCCCACTGGGGAGTCCTAGCGGGCATAGCGTATTTCTCCATGGCGGGCAACTGGGCGAAGGTCCTGGTG
GTGCTGTTGCTGTTTGCCGGCGTCGATGCGGCTACTTACACCACCGGGGGAGCCGATGCTAGGCGCGCGG
CTACATTCGCCGGCCTCTTCAGTCCGGGCGCCAAGCAGGATGTCCAGCTGATCA

>1149_S74_L001_R1_001.fastq_13_1a_72
CCCCAACAACAGCGCTAGTAGCGGCTCAGCTACTCAGGGTCCCGCAAGCCATCTTGGACATGATCGCTGG
TGCCCACTGGGGAGTCCTAGCGGGCATAGCGTATTTCTCCATGGCGGGCAACTGGGCGAAGGTCCTGGTG
GTGCTGTTGCTGTTTGCCGGCGTCGACGCGGCTACCTACACCACCGGGGGAGCCGATGCTAGGCGCGCGG
CTACATTCGCCGGCCTCTTCAGTCCGGGCGCCAAGCAGGATGTCCAGCTGATCA

>1149_S74_L001_R1_001.fastq_14_1a_67
CCCCAACAACAGCGCTAGTAGCGGCTCAGCTACTCAGGGTCCCGCAAGCCATCTTGGACATGATCGCTGG
TGCCCACTGGGGAGTCCTAGCGGGCATAGCGTATTTCTCCATGGCGGGCAACTGGGCGAAGGTCCTGGTG
GTGCTGTTGCTGTTTGCCGGCGTCGATGCGGCTACCTACACCACCGGGGGAGCCGATGCTAGGCGCGCGG
CCACATTCGCCGGCCTCTTCAGTCCGGGCGCCAAGCAGGATGTCCAGCTGATCA

>1149_S74_L001_R1_001.fastq_15_1a_62
CCCCAACAACAGCGCTAGTAGCGGCTCAGCTACTCAGGGTCCCGCAAGCCATCTTGGACATGATCGCTGG
TGCCCACTGGGGAGTCCTAGCGGGCATAGCGTATTTCTCCATGGCGGGCAACTGGGCGAAGGTCCTGGTG
GTGCTGCTGCTGTTTGCCGGCGTCGATGCGGCTACCTACACCACCGGGGGAGCCGATGCTAGGCGCGCGG
CTACATTCGCCGGCCTCTTCAGTCCGGGCGCCAAGCAGGATGTCCAGCTGATCA

>1149_S74_L001_R1_001.fastq_16_1a_61
CCCCAACAACAGCGCTAGTAGCGGCTCAGCTACTCAGGGTCCCGCAAGCCATCTTGGACATGATCGCTGG
TGCCCACTGGGGAGTCCTAGCGGGCATAGCGTATTTCTCCATGGCGGGCAACTGGGCGAAGGTCCTGGTG
GTGCTCTTGCTGTTTGCCGGCGTCGATGCGGCTACCTACACCACCGGGGGAGCCGATGCTAGGCGCGCGG
CTACATTCGCCGGCCTCTTCAGTCCGGGCGCCAAGCAGGATGTCCAGCTGATCA

>1149_S74_L001_R1_001.fastq_17_1a_61
CCCCAACAACAGCGCTAGTAGCGGCTCAGCTACTCAGGGTCCCGCAAGCCATCTTGGACATGATCGCTGG
TGCCCACTGGGGAGTCCTAGCGGGCATAGCGTATTTCTCCATGGCGGGCAACTGGGCGAAGGTCCTGGTG
GTGCTGTTGCTGTTTGCCGGCGTCGATGCGGCTACCTATACCACCGGGGGAGCCGATGCTAGGCGCGCGG
CTACATTCGCCGGCCTCTTCAGTCCGGGCGCCAAGCAGGATGTCCAGCTGATCA

>1149_S74_L001_R1_001.fastq_18_1a_60
CCCCAACAACAGCGCTAGTAGCGGCTCAGCTACTCAGGGTCCCGCAAGCCATCTTGGACATGATCGCTGG
TGCCCACTGGGGAGTCCTAGCGGGCATAGCGTATTTCTCCATGGCGGGCAACTGGGCGAAGGTCCTGGTG
GTGCTGTTGCTGTTTGCCGGCGTCGATGCGGCCACCTACACCACCGGGGGAGCCGATGCTAGGCGCGCGG
CTACATTCGCCGGCCTCTTCAGTCCGGGCGCCAAGCAGGATGTCCAGCTGATCA

>1149_S74_L001_R1_001.fastq_19_1a_53
CCCCAACAACAGCACTAGTAGCGGCTCAGCTACTCAGGGTCCCGCAAGCCATCTTGGACATGATCGCTGG
TGCCCACTGGGGAGTCCTAGCGGGCATAGCGTATTTCTCCATGGCGGGCAACTGGGCGAAGGTCCTGGTG
GTGCTGTTGCTGTTTGCCGGCGTCGATGCGGCTACCTACACCACCGGGGGAGCCGATGCTAGGCGCGCGG
CTACATTCGCCGGCCTCTTCAGTCCGGGCGCCAAGCAGGATGTCCAGCTGATCA

>1149_S74_L001_R1_001.fastq_20_1a_48
CCCCAACAACAGCGCTAGTAGCGGCTCAGCTACTCAGGGTCCCGCAAGCCATCTTGGACATGATCGCTGG
TGCCCACTGGGGAGTCCTAGCGGGCATAGCGTATTTCTCCATGGCGGGCAACTGGGCGAAGGTCCTGGTG
GTGCTGTTGCTGTTTGCCGGCGTCGATGCGGCTACCTACACCACCGGGGGAGCCGATGCTAGGCGCGCGG
CTACATTCGCCGGCCTCTTCAGTTCGGGCGCTAAGCAGGATGTCCAGCTGATCA

>1149_S74_L001_R1_001.fastq_21_1a_46
CCCCAACAACAGCGCTAGTAGCGGCTCAGCTACTCAGGGTCCCGCAAGCCATCTTGGACATGATCGCTGG
TGCCCACTGGGGAGTCCTAGCGGGCATAGCGTATTTCTCCATGGCGGGCAACTGGGCGAAGGTCCTGGTG
GTGCTGTTGCTGTTTGCCGGCGTCGATGCGGCTACCTACACCACCGGGGGAGCCGATGCTAGGCGCGCGG
CTACATTCGCCGGCCTCTTCAGTCCGGGCGCCAAGCAGGATGTCCAGTTGATCA

>1149_S74_L001_R1_001.fastq_22_1a_45
CCCCAACAACAGCGCTAGTAGCGGCTCAGCTACTCAGGGTCCCGCAAGCCATCTTGGACATGATCGCTGG
TGCCCACTGGGGAGTCCTAGCGGGCATAGCGTATTTCTCCATGGCGGGCAACTGGGCGAAGGTCCTGGTG
GTGCTGTTGCTGTTCGCCGGCGTCGATGCGGGTACCTACACCACCGGGGGAGCCGAAGCTAAGCGCGCGG
CTACATTCGCCGGCCTCTTCAGTTCGGGCGCCAAGCAGGATGTCCAGCTGATCA

>1149_S74_L001_R1_001.fastq_23_1a_44
CCCCAACAACAGCGCTAGTAGCGGCTCAGCTACTCAGGGTCCCGCAAGCCATCTTGGACATGATCGCTGG
TGCCCACTGGGGAGTCCTAGCGGGCATAGCGTATTTCTCCATGGCGGGCAACTGGGCGAAGGTCCTGGTG
GTGCTGTTGCTGTTTGCCGGCGTCGATGCGGCTACCTACACCACCGGGGGAGCCGACGCTAGGCGCGCGG
CTACATTCGCCGGCCTCTTCAGTCCGGGCGCCAAGCAGGATGTCCAGCTGATCA

>1149_S74_L001_R1_001.fastq_24_1a_43
CCCCAACAACAGCGCTAGTAGCGGCTCAGCTACTCAGGGTCCCGCAAGCCATCTTGGACATGATCGCTGG
TGCCCACTGGGGAGTCCTAGCGGGCATGGCGTATTTCTCCATGGCGGGCAACTGGGCGAAGGTCCTGGTG
GTGCTGTTGCTGTTTGCCGGCGTCGATGCGGCTACCTACACCACCGGGGGAGCCGATGCTAGGCGCGCGG
CTACATTCGCCGGCCTCTTCAGTCCGGGCGCCAAGCAGGATGTCCAGCTGATCA

>1149_S74_L001_R1_001.fastq_25_1a_42
CCCCAACAACAGCGCTAGTAGCGGCTCAGCTACTCAGGGTCCCGCAAGCCATCTTGGACATGATCGCTGG
TGCCCACTGGGGAGTCCTAGCGGGCATAGCGTATTTCTCCATGGCGGGCAACTGGGCGAAGGTCCTGGTG
GTGCTGTTGCTGTTTGCCGGCGTCGATGCGGCTACCTACACCACCGGGGGAGCCGATGCTAGGCGCGCGG
CTACATTTGCCGGCCTCTTCAGTCCGGGCGCCAAGCAGGATGTCCAGCTGATCA

>1149_S74_L001_R1_001.fastq_26_1a_39
CCCCAACAACAGCGCTAGTAGCGGCTCAGCTACTCAGGGTCCCGCAAGCCATCTTGGACATGATCGCTGG
TGCCCACTGGGGAGTCCTAGCGGGCATAGCGTATTTCTCCATGGCGGGCAACTGGGCGAAGGTCCTGGTG
GTGCTGTTGCTGTTTGCCGGCGTCGATGCGGCTACCTACACCACCGGGGGAGCCGATGCTAGGCGCGCGG
CTACATTCGCCGGCCTTTTCAGTCCGGGTGCCAAGCAGGATGTCCAGCTGATCA

>1149_S74_L001_R1_001.fastq_27_1a_38
CCCCAACAACAGCGCTAGTAGCGGCTCAGCTACTCAGGGTCCCGCAAGCCATCTTGGACATGATCGCTGG
TGCCCACTGGGGAGTCCTAGCGGGCATAGCGTATTTCTCCATGGCGGGCAACTGGGCGAAGGTCCTGGTG
GTGCTGTTGCTGTTTGCCGGCGTCGATGCGGCTACCTACACCACCGGGGGAGCCGATGCTAGGCGCGCGG
CTACATTCGCCGGCCTCTTCAGCCCGGGCGCCAAGCAGGATGTCCAGCTGATCA

>1149_S74_L001_R1_001.fastq_28_1a_37
CCCCAACAACAGCGCTAGTAGCGGCTCAGCTACTCAGGGTCCCGCAAGCCATCTTGGACATGATCGCTGG
TGCCCACTGGGGAGTCCTAGCGGGCATAGCGTACTTCTCCATGGCGGGCAACTGGGCGAAGGTCCTGGTG
GTGCTGTTGCTGTTTGCCGGCGTCGATGCGGCTACCTACACCACCGGGGGAGCCGATGCTAGGCGCGCGG
CTACATTCGCCGGCCTCTTCAGTCCGGGCGCCAAGCAGGATGTCCAGCTGATCA

>1149_S74_L001_R1_001.fastq_29_1a_37
CCCCAACAACAGCGCTAGTAGCGGCTCAGCTACTCAGGGTCCCGCAAGCCATCTTGGACATGATCGCTGG
TGCCCACTGGGGAGTCCTAGCGGGCATAGCGTATTTCTCCATGGCGGGCAACTGGGCGAAGGTCCTGGTG
GTGCTGTTGCTGTTTGCCGGCGTCGATGCGGCTACCTACACCACCGGGGGAGCCGATGCTAGGCGCGCGG
CTACATTCGCCGGTCTCTTCAGTCCGGGCGCCAAGCAGGATGTCCAGCTGATCA

>1149_S74_L001_R1_001.fastq_30_1a_37
CCCCAACAACAGCGCTAGTAGCGGCTCAGCTACTCAGGGTCCCGCAAGCCATCTTGGACATGATCGCTGG
TGCCCACTGGGGAGTCCTAGCGGGCATAGCGTATTTCTCCATGGCGGGCAACTGGGCGAAGGTCCTGGTG
GTGCTGTTGCTGTTTGCCGGCGTCGATGCGGCTACCTACACCACCGGGGGAGCCGATGCTAGACGCGCGG
CTACATTCGCCGGCCTCTTCAGTCCGGGCGCCAAGCAGGATGTCCAGCTGATCA

>1149_S74_L001_R1_001.fastq_31_1a_36
CCCCAACAACAGCGCTAGTAGCGGCTCAGCTACTCAGGGTCCCGCAAGCCATCTTGGACATGATCGCTGG
TGCCCACTGGGGAGTCCTAGCGGGCATAGCGTATTTCTCCATGGCGGGCAACTGGGCGAAGGTTCTGGTG
GTGCTGTTGCTGTTTGCCGGCGTCGATGCGGCTACTTACACCACCGGGGGAGCCGATGCTAGGCGCGCGG
CTACATTCGCCGGCCTCTTCAGTCCGGGCGCCAAGCAGGATGTCCAGCTGATCA

>1149_S74_L001_R1_001.fastq_32_1a_36
CCCCAACAACAGCGCTAGTAGCGGCTCAGCTACTCAGGGTCCCGCAAGCCATCTTGGACATGATCGCTGG
TGCCCACTGGGGAGTCCTAGCGGGCATAGCGTATTTCTCCATGGCGGGCAACTGGGCGAAGGTCCTGGTG
GTGCTGTTGCTGTTTGCCGGCGTTGATGCGGCTACCTACACCACCGGGGGAGCCGATGCTAGGCGCGCGG
CTACATTCGCCGGCCTCTTCAGTCCGGGCGCCAAGCAGGATGTCCAGCTGATCA

>1149_S74_L001_R1_001.fastq_33_1a_33
CCCCAACAACAGCGCTAGTAGCGGCTCAGCTACTCAGGGTTCCGCAAGCCATCTTGGACATGATCGCTGG
TGCCCACTGGGGAGTCCTAGCGGGCATAGCGTATTTCTCCATGGCGGGCAACTGGGCGAAGGTCCTGGTG
GTGCTGTTGCTGTTTGCCGGCGTCGATGCGGCTACCTACACCACCGGGGGAGCCGATGCTAGGCGCGCGG
CTACATTCGCCGGCCTCTTCAGTCCGGGCGCCAAGCAGGATGTCCAGCTGATCA

>1149_S74_L001_R1_001.fastq_34_1a_32
CCCCAACAACAGCGCTAGTAGCGGCTCAGCTACTCAGGGTCCCGCAAGCCATCTTGGACATGATCGCTGG
TGCCCACTGGGGAGTCCTAGCGGGCATAGCGTATTTCTCCATGGCGGGCAACTGGGCGAAGGTCCTGGTG
GTGCTGTTGCTGTTTGCCGGCGTCGATGCGGCTACCTACACCACCGGGGGAGCCGATGCTAGGCGCGCGG
CTACATTCGCCGGCCTCTTCAGTTCGGGCGCCAAGCAGGACGTCCAGCTGATCA

>1149_S74_L001_R1_001.fastq_35_1a_32
CCCCAACAACAGCGCTAGTAGCGGCTCAGCTACTCAGGGTCCCGCAAGCCATCTTGGACATGATCGCTGG
TGCCCACTGGGGGGTCCTAGCGGGCATAGCGTATTTCTCCATGGCGGGCAACTGGGCGAAGGTCCTGGTG
GTGCTGTTGCTGTTTGCCGGCGTCGATGCGGCTACCTACACCACCGGGGGAGCCGATGCTAGGCGCGCGG
CTACATTCGCCGGCCTCTTCAGTCCGGGCGCCAAGCAGGATGTCCAGCTGATCA

>1149_S74_L001_R1_001.fastq_36_1a_31
CCCCAACAACAGCGCTAGTAGCGGCTCAGCTACTCAGGGTCCCGCAAGCCATCTTGGACATGATCGCTGG
TGCCCACTGGGGAGTCCTAGCGGGCATAGCGTATTTCTCCATGGCGGGCAACTGGGCGAAGGTCCTGGTG
GTGCTGTTGCTGTTTGCCGGCGTCGATGCGGGTACCTACACCACCGGGGGAGCCGAGGCTAAGCGCGCGG
CTACATTCGCCGGCCTCTTCAGTTCGGGCGCCAAGCAGGATGTCCAGCTGATCA

>1149_S74_L001_R1_001.fastq_37_1a_31
CCCCAACAACAGCGCTAGTAGCGGCTCAGCTACTCAGGGTCCCGCAAGCCATCTTGGACATGATCGCTGG
TGCCCACTGGGGAGTCCTAGCGGGCATAGCGTATTTCTCCATGGCGGGCAACTGGGCAAAGGTCCTGGTG
GTGCTGTTGCTGTTTGCCGGCGTCGATGCGGCTACCTACACCACCGGGGGAGCCGATGCTAGGCGCGCGG
CTACATTCGCCGGCCTCTTCAGTCCGGGCGCCAAGCAGGATGTCCAGCTGATCA

>1149_S74_L001_R1_001.fastq_38_1a_31
CCCCAACAACAGCGCTAGTAGCGGCTCAGCTACTCAGGGTCCCGCAAGCCATCTTGGACATGATCGCTGG
TGCCCACTGGGGAGTCCTAGCGGGCATAGCGTATTTCTCCATGGCGGGCAACTGGGCGAAGGCCCTGGTG
GTGCTGTTGCTGTTTGCCGGCGTCGATGCGGCTACCTACACCACCGGGGGAGCCGATGCTAGGCGCGCGG
CTACATTCGCCGGCCTCTTCAGTCCGGGCGCCAAGCAGGATGTCCAGCTGATCA

>1149_S74_L001_R1_001.fastq_39_1a_30
CCCCAACAACAGCGCTAGTAGCGGCTCAGCTACTCAGGGTCCCGCAAGCCATCTTGGACATGATCGCTGG
TGCCCACTGGGGAGTCCTAGCGGGCATAGCGTATTTCTCCATGGCGGGCAACTGGGCGAAGGTCCTGGTG
GTGCTGTTGCTGTTTGCCGGCGTCGATGCGGCTACCTACACCACCGGGGGAGCTGATGCTAGGCGCGCGG
CTACATTCGCCGGCCTCTTCAGTCCGGGCGCCAAGCAGGATGTCCAGCTGATCA

>1149_S74_L001_R1_001.fastq_40_1a_29
CCCCAACAACAGCGCTAGTAGCGGCTCAGCTACTCAGGGTCCCGCAAGCCATCTTGGACATGATCGCTGG
TGCCCACTGGGGAGTCCTAGCGGGCATAGCGTATTTCTCCATGGCGGGCAACTGGGCGAAGGTCCTGGTG
GTGCTGTTGCTGTTTGCCGGCGTCGATGCGGCTACCTACACCACCGGGGGAGCCGATGCTAGGCGCGCGG
CTACACTCGCCGGCCTCTTCAGTCCGGGCGCCAAGCAGGATGTCCAGCTGATCA

>1149_S74_L001_R1_001.fastq_41_1a_27
CCCCAACAACAGCGCTAGTAGCGGCTCAGCTACTCAGGGTCCCGCAAGCCATCTTGGACATGATCGCTGG
TGCCCACTGGGGAGTCCTAGCGGGCATAGCGTATTTCTCCATGGCGGGCAACTGGGCGAAGGTCCTGGTG
GTGCTGTTGCTGTTTGCCGGCGTCGATGCGGCTACCTACACCACCGGGGGAGCCGATGCTAGGCGCGCGG
CTACATTCGCCGGCCTCTTCAGCTCGGGCGCCAAGCAGGATGTCCAGCTGATCA

>1149_S74_L001_R1_001.fastq_42_1a_27
CCCCAACAACAGCGCTAGTAGCGGCTCAGCTACTCAGGGTCCCGCAAGCCATCTTGGACATGATCGCTGG
TGCCCACTGGGGAGTCCTAGCGGGCATAGCGTATTTCTCCATGGCGGGCAACTGGGCGAAGGTCCTGGTG
GTGCTGTTGCTGTTTGCCGGCGTCGATGCGGCTACCTACACCACCGGGGGGGCCGATGCTAGGCGCGCGG
CTACATTCGCCGGCCTCTTCAGTTCGGGCGCCAAGCAGGATGTCCAGCTGATCA

>1149_S74_L001_R1_001.fastq_43_1a_27
CCCCAACAACAGCGCTAGTAGCGGCTCAGCTACTCAGGGTCCCGCAAGCCATCTTGGACATGATCGCTGG
TGCCCACTGGGGAGTCCTAGCGGGCATAGCGTATTTCTCCATGGCGGGCAACTGGGCGAAGGTCCTGGTG
GTGCTGTTGCTGTTTGCCGGCGTTGATGCGGCTACCTACACCACCGGGGGAGCCGATGCTAGGCGCGCGG
CTACATTCGCCGGCCTCTTCAGTTCGGGCGCCAAGCAGGATGTCCAGCTGATCA

>1149_S74_L001_R1_001.fastq_44_1a_26
CCCCAACAACAGCGCTAGTAGCGGCTCAGCTACTCAGGGTCCCGCAAGCCATCTTGGACATGATCGCTGG
TGCCCACTGGGGAGTCCTAGCGGGCATAGCGTATTTCTCCATGGCGGGCAACTGGGCGAAGGTCCTGGTG
GTGCTGTTGCTGTTTGCCGGCGTCGATGCGGCTACCTACACCACCGGGGGAGCCGATGCTAGGCGCGCGG
CTTCATTCGCCGGCCTCTTCAGTCCGGGCGCCAAGCAGGATGTCCAGCTGATCA

>1149_S74_L001_R1_001.fastq_45_1a_25
CCCCAACAACAGCGCTAGTAGCGGCTCAGCTACTCAGGGTCCCGCAAGCCATCATGGACATGATCGCTGG
TGCCCACTGGGGAGTCCTAGCGGGCATAGCGTATTTCTCCATGGCGGGCAACTGGGCGAAGGTCCTGGTG
GTGCTGTTGCTGTTTGCCGGCGTCGATGCGGCTACCTACACCACCGGGGGAGCCGATGCTAGGCGCGCGG
CTACATTCGCCGGCCTCTTCAGTCCGGGCGCCAAGCAGGATGTCCAGCTGATCA

>1149_S74_L001_R1_001.fastq_46_1a_25
CCCCAACAACAGCGCTAGTAGCGGCTCAGCTACTCAGGGTCCCGCAAGCCATCTTGGACATGATCGCTGG
TGCCCACTGGGGAGTCCTAGCGGGCATAGCGTATTTCTCCATGGCGGGCAACTGGGCGAAGGTCCTGGTG
GTGCTGTTGCTGTTTGCCGGCGTCGATGCGGCTACCTACACCACCGGGGGAGCCGATGCTAGGCGCGCGG
CTACATTCGCCGGCCTTTTCAGTCCGGGCGCCAAGCAGGATGTCCAGCTGATCA

>1149_S74_L001_R1_001.fastq_47_1a_25
CCCCAACAACAGCGCTAGTAGCGGCTCAGCTACTCAGGGTCCCGCAAGCCATCTTGGACATGATCGCTGG
TGCCCACTGGGGAGTCCTAGCGGGCATAGCGTATTTCTCCATGGCGGGCAACTGGGCGAAGGTCCTGGTG
GTGCTGTTGCTGTTTGCCGGCGTCGATGCGGCTACCTACACCACCGGGGGAGCCGATGCTAGGCGCGCAG
CTACATTCGCCGGCCTCTTCAGTCCGGGCGCCAAGCAGGATGTCCAGCTGATCA

>1149_S74_L001_R1_001.fastq_48_1a_24
CCCCAACAACAGCGCTAGTAGCGGCTCAGCTACTCAGGGTCCCGCAAGCCATCTTGGACATGATCGCTGG
CGCCCACTGGGGAGTCCTAGCGGGCATAGCGTATTTCTCCATGGCGGGCAACTGGGCGAAGGTCCTGGTG
GTGCTGTTGCTGTTTGCCGGCGTCGATGCGGCTACCTACACCACCGGGGGAGCCGATGCTAGGCGCGCGG
CTACATTCGCCGGCCTCTTCAGTCCGGGCGCCAAGCAGGATGTCCAGCTGATCA

>1149_S74_L001_R1_001.fastq_49_1a_24
CCCCAACAACAGCGCTAGTAGCGGCTCAGCTACTCAGGGTCCCGCAAGCCATCTTGGACATGATCGCTGG
TGCCCACTGGGGAGTCCTAGCGGGCATAGCGTATTTCTCCATGGCGGGCAACTGGGCGAAGGTCCTGGTG
GTGCTGTTGCTGTTTGCCGGCGTCGATGCGGCTACCTACACCACCGGGGGAGCCGATGCTAGGCGCGCGG
CTGCATTCGCCGGCCTCTTCAGTCCGGGCGCCAAGCAGGATGTCCAGCTGATCA

>1149_S74_L001_R1_001.fastq_50_1a_24
CTCCAACAACAGCGCTAGTAGCGGCTCAGCTACTCAGGGTCCCGCAAGCCATCTTGGACATGATCGCTGG
TGCCCACTGGGGAGTCCTAGCGGGCATAGCGTATTTCTCCATGGCGGGCAACTGGGCGAAGGTCCTGGTG
GTGCTGTTGCTGTTTGCCGGCGTCGATGCGGCTACCTACACCACCGGGGGAGCCGATGCTAGGCGCGCGG
CTACATTCGCCGGCCTCTTCAGTCCGGGCGCCAAGCAGGATGTCCAGCTGATCA

>1149_S74_L001_R1_001.fastq_51_1a_23
CCCCAACAACAGCGCTAGTAGCGGCTCAGCTACTTAGGGTCCCGCAAGCCATCTTGGACATGATCGCTGG
TGCCCACTGGGGAGTCCTAGCGGGCATAGCGTATTTCTCCATGGCGGGCAACTGGGCGAAGGTCCTGGTG
GTGCTGTTGCTGTTTGCCGGCGTCGATGCGGCTACCTACACCACCGGGGGAGCCGATGCTAGGCGCGCGG
CTACATTCGCCGGCCTCTTCAGTCCGGGCGCCAAGCAGGATGTCCAGCTGATCA

>1149_S74_L001_R1_001.fastq_52_1a_23
CCCCAACAACAGCGCTAGTAGCGGCTCAGCTACTCAGGGTCCCGCAAGCCATCTTGGACATGATCGCTGG
TGCCCACTGGGGAGTCCTAGCGGGCATAGCGTATTTCTCCATGGCGGGCAACTGGGCGAAGGTCCTGGTG
GTGTTGTTGCTGTTTGCCGGCGTCGATGCGGCTACCTACACCACCGGGGGAGCCGATGCCAGGCGTGCGG
CTACATTCGCCGGCCTCTTCAGTCCGGGCGCCAAGCAGGATGTCCAGCTGATCA

>1149_S74_L001_R1_001.fastq_53_1a_23
CCCCAACAACAGCGCTAGTAGCGGCTCAGCTACTCAGGGTCCCGCAAGCCATCTTGGACATGATCGCTGG
TGCCCACTGGGGAGTCCTAGCGGGCATAGCGTATTTCTCCATGGCGGGCAACTGGGTGAAGGTCCTGGTG
GTGCTGTTGCTGTTTGCCGGCGTCGATGCGGCTACCTACACCACCGGGGGAGCCGATGCTAGGCGCGCGG
CTACATTCGCCGGCCTCTTCAGTCCGGGCGCCAAGCAGGATGTCCAGCTGATCA

>1149_S74_L001_R1_001.fastq_54_1a_22
CCCCAACAACAGCGCTAGTAGCGGCTCAGCTACTCAGGGTCCCGCAAGCCATCTTGGACATGATCGCTGG
TGCCCACTGGGGAGTCCTAGCGGGCATAGCGTATTTCTCCATGGCGGGCAACTGGGCGAAGGTCCTGGTG
GTGCTGTTGCTGTTTGCCGGCGTCGATGCTGCTACCTACACCACCGGGGGAGCCGATGCTAGGCGCGCGG
CTACATTCGCCGGCCTCTTCAGTCCGGGCGCCAAGCAGGATGTCCAGCTGATCA

>1149_S74_L001_R1_001.fastq_55_1a_22
CCCCAACAACGGCGCTAGTAGCGGCTCAGCTACTCAGGGTCCCGCAAGCCATCTTGGACATGATCGCTGG
TGCCCACTGGGGAGTCCTAGCGGGCATAGCGTATTTCTCCATGGCGGGCAACTGGGCGAAGGTCCTGGTG
GTGCTGTTGCTGTTTGCCGGCGTCGATGCGGCTACCTACACCACCGGGGGAGCCGATGCTAGGCGCGCGG
CTACATTCGCCGGCCTCTTCAGTTCGGGCGCCAAGCAGGATGTCCAGCTGATCA

>1149_S74_L001_R1_001.fastq_56_1a_21
CCCCAACAACAGCGCTAGTAGCGGCTCAGCTACTCAGGGTCCCGCAAGCCATCTTGGACATGATCGCTGG
TGCCCACTGGGGAGTCCTAGCGGGCATAGCGTATTTCTCCATGGCGGGCAACTGGGCGAAGGTCTTGGTG
GTGCTGTTGCTGTTTGCCGGCGTCGATGCGGCTACCTACACCACCGGGGGAGCCGATGCTAGGCGCGCGG
CTACATTCGCCGGCCTCTTCAGTCCGGGCGCCAAGCAGGATGTCCAGCTGATCA

>1149_S74_L001_R1_001.fastq_57_1a_21
CCCCAACAACAGCGCTAGTAGCGGCTCAGCTACTCAGGGTCCCGCAGGCCATCTTGGACATGATCGCTGG
TGCCCACTGGGGAGTCCTAGCGGGCATAGCGTATTTCTCCATGGCGGGCAACTGGGCGAAGGTCCTGGTG
GTGCTGTTGCTGTTTGCCGGCGTCGATGCGGCTACCTACACCACCGGGGGAGCCGATGCTAGGCGCGCGG
CTACATTCGCCGGCCTCTTCAGTCCGGGCGCCAAGCAGGATGTCCAGCTGATCA

>1149_S74_L001_R1_001.fastq_58_1a_21
CCCCAACAACAGCGCTAGTAGCGGCCCAGCTACTCAGGGTCCCGCAAGCCATCTTGGACATGATCGCTGG
TGCCCACTGGGGAGTCCTAGCGGGCATAGCGTATTTCTCCATGGCGGGCAACTGGGCGAAGGTCCTGGTG
GTGCTGTTGCTGTTTGCCGGCGTCGATGCGGCTACCTACACCACCGGGGGAGCCGATGCTAGGCGCGCGG
CTACATTCGCCGGCCTCTTCAGTCCGGGCGCCAAGCAGGATGTCCAGCTGATCA

>1149_S74_L001_R1_001.fastq_59_1a_21
CCCCAACAACAGCGCTAGTAGTGGCTCAGCTACTCAGGGTCCCGCAAGCCATCTTGGACATGATCGCTGG
TGCCCACTGGGGAGTCCTAGCGGGCATAGCGTATTTCTCCATGGCGGGCAACTGGGCGAAGGTCCTGGTG
GTGCTGTTGCTGTTTGCCGGCGTCGATGCGGCTACCTACACCACCGGGGGAGCCGATGCTAGGCGCGCGG
CTACATTCGCCGGCCTCTTCAGTCCGGGCGCCAAGCAGGATGTCCAGCTGATCA

>1149_S74_L001_R1_001.fastq_60_1a_20
CCCCAACAACAGCGTTAGTAGCGGCTCAGCTACTCAGGGTCCCGCAAGCCATCTTGGACATGATCGCTGG
TGCCCACTGGGGAGTCCTAGCGGGCATAGCGTATTTCTCCATGGCGGGCAACTGGGCGAAGGTCCTGGTG
GTGCTGTTGCTGTTTGCCGGCGTCGATGCGGCTACCTACACCACCGGGGGAGCCGATGCTAGGCGCGCGG
CTACATTCGCCGGCCTCTTCAGTCCGGGCGCCAAGCAGGATGTCCAGCTGATCA

>1149_S74_L001_R1_001.fastq_61_1a_20
CCCCAACAACAGCGCTAGTAGCGGCTCAGCTACTCAGGGTCCCGCAAGCCATCTTGGACATGATCGCTGG
TGCCCACTGGGGAGTCCTAGCGGGCATAGCGTATTCCTCCATGGCGGGCAACTGGGCGAAGGTCCTGGTG
GTGCTGTTGCTGTTTGCCGGCGTCGATGCGGCTACCTACACCACCGGGGGAGCCGATGCTAGGCGCGCGG
CTACATTCGCCGGCCTCTTCAGTCCGGGCGCCAAGCAGGATGTCCAGCTGATCA

>1149_S74_L001_R1_001.fastq_62_1a_20
CCCCAACAACGGCGCTAGTAGCGGCTCAGCTACTCAGGGTCCCGCAAGCCATCTTGGACATGATCGCTGG
TGCCCACTGGGGAGTCCTAGCGGGCATAGCGTATTTCTCCATGGCGGGCAACTGGGCGAAGGTCCTGGTG
GTGCTGTTGCTGTTTGCCGGCGTCGATGCGGCTACTTACACCACCGGGGGAGCCGATGCTAGGCGCGCGG
CTACATTCGCCGGCCTCTTCAGTCCGGGCGCCAAGCAGGATGTCCAGCTGATCA

>1149_S74_L001_R1_001.fastq_63_1a_20
CCCCAACAACAGCGCTAGTAGCGGCTCAGCTACTCAGGGTCCCGCAAGCCATCTTGGGCATGATCGCTGG
TGCCCACTGGGGAGTCCTAGCGGGCATAGCGTATTTCTCCATGGCGGGCAACTGGGCGAAGGTCCTGGTG
GTGCTGTTGCTGTTTGCCGGCGTCGATGCGGCTACCTACACCACCGGGGGAGCCGATGCTAGGCGCGCGG
CTACATTCGCCGGCCTCTTCAGTCCGGGCGCCAAGCAGGATGTCCAGCTGATCA

>1149_S74_L001_R1_001.fastq_64_1a_19
CCCCAACAACAGCGCTAGTAGCGGCTCAGCTACTCAGGGTCCCGCAAGCCATCTTGGACATGATCGCTGG
TGCCCACTGGGGAGTCCTAGCGGGCATAGCGTATTTCTCCATGGCGGGCAACTGGGCGAAGGTCCTGGTG
GTGCTGTTGCTGTTTGCCGGCGTCGATGCGGCTACCTACACCACCGGGGGAGCCGATGCTAGGCGCGCGG
CTACATTCGCCGGCCTGTTCAGTCCGGGCGCCAAGCAGGATGTCCAGCTGATCA

>1149_S74_L001_R1_001.fastq_65_1a_19
CCCCAACAACAGCGCTAGTAGCGGCTCAGCTACTCAGGGTCCCGCAAGCCATCTTGGACATGATCGCCGG
TGCCCACTGGGGAGTCCTAGCGGGCATAGCGTATTTCTCCATGGCGGGCAACTGGGCGAAGGTCCTGGTG
GTGCTGTTGCTGTTTGCCGGCGTCGATGCGGCTACCTACACCACCGGGGGAGCCGATGCTAGGCGCGCGG
CTACATTCGCCGGCCTCTTCAGTCCGGGCGCCAAGCAGGATGTCCAGCTGATCA

>1149_S74_L001_R1_001.fastq_66_1a_19
CCCCAACAACAGCGCTAGTAGCGGCTCAGCTACTCAGGGTCCCGCAAGCCACCTTGGACATGATCGCTGG
TGCCCACTGGGGAGTCCTAGCGGGCATAGCGTATTTCTCCATGGCGGGCAACTGGGCGAAGGTCCTGGTG
GTGCTGTTGCTGTTTGCCGGCGTCGATGCGGCTACCTACACCACCGGGGGAGCCGATGCTAGGCGCGCGG
CTACATTCGCCGGCCTCTTCAGTCCGGGCGCCAAGCAGGATGTCCAGCTGATCA

>1149_S74_L001_R1_001.fastq_67_1a_19
CCCCAACAACAGCGCTAGTAGCGGCTCAGCTACTCAGGGTCCCGCAAGCCATCTTGGACATGATCGCTGG
TGCCCACTGGGGAGTCCTAGCGGGCATAGCGTATTTCTCCATGGCGGGCAACTGGGCGAAGGTCCTGGTG
GTGCTGTTGCTGTTTGCCGGCGTCGATGCGGCTACCTACACCACCGGGGGAGCCGATGCTAGGCGCGCGG
CTACATTCGCCGGCCTCTTCAGTCCGGGCGCCAAGCAGGATGTCCAGCTGGTCA

>1149_S74_L001_R1_001.fastq_68_1a_18
CCCCAACAACAGCGCTAGTAGCGGCTCAGCTACTCAGGGTCCCGCAAGCCATCTTGGACATGATCGCTGG
TGCCCACTGGGGAGTCCTAGCGGGCATAGCGTATTTCTCCATGGCGGGCAACTGGGCGAAGGTCCTGGTG
GTGCTGTTGCTGTTTGCCGGCGTCGATGCGGCTACCTACACCACCGGGGGAGCCGATGCTGGGCGCGCGG
CTACATTCGCCGGCCTCTTCAGTCCGGGCGCCAAGCAGGATGTCCAGCTGATCA

>1149_S74_L001_R1_001.fastq_69_1a_18
CCCCAACAACAGCGCTAGTAGCGGCTCAGCTACTCAGGGTCCCGCAAGCCATCTTGGACATGATCGCTGG
TGCCCACTGGGGAGTCCTAGCGGGCATAGCGTATTTCTCCATGGCGGGCAACTGGGCGAAGGTCCTGGTG
GTGCTGTTGCTGTTTGCCGGCGTCGACGCGGCTACCTACACCACCGGGGGAGCCGATGCTAGGCGCGCGG
CTACATTCGCCGGCCTCTTCAGTCCGGGCGCCAAGCAGGACGTCCAGCTGATCA

>1149_S74_L001_R1_001.fastq_70_1a_18
CCCCAGCAACAGCGCTAGTAGCGGCTCAGCTACTCAGGGTCCCGCAAGCCATCTTGGACATGATCGCTGG
TGCCCACTGGGGAGTCCTAGCGGGCATAGCGTATTTCTCCATGGCGGGCAACTGGGCGAAGGTCCTGGTG
GTGCTGTTGCTGTTTGCCGGCGTCGATGCGGCTACCTACACCACCGGGGGAGCCGATGCTAGGCGCGCGG
CTACATTCGCCGGCCTCTTCAGTCCGGGCGCCAAGCAGGATGTCCAGCTGATCA

>1149_S74_L001_R1_001.fastq_71_1a_17
CCCCAACAACAGCGCTAGTAGCGGCTCAGCTACTCAGGGTCCCGCAAGCCATCTTGGACATGATCGCTGG
TGCCCACTGGGGAGTCCTAGCGGGCATAGCGTATTTCTCCATGGCGGGCAACTGGGCGAAGGTCCTGGTG
GTGCTGTTGCTGTTTGCCGGCGTCGATGCGGCTACCTACACCACCGGGGGAGCCGATGCTAGGCGCGCGG
CTACATTCGCCGGCCCCTTCAGTCCGGGCGCCAAGCAGGATGTCCAGCTGATCA

>1149_S74_L001_R1_001.fastq_72_1a_17
CCCCAACCACAGCGCTAGTAGCGGCTCAGCTGCTCAGGGTCCCGCAAGCCATCTTGGACATGATCGCTGG
TGCCCACTGGGGAGTCCTAGCGGGCATAGCGTATTTCTCCATGGCGGGCAACTGGGCGAAGGTCCTGGTG
GTGCTGTTGCTGTTTGCCGGCGTCGATGCGGCTACCTACACCACCGGGGGAGCCGATGCTAGGCGCGCGG
CTACATTCGCCGGCCTCTTCAGTCCGGGCGCCAAGCAGGATGTCCAGCTGATCA

>1149_S74_L001_R1_001.fastq_73_1a_17
CCCCAACAACAGCGCTAGTAGCGGCTCAGCTACTCAGGGTCCCGCAAGCCATCTTGGACATGATCGCTGG
TGCCCACTGGGGAGTCCCAGCGGGCATAGCGTATTTCTCCATGGCGGGCAACTGGGCGAAGGTCCTGGTG
GTGCTGTTGCTGTTTGCCGGCGTCGATGCGGCTACCTACACCACCGGGGGAGCCGATGCTAGGCGCGCGG
CTACATTCGCCGGCCTCTTCAGTCCGGGCGCCAAGCAGGATGTCCAGCTGATCA

>1149_S74_L001_R1_001.fastq_74_1a_17
CCCCAACAACAGCGCTAGTAGCGGCTCAGCTACTCAGGGTCCCGCAAGCCATCTTGGACATGATCGCTGG
TGCCCACTGGGGAGTCCTAGCGGGCATAGCGTATTTCTCCATGGCGGGCAACTGGGCGAAGGTCCTGGTG
GTGCTGTTGCTGTTTGCCGGCGTCGATGCGGCTGCCTACACCACCGGGGGAGCCGATGCTAGGCGCGCGG
CTACATTCGCCGGCCTCTTCAGTCCGGGCGCCAAGCAGGATGTCCAGCTGATCA

>1149_S74_L001_R1_001.fastq_75_1a_17
CCCCAACAACAGCGCTAGTAGCGGCTCAGCTACTCAGGGTCCCGCAAGCCATCTTGGACATGATCGCTGG
TGCCCACTGGGGAGTCCTAGCGGGCATAGCGTATTTCTCCATGGCGGGCAACTGGGCGAAGGTCCTGGTG
GTGCTGTTGCTGTTTGCCGGCGTCGATGCGGCTACCTACACCACCGGGGGAGCCGATGCCAGGCGCGCGG
CTACATTCGCCGGCCTCTTCAGTCCGGGCGCCAAGCAGGATGTCCAGCTGATCA

>1149_S74_L001_R1_001.fastq_76_1a_17
CCCCAACAACAGCGCTAGTAGCGGCTCAGCTACTCAGGGTCCCGCAAGCCATCTTGGACATGATCGCTGG
TGCCCACTGGGGAGTCCTAGCGGGCATAGCGTATTTCTCCATGGCGGGCAACTGGGCGAAGGTCCTGGTG
GTACTGTTGCTGTTTGCCGGCGTCGATGCGGCTACCTACACCACCGGGGGAGCCGATGCTAGGCGCGCGG
CTACATTCGCCGGCCTCTTCAGTCCGGGCGCCAAGCAGGATGTCCAGCTGATCA

>1149_S74_L001_R1_001.fastq_77_1a_17
CCCCAACAACAGCGCTAGTAGCGGCTCAGCTACTCAGGGTCCCGCAAGCCATCTTGGACATGGTCGCTGG
TGCCCACTGGGGAGTCCTAGCGGGCATAGCGTATTTCTCCATGGCGGGCAACTGGGCGAAGGTCCTGGTG
GTGCTGTTGCTGTTTGCCGGCGTCGATGCGGCTACCTACACCACCGGGGGAGCCGATGCTAGGCGCGCGG
CTACATTCGCCGGCCTCTTCAGTCCGGGCGCCAAGCAGGATGTCCAGCTGATCA

>1149_S74_L001_R1_001.fastq_78_1a_17
CCCCAACAACAGCGCTAGTAGCGGCTCAGCTACTCAGGGTCCCGCAAGCCATCTTGGACATGATCGCTGG
TGCCCACTGGGGAGTCCTAGCGGGTATAGCGTATTTCTCCATGGCGGGCAACTGGGCGAAGGTCCTGGTG
GTGCTGTTGCTGTTTGCCGGCGTCGATGCGGCTACCTACACCACCGGGGGAGCCGATGCTAGGCGCGCGG
CTACATTCGCCGGCCTCTTCAGTCCGGGCGCCAAGCAGGATGTCCAGCTGATCA

>1149_S74_L001_R1_001.fastq_79_1a_16
CCCCAACAACAGCGCTAGTAGCGGCTCAGCTACTCAGGGCCCCGCAAGCCATCTTGGACATGATCGCTGG
TGCCCACTGGGGAGTCCTAGCGGGCATAGCGTATTTCTCCATGGCGGGCAACTGGGCGAAGGTCCTGGTG
GTGCTGTTGCTGTTTGCCGGCGTCGATGCGGCTACCTACACCACCGGGGGAGCCGATGCTAGGCGCGCGG
CTACATTCGCCGGCCTCTTCAGTCCGGGCGCCAAGCAGGATGTCCAGCTGATCA

>1149_S74_L001_R1_001.fastq_80_1a_16
CCCCAACAACAGCGCTAGTAGCGGCTCAGCTACTCAGGGTCCCACAAGCCATCTTGGACATGATCGCTGG
TGCCCACTGGGGAGTCCTAGCGGGCATAGCGTATTTCTCCATGGCGGGCAACTGGGCGAAGGTCCTGGTG
GTGCTGTTGCTGTTTGCCGGCGTCGATGCGGCTACCTACACCACCGGGGGAGCCGATGCTAGGCGCGCGG
CTACATTCGCCGGCCTCTTCAGTCCGGGCGCCAAGCAGGATGTCCAGCTGATCA

>1149_S74_L001_R1_001.fastq_81_1a_16
CCCCAACAACAGCGCTAGTAGCGGCTCAGCTACTCAGGGTCCCGCAAGCCATCTTGGACATGATCGCTGG
TGCCCACTGGGGAGTCCTAGCGGGCATAGCGTATTTCTCCATGGCGGGCAACTGGGCGAAGGTCCTGGTG
GTGCTGTTGCTGTTTGCCGGCGTCGATGCGGCTACCTACACCACCGGGGGAGCCGATGCTAGGCGCGCGG
CTACATTCGCCGGCCTCTTCAGTCCGGGCGCCAGGCAGGATGTCCAGCTGATCA

>1149_S74_L001_R1_001.fastq_82_1a_16
CCCCAACAACAGCGCTAGTAGCGGCTCAGCTACTCAGGGTCCCGCAAGCCATCTTGGACATGATCGCTGG
TGCCCACTGGGGAGTCCTAGCGGGCATAGCGTATTTCTCCATGGCGGGCAACTGGGCGAAGGTCCTGGTG
GTGCTGTTGCTGTTTGCCGGCGTCGATGCGGCTACCTACACCACCGGGGGAGCCGATGCTAGGCGCGCGG
CTACATTCGCCGGCCTCTTCAGTCCGGGCGCCAAGCAGGATGCCCAGCTGATCA

>1149_S74_L001_R1_001.fastq_83_1a_16
CCCCAACAACAGCGCTAGTAGCGGCTCAGCTACTCAGGGTCCCGCAAGCCATCTTGGACATGATCGCTGG
TGCCCACTGGGGAGTCCTAGCGGGCATAGCGTATTTCTCCATGGCGGGCAACTGGGCGAAGGTCCTGGTG
GTGCTGTCGCTGTTTGCCGGCGTCGATGCGGCTACCTACACCACCGGGGGAGCCGATGCTAGGCGCGCGG
CTACATTCGCCGGCCTCTTCAGTCCGGGCGCCAAGCAGGATGTCCAGCTGATCA

>1149_S74_L001_R1_001.fastq_84_1a_16
CCCCAACAACAGCGCTAGTAGCGGCTCAGCTACTCAGGGTCCCGCAAGCCATCTTGGACATGATCGCTGG
TGCCCACTGGGGAGTCCTAGCGGGCATAGCGTATTTCTCCATGGCGGGCAACTGGGCGAAGGTCCTGGTG
GTGCTGTTGCTGTTTGCCGGCGTCGATGCGGCTACCTACACCACCGGGGGAGCCGATGCTAGGCGCGCGG
CTACATTCGCCGGCCTCTTCAGTCCGGGCGCCAAGCGGGATGTCCAGCTGATCA

>1149_S74_L001_R1_001.fastq_85_1a_15
CCCCAACAACAGCGCTAGTAGCGGCTCAGCTACTCAGGGTCCCGCAAGCCATCTTGGACATGATCGCTGG
TGCCCACTGGGGAGTCCTAGCGGGCATAGCGTATTTCTCCATGGCGGGCAACTGGGCGAAGGTCCTGGTG
GTGCTGTTGCTGTTTGCCGGCGTCGATGCGGCTACCTACACCACCGGGGGAGCCGATGCTAGGCGCGCGG
CTACCTTCGCCGGCCTCTTCAGTCCGGGCGCCAAGCAGGATGTCCAGCTGATCA

>1149_S74_L001_R1_001.fastq_86_1a_15
CCCCAACAACAGCGCTAGTAGCGGCTCAGCTACTCAGGGTCCCGCAAGCCATCTTGGACATGATCGCTGG
TGCCCACTGGGGAGTCCTAGCGGGCATAGCGTATTTCTCCATGGCGGGCAACTGGGCGAAGGTCCTGGTG
GTGCTGTTGCTGTTTGCCGGCGTTGATGCGGCTACCTACACCACCGGGGGAGCCGATGCTAGGCGCGCGG
CTACATTCGCCGGCCTGTTCAGTTCGGGCGCCAAGCAGGATGTCCAGCTGATCA

>1149_S74_L001_R1_001.fastq_87_1a_15
CCCCAACAACAGCGCTAGTAGCGGCTCAGCTACTCAGGGTCCCGCAAGCCATCTTGGACATGATCGCTGG
TGCCCACTGGGGAGTCCTAGCGGGCATAGCGTATTTCTCCATGGCGGGCAACTGGGCGAAGGTCCTGGTG
GTGCTGTTGCTGTTTGCCGGCGTCGATGCGGCTACCTACACCACCGGGGGAGCCGATGCTAGGCGCGCGG
CTACGTTCGCCGGCCTCTTCAGTTCGGGCGCCAAGCAGGATGTCCAGCTGATCA

>1149_S74_L001_R1_001.fastq_88_1a_15
CCCCAACAACAGCGCTAGTAGCGGCTCAGCTACTCAGGGTCCCGCAAGCCATCTTGGACATGATCGCTGG
TGCCCACTGGGGAGTCCTAGCGGGCATAGCGTATTTCTCCATGGCGGGCAACTGGGCGAAGGTCCTGGTG
GTGCTGTTGCTGTTTGCCGGCGTCGATGCGGCTACCTACACCACCGGGGGAGCCGATGCTAGGCGCGCGG
CTACGTTCGCCGGCCTCTTCAGTCCGGGCGCCAAGCAGGATGTCCAGCTGATCA

>1149_S74_L001_R1_001.fastq_89_1a_15
CCCCAACAACAGCGCTAGTAGCGGCTCAGCTACTCAGGGTCCCGCAAGCCATCTTGGACATGATCGCTGG
TGCCCACTGGGGAGTCCTAGCGGGCATAGCGTATTTCTCCATGGCGGGCAACTGGGCGAAGGTCCTGGTG
GTGCTGTTGCTGTTTGCCGGCGTCGATGCAGCTACCTACACCACCGGGGGAGCCGATGCTAGGCGCGCGG
CTACATTTGCCGGCCTCTTCAGTCCGGGCGCCAAGCAGGATGTCCAGCTGATCA

>1149_S74_L001_R1_001.fastq_90_1a_15
CCCCAACAACAGCGCTAGTAGCGGCTCAGCTACTCAGGGTCCCGCAAGCCATCTTGGACATGATCGCTGG
TGCCCACTGGGGAGTCCTAGCGGGCATAGCGTATTTCTCCATGGCGGGCAACTGGGCGAAGGTCCTGGTG
GTGCTATTGCTGTTTGCCGGCGTCGATGCGGCTACCTACACCACCGGGGGAGCCGATGCTAGGCGCGCGG
CTACATTCGCCGGCCTTTTCAGTCCGGGCGCCAAGCAGGATGTCCAGCTGATCA

>1149_S74_L001_R1_001.fastq_91_1a_15
CCCCAACAACAGCGCTAGTAGCGGCTCAGCTACTCAGGGTCCCGCAAGCCATCTTGGACATGATCGCTGG
TGCCCACTGGGGAGTCCTAGCGGGCATAGCGTATTTCTCCATGGCGGGCAACTGGGCGAAGGTCCTGGTG
GTGCTGTTGCTGTTTGCCGGCGTCGATGCGGCTACCTACACCACCGGGGGAGCCGATGCTAGGCGCGCGG
CTACATTCGCCGGCCTCTTCAGTCCGGGCGCCAAGCAGGATGTCCAGCTGACCA

>1149_S74_L001_R1_001.fastq_92_1a_15
CTCCAACAGCAGCGCTAGTAGCGGCTCAGCTACTCAGGGTCCCGCAAGCCATCTTGGACATGATCGCTGG
TGCCCACTGGGGAGTCCTAGCGGGCATAGCGTATTTCTCCATGGCGGGCAACTGGGCGAAGGTCCTGGTG
GTGCTGTTGCTGTTTGCCGGCGTCGATGCGGCTACCTACACCACCGGGGGAGCCGATGCTAGGCGCGCGG
CTACATTCGCCGGCCTCTTCAGTCCGGGCGCCAAGCAGGATGTCCAGCTGATCA

>1149_S74_L001_R1_001.fastq_93_1a_14
CCCCAACAACAGCGCTAGTAGCGGCTCAGCTACTCAGGGTCCCGCAAGCCATCTTGGACATGATCGCTGG
TGCCCACTGGGGAGTCCTAGCGGGCATAGCGTATTTCTCCATGGCGGGCAACTGGGCGAAGGTCCTGGTG
GTGCTGTTGCTGTTTGCCGGCGTCGATGCGGCTACCTACACCACCGGGGGAGCCGATGCTAGGCGCGCGG
CTACATTCGCCGGCCTCTTCAGTCCGGGTGCCAAGCAGGATGTCCAGCTGATCA

>1149_S74_L001_R1_001.fastq_94_1a_14
CCCCAACAACAGCGCTAGTAGCGGCTCAGCTACTCAGGGTCCCGCAAGCCATCTTGGACATGATCGCTGG
TGCCCACTGGGGAGTCCTAGCGGGCATAGCGTATTTCTCCATGGCGGGCAACTGGGCGAAGGTCCTGGTG
GTGCTGTTGCTGTTTGCCGGCGTCGATGCGGCTACCTACACCACCGGGGGAGCCGATGCTAGGCGCGCGG
CTACATTCGCCGGCCTCTTCGGTCCGGGCGCCAAGCAGGATGTCCAGCTGATCA

>1149_S74_L001_R1_001.fastq_95_1a_14
CCCCAACAACAGCGCTAGTAGCGGCTCAGCTACTCAGGGTCCCGCAAGCCATCTTGGACATGATCGCTGG
TGCCCACTGGGGAGTCCTAGCGGGCATAGCGTATTTCTCCATGGCAGGCAACTGGGCGAAGGTCCTGGTG
GTGCTGTTGCTGTTTGCCGGCGTCGATGCGGCTACCTACACCACCGGGGGAGCCGATGCTAGGCGCGCGG
CTACATTCGCCGGCCTCTTCAGTCCGGGCGCCAAGCAGGATGTCCAGCTGATCA

>1149_S74_L001_R1_001.fastq_96_1a_14
CCCCAACAACAGCGCTGGTAGCGGCTCAGCTACTCAGGGTCCCGCAAGCCATCTTGGACATGATCGCTGG
TGCCCACTGGGGAGTCCTAGCGGGCATAGCGTATTTCTCCATGGCGGGCAACTGGGCGAAGGTCCTGGTG
GTGCTGTTGCTGTTTGCCGGCGTCGATGCGGCTACCTACACCACCGGGGGAGCCGATGCTAGGCGCGCGG
CTACATTCGCCGGCCTCTTCAGTTCGGGCGCCAAGCAGGATGTCCAGCTGATCA

>1149_S74_L001_R1_001.fastq_97_1a_14
CCCCAACAACAGCGCTAGTAGCAGCTCAGCTACTCAGGGTCCCGCAAGCCATCTTGGACATGATCGCTGG
TGCCCACTGGGGAGTCCTAGCGGGCATAGCGTATTTCTCCATGGCGGGCAACTGGGCGAAGGTCCTGGTG
GTGCTGTTGCTGTTTGCCGGCGTCGATGCGGCTACCTACACCACCGGGGGAGCCGATGCTAGGCGCGCGG
CTACATTCGCCGGCCTCTTCAGTCCGGGCGCCAAGCAGGATGTCCAGCTGATCA

>1149_S74_L001_R1_001.fastq_98_1a_14
CCCCAACAACAGCGCTAGTAGCGGCTCAGCTACTCAGGGTCCCGCAAGCCATCTTGGACATGATCGCTGG
TGCCCACTGGGGAGTCCTAGCGGGCATAGCGTATTTCTCCATGGCGGGCAACTGGGCGAAGGTCCTGGTG
GTGCTGTTGCTGTTTGCCGGCGTCGATGCGGCTACCTACACCACCGGTGGAGCCGATGCTAGGCGCGCGG
CTACATTCGCCGGCCTCTTCAGTCCGGGCGCCAAGCAGGATGTCCAGCTGATCA

>1149_S74_L001_R1_001.fastq_99_1a_14
CCCCAACAACAGCGCTAGTAGCGGCTCAGCTACTCAGGGTCCCGCAAGCCATCTTGGACATGATCGCTGG
TGCCCACTGGGGAGCCCTAGCGGGCATAGCGTATTTCTCCATGGCGGGCAACTGGGCGAAGGTCCTGGTG
GTGCTGTTGCTGTTTGCCGGCGTCGATGCGGCTACCTACACCACCGGGGGAGCCGATGCTAGGCGCGCGG
CTACATTCGCCGGCCTCTTCAGTCCGGGCGCCAAGCAGGATGTCCAGCTGATCA

>1149_S74_L001_R1_001.fastq_100_1a_14
CCCCAACAACAGCGCTAGTAGCGGCTCAGCTACTCAGGGTCCCGCAAGCCATCTTGGACATGATCGCTGG
TGCCCACTGGGGAGTCCTAGCGGGCATAGCGTATTTCTCCATGGCGGGCAACTGGGCGAAGGTCCTGGTG
GTGCTGTTGCTGTTTGCCGGCGTCGATGCGGCTACCTACACCACCGGGGGAGCCGATGCTAGGCGCGCGG
CTACATTCGCCGGCCTCTTCAGTCCGGGCGCCAAGCAGGGTGTCCAGCTGATCA

>1149_S74_L001_R1_001.fastq_101_1a_14
CTCCAACAACAGCGCTAGTAGCGGCTCAGCTGCTCAGGGTCCCGCAAGCCATCTTGGACATGATCGCTGG
TGCCCACTGGGGAGTCCTAGCGGGCATAGCGTATTTCTCCATGGCGGGCAACTGGGCGAAGGTCCTGGTG
GTGCTGTTGCTGTTTGCCGGCGTCGATGCGGCTACCTACACCACCGGGGGAGCCGATGCTAGGCGCGCGG
CTACATTCGCCGGCCTCTTCAGTCCGGGCGCCAAGCAGGATGTCCAGCTGATCA

>1149_S74_L001_R1_001.fastq_102_1a_14
CCCCAACAACAGCGCTAGTAGCGGCTCAGCTACTCAGGGTCCCGCAAGCCATCTTGGACATGATCGCTGG
TGCCCACTGGGGAGTCCTAGCGGGCATAGCGTATTTCTCCATGGCGGGCAACTGGGCGAAGGTCCTGGTG
GTGCTGTTGCTGTTTGCCGGCGTCGATGCGGCTACCCACACCACCGGGGGAGCCGATGCTAGGCGCGCGG
CTACATTCGCCGGCCTCTTCAGTCCGGGCGCCAAGCAGGATGTCCAGCTGATCA

>1149_S74_L001_R1_001.fastq_103_1a_14
CCCCAACAACAGCGCCAGTAGCGGCTCAGCTACTCAGGGTCCCGCAAGCCATCTTGGACATGATCGCTGG
TGCCCACTGGGGAGTCCTAGCGGGCATAGCGTATTTCTCCATGGCGGGCAACTGGGCGAAGGTCCTGGTG
GTGCTGTTGCTGTTTGCCGGCGTCGATGCGGCTACCTACACCACCGGGGGAGCCGATGCTAGGCGCGCGG
CTACATTCGCCGGCCTCTTCAGTCCGGGCGCCAAGCAGGATGTCCAGCTGATCA

>1149_S74_L001_R1_001.fastq_104_1a_14
CCCCTACAACAGCGCTAGTAGCGGCTCAGCTACTCAGGGTCCCGCAAGCCATCTTGGACATGATCGCTGG
TGCCCACTGGGGAGTCCTAGCGGGCATAGCGTATTTCTCCATGGCGGGCAACTGGGCGAAGGTCCTGGTG
GTGCTGTTGCTGTTTGCCGGCGTCGATGCGGCTACCTACACCACCGGGGGAGCCGATGCTAGGCGCGCGG
CTACATTCGCCGGCCTCTTCAGTCCGGGCGCCAAGCAGGATGTCCAGCTGATCA

>1149_S74_L001_R1_001.fastq_105_1a_14
CCCCAACAACAGCGCTAGTAGCGGCTCAGCTACTCAGGGTCCCGCAAGCCATCTTGGACATGATCGCTGG
TGCCCGCTGGGGAGTCCTAGCGGGCATAGCGTATTTCTCCATGGCGGGCAACTGGGCGAAGGTCCTGGTG
GTGCTGTTGCTGTTTGCCGGCGTCGATGCGGCTACCTACACCACCGGGGGAGCCGATGCTAGGCGCGCGG
CTACATTCGCCGGCCTCTTCAGTCCGGGCGCCAAGCAGGATGTCCAGCTGATCA

>1149_S74_L001_R1_001.fastq_106_1a_14
CCCCAACAACAGCGCTAGTAGCGGCTCAGCTACTCAGGGTCCCGCAAGCCATCTTGGACATGATCGCTGG
TGCCCACTGGGGAGTCCTAGCGGGCATAGCGTATTTCTCCATGGCGGGCAACTGGGCGAAGGTTCTGGTG
GTGCTGTTGCTGTTTGCCGGCGTCGATGCGGCTACCTACACCACCGGGGGAGCCGATGCTAGGCGCGCGG
CTACATTCGCCGGCCTCTTCAGTTCGGGCGCCAAGCAGGATGTCCAGCTGATCA

>1149_S74_L001_R1_001.fastq_107_1a_14
CCCCAACAACAGCGCTAGTAGCGGCTCAGCTACTCAGGGTCCCGCAAGCCATCTTGGACATGATCGCTGG
TGCCCACTGGGGAGTCCTAGCGGGCATAGCGTATTTCTCCATGGCGGGCAACTGGGCGAAGGTCCTGGTG
GTGCTGTTGCTGTTCGCCGGCGTCGATGCGGCTACCTACACCACCGGGGGAGCCGATGCTAGGCGCGCGG
CTACATTTGCCGGCCTCTTCAGTTCGGGCGCCAAGCAGGATGTCCAGCTGATCA

>1149_S74_L001_R1_001.fastq_108_1a_14
CCCCAACAACAGCGCTAGTAGCGGCTCAGCTACTCAGGGTCCCGCAAGCCATCTTGGACATGATCGCTGG
TGCCCACTGGGGAGTCCTAGCGGGCATAGCGTATTTCTCCATGGCGGGCAACTGGGCGAAGGTCCTGGTG
GTGCTGTTGCTGTTTGCCGGCGTCGATGCGGCTACCTACACCACCGGGGGAGCCGATGCTAGGCGCGCGG
CTACATTCGCCGGCCTCTTCAGTCCGGGCGCCAAGCAGGATGTCCAGCTGATTA

>1149_S74_L001_R1_001.fastq_109_1a_14
CCCCAACAACAGCGCTAGTAGCGGCTCAGCTACTCAGAGTCCCGCAAGCCATCTTGGACATGATCGCTGG
TGCCCACTGGGGAGTCCTAGCGGGCATAGCGTATTTCTCCATGGCGGGCAACTGGGCGAAGGTCCTGGTG
GTGCTGTTGCTGTTTGCCGGCGTCGATGCGGCTACCTACACCACCGGGGGAGCCGATGCTAGGCGCGCGG
CTACATTCGCCGGCCTCTTCAGTCCGGGCGCCAAGCAGGATGTCCAGCTGATCA

>1149_S74_L001_R1_001.fastq_110_1a_13
CCCCAACAACAGCGCTAGTAGCGGCTCAGCCACTCAGGGTCCCGCAAGCCATCTTGGACATGATCGCTGG
TGCCCACTGGGGAGTCCTAGCGGGCATAGCGTATTTCTCCATGGCGGGCAACTGGGCGAAGGTCCTGGTG
GTGCTGTTGCTGTTTGCCGGCGTCGATGCGGCTACCTACACCACCGGGGGAGCCGATGCTAGGCGCGCGG
CTACATTCGCCGGCCTCTTCAGTCCGGGCGCCAAGCAGGATGTCCAGCTGATCA

>1149_S74_L001_R1_001.fastq_111_1a_13
CCCCAACAACAGCGCTAGTAGCGGCTCAGCTACTCAGGGTCCCGCAAGCCATCTTGGACATGATCGCTGG
TGCCCACTGGGGAGTCCTAGCGGGCATAGCGTATTTCTCCATGGCGGGCAACTGGGCGAAGGTCCTGGTG
GTGCTGTTGCTGTTTGCCGGCGTCGATGCGGCTACCTACACCACCGGGGGAGCCGATGCTAGGCGTGCGG
CTACATTCGCCGGCCTCTTCAGTCCGGGCGCCAAGCAGGATGTCCAGCTGATCA

>1149_S74_L001_R1_001.fastq_112_1a_13
CCCCAACAACAGCGCTAGTAGCGGCTCAGCTACTCAGGGTCCCGCAAGCCATCTTGGACATGATCGCTGG
TGCCCACTGGGGAGTCCTAGCGGGCATAGCGTATTTCTCCATGGCGGGCAGCTGGGCGAAGGTCCTGGTG
GTGCTGTTGCTGTTTGCCGGCGTCGATGCGGCTACCTACACCACCGGGGGAGCCGATGCTAGGCGCGCGG
CTACATTCGCCGGCCTCTTCAGTCCGGGCGCCAAGCAGGATGTCCAGCTGATCA

>1149_S74_L001_R1_001.fastq_113_1a_13
CCCCAACAACAGCGCTAGTAGCGGCTCAGCTGCTCAGGGTCCCGCAAGCCATCTTGGACATGATCGCTGG
TGCCCACTGGGGAGTCCTAGCGGGCATAGCGTATTTCTCCATGGCGGGCAACTGGGCGAAGGTCCTGGTG
GTGCTGTTGCTGTTTGCTGGCGTCGATGCGGCTACCTACACCACCGGGGGAGCCGATGCTAGGCGCGCGG
CTTCATTCGCCGGCCTCTTCAGTCCGGGCGCCAAGCAGGATGTCCAGCTGATCA

>1149_S74_L001_R1_001.fastq_114_1a_13
CCCCAACAACAGCGCTAGTAGCGGCTCAGCTACTCAGGGTCCCGCAAGCCATCTTGGACATGATCGCTGG
TGCCCACTGGGGAGTCCTAGCGGGCATAGCGTATTTCTCCATGGCGGGCAACTGGGCGAAGGTCCTGGTG
GTGCTGTTGCTGTTTGCCGGCGTTGATGCGGCTACCTACACCACCGGGGGAGCCGATGCTAGGCGCGCGG
CTACATTCGCCGGCCTCTTCAGTCCGGGCGCCAAGCAGGACGTCCAGCTGATCA

>1149_S74_L001_R1_001.fastq_115_1a_13
CCCCAACAACAGCGCTAGTAGCGGCTCAGCTACTCAGGGTCCCGCAAGCCATCTTGGACATGATCGCTGG
TGCCCACTGGGGAGTCCTAGCAGGCATAGCGTATTTCTCCATGGCGGGCAACTGGGCGAAGGTCCTGGTG
GTGCTGTTGCTGTTTGCCGGCGTCGATGCGGCTACCTACACCACCGGGGGAGCCGATGCTAGGCGCGCGG
CTACATTCGCCGGCCTCTTCAGTCCGGGCGCCAAGCAGGATGTCCAGCTGATCA

>1149_S74_L001_R1_001.fastq_116_1a_13
CCCCAACAACAGCGCTAGTAGCGGCTCAGCTACTCAGGGTCCCGCGAGCCATCTTGGACATGATCGCTGG
TGCCCACTGGGGAGTCCTAGCGGGCATAGCGTATTTCTCCATGGCGGGCAACTGGGCGAAGGTCCTGGTG
GTGCTGTTGCTGTTTGCCGGCGTCGATGCGGCTACCTACACCACCGGGGGAGCCGATGCTAGGCGCGCGG
CTACATTCGCCGGCCTCTTCAGTCCGGGCGCCAAGCAGGATGTCCAGCTGATCA

>1149_S74_L001_R1_001.fastq_117_1a_13
CCCCAACAACAGCGCTAGTAGCGGCTCAGCTACTCAGGGTCCCGCAAGCCATCTTGGACATGATCGCTGG
TGCCCACTGGGGAGTCCTAGCGGGCATAGCGTATTTCTCCATGGCGGGCAACTGGGCGAAGGTCCTGGTG
GTGCTGTTGCTGTTCGCCGGCGTCGATGCGGCTACCTACACCACCGGGGGAGCCGATGCTAGGCGCGCGG
CTACATTCGCCGGCCTCTTCAGTCCGGGCGCCAAGCAGGATGTTCAGCTGATCA

>1149_S74_L001_R1_001.fastq_118_1a_13
CCCCAACAACAGCGCTAGTAGCGGCTCAGCTACTCAGGGTCCCGCAAGCCATCTTGGACATGATCGCTGG
TGCCCACTGGGGAGTCCTAGCGGGCATAGCGTATTTCTCCATGGCGGGCAACTGGGCGAAGGTCCTGGTG
GTGCTGTTGCTGTTTGCCGGCGTCGATGCGGCTACCTACACCACCGGGGGAGCCGATGCTAGGCGCGCGG
CTACATTCGCCGGCTTCTTCAGTCCGGGCGCCAAGCAGGATGTCCAGCTGATCA

>1149_S74_L001_R1_001.fastq_119_1a_13
CCCCAACAACAGCGCTAGTAGCGGCTCAGCTACTCAGGGTCCCGCAAGCCATCTTGGACATGATCGCTGG
TGCCCACTGGGGAGTCCTAGCGGGCATCGCGTATTTCTCCATGGCGGGCAACTGGGCGAAGGTCCTGGTG
GTGCTATTGCTGTTTGCCGGCGTCGATGCGGCTACCTACACCACCGGGGGAGCCGATGCTAGGCGCGCGG
CTACATTCGCCGGCCTCTTCAGTCCGGGCGCCAAGCAGGATGTCCAGCTGATCA

>1149_S74_L001_R1_001.fastq_120_1a_13
CCCCAACAACAGCGCTAGTAGCGGCTCAGCTACTCAGGGTCCCGCAAGCCATCTTGGACATGATCGCTGG
TGCCCACTGGGGAGTCCTAGCGGGCATAGCGTATTTCTCCATGGCGGGCAACTGGGCGAAGGTCCTGGTG
GTGCTGTTGCTGTTTGCCGGCGTCGATGCGGCTACCTACACCACCGGGGGAGCCGACGCTAGGCGCGCGG
CTACATTCGCCGGCCTCTTCAGTTCGGGCGCCAAGCAGGATGTCCAGCTGATCA

>1149_S74_L001_R1_001.fastq_121_1a_13
CCCCAACAACAGCGCTAGTAGCGGCTCAGCTACTCAGGGTCCCGCAAGCCATCTTGGACATGATCGCTGG
TGCCCACTGGGGAGTCCTAGCGGGCATAGCGTATTTCTCCATGGCGGGCAACTGGGCGAAGGTCCTGGTG
GTGCTGTTGCTGTTTGCCGGCGTCGATGCGGCTACCTACACCACCGGGGGAGCCGATGCTAGGCGCGCGG
CTACATTCGCCGGCCTCCTCAGTCCGGGCGCCAAGCAGGATGTCCAGCTGATCA

>1149_S74_L001_R1_001.fastq_122_1a_13
CCCCAACAACAGCGCTAGTAGCGGCTCAGCTACTCAGGGTCCCGCAAGCCATCTTGGACATGATCGCTAG
TGCCCACTGGGGAGTCCTAGCGGGCATAGCGTATTTCTCCATGGCGGGCAACTGGGCGAAGGTCCTGGTG
GTGCTGTTGCTGTTTGCCGGCGTCGATGCGGCTACCTACACCACCGGGGGAGCCGATGCTAGGCGCGCGG
CTACATTCGCCGGCCTCTTCAGTCCGGGCGCCAAGCAGGATGTCCAGCTGATCA

>1149_S74_L001_R1_001.fastq_123_1a_13
CCCCAACAACAGCGCTAGTAGCGGCTCAGCTACTCAGGGTCCCGCAAGCCATCTTGGACATGATCGCTGG
TGCCCACTGGGGAGTCCTAGTGGGCATAGCGTATTTCTCCATGGCGGGCAACTGGGCGAAGGTCCTGGTG
GTGCTGTTGCTGTTTGCCGGCGTCGATGCGGCTACCTACACCACCGGGGGAGCCGATGCTAGGCGCGCGG
CTACATTCGCCGGCCTCTTCAGTCCGGGCGCCAAGCAGGATGTCCAGCTGATCA

>1149_S74_L001_R1_001.fastq_124_1a_13
CCCCAACAACAGCGCTAGTAGCGGCTCAGCTACTCAGGGTCCCGCAAGCCATCTTGGACATGATCGCTGG
TGCCCACTGGGGAGTCCTAGCGGGCATCGCGTATTTCTCCATGGCGGGCAACTGGGCGAAGGTCCTGGTG
GTGCTGTTGCTGTTTGCCGGCGTCGATGCGGCTACCTACACCACCGGGGGAGCCGATGCTAGGCGCGCGG
CTACATTCGCCGGCCTCTTCAGTCCGGGCGCCAAGCAGGATGTCCAGCTGATCA

>1149_S74_L001_R1_001.fastq_125_1a_13
CCCCAACAACAGCGCTAGTAGCGGCTCAGCTACTCAGGGTCCCGCAAGCCATCTTGGACATGATCGCTGG
TGCCCACTGGGGAGTCCTAGCGGGCATAGCGTATTTCTCCATGGCGGGCAACTGGGCGAAGGTCCTGGTG
GTGCTGTTGCTGTTTGCTGGCGTCGATGCGGCTACCTATACCACCGGGGGAGCCGATGCTAGGCGCGCGG
CTACATTCGCCGGCCTCTTCAGTCCGGGCGCCAAGCAGGATGTCCAGCTGATCA

>1149_S74_L001_R1_001.fastq_126_1a_13
CCCCAACAACAGCGCTAGTAGCGGCTCAGCTACTCAGGGTCCCGCAAGCCATCTTGGACATGATCGCTGG
TGCCCACTGGGGAGTCCTAGCGGGCACAGCGTATTTCTCCATGGCGGGCAACTGGGCGAAGGTCCTGGTG
GTGCTGTTGCTGTTTGCCGGCGTCGATGCGGCTACCTACACCACCGGGGGAGCCGATGCTAGGCGCGCGG
CTACATTCGCCGGCCTCTTCAGTCCGGGCGCCAAGCAGGATGTCCAGCTGATCA

>1149_S74_L001_R1_001.fastq_127_1a_13
CCCCAACAACAGCGCTAGTAGCGGCTCAGCTACTCAGGGTCCCGCAAGCCATCTTGGACATGATCGCTGG
TGCCCACTGGGGAGTCCTAGCGGGCATAGCGTATTTCTCCATGGCGGGCAACTGGGCGAAGGTCCTGGTG
GTGCTGTTGCTGTTTGCCGGTGTCGATGCGGCTACCTACACCACCGGGGGAGCCGATGCTAGGCGCGCGG
CTACATTCGCCGGCCTCTTCAGTCCGGGCGCCAAGCAGGATGTCCAGCTGATCA

>1149_S74_L001_R1_001.fastq_128_1a_13
CCCCAACAGCAGCGCTAGTAGCGGCTCAGCTACTCAGGGTCCCGCAAGCCATCTTGGACATGATCGCTGG
TGCCCACTGGGGAGTCCTAGCGGGCATAGCGTATTTCTCCATGGCGGGCAACTGGGCGAAGGTCCTGGTG
GTGCTGTTGCTGTTTGCCGGCGTCGATGCGGCTACCTACACCACCGGGGGAGCCGATGCTAGGCGCGCGG
CTACATTCGCCGGCCTCTTCAGTCCGGGCGCCAAGCAGGATGTCCAGCTGATCA

>1149_S74_L001_R1_001.fastq_129_1a_12
CCCCAACAACAGCGCTAGTAGCGGCTCAGCTACTCAGGGTCCCGCAAGCCATCTTGGACATGATCGCTGG
CGCCCACTGGGGAGTCCTAGCGGGCATAGCGTATTTCTCCATGGCGGGCAACTGGGCGAAGGTCCTGGTG
GTGCTGTTGCTGTTTGCCGGCGTCGATGCGGCTACCTACACCACCGGGGGAGCCGATGCTAGGCGCGCGG
CTACATTCGCCGGCCTCTTCAGTTCGGGCGCCAAGCAGGATGTCCAGCTGATCA

>1149_S74_L001_R1_001.fastq_130_1a_12
CCCCAACAACAGCGCTAGTAGCGGCTCAGCTACTCAGGGTCCCGCAAGCCATCTTGGACATGATCGCTGG
TGCCCACTGGGGAGTCCTAGCGGGCATAGCGTATTTCTCCATGGCGGGCAACTGGGCGAAGGTCCTGGTG
GTGCTTTTGCTGTTTGCCGGCGTCGATGCGGCTACCTACACCACCGGGGGAGCCGATGCTAGGCGCGCGG
CTACATTCGCCGGCCTCTTCAGTCCGGGCGCCAAGCAGGATGTCCAGCTGATCA

>1149_S74_L001_R1_001.fastq_131_1a_12
CCCCAACAACAGCGCTAGTAGCGGCTCAGCTACTCAGGGTCCCGCAAGCCATCTTGGACATGATCGCTGG
TGCCCACTGGGGAGTCCTAGCGGGCATAGCGTATTTCTCCATGGCGGGCAACTGGGCGAAGGTCCTGGTG
GTGCTGTTGCTGTTTGCCGGCGTCGATGCGGCTACCTACACCACCGGGGGAGCCGATGCTAGGCGCGCTG
CTACATTCGCCGGCCTCTTCAGTCCGGGCGCCAAGCAGGATGTCCAGCTGATCA

>1149_S74_L001_R1_001.fastq_132_1a_12
CCCCAACAACAGCGCTAGTAGCGGCTCAGCTATTCAGGGTCCCGCAAGCCATCTTGGACATGATCGCTGG
TGCCCACTGGGGAGTCCTAGCGGGCATAGCGTATTTCTCCATGGCGGGCAACTGGGCGAAGGTCCTGGTG
GTGCTGTTGCTGTTTGCCGGCGTCGATGCGGCTACCTACACCACCGGGGGAGCCGATGCTAGGCGCGCGG
CTACATTCGCCGGCCTCTTCAGTCCGGGCGCCAAGCAGGATGTCCAGCTGATCA

>1149_S74_L001_R1_001.fastq_133_1a_12
CCCCAACAACAGCGCTAGTAGCGGCTCAGCTACTCAGGGTCCCGCAAGCCATCTTGGACATGATCGCTGG
TGCCCACTGGGGAGTCCTAGCGGGCATAGCGTATTTCTCCATGGCGGGCAACTGGGCGAAGGTCCTGGTG
GTGCTGTTGCTGTTTGCCGGCGTCGATGCGGCTACCTACACCACCGGGGGAGCCGATGCTAGGCGCGCGG
CTACATTCGCCGGCCTCTTCAGTCCGGGCGCCGAGCAGGATGTCCAGCTGATCA

>1149_S74_L001_R1_001.fastq_134_1a_12
CCCCAACAACAGCGCTAGTAGCGGCTCAGCTACTCAGGGTCCCGCAAGCCATCTTGGACATGATCGCTGG
TGCCCACTGGGGAGTCCTAGCGGGCATAGCGTATTTCTCCATGGCGGGCAATTGGGCGAAGGTCCTGGTG
GTGCTGTTGCTGTTTGCCGGCGTCGATGCGGCTACCTACACCACCGGGGGAGCCGATGCTAGGCGCGCGG
CTACATTCGCCGGCCTCTTCAGTCCGGGCGCCAAGCAGGATGTCCAGCTGATCA

>1149_S74_L001_R1_001.fastq_135_1a_12
CCCCCACAACAGCGCTAGTAGCGGCTCAGCTACTCAGGGTCCCGCAAGCCATCTTGGACATGATCGCTGG
TGCCCACTGGGGAGTCCTAGCGGGCATAGCGTATTTCTCCATGGCGGGCAACTGGGCGAAGGTCCTGGTG
GTGCTGTTGCTGTTTGCCGGCGTCGATGCGGCTACCTACACCACCGGGGGAGCCGATGCTAGGCGCGCGG
CTACATTCGCCGGCCTCTTCAGTCCGGGCGCCAAGCAGGATGTCCAGCTGATCA

>1149_S74_L001_R1_001.fastq_136_1a_12
CCCCAACAACGGCGCTAGTAGCGGCTCAGCTACTCAGGGTCCCGCAAGCCATCTTGGACATGATCGCTGG
TGCCCACTGGGGAGTCCTAGCGGGCATAGCGTATTTCTCCATGGCGGGCAACTGGGCGAAGGTCCTGGTG
GTGCTGTTGCTGTTTGCCGGCGTCGATGCGGCTACCTACACCACCGGGGGGGCCGATGCTAGGCGCGCGG
CTACATTCGCCGGCCTCTTCAGTTCGGGCGCCAAGCAGGATGTCCAGCTGATCA

>1149_S74_L001_R1_001.fastq_137_1a_12
CCCCAACAACAGCGCTAGTAGCGGCTCAGCTACTCAGGGTCCCGCAAGCCATCTTGGACATGATCGCTGG
TGCCCACTGGGGAGTCCTAGCGGGCATAGCGTATTTCTCCATGGCGGGCAACTGGGCGAAGGTCCTGGTG
GTGCTGTTGCTGTTTGCCGGCGTCGATGCGGCTACCTACACCACCGGGGGAGCCGATGCTAGGCGCGCGG
CTACATTCGCCGGCCTCTTCAGTCCGGGCGCCAAGCAGGATGTCCAGCTGATCG

>1149_S74_L001_R1_001.fastq_138_1a_12
CCCCAACAACGGCGCTAGTAGCGGCTCAGCTACTCAGGGTCCCGCAAGCCATCTTGGACATGATCGCTGG
TGCCCACTGGGGAGTCCTAGCGGGCATAGCGTATTTCTCCATGGCGGGCAACTGGGCGAAGGTCCTGGTG
GTGCTGTTGCTGTTTGCCGGCGTCGATGCGGCTACCTACACCACCGGGGGGGCCGATGCTAGGCGCGCGG
CTACATTCGCCGGCCTCTTCAGTCCGGGCGCCAAGCAGGATGTCCAGCTGATCA

>1149_S74_L001_R1_001.fastq_139_1a_12
CCCCAACAACAGCGCTAGTAGCGGCTCAGCTACTCAGGGTCCCGCAAGCCATCTTGGACATGATCGCTGG
TGCCCACTGGGGAGTCCTAGCGGGCATAGCGTATTTCTCCATGGCGGGCAACTGGGCGGAGGTCCTGGTG
GTGCTGTTGCTGTTTGCCGGCGTCGATGCGGCTACCTACACCACCGGGGGAGCCGATGCTAGGCGCGCGG
CTACATTCGCCGGCCTCTTCAGTCCGGGCGCCAAGCAGGATGTCCAGCTGATCA

>1149_S74_L001_R1_001.fastq_140_1a_12
CCCCAACAACAGCGCTAGTAGCGGCTCAGCTACTCAGGGTCCCGCAAGCCATCTTGGACATGATCGCTGG
TACCCACTGGGGAGTCCTAGCGGGCATAGCGTATTTCTCCATGGCGGGCAACTGGGCGAAGGTCCTGGTG
GTGCTGTTGCTGTTTGCCGGCGTCGATGCGGCTACCTACACCACCGGGGGAGCCGATGCTAGGCGCGCGG
CTACATTCGCCGGCCTCTTCAGTCCGGGCGCCAAGCAGGATGTCCAGCTGATCA

>1149_S74_L001_R1_001.fastq_141_1a_12
CCCCAACAACAGCACTAGTAGCGGCTCAGCTACTCAGGGTCCCGCAAGCCATCTTGGACATGATCGCTGG
TGCCCACTGGGGAGTCCTAGCGGGCATAGCGTATTTCTCCATGGCGGGCAACTGGGCGAAGGTCCTGGTG
GTGCTATTGCTGTTTGCCGGCGTCGATGCGGCTACCTACACCACCGGGGGAGCCGATGCTAGGCGCGCGG
CTACATTCGCCGGCCTTTTCAGTCCGGGCGCCAAGCAGGATGTCCAGCTGATCA

>1149_S74_L001_R1_001.fastq_142_1a_12
CCCCAACAACAGCGCTAGTAGCGGCTCAGCTACTCAGGGTCCCGCAAGCCATCTTGGACATGATCGCTGG
TGCCCACTGGGGAGTCCTAGCGGGCATAGCGTATTTCTCCATGGCGGGCAACTGGGCGAAGGTCCTGGTG
GTGCTGTTGCTGTTTGCCGGCGTCGATGCGGCTACCTACACCACCGGGGGAGCCGATGCCAGGCGCGCGG
CTACATTCGCCGGCCTCTTCAGTTCGGGCGCCAAGCAGGATGTCCAGCTGATCA

>1149_S74_L001_R1_001.fastq_143_1a_12
CCCCAACAACAGCGCTAGTAGCGGCTCAGCTACTCAGGGTCCCGCAAGCCATCTTGGACATGATCGCTGG
TGCCCACTGGGGAGTCCTAGCGGGCATAGCGTATTTCTCCATGGCGGGCAACTGGGCGAAGGTCCTGGTG
GTGCTGTTGCTGTTTGCCGGCGTCGATGCGGCTACCTACACCACCGGGGGAGCCGCTGCTAGGCGCGCGG
CTACATTCGCCGGCCTCTTCAGTCCGGGCGCCAAGCAGGATGTCCAGCTGATCA

>1149_S74_L001_R1_001.fastq_144_1a_12
CCCCAACAACAGCGCTAGTAGCGGCTCAGCTACTCAGGGTCCCGCAAGCCATCTTGGACATGATCGCTGG
TGCCCACTGGGGAGTCCTAGCGGGCATAGCGTATTTCTCCATGGCGGGCAACTGGGCGAAGGTCCTGGTG
GTGCTGTTGCTGTTTGCCGGCGTCGATGCGGCTACCTACACCACCGGGGGAGCCGATGCTAGGCGCGCGG
CTACATTCGCCGGCCTCTTCAGTCCGGGCGCCAAGCAGGATGTCCGGCTGATCA

>1149_S74_L001_R1_001.fastq_145_1a_12
CCCCAACAACAGCGCTAGTAGCGGCTCAGCTACTCAGGGTCCCGCAAGCCATCTTGGACGTGATCGCTGG
TGCCCACTGGGGAGTCCTAGCGGGCATAGCGTATTTCTCCATGGCGGGCAACTGGGCGAAGGTCCTGGTG
GTGCTGTTGCTGTTTGCCGGCGTCGATGCGGCTACCTACACCACCGGGGGAGCCGATGCTAGGCGCGCGG
CTACATTCGCCGGCCTCTTCAGTCCGGGCGCCAAGCAGGATGTCCAGCTGATCA

>1149_S74_L001_R1_001.fastq_146_1a_12
CCCCAACAACAGCGCTAGTAGCGGCTCAGCTACTCAGGGTCCCGCAAGCCATCTTGGACATGATCGCTGG
TGCCCACTGGGGAGTCCTAGCGGGCATAGCGTATTTTTCCATGGCGGGCAACTGGGCGAAGGTCCTGGTG
GTGCTGTTGCTGTTTGCCGGCGTCGATGCGGCTACCTACACCACCGGGGGAGCCGATGCTAGGCGCGCGG
CTACATTCGCCGGCCTCTTCAGTCCGGGCGCCAAGCAGGATGTCCAGCTGATCA

>1149_S74_L001_R1_001.fastq_147_1a_12
CCCCAACAACAGCGCTAGTAGCGGCTCAGCTACTCAGGGTCCCGCAAGCCATCTTGGACATGATCGCTGG
TGCCCACTGGGGAGTCCTAGCGGGCATAGCGTATTTCTCCATGGCGGGCAACTGGGCGAAGGTCCTGGTG
GTGCTGTTGCTGTTTGCCGGCGTCGATGCGGCTACCTACACCACCGGGGGAGCCGATGCTAGGCGCGCGG
CTACATTCGTCGGCCTTTTCAGTCCGGGCGCCAAGCAGGATGTCCAGCTGATCA

>1149_S74_L001_R1_001.fastq_148_1a_12
CCCCAACAACAGCGCTAGTAGCGGCTCAGCTACTCAGGGTCCCGCAAGCCATCTTGGACATGATCGCTGG
TGCCCACTGGGGAGTCCTAGCGGGCATAGCGTATTTCTCCATGGCGGGCAACTGGGCGAAGGTCCTGGTG
GTGCTATTGCTGTTTGCCGGCGTCGACGCGGCTACCTACACCACCGGGGGAGCCGATGCTAGGCGCGCGG
CTACATTCGCCGGCCTCTTCAGTCCGGGCGCCAAGCAGGATGTCCAGCTGATCA

>1149_S74_L001_R1_001.fastq_149_1a_11
CCCCAACAACAGCGCTAGTAGCGGCTCAGCTACTCAGGGTCCCGCAAGCCATCTTGGACATGATCGCTGG
TGCCCACTGGGGAGTCCTAGCGGGCATAGCGTATTTCTCCATGGCGGGCAACTGGGCGAAGGTCCTGGTG
GCGCTGTTGCTGTTTGCCGGCGTCGATGCGGCTACCTACACCACCGGGGGAGCCGATGCTAGGCGCGCGG
CTACATTCGCCGGCCTCTTCAGTCCGGGCGCCAAGCAGGATGTCCAGCTGATCA

>1149_S74_L001_R1_001.fastq_150_1a_11
CCCCAACAACAGCGCTAGTAGCGGCTCAGCTACTCAGGGTCCCGCAAGCCATCTTGGACATGATCGCTGG
TGCCCACTGGGGAGTCCTAGCGGGCGTAGCGTATTTCTCCATGGCGGGCAACTGGGCGAAGGTCCTGGTG
GTGCTGTTGCTGTTTGCCGGCGTCGATGCGGCTACCTACACCACCGGGGGAGCCGATGCTAGGCGCGCGG
CTACATTCGCCGGCCTCTTCAGTCCGGGCGCCAAGCAGGATGTCCAGCTGATCA

>1149_S74_L001_R1_001.fastq_151_1a_11
CCCCGACAACAGCGCTAGTAGCGGCTCAGCTACTCAGGGTCCCGCAAGCCATCTTGGACATGATCGCTGG
TGCCCACTGGGGAGTCCTAGCGGGCATAGCGTATTTCTCCATGGCGGGCAACTGGGCGAAGGTCCTGGTG
GTGCTGTTGCTGTTTGCCGGCGTCGATGCGGCTACCTACACCACCGGGGGAGCCGATGCTAGGCGCGCGG
CTACATTCGCCGGCCTCTTCAGTCCGGGCGCCAAGCAGGATGTCCAGCTGATCA

>1149_S74_L001_R1_001.fastq_152_1a_11
CCCCAACAACGGCGCTAGTAGCGGCTCAGCTGCTCAGGGTCCCGCAAGCCATCTTGGACATGATCGCTGG
TGCCCACTGGGGAGTCCTAGCGGGCATAGCGTATTTCTCCATGGCGGGCAACTGGGCGAAGGTCCTGGTG
GTGCTGTTGCTGTTTGCCGGCGTCGATGCGGCTACCTACACCACCGGGGGAGCCGATGCTAGGCGCGCGG
CTACATTCGCCGGCCTCTTCAGTCCGGGCGCCAAGCAGGATGTCCAGCTGATCA

>1149_S74_L001_R1_001.fastq_153_1a_11
CCCCAACAACAGCGCTAGTAGCGGCTCAGCTACTCAGGGTCCCGCAAGCCATCTTGGACATGATCGCTGG
TGCCCACTGGGGAGTCCTAGCGGGCATAGCGTATTTCTCCATGGCGGGCAACTGGGCGAAGGTCCTGGTG
GTGCTGTTGCTGTTTGCCAGCGTCGATGCGGCTACCTACACCACCGGGGGAGCCGATGCTAGGCGCGCGG
CTACATTCGCCGGCCTCTTCAGTCCGGGCGCCAAGCAGGATGTCCAGCTGATCA

>1149_S74_L001_R1_001.fastq_154_1a_11
CCCCAACAACTGCGCTAGTAGCGGCTCAGCTACTCAGGGTCCCGCAAGCCATCTTGGACATGATCGCTGG
TGCCCACTGGGGAGTCCTAGCGGGCATAGCGTATTTCTCCATGGCGGGCAACTGGGCGAAGGTCCTGGTG
GTGCTGTTGCTGTTTGCCGGCGTCGATGCGGCTACCTACACCACCGGGGGAGCCGATGCTAGGCGCGCGG
CTACATTCGCCGGCCTCTTCAGTCCGGGCGCCAAGCAGGATGTCCAGCTGATCA

>1149_S74_L001_R1_001.fastq_155_1a_11
CCCCAACAACAGCGCTAGTAGCGGCTCAGCTATTCAGGGTCCCGCAAGCCATCTTGGACATGATCGCTGG
TGCCCACTGGGGAGTCCTAGCGGGCATAGCGTATTTCTCCATGGCGGGCAACTGGGCGAAGGTCCTGGTG
GTGCTGTTGCTGTTTGCCGGCGTCGATGCGGCTACCTACACCACCGGGGGAGCCGATGCTAGGCGCGCGG
CTACATTCGCCGGCCTCTTCAGTTCGGGCGCCAAGCAGGATGTCCAGCTGATCA

>1149_S74_L001_R1_001.fastq_156_1a_11
CCCCAACAACAGCGCTAGTAGCGGCTCGGCTACTCAGGGTCCCGCAAGCCATCTTGGACATGATCGCTGG
TGCCCACTGGGGAGTCCTAGCGGGCATAGCGTATTTCTCCATGGCGGGCAACTGGGCGAAGGTCCTGGTG
GTGCTGTTGCTGTTTGCCGGCGTCGATGCGGCTACCTACACCACCGGGGGAGCCGATGCTAGGCGCGCGG
CTACATTCGCCGGCCTCTTCAGTCCGGGCGCCAAGCAGGATGTCCAGCTGATCA

>1149_S74_L001_R1_001.fastq_157_1a_11
CCCCAACAACAGCGCTAGTAGCGGCTCAGCTACTCAGGGTCCCGCAAGCCATCTTGGACATGATCGCTGG
TGCCCACTGGGGAGTCCTAGCGGGCATAGCGTATTTCTCCATGGCGGGCAACTGGGCGAAGGTCCTGGTG
GTGCTGTTGCTGTTTGCCGGCGTCGATGCGGCTACCTACACCACCGGGGGAGCCGGTGCTAGGCGCGCGG
CTACATTCGCCGGCCTCTTCAGTCCGGGCGCCAAGCAGGATGTCCAGCTGATCA

>1149_S74_L001_R1_001.fastq_158_1a_11
CCCCAACAACAGCGCTAGTAGCGGCTCAGCTACTCAGGGTCCCGCAAGCCATCGTGGACATGATCGCTGG
TGCCCACTGGGGAGTCCTAGCGGGCATAGCGTATTTCTCCATGGCGGGCAACTGGGCGAAGGTCCTGGTG
GTGCTGTTGCTGTTTGCCGGCGTCGATGCAGCTACCTACACCACCGGGGGAGCCGATGCTAGGCGCGCGG
CTACATTCGCCGGCCTCTTCAGTCCGGGCGCCAAGCAGGATGTCCAGCTGATCA

>1149_S74_L001_R1_001.fastq_159_1a_11
CCCCAACAACAGCGCTAGTAGCGGCTCAGCTACTCAGGGTCCCGCAAGCCATCTTGGACATGATCGCTGG
TGCCCACTGGGGAGTCCTAGCGGGCATAGCGTATTTCTCCATGGCGGGCAACTGGGCGAAGGTCCTGGTG
GTGCTGTTGCTGTTTGCCGGCGTCGATGCGGCCACCTACACCACCGGGGGAGCCGATGCTAGGCGCGCGG
CTACATTCGCCGGCCTCTTCAGTGCGGGCGCCAAGCAGGATGTCCAGCTGATCA

>1149_S74_L001_R1_001.fastq_160_1a_11
CCCCAACAACAGCGCTAGTAGCGGCTCAGCTACTCAGGGTCCCGCAAGCCATCTTAGACATGATCGCTGG
TGCCCACTGGGGAGTCCTAGCGGGCATAGCGTATTTCTCCATGGCGGGCAACTGGGCGAAGGTCCTGGTG
GTGCTGTTGCTGTTTGCCGGCGTCGATGCGGCTACCTACACCACCGGGGGAGCCGATGCTAGGCGCGCGG
CTACATTCGCCGGCCTCTTCAGTCCGGGCGCCAAGCAGGATGTCCAGCTGATCA

>1149_S74_L001_R1_001.fastq_161_1a_11
CCCCAACAACAGCGCTAGTAGCGGCTCAGCTACTCAGGGTCCCGCAAGCCATCTCGGACATGATCGCTGG
TGCCCACTGGGGAGTCCTAGCGGGCATAGCGTATTTCTCCATGGCGGGCAACTGGGCGAAGGTCCTGGTG
GTGCTGTTGCTGTTTGCCGGCGTCGATGCGGCTACCTACACCACCGGGGGAGCCGATGCTAGGCGCGCGG
CTACATTCGCCGGCCTCTTCAGTCCGGGCGCCAAGCAGGATGTCCAGCTGATCA

>1149_S74_L001_R1_001.fastq_162_1a_10
CCCCAACAACAGCGCTAGTAGCGGCTCAGCTACTCAGGGTCCCGCAAGCCATCTTGGATATGATCGCTGG
TGCCCACTGGGGAGTCCTAGCGGGCATAGCGTATTTCTCCATGGCGGGCAACTGGGCGAAGGTCCTGGTG
GTGCTGTTGCTGTTTGCCGGCGTCGATGCGGCTACCTACACCACCGGGGGAGCCGATGCTAGGCGCGCGG
CTACATTCGCCGGCCTCTTCAGTCCGGGCGCCAAGCAGGATGTCCAGCTGATCA

>1149_S74_L001_R1_001.fastq_163_1a_10
CCCCAACAACAGCGCTAGTAGCGGCTCAGCTACTCAGGGTCCCGCAAGCCATCTTGGACATGATCGCTGG
TGCCCACTGGGGAGTCCTAGCGGGCATAGCGTATTTCTCCATGGCGGGCAACTGGGCGAAGGTCCTGGTG
GTGCTGTTGCTGTTTGCCGGCGTCGATGCGGCCACCTACACCACCGGGGGAGCCGATGCTAGGCGCGCGG
CTACATTCGCCGGCCTTTTCAGTCCGGGCGCCAAGCAGGATGTCCAGCTGATCA

>1149_S74_L001_R1_001.fastq_164_1a_10
CCCCAACAACAGCGCTAGTAGCGGCTCAGCTACTCAGGGTCCCGCAAGCCATCTTGGACATGATCGCTGG
TGCCCACTGGGGAGTCCTAGCGGGCATAGCGTATTTCTCCATGGCGGGCAACTGGGCGAAGGTCCTGGTG
GTGCTGTTGCTGTTTGCCGGCGTCGATGCGGCTGCCTACACCACCGGGGGAGCCGATGCTAGGCGCGCGG
CTACATTCGCCGGCCTCTTCAGTCCGGGCGCCAAGCAGGATGTCCAGCTGGTCA

>1149_S74_L001_R1_001.fastq_165_1a_10
CCCCAACAACAGCGCTAGTAGCGGCTCAGCTACTCAGGGTCCCGCAAGCCATCTTGGACATGATCGCTGG
TGCCCACTGGGGAGTCCTAGCGGGCATAGCGTATTTCTCCATGGTGGGCAACTGGGCGAAGGTCCTGGTG
GTGCTGTTGCTGTTTGCCGGCGTCGATGCGGCTACCTACACCACCGGGGGAGCCGATGCTAGGCGCGCGG
CTACATTCGCCGGCCTCTTCAGTCCGGGCGCCAAGCAGGATGTCCAGCTGATCA

>1149_S74_L001_R1_001.fastq_166_1a_10
CCCCAACAACAGCACTAGTAGCGGCTCAGCTACTCAGGGTCCCGCAAGCCATCTTGGACATGATCGCTGG
TGCCCACTGGGGAGTCCTAGCGGGCATAGCGTATTTCTCCATGGCGGGCAACTGGGCGAAGGTCCTGGTG
GTGCTATTGCTGTTTGCCGGCGTCGATGCGGCTACCTACACCACCGGGGGAGCCGATGCTAGGCGCGCGG
CTACATTCGCCGGCCTCTTCAGTCCGGGCGCCAAGCAGGATGTCCAGCTGATCA

>1149_S74_L001_R1_001.fastq_167_1a_10
CCCCAACAACAGCGCTAGTAGCGGCTCAGCTACTCAGGGTCCCGCAAGCCATCTTGGACATGATCGCTGG
TGCCCACTGGGGAGTCCTAGCGGGCATAGCGTATTTCTCCATGGCGGGCAACTGGGCGAAGGTCCTGGTG
GTGCTGTTGCTGTTTGCCGGCGTCGATGCGGCTACCTACGCCACCGGGGGAGCCGATGCTAGGCGCGCGG
CTACATTCGCCGGCCTCTTCAGTCCGGGCGCCAAGCAGGATGTCCAGCTGATCA

>1149_S74_L001_R1_001.fastq_168_1a_10
CTCCAACAACAGCGCTGGTAGCGGCTCAGCTGCTCAGGGTCCCGCAAGCCATCTTGGACATGATCGCTAG
TGCCCACTGGGGAGTCCTAGCGGGCATAGCGTATTTCTCCATGGCGGGCAACTGGGCGAAGGTCCTGGTG
GTGCTGTTGCTGTTTGCCGGCGTCGATGCGGCTACCTACACCACCGGGGGAGCCGATGCTAGGCGCGCGG
CTACATTCGCCGGCCTCTTCAGTCCGGGCGCCAAGCAGGATGTCCAGCTGATCA

>1149_S74_L001_R1_001.fastq_169_1a_10
CCCCAACAACAGCGCTAGTAGCGGCTCAGCTACTCAGGGTCCCGCAAGCCATCTTGGACATGATCGCTGG
TGCCCACTGGGGAGTCCTAGCGGGCATAGCGTATTTCTCCATGGCGGGCAACTGGGCGAAGGTCCTGGTG
GTGCTGTTGCTGTTTGCCGGCGTCGATGCGGCTACCTACACCACCGGGGGAGCCGATGCTAGGCGCGCGG
CTACATTCGCCGGCCTCTTCAGTCCGGGCGCCAAGCAGGATGTTCAGCTGATCA

>1149_S74_L001_R1_001.fastq_171_1a_10
CCCCAACAACAGCGCTAGTAGCGGCTCAGCTACTCAGGGTCCCGCAAGCCATCTTGGACATGATCGCTGG
TGCCCACTGGGGAGTCCTAGCGGGCATAGCGTATTTCTCCATGGCGGGCAACTGGGCGAAGGTCCTGGTG
GTGCTGTTGCTGTTTGCTGGCGTCGATGCGGCTACCTACACCACCGGGGGAGCCGATGCTAGGCGCGCGG
CTACATTCGCCGGCCTCTTCAGTCCGGGCGCCAAGCAGGATGTCCAGCTGATCA

>1149_S74_L001_R1_001.fastq_172_1a_10
CCCCAACAACAGCGCTAGTAGCGGCTCAGCTATTCAGGGTCCCGCAAGCCATCTTGGACATGATCGCTGG
TGCCCACTGGGGAGTCCTAGCGGGCATAGCGTATTTCTCCATGGCGGGCAACTGGGCGAAGGTCCTGGTG
GTGCTGTTGCTGTTTGCCGGCGTCGATGCGGGTACCTACACCACCGGGGGAGCCGAGGCTAAGCGCGCGG
CTACATTCGCCGGCCTCTTCAGTTCGGGCGCCAAGCAGGATGTTCAGCTGATCA

>1149_S74_L001_R1_001.fastq_173_1a_10
CCCCAACAACAGCGCTAGCAGCGGCTCAGCTACTCAGGGTCCCGCAAGCCATCTTGGACATGATCGCTGG
TGCCCACTGGGGAGTCCTAGCGGGCATAGCGTATTTCTCCATGGCGGGCAACTGGGCGAAGGTCCTGGTG
GTGCTGTTGCTGTTTGCCGGCGTCGATGCGGCTACCTACACCACCGGGGGAGCCGATGCTAGGCGCGCGG
CTACATTCGCCGGCCTCTTCAGTCCGGGCGCCAAGCAGGATGTCCAGCTGATCA

>1149_S74_L001_R1_001.fastq_174_1a_10
CCCCAACAACAGCGCTAGTAGCGGCTCAGCTACTCAGGGTCCCGCAAGCCATCTTGGACATGATCGCTGG
TGCCCACTGGGGAGTCCTAGCGGGCATAGCGTATTTCTCCATGGCGGGCAACTGGGCGAAGGTCCTGGTG
GTGCTGTTGCTGTTTGCCGGCGTCGATGCGGCTACCTACACCACCGGGGGAGCCGATGCTAGGCGCGCGG
CTACATTCGCCGGCCTCTTCAGTCCAGGCGCCAAGCAGGATGTCCAGCTGATCA

>1149_S74_L001_R1_001.fastq_175_1a_10
CCCCAACAACAGCGCTAGTAGCGGCTCAGCTACTCAGGGTCCCGCAAGCCATCTTGGACATGATCGCTGG
TGCCCACTGGGGAGTCCTAGCGGGCATAGCGTATTTCTCCATGGCGGGCAACTGGGCGAAGGTCCTGGTG
GTGCTGTTGCTGTTTGCCGGCGTCGATGCGGCTACCTACACCACCGGGGGAACCGATGCTAGGCGCGCGG
CTACATTCGCCGGCCTCTTCAGTCCGGGCGCCAAGCAGGATGTCCAGCTGATCA

>1149_S74_L001_R1_001.fastq_176_1a_10
CCCCAACAACAGCGCTAGTAGCGGCTCAGCTACTCAGGGTCCCGCAAGCCATCTTGGACATGATCGCTGG
TGCCCACTGGGGAGTCCTAGCGGGCATAGCGTATTTCTCCATGGCGGGCAACTGGGCGAAGGTCCTGGTG
GTGCTGTTGCTGTTTGCCGGCGTCGATGCGGCTACCTACACCACCGGGGGAGCCGATGCTAGGCGCGCGG
CTACATTCGCCGGCCTCTTCAGTGCGGGCGCCAAGCAGGATGTCCAGCTGATCA

>1149_S74_L001_R1_001.fastq_177_1a_10
CCCCAACAACAGCGCTAGTAGCGGCTCAGCTACTCAGGGTCCCGCAAGCCATCTTGGACATGATCGCTGG
TGCCCACTGGGGAGTCCTAGCGGGCATAGCGTATTTCTCCATGGCGGGCAACTGGGCGAGGGTCCTGGTG
GTGCTGTTGCTGTTTGCCGGCGTCGATGCGGCTACCTACACCACCGGGGGAGCCGATGCTAGGCGCGCGG
CTACATTCGCCGGCCTCTTCAGTCCGGGCGCCAAGCAGGATGTCCAGCTGATCA

>1149_S74_L001_R1_001.fastq_178_1a_10
CCCCAACAACAGCGCTAGTAGCGGCTCAGCTACTCAGGGTCCCGCAAGCCATCTTGGACATGACCGCTGG
TGCCCACTGGGGAGTCCTAGCGGGCATAGCGTATTTCTCCATGGCGGGCAACTGGGCGAAGGTCCTGGTG
GTGCTGTTGCTGTTTGCCGGCGTCGATGCGGCTACCTACACCACCGGGGGAGCCGATGCTAGGCGCGCGG
CTACATTCGCCGGCCTCTTCAGTCCGGGCGCCAAGCAGGATGTCCAGCTGATCA

>1149_S74_L001_R1_001.fastq_179_1a_10
CCCCAACAACAGCGCTAGTAGCGGCTCAGCTACTCAGGGTCCCGCAAGCCATCTTGGACATGATCGCTGG
TGCCCACTGGGGAGTCCTAGCGGGCATAGCGTATTTCTCCATGGCGGGAAACTGGGCGAAGGTCCTGGTG
GTGCTGTTGCTGTTTGCCGGCGTCGATGCGGCTACCTACACCACCGGGGGAGCCGATGCTAGGCGCGCGG
CTACATTCGCCGGCCTCTTCAGTTCGGGCGCCAAGCAGGACGTCCAGCTGATCA

>1149_S74_L001_R1_001.fastq_180_1a_10
CCCCAACAACAGCGCTAGTAGCGGCTCAGCTACTCAGGGTCCCGCAAGCCATCTTGGACATGATCGCTGG
TGCCCACTGGGGAGTCCTAGCGGGCATAGCGTATTTCTCCATGGCGGGCAACTGGGCGAAGGTCCTGGTG
GTGCTGTTGCTGTTTGCCGGCGTCGATGCAGCTACCTACACCACCGGGGGAGCCGATGCTAGGCGCGCGG
CTACATTCGCCGGCCTCTTCAGTTCGGGCGCCAAGCAGGATGTCCAGCTGATCA

>1149_S74_L001_R1_001.fastq_181_1a_10
CCCCAACAACAGCGCTAGTAGCGGCTCAGCTACTCAGGGTCCCGCAAGCCATCGTGGACATGATCGCTGG
TGCCCACTGGGGAGTCCTAGCGGGCATAGCGTATTTCTCCATGGCGGGCAACTGGGCGAAGGTCCTGGTG
GTGCTGTTGCTGTTTGCCGGCGTCGATGCGGCTACCTACACCACCGGGGGAGCCGATGCTAGGCGCGCGG
CTACATTCGCCGGCCTCTTCAGTCCGGGCGCCAAGCAGGATGTCCAGCTGATCA

>1149_S74_L001_R1_001.fastq_182_1a_10
CCCCAACAACAGCGCTAGTAGCGGCTCAGCTGCTCAGGGTCCCGCAAGCCATCTTGGACATGATCGCTGG
TGCCCACTGGGGAGTCCTAGCGGGCATAGCGTATTTCTCCATGGCGGGCAACTGGGCGAAGGTCCTGGTG
GTGCTGTTGCTGTTTGCCGGCGTCGATGCGGCTACCTACACCACCGGGGGAGCCGATGCTAGGCGCGCGG
CTTCATTCGCCGGCCTCTTCAGTCCGGGCGCCAAGCAGGATGTCCAGCTGATCA

>1149_S74_L001_R1_001.fastq_183_1a_10
CCCCAACAACAGCGCTAGTAGCGGCTCAGCTACTCAGGGTCCCGCAAGCCATCTTGGACATGATCGCTGG
TGCCCACTGGGGAGTCCTAGCGGGCATAGCGTATTTCTCCATAGCGGGCAACTGGGCGAAGGTCCTGGTG
GTGCTGTTGCTGTTTGCCGGCGTCGATGCGGCTACCTACACCACCGGGGGAGCCGATGCTAGGCGCGCGG
CTACATTCGCCGGCCTCTTCAGTCCGGGCGCCAAGCAGGATGTCCAGCTGATCA

>1149_S74_L001_R1_001.fastq_184_1a_10
CCCCAACAACAGCGCTAGTAGCGGCTCAGCTACTCAGGGTCCCGCAAGCCATCTTGGACATGATCGCTGG
TGCCCACTGGGGAGTCCTAGCGGGCATAGCGTATTTCTCCATGGCGGGCAACTGGGCGAAGGTCCTGGTG
GTGCTGTTGCTGTTCGCCGGCGTCGATGCGGGTACCTACACCACCGGGGGAGCCGAAGCTAAGCGCGCGG
CTACATTCGCCGGCCTCTTCAGTCCGGGCGCCAAGCAGGATGTCCAGCTGATCA

>1149_S74_L001_R1_001.fastq_185_1a_10
CCCCAACAACAGCGCTAGTAGCGGCTCAGCTACTCAGGGTCCCGCAAGCCATCTTGGACATGATCGCTGG
TGCCCACTGGGGAGTTCTAGCGGGCATAGCGTATTTCTCCATGGCGGGCAACTGGGCGAAGGTCCTGGTG
GTGCTGTTGCTGTTTGCCGGCGTCGATGCGGCTACCTACACCACCGGGGGAGCCGATGCTAGGCGCGCGG
CTACATTCGCCGGCCTCTTCAGTCCGGGCGCCAAGCAGGATGTCCAGCTGATCA

>1149_S74_L001_R1_001.fastq_186_1a_10
CCCCAACAACAGCGCTAGTAGCGGCTCAGCTACTCAGGGTCCCGCAAGCCATCTTGGACATGATCGCTGG
TGCCCACTGGGGAGTCCTAGCGGGCATAGCGTATTTCTCCATGGCGGGCAACTGGGCGAAGGTTCTGGTG
GTGCTGTTGCTGTTTGCCGGCGTCGATGCGGCTACCTACACCACCGGGGGAGCCGATGCTAGGCGCGCGG
CTACATTCGCCGGCCTCTTCAGTCCGGGCGCCAAGCAGGATGTCCAGCTGATCA

>1149_S74_L001_R1_001.fastq_187_1a_10
CCCCAACAACAGCGCTAGTAGCGGCTCAGCTGCTCAGGGTCCCGCAAGCCATCTTGGACATGATCGCTGG
TGCCCACTGGGGAGTCCTAGCGGGCATAGCGTATTTCTCCATGGCGGGCAACTGGGCGAAGGTCCTGGTG
GTGCTGTTGCTGTTTGCCGGCGTCGATGCAGCTACCTACACCACCGGGGGAGCCGATGCTAGGCGCGCGG
CTACATTCGCCGGCCTCTTCAGTCCGGGCGCCAAGCAGGATGTCCAGCTGATCA

>1149_S74_L001_R1_001.fastq_188_1a_9
CCCCAACAACAGCGCTAGTAGCGGCTCAGCTACTCAGGGTCCCGCAAGCCATCTTGGACATGATCGCTGG
TGCCCACTGGGGAGTCCTAGCGGGCATAGCGTATTTCTCCATGGCGGGCAACTGGGCGAAGGTCCTGGTG
GTGCTGTTGCTGTTCGCCGGCGTCGATGCAGCTACCTACACCACCGGGGGAGCCGATGCTAGGCGCGCGG
CTACATTCGCCGGCCTCTTCAGTCCGGGCGCCAAGCAGGATGTCCAGCTGATCA

>1149_S74_L001_R1_001.fastq_189_1a_9
CCCCAACAACAGCGCTAGTAGCGGCTCAGCTACTCAGGGTCCCGCAAGCCATCTTGGACATGATCGCTGG
TGCCCACTGGGGAGTCCTAGCGGGCATAGCGTATTTCTCCGTGGCGGGCAACTGGGCGAAGGTCCTGGTG
GTGCTGTTGCTGTTTGCCGGCGTCGATGCGGCTACCTACACCACCGGGGGAGCCGATGCTAGGCGCGCGG
CTACATTCGCCGGCCTCTTCAGTCCGGGCGCCAAGCAGGATGTCCAGCTGATCA

>1149_S74_L001_R1_001.fastq_190_1a_9
CCCCAACAACAGCGCTAGTAGCGGCTCAGCTACTCAGGGTCCCGCAAGCCATCTTGGACATGATCGCTGG
TGCCCACTGGGGAGTCCTAGCGGGCATAGCGTATTTCTCCATGGCGGGCAACTGGGCGAAGGTCCTGGTG
GTGCTGTTGCTGTTTGCCGGCGTCGATGCGGCTACCTACACCACCGGGGGAGCCGATGCTAGGTGCGCGG
CTACATTCGCCGGCCTCTTCAGTCCGGGCGCCAAGCAGGATGTCCAGCTGATCA

>1149_S74_L001_R1_001.fastq_191_1a_9
CCCCAACAACAGCGCTAGTAGCGGCTCAGCTACTCAGGGTCCCGCAAGCCATCTTGGACATGATCGCTGG
TGCCCACTGGGGAGTCCTAGCGGGCATAGCGTATTTCTCCATGGCGGGCAACTGGGCGAAGGTCCTGGTG
GTGCTGTTGCTGTTTGCCGGCGTCGATGCGGGTACCTACACCACCGGGGGAGCCGATGCTAGGCGCGCGG
CTACATTCGCCGGCCTCTTCAGTCCGGGCGCCAAGCAGGATGTCCAGCTGATCA

>1149_S74_L001_R1_001.fastq_192_1a_9
CCCCAACAACAGCGCTAGTAGCGGCTCAGCTACTCAGGGTCCCGCAAGCCATCTTGGACATGATCGCTGG
TGCCCACTGGGGAGTCCTAGCGGGCATAGCGTATCTCTCCATGGCGGGCAACTGGGCGAAGGTCCTGGTG
GTGCTGTTGCTGTTTGCCGGCGTCGATGCGGCTACCTACACCACCGGGGGAGCCGATGCTAGGCGCGCGG
CTACATTCGCCGGCCTCTTCAGTCCGGGCGCCAAGCAGGATGTCCAGCTGATCA

>1149_S74_L001_R1_001.fastq_193_1a_9
CCCCAACAACAGCGCTAGTAGCGGCTCAGCTACTCAGGGTCCCGCAAGCCATCTTGGACATGATCGCTGG
TGCCCACTGGGGAGTCCTAGCGGGCATAGCGTATTTCTCCATGGCGGGCAACTGGGCGAAGGTCCTGGTG
GTGCTGTTGCTGTTTGCCGGCGTCGATGCGGCTACCTATACCACCGGGGGAGCCGATGCTAGGCGCGCGG
CTACATTCGCCGGCCTCTTCAGTCCGGGCGCCAAGCAGGATGTCCAGCTAATCA

>1149_S74_L001_R1_001.fastq_194_1a_9
CCCCAACGACAGCGCTAGTAGCGGCTCAGTTACTCAGGGTCCCGCAAGCCATCTTGGACATGATCGCTGG
TGCCCACTGGGGAGTCCTAGCGGGCATAGCGTATTTCTCCATGGCGGGCAACTGGGCGAAGGTCCTGGTG
GTGCTGTTGCTGTTTGCCGGCGTCGATGCGGCTACCTACACCACCGGGGGAGCCGATGCTAGGCGCGCGG
CTACATTCGCCGGCCTCTTCAGTCCGGGCGCCAAGCAGGATGTCCAGCTGATCA

>1149_S74_L001_R1_001.fastq_195_1a_9
CCCCAACAACAGCGCTAGTAGCGGCTCAGCTACTCAGGGTCCCGCAAGCCATCTTGGACATGATCGCTGG
TGCCCACTGGGGAGTCCTAGCGGGCATAGCGTATTTCTCCATGGCGGGCAACTGGGCGAAGGTCCTGGTG
GTGCTGTTGCTGTTTGCCGGCGTCGATGCGGCTACCTACACCACCGGGGGAGCCGATGCTAGGCGCGCGG
CTACATTCGCCGGCCTCTTTAGTCCGGGCGCCAAGCAGGATGTCCAGCTGATCA

>1149_S74_L001_R1_001.fastq_196_1a_9
CCCCAACAACAGCGCTAGTAGCGGCTCAGCTACTCAGGGTCCCGCAAGCCATCTTGGACATGATCGCTGG
TGCCCACTGGGGAGTCCTAGCGGGCATAGCGTATTTCTCCATGGCGGGCAACTGGGCGAAGGTCCTGGTG
GTACTGTTGCTGTTTGCCGGCGTCGATGCGGCCACCTACACCACCGGGGGAGCCGATGCTAGGCGCGCGG
CTACATTCGCCGGCCTCTTCAGTCCGGGCGCCAAGCAGGATGTCCAGCTGATCA

>1149_S74_L001_R1_001.fastq_197_1a_9
CCCCAACAACAGCGCTAGTAGCGGCTCAGCTACTCAGGGTCCCGCAAGCCATCTTGGACATGATCGCTGG
TGCCCACTGGGGAGTCCTAGCGGGCATAGCGTATTTCTCCATGGCGGGCAACTGGGCGAAGGTCCTGGTG
GTGCTGTTGCTGTTTGCCGGCGTCGATGCGGCCACCTACACCACCGGGGGAGCCGATGCTAGGCGCGCGG
CTACATTCGCCGGCCTCTTCAGTTCGGGCGCCAAGCAGGATGTCCAGTTGATCA

>1149_S74_L001_R1_001.fastq_198_1a_9
CCCCAACAACAGCGCTAGTAGCGGCTCAGCTACTCAGGGTCCCGCAAGCCATCTTGGACATGATCGCTGG
TGCCCACTGGGGAGTCCTAGCGGGCATAGCGTATTTCTCCATGGCGGGCAACTGGGCGAAGGTCCTGGTG
GTGCTGTTGCCGTTTGCCGGCGTCGATGCGGCTACCTACACCACCGGGGGAGCCGATGCTAGGCGCGCGG
CTACATTCGCCGGCCTCTTCAGTCCGGGCGCCAAGCAGGATGTCCAGCTGATCA

>1149_S74_L001_R1_001.fastq_200_1a_9
CCCCGACGACAGCGCTAGTAGCGGCTCAGCTACTCAGGGTCCCGCAAGCCATCTTGGACATGATCGCTGG
TGCCCACTGGGGAGTCCTAGCGGGCATAGCGTATTTCTCCATGGCGGGCAACTGGGCGAAGGTCCTGGTG
GTGCTGTTGCTGTTTGCCGGCGTCGATGCGGCTACCTACACCACCGGGGGAGCCGATGCTAGGCGCGCGG
CTACATTCGCCGGCCTCTTCAGTCCGGGCGCCAAGCAGGATGTCCAGCTGATCA

>1149_S74_L001_R1_001.fastq_201_1a_9
CCCCAACAACAGCGCTAGTAGCGGCTCAGCTACTCAGGGTCCCGCAAGCCATCTTGGACATGATCGCTGG
TGCCCACTGGGGAGTCCTAGCGGGCATAGCGTATTTCTCCATGGCGGGCAACTGGGCGAAGGTCCTGGTG
GTGCTGTTGCTGTTTGCCGGCGTCGATGCGGCTACCTGCACCACCGGGGGAGCCGATGCTAGGCGCGCGG
CTACATTCGCCGGCCTCTTCAGTCCGGGCGCCAAGCAGGATGTCCAGCTGATCA

>1149_S74_L001_R1_001.fastq_202_1a_9
CCCCAACAACAGCGCTAGTAGCGGCTCAGCTACTCAGGGTCCCGCAAGCCATCTTGGACATGATCGCTGG
TGCCCACTGGGGAGTCCTAGCGGGCATAGCGTATTTCTCCATGGCGGGCAACTGGGCGAAGGTCCTGGTG
GTGCTGTTGCTGTTTGCCGGCGTCGGTGCGGCTACCTACACCACCGGGGGAGCCGATGCTAGGCGCGCGG
CTACATTCGCCGGCCTCTTCAGTCCGGGCGCCAAGCAGGATGTCCAGCTGATCA

>1149_S74_L001_R1_001.fastq_203_1a_9
CCCCAACAACAGCGCTAGTAGCGGCTCAGCTACTCAGGGTCCCGCAAGCCATCTTGGACATGATCGCTGG
TGCCCACTGGGGAGTCCTAGCGGGCATAGCGTATTTCTCCATGGCGGGCAACTGGGCGAAGGTCCTGGTG
GTGCTGTTGCTGCTTGCCGGCGTCGATGCGGCTACCTACACCACCGGGGGAGCCGATGCTAGGCGCGCGG
CTACATTCGCCGGCCTCTTCAGTCCGGGCGCCAAGCAGGATGTCCAGCTGATCA

>1149_S74_L001_R1_001.fastq_204_1a_9
CCCCAACAACAGCGCTAGTAGCGGCTCAGCTACTCAGGGTCCCGCAAGCCATCTTGGACATGATCGCTGG
TGCCCACTGGGGAGTCCTAGCGGGCATAGCGTATTTCTCCATGGCGGGCAACTGGGCGAAGGTCCTGGTG
GTGCTGTTGCTGTTTGCCGGCGTCGATGCGGCTACCTACACCACCGGGGGAGCCGATGCTAGGCGCGCGG
CTACATTCGCCGGCCTCTTCAGTCCGGGCGCCAAGCAGGATGTCCAGCCGATCA

>1149_S74_L001_R1_001.fastq_205_1a_9
CCCCAACAACAGCGCTAGTAGCGGCTCAGCTACTCAGGGTCCCGCAAGCCATCTTGGACATGATCGCTGG
TGCCCACTGGGGAGTCCTAGCGGGCATAGCGTATTTCTCCATGGCGGGCAACTGGGCGAAGGTCCTGGTG
GTGCTGTTGCTGTTTGCCGGCGCCGATGCGGCTACCTACACCACCGGGGGAGCCGATGCTAGGCGCGCGG
CTACATTCGCCGGCCTCTTCAGTCCGGGCGCCAAGCAGGATGTCCAGCTGATCA

>1149_S74_L001_R1_001.fastq_206_1a_9
CCCCAACAACAGCGCTAGTAGCGGCTCAGCTACTCAGGGTCCCGCAAGCCATCTTGGACATGATCGCTGG
TGCCCACTGGGGAGTCCTGGCGGGCATAGCGTATTTCTCCATGGCGGGCAACTGGGCGAAGGTCCTGGTG
GTGCTGTTGCTGTTTGCCGGCGTCGATGCGGCTACCTACACCACCGGGGGAGCCGATGCTAGGCGCGCGG
CTACATTCGCCGGCCTCTTCAGTCCGGGCGCCAAGCAGGATGTCCAGCTGATCA

>1149_S74_L001_R1_001.fastq_207_1a_9
CCCCAACAACAGCGCTAGTAGCGGCTCAGCTACTCAGGGTCCCGCAAGCCATCTTGGACATGATCGCTGG
TGCCCACTGGGGAGTCCTAGCGGGCATAGCGTATTTCTCCATGGCGGGCAACTGGGCGAAGGTCCTGGTG
GTGCTATTGCTGTTTGCCGGCGTCGATGCGGCTACCTACACCACCGGGGGAGCCGATGCTAGGCGCGCGG
CTACATTCGCCGGCCTCTTCAGCCCGGGCGCCAAGCAGGATGTCCAGCTGATCA

>1149_S74_L001_R1_001.fastq_208_1a_8
CCCCAACAACAGCGCTAGTAGCGGCTCAGCTACTCAGGGTCCCGCAAGCCATCTTGGACATGATCGCTGG
TGCCCACTGGGGAGTCCTAGCGGGCATAGCGTATTTCTCCATGGCGGGCAACTGGGCGAAGGTCCTGGTG
GTGCTCTTGCTGTTTGCCGGCGTCGATGCGGCTACCTACACCACCGGGGGAGCCGATGCTAGGCGCGCGG
CTACATTCGCCGGCCTCTTCAGTTCGGGCGCCAAGCAGGATGTCCAGCTGATCA

>1149_S74_L001_R1_001.fastq_209_1a_8
CCCCAACAACAGCGCTAGTAGCGGCTCAGCTACTCAGGGTCCCGCAAGCCATCTTGGACATGATCGCTGG
TGCCCACCGGGGAGTCCTAGCGGGCATAGCGTATTTCTCCATGGCGGGCAACTGGGCGAAGGTCCTGGTG
GTGCTGTTGCTGTTTGCCGGCGTCGATGCGGCTACCTACACCACCGGGGGAGCCGATGCTAGGCGCGCGG
CTACATTCGCCGGCCTCTTCAGTCCGGGCGCCAAGCAGGATGTCCAGCTGATCA

>1149_S74_L001_R1_001.fastq_210_1a_8
CCCCAACAACAGCGCTAGTAGCGGCTCAGCTACTCAGGGTCCCGCAAGCCATCTTGGACATGATCGCTGG
TGCCCACTGGGGAGTCCTAGCGGGCATAGCGTATTTCTCCATGGCGGGCAACTGGGCGAAGGTCCTGGTG
GTGCTGTTGCTGTTTGCCGGCGTCGATGCGGCTACCTACATCACCGGGGGAGCCGATGCTAGGCGCGCGG
CTACATTCGCCGGCCTCTTCAGTCCGGGCGCCAAGCAGGATGTCCAGCTGATCA

>1149_S74_L001_R1_001.fastq_211_1a_8
CCCCAACAACAGCGCTAGTAGCGGCTCAGCTACTCAGGGTCCCGCAAGCCATCTTGGACATGATCGCTGG
TGCCCACTGGGGAGTCCTAGCGGGCATAGCGTATTTCTCCATGGCGGGCAACTGGGCGAAGGTCCTGGTG
GTGCTGTTGCTGTTCGCCGGCGTCGATGCGGCTACCTACACCACCGGGGGAGCCGATGCTAGGCGCGCGG
CTACATTCGCCGGCCTCTTCAGTTCGGGCGCCAAGCAGGATGTCCAGCTGATCA

>1149_S74_L001_R1_001.fastq_212_1a_8
CCCCAACAACAGCGCTAGTAGCGGCTCAGCTACTCAGGGTCCCGCAGGCCATCTTGGACATGATCGCTGG
TGCCCACTGGGGAGTCCTAGCGGGCATAGCGTATTTCTCCATGGCGGGCAACTGGGCGAAGGTCCTGGTG
GTGCTCTTGCTGTTTGCCGGCGTCGATGCGGCTACCTACACCACCGGGGGAGCCGATGCTAGGCGCGCGG
CTACATTCGCCGGCCTCTTCAGTCCGGGCGCCAAGCAGGATGTCCAGCTGATCA

>1149_S74_L001_R1_001.fastq_213_1a_8
CCCCAACAACAGCGCTAGTAGCGGCTCAGCTACTCAGGGTCCCGCAAGCCATCTTGGACATGATCGCTGG
TGCCCACTGGGGAGTCCTAGCGGGCATAGCGTATTTCTCCATGGCGGGCAACTGGGCGAAGGTCCTGGTG
GTGCTGTTGCTGTTTGCCGGCGTCGATGCGACTACCTACACCACCGGGGGAGCCGATGCTAGGCGCGCGG
CTACATTCGCCGGCCTCTTCAGTCCGGGCGCCAAGCAGGATGTCCAGCTGATCA

>1149_S74_L001_R1_001.fastq_214_1a_8
CCCCAACAACAGCGCTAGTAGCGGCTCAGCTACCCAGGGTCCCGCAAGCCATCTTGGACATGATCGCTGG
TGCCCACTGGGGAGTCCTAGCGGGCATAGCGTATTTCTCCATGGCGGGCAACTGGGCGAAGGTCCTGGTG
GTGCTGTTGCTGTTTGCCGGCGTCGATGCGGCTACCTACACCACCGGGGGAGCCGATGCTAGGCGCGCGG
CTACATTCGCCGGCCTCTTCAGTCCGGGCGCCAAGCAGGATGTCCAGCTGATCA

>1149_S74_L001_R1_001.fastq_215_1a_8
CCCCAACAACAGCGCTAGTAGCGGCTCAGCTACTCAGGGTCCCGCAAGCCATCTTGGACATGATCGCTGG
TGCCCACTGGGGAGTCCTAGCGGGCATAGTGTATTTCTCCATGGCGGGCAACTGGGCGAAGGTCCTGGTG
GTGCTGTTGCTGTTTGCCGGCGTCGATGCGGCTACCTACACCACCGGGGGAGCCGATGCTAGGCGCGCGG
CTACATTCGCCGGCCTCTTCAGTCCGGGCGCCAAGCAGGATGTCCAGCTGATCA

>1149_S74_L001_R1_001.fastq_216_1a_8
CCCCAACAACAGCGCTAGTAGCGGCTCAGCTGCTCAGGGTCCCGCAAGCCGTCTTGGACATGATCGCTGG
TGCCCACTGGGGAGTCCTAGCGGGCATAGCGTATTTCTCCATGGCGGGCAACTGGGCGAAGGTCCTGGTG
GTGCTGTTGCTGTTTGCCGGCGTCGATGCGGCTACCTACACCACCGGGGGAGCCGATGCTAGGCGCGCGG
CTACATTCGCCGGCCTCTTCAGTCCGGGCGCCAAGCAGGATGTCCAGCTGATCA

>1149_S74_L001_R1_001.fastq_217_1a_8
CCCCAACAACAGCGCTAGTAGCGGCTCAGCTACTCAGGGTCCCGCAAGCCATCTTGGACATGATCGCAGG
TGCCCACTGGGGAGTCCTAGCGGGCATAGCGTATTTCTCCATGGCGGGCAACTGGGCGAAGGTCCTGGTG
GTGCTGTTGCTGTTTGCCGGCGTCGATGCGGCTACCTACACCACCGGGGGAGCCGATGCTAGGCGCGCGG
CTACATTCGCCGGCCTCTTCAGTCCGGGCGCCAAGCAGGATGTCCAGCTGATCA

>1149_S74_L001_R1_001.fastq_218_1a_8
CCCCAACAACGGCGCTAGTAGCGGCTCAGCTACTCAGGGTCCCGCAAGCCATCTTGGACATGATCGCTGG
TGCCCACTGGGGAGTCCTAGCGGGCATAGCGTATTTCTCCATGGCGGGCAACTGGGCGAAGGTCCTGGTG
GTGCTGTTGCTGTTCGCCGGCGTCGATGCGGCTACCTACACCACCGGGGGAGCCGATGCTAGGCGCGCGG
CTACATTCGCCGGCCTCTTCAGTCCGGGCGCCAAGCAGGATGTCCAGCTGATCA

>1149_S74_L001_R1_001.fastq_219_1a_8
CCCCAACAACAGCGCTAGTAGCGGCTCAGCTACTCAGGGTCCCGCAAGCCATCTTGGACATGATCGCTGG
TGCCCACTGGGGAGTCCTAGCGGGCATAGCGTATTTCTCCATGGCGGGCAATTGGGCGAAGGTCCTGGTG
GTGCTGTTGCTGTTTGCCGGCGTCGATGCGGCTACCTACACCACCGGGGGAGCCGATGCTAGGCGCGCGG
CTACATTCGCCGGCCTCTTCAGTCCGGGCGCCAAGCAGGATGTCCAGTTGATCA

>1149_S74_L001_R1_001.fastq_220_1a_8
CCCCAACAACAGCGCTAGTAGCGGCTCAGCTACTCAGGGTCCCGCAAGCCATCTTGGACATGATCGCTGG
TGCCCACTGGGGAGTCCTAGCGGGCATAGCGTATTTCTCCATGGCGGGCAACTGGGCGAAGGTCCTGGTG
GTGCTGTTGCTGTTTGCCGGCGTCGATGCGGGTACCTACACCACCGGGGGAGCCGCTGCTAGGCGCACGG
CTTCACTCGCCGGCCTCTTCACTCAGGGCGCCAAGCAGGATGTCCAGCTGATCA

>1149_S74_L001_R1_001.fastq_221_1a_8
CCCCAACAACAGCGCTAGTAGCGGCTCAGCTACTCAGGGTCCCGCAAGCCATCTTGGACATGATCGCTGG
TGCCCACTGGGGAGTCCTAGCGGGTATAGCGTATTTCTCCATGGCGGGCAACTGGGCGAAGGTCCTAGTG
GTGCTGTTGCTGTTTGCCGGCGTCGATGCGGCTACCTATACCACCGGGGGAGCCGATGCTAGGCGCGCGG
CTACATTCGCCGGCCTCTTCAGTCCGGGCGCCAAGCAGGATGTCCAGCTGATCA

>1149_S74_L001_R1_001.fastq_222_1a_8
CCCCAACAACAGCGCTAGTAGCGGCTCAGCTACTCAGGGTCCCGCAAGCCATCTTGGACATGATCGCTGG
TGCCCACTGGGGAGTCCTAGCGGGCATAGCGTATTTCTCCATGGCGGGCAACTGGGCGAAGGTCCTGGTG
GTGCTGTTGCTGTTTGCCGGCGTCGATGCGGCTACCTACACCACCGGGGGAGCCGATGCTAGGCGCGCGG
CTACATTCGCCAGCCTCTTCAGTCCGGGCGCCAAGCAGGATGTCCAGCTGATCA

>1149_S74_L001_R1_001.fastq_223_1a_8
CCCCAACAACAGCGCTAGTAGCGGCTCAGCTACTCAGGGTCCCGCAAGCCATCTTGGACATGATCGCTGG
TGCCCACTGGGGAGTCCTAGCGGGCATAGCGTATTTCTCCATGGCGGGCAACTGGGCGAAGGTCCTGGTG
GTGCTGTTGCTGTTTGCCGGCGTCGATGCGGCTACCTACACCACCGGGGGAGCCGATGCTAGGCGCGCGG
CTACATTCGCCGGCCTCTTCAGTACGGGCGCCAAGCAGGATGTCCAGCTGATCA

>1149_S74_L001_R1_001.fastq_224_1a_8
CCCCAACAACAGCGCTAGTAGCGGCTCAGCTACTCAGGGTCCCGCAAGCCATCTTGGACATGATCGCTGG
TGCCCACTGGGGAGTCCTAGCGGGCATAGCGTATTTCTCCATGGCGGGCAACTGGGCGAAGGTCCTGGTG
GTGCTGTTGCTGTTTGCCGACGTCGATGCGGCTACCTACACCACCGGGGGAGCCGATGCTAGGCGCGCGG
CTACATTCGCCGGCCTCTTCAGTCCGGGCGCCAAGCAGGATGTCCAGCTGATCA

>1149_S74_L001_R1_001.fastq_225_1a_8
CCCCAACAACGGCGCTAGTAGCGGCTCAGCTACTCAGGGTCCCGCAAGCCATCTTGGACATGATCGCTGG
TGCCCACTGGGGAGTCCTAGCGGGCATAGCGTATTTCTCCATGGCGGGCAACTGGGCGAAGGTCCTGGTG
GTGCTGTTGCTGTTTGCCGGCGTCGATGCAGCTACCTACACCACCGGGGGAGCCGATGCTAGGCGCGCGG
CTACATTTGCCGGCCTCTTCAGTCCGGGCGCCAAGCAGGATGTCCAGCTGATCA

>1149_S74_L001_R1_001.fastq_226_1a_8
CCCCAACAACAGCGCTAGTAGCGGCTCAGCTACTCAGGGTCCCGCAAGCCATCTTGGACATGATCGCTAG
TGCCCACTGGGGAGTCCTAGCGGGCATAGCGTATTTCTCCATGGCGGGCAACTGGGCGAAGGTCCTGGTG
GTGCTGTTGCTGTTTGCCGGCGTCGATGCGGGTACCTACACCACCGGGGGAGCCGAGGCTAAGCGCGCGG
CTACATTCGCCGGCCTCTTCAGTTCGGGCGCCAAGCAGGATGTCCAGCTGATCA

>1149_S74_L001_R1_001.fastq_227_1a_8
CCCCAACAACAGCGCTAGTAGCGGCTCAGCTACTCAGGGTCCCGCAAGCCATCTTGGACATGATCGCTGG
TGCCCACTGGGGAGTCCTAGCGGGCATAGCGTATTTCTCCATGGCGGGCAACTGGGCGAAGGTCCTGGTG
GTGCTGTTGCTGTTTGCCGGCGTCGATGCGGCTACCTACACCACCGGGGGAGCCGATGCTAGGCGCGCGG
CTACATTCGCTGGCCTCTTCAGTCCGGGCGCCAAGCAGGATGTCCAGCTGATCA

>1149_S74_L001_R1_001.fastq_228_1a_8
CCCCAACAACAGCGCTAGTGGCGGCCCAGCTACTCAGGGTCCCGCAAGCCATCTTGGACATGATCGCTGG
TGCCCACTGGGGAGTCCTAGCGGGCATAGCGTATTTCTCCATGGCGGGCAACTGGGCGAAGGTCCTGGTG
GTGCTGTTGCTGTTTGCCGGCGTCGATGCGGCTACCTACACCACCGGGGGAGCCGATGCTAGGCGCGCGG
CTACATTCGCCGGCCTCTTCAGTCCGGGCGCCAAGCAGGATGTCCAGCTGATCA

>1149_S74_L001_R1_001.fastq_229_1a_8
CCCCAACAACAGCGCTAGTAGCGGCTCAGCTACTCAGGATCCCGCAAGCCATCTTGGACATGATCGCTGG
TGCCCACTGGGGAGTCCTAGCGGGCATAGCGTATTTCTCCATGGCGGGCAACTGGGCGAAGGTCCTGGTG
GTGCTGTTGCTGTTTGCCGGCGTCGATGCGGCTACCTACACCACCGGGGGAGCCGATGCTAGGCGCGCGG
CTACATTCGCCGGCCTCTTCAGTCCGGGCGCCAAGCAGGATGTCCAGCTGATCA

>1149_S74_L001_R1_001.fastq_230_1a_8
CCCCAACAACAGCGCTAGTAGCGGCTCAGCTACTCAGGGTCCCGCAAGCCATCTTGGACATGATCGCTGG
TGCCCACTGGGGATTCCTAGCGGGCATAGCGTATTTCTCCATGGCGGGCAACTGGGCGAAGGTCCTGGTG
GTGCTGTTGCTGTTTGCCGGCGTCGATGCGGCTACCTACACCACCGGGGGAGCCGATGCTAGGCGCGCGG
CTACATTCGCCGGCCTCTTCAGTCCGGGCGCCAAGCAGGATGTCCAGCTGATCA

>1149_S74_L001_R1_001.fastq_231_1a_8
CCCCAACAACAGCGCTAGTAGCGGCTCAGCTACTCAGGGTCCCGCAAGCCATCTTGGACATGATCGCTGG
TGCCCACTGGGGAGTCCTAGCGGGCATAGCGTATTTCTCCATGGCGGGCAACTGGGCGAAGGTCCTGGTG
GTGCTGTTGCTGTCTGCCGGCGTCGATGCGGCTACCTACACCACCGGGGGAGCCGATGCTAGGCGCGCGG
CTACATTCGCCGGCCTCTTCAGTCCGGGCGCCAAGCAGGATGTCCAGCTGATCA

>1149_S74_L001_R1_001.fastq_232_1a_8
CCCCAACAACAGCGCTAGTAGCGGCTCAGCTACTCAGGGTCCCGCAAGCCATCTTGGACATGATCGCTGG
TGCCCACTGGGGAGTCCTAGCGGGCATAGCGTATTTCTCCATGGCGGGCAACTGGGCGAAGGTCCTGGTG
GTGCTGTTGCTGTTTGCCGGCGTCGATGCGGCTACCTACACCACCGGGGGAGCCGATGCTAGGCGCGCGG
CTACATTCGCCGGCCTCTCCAGTCCGGGCGCCAAGCAGGATGTCCAGCTGATCA

>1149_S74_L001_R1_001.fastq_233_1a_8
CCCCAACAACAGCGCTAGTAGCGGCTCAGCTACTCAGGGTCCCGCAAGCCATCTTGGACATGATCGCTGG
TGCCCACTGGGGAGTCCTAGCGGGCATAGCGTATTTCTCCATGGCGGGCAACTGGGCGAAGGTCCCGGTG
GTGCTGTTGCTGTTTGCCGGCGTCGATGCGGCTACCTACACCACCGGGGGAGCCGATGCTAGGCGCGCGG
CTACATTCGCCGGCCTCTTCAGTCCGGGCGCCAAGCAGGATGTCCAGCTGATCA

>1149_S74_L001_R1_001.fastq_234_1a_8
CCCCAACAACAGCGCTAGTAGCGGCTCAGCTACTCAGGGTCCCACAAGCCATCTTGGACATGATCGCTGG
TGCCCACTGGGGAGTCCTAGCGGGCATAGCGTATTTCTCCATGGCGGGCAACTGGGCGGAGGTCCTGGTG
GTGCTGTTGCTGTTTGCCGGCGTCGATGCGGCTACCTACACCACCGGGGGAGCCGATGCTAGGCGCGCGG
CTACATTCGCCGGCCTCTTCAGTCCGGGCGCCAAGCAGGATGTCCAGCTGATCA

>1149_S74_L001_R1_001.fastq_235_1a_8
CCCCAACAACGGCGCTAGTAGCGGCTCAGCTACTCAGGGTCCCGCAAGCCATCTTGGACATGATCGCTGG
TGCCCACTGGGGAGTCCTAGCGGGCATAGCGTATTTCTCCATGGCGGGCAACTGGGCGAAGGTCCTGGTG
GTGCTGTTGCTGTTTGCCGGCGTCGATGCAGCTACCTACACCACCGGGGGAGCCGATGCTAGGCGCGCGG
CTACATTCGCCGGCCTCTTCAGTCCGGGCGCCAAGCAGGATGTCCAGCTGATCA

>1149_S74_L001_R1_001.fastq_236_1a_8
CCCCAACAACAGCGCTAGTAGCGGCTCAGCTACTCAGGGTCCCGCAAGCCATCCTGGACATGATCGCTGG
TGCCCACTGGGGAGTCCTAGCGGGCATAGCGTATTTCTCCATGGCGGGCAACTGGGCGAAGGTCCTGGTG
GTGCTGTTGCTGTTTGCCGGCGTCGATGCGGCTACCTACACCACCGGGGGAGCCGATGCTAGGCGCGCGG
CTACATTCGCCGGCCTCTTCAGTCCGGGCGCCAAGCAGGATGTCCAGCTGATCA

>1149_S74_L001_R1_001.fastq_237_1a_8
CCCCAACAACAGCGCTAGTAGCGGCTCAGCTACTCAGGGTCCCGCAAGCCATCTTGGACATGATCGCTGG
TGCCCACTGGGGAGTCCTAGCGGGCATAGCGTATTTCTCCATGGCGGGCAACTGGGCGAAGGTCCTGGTG
GTGCTGTTGCTGTTTGCCGGCGTCGATGCGGCTACCTACACCACCGGGGGAGCCGATGCTAGGCGCGCGG
CTACATTCGCCGGCCTCTTCAGTTCGGGCGCCAAGCAGGATGTCCAGTTGATCA

>1149_S74_L001_R1_001.fastq_238_1a_8
CCCCAACAACGGCGCTAGTAGCGGCTCAGCTACTCAGGGTCCCGCAAGCCATCTTGGACATGATCGCTGG
TGCCCACTGGGGAGTCCTAGCGGGCATAGCGTATTTCTCCATGGCGGGCAACTGGGCGAAGGTCCTGGTG
GTGCTGTTGCTGTTTGCCGGCGTCGATGCGGCTACCTATACCACCGGGGGAGCCGATGCTAGGCGCGCGG
CTACATTCGCCGGCCTCTTCAGTCCGGGCGCCAAGCAGGATGTCCAGCTGATCA

>1149_S74_L001_R1_001.fastq_239_1a_8
CCCCAACAACAGCGCTAGTAGCGGCTCAGCTACTCAGGGTCCCGCAAGCCATCTTGGACATGATCGCTGG
TGCCCACTGGGGAGTCCTAGCGGGCATAGCGTATTTCTCCATGGCGGGCAACTGGGCGAAGGTCCTGGTG
GTGCTGTTGCTGTTTGCCGGCGTCGATGCGGCTACCTACACCACCGGGGGAGCCGATGCTAAGCGCGCGG
CTACATTCGCCGGCCTCTTCAGTCCGGGCGCCAAGCAGGATGTCCAGCTGATCA

>1149_S74_L001_R1_001.fastq_240_1a_8
CCCCAACAACAGCGCTAGTAGCGGCTCAGCTACTCAGGGTCCCGCAAGCCGTCTTGGACATGATCGCTGG
TGCCCACTGGGGAGTCCTAGCGGGCATAGCGTATTTCTCCATGGCGGGCAACTGGGCGAAGGTCCTGGTG
GTGCTGTTGCTGTTTGCCGGCGTCGATGCGGCTACCTACACCACCGGGGGAGCCGATGCTAGGCGCGCGG
CTACATTCGCCGGCCTCTTCAGTCCGGGCGCCAAGCAGGATGTCCAGCTGATCA

>1149_S74_L001_R1_001.fastq_241_1a_7
CCCCAACAACAGCGCTAGTAGCGGCTCAGCTGCTCAGGGTCCCGCAAGCCATCTTGGACATGATCGCTGG
TGCCAACTGGGGAGTCCTAGCGGGCATAGCGTATTTCTCCATGGCGGGCAACTGGGCGAAGGTCCTGGTG
GTGCTGTTGCTGTTTGCCGGCGTCGATGCGGCTACCTACACCACCGGGGGAGCCGATGCTAGGCGCGCGG
CTACATTCGCCGGCCTCTTCAGTCCGGGCGCCAAGCAGGATGTCCAGCTGATCA

>1149_S74_L001_R1_001.fastq_242_1a_7
CCCCAACAACAGCGCTAGTAGCGGCTCAGCTACTCAGGGTCCCGCAAGCCATCTTGGACATGATCGCTGG
TGCCCACTGGGGAGTCCTAGCGGGCATAGCGTATTTCTCCATGGCGAGCAACTGGGCGAAGGTCCTGGTG
GTGCTGTTGCTGTTTGCCGGCGTCGATGCGGCTACCTACACCACCGGGGGAGCCGATGCTAGGCGCGCGG
CTACATTCGCCGGCCTCTTCAGTCCGGGCGCCAAGCAGGATGTCCAGCTGATCA

>1149_S74_L001_R1_001.fastq_243_1a_7
CCCCAACAACAGCGCTAGTAGCGGCTCAGCTACTCAGGGTCCCGCAAGCCATCTTGGACATGATCGCTGG
TGCCCACTGGGGAGTCCTAGCGGGCATAGCGTATTTCTCCATGGCGGGCAACTGGGCGAAGGTCCTGGTG
GTGCTGTTGCTGTTTGCCGGCGTCGATGCGGCTACCTACACCACCGGGGGAGCCGATGCTAGGCACGCGG
CTACATTCGCCGGCCTCTTCAGTCCGGGCGCCAAGCAGGATGTCCAGCTGATCA

>1149_S74_L001_R1_001.fastq_244_1a_7
CCCCAACAACAGCGCTAGTAGCGGCTCAGCTACTCAGGGTCCCGCAAGCCATCTTGGACATGATCGCTGG
TGCCCACTGGGGAGTCCTAGCGGGCATAGCGTATTTCTCCATGGCGGGCAACTGGGCGAAGGTCCTGGTG
GTGCTGTTGCTGTTTGCCGGCGTCGATGCGGCTACCTACACCACCGGGGGAGCCAATGCTAGGCGCGCGG
CTACATTCGCCGGCCTCTTCAGTCCGGGCGCCAAGCAGGATGTCCAGCTGATCA

>1149_S74_L001_R1_001.fastq_245_1a_7
CCCCAACAACAGCGCTAGTAGCGGCTCAGCTACTCAGGGTCCCGCAAGCCATCTTGGACATGATCGCTGG
TGCCCACTGGGGAGTCCTAGCGGGCATAGCGTATTTCTCCATGGCGGGCAACTGGGCGAAGGTCCTAGTG
GTGCTGTTGCTGTTTGCCGGCGTCGATGCGGCTACCTACACCACCGGGGGAGCCGATGCTAGGCGCGCGG
CTACATTCGCCGGCCTCTTCAGTCCGGGCGCCAAGCAGGATGTCCAGCTGATCA

>1149_S74_L001_R1_001.fastq_246_1a_7
CCCCCACAACAGCGCTAGTAGCGGCTCAGCTACTCAGGGTCCCGCAAGCCATCTTGGACATGATCGCTGG
TGCCCACTGGGGAGTCCTAGCGGGCATAGCGTATTTTTCCATGGCGGGCAACTGGGCGAAGGTCCTGGTG
GTGCTGTTGCTGTTTGCCGGCGTCGATGCGGCTACCTACACCACCGGGGGAGCCGATGCTAGGCGCGCGG
CTACATTCGCCGGCCTCTTCAGTCCGGGCGCCAAGCAGGATGTCCAGCTGATCA

>1149_S74_L001_R1_001.fastq_247_1a_7
CCCCAACAACAGCGCTAGTAGCGGCTCAGCTACTCAGGGTCCCGCAAGCCATCTTGGACATGATCGCTGG
TGCCCACTGGGGAGTCCTAGCGGGCATAGCGTATTTCTCCATGGCGGGCAACTGGGCGAAGGTCCTGGTG
GTGCTGCTGCTGTTTGCCGGCGTCGATGCGGCTACCTACACCACCGGGGGAGCCGATGCTAGGCGCGCGG
CTACATTCGCCGGCCTCTTCAGTCCGGGCGCCAAGCAGGACGTCCAGCTGATCA

>1149_S74_L001_R1_001.fastq_248_1a_7
CCCCAACAACAGCGCTAGTAGCGGCTCAGCTACTCAGGGTCCCGCAAGCCATCTTGGACATGATCGCTGG
TGCCCACTGGGGAGTCCTAGCGGGCATAGCGTATTTCTCCATGGCGGGCAACTGGGCGAAGGTCCTGGTG
GTGCTGTTGCTGTTTGCCGGCGTCGATGCGGCTACCTACACCACCGGGGGAGCCGATGCTAGGCGCGCGG
CTACATTCGCCGGCCTCTTCAGTCCAGGCGCCAAGCAGGATGTTCAGCTGATCA

>1149_S74_L001_R1_001.fastq_249_1a_7
CCCCAACAACAGCGCTAGTAGCGGCTCAGCTACTCAGGGTCCCGCAAGCCATCTTGGACATGATCGCTGG
TGCCCACTGGGGAGTCCTAGCGGGCATAGCGTATTTCTCCATGGCGGGCAACTGGGCGAAGGTCCTGGTG
GTGCTGTTGCTGTTTGCCGGCGTCGATGCGGCTACCTACACCACCGGGGGAGCCGATGTTAGGCGCGCGG
CTACATTCGCCGGCCTCTTCAGTCCGGGCGCCAAGCAGGATGTCCAGCTGATCA

>1149_S74_L001_R1_001.fastq_250_1a_7
CCCCAACGACAGCGCTGGTAGCGGCTCAGCTACTCAGGGTCCCGCAAGCCATCTTGGACATGATCGCTGG
TGCCCACTGGGGAGTCCTAGCGGGCATAGCGTATTTCTCCATGGCGGGCAACTGGGCGAAGGTCCTGGTG
GTGCTGTTGCTGTTTGCCGGCGTCGATGCGGCTACCTACACCACCGGGGGAGCCGATGCTAGGCGCGCGG
CTACATTCGCCGGCCTCTTCAGTCCGGGCGCCAAGCAGGATGTCCAGCTGATCA

>1149_S74_L001_R1_001.fastq_251_1a_7
CCCCAACAACAGCGCTAGTAGCGGCTCAGCTACTCAGGGTCCCGCAAGCCATCTTGGACATGATCGCTGG
TGCCCACTGGGGAGTCCTAGCGGGCATAGCGTATTTCTCCATGGCGGGTAACTGGGCGAAGGTCCTGGTG
GTGCTGTTGCTGTTTGCCGGCGTCGATGCGGCTACCTACACCACCGGGGGAGCCGATGCTAGGCGCGCGG
CTACATTCGCCGGCCTCTTCAGTCCGGGCGCCAAGCAGGATGTCCAGCTGATCA

>1149_S74_L001_R1_001.fastq_252_1a_7
CCCCAACAACAGCGCTAGTAGCGGCTCAGCTACTCAGGGTCCCGCAAGCCATCTTGGACATGATCGCTGG
TGCCCACTGGGGAGTCCTAGCGGGCATAGCGTATTTCTCCACGGCGGGCAACTGGGCGAAGGTCCTGGTG
GTGCTGTTGCTGTTTGCCGGCGTCGATGCGGCTACCTACACCACCGGGGGAGCCGATGCTAGGCGCGCGG
CTACATTCGCCGGCCTCTTCAGTCCGGGCGCCAAGCAGGATGTCCAGCTGATCA

>1149_S74_L001_R1_001.fastq_253_1a_7
CCCCAACAACAGCGCTAGTAGCGGCTCAGCTACTCAGGGTCCCGCAAGCCATCTTGGACATGATCGCTGG
TGCCCACTGGGGAGTCCTAGCGGGCATAGCGTATTTCTCCATGGCGGGCAACCGGGCGAAGGTCCTGGTG
GTGCTGTTGCTGTTTGCCGGCGTCGATGCGGCTACCTACACCACCGGGGGAGCCGATGCTAGGCGCGCGG
CTACATTCGCCGGCCTCTTCAGTCCGGGCGCCAAGCAGGATGTCCAGCTGATCA

>1149_S74_L001_R1_001.fastq_254_1a_7
CCCCAACAACAGCGCTAGTAGCGGCTCAGCTACTCAGGGTCCCGCAAGCCATCTTGGACATGATCGCTGG
TGCCCACTGGGGAGTCCTAGCGGGCATAGCGTATTTCTCCATGGCGGGCAACTGGGCGAAGGTCCTGGTG
GTGCTGTTGCTGTTTGCCGGCGTCGATGCGGCTACCTATACCACCGGGGGAGCCGATGCTAGGCGCGCGG
CTACATTCGCAGGCCTCTTCAGTTCGGGCGCCAAGCAGGATGTCCAGCTGATCA

>1149_S74_L001_R1_001.fastq_255_1a_7
CCCCAACAACAGCGCTAGTAGCGGCTCAGCTACTCAGGGTCCCGCAAGCCATCTTGGACATGATCGCTGG
TGCCCACTGGGGAGTCCTAGCGGGCATAGCGTATTTCCCCATGGCGGGCAACTGGGCGAAGGTCCTGGTG
GTGCTGTTGCTGTTTGCCGGCGTCGATGCGGCTACCTACACCACCGGGGGAGCCGATGCTAGGCGCGCGG
CTACATTCGCCGGCCTCTTCAGTCCGGGCGCCAAGCAGGATGTCCAGCTGATCA

>1149_S74_L001_R1_001.fastq_256_1a_7
CCCCAACAACAGCGCTAGTAGCGGCTCAGCTACTCAGGGTCCCGCAAGCCATCTTGGACATGATCGCTGG
TGCCCACTGGGGAGTCCTAGCGGGCATAGCGCATTTCTCCATGGCGGGCAACTGGGCGAAGGTCCTGGTG
GTGCTGTTGCTGTTTGCCGGCGTCGATGCGGCTACCTACACCACCGGGGGAGCCGATGCTAGGCGCGCGG
CTACATTCGCCGGCCTCTTCAGTCCGGGCGCCAAGCAGGATGTCCAGCTGATCA

>1149_S74_L001_R1_001.fastq_257_1a_7
CCCCAACAACAGCGCTAGTAGCGGCTCAACTACTCAGGGTCCCGCAAGCCATCTTGGACATGATCGCTGG
TGCCCACTGGGGAGTCCTAGCGGGCATAGCGTATTTCTCCATGGCGGGCAACTGGGCGAAGGTCCTGGTG
GTGCTGTTGCTGTTTGCCGGCGTCGATGCGGCTACCTACACCACCGGGGGAGCCGATGCTAGGCGCGCGG
CTACATTCGCCGGCCTCTTCAGTCCGGGCGCCAAGCAGGATGTCCAGCTGATCA

>1149_S74_L001_R1_001.fastq_258_1a_7
CCCCAACAACAGCGCTAGTAGCGGCTCAGCTGCTCAGGGTCCCGCAAGCCGTCTTGGACATGATCGCTGG
TGCCCACTGGGGAGTCCTAGCGGGCATAGCGTATTTCTCCATGGCGGGCAACTGGGCGAAGGTCCTGGTG
GTGCTGTTGCTGTTTGCCGGCGTCGATGCGGCTACCTACACCACCGGGGGAGCCGATGCTAGGCGCGCGG
CTTCATTCGCCGGCCTCTTCAGTCCGGGCGCCAAGCAGGATGTCCAGCTGATCA

>1149_S74_L001_R1_001.fastq_259_1a_7
CCCCAACAACAGCGCTAGTAGCGGCTCAGCTACTCAGGGTCCCGCAAGCCATCTTGGACATGATCGCTGG
TGCCCACTGGGGAGTCCTAGCGGGCATAGCATATTTCTCCATGGCGGGCAACTGGGCGAAGGTCCTGGTG
GTGCTGTTGCTGTTTGCCGGCGTCGATGCGGCTACCTACACCACCGGGGGAGCCGATGCTAGGCGCGCGG
CTACATTCGCCGGCCTCTTCAGTCCGGGCGCCAAGCAGGATGTCCAGCTGATCA

>1149_S74_L001_R1_001.fastq_260_1a_7
CCCCAACAACAGCGCTAGTAGCGGCTCAGCTACTCAGGGTCCCGCAAGCCATCTTGGACATGATCGCTGG
TGCCCACTGGGGAGTCCTAGCGGGCATAGCGTATTTCTCCATGGCGGGCAACTGGGCGAAGGTCCTGGTG
GTGCTGTTGCTGTTTGCCGGCGTCGATGCGGCTACCTACACCACCGGGGGAGCCGATGCTAGGCGCGCGG
CTACATTCGCCGGCCTCTTCAGTCCGGGCGCCAAACAGGATGTCCAGCTGATCA

>1149_S74_L001_R1_001.fastq_261_1a_7
CCCCAACAACAGCGCTAGTAGCGGCTCAGCTACTCAGGGTCCCGCAAGCCATCTTGGACATGATCGCTGG
TGCCCACTGGGGAGTCCTAGCGGGCATAGCGTATTTCTCCATGGCGGGCAACTGGGCGAAGGTCCTGGTG
GTGCTGTTGCTGTTTGCCGGCGTCGATGCGGCTACCTACACCACCGGGGGAGCCGATGCTAGGCGCACGG
CTACATTCGCCGGCCTCTTCAGTCCGGGCGCCAAGCAGGATGTCCAGCTGATCA

>1149_S74_L001_R1_001.fastq_262_1a_7
CCCCAACAACAGCGCTAGTAGCGGCTCAGCTACTCAGGGTCCCGCAAGCCATCTTGGACACGATCGCTGG
TGCCCACTGGGGAGTCCTAGCGGGCATAGCGTATTTCTCCATGGCGGGCAACTGGGCGAAGGTCCTGGTG
GTGCTGTTGCTGTTTGCCGGCGTCGATGCGGCTACCTACACCACCGGGGGAGCCGATGCTAGGCGCGCGG
CTACATTCGCCGGCCTCTTCAGTCCGGGCGCCAAGCAGGATGTCCAGCTGATCA

>1149_S74_L001_R1_001.fastq_263_1a_7
CCCCAACAACAGCGCTAGTAGCGGCTCAGCTACTCAGGGTCCCGCAAGCCATCTTGGACATGATCGCTGG
TGCCCACTGGGGAGTCCTAGCGGGCATAGCGTATTTCTCCATGGCGGGCAACTGGGCGAAGGTCCTGGTG
GTGCTGTTGCTGTTTACCGGCGTCGATGCGGCTACCTACACCACCGGGGGAGCCGATGCTAGGCGCGCGG
CTACATTCGCCGGCCTCTTCAGTCCGGGCGCCAAGCAGGATGTCCAGCTGATCA

>1149_S74_L001_R1_001.fastq_264_1a_7
CCCCAACAACAGCGCTAGTAGCGGCTCAGCTACTCAGGGTCCCGCAAGCCATCTTGCACATGATCGCTGG
TGCCCACTGGGGAGTCCTAGCGGGCATAGCGTATTTCTCCATGGCGGGCAACTGGGCGAAGGTCCTGGTG
GTGCTGTTGCTGTTTGCCGGCGTCGATGCGGCTACCTACACCACCGGGGGAGCCGATGCTAGGCGCGCGG
CTACATTCGCCGGCCTCTTCAGTCCGGGCGCCAAGCAGGATGTCCAGCTGATCA

>1149_S74_L001_R1_001.fastq_265_1a_7
CCCCAACAACAGCGCTAGTAGCGGCTCAGCTACTCAGGGTCCCGCAAGCCATCTTGGACATGGTCGCTGG
TGCCCACTGGGGAGTCCTAGCGGGCATAGCGTATTTCTCCATGGCGGGCAACTGGGCGAAGGTCCTGGTG
GTGCTGTTGCTGTTTGCCGGCGTCGATGCAGCTACCTACACCACCGGGGGAGCCGATGCTAGGCGCGCGG
CTACATTCGCCGGCCTCTTCAGTCCGGGCGCCAAGCAGGATGTCCAGCTGATCA

>1149_S74_L001_R1_001.fastq_266_1a_7
CCCCAACAACAGCGCTAGTAGCGGCTCAGCTACTCAGGGTCCCGCAAGCCATCTTGGACATGATCGCTGG
TGCCCACTGGGGAGTCCTAGCGGGCATAGCGTATTTCTCCATGGCGGGCAACTGGGCGAAGGTCCTGGTA
GTGCTGTTGCTGTTTGCCGGCGTCGATGCGGCTACCTACACCACCGGGGGAGCCGATGCTAGGCGCGCGG
CTACATTCGCCGGCCTCTTCAGTCCGGGCGCCAAGCAGGATGTCCAGCTGATCA

>1149_S74_L001_R1_001.fastq_267_1a_7
CCCCAACAACAGCGCTAGTAGCGGCTCAGCTACTCAGGGTCCCGCAGGCCATCTTGGACATGATCGCTGG
TGCCCACTGGGGAGTCCTAGCGGGCATAGCGTATTTCTCCATGGCGGGCAACTGGGCGAAGGTCCTGGTG
GTACTGTTGCTGTTTGCCGGCGTCGACGCGGCTACCTACACCACCGGGGGAGCCGATGCTAGGCGCGCGG
CTACATTCGCCGGCCTCTTCAGTCCGGGCGCCAAGCAGGATGTCCAGCTGATCA

>1149_S74_L001_R1_001.fastq_268_1a_7
CCCCAACAACAGCGCTAGTAGCGGCTCAGCTACTCAGAGTCCCGCAAGCCATCTTGGACATGATCGCTGG
TGCCCACTGGGGAGTCCTAGCGGGCATAGCGTATTTCTCCATGGCGGGCAACTGGGCGAAGGTCCTGGTG
GTGCTGTTGCTGTTTGCCGGCGTCGATGCGGCTACCTACACCACCGGGGGAGCCGATGCTAGGCGCGCGG
CTACATTCGCCGGCCTCTTCAGTTCGGGCGCCAAGCAGGATGTCCAGCTGATCA

>1149_S74_L001_R1_001.fastq_269_1a_7
CCCCAACAACAGCGCTGGTAGCGGCTCAGCTACTCAGGGTCCCGCAAGCCATCTTGGACATGATCGCTGG
TGCCCACTGGGGAGTCCTAGCGGGCATAGCGTATTTCTCCATGGCGGGCAACTGGGCGAAGGTCCTGGTG
GTGCTATTGCTGTTTGCCGGCGTCGATGCGGCTACCTACACCACCGGGGGAGCCGATGCTAGGCGCGCGG
CTACATTCGCCGGCCTCTTCAGTCCGGGCGCCAAGCAGGATGTCCAGCTGATCA

>1149_S74_L001_R1_001.fastq_270_1a_7
CCCCAACAACAGCGCTAGTAGCGGCTCAGCTACTCAGGGTCCCGCAAGCCATCTTGGACATGATCGCTGG
TGCCCACTGGGGAGTCCTAGCTGGCATAGCGTATTTCTCCATGGCGGGCAACTGGGCGAAGGTCCTGGTG
GTGCTGTTGCTGTTTGCCGGCGTCGATGCAGCTACCTACACCACCGGGGGAGCCGATGCTAGGCGCGCGG
CTACATTCGCCGGCCTCTTCAGTCCGGGCGCCAAGCAGGATGTCCAGCTGATCA

>1149_S74_L001_R1_001.fastq_271_1a_7
CCCCAACAACAGCGCTAGTAGCGGCTCAGCTACTCAGGGTCCCGCAAGCCATCTTGGACATGATCGCTGG
TGCCCACTGGGGAGTCCTAGCGGGCATAGCGTATTTCTCCATGGCGGGCAACTGGGCGAAGGTCCTGGTG
GTGCTGTTGCTGTTTGCCGGCGTCGATGCGGCTACCTACACCACCGGGGGAGCCGATGCTAGGCGCGCGG
CTACATTCGCCGGCCTGTTCAGTTCGGGCGCCAAGCAGGATGTCCAGCTGATCA

>1149_S74_L001_R1_001.fastq_272_1a_7
CCCCAACTACAGCGCTAGTAGCGGCTCAGCTGCTCAGGGTCCCGCAAGCCATCTTGGACATGATCGCTGG
TGCCCACTGGGGAGTCCTAGCGGGCATAGCGTATTTCTCCATGGCGGGCAACTGGGCGAAGGTCCTGGTG
GTGCTGTTGCTGTTTGCCGGCGTCGATGCGGCTACCTACACCACCGGGGGAGCCGATGCTAGGCGCGCGG
CTACATTCGCCGGCCTCTTCAGTCCGGGCGCCAAGCAGGATGTCCAGCTGATCA

>1149_S74_L001_R1_001.fastq_273_1a_7
CCCCAACAACAGCGCTAGTAGCGGCTCAGCTACTCAGGGTCCCGCAAGCCATCTTGGACATGATCGCTGG
TGCCCACTGGGGAGTCCTAGCGGGCATAGCGTATTTCTCCATGGCGGGCAACTGGGCGAAGGTCCTGGTG
GTGCTGTTGCTGTTTGCCGGCGTCGATGCGGCTACCTACACCACCGGGGGAGCCGATGCTAGGCGCGCGG
CCACATTCGCCGGCCTCTTCAGTCCGGGCGCCAAGCAGGATGTCCAGTTGATCA

>1149_S74_L001_R1_001.fastq_274_1a_7
CCCCAACAACAGCGCTAGTAGCGGCTCAGCTACTCAGGGTCCCGCAAGCCATCTTGGACATGATCGCCGG
TGCCCACTGGGGAGTCCTAGCGGGCATAGCGTATTTCTCCATGGCGGGCAACTGGGCGAAGGTCCTGGTG
GTGCTGTTGCTGTTTGCCGGCGTCGATGCGGCTACCTATACCACCGGGGGAGCCGATGCTAGGCGCGCGG
CTACATTCGCAGGCCTCTTCAGTTCGGGCGCCAAGCAGGATGTCCAGCTGATCA

>1149_S74_L001_R1_001.fastq_275_1a_7
CCCCAACAACAGCGCTAGTAGCGGCTCAGCTACTCAGGGTCCCGCAAGCCATCTTGGACATGATCGCTGG
TGCCCACTGGGGAGTCCTAGCGGGCATAGCGTATTTCTCCATGGCGGACAACTGGGCGAAGGTCCTGGTG
GTGCTGTTGCTGTTTGCCGGCGTCGATGCGGCTACCTACACCACCGGGGGAGCCGATGCTAGGCGCGCGG
CTACATTCGCCGGCCTCTTCAGTCCGGGCGCCAAGCAGGATGTCCAGCTGATCA

>1149_S74_L001_R1_001.fastq_276_1a_6
CCCCAACAACAGCGCTAGTAGCGGCTCAGCTACTCAGGGTCCCGCAAGCCATCTTGGACATGATCACTGG
TGCCCACTGGGGAGTCCTAGCGGGCATAGCGTATTTCTCCATGGCGGGCAACTGGGCGAAGGTCCTGGTG
GTGCTGTTGCTGTTTGCCGGCGTCGATGCGGCTACCTACACCACCGGGGGAGCCGATGCTAGGCGCGCGG
CTACATTCGCCGGCCTCTTCAGTCCGGGCGCCAAGCAGGATGTCCAGCTGATCA

>1149_S74_L001_R1_001.fastq_277_1a_6
CCCCAACAACAGCGCTAGTAGCGGCTCAGCTACTCAGGGTCCCGCAAGCCATCTTGGACATGATCGCTGG
TGCCCACTGGGGAGTCCTAGCGGGCATAGCGTATTTCTCCATGGCGGGCAACTGGGCGAAGGTCCTGGTG
GTGCTGTTGCTGTTTGCCGGCGTCGATGCGGGTACCTACACCACCGGGGGAGCCGAGGCTAAGCGCGCGG
CTACATTCGCCGGCCTCTTCAGTCCGGGCGCCAAGCAGGATGTCCAGCTGATCA

>1149_S74_L001_R1_001.fastq_278_1a_6
CCCCAACAACAGCGCTAGTAGCGGCTCAGCTACTCAGGGTCCCGCAAGCCATCTTGGACATGATCGCTGG
TGCCCACTGGGGAGTCCTAGCGGGCATAGCGTATTTCTCCATGGCGGGCAACTGGGCGAAGGTCCTGGTG
GTGCTGTTGCTGTTTGCCGGCGTCGATGCGGCTACCTACACCACCGGGGGAGCCGATGCTAGGCGCGCGG
CTACGTTTGCCGGCCTCTTCAGTCCGGGCGCCAAGCAGGATGTCCAGCTGATCA

>1149_S74_L001_R1_001.fastq_279_1a_6
CCCCAACAACAGTGCTAGTAGCGGCTCAGCTACTCAGGGTCCCGCAAGCCATCTTGGACATGATCGCTGG
TGCCCACTGGGGAGTCCTAGCGGGCATAGCGTATTTCTCCATGGCGGGCAACTGGGCGAAGGTCCTGGTG
GTGCTGTTGCTGTTTGCCGGCGTCGATGCGGCTACCTACACCACCGGGGGAGCCGATGCTAGGCGCGCGG
CTACATTCGCCGGCCTCTTCAGTCCGGGCGCCAAGCAGGATGTCCAGCTGATCA

>1149_S74_L001_R1_001.fastq_280_1a_6
CCCCAACAACAGCGCTAGTAGCGGCTCAGCTACTCAGGGTCCCGCAAGCCATCTTGGACATGATCGCTGG
TGCCCACTGGGGAGTCCTAGCGGGCATAGCGTATTTCTCCATGGCGGGCAACTGGGCGAAGGTCCTGGTG
GTGCTGTTGATGTTTGCCGGCGTCGATGCGGCTACCTACACCACCGGGGGAGCCGATGCTAGGCGCGCGG
CTACATTCGCCGGCCTCTTCAGTCCGGGCGCCAAGCAGGATGTCCAGCTGATCA

>1149_S74_L001_R1_001.fastq_281_1a_6
CCCCAACAACAGCGCTAGTAGCGGCTCAGCTACTCAGGGTCCCGCAAGCCATCTTGGACATGATCGCTGG
TGCCCACTGGGGAGTCCTAGCGGGCATAGCGTATTTCTCCATGGCGGGCAACTGGGCGAAGGTCCTGGTG
GTGCTGTTGCTGTTTGCCGGCGTCGATGCGGCTACCTACACCACCGGGGGAGCCGATGCTAGGCGCGTGG
CTACATTCGCCGGCCTCTTCAGTCCGGGCGCCAAGCAGGATGTCCAGCTGATCA

>1149_S74_L001_R1_001.fastq_282_1a_6
CCCCAACAACAGCGCTAGTAGCGGCTCAGCTACTCAGGGTCCCGCAAGCCATCTTGGACATGATCGCTGG
TGCCCACTGGGGAGTCCTAGCGGGCATAGCGTATTTCTCCATGGCGGGCAACTGGGCGAAGGTCCTGGTG
GTGCTGTTGCTGTTTGCCGGCGTCGATGCGGCTACCTACACCACCGGGGGAGCCGATGCTAGGCGCGCGG
CTACATTCGCCGGCCTCTTCAGTCTGGGCGCCAAGCAGGATGTCCAGCTGATCA

>1149_S74_L001_R1_001.fastq_283_1a_6
CCCCAACAACAGCGCTAGTAGCGGCTCAGCTACTCAGGGTCCCGCAAGCCATCTTGGACATGATCGCTGG
TGCCCACTGGGGAGTCCTAGCGGGCATAGCGTATTTCTCCATGGCGGGCAACTGGGCGAAGGTCCTGGTG
GTGCTGTTGCTGTTTGCCGGCGTCGATGCGGCTACCTACACCACCGGGGGAGCCGATGCTAGGCGCGCGG
CTACATTCGCCGGCCTCTTCAGTCCGGGCGCTAAGCAGGATGTCCAGCTGATCA

>1149_S74_L001_R1_001.fastq_284_1a_6
CCCCAACAACAGCGCTAGTAGCGGCTCAGCTACTCAGGGTCCCGCAAGCCATCTTGGACATGATCGCTGG
TGCCCACTGGGGAGTCCTAGCGGGCATAGCGTATTTCTCCATGGCGGGCAACTGGGCGAAGGTCCTGGTG
GTGCTGTTGCTGTTTGCCGGCGTCGATGCGGCTACCTACACCACCGGGGGAGCCGATGCTAGGCGCGCGA
CTACATTCGCCGGCCTCTTCAGTCCGGGCGCCAAGCAGGATGTCCAGCTGATCA

>1149_S74_L001_R1_001.fastq_285_1a_6
CCCCAACAACAGCGCTAGTAGCGGCTCAGCTACTCAGGGTCCCGCAAGCCATCTTGGACATGATCGCTGG
TGCCCACTGGGGAGTCCTAGCGGGCATAGCGTATTTCTCCATGGCGGGCAACTGGGCGAAGGTCCTGGTG
GTGTTGTTGCTGTTCGCCGGCGTCGATGCGGCTACCTACACCACCGGGGGAGCCGATGCTAGGCGCGCGG
CTACATTCGCCGGCCTCTTCAGTCCGGGCGCCAAGCAGGATGTCCAGCTGATCA

>1149_S74_L001_R1_001.fastq_286_1a_6
ACCCAACAACAGCGCTAGTAGCGGCTCAGCTACTCAGGGTCCCGCAAGCCATCTTGGACATGATCGCTGG
TGCCCACTGGGGAGTCCTAGCGGGCATAGCGTATTTCTCCATGGCGGGCAACTGGGCGAAGGTCCTGGTG
GTGCTGTTGCTGTTTGCCGGCGTCGATGCGGCTACCTACACCACCGGGGGAGCCGATGCTAGGCGCGCGG
CTACATTCGCCGGCCTCTTCAGTCCGGGCGCCAAGCAGGATGTCCAGCTGATCA

>1149_S74_L001_R1_001.fastq_287_1a_6
CCCCAACAACAGCGCTAGTAGCGGCTCAGCTACTCAGGGTCCCGCAAGCCATCTTGGACATGATCGCTGG
TGCCCACTGGGGAGTCCTAGCGGGCATAGCGTATTTCTCCATGGCGGGCAACTGGGCGAAGGTCCTGGTG
GTGCTGTTGCTATTTGCCGGCGTCGATGCGGCTACCTACACCACCGGGGGAGCCGATGCTAGGCGCGCGG
CTACATTCGCCGGCCTCTTCAGTCCGGGCGCCAAGCAGGATGTCCAGCTGATCA

>1149_S74_L001_R1_001.fastq_288_1a_6
CCCCAACAACAGCGCTAGTAGCGGCTCAGCTACTCAGGGTCCCGCAAGCCATCTTGGACATGATCGCTGG
TGCCCACTGGGGAGTCCTAGCGGGCATAGCGTATTTCTCCATGGCGGGCAACTGGGCGAAGGTCCTGGTG
GTGCTGTTGCTGTTTGCCGGCGTCGATGCGGCTACCTACACCACCGGGGGAGCCGATGCTCGGCGCGCGG
CTACATTCGCCGGCCTCTTCAGTCCGGGCGCCAAGCAGGATGTCCAGCTGATCA

>1149_S74_L001_R1_001.fastq_289_1a_6
CCCCAACAACAGCGCTAGTAGCGGCTCAGCTACTCAGGGTCCCGCAAGCCATCTTGGACATGATCGCTGG
TGCCCACTGGGGAGTCCTAGCGGGCATAGCGTATTTCTCCATGGCGGGCAACTGGGCGAAGGTCCTGGTG
GTGCTGTTGCTGTTTGCCGGCGTCGATGCGGCTACCTACACCACCGGGGGAGCCGATGCTAGGCGCGCGG
CTACATTCGCCGGCCTCTTCAGTCCGGGCGCCAAGCAGAATGTCCAGCTGATCA

>1149_S74_L001_R1_001.fastq_290_1a_6
CCCCAACAACAGCGCTAGTAGCGGCTCAGCTACTCAGGGTCCCGCAAGCCATCTTGGACATGATCGCAGG
TGCCCACTGGGGAGTCCTAGCGGGCATAGCGTATTTCTCCATGGCGGGCAACTGGGCGAAGGTCCTGGTG
GTGCTATTGCTGTTTGCCGGCGTCGATGCGGCTACCTACACCACCGGGGGAGCCGATGCTAGGCGCGCGG
CTACATTCGCCGGCCTCTTCAGTCCGGGCGCCAAGCAGGATGTCCAGCTGATCA

>1149_S74_L001_R1_001.fastq_291_1a_6
CCCCAACAACAGCGCTAGTAGCGGCTCAGCTACTCAGGGTTCCGCAAGCCATCTTGGACATGATCGCTGG
TGCCCACTGGGGAGTCCTAGCGGGCATAGCGTATTTCTCCATGGCGGGCAACTGGGCGAAGGTCCTGGTG
GTGCTGTTGCTGTTTGCCGGCGTCGATGCGGCTACTTACACCACCGGGGGAGCCGATGCTAGGCGCGCGG
CTACATTCGCAGGCCTCTTCAGTCCGGGCGCCAAGCAGGATGTCCAGCTGATCA

>1149_S74_L001_R1_001.fastq_292_1a_6
CCCCAACAACAGCGCTAGTAGCGGCTCAGCTACTCAGGGTCCCGCAAGCCATCTTGGACATGATCGCTGG
TGCCCACTGGGGAGTCCTAGCGGGCATAGCGTATTTCTCCATGGCGGGCAACTGGGCGAAGGTCCTGGTG
GTGCTGTTGCTGTTTGCCGGCGTCGATGCGGCTACCTACACCACCGGGGGAGCCGATGCTAGGCGCGCGG
CTACATTCGCCGGCCTGTTCAGTCCGGGCGCCAAGCAGGATATCCAGCTGATCA

>1149_S74_L001_R1_001.fastq_293_1a_6
CCCCAACAACAGCGCTAGTAGCGGCTCAGCTACTCAGGGTCCCGCAAGCCATCTTGGACATGATCGCTGG
TGCCCACTGGGGAGTCCTAGCGGGCATAGCGTATTTCTCCATGGCGGGCAACTGGGCGAAGGTCCTGGTG
GTGCCGTTGCTGTTTGCCGGCGTCGATGCGGCTACCTACACCACCGGGGGAGCCGATGCTAGGCGCGCGG
CTACATTCGCCGGCCTCTTCAGTCCGGGCGCCAAGCAGGATGTCCAGCTGATCA

>1149_S74_L001_R1_001.fastq_294_1a_6
CCCCAACAACAGCGCTAGTAGCGGCTCAGCTACTCAGGGTCCCGCAAGCCATCTTGGACATGATCGCTGG
TGCCCACTGGGGAGTCCTAGCGGGCATAGCGTGTTTCTCCATGGCGGGCAACTGGGCGAAGGTCCTGGTG
GTGCTGTTGCTGTTTGCCGGCGTCGATGCGGCTACCTACACCACCGGGGGAGCCGATGCTAGGCGCGCGG
CTACATTCGCCGGCCTCTTCAGTCCGGGCGCCAAGCAGGATGTCCAGCTGATCA

>1149_S74_L001_R1_001.fastq_295_1a_6
CCCCAACAACGGCGCTAGTAGCGGCTCAGCTACTCAGGGTCCCGCAAGCCATCTTGGACATGATCGCTGG
TGCCCACTGGGGAGTCCTAGCGGGCATAGCGTATTTCTCCATGGCGGGCAACTGGGCGAAGGTCCTGGTG
GTGCTGTTGCTGTTTGCCGGTGTCGATGCGGCTACCTACACCACCGGGGGAGCCGATGCTAGGCGCGCGG
CTACATTCGCCGGCCTCTTCAGTCCGGGCGCCAAGCAGGATGTCCAGCTGATCA

>1149_S74_L001_R1_001.fastq_296_1a_6
CCCCAACAACAGCGCTAGTAGCGGCTCAGCTACTCAGGGTCCCGCAAGCCATCTTGAACATGATCGCTGG
TGCCCACTGGGGAGTCCTAGCGGGCATAGCGTATTTCTCCATGGCGGGCAACTGGGCGAAGGTCCTGGTG
GTGCTGTTGCTGTTTGCCGGCGTCGATGCGGCTACCTACACCACCGGGGGAGCCGATGCTAGGCGCGCGG
CTACATTCGCCGGCCTCTTCAGTCCGGGCGCCAAGCAGGATGTCCAGCTGATCA

>1149_S74_L001_R1_001.fastq_297_1a_6
CCCCAACAACAGCGCTAGTAGCGGCTCAGCTACTCAGGGTCCCGCAAGCCATCTTGGACATGATCGCTGG
TGCCCACTGGGGAGTCCTAGCGGGCATAGCGTATTTCTCCATGGCGGGCAACTGGGCGAAGGTCCTGGTG
GTGCTGTTGCTGTTTGCCGGCGTCGATGCGGCCACCTACACCACCGGGGGAGCCGATGCTAGGCGCGCGG
CTACATTCGCCGGCCTCTTCAGCCCGGGCGCCAAGCAGGATGTCCAGCTGATCA

>1149_S74_L001_R1_001.fastq_298_1a_6
CCTCAACAACAGCGCTAGTAGCGGCTCAGCTACTCAGGGTCCCGCAAGCCATCTTGGACATGATCGCTGG
TGCCCACTGGGGAGTCCTAGCGGGCATAGCGTATTTCTCCATGGCGGGCAACTGGGCGAAGGTCCTGGTG
GTGCTGTTGCTGTTTGCCGGCGTCGATGCGGCTACCTACACCACCGGGGGAGCCGATGCTAGGCGCGCGG
CTACATTCGCCGGCCTCTTCAGTCCGGGCGCCAAGCAGGATGTCCAGCTGATCA

>1149_S74_L001_R1_001.fastq_299_1a_6
CCCCAACAACAGCGCTAGTAGCGGCTCAGCTACTCAGGGTCCCGCAAGCCATCTTGGACATGATCGCTGG
TGCCCACTGGGAAGTCCTAGCGGGCATAGCGTATTTCTCCATGGCGGGCAACTGGGCGAAGGTCCTGGTG
GTGCTGTTGCTGTTTGCCGGCGTCGATGCGGCTACCTACACCACCGGGGGAGCCGATGCTAGGCGCGCGG
CTACATTCGCCGGCCTCTTCAGTCCGGGCGCCAAGCAGGATGTCCAGCTGATCA

>1149_S74_L001_R1_001.fastq_300_1a_6
CCCCAACAACAGCGCTAGTAGCGGCTCAGCTGCTCAGGGTCCCGCAAGCCATCTTGGACATGATCGCTGG
TGCCCACTGGGGAGTCCTAGCGGGCATAGCGTATTTCTCCATGGCGGGCAACTGGGCGAAGGTCCTGGTG
GTGCTGTTGCTGTTTGCCGGCGTCGATGCGGCTACCTACACCACCGGGGGAGCCGATGCTAGGCGCGCGG
CTACATTCGCCGGCCTCTTCAGTCCGGGCGCCAAGCAGGACGTCCAGCTGATCA

>1149_S74_L001_R1_001.fastq_301_1a_6
CCCCAACAACAGCGCTAGTAGCGGCTCAGCTACTCAGGGTCCCGCAAGCCATCTTGGACATGATCGCTGG
TGCCCACTGGGGAGTCCTAGCGGGCATAGCGTATTTCTCCATGGCGGGCAACTGGGCGAAGGTCCTGGTG
GTGCTGTTGCTGTTCGCCGGCGTCGATGCGGCTACCTATACCACCGGGGGAGCCGATGCTAGGCGCGCGG
CTACATTCGCCGGCCTCTTCAGTCCGGGCGCCAAGCAGGATGTCCAGCTGATCA

>1149_S74_L001_R1_001.fastq_302_1a_6
CCCCAACAACAGCGCTAGTAGCGGCTCAGCTACTCAGGGTCCCGCAAGCCATCTTGGACATGATCGCTGG
TGCCCACTGGGGAGTCCTAGCGGGCATAGCGTATTTCTCCATGGCGGGCAACTGGGCGAAGGTCCTGGTG
GTGCTGTTGCTGTTTGCCGGCGTCGATGCGGCTACTTACACCACCGGGGGAGCCGATGCTAGGCGCGCGG
CTACATTCGCAGGCCTCTTCAGTCCGGGCGCCAAGCAGGATGTCCAGCTGATCA

>1149_S74_L001_R1_001.fastq_303_1a_6
CCCCAACAACGGCGCTAGTAGCGGCTCAGCTACTCAGGGTCCCGCAAGCCATCTTGGACATGATCGCTGG
TGCCCACTGGGGAGTCCTAGCGGGCATAGCGTATTTCTCCATGGCGGGCAACTGGGCGAAGGTCCTGGTG
GTGCTATTGCTGTTTGCCGGCGTCGATGCGGCTACCTACACCACCGGGGGAGCCGATGCTAGGCGCGCGG
CTACATTCGCCGGCCTCTTCAGTCCGGGCGCCAAGCAGGATGTCCAGCTGATCA

>1149_S74_L001_R1_001.fastq_304_1a_6
CCCCAACAACAGCGCTAGTAGCGGCTCAGCTACTCAGGGTCCCGCAAGCCATCTTGGACATGATTGCTGG
TGCCCACTGGGGAGTCCTAGCGGGCATAGCGTATTTCTCCATGGCGGGCAACTGGGCGAAGGTCCTGGTG
GTGCTGTTGCTGTTTGCCGGCGTCGATGCGGCTACCTACACCACCGGGGGAGCCGATGCTAGGCGCGCGG
CTACATTCGCCGGCCTCTTCAGTCCGGGCGCCAAGCAGGATGTCCAGCTGATCA

>1149_S74_L001_R1_001.fastq_305_1a_6
CCCCAACAACAGCGCTAGTAGCGGCTCAGCTACTCAGGGTCCCGCAAGCCATCTTGGACATGATCGCTGG
TGCCCACTGGGGAGTCCTAGCGGGCATAGCGTATTTCTCCATGGCGGGCAACTGGGCGAAGGTCCTGGTG
GTGCTGTTGCTGTTTGCCGGCGTCGATGCGGCTACCTACACCGCCGGGGGAGCCGATGCTAGGCGCGCGG
CTACATTCGCCGGCCTCTTCAGTCCGGGCGCCAAGCAGGATGTCCAGCTGATCA

>1149_S74_L001_R1_001.fastq_306_1a_6
CCCCAACAACAGCGCTAGTCGCGGCTCAGCTACTCAGGGTCCCGCAAGCCATCTTGGACATGATCGCTGG
TGCCCACTGGGGAGTCCTAGCGGGCATAGCGTATTTCTCCATGGCGGGCAACTGGGCGAAGGTCCTGGTG
GTGCTGTTGCTGTTTGCCGGCGTCGATGCGGCTACCTACACCACCGGGGGAGCCGATGCTAGGCGCGCGG
CTACATTTGCCGGCCTCTTCAGTCCGGGCGCCAAGCAGGATGTCCAGCTGATCA

>1149_S74_L001_R1_001.fastq_307_1a_6
CCCCAACAACAGCGCTAGTAGCGGCTCAGTTACTCAGGGTCCCGCAAGCCATCTTGGACATGATCGCTGG
TGCCCACTGGGGAGTCCTAGCGGGCATAGCGTATTTCTCCATGGCGGGCAACTGGGCGAAGGTCCTGGTG
GTGCTGTTGCTGTTTGCCGGCGTCGATGCGGCTACCTACACCACCGGGGGAGCCGATGCTAGGCGCGCGG
CTACATTCGCCGGCCTCTTCAGTCCGGGCGCCAAGCAGGATGTCCAGCTGATCA

>1149_S74_L001_R1_001.fastq_308_1a_6
CCCCAACAACAGCGCTAGTAGCGGCTCAGCTACTCAGGGTCCCGCAAGCCATCTTGGACATGATCGCTGG
TGCCCACTGGGGAGTCCTAGCGGGCATAGCGTATTTCTCCATGGCGGGCAACTGGGCGAAGGTCCTGGTG
GTGCTGTTGCTGTTTGCCGGCGTCGACGCGGCTACCTACACCACCGGGGGAGCCGATGCTAGGCGCGCGG
CTACATTCGCCGGCCTCTTCAGTTCGGGCGCCAAGCAGGATGTCCAGCTGATCA

>1149_S74_L001_R1_001.fastq_309_1a_6
CCCCAACAACAGCGCTAGTAGCGGCTCAGCTACTCAGGGTCCCGCAAGCCATCTTGGACATGATCGCTGG
TGCCCACTGGGGAGTCCTAGCGGGCATAGCGTATTTCTCCATGGCGGGCAACTGGGCGAAGGTCCTGGTG
GTGCTGTTGCTGTTTGCCGGCGTCGATGCGGCTACCTACACCACCGGGGGAGCCGATGCTAGGCGCGCGG
CGACATTCGCCGGCCTCTTCAGTCCGGGCGCCAAGCAGGATGTCCAGCTGATCA

>1149_S74_L001_R1_001.fastq_310_1a_6
CCCCAACAACAGCGCTAGTAGCGGCTCAGCTACTCAGGGTCCTGCAAGCCATCTTGGACATGATCGCTGG
TGCCCACTGGGGAGTCCTAGCGGGCATAGCGTATTTCTCCATGGCGGGCAACTGGGCGAAGGTCCTGGTG
GTGCTGTTGCTGTTTGCCGGCGTCGATGCGGCTACCTACACCACCGGGGGAGCCGATGCTAGGCGCGCGG
CTACATTCGCCGGCCTCTTCAGTCCGGGCGCCAAGCAGGATGTCCAGCTGATCA

>1149_S74_L001_R1_001.fastq_311_1a_6
CCCCAACAACAGCGCTAGTGGCGGCTCAGCTACTCAGGGTCCCGCAAGCCATCTTGGACATGATCGCTGG
TGCCCACTGGGGAGTCCTAGCGGGCATAGCGTATTTCTCCATGGCGGGCAACTGGGCGAAGGTCCTGGTG
GTGCTGTTGCTGTTTGCCGGCGTCGATGCGGCTACCTACACCACCGGGGGAGCCGATGCTAGGCGCGCGG
CTACATTCGCCGGCCTCTTCAGTCCGGGCGCCAAGCAGGATGTCCAGCTGATCA

>1149_S74_L001_R1_001.fastq_312_1a_6
CCCCAACAACAGCGCTAGTAGCGGCTCAGCTACTCAGGGTCCCGCAAGCCATCTTGGACATGATCGCTGG
TGCCCACTGGGGAGTCCTAGCGGGCATAGCGTATTTCTCCATGGCGGGCAACTGGGCGAAGGTCCTGGTG
GTGCTGTTGCTGTTTGCCGGCGTCGATGCGGCTACCTATACCACCGGGGGAGCCGATGCTAGGCGCGCGG
CTACATTCGCCGGCCTCTTCAGTTCGGGCGCCAAGCAGGATGTCCAGCTGATCA

>1149_S74_L001_R1_001.fastq_313_1a_6
CCCCAACAACAGCGCTAGTAGCGGCTCAGCTACTCAGGGTCCCGCAAGCCATCTTGGACATGATCGCTGG
TGCCCACTGGGGAGTCCTAGCGGGCATAGCGTATTTCTCCATGGCGGGCAACTGGGCGAAGGTCCTGGTG
GTGCTGTTGCTGTTTGCCGGCGTCGATGCGGCTACCTACACCACCGGGGGAGCCGATGCTAGGCGCGCGG
CTACATTCGCCGGCCTCTTCAGTCCGGGCGCCAAGCAGGATGTCCAGCTAATCA

>1149_S74_L001_R1_001.fastq_314_1a_6
CCCCAACAACAGCGCTAGTAGCGGCTCAGCTACTCAGGGTCCCGCAGGCCATCTTGGACATGATCGCTGG
CGCCCACTGGGGAGTCCTAGCGGGCATAGCGTATTTCTCCATGGCGGGCAACTGGGCGAAGGTCCTGGTG
GTGCTGTTGCTGTTTGCCGGCGTCGATGCGGCTACCTACACCACCGGGGGAGCCGATGCTAGGCGCGCGG
CTACATTCGCCGGCCTCTTCAGTCCGGGCGCCAAGCAGGATGTCCAGCTGATCA

>1149_S74_L001_R1_001.fastq_315_1a_6
CCCCAACAACAGCGCTAGTAGCGGCTCAGCTACTCAGGGTCCCGCAAGCCATCTTGGACATGATCGCTGG
TGCCCACTGGGGAGTCCTAGCGGGCATAGCGTATTTCTCCATGGCGGGCAACTGGGCGAAGGTCCTGGTG
GTGCTGTTGCTGTTTGCCGGCGTCGATGCGGCTACCTACACCACCGGGGGTGCCGATGCTAGGCGCGCGG
CTACATTCGCCGGCCTCTTCAGTCCGGGCGCCAAGCAGGATGTCCAGCTGATCA

>1149_S74_L001_R1_001.fastq_316_1a_6
CCCCAACAACAGCGCTAGTAGCGGCTCAGCTACTCAGGGTCCCGCAAGCCATCTTGGACATGATCGCTGG
TGCCCACTGGGGAGTCCTAGCGGGCATAGCGTATTTCTCCATGGCGGGCAACTGGGCGAAGGTCCTGGTG
GTGCTGTTGTTGTTTGCCGGCGTCGATGCGGCTACCTACACCACCGGGGGAGCCGATGCTAGGCGCGCGG
CTACATTCGCCGGCCTCTTCAGTCCGGGCGCCAAGCAGGATGTCCAGCTGATCA

>1149_S74_L001_R1_001.fastq_317_1a_6
CCCCAACAACAGCGCTAGTAGCGGCTCAGCTACTCAGGGTCCCGCAAGCCATCTTGGACATGATCGCTGG
TGCCCACTGGGGAGTCCTAGCGAGCATAGCGTATTTCTCCATGGCGGGCAACTGGGCGAAGGTCCTGGTG
GTGCTGTTGCTGTTTGCCGGCGTCGATGCGGCTACCTACACCACCGGGGGAGCCGATGCTAGGCGCGCGG
CTACATTCGCCGGCCTCTTCAGTCCGGGCGCCAAGCAGGATGTCCAGCTGATCA

>1149_S74_L001_R1_001.fastq_318_1a_6
CCCCAACAACAGCACTAGTAGCGGCTCAGCTACTCAGGGTCCCGCAAGCCATCTTGGACATGATCGCTGG
TGCCCACTGGGGAGTCCTAGCGGGCATAGCGTATTTCTCCATGGCGGGCAACTGGGCGAAGGTCCTGGTG
GTGCTATTGCTGTTTGCCGGCGTCGATGCGGCTACCTACACCACCGGGGGAGCCGATGCTAGGCGCGCGG
CTACATTCGCCGGCCTTTTCAGTCCGGGCGCCAAGCAGGATGTCCAGTTGATCA

>1149_S74_L001_R1_001.fastq_319_1a_6
CCCCAACAACAGCGCTAATAGCGGCTCAGCTACTCAGGGTCCCGCAAGCCATCTTGGACATGATCGCTGG
TGCCCACTGGGGAGTCCTAGCGGGCATAGCGTATTTCTCCATGGCGGGCAACTGGGCGAAGGTCCTGGTG
GTGCTGTTGCTGTTTGCCGGCGTCGATGCGGCTACCTACACCACCGGGGGAGCCGATGCTAGGCGCGCGG
CTACATTCGCCGGCCTCTTCAGTCCGGGCGCCAAGCAGGATGTCCAGCTGATCA

>1149_S74_L001_R1_001.fastq_320_1a_6
CCCCAACAACAGCGCTAGTAGCGGCTCAGCTACTCAGGGTCCCGCAAGCCATCTTGGACATGATCGCTGG
TGCCCACTGGGGAGTCCTAGCGGGCATAGCGTATTTCTCCATGGCGGGCAACTGGGCGAAGGTCCTGGTG
GTGCTGTTGCTGTTTGCCGGCGTCGATGCGGCTACCTACACCACCGGGGGAGCCGATACTAGGCGCGCGG
CTACATTCGCCGGCCTCTTCAGTCCGGGCGCCAAGCAGGATGTCCAGCTGATCA

>1149_S74_L001_R1_001.fastq_321_1a_6
CCCCAACAACAGCGCTAGTAGCGGCTCAGCTACTCAGGGTCCCGCAAGCCATCTTGGACATGATCGCTGG
TGCCCACTGGGGAGTCCTAGCGGGCATAGCGTATTTCTCCATGGCGGGCAACTGGGCGAAGGTCCTGGTG
GTGCTGTTGCTGTTTGCCGGCGTCGATGCGGCTACCTACACCACCAGGGGAGCCGATGCTAGGCGCGCGG
CTACATTCGCCGGCCTCTTCAGTCCGGGCGCCAAGCAGGATGTCCAGCTGATCA

>1149_S74_L001_R1_001.fastq_322_1a_5
CCCCAACAACAGCGCTAGTAGCGGCTCAGCTACTCAGGGTCCCGCAAGCCATCTTGGACATGATCGCTGG
TGCCCACTGGGGAGTCCTAGCGGGCATAGCGTATTTCTCCATGGCGGGCAACTGGGCGAAGGTCCTGGTG
GTGCTGTTGCTGTTTGCCGGCGTCGATGCGGCTACCTACACCACCGGGGGAGCCGATGCTAGGCGCGCGG
CTATATTCGCCGGCCTCTTCAGTCCGGGCGCCAAGCAGGATGTCCAGCTGATCA

>1149_S74_L001_R1_001.fastq_323_1a_5
CCCCAACAACGGCGCTAGTAGCGGCTCAGCTACTCAGGGTCCCGCAAGCCATCTTGGACATGATCGCTGG
TGCCCACTGGGGAGTCCTAGCGGGCATAGCGTATTTCTCCATGGCGGGCAACTGGGCGAAGGTCCTGGTG
GTGCTGTTGCTGTTTGCCGGCGTCGATGCGGCTACCTACACCACCGGGGGAGCCGATGCTAGGCGCGCGG
CCACATTCGCCGGCCTCTTCAGTCCGGGCGCCAAGCAGGATGTCCAGCTGATCA

>1149_S74_L001_R1_001.fastq_324_1a_5
CCCCAACAACAGCGCTAGTAGCGGCTCAGCTACTCAGGGTCCCGCAAGCCATCTTGGACATGATCGCTGG
TGCCCACTGGGGAGTCCTAGCGGGCATAGCGTATTTCTCCATGGCGGGCAACTGGGCGAAGGTCCTGGTG
GTGCTGTTGCTGTTTGCCGGCGTCGATGCGGCTACCTACACCACCGGGGGAGTCGATGCTAGGCGCGCGG
CTACATTCGCCGGCCTCTTCAGTCCGGGCGCCAAGCAGGATGTCCAGCTGATCA

>1149_S74_L001_R1_001.fastq_325_1a_5
CCCCAACAACAGCGCTAGTAGCGGCTCAGCTACTCAGGGTCCCGCAAGCCATCTTGGACATGATCGCTGG
TGCCCACTGGGGAGTCCTAGCGGGCATAGCGTATTTCTCCATGGCGGGCAACTGGGCGAAGGTCCTGGTG
GTGCTGTTGCTGTTTGCCGGCGTCGATGCGGCTACCTACACCACCGGGGGAGCCGATGCTAGGCGCGCGG
CTACATTCGCCGGCCTCTTCAGTCCGGGCGCCAAGCAGGATATCCAGCTGATCA

>1149_S74_L001_R1_001.fastq_326_1a_5
CCCCAACAACAGCGCTAGTAGCGGCTCAGCTACTCAGGGTCCCGCAAGCCATCTTGGACATGATCGCTGG
TGCCCACTGGGGAGTCCTAGCGGGCATAGCGTATTTCTCCATGGCGGGCAACTGGGCGAAGGTCCTGGTG
GTGCTGTTGCTGTTTGCCGGCGTCGATGCGGCTACCTACACCACCGGGGGAGCCGAGGCTAAGCGCGCGG
CTACATTCGCCGGCCTCTTCAGTTCGGGCGCCAAGCAGGATGTCCAGCTGATCA

>1149_S74_L001_R1_001.fastq_327_1a_5
CCCCAACAACAGCGCTAGTAGCGGCTCAGCTACTCAGGGTCCCGCAAGCCATCTTGGACATGATCGCTGG
TGCCCACTGGGGAGTCCTAGCGGGCATAGCGTATTTCTCCATGGCGGGCAACTGGGCGAAGATCCTGGTG
GTGCTGTTGCTGTTTGCCGGCGTCGATGCGGCTACCTACACCACCGGGGGAGCCGATGCTAGGCGCGCGG
CTACATTCGCCGGCCTCTTCAGTCCGGGCGCCAAGCAGGATGTCCAGCTGATCA

>1149_S74_L001_R1_001.fastq_328_1a_5
CCCCAACAACAGCGCTAGTAGCGGCTCAGCTACTCAGGGTCCCGCAAGCCATCTTGGACATGATCGCTGG
TGCCCACTGGGGAGTCCTAGCGGGCATAGCGTATTTCTCCATGGCGGGCAACTGGGCGAAGGTCCTGGTG
GTGCTGTTGCTGTTTGCCGGCGTCGATGCGGCTACCTACACCACCGGGGGAGACGATGCTAGGCGCGCGG
CTACATTCGCCGGCCTCTTCAGTTCGGGCGCCAAGCAGGATGTCCAGCTGATCA

>1149_S74_L001_R1_001.fastq_329_1a_5
CCCCAACAACAGCGCTAGTAGCGGCTCAGCTACTCAGGGTCCCGCAAGCCATCTTGGACATGATCGCTGG
TGCCCACTGGGGAGTCCTAGCGGGCATAGCGTATTTCTCCATGGCGGGCAACTGGGCGAAGGTCCTGGTG
GTGCTATTGCTGTTTGCCGGCGTCGATGCGGCTACCTACACCACCGGGGGAGCCGATGCTAGGCGCGCGG
CTACATTCGCCGGCCTCTTCAGTTCGGGCGCCAAGCAGGATGTCCAGCTGATCA

>1149_S74_L001_R1_001.fastq_330_1a_5
CCCCAACAACAGCGCTAGTAGCGGCTCAGCTACTCAGGGTCCCGCAAGCCATCTTGGACATGATCGCTGG
TGCCCACTGGGGAGTCCTAGCGGGCATAGCGTATTTCTCCATGGCGGGCAACTGGGCGAAGGTCCTGGTG
GTGCTGTTGCTGTTTGCCGGCGTCGATGCGGCTACCTACACCACCGGGGGAGCCGATGCTAGGCGCGTGG
CTACATTCGCCGGCCTCTTCAGTTCGGGCGCCAAGCAGGATGTCCAGCTGATCA

>1149_S74_L001_R1_001.fastq_331_1a_5
CCCCAACAACAGCGCTAGTAGCGGCTCAGCTACTCAGGGTCCCGCAAGCCATCTTGGACATGATCGCTGG
TGCCCACTGGGGAGTCCTAGCGGGCATAGCGTATTTCTCCATGGCGGGCGACTGGGCGAAGGTCCTGGTG
GTGCTGTTGCTGTTTGCCGGCGTCGATGCGGCTACCTACACCACCGGGGGAGCCGATGCTAGGCGCGCGG
CTACATTCGCCGGCCTCTTCAGTCCGGGCGCCAAGCAGGATGTCCAGCTGATCA

>1149_S74_L001_R1_001.fastq_332_1a_5
CCCCAACAACAGCGCTGGTAGCGGCTCAGCTACTCAGGGTCCCGCAAGCCATCTTGGACATGATCGCTGG
TGCCCACTGGGGAGTCCTAGCGGGCATAGCGTATTTCTCCATGGCGGGCAACTGGGCGAAGGTCCTGGTG
GTGCTGTTGCTGTTTGCCGGCGTCGATGCGGCTACCTACACCACCGGGGGAGCCGATGCTAGGCGCGCGG
CTACATTCGCCGGCCTCTTTAGTCCGGGCGCCAAGCAGGATGTCCAGCTGATCA

>1149_S74_L001_R1_001.fastq_334_1a_5
CCCCAACAACAGCGCTAGTAGCGGCTCAGCTACTCGGGGTCCCGCAAGCCATCTTGGACATGATCGCTGG
TGCCCACTGGGGAGTCCTAGCGGGCATAGCGTATTTCTCCATGGCGGGCAACTGGGCGAAGGTCCTGGTG
GTGCTGTTGCTGTTTGCCGGCGTCGATGCGGCTACCTACACCACCGGGGGAGCCGATGCTAGGCGCGCGG
CTACATTCGCCGGCCTCTTCAGTCCGGGCGCCAAGCAGGATGTCCAGCTGATCA

>1149_S74_L001_R1_001.fastq_335_1a_5
CCCCAACAACGGCGCTAGTAGCGGCTCAGCTACTCAGGGTCCCGCAAGCCATCTTGGACATGATCGCTGG
TGCCCACTGGGGAGTCCTAGCGGGCATAGCGTATTTCTCCATGGCGGGCAACTGGGCGAAGGTCCTGGTG
GTGCTGTTGCTGTTTGCCGGCGTCGATGCGGCTACCTACACCACCGGGGGAGCCGATGCTAGGCGCGCGG
CTACATTCGCCGGCCTCTTCAGTCCGGGCGCCAAGCAGGATGTCCAGCTGGTCA

>1149_S74_L001_R1_001.fastq_336_1a_5
CCCCAACAACGGCGCTAGTAGCGGCTCAGCTACTCAGGGTCCCGCAAGCCATCTTGGACATGATCGCTGG
TGCCCACTGGGGAGTCCTAGCGGGCATAGCGTATTTCTCCATGGCGGGCAACTGGGCGAAGGTCCTGGTG
GTGCTGTTGCTGTTTGCCGGCGTCGATGCGGCCACCTACACCACCGGGGGAGCCGATGCTAGGCGCGCGG
CTACATTCGCCGGCCTCTTCAGTCCGGGCGCCAAGCAGGATGTCCAGCTGATCA

>1149_S74_L001_R1_001.fastq_337_1a_5
CCCCAACAACAGCGCTAGTAGCGGCTCAGCTACTCAGGGTCCCGCAAGCCATCTTGGACATGATCGCTGG
TGCCCACTGGGGAGTCCTAGCGGGCATAGCGTATTTCTCCATGGCGGGCAACTGGGCGAAGGTCCTGGTG
GTGCTGTTGCTGTTTGCCGGCGTCGATGCGGCTACCTACACCACCGGGGGAGCCGATGCTAGGCGCGCGG
CTACATTCGCCGGCCTCTTCAGTCCGGGCACCAAGCAGGATGTCCAGCTGATCA

>1149_S74_L001_R1_001.fastq_338_1a_5
CCCCAACAACAGCGCTAGTAGCGGCTCAGCTACTCAGGGTCCCGCAAGCCATCTTGGACATGATCGCTGG
TGCCCACTGGAGAGTCCTAGCGGGCATAGCGTATTTCTCCATGGCGGGCAACTGGGCGAAGGTCCTGGTG
GTGCTGTTGCTGTTTGCCGGCGTCGATGCGGCTACCTACACCACCGGGGGAGCCGATGCTAGGCGCGCGG
CTACATTCGCCGGCCTCTTCAGTCCGGGCGCCAAGCAGGATGTCCAGCTGATCA

>1149_S74_L001_R1_001.fastq_339_1a_5
CCCCAACAACAGCGCTAGTAGCGGCTCAGCTACTCAGGGTCCCGCAAGCCATCTTGGACATGATCGCTGG
TGCCCACTGGGGAGTCCTAGCGGGCATAGCGTATTTCTCCATGGCGGGCAACTGGGCGAAGGTCCTGGTG
GTGCTGTTGCTGTTTGCCGGCGTCGATGCGGCTACCTACACCACCGGGGGAGCCGATGCTAGGCGCGCGG
CTACATTCGCCGGCCTCTTCAGTCCGGGCGTCAAGCAGGATGTCCAGCTGATCA

>1149_S74_L001_R1_001.fastq_340_1a_5
CCCCAACAACAGCGCTAGTAGCGGCTCAGCTACTCAGGGTCCCGCAAGCCATCTTGGACATGATCGCTGG
TGCCCACTGGGGGGTCCTAGCGGGCATAGCGTATTTCTCCATGGCGGGCAACTGGGCGAAGGTCCTGGTG
GTGCTGTTGCTGTTTGCCGGCGTCGATGCGGCTACCTACACCACCGGGGGAGCCGATGCTAGGCGCGCGG
CTACATTCGCCGGCCTCTTCAGTTCGGGCGCCAAGCAGGATGTCCAGCTGATCA

>1149_S74_L001_R1_001.fastq_341_1a_5
CCCCAACAACGGCGCTAGTAGCGGCTCAGCTACTCAGGGTCCCGCAAGCCATCTTGGACATGATCGCTGG
TGCCCACTGGGGAGTCCTAGCGGGCATAGCGTATTTCTCCATGGCGGGCAACTGGGCGAAGGTCCTGGTG
GTGCTGTTGCTGTTTGCCGGCGTCGATGCGGCTACCTACACCACCGGGGGAGCCGATGCTAGGCGCGCGG
CTACATTCGCCGGTCTCTTCAGTCCGGGCGCCAAGCAGGATGTCCAGCTGATCA

>1149_S74_L001_R1_001.fastq_342_1a_5
CCCCAACAACAGCGCTAGTAGCGGCTCAGCTACTCAGGCTCCCGCAAGCCATCTTGGACATGATCGCTGG
TGCCCACTGGGGAGTCCTAGCGGGCATAGCGTATTTCTCCATGGCGGGCAACTGGGCGAAGGTCCTGGTG
GTGCTGTTGCTGTTTGCCGGCGTCGATGCGGCTACCTACACCACCGGGGGAGCCGATGCTAGGCGCGCGG
CTACATTCGCCGGCCTCTTCAGTCCGGGCGCCAAGCAGGATGTCCAGCTGATCA

>1149_S74_L001_R1_001.fastq_343_1a_5
CCCCAACAACAGCGCTAGTAGCGGCTCAGCTACTCAGGGTCCCGCAAGCCATCTTGGACATGATCGCTGG
TGCCCACTGGGGAGTCCTAGCGGGCATAGCGTATTTCTCCATGGCGGGCAACTGGGCGAAGGTCCTGGTG
GTGCTGTTGCTGTTTGCCGGGGTCGATGCGGCTACCTACACCACCGGGGGAGCCGATGCTAGGCGCGCGG
CTACATTCGCCGGCCTCTTCAGTCCGGGCGCCAAGCAGGATGTCCAGCTGATCA

>1149_S74_L001_R1_001.fastq_345_1a_5
CCCCAACGACAGCGCTAGTAGCGGCTCAGCTACTCAGGGTCCCGCAAGCCATCTTGGACATGATCGCTGG
TGCCCACTGGGGAGTCCTAGCGGGCATAGCGTATTTCTCCATGGCGGGCAACTGGGCGAAGGTCCTGGTG
GTGCTGTTGCTGTTTGCCGGCGTCGATGCGGCTACCTACACCACCGGGGGAGCCGATGCTAGGCGCGCGG
CTACATTCGCCGGCCTCTTCAGTCCGGGCGCCAAGCAGGACGTCCAGCTGATCA

>1149_S74_L001_R1_001.fastq_346_1a_5
CCCCAACAACAGCGCTAGTAGCGGCTCAGCTACTCAGGGTCCCGCAAGCCATCTTGGACATGATCGCTGG
TGCCCACTGGGGAGTCCTAGCGGGCATAGCGTATTTCTCCATGGCGGGCAACTGGGCGAAGGTCCTGGTG
GTACTGTTGCTGTTTGCCGGCGTCGACGCGGCTACCTACACCACCGGGGGAGCCGATGCTAGGCGCGCGG
CTACATTCGCCGGCCTCTTCAGTCCGGGCGCCAAGCAGGATGTCCAGCTGATCA

>1149_S74_L001_R1_001.fastq_347_1a_5
CCCCAACAACAGCGCTAGTAGCGGCTCAGCTACTCAGGGTCCCGCAAGCCATCTTGGACATGATCGCTGG
TGCCCACTGGGGAGTCCTAGCGGGCATAGCGTATTTCTCCATGGCGGGCAACTGGGCGAAGGTCCTGGTG
GTGCTGTTGCTGTTCGCCGGCGTCGATGCGGCTACCTACACCACCGGGGGAGCCGATGCTAGGCGCGCGG
CTACATTCGCCGGCCTCTTCAGTTCGGGCGCCAAGCAGGACGTCCAGCTGATCA

>1149_S74_L001_R1_001.fastq_348_1a_5
CCCCAACAACGGCGCTAGTAGCGGCTCAGCTACTCAGGGTCCCGCAAGCCATCTTGGACATGATCGCTGG
TGCCCACTGGGGAGTCCTAGCGGGCATAGCGTATTTCTCCATGGCGGGCAACTGGGCGAAGGTCCTGGTG
GTGCTGTTGCTGTTTGCCGGCGTCGATGCGGCTACCTACACCACCGGGGGAGCCGATGCTAGGCGCGCGG
CTACATTCGCCGGCCTCTTCAGTTCGGGCGCCAAGCAGGACGTCCAGCTGATCA

>1149_S74_L001_R1_001.fastq_349_1a_5
CCCCAACAACAGCGCTAGTAGCGGCTCAGCTACTCAGGGTCCCGCAAGCCATCTTGGACATGATCGCTGG
TGCCCACTGGGGAGTCCTAGCGGGCATAGCGTATTTCTCCATGGCGGGCAACTGGGCGAAGGTCCTGGTG
GTGCTGTTGCTGTTTGCTGGCGTCGATGCGGCTACCTACACCACCGGGGGAGCCGATGCTAGGCGCGCGG
CTTCATTCGCCGGCCTCTTCAGTCCGGGCGCCAAGCAGGATGTCCAGCTGATCA

>1149_S74_L001_R1_001.fastq_350_1a_5
CCCCAACAACAGCGCTAGTAGCGGCTCAGCTACTCAGGGTCCCGCAAGCCATCTTGGACATGATCGCTGG
TGCCCACTGGGGAGTCCTAGCGGTCATAGCGTATTTCTCCATGGCGGGCAACTGGGCGAAGGTCCTGGTG
GTGCTGTTGCTGTTTGCCGGCGTCGATGCGGCTACCTACACCACCGGGGGAGCCGATGCTAGGCGCGCGG
CTACATTCGCCGGCCTCTTCAGTCCGGGCGCCAAGCAGGATGTCCAGCTGATCA

>1149_S74_L001_R1_001.fastq_351_1a_5
CCCCAACAACAGCGCTAGTAGCGGCTCAGCTACTCAGGGTCCCGCAAGCCATCTTGGACATGATCGCTGG
TGTCCACTGGGGAGTCCTAGCGGGCATAGCGTATTTCTCCATGGCGGGCAACTGGGCGAAGGTCCTGGTG
GTGCTGTTGCTGTTTGCCGGCGTCGATGCGGCTACCTACACCACCGGGGGAGCCGATGCTAGGCGCGCGG
CTACATTCGCCGGCCTCTTCAGTCCGGGCGCCAAGCAGGATGTCCAGCTGATCA

>1149_S74_L001_R1_001.fastq_352_1a_5
CCCCAACAACGGCGCTAGTAGCGGCTCAGCTACTCAGGGTCCCGCAAGCCATCTTGGACATGATCGCTGG
TGCCCACTGGGGAGTCCTAGCGGGCATAGCGTATTTCTCCATGGCGGGCAACTGGGCGAAGGTCCTGGTG
GTGCTGTTGCTGTTTGCCGGCGTCGATGCGGCTACCTACACCACCGGGGGAGCCGATGCTAGGCGCGCGG
CTACATTCGCCGGCCTCTTCAGTCCGGGCGCCAAGCAGGACGTCCAGCTGATCA

>1149_S74_L001_R1_001.fastq_353_1a_5
CCCCAACAACGGCGCTAGTAGCGGCTCAGCTACTCAGGGTCCCGCAAGCCATCTTGGACATGATCGCTGG
TGCCCACTGGGGAGTCCTAGCGGGCATAGCGTATTTCTCCATGGCGGGCAACTGGGCGAAGGTCCTGGTG
GTGCTGCTGCTGTTTGCCGGCGTCGATGCGGCTACCTACACCACCGGGGGAGCCGATGCTAGGCGCGCGG
CTACATTCGCCGGCCTCTTCAGTCCGGGCGCCAAGCAGGATGTCCAGCTGATCA

>1149_S74_L001_R1_001.fastq_354_1a_5
CCCCAACAACAGCGCTAGTAGCGGCTCAGCTACTCAGGGTCCCGCAAGCCATCTTGGACATGATCGCTGG
TGCCCATTGGGGAGTCCTAGCGGGCATAGCGTATTTCTCCATGGCGGGCAACTGGGCGAAGGTCCTGGTG
GTGCTGTTGCTGTTTGCCGGCGTCGATGCGGCTACCTACACCACCGGGGGAGCCGATGCTAGGCGCGCGG
CTACATTCGCCGGCCTCTTCAGTCCGGGCGCCAAGCAGGATGTCCAGCTGATCA

>1149_S74_L001_R1_001.fastq_355_1a_5
CCCCAACAACAGCGCTAGTAGCGGCTCAGCTACTCAGGGTCCCGCAAGCCATCTTGGACATGATCGCTGG
TGCCCACTGGGGAGTCCTAGCGGGCATAGCGTATTTCTCCATGGCGGGCAACTGGGCGAAGGTCCTGGTG
GTGCTGTTGCTGTTTGCCGGCGTCGATGCGGCTACCTACACCACCGGGGGAGCCGATGCTAGGCGCGCGG
CTACATTCACCGGCCTCTTCAGTCCGGGCGCCAAGCAGGATGTCCAGCTGATCA

>1149_S74_L001_R1_001.fastq_356_1a_5
CCCCAACAACAGCGCTAGTAGCGGCTCAGCTACTCAGGGTCCCGCAAGCCATCTTGGACATGATCGCTGG
TGCCCACTGGGGAGTCCTAGCGGGCATAGCGTATTTCTCCATGGCGGGCAACTGGGCGAAGGCCCTGGTG
GTGCTGTTGCTGTTTGCCGGCGTCGATGCGGCTACCTACACCACCGGGGGAGCCGATGCTAGGCGCGCGG
CTACATTCGCCGGTCTCTTCAGTCCGGGCGCCAAGCAGGATGTCCAGCTGATCA

>1149_S74_L001_R1_001.fastq_357_1a_5
CCCCAACAACAGCGCTAGTAGCGGCTCAGCTACTCAGGGTCCCGCAAGCCATCTTGGACATGATCGCTGG
TGCCCACTGGGGAGTCCTAGCGGGCATAGCGTATTTCTCCATGGCGGGCAACTGGGCGAAGGTCCTGGTG
GTGCTGTTGCTGTTTGCCGGCGTCGATGTGGCTACCTACACCACCGGGGGAGCCGATGCTAGGCGCGCGG
CTACATTCGCCGGCCTCTTCAGTCCGGGCGCCAAGCAGGATGTCCAGCTGATCA

>1149_S74_L001_R1_001.fastq_358_1a_5
CCCCAACAACAGCGCTAGTAGCGGCTCAGCTACTCAGGGTCCCGCAAGCCATCTTGGACATGATCGCTGG
TGCCCACTGGGGAGTCCTAGCGGGCATAGCGTATTTCTCCATGGCGGGCAACTGGGCGAAGGTCCTGGTG
GTGCTGTTGCTGTTTGCCGGCGTCGATGCGGCTACCTACACCACTGGGGGAGCCGATGCTAGGCGCGCGG
CTACATTCGCCGGCCTCTTCAGTCCGGGCGCCAAGCAGGATGTCCAGCTGATCA

>1149_S74_L001_R1_001.fastq_359_1a_5
CCCCAACAACAGCGCTAGTAGCGGCTCAGCTACTCAGGGTCCCGCAAGCCATCTTGGACATGATCGCTGG
TGCCCACTGGGGAGTCCTAGCGGGCATAGCGTATTTCTCCATGGCGGGCAACTGGGCGAAGGTCCTGGTG
GTGCTGTTGCTGTTTGCCGGCGTCGATGCAGCTACCTACACCACCGGAGGAGCCGATGCTAGGCGCGCGG
CTACATTCGCCGGCCTCTTCAGTCCGGGCGCCAAGCAGGATGTCCAGCTGATCA

>1149_S74_L001_R1_001.fastq_360_1a_5
CCCCAACAACAGCGCTAGTAGCGGCTCAGCTACTCAGGGTCCCGCAAGCCATCTTGGACATGATCGCTGG
TGGCCACTGGGGAGTCCTAGCGGGCATAGCGTATTTCTCCATGGCGGGCAACTGGGCGAAGGTCCTGGTG
GTGCTGTTGCTGTTTGCCGGCGTCGATGCGGCTACCTACACCACCGGGGGAGCCGATGCTAGGCGCGCGG
CTACATTCGCCGGCCTCTTCAGTCCGGGCGCCAAGCAGGATGTCCAGCTGATCA

>1149_S74_L001_R1_001.fastq_361_1a_5
CCCCAACAACAGCGCTAGTAGCGGCTCAGCTACTCAGGGTCCCGCAAGCCATCTTGGACATGATCGCCGG
TGCCCACTGGGGAGTCCTAGCGGGCATAGCGTATTTCTCCATGGCGGGCAACTGGGCGAAGGTCCTGGTG
GTGCTGTTGCTGTTTGCCGGCGTCGATGCGGCTACCTATACCACCGGGGGAGCCGATGCTAGGCGCGCGG
CTACATTCGCCGGCCTCTTCAGTCCGGGCGCCAAGCAGGATGTCCAGCTGATCA

>1149_S74_L001_R1_001.fastq_362_1a_5
CCCTAACAACAGCGCTAGTAGCGGCTCAGCTACTCAGGGTCCCGCAAGCCATCTTGGACATGATCGCTGG
TGCCCACTGGGGAGTCCTAGCGGGCATAGCGTATTTCTCCATGGCGGGCAACTGGGCGAAGGTCCTGGTG
GTGCTGTTGCTGTTTGCCGGCGTCGATGCGGCTACCTACACCACCGGGGGAGCCGATGCTAGGCGCGCGG
CTACATTCGCCGGCCTCTTCAGTCCGGGCGCCAAGCAGGATGTCCAGCTGATCA

>1149_S74_L001_R1_001.fastq_363_1a_5
CCCCAACAACAGCGCTAGTAGCGGCACAGCTATTCAGGGTCCCGCAAGCCATCTTGGACATGATCGCTGG
TGCCCACTGGGGAGTCCTAGCGGCCATAGCGTATTTCTCCATGGCGGGCAACTGGGCGAAGGTCCTGGTG
GTGCTGTTGCTGTTTGCCGGCGTCGATGCGGGTACCTACACCACCGGGGGAGCCGAGGCTAAGCGCGCGG
CTACATTCGCCGGCCTCTTCAGTTCGGGCGCCAAGCAGGATGTCCAGCTGATCA

>1149_S74_L001_R1_001.fastq_364_1a_5
CCCCAACAACAGCGCTAGTAGCGGCTCAGCTACTCAGGGTCCCGCAAGCCATCTTGGACATGATCGCTGG
TGCCCACTGGGGAGTCCTAGCGGGCATAGCGTATTTCTCCATGGCGGGCAACTGGGCGAAGGTCCTGGTG
GTGTTGTTGCTGTTTGCCGGCGTCGATGCGGCTACCTACACCACCGGGGGAGCCGATGCTAGGCGCGCGG
CTACATTCGCCGGCCTCTTCAGTCCGGGCGCCAAGCAGGATGTCCAGCTGATCA

>1149_S74_L001_R1_001.fastq_365_1a_5
CCCCAACAACAGCGCTAGTAGCGGCTCAGCTACTCAGGGTCCCGCAAGCCATCTTGGACATGATCGCTGG
TGCCCACTGGGGAGTCCTAGCGGGCATAGCGTATTTCTCCATGGCGGGCAACTGGGCGAAGGTCCTGGTG
GTGCTGTTGCTGTTTGCCGGCGTCGATGCGGCTACCTACACCACCGGGGGCGCCGATGCTAGGCGCGCGG
CTACATTCGCCGGCCTCTTCAGTCCGGGCGCCAAGCAGGATGTCCAGCTGATCA

>1149_S74_L001_R1_001.fastq_366_1a_5
CCCCAACAACAGCGCTGGTAGCGGCCCAGCTACTCAGGGTCCCGCAAGCCATCTTGGACATGATCGCTGG
TGCCCACTGGGGAGTCCTAGCGGGCATAGCGTATTTCTCCATGGCGGGCAACTGGGCGAAGGTCCTGGTG
GTGCTGTTGCTGTTTGCCGGCGTCGATGCGGCTACCTACACCACCGGGGGAGCCGATGCTAGGCGCGCGG
CTACATTCGCCGGCCTCTTCAGTCCGGGCGCCAAGCAGGATGTCCAGCTGATCA

>1149_S74_L001_R1_001.fastq_367_1a_5
CCCCAACAACAGCGCTAGTAGCGGCTCAGCTACTCAGGGTCCCGCAAGCCATCTTGGACATGATCGCTGG
TGCCCACTGGGGAGTCCTAGCGGGCATAGCGTATTTCTCCATGGCGGGCAACTGGGCGAAGGTCCTGGTG
GTGCTGTTGCTGTTTGCCGGCGTCGATGCGGCTACCTACACCACCGGGGGAGCCGATGCTAGGCGTGCGG
CTACATTCGCCGGCCTCTTCAGTCCGGGCGCCAAGCAGGACGTCCAGCTGATCA

>1149_S74_L001_R1_001.fastq_368_1a_5
CCCCAACAACAGCGCTAGTAGCGGCTCAGCTACTCAGGGTCCCGCAAGCCATCTTGGACATGATCGCTGG
TGCCCACTGGGGAGTCCTAGCGGGCATAGCGTATTTCTCCATGGCGGGCAACTGGGCGAAGGTCCTGGTG
GTGCTGTTGCTGTTTGCCGGCGTCGATGCGGCCACCTACACCACCGGGGGAGCCGATGCTAGGCGCGCGG
CTACATTCGCCGGTCTCTTCAGTCCGGGCGCCAAGCAGGATGTCCAGCTGATCA
