# Supplementary material for: HCV transmission in high-risk communities in Bulgaria
Source: PLoS One. 2019 Mar 5;14(3):e0212350. doi: 10.1371/journal.pone.0212350 (PMC6400337; doi:10.1371/journal.pone.0212350)
Supplement: S1 File — (ZIP) [file pone.0212350.s002.zip › 1156_S89_L001_R1_001.fastq_3a_freq5.fas]

>1156_S89_L001_R1_001.fastq_1_3a_7523
CCCCCGCTGTGGGTATGGTGGTGTCGCACATCTTGCGGTTGCCCCAGACCTTGTTCGACATAATAGCCGG
GGCCCATTGGGGCATCTTGGCGGGCCTAGCCTATTACTCCATGCAGGGCAATTGGGCTAAGGTCGCTATC
ATCATGGTTATGTTTTCAGGGGTCGATGCCGGAACACATACCATCGGTGGCAGTGCAGCTCGTGGCGCCT
ACTCTATTACCAGCCTTTTTAATGTGGGCGCCAAGCAGAAACTGCAGCTGGTCA

>1156_S89_L001_R1_001.fastq_2_3a_136
CCCCCGCTGTGGGTATGGTGGTGTCGCACATCTTGCGGTTGCCCCAGACCTTGTTCGACATAATAGCCGG
GGCCCATTGGGGCATCTTGGCGAGCCTAGCCTATTACTCCATGCAGGGCAATTGGGCTAAGGTCGCTATC
ATCATGGTTATGTTTTCAGGGGTCGATGCCGGAACACATACCATCGGTGGCAGTGCAGCTCGTGGCGCCT
ACTCTATTACCAGCCTTTTTAATGTGGGCGCCAAGCAGAAACTGCAGCTGGTCA

>1156_S89_L001_R1_001.fastq_3_3a_92
CCCCTGCTGTGGGTATGGTGGTGTCGCACATCTTGCGGTTGCCCCAGACCTTGTTCGACATAATAGCCGG
GGCCCATTGGGGCATCTTGGCGGGCCTAGCCTATTACTCCATGCAGGGCAATTGGGCTAAGGTCGCTATC
ATCATGGTTATGTTTTCAGGGGTCGATGCCGGAACACATACCATCGGTGGCAGTGCAGCTCGTGGCGCCT
ACTCTATTACCAGCCTTTTTAATGTGGGCGCCAAGCAGAAACTGCAGCTGGTCA

>1156_S89_L001_R1_001.fastq_4_3a_69
CCCCCGCTGTGGGTATGGTGGTGTCGCACATCTTGCGGTTGCCCCAGACCTTGTTCGACATAATAGCCGG
GGCCCATTGGGGCATCTTGGCGGGCCTAGCCTATTACTCCATGCAGGGCAATTGGGCTAAGGTCGCTATC
ATCATGGTTATGTTTTCAGGGGTCGATGCCGAAACACATACCATCGGTGGCAGTGCAGCTCGTGGCGCCT
ACTCTATTACCAGCCTTTTTAATGTGGGCGCCAAGCAGAAACTGCAGCTGGTCA

>1156_S89_L001_R1_001.fastq_5_3a_61
CCCCCGCTGTGGGTATGGTGGTGTCGCACATCTTGCGGTTGCCCCAGACCTTGTTCGACATAATAGCCGG
GGCCCATTGGGGCATCTTGGCGGGCCTAGCCTATTACTCCATGCAGGGCAATTGGGCTAAGGTCGCTATC
ATCATGGTTATGTTTTCAGGGGTCGATGCCGGAACACATACCATCGGGGGCAGTGCAGCTCGTGGCGCCT
ACTCTATTACCAGCCTTTTTAATGTGGGCGCCAAGCAGAAACTGCAGCTGGTCA

>1156_S89_L001_R1_001.fastq_6_3a_60
CCCCCGCTGTGGGTATGGTGGTGTCGCACATCTTGCGGTTGCCCCAGACCTTGTTCGACATAATAGCCGG
GGCCCATTGGGGCATCTTGGCGGGCCTAGCCTATTACTCCATGCAGGGCAATTGGGCTAAGGTCGCTATC
ATCATGGTTATGTTTTCAGGGGTCGATGCCGGAACACATACCATCGGTGGCAGTGCAGCTCGTGGCGCCT
ACTCTATTACCAGCCTTTTTAATGTGGGCGCCAAGCAGAAACTGCAGCTGGTCG

>1156_S89_L001_R1_001.fastq_8_3a_53
CCCCCGCTGTGGGTATGGTGGTGTCGCACATCTTGCGGTTGCCCCAGACCTTGTTCGACATAATAGCCGG
GGCCCATTGGGGCATCTTGGCGGGCCTAGCCTATTACTCCATGCAGGGCAACTGGGCTAAGGTCGCTATC
ATCATGGTTATGTTTTCAGGGGTCGATGCCGGAACACATACCATCGGTGGCAGTGCAGCTCGTGGCGCCT
ACTCTATTACCAGCCTTTTTAATGTGGGCGCCAAGCAGAAACTGCAGCTGGTCA

>1156_S89_L001_R1_001.fastq_9_3a_51
CCCCCGCTGTGGGTATGGTGGTGCCGCACATCTTGCGGTTGCCCCAGACCTTGTTCGACATAATAGCCGG
GGCCCATTGGGGCATCTTGGCGGGCCTAGCCTATTACTCCATGCAGGGCAATTGGGCTAAGGTCGCTATC
ATCATGGTTATGTTTTCAGGGGTCGATGCCGGAACACATACCATCGGTGGCAGTGCAGCTCGTGGCGCCT
ACTCTATTACCAGCCTTTTTAATGTGGGCGCCAAGCAGAAACTGCAGCTGGTCA

>1156_S89_L001_R1_001.fastq_10_3a_50
CCCCCGCTGTGGGTATGGTGGTGTCGCACATCTTGCGGTTGCCCCAGACCTTGTTCGACATAATAGCCGG
GGCCCATTGGGGCATCTTGGCGGGCCTAGCCTATTACTCCATGCAGGGCAATTGGGCTAAGGTCGCTATC
ATCATGGTTATGTTTTCAGGGGTCGATGCCGGAACACATACCATCGGTGGCAGTGCAGCCCGTGGCGCCT
ACTCTATTACCAGCCTTTTTAATGTGGGCGCCAAGCAGAAACTGCAGCTGGTCA

>1156_S89_L001_R1_001.fastq_11_3a_47
CCCCCGCTGTGGGTATGGTGGTGTCGCACATCTTGCGGTTGCCCCAGACCTTGTTCGACATAATAGCCGG
GGCCCATTGGGGCATCTTGGCGGGCCTAGCCTATTACTCCATGCAGGGCAATTGGGCTAAGGTCGCTATC
ATCATGGTTATGTTTTCAGGGGTCGATGCCGGAACACATACCATCGGTGGCAGTGCAGCTCGTGGCGCCT
ACTCTATTACCAGCCCTTTTAATGTGGGCGCCAAGCAGAAACTGCAGCTGGTCA

>1156_S89_L001_R1_001.fastq_12_3a_47
CCCCCGCTGTGGGTATGGTGGTGTCGCACATCTTGCGGTTGCCCCAGGCCTTGTTCGACATAATAGCCGG
GGCCCATTGGGGCATCTTGGCGGGCCTAGCCTATTACTCCATGCAGGGCAATTGGGCTAAGGTCGCTATC
ATCATGGTTATGTTTTCAGGGGTCGATGCCGGAACACATACCATCGGTGGCAGTGCAGCTCGTGGCGCCT
ACTCTATTACCAGCCTTTTTAATGTGGGCGCCAAGCAGAAACTGCAGCTGGTCA

>1156_S89_L001_R1_001.fastq_13_3a_43
CCCCCGCTGTGGGTATGGTGGTGTCGCACATCTTGCGGTTGCCCCAGACCTTGTTCGACATAATAGCCGG
GGCCCATTGGGGCATCTTGGCGGGCCTAGCCTATTACTCCATGCAGGGCAATTGGGCTAAGGTCGCTATC
ATCATGGTTATGTTTTCAGGGGTCGATGCCGGAACACATACCATCGGTGGCAGTGCAGCTCGTGGCGCCT
ACCCTATTACCAGCCTTTTTAATGTGGGCGCCAAGCAGAAACTGCAGCTGGTCA

>1156_S89_L001_R1_001.fastq_14_3a_43
CCCCCGCTGTGGGTATGGTGGTGTCGCACATCTTGCGGTTGCCCCAGACCTTGTTCGACATAATAGCCGG
GGCCCATTGGGGCATCTTGGCGGGCCTAGCCTATTACTCCATGCAGGGCAATTGGGCTAAGGTCGCTATC
ATCATGGTTATGTTCTCAGGGGTCGATGCCGGAACACATACCATCGGTGGCAGTGCAGCTCGTGGCGCCT
ACTCTATTACCAGCCTTTTTAATGTGGGCGCCAAGCAGAAACTGCAGCTGGTCA

>1156_S89_L001_R1_001.fastq_15_3a_43
CCCCCGCTGTGGGTATGGTGGTGTCGCACATCTTGCGGTTGCCCCAGACCTTGTTCGACATAATAGCCGG
GGCCCATTGGGGCATCTTGGCGGGCCTAGCCTATTACTCCATGCAGGGCAATTGGGCTAAGGTCGCTATC
ATCATGGTTATGTTTTCAGGGGTCGATGCCGGAACACATACCATCGGTGGCAGTGCAGCTCGTGGCGCCT
ACTCTATTACCAGCCTTTTTAATGTGGGCGCCAAGCAGAAGCTGCAGCTGGTCA

>1156_S89_L001_R1_001.fastq_16_3a_42
CCCCCGCTGTGGGTATGGTGGTGTCGCACATCTTGCGGTTGCCCCAGACCTTGTTCGACATAATAGCCGG
GGCCCATTGGGGCATCTTGGCGGGCCTAGCCTATTACTCCATGCAGGGCAATTGGGCTAAGGTCGCTATC
ATCATGGTTATGTTTTCAGGGGTCGATGCCGGAACACATACCATCGGTGGCAGTGCAGCTCGTGGCGCCT
ACTCTATTACCAGCCTTTTTAATGTGGGCGCCAAGCAGAAACTGCAACTGGTCA

>1156_S89_L001_R1_001.fastq_17_3a_40
CCCCCGCTGTGGGTATGGTGGTGTCGCACATCTTGCGGTTGCCCCAGACCTTGTTCGACATAATAGCCGG
GGCCCATTGGGGCATCTTGGCGGGCCTAGCCTATTACCCCATGCAGGGCAATTGGGCTAAGGTCGCTATC
ATCATGGTTATGTTTTCAGGGGTCGATGCCGGAACACATACCATCGGTGGCAGTGCAGCTCGTGGCGCCT
ACTCTATTACCAGCCTTTTTAATGTGGGCGCCAAGCAGAAACTGCAGCTGGTCA

>1156_S89_L001_R1_001.fastq_18_3a_40
CCCCCGCTGTGGGTATGGTGGTGTCGCACATCTTGCGGTTGCCCCAGACCTTGTTCGACATAATAGCCGG
GGCCCATTGGGGCATCTTGGCGGGCCTAGCCTATTACTCCATGCAGGGCAATTGGGCTAAGGTCGCTATC
ATCATGGTTATGTTTTCAGGGGTCGATGCCGGAACACATACCATCGGTGGCAGTGCAGCTCGTGGCGCCT
ACTCTATTACCAGTCTTTTTAATGTGGGCGCCAAGCAGAAACTGCAGCTGGTCA

>1156_S89_L001_R1_001.fastq_19_3a_39
CCCCCGCTGTGGGTATGGTGGTGTCGCACATCTTGCGGTTGCCCCAGACCTTGTTCGGCATAATAGCCGG
GGCCCATTGGGGCATCTTGGCGGGCCTAGCCTATTACTCCATGCAGGGCAATTGGGCTAAGGTCGCTATC
ATCATGGTTATGTTTTCAGGGGTCGATGCCGGAACACATACCATCGGTGGCAGTGCAGCTCGTGGCGCCT
ACTCTATTACCAGCCTTTTTAATGTGGGCGCCAAGCAGAAACTGCAGCTGGTCA

>1156_S89_L001_R1_001.fastq_20_3a_39
CCCCCGCTGTGGGTATGGTGGTGTCGCACATCTTGCGGTTGCCCCAGACCTTGTTCGACATAATAGCCGG
GGCCCATTGGGGCATCTTGGCGGGCCTAGCCTATTACTCCATGCAGGGCAATTGGGCTAAGGTCGCTATC
ATCATGGTTATGTTTTCAGGGGTCGATGCCGGAACACATACCATCGGTGGCAGTGCAGCTCGTGGCGCCT
ACTCTATTACCAGCCTTTTTAATGTGGGCGCCAAGCAGAAACTGCGGCTGGTCA

>1156_S89_L001_R1_001.fastq_21_3a_39
CCCCCGCTGTGGGTATGGTGGTGTCGCACATCTTGCGGTCGCCCCAGACCTTGTTCGACATAATAGCCGG
GGCCCATTGGGGCATCTTGGCGGGCCTAGCCTATTACTCCATGCAGGGCAATTGGGCTAAGGTCGCTATC
ATCATGGTTATGTTTTCAGGGGTCGATGCCGGAACACATACCATCGGTGGCAGTGCAGCTCGTGGCGCCT
ACTCTATTACCAGCCTTTTTAATGTGGGCGCCAAGCAGAAACTGCAGCTGGTCA

>1156_S89_L001_R1_001.fastq_22_3a_38
CCCCCGCTGTGGGTATGGTGGTGTCGCACATCTTGCGGTTGCCCCAGACCTTGTTCGACATAATAGCCGG
GGCCCATTGGGGCATCTTGGCGGGCCTAGCCTATTACTCCATGCAGGGCAATTGGGCTAAGGTCGCTATC
ACCATGGTTATGTTTTCAGGGGTCGATGCCGGAACACATACCATCGGTGGCAGTGCAGCTCGTGGCGCCT
ACTCTATTACCAGCCTTTTTAATGTGGGCGCCAAGCAGAAACTGCAGCTGGTCA

>1156_S89_L001_R1_001.fastq_23_3a_38
CCCCCGCTGTGGGTATGGTGGTGTCGCGCATCTTGCGGTTGCCCCAGACCTTGTTCGACATAATAGCCGG
GGCCCATTGGGGCATCTTGGCGGGCCTAGCCTATTACTCCATGCAGGGCAATTGGGCTAAGGTCGCTATC
ATCATGGTTATGTTTTCAGGGGTCGATGCCGGAACACATACCATCGGTGGCAGTGCAGCTCGTGGCGCCT
ACTCTATTACCAGCCTTTTTAATGTGGGCGCCAAGCAGAAACTGCAGCTGGTCA

>1156_S89_L001_R1_001.fastq_24_3a_37
CCCCCGCTGTGGGTATGGTGGTGTCGCACATCTTGCGGTTGCCCCAGACCCTGTTCGACATAATAGCCGG
GGCCCATTGGGGCATCTTGGCGGGCCTAGCCTATTACTCCATGCAGGGCAATTGGGCTAAGGTCGCTATC
ATCATGGTTATGTTTTCAGGGGTCGATGCCGGAACACATACCATCGGTGGCAGTGCAGCTCGTGGCGCCT
ACTCTATTACCAGCCTTTTTAATGTGGGCGCCAAGCAGAAACTGCAGCTGGTCA

>1156_S89_L001_R1_001.fastq_25_3a_37
CCCCCGCTGTGGGTATGGTGGCGTCGCACATCTTGCGGTTGCCCCAGACCTTGTTCGACATAATAGCCGG
GGCCCATTGGGGCATCTTGGCGGGCCTAGCCTATTACTCCATGCAGGGCAATTGGGCTAAGGTCGCTATC
ATCATGGTTATGTTTTCAGGGGTCGATGCCGGAACACATACCATCGGTGGCAGTGCAGCTCGTGGCGCCT
ACTCTATTACCAGCCTTTTTAATGTGGGCGCCAAGCAGAAACTGCAGCTGGTCA

>1156_S89_L001_R1_001.fastq_26_3a_36
CCCCCGCTGTGGGTATGGTGGTGTCGCACATCTTGCGGTTGCCCCAGACCTTGTTCGACATAATAGCCGG
GGCCCATTGGGGCATCTTGGCGGGCCTAGCCTATTACTCCATGCAGGGCAATTGGGCTAAGGTCGCTATC
ATCATGGTTATGTTTTCAGGGGTCGATGCCGGAACACATACCATCGGTGGCAGTGCAGCTCGTGGCGCCT
ACTCTATTACCAGCCTTTTTAATGTGGGCGCCAAGCAGAGACTGCAGCTGGTCA

>1156_S89_L001_R1_001.fastq_27_3a_36
CCCCCGCTGTGGGTATGGTGGTGTCGCACATCTTGCGGTTGCCCCAGACCTTGTTCGACATAATAGCCGG
GGCCCATTGGGGCATCTTGGCGGGCCTAGCCTATTACTCCATGCAGGGCAATTGGGCTAAGGTCGCTATC
ATCATGGTTATGTTTTCAGGGGTCGATGCCGGAACACATACCATCGGTGGCAGTGCAGCTCGTGGCGCCT
ACTCTATTACCAGCCTTTTTAATGTGGGCACCAAGCAGAAACTGCAGCTGGTCA

>1156_S89_L001_R1_001.fastq_28_3a_36
CCCCCGCTGTGGGTATGGTGGTGTCGCACATCTTGCGGTTGCCCCAGACCTTGTTCGACATAATAGCCGG
GGCCCATTGGGGCATCTTGGCGGGCCTAGCCTATTACTCCATGCAGGGCAATTGGGCTAAGGTCGCTATC
ATCATGGTTATGTTTTCAGGGGTCGATGCCGGAACACATACCATCGGTGGCAGTGCAGCTCGCGGCGCCT
ACTCTATTACCAGCCTTTTTAATGTGGGCGCCAAGCAGAAACTGCAGCTGGTCA

>1156_S89_L001_R1_001.fastq_29_3a_36
CCCCCGCCGTGGGTATGGTGGTGTCGCACATCTTGCGGTTGCCCCAGACCTTGTTCGACATAATAGCCGG
GGCCCATTGGGGCATCTTGGCGGGCCTAGCCTATTACTCCATGCAGGGCAATTGGGCTAAGGTCGCTATC
ATCATGGTTATGTTTTCAGGGGTCGATGCCGGAACACATACCATCGGTGGCAGTGCAGCTCGTGGCGCCT
ACTCTATTACCAGCCTTTTTAATGTGGGCGCCAAGCAGAAACTGCAGCTGGTCA

>1156_S89_L001_R1_001.fastq_30_3a_35
CCCCCGCTGCGGGTATGGTGGTGTCGCACATCTTGCGGTTGCCCCAGACCTTGTTCGACATAATAGCCGG
GGCCCATTGGGGCATCTTGGCGGGCCTAGCCTATTACTCCATGCAGGGCAATTGGGCTAAGGTCGCTATC
ATCATGGTTATGTTTTCAGGGGTCGATGCCGGAACACATACCATCGGTGGCAGTGCAGCTCGTGGCGCCT
ACTCTATTACCAGCCTTTTTAATGTGGGCGCCAAGCAGAAACTGCAGCTGGTCA

>1156_S89_L001_R1_001.fastq_31_3a_35
CCCCCGCTGTGGGTATGGTGGTGTCGCACATCCTGCGGTTGCCCCAGACCTTGTTCGACATAATAGCCGG
GGCCCATTGGGGCATCTTGGCGGGCCTAGCCTATTACTCCATGCAGGGCAATTGGGCTAAGGTCGCTATC
ATCATGGTTATGTTTTCAGGGGTCGATGCCGGAACACATACCATCGGTGGCAGTGCAGCTCGTGGCGCCT
ACTCTATTACCAGCCTTTTTAATGTGGGCGCCAAGCAGAAACTGCAGCTGGTCA

>1156_S89_L001_R1_001.fastq_32_3a_35
CCCCCGCTGTGGGTATGGTGGTGTCGCACACCTTGCGGTTGCCCCAGACCTTGTTCGACATAATAGCCGG
GGCCCATTGGGGCATCTTGGCGGGCCTAGCCTATTACTCCATGCAGGGCAATTGGGCTAAGGTCGCTATC
ATCATGGTTATGTTTTCAGGGGTCGATGCCGGAACACATACCATCGGTGGCAGTGCAGCTCGTGGCGCCT
ACTCTATTACCAGCCTTTTTAATGTGGGCGCCAAGCAGAAACTGCAGCTGGTCA

>1156_S89_L001_R1_001.fastq_33_3a_34
CCCCCGCTGTGGGTATGGTGATGTCGCACATCTTGCGGTTGCCCCAGACCTTGTTCGACATAATAGCCGG
GGCCCATTGGGGCATCTTGGCGGGCCTAGCCTATTACTCCATGCAGGGCAATTGGGCTAAGGTCGCTATC
ATCATGGTTATGTTTTCAGGGGTCGATGCCGGAACACATACCATCGGTGGCAGTGCAGCTCGTGGCGCCT
ACTCTATTACCAGCCTTTTTAATGTGGGCGCCAAGCAGAAACTGCAGCTGGTCA

>1156_S89_L001_R1_001.fastq_34_3a_34
CCCCCGCTGTGGGTATGGTGGTGTCGCACATCTTGCGGTTGCCCCAGACCTTGTTCGACATAATAGCCGG
GGCCCATTGGGGCATCTTGGCGGGCCTAGCCTATTACTCCATGCGGGGCAATTGGGCTAAGGTCGCTATC
ATCATGGTTATGTTTTCAGGGGTCGATGCCGGAACACATACCATCGGTGGCAGTGCAGCTCGTGGCGCCT
ACTCTATTACCAGCCTTTTTAATGTGGGCGCCAAGCAGAAACTGCAGCTGGTCA

>1156_S89_L001_R1_001.fastq_35_3a_34
CCCCCGCTGTGGGTATGGTGGTGTCGCACATCTTGCGGTTGCCCCAGACCTTGTTCGACATAATAGCCGG
GGCCCATTGGGGCATCTTGGCGGGCCTAGCCTATTACTCCATGCAGGGCAATTGGGCTAAGGTCGCTATC
ATCATGGTTATGTTTTCAGGGGTCGATGCCGGAACACATACCATCGGTGGCAGTGCAGCTCGTGGCGCCT
ACTCTATTACCAGCCTTTTTAATGTGGGCGCCAAGCGGAAACTGCAGCTGGTCA

>1156_S89_L001_R1_001.fastq_36_3a_33
CCCCCGCTGTGGGTATGGTGGTGTCGCACATCTTGCGGTTGCCCCAGACCTTGTTCGACATAATAGCCGG
GGCCCATTGGGGCATCTTGGCGGGCCTAGCCTATTACTCCATGCAGGGCAATTGGGCTAAGGTCGCTATC
ATCATGGTTATGTTTTCAGGGGTCGATGCCGGAACACATACCATCGGTGGCAGTGCAGCTCGTGGTGCCT
ACTCTATTACCAGCCTTTTTAATGTGGGCGCCAAGCAGAAACTGCAGCTGGTCA

>1156_S89_L001_R1_001.fastq_37_3a_33
CCCCCGCTGTGGGTATGGTGGTGTCGCACATCTTGCGGTTGCCCCAGACCTTGTTCGACATAATAGCCGG
GGCCCATTGGGGCATCTTGGCGGGCCTAGCCTATTACTCCATGCAGGACAATTGGGCTAAGGTCGCTATC
ATCATGGTTATGTTTTCAGGGGTCGATGCCGGAACACATACCATCGGTGGCAGTGCAGCTCGTGGCGCCT
ACTCTATTACCAGCCTTTTTAATGTGGGCGCCAAGCAGAAACTGCAGCTGGTCA

>1156_S89_L001_R1_001.fastq_38_3a_32
CCCCCGCTGTGGGTATGGTGGTGTCGCACATCTTGCGGTTGCCCCAGACCTTGTTCGACATAATAGCCGG
GGCCCATTGGGGCATCTTGGCGGGCCTAGCCTATTACTCCATGCAGGGCAATTGGGCTAAGGTCGCTATC
ATCATGGTTATGTTTTCAGGGGTCGATGCCGGAACACATACCACCGGTGGCAGTGCAGCTCGTGGCGCCT
ACTCTATTACCAGCCTTTTTAATGTGGGCGCCAAGCAGAAACTGCAGCTGGTCA

>1156_S89_L001_R1_001.fastq_39_3a_32
CCCCCGCTGTGGGTATGGTGGTGTCGCACATCTTGCGGCTGCCCCAGACCTTGTTCGACATAATAGCCGG
GGCCCATTGGGGCATCTTGGCGGGCCTAGCCTATTACTCCATGCAGGGCAATTGGGCTAAGGTCGCTATC
ATCATGGTTATGTTTTCAGGGGTCGATGCCGGAACACATACCATCGGTGGCAGTGCAGCTCGTGGCGCCT
ACTCTATTACCAGCCTTTTTAATGTGGGCGCCAAGCAGAAACTGCAGCTGGTCA

>1156_S89_L001_R1_001.fastq_40_3a_31
CCCCCGCTGTGGGTATGGTGGTGTCGCACATCTTGCGGTTGCCCCAGACCTTGTTCGACATAATAGCCGG
GGCCCATTGGGGCATCTTGGCGGGCCTAGCCTATTACTCCATGCAGGGCAATTGGGCTAAGGTCGCTATC
ATCATGGTTATGTTTTCAGGGGTCGATGCCGGAACACATACCATCGGTGGCAGTGCAGCTCGTGGCGCCC
ACTCTATTACCAGCCTTTTTAATGTGGGCGCCAAGCAGAAACTGCAGCTGGTCA

>1156_S89_L001_R1_001.fastq_41_3a_31
CCCCCGCTGTGGGTATGGTGGTGTCGCACATCTTGCGGTTGCCCCAGACCTTGTTCGACATAATAGCCGG
GGCCCATTGGGGCATCTTGGCGGGCCTAGCCTATTACTCCATGCAGGGCAATTGGGCTAAGGTCGCTATC
ATCATGGTTATGTTTTCAGGGGTCGATGCCGGAGCACATACCATCGGTGGCAGTGCAGCTCGTGGCGCCT
ACTCTATTACCAGCCTTTTTAATGTGGGCGCCAAGCAGAAACTGCAGCTGGTCA

>1156_S89_L001_R1_001.fastq_42_3a_31
CCCCCGCTGTGGGTATGGTGGTGTCGCACATCTTGCGGTTGCCCCAGACCTTGTTCGACATAATAGCCGG
GGCCCATTGGGGCATCTTGGCGGGCCTAGCCTATTACTCCATGCAGGGCAATTGGGCTAAGGTCGCTATC
ATCATGGTTATGTTTTCAGGGGTCGATGCCGGGACACATACCATCGGTGGCAGTGCAGCTCGTGGCGCCT
ACTCTATTACCAGCCTTTTTAATGTGGGCGCCAAGCAGAAACTGCAGCTGGTCA

>1156_S89_L001_R1_001.fastq_43_3a_30
CCCCCGCTGTGGGTATGGTGGTGTCGCACATCTTGCGGTTGCCCCAGACCTTGTTCGACATAATAGCCGG
GGCCCATTGGGGCATCTTGGCGGGCCTAGCCTATTACTCCATGCAGGGCAATTGGGCTAAGGTCGCTATC
ATCATGGTTATGTTTTCAGGGGTCGATGCCGGAACACATACCATCGGTGGCAGTGCAGCTCGTGGCGCCT
ACTCTATTACCAGCCTTTTTAATGTGGGCGCCAAGCAGAAACCGCAGCTGGTCA

>1156_S89_L001_R1_001.fastq_44_3a_30
CCCCCGCTGTGGGTATGGTGGTGTCGCACATCTTGCGGTTGCCCCAGACCTTGTTCGACATAATAGCCGG
GGCCCATTGGGGCATCTTGGCGGGCCTAGCCTATTACTCCATGCAGGGCAATTGGGCTAAGGTCGCTATC
ATCATGGTTATGCTTTCAGGGGTCGATGCCGGAACACATACCATCGGTGGCAGTGCAGCTCGTGGCGCCT
ACTCTATTACCAGCCTTTTTAATGTGGGCGCCAAGCAGAAACTGCAGCTGGTCA

>1156_S89_L001_R1_001.fastq_45_3a_30
CCCCCGCTGTGGGTATGGTGGTGTCGCACATCTTGCGGTTGCCCCAGACCTTGTTCGACATAATAGCCGG
GGCCCATTGGGGCATCTTGGCGGGCCTAGCCTATTACTCCATGCAGGGCAATTGGGCTAAGGTCGCTATC
ATCATGGTTATGTCTTCAGGGGTCGATGCCGGAACACATACCATCGGTGGCAGTGCAGCTCGTGGCGCCT
ACTCTATTACCAGCCTTTTTAATGTGGGCGCCAAGCAGAAACTGCAGCTGGTCA

>1156_S89_L001_R1_001.fastq_46_3a_30
CCCCCGCTGTGGGTATGGTGGTGTCGCACATCTTGCGGTTGCCCCAGACCTTGTTCGACATAATAGCCGG
GGCCCATTGGGGCATCTTGGCGGGCCTAGCCTATTACTCCATGCAGGGCAATTGGGCTAAGGTCGCTATC
ATCATGGTTATGTTTTCAGGGGTCGATGCCAGAACACATACCATCGGTGGCAGTGCAGCTCGTGGCGCCT
ACTCTATTACCAGCCTTTTTAATGTGGGCGCCAAGCAGAAACTGCAGCTGGTCA

>1156_S89_L001_R1_001.fastq_47_3a_29
CCCCCGCTGTGGGTATGGTGGTGTCGCACATCTTGCGGTTGCCCCAGACCTTGTTCGACATAATAGCCGG
GGCCCATTGGGGCATCTTGGCGGGCCTAGCCTATTACTCCATGCAGGGCAATTGGGCTAAGGCCGCTATC
ATCATGGTTATGTTTTCAGGGGTCGATGCCGGAACACATACCATCGGTGGCAGTGCAGCTCGTGGCGCCT
ACTCTATTACCAGCCTTTTTAATGTGGGCGCCAAGCAGAAACTGCAGCTGGTCA

>1156_S89_L001_R1_001.fastq_48_3a_29
CCCCCGCTGTGGGTATGGTGGTGTCGCACATCTTGCGGTTGCCCCAGACCTTGTTTGACATAATAGCCGG
GGCCCATTGGGGCATCTTGGCGGGCCTAGCCTATTACTCCATGCAGGGCAATTGGGCTAAGGTCGCTATC
ATCATGGTTATGTTTTCAGGGGTCGATGCCGGAACACATACCATCGGTGGCAGTGCAGCTCGTGGCGCCT
ACTCTATTACCAGCCTTTTTAATGTGGGCGCCAAGCAGAAACTGCAGCTGGTCA

>1156_S89_L001_R1_001.fastq_49_3a_28
CCCCCGCTGTGGGTATGGTGGTGTCGCACATCTTGCGGTTGCCCCAGACCTTGTTCGACATAATAGCCGG
GGCCCATTGGGGCATCTTGGCGGGCCTAGCCTATTACTCCATGCAGGGCAATTGGGCTAAGGTCGCTATC
ATCATGGTTATGTTTTCAGGGGTCGATGCCGGAACACATACCATCGGTGGCAGTGCAGCTCGTGGCGCCT
ACTCTATTACCGGCCTTTTTAATGTGGGCGCCAAGCAGAAACTGCAGCTGGTCA

>1156_S89_L001_R1_001.fastq_50_3a_28
CCCCCGCTGTGGGTATGGTGGTGTCGCACATCTTGCGGTTGCCCCAGACCTTGTTCGACATAATAGCCGG
GGCCCATTGGGGCATCTTGGCGGGCCTAGCCTATTACTCCATGCAGGGCAATTGGGCTAAGGTCGCTATC
ATCATGGTTATGTTTTCAGGGGTCGATGCCGGAACGCATACCATCGGTGGCAGTGCAGCTCGTGGCGCCT
ACTCTATTACCAGCCTTTTTAATGTGGGCGCCAAGCAGAAACTGCAGCTGGTCA

>1156_S89_L001_R1_001.fastq_51_3a_28
CCCCCGCTGTGGGTATGGTGGTGTCGCACATCTCGCGGTTGCCCCAGACCTTGTTCGACATAATAGCCGG
GGCCCATTGGGGCATCTTGGCGGGCCTAGCCTATTACTCCATGCAGGGCAATTGGGCTAAGGTCGCTATC
ATCATGGTTATGTTTTCAGGGGTCGATGCCGGAACACATACCATCGGTGGCAGTGCAGCTCGTGGCGCCT
ACTCTATTACCAGCCTTTTTAATGTGGGCGCCAAGCAGAAACTGCAGCTGGTCA

>1156_S89_L001_R1_001.fastq_52_3a_27
CCCCCGCTGTGGGTATGGTGGTGTCGCACATCTTGCGGTTGCCCCAGACCTTGTTCGACATAATAGCCGG
GGCCCATTGGGGCATCTTGGCGGGCCTAGCCTATTACTCCATGCAGGGCAATTGGGCTAAGGTCGCTATC
ATCATGGTTATGTTTTCAGGGGTCGACGCCGGAACACATACCATCGGTGGCAGTGCAGCTCGTGGCGCCT
ACTCTATTACCAGCCTTTTTAATGTGGGCGCCAAGCAGAAACTGCAGCTGGTCA

>1156_S89_L001_R1_001.fastq_53_3a_27
CCCCCGCTGTGGGTATGGTGGTGTCGCACATCTTGCGGTTGCCCCAGACCTTGTTCGACATAATAGCCGG
GGCCCATTGGGGCACCTTGGCGGGCCTAGCCTATTACTCCATGCAGGGCAATTGGGCTAAGGTCGCTATC
ATCATGGTTATGTTTTCAGGGGTCGATGCCGGAACACATACCATCGGTGGCAGTGCAGCTCGTGGCGCCT
ACTCTATTACCAGCCTTTTTAATGTGGGCGCCAAGCAGAAACTGCAGCTGGTCA

>1156_S89_L001_R1_001.fastq_54_3a_27
CCCCCGCTGTGGGTATGGTGGTGTCGCACATCTTGCGGTTGCCCCAGACCTTGCTCGACATAATAGCCGG
GGCCCATTGGGGCATCTTGGCGGGCCTAGCCTATTACTCCATGCAGGGCAATTGGGCTAAGGTCGCTATC
ATCATGGTTATGTTTTCAGGGGTCGATGCCGGAACACATACCATCGGTGGCAGTGCAGCTCGTGGCGCCT
ACTCTATTACCAGCCTTTTTAATGTGGGCGCCAAGCAGAAACTGCAGCTGGTCA

>1156_S89_L001_R1_001.fastq_55_3a_25
CCCCCGCTGTGGGTATGGTGGTGTCGCACATCTTGCGGTTGCCCCAGACCTTGTTCGACATAATAGCCGG
GGCCCATTGGGGCATCTTGGCGGGCCTAGCCTATTACTCCATGCAGGGCAATTGGGCTAAGGTCGCTATC
ATCATGGTTATGTTTTCAGGGGTCGATGCCGGAACACATACCATCGGTGGCAGTGCGGCTCGTGGCGCCT
ACTCTATTACCAGCCTTTTTAATGTGGGCGCCAAGCAGAAACTGCAGCTGGTCA

>1156_S89_L001_R1_001.fastq_56_3a_25
CCCCCGCTGTGGGTATGGTGGTGTCGCACATCTTGCGGTTGCCCCAGACCTTGTTCGACGTAATAGCCGG
GGCCCATTGGGGCATCTTGGCGGGCCTAGCCTATTACTCCATGCAGGGCAATTGGGCTAAGGTCGCTATC
ATCATGGTTATGTTTTCAGGGGTCGATGCCGGAACACATACCATCGGTGGCAGTGCAGCTCGTGGCGCCT
ACTCTATTACCAGCCTTTTTAATGTGGGCGCCAAGCAGAAACTGCAGCTGGTCA

>1156_S89_L001_R1_001.fastq_57_3a_25
CCCCCGCTGTGGGTATGGTGGTGTCGCACATCTTGCGGTTGCCCCAGACCTTGTTCGACATAATAGCCGG
GGCCCATTGGGGCATCTTGGCGGGCCTAGCCTATTACTCCATGCAGGGCAATTGGGCTAAGGTCGCTATC
ATCATGGTTATGTTTTCAGGGGTCGGTGCCGGAACACATACCATCGGTGGCAGTGCAGCTCGTGGCGCCT
ACTCTATTACCAGCCTTTTTAATGTGGGCGCCAAGCAGAAACTGCAGCTGGTCA

>1156_S89_L001_R1_001.fastq_58_3a_25
CCCCCGCTGTGGGTATGGTGGTGTCGCACATCTTGCGGTTGCCCCAGACCTTGTTCGACATAATAGCCGG
GGCCCATTGGGGCATCTTGGCGGGCCTAGCCTACTACTCCATGCAGGGCAATTGGGCTAAGGTCGCTATC
ATCATGGTTATGTTTTCAGGGGTCGATGCCGGAACACATACCATCGGTGGCAGTGCAGCTCGTGGCGCCT
ACTCTATTACCAGCCTTTTTAATGTGGGCGCCAAGCAGAAACTGCAGCTGGTCA

>1156_S89_L001_R1_001.fastq_59_3a_25
CCCCCGCTGTGGGTATGGTGGTGTCGCACATCTTGCGGTTGCCCCAGACCTTGTTCGACATAATAGCCGG
GGCCCATTGGGGCATCTTGGCGGGCCTAGCCTATTACTCCATGCAGGGCAATTGGGCTAAGGTCGCTATC
ATCATGGTTATGTTTTCAGGGGTCGATGCCGGAACACATACCATCGGTGGCAGTGCAGCTCGTGGCGCCT
ACTCTACTACCAGCCTTTTTAATGTGGGCGCCAAGCAGAAACTGCAGCTGGTCA

>1156_S89_L001_R1_001.fastq_60_3a_24
CCCCCGCTGTGGGTATGGTGGTGTCGCACATCTTGCGGTTGCCCCAGACCTTGTTCGACATAATAGCCGG
GGCCCATTGGGGCATCTTGGCGGGCCTAGCCTATTACTCCATGCAGGGCAATTGGGCTAAGGTCGCTATC
ATCATGGTTATGTTTTCAGGGGTCGATGCCGGAACACATACCATCGGTGGCAGTGCAGCTCGTGGCGCCT
ACTCTATTGCCAGCCTTTTTAATGTGGGCGCCAAGCAGAAACTGCAGCTGGTCA

>1156_S89_L001_R1_001.fastq_61_3a_24
CCCCCGCTGTGGGTATGGTGGTGTCGCACATCTTGCGGTTGCCCCAGACCTTGTTCGACATAATAGCCGG
GGCCCATTGGGGCATCTTGGCGGGCCTAGCCTATTACTCCATGCAGGGCAATTGGGCTAAGGTCGCTATC
ATCATGGTTATGTTTTCAGGGGTCGATGCCGGAACACATACCATCGGTGGCAGTGCAGCTCGTGGCGCCT
ACTCTATTACCAGCCTCTTTAATGTGGGCGCCAAGCAGAAACTGCAGCTGGTCA

>1156_S89_L001_R1_001.fastq_62_3a_24
CCCCCGCTGTGGGTATGGTGGTGTCGCACATCTTGCGGTTGCCCCAGACCTTGTTCGACATAATAGCCGG
GGCCCATTGGGGCATCTTGGCGGGCCTAGCCTATTACTCCATGCAGGGCAATTGGGCTAAGGTCGCTATC
ATCATGGTTATGTTTTCAGGGGTCGATGCCGGAACACATACCATCGGTGGCAGTGCAGCTCGTGGCGCCT
ACTCTATTACCAGCCTTTTTAATGTGGGCGCCAAGCAGGAACTGCAGCTGGTCA

>1156_S89_L001_R1_001.fastq_63_3a_24
CCCCCGCTGTGGGTATGGTGGTGTCGCACATCTTGCGGTTGCCCCAGACCTTGTTCGACATAATAGCCGG
GGCCCATTGGGGCATCTTGGCGGGCCTAGCCTATTACTCCATGCAGGGCAATTGGGCTAAGGTCGCTATC
ATCATGGTTATGTTTTCAGGGGTCGATGCCGGAACACATACCATCGGTGGCAGTGCAGCTCGTGGCGCCT
CCTCTATTACCAGCCTTTTTAATGTGGGCGCCAAGCAGAAACTGCAGCTGGTCA

>1156_S89_L001_R1_001.fastq_64_3a_24
CCCCCGCTGTGGGTATGGTGGTGTCGCACATCTTGCGGTTGCCCCAGACCTTGTTCGACATAATAGCCGG
GGCCCATTGGGGCATCTTGGCGGGCCTAGCCTATTACTCCATGCAGGGCAATTGGGCTAAGGTCGCTATC
ATCATGGTTATGTTTTCAGGGGTCGATGCCGGAACACATACCATCGGTGGCAGTGCAGCTCGTGGCGCCT
ACTCTATTACCAGCCTTTTTAATGTGGGCGCCAAGCAGAAACTGCAGCTGGCCA

>1156_S89_L001_R1_001.fastq_65_3a_24
CCCCCGCTGTGGGTATGGTGGTGTCGCACATCTTGCGGTTGCCCCAGACCTTGTTCGACATAATAGCCGG
GGCCCATTGGGGCATCTTGGCGGGCCTAGCCTATTACTCCATGCAGGGCAATTGGGCTAAGGTCGCTATC
ATCATGGTTATGTTTTCAGGGGTCGATGCCGGAACACATACCATCGGCGGCAGTGCAGCTCGTGGCGCCT
ACTCTATTACCAGCCTTTTTAATGTGGGCGCCAAGCAGAAACTGCAGCTGGTCA

>1156_S89_L001_R1_001.fastq_66_3a_24
CCCCCGCTGTGGGTATGGTGGTGTCGCACATCTTGCGGTTGCCCCAGACCTTGTTCGACATAATAGCCGG
GGCCCATTGGGGCATCTTGGCGGGCCTAGCCTATTACTCCATGCAGGGCAATTGGGCTAAGGTCGCTATC
ATCATGGTTATGTTTTCAGGGGTCGATGCCGGAACACGTACCATCGGTGGCAGTGCAGCTCGTGGCGCCT
ACTCTATTACCAGCCTTTTTAATGTGGGCGCCAAGCAGAAACTGCAGCTGGTCA

>1156_S89_L001_R1_001.fastq_67_3a_23
CCCCCGCTGTGGGTATGGTGGTGTCGCACATCTTGCGGTTGCCCCAGACCTTGTTCGACATAATAGCCGG
GGCCCATTGGGGCATCTTGGCGGGCCTAGCCTATTACTCCATGCAGGGCAATTGGGCTAAGGTCGCTATC
ATCATGGTTACGTTTTCAGGGGTCGATGCCGGAACACATACCATCGGTGGCAGTGCAGCTCGTGGCGCCT
ACTCTATTACCAGCCTTTTTAATGTGGGCGCCAAGCAGAAACTGCAGCTGGTCA

>1156_S89_L001_R1_001.fastq_68_3a_23
CCCCCGCTGTGGGTATGGTGGTGTCGCACATCTTGCGGTTGCCCCAGACCTTGTTCGACATAATAGCCGG
GGCCCATTGGGGCATCTTGGCGGGCCTAGCCTATTACTCCATGCAGGGCAATTGGGCTAAGGTCGCTATC
ATCATGGTTATGTTTTCAGGGGTTGATGCCGGAACACATACCATCGGTGGCAGTGCAGCTCGTGGCGCCT
ACTCTATTACCAGCCTTTTTAATGTGGGCGCCAAGCAGAAACTGCAGCTGGTCA

>1156_S89_L001_R1_001.fastq_69_3a_23
CCCCCGCTGTGGGTATGGTGGTGTCGCACATCTTGTGGTTGCCCCAGACCTTGTTCGACATAATAGCCGG
GGCCCATTGGGGCATCTTGGCGGGCCTAGCCTATTACTCCATGCAGGGCAATTGGGCTAAGGTCGCTATC
ATCATGGTTATGTTTTCAGGGGTCGATGCCGGAACACATACCATCGGTGGCAGTGCAGCTCGTGGCGCCT
ACTCTATTACCAGCCTTTTTAATGTGGGCGCCAAGCAGAAACTGCAGCTGGTCA

>1156_S89_L001_R1_001.fastq_70_3a_23
CCCCCGCTGTGGGTATGGTGGTGTCGCACATCTTGCGGTTGCCCCAGACCTTGTTCGACATAATAGCCGG
GGCCCATTGGGGCATCTTGGCGGGCCTAGCCTATTACTCCATGCAGGGCAATTGGGCTAAGGTCGCTATC
ATCATGGTTATGTTTTCAGGGGTCGATGCCGGAACACACACCATCGGTGGCAGTGCAGCTCGTGGCGCCT
ACTCTATTACCAGCCTTTTTAATGTGGGCGCCAAGCAGAAACTGCAGCTGGTCA

>1156_S89_L001_R1_001.fastq_71_3a_23
CCCCCGCTGTGGGTATGGTGGTGTCGCACATCTTGCGGTTGCCCCAGACCTTGTTCGACATAATAGCCGG
GGCCCATTGGGGCATCTTGGCAGGCCTAGCCTATTACTCCATGCAGGGCAATTGGGCTAAGGTCGCTATC
ATCATGGTTATGTTTTCAGGGGTCGATGCCGGAACACATACCATCGGTGGCAGTGCAGCTCGTGGCGCCT
ACTCTATTACCAGCCTTTTTAATGTGGGCGCCAAGCAGAAACTGCAGCTGGTCA

>1156_S89_L001_R1_001.fastq_72_3a_23
CCCCCGCTGTGGGTATGGTGGTGTCGCACATCTTGCGGTTGCCCCAGACCTTGTTCGACATAATAGCCGG
GGCCCATTGGGGCATCTTGGCGGGCCTAGCCTATTACTCCATGCAGGGCAATTGGGCTAAGGTCGCTATC
ATCATGGTTATGTTTTCAGGGGTCGATGCCGGAACACATACCATCGGTGGCAGTGCAGCTCGTGGCGCCT
ACTCTATTACCAGCCTTCTTAATGTGGGCGCCAAGCAGAAACTGCAGCTGGTCA

>1156_S89_L001_R1_001.fastq_73_3a_23
CCCCCGCTGTGGGTATGGTGGTGTCGCATATCTTGCGGTTGCCCCAGACCTTGTTCGACATAATAGCCGG
GGCCCATTGGGGCATCTTGGCGGGCCTAGCCTATTACTCCATGCAGGGCAATTGGGCTAAGGTCGCTATC
ATCATGGTTATGTTTTCAGGGGTCGATGCCGGAACACATACCATCGGTGGCAGTGCAGCTCGTGGCGCCT
ACTCTATTACCAGCCTTTTTAATGTGGGCGCCAAGCAGAAACTGCAGCTGGTCA

>1156_S89_L001_R1_001.fastq_74_3a_23
CCCCCGCTGTGGGTATGGTGGTGTCGCACATCTTGCGGTTGCCCCAGACCTTGTTCGACATAATAGCCGG
GGCCCATTGGGGCATCTTGGCGGGCCTAGCCTATTACTCCATGCAGGGCGATTGGGCTAAGGTCGCTATC
ATCATGGTTATGTTTTCAGGGGTCGATGCCGGAACACATACCATCGGTGGCAGTGCAGCTCGTGGCGCCT
ACTCTATTACCAGCCTTTTTAATGTGGGCGCCAAGCAGAAACTGCAGCTGGTCA

>1156_S89_L001_R1_001.fastq_75_3a_23
CCCCCGCTGTGGGTATGGTGGTGTCGCACATCTTGCGGTTGCCCCAGACCTTGTTCGACATAATAGCCGG
GGCCCATTGGGGCATCTTGGCGGGCCTAGCCTATTACTCCATGCAGGGCAATTGGGCTAAGGTCGCTATC
ATCATGGTTATGTTTTCAGGGGTCGATGCCGGAACACATACCATCGGTGGCAGTGCAGCTCGTGGCGCCT
ACTCTATTACCAGCCTTTTTAATGTGGGCGCCAAGCAGAAACTGCAGCTGGTTA

>1156_S89_L001_R1_001.fastq_76_3a_23
CCCCCGCTGTGGGTACGGTGGTGTCGCACATCTTGCGGTTGCCCCAGACCTTGTTCGACATAATAGCCGG
GGCCCATTGGGGCATCTTGGCGGGCCTAGCCTATTACTCCATGCAGGGCAATTGGGCTAAGGTCGCTATC
ATCATGGTTATGTTTTCAGGGGTCGATGCCGGAACACATACCATCGGTGGCAGTGCAGCTCGTGGCGCCT
ACTCTATTACCAGCCTTTTTAATGTGGGCGCCAAGCAGAAACTGCAGCTGGTCA

>1156_S89_L001_R1_001.fastq_77_3a_23
CCCCCGCTGTGGGTATGGTGGTGTCGCACATCTTGCGGTTGCCCCAGACCTTGTTCGACATAATAGCCGG
GGCCCATTGGGGCATCTTGGCGGGCCTAGCCTATTACTCCATGCAGGGCAATTGGGCTAAGGTCGCTATC
ATCATGGTTATGTTTTCAGGGGTCGATGCCGGAACACATACCATCGGTGGCAGTGCAGCTCGTGGCACCT
ACTCTATTACCAGCCTTTTTAATGTGGGCGCCAAGCAGAAACTGCAGCTGGTCA

>1156_S89_L001_R1_001.fastq_78_3a_22
CCCCCGCTGTGGGTATGGTGGTGTCGCACATCTTGCGGTTGCCCCAGACCTTGTTCGACATAATAGCCGG
GGCCCATCGGGGCATCTTGGCGGGCCTAGCCTATTACTCCATGCAGGGCAATTGGGCTAAGGTCGCTATC
ATCATGGTTATGTTTTCAGGGGTCGATGCCGGAACACATACCATCGGTGGCAGTGCAGCTCGTGGCGCCT
ACTCTATTACCAGCCTTTTTAATGTGGGCGCCAAGCAGAAACTGCAGCTGGTCA

>1156_S89_L001_R1_001.fastq_79_3a_22
CCCCCGCTGTGGGTATGGTGGTGTCGCACATCTTGCGGTTGCCCCAGACCTTGTCCGACATAATAGCCGG
GGCCCATTGGGGCATCTTGGCGGGCCTAGCCTATTACTCCATGCAGGGCAATTGGGCTAAGGTCGCTATC
ATCATGGTTATGTTTTCAGGGGTCGATGCCGGAACACATACCATCGGTGGCAGTGCAGCTCGTGGCGCCT
ACTCTATTACCAGCCTTTTTAATGTGGGCGCCAAGCAGAAACTGCAGCTGGTCA

>1156_S89_L001_R1_001.fastq_80_3a_22
CCCCCGCTGTGGGTATGGTGGTGTCGCACATCTTGCGGTTGCCCCAGACCTTGTTCGACATAATAGCCGG
GGCCCATTGGGGCATCTTGGCGGGCCTAGCCTATTACTCCATGCAGGGCAATTGGGCTAAGGTCGCTATC
ATCATGGTTATGTTTTCAGGGGTCGATGCCGGAACACATACCATCGGTGGCAGTGCAGCTCGTGGCGCCT
ACTCTATTACCAGCCTTTTTAATGTGGGCGCCGAGCAGAAACTGCAGCTGGTCA

>1156_S89_L001_R1_001.fastq_81_3a_22
CCCCCGCTGTGGGTATGGTGGTGTCGCACATCTTGCGGTTGCCCCAGACCTTGTTCGACATAATAGCCGG
GGCCCATTGGGGCATCCTGGCGGGCCTAGCCTATTACTCCATGCAGGGCAATTGGGCTAAGGTCGCTATC
ATCATGGTTATGTTTTCAGGGGTCGATGCCGGAACACATACCATCGGTGGCAGTGCAGCTCGTGGCGCCT
ACTCTATTACCAGCCTTTTTAATGTGGGCGCCAAGCAGAAACTGCAGCTGGTCA

>1156_S89_L001_R1_001.fastq_82_3a_22
CCCCCGCTGTGGGTATGGTGGTGTCGCACATCTTGCGGTTGCCCCAGACCTTGTTCGACATAATAGCCGG
GGCCCATTGGGGCATCTTGGCGGGCCTAGCCTATTACTCCATGCAGGGCAATTGGGCCAAGGTCGCTATC
ATCATGGTTATGTTTTCAGGGGTCGATGCCGGAACACATACCATCGGTGGCAGTGCAGCTCGTGGCGCCT
ACTCTATTACCAGCCTTTTTAATGTGGGCGCCAAGCAGAAACTGCAGCTGGTCA

>1156_S89_L001_R1_001.fastq_83_3a_22
CCCCCGCTGTGGGTATGGTGGTGTCGCACATCTTGCGGTTGCCCCAGACCTTGTTCGACATAATAGCCGG
GGCCCATTGGGGCATCTTGGCGGGCCTAGCCTATTACTCCATGCAGGGCAATTGGGCTAAGGTCGCTATC
ATCATGGTTATGTTTTCAGGGGTCGATGCCGGAACACATACCATCGGTGGCAGTGCAGCTCGTGGCGCCT
ACTCTATTACCAGCCTTTTTAATGTGGGCGCCAGGCAGAAACTGCAGCTGGTCA

>1156_S89_L001_R1_001.fastq_84_3a_22
CCCCCGCTGTGGGTATGGTGGTGTCGCACATCTTGCGGTTGCCCCAGACCTTGTTCGACATAATAGCCGG
GGCCCATTGGGGCATCTTGGCGGGCCTAGCCTATTACTCCATGCAGGGCAATTGGGCTAAGGTCGCTATC
ATCATGGTTATGTTTCCAGGGGTCGATGCCGGAACACATACCATCGGTGGCAGTGCAGCTCGTGGCGCCT
ACTCTATTACCAGCCTTTTTAATGTGGGCGCCAAGCAGAAACTGCAGCTGGTCA

>1156_S89_L001_R1_001.fastq_85_3a_21
CCCCCGCTGTGGGTATGGTGGTGTCGCACATCTTGCGGTTGCCCCAGACCTTGTTCGACATAATAGCCGG
GGCCCATTGGGGCATCTTGGCGGGCCTAGCCTATTACTCCATGCAGGGCAATTGGGCTAAGGTCGCTATC
ATCATGGTTATGTTTTCAGGGGTCGATGCCGGAACACATACCATCGGTGGCAGTGCAGCTCGTGGCGCCT
ACTCTATTACCAGCCTTTTTAATGCGGGCGCCAAGCAGAAACTGCAGCTGGTCA

>1156_S89_L001_R1_001.fastq_86_3a_21
CCCCCGCTGTGGGTATGGTGGTGTCGCACATCTTGCGGTTGCCCCAGACCTTGTTCGACATAATAGCCGG
GGCCCATTGGGGCATCTTGGCGGGCCTAGCCTATTACTCCATGCAGGGCAATTGGGCTAAGGTCGCTATC
ATCATGGTTATGTTTTCAGGGGTCGATGCCGGAACACATACCATCGGTGGCAGTGCAGCTCGGGGCGCCT
ACTCTATTACCAGCCTTTTTAATGTGGGCGCCAAGCAGAAACTGCAGCTGGTCA

>1156_S89_L001_R1_001.fastq_87_3a_21
CCCCCGCTGTGGGTATGGTGGTGTCGCACATCTTGCGGTTGCCCCAGACCTTGTTCGACATAATAGCCGG
GGCCCATTGGGGCATCTTGGCGGGCCTAGCCTATTACTCCATGCAGGGCAATTGGGCTAAGGTCGCTATC
ATCATGGTTATGTTTTCAGGGGTCGATGCCGGAACACATGCCATCGGTGGCAGTGCAGCTCGTGGCGCCT
ACTCTATTACCAGCCTTTTTAATGTGGGCGCCAAGCAGAAACTGCAGCTGGTCA

>1156_S89_L001_R1_001.fastq_88_3a_21
CCCCCGCTGTGGGTATGGTGGTGTCGCACATCTTGCGGTTGCCCCAGACCTTGTTCGACATAATAGCCGG
GGCCCATTGGGGCATCTTGGCGGGCCTAGCCCATTACTCCATGCAGGGCAATTGGGCTAAGGTCGCTATC
ATCATGGTTATGTTTTCAGGGGTCGATGCCGGAACACATACCATCGGTGGCAGTGCAGCTCGTGGCGCCT
ACTCTATTACCAGCCTTTTTAATGTGGGCGCCAAGCAGAAACTGCAGCTGGTCA

>1156_S89_L001_R1_001.fastq_89_3a_21
CCCCCGCTGTGGGTATGGTGGTGTCGCACATCTTGCGGTTGCCCCAGACCTTGTTCGACATAATAGCCGG
GGCCCATTGGGGCATCTTGGCGGGCCTAGCCTATTACTCCATGCAGGGCAATTGGGCTAAGGTCGCTATC
GTCATGGTTATGTTTTCAGGGGTCGATGCCGGAACACATACCATCGGTGGCAGTGCAGCTCGTGGCGCCT
ACTCTATTACCAGCCTTTTTAATGTGGGCGCCAAGCAGAAACTGCAGCTGGTCA

>1156_S89_L001_R1_001.fastq_90_3a_21
CCCCCACTGTGGGTATGGTGGTGTCGCACATCTTGCGGTTGCCCCAGACCTTGTTCGACATAATAGCCGG
GGCCCATTGGGGCATCTTGGCGGGCCTAGCCTATTACTCCATGCAGGGCAATTGGGCTAAGGTCGCTATC
ATCATGGTTATGTTTTCAGGGGTCGATGCCGGAACACATACCATCGGTGGCAGTGCAGCTCGTGGCGCCT
ACTCTATTACCAGCCTTTTTAATGTGGGCGCCAAGCAGAAACTGCAGCTGGTCA

>1156_S89_L001_R1_001.fastq_91_3a_21
CCCCCGCTGTGGGTATGGTGGTGTCGCACATCTTGCGGTTGCCCCAGACCTTGTTCGACATAATAGCCGG
GGCCCATTGGGGCATCTTGGCGGGCCTAGCCTATTACTCCATGCAGGGCAATTGGGCTAAGGTCGCTATC
ATCATGGTTATGTTTTCAGGAGTCGATGCCGGAACACATACCATCGGTGGCAGTGCAGCTCGTGGCGCCT
ACTCTATTACCAGCCTTTTTAATGTGGGCGCCAAGCAGAAACTGCAGCTGGTCA

>1156_S89_L001_R1_001.fastq_92_3a_20
CCCCCGCTGTGGGTATGGTGGTGTCGCACATCTTGCGGTTGCCCCAGACCTTGTTCGACATAATAGCCGG
GGCCCATTGGGGCATCTTGGCGGGCCTAGCCTATTACTCCATGCAGGGCAATTGGGCTAAGGTCGCTATC
ATCATGGTTATGTTTTCAGGGGTCGATGCCGGAACACATACCATCGGTGGCAGCGCAGCTCGTGGCGCCT
ACTCTATTACCAGCCTTTTTAATGTGGGCGCCAAGCAGAAACTGCAGCTGGTCA

>1156_S89_L001_R1_001.fastq_93_3a_20
CCCCCGCTGTGGGTATGGTGGTGTCGCACATCTTGCGGTTGCCCCGGACCTTGTTCGACATAATAGCCGG
GGCCCATTGGGGCATCTTGGCGGGCCTAGCCTATTACTCCATGCAGGGCAATTGGGCTAAGGTCGCTATC
ATCATGGTTATGTTTTCAGGGGTCGATGCCGGAACACATACCATCGGTGGCAGTGCAGCTCGTGGCGCCT
ACTCTATTACCAGCCTTTTTAATGTGGGCGCCAAGCAGAAACTGCAGCTGGTCA

>1156_S89_L001_R1_001.fastq_94_3a_20
CCCCCGCTGTGGGTATGGTGGTGTCGCACATCTTGCGGTTGCCCCAGACCTTGTTCGACATAATAGCCGG
GGCCCATTGGGGCATCTTGGCGGGCCCAGCCTATTACTCCATGCAGGGCAATTGGGCTAAGGTCGCTATC
ATCATGGTTATGTTTTCAGGGGTCGATGCCGGAACACATACCATCGGTGGCAGTGCAGCTCGTGGCGCCT
ACTCTATTACCAGCCTTTTTAATGTGGGCGCCAAGCAGAAACTGCAGCTGGTCA

>1156_S89_L001_R1_001.fastq_95_3a_20
CCCCCGCTGTGGGTATGGTGGTGTCGCACATCTTGCGGTTGCCCCAGACCTTGTTCGACATAATAGCCGG
GGCCCATTGGGGCATCTTGGCGGGCCTAGCCTATTACTCCATGCAGGGCAATTGGGCTAAGGTCGCTATC
ATCATGGTTATGTTTTCAGGGGTCGATGCCGGAACACATACCATCGGTGGCGGTGCAGCTCGTGGCGCCT
ACTCTATTACCAGCCTTTTTAATGTGGGCGCCAAGCAGAAACTGCAGCTGGTCA

>1156_S89_L001_R1_001.fastq_96_3a_20
CCCCCGCTGTGGGTATGGTGGTGTCGCACATCTTGCGGTTGCCCCAGACCTTGTTCAACATAATAGCCGG
GGCCCATTGGGGCATCTTGGCGGGCCTAGCCTATTACTCCATGCAGGGCAATTGGGCTAAGGTCGCTATC
ATCATGGTTATGTTTTCAGGGGTCGATGCCGGAACACATACCATCGGTGGCAGTGCAGCTCGTGGCGCCT
ACTCTATTACCAGCCTTTTTAATGTGGGCGCCAAGCAGAAACTGCAGCTGGTCA

>1156_S89_L001_R1_001.fastq_97_3a_19
CCCCCGCTGTGGGTATGGTGGTGTCGCACATCTTGCGGTTGCCCCAGACCTTGTTCGACATAATAGCCGG
GGCCCATTGGGGCATCTTGGCGGGCCTAGCCTATTACTCCATGCAGGGCAATTGGGCTAAGGTCGCTATC
ATCATGGTTATGTTTTCAGGGGCCGATGCCGGAACACATACCATCGGTGGCAGTGCAGCTCGTGGCGCCT
ACTCTATTACCAGCCTTTTTAATGTGGGCGCCAAGCAGAAACTGCAGCTGGTCA

>1156_S89_L001_R1_001.fastq_98_3a_19
CCCCCGCTGTGGGTATGGTGGTGTCGCACATCTTGCGGTTGCCCCAGACCTTGTTCGACATAATAGCCGG
GGCCCATTGGGGCATCTTGGCGGGCCTAGCCTATTACTCCATGCAGGGCAATTGGGCTAAGGTCGCTATC
ATCATGGTTATGTTTTCGGGGGTCGATGCCGGAACACATACCATCGGTGGCAGTGCAGCTCGTGGCGCCT
ACTCTATTACCAGCCTTTTTAATGTGGGCGCCAAGCAGAAACTGCAGCTGGTCA

>1156_S89_L001_R1_001.fastq_99_3a_19
CCCCCGCTGTGGGTATGGTGGTGTCGCACATCTTGCGGTTGCCCCAGACCTTGTTCGACATAATAGCCGG
GGCCCATTGGGGCATCTTGGCGGGCCTAGCCTATTACTCCGTGCAGGGCAATTGGGCTAAGGTCGCTATC
ATCATGGTTATGTTTTCAGGGGTCGATGCCGGAACACATACCATCGGTGGCAGTGCAGCTCGTGGCGCCT
ACTCTATTACCAGCCTTTTTAATGTGGGCGCCAAGCAGAAACTGCAGCTGGTCA

>1156_S89_L001_R1_001.fastq_100_3a_19
CCCCCGCTGTGGGTATGGTGGTGTCGCACATCTTGCGGTTGCCCCAGACCTTGTTCGACATAATAGCCGG
GGCCCATTGGGGCATCTTGGCGGGCCTAGCCTATCACTCCATGCAGGGCAATTGGGCTAAGGTCGCTATC
ATCATGGTTATGTTTTCAGGGGTCGATGCCGGAACACATACCATCGGTGGCAGTGCAGCTCGTGGCGCCT
ACTCTATTACCAGCCTTTTTAATGTGGGCGCCAAGCAGAAACTGCAGCTGGTCA

>1156_S89_L001_R1_001.fastq_101_3a_19
CCCCCGCTGTGGGTATGGTGGTGTCGCACATCTTGCGGTTGCCCCAGACCTTGTTCGACATAATAGCCGG
GGCCCATTGGGGCATCTTGGCGGGCCTAGCCTATTACTCCATGCAGGGCAATTGGGCTAAGGTCGCTATC
ATCATGGTTATGTTTTCAGGGGTCGATGCCGGAACACATACCATCGGTGGCAGTGCAGCTCGTGGCGCCT
GCTCTATTACCAGCCTTTTTAATGTGGGCGCCAAGCAGAAACTGCAGCTGGTCA

>1156_S89_L001_R1_001.fastq_102_3a_19
CCCCCGCTGTGGGTATGGTGGTGTCACACATCTTGCGGTTGCCCCAGACCTTGTTCGACATAATAGCCGG
GGCCCATTGGGGCATCTTGGCGGGCCTAGCCTATTACTCCATGCAGGGCAATTGGGCTAAGGTCGCTATC
ATCATGGTTATGTTTTCAGGGGTCGATGCCGGAACACATACCATCGGTGGCAGTGCAGCTCGTGGCGCCT
ACTCTATTACCAGCCTTTTTAATGTGGGCGCCAAGCAGAAACTGCAGCTGGTCA

>1156_S89_L001_R1_001.fastq_103_3a_18
CCCCCGCTGTGGGTATGGTGGTGTCGCACATCTTGCGGTTGCCCCAGACCTTGTTCGACATAATAGCCGG
GGCCCATTGGGGCGTCTTGGCGGGCCTAGCCTATTACTCCATGCAGGGCAATTGGGCTAAGGTCGCTATC
ATCATGGTTATGTTTTCAGGGGTCGATGCCGGAACACATACCATCGGTGGCAGTGCAGCTCGTGGCGCCT
ACTCTATTACCAGCCTTTTTAATGTGGGCGCCAAGCAGAAACTGCAGCTGGTCA

>1156_S89_L001_R1_001.fastq_104_3a_18
CCCCCGCTGTGGGTATGGTGGTGTCGCACATCTTGCGGTTGCCCCAGACCTTGTTCGACATAATAGCCGG
GGCCCATTGGGGCATCTTGGCGGGCCTAGCCTATTACTCCATGCAGGGCAATTGGGCTAAGGTCGCTATC
ATCATGGTTATGTTTTCAGGGGTCGATGCTGGAACACATACCATCGGTGGCAGTGCAGCTCGTGGCGCCT
ACTCTATTACCAGCCTTTTTAATGTGGGCGCCAAGCAGAAACTGCAGCTGGTCA

>1156_S89_L001_R1_001.fastq_105_3a_18
CCCCCGCTGTGGGTATGGTGGTGTCGCACATCTTGCGGTTGCCCCAGACCTTGTTCGACATAATAGCCGG
GGCCCATTGGGGCATCTTGGCGGGCCTAGCCTATTACTCCATGCAGGGCAATTGGGCTAAGGTCGCTATC
ATCATGGTTATGTTTTCAGGGGTCGATGCCGGAACACATACCATCGGTGGCAGTGCAGCTCGTGGCGCCT
ACTCTATTACCAGCCTTTTTAATGTGGGTGCCAAGCAGAAACTGCAGCTGGTCA

>1156_S89_L001_R1_001.fastq_106_3a_18
CCCCCGCTGTGGGTATGGTGGTGTCGCACATCTTGCGGTTGCCCCAGACCTTGTTCGACATAATAGCCGG
GGCCCATTGGGGCATCTTGGCGGGCCTAGCCTATTACTCCATGCAGGGCAATTGGGCTAAGGTCGCTATC
ATCATGGTTATGTTTTCAGGGGTCGATGCCGGAACACATACCATCGGTGGCAGTGTAGCTCGTGGCGCCT
ACTCTATTACCAGCCTTTTTAATGTGGGCGCCAAGCAGAAACTGCAGCTGGTCA

>1156_S89_L001_R1_001.fastq_107_3a_18
CCCCCGCTGTGGGTATGGTGGTGTCGCACATCTTGCGGTTGCCCCAGACCTTGTTCGACATAATAGCCGG
GGCCCATTGGGGCATCTTGGCGGGCCTAGCCTATTACTCCATGCAGGGCAATTGGGCTAAGGTCGCTATC
ATCATGGTTATGTTTTCAGGGGTCGATGCCGGAACACATACCATCGGTGGCAGTGCAGCTCGTGGCGCCT
ACTCTATTACCAGCCTTTTTAGTGTGGGCGCCAAGCAGAAACTGCAGCTGGTCA

>1156_S89_L001_R1_001.fastq_108_3a_18
CCCCCGCTGTGGGCATGGTGGTGTCGCACATCTTGCGGTTGCCCCAGACCTTGTTCGACATAATAGCCGG
GGCCCATTGGGGCATCTTGGCGGGCCTAGCCTATTACTCCATGCAGGGCAATTGGGCTAAGGTCGCTATC
ATCATGGTTATGTTTTCAGGGGTCGATGCCGGAACACATACCATCGGTGGCAGTGCAGCTCGTGGCGCCT
ACTCTATTACCAGCCTTTTTAATGTGGGCGCCAAGCAGAAACTGCAGCTGGTCA

>1156_S89_L001_R1_001.fastq_109_3a_17
CCCCCGCTGTGGGTATGGTGGTGTCGCACATCTTGCGGTTGCCCCAGACCTCGTTCGACATAATAGCCGG
GGCCCATTGGGGCATCTTGGCGGGCCTAGCCTATTACTCCATGCAGGGCAATTGGGCTAAGGTCGCTATC
ATCATGGTTATGTTTTCAGGGGTCGATGCCGGAACACATACCATCGGTGGCAGTGCAGCTCGTGGCGCCT
ACTCTATTACCAGCCTTTTTAATGTGGGCGCCAAGCAGAAACTGCAGCTGGTCA

>1156_S89_L001_R1_001.fastq_110_3a_17
CCCCCGCTGTGGGTATGGTGGTGTCGCACATCTTGCGGTTGCCCCAGACCTTGTTCGACATAATAGCCGG
GGCCCATTGGGGCATCTTGGCGGGCCTAGCCTATTACTCCATGCAGGGCAATTGGGCTAAGGTCGCTATC
ATCGTGGTTATGTTTTCAGGGGTCGATGCCGGAACACATACCATCGGTGGCAGTGCAGCTCGTGGCGCCT
ACTCTATTACCAGCCTTTTTAATGTGGGCGCCAAGCAGAAACTGCAGCTGGTCA

>1156_S89_L001_R1_001.fastq_111_3a_17
CCCCCGCTGTGGGTATGGTGGTGTCGCACATCTTGCGGTTGCCCCAGACCTTGTTCGACATAATAGCCGG
GGCCCATTGGGGCATCTTGGCGGGCCTAGCCTATTACTCCATGCAGGGCAATTGGGCTAAGGTCGCTATC
ATCATGGTTATGTTTTCAGGGGTCGATGCCGGAACACATACCATCGGTGGCAGTGCAGCTCGTGGCGCCT
ACTCTATCACCAGCCTTTTTAATGTGGGCGCCAAGCAGAAACTGCAGCTGGTCA

>1156_S89_L001_R1_001.fastq_112_3a_17
CCCCCGCTGTGGGTATGGTGGTGTCGCACATCTTGCGGTTGCCCCAGACCTTGTTCGACATAATAGCCGG
GGCCCATTGGGGCATCTTGGCGGGCCTAGCCTATTACTCCATGCAGGGCAATCGGGCTAAGGTCGCTATC
ATCATGGTTATGTTTTCAGGGGTCGATGCCGGAACACATACCATCGGTGGCAGTGCAGCTCGTGGCGCCT
ACTCTATTACCAGCCTTTTTAATGTGGGCGCCAAGCAGAAACTGCAGCTGGTCA

>1156_S89_L001_R1_001.fastq_113_3a_17
CCCCCGCTGTGGGTATGGTGGTGTCGCACATCTTGCGGTTGCCCCAGACCTTGTTCGACATAATAGCCGG
GGCCCATTGGGGCATCTTGGCGGGCCTAGCCTATTACTCCATGCAGGGCAATTGGGCTAAGGTCGCTATC
ATCATGGTTATGTTTTCAGGGGTCGATGCCGGAACACATACCATCGGTGGCAGTGCAGCTCGTGGCGCCT
ACTCCATTACCAGCCTTTTTAATGTGGGCGCCAAGCAGAAACTGCAGCTGGTCA

>1156_S89_L001_R1_001.fastq_114_3a_17
CCCCCGCTGTGGGTATGGTGGTGTCGCACATCTTGCGGTTGCCCCAGACCTTGTTCGACATAATAGCCGG
GGCCCATTGGGGCATCTTGGCGGGCCTAGCCTATTACTCCATGCAGGGCAATTGGGCTAAGGTCGCTATC
ATCATGGCTATGTTTTCAGGGGTCGATGCCGGAACACATACCATCGGTGGCAGTGCAGCTCGTGGCGCCT
ACTCTATTACCAGCCTTTTTAATGTGGGCGCCAAGCAGAAACTGCAGCTGGTCA

>1156_S89_L001_R1_001.fastq_115_3a_17
CCCCCGCTGTGGGTATGGTGGTGTCGCACATCTTGCGGTTGCCCCAGACCTTGTTCGACATAATAGCCGG
GGCCCATTGGGGCATCTTGGCGGGCCTGGCCTATTACTCCATGCAGGGCAATTGGGCTAAGGTCGCTATC
ATCATGGTTATGTTTTCAGGGGTCGATGCCGGAACACATACCATCGGTGGCAGTGCAGCTCGTGGCGCCT
ACTCTATTACCAGCCTTTTTAATGTGGGCGCCAAGCAGAAACTGCAGCTGGTCA

>1156_S89_L001_R1_001.fastq_116_3a_17
CCCCCGCTGTGGGTATGGTGGTGTCGCACATCTTGCAGTTGCCCCAGACCTTGTTCGACATAATAGCCGG
GGCCCATTGGGGCATCTTGGCGGGCCTAGCCTATTACTCCATGCAGGGCAATTGGGCTAAGGTCGCTATC
ATCATGGTTATGTTTTCAGGGGTCGATGCCGGAACACATACCATCGGTGGCAGTGCAGCTCGTGGCGCCT
ACTCTATTACCAGCCTTTTTAATGTGGGCGCCAAGCAGAAACTGCAGCTGGTCA

>1156_S89_L001_R1_001.fastq_117_3a_17
CCCCCGCTGTGGGTATGGTGGTGTCGCACATCTTGCGGTTGCCCCAGACCTTGTTCGACATAATAGCCGG
GGCCCATTGGGGCATCTTGGCGGGCCTAGCCTATTACTCCATGCAGGGCAATTGGGCTAAGGTCGCCATC
ATCATGGTTATGTTTTCAGGGGTCGATGCCGGAACACATACCATCGGTGGCAGTGCAGCTCGTGGCGCCT
ACTCTATTACCAGCCTTTTTAATGTGGGCGCCAAGCAGAAACTGCAGCTGGTCA

>1156_S89_L001_R1_001.fastq_118_3a_17
CCCCCGCTGTGGGTATGGTGGTGTCGCACATCTTGCGGTTGCCCCAGACCTTGTTCGACATAATAGCCGG
GGCCCATTGGGGCATCTTGGCGGGCCTAGCCTATTACTCCATGCAGGGCAATTGGGCTAAGGTCGCTATC
ATCATGGTTATGTTTTCAGGGGTCGATGCCGGAACACATACCATCGGTGGCAGTGCAGCTCGTGGCGCCT
ACTCTATTACCAGCCTTTTTAATGTGGGCGCCAAGCAGAAACTGCAGCCGGTCA

>1156_S89_L001_R1_001.fastq_119_3a_16
CCCCCGCTGTGGGTATGGTGGTGTCGCACATCTTGCGGTTGCCCCAGACCTTGTTCGACATAATAGCCGG
GGCCCATTGGGGCATCTTGGCGGGCCTAGCCTATTACTCCATGCAGAGCAATTGGGCTAAGGTCGCTATC
ATCATGGTTATGTTTTCAGGGGTCGATGCCGGAACACATACCATCGGTGGCAGTGCAGCTCGTGGCGCCT
ACTCTATTACCAGCCTTTTTAATGTGGGCGCCAAGCAGAAACTGCAGCTGGTCA

>1156_S89_L001_R1_001.fastq_120_3a_16
CCCCCGCTGTGGGTATGGTGGTGTCGCACATCTTGCGGTTGCCCCAGACCTTGTTCGACATAATAGCCGG
GGCCCATTGGGGCATCTTGGCGGGCCTAGCCTATTACTCCATGCAGGGCAATTGGGCTAAGGTCGCTATC
ATCATGGTTATGTTTTCAGGGGTCGATGCCGGAACACATACCATCAGTGGCAGTGCAGCTCGTGGCGCCT
ACTCTATTACCAGCCTTTTTAATGTGGGCGCCAAGCAGAAACTGCAGCTGGTCA

>1156_S89_L001_R1_001.fastq_121_3a_16
CCCCCGCTGTGGGTATGGTGGTGTCGCACATCTTGCGGTTGCCCCAGACCTTGTTCGACATAATAGCCGG
GGCCCATTGGGGCATCTTGGCGGGCCTAGCCTATTACTCCATGCAGGGCAATTGGGCTAAGGTCGCTATC
ATCATGGTTATGTTTTCAGGGGTCGATGCCGGAACACATACCATCGGTGGCAGTGCAGCTCGTGGCGCCT
ACTCTATTACCAGCCTTTTTAACGTGGGCGCCAAGCAGAAACTGCAGCTGGTCA

>1156_S89_L001_R1_001.fastq_122_3a_16
CCCCCGCTGTGGGTATGGTGGTGTCGCACATCTTGCGGTTGCCCCAGACCTTGTTCGACATAATAGCCGG
GGCCCATTGGGGCATCTTGGCGGGCCTAGCCTATTACTCCATGCAGGGCAATTGGGCTAGGGTCGCTATC
ATCATGGTTATGTTTTCAGGGGTCGATGCCGGAACACATACCATCGGTGGCAGTGCAGCTCGTGGCGCCT
ACTCTATTACCAGCCTTTTTAATGTGGGCGCCAAGCAGAAACTGCAGCTGGTCA

>1156_S89_L001_R1_001.fastq_123_3a_16
CCCCCGCTGTGGGTATGGTGGTGTCGCACATCTTGCGGTTGCCCCAGACCTTGTTCGACATAATAGCCGG
GGCCCATTGGGGCATCTTGGCGGGCCTAGCCTATTACTCCATGCAGGGCAATTGGGCTAAGGTCGCTATC
ATCATGGTTATGTTTTCAGGGGTCGATGCCGGAACACATACCATCGGTGGCAGGGCAGCTCGTGGCGCCT
ACTCTATTACCAGCCTTTTTAATGTGGGCGCCAAGCAGAAACTGCAGCTGGTCA

>1156_S89_L001_R1_001.fastq_124_3a_16
CCCCCGCTGTGGGTATGGTGGTGTCGCACATCTTGCGGTTGCCCCAGACCTTGTTCGACATGATAGCCGG
GGCCCATTGGGGCATCTTGGCGGGCCTAGCCTATTACTCCATGCAGGGCAATTGGGCTAAGGTCGCTATC
ATCATGGTTATGTTTTCAGGGGTCGATGCCGGAACACATACCATCGGTGGCAGTGCAGCTCGTGGCGCCT
ACTCTATTACCAGCCTTTTTAATGTGGGCGCCAAGCAGAAACTGCAGCTGGTCA

>1156_S89_L001_R1_001.fastq_125_3a_16
CCCCCGCTGTGGGTATGGTGGTGTCGCACATCTTGCGGTTGCCCCAGACCTTGTTCGACATAATAGCCGG
GGCCCATTGGGGCATCTTGGCGGGCCTAGCCTATTACTCCATGCAGGGCAATTGGGCTAAGGTCGCTATT
ATCATGGTTATGTTTTCAGGGGTCGATGCCGGAACACATACCATCGGTGGCAGTGCAGCTCGTGGCGCCT
ACTCTATTACCAGCCTTTTTAATGTGGGCGCCAAGCAGAAACTGCAGCTGGTCA

>1156_S89_L001_R1_001.fastq_126_3a_16
CCCCCGCTGTGGGTATGGTGGTGTCGCACATCTTGCGGTTGCCCCAGACCTTGTTCGACATAATAGCCGG
GGCCCATTGGGGCATCTTGGCGGGCCTAGCCTATTACTCCACGCAGGGCAATTGGGCTAAGGTCGCTATC
ATCATGGTTATGTTTTCAGGGGTCGATGCCGGAACACATACCATCGGTGGCAGTGCAGCTCGTGGCGCCT
ACTCTATTACCAGCCTTTTTAATGTGGGCGCCAAGCAGAAACTGCAGCTGGTCA

>1156_S89_L001_R1_001.fastq_127_3a_16
CCCCCGCTGTGGGTATGGTGGTGTCGCACATCTTGCGGTTGCCCCAGACCTTGTTCGACATAATAGCCGG
GGCCCACTGGGGCATCTTGGCGGGCCTAGCCTATTACTCCATGCAGGGCAATTGGGCTAAGGTCGCTATC
ATCATGGTTATGTTTTCAGGGGTCGATGCCGGAACACATACCATCGGTGGCAGTGCAGCTCGTGGCGCCT
ACTCTATTACCAGCCTTTTTAATGTGGGCGCCAAGCAGAAACTGCAGCTGGTCA

>1156_S89_L001_R1_001.fastq_128_3a_16
CCCCCGCTGTGGGTATGGTGGTGTCGCACATCTTGCGGTTGCCCCAGACCTTGTTCGACATAATAGCCGG
GGCCCATTGGGGCATCTCGGCGGGCCTAGCCTATTACTCCATGCAGGGCAATTGGGCTAAGGTCGCTATC
ATCATGGTTATGTTTTCAGGGGTCGATGCCGGAACACATACCATCGGTGGCAGTGCAGCTCGTGGCGCCT
ACTCTATTACCAGCCTTTTTAATGTGGGCGCCAAGCAGAAACTGCAGCTGGTCA

>1156_S89_L001_R1_001.fastq_129_3a_15
CCCCCGCTGTGGGTATGGTGGTGTCGCACATCTTGCGGTTGCCCCAGACCTTGTTCGACATAATAGCCGG
GGCCCATTGGGGCATCTTGGCGGGCCTAGCCTATTACTCCATGCAGGGCAATTGGGCTAAGGTCGCTACC
ATCATGGTTATGTTTTCAGGGGTCGATGCCGGAACACATACCATCGGTGGCAGTGCAGCTCGTGGCGCCT
ACTCTATTACCAGCCTTTTTAATGTGGGCGCCAAGCAGAAACTGCAGCTGGTCA

>1156_S89_L001_R1_001.fastq_130_3a_15
CCCCCGCTGTGGGTATGGTGGTGTCGCACATCTTGCGGTTGCCCCAGACCTTGTTCGACATAATAGCCGG
GGCCCATTGGGGCATCTTGGCGGGCCTAGCCTATTACTCCATGCAGGGCAATTGGGCTAAGGTCGCTATC
ATCATGGTTATGTTTTCAGGGGTCGATGCCGGAACACATACCATTGGTGGCAGTGCAGCTCGTGGCGCCT
ACTCTATTACCAGCCTTTTTAATGTGGGCGCCAAGCAGAAACTGCAGCTGGTCA

>1156_S89_L001_R1_001.fastq_131_3a_15
CCCCCGCTGTGGGTATGGTGGTGTCGCACATCTTGCGGTTGCCCCAGACCTTGTTCGACATAATAGCCGG
GGCCCATTGGGGCATCTTGGCGGGCCTAGCCTATTACTCCATGCAGGGCAATTGGGCTAAGGTCGCTATC
ATCATGGTTATGTTTTCAGGGGTCGATGCCGGAACACATACCATCGGTGGCAGTGCAGCTCATGGCGCCT
ACTCTATTACCAGCCTTTTTAATGTGGGCGCCAAGCAGAAACTGCAGCTGGTCA

>1156_S89_L001_R1_001.fastq_132_3a_15
CCCCCGCTGTGGGTATGGTGGTGTCGCACATCTTGCGGTTGCCCCAGACCTTGTTCGACATAATAGCCGG
GGCCCGTTGGGGCATCTTGGCGGGCCTAGCCTATTACTCCATGCAGGGCAATTGGGCTAAGGTCGCTATC
ATCATGGTTATGTTTTCAGGGGTCGATGCCGGAACACATACCATCGGTGGCAGTGCAGCTCGTGGCGCCT
ACTCTATTACCAGCCTTTTTAATGTGGGCGCCAAGCAGAAACTGCAGCTGGTCA

>1156_S89_L001_R1_001.fastq_133_3a_15
CCCCCGCTGTGGGTATGGTGGTGTCGCACATCTTGCGGTTGCCCCAGACCTTGTTCGACATAATAGCCGG
AGCCCATTGGGGCATCTTGGCGGGCCTAGCCTATTACTCCATGCAGGGCAATTGGGCTAAGGTCGCTATC
ATCATGGTTATGTTTTCAGGGGTCGATGCCGGAACACATACCATCGGTGGCAGTGCAGCTCGTGGCGCCT
ACTCTATTACCAGCCTTTTTAATGTGGGCGCCAAGCAGAAACTGCAGCTGGTCA

>1156_S89_L001_R1_001.fastq_134_3a_15
CCCCCGCTGTGGGTATGGTGGTGTCGCACATCTTGCGGTTGCCCCAGACCTTGTTCGACATAATAGCCGG
GGCCCATTGGGGCATCTTGGCGGGCCTAGCCTATTACTCCATGCAGGGCAATTGGGCTAAGGTCGCTATC
ATCATGGTTATGTTTTCAGGGGTCGATGCCGGAACACATACCATCGGTGGCAGTGCAGCTCGTGGCGCCT
ACTCTATTACCAGCCTTTTTAATGTGAGCGCCAAGCAGAAACTGCAGCTGGTCA

>1156_S89_L001_R1_001.fastq_135_3a_15
CCCCCGCTGTGGGTATGGTGGTGTCGCACATCTTGCGGTTGCCCCAGACCTTGTTCGACATAATAGCCGG
GGCCCATTGGGGCATCTTGGCGGGCCTAGCCTATTGCTCCATGCAGGGCAATTGGGCTAAGGTCGCTATC
ATCATGGTTATGTTTTCAGGGGTCGATGCCGGAACACATACCATCGGTGGCAGTGCAGCTCGTGGCGCCT
ACTCTATTACCAGCCTTTTTAATGTGGGCGCCAAGCAGAAACTGCAGCTGGTCA

>1156_S89_L001_R1_001.fastq_136_3a_14
CTCCCGCTGTGGGTATGGTGGTGTCGCACATCTTGCGGTTGCCCCAGACCTTGTTCGACATAATAGCCGG
GGCCCATTGGGGCATCTTGGCGGGCCTAGCCTATTACTCCATGCAGGGCAATTGGGCTAAGGTCGCTATC
ATCATGGTTATGTTTTCAGGGGTCGATGCCGGAACACATACCATCGGTGGCAGTGCAGCTCGTGGCGCCT
ACTCTATTACCAGCCTTTTTAATGTGGGCGCCAAGCAGAAACTGCAGCTGGTCA

>1156_S89_L001_R1_001.fastq_137_3a_14
CCCCCGCTGTGGGTATGGTGGTGTCGCACATCTTGCGGTTGCCCCAGACCTTGTTCGACATAATAGCCGG
GGCCCATTGGGGCATCTTGGCGGGCCTAGCCTATTACTCCATGCAGGGCAATTGGGCTAAGGTCGCTATC
ATCATGGTTATGTTTTCAGGGGTCGATGCCGGAACACATACCATCGGTGGCAGTGCAGCTCGTGGCGCCT
ACTCTATTACCAGCCTTTTTAATATGGGCGCCAAGCAGAAACTGCAGCTGGTCA

>1156_S89_L001_R1_001.fastq_138_3a_14
CCCCCGCTGTGGGTATGGTGGTGTCGCACATCTTGCGGTTGCCCCAGACCTTGTTCGACATAATAGCCGG
GGCCCATTGGGGCATCTTGGCGGGCCTAGCCTATTACTCCATGCAGGGCAATTGGGCTAAGGTCGCTATC
ATCATGGTTATGTTTTCAGGGGTCGATGCCGGAACACATACCGTCGGTGGCAGTGCAGCTCGTGGCGCCT
ACTCTATTACCAGCCTTTTTAATGTGGGCGCCAAGCAGAAACTGCAGCTGGTCA

>1156_S89_L001_R1_001.fastq_139_3a_14
CCCCCGCTGTGGGTATGGTGGTGTCGCACATCTTGCGGTTGCCCCAGACCTTGTTCGACATAATAGCCGG
GGCCCATTGGGGCATCTTGGCGGGCCTAGCCTATTACTCCATGCAGGGCAATTGGGCTAAGGTCGCTATC
ATCATGGTTATGTTTTCAGGGGTCGATGCCGGAACACATACCATCGGTGGCAGTGCAGCTTGTGGCGCCT
ACTCTATTACCAGCCTTTTTAATGTGGGCGCCAAGCAGAAACTGCAGCTGGTCA

>1156_S89_L001_R1_001.fastq_140_3a_14
CCCCCGCTGTGGGTATGGTGGTGTCGCACATCTTGCGGTTGCCCCAGACCTTGTTCGACATAGTAGCCGG
GGCCCATTGGGGCATCTTGGCGGGCCTAGCCTATTACTCCATGCAGGGCAATTGGGCTAAGGTCGCTATC
ATCATGGTTATGTTTTCAGGGGTCGATGCCGGAACACATACCATCGGTGGCAGTGCAGCTCGTGGCGCCT
ACTCTATTACCAGCCTTTTTAATGTGGGCGCCAAGCAGAAACTGCAGCTGGTCA

>1156_S89_L001_R1_001.fastq_141_3a_14
CCCCCGCTGTGGGTATGATGGTGTCGCACATCTTGCGGTTGCCCCAGACCTTGTTCGACATAATAGCCGG
GGCCCATTGGGGCATCTTGGCGGGCCTAGCCTATTACTCCATGCAGGGCAATTGGGCTAAGGTCGCTATC
ATCATGGTTATGTTTTCAGGGGTCGATGCCGGAACACATACCATCGGTGGCAGTGCAGCTCGTGGCGCCT
ACTCTATTACCAGCCTTTTTAATGTGGGCGCCAAGCAGAAACTGCAGCTGGTCA

>1156_S89_L001_R1_001.fastq_142_3a_14
CCCCCGCTGTGGGTATGGTGGTGTTGCACATCTTGCGGTTGCCCCAGACCTTGTTCGACATAATAGCCGG
GGCCCATTGGGGCATCTTGGCGGGCCTAGCCTATTACTCCATGCAGGGCAATTGGGCTAAGGTCGCTATC
ATCATGGTTATGTTTTCAGGGGTCGATGCCGGAACACATACCATCGGTGGCAGTGCAGCTCGTGGCGCCT
ACTCTATTACCAGCCTTTTTAATGTGGGCGCCAAGCAGAAACTGCAGCTGGTCA

>1156_S89_L001_R1_001.fastq_143_3a_14
CCCCCGCTGTGGGTATGGTGGTGTCGCACATCTTGCGGTTGCCCCAGACCTTGTTCGACATAATAGCCGG
GGCCCATTGGGGCATCTTGGCGGGCCTAGCCTATTACTCCATGCAGGGCAATTGGGCTAAGGTCGCTGTC
ATCATGGTTATGTTTTCAGGGGTCGATGCCGGAACACATACCATCGGTGGCAGTGCAGCTCGTGGCGCCT
ACTCTATTACCAGCCTTTTTAATGTGGGCGCCAAGCAGAAACTGCAGCTGGTCA

>1156_S89_L001_R1_001.fastq_144_3a_14
CCCCCGCTGTGGGTATGGTGGTGTCGCACATCTTGCGGTTGCCCCAGACCTTGTTCGACATAATAGCCGG
GGCCCATTGGGGCATCTTGGCGGGCCTAGCCTATTACTCCATGCAGGGCAGTTGGGCTAAGGTCGCTATC
ATCATGGTTATGTTTTCAGGGGTCGATGCCGGAACACATACCATCGGTGGCAGTGCAGCTCGTGGCGCCT
ACTCTATTACCAGCCTTTTTAATGTGGGCGCCAAGCAGAAACTGCAGCTGGTCA

>1156_S89_L001_R1_001.fastq_145_3a_14
CCCCCGCTGTGGGTATGGTGGTGTCGCACATCTTGCGGTTGCCTCAGACCTTGTTCGACATAATAGCCGG
GGCCCATTGGGGCATCTTGGCGGGCCTAGCCTATTACTCCATGCAGGGCAATTGGGCTAAGGTCGCTATC
ATCATGGTTATGTTTTCAGGGGTCGATGCCGGAACACATACCATCGGTGGCAGTGCAGCTCGTGGCGCCT
ACTCTATTACCAGCCTTTTTAATGTGGGCGCCAAGCAGAAACTGCAGCTGGTCA

>1156_S89_L001_R1_001.fastq_146_3a_14
CCCCCGCTGTGGGTATGGTGGTGTCGCACATCTTGCGGTTGCCCCAGACCTTGTTCGACATAATGGCCGG
GGCCCATTGGGGCATCTTGGCGGGCCTAGCCTATTACTCCATGCAGGGCAATTGGGCTAAGGTCGCTATC
ATCATGGTTATGTTTTCAGGGGTCGATGCCGGAACACATACCATCGGTGGCAGTGCAGCTCGTGGCGCCT
ACTCTATTACCAGCCTTTTTAATGTGGGCGCCAAGCAGAAACTGCAGCTGGTCA

>1156_S89_L001_R1_001.fastq_147_3a_14
CCCCCGCTGTGGGTATGGTGGTGTCGCACATCTTGCGGTTGCCCCAGACCTTGTTCGACATAATAGCCGG
GACCCATTGGGGCATCTTGGCGGGCCTAGCCTATTACTCCATGCAGGGCAATTGGGCTAAGGTCGCTATC
ATCATGGTTATGTTTTCAGGGGTCGATGCCGGAACACATACCATCGGTGGCAGTGCAGCTCGTGGCGCCT
ACTCTATTACCAGCCTTTTTAATGTGGGCGCCAAGCAGAAACTGCAGCTGGTCA

>1156_S89_L001_R1_001.fastq_148_3a_14
CCCCCGCTGTGGGTATGGTGGTGTCGCACATCTTGCGGTTGCCCCAGACCTTGTTCGACATAATAGCCGG
GGCCCATTGGGGCATCTTGGCGGGCCTAGCCTATTACTCCATGCAGGGCAATTGGGCTAAGGTCGCTATC
ATCATGGTTATGTTTTCAGGGGTCGATGCCGGAACACATACCATCGGTGGTAGTGCAGCTCGTGGCGCCT
ACTCTATTACCAGCCTTTTTAATGTGGGCGCCAAGCAGAAACTGCAGCTGGTCA

>1156_S89_L001_R1_001.fastq_149_3a_14
CCCCCGCTGTGGGTATGGTGGTGTCGCACATCTTGCGGTTGCCCCAGACCTTGTTCGACATAATAGCCGG
GGCCCATTGGGGCATCTTGGCGGGCCTAGCCTATTACTCCATGCAGGGCAATTGGGCTAAGGTCGCTATC
ATCATGGTTATGTTTTCAGGGGTCGATGCCGGAACACATACCATCGGTGGCAGTGCAGCTCGTGGCGCCT
ACTCTATTACCAGCCTTTTTGATGTGGGCGCCAAGCAGAAACTGCAGCTGGTCA

>1156_S89_L001_R1_001.fastq_150_3a_14
CCCCCGCTGTGGGTATGGTGGTGTCGCACATCTTGCGGTTGCCCCAGACCTTGTTCGACATAATAGCCGG
GGCCCATTGGGGCATCTTGGCGGGCCTAGCCTATTACTCCATGCAGGGCAATTGGGCTAAGGTCGCTATC
ATCATGGTTATGTTTTCCGGGGTCGATGCCGGAACACATACCATCGGTGGCAGTGCAGCTCGTGGCGCCT
ACTCTATTACCAGCCTTTTTAATGTGGGCGCCAAGCAGAAACTGCAGCTGGTCA

>1156_S89_L001_R1_001.fastq_151_3a_13
CCCCCGCTGTGAGTATGGTGGTGTCGCACATCTTGCGGTTGCCCCAGACCTTGTTCGACATAATAGCCGG
GGCCCATTGGGGCATCTTGGCGGGCCTAGCCTATTACTCCATGCAGGGCAATTGGGCTAAGGTCGCTATC
ATCATGGTTATGTTTTCAGGGGTCGATGCCGGAACACATACCATCGGTGGCAGTGCAGCTCGTGGCGCCT
ACTCTATTACCAGCCTTTTTAATGTGGGCGCCAAGCAGAAACTGCAGCTGGTCA

>1156_S89_L001_R1_001.fastq_152_3a_13
CCCCCGCTGTGGGTATGGTGGTGTCGCACATCTTGCGGTTGCCCCAGACCTTGTTCGACATAATAGCCGG
GGCCCATTGGGGCATCTTGGCGGGCCTAGCCTGTTACTCCATGCAGGGCAATTGGGCTAAGGTCGCTATC
ATCATGGTTATGTTTTCAGGGGTCGATGCCGGAACACATACCATCGGTGGCAGTGCAGCTCGTGGCGCCT
ACTCTATTACCAGCCTTTTTAATGTGGGCGCCAAGCAGAAACTGCAGCTGGTCA

>1156_S89_L001_R1_001.fastq_153_3a_13
CCCCCGCTGTGGGTATGGTGGTGTCGCACATCTTGCGGTTGCCCCAGACCTTGTTCGACATAATAGCCGG
GGCCCATTGGGGCATCTTGGCGGGCCTAGCCTATTACTCCATGCAGGGCAATTGGGCTAAGGTCGCTATC
ATCATGGTTATGTTTTCAGGGGTCGATGCCGGAACACATACCATCGGTGGCAGTGCAGCTCGTGGCGCCT
ACTCTATTACCAGCCTTTTTAATGTGGGCGCCAAGCAGAAACTGCAGCTAGTCA

>1156_S89_L001_R1_001.fastq_154_3a_13
CCCCCGCTGTGGGTATGGTGGTGTCGCACATCTTGCGGTTGCCCCAGACCTTGTTCGACATAATAGCCGG
GGCCCATTGGGGCATCTTGGCGGGCCTAGCCTATTACTCCATGCAGGGCAATTGGGCTAAGGTTGCTATC
ATCATGGTTATGTTTTCAGGGGTCGATGCCGGAACACATACCATCGGTGGCAGTGCAGCTCGTGGCGCCT
ACTCTATTACCAGCCTTTTTAATGTGGGCGCCAAGCAGAAACTGCAGCTGGTCA

>1156_S89_L001_R1_001.fastq_155_3a_13
CCCCCGCTGTGGGTATGGTGGTGTCGCACATCTTGCGGTTGCCCCAGACCTTGTTCGACATAATAGCCGG
GGCCCATTGGGGCATCTTGGCGGGCCTAGCCTATTACTCCATGCAGGGCAATTGGGCTAAGGTCGCTATC
ATCATGGTTATGTTTTCAGGGGTCAATGCCGGAACACATACCATCGGTGGCAGTGCAGCTCGTGGCGCCT
ACTCTATTACCAGCCTTTTTAATGTGGGCGCCAAGCAGAAACTGCAGCTGGTCA

>1156_S89_L001_R1_001.fastq_156_3a_13
CCCCCGCTGTGGGTATGGTGGTGTCGCACATCTTGCGGTTGCCCCAGACCTTGTTCGACATAATAGCCGG
GGCCCATTGGGGCATCTTGGCGGGCCTAACCTATTACTCCATGCAGGGCAATTGGGCTAAGGTCGCTATC
ATCATGGTTATGTTTTCAGGGGTCGATGCCGGAACACATACCATCGGTGGCAGTGCAGCTCGTGGCGCCT
ACTCTATTACCAGCCTTTTTAATGTGGGCGCCAAGCAGAAACTGCAGCTGGTCA

>1156_S89_L001_R1_001.fastq_157_3a_13
CCCCCGCTGTGGGTATGGTGGTGTCGCACATCTTGCGGTTGCCCCAGACCTTGTTCGACATAATAGCCGG
GGCCCATTGGGGCATCTTGGCGGGCCTAGCCTATTACTCCATGCAGGGCAATTGGGCTAAGGTCGCTATC
ATCATGGTTATGTTTTCAGGGGTCGATGCCGGAACACATACCATCGGTGGCAGTGCAGCTCGTGGCGCCT
ACTCTTTTACCAGCCTTTTTAATGTGGGCGCCAAGCAGAAACTGCAGCTGGTCA

>1156_S89_L001_R1_001.fastq_158_3a_13
CCCCCGCTGTGGGTATGGTGGTGTCGCACATCTTGCGGTTGCCCCAGACCTTGTTCGACATAATAGCCGG
GGCCCATTGGGGCATCTTGGCGGGCCTAGCCTATTACTCCATGCAGGGCAATTGGGCTAAGGTCGCTATC
ATCATGGTTATGTTTTCAGGGGTCGATGCCGGAACACATACCATCGGTGGCAGTGCAGCTCGTGGCGCCT
ACTCTATTACTAGCCTTTTTAATGTGGGCGCCAAGCAGAAACTGCAGCTGGTCA

>1156_S89_L001_R1_001.fastq_159_3a_13
CCCCCGCTGTGGGTATGGTGGTGTCGCACATCTTGCGGTTGCCCCAGACCTTGTTCGACATAATAGCCGG
GGCCCATTGGGGCATCTTGGCGGGCCTAGCCTATTACTCCATGCAGGGCAATTGGGCTAAGATCGCTATC
ATCATGGTTATGTTTTCAGGGGTCGATGCCGGAACACATACCATCGGTGGCAGTGCAGCTCGTGGCGCCT
ACTCTATTACCAGCCTTTTTAATGTGGGCGCCAAGCAGAAACTGCAGCTGGTCA

>1156_S89_L001_R1_001.fastq_160_3a_13
CCCCCGCTGTGGGTATGGTGGTGTCGCACATCTTGCGGTTGCCCCAGACCTTGTTCGACATAATAGCCGG
GGCCCATTGGGGCATCTTGGCGGGCCTAGCCTATTACTCCATGCAGGGCAATTGGGCTAAGGTCGCTATC
ATCACGGTTATGTTTTCAGGGGTCGATGCCGGAACACATACCATCGGTGGCAGTGCAGCTCGTGGCGCCT
ACTCTATTACCAGCCTTTTTAATGTGGGCGCCAAGCAGAAACTGCAGCTGGTCA

>1156_S89_L001_R1_001.fastq_161_3a_13
CCCCCGCTGTGGGTATGGTGGTGTCGCACATCTTGCGGTTGCCCCAGACCTTGTTCGACATAATAGCCGG
GGCCCATTGGGGCATCTTGGCGGGCCTAGCCTATTACTCCATGCAGGGCAATTGGGCTAAGGTCGCTATC
ATCATGGTTATGTTTTCAGGGGTCGATGCCGGAACACATACCATCGGTGGCAGTGCAGCTCGTGGCGTCT
ACTCTATTACCAGCCTTTTTAATGTGGGCGCCAAGCAGAAACTGCAGCTGGTCA

>1156_S89_L001_R1_001.fastq_162_3a_13
CCCCCGCTGTGGGTATGGTGGTGTCGCACATCTTGCGGTTGCCCCAGACCTTGTTCGACATAATAGCCGA
GGCCCATTGGGGCATCTTGGCGGGCCTAGCCTATTACTCCATGCAGGGCAATTGGGCTAAGGTCGCTATC
ATCATGGTTATGTTTTCAGGGGTCGATGCCGGAACACATACCATCGGTGGCAGTGCAGCTCGTGGCGCCT
ACTCTATTACCAGCCTTTTTAATGTGGGCGCCAAGCAGAAACTGCAGCTGGTCA

>1156_S89_L001_R1_001.fastq_163_3a_13
CCCCCGCTGTGGGTATGGTGGTGTCGCACATCTTGCGGTTGCCCCAGACCTTGTTCGACATAATAGCCGG
GGCCCATTGGGGCATCTTGGCGGGCCTAGCCTATTACTCCATGCAGGGCAATTGGGCTAAGGTCGCTATC
ATCATGGTTATGTTTTCAGGGGTCGATGCCGGAACACATATCATCGGTGGCAGTGCAGCTCGTGGCGCCT
ACTCTATTACCAGCCTTTTTAATGTGGGCGCCAAGCAGAAACTGCAGCTGGTCA

>1156_S89_L001_R1_001.fastq_164_3a_13
CCCCCGCTGTGGGTATGGTGGTGTCGCACATCTTGCGGTTGCCCCAGACCTTGTTCGACATAATAGCTGG
GGCCCATTGGGGCATCTTGGCGGGCCTAGCCTATTACTCCATGCAGGGCAATTGGGCTAAGGTCGCTATC
ATCATGGTTATGTTTTCAGGGGTCGATGCCGGAACACATACCATCGGTGGCAGTGCAGCTCGTGGCGCCT
ACTCTATTACCAGCCTTTTTAATGTGGGCGCCAAGCAGAAACTGCAGCTGGTCA

>1156_S89_L001_R1_001.fastq_165_3a_13
CCCCCGCTGTGGGTATGGTGGTGTCGCACATCTTGCGGTTGCCCCAGACCTTGTTCGACATAATAGCCGG
GGCCCATTGGGGCATCTTGGCGGGCCTAGCCTATTACTCCATGCAGGGCAATTGGGCTAAGGTCGCTATC
ATCATGGTTATGTTTTCAGGGGTCGATGCCGGAACACATACCATCGGTGGCAGTGCAGCTCGTGGCGCCT
ACTCTCTTACCAGCCTTTTTAATGTGGGCGCCAAGCAGAAACTGCAGCTGGTCA

>1156_S89_L001_R1_001.fastq_166_3a_12
CCCCCGCTGTGGGTATGGTGGTGTCGCACATCTTGCGGTTGCCCCAGACCTTGTTCGACATAATAGCCGG
GGCCCATTGGGGCATCTTGGTGGGCCTAGCCTATTACTCCATGCAGGGCAATTGGGCTAAGGTCGCTATC
ATCATGGTTATGTTTTCAGGGGTCGATGCCGGAACACATACCATCGGTGGCAGTGCAGCTCGTGGCGCCT
ACTCTATTACCAGCCTTTTTAATGTGGGCGCCAAGCAGAAACTGCAGCTGGTCA

>1156_S89_L001_R1_001.fastq_167_3a_12
CCCCCGCTGTGGGTGTGGTGGTGTCGCACATCTTGCGGTTGCCCCAGACCTTGTTCGACATAATAGCCGG
GGCCCATTGGGGCATCTTGGCGGGCCTAGCCTATTACTCCATGCAGGGCAATTGGGCTAAGGTCGCTATC
ATCATGGTTATGTTTTCAGGGGTCGATGCCGGAACACATACCATCGGTGGCAGTGCAGCTCGTGGCGCCT
ACTCTATTACCAGCCTTTTTAATGTGGGCGCCAAGCAGAAACTGCAGCTGGTCA

>1156_S89_L001_R1_001.fastq_168_3a_12
CCCCCGCTGTGGGTATGGTGGTGTCGCACATCTTGCGGTTGCCCCAGACCTTGTTCGACATAATAGCCGG
GGCCCATTGGGGCATCTTGGCGGGCCTAGCCTATTACTTCATGCAGGGCAATTGGGCTAAGGTCGCTATC
ATCATGGTTATGTTTTCAGGGGTCGATGCCGGAACACATACCATCGGTGGCAGTGCAGCTCGTGGCGCCT
ACTCTATTACCAGCCTTTTTAATGTGGGCGCCAAGCAGAAACTGCAGCTGGTCA

>1156_S89_L001_R1_001.fastq_169_3a_12
CCCCCGCTGTGGGTATGGTGGTGTCGCACATCTTGCGGTTGCCCCAAACCTTGTTCGACATAATAGCCGG
GGCCCATTGGGGCATCTTGGCGGGCCTAGCCTATTACTCCATGCAGGGCAATTGGGCTAAGGTCGCTATC
ATCATGGTTATGTTTTCAGGGGTCGATGCCGGAACACATACCATCGGTGGCAGTGCAGCTCGTGGCGCCT
ACTCTATTACCAGCCTTTTTAATGTGGGCGCCAAGCAGAAACTGCAGCTGGTCA

>1156_S89_L001_R1_001.fastq_170_3a_12
CCCCCGCTGTGGGTATGGTGGTGTCGCACATCTTGCGGTTGCCCCAGACCTTGTTCGACATAATAGCCGG
GGCCCATTGGGGCATCTTGGCGGGCCTAGCCTATTACTCCATGCAGGGCAATTGGGCTAAGGTCGCTATC
ATCATGGTTATGTTTTCAGGGGTCGATGCCGGAACACATACCATCGGTGGCAGTGCAGCTCGTGGCGCCT
ATTCTATTACCAGCCTTTTTAATGTGGGCGCCAAGCAGAAACTGCAGCTGGTCA

>1156_S89_L001_R1_001.fastq_171_3a_12
CCCCCGCTGTGGGTATGGTGGTGTCGCACATCTTGCGGTTGCCCCAGACCTTGTTCGACATAATAGCCGG
GGCCCATTGGGGCATCTTGGCGGGCCTAGCCTATTACTCTATGCAGGGCAATTGGGCTAAGGTCGCTATC
ATCATGGTTATGTTTTCAGGGGTCGATGCCGGAACACATACCATCGGTGGCAGTGCAGCTCGTGGCGCCT
ACTCTATTACCAGCCTTTTTAATGTGGGCGCCAAGCAGAAACTGCAGCTGGTCA

>1156_S89_L001_R1_001.fastq_172_3a_12
CCCCCGCTGTGGGTATGGTGGTATCGCACATCTTGCGGTTGCCCCAGACCTTGTTCGACATAATAGCCGG
GGCCCATTGGGGCATCTTGGCGGGCCTAGCCTATTACTCCATGCAGGGCAATTGGGCTAAGGTCGCTATC
ATCATGGTTATGTTTTCAGGGGTCGATGCCGGAACACATACCATCGGTGGCAGTGCAGCTCGTGGCGCCT
ACTCTATTACCAGCCTTTTTAATGTGGGCGCCAAGCAGAAACTGCAGCTGGTCA

>1156_S89_L001_R1_001.fastq_173_3a_12
CCCCCGCTGTGGGTATGGTGGTGTCGCACATCTTGCGGTTGCCCCAGACCTTGTTCGACATAATAGCCGG
GGCCCATTGGGGCATCTTGGCGGGCCTAGCCTATTACTCCATGCAGGGCAATTGGGCTAAGGTCGCTATC
ATCATGGTTATGTTTTCAGGGGTCGATGCCGGAACACATACCATCGGTGGCAGTGCAACTCGTGGCGCCT
ACTCTATTACCAGCCTTTTTAATGTGGGCGCCAAGCAGAAACTGCAGCTGGTCA

>1156_S89_L001_R1_001.fastq_174_3a_12
CCCCCGTTGTGGGTATGGTGGTGTCGCACATCTTGCGGTTGCCCCAGACCTTGTTCGACATAATAGCCGG
GGCCCATTGGGGCATCTTGGCGGGCCTAGCCTATTACTCCATGCAGGGCAATTGGGCTAAGGTCGCTATC
ATCATGGTTATGTTTTCAGGGGTCGATGCCGGAACACATACCATCGGTGGCAGTGCAGCTCGTGGCGCCT
ACTCTATTACCAGCCTTTTTAATGTGGGCGCCAAGCAGAAACTGCAGCTGGTCA

>1156_S89_L001_R1_001.fastq_175_3a_12
CCCCCGCTGTGGGTATGGTGGTGTCGCACATCTTGCGGTTGCCCCAGACCTTGTTCGACATAATAGCCGG
GGCCCATTGGGGCATCTTGGCGGGCCTAGCCTATTACTCCATGCAGGGCAATTGGGCTAAGGTCGCTATC
ATCATGGTTATGTTTTCAGGGGTCGATGCCGGAACCCATACCATCGGTGGCAGTGCAGCTCGTGGCGCCT
ACTCTATTACCAGCCTTTTTAATGTGGGCGCCAAGCAGAAACTGCAGCTGGTCA

>1156_S89_L001_R1_001.fastq_176_3a_12
CCCCCGCTGTGGGTATGGTGGTGTCGCACATCTTGCGGTTGCCCCAGACCTTGTTCGACATAATAGCCGG
GGCCCATTGGGGCATCTTGGCGGGCCTAGCCTATTACTCCATGCAGGGCAATTGGGCTAAGGTCGCTATC
ATCATGGTTATGTTTTCAGGGGTCGATGCCGGAACACATACCATCGGTGGCAGTGCAGCTCGTGGCGCCT
ACGCTATTACCAGCCTTTTTAATGTGGGCGCCAAGCAGAAACTGCAGCTGGTCA

>1156_S89_L001_R1_001.fastq_177_3a_11
CCCCCGCTGTGGGTATGGTGGTGTCGCACATCTTGCGGTTGCCCCAGACCTTGTTCGACATAATAGCCGG
GGCCCATTGGAGCATCTTGGCGGGCCTAGCCTATTACTCCATGCAGGGCAATTGGGCTAAGGTCGCTATC
ATCATGGTTATGTTTTCAGGGGTCGATGCCGGAACACATACCATCGGTGGCAGTGCAGCTCGTGGCGCCT
ACTCTATTACCAGCCTTTTTAATGTGGGCGCCAAGCAGAAACTGCAGCTGGTCA

>1156_S89_L001_R1_001.fastq_178_3a_11
CCCCCGCTGTGGGTATGGTGGTGTCGCACATCTTGCGGTTGCCCCAGACCTTGTTCGACATAATAGCCGG
GGCCCATTGGGGCATCTTGGCGGGCCTAGCCTATTACTCCATGCAGGGCAATTGGGCTAAGGTCGCTATC
ATCATGGTTATGTTTTCAGGGGTCGATGCCGGAACACATACCATCGGTGGCAGTGCAGCTCGTGGCGCCT
ACTCTATTACCAGCCTTTTTAATGTGGACGCCAAGCAGAAACTGCAGCTGGTCA

>1156_S89_L001_R1_001.fastq_180_3a_11
CCCCCGCTGTGGGTATGGTGGTGTCGCACATCTTGCGGTTGCCCCAGACCTTGTTCGACATAATAGCCGG
GGCCCATTGGGGCATCTTGGCGGGCCTAGCCTATTACTCCATGCAGGGCAATTGGGCTAAGGTCGCTATC
ATCATGGTTATGTTTTCAGGGGTCGATGCCGGAACACATACCATCGGTGGCAGTGCAGCTCGTGGCGCCT
ACTCTATTACCAGCCTTTTTAATGTGGGCGCCAAGCAGAAACTACAGCTGGTCA

>1156_S89_L001_R1_001.fastq_181_3a_11
CCCCCGCTGTGGGTATGGTGGTGTCGCACATCTTGCGGTTGCCCCAGACCTTGTTCGACATAATAGCCGG
GGCCCATTGGGGCATCTTGGCGGGCCTAGCCTATTACTCCATGCAGGGCAATTGGGCTGAGGTCGCTATC
ATCATGGTTATGTTTTCAGGGGTCGATGCCGGAACACATACCATCGGTGGCAGTGCAGCTCGTGGCGCCT
ACTCTATTACCAGCCTTTTTAATGTGGGCGCCAAGCAGAAACTGCAGCTGGTCA

>1156_S89_L001_R1_001.fastq_182_3a_11
CCCCCGCTGTGGGTATGGTGGTGTCGCACATCTTGCGGTTGTCCCAGACCTTGTTCGACATAATAGCCGG
GGCCCATTGGGGCATCTTGGCGGGCCTAGCCTATTACTCCATGCAGGGCAATTGGGCTAAGGTCGCTATC
ATCATGGTTATGTTTTCAGGGGTCGATGCCGGAACACATACCATCGGTGGCAGTGCAGCTCGTGGCGCCT
ACTCTATTACCAGCCTTTTTAATGTGGGCGCCAAGCAGAAACTGCAGCTGGTCA

>1156_S89_L001_R1_001.fastq_183_3a_11
CCCCCGCTGTGGGTATGGTGGTGTCGCACATCTTGCGGTTGCCCCAGACCTTGTTCGACATAATAGCCGG
GGCCCATTGGGGCATCTTGGCGGACCTAGCCTATTACTCCATGCAGGGCAATTGGGCTAAGGTCGCTATC
ATCATGGTTATGTTTTCAGGGGTCGATGCCGGAACACATACCATCGGTGGCAGTGCAGCTCGTGGCGCCT
ACTCTATTACCAGCCTTTTTAATGTGGGCGCCAAGCAGAAACTGCAGCTGGTCA

>1156_S89_L001_R1_001.fastq_184_3a_11
CCCCCGCTGTGGGTATGGTGGTGTCGCACATCTTGCGGTTGCCCCAGACCTTGTTCGACATAATAGCCGG
GGCCCATTGGGGCATCTTGGCGGGCCTAGCCTATTACTCCATGCAGGGCAATTGGGCTAAGGTCGCTATC
ATCATGGTTATGTTTTCAGGGGTCGATGCCGGAACACATACCATCGGTGGCAGTGCAGCTCGTGGCGCCT
ACTTTATTACCAGCCTTTTTAATGTGGGCGCCAAGCAGAAACTGCAGCTGGTCA

>1156_S89_L001_R1_001.fastq_185_3a_11
CCCCCGCTGTGGGTATGGTGGTGTCGCACATCTTGCGGTTGCCCCAGATCTTGTTCGACATAATAGCCGG
GGCCCATTGGGGCATCTTGGCGGGCCTAGCCTATTACTCCATGCAGGGCAATTGGGCTAAGGTCGCTATC
ATCATGGTTATGTTTTCAGGGGTCGATGCCGGAACACATACCATCGGTGGCAGTGCAGCTCGTGGCGCCT
ACTCTATTACCAGCCTTTTTAATGTGGGCGCCAAGCAGAAACTGCAGCTGGTCA

>1156_S89_L001_R1_001.fastq_187_3a_11
CCCCCGCTGTGGGTATGGTGGTGTCGCACATCTTGCGGTTGCCCCAGACCTTGTTCGACATAATAGCCGG
GGCCCATTGGGGCATCTTGGCGGGCCTAGCCTATTACTCCATGCAGGGCAATTGGGCTAAGGTCACTATC
ATCATGGTTATGTTTTCAGGGGTCGATGCCGGAACACATACCATCGGTGGCAGTGCAGCTCGTGGCGCCT
ACTCTATTACCAGCCTTTTTAATGTGGGCGCCAAGCAGAAACTGCAGCTGGTCA

>1156_S89_L001_R1_001.fastq_188_3a_11
CCCCCGCTGTGGATATGGTGGTGTCGCACATCTTGCGGTTGCCCCAGACCTTGTTCGACATAATAGCCGG
GGCCCATTGGGGCATCTTGGCGGGCCTAGCCTATTACTCCATGCAGGGCAATTGGGCTAAGGTCGCTATC
ATCATGGTTATGTTTTCAGGGGTCGATGCCGGAACACATACCATCGGTGGCAGTGCAGCTCGTGGCGCCT
ACTCTATTACCAGCCTTTTTAATGTGGGCGCCAAGCAGAAACTGCAGCTGGTCA

>1156_S89_L001_R1_001.fastq_189_3a_11
CCCCCGCTGTGGGTATGGTGGTGTCGCACATCTTGCGGTTGCCCCAGACCTTGTTCGACATAATAGCCGG
GGCCCATTGGGGCATCTTGGCGGGCCTAGCCTATTACTCCATGCAGGGCAATTGGGCTAAGGTCGCTATC
ATCATGGTTATGTTTTCAGGGGTCGATGCCGGAACACATACCATCGATGGCAGTGCAGCTCGTGGCGCCT
ACTCTATTACCAGCCTTTTTAATGTGGGCGCCAAGCAGAAACTGCAGCTGGTCA

>1156_S89_L001_R1_001.fastq_190_3a_11
CCCCCGCTGTGGGTATGGTAGTGTCGCACATCTTGCGGTTGCCCCAGACCTTGTTCGACATAATAGCCGG
GGCCCATTGGGGCATCTTGGCGGGCCTAGCCTATTACTCCATGCAGGGCAATTGGGCTAAGGTCGCTATC
ATCATGGTTATGTTTTCAGGGGTCGATGCCGGAACACATACCATCGGTGGCAGTGCAGCTCGTGGCGCCT
ACTCTATTACCAGCCTTTTTAATGTGGGCGCCAAGCAGAAACTGCAGCTGGTCA

>1156_S89_L001_R1_001.fastq_191_3a_11
CCCCCGCTGTGGGTATGGTGGTGTCGCACATCTTGCGGTTGCCCCAGACCTTGTTCGACATAATAGCCGG
GGCCCATTGGGGCATCTTGGCGGGCCTAGCCTATTACTCCATACAGGGCAATTGGGCTAAGGTCGCTATC
ATCATGGTTATGTTTTCAGGGGTCGATGCCGGAACACATACCATCGGTGGCAGTGCAGCTCGTGGCGCCT
ACTCTATTACCAGCCTTTTTAATGTGGGCGCCAAGCAGAAACTGCAGCTGGTCA

>1156_S89_L001_R1_001.fastq_192_3a_10
CCCCCGCTGTGGGTATGGTGGTGTCGCACATCTTGCGGTTGCCCCAGACCTTGTTCGACATAATAGCCGG
GGCCCATTGGGGCATCTTGGCGGGCCTAGCCTATTACTCCATGCAGGGCAATTGGGCTAAGGTCGCTATC
ATCATGGTTATGTTTTCAGGGGTCGATGCCGGAACACATACCATCGGTGGCAGTGCAGCTCGTGGCGCCT
ACTCTATTACCAGCCTTTTCAATGTGGGCGCCAAGCAGAAACTGCAGCTGGTCA

>1156_S89_L001_R1_001.fastq_193_3a_10
CCCCCGCTGTGGGTATGGTGGTGTCGCACATCTTGCGGTTGCCCCAGACCTTGTTCGACATAATAGCCGG
GGCCCATTGGGGCATCTTGGCGGGCCTAGCCTATTACTCCATGCAGGGCAATTGGGCTAAGGTCGCTATC
ATCATGGTTGTGTTTTCAGGGGTCGATGCCGGAACACATACCATCGGTGGCAGTGCAGCTCGTGGCGCCT
ACTCTATTACCAGCCTTTTTAATGTGGGCGCCAAGCAGAAACTGCAGCTGGTCA

>1156_S89_L001_R1_001.fastq_194_3a_10
CCCCCGCTGTGGGTATGGTGGTGTCGCACATCTTGCGGTTGCCCCAGACCTTGTTCGACATAATAGCCGG
GGCCCATTGGGGCATCTTGGCGGGCCTAGCCTATTACTCCATGCAGGGCAATTGGGCTAAGGTCGCTATC
ATCATGGTTATGTTTTCAGGGGTCGATGCCGGAACACATACCATCGGTGGCAGTGCAGCTCGTGGCGCCT
ACTCTATTACCAGCCTTTTTAATGTGGGCGCTAAGCAGAAACTGCAGCTGGTCA

>1156_S89_L001_R1_001.fastq_195_3a_10
CCCCCGCTGTGGGTATGGTGGTGGCGCACATCTTGCGGTTGCCCCAGACCTTGTTCGACATAATAGCCGG
GGCCCATTGGGGCATCTTGGCGGGCCTAGCCTATTACTCCATGCAGGGCAATTGGGCTAAGGTCGCTATC
ATCATGGTTATGTTTTCAGGGGTCGATGCCGGAACACATACCATCGGTGGCAGTGCAGCTCGTGGCGCCT
ACTCTATTACCAGCCTTTTTAATGTGGGCGCCAAGCAGAAACTGCAGCTGGTCA

>1156_S89_L001_R1_001.fastq_196_3a_10
CCCCCGCTGTGGGTATGGTGGTGTCGCACATCTTGCGGTTGCCCCAGACCTTGTTCGACATAATAACCGG
GGCCCATTGGGGCATCTTGGCGGGCCTAGCCTATTACTCCATGCAGGGCAATTGGGCTAAGGTCGCTATC
ATCATGGTTATGTTTTCAGGGGTCGATGCCGGAACACATACCATCGGTGGCAGTGCAGCTCGTGGCGCCT
ACTCTATTACCAGCCTTTTTAATGTGGGCGCCAAGCAGAAACTGCAGCTGGTCA

>1156_S89_L001_R1_001.fastq_197_3a_10
CCCCCGCTGTGGGTATGGTGGTGTCGCACATCTTGCGGTTGCCCCAGACCTTGTTCGACATAATAGCCGG
GGCCCATTGGGGCATCTTGGCGGGCCTAGCCTATTACTCCATGCAGGGCAATTGGGCTAAGGTCGCTATC
ATCATGGTTATGTTTTCAGGGGTCGATGCCGGAACACATACCATCGGTGGCAGTGCAGCTCGTGGCGCTT
ACTCTATTACCAGCCTTTTTAATGTGGGCGCCAAGCAGAAACTGCAGCTGGTCA

>1156_S89_L001_R1_001.fastq_198_3a_10
CCCCCGCTGTGGGTATGGTGGTGTCGCACATCTTGCGGTTGCCCCAGACCTTGTTCGACACAATAGCCGG
GGCCCATTGGGGCATCTTGGCGGGCCTAGCCTATTACTCCATGCAGGGCAATTGGGCTAAGGTCGCTATC
ATCATGGTTATGTTTTCAGGGGTCGATGCCGGAACACATACCATCGGTGGCAGTGCAGCTCGTGGCGCCT
ACTCTATTACCAGCCTTTTTAATGTGGGCGCCAAGCAGAAACTGCAGCTGGTCA

>1156_S89_L001_R1_001.fastq_199_3a_10
CCCCCGCTGTGGGTATGGTGGTGTCGCACATCTTGCGGTTGCCCCAGACCTTGTTCGACATAATAGCCGG
GGCCCATTGGGGCATCTTGGCGGGCCTAGCCTATTACTCCATGCAGGGCAATTGGGCTAAGGTCGCTATC
ATCATGGTTATGTTTTCAAGGGTCGATGCCGGAACACATACCATCGGTGGCAGTGCAGCTCGTGGCGCCT
ACTCTATTACCAGCCTTTTTAATGTGGGCGCCAAGCAGAAACTGCAGCTGGTCA

>1156_S89_L001_R1_001.fastq_200_3a_9
CCCCCGCTGTGGGTATGGTGGTGTCGCACATCTTGCGGTTGCCCCAGACCTTGTTCGACATAATAGCCGG
GGCCCATTGGGGCATCTTGGCGGGCCTAGCCTATTACTCCATGCAGGGCAATTGGGCTAAGGTCGCTATC
ATTATGGTTATGTTTTCAGGGGTCGATGCCGGAACACATACCATCGGTGGCAGTGCAGCTCGTGGCGCCT
ACTCTATTACCAGCCTTTTTAATGTGGGCGCCAAGCAGAAACTGCAGCTGGTCA

>1156_S89_L001_R1_001.fastq_201_3a_9
CCCCCGCTGTGGGTATGGTGGTGTCGCACATCTTGCGGTTGCCCCAGACCTTGTTCGACATAATAGCCGG
GGCCCATTGGGGCATCTTGGCGGGCCTAGCCTATTACTCCATGCAGGGCAATTGGGCTAAGGTCGCTATC
ATCATGGTTATGTTTTCAGGGGTCGATGCCGGAACACATACCATCGGTGGCAGTGCAGCTCGTGGCGGCT
ACTCTATTACCAGCCTTTTTAATGTGGGCGCCAAGCAGAAACTGCAGCTGGTCA

>1156_S89_L001_R1_001.fastq_202_3a_9
CCCCCGCTGTGGGTATGGTGGTGTCGCACATCTTGCGGTTGCCCCAGACCTTGTTCGACATAATAGCCGG
GGCCCATTGGGGCATCTTGGCGGGCCTAGCCTATTACTCCATGCAGGGCAATTGGGCTAAAGTCGCTATC
ATCATGGTTATGTTTTCAGGGGTCGATGCCGGAACACATACCATCGGTGGCAGTGCAGCTCGTGGCGCCT
ACTCTATTACCAGCCTTTTTAATGTGGGCGCCAAGCAGAAACTGCAGCTGGTCA

>1156_S89_L001_R1_001.fastq_203_3a_9
CCCCCGCTGTGGGTATGGTGGTGTCGCACATCTTGCGGTTGCCCCAGACCTTGTTCGACATAATAGCCGG
GGCCCATTGGGGCATCTTGGCGGGCCTAGCCTATTACTCCATGCAGGGCAATTGGGCTAAGGTCGCTATC
ATCATGGTTATGTTTTCAGGGGTCGATACCGGAACACATACCATCGGTGGCAGTGCAGCTCGTGGCGCCT
ACTCTATTACCAGCCTTTTTAATGTGGGCGCCAAGCAGAAACTGCAGCTGGTCA

>1156_S89_L001_R1_001.fastq_204_3a_9
CCCCCGCTGTGGGTATGGTGGTGTCGCACATCTTGCGGTTGCCCCAGACCTTGTTCGACATAATAGCCGG
GGCCCATTGGGGCATCTTGGCGGGCCTAGCCTATTACTCCATGCAGGGCAATTGGGCTAAGGTCGCTATC
ATCATGGTCATGTTTTCAGGGGTCGATGCCGGAACACATACCATCGGTGGCAGTGCAGCTCGTGGCGCCT
ACTCTATTACCAGCCTTTTTAATGTGGGCGCCAAGCAGAAACTGCAGCTGGTCA

>1156_S89_L001_R1_001.fastq_205_3a_9
CCCCCGCTGTGGGTATGGTGGTGTCGCACATCTTGCGGTTGCCCCAGACCTTGTTCGACATAATAGCCGG
GGCCCATTGGGGCATCTTGGCGGGCCTAGCCTATTACTCCATGCAGGGCAATTGGGCTAAGGTCGCTATC
ATCATGGTTATGTTTTCAGGGGTCGATGCCGGAACACATACCATCGGTGGCAGTGCAGCTCGTGGCGCCT
ACTCTATTACCAGCCTTTTTAATGTGGGCGCCAAGCAAAAACTGCAGCTGGTCA

>1156_S89_L001_R1_001.fastq_206_3a_9
CCCTCGCTGTGGGTATGGTGGTGTCGCACATCTTGCGGTTGCCCCAGACCTTGTTCGACATAATAGCCGG
GGCCCATTGGGGCATCTTGGCGGGCCTAGCCTATTACTCCATGCAGGGCAATTGGGCTAAGGTCGCTATC
ATCATGGTTATGTTTTCAGGGGTCGATGCCGGAACACATACCATCGGTGGCAGTGCAGCTCGTGGCGCCT
ACTCTATTACCAGCCTTTTTAATGTGGGCGCCAAGCAGAAACTGCAGCTGGTCA

>1156_S89_L001_R1_001.fastq_207_3a_9
CCCCCGCTGTGGGTATGGTGGTGTCGCACATCTTGCGGTTGCCCCAGACCTTGTTCGACATAATAGCCGG
GGCCCATTGGGGCATCTTGGCGGGCCTAGCCTATTACTCCATGCAGGGCAATTGGGCTAAGGTCGCTATC
ATCATGGTTATGTTTTCAGGGGTCGATGCCGGAACACATACCATCGGTGGCAGTGCAGCTCGTGGCGCCT
ACTCTATTCCCAGCCTTTTTAATGTGGGCGCCAAGCAGAAACTGCAGCTGGTCA

>1156_S89_L001_R1_001.fastq_208_3a_9
CCCCCGCTGTGGGTATGGTGGTGTCGCACATCTTGCGGTTGCCCCAGACCTTGTTCGACATAATAGCCGG
GGCCCATTGGGGCATCTTGGCGGGCCTAGCCTATTACTCCATGCAGGGCAATTGGGCTAAGGTCGCTATC
ATCATGGTTATGTTTTCAGGGATCGATGCCGGAACACATACCATCGGTGGCAGTGCAGCTCGTGGCGCCT
ACTCTATTACCAGCCTTTTTAATGTGGGCGCCAAGCAGAAACTGCAGCTGGTCA

>1156_S89_L001_R1_001.fastq_209_3a_9
CCCCCGCTGTGGGTATGGTGGTGTCGCACATCTTGCGGTTGCCCCAGACCTTGTTCGACATAATAGCCGG
GGCCCATTGGGGCATCTTGGCGGGCCTAGCCTATTACTCCATGCAGGGCAATTGGGCTAAGGTCGCTATC
ATCATGGTTATGTTTTCAGGGGTCGATGCCGTAACACATACCATCGGTGGCAGTGCAGCTCGTGGCGCCT
ACTCTATTACCAGCCTTTTTAATGTGGGCGCCAAGCAGAAACTGCAGCTGGTCA

>1156_S89_L001_R1_001.fastq_210_3a_9
CCCCCGCTGTGGGTATGGTGGTGTCGCACATCTTGCGGTTGCCCCAGACCTTGTTCGACATAATAGCCGG
GGCCCATTGGGGCATCTTGGCGGGCCTAGCCTATTACTCCATGCAGGGCAATTGGGCTAAGGTCGCTATC
ATCATGGTTATGTTTTCAGGGGTCGATGCCGGAATACATACCATCGGTGGCAGTGCAGCTCGTGGCGCCT
ACTCTATTACCAGCCTTTTTAATGTGGGCGCCAAGCAGAAACTGCAGCTGGTCA

>1156_S89_L001_R1_001.fastq_211_3a_9
CCCCCGCTGTGGGTATGGTGGTGTCGCACATCTTGCGGTTGCCCCAGACCTTGTTCGACATAATAGCCGG
GGCCCATTGGGGCATCTTGGCGGGCCTAGCCTATTACTCCATGCAGGGCAATTGGGCTAAGGTCGTTATC
ATCATGGTTATGTTTTCAGGGGTCGATGCCGGAACACATACCATCGGTGGCAGTGCAGCTCGTGGCGCCT
ACTCTATTACCAGCCTTTTTAATGTGGGCGCCAAGCAGAAACTGCAGCTGGTCA

>1156_S89_L001_R1_001.fastq_212_3a_9
CCCCCGCTGTGGGTATGGTGGTGTCGCACATCTTGCGGTTGCCCCAGACCTTGTTCGACATAATAGCCGG
GGCCCATTGGGGCATCTTGGCGGGCCTAGCCTATTACTCCATGCAGGGCAATTGGGCTAAGGTCGCTATC
ATCATGGTTATGTTTTCAGGGGTCGATGCCGGAACACATACCATCGGTGGCAGTGCAGCTCGTGGCGCCT
ACTCTATTACCAGCCTTTTTAATGTGGGCGCCAAGCAGAAACTGCAGCTGATCA

>1156_S89_L001_R1_001.fastq_213_3a_9
CCCCCGCTGTGGGTATGGTGGTGTCGCACATCTTGCGGTTGCCCCAGACCTTGTTCGACATAATAGCCGG
GGCCTATTGGGGCATCTTGGCGGGCCTAGCCTATTACTCCATGCAGGGCAATTGGGCTAAGGTCGCTATC
ATCATGGTTATGTTTTCAGGGGTCGATGCCGGAACACATACCATCGGTGGCAGTGCAGCTCGTGGCGCCT
ACTCTATTACCAGCCTTTTTAATGTGGGCGCCAAGCAGAAACTGCAGCTGGTCA

>1156_S89_L001_R1_001.fastq_214_3a_9
CCCCCGCTGTGGGTATGGTGGTGTCGCACATCTTGCGGTTGCCCCAGACCTTGTTCGACATAATAGCCGG
GGCCCATTGGGGCATCTTGGCGGGCCTAGCCTATTACTCCATGCAGGGCAATTGGGCTAAGGTCGCTATC
ATCATAGTTATGTTTTCAGGGGTCGATGCCGGAACACATACCATCGGTGGCAGTGCAGCTCGTGGCGCCT
ACTCTATTACCAGCCTTTTTAATGTGGGCGCCAAGCAGAAACTGCAGCTGGTCA

>1156_S89_L001_R1_001.fastq_215_3a_9
CCCCCGCTGTGGGTATGGTGGTGTCGCACATCTTGCGGTTGCCCCAGACCTTGTTCGACATAATAGCCGG
GGCCCATTGGGGCATCTTGGCGGGTCTAGCCTATTACTCCATGCAGGGCAATTGGGCTAAGGTCGCTATC
ATCATGGTTATGTTTTCAGGGGTCGATGCCGGAACACATACCATCGGTGGCAGTGCAGCTCGTGGCGCCT
ACTCTATTACCAGCCTTTTTAATGTGGGCGCCAAGCAGAAACTGCAGCTGGTCA

>1156_S89_L001_R1_001.fastq_216_3a_9
CCCCCGCTGTGGGTATGGTGGTGTCGCACATCTTGCGGTTGCCCCAGACCTTGTTCGACATAATAGCCGG
GGCCCATTGGGGCATCTTGGCGGGCCTAGCCTATTACTCCATGCAGGGCAATTGGGCTAAGGTCGCTATC
ATCATGGTTATGTTTTCAGGGGTCGATGTCGGAACACATACCATCGGTGGCAGTGCAGCTCGTGGCGCCT
ACTCTATTACCAGCCTTTTTAATGTGGGCGCCAAGCAGAAACTGCAGCTGGTCA

>1156_S89_L001_R1_001.fastq_217_3a_9
CCCCCGCTGTGGGTATGGTGGTGTCGCACATCTTGCGGTTGCCCCAGACCTTGTTCGACATAATAGCCGG
GGCCCATTGGGGCATCTTGGCGGGCCTAGCCTATTACTCCATGCAGGGCAATTGGGCTAAGGTCGCTATC
ATCATGGTTATGTTTTCAGGGGTCGATGCCGGAACACATACCATCGGTGGCAGTGCAGCTCGTGACGCCT
ACTCTATTACCAGCCTTTTTAATGTGGGCGCCAAGCAGAAACTGCAGCTGGTCA

>1156_S89_L001_R1_001.fastq_218_3a_9
CCCCCGCTGTGGGTATGGTGGTGTCGCACATCTTGCGGTTGCCCCAGACCTTGTTCGACATAATAGCCAG
GGCCCATTGGGGCATCTTGGCGGGCCTAGCCTATTACTCCATGCAGGGCAATTGGGCTAAGGTCGCTATC
ATCATGGTTATGTTTTCAGGGGTCGATGCCGGAACACATACCATCGGTGGCAGTGCAGCTCGTGGCGCCT
ACTCTATTACCAGCCTTTTTAATGTGGGCGCCAAGCAGAAACTGCAGCTGGTCA

>1156_S89_L001_R1_001.fastq_219_3a_9
CCCCCGCTGTGGGTATGGTGGTGTCGCACATCTTGCGGTTGCCCCAGACCTTGTTCGACATAATAGCCGG
GGCCCATTGGGGCATCTTGGCGGGCCTAGCCTATTACTCCATGCAAGGCAATTGGGCTAAGGTCGCTATC
ATCATGGTTATGTTTTCAGGGGTCGATGCCGGAACACATACCATCGGTGGCAGTGCAGCTCGTGGCGCCT
ACTCTATTACCAGCCTTTTTAATGTGGGCGCCAAGCAGAAACTGCAGCTGGTCA

>1156_S89_L001_R1_001.fastq_220_3a_9
CCCCCGCTGTGGGTATGGTGGTGTCGCACATCTTGCGGTTGCCCCAGACCTTGTTCGACATAATAGCCGG
GGCCCATTGGGGCATCTTGGCGGGCCTAGCCTATTACTCCATGCAGGGCAATTGGGCTAAGGTCGCTATC
ATCATGGTTATGTTTTCAGGGGTCGATGCCGGAACACATACCATCGGTGGCAGTGCAGCTCGTGGCGCCT
ACTCTATTACCAGCCTTTTTAATGTGGGCGCCAAACAGAAACTGCAGCTGGTCA

>1156_S89_L001_R1_001.fastq_221_3a_9
CCCCCGCTGTGGGTATGGTGGTGTCGCACATCTTGCGGTTGCCCCAGACCTTGTTCGACATAATAGCCGG
GGCCCATTGGGGCATCTTGGCGGGCCTAGCCTATTACTCCATGCAGGGCAATTGGGCTAAGGTCGCTATC
ATCATGGTTATGTTTTCAGGGGTCGATGCCGGAACACATACCATCGGTGGCAGTGCAGCTCGTGGCGCCG
ACTCTATTACCAGCCTTTTTAATGTGGGCGCCAAGCAGAAACTGCAGCTGGTCA

>1156_S89_L001_R1_001.fastq_222_3a_9
CCCCCGCTGTGGGTATGGTGGTGTCGCACATCTTGCGGTTGCCCCAGACCTTGTTCGACATAATAGCCGG
GGCCCATTGGGGCATCTTAGCGGGCCTAGCCTATTACTCCATGCAGGGCAATTGGGCTAAGGTCGCTATC
ATCATGGTTATGTTTTCAGGGGTCGATGCCGGAACACATACCATCGGTGGCAGTGCAGCTCGTGGCGCCT
ACTCTATTACCAGCCTTTTTAATGTGGGCGCCAAGCAGAAACTGCAGCTGGTCA

>1156_S89_L001_R1_001.fastq_223_3a_9
CCCCCGCTGTGGGTATGGTGGTGTCGCACATCTTGCGGTTGCCCCAGACCTTGTTCGACATAATAGCCGG
GGCCCATTGGGGCATCTTGGCGGGCCTAGCCTATTACTCCATGCAGGGCAATTGGGCTAAGGTCGCTATC
ATCATGGTTATGTTTTCAGGGGTCGATGCCGGAACACATACCATCGGTGGCCGTGCAGCTCGTGGCGCCT
ACTCTATTACCAGCCTTTTTAATGTGGGCGCCAAGCAGAAACTGCAGCTGGTCA

>1156_S89_L001_R1_001.fastq_224_3a_9
CCCCCGCTGTGGGTATAGTGGTGTCGCACATCTTGCGGTTGCCCCAGACCTTGTTCGACATAATAGCCGG
GGCCCATTGGGGCATCTTGGCGGGCCTAGCCTATTACTCCATGCAGGGCAATTGGGCTAAGGTCGCTATC
ATCATGGTTATGTTTTCAGGGGTCGATGCCGGAACACATACCATCGGTGGCAGTGCAGCTCGTGGCGCCT
ACTCTATTACCAGCCTTTTTAATGTGGGCGCCAAGCAGAAACTGCAGCTGGTCA

>1156_S89_L001_R1_001.fastq_225_3a_9
CCCCCGCTGTGGGTATGGTGGTGTCGCACATCTTGCGGTTGCCCCAGACCTTGTTCGACATAATAGCCGG
GGCCCATTGGGGCATCTTGGCGGGCCTAGCCTATTACTCCATGCAGGGCAATTGGGCTAAGGTCGCTATC
ATCATGGTTATGTTTTCAGGGGTCGATGCCGGAACACATACCATCGGTAGCAGTGCAGCTCGTGGCGCCT
ACTCTATTACCAGCCTTTTTAATGTGGGCGCCAAGCAGAAACTGCAGCTGGTCA

>1156_S89_L001_R1_001.fastq_226_3a_9
CCCCCGCTGTGGGTATGGTGGTGTCGCACATCTTGCGGTTGCCCCAGACCTTGTTCGACATAATAGCCGG
GGCCCATTGGGGCATCTTGGCGGGCCTAGCCTATTACTCCATGCAGGGCAATTGGGCTAAGGTCGCTATC
ATCATGGTTATGTTTTCAGGGGTCGATGCCGGAACACATACCATCGGTGGCAGTGCAGCTCGTGGCGCCT
ACTCTATTACCAGCCTTTTTAATGTGGGCGTCAAGCAGAAACTGCAGCTGGTCA

>1156_S89_L001_R1_001.fastq_227_3a_8
CCCCCGCTGTGGGTATGGTGGTGTCGCACATCTTGCGGTTGCCCCAGACCTTGTTCGACATAATAGCCGG
GGCCCATTGGGGCATCTTGGCGGGCCTAGCCTATTACTCCATGCAGGGCAATTGGGCTAAGGTCGCTATC
ATCATGGTTATGTTTTCAGGGGTCGATGCCGGAACACATACCATCGGTGGCAGTGCAGCTCGTGGCGCCT
ACTCTATTACCAGCCTTTTTAATGTGGGCGCCAAGCAGAAACTGCAGCTGGACA

>1156_S89_L001_R1_001.fastq_228_3a_8
CCCCCGCTGTAGGTATGGTGGTGTCGCACATCTTGCGGTTGCCCCAGACCTTGTTCGACATAATAGCCGG
GGCCCATTGGGGCATCTTGGCGGGCCTAGCCTATTACTCCATGCAGGGCAATTGGGCTAAGGTCGCTATC
ATCATGGTTATGTTTTCAGGGGTCGATGCCGGAACACATACCATCGGTGGCAGTGCAGCTCGTGGCGCCT
ACTCTATTACCAGCCTTTTTAATGTGGGCGCCAAGCAGAAACTGCAGCTGGTCA

>1156_S89_L001_R1_001.fastq_229_3a_8
CCCCCGCTATGGGTATGGTGGTGTCGCACATCTTGCGGTTGCCCCAGACCTTGTTCGACATAATAGCCGG
GGCCCATTGGGGCATCTTGGCGGGCCTAGCCTATTACTCCATGCAGGGCAATTGGGCTAAGGTCGCTATC
ATCATGGTTATGTTTTCAGGGGTCGATGCCGGAACACATACCATCGGTGGCAGTGCAGCTCGTGGCGCCT
ACTCTATTACCAGCCTTTTTAATGTGGGCGCCAAGCAGAAACTGCAGCTGGTCA

>1156_S89_L001_R1_001.fastq_230_3a_8
CCCCCGCTGTGGGTATGGTGGTGTCGCACATCTTGCGGTTGCCCCAGACCTTGTTCGACATAATAGCCGG
GGCCCATTGGGGCATCTTGGCGGGCCTAGCCTATTACTCCATGCAGGGCAATTGGGCTAAGGTCGCTATC
ATCATGGTTATGTTTTCAGGGGTCGATGCCGGAACACATACCATCGGTGGCAGTGCAGCTCGTGGCGCCT
ACTCTGTTACCAGCCTTTTTAATGTGGGCGCCAAGCAGAAACTGCAGCTGGTCA

>1156_S89_L001_R1_001.fastq_231_3a_8
CCCCCGCTGTGGGTATGGTGGTGTCGCACATCTTGCGGTTGCCCCAGACCTTGTTCGACATAATAGCCGG
GGCCCATTGGGGCATCTTGGCGGGCCTAGCCTATTACTCCATGCAGGGCAATTGGGCTAAGGTCGCTATC
ATCATGGTTATGTTTTCAGGGGTCGATGCCGGAACACATACCATCGGTGGCAGTGCAGTTCGTGGCGCCT
ACTCTATTACCAGCCTTTTTAATGTGGGCGCCAAGCAGAAACTGCAGCTGGTCA

>1156_S89_L001_R1_001.fastq_232_3a_8
CCCCCGCTGTGGGTATGGTGGTGTCGCACATCTTGCGGTTGCCCCAGACTTTGTTCGACATAATAGCCGG
GGCCCATTGGGGCATCTTGGCGGGCCTAGCCTATTACTCCATGCAGGGCAATTGGGCTAAGGTCGCTATC
ATCATGGTTATGTTTTCAGGGGTCGATGCCGGAACACATACCATCGGTGGCAGTGCAGCTCGTGGCGCCT
ACTCTATTACCAGCCTTTTTAATGTGGGCGCCAAGCAGAAACTGCAGCTGGTCA

>1156_S89_L001_R1_001.fastq_233_3a_8
CCCCCGCTGTGGGTATGGTGGTGTCGCACATCTTGCGGTTGCTCCAGACCTTGTTCGACATAATAGCCGG
GGCCCATTGGGGCATCTTGGCGGGCCTAGCCTATTACTCCATGCAGGGCAATTGGGCTAAGGTCGCTATC
ATCATGGTTATGTTTTCAGGGGTCGATGCCGGAACACATACCATCGGTGGCAGTGCAGCTCGTGGCGCCT
ACTCTATTACCAGCCTTTTTAATGTGGGCGCCAAGCAGAAACTGCAGCTGGTCA

>1156_S89_L001_R1_001.fastq_234_3a_8
CCCCCGCTGTGGGTATGGTGGTGTCGCACATCTTGCGGTTGCCCCAGACCTTGTTCGACATAATAGCCGG
GGCCCATTGGGGCATCTTGGCGGGCCTAGCCTATTACTCCATGCAGGGCAATTGGGCTAAGGTCGCTATC
ATCATGGTTATGTTTTCAGGGGTCGATGGCGGAACACATACCATCGGTGGCAGTGCAGCTCGTGGCGCCT
ACTCTATTACCAGCCTTTTTAATGTGGGCGCCAAGCAGAAACTGCAGCTGGTCA

>1156_S89_L001_R1_001.fastq_235_3a_8
CCCCCGCTGTGGGTATGGTGGTGTCGCACATCTTGCGGTTGCCCCAGACCTTGTTCGACATAATAGCCGG
GGCCCATTGGGGCATCTTGGCGGGCCTAGCCTATTACTCCATGCAGGGCAATTGGGCTAAGGTCGCTATC
ATCATGGTTATGGTTTCAGGGGTCGATGCCGGAACACATACCATCGGTGGCAGTGCAGCTCGTGGCGCCT
ACTCTATTACCAGCCTTTTTAATGTGGGCGCCAAGCAGAAACTGCAGCTGGTCA

>1156_S89_L001_R1_001.fastq_236_3a_8
CCCCCGCTGTGGGTATGGTGGTGTCGCACATCTTGCGGGTGCCCCAGACCTTGTTCGACATAATAGCCGG
GGCCCATTGGGGCATCTTGGCGGGCCTAGCCTATTACTCCATGCAGGGCAATTGGGCTAAGGTCGCTATC
ATCATGGTTATGTTTTCAGGGGTCGATGCCGGAACACATACCATCGGTGGCAGTGCAGCTCGTGGCGCCT
ACTCTATTACCAGCCTTTTTAATGTGGGCGCCAAGCAGAAACTGCAGCTGGTCA

>1156_S89_L001_R1_001.fastq_237_3a_8
CCCCCGCTGTGGGTATGGTGGTGTCGCACATCTTGCGGTTGCCCCAGACCTTGTTCGACATAATAGCCGG
GGCCCATTGGGGCATCTTGGCGGGCCTAGCCTATTACTCCATGCAGGGCAATTGGGCTAAGGTCGCTATC
ATCATGGTTATGTTTTCAGGGGTCGATGCCGGAACATATACCATCGGTGGCAGTGCAGCTCGTGGCGCCT
ACTCTATTACCAGCCTTTTTAATGTGGGCGCCAAGCAGAAACTGCAGCTGGTCA

>1156_S89_L001_R1_001.fastq_238_3a_8
CCCCCGCTGTGGGTATGGTGGTGTCGTACATCTTGCGGTTGCCCCAGACCTTGTTCGACATAATAGCCGG
GGCCCATTGGGGCATCTTGGCGGGCCTAGCCTATTACTCCATGCAGGGCAATTGGGCTAAGGTCGCTATC
ATCATGGTTATGTTTTCAGGGGTCGATGCCGGAACACATACCATCGGTGGCAGTGCAGCTCGTGGCGCCT
ACTCTATTACCAGCCTTTTTAATGTGGGCGCCAAGCAGAAACTGCAGCTGGTCA

>1156_S89_L001_R1_001.fastq_239_3a_8
CCCCCGCTGTGGGTATGGTGGTGTCGCACATCTTGCGGTTGCCCCAGACCTTGTTCGACATAATAGCCGG
GGCCCATTGGGGCATCTTGGCGGGCCTAGCCTATTACTCCATGCAGGGCAATTGGGCTAAGGTCGCTATC
ATCATGGTTATGTTTTCAGGGGTCGATGCCGGAACACATACCATCGGTGGCAGTGCAGCTCGTAGCGCCT
ACTCTATTACCAGCCTTTTTAATGTGGGCGCCAAGCAGAAACTGCAGCTGGTCA

>1156_S89_L001_R1_001.fastq_240_3a_8
CCCCCGCTGTGGGTATGGTGGTGTCGCACATCTTGCGGTTGCCCCAGACCTTGTTCGACATAATAGCCGG
GGCCCATTGGGGCATCTTGGCGGGCCTAGCCTATTACTCCATGCAGGGCAATTGGGCTAAGGTCGCTATC
ATCATGGTTATGTTTTCAGGGGTCGATGCCGGAACACATACCATCGGTGGCAGTGCCGCTCGTGGCGCCT
ACTCTATTACCAGCCTTTTTAATGTGGGCGCCAAGCAGAAACTGCAGCTGGTCA

>1156_S89_L001_R1_001.fastq_241_3a_8
CCCCCGCTGTGGGTATGGTGGTGTCGCACATCTTGCGGTTGCCCCAGACCTTGTTCGACATAATAGCCGG
GGCCCATTGGGGCATCTTGGCGGGCCTAGCCTATTACTCCATGCAGGGTAATTGGGCTAAGGTCGCTATC
ATCATGGTTATGTTTTCAGGGGTCGATGCCGGAACACATACCATCGGTGGCAGTGCAGCTCGTGGCGCCT
ACTCTATTACCAGCCTTTTTAATGTGGGCGCCAAGCAGAAACTGCAGCTGGTCA

>1156_S89_L001_R1_001.fastq_242_3a_8
CCCCCGCTGTGGGTATGGTGGTGTCGCACATCTTGCGGTTGCCCCAGACCTTGTTCGACATAATAGCCGG
GGCTCATTGGGGCATCTTGGCGGGCCTAGCCTATTACTCCATGCAGGGCAATTGGGCTAAGGTCGCTATC
ATCATGGTTATGTTTTCAGGGGTCGATGCCGGAACACATACCATCGGTGGCAGTGCAGCTCGTGGCGCCT
ACTCTATTACCAGCCTTTTTAATGTGGGCGCCAAGCAGAAACTGCAGCTGGTCA

>1156_S89_L001_R1_001.fastq_243_3a_8
CCCCCGCTGTGGGTATGGTGGTGTCGCACATCTTGCGGTTGCCCCAGACCTTGTTCGACATAATAGCCGG
GGCCCATTGGGGCATCTTGGCGGGCCTAGCCTATTACTCCATGCAGGGCAATTGGGTTAAGGTCGCTATC
ATCATGGTTATGTTTTCAGGGGTCGATGCCGGAACACATACCATCGGTGGCAGTGCAGCTCGTGGCGCCT
ACTCTATTACCAGCCTTTTTAATGTGGGCGCCAAGCAGAAACTGCAGCTGGTCA

>1156_S89_L001_R1_001.fastq_244_3a_8
CCCCCGCTGTGGGTATGGTGGTGTCGCACGTCTTGCGGTTGCCCCAGACCTTGTTCGACATAATAGCCGG
GGCCCATTGGGGCATCTTGGCGGGCCTAGCCTATTACTCCATGCAGGGCAATTGGGCTAAGGTCGCTATC
ATCATGGTTATGTTTTCAGGGGTCGATGCCGGAACACATACCATCGGTGGCAGTGCAGCTCGTGGCGCCT
ACTCTATTACCAGCCTTTTTAATGTGGGCGCCAAGCAGAAACTGCAGCTGGTCA

>1156_S89_L001_R1_001.fastq_245_3a_8
CCCCCGCTGTGGGTATGGTGGTGTCGCACATCTTGCGGTTGCCCCAGACCTTGTTCGACATAATAGCCGG
GGCCCATTGGGGCATCTTGGCGGGCCTAGCCTATTACTCCATGCAGGGCAATTGGGCTAAGGTCGCTATC
ATCATGGTTATGTTTTCAGGGGTCGATGCCGGAACACATACTATCGGTGGCAGTGCAGCTCGTGGCGCCT
ACTCTATTACCAGCCTTTTTAATGTGGGCGCCAAGCAGAAACTGCAGCTGGTCA

>1156_S89_L001_R1_001.fastq_246_3a_7
CCCCCGCTGTGGGTATGGTGGTGTCGCACATCTTACGGTTGCCCCAGACCTTGTTCGACATAATAGCCGG
GGCCCATTGGGGCATCTTGGCGGGCCTAGCCTATTACTCCATGCAGGGCAATTGGGCTAAGGTCGCTATC
ATCATGGTTATGTTTTCAGGGGTCGATGCCGGAACACATACCATCGGTGGCAGTGCAGCTCGTGGCGCCT
ACTCTATTACCAGCCTTTTTAATGTGGGCGCCAAGCAGAAACTGCAGCTGGTCA

>1156_S89_L001_R1_001.fastq_247_3a_7
CCCCCGCTGTGGGTATGGTGGTGTCGCACATCTTGCGGTTGCCCCAGACCTTATTCGACATAATAGCCGG
GGCCCATTGGGGCATCTTGGCGGGCCTAGCCTATTACTCCATGCAGGGCAATTGGGCTAAGGTCGCTATC
ATCATGGTTATGTTTTCAGGGGTCGATGCCGGAACACATACCATCGGTGGCAGTGCAGCTCGTGGCGCCT
ACTCTATTACCAGCCTTTTTAATGTGGGCGCCAAGCAGAAACTGCAGCTGGTCA

>1156_S89_L001_R1_001.fastq_248_3a_7
CCCCCGCTGTGGGTATGGTGGTGTCGCACATCTTGCGGTTGCCCCAGACCTTGTTCGACATAATAGCCGG
GGCCCATTGGGGCATCTTGGCGGGCCTAGCCTATTACTCCATGCAGGGCAATTGGGCTAAGGTCGCTATC
ATCATGGTTATGTTTTCAGGGGTCGATGCCGGAACACATACCATCGGTGGCAGTGCAGCTCGTGGCGCCT
ACTCTATTACCAGCCTTTTTAATGTAGGCGCCAAGCAGAAACTGCAGCTGGTCA

>1156_S89_L001_R1_001.fastq_249_3a_7
CCCCCGCTGTGGGTATGGTGGTGTCGCACATCTTGCGGTTGCCCCAGACCTTGTTCGACATAATAGCCGG
GGCCCATTGGGGCATCTTGGCGGGCCTAGCCTATTACTCCATGCAGGGCAATTGGGCTAAGGTCGCTATC
ATCATGGTTATGTTTTCAGGGGTCGATGCCGGAACACATACCATCGGTGGCAGTGCAGCTCGTGGCGCCT
ACTCTATTACCAGCCTTTTTAATGTGGGCGCCAAGCAGAAATTGCAGCTGGTCA

>1156_S89_L001_R1_001.fastq_250_3a_7
CCCCCGCTGTGGGTATGGTGGTGTCGCACATCTTGCGGTTGCCCCAGACCTTGTTCGACATAATAGCCGG
GGCCCATTGGGGCATCTTGGCGGGCCTAGCCTATTACTCCATGCAGGGCAATTGGGCTAAGGTCGCTATC
ATCATGGTTATGTTTTCAGGGGTCGATGCCGGAACACATACCATCGGTGGCAGTGCAGCTCGTGGGGCCT
ACTCTATTACCAGCCTTTTTAATGTGGGCGCCAAGCAGAAACTGCAGCTGGTCA

>1156_S89_L001_R1_001.fastq_251_3a_7
CCCCCGCTGTGGGTATGGTGGTGTCGCACATCTTGCGGTTGCCCCAGACCTTGTTCGATATAATAGCCGG
GGCCCATTGGGGCATCTTGGCGGGCCTAGCCTATTACTCCATGCAGGGCAATTGGGCTAAGGTCGCTATC
ATCATGGTTATGTTTTCAGGGGTCGATGCCGGAACACATACCATCGGTGGCAGTGCAGCTCGTGGCGCCT
ACTCTATTACCAGCCTTTTTAATGTGGGCGCCAAGCAGAAACTGCAGCTGGTCA

>1156_S89_L001_R1_001.fastq_252_3a_7
CCCCCGCTGTGGGTATGGTGGTGTCGCACATCTTGCGGTTGCCCCAGACCTTGTTCGACATAATAGCCGG
GGCCCATTGGGGCATCTTGGCGGGCCTAGCCTATTACTCCATGCAGGGCAATTGGGCTAAGGTCGCTATC
ATCATGATTATGTTTTCAGGGGTCGATGCCGGAACACATACCATCGGTGGCAGTGCAGCTCGTGGCGCCT
ACTCTATTACCAGCCTTTTTAATGTGGGCGCCAAGCAGAAACTGCAGCTGGTCA

>1156_S89_L001_R1_001.fastq_253_3a_7
CCCCCGCTGTGGGTATGGTGGTGTCGCACATCTTGCGGTTGCCCCAGACCTTGTTCGACATAATAGCCGG
GGCCCATTGGGGCATCTTGGCGGGCCTAGCCTATTACTCCATGCAGGGCAATTGGGCTAAGGTCGCTATC
ATCATGGTTATGTTTTCAGGGGTCGATGCCGGAACACATACCATCGGTGGCAGTGCAGCTCGTGGCGCCT
ACACTATTACCAGCCTTTTTAATGTGGGCGCCAAGCAGAAACTGCAGCTGGTCA

>1156_S89_L001_R1_001.fastq_254_3a_7
CCCCCGCTGTGGGTATGGTGGTGTCGCACATCTTGCGGTTGCCCCAGACCTTGTTCGACATAATAGCCGG
GGCCCATTGGGGCATCTTGGCGGGCTTAGCCTATTACTCCATGCAGGGCAATTGGGCTAAGGTCGCTATC
ATCATGGTTATGTTTTCAGGGGTCGATGCCGGAACACATACCATCGGTGGCAGTGCAGCTCGTGGCGCCT
ACTCTATTACCAGCCTTTTTAATGTGGGCGCCAAGCAGAAACTGCAGCTGGTCA

>1156_S89_L001_R1_001.fastq_255_3a_7
CCCCCGCTGTGGGTATGGTGGTGTCGCACATCTTGCGGTTGCCCCAGACCTTGTTCGACATAATAGCCGG
GGCCCATTGGGGCATCTTGGCGGGCCTAGTCTATTACTCCATGCAGGGCAATTGGGCTAAGGTCGCTATC
ATCATGGTTATGTTTTCAGGGGTCGATGCCGGAACACATACCATCGGTGGCAGTGCAGCTCGTGGCGCCT
ACTCTATTACCAGCCTTTTTAATGTGGGCGCCAAGCAGAAACTGCAGCTGGTCA

>1156_S89_L001_R1_001.fastq_256_3a_7
CCCCCGCTGTGGGTATGGTGGTGTCGCACATCTTGCGGTTGCCCCAGACCTTGTTCGACATAATAGCCGG
GGCCCATTGGGGCATCTTGGCGGGCCTAGCCTATTACTCCATGCAGGGCAATTGGGCTAAGGTCGCTATC
ATCATGGTTATGTTTTCAGGGGTCGATGCCGGAACACATACCATCGGTGGCAGTGCAGCTCGTGGCGCCT
ACTCTATTACCAGCCTTTTTAATGTGGGCGCCATGCAGAAACTGCAGCTGGTCA

>1156_S89_L001_R1_001.fastq_257_3a_7
CCTCCGCTGTGGGTATGGTGGTGTCGCACATCTTGCGGTTGCCCCAGACCTTGTTCGACATAATAGCCGG
GGCCCATTGGGGCATCTTGGCGGGCCTAGCCTATTACTCCATGCAGGGCAATTGGGCTAAGGTCGCTATC
ATCATGGTTATGTTTTCAGGGGTCGATGCCGGAACACATACCATCGGTGGCAGTGCAGCTCGTGGCGCCT
ACTCTATTACCAGCCTTTTTAATGTGGGCGCCAAGCAGAAACTGCAGCTGGTCA

>1156_S89_L001_R1_001.fastq_258_3a_7
CCCCCGCTGTGGGTATGGTGGTGTCGCACATCTTGCGGTTGCCCCAGTCCTTGTTCGACATAATAGCCGG
GGCCCATTGGGGCATCTTGGCGGGCCTAGCCTATTACTCCATGCAGGGCAATTGGGCTAAGGTCGCTATC
ATCATGGTTATGTTTTCAGGGGTCGATGCCGGAACACATACCATCGGTGGCAGTGCAGCTCGTGGCGCCT
ACTCTATTACCAGCCTTTTTAATGTGGGCGCCAAGCAGAAACTGCAGCTGGTCA

>1156_S89_L001_R1_001.fastq_259_3a_7
CCCCCGCTGTGGGTATGGTGGTGTCGCACATCTTGCGGTTGCCCCAGACCTTGTTCGACATAATAGCCGG
GGCCCATTGGGGCATCTTGGCGGGCCTAGCCTATTACTCCATGCAGGGCAATTGGGCTATGGTCGCTATC
ATCATGGTTATGTTTTCAGGGGTCGATGCCGGAACACATACCATCGGTGGCAGTGCAGCTCGTGGCGCCT
ACTCTATTACCAGCCTTTTTAATGTGGGCGCCAAGCAGAAACTGCAGCTGGTCA

>1156_S89_L001_R1_001.fastq_260_3a_7
CCCCCGCTGTGGGTATGGTGGTGTCGCACATCTTGCGGTTGCCCCAGACCTTGTTCGACATAACAGCCGG
GGCCCATTGGGGCATCTTGGCGGGCCTAGCCTATTACTCCATGCAGGGCAATTGGGCTAAGGTCGCTATC
ATCATGGTTATGTTTTCAGGGGTCGATGCCGGAACACATACCATCGGTGGCAGTGCAGCTCGTGGCGCCT
ACTCTATTACCAGCCTTTTTAATGTGGGCGCCAAGCAGAAACTGCAGCTGGTCA

>1156_S89_L001_R1_001.fastq_261_3a_7
TCCCCGCTGTGGGTATGGTGGTGTCGCACATCTTGCGGTTGCCCCAGACCTTGTTCGACATAATAGCCGG
GGCCCATTGGGGCATCTTGGCGGGCCTAGCCTATTACTCCATGCAGGGCAATTGGGCTAAGGTCGCTATC
ATCATGGTTATGTTTTCAGGGGTCGATGCCGGAACACATACCATCGGTGGCAGTGCAGCTCGTGGCGCCT
ACTCTATTACCAGCCTTTTTAATGTGGGCGCCAAGCAGAAACTGCAGCTGGTCA

>1156_S89_L001_R1_001.fastq_262_3a_7
CCCCCGCTGTGGGTATGGTGGTGTCGCACATCTTGCGGTTGCCCCAGACCTTGTTCGACATAATAGCCGG
GGCCCATTGGGGCATCTTGGCGGGCCTAGCCTATTACTCCATGCAGGGCAATTGGGCTAAGGTCGCTATC
ATCATGGTTATGTTTTCAGGGGTCGATGCCGGAACACATACCATCGGTGGCAGAGCAGCTCGTGGCGCCT
ACTCTATTACCAGCCTTTTTAATGTGGGCGCCAAGCAGAAACTGCAGCTGGTCA

>1156_S89_L001_R1_001.fastq_263_3a_7
CCCCCGCTGTGGGTATGGTGGTGTCGCACATCTTGCGGTTGCCCCAGACCTTGTTCGACATAATAGCCGG
GGCCCATTGGGGCATCTTGGCGGGCCTAGCCTATTACTCCATGCAGGGCAATTGGGCTAAGGTCGCTATC
ATCATGGTTATGTTTTCAGGGGTCGATGCCGGAACACATACCATCGGTGGCAGTGCAGCTCGTGGCGCCT
ACTCTATTATCAGCCTTTTTAATGTGGGCGCCAAGCAGAAACTGCAGCTGGTCA

>1156_S89_L001_R1_001.fastq_264_3a_7
CCCCCGCTGTGGGTATGGTGGTGTCGCACATCTTGCGGTTGCCCCAGACCTTGTTCGACATAATAGCCGG
GGCCCATTGGGGCATCTTGGCGGGCCTAGCTTATTACTCCATGCAGGGCAATTGGGCTAAGGTCGCTATC
ATCATGGTTATGTTTTCAGGGGTCGATGCCGGAACACATACCATCGGTGGCAGTGCAGCTCGTGGCGCCT
ACTCTATTACCAGCCTTTTTAATGTGGGCGCCAAGCAGAAACTGCAGCTGGTCA

>1156_S89_L001_R1_001.fastq_265_3a_7
CCCCCGCTGTGGGTATGGTGGTGTCGCACATCTTGCGGTTGCCCCAGACCTTGTTCGACATAATAGCCGG
GGCCCATTGGGGCATCTTGGCGGGCCTAGCCTATTACTCCATGCAGGGCAATTGGGCTAAGGTCGCTATC
ATCATGGTTATGTTTTCAGGGGTCGATGCCGGAACACATACCATCGGTGGCAGTGCAGCTCGTGGCGCCT
ACTCTATTACCAGCTTTTTTAATGTGGGCGCCAAGCAGAAACTGCAGCTGGTCA

>1156_S89_L001_R1_001.fastq_266_3a_6
CACCCGCTGTGGGTATGGTGGTGTCGCACATCTTGCGGTTGCCCCAGACCTTGTTCGACATAATAGCCGG
GGCCCATTGGGGCATCTTGGCGGGCCTAGCCTATTACTCCATGCAGGGCAATTGGGCTAAGGTCGCTATC
ATCATGGTTATGTTTTCAGGGGTCGATGCCGGAACACATACCATCGGTGGCAGTGCAGCTCGTGGCGCCT
ACTCTATTACCAGCCTTTTTAATGTGGGCGCCAAGCAGAAACTGCAGCTGGTCA

>1156_S89_L001_R1_001.fastq_267_3a_6
CCCCCGCTGTGGGTATGGTGGTGTCGCACATCTTGCGGTTGCCCCAGACCTTGTTCGACATAATAGCCGG
GGCCCATTGGGGCATCTTGGCGGGCCTAGCCTATTACTCCATGCAGGGCAATTGGGCTAAGGTCGCTATC
ATCATGGTTATGTTTTCAGGGGTCGATGCCGGAACACATACCATCGGTGGCAGTGCAGCTCGTGGCGCCT
ACTCAATTACCAGCCTTTTTAATGTGGGCGCCAAGCAGAAACTGCAGCTGGTCA

>1156_S89_L001_R1_001.fastq_268_3a_6
CCCCCGCTGTGGGTATGGTGGTGTCGCACATCTTGCGGTTGCCCCAGACCTTGTTCGACATAATAGCCGG
GGCCCATTGGGGCATCTTGGCGGGCCTAGCCTATTACTCCATGCAGGGCAATTGGACTAAGGTCGCTATC
ATCATGGTTATGTTTTCAGGGGTCGATGCCGGAACACATACCATCGGTGGCAGTGCAGCTCGTGGCGCCT
ACTCTATTACCAGCCTTTTTAATGTGGGCGCCAAGCAGAAACTGCAGCTGGTCA

>1156_S89_L001_R1_001.fastq_269_3a_6
CCCCCGCTGTGGGTATGGTGGTGACGCACATCTTGCGGTTGCCCCAGACCTTGTTCGACATAATAGCCGG
GGCCCATTGGGGCATCTTGGCGGGCCTAGCCTATTACTCCATGCAGGGCAATTGGGCTAAGGTCGCTATC
ATCATGGTTATGTTTTCAGGGGTCGATGCCGGAACACATACCATCGGTGGCAGTGCAGCTCGTGGCGCCT
ACTCTATTACCAGCCTTTTTAATGTGGGCGCCAAGCAGAAACTGCAGCTGGTCA

>1156_S89_L001_R1_001.fastq_270_3a_6
CCCCCGCTGTGGGTATGGTGGTGTCGCACATCTTGCGGTTGCCCCAGACCTTGTTCGACATAATAGCCGG
GGCCCATTGGGGCATCTTGGCGGGCCTAGCCTATTACTCCATGCAGGGCAATTGGGCTAAGGTCCCTATC
ATCATGGTTATGTTTTCAGGGGTCGATGCCGGAACACATACCATCGGTGGCAGTGCAGCTCGTGGCGCCT
ACTCTATTACCAGCCTTTTTAATGTGGGCGCCAAGCAGAAACTGCAGCTGGTCA

>1156_S89_L001_R1_001.fastq_271_3a_6
CCCCCGCTGTGGGTATGGTGGTGTCGCACATCTTGCGGTTGCCCCAGACCTTGTTCGACATAATAGCCGG
GGCCCATTGGGGCATCTTGGCGGGCCTAGCCTATTACTCCATGCAGGGCAATTGGGCTAAGGTCGCTATC
ATCATGGTTATATTTTCAGGGGTCGATGCCGGAACACATACCATCGGTGGCAGTGCAGCTCGTGGCGCCT
ACTCTATTACCAGCCTTTTTAATGTGGGCGCCAAGCAGAAACTGCAGCTGGTCA

>1156_S89_L001_R1_001.fastq_272_3a_6
CCCCCGCTGTGGGTATGGCGGTGTCGCACATCTTGCGGTTGCCCCAGACCTTGTTCGACATAATAGCCGG
GGCCCATTGGGGCATCTTGGCGGGCCTAGCCTATTACTCCATGCAGGGCAATTGGGCTAAGGTCGCTATC
ATCATGGTTATGTTTTCAGGGGTCGATGCCGGAACACATACCATCGGTGGCAGTGCAGCTCGTGGCGCCT
ACTCTATTACCAGCCTTTTTAATGTGGGCGCCAAGCAGAAACTGCAGCTGGTCA

>1156_S89_L001_R1_001.fastq_273_3a_6
CCCCCGCTGTGGGTATGGTGGTGTCGCACATCTTGCGGTTGCCCCAGACCTTGTTCGACATAATAGCCGG
GGCCCATTGGGGCATCTTGGCGGGCCTAGCCTATTACTCCATGCAGGGCAATTGGGCTAAGGTCGCTATC
ATCATGGTTATGTTTTCAGGGGTCGATGCCGGAACACATACCATCGGTGGCAGTGCAGCTCGTGGCGCCT
ACTCTATTACCAGCCTTATTAATGTGGGCGCCAAGCAGAAACTGCAGCTGGTCA

>1156_S89_L001_R1_001.fastq_274_3a_6
CCCCCGCTGTGGGTATGGTGGTGTCGCACATCTTGCGGTTGCCCCAGACCTTGTTCGACATAATAGCCGG
GGCCCATTGGGGCATCTTGGCGGGCCTAGCCTATTACTCCATGCAGGGCAATTGGGCTAAGGTCGCTATC
ATCATGGTTATGTTTTCAGGGGTCGATGCCGGAACACATACCATCGGTGGCAGTGCAGCTCGTGGCGCCT
ACTCTATTACCAACCTTTTTAATGTGGGCGCCAAGCAGAAACTGCAGCTGGTCA

>1156_S89_L001_R1_001.fastq_275_3a_6
CCCCCGCTGTGGGTATGGTGGTGTCGCACATCTTGCGGTTGCCCCAGACCTTGTTCGACATAATAGCCGG
GGTCCATTGGGGCATCTTGGCGGGCCTAGCCTATTACTCCATGCAGGGCAATTGGGCTAAGGTCGCTATC
ATCATGGTTATGTTTTCAGGGGTCGATGCCGGAACACATACCATCGGTGGCAGTGCAGCTCGTGGCGCCT
ACTCTATTACCAGCCTTTTTAATGTGGGCGCCAAGCAGAAACTGCAGCTGGTCA

>1156_S89_L001_R1_001.fastq_276_3a_6
CCCCCGCTGTGGGTATGGTGGTGTCGCACATCTTGCGGTTGCCCCAGACCTTGTTCGACATAATAGCCGG
GGCCCATTGGGGCATCTTGGCGGGCCTAGCCTATTACTCCATGCAGGGCAATTGGGCTAAGGTCGCTATC
ATCCTGGTTATGTTTTCAGGGGTCGATGCCGGAACACATACCATCGGTGGCAGTGCAGCTCGTGGCGCCT
ACTCTATTACCAGCCTTTTTAATGTGGGCGCCAAGCAGAAACTGCAGCTGGTCA

>1156_S89_L001_R1_001.fastq_277_3a_6
CCCCCGCTGTGGGTATGGTGGTGTCGCACATCTTGCGGTTGCCCCAGACCTTGTTCGACATAATAGCCGG
GGCCCATTGGGGCATCTTGGCGGGCCTAGCCTATTTCTCCATGCAGGGCAATTGGGCTAAGGTCGCTATC
ATCATGGTTATGTTTTCAGGGGTCGATGCCGGAACACATACCATCGGTGGCAGTGCAGCTCGTGGCGCCT
ACTCTATTACCAGCCTTTTTAATGTGGGCGCCAAGCAGAAACTGCAGCTGGTCA

>1156_S89_L001_R1_001.fastq_278_3a_6
CCCCCGCTGTGGGTATGGTGGTGTCGCTCATCTTGCGGTTGCCCCAGACCTTGTTCGACATAATAGCCGG
GGCCCATTGGGGCATCTTGGCGGGCCTAGCCTATTACTCCATGCAGGGCAATTGGGCTAAGGTCGCTATC
ATCATGGTTATGTTTTCAGGGGTCGATGCCGGAACACATACCATCGGTGGCAGTGCAGCTCGTGGCGCCT
ACTCTATTACCAGCCTTTTTAATGTGGGCGCCAAGCAGAAACTGCAGCTGGTCA

>1156_S89_L001_R1_001.fastq_279_3a_6
CCCCCGCTGTGGGTATGGTGGTGTCGCACATCTTGCGGTTGCCCCAGACCTTGTTCGACATAATAGCCGG
GGCCCATTGGGGCATCTTGGCGGGCCTAGCCTATTACTCCATGCAGGGCAATTGGGCTAAGGTCGCTATC
ATCATGGTTATGTTTTCAGGGGTCGATGCCGGAACACATACCATCGGTGGCAGTGCAGCTCGTGGCTCCT
ACTCTATTACCAGCCTTTTTAATGTGGGCGCCAAGCAGAAACTGCAGCTGGTCA

>1156_S89_L001_R1_001.fastq_280_3a_6
CCCCCGCTGTGGGTATGGTGGTGTCGCACATCTTGCGGTTGCCCCAGACCTTGTTCGACATAATAGCCGG
GGCCCATTGGGGCATCTTGGCGGGCCTAGCCTATTACTCCATGCAGGGCAATTGGGCTAAGGGCGCTATC
ATCATGGTTATGTTTTCAGGGGTCGATGCCGGAACACATACCATCGGTGGCAGTGCAGCTCGTGGCGCCT
ACTCTATTACCAGCCTTTTTAATGTGGGCGCCAAGCAGAAACTGCAGCTGGTCA

>1156_S89_L001_R1_001.fastq_282_3a_6
CCCCCGCTGTGGGTATGGTGGTGTCGCACATCTTGCGGTTGCCCCAGACCTTGTTCGACATAATAGCCGG
GGCCCATTGGGGCATCTTGGCGGGCCTAGCCTATTACTCCATGCAGGGCAATTGGGCTAAGGTCGCTATC
ATCATGGTTATGTTTTCAGGGGTCGATGCCGGAACACATACCATCGGTGACAGTGCAGCTCGTGGCGCCT
ACTCTATTACCAGCCTTTTTAATGTGGGCGCCAAGCAGAAACTGCAGCTGGTCA

>1156_S89_L001_R1_001.fastq_283_3a_6
CCCCCGCTGTGGGTATGGTGGTGTCGCACATCTTGCGGTTGCCCCAGACCTTGTTCGACATAATAGCCGG
GGCCCATTGGGGCATCTTGGCGGGCCTAGCCTATTACTCCATGCAGGGCAATTGGGCTAAGGTCGCTATC
CTCATGGTTATGTTTTCAGGGGTCGATGCCGGAACACATACCATCGGTGGCAGTGCAGCTCGTGGCGCCT
ACTCTATTACCAGCCTTTTTAATGTGGGCGCCAAGCAGAAACTGCAGCTGGTCA

>1156_S89_L001_R1_001.fastq_284_3a_6
CCCCCGCTGTGGGTATGGTGGTGTCGCACATCTTGCGGTTGCCCCAGACCTTGTTCGACATAATAGCCGG
GGCCCATTGGGGCATCTTGGCGGGCCTAGCCTATTACTCCATGCAGGGCAATTGGGCTAAGGTCGCTATC
ATCATGGTTATGTTTTCAGGGGTCGATGCCGGAACACATACCATCGGTGGCAGTGCTGCTCGTGGCGCCT
ACTCTATTACCAGCCTTTTTAATGTGGGCGCCAAGCAGAAACTGCAGCTGGTCA

>1156_S89_L001_R1_001.fastq_285_3a_6
CCCCCGCTGTGGGTATGGTGGTGTCGCACATCTTGCGGTTGCCCCAGACCTTGTTCGACATAATAGCCGG
GGCCCATTGGGGCATCTTGGCGGGCCTAGCCTATTACTCCATGCAGGGCAATTGGGCTAAGGTCGCTATC
ATCATGGTTATGTTTTCAGGGGTCGATGCCGGAACACATACCATCGGTGGCAATGCAGCTCGTGGCGCCT
ACTCTATTACCAGCCTTTTTAATGTGGGCGCCAAGCAGAAACTGCAGCTGGTCA

>1156_S89_L001_R1_001.fastq_286_3a_6
CCCCCGCTGTGGGTATGGTGGTGTCGCACATCTTGCGGTTGCCCCAGACCTTGTTCGACATAATAGCCGG
GGCCCATTGGGGCATCTTGACGGGCCTAGCCTATTACTCCATGCAGGGCAATTGGGCTAAGGTCGCTATC
ATCATGGTTATGTTTTCAGGGGTCGATGCCGGAACACATACCATCGGTGGCAGTGCAGCTCGTGGCGCCT
ACTCTATTACCAGCCTTTTTAATGTGGGCGCCAAGCAGAAACTGCAGCTGGTCA

>1156_S89_L001_R1_001.fastq_287_3a_6
CCCCCGCTGTGGGTATGGTGGTGTCGCACATCTTGCGGTTGCCCCAGACCTTGTTCGACATAATAGCCGG
GGCCCATTGGGGCATCTTGGCGGGCCTAGCCTATTACTCCATGCAGGGCAATTGGGCTAAGGTCGCTATC
ATCATGGTTATGTTTTCAGGGGTCGATGCCGGAACACATACCATCGGTGGCAGTGCAGCTCGTGGCGCCT
ACTCTATTACCAGCCTTTCTAATGTGGGCGCCAAGCAGAAACTGCAGCTGGTCA

>1156_S89_L001_R1_001.fastq_288_3a_6
CCCCCGCTGTGGGTATGGTGGTGTCGCACATCTTGCGGTTACCCCAGACCTTGTTCGACATAATAGCCGG
GGCCCATTGGGGCATCTTGGCGGGCCTAGCCTATTACTCCATGCAGGGCAATTGGGCTAAGGTCGCTATC
ATCATGGTTATGTTTTCAGGGGTCGATGCCGGAACACATACCATCGGTGGCAGTGCAGCTCGTGGCGCCT
ACTCTATTACCAGCCTTTTTAATGTGGGCGCCAAGCAGAAACTGCAGCTGGTCA

>1156_S89_L001_R1_001.fastq_289_3a_5
CCCCCGCTGTGGGTATGGTGGTGTCGCACATCTTGCGGTTGCCCCAGACCTTGTTCGACATAATAGCCGG
GGCCCATTGGGGCATTTTGGCGGGCCTAGCCTATTACTCCATGCAGGGCAATTGGGCTAAGGTCGCTATC
ATCATGGTTATGTTTTCAGGGGTCGATGCCGGAACACATACCATCGGTGGCAGTGCAGCTCGTGGCGCCT
ACTCTATTACCAGCCTTTTTAATGTGGGCGCCAAGCAGAAACTGCAGCTGGTCA

>1156_S89_L001_R1_001.fastq_290_3a_5
CCCCCGCTGTGGGTATGGTGGTGTCGCACATCTTGCGGTTGCCCCAGACCTTGTTCGACATAATAGCCGG
GGCCCATTGGGGCATCTTGGCGGGCCTAGCCTATTACTCCATGCAGGGCAATTGGGCTAAGGTCGCTATC
ATCATGGTTATGTTTTTAGGGGTCGATGCCGGAACACATACCATCGGTGGCAGTGCAGCTCGTGGCGCCT
ACTCTATTACCAGCCTTTTTAATGTGGGCGCCAAGCAGAAACTGCAGCTGGTCA

>1156_S89_L001_R1_001.fastq_291_3a_5
CCCCCGCTGTGGGTATGGTGGTGTCCCACATCTTGCGGTTGCCCCAGACCTTGTTCGACATAATAGCCGG
GGCCCATTGGGGCATCTTGGCGGGCCTAGCCTATTACTCCATGCAGGGCAATTGGGCTAAGGTCGCTATC
ATCATGGTTATGTTTTCAGGGGTCGATGCCGGAACACATACCATCGGTGGCAGTGCAGCTCGTGGCGCCT
ACTCTATTACCAGCCTTTTTAATGTGGGCGCCAAGCAGAAACTGCAGCTGGTCA

>1156_S89_L001_R1_001.fastq_292_3a_5
CCCCCGCTGTGGGTATGGTGGTGTCGCACATCTTGCGGTTGCCCCAGACCTTGTTCGACATAATAGCCGG
GGCCCATTGGGGCATCTTGGCGGGCCTAGCCTATTACTCCATGCAGGGCAATTGGGCTAAGGTCGCTATC
ATCATGGTTATGTTTTCAGGGGTCGATGCCGGAACACATACCATCGGTGGCAGTGCAGGTCGTGGCGCCT
ACTCTATTACCAGCCTTTTTAATGTGGGCGCCAAGCAGAAACTGCAGCTGGTCA

>1156_S89_L001_R1_001.fastq_293_3a_5
CCCCCGCTGTGGGTATGGTGGTGTCGCACATCTTGCGGTTGCCCCAGACCTTGTTCGACATAATAGCCGG
GGCCCATTGGGGCATCTTGGCGGGCCTAGCCTATTACTCCATGCAGGGCAATTGGGCTAAGGTCGCTATC
ATCATGGTTATGTTTTCAGGGGTCGATGCCGGAACACATACCATCGGTGGCAGTGCAGCTCGTGGCGCCT
ACTCTATTACCAGCCTTTTTTATGTGGGCGCCAAGCAGAAACTGCAGCTGGTCA

>1156_S89_L001_R1_001.fastq_294_3a_5
CCCCCGCTGTGGGTATGGTGGTGTCGCACATCTTGCGGTTGCCCCAGACCTTGTTCGACATAATAGCCGG
GGCCCATTGGGGCATCTTGGCGGGCCTAGCCTATTACTCCATGCAGGGCAATTGGGCTAAGGTCGCTATC
ATCATGGTTATGTTTTCACGGGTCGATGCCGGAACACATACCATCGGTGGCAGTGCAGCTCGTGGCGCCT
ACTCTATTACCAGCCTTTTTAATGTGGGCGCCAAGCAGAAACTGCAGCTGGTCA

>1156_S89_L001_R1_001.fastq_295_3a_5
CCCCCGCTGTGGGTCTGGTGGTGTCGCACATCTTGCGGTTGCCCCAGACCTTGTTCGACATAATAGCCGG
GGCCCATTGGGGCATCTTGGCGGGCCTAGCCTATTACTCCATGCAGGGCAATTGGGCTAAGGTCGCTATC
ATCATGGTTATGTTTTCAGGGGTCGATGCCGGAACACATACCATCGGTGGCAGTGCAGCTCGTGGCGCCT
ACTCTATTACCAGCCTTTTTAATGTGGGCGCCAAGCAGAAACTGCAGCTGGTCA

>1156_S89_L001_R1_001.fastq_296_3a_5
CCCCCGCTGTGGGTATGGTGGTGTCGCACATCTTGCGGTTGCCCCAGACCTTGTTCGACATAATAGCCGG
GGCCCATTGGGGCATCTTGGCGGGCCTAGCCTATTACTCCATGCAGGGCAATTGGGCTAAGGTCGCTATC
ATCATGGTTATGTTTTCAGGGGTCGATGCCGGAACACATACCATCGGTGGCAGTGCAGCTCGTGGCCCCT
ACTCTATTACCAGCCTTTTTAATGTGGGCGCCAAGCAGAAACTGCAGCTGGTCA

>1156_S89_L001_R1_001.fastq_297_3a_5
CCCCCGCTGTGGGTATGGTGGTGTCGCACATCTTGCGGTTGCCCCAGACCTTGTTCGACATAATAGCCGG
GGCCCATTGGGGCATCTTGGCGGGCCTAGCCTATTACTCCATGCAGGGCAATTGGGCTAAGGTCGCTATC
ATCATGGTTATGTTTTCAGGGGTCGTTGCCGGAACACATACCATCGGTGGCAGTGCAGCTCGTGGCGCCT
ACTCTATTACCAGCCTTTTTAATGTGGGCGCCAAGCAGAAACTGCAGCTGGTCA

>1156_S89_L001_R1_001.fastq_298_3a_5
CCCCCGCTGTGGGTATGGTGGTGTCGCACATCTTGCGGTTGCCCCTGACCTTGTTCGACATAATAGCCGG
GGCCCATTGGGGCATCTTGGCGGGCCTAGCCTATTACTCCATGCAGGGCAATTGGGCTAAGGTCGCTATC
ATCATGGTTATGTTTTCAGGGGTCGATGCCGGAACACATACCATCGGTGGCAGTGCAGCTCGTGGCGCCT
ACTCTATTACCAGCCTTTTTAATGTGGGCGCCAAGCAGAAACTGCAGCTGGTCA

>1156_S89_L001_R1_001.fastq_299_3a_5
CCCCCGCTGTGGGTATGGTGGTGTCGCACATCTTGCGGTTGCCCCAGACCTTGTTCGACATAATAGCCGG
GGCCCATTGGGGCATCTTGGCGGGCCTTGCCTATTACTCCATGCAGGGCAATTGGGCTAAGGTCGCTATC
ATCATGGTTATGTTTTCAGGGGTCGATGCCGGAACACATACCATCGGTGGCAGTGCAGCTCGTGGCGCCT
ACTCTATTACCAGCCTTTTTAATGTGGGCGCCAAGCAGAAACTGCAGCTGGTCA

>1156_S89_L001_R1_001.fastq_300_3a_5
CCCCCGCTGTGGGTATGGTGGTGTCGCACATCTTGCGGTTGCCCCAGACCTTGTTCGACATAATAGCCGG
GGCCCATTGGGGCATCTTGGCGGGCCTAGCCTATTACTCCATGCAGGGCAATTGGGCTAAGGTCGCTATC
ATCATGGTTATGTTTTCAGGGGTCGATGCCGGAACACATACCATCGGTGGCAGTGCAGCTCGAGGCGCCT
ACTCTATTACCAGCCTTTTTAATGTGGGCGCCAAGCAGAAACTGCAGCTGGTCA

>1156_S89_L001_R1_001.fastq_301_3a_5
CCCCCGCTGTGGGTATGGTGGTGTCGCACATCTTGCGGTTGCCCCAGACCTTGTTCGACATAATAGCCGG
GGCCCATTGGGGCATCTTGGCGGGCCTAGCCTATTACTCCATGCAGGGCAATTGGGCTAAGGTCGCTATC
ATCATGGTTATGTTTTCAGGGGGCGATGCCGGAACACATACCATCGGTGGCAGTGCAGCTCGTGGCGCCT
ACTCTATTACCAGCCTTTTTAATGTGGGCGCCAAGCAGAAACTGCAGCTGGTCA

>1156_S89_L001_R1_001.fastq_302_3a_5
CCCCCGCTGTGGGTATGGTGGTGTCGCACATCTTGCGGTTGCCCCAGACCTTGTTCGACATAATAGCCGG
GGCCCATTGGGGCATCTTGGCGGGCCTAGCCTATTACTCCATGCAGGGCAATTGGGCTAAGGTCGCTATC
ATCATGGTTATGTTTTCAGGGGTCGATGCCGGAACACATACCATCGGTGGCAGTACAGCTCGTGGCGCCT
ACTCTATTACCAGCCTTTTTAATGTGGGCGCCAAGCAGAAACTGCAGCTGGTCA

>1156_S89_L001_R1_001.fastq_306_3a_5
CCCCCGCTGTGGGTATGGTGGTGTCGCACATCTTGCGGTTGCCCCAGACCTTGTTCGACATAATAGCCGG
GGCCCATTGGGGCATCTTGGCGGGCCTAGCCTATTACTCCATGCAGGGCAATTGGGCTAAGGTCGCTATC
ATCATGGTTATGTTTTCAGAGGTCGATGCCGGAACACATACCATCGGTGGCAGTGCAGCTCGTGGCGCCT
ACTCTATTACCAGCCTTTTTAATGTGGGCGCCAAGCAGAAACTGCAGCTGGTCA
