# Supplementary material for: HCV transmission in high-risk communities in Bulgaria
Source: PLoS One. 2019 Mar 5;14(3):e0212350. doi: 10.1371/journal.pone.0212350 (PMC6400337; doi:10.1371/journal.pone.0212350)
Supplement: S1 File — (ZIP) [file pone.0212350.s002.zip › 1157_S10_L001_R1_001.fastq_1a_freq5.fas]

>1157_S10_L001_R1_001.fastq_1_1a_1080
CCCCAACAGCAGCGCTAGTAGCGGCTCAGCTACTCAGGGTCCCGCAAGCCATCTTGGACATGATCGCTGG
TGCCCACTGGGGAGTCCTAGCGGGCATAGCGTATTTCTCCATGGCGGGCAACTGGGCGAAGGTCCTGGTG
GTGCTATTGCTGTTTGCCGGCGTCGATGCGCAGACCTACACCACCGGGGGAAGTGCTGCTAGGAGCGTGG
CTGGATTCACCAGCCTCTTCACTCCGGGCGCCAAGCAGAATGTCCAGCTGATCA

>1157_S10_L001_R1_001.fastq_2_1a_1060
CCCCAACAGCAGCGCTAGTAGCGGCTCAGCTACTCAGGGTCCCGCAAGCCATCTTGGACATGATCGCTGG
TGCCCACTGGGGAGTCCTAGCGGGCATAGCGTATTTCTCCATGGCGGGCAACTGGGCGAAGGTCCTGGTG
GTGCTATTGCTGTTTGCCGGCGTCGATGCGCATACCTACACCACCGGGGGAAGTGCTGCTAAGAGCGTGG
CCGGATTCACCAGCCTCTTCACTCCGGGCGCCAAGCAGAATGTCCAGCTGATCA

>1157_S10_L001_R1_001.fastq_3_1a_642
CCCCAACAGCAGCGCTAGTAGCGGCTCAGCTACTCAGGGTCCCGCAAGCCATCTTGGACATGATCGCTGG
TGCCCACTGGGGAGTCCTAGCGGGCATAGCGTATTTCTCCATGGCGGGCAACTGGGCGAAGGTCCTGGTG
GTGCTATTGCTGTTTGCCGGCGTCGATGCGCACACCTACACCACCGGGGGAAGTGCTGCTAAGAGCGTGG
CTGGATTCACCAGCCTCTTCACTCCGGGCGCCAAGCAGAATGTCCAGCTGATCA

>1157_S10_L001_R1_001.fastq_4_1a_361
CCCCAACAGCAGCGCTAGTAGCGGCTCAGCTACTCAGGGTCCCGCAAGCCATCTTGGACATGATCGCTGG
TGCCCACTGGGGAGTCCTAGCGGGCATAGCGTATTTCTCCATGGTGGGCAACTGGGCGAAGGTCCTGGTG
GTGCTGTTGCTGTTTGCCGGCGTCGATGCACGTACCTACACCACCGGGGGAAGTGCTGCTAAGAGCGTGG
CTGGATTCACCAGCCTCTTCACTCCGGGCGCCAAGCAGAATGTCCAGCTGATCA

>1157_S10_L001_R1_001.fastq_5_1a_154
CCCCAACAGCAGCGCTAGTAGCGGCTCAGCTACTCAGGGTCCCGCAAGCCATCTTGGACATGATCGCTGG
TGCCCACTGGGGAGTCCTAGCGGGCATAGCGTATTTCTCCATGGCGGGCAACTGGGCGAAGGTCCTGGTG
GTGCTATTGCTGTTTGCCGGCGTCGATGCGCATACCTACACCACCGGGGGAAGTGCTGCTAAGAGCGTGG
CTGGATTCACCAGCCTCTTCACTCCGGGCGCCAAGCAGAATGTCCAGCTGATCA

>1157_S10_L001_R1_001.fastq_6_1a_126
CCCCAACAGCAGCGCTAGTAGCGGCTCAGCTACTCAGGGTCCCGCAAGCCATCTTGGACATGATCGCTGG
TGCCCACTGGGGAGTCCTAGCGGGCATAGCGTATTTCTCCATGGCGGGCAACTGGGCGAAAGTCCTGGTG
GTGCTATTGCTGTTTGCCGGCGTCGATGCGCACACCTACACCACCGGGGGAAGTGCTGCTAAGAGCGTGG
CTGGATTCACCAGCCTCTTCACTCCGGGCGCCAAGCAGAATGTCCAGCTGATCA

>1157_S10_L001_R1_001.fastq_7_1a_120
CCCCAACAGCAGCGCTAGTAGCGGCTCAGCTACTCAGGGTCCCGCAAGCCATCTTGGACATGATCGCTGG
TGCCCACTGGGGAGTCCTAGCGGGCATAGCGTATTTCTCCATGGCGGGCAACTGGGCGAAGGTCCTAGTG
GTGCTATTGCTGTTTGCCGGCGTCGATGCGCATACCTACACCACCGGGGGAAGTGCTGCTAAGAGCGTGG
CCGGATTCACCAGCCTCTTCACTCCGGGCGCCAAGCAGAATGTCCAGCTGATCA

>1157_S10_L001_R1_001.fastq_8_1a_101
CCCCAACAGCAGCGCTAGTAGCGGCTCAGCTACTCAGGGTCCCGCAAGCCATCTTGGACATGATCGCTGG
TGCCCACTGGGGAGTCCTAGCGGGCATAGCGTATTTCTCCATGGCGGGCAACTGGGCGAAGGTCCTGGTC
GTGCTATTGCTGTTTGCCGGCGTCGATGCGCAAACCTACACCACCGGGGGAAGTGCTGCTAGGAGCGTGG
CTGGATTCACCAGCCTCTTCACTCCGGGCGCCAAGCAGAATGTCCAGCTGATCA

>1157_S10_L001_R1_001.fastq_9_1a_71
CCCCAACAGCAGCGCTAGTAGCGGCTCAGCTACTCAGGGTCCCGCAAGCCATCTTGGACATGATCGCTGG
TGCCCACTGGGGAGTCCTAGCGGGCATAGCGTATTTCTCCATGGCGGGCAACTGGGCGAAGGTCCTGGTG
GTGCTATTGCTGTTTGCCGGCGTCGATGCGCAGACCTACACCACCGGGGGAAGTGCTGCTAAGAGCGTGG
CTGGATTCACCAGCCTCTTCACTCCGGGCGCCAAGCAGAATGTCCAGCTGATCA

>1157_S10_L001_R1_001.fastq_10_1a_69
CCCCAACAGCAGCGCTAGTAGCGGCTCAGCTACTCAGGGTCCCGCAAGCCATCTTGGACATGATCGCTGG
TGCCCACTGGGGAGTCCTAGCGGGCATAGCGTATTTCTCCATGGCGGGCAACTGGGCGAAGGTCCTGGTG
GTGCTATTGCTGTTTGCCGGCGTCGATGCGCACACCTACACCACCGGGGGAAGTGCTGCTAAGAGCGTGG
CCGGATTCACCAGCCTCTTCACTCCGGGCGCCAAGCAGAATGTCCAGCTGATCA

>1157_S10_L001_R1_001.fastq_11_1a_68
CCCCAACAGCAGCGCTAGTAGCGGCTCAGCTACTCAGGGTCCCGCAAGCCATCTTGGACATGATCGCTGG
TGCCCACTGGGGAGTCCTAGCGGGCATAGCGTATTTCTCCATGGCGGGCAACTGGGCGAAGGTCCTGGTG
GTGCTATTGCTGTTCGCCGGCGTCGATGCGCAAACCTACACCACCGGGGGAAGTGCTGCTAGGAGCGTGG
CTGGATTCACCAGCCTCTTCACTCCGGGCGCCAAGCAGAATGTCCAGCTGATCA

>1157_S10_L001_R1_001.fastq_12_1a_67
CCCCAACAGCAGCGCTAGTAGCGGCTCAGCTACTCAGGGTCCCGCAAGCCATCTTGGACATGATCGCTGG
TGCCCACTGGGGAGTCCTAGCGGGCATAGCGTATTTCTCCATGGCGGGCAACTGGGCGAAGGTCCTGGTG
GTGCTACTGCTGTTTGCCGGCGTCGATGCGCACACCTACACCACCGGGGGAAGTGCTGCTAAGAGCGTGG
CTGGATTCACCAGCCTCTTCACTCCGGGCGCTAAGCAGAATGTCCAGCTGATCA

>1157_S10_L001_R1_001.fastq_13_1a_67
CCCCAACAGCAGCGCTAGTAGCAGCTCAGCTACTCAGGGTCCCGCAAGCCATCTTGGACATGATCGCTGG
TGCCCACTGGGGAGTCCTAGCGGGCATAGCGTATTTCTCCATGGCGGGCAACTGGGCAAAGGTCCTGGTG
GTGCTATTGCTGTTTGCCGGCGTCGATGCGCACACCTACACCACCGGGGGAAGTGCTGCTAAGAGCGTGG
CTGGATTCACCAGCCTCTTCACTCCGGGCGCCAAGCAGAATGTCCAGCTGATCA

>1157_S10_L001_R1_001.fastq_14_1a_53
CCCCAACAGCAGCGCTAGTAGCGGCTCAGCTACTCAGGGTCCCGCAAGCCATCTTGGACATGATCGCTGG
TGCCCACTGGGGAGTCCTAGCGGGCATAGCGTATTTCTCCATGGCGGGCAACTGGGCAAAGGTCCTGGTG
GTGCTATTGCTGTTTGCCGGCGTCGATGCGCACACCTACACCACCGGGGGAAGTGCTGCTAAGAGCGTGG
CTGGATTCACCAGCCTCTTCACTCCGGGCGCCAAGCAGAATGTCCAGCTGATCA

>1157_S10_L001_R1_001.fastq_15_1a_52
CCCCAACAGCAGCGCTAGTAGCGGCTCAGCTACTCAGGGTCCCGCAAGCCATCTTGGACATGATCGCTGG
TGCCCACTGGGGAGTCCTAGCGGGCATAGCGTATTTCTCCATGGCGGGCAACTGGGCGAAGGTCCTGGTG
GTGCTATTGCTGTTTGCCGGCGTCGATGCACAAACCTACACCACCGGGGGAAGTGCTGCTAGGAGCGTGG
CTGGATTCACCAGCCTCTTCACTCCGGGCGCCAAGCAGAATGTCCAGCTGATCA

>1157_S10_L001_R1_001.fastq_16_1a_48
CCCCAACAGCAGCGCTAGTAGCGGCTCAGCTACTCAGGGTCCCGCAAGCCATCTTGGACATGATCGCTGG
TGCCCACTGGGGAGTCCTAGCGGGCATAGCGTATTTCTCCATGGCGGGCAACTGGGCGAAGGTCCTAGTG
GTGCTATTGCTGTTTGCCGGCGTCGATGCGCAGACCTACACCACCGGGGGAAGTGCTGCTAGGAGCGTGG
CTGGATTCACCAGCCTCTTCACTCCGGGCGCCAAGCAGAATGTCCAGCTGATCA

>1157_S10_L001_R1_001.fastq_17_1a_46
CCCCAACAGCAGCGCTAGTAGCGGCTCAGCTACTCAGGGTCCCGCAAGCCATCTTGGACATGATCGCTGG
TGCCCACTGGGGAGTCCTAGCGGGCATAGCGTATTTCTCCATGGCGGGCAACTGGGCGAAGGTCCTGGTG
GTGCTATTGCTGTTTGCCGGCGTCGATGCGCATACCTACACCACCGGGGGAAGTGCTGCTAGGAGCGTGG
CTGGATTCACCAGCCTCTTCACTCCGGGCGCCAAGCAGAATGTCCAGCTGATCA

>1157_S10_L001_R1_001.fastq_18_1a_34
CCCCAACAGCAGCGCTAGTAGCGGCTCAGCTACTCAGGGTCCCGCAAGCCATCTTGGACATGATCGCTGG
TGCCCACTGGGGAGTCCTAGCGGGCATAGCGTATTTCTCCATGGCGGGCAACTGGGCGAAGGTCCTAGTG
GTGCTATTGCTGTTTGCCGGCGTCGATGCGCAAACCTACACCACCGGGGGAAGTGCTGCTAGGAGCGTGG
CTGGATTCACCAGCCTCTTCACCCCGGGCGCCAAGCAGAATGTCCAGCTGATCA

>1157_S10_L001_R1_001.fastq_19_1a_34
CCCCAACAGCAGCGCTAGTAGCGGCTCAGCTACTCAGGGTCCCGCAAGCCATCTTGGACATGATCGCTGG
TGCCCACTGGGGAGTCCTAGCGGGCATAGCGTATTTCTCCATGGCGGGCAACTGGGCGAAGGTCCTGGTG
GTGCTATTGCTGTTTGCCGGCGTCGATGCGCACACCTACACCACCGGGGGAAGTGCTGCTAGGAGCGTGG
CTGGATTCACCAGCCTCTTCACTCCGGGCGCCAAGCAGAATGTCCAGCTGATCA

>1157_S10_L001_R1_001.fastq_20_1a_32
CCCCAACAGCAGCGCTAGTAGCGGCTCAGCTACTCAGGGTCCCGCAAGCCATCTTGGACATGATCGCTGG
TGCCCACTGGGGAGTCCTAGCGGGCATAGCGTATTTCTCCATGGCGGGCAACTGGGCGAAGGTCCTGGTG
GTGCTATTGCTGTTTGCCGGCGTCGATGCGCAGACCTACACCACCGGGGGAAGTGCTGCTAGGAGCGTGG
CTGGACTCACCAGCCTCTTCACTCCGGGCGCCAAGCAGAATGTCCAGCTGATCA

>1157_S10_L001_R1_001.fastq_21_1a_32
CCCCAACAGCAGCGCTAGTAGCGGCTCAGCTACTCAGGGTCCCGCAAGCCATCTTGGACATGATCGCTGG
TGCCCACTGGGGAGTCCTAGCGGGCATAGCGTATTTCTCCATGGTGGGCAACTGGGCGAAGGTCCTGGTG
GTGCTGTTGCTGTTTGCCGGCGTCGATGCACGTACCTACACCACCGGGGGAAGTGCTGCTAAGAGCGTGG
CCGGATTCACCAGCCTCTTCACTCCGGGCGCCAAGCAGAATGTCCAGCTGATCA

>1157_S10_L001_R1_001.fastq_22_1a_31
CCCCAACAGCAGCGCTAGTAGCGGCTCAGCTACTCAGGGTCCCGCAAGCCATCTTGGACATGATCGCTGG
TGCCCACTGGGGAGTCCTAGCGGGCATAGCGTATTTCTCCATGGTGGGCAACTGGGCGAAGGTCCTGGTG
GTGCTGTTGCTGTTTGCCGGCGTCGATGCACGTACCTACACCACCGGGGGAAGTGCTGCTAGGAGCGTGG
CTGGATTCACCAGCCTCTTCACTCCGGGCGCCAAGCAGAATGTCCAGCTGATCA

>1157_S10_L001_R1_001.fastq_23_1a_31
CCCCAACAGCAGCGCTAGTAGCGGCTCAGCTACTCAGGGTCCCGCAAGCCATCTTGGACATGATCGCTGG
TGCCCACTGGGGAGTCCTAGCGGGCATAGCGTATTTCTCCATGGCGGGCAACTGGGCGAAGGTCCTGGTG
GTGCTATTGCTGTTTGCCGGCGTCGATGCGCAGACCTACACCACCGGGGGAAGTGCTGCTAAGAGCGTGG
CCGGATTCACCAGCCTCTTCACTCCGGGCGCCAAGCAGAATGTCCAGCTGATCA

>1157_S10_L001_R1_001.fastq_24_1a_27
CCCCAACAGCAGCGCTAGTAGCGGCTCAGCTACTCAGGGTCCCGCAAGCCATCTTGGACATGATCGCTGG
TGCCCACTGGGGAGTCCTAGCGGGCATAGCGTATTTCTCCATGGCGGGCAACTGGGCGAAGGTCCTGGTG
GTGCTACTGCTGTTTGCCGGCGTCGATGCGCACACCTACACCACCGGGGGAAGTGCTGCTAAGAGCGTGG
CTGGATTCACCAGCCTCTTCACTCCGGGCGCCAAGCAGAATGTCCAGCTGATCA

>1157_S10_L001_R1_001.fastq_25_1a_26
CCCCAACAGCAGCGCTAGTAGCGGCTCAGCTACTCAGGGTCCCGCAAGCCATCTTGGACATGATCGCTGG
TGCCCACTGGGGAGTCCTAGCGGGCATAGCGTATTTCTCCATGGTGGGCAACTGGGCGAAGGTCCTGGTG
GTGCTATTGCTGTTTGCCGGCGTCGATGCGCACACCTACACCACCGGGGGAAGTGCTGCTAAGAGCGTGG
CTGGATTCACCAGCCTCTTCACTCCGGGCGCCAAGCAGAATGTCCAGCTGATCA

>1157_S10_L001_R1_001.fastq_26_1a_25
CCCCAACAGCAGCGCTAGTAGCGGCTCAGCTACTCAGGGTCCCGCAAGCCATCCTGGACATGATCGCTGG
TGCCCACTGGGGAGTCCTAGCGGGCATAGCGTATTTCTCCATGGCGGGCAACTGGGCGAAGGTCCTGGTG
GTGCTATTGCTGTTTGCCGGCGTCGATGCGCACACCTACACCACCGGGGGAAGTGCTGCTAAGAGCGTGG
CTGGATTCACCAGCCTCTTCACTCCGGGCGCCAAGCAGAATGTCCAGCTGATCA

>1157_S10_L001_R1_001.fastq_27_1a_24
CCCCAACAGCAGCGCTAGTAGCGGCTCAGCTGCTCAGGGTCCCGCAAGCCATCTTGGACATGATCGCTGG
TGCCCACTGGGGAGTCCTAGCGGGCATAGCGTATTTCTCCATGGCGGGCAACTGGGCGAAGGTCCTGGTG
GTGCTATTGCTGTTTGCCGGCGTCGATGCGCAGACCTACACCACCGGGGGAAGTGCTGCTAGGAGCGTGG
CTGGATTCACCAGCCTCTTCACTCCGGGCGCCAAGCAGAATGTCCAGCTGATCA

>1157_S10_L001_R1_001.fastq_28_1a_23
CCCCAACAGCAGCGCTAGTAGCGGCTCAGCTACTCAGGGTCCCGCAAGCCATCTTGGACATGATCGCTGG
TGCCCACTGGGGAGTCCTAGCGGGCATAGCGTATTTCTCCATGGCGGGCAACTGGGCGAAGGTCCTGGTG
GTGCTATTGCTGTTTGCTGGCGTCGATGCGCATACCTACACCACCGGGGGAAGTGCTGCTAAGAGCGTGG
CCGGATTCACCAGCCTCTTCACTCCGGGCGCCAAGCAGAATGTCCAGCTGATCA

>1157_S10_L001_R1_001.fastq_29_1a_23
CCCCAACAGCAGCGCTAGTAGCGGCTCAGCTACTCAGGGTCCCGCAAGCCATCTTGGACATGATCGCTGG
TGCCCACTGGGGAGTCCTAGCGGGCATAGCGTATTTCTCCATGGTGGGCAACTGGGCGAAGGTCCTGGTG
GTGCTATTGCTGTTTGCCGGCGTCGATGCGCAGACCTACACCACCGGGGGAAGTGCTGCTAGGAGCGTGG
CTGGATTCACCAGCCTCTTCACTCCGGGCGCCAAGCAGAATGTCCAGCTGATCA

>1157_S10_L001_R1_001.fastq_30_1a_22
CCCCAACAGCAGCGCTAGTAGCGGCTCAGCTACTCAGGGTCCCGCAAGCCATCTTGGACATGATCGCTGG
TGCCCACTGGGGAGTCCTAGCGGGCATAGCGTATTTCTCCATGGCGGGCAACTGGGCGAAGGTCCTGGTA
GTGCTATTGCTGTTTGCCGGCGTCGATGCGCAGACCTACACCACCGGGGGAAGTGCTGCTAGGAGCGTGG
CTGGATTCACCAGCCTCTTCACTCCGGGCGCCAAGCAGAATGTCCAGCTGATCA

>1157_S10_L001_R1_001.fastq_31_1a_21
CCCCAACAGCAGCGCTAGTAGCGGCTCAGCTACTCAGGGTCCCGCAAGCCATCTTGGACATGATCGCTGG
TGCCCACTGGGGAGTCCTAGCGGGCATAGCGTATTTCTCCATGGCGGGCAACTGGGCGAAGGTCCTGGTG
GTGCTATTGCTGTTTGCCGGCGTCGACGCGCATACCTACACCACCGGGGGAAGTGCTGCTAAGAGCGTGG
CCGGATTCACCAGCCTCTTCACTCCGGGCGCCAAGCAGAATGTCCAGCTGATCA

>1157_S10_L001_R1_001.fastq_32_1a_21
CCCCAACAGCAGCGCTAGTAGCGGCTCAGCTACTCAGGGTCCCGCAAGCCATCTTGGACATGATCGCTGG
TGCCCACTGGGGAGTCCTAGCGGGCATAGCGTATTTCTCCATGGCGGGCAACTGGGCGAAGGTCCTGGTG
GTGCTATTGCTGTTTGCCGGCGTCGATGCGCAGACCTACACCACCGGGGGAAGTGCTGCTAGGAGCGTGG
CTGGATTCACCAGCCTCTTCACCCCGGGCGCCAAGCAGAATGTCCAGCTGATCA

>1157_S10_L001_R1_001.fastq_33_1a_20
CCCCAACAGCAGCGCTAGTAGCGGCTCAGCTACTCAGGGTCCCGCAAGCCATCTTGGACATGATCGCTGG
TGCCCACTGGGGAGTCCTAGCGGGCATAGCGTATTTCTCCATGGCGGGCAACTGGGCGAAGGTCCTAGTG
GTGCTATTGCTGTTTGCCGGCGTCGATGCGCAAACCTACACCACCGGGGGAAGTGCTGCTAGGAGCGTGG
CTGGATTCACCAGCCTCTTCACTCCGGGCGCCAAGCAGAATGTCCAGCTGATCA

>1157_S10_L001_R1_001.fastq_34_1a_20
CCCCAACAGCAGCGCTAGTAGCGGCTCAGCTACTCAGGGTCCCGCAAGCCATCTTGGACATGATCGCTGG
TGCCCACTGGGGAGTCCTAGCGGGCATAGCGTATTTCTCCATGGCGGGCAACTGGGCGAAGGTCCTGGTG
GTGCTATTGCTGTTTGCCGGCGTCGATGCACGTACCTACACCACCGGGGGAAGTGCTGCTAAGAGCGTGG
CTGGATTCACCAGCCTCTTCACTCCGGGCGCCAAGCAGAATGTCCAGCTGATCA

>1157_S10_L001_R1_001.fastq_35_1a_20
CCCCAACAGCAGCGCTAGTAGCGGCTCAGCTACTCAGGGTCCCGCAAGCCATCTTGGACATGATCGCTGG
TGCCCACTGGGGAGTCCTAGCGGGCATAGCGTATTTCTCCATGGCGGGCAACTGGGCGAAGGTCCTGGTG
GTGCTGTTGCTGTTTGCCGGCGTCGATGCACGTACCTACACCACCGGGGGAAGTGCTGCTAAGAGCGTGG
CTGGATTCACCAGCCTCTTCACTCCGGGCGCCAAGCAGAATGTCCAGCTGATCA

>1157_S10_L001_R1_001.fastq_36_1a_19
CCCCAACAGCAGCGCTAGTAGCGGCTCAGCTACTCAGGGTCCCGCAAGCCATCTTGGACATGATCGCTGG
TGCCCACTGGGGAGTCCTAGCGGGCATAGCGTATTTCTCCATGGCGGGCAACTGGGCGAAGGTCCTGGTG
GTGCTATTGCTGTTTGCCGGCGTCGATGCGCACACCTACACCACCGGGGGAAGTGCTGCTAAGAGCGTGG
CTGGATTCACCAGCCTCTTCACTCCGGGCGCTAAGCAGAATGTCCAGCTGATCA

>1157_S10_L001_R1_001.fastq_37_1a_19
CCCCAACAGCAGCGCTAGTAGCGGCTCAGCTACTCAGGGTCCCGCAAGCCATCTTGGACATGATCGCTGG
TGCCCACTGGGGAGTCCTAGCGGGCATAGCGTATTTCTCCATGGCGGGCAACTGGGCGAAGGTCCTGGTG
GTGCTATTGCTGTTTGCCGGCGTCGATGCGCAAACCTACACCACCGGGGGAAGTGCTGCTAGGAGCGTGG
CTGGATTCACCAGCCTCTTCACTCCGGGCGCCAAGCAGAATGTCCAGCTGATCA

>1157_S10_L001_R1_001.fastq_38_1a_19
CCCCAACAGCAGCGCTAGTAGCAGCTCAGCTACTCAGGGTCCCGCAAGCCATCTTGGACATGATCGCTGG
TGCCCACTGGGGAGTCCTAGCGGGCATAGCGTATTTCTCCATGGCGGGCAACTGGGCGAAGGTCCTGGTG
GTGCTATTGCTGTTTGCCGGCGTCGATGCGCAGACCTACACCACCGGGGGAAGTGCTGCTAGGAGCGTGG
CTGGATTCACCAGCCTCTTCACTCCGGGCGCCAAGCAGAATGTCCAGCTGATCA

>1157_S10_L001_R1_001.fastq_39_1a_18
CCCCAACAGCAGCGCTAGTAGCGGCTCAGCTACTCAGGGTCCCGCAAGCCATCTTGGACATGATCGCTGG
TGCCCACTGGGGAGTCCTAGCGGGCATAGCGTATTTCTCCATGGCGGGCAACTGGGCGAAGGTCCTGGTG
GTGCTATTGCTGTTTGCCGGCGTCGATGCGCATACCTACACCACCGGGGGGAGTGCTGCTAAGAGCGTGG
CCGGATTCACCAGCCTCTTCACTCCGGGCGCCAAGCAGAATGTCCAGCTGATCA

>1157_S10_L001_R1_001.fastq_40_1a_17
CCCCAACAGCGGCGCTAGTAGCGGCTCAGCTACTCAGGGTCCCGCAAGCCATCTTGGACATGATCGCTGG
TGCCCACTGGGGAGTCCTAGCGGGCATAGCGTATTTCTCCATGGCGGGCAACTGGGCGAAGGTCCTGGTG
GTGCTATTGCTGTTTGCCGGCGTCGATGCGCATACCTACACCACCGGGGGAAGTGCTGCTAAGAGCGTGG
CCGGATTCACCAGCCTCTTCACTCCGGGCGCCAAGCAGAATGTCCAGCTGATCA

>1157_S10_L001_R1_001.fastq_41_1a_17
CCCCAACAGCAGCGCTAGTAGCGGCTCAGCTACTCAGGGTCCCGCAAGCCATCTTGGACATGATCGCTGG
TGCCCACTGGGGAGTCCTAGCGGGCATAGCGTATTTCTCCATGGCGGGCAACTGGGCGAAGGTCCTGGTG
GTGCTATTGCTGTTTGCCGGCGTCGATGCGCAGACCTACACCACCGGGGGAAGCGCTGCTAGGAGCGTGG
CTGGATTCACCAGCCTCTTCACTCCGGGCGCCAAGCAGAATGTCCAGCTGATCA

>1157_S10_L001_R1_001.fastq_42_1a_17
CCCCAACAGCAGCGCTAGTAGCGGCTCAGCTACTCAGGGTCCCGCAAGCCATCTTGGACATGATCGCTGG
TGCCCACTGGGGAGTCCTAGCGGGCATAGCGTATTTCTCCATGGCGGGCAACTGGGCGAAGGTCCTGGTG
GTGCTATTGCTGTTTGCCGGCGTCGATGCGCATACCTACACCACCGGGGGAAGTGCTGCTAAGAGCGTGG
CCGGATTCACCAGCCTCTTCACCCCGGGCGCCAAGCAGAATGTCCAGCTGATCA

>1157_S10_L001_R1_001.fastq_43_1a_16
CCCCAACAGCAGCGCTAGTAGCGGCTCAGCTACTCAGGGTCCCGCAAGCCATCTTGGACATGATCGCTGG
TGCCCACTGGGGAGTCCTAGCGGGCATAGCGTATTTCTCCATGGCGGGCAACTGGGCGAAGGTCCTGGTG
GTGCTATTGCTGTTTGCCGGCGTCGACGCGCAGACCTACACCACCGGGGGAAGTGCTGCTAGGAGCGTGG
CTGGATTCACCAGCCTCTTCACTCCGGGCGCCAAGCAGAATGTCCAGCTGATCA

>1157_S10_L001_R1_001.fastq_44_1a_16
CCCCAACAGCAGCGCTAGTAGCGGCTCAGCTACTCAGGGTCCCGCAAGCCATCTTGGACATGATCGCTGG
TGCCCACTGGGGAGTCCTAGCGGGCATAGCGTATTTCTCCATGGCGGGCAACTGGGCGAAGGTCCTAGTG
GTGCTATTGCTGTTTGCCGGCGTCGACGCGCATACCTACACCACCGGGGGAAGTGCTGCTAAGAGCGTGG
CCGGATTCACCAGCCTCTTCACTCCGGGCGCCAAGCAGAATGTCCAGCTGATCA

>1157_S10_L001_R1_001.fastq_45_1a_16
CCCCAACAGCAGCGCTGGTAGCGGCTCAGCTACTCAGGGTCCCGCAAGCCATCTTGGACATGATCGCTGG
TGCCCACTGGGGAGTCCTAGCGGGCATAGCGTATTTCTCCATGGCGGGCAACTGGGCGAAGGTCCTGGTG
GTGCTATTGCTGTTTGCCGGCGTCGATGCGCAGACCTACACCACCGGGGGAAGTGCTGCTAGGAGCGTGG
CTGGATTCACCAGCCTCTTCACTCCGGGCGCCAAGCAGAATGTCCAGCTGATCA

>1157_S10_L001_R1_001.fastq_46_1a_16
CCCCAACAGCAGCGCTAGTAGCGGCTCAGCTACTCAGGGTCCCGCAAGCCATCTTGGACATGATCGCTGG
TGCCCACTGGGGAGTCCTAGCGGGCATAGCGTATTTCTCCATGGCGGGCAACTGGGCGAAGGTCCTGGTG
GTGCTATTGCTGTTTGCCGGCGTCGATGCACAGACCTACACCACCGGGGGAAGTGCTGCTAGGAGCGTGG
CTGGATTCACCAGCCTCTTCACTCCGGGCGCCAAGCAGAATGTCCAGCTGATCA

>1157_S10_L001_R1_001.fastq_47_1a_16
CCCCAACAGCAGCGCTAGTAGCGGCTCAGCTACTCAGGGTCCCGCAAGCCATCTTGGACATGATCGCTGG
TGCCCACTGGGGAGTCCTAGCGGGCATAGCGTATTTCTCCATGGCGGGCAACTGGGCGAAGGTCCTGGTG
GTGCTATTGCTGTTTGCCGGCGTCGATGCGCAGACCTACACCACCGGGGGAAGTGCTGCTAGGAGCGTGG
CTGGATTCACCAGCCTCTTCACTCCGGGCGCCAAGCAGAACGTCCAGCTGATCA

>1157_S10_L001_R1_001.fastq_48_1a_15
CCCCAACAGCAGCGCTAGTAGCGGCTCAGCTACTCAGGGTCCCGCAAGCCATCTTGGACATGATCGCTGG
TGCCCACTGGGGAGTCCTAGCGGGCATAGCGTATTTCTCCATGGTGGGCAACTGGGCGAAGGTCCTGGTG
GTGCTATTGCTGTTTGCCGGCGTCGATGCGCATACCTACACCACCGGGGGAAGTGCTGCTAAGAGCGTGG
CCGGATTCACCAGCCTCTTCACTCCGGGCGCCAAGCAGAATGTCCAGCTGATCA

>1157_S10_L001_R1_001.fastq_49_1a_15
CCCCAACAGCAGCGCTAGTAGCGGCTCAGCTACTCAGGGTCCCGCAAGCCATCTTGGACATGATCGCTGG
TGCCCACTGGGGAGTCCTAGCGGGCATAGCGTATTTCTCCATGGCGGGCAACTGGGCGAAGGTCCTGGTG
GTGCTATTGCTGTTTGCCGGCGTCGATGCGCACACCTACACCACCGGGGGAAGTGCTGCTAAGAGCGTGG
CTGGATTCACCAGCCTCTTCACTCCGGGCGCCAAGCAGAACGTCCAGCTGATCA

>1157_S10_L001_R1_001.fastq_50_1a_15
CCCCAACAGCAGCGCTAGTAGCGGCTCAGCTACTCAGGGTCCCGCAAGCCATCTTGGACATGATCGCTGG
TGCCCACTGGGGAGTCCTAGCGGGCATAGCGTACTTCTCCATGGCGGGCAACTGGGCGAAGGTCCTGGTG
GTGCTATTGCTGTTTGCCGGCGTCGATGCGCAGACCTACACCACCGGGGGAAGTGCTGCTAGGAGCGTGG
CTGGATTCACCAGCCTCTTCACTCCGGGCGCCAAGCAGAATGTCCAGCTGATCA

>1157_S10_L001_R1_001.fastq_51_1a_15
CCCCAACAGCAGCGCTAGTAGCGGCTCAGCTACTCAGGGTCCCGCAAGCCATCTTGGACATGATCGCTGG
TGCCCACTGGGGAGTCCTAGCGGGCATAGCGTATTTCTCCATGGCGGGCAACTGGGCGAAGGTCCTGGTG
GTGCTATTGCTGTTTGCCGGCGTCGATGCGCAGACCTACACCACCGGGGGAAGTGCTGCTAGGAGCGTGG
CTGGGTTCACCAGCCTCTTCACTCCGGGCGCCAAGCAGAATGTCCAGCTGATCA

>1157_S10_L001_R1_001.fastq_52_1a_15
CCCCAACAGCAGCGCTAGTAGCGGCTCAGCTGCTCAGGGTCCCGCAAGCCATCTTGGACATGATCGCTGG
TGCCCACTGGGGAGTCCTAGCGGGCATAGCGTATTTCTCCATGGCGGGCAACTGGGCGAAGGTCCTGGTG
GTGCTATTGCTGTTTGCCGGCGTCGATGCGCATACCTACACCACCGGGGGAAGTGCTGCTAAGAGCGTGG
CCGGATTCACCAGCCTCTTCACTCCGGGCGCCAAGCAGAATGTCCAGCTGATCA

>1157_S10_L001_R1_001.fastq_53_1a_15
CCCCAACAGCAGCGCTAGTAGCGGCTCAGCTACTCAGGGTCCCGCAAGCCATCTTGGACATGATCGCTGG
TGCCCACTGGGGAGTCCTAGCGGGCATAGCGTATTTCTCCATGGCGGGCAACTGGGCGAAGGTCCTGGTA
GTGCTATTGCTGTTTGCCGGCGTCGATGCGCAAACCTACACCACCGGGGGAAGTGCTGCTAGGAGCGTGG
CTGGATTCACCAGCCTCTTCACTCCGGGCGCCAAGCAGAATGTCCAGCTGATCA

>1157_S10_L001_R1_001.fastq_54_1a_15
CCCCAACAGCAGCGCTAGTAGCGGCTCAGCTACTCAGGGTCCCGCAAGCCATCTTGGACATGATCGCTGG
TGCCCACTGGGGAGTCCTAGCGGGCATAGCGTATTTCTCCATGGCGGGCAACTGGGCGAAGGTCCTGGTG
GTGCTATTGCTGTTTGCCGGCGTCGATGCGCAGACCTACACCACCGGGGGAAGTGCTGCTAGGAGCGTGG
CCGGATTCACCAGCCTCTTCACTCCGGGCGCCAAGCAGAATGTCCAGCTGATCA

>1157_S10_L001_R1_001.fastq_55_1a_14
CCCCAACAGCAGCGCTAGTAGCGGCTCAGCTACTCAGGGTCCCGCAGGCCATCTTGGACATGATCGCTGG
TGCCCACTGGGGAGTCCTAGCGGGCATAGCGTATTTCTCCATGGCGGGCAACTGGGCGAAGGTCCTGGTG
GTGCTATTGCTGTTTGCCGGCGTCGATGCGCACACCTACACCACCGGGGGAAGTGCTGCTAAGAGCGTGG
CTGGATTCACCAGCCTCTTCACTCCGGGCGCCAAGCAGAATGTCCAGCTGATCA

>1157_S10_L001_R1_001.fastq_56_1a_14
CCCCAACAGCAGCGCTAGTAGCGGCTCAGCTACTCAGGGTCCCGCAAGCCATCTTGGACATGATCGCTGG
TGCCCACTGGGGAGTCCTAGCGGGCATAGCGTATTTCTCCATGGCGGGCAACTGGGCGAAGGTCCTGGTG
GTGCTACTGCTGTTTGCCGGCGTCGATGCGCATACCTACACCACCGGGGGAAGTGCTGCTAAGAGCGTGG
CCGGATTCACCAGCCTCTTCACTCCGGGCGCCAAGCAGAATGTCCAGCTGATCA

>1157_S10_L001_R1_001.fastq_57_1a_14
CCCCAACAGCAGCGCTAGTAGCGGCTCAGCTACTCAGGGTCCCGCAAGCCATCTTGGACATGATCGCTGG
CGCCCACTGGGGAGTCCTAGCGGGCATAGCGTATTTCTCCATGGCGGGCAACTGGGCGAAGGTCCTGGTG
GTGCTATTGCTGTTTGCCGGCGTCGATGCGCAGACCTACACCACCGGGGGAAGTGCTGCTAGGAGCGTGG
CTGGATTCACCAGCCTCTTCACTCCGGGCGCCAAGCAGAATGTCCAGCTGATCA

>1157_S10_L001_R1_001.fastq_58_1a_14
CCCCAACAGCAGCGCTAGTAGCGGCTCAGCTACTCAGGGTCCCGCAAGCCATCTTGGACATGATCGCTGG
TGCCCACTGGGGAGTCCTAGCGGGCATAGCGTATTTCTCCATGGCGGGCAACTGGGCGAAGGTCCTGGTG
GTGCTATTGCTGTTTGCTGGCGTCGATGCGCAGACCTACACCACCGGGGGAAGTGCTGCTAGGAGCGTGG
CTGGATTCACCAGCCTCTTCACTCCGGGCGCCAAGCAGAATGTCCAGCTGATCA

>1157_S10_L001_R1_001.fastq_59_1a_14
CCCCAACAGCAGCGCTAGTAGCAGCTCAGCTACTCAGGGTCCCGCAAGCCATCTTGGACATGATCGCTGG
TGCCCACTGGGGAGTCCTAGCGGGCATAGCGTATTTCTCCATGGCGGGCAACTGGGCGAAGGTCCTGGTG
GTGCTATTGCTGTTTGCCGGCGTCGATGCGCATACCTACACCACCGGGGGAAGTGCTGCTAAGAGCGTGG
CCGGATTCACCAGCCTCTTCACTCCGGGCGCCAAGCAGAATGTCCAGCTGATCA

>1157_S10_L001_R1_001.fastq_60_1a_14
CCCCAACAGCAGCGCTAGTAGCGGCTCAGCTACTCAGGGTCCCGCAAGCCATCTTGGACATGATCGCTGG
TGCCCACTGGGGAGTCCTAGCGGGCATAGCGTATTTCTCCATGGCGGGCAACTGGGCGAAGGTCCTGGTA
GTGCTATTGCTGTTTGCCGGCGTCGATGCGCATACCTACACCACCGGGGGAAGTGCTGCTAAGAGCGTGG
CCGGATTCACCAGCCTCTTCACTCCGGGCGCCAAGCAGAATGTCCAGCTGATCA

>1157_S10_L001_R1_001.fastq_61_1a_14
CCCCAACAGCAGCGCTAGTAGCGGCTCAGCTACTCAGGGTCCCGCAAGCCATCTTGGACATGATCGCTGG
TGCCCACTGGGGAGTCCTAGCGGGCATAGCGTATTTCTCCATGGCGGGCAACTGGGCGAAGGTCCTGGTG
GTGCTGTTGCTGTTTGCCGGCGTCGATGCGCATACCTACACCACCGGGGGAAGTGCTGCTAAGAGCGTGG
CCGGATTCACCAGCCTCTTCACTCCGGGCGCCAAGCAGAATGTCCAGCTGATCA

>1157_S10_L001_R1_001.fastq_62_1a_14
CCCCAACAGCAGCGCTAGTAGCGGCTCAGCTACTCAGGGTCCCGCAAGCCATCTTGGACATGATCGCTGG
TGCCCACTGGGGAGTCCTAGCGGGCATAGCGTATTTCTCCATGGCGGGCAACTGGGCGAAGGTCCTGGTG
GTGCTATTGCTGTTTGCCGGCGTCGATGCGCAGACCTACACCACTGGGGGAAGTGCTGCTAGGAGCGTGG
CTGGATTCACCAGCCTCTTCACTCCGGGCGCCAAGCAGAATGTCCAGCTGATCA

>1157_S10_L001_R1_001.fastq_63_1a_14
CTCCAACAGCAGCGCTAGTAGCGGCTCAGCTACTCAGGGTCCCGCAAGCCATCTTGGACATGATCGCTGG
TGCCCACTGGGGAGTCCTAGCGGGCATAGCGTATTTCTCCATGGCGGGCAACTGGGCGAAGGTCCTGGTG
GTGCTATTGCTGTTTGCCGGCGTCGATGCGCAGACCTACACCACCGGGGGAAGTGCTGCTAGGAGCGTGG
CTGGATTCACCAGCCTCTTCACTCCGGGCGCCAAGCAGAATGTCCAGCTGATCA

>1157_S10_L001_R1_001.fastq_64_1a_13
CCCCAACAGCAGCGCTAGTAGCGGCTCAGCTACTCAGGGTCCCGCAAGCCATCTTGGACATGATCGCTGG
TGCCCACTGGGGAGTCCTAGCGGGCATAGCGTATTTCTCCATGGCGGGCAACTGGGCGAAGGTCCTGGTG
GTGCTATTGCTGTTTGCCGGCGTCGATGCGCAGACCTACACCACCGGGGGGAGTGCTGCTAGGAGCGTGG
CTGGATTCACCAGCCTCTTCACTCCGGGCGCCAAGCAGAATGTCCAGCTGATCA

>1157_S10_L001_R1_001.fastq_65_1a_13
CCCCAACAGCAGCGCTAGTAGCGGCTCAGCTACTCAGGGTCCCGCAAGCCATCTTGGACATGATCGCTGG
TGCCCACTGGGGAGTCCTAGCGGGCATAGCGTATTTCTCCATGGCGGGCAACTGGGCGAAGGTCCTGGTG
GTGCTACTGCTGTTTGCCGGCGTCGATGCGCAGACCTACACCACCGGGGGAAGTGCTGCTAGGAGCGTGG
CTGGATTCACCAGCCTCTTCACTCCGGGCGCCAAGCAGAATGTCCAGCTGATCA

>1157_S10_L001_R1_001.fastq_66_1a_13
CCCCAACAGCAGCGCTAGTAGCGGCTCAGCTACTCAGGGTCCCGCAAGCCATCTTGGACATGATCGCTGG
TGCCCACTGGGGAGTCCTAGCGGGCATAGCGTATTTCTCCATGGCGGGCAACTGGGCGAAGGTCCTGGTG
GTGCTATTGCTGTTTGCCGGCGTCGATGCGCGTACCTACACCACCGGGGGAAGTGCTGCTAAGAGCGTGG
CCGGATTCACCAGCCTCTTCACTCCGGGCGCCAAGCAGAATGTCCAGCTGATCA

>1157_S10_L001_R1_001.fastq_67_1a_13
CCCCAACAGCAGCGCTAGTAGCGGCTCAGCTACTCAGGGTCCCGCAAGCCATCTTGGACATGATCGCTGG
TGCCCACTGGGGGGTCCTAGCGGGCATAGCGTATTTCTCCATGGCGGGCAACTGGGCGAAGGTCCTGGTG
GTGCTATTGCTGTTTGCCGGCGTCGATGCGCAGACCTACACCACCGGGGGAAGTGCTGCTAGGAGCGTGG
CTGGATTCACCAGCCTCTTCACTCCGGGCGCCAAGCAGAATGTCCAGCTGATCA

>1157_S10_L001_R1_001.fastq_68_1a_13
CCCCAACAGCAGCGCTAGTAGCGGCTCAGCTACTCAGGGTCCCGCAAGCCATCCTGGACATGATCGCTGG
TGCCCACTGGGGAGTCCTAGCGGGCATAGCGTATTTCTCCATGGCGGGCAACTGGGCGAAGGTCCTGGTG
GTGCTATTGCTGTTTGCCGGCGTCGATGCGCAGACCTACACCACCGGGGGAAGTGCTGCTAGGAGCGTGG
CTGGATTCACCAGCCTCTTCACTCCGGGCGCCAAGCAGAATGTCCAGCTGATCA

>1157_S10_L001_R1_001.fastq_69_1a_13
CCCCAACAGCGGCGCTAGTAGCGGCTCAGCTACTCAGGGTCCCGCAAGCCATCTTGGACATGATCGCTGG
TGCCCACTGGGGAGTCCTAGCGGGCATAGCGTATTTCTCCATGGCGGGCAACTGGGCGAAGGTCCTGGTG
GTGCTATTGCTGTTTGCCGGCGTCGATGCGCAGACCTACACCACCGGGGGAAGTGCTGCTAGGAGCGTGG
CTGGATTCACCAGCCTCTTCACTCCGGGCGCCAAGCAGAATGTCCAGCTGATCA

>1157_S10_L001_R1_001.fastq_70_1a_13
CCCCAACAGCAGCGCTAGTAGCGGCTCAGCTACTCAGGGTCCCGCAAGCCATCTTGGACATGATCGCTGG
TGCCCACTGGGGAGTCCTAGCGGGCATAGCGTATTTCTCCATGGCGGGCAACTGGGCGAAGGTCCTGGTG
GTGCTATTGCTGTTTGCCGGCGTCGATGCGCATACCTACACCACCGGGGGAAGTGCTGCTAAGAGCGTGG
CCGGATTTACCAGCCTCTTCACTCCGGGCGCCAAGCAGAATGTCCAGCTGATCA

>1157_S10_L001_R1_001.fastq_71_1a_13
CCCCAACAGCAGCGCTAGTAGCGGCTCAGCTACTCAGGGTCCCGCAAGCCATCTTGGACATGATCGCTGG
TGCCCACTGGGGAGTCCTAGCGGGCATAGCGTATTTCTCCATGGTGGGCAACTGGGCGAAGGTCCTGGTG
GTGCTGTTGCTGTTTGCTGGCGTCGATGCACGTACCTACACCACCGGGGGAAGTGCTGCTAAGAGCGTGG
CTGGATTCACCAGCCTCTTCACTCCGGGCGCCAAGCAGAATGTCCAGCTGATCA

>1157_S10_L001_R1_001.fastq_72_1a_13
CCCCAACAGCAGCGCTAGTAGCGGCTCAGCTACTCAGGGTCCCGCAAGCCATCTTGGACATGATCGCTGG
TGCCCACTGGGGAGTCCTAGCGGGCATAGCGTATTTCTCCATGGCGGGCAACTGGGCGAAGGTCCTGGTG
GTGCTATTGCTGTTTGCCGGCGTCGATGCGCAGACCTACACTACCGGGGGAAGTGCTGCTAGGAGCGTGG
CTGGATTCACCAGCCTCTTCACTCCGGGCGCCAAGCAGAATGTCCAGCTGATCA

>1157_S10_L001_R1_001.fastq_73_1a_13
CCCCAACAGCAGCGCTAGTAGCGGCTCAGCTACTCAGGGTCCCGCAAGCCATCTTGGACATGATCGCTGG
TGCCCACTGGGGAGTCCTAGCGGGCATAGCGTATTTCTCCATGGTGGGCAACTGGGCGAAGGTCCTGGTG
GTGCTGTTGCTGTTTGCCGGCGTCGATGCGCATACCTACACCACCGGGGGAAGTGCTGCTAAGAGCGTGG
CCGGATTCACCAGCCTCTTCACTCCGGGCGCCAAGCAGAATGTCCAGCTGATCA

>1157_S10_L001_R1_001.fastq_74_1a_13
CCCCAACAGCAGCGCTAGTAGCGGCTCAGCTACTCAGGGTCCCGCAAGCCATCTTGGACATGATCGCTGG
CGCCCACTGGGGAGTCCTAGCGGGCATAGCGTATTTCTCCATGGCGGGCAACTGGGCGAAGGTCCTGGTG
GTGCTATTGCTGTTTGCCGGCGTCGATGCGCATACCTACACCACCGGGGGAAGTGCTGCTAAGAGCGTGG
CCGGATTCACCAGCCTCTTCACTCCGGGCGCCAAGCAGAATGTCCAGCTGATCA

>1157_S10_L001_R1_001.fastq_75_1a_13
CCCCAACAGCAGCGCTAGTAGCGGCTCAGCTACTCAGGGTCCCGCAAGCCATCTTGGACATGATCGCTGG
TGCCCACTGGGGAGTCCTAGCGGGCATAGCGTATTTCTCCATGGCGGGCAACTGGGCGAAGGTCCTGGTG
GTGCTATTGCTGTTTGCCGGCGTTGATGCGCAGACCTACACCACCGGGGGAAGTGCTGCTAGGAGCGTGG
CTGGATTCACCAGCCTCTTCACTCCGGGCGCCAAGCAGAATGTCCAGCTGATCA

>1157_S10_L001_R1_001.fastq_76_1a_13
CCCCAACAGCAGCGCTAGTAGCGGCTCAGCTACTCAGGGTCCCGCAAGCCATCTTGGACATGATCGCTGG
TGCCCACTGGGGAGTCCTAGCGGGCATAGCGTATTTCTCCATGGCGGGCAACTGGGCGAAGGTCCTGGTG
GTGCTATTGCTGTTTGCCGGCGTCGATGCGCATACCTACACCACCGGGGGAAGTGCTGCTAAGAGCGTGG
CCGGATTCACCAGCCTCTTCACTCCGGGTGCCAAGCAGAATGTCCAGCTGATCA

>1157_S10_L001_R1_001.fastq_77_1a_12
CCCCAACAGCAGCGCTAGTAGCGGCTCAGCTACTCAGAGTCCCGCAAGCCATCTTGGACATGATCGCTGG
TGCCCACTGGGGAGTCCTAGCGGGCATAGCGTATTTCTCCATGGCGGGCAACTGGGCGAAGGTCCTGGTG
GTGCTATTGCTGTTTGCCGGCGTCGATGCGCAGACCTACACCACCGGGGGAAGTGCTGCTAGGAGCGTGG
CTGGATTCACCAGCCTCTTCACTCCGGGCGCCAAGCAGAATGTCCAGCTGATCA

>1157_S10_L001_R1_001.fastq_78_1a_12
CCCCAACAGCAGCGCTAGTAGCGGCTCAGCTACTCAGGGTCCCGCAAGCCATCTTGGACATGATCGCTGG
TGCCCACTGGGGAGTCCTAGCGGGCATAGCGTATTTCTCCATGGCGGGCAACTGGGCGAAGGTCCTGGTG
GTGCTATTGCTGTTTGCCGGCGTCGATGCGCAGACCTATACCACCGGGGGAAGTGCTGCTAGGAGCGTGG
CTGGATTCACCAGCCTCTTCACTCCGGGCGCCAAGCAGAATGTCCAGCTGATCA

>1157_S10_L001_R1_001.fastq_79_1a_12
CCCCAACAGCAGCGCTAGTAGCGGCTCAGCTACTCAGGGTCCCGCAAGCCATCTTGGACATGATCGCTGG
TGCCCACTGGGGAGTCCTAGCGGGCATAGCGTATTTCTCCATGGCGGGCAACTGGGCGAAGGTCCTGGTG
GTGCTATTGCTGTTTGCCGGCGTCGATGCGCATACCTACACCACCGGGGGAAGTGCTGCTAAGAGCGTGG
CCGGGTTCACCAGCCTCTTCACTCCGGGCGCCAAGCAGAATGTCCAGCTGATCA

>1157_S10_L001_R1_001.fastq_80_1a_12
CCCCAACAGCAGCGCTAGTAGCGGCTCAGCTACTCAGGGTCCCGCAAGCCATCTTGGACATGATCGCTGG
TGCCCACTGGGGAGTCCTAGCGGGCATAGCGTATTTCTCCATGGCGGGCAACTGGGCGAAGGTCCTGGTG
GTGCTATTGCTGTTTGCCGGCGTTGATGCGCATACCTACACCACCGGGGGAAGTGCTGCTAAGAGCGTGG
CCGGATTCACCAGCCTCTTCACTCCGGGCGCCAAGCAGAATGTCCAGCTGATCA

>1157_S10_L001_R1_001.fastq_81_1a_12
CCCCAACAGCAGCGCTAGTAGCGGCTCAGCTACTCAGGGTCCCGCAAGCCATCTTGGACATGGTCGCTGG
TGCCCACTGGGGAGTCCTAGCGGGCATAGCGTATTTCTCCATGGCGGGCAACTGGGCGAAGGTCCTGGTG
GTGCTATTGCTGTTTGCCGGCGTCGATGCGCATACCTACACCACCGGGGGAAGTGCTGCTAAGAGCGTGG
CCGGATTCACCAGCCTCTTCACTCCGGGCGCCAAGCAGAATGTCCAGCTGATCA

>1157_S10_L001_R1_001.fastq_82_1a_12
CCCCAACGGCAGCGCTAGTAGCGGCTCAGCTACTCAGGGTCCCGCAAGCCATCTTGGACATGATCGCTGG
TGCCCACTGGGGAGTCCTAGCGGGCATAGCGTATTTCTCCATGGTGGGCAACTGGGCGAAGGTCCTGGTG
GTGCTGTTGCTGTTTGCCGGCGTCGATGCACGTACCTACACCACCGGGGGAAGTGCTGCTAAGAGCGTGG
CTGGATTCACCAGCCTCTTCACTCCGGGCGCCAAGCAGAATGTCCAGCTGATCA

>1157_S10_L001_R1_001.fastq_83_1a_12
CCCCAACAGCAGCGCTAGTAGCGGCTCAGCTACTCAGGGTCCCGCAAGCCATCTTGGACATGATCGCTGG
TGCCCACTGGGGAGTCCTAGCGGGCATAGCGTATTTCTCCATGGCGGGCAACTGGGCGAAGGTCCTGGTG
GTGTTATTGCTGTTTGCCGGCGTCGATGCGCATACCTACACCACCGGGGGAAGTGCTGCTAAGAGCGTGG
CCGGATTCACCAGCCTCTTCACTCCGGGCGCCAAGCAGAATGTCCAGCTGATCA

>1157_S10_L001_R1_001.fastq_84_1a_12
CCCCAACAGCAGCGCTAGTAGCGGCTCAGCTACTCAGGGTCCCGCAAGCCATCTTGGACATGATCGCTGG
TGCCCACTGGGGAGTCCTAGCGGGCATAGCGTATTTCTCCATGGCGGGCAACTGGGCGAAGGTCCTGGTG
GTGCTATTGCTGTTCGCCGGCGTCGATGCGCAGACCTACACCACCGGGGGAAGTGCTGCTAGGAGCGTGG
CTGGATTCACCAGCCTCTTCACTCCGGGCGCCAAGCAGAATGTCCAGCTGATCA

>1157_S10_L001_R1_001.fastq_85_1a_12
CCCCAACAGCAGCGCTAGTAGCGGCTCAGCTACTCAGGGTCCCGCAAGCCATCTTGGACATGATCGCTGG
TGCCCACTGGGGAGTCCTAGCGGGCATAGCGTATTTCTCCATGGCGGGCAACTGGGCAAAGGTCCTGGTC
GTGCTATTGCTGTTTGCCGGCGTCGATGCGCAAACCTACACCACCGGGGGAAGTGCTGCTAGGAGCGTGG
CTGGATTCACCAGCCTCTTCACTCCGGGCGCCAAGCAGAATGTCCAGCTGATCA

>1157_S10_L001_R1_001.fastq_86_1a_12
CCCCAACAGCAGCGCTAGTAGCGGCTCAGCTACTCAGGGTCCCGCAAGCCATCTTGGACATGATCGCTGG
TGCCCACTGGGGAGTCCTAGCGGGCATAGCGTATTTCTCCATGGCGGGCAACTGGGCGAAGGTCCTGGTG
GTGCTGTTGCTGTTTGCCGGCGTCGATGCGCAGACCTACACCACCGGGGGAAGTGCTGCTAGGAGCGTGG
CTGGATTCACCAGCCTCTTCACTCCGGGCGCCAAGCAGAATGTCCAGCTGATCA

>1157_S10_L001_R1_001.fastq_87_1a_12
CCCCAACAGCAGCGCTAGTAGCGGCTCAGCTACTCAGGGTCCCGCAAGCCATCTTGGACATGATCGCTGG
TGCCCACTGGGGAGTCCTAGCGGGCATAGCGTATTTCTCCATGGCGGGCAACTGGGCGAAGGTCCTGGTG
GTGCTATTGCTGTTTGCCGGCGTCGATGCGCACACCTACACCACCGGGGGAAGTGCTGCTAAGAGTGTGG
CTGGATTCACCAGCCTCTTCACTCCGGGCGCCAAGCAGAATGTCCAGCTGATCA

>1157_S10_L001_R1_001.fastq_88_1a_12
CCCCAACAGCAGCGCTAGTAGCGGCTCAGCTACTCAGGGTCCCGCAAGCCATCTTGGACATGATCGCTGG
TGCCCACTGGGGAGTCCTAGCGGGCATAGCGTATTTCTCCATGGCGGGCAACTGGGCGAAGGTCCTGGTG
GTGCTATTGTTGTTTGCCGGCGTCGATGCGCAGACCTACACCACCGGGGGAAGTGCTGCTAGGAGCGTGG
CTGGATTCACCAGCCTCTTCACTCCGGGCGCCAAGCAGAATGTCCAGCTGATCA

>1157_S10_L001_R1_001.fastq_89_1a_12
CCCCAACAGCAGCGCTAGTAGCGGCTCAGCTACTCAGGGTCCCGCAAGCCATCTTGGACATGATCGCTGG
TGCCCACTGGGGAGTCCTAGCGGGCATAGCGTATTTCTCCATGGCGGGCAACTGGGCGAAAGTCCTGGTG
GTGCTATTGCTGTTTGCCGGCGTCGATGCGCATACCTACACCACCGGGGGAAGTGCTGCTAAGAGCGTGG
CCGGATTCACCAGCCTCTTCACTCCGGGCGCCAAGCAGAATGTCCAGCTGATCA

>1157_S10_L001_R1_001.fastq_90_1a_11
CCCCAACAGCAGCGCTAGTAGCGGCTCAGCTACTCAGGGTCCCGCAAGCCATCTTGGACATGATCGCTGG
TGCCCACTGGGGAGTCCTAGCGGGCATAGCGTATTTCTCCATGGCGGGCAACTGGGCGAAAGTCCTGGTG
GTGCTATTGCTGTTTGCCGGCGTCGATGCGCAGACCTACACCACCGGGGGAAGTGCTGCTAGGAGCGTGG
CTGGATTCACCAGCCTCTTCACTCCGGGCGCCAAGCAGAATGTCCAGCTGATCA

>1157_S10_L001_R1_001.fastq_91_1a_11
CCCCAACAGCAGCGCTAGTAGCGGCTCAGCTACTCAGGGTCCCGCAAGCCATCTTGGACATGATCGCTGG
TGCCCACTGGGGAGTCCTAGCGGGCATAGCGTATTTCTCCATGGCGGGCAACTGGGCGAAAGTCCTGGTG
GTGCTATTGCTGTTTGCCGGCGTCGATGCGCACACCTACACCACCGGGGGAAGTGCTGCTAAGAGCGTGG
CCGGATTCACCAGCCTCTTCACTCCGGGCGCCAAGCAGAATGTCCAGCTGATCA

>1157_S10_L001_R1_001.fastq_92_1a_11
CCCCAACAGCAGCGCTAGTAGCGGCTCAGCTACTCAGGGTCCCGCAAGCCATCTTGGACATGATCGCTGG
TGCCCACTGGGGAGTCCTAGCGGGCATAGCGTATTTCTCCATGGCGGGCAACTGGGCGAAGGTCCTGGTG
GTGCTATTGCTATTTGCCGGCGTCGATGCGCAAACCTACACCACCGGGGGAAGTGCTGCTAGGAGCGTGG
CTGGATTCACCAGCCTCTTCACTCCGGGCGCCAAGCAGAATGTCCAGCTGATCA

>1157_S10_L001_R1_001.fastq_93_1a_11
CCCCAACAGCAGCGCTAGTAGCGGCTCAGCTGCTCAGGGTCCCGCAAGCCATCTTGGACATGATCGCTGG
TGCCCACTGGGGAGTCCTAGCGGGCATAGCGTATTTCTCCATGGCGGGCAACTGGGCGAAGGTCCTGGTG
GTGCTATTGCTGTTTGCCGGCGTCGATGCGCACACCTACACCACCGGGGGAAGTGCTGCTAAGAGCGTGG
CTGGATTCACCAGCCTCTTCACTCCGGGCGCCAAGCAGAATGTCCAGCTGATCA

>1157_S10_L001_R1_001.fastq_94_1a_11
CCCCAACAGCAGCGCTAGTAGCGGCTCAGCTACTCAGGGTCCCGCAAGCCATCTTGGACATGATCGCTGG
TGCCCACTGGGGAGTCCTAGCGGGCATAGCGTATTTCTCCATGGCGGGCAACTGGGCGAAGGTCCTGGTG
GTGCTATTGCTGTTTGCCGGCGTCGATGCGCATACCTACACCACCGGGGGAAGTGCTGCTAAGAGCGTGG
CCGGATTCACCAGCCTCTTTACTCCGGGCGCCAAGCAGAATGTCCAGCTGATCA

>1157_S10_L001_R1_001.fastq_95_1a_11
CCCCAACAGCAGCGCTAGTAGCGGCTCAGCTACTCAGGGTCCCGCAAGCCATCTTGGACATGATCGCTGG
TGCCCACTGGGGAGTCCTAGCGGGCATAGCGTATTTCTCCATGGCGGGCAACTGGGCGAAGGTCCTGGTG
GTGCTATTGCTGTTTGCCGGCGTCGATGCGCATACCTACACCACCGGGGGAAGTGCTGCTAAGAGCGTGG
CTGGATTCACCAGCCTCTTCACTCCGGGCGCTAAGCAGAATGTCCAGCTGATCA

>1157_S10_L001_R1_001.fastq_96_1a_11
CCCCAACAGCAGCGCTAGTAGCGGCTCAGCTACTCAGGGTCCCGCAAGCCATCTTGGACATGATCGCTGG
TGCCCACTGGGGAGTCCTAGCGGGCATAGCGTATTTCTCCATGGCGGGCAACTGGGCGAAGGTCCTGGTG
GTGCTATTGCTGTTTGCCGGCGTCGATGCGCATACCTACACCACCGGGGGAAGTGCTGCTAAGAGCGTGG
CCGGATTCACCAGCCTCTTCACTCCGGGCGCCAAGCAGAACGTCCAGCTGATCA

>1157_S10_L001_R1_001.fastq_97_1a_11
CCCCAACAGCAGCGCTAGTAGCGGCTCAGCTACTCAGGGTCCCGCAAGCCATCTTGGACATGATCGCTGG
TGCCCACTGGGGAGTCCTAGCGGGCATAGCGTATTTCTCCATGGTGGGCAACTGGGCGAAGGTCCTGGTG
GTGCTGTTGCTGTTTGCCGGCGTCGATGCACGTACCTACACCACCGGGGGAAGTGCTGCTAAGAGCGTGG
CTGGATTCACCAGCCTCTTCACCCCGGGCGCCAAGCAGAATGTCCAGCTGATCA

>1157_S10_L001_R1_001.fastq_98_1a_10
CCCCAACAGCAGCGCTGGTAGCGGCTCAGCTACTCAGGGTCCCGCAAGCCATCTTGGACATGATCGCTGG
TGCCCACTGGGGAGTCCTAGCGGGCATAGCGTATTTCTCCATGGCGGGCAACTGGGCGAAGGTCCTGGTG
GTGCTATTGCTGTTTGCCGGCGTCGATGCGCATACCTACACCACCGGGGGAAGTGCTGCTAAGAGCGTGG
CCGGATTCACCAGCCTCTTCACTCCGGGCGCCAAGCAGAATGTCCAGCTGATCA

>1157_S10_L001_R1_001.fastq_99_1a_10
CCCCAACAGCAGCGCTAGTAGCGGCTCAGCTACTCAGGGTCCCGCAAGCCATCTTGGACATGATCGCTGG
TGCCCACTGGGGAGTCCTAGCGGGCATAGCGTATTTCTCCATGGCGGGCAACTGGGCGAAGGTCCTGGTG
GTGCTATTGCTGTTTGCCGGCGTCGATGCGCATACCTATACCACCGGGGGAAGTGCTGCTAAGAGCGTGG
CCGGATTCACCAGCCTCTTCACTCCGGGCGCCAAGCAGAATGTCCAGCTGATCA

>1157_S10_L001_R1_001.fastq_100_1a_10
CCCCAACAGCAGCGCTAGTAGCGGCTCAGCTACTCAGGGTCCCGCAAGCCATCTTGGACATGATCGCTGG
TGCCCACTGGGGAGTCCTAGCGGGCATAGCGTATTTCTCCATGGCGGGCAACTGGGCGAAGGTCCTAGTG
GTGCTATTGCTGTTTGCCGGCGTCGATGCGCATACCTACACCACCGGGGGAAGTGCTGCTAAGAGCGTGG
CTGGATTCACCAGCCTCTTCACTCCGGGCGCCAAGCAGAATGTCCAGCTGATCA

>1157_S10_L001_R1_001.fastq_101_1a_10
CCCCAACAGCAGCACTAGTAGCGGCTCAGCTACTCAGGGTCCCGCAAGCCATCTTGGACATGATCGCTGG
TGCCCACTGGGGAGTCCTAGCGGGCATAGCGTATTTCTCCATGGCGGGCAACTGGGCGAAGGTCCTGGTG
GTGCTATTGCTGTTTGCCGGCGTCGATGCGCATACCTACACCACCGGGGGAAGTGCTGCTAAGAGCGTGG
CCGGATTCACCAGCCTCTTCACTCCGGGCGCCAAGCAGAATGTCCAGCTGATCA

>1157_S10_L001_R1_001.fastq_102_1a_10
CCCCAACAGCAGCGCTAGTAGCGGCTCAGCTACTCAGGGTCCCGCAAGCCATCTTGGACATGATCGCTGG
TGCCCACTGGGGAGTCCTAGCGGGCATAGCGTATTTCTCCATGGCGGGCAACTGGGCGAAGGTCCTGGTG
GTGCTATTGCTGTTTGCCGGCGTCGATGCGCAGACCTACACCACCGGGGGAAGTGCCGCTAGGAGCGTGG
CTGGATTCACCAGCCTCTTCACTCCGGGCGCCAAGCAGAATGTCCAGCTGATCA

>1157_S10_L001_R1_001.fastq_103_1a_10
CCCCAACAGCAGCGCTAGTAGCGGCTCAGCTACTCAGGGTCCCGCAAGCCATCTTGGACATGATCGCTGG
TGCCCACTGGGGAGTCCTAGCGGGCATAGCGTATTTCTCCATGGCGGGCAACTGGGCGAAGGTCCTGGTG
GTGCTATTGCTGTTTGCCGGCGTCGATGCGCGCACCTACACCACCGGGGGAAGTGCTGCTAAGAGCGTGG
CTGGATTCACCAGCCTCTTCACTCCGGGCGCCAAGCAGAATGTCCAGCTGATCA

>1157_S10_L001_R1_001.fastq_104_1a_10
CCCCAACAGCAGCGCTAGTAGCGGCTCAGCTACTCAGGGTCCCGCAAGCCATCTTGGACATGATCGCTGG
TGCCCACTGGGGAGTCCTAGCGGGCATAGCGTATTTCTCCATGGCGGGCAACTGGGCGAAGGTCCTGGTG
GTGCTATTGCTGTTTGCCGGCGTCGACGCGCACACCTACACCACCGGGGGAAGTGCTGCTAAGAGCGTGG
CTGGATTCACCAGCCTCTTCACTCCGGGCGCCAAGCAGAATGTCCAGCTGATCA

>1157_S10_L001_R1_001.fastq_105_1a_9
CCCCAACGGCAGCGCTAGTAGCGGCTCAGCTACTCAGGGTCCCGCAAGCCATCTTGGACATGATCGCTGG
TGCCCACTGGGGAGTCCTAGCGGGCATAGCGTATTTCTCCATGGCGGGCAACTGGGCGAAGGTCCTGGTG
GTGCTATTGCTGTTTGCCGGCGTCGATGCGCATACCTACACCACCGGGGGAAGTGCTGCTAAGAGCGTGG
CCGGATTCACCAGCCTCTTCACTCCGGGCGCCAAGCAGAATGTCCAGCTGATCA

>1157_S10_L001_R1_001.fastq_106_1a_9
CCCCAACAGCAGCGCTAGTAGCGGCTCAGCTACTCAGGGTCCCGCAAGCCATCTTGGACATGATCGCTGG
TGCCCACTGGGGAGTCCTAGCGGGCATAGCGTATTTCTCCATGGCGGGCAACTGGGCGAAGGTCCTGGTG
GTGCTATTGCTGTTTGCCGGCGTCGATGCGCAGACCTACACCACCGGGGGAAGTGCTGCTAGGAGCGTGG
CTGGATTCACCAGCCTCTTCACTCCGGGCGCTAAGCAGAATGTCCAGCTGATCA

>1157_S10_L001_R1_001.fastq_107_1a_9
CCCCAACAGCAGCGCTAGTAGCGGCTCAGCTACTCAGGGTCCCGCAAGCCATCTTGGACATGATCGCAGG
TGCCCACTGGGGAGTCCTAGCGGGCATAGCGTATTTCTCCATGGCGGGCAACTGGGCGAAGGTCCTGGTG
GTGCTATTGCTGTTTGCCGGCGTCGATGCGCATACCTACACCACCGGGGGAAGTGCTGCTAAGAGCGTGG
CCGGATTCACCAGCCTCTTCACTCCGGGCGCCAAGCAGAATGTCCAGCTGATCA

>1157_S10_L001_R1_001.fastq_108_1a_9
CCCCAACAGCAGCGCTAGTAGCGGCTCAGCTACTCAGGGTCCCGCAAGCCATCTTGGACATGATCGCTGG
TGCCCACTGGGGAGTCCTAGCGGGCATAGCATATTTCTCCATGGCGGGCAACTGGGCGAAGGTCCTGGTG
GTGCTATTGCTGTTTGCCGGCGTCGATGCGCAGACCTACACCACCGGGGGAAGTGCTGCTAGGAGCGTGG
CTGGATTCACCAGCCTCTTCACTCCGGGCGCCAAGCAGAATGTCCAGCTGATCA

>1157_S10_L001_R1_001.fastq_109_1a_9
CCCCAACAGCAGCGCTAGTAGCGGCTCAGCTACTCAGGGTCCCGCAAGCCATCTTGGACATGATCGCTGG
TGCCCACTGGGGAGTCCTAGCGGGCATAGCGTATTTCTCCATGGCGGGCAACTGGGCGAAGGTCCTGGTG
GTGCTATTGCTGTTTGCCGGCGTCGATGCGCATACCTACACCACCGGGGGAAGTGCCGCTAAGAGCGTGG
CCGGATTCACCAGCCTCTTCACTCCGGGCGCCAAGCAGAATGTCCAGCTGATCA

>1157_S10_L001_R1_001.fastq_110_1a_9
CCCCAACAGCAGCGCTAGTAGCGGCTCAGCTACTCAGGGTCCCGCAAGCCATCTTGGACATGATCGCTGG
TGCCCACTGGGGAGTCCTAGCGGGCATAGCGTATTTCTCCATGGCGGGCAACTGGGCGAAGGTCCTGGTG
GTGCTATTGCTGTTTGCCGGCGTCGATGCGCAGACCTACACCACCGGGGGAAGTGCTGCTAGGAGCGTGG
CTGGATTTACCAGCCTCTTCACTCCGGGCGCCAAGCAGAATGTCCAGCTGATCA

>1157_S10_L001_R1_001.fastq_111_1a_9
CTCCAACAGCAGCGCTAGTAGCGGCTCAGCTACTCAGGGTCCCGCAAGCCATCTTGGACATGATCGCTGG
TGCCCACTGGGGAGTCCTAGCGGGCATAGCGTATTTCTCCATGGCGGGCAACTGGGCGAAGGTCCTGGTG
GTGCTATTGCTGTTTGCCGGCGTCGATGCGCACACCTACACCACCGGGGGAAGTGCTGCTAAGAGCGTGG
CTGGATTCACCAGCCTCTTCACTCCGGGCGCCAAGCAGAATGTCCAGCTGATCA

>1157_S10_L001_R1_001.fastq_112_1a_9
CCCCAACAGCAGCGCTAGTAGCGGCTCAGCTACTCAGGGTCCCGCAAGCCATCTTGGACATGATCGCTGG
TGCCCACTGGGGAGTCCTAGCGGGCATAGCGTATTTCTCCATGGCGGGCAACTGGGCGAAGGTCCTGGTG
GTGCTATTGCTGTTTGCCGGCGTCGATGCGCAGACCTACACCACCGGGGGAAGTGCTGCTAGGAGCGTGG
CTGGTTTCACCAGCCTCTTCACTCCGGGCGCCAAGCAGAATGTCCAGCTGATCA

>1157_S10_L001_R1_001.fastq_113_1a_9
CCCCAACAGCAGCGCTAGTAGCGGCTCAGCTACTCAGGGTCCCGCAAGCCATCTTGGACATGATCGCTGG
TGCCCACTGGGGAGTCCTAGCGGGTATAGCGTATTTCTCCATGGCGGGCAACTGGGCGAAGGTCCTGGTG
GTGCTATTGCTGTTTGCCGGCGTCGATGCGCAGACCTACACCACCGGGGGAAGTGCTGCTAGGAGCGTGG
CTGGATTCACCAGCCTCTTCACTCCGGGCGCCAAGCAGAATGTCCAGCTGATCA

>1157_S10_L001_R1_001.fastq_114_1a_9
CCCCAACAGCAGCGCTAGTAGCGGCTCAGCTACTCAGGGTCCCGCAAGCCATCTTGGACATGATCGCTGG
TGCCCACTGGGGAGTCCTAGCGGGCATAGCGTATTTCTCCATGGCGGGCAACTGGGCGAAGGTCCTGGTG
GTGCTATTGCTGTTCGCCGGCGTCGATGCGCATACCTACACCACCGGGGGAAGTGCTGCTAAGAGCGTGG
CCGGATTCACCAGCCTCTTCACTCCGGGCGCCAAGCAGAATGTCCAGCTGATCA

>1157_S10_L001_R1_001.fastq_115_1a_9
CCCCAACAGCAGCGCTAGTAGCGGCTCAGCTACTCAGGGTCCCGCAAGCCATCTTGGACATGATCGCTGG
TGCCCACTGGGGAGTCCTAGCGGGCATAGCGTATTTCTCCATGGCGGGCAACTGGGCGAAGGTCCTGGTG
GTGCTATTGCTGTTTGCCGGCGTCGATGCGCATACCTACACCACCGGGGGAAGTGCTGCTAAGAGCGTGG
CCGGATTCACCAGCCTCTTCACTCCGGGCGCCAAGCAAAATGTCCAGCTGATCA

>1157_S10_L001_R1_001.fastq_116_1a_9
CCCCAACAGCAGCGCTAGTAGCGGCTCAGCTACTCAGGGTCCCGCAAGCCATCTTGGACATGATCGCTGG
TGCCCACTGGGGAGTCCTAGCGGGCATGGCGTATTTCTCCATGGCGGGCAACTGGGCGAAGGTCCTGGTG
GTGCTATTGCTGTTTGCCGGCGTCGATGCGCAGACCTACACCACCGGGGGAAGTGCTGCTAGGAGCGTGG
CTGGATTCACCAGCCTCTTCACTCCGGGCGCCAAGCAGAATGTCCAGCTGATCA

>1157_S10_L001_R1_001.fastq_117_1a_9
CCCCAACAGCAGCGCTAGTAGCGGCTCAGCTACTCAGGGTCCCGCAAGCCATCTTGGACATGATCGCTGG
CGCCCACTGGGGAGTCCTAGCGGGCATAGCGTATTTCTCCATGGCGGGCAACTGGGCGAAGGTCCTGGTG
GTGCTATTGCTGTTTGCCGGCGTCGATGCGCACACCTACACCACCGGGGGAAGTGCTGCTAAGAGCGTGG
CTGGATTCACCAGCCTCTTCACTCCGGGCGCCAAGCAGAATGTCCAGCTGATCA

>1157_S10_L001_R1_001.fastq_118_1a_9
CCCCAACAGCAGCGCTAGTAGCGGCTCAACTACTCAGGGTCCCGCAAGCCATCTTGGACATGATCGCTGG
TGCCCACTGGGGAGTCCTAGCGGGCATAGCGTATTTCTCCATGGCGGGCAACTGGGCGAAGGTCCTGGTG
GTGCTATTGCTGTTTGCCGGCGTCGATGCGCAGACCTACACCACCGGGGGAAGTGCTGCTAGGAGCGTGG
CTGGATTCACCAGCCTCTTCACTCCGGGCGCCAAGCAGAATGTCCAGCTGATCA

>1157_S10_L001_R1_001.fastq_119_1a_9
CCCCAACAGCAGCGCTAGTAGCGGCTCAGCTACTCAGGGTCCCGCAAGCCATCTTGGACATGATCGCTGG
TGCCCACTGGGGAGTCCTAGCGGGCATAGCGTATTTCTCCATGGCGGGCAACTGGGCGAAGGTCCTAGTG
GTGCTATTGCTGTTTGCCGGCGTCGATGCGCACACCTACACCACCGGGGGAAGTGCTGCTAAGAGCGTGG
CTGGATTCACCAGCCTCTTCACTCCGGGCGCCAAGCAGAATGTCCAGCTGATCA

>1157_S10_L001_R1_001.fastq_120_1a_9
CCCCAACAGCAGCGCTAGTAGCGGCTCAGCTACTCAGGGTCCCGCAAGCCATCTTGGACATGATCGCTGG
TGCCCACTGGGGAGTCCTAGCGGGCATAGCGTATTTCTCCATGGCGGGCAACTGGGCGAAGGTCCTGGTG
GTGCTATTGCTGTTTGCCGGCGTCGATGCGCACACCTACACCACCGGGGGAAGTGCTGCTAAGAGCGTGG
CTGGGTTCACCAGCCTCTTCACTCCGGGCGCCAAGCAGAATGTCCAGCTGATCA

>1157_S10_L001_R1_001.fastq_121_1a_9
CCCCAACAGCAGCGCTAGTAGCGGCTCAGCTACTCAGGGTCCCGCAAGCCATCTTGGACATGATCGCTGG
TGCCCACTGGGGAGTCCTAGCGGGCATAGCGTATTTCTCCATGGCGGGCAACTGGGCGAAGGTCCTGGTG
GTGCTATTGCTGTTTGCCGGCGTCGATGCGCAGACCTACACCACCGGGGGAAGTGCTGCTAGGGGCGTGG
CTGGATTCACCAGCCTCTTCACTCCGGGCGCCAAGCAGAATGTCCAGCTGATCA

>1157_S10_L001_R1_001.fastq_122_1a_9
CCCCAACAGCAGCGCTAGTAGCGGCTCAGCTACTCAGGGTCCCGCAAGCCATCTTGGACATGATCGCTGG
TGCCCACTGGGGAGTCCTAGCGGGCATAGCGTATTTCTCCATGGCGGGCAACTGGGCGAAGGTCCTGGTG
GTGCTATTGCTGTTTGCCGGCGTCGATGCGCAGACCTACACCACCGGGGGAAGTGCTGCTAGGAGCGTGG
CTGGATTCACCAGCCTCTTCACTCCGGGTGCCAAGCAGAATGTCCAGCTGATCA

>1157_S10_L001_R1_001.fastq_123_1a_9
CCCCAACAGCAGCGCTAGTAGCGGCTCAGCTACTCAGGGTCCCGCAAGCCATCTTGGACATGATCGCTGG
TGCCCACTGGGGAGTCCTAGCGGGCATAGCGTATTTCTCCATGGCGGGCAACTGGGCGAAGGTCCTGGTG
GTGCTGTTGCTGTTTGCCGGCGTCGATGCGCACACCTACACCACCGGGGGAAGTGCTGCTAAGAGCGTGG
CTGGATTCACCAGCCTCTTCACTCCGGGCGCCAAGCAGAATGTCCAGCTGATCA

>1157_S10_L001_R1_001.fastq_124_1a_9
CCCCAACAGCAGCGCTAGTAGCGGCTCAGCTACTCAGGGTCCCGCAAGCCATCTTGGACATGATCGCTGG
TGCCCACTGGGGAGTCCTAGCGGGCATAGCGTATTTCTCCATGGCGGGCAACTGGGCGAAGGTCCTGGTG
GTGCTATTGCTGTTTGCCGGCGTCGATGCGCAGACCTACACCACCGGGGGAAGTGCTGCTAGGAGCGTGG
CTGGATTCACCAGCCTCTTCACTCCAGGCGCCAAGCAGAATGTCCAGCTGATCA

>1157_S10_L001_R1_001.fastq_125_1a_9
CCCCGACAGCAGCGCTAGTAGCGGCTCAGCTACTCAGGGTCCCGCAAGCCATCTTGGACATGATCGCTGG
TGCCCACTGGGGAGTCCTAGCGGGCATAGCGTATTTCTCCATGGCGGGCAACTGGGCGAAGGTCCTGGTG
GTGCTATTGCTGTTTGCCGGCGTCGATGCGCATACCTACACCACCGGGGGAAGTGCTGCTAAGAGCGTGG
CCGGATTCACCAGCCTCTTCACTCCGGGCGCCAAGCAGAATGTCCAGCTGATCA

>1157_S10_L001_R1_001.fastq_126_1a_8
CCCCAACAGCAGCGCTAGTAGCGGCTCAGCTACTCAGGGTCCCGCAGGCCATCTTGGACATGATCGCTGG
TGCCCACTGGGGAGTCCTAGCGGGCATAGCGTATTTCTCCATGGCGGGCAACTGGGCGAAGGTCCTGGTG
GTGCTATTGCTGTTTGCCGGCGTCGATGCGCAGACCTACACCACCGGGGGAAGTGCTGCTAGGAGCGTGG
CTGGATTCACCAGCCTCTTCACTCCGGGCGCCAAGCAGAATGTCCAGCTGATCA

>1157_S10_L001_R1_001.fastq_127_1a_8
CCCCAACAGCAGCGCTAGTAGCGGCTCAGCTACTCAGGGTCCCGCAAGCCATCTTGGACATGATCGCTGG
TGCCCACTGGGGAGTCCTAGCGGGCATAGCGTATTTCTCCATGGCGGGCAACTGGGCGAAGGTCCTGGTG
GTGCTATTGCTGTTTGCCGGCGTCGATGCGCAGACCTACACCACCGGGGGAAGTGCTGCTAGGAGCGCGG
CTGGATTCACCAGCCTCTTCACTCCGGGCGCCAAGCAGAATGTCCAGCTGATCA

>1157_S10_L001_R1_001.fastq_128_1a_8
CCCCAACAGCAGCGCTAGTAGCGGCTCAGCTACTCAGGGTCCCGCAAGCCATCCTGGACATGATCGCTGG
TGCCCACTGGGGAGTCCTAGCGGGCATAGCGTATTTCTCCATGGCGGGCAACTGGGCGAAGGTCCTGGTG
GTGCTATTGCTGTTTGCCGGCGTCGATGCGCATACCTACACCACCGGGGGAAGTGCTGCTAAGAGCGTGG
CCGGATTCACCAGCCTCTTCACTCCGGGCGCCAAGCAGAATGTCCAGCTGATCA

>1157_S10_L001_R1_001.fastq_129_1a_8
CCCCAACAGCAGCGCTAGTAGCGGCTCAGCTACTCAGGGTCCCGCAAGCCATCTTGGACATGATCGCTGG
TGCCCACTGGGGAGTCCTAGCGGGCATAGCGTATTTCTCCATGGCGGGCAACTGGGCAAAGGTCCTGGTG
GTGCTATTGCTGTTTGCCGGCGTCGATGCGCATACCTACACCACCGGGGGAAGTGCTGCTAAGAGCGTGG
CTGGATTCACCAGCCTCTTCACTCCGGGCGCCAAGCAGAATGTCCAGCTGATCA

>1157_S10_L001_R1_001.fastq_130_1a_8
CCCCAACAGCAGCGCTAGTAGCGGCTCAGCTACTCAGGGTCCCGCAAGCCATCTTGGACATGATCGCTGG
TGCCCACTGGGGAGTCCTAGCGGGCATAGCGTATTTCTCCATGGCGGGCAACTGGGCGAAGGTCCTGGTG
GTGCTATTGCTGTTTGCCGGCGTCGATGCGCATACCTACACCACCGGGGGAAGTGCTGCTAAGAGCGTGG
CCGGATTCACCAGCCTCTTCACTCCGGGCGCTAAGCAGAATGTCCAGCTGATCA

>1157_S10_L001_R1_001.fastq_131_1a_8
CCCCAACAGCAGCGCTAGTAGCGGCTCAGCTACTCAGGGTCCCGCAAGCCATCTTGGACATGATCGCTGG
TGCCCACTGGGGAGTCCTAGCGGGCATAGCGTATTTCTCCATGGCGGGCAACTGGGCGAAGGTCCTGGTA
GTGCTATTGCTGTTTGCCGGCGTCGATGCGCACACCTACACCACCGGGGGAAGTGCTGCTAAGAGCGTGG
CTGGATTCACCAGCCTCTTCACTCCGGGCGCCAAGCAGAATGTCCAGCTGATCA

>1157_S10_L001_R1_001.fastq_132_1a_8
CCCCAACAGCAGCGCTAGTAGCGGCTCAGCTACTCAGGGTCCCGCAAGCCATCTTGGACATGATCGCTGG
TGCCCACTGGGGAGTCCTAGCGGGCATAGCGTATTTCTCCATGGCGGGCAACTGGGCGAAGGTCCTGGTG
GTGCTATTGCTGTTTGCCGGCGTCGATGCGCATACCTACACCACCGGGGGAAGTGCTGCTAAGAGCGTGG
CCGGATTCACCAGCCTCTTCACTCCGGGCGCCAAGCAGGATGTCCAGCTGATCA

>1157_S10_L001_R1_001.fastq_133_1a_8
CCCCAACAGCAGCGCTAGTAGCGGCTCAGCTACTCAGGGTCCCGCAAGCCATCTTGGACATGATCGCTGG
TGCCCACTGGGGAGTCCTAGCGGGCATAGCGTATTTCTCCATGGTGGGCAACTGGGCGAAGGTCCTGGTG
GTGCTGTTGCTGTTTGCCGGCGTCGATGCGCAGACCTACACCACCGGGGGAAGTGCTGCTAGGAGCGTGG
CTGGATTCACCAGCCTCTTCACTCCGGGCGCCAAGCAGAATGTCCAGCTGATCA

>1157_S10_L001_R1_001.fastq_134_1a_8
CCCCAACAGCAGCGCTAGTAGCGGCTCAGCTACTCAGGGTCCCGCAAGCCATCTTGGACATGATCGCTGG
TGCCCACTGGGGAGTCCTAGCGGGCATAGCGTATTTCTCCATGGCGGGCAACTGGGCGGAGGTCCTGGTG
GTGCTATTGCTGTTTGCCGGCGTCGATGCGCATACCTACACCACCGGGGGAAGTGCTGCTAAGAGCGTGG
CCGGATTCACCAGCCTCTTCACTCCGGGCGCCAAGCAGAATGTCCAGCTGATCA

>1157_S10_L001_R1_001.fastq_135_1a_8
CCCCAACAGCAGCGCTAGTAGCGGCTCAGCTACTCAGGGTCCCGCAAGCCATCTTGGACATGATCGCTGG
TGCCCACTGGGGAGTCCTAGCGGGCATAGCGTATTTCTCCATGGCGGGCAACTGGGCGAAAGTCCTGGTG
GTGCTATTGCTGTTTGCCGGCGTCGATGCGCATACCTACACCACCGGGGGAAGTGCTGCTAAGAGCGTGG
CTGGATTCACCAGCCTCTTCACTCCGGGCGCCAAGCAGAATGTCCAGCTGATCA

>1157_S10_L001_R1_001.fastq_136_1a_8
CCCCAACAGCAGCGCTAGTAGCGGCTCAGCTACTCAGGGTCCCGCAAGCCATCTTGGACATGATCGCTGG
TGCCCACTGGGGAGTCCTAGCGGGCATAGCGTATTTCTCCATGGCGGGCAACTGGGCGAAGGTCCTGGTG
GTGCTATTGCTGTTTGCCGGCGTCGATGCGCATACCTACACCACCGGGGGAAGTGCTGCTAAGAGCGTGG
CCGGACTCACCAGCCTCTTCACTCCGGGCGCCAAGCAGAATGTCCAGCTGATCA

>1157_S10_L001_R1_001.fastq_137_1a_8
CCCCAACAGCAGCGCTAGTAGCGGCTCAGCTACTCAGGGTCCCGCAAGCCATCTTGGACATGATCGCTGG
TGCCCACTGGGGAGTCCTAGCGGGCATAGCGTATTTCTCCATGGCGGGCAACTGGGCGAAGGTCCTGGTG
GTGCTATTGCTGTTTGCCGGCGTCGATGCGCAGACCTACACCACCGGGGGAAGTGCTGCTAGGAGCGTGG
CTGGATTCACCAGCCTCTTCACTCCGGGCGCCAAGCAGAATGTCCAGTTGATCA

>1157_S10_L001_R1_001.fastq_138_1a_8
CCCCAACAGCAGCGCTAGTAGCGGCTCAGCTACTCAGGGTCCCGCAAGCCATCTTGGACATGATCGCTGG
TGCCCACTGGGGAGTCCTAGCGGGCATAGCGTATTTCTCCATGGTGGGCAACTGGGCGAAGGTCCTGGTG
GTGCTGTTGCTGTTTGCCGGCGTCGATGCACGTACCTACACCACCGGGGGAAGTGCTGCTAAGAGCGTGG
CTGGATTTACCAGCCTCTTCACTCCGGGCGCCAAGCAGAATGTCCAGCTGATCA

>1157_S10_L001_R1_001.fastq_139_1a_8
CCCCAACAGCAGCGCTAGTAGCGGCTCAGCTACTCAGGGTCCCGCAAGCCATCTTGGACATGATCGCTGG
TGCCCACTGGGGAGTCCTAGCGGGCATAGCGTATTTCTCCATGGCGGGCAACTGGGCGAAGGTCCTGGTG
GTGCTATTGCTGTTTGCCGGCGTCGATGCGCAGACCTACACCACCGGGGGAAGTGCTGCTAGGAGCGTGG
CTGGATTCACCAGCCTCTTCACTCCGGGCGCCAAGCAGGATGTCCAGCTGATCA

>1157_S10_L001_R1_001.fastq_140_1a_8
CCCCAACAGCAGCGCTAGTAGCGGCTCAGCTACTCAGGGTCCCGCAAGCCATCTTGGACATGATCGCTGG
TGCCCACTGGGGAGTCCTAGCGGGCATAGCGTATTTCTCCATGGCGGGCAACTGGGCGAAGGTCCTGGTG
GTGCTATTGCTGTTTGCCGGCGTCGATGCGCATACCTACACCACCGGAGGAAGTGCTGCTAAGAGCGTGG
CCGGATTCACCAGCCTCTTCACTCCGGGCGCCAAGCAGAATGTCCAGCTGATCA

>1157_S10_L001_R1_001.fastq_141_1a_8
CCCCAACAGCAGCGCTAGTAGCGGCTCAGCTACTCAGGGTCCCGCAAGCCATCTTGGACATGATCGCTGG
TGCCCACTGGGGAGTCCTAGCGGGCATAGCGTATTTCTCCATGGCGGGCAACTGGGCGAAGGTCCTGGTG
GTGTTATTGCTGTTTGCCGGCGTCGATGCGCACACCTACACCACCGGGGGAAGTGCTGCTAAGAGCGTGG
CTGCATTCACCAGCCTCTTCACTCCGGGCGCCAAGCAGAATGTCCAGCTGATCA

>1157_S10_L001_R1_001.fastq_142_1a_8
CCCCAACTGCAGCGCTAGTAGCGGCTCAGCTACTCAGGGTCCCGCAAGCCATCTTGGACATGATCGCTGG
TGCCCACTGGGGAGTCCTAGCGGGCATAGCGTATTTCTCCATGGCGGGCAACTGGGCGAAGGTCCTGGTG
GTGCTATTGCTGTTTGCCGGCGTCGATGCGCAGACCTACACCACCGGGGGAAGTGCTGCTAGGAGCGTGG
CTGGATTCACCAGCCTCTTCACTCCGGGCGCCAAGCAGAATGTCCAGCTGATCA

>1157_S10_L001_R1_001.fastq_143_1a_8
CCCCAACAGCAGCGCTAGTAGCGGCTCAGCTACTCAGGGTCCCGCAAGCCATCTTGGACATGATCGCTGG
TGCCCACTGGGGAGTCCTAGCGGGCATAGCGTATTTCTCCATGGCGGGCAACTGGGCGAAGGTCCTGGTG
GTGCTATTGCTGTTTGCCGGCGTCGATGCGCATACCTACACCACCGGGGGAAGTGCTGCTAAGAGTGTGG
CCGGATTCACCAGCCTCTTCACTCCGGGCGCCAAGCAGAATGTCCAGCTGATCA

>1157_S10_L001_R1_001.fastq_144_1a_8
ACCCAACAGCAGCGCTAGTAGCGGCTCAGCTACTCAGGGTCCCGCAAGCCATCTTGGACATGATCGCTGG
TGCCCACTGGGGAGTCCTAGCGGGCATAGCGTATTTCTCCATGGCGGGCAACTGGGCGAAGGTCCTGGTG
GTGCTATTGCTGTTTGCCGGCGTCGATGCGCAGACCTACACCACCGGGGGAAGTGCTGCTAGGAGCGTGG
CTGGATTCACCAGCCTCTTCACTCCGGGCGCCAAGCAGAATGTCCAGCTGATCA

>1157_S10_L001_R1_001.fastq_145_1a_8
CCCCAACAGCGGCGCTAGTAGCGGCTCAGCTACTCAGGGTCCCGCAAGCCATCTTGGACATGATCGCTGG
TGCCCACTGGGGAGTCCTAGCGGGCATAGCGTATTTCTCCATGGTGGGCAACTGGGCGAAGGTCCTGGTG
GTGCTGTTGCTGTTTGCCGGCGTCGATGCACGTACCTACACCACCGGGGGAAGTGCTGCTAAGAGCGTGG
CTGGATTCACCAGCCTCTTCACTCCGGGCGCCAAGCAGAATGTCCAGCTGATCA

>1157_S10_L001_R1_001.fastq_146_1a_8
CCCCAACAGCAGCGCTAGTAGCGGCTCAGCTACTCAGGGTCCCGCAAGCCATCTTGGACATGATCGCCGG
TGCCCACTGGGGAGTCCTAGCGGGCATAGCGTATTTCTCCATGGCGGGCAACTGGGCGAAGGTCCTGGTG
GTGCTATTGCTGTTTGCCGGCGTCGATGCGCAGACCTACACCACCGGGGGAAGTGCTGCTAGGAGCGTGG
CTGGATTCACCAGCCTCTTCACTCCGGGCGCCAAGCAGAATGTCCAGCTGATCA

>1157_S10_L001_R1_001.fastq_147_1a_8
CCCCAACAGCAGCGCTAGTAGCGGCTCAGCTACTCAGGGTCCCGCAAGCCATCTTGGACATGATCGCTGG
TGCCCACTGGGGAGTCCTAGCGGGCATAGCGTATTTTTCCATGGCGGGCAACTGGGCGAAGGTCCTGGTG
GTGCTATTGCTGTTTGCCGGCGTCGATGCGCAGACCTACACCACCGGGGGAAGTGCTGCTAGGAGCGTGG
CTGGATTCACCAGCCTCTTCACTCCGGGCGCCAAGCAGAATGTCCAGCTGATCA

>1157_S10_L001_R1_001.fastq_148_1a_8
CCCCAACAGCAGCGCTAGTAGCGGCTCAGCTACTCAGGGTCCCGCAAGCCATCTTGGACATGATCGCTGG
TGCCCACTGGGGAGTCCTAGCGGGCATAGCGTATTTCTCCATGGCGGGCAACTGGGCGAAGGTCCTGGTG
GTGCTATTGCTGTTTGCCGGCGTCGATGCGCATACCTACACCACCGGGGGAAGTGCTGCTAAGAGCGTGG
CCGGATTCACCAGCCTTTTCACTCCGGGCGCCAAGCAGAATGTCCAGCTGATCA

>1157_S10_L001_R1_001.fastq_149_1a_8
CCCCAACAGCAGCGCTAGTAGCGGCTCAGCTACTCAGGGTCCCGCAAGCCATCTTGGACATGATCGCTGG
TGCCCACTGGGGAGTCCTAGCGGGCATAGCGTATTTCTCCATGGCGGGCAACTGGGCGAAGGTCCTGGTG
GTGCTATTGCTGTTTGCCGGCGTCGATGCGCAGACCTACACCACCGGGGGAAGTGCTGCTAGGAGCGTGG
CTGGATTCACCAGCCTCTTCGCTCCGGGCGCCAAGCAGAATGTCCAGCTGATCA

>1157_S10_L001_R1_001.fastq_150_1a_8
CCCCAACAGCAGCGCTAGTAGCGGCTCAGCTACTCAGGGTCCCGCAAGCCATCTTGGACATGATCGCTGG
TGCCCACTGGGGAGTCCTAGCGGGCATAGCGTATTTCTCCATGGCGGGCAACTGGGCGAAGGTCCTGGTG
GTGCTATTGCTGTTTGCCGGCGTCGATGCGCATACCTACACCACCGGGGGAAGTGCTGCTAAGAGCGTGG
CCGGATTCACCAGCCCCTTCACTCCGGGCGCCAAGCAGAATGTCCAGCTGATCA

>1157_S10_L001_R1_001.fastq_151_1a_7
CCCCAACAGCAGCGCTAGTAGCGGCTCAGCTACTCAGGGTCCCGCAAGCCATCTTGGACATGATCGCTGG
TGCCCACTGGGGAGTCCTAGCGGGCATAGCGTATTTCTCCATGGCGGGCAACTGGGCGAAGGTCCTGGTG
GTGCTATTGCTGTTTGCCGGCGTCGATGCGCATACCTACACCACCGGGGGAAGTGCTGCCAAGAGCGTGG
CCGGATTCACCAGCCTCTTCACTCCGGGCGCCAAGCAGAATGTCCAGCTGATCA

>1157_S10_L001_R1_001.fastq_152_1a_7
CCCCAACAGCAGCGCTAGTAGCGGCTCAGCTACTCAGGGTCCCGCAAGCCATCTTGGACATGATCGCTGG
TGCCCACTGGGGAGTCCTAGCGGGCATAGCGTATTTCTCCATGGCGGGCAACTGGGCGAAGGTCCTGGTG
GTGCTATTGCTGTTTGCCGGCGTCGATGCGCATACCTACACCACCGGGGGAAGTGCTGCTAAGAGCGTGG
CCGGATTCACCAGCCTCTTCACTCCAGGCGCCAAGCAGAATGTCCAGCTGATCA

>1157_S10_L001_R1_001.fastq_153_1a_7
CCCCAACAGCAGCGCTAGTAGCGGCTCAGCTACTCAGGGTCCCGCAAGCCATCTTGGACATGATCGCTGG
TGCCCACTGGGGAGTCCTAGCGGGCATAGCGTATTTCTCCATGGCGGGCAACTGGGCGAAGGTCCTGGTG
GTGCTATTGCTGCTTGCCGGCGTCGATGCGCATACCTACACCACCGGGGGAAGTGCTGCTAAGAGCGTGG
CCGGATTCACCAGCCTCTTCACTCCGGGCGCCAAGCAGAATGTCCAGCTGATCA

>1157_S10_L001_R1_001.fastq_154_1a_7
CCCCAACAGCAGCGCTAGTAGCGGCTCAGCTACTCAGGGTCCCGCAAGCCATCTTGGACATGATCGCTGG
TGCCCACTGGGGAGTCCTAGCGGGCATAGCGTATTTCTCCATGGCGGGCAACCGGGCGAAGGTCCTGGTG
GTGCTATTGCTGTTTGCCGGCGTCGATGCGCATACCTACACCACCGGGGGAAGTGCTGCTAAGAGCGTGG
CCGGATTCACCAGCCTCTTCACTCCGGGCGCCAAGCAGAATGTCCAGCTGATCA

>1157_S10_L001_R1_001.fastq_155_1a_7
CCCCAACAGCAGCGCTAGTAGCGGCTCAGCTACTCAGGGTCCCGCAAGCCATCTTGGACATGATTGCTGG
TGCCCACTGGGGAGTCCTAGCGGGCATAGCGTATTTCTCCATGGCGGGCAACTGGGCGAAGGTCCTGGTG
GTGCTATTGCTGTTTGCCGGCGTCGATGCGCAGACCTACACCACCGGGGGAAGTGCTGCTAGGAGCGTGG
CTGGATTCACCAGCCTCTTCACTCCGGGCGCCAAGCAGAATGTCCAGCTGATCA

>1157_S10_L001_R1_001.fastq_156_1a_7
CCCCAACAGCAGCGCTAGTAGCGGCTCAGCTACTCAGGGTCCCGCAAGCCATCTTGGACATGATCGCTGG
TGCCCACTGGGGAGTCCTAGCGGGCATAGCGTACTTCTCCATGGCGGGCAACTGGGCGAAGGTCCTGGTG
GTGCTATTGCTGTTTGCCGGCGTCGATGCGCATACCTACACCACCGGGGGAAGTGCTGCTAAGAGCGTGG
CCGGATTCACCAGCCTCTTCACTCCGGGCGCCAAGCAGAATGTCCAGCTGATCA

>1157_S10_L001_R1_001.fastq_157_1a_7
CCCCAACAGCAGCGCTAGTAGCGGCTCAGCTACTCAGGGTCCCGCAAGCCATCTTGGACATGATCGCTGG
TGCCCACTGGGGAGTCCTAGCGGGCATAGCGTATTTTTCCATGGCGGGCAACTGGGCGAAGGTCCTGGTG
GTGCTATTGCTGTTTGCCGGCGTCGATGCGCACACCTACACCACCGGGGGAAGTGCTGCTAAGAGCGTGG
CTGGATTCACCAGCCTCTTCACTCCGGGCGCCAAGCAGAATGTCCAGCTGATCA

>1157_S10_L001_R1_001.fastq_158_1a_7
CCCCAACAGCAGCGCTAGTAGCGGCTCAGCTACTCAGGGTCCCGCAAGCCATCTTGGACATGATCGCTGG
TGCCCACTGGGGAGTCCTAGCGGGCATAGCGTATTTCTCCATGGCGGGCAACTGGGCGAAGGTCCTGGTG
GTGCTATTGCTGTTTGCCGGCGTCGATGCGCACACCTACACCACCGGGGGAAGCGCTGCTAAGAGCGTGG
CTGGATTCACCAGCCTCTTCACTCCGGGCGCCAAGCAGAATGTCCAGCTGATCA

>1157_S10_L001_R1_001.fastq_159_1a_7
CCCCAACAGCAGCGCTAGTAGCGGCTCAGCTACTCAGGGTCCCGCAGGCCATCTTGGACATGATCGCTGG
TGCCCACTGGGGAGTCCTAGCGGGCATAGCGTATTTCTCCATGGCGGGCAACTGGGCGAAGGTCCTGGTG
GTGCTATTGCTGTTTGCCGGCGTCGATGCGCATACCTACACCACCGGGGGAAGTGCTGCTAAGAGCGTGG
CCGGATTCACCAGCCTCTTCACTCCGGGCGCCAAGCAGAATGTCCAGCTGATCA

>1157_S10_L001_R1_001.fastq_160_1a_7
CCCCAACAGCAGCGCTAGTAGCGGCTCAGCTACTCAGGGTCCCGCAAGCCATCTTGGACATGATCGCTGG
TGCCCACTGGGGAGTCCTAGCGGGCATAGCGTATTTCTCCATGGCGGGCAACTGGGCGAAGGTCCTGGTG
GTGCTATTGCTGTTTGCCGGCGTCGATGCGCACACCTACACCACCGGGGGAAGTGCTGCTAAGAGCGTGG
CTGGATTCACCAGCCTCTTCACTCCAGGCGCCAAGCAGAATGTCCAGCTGATCA

>1157_S10_L001_R1_001.fastq_161_1a_7
CCCCAACAGCAGCGCTAGTAGCGGCTCAGCTACTCAGGGTCCCGCAAGCCATCTTGGACATGATCGCTGG
TGCCCACTGGGGAGTCCTAGCGGGCATAGCGTATTTCTCCATGGCGGGCAACTGGGCGAAGGTCCTGGTG
GTGCTATTGCTGTTTGCCGGCGTCGATGCGCATACCTACACCACCGGGGCAAGTGCTGCTCAGAGCGTGG
CTGCATTCACCGGCTTCTTCACTCCGGGCGCCAAGCAGAATGTCCAGCTGATCA

>1157_S10_L001_R1_001.fastq_162_1a_7
CCCCAACAGCAGCGCTAGTAGCGGCTCAGCTACTCAGGGTCCCGCAAGCCATCTTGGACATGATCGCTGG
TGCCCACTGGGGAGTCCTAGCGGGCATAGCGTATTTCTCCATGGCGGGCAACTGGGCGAAGGTCCTGGTG
GTACTATTGCTGTTTGCCGGCGTCGATGCGCAGACCTACACCACCGGGGGAAGTGCTGCTAGGAGCGTGG
CTGGATTCACCAGCCTCTTCACTCCGGGCGCCAAGCAGAATGTCCAGCTGATCA

>1157_S10_L001_R1_001.fastq_163_1a_7
CCCCAACAGCAGCGCTAGTAGCGGCTCAGCTACTCAGGGTCCCGCAAGCCACCTTGGACATGATCGCTGG
TGCCCACTGGGGAGTCCTAGCGGGCATAGCGTATTTCTCCATGGCGGGCAACTGGGCGAAGGTCCTGGTG
GTGCTATTGCTGTTTGCCGGCGTCGATGCGCAGACCTACACCACCGGGGGAAGTGCTGCTAGGAGCGTGG
CTGGATTCACCAGCCTCTTCACTCCGGGCGCCAAGCAGAATGTCCAGCTGATCA

>1157_S10_L001_R1_001.fastq_164_1a_7
CCCCAACAGCAGCACTAGTAGCGGCTCAGCTACTCAGGGTCCCGCAAGCCATCTTGGACATGATCGCTGG
TGCCCACTGGGGAGTCCTAGCGGGCATAGCGTATTTCTCCATGGCGGGCAACTGGGCGAAGGTCCTGGTG
GTGCTATTGCTGTTTGCCGGCGTCGATGCGCAGACCTACACCACCGGGGGAAGTGCTGCTAGGAGCGTGG
CTGGATTCACCAGCCTCTTCACTCCGGGCGCCAAGCAGAATGTCCAGCTGATCA

>1157_S10_L001_R1_001.fastq_165_1a_7
CCCCAACAGCAGCGCTAGTAGCGGCTCAGCTACTCAGGGTCCCGCAAGCCATCTTGGACATGATCGCTGG
TGCCCACTGGGGAGTCCTAGCGGGCATAGCGTATTTCTCCATGGCGGGCAACTGGGCGAAGGCCCTGGTG
GTGCTATTGCTGTTTGCCGGCGTCGATGCGCATACCTACACCACCGGGGGAAGTGCTGCTAAGAGCGTGG
CCGGATTCACCAGCCTCTTCACTCCGGGCGCCAAGCAGAATGTCCAGCTGATCA

>1157_S10_L001_R1_001.fastq_166_1a_7
CCCCAACAGCAGCGCTGGTAGCGGCTCAGCTACTCAGGGTCCCGCAAGCCATCTTGGACATGATCGCTGG
TGCCCACTGGGGAGTCCTAGCGGGCATAGCGTATTTCTCCATGGCGGGCAACTGGGCGAAGGTCCTGGTG
GTGCTATTGCTGTTTGCCGGCGTCGATGCGCACACCTACACCACCGGGGGAAGTGCTGCTAAGAGCGTGG
CTGGATTCACCAGCCTCTTCACTCCGGGCGCCAAGCAGAATGTCCAGCTGATCA

>1157_S10_L001_R1_001.fastq_167_1a_7
CCCCAACAGCAGCGCTAGTAGCGGCTCAGCTACTCAGGGTCCCGCAAGCCATCTTGGACATGATCGCTGG
TGCCCACTGGGGAGTCCTAGCAGGCATAGCGTATTTCTCCATGGCGGGCAACTGGGCGAAGGTCCTGGTG
GTGCTATTGCTGTTTGCCGGCGTCGATGCGCACACCTACACCACCGGGGGAAGTGCTGCTAAGAGCGTGG
CTGGATTCACCAGCCTCTTCACTCCGGGCGCCAAGCAGAATGTCCAGCTGATCA

>1157_S10_L001_R1_001.fastq_168_1a_7
CCCCAACAGCAGCGCTAGTAGCGGCTCAGCTACTCAGGGTCCCGCAAGCCATCTTGGACATGATCGCTGG
TGCCCACTGGGGAGTCCTAGCGGGCGTAGCGTATTTCTCCATGGCGGGCAACTGGGCAAAGGTCCTGGTG
GTGCTATTGCTGTTTGCCGGCGTCGATGCGCAGACCTACACCACCGGGGGAAGTGCTGCTAAGAGCGTGG
CTGGATTCACCAGCCTCTTCACTCCGGGCGCCAAGCAGAATGTCCAGCTGATCA

>1157_S10_L001_R1_001.fastq_169_1a_7
CCCCAACAGCAGCGCTAGTAGCGGCTCAGCTACTCAGGGTCCCGCAAGCCATCTTGGACATGATCGCTGG
TGCCCACTGGGGAGTCCTAGCGGGCATAGCGTATTTCTCCATGGCGGGCAACTGGGCGAAGGTCCTGGTG
GTGCTATTGCTGTTTGCCGGCGTCGATGCGCATACCTACACCACCGGGGGAAGTGCTGCTAAGAGCGTGG
CCGGATTCACTAGCCTCTTCACTCCGGGCGCCAAGCAGAATGTCCAGCTGATCA

>1157_S10_L001_R1_001.fastq_170_1a_7
CCCCAACAGCAGCGCTAGTAGCGGCTCAGCTACTCAGGGTCCCGCAAGCCATCTTGGACATGATCGCTGG
TGCCCACTGGGGAGTCCTAGCGGGCATAGCGTATTTCTCCATGGCGGGCAACTGGGCGAAGGTCCTGGTG
GTGCTATTGCTGTTTGCCGGCGTCGATGCGCACACCTACACCACCGGGGGAAGTGCTGCTAAGGGCGTGG
CTGGATTCACCAGCCTCTTCACTCCGGGCGCCAAGCAGAATGTCCAGCTGATCA

>1157_S10_L001_R1_001.fastq_171_1a_7
CCCCAACAGCAGCGCTAGTAGCGGCTCAGCTACTCAGGGTCCCGCAAGCCATCTTGGACATGATCGCTGG
TGCCCACTGGGGAGTCCTAGCGGGCATAGCGTATTTCTCCATGGCGGGCAACTGGGCGAAGGTCCTGGTG
GTGCTATTGCTGTTTGCCGGCGTCGATGCACATACCTACACCACCGGGGGAAGTGCTGCTAAGAGCGTGG
CCGGATTCACCAGCCTCTTCACTCCGGGCGCCAAGCAGAATGTCCAGCTGATCA

>1157_S10_L001_R1_001.fastq_172_1a_7
CCCCAACAGCAGCGCTAGTAGCGGCTCAGCTACTCAGGGTCCCGCAAGCCATCTTGGACATGATCGCTGG
TGCCCACTGGGGAGTCCTAGCGGGCATAGCGTATTTCTCCATGGCGGGCAACTGGGCGAAAGTCCTGGTG
GTGCTATTGCTGTTTGCCGGCGTCGATGCGCACACCTACACCACCGGGGGAAGTGCTGCTAGGAGCGTGG
CTGGATTCACCAGCCTCTTCACTCCGGGCGCCAAGCAGAATGTCCAGCTGATCA

>1157_S10_L001_R1_001.fastq_173_1a_7
CCCCAACAGCAGCGCTAGTAGCGGCTCAGCTACTCAGGGTCCCGCAAGCCATCTTGGACATGATCGCTGG
CGCCCACTGGGGAGTCCTAGCGGGCATAGCGTATTTCTCCATGGTGGGCAACTGGGCGAAGGTCCTGGTG
GTGCTGTTGCTGTTTGCCGGCGTCGATGCACGTACCTACACCACCGGGGGAAGTGCTGCTAAGAGCGTGG
CTGGATTCACCAGCCTCTTCACTCCGGGCGCCAAGCAGAATGTCCAGCTGATCA

>1157_S10_L001_R1_001.fastq_174_1a_7
CCCCAACAGCAGCGCTAGTAGCGGCTCAGCTACTCAGGGCCCCGCAAGCCATCTTGGACATGATCGCTGG
TGCCCACTGGGGAGTCCTAGCGGGCATAGCGTATTTCTCCATGGCGGGCAACTGGGCGAAGGTCCTGGTG
GTGCTATTGCTGTTTGCCGGCGTCGATGCGCAGACCTACACCACCGGGGGAAGTGCTGCTAGGAGCGTGG
CTGGATTCACCAGCCTCTTCACTCCGGGCGCCAAGCAGAATGTCCAGCTGATCA

>1157_S10_L001_R1_001.fastq_175_1a_7
CCCCAACAGCAGCGCTAGTAGCGGCTCAGCTACTCAGGGTCCCGCAAGCCATCTTGGACATGATCGCTGG
TGCCCACTGGGGAGTCCTAGCGGGCATAGCGTATTTCTCCATGGCGGGCAACTGGGCGAAGGTCCTGGTG
GTGCTATTGCTGTTTGCCGGCGTCGATGCGCACACCTACACCACCGGGGGAAGTGCTGCTAAGAGCGTGG
CTGGATTCACCAGCCTCTTCACTCCGGGTGCCAAGCAGAATGTCCAGCTGATCA

>1157_S10_L001_R1_001.fastq_176_1a_7
CCCCAACAGCAGCGCTAGTAGCGGCTCAGCTACTCAGGGTCCCGCAAGCCATCTTGGACATGATCGCTGG
TGCCCACTGGGGAGTCCTAGCGGGCATAGCGTATTTCTCCATGGCGGGCAACTGGGCGAAGGTCCTGGTG
GTGCTATTGCTGTTTGCCGGCGTCGATGCGCATACCTACACCACCGGGGGAAGCGCTGCTAAGAGCGTGG
CCGGATTCACCAGCCTCTTCACTCCGGGCGCCAAGCAGAATGTCCAGCTGATCA

>1157_S10_L001_R1_001.fastq_177_1a_7
CCCCAACAGCAGCGCTAGTAGCGGCTCAGCTACTCAGGGTCCCGCAAGCCATCTTGGACATGATCGCTGG
TGCCCACTGGGGAGTCCTAGCGGGCATAGCGTATTTCTCCATGGCGGGCAACTGGGCGAAGGTCCTGGTG
GTGCTATTGCTGTTCGCCGGCGTCGATGCGCAAACCTACACCACCGGGGGAAGTGCTGCTAAGAGCGTGG
CTGGATTCACCAGCCTCTTCACTCCGGGCGCCAAGCAGAATGTCCAGCTGATCA

>1157_S10_L001_R1_001.fastq_178_1a_6
CCCCAACAGCAGCGCTAGTAGCGGCTCAGCTACTCAGGGTCCCGCAAGCCATCTTGGACATGATCGCTGG
TGCCCACTGGGGAGTCCTAGCGGGCATAGCGTATTTCTCCATGGCGGGCAACTGGGCGAAGGTCCTGGTG
GTGCTATTGCTGTTTGCCGGCGTCGATGCGCAGACCTACACCACCGGGGGAAGTGCTGCTAGGAGCGGGG
CTGGATTCACCAGCCTCTTCACTCCGGGCGCCAAGCAGAATGTCCAGCTGATCA

>1157_S10_L001_R1_001.fastq_179_1a_6
CCCCGACAGCAGCGCTAGTAGCGGCTCAGCTACTCAGGGTCCCGCAAGCCATCTTGGACATGATCGCTGG
TGCCCACTGGGGAGTCCTAGCGGGCATAGCGTATTTCTCCATGGCGGGCAACTGGGCGAAGGTCCTGGTG
GTGCTATTGCTGTTTGCCGGCGTCGATGCGCAGACCTACACCACCGGGGGAAGTGCTGCTAGGAGCGTGG
CTGGATTCACCAGCCTCTTCACTCCGGGCGCCAAGCAGAATGTCCAGCTGATCA

>1157_S10_L001_R1_001.fastq_180_1a_6
CCCCAACAGCAGCGCTAGTAGCGGCTCAGCTACTCAGGGTCCCGCAAGCCATCTTGGACATGATCGCTGG
TGCCCACTGGGGAGTCCTAGCGGGCATAGCGTATTTCTCCATGGCGGGCAACTGGGCGAAGGTCCTGGTG
GTGCTATTGCTGTTTGCCGGCGTCGATGCGCATACCTACACCACCGGGGGAAGTGCTGCTAAGAGCGTGG
CCGGATTCGCCAGCCTCTTCACTCCGGGCGCCAAGCAGAATGTCCAGCTGATCA

>1157_S10_L001_R1_001.fastq_181_1a_6
CCCCAACAGCAGCGCTAGTAGCGGCTCAGCTACTCAGGGTCCCGCAAGCCATCTTGGACGTGATCGCTGG
TGCCCACTGGGGAGTCCTAGCGGGCATAGCGTATTTCTCCATGGCGGGCAACTGGGCGAAGGTCCTGGTG
GTGCTATTGCTGTTTGCCGGCGTCGATGCGCAGACCTACACCACCGGGGGAAGTGCTGCTAGGAGCGTGG
CTGGATTCACCAGCCTCTTCACTCCGGGCGCCAAGCAGAATGTCCAGCTGATCA

>1157_S10_L001_R1_001.fastq_182_1a_6
CCCCAACAGCAGCGCTAGTAGCGGCTCAGCTACTCAGGGTCCCGCAAGCCATCTTGGACATGATCGCTGG
TGCCCACTGGGGAGTCCTAGCGGGCATAGCGTATTTCTCCATGGCGGGCAACTGGGCGAAGGTCCTGGTG
GTGCTATTGCTGTTTGCCGGCGTCGATGCGCATACCTACACCACCGGGGGAAGTGCTGCTAAGAGCGTGG
CCGGATTCACCAGCCTCTTCACTCCGGGCGCCAAGCAGAATGTCCAGCTGATTA

>1157_S10_L001_R1_001.fastq_183_1a_6
CCCCAACAGCAGCGCTAGTAGCGGCTCAGCCACTCAGGGTCCCGCAAGCCATCTTGGACATGATCGCTGG
TGCCCACTGGGGAGTCCTAGCGGGCATAGCGTATTTCTCCATGGCGGGCAACTGGGCGAAGGTCCTGGTG
GTGCTATTGCTGTTTGCCGGCGTCGATGCGCAGACCTACACCACCGGGGGAAGTGCTGCTAGGAGCGTGG
CTGGATTCACCAGCCTCTTCACTCCGGGCGCCAAGCAGAATGTCCAGCTGATCA

>1157_S10_L001_R1_001.fastq_184_1a_6
CCCCAACAGCAGCGCTAGTAGCGGCTCAGCTACTCAGGGTCCCGCAAGCCATCTTGGACATGATCGCTGG
TGCCCACTGGGGAGTCCTAGCGGGCATAGCGTATTTCTCCATGGCGGGCAACTGGGCGAAGGTCCTGGTG
GTGCTATTGCTGTTTGCCGGCGTCGATGCGCATACCTACACCACCGGGGGAAGTGTTGCTAAGAGCGTGG
CCGGATTCACCAGCCTCTTCACTCCGGGCGCCAAGCAGAATGTCCAGCTGATCA

>1157_S10_L001_R1_001.fastq_185_1a_6
CCCCAACAGCAGCGCTAGTAGCGGCTCAGCTACTCAGGGTCCCGCAAGCCATCTTGGACATGATCGCTGG
TGCCCACTGGGGAGTTCTAGCGGGCATAGCGTATTTCTCCATGGCGGGCAACTGGGCGAAGGTCCTGGTG
GTGCTATTGCTGTTTGCCGGCGTCGATGCGCACACCTACACCACCGGGGGAAGTGCTGCTAAGAGCGTGG
CTGGATTCACCAGCCTCTTCACTCCGGGCGCCAAGCAGAATGTCCAGCTGATCA

>1157_S10_L001_R1_001.fastq_186_1a_6
CCCCAACAGCAGCGCTAGTAGCGGCTCAGCTACTTAGGGTCCCGCAAGCCATCTTGGACATGATCGCTGG
TGCCCACTGGGGAGTCCTAGCGGGCATAGCGTATTTCTCCATGGCGGGCAACTGGGCGAAGGTCCTGGTG
GTGCTATTGCTGTTTGCCGGCGTCGATGCGCATACCTACACCACCGGGGGAAGTGCTGCTAAGAGCGTGG
CCGGATTCACCAGCCTCTTCACTCCGGGCGCCAAGCAGAATGTCCAGCTGATCA

>1157_S10_L001_R1_001.fastq_187_1a_6
CCCCAACAGCAGCGCTAGTAGCGGCTCAGCTACTCAGGGTCCCGCAAGCCATCTTGGACATGATCGCTGG
TGCCCACTGGGGAGTCCTAGCGGGCATAGCGTATTTCTCCATGGCGGGCAACTGGGCGAAGGTCCTGGTG
GTGCTATTGCTGTTTGCCGGCGTCGATGCGCATACCTACACCACCGGGGGAAGTGCTGCTAAGAGCGCGG
CCGGATTCACCAGCCTCTTCACTCCGGGCGCCAAGCAGAATGTCCAGCTGATCA

>1157_S10_L001_R1_001.fastq_188_1a_6
CCCCAACAGCAGCGCTAGTAGCGGCTCAGCTACTCAGGGTCCCGCAAGCCATCTTGGACATGATCGCTGG
TGCCCACTGGGGAGTCCTAGCGGGCATAGCGTATTTCTCCATGGTGGGCAACTGGGCGAAGGTCCTGGTG
GTGCTGTTGCTGTTTGCCGGCGTCGATGCACGCACCTACACCACCGGGGGAAGTGCTGCTAAGAGCGTGG
CTGGATTCACCAGCCTCTTCACTCCGGGCGCCAAGCAGAATGTCCAGCTGATCA

>1157_S10_L001_R1_001.fastq_189_1a_6
CCCCAACAGCAGCGCTAGTAGCGGCTCAGCTACTCAGGGTCCCGCAAGCCATCTTGGACATGATCGCTGG
TGCCCACTGGGGAGTCCTAGCGGGCATAGCGTATTTCTCCATGGCGGGCAACTGGGCGAAGGTCCTGGTG
GTGCTATTGCTGTTTGCTGGCGTCGATGCGCACACCTACACCACCGGGGGAAGTGCTGCTAAGAGCGTGG
CTGGATTCACCAGCCTCTTCACTCCGGGCGCCAAGCAGAATGTCCAGCTGATCA

>1157_S10_L001_R1_001.fastq_190_1a_6
CCCCAACAGCAGCGCTAGTAGCGGCTCAGCTACTCAGGGTCCCGCAAGCCATCTTGGACATGATCGCTGG
TGCCCACTGGGGAGTCCTAGCGGGCATAGCGTATTTCTCCATGGCGGGCAACTGGGCGAAGGTCCCGGTG
GTGCTATTGCTGTTTGCCGGCGTCGATGCGCAGACCTACACCACCGGGGGAAGTGCTGCTAGGAGCGTGG
CTGGATTCACCAGCCTCTTCACTCCGGGCGCCAAGCAGAATGTCCAGCTGATCA

>1157_S10_L001_R1_001.fastq_191_1a_6
CCCCAACAGCAGCGCTAGTAGCGGCTCAGCTACTCAGGGTCCCGCAAGCCATCTTGGACATGATCGCTGG
TGCCCACTGGGGAGTCCTAGCGGGCATAGCGTATTTCTCCATGGCGGGCAACTGGGCGAAGGTCCTGGGG
GTGCTATTGCTGTTTGCCGGCGTCGATGCGCATACCTACACCACCGGGGGAAGTGCTGCTAAGAGCGTGG
CCGGATTCACCAGCCTCTTCACTCCGGGCGCCAAGCAGAATGTCCAGCTGATCA

>1157_S10_L001_R1_001.fastq_192_1a_6
CCCCAACAGCAGCGCTAGTAGCGGCTCAGCTACTCAGGGTCCCGCAAGCCATCTTGGACATGATCGCTGG
TGCCCACTGGGGAGTCCTAGCGGGCATAGCGTATTTCTCCATGGCGGGCAACTGGGCGAAGGTCCTGGTG
GTGCTATTGCTGTTTGCCGGCGTCGATGCGCAGACCTACACCACCGGGGGAAGTGCTGCTAGGAGCGTGG
CTGGATTCACTAGCCTCTTCACTCCGGGCGCCAAGCAGAATGTCCAGCTGATCA

>1157_S10_L001_R1_001.fastq_193_1a_6
CCCCAACAGCAGCGCTAGTAACGGCTCAGCTACTCAGGGTCCCGCAAGCCATCTTGGACATGATCGCTGG
TGCCCACTGGGGAGTCCTAGCGGGCATAGCGTATTTCTCCATGGCGGGCAACTGGGCGAAGGTCCTGGTG
GTGCTATTGCTGTTTGCCGGCGTCGATGCGCATACCTACACCACCGGGGGAAGTGCTGCTAAGAGCGTGG
CCGGATTCACCAGCCTCTTCACTCCGGGCGCCAAGCAGAATGTCCAGCTGATCA

>1157_S10_L001_R1_001.fastq_194_1a_6
CCCCAACAGCAGCGCTAGTAGCGGCTCAGCTACTCAGGGTCCCGCAAGCCATCTTGGACATGATCGCTGG
TGCCCACTGGGGAGTCCTAGCGGGCATAGCATATTTCTCCATGGCGGGCAACTGGGCGAAAGTCCTGGTG
GTGCTATTGCTGTTTGCCGGCGTCGATGCGCACACCTACACCACCGGGGGAAGTGCTGCTAAGAGCGTGG
CTGGATTCACCAGCCTCTTCACTCCGGGCGCCAAGCAGAATGTCCAGCTGATCA

>1157_S10_L001_R1_001.fastq_195_1a_6
CCCCAACAGCAGCGCTAGTAGCGGCTCAGCTACTCAGGGTCCCGCAAGCCATCTTGGACATGATCGCTGG
TGCCCACTGGGGAGTCCTAGCGGGCATAGCGTATTTCTCCATGGCGGGCAACTGGGCGAAGGTCTTGGTG
GTGCTATTGCTGTTTGCCGGCGTCGATGCGCACACCTACACCACCGGGGGAAGTGCTGCTAAGAGCGTGG
CTGGATTCACCAGCCTCTTCACTCCGGGCGCCAAGCAGAATGTCCAGCTGATCA

>1157_S10_L001_R1_001.fastq_196_1a_6
CCCCAACAGCAGCGCTAGTAGCGGCTCAGCTACTCAGGGTCCCGCAAGCCATCTTGGACATGATCGCTGG
TGCCCACTGGGGAGTCCTAGCGGGCATAGCGTATTTCTCCATGGCGGGCAACTGGGCGAAGGTCCTGGTG
GTGCTATTGCTGTTTGCCGGCGTCGATGCGCACACCTACACCACCGGGGGAAGTGCTGCTAAGAGCGTGG
CTGGATTCACCAGCCTCTTCACTCCGGGCGCCAAGCAGAATGTCCAGCTGGTCA

>1157_S10_L001_R1_001.fastq_197_1a_6
CCCCAACAGCAGCGCTAGTAGCGGCTCAGCTACTCAGGGTCCCGCAAGCCATCTTGGACATGATCGCTGG
TGCCCACTGGGGAGTCCTAGCGGGCATAGCGTATTTCTCCATGGTGGGCAACTGGGCGAAGGTCCTGGTG
GTGCTGTTGCTGTTTGCCGGCGTCGATGCGCGTACCTACACCACCGGGGGAAGTGCTGCTAAGAGCGTGG
CTGGATTCACCAGCCTCTTCACTCCGGGCGCCAAGCAGAATGTCCAGCTGATCA

>1157_S10_L001_R1_001.fastq_198_1a_6
CCCCAACAGCAGCGCTAGTAGCGGCTCAGCTACTCAGGGTCCCGCAAGCCATCTTGGACATGATCGCTGG
TGCCCACTGGGGAGTCCTAGCGGGCATAGCGTATTTCTCCATGGCGGGCAACTGGGCGAAGGTCCTGGTG
GTGCTATTGCTGTTTGCCGGCGTCGATGCGCACACCTACACTACCGGGGGAAGTGCTGCTAAGAGCGTGG
CTGGATTCACCAGCCTCTTCACTCCGGGCGCCAAGCAGAATGTCCAGCTGATCA

>1157_S10_L001_R1_001.fastq_199_1a_6
CTCCAACAGCAGCGCTAGTAGCGGCTCAGCTACTCAGGGTCCCGCAAGCCATCTTGGACATGATCGCTGG
TGCCCACTGGGGAGTCCTAGCGGGCATAGCGTATTTCTCCATGGCGGGCAACTGGGCGAAGGTCCTGGTG
GTGCTATTGCTGTTTGCCGGCGTCGATGCGCATACCTACACCACCGGGGGAAGTGCTGCTAAGAGCGTGG
CCGGATTCACCAGCCTCTTCACTCCGGGCGCCAAGCAGAATGTCCAGCTGATCA

>1157_S10_L001_R1_001.fastq_200_1a_6
CCCCAACAGCAGCGCTAGTAGCGGCTCAGCTACTCAGGGTCCCGCAAGCCGTCTTGGACATGATCGCTGG
TGCCCACTGGGGAGTCCTAGCGGGCATAGCGTATTTCTCCATGGCGGGCAACTGGGCGAAGGTCCTGGTG
GTGCTATTGCTGTTTGCCGGCGTCGATGCGCATACCTACACCACCGGGGGAAGTGCTGCTAAGAGCGTGG
CCGGATTCACCAGCCTCTTCACTCCGGGCGCCAAGCAGAATGTCCAGCTGATCA

>1157_S10_L001_R1_001.fastq_201_1a_6
CCCCAACAGCAGCGCTAGTAGCGGCTCAGCTACTCAGGGTCCCGCAAGCCATCTTGGACATGATCGCTGG
TGCCCACTGGGGAGTCCTAGCGGGCATAGCGTATTTCTCCATGGCGGGCAACTGGGCGAAGGTCCTGGTG
GTGCTATTGCTGTTCGCCGGCGTCGATGCGCATACCTACACCACCGGGGGAAGTGCTGCTAAGAGCGTGG
CTGGATTCACCAGCCTCTTCACTCCGGGCGCCAAGCAGAATGTCCAGCTGATCA

>1157_S10_L001_R1_001.fastq_202_1a_6
CCCCAACAGCAGCGCTAGTAGCGGCTCAGCTACTCAGGGTCCCGCAAGCCATCTTGGACATGATCGCTGG
TGCCCACTGGGGAGTCCTAGCGGGCATAGCGTATTTCTCCATGGCGGGCAACTGGGCGAAGGTCCTGGTG
GTGCTATTGCTGTTTGCCGGCGTCGATGCGCAGACCTACGCCACCGGGGGAAGTGCTGCTAGGAGCGTGG
CTGGATTCACCAGCCTCTTCACTCCGGGCGCCAAGCAGAATGTCCAGCTGATCA

>1157_S10_L001_R1_001.fastq_203_1a_6
CCCCAACAGCAGCGCTAGTAGCGGCTCAGCTACTCAGGGTCCCGCAAGCCATCTTGGACATGATCGCTGG
TGCCCACTGGGGAGTCCTAGCGGGCATAGCGTATTTCTCCATGGCGGGCAACTGGGCGAAGGTCCTGGTG
GTGCTATTGCTGTTTGCCGGCGTTGATGCGCATACCTACACCACCGGGGGAAGTGCTGCTAAGAGCGTGG
CTGGATTCACCAGCCTCTTCACTCCGGGCGCCAAGCAGAATGTCCAGCTGATCA

>1157_S10_L001_R1_001.fastq_204_1a_6
CCCCAACAGCAGCGCTAGTAGCGGCTCAGCTACTCAGGGTCCCGCAAGCCATCTTGGACATGATCGCTGG
TGCCCACTGGGGGGTCCTAGCGGGCATAGCGTATTTCTCCATGGCGGGCAACTGGGCGAAGGTCCTGGTG
GTGCTATTGCTGTTTGCCGGCGTCGATGCGCACACCTACACCACCGGGGGAAGTGCTGCTAAGAGCGTGG
CTGGATTCACCAGCCTCTTCACTCCGGGCGCCAAGCAGAATGTCCAGCTGATCA

>1157_S10_L001_R1_001.fastq_205_1a_6
CCCCGACAGCAGCGCTAGTAGCGGCTCAGCTACTCAGGGTCCCGCAAGCCATCTTGGACATGATCGCTGG
TGCCCACTGGGGAGTCCTAGCGGGCATAGCGTATTTCTCCATGGCGGGCAACTGGGCGAAGGTCCTGGTG
GTGCTATTGCTGTTTGCCGGCGTCGATGCGCACACCTACACCACCGGGGGAAGTGCTGCTAAGAGCGTGG
CTGGATTCACCAGCCTCTTCACTCCGGGCGCCAAGCAGAATGTCCAGCTGATCA

>1157_S10_L001_R1_001.fastq_206_1a_6
CCCCAACAGCGGCGCTAGTAGCGGCTCAGCTACTCAGGGTCCCGCAAGCCATCTTGGACATGATCGCTGG
TGCCCACTGGGGAGTCCTAGCGGGCATAGCGTATTTCTCCATGGCGGGCAACTGGGCGAAGGTCCTGGTG
GTGCTATTGCTGTTTGCCGGCGTCGATGCGCACACCTACACCACCGGGGGAAGTGCTGCTAAGAGCGTGG
CTGGATTCACCAGCCTCTTCACTCCGGGCGCCAAGCAGAATGTCCAGCTGATCA

>1157_S10_L001_R1_001.fastq_207_1a_6
CCCCAACAGCAGCGCTAGTAGCGGCTCAGCTACTCAGGGTCCCGCAAGCCATCTTGGACATGATCGCTGG
TGCCCACTGGGGAGTCCTAGCGGGCATAGCGTATTTCTCCATGGCGGGCAACTGGGCGAAGGTCCCGGTG
GTGCTATTGCTGTTTGCCGGCGTCGATGCGCATACCTACACCACCGGGGGAAGTGCTGCTAAGAGCGTGG
CCGGATTCACCAGCCTCTTCACTCCGGGCGCCAAGCAGAATGTCCAGCTGATCA

>1157_S10_L001_R1_001.fastq_208_1a_6
CCCCAACAGCAGCGCTAGTAGCGGCTCAGCTACTCAGGGCCCCGCAAGCCATCTTGGACATGATCGCTGG
TGCCCACTGGGGAGTCCTAGCGGGCATAGCGTATTTCTCCATGGCGGGCAACTGGGCGAAGGTCCTGGTG
GTGCTATTGCTGTTTGCCGGCGTCGATGCGCACACCTACACCACCGGGGGAAGTGCTGCTAAGAGCGTGG
CTGGATTCACCAGCCTCTTCACTCCGGGCGCCAAGCAGAATGTCCAGCTGATCA

>1157_S10_L001_R1_001.fastq_209_1a_6
CCCCAACAGCAGCGCTAGTAGCGGCTCAGCTACTCAGGGTCCCGCAAGCCATCTTGGACATGATCGCTGG
TGCCCACTGGGGAGTCCTAGCGGGCATAGCGTATTTCTCCATGGCGGGCAACTGGGCGAAGGTCCTGGTG
GTGCTATTGTTGTTTGCCGGCGTCGATGCGCATACCTACACCACCGGGGGAAGTGCTGCTAAGAGCGTGG
CCGGATTCACCAGCCTCTTCACTCCGGGCGCCAAGCAGAATGTCCAGCTGATCA

>1157_S10_L001_R1_001.fastq_210_1a_6
CCCCAACAGCAGCGCTAGTAGCGGCTCAGCTACTCAGGGTCCCACAAGCCATCTTGGACATGATCGCTGG
TGCCCACTGGGGAGTCCTAGCGGGCATAGCGTATTTCTCCATGGCGGGCAACTGGGCGAAGGTCCTGGTG
GTGCTATTGCTGTTTGCCGGCGTCGATGCGCATACCTACACCACCGGGGGAAGTGCTGCTAAGAGCGTGG
CCGGATTCACCAGCCTCTTCACTCCGGGCGCCAAGCAGAATGTCCAGCTGATCA

>1157_S10_L001_R1_001.fastq_211_1a_6
CCCCAACAGCAGCGCTAGTAGCGGCTCAGCTACTCAGGGTCCCGCAAGCCATCTTGGACATGATCGCTGG
TGCCCACTGGGGAGTCCTAGCGGGCATAGCGTATTTCTCCATGGCGGGCAACTGGGCGAAGGTCCTGGTG
GTGCTATTGCTGTTTGCCGGCGTCGATGCGCGTACCTACACCACCGGGGGAAGTGCTGCTAAGAGCGTGG
CTGGATTCACCAGCCTCTTCACTCCGGGCGCCAAGCAGAATGTCCAGCTGATCA

>1157_S10_L001_R1_001.fastq_212_1a_6
CCCCAACAGCAGCGCTAGTAGCGGCTCAGCTACTCAGGGTCCCGCAAGCCATCTTGGACATGATCGCTGG
TGCCCACTGGGGAGTCCTAGCGGGCATAGCGTATTTCTCCATGGCGGGCAACTGGGCGAAGGTCTTGGTG
GTGCTATTGCTGTTTGCCGGCGTCGATGCGCAGACCTACACCACCGGGGGAAGTGCTGCTAGGAGCGTGG
CTGGATTCACCAGCCTCTTCACTCCGGGCGCCAAGCAGAATGTCCAGCTGATCA

>1157_S10_L001_R1_001.fastq_213_1a_6
CCCCAACGGCAGCGCTAGTAGCGGCTCAGCTACTCAGGGTCCCGCAAGCCATCTTGGACATGATCGCTGG
TGCCCACTGGGGAGTCCTAGCGGGCATAGCGTATTTCTCCATGGCGGGCAACTGGGCGAAGGTCCTGGTG
GTGCTATTGCTGTTTGCCGGCGTCGATGCGCAGACCTACACCACCGGGGGAAGTGCTGCTAGGAGCGTGG
CTGGATTCACCAGCCTCTTCACTCCGGGCGCCAAGCAGAATGTCCAGCTGATCA

>1157_S10_L001_R1_001.fastq_214_1a_6
CCCCAACAGCAGCGCTAGTAGCGGCTCAGCTACTCAGGGTCCCGCAAGCCATCTTGGACATGGTCGCTGG
TGCCCACTGGGGAGTCCTAGCGGGCATAGCGTATTTCTCCATGGCGGGCAACTGGGCGAAGGTCCTGGTG
GTGCTATTGCTGTTTGCCGGCGTCGATGCGCAGACCTACACCACCGGGGGAAGTGCTGCTAGGAGCGTGG
CTGGATTCACCAGCCTCTTCACTCCGGGCGCCAAGCAGAATGTCCAGCTGATCA

>1157_S10_L001_R1_001.fastq_215_1a_6
CCCCAACAGCAGCGCTAGTAGCGGCTCAGCTACTCAGGGTCCCGCAAGCCATCTTGGACATGATCGCTGG
TGCTCACTGGGGAGTCCTAGCGGGCATAGCGTATTTCTCCATGGCGGGCAACTGGGCGAAGGTCCTGGTG
GTGCTATTGCTGTTTGCCGGCGTCGATGCGCACACCTACACCACCGGGGGAAGTGCTGCTAAGAGCGTGG
CTGGATTCACCAGCCTCTTCACTCCGGGCGCCAAGCAGAATGTCCAGCTGATCA

>1157_S10_L001_R1_001.fastq_216_1a_6
CCCCAACAGCAGCGCTAGTAGCGGCTCAGCTACTCAGGGTCCCGCAAGCCATCTTGGACATGATCGCTGG
TGCCCACTGGGGAGTCCTAGCGGGCATAGCGTATTTCTCCATGGCGGGCAACTGGGCGAAGGTCCTGGTG
GTGCTATTGCTGTTTGCCGGCGTCGATGCGCAGACCCACACCACCGGGGGAAGTGCTGCTAGGAGCGTGG
CTGGATTCACCAGCCTCTTCACTCCGGGCGCCAAGCAGAATGTCCAGCTGATCA

>1157_S10_L001_R1_001.fastq_217_1a_6
CCCCAACAGCAGCGCTAGTAGCGGCTCAGCTACTCAGGGTCCCGCAAGCCATCTTGGACATGATCGCTGG
TGCCCACTGGGGAGTCCTAGCGGGCATAGCGTATTTCTCCATGGCGGGCAACTGGGCGAAGGTCCTGGTG
GTGCTATTGCTGTTTGCCGGCGTCGATGCGCATACCTACACCACCGGGGGAAGTGCTGCTAAGAGCGTGG
CCGGATTCACCAGCCTCTTCACTCCGGGCGCCAAGCGGAATGTCCAGCTGATCA

>1157_S10_L001_R1_001.fastq_218_1a_6
CCCCAACAGCAGCGCTAGTAGCGGCTCAGCTACTCAGGGTCCCGCAAGCCATCTTGGACATGATCGCTGG
TGCCCACTGGGGAGTCCTAGCGGGCATAGCGTATTTCTCCATGGCGGGCAACTGGGCGAAGGTCCTGGTG
GTGCTATTGCTGTTTGCCGGCGTCGATGCGCATACCTACACCACCGGGGGAGGTGCTGCTAAGAGCGTGG
CCGGATTCACCAGCCTCTTCACTCCGGGCGCCAAGCAGAATGTCCAGCTGATCA

>1157_S10_L001_R1_001.fastq_219_1a_6
CCCCAACAGCAGCGCTAGTAGCGGCTCAGCTACTCAGGGTCCCGCAAGCCATCTTGGACATGATCGCTGG
TGCCCACTGGGGAGTCCTAGCGGGCATAGCGTATTTCTCCATGGCGGGCAACTGGGCAAAGGTCCTGGTG
GTGCTATTGCTGTTTGCCGGCGTCGATGCGCAGACCTACACCACCGGGGGAAGTGCTGCTAGGAGCGTGG
CTGGATTCACCAGCCTCTTCACTCCGGGCGCCAAGCAGAATGTCCAGCTGATCA

>1157_S10_L001_R1_001.fastq_220_1a_6
CCCCAACAGCAGCGCTAGTAGCAGCTCAGCTACTCAGGGTCCCGCAAGCCATCTTGGACATGATCGCTGG
TGCCCACTGGGGAGTCCTAGCGGGCATAGCGTATTTCTCCATGGTGGGCAACTGGGCGAAGGTCCTGGTG
GTGCTGTTGCTGTTTGCCGGCGTCGATGCACGTACCTACACCACCGGGGGAAGTGCTGCTAAGAGCGTGG
CTGGATTCACCAGCCTCTTCACTCCGGGCGCCAAGCAGAATGTCCAGCTGATCA

>1157_S10_L001_R1_001.fastq_221_1a_6
CCCCAACAGCAGCGCTAGTAGCGGCTCAGCTACTCAGGGTCCCGCAAGCCATCTTGGACATGATCGCTGG
TGCCCACTGGGGAGTCCTAGCGGGCATAGCGTATTTCTCCATGGCGGGCAACTGGGCGAAGGTCCTGGTG
GTGCTATTGCTGTTTGCCGGCGTCGATGCGCACACCTACACCACCGGGGGAAGTGCTGCTAAGAGCGTGG
CTGGACTCACCAGCCTCTTCACTCCGGGCGCCAAGCAGAATGTCCAGCTGATCA

>1157_S10_L001_R1_001.fastq_222_1a_6
CCCCAACAGCAGCGCTAGTAGCGGCTCAGCTACTCAGGGTCCCGCAAGCCATCTTGGACATGATCGCTGG
TGCCCACTGGGGAGTCCTAGCGGGCATAGCGTATTTCTCCATGGCAGGCAACTGGGCGAAGGTCCTGGTG
GTGCTATTGCTGTTTGCCGGCGTCGATGCGCAGACCTACACCACCGGGGGAAGTGCTGCTAGGAGCGTGG
CTGGATTCACCAGCCTCTTCACTCCGGGCGCCAAGCAGAATGTCCAGCTGATCA

>1157_S10_L001_R1_001.fastq_223_1a_6
CCCCAACAGCAGCGCTAGTAGCGGCTCAGCTACTCAGGGTCCCGCAAGCCATCTTGGACATGATCGCTGG
TGCCCACTGGGGAGTCCTAGCGGGCATAGCGTATTTCTCCATGGCGGGCAACTGGGCGAAGGTCCTGGTG
GTGCTATTGCTGTTTGCCGGCGTCGATGCGCATACTTACACCACCGGGGGAAGTGCTGCTAAGAGCGTGG
CCGGATTCACCAGCCTCTTCACTCCGGGCGCCAAGCAGAATGTCCAGCTGATCA

>1157_S10_L001_R1_001.fastq_224_1a_6
CCCCAACAGCAGCGCTAGTAGCGGCTCAGCTACTCAGGGTCCCGCAAGCCATCTTGGACATGATCGCTGG
TGCCCACTGGGGAGTCCTAGCGGGCATAGCGTATTTCTCCATGGCGGGTAACTGGGCGAAGGTCCTGGTG
GTGCTATTGCTGTTTGCCGGCGTCGATGCGCAGACCTACACCACCGGGGGAAGTGCTGCTAGGAGCGTGG
CTGGATTCACCAGCCTCTTCACTCCGGGCGCCAAGCAGAATGTCCAGCTGATCA

>1157_S10_L001_R1_001.fastq_225_1a_6
CCCCAACAGCAGCGCTAGTAGCGGCTCAGCTACTCAGGGTCCCGCAAGCCATCTTGGACATGATCGCTGG
TGCCCACTGGGGAGTCCTAGCGGGCATAGCGTATTTCTCCATGGCGGGCAACTGGGCGAAGGTCCTGGTG
GTGCTACTGCTGTTTGCCGGCGTCGATGCGCATACCTACACCACCGGGGGAAGTGCTGCTAAGAGCGTGG
CTGGATTCACCAGCCTCTTCACTCCGGGCGCCAAGCAGAATGTCCAGCTGATCA

>1157_S10_L001_R1_001.fastq_226_1a_6
CCCCAACAGCAGCGCTAGTAGCGGCTCAGCTACTCAGGGTCCCGCAAGCCATCTTGGACATGATCGCTGG
TGCCCACTGGGGAGTCCTAGCGGGCATAGCGTATTTCTCCATGGCGGGCAACTGGGCGAAGGTCCTGGTG
GTGCTATTGCTGTTTGCCGGCGTCGATGCGCATACCTACACCACCGGGGGAAGTGCTGCTAAGAGCGTGG
CTGCATTCACCAGCCTCTTCACTCCGGGCGCCAAGCAGAATGTCCAGCTGATCA

>1157_S10_L001_R1_001.fastq_227_1a_6
CCCCAACAGCAGCGCTAGTAGCGGCTCAGCTACTCAGGGTCCCGCAAGCCATCTTGGACATGATCGCTGG
TGCCCACTGGGGAGTCCTAGCGGGCATAGCGTATTTCTCCATGGCGGGCAACTGGGCGAAGGTCCTGGGG
GTGCTATTGCTGTTTGCCGGCGTCGATGCGCAGACCTACACCACCGGGGGAAGTGCTGCTAGGAGCGTGG
CTGGATTCACCAGCCTCTTCACTCCGGGCGCCAAGCAGAATGTCCAGCTGATCA

>1157_S10_L001_R1_001.fastq_228_1a_6
CCCCAACAGCAGCGCTAGTAGCAGCTCAGCTACTCAGGGTCCCGCAAGCCATCTTGGACATGATCGCTGG
TGCCCACTGGGGAGTCCTAGCGGGCATAGCGTATTTCTCCATGGCGGGCAACTGGGCGAAGGTCCTGGTG
GTGCTATTGCTGTTTGCCGGCGTCGATGCGCACACCTACACCACCGGGGGAAGTGCTGCTAAGAGCGTGG
CTGGATTCACCAGCCTCTTCACTCCGGGCGCCAAGCAGAATGTCCAGCTGATCA

>1157_S10_L001_R1_001.fastq_229_1a_6
CCCCAACAGCAGCGCTAGTAGCGGCTCAGCTACTCAGGGTCCCGCAAGCCATCTTGGACATGATCGCCGG
TGCCCACTGGGGAGTCCTAGCGGGCATAGCGTATTTCTCCATGGCGGGCAACTGGGCGAAGGTCCTGGTG
GTGCTATTGCTGTTTGCCGGCGTCGATGCGCATACCTACACCACCGGGGGAAGTGCTGCTAAGAGCGTGG
CCGGATTCACCAGCCTCTTCACTCCGGGCGCCAAGCAGAATGTCCAGCTGATCA

>1157_S10_L001_R1_001.fastq_230_1a_6
CCCCAACAACAGCGCTAGTAGCGGCTCAGCTACTCAGGGTCCCGCAAGCCATCTTGGACATGATCGCTGG
TGCCCACTGGGGAGTCCTAGCGGGCATAGCGTATTTCTCCATGGCGGGCAACTGGGCGAAGGTCCTGGTG
GTGCTATTGCTGTTTGCCGGCGTCGATGCGCATACCTACACCACCGGGGGAAGTGCTGCTAAGAGCGTGG
CCGGATTCACCAGCCTCTTCACTCCGGGCGCCAAGCAGAATGTCCAGCTGATCA

>1157_S10_L001_R1_001.fastq_231_1a_6
CCCCAACAGCAGCGCTAGTAGCGGCTCAGCTACTCAGGGTCCCGCAAGCCATCTTGGACATGATCGCTGG
TGCCCACTGGGGAGTCCTAGCGGGCATAGCGTATTTCTCCATGGCGGGCAACTGGGCGAAGGTCCTGGTG
GTGCTATTGCTGTTTGCCGGCGTCGATGCGCACACCTACACCACCGGGGGAAGTGCCGCTAAGAGCGTGG
CTGGATTCACCAGCCTCTTCACTCCGGGCGCCAAGCAGAATGTCCAGCTGATCA

>1157_S10_L001_R1_001.fastq_232_1a_6
CCCCAACAGCAGCGCTAGTAGCGGCTCAGCTACTCAGGGTCCCGCAAGCCATCTTGGACATGATCGCTGG
TGCCCACTGGGGAGTCCTAGCGGGCATAGCGTATTTCTCCATGGCGGGCAACTGGGCGAAGGTCCTGGTG
GTGCTATTGCTGTTTGCCGGCGTCGATGCACACACCTACACCACCGGGGGAAGTGCTGCTAAGAGCGTGG
CTGGATTCACCAGCCTCTTCACTCCGGGCGCCAAGCAGAATGTCCAGCTGATCA

>1157_S10_L001_R1_001.fastq_233_1a_6
CCCCAACAGCAGCGCTAGTAGCGGCTCAGCTACTCAGGGTCCCGCAGGCCATCTTGGACATGATCGCTGG
TGCCCACTGGGGAGTCCTAGCGGGCATAGCGTATTTCTCCATGGCGGGCAACTGGGCGAAAGTCCTGGTG
GTGCTATTGCTGTTTGCCGGCGTCGATGCGCACACCTACACCACCGGGGGAAGTGCTGCTAAGAGCGTGG
CTGGATTCACCAGCCTCTTCACTCCGGGCGCCAAGCAGAATGTCCAGCTGATCA

>1157_S10_L001_R1_001.fastq_234_1a_5
CCCCAACAGCAGCGCTAGTAGCGGCTCAGCTACTCAGGGTCCCGCAAGCCATCTTGGACATGATCGCTGG
TGCCCACTGGGGAGTCCTAGCGGGCATAGCGTATTTCTCCATGGCGGGCAACTGGGCGAAGGTCCTGGTG
GTGCTATTGCTGTTTGCCGGCGTCGATGCGCAGACCTACACCACCGGGGGAAGTGCTGCTGGGAGCGTGG
CTGGATTCACCAGCCTCTTCACTCCGGGCGCCAAGCAGAATGTCCAGCTGATCA

>1157_S10_L001_R1_001.fastq_235_1a_5
CCCCAACAGCAGCGCTAGTAGCGGCTCAGCTACTCAGAGTCCCGCAAGCCATCTTGGACATGATCGCTGG
TGCCCACTGGGGAGTCCTAGCGGGCATAGCGTATTTCTCCATGGCGGGCAACTGGGCGAAGGTCCTGGTG
GTGCTATTGCTGTTTGCCGGCGTCGATGCGCATACCTACACCACCGGGGGAAGTGCTGCTAAGAGCGTGG
CCGGATTCACCAGCCTCTTCACTCCGGGCGCCAAGCAGAATGTCCAGCTGATCA

>1157_S10_L001_R1_001.fastq_236_1a_5
CCCTAACAGCAGCGCTAGTAGCGGCTCAGCTACTCAGGGTCCCGCAAGCCATCTTGGACATGATCGCTGG
TGCCCACTGGGGAGTCCTAGCGGGCATAGCGTATTTCTCCATGGCGGGCAACTGGGCGAAGGTCCTGGTG
GTGCTATTGCTGTTTGCCGGCGTCGATGCGCAGACCTACACCACCGGGGGAAGTGCTGCTAGGAGCGTGG
CTGGATTCACCAGCCTCTTCACTCCGGGCGCCAAGCAGAATGTCCAGCTGATCA

>1157_S10_L001_R1_001.fastq_237_1a_5
CCCCAACAGCAGCGCTAATAGCGGCTCAGCTACTCAGGGTCCCGCAAGCCATCTTGGACATGATCGCTGG
TGCCCACTGGGGAGTCCTAGCGGGCATAGCGTATTTCTCCATGGCGGGCAACTGGGCGAAGGTCCTGGTG
GTGCTATTGCTGTTTGCCGGCGTCGATGCGCATACCTACACCACCGGGGGAAGTGCTGCTAAGAGCGTGG
CCGGATTCACCAGCCTCTTCACTCCGGGCGCCAAGCAGAATGTCCAGCTGATCA

>1157_S10_L001_R1_001.fastq_238_1a_5
CCCCAACAGCAGCGCTAGTAGCGGCTCAGCTACTCAGGGTCCCGCAAGCCATCTTGGACATGATCGCTGG
TGCCCACTGGGGAGTCCTAGCGGGCATAGCGTATTTCTCCATGGCGGGCAACTGGGCGAAGGTCCTGGTG
GTGCTATTGCTGTTTGCCGGCGTCGATGCGCAGACCTACACCACCGGGGGAAGTGCTGCTAGGAGCGTGG
CTGGATTCACCAGCCTCCTCACTCCGGGCGCCAAGCAGAATGTCCAGCTGATCA

>1157_S10_L001_R1_001.fastq_239_1a_5
CCCCAACAGCAGCGCTTGTAGCGGCTCAGCTACTCAGGGTCCCGCAAGCCATCTTGGACATGATCGCTGG
TGCCCACTGGGGAGTCCTAGCGGGCATAGCGTATTTCTCCATGGCGGGCAACTGGGCGAAGGTCCTGGTG
GTGCTATTGCTGTTTGCCGGCGTCGATGCGCATACCTACACCACCGGGGGAAGTGCTGCTAAGAGCGTGG
CCGGATTCACCAGCCTCTTCACTCCGGGCGCCAAGCAGAATGTCCAGCTGATCA

>1157_S10_L001_R1_001.fastq_240_1a_5
CCCCAACAGCAGTGCTAGTAGCGGCTCAGCTACTCAGGGTCCCGCAAGCCATCTTGGACATGATCGCTGG
TGCCCACTGGGGAGTCCTAGCGGGCATAGCGTATTTCTCCATGGCGGGCAACTGGGCGAAGGTCCTGGTG
GTGCTATTGCTGTTTGCCGGCGTCGATGCGCAGACCTACACCACCGGGGGAAGTGCTGCTAGGAGCGTGG
CTGGATTCACCAGCCTCTTCACTCCGGGCGCCAAGCAGAATGTCCAGCTGATCA

>1157_S10_L001_R1_001.fastq_241_1a_5
CCCCAACAGCAGCGCTAGTAGCGGCTCAGCTACTCAGGGTCCCGCAAGCCATCTTGGACATGATCGCTGG
TGCCCACTGGGGAGTCCTAGCGGGCATAGCGTATTTCTCCATGGCGGGCAACTGGGCGAAGGTCCTGGTG
GTGCTATTGCTGTTTGCCGGCGTCGATGCGCAAACCTATACCACCGGGGGAAGTGCTGCTAGGAGCGTGG
CTGGATTCACCAGCCTCTTCACTCCGGGCGCCAAGCAGAATGTCCAGCTGATCA

>1157_S10_L001_R1_001.fastq_242_1a_5
CCCCAACAGCAGCGCTAGTAGCGGCTCAGCTACTCAGGGTCCCGCAAGCCATCTTGGACATGATCGCTGG
TGCCCGCTGGGGAGTCCTAGCGGGCATAGCGTATTTCTCCATGGCGGGCAACTGGGCGAAGGTCCTGGTG
GTGCTATTGCTGTTTGCCGGCGTCGATGCGCAGACCTACACCACCGGGGGAAGTGCTGCTAGGAGCGTGG
CTGGATTCACCAGCCTCTTCACTCCGGGCGCCAAGCAGAATGTCCAGCTGATCA

>1157_S10_L001_R1_001.fastq_243_1a_5
CCCCAACAGCAGCGCTAGTAGCGGCTCAGCTACTCAGGGTCCCGCAAGCCATCTTGGACATGATCGCTGG
TGCCCACTGGGGAGTCCTAGCGGGCATAGCGTATTTCTCCATGGCGGGCAACTGGGCGAAGGTCCTGGTG
GTGCTATTGCTGTTTGCCGGCGTCGATGCGCATACCTACGCCACCGGGGGAAGTGCTGCTAAGAGCGTGG
CCGGATTCACCAGCCTCTTCACTCCGGGCGCCAAGCAGAATGTCCAGCTGATCA

>1157_S10_L001_R1_001.fastq_244_1a_5
CCCCAACAGCAGCGCTAGTAGCGGCTCAGCTACTCAGGGTCCCGCAAGCCATCTTGGACATGATCGCTGG
TGCCCACTGGGGAGTCCTAGCGGGCATAGCGTATTTCTCCATGGCGGGCAACTGGGCGAAGGTCCTGGTG
GTGCTATTGCTGTCTGCCGGCGTCGATGCGCACACCTACACCACCGGGGGAAGTGCTGCTAAGAGCGTGG
CTGGATTCACCAGCCTCTTCACTCCGGGCGCCAAGCAGAATGTCCAGCTGATCA

>1157_S10_L001_R1_001.fastq_245_1a_5
CCCCAACAGCAGCGCTGGTAGCGGCTCAGCTACTCAGGGTCCCGCAAGCCATCTTGGACATGATCGCTGG
TGCCCACTGGGGAGTCCTAGCGGGCATAGCGTATTTCTCCATGGTGGGCAACTGGGCGAAGGTCCTGGTG
GTGCTGTTGCTGTTTGCCGGCGTCGATGCACGTACCTACACCACCGGGGGAAGTGCTGCTAAGAGCGTGG
CTGGATTCACCAGCCTCTTCACTCCGGGCGCCAAGCAGAATGTCCAGCTGATCA

>1157_S10_L001_R1_001.fastq_246_1a_5
CCCCAACAGCAGCGCTAGTAGCGGCTCAGCTACTCAGGGTCCCGCAAGCCATCTTGGACATGATCGCTGG
TGCCCACTGGGGAGTCCTAGCGGGCATAGCGTATTTCTCCATGGCGGGCAACTGGGCGAAGGTCCTGGTG
GTGTTATTGCTGTTTGCCGGCGTCGATGCGCACACCTACACCACCGGGGGAAGTGCTGCTAAGAGCGTGG
CTGGATTCACCAGCCTCTTCACTCCGGGCGCCAAGCAGAATGTCCAGCTGATCA

>1157_S10_L001_R1_001.fastq_247_1a_5
CCCCAACAGCAGCGCTAGTAGCGGCTCAGCTACTCAGGGTCCCGCAAGCCATCTTGGACATGATCGCTGG
TGCCCACTGGGGAGTCCTAGCGGGCATAGCGTATTTCTCCATGGCGGGCAACTGGGCGAAGGTCCTGGTG
GTGCTATTGCTGTTTGCCGGCGTCGATGCGCAGACCTACACCACCGGGGGAAGTGCTGCTAGGAGCGTGG
CTGGATTCACCAGCCTTTTCACTCCGGGCGCCAAGCAGAATGTCCAGCTGATCA

>1157_S10_L001_R1_001.fastq_248_1a_5
CCCCAACAGCAGCGCTAGTAGCGGCTCAGCTACTCAGGGTCCCGCAAGCCATCTTGGACATGATCGCTGG
TGCCCACTGGGGAGTCCTAGCGGGCATAGCGTATTTCTCCATGGCGGGCAACTGGGCGAAGGTCCTGGTG
GTGCTACTGCTGTTTGCCGGCGTCGATGCGCACACCTACACCACCGGGGGAAGTGCTGCTAGGAGCGTGG
CTGGATTCACCAGCCTCTTCACTCCGGGCGCCAAGCAGAATGTCCAGCTGATCA

>1157_S10_L001_R1_001.fastq_249_1a_5
CCCCAACAGCAGCGCCAGTAGCGGCTCAGCTACTCAGGGTCCCGCAAGCCATCTTGGACATGATCGCTGG
TGCCCACTGGGGAGTCCTAGCGGGCATAGCGTATTTCTCCATGGCGGGCAACTGGGCGAAGGTCCTGGTG
GTGCTATTGCTGTTTGCCGGCGTCGATGCGCATACCTACACCACCGGGGGAAGTGCTGCTAAGAGCGTGG
CCGGATTCACCAGCCTCTTCACTCCGGGCGCCAAGCAGAATGTCCAGCTGATCA

>1157_S10_L001_R1_001.fastq_250_1a_5
CCCCAACAGCAGCGCTAGTAGCGGCTCAGCTACTCAGGGTCCCGCAAGCCATCTTGGACATGATCGCTGG
TGCCCACTGGGGAGTCCTAGCGGGCATAGCGTATTTCTCCATGGTGGGCAACTGGGCGAAGGTCCTGGTG
GTGCTGTTGCTGTTCGCCGGCGTCGATGCACGTACCTACACCACCGGGGGAAGTGCTGCTAAGAGCGTGG
CTGGATTCACCAGCCTCTTCACTCCGGGCGCCAAGCAGAATGTCCAGCTGATCA

>1157_S10_L001_R1_001.fastq_251_1a_5
CCCCAACAGCAGCGCTAGTAGCGGCTCAGCTACTCAGGGTCCCGCAAGCCATCTTGGACATGATCGCTGG
TGCCCACTGGGGAGTCCTAGCGGGCATAGCGTATTTCTCCATGGCGGGCAACTGGGCGAAGGTCCTGGTG
GTGCTATTGCTGTTTGCCGGCGTCGATGCGCATACCTACACCACCGGGGGAAGTGCTGCTAAGAGCGTGG
CCGGATTCACCAGCCTCTTCACTCCGGGCGCCAAGCAGAATGTCCAGCTAATCA

>1157_S10_L001_R1_001.fastq_252_1a_5
CCCCAACAGCAGCGCTAGTAGCGGCTCAGCTACCCAGGGTCCCGCAAGCCATCTTGGACATGATCGCTGG
TGCCCACTGGGGAGTCCTAGCGGGCATAGCGTATTTCTCCATGGCGGGCAACTGGGCGAAGGTCCTGGTG
GTGCTATTGCTGTTTGCCGGCGTCGATGCGCAGACCTACACCACCGGGGGAAGTGCTGCTAGGAGCGTGG
CTGGATTCACCAGCCTCTTCACTCCGGGCGCCAAGCAGAATGTCCAGCTGATCA

>1157_S10_L001_R1_001.fastq_253_1a_5
CCCCAACAGCAGCGCTAGTAGCGGCTCAGCTACTCAGGGTCCCGCAAGCCATCTTGGACATGATCGCTGG
TGCCCACTGGGGAGTCCTAGCGGGCATAGCGTATTTCTCCATGGCGGGCAACTGGGCGAAGGTCCTGGTG
GTGCTATTGCTGTTTGCCGGCGTCGATGCGCACACCTACACCACCGGGGGAAGTGCGGCTAAGAGCGTGG
CTGGATTCACCAGCCTCTTCACTCCGGGCGCCAAGCAGAATGTCCAGCTGATCA

>1157_S10_L001_R1_001.fastq_254_1a_5
CCCCAACAGCAGCGCTAGTAGCGGCTCAGCTACTCAGGGTCCCGCAAGCCATCTTGGACATGATCGCTGG
TGCCCACCGGGGAGTCCTAGCGGGCATAGCGTATTTCTCCATGGCGGGCAACTGGGCGAAGGTCCTGGTG
GTGCTATTGCTGTTTGCCGGCGTCGATGCGCATACCTACACCACCGGGGGAAGTGCTGCTAAGAGCGTGG
CCGGATTCACCAGCCTCTTCACTCCGGGCGCCAAGCAGAATGTCCAGCTGATCA

>1157_S10_L001_R1_001.fastq_255_1a_5
CCCCAACAGCAGCGCTAGTAGCGGCTCAGCTACTCAGGGTCCCGCAAGCCATCTTGGACATGATCGCTGG
TGCCCACTGGGGAGTCCTAGCGGGCATAGCGTATTTCTCCATGGCGGGCAACTGGGCGAAGGTCCTGGCG
GTGCTATTGCTGTTTGCCGGCGTCGATGCGCAGACCTACACCACCGGGGGAAGTGCTGCTAGGAGCGTGG
CTGGATTCACCAGCCTCTTCACTCCGGGCGCCAAGCAGAATGTCCAGCTGATCA

>1157_S10_L001_R1_001.fastq_256_1a_5
CCCCAACAGCAGCGCTAGTAGCGGCTCAGCTACTCAGGGTCCCGCAAGCCATCTTGGGCATGATCGCTGG
TGCCCACTGGGGAGTCCTAGCGGGCATAGCGTATTTCTCCATGGCGGGCAACTGGGCGAAGGTCCTGGTG
GTGCTATTGCTGTTTGCCGGCGTCGATGCGCATACCTACACCACCGGGGGAAGTGCTGCTAAGAGCGTGG
CCGGATTCACCAGCCTCTTCACTCCGGGCGCCAAGCAGAATGTCCAGCTGATCA

>1157_S10_L001_R1_001.fastq_257_1a_5
CCCCAACAGCAGCGCTAGTAGCGGCTCAGCTACTCAGGGTCCCGCAAGCCGTCTTGGACATGATCGCTGG
TGCCCACTGGGGAGTCCTAGCGGGCATAGCGTATTTCTCCATGGCGGGCAACTGGGCGAAGGTCCTGGTG
GTGCTATTGCTGTTTGCCGGCGTCGATGCGCAGACCTACACCACCGGGGGAAGTGCTGCTAGGAGCGTGG
CTGGATTCACCAGCCTCTTCACTCCGGGCGCCAAGCAGAATGTCCAGCTGATCA

>1157_S10_L001_R1_001.fastq_258_1a_5
CCCCAACAGCAGCGCTAGTAGCGGCTCAGCTACTCAGGGTCCCGCAAGCCATCTTGGACATGATCGCTGG
TGCCCACTGGGGAGTCCTAGCGGGTATAGCGTATTTCTCCATGGCGGGCAACTGGGCGAAGGTCCTGGTG
GTGCTATTGCTGTTTGCCGGCGTCGATGCGCATACCTACACCACCGGGGGAAGTGCTGCTAAGAGCGTGG
CCGGATTCACCAGCCTCTTCACTCCGGGCGCCAAGCAGAATGTCCAGCTGATCA

>1157_S10_L001_R1_001.fastq_259_1a_5
CCCCAACAGCAGCGCTAGTAGCGGCTCAGTTACTCAGGGTCCCGCAAGCCATCTTGGACATGATCGCTGG
TGCCCACTGGGGAGTCCTAGCGGGCATAGCGTATTTCTCCATGGCGGGCAACTGGGCGAAGGTCCTGGTG
GTGCTATTGCTGTTTGCCGGCGTCGATGCGCAGACCTACACCACCGGGGGAAGTGCTGCTAGGAGCGTGG
CTGGATTCACCAGCCTCTTCACTCCGGGCGCCAAGCAGAATGTCCAGCTGATCA

>1157_S10_L001_R1_001.fastq_260_1a_5
CCCCAACAGCAGCGCTAGTAGCGGCTCAGCTACTCAGGGTCCCGCAAGCCATCTTGGACATGATCGCTGG
TGCCCACTGGGGAGTCCTAGCGGGCATAGCGTATTTCTCCATGGCGGGCAACTGGGCGAAGGTCCTGGTG
GTGCTATTGCTGTTTGCCGGCGTCGATGCGCATACCTACACCACCGGGGGAAGTGCTGCTAAGAGCGTGG
CCGGATTCACCAGCCTCTTCACTCCGGGCGCCAAGCAGAATGTTCAGCTGATCA

>1157_S10_L001_R1_001.fastq_261_1a_5
CCCCAACAGCAGCGCTAGTAGCGGCTCAGCTACTCAGGGTCCCGCAAGCCATCTTGGACATGATCGCTGG
TGCCCACTGGGGAGTCCTAGCGGGCATAGCGTATTTCTCCATGGCGGGCAACTGGGCGAAGGTCCTGGTG
GTGCTATTGCTGCTTGCCGGCGTCGATGCGCAGACCTACACCACCGGGGGAAGTGCTGCTAGGAGCGTGG
CTGGATTCACCAGCCTCTTCACTCCGGGCGCCAAGCAGAATGTCCAGCTGATCA

>1157_S10_L001_R1_001.fastq_262_1a_5
CCCCAACAGCAGCGCTAGTAGCGGCTCAGCTACTCAGGGTCCCGCAAGCCATCTTGGACATGATCGCTGG
TGCCCACTGGGGAGTCCTAGCGGGCATAGCGTATTTCTCCATGGCGGGCAACTGGGCGAGGGTCCTGGTG
GTGCTATTGCTGTTTGCCGGCGTCGATGCGCATACCTACACCACCGGGGGAAGTGCTGCTAAGAGCGTGG
CCGGATTCACCAGCCTCTTCACTCCGGGCGCCAAGCAGAATGTCCAGCTGATCA

>1157_S10_L001_R1_001.fastq_263_1a_5
CCCCAACAGCAGCGCTAGTAGCGGCTCAGCTACTCAGGGTCCCGCAAGCCATCTTGGACATGATCGCTGG
TGCCCACTGGGGAGTCCTAGCGGGCATAGCGTATTTCTCCATGGCGGGCAACTGGGCGAAGGTCCTGGTG
GTGCTATTGCTGTTTGCCGGCGTCGATGCGCACACCTACACCACCGGGGGAAGTGCTGCTAAGAGCGTGG
CTGGATTCGCCAGCCTCTTCACTCCGGGCGCCAAGCAGAATGTCCAGCTGATCA

>1157_S10_L001_R1_001.fastq_264_1a_5
CCCCAACAGCAGCGCTAGTAGCGGCTCAGCTACTCAGGGTCCCGCAAGCCATCTTGGACATGATCGCTGG
TGCCCACTGGGGAGTCCCAGCGGGCATAGCGTATTTCTCCATGGCGGGCAACTGGGCGAAGGTCCTGGTG
GTGCTATTGCTGTTTGCCGGCGTCGATGCGCAGACCTACACCACCGGGGGAAGTGCTGCTAGGAGCGTGG
CTGGATTCACCAGCCTCTTCACTCCGGGCGCCAAGCAGAATGTCCAGCTGATCA

>1157_S10_L001_R1_001.fastq_265_1a_5
CCCCAACAGCAGCGCTAGTAGCGGCTCAGCTACTCAGGGTCCCGCAAGCCATCTTGGACATGATCGCTGG
TGCCCACTGGGGAGTCCTAGCGGGCATAGCGTATTTCTCCATGGTGGGCAACTGGGCGAAGGTCCTGGTG
GTGCTGTTGCTGTTTGCCGGCGTCGATGCGCACACCTACACCACCGGGGGAAGTGCTGCTAAGAGCGTGG
CTGGATTCACCAGCCTCTTCACTCCGGGCGCCAAGCAGAATGTCCAGCTGATCA

>1157_S10_L001_R1_001.fastq_266_1a_5
CCCCAACAGCAGCGCTAGTAGCGGCTCAGCTACTCAGGGTCCCGCAAGCCATCTTGGACATGATCGCTGG
TGCCCACTGGGGAGTCCTAGCGGGCATAGCGTATTTCTCCATGGTGGGCAACTGGGCGAAGGTCCTGGTG
GTGCTGTTGCTGTTTGCCGGCGTCGATGCACGTACCTACACCACCGGGGGAAGTGCTGCTAAGAGCGTGG
CTGGACTCACCAGCCTCTTCACTCCGGGCGCCAAGCAGAATGTCCAGCTGATCA

>1157_S10_L001_R1_001.fastq_267_1a_5
CCCCAACAGCAGCGCTAGTAGCGGCTCAGCTACTCAGGGTCCCGCAAGCCATCTTGGACATGATCGCTGG
TGCCCACTGGGGAGTCCTAGCGGGCATAGCGTATTTCTCCATGGCGGGCAACTGGGCGAAGGTCCTGGTG
GTGCTATTGCTGTCTGCCGGCGTCGATGCGCAGACCTACACCACCGGGGGAAGTGCTGCTAGGAGCGTGG
CTGGATTCACCAGCCTCTTCACTCCGGGCGCCAAGCAGAATGTCCAGCTGATCA

>1157_S10_L001_R1_001.fastq_268_1a_5
CCCCAACAGCAGCGCTAGTAGCGGCTCAGCTACTCAGGGTCCCGCAAGCCATCTTGGACATGATCGCTGG
TGCCCACTGGGGAGTCCTAGCGGGCATAGCGTATTTCTCCATGGCGGGCAACTGGGCGAAGGTCCTGGTG
GTGCTATTGCTGTTTGCCGGCGTCGATGCGCACACCTACACCACCGGGGGAAGTGCTGCTAAGAGCGTGG
CTGGATTCACCAGCCTCTTCACTCCGGGCGCCAAGCAGAATGCCCAGCTGATCA

>1157_S10_L001_R1_001.fastq_269_1a_5
CCCCAACAGCAGCGCTAGTAGCGGCTCAGCTACTCAGGGTCCCGCAAGCCATCTTGGACATGATCGCTGG
TGCCCACTGGGGAGTCCTAGCGGGCATAGCGTATTTCTCCATGGCGGGCAACTGGGCGAAGGTCCTGGTG
GTGCTATTGCTGTTTGCCGGCGTCGATGCGCACACCTACACCACCGGGGGAAGTGCTGCTAAGAGCGTGG
CTGGATTCACCAGCCTCTTTACTCCGGGCGCCAAGCAGAATGTCCAGCTGATCA

>1157_S10_L001_R1_001.fastq_270_1a_5
CCCCAACAGCAGCGCTAGTAGCGGCTCAACTACTCAGGGTCCCGCAAGCCATCTTGGACATGATCGCTGG
TGCCCACTGGGGAGTCCTAGCGGGCATAGCGTATTTCTCCATGGCGGGCAACTGGGCGAAGGTCCTGGTG
GTGCTATTGCTGTTTGCCGGCGTCGATGCGCACACCTACACCACCGGGGGAAGTGCTGCTAAGAGCGTGG
CTGGATTCACCAGCCTCTTCACTCCGGGCGCCAAGCAGAATGTCCAGCTGATCA

>1157_S10_L001_R1_001.fastq_271_1a_5
CCCCAACAGCAGCGCTAGTAGCGGCTCAGCTACTCAGGGTCCCGCAAGCCATCTTGGACATGATCGCTGG
TGCCCACTGGGGAGTCCTAGCGGGCATAGCGTATTTCTCCATGGCGGGCAACTGGGCGAAGGTCCTGGTG
GTGCTATTGCTGTTTGCCGGCGTCGATGCGCAGACCTACACCACCGGGGGAGGTGCTGCTAGGAGCGTGG
CTGGATTCACCAGCCTCTTCACTCCGGGCGCCAAGCAGAATGTCCAGCTGATCA

>1157_S10_L001_R1_001.fastq_272_1a_5
CCCCAACAGCAGCGCTAGTAGCGGCTCAGCTACTCAGGGTCCCGCAAGCCATCTTGGACATGATCGCTGG
TGCCCACTGGGGAGTCCTAGCGGGCATAGCGTATTTCTCCATGGCGGGCAGCTGGGCGAAGGTCCTGGTG
GTGCTATTGCTGTTTGCCGGCGTCGATGCGCATACCTACACCACCGGGGGAAGTGCTGCTAAGAGCGTGG
CCGGATTCACCAGCCTCTTCACTCCGGGCGCCAAGCAGAATGTCCAGCTGATCA

>1157_S10_L001_R1_001.fastq_273_1a_5
CCCCAACAGCAGCGCTAGTAGCGGCTCAACTACTCAGGGTCCCGCAAGCCATCTTGGACATGATCGCTGG
TGCCCACTGGGGAGTCCTAGCGGGCATAGCGTATTTCTCCATGGCGGGCAACTGGGCGAAGGTCCTGGTG
GTGCTATTGCTGTTTGCCGGCGTCGATGCGCATACCTACACCACCGGGGGAAGTGCTGCTAAGAGCGTGG
CCGGATTCACCAGCCTCTTCACTCCGGGCGCCAAGCAGAATGTCCAGCTGATCA

>1157_S10_L001_R1_001.fastq_274_1a_5
CCCCAACAGCAGCGCTAGTAGCGGCTCAGCTACTCAGGGTCCCGCAAGCCATCTTGGACATGATCGCTGG
TGCCCACTGGGGAGTCCTAGCGGGCATAGCGTATTTCTCCATGGTGGGCAACTGGGCGAAGGTCCTGGTA
GTGCTGTTGCTGTTTGCCGGCGTCGATGCACGTACCTACACCACCGGGGGAAGTGCTGCTAAGAGCGTGG
CTGGATTCACCAGCCTCTTCACTCCGGGCGCCAAGCAGAATGTCCAGCTGATCA

>1157_S10_L001_R1_001.fastq_275_1a_5
CCCCAACAGCAGCGCTAGTAGCGGCTCAGCTACTCAGGGTCCCGCAAGCCATCTTGGACATGATCGCTGG
TGCCCACTGGGGAGTCCTAGCGGGCATAGCGTATTTCTCCATGGTGGGCAATTGGGCGAAGGTCCTGGTG
GTGCTGTTGCTGTTTGCCGGCGTCGATGCACGTACCTACACCACCGGGGGAAGTGCTGCTAAGAGCGTGG
CTGGATTCACCAGCCTCTTCACTCCGGGCGCCAAGCAGAATGTCCAGCTGATCA

>1157_S10_L001_R1_001.fastq_276_1a_5
CCCCAACAGCAGCGCTAGTAGCGGCTCAGCTACTCAGGGTCCCGCAAGCCATCTTGGACATGATCGCTGG
TGCCCACTGGGGAGTCCTAGCGGGCATAGCGTATTTCTCCATGGCGGGCAACTGGGCGAAGGTCCTGGTG
GTGCTACTGCTGTTTGCCGGCGTCGATGCGCACACCTACACCACCGGGGGAAGTGCTGCTAAGAGCGTGG
CCGGATTCACCAGCCTCTTCACTCCGGGCGCCAAGCAGAATGTCCAGCTGATCA

>1157_S10_L001_R1_001.fastq_278_1a_5
CCCCAACAGCAGCGCTAGTAGCGGCTCAGCTACTCAGGGTCCCGCAAGCCATCTTGGACATGATCGCTGG
TGCCCACTGGGGAGTCCTAGCGGGCATAGCGTATTTCTCCACGGCGGGCAACTGGGCGAAGGTCCTGGTG
GTGCTATTGCTGTTTGCCGGCGTCGATGCGCAGACCTACACCACCGGGGGAAGTGCTGCTAGGAGCGTGG
CTGGATTCACCAGCCTCTTCACTCCGGGCGCCAAGCAGAATGTCCAGCTGATCA

>1157_S10_L001_R1_001.fastq_279_1a_5
CCCCGACAGCAGCGCTAGTAGCGGCTCAGCTACTCAGGGTCCCGCAAGCCATCTTGGACATGATCGCTGG
TGCCCACTGGGGAGTCCTAGCGGGCATAGCGTATTTCTCCATGGTGGGCAACTGGGCGAAGGTCCTGGTG
GTGCTGTTGCTGTTTGCCGGCGTCGATGCACGTACCTACACCACCGGGGGAAGTGCTGCTAAGAGCGTGG
CTGGATTCACCAGCCTCTTCACTCCGGGCGCCAAGCAGAATGTCCAGCTGATCA

>1157_S10_L001_R1_001.fastq_280_1a_5
CCCCAACAGCAGCGCTAGTAGCGGCTCAGCTACTCAGGGTCCCGCAAGCCATCTTGGACATGATCGCTGG
TGCCCACTGGGGAGTCCTAGCGGGCATAGCGTATTTCTCCATGGCGGGCAACTGGGCGAAGGTCCTGGTG
GTGCTATTGCTGTTTGCCGGCGTCGATGCGCAAACCTACACCACCGGGGGAAGTGCTGCTAGGAGCGTGG
CTGGATTCACCAGCCTCTTCACCCCGGGCGCCAAGCAGAATGTCCAGCTGATCA

>1157_S10_L001_R1_001.fastq_281_1a_5
CCCCAACAGCAGCGCTAGTAGCAGCTCAGCTACTCAGGGTCCCGCAAGCCATCTTGGACATGATCGCTGG
TGCCCACTGGGGAGTCCTAGCGGGCATAGCGTATTTCTCCATGGCGGGCAACTGGGCGAAAGTCCTGGTG
GTGCTATTGCTGTTTGCCGGCGTCGATGCGCACACCTACACCACCGGGGGAAGTGCTGCTAAGAGCGTGG
CTGGATTCACCAGCCTCTTCACTCCGGGCGCCAAGCAGAATGTCCAGCTGATCA

>1157_S10_L001_R1_001.fastq_282_1a_5
CCCCAACAGCAGCGCTAGTAGCGGCTCAGCTACTCAGAGTCCCGCAAGCCATCTTGGACATGATCGCTGG
TGCCCACTGGGGAGTCCTAGCGGGCATAGCGTATTTCTCCATGGCGGGCAACTGGGCGAAGGTCCTGGTG
GTGCTATTGCTGTTTGCCGGCGTCGATGCGCACACCTACACCACCGGGGGAAGTGCTGCTAAGAGCGTGG
CTGGATTCACCAGCCTCTTCACTCCGGGCGCCAAGCAGAATGTCCAGCTGATCA

>1157_S10_L001_R1_001.fastq_283_1a_5
CCCCAACAGCAGCGCTAGTAGCGGCTCAGCTACTCAGGGTCCCGCAAGCCATCTTGGACATGATCGCTGG
TGCCCACTGGGGAGTCCTAGCGGGCATAGCGTATTTCTCCATGGCGGGCAACTGGGCGAAGGTCCTGGTG
GTGCTATTGCTGTTTGCCGGCGTCGATGCGCACACCTACACCACCGGGGGAAGTGCTGCTAAGAGCGTGG
CTGGATTCACCAGCCTCTTCACTCCGGGCGCCAAGCAGAATGTCCAGCCGATCA

>1157_S10_L001_R1_001.fastq_284_1a_5
CCCCAACAGCAGCGCTAGTAGCGGCTCAGCTACTCAGGGTCCCGCAAGCCATCTTGGACATGATCGCTGG
TGCCCACTGGGGAGTCCTAGCGGGCATAGCGTATTTCTCCATGGCGGGCAACTGGGCGAAGGTCCTGGTG
GTGCTATTGCTGTTTGCCGGCGTCGATGCGCATACCCACACCACCGGGGGAAGTGCTGCTAAGAGCGTGG
CCGGATTCACCAGCCTCTTCACTCCGGGCGCCAAGCAGAATGTCCAGCTGATCA

>1157_S10_L001_R1_001.fastq_285_1a_5
CCCCAACAGCAGCGCTAGTAGCGGCTCAGCTACTCAGGGTCCCGCAAGCCATCTTGGACATGATCGCTGG
TGCCCACTGGGGAGTCCTAGCGGGCATAGCGTATTTCTCCATGGCGGGCAACTGGGCGAAGGTCCTGGTG
GTGCTATTGCTGTTTGCCGGCGTCGATGCGCATACCTACACTACCGGGGGAAGTGCTGCTAAGAGCGTGG
CCGGATTCACCAGCCTCTTCACTCCGGGCGCCAAGCAGAATGTCCAGCTGATCA

>1157_S10_L001_R1_001.fastq_286_1a_5
CCCCAACAGCAGCGCTAGTAGCGGCTCAGCTACTCAGGGTCCCGCAAGCCATCTTGGACATGATCGCTGG
TGCCCACTGGGGAGTCCTAGCGGGCATAGCGTATTTCTCCATGGCGGGCAACTGGGCGAAAGTCCTGGTG
GTGCTATTGCTGTTTGCCGGCGTCGATGCGCACACCTACACCACCGGGGGAAGTGCTGCTAAGAGCGTGG
CTGGATTCACCAGCCTCTTCACTCCGGGCGCCAAGCAGAACGTCCAGCTGATCA

>1157_S10_L001_R1_001.fastq_287_1a_5
CCCCAACAGCAGCGCTAGTAGCGGCTCAGCTACTCAGGGTTCCGCAAGCCATCTTGGACATGATCGCTGG
TGCCCACTGGGGAGTCCTAGCGGGCATAGCGTATTTCTCCATGGCGGGCAACTGGGCGAAGGTCCTGGTG
GTGCTATTGCTGTTTGCCGGCGTCGATGCGCAGACCTACACCACCGGGGGAAGTGCTGCTAGGAGCGTGG
CTGGATTCACCAGCCTCTTCACTCCGGGCGCCAAGCAGAATGTCCAGCTGATCA

>1157_S10_L001_R1_001.fastq_288_1a_5
CCCCAACAGCAGCGCTAGTAGCGGCTCAGCTACTCAGGGTCCCGCAAGCCATCTTGGACATGATCGCTGG
TGCCCACTGGGGAGTCCTAGCGGGCATAGCGTATTTTTCCATGGCGGGCAACTGGGCGAAGGTCCTGGTG
GTGCTATTGCTGTTTGCCGGCGTCGATGCGCATACCTACACCACCGGGGGAAGTGCTGCTAAGAGCGTGG
CTGGATTCACCAGCCTCTTCACTCCGGGCGCCAAGCAGAATGTCCAGCTGATCA

>1157_S10_L001_R1_001.fastq_289_1a_5
CCCCAACAGCAGCGCTAGTAGCGGCTCAGCTACTCAGGGTCCCGCAAGCCATCTTGGACATGATCGCTGG
TGCCCACTGGGGAGTCCTAGCGGGCATAGCGTATTTCTCCATGGCGGGCAACTGGGCGAAGGTCCTGGTG
GTGCTGTTGCTGTTTGCCGGCGTCGATGCGCATACCTACACCACCGGGGGAAGTGCTGCTAAGAGCGTGG
CTGGATTCACCAGCCTCTTCACTCCGGGCGCCAAGCAGAATGTCCAGCTGATCA

>1157_S10_L001_R1_001.fastq_290_1a_5
CCCCAACAGCAGCGCTAGTAGCGGCTCAGCTACTCAGGGTCCCGCAAGCCATCTTGGACATGATCGCTGG
TGCCCACTGGGGAGTCCTAGCGGGCATAGCGTATTTCTCCATGGCGGGCAACTGGGCGAAAGTCCTGGTG
GTGCTATTGCTGTTTGCCGGCGTCGATGCGCACACCTACACCACCGGGGGAAGCGCTGCTAAGAGCGTGG
CTGGATTCACCAGCCTCTTCACTCCGGGCGCCAAGCAGAATGTCCAGCTGATCA

>1157_S10_L001_R1_001.fastq_292_1a_5
CCCCAACAGCAGCGCTAGTAGCGGCCCAGCTACTCAGGGTCCCGCAAGCCATCTTGGACATGATCGCTGG
TGCCCACTGGGGAGTCCTAGCGGGCATAGCGTATTTCTCCATGGCGGGCAACTGGGCGAAGGTCCTGGTG
GTGCTATTGCTGTTTGCCGGCGTCGATGCGCATACCTACACCACCGGGGGAAGTGCTGCTAAGAGCGTGG
CCGGATTCACCAGCCTCTTCACTCCGGGCGCCAAGCAGAATGTCCAGCTGATCA

>1157_S10_L001_R1_001.fastq_293_1a_5
CCCCAACAGCAGCGCTAGTAGCGGCTCAGCTACTCAGGGTCCCGCAAGCCATCTTGGACATGATCGCTGG
TGCCCACTGGGGAGTCCTAGCGGGCATAGCGTATTCCTCCATGGCGGGCAACTGGGCGAAGGTCCTGGTG
GTGCTATTGCTGTTTGCCGGCGTCGATGCGCAGACCTACACCACCGGGGGAAGTGCTGCTAGGAGCGTGG
CTGGATTCACCAGCCTCTTCACTCCGGGCGCCAAGCAGAATGTCCAGCTGATCA

>1157_S10_L001_R1_001.fastq_294_1a_5
CCCCAACAGCAGCGCTAGTAGCGGCTCAGCTACTCAGGGTCCCGCAAGCCATCTTGGACATGATCGCTGG
TGCCCACTGGGGAGTCCTAGCGGGCATAGCGTATTTCTCCATGGCGGGCAACTGGGCGAAGGTCCTGGTG
GTGCTATTGCTGTTTGCCGGCGTCGATGCGCATACCTACACCACCGGGGGAAGTGCTGCTAAGAGCGTGG
CCGGATTCACCAGCCTCTTCACTCCGGGCGCCAAGCAGAATGTCCAGCTGGTCA

>1157_S10_L001_R1_001.fastq_295_1a_5
CCCCAACAGCAGCGCTAGTAGCGGCTCAGCTACTCAGGGTCCCGCAAGCCATCTTGGACATGATCGCTGG
TGCCCACTGGGGAGTCCTAGCAGGCATAGCGTATTTCTCCATGGCGGGCAACTGGGCGAAGGTCCTGGTG
GTGCTATTGCTGTTTGCCGGCGTCGATGCGCATACCTACACCACCGGGGGAAGTGCTGCTAAGAGCGTGG
CCGGATTCACCAGCCTCTTCACTCCGGGCGCCAAGCAGAATGTCCAGCTGATCA

>1157_S10_L001_R1_001.fastq_296_1a_5
CCCCAACAGCAGCGCTAGTAGCGGCTCAGCTACTCAGGGTCCCGCAAGCCATCTTGGACATGATCGCTGG
TGCCCACTGGGGAGTCCTAGCGGGCATAGCGTATTTCTCCATGGCGGGCAACTGGGCGAAGGTCCTGGTG
GTGCTATTGCTGTTTGCCGGCGTCGATGCGCAGACCTACACCACCGGGGGAAGTGCTGCTAGGAGCGTGG
CTGGATTCACCAGCCTCTTCACTCCGGGCGCCAAGCAGAGTGTCCAGCTGATCA

>1157_S10_L001_R1_001.fastq_297_1a_5
CCCCAACAGCAGCGCTAGTAGCGGCTCAGCTACTCAGGGTCCCGCAAGCCATCTTGGACATGATCGCTGG
TGCCCACTGGGGAGTCCTAGCGGGCATAGCGTATTTCTCCATGGCGGGCAACTGGGCGAAGGTCCTGGTG
GTGCTATTGCTGTTTGCCGGCGTCGATGCGCACACTTACACCACCGGGGGAAGTGCTGCTAAGAGCGTGG
CTGGATTCACCAGCCTCTTCACTCCGGGCGCCAAGCAGAATGTCCAGCTGATCA

>1157_S10_L001_R1_001.fastq_298_1a_5
CCCCAACAGCAGCGCTAGTAGCGGCTCAGCTACTCAGGGTCCCGCAAGCCATCTTGGACATGATCGCTGG
TGCCCACTGGGGAGTCCTAGCGGGCATAGCGTATTTCTCCATGGCGGGCAACTGGGCGAAGGTCCTGGTG
GTGCTATTGCTGTTTGCCGGCGTCGATGCGCATACCTACACCACCGGGGGGAGTGCTGCTAAGAGCGTGG
CTGGATTCACCAGCCTCTTCACTCCGGGCGCCAAGCAGAATGTCCAGCTGATCA

>1157_S10_L001_R1_001.fastq_299_1a_5
CCCCAACAGCAGCGCTAGTAGTGGCTCAGCTACTCAGGGTCCCGCAAGCCATCTTGGACATGATCGCTGG
TGCCCACTGGGGAGTCCTAGCGGGCATAGCGTATTTCTCCATGGCGGGCAACTGGGCGAAGGTCCTGGTG
GTGCTATTGCTGTTTGCCGGCGTCGATGCGCAGACCTACACCACCGGGGGAAGTGCTGCTAGGAGCGTGG
CTGGATTCACCAGCCTCTTCACTCCGGGCGCCAAGCAGAATGTCCAGCTGATCA

>1157_S10_L001_R1_001.fastq_300_1a_5
CCCCAACAGCAGCGCTAGTAGCGGCTCAGCTACTCAGGGCCCCGCAAGCCATCTTGGACATGATCGCTGG
TGCCCACTGGGGAGTCCTAGCGGGCATAGCGTATTTCTCCATGGCGGGCAACTGGGCGAAGGTCCTGGTG
GTGCTATTGCTGTTTGCCGGCGTCGATGCGCATACCTACACCACCGGGGGAAGTGCTGCTAAGAGCGTGG
CCGGATTCACCAGCCTCTTCACTCCGGGCGCCAAGCAGAATGTCCAGCTGATCA

>1157_S10_L001_R1_001.fastq_301_1a_5
CCCCAACAGCAGCGCTAGTAGCGGCCCAGCTACTCAGGGTCCCGCAAGCCATCTTGGACATGATCGCTGG
TGCCCACTGGGGAGTCCTAGCGGGCATAGCGTATTTCTCCATGGCGGGCAACTGGGCGAAGGTCCTGGTG
GTGCTATTGCTGTTTGCCGGCGTCGATGCGCACACCTACACCACCGGGGGAAGTGCTGCTAAGAGCGTGG
CTGGATTCACCAGCCTCTTCACTCCGGGCGCCAAGCAGAATGTCCAGCTGATCA

>1157_S10_L001_R1_001.fastq_302_1a_5
CCCCAACAGCAGCGCTAGTAGCGGCTCAGCTACTCAGGGTCCCGCAAGCCATCTTGGACATGATCGCTGG
TGCCCACTGGGGAGTCCTAGCGGGCATAGCGTATTTCTCCATGGCGGGCAACTGGGCGAAGGTCCTGGTG
GTGCTATTGCTGTTTGCCGGCGTCGATGCGCACACCTACACCACCGGGGGAAGTGCTGCTAAGAGCGTGG
CTGGATTTACCAGCCTCTTCACTCCGGGCGCCAAGCAGAATGTCCAGCTGATCA

>1157_S10_L001_R1_001.fastq_303_1a_5
CCCCAACAGCAGCGCTAGTAGCGGCTCAGCTACTCAGGGTCCCGCAAGCCATCTTGGACATGATCGCTGG
TGCCCACTGGGGAGTCCTAGCGGGCATAGCGTATTTCTCCATGGCGGGCAACTGGGCGAAGGTCCTGGTG
GTGCTATTGCTGTTTGCCGGCGTCGATGCGCACACCTACACCACCGGGGGAAGTGCTGCTAAGAGCGTGG
CTGGATTCACCAGCCTCTTCACTCCGGGCGCCAAGCAGAGTGTCCAGCTGATCA

>1157_S10_L001_R1_001.fastq_304_1a_5
CCCCAACAGCAGCGCTAGTAGCGGCTCAGCTACTCAGGGTCCCGCAAGCCATCTTGGACATGATCGCTGG
TGCCCACTGGGGAGTCCTAGCGGGCATAGCGTATTTCTCCATGGCGGGCAACTGGGCGAAGGTCCTGGTG
GTGCTATTGCTGTTTGCCGGCGTCGATGCGCACACCTACACCACCAGGGGAAGTGCTGCTAAGAGCGTGG
CTGGATTCACCAGCCTCTTCACTCCGGGCGCCAAGCAGAATGTCCAGCTGATCA

>1157_S10_L001_R1_001.fastq_305_1a_5
CCCCAACAGCAGCGCTAGTAGCGGCTCAGCTACTCAGGGTCCCGCAAGCCATCTTGGACATGATCGCTGG
TGCCCACTGGGGAGTCCTAGCGGGCATAGCGTATTTCTCCATGGCGGGCAACTGGGCGAAGGTCCTGGTG
GTGCTATTGCTGTTTGCCGGCGTCGATGCGCAGACCTACACCACCGGGGGAAGTGCTGCTAGGAGCGTGG
CTGGATTCACCAGCCTCTTCACTCCGGGCGCCAAGCAGAATGTTCAGCTGATCA

>1157_S10_L001_R1_001.fastq_306_1a_5
CCCCAACAGCAGCGCTAGTAGCGGCTCAGCTACTCAGGGTCCCGCAAGCCATCTTGGACATGATCGCTGG
TGCCCACTGGGGAGTCCTAGCGGGCATAGCGTATTTCTCCATGGCGGGCAACTGGGCGAAGGTCCTAGTG
GTGCTATTGCTGTTTGCCGGCGTCGATGCGCATACCTACACCACCGGGGGAAGTGCTGCTAGGAGCGTGG
CTGGATTCACCAGCCTCTTCACTCCGGGCGCCAAGCAGAATGTCCAGCTGATCA

>1157_S10_L001_R1_001.fastq_307_1a_5
CCCCAACAGCAGCGCTAGTAGCGGCTCAGCTACTCAGGGTCCCGCAAGCCATCTTGGACATGATCGCTGG
TGCCCACTGGGGAGTCCTAGCGGGCATAGCGTATTTCTCCATGGTGGGCAACTGGGCGAAGGTCCTGGTG
GTGCTGTTGCTGTTTGCCGGCGTCGACGCACGTACCTACACCACCGGGGGAAGTGCTGCTAAGAGCGTGG
CTGGATTCACCAGCCTCTTCACTCCGGGCGCCAAGCAGAATGTCCAGCTGATCA

>1157_S10_L001_R1_001.fastq_308_1a_5
CCCCAACAGCAGCGCTAGTAGCGGCTCAGCTACTCAGGGTCCCGCAAGCCATCTTGGACATGATCGCTGG
TGCCCACTGGGGAGTCCTAGCGGGCATAGCGTATTTCTCCATGGCGGGCAACTGGGCGAAGGTCCTAGTG
GTGCTATTGCTGTTTGCCGGCGTCGATGCGCATACCTACACCACCGGGGGAAGTGCTGCTAAGAGCGTGG
CCGGATTCACCAGCCTCTTCACTCTGGGCGCCAAGCAGAATGTCCAGCTGATCA

>1157_S10_L001_R1_001.fastq_309_1a_5
CCCCAACAGCAGCGCTAGTAGCGGCTCAGCTACTCAGGGTCCCGCAAGCCATCTTGGACATGATCGCTGG
TGCCCACTGGGGAGTCCTAGCGGGCATAGCATATTTCTCCATGGCGGGCAACTGGGCGAAGGTCCTGGTG
GTGCTATTGCTGTTTGCCGGCGTCGATGCGCACACCTACACCACCGGGGGAAGTGCTGCTAAGAGCGTGG
CTGGATTCACCAGCCTCTTCACTCCGGGCGCCAAGCAGAATGTCCAGCTGATCA

>1157_S10_L001_R1_001.fastq_310_1a_5
CCCCAACAGCAGCGCTAGTAGCGGCTCAGCTACTCAGGGTCCCGCAAGCCATCTTGGACATGATCGCTGG
TGCCCACTGGGGAGTCCTAGCGGGCATAGCGTATTTCTCCATGGCGGGCAACTGGGCGAAGGTCCTGGTG
GTGCTATTGCTGTTTGCCGGCGTCGATGCGCAGACCTACACCACCGGGGGAAGTGCTGCCAGGAGCGTGG
CTGGATTCACCAGCCTCTTCACTCCGGGCGCCAAGCAGAATGTCCAGCTGATCA

>1157_S10_L001_R1_001.fastq_311_1a_5
ACCCAACAGCAGCGCTAGTAGCGGCTCAGCTACTCAGGGTCCCGCAAGCCATCTTGGACATGATCGCTGG
TGCCCACTGGGGAGTCCTAGCGGGCATAGCGTATTTCTCCATGGCGGGCAACTGGGCGAAGGTCCTGGTG
GTGCTATTGCTGTTTGCCGGCGTCGATGCGCATACCTACACCACCGGGGGAAGTGCTGCTAAGAGCGTGG
CCGGATTCACCAGCCTCTTCACTCCGGGCGCCAAGCAGAATGTCCAGCTGATCA

>1157_S10_L001_R1_001.fastq_312_1a_5
CCCCAACAGCAGCGCTAGTAGCGGCTCAGCTACTCAGGGTCCCGCAAGCCATCTTGGACATGATCGCTGG
TGCCCACTGGGGAGTCCTAGCGGGCATAGCGTATTTTTCCATGGCGGGCAACTGGGCGAAGGTCCTGGTG
GTGCTATTGCTGTTTGCCGGCGTCGATGCGCATACCTACACCACCGGGGGAAGTGCTGCTAAGAGCGTGG
CCGGATTCACCAGCCTCTTCACTCCGGGCGCCAAGCAGAATGTCCAGCTGATCA

>1157_S10_L001_R1_001.fastq_313_1a_5
CCCCAACAGCAGCGCTAGTAGCGGCTCAGCTACTCAGGGTCCCGCAAGCCATCTTGGATATGATCGCTGG
TGCCCACTGGGGAGTCCTAGCGGGCATAGCGTATTTCTCCATGGCGGGCAACTGGGCGAAGGTCCTGGTG
GTGCTATTGCTGTTTGCCGGCGTCGATGCGCACACCTACACCACCGGGGGAAGTGCTGCTAAGAGCGTGG
CTGGATTCACCAGCCTCTTCACTCCGGGCGCCAAGCAGAATGTCCAGCTGATCA

>1157_S10_L001_R1_001.fastq_314_1a_5
CCCCAACAGCAGCGCTAGTAGCGGCTCAGCTGCTCAGGGTCCCGCAAGCCATCTTGGACATGATCGCTGG
TGCCCACTGGGGAGTCCTAGCGGGCATAGCGTATTTCTCCATGGCGGGCAACTGGGCGAAAGTCCTGGTG
GTGCTATTGCTGTTTGCCGGCGTCGATGCGCACACCTACACCACCGGGGGAAGTGCTGCTAAGAGCGTGG
CTGGATTCACCAGCCTCTTCACTCCGGGCGCCAAGCAGAATGTCCAGCTGATCA

>1157_S10_L001_R1_001.fastq_315_1a_5
CCCCAACAGCAGCGCTAGTAGCGGCTCAGCTACTCAGGGTCCCGCAAGCCATCTTGGACATGATCGCTGG
TGCCCACTGGGGAGTCCTAGCGGGCATAGCGTATTTCTCCATGGTGGGCAACTGGGCGAAGGTCCTGGTG
GTGCTGTTGCTGTTTGCCGGCGTTGATGCACGTACCTACACCACCGGGGGAAGTGCTGCTAAGAGCGTGG
CTGGATTCACCAGCCTCTTCACTCCGGGCGCCAAGCAGAATGTCCAGCTGATCA

>1157_S10_L001_R1_001.fastq_316_1a_5
CCCCAACAGCAGCGCTAGTAGCGGCTCAGCTACTCAGGGTCCCGCAAGCCATCTTGGACATGATCGCTGG
TGCCCACTGGGGAGTCCTAGCGGGCATAGCGTATTTCTCCATGGCGGGCAACTGGGCGAAGGTCCTGGTG
GTGCTATTGCTGTTTGCCGGCGTCGATGCGCATACCTACACCACCGGGGGAAGTGCTGCTAAGAGCGTGG
CCGGATTCACCAGCCTCTTCACTCCGGGCGCCAAGCAGAATGTCCGGCTGATCA

>1157_S10_L001_R1_001.fastq_317_1a_5
CCCCAACAGCAGCGCTAGTAGCGGCTCAGCTACTCAGGGTCCCGCAAGCCATCTTGGACATGATCGCTGG
TGCCCACTGGGGAGTCCTAGCGGGCATAGCGTATTTCTCCATGGCGGGCAACTGGGCGAAGGTCTTGGTG
GTGCTATTGCTGTTTGCCGGCGTCGATGCGCATACCTACACCACCGGGGGAAGTGCTGCTAAGAGCGTGG
CCGGATTCACCAGCCTCTTCACTCCGGGCGCCAAGCAGAATGTCCAGCTGATCA

>1157_S10_L001_R1_001.fastq_318_1a_5
CCCCAACAGCAGCGCTAGTAGCGGCTCAGCTGCTCAGGGTCCCGCAAGCCATCTTGGACATGATCGCTGG
TGCCCACTGGGGAGTCCTAGCGGGCATAGCGTATTTCTCCATGGCGGGCAACTGGGCGAAGGTCCTGGTG
GTGCTATTGCTGTTTGCCGGCGTCGATGCGCATACCTACACCACCGGGGGAAGTGCTGCTAAGAGCGTGG
CTGGATTCACCAGCCTCTTCACTCCGGGCGCCAAGCAGAATGTCCAGCTGATCA

>1157_S10_L001_R1_001.fastq_319_1a_5
CCCCAACAGCAGCGCTAGTAGCGGCTCAGCTACTCAGGGTCCCGCAAGCCATCTTGGACATGATCGCTGG
TGCCCACTGGGGAGTCCTAGCGGGCATAGCGTATTTCTCCATGGCAGGCAACTGGGCGAAGGTCCTGGTG
GTGCTATTGCTGTTTGCCGGCGTCGATGCGCACACCTACACCACCGGGGGAAGTGCTGCTAAGAGCGTGG
CTGGATTCACCAGCCTCTTCACTCCGGGCGCCAAGCAGAATGTCCAGCTGATCA

>1157_S10_L001_R1_001.fastq_320_1a_5
CCCCAACAGCAGCGCTAGTAGCGGCTCAGCTACTCAGGGTCCCGCAAGCCATCTTGGACATGATCGCTGG
TGCCCACTGGGGAGTCCTAGCGGGCATAGCGTATTTCTCCATGGCGGGCAACTGGGCGAAGGTCCTGGTG
GTGCTATTGCTGTTTGCCGGCGTCGATGCGCATACCTACACCACCGGGGGAAATGCTGCTAAGAGCGTGG
CCGGATTCACCAGCCTCTTCACTCCGGGCGCCAAGCAGAATGTCCAGCTGATCA

>1157_S10_L001_R1_001.fastq_321_1a_5
CCCCAACAGCAGCGCTAGTAGCGGCTCAGCTACTCAGGGTCCCGCAAGCCATCTTGGACATGATCGCTGG
TGCCCACTGGGGAGTCCTAGCGGGCATAGCGTATTTCTCCATGGCGGGCAACTGGGCGAAGGTCCTGGTG
GTGCTATTGTTGTTTGCCGGCGTCGATGCGCACACCTACACCACCGGGGGAAGTGCTGCTAAGAGCGTGG
CTGGATTCACCAGCCTCTTCACTCCGGGCGCCAAGCAGAATGTCCAGCTGATCA

>1157_S10_L001_R1_001.fastq_322_1a_5
CCCCAACAGCAGCGCTAGTAGCGGCTCAGCTACTCAGGGTCCCGCAAGCCATCTTGGACATGATCGCTGG
TGCCCACTGGGGAGTCCTAGCGGGTATAGCGTATTTCTCCATGGCGGGCAACTGGGCGAAGGTCCTGGTG
GTGCTATTGCTGTTTGCCGGCGTCGATGCGCACACCTACACCACCGGGGGAAGTGCTGCTAAGAGCGTGG
CTGGATTCACCAGCCTCTTCACTCCGGGCGCCAAGCAGAATGTCCAGCTGATCA

>1157_S10_L001_R1_001.fastq_323_1a_5
CCCCAACAGCAGCGCTAGTAGCGGCTCAGCTACTCAGGGTCCCGCAAGCCATCTTGGACATGATCGCTGG
TGCCCACTGGGGAGTCCTAGCGGGCATAGCGTATTTCTCCATGGCGGGCAACTGGGCGAAGGTCCTGGTG
GTGCTATTGCTGTTTGCCGGCGTCGATGCGCATACCTACACCACCGGGGGAAGTGCTGCTAAGAGCGTGG
CCGGATTCACCAGCCTCTTCACTCCGGGCGCCAAGCAGAATGCCCAGCTGATCA
