# Supplementary material for: HCV transmission in high-risk communities in Bulgaria
Source: PLoS One. 2019 Mar 5;14(3):e0212350. doi: 10.1371/journal.pone.0212350 (PMC6400337; doi:10.1371/journal.pone.0212350)
Supplement: S1 File — (ZIP) [file pone.0212350.s002.zip › 1180_S75_L001_R1_001.fastq_3a_freq5.fas]

>1180_S75_L001_R1_001.fastq_1_3a_6511
CCCCTGCTGTGGGTATGGTGGTAGCGCACGTCCTGCGTTTTCCCCAGACCTTGTTCGACATAATAGCCGG
GGCCCATTGGGGCATCTTGGCGGGCTTGGCCTACTACTCCATGCAGGGCAACTGGGCCAAGGTCGCCATT
ATCATGGTTATGTTTTCAGGGGTCGATGCACACACACATGTCACCGGTGGTAGTGCAGCTCGTGGTGCCA
GCGCCTTAGCTGGCTTGTTTAATACAGGAGCTAGGCAGAACCTGCAGCTGGTCA

>1180_S75_L001_R1_001.fastq_2_3a_101
CCCCTGCTGTGGGTATGGTGGTAGCGCACGTCCTGCGTTTTCCCCAGACCTTGTTCGACATAATAGCCGG
GGCCCATTGGGGCATCTTGGCGGGCTTGGCCTACTACTCCATGCAGGGCAACTGGGCCAAGGTCGCCATT
ATCATGGTTATGTTTTCAGGGGTCGATGCACACACACATGTCACCGGGGGTAGTGCAGCTCGTGGTGCCA
GCGCCTTAGCTGGCTTGTTTAATACAGGAGCTAGGCAGAACCTGCAGCTGGTCA

>1180_S75_L001_R1_001.fastq_3_3a_70
CCCCTGCTGTGGGTATGGTGGTAGCGCACGTCCTGCGTTTTCCCCAGACCTTGTTCGACATAATAGCCGG
GGCCCATTGGGGCATCTTGGCGGGCTTGGCCTACTACTCCATGCAGGGCAACTGGGCCAAGGTCGCCATT
ATCATGGTTATGTTTTCAGGGGTCGATGCACACACACATGTCACCGGTGGTAGTGCAGCTCGTGGCGCCA
GCGCCTTAGCTGGCTTGTTTAATACAGGAGCTAGGCAGAACCTGCAGCTGGTCA

>1180_S75_L001_R1_001.fastq_4_3a_67
CCCCTGCTGTGGGTATGGTGGTAGCGCACGTCCTGCGTTTTCCCCAGACCTTGTTCGACATAATAGCCGG
GGCCCATTGGGGCATCTTGGCGGGCTTGGCCTACTACTCCATGCAGGGCAACTGGGCCAAGGTCGCCATT
ATCATGGTTATGTTTTCAGGGGTCGATGCACACACACATGTCACCGGTGGTAGTGCAGCTCGTGGTGCCA
GCGCCTTAGCTGGCTTGTTTAATACAGGAGCTAGGCAGAGCCTGCAGCTGGTCA

>1180_S75_L001_R1_001.fastq_5_3a_59
CCCCTGCTGTGGGTATGGTGGTAGCGCACGTCCTGCGTTTTCCCCAGACCTTGTTCGACATAATAGCCGG
GGCCCATTGGGGCATCTTGGCGGGCTTGGCCTACTACTCCATGCAGGGCAACTGGGCCAAGGTCGCCATT
ATCATGGTTATGTTTTCAGGGGTCGATGCACACACACATGTCACCGGTGGTAGTGCAGCTCGTGGTGCCA
GCGCCTTAGCTGGCTTGTTTAATACGGGAGCTAGGCAGAACCTGCAGCTGGTCA

>1180_S75_L001_R1_001.fastq_6_3a_58
CCCCTGCTGTGGGTATGGTGGTAGCGCACGTCCTGCGTTTTCCCCAGACCTTGTTCGACATAATAGCCGG
GGCCCATTGGGGCATCTTGGCGGGCTTGGCCTACTACTCCATGCAGGGCAACTGGGCCAAGGTCGCCATT
ATCATGGTTATGTTTTCAGGGGTCGATGCACACACACATGTCACCGGTGGGAGTGCAGCTCGTGGTGCCA
GCGCCTTAGCTGGCTTGTTTAATACAGGAGCTAGGCAGAACCTGCAGCTGGTCA

>1180_S75_L001_R1_001.fastq_7_3a_56
CCCCTGCTGTGGGTATGGTGGTAGCGCACGTCCTGCGTTTTCCCCAGACCTTGTTCGACATAATAGCCGG
GGCCCATTGGGGCATCTTGGCGGGCTTGGCCTACTACTCCATGCAGGGCAACTGGGCCAAGGTCGCCATT
ATCATGGTTATGTTTTCAGGGGTCGATGCACACACACATGTCACCGGTGGTAGTGCAGCTCGTGGGGCCA
GCGCCTTAGCTGGCTTGTTTAATACAGGAGCTAGGCAGAACCTGCAGCTGGTCA

>1180_S75_L001_R1_001.fastq_8_3a_55
CCCCTGCTGTGGGTATGGTGGTAGCGCACGTCCTGCGTTTTCCCCAGACCTTGTTCGACATAATAGCCGG
GGCCCATTGGGGCATCTTGGCGGGCTTGGCCTACTACTCCATGCAGGGCAACTGGGCCAAGGTCGCCATT
ATCATGGTTATGTTTTCAGGGGTCGATGCGCACACACATGTCACCGGTGGTAGTGCAGCTCGTGGTGCCA
GCGCCTTAGCTGGCTTGTTTAATACAGGAGCTAGGCAGAACCTGCAGCTGGTCA

>1180_S75_L001_R1_001.fastq_9_3a_50
CCCCTGCTGTGGGTATGGTGGTAGCGCACGTCCTGCGTTTTCCCCAGACCTTGTTCGACATAATAGCCGG
GGCCCATTGGGGCATCTTGGCGGGCTTGGCCTACTACTCCATGCAGGGCAACTGGGCCAAGGTCGCCATT
ATCATGGTTATGTTTTCAGGGGTCGATGCACACACACATGTCACCGGTGGTAGTGCAGCTCGTGGTGCCA
GCGCCTTAGCCGGCTTGTTTAATACAGGAGCTAGGCAGAACCTGCAGCTGGTCA

>1180_S75_L001_R1_001.fastq_10_3a_50
CCCCTGCTGTGGGTATGGTGGTAGCGCACGTCCTGCGTTTTCCTCAGACCTTGTTCGACATAATAGCCGG
GGCCCATTGGGGCATCTTGGCGGGCTTGGCCTACTACTCCATGCAGGGCAACTGGGCCAAGGTCGCCATT
ATCATGGTTATGTTTTCAGGGGTCGATGCACACACACATGTCACCGGTGGTAGTGCAGCTCGTGGTGCCA
GCGCCTTAGCTGGCTTGTTTAATACAGGAGCTAGGCAGAACCTGCAGCTGGTCA

>1180_S75_L001_R1_001.fastq_11_3a_49
CCCCTGCTGTGGGTATGGTGGTAGCGCACGTCCTGCGTTTTCCCCAGACCTTGTTCGACATAATAGCCGG
GGCCCATTGGGGCATCTTGGCGGGCTTGGCCTACTACTCCATGCAGGGCAACTGGGCCAAGGTCGCCATT
ATCATGGTTATGTTTTCGGGGGTCGATGCACACACACATGTCACCGGTGGTAGTGCAGCTCGTGGTGCCA
GCGCCTTAGCTGGCTTGTTTAATACAGGAGCTAGGCAGAACCTGCAGCTGGTCA

>1180_S75_L001_R1_001.fastq_12_3a_45
CCCCTGCTGTAGGTATGGTGGTAGCGCACGTCCTGCGTTTTCCCCAGACCTTGTTCGACATAATAGCCGG
GGCCCATTGGGGCATCTTGGCGGGCTTGGCCTACTACTCCATGCAGGGCAACTGGGCCAAGGTCGCCATT
ATCATGGTTATGTTTTCAGGGGTCGATGCACACACACATGTCACCGGTGGTAGTGCAGCTCGTGGTGCCA
GCGCCTTAGCTGGCTTGTTTAATACAGGAGCTAGGCAGAACCTGCAGCTGGTCA

>1180_S75_L001_R1_001.fastq_13_3a_45
CCCCTGCTGTGGGTATGGTGGTAGCGCACGTCCTGCGTCTTCCCCAGACCTTGTTCGACATAATAGCCGG
GGCCCATTGGGGCATCTTGGCGGGCTTGGCCTACTACTCCATGCAGGGCAACTGGGCCAAGGTCGCCATT
ATCATGGTTATGTTTTCAGGGGTCGATGCACACACACATGTCACCGGTGGTAGTGCAGCTCGTGGTGCCA
GCGCCTTAGCTGGCTTGTTTAATACAGGAGCTAGGCAGAACCTGCAGCTGGTCA

>1180_S75_L001_R1_001.fastq_14_3a_45
CCCCTGCTGTGGGTATGGTGGTAGCGCACGTCCTGCGTTTTCCCCAGACCTTGTTCGACATAATAGCCGG
GGCCCATTGGGGCATCTTGGCGGGCTTGGCCTACTACTCCATGCAGGGCAACTGGGCCAAGGTCGCCATT
ATCATGGTTATGTTTTCAGGGGTCGATGCACACACGCATGTCACCGGTGGTAGTGCAGCTCGTGGTGCCA
GCGCCTTAGCTGGCTTGTTTAATACAGGAGCTAGGCAGAACCTGCAGCTGGTCA

>1180_S75_L001_R1_001.fastq_15_3a_42
CCCCTGCTGTGGGTATGGTGGTAGCGCACGTCCTGCGTTTTCCCCAGACCTTGTTCGACATAATAGCCGG
GGCCCATTGGGGCATCTTGGCGGGCTTGGCCTACTACTCCATGCAGGGCAACTGGGCCAAGGTCGCCATT
ATCATGGTTATGTTTTCAGGGGTCGATGCACACACACATGTCACCGGTGGTAGTGCAGCTCGTGGTGCTA
GCGCCTTAGCTGGCTTGTTTAATACAGGAGCTAGGCAGAACCTGCAGCTGGTCA

>1180_S75_L001_R1_001.fastq_16_3a_41
CCCCTGCTGTGGGTATGGTGGTAGCGCACGTCCTGCGTTTTCCCCAGACCTTGTTCGACATAATAGCCGG
GGCCCATTGGGGCATCTTGGCGGGCTTGGCCTACTACTCCATGCAGGGCAACTGGGCCAAGGTCGCCATT
ATCATGGTTATGTTTCCAGGGGTCGATGCACACACACATGTCACCGGTGGTAGTGCAGCTCGTGGTGCCA
GCGCCTTAGCTGGCTTGTTTAATACAGGAGCTAGGCAGAACCTGCAGCTGGTCA

>1180_S75_L001_R1_001.fastq_17_3a_41
CCCCTGCTGTGGGTATGGTGGTAGCGCACGTCCTGCGGTTTCCCCAGACCTTGTTCGACATAATAGCCGG
GGCCCATTGGGGCATCTTGGCGGGCTTGGCCTACTACTCCATGCAGGGCAACTGGGCCAAGGTCGCCATT
ATCATGGTTATGTTTTCAGGGGTCGATGCACACACACATGTCACCGGTGGTAGTGCAGCTCGTGGTGCCA
GCGCCTTAGCTGGCTTGTTTAATACAGGAGCTAGGCAGAACCTGCAGCTGGTCA

>1180_S75_L001_R1_001.fastq_18_3a_40
CCCCTGCTGTGGGTATGGTGGTAGCGCACGTCCTGCGTTTTCCCCAGACCTTGTTCGACATAATAGCCGG
GGCCCATTGGGGCATCTTGGCGGGCTTGGCCTACTACTCCATGCAGGGCAACTGGGCCAAGGTCGCCATT
ATCATGGTTATGTTTTCAGGGGTCGATGCACACACACATGTCACCGGTGGTAATGCAGCTCGTGGTGCCA
GCGCCTTAGCTGGCTTGTTTAATACAGGAGCTAGGCAGAACCTGCAGCTGGTCA

>1180_S75_L001_R1_001.fastq_19_3a_39
CCCCTGCTGTGGGTATGGTGGTAGCGCACGTCCTGCGTTTTCCCCAGACCTTGTTCGACATAATAGCCGG
GGCCCATTGGGGCATCTTGGCGGGCTTGGCCTACTACTCCATGCAGGGCAACTGGGCCAAGGTCGCCATT
ATCATGGTTATGTTTTCAGGGGTCGATGCACACACACATGTCACCGGTGGTAGCGCAGCTCGTGGTGCCA
GCGCCTTAGCTGGCTTGTTTAATACAGGAGCTAGGCAGAACCTGCAGCTGGTCA

>1180_S75_L001_R1_001.fastq_20_3a_39
CCCCTGCTGTGGGTATGGTGGTAGCGCACGTCCTGCGTTTTCCCCAGACCTTGTTCGACATAATAGCCGG
GGCCCATTGGGGCACCTTGGCGGGCTTGGCCTACTACTCCATGCAGGGCAACTGGGCCAAGGTCGCCATT
ATCATGGTTATGTTTTCAGGGGTCGATGCACACACACATGTCACCGGTGGTAGTGCAGCTCGTGGTGCCA
GCGCCTTAGCTGGCTTGTTTAATACAGGAGCTAGGCAGAACCTGCAGCTGGTCA

>1180_S75_L001_R1_001.fastq_21_3a_39
CCCCTGCTGTGGGTATGGTGGTAGCGCACGTCCTGCGTTTTCCCCAGACCTTGTTCGGCATAATAGCCGG
GGCCCATTGGGGCATCTTGGCGGGCTTGGCCTACTACTCCATGCAGGGCAACTGGGCCAAGGTCGCCATT
ATCATGGTTATGTTTTCAGGGGTCGATGCACACACACATGTCACCGGTGGTAGTGCAGCTCGTGGTGCCA
GCGCCTTAGCTGGCTTGTTTAATACAGGAGCTAGGCAGAACCTGCAGCTGGTCA

>1180_S75_L001_R1_001.fastq_22_3a_36
CCCCTGCTGTGGGTATGGTGGTAGCGCACGTCCTGCGTTTTCCCCAGACCTTGTTCGACATAATAGCCGG
AGCCCATTGGGGCATCTTGGCGGGCTTGGCCTACTACTCCATGCAGGGCAACTGGGCCAAGGTCGCCATT
ATCATGGTTATGTTTTCAGGGGTCGATGCACACACACATGTCACCGGTGGTAGTGCAGCTCGTGGTGCCA
GCGCCTTAGCTGGCTTGTTTAATACAGGAGCTAGGCAGAACCTGCAGCTGGTCA

>1180_S75_L001_R1_001.fastq_23_3a_36
CCCCTGCTGTGGGTATGGTGGTAGCGCACGTCCTGCGTTTTCCCCAGACCTTGTTCGACATAATAGCCGG
GGCCCATTGGGGCATCTTGGCGGGCTTGGCCTACTACTCCATGCAGGGCAACTGGGCCAAGGTCGCCATT
ATCATGGTTATGTTTTCAGGGGTCGATGCACACACACATGTCACCGGTGGTAGTGCAGCTCGTGGTGCCA
GCGCCTTAGCTGGCTTGTTTAATACAGGGGCTAGGCAGAACCTGCAGCTGGTCA

>1180_S75_L001_R1_001.fastq_24_3a_36
CCCCTGCTGTGGGTATGGTGGTAGCGCACGCCCTGCGTTTTCCCCAGACCTTGTTCGACATAATAGCCGG
GGCCCATTGGGGCATCTTGGCGGGCTTGGCCTACTACTCCATGCAGGGCAACTGGGCCAAGGTCGCCATT
ATCATGGTTATGTTTTCAGGGGTCGATGCACACACACATGTCACCGGTGGTAGTGCAGCTCGTGGTGCCA
GCGCCTTAGCTGGCTTGTTTAATACAGGAGCTAGGCAGAACCTGCAGCTGGTCA

>1180_S75_L001_R1_001.fastq_25_3a_34
CCCCTGCTGTGGGTATGGTGGTAGCGCACGTCCTGCGTTTTCCCCAGACCTTGTTCGACATAATAGCCGG
GGCCCATTGGGGCATCTTGGCGGGCTTGGCCTACTACTCCATGCAGGGCAACTGGGCCAAGGTCGCCATT
ATCATGGTTATGTTTTCAGGGGTCGATGCACACACACATGTCACCGGTGGTAGTGCAGCTCGTGGTGCCA
GCGCCTTAGCTGGCTTGTTTAATACAGGAGCTAGGCAGGACCTGCAGCTGGTCA

>1180_S75_L001_R1_001.fastq_26_3a_34
CCCCTGCTGTGGGTATGGTGGTAGCGCACGTCCTGCGTTTTCCCCAGACCTTGTTCGACATAATAGCCGG
GGCCCATTGGGGCATCTTGGCGGGCTTGGCCTACTACTCCATGCAGGGCAACTGGGCCAAGGTCGCCATT
ATCATGGTTATGTTTTCAGGGGTCGATGCACGCACACATGTCACCGGTGGTAGTGCAGCTCGTGGTGCCA
GCGCCTTAGCTGGCTTGTTTAATACAGGAGCTAGGCAGAACCTGCAGCTGGTCA

>1180_S75_L001_R1_001.fastq_27_3a_34
CCCCTGCTGTGGGTATGGTGGTAGCGCACGTCCTGCGTTTTCCCCAGACCTTGTTCGACATAATAGCCAG
GGCCCATTGGGGCATCTTGGCGGGCTTGGCCTACTACTCCATGCAGGGCAACTGGGCCAAGGTCGCCATT
ATCATGGTTATGTTTTCAGGGGTCGATGCACACACACATGTCACCGGTGGTAGTGCAGCTCGTGGTGCCA
GCGCCTTAGCTGGCTTGTTTAATACAGGAGCTAGGCAGAACCTGCAGCTGGTCA

>1180_S75_L001_R1_001.fastq_28_3a_34
CCCCTGCTGTGGGTATGGTGGTAGCGCACGTCCTGCGTTTTCCCCAGACCTTGTTCGACATAATAGCCGG
GGCCCATTGGGGCATCTTGGCGGGCTTGGCCTACTACTCCATGCAGGGCAACTGGGCCAAGGTCGCCATT
ATCATGGTTATGTTTTCAGGGGTCGATGCACACACACATGTCGCCGGTGGTAGTGCAGCTCGTGGTGCCA
GCGCCTTAGCTGGCTTGTTTAATACAGGAGCTAGGCAGAACCTGCAGCTGGTCA

>1180_S75_L001_R1_001.fastq_29_3a_33
CCCCTGCTGTGGGTATGGTGGTAGCGCACGTCCTGCGTTTTCCCCAGACCTTGTTCGACATAATAGCCGG
GGCCCATTGGGGCATCTTGGCGGGCTTGGCCTACTACTCCATGCAGGGCAACTGGGCCAAGGTCGCCATT
ATCATGGTTATGTTTTCAGGGGTCGATGCACACACACATGCCACCGGTGGTAGTGCAGCTCGTGGTGCCA
GCGCCTTAGCTGGCTTGTTTAATACAGGAGCTAGGCAGAACCTGCAGCTGGTCA

>1180_S75_L001_R1_001.fastq_30_3a_33
CCCCTGCTGTGGGTATGGTGGTAGCGCACGTCCTGCGTTTTCCCCAGACCTTGTTCGACATAATAGCCGG
GGCCCATTGGGGCATCTTGGCGGGCTTGGCCTACTACCCCATGCAGGGCAACTGGGCCAAGGTCGCCATT
ATCATGGTTATGTTTTCAGGGGTCGATGCACACACACATGTCACCGGTGGTAGTGCAGCTCGTGGTGCCA
GCGCCTTAGCTGGCTTGTTTAATACAGGAGCTAGGCAGAACCTGCAGCTGGTCA

>1180_S75_L001_R1_001.fastq_31_3a_32
CCCCTGCTGTGGGTATGGTGGTAGCGCACGTCCTGCGTTTTCCCCAGACCTTGTTCGACATAATAGCCGG
GGCCCATTGGGGCATCTTAGCGGGCTTGGCCTACTACTCCATGCAGGGCAACTGGGCCAAGGTCGCCATT
ATCATGGTTATGTTTTCAGGGGTCGATGCACACACACATGTCACCGGTGGTAGTGCAGCTCGTGGTGCCA
GCGCCTTAGCTGGCTTGTTTAATACAGGAGCTAGGCAGAACCTGCAGCTGGTCA

>1180_S75_L001_R1_001.fastq_32_3a_32
CCCCTGCTGTGGGTATGGTGGTAGCGCACGTCCCGCGTTTTCCCCAGACCTTGTTCGACATAATAGCCGG
GGCCCATTGGGGCATCTTGGCGGGCTTGGCCTACTACTCCATGCAGGGCAACTGGGCCAAGGTCGCCATT
ATCATGGTTATGTTTTCAGGGGTCGATGCACACACACATGTCACCGGTGGTAGTGCAGCTCGTGGTGCCA
GCGCCTTAGCTGGCTTGTTTAATACAGGAGCTAGGCAGAACCTGCAGCTGGTCA

>1180_S75_L001_R1_001.fastq_33_3a_32
CCCCTGCTGTGGGTATGGTGGTAGCGCACGTCCTGCGTTTTCCCCAGACCTTGTTCGACATAATAGCCGG
GGCCCATTGGGGCATCTTGGCGGGCTTGGCCTACTACTCCATGCAGGGCAACTGGGCCAAGGTCGCCATT
ATCATGGTTATGTTTTCAGGGGTCGATGCACACACACATGTCACCGGTGGTAGTGCAGCCCGTGGTGCCA
GCGCCTTAGCTGGCTTGTTTAATACAGGAGCTAGGCAGAACCTGCAGCTGGTCA

>1180_S75_L001_R1_001.fastq_34_3a_31
CCCCTGCTGTGGGTATGGTGGTAGCGCACGTCCTGCGTTTTCCCCAGACCTTGTTCGACATAATAGCCGG
GGCCCATTGGGGCATCTTGGCGGGCTTGGCCTACTACTCCATGCAGGGCAACTGGGCCAAGGTCGCCATT
ATCATGGTTATGTTTTCAGGGGTCGATGCACACACACATGTCACCGGTGGTAGTGCAGCTCGTGGTGCCA
GCACCTTAGCTGGCTTGTTTAATACAGGAGCTAGGCAGAACCTGCAGCTGGTCA

>1180_S75_L001_R1_001.fastq_35_3a_31
CCCCTGCTGTGGGTATGGTGGTAGCGCACGTCCTGCGTTTTCCCCAGACCTTGTTCGACATAATAGCCGG
GGCCCATTGGGGCATCTTGGCGGGCTTGGCCTACTACTCCATGCAGGGCAACTGGGCCAAGGTCGCCATT
ATCATGGTTATGTTTTCAGGGGTCGATGCACACACACATGTCACCGGTGGTAGTGCAGCTCGTGGTGCCA
GCGCCTTAGCTGGCTTGTTTAATACAGGAGCCAGGCAGAACCTGCAGCTGGTCA

>1180_S75_L001_R1_001.fastq_36_3a_30
CCCCTGCCGTGGGTATGGTGGTAGCGCACGTCCTGCGTTTTCCCCAGACCTTGTTCGACATAATAGCCGG
GGCCCATTGGGGCATCTTGGCGGGCTTGGCCTACTACTCCATGCAGGGCAACTGGGCCAAGGTCGCCATT
ATCATGGTTATGTTTTCAGGGGTCGATGCACACACACATGTCACCGGTGGTAGTGCAGCTCGTGGTGCCA
GCGCCTTAGCTGGCTTGTTTAATACAGGAGCTAGGCAGAACCTGCAGCTGGTCA

>1180_S75_L001_R1_001.fastq_37_3a_30
CCCCTGCTGTGGGTATGGTGGTAGCGCACGTCCTGCGTTTTCCCCAGACCTTGTTCGACATAATAGCCGG
GGCCCATTGGGGCATCTTGGCGGGCTTGGCCTACTACTCCATGCAGGGCAACTGGGCCAAGGTCGCCATT
ATCATGGTTATGTTTTCAGGGGTCGATGCACACACACATGTCACCGGTGGTAGTGCAGCTCGTGGTGCCA
GCGCCCTAGCTGGCTTGTTTAATACAGGAGCTAGGCAGAACCTGCAGCTGGTCA

>1180_S75_L001_R1_001.fastq_38_3a_30
CCCCTGCTGTGGGTATGGTGGTAGCGCACGTCCTGCGTTTTCCCCAGACCTTGTTCGACATAATAGCCGG
GGCCCATTGGGGCATCTTGGCGGGCTTGGCCTACTACTCCATGCAGGGCAACTGGGCCAAGGTCGCCATT
ATCATGGTTATGTTTTCAGGGGTCGATGCACACACACATGTCACCGGTGGTAGTGCAGCTCGTGGAGCCA
GCGCCTTAGCTGGCTTGTTTAATACAGGAGCTAGGCAGAACCTGCAGCTGGTCA

>1180_S75_L001_R1_001.fastq_39_3a_30
CCCCTGCTGTGGGTATGGTGGTAGCGCACGTCCTGCGTTTTCCCCAGACCTTGTTCGACATAATAGCCGG
GGCCCATTGGGGCATCTTGGCGGGCTTGGCCTACTACTCCATGCAGGGCAACTGGGCCAAGGTCGCCATT
ATCATGGTTATGTTTTCAGGGGTCGATGCACACACACATGTCACCGGTGGTAGTGCAGCTCGTGGTGCCA
GCGCCTTAGCTGGCTTGTTTAATACAGGAGCTAGGCAGAACCCGCAGCTGGTCA

>1180_S75_L001_R1_001.fastq_40_3a_30
CCCCTGCTGTGGGTATGGTGGTAGCGCACGTCCTGCGTTTTCCCCAGACCTTGTTCGACATAATAGCCGG
GGCCCATTGGGGCATCTTGGCGGGCTTGGCCTACTACTCCATGCAGGGCAACTGGGCCAAGGTCGCCATT
ATCATGGTTATGTTTTCAGGGGTCGATGTACACACACATGTCACCGGTGGTAGTGCAGCTCGTGGTGCCA
GCGCCTTAGCTGGCTTGTTTAATACAGGAGCTAGGCAGAACCTGCAGCTGGTCA

>1180_S75_L001_R1_001.fastq_41_3a_30
CCCCTGCTGTGGGTATGGTGGTAGCGCACGTCCTGCGTTTTCCCCAGACCTTGTTCGACATAATAGCCGG
GGCCCATTGGGGCATCTTGGCGGGCTTGGCCTACTACTCCATGCAGGGCAACTGGGCCAAGGCCGCCATT
ATCATGGTTATGTTTTCAGGGGTCGATGCACACACACATGTCACCGGTGGTAGTGCAGCTCGTGGTGCCA
GCGCCTTAGCTGGCTTGTTTAATACAGGAGCTAGGCAGAACCTGCAGCTGGTCA

>1180_S75_L001_R1_001.fastq_42_3a_29
CCCCTGCTGTGGGTATGGTGGTAGCGCACGTCCTGCGTTTTCCCCAGACCTTGTTCGACATAATAGCCGG
GGCCCATTGGGGCATCTTGGCGGGCTTGGCCTACTACTCCATGCAGGGCAACTGGGCCAAGGTCGCCATT
ATCATGGTTATGTTTTCAGGGGTCGATGCACACGCACATGTCACCGGTGGTAGTGCAGCTCGTGGTGCCA
GCGCCTTAGCTGGCTTGTTTAATACAGGAGCTAGGCAGAACCTGCAGCTGGTCA

>1180_S75_L001_R1_001.fastq_43_3a_28
CCCCTGCTGTGGGTATGGTGGTAGCGCACGTCCTGCGTTTTCCCCAGACCTTGTTCGACATAATAGCCGG
GGCCCATTGGGGCATCTTGGCGGGCTTGGCCTACTACTCCATGCAGGGCAACTGGGCCAAGGTCGCCATT
ATCATGGTTATGTTTTCAGGGGTCGATGCACACACACATGTCACCGGTGGTAGTGCAGCTCGTGGTGCCA
GCGCCTTAGCTGGCTTGTTTAATACAGGAGCTAGGCGGAACCTGCAGCTGGTCA

>1180_S75_L001_R1_001.fastq_44_3a_28
CCCCTGCTGTGGGTATGGTGGTAGCGCACGTCCTGCGTTTTCCCCAGACCTTGTTCGACATAATAGCCGG
GGCCCATTGGGGCATCTTGGCGGGCTTGGCCTACTACTCCATGCAGGGCAACTGGGCCAAGGTCGCCATT
ATCATGGTTATGTCTTCAGGGGTCGATGCACACACACATGTCACCGGTGGTAGTGCAGCTCGTGGTGCCA
GCGCCTTAGCTGGCTTGTTTAATACAGGAGCTAGGCAGAACCTGCAGCTGGTCA

>1180_S75_L001_R1_001.fastq_45_3a_28
CCCCTGCTGTGGGTATGGTGGTAGCGCACGTCCTGCGTTTTCCCCAGACCTTGTTCGACATAATAGCCGG
GGCCCATTGGGGCATCTTGGCGGGCTTGGCCTACTACTCCATGCAGGGCAACTGGGCCAAGGTCGCCATT
ATCATGGTTATGTTTTCAGGGGTCGATGCACACACACATGTCACCGGTGGTAGTGCAGCTCGTGGTGCCA
GCGCCTTGGCTGGCTTGTTTAATACAGGAGCTAGGCAGAACCTGCAGCTGGTCA

>1180_S75_L001_R1_001.fastq_46_3a_28
CCCCTGCTGTGGGTATGGTGGTAGCGCACGTCCTGCGTTTTCCCCAGACCTTGTTCGACATAATAGCCGG
GGCCCATTGGGGCATCTTGGCGGGCTTGGCCTACTACTCCATGCAGGGCAGCTGGGCCAAGGTCGCCATT
ATCATGGTTATGTTTTCAGGGGTCGATGCACACACACATGTCACCGGTGGTAGTGCAGCTCGTGGTGCCA
GCGCCTTAGCTGGCTTGTTTAATACAGGAGCTAGGCAGAACCTGCAGCTGGTCA

>1180_S75_L001_R1_001.fastq_47_3a_28
CCCCTGCTGTGGGTATGGTGGTAGCGCACGTCCTGCGTTTTCCCCAGACCTTGTTCGACATAATAGCCGG
GGCCCATTGGGGCATCTTGGCGGGCTTGGCCTACTACTCCATGCAGGGCAACTGGGCCAAGGTCGCCATT
ATCATGGTTATGTTTTCAGGGGTCGATGCACACACACATGTCACCGGTGGTAGTGCAGCTCGTGGTGCCA
GCGCCTTAGCTGGCTTGTTTAGTACAGGAGCTAGGCAGAACCTGCAGCTGGTCA

>1180_S75_L001_R1_001.fastq_48_3a_28
CCCCTGCTGTGGGTATGGTGGTAGCGCACGTCCTGCGTTTTCCCCAGACCTTGTTCGACATAATAGCCGG
GGCCCATTGGGGCATCTTGGCGGGCTTGGCCTACTACTCCATGCAGGGCGACTGGGCCAAGGTCGCCATT
ATCATGGTTATGTTTTCAGGGGTCGATGCACACACACATGTCACCGGTGGTAGTGCAGCTCGTGGTGCCA
GCGCCTTAGCTGGCTTGTTTAATACAGGAGCTAGGCAGAACCTGCAGCTGGTCA

>1180_S75_L001_R1_001.fastq_49_3a_27
CCCCTGCTGTGGGTATGGTGGTAGCGCACGTCCTGCGCTTTCCCCAGACCTTGTTCGACATAATAGCCGG
GGCCCATTGGGGCATCTTGGCGGGCTTGGCCTACTACTCCATGCAGGGCAACTGGGCCAAGGTCGCCATT
ATCATGGTTATGTTTTCAGGGGTCGATGCACACACACATGTCACCGGTGGTAGTGCAGCTCGTGGTGCCA
GCGCCTTAGCTGGCTTGTTTAATACAGGAGCTAGGCAGAACCTGCAGCTGGTCA

>1180_S75_L001_R1_001.fastq_50_3a_27
CCCCTGCTGTGGGTATGGTGGTAGCGCACGTCCTGCGTTCTCCCCAGACCTTGTTCGACATAATAGCCGG
GGCCCATTGGGGCATCTTGGCGGGCTTGGCCTACTACTCCATGCAGGGCAACTGGGCCAAGGTCGCCATT
ATCATGGTTATGTTTTCAGGGGTCGATGCACACACACATGTCACCGGTGGTAGTGCAGCTCGTGGTGCCA
GCGCCTTAGCTGGCTTGTTTAATACAGGAGCTAGGCAGAACCTGCAGCTGGTCA

>1180_S75_L001_R1_001.fastq_51_3a_27
CCCCTGCTGTGGGTATGGTGGTAGCGCACGTCCTGCGTTTTCCCCAGACCTTGTTCGACATAATAGCCGG
GGCCCATTGGGGCATCTTGGCGGGCTTGGCCTACTACTCCATGCAGGGCAACTGGGCCAAGGTCGCCATT
ATCATGGTTATGTTTTCAGGGGTCGATGCACACACACATGTCACCGGTGGTAGTGCAGCTCGTGGTGCCA
GCGCCTTAGCTGGCTTGTTTAATACAGGAGCTAGGCAGAACCTGCAGCTGGTCG

>1180_S75_L001_R1_001.fastq_52_3a_27
CCCCTGCTGTGGGTATGGTGGTAGCGCACGTCCTGCGTTTTCCCCAGACCTTGTTCGACATAATAGCCGG
GGCCCATTGGGGCATCTTGGCGGGCTTGGCCTACTACTCCATGCAGGGCAACTGGGCCAAGGTCGCCATT
ATCATGGTTATGTTTTCAGGAGTCGATGCACACACACATGTCACCGGTGGTAGTGCAGCTCGTGGTGCCA
GCGCCTTAGCTGGCTTGTTTAATACAGGAGCTAGGCAGAACCTGCAGCTGGTCA

>1180_S75_L001_R1_001.fastq_53_3a_26
CCCCTGCTGTGGGCATGGTGGTAGCGCACGTCCTGCGTTTTCCCCAGACCTTGTTCGACATAATAGCCGG
GGCCCATTGGGGCATCTTGGCGGGCTTGGCCTACTACTCCATGCAGGGCAACTGGGCCAAGGTCGCCATT
ATCATGGTTATGTTTTCAGGGGTCGATGCACACACACATGTCACCGGTGGTAGTGCAGCTCGTGGTGCCA
GCGCCTTAGCTGGCTTGTTTAATACAGGAGCTAGGCAGAACCTGCAGCTGGTCA

>1180_S75_L001_R1_001.fastq_54_3a_26
CCCCTGCTGTGGGTATGGTGGTAGCGCACGTCCTGCGTTTTCCCCAGACCTTGTTCGACATAATAGCCGG
GGCCCATTGGGGCATCTTGGCGGGCTCGGCCTACTACTCCATGCAGGGCAACTGGGCCAAGGTCGCCATT
ATCATGGTTATGTTTTCAGGGGTCGATGCACACACACATGTCACCGGTGGTAGTGCAGCTCGTGGTGCCA
GCGCCTTAGCTGGCTTGTTTAATACAGGAGCTAGGCAGAACCTGCAGCTGGTCA

>1180_S75_L001_R1_001.fastq_55_3a_26
CCCCTGCTGTGGGTATGGTGGTAGCGCACGTCCTGCGTTTTCCCCAGGCCTTGTTCGACATAATAGCCGG
GGCCCATTGGGGCATCTTGGCGGGCTTGGCCTACTACTCCATGCAGGGCAACTGGGCCAAGGTCGCCATT
ATCATGGTTATGTTTTCAGGGGTCGATGCACACACACATGTCACCGGTGGTAGTGCAGCTCGTGGTGCCA
GCGCCTTAGCTGGCTTGTTTAATACAGGAGCTAGGCAGAACCTGCAGCTGGTCA

>1180_S75_L001_R1_001.fastq_56_3a_26
CCCCTGCTGTGGGTATGGTGGTAGCGCACGTCCTGCGTTTTCCCCAGACCTTGTCCGACATAATAGCCGG
GGCCCATTGGGGCATCTTGGCGGGCTTGGCCTACTACTCCATGCAGGGCAACTGGGCCAAGGTCGCCATT
ATCATGGTTATGTTTTCAGGGGTCGATGCACACACACATGTCACCGGTGGTAGTGCAGCTCGTGGTGCCA
GCGCCTTAGCTGGCTTGTTTAATACAGGAGCTAGGCAGAACCTGCAGCTGGTCA

>1180_S75_L001_R1_001.fastq_57_3a_26
CCCCTGCTGTGGGTATGGTGGTAGCGCACGTCCTACGTTTTCCCCAGACCTTGTTCGACATAATAGCCGG
GGCCCATTGGGGCATCTTGGCGGGCTTGGCCTACTACTCCATGCAGGGCAACTGGGCCAAGGTCGCCATT
ATCATGGTTATGTTTTCAGGGGTCGATGCACACACACATGTCACCGGTGGTAGTGCAGCTCGTGGTGCCA
GCGCCTTAGCTGGCTTGTTTAATACAGGAGCTAGGCAGAACCTGCAGCTGGTCA

>1180_S75_L001_R1_001.fastq_58_3a_26
CCCCTGCTGTGGGTATGGTGGTAGCGCACGTCCTGCGTTTTCCCCAGACCTTGTTCGACATAATAGCCGG
GGCCCATTGGGGCATCTTGGCGGGCTTGGCCTACTACTCCATGCAGGGCAACTGGGCCAAGGTCGCCATT
ATCACGGTTATGTTTTCAGGGGTCGATGCACACACACATGTCACCGGTGGTAGTGCAGCTCGTGGTGCCA
GCGCCTTAGCTGGCTTGTTTAATACAGGAGCTAGGCAGAACCTGCAGCTGGTCA

>1180_S75_L001_R1_001.fastq_59_3a_26
CCCCTGCTGTGGGTATGGTGGTAGCGCACGTCCTGCGTTTTCCCCAGACCTTGTTCGACATAATAGCCGG
GGCCCATTGGGGCATCTTGGCGGGCCTGGCCTACTACTCCATGCAGGGCAACTGGGCCAAGGTCGCCATT
ATCATGGTTATGTTTTCAGGGGTCGATGCACACACACATGTCACCGGTGGTAGTGCAGCTCGTGGTGCCA
GCGCCTTAGCTGGCTTGTTTAATACAGGAGCTAGGCAGAACCTGCAGCTGGTCA

>1180_S75_L001_R1_001.fastq_60_3a_26
CCCCTGCTGTGGGTATGGTGGTAGCGCACGTCCTGCGTTTTCCCCAGACCTTGTTCGACATAATAGCCGG
GGCCCATTGGGGCATCTTGGCGGGCTTGGCCTACTACTCCACGCAGGGCAACTGGGCCAAGGTCGCCATT
ATCATGGTTATGTTTTCAGGGGTCGATGCACACACACATGTCACCGGTGGTAGTGCAGCTCGTGGTGCCA
GCGCCTTAGCTGGCTTGTTTAATACAGGAGCTAGGCAGAACCTGCAGCTGGTCA

>1180_S75_L001_R1_001.fastq_61_3a_25
CCCCTGCTGTGGGTATGGTGGTAGCGCACGTCCTGCGTTTTCCCCAGACCTTGTTCGACATAATAGCCGG
GGCCCATTGGGGCATCTTGGCGGGCTTGGCCTACTACTCCATGCAGGGCAACTGGGCCAAGGTCGCCATT
ACCATGGTTATGTTTTCAGGGGTCGATGCACACACACATGTCACCGGTGGTAGTGCAGCTCGTGGTGCCA
GCGCCTTAGCTGGCTTGTTTAATACAGGAGCTAGGCAGAACCTGCAGCTGGTCA

>1180_S75_L001_R1_001.fastq_62_3a_25
CCCCTGCTGTGGGTATGGTGGTAGCGCACGTCCTGCGTTTTCCCCAGACCTTGTTCGACATAATAGCCGG
GGCCCATTGGGGCATCTTGGCAGGCTTGGCCTACTACTCCATGCAGGGCAACTGGGCCAAGGTCGCCATT
ATCATGGTTATGTTTTCAGGGGTCGATGCACACACACATGTCACCGGTGGTAGTGCAGCTCGTGGTGCCA
GCGCCTTAGCTGGCTTGTTTAATACAGGAGCTAGGCAGAACCTGCAGCTGGTCA

>1180_S75_L001_R1_001.fastq_63_3a_25
CCCCTGCTGTGGGTATGGTGGTAGCGCACGTCCTGCGTTTTCCCCAGACCTTGTTCGACATAATAGCCGG
GGCCCATTGGGGCATCTTGGCGGGCTTGGCCTACTACTCCATGCAGGGCAACCGGGCCAAGGTCGCCATT
ATCATGGTTATGTTTTCAGGGGTCGATGCACACACACATGTCACCGGTGGTAGTGCAGCTCGTGGTGCCA
GCGCCTTAGCTGGCTTGTTTAATACAGGAGCTAGGCAGAACCTGCAGCTGGTCA

>1180_S75_L001_R1_001.fastq_64_3a_24
CCCCTGCTGTGGGTATGGTGGTAGCGCACGTCCTGCGTTTTCCCCAGACCTTGTTCGACATAATAGCCGG
GGCCCATTGGGGCATCTTGGCGGGCTTGGCCTACTACTCCATGCAGGGCAACTGGGCCAAGGTCGCCATT
ATCATGGTTATGTTTTCAGGGGTCGATGCACACACACATGTCACCGGTGGTAGTGCAGCTCGTGGTGCCG
GCGCCTTAGCTGGCTTGTTTAATACAGGAGCTAGGCAGAACCTGCAGCTGGTCA

>1180_S75_L001_R1_001.fastq_65_3a_24
CCCCTGCTGTGGGTATGGTGGTAGCGCACGTCCTGCGTTTTCCCCAGACCTTGTTCGACATAATAGCCGG
GGCCCATTGGGGCATCTTGGCGGGCTTGGCCTACTACTCCATGCAGGGCAACTGGGCCAAGGTCGCCATT
ATCATGGTTATGTTTTCAGGGGTCGATGCACACACACATATCACCGGTGGTAGTGCAGCTCGTGGTGCCA
GCGCCTTAGCTGGCTTGTTTAATACAGGAGCTAGGCAGAACCTGCAGCTGGTCA

>1180_S75_L001_R1_001.fastq_66_3a_24
CCCCTGCTGTGGGTATGGTGGTAGCGCACGTCCTGCGTTTTCCCCAGACCTTGCTCGACATAATAGCCGG
GGCCCATTGGGGCATCTTGGCGGGCTTGGCCTACTACTCCATGCAGGGCAACTGGGCCAAGGTCGCCATT
ATCATGGTTATGTTTTCAGGGGTCGATGCACACACACATGTCACCGGTGGTAGTGCAGCTCGTGGTGCCA
GCGCCTTAGCTGGCTTGTTTAATACAGGAGCTAGGCAGAACCTGCAGCTGGTCA

>1180_S75_L001_R1_001.fastq_67_3a_23
CCCCTGCTGTGGGTATGGTGGTAGCGCACGTCCTGCGTTTTCCCCAGACCTTGTTCGACATAATAGCCGG
GGCCCATTGGGGCATCTTGGCGGGCTTGGCCTACTACTCCATGCAGGGCAACTGGGCCAAGGTCGCCATT
ATCATGGTTATGTTTTCAGGGGTCGATGCACACACACGTGTCACCGGTGGTAGTGCAGCTCGTGGTGCCA
GCGCCTTAGCTGGCTTGTTTAATACAGGAGCTAGGCAGAACCTGCAGCTGGTCA

>1180_S75_L001_R1_001.fastq_68_3a_23
CCCCTGCTGTGGGTATGGTGGTAGCGCACGTCCTGCGTTTTCCCCAGACCTTGTTCGACATAATAGCCGG
GGCCCATTGGGGCATCTTGGCGGGCTTGGCCTACTACTCCATGCAGGGCAACTGGGCCAAGGTCGCCATT
ATCATGGTTATGTTTTCAGGGGTCGATGCACACACACATGTCACCGGTGGTAGTGCAGCTCGTGGTGCCA
GCGCCTTAGCTGGCTTGTTTAATACAGGAGCTAGGCAGAACCTACAGCTGGTCA

>1180_S75_L001_R1_001.fastq_69_3a_23
CCCCTGCTGTGGGTATGGTGGTAGCGCACGTCCTGCGTTTTCCCCAGACCTTGTTCGACATAATAGCCGG
GGCCCATTGGGGCATCTTGGCGGGCTTGGCCTACTACTCCATGCAGGGCAACTGGGCCAAGGTCGCCATT
GTCATGGTTATGTTTTCAGGGGTCGATGCACACACACATGTCACCGGTGGTAGTGCAGCTCGTGGTGCCA
GCGCCTTAGCTGGCTTGTTTAATACAGGAGCTAGGCAGAACCTGCAGCTGGTCA

>1180_S75_L001_R1_001.fastq_70_3a_23
CCCCTGCTGTGGGTATGGTGGTAGCGCACGTCCTGCGTTTTCCCCGGACCTTGTTCGACATAATAGCCGG
GGCCCATTGGGGCATCTTGGCGGGCTTGGCCTACTACTCCATGCAGGGCAACTGGGCCAAGGTCGCCATT
ATCATGGTTATGTTTTCAGGGGTCGATGCACACACACATGTCACCGGTGGTAGTGCAGCTCGTGGTGCCA
GCGCCTTAGCTGGCTTGTTTAATACAGGAGCTAGGCAGAACCTGCAGCTGGTCA

>1180_S75_L001_R1_001.fastq_71_3a_22
CCCCTGCTGTGGGTATGGTGGTAGCGCACGTCCTGCGTTTTCCCCAGACCTTGTTCGACATAATAGCCGG
GGCCCATTGGGGCATCTTGGCGGGCTTGGCCTACTACTCCATGCAGGGCAACTGGGCCAAGGTCGCCATT
ATCATAGTTATGTTTTCAGGGGTCGATGCACACACACATGTCACCGGTGGTAGTGCAGCTCGTGGTGCCA
GCGCCTTAGCTGGCTTGTTTAATACAGGAGCTAGGCAGAACCTGCAGCTGGTCA

>1180_S75_L001_R1_001.fastq_72_3a_22
CCCCTGCTGTGGGTATGGTGGTAGCGCACGTCCTGCGTTTTCCCCAGACCTTGTTCGACATAATAGCCGG
GGCCCATTGGGGCATCTTGGCGGGCTTGGCCTACTACTCCATGCAGGGCAACTGGGCCAAGGTCGCCATT
ATCATGGTTATGTTTTCAGGGGTCGATGCACACACACATGTCACCGGTGGTAGTGCAGCTCGTGGTGCCA
GCGCCTTAGCTGGCTTGTTTAATACAGGAGCTAGGCAGAACCTGCAGCCGGTCA

>1180_S75_L001_R1_001.fastq_73_3a_22
CCCCTGCTGTGGGTATGGTGGTAGCGCACGTCCTGCGTTTTCCCCAGACCTTGTTCGACATAATAGCCGG
GGCCCATTGGGGCATCTTGGCGGGCTTGGCCTACTACTCCATGCAGGGCAACTGGGCCAAGGTCGCCATT
ATCATGGTTATGTTTTCAGGGGTCGATGCACACACACATGTCACCGGTGGTAGTGCGGCTCGTGGTGCCA
GCGCCTTAGCTGGCTTGTTTAATACAGGAGCTAGGCAGAACCTGCAGCTGGTCA

>1180_S75_L001_R1_001.fastq_74_3a_22
CCCCTGCTGTGGGTATGGTGGTAGCGCACGTCCTGCGTTTTCCCCAGACCTTGTTCGACATAATAGCCGG
GGCCCATTGGGGCATCTTGGCGGGCTTGGCCTACTACTCCATGCAGGGCAACTGGGCCAAGGTCGCCATT
ATCATGGTTATGTTTTCAGGGGTCGATGCACACACACATGTCACCGGTGGTAGTGCAGCTCGCGGTGCCA
GCGCCTTAGCTGGCTTGTTTAATACAGGAGCTAGGCAGAACCTGCAGCTGGTCA

>1180_S75_L001_R1_001.fastq_75_3a_22
CCCCTGCTGTGGGTATGGTGGTAGCGCACGTCCTGCGTTTTCCCCAGACCTTGTTCGACATAGTAGCCGG
GGCCCATTGGGGCATCTTGGCGGGCTTGGCCTACTACTCCATGCAGGGCAACTGGGCCAAGGTCGCCATT
ATCATGGTTATGTTTTCAGGGGTCGATGCACACACACATGTCACCGGTGGTAGTGCAGCTCGTGGTGCCA
GCGCCTTAGCTGGCTTGTTTAATACAGGAGCTAGGCAGAACCTGCAGCTGGTCA

>1180_S75_L001_R1_001.fastq_76_3a_22
CCCCTGCTGTGGGTATGGTGGTAGCGCACGTCCTGCGTTTTCCCCAGACCTTGTTCGACATAATAGCCGG
GGCCCATTGGGGCATCTTGGCGGGCTTGGCCTACTACTCCATGCAGGGCAACTGGGCCAAGGTCGCCATT
ATCATGGTTATGCTTTCAGGGGTCGATGCACACACACATGTCACCGGTGGTAGTGCAGCTCGTGGTGCCA
GCGCCTTAGCTGGCTTGTTTAATACAGGAGCTAGGCAGAACCTGCAGCTGGTCA

>1180_S75_L001_R1_001.fastq_77_3a_22
CCCCTGCTGTGGGTATGGTGGTAGCGCACGTCCTGCGTTTTCCCCAGACCCTGTTCGACATAATAGCCGG
GGCCCATTGGGGCATCTTGGCGGGCTTGGCCTACTACTCCATGCAGGGCAACTGGGCCAAGGTCGCCATT
ATCATGGTTATGTTTTCAGGGGTCGATGCACACACACATGTCACCGGTGGTAGTGCAGCTCGTGGTGCCA
GCGCCTTAGCTGGCTTGTTTAATACAGGAGCTAGGCAGAACCTGCAGCTGGTCA

>1180_S75_L001_R1_001.fastq_78_3a_22
CCCCTGCTGTGGGTATGGTGGTAGCGCACGTCCTGCGTTTTCCCCAGACCTTGTTCGACATAATAGCCGG
GGCCCATTGGGGCATCTTGGCGGGCTTGGCCTACTACTCCATGCAGGGCAACTGGGCCAAGATCGCCATT
ATCATGGTTATGTTTTCAGGGGTCGATGCACACACACATGTCACCGGTGGTAGTGCAGCTCGTGGTGCCA
GCGCCTTAGCTGGCTTGTTTAATACAGGAGCTAGGCAGAACCTGCAGCTGGTCA

>1180_S75_L001_R1_001.fastq_79_3a_22
CCCCTGCTGTGGGTATGGTGGTAGCGCACGTCCTGCGTTTTCCCCAAACCTTGTTCGACATAATAGCCGG
GGCCCATTGGGGCATCTTGGCGGGCTTGGCCTACTACTCCATGCAGGGCAACTGGGCCAAGGTCGCCATT
ATCATGGTTATGTTTTCAGGGGTCGATGCACACACACATGTCACCGGTGGTAGTGCAGCTCGTGGTGCCA
GCGCCTTAGCTGGCTTGTTTAATACAGGAGCTAGGCAGAACCTGCAGCTGGTCA

>1180_S75_L001_R1_001.fastq_80_3a_22
CCCCTGCTGTGGGTATGGTGGTAGCGCACGTCCTGCGTTTTCCCCAGACCTTGTTCGACATAATAGCCGG
GGCCCATTGGGGCATCTTGGCGGGCTTGGCCTACTACTCCATGCAGGGCAACTGGGCCAAGGTCGCCATT
ATCATGGTTATGTTTTCAGGGGTCGATGCACACACACATGTCACCGGTGGTAGTGCAGCTCGTGGTGCCA
GCGCCTTAGCTGGCTTGTTTAATACAGGAGCTGGGCAGAACCTGCAGCTGGTCA

>1180_S75_L001_R1_001.fastq_81_3a_22
CCCCTGCTGTGGGTATGGTGGTAGCGCACGTCCTGCGTTTTCCCCAGACCTTGTTCGACATAATAGCCGG
GGCCCATTGGGGCGTCTTGGCGGGCTTGGCCTACTACTCCATGCAGGGCAACTGGGCCAAGGTCGCCATT
ATCATGGTTATGTTTTCAGGGGTCGATGCACACACACATGTCACCGGTGGTAGTGCAGCTCGTGGTGCCA
GCGCCTTAGCTGGCTTGTTTAATACAGGAGCTAGGCAGAACCTGCAGCTGGTCA

>1180_S75_L001_R1_001.fastq_82_3a_22
CCCCTGCTGTGGGTATGGTGGTAGCGCACGTCCTGCGTTTTCCCCAGACCTTGTTCGACATAATAGCCGG
GGCCCATTGGGGCATCTTGGCGGGCTTGGCCTACTACTCCATGCAGGGCAACTGGGCCAAGGTCGCCATT
ATCATGGTTATGTTTTCAGGGGTCGATGCACACACACATGTCACCGGTGGTAGTGCAGCTCGTGGTGCCA
GCGCCTTAGCTGGCTTGTTTAATACAGGAGCTAGGCAGAACCTGCGGCTGGTCA

>1180_S75_L001_R1_001.fastq_83_3a_22
CCCCTGCTGTGGGTATGGTGGTAGCGCACGTCCTGCGTTTTCCCCAGACCTTGTTCGACATAATAGCCGG
GGCCCATTGGGGCATCTTGGCGGGCTTGGCCTACTACTCCATGCAGGGCAACTGGGCCAAGGTCGCCATT
ATCATGGTTATGTTTTCAGGGGTCGATGCACACACACATGTCACCGGTGGCAGTGCAGCTCGTGGTGCCA
GCGCCTTAGCTGGCTTGTTTAATACAGGAGCTAGGCAGAACCTGCAGCTGGTCA

>1180_S75_L001_R1_001.fastq_84_3a_21
CCCCTGCTGTGGGTATGGTGGTAGCGCACGTCCTGCGTTTTCCCCAGACCTTGTTCGACATAATAGCCGG
GGCCCATTGGGGCATCTTGGCGGGCTTGGCCTACTACTCCATGCAGGGCAACTGGGCCAAGGTCGCCATT
ATCATGGTTATGTTTTCAGGGGCCGATGCACACACACATGTCACCGGTGGTAGTGCAGCTCGTGGTGCCA
GCGCCTTAGCTGGCTTGTTTAATACAGGAGCTAGGCAGAACCTGCAGCTGGTCA

>1180_S75_L001_R1_001.fastq_85_3a_21
CCCCTGCTGTGGGTATGGTGGTAGCGCACGTCCTGCGTTTTCCCCAGACCTTGTTCGACATAATAGCCGG
GGCCCATTGGGGCATCTTGGCGGGCTTGGCCTACTACTCCATGCAGGGCAACTGGGCCAAGGTCGCCATT
ATCATGGTTATGTTTTCAGGGGTCGATGCACACACACATGTCACCGGTGGTAGTGCAACTCATGGTGCCA
GCGCCTTAGCTGGCTTGTTTAATACAGGAGCTAGGCAGAACCTGCAGCTGGTCA

>1180_S75_L001_R1_001.fastq_86_3a_21
CCCCTGCTGTGGGTATGGTGGTAGCGCACGTCCTGCGTTTCCCCCAGACCTTGTTCGACATAATAGCCGG
GGCCCATTGGGGCATCTTGGCGGGCTTGGCCTACTACTCCATGCAGGGCAACTGGGCCAAGGTCGCCATT
ATCATGGTTATGTTTTCAGGGGTCGATGCACACACACATGTCACCGGTGGTAGTGCAGCTCGTGGTGCCA
GCGCCTTAGCTGGCTTGTTTAATACAGGAGCTAGGCAGAACCTGCAGCTGGTCA

>1180_S75_L001_R1_001.fastq_87_3a_21
CCCCTGCTGTGGGTATGGTGGTAGCGCACGTCCTGCGTTTTCCCCAGACCTTGTTCGACATGATAGCCGG
GGCCCATTGGGGCATCTTGGCGGGCTTGGCCTACTACTCCATGCAGGGCAACTGGGCCAAGGTCGCCATT
ATCATGGTTATGTTTTCAGGGGTCGATGCACACACACATGTCACCGGTGGTAGTGCAGCTCGTGGTGCCA
GCGCCTTAGCTGGCTTGTTTAATACAGGAGCTAGGCAGAACCTGCAGCTGGTCA

>1180_S75_L001_R1_001.fastq_88_3a_21
CCCCTGCTGTGGGTATGGTGGTAGCGCACGTCCTGCGTTTTCCCCAGACCTTGTTCGACATAATAGCCGG
GGCCCATTGGGGCATCTTGGCGGGCTTGGCCTACTACTCCATGCAGGGCAACTGGGCCAAGGTCGCCGTT
ATCATGGTTATGTTTTCAGGGGTCGATGCACACACACATGTCACCGGTGGTAGTGCAGCTCGTGGTGCCA
GCGCCTTAGCTGGCTTGTTTAATACAGGAGCTAGGCAGAACCTGCAGCTGGTCA

>1180_S75_L001_R1_001.fastq_89_3a_21
CCCCTGCTGTGGGTATGGTGGTAGCGCACGTCCTGCGTTTTCCCCAGACCTTGTTCGACATAATAGCCGG
GGCCCATTGGGGCATCTTGGCGGGCTTGGCCTACTACTCCATGCAGGGCAACTGGGCCAAGGTCGCCATT
ATCATGGTTATGTTTTCAGGGGTCGACGCACACACACATGTCACCGGTGGTAGTGCAGCTCGTGGTGCCA
GCGCCTTAGCTGGCTTGTTTAATACAGGAGCTAGGCAGAACCTGCAGCTGGTCA

>1180_S75_L001_R1_001.fastq_90_3a_21
CCCCTGCTGTGGGTATGGTGGTAGCGCACGTCCTGCGTTTTCCCCAGACCTTGTTCGACATAATAGCCGG
GGCCCATTGGGGCATCTTGGCGGGCTTGGCCTACTACTCCATGCAGGGCAACTGGGCCGAGGTCGCCATT
ATCATGGTTATGTTTTCAGGGGTCGATGCACACACACATGTCACCGGTGGTAGTGCAGCTCGTGGTGCCA
GCGCCTTAGCTGGCTTGTTTAATACAGGAGCTAGGCAGAACCTGCAGCTGGTCA

>1180_S75_L001_R1_001.fastq_91_3a_21
CCCCTGCTGTGGGTATGGTGGTAGCGCACGTCCTGCGTTTTCCCCAGACCTTGTTCGACATAATAGCCGA
GGCCCATTGGGGCATCTTGGCGGGCTTGGCCTACTACTCCATGCAGGGCAACTGGGCCAAGGTCGCCATT
ATCATGGTTATGTTTTCAGGGGTCGATGCACACACACATGTCACCGGTGGTAGTGCAGCTCGTGGTGCCA
GCGCCTTAGCTGGCTTGTTTAATACAGGAGCTAGGCAGAACCTGCAGCTGGTCA

>1180_S75_L001_R1_001.fastq_92_3a_21
CCCCTGCTGTGGGTATGGTGGTGGCGCACGTCCTGCGTTTTCCCCAGACCTTGTTCGACATAATAGCCGG
GGCCCATTGGGGCATCTTGGCGGGCTTGGCCTACTACTCCATGCAGGGCAACTGGGCCAAGGTCGCCATT
ATCATGGTTATGTTTTCAGGGGTCGATGCACACACACATGTCACCGGTGGTAGTGCAGCTCGTGGTGCCA
GCGCCTTAGCTGGCTTGTTTAATACAGGAGCTAGGCAGAACCTGCAGCTGGTCA

>1180_S75_L001_R1_001.fastq_93_3a_20
CCCCTGCTGTGGGTATGGTGGTAGCACACGTCCTGCGTTTTCCCCAGACCTTGTTCGACATAATAGCCGG
GGCCCATTGGGGCATCTTGGCGGGCTTGGCCTACTACTCCATGCAGGGCAACTGGGCCAAGGTCGCCATT
ATCATGGTTATGTTTTCAGGGGTCGATGCACACACACATGTCACCGGTGGTAGTGCAGCTCGTGGTGCCA
GCGCCTTAGCTGGCTTGTTTAATACAGGAGCTAGGCAGAACCTGCAGCTGGTCA

>1180_S75_L001_R1_001.fastq_94_3a_20
CCCCTGCTGTGGGTATGGTGGTAGCGCACGTCCTGCGTTTTCCCCAGACCTTGTTCGACATAATAGCCGG
GGCCCATTGGGGCATCTTGGCGGGCTTGGCCTACTACTCCATGCAGGGCAACTGGGCCAAGGTCGCCATT
ATCATGGTTATGTTTTCAGGGGTCGATGCACACACACATGTCACCGGTGGTAGTGCAGCTCGTGGTGCCA
GCGCCTTAGCTGGCTTGTTTAATACAGAAGCTAGGCAGAACCTGCAGCTGGTCA

>1180_S75_L001_R1_001.fastq_95_3a_20
CCCCTGCTGTGGGTATGGTGGTAGCGCACGTCCTGCGTTTTCCCCAGACCTTGTTCGACATAATAGCCGG
GGCCCATTGGGGCATCTTGGCGGGCTTGGCCTACTACTCCATGCAGGGCAACTGGGCCAAGGTCGCCATT
ATCATGGTTATGTTTTCAGGGGTCGATGCACACACACATGTCACCGGTGGTAGTGCAGCTCGTGGTGCCA
GCGCCTTAGCTGGCTTGTTTAATGCAGGAGCTAGGCAGAACCTGCAGCTGGTCA

>1180_S75_L001_R1_001.fastq_96_3a_20
CCCCTGCTGTGGGTATGGTGGTAGCGCACGTCCTGCGTTTTCCCCAGACCTCGTTCGACATAATAGCCGG
GGCCCATTGGGGCATCTTGGCGGGCTTGGCCTACTACTCCATGCAGGGCAACTGGGCCAAGGTCGCCATT
ATCATGGTTATGTTTTCAGGGGTCGATGCACACACACATGTCACCGGTGGTAGTGCAGCTCGTGGTGCCA
GCGCCTTAGCTGGCTTGTTTAATACAGGAGCTAGGCAGAACCTGCAGCTGGTCA

>1180_S75_L001_R1_001.fastq_97_3a_20
CCCCTGCTGTGGGTATGGTGGTAGCGCACGTCCTGCGTTTTCCCCAGACCTTGTTCGACATAATAGCCGG
GGCCCATTGGGGCATCTTGGCGGGCTTGGCCTACTACTCCATGCAGGGCAACTGGGCCAAGGTCGCCATT
ATCATGGCTATGTTTTCAGGGGTCGATGCACACACACATGTCACCGGTGGTAGTGCAGCTCGTGGTGCCA
GCGCCTTAGCTGGCTTGTTTAATACAGGAGCTAGGCAGAACCTGCAGCTGGTCA

>1180_S75_L001_R1_001.fastq_98_3a_20
CCCCTGCTGTGGGTATGGTGGTAGCGCACGTCCTGCGTTTTCCCCAGACCTTGTTCGACATAATAGCCGG
GGCCCATTGGGGCATCTTGGCGGGCTTGGCCTACTACTCCATGCAGGGCAACTGGGCCAAGGTCGCCATT
ATCATGGTTATGTTTTCAGGGGTCGATGCACACACACACGTCACCGGTGGTAGTGCAGCTCGTGGTGCCA
GCGCCTTAGCTGGCTTGTTTAATACAGGAGCTAGGCAGAACCTGCAGCTGGTCA

>1180_S75_L001_R1_001.fastq_99_3a_20
CCCCTGCTGTGGGTATGGTGGTAGCGCACGTCCTGCGTTTTCCCCAGACCTTGTTCGACATAATAGCCGG
GGCCCATTGGGGCATCTCGGCGGGCTTGGCCTACTACTCCATGCAGGGCAACTGGGCCAAGGTCGCCATT
ATCATGGTTATGTTTTCAGGGGTCGATGCACACACACATGTCACCGGTGGTAGTGCAGCTCGTGGTGCCA
GCGCCTTAGCTGGCTTGTTTAATACAGGAGCTAGGCAGAACCTGCAGCTGGTCA

>1180_S75_L001_R1_001.fastq_100_3a_20
CCCCTGCTGTGGGTATGGTGGTAGCGCACGTCCTGCGTTTTCCCCAGACCTTGTTCGACATAATAGCCGG
GGCCCATTGGGGCATCTTGGCGGGCTTGGCCTACTACTCCATGCAGGGCAACTGGGCCAAGGTCGCCATT
ATCATGGTTATGTTTTCAGGGGTCGATGCACACACACATGTCACCGGTGGTAGTACAGCTCGTGGTGCCA
GCGCCTTAGCTGGCTTGTTTAATACAGGAGCTAGGCAGAACCTGCAGCTGGTCA

>1180_S75_L001_R1_001.fastq_101_3a_20
CCCCTGCTGCGGGTATGGTGGTAGCGCACGTCCTGCGTTTTCCCCAGACCTTGTTCGACATAATAGCCGG
GGCCCATTGGGGCATCTTGGCGGGCTTGGCCTACTACTCCATGCAGGGCAACTGGGCCAAGGTCGCCATT
ATCATGGTTATGTTTTCAGGGGTCGATGCACACACACATGTCACCGGTGGTAGTGCAGCTCGTGGTGCCA
GCGCCTTAGCTGGCTTGTTTAATACAGGAGCTAGGCAGAACCTGCAGCTGGTCA

>1180_S75_L001_R1_001.fastq_102_3a_20
CCCCTGCTGTGGGTATGGTGGTAGCGCACGTCCTGCGTTTTCCCCAGACCTTGTTCGACATAATAGCCGG
GGCCCATTGGGGCATCTTGGCGGGCTTGGCCTACTACTCCATGCAGGGCAACTGGGCCAAGGTCGCCATT
ATCATGGTTATGTTCTCAGGGGTCGATGCACACACACATGTCACCGGTGGTAGTGCAGCTCGTGGTGCCA
GCGCCTTAGCTGGCTTGTTTAATACAGGAGCTAGGCAGAACCTGCAGCTGGTCA

>1180_S75_L001_R1_001.fastq_103_3a_20
CCCCTGCTGTGGGTATGGTGGTAGCGCACGTCCTGCGTTTTCCCCAGACCTTGTTCGACATAATAGCCGG
GGCCCATTGGGGCATCTTGGCGGGCTTGGCCTACTACTCCATGCAGGGCAACTGGGCCAAGGTCGCCATT
ATCATGGTTATGTTTTCAGGGGTCGATGCACACACACATGTCACCGGTGGTAGTGCAGCTCGTGGTGCCA
GCGCTTTAGCTGGCTTGTTTAATACAGGAGCTAGGCAGAACCTGCAGCTGGTCA

>1180_S75_L001_R1_001.fastq_104_3a_20
CCCCTGCTGTGGGTATGGTGGTAGCGCACGTCCTGCGTTTTCCCCAGACCTTGTTCGACATAATAGCCGG
GGCCCATTGGGGCATCTTGGCGGGCTTGGCCTACTACTCCATGCAGGGCAACTGGGCCAAGGTCGCCATT
ATCATGGTTATGTTTTCAGGGGTCGATACACACACACATGTCACCGGTGGTAGTGCAGCTCGTGGTGCCA
GCGCCTTAGCTGGCTTGTTTAATACAGGAGCTAGGCAGAACCTGCAGCTGGTCA

>1180_S75_L001_R1_001.fastq_105_3a_20
CCCCTGCTGTGGGTATGGTGGTAGCGCACGTCCTGCGTTTTCCCCAGACCTTGTTCGACATAATAGCCGG
GGCCCATTGGGGCATCTTGGCGGGCTTGGCCTACTACTCCATGCAGGGCAACTGGGCCAAGGTCGCCATT
ATCATGGTTATGTTTTCAGGGGTCGATGCACACACACATGTCACCGGTGGTAGTGCAGCTCGTGGTGCCA
GCGCCTTAGCTGGCTTGTCTAATACAGGAGCTAGGCAGAACCTGCAGCTGGTCA

>1180_S75_L001_R1_001.fastq_106_3a_19
CCCCTGCTGTGGGTATGGTGGTAGCGCACGTCCTGCGTTTTCCCCAGACCTTGTTCGACATAATAGCCGG
GGCCCATTGGGGCATCCTGGCGGGCTTGGCCTACTACTCCATGCAGGGCAACTGGGCCAAGGTCGCCATT
ATCATGGTTATGTTTTCAGGGGTCGATGCACACACACATGTCACCGGTGGTAGTGCAGCTCGTGGTGCCA
GCGCCTTAGCTGGCTTGTTTAATACAGGAGCTAGGCAGAACCTGCAGCTGGTCA

>1180_S75_L001_R1_001.fastq_107_3a_19
CCCCTGCTGTGGGTATGGTGGTAGCGCACGTCCTGCGTTTTCCCCAGACCTTGTTCGACATAATAGCCGG
GGCCCATTGGGGCATCTTGGCGGGCTTGGCCTACTGCTCCATGCAGGGCAACTGGGCCAAGGTCGCCATT
ATCATGGTTATGTTTTCAGGGGTCGATGCACACACACATGTCACCGGTGGTAGTGCAGCTCGTGGTGCCA
GCGCCTTAGCTGGCTTGTTTAATACAGGAGCTAGGCAGAACCTGCAGCTGGTCA

>1180_S75_L001_R1_001.fastq_108_3a_19
CCCCTGCTGTGGGTATGGTGGTAGCGCACGTCCTGCGTTTTCCCCAGACCTTGTTTGACATAATAGCCGG
GGCCCATTGGGGCATCTTGGCGGGCTTGGCCTACTACTCCATGCAGGGCAACTGGGCCAAGGTCGCCATT
ATCATGGTTATGTTTTCAGGGGTCGATGCACACACACATGTCACCGGTGGTAGTGCAGCTCGTGGTGCCA
GCGCCTTAGCTGGCTTGTTTAATACAGGAGCTAGGCAGAACCTGCAGCTGGTCA

>1180_S75_L001_R1_001.fastq_109_3a_19
CCCCTGCTGTGGGTATGGTGGTAGCGCACGTCCTGCGTTTTCCCCAGACCTTGTTCGACATAATAGCCGG
GGCCCATTGGGGCATCTTGGCGGGCTTGGCCTACTACTCCATGCAGGGCAACTGGGCCAAGGTCGCCATT
ATCATGGTTATGTTTTCAGGGGTCGATGCACACACACATGTCACCGGTGGTAGTGCAGCTCGTGGTGCCA
GCGCCTTAGCTGGCTTGTTTAATACAGGAGCTAGGCAGAACTTGCAGCTGGTCA

>1180_S75_L001_R1_001.fastq_110_3a_19
CCCCTGCTGTGGGTATGGTGGTAGCGCACGTCCTGCGTTTTCCCCAGACCTTGTTCGACATAATAGCCGG
GGCCCATTGGGGCATCTTGGCGGGCTTGGCCTACTACTCCATGCAGGGCAACTGGGCCAAGGTCGCCATT
ATCATGGTTATGTTTTCAGGGGTCGATGCACACACACATGTCACCGGTGGTAGTGCAGCTCGTGGTGCCA
GCGCCTTAGCTGGCCTGTTTAATACAGGAGCTAGGCAGAACCTGCAGCTGGTCA

>1180_S75_L001_R1_001.fastq_111_3a_19
CCCCCGCTGTGGGTATGGTGGTAGCGCACGTCCTGCGTTTTCCCCAGACCTTGTTCGACATAATAGCCGG
GGCCCATTGGGGCATCTTGGCGGGCTTGGCCTACTACTCCATGCAGGGCAACTGGGCCAAGGTCGCCATT
ATCATGGTTATGTTTTCAGGGGTCGATGCACACACACATGTCACCGGTGGTAGTGCAGCTCGTGGTGCCA
GCGCCTTAGCTGGCTTGTTTAATACAGGAGCTAGGCAGAACCTGCAGCTGGTCA

>1180_S75_L001_R1_001.fastq_112_3a_19
CCCCTACTGTGGGTATGGTGGTAGCGCACGTCCTGCGTTTTCCCCAGACCTTGTTCGACATAATAGCCGG
GGCCCATTGGGGCATCTTGGCGGGCTTGGCCTACTACTCCATGCAGGGCAACTGGGCCAAGGTCGCCATT
ATCATGGTTATGTTTTCAGGGGTCGATGCACACACACATGTCACCGGTGGTAGTGCAGCTCGTGGTGCCA
GCGCCTTAGCTGGCTTGTTTAATACAGGAGCTAGGCAGAACCTGCAGCTGGTCA

>1180_S75_L001_R1_001.fastq_113_3a_19
CCCCTGCTGTGGGTATGGTGGTAGCGCACGTCCTGCGTTTTCCCCAGACCTTGTTCGACATAATAGCCGG
GGCCCATTGGGGCATCTTGGCGGGCTTGGCCTACTACTCCATGCGGGGCAACTGGGCCAAGGTCGCCATT
ATCATGGTTATGTTTTCAGGGGTCGATGCACACACACATGTCACCGGTGGTAGTGCAGCTCGTGGTGCCA
GCGCCTTAGCTGGCTTGTTTAATACAGGAGCTAGGCAGAACCTGCAGCTGGTCA

>1180_S75_L001_R1_001.fastq_114_3a_19
CCCCTGCTGTGGGTATGGTGGTAGCGCACGTCCTGCGTTTTCCCCAGACCTTGTTCGACATAATAGCCGG
GGCCCATTGGGGCATCTTGGCGGGCTTGGCCTACTACTCCATGCAGGGCAACTGGGCCAAGGTCGCCATT
ATCATGGTTATGTTTTCAGGGGTCGATGCACACACACATGTCACCGGTGGTAGTGCAGCTCGTGGTGCCA
GCGCCTTAGCTGGCTTGCTTAATACAGGAGCTAGGCAGAACCTGCAGCTGGTCA

>1180_S75_L001_R1_001.fastq_115_3a_19
CCCCTGCTGTGGGTATGGTGGTAGCGCGCGTCCTGCGTTTTCCCCAGACCTTGTTCGACATAATAGCCGG
GGCCCATTGGGGCATCTTGGCGGGCTTGGCCTACTACTCCATGCAGGGCAACTGGGCCAAGGTCGCCATT
ATCATGGTTATGTTTTCAGGGGTCGATGCACACACACATGTCACCGGTGGTAGTGCAGCTCGTGGTGCCA
GCGCCTTAGCTGGCTTGTTTAATACAGGAGCTAGGCAGAACCTGCAGCTGGTCA

>1180_S75_L001_R1_001.fastq_116_3a_19
CCCCTGCTGTGGGTATGGTAGTAGCGCACGTCCTGCGTTTTCCCCAGACCTTGTTCGACATAATAGCCGG
GGCCCATTGGGGCATCTTGGCGGGCTTGGCCTACTACTCCATGCAGGGCAACTGGGCCAAGGTCGCCATT
ATCATGGTTATGTTTTCAGGGGTCGATGCACACACACATGTCACCGGTGGTAGTGCAGCTCGTGGTGCCA
GCGCCTTAGCTGGCTTGTTTAATACAGGAGCTAGGCAGAACCTGCAGCTGGTCA

>1180_S75_L001_R1_001.fastq_117_3a_19
CCCCTGCTGTGGGTATGGTGGTAGCGCACGTCCTGCGTTTTCCCCAGACCTTGTTCGACATAATAGCCGG
GGCCCATTGGGGCATCTTGGCGGGCTTGGCCTACTACTCCATGCAGGGCAACTGGGCCAAGGTCGCCATT
ATCATGGTTATGTTTTCAGGGGTCGATGCACACACACATGTCACCGGTGGTAGTGCAGCTCGTGGTGTCA
GCGCCTTAGCTGGCTTGTTTAATACAGGAGCTAGGCAGAACCTGCAGCTGGTCA

>1180_S75_L001_R1_001.fastq_118_3a_19
CCCCTGCTGTGGGTATGGTGGTAGCGCACGTCCTGCGTTTTCCCCAGACCTTGTTCGACATAATAGCCGG
GGCCCATTGGGGCATCTTGGCGGGCTTGGCCTACTACTCCATGCAGGGCAACTGGGCCAAGGTCGCCATT
ATCATGGTTATGTTTTCAGGGGTCGATGCACACACACATGTCACCGGTGGTAGTGCAGCTCGTGGTACCA
GCGCCTTAGCTGGCTTGTTTAATACAGGAGCTAGGCAGAACCTGCAGCTGGTCA

>1180_S75_L001_R1_001.fastq_119_3a_19
CCCCTGCTGTGGGTATGGTGGTAGCGCACGTCCTGCGTTTTCCCCAGACCTTGTTCGACATAATAGCCGG
GGCCCATTGGGGCATCTTGGCGGGCTTGGCCTACCACTCCATGCAGGGCAACTGGGCCAAGGTCGCCATT
ATCATGGTTATGTTTTCAGGGGTCGATGCACACACACATGTCACCGGTGGTAGTGCAGCTCGTGGTGCCA
GCGCCTTAGCTGGCTTGTTTAATACAGGAGCTAGGCAGAACCTGCAGCTGGTCA

>1180_S75_L001_R1_001.fastq_120_3a_18
CCCCTGCTGTGGGTATGGTGGTAGCGCACGTCCTGCGTTTTCCCCAGACCTTGTTCGACATAATAGCCGG
GGCCCATTGGGGCATCTTGGCGGGCTTGGCCTACTACTCCATGCAGGGCAACTGGGCCAAGGTCGCCATT
ATCATGGTTACGTTTTCAGGGGTCGATGCACACACACATGTCACCGGTGGTAGTGCAGCTCGTGGTGCCA
GCGCCTTAGCTGGCTTGTTTAATACAGGAGCTAGGCAGAACCTGCAGCTGGTCA

>1180_S75_L001_R1_001.fastq_121_3a_18
CCCCTGCTGTGGGTATGGTGGTAGCGCACGTCCTGCGTTTTCCCCAGACCTTGTTCGACATAATAGCCGG
GGCCCATTGGGGCATCTTGGCGGGCTTGGCCTACTACTCCATGCAGGGCAACTGGGCCAAGGTCGCCATT
ATCATGGTTATGTTTTCAGGGGTTGATGCACACACACATGTCACCGGTGGTAGTGCAGCTCGTGGTGCCA
GCGCCTTAGCTGGCTTGTTTAATACAGGAGCTAGGCAGAACCTGCAGCTGGTCA

>1180_S75_L001_R1_001.fastq_122_3a_18
CCCCTGCTGTGGGTATGGTGGTAGCGCACGTCCTGCGTTTTCCCCAGACCTTGTTCGACATAATAGCCGG
GGCCCATTGGGGCATCTTGGCGGGCTTGGCCTACTACTCCATGCAGGGCAACTGGGCCAAGGTCGCCATT
ATCATGGTTATGTTTTCAGGGGTCGATGCACACACACATGTCACCGGTGGTAGTGCAGCTCGTAGTGCCA
GCGCCTTAGCTGGCTTGTTTAATACAGGAGCTAGGCAGAACCTGCAGCTGGTCA

>1180_S75_L001_R1_001.fastq_123_3a_18
CCCCTGCTGTGGGTATGGTGGTAGCGCACGTCCTGCGTTTTCCCCAGACCTTGTTCGACATAATAGCCGG
GGCCCATTGGGGCATCTTGGCGGGCTTGGCCTACTACTCCATGCAGGGCAACTGGGCCAAGGTCGCCACT
ATCATGGTTATGTTTTCAGGGGTCGATGCACACACACATGTCACCGGTGGTAGTGCAGCTCGTGGTGCCA
GCGCCTTAGCTGGCTTGTTTAATACAGGAGCTAGGCAGAACCTGCAGCTGGTCA

>1180_S75_L001_R1_001.fastq_124_3a_17
CCCCTGCTGTGGGTATGGTGGTAGCGCACGTCCTGCGTTTTCCCCAGACCTTGTTCGACATAATAGCCGG
GGCCCATTGGGGCATCTTGGCGGGCTTGGCCTACTACTCCATGCAGGGCAACTGGGCCAAGGTTGCCATT
ATCATGGTTATGTTTTCAGGGGTCGATGCACACACACATGTCACCGGTGGTAGTGCAGCTCGTGGTGCCA
GCGCCTTAGCTGGCTTGTTTAATACAGGAGCTAGGCAGAACCTGCAGCTGGTCA

>1180_S75_L001_R1_001.fastq_125_3a_17
CCCCTGCTGTGGGTATGGTGGTAGCGCACGTCCTGCGTTTTCCCCAGACCTTGTTCGACATAATAGCCGG
GGCCCATTGGGGCATCTTGGCGGGCTTGGCCTACTACTCCATGCAGGGCAACTGGGCCAAGGTCGCCATT
ATCATGGTTATGTTTTCAGGGGTCGATGCACACACACATGTCACCGGTGGTGGTGCAGCTCGTGGTGCCA
GCGCCTTAGCTGGCTTGTTTAATACAGGAGCTAGGCAGAACCTGCAGCTGGTCA

>1180_S75_L001_R1_001.fastq_126_3a_17
CCCCTGCTGTGGGTATGGTGGTAGCGCACGTCCTGCGTTTTCCCCAGACCTTGTTCGACATAATAGCCGG
GGCCCATTGGGGCATCTTGGCGGGCTTGGCCTACTACTCCATGCAGGGCAACTGGGCCAAGGTCGCCATT
ATCATGGTTATGTTTTCAGGGGTCGATGCACACACACATGTCACCAGTGGTAGTGCAGCTCGTGGTGCCA
GCGCCTTAGCTGGCTTGTTTAATACAGGAGCTAGGCAGAACCTGCAGCTGGTCA

>1180_S75_L001_R1_001.fastq_127_3a_17
CCCCTGCTGTGGGTATGGTGGTAGCGCACGTCCTGCGTTTTCCCCAGACCTTGTTCGACATAATAGCCGG
GGCCCATTGGGGCATCTTGGCGGGCTTGGCCTACTACTCCATGCAGGGCAACTGGGCCAGGGTCGCCATT
ATCATGGTTATGTTTTCAGGGGTCGATGCACACACACATGTCACCGGTGGTAGTGCAGCTCGTGGTGCCA
GCGCCTTAGCTGGCTTGTTTAATACAGGAGCTAGGCAGAACCTGCAGCTGGTCA

>1180_S75_L001_R1_001.fastq_128_3a_17
CCCCTGCTGTGGGTATGGTGGTAGCGCACGTCCTGCGTTTTCCCCAGACCTTGTTCGACATAATAGCCGG
GGCCCACTGGGGCATCTTGGCGGGCTTGGCCTACTACTCCATGCAGGGCAACTGGGCCAAGGTCGCCATT
ATCATGGTTATGTTTTCAGGGGTCGATGCACACACACATGTCACCGGTGGTAGTGCAGCTCGTGGTGCCA
GCGCCTTAGCTGGCTTGTTTAATACAGGAGCTAGGCAGAACCTGCAGCTGGTCA

>1180_S75_L001_R1_001.fastq_129_3a_17
CCCCTGCTGTGGGTATAGTGGTAGCGCACGTCCTGCGTTTTCCCCAGACCTTGTTCGACATAATAGCCGG
GGCCCATTGGGGCATCTTGGCGGGCTTGGCCTACTACTCCATGCAGGGCAACTGGGCCAAGGTCGCCATT
ATCATGGTTATGTTTTCAGGGGTCGATGCACACACACATGTCACCGGTGGTAGTGCAGCTCGTGGTGCCA
GCGCCTTAGCTGGCTTGTTTAATACAGGAGCTAGGCAGAACCTGCAGCTGGTCA

>1180_S75_L001_R1_001.fastq_130_3a_17
CCCCTGCTGTGGGTATGGTGGTAGCGCACGTCCTGCGTTTTCCCCAGACCTTGTTCGACATAATAGCCGG
GGCCCATTGGGGCATCTTGGCGGGCTTGGCCTACTACTCCATGCAGGGCAACTGGGCCAAGGTCGCCATT
ATCATGGTTATGTTTTCAGGGGTCGATGCACACACACATGTCACCGGTGGTAGTGCAGCTCGTGGTGCCA
GCGCCTTAGCTGGCTTGTTTAATACAGGAGCTAGGCAGAACCTGCAGCTAGTCA

>1180_S75_L001_R1_001.fastq_131_3a_17
CCCCTGCTGTGGGTATGGTGGTAGCGCACATCCTGCGTTTTCCCCAGACCTTGTTCGACATAATAGCCGG
GGCCCATTGGGGCATCTTGGCGGGCTTGGCCTACTACTCCATGCAGGGCAACTGGGCCAAGGTCGCCATT
ATCATGGTTATGTTTTCAGGGGTCGATGCACACACACATGTCACCGGTGGTAGTGCAGCTCGTGGTGCCA
GCGCCTTAGCTGGCTTGTTTAATACAGGAGCTAGGCAGAACCTGCAGCTGGTCA

>1180_S75_L001_R1_001.fastq_132_3a_16
CCCCTGCTGTGGGTATGGTGGCAGCGCACGTCCTGCGTTTTCCCCAGACCTTGTTCGACATAATAGCCGG
GGCCCATTGGGGCATCTTGGCGGGCTTGGCCTACTACTCCATGCAGGGCAACTGGGCCAAGGTCGCCATT
ATCATGGTTATGTTTTCAGGGGTCGATGCACACACACATGTCACCGGTGGTAGTGCAGCTCGTGGTGCCA
GCGCCTTAGCTGGCTTGTTTAATACAGGAGCTAGGCAGAACCTGCAGCTGGTCA

>1180_S75_L001_R1_001.fastq_133_3a_16
CCCCTGCTGTGGGTATGGTGGTAGCGCACGTCCTGCGTTTTCCCCAGACCTTGTTCGACATAATAGCCGG
GGCCCATTGGGGCATCTTGGCGGGCTTGGCCTACTACTCCATGCAGGGCAACTGGGCCAAGGTCGCCATT
ATCATGGTTATGTTTTCAGGGGTCGGTGCACACACACATGTCACCGGTGGTAGTGCAGCTCGTGGTGCCA
GCGCCTTAGCTGGCTTGTTTAATACAGGAGCTAGGCAGAACCTGCAGCTGGTCA

>1180_S75_L001_R1_001.fastq_134_3a_16
CCCCTGCTGTGGGTATGGTGGTAGCGCACGTCCTGCGTTTTCCCCAGACCTTGTTCGACATAATAGCCGG
GGCCCATTGGGGCATCTTGGCGGGCTTGGCCTACTACTCCATGCAGGGCAACTGGGCCAAGGTCGCCATT
ATCATGGTTATGTTTTCAGGGGTCGATGCACACACACATGTCACCGGTGGTAGTGCAGCTCGTGGTGCCA
GCGCCTTAGCTGGCTTGTTTAATACAGGAGCTAGGCAGAATCTGCAGCTGGTCA

>1180_S75_L001_R1_001.fastq_135_3a_16
CCCCTGCTGTGGGTATGGTGGTAGCGCACGTCCTGCGTTTTCCCCAGACCTTGTTCGACATAATAGCCGG
GGCCCATTGGGGCATCTTGGCGGGCTTGGCCTACTACTCCATGCAGGGCAACTGGGCCAAGGTCGCCATT
ATCATGGTTATGTTTTCAGGGGTCGATGCACATACACATGTCACCGGTGGTAGTGCAGCTCGTGGTGCCA
GCGCCTTAGCTGGCTTGTTTAATACAGGAGCTAGGCAGAACCTGCAGCTGGTCA

>1180_S75_L001_R1_001.fastq_136_3a_16
CCCCTGCTGTGGGTATGGTGGTAGCGCACGTCCTGCGTTTTCCCCAGACCTTGTTCGACATAATAGCCGG
GGCCCATTGGGGCATCTTGGCGGGCTTGGCCTACTACTCCATGCAGGGCAACTGGGCCAAGGTCGCCATT
ATCATGGTTATGTTTTCAGGGGTCGATGCACACACACATGTCACCGGTGGTAGTGCAGCTTGTGGTGCCA
GCGCCTTAGCTGGCTTGTTTAATACAGGAGCTAGGCAGAACCTGCAGCTGGTCA

>1180_S75_L001_R1_001.fastq_137_3a_16
CCCCTGCTGTGGGTACGGTGGTAGCGCACGTCCTGCGTTTTCCCCAGACCTTGTTCGACATAATAGCCGG
GGCCCATTGGGGCATCTTGGCGGGCTTGGCCTACTACTCCATGCAGGGCAACTGGGCCAAGGTCGCCATT
ATCATGGTTATGTTTTCAGGGGTCGATGCACACACACATGTCACCGGTGGTAGTGCAGCTCGTGGTGCCA
GCGCCTTAGCTGGCTTGTTTAATACAGGAGCTAGGCAGAACCTGCAGCTGGTCA

>1180_S75_L001_R1_001.fastq_138_3a_16
CCCCTGCTGTGGGTATGGTGGTAGCGCACGTCCTGCGTTTTCCCCAGACCTTGTTCGACATAATAGCCGG
GGCCCATTGGGGCATCTTGGCGGGCTTGGCCTACTACTCCATGCAGGGCAACTGGGCCAAGGTCGCCATT
ATCATGGTTATGTTTTCAGGGGTCGATGCACACACACATGTCACCGGTGGTAGTGCAGCTCATGGTGCCA
GCGCCTTAGCTGGCTTGTTTAATACAGGAGCTAGGCAGAACCTGCAGCTGGTCA

>1180_S75_L001_R1_001.fastq_139_3a_16
CCCCTGCTGTGGGTATGGTGGTAGCGCACGTCCTGCGTTTTCCCCAGACCTTGTTCGACATAATAGCCGG
GGCCCATTGGGGCATCTTGGCGGGCTTGGCCTACTACTCCATGCAGGGTAACTGGGCCAAGGTCGCCATT
ATCATGGTTATGTTTTCAGGGGTCGATGCACACACACATGTCACCGGTGGTAGTGCAGCTCGTGGTGCCA
GCGCCTTAGCTGGCTTGTTTAATACAGGAGCTAGGCAGAACCTGCAGCTGGTCA

>1180_S75_L001_R1_001.fastq_140_3a_16
CTCCTGCTGTGGGTATGGTGGTAGCGCACGTCCTGCGTTTTCCCCAGACCTTGTTCGACATAATAGCCGG
GGCCCATTGGGGCATCTTGGCGGGCTTGGCCTACTACTCCATGCAGGGCAACTGGGCCAAGGTCGCCATT
ATCATGGTTATGTTTTCAGGGGTCGATGCACACACACATGTCACCGGTGGTAGTGCAGCTCGTGGTGCCA
GCGCCTTAGCTGGCTTGTTTAATACAGGAGCTAGGCAGAACCTGCAGCTGGTCA

>1180_S75_L001_R1_001.fastq_141_3a_16
CCCCTGCTGTGGGTATGGTGGTAGCGCACGTCCTGCGTTTTCCCCAGACCTTGTTCGACATAATAGCCGG
GGCCCATTGGGGCATTTTGGCGGGCTTGGCCTACTACTCCATGCAGGGCAACTGGGCCAAGGTCGCCATT
ATCATGGTTATGTTTTCAGGGGTCGATGCACACACACATGTCACCGGTGGTAGTGCAGCTCGTGGTGCCA
GCGCCTTAGCTGGCTTGTTTAATACAGGAGCTAGGCAGAACCTGCAGCTGGTCA

>1180_S75_L001_R1_001.fastq_142_3a_16
CCCCTGCTGTGGGTATGGTGGTAGCGCACGTCCTGCGTTTTCCCCAGACCTTGTTCGACATAATAGCCGG
GGCCCATTGGGGCATCTTGGCGGGCTTGGCCTACTACTCCATGCAGGGCAACTGGGCCAAGGTCGTCATT
ATCATGGTTATGTTTTCAGGGGTCGATGCACACACACATGTCACCGGTGGTAGTGCAGCTCGTGGTGCCA
GCGCCTTAGCTGGCTTGTTTAATACAGGAGCTAGGCAGAACCTGCAGCTGGTCA

>1180_S75_L001_R1_001.fastq_143_3a_16
CCCCTGCTGTGGGTATGGTGGTAGCGCACGTCCTGCGTTTTCCCCAGACCTTGTTCGACATAATAGCCGG
GGCCCATTGGGGCATCTTGGCGGGCTTGGCCTACTACTCCATGCAGGGCAACTGGGCCAAGGTCGCCATT
ATCATGGTTATGTTTTCAGGGGTCGATGCACACACACATGTCACCGGTGGTAGTGCAGCTCGTGGTGCCA
GCGCCTTAGCTGGCTTGTTTAATACAGGAGCTAGGCAGAACCTGCAGCTGGTTA

>1180_S75_L001_R1_001.fastq_144_3a_16
CCCCTGCTGTGGGTATGGTGGTAGCGCACGTCCTGCGTTTTCCCCAGACCTTGTTCGACATAATAGCCGG
GACCCATTGGGGCATCTTGGCGGGCTTGGCCTACTACTCCATGCAGGGCAACTGGGCCAAGGTCGCCATT
ATCATGGTTATGTTTTCAGGGGTCGATGCACACACACATGTCACCGGTGGTAGTGCAGCTCGTGGTGCCA
GCGCCTTAGCTGGCTTGTTTAATACAGGAGCTAGGCAGAACCTGCAGCTGGTCA

>1180_S75_L001_R1_001.fastq_145_3a_16
CCCCTGCTGTGGGTATGGTGGTAGCGCACGTCCTGCGTTTTCCCCAGACCTTGTTCGACATAATAGCCGG
GGCCCATTGGGGCATCTTGGCGGGCTTGGCCTACTACTCCGTGCAGGGCAACTGGGCCAAGGTCGCCATT
ATCATGGTTATGTTTTCAGGGGTCGATGCACACACACATGTCACCGGTGGTAGTGCAGCTCGTGGTGCCA
GCGCCTTAGCTGGCTTGTTTAATACAGGAGCTAGGCAGAACCTGCAGCTGGTCA

>1180_S75_L001_R1_001.fastq_146_3a_16
CCCCTGCTGTGGGTATGGTGGTAGCGCACGTCCTGCGTTTTCCCCAGACCTTGTTCGACATAATAGCCGG
GGCCCATTGGGGCATCTTGGCGGGCTTGGCCTACTACTCCATGCAGGGCAACTGGGCCAAGGTCGCCATT
ATCGTGGTTATGTTTTCAGGGGTCGATGCACACACACATGTCACCGGTGGTAGTGCAGCTCGTGGTGCCA
GCGCCTTAGCTGGCTTGTTTAATACAGGAGCTAGGCAGAACCTGCAGCTGGTCA

>1180_S75_L001_R1_001.fastq_147_3a_15
CCCCTGCTGTGGGTATGGTGGTAGCGCACGTCCTGCGTTTTCCCCAGACCTTATTCGACATAATAGCCGG
GGCCCATTGGGGCATCTTGGCGGGCTTGGCCTACTACTCCATGCAGGGCAACTGGGCCAAGGTCGCCATT
ATCATGGTTATGTTTTCAGGGGTCGATGCACACACACATGTCACCGGTGGTAGTGCAGCTCGTGGTGCCA
GCGCCTTAGCTGGCTTGTTTAATACAGGAGCTAGGCAGAACCTGCAGCTGGTCA

>1180_S75_L001_R1_001.fastq_148_3a_15
CCCCTGCTGTGGGTATGGTGGTAGCGCACGTCCTGCGTTTTCCCCAGACCTTGTTCGACATAATAGCCGG
GGCCCATTGGGGCATCTTGGCGGGCTTGGCCTACTACTCCATGCAGGGCAACTGGGCCAAGGTCGCCATT
ATCATGGTTATGTTTTCAGGGGTCGATGCACACACACATGTCACCGGTGGTAGTGCAGCTCGTGGTGCCA
GCGCCTTAGCTGGCTTGTTTAATACAGGAGCTAGGCAGAACCTGCAGCTGGCCA

>1180_S75_L001_R1_001.fastq_149_3a_15
CCCCTGCTGTGGGTATGGTGGTAGCGCACGTCCTGCGTTTTCCCCAGACCTTGTTCGACATAATAGCCGG
GGCCCATTGGGGCATCTTGGCGGGCTTGGCCTACTACTCCATGCAGGGCAACTGGGCCAAGGTCGCCATT
ATCATGGTCATGTTTTCAGGGGTCGATGCACACACACATGTCACCGGTGGTAGTGCAGCTCGTGGTGCCA
GCGCCTTAGCTGGCTTGTTTAATACAGGAGCTAGGCAGAACCTGCAGCTGGTCA

>1180_S75_L001_R1_001.fastq_150_3a_15
CCCCTGCTGTGGGTATGGTGGTAGCGCACGTCCTGCGTTTTCCCCAGACCTTGTTCGACATAATAGCCGG
GGCCCATTGGGGCATCTTGGCGGGCTTGGCCTACTACTCCATGCAGGGCAACTGGGCCAAGGTCGCCATT
ATCATGGTTATGTTTTCAGGGGTCGATGCACACACACATGTCACCGGTGGTAGTGCAGCTCGTGGTGCCA
GCGCCTTAGCTGGCTCGTTTAATACAGGAGCTAGGCAGAACCTGCAGCTGGTCA

>1180_S75_L001_R1_001.fastq_151_3a_15
CCCCTGCTGTGGGTATGGTGGTAGCGCACGTCCTGCGTTTTCCCCAGACCTTGTTCGACATAATAGCCGG
GGCCCATTGGGGCATCTTGGCGGGCTTGGCCTACTACTCCATGCAGGGCAACTGGGCCAAGGTCGCCATT
ATCATGGTTATGTTTTCAGGGGTCGATGCACACACATATGTCACCGGTGGTAGTGCAGCTCGTGGTGCCA
GCGCCTTAGCTGGCTTGTTTAATACAGGAGCTAGGCAGAACCTGCAGCTGGTCA

>1180_S75_L001_R1_001.fastq_152_3a_15
CCCCTGCTGTGGGTGTGGTGGTAGCGCACGTCCTGCGTTTTCCCCAGACCTTGTTCGACATAATAGCCGG
GGCCCATTGGGGCATCTTGGCGGGCTTGGCCTACTACTCCATGCAGGGCAACTGGGCCAAGGTCGCCATT
ATCATGGTTATGTTTTCAGGGGTCGATGCACACACACATGTCACCGGTGGTAGTGCAGCTCGTGGTGCCA
GCGCCTTAGCTGGCTTGTTTAATACAGGAGCTAGGCAGAACCTGCAGCTGGTCA

>1180_S75_L001_R1_001.fastq_154_3a_15
CCCCTGCTGTGGGTATGGTGGTAGCGCACGTCCTGCGTTTTCCCCAGACCTTGTTCGACATAATAGCCGG
GGCCCATTGGGGCATCTTGGCGGGCTTGGCCTACTACTCCATGCAGGGCAACTGGGCCAAGGTCGCCATT
ATCATGGTTATGTTTTCAGGGGTCAATGCACACACACATGTCACCGGTGGTAGTGCAGCTCGTGGTGCCA
GCGCCTTAGCTGGCTTGTTTAATACAGGAGCTAGGCAGAACCTGCAGCTGGTCA

>1180_S75_L001_R1_001.fastq_155_3a_14
CCCCTGCTGTGGGTATGGTGGTAGCGCACGTCCTGCGTTTTCCCCAGACCTTGTTCGACATAATAGCCGG
GGCCCATTGGGGCATCTTGGCGGGCTTGGCCTGCTACTCCATGCAGGGCAACTGGGCCAAGGTCGCCATT
ATCATGGTTATGTTTTCAGGGGTCGATGCACACACACATGTCACCGGTGGTAGTGCAGCTCGTGGTGCCA
GCGCCTTAGCTGGCTTGTTTAATACAGGAGCTAGGCAGAACCTGCAGCTGGTCA

>1180_S75_L001_R1_001.fastq_156_3a_14
CCCCTGCTGTGGGTATGGTGGTAGCGCACGTCCTGCGTTTTCCCCAGACCTTGTTCGACATAATAGCCGG
GGCCCATTGGGGCATCTTGGCGGGCTTGGCCTACTACTCCATGCAGGGCAACTGGGCCAAGGTCGCCATT
ATCATGGTTGTGTTTTCAGGGGTCGATGCACACACACATGTCACCGGTGGTAGTGCAGCTCGTGGTGCCA
GCGCCTTAGCTGGCTTGTTTAATACAGGAGCTAGGCAGAACCTGCAGCTGGTCA

>1180_S75_L001_R1_001.fastq_157_3a_14
CCCCTGCTGTGGGTATGGTGGTAGCGCACGTCCTGCGTTTTCCCCAGACCTTGTTCGACATAATAGCCGG
GGCCCATTGGGGCATCTTGGCGGGCTTGGCCTACTACTCCATGCAGGGCAACTGGGCCAAGGTCGCCATT
ATCATGGTTATGTTTTCAGGGGTCGATGCACACACACATGTCACCGGTGGTAGTGCAGCTCGTGGTGCCA
GCGCCTTAACTGGCTTGTTTAATACAGGAGCTAGGCAGAACCTGCAGCTGGTCA

>1180_S75_L001_R1_001.fastq_158_3a_14
CCCCTGCTGTGGGTATGGTGGTAGCGCACGTCCTGCGTTTTCTCCAGACCTTGTTCGACATAATAGCCGG
GGCCCATTGGGGCATCTTGGCGGGCTTGGCCTACTACTCCATGCAGGGCAACTGGGCCAAGGTCGCCATT
ATCATGGTTATGTTTTCAGGGGTCGATGCACACACACATGTCACCGGTGGTAGTGCAGCTCGTGGTGCCA
GCGCCTTAGCTGGCTTGTTTAATACAGGAGCTAGGCAGAACCTGCAGCTGGTCA

>1180_S75_L001_R1_001.fastq_159_3a_14
CCCCTGCTGTGGGTATGGTGGTAGCGCACGTCCTGCGTTTTCCCCAGACCTTGTTCGACATAATAGCCGG
GGCCCATTGGGGCATCTTGGCGGGCTTGGCCTACTACTCCATGCAGGGCAACTGGGCCAAGGTCGCCATT
ATCATGGTTATGTTTTCAGGGGTCGATGCACACACACATGTCACTGGTGGTAGTGCAGCTCGTGGTGCCA
GCGCCTTAGCTGGCTTGTTTAATACAGGAGCTAGGCAGAACCTGCAGCTGGTCA

>1180_S75_L001_R1_001.fastq_160_3a_14
TCCCTGCTGTGGGTATGGTGGTAGCGCACGTCCTGCGTTTTCCCCAGACCTTGTTCGACATAATAGCCGG
GGCCCATTGGGGCATCTTGGCGGGCTTGGCCTACTACTCCATGCAGGGCAACTGGGCCAAGGTCGCCATT
ATCATGGTTATGTTTTCAGGGGTCGATGCACACACACATGTCACCGGTGGTAGTGCAGCTCGTGGTGCCA
GCGCCTTAGCTGGCTTGTTTAATACAGGAGCTAGGCAGAACCTGCAGCTGGTCA

>1180_S75_L001_R1_001.fastq_161_3a_14
CCCCTGCTGTGGGTATGGTGGTAGCGCATGTCCTGCGTTTTCCCCAGACCTTGTTCGACATAATAGCCGG
GGCCCATTGGGGCATCTTGGCGGGCTTGGCCTACTACTCCATGCAGGGCAACTGGGCCAAGGTCGCCATT
ATCATGGTTATGTTTTCAGGGGTCGATGCACACACACATGTCACCGGTGGTAGTGCAGCTCGTGGTGCCA
GCGCCTTAGCTGGCTTGTTTAATACAGGAGCTAGGCAGAACCTGCAGCTGGTCA

>1180_S75_L001_R1_001.fastq_162_3a_14
CCCCTGCTGTGGGTATGGTGGTAGCGCACGTCCTGCGTTTTCCCCAGACCTTGTTCGACATAATAGCCGG
GGCCCATTGGGGCATCTTGGCGGGCTTGGCCTACTACTCCATGCAGGGCAACTGGGCCAAGGTCGCCATT
ATCATGGTTATGTTTTCAGGGGTCGATGCACACACACATGTCACCGGTGGTAGTGCAGCTCGTGGTGCCA
GCGCCTTAGCTGGCTTGTTTAATACAGGAGCTAGACAGAACCTGCAGCTGGTCA

>1180_S75_L001_R1_001.fastq_163_3a_14
CCCCTGCTGTGGGTATGGTGGTAGTGCACGTCCTGCGTTTTCCCCAGACCTTGTTCGACATAATAGCCGG
GGCCCATTGGGGCATCTTGGCGGGCTTGGCCTACTACTCCATGCAGGGCAACTGGGCCAAGGTCGCCATT
ATCATGGTTATGTTTTCAGGGGTCGATGCACACACACATGTCACCGGTGGTAGTGCAGCTCGTGGTGCCA
GCGCCTTAGCTGGCTTGTTTAATACAGGAGCTAGGCAGAACCTGCAGCTGGTCA

>1180_S75_L001_R1_001.fastq_164_3a_14
CCCCTGCTGTGGGTATGGTGGTAGCGCACGTCCTGCGTTTTCCCCAGACCTTGTTCGACATAATAGCCGG
GGCCCATTGGGGCATCTTGGCGGGCTTGGCCTACTACTCCATGCAGGGCAACTGGGCCAAGGTCGCCATT
ATCATGGTTATGTTTTCAGGGGTCGATGCACACACACATGTCACCGGTGGTAGTGCAGCTCGTGGTGCCA
GCGCCTTAGCTGGCTTGTTCAATACAGGAGCTAGGCAGAACCTGCAGCTGGTCA

>1180_S75_L001_R1_001.fastq_165_3a_14
CCCCTGCTGTGGGTATGGTGGTAGCGCACGTCCTGCGTTTTCCCCAGACCTTGTTCGACATAATAGCCGG
GGCCCATTGGGGCATCTTGGCGGGCTTGGCCTACTACTCCATGCAGGGCAACTGGGCCAAGGTCGCCATT
ATCATGGTTATGTTTTCAGGGGTCGATGCACACACACATGTCACCGGTGGTAGGGCAGCTCGTGGTGCCA
GCGCCTTAGCTGGCTTGTTTAATACAGGAGCTAGGCAGAACCTGCAGCTGGTCA

>1180_S75_L001_R1_001.fastq_166_3a_14
CCCCTGCTGTGGGTATGGTGGTAGCGCACGTCCTGCGTTTTCCCCAGACCTTGTTCGACATAATAGCCGG
GGCCCATTGGGGCATCTTGGCGGGCTTGGCCTACTACTCCATGCAGGGCAACTGGGCCAAGGTCACCATT
ATCATGGTTATGTTTTCAGGGGTCGATGCACACACACATGTCACCGGTGGTAGTGCAGCTCGTGGTGCCA
GCGCCTTAGCTGGCTTGTTTAATACAGGAGCTAGGCAGAACCTGCAGCTGGTCA

>1180_S75_L001_R1_001.fastq_167_3a_14
CCCCTGCTGTGGGTATGGTGGTAGCGCACGTCCTGCGTTTTCCCCAGACCTTGTTCGACATAATAGCCGG
GGCCCATTGGGGCATCTTGGTGGGCTTGGCCTACTACTCCATGCAGGGCAACTGGGCCAAGGTCGCCATT
ATCATGGTTATGTTTTCAGGGGTCGATGCACACACACATGTCACCGGTGGTAGTGCAGCTCGTGGTGCCA
GCGCCTTAGCTGGCTTGTTTAATACAGGAGCTAGGCAGAACCTGCAGCTGGTCA

>1180_S75_L001_R1_001.fastq_168_3a_14
CCCCTGCTGTGGGTATGGTGGTAGCGCACGTCCTGCGTTTTCCCCAGACCTTGTTCGACATAATAGCCGG
GGCCCATTGGGGCATCTTGGCGGGCTTGGCCTACTACTCCATGCAGGGCAACTGGGCCAAGGTCGCCATT
ATCATGGTTATGTTTTCAGGGGTCGATGCACACACACATGTCACCGGTGGTAGTGCAGCTCGTGGTGCCA
GCGCCTTCGCTGGCTTGTTTAATACAGGAGCTAGGCAGAACCTGCAGCTGGTCA

>1180_S75_L001_R1_001.fastq_169_3a_14
CCCCTGCTGTGGGTATGGTGGTAGCGCACGTCCTGCGTTTTCCCCAGACCTTGTTCGACATAATAGCCGG
GGCCCATTGGGGCATCTTGGCGGGCTTGGCCTACTACTCCATGCAGGGCAACTGGGCCAAGGTCGCCATT
ATCATGGTTATGTTTTCAGGGGTCGATGCACACACACATGTCACCGGTGGTAGTGCAGCTCGTGGTGCCA
GCGCCTTAGCTGGCTTGTTTAATACAGGAGCTAGGCAGAACCTGCAGCTGATCA

>1180_S75_L001_R1_001.fastq_170_3a_13
CCCCTGCTGTGGGTATGGTGGTAGCGCACGTCCTGCGTTTTCCCCAGACCTTGTTCGACATAATAGCCGG
GGCCCATTGGGGCATCTTGGCGGGCTTGGCCTACTACTCCATGCAGGGCAACTGGGCCAAGGTCGCCATT
ATCATGGTTATGTTTTCAGGGGTCGATGCACACACACATGTCACCGGTGGTAGTGTAGCTCGTGGTGCCA
GCGCCTTAGCTGGCTTGTTTAATACAGGAGCTAGGCAGAACCTGCAGCTGGTCA

>1180_S75_L001_R1_001.fastq_171_3a_13
CCCCTGCTGTGGGTATGGTGATAGCGCACGTCCTGCGTTTTCCCCAGACCTTGTTCGACATAATAGCCGG
GGCCCATTGGGGCATCTTGGCGGGCTTGGCCTACTACTCCATGCAGGGCAACTGGGCCAAGGTCGCCATT
ATCATGGTTATGTTTTCAGGGGTCGATGCACACACACATGTCACCGGTGGTAGTGCAGCTCGTGGTGCCA
GCGCCTTAGCTGGCTTGTTTAATACAGGAGCTAGGCAGAACCTGCAGCTGGTCA

>1180_S75_L001_R1_001.fastq_172_3a_13
CCCCTGCTGTGGGTATGGTGGTAGCGCACGTCCTGCGTTTTCCCCAGACCTTGTTCGACATAATAGCCGG
GGCCCATTGGGGCATCTTGGCGGGCTTGGCCTACTACTCCATGCAGGGCAACTGGGCCAAGGTCGCCATT
ATCATGGTTATGTTTTCAGGGGTCGATGCACACACACATGTCACCGGTGGTAGTGCAGCTCGTGGTGCCC
GCGCCTTAGCTGGCTTGTTTAATACAGGAGCTAGGCAGAACCTGCAGCTGGTCA

>1180_S75_L001_R1_001.fastq_173_3a_13
CCCCTGCTGTGGGTATGGTGGTAGCGCACGTCCTGCGTTTTCCCCAGACCTTGTTCGACATAATAGCCGG
GGCCCATTGGGGCATCTTGGCGGGCTTGGCCTACTACTCCATGCAGGGCAACTGGGCCAAGGTCGCCATT
ATCATGGTTATGTTTTCAGGGGTCGATGCACACACACATGTCACCGGTGGTAGTGCAGCTCGTGGTGCCA
GCGCCTTAGCTGGCTTGTTTGATACAGGAGCTAGGCAGAACCTGCAGCTGGTCA

>1180_S75_L001_R1_001.fastq_174_3a_13
CCCCTGCTGTGGGTATGGTGGTAGCGCACGTCCTGCGTTTTCCCCAGACCTTGTTCGACATAATAGCCGG
GGCCCATCGGGGCATCTTGGCGGGCTTGGCCTACTACTCCATGCAGGGCAACTGGGCCAAGGTCGCCATT
ATCATGGTTATGTTTTCAGGGGTCGATGCACACACACATGTCACCGGTGGTAGTGCAGCTCGTGGTGCCA
GCGCCTTAGCTGGCTTGTTTAATACAGGAGCTAGGCAGAACCTGCAGCTGGTCA

>1180_S75_L001_R1_001.fastq_175_3a_13
CCCCTGCTGTGGGTATGGTGGTAGCGCACGTCCTGCGTTTTCCCCAGACCTTGTTCGACATAATAGCCGG
GGCCCATTGGGGCATCTTGGCGGGCTTGGCCTACTACTCCATGCAGGGCAACTGGGCCAAGGTCGCCATT
ATCATGGTTATGTTTTCAGGGGTCGATGCACACACACATGTCACCGGTGGTAGTGCAGTTCGTGGTGCCA
GCGCCTTAGCTGGCTTGTTTAATACAGGAGCTAGGCAGAACCTGCAGCTGGTCA

>1180_S75_L001_R1_001.fastq_176_3a_13
CCCCTGCTGTGGGTATGGTGGTAGCGCACGTCCTGCGTTTTCCCCAGACCTTGTTCGACATAATAGCCGG
GGCCCATTGGGGCATCTTGGCGGGCTTGGCCTACTACTCCATGCAGGGCAACTGGGCCAAAGTCGCCATT
ATCATGGTTATGTTTTCAGGGGTCGATGCACACACACATGTCACCGGTGGTAGTGCAGCTCGTGGTGCCA
GCGCCTTAGCTGGCTTGTTTAATACAGGAGCTAGGCAGAACCTGCAGCTGGTCA

>1180_S75_L001_R1_001.fastq_177_3a_13
CCCCTGCTGTGGGTATGGTGGTAGCGCACGTCCTGCGTTTTCCCCAGACCTTGTTCGACATAATAGCCGG
GGCCCATTGGGGCATCTTGACGGGCTTGGCCTACTACTCCATGCAGGGCAACTGGGCCAAGGTCGCCATT
ATCATGGTTATGTTTTCAGGGGTCGATGCACACACACATGTCACCGGTGGTAGTGCAGCTCGTGGTGCCA
GCGCCTTAGCTGGCTTGTTTAATACAGGAGCTAGGCAGAACCTGCAGCTGGTCA

>1180_S75_L001_R1_001.fastq_178_3a_13
CCCCTGCTGTGGGTATGGTGGTAGCGCACGTCCTGCGTTTTCCCCAGACCTTGTTCGACATAATAGCCGG
GGCCCATTGGGGCATCTTGGCGGGCTTGGCCTACTACTCCATGCAGGGCAACTGGGCCAAGGTCGCCATT
ATCATGGTTATGTTTTCAGGGGTCGATGCACACACACATGTCACCGGTGGTAGTGCAGCTCGTGGTGCCA
GTGCCTTAGCTGGCTTGTTTAATACAGGAGCTAGGCAGAACCTGCAGCTGGTCA

>1180_S75_L001_R1_001.fastq_179_3a_12
CCCCTGCTGTGTGTATGGTGGTAGCGCACGTCCTGCGTTTTCCCCAGACCTTGTTCGACATAATAGCCGG
GGCCCATTGGGGCATCTTGGCGGGCTTGGCCTACTACTCCATGCAGGGCAACTGGGCCAAGGTCGCCATT
ATCATGGTTATGTTTTCAGGGGTCGATGCACACACACATGTCACCGGTGGTAGTGCAGCTCGTGGTGCCA
GCGCCTTAGCTGGCTTGTTTAATACAGGAGCTAGGCAGAACCTGCAGCTGGTCA

>1180_S75_L001_R1_001.fastq_180_3a_12
CCCCTGCTGTGGGTATGGTGGTAGCGCACGTCCTGCGTTTTCCCCAGACCTTGTTCGACATAATAGCCGG
GGCCCATTGGGGCATCTTGGCGGGCTTGGCCTACTACTCCATACAGGGCAACTGGGCCAAGGTCGCCATT
ATCATGGTTATGTTTTCAGGGGTCGATGCACACACACATGTCACCGGTGGTAGTGCAGCTCGTGGTGCCA
GCGCCTTAGCTGGCTTGTTTAATACAGGAGCTAGGCAGAACCTGCAGCTGGTCA

>1180_S75_L001_R1_001.fastq_181_3a_12
CCCCTGCTGTGGGTATGGTGGTAGCGCACGTCCTGCGTTTTCCCCAGACCTTGTTCGACATAATAGCCGG
GGCCCATTGGGGCATCTTGGCGGGCTTGGCCTACTACTCCATGCAGGGCAACTGGGCCAAGGTCGCCATT
ATCATGGTTATGGTTTCAGGGGTCGATGCACACACACATGTCACCGGTGGTAGTGCAGCTCGTGGTGCCA
GCGCCTTAGCTGGCTTGTTTAATACAGGAGCTAGGCAGAACCTGCAGCTGGTCA

>1180_S75_L001_R1_001.fastq_182_3a_12
CCCCTGCTGTGGGTATGGTGGTAGCGCACGTCCTGCGTTTTCCCCAGACCTTGTTCGACATAATAGCCGG
GGCCCATTGGGGCATCTTGGCGGGCTTGGCCTACTACTCCATGCAGGGCAACTGGGCCAAGGTCGCCATT
ATCATGGTTATGTTTTCAGGGGTCGATGCCCACACACATGTCACCGGTGGTAGTGCAGCTCGTGGTGCCA
GCGCCTTAGCTGGCTTGTTTAATACAGGAGCTAGGCAGAACCTGCAGCTGGTCA

>1180_S75_L001_R1_001.fastq_183_3a_12
CCCCTGCTGTGGGTATGGTGGTAGCGCACGTCCTGCGTTTTCCCCAGACCTTGTTCGACATAATAGTCGG
GGCCCATTGGGGCATCTTGGCGGGCTTGGCCTACTACTCCATGCAGGGCAACTGGGCCAAGGTCGCCATT
ATCATGGTTATGTTTTCAGGGGTCGATGCACACACACATGTCACCGGTGGTAGTGCAGCTCGTGGTGCCA
GCGCCTTAGCTGGCTTGTTTAATACAGGAGCTAGGCAGAACCTGCAGCTGGTCA

>1180_S75_L001_R1_001.fastq_184_3a_12
CCCCTGCTGTGGGTATGGTGGTAGCGCACGTCCTGCGTTTTCCCCAGACCTTGTTCGACATAATAGCTGG
GGCCCATTGGGGCATCTTGGCGGGCTTGGCCTACTACTCCATGCAGGGCAACTGGGCCAAGGTCGCCATT
ATCATGGTTATGTTTTCAGGGGTCGATGCACACACACATGTCACCGGTGGTAGTGCAGCTCGTGGTGCCA
GCGCCTTAGCTGGCTTGTTTAATACAGGAGCTAGGCAGAACCTGCAGCTGGTCA

>1180_S75_L001_R1_001.fastq_185_3a_12
CCCCTGCTGTGGGTATGGTGGTAGCGCACGTCCTGCGTTTTCCCCAGACCTTGTTCGACATAATAGCCGG
GGCCCGTTGGGGCATCTTGGCGGGCTTGGCCTACTACTCCATGCAGGGCAACTGGGCCAAGGTCGCCATT
ATCATGGTTATGTTTTCAGGGGTCGATGCACACACACATGTCACCGGTGGTAGTGCAGCTCGTGGTGCCA
GCGCCTTAGCTGGCTTGTTTAATACAGGAGCTAGGCAGAACCTGCAGCTGGTCA

>1180_S75_L001_R1_001.fastq_186_3a_12
CCCCTGCTGTGGGTATGGTGGTAGCGCACGTCCTGCGTTTTCCCCAGACCTTGTTCGACATAATAGCCGG
GGCCCATTGGGGCATCTTGGCGGGCTTGGCCTACTACTCCATGCAGGGCAACTGGGCCAAGGTCGCCATT
ATCATGGTTATGTTTTCAGGGGTCGATGCACACACACATGTCACCGGTGGTAGTGCAGCTCGTGGTGCCA
GCGCCTTAGCTGGCTTGTTTAATACAGGAGCTAAGCAGAACCTGCAGCTGGTCA

>1180_S75_L001_R1_001.fastq_187_3a_12
CCCCTGCTGTGGGTATGGTGGTAGCGCACGTCCTGCGTTTTCCCCAGACCTTGTTCGACATAATAGCCGG
GGCCCATTGGGGCATCTTGGCGAGCTTGGCCTACTACTCCATGCAGGGCAACTGGGCCAAGGTCGCCATT
ATCATGGTTATGTTTTCAGGGGTCGATGCACACACACATGTCACCGGTGGTAGTGCAGCTCGTGGTGCCA
GCGCCTTAGCTGGCTTGTTTAATACAGGAGCTAGGCAGAACCTGCAGCTGGTCA

>1180_S75_L001_R1_001.fastq_188_3a_12
CCCCTGCTGTGGATATGGTGGTAGCGCACGTCCTGCGTTTTCCCCAGACCTTGTTCGACATAATAGCCGG
GGCCCATTGGGGCATCTTGGCGGGCTTGGCCTACTACTCCATGCAGGGCAACTGGGCCAAGGTCGCCATT
ATCATGGTTATGTTTTCAGGGGTCGATGCACACACACATGTCACCGGTGGTAGTGCAGCTCGTGGTGCCA
GCGCCTTAGCTGGCTTGTTTAATACAGGAGCTAGGCAGAACCTGCAGCTGGTCA

>1180_S75_L001_R1_001.fastq_189_3a_12
CCCCTGCTGTGGGTATGGTGGTAGCGCACGTCCTGCGTTTTCCCCAGACCTTGTTCGACATAATAGCCGG
GGCCCATTGGGGCATCTTGGCGGGCTTGGCCTACTACTCCATGCAGAGCAACTGGGCCAAGGTCGCCATT
ATCATGGTTATGTTTTCAGGGGTCGATGCACACACACATGTCACCGGTGGTAGTGCAGCTCGTGGTGCCA
GCGCCTTAGCTGGCTTGTTTAATACAGGAGCTAGGCAGAACCTGCAGCTGGTCA

>1180_S75_L001_R1_001.fastq_190_3a_12
CCCCTGCTGTGGGTATGGTGGTAGCGCACGTCCTGCGTTTTCCCCAGACCTTGTTCGACATAATAGCCGG
GGCCCATTGGGGCATCTTGGCGGGCTTGGCCTACTACTCCATGCAAGGCAACTGGGCCAAGGTCGCCATT
ATCATGGTTATGTTTTCAGGGGTCGATGCACACACACATGTCACCGGTGGTAGTGCAGCTCGTGGTGCCA
GCGCCTTAGCTGGCTTGTTTAATACAGGAGCTAGGCAGAACCTGCAGCTGGTCA

>1180_S75_L001_R1_001.fastq_192_3a_11
CCCCTGCTGTGGGTATGGTGGTAGCGCACGTCCTGCGTTTTCCCCAGACCTTGTTCGACATAATAGCCGG
GGCCCATTGGGGCATCTTGGCGGGCTTGGCCTACTACTCCATGCAGGGCAACTGGGCCAAGGTCGCCATT
ATCATGGTTATGTTTTCAGGGGTCGATGCACACACACATGTCACCGGTGGTAGTGCAGCTCGGGGTGCCA
GCGCCTTAGCTGGCTTGTTTAATACAGGAGCTAGGCAGAACCTGCAGCTGGTCA

>1180_S75_L001_R1_001.fastq_193_3a_11
CCCCTGCTGTGGGTATGGTGGTAGCGCACGTCCTGCGTTTTCCCCAGACCTTGTTCGACATAATAGCCGG
GGTCCATTGGGGCATCTTGGCGGGCTTGGCCTACTACTCCATGCAGGGCAACTGGGCCAAGGTCGCCATT
ATCATGGTTATGTTTTCAGGGGTCGATGCACACACACATGTCACCGGTGGTAGTGCAGCTCGTGGTGCCA
GCGCCTTAGCTGGCTTGTTTAATACAGGAGCTAGGCAGAACCTGCAGCTGGTCA

>1180_S75_L001_R1_001.fastq_194_3a_11
CCCCTGCTGTGGGTATGGTGGTAGCGCACGTCCTGCGTTTTCCCCAGACCTTGTTCGACATAATAGCCGG
GGCCCATTGGGGCATCTTGGCGGGCTTAGCCTACTACTCCATGCAGGGCAACTGGGCCAAGGTCGCCATT
ATCATGGTTATGTTTTCAGGGGTCGATGCACACACACATGTCACCGGTGGTAGTGCAGCTCGTGGTGCCA
GCGCCTTAGCTGGCTTGTTTAATACAGGAGCTAGGCAGAACCTGCAGCTGGTCA

>1180_S75_L001_R1_001.fastq_195_3a_11
CCCCTGCTGTGGGTATGGTGGTAGCGCACGTCCTGCGTTTTCCCCAGACCTTGTTCGACATAATAGCCGG
GGCCCATTGGGGCATCTTGGCGGGCTTGGCCTATTACTCCATGCAGGGCAACTGGGCCAAGGTCGCCATT
ATCATGGTTATGTTTTCAGGGGTCGATGCACACACACATGTCACCGGTGGTAGTGCAGCTCGTGGTGCCA
GCGCCTTAGCTGGCTTGTTTAATACAGGAGCTAGGCAGAACCTGCAGCTGGTCA

>1180_S75_L001_R1_001.fastq_196_3a_11
CCCCTGCTGTGAGTATGGTGGTAGCGCACGTCCTGCGTTTTCCCCAGACCTTGTTCGACATAATAGCCGG
GGCCCATTGGGGCATCTTGGCGGGCTTGGCCTACTACTCCATGCAGGGCAACTGGGCCAAGGTCGCCATT
ATCATGGTTATGTTTTCAGGGGTCGATGCACACACACATGTCACCGGTGGTAGTGCAGCTCGTGGTGCCA
GCGCCTTAGCTGGCTTGTTTAATACAGGAGCTAGGCAGAACCTGCAGCTGGTCA

>1180_S75_L001_R1_001.fastq_197_3a_11
CCCCTGCTGTGGGTATGGTGGTAGCGCACGTCCTGCGTTTTTCCCAGACCTTGTTCGACATAATAGCCGG
GGCCCATTGGGGCATCTTGGCGGGCTTGGCCTACTACTCCATGCAGGGCAACTGGGCCAAGGTCGCCATT
ATCATGGTTATGTTTTCAGGGGTCGATGCACACACACATGTCACCGGTGGTAGTGCAGCTCGTGGTGCCA
GCGCCTTAGCTGGCTTGTTTAATACAGGAGCTAGGCAGAACCTGCAGCTGGTCA

>1180_S75_L001_R1_001.fastq_198_3a_11
CCCCTGCTGTGGGTATGGTGGTAGCGCACGTCCTGCGTTTTCCCCAGACCTTGTTCGACATAATAGCCGG
GGCCCATTGGGGCATCTTGGCGGGCTTGGCCTACTACTCCATGCAGGGCAACTGGGCCAAGGTCGCCATT
ATCATGGTTATGTTTTCAGGGGTCGATGCACACACACATGTCACCGGTGGTAGTGCAGCTCGTGGTGCCA
GCGCCTTAGCTGGCTTGTTTAATACAGGAGCTAGGCAGAACCTGCAGCTGGTCT

>1180_S75_L001_R1_001.fastq_199_3a_11
CCCCTGCTGTGGGTATGGTGGTAGCGCACGTCCTGCGTTTTCCCCAGACCTTGTTCGGCATAATAGCCGG
GGCCCATTGGGGCATCTTGGCGGGCTCGGCCTACTACTCCATGCAGGGCAACTGGGCCAAGGTCGCCATT
ATCATGGTTATGTTTTCAGGGGTCGATGCACACACACATGTCACCGGTGGTAGTGCAGCTCGTGGTGCCA
GCGCCTTAGCTGGCTTGTTTAATACAGGAGCTAGGCAGAACCTGCAGCTGGTCA

>1180_S75_L001_R1_001.fastq_200_3a_11
CCCCTGCTGTGGGTATGGTGGTAGCGCACGTCCTGCGTTTTCCCCAGACCTTGTTCGACATAATAGCCGG
GGCCCATTGGGGCATCTTGGCGGGCTTGGCCTACTACTCCATGCAGGGCAACTGGGCCAAGGTCGCCATT
ATTATGGTTATGTTTTCAGGGGTCGATGCACACACACATGTCACCGGTGGTAGTGCAGCTCGTGGTGCCA
GCGCCTTAGCTGGCTTGTTTAATACAGGAGCTAGGCAGAACCTGCAGCTGGTCA

>1180_S75_L001_R1_001.fastq_201_3a_11
CCCCTGCTATGGGTATGGTGGTAGCGCACGTCCTGCGTTTTCCCCAGACCTTGTTCGACATAATAGCCGG
GGCCCATTGGGGCATCTTGGCGGGCTTGGCCTACTACTCCATGCAGGGCAACTGGGCCAAGGTCGCCATT
ATCATGGTTATGTTTTCAGGGGTCGATGCACACACACATGTCACCGGTGGTAGTGCAGCTCGTGGTGCCA
GCGCCTTAGCTGGCTTGTTTAATACAGGAGCTAGGCAGAACCTGCAGCTGGTCA

>1180_S75_L001_R1_001.fastq_202_3a_11
CCCCTGCTGTGGGTATGGTGGTAGCGCACGTCCTGCGTTTTCCCCAGACCTTGTTCGACATAATAGCCGG
GGCTCATTGGGGCATCTTGGCGGGCTTGGCCTACTACTCCATGCAGGGCAACTGGGCCAAGGTCGCCATT
ATCATGGTTATGTTTTCAGGGGTCGATGCACACACACATGTCACCGGTGGTAGTGCAGCTCGTGGTGCCA
GCGCCTTAGCTGGCTTGTTTAATACAGGAGCTAGGCAGAACCTGCAGCTGGTCA

>1180_S75_L001_R1_001.fastq_203_3a_11
CCCCTGCTGTGGGTATGGTGGTAGCGCACGTCCTGCGTTTTCCCCAGACCTTGTTCGACATAATAGCCGG
GGCCCATTGGGGCATCTTGGCGGGCTTGGTCTACTACTCCATGCAGGGCAACTGGGCCAAGGTCGCCATT
ATCATGGTTATGTTTTCAGGGGTCGATGCACACACACATGTCACCGGTGGTAGTGCAGCTCGTGGTGCCA
GCGCCTTAGCTGGCTTGTTTAATACAGGAGCTAGGCAGAACCTGCAGCTGGTCA

>1180_S75_L001_R1_001.fastq_204_3a_11
CCCCTGCTGTGGGTATGGTGGTAGCGCACGTCCTGCGTTTTCCCCAGACCTTGTTCGACATAATAGCCGG
GGCCCATTGGGGCATCTTGGCGGGCTTGGCCTACTACTCCATGCAGGGCAACTGGGCCAAGGTCGCCATT
ATCATGGTTATGTTTTCAGGGGGCGATGCACACACACATGTCACCGGTGGTAGTGCAGCTCGTGGTGCCA
GCGCCTTAGCTGGCTTGTTTAATACAGGAGCTAGGCAGAACCTGCAGCTGGTCA

>1180_S75_L001_R1_001.fastq_205_3a_10
CCCCTGCTGTGGGTATGGTGGTAGCGCACGTCCTGCGTTTTCCCCAGACCTTGTTCGACATAATAGCCGG
GGCCCATTGGGGCATCTTGGCGGGCTTGGCCTACTACTCCATGCAGGGCAACTGGGCCAAGGTCGCCATT
ATCATGGTTATGTTTTCAGGGGTCGATGCACACACACATGTTACCGGTGGTAGTGCAGCTCGTGGTGCCA
GCGCCTTAGCTGGCTTGTTTAATACAGGAGCTAGGCAGAACCTGCAGCTGGTCA

>1180_S75_L001_R1_001.fastq_206_3a_10
CCCCTGCTGTGGGTATGGTGGTAGCGCACGTCCTGCGTTTTCCCCAGACCTTGTTCGACATAATAGCCGG
GGCCCATTGGAGCATCTTGGCGGGCTTGGCCTACTACTCCATGCAGGGCAACTGGGCCAAGGTCGCCATT
ATCATGGTTATGTTTTCAGGGGTCGATGCACACACACATGTCACCGGTGGTAGTGCAGCTCGTGGTGCCA
GCGCCTTAGCTGGCTTGTTTAATACAGGAGCTAGGCAGAACCTGCAGCTGGTCA

>1180_S75_L001_R1_001.fastq_207_3a_10
CCCCTGCTGTGGGTATGGTGGTAGCGCACGTCCTGCGTTTTCCCCAGACCTTGTTCGACATAATAACCGG
GGCCCATTGGGGCATCTTGGCGGGCTTGGCCTACTACTCCATGCAGGGCAACTGGGCCAAGGTCGCCATT
ATCATGGTTATGTTTTCAGGGGTCGATGCACACACACATGTCACCGGTGGTAGTGCAGCTCGTGGTGCCA
GCGCCTTAGCTGGCTTGTTTAATACAGGAGCTAGGCAGAACCTGCAGCTGGTCA

>1180_S75_L001_R1_001.fastq_208_3a_10
CCCCTGCTGTGGGTATGGTGGTAGCGCACGTCCTGCGTTTTCCCCAGACCTTGTTCGACGTAATAGCCGG
GGCCCATTGGGGCATCTTGGCGGGCTTGGCCTACTACTCCATGCAGGGCAACTGGGCCAAGGTCGCCATT
ATCATGGTTATGTTTTCAGGGGTCGATGCACACACACATGTCACCGGTGGTAGTGCAGCTCGTGGTGCCA
GCGCCTTAGCTGGCTTGTTTAATACAGGAGCTAGGCAGAACCTGCAGCTGGTCA

>1180_S75_L001_R1_001.fastq_209_3a_10
CCCCTGCTGTGGGTATGGTGGTAGCGCACGTCCTGCGTTTTCCCCAGACCTTGTTCAACATAATAGCCGG
GGCCCATTGGGGCATCTTGGCGGGCTTGGCCTACTACTCCATGCAGGGCAACTGGGCCAAGGTCGCCATT
ATCATGGTTATGTTTTCAGGGGTCGATGCACACACACATGTCACCGGTGGTAGTGCAGCTCGTGGTGCCA
GCGCCTTAGCTGGCTTGTTTAATACAGGAGCTAGGCAGAACCTGCAGCTGGTCA

>1180_S75_L001_R1_001.fastq_211_3a_10
CCCCTGCTGTGGGTATGGTGGTAGCGCACGTCCTGCGTTTTCCCCAGACCTTGTTCGACATAATAGCCGG
GGCCCATTGGGGCATCTTGGCGGGCTTGGCCTACTACTCCATGCAGGGCAACTGGGCCAAGGTCGCCATT
ATCATGATTATGTTTTCAGGGGTCGATGCACACACACATGTCACCGGTGGTAGTGCAGCTCGTGGTGCCA
GCGCCTTAGCTGGCTTGTTTAATACAGGAGCTAGGCAGAACCTGCAGCTGGTCA

>1180_S75_L001_R1_001.fastq_212_3a_10
CCCCTGCTGTGGGTATGGTGGTAGCGCACGTCCTGCGTTTTCCCCAGACCTTGTTCGACATAATAGCCGG
GGCCCATTGGGGCATCTTGGCGGGCTTGGCCTACTACTCCATGCAGGGCAACTGGGCCAAGGTCGCCATT
ATCATGGTTATGTTTTCAGGGGTCGATGCACACACACATGTCATCGGTGGTAGTGCAGCTCGTGGTGCCA
GCGCCTTAGCTGGCTTGTTTAATACAGGAGCTAGGCAGAACCTGCAGCTGGTCA

>1180_S75_L001_R1_001.fastq_213_3a_10
CCCCTGCTGTGGGTATGGTGGTAGCGCACGTCCTGCGTTTTCCCCAGACCTTGTTCGACATAATAGCCGG
GGCCCATTGGGGCATCTTGGCGGGCTTGGCCTACTACTCCATGCAGGGCAACTGGGCCAAGGTCGCCATT
ATCATGGTTATGTTTTCAGGGGTCGATGCACACACACATGTCACCGGTGGTAGTGCAGCTCGTGGTGCCA
GCGCCTTAGCTGGCTTGTTTAATACAGGAGCTAGGCAAAACCTGCAGCTGGTCA

>1180_S75_L001_R1_001.fastq_214_3a_10
CCCCTGCTGTGGGTATGGTGGTAGCGCACGTCCTGCGTTTTCCCCAGACCTTGTTCGACATAATAGCCGG
GGCCCATTGGGGCATCTTGGCGGGCTTGGCCTACTACTCCATGCAGGGCAACTGGGCCAAGGTCGCCATC
ATCATGGTTATGTTTTCAGGGGTCGATGCACACACACATGTCACCGGTGGTAGTGCAGCTCGTGGTGCCA
GCGCCTTAGCTGGCTTGTTTAATACAGGAGCTAGGCAGAACCTGCAGCTGGTCA

>1180_S75_L001_R1_001.fastq_215_3a_10
CCCCTGCTGTGGGTATGATGGTAGCGCACGTCCTGCGTTTTCCCCAGACCTTGTTCGACATAATAGCCGG
GGCCCATTGGGGCATCTTGGCGGGCTTGGCCTACTACTCCATGCAGGGCAACTGGGCCAAGGTCGCCATT
ATCATGGTTATGTTTTCAGGGGTCGATGCACACACACATGTCACCGGTGGTAGTGCAGCTCGTGGTGCCA
GCGCCTTAGCTGGCTTGTTTAATACAGGAGCTAGGCAGAACCTGCAGCTGGTCA

>1180_S75_L001_R1_001.fastq_216_3a_10
CCCCTGCTGTGGGTATGGTGGTAGCGCACGTCCTGCATTTTCCCCAGACCTTGTTCGACATAATAGCCGG
GGCCCATTGGGGCATCTTGGCGGGCTTGGCCTACTACTCCATGCAGGGCAACTGGGCCAAGGTCGCCATT
ATCATGGTTATGTTTTCAGGGGTCGATGCACACACACATGTCACCGGTGGTAGTGCAGCTCGTGGTGCCA
GCGCCTTAGCTGGCTTGTTTAATACAGGAGCTAGGCAGAACCTGCAGCTGGTCA

>1180_S75_L001_R1_001.fastq_217_3a_10
CCCCTGCTGTGGGTATGGTGGTAGCGCACGTCCTGCGTTTTCCCCAGACCTTGTTCGACATAATAGCCGG
GGCCCATTGGGGCATCTTGGCGGGCTTGGCCTACTACTCCATGCAGGGCAACTGGGCCAAGGTCGCCATT
ATCATGGTTATGTTTTCAGAGGTCGATGCACACACACATGTCACCGGTGGTAGTGCAGCTCGTGGTGCCA
GCGCCTTAGCTGGCTTGTTTAATACAGGAGCTAGGCAGAACCTGCAGCTGGTCA

>1180_S75_L001_R1_001.fastq_218_3a_9
CCCCTGCTGTGGGTATGGTGGTAGCGCACGTCCTGCGTTTTCCCCAGACCTTGTTCGACATAATAGCCGG
GGCCCATTGGGGCATCTTGGCGGGCTTGGCCTACTACTCCATGCAGGGCAACTGGGCCAAGGTCGCCATT
ATCATGGTTATGTTTTCAGGGGTCGATGCACACACACATGTCACCGGTGGTAGTGCAGCTCGTGGTGCCA
GCGCCTTAGCTGGCTTGTTTAATATAGGAGCTAGGCAGAACCTGCAGCTGGTCA

>1180_S75_L001_R1_001.fastq_219_3a_9
CCCCTGCTGTGGGTATGGTGGTAGCGCACGTCCTGCGTTTTCCCCAGACCTTGTTCGACATAATAGCCGG
GGCCCATTGGGGCATCTTGGCGGGCTTGGCCTACTACTCCATGCAGGGCAACTGGGCCAAGGTCGCCATT
ATCATGGTTATGTTTTCAGGGGTCGATGCACACACACATGTCACCGGTGGTAGTGCAGCTCGTGGTGCCA
GCGCCTTAGCTGGCTTGTTTAATACAAGAGCTAGGCAGAACCTGCAGCTGGTCA

>1180_S75_L001_R1_001.fastq_220_3a_9
CCCCTGCTGTGGGTATGGTGGTAGCGCACGTCCTGCGTTTTCCCCAGACCTTGTTCGACATAATAGCCGG
GGCCCATTGGGGCATCTTGGCGGGCTTGGCCTACTTCTCCATGCAGGGCAACTGGGCCAAGGTCGCCATT
ATCATGGTTATGTTTTCAGGGGTCGATGCACACACACATGTCACCGGTGGTAGTGCAGCTCGTGGTGCCA
GCGCCTTAGCTGGCTTGTTTAATACAGGAGCTAGGCAGAACCTGCAGCTGGTCA

>1180_S75_L001_R1_001.fastq_221_3a_9
CCCCTGCTGTGGGTATGGTGGTAGCGCACGTCCTGCGTTTTCCCCAGACCTTGTTCGACATAATAGCCGG
GGCCCATTGGGGCATCTTGGCGGGCTTGGCCTACTACTCCATGCAGGGCAACTGGGCCAAGGTCGCCATT
ATCATGGTTATGTTTTCAGGGGTCGATGCACACACACATGTCACCGGTAGTAGTGCAGCTCGTGGTGCCA
GCGCCTTAGCTGGCTTGTTTAATACAGGAGCTAGGCAGAACCTGCAGCTGGTCA

>1180_S75_L001_R1_001.fastq_222_3a_9
CCCCTGCTGTGGGTATGGTGGTAGCGCACGTCCTGCGTTTTCCCCAGACCTTGTTCGACACAATAGCCGG
GGCCCATTGGGGCATCTTGGCGGGCTTGGCCTACTACTCCATGCAGGGCAACTGGGCCAAGGTCGCCATT
ATCATGGTTATGTTTTCAGGGGTCGATGCACACACACATGTCACCGGTGGTAGTGCAGCTCGTGGTGCCA
GCGCCTTAGCTGGCTTGTTTAATACAGGAGCTAGGCAGAACCTGCAGCTGGTCA

>1180_S75_L001_R1_001.fastq_223_3a_9
CCCCTGCTGTGGGTATGGTGGTAGCGCACGTCCTGCGTTTTCCCCAGACCTTGTTCGACATAATAGCCGG
GGCCCATTGGGGCATCTTGGCGGGCTTGGCCTACTACTCCATGCAGGACAACTGGGCCAAGGTCGCCATT
ATCATGGTTATGTTTTCAGGGGTCGATGCACACACACATGTCACCGGTGGTAGTGCAGCTCGTGGTGCCA
GCGCCTTAGCTGGCTTGTTTAATACAGGAGCTAGGCAGAACCTGCAGCTGGTCA

>1180_S75_L001_R1_001.fastq_225_3a_9
CCCCTGCTGTGGGTATGGTGGTAGCGCACGTCCTGCGTTTTCCCCAGACCTTGTTCGACATAATAGCCGG
GGCCCATTGGGGCATCTTGGCGGGCTTGGCCTACTACTCCATGCAGGGCAACTGGGCCAAGGTCGCCATT
ATCATGGTTATGTTTTCAGGGGTCGATGCACACACACATGTCACCGGTGGTAGTGCAGCTCGTGGTGCCA
GCGCCTCAGCTGGCTTGTTTAATACAGGAGCTAGGCAGAACCTGCAGCTGGTCA

>1180_S75_L001_R1_001.fastq_226_3a_9
CCCCTGCTGTGGGTATGGTGGTAGCGCACGTCCTGCGTTTTCCCCAGACCTTGTTCGACATAATAGCCGG
GGCCCATTGGGGCATCTTGGCGGGCTTGGCCTACTACTCCATGCAGGGCAACTGGGCCAAGGTCGCCATT
ATCATGGTTATGTTTTCAGGGGTCGATGCACACATACATGTCACCGGTGGTAGTGCAGCTCGTGGTGCCA
GCGCCTTAGCTGGCTTGTTTAATACAGGAGCTAGGCAGAACCTGCAGCTGGTCA

>1180_S75_L001_R1_001.fastq_227_3a_9
CCCCTGCTGTGGGTATGGTGGTAGCGCACGTCCTGCGTTTTCCCCAGACCTTGTTCGACATAATAGCCGG
GGCCCATTGGGGCATCTTGGCGGGCTTGGCCCACTACTCCATGCAGGGCAACTGGGCCAAGGTCGCCATT
ATCATGGTTATGTTTTCAGGGGTCGATGCACACACACATGTCACCGGTGGTAGTGCAGCTCGTGGTGCCA
GCGCCTTAGCTGGCTTGTTTAATACAGGAGCTAGGCAGAACCTGCAGCTGGTCA

>1180_S75_L001_R1_001.fastq_228_3a_9
CCCCTGCTGTGGGTATGGTGGTAGCGCACGTCCTGCGTTTTCCCCAGACCTTGTTCGACATAATAGCCGG
GGCCCATTGGGGCATCTTGGCGGGCTTGGCCTACTACTCCATGCAGGGCAACTGGGCCAAGGTCGCCCTT
ATCATGGTTATGTTTTCAGGGGTCGATGCACACACACATGTCACCGGTGGTAGTGCAGCTCGTGGTGCCA
GCGCCTTAGCTGGCTTGTTTAATACAGGAGCTAGGCAGAACCTGCAGCTGGTCA

>1180_S75_L001_R1_001.fastq_229_3a_9
CCCCTGCTGTGGGTATGGTGGTAGCGCACGTCCTGCGTTTTCCCCAGACCTTGTTCGACATAATAGCCGG
GGCCCATTGGGGCATCTTGGCGGGCTTGGCCTACTACTCCATGCAGGGCAACTGGGCCAAGGTCGCCATT
ATCATGGTTATGTTTTCAGGGGTCGATGCATACACACATGTCACCGGTGGTAGTGCAGCTCGTGGTGCCA
GCGCCTTAGCTGGCTTGTTTAATACAGGAGCTAGGCAGAACCTGCAGCTGGTCA

>1180_S75_L001_R1_001.fastq_230_3a_8
CCCCTGCTGTGGGTATGGTGGTAGCGCACGTCCTGCGTTTTCCCCAGACCTTGTTCGACATAATAGCCGG
GGCCCATTGGGGCATCTTGGCGGGCTTGGCCTACTACTCCATGCAGGGCAACTGGGCCAAGGTCGCCATT
ATCATGGTTATGTTTTCAGGGGTCGATGCACACACACATGTCACCGGTGGTAGTGCAGCTCGTGGTGCCA
GCGCCTTAGCTGGCTTGTTTAATACAGGAGCTAGGCAGAACCTGCAGCAGGTCA

>1180_S75_L001_R1_001.fastq_231_3a_8
CCCCTGCTGTGGGTATGGTGGTAGCGCACGTCCTGCGTTTTCCCCAGACCTTGTTCGACATAATAGCCGG
GGCCCATTGGGGCATCTTGGCGGGCTTGGCCTACTACTCCATGCAGGGCAACTGGGCCAAGGTCGCCATT
ATCATGGTTATGTTTTCAGGGGTCGATGCACACACACATGTCACCGGTGGTAGTGCAGCTCGTGGTGCCA
GCGCCTTTGCTGGCTTGTTTAATACAGGAGCTAGGCAGAACCTGCAGCTGGTCA

>1180_S75_L001_R1_001.fastq_232_3a_8
CCCCTGCTGTGGGTATGGTGGTAGCGCACGTCCTGCGTTTTCCCCAGACCTTGTTCGACATAATAGCCGG
GGCCCATTGGGGCATCTTGGCGGGCTTGGCCTACTACTCCATGCAGGGCAACTGGGCCAAGGTCGCCATT
ATCATGGTTATGTTTTCAGGGGTCGATGCACACACACATGTCACCGGTGGTAGTGCAGCTCGTGGTGCCA
GCGCCTTAGCTAGCTTGTTTAATACAGGAGCTAGGCAGAACCTGCAGCTGGTCA

>1180_S75_L001_R1_001.fastq_233_3a_8
CCCCTGCTGTGGGTATGGTGGTAGCGCACGTCCTGCGTTTTCCCCAGACCTTGTTCGACATAATAGCCGG
GGCCCATTGGGGCATCTTGGCGGGCTTGGCCTACTACTCCATGCAGGGCAACTGGGCCAAGGTCGCCATT
ATCATGGTTATGTTTTCCGGGGTCGATGCACACACACATGTCACCGGTGGTAGTGCAGCTCGTGGTGCCA
GCGCCTTAGCTGGCTTGTTTAATACAGGAGCTAGGCAGAACCTGCAGCTGGTCA

>1180_S75_L001_R1_001.fastq_234_3a_8
CCCCTGCTGTGGGTATGGTGGTAGCGCACGTCCTGCGTTTTCCCCAGACCTTGTTCGACATAATAGCCGG
GGCCCATTGGGGCATCTTGGCGGGCTTGGCCTACTACTCCATGCAGGGCAACTGGGCCAAGGTCGCCATT
ATCATGGGTATGTTTTCAGGGGTCGATGCACACACACATGTCACCGGTGGTAGTGCAGCTCGTGGTGCCA
GCGCCTTAGCTGGCTTGTTTAATACAGGAGCTAGGCAGAACCTGCAGCTGGTCA

>1180_S75_L001_R1_001.fastq_235_3a_8
CCCCTGCTGTGGGTATGGTGGTAGCGCACGTCCTGCGTTTTCCCCAGACCTTGTTCGACATAATAGCCGG
GGCCCATTGGGGCATCTTGGCGGGCTTGGCCTACTACTCCATGCAGGGCAATTGGGCCAAGGTCGCCATT
ATCATGGTTATGTTTTCAGGGGTCGATGCACACACACATGTCACCGGTGGTAGTGCAGCTCGTGGTGCCA
GCGCCTTAGCTGGCTTGTTTAATACAGGAGCTAGGCAGAACCTGCAGCTGGTCA

>1180_S75_L001_R1_001.fastq_236_3a_8
CCCCTGCTGTGGGTATGGTGGTAGCGCACGTCCTGTGTTTTCCCCAGACCTTGTTCGACATAATAGCCGG
GGCCCATTGGGGCATCTTGGCGGGCTTGGCCTACTACTCCATGCAGGGCAACTGGGCCAAGGTCGCCATT
ATCATGGTTATGTTTTCAGGGGTCGATGCACACACACATGTCACCGGTGGTAGTGCAGCTCGTGGTGCCA
GCGCCTTAGCTGGCTTGTTTAATACAGGAGCTAGGCAGAACCTGCAGCTGGTCA

>1180_S75_L001_R1_001.fastq_237_3a_8
CCCCTGCTGTGGGTATGGTGGTAGCGCACGTCCTGCGTTTTCCCCAGACCTTGTTCGACATAATAGCCGG
GGCCCATTGGGGCATCTTGGCGGGCTTGACCTACTACTCCATGCAGGGCAACTGGGCCAAGGTCGCCATT
ATCATGGTTATGTTTTCAGGGGTCGATGCACACACACATGTCACCGGTGGTAGTGCAGCTCGTGGTGCCA
GCGCCTTAGCTGGCTTGTTTAATACAGGAGCTAGGCAGAACCTGCAGCTGGTCA

>1180_S75_L001_R1_001.fastq_238_3a_8
CCCCTGCTGTGGGTATGGTGGTAGCGCACGTCCTGCGTTTTCCCCAGACCTTGTTCGACATAATAGCCGG
GGCCCATTGGGGCATCTTGGCGGGCTTGGCCTACTACTCCATGCAGGGCAACTGGGCCAAGGTCGCCATT
ATCATGGTTATGTTTTCAGGGGTCGATGCACACACACCTGTCACCGGTGGTAGTGCAGCTCGTGGTGCCA
GCGCCTTAGCTGGCTTGTTTAATACAGGAGCTAGGCAGAACCTGCAGCTGGTCA

>1180_S75_L001_R1_001.fastq_239_3a_8
CCCCTGCTGTGGGTATGGTGGTAGCGCACGTCTTGCGTTTTCCCCAGACCTTGTTCGACATAATAGCCGG
GGCCCATTGGGGCATCTTGGCGGGCTTGGCCTACTACTCCATGCAGGGCAACTGGGCCAAGGTCGCCATT
ATCATGGTTATGTTTTCAGGGGTCGATGCACACACACATGTCACCGGTGGTAGTGCAGCTCGTGGTGCCA
GCGCCTTAGCTGGCTTGTTTAATACAGGAGCTAGGCAGAACCTGCAGCTGGTCA

>1180_S75_L001_R1_001.fastq_240_3a_8
CCCCTGCTGTGGGTATGGTGGTAGCGCACGTCCTGCGTTTTCCCCAGACCTTGTTCGACATAATAGCCGG
GGCCCATTGGGGCATCTTGGCGGGCTTGGCCTACTACTCCATGCAGGGCAACTGGGCCAAGGTCGCCATT
ATCATGGTTATGTTTTCAGGGGTCGATGCACACACACATGTCACCGGTGGTAGTGCAGCTCGTGGTGCCA
GCGCCTTAGCTGGCTTGTTTAACACAGGAGCTAGGCAGAACCTGCAGCTGGTCA

>1180_S75_L001_R1_001.fastq_241_3a_8
CCCCTGCTGTGGGTATGGTGGTAGCGCACGTCCTGCGTTTTCCCCAGACCTTGTTCGACATAATGGCCGG
GGCCCATTGGGGCATCTTGGCGGGCTTGGCCTACTACTCCATGCAGGGCAACTGGGCCAAGGTCGCCATT
ATCATGGTTATGTTTTCAGGGGTCGATGCACACACACATGTCACCGGTGGTAGTGCAGCTCGTGGTGCCA
GCGCCTTAGCTGGCTTGTTTAATACAGGAGCTAGGCAGAACCTGCAGCTGGTCA

>1180_S75_L001_R1_001.fastq_242_3a_8
CCCCTGCTGTGGGTATGGTGGTAGCGCACGTCCTGCGTTTTCCCCAGACCTTGTTCGACATAATAGCCGG
GGCCCATTGGGGCATCTTGGCGGGCTTGGCCTACTACTCCATGCAGGGCAACTGGGCCAAGGTCGCCATT
ATCATGGTTATGTTTTCAGGGGTCGATGCACACACACATGTCACCGGTGGTAGTGCAGCTCGTGGTGCCA
GCGCCTTAGCTGGCTTGTTTAATACAGGAGCTAGGCAGAACCTGCAGTTGGTCA

>1180_S75_L001_R1_001.fastq_243_3a_8
CCCCTGCTGTGGGTATGGTGGTAGCGCACGTCCTGCGTTTTCCCCAGACCTTGTTCGACATAATAGCCGG
GGCCCATTGGGGCATCTTGGCGGGCTTGGCCTACTACTCCATGCAGGGCAACTGGACCAAGGTCGCCATT
ATCATGGTTATGTTTTCAGGGGTCGATGCACACACACATGTCACCGGTGGTAGTGCAGCTCGTGGTGCCA
GCGCCTTAGCTGGCTTGTTTAATACAGGAGCTAGGCAGAACCTGCAGCTGGTCA

>1180_S75_L001_R1_001.fastq_244_3a_8
CCCCTGCTGTGGGTATGGTGGTAGCGCACGTCCTGCGTTTTCCCCAGACCTTGTTCGACATAATAGCCGG
GGCCCATTGGGGTATCTTGGCGGGCTTGGCCTACTACTCCATGCAGGGCAACTGGGCCAAGGTCGCCATT
ATCATGGTTATGTTTTCAGGGGTCGATGCACACACACATGTCACCGGTGGTAGTGCAGCTCGTGGTGCCA
GCGCCTTAGCTGGCTTGTTTAATACAGGAGCTAGGCAGAACCTGCAGCTGGTCA

>1180_S75_L001_R1_001.fastq_245_3a_8
CCCCTGCTGTGGGTATGGTGGTAGCGCACGTCCTGCGTTTTCCCCAGACCTTGTTCGACATAATAGCCGG
GGCCCATTGGGGCATCTTGGCGGGCTTGGCCTACTACTCCATGCAGGGCAACTGGGCCAAGGTCGCCATT
ATCATGGTTATGTTTTCAGGGGTCGATGCACACACACATGTCACCGGTGGTAGTGCAGCTCGTGGTGCCA
GCGCCTTAGCTGGCTTGTTTAATACAGGAACTAGGCAGAACCTGCAGCTGGTCA

>1180_S75_L001_R1_001.fastq_246_3a_8
CCCCTGCTGTGGGTATGGTGGTAGCGCACGTCCTGCGTTTTCCCCAGACCTTGTTCGACATAATAGCCGG
GGCCCATTGGGGCATCTTGGCGGGCTTGGCCTACTACTCCATGCAGGGCAACTGGGCCAAGGTCGCCATT
ATCATGGTTATGTTTTCAGGGATCGATGCACACACACATGTCACCGGTGGTAGTGCAGCTCGTGGTGCCA
GCGCCTTAGCTGGCTTGTTTAATACAGGAGCTAGGCAGAACCTGCAGCTGGTCA

>1180_S75_L001_R1_001.fastq_247_3a_8
CCTCTGCTGTGGGTATGGTGGTAGCGCACGTCCTGCGTTTTCCCCAGACCTTGTTCGACATAATAGCCGG
GGCCCATTGGGGCATCTTGGCGGGCTTGGCCTACTACTCCATGCAGGGCAACTGGGCCAAGGTCGCCATT
ATCATGGTTATGTTTTCAGGGGTCGATGCACACACACATGTCACCGGTGGTAGTGCAGCTCGTGGTGCCA
GCGCCTTAGCTGGCTTGTTTAATACAGGAGCTAGGCAGAACCTGCAGCTGGTCA

>1180_S75_L001_R1_001.fastq_248_3a_8
CCCCTGCTGTGGGTATGGTGGTAGCGCACGTCCTGCGTTTTCCCCAGACCTTGTTCGACATAATAGCCGG
GGCCCATTGGGGCATCTTGGCGGGCTTGGCCTACTACTCCATGCAGGGCAACTGGGCCAAGGTCGCCATT
ATCATGGTTATGTTTTCAGGGGTCGATGCACACACACATGTCACCGGTGGTAGTGCAGCTCGTGGTGCCA
GCGGCTTAGCTGGCTTGTTTAATACAGGAGCTAGGCAGAACCTGCAGCTGGTCA

>1180_S75_L001_R1_001.fastq_249_3a_7
CCCCTGCTGTGGGTATGGTGGTAGCGCACGTCCTGCGTTTTCCCCAGACCTTGTTCGACATAATAGCCGG
GGCCCATTGGGGCATCTTGGCGGGCTTGGCCTACTACTCCATGCAGGGCAACTGGGCCAAGGTCGCCATT
ATCATGGTTATGTTTTCAGGGGTCGATGCACACACACATGTCACCGGGGGGAGTGCAGCTCGTGGTGCCA
GCGCCTTAGCTGGCTTGTTTAATACAGGAGCTAGGCAGAACCTGCAGCTGGTCA

>1180_S75_L001_R1_001.fastq_250_3a_7
CCCCTGCTGTGGGTATGGTGGTAGCGCACGTCCTGCGTTTTCCCCAGACCTTGTTCGACATAATAGCCGG
GGCCCATTGGGGCATCTTGGCGGGCTTGGCCTACTACTCCATGCAGGGCAACTGGGCCAAGGTCGCCATT
ATCATGGTTATGTTTTCAGGGGTCGATGCACACACACATGTCACCGGTGGTAGTGCAGCTCGTGGTGCCA
GCGCCTTAGCTGGCTTGTTTAATACAGGAGTTAGGCAGAACCTGCAGCTGGTCA

>1180_S75_L001_R1_001.fastq_251_3a_7
CCCCTGCTGTGGGTATGGTGGTAGCGCACGTCCTGCGTTTTCCCCAGACCTTGTTCGACATAATAGCCGG
GGCCCATTGGGGCATCTTGGCGGGCTTGGCCTACTACTCCATGCAGGGCAACTGGGCCAAGGTCGCCATT
ATCATGGTTATGTTTTCAGGGGTCGATGCACACACACATGTCACCGGTGGTAGTGCAGCTCGTGGTGCCA
ACGCCTTAGCTGGCTTGTTTAATACAGGAGCTAGGCAGAACCTGCAGCTGGTCA

>1180_S75_L001_R1_001.fastq_252_3a_7
CCCCTGCTGTGGGTATGGTGGTAGCGCACGTCCTGCGTTTTCCCCAGACCTTGTTCGACATAATAGCCGG
GGCCCATTGGGGCATCTTGGCGGGCTTGGCCTACTACTCCATGCAGGGCAACTGGGCCAAGGTCGCCATT
ATCATGGTTATGTTTTCAGGGGTCGATGCACACACACATGTCACCGGTGGTAGTGCAGCTCGTGGTGCCA
GCGCCTTAGCTGACTTGTTTAATACAGGAGCTAGGCAGAACCTGCAGCTGGTCA

>1180_S75_L001_R1_001.fastq_253_3a_7
CCCCTGCTGTGGGTATGGTGGTAACGCACGTCCTGCGTTTTCCCCAGACCTTGTTCGACATAATAGCCGG
GGCCCATTGGGGCATCTTGGCGGGCTTGGCCTACTACTCCATGCAGGGCAACTGGGCCAAGGTCGCCATT
ATCATGGTTATGTTTTCAGGGGTCGATGCACACACACATGTCACCGGTGGTAGTGCAGCTCGTGGTGCCA
GCGCCTTAGCTGGCTTGTTTAATACAGGAGCTAGGCAGAACCTGCAGCTGGTCA

>1180_S75_L001_R1_001.fastq_254_3a_7
CCCCTGCTGTGGGTATGGTGGTAGCGCACGTCCTGCGTTTTCCCCAGACCTTGTTCGACATAATAGCCGG
GGCCCATTGGGGCATCTTGGCGGGCTTGGCCTACTACTCCATGCAGGGCAACTGGGCCAAGGTCGCCATT
ATCATGGTTATGTTTTCAGGGGTCGATGCACACACACATGTCACCGGTGGTAGTGCAGCTCGTGGTGCCA
GCGCCTTAGCTGGCTTGTTTAATACAGGAGCTAGGCAGAACCTGCAACTGGTCA

>1180_S75_L001_R1_001.fastq_255_3a_7
CCCCTGCTGTGGGTATGGTGGTAGCGCACGTCCAGCGTTTTCCCCAGACCTTGTTCGACATAATAGCCGG
GGCCCATTGGGGCATCTTGGCGGGCTTGGCCTACTACTCCATGCAGGGCAACTGGGCCAAGGTCGCCATT
ATCATGGTTATGTTTTCAGGGGTCGATGCACACACACATGTCACCGGTGGTAGTGCAGCTCGTGGTGCCA
GCGCCTTAGCTGGCTTGTTTAATACAGGAGCTAGGCAGAACCTGCAGCTGGTCA

>1180_S75_L001_R1_001.fastq_256_3a_7
CCCCTGCTGTGGGTATGGTGGTAGCGCACGTCCTGCGTTTTCCCCAGACCTTGTTCGACATAATAGCCGG
GGCCCATTGGGGCATCTTGGCGGGCTTGGCCTACTACTCCATGCAGGGCAACTGGGCCAAGGTCGCCATT
ATCATGGTTATGTTTTCAGGGGTCGATGCACACACACATGTCACCGGTGGTAGTGCAGCTCGTGGTGCCA
GCGTCTTAGCTGGCTTGTTTAATACAGGAGCTAGGCAGAACCTGCAGCTGGTCA

>1180_S75_L001_R1_001.fastq_257_3a_7
CCCCTGCTGTGGGTATGGTGGTAGCGCACGTCCTGCGTTTTCCCCAGACCTTGTTCGACATAATAGCCGG
GGCCCATTGGGGCATCTTGGCGGGCTTGGCCTACTACTCCATGCAGGGCAACTGGGCCAAGGTCGCCATT
ATCATGGTTATGTTTTCAGGGGTCGATGCACACACACATGTCACCGATGGTAGTGCAGCTCGTGGTGCCA
GCGCCTTAGCTGGCTTGTTTAATACAGGAGCTAGGCAGAACCTGCAGCTGGTCA

>1180_S75_L001_R1_001.fastq_258_3a_7
CCCCTGCTGTGGGTATGGTGGTAGCGCACGTCCTGCGTTTTCCCCAGACCTTGTTCGACATAATAGCCGG
GGCCCATTGGGGCATCTTGGCGGGCTTGGCCTACTACTCCATGCAGGGCAACTGGGCCAAGGTCGCCATT
ATCATGGTTATGTTTTCAAGGGTCGATGCACACACACATGTCACCGGTGGTAGTGCAGCTCGTGGTGCCA
GCGCCTTAGCTGGCTTGTTTAATACAGGAGCTAGGCAGAACCTGCAGCTGGTCA

>1180_S75_L001_R1_001.fastq_259_3a_7
CCCCTGCTGTGGGTATGGTGGTAGCGCACGTCCTGCGTTTTCCCCAGACCTTGTTCGACATAATAGCCGG
GGCCCATTGGGGCATCTTGGCGGGCTTGGCCTACTACTCCATGCAGGGCAACTGGGCCAAGGTCGCCATT
ATCATGGTTATGTTTTCAGGGGTCGATGCACACACACATGTCACCGGTGGTAGTGCAGCTCGTGGTGGCA
GCGCCTTAGCTGGCTTGTTTAATACAGGAGCTAGGCAGAACCTGCAGCTGGTCA

>1180_S75_L001_R1_001.fastq_260_3a_7
CCCCTGCTGTGGGTATGGTGGTAGCGCACGTCCTGCGTTTTCCCCAGACCTTGTTCGACATAATAGCCGG
GGCCCATTGGGGCATCTTGGCGGGCTTGGCCTACTACTCCATGCAGGGCAACTGGGCCAAGGTCGCCATT
ATCATGGTTATGTTTTCAGGGGTCGATGCACACACACATGTCACCGGTGGTAGTGCAGCTCGTGGTGCCT
GCGCCTTAGCTGGCTTGTTTAATACAGGAGCTAGGCAGAACCTGCAGCTGGTCA

>1180_S75_L001_R1_001.fastq_261_3a_7
CCCCTGCTGTGGGTATGGTGGTAGCGCACGTCCTGCGTTTTCCCCAGACCTTGTTCGACATAATAGCCGG
GGCCCATTGGGGCATCTTGGCGGGCTTGGCTTACTACTCCATGCAGGGCAACTGGGCCAAGGTCGCCATT
ATCATGGTTATGTTTTCAGGGGTCGATGCACACACACATGTCACCGGTGGTAGTGCAGCTCGTGGTGCCA
GCGCCTTAGCTGGCTTGTTTAATACAGGAGCTAGGCAGAACCTGCAGCTGGTCA

>1180_S75_L001_R1_001.fastq_262_3a_7
CCCCTGCTGTGGGTATGGTGGTAGCGCACGTCCTGCGTTTTCCCCAGACCTTGTTCGACATAATAGCCGG
GGCCCATTGGGGCATCTTGGCGGGCTTGGCCTACTACTCCATGCAGGGCAACTGGGCTAAGGTCGCCATT
ATCATGGTTATGTTTTCAGGGGTCGATGCACACACACATGTCACCGGTGGTAGTGCAGCTCGTGGTGCCA
GCGCCTTAGCTGGCTTGTTTAATACAGGAGCTAGGCAGAACCTGCAGCTGGTCA

>1180_S75_L001_R1_001.fastq_263_3a_7
CCCCTGCTGTGGGTATGGTGGTAGCGCACGTCCTGCGTTTTCCCCAGACCTTGTTCGACATAATAGCCGG
GGCCTATTGGGGCATCTTGGCGGGCTTGGCCTACTACTCCATGCAGGGCAACTGGGCCAAGGTCGCCATT
ATCATGGTTATGTTTTCAGGGGTCGATGCACACACACATGTCACCGGTGGTAGTGCAGCTCGTGGTGCCA
GCGCCTTAGCTGGCTTGTTTAATACAGGAGCTAGGCAGAACCTGCAGCTGGTCA

>1180_S75_L001_R1_001.fastq_264_3a_7
CCCCTGCTGTGGGTATGGTGGTAGCGCACGTCCTGCGTTTTCCCCAGACCTTGTTCGACATAATAGCCGG
GGCCCATTGGGGCATCTTGGCGGGCTTGGCCTACTACTCCATGCAGGGCAACTGGGCCAAGGTCGCCATT
ATCATGGTTATGTTTTCAGGGGTCGATGCACACACACATGTCACCGGTGGTAGTGCAGCTCGTGGTGCCA
GCGCCTTAGTTGGCTTGTTTAATACAGGAGCTAGGCAGAACCTGCAGCTGGTCA

>1180_S75_L001_R1_001.fastq_265_3a_7
CCCCTGCTGTGGGTATGGTGGTAGCGCACGTCCTGCGTTTTCCCCAGACCTTGTTCGACATAATAGCCGG
GGCCCATTGGCGCATCTTGGCGGGCTTGGCCTACTACTCCATGCAGGGCAACTGGGCCAAGGTCGCCATT
ATCATGGTTATGTTTTCAGGGGTCGATGCACACACACATGTCACCGGTGGTAGTGCAGCTCGTGGTGCCA
GCGCCTTAGCTGGCTTGTTTAATACAGGAGCTAGGCAGAACCTGCAGCTGGTCA

>1180_S75_L001_R1_001.fastq_266_3a_6
CCCCTGCTGTGGGTATGGTGGTAGCGCACGTCCTGCGTTTTCCCCAGACCTTGTTCGACATAATAGCCGG
GGCCCATTGGGGCATCTTGGCGGGCTTGGCCTACTACTCCATGCAGGGCAACTGGGCCAAGGTCGCCATT
ATCATGGTTATGTTTTCAGGGGTCGATGCACACACACATGTCACCGGTGATAGTGCAGCTCGTGGTGCCA
GCGCCTTAGCTGGCTTGTTTAATACAGGAGCTAGGCAGAACCTGCAGCTGGTCA

>1180_S75_L001_R1_001.fastq_267_3a_6
CCCCTGCTGTGGGTATGGTGGTAGCGCACGTCCTGCGTTTTCCCCAGACCTTGTTCGACATAATAGCCGG
GGCCCATTGGGGCATCTTGGCGGGCTTGGCCTACTACTCCATGCAGGGCAACTGGGCCAAGGTCGCCATT
ATCATGGTTATGTTTTCAGGGGTCGATGCACACACACATGTCACCGGTGGTAGTGCCGCTCGTGGTGCCA
GCGCCTTAGCTGGCTTGTTTAATACAGGAGCTAGGCAGAACCTGCAGCTGGTCA

>1180_S75_L001_R1_001.fastq_268_3a_6
CCCCTGCTGTGGGTATGGTGGTAGCGCACGTCCTGCGTTTTCCCCAGACCTTGTTCGACATAATAGCCGG
GGCCCATTGGGGCATCTTGGCGGGCTTGGCCTACTACTCCATGCAGGGCAACTGGGCCAAGGTCGCCATT
ATCATGGTTATATTTTCAGGGGTCGATGCACACACACATGTCACCGGTGGTAGTGCAGCTCGTGGTGCCA
GCGCCTTAGCTGGCTTGTTTAATACAGGAGCTAGGCAGAACCTGCAGCTGGTCA

>1180_S75_L001_R1_001.fastq_270_3a_6
CCCCTGCTGTGGGTATGGTGGTAGCGCACGTCCTGCGTTTTCCCCAGACCTTGTTCGACATAATATCCGG
GGCCCATTGGGGCATCTTGGCGGGCTTGGCCTACTACTCCATGCAGGGCAACTGGGCCAAGGTCGCCATT
ATCATGGTTATGTTTTCAGGGGTCGATGCACACACACATGTCACCGGTGGTAGTGCAGCTCGTGGTGCCA
GCGCCTTAGCTGGCTTGTTTAATACAGGAGCTAGGCAGAACCTGCAGCTGGTCA

>1180_S75_L001_R1_001.fastq_271_3a_6
CCCCTGCTGTGGGTATGGTGGTAGCGCACGTCCTGCGTTTTCCCCAGACCTTGTTCGACATAATAGCCGG
GGCCCATTGGGGCATCTTGGCGGGCTTGGCCTACTACTCCATGCAGGGCAACTGGGCCAAGGTCGCCATT
ATCATGGTTATGTTTTCAGGGGTCGATGCACCCACACATGTCACCGGTGGTAGTGCAGCTCGTGGTGCCA
GCGCCTTAGCTGGCTTGTTTAATACAGGAGCTAGGCAGAACCTGCAGCTGGTCA

>1180_S75_L001_R1_001.fastq_272_3a_6
CCCCTGCTGAGGGTATGGTGGTAGCGCACGTCCTGCGTTTTCCCCAGACCTTGTTCGACATAATAGCCGG
GGCCCATTGGGGCATCTTGGCGGGCTTGGCCTACTACTCCATGCAGGGCAACTGGGCCAAGGTCGCCATT
ATCATGGTTATGTTTTCAGGGGTCGATGCACACACACATGTCACCGGTGGTAGTGCAGCTCGTGGTGCCA
GCGCCTTAGCTGGCTTGTTTAATACAGGAGCTAGGCAGAACCTGCAGCTGGTCA

>1180_S75_L001_R1_001.fastq_273_3a_6
CCCCTGCTGTGGGTATGGTGGTAGCGCACGTCCTGCGTTTTCCCCAGACCTTGTTCGACATAATAGCCGG
GGCCCATTGGGACATCTTGGCGGGCTTGGCCTACTACTCCATGCAGGGCAACTGGGCCAAGGTCGCCATT
ATCATGGTTATGTTTTCAGGGGTCGATGCACACACACATGTCACCGGTGGTAGTGCAGCTCGTGGTGCCA
GCGCCTTAGCTGGCTTGTTTAATACAGGAGCTAGGCAGAACCTGCAGCTGGTCA

>1180_S75_L001_R1_001.fastq_274_3a_6
CCCCTGCTGTGGGTATGGTGGTAGCGCACGTCCTGCGTTTTCCCCAGACCTTGTTCGACATAATAGCCGG
GGCCCATTGGGGCATCTTGGCGGGCTTGGCCTACTACTCCCTGCAGGGCAACTGGGCCAAGGTCGCCATT
ATCATGGTTATGTTTTCAGGGGTCGATGCACACACACATGTCACCGGTGGTAGTGCAGCTCGTGGTGCCA
GCGCCTTAGCTGGCTTGTTTAATACAGGAGCTAGGCAGAACCTGCAGCTGGTCA

>1180_S75_L001_R1_001.fastq_275_3a_6
CCCCTGCTGTGGGTATGGTGGTAGCGCACGTCCTGCGTTTTCCCCAGACCTTGTTCGACATAATAGCCGG
GGCCCATTGGGGCATCTTGGCGGGCTTGGCCTACTACTCCATGCAGGGCAACTGGGCCAAGGTCGCCATT
ATCATGGTTATGTTTTCAGGGGTCGATGCACACACACATGTCACCGGTGGTAGAGCAGCTCGTGGTGCCA
GCGCCTTAGCTGGCTTGTTTAATACAGGAGCTAGGCAGAACCTGCAGCTGGTCA

>1180_S75_L001_R1_001.fastq_276_3a_6
CCCCTGCTGTGGGTATGGTGGTAGCGCACGTCCTGCGTTTTCCCCAGACCTTGTTCGACATAATAGCCGG
GGCCCATTGGGGCATCTTGGCGGGCTTTGCCTACTACTCCATGCAGGGCAACTGGGCCAAGGTCGCCATT
ATCATGGTTATGTTTTCAGGGGTCGATGCACACACACATGTCACCGGTGGTAGTGCAGCTCGTGGTGCCA
GCGCCTTAGCTGGCTTGTTTAATACAGGAGCTAGGCAGAACCTGCAGCTGGTCA

>1180_S75_L001_R1_001.fastq_277_3a_6
CCCCTGCTGTGGGTATGGTGGTAGCGCACGTCCTGCGTTTTCCCCATACCTTGTTCGACATAATAGCCGG
GGCCCATTGGGGCATCTTGGCGGGCTTGGCCTACTACTCCATGCAGGGCAACTGGGCCAAGGTCGCCATT
ATCATGGTTATGTTTTCAGGGGTCGATGCACACACACATGTCACCGGTGGTAGTGCAGCTCGTGGTGCCA
GCGCCTTAGCTGGCTTGTTTAATACAGGAGCTAGGCAGAACCTGCAGCTGGTCA

>1180_S75_L001_R1_001.fastq_278_3a_6
CCCCTGCTGTGGGTATGGTGGTAGCGCACGTCCTGCGTTTTCCCCAGACCTTGTTCGACATAATAGCCGG
GGCCCATTGGGGCATCTTGGCGGGCTTGGCCTACTACTCCATGCAGGGCAACTGGGCCAAGGTCGCCATT
ATCATGGTTATGTTTTCAGGGGTCGATGCACACACACATGTCACCGGTGGTAGTGCAGCTCGTGGTGCCA
GCGCCTTAGCTGTCTTGTTTAATACAGGAGCTAGGCAGAACCTGCAGCTGGTCA

>1180_S75_L001_R1_001.fastq_279_3a_6
CCCCAGCTGTGGGTATGGTGGTAGCGCACGTCCTGCGTTTTCCCCAGACCTTGTTCGACATAATAGCCGG
GGCCCATTGGGGCATCTTGGCGGGCTTGGCCTACTACTCCATGCAGGGCAACTGGGCCAAGGTCGCCATT
ATCATGGTTATGTTTTCAGGGGTCGATGCACACACACATGTCACCGGTGGTAGTGCAGCTCGTGGTGCCA
GCGCCTTAGCTGGCTTGTTTAATACAGGAGCTAGGCAGAACCTGCAGCTGGTCA

>1180_S75_L001_R1_001.fastq_280_3a_6
CCCCTGCTGTGGGTATGGTGGTAGCGTACGTCCTGCGTTTTCCCCAGACCTTGTTCGACATAATAGCCGG
GGCCCATTGGGGCATCTTGGCGGGCTTGGCCTACTACTCCATGCAGGGCAACTGGGCCAAGGTCGCCATT
ATCATGGTTATGTTTTCAGGGGTCGATGCACACACACATGTCACCGGTGGTAGTGCAGCTCGTGGTGCCA
GCGCCTTAGCTGGCTTGTTTAATACAGGAGCTAGGCAGAACCTGCAGCTGGTCA

>1180_S75_L001_R1_001.fastq_281_3a_6
CCCTTGCTGTGGGTATGGTGGTAGCGCACGTCCTGCGTTTTCCCCAGACCTTGTTCGACATAATAGCCGG
GGCCCATTGGGGCATCTTGGCGGGCTTGGCCTACTACTCCATGCAGGGCAACTGGGCCAAGGTCGCCATT
ATCATGGTTATGTTTTCAGGGGTCGATGCACACACACATGTCACCGGTGGTAGTGCAGCTCGTGGTGCCA
GCGCCTTAGCTGGCTTGTTTAATACAGGAGCTAGGCAGAACCTGCAGCTGGTCA

>1180_S75_L001_R1_001.fastq_282_3a_6
CCCCTGCTGTGGGTATGGTGGTAGCGCACGTCCTGCGTTTTCCCCAGACCTTGTTCGACATAATAGCCGG
GGCCCATTGGGGCATCTTGGCGGGCTTGGCCTACTACTCTATGCAGGGCAACTGGGCCAAGGTCGCCATT
ATCATGGTTATGTTTTCAGGGGTCGATGCACACACACATGTCACCGGTGGTAGTGCAGCTCGTGGTGCCA
GCGCCTTAGCTGGCTTGTTTAATACAGGAGCTAGGCAGAACCTGCAGCTGGTCA

>1180_S75_L001_R1_001.fastq_283_3a_6
CCCCTGCTGTGGGTATGGTGGTAGCGCACGTCCTGCGTTTTCCCCAGACCTTGTTCGACATAATAGCCGG
GGCCCATTGGGGCATCTTGTCGGGCTTGGCCTACTACTCCATGCAGGGCAACTGGGCCAAGGTCGCCATT
ATCATGGTTATGTTTTCAGGGGTCGATGCACACACACATGTCACCGGTGGTAGTGCAGCTCGTGGTGCCA
GCGCCTTAGCTGGCTTGTTTAATACAGGAGCTAGGCAGAACCTGCAGCTGGTCA

>1180_S75_L001_R1_001.fastq_284_3a_6
CCCCTGCTGTGGGTATGGTGGTAGCGCACGTCCTGCGTTTTCCCCCGACCTTGTTCGACATAATAGCCGG
GGCCCATTGGGGCATCTTGGCGGGCTTGGCCTACTACTCCATGCAGGGCAACTGGGCCAAGGTCGCCATT
ATCATGGTTATGTTTTCAGGGGTCGATGCACACACACATGTCACCGGTGGTAGTGCAGCTCGTGGTGCCA
GCGCCTTAGCTGGCTTGTTTAATACAGGAGCTAGGCAGAACCTGCAGCTGGTCA

>1180_S75_L001_R1_001.fastq_285_3a_5
CCCCTGCTGTGGGTATGGTGGTAGCGCACGTCCTGCGTTTTCCCCAGATCTTGTTCGACATAATAGCCGG
GGCCCATTGGGGCATCTTGGCGGGCTTGGCCTACTACTCCATGCAGGGCAACTGGGCCAAGGTCGCCATT
ATCATGGTTATGTTTTCAGGGGTCGATGCACACACACATGTCACCGGTGGTAGTGCAGCTCGTGGTGCCA
GCGCCTTAGCTGGCTTGTTTAATACAGGAGCTAGGCAGAACCTGCAGCTGGTCA

>1180_S75_L001_R1_001.fastq_286_3a_5
CCCCTGCTGTGGGTATGGTGGTAGCGCACGTCCTGCGTTTTCCCCAGACCTTGTTCGACATAATAGCCGG
GGCCCATTGGGGCATCTTGGCGGGCTTGGCCTACTACTTCATGCAGGGCAACTGGGCCAAGGTCGCCATT
ATCATGGTTATGTTTTCAGGGGTCGATGCACACACACATGTCACCGGTGGTAGTGCAGCTCGTGGTGCCA
GCGCCTTAGCTGGCTTGTTTAATACAGGAGCTAGGCAGAACCTGCAGCTGGTCA

>1180_S75_L001_R1_001.fastq_287_3a_5
CCCCTGCTGTGGGTATGGTGGTAGCGCACGTCCTGCGTTTTCCCCAGACCTTGTTCGACATAATAGCCGG
GGCCCATGGGGGCATCTTGGCGGGCTTGGCCTACTACTCCATGCAGGGCAACTGGGCCAAGGTCGCCATT
ATCATGGTTATGTTTTCAGGGGTCGATGCACACACACATGTCACCGGTGGTAGTGCAGCTCGTGGTGCCA
GCGCCTTAGCTGGCTTGTTTAATACAGGAGCTAGGCAGAACCTGCAGCTGGTCA

>1180_S75_L001_R1_001.fastq_288_3a_5
CCCCTGCTGTGGGTATGGTGGTAGCGCACGTCCTGCGTTTTCCCCAGACCTTGTTCGACATAATAGCCGG
GGCCCATTGGGGCATCTTGGCGGGCTTGGCCTACTACTCCATGCAGGGCAACTGGGTCAAGGTCGCCATT
ATCATGGTTATGTTTTCAGGGGTCGATGCACACACACATGTCACCGGTGGTAGTGCAGCTCGTGGTGCCA
GCGCCTTAGCTGGCTTGTTTAATACAGGAGCTAGGCAGAACCTGCAGCTGGTCA

>1180_S75_L001_R1_001.fastq_289_3a_5
CCCCTGCTGTGGGTATGGTGGTAGCGCACGTCCTGCGTTTTCCCCAGACCTTGTTCGACATAATAGCCGG
GGCCCATTGGGGCATCTTGGCGGGCTTGGCCTACTACTCCATGCAGGGCAACTGGGCCAAGGTCGCCATT
ATCATGGTTATGTTTTCAGGGGTCGATGCACACACACATGTCACCGGTGGTAGTGCAGCTCGTGGTGCCA
GCGCCTTAGCTGGCTTGTTTAATACAGGAGCTAGGCAGAACCTGCAGCTGGACA

>1180_S75_L001_R1_001.fastq_290_3a_5
CCCCTGCTGTGGGTATGGTGGTAGCGCACGTCCTGCGTTTTCCCCAGACCTTGTTCGACATAATAGCCGG
GGCCCATTGGGGCATCTTGGCGGGCTTGGCCTACTACTCCATGCAGGGCAACTGGGCCAAGGTCGCCATT
ATCATGGTTATGTTTTCAGGGGTCGATGCACACACACATGTCACCGGCGGTAGTGCAGCTCGTGGTGCCA
GCGCCTTAGCTGGCTTGTTTAATACAGGAGCTAGGCAGAACCTGCAGCTGGTCA

>1180_S75_L001_R1_001.fastq_291_3a_5
CCCCTGCTGTGGGTATGGTGGTAGCGCACGTCCTGCGTTTTCCCCAGACCTTGTTCGACATAATAGCCGG
GGCCCATTGGGGCATCTTGGCGGACTTGGCCTACTACTCCATGCAGGGCAACTGGGCCAAGGTCGCCATT
ATCATGGTTATGTTTTCAGGGGTCGATGCACACACACATGTCACCGGTGGTAGTGCAGCTCGTGGTGCCA
GCGCCTTAGCTGGCTTGTTTAATACAGGAGCTAGGCAGAACCTGCAGCTGGTCA

>1180_S75_L001_R1_001.fastq_292_3a_5
CCCCTGCTGTGGGTATGGTGGTAGCGCACGTCCTGCGTTTTCCCCAGACCTTGTTCGACATAATAGCCGG
GGCCCATTGGGGCATCTTGGCGGGCTTGGCCTACTACTCCATGCAGGGCAACTGGGCCAAGGTCGCCATT
ATCATGGTTATGTTTTCAGGGGTCGATGCACACACACACATGTCACCGGTGGTAGTGCAGCTCGTGGTGC
CAGCGCCTTAGCTGGCTTGTTTAATACAGGAGCTAGGCAGAACCTGCAGCTGGTCA

>1180_S75_L001_R1_001.fastq_293_3a_5
CCCCTGCTGTGGGTATGGTGGTAGCGCACGTCCTGCGTTTTCCCCAGACCTTGTTCGACATAATAGCCGG
GGCCCATTGGGGCATCTTGGCGGGCTTGGCCTACTATTCCATGCAGGGCAACTGGGCCAAGGTCGCCATT
ATCATGGTTATGTTTTCAGGGGTCGATGCACACACACATGTCACCGGTGGTAGTGCAGCTCGTGGTGCCA
GCGCCTTAGCTGGCTTGTTTAATACAGGAGCTAGGCAGAACCTGCAGCTGGTCA

>1180_S75_L001_R1_001.fastq_294_3a_5
CCCCTGCTGTGGGTATGGTGGTAGCGCACGTCCTGCGTTTTCCCCAGACCTTGTTCGACATAATAGCCGG
GGCCCATTGGGGCATCTTGGCGGGCTTGGCCTACTACTCCATGCAGGGCAACTGGGCCAAGGTCGCCATT
ATCATGGTTATGTTTTCAGGGGTCGATGCACACACACATGTCACCGGTGGTAGTGCAGCTCGTGGTGCCA
GCGCCTTAGCTGGCTTGTTTAATACAGGAGCTAGGCATAACCTGCAGCTGGTCA

>1180_S75_L001_R1_001.fastq_295_3a_5
CCCCTGCTGTGGGTATGGTGGTAGCGCACGTCCTGCGTTTTCCCCAGACCTTGTTCGACATAATAGCCGG
GGCCCATTGGGGCATCTTGGCGGGCTTGGCCTACTACTCCATGCAGGGCAACTGGGCCAAGGTCGCCATT
ATCATGGTTATGTTTTCAGGGGTCGATGCACACACACATGTCACCGGTGGTAGTGCAGCTCGTGGTGCCA
GCTCCTTAGCTGGCTTGTTTAATACAGGAGCTAGGCAGAACCTGCAGCTGGTCA

>1180_S75_L001_R1_001.fastq_296_3a_5
CCCCTGCTGTGGGTATGGTGGTAGCGCACGTCCTGCGTTTTCCCCAGACCTTGTTCGACATAATAGCCGG
GGCCCATTGGGGCATCTTGGCGGGCTTGGCCTACTACTCCATGCAGGGCAACTGGGCCAAGGTCGCCATT
ATCATGGTTATGTTTTCAGGGGTCGATGCACACACACATGTCACCGGTGGTAGTGCAGCTAGTGGTGCCA
GCGCCTTAGCTGGCTTGTTTAATACAGGAGCTAGGCAGAACCTGCAGCTGGTCA

>1180_S75_L001_R1_001.fastq_297_3a_5
CCCCTGCTGTGGGTATGGTGGTAGCGCACGTCCTGCGTTTTCCCCAGACCTTGTTCGACATAATAGCCGG
GGCCCATTGGGGCATCTTGGCGGGCTTGGCCTACTACTCCATGCAGGGCAACTGGGCCAAGGTCGCCATT
ATCATGGTTATGTTTTTAGGGGTCGATGCACACACACATGTCACCGGTGGTAGTGCAGCTCGTGGTGCCA
GCGCCTTAGCTGGCTTGTTTAATACAGGAGCTAGGCAGAACCTGCAGCTGGTCA

>1180_S75_L001_R1_001.fastq_298_3a_5
CCCCTGCTGTGGGTATGGTGGTAGCGCACGTCCTGCGTTTTCCCCAGACCTTGTTCGACATAATAGCCGG
GGCCCATTGGGGCATCTTGGCGGGCTTGGCCTACTACTCCATGCAGGGCAACTGGGCCAAGGTCGCCATT
ATCATGGTTATGTTTTCAGGGGTCGATGCACACACACATGTCACCGGTGGTAGTGCAACTCGTGGTGCCA
GCGCCTTAGCTGGCTTGTTTAATACAGGAGCTAGGCAGAACCTGCAGCTGGTCA

>1180_S75_L001_R1_001.fastq_299_3a_5
CCCCTGCTGTGGGTATGGTGGTAGCGCACGTCCTGCGTTTTCCCCAGACCTTGTTCGACATAATAGCCGG
GGCCCATAGGGGCATCTTGGCGGGCTTGGCCTACTACTCCATGCAGGGCAACTGGGCCAAGGTCGCCATT
ATCATGGTTATGTTTTCAGGGGTCGATGCACACACACATGTCACCGGTGGTAGTGCAGCTCGTGGTGCCA
GCGCCTTAGCTGGCTTGTTTAATACAGGAGCTAGGCAGAACCTGCAGCTGGTCA

>1180_S75_L001_R1_001.fastq_300_3a_5
CCCCTGCTGTGGGTATGGTGGTAGCGCACGTCCTGCGTTTTCCCCAGACCTTGTTCGACATAATAGCCGG
GGCCCATTGCGGCATCTTGGCGGGCTTGGCCTACTACTCCATGCAGGGCAACTGGGCCAAGGTCGCCATT
ATCATGGTTATGTTTTCAGGGGTCGATGCACACACACATGTCACCGGTGGTAGTGCAGCTCGTGGTGCCA
GCGCCTTAGCTGGCTTGTTTAATACAGGAGCTAGGCAGAACCTGCAGCTGGTCA

>1180_S75_L001_R1_001.fastq_301_3a_5
CCCCTGCTGTGGGTATGGTGGTAGCGCACGTCCTGCGTTTTCCCCTGACCTTGTTCGACATAATAGCCGG
GGCCCATTGGGGCATCTTGGCGGGCTTGGCCTACTACTCCATGCAGGGCAACTGGGCCAAGGTCGCCATT
ATCATGGTTATGTTTTCAGGGGTCGATGCACACACACATGTCACCGGTGGTAGTGCAGCTCGTGGTGCCA
GCGCCTTAGCTGGCTTGTTTAATACAGGAGCTAGGCAGAACCTGCAGCTGGTCA

>1180_S75_L001_R1_001.fastq_302_3a_5
CCCCTGCTGTGGGTATGGTGGTAGCGCACGTCCTGCGTTTTCCCCAGACCTTGTTCGACATAATAGCCGG
GGCCCATTGGGGCATCTTGGCGGGTTTGGCCTACTACTCCATGCAGGGCAACTGGGCCAAGGTCGCCATT
ATCATGGTTATGTTTTCAGGGGTCGATGCACACACACATGTCACCGGTGGTAGTGCAGCTCGTGGTGCCA
GCGCCTTAGCTGGCTTGTTTAATACAGGAGCTAGGCAGAACCTGCAGCTGGTCA

>1180_S75_L001_R1_001.fastq_303_3a_5
CCCCTGTTGTGGGTATGGTGGTAGCGCACGTCCTGCGTTTTCCCCAGACCTTGTTCGACATAATAGCCGG
GGCCCATTGGGGCATCTTGGCGGGCTTGGCCTACTACTCCATGCAGGGCAACTGGGCCAAGGTCGCCATT
ATCATGGTTATGTTTTCAGGGGTCGATGCACACACACATGTCACCGGTGGTAGTGCAGCTCGTGGTGCCA
GCGCCTTAGCTGGCTTGTTTAATACAGGAGCTAGGCAGAACCTGCAGCTGGTCA

>1180_S75_L001_R1_001.fastq_304_3a_5
CCCCTGCTGTGGGTATGGTGGTAGCGCACGTCCTGCGTTTTCCCCAGACCTTGTTCGACATAATAGCCGG
GGCCCATTGGGGCATCTTGGCGGGCTTGGCCTACTACTCCATGCAGGGCAACTGGGCCAAGGTCGCCATT
ATCATGGTTATGTTTTCAGGGGTCGATGCACACACACATGTCACCGGTGGTAGTGCAGCTCGTGATGCCA
GCGCCTTAGCTGGCTTGTTTAATACAGGAGCTAGGCAGAACCTGCAGCTGGTCA

>1180_S75_L001_R1_001.fastq_305_3a_5
CCCCTGCTGTGGGTATGGTGGTAGCGCACGTCCTGCGTTTTCCCCAGACCTTGTTCGACATAATAGCCGG
GGCCCATTGGGGCATCTTGGCGGGCTTGGCCTACTACTCCATGCAGGGCAACTGGGCCAAGGTCGCCATT
ATCATGGTTATGTTTACAGGGGTCGATGCACACACACATGTCACCGGTGGTAGTGCAGCTCGTGGTGCCA
GCGCCTTAGCTGGCTTGTTTAATACAGGAGCTAGGCAGAACCTGCAGCTGGTCA

>1180_S75_L001_R1_001.fastq_306_3a_5
CCCCTGCTGTGGGTATGGTGGTAGCGCACGTCCTGCGTTTTCCCCAGACCTTGTTCGACATAATAGCCGG
GCCCCATTGGGGCATCTTGGCGGGCTTGGCCTACTACTCCATGCAGGGCAACTGGGCCAAGGTCGCCATT
ATCATGGTTATGTTTTCAGGGGTCGATGCACACACACATGTCACCGGTGGTAGTGCAGCTCGTGGTGCCA
GCGCCTTAGCTGGCTTGTTTAATACAGGAGCTAGGCAGAACCTGCAGCTGGTCA

>1180_S75_L001_R1_001.fastq_307_3a_5
CCCCTGCTGTGGGTATGGTGGTAGCGCACGTCCTGCGTTTTCCCCAGACCTTGTTCGACATAATAGCCGG
GGCCCATTGGGGCATCTTGGCGGGCTTGGCCTACTACTCCATGCAGGGCAACTGGGCCAAGGTCGCCATT
ATCATGGTTATGTTTTCAGGGGTCGATGCACACACACATGTCACCGGTGGTAGTGCAGCTCGTGGTGCCA
GGGCCTTAGCTGGCTTGTTTAATACAGGAGCTAGGCAGAACCTGCAGCTGGTCA

>1180_S75_L001_R1_001.fastq_308_3a_5
CCCCTGCTGTGGGTATGGTGGTAGCGCACGTCCTGCGTTTTCCCCAGACCTTGTTCGACATAATAGCCGG
GGCCCATTGGGGCATCTTGGCGGGCTTGGCCTACTACTCCATGCAGGGCAACTGGGCCAAGGTCGCCATT
ATCATGGTTATGTTTTCAGGGGTCGATGCACACACACATGTCACCGGTGGTAGTGCAGCTCGTGGTGCCA
GCGCCTTAGCTGGCTTGTTTAATACAGGAGCTAGGCAGAACCTGCAGCGGGTCA
