# Supplementary material for: HCV transmission in high-risk communities in Bulgaria
Source: PLoS One. 2019 Mar 5;14(3):e0212350. doi: 10.1371/journal.pone.0212350 (PMC6400337; doi:10.1371/journal.pone.0212350)
Supplement: S1 File — (ZIP) [file pone.0212350.s002.zip › 1186_S83_L001_R1_001.fastq_1a_freq5.fas]

>1186_S83_L001_R1_001.fastq_1_1a_908
CCCCAACAACAGCGCTGGTAGTGGCTCAGCTACTCAGGGTCCCGCAAGCCATCGTGGACATGATCGCTGG
TGCCCACTGGGGAGTCCTAGCGGGCATAGCGTATTTCTCCATGGTGGGCAACTGGGCGAAGGTCCTGGTG
GTGCTGCTGCTGTTTGCCGGCGTCGACGCGGGTACCTACACCACCGGGGGAAGTGCTGCTAGGGGCGCGG
CTACATTCGCCAAGCTCTTCAGTCCGGGCGCCCAGCAGAATGTCCAGCTGATCA

>1186_S83_L001_R1_001.fastq_2_1a_589
CCCCAACAACAGCGCTGGTAGTGGCTCAGCTACTCAGGGTCCCGCAAGCCATCTTGGACATGATCGCTGG
TGCCCACTGGGGAGTCCTAGCGGGCATAGCGTATTTCTCCATGGTGGGCAACTGGGCGAAGGTCCTGGTG
GTGCTGCTGCTGTTTGCCGGCGTCGACGCGGGTACCTACACCACCGGGGGAAGTGCTGCTAGGGGCGCGG
CTACATTCGCCAGCATCTTCAATCCGGGCGCCCAGCAGAATGTCCAGCTGATCA

>1186_S83_L001_R1_001.fastq_3_1a_542
CCCCAACAACAGCGCTGGTAGTGGCTCAGCTACTCAGGGTCCCGCAAGCCATCGTGGACATGATCGCTGG
TGCCCACTGGGGAGTCCTAGCGGGCATAGCGTATTTCTCCATGGTGGGCAACTGGGCGAAGGTCCTGGTG
GTGCTGCTGCTGTTTGCCGGCGTCGACGCGGGTACCTACACCACCGGGGGAAGTGCTGCTAGGGGCGCGG
CTACACTCACCAAGCTCTTCAGTCCGGGCGCCCAGCAGAATGTCCAGCTGATCA

>1186_S83_L001_R1_001.fastq_4_1a_369
CCCCAACAACAGCGCTGGTAGTGGCTCAGCTACTCAGGGTCCCGCAAGCCATCGTGGACATGATCGCTGG
TGCCCACTGGGGAGTCCTAGCGGGCATAGCGTATTTCTCCATGGTGGGCAACTGGGCGAAGGTCCTGGTG
GTGCTGCTGCTGTTTGCCGGCGTCGACGCGGGTACCTACACCACCGGGGGAAGTGCTGCTAGGGGCGCGG
CTACACTCGCCAAGCTCTTCAGTCCGGGCGCCCAGCAGAATGTCCAGCTGATCA

>1186_S83_L001_R1_001.fastq_5_1a_324
CCCCAACAACAGCGCTGGTAGTGGCTCAGCTACTCAGGGTCCCGCAAGCCATCGTGGACATGATCGCTGG
TGCCCACTGGGGAGTCCTAGCGGGCATAGCGTATTTCTCCATGGTGGGCAACTGGGCGAAGGTCCTGGTG
GTGCTGCTGCTGTTTGCCGGCGTCGACGCGGGTACCTACACCACCGGGGGAAGTGCTGCTAGGGGCGCGG
CTACATTCGCCAGCATCTTCAATCCGGGCGCCCAGCAGAATGTCCAGCTGATCA

>1186_S83_L001_R1_001.fastq_6_1a_302
CCCCGACAACAGCGCTGGTAGTGGCTCAGCTACTCAGGGTCCCGCAAGCCATCTTGGACATGATCGCTGG
TGCCCACTGGGGAGTCCTAGCGGGCATAGCGTATTTCTCCATGGTGGGCAACTGGGCGAAGGTCCTGGTG
GTGCTGCTGCTGTTTGCCGGCGTCGACGCGGGTACCTACACCACCGGGGGAAGTGCTGCTAGGGGCGCGG
CTACATTCGCCAGCATCTTCAATCCGGGCGCCCAGCAGAATGTCCAGCTGATCA

>1186_S83_L001_R1_001.fastq_7_1a_225
CCCCAACAACAGCGCTGGTAGTGGCTCAGCTACTCAGGGTCCCGCAAGCCATCTTGGACATGATCGCTGG
TGCCCACTGGGGAGTCCTAGCGGGCATAGCGTATTTCTCCATGGTGGGCAACTGGGCGAAGGTCCTGGTG
GTGCTGCTGCTGTTTGCCGGCGTCGACGCGGGTACCTACACCACCGGGGGAAGTGCTGCTAGGGGCGCGG
CTACATTCGCCAAGCTCTTCAGTCCGGGCGCCCAGCAGAATGTCCAGCTGATCA

>1186_S83_L001_R1_001.fastq_8_1a_140
CCCCAACAACAGCGCTGGTAGTGGCTCAGCTACTCAGGGTCCCGCAAGCCATCTTGGACATGATCGCTGG
TGCCCACTGGGGAGTCCTAGCGGGCATAGCGTATTTCTCCATGGTGGGCAACTGGGCGAAGGTCCTGGTG
GTGCTGCTGCTGTTTGCCGGCGTCGACGCGGGTACCTACACCACCGGGGGAAGTGCTGCTAGGGGCGCGG
CTACACTCACCAAGCTCTTCAGTCCGGGCGCCCAGCAGAATGTCCAGCTGATCA

>1186_S83_L001_R1_001.fastq_9_1a_103
CCCCGACAACAGCGCTGGTAGTGGCTCAGCTACTCAGGGTCCCGCAAGCCATCTTGGACATGATCGCTGG
TGCCCACTGGGGAGTCCTAGCGGGCATAGCGTATTTCTCCATGGTGGGCAACTGGGCGAAGGTCCTGGTG
GTGCTGCTGCTGTTTGCCGGCGTCGACGCGGGTACCTACACCACCGGGGGAAGTGCTGCTAGGGGCGCGG
CTACATTCGCCAGCATCTTCAGTCCGGGCGCCCAGCAGAATGTCCAGCTGATCA

>1186_S83_L001_R1_001.fastq_10_1a_98
CCCCGACAACAGCGCTGGTAGTGGCTCAGCTACTCAGGGTCCCGCAAGCCATCTTGGACATGATCGCTGG
TGCCCACTGGGGAGTCCTAGCGGGCATAGCGTATTTCTCCATGGTGGGCAACTGGGCGAAGGTCCTGGTG
GTGCTGCTGCTGTTTGCCGGCGTCGACGCGGGTACCTACACCACCGGGGGAAGTGCTGCTAGGGGCGCGG
CTACATTCGCCAAGCTCTTCAGTCCGGGCGCCCAGCAGAATGTCCAGCTGATCA

>1186_S83_L001_R1_001.fastq_11_1a_92
CCCCAACAACAGCGCTGGTAGTGGCTCAGCTACTCAGGGTCCCGCAAGCCATCTTGGACATGATCGCTGG
TGCCCACTGGGGAGTCCTAGCGGGCATAGCGTATTTCTCCATGGTGGGCAACTGGGCGAAGGTCCTGGTG
GTGCTGCTGCTGTTTGCCGGCGTCGACGCGGGTACCTACACCACCGGGGGAAGTGCTGCTAGGGGCGCGG
CTACACTCGCCAAGCTCTTCAGTCCGGGCGCCCAGCAGAATGTCCAGCTGATCA

>1186_S83_L001_R1_001.fastq_12_1a_83
CCCCAACAACAGCGCTGGTAGTGGCTCAGCTACTCAGGGTCCCGCAAGCCATCGTGGACATGATCGCTGG
TGCCCACTGGGGAGTCCTAGCGGGCATAGCGTATTTCTCCATGGTGGGCAACTGGGCGAAGGTCCTGGTG
GTGCTGCTGCTGTTTGCCGGCGTCGACGCGGGTACCTACACCACCGGGGGAAGTGCTGCTAGGGGCGCGG
CTACATTTGCCAAGCTCTTCAGTCCGGGCGCCCAGCAGAATGTCCAGCTGATCA

>1186_S83_L001_R1_001.fastq_13_1a_81
CCCCAACAACAGCGCTGGTAGTGGCTCAGCTACTCAGGGTCCCGCAAGCCATCTTGGACATGATCGCTGG
TGCCCACTGGGGAGTCCTAGCGGGCATAGCGTATTTCTCCATGGTGGGCAACTGGGCGAAGGTCCTGGTG
GTGCTGCTGCTGTTTGCCGGCGTCGATGCGGGTACCTACACCACCGGGGGAAGTGCTGCTAGGGGCGCGG
CTGCATTCGCCAACATCTTCAATCCGGGCGCCCAGCAGAATGTCCAGCTGATCA

>1186_S83_L001_R1_001.fastq_14_1a_76
CCCCAACAACAGCGCTGGTAGTGGCTCAGCTACTCAGGGTCCCGCAAGCCATCTTGGACATGATCGCTGG
TGCCCACTGGGGAGTCCTAGCGGGCATAGCGTATTTCTCCATGGTGGGCAACTGGGCGAAGGTCCTGGTG
GTGCTGCTGCTGTTTGCCGGCGTCGACGCGGGTACCTACACCACCGGGGGAAGTGCTGCTAGGGGCGCGG
CTGCACTCGCCGGCATCTTCAATCCGGGCGCCCAGCAGAATGTCCAGCTGATCA

>1186_S83_L001_R1_001.fastq_15_1a_75
CCCCAACAACAGCGCTGGTAGTGGCTCAGCTACTCAGGGTCCCGCAAGCCATCTTGGACATGATCGCTGG
TGCCCACTGGGGAGTCCTAGCGGGCATAGCGTATTTCTCCATGGTGGGCAACTGGGCGAAGGTCCTGGTG
GTGCTGCTGCTGTTTGCCGGCGTCGACGCGGGTACCTACACCACCGGGGGAAGTGCTGCTAGGGGCGCGG
CTACATTCGCCAACATCTTCAATCCGGGCGCCCAGCAGAATGTCCAGCTGATCA

>1186_S83_L001_R1_001.fastq_16_1a_75
CCCCAACAACAGCGCTGGTAGTGGCTCAGCTACTCAGGGTCCCGCAAGCCATCTTGGACATGATCGCTGG
TGCCCACTGGGGAGTCCTAGCGGGCATAGCGTATTTCTCCATGGTGGGCAACTGGGCGAAGGTCCTGGTG
GTGCTGCTGCTGTTTGCCGGCGTCGACGCGGGTACCTACACCACCGGGGGAAGTGCTGCTAGGGGCGCGG
CTACATTCGCCAGCATCTTCAGTCCGGGCGCCCAGCAGAATGTCCAGCTGATCA

>1186_S83_L001_R1_001.fastq_17_1a_74
CCCCGACAACAGCGCTGGTAGTGGCTCAGCTACTCAGGGTCCCGCAAGCCATCTTGGACATGATCGCTGG
TGCCCACTGGGGAGTCCTAGCGGGCATAGCGTATTTCTCCATGGTGGGCAACTGGGCGAAGGTCCTGGTG
GTGCTGCTGCTGTTTGCCGGCGTCGACGCGGGTACCTACACCACCGGGGGAAGTGCTGCTAGGGGCGCGG
CTGCACTCGCCGGCATCTTCAATCCGGGCGCCCAGCAGAATGTCCAGCTGATCA

>1186_S83_L001_R1_001.fastq_18_1a_71
CCCCAACAACAGCGCTGGTAGTGGCTCAGCTACTCAGGGTCCCGCAAGCCATCGTGGACATGATCGCTGG
TGCCCACTGGGGAGTCCTAGCGGGCATAGCGTATTTCTCCATGGTGGGCAACTGGGCGAAGGTCCTGGTG
GTGCTGCTGCTGTTTGCCGGCGTCGACGCGGGTACCTACACCACCGGGGGAAGTGCTGCTAGGGGCGCGG
CTACATTCGCCAGCATCTTCAGTCCGGGCGCCCAGCAGAATGTCCAGCTGATCA

>1186_S83_L001_R1_001.fastq_19_1a_70
CCCCAACAACAGCGCTGGTAGTGGCTCAGCTACTCAGGGTCCCGCAAGCCATCTTGGACATGATCGCTGG
TGCCCACTGGGGAGTCCTAGCGGGCATAGCGTATTTCTCCATGGTGGGCAACTGGGCGAAGGTCCTGGTG
GTGCTGCTGCTGTTTGCCGGCGTCGATGCGGGTACCTACACCACCGGGGGAAGTGCTGCTAGGGGCGCGG
CTACATTCGCCAACATCTTCAATCCGGGCGCCCAGCAGAATGTCCAGCTGATCA

>1186_S83_L001_R1_001.fastq_20_1a_66
CCCCAACAACAGCGCTGGTAGTGGCTCAGCTACTCAGGGTCCCGCAAGCCATCGTGGACATGATCGCTGG
TGCCCACTGGGGAGTCCTAGCGGGCATAGCGTATTTCTCCATGGTGGGCAACTGGGCGAAGGTCCTGGTG
GTGCTGCTGCTGTTTGCCGGCGTCGACGCGGGTACCTACACCACCGGGGGAAGTGCTGCTAGGGGCGCGG
CCACATTCGCCAAGCTCTTCAGTCCGGGCGCCCAGCAGAATGTCCAGCTGATCA

>1186_S83_L001_R1_001.fastq_21_1a_55
CCCCAACAACAGCGCTGGTAGTGGCTCAGCTACTCAGGGTCCCGCAAGCCATCTTGGACATGATCGCTGG
TGCCCACTGGGGAGTCCTAGCGGGCATAGCGTATTTCTCCATGGTGGGCAACTGGGCGAAGGTCCTGGTG
GTGCTGCTGCTGTTTGCCGGCGTCGACGCGGGTACCTACACCACCGGGGGAAGTGCTGCTAGGGGCGCGG
CTGCATTCGCCAGCATCTTCAATCCGGGCGCCCAGCAGAATGTCCAGCTGATCA

>1186_S83_L001_R1_001.fastq_22_1a_50
CCCCGACAACAGCGCTGGTAGTGGCTCAGCTACTCAGGGTCCCGCAAGCCATCTTGGACATGATCGCTGG
TGCCCACTGGGGAGTCCTAGCGGGCATAGCGTATTTCTCCATGGTGGGCAACTGGGCGAAGGTCCTGGTG
GTGCTGCTGCTGTTTGCCGGCGTCGACGCGGGTACCTACACCACCGGGGGAAGTGCTGCTAGGGGCGCGG
CTACACTCACCAAGCTCTTCAGTCCGGGCGCCCAGCAGAATGTCCAGCTGATCA

>1186_S83_L001_R1_001.fastq_23_1a_47
CTCCAACAACAGCGCTGGTAGTGGCTCAGCTACTCAGGGTCCCGCAAGCCATCGTGGACATGATCGCTGG
TGCCCACTGGGGAGTCCTAGCGGGCATAGCGTATTTCTCCATGGTGGGCAACTGGGCGAAGGTCCTGGTG
GTGCTGCTGCTGTTTGCCGGCGTCGACGCGGGTACCTACACCACCGGGGGAAGTGCTGCTAGGGGCGCGG
CTACATTCGCCAAGCTCTTCAGTCCGGGCGCCCAGCAGAATGTCCAGCTGATCA

>1186_S83_L001_R1_001.fastq_24_1a_43
CCCCAACAACAGCGCTGGTAGTGGCTCAGCTACTCAGGGTCCCGCAAGCCATCTTGGACATGATCGCTGG
TGCCCACTGGGGAGTCCTAGCGGGCATAGCGTATTTCTCCATGGTGGGCAACTGGGCGAAGGTCCTGGTG
GTGCTGCTGCTGTTTGCCGGCGTCGACGCGGGTACCTACACCACCGGGGGAAGTGCTGCTAGGGGCGCGG
CTACAATCGCCAGCATCTTCAATCCGGGCGCCCAGCAGAATGTCCAGCTGATCA

>1186_S83_L001_R1_001.fastq_25_1a_42
CCCCAACAACAGCGCTGGTAGTGGCTCAGCTACTCAGGGTCCCGCAAGCCATCGTGGACATGATCGCTGG
TGCCCACTGGGGAGTCCTAGCGGGCATAGCGTATTTCTCCATGGTGGGCAACTGGGCGAAGGTCCTGGTG
GTGCTGCTGCTGTTTGCCGGCGTCGACGCGGGTACCTACACCACCGGGGGAAGTGCTGCTAGGGGCGCGG
CTGCACTCGCCGGCATCTTCAATCCGGGCGCCCAGCAGAATGTCCAGCTGATCA

>1186_S83_L001_R1_001.fastq_26_1a_39
CCCCGACAACAGCGCTGGTAGTGGCTCAGCTACTCAGGGTCCCGCAAGCCATCGTGGACATGATCGCTGG
TGCCCACTGGGGAGTCCTAGCGGGCATAGCGTATTTCTCCATGGTGGGCAACTGGGCGAAGGTCCTGGTG
GTGCTGCTGCTGTTTGCCGGCGTCGACGCGGGTACCTACACCACCGGGGGAAGTGCTGCTAGGGGCGCGG
CTACATTCGCCAAGCTCTTCAGTCCGGGCGCCCAGCAGAATGTCCAGCTGATCA

>1186_S83_L001_R1_001.fastq_27_1a_37
CCCCGACAACAGCGCTGGTAGTGGCTCAGCTACTCAGGGTCCCGCAAGCCATCTTGGACATGATCGCTGG
TGCCCACTGGGGAGTCCTAGCGGGCATAGCGTATTTCTCCATGGTGGGCAACTGGGCGAAGGTCCTGGTG
GTGCTGCTGCTGTTTGCCGGCGTCGACGCGGGTACCTACACCACCGGGGGAAGTGCTGCTAGGGGCGCGG
CTACACTCGCCAAGCTCTTCAGTCCGGGCGCCCAGCAGAATGTCCAGCTGATCA

>1186_S83_L001_R1_001.fastq_28_1a_35
CCCCAACAACAGCGCTGGTAGTGGCTCAGCTACTCAGGGTCCCGCAAGCCATCTTGGACATGATCGCTGG
TGCCCACTGGGGAGTCCTAGCGGGCATAGCGTATTTCTCCATGGTGGGCAACTGGGCGAAGGTCCTGGTG
GTGCTGCTGCTGTTTGCCGGCGTCGACGCGGGTACCTACACCACCGGGGGAAGTGCTGCTAGGAGCGCGG
CTACATTCGCCAGCATCTTCAATCCGGGCGCCCAGCAGAATGTCCAGCTGATCA

>1186_S83_L001_R1_001.fastq_29_1a_32
CCCCAACAACAGCGCTGGTAGTGGCTCAGCTACTCAGGGTCCCGCAAGCCATCTTGGACATGATCGCTGG
TGCCCACTGGGGAGTCCTAGCGGGCATAGCGTATTTCTCCATGGTGGGCAACTGGGCGAAGGTCCTGGTG
GTGCTGCTGCTGTTTGCCGGCGTCGACGCGGGTACCTACACCACCGGGGGAAGTGCTGCTAGGGGCGCGG
CTACATTTGCCAACATCTTCAATCCGGGCGCCCAGCAGAATGTCCAGCTGATCA

>1186_S83_L001_R1_001.fastq_30_1a_32
CCCCAACAACAGCGCTGGTAGTGGCTCAGCTACTCAGGGTCCCGCAAGCCATCCTGGACATGATCGCTGG
TGCCCACTGGGGAGTCCTAGCGGGTATAGCGTATTTCTCCATGGTGGGCAACTGGGCGAAGGTCCTGGTG
GTGCTGCTGCTGTTTGCCGGCGTCGACGCGGGTACCTACACCACCGGGGGAAGTGCTGCTAGGGGCGCGG
CTACATTCGCCAGCATCTTCAATCCGGGCGCCCAGCAGAATGTCCAGCTGATCA

>1186_S83_L001_R1_001.fastq_31_1a_31
CCCCAACAACAGCGCTGGTAGTGGCTCAGCTACTCAGGGTCCCGCAAGCCATCGTGGACATGATCGCTGG
TGCCCACTGGGGAGTCCTAGCGGGCATAGCGTATTTCTCCATGGTGGGCAACTGGGCGAAGGTCCTGGTG
GTGCTGCTGCTGTTTGCCGGCGTCGACGCGGGTACCTACACCACCGGGGGAAGTGCTGCTAGGGGCGCGG
CTACATTCGCCAACATCTTCAATCCGGGCGCCCAGCAGAATGTCCAGCTGATCA

>1186_S83_L001_R1_001.fastq_32_1a_30
CCCCGACAACAGCGCTGGTAGTGGCTCAGCTACTCAGGGTCCCGCAAGCCATCGTGGACATGATCGCTGG
TGCCCACTGGGGAGTCCTAGCGGGCATAGCGTATTTCTCCATGGTGGGCAACTGGGCGAAGGTCCTGGTG
GTGCTGCTGCTGTTTGCCGGCGTCGACGCGGGTACCTACACCACCGGGGGAAGTGCTGCTAGGGGCGCGG
CTACACTCACCAAGCTCTTCAGTCCGGGCGCCCAGCAGAATGTCCAGCTGATCA

>1186_S83_L001_R1_001.fastq_33_1a_30
CCCCAACAACAGCGCTGGTAGTGGCTCAGCTACTCAGGGTCCCGCAAGCCATCGTGGACATGATCGCTGG
TGCCCACTGGGGAGTCCTAGCGGGCATAGCGTATTTCTCCATGGTGGGCAACTGGGCGAAGGTCCTGGTG
GTGCTGCTGCTGTTTGCCGGCGTCGACGCGGGTACCTACACCACCGGGGGAAGTGCTGCTAGGGGCGCGG
CTACAATCGCCAGCATCTTCAATCCGGGCGCCCAGCAGAATGTCCAGCTGATCA

>1186_S83_L001_R1_001.fastq_34_1a_28
CCCCAACAACAGCGCTGGTAGTGGCTCAGCTACTCAGGGTCCCGCAAGCCATCGTGGACATGATCGCTGG
TGCCCACTGGGGAGTCCTAGCGGGCATAGCGTATTTCTCCATGGTGGGCAACTGGGCGAAGGTCCTGGTG
GTGCTGCTGCTGTTTGCCGGCGTCGATGCGGGTACCTACACCACCGGGGGAAGTGCTGCTAGGGGCGCGG
CTACATTCGCCAACATCTTCAATCCGGGCGCCCAGCAGAATGTCCAGCTGATCA

>1186_S83_L001_R1_001.fastq_35_1a_27
CCCCAACAACAGCGCTGGTAGTGGCTCAGCTACTCAGGGTCCCGCAAGCCATCGTGGACATGATCGCTGG
TGCCCACTGGGGAGTCCTAGCGGGCATAGCGTATTTCTCCATGGTGGGCAACTGGGCGAAGGTCCTGGTG
GTGCTGCTGCTGTTTGCCAGCGTCGACGCGGGTACCTACACCACCGGGGGAAGTGCTGCTAGGGGCGCGG
CTACACTCACCAAGCTCTTCAGTCCGGGCGCCCAGCAGAATGTCCAGCTGATCA

>1186_S83_L001_R1_001.fastq_36_1a_24
CCCCGACAACAGCGCTGGTAGTGGCTCAGCTACTCAGGGTCCCGCAAGCCATCTTGGACATGATCGCTGG
TGCCCACTGGGGAGTCCTAGCGGGCATAGCGTATTTCTCCATGGTGGGCAACTGGGCGAAGGTCCTGGTG
GTGCTGCTGCTGTTTGCCGGCGTCGACGCGGGTACCTACACCACCGGGGGAAGTGCTGCTAGGGGCGCGG
CTGCATTCGCCAGCATCTTCAATCCGGGCGCCCAGCAGAATGTCCAGCTGATCA

>1186_S83_L001_R1_001.fastq_37_1a_24
CCCCAACAACAGCGCTGGTAGTGGCTCAGCTACTCAGGGTCCCGCAAGCCATCTTGGACATGATCGCTGG
TGCCCACTGGGGAGTCCTAGCGGGCATAGCGTATTTCTCCATGGTGGGCAACTGGGCGAAGGTCCTGGTG
GTGCTGCTGCTGTTTGCCGGCGTCGACGCGGGTACCTACACCACCGGGGGAAGTGTTGCTAGGGGCGCGG
CTACATTCGCCAGCATCTTCAATCCGGGCGCCCAGCAGAATGTCCAGCTGATCA

>1186_S83_L001_R1_001.fastq_38_1a_23
CCCCAACAACAGCGCTGGTAGTGGCTCAGCTACTCAGGGTCCCGCAAGCCATCTTGGACATGATCGCTGG
TGCCCACTGGGGAGTCCTAGCGGGCATAGCGTATTTCTCCATGGTGGGCAACTGGGCGAAGGTCCTGGTG
GTGCTGCTGCTGTTTGCCGGCGTCGATGCGGGTACCTACACCACCGGGGGAAGTGCTGCTAGGGGCGCGG
CTACATTCGCCAGCATCTTCAATCCGGGCGCCCAGCAGAATGTCCAGCTGATCA

>1186_S83_L001_R1_001.fastq_39_1a_23
CCCCGACAACAGCGCTGGTAGTGGCCCAGCTACTCAGGGTCCCGCAAGCCATCTTGGACATGATCGCTGG
TGCCCACTGGGGAGTCCTAGCGGGCATAGCGTATTTCTCCATGGTGGGCAACTGGGCGAAGGTCCTGGTG
GTGCTGCTGCTGTTTGCCGGCGTCGACGCGGGTACCTACACCACCGGGGGAAGTGCTGCTAGGGGCGCGG
CTACATTCGCCAGCATCTTCAATCCGGGCGCCCAGCAGAATGTCCAGCTGATCA

>1186_S83_L001_R1_001.fastq_40_1a_22
CCCCAACAACAGCGCTGGTAGTGGCTCAGCTACTCAGGGTCCCGCAAGCCATCGTGGACATGATCGCTGG
TGCCCACTGGGGAGTCCTAGCGGGCATAGCGTATTTCTCCATGGTGGGCAACTGGGCGAAGGTCCTGGTG
GTGCTGCTGCTGTTTGCCGGCGTCGACGCGGGTACCTATACCACCGGGGGAAGTGCTGCTAGGGGCGCGG
CTACATTCGCCAAGCTCTTCAGTCCGGGCGCCCAGCAGAATGTCCAGCTGATCA

>1186_S83_L001_R1_001.fastq_41_1a_22
CCCCAACAACAGCGCTGGTAGTGGCTCAGCTACTCAGGGTCCCGCAAGCCATCTTGGACATGATCGCTGG
TGCCCACTGGGGAGTCCTAGCGGGCATAGCGTATTTCTCCATGGTGGGCAACTGGGCGAAGGTCCTGGTG
GTGCTGCTGCTGTTTGCCGGCGTCGACGCGGGTACCTACACCACTGGGGGAAGTGCTGCTAGGGGCGCGG
CTACATTCGCCAGCATCTTCAATCCGGGCGCCCAGCAGAATGTCCAGCTGATCA

>1186_S83_L001_R1_001.fastq_42_1a_22
CCCCAACAACAGCGCTGGTAGTGGCTCAGCTACTCAGGGTCCCGCAAGCCATCTTGGACATGATCGCTGG
TGCCCACTGGGGAGTCCTAGCGGGCATAGCGTATTTCTCCATGGTGGGCAACTGGGCGAAGGTCCTGGTG
GTGCTGCTGCTGTTTGCCGGCGTCGACGCGGGTACCTACACCACCGGGGGAAGTGCTGCTAGGGGCGCGG
CTACATTTGCCAGCATCTTCAATCCGGGCGCCCAGCAGAATGTCCAGCTGATCA

>1186_S83_L001_R1_001.fastq_43_1a_21
CCCCAACAACAGCGCTGGTAGTGGCTCAGCTACTCAGGGTCCCGCAAGCCATCGTGGACATGATCGCTGG
TGCCCACTGGGGAGTCCTAGCGGGCATAGCGTATTTCTCCATGGTGGGCAACTGGGCGAAGGTCCTGGTG
GTGCTGCTGCTGTTTGCCGGCGTCGACGCGGGTACCTACACCACCGGGGGAAGTGCTGCTAGGGGCGCGG
CTACATTCGCCAAGCTCTTCAGTCCGGGTGCCCAGCAGAATGTCCAGCTGATCA

>1186_S83_L001_R1_001.fastq_44_1a_20
CCCCAACAACAGCGCTGGTAGTGGCTCAGCTACTCAGGGTCCCGCAAGCCATCGTGGACATGATCGCTGG
TGCCCACTGGGGAGTCCTAGCGGGCATAGCGTATTTCTCCATGGTGGGCAACTGGGCGAAGGTCCTGGTG
GTGCTGCTGCTGTTTGCCGGCGTCGATGCGGGTACCTACACCACCGGGGGAAGTGCTGCTAGGGGCGCGG
CTGCATTCGCCAACATCTTCAATCCGGGCGCCCAGCAGAATGTCCAGCTGATCA

>1186_S83_L001_R1_001.fastq_45_1a_19
CCCCGACAACAGCGCTGGTAGTGGCTCAGCTACTCAGGGTCCCGCAAGCCATCGTGGACATGATCGCTGG
TGCCCACTGGGGAGTCCTAGCGGGCATAGCGTATTTCTCCATGGTGGGCAACTGGGCGAAGGTCCTGGTG
GTGCTGCTGCTGTTTGCCGGCGTCGACGCGGGTACCTACACCACCGGGGGAAGTGCTGCTAGGGGCGCGG
CTACACTCGCCAAGCTCTTCAGTCCGGGCGCCCAGCAGAATGTCCAGCTGATCA

>1186_S83_L001_R1_001.fastq_46_1a_19
CCCCAACAACAGCGCTGGTAGTGGCTCAGCTACTCAGGGTCCCGCAAGCCATCGTGGACATGATCGCTGG
TGCCCACTGGGGAGTCCTAGCGGGCATAGCGTATTTCTCCATGGTGGGCAACTGGGCGAAGGTCCTGGTG
GTGCTGCTGCTGTTTGCCAGCGTCGACGCGGGTACCTACACCACCGGGGGAAGTGCTGCTAGGGGCGCGG
CTACATTCGCCAAGCTCTTCAGTCCGGGCGCCCAGCAGAATGTCCAGCTGATCA

>1186_S83_L001_R1_001.fastq_47_1a_18
CCCCAACAACAGCGCTGGTAGTGGCTCAGCTACTCAGGGTCCCGCAAGCCATCGTGGACATGATCGCTGG
TGCCCACTGGGGAGTCCTAGCGGGCATAGCGTATTTCTCCATGGTGGGCAACTGGGCGAAGGTCCTGGTG
GTGCTGCTGCTGTTTGCCGGCGTCGACGCGGGTACCTACACCACCGGGGGAAGTGCTGCTAGGGGCGCGG
CCACACTCGCCAAGCTCTTCAGTCCGGGCGCCCAGCAGAATGTCCAGCTGATCA

>1186_S83_L001_R1_001.fastq_48_1a_18
CCCCGACAACAGCGCTGGTAGTGGCTCAGCTACTCAGGGTCCCGCAAGCCATCTTGGACATGATCGCTGG
TGCCCACTGGGGAGTCCTAGCGGGCATAGCGTATTTCTCCATGGTGGGCAACTGGGCGAAGGTCCTGGTG
GTGCTGCTGCTGTTTGCCGGCGTCGACGCGGGTACCTACACCACCGGGGGAAGTGCTGCTAGGGGCGCGG
CTACATTCGCCAACATCTTCAATCCGGGCGCCCAGCAGAATGTCCAGCTGATCA

>1186_S83_L001_R1_001.fastq_49_1a_18
CCCCAACAACAGCGCTGGTAGTGGCTCAGCTACTCAGGGTCCCGCAAGCCATCGTGGACATGATCGCTGG
TGCCCACTGGGGAGTCCTAGCGGGCATAGCGTATTTCTCCATGGTGGGCAACTGGGCGAAGGTCCTGGTG
GTGCTGCTGCTGTTTGCCGGCGTCGACGCGGGTACCTACACCACCGGGGGAAGTGCTGCTAGGGGCGCGG
CTACAATCGCCAAGCTCTTCAGTCCGGGCGCCCAGCAGAATGTCCAGCTGATCA

>1186_S83_L001_R1_001.fastq_50_1a_18
CCCCAACAACAGCGCTGGTAGTGGCTCAGCTACTCAGGGTCCCGCAAGCCATCGTGGACATGATCGCTGG
TGCCCACTGGGGAGTCCTAGCGGGCATAGCGTATTTCTCCATGGTGGGCAACTGGGCGAAGGTCCTGGTG
GTGCTGCTGCTGTTTGCCGGCGTCGACGCGGGTACCTACACCACCGGGGGAAGCGCTGCTAGGGGCGCGG
CTACATTCGCCAAGCTCTTCAGTCCGGGCGCCCAGCAGAATGTCCAGCTGATCA

>1186_S83_L001_R1_001.fastq_51_1a_17
CCCCAACAACAGCGCTGGTAGTGGCTCAGCTACTCAGGGTCCCGCAAGCCATCGTGGACATGATCGCTGG
TGCCCACTGGGGAGTCCTAGCGGGCATAGCGTATTTTTCCATGGTGGGCAACTGGGCGAAGGTCCTGGTG
GTGCTGCTGCTGTTTGCCGGCGTCGACGCGGGTACCTACACCACCGGGGGAAGCGCTGCTAGGGGCGCGG
CTACATTCGCCAAGCTCTTCAGTCCGGGCGCCCAGCAGAATGTCCAGCTGATCA

>1186_S83_L001_R1_001.fastq_52_1a_16
CCCCAACAACAGCGCTGGTAGTGGCTCAGCTACTCAGGGTCCCGCAAGCCATCTTGGACATGATCGCTGG
TGCCCACTGGGGAGTCCTAGCGGGCATAGCGTATTTCTCCATGGTGGGCAACTGGGCGAAGGTCCTGGTG
GTGCTGCTGCTGTTTGCCGGCGTCGACGCGGGTACCTACACCACCGGGGGAAGTGCTGCTAGGGGCGCGG
CTACATTTGCCAAGCTCTTCAGTCCGGGCGCCCAGCAGAATGTCCAGCTGATCA

>1186_S83_L001_R1_001.fastq_53_1a_16
CCCCAACAACAGCGCTGGTAGTGGCTCAGCTACTCAGGGTCCCGCAAGCCATCGTGGACATGATCGCTGG
TGCCCACTGGGGAGTCCTAGCGGGCATAGCGTATTTCTCCATGGTGGGCAACTGGGCGAAGGTCCTGGTG
GTGCTGTTGCTGTTTGCCGGCGTCGACGCGGGTACCTACACCACCGGGGGAAGTGCTGCTAGGGGCGCGG
CTACATTCGCCAAGCTCTTCAGTCCGGGCGCCCAGCAGAATGTCCAGCTGATCA

>1186_S83_L001_R1_001.fastq_54_1a_15
CCCCAACAACAGCGCTGGTAGTGGCTCAGCTACTCAGGGTCCCGCAAGCCATCGTGGACATGATCGCTGG
TGCCCACTGGGGAGTCCTAGCGGGCATAGCGTATTTCTCCATGGTGGGCAACTGGGCGAAGGTCCTGGTG
GTGCTGCTGCTGTTTGCCGGCGTTGACGCGGGTACCTACACCACCGGGGGAAGTGCTGCTAGGGGCGCGG
CTACATTCGCCAAGCTCTTCAGTCCGGGCGCCCAGCAGAATGTCCAGCTGATCA

>1186_S83_L001_R1_001.fastq_55_1a_15
CCCCAACAACAGCGCTGGTAGTGGCTCAGCTACTCAGGGTCCCGCAAGCCATCGTGGACATGATCGCTGG
TGCCCACTGGGGAGTCCTAGCGGGCATAGCGTATTTCTCCATGGTGGGCAACTGGGCGAAGGTCCTGGTG
GTGCTGCTGCTGTTTGCCGGCGTCGACGCGGGTACCTACACCACCGGGGGAAGCGCTGCTAGGGGCGCGG
CTACACTCGCCAAGCTCTTCAGTCCGGGCGCCCAGCAGAATGTCCAGCTGATCA

>1186_S83_L001_R1_001.fastq_56_1a_15
CCCCAACAACAGCGCTGGTAGTGGCTCAGCTACTCAGGGTCCCGCAAGCCATCGTGGACATGATCGCTGG
TGCCCACTGGGGAGTCCTAGCGGGCATAGCGTATTTCTCCATGGTGGGCAACTGGGCGAAGGTCCTGGTG
GTGCTGCTGCTGTTTGCCGGCGTCGACGCGGGTACCTACACCACCGGGGGAAGTGCTGCTAGGGGCGCGG
CTACATTCGCCAAGCTCTTCAGTCCGGGCGCCCAGCAGAACGTCCAGCTGATCA

>1186_S83_L001_R1_001.fastq_57_1a_15
CCCCAACAACAGCGCTGGTAGTGGCTCAGCTACTCAGGGTCCCGCAAGCCATCTTGGACATGATCGCTGG
TGCCCACTGGGGAGTCCTAGCGGGCATAGCGTATTTCTCCATGGTGGGCAACTGGGCGAAGGTCCTGGTG
GTGCTGCTGCTGTTTGCCGGCGTCGACGCGGGTACCTACACCACCGGGGGAAGTGCTGCTAGGGGCGCGG
CTACATTCGCCAGCATCTTCAATCCGGGCGCCCAGCAGAATGTCCAGCTGGTCA

>1186_S83_L001_R1_001.fastq_58_1a_14
CCCCGACAACAGCGCTGGTAGTGGCTCAGCTACTCAGGGTCCCGCAAGCCATCGTGGACATGATCGCTGG
TGCCCACTGGGGAGTCCTAGCGGGCATAGCGTATTTCTCCATGGTGGGCAACTGGGCGAAGGTCCTGGTG
GTGCTGCTGCTGTTTGCCGGCGTCGACGCGGGTACCTACACCACCGGGGGAAGTGCTGCTAGGGGCGCGG
CTACATTCGCCAGCATCTTCAATCCGGGCGCCCAGCAGAATGTCCAGCTGATCA

>1186_S83_L001_R1_001.fastq_59_1a_14
CCCCAACAACAGCGCTGGTAGTGGCTCAGCTACTCAGGGTCCCGCAAGCCATCGTGGACATGATCGCTGG
TGCCCACTGGGGAGTCCTAGCGGGCATAGCGTATTTCTCCATGGTGGGCAACTGGGCGAAGGTCCTGGTG
GTGCTGCTGCTGTTTGCCGGCGTCGATGCGGGTACCTACACCACCGGGGGAAGTGCTGCTAGGGGCGCGG
CTACATTCGCCAAGCTCTTCAGTCCGGGCGCCCAGCAGAATGTCCAGCTGATCA

>1186_S83_L001_R1_001.fastq_60_1a_13
CCCCAACAACAGCGCTGGTAGTGGCTCAGCTACTCAGGGTCCCGCAAGCCATCTTGGACATGATCGCTGG
TGCCCACTGGGGAGTCCTAGCGGGTATAGCGTATTTCTCCATGGTGGGCAACTGGGCGAAGGTCCTGGTG
GTGCTGCTGCTGTTTGCCGGCGTCGACGCGGGTACCTACACCACCGGGGGAAGTGCTGCTAGGGGCGCGG
CTACATTTGCCAACATCTTCAATCCGGGCGCCCAGCAGAATGTCCAGCTGATCA

>1186_S83_L001_R1_001.fastq_61_1a_13
CCCCAACAACAGCGCTGGTAGTGGCTCAGCTACTCAGGGTCCCGCAAGCCATCGTGGACATGATCGCTGG
TGCCCACTGGGGAGTCCTAGCGGGCATAGCGTATTTCTCCATGGTGGGCAACTGGGCGAAGGTCCTGGTG
GTGCTGCTGCTGTTTGCCGGCGTCGACGCGGGTACCTACACCACCGGGGGAAGTGCTGCTAGGGGCGCGG
CTACATTCGCCAAGCTCTTCAGTCCGGGCGCCCAGCAGGATGTCCAGCTGATCA

>1186_S83_L001_R1_001.fastq_62_1a_13
CCCCAACAACAGCGCTGGTAGTGGCTCAGCTACTCAGGGTCCCGCAAGCCATCTTGGACATGATCGCTGG
TGCCCACTGGGGAGTCCTAGCGGGCATAGCGTATTTCTCCATGGTGGGCAACTGGGCGAAGGTCCTGGTG
GTGCTGCTGCTGTTTGCCGGCGTCGACGCGGGTACCTACACCACCGGGGGAAGTGCTGCTAGGGGCGCGG
CCACATTCGCCAAGCTCTTCAGTCCGGGCGCCCAGCAGAATGTCCAGCTGATCA

>1186_S83_L001_R1_001.fastq_63_1a_12
CCCCAACAACAGCGCTGGTAGTGGCTCAGCTACTCAGGGTCCCGCAAGCCATCTTGGACATGATCGCTGG
TGCCCACTGGGGAGTCCTAGCGGGCATGGCGTATTTCTCCATGGTGGGCAACTGGGCGAAGGTCCTGGTG
GTGCTGCTGCTGTTTGCCGGCGTCGACGCGGGTACCTACACCACCGGGGGAAGTGCTGCTAGGGGCGCGG
CTGCACTCGCCGGCATCTTCAATCCGGGCGCCCAGCAGAATGTCCAGCTGATCA

>1186_S83_L001_R1_001.fastq_64_1a_12
CTCCAACAACAGCGCTGGTAGTGGCTCAGCTACTCAGGGTCCCGCAAGCCATCGTGGACATGATCGCTGG
TGCCCACTGGGGAGTCCTAGCGGGCATAGCGTATTTCTCCATGGTGGGCAACTGGGCGAAGGTCCTGGTG
GTGCTGCTGCTGTTTGCCGGCGTCGACGCGGGTACCTACACCACCGGGGGAAGTGCTGCTAGGGGCGCGG
CTACATTCGCCAGCATCTTCAATCCGGGCGCCCAGCAGAATGTCCAGCTGATCA

>1186_S83_L001_R1_001.fastq_65_1a_12
CCCCAACAACAGCGCTGGTAGTGGCTCAGCTACTCAGGGTCCCGCAAGCCATCTTGGACATGATCGCCGG
TGCCCACTGGGGAGTCCTAGCGGGCATAGCGTATTTCTCCATGGTGGGCAACTGGGCGAAGGTCCTGGTG
GTGCTGCTGCTGTTTGCCGGCGTCGACGCGGGTACCTACACCACCGGGGGAAGTGCTGCTAGGGGCGCGG
CTACATTCGCCAGCATCTTCAATCCGGGCGCCCAGCAGAATGTCCAGCTGATCA

>1186_S83_L001_R1_001.fastq_66_1a_12
CCCCAACAACAGCGCTAGTAGTGGCTCAGCTACTCAGGGTCCCGCAAGCCATCGTGGACATGATCGCTGG
TGCCCACTGGGGAGTCCTAGCGGGCATAGCGTATTTCTCCATGGTGGGCAACTGGGCGAAGGTCCTGGTG
GTGCTGCTGCTGTTTGCCGGCGTCGACGCGGGTACCTACACCACCGGGGGAAGTGCTGCTAGGGGCGCGG
CTACATTCGCCAAGCTCTTCAGTCCGGGCGCCCAGCAGAATGTCCAGCTGATCA

>1186_S83_L001_R1_001.fastq_67_1a_12
CTCCAACAACAGCGCTGGTAGTGGCTCAGCTACTCAGGGTCCCGCAAGCCATCGTGGACATGATCGCTGG
TGCCCACTGGGGAGTCCTAGCGGGCATAGCGTATTTCTCCATGGTGGGCAACTGGGCGAAGGTCCTGGTG
GTGCTGCTGCTGTTTGCCGGCGTCGACGCGGGTACCTACACCACCGGGGGAAGTGCTGCTAGGGGCGCGG
CTACACTCACCAAGCTCTTCAGTCCGGGCGCCCAGCAGAATGTCCAGCTGATCA

>1186_S83_L001_R1_001.fastq_68_1a_12
CCCCAACAACAGCGCTGGTAGTGGCTCAGCTACTCAGGGTCCCGCAAGCCATCGTGGACATGATCGCTGG
TGCCCACTGGGGAGTCCTAGCGGGTATAGCGTATTTCTCCATGGTGGGCAACTGGGCGAAGGTCCTGGTG
GTGCTGCTGCTGTTTGCCGGCGTCGACGCGGGTACCTACACCACCGGGGGAAGTGCTGCTAGGGGCGCGG
CTACATTCGCCAAGCTCTTCAGTCCGGGCGCCCAGCAGAATGTCCAGCTGATCA

>1186_S83_L001_R1_001.fastq_69_1a_12
CTCCAACAACAGCGCTGGTAGTGGCTCAGCTACTCAGGGTCCCGCAAGCCATCTTGGACATGATCGCTGG
TGCCCACTGGGGAGTCCTAGCGGGCATAGCGTATTTCTCCATGGTGGGCAACTGGGCGAAGGTCCTGGTG
GTGCTGCTGCTGTTTGCCGGCGTCGACGCGGGTACCTACACCACCGGGGGAAGTGCTGCTAGGGGCGCGG
CTACATTCGCCAGCATCTTCAATCCGGGCGCCCAGCAGAATGTCCAGCTGATCA

>1186_S83_L001_R1_001.fastq_70_1a_12
CCCCAACAACAGCGCTGGTAGTGGCTCAGCTACTCAGGGTCCCGCAAGCCATCGTGGACATGATCGCTGG
TGCCCACTGGGGAGTCCTAGCGGGCATAGCGTATTTCTCCATGGTGGGCAACTGGGCGAAGGTCCTAGTG
GTGCTGCTGCTGTTTGCCGGCGTCGACGCGGGTACCTACACCACCGGGGGAAGTGCTGCTAGGGGCGCGG
CTACATTCGCCAAGCTCTTCAGTCCGGGCGCCCAGCAGAATGTCCAGCTGATCA

>1186_S83_L001_R1_001.fastq_71_1a_11
CCCCAACAACAGCGCTGGTAGTGGCTCAGCTACTCAGGGTCCCGCAAGCCATCGTGGACATGATCGCTGG
TGCCCACTGGGGAGTCCTAGCGGGCATAGCGTATTTCTCCATGGTGGGCAACTGGGCGAAGGTCCTGGTG
GTGCTGCTGCTGTTTGCCGGCGTCGACGCGGGTACCTACACCACCGGGGGAAGTGCTGCTAGGGGCGCGG
CTGCATTCGCCAACATCTTCAATCCGGGCGCCCAGCAGAATGTCCAGCTGATCA

>1186_S83_L001_R1_001.fastq_72_1a_11
CCCCGACAACAGCGCTGGTAGTGGCTCAGCTACTCAGGGTCCCGCAAGCCATCTTGGACATGATCGCTGG
TGCCCACTGGGGAGTCCTAGCGGGCATAGCGTATTTCTCCATGGTGGGCAACTGGGCGAAGGTCCTGGTG
GTGCTGCTGCTGTTTGCCGGCGTCGACGCGGGTACCTACACCACCGGGGGAAGTGCTGCTAGGGGCGCGG
CTACATTTGCCAAGCTCTTCAGTCCGGGCGCCCAGCAGAATGTCCAGCTGATCA

>1186_S83_L001_R1_001.fastq_73_1a_11
CCCCAACAACAGCGCTGGTAGTGGCTCAGCTACTCAGGGTCCCGCAAGCCATCGTGGACATGATCGCTGG
TGCCCACTGGGGAGTCCTAGCGGGCATAGCGTACTTCTCCATGGTGGGCAACTGGGCGAAGGTCCTGGTG
GTGCTGCTGCTGTTTGCCGGCGTCGACGCGGGTACCTACACCACCGGGGGAAGTGCTGCTAGGGGCGCGG
CTACATTCGCCAAGCTCTTCAGTCCGGGCGCCCAGCAGAATGTCCAGCTGATCA

>1186_S83_L001_R1_001.fastq_74_1a_11
CCCCAACAACAGCGCTGGTAGTGGCTCAGCTACTCAGGGTCCCGCAAGCCATCGTGGACATGATCGCTGG
TGCCCACTGGGGAGTCCTAGCGGGCATAGCGTATTTCTCCATGGTGGGCAACTGGGCGAAGGTCCTGGTG
GTGCTGCTGCTGTTTGCCGGCGTCGACGCGGGTACCTACACCACCGGGGGAAGTGCTGCTAGGGGCGCGG
CTACGTTCGCCAAGCTCTTCAGTCCGGGCGCCCAGCAGAATGTCCAGCTGATCA

>1186_S83_L001_R1_001.fastq_75_1a_11
CCCCAACAACAGCGCTGGTAGTGGCTCAGCTACTCAGGGTCCCGCAAGCCATCGTGGACATGATCGCTGG
TGCCCACTGGGGAGTCCTAGCGGGCATAGCGTATTTCTCCATGGTGGGCAACTGGGCGAAGGTCCTGGTG
GTGCTGCTGCTGTTTGCCGGCGTCGACGCGGGTACCTACACCACCGGGGGAAGTGCTGCTAGGGGCGCGG
CTACATTTGCCAACATCTTCAATCCGGGCGCCCAGCAGAATGTCCAGCTGATCA

>1186_S83_L001_R1_001.fastq_76_1a_11
CCCCAACAACAGCGCTGGTAGTGGCTCAGCTACTCAGGGTCCCGCAAGCCATCGTGGACATGATCGCCGG
TGCCCACTGGGGAGTCCTAGCGGGCATAGCGTATTTCTCCATGGTGGGCAACTGGGCGAAGGTCCTGGTG
GTGCTGCTGCTGTTTGCCGGCGTCGACGCGGGTACCTACACCACCGGGGGAAGTGCTGCTAGGGGCGCGG
CTACATTCGCCAAGCTCTTCAGTCCGGGCGCCCAGCAGAATGTCCAGCTGATCA

>1186_S83_L001_R1_001.fastq_77_1a_11
CCCCAACAACAGCGCTGGTAGTGGCTCAGCTACTCAGGGTCCCGCAAGCCATCCTGGACATGATCGCTGG
TGCCCACTGGGGAGTCCTAGCGGGCATAGCGTATTTCTCCATGGTGGGCAACTGGGCGAAGGTCCTGGTG
GTGCTGCTGCTGTTTGCCGGCGTCGACGCGGGTACCTACACCACCGGGGGAAGTGCTGCTAGGGGCGCGG
CTACATTCGCCAGCATCTTCAATCCGGGCGCCCAGCAGAATGTCCAGCTGATCA

>1186_S83_L001_R1_001.fastq_78_1a_11
CCCCGACAACAGCGCTGGTAGTGGCTCAGCTACTCAGGGTCCCGCAAGCCATCTTGGACATGATCGCTGG
TGCCCACTGGGGAGTCCTAGCGGGCATAGCGTATTTCTCCATGGTGGGCAACTGGGCGAAGGTCCTGGTG
GTGCTGCTGCTGTTTGCCGGCGTCGATGCGGGTACCTACACCACCGGGGGAAGTGCTGCTAGGGGCGCGG
CTGCATTCGCCAACATCTTCAATCCGGGCGCCCAGCAGAATGTCCAGCTGATCA

>1186_S83_L001_R1_001.fastq_79_1a_11
CCCCAACAACAGCGCTGGTAGTGGCTCAGCTACTCAGGGTCCCGCAAGCCATCGTGGACATGATCGCTGG
TGCCCACTGGGGAGTCCTAGCGGGCATAGCGTATTTCTCCATGGTGGGCAACTGGGCGAAGGTCCTGGTG
GTGCTGCTGCTGTTTGCCGGCGTCGACGCGGGTACCTACACCACCGGGGGAAGTGCTGCTAGGGGCGCGG
CTACATTCGCCAACATCTTCAGTCCGGGCGCCCAGCAGAATGTCCAGCTGATCA

>1186_S83_L001_R1_001.fastq_80_1a_11
CCCCAACAACAGCGCTGGTAGTGGCTCAGCTACTCAGGGTCCCGCAAGCCATCGTGGACATGATCGCTGG
TGCCCACTGGGGAGTCCTAGCGGGCATAGCGTATTTCTCCATGGTGGGCAACTGGGCGAAGGTCCTGGTG
GTGCTGCTGCTGTTTGCCGGCGTCGACGCGGGTACCTACACCACCGGGGGAAGTGCTGCTAAGGGCGCGG
CTACATTCGCCAAGCTCTTCAGTCCGGGCGCCCAGCAGAATGTCCAGCTGATCA

>1186_S83_L001_R1_001.fastq_81_1a_11
CCCCGACAACAGCGCTGGTAGTGGCTCAGCTACTCAGGGTCCCGCAAGCCATCTTGGACATGATCGCTGG
TGCCCACTGGGGAGTCCTAGCGGGCATAGCGTATTTCTCCATGGTGGGCAACTGGGCGAAGGTCCTGGTG
GTGCTGCTGCTGTTTGCCGGCGTCGACGCGGGTACCTACACCACCGGGGGAAGTGCTGCTAGGGGCGCGG
CTACATTTGCCAGCATCTTCAATCCGGGCGCCCAGCAGAATGTCCAGCTGATCA

>1186_S83_L001_R1_001.fastq_82_1a_11
CCCCAACAACAGCGCTGGTAGTGGCTCAGCTACTCAGGGTCCCGCAAGCCATCTTGGACATGATCGCTGG
TGCCCACTGGGGAGTCCTAGCGGGCATAGCGTATTTCTCCATGGTGGGCAACTGGGCGAAGGTCCTGGTG
GTGCTGCTGCTGTTTGCCGGCGTCGACGCGGGTACCTACACCACCGGGGGAAGTGCTGCTAGGGGCGCGG
CCACATTCGCCAGCATCTTCAATCCGGGCGCCCAGCAGAATGTCCAGCTGATCA

>1186_S83_L001_R1_001.fastq_83_1a_11
CCCCAACAACAGCGCTGGTAGTGGCTCAGCTACTCAGGGTCCCGCAAGCCATCTTGGACATGATCGCTGG
TGCCCACTGGGGAGTCCTAGCGGGCATAGCGTATTTCTCCATGGTGGGCAACTGGGCGAAGGTCCTGGTG
GTGCTGCTGCTGTTTGCCGGCGTCGATGCGGGTACCTACACCACCGGGGGAAGTGCTGCTAGGGGCGCGG
CTACATTTGCCAACATCTTCAATCCGGGCGCCCAGCAGAATGTCCAGCTGATCA

>1186_S83_L001_R1_001.fastq_84_1a_10
CCCCAACAACAGCGCTGGTAGTGGCTCAGCTACTCAGGGTCCCGCAAGCCATCGTGGACATGATCGCTGG
TGCCCACTGGGGAGTCCTAGCGGGCATAGCGTATTTCTCCATGGTGGGCAACTGGGCGAAGGTCCTGGTG
GTGCTGCTGCTGTTTGCCGGCGTCGACGCGGGTACCTACACCACCGGGGGGAGTGCTGCTAGGGGCGCGG
CTACATTCGCCAAGCTCTTCAGTCCGGGCGCCCAGCAGAATGTCCAGCTGATCA

>1186_S83_L001_R1_001.fastq_85_1a_10
CCCCAACAACAGCGCTGGTAGTGGCTCAGCTACTCAGGGTCCCGCAAGCCATCGTGGACATGATCGCTGG
TGCCCACTGGGGAGTCCTAGCGGGCATAGCGTATTTCTCCATGGTGGGCAACTGGGCGAAGGTCCTGGTG
GTGCTGCTGCTGTTTGCCGGCGTCGACGCGGGTACCTACACCACCGGGAGAAGTGCTGCTAGGGGCGCGG
CTACATTCGCCAAGCTCTTCAGTCCGGGCGCCCAGCAGAATGTCCAGCTGATCA

>1186_S83_L001_R1_001.fastq_86_1a_10
CCCCAACAACAGCGCTGGTAGTGGCTCAGCTACTCAGGGTCCCGCAAGCCATCGTGGACATGATCGCTGG
TGCCCACTGGGGAGTCCTAGCGGGCATAGCGTATTTCTCCATGGTGGGCAACTGGGCGAAGGTCCTGGTG
GTGCTGCTGCTGTTTGCCGGCGTCGACGCGGGTACCTACACCACCGGGGGAAGTGCTGCTAGGGGCGCGG
CTGCATTCGCCAGCATCTTCAATCCGGGCGCCCAGCAGAATGTCCAGCTGATCA

>1186_S83_L001_R1_001.fastq_87_1a_10
CCCCAACAACAGCGCTGGTAGTGGCTCAGCTACTCAGGGTCCCGCAAGCCATCTTGGACATGATCGCTGG
TGCCCACTGGGGAGTCCTAGCGGGCATAGCGTATTTCTCCATGGTGGGCAACTGGGCGAAGGTCCTGGTG
GTGCTGCTGCTGTTTGCCGGCGTCGATGCGGGTACCTACACCACCGGGGGAAGTGCTGCTAGGGGCGCGG
CTACACTCACCAAGCTCTTCAGTCCGGGCGCCCAGCAGAATGTCCAGCTGATCA

>1186_S83_L001_R1_001.fastq_88_1a_10
CCCCGACAACAGCGCTGGTAGTGGCTCAGCTACTCAGGGTCCCGCAAGCCATCTTGGACATGATCGCTGG
TGCCCACTGGGGAGTCCTAGCGGGCATAGCGTATTTCTCCATGGTGGGCAACTGGGCGAAGGTCCTGGTG
GTGCTGCTGCTGTTTGCCGGCGTCGACGCGGGTACCTACACCACCGGGGGAAGTGCTGCTAGGGGCGCGG
CTACATTTGCCAGCATCTTCAGTCCGGGCGCCCAGCAGAATGTCCAGCTGATCA

>1186_S83_L001_R1_001.fastq_89_1a_10
CCCCAACAACAGCGCTGGTAGTGGCTCAGCTACTCAGGGTCCCGCAAGCCATCGTGGACATGATCGCTGG
TGCCCACTGGGGAGTCCTAGCGGGTATAGCGTATTTCTCCATGGTGGGCAACTGGGCGAAGGTCCTGGTG
GTGCTGCTGCTGTTTGCCGGCGTCGACGCGGGTACCTACACCACCGGGGGAAGTGCTGCTAGGGGCGCGG
CTACACTCGCCAAGCTCTTCAGTCCGGGCGCCCAGCAGAATGTCCAGCTGATCA

>1186_S83_L001_R1_001.fastq_90_1a_10
CCCCGACAACAGCGCTGGTAGTGGCTCAGCTACTCAGGGTCCCGCAAGCCATCTTGGACATGATCGCTGG
TGCCCACTGGGGAGTCCTAGCGGGCATAGCGTATTTCTCCATGGTGGGCAACTGGGCGAAGGTCCTGGTG
GTGCTGCTGCTGTTTGCCGGCGTCGACGCGGGTACCTACACCACCGGGGGAAGTGCTGCTAGGGGCGCGG
CTACAATCGCCAGCATCTTCAATCCGGGCGCCCAGCAGAATGTCCAGCTGATCA

>1186_S83_L001_R1_001.fastq_91_1a_10
CCCCAACAACAGCACTGGTAGTGGCTCAGCTACTCAGGGTCCCGCAAGCCATCGTGGACATGATCGCTGG
TGCCCACTGGGGAGTCCTAGCGGGCATAGCGTATTTCTCCATGGTGGGCAACTGGGCGAAGGTCCTGGTG
GTGCTGCTGCTGTTTGCCGGCGTCGACGCGGGTACCTACACCACCGGGGGAAGTGCTGCTAGGGGCGCGG
CTACATTCGCCAAGCTCTTCAGTCCGGGCGCCCAGCAGAATGTCCAGCTGATCA

>1186_S83_L001_R1_001.fastq_92_1a_10
CCCCAACAACAGCGCTGGTAGTGGCTCAGCTACTCAGGGTCCCGCAAGCCATCTTGGACATGATCGCTGG
TGCCCACTGGGGAGTCCTAGCGGGCATAGCGTATTTCTCCATGGTGGGCAACTGGGCGAAGGTCCTGGTG
GTGCTGCTGCTGTTTGCCGGCGTCGACGCGGGTACCTACACCACCGGGGGAAGTGCTGCTAGGGGCGCGG
CTACATTCGCCGGCATCTTCAATCCGGGCGCCCAGCAGAATGTCCAGCTGATCA

>1186_S83_L001_R1_001.fastq_93_1a_10
CCCCAACAACAGCGCTGGTAGTGGCTCAGCTACTCAGGGTCCCGCAAGCCATCGTGGACATGATCGCTGG
TGCCCACTGGGGAGTCCTAGCGGGCATAGCGTATTTCTCCATGGTGGGCAACTGGGCGAAGGTCCTGGTG
GTGCTGCTGCTGTTTGCCGGCGTCGACGCGGGCACCTACACCACCGGGGGAAGTGCTGCTAGGGGCGCGG
CTACATTCGCCAAGCTCTTCAGTCCGGGCGCCCAGCAGAATGTCCAGCTGATCA

>1186_S83_L001_R1_001.fastq_94_1a_10
CCCCAACAACAGCGCTGGTAGTGGCTCAGCTACTCAGGGTCCCGCAAGCCATCTTGGACATGATCGCTGG
TGCCCACTGGGGAGTCCTAGCGGGCATAGCGTATTTCTCCATGGTGGGCAACTGGGCGAAGGTCCTGGTG
GTGCTGCTGCTGTTTGCCGGCGTCGACGCGGGTACCTACACCACCGGGGGAAGCGCTGCTAGGGGCGCGG
CTACATTCGCCAGCATCTTCAATCCGGGCGCCCAGCAGAATGTCCAGCTGATCA

>1186_S83_L001_R1_001.fastq_95_1a_10
CCCCAACAACAGCGCTGGTAGTGGCTCAGCTACTCAGGGTCCCGCAAGCCATCTTGGACATGATCGCTGG
TGCCCACTGGGGAGTCCTAGCGGGCATAGCGTATTTCTCCATGGTGGGCAACTGGGCGAAGGTCCTGGTG
GTGCTGCTGCTGTTTGCCGGCGTCGACGCGGGTACCTACACCACCGGGGGAAGTGCTGCTAGGGGCGCGG
CTACATTCGCCAGCATCTTCAATCCGGGTGCCCAGCAGAATGTCCAGCTGATCA

>1186_S83_L001_R1_001.fastq_96_1a_10
CCCCAACAACAGCGCTGGTAGTGGCTCAGCTACTCAGGGTCCCGCAAGCCATCTTGGACATGATCGCTGG
TGCCCACTGGGGAGTCCTAGCGGGCATAGCGTATTTCTCCATGGTGGGCAACTGGGCGAAGGTCCTGGTG
GTGCTGCTGCTGTTTGCCGGCGTCGACGCGGGTACCTACACCACCGGGGGAAGTGCTGCTAGGGGCGCGG
CTACATTCGCCAGCATCTTCAATCCAGGCGCCCAGCAGAATGTCCAGCTGATCA

>1186_S83_L001_R1_001.fastq_97_1a_10
CCCCAACAACAGCGCTGGTAGTGGCTCAGCTACTCAGGGTCCCGCAAGCCATCGTGGACATGATCGCTGG
TGCCCACTGGGGAGTCCTAGCGGGCATAGCGTATTTCTCCATGGTGGGTAACTGGGCGAAGGTCCTGGTG
GTGCTGCTGCTGTTTGCCGGCGTCGACGCGGGTACCTACACCACCGGGGGAAGTGCTGCTAGGGGCGCGG
CTACACTCGCCAAGCTCTTCAGTCCGGGCGCCCAGCAGAATGTCCAGCTGATCA

>1186_S83_L001_R1_001.fastq_98_1a_9
CCCCAACAACAGCGCTGGTAGTGGCTCAGCTACTCAGGGTCCCGCAAGCCATCGTGGACATGATCGCTGG
TGCCCACTGGGGAGTCCTAGCGGGCATAGCGTATTTCTCCATGGTGGGCAACTGGGCGAAGGTCCTGGTG
GTGCTGCTGCTGTTTGCCGGCGTCGACGCGGGTACCTACACCACCGGGGGAAGTGCTGCTAGGGGCGCGG
CTACATTCGCCAAGCTCTTCAGTCCGGGCGCCCAGCAGAATGTCCAGCTGGTCA

>1186_S83_L001_R1_001.fastq_99_1a_9
CCCCAACAACAGCGCTGGTAGTGGCTCAGCTACTCAGGGTCCCGCAAGCCATCCTGGACATGATCGCTGG
TGCCCACTGGGGAGTCCTAGCGGGTATAGCGTATTTCTCCATGGTGGGCAACTGGGCGAAGGTCCTGGTG
GTGCTGCTGCTGTTTGCCGGCGTCGACGCGGGTACCTACACCACCGGGGGAAGTGCTGCTAGGGGCGCGG
CTACATTCGCCAAGCTCTTCAGTCCGGGCGCCCAGCAGAATGTCCAGCTGATCA

>1186_S83_L001_R1_001.fastq_100_1a_9
CCCCAACAACAGCGCTGGTAGTGGCTCAGCTACTCAGGGTCCCGCAAGCCATCTTGGACATGATCGCTGG
TGCCCACTGGGGAGTCCTAGCGGGCATAGCGTATTTCTCCATGGTGGGCAACTGGGCGAAGGTCCTGGTG
GTGCTGCTGCTGTTTGCCGGCGTCGACGCGGGTACCTACACCACTGGGGGAAGTGCTGCTAGGGGCGCGG
CTACAATCGCCAGCATCTTCAATCCGGGCGCCCAGCAGAATGTCCAGCTGATCA

>1186_S83_L001_R1_001.fastq_101_1a_9
CCCCGACAACAGCGCTGGTAGTGGCTCAGCTACTCAGGGTCCCGCAAGCCATCTTGGACATGATCGCTGG
TGCCCACTGGGGAGTCCTAGCGGGCATAGCGTATTTCTCCATGGTGGGCAACTGGGCGAAGGTCCTGGTG
GTGCTGCTGCTGTTTGCCGGCGTCGATGCGGGTACCTACACCACCGGGGGAAGTGCTGCTAGGGGCGCGG
CTACATTCGCCAACATCTTCAATCCGGGCGCCCAGCAGAATGTCCAGCTGATCA

>1186_S83_L001_R1_001.fastq_102_1a_9
CCCCAACAACAGCGCTGGTAGTGGCTCAGCTACTCAGGGTCCCGCAAGCCATCGTGGACATGATCGCTGG
TGCCCACTGGGGAGTCCTAGCGGGCATAGCGTATTTCTCCATGGTGGGCAACTGGGCGAAGGTCCTGGTG
GTGCTGCTGCTGTTTGCCGGCGTCGACGCGGGTACCTACACCACCGGGGGAAGTGCTGCTAGGGGCGCGG
CTACATTCGCCAGGCTCTTCAGTCCGGGCGCCCAGCAGAATGTCCAGCTGATCA

>1186_S83_L001_R1_001.fastq_103_1a_9
CCCCAACAACAGCGCTGGTAGTGGCTCAGCTACTCAGGGTCCCGCAAGCCATCGTGGACATGATCGCTGG
TGCCCACTGGGGAGTCCTAGCGGGCATAGCGTATTTCTCCATGGTGGGCAACTGGGCGAAGGTCCTGGTG
GTGCTGCTGCTGTTTGCCGGCGTCGACGCGGGTACCTACACCACCGGGGGAAGTGCTGCTAGGGGCGCGG
CCACACTCACCAAGCTCTTCAGTCCGGGCGCCCAGCAGAATGTCCAGCTGATCA

>1186_S83_L001_R1_001.fastq_104_1a_9
CCCCAACAACAGCGCTGGTAGTGGCTCAGCTACTCAGGGTCCCGCAAGCCATCGTGGACATGATCGCTGG
TGCCCACTGGGGAGTCCTAGCGGGCATAGCGTATTTCTCCATGGTGGGCAATTGGGCGAAGGTCCTGGTG
GTGCTGCTGCTGTTTGCCGGCGTCGACGCGGGTACCTACACCACCGGGGGAAGTGCTGCTAGGGGCGCGG
CTACACTCGCCAAGCTCTTCAGTCCGGGCGCCCAGCAGAATGTCCAGCTGATCA

>1186_S83_L001_R1_001.fastq_105_1a_9
CCCCAACAACAGCGCTGGTAGTGGCTCAGCTACTCAGGGTCCCGCAAGCCATCGTGGACATGATCGCTGG
TGCCCACTGGGGAGTCCTGGCGGGCATAGCGTATTTCTCCATGGTGGGCAACTGGGCGAAGGTCCTGGTG
GTGCTGCTGCTGTTTGCCGGCGTCGACGCGGGTACCTACACCACCGGGGGAAGTGCTGCTAGGGGCGCGG
CTACATTCGCCAAGCTCTTCAGTCCGGGCGCCCAGCAGAATGTCCAGCTGATCA

>1186_S83_L001_R1_001.fastq_106_1a_9
CCCCGACAACAGCGCTGGTAGTGGCTCAGCTACTCAGGGTCCCGCAAGCCATCTTGGACATGATCGCTGG
TGCCCACTGGGGAGTCCTAGCGGGCATAGCGTATTTCTCCATGGTGGGCAACTGGGCGAAGGTCCTGGTG
GTGCTGCTGCTGTTTGCCGGCGTCGACGCGGGTACCTACACCACCGGGGGAAGTGCTGCTAGGGGCGCGG
CTACATTCGCCGGCATCTTCAATCCGGGCGCCCAGCAGAATGTCCAGCTGATCA

>1186_S83_L001_R1_001.fastq_107_1a_9
CCCCAACAACAGCGCTGGTAGTGGCTCAGCTACTCAGGGTCCCGCAAGCCATCTTGGACATGATCGCTGG
TGCCCACTGGGGAGTCCTAGCGGGCATAGCGTATTTCTCCATGGTGGGCAATTGGGCGAAGGTCCTGGTG
GTGCTGCTGCTGTTTGCCGGCGTCGACGCGGGTACCTACACCACCGGGGGAAGTGCTGCTAGGGGCGCGG
CTACATTCGCCAGCATCTTCAATCCGGGCGCCCAGCAGAATGTCCAGCTGATCA

>1186_S83_L001_R1_001.fastq_108_1a_9
CCCCAACAACAGCGCTGGTAGTGGCTCAGCTACTCAGGGTCCCGCAAGCCATCGTGGACATGATCGCTGG
TGCCCACTGGGGAGTCCTAGCGGGCATAGCGTATTTCTCCATGGTGGGCAACTGGGCGAAGGTCCTGGTG
GTGCTGCTGCTGTTTGCCGGCGTCGACGCGGGTACCTACACCACCGGGGGAAGTGCTGCTAGGAGCGCGG
CTACATTCGCCAGCATCTTCAATCCGGGCGCCCAGCAGAATGTCCAGCTGATCA

>1186_S83_L001_R1_001.fastq_109_1a_9
CCCCAACAACAGCGCTGGTAGTGGCTCAGCTACTCAGGGTCCCGCAAGCCATCGTGGACATGATCGCTGG
TGCCCACTGGGGAGTCCTAGCGGGCATAGCGTATTTCTCCATGGTGGGCAACTGGGCGAAGGTCCTGGTG
GTGCTGCTGCTGTTTGCCGGCGTCGACGCGGGTACCTACACCACTGGGGGAAGTGCTGCTAGGGGCGCGG
CTACATTCGCCAAGCTCTTCAGTCCGGGCGCCCAGCAGAATGTCCAGCTGATCA

>1186_S83_L001_R1_001.fastq_110_1a_9
CCCCAACAACAGCGCTGGTAGTGGCTCAGCTACTCAGGGTCCCGCAAGCCATCGTGGACATGATCGCTGG
TGCCCACTGGGGAGTCCTAGCGGGCATAGCGTATTTCTCCATGGTGGGCAACTGGGCGAAGGTCCTGGTG
GTGCTGCTGCTGTTTGCCGGCGTCGACGCGGGTACCTACACCACCGGGGGAAGTGCTGCTAGGGGCGCGG
CTGCATTCGCCAAGCTCTTCAGTCCGGGCGCCCAGCAGAATGTCCAGCTGATCA

>1186_S83_L001_R1_001.fastq_111_1a_9
CCCCAACAACAGCGCTGGTAGTGGCTCAGCTACTCAGGGTCCCGCAAGCCATCGTGGATATGATCGCTGG
TGCCCACTGGGGAGTCCTAGCGGGCATAGCGTATTTCTCCATGGTGGGCAACTGGGCGAAGGTCCTGGTG
GTGCTGCTGCTGTTTGCCGGCGTCGACGCGGGTACCTACACCACCGGGGGAAGTGCTGCTAGGGGCGCGG
CTACATTCGCCAAGCTCTTCAGTCCGGGCGCCCAGCAGAATGTCCAGCTGATCA

>1186_S83_L001_R1_001.fastq_112_1a_9
CCCCAACAACAGCGCTGGTAGTGGCTCAGCTACTCAGGGTCCCGCAAGCCATCTTGGACATGATCGCTGG
TGCCCACTGGGGAGTCCTAGCGGGCATAGCGTATTTCTCCATGGTGGGCAACTGGGCGAAGGTCCTAGTG
GTGCTGCTGCTGTTTGCCGGCGTCGACGCGGGTACCTACACCACCGGGGGAAGTGCTGCTAGGGGCGCGG
CTACATTCGCCAGCATCTTCAATCCGGGCGCCCAGCAGAATGTCCAGCTGATCA

>1186_S83_L001_R1_001.fastq_113_1a_9
CCCCAACAACAGCGCTGGTAGTGGCTCAGCTACTCAGGGTCCCGCAAGCCATCTTGGACATGATCGCTGG
TGCCCACTGGGGAGTCCTAGCGGGCATAGCGTATTTCTCCATGGTGGGCAACTGGGCGAAGGTCCTGGTG
GTGCTGCTGCTGTTTGCCGGCGTCGACGCGGGTACCTACACCACCGGGGGAAGTGCTGCTAGGGGCGCGG
CTGCATTCGCCAACATCTTCAATCCGGGCGCCCAGCAGAATGTCCAGCTGATCA

>1186_S83_L001_R1_001.fastq_114_1a_9
CCCCGACAACAGCGCTGGTAGTGGCTCAGCTACTCAGGGTCCCGCAAGCCATCTTGGACATGATCGCTGG
TGCCCACTGGGGAGTCCTAGCGGGCATAGCGTATTTCTCCATGGTGGGCAACTGGGCGAAGGTCCTGGTG
GTGCTGCTGCTGTTTGCCGGCGTCGACGCGGGTACCTACACCACCGGGGGAAGTGCTGCTAGGGGCGCGG
CTACATTCGCCAACATCTTCAGTCCGGGCGCCCAGCAGAATGTCCAGCTGATCA

>1186_S83_L001_R1_001.fastq_115_1a_9
CCCCAACAACAGCGCTGGTAGTGGCTCAGCTACTCAGGGTCCCGCAAGCCATCGTGGACATGATCGCTGG
TGCCCACTGGGGAGTCCTAGCGGGCATAGCGTATTTCTCCATGGTGGGCAACTGGGCGAAGGTCCTGGTG
GTGCTGCTGCTGTTTGCCGGCGTCGACGCGGGTACCTACACCACCGGGGGAAGTGCTGCTAGGGGCGCGG
CTACATTTGCCAGCATCTTCAATCCGGGCGCCCAGCAGAATGTCCAGCTGATCA

>1186_S83_L001_R1_001.fastq_116_1a_8
CCCCAACGACAGCGCTGGTAGTGGCTCAGCTACTCAGGGTCCCGCAAGCCATCTTGGACATGATCGCTGG
TGCCCACTGGGGAGTCCTAGCGGGCATAGCGTATTTCTCCATGGTGGGCAACTGGGCGAAGGTCCTGGTG
GTGCTGCTGCTGTTTGCCGGCGTCGACGCGGGTACCTACACCACCGGGGGAAGTGCTGCTAGGGGCGCGG
CTACATTCGCCAGCATCTTCAATCCGGGCGCCCAGCAGAATGTCCAGCTGATCA

>1186_S83_L001_R1_001.fastq_117_1a_8
CCCCAACAACAGCGCTGGTAGTGGCTCAGCTACTCAGGGTCCCGCAAGCCATCGTGGACATGATCGCTGG
TGCCCACTGGGGAGTCCTAGCGGGCATAGCGTATTTCTCCATGGTGGGCAACTGGGCGAAGGTCCTGGTG
GTGCTGCTGCTGTTTGCCGGCGTCGACGCGGGTACCTACACCACCGGGGGAAGTGTTGCTAGGGGCGCGG
CTACATTCGCCAAGCTCTTCAGTCCGGGCGCCCAGCAGAATGTCCAGCTGATCA

>1186_S83_L001_R1_001.fastq_118_1a_8
CCCCAACAACAGCGCTGGTAGTGGCTCAGCTACTCAGGGTCCCGCAAGCCATCTTGGACATGATCGCTGG
TGCCCACTGGGGAGTCCTAGCGGGCATAGCGTATTTCTCCATGGTGGGCAACTGGGCGAAGGTCCTGGTG
GTGCTGCTGCTGTTTGCCGGCGTCGACGCGGGTACCTACACCACCGGGGGAAGTGCCGCTAGGGGCGCGG
CTACATTCGCCAGCATCTTCAATCCGGGCGCCCAGCAGAATGTCCAGCTGATCA

>1186_S83_L001_R1_001.fastq_119_1a_8
CCCCAACAACAGCGCTGGTAGTGGCTCAGCTACTCAGGGTCCCGCAAGCCATCGTGGACATGATCGCTGG
TGCCCACTGGGGAGTCCTAGCGGGCATAGCGTATTTCTCCATGGTGGGCAACTGGGCGAAGGTCCTGGTG
GTGCTGCTGCTGTTTGCCGGCGTCGACGCGGGTACCTACACCACCGGGGGAAGTGCTGCTAGGGGCGCGG
CTACATTCGCCAAGTTCTTCAGTCCGGGCGCCCAGCAGAATGTCCAGCTGATCA

>1186_S83_L001_R1_001.fastq_120_1a_8
CCCCAACAACAGCGCTGGTAGTGGCTCAGCTACTCAGGGTCCCGCAAGCCATCGTGGACATGATCGCTGG
TGCCCACTGGGGGGTCCTAGCGGGCATAGCGTATTTCTCCATGGTGGGCAACTGGGCGAAGGTCCTGGTG
GTGCTGCTGCTGTTTGCCGGCGTCGACGCGGGTACCTACACCACCGGGGGAAGTGCTGCTAGGGGCGCGG
CTACATTCGCCAAGCTCTTCAGTCCGGGCGCCCAGCAGAATGTCCAGCTGATCA

>1186_S83_L001_R1_001.fastq_121_1a_8
CCCCAACAACAGCGCTGGTAGTGGCTCAGCTACTCAGGGTCCCGCAAGCCATCTTGGACATGATCGCTGG
TGCCCACTGGGGAGTCCTAGCGGGCATAGCGTATTTCTCCATGGTGGGCAACTGGGCGAAGGTCCTGGTG
GTGCTGCTGCTGTTTGCCGGCGTCGACGCGGGTACCTACACCACCGGGGGAAGTGCTGCTAGGGGCGCGG
CCACACTCACCAAGCTCTTCAGTCCGGGCGCCCAGCAGAATGTCCAGCTGATCA

>1186_S83_L001_R1_001.fastq_122_1a_8
CCCCAACAACAGCGCTGGTAGTGGCTCAGCTACTCAGGGTCCCGCAAGCCATCGTGGACATGATCGCTGG
TGCCCACTGGGGAGTCCTAGCGGGCATAGCGTATTTCTCCATGGTGGGCAACTGGGCGAAGGTCCTAGTG
GTGCTGCTGCTGTTTGCCGGCGTCGACGCGGGTACCTACACCACCGGGGGAAGTGCTGCTAGGGGCGCGG
CTACATTCGCCAGCATCTTCAATCCGGGCGCCCAGCAGAATGTCCAGCTGATCA

>1186_S83_L001_R1_001.fastq_123_1a_8
CCCCAACAACAGCGCTGGTAGTGGCTCAGCTACTCAGGGTCCCGCAAGCCATCGTGGACATGATCGCTGG
TGCCCACTGGGGAGTCCTAGCGGGTATAGCGTATTTCTCCATGGTGGGCAACTGGGCGAAGGTCCTGGTG
GTGCTGCTGCTGTTTGCCGGCGTCGACGCGGGTACCTACACCACCGGGGGAAGTGCTGCTAGGGGCGCGG
CTACACTCACCAAGCTCTTCAGTCCGGGCGCCCAGCAGAATGTCCAGCTGATCA

>1186_S83_L001_R1_001.fastq_124_1a_8
CCCCAACAACAGCGCTGGTAGTGGCTCAGCTACTCAGGGTCCCGCAAGCCATCGTGGACATGATCGCTGG
TGCCCACTGGGGAGTCCTAGCGGGCATAGCGTATTTCTCCATGGTGGGCAACTGGGCGAAGGTCCTGGTG
GTGCTGCTGCTGTTTGCCGGCGTCGACGCGGGTACCTACACCACCGGGGGAAGTGCTGCTAGGGGCGCGG
CTACACTCACCAAGCTCTTCAGTCCGGGCGCCCAGCAGAACGTCCAGCTGATCA

>1186_S83_L001_R1_001.fastq_125_1a_8
CCCCAACAACAGCGCTGGTAGTGGCTCAGCTACTCAGGGTCCCGCAAGCCATCTTGGACATGATCGCTGG
TGCCCACTGGGGAGTCCTAGCGGGCATAGCGTATTTCTCCATGGTGGGCAACTGGGCGAAGGTCCTGGTG
GTGCTGCTGCTGTTTGCCGGCGTCGACGCGGGTACCTACACCACCGGGGGAAGTGCTGCCAGGGGCGCGG
CTACATTCGCCAGCATCTTCAATCCGGGCGCCCAGCAGAATGTCCAGCTGATCA

>1186_S83_L001_R1_001.fastq_126_1a_8
CCCCAACAACAGCGCTGGTAGTGGCTCAGCTACTCAGGGTCCCGCAAGCCATCTTGGACATGATCGCTGG
TGCCCACTGGGGAGTCCTAGCGGGCATAGCGTATTTCTCCATGGTGGGCAACTGGGCGAAGGTCCTGGTG
GTGCTGCTGCTGTTTGCCGGCGTCGACGCAGGTACCTACACCACCGGGGGAAGTGCTGCTAGGGGCGCGG
CTACATTCGCCAGCATCTTCAATCCGGGCGCCCAGCAGAATGTCCAGCTGATCA

>1186_S83_L001_R1_001.fastq_127_1a_8
CCCCAACAACAGCGCTGGTAGTGGCTCAGCTACTCAGGGTCCCGCAAGCCATCGTGGACATGATCGCTGG
TGCCCACTGGGGAGTCCTAGCGGGCATAGCGTATTTCTCCATGGTGGGCAACTGGGCGAAGGTCCTGGTG
GTGCTGCTGCTGTTTGCCGGCGTCGACGCGGGTACCTACACCACCGGGGGAAGTGCTGCCAGGGGCGCGG
CTACATTCGCCAAGCTCTTCAGTCCGGGCGCCCAGCAGAATGTCCAGCTGATCA

>1186_S83_L001_R1_001.fastq_128_1a_8
CCCCAACAACAGCGCTGGTAGTGGCTCAGCTACTCAGGGTCCCGCAAGCCATCGTGGACATGATCGCTGG
TGCCCACTGGGGAGTCCTAGCGGGCATAGCATATTTCTCCATGGTGGGCAACTGGGCGAAGGTCCTGGTG
GTGCTGCTGCTGTTTGCCGGCGTCGACGCGGGTACCTACACCACCGGGGGAAGTGCTGCTAGGGGCGCGG
CTACATTCGCCAAGCTCTTCAGTCCGGGCGCCCAGCAGAATGTCCAGCTGATCA

>1186_S83_L001_R1_001.fastq_129_1a_8
CCCCAACAACAGCGCTGGTAGTGGCTCAGCTACTCAGGGTCCCGCAAGCCATCTTGGACATGATCGCTGG
TGCCCACTGGGGAGTCCTAGCGGGCATAGCGTATTTCTCCATGGTGGGCAACTGGGCGAAGGTCCTGGTG
GTGCTGCTGCTGTTTGCCGGCGTCGACGCGGGTACCTATACCACCGGGGGAAGTGCTGCTAGGGGCGCGG
CTACATTCGCCAGCATCTTCAATCCGGGCGCCCAGCAGAATGTCCAGCTGATCA

>1186_S83_L001_R1_001.fastq_130_1a_8
CCCCAACAACAGCGCTGGTAGTGGCTCAGCTACTCAGGGTCCCGCAAGCCATCGTGGACATGATCGCTGG
TGCCCACTGGGGAGTCCTAGCGGGCATAGCGTATTTCTCCATGGTGGGCAACTGGGCGAAGGTCCTGGTG
GTGCTGCTGCTGTTTGCCGGCGTCGACGCGGGTACCTACACCACCGGGGGAAGTGCTGCTAGGGGCGCGG
CTACATTCGCCAAGCTCTTCAGTCCGGGCGCCCAGCAGAATGTTCAGCTGATCA

>1186_S83_L001_R1_001.fastq_131_1a_8
CCCCAACAACAGCGCTGGTAGTGGCTCAGCTACTCAGGGTCCCGCAAGCCATCCTGGACATGATCGCTGG
TGCCCACTGGGGAGTCCTAGCGGGTATAGCGTATTTCTCCATGGTGGGCAACTGGGCGAAGGTCCTGGTG
GTGCTGCTGCTGTTTGCCGGCGTCGACGCGGGTACCTACACCACCGGGGGAAGTGCTGCTAGGGGCGCGG
CTGCAATCGCCAGCATCTTCAATCCGGGCGCCCAGCAGAATGTCCAGCTGATCA

>1186_S83_L001_R1_001.fastq_132_1a_7
CCCCAACAACAGCGCTGGTAGTGGCTCAGCTACTCAGGGTCCCGCAAGCCATCGTGGACATGATCGCTGG
TGCCCACTGGGGAGTCCTAGCGGGCATAGCGTATTTCTCCATGGTGGGCAACTGGGCGAAGGTCCTGGTG
GTGCTGCTGCTGTTTGCTGGCGTCGACGCGGGTACCTACACCACCGGGGGAAGTGCTGCTAGGGGCGCGG
CTACATTCGCCAAGCTCTTCAGTCCGGGCGCCCAGCAGAATGTCCAGCTGATCA

>1186_S83_L001_R1_001.fastq_133_1a_7
CCCCAACAACAGCGCTGGTAGTGGCTCAGCTACTCAGGGTCCCGCAGGCCATCGTGGACATGATCGCTGG
TGCCCACTGGGGAGTCCTAGCGGGCATAGCGTATTTCTCCATGGTGGGCAACTGGGCGAAGGTCCTGGTG
GTGCTGCTGCTGTTTGCCGGCGTCGACGCGGGTACCTACACCACCGGGGGAAGTGCTGCTAGGGGCGCGG
CTACACTCACCAAGCTCTTCAGTCCGGGCGCCCAGCAGAATGTCCAGCTGATCA

>1186_S83_L001_R1_001.fastq_134_1a_7
CCCCAACAACAGCGCTGGTAGTGGCTCAGCTACTCAGGGTCCCGCAAGCCATCGTGGACATGATCGCTGG
TGCTCACTGGGGAGTCCTAGCGGGCATAGCGTATTTCTCCATGGTGGGCAACTGGGCGAAGGTCCTGGTG
GTGCTGCTGCTGTTTGCCGGCGTCGACGCGGGTACCTACACCACCGGGGGAAGTGCTGCTAGGGGCGCGG
CTACATTCGCCAAGCTCTTCAGTCCGGGCGCCCAGCAGAATGTCCAGCTGATCA

>1186_S83_L001_R1_001.fastq_135_1a_7
CCCCAACAACAGCGCTGGTAGTGGCTCAGCTACTCAGGGTCCCGCAAGCCATCGTGGACATGATCGCTGG
TGCCCACTGGGGAGTCCTAGCGGGCATAGCGTATTTCTCCATGGTGGGCAACTGGGCGAAGGTCCTGGTG
GTGCTGCTGCTGTTTGCCAGCGTCGACGCGGGTACCTACACCACCGGGGGAAGTGCTGCTAGGGGCGCGG
CTACACTCGCCAAGCTCTTCAGTCCGGGCGCCCAGCAGAATGTCCAGCTGATCA

>1186_S83_L001_R1_001.fastq_136_1a_7
CCCCGACAACAGCGCTGGTAGTGGCTCAGCTACTCAGGGTCCCGCAAGCCATCTTGGACATGATCGCTGG
TGCCCACTGGGGAGTCCTAGCGGGCATAGCGTATTTCTCCATGGTGGGCAACTGGGCGAAGGTCCTGGTG
GTGCTGCTGCTGTTTGCCGGCGTCGACGCGGGTACCTACACCACCGGGGGAAGTGCTGCTAGGGGCGCGG
CTACATTCGCCAGCATCTTCAATCCAGGCGCCCAGCAGAATGTCCAGCTGATCA

>1186_S83_L001_R1_001.fastq_137_1a_7
CCCCGACAACAGCGCTGGTAGTGGCTCAGCTACTCAGGGTCCCGCAAGCCATCTTGGACATGATCGCTGG
TGCCCACTGGGGAGTCCTAGCGGGCATAGCGTATTTCTCCATGGTGGGCAACTGGGCGAAGGTCCTGGTG
GTGCTGCTGCTGTTTGCCGGCGTCGACGCGGGTACCTACACCACCGGGGGAAGTGCTGCTAGGAGCGCGG
CTACATTCGCCAGCATCTTCAATCCGGGCGCCCAGCAGAATGTCCAGCTGATCA

>1186_S83_L001_R1_001.fastq_138_1a_7
CCCCAACAACAGCGCTGGTAGTGGCTCAGCTACTCAGGGTCCCGCAAGCCATCGTGGACATGATCGCTGG
TGCCCACTGGGGAGTCCTAGCGGGCATAGCGTATTTCTCCATGGTGGGCAACTGGGCGAAGGTCCTGGTG
GTGCTGCTGCTGTTTGCCGGCGTCGACGCGGGTACCTACACCACCGGGGGAAGTGCTGCTAGGGGCGCGG
CTACGCTCACCAAGCTCTTCAGTCCGGGCGCCCAGCAGAATGTCCAGCTGATCA

>1186_S83_L001_R1_001.fastq_139_1a_7
CCCCAACAACAGCGCTGGTAGTGGCTCAGCTACTCAGGGTCCCGCAAGCCATCGTGGACATGATCGCTGG
TGCCCACTGGGGAGTCCTAGCGGGCATAGCGTATTTCTCCATGGTGGGCAACTGGGCGAAGGTCCTGGTG
GTGCTGCTGCTGTTTGCCGGCGTCGACGCGGGTACCTACACCACCGGGGGAAGTGCTGCTAGGGGCGTGG
CTACATTCGCCAAGCTCTTCAGTCCGGGCGCCCAGCAGAATGTCCAGCTGATCA

>1186_S83_L001_R1_001.fastq_140_1a_7
CCCCAACAACAGCGCTGGTAGTGGCTCAGCTACTCAGGGTCCCGCAAGCCATCGTGGACATGATCGCTGG
TGCCCACTGGGGAGTCCTAGCGGGCATAGCGTATTTCTCCATGGTGGGCAACTGGGCGAAGGTCCTGGTG
GTGCTGCTGCTGTTTGCCGGCGTCGACGCGGGTACCTACACCACTGGGGGAAGTGCTGCTAGGGGCGCGG
CTACACTCACCAAGCTCTTCAGTCCGGGCGCCCAGCAGAATGTCCAGCTGATCA

>1186_S83_L001_R1_001.fastq_141_1a_7
CCCCAACAACAGCGCTGGTAGTGGCTCAGCTACTCAGGGTCCCGCAAGCCATCGTGGACATGATCGCTGG
TGCCCACTGGGGAGTCCTAGCGGGCATAGCGTATTTCTCCATGGTGGGCAACTGGGCGAAGGTCCTGGTG
GTGCTGTTGCTGTTTGCCGGCGTCGACGCGGGTACCTACACCACCGGGGGAAGTGCTGCTAGGGGCGCGG
CTACACTCACCAAGCTCTTCAGTCCGGGCGCCCAGCAGAATGTCCAGCTGATCA

>1186_S83_L001_R1_001.fastq_142_1a_7
CCCCAACAACAGCGCTGGTAGTGGCTCAGCTACTCAGGGTCCCGCAAGCCATCGTGGACATGATCGCTGG
TGCCCACTGGGGAGTCCTAGCGGGCATAGCGTATTTCTCCATGGTGGGCAACTGGGCGAAGGTCCTGGTG
GTGCTGCTGCTGTTTGCCGGCGTCGATGCGGGTACCTACACCACCGGGGGAAGTGCTGCTAGGGGCGCGG
CTACACTCGCCAAGCTCTTCAGTCCGGGCGCCCAGCAGAATGTCCAGCTGATCA

>1186_S83_L001_R1_001.fastq_143_1a_7
CCCCAACAACAGCGCTGGTAGTGGCTCAGCTACTCAGGGTCCCGCAAGCCATCGTGGACATGATCGCTGG
TGCCCACTGGGGAGTCCTAGCGGGCATAGCGTATTTCTCCATGGTGGGCAACTGGGCGAAGGTCCTGGTG
GTGCTGCTGCTGTTTGCCGGCGTCGACGCGGGTACCTACACCACTGGGGGAAGTGCTGCTAGGGGCGCGG
CTACATTCGCCAGCATCTTCAATCCGGGCGCCCAGCAGAATGTCCAGCTGATCA

>1186_S83_L001_R1_001.fastq_144_1a_7
CCCCAACAACAGCGCTGGTAATGGCTCAGCTACTCAGGGTCCCGCAAGCCATCTTGGACATGATCGCTGG
TGCCCACTGGGGAGTCCTAGCGGGCATAGCGTATTTCTCCATGGTGGGCAACTGGGCGAAGGTCCTGGTG
GTGCTGCTGCTGTTTGCCGGCGTCGACGCGGGTACCTACACCACCGGGGGAAGTGCTGCTAGGGGCGCGG
CTACATTCGCCAGCATCTTCAATCCGGGCGCCCAGCAGAATGTCCAGCTGATCA

>1186_S83_L001_R1_001.fastq_145_1a_7
CCCCAACAACAGCGCTGGTAGTGGCTCAGCTACTCAGGGTCCCGCAAGCCATCTTGGACATGATCGCTGG
TGCCCACTGGGGAGTCCTAGCGGGCATAGCGTATTTCTCCATGGTGGGCAACTGGGCGAAGGTCCTGGTG
GTGCTGCTGCTGTTTGCCGGCGTCGACGCGGGTACTTACACCACCGGGGGAAGTGCTGCTAGGGGCGCGG
CTACATTCGCCAGCATCTTCAATCCGGGCGCCCAGCAGAATGTCCAGCTGATCA

>1186_S83_L001_R1_001.fastq_146_1a_7
CCCCAACAACAGCGCTGGTAGTGGCTCAGCTACTCAGGGTCCCGCAAGCCATCGTGGACATGATCGCTGG
TGCCCACTGGGGAGTCCTAGCGGGCATAGCGTATTTCTCCATGGTGGGCAACTGGGCGAAGGTCCTGGTG
GTGCTGCTGCTGTTTGCCGGCGTCGACGCGGGTACCTACACCACCGGGGGAAGTGCTGCTAGGGGCGCGG
CTACATTCGCCAGCATCTTCAATCCGGGCGCCCAGCAGAATGTCCAGCTGGTCA

>1186_S83_L001_R1_001.fastq_147_1a_7
CCCCAACAACAGCGCTGGTAGTGGCTCAGCTACTCAGGGTCCCGCAAGCCATCTTGGACATGATCGCTGG
TGCCCACTGGGGAGTCCTAGCGGGCATAGCGTATTTCTCCATGGTGGGCAACTGGGCGAAGGTCCTGGTG
GTGCTGCTGCTGTTTGCCGGCGTCGACGCGGGTACCTACACCACCGGGGGGAGTGCTGCTAGGGGCGCGG
CTACATTCGCCAGCATCTTCAATCCGGGCGCCCAGCAGAATGTCCAGCTGATCA

>1186_S83_L001_R1_001.fastq_148_1a_7
CCCCAACAACAGCGCTGGTAGTGGCTCAGCTACTCAGGGTCCCGCAAGCCATCGTGGACATGATCGCTGG
TGCCCACTGGGGAGTCCTAGCGGGCATAGCGTATTTCTCCATGGTGGGCAACTGGGCGAAGGTCCTGGTG
GTGCTGCTGCTGTTTGCCGGCGTCGACGCGGGTACCTACGCCACCGGGGGAAGTGCTGCTAGGGGCGCGG
CTACATTCGCCAAGCTCTTCAGTCCGGGCGCCCAGCAGAATGTCCAGCTGATCA

>1186_S83_L001_R1_001.fastq_149_1a_7
CCCCAACAACAGCGCTGGTAGTGGCTCAGCTACTCAGGGTCCCGCAAGCCATCTTGGACATGATCGCTGG
TGCCCACTGGGGAGTCCTAGCGGGCATAGCGTATTTCTCCATGGTGGGCAACTGGGCGAAGGTCCTGGTG
GTGCTGCTGCTGTTTGCCGGCGTCGACGCGGGTACCTACACCACCGGGGGAAGCGCTGCTAGGGGCGCGG
CTACATTCGCCAAGCTCTTCAGTCCGGGCGCCCAGCAGAATGTCCAGCTGATCA

>1186_S83_L001_R1_001.fastq_150_1a_7
CCCCAACAACAGCGCTGGTAGTGGCTCAGCTACTCAGGGTCCCGCAAGCCATCGTGGACATGATCGCTGG
TGCCCACTGGGGAGTCCTAGCGGGCATAGCGTATTTCTCCATGGTGGGCAACTGGGCGAAGGTCCTGGTG
GTGCTGCTGCTGTTTGCCGGCGTCGACGCGGGTACCTACACCACCGGGGGAAGTGCTGCTAGGGGCGCGG
CTACACTCACCAAGCTCTTCAATCCGGGCGCCCAGCAGAATGTCCAGCTGATCA

>1186_S83_L001_R1_001.fastq_151_1a_7
CCCCAACAACAGCGCTGGTAGTGGCTCAGCTACTCAGGGTCCCGCAAGCCATCGTGGACATGATCGCTGG
TGCCCACTGGGGAGTCCTAGCGGGCATAGCGTATTTCTCCATGGTGGGCAACTGGGCGAAGGTCCTGGTG
GTGCTGCTGCTGTTTGCCGGCGTCGACGCGGGTACCTACACCACCGGGGGAAGTGCTGCTAGGGGCGCGG
CTACATTCACCAAGCTCTTCAGTCCGGGCGCCCAGCAGAATGTCCAGCTGATCA

>1186_S83_L001_R1_001.fastq_152_1a_7
CCCCAACAACAGCGCTGGTAGTGGCTCAGCTACTCAGGGTCCCGCAAGCCATCTTGGACATGATCGCTGG
TGCCCACTGGGGAGTCCTAGCGGGTATAGCGTATTTCTCCATGGTGGGCAACTGGGCGAAGGTCCTGGTG
GTGCTGCTGCTGTTTGCCGGCGTCGACGCGGGTACCTACACCACCGGGGGAAGTGCTGCTAGGGGCGCGG
CTACATTCGCCAGCATCTTCAATCCGGGCGCCCAGCAGAATGTCCAGCTGATCA

>1186_S83_L001_R1_001.fastq_153_1a_7
CTCCAACAACAGCGCTGGTAGTGGCTCAGCTACTCAGGGTCCCGCAAGCCATCGTGGACATGATCGCTGG
TGCCCACTGGGGAGTCCTAGCGGGCATAGCGTATTTCTCCATGGTGGGCAACTGGGCGAAGGTCCTGGTG
GTGCTGCTGCTGTTTGCCGGCGTCGACGCGGGTACCTACACCACCGGGGGAAGTGCTGCTAGGGGCGCGG
CTACACTCGCCAAGCTCTTCAGTCCGGGCGCCCAGCAGAATGTCCAGCTGATCA

>1186_S83_L001_R1_001.fastq_154_1a_7
CCCCAACAACAGCGCTGGTAGTGGCTCAGCTACTCAGGGTCCCGCAAGCCATCCTGGACATGATCGCTGG
TGCCCACTGGGGAGTCCTAGCGGGCATAGCGTATTTCTCCATGGTGGGCAACTGGGCGAAGGTCCTGGTG
GTGCTGCTGCTGTTTGCCGGCGTCGACGCGGGTACCTACACCACCGGGGGAAGTGCTGCTAGGGGCGCGG
CTACATTCGCCAAGCTCTTCAGTCCGGGCGCCCAGCAGAATGTCCAGCTGATCA

>1186_S83_L001_R1_001.fastq_155_1a_7
CCCCGACAACAGCGCTGGTAGTGGCTCAGCTACTCAGGGTCCCGCAAGCCATCTTGGACATGATCGCTGG
TGCCCACTGGGGAGTCCTAGCGGGCATAGCGTATTTCTCCATGGTGGGCAACTGGGCGAAGGTCCTGGTG
GTGCTGCTGCTGTTTGCCGGCGTCGACGCGGGTACCTACACCACCGGGGGAAGTGTTGCTAGGGGCGCGG
CTACATTCGCCAGCATCTTCAATCCGGGCGCCCAGCAGAATGTCCAGCTGATCA

>1186_S83_L001_R1_001.fastq_156_1a_6
CCCCAACAACAGCGCTGGTAGTGGCTCAGCTACTCAGGGTCCCGCAAGCCATCTTGGGCATGATCGCTGG
TGCCCACTGGGGAGTCCTAGCGGGCATAGCGTATTTCTCCATGGTGGGCAACTGGGCGAAGGTCCTGGTG
GTGCTGCTGCTGTTTGCCGGCGTCGACGCGGGTACCTACACCACCGGGGGAAGTGCTGCTAGGGGCGCGG
CTACATTCGCCAGCATCTTCAATCCGGGCGCCCAGCAGAATGTCCAGCTGATCA

>1186_S83_L001_R1_001.fastq_157_1a_6
CCCCAACAACAGCGCTGGTAGTGGCTCAGCTACTCAGGGTCCCGCAAGCCATCTTGGACATGATCGCTGG
TGCCCACTGGGGAGTCCTAGCGGGCATAGCGTATTTCTCCATGGTGGGCAACTGGGCGAAGGTCCTGGTG
GTGCTGCTGCTGTTTGCCGGCGTCGACGCGGGTACCTACACCACCGGGGGAAGTGCTGCTAGGGGCGCGG
CTGCAATCGCCAGCATCTTCAATCCGGGCGCCCAGCAGAATGTCCAGCTGATCA

>1186_S83_L001_R1_001.fastq_158_1a_6
CCCCAACAACAGCGCTGGTAGTGGCTCAGCTACTCAGGGTCCCGCAAGCCATCGTAGACATGATCGCTGG
TGCCCACTGGGGAGTCCTAGCGGGCATAGCGTATTTCTCCATGGTGGGCAACTGGGCGAAGGTCCTGGTG
GTGCTGCTGCTGTTTGCCGGCGTCGACGCGGGTACCTACACCACCGGGGGAAGTGCTGCTAGGGGCGCGG
CTACATTCGCCAAGCTCTTCAGTCCGGGCGCCCAGCAGAATGTCCAGCTGATCA

>1186_S83_L001_R1_001.fastq_159_1a_6
CCCCAACAACAGCGCTGGTAGTGGCTCAGCTACTCAGGGTCCCGCAAGCCATCGTGGACATGATCGCTGG
TGCCCACTGGGGAGTCCTAGCGGGCATAGCGTATTTCTCCATGGTGGGCAACTGGGCGAAGGTCCTGGTG
GTGCTGCTGCTGTTTGCCGGCGTCGACGCGAGTACCTACACCACCGGGGGAAGTGCTGCTAGGGGCGCGG
CTACATTCGCCAAGCTCTTCAGTCCGGGCGCCCAGCAGAATGTCCAGCTGATCA

>1186_S83_L001_R1_001.fastq_160_1a_6
CCCCAACAACAGCGCTGGTAGTGGCTCAGCTACTCAGAGTCCCGCAAGCCATCGTGGACATGATCGCTGG
TGCCCACTGGGGAGTCCTAGCGGGCATAGCGTATTTCTCCATGGTGGGCAACTGGGCGAAGGTCCTGGTG
GTGCTGCTGCTGTTTGCCGGCGTCGACGCGGGTACCTACACCACCGGGGGAAGTGCTGCTAGGGGCGCGG
CTACATTCGCCAAGCTCTTCAGTCCGGGCGCCCAGCAGAATGTCCAGCTGATCA

>1186_S83_L001_R1_001.fastq_161_1a_6
CCCCAACAACAGCGCTGGTAGTGGCTCAGCTACTCAGGGTCCCGCAAGCCATCGTGGACATGATCGCCGG
TGCCCACTGGGGAGTCCTAGCGGGCATAGCGTATTTCTCCATGGTGGGCAACTGGGCGAAGGTCCTGGTG
GTGCTGCTGCTGTTTGCCGGCGTCGACGCGGGTACCTACACCACCGGGGGAAGTGCTGCTAGGGGCGCGG
CTACATTCGCCAGCATCTTCAATCCGGGCGCCCAGCAGAATGTCCAGCTGATCA

>1186_S83_L001_R1_001.fastq_162_1a_6
CCCCAACAACAGCGCTGGTAGTGGCTCAGCTACTCAGGGTCCCGCAAGCCATCGTGGACATGATCGCTGG
CGCCCACTGGGGAGTCCTAGCGGGCATAGCGTATTTCTCCATGGTGGGCAACTGGGCGAAGGTCCTGGTG
GTGCTGCTGCTGTTTGCCGGCGTCGACGCGGGTACCTACACCACCGGGGGAAGTGCTGCTAGGGGCGCGG
CTACACTCGCCAAGCTCTTCAGTCCGGGCGCCCAGCAGAATGTCCAGCTGATCA

>1186_S83_L001_R1_001.fastq_163_1a_6
CCCCAACAACAGCGCTGGTAGTGGCTCAGCTACTCAGGGTCCCGCAAGCCATCGTGGACATGATCGCTGG
TGCCCACTGGGGAGTCCTAGCGGGCATAGCGTATTTCTCCATGGTGGGCAACTGGGCGAAGGTCCTGGTG
GTGCTGTTGCTGTTTGCCGGCGTCGACGCGAGTACCTACACCACCGGGGGAAGTGCTGCTAGGGGCGCGG
CTACATTTGCCAAGCTCTTCAGTCCGGGCGCCCAGCAGAATGTCCAGCTGATCA

>1186_S83_L001_R1_001.fastq_164_1a_6
CCCCAACAACAGCGCTGGTAGTGGCTCAGCTACTCAGGGTCCCGCAAGCCATCGTGGACATGATCGCTGG
TGCCCACTGGGGAGTCCTAGCGGGCATAGCGTATTTCTCCATGGTGGGCAACTGGGCGAAGGTCCTGGTG
GTGCTGCTGCTGTTTGCCGGCGTCGACGCGGGCACCTACACCACCGGGGGAAGTGCTGCTAGGGGCGCGG
CTACACTCGCCAAGCTCTTCAGTCCGGGCGCCCAGCAGAATGTCCAGCTGATCA

>1186_S83_L001_R1_001.fastq_165_1a_6
CCCCGACAACAGCGCTGGTAGTGGCTCAGCTACTCAGGGTCCCGCAAGCCATCTTGGACATGATCGCTGG
TGCCCACTGGGGAGTCCTAGCGGGCATAGCGTATTTCTCCATGGTGGGCAACTGGGCGAAGGTCCTGGTG
GTGCTGCTGCTGTTTGCCGGCGTCGACGCGGGTACCTATACCACCGGGGGAAGTGCTGCTAGGGGCGCGG
CTACATTCGCCAGCATCTTCAATCCGGGCGCCCAGCAGAATGTCCAGCTGATCA

>1186_S83_L001_R1_001.fastq_166_1a_6
CCCCAACAACAGCGCTGGTAGTGGCTCAGCTACTCAGGGTCCCGCAAGCCATCGTGGACATGATCGCTGG
TGCCCACTGGGGAGTCCTAGCGGGCATAGCGTATTTTTCCATGGTGGGCAACTGGGCGAAGGTCCTGGTG
GTGCTGCTGCTGTTTGCCGGCGTCGACGCGGGTACCTACACCACCGGGGGAAGTGCTGCTAGGGGCGCGG
CTACATTCGCCAAGCTCTTCAGTCCGGGCGCCCAGCAGAATGTCCAGCTGATCA

>1186_S83_L001_R1_001.fastq_167_1a_6
CCCCAACAACAGCGCTGGTAGTGGCTCAGCTACTCAGGGTCCCGCAAGCCATCTTGGACATGATCGCTGG
TGCCCACTGGGGAGTCCTAGCGGGCATAGCGTATTTCTCCATGGTGGGCAACTGGGCGAAGGTCCTGGTG
GTGCTGCTGCTGTTTGCCGGCGTCGACGCGGGTACCTACACCACCGGGGGAAGTGCTGCTAGGGGCGCGG
CTACACTCGTCAGCATCTTCAATCCGGGCGCCCAGCAGAATGTCCAGCTGATCA

>1186_S83_L001_R1_001.fastq_168_1a_6
CCCCAACAACAGCGCTGGTAGTGGCTCAGCTACTCAGGGTCCCGCAAGCCATCGTGGACATGATCGCTGG
TGCCCACTGGGGAGTCCTAGCGGGCATAGCGTATTTCTCCATGGTGGGCAACTGGGCGAAGGTCCTGGTG
GTGCTGCTGCTGTTTGCCGGCGTCGACGCGGGTACCTACACCACCGGGGGAAGTGCTGCTAGGGGCGCGG
CCACATTTGCCAAGCTCTTCAGTCCGGGCGCCCAGCAGAATGTCCAGCTGATCA

>1186_S83_L001_R1_001.fastq_169_1a_6
CCCCAACAACAGCGCTGGTAGTGGCTCAGCTACTCAGGGTCCCGCAAGCCATCGTGGACATGATCGCTGG
TGCCCACTGGGGAGTCCTAGCGGGCATAGCGTACTTCTCCATGGTGGGCAACTGGGCGAAGGTCCTGGTG
GTGCTGCTGCTGTTTGCCGGCGTCGACGCGGGTACCTACACCACCGGGGGAAGTGCTGCTAGGGGCGCGG
CTACACTCGCCAAGCTCTTCAGTCCGGGCGCCCAGCAGAATGTCCAGCTGATCA

>1186_S83_L001_R1_001.fastq_170_1a_6
CCCCAACAACAGCGCTGGTAGTGGCTCAGCTACTCAGGGTCCCACAAGCCATCTTGGACATGATCGCTGG
TGCCCACTGGGGAGTCCTAGCGGGCATAGCGTATTTCTCCATGGTGGGCAACTGGGCGAAGGTCCTGGTG
GTGCTGCTGCTGTTTGCCGGCGTCGACGCGGGTACCTACACCACCGGGGGAAGTGCTGCTAGGGGCGCGG
CTACATTCGCCAGCATCTTCAATCCGGGCGCCCAGCAGAATGTCCAGCTGATCA

>1186_S83_L001_R1_001.fastq_171_1a_6
CCCCAACAACAGCGCTGGTAATGGCTCAGCTACTCAGGGTCCCGCAAGCCATCGTGGACATGATCGCTGG
TGCCCACTGGGGAGTCCTAGCGGGCATAGCGTATTTCTCCATGGTGGGCAACTGGGCGAAGGTCCTGGTG
GTGCTGCTGCTGTTTGCCGGCGTCGACGCGGGTACCTACACCACCGGGGGAAGTGCTGCTAGGGGCGCGG
CTACACTCACCAAGCTCTTCAGTCCGGGCGCCCAGCAGAATGTCCAGCTGATCA

>1186_S83_L001_R1_001.fastq_172_1a_6
CCCCAACAACAGCGCTGGTAGTGGCTCAGCTACTCAGGGTCCCGCAAGCCATCGTGGACATGATCGCTGG
TGCCCACTGGGGAGTCCTAGCGGGCATAGCGTATTTCTCCATGGTGGGCAACTGGGCGAAGGTCCTGGTG
GTGCTGCTGCTGTTTGCCGGCGTCGACGCGGGTACCTACACCACCGGGGGAAGTGCCGCTAGGGGCGCGG
CTACACTCGCCAAGCTCTTCAGTCCGGGCGCCCAGCAGAATGTCCAGCTGATCA

>1186_S83_L001_R1_001.fastq_173_1a_6
CCCCAACAACAGCGCTGGTAGTGGCTCAGCTACTCAGGGTCCCGCAAGCCATCTTGGACATGATCGCTGG
TGCCCACTGGGGAGTCCTAGCGGGCATAGCGTATTTCTCCATGGTGGGCAACTGGGCGAAGGTCCTGGTG
GTACTGCTGCTGTTTGCCGGCGTCGACGCGGGTACCTACACCACCGGGGGAAGTGCTGCTAGGGGCGCGG
CTACATTCGCCAACATCTTCAATCCGGGCGCCCAGCAGAATGTCCAGCTGATCA

>1186_S83_L001_R1_001.fastq_174_1a_6
CCCCAACAACAGCGCTGGTAGTGGCTCAGCTACTCAGGGTCCCGCAAGCCATCGTGGACATGATCGCTGG
TGCCCACTGGGGAGTCCTAGCGGGCATAGCGTATTTCTCCATGGTGGGCAACTGGGCGAAGGTCCTGGTG
GTGCTGCTGCTGTTTGCCGGCGTCGATGCGGGTACCTACACCACCGGGGGAAGTGCTGCTAGGGGCGCGG
CTACACTCACCAAGCTCTTCAGTCCGGGCGCCCAGCAGAATGTCCAGCTGATCA

>1186_S83_L001_R1_001.fastq_175_1a_6
CCCCAACAACAGCGCTGGTAGTGGCTCAGCTACTCAGGGTCCCGCAAGCCATCGTGGACATGATCGCTGG
TGCCCACTGGGGAGTCCTAGCGGGCATAGCGTATTTCTCCATGGTGGGCAACTGGGCGAAGGTCCTGGTG
GTGCTGCTGCTGTTTGCCGGCGTCGACGCGGGTACCTACACCACCGGGGGAAGTGCTGCTAGGGGCGCGG
CTACATTCGCCAAGCTCTTCAGTCCGGGCGCCCAGCGGAATGTCCAGCTGATCA

>1186_S83_L001_R1_001.fastq_176_1a_6
CCCCAACAACAGCGCTGGTAGTGGCTCAGCTACTCAGGGTCCCGCAAGCCATCGTGGACATGATCGCTGG
TGCCCACTGGGGAGTCCTAGCGGGCATAGCGTATTTCTCCATGGTGGGCAACTGGGCGAAGGTCCTGGTG
GTGCTGCTGCTGTTTGCCGGCGTCGACGCGGGTACCTACACCACCGGGGGAAGTGCTGCTAGGGGCGCGG
CCACATTCGCCAGCATCTTCAATCCGGGCGCCCAGCAGAATGTCCAGCTGATCA

>1186_S83_L001_R1_001.fastq_177_1a_6
CCCCAACAACAGCGCTGGTAGTGGCTCAGCTACTCAGGGTCCCGCAAGCCATCGTGGACATGATCGCTGG
TGCCCACTGGGGAGTCCTAGCGGGCATAGCGTATTCCTCCATGGTGGGCAACTGGGCGAAGGTCCTGGTG
GTGCTGCTGCTGTTTGCCGGCGTCGACGCGGGTACCTACACCACCGGGGGAAGTGCTGCTAGGGGCGCGG
CTACATTCGCCAAGCTCTTCAGTCCGGGCGCCCAGCAGAATGTCCAGCTGATCA

>1186_S83_L001_R1_001.fastq_178_1a_6
CCCCAACAACAGCGCTGGTAGTGGCTCAGCTACTCAGGGTCCCGCAAGCCATCGTGGACATGATCGCTGG
TGCCCACTGGGGAGTCCTAGCGGGCATAGCGTATTTCTCCATGGTGGGCAACTGGGCGAAGGTCCTGGTG
GTGCTGCTGCTGTTTGCCGGCGTCGACGCGGGTACCTACACCACCGGGGGAAGTGCTGCTAGGGGCGCGG
CTACATTCGCCAGCATCTTCAATCCAGGCGCCCAGCAGAATGTCCAGCTGATCA

>1186_S83_L001_R1_001.fastq_179_1a_6
CCCCAACAACAGCGCTGGTAGTGGCTCAGCTACTCAGGGTCCCGCAAGCCATCGTGGACATGATCGCTGG
TGCCCACTGGGGAGTCCTAGCGGGCATGGCGTATTTCTCCATGGTGGGCAACTGGGCGAAGGTCCTGGTG
GTGCTGCTGCTGTTTGCCGGCGTCGACGCGGGTACCTACACCACCGGGGGAAGTGCTGCTAGGGGCGCGG
CTACATTCGCCAAGCTCTTCAGTCCGGGCGCCCAGCAGAATGTCCAGCTGATCA

>1186_S83_L001_R1_001.fastq_180_1a_6
CCCCAACAACAGCGCTGGTAGTGGCTCAGCTACTCAGGGTCCCGCAAGCCATCCTGGACATGATCGCTGG
TGCCCACTGGGGAGTCCTAGCGGGTATAGCGTATTTCTCCATGGTGGGCAACTGGGCGAAGGTCCTGGTG
GTGCTGCTGCTGTTTGCCGGCGTCGACGCGGGTACCTACACCACCGGGGGAAGTGCTGCTAGGGGCGCGG
CTACAATCGCCAGCATCTTCAATCCGGGCGCCCAGCAGAATGTCCAGCTGATCA

>1186_S83_L001_R1_001.fastq_181_1a_6
CCCCAACAACAGCGCTGGTAGTGGCTCAGCTACTCAGGGTCCCGCAAGCCATCTTGGACATGATCGCTGG
TGCCCACTGGGGAGTCCTAGCGGGCATAGCGTATTTCTCCATGGTGGGCAACTGGGCGAAGGTCCTGGTG
GTGCTGCTGCTGTTTGCCGGCGTCGACGCGGGTACCTACACCACCGGGGGAGGTGCTGCTAGGGGCGCGG
CTACATTCGCCAGCATCTTCAATCCGGGCGCCCAGCAGAATGTCCAGCTGATCA

>1186_S83_L001_R1_001.fastq_182_1a_6
CCCCAACAACAGCGCTGGTAGTGGCTCAGCTACCCAGGGTCCCGCAAGCCATCGTGGACATGATCGCTGG
TGCCCACTGGGGAGTCCTAGCGGGCATAGCGTATTTCTCCATGGTGGGCAACTGGGCGAAGGTCCTGGTG
GTGCTGCTGCTGTTTGCCGGCGTCGACGCGGGTACCTACACCACCGGGGGAAGTGCTGCTAGGGGCGCGG
CTACATTCGCCAAGCTCTTCAGTCCGGGCGCCCAGCAGAATGTCCAGCTGATCA

>1186_S83_L001_R1_001.fastq_183_1a_6
CCCCAACAACAGCGCTGGTAGTGGCTCAGCTACTCAGGGTCCCGCAAGCCATCGTGGACATGATCGCTGG
TGCCCACTGGGGAGTCCTAGCGGGCATAGCGTATTTCTCCATGGTGGGCAACTGGGCGAAGGTCCTGGTG
GTGCTGCTGCTGTTTGCCGGCGTCGACGCGGGTACCTACACCACCGGGGGAAGTGCTGCTAGGGGCGCGG
CTACATTCGCCAAGCTCCTCAGTCCGGGCGCCCAGCAGAATGTCCAGCTGATCA

>1186_S83_L001_R1_001.fastq_184_1a_6
CCCCAACAACAGCGCTGGTAGTGGCTCAGCTACTCAGGGTCCCGCAAGCCATCTTGGACATGATCGCTGG
TGCCCACTGGGGAGTCCTAGCGGGCATAGCGTATTTCTCCATGGTGGGCAACTGGGCGAAGGTCCTAGTG
GTGCTGCTGCTGTTTGCCGGCGTCGATGCGGGTACCTACACCACCGGGGGAAGTGCTGCTAGGGGCGCGG
CTACATTCGCCAACATCTTCAATCCGGGCGCCCAGCAGAATGTCCAGCTGATCA

>1186_S83_L001_R1_001.fastq_185_1a_6
CCCCAACAACAGCGCTGGTAGTGGCTCAGCTACTTAGGGTCCCGCAAGCCATCTTGGACATGATCGCTGG
TGCCCACTGGGGAGTCCTAGCGGGCATAGCGTATTTCTCCATGGTGGGCAACTGGGCGAAGGTCCTGGTG
GTGCTGCTGCTGTTTGCCGGCGTCGACGCGGGTACCTACACCACCGGGGGAAGTGCTGCTAGGGGCGCGG
CTACATTCGCCAGCATCTTCAATCCGGGCGCCCAGCAGAATGTCCAGCTGATCA

>1186_S83_L001_R1_001.fastq_186_1a_6
CCCCAACAACAGCGCTGGTAGTGGCTCAGCTACTCAGGGTCCCGCAAGCCATCGTGGACATGATCGCTGG
TGCCCACTGGGGAGTCCTAGCGGGCATAGCGTATTTCTCCATGGTGGGCAACTGGGCGAAGGTCCTGGTG
GTGCTGCTGCTGTTTGCCGGCGTCGACGCGGGTACCTACACCACCGGGGGAAGTGCTGCTAGGGGCGCGG
CTACATTCGCCAAGCTCTTCAGTCCGGGCGCCCAGCAAAATGTCCAGCTGATCA

>1186_S83_L001_R1_001.fastq_187_1a_6
CCCCAACAACAGCGCTGGTAGTGGCTCAGCTACTCAGGGTCCCGCAAGCCATCGTGGACATGATCGCTGG
TGCCCACTGGGGAGTCCTAGCGGGCATAGCGTATTTCTCCATGGTGGGCAACTGGGCGAAGGTCCTGGTG
GTGCTGCTGCTGTTTGCCGGCGTCGACGCGGGTACCTACACCACCGGGGGAAGTGCTGCTAGGGGCGCGG
CTACATTCGCCAAGCTCTTCAGCCCGGGCGCCCAGCAGAATGTCCAGCTGATCA

>1186_S83_L001_R1_001.fastq_188_1a_6
CCCCAACAACAGCGCTGGTAGTGGCTCAGCTACTCAGGGTCCCGCAAGCCATCGTGGACATGATCGCTGG
TGCCCACTGGGGAGTCCTAGCGGGCATAGCGTATTTCTCCATGGTGGGCAACTGGGCGAAGGTCCTGGTG
GTGCTGCTGCTGTTTGCCGGCGTCGACGCGGGTACCTATACCACCGGGGGAAGTGCTGCTAGGGGCGCGG
CTACATTCGCCAGCATCTTCAATCCGGGCGCCCAGCAGAATGTCCAGCTGATCA

>1186_S83_L001_R1_001.fastq_189_1a_6
CCCCAACGACAGCGCTGGTAGTGGCTCAGCTACTCAGGGTCCCGCAAGCCATCGTGGACATGATCGCTGG
TGCCCACTGGGGAGTCCTAGCGGGCATAGCGTATTTCTCCATGGTGGGCAACTGGGCGAAGGTCCTGGTG
GTGCTGCTGCTGTTTGCCGGCGTCGACGCGGGTACCTACACCACCGGGGGAAGTGCTGCTAGGGGCGCGG
CTACATTCGCCAAGCTCTTCAGTCCGGGCGCCCAGCAGAATGTCCAGCTGATCA

>1186_S83_L001_R1_001.fastq_190_1a_6
CCCCAACAACAGCGCTGGTAGTGGCTCAGCTACTCAGGGTCCCGCAAGCCATCGTGGACATGATCGCTGG
TGCCCACTGGGGAGTCCTAGCGGGCATAGCGTATTTCTCCATGGTGGGCAACTGGGCGAAGGTCCTGGTG
GTGCTGCTGCTGTTTGCCGGCGTCGACGCGGATACCTACACCACCGGGGGAAGTGCTGCTAGGGGCGCGG
CTACATTCGCCAAGCTCTTCAGTCCGGGCGCCCAGCAGAATGTCCAGCTGATCA

>1186_S83_L001_R1_001.fastq_191_1a_6
CCCCAACAACAGCGCTGGTAGTGGCTCAGCTACTCAGGGTCCCGCAAGCCATCGTGGACATGATCGCTGG
TGCCCACTGGGGAGTCCTAGCGGGCATAGCGTATTTCTCCATGGTGGGCAACTGGGCGAAGGTCCTGGTG
GTGCTGCTGCTGTTTGCCGGCGTCGACGCGGGTACCTACACCACCGGGGGAAGTGCTGCTAGGGGCGCGG
CTACATTCGCCAAGCTCTTCAGTCCGGGCGCCCAGCAGAATGTCCAGCTGATTA

>1186_S83_L001_R1_001.fastq_192_1a_6
CTCCAACAACAGCGCTGGTAGTGGCTCAGCTACTCAGGGTCCCGCAAGCCATCGTGGACATGATCGCTGG
TGCCCACTGGGGAGTCCTAGCGGGCATAGCGTATTTCTCCATGGTGGGCAACTGGGCGAAGGTCCTGGTG
GTGCTGCTGCTGTTTGCCGGCGTCGACGCGGGTACCTACACCACCGGGGGAAGTGCTGCTAGGGGCGCGG
CTACATTCGCCAGCATCTTCAGTCCGGGCGCCCAGCAGAATGTCCAGCTGATCA

>1186_S83_L001_R1_001.fastq_193_1a_6
CCCCAACAACAGCGCTGGTAGTGGCTCAGCTACTCAGGGTCCCGCAAGCCATCGTGGGCATGATCGCTGG
TGCCCACTGGGGAGTCCTAGCGGGCATAGCGTATTTCTCCATGGTGGGCAACTGGGCGAAGGTCCTGGTG
GTGCTGCTGCTGTTTGCCGGCGTCGACGCGGGTACCTACACCACCGGGGGAAGTGCTGCTAGGGGCGCGG
CTACACTCACCAAGCTCTTCAGTCCGGGCGCCCAGCAGAATGTCCAGCTGATCA

>1186_S83_L001_R1_001.fastq_194_1a_6
CCCCAACAACAGCGCTAGTAGTGGCTCAGCTACTCAGGGTCCCGCAAGCCATCTTGGACATGATCGCTGG
TGCCCACTGGGGAGTCCTAGCGGGCATAGCGTATTTCTCCATGGTGGGCAACTGGGCGAAGGTCCTGGTG
GTGCTGCTGCTGTTTGCCGGCGTCGACGCGGGTACCTACACCACCGGGGGAAGTGCTGCTAGGGGCGCGG
CTACATTCGCCAGCATCTTCAATCCGGGCGCCCAGCAGAATGTCCAGCTGATCA

>1186_S83_L001_R1_001.fastq_195_1a_6
CCCCAACAACAGCGCTGGTAGTGGCTCAGCTACTCAGGGTCCCGCAAGCCATCGTGGACATGATCGCTGG
TGCCCACTGGGGAGTCCTAGCGGGCATAGCGTATTTCTCCATGGTAGGCAACTGGGCGAAGGTCCTGGTG
GTGCTGCTGCTGTTTGCCGGCGTCGACGCGGGTACCTACACCACCGGGGGAAGTGCTGCTAGGGGCGCGG
CTACATTCGCCAAGCTCTTCAGTCCGGGCGCCCAGCAGAATGTCCAGCTGATCA

>1186_S83_L001_R1_001.fastq_196_1a_6
CCCCAACAACAGCGCTGGTAGTGGCTCAGCTACTCAGGGTCCCGCAAGCCATCTTGGACATGATCGCTGG
TGCCCACTGGGGAGTCCTAGCGGGCATAGCGTATTTCTCCATGGTGGGCAACTGGGCGAAGGTCCTGGTG
GTGCTGCTGCTGTTTGCCGGCGTTGACGCGGGTACCTACACCACCGGGGGAAGTGCTGCTAGGGGCGCGG
CTACATTCGCCAGCATCTTCAATCCGGGCGCCCAGCAGAATGTCCAGCTGATCA

>1186_S83_L001_R1_001.fastq_197_1a_6
CCCCAACAACAGCGCTGGTAGTGGCTCAGCTACTCAGGGTCCCGCAAGCCATCTTGGACATGATCGCTGG
TGCCCACTGGGGAGTCCTAGCGGGCATAGCGTATTTCTCCATGGTGGGCAACTGGGCGAAGGTCCTGGTG
GTGCTGCTGCTGTTTGCCGGCGTCGACGCGGGTACCTACACCACCGGGGGAAGTGCTGCTAGGGGCGCGG
CTGCACTCGCCAGCATCTTCAATCCGGGCGCCCAGCAGAATGTCCAGCTGATCA

>1186_S83_L001_R1_001.fastq_198_1a_6
CCCCAACAACAGCGCTGGTAGTGGCTCAGCTACTCAGGGTCCCGCAAGCCATCTTGGACATGATCGCTGG
TGCCCACTGGGGAGTCCTAGCGGGCATAGCGTATTTCTCCATGGTGGGCAACTGGGCGAAGGTCCTGGTG
GTCCTGCTGCTGTTTGCCGGCGTCGACGCGGGTACCTACACCACCGGGGGAAGTGCTGCTAGGGGCGCGG
CTACATTCGCCAACATCTTCAATCCGGGCGCCCAGCAGAATGTCCAGCTGATCA

>1186_S83_L001_R1_001.fastq_199_1a_6
CCCCAACAACAGCGCTGGTAGTGGCTCAGCTACTCAGGGTCCCGCAAGCCATCGTGGACATGATCGCTGG
CGCCCACTGGGGAGTCCTAGCGGGCATAGCGTATTTCTCCATGGTGGGCAACTGGGCGAAGGTCCTGGTG
GTGCTGCTGCTGTTTGCCGGCGTCGACGCGGGTACCTACACCACCGGGGGAAGTGCTGCTAGGGGCGCGG
CTACACTCACCAAGCTCTTCAGTCCGGGCGCCCAGCAGAATGTCCAGCTGATCA

>1186_S83_L001_R1_001.fastq_200_1a_6
CCCCAACAACAGCGCTGGTAGTGGCTCAGCTACTCAGGGTCCCGCAAGCCATCTTGGACATGATCGCTGG
TGCCCACTGGGGAGTCCTAGCGGGCATAGCGTATTTCTCCATGGTGGGCAACTGGGCGAAGGTCCTGGTG
GTGCTGCTGCTGTTTGCCGGCGTCGACGCGGGTACCTACACCACCGGGGGAAGTGCTGCTAGGGGCGCGG
CTACATTCGCCAAGCTCTTCAGTCCGGGCGCCCAGCAGAGTGTCCAGCTGATCA

>1186_S83_L001_R1_001.fastq_201_1a_5
CCCCAACAACAGCGCTGGTAGTGGCTCAGCTACTCAGGGTCCCGCAAGCCATCTTGGACATGATCGCTGG
TGCCCACTGGGGAGTCCTAGCGGGCATAGCGTACTTCTCCATGGTGGGCAACTGGGCGAAGGTCCTGGTG
GTGCTGCTGCTGTTTGCCGGCGTCGACGCGGGTACCTACACCACCGGGGGAAGTGCTGCTAGGGGCGCGG
CTACATTCGCCAGCATCTTCAATCCGGGCGCCCAGCAGAATGTCCAGCTGATCA

>1186_S83_L001_R1_001.fastq_202_1a_5
CCCCAACAACAGCGCTGGTAGTGGCTCAGCTACTCAGGGTCCCGCAAGCCATCGTGGACATGATCGCTGG
TGCCCACTGGGGAGTCCTAGCGGGCATAGCGTATTTCTCCATGGTGGGCAACTGGGCGAAGGTCCTGGTG
GTGCTGCTGCTGTTTGCCGGCGTCGACGCGGGTACCTACACCACCGGGGGAAGTGCTGCTAGGGGCGCGG
CTACACTCACCAAGCTCTTTAGTCCGGGCGCCCAGCAGAATGTCCAGCTGATCA

>1186_S83_L001_R1_001.fastq_203_1a_5
CCCCAACAACAGCGCTGGTAGTGGCTCAGCTACTCAGGGTCCCGCAAGCCATCGTGGACATGATCGCTGG
TGCCCACTGGGGAGTCCTAGCGGGCATAGCGTATTTCTCCATGGTGGGCAATTGGGCGAAGGTCCTGGTG
GTGCTGCTGCTGTTTGCCGGCGTCGACGCGGGTACCTACACCACCGGGGGAAGTGCTGCTAGGGGCGCGG
CTACACTCACCAAGCTCTTCAGTCCGGGCGCCCAGCAGAATGTCCAGCTGATCA

>1186_S83_L001_R1_001.fastq_204_1a_5
CCCCAACAACAGCGCTGGTAGTGGCTCAGCTACTCAGGGTCCCGCAAGCCATCGTGGACATGATCGCTGG
TGCCCACTGGGGAGTCCTAGCGGGCATAGCGTATTTCTCCATGGTGGGCGACTGGGCGAAGGTCCTGGTG
GTGCTGCTGCTGTTTGCCGGCGTCGACGCGGGTACCTACACCACCGGGGGAAGTGCTGCTAGGGGCGCGG
CTACATTCGCCAAGCTCTTCAGTCCGGGCGCCCAGCAGAATGTCCAGCTGATCA

>1186_S83_L001_R1_001.fastq_205_1a_5
CCCCAACAACAGCGCTGGTAGTGGCTCAGCTACTCAGGGTCCCGCAAGCCATCGTGGACATGATCGCTGG
TGCCCACTGGGGAGTCCTAGCGGGCATAGCGTATTTCTCCATGGTGGGCAACTGGGCGAAGGTCCTGGTG
GTGCTGCTGCTGTTTGCCGGCGTCGACGCGGGTACCTACACCACCGGGGGAAGTGCTGCTAGGGGCGCGG
CTACATTCGCCAAGCTCTTCAGTCCGGGCGCTCAGCAGAATGTCCAGCTGATCA

>1186_S83_L001_R1_001.fastq_206_1a_5
CCCCAACAACAGCGCTGGTAGTGGCTCAGCTACTCAGGGTCCCGCAAGCCATCGTGGACATGATCGCTGG
TGCCCACTGGGGAGTCCTAGCGGGCATAGCGTATTTCTCCATGGTGGGCAACTGGGCGAAGGTCCTGGTG
GTGCTGCTGCTGTTTGCCGGCGTCGACGCGGGTACCTACACCACCGGGGGAAGTGCTGCTAGGGGCGCGG
CTACATTCGCCAAGCTCTTTAGTCCGGGCGCCCAGCAGAATGTCCAGCTGATCA

>1186_S83_L001_R1_001.fastq_207_1a_5
CCCCAACAACAGCGCTGGTAGTGGCTCAGCTACTCAGGGTCCCGCAAGCCATCTTGGACATGATTGCTGG
TGCCCACTGGGGAGTCCTAGCGGGCATAGCGTATTTCTCCATGGTGGGCAACTGGGCGAAGGTCCTGGTG
GTGCTGCTGCTGTTTGCCGGCGTCGACGCGGGTACCTACACCACCGGGGGAAGTGCTGCTAGGGGCGCGG
CTACATTCGCCAGCATCTTCAATCCGGGCGCCCAGCAGAATGTCCAGCTGATCA

>1186_S83_L001_R1_001.fastq_208_1a_5
CCCCAACAACAGCGCTGGTAGTGGCTCAGCTACTCAGGGTCCCGCAAGCCATCGTGGACATGATCGCTGG
TGCCCACTGGGGAGTCCTAGCAGGCATAGCGTATTTCTCCATGGTGGGCAACTGGGCGAAGGTCCTGGTG
GTGCTGCTGCTGTTTGCCGGCGTCGACGCGGGTACCTACACCACCGGGGGAAGTGCTGCTAGGGGCGCGG
CTACATTCGCCAAGCTCTTCAGTCCGGGCGCCCAGCAGAATGTCCAGCTGATCA

>1186_S83_L001_R1_001.fastq_209_1a_5
CCCCAACAACAGCGCTGGTAGTGGCTCAGCTACTCAGGGTCCCGCAAGCCATCGTGGACATGATCGCTGG
TGCCCACTGGGGAGTCCTAGCGGGCATAGCGTATTTCTCCATGGTGGGCAACTGGGCGAAGGTCCTGGTG
GTGCTGCTGCTGTTTGCCGGCGCCGACGCGGGTACCTACACCACCGGGGGAAGTGCTGCTAGGGGCGCGG
CCACACTCACCAAGCTCTTCAGTCCGGGCGCCCAGCAGAATGTCCAGCTGATCA

>1186_S83_L001_R1_001.fastq_210_1a_5
CCCCAACAACAGCGCTGGTAGTGGCTCAGCTACTCAGGGTCCCGCAAGCCATCTTGGACATGATCGCTGG
TGCCCACTGGGGAGTCCTAGCGGGCATAGCGTATTTCTCCATGGTGGGCAACTGGGCGAAGGTCCTGGTG
GTGCTGCTGCTGTTTGCCGGCGTCGACGCGGGTGCCTACACCACCGGGGGAAGTGCTGCTAGGGGCGCGG
CTACATTCGCCAGCATCTTCAATCCGGGCGCCCAGCAGAATGTCCAGCTGATCA

>1186_S83_L001_R1_001.fastq_211_1a_5
CCCCAACAACAGCGCTGGTAGTGGCTCAGCTACTCAGGGTCCCGCAAGCCATCTTGGACATGATCGCTGG
TGCCCACTGGGGAGTCCTAGCGGGCATAGCGTATTTCTCCATGGTGGGCAACTGGGCGAAGGTCCTGGTG
GTGCTGCTGCTGTTTGCCAGCGTCGACGCGGGTACCTACACCACCGGGGGAAGTGCTGCTAGGGGCGCGG
CTACATTCGCCAAGCTCTTCAGTCCGGGCGCCCAGCAGAATGTCCAGCTGATCA

>1186_S83_L001_R1_001.fastq_212_1a_5
CCCCAACAACAGCGCTGGTAGTGGCTCAGCTACTCAGGGTCCCGCAAGCCATCTTGGACATGATCGCTGG
TGCCCACTGGGGAGTCCTAGCGGGCATAGCGTATTTCTCCATGGTGGGCAACTGGGCGAGGGTCCTGGTG
GTGCTGCTGCTGTTTGCCGGCGTCGACGCGGGTACCTACACCACCGGGGGAAGTGCTGCTAGGGGCGCGG
CTACATTCGCCAAGCTCTTCAGTCCGGGCGCCCAGCAGAATGTCCAGCTGATCA

>1186_S83_L001_R1_001.fastq_213_1a_5
CCCCAACAGCAGCGCTGGTAGTGGCTCAGCTACTCAGGGTCCCGCAAGCCATCGTGGACATGATCGCTGG
TGCCCACTGGGGAGTCCTAGCGGGCATAGCGTATTTCTCCATGGTGGGCAACTGGGCGAAGGTCCTGGTG
GTGCTGCTGCTGTTTGCCGGCGTCGACGCGGGTACCTACACCACCGGGGGAAGTGCTGCTAGGGGCGCGG
CTACATTCGCCAAGCTCTTCAGTCCGGGCGCCCAGCAGAATGTCCAGCTGATCA

>1186_S83_L001_R1_001.fastq_214_1a_5
CCCCAACAACAGCGCTGGTAGTGGCTCAGCTACTCAGGGTCCCGCAAGCCATCGTGGACATGATCGCTGG
TGCCCACTGGGGAGTCCTAGCGGGCATAGCGTATTTCTCCATGGTGGGCAACTGGGCGAAGGTCCTAGTG
GTGCTGCTGCTGTTTGCCGGCGTCGACGCGGGTACCTACACCACCGGGGGAAGTGCTGCTAGGGGCGCGG
CTACACTCACCAAGCTCTTCAGTCCGGGCGCCCAGCAGAATGTCCAGCTGATCA

>1186_S83_L001_R1_001.fastq_215_1a_5
CCCCAACAACAGCGCTGGTAGTGGCTCAGCTACTCAGGGTCCCGCAAGCCATCGTGGACATGATCGCTGG
TGCCCACTGGGGAGTCCTAGCGGGCATAGCGTATTTCTCCATGGTGGGCAACTGGGCGAAGGTCCTGGTG
GTGCTGCTGCTGTTTGCCGGCGTCGACGCGGGTACCTACACCACCGGGGGGAGTGCTGCTAGGGGCGCGG
CTACATTCGCCAGCATCTTCAATCCGGGCGCCCAGCAGAATGTCCAGCTGATCA

>1186_S83_L001_R1_001.fastq_216_1a_5
CCCCAACAACAGCGCTGGTAGTGGCTCAGCTACTCAGGGTCCCGCAAGCCATCGTGGACATGATCGCTGG
TGCCCACTGGGGAGTCCTAGCGGGCATAGCGTATTTCTCCATGGTGGGCAACTGGGCGAAGGTCCTGGTG
GTGCTGCTGCTGTCTGCCGGCGTCGACGCGGGTACCTACACCACCGGGGGAAGTGCTGCTAGGGGCGCGG
CTACACTCACCAAGCTCTTCAGTCCGGGCGCCCAGCAGAATGTCCAGCTGATCA

>1186_S83_L001_R1_001.fastq_217_1a_5
CCCCAACAACAGCGCTGGTAGTGGCCCAGCTACTCAGGGTCCCGCAAGCCATCTTGGACATGATCGCTGG
TGCCCACTGGGGAGTCCTAGCGGGCATAGCGTATTTCTCCATGGTGGGCAACTGGGCGAAGGTCCTGGTG
GTGCTGCTGCTGTTTGCCGGCGTCGACGCGGGTACCTACACCACCGGGGGAAGTGCTGCTAGGGGCGCGG
CTACATTCGCCAGCATCTTCAATCCGGGCGCCCAGCAGAATGTCCAGCTGATCA

>1186_S83_L001_R1_001.fastq_218_1a_5
CCCCAACAACAGCGCTGGTAGTGGCTCAGCTACTCAGGGTCCCGCAAGCCATCGTGGACATGATCGCTGG
TGCCCACTGGGGAGTCCTGGCGGGCATAGCGTATTTCTCCATGGTGGGCAACTGGGCGAAGGTCCTGGTG
GTGCTGCTGCTGTTTGCCGGCGTCGACGCGGGTACCTACACCACCGGGGGAAGTGCTGCTAGGGGCGCGG
CTACACTCACCAAGCTCTTCAGTCCGGGCGCCCAGCAGAATGTCCAGCTGATCA

>1186_S83_L001_R1_001.fastq_219_1a_5
CCCCGACAACAGCGCTGGTAGTGGCTCAGCTACTCAGGGTCCCGCAAGCCATCTTGGACATGATCGCTGG
TGCCCACTGGGGAGTCCTAGCGGGCATAGCGTATTTCTCCATGGTGGGCAACTGGGCGAAGGTCCTGGTG
GTGCTGCTGCTGTTTGCCGGCGTCGACGCGGGTACCTACACCACCGGGGGAAGTGCCGCTAGGGGCGCGG
CTACATTCGCCAGCATCTTCAATCCGGGCGCCCAGCAGAATGTCCAGCTGATCA

>1186_S83_L001_R1_001.fastq_220_1a_5
CCCCAACAACAGCGCTGGTAGTGGCTCAGCTACTCAGGGTCCCGCAAGCCATCGTGGACATGATCGCTGG
TGCCCACTGGGGAGTCCTAGCGGGCATAGCGTATTTCTCCATGGTGGGCAACTGGGCGAAGGTCCTGGTG
GTGCTGCTGCTGTTTGCCGGCGTCGACGCGGGTACTTACACCACCGGGGGAAGTGCTGCTAGGGGCGCGG
CTACATTCGCCAAGCTCTTCAGTCCGGGCGCCCAGCAGAATGTCCAGCTGATCA

>1186_S83_L001_R1_001.fastq_221_1a_5
CCCCAACAACAGCGCTGGTAGTGGCTCAGCTACTCAGGGTCCCGCAAGCCATCGTGGACATGATCGCTGG
TGCCCACTGGGGAGTCCTAGCGGGCATAGCGTATTTCTCCATGGTGGGCAACTGGGCGAAGGTCCTGGTG
GTGCTGCTGCTGTTTGCCGGCGTCGACGCGGGTACCTACACCACCGGGGGAAGTGCTGCTAGGGGCGCGG
CTACATTCGCCAAGCTCTTCAGTCCAGGCGCCCAGCAGAATGTCCAGCTGATCA

>1186_S83_L001_R1_001.fastq_222_1a_5
CCCCAACAACAGCGCTAGTAGTGGCTCAGCTACTCAGGGTCCCGCAAGCCATCGTGGACATGATCGCTGG
TGCCCACTGGGGAGTCCTAGCGGGCATAGCGTATTTCTCCATGGTGGGCAACTGGGCGAAGGTCCTGGTG
GTGCTGCTGCTGTTTGCCGGCGTCGACGCGGGTACCTACACCACCGGGGGAAGTGCTGCTAGGGGCGCGG
CTACACTCACCAAGCTCTTCAGTCCGGGCGCCCAGCAGAATGTCCAGCTGATCA

>1186_S83_L001_R1_001.fastq_223_1a_5
CCCCAACAACAGCGCTGGTAGTGGCTCAGCTACTCAGGGTCCCGCAAGCCATCTTGGACATGATCGCTGG
TGCCCACTGGGGAGTCCTAGCGGGCATAGCGTATTTCTCCATGGTGGGCAACTGGGCGAAGGTCCTGGTG
GTGCTGCTGCTGTTTGCCGGCGTCGATGCGGGTACCTACACCACCGGGGGAAGTGCTGCTAGGGGCGCGG
CTACATTCGCCAAGCTCTTCAGTCCGGGCGCCCAGCAGAATGTCCAGCTGATCA

>1186_S83_L001_R1_001.fastq_224_1a_5
CCCCAACAACAGCGCTGGTAGTGGCTCAGCTACTCAGGGTCCCGCAAGCCATCGTGGACATGATCGCTGG
TGCCCACTGGGGAGTCCTAGCGGGCATAGCGTATTTCTCCATGGTGGGCAACTGGGCGAAGGTCCTGGTG
GTGTTGCTGCTGTTTGCCGGCGTCGACGCGGGTACCTACACCACCGGGGGAAGTGCTGCTAGGGGCGCGG
CTACACTCACCAAGCTCTTCAGTCCGGGCGCCCAGCAGAATGTCCAGCTGATCA

>1186_S83_L001_R1_001.fastq_225_1a_5
CCCCAACAACAGCGCTGGTAGTGGCTCAGCTACTCAGGGTCCCGCAAGCCATCGTGGACATGATCGCTGG
TGCCCACTGGGGAGTCCTAGCGGGCATAGCGTATTTTTCCATGGTGGGCAACTGGGCGAAGGTCCTGGTG
GTGCTGCTGCTGTTTGCCGGCGTCGACGCGGGTACCTACACCACCGGGGGAAGTGCTGCTAGGGGCGCGG
CTACATTCGCCAGCATCTTCAATCCGGGCGCCCAGCAGAATGTCCAGCTGATCA

>1186_S83_L001_R1_001.fastq_226_1a_5
CCCCGACAACAGCGCTGGTAGTGGCTCAGCTACTCAGGGTCCCGCAAGCCATCTTGGACATGATCGCTGG
TGCCCACTGGGGAGTCCTAGCGGGCATAGCGTATTTCTCCATGGTGGGCAACTGGGCGAAGGTCCTGGTG
GTGCTGCTGCTGTTTGCCGGCGTCGACGCGGGTACCTACACCACCGGGGGAAGTGCTGCTAGGGGCGCGG
CTACATTTGCCAACATCTTCAATCCGGGCGCCCAGCAGAATGTCCAGCTGATCA

>1186_S83_L001_R1_001.fastq_227_1a_5
CCCCAACAACAGCGCTGGTAGTGGCTCAGCTACTCAGGGTCCCGCAAGCCATCGTGGACATAATCGCTGG
TGCCCACTGGGGAGTCCTAGCGGGCATAGCGTATTTCTCCATGGTGGGCAACTGGGCGAAGGTCCTGGTG
GTGCTGCTGCTGTTTGCCGGCGTCGACGCGGGTACCTACACCACCGGGGGAAGTGCTGCTAGGGGCGCGG
CTACATTCGCCAAGCTCTTCAGTCCGGGCGCCCAGCAGAATGTCCAGCTGATCA

>1186_S83_L001_R1_001.fastq_228_1a_5
CCCCAACAACAGCGCTGGTAGTGGCTCAGCTACTCAGGGTCCCGCAAGCCATCGTGGACATGATCGCTGG
TGCCCACTGGGGAGTCCTAGCGGGCATAGCGTATTTCTCCATGGTGGGTAACTGGGCGAAGGTCCTGGTG
GTGCTGCTGCTGTTTGCCGGCGTCGACGCGGGTACCTACACCACCGGGGGAAGTGCTGCTAGGGGCGCGG
CTACATTCGCCAAGCTCTTCAGTCCGGGCGCCCAGCAGAATGTCCAGCTGATCA

>1186_S83_L001_R1_001.fastq_229_1a_5
CCCCAACAACAGCGCTGGTAGTGGCTCAGCTACTCAGGGTCCCGCAAGCCATCGTGGACATGATCGCTGG
TGCCCACTGGGGAGTCCTAGCGGGCATAGCGTATTTCTCCATGGTGGGCAACTGGGCGAAGGTCCTGGTG
GTGCTGCTGCTGTTTGCCGGCGTCGACGCGGGTACCTACACCACCGGGGGAAGTGCTGCCAGGGGCGCGG
CTACATTCGCCAGCATCTTCAATCCGGGCGCCCAGCAGAATGTCCAGCTGATCA

>1186_S83_L001_R1_001.fastq_230_1a_5
CCCCAACAACAGCGCTGGTAGTGGCTCAGCCACTCAGGGTCCCGCAAGCCATCGTGGACATGATCGCTGG
TGCCCACTGGGGAGTCCTAGCGGGCATAGCGTATTTCTCCATGGTGGGCAACTGGGCGAAGGTCCTGGTG
GTGCTGCTGCTGTTTGCCGGCGTCGACGCGGGTACCTACACCACCGGGGGAAGTGCTGCTAGGGGCGCGG
CTACATTCGCCAAGCTCTTCAGTCCGGGCGCCCAGCAGAATGTCCAGCTGATCA

>1186_S83_L001_R1_001.fastq_231_1a_5
CCCCAACAACAGCGCTGGTAGTGGCTCAGCTACTCAGGGTCCCGCAAGCCATCGTGGACATGATCGCTGG
TGCCCACTGGGGAGTCCTAGCGGGCATAGCGTATTTCTCCATGGTGGGCAACTGGGCGAAGGTCCTGGTG
GTGCTGCTGCTGTTTGCCGGCGTCGACGCGGGTACCTACACCACCGGGGGAAGTGCTGCTAGGGGCGCGG
CTACATTCGCCAGCGTCTTCAATCCGGGCGCCCAGCAGAATGTCCAGCTGATCA

>1186_S83_L001_R1_001.fastq_232_1a_5
CCCCGACAACAGCGCTGGTAGTGGCTCAGCTACTCAGGGTCCCGCAGGCCATCTTGGACATGATCGCTGG
TGCCCACTGGGGAGTCCTAGCGGGCATAGCGTATTTCTCCATGGTGGGCAACTGGGCGAAGGTCCTGGTG
GTGCTGCTGCTGTTTGCCGGCGTCGACGCGGGTACCTACACCACCGGGGGAAGTGCTGCTAGGGGCGCGG
CTGCACTCGCCGGCATCTTCAATCCGGGCGCCCAGCAGAATGTCCAGCTGATCA

>1186_S83_L001_R1_001.fastq_233_1a_5
CCCCAACAACAGCGCTGGTAGTGGCTCAGCTACTCAGGGTCCCGCAAGCCATCTTGGACATGATCGCTGG
TGCCCACTGGGGAGTCCTAGCGGGCATAGCGTATTTCTCCATGGTGGGCAACTGGGCGAAGGTCCTGGTG
GTGCTGCTGCTGTTTGCCGGCGTCGACGCGGGCACCTACACCACCGGGGGAAGTGCTGCTAGGGGCGCGG
CTACATTCGCCAAGCTCTTCAGTCCGGGCGCCCAGCAGAATGTCCAGCTGATCA

>1186_S83_L001_R1_001.fastq_234_1a_5
CCCCAACAACAGCGCTGGTAGTGGCTCAGCTACTCAGGGTCCCGCAAGCCATCGTGGACATGATCGCTGG
TGCCCACTGGGGAGTCCTAGCGGGCATAGCGTATTTCTCCATGGTGGGCAACTGGGCGAAGGTCCTGGTG
GTGCTGCTGCTGTTTGCCGGCGTCGACGCGGGTACCTACACCACCGGGGGAAGTGCTGCCAGGGGCGCGG
CTACACTCACCAAGCTCTTCAGTCCGGGCGCCCAGCAGAATGTCCAGCTGATCA

>1186_S83_L001_R1_001.fastq_235_1a_5
CCCCAACAACAGCGCTGGTAGTGGCTCAGCTACTCAGGGTCCCGCAAGCCATCGTGGACATGATCGCTGG
TGCCCACTGGGGAGTCCTAGCGGGCATAGCGTATTTCTCCATGGTGGGCAACTGGGCGAAGGTCCTGGTG
GTGCTGCTGCTGTTTGCCGGCGTCGACGCGGGTACCTACACCACCGGGGGAAGTGCTGCTAGGGGCGCGG
CTACATTCGCCAAGCTCTTCAGTCCGGGCGCCCGGCAGAATGTCCAGCTGATCA

>1186_S83_L001_R1_001.fastq_236_1a_5
CCCCAACAACAGCGCTGGTAGTGGCTCAACTACTCAGGGTCCCGCAAGCCATCGTGGACATGATCGCTGG
TGCCCACTGGGGAGTCCTAGCGGGCATAGCGTATTTTTCCATGGTGGGCAACTGGGCGAAGGTCCTGGTG
GTGCTGCTGCTGTTTGCCGGCGTCGACGCGGGTACCTACACCACCGGGGGAAGCGCTGCTAGGGGCGCGG
CTACATTCGCCAAGCTCTTCAGTCCGGGCGCCCAGCAGAATGTCCAGCTGATCA

>1186_S83_L001_R1_001.fastq_237_1a_5
CCCCAACAACAGCGCTGGTAGTGGCTCAGCTACTCAGGGTCCCGCAAGCCATCGTGGACATGATCGCTGG
TGCCCACTGGGGAGTCCTAGCGGGCATAGCGTATTTTTCCATGGTGGGCAACTGGGCGAAGGTCCTGGTG
GTGCTGCTGCTGTTTGCCGGCGTCGACGCGGGTACCTACACCACCGGGGGAAGTGCTGCTAGGGGCGCGG
CTACACTCGCCAAGCTCTTCAGTCCGGGCGCCCAGCAGAATGTCCAGCTGATCA

>1186_S83_L001_R1_001.fastq_238_1a_5
CCCCAACAACAGCGCTGGTAGTGGCTCAGCTACTCAGGGTCCCGCAAGCCATCGTGGACATGATCGCTGG
TGCCCACTGGGGAGTCCTAGCGGGCATAGCGTATTTCTCCATGGTGGGCAACTGGGCGAAGGTCCTGGTG
GTGCTGCTGCTGTTTGCCGGCGCCGACGCGGGTACCTACACCACCGGGGGAAGTGCTGCTAGGGGCGCGG
CTACATTCGCCAAGCTCTTCAGTCCGGGCGCCCAGCAGAATGTCCAGCTGATCA

>1186_S83_L001_R1_001.fastq_239_1a_5
CCCCAACAACAGCGCTGGTAGTGGCTCAGCTACTCAGGGTCCCGCAAGCCATCGCGGACATGATCGCTGG
TGCCCACTGGGGAGTCCTAGCGGGCATAGCGTATTTCTCCATGGTGGGCAACTGGGCGAAGGTCCTGGTG
GTGCTGCTGCTGTTTGCCGGCGTCGACGCGGGTACCTACACCACCGGGGGAAGTGCTGCTAGGGGCGCGG
CTACACTCGCCAAGCTCTTCAGTCCGGGCGCCCAGCAGAATGTCCAGCTGATCA

>1186_S83_L001_R1_001.fastq_240_1a_5
CCCCAACAACAGCGCTGGTAGTGGCTCAGCTACTCAGGGTCCCGCAAGCCATCGTGGACATGATCGCTGG
TGCCCACTGGGGAGTCCTAGCGGGCATAGCGTATTTCTCCATGGTGGGCAACTGGGCGAAGGTCCTGGTG
GTGCTGCTGCTGTTTGCCGGCGTCGACGCGGGTACCTACACCACCGGGGGAAGTGCTGCTAGGGGCGCGG
CTACACTCGCCAAGCTCTTCAGTCTGGGCGCCCAGCAGAATGTCCAGCTGATCA

>1186_S83_L001_R1_001.fastq_241_1a_5
CCCCAACAACAGCGCTGGTAGTGGCTCAGCTACTCAGGGTCCCGCAAGCCATCTTGGACATGATCGCTGG
TGCCCACTGGGGAGTCCTAGCGGGCATAGCGTATTTCTCCATGGTGGGCAACTGGGCGAAGGTCCTGGTG
GTGCTGCTGCTGTTTGCCGGCGTCGACGCGGGTACCTACACCACCGGGGGAAGTGCTGCTAGGGGCGCGG
CTACATTCGCCAGCATCTTCAATCCGGGCGCCCGGCAGAATGTCCAGCTGATCA

>1186_S83_L001_R1_001.fastq_242_1a_5
CCCCAACAACAGCGCTGGTAGTGGCTCAGCTACTCAGGGTCCCGCAAGCCATCGTGGACATGATCGCTGG
TGCTCACTGGGGAGTCCTAGCGGGCATAGCGTATTTCTCCATGGTGGGCAACTGGGCGAAGGTCCTGGTG
GTGCTGCTGCTGTTTGCCGGCGTCGACGCGGGTACCTACACCACCGGGGGAAGTGCTGCTAGGGGCGCGG
CTACATTCGCCAAGCTCTTTAGTCCGGGCGCCCAGCAGAATGTCCAGCTGATCA

>1186_S83_L001_R1_001.fastq_243_1a_5
CCCCAACAACAGCACTGGTAGTGGCTCAGCTACTCAGGGTCCCGCAAGCCATCGTGGACATGATCGCTGG
TGCCCACTGGGGAGTCCTAGCGGGCATAGCGTATTTCTCCATGGTGGGCAACTGGGCGAAGGTCCTGGTG
GTGCTGCTGCTGTTTGCCGGCGTCGACGCGGGTACCTACACCACCGGGGGAAGTGCTGCTAGGGGCGCGG
CTACACTCGCCAAGCTCTTCAGTCCGGGCGCCCAGCAGAATGTCCAGCTGATCA

>1186_S83_L001_R1_001.fastq_244_1a_5
CCCCAACAACAGCGCTGGTAATGGCTCAGCTACTCAGGGTCCCGCAAGCCATCGTGGACATGATCGCTGG
TGCCCACTGGGGAGTCCTAGCGGGCATAGCGTATTTCTCCATGGTGGGCAACTGGGCGAAGGTCCTGGTG
GTGCTGCTGCTGTTTGCCGGCGTCGACGCGGGTACCTACACCACCGGGGGAAGTGCTGCTAGGGGCGCGG
CTACATTCGCCAAGCTCTTCAGTCCGGGCGCCCAGCAGAATGTCCAGCTGATCA

>1186_S83_L001_R1_001.fastq_245_1a_5
CCCCAACAACAGCGCTGGTAGTGGCTCAGCTACTCAGGGTCCCGCAAGCCATCGTGGACATGATCGCTGG
TGCCCACTGGGGAGTCCTAGCGGGCATAGCGTATTTCTCCATGGTGGGCAACTGGGCGAAGGTCCTGGTG
GTGCTGCTGCTGTTTGCCGGCGTCGACGCGGGTACCTACACCACCGGGGGAGGTGCTGCTAGGGGCGCGG
CTACATTCGCCAAGCTCTTCAGTCCGGGCGCCCAGCAGAATGTCCAGCTGATCA

>1186_S83_L001_R1_001.fastq_246_1a_5
CCCCAACAACAGCGCTGGTAGTGGCTCAGCTACTCAGGGCCCCGCAAGCCATCTTGGACATGATCGCTGG
TGCCCACTGGGGAGTCCTAGCGGGCATAGCGTATTTCTCCATGGTGGGCAACTGGGCGAAGGTCCTGGTG
GTGCTGCTGCTGTTTGCCGGCGTCGACGCGGGTACCTACACCACCGGGGGAAGTGCTGCTAGGGGCGCGG
CTACATTCGCCAGCATCTTCAATCCGGGCGCCCAGCAGAATGTCCAGCTGATCA

>1186_S83_L001_R1_001.fastq_247_1a_5
CCCCAACAACAGCGCTGGTAGTGGCTCAGCTACTCAGGGTCCCGCAAGCCATCGTGGACATGATCGCTGG
TGCCCACTGGGGAGTCCTAGCGGGCATAGCGTATTTCTCCGTGGTGGGCAACTGGGCGAAGGTCCTGGTG
GTGCTGCTGCTGTTTGCCGGCGTCGACGCGGGTACCTACACCACCGGGGGAAGTGCTGCTAGGGGCGCGG
CTACATTCGCCAAGCTCTTCAGTCCGGGCGCCCAGCAGAATGTCCAGCTGATCA

>1186_S83_L001_R1_001.fastq_248_1a_5
CCCCAACAACAGCGCTGGTAGTAGCTCAGCTACTCAGGGTCCCGCAAGCCATCTTGGACATGATCGCTGG
TGCCCACTGGGGAGTCCTAGCGGGCATAGCGTATTTCTCCATGGTGGGCAACTGGGCGAAGGTCCTGGTG
GTGCTGCTGCTGTTTGCCGGCGTCGACGCGGGTACCTACACCACCGGGGGAAGTGCTGCTAGGGGCGCGG
CTACATTCGCCAGCATCTTCAATCCGGGCGCCCAGCAGAATGTCCAGCTGATCA

>1186_S83_L001_R1_001.fastq_249_1a_5
CCCCAACAACAGCGCTGGTAGTGGCTCAGCTACTCAGGGTCCCGCAAGCCATCGTGGACATGATCGCTGG
TGCCCACTGGGGAGTCCTAGCGGGCATAGCGTATTTCTCCATGGTGGGCAACTGGGCGAAGGTCCTGGTG
GTGCTGCTGCTGTTTGCCGGCGTCGACGCGGGTACCTACACCACCGGGGGAAGTGCTGCTAGGGGCGCGG
CTACATTCGCCAAGCTCTTCAGTCCGGACGCCCAGCAGAATGTCCAGCTGATCA

>1186_S83_L001_R1_001.fastq_250_1a_5
CCCCAACAACAGCGCTGGTAGTGGCTCAGCTACTCAGGGTCCCGCAAGCCATCTTGGACATGATCGCTGG
TGCCCACTGGGGAGTCCTAGCGGGCATAGCGTATTTCTCCATGGTGGGCAACTGGGCGAAGGTCCTGGTG
GTGCTGCTGCTGTTTGCCGGCGTCGACGCGGGTACCTACACCACCGGGGGAAGTGCTGCTAGGGGCGCGG
CTACATTCGCCAGCATTTTCAATCCGGGCGCCCAGCAGAATGTCCAGCTGATCA

>1186_S83_L001_R1_001.fastq_251_1a_5
CCCCAACAACAGCGCTGGTAGTGGCTCAGCTACTCAGGGTCCCGCAAGCCATCTTGGACATGATCGCTGG
TGCCCACTGGGGAGTCCTAGCGGGCATAGCGTATTTCTCCATGGTGGGCAACTGGGCGAAGGTCCTGGTG
GTGCTGCTGCTGTTTGCCGGCGTCGACGCGGGTACCTACACCACCGGGGGAAGTGCTGCTAGGGGCGCGG
CTACATTTGCCAGCATCTTCAGTCCGGGCGCCCAGCAGAATGTCCAGCTGATCA

>1186_S83_L001_R1_001.fastq_252_1a_5
CCCCAACAACAGCGCTGGTAGTGGCTCAGCTACTCAGGGTCCCGCAAGCCATCGTGGACATGATCGCTGG
TGCCCACTGGGGGGTCCTAGCGGGCATAGCGTATTTCTCCATGGTGGGCAACTGGGCGAAGGTCCTGGTG
GTGCTGCTGCTGTTTGCCGGCGTCGACGCGGGTACCTACACCACCGGGGGAAGTGCTGCTAGGGGCGCGG
CTACACTCACCAAGCTCTTCAGTCCGGGCGCCCAGCAGAATGTCCAGCTGATCA

>1186_S83_L001_R1_001.fastq_253_1a_5
CCCCAACAACAGCGCTGGTAGTGGCTCAACTACTCAGGGTCCCGCAAGCCATCTTGGACATGATCGCTGG
TGCCCACTGGGGAGTCCTAGCGGGCATAGCGTATTTCTCCATGGTGGGCAACTGGGCGAAGGTCCTGGTG
GTGCTGCTGCTGTTTGCCGGCGTCGACGCGGGTACCTACACCACCGGGGGAAGTGCTGCTAGGGGCGCGG
CTACATTCGCCAGCATCTTCAATCCGGGCGCCCAGCAGAATGTCCAGCTGATCA

>1186_S83_L001_R1_001.fastq_254_1a_5
CCCCAACAACAGCGCTGGTAGTGGCTCAGCTACTCAGGGTCCCGCAAGCCATCGTGGACATGATCGCTGG
TGCCCACTGGGGAGTCCTAGCGGGCATAGCGTATTTCTCCATGGTGGGCAACTGGGCGAAGGTCCTGGTG
GTGCTGCTGCTGTTTGCCGGCGTCGACGCGGGTACCTACACCACCGGGGGAAGCGCTGCTAGGGGCGCGG
CTACACTCACCAAGCTCTTCAGTCCGGGCGCCCAGCAGAATGTCCAGCTGATCA

>1186_S83_L001_R1_001.fastq_255_1a_5
CCCCAACAACAGCGCTGGTAGTGGCTCAGCTACTCAGGGTCCCGCAAGCCATCGTGGACATGATCGCTGG
TGCCCACTGGGGAGTCCTAGCGGGCATAGCGTATTTCTCCATGGTGGGCAACTGGGCGAAGGTCCTGGTG
GTGCTGCTGTTGTTTGCCGGCGTCGACGCGGGTACCTACACCACCGGGGGAAGTGCTGCTAGGGGCGCGG
CTACACTCGCCAAGCTCTTCAGTCCGGGCGCCCAGCAGAATGTCCAGCTGATCA

>1186_S83_L001_R1_001.fastq_256_1a_5
CCCCAACAACAGCGCTGGTAGTGGCTCAGCTACTCAGGGTCCCGCAAGCCATCTTGGACATGATCGCTGG
TGCCCACTGGGGAGTCCTAGCGGGCATAGCGTATTTCTCCATGGTGGGTAACTGGGCGAAGGTCCTGGTG
GTGCTGCTGCTGTTTGCCGGCGTCGACGCGGGTACCTACACCACCGGGGGAAGTGCTGCTAGGGGCGCGG
CTACACTCGCCAAGCTCTTCAGTCCGGGCGCCCAGCAGAATGTCCAGCTGATCA

>1186_S83_L001_R1_001.fastq_257_1a_5
CCCCAACAACAGCGCTGGTAGTGGCTCAGCTACTCAGGGTCCCGCAAGCCATCTTGGACATGATCGCTGG
TGCCCACTGGGGAGTCCTAGCGGGCATAGCGTATTTCTCCATGGTGGGCAACTGGGCGAAGGTCCTGGTG
GTGCTGCTGCTGTTTGCCGGCGTCGACGCGGGTACCTACACCACCGGGGGAAGTGTTGCTAGGGGCGCGG
CTACATTCGCCAGCATCTTCAATCCGGGTGCCCAGCAGAATGTCCAGCTGATCA

>1186_S83_L001_R1_001.fastq_258_1a_5
CCCCAACAACAGCGCTGGTAGTGGCTCAGCTACTCAGGGTCCCGCAAGCCATCGTGGACATGATCGCTGG
TGCCCACTGGGGAGTCCTAGCGGGCATAGCGTATTTCTCCATGGTGGGCAACTGGGCGAAGGTCCTGGTG
GTGCTGCTGCTGTTTGCCGGCGTCGACGCGGGTACCTACACCACCGGGGGAAGTGCTGCTAGGGGCGCGG
CTACACTTGCCAAGCTCTTCAGTCCGGGCGCCCAGCAGAATGTCCAGCTGATCA

>1186_S83_L001_R1_001.fastq_259_1a_5
CCCCGACAACAGCGCTGGTAGTGGCTCAGCTACTCAGGGTCCCGCAAGCCATCTTGGACATGATCGCTGG
TGCCCACTGGGGAGTCCTAGCGGGCATAGCGTATTTCTCCATGGTGGGCAACTGGGCGAAGGTCCTGGTG
GTGCTGCTGCTGTTTGCCGGCGTCGACGCGGGTACCTACACCACCGGGGGAAGTGCTGCTAGGGGCGCGG
CTACAATCGCCAAGCTCTTCAGTCCGGGCGCCCAGCAGAATGTCCAGCTGATCA

>1186_S83_L001_R1_001.fastq_260_1a_5
CCCCAACAACAGCGCTGGTAGTGGCTCAGCTACTCAGGGCCCCGCAAGCCATCGTGGACATGATCGCTGG
TGCCCACTGGGGAGTCCTAGCGGGCATAGCGTATTTCTCCATGGTGGGCAACTGGGCGAAGGTCCTGGTG
GTGCTGCTGCTGTTTGCCGGCGTCGACGCGGGTACCTACACCACCGGGGGAAGTGCTGCTAGGGGCGCGG
CTACATTCGCCAAGCTCTTCAGTCCGGGCGCCCAGCAGAATGTCCAGCTGATCA

>1186_S83_L001_R1_001.fastq_261_1a_5
CCCCAACAACAGCGCTGGTAGTGGCTCAGCTACTCAGGGTCCCGCAGGCCATCGTGGACATGATCGCTGG
TGCCCACTGGGGAGTCCTAGCGGGCATAGCGTATTTCTCCATGGTGGGCAACTGGGCGAAGGTCCTGGTG
GTGCTGCTGCTGTTTGCCGGCGTCGACGCGGGTACCTACACCACCGGGGGAAGTGCTGCTAGGGGCGCGG
CTACATTCGCCAAGCTCTTCAGTCCGGGCGCCCAGCAGAATGTCCAGCTGATCA

>1186_S83_L001_R1_001.fastq_262_1a_5
CCCCAACAACAGCGCTGGTAGTGGCTCAGCTACTCAGGGTCCCGCAAGCCATCGTGGACATGATCGCTGG
TGCCCACTGGGGAGTCCTAGCGGGCATAGCGTATTTCTCCATGGTGGGCAACTGGGCGAAGGTCCTGGTG
GTGCTGCTGCTGTTTGCCGGCGTCGACGCGGGTACCTACACCACCGGGGGAAGTGCTGCTAGGGGCGCAG
CTACATTCGCCAAGCTCTTCAGTCCGGGCGCCCAGCAGAATGTCCAGCTGATCA

>1186_S83_L001_R1_001.fastq_263_1a_5
CCCCAACAACAGCGCTGGTAGTGGCTCAGCTACTCAGGGTCCCGCAAGCCATCGTGGACATGATCGCTGG
TGCCCACTGGGGAGTCCTAGCGGGCATAGCGTATTTCTCCATGGTGGGCAACTGGGCGAAGGTCCTGGTG
GTGCTGCTGCTGTTTGCCGGCGTCGACGCGGGTACCTACACCACCGGGGGAAGTGCTGCTAGGGGCGCGG
CTACACTCACCAAGCTCCTCAGTCCGGGCGCCCAGCAGAATGTCCAGCTGATCA

>1186_S83_L001_R1_001.fastq_264_1a_5
CCCCGACAACAGCGCTGGTAGTGGCTCAGCTACTCAGGGTCCCGCAAGCCATCTTGGACATGATCGCTGG
TGCCCACTGGGGAGTCCTAGCGGGCATAGCGTATTTCTCCATGGTGGGCAACTGGGCGAAGGTCCTGGTG
GTGCTGCTGCTGTTTGCCGGCGTTGACGCGGGTACCTACACCACCGGGGGAAGTGCTGCTAGGGGCGCGG
CTACATTCGCCAGCATCTTCAATCCGGGCGCCCAGCAGAATGTCCAGCTGATCA

>1186_S83_L001_R1_001.fastq_265_1a_5
CCCCAACAACAGCGCTGGTAGTGGCTCAGCTACTCAGGGTCCCGCAAGCCATCCTGGACATGATCGCTGG
TGCCCACTGGGGAGTCCTAGCGGGCATAGCGTATTTCTCCATGGTGGGCAACTGGGCGAAGGTCCTGGTG
GTGCTGCTGCTGTTTGCCGGCGTCGACGCGGGTACCTACACCACCGGGGGAAGTGCTGCTAGGGGCGCGG
CTACACTCACCAAGCTCTTCAGTCCGGGCGCCCAGCAGAATGTCCAGCTGATCA

>1186_S83_L001_R1_001.fastq_266_1a_5
CCCCGACAACAGCGCTGGTAGTGGCTCAGCTACTCAGGGTCCCGCAAGCCATCTTGGACATGATCGCTGG
TGCCCACTGGGGAGTCCTAGCGGGCATAGCGTATTTCTCCATGGTGGGCAACTGGGCGAAGGTCCTGGTG
GTGCTGCTGCTGTTTGCCGGCGTCGACGCGGGTACCTACACCACCGGGGGAAGTGCTGCTAGGGGCGCGG
CTGCATTCGCCAACATCTTCAATCCGGGCGCCCAGCAGAATGTCCAGCTGATCA

>1186_S83_L001_R1_001.fastq_267_1a_5
CCCCAACAACAGCGCTGGTAGTGGCTCAGCTACTCAGGGTCCCGCAAGCCATCTTGGACATGATCGCTGG
TGCCCACTGGGGAGTCCTAGCGGGCATAGCGTATTTCTCCATGGTGGGCAACTGGGCGAAGGTCCTGGTG
GTGCTGCTGCTGTTTGCCGGCGTCGACGCGGGTACCTACACCACCGGGGGAAGTGCTGCTAGGGGCGCGG
CTACATTCGCCAGCATCTTCAATCCGGGCGCCCAGCAGAGTGTCCAGCTGATCA

>1186_S83_L001_R1_001.fastq_268_1a_5
CCCCAACAACAGCGCTGGTAGTGGCTCAGCTACTCAGGGTCCCGCAAGCCATCTTGGACATGATCGCTGG
TGCCCACTGGGGAGTCCTAGCGGGCATAGCGTATTTCTCCATGGTGGGTAACTGGGCGAAGGTCCTGGTG
GTGCTGCTGCTGTTTGCCGGCGTCGACGCGGGTACCTACACCACCGGGGGAAGTGCTGCTAGGGGCGCGG
CTACATTCGCCAGCATCTTCAATCCGGGCGCCCAGCAGAATGTCCAGCTGATCA

>1186_S83_L001_R1_001.fastq_269_1a_5
CCCCAACAACAGCGCTGGTAGTGGCTCAGCTACTCAGGGTCCCGCAAGCCATCGTGGACATGATCGCTGG
TGCCCACTGGGGAGTCCTAGCGGGCATAGCGTATTTCTCCATGGTGGGTAACTGGGCGAAGGTCCTGGTG
GTGCTGCTGCTGTTTGCCGGCGTCGACGCGGGTACCTACACCACCGGGGGAAGTGCTGCTAGGGGCGCGG
CTACACTCACCAAGCTCTTCAGTCCGGGCGCCCAGCAGAATGTCCAGCTGATCA

>1186_S83_L001_R1_001.fastq_270_1a_5
CCCCAACAACAGCGCTGGTAGTGGCTCAGCTACTCAGGGTCCCGCAAGCCATCTTGGACATGATCGCTGG
TGCCCACTGGGGAGTCCTAGCGGGCATAGCGTATTTCTCCATGGTGGGCAACTGGGCGAAGGTCCTGGTG
GTGCTGCTGCTGTTTGCCGGCGTTGACGCGGGTACCTACACCACTGGGGGAAGTGCTGCTAGGAGCGCGG
CTACATTCGCCAGCATCTTCAATCCGGGCGCCCAGCAGAATGTCCAGCTGATCA

>1186_S83_L001_R1_001.fastq_271_1a_5
CCCCAACAACAGCGCTGGTAGTGGCTCAGCTACTCAGGGTCCCGCAAGCCATCGTGGACATGATCGCTGG
TGCCCACTGGGGAGTCCTAGCGGGCATAGCGTATTTCTCCATGGTGGGCAACTGGGCGAAGGTCCTGGTG
GTGCTGCTGCTGTTTGCCGGCGTTGACGCGGGTACCTACACCACCGGGGGAAGTGCTGCTAGGGGCGCGG
CTACACTCACCAAGCTCTTCAGTCCGGGCGCCCAGCAGAATGTCCAGCTGATCA

>1186_S83_L001_R1_001.fastq_272_1a_5
CCCCAACAACAGCGCTGGTAGTGGCTCAGCTACTCAGGGTCCCGCAAGCCATCGTGGACATGATCGCTGG
TGCCCACTGGGGAGTCCTAGCGGGCATAGCGTATTTCTCCATGGTGGGCAACTGGGCGAAGGTCCTGGTG
GTGCTGCTGCTGTTTGCCGGCGTCGACGCGGGTACCTACACCACCGGGGGAAGTGTTGCTAGGGGCGCGG
CTACACTCACCAAGCTCTTCAGTCCGGGCGCCCAGCAGAATGTCCAGCTGATCA

>1186_S83_L001_R1_001.fastq_273_1a_5
CCCCGACAACAGCGCTGGTAGTGGCTCAGCTACTCAGGGTCCCGCAAGCCATCTTGGACATGATCGCTGG
TGCCCACTGGGGAGTCCTAGCGGGCATAGCGTATTTCTCCATGGTGGGCAACTGGGCGAAGGTCCTGGTG
GTGCTGCTGCTGTTTGCCGGCGTCGACGCGGGTACCTACACCACCGGGGGGAGTGCTGCTAGGGGCGCGG
CTACATTCGCCAGCATCTTCAATCCGGGCGCCCAGCAGAATGTCCAGCTGATCA

>1186_S83_L001_R1_001.fastq_274_1a_5
CCCCAACAACAGCGCTGGTAGTGGCTCAGCTACTCAGGGTCCCGCAAGCCATCTTGGACATGATCGCTGG
TGCCCACTGGGGAGTCCTAGCGGGCATAGCGTATTTCTCCATGGTGGGCAACTGGGCGAAGGTCCTGGTG
GCGCTGCTGCTGTTTGCCGGCGTCGACGCGGGTACCTACACCACCGGGGGAAGTGCTGCTAGGGGCGCGG
CTACATTCGCCAAGCTCTTCAGTCCGGGCGCCCAGCAGAATGTCCAGCTGATCA

>1186_S83_L001_R1_001.fastq_275_1a_5
CTCCAACAACAGCGCTGGTAGTGGCTCAGCTACTCAGGGTCCCGCAAGCCATCTTGGACATGATCGCTGG
TGCCCACTGGGGAGTCCTAGCGGGCATAGCGTATTTCTCCATGGTGGGCAACTGGGCGAAGGTCCTGGTG
GTGCTGCTGCTGTTTGCCGGCGTCGACGCGGGTACCTACACCACCGGGGGAAGTGCTGCTAGGGGCGCGG
CTACACTCGCCAAGCTCTTCAGTCCGGGCGCCCAGCAGAATGTCCAGCTGATCA

>1186_S83_L001_R1_001.fastq_276_1a_5
CCCCAACAACAGCGCTGGTAGTGGCTCAGCTACTCAGGGTCCCGCAAGCCATCGTGGACATGATCGCTGG
TGCCCACTGGGGAGTCCTAGCGGGCATAGCGTATTTCTCCATGGTGGGCAACTGGGCGAAGGTCCTGGTG
GTGCTGCTGCTGTTTGCCGGCGTCGACGCGGGTACCTACACCACCGGGGGAAGTGCTGCTAGGGGCGCGG
CTACACTCACCAAGCTCTTCAGTCCCGGCGCCCAGCAGAATGTCCAGCTGATCA

>1186_S83_L001_R1_001.fastq_277_1a_5
CCCCAACAACAGCGCTGGTAGTGGCTCAGCTACTCAGGGTCCCGCAAGCCATCTTGGACATGATCGCTGG
TGCCCACTGGGGAGTCCTAGCGGGCATAGCGTATTTCTCCATGGTGGGCAACTGGGCGAAGGTCCTGGTG
GTGCTGCTGCTGTTTGCCGGCGTCGATGCGGGTACCTACACCACTGGGGGAAGTGCTGCTAGGGGCGCGG
CTACATTCGCCAACATCTTCAATCCGGGCGCCCAGCAGAATGTCCAGCTGATCA
