# Supplementary material for: HCV transmission in high-risk communities in Bulgaria
Source: PLoS One. 2019 Mar 5;14(3):e0212350. doi: 10.1371/journal.pone.0212350 (PMC6400337; doi:10.1371/journal.pone.0212350)
Supplement: S1 File — (ZIP) [file pone.0212350.s002.zip › 1205_S95_L001_R1_001.fastq_1a_freq5.fas]

>1205_S95_L001_R1_001.fastq_1_1a_3565
CCCCAACGACAGCGCTGGTAGTGGCTCAGCTACTCAGGGTCCCGCAAGCCATCTTGGACATGATCGCTGG
TGCCCACTGGGGAGTCCTAGCGGGCATAGCGTATTTTTCCATGGTAGGCAACTGGGCGAAGGTCCTGGTG
GTGCTGTTGCTGTTTGCCAGCGTCGATGCGACTACCTACACCACCGGGGGTAGTGTTGCTAGGGGCGCGT
CTACACTCGCCAGCCTCTTCAGTCCGGGCGCCCAGCAGAATGTCCAGCTGATCA

>1205_S95_L001_R1_001.fastq_2_1a_2466
CCCCAACGACAGCGCTGGTAGTGGCTCAGCTACTCAGGGTCCCGCAAGCCATCTTGGACATGATCGCTGG
TGCCCACTGGGGAGTCCTAGCGGGCATAGCGTATTTTTCCATGGTAGGCAACTGGGCGAAGGTCCTGGTG
GTGCTGTTGCTGTTTGCCAGCGTCGATGCGACTACCTACACCACCGGGGGTAGTGTTGCTAGGGGCGCGT
CCACACTCGCCAGCCTCTTCAATCCGGGCGCCCAGCAGAATGTCCAGCTGATCA

>1205_S95_L001_R1_001.fastq_3_1a_702
CCCCAACGACAGCGCTGGTAGTGGCTCAGCTACTCAGGGTCCCGCAAGCCATCTTGGACATGATCGCTGG
TGCCCACTGGGGAGTCCTAGCGGGCATAGCGTATTTTTCCATGGTAGGCAACTGGGCGAAGGTCCTGGTG
GTGCTGTTGCTGTTTGCCAGCGTCGATGCGACTACCTACACCACCGGGGGTAGTGTTGCTAGGGGCGCGT
CTACACTCGCCAGCCTCTTCAATCCGGGCGCCCAGCAGAATGTCCAGCTGATCA

>1205_S95_L001_R1_001.fastq_4_1a_121
CCCCAACGACAGCGCTGGTAGTGGCTCAGCTACTCAGGGTCCCGCAAGCCATCTTGGACATGATCGCTGG
TGCCCACTGGGGAGTCCTAGCGGGCATAGCGTATTTTTCCATGGTAGGCAACTGGGCGAAGGTCCTGGTG
GTGCTGTTGCTGTTTGCCAGCGTCGATGCGACTACCTACACCACCGGGGGTAGTGTTGCTAGGGGCGCGT
CCACACTCGCCAGCCTCTTCAGTCCGGGCGCCCAGCAGAATGTCCAGCTGATCA

>1205_S95_L001_R1_001.fastq_5_1a_65
CCCCAACGACAGCGCTGGTAGTGGCTCAGCTACTCAGGGTCCCGCAAGCCATCTTGGACATGATCGCTGG
TGCCCACTGGGGAGTCCTAGCGGGCATAGCGTATTTTTCCATGGTAGGCAACTGGGCGAAGGTCCTGGTG
GTGCTGTTGCTGTTTGCCAGCGTCGATGCGACTACTTACACCACCGGGGGTAGTGTTGCTAGGGGCGCGT
CTACACTCGCCAGCCTCTTCAGTCCGGGCGCCCAGCAGAATGTCCAGCTGATCA

>1205_S95_L001_R1_001.fastq_6_1a_65
CCCCAACGACAGCGCTGGTAGTGGCTCAGCTACTCAGGGTCCCGCAAGCCATCTTGGACATGATCGCTGG
TGCCCACTGGGGAGTCCTAGCGGGCATAGCGTATTTTTCCATGGTAGGCAACTGGGCGAAGGTCCTGGTG
GTGCTGTTGCTGTTTGCCAGCGTCGATGCGACTACCTACACCACCGGGGGTAGTGTTGCTAGGGGCGCGT
CTACACTCGCCAGCCTCTTCAATCCGGGCGCCCAGCAGAACGTCCAGCTGATCA

>1205_S95_L001_R1_001.fastq_7_1a_60
CCCCAACGACAGCGCTGGTAGTGGCTCAGCTACTCAGGGTCCCGCAAGCCATCTTGGACATGATCGCTGG
TGCCCACTGGGGAGTCCTAGCGGGCATAGCGTATTTTTCCATGGTAGGCAACTGGGCGAAGGTCCTGGTG
GTGCTGTTGCTGTTTGCCAGCGTCGATGCGACTACCTACACCACCGGGGGTAGTGTTGCTAGGGGCGCGT
CTACACTCGCCAGCCTCTTCAGTCCGGGCGCCCAACAGAATGTCCAGCTGATCA

>1205_S95_L001_R1_001.fastq_8_1a_58
CCCCAACGACAGCGCTGGTAGTGGCTCAGCTACTCAGGGTCCCGCAAGCCATCTTGGACATGATCGCTGG
TGCCCACTGGGGAGTCCTAGCGGGCATAGCGTATTTTTCCATGGTAGGCAACTGGGCGAAGGTCCTGGTG
GTGCTGTTGCTGTTTGCCAGCGTCGATGCGACTACCTACACCACCGGGGGCAGTGTTGCTAGGGGCGCGT
CCACACTCGCCAGCCTCTTCAATCCGGGCGCCCAGCAGAATGTCCAGCTGATCA

>1205_S95_L001_R1_001.fastq_9_1a_55
CCCCAACGACAGCGCTGGTAGTGGCTCAGCTACTCAGGGTCCCGCAAGCCATCTTGGACATGATCGCTGG
TGCCCACTGGGGAGTCCTAGCGGGCATAGCGTATTTTTCCATGGTAGGCAACTGGGCGAAGGTCCTGGTG
GTGCTGTTGCTGTTTGCCAGCGTTGATGCGACTACCTACACCACCGGGGGTAGTGTTGCTAGGGGCGCGT
CCACACTCGCCAGCCTCTTCAATCCGGGCGCCCAGCAGAATGTCCAGCTGATCA

>1205_S95_L001_R1_001.fastq_10_1a_50
CCCCAACGACAGCGCTGGTAGTGGCTCAGCTACTCAGGGTCCCGCAAGCCATCTTGGACATGATTGCTGG
TGCCCACTGGGGAGTCCTAGCGGGCATAGCGTATTTTTCCATGGTAGGCAACTGGGCGAAGGTCCTGGTG
GTGCTGTTGCTGTTTGCCAGCGTCGATGCGACTACCTACACCACCGGGGGTAGTGTTGCTAGGGGCGCGT
CTACACTCGCCAGCCTCTTCAGTCCGGGCGCCCAGCAGAATGTCCAGCTGATCA

>1205_S95_L001_R1_001.fastq_11_1a_49
CCCCAACGACAGCGCTGGTAGTGGCTCAGCTACTCAGGGTCCCGCAAGCCATCTTGGACATGATCGCTGG
CGCCCACTGGGGAGTCCTAGCGGGCATAGCGTATTTTTCCATGGTAGGCAACTGGGCGAAGGTCCTGGTG
GTGCTGTTGCTGTTTGCCAGCGTCGATGCGACTACCTACACCACCGGGGGTAGTGTTGCTAGGGGCGCGT
CTACACTCGCCAGCCTCTTCAGTCCGGGCGCCCAGCAGAATGTCCAGCTGATCA

>1205_S95_L001_R1_001.fastq_12_1a_49
CCCCAACGACAGCGCTGGTAGTGGCTCAGCTACTCAGGGTCCCGCAAGCCATCTTGGACATGATCGCTGG
TGCCCACTGGGGAGTCCTAGCGGGCATAGCGTATTTTTCCATGGTAGGCAACTGGGCGAAGGTCCTGGTG
GTGCTGTTGCTGTTTGCCAGCGTCGATGCGACTACCTACACCACCGGGGGTAGTGTTGCTAGGGGCGCGT
CTACACTCGCCAGCCTCTTCAATCCGGGCGCCCAGCAGAATGTTCAGCTGATCA

>1205_S95_L001_R1_001.fastq_13_1a_44
CCCCAACGACAGCGCTGGTAGTGGCTCAGCTACTCAGGGTCCCGCAAGCCATCTTGGACATGATCGCTGG
TGCCCACTGGGGAGTCCTAGCGGGCATAGCGTATTTCTCCATGGTAGGCAACTGGGCGAAGGTCCTGGTG
GTGCTGTTGCTGTTTGCCAGCGTCGATGCGACTACCTACACCACCGGGGGTAGTGTTGCTAGGGGCGCGT
CTACACTCGCCAGCCTCTTCAGTCCGGGCGCCCAGCAGAATGTCCAGCTGATCA

>1205_S95_L001_R1_001.fastq_14_1a_44
CCCCAACGACAGCGCTGGTAGTGGCTCAGCTACTCAGGGTCCCGCAAGCCATCTTGGACATGATCGCTGG
TGCCCACTGGGGAGTCCTAGCGGGCATAGCGTATTTTTCCATGGTAGGCAACTGGGCGAAGGTCCTGGTG
GTGCTGTTGCTGTTTGCCAGCGTTGATGCGACTACCTACACCACCGGGGGTAGTGTTGCTAGGGGCGCGT
CTACACTCGCCAGCCTCTTCAGTCCGGGCGCCCAGCAGAATGTCCAGCTGATCA

>1205_S95_L001_R1_001.fastq_15_1a_44
CCCCAACGACAGCGCTGGTAGTGGCTCAGCTACTCAGGGTCCCGCAAGCCATCTTGGACATGATCGCTGG
TGCCCACTGGGGAGTCCTAGCGGGCATAGCGTATTTTTCCATGGTAGGCAACTGGGCGAAGGTCCTGGTG
GTGCTGTTGCTGTTTGCCAGCGTCGATGCGACTACCTACACCACCGGGGGCAGTGTTGCTAGGGGCGCGT
CTACACTCGCCAGCCTCTTCAGTCCGGGCGCCCAGCAGAATGTCCAGCTGATCA

>1205_S95_L001_R1_001.fastq_16_1a_40
CCCCAACGACAGCGCTGGTAGTGGCTCAGCTACTCAGGGTCCCGCAAGCCATCTTGGACATGATCGCTGG
TGCCCACTGGGGAGTCCTAGCGGGCATAGCGTATTTTTCCATGGTAGGCAACTGGGCGAAGGTCCTGGTG
GTGCTGTTGCTGTTTGCCAGCGTCGATGCGACTACCTACACCACCGGGGGTAGTGTCGCTAGGGGCGCGT
CCACACTCGCCAGCCTCTTCAATCCGGGCGCCCAGCAGAATGTCCAGCTGATCA

>1205_S95_L001_R1_001.fastq_17_1a_39
CCCCAACGACAGCGCTGGTAGTGGCTCAGCTACTCAGGGTCCCGCAAGCCATCTTGGACATGATCGCTGG
TGCCCACTGGGGAGTCCTAGCGGGCATAGCGTATTTTTCCATGGTAGGCAACTGGGCGAAGGTCCTGGTG
GTGCTGTTGCTGTTTGGCAGCGTCGATGCGACTACCTACACCACCGGGGGTAGTGTTGCTAGGGGCGCGT
CCACACTCGCCAGCCTCTTCAATCCGGGCGCCCAGCAGAATGTCCAGCTGATCA

>1205_S95_L001_R1_001.fastq_18_1a_36
CCCCAACGACAGCGCTGGTAGTGGCTCAGCTACTCAGGGTCCCGCAAGCCATCTTGGACATGATCGCTGG
TGCCCACTGGGGAGTCCTAGCGGGCATAGCGTATTTTTCCATGGTAGGCAACTGGGCGAAGGTCCTGGTG
GTGCTGTTGCTGTTTGCCAGCGTCGATGCGACTACCTACACCACCGGGGGTAGTGTTGCTAGGGGCGCGT
CTACACTCGCCAGCCTTTTCAGTCCGGGCGCCCAGCAGAATGTCCAGCTGATCA

>1205_S95_L001_R1_001.fastq_19_1a_36
CCCCAACGGCAGCGCTGGTAGTGGCTCAGCTACTCAGGGTCCCGCAAGCCATCTTGGACATGATCGCTGG
TGCCCACTGGGGAGTCCTAGCGGGCATAGCGTATTTTTCCATGGTAGGCAACTGGGCGAAGGTCCTGGTG
GTGCTGTTGCTGTTTGCCAGCGTCGATGCGACTACCTACACCACCGGGGGTAGTGTTGCTAGGGGCGCGT
CCACACTCGCCAGCCTCTTCAATCCGGGCGCCCAGCAGAATGTCCAGCTGATCA

>1205_S95_L001_R1_001.fastq_20_1a_35
CCCCAACGACAGCGCTGGTAGTGGCTCAGCTACTCAGGGTCCCGCAAGCCATCTTGGACATGATCGCTGG
TGCCCACTGGGGAGTCCTAGCGGGCATAGCGTATTTTTCCATGGTAGGCAACTGGGCGAAGGTCCTGGTG
GTGCTGTTGCTGTTTGCCAGCGTCGATGCGACTACCTACACCACCGGGGGTAGTGTTGCTAGGGGCACGT
CTACACTCGCCAGCCTCTTCAGTCCGGGCGCCCAGCAGAATGTCCAGCTGATCA

>1205_S95_L001_R1_001.fastq_21_1a_32
CCCCAACGACAGCGCTGGTAGTGGCTCAGCTACTCAGGGTCCCGCAAGCCATCTTGGATATGATCGCTGG
TGCCCACTGGGGAGTCCTAGCGGGCATAGCGTATTTTTCCATGGTAGGCAACTGGGCGAAGGTCCTGGTG
GTGCTGTTGCTGTTTGCCAGCGTCGATGCGACTACCTACACCACCGGGGGTAGTGTTGCTAGGGGCGCGT
CTACACTCGCCAGCCTCTTCAGTCCGGGCGCCCAGCAGAATGTCCAGCTGATCA

>1205_S95_L001_R1_001.fastq_22_1a_31
CCCCAACGACGGCGCTGGTAGTGGCTCAGCTACTCAGGGTCCCGCAAGCCATCTTGGACATGATCGCTGG
TGCCCACTGGGGAGTCCTAGCGGGCATAGCGTATTTTTCCATGGTAGGCAACTGGGCGAAGGTCCTGGTG
GTGCTGTTGCTGTTTGCCAGCGTCGATGCGACTACCTACACCACCGGGGGTAGTGTTGCTAGGGGCGCGT
CCACACTCGCCAGCCTCTTCAATCCGGGCGCCCAGCAGAATGTCCAGCTGATCA

>1205_S95_L001_R1_001.fastq_23_1a_31
CCCCAACGACAGCGCTGGTAGTGGCTCAGCTACTCAGGGTCCCGCAAGCCATCTTGGACATGATCGCTGG
TGCCCACTGGGGAGTCCTAGCGGGCATAGCGTATTTTTCCATGGTAGGCAACTGGGCGAAGGTCCTGGTG
GTGCTGTTGCTGTTTGCCAGCGTCGATGCGACTACCTACACCACCGGGGGTAGTGTTGCTAGTGGCGCGT
CTACACTCGCCAGCCTCTTCAGTCCGGGCGCCCAGCAGAATGTCCAGCTGATCA

>1205_S95_L001_R1_001.fastq_24_1a_29
CCCCAACGACAGCGCTGGTAGTGGCTCAGCTACTCAGGGTCCCGCAAGCCATCTTGGACATGATCGCTGG
TGCCCACTGGGGAGTCCTAGCGGGCATAGCGTATTTTTCCATGGTAGGCAACTGGGCGAAGGTCCTGGTG
GTGCTGTTGCTGTTTGCCAGCGTCGATGCGACCACCTACACCACCGGGGGTAGTGTTGCTAGGGGCGCGT
CTACACTCGCCAGCCTCTTCAGTCCGGGCGCCCAGCAGAATGTCCAGCTGATCA

>1205_S95_L001_R1_001.fastq_25_1a_29
CCCCAACGACAGCGCTGGTAGTGGCTCAGCTACTCAGGGTCCCGCAAGCCATCTTGGACATGATCGCTGG
TGCCCACTGGGGAGTCCTAGCGGGCATAGCGTATTTTTCCATGGTAGGCAACTGGGCGAAGGTCCTGGTG
GTGCTGTTGCTGTTTGCCAGCGTCGATGCGACTACCTACACCACCGGGGGTAGTGTTGCTAGGGGCGCGT
CTACACTCGCCAGTCTCTTCAGTCCGGGCGCCCAGCAGAATGTCCAGCTGATCA

>1205_S95_L001_R1_001.fastq_26_1a_29
CCCCAACGACAGCGCTGGTAGTGGCTCAGCTACTCAGGGTCCCGCAAGCCATCTTGGACATGATCGCTGG
TGCCCACTGGGGAGTCCTAGCGGGCATAGCGTATTTTTCCATGGTAGGCAACTGGGCGAAGGTCCTGGTG
GTGCTGTTGCTGTTTGCCAGCGTCGATGCGACTACCTACACCACCGGGGGTAGTGTTGCTAGGGGCGCGT
CCACACTCGCCAGCCTCCTCAATCCGGGCGCCCAGCAGAATGTCCAGCTGATCA

>1205_S95_L001_R1_001.fastq_27_1a_29
CCCCAACGACAGCGCTGGTAGTGGCTCAGCTACTCAGGGTCCCGCAAGCCATCTTGGACATGATCGCTGG
TGCCCACTGGGGAGTCCTAGCGGGCATAGCGTATTTTTCCATGGTAGGCAACTGGGCGAAGGCCCTGGTG
GTGCTGTTGCTGTTTGCCAGCGTCGATGCGACTACCTACACCACCGGGGGTAGTGTTGCTAGGGGCGCGT
CTACACTCGCCAGCCTCTTCAGTCCGGGCGCCCAGCAGAATGTCCAGCTGATCA

>1205_S95_L001_R1_001.fastq_28_1a_29
CCCCAACGACAGCGCTGGTAGTGGCTCAGCTACTCAGGGTCCCGCAAGCCATCTTGGACATGATCGCTGG
TGCCCACTGGGGAGTCCTAGCGGGCATAGCGTATTTTTCCATGATAGGCAACTGGGCGAAGGTCCTGGTG
GTGCTGTTGCTGTTTGCCAGCGTCGATGCGACTACCTACACCACCGGGGGTAGTGTTGCTAGGGGCGCGT
CTACACTCGCCAGCCTCTTCAGTCCGGGCGCCCAGCAGAATGTCCAGCTGATCA

>1205_S95_L001_R1_001.fastq_29_1a_27
CCCCAACGACAGCGCTGGTAGTGGCTCAGCTACTCAGGGTCCCGCAAGCCATCTTGGACATGATCGCTGG
TGCCCACTGGGGAGTCCTAGCGGGCATAGCGTATTTTTCCATGGTAGGCAACTGGGCGAAGGTCCTGGTG
GTGCTGTTGCTGTTTGCCAGCGTCGATGCGACTACCTACACCACCGGGGGTAGTGTTGCCAGGGGCGCGT
CTACACTCGCCAGCCTCTTCAGTCCGGGCGCCCAGCAGAATGTCCAGCTGATCA

>1205_S95_L001_R1_001.fastq_30_1a_26
CCCCAACGACAGCGCTGGTAGTGGCTCAGCTACTCAGGGTCCCGCAAGCCATCTTGGACATGATCGCTGG
TGCCCACTGGGGAGTCCTAGTGGGCATAGCGTATTTTTCCATGGTAGGCAACTGGGCGAAGGTCCTGGTG
GTGCTGTTGCTGTTTGCCAGCGTCGATGCGACTACCTACACCACCGGGGGTAGTGTTGCTAGGGGCGCGT
CCACACTCGCCAGCCTCTTCAATCCGGGCGCCCAGCAGAATGTCCAGCTGATCA

>1205_S95_L001_R1_001.fastq_31_1a_26
CCCCAACGACAGCGCTGGTAGTGGCTCAGCTACTCAGGGTCCCGCAAGCCATCTTGGACATGATCGCTGG
TGCCCACTGGGGAGTCCTAGCGGGCATAGCGTATTTTTCCATGGTAGGCAACTGGGCGAAGGTCCTGGTG
GTGCTGTTGCTGTTTGCCAGCGTCGATGCGACTACCTACACCACCGGGGGTAGTGTTGCTAGGGGCGCGT
CTACACTCGCCAGCCTCTTCAGTCCGGACGCCCAGCAGAATGTCCAGCTGATCA

>1205_S95_L001_R1_001.fastq_32_1a_26
CCCCAACGACAGCGCTGGTAGTGGCTCAGCTACTCAGGGTCCCGCAAGCCATCTTGGACATGATCGCTGG
TGCCCACTGGGGAGTCCTAGCGGGCATAGCGTATTTTTCCATGGTAGGCAACTGGGCGAAGGTCCTGGTG
GTGCTGTTGCTGTTTGCCAGCGTCGATGCGACTACCTACACCACCGGGGGTAGTGTTGCTAGGGGCGCGT
CTACACTCGCCAGCCCCTTCAGTCCGGGCGCCCAGCAGAATGTCCAGCTGATCA

>1205_S95_L001_R1_001.fastq_33_1a_25
CCCCAACGACAGCGCTGGTAGTGGCTCAGCTACTCAGGGTCCCGCAAGCCATCTTGGACATGATCGCTGG
TGCCCACTGGGGAGTCCTAGCGGGCATAGCGTATTTTTCCATGGTAGGCAACTGGGCGAAGGTCCTGGTG
GTGCTGTTGCTGTTTGCCAGCGTCGATGCGACTACCTACACCACCGGGGGTAGTGTTGCTAGGGGCGCGT
CTACACTCGCCGGCCTCTTCAGTCCGGGCGCCCAGCAGAATGTCCAGCTGATCA

>1205_S95_L001_R1_001.fastq_34_1a_25
CCCCAACGACAGCGCTGGTAGTGGCTCAGCTACTCAGGGTCCCGCAAGCCATCTTGGACATGATCGCTGG
TGCCCACTGGGGAGTCCTAGCGGGCATAGCGTATTTTTCCATGGTAGGCAACTGGGCGAAGGTTCTGGTG
GTGCTGTTGCTGTTTGCCAGCGTCGATGCGACTACCTACACCACCGGGGGTAGTGTTGCTAGGGGCGCGT
CCACACTCGCCAGCCTCTTCAATCCGGGCGCCCAGCAGAATGTCCAGCTGATCA

>1205_S95_L001_R1_001.fastq_35_1a_25
CCCCAACGACAGCGCTGGTAGTGGCTCAGCTACTCAGGGTCCCGCAAGCCATCTTGGACATGATCGCTGG
TGCCCACTGGGGAGTCCTAGCGGGCATAGCGTATTTTTCCATGGTAGGCAACTGGGCGAAGGTCCTGGTG
GTGCTGTTGCTGTTTGCCAGCGTCGATGCGACTACCTACACCACCGGGGGTAGTGTTGCTAGGGGCGCGT
CTACACTCGCCAGCCTCTTCAGTCCGGGCGCCCAGCAGAACGTCCAGCTGATCA

>1205_S95_L001_R1_001.fastq_36_1a_25
CCCCAACGACAGCGCTGGTAGTGGCTCAGCTACTCAGGGTCCCGCAAGCCATCTTGGACATGATCGCTGG
TGCCCACTGGGGAGTCCTAGCGGGCATAGCGTATTTTTCCATGGTAGGCAACTGGGCGAAGGTCCTGGTG
GTGCTGTTGCTGTTTGCCAGCGTCGATGCGACTACCTACACCACCGGGGGTAGTGTTGCTAGGGGCGCGT
CTACACTCGCCAGCCTCTTCAGTCCGGGCGCCCAGCAAAATGTCCAGCTGATCA

>1205_S95_L001_R1_001.fastq_37_1a_25
CCCCAACGACAGCGCTGGTAGTGGCTCAGCTACTCAGGGTCCCGCAAGCCATCTTGGACATGATCGCTGG
TGCCCACTGGGGAGTCCTAGCGGGCATAGCGTATTTTTCCATGGTAGGCAACTGGGCGAAGGTCCTGGTG
GTGCTGTTGCTGTTTGCCAGCGTCGATGCGACTACCTACACCACCGGGGGTAGTGTTGCTAGGGGCGCGT
CCGCACTCGCCAGCCTCTTCAATCCGGGCGCCCAGCAGAATGTCCAGCTGATCA

>1205_S95_L001_R1_001.fastq_38_1a_24
CCCCAACGACAGCGCTGGTAGTGGCTCAGCTACTCAGGGTCCCGCAAGCCATCTTGGACATGATCGCTGG
TGCCCACTGGGGAGTCCTAGCGGGCATAGCGTATTTTTCCATGGTAGGCAACTGGGCGAAGGTCCTGGTG
GTGCTGTTGCTGTTTGCCAGCGTCGATGCGACTACCTACACCACCGGGGGTAGTGTTGCTAGGGGCGCGT
CTACACTCGCCAGCCTCTTCAGCCCGGGCGCCCAGCAGAATGTCCAGCTGATCA

>1205_S95_L001_R1_001.fastq_39_1a_24
CCCCAACGACAGCGCTGGTGGTGGCTCAGCTACTCAGGGTCCCGCAAGCCATCTTGGACATGATCGCTGG
TGCCCACTGGGGAGTCCTAGCGGGCATAGCGTATTTTTCCATGGTAGGCAACTGGGCGAAGGTCCTGGTG
GTGCTGTTGCTGTTTGCCAGCGTCGATGCGACTACCTACACCACCGGGGGTAGTGTTGCTAGGGGCGCGT
CTACACTCGCCAGCCTCTTCAGTCCGGGCGCCCAGCAGAATGTCCAGCTGATCA

>1205_S95_L001_R1_001.fastq_40_1a_23
CCCCAACGACAGCGCTGGTAGTGGCTCAGCTACTCAGGGTCCCGCAAGCCATCTTGGACATGATCGCTGG
TGCCCACTGGGGAGTCCTAGCGGGCATAGCGTATTTTTCCATGGTAGGCAACTGGGCGAAGGTCCTGGTG
GTGCTGTTGTTGTTTGCCAGCGTCGATGCGACTACCTACACCACCGGGGGTAGTGTTGCTAGGGGCGCGT
CTACACTCGCCAGCCTCTTCAGTCCGGGCGCCCAGCAGAATGTCCAGCTGATCA

>1205_S95_L001_R1_001.fastq_41_1a_22
CCCCAACGACAGCGCTGGTAGTGGCTCAGCTACTCAGGGTCCCGCAAGCCATCTTGGACATGATCGCTGG
TGCCCACTGGGGAGTCCTAGCGGGCATAGCGTATTTTTCCATGGTAGGCAACTGGGCGAAGGTCCTGGTG
GTGCTGTTGCTGTTTGCCAGCGTCGATGCGACTACCTACACCACTGGGGGTAGTGTTGCTAGGGGCGCGT
CTACACTCGCCAGCCTCTTCAGTCCGGGCGCCCAGCAGAATGTCCAGCTGATCA

>1205_S95_L001_R1_001.fastq_42_1a_22
CCCCAACGACAGCGCTGGTAGTGGCTCAGCTACTCAGGGTCCCGCAAGCCATCTTGGACATGATCGCTGG
TGCCCACTGGGGAGTCCTAGCGGGCATAGCGTATTTCTCCATGGTAGGCAACTGGGCGAAGGTCCTGGTG
GTGCTGTTGCTGTTTGCCAGCGTCGATGCGACTACCTACACCACCGGGGGTAGTGTTGCTAGGGGCGCGT
CCACACTCGCCAGCCTCTTCAATCCGGGCGCCCAGCAGAATGTCCAGCTGATCA

>1205_S95_L001_R1_001.fastq_43_1a_22
CCCCAACGACAGCGCTGGTAGTGGCTCAGCTACTCAGGGTCCCGCAAGCCATCTTGGACATGATCGCTGG
TGCCCACTGGGGGGTCCTAGCGGGCATAGCGTATTTTTCCATGGTAGGCAACTGGGCGAAGGTCCTGGTG
GTGCTGTTGCTGTTTGCCAGCGTCGATGCGACTACCTACACCACCGGGGGTAGTGTTGCTAGGGGCGCGT
CTACACTCGCCAGCCTCTTCAGTCCGGGCGCCCAGCAGAATGTCCAGCTGATCA

>1205_S95_L001_R1_001.fastq_44_1a_22
CCCCAACGACAGCGCTGGTAGTGGCTCAGCTACTTAGGGTCCCGCAAGCCATCTTGGACATGATCGCTGG
TGCCCACTGGGGAGTCCTAGCGGGCATAGCGTATTTTTCCATGGTAGGCAACTGGGCGAAGGTCCTGGTG
GTGCTGTTGCTGTTTGCCAGCGTCGATGCGACTACCTACACCACCGGGGGTAGTGTTGCTAGGGGCGCGT
CCACACTCGCCAGCCTCTTCAATCCGGGCGCCCAGCAGAATGTCCAGCTGATCA

>1205_S95_L001_R1_001.fastq_45_1a_22
CCCCAACGACAGCGCTGGTAGTGGCTCAGCTACTCAGGGTCCCGCAAGCCATCTTGGACATGATCGCTGG
TGCCCACTGGGGAGTCCTAGCGGGCATAGCGTATTTTTCCATGGTAGGCAACTGGGCGAAGGTCTTGGTG
GTGCTGTTGCTGTTTGCCAGCGTCGATGCGACTACCTACACCACCGGGGGTAGTGTTGCTAGGGGCGCGT
CCACACTCGCCAGCCTCTTCAATCCGGGCGCCCAGCAGAATGTCCAGCTGATCA

>1205_S95_L001_R1_001.fastq_46_1a_21
CCCCAACGACAGCGCTGGTAGTGGCTCAGCTACTCAGGGTCCCGCAAGCCATCTTGGACATGATCGCTGG
TGCCCACTGGGGAGTCCTAGCGGGCATAGCGTATTTTTCCATGGTAGGCAACTGGGCGAAGGTCCTGGTG
GTGCTGTCGCTGTTTGCCAGCGTCGATGCGACTACCTACACCACCGGGGGTAGTGTTGCTAGGGGCGCGT
CTACACTCGCCAGCCTCTTCAGTCCGGGCGCCCAGCAGAATGTCCAGCTGATCA

>1205_S95_L001_R1_001.fastq_47_1a_21
CCCCAACGACAGCGCTGGTAGTGGCTCAGCTACTCAGGGTCCCGCAAGCCATCTTGGACATGATCGCTGG
TGCCCACTGGGGAGTCCTAGTGGGCATAGCGTATTTTTCCATGGTAGGCAACTGGGCGAAGGTCCTGGTG
GTGCTGTTGCTGTTTGCCAGCGTCGATGCGACTACCTACACCACCGGGGGTAGTGTTGCTAGGGGCGCGT
CTACACTCGCCAGCCTCTTCAGTCCGGGCGCCCAGCAGAATGTCCAGCTGATCA

>1205_S95_L001_R1_001.fastq_48_1a_21
CCCCAACGACAGCGCTGGTAGTGGCTCAGCTACTCAGGGTCCCGCAAGCCATCTTGGACATGATCGCTGG
TGCCCACTGGGGAGCCCTAGCGGGCATAGCGTATTTTTCCATGGTAGGCAACTGGGCGAAGGTCCTGGTG
GTGCTGTTGCTGTTTGCCAGCGTCGATGCGACTACCTACACCACCGGGGGTAGTGTTGCTAGGGGCGCGT
CTACACTCGCCAGCCTCTTCAGTCCGGGCGCCCAGCAGAATGTCCAGCTGATCA

>1205_S95_L001_R1_001.fastq_49_1a_21
CCCCAACGACAGCACTGGTAGTGGCTCAGCTACTCAGGGTCCCGCAAGCCATCTTGGACATGATCGCTGG
TGCCCACTGGGGAGTCCTAGCGGGCATAGCGTATTTTTCCATGGTAGGCAACTGGGCGAAGGTCCTGGTG
GTGCTGTTGCTGTTTGCCAGCGTCGATGCGACTACCTACACCACCGGGGGTAGTGTTGCTAGGGGCGCGT
CCACACTCGCCAGCCTCTTCAATCCGGGCGCCCAGCAGAATGTCCAGCTGATCA

>1205_S95_L001_R1_001.fastq_50_1a_20
CCCCAACGACAGCGCTGGTAGTGGCTCAGCTACTCAGGGTCCCGCAAGCCATCTTGGACATGATCGCTGG
TGCCCACTGGGGAGTCCTAGCGGGCATAGCGTACTTTTCCATGGTAGGCAACTGGGCGAAGGTCCTGGTG
GTGCTGTTGCTGTTTGCCAGCGTCGATGCGACTACCTACACCACCGGGGGTAGTGTTGCTAGGGGCGCGT
CTACACTCGCCAGCCTCTTCAATCCGGGCGCCCAGCAGAATGTCCAGCTGATCA

>1205_S95_L001_R1_001.fastq_51_1a_20
CCCCGACGACAGCGCTGGTAGTGGCTCAGCTACTCAGGGTCCCGCAAGCCATCTTGGACATGATCGCTGG
TGCCCACTGGGGAGTCCTAGCGGGCATAGCGTATTTTTCCATGGTAGGCAACTGGGCGAAGGTCCTGGTG
GTGCTGTTGCTGTTTGCCAGCGTCGATGCGACTACCTACACCACCGGGGGTAGTGTTGCTAGGGGCGCGT
CTACACTCGCCAGCCTCTTCAGTCCGGGCGCCCAGCAGAATGTCCAGCTGATCA

>1205_S95_L001_R1_001.fastq_52_1a_20
CCCCAACGACAGCGCTGGTAGTGGCTCAGCTACTCAGGGTCCCGCAAGCCATCTTGGACATGATCGCTGG
TGCCCACTGGGGAGTCCTAGCGGGCATAGCGTATTTTTCCATGGTAGGCAACTGGGCGAAGGTCCTGGTG
GTGCTGTTGCTGTTTGCCAGCGTCGATGCGACTACCTACACCACCGGGGGTAGTGTTGCTAGGGGCGCGT
CTACACTCGCCAGCCTCTTCAATCTGGGCGCCCAGCAGAATGTCCAGCTGATCA

>1205_S95_L001_R1_001.fastq_53_1a_20
CCCCAACGACAGCGCTGGTAGTGGCTCAGCTACTCAGGGCCCCGCAAGCCATCTTGGACATGATCGCTGG
TGCCCACTGGGGAGTCCTAGCGGGCATAGCGTATTTTTCCATGGTAGGCAACTGGGCGAAGGTCCTGGTG
GTGCTGTTGCTGTTTGCCAGCGTCGATGCGACTACCTACACCACCGGGGGTAGTGTTGCTAGGGGCGCGT
CCACACTCGCCAGCCTCTTCAATCCGGGCGCCCAGCAGAATGTCCAGCTGATCA

>1205_S95_L001_R1_001.fastq_54_1a_19
CCCCAACGACAGCGCTGGTAGTGGCTCAGCTACTCAGGGTCCCGCAAGCCATCTTGGACATGATCGCTGG
TGCCCACTGGGGAGTCCTAGCGGGCATAGCGTATTTTTCCATGGTAGGCAACTGGGCGAAGGTCCTGGTG
GTGCTGTTGCTGTTTGCCAGCGTCGATGCGACTACCTACACCACCGGGGGTAGTGTTGCTAGGGGCGCGT
CTACACTCGCCAGCCTCTTCAGTCCGGGCGCCCAGCAGAATGTCCAGTTGATCA

>1205_S95_L001_R1_001.fastq_55_1a_19
CCCCAACGACAGCACTGGTAGTGGCTCAGCTACTCAGGGTCCCGCAAGCCATCTTGGACATGATCGCTGG
TGCCCACTGGGGAGTCCTAGCGGGCATAGCGTATTTTTCCATGGTAGGCAACTGGGCGAAGGTCCTGGTG
GTGCTGTTGCTGTTTGCCAGCGTCGATGCGACTACCTACACCACCGGGGGTAGTGTTGCTAGGGGCGCGT
CTACACTCGCCAGCCTCTTCAGTCCGGGCGCCCAGCAGAATGTCCAGCTGATCA

>1205_S95_L001_R1_001.fastq_56_1a_19
CCCCAACGGCAGCGCTGGTAGTGGCTCAGCTACTCAGGGTCCCGCAAGCCATCTTGGACATGATCGCTGG
TGCCCACTGGGGAGTCCTAGCGGGCATAGCGTATTTTTCCATGGTAGGCAACTGGGCGAAGGTCCTGGTG
GTGCTGTTGCTGTTTGCCAGCGTCGATGCGACTACCTACACCACCGGGGGTAGTGTTGCTAGGGGCGCGT
CTACACTCGCCAGCCTCTTCAGTCCGGGCGCCCAGCAGAATGTCCAGCTGATCA

>1205_S95_L001_R1_001.fastq_57_1a_19
CCCCAACGACAGCGCTGGTAGTGGCTCAGCTACTCAGGGTCCCGCAAGCCATCTTGGACATGATCGCTGG
TGCCCACTGGGGAGTCCTAGCGGGCATAGCGTATTTTTCCATGGTAGGCAACTGGGCGAAGGTCCTGGTG
GTGCTGTTGCTGTTTGCCAGCGTCGATGCGACTACCTACACCACCGGGGGTAGTGTTGCTAGGGGCGCGT
CCACACTCGCCAGCCTCTTCAATCCGGGCGCCCAGCAGAATGTCCGGCTGATCA

>1205_S95_L001_R1_001.fastq_58_1a_19
CCCCAACGACAGCGCTGATAGTGGCTCAGCTACTCAGGGTCCCGCAAGCCATCTTGGACATGATCGCTGG
TGCCCACTGGGGAGTCCTAGCGGGCATAGCGTATTTTTCCATGGTAGGCAACTGGGCGAAGGTCCTGGTG
GTGCTGTTGCTGTTTGCCAGCGTCGATGCGACTACCTACACCACCGGGGGTAGTGTTGCTAGGGGCGCGT
CTACACTCGCCAGCCTCTTCAATCCGGGCGCCCAGCAGAATGTCCAGCTGATCA

>1205_S95_L001_R1_001.fastq_59_1a_19
CCCCAACGACAGCGCTGGTAGTGGCTCAGCTACTCAGGGTCCCGCAAGCCATCTTGGACATGATCGCTGG
TGCCCACTGGGGAGTCCTAGCGGGCATAGCGTATTTTTCCATGGTAGGCAACTGGGCGAAGGTCCTGGTG
GTGCTGTTGCTGTTTGCCAGCGTCGATGCGACTACCTACACCACCGGGGGTAGTGTTGCTAGGGGCGCGT
CTACACTCGCCAGCCTCTTCAGTCCGGGCGCCCAGCAGAGTGTCCAGCTGATCA

>1205_S95_L001_R1_001.fastq_60_1a_19
CCCCAACGACAGCGCTGGTAGTGGCTCAGCTACTCAGGGTCCCGCAAGCCATCTTGGACATGATCGCTGG
TGCCCACTGGGGAGTCCTAGCGGGCATAGCGTATTTTTCCATGGTAGGCAACTGGGCAAAGGTCCTGGTG
GTGCTGTTGCTGTTTGCCAGCGTCGATGCGACTACCTACACCACCGGGGGTAGTGTTGCTAGGGGCGCGT
CTACACTCGCCAGCCTCTTCAGTCCGGGCGCCCAGCAGAATGTCCAGCTGATCA

>1205_S95_L001_R1_001.fastq_61_1a_19
CCCCAACGACAGCGCTGGTAGTGGCTCAGCTACTCAGGGTCCCGCAAGCCATCTTGGACATGATCGCTGG
TGCCCACTGGGGAGTCCTAGCGGGCATAGCGTATTTTTCCATGGTAGGCAACTGGGCGAAGGTTCTGGTG
GTGCTGTTGCTGTTTGCCAGCGTCGATGCGACTACCTACACCACCGGGGGTAGTGTTGCTAGGGGCGCGT
CTACACTCGCCAGCCTCTTCAATCCGGGCGCCCAGCAGAATGTCCAGCTGATCA

>1205_S95_L001_R1_001.fastq_62_1a_19
CCCCAACGACAGCGCTGGTAGTGGCTCAGCTACTCAGGGTCCCGCAAGCCATCTTGGACATGATCGCTGG
TGCCCACTGGGGAGTCCTAGCGGGCATAGCGTATTTTTCCATGGTAGGCAACTGGGCGAGGGTCCTGGTG
GTGCTGTTGCTGTTTGCCAGCGTCGATGCGACTACCTACACCACCGGGGGTAGTGTTGCTAGGGGCGCGT
CCACACTCGCCAGCCTCTTCAATCCGGGCGCCCAGCAGAATGTCCAGCTGATCA

>1205_S95_L001_R1_001.fastq_63_1a_18
CCCCAACGACAGCGCTGGTAGTGGCTCAGCTACTCAGGGTCCCGCAAGCCGTCTTGGACATGATCGCTGG
TGCCCACTGGGGAGTCCTAGCGGGCATAGCGTATTTTTCCATGGTAGGCAACTGGGCGAAGGTCCTGGTG
GTGCTGTTGCTGTTTGCCAGCGTCGATGCGACTACCTACACCACCGGGGGTAGTGTTGCTAGGGGCGCGT
CTACACTCGCCAGCCTCTTCAGTCCGGGCGCCCAGCAGAATGTCCAGCTGATCA

>1205_S95_L001_R1_001.fastq_64_1a_18
CTCCAACGACAGCGCTGGTAGTGGCTCAGCTACTCAGGGTCCCGCAAGCCATCTTGGACATGATCGCTGG
TGCCCACTGGGGAGTCCTAGCGGGCATAGCGTATTTTTCCATGGTAGGCAACTGGGCGAAGGTCCTGGTG
GTGCTGTTGCTGTTTGCCAGCGTCGATGCGACTACCTACACCACCGGGGGTAGTGTTGCTAGGGGCGCGT
CTACACTCGCCAGCCTCTTCAGTCCGGGCGCCCAGCAGAATGTCCAGCTGATCA

>1205_S95_L001_R1_001.fastq_65_1a_18
CCCCAACGACAGCGCTGGCAGTGGCTCAGCTACTCAGGGTCCCGCAAGCCATCTTGGACATGATCGCTGG
TGCCCACTGGGGAGTCCTAGCGGGCATAGCGTATTTTTCCATGGTAGGCAACTGGGCGAAGGTCCTGGTG
GTGCTGTTGCTGTTTGCCAGCGTCGATGCGACTACCTACACCACCGGGGGTAGTGTTGCTAGGGGCGCGT
CTACACTCGCCAGCCTCTTCAGTCCGGGCGCCCAGCAGAATGTCCAGCTGATCA

>1205_S95_L001_R1_001.fastq_66_1a_18
CCCCAACGACAGCGCTGGTAGTGGCTCAGCTACTCAGGGTCCCGCAAGCCACCTTGGACATGATCGCTGG
TGCCCACTGGGGAGTCCTAGCGGGCATAGCGTATTTTTCCATGGTAGGCAACTGGGCGAAGGTCCTGGTG
GTGCTGTTGCTGTTTGCCAGCGTCGATGCGACTACCTACACCACCGGGGGTAGTGTTGCTAGGGGCGCGT
CTACACTCGCCAGCCTCTTCAGTCCGGGCGCCCAGCAGAATGTCCAGCTGATCA

>1205_S95_L001_R1_001.fastq_67_1a_18
CCCCAACGACAGCGCTGGTAGTGGCTCAGCTACTCAGGGTCCCGCAAGCCATCTTGGACATGATCGCTGG
TGCCCACTGGGGAGTCCTAGCGGGCATAGCGTATTTTTCCATGGTAGGCAACTGGGCGAAGGTCCTGGTG
GTGCTGTTGCTGTTTGCCAGCGTCGATGCGACTACCTACACCACCGGGGGTAATGTTGCTAGGGGCGCGT
CCACACTCGCCAGCCTCTTCAATCCGGGCGCCCAGCAGAATGTCCAGCTGATCA

>1205_S95_L001_R1_001.fastq_68_1a_17
CCCCAACGACAGCGCTGGTAGTGGCTCAGCTACTCAGGGTCCCGCAAGCCATCTTGGGCATGATCGCTGG
TGCCCACTGGGGAGTCCTAGCGGGCATAGCGTATTTTTCCATGGTAGGCAACTGGGCGAAGGTCCTGGTG
GTGCTGTTGCTGTTTGCCAGCGTCGATGCGACTACCTACACCACCGGGGGTAGTGTTGCTAGGGGCGCGT
CCACACTCGCCAGCCTCTTCAATCCGGGCGCCCAGCAGAATGTCCAGCTGATCA

>1205_S95_L001_R1_001.fastq_69_1a_17
CCCCAACGACAGCGCTGGTAGTGGCTCAGCTACTCAGGGTCCCGCAAGCCATCTTGGACATGATCGCTGG
TGCCCACTGGGGAGTCCTAGCGGGCATAGCGTATTTTTCCATGGTAGGCAACTGGGCGAAGGTCCTGGTG
GTGCTGTTGCTGTTTGCCAGCGTCGATGCGACTACCTACACCACCGGGGGTAGCGTTGCTAGGGGCGCGT
CTACACTCGCCAGCCTCTTCAATCCGGGCGCCCAGCAGAATGTCCAGCTGATCA

>1205_S95_L001_R1_001.fastq_70_1a_17
CCCCAACGACAGCGCTGGTAGCGGCTCAGCTACTCAGGGTCCCGCAAGCCATCTTGGACATGATCGCTGG
TGCCCACTGGGGAGTCCTAGCGGGCATAGCGTATTTTTCCATGGTAGGCAACTGGGCGAAGGTCCTGGTG
GTGCTGTTGCTGTTTGCCAGCGTCGATGCGACTACCTACACCACCGGGGGTAGTGTTGCTAGGGGCGCGT
CTACACTCGCCAGCCTCTTCAGTCCGGGCGCCCAGCAGAATGTCCAGCTGATCA

>1205_S95_L001_R1_001.fastq_71_1a_17
CCCCAACGACAGCGCTGGTAGTAGCTCAGCTACTCAGGGTCCCGCAAGCCATCTTGGACATGATCGCTGG
TGCCCACTGGGGAGTCCTAGCGGGCATAGCGTATTTTTCCATGGTAGGCAACTGGGCGAAGGTCCTGGTG
GTGCTGTTGCTGTTTGCCAGCGTCGATGCGACTACCTACACCACCGGGGGTAGTGTTGCTAGGGGCGCGT
CTACACTCGCCAGCCTCTTCAGTCCGGGCGCCCAGCAGAATGTCCAGCTGATCA

>1205_S95_L001_R1_001.fastq_72_1a_17
CCCCAACGACAGCGCTGGTAGTGGCCCAGCTACTCAGGGTCCCGCAAGCCATCTTGGACATGATCGCTGG
TGCCCACTGGGGAGTCCTAGCGGGCATGGCGTATTTTTCCATGGTAGGCAACTGGGCGAAGGTCCTGGTG
GTACTGTTGCTGTTTGCCAGCGTCGATGCGACTACCTACACCACCGGGGGTAGTGTTGCTAGGGGCGCGT
CCACACTCGCCAGCCTCTTCAATCCGGGCGCCCAGCAGAATGTCCAGCTGATCA

>1205_S95_L001_R1_001.fastq_73_1a_16
CCCCAACGACAGCGCTGGTAGTGGCTCAGCTACTCAGGGTCCCGCAAGCCATCTTGGACATGATCGCTGG
TGCCCACTGGGGAGTCCTAGCGGGCATAGCGTATTTTTCCATGGTAGGCAACTGGGCGAAGGTCCTGGTG
GTGCTGTTGCTGTTTGCCAGCGTCGATGCGACTACCTACACCACCGGGGGTAGTGTTGCTAGGGGCGCGT
CTACACTCGCCAGCCTCTTCAGTCCGGGCGCCCAGCGGAATGTCCAGCTGATCA

>1205_S95_L001_R1_001.fastq_74_1a_16
CCCCAACGACAGCGCTGGTAGTGGCTCAGCTACTCAGGGTCCCGCAAGCCATCTTGGACATGATCGCTGG
TGCCCACTGGGGAGTCCTAGCGGGCATAGCGTATTTTTCCATGGTAGGCAACTGGGCGAAGGTCCTGGTG
GTGCTGTTGCTGTTTGCCAGCGTCGATGCGACTACCTACACCACCGGGGGTAGCGTTGCTAGGGGCGCGT
CTACACTCGCCAGCCTCTTCAGTCCGGGCGCCCAGCAGAATGTCCAGCTGATCA

>1205_S95_L001_R1_001.fastq_75_1a_16
CCCCAACGACAGCGCTGGTAGTGGCTCAGCTACTCAGGGTCCCGCAAGCCATCTTGGACATGATCGCTGG
TGCCCACTGGGGAGTCCTAGCGGGCATAGCGTATTTTTCCATGGTAGGCAACTGGGCGAAGGTCCTGGTG
GTGCTGTTGCTGTTTGCCAGCGCCGATGCGACTACCTACACCACCGGGGGTAGTGTTGCTAGGGGCGCGT
CTACACTCGCCAGCCTCTTCAGTCCGGGCGCCCAGCAGAATGTCCAGCTGATCA

>1205_S95_L001_R1_001.fastq_76_1a_16
CCCCAACGACAGCGCTGGTAGTGGCTCAGCTACTCAGGGTCCCGCAAGCCATCTTGGACATGATCGCTGG
TGCCCACTGGGGAGTCCTAGCGGGCATAGCGTATTTTTCCATGGTAGGCAACTGGGCGAAGGTCCTGGTG
GTGCTGTTGCTGTTTGCCAGCGTCGATGCGACTACCTACACCACCGGGGGTAGTGTTGCTAGGGGCGCGT
CTACACTCGCCAGCCTCTTCGGTCCGGGCGCCCAGCAGAATGTCCAGCTGATCA

>1205_S95_L001_R1_001.fastq_77_1a_16
CCCCAACGACAGCGCTGGTAGTGGCTCAGCTACTCAGGGTCCCGCAAGCCATCTTGGACATGATCGCTGG
TGCCCACTGGGGAGTCCTAGCGGGCATAGCGTATTTTTCCATGGTAGGCAACTGGGCGAAGGTCCTGGTG
GTGCTGTTGCTGTTTGCCAGCGTCGATGCGACTACCTACACCACCGGGGGTAGTGTTGCTAGGGGCGCGT
CTACACTCGCCAGCCTCTTCAATCCGGGCGCCCAACAGAATGTCCAGCTGATCA

>1205_S95_L001_R1_001.fastq_78_1a_16
CCCCAACGACAGCGCTGGTAGTGGCTCAGCTACTCAGGGTCCCGCAAGCCATCTTGGACATGATCGCTGG
TGCCCACTGGGGAGTCCTAGCGGGCATAGCGTATTTTTCCATGGTAGGCAACTGGGCGAAGGTCCTGGTG
GTGCTGTTGCTGTTTGCCAGCGTCGATGCGACTACCTACACCACCGGGGGTAGTGTTGCTAGGGGCGCGT
CCACACTCGCCAGCCTCTTCAATCCGGGCGCCCAGCAGAGTGTCCAGCTGATCA

>1205_S95_L001_R1_001.fastq_79_1a_16
CCCCAACGACAGCGCTGGTAGTGGCTCAGCTACTCAGGGTCCCGCAAGCCATCTTGGACATGATCGCTGG
TGCCCACTGGGGAGTCCTAGCGGGCATAGCGTATTTTTCCATGGTAGGCAACTGGGCGAAGGTCCTGGTG
GTGCTGTTGCTGTTTGCCAGCGTCGTTGCGACTACCTACACCACCGGGGGTAGTGTTGCTAGGGGCGCGT
CTACACTCGCCAGCCTCTTCAGTCCGGGCGCCCAGCAGAATGTCCAGCTGATCA

>1205_S95_L001_R1_001.fastq_80_1a_16
CCCCAACGACAGCGCTGATAGTGGCTCAGCTACTCAGGGTCCCGCAAGCCATCTTGGACATGATCGCTGG
TGCCCACTGGGGAGTCCTAGCGGGCATAGCGTATTTTTCCATGGTAGGCAACTGGGCGAAGGTCCTGGTG
GTGCTGTTGCTGTTTGCCAGCGTCGATGCGACTACCTACACCACCGGGGGTAGTGTTGCTAGGGGCGCGT
CTACACTCGCCAGCCTCTTCAGTCCGGGCGCCCAGCAGAATGTCCAGCTGATCA

>1205_S95_L001_R1_001.fastq_81_1a_16
CCCCAACGACAGCGCTGGTAGTGGCTCAGCTACTCAGGGTCCCGCAAGCCATCTTGGACATGATCGCTGG
TGCCCACTGGGGAGTCCTAGCGGGCATAGCGTATTTTTCCATGGTAGGCAACTGGGCGAAGGTCCTGGTG
GTGCTGTTGCTGTTTGCCAGCGTCGATGCGACTACCTACACCACCGGGGGTAGTGTTGCTAGAGGCGCGT
CTACACTCGCCAGCCTCTTCAGTCCGGGCGCCCAGCAGAATGTCCAGCTGATCA

>1205_S95_L001_R1_001.fastq_82_1a_16
CCCCAACGACAGCGCTGGTAGTGGCTCAGCTACTCAGGGTCCCGCAAGCCATCTTGGACATGATCGCTGG
TGCCCACTGGGGAGTCCTAGCGGGCATAGCGTATTTTTCCATGGTAGGCAACTGGGCGAAGGCCCTGGTG
GTGCTGTTGCTGTTTGCCAGCGTCGATGCGACTACCTACACCACCGGGGGTAGTGTTGCTAGGGGCGCGT
CCACACTCGCCAGCCTCTTCAATCCGGGCGCCCAGCAGAATGTCCAGCTGATCA

>1205_S95_L001_R1_001.fastq_83_1a_16
CCCCAACGACAGCGCTGGTAGTGGCTCAGCTACTCAGGGTCCCGCAAGCCATCTTGGACATGATCGCTGG
TGCCCACTGGGGAGTCCTAGCGGGCATAGCGTATTTTTCCACGGTAGGCAACTGGGCGAAGGTCCTGGTG
GTGCTGTTGCTGTTTGCCAGCGTCGATGCGACTACCTACACCACCGGGGGTAGTGTTGCTAGGGGCGCGT
CTACACTCGCCAGCCTCTTCAGTCCGGGCGCCCAGCAGAATGTCCAGCTGATCA

>1205_S95_L001_R1_001.fastq_84_1a_16
CCCCAACGACAGCGCTGGTAGTGGCTCAGCTACTCAGGGTCCCGCAAGCCATCTTGGACATGATCGCTGG
TGCCCACTGGGGAGTCCTAGCGGGCATAGCGTATTTTTCCATGGTAGGCAACTGGGCGAAGGTCCTGGTG
GTGCTGTTGCTGTTTGCCAGCGTCGATGCGACTACCTGCACCACCGGGGGTAGTGTTGCTAGGGGCGCGT
CTACACTCGCCAGCCTCTTCAGTCCGGGCGCCCAGCAGAATGTCCAGCTGATCA

>1205_S95_L001_R1_001.fastq_85_1a_15
CCCCAACGACAGCGCTGGTAGTGGCTCAGCTACTCAGGGTCCCGCAAGCCATCTTGGACATGATCGCTGG
TGCCCACTGGGGAGTCCTAGCGGGCATAGCGTATTTTTCCATGGTAGGCAACTGGGCGAAGGTCCTGGTG
GTGCTGTTGCTGTTTGCCAGCGTCGATGCGACTACCTACACCACCGGGGGTAGTGTTGCTAGGGGCGCGT
CTACACTCGCCAGCCTCTTCAGTCCGGGCGCCCAGCAGAATGCCCAGCTGATCA

>1205_S95_L001_R1_001.fastq_86_1a_15
CCCCAACGACAGCGCTGGTAGTGGCTCAGCTACTCAGGGTCCCGCAAGCCGTCTTGGACATGATCGCTGG
TGCCCACTGGGGAGTCCTAGCGGGCATAGCGTATTTTTCCATGGTAGGCAACTGGGCGAAGGTCCTGGTG
GTGCTGTTGCTGTTTGCCAGCGTCGATGCGACTACCTACACCACCGGGGGTAGTGTTGTTAGGGGCGCGT
CTACACTCGCCAGCCTCTTCAGTCCGGGCGCCCAGCAGAATGTCCAGCTGATCA

>1205_S95_L001_R1_001.fastq_87_1a_15
CCCCAACGACAGCGCTGGTAGTGGCTCAGCTACTCAGGGTCCCGCAAGCCATCTTGGACATGATCGCTGG
TGCCCACTGGGGAGTCCTAGCGGGCATAGCGTATTTTTCCATGGTAGGCAACTGGGCGAGGGTCCTGGTG
GTGCTGTTGCTGTTTGCCAGCGTCGATGCGACTACCTACACCACCGGGGGTAGTGTTGCTAGGGGCGCGT
CTACACTCGCCAGCCTCTTCAGTCCGGGCGCCCAGCAGAATGTCCAGCTGATCA

>1205_S95_L001_R1_001.fastq_88_1a_15
CCCCAACGACAGCGCTGGTAGTGGCTCAGCTACTCAGGATCCCGCAAGCCATCTTGGACATGATCGCTGG
TGCCCACTGGGGAGTCCTAGCGGGCATAGCGTATTTTTCCATGGTAGGCAACTGGGCGAAGGTCCTGGTG
GTGCTGTTGCTGTTTGCCAGCGTCGATGCGACTACCTACACCACCGGGGGTAGTGTTGCTAGGGGCGCGT
CTACACTCGCCAGCCTCTTCAATCCGGGCGCCCAGCAGAATGTCCAGCTGATCA

>1205_S95_L001_R1_001.fastq_89_1a_15
CCCCAACGACAGCGCTGGTAGTGGCTCAGCTACTCAGGGCCCCGCAAGCCATCTTGGACATGATCGCTGG
TGCCCACTGGGGAGTCCTAGCGGGCATAGCGTATTTTTCCATGGTAGGCAACTGGGCGAAGGTCCTGGTG
GTGCTGTTGCTGTTTGCCAGCGTCGATGCGACTACCTACACCACCGGGGGTAGTGTTGCTAGGGGCGCGT
CTACACTCGCCAGCCTCTTCAGTCCGGGCGCCCAGCAGAATGTCCAGCTGATCA

>1205_S95_L001_R1_001.fastq_90_1a_15
CCCCAACGACAGCGCTGGTAGTGGCTCAGCTACTCAGGGTCCCGCAAGCCATCTTGGACATGATCGCTGG
TGCCCACTGGGGAGTCCTAGCGGGCATAGCGTATTTTTCCATGGTAGGCAACTGGGCGAAGGTCCTGGTG
GTGCTGTTGCTGTTTGCCAGCGTCGATGCGACTACCTACACCACCGGGGGTAGTGTTGCTAGGGGCGCGT
CTACACTCGCCAGCCTCCTCAGTCCGGGCGCCCAGCAGAATGTCCAGCTGATCA

>1205_S95_L001_R1_001.fastq_91_1a_15
CCCCAACGACAGCGCTGGTAGTGGCTCAGCTACTCAGGGTCCCGCAAGCCATCTTGGACATGATCGCTGG
TGCCCACTGGGGAGTCCTAGCGGGCATAGCGTATTTTTCCATGGTAGGCAACTGGGCGAAGGTCCTGGTG
GTGCTGTTGCTGTTTGCCAGCGTCGATGCGACTACCTACACCACCGGGGGTAGTGTTGCTAGGGGCGCGT
CTACACTCGCCAGCCTCTTCAGTCCGGGCGCCCAGCAGAATGTCCAGCTGGTCA

>1205_S95_L001_R1_001.fastq_92_1a_15
CCCCAACGACAGCGCTGGTAGTGGCTCAGCTACTCAGGGTCCCGCAAGCCATCTTGGACATGATCGCTGG
TGCCCACTGGGGAGTCCTAGCGGGCATAGCGTATTTTTCCATGGTAGGCAACTGGGCGAAAGTCCTGGTG
GTGCTGTTGCTGTTTGCCAGCGTCGATGCGACTACCTACACCACCGGGGGTAGTGTTGCTAGGGGCGCGT
CTACACTCGCCAGCCTCTTCAGTCCGGGCGCCCAGCAGAATGTCCAGCTGATCA

>1205_S95_L001_R1_001.fastq_93_1a_15
CCCCAACGACAGCGCTGGTAGTGGCTCAGCTACTCAGGGTCCCGCAAGCCATCTTGGACATGATCGCTGG
TGCCCACTGGGGAGTCCTAGCGGGCATAGCGTATTTTTCCATGGTAGGCAACTGGGCGAAGGTCCTGGTG
GTGCTGTTGCTGTTCGCCAGCGTCGATGCGACTACCTACACCACCGGGGGTAGTGTTGCTAGGGGCGCGT
CTACACTCGCCAGCCTCTTCAATCCGGGCGCCCAGCAGAATGTCCAGCTGATCA

>1205_S95_L001_R1_001.fastq_94_1a_15
CCCCAACGACAGCGCTGGTAGTGGCTCAGCTACTCAGGGTCCCGCAAGCCATCTTGGACATGATCGCTGG
TGCCCACTGGGGAGTCCTAGCGGGCATAGCGTATTTTTCCATGGTAGGCAACTGGGCGAAGGTCCTGGTG
GTGCTGTTGCTGTTTGCCAGCGTCGATGCGACTACCCACACCACCGGGGGTAGTGTTGCTAGGGGCGCGT
CTACACTCGCCAGCCTCTTCAGTCCGGGCGCCCAGCAGAATGTCCAGCTGATCA

>1205_S95_L001_R1_001.fastq_95_1a_15
CCCCAACGACAGCGCTGGTAGTGGCTCAGCTACTCAGGATCCCGCAAGCCATCTTGGACATGATCGCTGG
TGCCCACTGGGGAGTCCTAGCGGGCATAGCGTATTTTTCCATGGTAGGCAACTGGGCGAAGGTCCTGGTG
GTGCTGTTGCTGTTTGCCAGCGTCGATGCGACTACCTACACCACCGGGGGTAGTGTTGCTAGGGGCGCGT
CCGCACTCGCCAGCCTCTTCAATCCGGGCGCCCAGCAGAATGTCCAGCTGATCA

>1205_S95_L001_R1_001.fastq_96_1a_15
CCCCAACGACAGCGCTGGTAGTGGCTCAGCTACTCAGGGTCCCGCAAGCTATCTTGGACATGATCGCTGG
TGCCCACTGGGGAGTCCTAGCGGGCATAGCGTATTTTTCCATGGTAGGCAACTGGGCGAAGGTCCTGGTG
GTGCTGTTGCTGTTTGCCAGCGTCGATGCGACTACCTACACCACCGGGGGTAGTGTTGCTAGGGGCGCGT
CTACACTCGCCAGCCTCTTCAGTCCGGGCGCCCAGCAGAATGTCCAGCTGATCA

>1205_S95_L001_R1_001.fastq_97_1a_15
CCCCAACGACAGCGCTGGTAGTGGCTCAGCTACTCAGGGTCCCGCAAGCCATCTTGGACATGATCGCTGG
TGCCCACTGGGGAGTCCTAGCGGGCATAGCGTATTTTTCCATGGTAGGCAACTGGGCGAAGGTCCTGGTG
GTGCTGTTGCTGTTTGCCAGCGTCGATGCGACTACCTACACCACCGGGGGTAGTGTTGTTAGGGGCGCGT
CTACACTCGCCAGCCTCTTCAGTCCGGGCGCCCAGCAGAATGTCCAGCTGATCA

>1205_S95_L001_R1_001.fastq_98_1a_15
CCCCAACGACAGCGCTGGTAGTGGCTCAGCTACTCAGGGTCCCGCAAGCCATCTTGGACATGATCGCTGG
TGCCCACTGGGGAGTCCTAGCGGGCATAGCGTATTTTTCCATGGTAGGCAACTGGGCGAAGGTCCTGGTG
GTGCCGTTGCTGTTTGCCAGCGTCGATGCGACTACCTACACCACCGGGGGTAGTGTTGCTAGGGGCGCGT
CTACACTCGCCAGCCTCTTCAGTCCGGGCGCCCAGCAGAATGTCCAGCTGATCA

>1205_S95_L001_R1_001.fastq_99_1a_15
CCCCAACGACAGCGCTGGTAGTGGCTCAGCTACTCAGGGTCCCGCAAGCCATCTTGGACATGATCGCTGG
TGCCCACTGGGGAGTCCTAGCGGGCATAGCGTATTTTTCCATGGTAGACAACTGGGCGAAGGTCCTGGTG
GTGCTGTTGCTGTTTGCCAGCGTCGATGCGACTACCTACACCACCGGGGGTAGTGTTGCTAGGGGCGCGT
CTACACTCGCCAGCCTCTTCAGTCCGGGCGCCCAGCAGAATGTCCAGCTGATCA

>1205_S95_L001_R1_001.fastq_100_1a_15
CCCCAACGACAGCGCTGGTAGTGGCTCAGCTACTCAGGGTCCCGCAAGCCATCTTGGACATGATCGCTGG
TGCCCACTGGGGAGTCCTAGCGGGCATAGCGTATTTTTCCATGGTAGGCAACTGGGCGAAGGTCCTGGTG
GTGCTGTTGCTGTTTGCCAGCGTCGATGCGGCTACCTACACCACCGGGGGTAGTGTTGCTAGGGGCGCGT
CTACACTCGCCAGCCTCTTCAGTCCGGGCGCCCAGCAGAATGTCCAGCTGATCA

>1205_S95_L001_R1_001.fastq_101_1a_15
CCCCAACGACAGCGCTGGTAGTGGCTCAGCTACTCAGGGTCCCGCAAGCCACCTTGGACATGATCGCTGG
TGCCCACTGGGGAGTCCTAGCGGGCATAGCGTATTTTTCCATGGTAGGCAACTGGGCGAAGGTCCTGGTG
GTGCTGTTGCTGTTTGCCAGCGTCGATGCGACTACCTACACCACCGGGGGTAGTGTTGCTAGGGGCGCGT
CCACACTCGCCAGCCTCTTCAATCCGGGCGCCCAGCAGAATGTCCAGCTGATCA

>1205_S95_L001_R1_001.fastq_102_1a_14
CCCCAACGACAGCGCTGGTAGTGGCTCAGCTACTCAGGGTCCCGCAAGCCATCTTGGACATGATCGCTGG
TGCCCACTGGGGAGTCCTAGCGGGCATAGCGTATTTTTCCATGGTAGGCAACTGGGCGAAGGTCCTGGTG
GTGCTGTTGCTGTTTGCCAGCGTCGATGCGACTACCTACACCACCGGGGGTAGTGTTGCTAGGGGCGCGT
CTACACTCGCCAGCCTCTTCAGTCCGGGCGCCCAGCAGGATGTCCAGCTGATCA

>1205_S95_L001_R1_001.fastq_103_1a_14
CCCCAACGACAGCGCTGGTAGTGGCTCAGCTACTCAGGGTCCCGCAAGCCATCTTGGACATGATCGCTGG
TGCCCACTGGGGAGTCCTAGCGGGCATAGCGTATTTTTCCATGGTAGGCAACTGGGCGAAGGTCCTGGTG
GTGCTGTTGCTGTTTGCCAGCGTCGATGCGACCACCTACACCACCGGGGGTAGTGTTGCTAGGGGCGCGT
CCACACTCGCCAGCCTCTTCAATCCGGGCGCCCAGCAGAATGTCCAGCTGATCA

>1205_S95_L001_R1_001.fastq_104_1a_14
CCCCAACGACAGCGCTGGTAGTGGCTCAGCTACTCAGGGTCCCGCAAGCCATCTTGGACATGATCGCTGG
TGCCCACTGGGGAGTCCTAGCGGGCATAGCGTATTTTTCCATGGTAGGCAACTGGGCGAAGGTCCTGGTG
GTACTGCTGCTGTTTGCCAGCGTCGATGCGACTACCTACACCACCGGGGGTAGTGTTGCTAGGGGCGCGT
CTACACTCGCCCGCCTCTTCAGTCCGGGCGCCCAGCAGAATGTCCAGCTGATCA

>1205_S95_L001_R1_001.fastq_105_1a_14
CCCCAACGACAGCGCTGGTAGTGGCTCAGCTACTCAGGGTCCCGCAAGCCATCTTGGACATGATCGCTGG
TGCCCACTGGGGAGTCCCAGCGGGCATAGCGTATTTTTCCATGGTAGGCAACTGGGCGAAGGTCCTGGTG
GTGCTGTTGCTGTTTGCCAGCGTCGATGCGACTACCTACACCACCGGGGGTAGTGTTGCTAGGGGCGCGT
CCACACTCGCCAGCCTCTTCAATCCGGGCGCCCAGCAGAATGTCCAGCTGATCA

>1205_S95_L001_R1_001.fastq_106_1a_14
CCCCAACGACAGCGCTGGTAGTGGCTCAGCTACTCAGGGTCCCGCAAGCCATCTTGGACATGATCGCTGG
TGCCCACTGGGGAGTCCTAGCGGGCATAGCGTATTTTTCCATGGTAGGCAACTGGGCGAAGGTCCTGGTG
GTGCTGTTGCTGTTTGCCAGCGTCGATGCGACTACCTACACCACCGGGGGTAGTGTCGCTAGGGGCGCGT
CTACACTCGCCAGCCTCTTCAGTCCGGGCGCCCAGCAGAATGTCCAGCTGATCA

>1205_S95_L001_R1_001.fastq_107_1a_14
CCCCAACGACAGCGCTGGTAGTGGCTCAGCTACTCAGGGTCCCGCAGGCCATCTTGGACATGATCGCTGG
TGCCCACTGGGGAGTCCTAGCGGGCATAGCGTATTTTTCCATGGTAGGCAACTGGGCGAAGGTCCTGGTG
GTGCTGTTGCTGTTTGCCAGCGTCGATGCGACTACCTACACCACCGGGGGTAGTGTTGCTAGGGGCGCGT
CTACACTCGCCAGCCTCTTCAGTCCGGGCGCCCAGCAGAATGTCCAGCTGATCA

>1205_S95_L001_R1_001.fastq_108_1a_14
CCCCGACGACAGCGCTGGTAGTGGCTCAGCTACTCAGGGTCCCGCAAGCCATCTTGGACATGATCGCTGG
TGCCCACTGGGGAGTCCTAGCGGGCATAGCGTATTTTTCCATGGTAGGCAACTGGGCGAAGGTCCTGGTG
GTGCTGTTGCTGTTTGCCAGCGTCGATGCGACTACCTACACCACCGGGGGTAGTGTTGCTAGGGGCGCGT
CCACACTCGCCAGCCTCTTCAATCCGGGCGCCCAGCAGAATGTCCAGCTGATCA

>1205_S95_L001_R1_001.fastq_109_1a_14
TCCCAACGACAGCGCTGGTAGTGGCTCAGCTACTCAGGGTCCCGCAAGCCATCTTGGACATGATCGCTGG
TGCCCACTGGGGAGTCCTAGCGGGCATAGCGTATTTTTCCATGGTAGGCAACTGGGCGAAGGTCCTGGTG
GTGCTGTTGCTGTTTGCCAGCGTCGATGCGACTACCTACACCACCGGGGGTAGTGTTGCTAGGGGCGCGT
CCACACTCGCCAGCCTCTTCAATCCGGGCGCCCAGCAGAATGTCCAGCTGATCA

>1205_S95_L001_R1_001.fastq_110_1a_14
CCCCAACGACAGCGCTGGTAGTGGCTCAGCTACTCAGGGTCCCGCAAGCCATCCTGGACATGATCGCTGG
TGCCCACTGGGGAGTCCTAGCGGGCATAGCGTATTTTTCCATGGTAGGCAACTGGGCGAAGGTCCTGGTG
GTGCTGTTGCTGTTTGCCAGCGTCGATGCGACTACCTACACCACCGGGGGTAGTGTTGCTAGGGGCGCGT
CTACACTCGCCAGCCTCTTCAGTCCGGGCGCCCAGCAGAATGTCCAGCTGATCA

>1205_S95_L001_R1_001.fastq_111_1a_14
CCCCAACGACAGCGCTGGTAGTGGCTCAGCTACTTAGGGTCCCGCAAGCCATCTTGGACATGATCGCTGG
TGCCCACTGGGGAGTCCTAGCGGGCATAGCGTATTTTTCCATGGTAGGCAACTGGGCGAAGGTCCTGGTG
GTGCTGTTGCTGTTTGCCAGCGTCGATGCGACTACCTACACCACCGGGGGTAGTGTTGCTAGGGGCGCGT
CTACACTCGCCAGCCTCTTCAGTCCGGGCGCCCAGCAGAATGTCCAGCTGATCA

>1205_S95_L001_R1_001.fastq_112_1a_14
CCCCAACGACAGCGCTGGTAGTGGCTCAGCTACTCGGGGTCCCGCAAGCCATCTTGGACATGATCGCTGG
TGCCCACTGGGGAGTCCTAGCGGGCATAGCGTATTTTTCCATGGTAGGCAACTGGGCGAAGGTCCTGGTG
GTGCTGTTGCTGTTTGCCAGCGTCGATGCGACTACCTACACCACCGGGGGTAGTGTTGCTAGGGGCGCGT
CTACACTCGCCAGCCTCTTCAGTCCGGGCGCCCAGCAGAATGTCCAGCTGATCA

>1205_S95_L001_R1_001.fastq_113_1a_14
CCCCAACGACGGCGCTGGTAGTGGCTCAGCTACTCAGGGTCCCGCAAGCCATCTTGGACATGATCGCTGG
TGCCCACTGGGGAGTCCTAGCGGGCATAGCGTATTTTTCCATGGTAGGCAACTGGGCGAAGGTCCTGGTG
GTGCTGTTGCTGTTTGCCAGCGTCGATGCGACTACCTACACCACCGGGGGTAGTGTTGCTAGGGGCGCGT
CTACACTCGCCAGCCTCTTCAGTCCGGGCGCCCAGCAGAATGTCCAGCTGATCA

>1205_S95_L001_R1_001.fastq_114_1a_13
CCCCAACGACAGCGCTGGTAGTGGCTCAGCTACTCAGGGTCCCGCAAGCCATCTTGGACATGATCGCTGG
TGCCCACTGGGGAGTCCTAGCGGGCATAGCGTATTTTTCCATGGTAGGCAACTGGGCGAAGGTCCTGGTG
GTGCTGCTGCTGTTTGCCAGCGTCGATGCGACTACCTACACCACCGGGGGTAGTGTTGCTAGGGGCGCGT
CTACACTCGCCAGCCTCTTCAGTCCGGGCGCCCAGCAGAATGTCCAGCTGATCA

>1205_S95_L001_R1_001.fastq_115_1a_13
CCCCAACGACAGCGCTGGTAGTGGCTCAGCTACTCAGGGTCCCGCAAGCCATCTTGGACATGATCGCTGG
TGCCCACTGGGGAGTCCTAGCGGGCATAGCGTATTTTTCCATGGTAGGCAACTGGGCGAAGGTCCTGGTG
GTGCTGTTGCTGTTTGCCAGCGTCGACGCGACTACCTACACCACCGGGGGTAGTGTTGCTAGGGGCGCGT
CTACACTCGCCAGCCTCTTCAGTCCGGGCGCCCAGCAGAATGTCCAGCTGATCA

>1205_S95_L001_R1_001.fastq_116_1a_13
CCCCAACGACAGCGCTGGTAGTGGCTCAGTTACTCAGGGTCCCGCAAGCCATCTTGGACATGATCGCTGG
TGCCCACTGGGGAGTCCTAGCGGGCATAGCGTATTTTTCCATGGTAGGCAACTGGGCGAAGGTCCTGGTG
GTGCTGTTGCTGTTTGCCAGCGTCGATGCGACTACCTACACCACCGGGGGTAGTGTTGCTAGGGGCGCGT
CTACACTCGCCAGCCTCTTCAGTCCGGGCGCCCAGCAAAATGTCCAGCTGATCA

>1205_S95_L001_R1_001.fastq_117_1a_13
CCCCAACGACAGCGCTGGTAGTGGCTCAGCTACTCAGGGTCCCGCAAGCCATCTTGGACATGATCGCTGG
TGCCCACTGGGGAGTCCTAGCGGGCATAGCGTATTTTTCCATGGTAGGCAACTGGGCGAAGGTCCTGGTG
GCGCTGTTGCTGTTTGCCAGCGTCGATGCGACTACCTACACCACCGGGGGTAGTGTTGCTAGGGGCGCGT
CTACACTCGCCAGCCTCTTCAGTCCGGGCGCCCAGCAGAATGTCCAGCTGATCA

>1205_S95_L001_R1_001.fastq_118_1a_13
CCCCAACGACAGCGCTGGTAGTGGCTCAGCTACTCAGGGTCCCGCAAGCCATCTTGGACATGATCGCTGG
TGCCCACTGGGGAGTCCTAGCGGGCATAGCGTATTTTTCCATGGTAGGCAACTGGGCGAAGGTCCTGGTG
GTGCTGTTGCTGTTTGCCAGCGTCGATGCGACTACCTACACCACCGGGGGTAGTGTTGCTAGGGGCGCGT
CCACACTCGCCAGCCTCTTCAATCCGGGCGCCCTGCAGAATGTCCAGCTGATCA

>1205_S95_L001_R1_001.fastq_119_1a_13
CCCCAACGACAGCGCTGGTAGTGGCTCAGCTACTCAGGATCCCGCAAGCCATCTTGGACATGATCGCTGG
TGCCCACTGGGGAGTCCTAGCGGGCATAGCGTATTTTTCCATGGTAGGCAACTGGGCGAAGGTCCTGGTG
GTGCTGTTGCTGTTTGCCAGCGTCGATGCGACTACCTACACCACCGGGGGTAGTGTTGCTAGGGGCGCGT
CTACACTCGCCAGCCTCTTCAGTCCGGGCGCCCAGCAGAATGTCCAGCTGATCA

>1205_S95_L001_R1_001.fastq_120_1a_13
CCCCAACGACAGCGCTGGTAGTGGCTCAGCTACTCAGGGTCCCGCAAGCCATCTTGGACATGATCGCTGG
TGCCCACTGGGGAGTCCTAGCGGGCATAGCGTATTTTTCCATGGTAGGCAACTGGGCGAAGGTCCTGGTG
GTGCTGTTGCTGTTTGCCAGCGTCGATGCGACTACCTACACCACCGGGGGTAGTGTTGCTAGGGGCGCGT
CCACACTCGCCAGCCTCTTCAATCCGGGCGCCCAGCGGAATGTCCAGCTGATCA

>1205_S95_L001_R1_001.fastq_121_1a_13
CCCCAACGACAGCGCTGGTAGTGGCTCAGCTACTCAGGGTCCCGCAAGCCATCTTGGACATGATCGCTGG
TGCCCACTGGGGAGTCCTAGCGGGCATAGCGTATTTTTCCATGGTAGGCAACTGGGCGAAGGTCCTGGTG
GTGCTGTTGCTGTTTGCCAGCGTCGATGCGACTACCTACACCACCGGGGGTAGTGTTGCTAGGGGCGCGT
CTACACTCGCCAGCCTCTTCAGTCCGGGCGCCCAGCAGAATGTCCAGCTGACCA

>1205_S95_L001_R1_001.fastq_122_1a_13
CCCCAACGACAGCGCTGGTAGTGGCTCAGCTACTCAGGGTCCCGCAAGCCATCTTGGACATGATCGCTGG
TGCCCACTGGGGAGCCCTAGCGGGCATAGCGTATTTTTCCATGGTAGGCAACTGGGCGAAGGTCCTGGTG
GTGCTGTTGCTGTTTGCCAGCGTCGATGCGACTACCTACACCACCGGGGGTAGTGTTGCTAGGGGCGCGT
CCACACTCGCCAGCCTCTTCAATCCGGGCGCCCAGCAGAATGTCCAGCTGATCA

>1205_S95_L001_R1_001.fastq_123_1a_13
CCCCAACGACAGCGCTGGTAGTGGCTCAGCTACTCAGGGTCCCGCAGGCCATCTTGGACATGATCGCTGG
TGCCCACTGGGGAGTCCTAGCGGGCATAGCGTATTTTTCCATGGTAGGCAACTGGGCGAAGGTCCTGGTG
GTGCTGTTGCTGTTTGCCAGCGTCGATGCGACTACCTACACCACCGGGGGTAGTGTTGCTAGGGGCGCGT
CCACACTCGCCAGCCTCTTCAATCCGGGCGCCCAGCAGAATGTCCAGCTGATCA

>1205_S95_L001_R1_001.fastq_124_1a_13
CCCCAACGACAGCGCTGGTAGTGGCTCAGCTACTCAGGGTCCCGCAAGCCATCTTGGACATGATCGCTGG
CGCCCACTGGGGAGTCCTAGCGGGCATAGCGTATTTTTCCATGGTAGGCAACTGGGCGAAGGTCCTGGTG
GTGCTGTTGCTGTTTGCCAGCGTCGATGCGACTACCTACACCACCGGGGGTAGTGTTGCTAGGGGCGCGT
CCACACTCGCCAGCCTCTTCAATCCGGGCGCCCAGCAGAATGTCCAGCTGATCA

>1205_S95_L001_R1_001.fastq_125_1a_13
CCCCAACGACAGCGCTGGTAGTGGCTCAGCTACTCAGGGTCCCGCAAGCCATCTTGGACATGATCGCTGG
TGCCCACTGGGGAGTCCTAGCGGGCATAGCGTATTTTTCCATGGTAGGCAACTGGGCGAAGGTCCTGGTG
GTGCTGTTGCTGTTTGCCAGCGTCGATGCGACTACCTACACCACCGGGGGTAGTGTTGCTAGGGGCGCGT
CTACACTCGCCAGCCTCTCCAGTCCGGGCGCCCAGCAGAATGTCCAGCTGATCA

>1205_S95_L001_R1_001.fastq_126_1a_13
CCCCAACGACAGCGCTGGTAGTGGCTCAGCTACTCAGGGTCCCGCAAGCCATCTTGGACATGATCGCTGG
TGCCCACTGGGGAGTCCTAGCGGGCATAGCGTATTTTTCCATGGTAGGCAACTGGGCGAAGGTCCTGGTG
GTGCTGTTGCTGTTTGCCAGCGTCGATGCGACTACCTACACCACCGGGGGTAGTGTTGCTAGGGGCGCGT
CTACGCTCGCCAGCCTCTTCAGTCCGGGCGCCCAGCAGAATGTCCAGCTGATCA

>1205_S95_L001_R1_001.fastq_127_1a_13
ACCCAACGACAGCGCTGGTAGTGGCTCAGCTACTCAGGGTCCCGCAAGCCATCTTGGACATGATCGCTGG
TGCCCACTGGGGAGTCCTAGCGGGCATAGCGTATTTTTCCATGGTAGGCAACTGGGCGAAGGTCCTGGTG
GTGCTGTTGCTGTTTGCCAGCGTCGATGCGACTACCTACACCACCGGGGGTAGTGTTGCTAGGGGCGCGT
CTACACTCGCCAGCCTCTTCAGTCCGGGCGCCCAGCAGAATGTCCAGCTGATCA

>1205_S95_L001_R1_001.fastq_128_1a_12
CCCCAGCGACAGCGCTGGTAGTGGCTCAGCTACTCAGGGTCCCGCAAGCCATCTTGGACATGATCGCTGG
TGCCCACTGGGGAGTCCTAGCGGGCATAGCGTATTTTTCCATGGTAGGCAACTGGGCGAAGGTCCTGGTG
GTGCTGTTGCTGTTTGCCAGCGTCGATGCGACTACCTACACCACCGGGGGTAGTGTTGCTAGGGGCGCGT
CCACACTCGCCAGCCTCTTCAATCCGGGCGCCCAGCAGAATGTCCAGCTGATCA

>1205_S95_L001_R1_001.fastq_129_1a_12
CCCCAACGACAGCGCTGGTAGTGGCTCAGCTACTCAGGGTCCCGCAAGCCATCTTGGACATGATCGCTGG
TGCCCACTGGGGAGTCCTAGCGGGCATAGCGTATCTTTCCATGGTAGGCAACTGGGCGAAGGTCCTGGTG
GTGCTGTTGCTGTTTGCCAGCGTCGATGCGACTACCTACACCACCGGGGGTAGTGTTGCTAGGGGCGCGT
CTACACTCGCCAGCCTCTTCAGTCCGGGCGCCCAGCAGAATGTCCAGCTGATCA

>1205_S95_L001_R1_001.fastq_130_1a_12
CCCCAACGACAGCGCTGGTAGTGGCTCAGCTACTCAGGATCCCGCAAGCCATCTTGGACATGATCGCTGG
TGCCCACTGGGGAGTCCTAGCGGGCATAGCGTATTTTTCCATGGTAGGCAACTGGGCGAAGGTCCTGGTG
GTGCTGTTGCTGTTTGCCAGCGTCGATGCGACTACCTACACCACCGGGGGTAGTGTTGCTAGGGGCGCGT
CCACACTCGCCAGCCTCTTCAATCCGGGCGCCCAGCAGAATGTCCAGCTGATCA

>1205_S95_L001_R1_001.fastq_131_1a_12
CCCCAACGACAGCGCTGGTAGTGGCTCAGCTACTCAGAGTCCCGCAAGCCATCTTGGACATGATCGCTGG
TGCCCACTGGGGAGTCCTAGCGGGCATAGCGTATTTTTCCATGGTAGGCAACTGGGCGAAGGTCCTGGTG
GTGCTGTTGCTGTTTGCCAGCGTCGATGCGACTACCTACACCACCGGGGGTAGTGTTGCTAGGGGCGCGT
CTACACTCGCCAGCCTCTTCAATCCGGGCGCCCAGCAGAATGTCCAGCTGATCA

>1205_S95_L001_R1_001.fastq_132_1a_12
CCCCAACGACAGCGCCGGTAGTGGCTCAGCTACTCAGGGTCCCGCAAGCCATCTTGGACATGATCGCTGG
TGCCCACTGGGGAGTCCTAGCGGGCATAGCGTATTTTTCCATGGTAGGCAACTGGGCGAAGGTCCTGGTG
GTGCTGTTGCTGTTTGCCAGCGTCGATGCGACTACCTACACCACCGGGGGTAGTGTTGCTAGGGGCGCGT
CTACACTCGCCAGCCTCTTCAGTCCGGGCGCCCAGCAGAATGTCCAGCTGATCA

>1205_S95_L001_R1_001.fastq_133_1a_12
CCCCAACGACAGCGCTGGTAGTGGCTCAGCTACTCAGGGTCCCGCAAGCCATCTTGGACATGATCGCTGG
TGCCCACTGGGGAGTCCTAGCGGGCATAGCGTATTTTTCCATGGTAGGCAACTGGGCGAAGGTCCTGGTG
GTGCTGTTGCTGTTTGCCAGCGTCGATGCGACTACCTACACCACCGGGGGTAGTGTTGCTAGGGGCGCGT
CTACACTCGCCAGCCTCCTCAATCCGGGCGCCCAGCAGAATGTCCAGCTGATCA

>1205_S95_L001_R1_001.fastq_134_1a_12
CCCCAACGACAGCGCTGGTAGTGGCTCAGCTACTCAGGGTCCCGCAAGCCATCTTGGACATGATCGCTGG
TGCCCACTGGGGAGTCCTAGCGGGCATAGCGTATTTTTCCATGGTAGGCAACTGGGCGAAGGTCCTGGTG
GTGCTGTTGCTGTTTGCCAGCGTCGATGCGACTACCTACGCCACCGGGGGTAGTGTTGCTAGGGGCGCGT
CTACACTCGCCAGCCTCTTCAGTCCGGGCGCCCAGCAGAATGTCCAGCTGATCA

>1205_S95_L001_R1_001.fastq_135_1a_12
CCCCAACGACAGCGCTGGTAGTGGCTCAGCTACTCAGGGTCCCGCAAGCCATCTTGGACATGATCGCTGG
TGCCCACTGGGGAGTCCTAGCGGGCATAGCGTATTTTTCCATGGTAGGCAACTGGGCGAAGGTCCTGGTG
GTGCTGTTGCTGTTTGCCAGCGTCGATGCGACTACCTACACCACCGGGGGTGGTGTTGCTAGGGGCGCGT
CTACACTCGCCAGCCTCTTCAGTCCGGGCGCCCAGCAGAATGTCCAGCTGATCA

>1205_S95_L001_R1_001.fastq_136_1a_12
CCCCAACGACAGCGCTGGTAGTGGCTCAGCTACTCAGGGTCCCGCAAGCCATCTTGGACATGATCGCTGG
TGCCCACTGGGGAGTCCTAGCGGGCATAGCGTATTTTTCCATGGTAGGCAACTGGGCGAAGGTCCTGGTG
GTGCTGTTGCTGTTTGCCAGCGTCGATGCGACTACCTACACCACCGGGGGTAGTGTTGCTAGGGGCGCGT
CTACACCCGCCAGCCTCTTCAGTCCGGGCGCCCAGCAGAATGTCCAGCTGATCA

>1205_S95_L001_R1_001.fastq_137_1a_12
CCCCAACGACAGCGCTGGTAGTAGCTCAGCTACTCAGGGTCCCGCAAGCCATCTTGGACATGATCGCTGG
TGCCCACTGGGGAGTCCTAGCGGGCATAGCGTATTTTTCCATGGTAGGCAACTGGGCGAAGGTCCTGGTG
GTGCTGTTGCTGTTTGCCAGCGTCGATGCGACTACCTACACCACCGGGGGTAGTGTTGCTAGGGGCGCGT
CCACACTCGCCAGCCTCTTCAATCCGGGCGCCCAGCAGAATGTCCAGCTGATCA

>1205_S95_L001_R1_001.fastq_138_1a_12
CCCCAACGACAGCGCTGGTAGTGGCTCAGTTACTCAGGGTCCCGCAAGCCATCTTGGACATGATCGCTGG
TGCCCACTGGGGAGTCCTAGCGGGCATAGCGTATTTTTCCATGGTAGGCAACTGGGCGAAGGTCCTGGTG
GTGCTGTTGCTGTTTGCCAGCGTCGATGCGACTACCTACACCACCGGGGGTAGTGTTGCTAGGGGCGCGT
CTACACTCGCCAGCCTCTTCAGTCCGGGCGCCCAGCAGAATGTCCAGCTGATCA

>1205_S95_L001_R1_001.fastq_139_1a_12
CCCCAACGACAGCGCTGGTAGTGGCTCAGCTACTCAGGGTCCCGCAAGCCATCTTGGACATGATCGCTGG
TGCCCACTGGGGAGTCCTAGCGGGCATAGCGTATTTTTCCATGGTAGGCAACTGGGCGAAGGTCCTGGTG
GTGCTGTTGCTGTTTGCCAGCGTCGATGCGACTACCTACACCACCGGGGGTAGTGTTGCTAGGGGCGCGC
CTACACTCGCCAGCCTCTTCAGTCCGGGCGCCCAGCAGAATGTCCAGCTGATCA

>1205_S95_L001_R1_001.fastq_140_1a_12
CCCCAACGACAGCGCTGGTAGTGGCTCAGCTACTCAGGGTCCCGCAAGCCATCTTGGACATGATCGCTGG
TGCCCACTGGGGAGTCCTAGCGGGCATAGCGTATTTTTCCATGGCAGGCAACTGGGCGAAGGTCCTGGTG
GTGCTGTTGCTGTTTGCCAGCGTCGATGCGACTACCTACACCACCGGGGGTAGTGTTGCTAGGGGCGCGT
CCACACTCGCCAGCCTCTTCAATCCGGGCGCCCAGCAGAATGTCCAGCTGATCA

>1205_S95_L001_R1_001.fastq_141_1a_12
CCCCAACGACAGCGCTGGTAGTGGCTCAGCTACTCAGGGTCCCGCAAGCCATCTTGGACGTGATCGCTGG
TGCCCACTGGGGAGTCCTAGCGGGCATAGCGTATTTTTCCATGGTAGGCAACTGGGCGAAGGTCCTGGTG
GTGCTGTTGCTGTTTGCCAGCGTCGATGCGACTACCTACACCACCGGGGGTAGTGTTGCTAGGGGCGCGT
CTACACTCGCCAGCCTCTTCAGTCCGGGCGCCCAGCAGAATGTCCAGCTGATCA

>1205_S95_L001_R1_001.fastq_142_1a_12
CCCCAACGACAGCGCTGGTAGTGGCTCAGCTACTCAGGGTCCCGCAAGCCATCTTGGACATGATCGCTGG
TACCCACTGGGGAGTCCTAGCGGGCATAGCGTATTTTTCCATGGTAGGCAACTGGGCGAAGGTCCTGGTG
GTGCTGTTGCTGTTTGCCAGCGTCGATGCGACTACCTACACCACCGGGGGTAGTGTTGCTAGGGGCGCGT
CTACACTCGCCAGCCTCTTCAGTCCGGGCGCCCAGCAGAATGTCCAGCTGATCA

>1205_S95_L001_R1_001.fastq_143_1a_12
CCCCAACGACAGCGCTGGTAGTGGCTCAGCTACTCAGGGTCCCGCAAGCCATCCTGGACATGATCGCTGG
TGCCCACTGGGGAGTCCTAGCGGGCATAGCGTATTTTTCCATGGTAGGCAACTGGGCGAAGGTCCTGGTG
GTGCTGTTGCTGTTTGCCAGCGTCGATGCGACTACCTACACCACCGGGGGTAGTGTTGCTAGGGGCGCGT
CCACACTCGCCAGCCTCTTCAATCCGGGCGCCCAGCAGAATGTCCAGCTGATCA

>1205_S95_L001_R1_001.fastq_144_1a_12
CCCCAACGACAGCGCTGGTAGTGGCTCAGCTACTCAGGGTCCCGCAAGCCATCTTGGACATGATCGCTGG
TGCCCACTGGGGAGTCCTAGCGGGCATAGCGTATTTTTCCATGGTGGGCAACTGGGCGAAGGTCCTGGTG
GTGCTGTTGCTGTTTGCCAGCGTCGATGCGACTACCTACACCACCGGGGGTAGTGTTGCTAGGGGCGCGT
CCACACTCGCCAGCCTCTTCAATCCGGGCGCCCAGCAGAATGTCCAGCTGATCA

>1205_S95_L001_R1_001.fastq_145_1a_12
CCCCAACGACAGCGCTGGTAGTGGCTCAGCTACTCAGGGTCCCGCAAGCCATCTTGGACATGATCGCTGG
TGCCCACTGGGGAGTCCTAGCGGGCATAGCGTATTTTTCCATGGTAGGCAACTGGGCGAAGGTCCTGGTG
GTGCTGTTGCTGTTTGCCAGCGTCGATGCGACTACCTACACCACCGGGGGTAGTGTTGCTAGGGGCGCGT
CCACACTCGCCAGCCTCTTCAATCCGGGTGCCCAGCAGAATGTCCAGCTGATCA

>1205_S95_L001_R1_001.fastq_146_1a_11
CCCCAACGACAGCGCTGGTAGTGGCTCAGCTACTCAGGGTCCCGCAAGCCATCTTGGACATGATCGCTGG
TGCCCACTGGGGAGTCCTAGCGGGCATAGCGTATTTTTCCATGGTAGGCAACTGGGCGAAGGTCCTGGTG
GTGCTGTTGCTGTTTGCCAGCGTCGATGCGACTACCTACACCACCGGGGGTAGTGTTGCTAGGGGCGCGT
CCACACTCGCCAGCCTCTTCAATCCGGGCGCCCAGCAGAATGCCCAGCTGATCA

>1205_S95_L001_R1_001.fastq_147_1a_11
CCCCAACGACAGCGCTGGTAGTGGCTCAGCTACTCAGGGTCCCGCAAGCCATCTTGGACATGATCGCTGG
TGCCCACTGGGGAGTCCTAGCGGGCATAGCGTATTTTTCCATGGTAGGCAACTGGGCGAAGGTCCTGGTG
GTGCTGTTGCTGTTTGCCAGCGTCGATGCGACTACCTACACCACCGGGGGTAGTGTTGCTAGGGGCGCGT
CTACACTCGCCAGCCTCTTCAGTCCGGGCGCTCAGCAGAATGTCCAGCTGATCA

>1205_S95_L001_R1_001.fastq_148_1a_11
CCCCAACGACAGCGCTGGTAGTGGCTCAGCTACTCAGGGTCCCGCAAGCCATCTTGGACATGATCGCTGG
TGCCCACTGGGGAGTCCTAGCGGGCATAGCGTATTTTTCCATGGTAGGCAGCTGGGCGAAGGTCCTGGTG
GTGCTGTTGCTGTTTGCCAGCGTCGATGCGACTACCTACACCACCGGGGGTAGTGTTGCTAGGGGCGCGT
CTACACTCGCCAGCCTCTTCAGTCCGGGCGCCCAGCAGAATGTCCAGCTGATCA

>1205_S95_L001_R1_001.fastq_149_1a_11
CCCCAACGACAGCGCTGGTAGTGGCTCAGCCACTCAGGGTCCCGCAAGCCATCTTGGACATGATCGCTGG
TGCCCACTGGGGAGTCCTAGCGGGCATAGCGTATTTTTCCATGGTAGGCAACTGGGCGAAGGTCCTGGTG
GTGCTGTTGCTGTTTGCCAGCGTCGATGCGACTACCTACACCACCGGGGGTAGTGTTGCTAGGGGCGCGT
CTACACTCGCCAGCCTCTTCAGTCCGGGCGCCCAGCAGAATGTCCAGCTGATCA

>1205_S95_L001_R1_001.fastq_150_1a_11
CCCCAACGACAGCGCTGGTAGTGGCTCAGCTACCCAGGGTCCCGCAAGCCATCTTGGACATGATCGCTGG
TGCCCACTGGGGAGTCCTAGCGGGCATAGCGTATTTTTCCATGGTAGGCAACTGGGCGAAGGTCCTGGTG
GTGCTGTTGCTGTTTGCCAGCGTCGATGCGACTACCTACACCACCGGGGGTAGTGTTGCTAGGGGCGCGT
CTACACTCGCCAGCCTCTTCAGTCCGGGCGCCCAGCAGAATGTCCAGCTGATCA

>1205_S95_L001_R1_001.fastq_151_1a_11
CCCCAACGACAGCGCTGGTAGTGGCTCAGCTACTCAGGGTCCCGCAAGCCATCTTGGACATGATCGCTGG
TGCCCACTGGGGAGTCCTAGCGGGCATAGCGTATTTTTCCATGGTAGGCAACTGGGCGAAGGTCCTGGTG
GTGCTGTTGCTGTTTGCCGGCGTCGATGCGACTACCTACACCACCGGGGGTAGTGTTGCTAGGGGCGCGT
CTACACTCGCCAGCCTCTTCAGTCCGGGCGCCCAGCAGAATGTCCAGCTGATCA

>1205_S95_L001_R1_001.fastq_152_1a_11
CCCCAACGACAGCGCTGGTAGTGGCTCAGCTACTCAGGGTCCCGCAAGCCATCTTGGACATGATCGCTGG
TGCCCACTGGGGAGTCCTAGCGGGCATAGCGTATTTTTCCATGGTAGGCAACTGGGCGAAGGTCCTGGTG
GTGCTGTTGCTGTTTGCCAGCGTCGATGCGACTACCTACACCACCGGGGGTAGTGTTGCTAGGGGCGCGT
CTACACTCGCCAGCCTCTTCAGTCCGGGCGCCCAGCAGAATGTCCAGCTGATCG

>1205_S95_L001_R1_001.fastq_153_1a_11
CCCCAACGACAGCGCTGGTAGTGGCTCAGCTACTCAGGGTCCCGCAAGCCATCTTGGACATGATCGCTGG
TGCCCACTGGGGAGTCCTAGCGGGCATAGCGTATTTTTCCATGGTAGGCAACTGGGCGAAGGTCCTGGTG
GTGCTGTTGCTGTTTGCCAGCGTCGATGCGACTACCTACACCACCGGGGGTAGTGTTGCTAGGGGCGCGT
CCACACTCGCCAGCCTCTTCAATCCGGGCGCCCGGCAGAATGTCCAGCTGATCA

>1205_S95_L001_R1_001.fastq_154_1a_11
CCCCAACGACAGCGCTGGTAGTGGCTCAGCTACTCAGGGTCCCGCAAGCCATCTTGGACATGATCGCTGG
TGCCCACTGGGGAGTCCTAGCGGGCATAGCGTATTTTTCCATGGTAGGCAACTGGGCGAAGGTCCTGGTG
GTGCTGTTGCTGTTCGCCAGCGTCGATGCGACTACCTACACCACCGGGGGTAGTGTTGCTAGGGGCGCGT
CTACACTCGCCAGCCTCTTCAGTCCGGGCGCCCAGCAGAATGTCCAGCTGATCA

>1205_S95_L001_R1_001.fastq_155_1a_11
CCCCAACGACAGCGCTGGTAGTGGCCCAGCTACTCAGGGTCCCGCAAGCCATCTTGGACATGATCGCTGG
TGCCCACTGGGGAGTCCTAGCGGGCATAGCGTATTTTTCCATGGTAGGCAACTGGGCGAAGGTCCTGGTG
GTGCTGTTGCTGTTTGCCAGCGTCGATGCGACTACCTACACCACCGGGGGTAGTGTTGCTAGGGGCGCGT
CTACACTCGCCAGCCTCTTCAGTCCGGGCGCCCAGCAGAATGTCCAGCTGATCA

>1205_S95_L001_R1_001.fastq_156_1a_11
CCCCAACAACAGCGCTGGTAGTGGCTCAGCTACTCAGGGTCCCGCAAGCCATCTTGGACATGATCGCTGG
TGCCCACTGGGGAGTCCTAGCGGGCATAGCGTATTTTTCCATGGTAGGCAACTGGGCGAAGGTCCTGGTG
GTGCTGTTGCTGTTTGCCAGCGTCGATGCGACTACCTACACCACCGGGGGTAGTGTTGCTAGGGGCGCGT
CTACACTCGCCAGCCTCTTCAGTCCGGGCGCCCAGCAGAATGTCCAGCTGATCA

>1205_S95_L001_R1_001.fastq_157_1a_11
CCCCAACGACAGCGCTGGTAGTGGCTCAGCTACTCAGGGTCCCGCAAGCCATCTTGGACATGATCGCTGG
TGCCCACTGGGGAGTCCTAGCGGGCATAGCGTATTTTTCCATGGTAGGCAACTGGGCGAAGGTCCTGGTG
GTGCTGTTGCTGTTTGCCGGCGTCGATGCGACTACCTACACCACCGGGGGTAGTGTTGCTAGGGGCGCGT
CCACACTCGCCAGCCTCTTCAATCCGGGCGCCCAGCAGAATGTCCAGCTGATCA

>1205_S95_L001_R1_001.fastq_158_1a_11
CCCCAACGACAGCGCTGGTAGTGGCTCAGCTACTCAGGGTCCCGCAAGCCATCTTGGACATGATCGCTGG
TGCCCACTGGGGAGTCCTAGCGGGCATAGCGTATTTTTCCATGGTAGGCAACTGGGCGAAGGTCCTGGTG
GTGCTGTTGCTGTTTGCCAGCGTCGATGCGACTACCTACACCACCGGGGGTAGTGTTGCTAGGGGCGCGT
CCACACTCGCCAGCCTCTTCAATCCGGGCGCCCAGCAGAATGTTCAGCTGATCA

>1205_S95_L001_R1_001.fastq_159_1a_11
CCCCAACGACAGCGCTGGTAGTGGCTCAGCTACTCAGGGTCCCGCAAGCCATCTTGGACATGATCGCTGG
TGCCCACTGGGGAGTCCTAGCGGGCATAGCGTATTTTTCCATAGTAGGCAACTGGGCGAAGGTCCTGGTG
GTGCTGTTGCTGTTTGCCAGCGTCGATGCGACTACCTACACCACCGGGGGTAGTGTTGCTAGGGGCGCGT
CTACACTCGCCAGCCTCTTCAGTCCGGGCGCCCAGCAGAATGTCCAGCTGATCA

>1205_S95_L001_R1_001.fastq_160_1a_11
CCCCAACGACAGCGCTGGTAGTGGCTCAGCTACTCAGGGTCCCGCAAGCCATCTTGGACATGATCGCTGG
TGCCCACTGGGGAGTCCTAGCGGGCATAGCGTATTTTTCCATGGTAGGCAACTGGGCGAAGGTCCTGGTG
GTGCTGTTGCTGTTTGCCAGCGTCGATGCGACTACCTACACCACCGGGGGTAGTGTTGCTAGGGGCGCGT
CTGCACTCGCCAGCCTCTTCAGTCCGGGCGCCCAGCAGAATGTCCAGCTGATCA

>1205_S95_L001_R1_001.fastq_161_1a_11
CCCCAACGACAGCGCTGGTAGTGGCTCAGCTACTCAGGGTCCCGCAAGCCATCTTGGACATGATCGCTGG
TGCCCACTGGGGAGTCCTAGCGGGCATAGCGTATTTTTCCATGGTAGGCAACTGGGCGAAGGTCCTGGTG
GTGCTGTTGCTGTTTGCCAGCGTCGATGCGACTACCTACACCACCGGGGGTAGTGTTGCTAGGGGCGCAT
CTACACTCGCCAGCCTCTTCAGTCCGGGCGCCCAGCAGAATGTCCAGCTGATCA

>1205_S95_L001_R1_001.fastq_162_1a_11
CCCCAACGACAGCGCTGGTAGTGGCTCAGCTACTCAGGGTCCCGCAAGCCATCTTGGACATGATCGCTGG
TGCCCACTGGGGAGTCCTAGCAGGCATAGCGTATTTTTCCATGGTAGGCAACTGGGCGAAGGTCCTGGTG
GTGCTGTTGCTGTTTGCCAGCGTCGATGCGACTACCTACACCACCGGGGGTAGTGTTGCTAGGGGCGCGT
CTACACTCGCCAGCCTCTTCAGTCCGGGCGCCCAGCAGAATGTCCAGCTGATCA

>1205_S95_L001_R1_001.fastq_163_1a_11
CCCCAACGACAGCGCTGGTAGTGGCTCAGCTACTCAGGGTCCCGCAAGCCATCTTGGACATGATCGCTGG
TGCCCACTGGGGAGTCCTAGCGGGCATAGCGTATTTTTCCATGGTAGGCAACTGGGCGAAGGTCCTGGTG
GTGCTGTTGCTGTCTGCCAGCGTCGATGCGACTACCTACACCACCGGGGGTAGTGTTGCTAGGGGCGCGT
CCACACTCGCCAGCCTCTTCAATCCGGGCGCCCAGCAGAATGTCCAGCTGATCA

>1205_S95_L001_R1_001.fastq_164_1a_11
CCCCAACGACAGCGCTGGTAGTGGCTCAGCTACTCAGGGTCCCGCAAGCCATCTTGGACATGATCGCTGG
TGCCCACTGGGGAGTCCTAGCGGGCATAGCGTATTTTTCCATGGTAGGCAACTGGGCGAAGGTTCTGGTG
GTGCTGTTGCTGTTTGCCAGCGTCGATGCGACTACCTACACCACCGGGGGTAGTGTTGCTAGGGGCGCGT
CTACACTCGCCAGCCTCTTCAGTCCGGGCGCCCAGCAGAATGTCCAGCTGATCA

>1205_S95_L001_R1_001.fastq_165_1a_11
CCCCAACGACAGCGCTGGTAGTGGCTCAGCTACTCAGAGTCCCGCAAGCCATCTTGGACATGATCGCTGG
TGCCCACTGGGGAGTCCTAGCGGGCATAGCGTATTTTTCCATGGTAGGCAACTGGGCGAAGGTCCTGGTG
GTGCTGTTGCTGTTTGCCAGCGTCGATGCGACTACCTACACCACCGGGGGTAGTGTTGCTAGGGGCGCGT
CTACACTCGCCAGCCTCTTCAGTCCGGGCGCCCAGCAGAATGTCCAGCTGATCA

>1205_S95_L001_R1_001.fastq_166_1a_11
CCCCAACGACAGCGCTGGTAGTGGCTCAGCTACTCAGGGTCCCGCAAGCCATCTTGGACATGATCGCTGG
TGCCCACTGGGGAGTCCCAGCGGGCATAGCGTATTTTTCCATGGTAGGCAACTGGGCGAAGGTCCTGGTG
GTGCTGTTGCTGTTTGCCAGCGTCGATGCGACTACCTACACCACCGGGGGTAGTGTTGCTAGGGGCGCGT
CTACACTCGCCAGCCTCTTCAGTCCGGGCGCCCAGCAGAATGTCCAGCTGATCA

>1205_S95_L001_R1_001.fastq_167_1a_11
CCCCAACGACAGCGCTGGTAGTGGCTCAGCTACTCAGGGTCCCGCAAGCCATCTTGGACATGGTCGCTGG
TGCCCACTGGGGAGTCCTAGCGGGCATAGCGTATTTTTCCATGGTAGGCAACTGGGCGAAGGTCCTGGTG
GTGCTGTTGCTGTTTGCCAGCGTCGATGCGACTACCTACACCACCGGGGGTAGTGTTGCTAGGGGCGCGT
CTACACTCGCCAGCCTCTTCAATCCGGGCGCCCAGCAGAATGTCCAGCTGATCA

>1205_S95_L001_R1_001.fastq_168_1a_11
CCCCAACGACAGCGCTGGTAGTGGCTCAGCTACTCAGGGTCCCGCAAGCCATCTTGGACATGATCGCTGG
TGCCCACTGGGGAGTCCTAGCGGGCATAGCGTATTTTTCCATGGTAGGCAGCTGGGCGAAGGTCCTGGTG
GTGCTGTTGCTGTTTGCCAGCGTCGATGCGACTACCTACACCACCGGGGGTAGTGTTGCTAGGGGCGCGT
CCACACTCGCCAGCCTCTTCAATCCGGGCGCCCAGCAGAATGTCCAGCTGATCA

>1205_S95_L001_R1_001.fastq_169_1a_11
CCCCAACGACAGCGCTGGTAGTGGCTCAGCTACTCAGGGTCCCGCAAGCCATCTTGGACATGATCGCTGG
TGCCCACTGGGGAGTCCTAGCGGGCATAGCGTATTTTTCCATGGTAGGCAACTGGGCGAAGGTCCTGGTG
GTGCTGTTGCTGTTTGCCAGCGTCGATGCGACTACCTACACCGCCGGGGGTAGTGTTGCTAGGGGCGCGT
CTACACTCGCCAGCCTCTTCAGTCCGGGCGCCCAGCAGAATGTCCAGCTGATCA

>1205_S95_L001_R1_001.fastq_170_1a_11
CCCCAACGACAGCGCTGGTAGCGGCTCAGCTACTCAGGGTCCCGCAAGCCATCTTGGACATGATCGCTGG
TGCCCACTGGGGAGTCCTAGCGGGCATAGCGTATTTTTCCATGGTAGGCAACTGGGCGAAGGTCCTGGTG
GTGCTGTTGCTGTTTGCCAGCGTCGATGCGACTACCTACACCACCGGGGGTAGTGTTGCTAGGGGCGCGT
CCACACTCGCCAGCCTCTTCAATCCGGGCGCCCAGCAGAATGTCCAGCTGATCA

>1205_S95_L001_R1_001.fastq_171_1a_10
CCCCAACGACAGCGCTGGTAGTGGCTCAGCTACTCAGGGTCCCGCAAGCCATCTTGGACATGATCGCTGG
TGCCCACTGGGGAGTCCTAGCGGGCATAGCGTATTTTTCCATGGTAGGCAACTGGGCGAAGGTCCTGGTG
GTGCTGTTGCTGTTTGCCAGCGTCGATGCGACTACCTACACCACCGGGGGTAGTGTTGCTAGGGGCGTGT
CCACACTCGCCAGCCTCTTCAATCCGGGCGCCCAGCAGAATGTCCAGCTGATCA

>1205_S95_L001_R1_001.fastq_172_1a_10
CCCCAACGACAGCGCTGGTAGTGGCTCAGCTACTCAGGGTCCCGCAAGCCATCTTGGACATGATCGCTGG
TGCCCACCGGGGAGTCCTAGCGGGCATAGCGTATTTTTCCATGGTAGGCAACTGGGCGAAGGTCCTGGTG
GTGCTGTTGCTGTTTGCCAGCGTCGATGCGACTACCTACACCACCGGGGGTAGTGTTGCTAGGGGCGCGT
CTACACTCGCCAGCCTCTTCAGTCCGGGCGCCCAGCAGAATGTCCAGCTGATCA

>1205_S95_L001_R1_001.fastq_173_1a_10
CCCCAACGACAGCGCTGGTAGTGGCTCAGCTACTCAGGGTCCCGCAAGCCATCTTGGACATGATCGCTGG
TGCCCACTGGGGAGTCCTAGCGGGCATAGCGTATTTTTCCATGGTAGGCAACTGGGCGAAGGTCCTGGTG
GTGCTGTTGCTGTTTGCCAGCGCCGATGCGACTACCTACACCACCGGGGGTAGTGTTGCTAGGGGCGCGT
CCACACTCGCCAGCCTCTTCAATCCGGGCGCCCAGCAGAATGTCCAGCTGATCA

>1205_S95_L001_R1_001.fastq_174_1a_10
CCCCAACGACAGCGCTGGTAGTGGCTCAGCTACTCAGGGTCCCGCGAGCCATCTTGGACATGATCGCTGG
TGCCCACTGGGGAGTCCTAGCGGGCATAGCGTATTTTTCCATGGTAGGCAACTGGGCGAAGGTCCTGGTG
GTGCTGTTGCTGTTTGCCAGCGTCGATGCGACTACCTACACCACCGGGGGTAGTGTTGCTAGGGGCGCGT
CTACACTCGCCAGCCTCTTCAGTCCGGGCGCCCAGCAGAATGTCCAGCTGATCA

>1205_S95_L001_R1_001.fastq_175_1a_10
CCCCAACGACAGCGCTGGTAGTGGCTCAGCTACTCAGGGTCCCGCAAGCCATCTTGGACATGATCGCTGG
TGCCCACTGGGGAGTCCTAGCGGGCATAGCGTATTTTTCCATGGTAGGCAACTGGGCGAAGGTCCTGGTG
GTGCTGCTGCTGTTTGCCAGCGTCGATGCGACTACCTACACCACCGGGGGTAGTGTTGCTAGGGGCGCGT
CCACACTCGCCAGCCTCTTCAATCCGGGCGCCCAGCAGAATGTCCAGCTGATCA

>1205_S95_L001_R1_001.fastq_176_1a_10
CCCCAACGACAGCGCTGGTAGTGGCTCAGCTACTCAGGGTCCCGCAAGCCATCTTGGACATGATTGCTGG
TGCCCACTGGGGAGTCCTAGCGGGCATAGCGTATTTTTCCATGGTAGGCAACTGGGCGAAGGTCCTGGTG
GTGCTGTTGCTGTTTGCCAGCGTCGATGCGACTACCTACACCACCGGGGGTAGTGTTGCTAGGGGCGCGT
CCACACTCGCCAGCCTCTTCAATCCGGGCGCCCAGCAGAATGTCCAGCTGATCA

>1205_S95_L001_R1_001.fastq_177_1a_10
CCCCAACGACAGCGCTGGTAGTGGCTCAGCTACTCAGGGTCCCGCAAGCCATCTTGGACATGATCGCTGG
TGCCCACTGGGGAGTCCTAGCGGGCATAGCGTATTTTTCCATGGTAGGCAACTGGGCGAAGGTCCTGGCG
GTGCTGTTGCTGTTTGCCAGCGTCGATGCGACTACCTACACCACCGGGGGTAGTGTTGCTAGGGGCGCGT
CTACACTCGCCAGCCTCTTCAGTCCGGGCGCCCAGCAGAATGTCCAGCTGATCA

>1205_S95_L001_R1_001.fastq_178_1a_10
CCCCAACGACAGCGCTGGTAGTGGCTCAGCTACTCAGGGTCCCGCAAGCCATCTTGGACATGATCGCTGG
TGCCCACTGGGGAGTCCTAGCGGGCGTAGCGTATTTTTCCATGGTAGGCAACTGGGCGAAGGTCCTGGTG
GTGCTGTTGCTGTTTGCCAGCGTCGATGCGACTACCTACACCACCGGGGGTAGTGTTGCTAGGGGCGCGT
CCACACTCGCCAGCCTCTTCAATCCGGGCGCCCAGCAGAATGTCCAGCTGATCA

>1205_S95_L001_R1_001.fastq_179_1a_10
CCCCAACGACAGCGCTGGTAGTGGCTCAGCTACTCAGGGTCCCGCAAGCCATCTTGGACATGACCGCTGG
TGCCCACTGGGGAGTCCTAGCGGGCATAGCGTATTTTTCCATGGTAGGCAACTGGGCGAAGGTCCTGGTG
GTGCTGTTGCTGTTTGCCAGCGTCGATGCGACTACCTACACCACCGGGGGTAGTGTTGCTAGGGGCGCGT
CTACACTCGCCAGCCTCTTCAGTCCGGGCGCCCAGCAGAATGTCCAGCTGATCA

>1205_S95_L001_R1_001.fastq_180_1a_10
CCCCAACGACAGCGCTGGTAGTGGCTCAGCTACTCAGGGTCCCGCAAGCCATCTTGGACATGATCGCTGG
TGCCCACTGGGGAGTCCTAGCGGGCATAGCGTATTTTTCCATGGTAGGCAACTGGGCGAAGGTCCTGGTG
GTGCTGTTGCTGTTTGCCAGCGTCGATGCGACTACCTACACCGCCGGGGGTAGTGTTGCTAGGGGCGCGT
CCACACTCGCCAGCCTCTTCAATCCGGGCGCCCAGCAGAATGTCCAGCTGATCA

>1205_S95_L001_R1_001.fastq_181_1a_10
CCCCAACGACAGCGCTGGTAGTGGCTCAGCTACTCAGGGTCCCGCAAGCCATCTTGGACATGATCGCTGG
TGCCCACTGGGGAGTCCTAGCGGGCATAGCGTATTTTTCCATGGTAGGCAACTGGGCGAAGGTCCTGGTG
GTGCTGTTGCTGTCTGCCAGCGTCGATGCGACTACCTACACCACCGGGGGTAGTGTTGCTAGGGGCGCGT
CTACACTCGCCAGCCTCTTCAGTCCGGGCGCCCAGCAGAATGTCCAGCTGATCA

>1205_S95_L001_R1_001.fastq_182_1a_10
CCCCAACGACAGCGCTGGTAGTGGCTCAGCTACTCAGGGTCCCGCAAGCCATCTTGGACATGATCGCTGG
TGCCCACTGGGGAGTCCTAGCGGGCATAGCGTACTTTTCCATGGTAGGCAACTGGGCGAAGGTCCTGGTG
GTGCTGTTGCTGTTTGCCAGCGTCGATGCGACTACCTACACCACCGGGGGTAGTGTTGCTAGGGGCGCGT
CTACACTCGCCAGCCTCTTCAGTCCGGGCGCCCAGCAGAATGTCCAGCTGATCA

>1205_S95_L001_R1_001.fastq_183_1a_10
CCCCAACGACAGCGCTGGTAGTGGCTCAGCTACTCAGGGTCCCGCAAGCCATCTTGGACATGATCGCTGG
TGCCCACTGGGGAGTCCTAGCGGGCATAGCGTATTTTTCCATGGTAGGCAACTGGGCGAAGGTCCTGGTG
GTGCCGTTGCTGTTTGCCAGCGTCGATGCGACTACCTACACCACCGGGGGTAGTGTTGCTAGGGGCGCGT
CCACACTCGCCAGCCTCTTCAATCCGGGCGCCCAGCAGAATGTCCAGCTGATCA

>1205_S95_L001_R1_001.fastq_184_1a_10
CCCCAACGACAGTGCTGGTAGTGGCTCAGCTACTCAGGGTCCCGCAAGCCATCTTGGACATGATCGCTGG
TGCCCACTGGGGAGTCCTAGCGGGCATAGCGTATTTTTCCATGGTAGGCAACTGGGCGAAGGTCCTGGTG
GTGCTGTTGCTGTTTGCCAGCGTCGATGCGACTACCTACACCACCGGGGGTAGTGTTGCTAGGGGCGCGT
CTACACTCGCCAGCCTCTTCAGTCCGGGCGCCCAGCAGAATGTCCAGCTGATCA

>1205_S95_L001_R1_001.fastq_185_1a_10
CCCCAACGACAGCGCTGGTAGTGGCTCAGCTACTCAGGGTCCCGCAAGCCATCTTGGACATGATCGCTGG
TGCCCACTGGGGAGTCCTAGCGGGCATAGCGTATTTTTCCATGGTAGGCAACTGGGCGGAGGTCCTGGTG
GTGCTGTTGCTGTTTGCCAGCGTCGATGCGACTACCTACACCACCGGGGGTAGTGTTGCTAGGGGCGCGT
CCACACTCGCCAGCCTCTTCAATCCGGGCGCCCAGCAGAATGTCCAGCTGATCA

>1205_S95_L001_R1_001.fastq_186_1a_10
CCCCAACGACAGCGCTGGTAGTGGCTCAGCTACTCAGGGTCCCGCAAGCCATCTTGGACATGATCGCTGG
TGCCCACTGGGGAGTCCTAGCGGGCATAGCGTATTTTTCCATGGTAGGCAACTGGGCGAAGGTCCTGGTG
GTGCTGTTGCTGTTTGCCAGCGTCGATGCGACTACCTACACCACCGGGGGTAGTGTTGCTAGGGGCGCGT
CCACACTCGCCAGCCTCTTCAATCCGGGCGCCCAACAGAATGTCCAGCTGATCA

>1205_S95_L001_R1_001.fastq_187_1a_10
CCCCAACGACAGCGCTGGTAGTGGCTCAGCTACTCAGGGTCCCGCAAGCCATCTTGGACATGGTCGCTGG
TGCCCACTGGGGAGTCCTAGCGGGCATAGCGTATTTTTCCATGGTAGGCAACTGGGCGAAGGTCCTGGTG
GTGCTGTTGCTGTTTGCCAGCGTCGATGCGACTACCTACACCACCGGGGGTAGTGTTGCTAGGGGCGCGT
CCACACTCGCCAGCCTCTTCAATCCGGGCGCCCAGCAGAATGTCCAGCTGATCA

>1205_S95_L001_R1_001.fastq_188_1a_10
CCCCAACGACAGCGCTGGTAGTGGCTCAGCTACTCAGGGTCCCGCAAGCCATCTTGGACATGATCGCTGG
TGCCCACTGGGGAGTCCTAGCGGGCATAGCGTATTTTTCCATGGTAGGCAACTGGGCGGAGGTCCTGGTG
GTGCTGTTGCTGTTTGCCAGCGTCGATGCGACTACCTACACCACCGGGGGTAGTGTTGCTAGGGGCGCGT
CTACACTCGCCAGCCTCTTCAGTCCGGGCGCCCAGCAGAATGTCCAGCTGATCA

>1205_S95_L001_R1_001.fastq_189_1a_10
CCCCAACGACAGCGCTGGTAGTGGCTCAGCTACTCAGGGTCCCGCAAGCCATCTTGGACATGATCGCTGG
TGCCCACTGGGGAGTCCTAGCGGGCATAGCGTATTTTTCCATGGTAGGCGACTGGGCGAAGGTCCTGGTG
GTGCTGTTGCTGTTTGCCAGCGTCGATGCGACTACCTACACCACCGGGGGTAGTGTTGCTAGGGGCGCGT
CTACACTCGCCAGCCTCTTCAGTCCGGGCGCCCAGCAGAATGTCCAGCTGATCA

>1205_S95_L001_R1_001.fastq_190_1a_10
CCCCAACGACAGCGCTGGTAGTGGCTCAGCTACTCAGGGTCCCGCAAGCCATCTTGGACATGATCGCTGG
TGCCCACTGGGGAGTCCTAGCGAGCATAGCGTATTTTTCCATGGTAGGCAACTGGGCGAAGGTCCTGGTG
GTGCTGTTGCTGTTTGCCAGCGTCGATGCGACTACCTACACCACCGGGGGTAGTGTTGCTAGGGGCGCGT
CTACACTCGCCAGCCTCTTCAGTCCGGGCGCCCAGCAGAATGTCCAGCTGATCA

>1205_S95_L001_R1_001.fastq_191_1a_10
CCCCAACGACAGCGCTGGTAGTGGCTCAGCTACTCAGGGTCCCGCAAGCCATCTTGGACATGATCGCTGG
TGCCCACTGGGGAGTCCTAGCGGGCATAGCGTATTTTTCCATGGTAGGCAACTGGGCGAAGGTCCTGGTG
GTGCTGTTGCTGTTTGCCAGCGTCGATGCGACTACCTACACCACCGGGGGTAGTGTTGCTAGGGGCGCGT
CCACACTCGCCAGCCTCTTTAATCCGGGCGCCCAGCAGAATGTCCAGCTGATCA

>1205_S95_L001_R1_001.fastq_192_1a_10
CCCCAACGACAGCGCTGGTAGTGGCTCAGCTACTCAGGGTCCCGCAAGCCATCTTGGGCATGATCGCTGG
TGCCCACTGGGGAGTCCTAGCGGGCATAGCGTATTTTTCCATGGTAGGCAACTGGGCGAAGGTCCTGGTG
GTGCTGTTGCTGTTTGCCAGCGTCGATGCGACTACCTACACCACCGGGGGTAGTGTTGCTAGGGGCGCGT
CTACACTCGCCAGCCTCTTCAGTCCGGGCGCCCAGCAGAATGTCCAGCTGATCA

>1205_S95_L001_R1_001.fastq_193_1a_10
CCCCAACGACAGCGCTGGTAGTGGCTCAGCTACTCAGGGTCCCGCAAGCCATCTTGGACATGATCGCTGG
TGCCCACTGGGGAGTCCTAGCGGGCATAGCGTATTTTTCCATGGTAGGCAACTGGGCGAAGGTCCTGGTG
GTGCTGTTGCTGTTTGCCAGCGTCGATGCGACTACCTACACCACCGGGGGTAGTGTTGCTAGGGGCGCGT
CCACACTCGCCAGCCTCTTCAATCCGGGCGCCCAGCAGAACGTCCAGCTGATCA

>1205_S95_L001_R1_001.fastq_194_1a_10
CCCCAACGACAGCGCTGGTAGTGGCTCAGCTACTCAGGGTCCCGCAAGCCATCTTGGACATGATCGCTGG
TGCCCACTGGGGAGTCCTAGCGGGCATAGCGTATTTTTCCATGGTAGGCAACTGGGCGAAGGTCCTGGTG
GTGCTGTTGCTGTTTGCCAGCGTCAATGCGACTACCTACACCACCGGGGGTAGTGTTGCTAGGGGCGCGT
CTACACTCGCCAGCCTCTTCAGTCCGGGCGCCCAGCAGAATGTCCAGCTGATCA

>1205_S95_L001_R1_001.fastq_195_1a_10
CCCCAACGACAGCGCTGATAGTGGCTCAGCTACTCAGGGTCCCGCAAGCCATCTTGGACATGATCGCTGG
TGCCCACTGGGGAGTCCTAGCGGGCATAGCGTATTTTTCCATGGTAGGCAACTGGGCGAAGGTCCTGGTG
GTGCTGTTGCTGTTTGCCAGCGTCGATGCGACTACCTACACCACCGGGGGTAGTGTTGCTAGGGGCGCGT
CCACACTCGCCAGCCTCTTCAATCCGGGCGCCCAGCAGAATGTCCAGCTGATCA

>1205_S95_L001_R1_001.fastq_196_1a_10
CCCCAACGACAGCGCTGGTAGTGGCTCAGCTACTCAGGGTCCCGCAAGCCATCTTGGACATGATCGCCGG
TGCCCACTGGGGAGTCCTAGCGGGCATAGCGTATTTTTCCATGGTAGGCAACTGGGCGAAGGTCCTGGTG
GTGCTGTTGCTGTTTGCCAGCGTCGATGCGACTACCTACACCACCGGGGGTAGTGTTGCTAGGGGCGCGT
CCACACTCGCCAGCCTCTTCAATCCGGGCGCCCAGCAGAATGTCCAGCTGATCA

>1205_S95_L001_R1_001.fastq_197_1a_10
CCCCAACGACAGCGCTGGTAGTGGCTCAGCTACTCAGGGTCCCGCAAGCCATCTTGGACATGATCGCTGG
TGCCCACTGGGGAGTCCTAGCGGGCATAGCGTATTTTTCCATGGTAGGCAACTGGGCGAAGGTCCTGGTG
GTGCTGTTGCTGTTTGCCAGCGTCGATGCGACTACCTACACCACCGGGGGGAGTGTTGCTAGGGGCGCGT
CTACACTCGCCAGCCTCTTCAGTCCGGGCGCCCAGCAGAATGTCCAGCTGATCA

>1205_S95_L001_R1_001.fastq_198_1a_9
CCCCAACGACAGCGCTGGTAGTGGCTCAGCTACTCAGGGTCCCGCAAGCCATCTTGGACATGATCGCTGG
TGCCCACTGGGGAGTCCTAGCGGGCATAGCGTATTTTTCCATGGTAGGCAACTGGGCGAAGGTCCTGGTG
GTGCTGTTGCTGTTTGCCAGCGTCGATGCGACTACCTACACCACCGGGGGTAGTGTTGCTAGGGGCGCGT
CTACACTCGCCAGCCTCTTCAGTCTGGGCGCCCAGCAGAATGTCCAGCTGATCA

>1205_S95_L001_R1_001.fastq_199_1a_9
CCCCAACGACAGCGCTGGTAGTGGCTCAGCTACTCAGGGTCCCGCAAGCCATCTTGGACATGATCGCTGG
TGCCCACTGGGGAGTCCTAGCGGGCATAGCGTATTTTTCCATGGTAGGCAACTGGGCGAAGGTCCTGGTG
GTGCTGTTGCTGTTTGCCAGCGTCGATGCGACTACCTACACCACCGGGGGTAGCGTTGCTAGGGGCGCGT
CCACACTCGCCAGCCTCTTCAATCCGGGCGCCCAGCAGAATGTCCAGCTGATCA

>1205_S95_L001_R1_001.fastq_200_1a_9
CCCCAACGACAGCGCTGGTAGTGGCTCAGCTACTCAGGGTCCCGCAAGCCATCTTGGACATGATCGCTGG
TGCCCACTGGGGAGTCCTAGCGGGCATAGCGTATTTTTCCATGGTAGGCAACTGGGCGAAGGTCCTGGTG
GTGCTGTTGCTGTTTGCCAGCGTCGATGCGACTGCCTACACCACCGGGGGTAGTGTTGCTAGGGGCGCGT
CTACACTCGCCAGCCTCTTCAGTCCGGGCGCCCAGCAGAATGTCCAGCTGATCA

>1205_S95_L001_R1_001.fastq_201_1a_9
CCCCAACGACAGCGCTGGTAGTGGCTCAGCTACTCAGGGTCCCGCAAGCCATCTTGGACATGATCGCTGG
TGCCCACTGGGGAGTCCTAGCGGGCATAGCGTATTTTTCCATGGTAGGCAACCGGGCGAAGGTCCTGGTG
GTGCTGTTGCTGTTTGCCAGCGTCGATGCGACTACCTACACCACCGGGGGTAGTGTTGCTAGGGGCGCGT
CTACACTCGCCAGCCTCTTCAGTCCGGGCGCCCAGCAGAATGTCCAGCTGATCA

>1205_S95_L001_R1_001.fastq_202_1a_9
CCCCAACGACAGCGCTGGTAGTGGCTCAGCTACTCAGGGTCCCGCAAGCCATCTTGGACATGATCGCTGG
TGCCCACTGGGGAGTCCTAGCGGGCATAGCGTATTTTTCCATGGTAGGCAACTGGGCGAAGGTCCTGGTG
GTGCTGTTGCTGTTTGCCAGCGTCGGTGCGACTACCTACACCACCGGGGGTAGTGTTGCTAGGGGCGCGT
CCACACTCGCCAGCCTCTTCAATCCGGGCGCCCAGCAGAATGTCCAGCTGATCA

>1205_S95_L001_R1_001.fastq_203_1a_9
CCCCAACGGCAGCGCTGGTAGTGGCTCAGCTACTCAGGGTCCCGCAAGCCATCTTGGACATGATCGCTGG
TGCCCACTGGGGAGTCCTAGCGGGCATAGCGTATTTTTCCATGGTAGGCAACTGGGCGAAGGTCCTGGTG
GTGCTGTTGCTGTTTGCCAGCGTCGATGCGACTACCTACACCACCGGGGGTAGTGTTGCTAGGGGCGCGT
CTACACTCGCCAGCCTCTTCAATCCGGGCGCCCAGCAGAATGTCCAGCTGATCA

>1205_S95_L001_R1_001.fastq_204_1a_9
CCCCAACGACAGCGCTGGTAGTGGCTCAGCTACTCAGGGTCCCGCAAGCCATCTTGGACATGATCGCTGG
TGCCCACTGGGGAGTCCTAGCGGGCATAGCGTATTTTTCCATGGTAGGCAACTGGGCGAAGGTCCTGGTG
GTGCTGTTGCTGTTTGCCAGCGTCGGTGCGACTACCTACACCACCGGGGGTAGTGTTGCTAGGGGCGCGT
CTACACTCGCCAGCCTCTTCAGTCCGGGCGCCCAGCAGAATGTCCAGCTGATCA

>1205_S95_L001_R1_001.fastq_205_1a_9
CCCCAACGACAGCGCTGGTAGTGGCTCAGCTACTCAGGGTCCCGCAAGCCATCTTGGACATGATCGCTGG
TGCCCACTGGGGAGTCCTAGCGGGCATAGCGTATTTTTCCATGGTAGGCAACTGGGCGAAGGTCCTGGTG
GTGCTGTTGCTGTTTGCCAGCGTCGATGCGACTACCTACACCACCGGGGGTAGTGTTGCTAGGGGCGCGT
CCACACTCGCCAGCCTCTTCAACCCGGGCGCCCAGCAGAATGTCCAGCTGATCA

>1205_S95_L001_R1_001.fastq_206_1a_9
CCCCAACGACAGCGCTGGTAGTGGCTCAGCTACTCAGGGTCCCGCAAGCCATCTTGGACATGATCGCTGG
TGCCCACTGGGGAGTCCTAGCGGGCATAGCGTATTTTTCCATGGTAGGCAACTGGGCGAAGGTCCTGGTG
GTGCTGTTGCTGTTTGCCAGCGTCGATGCGGCTACCTACACCACCGGGGGTAGTGTTGCTAGGGGCGCGT
CCACACTCGCCAGCCTCTTCAATCCGGGCGCCCAGCAGAATGTCCAGCTGATCA

>1205_S95_L001_R1_001.fastq_207_1a_9
CCCCAACGACAGCGCTGGTAGTGGCTCAGCTACTCAGGGTCCCGCAAGCCATCTTGGACATGATCGCTGG
TGCCCACTGGGGAGTCCTAGCGGGCATAGCGTATTTTTCCATGGTAGGCAACTGGGCGAAGGTCCTGGTG
GTGCTGTTGCTGTTTGCCAGCGTCGATGCGACTACCTACACCACCGGGGGTAGTGTTGCTAGGGGCGCGT
CCACACTCGCCAGCCTCTTCAATCCGGGCGCCCAGCAGAATGTCCAGCCGATCA

>1205_S95_L001_R1_001.fastq_208_1a_9
CCCCAACGACAGCGCTGGTAGTGGCTCAGCTACTCAGGGTCCCGCAAGCCATCTTGGACATGATCGCTGG
TGCCCACTGGGGAGTCCTAGCGGGCATAGCGTATTTTTCCATGGTAGGCAACTGGGCGAAGGTCCTGGTG
GTGCTGTTGCTGTTTGCCAGCGTCGATGCGACTACCTACACCACCGGGGGTAGTGCTGCTAGGGGCGCGT
CTACACTCGCCAGCCTCTTCAGTCCGGGCGCCCAGCAGAATGTCCAGCTGATCA

>1205_S95_L001_R1_001.fastq_209_1a_9
CCCCAACGACAGCGCTGGTAGTGGCTCAGCTACTCAGGGTCCCGCGAGCCATCTTGGACATGATCGCTGG
TGCCCACTGGGGAGTCCTAGCGGGCATAGCGTATTTTTCCATGGTAGGCAACTGGGCGAAGGTCCTGGTG
GTGCTGTTGCTGTTTGCCAGCGTCGATGCGACTACCTACACCACCGGGGGTAGTGTTGCTAGGGGCGCGT
CCACACTCGCCAGCCTCTTCAATCCGGGCGCCCAGCAGAATGTCCAGCTGATCA

>1205_S95_L001_R1_001.fastq_210_1a_9
CCCCAACGACAGCGCTGGTAGTGGCTCAGCTACTCAGGGTCCCGCAAGCCATCTTGGACATGATCGCTGG
TGCCCACTGGGGAGTCCTAGCGGGCATAGCGTATTTTTCCATGGTAGGCAACTGGGCGAAGGTCCTGGTG
GTGCTGTTGCTGTTTGCCAGCGTCGATGCGACTACCTACACCACCGGGGGTAGTGTTGCTAGGGGCGCGT
CCACACCCGCCAGCCTCTTCAATCCGGGCGCCCAGCAGAATGTCCAGCTGATCA

>1205_S95_L001_R1_001.fastq_211_1a_9
TCCCAACGACAGCGCTGGTAGTGGCTCAGCTACTCAGGGTCCCGCAAGCCATCTTGGACATGATCGCTGG
TGCCCACTGGGGAGTCCTAGCGGGCATAGCGTATTTTTCCATGGTAGGCAACTGGGCGAAGGTCCTGGTG
GTGCTGTTGCTGTTTGCCAGCGTCGATGCGACTACCTACACCACCGGGGGTAGTGTTGCTAGGGGCGCGT
CTACACTCGCCAGCCTCTTCAGTCCGGGCGCCCAGCAGAATGTCCAGCTGATCA

>1205_S95_L001_R1_001.fastq_212_1a_9
CCCCAACGACAGCGCTGGTAGTGGCTCAGCTACTCAGGGTCCCGCAAGCCATCTTGGACATGATCGCTGG
TGCCCACTGGGGAGTCCTAGCGGGCATAGCGTATTTTTCCATGGTAGGCGACTGGGCGAAGGTCCTGGTG
GTGCTGTTGCTGTTTGCCAGCGTCGATGCGACTACCTACACCACCGGGGGTAGTGTTGCTAGGGGCGCGT
CCACACTCGCCAGCCTCTTCAATCCGGGCGCCCAGCAGAATGTCCAGCTGATCA

>1205_S95_L001_R1_001.fastq_213_1a_9
CCCCAACGACAGCGCTGGTAGTGGCTCAGCTACTCAGGGTCCCGCAAGCCATCTTGGACATGATCGCTGG
TGCCCACTGGGGAGTCCTAGCGGGCATAGCGTATTTTTCCATGGTAGGCAACTGGGCGAAGGTCCTGGTG
GTGCTGTTGCTGTTTGCCAGCGTCGATGCGACTACCTACACCACCGGGGGTAGTGTTGCTAAGGGCGCGT
CTACACTCGCCAGCCTCTTCAGTCCGGGCGCCCAGCAGAATGTCCAGCTGATCA

>1205_S95_L001_R1_001.fastq_214_1a_9
CCCCAACGACAGCGCTGGTAGTGGCTCAGCTACTCAGGGTCCCGCAAGCCATCTTGGACATGATCGCTGG
TGCCCACTGGGGAGTCCTAGCGGGCATAGCGTATTTTTCCATGGTAGGCAACTGGGCGAAGGTCCTGGTG
GTGCTGTTGCTGTTTGCCAGCGTCGATGTGACTACCTACACCACCGGGGGTAGTGTTGCTAGGGGCGCGT
CCACACTCGCCAGCCTCTTCAATCCGGGCGCCCAGCAGAATGTCCAGCTGATCA

>1205_S95_L001_R1_001.fastq_215_1a_9
CCCCAACGACAGCGCTGGTAGTGGCTCAGCTACTCAGGGTCCCGCAAGCCATCTTGGACATGATCGCTGG
TGCCCACTGGGGAGTCCTAGCGGGCGTAGCGTATTTTTCCATGGTAGGCAACTGGGCGAAGGTCCTGGTG
GTGCTGTTGCTGTTTGCCAGCGTCGATGCGACTACCTACACCACCGGGGGTAGTGTTGCTAGGGGCGCGT
CTACACTCGCCAGCCTCTTCAGTCCGGGCGCCCAGCAGAATGTCCAGCTGATCA

>1205_S95_L001_R1_001.fastq_216_1a_9
CCCCAACGACAGCGCTGGTAGTGGCTCAGCTACTCAGGGTCCCGCAAGCCATCTTGGACATGATCGCTGG
TGCCCACTGGGGAGTCCTAGCGGGCATAGCGTATTTTTCCATGGTAGGCAACTGGGCGAAGGTCCTGGTG
GTGCTGTTGCTGTTTGCCAGCGTCGATGCGACTACCTACACCACCGGGGGTAGTGTTGCTAGGGGCGCGT
CCACACTCGCCAGCCCCTTCAATCCGGGCGCCCAGCAGAATGTCCAGCTGATCA

>1205_S95_L001_R1_001.fastq_217_1a_9
CCCCAACGACAGCGCTGGTAGTGGCTCAGCTACTCAGGGTCCCGCAAGCCATCTTGGACATGACCGCTGG
TGCCCACTGGGGAGTCCTAGCGGGCATAGCGTATTTTTCCATGGTAGGCAACTGGGCGAAGGTCCTGGTG
GTGCTGTTGCTGTTTGCCAGCGTCGATGCGACTACCTACACCACCGGGGGTAGTGTTGCTAGGGGCGCGT
CCACACTCGCCAGCCTCTTCAATCCGGGCGCCCAGCAGAATGTCCAGCTGATCA

>1205_S95_L001_R1_001.fastq_218_1a_9
CCCCAACGACAGCGCTGGTAGTGGCTCAGCTACTCAGGGTCCCGCAAGCCATCTTGGATATGATCGCTGG
TGCCCACTGGGGAGTCCTAGCGGGCATAGCGTATTTTTCCATGGTAGGCAACTGGGCGAAGGTCCTGGTG
GTGCTGTTGCTGTTTGCCAGCGTCGATGCGACTACCTACACCACCGGGGGTAGTGTTGCTAGGGGCGCGT
CCACACTCGCCAGCCTCTTCAATCCGGGCGCCCAGCAGAATGTCCAGCTGATCA

>1205_S95_L001_R1_001.fastq_219_1a_9
CCCCAACGACAGCGCTGGTAGTGGCTCAGCTACTCAGGGTCCCGCAAGCCATCTTGGACATGATTGCTGG
TGCCCACTGGGGAGTCCTAGCGGGCATAGCGTATTTTTCCATGGTAGGCAACTGGGCGAAGGTCCTGGTG
GTGCTGTTGCTGTTTGCCAGCGTCGATGCGACTACCTACACCACCGGGGGTAGTGTTGCTAGGGGCGCGT
CTACACTCGCCAGCCTCTTCAATCCGGGCGCCCAGCAGAATGTCCAGCTGATCA

>1205_S95_L001_R1_001.fastq_220_1a_9
ACCCAACGACAGCGCTGGTAGTGGCTCAGCTACTCAGGGTCCCGCAAGCCATCTTGGACATGATCGCTGG
TGCCCACTGGGGAGTCCTAGCGGGCATAGCGTATTTTTCCATGGTAGGCAACTGGGCGAAGGTCCTGGTG
GTGCTGTTGCTGTTTGCCAGCGTCGATGCGACTACCTACACCACCGGGGGTAGTGTTGCTAGGGGCGCGT
CCACACTCGCCAGCCTCTTCAATCCGGGCGCCCAGCAGAATGTCCAGCTGATCA

>1205_S95_L001_R1_001.fastq_221_1a_9
CCCCAACGACAGCGCTGGTAGTGGCTCAGCTACTCAGGGTCCCGCAAGCCATTTTGGACATGATCGCTGG
TGCCCACTGGGGAGTCCTAGCGGGCATAGCGTATTTTTCCATGGTAGGCAACTGGGCGAAGGTCCTGGTG
GTGCTGTTGCTGTTTGCCAGCGTCGATGCGACTACCTACACCACCGGGGGTAGTGTTGCTAGGGGCGCGT
CCACACTCGCCAGCCTCTTCAATCCGGGCGCCCAGCAGAATGTCCAGCTGATCA

>1205_S95_L001_R1_001.fastq_222_1a_9
CCCCAACGACAGCGCTGGTAGTGGCTCAGCTACTCAGGGTCCCGCAAGCCATCTTGGACATGATCGCTGG
TGCCCACTGGGGAGTCCTAGCGGGCATAGCGTATTTTTCCATGGTAGGCAACTGGGCGAAGGTCCTGGTG
GTGCTGTCGCTGTTTGCCAGCGTCGATGCGACTACCTACACCACCGGGGGTAGTGTTGCTAGGGGCGCGT
CCACACTCGCCAGCCTCTTCAATCCGGGCGCCCAGCAGAATGTCCAGCTGATCA

>1205_S95_L001_R1_001.fastq_223_1a_9
CCCCAACGACAGCGCTGGTAGTGGCTCAGCTACTCAGGGTCCCGCAAGCCATCTTGGACATGATCGCTGG
TGCCCACTGGGGAGTCCTAGCGGGCATAGCGTATTTTTCCATGGTAGGCAACTGGGCGAAGGTCCTGGTG
GTGCTGTTGCTGTTTGCCAGCGTCGATGCGACTACCTACACCACCGGGGGTAGTGTTGCTAGGGGCGCGT
CTACACTTGCCAGCCTCTTCAGTCCGGGCGCCCAGCAGAATGTCCAGCTGATCA

>1205_S95_L001_R1_001.fastq_224_1a_8
CCCCAACGACAGCGCTGGTAGTGGCTCAGCTACTCAGGGTCCCGCAAGCCATCTTGGACATGATCGCTGG
TGCCCACTGGGGAGTCCTAGCGGGCATAGCGTATTTTTCCATGGTAGGCAACTGGGCGAAGGTCCTGGTG
GTGCTGTTGCTGTTTGCCAGCGTCGATGCGACTACCTACACCACCGGGGGTAGTGTTGCTAGGGGCGCGT
CTACACTCGCCAGCCTCTTCAGTCCAGGCGCCCAGCAGAATGTCCAGCTGATCA

>1205_S95_L001_R1_001.fastq_225_1a_8
CCCCAACGACAGCGCTGGTAGTGGCTCAGCTACTCAGGGTCCCGCAAGCCGTCTTGGACATGATCGCTGG
TGCCCACTGGGGAGTCCTAGCGGGCATAGCGTATTTTTCCATGGTAGGCAACTGGGCGAAGGTCCTGGTG
GTGCTGTTGCTGTTTGCCAGCGTCGATGCGACTACCTACACCACCGGGGGTAGTGTTGCTAGGGGCGCGT
CCACACTCGCCAGCCTCTTCAATCCGGGCGCCCAGCAGAATGTCCAGCTGATCA

>1205_S95_L001_R1_001.fastq_226_1a_8
CCCCAACGACAGCGCTGGTAGTGGCTCAGCTACTCAGGGTCCCGCAAGCCATCTTGGACATGATCGCTGG
TGCCCACTGGGGAGTCCTAGCGGGCATAGCGTATTTTTCCATGGTAGGCAACTGGGCGAAGGTCCTGGTG
GTGCTGTTGCTGCTTGCCAGCGTCGATGCGACTACCTACACCACCGGGGGTAGTGTTGCTAGGGGCGCGT
CCACACTCGCCAGCCTCTTCAATCCGGGCGCCCAGCAGAATGTCCAGCTGATCA

>1205_S95_L001_R1_001.fastq_227_1a_8
CCCCAACGACAGCGCTGGTAGTGGCTCAGCTACTCAGGGTCCCGCAAGCCATCTTGGACATGATCGCTGG
TGCCCACTGGGGAGTCCTAGCGGGCATAGCGTATTTTTCCATGGTAGGCAACTGGGCGAAGGTCCTGGTG
GTGCTGTTGCCGTTTGCCAGCGTCGATGCGACTACCTACACCACCGGGGGTAGTGTTGCTAGGGGCGCGT
CCACACTCGCCAGCCTCTTCAATCCGGGCGCCCAGCAGAATGTCCAGCTGATCA

>1205_S95_L001_R1_001.fastq_228_1a_8
CCCCAACGACAGCGCTGGTAGTGGCTCAGCTACTCAGGGTCCCGCAAGCCATCTTGGACATGATCGCTGG
TGCCCACTGGGGAGTCCTAGCGGGCATAGCGTATTTTTCCATGGTAGGCAACTGGGCGAAGGTCCTGGTG
GTGCTGTTGCTGTTTGCCAGCGTCGATGCGACTACCTACACCACCGGGGGTAGTGTTGCTAGGGGCGCGT
CTACACTCGCCAGCCTCTTCAGTTCGGGCGCCCAGCAGAATGTCCAGCTGATCA

>1205_S95_L001_R1_001.fastq_229_1a_8
CCCCAACGACAGCGCTGGTAGTGGCTCAGCTACTCAGGGTCCCGCAAGCCATCTTGGACATGATCGCTGG
TGCCCACTGGGGAGTCCTAGCGGGCATAGCGTATTTTTCCATGGTGGGCAACTGGGCGAAGGTCCTGGTG
GTGCTGTTGCTGTTTGCCAGCGTCGATGCGACTACCTACACCACCGGGGGTAGTGTTGCTAGGGGCGCGT
CTACACTCGCCAGCCTCTTCAATCCGGGCGCCCAGCAGAATGTCCAGCTGATCA

>1205_S95_L001_R1_001.fastq_230_1a_8
CCCCAACGACAGCGCTGGTAGTGGCTCAGCTACTCAGGGTCCCGCAAGCCATCTTGGACATGATCGCTGG
TGCCCACTGGGGAGTCCTAGCGGGCATAGCGTATTTTTCCATGGTAGGCAACTGGGCGAAGGTCCTGGTG
GTGCTGTTGCTGTTTGCCAGCGTCGATGCGACTACCTACACCACCGGGGGTAGTGTTGCTAGGGGCGCGT
CTACACTCGCCAGCCTCTTCAGTCCGGGCGCCCAGCAGAACTTCCAGCTGATCA

>1205_S95_L001_R1_001.fastq_231_1a_8
CCCCAACGACAGCGCTGGTAGTGGCTCAGCTACTCAGGGTCCCGCAAGCCATCTTGGACATGATCGCTGG
TGCCCACTGGGGAGTCCTAGCGGGCATAGCATATTTTTCCATGGTAGGCAACTGGGCGAAGGTCCTGGTG
GTGCTGTTGCTGTTTGCCAGCGTCGATGCGACTACCTACACCACCGGGGGTAGTGTTGCTAGGGGCGCGT
CTACACTCGCCAGCCTCTTCAGTCCGGGCGCCCAGCAGAATGTCCAGCTGATCA

>1205_S95_L001_R1_001.fastq_232_1a_8
CCCCAACGACAGCGCTGGTAGTGGCTCAGCTACTCAGGGTCCCGCAAGCCATCTTGGACATGATCGCTAG
TGCCCACTGGGGAGTCCTAGCGGGCATAGCGTATTTTTCCATGGTAGGCAACTGGGCGAAGGTCCTGGTG
GTGCTGTTGCTGTTTGCCAGCGTCGATGCGACTACCTACACCACCGGGGGTAGTGTTGCTAGGGGCGCGT
CTACACTCGCCAGCCTCTTCAGTCCGGGCGCCCAGCAGAATGTCCAGCTGATCA

>1205_S95_L001_R1_001.fastq_233_1a_8
CCCCAACGACAGCGCTGGTAGTGGCTCAGCTACTCAGGGTCCCGCAAGCCATCTTGGACATGATCGCTGG
TGCCCACTGGGGAGTCCTAGCGGGCATAGCGTATTTTCCCATGGTAGGCAACTGGGCGAAGGTCCTGGTG
GTGCTGTTGCTGTTTGCCAGCGTCGATGCGACTACCTACACCACCGGGGGTAGTGTTGCTAGGGGCGCGT
CTACACTCGCCAGCCTCTTCAGTCCGGGCGCCCAGCAGAATGTCCAGCTGATCA

>1205_S95_L001_R1_001.fastq_234_1a_8
CCCTAACGACAGCGCTGGTAGTGGCTCAGCTACTCAGGGTCCCGCAAGCCATCTTGGACATGATCGCTGG
TGCCCACTGGGGAGTCCTAGCGGGCATAGCGTATTTTTCCATGGTAGGCAACTGGGCGAAGGTCCTGGTG
GTGCTGTTGCTGTTTGCCAGCGTCGATGCGACTACCTACACCACCGGGGGTAGTGTTGCTAGGGGCGCGT
CTACACTCGCCAGCCTCTTCAGTCCGGGCGCCCAGCAGAATGTCCAGCTGATCA

>1205_S95_L001_R1_001.fastq_235_1a_8
CCCCAACGACAGCGCTGGTAGTGGCTCAGCTACTCAGGGTCCCGCAAGCCATCTTGGACATGATCGCTGG
TGCCCACTGGGGAGTCCTGGCGGGCATAGCGTATTTTTCCATGGTAGGCAACTGGGCGAAGGTCCTGGTG
GTGCTGTTGCTGTTTGCCAGCGTCGATGCGACTACCTACACCACCGGGGGTAGTGTTGCTAGGGGCGCGT
CCACACTCGCCAGCCTCTTCAATCCGGGCGCCCAGCAGAATGTCCAGCTGATCA

>1205_S95_L001_R1_001.fastq_236_1a_8
CCCCAACGACAGCGCTGGTAGTGGCTCAGTTACTCAGGGTCCCGCAAGCCATCTTGGACATGATCGCTGG
TGCCCACTGGGGAGTCCTAGCGGGCATAGCGTATTTTTCCATGGTAGGCAACTGGGCGAAGGTCCTGGTG
GTGCTGTTGCTGTTTGCCAGCGTCGATGCGACTACCTACACCACCGGGGGTAGTGTTGCTAGGGGCGCGT
CCACACTCGCCAGCCTCTTCAATCCGGGCGCCCAGCAGAATGTCCAGCTGATCA

>1205_S95_L001_R1_001.fastq_237_1a_8
CCCCAACGACGGCGCTGGTAGTGGCTCAGCTACTCAGGGTCCCGCAAGCCATCTTGGACATGATCGCTGG
TGCCCACTGGGGAGTCCTAGCGGGCATAGCGTATTTTTCCATGGTAGGCAACTGGGCGAAGGTCCTGGTG
GTGCTGTTGCTGTTTGCCAGCGTCGATGCGACTACCTACACCACCGGGGGTAGTGTTGCTAGGGGCGCGT
CTACACTCGCCAGCCTCTTCAATCCGGGCGCCCAGCAGAATGTCCAGCTGATCA

>1205_S95_L001_R1_001.fastq_238_1a_8
CCCCAACGACAGCGCTGGTAGTGGCTCAGCTACTCAGGGTCCCGCAAGCCATCTTGGACATGATCGCTGG
TGCCCACTGGGGAGTCCTAGCGGGCATAGCGTATTTTTCCATGGTAGGCAACTGGGCGAAGGTCCTGGTG
GTGCTGTTGCTGTTTGCCAGCGTCGATGCGACTACCTACACCACCGGGGGTAGTGTTGCTAGGGGCGCGT
CCACACTTGCCAGCCTCTTCAATCCGGGCGCCCAGCAGAATGTCCAGCTGATCA

>1205_S95_L001_R1_001.fastq_239_1a_8
CCCCAACGACAGCGCTGGTAGTGGCTCAGCTACTCAGGGTCCCGCAAGCCATCTTGGACATGATCGCTGG
TGCCCACTGGGGAGTCCTAGCGGGCATAGCGTATTTTTCCATGGTAGGCAACTGGGCGAAGGTCCTGGTG
GTGCTGTTGCTGTTTGCCAGCGTCGATGCGACTACCTACACCACCGGGGGTAGTGTTGCTAGGGGCGCGT
CCACACTCGCCAGCCTCTTCAATCCGGGCGCCCAGCAGAATGTCCAGCTGGTCA

>1205_S95_L001_R1_001.fastq_240_1a_8
CCCCAACGACAGCGCTGGTAGTGGCTCAGCTACTCCGGGTCCCGCAAGCCATCTTGGACATGATCGCTGG
TGCCCACTGGGGAGTCCTAGCGGGCATAGCGTATTTTTCCATGGTAGGCAACTGGGCGAAGGTCCTGGTG
GTGCTGTTGCTGTTTGCCAGCGTCGATGCGACTACCTACACCACCGGGGGTAGTGTTGCTAGGGGCGCGT
CTACACTCGCCAGCCTCTTCAGTCCGGGCGCCCAGCAGAATGTCCAGCTGATCA

>1205_S95_L001_R1_001.fastq_241_1a_8
CCCCAACGACAGCGCTGGTAGTGGCTCAGCTACTCAGGGTCCCGCAAGCCATCTTGGACATGATCGCTGG
TGCCCACTGGGGAGTCCTAGCGGGCATAGCGTATTTTTCCGTGGTAGGCAACTGGGCGAAGGTCCTGGTG
GTGCTGTTGCTGTTTGCCAGCGTCGATGCGACTACCTACACCACCGGGGGTAGTGTTGCTAGGGGCGCGT
CTACACTCGCCAGCCTCTTCAGTCCGGGCGCCCAGCAGAATGTCCAGCTGATCA

>1205_S95_L001_R1_001.fastq_242_1a_8
CCCCAACGACAGCGCTGGTAGTGGCTCAGCTACTCAGGGTCCCGCAAGCCATCTCGGACATGATCGCTGG
TGCCCACTGGGGAGTCCTAGCGGGCATAGCGTATTTTTCCATGGTAGGCAACTGGGCGAAGGTCCTGGTG
GTGCTGTTGCTGTTTGCCAGCGTCGATGCGACTACCTACACCACCGGGGGTAGTGTTGCTAGGGGCGCGT
CTACACTCGCCAGCCTCTTCAGTCCGGGCGCCCAGCAGAATGTCCAGCTGATCA

>1205_S95_L001_R1_001.fastq_243_1a_8
CCCCAACGACAGCGCTGGTAGTGGCTCAGCTACTCAGGGTCCCGCAAGCCATCTTGGACATGATCGCTGG
TGCCCACTGGGGAGTCCTAGCGGGCATAGCGTATTTTTCCATGGTAGGCAACTGGGCGAAGGTCCTGGTG
GTGCTGTTGCTGTTTGCCAGCGTCGATGCGACTACCTACACCACCGGGGGTAGTGTTGCTAGGGGCGCGT
CCACACTCGCCAGCCTCTTCAATCCGGGCGCCCAGCAGAATGTCCAGCTGATCG

>1205_S95_L001_R1_001.fastq_244_1a_8
CCCCAACGACAGCGCTGGTAGTGGCTCAGCTACCCAGGGTCCCGCAAGCCATCTTGGACATGATCGCTGG
TGCCCACTGGGGAGTCCTAGCGGGCATAGCGTATTTTTCCATGGTAGGCAACTGGGCGAAGGTCCTGGTG
GTGCTGTTGCTGTTTGCCAGCGTCGATGCGACTACCTACACCACCGGGGGTAGTGTTGCTAGGGGCGCGT
CCACACTCGCCAGCCTCTTCAATCCGGGCGCCCAGCAGAATGTCCAGCTGATCA

>1205_S95_L001_R1_001.fastq_245_1a_8
CCCCAACGACAGCGCTGGTAGTGGCTCAGCTACTCAGGGTCCCGCAAGCCATCTTGGACATGATCGCTGG
TGCCCACTGGGGAGTCTTAGCGGGCATAGCGTATTTTTCCATGGTAGGCAACTGGGCGAAGGTCCTGGTG
GTGCTGTTGCTGTTTGCCAGCGTCGATGCGACTACCTACACCACCGGGGGTAGTGTTGCTAGGGGCGCGT
CTACACTCGCCAGCCTCTTCAGTCCGGGCGCCCAGCAGAATGTCCAGCTGATCA

>1205_S95_L001_R1_001.fastq_246_1a_8
CCCCAACGACAGCGCTGGTAGTGGCTCAGCTACTCAGGGTCCCGCAAGCCATCTTGGACATGATCGCTGG
TGCCCACTGGGGAGTCCTAGCGGGCATAGCGTATTTTTCCATGGTAGGCAACTGGGCGAAGGTCCTGGTG
GTGCTGTTGCTGTTTGCCAGCGTCGATGCGACTACCTACACCACCGGGGGTAGTGTTGCTAGGGGTGCGT
CTACACTCGCCAGCCTCTTCAGTCCGGGCGCCCAGCAGAATGTCCAGCTGATCA

>1205_S95_L001_R1_001.fastq_247_1a_8
CTCCAACGACAGCGCTGGTAGTGGCTCAGCTACTCAGGGTCCCGCAAGCCATCTTGGACATGATCGCTGG
TGCCCACTGGGGAGTCCTAGCGGGCATAGCGTATTTTTCCATGGTAGGCAACTGGGCGAAGGTCCTGGTG
GTGCTGTTGCTGTTTGCCAGCGTCGATGCGACTACCTACACCACCGGGGGTAGTGTTGCTAGGGGCGCGT
CTACACTCGCCAGCCTCTTCAATCCGGGCGCCCAGCAGAATGTCCAGCTGATCA

>1205_S95_L001_R1_001.fastq_248_1a_8
CCCCAACGACAGCGCTGGTAGTGGCTCAGCTACTCAGGGTCCCGCAAGCCATCTTGGACATGATCGCTGG
TGCCCACTGGGGAGTCCTAGCGGGCATAGCGTATTTTTCCATGGTAGGCAACTGGGCGAAGGTCCTGGTG
GTGCTGTTGCTGTTTGCTAGCGTCGATGCGACTACCTACACCACCGGGGGTAGTGTTGCTAGGGGCGCGT
CTACACTCGCCAGCCTCTTCAGTCCGGGCGCCCAGCAGAATGTCCAGCTGATCA

>1205_S95_L001_R1_001.fastq_249_1a_8
CCCCAACGACAGCGCTGGTAGTGGCTCAGCTACTCAGGGTCCCGCAAGCCATCTTGGACATGATCGCTGG
TGCCCACTGGGGAGTCCTAGCGGGCATAGCGTATTTTTCCATGGTAAGCAACTGGGCGAAGGTCCTGGTG
GTGCTGTTGCTGTTTGCCAGCGTCGATGCGACTACCTACACCACCGGGGGTAGTGTTGCTAGGGGCGCGT
CTACACTCGCCAGCCTCTTCAGTCCGGGCGCCCAGCAGAATGTCCAGCTGATCA

>1205_S95_L001_R1_001.fastq_250_1a_8
CCCCAACGACAGCGCTGGTAGTGGCTCAGCTACTCAGGGTCCCGCAAGCCATCTTGGACATGATCGCTGG
TGCCCACTGGGGAGTCCTAGCGGGCATAGCGTATTTTTCCATGGTAGGCAACTGGGCGAAGGTCCTGGTG
GTGCTGTTGCTGTTTGCCAGCGTCGATGCGACTACCTGCACCACCGGGGGTAGTGTTGCTAGGGGCGCGT
CCACACTCGCCAGCCTCTTCAATCCGGGCGCCCAGCAGAATGTCCAGCTGATCA

>1205_S95_L001_R1_001.fastq_252_1a_8
CCCCAACGACAGCGCTGGTAGTGGCTCAGCTACTCAGGGTCCCGCAAGCCATCTTGGACATGATCGCTGG
TGCCCACTGGGGAGTCCTAGCGGGCATAGCGTACTTTTCCATGGTAGGCAACTGGGCGAAGGTCCTGGTG
GTGCTGTTGCTGTTTGCCAGCGTCGATGCGACTACCTACACCACCGGGGGTAGTGTTGCTAGGGGCGCGT
CCACACTCGCCAGCCTCTTCAATCCGGGCGCCCAGCAGAATGTCCAGCTGATCA

>1205_S95_L001_R1_001.fastq_253_1a_8
CCCCAACGACAGCGCTGGTAGTGGCTCAGCTACTCAGGGTCCCGCAAGCCATCTTGGACATGATCGCTGG
TGCCCACTGGGGAGTCCTAGCGGGCATAGCGTATTTTTCCATGGTAGGCAACTGGGCGAAGGTCCTGGTG
GTGCTGTTGCTGTTTGCCAGTGTCGATGCGACTACCTACACCACCGGGGGTAGTGTTGCTAGGGGCGCGT
CCACACTCGCCAGCCTCTTCAATCCGGGCGCCCAGCAGAATGTCCAGCTGATCA

>1205_S95_L001_R1_001.fastq_254_1a_7
CCCCAACGACAGCGCTGGTAGTGGCTCAGCTACTCAGAGTCCCGCAAGCCATCTTGGACATGATCGCTGG
TGCCCACTGGGGAGTCCTAGCGGGCATAGCGTATTTTTCCATGGTAGGCAACTGGGCGAAGGTCCTGGTG
GTGCTGTTGCTGTTTGCCAGCGTCGATGCGACTACCTACACCACCGGGGGTAGTGTTGCTAGGGGCGCGT
CCACACTCGCCAGCCTCTTCAATCCGGGCGCCCAGCAGAATGTCCAGCTGATCA

>1205_S95_L001_R1_001.fastq_255_1a_7
CCCCAACGACAGCGCTGGTAGTGGCTCAGCTACTCAGGGTCCCGCAAGCCATCTTGGACATGATCGCTGG
TGCCCACTGGGGAGTCCTAGCGGGCATAGCGTATTTTTCCATGGTAGGCAACTGGGCGAAGGTCCTGGTG
GTGCTGTTGCTGTTTGCCAGCGTCGATGCGACTACCTACACCACCGGGGGTAGTGTTGCTAGGGGCGCGT
CCACACTCGCCAGCCTCTTCAATCCGGGCGCTCAGCAGAATGTCCAGCTGATCA

>1205_S95_L001_R1_001.fastq_256_1a_7
CCCCAACGACAGCGCTGGTAGTGGCTCAGCTACTCAGGGTCCCGCAAGCCATCTTGGACATGATCGCTGG
TGCCCACTGGGGAGTCCTAGCGGGCATAGCGTATTTTTCCATGGTAGGCAACTGGGCGAAGGTCCTGGTG
GTGCTGTTGCTGTTCGCCAGCGTCGATGCGACTACCTACACCACCGGGGGTAGTGTTGCTAGGGGCGCGT
CCACACTCGCCAGCCTCTTCAATCCGGGCGCCCAGCAGAATGTCCAGCTGATCA

>1205_S95_L001_R1_001.fastq_257_1a_7
CCCCAACGACAGCGCTGGTAGTGGCTCAGCTACTCAGGGTCCCGCAAGCCATCTTGGACATGATCGCTGG
TGCCCACTGGGGAGTCCTAGCGGGCATAGCGTATTTTTCCATGGTAGGCAACTGGGCGAAGGTCCTGGTG
GTGCTGTTGCTGTTTGCCAGCGTCGATGCAACTACCTACACCACCGGGGGTAGTGTTGCTAGGGGCGCGT
CCACACTCGCCAGCCTCTTCAATCCGGGCGCCCAGCAGAATGTCCAGCTGATCA

>1205_S95_L001_R1_001.fastq_258_1a_7
CCCCAACGACAGCGCTGGTAGTGGCTCAGCTACTCAGGGTCCCGCAAGCCATCTTGGACATGATCGCTGG
TGCCCACTGGGGAGTCCTAGCGGGCATAGCGTATTTTTCCATGATAGGCAACTGGGCGAAGGTCCTGGTG
GTGCTGTTGCTGTTTGCCAGCGTCGATGCGACTACCTACACCACCGGGGGTAGTGTTGCTAGGGGCGCGT
CCACACTCGCCAGCCTCTTCAATCCGGGCGCCCAGCAGAATGTCCAGCTGATCA

>1205_S95_L001_R1_001.fastq_259_1a_7
CCCCAACGACAGCGCTGGTAGTGGCTCAGCTACTCAGGGTCCCGCAAGCCATCTTGGACATGATCGCTGG
TGCCCACTGGGGAGTCCTAGCGGGCATAGCGTATTCTTCCATGGTAGGCAACTGGGCGAAGGTCCTGGTG
GTGCTGTTGCTGTTTGCCAGCGTCGATGCGACTACCTACACCACCGGGGGTAGTGTTGCTAGGGGCGCGT
CTACACTCGCCAGCCTCTTCAGTCCGGGCGCCCAGCAGAATGTCCAGCTGATCA

>1205_S95_L001_R1_001.fastq_262_1a_7
CCCCAACGACAGCGCTGGTAGTGGCTCAGCTACTCAGGGTCCCGCAAGCCATCTTGGACATGATCGCTGG
TGCCCACTGGGGAGTCCTAGCGGGCATAGCGTATTTTCCCATGGTAGGCAACTGGGCGAAGGTCCTGGTG
GTGCTGTTGCTGTTTGCCAGCGTCGATGCGACTACCTACACCACCGGGGGTAGTGTTGCTAGGGGCGCGT
CCACACTCGCCAGCCTCTTCAATCCGGGCGCCCAGCAGAATGTCCAGCTGATCA

>1205_S95_L001_R1_001.fastq_264_1a_7
CCCCAACGACAGCGCTGGTAGTGGCTCAGCTACTCAGGGTCCCGCAAGCCATCTTGGACATGATCGCTGG
TGCCCACTGGGGAGTCCTAGCGGGCATAGCGTATTTTTCCATGGTAGGCAACTGGGCGAAGGTCCTGGTG
GTGCTGTTGCTGTTTGCCAGCGTCGATGCGACTACCTACACCACCGGGGGTAGTGTTGCTAGGGGTGCGT
CCACACTCGCCAGCCTCTTCAATCCGGGCGCCCAGCAGAATGTCCAGCTGATCA

>1205_S95_L001_R1_001.fastq_265_1a_7
CCCCAACGACAGCGCTGGTAGTGGCTCAGCTACTCAGGGTCCCGCAAGCCATCTTGGACATGATCGCTGG
TGCCCACTGGGGAGTCCTAGCGGGCATAGCGTATTTTTCCATGGTAGGCAACTGGGCGAAGGTCCTGGTG
GTGCTGTTGCTGTTTGCCAGCGTCGATGCGACTACCTACACCACCGGGGGTAGTGTTACTAGGGGCGCGT
CCACACTCGCCAGCCTCTTCAATCCGGGCGCCCAGCAGAATGTCCAGCTGATCA

>1205_S95_L001_R1_001.fastq_266_1a_7
CCCCAACGACAGCGCTGGTAGTGGCTCAGCTACTCAGGGTCCCGCAAGCCATCTTGGACATGATCGCTGG
TGCCCACTGGGGAGTCCTAGCGGGCATAGCGTATTTTTCCATGGTGGGCAACTGGGCGAAGGTCCTGGTG
GTGCTGTTGCTGTTTGCCAGCGTCGATGCGACTACCTACACCACCGGGGGTAGTGTTGCTAGGGGCGCGT
CTACACTCGCCAGCCTCTTCAGTCCGGGCGCCCAGCAGAATGTCCAGCTGATCA

>1205_S95_L001_R1_001.fastq_267_1a_7
CCCCAACGACAGCGCTGGTAGTGGCTCAGCTACTCAGGGTCCCGCAAGCCATCTTGGACACGATCGCTGG
TGCCCACTGGGGAGTCCTAGCGGGCATAGCGTATTTTTCCATGGTAGGCAACTGGGCGAAGGTCCTGGTG
GTGCTGTTGCTGTTTGCCAGCGTCGATGCGACTACCTACACCACCGGGGGTAGTGTTGCTAGGGGCGCGT
CTACACTCGCCAGCCTCTTCAGTCCGGGCGCCCAGCAGAATGTCCAGCTGATCA

>1205_S95_L001_R1_001.fastq_269_1a_7
CCCCAACGACAGCGCTGGTAGTGGCTCAGCTACTCAGGGTCCCGCAAGCCATCTTGGACATGATCGCTGG
TGCCCACTGGGGAGTCCTAGCGGGCATAGCGTATTTTTCCATGGTAGGCAACTGGGCGAAGGTCCTGGTA
GTGCTGTTGCTGTTTGCCAGCGTCGATGCGACTACCTACACCACCGGGGGTAGTGTTGCTAGGGGCGCGT
CTACACTCGCCAGCCTCTTCAGTCCGGGCGCCCAGCAGAATGTCCAGCTGATCA

>1205_S95_L001_R1_001.fastq_270_1a_7
CCCCAACGACAGCGCTGGTAGTGGCTCAGCTACTCAGGGTCCCGCAAGCCATCTTGGACATGATCGCTGG
TGCCCACTGGGGAGTCCTAGCGGGCATAGCGTATTTTTCCATGGTAGGCAACTGGGCGAAGGTCCTGGTG
GTGCTGTTGCTGTTTGCCAGCGTCGACGCGACTACCTACACCACCGGGGGTAGTGTTGCTAGGGGCGCGT
CCACACTCGCCAGCCTCTTCAATCCGGGCGCCCAGCAGAATGTCCAGCTGATCA

>1205_S95_L001_R1_001.fastq_271_1a_7
CCCCAACGACAGCGCTGGTAGTGGCTCAGCTACTCAGGGTCCCGCAAGCCATCTTGGACATGATCGCTGG
TGCCCACTGGGGAGTCCTAGCGGGCATAGCGTATTTTTCCATGGTAGGCAACTGGGCGAAGGTCCTGGTG
GTACTGTTGCTGTTTGCCAGCGTCGATGCGACTACCTACACCACCGGGGGTAGTGTTGCTAGGGGCGCGT
CTACACTCGCCAGCCTCTTCAGTCCGGGCGCCCAGCAGAATGTCCAGCTGATCA

>1205_S95_L001_R1_001.fastq_272_1a_7
CCCCAACGACAGCGCTGGTAGTGGCTCAGCTACTCAGGGTCCCGCAAGCCATCTTGGACATGATCGCTGG
TGCCCACTGGGGAGTCCTAGCGGGCATAGCGTATTTTTCCATGGTAGGCAACTGGGCGAAGGTCCTGGTG
GTGCTGTTGCTGTTTGCCAGCGTCGATGCGACTACCTACACCACCGGGGATAGTGTTGCTAGGGGCGCGT
CTACACTCGCCAGCCTCTTCAGTCCGGGCGCCCAGCAGAATGTCCAGCTGATCA

>1205_S95_L001_R1_001.fastq_273_1a_7
CCCCAACGACAGCGCTGGTAGTGGCTCAGCTACTCAGGGTCCCGCAAGCCATCTTGGACATGATCGCTGG
TGCCCACTGGGGAGTCCTAGCGGACATAGCGTATTTTTCCATGGTAGGCAACTGGGCGAAGGTCCTGGTG
GTGCTGTTGCTGTTTGCCAGCGTCGATGCGACTACCTACACCACCGGGGGTAGTGTTGCTAGGGGCGCGT
CTACACTCGCCAGCCTCTTCAGTCCGGGCGCCCAGCAGAATGTCCAGCTGATCA

>1205_S95_L001_R1_001.fastq_274_1a_7
CCCCAACGACAGCGCTGGTAGTGGCTCAGCTACTCAGGGTCCCGCAAGCCATCTTGGACGTGATCGCTGG
TGCCCACTGGGGAGTCCTAGCGGGCATAGCGTATTTTTCCATGGTAGGCAACTGGGCGAAGGTCCTGGTG
GTGCTGTTGCTGTTTGCCAGCGTCGATGCGACTACCTACACCACCGGGGGTAGTGTTGCTAGGGGCGCGT
CCACACTCGCCAGCCTCTTCAATCCGGGCGCCCAGCAGAATGTCCAGCTGATCA

>1205_S95_L001_R1_001.fastq_275_1a_7
CCCCAACGACAGCGCTGGTAGTGGCTCAGCTACTCAGGGTCCCGCAAGCCATCTTGGACATGATCGCTGG
TGCCCACTGGGGAGTCCTAGCGGGCATAGCGTATTTTTCCATGGTAGGCAACTGGGCGAAGGTCCTGGTG
GTGCTGTTGCTGTTTGCCAGCGTCGATGCGACTACCTACACCACCGGGGGTAGTGTTGCTAGGGGCGCGC
CCACACTCGCCAGCCTCTTCAATCCGGGCGCCCAGCAGAATGTCCAGCTGATCA

>1205_S95_L001_R1_001.fastq_276_1a_7
CCCCAACGACAGCGCTGGTAGTGGCTCAGCTACTCAGGGTCCCGCAAGCCATCTTGGACATGATCGCTGG
TGCCCACTGGGGAGTCCTAGCGGGCATAGCGCATTTTTCCATGGTAGGCAACTGGGCGAAGGTCCTGGTG
GTGCTGTTGCTGTTTGCCAGCGTCGATGCGACTACCTACACCACCGGGGGTAGTGTTGCTAGGGGCGCGT
CTACACTCGCCAGCCTCTTCAGTCCGGGCGCCCAGCAGAATGTCCAGCTGATCA

>1205_S95_L001_R1_001.fastq_277_1a_7
CCCCAACGACAGCGCTGGTAGTGGCTCAGCTACTCAGGGTCCCGCAAGCCATCTTGGACATGATCGCTGG
TGCCCACTGGGGAGTCCTAGCGGGCATAGCGTATTTTTCCATGGTAGGCAACTGGGCGAAGGTCCTGGTG
GTGCTGTTGCTGTTTGCCAGCGTCGATGCGACTACCTACACCACCGGGGGTAGTGTTGCTAGGGGCGCGT
CCACGCTCGCCAGCCTCTTCAATCCGGGCGCCCAGCAGAATGTCCAGCTGATCA

>1205_S95_L001_R1_001.fastq_278_1a_7
CCCCAACGACAGCGCTGGTAGTGGCTCAGCTACTCAGGGTCCCGCAAGCCATCTTGGACATGATCGCTGG
TGCCCACTGGGGAGTCCTAGCGGGCATAGCGTATTTTTCCATGGTAGGCAACTGGGCGAAGGTCCTGGTG
GTGCTGTTGCTGTTTGCCAGCGTCGATGCGACTACCTACACCACCGGGGGTAGTGTTGCTAGGGGCGCGT
CCACACTCGCCAGCCTCTCCAATCCGGGCGCCCAGCAGAATGTCCAGCTGATCA

>1205_S95_L001_R1_001.fastq_279_1a_7
CCCCAACGACAGCGCTGGTAGTGGCTCAGCTACTCAGGGTCCCGCAAGCCATCTTGGACATGATCGCTGG
TGCCCACTGGGGAGTCCTAGCGGGCATAGCGTATTTTTCCATGGTAGGCAACTGGGCGAAGGTCCTGGTG
GTGCTGTTGCTGTTTGCCAGCGTCGATGCGACTACCTACACCACCGGGGGTAGTGTTGCTAGGGGCGCGT
CTACACTCGCCAGCCTCTTCAGTCCGGGCGCCCAGCAGAATGTCCAACTGATCA

>1205_S95_L001_R1_001.fastq_281_1a_7
CCCCAACGACAGCGCTGGTAGTGGCTCAGCTACTCAGGGTCCCGCAAGCCATCTTGGACATGATCGCTGG
TGCCCACTGGGGAGTCCTAGCGGGCATAGCGTATTTTTCCATGGTAGGCAACTGGGCGAAGGTCCTGGTG
GTGCTGTTGCTGTTTGCCAGCGTCGATGCGACTACCTACACCACCGGGGGTAGTGTTGCTGGGGGCGCGT
CTACACTCGCCAGCCTCTTCAGTCCGGGCGCCCAGCAGAATGTCCAGCTGATCA

>1205_S95_L001_R1_001.fastq_282_1a_7
CCCCAACGACAGCGCTGGTAGTGGCTCAGCTACTCAGGGTCCCGCAAGTCATCTTGGACATGATCGCTGG
TGCCCACTGGGGAGTCCTAGCGGGCATAGCGTATTTTTCCATGGTAGGCAACTGGGCGAAGGTCCTGGTG
GTGCTGTTGCTGTTTGCCAGCGTCGATGCGACTACCTACACCACCGGGGGTAGTGTTGCTAGGGGCGCGT
CTACACTCGCCAGCCTCTTCAGTCCGGGCGCCCAGCAGAATGTCCAGCTGATCA

>1205_S95_L001_R1_001.fastq_283_1a_7
CCCCAACGACAGCGCTGGTAGTGGCCCAGCTACTCAGGGTCCCGCAAGCCATCTTGGACATGATCGCTGG
TGCCCACTGGGGAGTCCTAGCGGGCATAGCGTATTTTTCCATGGTAGGCAACTGGGCGAAGGTCCTGGTG
GTGCTGTTGCTGTTTGCCAGCGTCGATGCGACTACCTACACCACCGGGGGTAGTGTTGCTAGGGGCGCGT
CCACACTCGCCAGCCTCTTCAATCCGGGCGCCCAGCAGAATGTCCAGCTGATCA

>1205_S95_L001_R1_001.fastq_284_1a_7
CCCCAACGACAGCGCTGGTAGTGGCTCAGCTGCTCAGGGTCCCGCAAGCCATCTTGGACATGATCGCTGG
TGCCCACTGGGGAGTCCTAGCGGGCATAGCGTATTTTTCCATGGTAGGCAACTGGGCGAAGGTCCTGGTG
GTGCTGTTGCTGTTTGCCAGCGTCGATGCGACTACCTACACCACCGGGGGTAGTGTTGCTAGGGGCGCGT
CCACACTCGCCAGCCTCTTCAATCCGGGCGCCCAGCAGAATGTCCAGCTGATCA

>1205_S95_L001_R1_001.fastq_285_1a_7
CCCCAACGACAGCGCTGGTAGTGGCTCAGCTACTCAGGGTCCCGCAAGCCATCTTGGACATGATCGCTGG
TGCCCACTGGGGAGTCCTAGCGGGCACAGCGTATTTTTCCATGGTAGGCAACTGGGCGAAGGTCCTGGTG
GTGCTGTTGCTGTTTGCCAGCGTCGATGCGACTACCTACACCACCGGGGGTAGTGTTGCTAGGGGCGCGT
CCACACTCGCCAGCCTCTTCAATCCGGGCGCCCAGCAGAATGTCCAGCTGATCA

>1205_S95_L001_R1_001.fastq_286_1a_7
CCCCAACGACAGCGCTGGTAGTGGCTCAGCTACTCAGGGTCCCGCAAGCCATCTTGGACATGATCGCTGG
TGCCCACTGGGGAGTCCTAGCGGGCATAGCGTATTTTTCCATGGTAGGCAACTGGGCGAAGGTCCTGGTG
GTGCTGTTGCTGTTTGCCAGCGTCGATGCGACTACCTACACCACCGGGGGTAGTGTTGCCAGGGGCGCGT
CCACACTCGCCAGCCTCTTCAATCCGGGCGCCCAGCAGAATGTCCAGCTGATCA

>1205_S95_L001_R1_001.fastq_287_1a_7
CCCCAACGACAGCGCTGGTAGTGGCTCAGCTACTCAGGGTCCCGCAAGCCATCTTGGACATGATCGCTGG
TGCCCACTGGGGAGTCCTAGCGGGCATAGCGTATTTTTCCATGGTAGGCAACTGGGCGAAGGTCCTGGTG
GTGCTGTTGCTGTTTGCCAGCATCGATGCGACTACCTACACCACCGGGGGTAGTGTTGCTAGGGGCGCGT
CCACACTCGCCAGCCTCTTCAATCCGGGCGCCCAGCAGAATGTCCAGCTGATCA

>1205_S95_L001_R1_001.fastq_288_1a_7
CCCCAACGACAGCGCTGGTAGTGGCTCAGCTACTCAGGGTCCCGCAAGCCATCTTGGACATGATCGCTGG
TGCCCACTGGGGAGTCCTAGCGGGCATAGCGTATCTTTCCATGGTAGGCAACTGGGCGAAGGTCCTGGTG
GTGCTGTTGCTGTTTGCCAGCGTCGATGCGACTACCTACACCACCGGGGGTAGTGTTGCTAGGGGCGCGT
CCACACTCGCCAGCCTCTTCAATCCGGGCGCCCAGCAGAATGTCCAGCTGATCA

>1205_S95_L001_R1_001.fastq_289_1a_7
CCCCAACGACAGCGCTGGTAGTGGCTCAGCTACTCAGGGTCCCGCAAGCCATCTTGGACATGATCGCTGG
TGCCCACTGGGGAGTCCTAGCGGGCATAGCGTATTTTTCCATGGTAGGCAACTGGGCGAAGGTCCTGGTG
GTGCTGTTGTTGTTTGCCAGCGTCGATGCGACTACCTACACCACCGGGGGTAGTGTTGCTAGGGGCGCGT
CCACACTCGCCAGCCTCTTCAATCCGGGCGCCCAGCAGAATGTCCAGCTGATCA

>1205_S95_L001_R1_001.fastq_290_1a_7
CCCCAACGACAGCGCTGGTAGTGGCTCAGCTACTCAGGGTCCCGCAAGCCATCTTGGACATGATCGCTGG
TGCCCACTGGGGAGTCCTAGCGGGCATAGCGTATTTTTCCATGGTAGGCAACTGGGCGAAGGTCCTGGTG
GTGCTGTTGCTGTTTGCCAGCGTCGATGCGACTACCTACACCACCGGGGGTAGTGTTGCTAGGGGCGCGT
CTACACTCGCCAGCCTCTTCAGTCCGGGCGTCCAGCAGAATGTCCAGCTGATCA

>1205_S95_L001_R1_001.fastq_291_1a_7
CCCCAACGACAGCGCTGGTAGTGGCTCAGCTACTCAGGGTCCCGCAAGCCATCTTGGACATGATCGCTGG
TGCCCACTGGGGAGTCCTAGCGGGCATAGCGTATTTTTCCATGGTAGGCAACTGGGCGAAGGTCCTGGTG
GTGCTGTTGCTGTTTGCCAGCGTCGATGCGACTACCTACACCACCGGGGGTAGTGTTGCTAGGGGCGCGT
CTACACTCGCCAGCCTCTTCAGTCCGGGCGCCCAGCAGAATGTCCAGCTAATCA

>1205_S95_L001_R1_001.fastq_292_1a_7
CCCCAACGACAGCGCTGGTAGTGGCTCAGCTACTCAGGGTCCCGCAAGCCATCTTGGACATGATCGCTGG
TGCCCACTGGGGAGTCCTAGCGGGCATAGCGTATTTTTTCATGGTAGGCAACTGGGCGAAGGTCCTGGTG
GTGCTGTTGCTGTTTGCCAGCGTCGATGCGACTACCTACACCACCGGGGGTAGTGTTGCTAGGGGCGCGT
CTACACTCGCCAGCCTCTTCAGTCCGGGCGCCCAGCAGAATGTCCAGCTGATCA

>1205_S95_L001_R1_001.fastq_293_1a_7
CCCCAACGACAGCGCTGGTAGTGGCTCAGCTACTCAGGGTCCCGCAAGCCATCTTGGACATGATCGCTGG
TGCCCACTGGGGAGTCCTAGCGGGCATAGCGTATTTTTCCATGGTAGGCAACTGGGCGAAGGTCCTGGTG
GTGCTGTTGCTGTTTGCCAGCGTCGATGCGACTACCTACACCACCGGGGGTAGTGTTGCTGGGGGCGCGT
CCACACTCGCCAGCCTCTTCAATCCGGGCGCCCAGCAGAATGTCCAGCTGATCA

>1205_S95_L001_R1_001.fastq_294_1a_7
CCCCAACGACAGCGCTGGTAGTGGCTCAGCTACTCAGGGTCCCGCAAGCCATCTTGGACATGATCGCTGG
TGCCCACCGGGGAGTCCTAGCGGGCATAGCGTATTTTTCCATGGTAGGCAACTGGGCGAAGGTCCTGGTG
GTGCTGTTGCTGTTTGCCAGCGTCGATGCGACTACCTACACCACCGGGGGTAGTGTTGCTAGGGGCGCGT
CCACACTCGCCAGCCTCTTCAATCCGGGCGCCCAGCAGAATGTCCAGCTGATCA

>1205_S95_L001_R1_001.fastq_295_1a_7
CCCCAACGACAGCGCTGGTAGTGGCTCAGCTACTCAGGGTCCCGCAAGCCATCTTGGACATGATCGCTGG
TGCCCACTGGGGAGTCCTAGCGGGCATAGCGTATTTTTCCATGGTAGGCAACTGGGCGAAGGTCCTGGTG
GTGCTGTTGCTGTTTGCCAGCGTCGATGCGACTACCTACACCACTGGGGGTAGTGTTGCTAGGGGCGCGT
CTACACTCGCCAGCCTCTTCAATCCGGGCGCCCAGCAGAATGTCCAGCTGATCA

>1205_S95_L001_R1_001.fastq_296_1a_7
CCCCAACGACAGCGCTGGTAGTGGCTCAGCTACTCAGGGTCCCGCAAGCCATCTTGGACATGGTCGCTGG
TGCCCACTGGGGAGTCCTAGCGGGCATAGCGTATTTTTCCATGGTAGGCAACTGGGCGAAGGTCCTGGTG
GTGCTGTTGCTGTTTGCCAGCGTCGATGCGACTACCTACACCACCGGGGGTAGTGTTGCTAGGGGCGCGT
CTACACTCGCCAGCCTCTTCAGTCCGGGCGCCCAGCAGAATGTCCAGCTGATCA

>1205_S95_L001_R1_001.fastq_297_1a_6
CCCCAACGACAGCGCTGGTAGTGGCTCAGCTACTCAGGGTCCCGCAAGCCATCTTGGACATGATCGCTGG
TGCCCACTGGGGAGTCCTAGCGGGCATAGCGTATTTTTCCATGGTAGGCAACTGGGCGAAGGTCCTGGTG
GTGCTGTTGCTGTTTGCCAGCGTCGATGCGACTACCTACACCACCGGGGGTAGTGTTGCTAGGGGCGCGG
CCACACTCGCCAGCCTCTTCAATCCGGGCGCCCAGCAGAATGTCCAGCTGATCA

>1205_S95_L001_R1_001.fastq_298_1a_6
CCCCAACGACAGCGCTGGTAGTGGCTCAGCTACTCAGGGTCCCGCAAGCCATCTTGGACATGATCGCTGG
TGCCCACTGGGGAGTCCTAGCGGGCATAGCGTATTTTTCCATGGTAGGCAACTGGGCGAAGGTCCTGGTG
GTGCTGTTGCTGTTTGCCAGCGTCGATGCGACTACCTACACCACCGGGGGTAGTGTTGCTAGGGGCGCGT
CTACACTCGCCAGCCTCTTCAATCCGGGCGCCCAGCAGAATGTCCAGCTGATTA

>1205_S95_L001_R1_001.fastq_299_1a_6
CCCCAACGACAGCGCTGGTAGTGGCTCAGCTACTCAGGGTCCCGCAAGCCATCTTGGACATGATCGCTGG
TGCCCACTGGGGAGTCCTAGCGGGCATAGCGTATTTTTCCATGGTAGGCAACTGGGCGAAGGTCCTGGTG
GTGCTGTTGCTGTTTGCCAGCATCGATGCGACTACCTACACCACCGGGGGTAGTGTTGCTAGGGGCGCGT
CTACACTCGCCAGCCTCTTCAGTCCGGGCGCCCAGCAGAATGTCCAGCTGATCA

>1205_S95_L001_R1_001.fastq_300_1a_6
CCCCAACGACAGCGCTGGTAGTGGCTCAGCTACCCAGGGTCCCGCAAGCCATCTTGGACATGATCGCTGG
TGCCCACTGGGGAGTCCTAGCGGGCATAGCGTATTTTTCCATGGTAGGCAACTGGGCGAAGGTCCTGGTG
GTGCTGTTGCTGTTTGCCAGCGTCGATGCGACTACCTACACCACCGGGGGTAGTGTTGCTAGGGGCGCGT
CTACACTCGCCAGCCTCTTCAATCCGGGCGCCCAGCAGAATGTCCAGCTGATCA

>1205_S95_L001_R1_001.fastq_301_1a_6
CCCCAACGACAGCGCTGGTAGTGGCTCAGCTACTCAGGGTCCCGCAAGCCATCTTGGACATGATCGCTGG
TGCCCACTGGGGTGTCCTAGCGGGCATAGCGTATTTTTCCATGGTAGGCAACTGGGCGAAGGTCCTGGTG
GTGCTGTTGCTGTTTGCCAGCGTCGATGCGACTACCTACACCACCGGGGGTAGTGTTGCTAGGGGCGCGT
CTACACTCGCCAGCCTCTTCAGTCCGGGCGCCCAGCAGAATGTCCAGCTGATCA

>1205_S95_L001_R1_001.fastq_302_1a_6
CCCCAACGACAGCGCTGGTAGTGGCTCAGCTACTCAGGGTCCCGCAAGCCATCTTGGACATGATCGCTGG
TGCCCACTGGGGAGTCCTAGCGGGCATAGCGTATTTTTCCATGGTAGGCAACTGGGCGAAGGTCCTGGTG
GTGCTGTTGCTGTTTGCCAGCGTCGATGCGACTACCTACACCACCGGGGGTAGTGTTGCTAGGGGCGCGT
CCACACTCGCCAGCCTCTTCAATCTGGGCGCCCAGCAGAATGTCCAGCTGATCA

>1205_S95_L001_R1_001.fastq_303_1a_6
CCCCAACGACAGCGCTGGTAGTGGCTCAGCTACTCAGGGTCCCGCAAGCCATCTTGGACATGATCGCTGG
TGCCCACTGGGGAGTCCTAGCGGGCATAGCGTATTTTTCCATGGTAGGCAACTGGGCGAAGGTCCTGGTG
GTGCTGTTGCTGTTTGCCAGCGTCGATGCGACTACCTACACCACCGGGGGTAGTGTTGCTAGGGGCGCGT
CTACACTCGTCAGCCTCTTCAGTCCGGGCGCCCAGCAGAATGTCCAGCTGATCA

>1205_S95_L001_R1_001.fastq_304_1a_6
CCCCAACGACAGCGCTGGTAGTGGCTCAGCTACTCAGGGTCCCGCAAGCCATCTTGGACATGATCGCTGG
TGCCCACTGGGGAGTCCTAGCGGGCATAGCGTATTTTTCCATGGTAGACAACTGGGCGAAGGTCCTGGTG
GTGCTGTTGCTGTTTGCCAGCGTCGATGCGACTACCTACACCACCGGGGGTAGTGTTGCTAGGGGCGCGT
CCACACTCGCCAGCCTCTTCAATCCGGGCGCCCAGCAGAATGTCCAGCTGATCA

>1205_S95_L001_R1_001.fastq_305_1a_6
CCCCAACGACAACGCTGGTAGTGGCTCAGCTACTCAGGGTCCCGCAAGCCATCTTGGACATGATCGCTGG
TGCCCACTGGGGAGTCCTAGCGGGCATAGCGTATTTTTCCATGGTAGGCAACTGGGCGAAGGTCCTGGTG
GTGCTGTTGCTGTTTGCCAGCGTCGATGCGACTACCTACACCACCGGGGGTAGTGTTGCTAGGGGCGCGT
CTACACTCGCCAGCCTCTTCAGTCCGGGCGCCCAGCAGAATGTCCAGCTGATCA

>1205_S95_L001_R1_001.fastq_306_1a_6
CCCCAACGACAGCGCTGGTAGTGGCTCAGCTACTCAGGGTCCCGCAAGCCATCTTGGACATGATCGCTGG
TGCCCACTGGGGAGTCCTAGCGGGCATAGCGTATTTTTCCATGGTAGGCAACTGGGCGAAGGTCCTGGTG
GTGCTGTTGCTGTTTGCCAGCGTCGATGCGACTACCTACACCACCGGGGGTAGTGTTGCTAGGGGCGCGT
CTACACTCGCCAGCCTCTTCAGTCCGAGCGCCCAGCAGAATGTCCAGCTGATCA

>1205_S95_L001_R1_001.fastq_307_1a_6
CCCCAACGACAGCGCTGGTAGTGGCTCAGCTACTCAGGGCCCCGCAAGCCATCTTGGACATGATCGCTGG
TGCCCACTGGGGAGTCCTAGCGGGCATAGCGTATTTTTCCATGGTAGGCAACTGGGCGAAGGTCCTGGTG
GTGCTGTTGCTGTTTGCCAGCGTCGATGCGACTACCTACACCACCGGGGGTAGTGTTGCTAGGGGCGCGT
CTACACTCGCCAGCCTCTTCAATCCGGGCGCCCAGCAGAATGTCCAGCTGATCA

>1205_S95_L001_R1_001.fastq_308_1a_6
CCCCAACGACAGCGCTGGTAGTGGCTCAGCTACTCAGGGTCCCGCAAGCCATCTTGGACATGATCGCTGG
TGCCCGCTGGGGAGTCCTAGCGGGCATAGCGTATTTTTCCATGGTAGGCAACTGGGCGAAGGTCCTGGTG
GTGCTGTTGCTGTTTGCCAGCGTCGATGCGACTACCTACACCACCGGGGGTAGTGTTGCTAGGGGCGCGT
CTACACTCGCCAGCCTCTTCAGTCCGGGCGCCCAGCAGAATGTCCAGCTGATCA

>1205_S95_L001_R1_001.fastq_309_1a_6
CCCCAACGACAGCGCTGGTAGTGGCTCAGCTACTCAGGGTCCCGCAAGCCATCTTGGACATGATCGCTGG
TGCCCACTGGGGAGTCCTAGCGGGCATAGCGTATTTTTCCATGGTAGGCAACTGGGCGAAGGTCCTGGTG
GTGCTGTTGCTGTTTGCCAGCGTCGATGCGACTACCTACACCACCGGGGGTAGTGTTGCTAGGGGCGCGT
CTACACTCGCCAGCCTCTTCAGTCCGGGCGCCCAGCAGAATGTTCAGCTGATCA

>1205_S95_L001_R1_001.fastq_310_1a_6
CCCCAACGACAGCGCTGGTAGTGGCTCAGCTACTCAGGGTCCCGCAAGCCATCTTGGACATGATCGCTGG
TGCCCACTGGGGAGTCCTAGCGGGCATAGCGTATTTTTCCATGGTAGGCAACTGGACGAAGGTCCTGGTG
GTGCTGTTGCTGTTTGCCAGCGTCGATGCGACTACCTACACCACCGGGGGTAGTGTTGCTAGGGGCGCGT
CCACACTCGCCAGCCTCTTCAATCCGGGCGCCCAGCAGAATGTCCAGCTGATCA

>1205_S95_L001_R1_001.fastq_311_1a_6
CCCCAACGACAGCGCTGGTAGTGGCTCAGCTACTCAGGGTCCCGCAAGCCATCTTGGACATGATCGCCGG
TGCCCACTGGGGAGTCCTAGCGGGCATAGCGTATTTTTCCATGGTAGGCAACTGGGCGAAGGTCCTGGTG
GTGCTGTTGCTGTTTGCCAGCGTCGATGCGACTACCTACACCACCGGGGGTAGTGTTGCTAGGGGCGCGT
CTACACTCGCCAGCCTCTTCAGTCCGGGCGCCCAGCAGAATGTCCAGCTGATCA

>1205_S95_L001_R1_001.fastq_312_1a_6
CCCCAACGACAGCGCTGGTAGTGGCCCAGCTACTCAGGGTCCCGCAAGCCATCTTGGACATGATCGCTGG
TGCCCACTGGGGAGTCCTAGCGGGCATAGCGTATTTTTCCATGGTAGGCAACTGGGCGAAGGTCCTGGTG
GTGCTGTTGCTGTTTGCCAGCGTCGATGCGACTACCTACACCACCGGGGGTAGTGTTGCTAGGGGCGCGT
CTACACTCGCCAGCCTCTTCAATCCGGGCGCCCAGCAGAATGTCCAGCTGATCA

>1205_S95_L001_R1_001.fastq_313_1a_6
CCCCAACGACAGCGCTGGTAGTGGCTCAGCTACTCAGGGTCCCACAAGCCATCTTGGACATGATCGCTGG
TGCCCACTGGGGAGTCCTAGCGGGCATAGCGTATTTTTCCATGGTAGGCAACTGGGCGAAGGTCCTGGTG
GTGCTGTTGCTGTTTGCCAGCGTCGATGCGACTACCTACACCACCGGGGGTAGTGTTGCTAGGGGCGCGT
CTACACTCGCCAGCCTCTTCAGTCCGGGCGCCCAGCAGAATGTCCAGCTGATCA

>1205_S95_L001_R1_001.fastq_314_1a_6
CCCCAACGACAGCGCTGGTAGTGGCTCAGCTACTCAGGGTCCCGCAAGCCATCTTGGACATGATCGCTGG
TGCCCACTGGGGAGTCCTAGCGGGCATAGCGTATTTTTCCGTGGTAGGCAACTGGGCGAAGGTCCTGGTG
GTGCTGTTGCTGTTTGCCAGCGTCGATGCGACTACCTACACCACCGGGGGTAGTGTTGCTAGGGGCGCGT
CCACACTCGCCAGCCTCTTCAATCCGGGCGCCCAGCAGAATGTCCAGCTGATCA

>1205_S95_L001_R1_001.fastq_315_1a_6
CCCCAACGACAGCGCTGGTAGTGGCTCAGCTACTCAGGGTCCCGCAAGCCATCTTGGACATGATCGCTGG
TGCCCACTGGGGAGTCCTAGCGGGCATAGCGTATTTTTCCATGGTAGGCAACTGGGCGAAGGTCCTGGTG
GTGCTGTTGCTGTTTGCCAGCGTCGATGCGACTACCTACACCACCGGGGGTGGTGTTGCTAGGGGCGCGT
CCACACTCGCCAGCCTCTTCAATCCGGGCGCCCAGCAGAATGTCCAGCTGATCA

>1205_S95_L001_R1_001.fastq_316_1a_6
CCCCAACGACAGCGCTGGTAGTGGCTCAGCTACTCAGGGTCCCGCAAGCCATCTTGGACATGATCGCTGG
TGCCCACTGGGGAGTCCTAGCGGGCATAGCGTATTTTTCCATGGTAGGCAACTGGGCGAAGGTCCTGGTG
GTGCTGTTGCTGTTTGCCAGCGTCGATGCGACTACCCACACCACCGGGGGTAGTGTTGCTAGGGGCGCGT
CCACACTCGCCAGCCTCTTCAATCCGGGCGCCCAGCAGAATGTCCAGCTGATCA

>1205_S95_L001_R1_001.fastq_317_1a_6
CCCCAACGACAGCGCTGGTAGTGGCTCAGCTACTCAGGGTCCCGCAAGCCATCTTGGACATGATCGCTGG
TGCCCACTGGGGAGTCCTAGCGGGCATAGCGTATTTTTCCATGGTAGGCAACTGGGCGAAGGTCCTGGTG
GTGCTGTTGCTGTTTGCCAGCGTCGATGCGACTACCTACACCACCGGGGGTAGTGTTGCTAGGGGCGCGT
CCACACTCGCCAGCCTCTTCAATTCGGGCGCCCAGCAGAATGTCCAGCTGATCA

>1205_S95_L001_R1_001.fastq_318_1a_6
CCCCAACGACAGCGCTGGTAGTGGCTCAGCTACTCAGGGTCCCGCAAGCCATCTTGGACATGATCGCTGG
TGCCCACTGGGGAGTCCTAGCGGGCATAGCGTATTTTTCCATAGTAGGCAACTGGGCGAAGGTCCTGGTG
GTGCTGTTGCTGTTTGCCAGCGTCGATGCGACTACCTACACCACCGGGGGTAGTGTTGCTAGGGGCGCGT
CCACACTCGCCAGCCTCTTCAATCCGGGCGCCCAGCAGAATGTCCAGCTGATCA

>1205_S95_L001_R1_001.fastq_319_1a_6
CCCCAACGACAGCGCTGGTAGTGGCTCAGCTACTCAGGGTCCCGCAAGCCATCTTGGACATGATCGCTGG
TGCCCACTGGGGAGTCCTAGCGGGCATAGCGTATTTTTCCATGGTAGGCAACTGGGCGAAGGTCCTGGTG
GTGCTGTTGCTGTTTGCCAGCGTCGATGCGACTACCTACACCACCGGGGGTAGTGTTGCTAGGGGCGCGT
CTACACTCGCCAGCCTCTTCAGTCCGGGTGCCCAGCAGAATGTCCAGCTGATCA

>1205_S95_L001_R1_001.fastq_320_1a_6
CCCCAACGACAGCGCTGGTAGTGGCTCAGCTACTCAGGGTCCCGCAAGCCATCTTGGACATGATCGCTGG
TGCCCATTGGGGAGTCCTAGCGGGCATAGCGTATTTTTCCATGGTAGGCAACTGGGCGAAGGTCCTGGTG
GTGCTGTTGCTGTTTGCCAGCGTCGATGCGACTACCTACACCACCGGGGGTAGTGTTGCTAGGGGCGCGT
CTACACTCGCCAGCCTCTTCAGTCCGGGCGCCCAGCAGAATGTCCAGCTGATCA

>1205_S95_L001_R1_001.fastq_321_1a_6
CCCCAACGACAGCGCTGGTAGTGGCTCAGCTACTCAGGGTCCCGCAAGCCATCTTGGACATGATCGCTGG
TGCCCACTGGGGAGTCCTAGCGGGCATAGCGTATTTTTCCATGGTAGGCAACTGGGCGAAGGTCCTGGTG
GTGCTATTGCTGTTTGCCAGCGTCGATGCGACTACCTACACCACCGGGGGTAGTGTTGCTAGGGGCGCGT
CTACACTCGCCAGCCTCTTCAGTCCGGGCGCCCAGCAGAATGTCCAGCTGATCA

>1205_S95_L001_R1_001.fastq_322_1a_6
CCCCAACGACAGCGCTGGTAGTGGCTCAGCTACTCAGGGTCCCGCAAGCCATCTTGGACATGATCGCTGG
TGCCCACTGGGGGGTCCTAGCGGGCATAGCGTATTTTTCCATGGTAGGCAACTGGGCGAAGGTCCTGGTG
GTGCTGTTGCTGTTTGCCAGCGTCGATGCGACTACCTACACCACCGGGGGTAGTGTTGCTAGGGGCGCGT
CCACACTCGCCAGCCTCTTCAATCCGGGCGCCCAGCAGAATGTCCAGCTGATCA

>1205_S95_L001_R1_001.fastq_323_1a_6
CCCCAACGACAGCGCTAGTAGTGGCTCAGCTACTCAGGGTCCCGCAAGCCATCTTGGACATGATCGCTGG
TGCCCACTGGGGAGTCCTAGCGGGCATAGCGTATTTTTCCATGGTAGGCAACTGGGCGAAGGTCCTGGTG
GTGCTGTTGCTGTTTGCCAGCGTCGATGCGACTACCTACACCACCGGGGGTAGTGTTGCTAGGGGCGCGT
CCACACTCGCCAGCCTCTTCAATCCGGGCGCCCAGCAGAATGTCCAGCTGATCA

>1205_S95_L001_R1_001.fastq_324_1a_6
CCCCGACGACAGCGCTGGTAGTGGCTCAGCTACTCAGGGTCCCGCAAGCCATCTTGGACATGATCGCTGG
TGCCCACTGGGGAGTCCTAGCGAGCATAGCGTATTTTTCCATGGTAGGCAACTGGGCGAAGGTCCTGGTG
GTGCTGTTGCTGTTTGCCAGCGTCGATGCGACTACCTACACCACCGGGGGTAGTGTTGCTAGGGGCGCGT
CTACACTCGCCAGCCTCTTCAGTCCGGGCGCCCAGCAGAATGTCCAGCTGATCA

>1205_S95_L001_R1_001.fastq_325_1a_6
CTCCAACGACAGCGCTGGTAGTGGCTCAGCTACTCAGGGTCCCGCAAGCCATCTTGGACATGATCGCTGG
TGCCCACTGGGGAGTCCTAGCGGGCATAGCGTATTTTTCCATGGTAGGCAACTGGGCGAAGGTCCTGGTG
GTGCTGTTGCTGTTTGCCAGCGTCGATGCGACTACCTACACCACCGGGGGTAGTGTTGCTAGGGGCGCGT
CCACACTCGCCAGCCTCTTCAATCCGGGCGCCCAGCAGAATGTCCAGCTGATCA

>1205_S95_L001_R1_001.fastq_326_1a_6
CCCCAACGACAGTGCTGGTAGTGGCTCAGCTACTCAGGGTCCCGCAAGCCATCTTGGACATGATCGCTGG
TGCCCACTGGGGAGTCCTAGCGGGCATAGCGTATTTTTCCATGGTAGGCAACTGGGCGAAGGTCCTGGTG
GTGCTGTTGCTGTTTGCCAGCGTCGATGCGACTACCTACACCACCGGGGGTAGTGTTGCTAGGGGCGCGT
CCACACTCGCCAGCCTCTTCAATCCGGGCGCCCAGCAGAATGTCCAGCTGATCA

>1205_S95_L001_R1_001.fastq_327_1a_6
CCCCAACGACAGCGCTGGTAGTGGCTCAGCTACTCAGGGTCCCGCAAGCCATCTTGGACATGATCGCTGG
TGCCCACTGGGGAGTCCTAGCGGGCATAGCGTATTTTTCCATGGTAGGCAACTGGGCGAAGGTCCTGGTG
GTGCTGTTGCTGTTTGCCAGCGTCGATGCGACTACCTACACCACCGGGGGTAGTGTTGCTAGGGGCGCGT
CCACACTCGCCAGCCTGTTCAATCCGGGCGCCCAGCAGAATGTCCAGCTGATCA

>1205_S95_L001_R1_001.fastq_328_1a_6
CCCCAACGACAGCGCTGGTAGTGGCTCAGCTACTCAGGGTCCCGCAAGCCATCTTGGACATGATCGCTGG
TGCCCACTGGGGAGTCCTAGCGGGCATAGCGTATTTTTCCATGGCAGGCAACTGGGCGAAGGTCCTGGTG
GTGCTGTTGCTGTTTGCCAGCGTCGATGCGACTACCTACACCACCGGGGGTAGTGTTGCTAGGGGCGCGT
CTACACTCGCCAGCCTCTTCAGTCCGGGCGCCCAGCAGAATGTCCAGCTGATCA

>1205_S95_L001_R1_001.fastq_329_1a_6
CCCCAACGACAGCGCTGGTAGTGGCTCAGCTACTCAGGGTCCCGCAAGCCATCTTGGACACGATCGCTGG
TGCCCACTGGGGAGTCCTAGCGGGCATAGCGTATTTTTCCATGGTAGGCAACTGGGCGAAGGTCCTGGTG
GTGCTGTTGCTGTTTGCCAGCGTCGATGCGACTACCTACACCACCGGGGGTAGTGTTGCTAGGGGCGCGT
CCACACTCGCCAGCCTCTTCAATCCGGGCGCCCAGCAGAATGTCCAGCTGATCA

>1205_S95_L001_R1_001.fastq_330_1a_6
CCCCAACGACAGCGCTGGTAGTGGCTCAGCTACTCAGGGTCCCGCAAGCCATCTTGGACATGATCGCTGG
TGCCCACTGGGGAGTCCTAGCGGGCATAGCGTATTTTTCCATGGTAGGCAACTGGGCGAAGGTCCTGGTG
GTGCTGTTGCTGTTTGCCAGCGTCGATGCGACTACCTACACCACCGGGGGTAGTGTTGCTAGGGGCGCAT
CCACACTCGCCAGCCTCTTCAATCCGGGCGCCCAGCAGAATGTCCAGCTGATCA

>1205_S95_L001_R1_001.fastq_331_1a_6
CCCCAACGACAGCGCTGGTAGTGGCTCAGCTACTCAGGGTCCCGCAAGCCATCTTGGACATGATCGCTGG
TGCCCACTGGGGAGTCCTAGCGGGCATAGCGTATTTTTCCATGGTAGGCAACTGGGCGAAGGTCCCGGTG
GTGCTGTTGCTGTTTGCCAGCGTCGATGCGACTACCTACACCACCGGGGGTAGTGTTGCTAGGGGCGCGT
CCACACTCGCCAGCCTCTTCAATCCGGGCGCCCAGCAGAATGTCCAGCTGATCA

>1205_S95_L001_R1_001.fastq_332_1a_6
CCCCAACGACAGCGCTGGTAGTGGCTCAGCTACTCAGGGTCCCGCAAGCCATCTTGGACATGATCGCTGG
TGCCCACTGGGGAGTCCTAGCGGGCATAGCGTATTTTTCCATGGTAGGCAACTGGGCGAAGGTCCTGGTG
GTGCTGTTGCTGTTTGCCAGCGTCGATGCGACTACCTACACCACCGGGGGTAGTGTTGCTAGGGACGCGT
CTACACTCGCCAGCCTCTTCAGTCCGGGCGCCCAGCAGAATGTCCAGCTGATCA

>1205_S95_L001_R1_001.fastq_333_1a_6
CCCCAACGACAGCGCTGGTAGTGGCTCAGCTACTCAGGGTCCCGCAAGCCATCTTGGACATGATCGCTGG
TGCCCACTGGGGAGTCCTAGCGGGCATAGCGTATTTTTCCATGGTAGGCAACTGGGCGAAGGTCCTGGTG
GTGCTGTTGCTGTTTGCCAGCGTCGATGCGACTACCTACACCACCGGGGGTAGTGTTGCTAGGGGCGCGT
CCACACTCGCCAGCCTCTTCAATCCGGGCGCCCAGCAGGATGTCCAGCTGATCA

>1205_S95_L001_R1_001.fastq_334_1a_6
CCCCAACGACAGCGCTGGTAGTGGCTCAGCTACTCAGGGTCCCGCAAGCCATCTTGGACATGATCGCTGG
TGCCCACTGGGGAGTCCTAGCGGGCATAGCGTATTTTTCCATGGTAGGCAACTGGGCGAAGGTCCTGGTG
GTGCTGTTGCTGTTTGCCAGCGTCGATGCGACCACCTACACCACCGGGGGTAGTGTTGCTAGGGGCGCGT
CTACACTCGCCAGCCTCTTCAATCCGGGCGCCCAGCAGAATGTCCAGCTGATCA

>1205_S95_L001_R1_001.fastq_335_1a_6
CCCCAACGACAGCGCTGGTAGTGGCTCAGCTACTCAGGGTCCCGCAAGCCATCTTGGACATGATCGCTGG
TGCCCACTGGGGAGTCCTAGCGGGCATAGCGTATTTTTCCATGGTAGGCAACTGGGCGAAGGTCCTGGTG
GTGCTGTTGCTGTTTGCCAGCGTCGATGCGACTACCTACGCCACCGGGGGTAGTGTTGCTAGGGGCGCGT
CCACACTCGCCAGCCTCTTCAATCCGGGCGCCCAGCAGAATGTCCAGCTGATCA

>1205_S95_L001_R1_001.fastq_336_1a_6
CCCCAACGACAGCGCTGGTAGTGGCTCAGCTACTCAGGGTCCCGCAAGCCATCTTGGACATGATCGCTGG
TGCCCACTGGGGAGCCCTAGCGGGCATAGCGTATTTTTCCATGGTAGGCAACTGGGCGAAGGTCCTGGTG
GTGCTGTTGCTGTTTGCCAGCGTCGATGCGACTACCTACACCACCGGGGGTAGTGTTGCTAGGGGCGCGT
CTACACTCGCCAGCCTCTTCAATCCGGGCGCCCAGCAGAATGTCCAGCTGATCA

>1205_S95_L001_R1_001.fastq_337_1a_6
CCCCAACGACAGCGCTGGTAGTGGCTCAGCTACTCAGGGTCCCGCAAGCCATCTTGGACATGATCGCTGG
TGCCCACTGGGGAGTCCTAGCGGGCATAGCGTATTTTTCCACGGTAGGCAACTGGGCGAAGGTCCTGGTG
GTGCTGTTGCTGTTTGCCAGCGTCGATGCGACTACCTACACCACCGGGGGTAGTGTTGCTAGGGGCGCGT
CCACACTCGCCAGCCTCTTCAATCCGGGCGCCCAGCAGAATGTCCAGCTGATCA

>1205_S95_L001_R1_001.fastq_338_1a_6
CCCCAACGACAGCGCTGGTAGTGGCTCAGCTACTCAGGGTCCCGCAAGCCATCTTGGACATGATCGCTGG
TGCCCACTGGGGAGTCCTAGCGGGCATAGCGTATTTTTCCATGGTAGGCAACTGGGCGAAGGTCCTGGTG
GTGCTGTTGCTGTTTGCCAGCGTCGATGCGACTACCTACACCACCGGGGGTAGTGTTGCTAGGGGCGCGT
CTACACTCGCCAGCCTCTTCAATCCGGGTGCCCAGCAGAATGTCCAGCTGATCA

>1205_S95_L001_R1_001.fastq_339_1a_6
CCCCAACGACAGCGCTGGTAGTGGCTCAGCTACTCAGGGTCCCGCAAGCCATCTTGGACATGATCGCTGG
TGCCCACTGGGGAGTCCTAGCGGGCATAGCGTATTTTTCCATGGTAGGCAACTGGGCGAAGGTCCTGGTG
GTGCTGTTGCTGTTTGCCAGCGTCGATGCGACTACCTATACCACCGGGGGTAGTGTTGCTAGGGGCGCGT
CCACACTCGCCAGCCTCTTCAATCCGGGCGCCCAGCAGAATGTCCAGCTGATCA

>1205_S95_L001_R1_001.fastq_340_1a_6
CCCCAACGACAGCGCTGGTAGTGGCTCAGTTACTCAGGGTCCCGCAAGCCATCTTGGACATGATCGCTGG
TGCCCACTGGGGAGTCCTAGCGGGCATAGCGTATTTTTCCATGGTAGGCAACTGGGCGAAGGTCCTGGTG
GTGCTGTTGCTGTTTGCCAGCGTCGATGCGACTACCTACACCACCGGGGGTAGTGTTGCTAGGGGCGCGT
CTACACTCGCCAGCCTCTTCAATCCGGGCGCCCAGCAGAATGTCCAGCTGATCA

>1205_S95_L001_R1_001.fastq_341_1a_6
CCCCAACGACAGCGCTGGTAGTGGCTCAGCTACTCAGGGTCCCGCAAGCCATCTTGGACATGATCGCTGG
TGCCCACTGGGGAGTCCTAGCGGGCATAGCGTATTTTTCCATGGTAGGCAACTGGGCGAAGGTCCTGGTG
GTGCTGTTGCTGTTTGCCAGCGTCGATGCGACTACCTACACCACCGGGGGTAGTGTTGCTAGGGGCGCGT
CTACACTCGCCAGCCTCTTCAGTCCGGGCGCCCAGCAGAATATCCAGCTGATCA

>1205_S95_L001_R1_001.fastq_342_1a_6
CCCCAACGACAGCGCTGGCAGTGGCTCAGCTACTCAGGGTCCCGCAAGCCATCTTGGACATGATCGCTGG
TGCCCACTGGGGAGTCCTAGCGGGCATAGCGTATTTTTCCATGGTAGGCAACTGGGCGAAGGTCCTGGTG
GTGCTGTTGCTGTTTGCCAGCGTCGATGCGACTACCTACACCACCGGGGGTAGTGTTGCTAGGGGCGCGT
CCACACTCGCCAGCCTCTTCAATCCGGGCGCCCAGCAGAATGTCCAGCTGATCA

>1205_S95_L001_R1_001.fastq_343_1a_6
CCCCAACGACAGCGCTGGTAGTGGCTCAGCTACTCGGGGTCCCGCAAGCCATCTTGGACATGATCGCTGG
TGCCCACTGGGGAGTCCTAGCGGGCATAGCGTATTTTTCCATGGTAGGCAACTGGGCGAAGGTCCTGGTG
GTGCTGTTGCTGTTTGCCAGCGTCGATGCGACTACCTACACCACCGGGGGTAGTGTTGCTAGGGGCGCGT
CCACACTCGCCAGCCTCTTCAATCCGGGCGCCCAGCAGAATGTCCAGCTGATCA

>1205_S95_L001_R1_001.fastq_344_1a_6
CCCCAACGACAGCGCTGGTAGTGGCTCAGCTACTCAGGGTCCCGCAAGCCATCTTGGACATGATCGCTGG
TGCCCACTGGGGAGTCCTAGCGGGCATAGCGTATTTTTCCATGGTAGGCAACTGGGCGAAGGTCCTGGTG
GTGCTGTTGCTGTTTGCCAGCGTCGATGCGACTACCTACGCCACCGGGGGTAGTGTTGCTAGGGGCGCGT
CTACACTCGCCAGCCTCTTCAATCCGGGCGCCCAGCAGAATGTCCAGCTGATCA

>1205_S95_L001_R1_001.fastq_345_1a_6
CCCCAACGACAGCGCTGGTAGTGGCTCAGCCACTCAGGGTCCCGCAAGCCATCTTGGACATGATCGCTGG
TGCCCACTGGGGAGTCCTAGCGGGCATAGCGTATTTTTCCATGGTAGGCAACTGGGCGAAGGTCCTGGTG
GTGCTGTTGCTGTTTGCCAGCGTCGATGCGACTACCTACACCACCGGGGGTAGTGTTGCTAGGGGCGCGT
CCACACTCGCCAGCCTCTTCAATCCGGGCGCCCAGCAGAATGTCCAGCTGATCA

>1205_S95_L001_R1_001.fastq_346_1a_6
CCCCAACGACAGCGCTGGTAGTGGCTCAGCTACTCAGGGTCCCGCAAGCCATCTTGGACATGATCGCTGG
TGCCCACTGGGGAGTCCTAGCGGGCATAGTGTATTTTTCCATGGTAGGCAACTGGGCGAAGGTCCTGGTG
GTGCTGTTGCTGTTTGCCAGCGTCGATGCGACTACCTACACCACCGGGGGTAGTGTTGCTAGGGGCGCGT
CCACACTCGCCAGCCTCTTCAATCCGGGCGCCCAGCAGAATGTCCAGCTGATCA

>1205_S95_L001_R1_001.fastq_347_1a_6
CCCCAACGACAGCGCTGGTAGTGGCTCAGCTACTCAGGGTCCTGCAAGCCATCTTGGACATGATCGCTGG
TGCCCACTGGGGAGTCCTAGCGGGCATAGCGTATTTTTCCATGGTAGGCAACTGGGCGAAGGTCCTGGTG
GTGCTGTTGCTGTTTGCCAGCGTCGATGCGACTACCTACACCACCGGGGGTAGTGTTGCTAGGGGCGCGT
CTACACTCGCCAGCCTCTTCAGTCCGGGCGCCCAGCAGAATGTCCAGCTGATCA

>1205_S95_L001_R1_001.fastq_348_1a_6
CCCCAACGACAGCGCTGGTAGTGGCTCAGCTACTCAGGGTCCCGCAAGCCATCTTGGACATGATCGCTGG
TGCCCACTGGGGAGTCCTAGCGGGCATAGCGTATTTTTCCATGGTAGGCAACTGGGCGAAGGTCCTGGTG
GTGCTGTTGCTGTTTGCCAGCGTCGATGCAACTACCTACACCACCGGGGGTAGTGTTGCTAGGGGCGCGT
CTACACTCGCCAGCCTCTTCAGTCCGGGCGCCCAGCAGAATGTCCAGCTGATCA

>1205_S95_L001_R1_001.fastq_349_1a_6
CCCCAACGACAGCGCTGGTAGTGGCTCAGCTACTCAGGGTCCCGCAAGCCATCTTGAACATGATCGCTGG
TGCCCACTGGGGAGTCCTAGCGGGCATAGCGTATTTTTCCATGGTAGGCAACTGGGCGAAGGTCCTGGTG
GTGCTGTTGCTGTTTGCCAGCGTCGATGCGACTACCTACACCACCGGGGGTAGTGTTGCTAGGGGCGCGT
CCACACTCGCCAGCCTCTTCAATCCGGGCGCCCAGCAGAATGTCCAGCTGATCA

>1205_S95_L001_R1_001.fastq_350_1a_6
CCCCAACGACAGCGCTGGTAGTGGCTCAGCTACTCAGGGTCCCGCAAGCCATCTTGGACATGATCGCTGA
TGCCCACTGGGGAGTCCTAGCGGGCATAGCGTATTTTTCCATGGTAGGCAACTGGGCGAAGGTCCTGGTG
GTGCTGTTGCTGTTTGCCAGCGTCGATGCGACTACCTACACCACCGGGGGTAGTGTTGCTAGGGGCGCGT
CCACACTCGCCAGCCTCTTCAATCCGGGCGCCCAGCAGAATGTCCAGCTGATCA

>1205_S95_L001_R1_001.fastq_351_1a_6
CCCCAACGACAGCGCTGGTAGTGGCTCAGCTACTCAGGGTCCCGCAAGCCATCTTGAACATGATCGCTGG
TGCCCACTGGGGAGTCCTAGCGGGCATAGCGTATTTTTCCATGGTAGGCAACTGGGCGAAGGTCCTGGTG
GTGCTGTTGCTGTTTGCCAGCGTCGATGCGACTACCTACACCACCGGGGGTAGTGTTGCTAGGGGCGCGT
CTACACTCGCCAGCCTCTTCAGTCCGGGCGCCCAGCAGAATGTCCAGCTGATCA

>1205_S95_L001_R1_001.fastq_352_1a_6
CCCCAACGACAGCGCTGGTAGTGGCTCAGCTACTCAGGGTCCCGCAAGCCATCTTGGACATGATCGCTGG
TGCCCACTGGGGAGTCCTAGCGGGCATAGCGTATTTTTCCATGGTAGGCAACTGGGCGAAGGTCCTGGTG
GTGCTGTTGCTGTTTGCCAGCGTCGATGCGACTACCTATACCACCGGGGGTAGTGTTGCTAGGGGCGCGT
CTACACTCGCCAGCCTCTTCAGTCCGGGCGCCCAGCAGAATGTCCAGCTGATCA

>1205_S95_L001_R1_001.fastq_353_1a_6
CCCCAACGACAGCGCTGGTAGTGGCTCAGCTACTCAGGGTCCCGCAAGCCATCTTGGACATGATCGCTGG
TGCCCACTGGGGAGTCCTAGCGGGCATAGCGTATTTTTCCATGGTAGGCAACTGGGCGAAGGTCCCGGTG
GTGCTGTTGCTGTTTGCCAGCGTCGATGCGACTACCTACACCACCGGGGGTAGTGTTGCTAGGGGCGCGT
CTACACTCGCCAGCCTCTTCAGTCCGGGCGCCCAGCAGAATGTCCAGCTGATCA

>1205_S95_L001_R1_001.fastq_354_1a_6
CCCCAACGACAGCGCTGGTGGTGGCTCAGCTACTCAGGGTCCCGCAAGCCATCTTGGACATGATCGCTGG
TGCCCACTGGGGAGTCCTAGCGGGCATAGCGTATTTTTCCATGGTAGGCAACTGGGCGAAGGTCCTGGTG
GTGCTGTTGCTGTTTGCCAGCGTCGATGCGACTACCTACACCACCGGGGGTAGTGTTGCTAGGGGCGCGT
CCACACTCGCCAGCCTCTTCAATCCGGGCGCCCAGCAGAATGTCCAGCTGATCA

>1205_S95_L001_R1_001.fastq_355_1a_6
CCCCAACGGCAGCGCTGGTAGTGGCTCAGCTACTCAGGGTCCCGCAAGCCATCTTGGACATGATCGCTGG
TGCCCACTGGGGAGTCCTAGCGGGCATAGCGTATTTTTCCATGGTAGGCAACTGGGCGAAGGTCCTGGTG
GTGCTGTTGCTGTTTGCCAGCGTCGATGCGACCACCTACACCACCGGGGGTAGTGTTGCTAGGGGCGCGT
CCACACTCGCCAGCCTCTTCAATCCGGGCGCCCAGCAGAATGTCCAGCTGATCA

>1205_S95_L001_R1_001.fastq_356_1a_6
CCTCAACGACAGCGCTGGTAGTGGCTCAGCTACTCAGGGTCCCGCAAGCCATCTTGGACATGATCGCTGG
TGCCCACTGGGGAGTCCTAGCGGGCATAGCGTATTTTTCCATGGTAGGCAACTGGGCGAAGGTCCTGGTG
GTGCTGTTGCTGTTTGCCAGCGTCGATGCGACTACCTACACCACCGGGGGTAGTGTTGCTAGGGGCGCGT
CCACACTCGCCAGCCTCTTCAATCCGGGCGCCCAGCAGAATGTCCAGCTGATCA

>1205_S95_L001_R1_001.fastq_357_1a_6
CCCCAACGACAGCGCTGGTAGTGGCTCAGCTACTCAGGGTCCCGCAAGCCATCTTGGACATGATCGCTGG
TGCCCACTGGGGAGTCCTAGCGGGCATGGCGTATTTTTCCATGGTAGGCAACTGGGCGAAGGTCCTGGTG
GTGCTGTTGCTGTTTGCCAGCGTCGATGCGACTACCTACACCACCGGGGGTAGTGTTGCTAGGGGCGCGT
CCACACTCGCCAGCCTCTTCAATCCGGGCGCCCAGCAGAATGTCCAGCTGATCA

>1205_S95_L001_R1_001.fastq_358_1a_6
CCCCAACGACAGCGCTGGTAATGGCTCAGCTACTCAGGGTCCCGCAAGCCATCTTGGACATGATCGCTGG
TGCCCACTGGGGAGTCCTAGCGGGCATAGCGTATTTTTCCATGGTAGGCAACTGGGCGAAGGTCCTGGTG
GTGCTGTTGCTGTTTGCCAGCGTCGATGCGACTACCTACACCACCGGGGGTAGTGTTGCTAGGGGCGCGT
CTACACTCGCCAGCCTCTTCAGTCCGGGCGCCCAGCAGAATGTCCAGCTGATCA

>1205_S95_L001_R1_001.fastq_359_1a_6
CCCCAACGACAGCGCTGGTAGTGGCTCAGCTACTCAGGGTCCCGCAAGCCATCTTGGACATGATCGCTGG
TGCCCACTGGGGAGTCCTAGCGGGCATAGCGTATTTTTCCATGGTAGGCAACTGGGCGAAGGTCCTGGTG
GTACTGTTGCTGTTTGCCAGCGTCGATGCGACTACCTACACCACCGGGGGTAGTGTTGCTAGGGGCGCGT
CCACACTCGCCAGCCTCTTCAATCCGGGCGCCCAGCAGAATGTCCAGCTGATCA

>1205_S95_L001_R1_001.fastq_360_1a_6
CCCCAACGACAGCGCTGGTAGTGGCTCAGCTACTCAGGGTCCCGCAAGCCATCTTGGACATGATCGCTGG
TGCCCACTGGGGAGTCCTAGCGGGCATAGCGTATTTTTCCATGGTAGGCAACTGGGCGAAGGTCCTGGTG
GTGCTGTTGCCGTTTGCCAGCGTCGATGCGACTACCTACACCACCGGGGGTAGTGTTGCTAGGGGCGCGT
CTACACTCGCCAGCCTCTTCAGTCCGGGCGCCCAGCAGAATGTCCAGCTGATCA

>1205_S95_L001_R1_001.fastq_361_1a_6
CCCCAACGACAGCGCTGGTAGTGGCTCAGCTACTCAGGGTCCCGCAAGCCATCTTGGACATGATCGCTGG
TGCCCACTGGGGAGTCCTAGCGGGCATAGCGTATTCTTCCATGGTAGGCAACTGGGCGAAGGTCCTGGTG
GTGCTGTTGCTGTTTGCCAGCGTCGATGCGACTACCTACACCACCGGGGGTAGTGTTGCTAGGGGCGCGT
CCACACTCGCCAGCCTCTTCAATCCGGGCGCCCAGCAGAATGTCCAGCTGATCA

>1205_S95_L001_R1_001.fastq_362_1a_6
CCCCAACGACAGCGCTGGTAGTGGCTCAGCTACTCAGGGTCCCGCAAGCCATCTTGGACATGATCGCTGG
TGCCCACTGGGGAGTCCTAGCGGGCATAGCGTATTTTTCCATGGTAGGCAACTGGGCGAAGGTCCTGGTG
GTGCTGTTACTGTTTGCCAGCGTCGATGCGACTACCTACACCACCGGGGGTAGTGTTGCTAGGGGCGCGT
CTACACTCGCCAGCCTCTTCAGTCCGGGCGCCCAGCAGAATGTCCAGCTGATCA

>1205_S95_L001_R1_001.fastq_363_1a_6
CCCCAGCGACAGCGCTGGTAGTGGCTCAGCTACTCAGGGTCCCGCAAGCCATCTTGGACATGATCGCTGG
TGCCCACTGGGGAGTCCTAGCGGGCATAGCGTATTTTTCCATGGTAGGCAACTGGGCGAAGGTCCTGGTG
GTGCTGTTGCTGTTTGCCAGCGTCGATGCGACTACCTACACCACCGGGGGTAGTGTTGCTAGGGGCGCGT
CTACACTCGCCAGCCTCTTCAGTCCGGGCGCCCAGCAGAATGTCCAGCTGATCA

>1205_S95_L001_R1_001.fastq_364_1a_5
CCCCAACGACAGCGCTGGTAGTGGCTCAGCTACTCAGGGTCCCGCAAGCCATCTTGGACATGATCGCTGG
TGCCCACTGGGGAGTCCTAGCGGGCATAGCGTATTTTTCCATGGTAGGCAACTGGGCGAAGGTCCTGGTG
GTGCTGTTGCTGTTTGCCAGCGTCGATGCGACTACCTACACCACCGGGGGTAGTGTTGCTAGGGGCGCGT
CTACACTCGCCAGCCTCTTCAGTCCGGGCCCCCAGCAGAATGTCCAGCTGATCA

>1205_S95_L001_R1_001.fastq_365_1a_5
CCCCAACGACAGCGCTGGTAGTGGCTCAGCTACTCAGGGTCCCGCAAGCCATCTTGGACATGATCGCTGG
TGCCCACTGGGGAGTCCTAGCGGGCATAGCGTATTTTTCCATGGTAGGCAACTGGGCGAAGGTCCTGGTG
GTGCTGTTGCTGTTTGCCAGCGTCGATGCGACTACCTACACCACCGGGGGTAGTGTTGCTAGGGGCGCGT
CTACACTCGCCAGCCTCTTCAGTCCGGGCGCCCAGCAGAATGTCCGGCTGATCA

>1205_S95_L001_R1_001.fastq_366_1a_5
CCCCAACGACAGCGCTGGTAGTGGCTCAGCTACTCAGGGTCCCGCAAGCCATCTTGGACATGATCGCTGG
TGCCCACTGGGGAGTCCTAGCGGGCATAGCGTATTTTTCCATGGTAGGCAACTGGGCGAAGGTCCTGGTG
GTGCTGTTGCTGTTTGCCAGCGTCGACGCGACTACCTACACCACCGGGGGTAGTGTTGCTAGGGGCGCGT
CTACACTCGCCAGCCTCTTCAATCCGGGCGCCCAGCAGAATGTCCAGCTGATCA

>1205_S95_L001_R1_001.fastq_367_1a_5
CCCCAACGACAGCGCTGGTAGTGGCTCAGCTATTCAGGGTCCCGCAAGCCATCTTGGACATGATCGCTGG
TGCCCACTGGGGAGTCCTAGCGGGCATAGCGTATTTTTCCATGGTAGGCAACTGGGCGAAGGTCCTGGTG
GTGCTGTTGCTGTTTGCCAGCGTCGATGCGACTACCTACACCACCGGGGGTAGTGTTGCTAGGGGCGCGT
CCACACTCGCCAGCCTCTTCAATCCGGGCGCCCAGCAGAATGTCCAGCTGATCA

>1205_S95_L001_R1_001.fastq_368_1a_5
CCCCAACGACAGCGCTGGTAGTGGCTCAGCTACTCAGGGTCCCACAAGCCATCTTGGACATGATCGCTGG
TGCCCACTGGGGAGTCCTAGCGGGCATAGCGTATTTTTCCATGGTAGGCAACTGGGCGAAGGTCCTGGTG
GTGCTGTTGCTGTTTGCCAGCGTCGATGCGACTACCTACACCACCGGGGGTAGTGTTGCTAGGGGCGCGT
CCACACTCGCCAGCCTCTTCAATCCGGGCGCCCAGCAGAATGTCCAGCTGATCA

>1205_S95_L001_R1_001.fastq_369_1a_5
CCCCAACGACAGCGCTGGTAGTGGCTCAGCTACTCAGGGTCCCGCAAGCCATCTTGGACATGATCGCTGG
TGCCCACTGGGGAGTCCTAGCGGGCATAGCGTATTTTTCCATGGTAGGCAACTGGGCGAAGGTCTTGGTG
GTGCTGTTGCTGTTTGCCAGCGTCGATGCGACTACCTACACCACCGGGGGTAGTGTTGCTAGGGGCGCGT
CTACACTCGCCAGCCTCTTCAGTCCGGGCGCCCAGCAGAATGTCCAGCTGATCA

>1205_S95_L001_R1_001.fastq_370_1a_5
CCCCAACGACAGCGCTGGTAGTGGCTCAGCTACTCAGGGTCCCGCAAGCCATCTTGGACATGATCGCTGG
TGCCCACTGGGGAGTCCTAGCGGGCATAGCGTGTTTTTCCATGGTAGGCAACTGGGCGAAGGTCCTGGTG
GTGCTGTTGCTGTTTGCCAGCGTCGATGCGACTACCTACACCACCGGGGGTAGTGTTGCTAGGGGCGCGT
CCACACTCGCCAGCCTCTTCAATCCGGGCGCCCAGCAGAATGTCCAGCTGATCA

>1205_S95_L001_R1_001.fastq_371_1a_5
CCCCAACGACAGCGCTGGTAGTGGCTCAGCTACTCAGGGTCCCGCAAGCCATCTTGGACATGATCGCTGG
TGCCCGCTGGGGAGTCCTAGCGGGCATAGCGTATTTTTCCATGGTAGGCAACTGGGCGAAGGTCCTGGTG
GTGCTGTTGCTGTTTGCCAGCGTCGATGCGACTACCTACACCACCGGGGGTAGTGTTGCTAGGGGCGCGT
CCACACTCGCCAGCCTCTTCAATCCGGGCGCCCAGCAGAATGTCCAGCTGATCA

>1205_S95_L001_R1_001.fastq_372_1a_5
CCCCAACGACAGCGCTGGTAGTGGCTCAGCTACTCAGGGTCCCGCAAGCCATCTTAGACATGATCGCTGG
TGCCCACTGGGGAGTCCTAGCGGGCATAGCGTATTTTTCCATGGTAGGCAACTGGGCGAAGGTCCTGGTG
GTGCTGTTGCTGTTTGCCAGCGTCGATGCGACTACCTACACCACCGGGGGTAGTGTTGCTAGGGGCGCGT
CTACACTCGCCAGCCTCTTCAGTCCGGGCGCCCAGCAGAATGTCCAGCTGATCA

>1205_S95_L001_R1_001.fastq_373_1a_5
CCCCAACGACAGCGCTGGTAGTGGCTCAGCTACTCAGGGTCCCGCAAGCCATCTTGGACATGATCGCTGG
TGCCCACTGGGGAGTCCTAGCGGGCATAGCGTATTTTTCCATGGTAGGCAACTGGGCGAAGGTCCTGGTG
GTGCTGTTGCTGTTTGCCAGCGTCGATGCGACTACCTACACCACCGGGGGTAGTGTTGCTAGGGGCGCGT
CTACACTCGCCAGCCTCTTCAATCCGGGCGCCCGGCAGAATGTCCAGCTGATCA

>1205_S95_L001_R1_001.fastq_374_1a_5
CCCCAACGACAGCGCTGGTAGTGGCTCAGCTACTCAGGGTCCCGCAAGCCATCTTGGACATGATCGCTGG
TGCCCACTGGGGAGTCCTAGCGGGCATAGCGTATTTTTCCATGGTAGGCAACTGGGCGAAGGTCCTGGTG
GTGCTGTTGCTGTTTGCCAGCGTCGATGCGACTACTTACACCACCGGGGGTAGTGTTGCTAGGGGCGCGT
CCACACTCGCCAGCCTCTTCAATCCGGGCGCCCAGCAGAATGTCCAGCTGATCA

>1205_S95_L001_R1_001.fastq_375_1a_5
CCCCAACGACAGCGCTGGTAGTGGCTCAGCTACTCAGGGTCCCGCAAGCCATCTTGGACATGATCGCTGG
TGCCCACTGGGGAGTCCTAGCGGGCATAGCGTATTTTTCCATGGTAGGCAACTGGGCAAAGGTCCTGGTG
GTGCTGTTGCTGTTTGCCAGCGTCGATGCGACTACCTACACCACCGGGGGTAGTGTTGCTAGGGGCGCGT
CCACACTCGCCAGCCTCTTCAATCCGGGCGCCCAGCAGAATGTCCAGCTGATCA

>1205_S95_L001_R1_001.fastq_376_1a_5
CCCCAACGACAGCGCTGGTAGTGGCTCAGCTACTCAGGGTCCCGCAAGCCATCTTGGACATGATCGCTGG
TGCCCACTGGGGAGTCCTAGCGGGCATAGCGTATTTTTCCATGGTAGGCAACCGGGCGAAGGTCCTGGTG
GTGCTGTTGCTGTTTGCCAGCGTCGATGCGACTACCTACACCACCGGGGGTAGTGTTGCTAGGGGCGCGT
CCACACTCGCCAGCCTCTTCAATCCGGGCGCCCAGCAGAATGTCCAGCTGATCA

>1205_S95_L001_R1_001.fastq_377_1a_5
CCCCAACGACAGCGCTGGTAGTGGCTCAGCTACTCAGGGTCCCGCAAGCCATCTTGGACATGATCGCTGG
TGCCCACTGGGGAGTCCTAGCGGGCATAGCGTATTTTTCCATGGTAGGCAACTGGGCGAAGGTCCTGGTG
GTGCTGTTGCTGTTTGGCAGCGTCGATGCGACTACCTACACCACCGGGGGTAGTGTTGCTAGGGGCGCGT
CTACACTCGCCAGCCTCTTCAGTCCGGGCGCCCAGCAGAATGTCCAGCTGATCA

>1205_S95_L001_R1_001.fastq_379_1a_5
CCCCAACAACAGCGCTGGTAGTGGCTCAGCTACTCAGGGTCCCGCAAGCCATCTTGGACATGATCGCTGG
TGCCCACTGGGGAGTCCTAGCGGGCATAGCGTATTTTTCCATGGTAGGCAACTGGGCGAAGGTCCTGGTG
GTGCTGTTGCTGTTTGCCAGCGTCGATGCGACTACCTACACCACCGGGGGTAGTGTTGCTAGGGGCGCGT
CCACACTCGCCAGCCTCTTCAATCCGGGCGCCCAGCAGAATGTCCAGCTGATCA

>1205_S95_L001_R1_001.fastq_380_1a_5
CCCCAACGACAGCGCTGGTAGTGGCTCAGCTACTCAGGGTCCCGCAAGCCATCTTGGACATGATCGCTGG
TGCCCACTGGGGAGTCCTAGCGGGCATGGCGTATTTTTCCATGGTAGGCAACTGGGCGAAGGTCCTGGTG
GTGCTGTTGCTGTTTGCCAGCGTCGATGCGACTACCTACACCACCGGGGGTAGTGTTGCTAGGGGCGCGT
CTACACTCGCCAGCCTCTTCAGTCCGGGCGCCCAGCAGAATGTCCAGCTGATCA

>1205_S95_L001_R1_001.fastq_381_1a_5
CACCAACGACAGCGCTGGTAGTGGCTCAGCTACTCAGGGTCCCGCAAGCCATCTTGGACATGATCGCTGG
TGCCCACTGGGGAGTCCTAGCGGGCATAGCGTATTTTTCCATGGTAGGCAACTGGGCGAAGGTCCTGGTG
GTGCTGTTGCTGTTTGCCAGCGTCGATGCGACTACCTACACCACCGGGGGTAGTGTTGCTAGGGGCGCGT
CTACACTCGCCAGCCTCTTCAGTCCGGGCGCCCAGCAGAATGTCCAGCTGATCA

>1205_S95_L001_R1_001.fastq_382_1a_5
CCCCAACGACAGCGCTGGTAGTGGCTCAGCTACTCAGGGTCCCGCAAGCCATCTTGGACATGATCGCTGG
TGCCCACTGGGGAGTCCTAGCGGGCATAGCGTATTTTTCCATGGTAGGCAACTGGGCGAAGGTCCTGGTG
GTGCTGTTGCTGTTTGCCAGCGTCGATGCGACTACCTACACCACCGGGGGTAGTGTTGCTAGGGGCGCGG
CTACACTCGCCAGCCTCTTCAGTCCGGGCGCCCAGCAGAATGTCCAGCTGATCA

>1205_S95_L001_R1_001.fastq_383_1a_5
CCCCAACGACAGCGCTGGTAGTGGCTCAGCTACTCAGGGTCCCGCAAGCCATCTTGGACATGATCGCTGG
TGCCCACTGGGGAGTCCTAGCGGGCATAGCGTATTTTTCCATGGTAGGCAACTGGGCGAAGGTCCTGGTG
GTGCTGTTGCTGTTTGCCAGTGTCGATGCGACTACCTACACCACCGGGGGTAGTGTTGCTAGGGGCGCGT
CTACACTCGCCAGCCTCTTCAGTCCGGGCGCCCAGCAGAATGTCCAGCTGATCA

>1205_S95_L001_R1_001.fastq_384_1a_5
CCCCAACGACAGCGCTGGTAGTGGCTCAGCTACTCAGGGTCCCGCAAGCCATCTTGGACATGATCGCTGG
TGCCCACTGGGGAGTCCTAGCGGGCATAGCGTATTTTTCCATGGTAGGCGACTGGGCGAAGGTCCTGGTG
GTGCTGTTGCTGTTTGCCAGCGTCGATGCGACTACCTACACCACCGGGGGTAGTGTTGCTAGGGGCGCGT
CTACACTCGCCAGCCTCTTCAATCCGGGCGCCCAGCAGAATGTCCAGCTGATCA

>1205_S95_L001_R1_001.fastq_385_1a_5
CCCCAACGACAGCGCTGGTAGTGGCTCAGCTACTCAGGGTCCCGCAAGCCATCTTGGACATGATCGCTGG
TGCCCACTGGGGAGTCCTAGCGGGTATAGCGTATTTTTCCATGGTAGGCAACTGGGCGAAGGTCCTGGTG
GTGCTGTTGCTGTTTGCCAGCGTCGATGCGACTACCTACACCACCGGGGGTAGTGTTGCTAGGGGCGCGT
CTACACTCGCCAGCCTCTTCAGTCCGGGCGCCCAGCAGAATGTCCAGCTGATCA

>1205_S95_L001_R1_001.fastq_386_1a_5
CCCCAACGACAGCGCTGGTAGTGGCTCAGCTACTCAGGGTCCCGCAAGCCATCTTGGACATGATCGCTGG
TGCCCACTGGGGAGTCCTAGCGGGCATAGCGTATTTTTCCATGGTAGGCAACTGGGTGAAGGTCCTGGTG
GTGCTGTTGCTGTTTGCCAGCGTCGATGCGACTACCTACACCACCGGGGGTAGTGTTGCTAGGGGCGCGT
CCACACTCGCCAGCCTCTTCAATCCGGGCGCCCAGCAGAATGTCCAGCTGATCA

>1205_S95_L001_R1_001.fastq_387_1a_5
CCCCAACGACAGCGCTGGTAGTGGCTCAGCTACTCAGGGTCCCGCAAGCCATCTTGGACATGATCGCTGG
TGCCCACTGGGGAGTCCTAGCGGGCATAGCGTATTTTTCCATGGTAGGCAACTGGGCGAAGGTCCTGGTG
GTGCTGTTGCTGTTTGCCAGCGTCGATGCGACTACCTACACCACCGGGGGTAGTGTTGCTAGGGGCGCGT
CTACACTCGCCAGCCTTTTCAATCCGGGCGCCCAGCAGAATGTCCAGCTGATCA

>1205_S95_L001_R1_001.fastq_388_1a_5
CCCCAACGACAGCGCTGGTAGTGGCTCAGCTACTCAGGGTCCCGCATGCCATCTTGGACATGATCGCTGG
TGCCCACTGGGGAGTCCTAGCGGGCATAGCGTATTTTTCCATGGTAGGCAACTGGGCGAAGGTCCTGGTG
GTGCTGTTGCTGTTTGCCAGCGTCGATGCGACTACCTACACCACCGGGGGTAGTGTTGCTAGGGGCGCGT
CCACACTCGCCAGCCTCTTCAATCCGGGCGCCCAGCAGAATGTCCAGCTGATCA

>1205_S95_L001_R1_001.fastq_390_1a_5
CCCCAACGACAGCGCTGGTAGTGGCTCAGCTACTCAGGGTCCCGCAAGCCATCTTGGACATGATCGCTGG
TGCCCACTGGGGAGTCCTAGCGGGCATAGCGTATTTTTCCATGGTAGGCAACTGGGCGAAGGTCCTGGCG
GTGCTGTTGCTGTTTGCCAGCGTCGATGCGACTACCTACACCACCGGGGGTAGTGTTGCTAGGGGCGCGT
CCACACTCGCCAGCCTCTTCAATCCGGGCGCCCAGCAGAATGTCCAGCTGATCA

>1205_S95_L001_R1_001.fastq_391_1a_5
CCCCAACGACAGCGCTGGTAGTGGCTCAGCTACTCAGGGTCCCGCAAGCCATCTTGGACATGATCGCTGG
TGCCCACTGGGGAGTCCTAGCGGGCATAGCGTATTTTTCCATGGTAGGCAACTGGGCGAAGGTCCTGGTG
GTGCTGTTGCTGCTTGCCAGCGTCGATGCGACTACCTACACCACCGGGGGTAGTGTTGCTAGGGGCGCGT
CTACACTCGCCAGCCTCTTCAGTCCGGGCGCCCAGCAGAATGTCCAGCTGATCA

>1205_S95_L001_R1_001.fastq_392_1a_5
CCCCAACGACAGCGCTGGTAGTGGCTCAGCTACTCAGGGTCCCGCAAGCCATCTTGGACATGATCGCTGG
TGCCCACTGGGGAGTCCTAGCGGGCATAGCGTATTTTTCCATGGTAGGCAACTGGGCGAAGGTCCTGGTG
GTGCTGTTGCTGTTTGCCAGCGTCGATGCGACTACCTACACCACCGGGGGTAGTGTTGCTAGGGGCGCGT
CTACACTCGCCAGCCTCTTCAGTCCGGGCGCCCGGCAGAATGTCCAGCTGATCA

>1205_S95_L001_R1_001.fastq_393_1a_5
CCCCAACGACAGCGCTGGTAGTGGCTCAGCTACTCAGGGTCCCGCAAGCCATCTTGGACATGATCGCTGA
TGCCCACTGGGGAGTCCTAGCGGGCATAGCGTATTTTTCCATGGTAGGCAACTGGGCGAAGGTCCTGGTG
GTGCTGTTGCTGTTTGCCAGCGTCGATGCGACTACCTACACCACCGGGGGTAGTGTTGCTAGGGGCGCGT
CTACACTCGCCAGCCTCTTCAGTCCGGGCGCCCAGCAGAATGTCCAGCTGATCA

>1205_S95_L001_R1_001.fastq_394_1a_5
CCCCAACGACAGCGCTGGTAGTGGCTCAGCTACTCAGGGTCCCGCAAGCCATCTTGGACATGATCGCTGG
TGCCCACTGGGGAGTCCTAGTGGGCATAGCGTATTTTTCCATGGTAGGCAACTGGGCGAAGGTCCTGGTG
GTGCTGTTGCTGTTTGCCAGCGTCGATGCGACTACCTACACCACCGGGGGTAGTGTTGCTAGGGGCGCGT
CTACACTCGCCAGCCTCTTCAATCCGGGCGCCCAGCAGAATGTCCAGCTGATCA

>1205_S95_L001_R1_001.fastq_395_1a_5
CCCCAACGACAGCGCTGGTAGTGGCTCAGCTACTCAGGGTCCCGCAAGCCATCTTGGACATGATCGCTGG
TGCCCACTGGGGAGTCCTAGCGGGCATAGCGTATTTTTCCATGGTAGGTAACTGGGCGAAGGTCCTGGTG
GTGCTGTTGCTGTTTGCCAGCGTCGATGCGACTACCTACACCACCGGGGGTAGTGTTGCTAGGGGCGCGT
CTACACTCGCCAGCCTCTTCAGTCCGGGCGCCCAGCAGAATGTCCAGCTGATCA

>1205_S95_L001_R1_001.fastq_396_1a_5
CCCCAACGACAGCGCTGGTAGTGGCTCAGCTACTCAGGGTCCCGCAAGCCATCTTGGACATGATCGCTGG
TGCCCACTGGGGAGTCCTAGCGGGCATAGCGTATTTTTCCATGGTAGGCAACTGGGCGAAGGTCCTGGTG
GTGCTGTTGCTGTTTGCCAGCGTCGATGCGACTACCTACACCACCGGGGGTAGTGTTGCTAGGGGCGCGT
CTACACTCGCCAGCCTCTTCAGTCCGGGCGCCCAGCAGAATGTCCAGCTGATTA

>1205_S95_L001_R1_001.fastq_397_1a_5
CCTCAACGACAGCGCTGGTAGTGGCTCAGCTACTCAGGGTCCCGCAAGCCATCTTGGACATGATCGCTGG
TGCCCACTGGGGAGTCCTAGCGGGCATAGCGTATTTTTCCATGGTAGGCAACTGGGCGAAGGTCCTGGTG
GTGCTGTTGCTGTTTGCCAGCGTCGATGCGACTACCTACACCACCGGGGGTAGTGTTGCTAGGGGCGCGT
CTACACTCGCCAGCCTCTTCAGTCCGGGCGCCCAGCAGAATGTCCAGCTGATCA

>1205_S95_L001_R1_001.fastq_398_1a_5
CCCCAACGACAGCGCTGGTAGTGGCTCAGCTACTCAGGGTCCCGCAAGCCATCTTGGACATGATCGCTGG
TGCCCACTGGGGAGTCCTAGCGGGCATAGCGTATTTTTCCATGGTAGGCAACTGGGCGAAGGTCCTGGTG
ATGCTGTTGCTGTTTGCCAGCGTCGATGCGACTACCTACACCACCGGGGGTAGTGTTGCTAGGGGCGCGT
CTACACTCGCCAGCCTCTTCAGTCCGGGCGCCCAGCAGAATGTCCAGCTGATCA

>1205_S95_L001_R1_001.fastq_399_1a_5
CCCCAACGACAGCACTGGTAGTGGCTCAGCTACTCAGGGTCCCGCAAGCCATCTTGGACATGATCGCTGG
TGCCCACTGGGGAGTCCTAGCGGGCATAGCGTATTTTTCCATGGTAGGCAACTGGGCGAAGGTCCTGGTG
GTGCTGTTGCTGTTTGCCAGCGTCGATGCGACTACCTACACCACCGGGGGTAGTGTTGCTAGGGGCGCGT
CTACACTCGCCAGCCTCTTCAATCCGGGCGCCCAGCAGAATGTCCAGCTGATCA

>1205_S95_L001_R1_001.fastq_400_1a_5
CCCCAACGACAGCGCTGGTAGTGGCTCAGCTACTCAGGGTCCCGCAAGCCATCTTGGACATGATCGCTGG
TGCCCACTGGGGAGTCCTAGCGGGCATAGCGTATTTTTCCATGGTAGGCAACTGGGCGAAGGTCCTGGTG
GTGCTGTTGCTGTTTGCCAGCGTCGATGCGACTACCTACACCACCGGGGGTAGTGTTGCTAGGGGCGCGT
CTACACTCGCCAGCCTCTTCAGACCGGGCGCCCAGCAGAATGTCCAGCTGATCA

>1205_S95_L001_R1_001.fastq_401_1a_5
CCCCAACGACAGCGCTGGTAGTGGCTCAGCTACTCAGGGTCCCGCAAGCCATCTTGGACATGATCGCTGG
TGCCCACTGGGGAGTCCTAGCGGGCATAGCGTATTTTTCCATGGTAGGCAACTGGGCGAAGGTCCTGGTG
GTGCTGTTGCTGTTTGCCAGCGTCGATGCGACTACCTACACCACCGGGGGTAGGGTTGCTAGGGGCGCGT
CTACACTCGCCAGCCTCTTCAGTCCGGGCGCCCAGCAGAATGTCCAGCTGATCA

>1205_S95_L001_R1_001.fastq_402_1a_5
CCCCAACGACAGCGCTGGTAGTGGCTCAGCTACTCAGGGTCCCGCAAGCCATCTTGGACATGATCACTGG
TGCCCACTGGGGAGTCCTAGCGGGCATAGCGTATTTTTCCATGGTAGGCAACTGGGCGAAGGTCCTGGTG
GTGCTGTTGCTGTTTGCCAGCGTCGATGCGACTACCTACACCACCGGGGGTAGTGTTGCTAGGGGCGCGT
CTACACTCGCCAGCCTCTTCAGTCCGGGCGCCCAGCAGAATGTCCAGCTGATCA

>1205_S95_L001_R1_001.fastq_403_1a_5
CCCCAACGACAGCGCTGGTAGTGGCTCAGCTACTCAGGGTCCCGCAAGCCATCTTGGACATGATCGCTGG
TGCCCACTGGGGAGTCCTGGCGGGCATAGCGTATTTTTCCATGGTAGGCAACTGGGCGAAGGTCCTGGTG
GTGCTGTTGCTGTTTGCCAGCGTCGATGCGACTACCTACACCACCGGGGGTAGTGTTGCTAGGGGCGCGT
CTACACTCGCCAGCCTCTTCAGTCCGGGCGCCCAGCAGAATGTCCAGCTGATCA

>1205_S95_L001_R1_001.fastq_404_1a_5
CCCCAACGACAGCGCTGGTAGTGGCTCAGCTACTCAGGGTCCCGCAAGCCATCTTGGACATGATCGCTGG
TGCCCACTGGGGAGTCCTAGCGGGCATAGCGTATTTTTCCATGGTAGGCAACTGGGCGAAGGTCCTGGTG
GTGCTGTTGCTGTTTGCCAGCGTCGATGCGACTACCTACACTACCGGGGGTAGTGTTGCTAGGGGCGCGT
CCACACTCGCCAGCCTCTTCAATCCGGGCGCCCAGCAGAATGTCCAGCTGATCA

>1205_S95_L001_R1_001.fastq_405_1a_5
CCCCAACGACAGCGCTGGTAGTGGCTCAGCTACTCAGGGTCCCGCAAGCCATCTTGGACATGATCGCTGG
TGCCCACTGGGGAGTCCTAGCGGGCATAGCGTATTTTTCCATGGTAGGCAACTGGGCGAAGGTCCTGGTG
GTGCTGTTGCTGTTTGCCAGCGTCGATGCGACTACCTACACCACCAGGGGTAGTGTTGCTAGGGGCGCGT
CTACACTCGCCAGCCTCTTCAGTCCGGGCGCCCAGCAGAATGTCCAGCTGATCA

>1205_S95_L001_R1_001.fastq_406_1a_5
CCCCAACGACAGCGCTGGTAGTGGCTCAGCTACTCAGGGTCCCGCAAGCCATCTTGGACATGATCGCTGG
TGCCCACTGGGGAGTCCTAGCGGGCATAGCGTATTTTTCCATGGTAGGCAACTGGGCGAAGGTCCTGGTG
GTGCTGTTGCTGTTTGCCAGCGTCGATGCGACTACCTACACCACCGGGGGTAGTGTTGCTAGGGGCGCGT
CCATACTCGCCAGCCTCTTCAATCCGGGCGCCCAGCAGAATGTCCAGCTGATCA

>1205_S95_L001_R1_001.fastq_407_1a_5
CCCCAACGACAGCGCTGGTAGTGGCTCAGCTACTCAGGGTCCCGCAAGCCATCTTGGACATGATCGCTGG
TGCCCACTGGGGAGTCCTAGCGGGCATAGCGTATTTTTCCATGGTAGGCAACTGGGCGAAGGTCCTGGTG
GTGCTGTTGCTGTTTGCCAGCGTCGATGCGACTACCTACACCACCGGGGGTAGTGTTGCTAGGGGCGCGT
CTACACTCGCTAGCCTCTTCAGTCCGGGCGCCCAGCAGAATGTCCAGCTGATCA

>1205_S95_L001_R1_001.fastq_408_1a_5
CCCCAACGACAGCGCTGGTAGTGGCTCAGCTACTCAGGGTCCCGCAAGCCATTTTGGACATGATCGCTGG
TGCCCACTGGGGAGTCCTAGCGGGCATAGCGTATTTTTCCATGGTAGGCAACTGGGCGAAGGTCCTGGTG
GTGCTGTTGCTGTTTGCCAGCGTCGATGCGACTACCTACACCACCGGGGGTAGTGTTGCTAGGGGCGCGT
CTACACTCGCCAGCCTCTTCAGTCCGGGCGCCCAGCAGAATGTCCAGCTGATCA

>1205_S95_L001_R1_001.fastq_409_1a_5
CCCCAACGACAGCGCTGGTAGTGGCTCAGCTACTCAGGGTCCCGCAAGCCATCTTAGACATGATCGCTGG
TGCCCACTGGGGAGTCCTAGCGGGCATAGCGTATTTTTCCATGGTAGGCAACTGGGCGAAGGTCCTGGTG
GTGCTGTTGCTGTTTGCCAGCGTCGATGCGACTACCTACACCACCGGGGGTAGTGTTGCTAGGGGCGCGT
CCACACTCGCCAGCCTCTTCAATCCGGGCGCCCAGCAGAATGTCCAGCTGATCA

>1205_S95_L001_R1_001.fastq_410_1a_5
CCCCAACGACAGCGCTGGTAGTGGCTCAGCTACTCAGGGTCCCGCAAGCCATCTTGGACATGATCGCTGG
TGCCCACTGGGGAGTCTTAGCGGGCATAGCGTATTTTTCCATGGTAGGCAACTGGGCGAAGGTCCTGGTG
GTGCTGTTGCTGTTTGCCAGCGTCGATGCGACTACCTACACCACCGGGGGTAGTGTTGCTAGGGGCGCGT
CCACACTCGCCAGCCTCTTCAATCCGGGCGCCCAGCAGAATGTCCAGCTGATCA

>1205_S95_L001_R1_001.fastq_411_1a_5
CCCCAACGACAGCGCTGGTAGTGGCTCAGCTACTCAGGGTCCCGCAAGCCATCTTGGACATGATCGCTAG
TGCCCACTGGGGAGTCCTAGCGGGCATAGCGTATTTTTCCATGGTAGGCAACTGGGCGAAGGTCCTGGTG
GTGCTGTTGCTGTTTGCCAGCGTCGATGCGACTACCTACACCACCGGGGGTAGTGTTGCTAGGGGCGCGT
CCACACTCGCCAGCCTCTTCAATCCGGGCGCCCAGCAGAATGTCCAGCTGATCA

>1205_S95_L001_R1_001.fastq_412_1a_5
CCCCAACGACAGCGCTGGTAGTGGCTCAGCTACTCAGGGTCCCGCAAGCCATCTTGGACATGATCGCTGG
TGCCCACTGGGGAGTCCTAGCGGGCATAGCGTATTTTTCCATGGTAGGCAACTGGGCGAAGGTCCTGGTG
GTGCTGTTGCTGTTTGCCAGCGTCGATGCGACTACCTACACCACCGGGGGTAGTGTTGCTAGGGGCGCGT
CTACACTCGCCAGCCTCTTCAGTCCGGGCGCCCAGCAGAATGTCCAGCCGATCA

>1205_S95_L001_R1_001.fastq_413_1a_5
CCCCAACGACAGCGCTGGTAGTGGCTCAGCTACTCAGGGTCCCGCAAGCCATCTTGGACATGATCGCTGG
TGCCCACTGGGGAGTCCTAGCGGGCATAGCGTATTTTTCCATGGTAGGCAACTGGGCGAAGGTCCTAGTG
GTGCTGTTGCTGTTTGCCAGCGTCGATGCGACTACCTACACCACCGGGGGTAGTGTTGCTAGGGGCGCGT
CTACACTCGCCAGCCTCTTCAGTCCGGGCGCCCAGCAGAATGTCCAGCTGATCA

>1205_S95_L001_R1_001.fastq_414_1a_5
CCCCAACGACAGCGCTGGTAGTGGCTCAGCTACTCAGGGTCCCGCAAGCCATCTTGGACATGATCGCTGG
TGCCCACTGGGGAGTCCTAGCGGGCATAGCGTATTTTTCCATGGTAGGCAACTGGGCGAAGGTCCTGGTG
GTGCTGTTGCTGTTTGCCAGCGTCGATGTGACTACCTACACCACCGGGGGTAGTGTTGCTAGGGGCGCGT
CTACACTCGCCAGCCTCTTCAGTCCGGGCGCCCAGCAGAATGTCCAGCTGATCA

>1205_S95_L001_R1_001.fastq_415_1a_5
CCCCAACGACAGCGCTGGTAGTGGCTCAGCTACTCAGGGTCCCGCAAGCCATCTTGGACATGATCGCTGG
TGCCCACTGGGGAGTCCTAGCGGGCATAGTGTATTTTTCCATGGTAGGCAACTGGGCGAAGGTCCTGGTG
GTGCTGTTGCTGTTTGCCAGCGTCGATGCGACTACCTACACCACCGGGGGTAGTGTTGCTAGGGGCGCGT
CTACACTCGCCAGCCTCTTCAGTCCGGGCGCCCAGCAGAATGTCCAGCTGATCA

>1205_S95_L001_R1_001.fastq_416_1a_5
CCCCAACGACAGCGCTGGTAGTGGCTCAGCTACTCAGGGTCCCGCAAGCCATCTTGGACATGATCGCTGG
TGCCCACTGGGGAGTCCTAGCGGGCATAGCGTATTTTTCCATGGTAGGCAACTGGGCGAAGGTCCTGGTG
GTGCTGTTGCTGTTTGCCTGCGTCGATGCGACTACCTACACCACCGGGGGTAGTGTTGCTAGGGGCGCGT
CTACACTCGCCAGCCTCTTCAGTCCGGGCGCCCAGCAGAATGTCCAGCTGATCA

>1205_S95_L001_R1_001.fastq_417_1a_5
CCCCAACGACAGCGCTGGTAGTGGCTCAGCTACTCAGGGTCCCGCAAGCCATCTTGGACATGATCGCTGG
TGCCCACTGGGGAGTCCTAGCGGGCATAGCGTATTTTTCCATGGTAGGCAATTGGGCGAAGGTCCTGGTG
GTGCTGTTGCTGTTTGCCAGCGTCGATGCGACTACCTACACCACCGGGGGTAGTGTTGCTAGGGGCGCGT
CCACACTCGCCAGCCTCTTCAATCCGGGCGCCCAGCAGAATGTCCAGCTGATCA

>1205_S95_L001_R1_001.fastq_418_1a_5
CCCCAACGACAGCGCTGGTAGTGGCTCAGCTACTCAGGGTCCCGCAAGCCATCTTGGACATGATCGCTGG
TGCCCACTGGGGAGTCCTAGCGGGCATAGCGTATTTTTCCATGGTAGGCAACTGGGCGAAGGTCCTGGTG
GTGCTGTTGCTGTTTGCCAGCGTCGATGCGACTACCTACACCACCGGGGGTAGTGTTGCTAGGGGCGCGT
CCACACTCACCAGCCTCTTCAATCCGGGCGCCCAGCAGAATGTCCAGCTGATCA

>1205_S95_L001_R1_001.fastq_419_1a_5
CCCCAACGACAGCGCTGGTAGTGGCTCAGCTACTCAGGGTCCCGCAAGCCATCTTGGACATGATCGCTGG
TGCCCACTGGGGAGTCCTAACGGGCATAGCGTATTTTTCCATGGTAGGCAACTGGGCGAAGGTCCTGGTG
GTGCTGTTGCTGTTTGCCAGCGTCGATGCGACTACCTACACCACCGGGGGTAGTGTTGCTAGGGGCGCGT
CCACACTCGCCAGCCTCTTCAATCCGGGCGCCCAGCAGAATGTCCAGCTGATCA
