# Supplementary material for: HCV transmission in high-risk communities in Bulgaria
Source: PLoS One. 2019 Mar 5;14(3):e0212350. doi: 10.1371/journal.pone.0212350 (PMC6400337; doi:10.1371/journal.pone.0212350)
Supplement: S1 File — (ZIP) [file pone.0212350.s002.zip › 1207_S71_L001_R1_001.fastq_1a_freq5.fas]

>1207_S71_L001_R1_001.fastq_1_1a_940
CCCCTACAACTGCGCTGGTAGTGGCTCAGCTACTTAGGGTCCCGCAAGCCATCTTGGACATGATCGCTGG
TGCCCACTGGGGAGTCCTAGCGGGCATAGCGTACTTCTCCATGGTGGGCAACTGGGCGAAGGTCCTGGTA
GTGCTGTTGCTGTTTGCCGGCGTCGACGCTAGCACCTACACCACCGGGGGAAATGTTGCAAAAACTACGT
CCGCACTCACCGAGTTTTTCACTCCGGGCGCCAAGCAGAACATCCAGCTGATCA

>1207_S71_L001_R1_001.fastq_2_1a_508
CCCCTACAACTGCGCTGGTAGTGGCTCAGCTACTTAGGGTCCCGCAAGCCATCTTGGACATGATCGCTGG
TGCCCACTGGGGAGTCCTAGCGGGCGTAGCGTACTTCTCCATGGTGGGCAACTGGGCGAAGGTCCTGGTA
GTGCTGTTGCTGTTTGCCGGCGTCGACGCTAGCACCCACATCACCGGGGGGAGTGTTGCAGCTACTACGG
CCGGATTCACCAGGTTTTTCACTCCGGGCGCCCAGCAGAATATCCAGCTGATCA

>1207_S71_L001_R1_001.fastq_3_1a_443
CCCCTACAACTGCGCTGGTAGTGGCTCAGCTACTTAGGGTCCCGCAAGCCATCTTGGACATGATCGCTGG
TGCCCACTGGGGAGTCCTAGCGGGCTTAGCGTACTTCTCCATGGTGGGCAACTGGGCGAAGGTCCTGGTA
GTGCTGTTGCTGTTTGCCGGCGTCGACGCTAGCACCCACATCACCGGGGGGAGTGTTGCAGCTACTACGG
CCGGATTCACCAGGTTTTTCACTCCGGGCGCCCAGCAGAATATCCAGCTGATCA

>1207_S71_L001_R1_001.fastq_4_1a_348
CCCCTACAACTGCGCTGGTAGTGGCTCAGCTACTTAGGGTCCCGCAAGCCATCTTGGACATGATCGCTGG
TGCCCACTGGGGAGTCCTAGCGGGCATAGCGTACTTCTCCATGGTGGGTAACTGGGCGAAGGTCCTGGTA
GTGCTGTTGCTGTTTGCTGGCGTCGACGCTGGCACCTACGTCACCGGGGGGAAAGTTGCAGCTGCTACGG
CCTCACTCACCAATCTCTTCACTACGGGCGCCAAGCAGAATATCCAGCTGATCA

>1207_S71_L001_R1_001.fastq_5_1a_230
CCCCTACAACTGCGCTGGTAGTGGCTCAGCTACTTAGGGTCCCGCAAGCCATCTTGGACATGATCGCTGG
TGCCCACTGGGGAGTCCTAGCGGGCGTAGCGTACTTCTCCATGGTGGGCAACTGGGCGAAGGTCCTGGTA
GTGCTGTTGCTGTTTGCCGGCGTCGACGCTAGCACCCACATCACCGGGGGGAGTGCTGCAGCTACTACGG
CCGGACTCACCAGGTTTTTCGCTCCGGGCGCCCAGCAGAATATCCAGCTGATCA

>1207_S71_L001_R1_001.fastq_6_1a_177
CCCCTACAACGGCGCTGGTAGTGGCTCAGCTACTTAGGGTCCCGCAAGCCATCTTGGACATGATCGCTGG
TGCCCACTGGGGAGTCCTAGCGGGCGTAGCGTATTTCTCCATGGTGGGCAACTGGGCGAAGGTCCTGGTA
GTGCTGTTGCTGTTTGCCGGCGTCGACGCAAGCACCTACGTCACCGGGGGGCGTGTTGCGGCTACTACGG
CTGCACTCACCAGTTTTTTCGATCCGGGCGCCAAGCAGAACATCCAGCTGATCA

>1207_S71_L001_R1_001.fastq_7_1a_165
CCCCTACAACTGCGCTGGTAGTGGCTCAGCTACTTAGGGTCCCGCAAGCCATCTTGGACATGATCGCTGG
TGCCCACTGGGGAGTCCTAGCGGGCATAGCGTACTTCTCCATGGTGGGCAACTGGGCGAAGGTCCTGGTA
GTGCTGTTGCTGTTTGCCGGCGTCGACGCTAGCACCTACACCACCGGGGGAAATGTTGCAAAAACTACGG
CCGGACTCGCCGAGTTTTTTTCTCCGGGCGCCAAGCAGAACATCCAGCTGATCA

>1207_S71_L001_R1_001.fastq_8_1a_128
CCCCTACAACTGCGCTGGTAGTGGCTCAGCTACTTAGGGTCCCGCAAGCCATCTTGGACATGATCGCTGG
TGCCCACTGGGGAGTCCTAGCGGGCATAGCGTACTTCTCCATGGTGGGCAACTGGGCGAAGGTCCTGGTA
GTGCTGTTGCTGTTTGCCGGCGTCGACGCTAGCACCCACATCACCGGGGGGAGTGTTGCAGCTACTACGG
CCGGATTCACCAGGTTTTTCACTCCGGGCGCCCAGCAGAATATCCAGCTGATCA

>1207_S71_L001_R1_001.fastq_9_1a_90
CCCCTACAACGGCGCTGGTAGTGGCTCAGCTACTTAGGGTCCCGCAAGCCATCTTGGACATGATCGCTGG
TGCCCACTGGGGAGTCCTAGCGGGCGTAGCGTATTTCTCCATGGTGGGCAACTGGGCGAAGGTCCTGGTA
GTGCTGTTGCTGTTTGCCGGCGTCGACGCAAGCACCTACGTCACCGGGGGGCGTGTTGCGGCTACTACGG
CCGCACTCACCAGTTTTTTCGATCCGGGCGCCAAGCAGAACATCCAGCTGATCA

>1207_S71_L001_R1_001.fastq_10_1a_85
CCCCTACAACTGCGCTGGTAGTGGCTCAGCTACTTAGGGTCCCGCAAGCCATCTTGGACATGATCGCTGG
TGCCCACTGGGGAGTCCTAGCGGGCGTAGCGTACTTCTCCATGGTGGGCAACTGGGCGAAGGTCCTGGTA
GTGCTGTTGCTGTTTGCCGGCGTCGACGCTAGCACCTACACCACCGGGGGAAATGTTGCAAAAACTACGT
CCGCACTCACCGAGTTTTTCACTCCGGGCGCCAAGCAGAACATCCAGCTGATCA

>1207_S71_L001_R1_001.fastq_11_1a_81
CCCCTACAACTGCGCTGGTAGTGGCTCAGCTACTTAGGGTCCCGCAAGCCATCTTGGACATGATCGCTGG
TGCCCACTGGGGAGTCCTAGCGGGCGTAGCGTACTTCTCCATGGTGGGCAACTGGGCGAAGGTCCTGGTA
GTGCTGTTGCTGTTTGCCGGCGTCGACGCTAGCACCCACATCACCGGGGGGAGTGCTGCAGCCACTACGG
CCGGACTCACCAGGTTTTTCGCTCCGGGCGCCCAGCAGAATATCCAGCTGATCA

>1207_S71_L001_R1_001.fastq_12_1a_63
CCCCTACAACTGCGCTGGTAGTGGCTCAGCTACTTAGGGTCCCGCAAGCCATCTTGGACATGATCGCTGG
TGCCCACTGGGGAGTCCTAGCGGGCATAGCGTACTTCTCCATGGTGGGCAACTGGGCGAAGGTCCTGGTA
GTGCTGTTGCTGTTTGCCGGCGTCGACGCTAGCACCTACACCACCGGGGGAAATGTTGCAAAAACTACGT
CCGCACTCACCGAGTTTTTCACTCCGGGCGCCAAGCAGAACATCCAGCTGATTA

>1207_S71_L001_R1_001.fastq_13_1a_60
CCCCTACAACTGCGCTGGTAGTGGCTCAGCTACTTAGGGTCCCGCAAGCCATCTTGGACATGATCGCTGG
TGCCCACTGGGGAGTCCTAGCGGGCATAGCGTACTTCTCCATGGTGGGCAACTGGGCGAAGGTCCTGGTA
GTGCTGTTGCTGTTTGCCGGCGTCGACGCTAGCACCCACATCACCGGGGGGAGTGTTGCGGCTACTACGG
CCGGATTCACCAGGTTCTTCACTCCGGGCGCCCAGCAGAATATCCAGCTGATCA

>1207_S71_L001_R1_001.fastq_14_1a_58
CCCCTACAACTGCGCTGGTAGTGGCTCAGCTACTTAGGGTCCCGCAAGCCATCTTGGACATGATCGCTGG
TGCCCACTGGGGAGTCCTAGCGGGCGTAGCGTACTTCTCCATGGTGGGCAACTGGGCGAAGGTCCTGGTA
GTGCTGTTGCTGTTTGCCGGCGTCGACGCTAGCACCCACATCACCGGGGGGAGTGTTGCAGCTACTACGG
CCGGACTCACCAGGTTTTTCGCTCCGGGCGCCCAGCAGAATATCCAGCTGATCA

>1207_S71_L001_R1_001.fastq_15_1a_52
CCCCTACAACTGCGCTGGTAGTGGCTCAGCTACTTAGGGTCCCGCAAGCCATCTTGGACATGATCGCTGG
TGCCCACTGGGGAGTCCTAGCGGGCGTAGCGTATTTCTCCATGGTGGGCAACTGGGCGAAGGTCCTGGTA
GTGCTGTTGCTGTTTGCCGGCGTCGACGCAAGCACCTACGTCACCGGGGGGCGTGTTGCGGCTACTACGG
CTGCACTCACCAGTTTTTTCGATCCGGGCGCCAAGCAGAACATCCAGCTGATCA

>1207_S71_L001_R1_001.fastq_16_1a_51
CCCCTACAACTGCGCTGGTAGTGGCTCAGCTACTTAGGGTCCCGCAAGCCATCTTGGACATGATCGCTGG
TGCCCACTGGGGAGTCCTAGCGGGCATAGCGTACTTCTCCATGGTGGGCAACTGGGCGAAGGTCCTGGTA
GTGCTGTTGCTGTTTGCCGGCGTCGACGCTAGCACCTACACCACCGGGGGGAATGCTGCAGCTAATACGG
CCACATTCACCAAGCTTTTCACTCTGGGCGCCAAGCAGAACATCCAGCTGATCA

>1207_S71_L001_R1_001.fastq_17_1a_50
CCCCTACAACTGCGCTGGTAGTGGCTCAGCTACTTAGGGTCCCGCAAGCCATCTTGGACATGATCGCTGG
TGCCCACTGGGGAGTCCTAGCGGGCATAGCGTACTTCTCCATGGTGGGCAACTGGGCGAAGGTCCTGGTG
GTGCTGTTGCTGTTTGCCGGCGTCGACGCTAGCACCTACACCACCGGGGGAAATGTTGCAAAAACTACGT
CCGCACTCACCGAGTTTTTCACTCCGGGCGCCAAGCAGAACATCCAGCTGATCA

>1207_S71_L001_R1_001.fastq_18_1a_45
CCCCTACAACGGCGCTGGTAGTGGCTCAGCTACTTAGGGTCCCGCAAGCCATCTTGGACATGATCGCTGG
TGCCCACTGGGGAGTCCTAGCGGGCATAGCGTACTTCTCCATGGTGGGCAACTGGGCGAAGGTCCTGGTA
GTGCTGTTGCTGTTTGCCGGCGTCGACGCTAGCACCTACACCACCGGGGGAAATGTTGCAAAAACTACGT
CCGCACTCACCGAGTTTTTCACTCCGGGCGCCAAGCAGAACATCCAGCTGATCA

>1207_S71_L001_R1_001.fastq_19_1a_39
CCCCTACAACTGCGCTGGTAGTGGCTCAGCTACTTAGGGTCCCGCAAGCCATCTTGGACATGATCGCTGG
TGCCCACTGGGGAGTCCTAGCGGGCTTAGCGTACTTCTCCATGGTGGGCAACTGGGCGAAGGTCCTGGTA
GTGCTGTTGCTGTTTGCCGGCGTCGACGCTAGCACCTACACCACCGGGGGAAATGTTGCAAAAACTACGT
CCGCACTCACCGAGTTTTTCACTCCGGGCGCCAAGCAGAACATCCAGCTGATCA

>1207_S71_L001_R1_001.fastq_20_1a_38
CCCCTACAACTGCGCTGGTAGTGGCTCAGCTACTTAGGGTCCCGCAAGCCATCTTGGACATGATCGCTGG
TGCCCACTGGGGAGTCCTAGCGGGCCTAGCGTACTTCTCCATGGTGGGCAACTGGGCGAAGGTCCTGGTA
GTGCTGTTGCTGTTTGCCGGCGTCGACGCTAGCACCCACATCACCGGGGGGAGTGTTGCAGCTACTACGG
CCGGATTCACCAGGTTTTTCACTCCGGGCGCCCAGCAGAATATCCAGCTGATCA

>1207_S71_L001_R1_001.fastq_21_1a_37
CCCCTACAACTGCGCTGGTAGTGGCTCAGCTACTTAGGGTCCCGCAAGCCATCTTGGACATGATCGCTGG
TGCCCACTGGGGAGTCCTAGCGGGCATAGCGTATTTCTCCATGGTGGGCAACTGGGCGAAGGTCCTGGTA
GTGCTGTTGCTGTTTGCCGGCGTCGACGCTAGCACCTACACCACCGGGGGAAATGTTGCAAAAACTACGT
CCGCACTCACCGAGTTTTTCACTCCGGGCGCCAAGCAGAACATCCAGCTGATCA

>1207_S71_L001_R1_001.fastq_22_1a_33
CCCCTACAACTGCGCTGGTAGTGGCTCAGCTACTTAGGGTCCCGCAAGCCATCTTGGACATGATCGCTGG
TGCCCACTGGGGAGTCCTAGCGGGCATAGCGTACTTCTCCATGGTGGGCAACTGGGCGAAGGTCCTGGTA
GTGCTGTTGCTGTTTGCCGGCGTCGACGCTAGCACCCACATCACCGGGGGGAGTGCTGCGGCTACTACGG
CCGGATTCACCAGGTTCTTCACTCCGGGCGCCCAGCAGAATATCCAGCTGATCA

>1207_S71_L001_R1_001.fastq_23_1a_31
CCCCTACAACTGCGCTGGTAATGGCTCAGCTACTTAGGGTCCCGCAAGCCATCTTGGACATGATCGCTGG
TGCCCACTGGGGAGTCCTAGCGGGCATAGCGTACTTCTCCATGGTGGGCAACTGGGCGAAGGTCCTGGTA
GTGCTGTTGCTGTTTGCCGGCGTCGACGCTAGCACCTACACCACCGGGGGAAATGTTGCAAAAACTACGT
CCGCACTCACCGAGTTTTTCACTCCGGGCGCCAAGCAGAACATCCAGCTGATCA

>1207_S71_L001_R1_001.fastq_24_1a_31
CCCCTACAACTGCGCTGGTAGTGGCTCAGCTACTTAGGGTCCCGCAAGCCATCTTGGACATGATCGCTGG
TGCCCACTGGGGAGTCCTAGCGGGCATAGCGTACTTCTCCATGGTGGGCAACTGGGCGAAGGTCCTGGTA
GTGCTGTTGCTGTTTGCCGGCGTCGACGCTAGCACCCACATCACCGGGGGGAGTGCTGCGGCTACTACGG
CCGGACTCACCAGGTTCTTCGCTCCGGGCGCCCAGCAGAATATCCAGCTGATCA

>1207_S71_L001_R1_001.fastq_25_1a_30
CCCCTACAACTGCGCTGGTAGTGGCTCAGCTACTTAGGGTCCCGCAAGCCATCTTGGACATGATCGCTGG
TGCCCACTGGGGAGTCCTAGCGGGCATAGCGTACTTCTCCATGGTGGGCAACTGGGCGAAGGTCCTGGTA
GTGCTGTTGCTGTTTGCCGGCGTCGACGCTAGCACCCACATCACCGGGGGGAGTGCTGCGGCTGCTACGG
CCGGATTCACCAGGTTCTTCACTCCGGGCGCCCAGCAGAATATCCAGCTGATCA

>1207_S71_L001_R1_001.fastq_26_1a_30
CCCCTACAACTGCGCTGGTAGTGGCTCAGCTACTTAGGGTCCCGCAAGCCATCTTGGACATGATCGCTGG
TGCCCACTGGGGAGTCCTAGCGGGCGTAGCGTACTTCTCCATGGTGGGCAACTGGGCGAAGGTCCTGGTA
GTGCTGTTGCTGTTTGCCGGCGTCGACGCTAGCACCCACATCACCGGGGGGAGTGTTGCAGCTGCTACGG
CCGGATTCACCAGGTTTTTCACTCCGGGCGCCCAGCAGAATATCCAGCTGATCA

>1207_S71_L001_R1_001.fastq_27_1a_29
CCCCTACAACGGCGCTGGTAGTGGCTCAGCTACTTAGGGTCCCGCAAGCCATCTTGGACATGATCGCTGG
TGCCCACTGGGGAGTCCTAGCGGGCGTAGCGTACTTCTCCATGGTGGGCAACTGGGCGAAGGTCCTGGTA
GTGCTGTTGCTGTTTGCCGGCGTCGACGCTAGCACCCACATCACCGGGGGGAGTGTTGCAGCTACTACGG
CCGGATTCACCAGGTTTTTCACTCCGGGCGCCCAGCAGAATATCCAGCTGATCA

>1207_S71_L001_R1_001.fastq_28_1a_28
CCCCTACAACTGCGCTGGTAGTGGCTCAGCTACTTAGGGTCCCGCAAGCCATCTTGGACATGATCGCTGG
TGCCCACTGGGGAGTCCTAGCGGGCGTAGCGTACTTCTCCATGGTGGGCAACTGGGCGAAGGTCCTGGTA
GTGCTGTTGCTGTTTGCCGGCGTCGACGCTAGCACCCACATCACCGGGGGGAGTGCTGCAGCTACTACGG
CCGGATTCACCAGGTTTTTCACTCCGGGCGCCCAGCAGAATATCCAGCTGATCA

>1207_S71_L001_R1_001.fastq_29_1a_28
CCCCTACAACTGCGCTGGTAGTGGCTCAGCTACTTAGGGTCCCGCAAGCCATCTTGGACATGATCGCTGG
TGCCCACTGGGGAGTCCTAGCGGGCTTAGCGTATTTCTCCATGGTGGGCAACTGGGCGAAGGTCCTGGTA
GTGCTGTTGCTGTTTGCCGGCGTCGACGCTAGCACCCACATCACCGGGGGGAGTGTTGCAGCTACTACGG
CCGGATTCACCAGGTTTTTCACTCCGGGCGCCCAGCAGAATATCCAGCTGATCA

>1207_S71_L001_R1_001.fastq_30_1a_28
CCCCTACAACTGCGCTGGTAGTGGCTCAGCTACTTAGGGTCCCGCAAGCCATCTTGGACATGATCGCTGG
TGCCCACTGGGGAGTCCTAGCGGGCATAGCGTACTTCTCCATGGTGGGCAACTGGGCGAAGGTCCTGGTA
GTGCTGTTGCTGTTTGCCGGCGTCGACGCTAGCACCTACACCACCGGGGGAAATGTTGCAAAAACTACGG
CCGGACTCGCCAAGTTTTTTTCTCCGGGCGCCAAGCAGAACATCCAGCTGATCA

>1207_S71_L001_R1_001.fastq_31_1a_27
CCCCTACAACTGCGCTGGTAGTGGCTCAGCTACTTAGGGTCCCGCAAGCCATCTTGGACATGATCGCTGG
TGCCCACTGGGGAGTCCTAGCGGGCATAGCGTACTTCTCCATGGTGGGCAACTGGGCGAAGGTCCTGGTA
GTGCTGTTGCTGTTTGCCGGCGTCGACGCTAGCACCCACATCACCGGGGGGAGTGTTGCGGCTACTACGG
CCGGACTCACCAGGTTCTTCGCTCCGGGCGCCCAGCAGAATATCCAGCTGATCA

>1207_S71_L001_R1_001.fastq_32_1a_26
CCCCTACAACTGCGCTGGTAGTGGCTCAGCTACTTAGGGTCCCGCAAGCCATCTTGGACATGATCGCTGG
TGCCCACTGGGGAGTCCTAGCGGGCGTAGCGTATTTCTCCATGGTGGGCAACTGGGCGAAGGTCCTGGTA
GTGCTGTTGCTGTTTGCCGGCGTCGACGCAAGCACCTACGTCACCGGGGGGCGTGTTGCGGCTACTACGG
CCGCACTCACCAGTTTTTTCGATCCGGGCGCCAAGCAGAACATCCAGCTGATCA

>1207_S71_L001_R1_001.fastq_33_1a_25
CCCCTACAACTGCGCTGGTAGTGGCTCAGCTACTTAGGGTCCCGCAAGCCATCTTGGACATGATCGCTGG
TGCCCACTGGGGAGTCCTAGCGGGCATAGCGTACTTCTCCATGGTGGGCAACTGGGCGAAGGTCCTGGTA
GTGCTGTTGCTGTTTGCCGGCGTCGACGCTAGCACCTACACCACCGGGGGAAATGTTGCAAAAACTACGG
CCGGACTCGCCGGGTTTTTTTCTCCGGGCGCCAAGCAGAACATCCAGCTGATCA

>1207_S71_L001_R1_001.fastq_34_1a_24
CCCCTACAACGGCGCTGGTAGTGGCTCAGCTACTTAGGGTCCCGCAAGCCATCTTGGACATGATCGCTGG
TGCCCACTGGGGAGTCCTAGCGGGCATAGCGTACTTCTCCATGGTGGGTAACTGGGCGAAGGTCCTGGTA
GTGCTGTTGCTGTTTGCTGGCGTCGACGCTGGCACCTACGTCACCGGGGGGAAAGTTGCAGCTGCTACGG
CCTCACTCACCAATCTCTTCACTACGGGCGCCAAGCAGAATATCCAGCTGATCA

>1207_S71_L001_R1_001.fastq_35_1a_24
CCCCTACAACAGCGCTGGTAGTGGCTCAGCTACTCAGGGTCCCGCAAGCCATCTTGGACATGATCGCTGG
TGCCCACTGGGGAGTCCTAGCGGGCATAGCGTATTTCTCCATGGTGGGCAACTGGGCGAAGGTCCTGGTA
GTGCTGTTGCTGTTTGCCGGCGTCGATGCAAGCACCTACGTCACTGGGGGGCGTGTTGCGGCTACTACGG
CTGCACTCACCAGTTTTTTCGATCCGGGCGCCAAGCAGAATATCCAGCTGATCA

>1207_S71_L001_R1_001.fastq_36_1a_24
CCCCTACAACTGCGCTGGTAGTGGCTCAGCTACTTAGGGTCCCGCAAGCCATCTTGGACATGATCGCTGG
TGCCCACTGGGGAGTCCTAGCGGGCATAGCGTACTTCTCCATGGTGGGCAACTGGGCGAAGGTCCTGGTA
GTGCTGTTGCTGTTTGCCGGCGTCGACGCTAGCACCTACACCACCGGGGGGAGTGTTGCAGCTAATACGG
CCACACTCACCAGGCTTTTCACTCTGGGCGCCAAGCAGAACATCCAGCTGATCA

>1207_S71_L001_R1_001.fastq_37_1a_24
CCCCTACAACGGCGCTGGTAGTGGCTCAGCTACTTAGGGTCCCGCAAGCCATCTTGGACATGATCGCTGG
TGCCCACTGGGGAGTCCTAGCGGGCCTAGCGTATTTCTCCATGGTGGGCAACTGGGCGAAGGTCCTGGTA
GTGCTGTTGCTGTTTGCCGGCGTCGACGCAAGCACCTACATCACCGGGGGGCGTGTTGCGGCTACTACGG
CTGCATTCACCAGTTTTTTCGATCCGGGCGCCAAGCAGAACATCCAGCTGATCA

>1207_S71_L001_R1_001.fastq_38_1a_24
CCCCTACAACTGCGCTGGTAGTGGCTCAGCTACTTAGGGTCCCGCAAGCCATCTTGGACATGATCGCTGG
TGCCCACTGGGGAGTCCTAGCGGGCGTAGCGTACTTCTCCATGGTGGGCAACTGGGCGAAGGTCCTGGTA
GTGCTGTTGCTGTTTGCCGGCGTCGACGCTAGCACCCACATCACCGGGGGGAGCGTTGCAGCTACTACGG
CCGGATTCACCAGGTTTTTCACTCCGGGCGCCCAGCAGAATATCCAGCTGATCA

>1207_S71_L001_R1_001.fastq_39_1a_23
CCCCTACAACGGCGCTGGTAGTGGCTCAGCTACTTAGGGTCCCGCAAGCCATCTTGGACATGATCGCTGG
TGCCCACTGGGGAGTCCTAGCGGGCCTAGCGTATTTCTCCATGGTGGGCAACTGGGCGAAGGTCCTGGTA
GTGCTGTTGCTGTTTGCCGGCGTCGACGCAAGCACCCACATCACCGGGGGGCGTGTTGCGGCTACTACGG
CTGCATTCACCAGTTTTTTCGATCCGGGCGCCAAGCAGAACATCCAGCTGATCA

>1207_S71_L001_R1_001.fastq_40_1a_22
CCCCTACAACTGCGCTGGTAGTGGCTCAGCTACTTAGGGTCCCGCAAGCCATCTTGGACATGATCGCTGG
TGCCCACTGGGGAGTCCTAGCGGGCATAGCGTACTTCTCCATGGTGGGCAACTGGGCGAAGGTCCTGGTA
GTGCTGTTGCTGTTTGCCGGCGTCGACGCAAGCACCTACGTCACCGGGGGGCGTGTTGCGGCTACTACGG
CTGCACTCACCAGTTTTTTCGATCCGGGCGCCAAGCAGAACATCCAGCTGATCA

>1207_S71_L001_R1_001.fastq_41_1a_22
CCCCTACAACTGCGCTGGTAGTGGCTCAGCTACTTAGGGTCCCGCAAGCCATCTTGGACATGATCGCTGG
TGCCCACTGGGGAGTCCTAGCGGGCATAGCGTACTTCTCCATGGTGGGTAACTGGGCGAAGGTCCTGGTA
GTGCTGTTGCTGTTTGCCGGCGTCGACGCTAGCACCCACATCACCGGGGGGAGTGCTGCGGCTGCTACGG
CCGGATTCACCAGGTTCTTCACTCCGGGCGCCCAGCAGAATATCCAGCTGATCA

>1207_S71_L001_R1_001.fastq_42_1a_21
CCCCTACAACTGCGCTGGTAGTGGCTCAGCTACTTAGGGTCCCGCAAGCCATCTTGGACATGATCGCTGG
TGCCCACTGGGGAGTCCTAGCGGGCATAGCGTACTTCTCCATGGTGGGCAACTGGGCGAAGGTCCTGGTA
GTGCTGTTGCTGTTTGCCGGCGTCGACGCTAGCACCCACATCACCGGGGGGAGTGCTGCAGCTACTACGG
CCGGACTCACCAGGTTTTTCGCTCCGGGCGCCCAGCAGAATATCCAGCTGATCA

>1207_S71_L001_R1_001.fastq_43_1a_20
CCCCTACAACTGCGCTGGTAGTGGCTCAGCTACTTAGGGTCCCGCAAGCCATCTTGGACATGATCGCTGG
TGCCCACTGGGGAGTCCTAGCGGGCATAGCGTACTTCTCCATGGTGGGCAACTGGGCGAAGGTCCTGGTA
GTGCTGTTGCTGTTTGCTGGCGTCGACGCTGGCACCTACGTCACCGGGGGGAAAGTTGCAGCTGCTACGG
CCTCACTCACCAATCTCTTCACTACGGGCGCCAAGCAGAATATCCAGCTGATCA

>1207_S71_L001_R1_001.fastq_44_1a_20
CCCCTACAACGGCGCTGGTAGTGGCTCAGCTACTTAGGGTCCCGCAAGCCATCTTGGACATGATCGCTGG
TGCCCACTGGGGAGTCCTAGCGGGCATAGCGTACTTCTCCATGGTGGGCAACTGGGCGAAGGTCCTGGTA
GTGCTGTTGCTGTTTGCCGGCGTCGACGCTAGCACCTACACCACCGGGGGGAGTGTTGCAGCTAATACGG
CCACACTCACCAAGCTTTTCACTCTGGGCGCCAAGCAGAACATCCAGCTGATCA

>1207_S71_L001_R1_001.fastq_45_1a_20
CCCCTACAACTGCGCTGGTAGTGGCTCAGCTACTTAGGGTCCCGCAAGCCATCTTGGACATGATCGCTGG
TGCCCACTGGGGAGTCCTAGCGGGCATAGCGTACTTCTCCATGGTGGGCAACTGGGCGAAGGTCCTGGTA
GTGCTGTTGCTGTTTGCCGGCGTCGACGCTAGCACCTACACCACCGGGGGGAGTGTTGCAGCTAATACGG
CCACACTCACCAAGCTTTTCACTCTGGGCGCCAAGCAGAACATCCAGCTGATCA

>1207_S71_L001_R1_001.fastq_46_1a_19
CCCCTACAACTGCGCTGGTAGTGGCTCAGCTACTTAGGGTCCCGCAAGCCATCTTGGACATGATCGCTGG
TGCCCACTGGGGAGTCCTAGCGGGCATAGCGTACTTCTCCATGGTGGGCAACTGGGCGAAGGTCCTGGTA
GTGCTGTTGCTGTTTGCCGGCGTCGACGCTAGCACCTACACCACCGGGGGAAATGTTGCAAAAACTACGT
CCGCGCTCACCGAGTTTTTCACTCCGGGCGCCAAGCAGAACATCCAGCTGATCA

>1207_S71_L001_R1_001.fastq_47_1a_19
CCCCTACAACTGCGCTGGTAGTGGCTCAGCTACTTAGGGTCCCGCAAGCCATCTTGGACATGATCGCTGG
TGCCCACTGGGGAGTCCTAGCGGGCGTAGCGTACTTCTCCATGGTGGGCAACTGGGCGAAGGTCCTGGTA
GTGCTGTTGCTGTTTGCCGGCGTCGACGCTAGCACCTACACCACCGGGGGAAATGTTGCAAAAACTACGG
CCGGACTCGCCGAGTTTTTTTCTCCGGGCGCCAAGCAGAACATCCAGCTGATCA

>1207_S71_L001_R1_001.fastq_48_1a_18
CCCCTACAACTGCGCTGGTAGTGGCTCAGCTACTTAGGGTCCCGCAGGCCATCTTGGACATGATCGCTGG
TGCCCACTGGGGAGTCCTAGCGGGCATAGCGTACTTCTCCATGGTGGGCAACTGGGCGAAGGTCCTGGTA
GTGCTGTTGCTGTTTGCCGGCGTCGACGCTAGCACCTACACCACCGGGGGAAATGTTGCAAAAACTACGT
CCGCACTCACCGAGTTTTTCACTCCGGGCGCCAAGCAGAACATCCAGCTGATCA

>1207_S71_L001_R1_001.fastq_49_1a_18
CCCCTACAACTGCGCTGGTAGTGGCTCAGCTACTTAGGGTCCCGCAAGCCATCTTGGACATGATCGCTGG
TGCCCACTGGGGAGTCCTAGCGGGCATAGCGTACTTCTCCATGGTGGGCAACTGGGCGAAGGTCCTGGTA
GTGCTGTTGCTGTTTGCCGGCGTCGACGCTAGCACTTACACCACCGGGGGAAATGTTGCAAAAACTACGT
CCGCACTCACCGAGTTTTTCACTCCGGGCGCCAAGCAGAACATCCAGCTGATCA

>1207_S71_L001_R1_001.fastq_50_1a_18
CCCCTACAACTGCGCTGGTAGTGGCTCAGCTACTTAGGGTCCCGCAAGCCATCTTGGACATGATCGCTGG
TGCCCACTGGGGAGTCCTAGCGGGCATAGCGTACTTCTCCATGGTGGGCAACTGGGCGAAGGTCCTGGTA
GTGCTGCTGCTGTTTGCCGGCGTCGACGCTAGCACCTACACCACCGGGGGAAATGTTGCAAAAACTACGT
CCGCACTCACCGAGTTTTTCACTCCGGGCGCCAAGCAGAACATCCAGCTGATCA

>1207_S71_L001_R1_001.fastq_51_1a_17
CCCCCACAACTGCGCTGGTAGTGGCTCAGCTACTTAGGGTCCCGCAAGCCATCTTGGACATGATCGCTGG
TGCCCACTGGGGAGTCCTAGCGGGCATAGCGTACTTCTCCATGGTGGGCAACTGGGCGAAGGTCCTGGTA
GTGCTGTTGCTGTTTGCCGGCGTCGACGCTAGCACCTACACCACCGGGGGAAATGTTGCAAAAACTACGT
CCGCACTCACCGAGTTTTTCACTCCGGGCGCCAAGCAGAACATCCAGCTGATCA

>1207_S71_L001_R1_001.fastq_52_1a_17
CCCCTACAACTGCGCTGGTAGTGGCTCAGCTACTTAGGGTCCCGCAAGCCATCTTGGACATGATCGCTGG
TGCCCACTGGGGAGTCCTAGCGGGCATAGCGTACTTCTCCATGGTGGGCAACTGGGCGAAGGTCCTGGTA
GTGCTGTTGCTGTTTGCCGGCGTCGACGCTAGCACCTACACCACCGGGGGAAATGTTGCAAAAACTACGT
CCGCACTCACCGAGTTTTTCACTCCGGGCGCCAAGCAGAATATCCAGCTGATCA

>1207_S71_L001_R1_001.fastq_53_1a_17
CCCCTACAACTGCGCTGGTAGTGGCTCAGCTACTTAGGGTCCCGCAAGCCATCTTGGACATGATCGCTGG
TGCCCACTGGGGAGTCCTAGCGGGCATAGCGTACTTCTCCATGGTGGGCAACTGGGCGAAGGTCCTGGTA
GTGCTGTTGCTGTTTGCCGGCGTCGACGCTAGCACCTACACCACCGGGGGAAATGTTGCAAAAACTACGT
CCGCACTCACCGAGTTTTTCACTCCGGGCGCCCAGCAGAATATCCAGCTGATCA

>1207_S71_L001_R1_001.fastq_54_1a_16
CCCCTACAACGGCGCTGGTAGTGGCTCAGCTACTTAGGGTCCCGCAAGCCATCTTGGACATGATCGCTGG
TGCCCACTGGGGAGTCCTAGCGGGCTTAGCGTATTTCTCCATGGTGGGCAACTGGGCGAAGGTCCTGGTA
GTGCTGTTGCTGTTTGCCGGCGTCGACGCAAGCACCCACATCACCGGGGGGCGTGTTGCGGCTACTACGG
CTGCATTCACCAGTTTTTTCGATCCGGGCGCCAAGCAGAACATCCAGCTGATCA

>1207_S71_L001_R1_001.fastq_55_1a_16
CCCCTACAACTGCGCTGGTAGTGGCTCAGCTACTTAGGGTCCCGCAAGCCATCTTGGACATGATCGCTGG
TGCCCACTGGGGAGTCCTAGCGGGCGTAGCGTACTTCTCCATGGTGGGCAACTGGGCGAAGGTCCTGGTA
GTGCTGTTGCTGTTTGCCGGCGTCGACGCTAGCACCCACATCACCGGGGGGAGTGCTGCAGCTACTACGG
CCGGACTCACCAGGTTTTTCACTCCGGGCGCCCAGCAGAATATCCAGCTGATCA

>1207_S71_L001_R1_001.fastq_56_1a_16
CCCCTACAACTGCGCTGGTAGTGGCTCAGCTACTTAGGGTCCCGCAAGCCATCTTGGACATGATCGCTGG
TGCCCACTGGGGAGTCCTAGCGGGCGTAGCGTACTTCTCCATGGTGGGCAACTGGGCGAAGGTCCTGGTA
GTGCTGTTGCTGTTTGCCGGCGTCGACGCTAGCACCCACATCACCGGGGGGAGTGTTGCAGCTACTACGG
CCGGATTCACCAGGTTTTTCACTCCGGGCGCCCAGCAGAACATCCAGCTGATCA

>1207_S71_L001_R1_001.fastq_57_1a_16
CCCCTACAACGGCGCTGGTAGTGGCTCAGCTACTTAGGGTCCCGCAAGCCATCTTGGACATGATCGCTGG
TGCCCACTGGGGAGTCCTAGCGGGCGTAGCGTATTTCTCCATGGTGGGCAACTGGGCGAAGGTCCTGGTA
GTGCTGTTGCTGTTTGCCGGCGTCGACGCAAGCACCTACGTCACCGGGGGGCGTGTTGCGGCTACTACGG
CCGCATTCACCAGTTTTTTCGATCCGGGCGCCAAGCAGAACATCCAGCTGATCA

>1207_S71_L001_R1_001.fastq_58_1a_15
CCCCTACAACTGCGCTGGTAGTGGCTCAGCTACTTAGGGTCCCGCAAGCCATCTTGGACATGATCGCTGG
TGCCCACTGGGGAGTCCTAGCGGGCATAGCGTACTTCTCCATGGTGGGTAACTGGGCGAAGGTCCTGGTA
GTGCTGTTGCTGTTTGCTGGCGTCGACGCTGGCACCTACGTCACCGGGGGGAAAGTTGCAGCTGCTACGG
CCTCACTCACCAATCTCTTCACTACGGGCGCCAAGCAGAACATCCAGCTGATCA

>1207_S71_L001_R1_001.fastq_59_1a_14
CCCCTACAACTGCGCTGGTAGTGGCTCAGCTACTTAGGGTCCCGCAAGCCATCTTGGACATGATCGCTGG
TGCCCACTGGGGAGTCCTAGCGGGCATAGCGTACTTCTCCATGGTGGGCAACTGGGCGAAGGTCCTGGTA
GTGCTGTTGCTGTTTGCCGGCGTCGACGCTAGCACCTACACCACCGGGGGGAGTGCTGCAGCTAATACGG
CCACACTCACCAGGCTTTTCACTCTGGGCGCCAAGCAGAACATCCAGCTGATCA

>1207_S71_L001_R1_001.fastq_60_1a_14
CCCCTACAACGGCGCTGGTAGTGGCTCAGCTACTTAGGGTCCCGCAAGCCATCTTGGACATGATCGCTGG
TGCCCACTGGGGAGTCCTAGCGGGCGTAGCGTACTTCTCCATGGTGGGCAACTGGGCGAAGGTCCTGGTA
GTGCTGTTGCTGTTTGCCGGCGTCGACGCTAGCACCCACATCACCGGGGGGAGTGCTGCAGCTACTACGG
CCGGACTCACCAGGTTTTTCGCTCCGGGCGCCCAGCAGAATATCCAGCTGATCA

>1207_S71_L001_R1_001.fastq_61_1a_14
CCCCTACAACGGCGCTGGTAGTGGCTCAGCTACTTAGGGTCCCGCAAGCCATCTTGGACATGATCGCTGG
TGCCCACTGGGGAGTCCTAGCGGGCGTAGCGTATTTCTCCATGGTGGGCAACTGGGCGAAGGTCCTGGTA
GTGCTGTTGCTGTTTGCCGGCGTCGACGCTAGCACCTACACCACCGGGGGAAATGTTGCAAAAACTACGT
CCGCACTCACCGAGTTTTTCACTCCGGGCGCCAAGCAGAACATCCAGCTGATCA

>1207_S71_L001_R1_001.fastq_62_1a_14
CCCCTACAACTGCGCTGGTAGTGGCTCAGCTACTTAGGGTCCCGCAAGCCATCTTGGACATGATCGCTGG
TGCCCACTGGGGAGTCCTAGCGGGCGTAGCGTACTTCTCCATGGTGGGCAACTGGGCGAAGGTCCTGGTA
GTGCTGTTGCTGTTTGCCGGCGTCGACGCTAGCACCCACATCACCGGGGGGAGTGTTGCGGCTACTACGG
CCGGATTCACCAGGTTTTTCACTCCGGGCGCCCAGCAGAATATCCAGCTGATCA

>1207_S71_L001_R1_001.fastq_63_1a_14
CCCCTACAACTGCGCTGGTAGTGGCTCAGCTACTTAGGGTCCCGCAAGCCATCTTGGACATGATCGCTGG
TGCCCACTGGGGAGTCCTAGCGGGCATAGCGTACTTCTCCATGGTGGGTAACTGGGCGAAGGTCCTGGTA
GTGCTGTTGCTGTTTGCCGGCGTCGACGCTAGCACCTACACCACCGGGGGAAATGTTGCAAAAACTACGT
CCGCACTCACCGAGTTTTTCACTCCGGGCGCCAAGCAGAACATCCAGCTGATCA

>1207_S71_L001_R1_001.fastq_64_1a_14
CCCCTACAACTGCGCTGGTAGTGGCTCAGCTACTTAGGGTCCCGCAAGCCATCTTGGACATGATCGCTGG
TGCCCACTGGGGAGTCCTAGCGGGCGTAGCGTACTTCTCCATGGTGGGCAACTGGGCGAAGGTCCTGGTA
GTGCTGTTGCTGTTTGCCGGCGTCGACGCTAGCACCCACATCACCGGGGGGAGTGCTGCAGCTGCTACGG
CCGGATTCACCAGGTTTTTCACTCCGGGCGCCCAGCAGAATATCCAGCTGATCA

>1207_S71_L001_R1_001.fastq_65_1a_14
CCCCTACAACGGCGCTGGTAGTGGCTCAGCTACTTAGGGTCCCGCAAGCCATCTTGGACATGATCGCTGG
TGCCCACTGGGGAGTCCTAGCGGGCGTAGCGTATTTCTCCATGGTGGGCAACTGGGCGAAGGTCCTGGTA
GTGCTGTTGCTGTTTGCCGGCGTCGACGCTAGCACCCACATCACCGGGGGGAGTGTTGCAGCTACTACGG
CCGGATTCACCAGGTTTTTCACTCCGGGCGCCCAGCAGAATATCCAGCTGATCA

>1207_S71_L001_R1_001.fastq_66_1a_14
CCCCTACAACTGCGCTGGTAGTGGCTCAGCTACTTAGGGTCCCGCAAGCCATCTTGGACATGATCGCTGG
TGCCCACTGGGGAGTCCTAGCGGGCATAGCGTACTTCTCCATGGTGGGCAACTGGGCGAAGGTCCTGGTA
GTGCTGTTGCTGTTTGCCGGCGTCGACGCTAGCACCTACACCACCGGGGGAAATGTTGCAAAAACTACAT
CCGCACTCACCGAGTTTTTCACTCCGGGCGCCAAGCAGAACATCCAGCTGATCA

>1207_S71_L001_R1_001.fastq_67_1a_13
CCCCTACAACTGCGCTGGTAGTGGCTCAGCTACTTAGGGTCCCGCAAGCCATCTTGGACATGATCGCTGG
CGCCCACTGGGGAGTCCTAGCGGGCATAGCGTACTTCTCCATGGTGGGCAACTGGGCGAAGGTCCTGGTA
GTGCTGTTGCTGTTTGCCGGCGTCGACGCTAGCACCTACACCACCGGGGGAAATGTTGCAAAAACTACGT
CCGCACTCACCGAGTTTTTCACTCCGGGCGCCAAGCAGAACATCCAGCTGATCA

>1207_S71_L001_R1_001.fastq_68_1a_13
CCCCTACAACTGCGCTGGTAGTGGCTCAGCTACTTAGGGTCCCGCAAGCCATCTTGGACATGATCGCTGG
TGCCCACTGGGGAGTCCTAGCGGGCATAGCGTACTTCTCCATGGTGGGCAACTGGGCGAAGGTCCTGGTA
GTGCTGTTGCTGTTTGCCGGCGTTGACGCTAGCACCTACACCACCGGGGGAAATGTTGCAAAAACTACGT
CCGCACTCACCGAGTTTTTCACTCCGGGCGCCAAGCAGAACATCCAGCTGATCA

>1207_S71_L001_R1_001.fastq_69_1a_13
CCCCTACAACTGCGCTGGTAGTGGCTCAGCTACTTAGGGTCCCGCAAGCCATCTTGGACATGATCGCTGG
TGCCCACTGGGGAGTCCTAGCGGGCATAGCGTACTTCTCCATGGTGGGCAACTGGGCGAAGGTCCTGGTA
GTGCTGTTGCTGTTTGCCGGCGTCGACGCTAGCACCTACACCACCGGGGGAAATGTTGCAAAGACTACGT
CCGCACTCACCGAGTTTTTCACTCCGGGCGCCAAGCAGAACATCCAGCTGATCA

>1207_S71_L001_R1_001.fastq_70_1a_13
CCCCTACAACTGCGCTGGTAGTGGCTCAGCTACTTAGGGTCCCGCAAGCCATCTTGGACATGATCGCTGG
TGCCCACTGGGGAGTCCTAGCGGGCATAGCGTACTTCTCCATGGTGGGCAACTGGGCGAAGGTCCTGGTA
GTGCTGTTGCTGTTTGCCGGCGTCGACGCTAGCACCTACACCACCGGGGGGAATGTTGCAAAAACTACGT
CCGCACTCACCGAGTTTTTCACTCCGGGCGCCAAGCAGAACATCCAGCTGATCA

>1207_S71_L001_R1_001.fastq_71_1a_13
CCCCTACAACTGCGCTGGTAGTGGCTCAGCTACTTAGGGTCCCGCAAGCCATCTTGGACATGATCGCTGG
TGCCCACTGGGGAGTCCTAGCGGGCGTAGCGTATTTCTCCATGGTGGGCAACTGGGCGAAGGTCCTGGTA
GTGCTGTTGCTGTTTGCCGGCGTCGACGCTAGCACCCACATCACCGGGGGGAGTGTTGCAGCTACTACGG
CCGGATTCACCAGGTTTTTCACTCCGGGCGCCCAGCAGAATATCCAGCTGATCA

>1207_S71_L001_R1_001.fastq_72_1a_13
CCCCTACAACTGCGCTGGTAGTGGCTCAGCTACTTAGGGTCCCGCAAGCCATCTTGGACATGATCGCTGG
TGCCCACTGGGGAGTCCTAGCGGGCATAGCGTACTTCTCCATGGTGGGCAACTGGGCGAAGGTCCTGGTA
GTGCTGTTGCTGTTTGCCGGCGTCGACGCTAGCACCCACATCACCGGGGGGAGTGTTGCAGCTACTACGG
CCGGACTCACCAGGTTTTTCGCTCCGGGCGCCCAGCAGAATATCCAGCTGATCA

>1207_S71_L001_R1_001.fastq_73_1a_13
CCCCTACAACTGCGCTGGTAGTGGCTCAGCTACTTAGGGTCCCGCAAGCCATCTTGGACATGATCGCTGG
TGCCCACTGGGGAGTCCTAGCGGGCATAGCGTACTTCTCCATGGTGGGCAACTGGGCGAAGGTCCTGGTA
GTGCTGTTGCTGTTTGCCGGCGTCGACGCTAGCACCTACACCACCGGGGGAAATGTTGCAAAAACTACGT
CCGCACTCACCGAGTTTTTCGCTCCGGGCGCCAAGCAGAACATCCAGCTGATCA

>1207_S71_L001_R1_001.fastq_74_1a_12
CCCCTACAACTGCGCTGGTAGTGGCTCAGCTACTTAGGGTCCCGCAAGCCATCTTGGACATGATCGCTGG
TGCCCACTGGGGAGTCCTAGCGGGCGTAGCGTACTTCTCCATGGTGGGCAACTGGGCGAAGGTCCTGGTA
GTGCTGTTGCTGTTTGCTGGCGTCGACGCTGGCACCTACGTCACCGGGGGGAAAGTTGCAGCTGCTACGG
CCTCACTCACCAATCTCTTCACTACGGGCGCCAAGCAGAATATCCAGCTGATCA

>1207_S71_L001_R1_001.fastq_75_1a_12
CCCCTACAACTGCGCTGGTAGTGGCTCAGCTACTTAGGGTCCCGCAAGCCATCTTGGACATGATCGCTGG
TGCCCACTGGGGAGTCCTAGCGGGCGTAGCGTACTTCTCCATGGTGGGCAACTGGGCGAAGGTCCTGGTA
GTGCTGTTGCTGTTTGCCGGCGTCGACGCTAGCACCCACATCACCGGGGGGAGTGCCGCAGCTACTACGG
CCGGACTCACCAGGTTTTTCGCTCCGGGCGCCCAGCAGAATATCCAGCTGATCA

>1207_S71_L001_R1_001.fastq_76_1a_12
CCCCTACAACTGCGCTGGTAGTGGCTCAGCTACTTAGGGTCCCGCAAGCCATCTTGGACATGATCGCTGG
TGCCCACTGGGGAGTCCTAGCGGGCTTAGCGTACTTCTCCATGGTGGGCAACTGGGCGAAGGTCCTGGTA
GTGCTGTTGCTGTTTGCCGGCGTCGACGCTAGCACCCACATCACCGGGGGGAGTGTTGCAGCTACTACGG
CCGGATTCACCAGGTTTTTCACTCCGGGCGCCAAGCAGAACATCCAGCTGATCA

>1207_S71_L001_R1_001.fastq_77_1a_12
CCCCTACAACTGCGCTGGTAGTGGCTCAGCTACTTAGGGTCCCGCAAGCCATCTTGGACATGATCGCTGG
TGCCCACTGGGGAGTCCTAGCGGGCGTAGCGTACTTCTCCATGGTGGGCAACTGGGCGAAGGTCCTGGTA
GTGCTGTTGCTGTTTGCCGGCGTCGACGCTAGCACCCACATCACCGGGGGGAGTGTTGCAGCTACTACGG
CCGGATTCACCAGGTTTTTCGCTCCGGGCGCCCAGCAGAATATCCAGCTGATCA

>1207_S71_L001_R1_001.fastq_78_1a_11
CCCCTACAACTGCGCTGGTAGTGGCTCAGCTACTTAGGGTCCCGCAAGCCATCTTGGACATGATCGCTGG
TGCCCACTGGGGAGTCCTAGCGGGCATAGCGTACTTCTCCATGGTGGGCAACTGGGCGAAGGTCCTGGTA
GTGCTGTTGCTGTTTGCCGGCGTCGACGCTAGCACCTACACCACCGGGGGAAATGTTGCAAAAACTACGG
CCGGACTCGCCGCGTTTTTTACTCCGGGCGCCAAGCAGAACATCCAGCTGATCA

>1207_S71_L001_R1_001.fastq_79_1a_11
CCCCTACAACTGCGCTGGTAGTGGCTCAGCTACTTAGGGTCCCGCAAGCCATCTTGGACATGATCGCTGG
TGCCCACTGGGGAGTCCTAGCGGGCATAGCGTACTTCTCCATGGTAGGCAACTGGGCGAAGGTCCTGGTA
GTGCTGTTGCTGTTTGCCGGCGTCGACGCTAGCACCTACACCACCGGGGGAAATGTTGCAAAAACTACGT
CCGCACTCACCGAGTTTTTCACTCCGGGCGCCAAGCAGAACATCCAGCTGATCA

>1207_S71_L001_R1_001.fastq_80_1a_11
CCCCTACAACTGCGCTGGTAGTGGCTCAGCTACTTAGGGTCCCGCAAGCCATCTTGGACATGATCGCTGG
TGCCCACTGGGGAGTCCTAGCGGGCATAGCGTACTTCTCCATGGTGGGCAACTGGGCGAAGGTCCTGGTA
GTGCTGTTGCTGTTTGCCGGCGTCGACGCTAGCACCTACACCACCGGGGGAAATGTTGCAAAAACTACGT
CCGCACTCACCGAGTTTTTTACTCCGGGCGCCAAGCAGAACATCCAGCTGATCA

>1207_S71_L001_R1_001.fastq_81_1a_11
CCCCTACAACTGCGCTGGTAGTGGCTCAGCTACTTAGGATCCCGCAAGCCATCTTGGACATGATCGCTGG
TGCCCACTGGGGAGTCCTAGCGGGCATAGCGTACTTCTCCATGGTGGGTAACTGGGCGAAGGTCCTGGTA
GTGCTGTTGCTGTTTGCTGGCGTCGACGCTGGCACCTACGTCACCGGGGGGAAAGTTGCAGCTGCTACGG
CCTCACTCACCAATCTCTTCACTACGGGCGCCAAGCAGAATATCCAGCTGATCA

>1207_S71_L001_R1_001.fastq_82_1a_11
CCCCTACAACTGCGCTGGTAGTGGCTCAGCTACTTAGGGTCCCGCAAGCCATCTTGGACATGATCGCTGG
TGCCCACTGGGGAGTCCTAGCGGGCTTAGCGTACTTCTCCATGGTGGGCAACTGGGCGAAGGTCCTGGTA
GTGCTGTTGCTGTTTGCCGGCGTCGACGCTAGCACCCACATCACCGGGGGGAGTGCTGCAGCTACTACGG
CCGGACTCACCAGGTTTTTCGCTCCGGGCGCCCAGCAGAATATCCAGCTGATCA

>1207_S71_L001_R1_001.fastq_83_1a_11
CCCCTACAACTGCGCTGGTAGTGGCTCAGCTACTTAGGGTCCCGCAAGCCATCTTGGACATGATCGCTGG
TGCCCACTGGGGAGTCCTAGCGGGCGTAGCGTACTTCTCCATGGTGGGCAACTGGGCGAAGGTCCTGGTA
GTGCTGTTGCTGTTTGCCGGCGTCGACGCTAGCACCCACATCACCGGGGGGAGTGTTGCAGCTACTACGG
CCGGATTCACCAGGTTTTTCACTCCGGGCGCCAAGCAGAACATCCAGCTGATCA

>1207_S71_L001_R1_001.fastq_84_1a_11
CCCCTACAACTGCGCTGGTAGTGGCTCAGCTACTTAGGGTCCCGCAAGCCATCTTGGACATGATCGCTGG
TGCCCACTGGGGAGTCCTAGCGGGCATAGCGTACTTCTCCATGGTGGGCAACTGGGCGAAGGTCCTGGTA
GTGCTGTTGCTGTTTGCCGGCGTCGACGCTAGCACCTACACCACCGGGGGAAATGTTGCAAAAACCACGT
CCGCACTCACCGAGTTTTTCACTCCGGGCGCCAAGCAGAACATCCAGCTGATCA

>1207_S71_L001_R1_001.fastq_85_1a_11
CCCCTACAACTGCGCTGGTAGTGGCTCAGCTACTTAGGGTCCCGCAAGCCATCTTGGACATGATCGCTGG
TGCCCACTGGGGAGTCCTAGCGGGCGTAGCGTACTTCTCCATGGTGGGCAACTGGGCGAAGGTCCTGGTA
GTGCTGTTGCTGTTTGCCGGCGTCGACGCAAGCACCTACGTCACCGGGGGGCGTGTTGCGGCTACTACGG
CTGCACTCACCAGTTTTTTCGATCCGGGCGCCAAGCAGAACATCCAGCTGATCA

>1207_S71_L001_R1_001.fastq_86_1a_11
CCCCTACAACTGCGCTGGTAGTGGCTCAGCTACTTAGGGTCCCGCAAGCCACCTTGGACATGATCGCTGG
TGCCCACTGGGGAGTCCTAGCGGGCATAGCGTACTTCTCCATGGTGGGCAACTGGGCGAAGGTCCTGGTA
GTGCTGTTGCTGTTTGCCGGCGTCGACGCTAGCACCTACACCACCGGGGGAAATGTTGCAAAAACTACGT
CCGCACTCACCGAGTTTTTCACTCCGGGCGCCAAGCAGAACATCCAGCTGATCA

>1207_S71_L001_R1_001.fastq_87_1a_11
CCCCTACAACTGCGCTGGTAGTGGCTCAGCTACTTAGGGTCCCGCAAGCCATCTTGGACATGATCGCTGG
TGCCCACTGGGGAGTCCTAGCGGGCATAGCGTACTTCTCCATGGTGGGCAACTGGGCGAAGGTCCTGGTA
GTGCTGTTGCTGTTTGCCGGCGTCGACGCTAGCACCTACACCACCGGGGGAAATGTTGCAAAAACTACGT
CCGCACTCACCGAGTTTTTCACTCCGGGCGCCAAGCAGAACGTCCAGCTGATCA

>1207_S71_L001_R1_001.fastq_88_1a_11
CCCCTACAACTGCGCTGGTAGTGGCTCAGCTACTTAGGGTCCCGCAAGCCATCTTGGACATGATCGCTGG
TGCCCACTGGGGAGTCCTAGCGGGCGTAGCGTACTTCTCCATGGTGGGCAACTGGGCGAAGGTCCTGGTA
GTGCTGTTGCTGTTTGCCGGCGTCGACGCTAGCACCCACATCACCGGAGGGAGTGCTGCAGCTACTACGG
CCGGACTCACCAGGTTTTTCGCTCCGGGCGCCCAGCAGAATATCCAGCTGATCA

>1207_S71_L001_R1_001.fastq_89_1a_11
CCCCTACAACGGCGCTGGTAGTGGCTCAGCTACTTAGGGTCCCGCAAGCCATCTTGGACATGATCGCTGG
TGCCCACTGGGGAGTCCTAGCGGGCTTAGCGTACTTCTCCATGGTGGGCAACTGGGCGAAGGTCCTGGTA
GTGCTGTTGCTGTTTGCCGGCGTCGACGCTAGCACCCACATCACCGGGGGGAGTGTTGCAGCTACTACGG
CCGGATTCACCAGGTTTTTCACTCCGGGCGCCCAGCAGAATATCCAGCTGATCA

>1207_S71_L001_R1_001.fastq_90_1a_11
CCCCTACAACTGCGCTGGTAGTGGCTCAGCTACTTAGGGTCCCGCAAGCCATCTTGGACATGATCGCTGG
TGCCCACTGGGGAGTCCTAGCGGGCATAGCGTACTTCTCCATGGTGGGCAACTGGGCGAAGGTCCTGGTA
GTGCTGTTGCTGTTTGCCGGCGTCGACGCTAGCACCTACACCACCGGGGGAAATGTTGCAAAAACTACGG
CCGGACTCGCCGAGTTTTTTACTCCGGGCGCCAAGCAGAACATCCAGCTGATCA

>1207_S71_L001_R1_001.fastq_91_1a_10
CCCCTACAACTGCGCTGGTAGTGGCTCAGCTACTTAGGGTCCCGCAAGCCATCTTGGACATGATCGCTGG
TGCCCACTGGGGAGTCCTAGCGGGCTTAGCGTATTTCTCCATGGTGGGCAACTGGGCGAAGGTCCTGGTA
GTGCTGTTGCTGTTTGCCGGCGTCGACGCAAGCACCCACATCACCGGGGGGCGTGTTGCGGCTACTACGG
CTGCATTCACCAGTTTTTTCGATCCGGGCGCCAAGCAGAACATCCAGCTGATCA

>1207_S71_L001_R1_001.fastq_92_1a_10
CCCCTACAACGGCGCTGGTAGTGGCTCAGCTACTTAGGGTCCCGCAAGCCATCTTGGACATGATCGCTGG
TGCCCACTGGGGAGTCCTAGCGGGCGTAGCGTATTTCTCCATGGTGGGCAACTGGGCGAAGGTCCTGGTA
GTGCTGTTGCTGTTTGCCGGCGTCGACGCAAGCACCTACGTCACCGGGGGGCGTGTTGCGGCTACTACGG
CTGCACTCACCAGTTTTTTTGATCCGGGCGCCAAGCAGAACATCCAGCTGATCA

>1207_S71_L001_R1_001.fastq_93_1a_10
CCCCTACAACTGCGCTGGTAGTGGCTCAGCTACTTAGGGTCCCGCAAGCCATCTTGGACATGGTCGCTGG
TGCCCACTGGGGAGTCCTAGCGGGCATAGCGTACTTCTCCATGGTGGGCAACTGGGCGAAGGTCCTGGTA
GTGCTGTTGCTGTTTGCCGGCGTCGACGCTAGCACCTACACCACCGGGGGAAATGTTGCAAAAACTACGT
CCGCACTCACCGAGTTTTTCACTCCGGGCGCCAAGCAGAACATCCAGCTGATCA

>1207_S71_L001_R1_001.fastq_94_1a_10
CCCCTACAACTGCGCTGGTAGTGGCTCAGCTACTTAGGGTCCCGCAAGCCATCTTGGACATGATCGCTGG
TGCCCACTGGGGAGTCCTAGCGGGCATAGCGTACTTCTCCATGGTGGGCAACTGGGCGAAGGTCCTGGCA
GTGCTGTTGCTGTTTGCCGGCGTCGACGCTAGCACCTACACCACCGGGGGAAATGTTGCAAAAACTACGT
CCGCACTCACCGAGTTTTTCACTCCGGGCGCCAAGCAGAACATCCAGCTGATCA

>1207_S71_L001_R1_001.fastq_95_1a_10
CCCCTACAACTGCGCTGGTAGTGGCTCAGCTACTTAGGGTCCCGCGAGCCATCTTGAACATGATCGCTGG
TGCCCACTGGGGAGTCCTAGCGGGCATAGCGTACTTCTCCATGGTGGGTAACTGGGCGAAGGTCCTGGTA
GTGCTGTTGCTGTTTGCTGGCGTCGACGCTGGCACCTACGTCACCGGGGGGAAAGTTGCAGCTGCTACGG
CCTCACTCACCAATCTCTTCACTACGGGCGCCAAGCAGAATATCCAGCTGATCA

>1207_S71_L001_R1_001.fastq_96_1a_10
CCCCTACAACTGCGCTGGTAGTGGCTCAGCTACTTAGGGTCCCGCAAGCCATCTTGGACATGATCGCTGG
TGCCCACTGGGGAGTCCTAGCGGGCATAGCGTACTTCTCCATGGTGGGCAACTGGGCGAAGGTCCTGGTA
GTGCTGTTGCTGTTTGCCGGCGTCGACGCTAGCACCTACACCACCGGGGGAAATGTTGCAAAAACTACGT
CCGCACTTACCGAGTTTTTCACTCCGGGCGCCAAGCAGAACATCCAGCTGATCA

>1207_S71_L001_R1_001.fastq_97_1a_10
CCCCTACAACTGCGCTGGTAGTGGCTCAGCTACTTAGGGTCCCGCAAGCCATCTTGGACATGATCGCTGG
TGCCCACTGGGGAGTCCTAGCGGGCGTAGCGTACTTCTCCATGGTGGGCAACTGGGCGAAGGTCCTGGTA
GTGCTGTTGCTGTTTGCCGGCGTCGACGCTAGCACCCACATCACCGGGGGGAGTGTTGCAGCTACTACGG
CCGGATTCACCAGGTTCTTCACTCCGGGCGCCCAGCAGAATATCCAGCTGATCA

>1207_S71_L001_R1_001.fastq_98_1a_10
CCCCTACAACTGCGCTGGTAGTGGCTCAGCTACTTAGGGTCCCGCAAGCCATCTTGGACATGATCGCCGG
TGCCCACTGGGGAGTCCTAGCGGGCGTAGCGTACTTCTCCATGGTGGGCAACTGGGCGAAGGTCCTGGTA
GTGCTGTTGCTGTTTGCCGGCGTCGACGCTAGCACCCACATCACCGGGGGGAGTGTTGCAGCTACTACGG
CCGGATTCACCAGGTTTTTCACTCCGGGCGCCCAGCAGAATATCCAGCTGATCA

>1207_S71_L001_R1_001.fastq_99_1a_10
CCCCTACAACTGCGCTGGTAGTGGCTCAGCTACTTAGGGTCCCGCAAGCCATCTTGGACATGATCGCTGG
TGCCCACTGGGGAGTCCTAGCGGGCATAGCGTACTTCTCCATGGTGGGTAACTGGGCGAAGGTCCTGGTA
GTGCTGTTGCTGTTTGCCGGCGTCGACGCTAGCACCCACATCACCGGGGGGAGTGTTGCAGCTACTACGG
CCGGATTCACCAGGTTTTTCACTCCGGGCGCCCAGCAGAATATCCAGCTGATCA

>1207_S71_L001_R1_001.fastq_100_1a_10
CCCCTACAACGGCGCTGGTAGTGGCTCAGCTACTTAGGGTCCCGCAAGCCATCTTGGACATGATCGCTGG
TGCCCACTGGGGAGTCCTAGCGGGCTTAGCGTATTTCTCCATGGTGGGCAACTGGGCGAAGGTCCTGGTA
GTGCTGTTGCTGTTTGCCGGCGTCGACGCAAGCACCTACATCACCGGGGGGCGTGTTGCGGCTACTACGG
CTGCATTCACCAGTTTTTTCGATCCGGGCGCCAAGCAGAACATCCAGCTGATCA

>1207_S71_L001_R1_001.fastq_101_1a_10
CCCCTACAACTGCGCTGGTAGTGGCTCAGCTACTTAGGGTCCCGCAAGCCATCTTGGACATGATCGCTGG
TGCCCACTGGGGAGTCCTAGCGGGCTTAGCGTACTTCTCCATGGTGGGCAATTGGGCGAAGGTCCTGGTA
GTGCTGTTGCTGTTTGCCGGCGTCGACGCTAGCACCCACATCACCGGGGGGAGTGTTGCAGCTACTACGG
CCGGATTCACCAGGTTTTTCACTCCGGGCGCCCAGCAGAATATCCAGCTGATCA

>1207_S71_L001_R1_001.fastq_102_1a_10
CCCCTACAACGGCGCTGGTAGTGGCTCAGCTACTTAGGGTCCCGCAAGCCATCTTGGACATGATCGCTGG
TGCCCACTGGGGAGTCCTAGCGGGCATAGCGTATTTCTCCATGGTGGGCAACTGGGCGAAGGTCCTGGTA
GTGCTGTTGCTGTTTGCCGGCGTCGACGCAAGCACCTACGTCACCGGGGGGCGTGTTGCGGCTACTACGG
CTGCACTCACCAGTTTTTTCGATCCGGGCGCCAAGCAGAACATCCAGCTGATCA

>1207_S71_L001_R1_001.fastq_103_1a_10
CCCCTACAACTGCGCTGGTAGTGGCTCAGCTACTCAGGGTCCCGCAAGCCATCTTGGACATGATCGCTGG
TGCCCACTGGGGAGTCCTAGCGGGCATAGCGTACTTCTCCATGGTGGGCAACTGGGCGAAGGTCCTGGTA
GTGCTGTTGCTGTTTGCCGGCGTCGACGCTAGCACCTACACCACCGGGGGAAATGTTGCAAAAACTACGT
CCGCACTCACCGAGTTTTTCACTCCGGGCGCCAAGCAGAACATCCAGCTGATCA

>1207_S71_L001_R1_001.fastq_104_1a_9
CCCCTACAACTGCGCTGGTAGTGGCTCAGCTACTTAGGGTCCCGCAAGCCATCTTGGACATGATCGCTGG
TGCCCACTGGGGAGTCCTAGCGGGCGTAGCGTACTTCTCCATGGTGGGCAACTGGGCGAAGGTCCTGGTA
GTGCTGTTGCTGTTTGCCGGCGTCGACGCTAGCACCCACATCACCGGGGGGAGTGTTGCAGCTACTACGG
CCGGACTCACCAGGTTTTTCACTCCGGGCGCCCAGCAGAATATCCAGCTGATCA

>1207_S71_L001_R1_001.fastq_105_1a_9
CCCCTACAACTGCGCTGGTAGTGGCTCAGCTACTTAGGGTCCCGCAAGCCATCTTGGACATGATCGCTGG
TGCCCACTGGGGAGTCCTAGCGGGCATAGCGTACTTCTCCATGGTGGGCAACTGGGCGAAGGTCCTGGTA
GTGCTGTTGCTGTTTGCCGGCGTCGACGCTAGCACCTACACCACCGGGGGGAGTGTTGCAGCTACTACGG
CCGGATTCACCAGGTTTTTCACTCCGGGCGCCCAGCAGAATATCCAGCTGATCA

>1207_S71_L001_R1_001.fastq_106_1a_9
CCCCTACAACTGCGCTGGTAGTGGCTCAGCTACTTAGGGTCCCGCAAGCCATCTTGGACATGATCGCTGG
TGCCCACTGGGGAGTCCTAGCGGGCATAGCGTACTTCTCCATGGTGGGCAACTGGGCGAAGGTCCTGGTA
GTGCTGTTGCTGTTCGCCGGCGTCGACGCTAGCACCTACACCACCGGGGGAAATGTTGCAAAAACTACGT
CCGCACTCACCGAGTTTTTCACTCCGGGCGCCAAGCAGAACATCCAGCTGATCA

>1207_S71_L001_R1_001.fastq_107_1a_9
CCCCTACAACTGCGCTGGTAGTGGCTCAGCTACTTAGGGTCCCGCAAGCCATCTTGGACATGATCGCTGG
TGCCCACTGGGGAGTCCTAGCGGGCGTAGCGTACTTCTCCATGGTGGGCAACTGGGCGAAGGTCCTGGTA
GTGCTGTTGCTGTTTGCCGGCGTCGACGCTAGCACCCACATCACCGGGGGGAGTGCTGCGGCTACTACGG
CCGGACTCACCAGGTTCTTCGCTCCGGGCGCCCAGCAGAATATCCAGCTGATCA

>1207_S71_L001_R1_001.fastq_108_1a_9
CCCCTACAACTGCGCTGGTAGTGGCTCAGCTACTTAGGGTCCCGCAAGCCATCTTGGACATGATCGCTGG
TGCCCACTGGGGAGTCCTAGCGGGCTTAGCGTACTTCTCCATGGTGGGCAACTGGGCGAAGGTCCTGGTA
GTGCTGTTGCTGTTTGCCGGCGTCGACGCTAGCACCCACATCACCGGGGGGAGTGTTGCAGCTACTACGG
CCGGATTCACCAGGTTTTTTACTCCGGGCGCCCAGCAGAATATCCAGCTGATCA

>1207_S71_L001_R1_001.fastq_109_1a_9
CCCCTACAACTGCGCTGGTAGTGGCTCAGCTACTTAGGGTCCCGCAAGCCATCTTGGACATGATCGCTGG
TGCCCACTGGGGAGTCCTAGCGGGCGTAGCGTACTTCTCCATGGTGGGCAACTGGGCGAAGGTCCTGGTA
GTGCTGTTGCTGTTTGCCGGCGTCGACGCTAGCACTCACATCACCGGGGGGAGTGTTGCAGCTACTACGG
CCGGATTCACCAGGTTTTTCACTCCGGGCGCCCAGCAGAATATCCAGCTGATCA

>1207_S71_L001_R1_001.fastq_110_1a_9
CCCCTACAACCGCGCTGGTAGTGGCTCAGCTACTTAGGGTCCCGCAAGCCATCTTGGACATGATCGCTGG
TGCCCACTGGGGAGTCCTAGCGGGCATAGCGTACTTCTCCATGGTGGGCAACTGGGCGAAGGTCCTGGTA
GTGCTGTTGCTGTTTGCCGGCGTCGACGCTAGCACCTACACCACCGGGGGAAATGTTGCAAAAACTACGT
CCGCACTCACCGAGTTTTTCACTCCGGGCGCCAAGCAGAACATCCAGCTGATCA

>1207_S71_L001_R1_001.fastq_111_1a_9
CCCCTACAACTGCGCTGGTAGTGGCTCAGCTGCTTAGGGTCCCGCAAGCCATCTTGGACATGATCGCTGG
TGCCCACTGGGGAGTCCTAGCGGGCATAGCGTACTTCTCCATGGTGGGCAACTGGGCGAAGGTCCTGGTA
GTGCTGTTGCTGTTTGCCGGCGTCGACGCTAGCACCTACACCACCGGGGGGAATGCTGCAGCTAATACGG
CCACATTCACCAAGCTTTTCACTCTGGGCGCCAAGCAGAACATCCAGCTGATCA

>1207_S71_L001_R1_001.fastq_112_1a_9
CCCCTACAACTGCGCTGGTAGTGGCTCAGCTACTTAGGGTCCCGCAAGCCATCTTGGACATGATCGCTGG
TGCCCACTGGGGAGTCCTAGCGGGCGTAGCGTACTTCTCCATGGTGGGCAACTGGGCGAAGGTCCTGGTA
GTGCTGTTGCTGTTTGCCGGCGTCGACGCCAGCACCCACATCACCGGGGGGAGTGTTGCAGCTACTACGG
CCGGATTCACCAGGTTTTTCACTCCGGGCGCCCAGCAGAATATCCAGCTGATCA

>1207_S71_L001_R1_001.fastq_113_1a_9
CCCCTACAACTGCGCTGGTAGTGGCTCAGCTACTTAGGGTCCCGCAAGCCATCTTGGACATGATCGCTGG
TGCCCACTGGGGAGTCCTAGCGGGCTTAGCGTACTTCTCCATGGTGGGCAACTGGGCGAAGGTCCTGGTA
GTGCTGTTGCTGTTTGCCGGCGTCGACGCTAGCACCCACATCACCGGGGGGAGTGCTGCAGCTACTACGG
CCGGATTCACCAGGTTTTTCACTCCGGGCGCCCAGCAGAATATCCAGCTGATCA

>1207_S71_L001_R1_001.fastq_114_1a_9
CCCCTACAACGGCGCTGGTAGTGGCTCAGCTACTTAGGGTCCCGCAAGCCATCTTGGACATGATCGCTGG
TGCCCACTGGGGAGTCCTAGCGGGCTTAGCGTATTTCTCCATGGTGGGCAACTGGGCGAAGGTCCTGGTA
GTGCTGTTGCTGTTTGCCGGCGTCGACGCAAGCACCTACATCACCGGGGGGCGTGTTGCGGCTACTACGG
CTGCACTCACCAGTTTTTTCGATCCGGGCGCCAAGCAGAACATCCAGCTGATCA

>1207_S71_L001_R1_001.fastq_115_1a_9
CCCCTACAACTGCGCTGGTAGTGGCTCAGCTACTTAGGGTCCCGCAAGCCATCTTGGACATGATCGCTGG
TGCCCACTGGGGAGTCCTAGCGGGCGTAGCGTACTTCTCCATGGTGGGTAACTGGGCGAAGGTCCTGGTA
GTGCTGTTGCTGTTTGCTGGCGTCGACGCTGGCACCTACGTCACCGGGGGGAAAGTTGCAGCTGCTACGG
CCTCACTCACCAATCTCTTCACTACGGGCGCCAAGCAGAATATCCAGCTGATCA

>1207_S71_L001_R1_001.fastq_116_1a_9
CCCCTACAACTGCGCTGGTAGTGGCTCAGCTACTTAGGGTCCCGCAAGCCATCTTGGACATGATCGCTGG
TGCCCACTGGGGAGTCCTAGCGGGCTTAGCGTACTTCTCCATGGTGGGCAACTGGGCGAAGGTCCTGGTA
GTGCTGTTGCTGTTTGCCGGCGTCGACGCTAGCACCCACATCACCGGGGGGAGTGTTGCAGCTACTACGG
CCGGACTCACCAGGTTTTTCACTCCGGGCGCCCAGCAGAATATCCAGCTGATCA

>1207_S71_L001_R1_001.fastq_117_1a_9
CCCCTACAACGGCGCTGGTAGTGGCTCAGCTACTTAGGGTCCCGCAAGCCATCTTGGACATGATCGCTGG
TGCCCACTGGGGAGTCCTAGCGGGCATAGCGTACTTCTCCATGGTGGGCAACTGGGCGAAGGTCCTGGTA
GTGCTGTTGCTGTTTGCCGGCGTCGACGCTAGCACCCACATCACCGGGGGGAGTGTTGCAGCTACTACGG
CCGGATTCACCAGGTTTTTCACTCCGGGCGCCCAGCAGAATATCCAGCTGATCA

>1207_S71_L001_R1_001.fastq_118_1a_9
CCCCTACAACTGCGCTGGTAGTGGCTCAGCTACTTAGGGTCCCGCAAGCCATCTTGGACATGATCGCTGG
TGCCCACTGGGGAGTCCTAGCGGGCATAGCGTACTTCTCCATGGTGGGCAACTGGGCGAAGGTCCTGGTA
GTGCTGTTGCTGTTTGCCGGCGTCGACGCCAGCACCTACACCACCGGGGGAAATGTTGCAAAAACTACGT
CCGCACTCACCGAGTTTTTCACTCCGGGCGCCAAGCAGAACATCCAGCTGATCA

>1207_S71_L001_R1_001.fastq_119_1a_8
CCCCTACAACTGCGCTGGTAGTGGCTCAGCTACTTAGGGTCCCGCAAGCCATCTTGGACATGATCGCTGG
TGCCCACTGGGGAGCCCTAGCGGGCATAGCGTACTTCTCCATGGTGGGCAACTGGGCGAAGGTCCTGGTA
GTGCTGTTGCTGTTTGCCGGCGTCGACGCTAGCACCTACACCACCGGGGGAAATGTTGCAAAAACTACGT
CCGCACTCACCGAGTTTTTCACTCCGGGCGCCAAGCAGAACATCCAGCTGATCA

>1207_S71_L001_R1_001.fastq_120_1a_8
CCCCTACAACGGCGCTGGTAGTGGCTCAGCTACTTAGGGTCCCGCAAGCCATCTTGGACATGATCGCTGG
TGCCCACTGGGGAGTCCTAGCGGGCGTAGCGTATTTCTCCATGGTGGGCAACTGGGCGAAGGTCCTGGTA
GTGCTGTTGCTGTTTGCCGGCGTCGACGCAAACACCTACGTCACCGGGGGGCGTGTTGCGGCTACTACGG
CCGCACTCACCAGTTTTTTCGATCCGGGCGCCAAGCAGAACATCCAGCTGATCA

>1207_S71_L001_R1_001.fastq_121_1a_8
CCCCTACAACGGCGCTGGTAGTGGCTCAGCTACTTAGGGTCCCGCAAGCCGTCTTGGACATGATCGCTGG
TGCCCACTGGGGAGTCCTAGCGGGCGTAGCGTATTTCTCCATGGTGGGCAACTGGGCGAAGGTCCTGGTA
GTGCTGTTGCTGTTTGCCGGCGTCGACGCAAGCACCTACGTCACCGGGGGGCGTGTTGCGGCTACTACGG
CTGCACTCACCAGTTTTTTCGATCCGGGCGCCAAGCAGAACATCCAGCTGATCA

>1207_S71_L001_R1_001.fastq_122_1a_8
CCCCTACAACGGCGCTGGTAGTGGCTCAGCTACTTAGGGTCCCGCAAGCCATCTTGGACATGATCGCTGG
TGCCCACTGGGGAGTCCTAGCGGGCGTAGCGTATTTCTCCATGGTGGGCAACTGGGCGAAGGTCCTGGTA
GTGCTGTTGCTGTTTGCCGGCGTCGACGCAAGCACCTACGTCACCGGGGGGCGTGTTGCGGCCACTACGG
CTGCACTCACCAGTTTTTTCGATCCGGGCGCCAAGCAGAACATCCAGCTGATCA

>1207_S71_L001_R1_001.fastq_123_1a_8
CCCCCACAACTGCGCTGGTAGTGGCTCAGCTACTTAGGGTCCCGCAAGCCATCTTGGACATGATCGCTGG
TGCCCACTGGGGAGTCCTAGCGGGCGTAGCGTACTTCTCCATGGTGGGCAACTGGGCGAAGGTCCTGGTA
GTGCTGTTGCTGTTTGCCGGCGTCGACGCTAGCACCCACATCACCGGGGGGAGTGTTGCAGCTACTACGG
CCGGATTCACCAGGTTTTTCACTCCGGGCGCCCAGCAGAATATCCAGCTGATCA

>1207_S71_L001_R1_001.fastq_124_1a_8
CCCCTACGACGGCGCTGGTAGTGGCTCAGCTACTTAGGGTCCCGCAAGCCATCTTGGACATGATCGCTGG
TGCCCACTGGGGAGTCCTAGCGGGCTTAGCGTATTTCTCCATGGTGGGCAACTGGGCGAAGGTCCTGGTA
GTGCTGTTGCTGTTTGCCGGCGTCGACGCAAGCACCTACATCACCGGGGGGCGTGTTGCGGCTACTACGG
CTGCATTCACCAGTTTTTTCGATCCGGGCGCCAAGCAGAACATCCAGCTGATCA

>1207_S71_L001_R1_001.fastq_125_1a_8
CCCCTACAACTGCGCTGGTAGTGGCTCAGCTACTTAGGGTCCCGCAAGCCATCTTGGACATGATCGCTGG
TGCCCACTGGGGAGTCCTAGCGGGTGTAGCGTACTTCTCCATGGTGGGCAACTGGGCGAAGGTCCTGGTA
GTGCTGTTGCTGTTTGCCGGCGTCGACGCTAGCACCCACATCACCGGGGGGAGTGCTGCAGCTACTACGG
CCGGACTCACCAGGTTTTTCGCTCCGGGCGCCCAGCAGAATATCCAGCTGATCA

>1207_S71_L001_R1_001.fastq_126_1a_8
CCCCTACAACTGCGCTGGTAGTGGCTCAGCTACTTAGGGTCCCGCAAGCCATCTTGGACATGATCGCTGG
TGCCCACTGGGGAGTCCTAGCGGGCGTAGCGTACTTCTCCATGGTGGGCAACTGGGCGAAGGTCCTGGTA
GTGCTGTTGCTGTTTGCCGGCGTTGACGCTAGCACCCACATCACCGGGGGGAGTGTTGCAGCTACTACGG
CCGGATTCACCAGGTTTTTCACTCCGGGCGCCCAGCAGAATATCCAGCTGATCA

>1207_S71_L001_R1_001.fastq_127_1a_8
CCCCTACAACTGCGCTGGTAGTGGCTCAGCTACTTAGGGTCCCGCAAGCCATCTTGGACATGATCGCTGG
TGCCCACTGGGGAGTCCTAGCGGGCGTAGCGTACTTCTCCATGGTGGGCAACTGGGCGAAGGTCCTGGTA
GTGCTGTTGCTGTTCGCCGGCGTCGACGCTAGCACCCACATCACCGGGGGGAGTGTTGCAGCTACTACGG
CCGGACTCACCAGGTTTTTCGCTCCGGGCGCCCAGCAGAATATCCAGCTGATCA

>1207_S71_L001_R1_001.fastq_128_1a_8
CCCCTACAACTGCGCTGGTAGTGGCTCAGCTACTTAGGGTCCCGCAAGCCATCTTGGACATGATCGCTGG
TGCCCACTGGGGAGTCCTAGCGGGCGTAGCGTACTTCTCCATGGTGGGCAACTGGGCGAAGGTCCTGGTA
GTGCTGTTGCTGTTTGCCGGCGTCGACGCTAGCACCCACATCACCGGGGGGAGTGTTGCAGCTACTACGG
CCGGGTTCACCAGGTTTTTCACTCCGGGCGCCCAGCAGAATATCCAGCTGATCA

>1207_S71_L001_R1_001.fastq_129_1a_8
CTCCTACAACTGCGCTGGTAGTGGCTCAGCTACTTAGGGTCCCGCAAGCCATCTTGGACATGATCGCTGG
TGCCCACTGGGGAGTCCTAGCGGGCTTAGCGTACTTCTCCATGGTGGGCAACTGGGCGAAGGTCCTGGTA
GTGCTGTTGCTGTTTGCCGGCGTCGACGCTAGCACCCACATCACCGGGGGGAGTGTTGCAGCTACTACGG
CCGGATTCACCAGGTTTTTCACTCCGGGCGCCCAGCAGAATATCCAGCTGATCA

>1207_S71_L001_R1_001.fastq_130_1a_8
CCCCTACAACTGCGCTGGTAGTGGCTCAGCTACTTAGGGTCCCGCAAGCCATCTTGGACATGATCGCTGG
TGCCCACTGGGGAGTCCTAGCGGGCTTAGCGTACTTCTCCATGGTGGGCAACTGGGCGAAGGTCCTGGTA
GTGCTGTTGCTGTTTGCCGGCGTCGACGCTAGCACCCACATCACCGGGGGGAGTGTTGCAGCTACTACGG
CCGGATTCACCAGGTTTTTCGCTCCGGGCGCCCAGCAGAATATCCAGCTGATCA

>1207_S71_L001_R1_001.fastq_131_1a_8
CCCCTACAACTGCGCTGGTAGTGGCTCAGCTACTTAGGGTCCCGCAAGCCATCTTGGACATGATCGCTGG
TGCCCACTGGGGAGTCCTAGCGGGCTTAGCGTACTTCTCCATGGTGGGCAACTGGGCGAAGGTCCTGGTA
GTGCTGTTGCTGTTTGCCGGCGTCGACGCAAGCACCTACGTCACCGGGGGGCGTGTTGCGGCTACTACGG
CTGCACTCACCAGTTTTTTCGATCCGGGCGCCAAGCAGAACATCCAGCTGATCA

>1207_S71_L001_R1_001.fastq_132_1a_8
CCCCTACAACTGCGCTGGTAGTGGCTCAGCTACTTAGGGTCCCGCAAGCCATCTTGGACATGATCGCTGG
TGCCCACTGGGGAGTCCTAGCGGGCTTAGCGTACTTCTCCATGGTGGGCAACTGGGCGAAGGTCCTGGTA
GTGCTGTTGCTGTTTGCCGGCGTCGACGCTAGCACCTACACCACCGGGGGAAATGTTGCAAAAACTACGG
CCGGACTCGCCGAGTTTTTTTCTCCGGGCGCCAAGCAGAACATCCAGCTGATCA

>1207_S71_L001_R1_001.fastq_133_1a_8
CCCCTACAACTGCGCTGGTAGTGGCTCAGCTACTTAGGGTCCCGCAAGCCATCTTGGACATGATCGCTGG
TGCCCACTGGGGAGTCCTAGCGGGCATAGCGTACTTCTCCATGGTGGGCAACTGGGCGAAGGTCCTGGTA
GTGCTGTTGCTGTTTGCCGGCGTCGACGCTAGCACCTACGCCACCGGGGGAAATGTTGCAAAAACTACGT
CCGCACTCACCGAGTTTTTCACTCCGGGCGCCAAGCAGAACATCCAGCTGATCA

>1207_S71_L001_R1_001.fastq_134_1a_8
CCCCTACAACTGCGCTGGTAGTGGCTCAGCTACTTAGGGTCCCGCAAGCCATCTTGGACATGATCGCTGG
TGCCCACTGGGGAGTCCTAGCGGGCTTAGCGTACTTCTCCATGGTGGGCAACTGGGCGAAGGTCCTGGTA
GTGCTGTTGCTGTTTGCCGGCGTCGACGCTAGCACCCACATCACCGGGGGGAGTGTTGCAGCTACTACGG
CCGGATTCACCAGGTTCTTCACTCCGGGCGCCCAGCAGAATATCCAGCTGATCA

>1207_S71_L001_R1_001.fastq_135_1a_8
CCCCTACAACTGCGCTGGTAGTGGCTCAGCTACTTAGGGTCCCGCAAGCCATCTTGGACATGATCGCTGG
TGCCCACTGGGGAGTCCTAGCGGGCATAGCGTACTTCTCCATGGTGGGCAACTGGGCGAAGGTCCTGGTA
GTGCTGTTGCTGTTCGCCGGCGTCGACGCTAGCACCTACACCACCGGGGGAAATGTTGCAAAAACTACGG
CCGGACTCGCCGAGTTTTTTTCTCCGGGCGCCAAGCAGAACATCCAGCTGATCA

>1207_S71_L001_R1_001.fastq_136_1a_8
CCCCTACAACTGCGCTGGTAGTGGCTCAGCTACTTAGGGTCCCGCAAGCCATCTTGGACATGATCGCTGG
TGCCCACTGGGGAGTCCTAGCGGGCATAGCGTACTTCTCCATGGTGGGCAACTGGGCGAAGGTCCTGGTA
GTGCTGTTGCTGTTTGCCGGCGTCGACGCTAGCACCTACACCACCGGGGGAAATGTTGCGAAAACTACGT
CCGCACTCACCGAGTTTTTCACTCCGGGCGCCAAGCAGAACATCCAGCTGATCA

>1207_S71_L001_R1_001.fastq_137_1a_8
CCCCTACAACCGCGCTGGTAGTGGCTCAGCTACTTAGGGTCCCGCAAGCCATCTTGGACATGATCGCTGG
TGCCCACTGGGGAGTCCTAGCGGGCGTAGCGTACTTCTCCATGGTGGGCAACTGGGCGAAGGTCCTGGTA
GTGCTGTTGCTGTTTGCCGGCGTCGACGCTAGCACCCACATCACCGGGGGGAGTGCTGCAGCTACTACGG
CCGGACTCACCAGGTTTTTCGCTCCGGGCGCCCAGCAGAATATCCAGCTGATCA

>1207_S71_L001_R1_001.fastq_138_1a_8
CCCCTACAACGGCGCTGGTAGTGGCTCAGCTACTTAGGGTCCCGCAAGCCATCTTGGACATGATCGCTGG
TGCCCACTGGGGAGTCCTAGCGGGCGTAGCGTATTTCTCCATGGTGGGCAACTGGGCGAAGGTCCTGGTA
GTGCTGTTGCTGTTTGCCGGCGTCGACGCAAGCACCTACGTCACCGGGGGGCGTGTTGCGGCTACTACGG
CTGCACTCACCAGTTTTCTCGATCCGGGCGCCAAGCAGAACATCCAGCTGATCA

>1207_S71_L001_R1_001.fastq_139_1a_8
CCCCTACAACTGCGCTGGTAGTGGCTCAGCTACTTAGGGTCCCGCAAGCCATCTTGGACATGATCGCTGG
TGCCCACTGGGGAGTCCTAGCGGGCATAGCGTACTTCTCCATGGCGGGCAACTGGGCGAAGGTCCTGGTA
GTGCTGTTGCTGTTTGCCGGCGTCGACGCTAGCACCTACACCACCGGGGGAAATGTTGCAAAAACTACGT
CCGCACTCACCGAGTTTTTCACTCCGGGCGCCAAGCAGAACATCCAGCTGATCA

>1207_S71_L001_R1_001.fastq_140_1a_8
CCCCTACAACTGCGCTGGTAGTGGCTCAGCTACTTAGGGTCCCGCAAGCCATCTTGGACATGATCGCTGG
TGCCCACTGGGGAGTCCTGGCGGGCATAGCGTACTTCTCCATGGTGGGCAACTGGGCGAAGGTCCTGGTA
GTGCTGTTGCTGTTTGCCGGCGTCGACGCTAGCACCTACACCACCGGGGGAAATGTTGCAAAAACTACGT
CCGCACTCACCGAGTTTTTCACTCCGGGCGCCAAGCAGAACATCCAGCTGATCA

>1207_S71_L001_R1_001.fastq_141_1a_8
CCCCTACAACTGCACTGGTAGTGGCTCAGCTACTTAGGGTCCCGCAAGCCATCTTGGACATGATCGCTGG
TGCCCACTGGGGAGTCCTAGCGGGCATAGCGTACTTCTCCATGGTGGGCAACTGGGCGAAGGTCCTGGTA
GTGCTGTTGCTGTTTGCCGGCGTCGACGCTAGCACCTACACCACCGGGGGAAATGTTGCAAAAACTACGT
CCGCACTCACCGAGTTTTTCACTCCGGGCGCCAAGCAGAACATCCAGCTGATCA

>1207_S71_L001_R1_001.fastq_142_1a_8
CCCCTACAACTGCGCTGGTAGTGGCTCAGCTACTTAGGGTCCCGCAAGCCATCTTGGACATGATCGCTGG
TGCCCACTGGGGAGTCCTAGCGGGCGTAGCGTACTTCTCCATGGTGGGCAACTGGGCGAAGGTCCTGGTA
GTGCTGTTGCTGTTTGCCGGCGTCGACGCTAGCACCCACATCACCGGGGGGAGTGTTGCAGCTACTACGG
CCGGATTCACCAGGTTTTTCACTCCAGGCGCCCAGCAGAATATCCAGCTGATCA

>1207_S71_L001_R1_001.fastq_143_1a_8
CCCCTACAACTGCGCTGGTAGTGGCTCAGCTACTTAGGGTCCCGCAAGCCATCTTGGACATGATCGCTGG
TGCCCACTGGGGAGTCCTAGCGGGCATAGCGTACTTCTCCATGGTGGGCAACTGGGCGAAGGTCCTGGTA
GTGCTGTTGCTGTTTGCCGGCGTCGACGCTAGCACCTACACCACCGGGGGAAATGTTGCAAAAACTACGT
CCGCACTCACCGAGTTTTTCACTCCAGGCGCCAAGCAGAACATCCAGCTGATCA

>1207_S71_L001_R1_001.fastq_144_1a_8
CCCCTACAACTGCGCTGGTAGTGGCTCAGCTACTTAGGGTCCCGCAAGCCATCTTGGACATGATCGCTGG
TGCCCACTGGGGAGTCCTAGCGGGCTTAGCGTACTTCTCCATGGTGGGCAACTGGGCGAAGGTCCTGGTA
GTGCTGTTGCTGTTTGCCGGCGTCGACGCTAGCACCCACATCACCGGGGGGAGTGTTGCAGCTGCTACGG
CCGGATTCACCAGGTTTTTCACTCCGGGCGCCCAGCAGAATATCCAGCTGATCA

>1207_S71_L001_R1_001.fastq_145_1a_7
CCCCTACAACTGCGCTGGTAGTGGCTCAGCTACTTAGGGTCCCGCAAGCCATCTTGGACATGATCGCTGG
TGCCCACTGGGGAGTCCTAGCGGGCGTAGCGTACTTCTCCATGGTGGGCAACTGGGCGAAGGTCCTGGTA
GTGCTGTTGCTGTTTGCCGGCGTCGACGCTAGCACCCACATCACCGGGGGGAGTGCTGCAGCTACCACGG
CCGGACTCACCAGGTTTTTCGCTCCGGGCGCCCAGCAGAATATCCAGCTGATCA

>1207_S71_L001_R1_001.fastq_146_1a_7
CCCCTACAACGGCGCTGGTAGTGGCTCAGCTACTTAGGGTCCCGCAAGCCATCTTGGACATGATCGCTGG
TGCCCACTGGGGAGTCCTAGCGGGCTTAGCGTATTTCTCCATGGTGGGCAACTGGGCGAAGGTCCTGGTA
GTGCTGTTGCTGTTTGCCGGCGTCGACGCAAGCACCTACGTCACCGGGGGGCGTGTTGCGGCTACTACGG
CTGCACTCACCAGTTTTTTCGATCCGGGCGCCAAGCAGAACATCCAGCTGATCA

>1207_S71_L001_R1_001.fastq_147_1a_7
CCCCTACAACTGCGCTGGTAGTGGCTCAGCTACTTAGGGTCCCGCAAGCCATCTTGGACATGATCGCTGG
TGCCCACTGGGGAGTCCTAGCGGGCATAGCGTACTTCTCCATGGTGGGCAACTGGGCGAAGGTCCTGGTA
GTGCTGTTGCTGTTTGCCGGCGTCGACGCAAGCACCTACGTCACCGGGGGGCGTGTTGCGGCTACTACGG
CCGCACTCACCAGTTTTTTCGATCCGGGCGCCAAGCAGAACATCCAGCTGATCA

>1207_S71_L001_R1_001.fastq_148_1a_7
CCCCTACAACTGCGCTGGTAGTGGCTCAGCTACTTAGGGTCCCGCAAGCCATCTTGGACATGATCGCTGG
TGCCCACTGGGGAGTCCTAGCGGGCGTAGCGTACTTCTCCATGGTGGGCAACTGGGCGAAGGTCCTGGTA
GTGCTGTTGCTGTTTGCCGGCGTCGACGCTAGCACCCACATCACCGGGGGGAGTGTCGCAGCTACTACGG
CCGGATTCACCAGGTTTTTCACTCCGGGCGCCCAGCAGAATATCCAGCTGATCA

>1207_S71_L001_R1_001.fastq_149_1a_7
CCCCTACAACTGCGCTGGTAGTGGCTCAGCTACTTAGGGTCCCGCAAGCCATCTTGGACATGATCGCTGG
TGCCCACTGGGGAGTCCTAGCGGGCGTAGCGTACTTCTCCATGGTGGGCAACTGGGCGAAGGTCCTGGTA
GTGCTGTTGCTGTTTGCCGGCGTCGACGCTAGCACTCACATCACCGGGGGGAGTGCTGCAGCTACTACGG
CCGGACTCACCAGGTTTTTCGCTCCGGGCGCCCAGCAGAATATCCAGCTGATCA

>1207_S71_L001_R1_001.fastq_150_1a_7
CCCCTACAACTGCGCTGGTAGTGGCTCAGCTACTTAGGGTCCCGCAAGCCATCTTGGACATGATCGCTGG
TGCCCACTGGGGAGTCCTAGCGGGCTTAGCGTACTTCTCCATGGTGGGCAACTGGGCGAAGGTCCTGGTA
GTGCTGTTGCTGTTTGCCGGCGTCGACGCCAGCACCCACATCACCGGGGGGAGTGTTGCAGCTACTACGG
CCGGATTCACCAGGTTTTTCACTCCGGGCGCCCAGCAGAATATCCAGCTGATCA

>1207_S71_L001_R1_001.fastq_151_1a_7
CCCCTACAACTGCGCTGGTAGTGGCTCAGCTACTTAGGGTCCCGCAAGCCATCTTGGACATGATCGCTGG
TGCCCACTGGGGAGTCCTAGCGGGCATAGCGTACTTCTCCATGGTGGGCAACTGGGCGAAGGTCCTGGTA
GTGCTGTTGCTGTTTGCCGGCGTCGACGCTAGTACCTACACCACCGGGGGAAATGTTGCAAAAACTACGT
CCGCACTCACCGAGTTTTTCACTCCGGGCGCCAAGCAGAACATCCAGCTGATTA

>1207_S71_L001_R1_001.fastq_152_1a_7
CCCCTACAACTGCGCTGGTAGTGGCTCAGCTACTTAGGGTCCCGCAAGCCATCTTGGACATGATCGCTGG
TGCCCACTGGGGAGTCCTAGCGGGCTTAGCGTACTTCTCCATGGTGGGCAACTGGGCGAAGGTCCTGGTA
GTGCTGTTGCTGTTTGCCGGCGTCGACGCTAGCACCCACATCACCGGGGGGAGTGTTGCAGCTACTACGG
CCGGATTCACCAGGTTTTTCACTCCGGGCGCCCAGCAGAACATCCAGCTGATCA

>1207_S71_L001_R1_001.fastq_153_1a_7
CCCCTACAACTGCGCTGGTAGTGGCTCAGCTACTTAGGGTCCCGCAAGCCATCTTGGACATGATCGCTGG
TGCCCACTGGGGAGTCCTAGCGGGCATAGCGTACTTCTCCATGGTGGGCAACTGGGCGAAGGTCCTGGTA
GTGCTGTTGCTGTTTGCCGGCGTCGACGCTAGCACCCACATCACCGGGGGGAGTGCTGCGGCTGCTACGG
CCGGATTCACCAGGTTCTTCACTCCGGGCGCCCAGCAGAATATCCAGCTAATCA

>1207_S71_L001_R1_001.fastq_154_1a_7
CCCCTACAACTGCGCTGGTAGTGGCTCAGCTACTTAGGGTCCCGCAAGCCATCTTGGACATGATCGCTGG
TGCCCACTGGGGAGTCCTAGCGGGCATAGCGTACTTCTCCATGGTGGGCAACTGGGCGAAGGTCCTGGTA
GTGCTGTTGCTGTTTGCCGGCGTCGACGCTAGCACCTACACCACCGGGGGAAATGTTGCAAAAACTACGT
CCGCACTCACCGAGTTTTTCACTCCGGGCGCCAAGCAAAACATCCAGCTGATCA

>1207_S71_L001_R1_001.fastq_155_1a_7
CCCCTACAACTGCGCTGGTAGTGGCTCAGCTACTTAGGGTCCCGCAAGCCATCTTGGACATGATCGCTGG
TGCCCACTGGGGAGTCCTAGCGGGCGTAGCGTACTTCTCCATGGTGGGCAACTGGGCGAAGGTCCTGGCA
GTGCTGTTGCTGTTTGCCGGCGTCGACGCTAGCACCCACATCACCGGGGGGAGTGTTGCAGCTACTACGG
CCGGATTCACCAGGTTTTTCACTCCGGGCGCCCAGCAGAATATCCAGCTGATCA

>1207_S71_L001_R1_001.fastq_156_1a_7
CCCCTACAACTGCGCTGGTAGTGGCTCAGCTACTTAGGGTCCCGCAAGCCATCTTGGACATGATCGCTGG
TGCCCACTGGGGAGTCCTAGCGGGCGTAGCGTACTTCTCCATGGTGGGTAACTGGGCGAAGGTCCTGGTA
GTGCTGTTGCTGTTTGCCGGCGTTGACGCTAGCACCCACATCACCGGGGGGAGTGTTGCAGCTACTACGG
CCGGATTCACCAGGTTTTTCACTCCGGGCGCCCAGCAGAATATCCAGCTGATCA

>1207_S71_L001_R1_001.fastq_157_1a_7
CCCCTACAACCGCGCTGGTAGTGGCTCAGCTACTTAGGGTCCCGCAAGCCATCTTGGACATGATCGCTGG
TGCCCACTGGGGAGTCCTAGCGGGCGTAGCGTACTTCTCCATGGTGGGCAACTGGGCGAAGGTCCTGGTA
GTGCTGTTGCTGTTTGCCGGCGTCGACGCTAGCACCCACATCACCGGGGGGAGTGTTGCAGCTACTACGG
CCGGATTCACCAGGTTTTTCACTCCGGGCGCCCAGCAGAATATCCAGCTGATCA

>1207_S71_L001_R1_001.fastq_158_1a_7
CCCCTACAACTGCGCTGGTAGTGGCTCAGCTACTTAGGGTCCCGCAAGCCATCTTGGACATGATCGCTGG
TGCCCACTGGGGAGTCCTAGCGGGCATAGCATACTTCTCCATGGTGGGCAACTGGGCGAAGGTCCTGGTA
GTGCTGTTGCTGTTTGCCGGCGTCGACGCTAGCACCTACACCACCGGGGGAAATGTTGCAAAAACTACGT
CCGCACTCACCGAGTTTTTCACTCCGGGCGCCAAGCAGAACATCCAGCTGATCA

>1207_S71_L001_R1_001.fastq_159_1a_7
CCCCTACAACTGCGCTGGTAGTGGCTCAGCTACTTAGGGTCCCGCAAGCCATCTTGGACATGATCGCTGG
TGCCCACTGGGGAGTCCTAGCGGGCATAGCGTACTTCTCCATGGTGGGCAACTGGGCGAAGGTCCTGGTA
GTGCTGTTGCTGTTTGCCGGCGTCGACGCTAGCACCTACACCACCGGGGGAAATGTTGCAAAAACTACGT
CCGCACTCACCGAGTTTTCCACTCCGGGCGCCAAGCAGAACATCCAGCTGATCA

>1207_S71_L001_R1_001.fastq_160_1a_7
CCCCTACAACTGCGCTGGTAGTGGCTCAGCTACTTAGGGTCCCGCAAGCCATCTTGGACATGATCGCTGG
TGCCCACTGGGGAGTCCTAGCGGGCATAGCGTACTTCTCCATGGTGGGCAACTGGGCGAAGGTCCTGGTA
GTGCTGTTGCTGTTTGCCGGCGTCGACGCTAGCACCCACATCACCGGGGGGAGTGTTGCGGCCACTACGG
CCGGATTCACCAGGTTCTTCGCTCCGGGCGCCCAGCAGAATATCCAGCTGATCA

>1207_S71_L001_R1_001.fastq_161_1a_7
CTCCTACAACTGCGCTGGTAGTGGCTCAGCTACTTAGGGTCCCGCAAGCCATCTTGGACATGATCGCTGG
TGCCCACTGGGGAGTCCTAGCGGGCATAGCGTACTTCTCCATGGTGGGCAACTGGGCGAAGGTCCTGGTA
GTGCTGTTGCTGTTTGCCGGCGTCGACGCTAGCACCTACACCACCGGGGGAAATGTTGCAAAAACTACGT
CCGCACTCACCGAGTTTTTCACTCCGGGCGCCAAGCAGAACATCCAGCTGATCA

>1207_S71_L001_R1_001.fastq_162_1a_7
CCCCTACAACTGCGCTGGTAGTGGCTCAGCTACTTAGGGTCCCGCAAGCCATCTTGGACATGATCGCTGG
TGCCCACTGGGGAGTCCTAGCGGGCGTAGCGTACTTCTCCATGGTGGGCAACTGGGCGAAGGTCCTGGTA
GTGCTGTTGCTGTTTGCCGGCGTCGACGCTAGCACCCACATCACCGGGGGGAGTGTTGCAGCTACTACGG
CCGGACTCACCAGGTTTTTCGCTCCGGGCGCCCAGCAGAATATCCAGCTAATCA

>1207_S71_L001_R1_001.fastq_163_1a_7
CCCCTACAACTGCGCTGGTAGTGGCTCAGCTACTTAGGGTCCCGCAAGCCATCTTGGACATGATCGCTGG
TGCCCACTGGGGAGTCCTAGCGGGCATAGCGTACTTCTCCATGGTGGGCAACTGGGCGAAGGTCCTGGTA
GTGCTGTTGCTGTTTGCCGGCGTCGACGCTAGCACCTACACCACCGGGGGAAATGTTGCAAAGACTACGT
CCGCACTCACCGAGTGTTTCACTCCGGGCGCCAAGCAGAACATCCAGCTGATCA

>1207_S71_L001_R1_001.fastq_164_1a_7
CCCCCACAACTGCGCTGGTAGTGGCTCAGCTACTTAGGGTCCCGCAAGCCATCTTGGACATGATCGCTGG
TGCCCACTGGGGAGTCCTAGCGGGCATAGCGTACTTCTCCATGGTGGGTAACTGGGCGAAGGTCCTGGTA
GTGCTGTTGCTGTTTGCTGGCGTCGACGCTGGCACCTACGTCACCGGGGGGAAAGTTGCAGCTGCTACGG
CCTCACTCACCAATCTCTTCACTACGGGCGCCAAGCAGAATATCCAGCTGATCA

>1207_S71_L001_R1_001.fastq_165_1a_7
CCCCTACAACTGCGCTGGTAGTGGCTCAGCTACTTAGGGTCCCGCAAGCCATCTTGGACATGATCGCTGG
TGCCCACTGGGGAGTCCTAGCGGGCGTAGCGTACTTCTCCATGGTGGGCAACTGGGCGAAGGTCCTGGTA
GTGCTGTTGCTGTTTGCCGGCGTCGACGCTAGCACCCACATCACTGGGGGGAGTGTTGCAGCTACTACGG
CCGGATTCACCAGGTTTTTCACTCCGGGCGCCCAGCAGAATATCCAGCTGATCA

>1207_S71_L001_R1_001.fastq_166_1a_7
CCCCTACAACTGCGCTGGTAGTGGCTCAGCTACTTAGGGTCCCGCAAGCCATCTTGGACATGATCGCTGG
TGCCCACTGGGGAGTCCTAGCGGGCGTAGCGTACTTCTCCATGGTGGGCAACTGGGCGAAGGTCCTGGTA
GTGCTGTTGCTGCTTGCCGGCGTCGACGCTAGCACCCACATCACCGGGGGGAGTGTTGCAGCTACTACGG
CCGGATTCACCAGGTTTTTCACTCCGGGCGCCCAGCAGAATATCCAGCTGATCA

>1207_S71_L001_R1_001.fastq_167_1a_7
CCCCTACAACTGCGCTGGTAGTGGCTCAGCTACTTAGGGTCCCGCAAGCCATCTTGGACATGATCGCTGG
TGCCCACTGGGGAGTCCTAGCGGGCATAGCGTACTTCTCCATGGTGGGCAACTGGGCGAAGGTCCTGGTA
GTGCTGTTGCTGTTTGCCGGCGTCGACGCTAACACCTACACCACCGGGGGAAATGTTGCAAAAACTACGT
CCGCACTCACCGAGTTTTTCACTCCGGGCGCCAAGCAGAACATCCAGCTGATCA

>1207_S71_L001_R1_001.fastq_168_1a_7
CCCCTACAACTGCGCTGGTAGTGGCTCAGCTACTTAGGGTCCCGCAAGCCATCTTGGACATGATCGCTGG
TGCCCACTGGGGAGTCCTAGCGGGCATAGCGTACTTCTCCATGGTGGGCAACTGGGCGAAGGTCCTGGTA
GTGCTGTTGCTGTTTGCCGGCGTCGACGCTAGCACCTACACCACCGGGGGAAATGTTGCAAAAACTACGT
CCGCACTCACCGAGTTCTTCACTCCGGGCGCCAAGCAGAACATCCAGCTGATCA

>1207_S71_L001_R1_001.fastq_169_1a_7
CCCCTACAACGGCGCTGGTAGTGGCTCAGCTACTTAGGGTCCCGCAAGCCATCTTGGACATGATCGCTGG
TGCCCACTGGGGAGTCCTAGCGGGCGTAGCGTATTTCTCCATGGTGGGCAACTGGGCGAAGGTCCTGGTA
GTGCTGTTGCTGTTTGCCGGCGTCGACGCAAGCACCTACGTCACCGGGGGGCGTGTTGCGGCTACTACGG
CTGCGCTCACCAGTTTTTTCGATCCGGGCGCCAAGCAGAACATCCAGCTGATCA

>1207_S71_L001_R1_001.fastq_170_1a_7
CCCCTACAACTGCGCTGGTAGTGGCTCAGCTACTTAGGGTCCCGCAAGCCATCTTGGACATGATCGCTGG
TGCCCACTGGGGAGTCCTAGCGGGCATAGCGTACTTCTCCATGGTGGGCAACTGGGCGAAGGTCCTGGTA
GTGCTGTTGCTGTTTGCCGGCGTCGACGCTAGCACCCACATCACCGGGGGGAGTGTTGCAGCTGCTACGG
CCGGATTCACCAGGTTTTTCACTCCGGGCGCCCAGCAGAATATCCAGCTGATCA

>1207_S71_L001_R1_001.fastq_171_1a_7
CCCCTACAACGGCGCTGGTAGTGGCTCAGCTACTTAGGGTCCCGCAAGCCATCTTGGACATGATCGCTGG
TGCCCACTGGGGAGTCCTAGCGGGCATAGCGTACTTCTCCATGGTGGGCAACTGGGCGAAGGTCCTGGTA
GTGCTGTTGCTGTTTGCCGGCGTCGACGCTAGCACCTACACCACCGGGGGAAATGTTGCAAAAACTACGG
CCGGACTCGCCGAGTTTTTTTCTCCGGGCGCCAAGCAGAACATCCAGCTGATCA

>1207_S71_L001_R1_001.fastq_172_1a_6
CCCCTACAACTGCGCTGGTAGTGGCTCAGCTACTTAGGGTCCCGCAAGCCATCTTGGACATGATCGCTGG
TGCCCACTGGGGAGTCCTAGCGGGCTTAGCGTACTTCTCCATGGTGGGCAACTGGGCGAAGGTCCTGGTA
GTGCTGTTGCTGTTTGCCGGCGTCGACGCTAGCACCCACATCACCGGGGGGAGTGTTGCGGCTACTACGG
CCGGATTCACCAGGTTCTTCACTCCGGGCGCCCAGCAGAATATCCAGCTGATCA

>1207_S71_L001_R1_001.fastq_173_1a_6
CCCCTACAACTGCGCTGGTAGTGGCTCAGCTACTTAGGGTCCCGCAAGCCATCTTGGACATGATCGCTGG
TGCCCACTGGGGAGTCCTAGCGGGCTTAGCGTATTTCTCCATGGTGGGCAACTGGGCGAAGGTCCTGGTA
GTGCTGTTGCTGTTTGCCGGCGTCGACGCAAGCACCTACGTCACCGGGGGGCGTGTTGCGGCTACTACGG
CTGCACTCACCAGTTTTTTCGATCCGGGCGCCAAGCAGAACATCCAGCTGATCA

>1207_S71_L001_R1_001.fastq_174_1a_6
CCCCTACAACTGCGCTGGTAGTGGCTCAGCTACTTAGGGTCCCGCAAGCCATCTTGGACATGATCGCTGG
TGCCCACTGGGGAGTCCTAGCGGGCATAGCGTACTTCTCCATGGTGGGCAACTGGGCGAAGGTCCTGGTA
GTGCTGTTGCTGTTTGCCGGCGTCGACGCTAGCACCTACACCACCGGGGGAAATGTTGCAAAAACTACGG
CCGCACTCACCGAGTTTTTCACTCCGGGCGCCAAGCAGAACATCCAGCTGATCA

>1207_S71_L001_R1_001.fastq_175_1a_6
CCCCTACAACTGCGCTGGTAGTGGCTCAGCTACTTAGGGCCCCGCAAGCCATCTTGGACATGATCGCTGG
TGCCCACTGGGGAGTCCTAGCGGGCATAGCGTACTTCTCCATGGTGGGCAACTGGGCGAAGGTCCTGGTA
GTGCTGTTGCTGTTTGCCGGCGTCGACGCTAGCACCTACACCACCGGGGGAAATGTTGCAAAAACTACGT
CCGCACTCACCGAGTTTTTCACTCCGGGCGCCAAGCAGAACATCCAGCTGATCA

>1207_S71_L001_R1_001.fastq_176_1a_6
CCCCTACAACTGCGCTGGTAGTGGCTCAGCTACTTAGGGTCCCGCAAGCCATCTTGGACATGATCGCTGG
TGCCCACTGGGGAGTCCTAGCGGGCATAGCGTACTTCTCCATGGTGGGCAACTGGGCGAAGGTCCTGGTA
GTGCTGTTGCTGTTTGCCGGCGTCGACGCTAGCACCTACACCACCGGGGGGAATGCTGCAGCTAATACGG
CCACACTCACCAGGCTTTTCACTCTGGGCGCCAAGCAGAACATCCAGCTGATCA

>1207_S71_L001_R1_001.fastq_177_1a_6
CTCCTACAACTGCGCTGGTAGTGGCTCAGCTACTTAGGGTCCCGCAAGCCATCTTGGACATGATCGCTGG
CGCCCACTGGGGAGTCCTAGCGGGCATAGCGTACTTCTCCATGGTGGGCAACTGGGCGAAGGTCCTGGTA
GTGCTGTTGCTGTTTGCCGGCGTCGACGCTAGCACCTACACCACCGGGGGAAATGTTGCAAAAACTACGG
CCGGACTCGCCGAGTTTTTTTCTCCGGGCGCCAAGCAGAACATCCAGCTGATCA

>1207_S71_L001_R1_001.fastq_178_1a_6
CCCCTACAACTGCGCTGGTAGTGGCTCAGCTACTTAGGGTCCCGCAAGCCATCTTGGACATGATCGCTGG
TGCCCACTGGGGAGTCCTAGCGGGCATAGCGTACTTCTCCATGGTGGGCAACTGGGCGAAGGTCCTGGTA
GTGCTGTTGCTGTTTGCCGGCGTCGACGCTAGCACCTACACCACCGGGGGAAATGTTGCAAAAGCTACGT
CCGCACTCACCGAGTTTTTCACTCCGGGCGCCAAGCAGAACATCCAGCTGATCA

>1207_S71_L001_R1_001.fastq_179_1a_6
CTCCTACAACTGCGCTGGTAGTGGCTCAGCTACTTAGGGTCCCGCAAGCCATCTTGGACATGATCGCTGG
TGCCCACTGGGGAGTCCTAGCGGGCATAGCGTATTTCTCCATGGTGGGCAACTGGGCGAAGGTCCTGGTA
GTGCTGTTGCTGTTTGCCGGCGTCGACGCTAGCACCTACACCACCGGGGGAAATGTTGCAAAAACTACGT
CCGCACTCACCGAGTTTTTCACTCCGGGCGCCAAGCAGAACATCCAGCTGATCA

>1207_S71_L001_R1_001.fastq_180_1a_6
CCCCTACAACTGCGCTGGTAGTGGCTCAGCTACTTAGGGTCCCGCAAGCCATCTTGGACATGATCGCTGG
TGCCCACTGGGGAGTCCTAGCGGGCATAGCGTACTTCTCCATGGTGGGCAACTGGGCGAAGGTCCTGGTA
GTGCTGTTGCTGTTTGCCGGCGTCGACGCTAGCACCCACATCACCGGGGGGAGTGCTGCAGCCACTACGG
CCGGACTCACCAGGTTTTTCGCTCCGGGCGCCCAGCAGAATATCCAGCTGATCA

>1207_S71_L001_R1_001.fastq_181_1a_6
CCCCTACAACTGCGCTGGTAGTGGCTCAGCTACTTAGGGTCCCGCAAGCCATCTTGGACATGATCGCTGG
TGCCCACTGGGGAGTCCTAGCGGGCGTAGCGTACTTCTCCATGGTGGGCAACTGGGCGAAGGTCCTGGTA
GTGCTGTTGCTGTTTGCCGGCGTCGACGCTAGCACCCACATCACCGGGGGGAGTGCTGCGGCTACTACGG
CCGGATTCACCAGGTTCTTCACTCCGGGCGCCCAGCAGAATATCCAGCTGATCA

>1207_S71_L001_R1_001.fastq_182_1a_6
CCCCTACAACTGCGCTGGTAGTGGCTCAGCTACTTAGGGTCCCGCAAGCCATCTTGGACATGATCGCTGG
TGCCCACTGGGGAGTCCTAGCGGGCTTAGCGTACTTCTCCATGGTGGGCAACTGGGCGAAGGTCCTGGTA
GTGCTGTTGCTGTTTGCCGGCGTCGACGCTAGCACCCACATCACCGGGGGGGGTGTTGCAGCTACTACGG
CCGGATTCACCAGGTTTTTCACTCCGGGCGCCCAGCAGAATATCCAGCTGATCA

>1207_S71_L001_R1_001.fastq_183_1a_6
CCCCTACAACTGCGCTGGTAGTGGCTCAGCTACTTAGGGTCCCGCAAGCCATCTTGGACATGATCGCTGG
TGCCCACTGGGGAGTCCTAGCAGGCATAGCGTACTTCTCCATGGTGGGCAACTGGGCGAAGGTCCTGGTA
GTGCTGTTGCTGTTTGCCGGCGTCGACGCTAGCACCTACACCACCGGGGGAAATGTTGCAACAACTACGT
CCGCACTCACCGAGTTTTTCACTCCGGGCGCCAAGCAGAACATCCAGCTGATCA

>1207_S71_L001_R1_001.fastq_184_1a_6
CCCCTACAACTGCGCTGGTAGTGGCTCAGCTACTTAGGGTCCCGCAAGCCATCTTGGACATGATCGCTGG
TGCCCACTGGGGAGTCCTAGCGGGCATAGCGTACTTCTCCATGGTGAGCAACTGGGCGAAGGTCCTGGTA
GTGCTGTTGCTGTTTGCCGGCGTCGACGCTAGCACCCACATCACCGGGGGGAGTGTTGCGGCTACTACGG
CCGGATTCACCAGGTTCTTCACTCCGGGCGCCCAGCAGAATATCCAGCTGATCA

>1207_S71_L001_R1_001.fastq_185_1a_6
CCCCTACAACTGCGCTGGTAGTGGCTCAGCTACTTAGGGTCCCGCAAGCCATCTTGGACATGATCGCTGG
TGCCCACTGGGGAGTCCTAGCGGGCATAGCGTACTTCTCCATGGTGGGCAACTGGGCGAAGGTCCTGGTA
GTGCTGTTGCTGTTTGCCGGCGTCGACGCTAGCACCTATACCACCGGGGGGAGTGCTGCAGCTAATACGG
CCACACTCACCAGGCTTTTCACTCTGGGCGCCAAGCAGAACATCCAGCTGATCA

>1207_S71_L001_R1_001.fastq_186_1a_6
CCCCTACAACTGCGCTGGTAGTGGCTCAGCTACTTAGGGTCCCGCAAGCCATCTTGGACATGATCGCTGG
TGCCCACTGGGGAGTCCTAGCGGGCGTAGCGTATTTCTCCATGGTGGGCAACTGGGCGAAGGTCCTGGTA
GTGCTGTTGCTGTTTGCCGGCGTCGACGCTAGCACCTACACCACCGGGGGAAATGTTGCAAAAACTACGT
CCGCACTCACCGAGTTTTTCACTCCGGGCGCCAAGCAGAACATCCAGCTGATCA

>1207_S71_L001_R1_001.fastq_187_1a_6
CCCCTACAACTGCGCTGGTAGTGGCTCAGCTACTTAGGGTCCCGCAAGCCATCTTGGACATGATCGCTGG
TGCCCACTGGGGAGTCCTAGCGGGCGTAGCGTACTTCTCCATGGTGGGCAACTGGGCGAAGGTCCTGGTA
GTGCTGTTGCTGTTTGCCGGCGTCGACGCTAGCACCCACATCACCGGGGGGAGTGTTGCAGCTACTACGG
CCGGATTCACCAGGTTTTTCACTCCGGGCGCCCAGCAGAATATCCAGCTGATTA

>1207_S71_L001_R1_001.fastq_188_1a_6
CCCCTACAACGGCGCTGGTAGTGGCTCAGCTACTTAGGGTCCCGCAAGCCATCTTGGACATGATCGCTGG
TGCCCACTGGGGAGTCCTAGCGGGCGTAGCGTATTTCTCCATGGTGGGCAACTGGGCGAAGGTCCTGGTA
GTGTTGTTGCTGTTTGCCGGCGTCGACGCAAGCACCCATGTCACCGGGGGGCGTGTTGCGGCTACTACGG
CTGCACTCACCAGTTTTTTCGATCCGGGCGCCAAGCAGAACATCCAGCTGATCA

>1207_S71_L001_R1_001.fastq_189_1a_6
CCCCTACAACTGCGCTGGTAGTGGCTCAGCTACTTAGGGTCCCGCAAGCCATCTTGGACATGATCGCTGG
TGCCCACTGGGGAGTCCTAGCGGGCATAGCGTACTTCTCCATGGTGGGCAACTGGGCGAAGGTCCTGGTA
GTGCTGTTGCTGTTTGCCGGCGTCGACGCTAGCACCCACATCACCGGGGGGAGTGTTGCGGCTACTACGT
CCGGACTCACCAGGTTCTTCGCTCCGGGCGCCCAGCAGAATATCCAGCTGATCA

>1207_S71_L001_R1_001.fastq_190_1a_6
CCCCTACAACTGCGCTGGTAGTGGCTCAGCTACTTAGGGTCCCGCAAGCCATCTTGGACATGATCGCTGG
TGCCCACTGGGGAGTCCTAGCGGGCATAGCGTACTTCTCCATGGTGGGCAACTGGGCGAAGGTCCTGGTA
GTGCTGTTGCTGTTTGCCGGCGTCGACGCTAGCACCTACACCACCGGGGGAAATGTTGCAAAAACTACGT
CCGCACTCACTGAGTTTTTCACTCCGGGCGCCAAGCAGAACATCCAGCTGATCA

>1207_S71_L001_R1_001.fastq_191_1a_6
CCCCTACAACTGCGCTGGTAGTGGCTCAGCTACTTAGGGTCCCGCAAGCCATCTTGGACATGATCGCTGG
TGCCCACTGGGGAGTCCTAGCGGGCGTAGCGTACTTCTCCATGGTGGGCAACTGGGCGAAGGTCCTGGTA
GCGCTGTTGCTGTTTGCCGGCGTCGACGCTAGCACCCACATCACCGGGGGGAGTGTTGCAGCTACTACGG
CCGGATTCACCAGGTTTTTCACTCCGGGCGCCCAGCAGAATATCCAGCTGATCA

>1207_S71_L001_R1_001.fastq_192_1a_6
CCCCTACAACTGCGCTGGTAGTGGCTCAGCTACTTAGGGTCCCGCAAGCCATCTTGGACATGATCGCTGG
TGCCCACTGGGGAGTCCTAGCGGGCATAGCGTACTTCTCCATGGTGGGCAACTGGGCGAAGGTCCTGGTA
GTGCTGTTGCTGTTTGCCGGCGTCGACGCTAGCACCTACACCACCGGGGGGAGTGCTGCAGCTAATACGG
CCACACTCACCAAGCTTTTCACTCTGGGCGCCAAGCAGAACATCCAGCTGATCA

>1207_S71_L001_R1_001.fastq_193_1a_6
CCCCTACAACTGCGCTGGTAGTGGCTCAGCTACTTAGGGTCCCGCAAGCCATCTTGGACATGATCGCTGG
TGCCCACTGGGGAGTCCTAGCGGGCGTAGCGTACTTCTCCATGGTGGGCAACTGGGCGAAGGTCCTGGTA
GTGCTGTTGCTGTTTGCCGGCGTCGACGCTAGCACCCACATCACCGGGGGGAGTGCTGCAGCTACTACGG
CCGGACTCACCAGGTTTTTCGCTCCGGGCGCCCAGCAGAACATCCAGCTGATCA

>1207_S71_L001_R1_001.fastq_194_1a_6
CCCCTACAACTGCGCTGGTAGTGGCTCAGCTACTTAGGGTCCCGCAAGCCATCTTGGACATGATCGCTGG
TGCCCACTGGGGAGTCCTAGCGGGCTTAGCGTACTTCTCCATGGTGGGCAACTGGGCGAAGGTCCTGGTA
GTGCTGTTGCTGTTTGCCGGCGTCGACGCTAGCACCCACATCACCGGGGGGAGCGTTGCAGCTACTACGG
CCGGATTCACCAGGTTTTTCACTCCGGGCGCCCAGCAGAATATCCAGCTGATCA

>1207_S71_L001_R1_001.fastq_195_1a_6
CCCCTACAACTGCGCTGGTAGTGGCTCAGCTACTTAGGGTCCCGCAAGCCATCTTGGACATGATCGCTGG
TGCCCACTGGGGAGTCCTAGCGGGCGTAGCGTACTTCTCCATGGTGGGCAACTGGGCGAAGGTCCTGGTA
GTGCTGTTGCTGTTTGCCGGCGTCGACGCTAGCACCCACATCACCGGGGGGAGTGCTGCAGCCACTACGG
CCGGACTCACCAGGTTTTTCGCTCCGGGCGCCCGGCAGAATATCCAGCTGATCA

>1207_S71_L001_R1_001.fastq_196_1a_6
CCCCTACAACTGCGCTGGTAGTGGCTCAGCTACTTAGGGTCCCGCAAGCCATCTTGGACATGATCGCTGG
TGCCCACTGGGGAGTCCTAGCGGGCGTAGCGTACTTCTCCATGGTGGGCAACTGGGCGAAGGTCCTGGTA
GTGCTGTTGCTGTTTGCCGGCGTCGACGCTAGCACCCACATCACCGGGGGGAGTGCTGCAGCTGCTACGG
CCGGACTCACCAGGTTTTTCGCTCCGGGCGCCCAGCAGAATATCCAGCTGATCA

>1207_S71_L001_R1_001.fastq_197_1a_6
CCCCTACAACTGCGCTGGTAGTGGCTCAGCTACTTAGGGTCCCGCAAGCCATCTTGGACATGATCGCTGG
TGCCCACTGGGGAGTCCTAGCGGGCATAGCGTACTTCTCCATGGTGGGCAACTGGGCGAAGGTCCTGGTA
GTGCTGTTGCTGTTTGCCGGCGTCGACGCTAGCACCTACACCACCGGGGGAAATGTTGCAAAAACTACGG
CCGGACTCGCCGAGTTTTTTTCCCCGGGCGCCAAGCAGAACATCCAGCTGATCA

>1207_S71_L001_R1_001.fastq_198_1a_6
CCCCTACAACTGCGCTGGTAGTGGCTCAGCTACTTAGGGTCCCGCAAGCCATCTTGGACATGATCGCTGG
TGCCCACTGGGGAGTCCTAGCGGGCGTAGCGTACTTCTCCATGGTGGGCAACTGGGCGAAGGTCCTGGCA
GTGCTGTTGCTGTTTGCCGGCGTCGACGCTAGCACCCACATCACCGGGGGGAGTGCTGCAGCTACTACGG
CCGGACTCACCAGGTTTTTCGCTCCGGGCGCCCAGCAGAATATCCAGCTGATCA

>1207_S71_L001_R1_001.fastq_199_1a_6
CCCCTACAACTGCGCTGGTAGTGGCTCAGCTACTTAGGGTCCCGCAAGCCATCTTGGACATGATCGCTGG
TGCCCACTGGGGAGTCCTAGCGGGCGTAGCGTACTTCTCCATGGTGGGCAACTGGGCGAAGGTCCTGGTA
GTGCTGCTGCTGTTTGCCGGCGTCGACGCTAGCACCCACATCACCGGGGGGAGTGCTGCAGCTACTACGG
CCGGACTCACCAGGTTTTTCGCTCCGGGCGCCCAGCAGAATATCCAGCTGATCA

>1207_S71_L001_R1_001.fastq_200_1a_6
CCCCTACAACTGCGCTGGTAGTGGCTCAGCTACTTAGGGTCCCGCAAGCCATCTTGGACATGATCGCTGG
TGCCCACTGGGGAGTCCTAGCGGGCGTAGCGTACTTCTCCATGGTGGGCAACTGGGCGAAGGTCCTGGTA
GTGCTGTTGCTGTTTGCCGGCGTCGACGCTAGCACCCACATCACCGGGGGGAGTGCTGCAGCTACTACGG
CCGGACTCACCAGGTTCTTCGCTCCGGGCGCCCAGCAGAATATCCAGCTGATCA

>1207_S71_L001_R1_001.fastq_201_1a_6
CCCCTACAACTGCGCTGGTAGTGGCTCAGCTACTTAGGGTCCCGCAAGCCATCTTGGACATGATCGCTGG
TGCCCACTGGGGAGTCCTAGCGGGCTTAGCGTACTTCTCCATGGTGGGCAACTGGGCGAAGGTCCTGTTA
GTGCTGTTGCTGTTTGCCGGCGTCGACGCTAGCACCCACATCACCGGGGGGAGTGTTGCAGCTACTACGG
CCGGATTCACCAGGTTTTTCACTCCGGGCGCCCAGCAGAATATCCAGCTGATCA

>1207_S71_L001_R1_001.fastq_202_1a_6
CCCCTACAACGGCGCTGGTAGTGGCTCAGCTACTTAGGGTCCCGCAAGCCGTCTTGGACATGATCGCTGG
TGCCCACTGGGGAGTCCTAGCGGGCGTAGCGTATTTCTCCATGGTGGGCAACTGGGCGAAGGTCCTGGTA
GTGCTGTTGCTGTTTGCCGGCGTCGACGCAAGCACCTACGTCACCGGGGGGCGTGTTGCGGCTACTACGG
CTGCACTCACCAGTTTTTTCGATCCGGGCGCCAGGCAGAACATCCAGCTGATCA

>1207_S71_L001_R1_001.fastq_203_1a_6
CCCCTACAACTGCGCTGGTAGTGGCTCAGCTACTTAGGGTCCCGCAAGCCATCTTGGACATGATCGCTGG
TGCCCACTGGGGAGTCCTAGCGGGCATAGCGTACTTCTCCATGGTGGGCAACTGGGCGAAGGTCCTGGTG
GTGCTGTTGCTGTTTGCCGGCGTCGACGCTAGCACCTACACCACCGGGGGAAATGTTGCAAAAACTACGT
CCGCGCTCACCGAGTTTTTCACTCCGGGCGCCAAGCAGAACATCCAGCTGATCA

>1207_S71_L001_R1_001.fastq_204_1a_6
CCCCTACAACTGCGCTGGTAGTGGCTCAGCTACCTAGGGTCCCGCAAGCCATCTTGGACATGATCGCTGG
TGCCCACTGGGGAGTCCTAGCGGGCATAGCGTACTTCTCCATGGTGGGCAACTGGGCGAAGGTCCTGGTA
GTGCTGTTGCTGTTTGCCGGCGTCGACGCTAGCACCTACACCACCGGGGGAAATGTTGCAAAAACTACGT
CCGCACTCACCGAGTTTTTCACTCCGGGCGCCAAGCAGAACATCCAGCTGATCA

>1207_S71_L001_R1_001.fastq_205_1a_6
CCCCTACAACGGCGCTGGTAGTGGCTCAGCTACTTAGGGTCCCGCAAGCCATCTTGGACATGATCGCTGG
TGCCCACTGGGGAGTCCTAGCGGGCGTAGCGTATTTCTCCATGGTGGGCAACTGGGCGAAGGTCCTGGTA
GTGCTGTTGCTGTTTGCCGGCGTCGACGCAAGCACCTACGTCACCGGGGGAAATGTTGCAAAAACTACGT
CCGCACTCACCGAGTTTTTCACTCCGGGCGCCAAGCAGAACATCCAGCTGATCA

>1207_S71_L001_R1_001.fastq_206_1a_6
CCCCCACAACTGCGCTGGTAGTGGCTCAGCTACTTAGGGTCCCGCAAGCCATCTTGGACATGATCGCTGG
TGCCCACTGGGGAGTCCTAGCGGGCGTAGCGTACTTCTCCATGGTGGGCAACTGGGCGAAGGTCCTGGTA
GTGCTGTTGCTGTTTGCCGGCGTCGACGCTAGCACCCACATCACCGGGGGGAGTGCTGCAGCTACTACGG
CCGGACTCACCAGGTTTTTCGCTCCGGGCGCCCAGCAGAATATCCAGCTGATCA

>1207_S71_L001_R1_001.fastq_207_1a_6
CCCCTACGACTGCGCTGGTAGTGGCTCAGCTACTTAGGGTCCCGCAAGCCATCTTGGACATGATCGCTGG
TGCCCACTGGGGAGTCCTAGCGGGCATAGCGTACTTCTCCATGGTGGGCAACTGGGCGAAGGTCCTGGTA
GTGCTGTTGCTGTTTGCCGGCGTCGACGCTAGCACCTACACCACCGGGGGAAATGTTGCAAAAACTACGT
CCGCACTCACCGAGTTTTTCACTCCGGGCGCCAAGCAGAACATCCAGCTGATCA

>1207_S71_L001_R1_001.fastq_208_1a_6
CCCCTACAACTGCGCTGGTAGTGGCTCAGCTACTTAGGGTCCCGCAAGCCATCTTGGACATGATCGCTGG
TGCCCACTGGGGAGTCCTAGCGGGCATAGCGTACTTCTCCATGGTGGGCAACTGGGCGAAGGTCCTGGTA
GTGCTGTTGCTGTTTGCCGGCGTCGACGCTAGCACCTACACCACCGGGGGAAATGTTGCAAAAACTACGT
CCGCACTCACCGAGTTTTTCACTCCGGGCGCCAAACAGAACATCCAGCTGATCA

>1207_S71_L001_R1_001.fastq_209_1a_6
CTCCTACAACTGCGCTGGTAGTGGCTCAGCTACTTAGGGTCCCGCAAGCCATCTTGGACATGATCGCTGG
TGCCCACTGGGGAGTCCTAGCGGGCGTAGCGTACTTCTCCATGGTGGGCAACTGGGCGAAGGTCCTGGTA
GTGCTGTTGCTGTTTGCCGGCGTCGACGCTAGCACCCACATCACCGGGGGGAGTGTTGCAGCTACTACGG
CCGGATTCACCAGGTTTTTCACTCCGGGCGCCCAGCAGAATATCCAGCTGATCA

>1207_S71_L001_R1_001.fastq_210_1a_6
CCCCTACAACGGCGCTGGTAGTGGCTCAGCTACTTAGGGTCCCGCAAGCCATCTTGGACATGATCGCTGG
TGCCCACTGGGGAGTCCTAGCGGGCCTAGCGTATTTCTCCATGGTGGGCAACTGGGCGAAGGTCCTGGTA
GTGCTGTTGCTGTTTGCCGGCGTCGACGCAGGCACCTACATCACCGGGGGGCGTGTTGCGGCTACTACGG
CTGCATTCACCAGTTTTTTCGATCCGGGCGCCAAGCAGAACATCCAGCTGATCA

>1207_S71_L001_R1_001.fastq_211_1a_6
CCCCTACAACTGCGCTGGTAGTGGCTCAGCTACTTAGGGTCCCGCAAGCCATCTTGGACATGATCGCTGG
TGCCCACTGGGGAGTCCTAGCGGGCATAGCGTACTTCTCCATGGTGGGTAACTGGGCGAAGGTCCTGGTA
GTGCTGTTGCTGTTTGCTGGCGTCGACGCTGGCACCTACGTCACCGGGGGGAAAGTTGCAGCTGCTACGG
CCTCACTCACCAATCTCTTCACTACGGGCGCCAAGCAGAATATTCAGCTGATCA

>1207_S71_L001_R1_001.fastq_212_1a_6
CCCCTACAACTGCGCTGGTAGTGGCTCAGCTACTTAGGGTCCCGCAAGCCATCTTGGACATGATCGCTGG
TGCCCACTGGGGAGTCCTAGCGGGCGTAGCGTACTTCTCCATGGTGGGCAACTGGGCGAAAGTCCTGGTA
GTGCTGTTGCTGTTTGCCGGCGTCGACGCTAGCACCCACATCACCGGGGGGAGTGTTGCAGCTGCTACGG
CCGGATTCACCAGGTTTTTCACTCCGGGCGCCCAGCAGAATATCCAGCTGATCA

>1207_S71_L001_R1_001.fastq_213_1a_6
CCCCTACAACTGCGCTGGTAGTGGCTCAGCTACTTAGGGTCCCGCAAGCCATCCTGGACATGATCGCTGG
TGCCCACTGGGGAGTCCTAGCGGGCATAGCGTACTTCTCCATGGTGGGCAACTGGGCGAAGGTCCTGGTA
GTGCTGTTGCTGTTTGCCGGCGTCGACGCTAGCACCTACACCACCGGGGGAAATGTTGCAAAAACTACGT
CCGCACTCACCGAGTTTTTCACTCCGGGCGCCAAGCAGAACATCCAGCTGATCA

>1207_S71_L001_R1_001.fastq_214_1a_6
CCCCTACAACTGCGCTGGTAGTGGCTCAGCTACTTAGGGTCCCGCAAGCCATCTTGGACATGATCGCTGG
TGCCCACTGGGGAGTCCTAGCGGGCGTAGCGTACTTCTCCATGGTGGGCAACTGGGCGAAGGTCCTGGTA
GTGCTGTTGCTGTTTGCCGGCGTCGACGCTAGCACCCACATCACCGGGGGGAGTGCTGCAGCTACTACGG
CCGGACTCACCAGGTTTTTCGCTCCGGGCGCCCAGCAGAATATCCGGCTGATCA

>1207_S71_L001_R1_001.fastq_215_1a_6
CCCCTACAACGGCGCTGGTAGTGGCTCAGCTACTTAGGGTCCCGCAAGCCATCTTGGACATGATCGCTGG
TGCCCACTGGGGAGTCCTAGCGGGCGTAGCGTATTTCTCCATGGTGGGCAACTGGGCGAAGGTCCTGGTA
GTGCTGTTGCTGTTTGCCGGCGTCGACGCAAGCACCTACGTCACCGGGGGGCGTGTTGCGGCTACTACGG
CTGCACTCACCAGTTTTTTCGATCCAGGCGCCAAGCAGAACATCCAGCTGATCA

>1207_S71_L001_R1_001.fastq_216_1a_6
CCCCTACAACTGCGCTGGTAGTGGCTCAGCTACTTAGGGTCCCGCAAGCCATCTTGGACATGATCGCTGG
TGCCCACTGGGGAGTCCTAGCGGGCATAGCGTACTTCTCCATGGTGGGCAACTGGGCGAAGGTCCTGGTA
GTGCTGTTGCTGTTTGCCGGCGTCGACGCTAGCACCTACACCACCGGGGGAAATGTTGCAAAAACTACGT
CCGCACTCACGGAGTTTTTCACTCCGGGCGCCAAGCAGAACATCCAGCTGATCA

>1207_S71_L001_R1_001.fastq_217_1a_6
CCCCTACAACTGCGCTGGTAGTGGCTCAGCTACTTAGGGTCCCGCAAGCCATCTTGGACATGATCGCTGG
TGCCCACTGGGGAGTCCTAGCGGGCTTAGCGTACTTCTCCATGGTGGGCAACTGGGCGAAGGTCCTGGTA
GTGCTGTTGCTGTTTGCCGGCGTCGACGCTAGCACCCACATCACCGGGGGGAGTGTTGCAGCTACTACGG
CCGGATTCACCAGGTTTTTCACTCCGGGCGCCCAGCAGAATATTCAGCTGATCA

>1207_S71_L001_R1_001.fastq_218_1a_6
CCCCTACAACGGCGCTGGTAGTGGCTCAGCTACTTAGGGTCCCACAAGCCATCTTGGACATGATCGCTGG
TGCCCACTGGGGAGTCCTAGCGGGCGTAGCGTATTTCTCCATGGTGGGCAACTGGGCGAAGGTCCTGGTA
GTGCTGTTGCTGTTTGCCGGCGTCGACGCAAGCACCTACGTCACCGGGGGGCGTGTTGCGGCTACTACGG
CTGCACTCACCAGTTTTCTCGATCCGGGCGCCAAGCAGAACATCCAGCTGATCA

>1207_S71_L001_R1_001.fastq_219_1a_6
CCCCTACAACTGCGCTGGTAGTGGCTCAGCTACTTAGGGTCCCGCAAGCCATCTTGGACATGATCGCTGG
TGCCCACTGGGGAGTCCTAGCGGGCATAGCGTACTTCTCCATGGTGGGCAACTGGGCGAAGGTCCTGGTA
GTGCTATTGCTGTTTGCCGGCGTCGACGCTAGCACCTACACCACCGGGGGAAATGTTGCAAAAACTACGT
CCGCGCTCACCGAGTTTTTCACTCCGGGCGCCAAGCAGAACATCCAGCTGATCA

>1207_S71_L001_R1_001.fastq_220_1a_6
CCCCTACAACTGCGCTGGTAGTGGCTCAGCTACTTAGGGTCCCGCAAACCATCTTGGACATGATCGCTGG
TGCCCACTGGGGAGTCCTAGCGGGCATAGCGTACTTCTCCATGGTGGGCAACTGGGCGAAGGTCCTGGTA
GTGCTGTTGCTGTTTGCCGGCGTCGACGCTAGCACTTACACCACCGGGGGAAATGTTGCAAAAACTACGT
CCGCACTCACCGAGTTTTTCACTCCGGGCGCCAAGCAGAACATCCAGCTGATCA

>1207_S71_L001_R1_001.fastq_221_1a_6
CCCCTACAACTGCGCTGGTAGTGGCTCAGCTACTTAGGGTCCCGCAAGCCATCTTGGACATGATCGCTGG
TGCCCACTGGGGAGTCCTAGCGGGCATAGCGTACTTCTCCATGGTGGGCAACTGGGCGAAGGTCCTGGTA
GTGCTGTTGCTGTTTGCCGGCGTCGACGCTAGCACCTACACCACCGGGGGAAATGTTGCAAAAACTACGT
CTGCACTCACCGAGTTTTTCACTCCGGGCGCCAATCAGAACATCCAGCTGATCA

>1207_S71_L001_R1_001.fastq_222_1a_6
CCCCTACAACTGCGCTGGTAGTGGCTCAGCTACTTAGGGTCCCGCAAGCCATCTTGGACATGATCGCTGG
TGCCCACTGGGGAGTCCTAGCGGGCATAGCGTACTTCTCCATGGTGGGCAACTGGGCGAAGGTCCTGGTA
GTGCTGTTGCTGTTTGCCGGCGTCGACGCTAGCACCTACACCACCGGGGGAAATGTTGCAAAAACTACGT
CTGCACTCACCGAGTTTTTCACTCCGGGCGCCAAGCAGAACATCCAGCTGATCA

>1207_S71_L001_R1_001.fastq_223_1a_6
CCCCTACAACTGCGCTGGTAGTGGCTCAGCTACTTAGGGTCCCGCAAGCCATCTTGGACATGATCGCTGG
TGCCCACTGGGGAGTCCTAGCGGGCATAGCGTACTTCTCCATGGTGGGCAACTGGGCGAAGGTCCTGGTA
GTGCTATTGCTGTTTGCCGGCGTCGACGCTAGCACCTACACCACCGGGGGAAATGTTGCAAAAACTACGT
CCGCACTCACCGAGTTTTTCACTCCGGGCGCCAAGCAGAACATCCAGCTGATCA

>1207_S71_L001_R1_001.fastq_224_1a_6
CCCCTACAACTGCGCTGGTAGTGGCTCAGCTACTTAGGGTCCCGCAAGCCATCTTGGACATGATCGCTGG
TGCCCACTGGGGAGTCCTAACGGGCATAGCGTACTTCTCCATGGTGGGCAACTGGGCGAAGGTCCTGGTA
GTGCTGTTGCTGTTTGCCGGCGTCGACGCTAGCACCTACACCACCGGGGGAAATGTTGCAAAAACTACGT
CCGCACTCACCGAGTTTTTCACTCCGGGCGCCAAGCAGAACATCCAGCTGATCA

>1207_S71_L001_R1_001.fastq_225_1a_6
CCCCTACAACTGCGCTGGTAGTGGCTCAGCTACTTAGGGTCCCGCAAGCCATCTTGGACATGATCGCTGG
TGCTCACTGGGGAGTCCTAGCGGGCATAGCGTACTTCTCCATGGTGGGCAACTGGGCGAAGGTCCTGGTA
GTGCTGTTGCTGTTTGCCGGCGTCGACGCTAGCACCTACACCACCGGGGGAAATGTTGCAAAAACTACGT
CCGCACTCACCGAGTTTTTCACTCCGGGCGCCAAGCAGAACATCCAGCTGATCA

>1207_S71_L001_R1_001.fastq_226_1a_5
CCCCTACAACTGCGCTGGTAGTGGCTCAGCTACTTAGGGTCCCGCAAGCCATCTTGGACATGATCGCTGG
TGCCCACTGGGGAGTCCTAGCGGGCATAGCGTACTTCTCCATGGTGGGCAACTGGGCGGAGGTCCTGGTA
GTGCTGTTGCTGTTTGCCGGCGTCGACGCTAGCACCTACACCACCGGGGGAAATGTTGCAAAAACTACGT
CCGCACTCACCGAGTTTTTCACTCCGGGCGCCAAGCAGAACATCCAGCTGATCA

>1207_S71_L001_R1_001.fastq_227_1a_5
CCCCTACAACTGCGCTGGTAGTGGCTCAGCTACTTAGGGTCCCGCAAGCCATCTTGGACATGATCGCTGG
TGCCCACTGGGGAGTCCTAGCGGGCTTAGCGTACTTCTCCATGGTGGGCAACTGGGCGAAGGTCCTGGTA
GTGCTGTTGCTGTTTGCCGGCGTCGACGCTAGCACCCACATCACCGGGGGGAGTGTTGCAGCTACTACGG
CCGGATTCACCAGGTTTTTCACTCCGGGCGCCCAGCAGAATATCCAGCTGATTA

>1207_S71_L001_R1_001.fastq_228_1a_5
CCCCTACAACTGCGCTGGTAGTGGCTCAGCTACTTAGGGTCCCGCAAGCCATCTTGGACATGATCGCTGG
TGCCCACTGGGGAGTCCTAGCGGGCGTGGCGTACTTCTCCATGGTGGGTAACTGGGCGAAGGTCCTGGTA
GTGCTGTTGCTGTTTGCCGGCGTCGACGCTAGCACCCACATCACCGGGGGGAGTGTTGCAGCTACTACGG
CCGGATTCACCAGGTTTTTCACTCCGGGCGCCCAGCAGAATATCCAGCTGATCA

>1207_S71_L001_R1_001.fastq_229_1a_5
CCCCTACAACTGCGCTGGTAGTGGCTCAGCTACTTAGGGTCCCGCAAGCCATCTTGGACATGATCGCTGG
TGCCCACTGGGGAGTCCTAGCGGGCGTAGCGTACTTCTCCATGGTGGGCAACTGGGCGAAGGCCCTGGTA
GTGCTGTTGCTGTTTGCCGGCGTCGACGCTAGCACCCACATCACCGGGGGGAGTGTTGCAGCTACTACGG
CCGGATTCACCAGGTTTTTCACTCCGGGCGCCCAGCAGAATATCCAGCTGATCA

>1207_S71_L001_R1_001.fastq_230_1a_5
CCCCTACAACTGCGCTGGTAGTGGCTCAGCTACTTAGGGTCCCGCAAGCCATCTTGGACATGATCGCTGG
TGCCCACTGGGGAGTCCTAGCGGGCATAGCGTACTTCTCCATGGTGGGCAACTGGGCGAAGGTCCTGGTA
GTGCTGTTGCTGTTTGCCGGCGTCGACGCTAGCACCTACACCACCGGGGGAAATGTTGCAAAAACTACGT
CCGCACTCACCGAGTTTTTTTCTCCGGGCGCCAAGCAGAACATCCAGCTGATCA

>1207_S71_L001_R1_001.fastq_231_1a_5
CCCCTACAACTGCGCTGGTAGTGGCTCAGCTACTTAGGGTCCCGCAGGCCATCTTGGACATGATCGCTGG
TGCCCACTGGGGAGTCCTAGCGGGCATAGCGTACTTCTCCATGGTGGGCAACTGGGCGAAGGTCCTGGTA
GTGCTGTTGCTGTTTGCCGGCGTCGACGCTAGCACCTACACCACCGGGGGAAATGTTGCAAAAACTACGT
CCGCACTCACCGAGTTTTTCGCTCCGGGCGCCAAGCAGAACATCCAGCTGATCA

>1207_S71_L001_R1_001.fastq_232_1a_5
CCCCTACAACGGCGCTGGTAGTGGCTCAGCTACTTAGGGTCCCGCAAGCCATCTTGGACATGATCGCTGG
TGCCCACTGGGGAGTCCTAGCGGGCGTAGCGTATTTCTCCATGGTGGGCAACTGGGCGAAAGTCCTGGTA
GTGCTGTTGCTGTTTGCCGGCGTCGACGCAAGCACCTACGTCACCGGGGGGCGTGTTGCGGCTACTACGG
CTGCACTCACCAGTTTTTTCGATCCGGGCGCCAAGCAGAACATCCAGCTGATCA

>1207_S71_L001_R1_001.fastq_233_1a_5
CCCCTACAACTGCGCTGGTAGTGGCTCAGCTACTTAGGGTCCCGCAAGCCATCTTGGACATGATCGCTGG
TGCCCACTGGGGAGTCCTAGCGGGCATAGCGTACTTCTCCATGGTGGGCAACTGGGCGAAGGTCCTGGTA
GTGCTGTTGCTGTTTGCCGGCGTCGGCGCTAGCACCTACACCACCGGGGGAAATGTTGCAAAAACTACGT
CCGCACTCACCGAGTTTTTCACTCCGGGCGCCAAGCAGAACATCCAGCTGATCA

>1207_S71_L001_R1_001.fastq_234_1a_5
CCCCTACAACTGCGCTGGTAGTGGCTCAGCTACTTAGGGTCCCGCAAGCCATCTTGGACATGATCGCTGG
TGCCCACTGGGGAGTCCTAGCGGGCATAGCGTACTTCTCCATGGTCGGCAACTGGGCGAAGGTCCTGGTG
GTGCTGTTGCTGTTTGCCGGCGTCGACGCTAGCACCTACACCACCGGGGGAAATGTTGCAAAAACTACGT
CCGCACTCACCGAGTTTTTCACTCCGGGCGCCAAGCAGAACATCCAGCTGATCA

>1207_S71_L001_R1_001.fastq_235_1a_5
CCCCTACAACTGCGCTGGTAGTGGCTCAGCTACTTAGGGTCCCACAAGCCATCTTGGACATGATCGCTGG
TGCCCACTGGGGAGTCCTAGCGGGCTTAGCGTACTTCTCCATGGTGGGCAACTGGGCGAAGGTCCTGGTA
GTGCTGTTGCTGTTTGCCGGCGTCGACGCTAGCACCCACATCACCGGGGGGAGTGTTGCAGCTACTACGG
CCGGATTCACCAGGTTTTTCACTCCGGGCGCCCAGCAGAATATCCAGCTGATCA

>1207_S71_L001_R1_001.fastq_236_1a_5
CCCCTACAACTGCGCTGGTAGTGGCTCAGCTACTTAGGATCCCGCAAGCCATCTTGGACATGATCGCTGG
TGCCCACTGGGGAGTCCTAGCGGGCGTAGCGTACTTCTCCATGGTGGGCAACTGGGCGAAGGTCCTGGTA
GTGCTGTTGCTGTTTGCCGGCGTCGACGCTAGCACCCACATCACCGGGGGGAGTGTTGCAGCTACTACGG
CCGGATTCACCAGGTTTTTCACTCCGGGCGCCCAGCAGAATATCCAGCTGATCA

>1207_S71_L001_R1_001.fastq_237_1a_5
CCCCTACAACTGCGCTGGTAGTGGCTCAGCTACTTAGGGTCCCGCAAGCCATCTTGGACATGATCGCTGG
CGCCCACTGGGGAGTCCTAGCGGGCGTAGCGTACTTCTCCATGGTGGGCAACTGGGCGAAGGTCCTGGTA
GTGCTGTTGCTGTTTGCCGGCGTCGACGCTAGCACCCACATCACCGGGGGGAGTGTTGCAGCTACTACGG
CCGGATTCACCAGGTTTTTCACTCCGGGCGCCCAGCAGAATATCCAGCTGATCA

>1207_S71_L001_R1_001.fastq_238_1a_5
CCCCTACAACTGCGCTGGTAGTGGCTCAGCTACTTAGGGTCCCGCAAGCCATCTTGGACATGATCGCTGG
TGCCCACTGGGGAGTCCTAGCGGGCATAGCGTACTTCTCCATGGTGGGTAACTGGGCGAAGGTCCTGGTA
GTGCTGTTGCTGTTTGCTGGCGTCGACGCTGGCACCTACGTCACCGGGGGGAAAGTTGCAGCTGCTACGG
CCTCGCTCACCAATCTCTTCACTACGGGCGCCAAGCAGAATATCCAGCTGATCA

>1207_S71_L001_R1_001.fastq_239_1a_5
CCCCTACAACTGCGCTGGTAGTGGCTCAGCTACTTAGGGTCCCGCAAGCCATCTTGGACATGATCGCTGG
TGCCCACTGGGGAGTCCTAGCGGGCGTAGCGTACTTCTCCATGGTGGGCAACTGGGCGAAGGTCCTGGTA
GTGCTGTTGCTGTTTGCCGGCGTCGACGCTAGCACCTACACCACCGGGGGGAATGCTGCAGCTAATACGG
CCACATTCACCAAGCTTTTCACTCTGGGCGCCAAGCAGAACATCCAGCTGATCA

>1207_S71_L001_R1_001.fastq_240_1a_5
CCCCTACAACGGCGCTGGTAGTGGCTCAGCTACTCAGGGTCCCGCAAGCCATCTTGGACATGATCGCTGG
TGCCCACTGGGGAGTCCTAGCGGGCGTAGCGTATTTCTCCATGGTGGGCAACTGGGCGAAGGTCCTGGTA
GTGCTGTTGCTGTTTGCCGGCGTCGACGCAAGCACCTACGTCACCGGGGGGCGTGTTGCGGCTACTACGG
CCGCACTCACCAGTTTTTTCGATCCGGGCGCCAAGCAGAACATCCAGCTGATCA

>1207_S71_L001_R1_001.fastq_241_1a_5
CCCCTACAACGGCGCTGGTAGTGGCTCAGCTACTTAGGGTCCCGCAAGCCATCTTGGACATGATCGCTGG
TGCCCACTGGGGAGTCCTAGCGGGCGTAGCGTATTTCTCCATGGTGGGCAACTGGGCGAAGGTCCTGGTA
GTGCTGTTGCTGTTTGCCGGCGTCGACGCAAGCACCTACGTCACCGGGGGGCGTGTTGCGGCTACTACGG
CTGCACTCACCAGTTTTTTCGCTCCGGGCGCCCAGCAGAATATCCAGCTGATCA

>1207_S71_L001_R1_001.fastq_242_1a_5
CCCCTACAACTGCGCTGGTAGTGGCTCAGCTACTTAGGGTCCCGCAAGCCATCTTGGACATGATCGCTGG
TGCCCACTGGGGAGTCCTAGCGGGCGTAGCGTACTTCTCCATGGTGGGCAACTGGGCGAAGGTCCTGGTA
GTGCTGTTGCTGTTTGCCGGCGTCGACGCTAGCACCCACATCACCGGGGGGAGTGCTGCAGCTACTACGG
CCGGACTCACCAGGTTTTTCGCCCCGGGCGCCCAGCAGAATATCCAGCTGATCA

>1207_S71_L001_R1_001.fastq_243_1a_5
CCCCTACAACTGCGCTGGTAGTGGCTCAGCTACTTAGGGTCCCGCAAGCCATCTTGGACATGATCGCTGG
TGCCCACTGGGGAGTCCTAGCGGGCATAGCGTACTTCTCCATGGTGGGCAACTGGGCGAAGGTCCTGGTA
GTGCTGTTGCTGTTTGCCGGCGTCGACGCTAGCACCTATACCACCGGGGGAAATGTTGCAAAAACTACGT
CCGCACTCACCGAGTTTTTCACTCCGGGCGCCAAGCAGAACATCCAGCTGATCA

>1207_S71_L001_R1_001.fastq_244_1a_5
CCCCTACAACTGCGCTGGTAGTGGCTCAGCTACTTAGGGTCCCGCAAGCCATCTTGGACATGATCGCTGG
TGCCCACTGGGGAGTCCTAGCGGGCGTAGCGTACTTCTCCATGGTGGGTAACTGGGCGAAGGTCCTGGTA
GTGCTGTTGCTGTTTGCCGGCGTCGACGCTAGCACCCACATCACCGGGGGGAGCGTTGCAGCTGCTACGG
CCGGATTCACCAGGTTTTTCACTCCGGGCGCCCAGCAGAATATCCAGCTGATCA

>1207_S71_L001_R1_001.fastq_245_1a_5
CCCCTACAACTGCGCTGGTAGTGGCTCAGCTACTTAGGGTCCCGCAAGCCATCTTGGACATGATCGCTGG
TGCCCACTGGGGAGTCCTAGCGGGCATAGCGTACTTCTCCATGGTGGGCAACTGGGCGAAGGTCCTGGTA
GTGCTGTTGCTGTTTGCCGGCGTCGACGCTAGCACCTACACCACCGGGGGAAATGTTGCAAAAACTACGT
CCGCACTCACCGGGTTTTTCACTCCGGGCGCCAAGCAGAACATCCAGCTGATCA

>1207_S71_L001_R1_001.fastq_246_1a_5
CCCCTACAACTGCGCTGGTAGTGGCTCAGCTACTTAGGGTCCCGCAAGCCATCTTGGACATGATCGCTGG
TGCCCACTGGGGAGTCCTAGCGGGCGTAGCGTACTTCTTCATGGTGGGCAACTGGGCGAAGGTCCTGGCA
GTGCTGTTGCTGTTTGCCGGCGTCGACGCTAGCACCCACATCACCGGGGGGAGTGTTGCAGCTACTACGG
CCGGACTCACCAGGTTTTTCGCTCCGGGCGCCCAGCAGAATATCCAGCTGATCA

>1207_S71_L001_R1_001.fastq_247_1a_5
CCCCTACAACTGCGCTGGTAGTGGCTCAGCTACTTAGGGTCCCGCAAGCCATCTTGGACATGATCGCTGG
TGCCCACTGGGGAGTCCTAGCGGGCATAGCGTACTTCTCCATGGTGGGCAACTGGGCGAAGGTCCTGGTA
GTGCTGTTGCTGTTTGCCGGCGTCGACGCTAGCACCCACACCACCGGGGGGAGTGTTGCGGCTACTACGG
CCGGACTCACCAGGTTCTTCGCTCCGGGCGCCCAGCAGAATATCCAGCTGATCA

>1207_S71_L001_R1_001.fastq_248_1a_5
CCCCTACAACTGCGCTGGTAGTGGCTCAGCTACTTAGGGTCCCGCAAGCCATCTTGGACATGATCGCTGG
TGCCCACTGGGGAGTCCTAGCGGGCATAGCGTACTTCTCCATGGTGGGCAACTGGGCGAAGGTCCTGGTA
GTGCTGTTGCTGTTTGCCGGCGTCGACGCTAGCACCCACATCACCGGGGGGAGTGTTGCAGCTACTACGG
CCGGATTCACCAGGTTTTTCACTCCGGGCGCCAAGCAGAACATCCAGCTGATCA

>1207_S71_L001_R1_001.fastq_249_1a_5
CCCCTACAACTGCGCTGGTAGTGGCTCAGCTACTTAGGGTCCCGCAAGCCATCTTGGACATGATCGCTGG
TGCCCACTGGGGAGTCCTAGCGGGCATAGCGTACTTCTCCATGGTGGACAACTGGGCGAAGGTCCTGGTA
GTGCTGTTGCTGTTTGCCGGCGTCGACGCTAGCACCTACACCACCGGGGGAAATGTTGCAAAAACTACGT
CCGCACTCACCGAGTTTTTCACTCCGGGCGCCAAGCAGAACATCCAGCTGATCA

>1207_S71_L001_R1_001.fastq_250_1a_5
CCCCTACAACTGCGCTGGTAGTGGCTCAGCTACTTAGGGTCCCGCAAGCCATCTTGGACATGATCGCTGG
TGCCCACTGGGGAGTCCTAGCGGGCATAGCGTACTTCTCCATGGTGGGCAACTGGGCGAAGGTCCTGGTA
GTGCTGTTGCTGTTTGCCGGCGTCGACGCTAGCACCCACATCACCGGGGGGAGTGTTGCGGCTACTACGG
CCGGATTCACCAGGTTCTTCACTCCGGGCGCCCAGCAGAACATCCAGCTGATCA

>1207_S71_L001_R1_001.fastq_251_1a_5
CCCCTACAACTGCGCTGGTAGTGGCTCAGCTACTTAGGGTCCCGCGAGCCATCTTGGACATGATCGCTGG
TGCCCACTGGGGAGTCCTAGCGGGCATAGCGTACTTCTCCATGGTGGGCAACTGGGCGAAGGTCCTGGTA
GTGCTGTTGCTGTTTGCCGGCGTCGACGCTAGCACCTACACCACCGGGGGAAATGTTGCAAAAACTACGT
CCGCACTCACCGAGTTTTTCACTCCGGGCGCCAAGCAGAACATCCAGCTGATCA

>1207_S71_L001_R1_001.fastq_252_1a_5
CCCCTACAACTGCGCTGGTAGTGGCTCAGCTACTTAGGGTCCCGCAAGCCGTCTTGGACATGATCGCTGG
TGCCCACTGGGGAGTCCTAGCGGGCATAGCGTACTTCTCCATGGTGGGCAACTGGGCGAAGGTCCTGGTA
GTGCTGTTGCTGTTTGCCGGCGTCGACGCTAGCACCTACACCACCGGGGGAAATGTTGCAAAAACTACGT
CCGCACTCACCGAGTTTTTCACTCCGGGCGCCAAGCAGAACATCCAGCTGATCA

>1207_S71_L001_R1_001.fastq_253_1a_5
CCCCTACAACTGCGCTGGTAGTGGCTCAGCTACTTAGGGTCCCGCAAGCCATCTTGGACATGATCGCTGG
TGCCCACTGGGGAGTCCTAGCGGGCATAGCGTACTTCTCCATGGTGGGCAACTGGGCGAAGGTCCTGGTA
GTGCTGTTGCTGTTTGCCGGCGTCGACGCTAGCACCCACATCACCGGGGGGAGTGCTGCAGCTACTACGG
CCGGATTCACCAGGTTTTTCACTCCGGGCGCCCAGCAGAATATCCAGCTGATCA

>1207_S71_L001_R1_001.fastq_254_1a_5
CCCCTACAACTGCGCTGGTAGTGGCTCAGCTACTTAGGGTCCCGCAGGCCATCTTGGACATGATCGCTGG
TGCCCACTGGGGAGTCCTAGCGGGCATAGCGTACTTCTCCATGGTGGGCAACTGGGCGAAGGTCCTGGTA
GTGCTGTTGCTGTTTGCCGGCGTCGACACTAGCACCTACACCACCGGGGGAAATGTTGCAAAAACTACGT
CCGCACTCACCGAGTTTTTCACTCCGGGCGCCAAGCAGAACATCCAGCTGATCA

>1207_S71_L001_R1_001.fastq_255_1a_5
CCCCTACAACTGCGCTGGTAGTGGCTCAGCTACTTAGGGTCCCGCAAGCCATCTTGGACATGATCGCTGG
TGCCCACTGGGGAGTCCTAGCGGGCATAGCGTACTTCTCCATGGTGGGCAACTGGGCGAAGGTCCTGGTA
GTGCTGTTGCTGTTTGCCGGCGTCGACGCTAGCACCTACACCACCGGGGGAAATGTTGCAAAAACTACGT
CCGCTCTCACCGAGTTTTTCACTCCGGGCGCCAAGCAGAACATCCAGCTGATCA

>1207_S71_L001_R1_001.fastq_256_1a_5
CCCCTACAACTGCGCTGGTAGTGGCTCAGCTACTTAGGGTCCCGCAAGCCATCTTGGACATGATCGCTGG
TGCCCACTGGGGAGTCCTAGCGGGCATAGCGTACTTCTCCATGGTGGGCAACTGGGCGAAGGTCCTGGTA
GTGCTGTTGCTGTTTGCCGGCGTCGACGCTAGCACCTACACCACCGGGGGAAATGTTGCAAAAACTACGT
CCGCACTCACCGAGTTTTTCACTCCGGGCGCCAAGCAGAGCATCCAGCTGATCA

>1207_S71_L001_R1_001.fastq_257_1a_5
CCCCTACAACTGCGCTGGTAGTGGCTCAGCTACTTAGGGTCCCGCAAGCCATCTTGGACATGATCGCTGG
TGCCCACTGGGGAGTCCTAGCGGGCATAGCGTACTTCTCCATGGTGGGTAACTGGGCGAAGGTCCTGGTA
GTGCTGTTGCTGTTTGCTGGCGTCGACGCTGGCACCTACGTCACCGGGGGGAAAGTTGCAGCTGCTACGG
CCTCACTCACCAATCTCTTCACTACGGGCGCCAAGCAGAATATCCAGCTGATTA

>1207_S71_L001_R1_001.fastq_258_1a_5
CCCCTACAACTGCGCTGGTAGTGGCTCAGCTACTTAGGGTCCCGCAAGCCATCTTGGACATGATCGCTGG
TGCCCACTGGGGAGTCCTAGCGGGCATAGCGTACTTCTCCATGGTGGGCAACTGGGCGAAGGTCCTGGTA
GTGCTGTTGCTGTTTGCCGGCGTCGACGCTAGCACCTACACCACCGGGGGAAATGTTGCAAGAACTACGT
CCGCACTCACCGAGTTTTTCACTCCGGGCGCCAAGCAGAACATCCAGCTGATCA

>1207_S71_L001_R1_001.fastq_259_1a_5
CCCCTACAACTGCGCTGGTAGTGGCTCAGCTACTTAGGGTCCCGCAAGCCATCTTGGACATGATCGCTGG
TGCCCACTGGGGAGTCCTAGCGGGCGTAGCGTACTTCTCCATGGTGGGCAACTGGGCGAAGGTCCTGGTA
GTGCTGTTGCTGTTTGCCGGCGTCGACGCTAGCACCCACATCACCGGGGGGAGTGTTGCAGCTGCTACGG
CCGGATTCACCAGGTTTTTCACTCCGGGTGCCCAACAGAATATCCAGCTGATCA

>1207_S71_L001_R1_001.fastq_260_1a_5
CCCCTACAACTGCGCTGGTAGTGGCTCAGCTACTTAGGGTCCCGCAAGCCATCTTGGACATGATCGCTGG
TGCCCACTGGGGAGTCCTAGCGGGCATAGCGTACTTCTCCATGGTGGGCAACTGGGCGAAGGTCCTGGTA
GTGCTGTTGCTGTTTGCCGGCGTCGACGCTAGCACCCACATCACCGGGGGGAGTGTTGCAGCCACTACGG
CCGGATTCACCAGGTTTTTCACTCCGGGCGCCCAGCAGAATATCCAGCTGATCA

>1207_S71_L001_R1_001.fastq_261_1a_5
CCCCTACAACTGCGCTGGTAGTGGCTCAACTACTTAGGGTCCCGCAAGCCATCTTGGACATGATCGCTGG
TGCCCACTGGGGAGTCCTAGCGGGCATAGCGTACTTCTCCATGGTGGGCAACTGGGCGAAGGTCCTGGTA
GTGCTGTTGCTGTTTGCCGGCGTCGACGCTAGCACCTACACCACCGGGGGGAGTGCTGCAGCTAATACGG
CCACACTCACCAAGCTTTTCACTCTGGGCGCCAAGCAGAACCTCCAGCTGATCA

>1207_S71_L001_R1_001.fastq_262_1a_5
CCCCTACGACGGCGCTGGTAGTGGCTCAGCTACTTAGGGTCCCGCAAGCCATCTTGGACATGATCGCTGG
TGCCCACTGGGGAGTCCTAGCGGGCTTAGCGTATTTCTCCATGGTGGGCAACTGGGCGAAGGTCTTGGTA
GTGCTGTTGCTGTTTGCCGGCGTCGACGCAAGCACCCACATCACCGGGGGGCGTGTTGCGGCTACTACGG
CTGCATTCACCAGTTTTTTCGATCCGGGCGCCAAGCAGAACATCCAGCTGATCA

>1207_S71_L001_R1_001.fastq_263_1a_5
CCCCTACAACTGCGCTGGTAGTGGCTCAGCTACTTAGGGTCCCGCAAGCCATCTTGGACATGATCGCTGG
TGCCCACTGGGGAGTCCTAGCGGGCATAGCGTACTTCTCCATGGTGGGTAACTGGGCGAAGGTCCTGGTA
GTGCTGTTGCTGTTTGCTGGCGTCGACGCTGGCACCTACGTCACCGGGGGGAAAGTTGCAGCTGCTACGG
CCTCACTCACCAATCTCTTCACTACGGGCGCCCAGCAGAATATCCAGCTGATCA

>1207_S71_L001_R1_001.fastq_264_1a_5
CCCCTACAACGGCGCTGGTAGTGGCTCAGCTACTTAGGGTCCCGCAAGCCATCTTGGACATGATCGCTGG
TGCCCACTGGGGAGTCCTAGCGGGCGTAGCGTATTTCTCCATGGTGGGCAACTGGGCGAAGGTCCTGGTA
GTGCTGTTGCTGTTTGCCGGCGTCGACGCAAGCACCTACGTCACCGGGGGGCGTGTTGCGGCTACTACGG
CTGCACTCACCAGTTTTCTCGATCCGGGCGCCAAGCAGAACATTCAGCTGATCA

>1207_S71_L001_R1_001.fastq_265_1a_5
CCCCTACAACGGCGCTGGTAGTGGCTCAGCTACTTAGGGTCCCGCAAGCCATCTTGGACATGATCGCTGG
TGCCCACTGGGGAGTCCTAGCGGGCGTAGCGTATTTCTCCATGGTGGGCAACTGGGCGAAGGTCCTGGTA
GTGCTGTTGCTGTTTGCCGGCGTCGACGCAAGCACCTACGTCACCGGGGGGCGTGCTGCGGCTACTACGG
CTGCACTCACCAGTTTTTTCGATCCGGGCGCCAAGCAGAACATCCAGCTGATCA

>1207_S71_L001_R1_001.fastq_266_1a_5
CCCCTACAACTGCGCTGGTAGTGGCTCAGCTACTTAGGGTCCCGCAAGCCATCTTGGACGTGATCGCTGG
CGCCCACTGGGGAGTCCTAGCGGGCGTAGCGTACTTCTCCATGGTGGGCAACTGGGCGAAGGTCCTGGTA
GTGCTGTTGCTGTTCGCCGGCGTCGACGCTAGCACCCACATCACCGGGGGGAGTGTTGCAGCTACTACGG
CCGGATTCACCAGGTTTTTCACTCCGGGCGCCCAGCAGAATATCCAGCTGATCA

>1207_S71_L001_R1_001.fastq_267_1a_5
CCCCTACAACTGCGCTGGTAGTGGCTCAGCTACTTAGGGTCCCGCAAGCCATCTTGGACATGATCGCTGG
TGCCCACTGGGGAGTCCTAGCGGGCATAGCGTACTTCTCCATGGTGGGCAACTGGGCGAAGGTCCTGGTA
GTGCTATTGCTGTTTGCCGGCGTCGACGCTAGCACCCACATCACCGGGGGGAGTGTTGCGGCTACTACGG
CCGGACTCACCAGGTTCTTCGCTCCGGGCGCCCAGCAGAATATCCAGCTGATCA

>1207_S71_L001_R1_001.fastq_268_1a_5
CCCCTACAACTGCGCTGGTAGTGGCTCAGCTACTTAGGGTCCCGCAAGCCATCTTGGACATGATCGCTGG
TGCCCACTGGGGAGTCCTAGCGGGCATAGCGTACTTCTCCATGGTGGGCAACTGGGCGAAGGTCCTGGTA
GTGCTGTTGCTGTTTGCCGGCGTCGATGCTAGCACCTACACCACCGGGGGAAATGTTGCAAAAACTACGT
CCGCTCTCACCGAGTTTTTCACTCCGGGCGCCAAGCAGAACATCCAGCTGATCA

>1207_S71_L001_R1_001.fastq_269_1a_5
CCCCTACAACTGCGCTGGTAGTGGCTCAGCTACTTAGGGTCCCGCAAGCCATCTTGGACATGATCACTGG
TGCCCACTGGGGAGTCCTAGCGGGCATAGCGTACTTCTCCATGGTGGGTAACTGGGCGAAGGTCCTGGTA
GTGCTGTTGCTGTTTGCTGGCGTCGACGCTGGCACCTACGTCACCGGGGGGAAAGTTGCAGCTGCTACGG
CCTCACTCACCAATCTCTTCACTACGGGCGCCAAGCAGAATATCCAGCTGATCA

>1207_S71_L001_R1_001.fastq_270_1a_5
CCCCTACAACTGCGCTGGTAGTGGCTCAGCTACTTAGGGTCCCGCAAGCCATCTTGGACATGATCGCTGG
TGCCCACTGGGGAGCCCTAGCGGGCATAGCGTACTTCTCCATGGTGGGTAACTGGGCGAAGGTCCTGGTA
GTGCTGTTGCTGTTTGCTGGCGTCGACGCTGGCACCTACGTCACCGGGGGGAAAGTTGCAGCTGCTACGG
CCTCACTCACCAATCTCTTCACTACGGGCGCCAAGCAGAATATCCAGCTGATCA

>1207_S71_L001_R1_001.fastq_271_1a_5
CCCCTACAACTGCGCTGGTAGTGGCTCAGCTACTTAGGGTCCCGCAAGCCATCTTGGACATGATCGCTGG
TGCCCACTGGGGAGTCCTAGCGGGCGTAGCGTACTTCTCCATGGTGGGCAACTGGGCGAAGGTCCTGGTA
GTGCTGTTGCTGTTTGCCGGCGTCGACGCAAGCACCTACGTCACCGGGGGGCGTGTTGCGGCTACTACGG
CCGCACTCACCAGTTTTTTCGATCCGGGCGCCAAGCAGAACATCCAGCTGATCA

>1207_S71_L001_R1_001.fastq_272_1a_5
CCCCTACAACTGCGCTGGTAGTGGCTCAGCTACTTAGGGTCCCGCAAGCCATTTTGGACATGATCGCTGG
TGCCCACTGGGGAGTCCTAGCGGGCATAGCGTACTTCTCCATGGTGGGCAACTGGGCGAAGGTCCTGGTA
GTGCTGTTGCTGTTCGCCGGCGTTGACGCTAGCACCTACACCACCGGGGGAAGTGTTGCAAAAACTACGG
CCACACTCACCACGTTTTTCGCTCCGGGCGCCAAGCAGAACATCCAGCTGATCA

>1207_S71_L001_R1_001.fastq_273_1a_5
CCCCTACAACTGCGCTGGTAGTGGCTCAGCTACTTAGGGTCCCGCAAGCCATCTTGGACATGATCGCTGG
TGCCCACTGGGGAGTCCTAGCGGGCATAGCGTACTTCTCCATGGTGGGCAACTGGGCGAAGGTCCTGGTA
GTGCTGTTGCTGTTTGCCGGCGTCGACGCTAGCACCTACACCACCGGGGGAAATGTCGCAAAAACTACGT
CCGCACTCACCGAGTTTTTCACTCCGGGCGCCAAGCAGAACATCCAGCTGATCA

>1207_S71_L001_R1_001.fastq_274_1a_5
CCCCTACGACTGCGCTGGTAGTGGCTCAGCTACTTAGGGTCCCGCAAGCCATCTTGGACATGATCGCTGG
TGCCCACTGGGGAGTCCTAGCGGGCGTAGCGTACTTCTCCATGGTGGGCAACTGGGCGAAGGTCCTGGTA
GTGCTGTTGCTGTTTGCCGGCGTCGACGCTAGCACCCACATCACCGGGGGGAGTGTTGCAGCTACTACGG
CCGGATTCACCAGGTTTTTCACTCCGGGCGCCCAGCAGAATATCCAGCTGATCA

>1207_S71_L001_R1_001.fastq_275_1a_5
CCCCTACAACGGCGCTGGTAGTGGCTCAGCTACTTAGGGTCCCGCAAGCCATCTTGGACATGATCGCTGG
TGCCCACTGGGGAGTCCTAGCGGGCGTAGCGTACTTCTCCATGGTGGGCAACTGGGCGAAGGTCCTGGTA
GTGCTGTTGCTGTTTGCCGGCGTCGACGCAAGCACCTACGTCACCGGGGGGCGTGTTGCGGCTACTACGG
CTGCACTCACCAGTTTTTTCGATCCGGGCGCCAAGCAGAACATCCAGCTGATCA

>1207_S71_L001_R1_001.fastq_276_1a_5
CCCCTACAACTGCGCTGGTAGTGGCTCAGCTACTTAGGGTCCCGCAAGCCATCTTGGACATGATCGCTGG
TGCCCACTGGGGAGTCCTAGCGGGCGTAGCGTACTTCTCCATGGTGGGCAACTGGGCGAAGGTCCTGGTA
GTGCTGTTGCTGTTTGCCGGCGTCGACGCTAGCGCCCACATCACCGGGGGGAGTGTTGCAGCTACTACGG
CCGGATTCACCAGGTTTTTCACTCCGGGCGCCCAGCAGAATATCCAGCTGATCA

>1207_S71_L001_R1_001.fastq_277_1a_5
CCCCTACAACTGCGCTAGTAGTGGCTCAGCTACTTAGGGTCCCGCAAGCCATCTTGGACATGATCGCTGG
TGCCCACTGGGGAGTCCTAGCGGGCATAGCGTACTTCTCCATGGTGGGCAACTGGGCGAAGGTCCTGGTA
GTGCTGTTGCTGTTTGCCGGCGTCGACGCTAGCACCTACACCACCGGGGGAAATGTTGCAAAAACTACGT
CCGCACTCACCGAGTTTTTCACTCCGGGCGCCAAGCAGAACATCCAGCTGATCA

>1207_S71_L001_R1_001.fastq_278_1a_5
CCCCTACAACTGCGCTGGTAGTGGCTCAGCTACTTAGGGTCCCGCAAGCCATCTTGGACATGATCGCTGG
TGCCCACTGGGGAGTCCTAGCGGGCATAGCGTACTTCTCCATGGTGGGCAACTGGGCGAAGGTCCTGGTA
GTGCTGTTGCTGTTTGCCGGCGTCGACGCTAGCACCCACGTCACCGGGGGGAGTGTTGCGGCTACTACGG
CCGGACTCACCAGGTTCTTCGCTCCGGGCGCCCAGCAGAATATCCAGCTGATCA

>1207_S71_L001_R1_001.fastq_279_1a_5
CCCCTACAACTGCGCTGGTAGTGGCTCAGCTACTTAGGGTCCCGCAAGCCATCTTGGACATGATCGCTGG
TGCCCACTGGGGAGTCCTAGCGGGCGTAGCGTACTTCTCCATGGTGGGCAACTGGGCGAAGGTCCTGGTA
GTGCTGTTGCTGTTTGCCGGCGTCGACGCTAGCACCCACATCACCGGGGGGAGTGTTGCAGCTACTACGG
CTGGATTCACCAGGTTTTTCACTCCGGGCGCCCAGCAGAATATCCAGCTGATCA

>1207_S71_L001_R1_001.fastq_280_1a_5
CCCCTACAACTGCGCTGGTAGTGGCTCAGCTACTTAGGGTCCCGCAAGCCATCTTGGACATGATCGCTGG
TGCCCACTGGGGAGTCCTAGCGGGCATAGCGTACTTCTCCATGGTGGGCAACTGGGCGAAGGTCCTGGTA
GTGCTGTTGCTGTTTGCCGGCGTCGACGCTAGCACCTACACCACCGGGGGAAATGTTGCAAAAACTACGG
CCGGACTCGCCGAGTTTTTTTCTCCGGGCGCCAAGCAGAGCATCCAGCTGATCA

>1207_S71_L001_R1_001.fastq_281_1a_5
CCCCTACAACTGCGCTGGTAGTGGCTCAGCTACTTAGGGTCCCGCAAGCCATCTTGGACATGATCGCTGG
TGCCCACTGGGGAGTCCTAGCGGGCGTAGCGTACTTCTCCATGGTGGGCAACTGGGCGAAGGTCCTGGTA
GTGCTGTTGCTGTTTGCCGGCGTCGACGCTAGCACCCACATCACCGGGGGGAGTGTTGCGGCTACTACGG
CCGGATTCACCAGGTTCTTCACTCCGGGCGCCCAGCAGAATATCCAGCTGATCA

>1207_S71_L001_R1_001.fastq_282_1a_5
CCCCTACAACTGCGCTGGTAGTGGCTCAGCTACTTAGGGTCCCGCAAGCCATCTTGGACATGATCGCTGG
TGCCCACTGGGGAGTCCTAGCGAGCTTAGCGTACTTCTCCATGGTGGGCAACTGGGCGAAGGTCCTGGTA
GTGCTGTTGCTGTTTGCCGGCGTCGACGCTAGCACCCACATCACCGGGGGGAGTGTTGCAGCTACTACGG
CCGGATTCACCAGGTTTTTCACTCCGGGCGCCCAGCAGAATATCCAGCTGATCA

>1207_S71_L001_R1_001.fastq_283_1a_5
CCCCTACAACTGCGCTGGTAGTGGCTCAGCTACTTAGGGTCCCGCAAGCCATCTTGGACATGATCGCCGG
TGCCCACTGGGGAGTCCTAGCGGGCATAGCGTACTTCTCCATGGTGGGCAACTGGGCGAAGGTCCTGGTA
GTGCTGTTGCTGTTTGCCGGCGTCGACGCTAGCACCTACACCACCGGGGGAAATGTTGCAAAAACTACGT
CCGCACTCACCGAGTTTTTCACTCCGGGCGCCAAGCAGAACATCCAGCTGATCA

>1207_S71_L001_R1_001.fastq_284_1a_5
CCCCTACAACTGCGCTGGTAGTGGCTCAGCTACTTAGGGTCCCGCAAGCCATCTTGGACATGATCGCTGG
TGCCCACTGGGGAGTCCTAGCGGGCATAGCGTACTTCTCCATGGTGGGCAACTGGGCGAAGGTCCTGGTA
GTGCTGTTGCTGTTTGCCGGCGTCGACGCTGGCACCTACGTCACCGGGGGGAAAGTTGCAGCTGCTACGG
CCTCACTCACCAATCTCTTCACTACGGGCGCCAAGCAGAATATCCAGCTGATCA

>1207_S71_L001_R1_001.fastq_285_1a_5
CCCCTACAACTGCGCTGGTAGTGGCTCAGCTACTTAGGGTCCCGCAAGCCATCTTGGACATGATCGCTGG
TGCCCACTGGGGAGTCCTAGCGGGCATAGCGTACTTCTCCATGGTGGGCAACTGGGCGAAGGTCCTGGTA
GTGCTGTTGCTGTTTGCCGGCGTCGATGCTAGCACCTACACCACCGGGGGAAATGTTGCAAAAACTACGT
CCGCACTCACCGAGTTTTTCACTCCGGGCGCCAAGCAGAACATCCAGCTGATCA

>1207_S71_L001_R1_001.fastq_286_1a_5
CCCCTACAACGGCGCTGGTAGTGGCTCAGCTACTTAGGGTCCCGCAAGCCATCTTGGACATGATCGCTGG
TGCCCACTGGGGAGTCCTAGCGGGCGTAGCGTATTTCTCCATGGTGGGCAACTGGGCGAAGGTCCTGGTA
GTGCTGTTGCTGTTTGCCGGCGTCGACGCAAGCACCTACGTCACCGGGGGGCGTGTTGCGGCTACTACGG
CTGCACTCACCAGTTTTTTCGATCCGGGCGCCAAGCAGAACATCCAGCTGATTA

>1207_S71_L001_R1_001.fastq_287_1a_5
CCCCTACAACTGCGCTGGTAGTGGCTCAGCTACTTAGGGTCCCGCAAGCCATCTTGGACATGATCGCTGG
TGCCCACTGGGGAGTCCTAGCGGGCTTAGCGTACTTCTCCATGGTGGGCAACTGGGCGAAGGTCCTGGTA
GTGCTGTTGCTGTTTGCCGGCGTCGACGCTAGCACCCACATCACCGGGGGGAGTGTTGCAGCTACTACGG
CCGGATTCACCAGGCTTTTCACTCCGGGCGCCCAGCAGAATATCCAGCTGATCA

>1207_S71_L001_R1_001.fastq_288_1a_5
CCCCTACAACTGCGCTGGTAGTGGCTCAGCTACTTAGGGTCCCGCAAGCCATCTTGGACATGACCGCTGG
TGCCCACTGGGGAGTCCTAGCGGGCATAGCGTACTTCTCCATGGTGGGCAACTGGGCGAAGGTCCTGGTA
GTGCTGTTGCTGTTTGCCGGCGTCGACGCTAGCACCTACACCACCGGGGGAAATGTTGCAAAAACTACGT
CCGCACTCACCGAGTTTTTCACTCCGGGCGCCAAGCAGAACATCCAGCTGATCA

>1207_S71_L001_R1_001.fastq_289_1a_5
CCCCTACAACTGCGCTGGTAGTGGCTCAGCTACTTAGGGTCCCGCAAGCCATCTTGGACATGATCGCTGG
TGCCCACTGGGGAGTCCTAGCGGGCATAGCGTACTTCTCCATGGTGGGCAACTGGGCGAAGGTCCTGGTA
GTGCTGTTGCTGTTTGCCGGCGTCGACGCTAGCACCCATATCACCGGGGGGAGTGCTGCGGCTACTACGG
CCGGACTCACCAGGTTCTTCGCTCCGGGCGCCCAGCAGAATATCCAGCTGATCA

>1207_S71_L001_R1_001.fastq_290_1a_5
CCCCTACAACTGCGCTGGTAGTGGCTCAGCTACTTAGGGTCCCGCAAGCCATCTTGGACATGATCGCTGG
TGCCCACTGGGGAGTCCTAGCGGGCATAGCGTACTTCTCCATGGTGGGCAACTGGGCGAAGGTCCTGGTA
GTGCTGTTGCTGTTTGCCGGCGTCGACGCTAGCACCTACACCACCGGGGGAAATGTTGCAAAAACTACGT
CCGCACTCACCGAGTTTTTCACTCCGGGCGCCAGGCAGAACATCCAGCTGATCA

>1207_S71_L001_R1_001.fastq_291_1a_5
CCCCTACAACTGCGCTGGTAGTGGCTCAGCTACTTAGGGTCCCGCAAGCCATCTTGGACATGATCGCTGG
TGCCCACTGGGGAGTCCTAGCAGGCATAGCGTACTTCTCCATGGTGGGCAACTGGGCGAAGGTCCTGGTA
GTGCTGTTGCTGTTTGCCGGCGTCGACGCTAGCACCTACACCACCGGGGGAAATGTTGCAAAAACTACGG
CCGGACTCGCCGAGTTTTTTTCTCCGGGCGCCAAGCAGAACATCCAGCTGATCA

>1207_S71_L001_R1_001.fastq_292_1a_5
CCCCTACAACTGCGCTGGTAGTGGCTCAGCTACTTAGGGTCCCGCAAGCCATCTTGGACATGATCGCTGG
TGCCCACTGGGGAGTCCTAGCGGGCATAGCGTACTTCTCCATGGTGGGCAACTGGGCGAAGGTCCTGGTA
GTGCTGTTGCTGTTTGCCGGCGTCGACGCTAGCACCTACACCACCGGGGGAAACGTTGCAAAAACTACGT
CCGCACTCACCGAGTTTTTCACTCCGGGCGCCAAGCAGAACATCCAGCTGATCA

>1207_S71_L001_R1_001.fastq_293_1a_5
CCCCTACAACTGCGCTGGTAGTGGCTCAGCTACTTAGGGTCCCGCAAGCCATCTTGGACATGATCGCTGG
TGCCCACTGGGGAGTCCTAGCGGGCATAGCGTACTTCTCCATGGTGGGCAACTGGGCGAAGGTCCTGGTA
GTGCTGTTGCTGTTTGCCGGCGTTGATGCTAGCACCTACACCACCGGGGGAAATGTTGCAAAAACTACGT
CCGCACTCACCGAGTTTTTCACTCCGGGCGCCAAGCAGAACATCCAGCTGATCA

>1207_S71_L001_R1_001.fastq_294_1a_5
CCCCTACAACTGCGCTGGTAGTGGCTCAGCTACTTAGGGTCCCGCAGGCCATCTTGGACATGATCGCTGG
TGCCCACTGGGGAGTCCTAGCGGGCGTAGCGTACTTCTCCATGGTGGGCAACTGGGCGAAGGTCCTGGTA
GTGCTGTTGCTGTTTGCCGGCGTCGACGCTAGCACCCACATCACCGGGGGGAGTGTTGCAGCTACTACGG
CCGGATTCACCAGGTTTTTCACTCCGGGCGCCCAGCAGAATATCCAGCTGATCA

>1207_S71_L001_R1_001.fastq_295_1a_5
CCCCTACAACGGCGCTGGTAGTGGCTCAGCTACTTAGGGTCCCGCAAGCCATCTTGGACATGATCGCTGG
TGCCCACTGGGGAGTCCTAGCGGGCGTAGCGTACTTCTCCATGGTGGGCAACTGGGCGAAGGTCCTGGTA
GTGCTGTTGCTGTTTGCCGGCGTCGACGCTAGCACCTACACCACCGGGGGAAATGTTGCAAAAACTACGT
CCGCACTCACCGAGTTTTTCACTCCGGGCGCCAAGCAGAACATCCAGCTGATCA

>1207_S71_L001_R1_001.fastq_296_1a_5
CCCCTGCAACTGCGCTGGTAGTGGCTCAGCTACTTAGGGTCCCGCAAGCCATCTTGGACATGATCGCTGG
TGCCCACTGGGGAGTCCTAGCGGGCATAGCGTACTTCTCCATGGTGGGCAACTGGGCGAAGGTCCTGGTA
GTGCTGTTGCTGTTTGCCGGCGTCGACGCTAGCACCTACACCACCGGGGGAAATGTTGCAAAAACTACGT
CCGCACTCACCGAGTTTTTCACTCCGGGCGCCAAGCAGAACATCCAGCTGATCA

>1207_S71_L001_R1_001.fastq_297_1a_5
CCCCTACAACTGCGCTGGTAGTGGCTCAGCTACTTAGGGTCCCGCAAGCCATCTTGGACATGATCGCTGG
TGCCCACTGGGGAGTCCTAGCGGGCGTAGCGTACTTCTCCATGGTGGGCAACTGGGCGAAGGTCCTGGTA
GTGCTGTTGCTGTTTGCCGGCGTCGACGCTAGCACCCACATCACCGGGGGGAGTGTTGCAGCTACTACGG
CCGGATTCACCAGGTTTTTCACTCCGGGCGCTCAGCAGAATATCCAGCTGATCA

>1207_S71_L001_R1_001.fastq_298_1a_5
CCCCTACAACTGCGCTGGTAGTGGCTCAGCTACTTAGGGTCCCGCAAGCCATCTTGGACATGATCGCTGG
TGCCCACTGGGGAGTCCTAGCGGGCATAGCGTATTTCTCCATGGTGGGCAACTGGGCGAAGGTCCTGGTG
GTGCTGTTGCTGTTTGCCGGCGTCGACGCTAGCACCTACACCACCGGGGGAAATGTTGCAAAAACTACGT
CCGCACTCACCGAGTTTTTCACTCCGGGCGCCAAGCAGAACATCCAGCTGATCA

>1207_S71_L001_R1_001.fastq_299_1a_5
CCCCTACAACGGCGCTGGTAGTGGCTCAGCTACTTAGGGTCCCGCAAGCCATCTTGGACATGATCGCTGG
CGCCCACTGGGGAGTCCTAGCGGGCGTAGCGTATTTCTCCATGGTGGGCAACTGGGCGAAGGTCCTGGTA
GTGCTGTTGCTGTTTGCCGGCGTCGACGCAAGCACCTACGTCACTGGGGGGCGTGTTGCGGCTACTACGG
CTGCACTCACCAGTTTTTTCGATCCGGGCGCCAAGCAGAACATCCAGCTGATCA

>1207_S71_L001_R1_001.fastq_300_1a_5
CCCCTACAACTGCGCTGGTAGTGGCTCAGCTACTTAGGGTCCCGCAAGCCATCTTGGACATGATCGCTGG
TGCCCACTGGGGAGTCCTAGCGGGCGTAGCGTACTTCTCCATGGTGGGCAACTGGGCGAAGGTCCTGGTA
GTGCTGTTGCTGTTTGCCGGCGTCGACGCTAGCACCTACACCACCGGGGGAAATGTTGCAAAAACTACGT
CCGCACTCACCGAGTTTTTCACTCCGGGCGCCAAGCAGAACATCCAGCTGATTA

>1207_S71_L001_R1_001.fastq_301_1a_5
CCCCTACAACTGCGCTGGTAGTGGCTCAGCTACTTAGGGTCCCGCAAGCCATCTTGGACATGATCGCTGG
TGCCCACTGGGGAGTCCTAGCGGGCTTAGCGTACTTCTCCATGGTGGGCAACTGGGCGAAGGTCCTGGTA
GTGCTGTTGCTGTTTGCCGGCGTCGACGCTAGCACCCACATCACCGGGGGGAGTGCTGCGGCTGCTACGG
CCGGATTCACCAGGTTCTTCACTCCGGGCGCCCAGCAGAATATCCAGCTGATCA

>1207_S71_L001_R1_001.fastq_302_1a_5
CCCCTACAACTGCGCTGGTAGTGGCTCAGCTACTTAGGGTCCCGCAAGCCATCTTGGACATGATCGCTGG
TGCCCACTGGGGAGTCCTAGCGGGCATAGCATACTTCTCCATGGTGGGCAACTGGGCGAAGGTCCTGGTA
GTGCTGTTGCTGTTTGCCGGCGTCGACGCCAGCACCTACACCACCGGGGGAAATGTTGCAAAAACTACGT
CCGCACTCACCGAGTTTTTCACTCCGGGCGCCAAGCAGAACATCCAGCTGATCA

>1207_S71_L001_R1_001.fastq_303_1a_5
CCCCTACAACTGCGCTGGTAGTGGCTCAGCTACTTAGGGTCCCGCAAGCCATCTTGGACATGATCGCTGG
TGCCCACTGGGGAGTCCTAGCGGGCATAGCGTACTTCTCCATGGTGGGCAACTGGGCGAAGGTCCTGGTA
GTGCTGTTGCTGTTTGCCGGCGTCGACGCTAGCACCCACATCACCGGGGGGAGTGTTGCGGCTACTACGG
CCGGATTCGCCAGGTTCTTCACTCCGGGCGCCCAGCAGAATATCCAGCTGATCA

>1207_S71_L001_R1_001.fastq_304_1a_5
CCCCTACAACTGCGCTGGTAGTGGCTCAGCTACTTAGGGTCCCGCAAGCCATCTTGGACATGATCGCTGG
TGCCCACTGGGGAGTCCTAGCGGGCGTAGCGTACTTCTCCATGGTGGGCAACTGGGCGAAGGTCCTGGTA
GTGCTGTTGCTGTTTGCCGGCGTCGACGCTAGCACCCACATCACCGGGGGGAGTGTTGCAGCTACTACGG
CCGGATTCACCAGGTTTTTCACTCCGGGCGCCCAGCAGAATGTCCAGCTGATCA

>1207_S71_L001_R1_001.fastq_305_1a_5
CCCCTACAACTGCGCTGGTAGTGGCTCAGCTACTTAGGGTCCCGCAAGCCATCTTGGACATGATCGCTGG
TGCCCACTGGGGAGTCCTAGCGGGCGTAGCGTACTTCTCCATGGTGGGCAACTGGGCGAAGGTCCTGGTA
GTGCTGTTGCTGTTTGCCGGCGTCGACGCTAGCACCCACATCACCGGGGGGAGTGCTGCAGCTACTACGG
CCGGACTCACCAGGTTTTTCGCTCCGGGCGCCCAGCAGAATATCCAACTGATCA

>1207_S71_L001_R1_001.fastq_306_1a_5
CCCCTACAACTGCGCTGGTAGTGGCTCAGCTACTTAGGGTCCCGCAAGCCATCTTGGACATGATCGCTGG
TGCCCACTGGGGAGTCCTAGCGGGCATAGCGTACTTCTCCATGGTGGGCAACTGGGCGAAGGTCCTGGTA
GTGCTGTTGCTGTTTGCCGGCGTCGACGCTAGCACCTACACCACCGGGGGAAATGTTGCAAAAACTACGT
CCGCACTCACCGAGTTTTTCACTCCGGGCGCCAAGCAGAACATCCAGCTGGTCA

>1207_S71_L001_R1_001.fastq_307_1a_5
CCCCTACAACTGCGCTGGTAGTGGCTCAGCTACTTAGGGTCCCGCAAGCCATCTTGGACATGATCGCTGG
TGCCCACTGGGGAGTCCTAGCGGGCATAGCGTACTTCTCCATGGTGGGCAACTGGGCGAAGGTCCTGGTA
GTGCTGTTGCTGTTTGCCGGCGTCGACGCTAGCACCTACACCACCGGGGGAAATGTTGCAAAAACTACGT
CCGCACTCACCGAGTTTTTCACTCTGGGCGCCAAGCAGAACATCCAGCTGATCA

>1207_S71_L001_R1_001.fastq_308_1a_5
CCCCCACAACGGCGCTGGTAGTGGCTCAGCTACTTAGGGTCCCGCAAGCCATCTTGGACATGATCGCTGG
TGCCCACTGGGGAGTCCTAGCGGGCGTAGCGTATTTCTCCATGGTGGGCAACTGGGCGAAGGTCCTGGTA
GTGCTGTTGCTGTTTGCCGGCGTCGACGCAAGCACCTACGTTACCGGGGGGCGTGTTGCGGCTACTACGG
CTGCACTCACCAGTTTTTTCGATCCGGGCGCCAAGCAGAACATCCAGCTGATCA

>1207_S71_L001_R1_001.fastq_309_1a_5
CCCCTACAACTGCGCTGGTAGTGGCTCAGCTACTTAGGGTCCCGCAAGCCATCTTGGACATGATCGCTGG
TGCCCACTGGGGAGTCCTAGCGGGCATAGCGTACTTCTCCATGGTGGGCAACTGGGCGAAGGTCCTGGTA
GTGCTGTTGCTGTTTGCCGGCGTCGACGCTAGCACCTACACCACCGGGGGGAGTGCTGCAGCTAATACGG
CCACACTCACCAGGCTTTTCACTCTGGGCGCCAAGCAGAACATCCAGCTAATCA

>1207_S71_L001_R1_001.fastq_310_1a_5
CCCCTACAACTGCGCTGGTAGTGGCTCAGCTACTTAGGGTCCCGCAAGCCATCTTGGACATGATCGCTGG
TGCCCACTGGGGAGTCCTAGCGGGCATAGCGTACTTCTCCATGGTGGGCAACTGGGCGAAGGTCCTGGTA
GTGCTGTTGCTGTTTGCCGGCGTCGACGCTAGCACCTACACCACCGGGGGAAATGTTGCAAAAACTACGT
CCGCACTCACCGAGTTTTTCACTCCGGGCGCTAAGCAGAACATCCAGCTGATCA

>1207_S71_L001_R1_001.fastq_311_1a_5
CCCCTACAACTGTGCTGGTAGTGGCTCAGCTACTTAGGGTCCCGCAAGCCATCTTGGACATGATCGCTGG
TGCCCACTGGGGAGTCCTAGCGGGCATAGCGTACTTCTCCATGGTGGGCAACTGGGCGAAGGTCCTGGTA
GTGCTGTTGCTGTTTGCCGGCGTCGACGCTAGCACCTACACCACCGGGGGAAATGTTGCAAAAACTACGT
CCGCACTCACCGAGTTTTTCACTCCGGGCGCCAAGCAGAACATCCAGCTGATCA

>1207_S71_L001_R1_001.fastq_312_1a_5
CCCCTACAACGGCGCTGGTAGTGGCTCAGCTACTTAGGGTCCCGCAAGCCATCTTGGACATGATCGCTGG
TGCCCACTGGGGAGTCCTAGCGGGCGTAGCGTATTTCTCCATGGTGGGCAACTGGGCGAAGGTCCTGGTA
GTGCTGTTGCTGTTTGCCGGCGTCGACGCAAGCACCTACGTCACCGGGGGGCGTGTTGCGGCTACTACGG
CTGCACTCACCAGTTTTTTCGATCCGGGCGCCAAGCAGAATATCCAGCTGATCA

>1207_S71_L001_R1_001.fastq_313_1a_5
CCCCTACAACTGCGCTGGTAGTGGCTCAGCTACTTAGGGTCCCGCAAGCCATCTTGGACATGATCGCTGG
TGCCCACTGGGGAGTCCTAGCGGGCTTAGCGTACTTCTCCATGGTGGGCAACTGGGCGAAGGTCCTGGTA
GTGCTGTTGCTGTTTGCCGGCGTCGACGCTAGCACCCACATCACCGGGGGGGAGTGTTGCAGCTACTACG
GCCGGATTCACCAGGTTTTTCACTCCGGGCGCCCAGCAGAATATCCAGCTGATCA

>1207_S71_L001_R1_001.fastq_314_1a_5
CCCCTACAACTGCGCTGGTAGTGGCTCAGCTACTTAGGGTCCCGCAAGCCATCTTGGACATGATCGCTGG
TGCCCACTGGGGAGTCCTAGCGGGCGTAGCGTACTTCTCCATGGTGGGCAACTGGGCGAAGGTCCTGGTA
GTGCTGTTGCTGTTTGCCGGCGTCGACGCTAGCACCCACATCACCGGGGGAAGTGTTGCAGCTACTACGG
CCGGATTCACCAGGTTTTTCACTCCGGGCGCCCAGCAGAATATCCAGCTGATCA

>1207_S71_L001_R1_001.fastq_315_1a_5
CCCCTACAACTGCGCTGGTAGTGGCTCAGCTACTTAGGGTCCCGCAAGCCATCTTGGACATGATCGCTGG
TGCCCACTGGGGAGTCCTAGCGGGCGTGGCGTACTTCTCCATGGTGGGCAACTGGGCGAAGGTCCTGGTA
GTGCTGTTGCTGTTTGCCGGCGTCGACGCTAGCACCCACATCACCGGGGGGAGTGTTGCAGCTACTACGG
CCGGATTCACCAGGTTTTTCACTCCGGGCGCCCAGCAGAATATCCAGCTGATCA

>1207_S71_L001_R1_001.fastq_316_1a_5
CCCCTACAACTGCGCTGGTAGTGGCTCAGCTACTTAGGGTCCCGCAAGCCATCTTGGACATGATCGCTGG
CGCCCACTGGGGAGTCCTAGCGGGCATAGCGTACTTCTCCATGGTGGGCAACTGGGCGAAGGTCCTGGTA
GTGCTGTTGCTGTTTGCCGGCGTCGACGCTAGCACCTACACCACCGGGGGAAATGTTGCAAAAACTACGG
CCGGACTCGCCGAGTTTTTTTCTCCGGGCGCCAAGCAGAACATCCAGCTGATCA

>1207_S71_L001_R1_001.fastq_317_1a_5
CCCCTACAACTGCGCTGGTAGTGGCTCAGCTACTTAGGGTCCCGCAAGCCATCTTGGACATGATCGCTGG
TGCCCACTGGGGAGTCCTAGCGGGCCTAGCGTATTTCTCCATGGTGGGCAACTGGGCGAAGGTCCTGGTA
GTGCTGTTGCTGTTTGCCGGCGTCGACGCAAGCACCCACATCACCGGGGGGCGTGTTGCGGCTACTACGG
CTGCATTCACCAGTTTTTTCGATCCGGGCGCCAAGCAGAACATCCAGCTGATCA

>1207_S71_L001_R1_001.fastq_318_1a_5
CCCCTACAACTGCGCTGGTAATGGCTCAGCTACTTAGGGTCCCGCAAGCCATCTTGGACATGATCGCTGG
TGCTCACTGGGGAGTCCTAGCGGGCATAGCGTACTTCTCCATGGTGGGCAACTGGGCGAAGGTCCTGGTA
GTGCTGTTGCTGTTTGCCGGCGTCGACGCTAGCACCTACACCACCGGGGGAAATGTTGCAAAAACTACGT
CCGCACTCACCGAGTTTTTCACTCCGGGCGCCAAGCAGAACATCCAGCTGATCA

>1207_S71_L001_R1_001.fastq_319_1a_5
CCCCTACAACTGCGCTGGTAGTGGCTCAGCTACTTAGGGTCCCGCAAGCCATCTTGGACATGATCGCTGG
TGCCCACTGGGGAGTCCTAGCGGGCATAGCGTACTTCTCCATGGTGGGCAACTGGGCGAAGGTCCTGGTA
GTGCTGTTGCTGTTTGCCGGCGTCGACGCTAGCACCTACACCACCGGGGGAAGTGCTGCAGCTAATACGG
CCACACTCACCAGGCTTTTCACTCTGGGCGCCAAGCAGAACATCCAGCTGATCA

>1207_S71_L001_R1_001.fastq_320_1a_5
CCCCTACAACTGCGCTGGTAGTGGCTCAGCTACTTAGGGTCCCGCAAGCCATCTTGGACATGATCGCTGG
TGCCCACTGGGGAGTCCTAGCGGGCATAGCGTACTTCTCCATGGTGGGCGACTGGGCGAAGGTCCTGGTA
GTGCTGTTGCTGTTTGCCGGCGTCGACGCTAGCACCTACACCACCGGGGGAAATGTTGCAAAAACTACGT
CCGCACTCACCGAGTTTTTCACTCCGGGCGCCAAGCAGAACATCCAGCTGATCA

>1207_S71_L001_R1_001.fastq_321_1a_5
CCCCTACAACTGCGCTGGTAGTGGCTCAGCTACTTAGGGTCCCGCAAGCCATCTTGGACATGATCGCTGG
TGCCCACTGGGGGGTCCTAGCGGGCGTAGCGTACTTCTCCATGGTGGGCAACTGGGCGAAGGTCCTGGTA
GTGCTGTTGCTGTTTGCCGGCGTCGACGCTAGCACCCACATCACCGGGGGGAGTGTTGCAGCTACTACGG
CCGGATTCACCAGGTTTTTCACTCCGGGCGCCCAGCAGAATATCCAGCTGATCA

>1207_S71_L001_R1_001.fastq_322_1a_5
CCCCTACAACTGCGCTGGTAGTGGCTCAGCTACTTAGGGTCCCGCAAGCCATCTTGGACATGATCGCTGG
TGCCCACTGGGGAGTCCTAGCGGGCCTAGCGTATTTCTCCATGGTGGGCAACTGGGCGAAGGTCCTGGTA
GTGCTGTTGCTGTTTGCCGGCGTCGACGCAAGCACCTACATCACCGGGGGGCGTGTTGCGGCTACTACGG
CTGCATTCACCAGTTTTTTCGATCCGGGCGCCAAGCAGAACATCCAGCTGATCA

>1207_S71_L001_R1_001.fastq_323_1a_5
CCCCTACAACTGCGCTGGTAGTGGCTCAGCTACTTAGGGTCCCGCAAGCCATCTTGGACATGATCGCTGG
TGCCCACTGGGGAGTCCTAGCGGGCGTAGCGTACTTCTCCATGGTGGGCAACTGGGCGAAGGTCCTGGTG
GTGCTGTTGCTGTTTGCCGGCGTCGACGCTAGCACCCACATCACCGGGGGGAGTGTTGCAGCTACTACGG
CCGGATTCACCAGGTTTTTCACTCCGGGCGCCCAGCAGAATATCCAGCTGATCA

>1207_S71_L001_R1_001.fastq_324_1a_5
CCCCTACAACTGCGCTGGTAGTGGCTCAGCTACTTAGGGTCCCGCAAGCCATCTTGGACATGATCGCTGG
TGCCCACTGGGGAGTCCTAGCGGGCGTAGCGTACTTCTCCATGGTGGGCAACTGGGCGAAGGTCCTGGTA
GTGCTGTTGCTATTTGCCGGCGTCGACGCTAGCACCCACATCACCGGGGGGAGTGTTGCAGCTACTACGG
CCGGATTCACCAGGTTTTTCACTCCGGGCGCCCAGCAGAATATCCAGCTGATCA

>1207_S71_L001_R1_001.fastq_325_1a_5
CCCCTACAACTGCGCTGGTAGTGGCTCAGCTACTTAGGGTCCCGCAAGCCATCTTGGACATGATCGCTGG
TGCCCACTGGGGAGTCCTAGCGGGCGTAGCGTACTTCTCCATGGTGGGCAACTGGGCGAAGGTCCTGGTA
GTGCTGTTGCTGTTTGCTGGCGTCGACGCTAGCACCCACATCACCGGGGGGAGTGTTGCAGCTACTACGG
CCGGATTCACCAGGTTTTTCACTCCGGGCGCCCAGCAGAATATCCAGCTGATCA

>1207_S71_L001_R1_001.fastq_326_1a_5
CCCCTACAACTGCGCTGGTAGTGGCTCAGCTACTTAGGGTCCCGCAAGCCATCTTGGACATGATCGCTGG
TGCCCACTGGGGAGTCCTAGCGGGCATAGCGTACTTCTCCATGGTGGGCAACTGGGCGAAGGTCCTGGTA
GTGCTGTTGCTGTTTGCCGGCGTCGACGCTAGCACCTACACCACCGGGGGAAATGTTGCAAAAACTACGT
CCGCACTCACCGAGTTTTTCACCCCGGGCGCCAAGCAGAACATCCAGCTGATCA

>1207_S71_L001_R1_001.fastq_327_1a_5
CCCCTACAACGGCGCTGGTAGTGGCTCAGCTACTTAGGGTCCCGCAAGCCATCTTGGACATGATCGCTGG
TGCCCACTGGGGAGTCCTAGCGGGCCTAGCGTATTTCTCCATGGTGGGCAACTGGGCGAAGGTCCTGGTA
GTGCTGTTGCTGTTTGCCGGCGTCGACGCAAGCACCTACATCACCGGGGGGCGTGTTGCGGCTACTACGG
CTGCATTCACCAGTTTCTTCGATCCGGGCGCCAAGCAGAACATCCAGCTGATCA

>1207_S71_L001_R1_001.fastq_328_1a_5
CCCCTACAACTGCGCTGGTAGTGGCTCAGCTACTTAGGGTCCCGCAAGCCATCTTGGACATGATCGCTGG
TGCCCACTGGGGAGTCCTAGCGGGCATAGCGTACTTCTCCATGGTGGGCAACTGGGCGAAGGTCCTGGTA
GTGCTGTTGCTGTTTGCTGGCGTCGACGCTAGCACCTACACCACCGGGGGAAATGTTGCAAAAACTACGT
CCGCACTCACCGAGTTTTTCACTCCGGGCGCCAAGCAGAACATCCAGCTGATCA

>1207_S71_L001_R1_001.fastq_329_1a_5
CCCCTACAACTGCGCTGGTAGTGGCTCAGCTACTTAGGGTCCCGCAAGCCATCTTGGACATGATCGCTGG
TGCCCACTGGGGAGTCCTAGCGGGCTTAGCGTATTTCTCCATGGTGGGCAACTGGGCGAAGGTCCTGGTA
GTGCTGTTGCTGTTTGCCGGCGTCGACGCAAGCACCTACATCACCGGGGGGCGTGTTGCGGCTACTACGG
CTGCATTCACCAGTTTTTTCGATCCGGGCGCCAAGCAGAACATCCAGCTGATCA
