# Supplementary material for: HCV transmission in high-risk communities in Bulgaria
Source: PLoS One. 2019 Mar 5;14(3):e0212350. doi: 10.1371/journal.pone.0212350 (PMC6400337; doi:10.1371/journal.pone.0212350)
Supplement: S1 File — (ZIP) [file pone.0212350.s002.zip › 1216_S82_L001_R1_001.fastq_1a_freq5.fas]

>1216_S82_L001_R1_001.fastq_1_1a_203
CCCCAACAGCGGCGCTAGTAGCGGCTCAGCTACTCAGGGTCCCGCAAGCCATCTTGGACATGATCGCTGG
TGCCCACTGGGGAGTCCTAGCGGGCGTAGCGTATTTCTCCATGGCGGGCAACTGGGCGAAGGTTCTGGTG
GTGCTGTTGCTGTTTGCCGGCGTCGATGCGAATACCTACACCACCGGGGGAAGTGTTGCTAGGGGCGCGG
CTGCATTCGCCGGCTTCTTCACTCCGGGCGCCCGGCAGAATGTCCAGCTGATCA

>1216_S82_L001_R1_001.fastq_2_1a_132
CCCCAACAGCAGCGCTAGTAGCGGCTCAGCTACTCAGGGTCCCGCAAGCCATCTTGGACATGATCGCTGG
TGCCCACTGGGGAGTCCTAGCGGGCGTAGCGTATTTCTCCATGGCGGGCAACTGGGCGAAGGTTCTGGTG
GTGCTGTTGCTGTTTGCCGGCGTCGATGCGAATACCTACACCACCGGGGGAAGTGTTGCTAGGGGCGCGG
CTGCATTCGCCGGCCTCTTCACTCCGGGCGCCCGGCAGAATGTCCAGCTGATCA

>1216_S82_L001_R1_001.fastq_3_1a_113
CCCCAACAGCAGCGCTAGTAGCGGCTCAGCTACTCAGGGTCCCGCAAGCCATCTTGGACATGATCGCTGG
TGCCCACTGGGGAGTCCTAGCGGGCGTAGCGTATTTCTCCATGGCGGGCAACTGGGCGAAGGTTCTGGTG
GTGCTGTTGCTGTTTGCCGGCGTCGATGCGGATACTCACGTCACCGGGGGAAGTGCTGCTAGGGGCGCGT
CCGCAATCGCTGGCCTCTTCACTCCGGGCGCCCGGCAGAATGTCCAGCTGATCA

>1216_S82_L001_R1_001.fastq_4_1a_26
CCCCAACAGCAGCGCTAGTAGCGGCTCAGCTACTCAGGGTCCCGCAAGCCATCTTGGACATGATCGCTGG
TGCCCACTGGGGAGTCCTAGCGGGCGTGGCGTATTTCTCCATGGCGGGCAACTGGGCGAAGGTTCTGGTG
GTGCTGTTGCTGTTTGCCGGCGTCGATGCGAATACCTACACCACCGGGGGAAGTGTTGCTAGGGGCGCGG
CTGCATTCGCCGGCCTCTTCACTCCGGGCGCCCGGCAGAATGTCCAGCTGATCA

>1216_S82_L001_R1_001.fastq_5_1a_25
CCCCAACAGCAGCGCTAGTAGCGGCTCAGCTACTCAGGGTCCCGCAAGCCATCTTGGACATGATCGCTGG
TGCCCACTGGGGAGTCCTAGCGGGCGTAGCGTATTTCTCCATGGCGGGCAACTGGGCGAAGGTTCTGGTG
GTGCTGTTGCTGTTTGCCGGCGTCGATGCGGATACTCACGTCACCGGGGGAAGTGCTGCTAGGGGCGCGT
CCGCACTCGCTGGCTTCTTCACTCCGGGCGCCCGGCAGAATGTCCAGCTGATCA

>1216_S82_L001_R1_001.fastq_6_1a_25
CCCCAACAGCAGCGCTAGTAGCGGCTCAGCTACTCAGGGTCCCGCAAGCCATCTTGGACATGATCGCTGG
TGCCCACTGGGGAGTCCTAGCGGGCGTAGCGTATTTCTCCATGGCGGGCAACTGGGCGAAGGTTCTGGTG
GTGCTGTTGCTGTTTGCCGGCGTCGATGCGAATACCTACACCACCGGGGGAAGTGTTGCTAGGGGCGCGG
CTGCATTCGCCAACCTCTTCACTCCGGGCGCCCGGCAGAATGTCCAGCTGATCA

>1216_S82_L001_R1_001.fastq_7_1a_23
CCCCAACAGCAGCGCTAGTAGCGGCTCAGCTACTCAGGGTCCCGCAAGCCATCTTGGACATGATCGCTGG
TGCCCACTGGGGAGTCCTAGCGGGCGTAGCGTATTTCTCCATGGCGGGCAACTGGGCGAAGGTTCTGGTG
GTGCTGTTGCTGTTTGCCGGCGTCGATGCGAATACCTACACCACCGGGGGAAGTGTTGCTAGGGGCGCGG
CTGCGTTCGCCGGCCTCTTCACTCCGGGCGCCCGGCAGAATGTCCAGCTGATCA

>1216_S82_L001_R1_001.fastq_8_1a_22
CCCCAACAGCAGCGCTAGTAGCGGCTCAGCTACTCAGGGTCCCGCAAGCCATCTTGGACATGATCGCTGG
TGCCCACTGGGGAGTCCTAGCGGGCGTAGCGTATTTCTCCATGGCGGGCAACTGGGCGAAGGTTCTGGTG
GTGCTGTTGCTGTTTGCCGGCGTCGATGCGGATACTCACGTCACCGGGGGAAGTGCTGCTAGGGGCGCGT
CCGCACTCGCTGGCTTCTTCACTCCGGGCGCCCGGCAGAATGTCCAGCTCATCA

>1216_S82_L001_R1_001.fastq_9_1a_21
CCCCAACAGCAGCGCTAGTAGCGGCTCAGCTACTCAGGGTCCCGCAAGCCATCTTGGACATGATCGCTGG
TGCCCACTGGGGAGTCCTAGCGGGCGTAGCGTATTTCTCCATGGCGGGCAACTGGGCGAAGGTTCTGGTG
GTGCTGTTGCTGTTTGCCGGCGTCGATGCGAATACCTACACCACCGGGGGAAGTGTTGCTAGGGGCGCGG
CTGCATTCGCCGGCTTCTTCACTCCGGGCGCCCGGCAGAATGTCCAGCTGATCA

>1216_S82_L001_R1_001.fastq_10_1a_20
CCCCAACAGCGGCGCTAGTAGCGGCTCAGCTACTCAGGGTCCCGCAAGCCATCTTGGACATGATCGCTGG
TGCCCACTGGGGAGTCCTAGCGGGCGTAGCGTATTTCTCCATGGCGGGCAACTGGGCGAAGGTTCTGGTG
GTGCTGTTGCTGTTTGCCGGCGTCGATGCGAATACCTACACCACCGGGGGAAGTGTTGCTAGGGGCGCGG
CTGCATTCGCCGGCTTCTTCACTCCGGGCGCTCGGCAGAATGTCCAGCTGATCA

>1216_S82_L001_R1_001.fastq_11_1a_19
CCCCAACAGCAGCGCTAGTAGCGGCTCAGCTACTCAGGGTCCCGCAAGCCATCTTGGACATGATCGCTGG
TGTCCACTGGGGAGTCCTAGCGGGCGTAGCGTATTTCTCCATGGCGGGCAACTGGGCGAAGGTTCTGGTG
GTGCTGTTGCTGTTTGCCGGCGTCGATGCGAATACCTACACCACCGGGGGAAGTGTTGCTAGGGGCGCGG
CTACATTCGCCAGCCTCTTCACTCCGGGCGCCCGGCAGAATGTCCAGCTGATCA

>1216_S82_L001_R1_001.fastq_12_1a_17
CCCCAACAGCAGCGCTAGTAGCGGCTCAGCTACTCAGGGTCCCGCAAGCCATCTTGGACATGATCGCTGG
TGCCCACTGGGGAGTCCTAGCGGGCGTAGCGTATTTCTCCATGGCGGGCAACTGGGCGAAGGTTCTGGTG
GTGCTGTTGCTGTTTGCCGGCGTCGATGCGAATACCTACACCACCGGGGGAAGTGTTGCTAGGGGCGCGG
CTGCATTCGCCGGCCTCTTCACTTCGGGCGCCAAGCAGAATGTCCAGCTGATCA

>1216_S82_L001_R1_001.fastq_13_1a_17
CCCCAACAGCGGCGCTAGTAGCGGCTCAGCTACTCAGGGTCCCGCAAGCCATCTTGGACATGATCGCTGG
TGCCCACTGGGGAGTCCTAGCGGGCGTAGCGTATTTCTCCATGGCGGGCAACTGGGCGAAGGTTCTGGTG
GTGTTGTTGCTGTTTGCCGGCGTCGATGCGAATACCTACACCACCGGGGGAAGTGTTGCTAGGGGCGCGG
CTGCATTCGCCGGCTTCTTTACTCCGGGCGCCCGGCAGAATGTCCAGCTGATCA

>1216_S82_L001_R1_001.fastq_14_1a_15
CCCCAACAGCAGCGCTAGTAGCGGCTCAGCTACTCAGGGTCCCGCAAGCCATCTTGGACATGATCGCTGG
TGCCCACTGGGGAGTCCTAGCGGGCGTGGCGTATTTCTCCATGGCGGGCAACTGGGCGAAGGTTCTGGTG
GTGCTGTTGCTGTTTGCCGGCGTCGATGCGAATACCTACACCACCGGGGGAAGTGTTGCTAGGGGCGCGG
CTGCATTCGCCAGCCTCTTCACTCCGGGCGCCCGGCAGAATGTCCAGCTGATCA

>1216_S82_L001_R1_001.fastq_15_1a_14
CCCCAACAGCAGCGCTAGTAGCGGCTCAGCTACTCAGGGTCCCACAAGCCATCTTGGACATGATCGCTGG
TGCCCACTGGGGAGTCCTAGCGGGCGTAGCGTATTTCTCCATGGCGGGCAACTGGGCGAAGGTTCTGGTG
GTGCTGTTGCTGTTTGCCGGCGTCGATGCGAATACCTACACCACCGGGGGAAGTGTTGCTAGGGGCGCGG
CTGCATTCGCCGGCCTCTTCACTCCGGGCGCCCGGCAGAATGTCCAGCTGATCA

>1216_S82_L001_R1_001.fastq_16_1a_13
CCCCAACAGCAGCGCTAGTAGCGGCTCAGCTACTCAGGGTCCCGCAAGCCATCTTGGACATGATCGCTGG
TGCCCACTGGGGAGTCCTAGCGGGCGTAGCGTATTTCTCCATGGCGGGCAGCTGGGCGAAGGTTCTGGTG
GTGCTGTTGCTGTTTGCCGGCGTCGACGCGAATACCTACACCACCGGGGGAAGTGTTGCTAGGGGCGCGG
CTGCATTCGCCGGCCTCTTCACTCCGGGCGCCCGGCAGAATGTCCAGCTGATCA

>1216_S82_L001_R1_001.fastq_17_1a_12
CCCCAACGGCGGCGCTAGTAGCGGCTCAGCTACTCAGGGTCCCGCAAGCCATCTTGGACATGATCGCTGG
TGCCCACTGGGGAGTCCTAGCGGGCGTAGCGTATTTCTCCATGGCGGGCAACTGGGCGAAGGTTCTGGTG
GTGCTGTTGCTGTTTGCCGGCGTCGATGCGAATACCTACACCACCGGGGGAAGTGTTGCTAGGGGCGCGG
CTGCATTCGCCGGCTTCTTCACTCCGGGCGCCCGGCAGAATGTCCAGCTGATCA

>1216_S82_L001_R1_001.fastq_18_1a_11
CCCCAACAGCAGCGCTAGTAGCGGCTCAGCTACTCAGGGTCCCGCAAGCCATCTTGGACATGATCGCTGG
TGCCCACTGGGGAGTCCTAGCGGGCGTAGCGTATTTCTCCATGGCGGGCAACTGGGCGAAGGTTCTGGTG
GTGTTGTTGCTGTTTGCCGGCGTCGATGCGGATACTCACGTCACCGGGGGAAGTGTTGCTAGGGGCGCGT
CCACACTCGCTAACCTCTTCACTCCGGGCGCTCGGCAGAATGTCCAGCTGATCA

>1216_S82_L001_R1_001.fastq_19_1a_11
CCCCAACAGCAGCGCTAGTAGCGGCTCAGCTACTCAGGGTCCCGCAAGCCATCTTGGACATGATCGCTGG
TGCCCACTGGGGAGTCCTAGCGGGCGTAGCATATTTCTCCATGGCGGGCAACTGGGCGAAGGTTCTGGTG
GTGCTGTTGCTGTTTGCCGGCGTCGATGCGAACACCTACACCACCGGGGGAAGTGTTGCTAGGGGCGCGG
CTGCATTCGCCGGCCTCTTCACTCCGGGCGCCCGGCAGAATGTCCAGCTGATCA

>1216_S82_L001_R1_001.fastq_20_1a_11
CCCCAACAGCGGCGCTAGTAGCGGCTCAGCTACTCAGGGTCCCGCAAGCCATCTTGGACATGATCGCTGG
TGCCCACTGGGGAGTCCTAGCGGGCGTAGCGTATTTCTCCATGGCGGGCAACTGGGCGAAGGTTCTGGTG
GTGCTGTTGCTGTTTGCCGGCGTCGATGCGAATACCTACACCACCGGGGGAAGTGTTGCTAGGGGCGCAG
CTGCATTCGCCGGCTTCTTCACTCCGGGCGCCCGGCAGAATGTCCAGCTGATCA

>1216_S82_L001_R1_001.fastq_21_1a_10
CCCCAACAGCGGCGCTAGTAGCGGCTCAGCTACTCAGGGTCCCGCAAGCCATCTTGGACATGATCGCTGG
TGCCCACTGGGGAGTCCTAGCGGGCGTAGCGTATTTCTCCATGGCGGGCAACTGGGCGAAGGTTCTGGTG
GTGCTGTTGTTGTTTGCCGGCGTCGATGCGAATACCTACACCACCGGGGGAAGTGTTGCTAGGGGCGCGG
CTGCATTCGCCGGCTTCTTCACTCCGGGCGCCCGGCAGAATGTCCAGCTGATCA

>1216_S82_L001_R1_001.fastq_22_1a_10
CCCCAACAGCGGCGCTAGTAGCGGCTCAGCTACTCAGGGTCCCGCAAGCCATCTTGGACATGATCGCTGG
TGCCCACTGGGGAGTCCTAGCGGGCGTAGCGTATTTCTCCATGGCGGGCAACTGGGCGAAGGTTCTGGTG
GTGCTGTTGCTGTTTGCCGGCGTCGATTCGAATACCTACACCACCGGGGGAAGTGTTGCTAGGGGCGCGG
CTGCATTCGCCGGCTTCTTCACTCCGGGCGCCCGGCAGAATGTCCAGCTGATTA

>1216_S82_L001_R1_001.fastq_23_1a_10
CCCCAACAGCGGCGCTAGTAGCGGCTCAGCTACTCAGGGTCCCGCAAGCCATCTTGGACATGATCGCTGG
TGCCCACTGGGGAGTCCTAGCGGGCGTAGCGTATTTCTCCATGGCGGGCAACTGGGCGAAGGTTCTGGTG
GTGCTGTTGCTGTTTGCCGGCGTCGATGCGAATACCTACACCACCGGGGGAAGTGTTGCTAGGGGTGCGG
CTGCATTCGCCGGCTTCTTCACTCCGGGCGCCCGGCAGAATGTCCAGCTGATCA

>1216_S82_L001_R1_001.fastq_24_1a_10
CCCCAACAGCGGCGCTAGTAGCGGCTCAGCTACTCAGGGTCCCGCAAGCCATCTTGGACATGATCGCTGG
TGCCCACTGGGGAGTCCTAGCGGGCGTAGCGTATTTCTCCATGGCGGGCAACTGGGCGAAGGTTCTGGTG
GTGCTGTTGCTGTTCGCCGGCGTCGATGCGAATACCTACACCACCGGGGGAAGTGTTGCTAGGGGCGCGG
CTGCATTCGCCGGCTTCTTCACTCCGGGCGCCCGGCAGAATGTCCAGCTGATCA

>1216_S82_L001_R1_001.fastq_25_1a_9
CCCCAACAGCGGCGCTAGTAGCGGCTCAGCTACTCAGGGTCCCGCAAGCCATCTTGGACATGATCGCTGG
TGCCCACTGGGGAGTCCTAGCGGGCGTAGCGTATTTCTCCATGGCGGGCAACTGGGCGAAGGTTCTGGTG
GTGCTGTTGCTGTTTGCCGGCGTCGATGCGAATACCTACACCACCGGGGGAAGTGTTGCTAGGGGCGCGG
CCGCATTCGCCGGCTTCTTCACTCCGGGCGCCCGGCAGAATGTCCAGCTGATCA

>1216_S82_L001_R1_001.fastq_26_1a_9
CCCCAACAGCAGCGCTAGTAGCGGCTCAGCTACTCAGGGTCCCGCAAGCCATCTTGGACATGATCGCTGG
TGCCCACTGGGGAGTCCTAGCGGGCGTAGCGTATTTCTCCATGGCGGGCAACTGGGCGAAGGTTCTGGTG
GTGCTGTTGCTGTTTGCCGGCGTCGATGCGGATACTCACGTCACCGGGGGAAGTGCAGCTAGGGGCGCGT
CCGCACTCGCTGGCTTCTTCACTCCGGGCGCCCGGCAGAATGTCCAGCTGATCA

>1216_S82_L001_R1_001.fastq_27_1a_9
CCCCAACAGCAGCGCTAGTAGCGGCTCAGCTACTCAGGGTCCCGCAAGCCATCTTGGACATGATCGCTGG
TGCCCACTGGGGAGTCCTAGCGGGCGTCGCGTATTTCTCCATGGCGGGCAACTGGGCGAAGGTTCTGGTG
GTGCTGTTGCTGTTTGCCGGCGTCGATGCGAATACCTACACCACCGGGGGAAGTGTTGCTAGGGGCGCGG
CTGCATTCGCCGGCCTCTTCACTCCGGGCGCCCGGCAGAATGTCCAGCTGATCA

>1216_S82_L001_R1_001.fastq_28_1a_9
CCCCAACAGCAGCGCTAGTAGCGGCTCAGCTACTCAGGGTCCCGCAAGCCATCTTGGACATGATCGCTGG
TGCCCACTGGGGAGTCCTAGCGGGCGTAGCATATTTCTCCATGGCGGGCAACTGGGCGAAGGTTCTGGTG
GTGCTGTTGCTGTTTGCCGGCGTCGATGCGAATACCTACACCACCGGGGGAAGTGTTGCTAGGGGCGCGG
CTGCATTCGCCGGCCTCTTCACCCCGGGCGCCCGGCAGAATGTCCAGCTGATCA

>1216_S82_L001_R1_001.fastq_29_1a_8
CCCCAACAGCAGCGCTAGTAGCGGCTCAGCTACTCAGGGTCCCGCAAGCCATCTTGGACATGATCGCTGG
TGCCCACTGGGGAGTCCTAGCGGGCGTAGCGTATTTCTCCATGGCGGGCAACTGGGCGAAGGTTCTGGTG
GTGCTGTTGCTGTTTGCCGGCGTCGATGCGGATACTCACGTCACCGGGGGAAGTGCTGCTAGGGGCGCGT
CCGCAATCGCTGGCCTCTTCACTCCGGGCGCCCGGCAGAATGTCCAGCTGATAA

>1216_S82_L001_R1_001.fastq_30_1a_8
CCCCAACAGCGGCGCTAGTAGCGGCTCAGCTACTCAGGGTCCCGCAAGCCATCTTGGACATGATCGCTGG
TGCCCACTGGGGAGTCCTAGCGGGCGTAGCGTATTTCTCCATGGCGGGCAACTGGGCGAAGGTTCTGGTG
GTGCTGTTGCTGTTTGCCGGCGTCGATGCGAATACCTACACCACCGGGGGAAGTGTTGCTAGGGGCGCGG
CTGCATTCGCCGGCCTCTTCACTCCGGGCGCCCGGCAGAATGTCCAGCTGATCA

>1216_S82_L001_R1_001.fastq_31_1a_8
CGCCAACAGCAGCGCTAGTAGCGGCTCAGCTACTCAGGGTCCCGCAAGCCATCTTGGACATGATCGCTGG
TGCCCACTGGGGAGTCCTAGCGGGCGTAGCGTATTTCTCCATGGCGGGCAACTGGGCGAAGGTTCTGGTG
GTGCTGTTGCTGTTTGCCGGCGTCGATGCGGATACTCACGTCACCGGGGGAAGTGCTGCTAGGGGCGCGT
CCGCAATCGCTGGCCTCTTCACTCCGGGCGCCCGGCAGAATGTCCAGCTGATCA

>1216_S82_L001_R1_001.fastq_32_1a_8
CGCCTACAGCAGCGCTAGTAGCGGCTCAGCTACTCAGGGTCCCGCAAGCCATCTTGGACATGATCGCTGG
TGCCCACTGGGGAGTCCTAGCGGGCGTAGCGTATTTCTCCATGGCGGGCAACTGGGCGAAGGTTCTGGTG
GTGCTGTTGCTGTTTGCCGGCGTCGATGCGAATACCTACACCACCGGGGGAAGTGTTGCTAGGGGCGCGG
CTGCATTCGCCGGCCTCTTCACTCCGGGCGCCCGGCAGAATGTCCAGCTGATCA

>1216_S82_L001_R1_001.fastq_33_1a_7
CCCCAACAGCAGCGCTAGTAGCGGCTCAGCTACTCAGGGTCCCGCAAGCCATCTTGGACATGATCGCTGG
TGCCCACTGGGGAGTCCTAGCGGGCGTAGCGTATTTCTCCATGGCGGGCAACTGGGCGAAGGTTCTGGTG
GTACTGTTGCTGTTTGCCGGCGTCGATGCGAATACCTACACCACCGGGGGAAGTGTTGCTAGGGGCGCGG
CTGCATTCGCCGGCCTCTTCACTCCGGGCGCCCGGCAGAATGTCCAGCTGATCA

>1216_S82_L001_R1_001.fastq_34_1a_7
CCCCAACAGCAGCGCTAGTAGCGGCTCAGCTACTCAGGGTCCCGCAAGCCATCTTGGACATGATCGCTGG
TGCCCACTGGGGAGTCCTAGCGGGCGTAGCGTATTTCTCCATGGCGGGCAACTGGGCGAAGGTTCTGGTG
GTGCTGTTGCTGTTTGCCGGCGTCGATGCGAATACCTACACCACCGGGGGAAGTGCTGCTAGGGGCGCGG
CTGCATTCGCCGGCCTCTTCACTCCGGGCGCCCGGCAGAATGTCCAGCTGATCA

>1216_S82_L001_R1_001.fastq_35_1a_7
CCCCAACAGCGGCGCTAGTAGCGGCTCAGCTACTCAGGGTCCCGCAAGCCATCTTGGACATGATCGCTGG
TGCCCACTGGGGAGTCCTAGCGGGCGTAGCGTATTTCTCCATGGCGGGCAACTGGGCGAAGGTTCTGGTG
GTGCTGTTGCTGTTTGCCGGCGTCGATGCGAATACCTACACCACCGGGGGAAGTGTTGCTAGGGGCGCGG
CTGCATTCGCCGGCTTCTTCACTCCTGGCGCCCGGCAGAATGTCCAGCTGATCA

>1216_S82_L001_R1_001.fastq_36_1a_6
CCCCAACAGCGGCGCTAGTAGCGGCTCAGCTACTCAGGGTCCCGCAAGCCATCTTGGACATGATCGCTGG
TGCCCACTGGGGAGTCCTAGCGGGCGTAGCGTATTTCTCCATGGCGGGCAACTGGGCGAAGGTTCTGGTG
GTGCTGTTGCTGTTTGCCGGCGTCGATGCGAATACCTACACCACGGGGGGAAGTGTTGCTAGGGGCGCGG
CTGCATTCGCCGGCTTCTTCACTCCGGGCGCCCGGCAGAATGTCCAGCTGATCA

>1216_S82_L001_R1_001.fastq_37_1a_6
CGCCTACAGCAGCGCTAGTAGCGGCTCAGCTACTCAGGGTCCCGCAAGCCATCTTGGACATGATCGCTGG
TGCCCACTGGGGAGTCCTAGCGGGCGTAGCGTATTTCTCCATGGCGGGCAACTGGGCGAAGGTTCTGGTG
GTGCTGTTGCTGTTTGCCGGCGTCGATGCGGATACTCACGTCACCGGGGGAAGTGCTGCTAGGGGCGCGT
CCGCAATCGCTGGCCTCTTCACTCCGGGCGCCCGGCAGAATGTCCAGCTGATCA

>1216_S82_L001_R1_001.fastq_38_1a_6
CCCCAACAGCAGCGCTAGTAGCGGCTCAGCTACTCAGGGTCCCGCAAGCCATCTTGGACATGATCGCTGG
TGCCCACTGGGGAGTCCTAGCGGGCGTAGCATATTTCTCCATGGCGGGCAACTGGGCGAAGGTTCTGGTG
GTGCTGTTGCTGTTTGCCGGCGTCGATGCGAATACCTACACCACCGGGGGAAGTGTTGCTAGGGGCGCGG
CTGCATTCGCCGGCCTCTTCACTCCGGGCGCCCGGCAGAATGTCCAGCTGATCA

>1216_S82_L001_R1_001.fastq_39_1a_6
CCCCAACAGCAGCGCTAGTAGCGGCTCAGCTACTCAGGGTCCCGCAAGCCATCTTGGACATGATCGCTGG
TGCCCACTGGGGAGTCCTAGCGGGCGTAGCGTATTTCTCCATGGCGGGCAACTGGGCGAAGGTTCTGGTG
GTGCTGTTGTTGTTTGCCGGCGTCGATGCGAATACCTACACTACCGGGGGAAGTGCTGCTAGGGGCGCGG
CTGCATTCGCCGGCCTCTTCACTCCGGGCGCCCGGCAGAATGTCCAGCTGATCA

>1216_S82_L001_R1_001.fastq_40_1a_5
CCCCAACAGCAGCGCTAGTAGCGGCTCAGCTACTCAGGGTCCCGCAAGCCATCTTGGACATGATCGCTGG
TGCCCACTGGGGAGTCCTAGCGGGCGTAGCGTATTTCTCCATGGCGGGCAACTGGGCGAAGGTTCTGGTG
GTGCTGTTGTTGTTTGCCGGCGTCGATGCGAATACCTACACCACCGGGGGAAGTGTTGCTAGGGGCGCGG
CTGCATTCGCCGGCCTCTTCACTCCGGGCGCCCGGCAGAATGTCCAGCTGATCA

>1216_S82_L001_R1_001.fastq_41_1a_5
CCCCAACAGCGGCGCTAGTAGCGGCTCAGCTACTCAGGGTCCCGCAAGCCATCTTGGACATGATCGCTGG
CGCCCACTGGGGAGTCCTAGCGGGCGTAGCGTATTTCTCCATGGCGGGCAACTGGGCGAAGGTTCTGGTG
GTGCTGTTGCTGTTTGCCGGCGTCGATGCGAATACCTACACCACCGGGGGAAGTGTTGCTAGGGGCGCGG
CTGCATTCGCCGGCTTCTTCACTCCGGGCGCCCGGCAGAATGTCCAGCTGATCA

>1216_S82_L001_R1_001.fastq_42_1a_5
CCCCAACAGCAGCGCTAGTAGCGGCTCAGCTACTCAGGGTCCCGCAAGCCATCTTGGACATGATCGCTGG
TGCCCACTGGGGAGTCCTAGCGGGCGTAGCGTATTTCTCCATGGCGGGCAACTGGGCGAAGGTTCTGGTG
GTGCTGTTGCTGTTTGCCGGCGTCGATGCGAATACCTACACCACCGGGGGAAGTGTTGCTAGGGGCGCGG
CTGCATTCGCCAGCTTCTTCACTCCGGGCGCCCGGCAGAATGTCCAGCTGATCA

>1216_S82_L001_R1_001.fastq_43_1a_5
CCCCAACAGCAGCGCTAGTAGCGGCTCAGCTACTCAGGGTCCCGCAAGCCATCTTGGACATGATCGCTGG
TGCCCACTGGGGAGTCCTAGCGGGCGTAGCGTATTTCTCCATGGCGGGCAACTGGGCGAAGGTTCTGGTG
GTGCTGTTGCTGTTTGCCGGCGTCGATGCGAATACCTACACCACCGGGGGAAGTGTTGCTAGGGGCGCGG
CTGCGTTCGCCAGCTTCTTCACTCCGGGCGCCCGGCAGAATGTCCAGCTGATCA

>1216_S82_L001_R1_001.fastq_44_1a_5
CCCCAACAGCAGCGCTAGTAGCGGCTCAGCTACTCAGGGTCCCGCAAGCCATCTTGGACATGATCGCTGG
TGCCCACTGGGGAGTCCTAGCGGGCGTAGCGTATTTCTCCATGGCGGGCAACTGGGCGAAGGTTCTGGTG
GTGCTGTTGCTGTTTGCCGGCGTCGATGCGAATACCTACACCACCGGGGGAAGTGTTGCTAGGGGCGCGG
CTGCATTCGCCAGCCTCTTCACTCCGGGCGCCCGGCAGAATGTCCAGCTGATCA

>1216_S82_L001_R1_001.fastq_45_1a_5
CCCCAACAGCAGCGCTAGTAGCGGCTCAGCTACTCAGGGTCCCGCAAGCCATCTTGGACATGATCGCTGG
TGCCCACTGGGGAGTCCTAGCGGGCGTAGCGTATTTCTCCATGGCGGGCAACTGGGCGAAGGTTCTGGTG
GTGCTGTTGCTGTTTGCCGGCGTCGATGCGAGTACCTACACCACCGGGGGAAGTGTTGCTAGGGGCGCGG
CTGCATTCGCCGGCCTCTTCACTCCGGGCGCCCGGCAGAATGTCCAGCTGATCA

>1216_S82_L001_R1_001.fastq_46_1a_5
CGCCAACAGCGGCGCTAGTAGCGGCTCAGCTACTCAGGGTCCCGCAAGCCATCTTGGACATGATCGCTGG
TGCCCACTGGGGAGTCCTAGCGGGCGTAGCGTATTTCTCCATGGCGGGCAACTGGGCGAAGGTTCTGGTG
GTGCTGTTGCTGTTTGCCGGCGTCGATGCGAATACCTACACCACCGGGGGAAGTGTTGCTAGGGGCGCGG
CTGCATTCGCCGGCTTCTTCACTCCGGGCGCCCGGCAGAATGTCCAGCTGATCA

>1216_S82_L001_R1_001.fastq_47_1a_5
CGCCAACAGCAGCGCTAGTAGCGGCTCAGCTACTCAGGGTCCCGCAAGCCATCTTGGACATGATCGCTGG
TGCCCACTGGGGAGTCCTAGCGGGCGTAGCGTATTTCTCCATGGCGGGCAACTGGGCGAAGGTTCTGGTG
GTGCTGTTGCTGTTTGCCGGCGTCGATGCGAATACCTACACCACCGGGGGAAGTGTTGCTAGGGGCGCGG
CTGCATTCGCCGGCCTCTTCACTCCGGGCGCCCGGCAGAATGTCCAGCTGATCA

>1216_S82_L001_R1_001.fastq_48_1a_5
CGCCTACAGCGGCGCTAGTAGCGGCTCAGCTACTCAGGGTCCCGCAAGCCATCTTGGACATGATCGCTGG
TGCCCACTGGGGAGTCCTAGCGGGCGTAGCGTATTTCTCCATGGCGGGCAACTGGGCGAAGGTTCTGGTG
GTGCTGTTGCTGTTTGCCGGCGTCGATGCGAATACCTACACCACCGGGGGAAGTGTTGCTAGGGGCGCGG
CTGCATTCGCCGGCTTCTTCACTCCGGGCGCCCGGCAGAATGTCCAGCTGATCA

>1216_S82_L001_R1_001.fastq_49_1a_5
CGCCTACAGCAGCGCTAGTAGCGGCTCAGCTACTCAGGGTCCCGCAAGCCATCTTGGACATGATCGCTGG
TGCCCACTGGGGAGTCCTAGCGGGCGTAGCGTATTTCTCCATGGCGGGCAACTGGGCGAAGGTTCTGGTG
GTGCTGTTGCTGTTTGCCGGCGTCGATGCGGATACTCACGTCACCGGGGGAAGTGCTGCTAGGGGCGCGT
CCGCACTCGCTGGCTTCTTCACTCCGGGCGCCCGGCAGAATGTCCAGCTCATCA
