# Supplementary material for: HCV transmission in high-risk communities in Bulgaria
Source: PLoS One. 2019 Mar 5;14(3):e0212350. doi: 10.1371/journal.pone.0212350 (PMC6400337; doi:10.1371/journal.pone.0212350)
Supplement: S1 File — (ZIP) [file pone.0212350.s002.zip › 1216_S82_L001_R1_001.fastq_1b.fas]

>1216_S82_L001_R1_001.fastq_1_1b_2
CGCCTACAGCTGCCATAGTGGTATCGCAGTTACTCCGGATCCCACAGGCTGTCGTGGACATGGTGGCGAGGGCCCACTGGGGGGTCCTGGCGGGTCTCGCCTACTATTCCATGGTGGGGAACTGGGCTAAGGTCTTGATTGTGATGCTACTGTTTGTCGGCGTTGACGGGGGGGAAACCCGCACGGTAGGGGGGGCGGCTAGCAGGACCACCCAAGGCTTTGCTGCCCTCTTTACAGCTGGGGCGTCCCAGAACGTCCAGCTCATAA-
>1216_S82_L001_R1_001.fastq_2_1b_2
CGCCTACAGCTGCCATAGTGGTATCGCAGTTACTCCGGATCCCACAGGCTGTCGTGGACATGGTGGCAGGGGCCCACCTGGGGGTCCTGGCGGGTCTCGCCTACTATTCCATGGTGGGGAACTGGGCTAAGGTCTTGATTGTGATGCTACTGTTTGTTGGCGTTGACGGGGGGGAAACCCGCACGGTAGGGGGGGCGGCTAGCAGGACCACCCAAGGCTTTGCTGCCCTCTTTACAGCTGGGGCGTCCCAGAACGTCCAGCTCATAA-
>1216_S82_L001_R1_001.fastq_3_1b_2
CGCCTACAGCTGCCATAGTGGTATCGCAGTTACTCCGGATCCCACAGGCTGTCGTGGACATGGTGGCGGGGGCCCACTGGGGGGTCCTAGCGGGTCTCGCCTACTATTCCATGGTGGGGAACTGGGCTAAGGTCTTGATTGTGATGCTACTGTTTGTCGGCGTTGACGGGGGGGAAACCCGCACGGTAGGGGGGGCGGCTAGCAGGACCACCCAAGGCTTTGCTGCCCTCTTTACAGCTGGGGCGTCCCAGAACGTCCAGCTCATAA-
>1216_S82_L001_R1_001.fastq_4_1b_1
CGCCTACAGCTGCCATAGTGGTATCGCAGTTACTCCGGATCCCACAGGCTGTCGTGGACATGGTGGCGGGGGCCCACTGGGGGGTCCTAGCGGGTCTCGCCTACTATTTCATGGTGGGGAACTGGGCTAAGGTCTTGATTGTGATGCTACTGTTTGTCGGCGTTGACGGGGGGGAAACCCGCACGGTAGGGGGGGCGGCTAGCAGGACCACCCAAGGCTTTGCTGCCCTCTTTACAGCTGGGGCGTCCCAGAACGTCCAGCTCATAA-
>1216_S82_L001_R1_001.fastq_5_1b_1
CGCCTACAGCTGCCATAGTGGTATCGCAGTTACTCCGGATCCCACAGGCTGTCGTGGACATGGTGGCGGGGGCCCACTGGGGGGTCCTGGTGGGTCTCGCCTACTATTCCATGGTGGCGAACTGGGCTAAGGTCTTGATTGTGATGCTACTGTTTGTCGGCGTCGACGGGGCGGGAACCCACACGGTGGGGGGGGCGGCTGGTAGGATCACCGGAGGCCTTACTAGCCTCTTTACGCCTGGGGCGTCCCAGAACGTCCAGCTCATAA-
>1216_S82_L001_R1_001.fastq_6_1b_1
CGCCTACAGCTGCCATAGTGGTATCGCAGTTACTCCGGATCCCACAGGCTGTCGTGGACATGGTGGCGGGGGCCCACTGGGGGGTCCTAGCGGGTCTCGCCTACTATTCCATGGTGGGGAACTGGGCTAAGGTCTTGATTGTGATGCTACTGTTTGTCGGCGTTGACGGGGGGGAAACCCGCACGGTAGGGGGGGCGGCTAGCAGGACCACCCAAGGCTTTGCTGCCCCCTTTACAGCTGGGGCGTCCCAGAACGTCCAGCTCATAA-
>1216_S82_L001_R1_001.fastq_7_1b_1
CGCCTACAGCTGCCATAGTGGTATCGCAGTTACTCCGGATCCCACAGGCTGTCGTGGACATGGTGGCGAGGGCCCACTGGGGGGTCCTGGCGGGTCTCGCCTACTATTCCATGGTGGGCAACTGGGCTAAGGTCTTGATTGTGATGCTACTGTTTGTCGGCGTTGACGGGGGGAGAACCCGCACGGGGGGGGGGGCGGCTGGCCAGACCACCAGGAGCTTTACTGGCCTCTTTACGCTTGGAGCGTCCCAGAACGTCCAGCTCATAA-
>1216_S82_L001_R1_001.fastq_8_1b_1
CGCCTACAGCTGCCATGGTGGTATCGCAGTTACTCCGGATCCCACAGGCTGTCGTGGACATGGTGGCGGGGGCCCACTGGGGGGTCCTGGCTGGTCTCGCCTACTATTCCATGGTGGGGAACTGGGCTAAGGTCTTGATTGTGATGCTACTGTTTGTCGGCGTTGACGGGGGGGAAACCCGCACGGTAGGGGGGGCGGCTAGCAGGACCACCCAAGGCTTTGCTGCCCTCTTTACAGCTGGGGCGTCCCAGAACGTCCAGCTCATAA-
>1216_S82_L001_R1_001.fastq_9_1b_1
CGCCTACAGCTGCCATAGTGGTATCGCAGTTACTCCGGATCCCACAGGCTGTCGTGGACATGGTGGCGGGGGCCCACTGGGGGGTCCTGGCGGATCTCGCCTACTATTCCATGGTGGGGAACTGGGCTAAGGTCTTGATTGTGATGCTACTGTTTGTCGGCGTTGACGGGGGGGAAACCCGCACGGGAGGGGGGGCGGCTGGCAGGACCACCCAAGGCTTTGCTGCCCTCTTCACAGCTGGGGCGTCCCAGAACGTCCAGCTCATAA-
>1216_S82_L001_R1_001.fastq_10_1b_1
CGCCTACAGCTGCCATAGTGGTATCGCAGTTACTCCGGATCCCACAGGCTGTCGTGGACATGGTGGCGGAGGCCCACTGGGGGGTCCTGGCGGGTCTCGCCTACTATTCCATGGTGGGGAACTGGGCTAAGGTCTTGATTGTGATGCTACTGTTTGTCGGCGTTGACGGGGCGGGAACCCACACGGTGGGGGGGGCGGCTGGCATGACCACCAGAGGCCTTACTGGCCCCTTTACGCCTGGGGCGTCCCAGAACGTCCAGCTCATAA-
>1216_S82_L001_R1_001.fastq_11_1b_1
CGCCTACAGCTGCCATAGTGGTATCGCAGTTACTCCGGATCCCACAGGCTGTCGTGGACATGGTGGCAGGGGCCCACTGGGGGGTCCTGGCGGGTCTCGCCTACTATTCCATGGTGGGGAACTGGGCTAAGGTCTTGATTGTGATGCTACTGTTTGTCGGCGTTGACGGGGGGGGGACCCACACGGTGGGGGGGACGGCTGGCAGGACCACCCAAGGCTTTGCTGCCCTCTTTACGGCTGGGGCGTCCCAGAACGTCCAGCTCATAA-
>1216_S82_L001_R1_001.fastq_12_1b_1
CGCCTACAGCTGCCATAGTGGTATCGCAGTTACTCCGGATCCCACAGGCTGTCGTGGACATGGTGGCGGGGGCCCACTGGGGGGTCCTGGTGGGTCTCGCCTACTATTCCATGGTGGGGAACTGGGCTAAGGTCTTGATTGTGATGCTACTGTTTGTCGGCGTTGACGGGGGGGGAACCCACACGGTGGGGGGGACGGCTGGCAGGACCACCCAAGGCTTTGCTGCCCTCTTTACGGCTGGGGCGTCCCAGAACGTCCAGCTCATAA-
>1216_S82_L001_R1_001.fastq_13_1b_1
CGCCTACAGCTGCCATAGTGGTATCGCAGTTACTCCGGATCCCACAGGCTGTCGTGGACATGGTGGCGGGGGCCCACTGGGGGGTCCTAGCGGGTCTCGCCTACTATTCCATGGTGGGGAACTGGGCTAAGGTCTTGATTGTGATGCTACTGTTTGTCGGCGTTGACGGGGCGGGAACCCACACGGTGGGGGGGGCGGCTGGCATGACCACCAGAGGCCTTACTGGCCTCTTTACGCCTGGGGCGTCCCAGAACGTCCAGCTCATAA-
>1216_S82_L001_R1_001.fastq_14_1b_1
CGCCTACAGCTGCCATAGTGGTATCGCAGTTACTCCGGATCCCACAGGCTGTCGTGGACATGGTGGCGGGGGCCCACTGGGGGGTCCTGACGGGTCTCGCCTACTATTCCATGGTGGGGAACTGGGCTAAGGTCTTGATTGTGATGCTACTGTTTGTCGGCGTTGACGGGGGGGAAACCCGCACGGTAGGGGGGGCGGCTAGCAGGAACACCCAAGGCTTTGCTGCCCTCTTTACAGCTGGGGCGTCCCAGAACGTCCAGCTCATAA-
>1216_S82_L001_R1_001.fastq_15_1b_1
CGCCTACAGCTGCCATAGTGGTATCGCAGTTACTCCGGATCCCACAGGCTGTCGTGGACATGGTGGCAGGGGCCCACTGGGGGGTCCTGGCGGGTCTCGCCTACTATTCCATGGTGGCGAACTGGGCTAAGGCCTTGATTGTGATGCTACTGTTTGTCGGCGTTGACGGGGGGGAAACCCGCACGGTAGGGGGGGCGGCTAGCAGGACCACCCAAGGCTTTGCTGCCCTCTTTACAGCTGGGGCGTCCCAGAACGTCCAGCTCATGA-
>1216_S82_L001_R1_001.fastq_16_1b_1
CGCCTACAGCTGCCATAGTGGTATCGCAGTTACTCCGGATCCCACAGGCTGTCGTGGACATGGTGGTGGGGGCCCACTGGGGGGTCCTGGCGGGTCTCGCCTACTATTCCATGGTGGGGAACTGGGCTAAGGTCTTGATTGTGATGCTACTGTTTGTCGGCGTTGACGGGGCGGGGACCCACACGGTGGGGGGGGCGGCTGGCATGACCACCAGGGGCCTTACTAGCCTCTTTACGCCTGGGGCGTCCCAGAACGTCCAGCTCATAA-
>1216_S82_L001_R1_001.fastq_17_1b_1
CGCCTACAGCTGCCATAGTGGTATCGCAGTTACTCCGGATCCCACAGGCTGTCGTGGACATGGTGGCGGGGGCCCACTGGGGGGTCCTGGCGAGTCTCGCCTACTATTCCATGGTGGCGAACTGGGCTAAGGTCTTGATTGTGATGCTACTGTTTGTCGGCGTTGACGGGGCGGGAACCCACACGGTGGGGGTGGCTGGCAGGATCACCAGAAGCTTTGCTGACCTCTTTACGGCTGGCGCGTCCCAGAACGTCCAGCTCATAA----
>1216_S82_L001_R1_001.fastq_18_1b_1
CGCCTACAGCTGCCATAGTGGTATCGCAGTTACTCCGGATCCCACAGGCTGTCGTGGACATGGTGGCGGGGGCCCACTGGGGGGTCCTGGTGGGTCTCGCCTACTATTCCATGGTGGGGAACTGGGCTAAGGTCTTGATTGTGATGCTACTGTTTGTCGGCGTTGACGGGGGGGGAACCCACACGGTGGGGGGGACGGCTGGCAGGACCACCCAAGGCTGTGCTGCCCTCTTTACGGCTGGGGCGTCCCAGAACGTCCAGCTCATAA-
>1216_S82_L001_R1_001.fastq_19_1b_1
CGCCTACAGCTGCCATAGTGGTATCGCAGTTACTCCGGATCCCACAGGCTGTCGTGGACATGGTAGCGGGGGCCCACTGGGGGGCCCTGGCGGGTCTCGCCTACTATTCCATGGTGGGGGACTGGGCTAAGGTCTTGATTGTGATGCTACTGTTTGTCGGCGTTGACGGGGTGGAAACCCGCACGGTAGGGGGGGCGGCTAGCGGGACCACCCAAGGCTTTGCTGCCCTCTTTACAGCTGGGGCGTCCCAGAACGTCCAGCTCATAA-
>1216_S82_L001_R1_001.fastq_20_1b_1
CGCCTACAGCTGCCATAGTGGTATCGCAGTTACTCCGGATCCCACAGGCTGTCGTGGACATGGTGGCGGGGGCCCACTGGGGGGTCCTGGTGGGTCTCGCCTACTATTCCATGGTGGCGAACTGGGCTAAGGTCTTGATTGTGATGCTACTGTTTGTCGGCGTTGACGGGGCGGGAACCCACACGGTGGGGGGGGCGGCTGGCAGGATCACCGGAGGCCTTACTAGCCTCTTTACGCCTGGGGCGTCCCAGAACGTCCAGCTCATAA-
>1216_S82_L001_R1_001.fastq_21_1b_1
CGCCTACAGCTGCCATAGTGGTATCGCAGTTACTCCAGATCCCACAGGCTGTCGTGGACATGGTGGCGGAGGCCCACTGGGGGGTCCTGGCGGGTCTCGCCTACTATTCCATGGTGGGGAACTGGGCTAAGGTCTTGATTGTGATGCTACTGTTTGTCGGCGTTGACGGGGGGAGAACCCGCACGGTGGGGGGGGCGGCTGGCCAGACCACCAGGAGCTTTACTGGCCTCTTTACGCTTGGAGCGTCCCAGAACGTCCAGCTCATAA-
>1216_S82_L001_R1_001.fastq_22_1b_1
CGCCTACAGCTGCCATAGTGGTATCGCAGTTACTCCGGATCCCACAGGCTGTCGTGGACATGGTGGCGGGGGCCCACTGGGGGGTCCTGGCAGGTCTCGCCTACTATTCCATGGTGGGGAACTGGGCTAAGGTCTTGATTGTGATGCTACTGTTTGTCGGCGTTGACGGGGGGGAAACCCGCACGGTGGGGGGAGCGGCTGGCAGGACCACCAGAAGCTTTGCTGACCTCTTTACGGCTGGGGCGTCCCAGAACGTCCAGCTCATAA-
>1216_S82_L001_R1_001.fastq_23_1b_1
CGCCTACAGCTGCCATAGTGGTATCGCAGTTACTCCGGATCCCACAGGCTGTCGTGGACATGGTGGTGGGGGCCCACTGGGGGGTCCTGGCGGGTCTCGCCTACTATTCCATGGTGGGGAACTGGGCTAAGGTCTTGATTGTGATGCTACTGTTTGTCGGCGTTGACGGGGGAGAAACCCGCACGGTAGGGGGGGCGGCTAGCAGGACCACCCAAGGCTTTGCTGCCCTCTTTACAGCTGGGGCGTCCCAGAACGTCCAGCTCATAA-
>1216_S82_L001_R1_001.fastq_24_1b_1
CGCCTACAGCTGCCATAGTGGTATCGCAGTTACTCCGGATCCCACAGGCTGTCGTGGACATGGTGGCGGGGGCCCACTGGGGGGTCCTGCCGGGTCTCGCCTACTATTCCATGGTGGGGAACTGGGCTAAGGTCTTGATTGTGATGCTACTGTTTGTCGGCGTTGACGGGGCGGGAACCCACACGGTGGGGGGGGCGGCTGGCATGACCACCAGAGGCCTTACTGGCCTCTTTACGCCTGGGGCGTCCCAGAACGTCCAGCTCATAA-
>1216_S82_L001_R1_001.fastq_25_1b_1
CGCCTACAGCTGCCATAGTGGTATCGCAGTTACTCCGCATCCCACAGGCTGTCGTGGACATGGTGGCGGGGGCCCACTGGGGGGTCCTGGTGGGTCTCGCCTACTATTCCATGGTGGGGAACTGGGCTAAGGTTTTGATTGTGATGCTACTGTTTGTCGGCGTTGACGGGGGGGGAACCCACGTGGTGGGGGGGGCGGTCGGCAGCACCACCAGAGGCCTTGCTGGCCTCTTTACGCGTGGGGCGTCCCAGAACGTCCAGCTCATAA-
>1216_S82_L001_R1_001.fastq_26_1b_1
CGCCTACAGCTGCCATAGTGGTATCGCAGTTACTCCGGATCCCACAGGCTGCCGTGGACATGGTGCCGGGGGCCCACTGGGGGGTCCTGGCGGGTCTCGCCTACTATTCCATGGTGGGGGACTGGGCTAAGGTCTTGATTGTGATGCTACTGTTTGTCGGCGTTGACGGGGGGGAAACCCGCACGGTAGGGGGGGCGGCTAGCAGGACCACCCAAGGCTTTGCTGCCCTCTTTACAGCTGGGGCGTCCCAGAACGTCCAGCTCATAA-
>1216_S82_L001_R1_001.fastq_27_1b_1
CGCCTACAGCTGCCATAGTGGTATCGCAGTTACTCCGGATCCCACAGGCTGTCGTGGACATGGTGGCAGGGGCCCACTGGGGGGTCCTGGCGGGTCTCCCCTACTATTCCATGGTGGGGAACTGGGCTAAGGTCTTGATTGTGATGCTACTGTTTGTCGGCGTTGACGGGGGGGAAACCCGCACGGTAGGGGGGGCGGCTGGCAGGACCACCCAAGGCTTTGCTGCCCTCTTTACAGCTGGGGCGTCCCAGAACGTCCAGCTCATAA-
>1216_S82_L001_R1_001.fastq_28_1b_1
CGCCTACAGCTGCCATAGTGGTATCGCAGTTACTCCGGATCCCACAGGCTGTCGTGGACATGGTGGCGGGGGCCCACTGGGGGGTCCTGGCAGGTCTCGCCTACTATTCCCTGGTGGGGAACCGGGCTAAGGTCTTGATTGTGATGCTACTGTTTGTCGGCGTTGACGGGGGGGAAACCCGCACGGTAGGGGGGGCGGCTGGCAGGACCACCCAAGGCTTTGCTGCCCTCTTTACAGCTGGGGCGTCCCAGAACGTCCAGCTCATAA-
>1216_S82_L001_R1_001.fastq_29_1b_1
CGCCTACAGCTGCCATAGTGGTATCGCAGTTACTCCGGATCCCACAGGCTGTCGTGGACATGGTGGCGGGGGCCCACTGGGGGGTCCTGGCAGGTCTCGCCTACTATTCCATGGGGGGGAACTGGGCTAAGGTCTTGATTGTGATGCTACTGTTTGTCGGCGTTGACGGGGGGGGAAACCCGCACGGTAGGGGGGGCGGCTGGCAGGACCACCCAAGGCTTCGCTGCCCTCTTTACAGCTGGGCGTCCCAGAACGTCCAGCTCATAA-
>1216_S82_L001_R1_001.fastq_31_1b_1
CGCCTACAGCTGCCATAGTGGTATCGCAGTTACTCCGGATCCCACAGGCTGTCGTGGACATGGTGGCGGGGGCCCACTGGGGGGTCCTGGCTGGTCTCGCCTACTATTCCATGGTGGGGAACTGGGCTAAGGTCTTGATTGTGATGCTACTGTTTGTCGGCGTTGACGGGGGGGAAACCCGCACGGTGGGGGGGGCGGCTGGCAGGACCACCCAAGGCTTTGCTGCCCTCTTTACAGCTGGGGCGTCCCAGAACGTCCAGCTCATAA-
>1216_S82_L001_R1_001.fastq_32_1b_1
CGCCTACAGCTGCCATAGTGGTATCGCAGTTACTCCGGATCCCACAGGCTGTCGTGGACATGGTGGCGGGGGCCCACTGGGGGGTCCTGACGGGTCTCGCCTACTATTCCATGGTGGCGAACTGGGCTAAGGTCTTGATTGTGATGCTACTGTTTGTCGGCGTTGACGGGGCGGGAACCCGCACGGTAGGGGGGGGCGGCTGGCAGGACCACCCAAGGCTTTGCTGCCCTCTTTACGGCTGGGGCGTCCCAGAACGTCCAGCTCATAA
>1216_S82_L001_R1_001.fastq_33_1b_1
CGCCTACAGCTGCCATAGTGGTATCGCAGTTACTCCGGATCCCACAGGCTGTCGTGGACATGGTGGCGGGGGCCCACTGGGGGGTCCTGGGGGGTCTCGCCTACTATTCCATGGTGGGGAACTGGGCTAAGGTCTTGATTGTGATGCTACTGTTTGTCGGCGTTGACGGGGGGGAAACCCGCACGGTAGGGGGGGCGGCTAGTAGGACCACCCAAGGCTTTGCTGCCCTCTTTACAGCTGGGGCGTCCCAGAACGTCCAGCTCATAA-
>1216_S82_L001_R1_001.fastq_36_1b_1
CGCCTACAGCTGCCATAGTGGTATCGCAGTTACTCCGGATCCCGCAGGCTGTCGTGGACATGGTGGCAGGGGCCCACTGGGGGGTCCTGGCGGGTCTCGCCTACTATTCCCTGGTGGCGAACTGGGCTAAGGTCTTGATTGTGATGCTACTGTTCGTCGGCGTTGACGGGGGGGAAACCCGCACGGTGGGGGGGGCGGCTGGCAGGACCACCCAAGGCTTTGCTGCCCTCTTTACAGCTGGGGCGTCCCAGAACGTCCAGCTCATAA-
>1216_S82_L001_R1_001.fastq_37_1b_1
CGCCTACAGCTGCCATAGTGGTATCGCAGTTACTCCGGACCCCACAGGCTGTCGTGGACATGGTGGCGGGGGCCCACTGGGGGGTCCTGGCGGGTCTCGCCTACTATTCCATGGTGGGGAACTGGGCTAAGGTCTTGATTGTGATGCTACTGTTTGTCGGCGTTGACGGGGGGGAAACCCGCACGGTTGGGGGGGCGGCTGGCAGGACCACCCAAGGCTTTGCTGCCCTCTTTACAGCTGGGGCGTCCCAGAACGTCCAGCTCATAA-
>1216_S82_L001_R1_001.fastq_39_1b_1
CGCCTACAGCTGCCATAGTGGTATCGCAGTTACTCCGGATCCCACAGGCTATCGTGGACATGGTGGCGGGGGCCCCCTGGGGGGTCCTGGCGAGTCTCGCCTACTATTCCATGGTGGGGAACTGGGCTAAGGTCTTGATTGTGATGCTACTGTTTGTCGGCGTTGACGGGGGGGAAACCCGCACGGTAGGGGGGGCGGCTGGCAGGACCACCCAAGGCTTTGCTGCCCTCTTTACAGCTGGGGCGTCCCAGAACGTCCAGCTCATAA-
>1216_S82_L001_R1_001.fastq_40_1b_1
CGCCTACAGCTGCCATAGTGGTATCGCAGTTACTCCGGATCCCACAGGCTGTCGTGGACATGGTGGCGGGGGCCCACTGGGGGGTCCTGACGGGTCTCGCCTACTATTCCATGGTGGCGAACTGGGCTAAGGTCTTGATTGTGATGCTACTGTTTGTCGGCGTTGACGGGGCGGGAACCCACACGGTGGGGGGGGCGGCTGGCAGGATCACCGGAGGCCTTACTAGCCTCTTTACGCCTGGGGCGTCCCAGAACGTCCAGCTCATAA-
>1216_S82_L001_R1_001.fastq_41_1b_1
CGCCTACAGCTGCCATAGTGGTATCGCAGTTACTCCGGATCCCACAGGCTGTCGTGGACATGGTAGCGGGGGCCCACTGGGGGGTCCTGGCGGGTCTCGCCTACTATTCCATGGTGGGGAACTGGGCTAAGGTCTTGATTGTGATGCTACTGTTTGTCGGCGTTGACGGGGGGGAAACCCGCACGGTAGGGGGGGCGGCTAGCAGGACCACCCAAGGCTTTGCTGCCCTCTTTACAGCTGGGGCGTCCCAGAGCGTCCAGCTCATAA-
>1216_S82_L001_R1_001.fastq_42_1b_1
CGCCTACAGCTGCCATAGTGGTATCGCAGTTACTCCGGATCCCACAGGCTGTCGTGGACATGGTGGCGGGGGCCCACTGGGGGGTCCTAGCGGGTCTCGCCTACTACTCCATGGTGGCGAACTGGGCTAAGGTCTTGATTGTGATGCTACTGTTTGTCGGCGTTGACGGGGGGGAAACCCGCACGGTAGGGGGGGCGGCTAGCAGGACCACCCAAGGCTTTGCTGCCCTCTTTACAGCTGGGGCGTCCCAGAACGTCCAGCTCATAA-
>1216_S82_L001_R1_001.fastq_43_1b_1
CGCCTACAGCTGCCATAGTGGTATCGCAGTTACTCCGGATCCCACAGGCTGTCGTGGACATGGTGACGGGGGCCCACTGGGGGGTCCTGGCGGGTCTCGCCTACTATTCCATGGTGGGGAACTGGGCTAAGGTCTTGATTGTGATGCTACTGTCTGTCGGCGTTGACGGGGGGGAAACCCGCACGGTAGGGGGGGCGGCTAGCAGGACCACCCAAGGCTTTGCTGCCCTCTTTACAGCTGGGGCGTCCCAGAACGTCCAGCTCATAA-
>1216_S82_L001_R1_001.fastq_45_1b_1
CGCCTACAGCTGCCATAGTGGTATCGCAGTTACTCCGGATCCCACAGGCTGTCGTGGACATGGTGGCAGGGGCCCACCTGGGGGTCCTGGCGGGTCTCGCCTACTATTCCATGGTGGGGAACTGGGCTAAGGTCTTGATTGTGATGCTACTGTTTGTTGGCGTTGACGGGGGGGAAACCCGCACGGTAGGGGGGGCGGCTAGCAGGACCACCCAAGGCTTTGCTGCCCTCTTTACAGCTGGGGCGTCCCAGAACGTCCAGCTCATAT-
>1216_S82_L001_R1_001.fastq_46_1b_1
CGCCTACAGCTGCCATAGTGGTATCGCAGTTACTCCGGATCCCACAGGCTGTCGTGGACATGGTGGCGGGGGCCCACTGGGGAGTCCTGGCGGGCCTCGCCTACTATTCCATGGTGGGGAACTGGGCTAAGGTCTTGATTGTGATGCTACTGTTTGTCGGCGTTGACGGGGGGGAAACCCGCACGGTGGGGGGGGCGGCTGGCAGGACCACCCAAGGCTTTGCTGCCCTCTTTACGGCTGGGGCGTCCCAGAACGTCCAGCTCATAA-
>1216_S82_L001_R1_001.fastq_47_1b_1
CGCCTACAGCTGCCATAGTGGTATCGCAGTTACTCCGGATCCCACAGGCTGTCGTGGACATGGTGGCAGGGGCCCACCTGGGGGTCCTGGTGGGTCTCGCCTACTATTCCATGGTGGGGAACTGGGCTAAGGTCTTGATTGTGATGCTACTGTTTGTCGGCGTTGACGGGGGGGAACCCCGCACGGTAGGGGGGGCGGCTGGCAGGACCACCCAAGGCTTTGCTGCCCTCTTTACAGCTGGGGCGTCCCAGAACGTCCAGCTCATAA-
>1216_S82_L001_R1_001.fastq_48_1b_1
CGCCTACAGCTGCCATAGTGGTATCGCAGTTACTCCGGATCCCACAGGCTGTCGTGGACATGGTGGCGGGGGCCCACTGGGGGGTCCTGCGGGTCTCGCCTACTATTCCATGGTGGGGAACTGGGCTAAGGTCTTGATTGTGATGCTACTGTTTGTCGGCGTTGACGGGGGGGAAACCCGCACGGTAGGGGGGGCGGCTAGCAGGACCACCCAAGGCTTTGCTGCCCTCTTTACAGCTGGGGCGTCCCAGAACGTCCAGCTCATAA--
>1216_S82_L001_R1_001.fastq_49_1b_1
CGCCTACAGCTGCCATAGTGGTATCGCAGTTACTCCGGATCCCACAGGCTGTCGTGGACATGGTGGTGGGGGCCCACTGGGGGGTCCTGGCGGGTCTCGCCTACTATTTCATGGTGGGGAACTGGGCTAAGGTCTTGATTGTGATGCTACTGTTTGTCGGCGTTGACGGGGGGGGAACCCACACGGTGGGGGGGGCGGCTGGCAGGACCACCAAAAGCTTTGCTGCCCTCTTTACGGCTGGGGCGTCCCAGAACGTCCAGCTCATAA-
>1216_S82_L001_R1_001.fastq_50_1b_1
CGCCTACAGCTGCCATAGTGGTATCGCAGTTACTCCGGATCCCACAGGCTGTCGTGAACATGGTGGCGGGGGCCCACTGGGGGGTCCTGCGGGTCTCGCCTACTATTCCATGGTGGGGAACTGGGCTAAGGTCTTGATTGTGATGCTACTGTTTGTCGGCGTTGACGGGGCGGGAACCCACACGGTGGGGGGGGCGGCTGGCATGACCACCAGAGGCCTTACTGGCCTCTTTACGCCTGGGGCGTCCCAGAACGTCCAGCTCATAA--
>1216_S82_L001_R1_001.fastq_51_1b_1
CGCCTACAGCTGCCATAGTGGTATCGCAGTTACTCCGGATCCCACAGGCTGTCGTGGACATGGTGGCAGGGGCCCACCTGGGGGTCCTGGCGGGTCTCGCCTACTATTCCATGGTGGGGAACTGGGCTAAGGTCTTGATTGTGATGCTACTGTTTGTCGGCGTTGACGGGGGGGATACCCGCACGGTGGGGGGGGCAGCTGGCAGGACCACCCAAGGCTTTGCTGCCCTCTTTACGGCTGGGGCGTCCCAGAACGTCCAGCTCATAA-
>1216_S82_L001_R1_001.fastq_52_1b_1
CGCCTACAGCTGCCATAGTGGTATCGCAGTTACTCCGGATCCCACAGGCTGTCGTGGACATGGTGGCAGGGGCCCACTGGGGGGTCCTGGCGGGTCTCGCCTACTATTCCATGGTGGCGAACTGGGCTAAGGTCTTGATTGTGATGCTACTGTTTGTCGGCGTTGATGGGGCGGGAACCCACACGGTGGGGGGGGCGGCCGGCAGGGCCACCCGCGGCCTTACTAGCCTCTTTACGCCTGGGGCGTCCCAGAACGTCCAGCTCATAA-
>1216_S82_L001_R1_001.fastq_53_1b_1
CGCCTACAGCTGCCATAGTGGTATCGCAGTTACTCCGGATCCCACAGGCTGTCGTGGACATGGTGGCAGGGGCCCACCTGGGGGTCCTGGCGGGTCTCGCCTACTATTCCATGGTGGGGAACTGGGCTAAGGTCTCGATTGTGATGCTACTGTTTGTTGGCGTTGACGGGGGGGAAACCCGCACGGTAGGGGGGGCAGCTAGCAGGACCACCCAAGGCTTTGCTGCCCTCTTTACAGCTGGGGCGTCCCAGAACGTCCAGCTCATAT-
>1216_S82_L001_R1_001.fastq_55_1b_1
CGCCTACAGCTGCCATAGTGGTATCGCAGTTACTCCGGATCCCACAGGCTGTCGTGGACATGGTGGCGGGGGCCCACTGGGGGGTCCTGGCGAGTCTCGCCTACTATTCCATGGTGGCGAACTGGGCTAAGGTCTTGATTGTGATGCTACTGTTTGTCGGCGTTGACGGGGCGGGAACCCCCACGGTGGGGGGGGCGGTTGGCAGCACCACCAGAGGCCTTACTGGCCTCTTTACGCCTGGGGCGTCCCAGAACGTCCAGCTCATAA-
>1216_S82_L001_R1_001.fastq_56_1b_1
CGCCTACAGCTGCCATAGTGGTATCGCAGTTACTCCGGATCCCACAGGCTGTCGTGGACATGGTGGCGGGGGCCCACTGGGGGGTCCTAGCGGGTCTCGCCTACTATTCCATGGTGGGGAACTGGGCTAAGGTCTTGATTGTGATGCTACTGTTTGTCGGCGTTGACGGGGCGGGGACCCACACGGTGGGGGGGGCGGCTGGCATGACCACCAGAGGCCTTACTGGCCTCTTTACGCCTGGGGCGTCCCAGAACGTCCAACTCATAA-
>1216_S82_L001_R1_001.fastq_57_1b_1
CGCCTACAGCTGCCATAGTGGTATCGCAGTTACTCCGGATCCCACAGGCTGTCGTGGACATGGTGGCGGGGGCCCACTGGGGGGTCCTAGCGGGTCTCGCCTACTATTCCATGGTGGCGAACTGGGCTAAGGTCTTGATTGTGATGCTACTGTTTGTCGGCGTTGGCGGGGCGGGAACCCACACGGTGGGGGGGGCGGCTAGCAGGACCACCCAAGGCTTTGCTGCCCTCTTTACAGCTGGGGCGTCTCAGAACGTCCAGCTCATAA-
>1216_S82_L001_R1_001.fastq_58_1b_1
CGCCTACAGCTGCCATAGTGGTATCGCAGTTACTCCGGATCCCACAGGCTGTCGTGGACATGGTGGCGGGGGCCCACTGGGGGGTCCTAGCGGGTCTCGCCTACTATTCCATGGTGGGGAACTGGGCTAAGGTCTTGATTGTGATGCTACTGTTTGTCGGCGTTGACGGGGGGGAAACCCGCACGGTAGGGGGGGCGGCTGGCAGGACCACCCAAGGCTTTGCTGCCCTCTTTACAGCTGGGGCGTCCCAGAACGTCCAGCTCATAA-
>1216_S82_L001_R1_001.fastq_59_1b_1
CGCCTACAGCTGCCATAGTGGTATCGCAGTTACTCCGGATCCCACAGGCTGTCGTGGACAAGGTGGCGGGGGCCCACTGGGGGGTCCTGGCCGGTCTCGCCTACTATTCCATGGTGGGGAACTGGGCTAAGGTCTTGATTGTGATGCTACTGTTTGTCGGCGTTGACGGGGCGGGAACCCACACGGTGGGGGGGGCGGCTGGCAGGATCACCGGAGGCCTTACTAGCCTCTTTACGCCTGGGGCGTCCCAGAACGTCCAGCTCATAA-
>1216_S82_L001_R1_001.fastq_60_1b_1
CGCCTACAGCTGCCATAGTGGTATCGCAGTTACTCCGGATCCCACAGGCTGTCGTGGACATGGTGGCGGGGGCCCACTGGGGGGTCCTGGCGGGCCTCGCCTACTATTCCATGGTGGGGAACTGGGCTAAGGTCTTGATTGTGATGCTACTGTTTGTCGGCGTTGACGGGGGGGAAACCCGCACGGTAGGGGGGGCGGCTAGCAGGACCACCCAAGGCTTTGCTGCCCTCTTTACAGCTGGGGCGTCCCAGAACGTCCAGCTCATAA-
>1216_S82_L001_R1_001.fastq_61_1b_1
CGCCTACAGCTGCCATAGTGGTATCGCAGTTACTCCGGATCCCACAGGCTGTCGTGGACATGGTGGCGAGGGCCCACTGGGGGGTCCTGGCGGGTCTCGCCTACTATCCCATGGTGGCGAACTGGGCTAAGGTCTTGATTGTGATGCTACTGTTTGTCGGCGTTGACGGGGCGGGAACCCACACGGTGGGGGGGGCGGCTGGCATGACCACCAGAGGCCTTACTAGCCTCTTTACGCCTGGGGCGTCCCAGAACGTCCAGCTCATAA-
>1216_S82_L001_R1_001.fastq_62_1b_1
CGCCTACAGCTGCCATAGTGGTATCGCAGTTACTCCGGATCCCACAGGCTGTCGTGGACATGGTGGCGGGGGCCCACTGGGGGGTCCTGCCGGGTCTCGCCTACTATTCCATGGTGGGCAACTGGGCTAAGGTCTTGATTGTGATGCTAATGTTTGTCGGCGTCGACGGGGGGGAAACCCGCACGGTAGGGGGGGCGGCTAGCAGGACCAACCAAGGCTTTGCCGCCCTCTTTACAGCTGGGGCGTCCCAGAACGTCCAGCTCATAA-
>1216_S82_L001_R1_001.fastq_63_1b_1
CGCCTACAGCTGCCATAGTGGTATCGCAGTTACTCCGGATCCCACAGGCTGTCGTGGACATGGTGGCGGGGGCCCACTGGGGGGTCCTGACGGGTCTCGCCTACTATTCCATGGTGGGGAACTGGGCTAAGGTCTTGATTGTGATGCTACTGTTTGTCGGCGTTGACGGGGGGGAAACCCGCACGGTAGGGGGGGCGGCTAGCAGGACCACCCAAGGCTTTGCTGCCCTCTTTACAGCTGGGGCGTCCCAGAACGTCCAGCTCATAA-
>1216_S82_L001_R1_001.fastq_66_1b_1
CGCCTACAGCTGCCATAGTGGTATCGCAGTTACTCCGGATCCCACAGGCTGTCGTGGACATGGTAGCGGGGGCCCACTGGGGGGTCCTGGCGGGTCTCGCCTACTATTCCATGGTGGCGAACTGGGCTAAGGTCTTGATTGTGATGCTACTGTTTGTCGGCGTTGACGGGGGGGAAACCCGCACGGTAGGGGGGGCGGCTAGCAGGACCACCCAAGGCTTTGCTGCCCTCTTTACAGCTGGGGCGCCCCAGAACGTCCAGCTCATAA-
>1216_S82_L001_R1_001.fastq_67_1b_1
CGCCTACAGCTGCCATAGTGGTATCGCAGTTACTCCGGATCCCACAGGCTGTCGTGGACATGGTGACGGGGGCCCACTGGGGGGTCCTGGCGGGTCTCGCCTACTATTCCATGGTGGGGAACTGGGCTAAGGTCTTGATTGTGATGCTACTGTTTGTCGGCGTTGACGGGGGGGGAACCCACACGGTGGGGGGGACGGCTGGCCGGACCACCCAAGGCTTTGCTGCCCTCTTTACGGCTGGGGCGTCCCAGAACGTCCAGCTCATAA-
>1216_S82_L001_R1_001.fastq_68_1b_1
CGCCTACAGCTGCCATAGTGGTATCGCAGTTACTCCGGATCCCACAGGCTGTCGTGGACATGGTGGCGGGGGCCCACTGGGGGGTCCTGGCGGGTCTCGCCTACTATTCCCTGGTGGGGAACTGGGCTAAGGTCTTGATTGTGATGCTACTGTTTGCCGGCGTTGACGGGGGGGAAAACCGCACGGTAGGGGGGGCGGCTAGCAGGACCACCCAAGGCTTTGCTGCCCTCTTTACAGCTGGGGCGTCCCAGAACGTCCAGCTCATAA-
>1216_S82_L001_R1_001.fastq_69_1b_1
CGCCTACAGCTGCCATAGTGGTATCGCAGTTACTCCGGATCCCACAGGCTGTCGTGGACATGGTGGCGGGGGCCCACTGGGGGGTCCTAGCGGGTCTCGCCTACTATTCCATGGTGGCGAACTGGGCTAAGGTCTTGATTGTGATGCTACTGTTTGTCGGCGTTGACGGGGCGGGAACCCACACGGTGGGGGGGGCGGCTGGCAGGGTCACCGGAGGCCTTACCAGCCTCTTTACGCCTGGGGCGTCCCAGAACGTCCAGCTCATAA-
>1216_S82_L001_R1_001.fastq_70_1b_1
CGCCTACAGCTGCCATAGTGGTATCGCAGTTACTCCGGATCCCACAGGCTGTCGTGGACATGGTGGCGGGGGCCCACTGGGGGGTCCTGGTGGGTCTCGCCTACTATTCCATGGTGGCGAACTGGGCTAAGGTCTTGATTGTGATGCTACTGTTTGTCGGCGTTGACGGGGCGGGAACCCACACGGTGGGGGGGGCGGCTGGCATGACCACCAGAGGCCTTACTAGCCTCTTTACGCCTGGGGCGTCCCAGAACGTCCAGCTCATAA-
>1216_S82_L001_R1_001.fastq_71_1b_1
CGCCTACAGCTGCCATAGTGGTATCGCAGTTACTCCGGATCCCACAGGCTGTCGTGGACATGGTGGCGGGGGCCCACTGGGGGGGCCTGACGGGTCTCGCCTACTATTCCATGGTGGGGAACTGGGCTAAGGTCTTGGTTGTGATGCTACTGTTTGTCGGCGTTGACGGGGCGGGAACCCACACGGGGGGGGGGGCGGCTGGCATGACCACCAGAGGCCTTACTGGCCTCTTTACGCCTGGGGCGTCCCAGAACGTCCAGCTCATAA-
>1216_S82_L001_R1_001.fastq_73_1b_1
CGCCTACAGCTGCCATAGTGGTATCGCAGTTACTCCGGATCCCACAGGCTGTCGTGGACATGGTGGCGGGGGCCCACTGGGGGGTCCTGGCGGGTCTCGCCTACTACTCCATGGTGGGGAAATGGGCTAAGGTCTTGATTGTGATGCTACTGTCTGTCGGCGTTGACGGGGGGGAAACCCGCACGGTAGGGGGGGCGGCTAGCAGGACCACCCAAGGCTTTGCTGCCCTCTTTACAGCTGGGGCGTCCCAGAACGTCCAGCTCATAA-
>1216_S82_L001_R1_001.fastq_74_1b_1
CGCCTACAGCTGCCATAGTGGTATCGCAGTTACTCCGGATCCCACAGGCTGTCGTGGACATGGTGGCGGGGGCCCACTGGGGGGTCCTAGCGGGTCTCGCCTACTATTCCATGGTGGGGAACTGGGCTAAGGGCTTGATTGTGATGCTACTGTTTGTCGGCGTTGACGGGGGGGAAACCCGCACGGTAGGGGGGGCGGCTGGCAGGACCACCCAAGGCTTTGCTGCCCTCTTTACAGCTGGGGCGTCCCAGAACGTCCAGCTCATAA-
>1216_S82_L001_R1_001.fastq_75_1b_1
CGCCTGCAGCTGCCATAGTGGTATCGCAGTTACTCCGGATCCCACAGGCTGTCGTGGACATGGTGGCGGGGGCCCACTGGGGGGTCCTGGTGGGTCTCGCCTACTATTCCATGGTGGGGAACTGGGCTAAGGTCTTGATTGTGATGCTACTGTTTGTCGGCGTTGACGGGGGGGAAACCCGCACGGTAGGGGGGGCGGCTGGCAGGACCACCCAAGGCTTTGCTGCCCTCTTTACAGCTGGGGCGTCCCAGAACGTCCAGCTCATAA-
>1216_S82_L001_R1_001.fastq_76_1b_1
CGCCTACAGCTGCCATAGTGGTATCGCAGTTACTCCGGATCCCACAGGCTGTCGTGGACATGGTGGCGAGGGCCCACTGGGGGGTCCTGGCGGGTCTCGCCTACTATTCCATGGTGGGGAACTGGGCTAAGGTCTTGATTGTGATGCTACTGTTTGTCGGCGTTGATGGGGCGGGAACCCACACGGTGGGGGGGGCGGCTGGCAGGACCACCAGAAGCTTTACTGGCCTCTTTAACCTTGGGGCGTCCCAGAACGTCCAGCTCATAA-
>1216_S82_L001_R1_001.fastq_77_1b_1
CGCCTACAGCTGCCATAGTGGTATCGCAGTTACTCCGGATCCCACAGGCTGTCGTGGACATGGTGGCGGGGGCCCACTGGGGGGTCCTAGCGGGTCTCGCCTACTATTCCATGGTGGGGAACTGGGCTAAGGGCTTGATTGTGATGCTACTGTTTGTCGGCGTTGACGGGGGGGAAACCCGCACGGTAGGGGGGGCGGCTAGCAGGACCACCCAAGGCTTTGCTGCCCTCTTTACAGCTGGGGCGTCCCAGAACGTCCAGCTCATAA-
>1216_S82_L001_R1_001.fastq_78_1b_1
CGCCTACAGCTGCCATAGTGGTATCGCAGTTACTCCGGATCCCACAGGCTGTCGTGGACATGGTGGCGGAGGCCCACTGGGGGGTCCTGGCGGGTCTCGCCTACTATTCCATGGTGGGGAACTGGGCTAAGGTCTTGATTGTGATGCTACTGTTTGTCGGCGTTGACGGGGGGGAAACCCGCACGGTAGGGGGGGCGGCTGGCAGGACCACCCAAGGCTTTGCTGCCCTCTTTACAGCTGGGGCATCCCAGAACGTCCAGCTCATAA-
>1216_S82_L001_R1_001.fastq_79_1b_1
CGCCTACAGCTGCCATAGTGGTATCGCAGTTACTCCGGATCCCACAGGCTGTCGTGGACATGGTGGCGGGGGCCCACTGGGGGGTCCTGGTGGGTCTCGCCTACTATTCCATGGTGGGGAACTGGGCTAAGGTCTTGATTGTGATGCTACTGTTTGTCGGCGTTGACGGGGCGGGAACCCACACGGTGGGGGGGGCGGCTGGCATGACCACCAGAGGCCTTACTGGCCTCTTTACGCCTGGGGCGTCCCAGAACGTCCAGCTCATAA-
>1216_S82_L001_R1_001.fastq_80_1b_1
CGCCTACAGCTGCCATAGTGGTATCGCAGTTACTCCGGATCCCACAGGCCGTCGTGGACATGGTGGCGGGGGCCCACTGGGGGGTCCTGGCGGGTCTCGCCTACTATTCCATGGTGGGGAACTGGGCTAAGGTCTTGATTGTGATGCTACTGTTTGTCGGCGTTGACGGGGGGGAAACCCGCACGGTAGGGGGGGCGGCTGGCAGGACCACCCAAGGCTTTGCTGCCCTCTTTACAGCTGGGGCGTCCCAGAACGTCCAGCTCATAA-
>1216_S82_L001_R1_001.fastq_81_1b_1
CGCCTATAGCTGCCATAGTGGTATCGCAGTTACTCCGGATCCCACAGGCCGTCGTGGACATGGTGGCGGGGGCCCACTGGGGGGTCCTGGCGAGTCTCGCCTACTATTCCATGGTGGGGAACTGGGCTAAGGTCTTGATTGTGATGCTACTGTTTGTCGGCGTTGACGGGGGGGAAACCCGCACGGTAGGGGGGGCGGCTAGCAGGACCACCCAAGGCTTTGCTGCCCTCTTTACAGCTGGGGCGTCCCAGAACGTCCAGCTCATAA-
>1216_S82_L001_R1_001.fastq_82_1b_1
CGCCTACAGCTGCCATAGTGGTATCGCAGTTACTCCGGATCCCACAGGCTGTCGTGGACATGGTGGCAGGGGCCCACTGGGGGGTCCTGGCGGGTCTCGCCTACTATTCCATGGTGGGGAACTGGGCTAAGGTCTTGATTGTGATGCTACTGTTTGTCGGCGTTGTCGGGGGGGAAACCCGCACGGTAGGGGGGGCGGCTAGCAGGACCACCCAAGGCTTTGCTGCCCTCTTTACAGCTGGGGCGTCCCAGAACGTCCAGCTCATAA-
>1216_S82_L001_R1_001.fastq_83_1b_1
CGCCCACAGCTGCCATAGTGGTATCGCAGTTACTCCGGATCCCACAGGCTGTCGTGGACATGGTGGCAGGGGCCCACTGGGGGGTCCTGGCGGGTCTCGCCTACTATTCCATGGTGGCGAACTGGGCTAAGGTCTTGATTGTGATGCTACTGTTTGTCGGCGTTGACGGAGGGGAAACCCGCACGGTGGGGGGGGCGGCTGGCAGGACCACCCAAGGCTTTGCTGCCCTCTTTACAGCTGGGGCGTCCCAGAACGTCCAGCTCATAA-
>1216_S82_L001_R1_001.fastq_84_1b_1
CGCCTACAGCTGCCATAGTGGTATCGCAGTTACTCCGGATCCCACAGGCTGTCGTGGACATGGTGGCGGGGGCCCACTGGGGGGTCCTGGCGGGGCTCGCCTCCTATTCCATGGTGGGGAACTGGGCTAAGGTCTTGATTGTGATGCTACTGTTTTTCGGCGTTGACGGGGGGGAAACCCGCACGGTAGGGGGGGCGGCTGGCAGGACCACCCAAGGCTGTGCTGCCCTCTTTACAGCTGGGGCGTCCCAGAACGTCCAGCTCATAA-
>1216_S82_L001_R1_001.fastq_85_1b_1
CGCCTACAGCCGCCATAGTGGTATCGCAGTTACTCCGGATCCCACAGGCTGTCGTGGACATGGTGGCGGGGGCCCACTGGGGGGTCCTGGCGGATCTCGCCTACTATTCCATGGTGGCGAACTGGGCTAAGGCCTTGATTGTGATGCTACTGTTTGTCGGCGTTGACGGGGCGGGGACCCACACGGTGGGGGGGGCGGCTGGCAGGATCACCGGAGGCCTTACTAGCCTCTTTACGCCTGGGGCGTCCCAGAACGTCCAGCTCATAA-
>1216_S82_L001_R1_001.fastq_86_1b_1
CGCCTACAGCTGCCATAGTGGTATCGCAGTTACTCCGGATCCCACAGGCTGTCGTGGACATGGTGGCGGGGGCCCACTGGGGGGTCCTGGTGGGTCTCGCCTACTATTCCATGGTGGGGAACTGGGCTAAGGTCTTGATTGTGATGCTACTGTTTGTCGGCGTTGACGGGACGGGAACCCACACGGTGGGGGGGGCGGCTGGCATGACCACCAGAGGCCTTACTGGCCTCTTCACGCCTGGGGCGTCCCAGAACGTCCAGCTCATAA-
>1216_S82_L001_R1_001.fastq_87_1b_1
CGCCTACAGCTGCCATAGTGGTATCGCAGTTACTCCGGATCCCACAGGCTGTCGTGGACATGGTGGCGGGGGCCCACTGGGGGTCCTGGCAGGTCTCGCCTACTATTCCATGGTGGGGAACTGGGCTAAGGTCTTGATTGTGATGCTACTGTTTGTCGGCGTTGACGGGGGGGAAACCCGCACGGTAGGGGGGGCGGCTAGCAGGACCACCCAAGGCTTTGCTGCCCTCTTTACAGCTGGGGCGTCCCAGAACGTCCAGCTCATAA--
>1216_S82_L001_R1_001.fastq_88_1b_1
CGCCTACAGCTGCCATAGTGGTATCGCAGTTACTCCGGATCCCACAGGCTGTCGTGGACATGGTGGCGGGGGCCCACTGGGGGGTCCTAGCGGGTCTCGCCTACTATTCCATGGTGGGGAACTGGGCTAAGGTCTTGATTGTGATGCTACTGTTTGTCGGCGTTGACGGAGGGGTAACCCGCACGGTGGGGGGGGCGGCTGGCAGGACCACCCAAGGCTTTGCTGCCCTCTTTACAGCTGGGGCGTCCCAGAACGTCCAGCTCATAA-
>1216_S82_L001_R1_001.fastq_89_1b_1
CGCCTACAGCTGCCATAGTGGTATCGCAGTTACTCCGGATCCCACAGGCTGTCATGGACATGGTAGCGGGGGCCCACTGGGGGGTCCTGGCGGGTCTCGCCTACTATTCCATGGTGGGGAACTGGGCTAAGGGCTTGATTGTGATGCTACTGTTTGTCGGCGTTGACGGGGGGGAAACCCGCACGGTAGGGGGGGCGGCTAGCAGGACCACCCAAGGCTTTGCTGCCCTCTTTACAGCTGGGGCGTCCCAGAACGTCCAGCTCATAA-
>1216_S82_L001_R1_001.fastq_90_1b_1
CGCCTACAGCTGCCATAGTGGTATCGCAGTTACTCCGGATCCCACAGGCTGTCGTGGACATGGTGGCGGGGGCCCACTGGGGGGTCCTGGTGGGTCTCGCCTACTATTCCATGGTGGGGAACTGGGCTAAGGTCTTGATTGTGATGCTACTGTTTGTCGGGGTTGACGGGGGGGAGACCCGCCCGGTAGGGGGGGCGGCTGGCAGGACCACCCAAGGCTTTGCTGCCCTCTTTACAGCTGGGGCGTCCCAGAACGTCCAGCTCATAA-
>1216_S82_L001_R1_001.fastq_91_1b_1
CGCCTACAGCTGCCATAGTGGTATCGCAGTTACTCCGGATCCCACAGGCTGTCGTGGACATGGTGACGGGGGCCCACTGGGGGGTCCTGGCGGGTCTCGCCTACTATTCCATGGTGGGGAACTGGGCTAAGGTCTTGATTGTGATGCTACTGTTTGTCGGCGTTGACGGGGCGGGAACCCACACGGGAGGGGGGGCGGCTGGCATGACCACCAGAGGCCTTACTGGCCTCTTTACGCCTGGGGCGTCCCAGAACGTCCAGCTCATAA-
>1216_S82_L001_R1_001.fastq_92_1b_1
CGCCTACAGCTGCCATAGTGGTATCGCAGTTACTCCGGATCCCACAGGCTGTCGTGGACATGGTGGCGAGGGCCCACTGGGGGGTCCTGGCGGGTCTCGCCTACTATTCCATGGTGGGGAACTGGGCTAAGGTCTTGATTGTGATGCTTCTGTTTGTCGGCGTTGACGGGGGGGAAACCCGCACGGTAGGGGGGGCGGCTAGCAGGACCACCCCAGGCTTTGCTGCCCTCTTTACAGCTGGGGCGTCCCAGAACGTCCAGCTCATAA-
>1216_S82_L001_R1_001.fastq_93_1b_1
CGCCTACAGCTGCCATAGTGGTATCGCAGTTACTCCGGATCCCACAGGCTGTCGTGGACATGGTGGCAGGGGCCCACCGGGGGGTCCTGGCGGGTCTCGCCTACTATTCCATGGTGGGGAACTGGGCTAAGGTCTTGATTGTGATGCTACTGTTTGTCGGCGTTGACGGGGGGGAAACCCGCACGGTAGGGGGGGCGGCTGGCAGGACCACCCAAGGCTTTGCTGCCCTCTTTACAGCTGGGGCGTCCCAGAACGTCCAGCTCATAA-
>1216_S82_L001_R1_001.fastq_94_1b_1
CGCCTACAGCTGCCATAGTGGTATCGCAGTTACTCCGGATCCCACAGGCTGTCGTGGACATGGTGGCGGGGGCCCACTGGGGAGTCCTGGCGAGTCTCGCCTACTATTCCATGGTGGGGAACTGGGCTAAGGTCTTGATTGTGATGCTACTGTTTGTCGGCGTTGACGGGGCGGGAACCCACACGGTGGGGGGGGCGGCTGGCAGGATCACCGGAGGCCTTACTAGCCTCTTTACGCCTGGGGCGTCCCAGAACGTCCAGCTCATAA-
>1216_S82_L001_R1_001.fastq_95_1b_1
CGCCTACAGCTGCCATAGTGGTATCGCAGTTACTCCGGATCCCACAGGCTGTCGTGGACATGGTGGCGGGGGCCCACTGGGGGGTCCTGGTGGGTCTCGCCTACTATTCCATGGTGGGGAACTGGGCTAAGGTCTTGATTGTGATGCTACTGCTTGTCGGCGTTGACGGGGGGGAAACCCGCACGGTAGGGGGGGCGGCTGGCAGGACCACCCAAGGCTTTGCTGCCCTCTTTACAGCTGGGGCGTCCCAGAACGTCCAGCTCATAA-
>1216_S82_L001_R1_001.fastq_96_1b_1
CGCCTACAGCTGCCATAGTGGTATCGCAGCTACTCTGGATCCCACAGGCTGTCGTGGACATGGTGGCGGGGGCCCACTGGGGGGTCCTGGCGGGCCTCGCCTACTATTCCATGGTGGGGAACTGGGCTAAGGTCTTGATTGTGATGCTACTGTTTGTCGGCGTTGACGGGGGGGAAACCCGCACGGGAGGGGGGGCGGCTAGCAGGACCACCCAAGGCTTTGCTGCCCTCTTTACAGCTGGGGCGTCCCAGAACGTCCAGCTCATAA-
>1216_S82_L001_R1_001.fastq_97_1b_1
CGCCTACAGCTGCCATAGTGGTATCGCAGTTACTCCGGATCCCACAGGCTGTCGTGGACATGGTGGCGGGGGCCCACTGGGGGGTCCTGGCAGGTCTCGCCTACTATTCCATGGTGGCGAACTGGGCTAAGGTCTTGATTGTGATGCTACTGTTTGTCGGCGTTGACGGGGCGGGAACCCACACGGTGGGGGGGGCGGCTGGCAGGACCACCAGAGGCCTTGCTGGCCTCTTTACGCGTGGGGCGTCCCAGAACGTCCAGCTCATAA-
>1216_S82_L001_R1_001.fastq_98_1b_1
CGCCTACAGCTGCCATAGTGGTATCGCAGTTACTCCGGATCCCACAGGCTGTCGTGGACATGGTGGCGAGGGCCCACTGGGGGGTCCTGGCGGGTCTCGCCTACTATTCCATGGTGGCGAACTGGGCTAAGGTCTTGATTGTGATGCTACTGTTTGTCGGCGTTGACGGGGCGGGAACCCACACGGTGGGGGGGGCGGCTGGCAGGATCACCGGAGGCCTTACTAGCCTCTTTACGCCTGGGGCGTCCCAGAACGTCCAGCTCATAA-
>1216_S82_L001_R1_001.fastq_99_1b_1
CGCCTACAGCTGCCATAGTGGTATCGCAGTTACTCCGGATCCCACAGGCTGTCGTGGACATGGTGGCGGGGGCCCACTGGGGGGTCCTGGCGAGTCTCGCCTACTATTCCATGGTGGGGAACTGGGCTAAGGTCTTGATTGTGATGCTACTGTTTGTCGGCGTTGACGGGGGGGAAACCCGCACGGTAGGGGGGGCGGCTAGCAGGACCACCCAAGGCTTTGCTGCCCTCTTTACAGCTGGGGCGTCCCAGAACGTCCAGCTCATAA-
>1216_S82_L001_R1_001.fastq_101_1b_1
CGCCTACAGCTGCCATAGTGGTATCGCAGTTACTCCGGATCCCACAGGCTGTCGTGGACATGGTGGCGGGGGCCCACTGGGGGGTCCTAGCGGGTCTCGCCTACTATTCCATGGTGGGGAACTGGGCTAAGGTCTTGATTGTGATGCTACTGTTTGTCGGCGTTGACGGGGGGGGGACCCACACGGTGGGGGGGACAGCTGGCAGGACCACCCAAGGCTTTGCTGCCCTCTTTACGGCTGGGGCGTCCCAGAACGTCCAGCTCATAA-
>1216_S82_L001_R1_001.fastq_102_1b_1
CGCCTACAGCTGCCATAGTGGTATCGCAGTTACTCCGGATCCCACAGGCTGTCGTGGACATGGTGGCGGGGGCCCACTGGGGGGTCCTAGCGGGTCTCGCCTACTATTCCATGGTGGGGAACTGGGCCAAGGTCTTGATTGTGATGCTACTGTTTGTCGGCGTTGACGGGGGGGAAACCCGCACGGTAGGGGGGGCGGCTAGCAGGACCACCCAAGGCTTTGCTGCCCTCTTTACAGCTGGGGCGTCCCAGAACGTCCAGCTCATAA-
>1216_S82_L001_R1_001.fastq_103_1b_1
CGCCTACAGCTGCCATAGTGGTATCGCAGTTACTCCGGATCCCACAGGCTGTCGTGGACATGGTGGCGGGGGCCCACTGGGGGGTCCTGGCGGGTCTCGCCTACTATTCCATGGTGGGGAACTGGGCTAAGGTCTTGATTGTGATGCTACTGTTTGTCGGCGTTGACGGGGGGGAAACCCGCACGGTAGGGGGGGCGGCTAGCAGGACCACCCAAGGCTTTGCTGCCCTCTTTACAGCTGGGGCGTCCCAGAACGTCCAGCTCATAA-
>1216_S82_L001_R1_001.fastq_104_1b_1
CACCTACAGCTGCCATAGTGGTATCGCAGTTACTCCGGATCCCACAGGCTGTCGTGGACATGGTGGCGGGGGCCCACTGGGGGGTCCTAGCGGGTCTCGCCTACTATTCCATGGTGGGGAACTGGGCTAAGGTCTTGATTGTGATGCTACTGTTTGTCGGCGTTGACGGGGGGGAAACCCGCACGGTAGGGGGGGCGGCTGGCAGGACCACCCAAGGCTTTGCTGCCCTCTTTACAGCTGGGGCGTCCCAGAACGTCCAGCTCATAG-
>1216_S82_L001_R1_001.fastq_105_1b_1
CGCCTACAGCTGCCATAGTGGTATCGCAGTTACTCCGGATCCCACAGGCTGTCGTGGACATGGTGGCGGGGGCCCACTGGGGGGTCCTGGCGTGTCTCGCCTACTATTCCATGGTGGGGAACTGGGCTAAGGTCTTGATTGTGATGCTACTGTTTGTCGGCGTTGACGGGGCGGGAACCCACACGGTGGGGGGGGCGGGCGGCAGGATCACCGGAGGCCTTACTAGCCTCTTTACGCCTGGGGCGTCCCAGAACGTCCAGCTCATAA-
>1216_S82_L001_R1_001.fastq_106_1b_1
CGCCTACAGCTGCCATAGTGGTATCGCAGTTACTCCGGATCCCACAGGCTGTCGTGGACATGGTGGCAGGGGCCCACTGGGGGGTCCTGGCGGGTCTCGCCTACTATTCCATGGTGGGGAACTGGGCTAAGGTCTTGATTGTGATGCTACTGTTTGTCGGCGTTGACGGGGGGGAAACCCGCACGGTAGGGGGGGCGGCTAGCAGGACCACCCAAGGCTTTGCTGCCCTCTTTACAGCTGGGGCGTCCCAGAACGCCCAGCTCATAA-
>1216_S82_L001_R1_001.fastq_107_1b_1
CGCCTACAGCTGCCATAGTGGTATCGCAGTTACTCCGGATCCCACAGGCTGTCGTGGACATGGTAGCGGGGGCCCACTGGGGGGTCCTGGCGGGTCTCGCCTACTATTCCATGGTGGGGAACTGGGCTAAGGTCTTGATTGTGATGCTACTGTTTGTCGGCGTTGACGGGGCGGGAACCCACACGGTGGGGGGGGCGGCTGGCATGACCACCAGAGGCCTTACTAGCCTCTTTACGCCTGGGGCGTCCCAGAACGTCCAGCTCATAA-
>1216_S82_L001_R1_001.fastq_108_1b_1
CGCCTACAGCTGCCATAGTGGTATCGCAGTTACTCCGGATCCCACAGGCTGTCGTGGACATGGTGGCGGGGGCCCACTGGGGGGTCCTGGCGAGTCTCGCCTACTATTCCATGGTGGCGAACTGGGCTAAGGTCTTGATTGTGATGCTACTGTTTGTCGGCGTTGACGGGGCGGGGACCCACACGGTGGGGGGGGCGGCTGGCCGGATCACCGGAGGCCTTACTAGCCTCTTTACGCCTGGGGCGTCCCAGAACGTCCAGCTCATAA-
>1216_S82_L001_R1_001.fastq_109_1b_1
CGCCTACAGCTGCCATAGTGGTATCGCAGTTACTCCGGATCCCACAGGCTGTCGTGGACATGGTGGCGGGGGCCCACTGGGGGGTCCTAGCAGGTCTCGCCTACTATTCCATGGTGGGGAACTGGGCTAAGGTCTTGATTGTGATGCTACTGTTTGTCGGCGTTGACGGGGGGGAAACCCGCACGGTAGGGGGGGCGGCTAGCAGGACCACCCAAGGCTTTGCTGCCCTCTTTACAGCTGGGGCGTCCCAGAACGTCCAGCTCATAA-
>1216_S82_L001_R1_001.fastq_110_1b_1
CGCCTACAGCTGCCATAGTGGTATCGCAGTTACTCCGGATCCCACAGGCTGTCGTGGACATGGTGGCGGGGGCCCACTGGGGGGTCCTGGCGGGCCTCGCCTACTATTCCATGGTGGGGGACTGGGCTAAGGTCTTGATTGTGATGCTACTGTTTGTCGGCGTTGACGGGGGGGAAACCCGCACGGTGGGGGGGGCGGCTGGCAGGACCACCCAAGGCTTTGCTGCCCTCTTTACAGCTGGGGCGTCCCAGAACGTCCAGCTCATAA-
>1216_S82_L001_R1_001.fastq_111_1b_1
CGCCTACAGCTGCTATAGTGGTATCGCAGTTACTCCGGATCCCACAGGCTGTCGTGGACATGGTGGCGGGGGCCCACTGGGGGGTCCTGTCGGGTCTCGCCTACTATTCCATGGTGGGGAACTGGGCTAAGGTCTTGATTGTGATGCTACTGTTTGTCGGCGTTGACGGGGGGGAAACCCGCACGGTAGGGGGGGCGGCTGGCAGGACCACCCAAGGCTTTGCTGCCCTCTTTACAGCTGGGGCGTCCCAGAACGTCCAGCTCATAA-
>1216_S82_L001_R1_001.fastq_112_1b_1
CGCCTACAGCTGCCATAGTGGTATCGCAGTTACTCCGGATCCCACAGGCTGTCGTGGACATGGTGGCGGGGGCCCACTGGGGGGTCCTGGTGGGTCTCGCCTACTATTCCATGGTGGCGAACTGGGCTAAGGTCTTGATTGTGATGCTACTGTTTGTCGGCGTTGACGGGGGGGAAACCCGCACGGTAGGGGGGGCGGCTAGCAGGACCACCCAAGGCTTTGCTGCCCTCTTTACAGCTGGGGCGTCCCAGAACGTCCAGCTCATAA-
>1216_S82_L001_R1_001.fastq_114_1b_1
CGCCTACAGCTGCCATAGTGGTATCGCAGTTACTCCGGATCCCACAGGCTGTCGTGGACATGGTGGCGAGGGCCCACTGGGGGGTCCTGGCGGGTCTCGCCTACTATTCCATGGTGGCGAACTGGGCTAAGGGCTTGATTGTGGTGCTACTGTTTGTCGGCGTTGACGGGGGGGAAACCCGCACGGTGGGGGGGGCGGCTGGCAGGACCACCCAAGGCTTTGCTGCCCTCTTTACAGCTGGGGCGTCCCAGAACGTCCAGCTCATAA-
>1216_S82_L001_R1_001.fastq_115_1b_1
CGCCTACAGCTGCCATAGTGGTATCGCAGTTACTCCGGATCCCACAGGCTGTCGTGGACATGGTGGCAGGGGCCCACTGGGGGGTCCTGGCGGGTCTCGCCTACTATTCCATGGTGGGGAACTGGGCTAAGGTCTTGATTGTGATGCTACTGTTTGTCGGCGCTGACGGGGGGGGAACCCACACGGTGGGGGGGACGGCTGGCAGGACCACCCAAGGCTTTGCTGCCCTCTTTACGGCTGGGGCGTCCCAGAACGTCCAGCTCATAA-
