# Supplementary material for: HCV transmission in high-risk communities in Bulgaria
Source: PLoS One. 2019 Mar 5;14(3):e0212350. doi: 10.1371/journal.pone.0212350 (PMC6400337; doi:10.1371/journal.pone.0212350)
Supplement: S1 File — (ZIP) [file pone.0212350.s002.zip › 1216_S82_L001_R1_001_1b1a.fas]

>1216_S82_L001_R1_001.fastq_30_1b1a_1
CGCCTACAGCTGCCATAGTGGTATCGCAGTTACTCCGGATCCCACAGGCTGTCGTGGACATGGTGGCGGGGGCCCACTGGGGAGTCCTAGCGGGCGTAGCGTATTTCTCCATGGCGGGCAACTGGGCGAAGGTTCTGGTGGTGCTGTTGCTGTTTGCCGGCGTCGATGCGGATACTCACGTCACCGGGGGAAGTGCTGCTAGGGGCGCGTCTGCATTCGCCGGCCTCTTCACTCCGGGCGCCCGGCAGAATGTCCAGCTGATCA
>1216_S82_L001_R1_001.fastq_34_1b1a_1
CGCCTACAGCTGCCATAGTGGTATCGCAGTTACTCCGGATCCCACAGGCTGTCGTGGACATGGTGGCGGGGGCCCACTGGGGGGTCCTAGCGGGCGTAGCGTATTTCTCCATGGCGGGCAACTGGGCGAAGGTTCTGGTGGTGTTGTTGCTGTTTGCCGGCGTCGATGCGGATACTCACGTCACCGGGGGAAGTGTTGCTAGGGGCGCGTCCACACTCGCTAACCTCTTCACTCCGGGCGCTCGGCAGAATGTCCAGCTGATCA
>1216_S82_L001_R1_001.fastq_38_1b1a_1
CGCCTACAGCTGCCATAGTGGTATCGCAGTTACTCCGGATCCCACAGGCTGTCGTGGACATGGTGGCGGGGGCCCACTGGGGGGTCCTAGCGGGCGTAGCGTATTTCTCCATGGCGGGCAACTGGGCGAAGGTTCTGGTGGTGCTGTTGCTGTTTGCCGGCGTCGATGCGAATACCTACACCACCGGGGGAAGTGTTGCTAGGGGCGCGGCTGCGTTCGCCAGCTTCTTCACTCCGGGCGCCCGGCAGAATGTCCAGCTGATCA
>1216_S82_L001_R1_001.fastq_44_1b1a_1
CGCCTACAGCTGCCATAGTGGTATCGCAGTTACTCCGGATCCCACAGGCTGTCGTGGACATGGTGGCGGGGGCCCACTGGGGAGTCCTAGCGGGCGTAGCGTATTTCTCCATGGCGGGCAACTGGGCGAAGGTTCTGGTGGTGCTGTTGCTGTTTGCCGGCGTCGATGCGGATACTCACGTCACCGGGGGAAGTGCTGCTAGGGGCGCGTCCGCACTCGCTGGCTTCTTCACTCCGGGCGCCCGGCAGAATGTCCAGCTCATCA
>1216_S82_L001_R1_001.fastq_54_1b1a_1
CGCCTACAGCTGCCATAGTGGTATCGCAGTTACTCCGGATCCCACAGGCTGTCGTGGACATGGTGGCGGGGGCCCACTGGGGAGTCCTAGCGGGCGTAGCGTATTTCTCCATGGCGGGCAACTGGGCGAAGGTTCTGGTGGTGCTGTCGCTGTTTGCCGGCGTCGATGCGAATACCTACACCACCGGGGGAAGTGTTGCTAGGGGCGCGGCTGCATTCGCCGGCTTCTTCACTCCGGGCGCCCGGCAGAATGTCCAGCTGATCA
>1216_S82_L001_R1_001.fastq_65_1b1a_1
CGCCTACAGCTGCCATAGTGGTATCGCAGTTACTCCGGATCCCACAGGCTGTCGTGGACATGGTGGCGGGGGCCCACAGGGGAGTCCTAGCGGGCGTGGCGTATTTCTCCATGGCGGGCAACTGGGCGAAGGTTCTGGTGGTGCTGTTGCTGTTTGCCGGCGTCGATGCGAATACCTACACCACCGGGGGAAGTGTTGCTAGGGGCGCGGCTGCATTCGCCGGCCTCTTCACTCCGGGCGCCCGGCAGAATGTCCAGCTGATCA
>1216_S82_L001_R1_001.fastq_72_1b1a_1
CGCCTACAGCTGCCATAGTGGTATCGCAGTTACTCCGGATCCCACAGGCTGTCGTGGACATGGTGGCGGGGGCCCACTGGGGGGTCCTAGCGGGCGTAGCGTATTTCTCCATGGCGGGCAACTGGGCGAAGGTTCTGGTGGTGCTGTTGCTGTTTGCCGGCGTCGATGCGAATACCTACACCACCGGGGGAAGTGTTGCTAGGGGCGCAGCTGCATTCGCCGGCTTCTTCACTCCGGGCGCCCGGCAGAATGTCCAGCTGATCA
>1216_S82_L001_R1_001.fastq_100_1b1a_1
CGCCTACAGCTGCCATAGTGGTATCGCAGTTACTCCGGATCCCACAGGCTGTCGTGGACATGGTGGCGGGGGCCCACTGGGGAGTCCTAGCGGGCGTAGCGTATTTCTCCATGGCGGGCAACTGGGCGAAGGTTCTGGTGGTGTTGTTGCTGTTTGCCGGCGTCGATGCGAATACCTACACCACCGGGGGAAGTGTTGCTAGGGGCGCGGCTGCATTCGCCGGCTTCTTTACTCCGGGCGCCCGGCAGAATGTCCAGCTGATCA
