# Supplementary material for: HCV transmission in high-risk communities in Bulgaria
Source: PLoS One. 2019 Mar 5;14(3):e0212350. doi: 10.1371/journal.pone.0212350 (PMC6400337; doi:10.1371/journal.pone.0212350)
Supplement: S1 File — (ZIP) [file pone.0212350.s002.zip › 1222_S79_L001_R1_001.fastq_1a_freq5.fas]

>1222_S79_L001_R1_001.fastq_1_1a_1248
CCCCAACAACAGCGCTGGTAATGGCTCAGCTACTCAGGGTCCCGCAAGCCATCTTGGACATGATCGCTGG
TGCCCACTGGGGAGTCCTAGCGGGCGTGGCGTATTTCTCCATGGTGGGCAACTGGGCGAAGGTCCTGGTG
GTGCTGTTGCTGTTTGCTGGCGTCGATGCGCGCACCTTCACCACCGGGGGAAGTGCTGCTAAGAGCGCGT
TTACGCTCACCAGCTTCTTCCAACGGGGCCCCAAGCAGGATATCCAGCTGATCA

>1222_S79_L001_R1_001.fastq_2_1a_1238
CCCCAACAACAGCGCTGGTAATGGCTCAGCTACTCAGGGTCCCGCAAGCCATCTTGGACATGATCGCTGG
TGCCCACTGGGGAGTCCTAGCGGGCGTGGCGTATTTCTCCATGGTGGGCAACTGGGCGAAGGTCCTGGTG
GTGCTGTTGCTGTTTGCTGGCGTCGATGCGCACACCTACACCACCGGGGGAAGTGCTGCTAAGAGCGCGT
TTACGCTCACCAGCTTCTTCCAACGGGGCCCCAAGCAGGATATCCAGCTGATCA

>1222_S79_L001_R1_001.fastq_3_1a_1015
CCCCAACAACAGCGCTGGTAATGGCTCAGCTACTCAGGGTCCCGCAAGCCATCTTGGACATGATCGCTGG
TGCCCACTGGGGAGTCCTAGCGGGCGTGGCGTATTTCTCCATGGTGGGCAACTGGGCGAAGGTCCTGGTG
GTGCTGTTGCTGTTTGCTGGCGTCGATGCGCACACCTACACCACCGGGGGAAGTGCTGCTAAGAGCGCGT
TTGGGCTCACCAGCTTCTTCCAACGGGGCCCCAAGCAGGATATCCAGCTGATCA

>1222_S79_L001_R1_001.fastq_4_1a_821
CCCCAACAACAGCGCTGGTAATGGCTCAGCTACTCAGGGTCCCGCAAGCCATCTTGGACATGATCGCTGG
TGCCCACTGGGGAGTCCTAGCGGGCGTGGCGTATTTCTCCATGGTGGGCAACTGGGCGAAGGTCCTGGTG
GTGCTGTTGCTGTTTGCTGGCGTCGATGCGCGCACCCACACCACCGGGGGAAGTGCTGCTAAGAGCGCGT
TTACGCTCACCAGCTTCTTCCAACGGGGCCCCAAGCAGGATATCCAGCTGATCA

>1222_S79_L001_R1_001.fastq_5_1a_582
CCCCAACAACAGCGCTGGTAATGGCTCAGCTACTCAGGGTCCCGCAAGCCATCTTGGACATGATCGCTGG
TGCCCACTGGGGAGTCCTAGCGGGCGTGGCGTATTTCTCCATGGTGGGCAACTGGGCGAAGGTCCTGGTG
GTGCTGTTGCTGTTTGCTGGCGTCGATGCGCACACCTACACCACCGGGGGAAGTGCTGCTAAGAGCGCGT
TTGCGCTCACCAGCTTCTTCCAACGGGGCCCCAAGCAGGATATCCAGCTGATCA

>1222_S79_L001_R1_001.fastq_6_1a_430
CCCCAACAACAGCGCTGGTAATGGCTCAGCTACTCAGGGTCCCGCAAGCCATCTTGGACATGATCGCTGG
TGCCCACTGGGGAGTCCTAGCGGGCGTGGCGTATTTCTCCATGGTGGGCAACTGGGCGAAGGTCCTGGTG
GTGCTGTTGCTGTTTGCTGGCGTCGATGCGCACACCTACACCACCGGGGGAAGTGCTGCTAAGAGCGCGT
TTGCGCTCACCAGCTTCTTCCGACGGGGCCCCAAGCAGGATATCCAGCTGATCA

>1222_S79_L001_R1_001.fastq_7_1a_288
CCCCAACAACAGCGCTGGTAATGGCTCAGCTACTCAGGGTCCCGCAAGCCATCTTGGACATGATCGCTGG
TGCCCACTGGGGAGTCCTAGCGGGCGTGGCGTATTTCTCCATGGTGGGCAACTGGGCGAAGGTCCTGGTG
GTGCTGTTGCTGTTTGCCGGCGTCGATGCGCACACCTACACCACCGGGGGAAGTGCTGCTAAGAGCGCGT
TTACGCTCACCAGCTTCTTCCAACGGGGCCCCAAGCAGGATATCCAGCTGATCA

>1222_S79_L001_R1_001.fastq_8_1a_123
CCCCAACAACAGCGCTGGTAATGGCTCAGCTACTCAGGGTCCCGCAAGCCATCTTGGACATGATCGCTGG
TGCCCACTGGGGAGTCCTAGCGGGCGTGGCGTATTTCTCCATGGTGGGCAACTGGGCGAAGGTCCTGGTG
GTGCTGTTGCTGTTTGCTGGCGTCGATGCGCGCACCCACACCACCGGGGGAAGTGCTGCTAAGAGCGCGT
TTGCGCTCACCAGCTTCTTCCAACGGGGCCCCAAGCAGGATATCCAGCTGATCA

>1222_S79_L001_R1_001.fastq_9_1a_79
CCCCAACAACAGCGCTGGTAATGGCTCAGCTACTCAGGGTCCCGCAAGCCATCTTGGACATGATCGCTGG
TGCCCACTGGGGAGTCCTAGCGGGCGTGGCGTATTTCTCCATGGTGGGCAACTGGGCGAAGGTCCTAGTG
GTGCTGTTGCTGTTTGCTGGCGTCGATGCGCGCACCTTCACCACCGGGGGAAGTGCTGCTAAGAGCGCGT
TTACGCTCACCAGCTTCTTCCAACGGGGCCCCAAGCAGGATATCCAGCTGATCA

>1222_S79_L001_R1_001.fastq_10_1a_57
CCCCAACAACAGCGCTGGTAATGGCTCAGCTACTCAGGGTCCCGCAAGCCATCTTGGACATGATCGCTGG
TGCCCACTGGGGAGTCCTAGCGGGCGTGGCGTATTTCTCCATGGTGGGCAACTGGGCGAAGGTCCTGGTG
GTGCTGTTGCTGTTTGCTGGCGTCGATGCGCGCACCTACACCACCGGGGGAAGTGCTGCTGAGAGCGCGT
CTATGCTCACCCGCTTCTTCCAACGGGGCCCCAAGCAGGATATCCAGCTGATCA

>1222_S79_L001_R1_001.fastq_11_1a_57
CCCCAACAACAGCGCTGGTAATGGCTCAGCTACTCAGGGTCCCGCAAGCCATCTTGGACATGATCGCTGG
TGCCCACTGGGGAGTCCTAGCGGGCGTGGCGTATTTCTCCATGGTGGGCAACTGGGCGAAGGTCCTGGTG
GTGCTGTTGCTGTTTGCTGGCGTCGATGCGAGCACCTACACCACCGGGGGAAGTGCTGCTAAGAGCGCGT
TTACGCTCACCAGCTTCTTCCAACGGGGCCCCAAGCAGGATATCCAGCTGATCA

>1222_S79_L001_R1_001.fastq_12_1a_53
CCCCAACAACAGCGCTGGTAATGGCTCAGCTACTCAGGGTCCCGCAAGCCATCTTGGACATGATCGCTGG
TGCCCACTGGGGAGTCCTAGCGGGCGTGGCGTATTTCTCCATGGTGGGCAACTGGGCGAAGGTCCTGGTG
GTGCTGTTGCTGTTTGCTGGCGTCGATGCGCGCACCTTCACCACCGGGGGAAGTGCTGCTAAGAGCGCGT
TTGCGCTCACCAGCTTCTTCCAACGGGGCCCCAAGCAGGATATCCAGCTGATCA

>1222_S79_L001_R1_001.fastq_13_1a_52
CCCCAACAACAGCGCTGGTAATGGCTCAGCTACTCAGGGTCCCGCAAGCCATCTTGGACATGATCGCTGG
TGCCCACTGGGGAGTCCTAGCGGGCGTGGCGTATTTCTCCATGGTGGGCAACTGGGCGAAGGTCCTGGTG
GTGCTGTTGCTGTTTGCTGGCGTCGATGCGCGCACCTACACCACCGGGGGAAGTGCTGCTAAGAGCGCGT
TTGCGCTCACCAGCTTCTTCCAACGGGGCCCCAAGCAGGATATCCAGCTGATCA

>1222_S79_L001_R1_001.fastq_14_1a_41
CCCCAACAACAGCGCTGGTAATGGCTCAGCTACTCAGGGTCCCGCAAGCCATCTTGGACATGATCGCTGG
TGCCCACTGGGGAGTCCTAGCGGGCGTGGCGTATTTCTCCATGGTGGGCAACTGGGCGAAGGTCCTGGTG
GTGCTGTTGCTGTTTGCTGGCGTCGATGCGCGCACCCACACCACCGGGGGAAGTGCTGCTAAGAGCGCGT
TTGGGCTCACCAGCTTCTTCCAACGGGGCCCCAAGCAGGATATCCAGCTGATCA

>1222_S79_L001_R1_001.fastq_15_1a_39
CCCCAACAACAGCGCTGGTAATGGCTCAGCTACTCAGGGTCCCGCAAGCCATCTTGGACATGATCGCTGG
TGCCCACTGGGGAGTCCTAGCGGGCGTGGCGTATTTCTCCATGGTGGGCAACTGGGCGAAGGTCCTGGTG
GTGCTGTTGCTGTTTGCTGGCGTCGATGCGCACACCTACACCACCGGGGGAAGTGCTGCTAAGAGCGCGT
TTGTGCTCTCCAGCTTCTTCCAACGGGGCCCCAAGCAGGATATCCAGCTGATCA

>1222_S79_L001_R1_001.fastq_16_1a_35
CCCCAACAACAGCGCTGGTAATGGCTCAGCTACTCAGGGTCCCGCAAGCCATCTTGGACATGATCGCTGG
TGCCCACTGGGGAGTCCTAGCGGGCGTGGCGTATTTCTCCATGGTGGGCAACTGGGCGAAGGTCCTGGTG
GTGCTGTTGCTGTTTGCTGGCGTCGATGCGCGCACCTTCACCACCGGGGGAAGTGCTGCTAAGAGCGCGT
TTGGGCTCACCAGCTTCTTCCAACGGGGCCCCAAGCAGGATATCCAGCTGATCA

>1222_S79_L001_R1_001.fastq_17_1a_31
CCCCAACAACAGCGCTGGTAATGGCTCAGCTACTCAGGGTCCCGCAAGCCATCTTGGACATGATCGCTGG
TGCCCACTGGGGAGTCCTAGCGGGCGTGGCGTATTTCTCCATGGTGGGCAACTGGGCGAAGGTCCTGGTG
GTGCTGTTGCTGTTTGCTGGCGTCGATGCGCACACCTACACCACCGGGGGAAGTGCTGCTAAGAGCGCGT
TTACGCTCACCAGCTTCTTCCGACGGGGCCCCAAGCAGGATATCCAGCTGATCA

>1222_S79_L001_R1_001.fastq_18_1a_30
CCCCAACAACAGCGCTGGTAATGGCTCAGCTACTCAGGGTCCCGCAAGCCATCTTGGACATGATCGCTGG
TGCCCACTGGGGAGTCCTAGCGGGCGTGGCGTATTTCTCCATGGTGGGCAACTGGGCGAAGGTCCTGGTG
GTGCTGTTGCTGTTTGCCGGCGTCGATGCGCGCACCTTCACCACCGGGGGAAGTGCTGCTAAGAGCGCGT
TTACGCTCACCAGCTTCTTCCAACGGGGCCCCAAGCAGGATATCCAGCTGATCA

>1222_S79_L001_R1_001.fastq_19_1a_28
CCCCAACAACAGCGCTGGTAATGGCTCAGCTACTCAGGGTCCCGCAAGCCATCTTGGACATGATCGCTGG
TGCCCACTGGGGAGTCCTAGCGGGCGTGGCGTATTTCTCCATGGTGGGCAACTGGGCGAAGGTCCTGGTG
GTGCTGTTGCTGTTTGCTGGCGTTGATGCGCACACCTACACCACCGGGGGAAGTGCTGCTAAGAGCGCGT
TTGCGCTCACCAGCTTCTTCCAACGGGGCCCCAAGCAGGATATCCAGCTGATCA

>1222_S79_L001_R1_001.fastq_20_1a_27
CCCCAACAACAGCGCTGGTAATGGCTCAGCTACTCAGGGTCCCGCAAGCCATCTTGGACATGATCGCTGG
TGCCCACTGGGGAGTCCTAGCGGGCGTGGCGTATTTCTCCATGGTGGGCAACTGGGCGAAGGTCCTGGTG
GTGCTGTTGCTGTTTGCTGGCGTCGATGCGCACACCTATACCACCGGGGGAAGTGCTGCTAAGAGCGCGT
TTGCGCTCACCAGCTTCTTCCAACGGGGCCCCAAGCAGGATATCCAGCTGATCA

>1222_S79_L001_R1_001.fastq_21_1a_26
CCCCAACAACAGCGCTGGTAATGGCTCAGCTACTCAGGGCCCCGCAAGCCATCTTGGACATGATCGCTGG
TGCCCACTGGGGAGTCCTAGCGGGCGTGGCGTATTTCTCCATGGTGGGCAACTGGGCGAAGGTCCTGGTG
GTGCTGTTGCTGTTTGCTGGCGTCGATGCGCACACCTACACCACCGGGGGAAGTGCTGCTAAGAGCGCGT
TTACGCTCACCAGCTTCTTCCAACGGGGCCCCAAGCAGGATATCCAGCTGATCA

>1222_S79_L001_R1_001.fastq_22_1a_26
CCCCAACAACAGCGCTGGTAATGGCTCAGCTACTCAGGGTCCCGCAAGCCATCTTGGACATGATCGCTGG
TGCCCACTGGGGAGTCCTAGCGGGCGTGGCGTATTTCTCCATGGTGGGCAACTGGGCGAAGGTCCTGGTG
GTGCTGTTGCTGTTTGCTGGCGTCGATGCGCGCACCTACACCACCGGGGGAAGTGCTGCTAAGAGCGCGT
TTACGCTCACCAGCTTCTTCCAACGGGGCCCCAAGCAGGATATCCAGCTGATCA

>1222_S79_L001_R1_001.fastq_23_1a_25
CCCCAACAACAGCGCTGGTAATGGCTCAGCTACTCAGGGTCCCGCAAGCCATCTTGGACATGATCGCTGG
TGCCCACTGGGGAGTCCTAGCGGGCGTGGCGTATTTCTCCATGGTGGGCAACTGGGCGAAGGTCCTGGTG
GTGCTGTTGCTGTTTGCCGGCGTCGATGCGCGCACCCACACCACCGGGGGAAGTGCTGCTAAGAGCGCGT
TTACGCTCACCAGCTTCTTCCAACGGGGCCCCAAGCAGGATATCCAGCTGATCA

>1222_S79_L001_R1_001.fastq_24_1a_25
CCCCAACAACAGCGCTGGTAATGGCTCAGCTACTCAGGGTCCCGCAAGCCATCTTGGACATGATCGCTGG
TGCCCACTGGGGAGTCCTAGCGGGCGTGGCGTATTTCTCCATGGTGGGCAACTGGGCGAAGGTCCTGGTG
GTGCTGTTGCTGTTTGCTGGCGTCGATGCGCGCACCTACACCACCGGGGGAAGTGCTGCTGAGAGCGCGT
CTGTGCTCACCCGCTTCTTCCAACGGGGCCCCAAGCAGGATATCCAGCTGATCA

>1222_S79_L001_R1_001.fastq_25_1a_23
CTCCAACAACAGCGCTGGTAATGGCTCAGCTACTCAGGGTCCCGCAAGCCATCTTGGACATGATCGCTGG
TGCCCACTGGGGAGTCCTAGCGGGCGTGGCGTATTTCTCCATGGTGGGCAACTGGGCGAAGGTCCTGGTG
GTGCTGTTGCTGTTTGCTGGCGTCGATGCGCGCACCCACACCACCGGGGGAAGTGCTGCTAAGAGCGCGT
TTACGCTCACCAGCTTCTTCCAACGGGGCCCCAAGCAGGATATCCAGCTGATCA

>1222_S79_L001_R1_001.fastq_26_1a_23
CCCCAACAACAGCGCTGGTAATGGCCCAGCTACTCAGGGTCCCGCAAGCCATCTTGGACATGATCGCTGG
TGCCCACTGGGGAGTCCTAGCGGGCGTGGCGTATTTCTCCATGGTGGGCAACTGGGCGAAGGTCCTGGTG
GTGCTGTTGCTGTTTGCTGGCGTCGATGCGCGCACCTTCACCACCGGGGGAAGTGCTGCTAAGAGCGCGT
TTACGCTCACCAGCTTCTTCCAACGGGGCCCCAAGCAGGATATCCAGCTGATCA

>1222_S79_L001_R1_001.fastq_27_1a_23
CTCCAACAACAGCGCTGGTAATGGCTCAGCTACTCAGGGTCCCGCAAGCCATCTTGGACATGATCGCTGG
TGCCCACTGGGGAGTCCTAGCGGGCGTGGCGTATTTCTCCATGGTGGGCAACTGGGCGAAGGTCCTGGTG
GTGCTGTTGCTGTTTGCTGGCGTCGATGCGCACACCTACACCACCGGGGGAAGTGCTGCTAAGAGCGCGT
TTGGGCTCACCAGCTTCTTCCAACGGGGCCCCAAGCAGGATATCCAGCTGATCA

>1222_S79_L001_R1_001.fastq_28_1a_23
CCCCAACAACAGCGCTGGTAATGGCTCAGCTACTCAGGGCCCCGCAAGCCATCTTGGACATGATCGCTGG
TGCCCACTGGGGAGTCCTAGCGGGCGTGGCGTATTTCTCCATGGTGGGCAACTGGGCGAAGGTCCTGGTG
GTGCTGTTGCTGTTTGCTGGCGTCGATGCGCACACCTACACCACCGGGGGAAGTGCTGCTAAGAGCGCGT
TTGGGCTCACCAGCTTCTTCCAACGGGGCCCCAAGCAGGATATCCAGCTGATCA

>1222_S79_L001_R1_001.fastq_29_1a_22
CCCCAACAACAGCGCTGGTAATGGCTCAGCTACTCAGGGTCCCGCAAGCCATCTTGGACATGATCGCTGG
TGCCCACTGGGGAGTCCTAGCGGGCGTGGCGTATTTCTCCATGGTGGGCAACTGGGCGAAGGTCCTGGTG
GTGCTGTTGCTGTTTGCTGGCGTCGATGCGCGCACCTACACCACCGGGGGAAGTGCTGCTAAGAGCGCGT
TTGGGCTCACCAGCTTCTTCCAACGGGGCCCCAAGCAGGATATCCAGCTGATCA

>1222_S79_L001_R1_001.fastq_30_1a_22
CCCCAACAACAGCGCTGGTAATGGCTCAGCTACTCAGGGTCCCGCAAGCCATCTTGGACATGATCGCTGG
TGCCCACTGGGGAGTCCTAGCGGGCGTGGCGTATTTCTCCATGGTGGGCAACTGGGCGAAGGTCCTGGTG
GTGCTGTTGCTGTTTGCTGGCGTCGATGCGCACACCTTCACCACCGGGGGAAGTGCTGCTAAGAGCGCGT
TTACGCTCACCAGCTTCTTCCAACGGGGCCCCAAGCAGGATATCCAGCTGATCA

>1222_S79_L001_R1_001.fastq_31_1a_22
CCCCAACAACAGCGCTGGTAATGGCTCAGCTACTCAGGGTCCCGCAAGCCATCTTGGACATGATCGCTGG
TGCCCACTGGGGAGTCCTAGCGGGCGTGGCGTATTTCTCCATGGTGGGCAACTGGGCGAAGGTCCTGGTG
GTGCTGTTGCTGTTTGCCGGCGTCGATGCGCACACCTACACCACCGGGGGAAGTGCTGCTAAGAGCGCGT
TTGGGCTCACCAGCTTCTTCCAACGGGGCCCCAAGCAGGATATCCAGCTGATCA

>1222_S79_L001_R1_001.fastq_32_1a_21
CCCCAACAACAGCGCTGGTAATGGCTCAGCTACTCAGGGTCCCGCAAGCCATCTTGGACATGATCGCTGG
TGCCCACTGGGGAGTCCTAGCGGGCGTGGCGTATTTCTCCATGGTGGGCAACTGGGCGAAGGTCCTGGTG
GTGCTGTTGCTGTTTGCTGGCGTCGATGCGCGCACCTTCACCACCGGGGGAAGTGCTGCTAAGAGCGCGT
TTACGCTCACCAGCTTCTTCCAACGGGGCCCCAAGCAGGATATCCAACTGATCA

>1222_S79_L001_R1_001.fastq_33_1a_21
CTCCAACAACAGCGCTGGTAATGGCTCAGCTACTCAGGGTCCCGCAAGCCATCTTGGACATGATCGCTGG
TGCCCACTGGGGAGTCCTAGCGGGCGTGGCGTATTTCTCCATGGTGGGCAACTGGGCGAAGGTCCTGGTG
GTGCTGTTGCTGTTTGCTGGCGTCGATGCGCACACCTACACCACCGGGGGAAGTGCTGCTAAGAGCGCGT
TTACGCTCACCAGCTTCTTCCAACGGGGCCCCAAGCAGGATATCCAGCTGATCA

>1222_S79_L001_R1_001.fastq_34_1a_20
CCCCAACAACAGCGCTGGTAATGGCTCAGCTACTCAGGGTCCCGCAAGCCATCTTGGACATGATCGCTGG
TGCCCACTGGGGAGTCCTAGCGGGCGTGGCGTATTTCTCCATGGTGGGCAACTGGGCGAAGGTCCTGGTG
GTGCTGTTGCTGTTTGCTGGCGTCGATGCGCACACCTACACCACCGGGGGAAGTGCTGCTAAGAGCGCGT
TCACGCTCACCAGCTTCTTCCAACGGGGCCCCAAGCAGGATATCCAGCTGATCA

>1222_S79_L001_R1_001.fastq_35_1a_18
CCCCAACAACAGCGCTGGTAATGGCTCAGCTACTCAGGGTCCCGCAAGCCATCTTGGACATGATCGCTGG
TGCCCACTGGGGAGTCCTAGCGGGCGTGGCGTATTTCTCCATGGTGGGCAACTGGGCGAAGGTCCTGGTG
GTGCTGTTGCTGTTTGCTGGCGTCGATGCGCGCACCCACACCACCGGGGGGAGTGCTGCTAAGAGCGCGT
TTACGCTCACCAGCTTCTTCCAACGGGGCCCCAAGCAGGATATCCAGCTGATCA

>1222_S79_L001_R1_001.fastq_36_1a_18
CCCCAACAACAGCGCTGGTAATGGCTCAGCTACTCAGGGTCCCGCAAGCCATCTTGGACATGATCGCTGG
TGCCCACTGGGGAGTCCTAGCGGGCGTGGCGTATTTCTCCATGGTGGGCAACTGGGCGAAGGTCCTGGTG
GTGCTGTTGCTGTTTTCTGGCGTCGATGCGCACACCTACACCACCGGGGGAAGTGCTGCTAAGAGCGCGT
TTGGGCTCACCAGCTTCTTCCAACGGGGCCCCAAGCAGGATATCCAGCTGATCA

>1222_S79_L001_R1_001.fastq_37_1a_17
CCCCAACAACAGCGCTGGTAATGGCTCAGCTACTCAGGGTCCCGCAAGCCATCTTGGACATGATCGCTGG
TGCCCACTGGGGAGTCCTAGCGGGCGTGGCGTATTTCTCCATGGTGGGCAACTGGGCGAAGGTCCTGGTG
GTGCTGTTGCTGTTTGCTGGCGTCGATGCGCGCACCCACACCACCGGGGGAAGTGCTGCTAAGAGCGCGT
TTGTGCTCACCAGCTTCTTCCAACGGGGCCCCAAGCAGGATATCCAGCTGATCA

>1222_S79_L001_R1_001.fastq_38_1a_17
CCCCAACAACAGCGCTGGTAATGGCTCAGCTACTCAGGGTCCCGCAAGCCATCTTGGACATGATCGCTGG
TGCCCACTGGGGAGTCCTAGCGGGCGTGGCGTATTTCTCCATGGTGGGCAACTGGGCGAAGGTCCTGGTG
GTGCTGTTGCTGTTCGCTGGCGTCGATGCGCACACCTACACCACCGGGGGAAGTGCTGCTAAGAGCGCGT
TTGGGCTCACCAGCTTCTTCCAACGGGGCCCCAAGCAGGATATCCAGCTGATCA

>1222_S79_L001_R1_001.fastq_39_1a_16
CCCCAACAACAGCGCTGGTGATGGCTCAGCTACTCAGGGTCCCGCAAGCCATCTTGGACATGATCGCTGG
TGCCCACTGGGGAGTCCTAGCGGGCGTGGCGTATTTCTCCATGGTGGGCAACTGGGCGAAGGTCCTGGTG
GTGCTGTTGCTGTTTGCTGGCGTCGATGCGCACACCTACACCACCGGGGGAAGTGCTGCTAAGAGCGCGT
TTACGCTCACCAGCTTCTTCCAACGGGGCCCCAAGCAGGATATCCAGCTGATCA

>1222_S79_L001_R1_001.fastq_40_1a_16
CCCCAACAACAGCGCTGGTAATGGCTCAGCTACTCAGGGTCCCGCAAGCCATCTTGGACATGATCGCTGG
TGCCCACTGGGGAGTCCTAGCGGGCGTGGCGTATTTCTCCATGGTGGGCAACTGGGCGAAGGTCCTGGTG
GTGCTGTTGCTGTTTGCTGGCGTTGATGCGCACACCTACACCACCGGGGGAAGTGCTGCTAAGAGCGCGT
TTGGGCTCACCAGCTTCTTCCAACGGGGCCCCAAGCAGGATATCCAGCTGATCA

>1222_S79_L001_R1_001.fastq_41_1a_16
CCCCAACAACAGCGCTGGTAATGGCTCAGCTACTCAGGGTCCCGCAAGCCATCTTGGACATGATCGCTGG
TGCCCACTGGGGAGTCCTAGCGGGCGTGGCGTATTTCTCCATGGTGGGCAACTGGGCGAAGGTCCTGGTG
GTGCTGTTGCTGTTTGCTGGCGTCGATGCGCACACCTACACCACCGGGGGAAGTGCTGCTAAGAGCGCGT
TTGCGCTCACCAGCCTCTTCCAACGGGGCCCCAAGCAGGATATCCAGCTGATCA

>1222_S79_L001_R1_001.fastq_42_1a_16
CCCCAACAACAGCGCTGGTAATGGCTCAGCTACTTAGGGTCCCGCAAGCCATCTTGGACATGATCGCTGG
TGCCCACTGGGGAGTCCTAGCGGGCGTGGCGTATTTCTCCATGGTGGGCAACTGGGCGAAGGTCCTGGTG
GTGCTGTTGCTGTTTGCTGGCGTCGATGCGCACACCTACACCACCGGGGGAAGTGCTGCTAAGAGCGCGT
TTGGGCTCACCAGCTTCTTCCAACGGGGCCCCAAGCAGGATATCCAGCTGATCA

>1222_S79_L001_R1_001.fastq_43_1a_16
CCCCAACAACAGCGCTGGTAATGGCTCAGCTACTCAGGGTCCCGCAAGCCATCTTGGACATGATCGCTGG
TGCCCACTGGGGAGTCCTAGCGGGCGTGGCGTATTTCTCCATGGTGGGCAACTGGGCGAAGGTCCTGGTG
GTGCTGTTGCTGTTTGCTGGCGTCGATGCGAGCACCTACACCACCGGGGGAAGTGCTGCTAAGAGCGCGT
TTGGGCTCACCAGCTTCTTCCAACGGGGCCCCAAGCAGGATATCCAGCTGATCA

>1222_S79_L001_R1_001.fastq_44_1a_16
CCCCAACAACAGCGCTGGTAATGGCTCAGCTACTCAGGGTCCCGCAAGCCATCTTGGACATGATCGCTGG
TGCCCACTGGGGAGTCCTAGCGGGCGTGGCGTATTTCTCCATGGTGGGCAACTGGGCGAAGGTCCTGGTG
GTGCTGTTGCTGTTTGCTGGCGTCGATGCGAGCACCTACACCACCGGGGGAAGTGCTGCTAAGAGCGCGT
TTGCGCTCACCAGCTTCTTCCAACGGGGCCCCAAGCAGGATATCCAGCTGATCA

>1222_S79_L001_R1_001.fastq_45_1a_15
CCCCAACAACAGCGCTGGTAATGGCTCAGCTACTCAGGGTCCCGCAAGCCATCTTGGACATGATCGCTGG
TGCCCACTGGGGAGTCCTAGCGGGCGTGGCGTATTTCTCCATGGTGGGCAACTGGGCGAAGGTCCTGGTG
GTGCTGTTGCTGTTTGCTGGCGTCGATGCGCACACCCACACCACCGGGGGAAGTGCTGCTAAGAGCGCGT
TTACGCTCACCAGCTTCTTCCAACGGGGCCCCAAGCAGGATATCCAGCTGATCA

>1222_S79_L001_R1_001.fastq_46_1a_15
CCCCAACAACAGCGCTGGTAATGGCTCAGCTACTCAGGGTCCCGCAAGCCATCTTGGACATGATCGCTGG
TGCCCACTGGGGAGTCCTAGCGGGCGTGGCGTATTTCTCCATGGTGGGCAACTGGGCGAAGGTCCTGGTG
GTGCTGTTGCTGTTTGCTGGCGTCGATGCGCGCACCTTCACCACCGGGGGAAGCGCTGCTAAGAGCGCGT
TTACGCTCACCAGCTTCTTCCAACGGGGCCCCAAGCAGGATATCCAGCTGATCA

>1222_S79_L001_R1_001.fastq_47_1a_15
CCCCAACAACAGCGCTGGTGATGGCTCAGCTACTCAGGGTCCCGCAAGCCATCTTGGACATGATCGCTGG
TGCCCACTGGGGAGTCCTAGCGGGCGTGGCGTATTTCTCCATGGTGGGCAACTGGGCGAAGGTCCTGGTG
GTGCTGTTGCTGTTTGCTGGCGTCGATGCGCGCACCCACACCACCGGGGGAAGTGCTGCTAAGAGCGCGT
TTACGCTCACCAGCTTCTTCCAACGGGGCCCCAAGCAGGATATCCAGCTGATCA

>1222_S79_L001_R1_001.fastq_48_1a_15
CCCCAACAACAGCGCTGGTAATGGCTCAGCTACTCAGGGTCCCGCAAGCCATCTTGGACATGATCGCTGG
TGCCCACTGGGGAGTCCTAGCGGGCGTGGCGTATTTCTCCATGGTGGGCAACTGGGCGAAGGTCCTGGTG
GTGCTGTTGCTGTTCGCTGGCGTCGATGCGCACACCTACACCACCGGGGGAAGTGCTGCTAAGAGCGCGT
TTACGCTCACCAGCTTCTTCCAACGGGGCCCCAAGCAGGATATCCAGCTGATCA

>1222_S79_L001_R1_001.fastq_49_1a_15
CCCCAACAACAGCGCTGGTAATGGCTCAGCTACTCAGGGTCCCGCAAGCCATCTTGGACATGATCGCTGG
TGCCCACTGGGGAGTCCTAGCGGGCGTGGCGTATTTCTCCATGGTGGGCAACTGGGCGAAGGTCCTGGTG
GTGCTGTTGCTGTTTGCTGGCGTCGATGCGCGCACCTTCACCACCGGGGGAAGTGCTGCTAAGAGCGCGT
TTACGCTCACCAGCTTCTTCCGACGGGGCCCCAAGCAGGATATCCAGCTGATCA

>1222_S79_L001_R1_001.fastq_50_1a_14
CCCCAACAACAGCGCTGGTAATGGCTCAGCTACTCAGGGTCCCGCAAGCCATCTTGGACATGATCGCTGG
TGCCCACTGGGGAGTCCTAGCGGGCGTGGCGTATTTCTCCATGGTGGGCAACTGGGCGAAGGTCCTGGTG
GTGCTGTTGCTGTTTGCCGGCGTCGATGCGCACACCTACACCACCGGGGGAAGTGCTGCTAAGAGCGCGT
TTGCGCTCACCAGCTTCTTCCAACGGGGCCCCAAGCAGGATATCCAGCTGATCA

>1222_S79_L001_R1_001.fastq_51_1a_14
CCCCAACAACAGCGCTGGTAATGGCTCAGCTACTCAGGGTCCCGCAAGCCATCTTGGACATGATCGCTGG
TGCCCACTGGGGAGTCCTAGCGGGCGTGGCGTATTTCTCCATGGTGGGCAACTGGGCGAAGGTCCTGGTG
GTGCTGTTGCTGTTTGCTGGCGTCGATGCGCGCACCCACACCACCGGGGGAAGTGCTGCTAAGAGCGCGT
TCACGCTCACCAGCTTCTTCCAACGGGGCCCCAAGCAGGATATCCAGCTGATCA

>1222_S79_L001_R1_001.fastq_52_1a_14
CCCCAACAACAGCGCTGGTAATGGCTCAGCTACTCAGGGTCCCGCAAGCCATCTTGGACATGATCGCTGG
TGCCCACTGGGGAGTCCTAGCGGGCGTGGCGTATTTCTCCATGGTGGGCAACTGGGCGAAGGTCCTGGTG
GTGCTGTTGCTGTTTGCTGGCGTCGATGCGCACACCTACACCACCGGGGGAAGTGCCGCTAAGAGCGCGT
TTGCGCTCACCAGCTTCTTCCAACGGGGCCCCAAGCAGGATATCCAGCTGATCA

>1222_S79_L001_R1_001.fastq_53_1a_13
CTCCAACAACAGCGCTGGTAATGGCTCAGCTACTCAGGGTCCCGCAAGCCATCTTGGACATGATCGCTGG
TGCCCACTGGGGAGTCCTAGCGGGCGTGGCGTATTTCTCCATGGTGGGCAACTGGGCGAAGGTCCTGGTG
GTGCTGTTGCTGTTTGCTGGCGTCGATGCGCGCACCTTCACCACCGGGGGAAGTGCTGCTAAGAGCGCGT
TTACGCTCACCAGCTTCTTCCAACGGGGCCCCAAGCAGGATATCCAGCTGATCA

>1222_S79_L001_R1_001.fastq_54_1a_13
CCCCAACAACAGCGCTGGTAATGGCTCAGCTACTCAGGGTCCCGCAAGCCATCTTGGACATGATCGCTGG
CGCCCACTGGGGAGTCCTAGCGGGCGTGGCGTATTTCTCCATGGTGGGCAACTGGGCGAAGGTCCTGGTG
GTGCTGTTGCTGTTTGCTGGCGTCGATGCGCACACCTACACCACCGGGGGAAGTGCTGCTAAGAGCGCGT
TTGGGCTCACCAGCTTCTTCCAACGGGGCCCCAAGCAGGATATCCAGCTGATCA

>1222_S79_L001_R1_001.fastq_55_1a_13
CCCCAACAACAGCGCTGGTAATGGCTCAGCTACTCAGGGTCCCGCAAGCCATCTTGGACATGATCGCTGG
TGCCCACTGGGGAGTCCTAGCGGGCGTGGCGTATTTCTCCATGGTGGGCAACTGGGCGAAGGTCCTGGTG
GTGCTGTTGCTGTTTGCTGGCGTCGATGCGCGCACCCACACCACCGGGGGAAGTGCTGCTAAGAGCGCGT
TTGCGCTCACCAGCTTCTTCCGACGGGGCCCCAAGCAGGATATCCAGCTGATCA

>1222_S79_L001_R1_001.fastq_56_1a_13
CCCCAACAACAGCGCTGGTAATGGCTCAGCTACTCAGGGTCCCGCAAGCCATCTTGGACATGATCGCTGG
TGCCCACTGGGGAGTCCTAGCGGGCGTGGCGTATTTCTCCATGGTGGGCAACTGGGCGAAGGTCCTGGTG
GTGCTGTTGCTGTTTGCTGGCGTCGATGCGCACACCTACACCACCGGGGGAAGTGCTGCTAAGAGCGCGT
TTACGCTCACCAGCTTCCTCCAACGGGGCCCCAAGCAGGATATCCAGCTGATCA

>1222_S79_L001_R1_001.fastq_57_1a_13
CTCCAACAACAGCGCTGGTAATGGCTCAGCTACTCAGGGTCCCGCAAGCCATCTTGGACATGATCGCTGG
TGCCCACTGGGGAGTCCTAGCGGGCGTGGCGTATTTCTCCATGGTGGGCAACTGGGCGAAGGTCCTGGTG
GTGCTGTTGCTGTTTGCTGGCGTCGATGCGCACACCTACACCACCGGGGGAAGTGCTGCTAAGAGCGCGT
TTGCGCTCACCAGCTTCTTCCAACGGGGCCCCAAGCAGGATATCCAGCTGATCA

>1222_S79_L001_R1_001.fastq_58_1a_13
CCCCAACAACAGCGCTGGTGATGGCTCAGCTACTCAGGGTCCCGCAAGCCATCTTGGACATGATCGCTGG
TGCCCACTGGGGAGTCCTAGCGGGCGTGGCGTATTTCTCCATGGTGGGCAACTGGGCGAAGGTCCTGGTG
GTGCTGTTGCTGTTTGCTGGCGTCGATGCGCGCACCTTCACCACCGGGGGAAGTGCTGCTAAGAGCGCGT
TTACGCTCACCAGCTTCTTCCAACGGGGCCCCAAGCAGGATATCCAGCTGATCA

>1222_S79_L001_R1_001.fastq_59_1a_12
CCCCAACAACAGCGCTGGTAATGGCTCAGCTACTCAGGGTCCCGCAAGCCATCTTGGACATGATCGCTGG
TGCCCACTGGGGAGTCCTAGCGGGCGTGGCGTATTTCTCCATGGTGGGCAACTGGGCGAAGGTCCTGGTG
GTGCTGTTGCTGTTTGCTGGCGTCGATGCGCACACCTACACCACCGGGGGAAGTGCTGCTAAGAGCGCGT
TTGGGCTCACCAGTTTCTTCCAACGGGGCCCCAAGCAGGATATCCAGCTGATCA

>1222_S79_L001_R1_001.fastq_60_1a_12
CCCCAACAACAGCGCTGGTAATGGCTCAGCTACTCAGGGTCCCGCAAGCCATCTTGGACATGATCGCTGG
CGCCCACTGGGGAGTCCTAGCGGGCGTGGCGTATTTCTCCATGGTGGGCAACTGGGCGAAGGTCCTGGTG
GTGCTGTTGCTGTTTGCTGGCGTCGATGCGCACACCTACACCACCGGGGGAAGTGCTGCTAAGAGCGCGT
TTACGCTCACCAGCTTCTTCCAACGGGGCCCCAAGCAGGATATCCAGCTGATCA

>1222_S79_L001_R1_001.fastq_61_1a_12
CCCCAACAACAGCGCTGGTAATGGCTCAGCTACTCAGGGTCCCGCAAGCCATCTTGGACATGATCGCTGG
TGCCCACTGGGGAGTCCTAGCGGGCGTGGCGTATTTCTCCATGGTGGGCAACTGGGCGAAGGTCCTGGTG
GTGCTGTTGCTGTTTGCTGGCGTCGACGCGCGCACCCACACCACCGGGGGAAGTGCTGCTAAGAGCGCGT
TTACGCTCACCAGCTTCTTCCAACGGGGCCCCAAGCAGGATATCCAGCTGATCA

>1222_S79_L001_R1_001.fastq_62_1a_12
CCCCAACAACAGCGCTGGTAATGGCTCAGCTACTCAGGGTCCCGCAAGCCATCTTGGACATGATCGCTGG
TGCCCACTGGGGAGTCCTAGCGGGCGTGGCGTATTTCTCCATGGTGGGCAACTGGGCGAAGGTCCTGGTG
GTGCTGTTGCTGTTTGCTGGCGTCGATGCGCGCACCCACACCACCGGGGGAAGTGCTGCTAAGAGCGCGT
TTACGCTCACCAGCTTCTTCCAACGGGGCCCCAAGCAGGACATCCAGCTGATCA

>1222_S79_L001_R1_001.fastq_63_1a_11
CCCCGACAACAGCGCTGGTAATGGCTCAGCTACTCAGGGTCCCGCAAGCCATCTTGGACATGATCGCTGG
TGCCCACTGGGGAGTCCTAGCGGGCGTGGCGTATTTCTCCATGGTGGGCAACTGGGCGAAGGTCCTGGTG
GTGCTGTTGCTGTTTGCTGGCGTCGATGCGCGCACCTTCACCACCGGGGGAAGTGCTGCTAAGAGCGCGT
TTACGCTCACCAGCTTCTTCCAACGGGGCCCCAAGCAGGATATCCAGCTGATCA

>1222_S79_L001_R1_001.fastq_64_1a_11
CCCCAACAACAGCGCTGGTAATGGCTCAGCTACTCAGGGTCCCGCAAGCCATCTTGGACATGATCGCTGG
TGCCCACTGGGGAGTCCTAGCGGGCGTGGCGTATTTCTCCATGGTGGGCAACTGGGCGAAGGTCCTGGTG
GTGCTGCTGCTGTTTGCTGGCGTCGATGCGCACACCTACACCACCGGGGGAAGTGCTGCTAAGAGCGCGT
TTGCGCTCACCAGCTTCTTCCAACGGGGCCCCAAGCAGGATATCCAGCTGATCA

>1222_S79_L001_R1_001.fastq_65_1a_11
CCCCAACAACGGCGCTGGTAATGGCTCAGCTACTCAGGGTCCCGCAAGCCATCTTGGACATGATCGCTGG
TGCCCACTGGGGAGTCCTAGCGGGCGTGGCGTATTTCTCCATGGTGGGCAACTGGGCGAAGGTCCTGGTG
GTGCTGTTGCTGTTTGCTGGCGTCGATGCGCACACCTACACCACCGGGGGAAGTGCTGCTAAGAGCGCGT
TTACGCTCACCAGCTTCTTCCAACGGGGCCCCAAGCAGGATATCCAGCTGATCA

>1222_S79_L001_R1_001.fastq_66_1a_11
CCCCAACAACAGCGCTGGTAATGGCTCAGCTACTCAGGGTCCCGCAAGCCATCTTGGACATGATCGCTGG
TGCCCACTGGGGAGTCCTAGCGGGCGTGGCGTACTTCTCCATGGTGGGCAACTGGGCGAAGGTCCTGGTG
GTGCTGTTGCTGTTTGCTGGCGTCGATGCGCGCACCCACACCACCGGGGGAAGTGCTGCTAAGAGCGCGT
TTACGCTCACCAGCTTCTTCCAACGGGGCCCCAAGCAGGATATCCAGCTGATCA

>1222_S79_L001_R1_001.fastq_67_1a_11
CCCCAACAACAGCGCTGGTGATGGCTCAGCTACTCAGGGTCCCGCAAGCCATCTTGGACATGATCGCTGG
TGCCCACTGGGGAGTCCTAGCGGGCGTGGCGTATTTCTCCATGGTGGGCAACTGGGCGAAGGTCCTGGTG
GTGCTGTTGCTGTTTGCTGGCGTCGATGCGCACACCTACACCACCGGGGGAAGTGCTGCTAAGAGCGCGT
TTGGGCTCACCAGCTTCTTCCAACGGGGCCCCAAGCAGGATATCCAGCTGATCA

>1222_S79_L001_R1_001.fastq_68_1a_11
CCCCAACAACAGCGCTGGTAATGGCCCAGCTACTCAGGGTCCCGCAAGCCATCTTGGACATGATCGCTGG
TGCCCACTGGGGAGTCCTAGCGGGCGTGGCGTATTTCTCCATGGTGGGCAACTGGGCGAAGGTCCTGGTG
GTGCTGTTGCTGTTTGCTGGCGTCGATGCGCACACCTACACCACCGGGGGAAGTGCTGCTAAGAGCGCGT
TTACGCTCACCAGCTTCTTCCAACGGGGCCCCAAGCAGGATATCCAGCTGATCA

>1222_S79_L001_R1_001.fastq_69_1a_11
CCCCAACAACAGCGCTGGTAATGGCTCAGCTACTCAGGGTCCCGCAAGCCATCTTGGACATGATCGCTGG
TGCCCACTGGGGAGTCCTAGCGGGCGTGGCGTATTTCTCCATGGTGGGCAACTGGGCGAAGGTCCTGGTG
GTGCTGTTGCTGTTTGCTGGTGTCGATGCGCACACCTACACCACCGGGGGAAGTGCTGCTAAGAGCGCGT
TTACGCTCACCAGCTTCTTCCAACGGGGCCCCAAGCAGGATATCCAGCTGATCA

>1222_S79_L001_R1_001.fastq_70_1a_11
CCCCAACAACAGCGCTGGTAATGGCTCAGCTACTCAGGGTCCCGCAAGCCATCTTGGACATGATCGCTGG
TGCCCACTGGGGAGTCCTAGCGGGCGTGGCGTATTTCTCCATGGTGGGCAACTGGGCGAAGGTCCTGGTG
GTGCTGTTGCTGTTTGCTGGCGTCGATGCGCACACCTACACCACCGGGGGAAGTGCCGCTAAGAGCGCGT
TTACGCTCACCAGCTTCTTCCAACGGGGCCCCAAGCAGGATATCCAGCTGATCA

>1222_S79_L001_R1_001.fastq_71_1a_11
CCCCAACAACAGCGCTGGTAATGGCTCAGCTACTCAGGGTCCCGCAAGCCATCTTGGACATGATCGCTGG
TGCCCACTGGGGAGTCCTAGCGGGCGTGGCGTATTTCTCCATGGTGGGCAACTGGGCGAAGGTCCTGGTG
GTGCTGCTGCTGTTTGCTGGCGTCGATGCGCACACCTACACCACCGGGGGAAGTGCTGCTAAGAGCGCGT
TTACGCTCACCAGCTTCTTCCAACGGGGCCCCAAGCAGGATATCCAGCTGATCA

>1222_S79_L001_R1_001.fastq_72_1a_11
CCCCAACAACAGCGCTGGTAATGGCTCAGCTACTCAGGGTCCCGCAAGCCATCTTGGACATGATCGCTGG
TGCCCACTGGGGAGTCCTAGCGGGCGTGGCGTATTTCTCCATGGTGGGCAACTGGGCGAAGGTCCTGGTG
GTGCTGTTGCTGTTTGCTGGCGTCGATGCGCACACCTACACCACCGGGGGAAGTGCTGCTAAGAGCGCGT
TTACGCTCACCAGCTTCTTCCAACGGGGCCCCAAGCAGGATATCCAGCTGGTCA

>1222_S79_L001_R1_001.fastq_73_1a_10
CCCCAACAACAGCGCTGGTAATGGCTCAGCTACTCAGGGTCCCGCAAGCCATCTTGGACATGATCGCTGG
TGCCCACTGGGGAGTCCTAGCGGGCGTGGCATATTTCTCCATGGTGGGCAACTGGGCGAAGGTCCTGGTG
GTGCTGTTGCTGTTTGCTGGCGTCGATGCGCACACCTACACCACCGGGGGAAGTGCTGCTAAGAGCGCGT
TTACGCTCACCAGCTTCTTCCAACGGGGCCCCAAGCAGGATATCCAGCTGATCA

>1222_S79_L001_R1_001.fastq_74_1a_10
CCCCAACAACAGCGCTGGTAATGGCTCAGCTACTCAGGGTCCCGCAAGCCATCTTGGACATGATCGCTGG
TGCCCACTGGGGAGTCCTAGCGGGCGTGGCGTATTTCTCCATGGTGGGCAACTGGGCGAAGGTCCTGGTG
GTGCTGTTGCTGTTTGCTGGCGTCGATGCGCACACCTACACCACCGGGGGAAGTGCTGCTAAGAGCGCGT
TTGCGCTCAGCAGCTTCTTCCAACGGGGCCCCAAGCAGGATATCCAGCTGATCA

>1222_S79_L001_R1_001.fastq_75_1a_10
CCCCAACAACAGCGCTGGTAATGGCTCAGCTACTCAGGGTCCCGCAAGCCATCTTGGACATGATCGCTGG
TGCCCACTGGGGAGTCCTAGCGGGCGTGGCGTATTTCTCCATGGTGGGCAACTGGGCGAAGGTCCTGGTG
GTGCTGTTGCTGTTTGCTGGCGTCGATGCGCACACCTACACCACCGGGGGAAGTGCTGCTAAGAGCGCGT
TTTCGCTCACCAGCTTCTTCCAACGGGGCCCCAAGCAGGATATCCAGCTGATCA

>1222_S79_L001_R1_001.fastq_76_1a_10
CCCCAACAACAGCGCTGGTAATGGCTCAGCTACTCAGGGTCCCGCAGGCCATCTTGGACATGATCGCTGG
TGCCCACTGGGGAGTCCTAGCGGGCGTGGCGTATTTCTCCATGGTGGGCAACTGGGCGAAGGTCCTGGTG
GTGCTGTTGCTGTTTGCTGGCGTCGATGCGCACACCTACACCACCGGGGGAAGTGCTGCTAAGAGCGCGT
TTGGGCTCACCAGCTTCTTCCAACGGGGCCCCAAGCAGGATATCCAGCTGATCA

>1222_S79_L001_R1_001.fastq_77_1a_10
CCCCAACAACAGCGCTGGTAATGGCTCAGCTACTCAGGGTCCCGCAAGCCATCTTGGACATGATCGCTGG
TGCCCACTGGGGAGTCCTAGCGGGCGTGGCGTATTTCTCCATGGTGGGCAACTGGGCGAAGGTCCTGGTG
GTGCTGTTGCTGTTTGCTGGCGTCGATGCGCACACCTACACCACCGGGGGGAGTGCTGCTAAGAGCGCGT
TTACGCTCACCAGCTTCTTCCAACGGGGCCCCAAGCAGGATATCCAGCTGATCA

>1222_S79_L001_R1_001.fastq_78_1a_10
CCCCAACAACAGCGCTGGTAATGGCTCAGCTACTCAGGGTCCCGCAAGCCATCTTGGACATGATCGCTGG
CGCCCACTGGGGAGTCCTAGCGGGCGTGGCGTATTTCTCCATGGTGGGCAACTGGGCGAAGGTCCTGGTG
GTGCTGTTGCTGTTTGCTGGCGTCGATGCGCGCACCTTCACCACCGGGGGAAGTGCTGCTAAGAGCGCGT
TTACGCTCACCAGCTTCTTCCAACGGGGCCCCAAGCAGGATATCCAGCTGATCA

>1222_S79_L001_R1_001.fastq_79_1a_10
CCCCAACAACAGCGCTGGTAATGGCCCAGCTACTCAGGGTCCCGCAAGCCATCTTGGACATGATCGCTGG
TGCCCACTGGGGAGTCCTAGCGGGCGTGGCGTATTTCTCCATGGTGGGCAACTGGGCGAAGGTCCTGGTG
GTGCTGTTGCTGTTTGCTGGCGTCGATGCGCACACCTACACCACCGGGGGAAGTGCTGCTAAGAGCGCGT
TTGCGCTCACCAGCTTCTTCCAACGGGGCCCCAAGCAGGATATCCAGCTGATCA

>1222_S79_L001_R1_001.fastq_80_1a_10
CCCCAACAACAGCGCTGGTAATGGCTCAGCTACTCAGGGTCCCGCAAGCCATCTTGGACATGATCGCTGG
TGCCCACTGGGGAGTCCTAGCGGGCGTGGCGTATTTCTCCATGGTGGGCAACTGGGCGAAAGTCCTGGTG
GTGCTGTTGCTGTTTGCTGGCGTCGATGCGCACACCTACACCACCGGGGGAAGTGCTGCTAAGAGCGCGT
TTACGCTCACCAGCTTCTTCCAACGGGGCCCCAAGCAGGATATCCAGCTGATCA

>1222_S79_L001_R1_001.fastq_81_1a_10
CCCCAACAACAGCGCTGGTAATGGCTCAGCTACTCAGGGTCCCGCAAGCCATCTTGGACATGATCGCTGG
TGCCCACTGGGGAGTCCTAGCGGGCGTGGCGTATTTCTCCATGGTGGGCAACTGGGCGAAGGTCCTGGTG
GTGCTGTTGCTGTTTGCTGGCGTCGATGCGCACACCTACACCACCGGGGGAAGCGCTGCTAAGAGCGCGT
TTACGCTCACCAGCTTCTTCCAACGGGGCCCCAAGCAGGATATCCAGCTGATCA

>1222_S79_L001_R1_001.fastq_82_1a_10
CCCCAACAACAGCGCTGGTAATGGCTCAGCTACTCAGGGTCCCGCAAGCCATCTTGGACATGATCGCTGG
TGCCCACTGGGGAGTCCTAGCGGGCGTGGCGTATTTCTCCATGGTGGGCAACTGGGCGAAGGTCCTGGTG
GTGCTGTTGCTGTTTGCTGGCGTCGATGCGCACACCTACACCACCGGGGGAAGCGCTGCTAAGAGCGCGT
TTGGGCTCACCAGCTTCTTCCAACGGGGCCCCAAGCAGGATATCCAGCTGATCA

>1222_S79_L001_R1_001.fastq_83_1a_10
CCCCAACAACAGCGCTGGTAATGGCTCAGCTACTCAGGGTCCCGCAAGCCATCTTGGACATGATCGCTGG
TGCCCACTGGGGAGTCCTAGCGGGCGTGGCGTATTTCTCCATGGTGGGCAACTGGGCGAAGGTCCTGGTG
GTGCTGTTGCTGTTTGCTGGCGTCGATGCGCACACCTATACCACCGGGGGAAGTGCTGCTAAGAGCGCGT
TTACGCTCACCAGCTTCTTCCAACGGGGCCCCAAGCAGGATATCCAGCTGATCA

>1222_S79_L001_R1_001.fastq_84_1a_10
CCCCAACAACAGCGCTGGTAATGGCTCAGCTACTCAGGGTCCCGCAAGCCATCTTGGACATGATCGCTGG
TGCCCACTGGGGAGTCCTAGCGGGCGTGGCGTATTTCTCCATGGTGGGCAACTGGGCGAAGGTCCTGGTG
GTGCTGTTGCTGTTTGCTGGCGTCGATGCGCACACCTACACCACCGGGGGAAGTGCTGCTGAGAGCGCGT
CTATGCTCACCCGCTTCTTCCAACGGGGCCCCAAGCAGGATATCCAGCTGATCA

>1222_S79_L001_R1_001.fastq_85_1a_10
CCCCAACAACAGCGCTGGTAATGGCTCAGCTACTCAGGGTCCCGCAAGCCATCTTGGACATGATCGCTGG
TGCCCACTGGGGAGTCCTAGCGGGCGTGGCGTATTTCTCCATGGTGGGCAACTGGGCGAAGGCCCTGGTG
GTGCTGTTGCTGTTTGCTGGCGTCGATGCGCGCACCTTCACCACCGGGGGAAGTGCTGCTAAGAGCGCGT
TTACGCTCACCAGCTTCTTCCAACGGGGCCCCAAGCAGGATATCCAGCTGATCA

>1222_S79_L001_R1_001.fastq_86_1a_10
CCCCAACAACAGCGCTGGTAATGGCTCAGCTACTCAGGGTCCCGCAAGCCATCTTGGACATGATCGCTGG
TGCCCACTGGGGAGTCCTAGCGGGCGTGGCGTATTTCTCCATGGTGGGCAACTGGGCGAAGGTCCTGGTG
GTGCTGTTGCTGTTTGCTGGCGTCGATGCGCGCACCCACACCACCGGGGGAAGTGCTGCTAGGAGCGCGT
TTGCGCTCACCAGCTTCTTCCAACGGGGCCCCAAGCAGGATATCCAGCTGATCA

>1222_S79_L001_R1_001.fastq_87_1a_10
CCCCAACAACAGCGCTGGTAATGGCTCAGCTACTCAGGGTCCCGCAAGCCATCTTGGACATGATCGCTGG
TGCCCACTGGGGAGTCCTAGCGGGCGTGGCGTATTTCTCCATGGTGGGCAACTGGGCGAAGGTCCTGGTG
GTGCTGTTGCTGTTTGCTGGCGTCGATGCGCGCACCTTCACCACCGGGGGAAGTGCTGCTAAGAGCGCGT
TTACGCTCACCAGCTTCTTCCAACGGGGCCCCAAGCAGGACATCCAGCTGATCA

>1222_S79_L001_R1_001.fastq_88_1a_10
CTCCAACAACAGCGCTGGTAATGGCTCAGCTACTCAGGGTCCCGCAAGCCATCTTGGACATGATCGCTGG
TGCCCACTGGGGAGTCCTAGCGGGCGTGGCGTATTTCTCCATGGTGGGCAACTGGGCGAAGGTCCTGGTG
GTGCTGTTGCTGTTTGCTGGCGTCGATGCGCACACCTACACCACCGGGGGAAGTGCTGCTAAGAGCGCGT
TTGCGCTCACCAGCTTCTTCCGACGGGGCCCCAAGCAGGATATCCAGCTGATCA

>1222_S79_L001_R1_001.fastq_89_1a_9
CCCCAACAACAGCGCTGGTAATGGCTCAGCTACTCAGGGTCCCGCAAGCCATCTTGGACATGATCGCTGG
TGCCCACTGGGGAGCCCTAGCGGGCGTGGCGTATTTCTCCATGGTGGGCAACTGGGCGAAGGTCCTGGTG
GTGCTGTTGCTGTTTGCTGGCGTCGATGCGCACACCTACACCACCGGGGGAAGTGCTGCTAAGAGCGCGT
TTACGCTCACCAGCTTCTTCCAACGGGGCCCCAAGCAGGATATCCAGCTGATCA

>1222_S79_L001_R1_001.fastq_90_1a_9
CCCCAACAACAGCGCTGGTAATGGCTCAGCTACTCAGGGTCCCGCAAGCCATCTTGGACATGATCGCTGG
TGCCCACTGGGGAGTCCTAGCGGGCGTGGCGTATTTCTCCATGGTGGGCAACTGGGCGAAGGTCCTGGTG
GTGCTGTTGCTGTTTGCCGGCGTCGATGCGCACACCTACACCACCGGGGGAAGTGCTGCTAAGAGCGCGT
TTGCGCTCACCAGCTTCTTCCGACGGGGCCCCAAGCAGGATATCCAGCTGATCA

>1222_S79_L001_R1_001.fastq_91_1a_9
CCCCAACAACAGCGCTGGTAATGGCTCAGCTACTCAGGGTCCCGCAAGCCATCTTGGACATGATCGCTGG
TGCCCACTGGGGGGTCCTAGCGGGCGTGGCGTATTTCTCCATGGTGGGCAACTGGGCGAAGGTCCTGGTG
GTGCTGTTGCTGTTTGCTGGCGTCGATGCGCGCACCCACACCACCGGGGGAAGTGCTGCTAAGAGCGCGT
TTACGCTCACCAGCTTCTTCCAACGGGGCCCCAAGCAGGATATCCAGCTGATCA

>1222_S79_L001_R1_001.fastq_92_1a_9
CCCCAACAACAGCGCTGGTAATGGCTCAGCTACTCAGGGTCCCGCAAGCCATCTTGGACATGATCGCTGG
TGCCCACTGGGGAGTCCTAGCGGGCGTGGCGTATTTCTCCATGGTGGGCAACTGGGCGAAGGTCCTGGTG
GTGCTGTTGCTGTTTGCTGGCGTCGATGCGCGCACCTTCACCACCGGGGGAAGTGCTGCTAAGAGCGCGT
TTACGCTCACCAGCTTCTTCCAGCGGGGCCCCAAGCAGGATATCCAGCTGATCA

>1222_S79_L001_R1_001.fastq_93_1a_9
CCCCAACAACAGCGTTGGTAATGGCTCAGCTACTCAGGGTCCCGCAAGCCATCTTGGACATGATCGCTGG
TGCCCACTGGGGAGTCCTAGCGGGCGTGGCGTATTTCTCCATGGTGGGCAACTGGGCGAAGGTCCTGGTG
GTGCTGTTGCTGTTTGCTGGCGTCGATGCGCACACCTACACCACCGGGGGAAGTGCTGCTAAGAGCGCGT
TTGGGCTCACCAGCTTCTTCCAACGGGGCCCCAAGCAGGATATCCAGCTGATCA

>1222_S79_L001_R1_001.fastq_94_1a_9
CCCCAACAACAGCGCTGGTAATGGCTCAGCTACTCAGGGTCCCGCAAGCCATCTTGGACATGATCGCTGG
TGCCCACTGGGGAGTCCTAGCGGGCGTGGCGTATTTCTCCATGGTGGGCAACTGGGCGAAGGTCCTGGTG
GTGCTGTTGCTGTTTGCTGGCGTCGATGCGCACACCTACGCCACCGGGGGAAGTGCTGCTAAGAGCGCGT
TTACGCTCACCAGCTTCTTCCAACGGGGCCCCAAGCAGGATATCCAGCTGATCA

>1222_S79_L001_R1_001.fastq_95_1a_9
CCCCAACAACAGCGCTGGTAATGGCTCAGCTACTCAGGGTCCCGCAAGCCATCTTGGACATGATCGCTGG
TGCCCACTGGGGAGTCCTAGCGGGCGTGGCGTATTTCTCCATGGTGGGCAACTGGGCGAAGGTCTTGGTG
GTGCTGTTGCTGTTTGCTGGCGTCGATGCGCGCACCCACACCACCGGGGGAAGTGCTGCTAAGAGCGCGT
TTACGCTCACCAGCTTCTTCCAACGGGGCCCCAAGCAGGATATCCAGCTGATCA

>1222_S79_L001_R1_001.fastq_96_1a_9
CCCCAACAACAGCGCTGGTAATGGCTCAGCTACTCAGGGTCCCGCAAGCCATCTTGGACATGATCGCTGG
TGCCCACTGGGGAGTCCTAGCGGGCGTGGCGTATTTCTCCATGGTGGGCAACTGGGCGAAGGTCCTGGTG
GTGCTGTTGCTGTTTGCTGGCGTCGATGCGCGCACCTTCACCACCGGGGGAAGTGCTGCTAAGAGCGCGT
TTGCGCTCACCAGCTTCTTCCGACGGGGCCCCAAGCAGGATATCCAGCTGATCA

>1222_S79_L001_R1_001.fastq_97_1a_9
CCCCAACAACGGCGCTGGTAATGGCTCAGCTACTCAGGGTCCCGCAAGCCATCTTGGACATGATCGCTGG
TGCCCACTGGGGAGTCCTAGCGGGCGTGGCGTATTTCTCCATGGTGGGCAACTGGGCGAAGGTCCTGGTG
GTGCTGTTGCTGTTTGCTGGCGTCGATGCGCACACCTACACCACCGGGGGAAGTGCTGCTAAGAGCGCGT
TTGCGCTCACCAGCTTCTTCCAACGGGGCCCCAAGCAGGATATCCAGCTGATCA

>1222_S79_L001_R1_001.fastq_98_1a_9
CCCCAACAACAGCGCTGGTAATGGCTCAGCTACTCAGGGTCCCGCAAGCCATCTTGGACATGATCGCTGG
TGCCCACTGGGGAGTCCTAGTGGGCGTGGCGTATTTCTCCATGGTGGGCAACTGGGCGAAGGTCCTGGTG
GTGCTGTTGCTGTTTGCTGGCGTCGATGCGCGCACCTTCACCACCGGGGGAAGTGCTGCTAAGAGCGCGT
TTACGCTCACCAGCTTCTTCCAACGGGGCCCCAAGCAGGATATCCAGCTGATCA

>1222_S79_L001_R1_001.fastq_99_1a_9
CCCCAACAACAGCGCTGGTAATGGCTCAGCTACTCAGGGTCCCGCAAGCCATCTTGGACATGATCGCTGG
TGCCCACTGGGGAGTCCTAGCGGGCGTGGCGTATTTCTCCATGGTGGGCAACCGGGCGAAGGTCCTGGTG
GTGCTGTTGCTGTTTGCTGGCGTCGATGCGCACACCTACACCACCGGGGGAAGTGCTGCTAAGAGCGCGT
TTACGCTCACCAGCTTCTTCCAACGGGGCCCCAAGCAGGATATCCAGCTGATCA

>1222_S79_L001_R1_001.fastq_100_1a_9
CCCCAACAACAGCGCTGGTAATGGCTCAGCTACTCAGGGTCCCGCAAGCCATCTTGGACATGATCGCTGG
TGCCCACTGGGGAGTCCTAGCGGGCGTGGCGTATTTCTCCATGGTGGGCAACTGGGCGAAGGTCCTGGTG
GTGCTGTTGCTGTTTGCTGGCGTCGATGCGCGCACCTTCACCACCGGAGGAAGTGCTGCTAAGAGCGCGT
TTACGCTCACCAGCTTCTTCCAACGGGGCCCCAAGCAGGATATCCAGCTGATCA

>1222_S79_L001_R1_001.fastq_101_1a_9
CCCCAACAACAGCGCTGGTAATGGCTCAGCTACTCAGGGTCCCGCAAGCCATCCTGGACATGATCGCTGG
TGCCCACTGGGGAGTCCTAGCGGGCGTGGCGTATTTCTCCATGGTGGGCAACTGGGCGAAGGTCCTGGTG
GTGCTGTTGCTGTTTGCTGGCGTCGATGCGCGCACCTTCACCACCGGGGGAAGTGCTGCTAAGAGCGCGT
TTACGCTCACCAGCTTCTTCCAACGGGGCCCCAAGCAGGATATCCAGCTGATCA

>1222_S79_L001_R1_001.fastq_102_1a_9
CCCCAACAACAGCGCTGGTAATGGCTCAGCTACTCAGGGTCCCGCAAGCCATCTTGGACATGATCGCTGG
TGCCCACTGGGGAGTCCTAGCGGGCGTGGCGTATTTCTCCATGGTGGGCAACTGGGCGAAGGTCCTGGTG
GTGCTGTTACTGTTTGCTGGCGTCGATGCGCGCACCTTCACCACCGGGGGAAGTGCTGCTAAGAGCGCGT
TTACGCTCACCAGCTTCTTCCAACGGGGCCCCAAGCAGGATATCCAGCTGATCA

>1222_S79_L001_R1_001.fastq_103_1a_9
CCCCAACAACGGCGCTGGTAATGGCTCAGCTACTCAGGGTCCCGCAAGCCATCTTGGACATGATCGCTGG
TGCCCACTGGGGAGTCCTAGCGGGCGTGGCGTATTTCTCCATGGTGGGCAACTGGGCGAAGGTCCTGGTG
GTGCTGTTGCTGTTTGCTGGCGTCGATGCGCACACCTACACCACCGGGGGAAGTGCTGCTAAGAGCGCGT
TTGGGCTCACCAGCTTCTTCCAACGGGGCCCCAAGCAGGATATCCAGCTGATCA

>1222_S79_L001_R1_001.fastq_104_1a_9
CCCCAACAACAGCGCTGGTAATGGCTCAGCTACTCAGGGTCCCGCAAGCCATCTTGGACATGATCGCTGG
TGCCCACTGGGGAGTCCTAGCAGGCGTGGCGTATTTCTCCATGGTGGGCAACTGGGCGAAGGTCCTGGTG
GTGCTGTTGCTGTTTGCTGGCGTCGATGCGCGCACCCACACCACCGGGGGAAGTGCTGCTAAGAGCGCGT
TTACGCTCACCAGCTTCTTCCAACGGGGCCCCAAGCAGGATATCCAGCTGATCA

>1222_S79_L001_R1_001.fastq_105_1a_9
CCCCAACAACAGCGCTGGTAATGGCTCAGCTACTCAGGGTCCCGCAAGCCATCTTGGACATGATCGCTGG
TGCCCACTGGGGAGTCCTAGCGGGCGTGGCGTATTTCTCCATGGTGGGCAACTGGGCGAAGGTCCTGGTG
GTGCTGTTGCTGTTTGCTGGCGTCGATGCTCACACCTACACCACCGGGGGAAGTGCTGCTAAGAGCGCGT
TTGGGCTCACCAGCTTCTTCCAACGGGGCCCCAAGCAGGATATCCAGCTGATCA

>1222_S79_L001_R1_001.fastq_106_1a_9
CCCCAACAACAGCGCTGGTAATGGCTCAGCTACTCAGGGTCCCGCAAGCCATCTTGGACATGATCGCTGG
TGCCCACTGGGGAGTCCTAGCGGGCGTGGCGTATTTCTCCATGGTGGGCAACTGGGCGAAGGTCCTGGTG
GTGCTGTTGCTGTTTGCTGGCGTCGATGCGCACACCTACACCACCGGGGGAAGTGCTGCTAAGAGCGCGT
TTGGGCTCACCAGCTTCTTCCGACGGGGCCCCAAGCAGGATATCCAGCTGATCA

>1222_S79_L001_R1_001.fastq_107_1a_9
CCCCAACAACAGCGCTGGTAATGGCTCAGCTACTCAGGGTCCCGCAAGCCATCTTGGACATGATCGCTGG
TGCCCACTGGGGAGTCCTAGCGGGCGTGGCGTATTTCTCCATGGTGGGCAACTGGGCGAAGGTCCTGGTG
GTGCTGTTGCTGTTTGCTGGCGTCGATGCGCACACCTACACCACCGGGGGAAGTGCTGCTAAGAGCGCGT
TTACGCTCACCAGCCTCTTCCAACGGGGCCCCAAGCAGGATATCCAGCTGATCA

>1222_S79_L001_R1_001.fastq_108_1a_8
CCCCAACAACAGCGCTGGTAATGGCTCAGATACTCAGGGTCCCGCAAGCCATCTTGGACATGATCGCTGG
TGCCCACTGGGGAGTCCTAGCGGGCGTGGCGTATTTCTCCATGGTGGGCAACTGGGCGAAGGTCCTGGTG
GTGCTGTTGCTGTTTGCTGGCGTCGATGCGCGCACCTTCACCACCGGGGGAAGTGCTGCTAAGAGCGCGT
TTACGCTCACCAGCTTCTTCCAACGGGGCCCCAAGCAGGATATCCAGCTGATCA

>1222_S79_L001_R1_001.fastq_109_1a_8
CCCCAACAACAGCGCTGGTAATGGCTCAGCTACTCAGGGTCCCGCAAGCCATCTTGGACATGATCGCTGG
TGCCCACTGGGGAGTCCTAGCGGGCGTGGCGTATTTCTCCATGGTGGGCAACTGGGCGAAGGTCCTGGTG
GTGCTGTTGCTGTTTGCTGGCGTCGATGCGCACACCTACACCACCGGGGGAAGTGCTGCTAAGAGCGCGT
TTACGCTCACCAGCTTCTTCCAACGGGGCCCTAAGCAGGATATCCAGCTGATCA

>1222_S79_L001_R1_001.fastq_110_1a_8
CCCCAACAACGGCGCTGGTAATGGCTCAGCTACTCAGGGTCCCGCAAGCCATCTTGGACATGATCGCTGG
TGCCCACTGGGGAGTCCTAGCGGGCGTGGCGTATTTCTCCATGGTGGGCAACTGGGCGAAGGTCCTGGTG
GTGCTGTTGCTGTTTGCTGGCGTCGATGCGCGCACCTTCACCACCGGGGGAAGTGCTGCTAAGAGCGCGT
TTACGCTCACCAGCTTCTTCCAACGGGGCCCCAAGCAGGATATCCAGCTGATCA

>1222_S79_L001_R1_001.fastq_111_1a_8
CCCCAACAACAGCGCTGGTAATGGCTCAGCTACTCAGGGTCCCGCAAGCCATCTTGGACATGATCGCTGG
TGCCCACTGGGGAGTCCTAGCGGGCGTGGCGTATTTCTCCATGGTGGGCAACTGGGCGAAGGTCCTGGTG
GTGCTGTTGCTGTTTGCTGGCGTCGATGCGCGCACCTACACCACCGGGGGAAGTGCTGCTAGGAGCGCGT
CTGTGCTCACCAGCTTCTTCCAACGGGGCCCCAAGCAGGATATCCAGCTGATCA

>1222_S79_L001_R1_001.fastq_112_1a_8
CCCCAACAACAGCGCTGGTAATGGCTCAGCTACTCAGGGTCCCGCAAGCCATCTTGGACATGATCGCTGG
TGCCCACTGGGGAGTCCTAGCGGGTGTGGCGTATTTCTCCATGGTGGGCAACTGGGCGAAGGTCCTGGTG
GTGCTGTTGCTGTTTGCTGGCGTCGATGCGCACACCTACACCACCGGGGGAAGTGCTGCTAAGAGCGCGT
TTACGCTCACCAGCTTCTTCCAACGGGGCCCCAAGCAGGATATCCAGCTGATCA

>1222_S79_L001_R1_001.fastq_113_1a_8
CCCCAACAACAGCGCTGGTAATGGCTCAGCTACTCAGGGTCCCGCAAGCCATCTTGGACGTGATCGCTGG
TGCCCACTGGGGAGTCCTAGCGGGCGTGGCGTATTTCTCCATGGTGGGCAACTGGGCGAAGGTCCTGGTG
GTGCTGTTGCTGTTTGCTGGCGTCGATGCGCACACCTACACCACCGGGGGAAGTGCTGCTAAGAGCGCGT
TTACGCTCACCAGCTTCTTCCAACGGGGCCCCAAGCAGGATATCCAGCTGATCA

>1222_S79_L001_R1_001.fastq_114_1a_8
CCCCAACAACAGCGCTGGTAATGGCTCAGCTACTCAGGGTCCCGCAAGCCATCTTGGACATGATCGCTGG
TGCCCACTGGGGAGTCCTAGCGGGCGTGGCGTATTTCTCCATGGTGGGCAACTGGGCGAAGGTCCTGGTG
GTGCTGTTGCTGTTTGCTGGCGTCGATGCGCACACCTACACCACCGGGGGAGGTGCTGCTAAGAGCGCGT
TTACGCTCACCAGCTTCTTCCAACGGGGCCCCAAGCAGGATATCCAGCTGATCA

>1222_S79_L001_R1_001.fastq_115_1a_8
CCCCAACAACAGCGCTGGTAATGGCTCAGCTACTCAGGGTCCCGCAAGCCATCTTGGACATGATCGCTGG
TGCCCACTGGGGAGTCCTAGCGGGCGTGGCGTATTTTTCCATGGTGGGCAACTGGGCGAAGGTCCTGGTG
GTGCTGTTGCTGTTTGCTGGCGTCGATGCGCGCACCTTCACCACCGGGGGAAGTGCTGCTAAGAGCGCGT
TTACGCTCACCAGCTTCTTCCAACGGGGCCCCAAGCAGGATATCCAGCTGATCA

>1222_S79_L001_R1_001.fastq_116_1a_8
CCCCAACAACAGCGCTGGTAATGGCTCAGCTACTCAGGGTCCCGCAAGCCATCTTGGACATGATCGCTGG
TGCCCACTGGGGAGTCCTAGCGGGCGTGGCGTATTTCTCCATGGTGGGCAACTGGGCGAAGGTCCTGGTG
GTGCTGTTGTTGTTTGCTGGCGTCGATGCGCGCACCTTCACCACCGGGGGAAGTGCTGCTAAGAGCGCGT
TTACGCTCACCAGCTTCTTCCAACGGGGCCCCAAGCAGGATATCCAGCTGATCA

>1222_S79_L001_R1_001.fastq_117_1a_8
CCCCAACAACAGCGCTGGTAATGGCTCAGCTACTCAGGGTCCCGCAAGCCATCTTGGACATGATCGCTGG
TGCCCACTGGGGAGTCCTAGCGGGCGTGGCGTATTTCTCCATGGTGGGCAACTGGGCGAAGGTCCTGGTG
GTGCTGTTGCTGTTTGCTGGCGTCGATGCGTGCACCCACACCACCGGGGGAAGTGCTGCTAAGAGCGCGT
TTACGCTCACCAGCTTCTTCCAACGGGGCCCCAAGCAGGATATCCAGCTGATCA

>1222_S79_L001_R1_001.fastq_118_1a_8
CCCCAACAACAGCGCTGGTAATGGCTCAGCTACTCAGGGTCCCGCAAGCCATCTTGGACATGATCGCTGG
TGCCCACTGGGGGGTCCTAGCGGGCGTGGCGTATTTCTCCATGGTGGGCAACTGGGCGAAGGTCCTGGTG
GTGCTGTTGCTGTTTGCTGGCGTCGATGCGCGCACCTTCACCACCGGGGGAAGTGCTGCTAAGAGCGCGT
TTACGCTCACCAGCTTCTTCCAACGGGGCCCCAAGCAGGATATCCAGCTGATCA

>1222_S79_L001_R1_001.fastq_119_1a_8
CCCCAACAACAGCGCTGGTAATGGCTCAGCTACTCAGGGTCCCGCAAGCCATCTTGGACATGATCGCTGG
TGCCCACTGGGGAGTCCTAGCGGGCGTGGCGTATTTCTCCATGGTGGGCAACTGGGCGAAGGTCCCGGTG
GTGCTGTTGCTGTTTGCTGGCGTCGATGCGCACACCTACACCACCGGGGGAAGTGCTGCTAAGAGCGCGT
TTGGGCTCACCAGCTTCTTCCAACGGGGCCCCAAGCAGGATATCCAGCTGATCA

>1222_S79_L001_R1_001.fastq_120_1a_8
CCCCAACAACAGCGCTGGTAATGGCTCAGCTACTCAGGGTCCCGCAAGCCATCTTGGACATGATCGCTGG
TGCCCACTGGGGAGTCCTAGCGGGCGTGGCGTATTTCTCCATGGTGGGCAACTGGGCGAAGGTCCTGGTG
GTGCTGTTGCTGTTTGCTGGCGTCGATGCGCACACCTACACCACCGGGGGAAGTGCTGCTAAGAGCGCGT
TTACGCTCACCAGCTTCTTCCAACGGGGCCCCAAGCGGGATATCCAGCTGATCA

>1222_S79_L001_R1_001.fastq_121_1a_8
CCCCAACAACAGCGCTGGTAATGGCTCAGCTACTCAGGGTCCCGCAAGCCATCTTGGACATGATCGCTGG
TGCCCACTGGGGAGTCCTAGCGGGCGTGGCGTATTTCTCCATGGTGGGCAACTGGGCGAAGGTCCTGGTG
GTGCTGTTGCTGTTTGCTGGCGTCGATGCGCACACCTACACCACCGGGGGAAGTGCTGCTAAGAGCGCGT
TTGGGCTCACCAGCTTCTTCCAACGGGGCCCCAAGCAGGGTATCCAGCTGATCA

>1222_S79_L001_R1_001.fastq_122_1a_8
CCCCAACAACAGCGCTGGTAATGGCTCAGCTACTCAGGGTCCCGCAAGCCATCTTGGACATGATCGCTGG
TGCCCACTGGGGAGTCCTAGCGGGCGTGGCGTATTTCTCCATGGTGGGCAACTGGGCGAAGGTCCTGGTG
GTGCTGTTGCTGTTTGCTGGCGTCGATGCGCACACCTACACCACCGGGGGAAGTGCTGCTAAGAGCGCGT
TCGCGCTCACCAGCTTCTTCCGACGGGGCCCCAAGCAGGATATCCAGCTGATCA

>1222_S79_L001_R1_001.fastq_123_1a_8
CCCCAACAACAGCGCTGGTAATGGCTCAGCTACTCAGGGTCCCGCAAGCCATCTTGGACATGATCGCTGG
TGCCCACTGGGGAGTCCTAGCGGGCGTGGCGTATTTCTCCATGGTGGGCAACTGGGCGAAGGTCCTGGTG
GTGCTGTTGCTGTTTGCTGGCGTCGATGCGCGCACCTTCACCACCGGGGGAAGTGCTGCTAAGAGCGCGT
TTACGCTCACCAGCTTCTTCCAACGGGGCCCCAAGCAGGATATCCGGCTGATCA

>1222_S79_L001_R1_001.fastq_124_1a_8
CCCCAACAACAGCGCTGGTAATGGCTCAGCTACTCAGGGTCCCGCAAGCCATCTTGGACATGATCGCTGG
TGCCCACTGGGGAGTCCTAGCAGGCGTGGCGTATTTCTCCATGGTGGGCAACTGGGCGAAGGTCCTGGTG
GTGCTGTTGCTGTTTGCTGGCGTCGATGCGCACACCTACACCACCGGGGGAAGTGCTGCTAAGAGCGCGT
TTGGGCTCACCAGCTTCTTCCAACGGGGCCCCAAGCAGGATATCCAGCTGATCA

>1222_S79_L001_R1_001.fastq_125_1a_8
CCCCAACAACAGCGCTGGTAATGGCTCAGCTACTCAGGGTCCCGCAAGCCATCTTGGACATGATCGCTGG
TGCCCACTGGGGAGTCCTAGCAGGCGTGGCGTATTTCTCCATGGTGGGCAACTGGGCGAAGGTCCTGGTG
GTGCTGTTGCTGTTTGCTGGCGTCGATGCGAGCACCTACACCACCGGGGGAAGTGCTGCTAAGAGCGCGT
TTACGCTCACCAGCTTCTTCCAACGGGGCCCCAAGCAGGATATCCAGCTGATCA

>1222_S79_L001_R1_001.fastq_126_1a_8
CCCCAACAACAGCGCTGGTAATGGCTCAGCTACTTAGGGTCCCGCAAGCCATCTTGGACATGATCGCTGG
TGCCCACTGGGGAGTCCTAGCGGGCGTGGCGTATTTCTCCATGGTGGGCAACTGGGCGAAGGTCCTGGTG
GTGCTGTTGCTGTTTGCTGGCGTCGATGCGCACACCTACACCACCGGGGGAAGTGCTGCTAAGAGCGCGT
TTACGCTCACCAGCTTCTTCCAACGGGGCCCCAAGCAGGATATCCAGCTGATCA

>1222_S79_L001_R1_001.fastq_127_1a_8
CCCCAACAACAGCGCTGGTAATGGCTCAGCTACTCAGGGTCCCGCAAGCCATCTTGGACATGATCGCTGG
TGCCCACTGGGGAGTCCTAGCAGGCGTGGCGTATTTCTCCATGGTGGGCAACTGGGCGAAGGTCCTGGTG
GTGCTGTTGCTGTTTGCTGGCGTCGATGCGCACACCTACACCACCGGGGGAAGTGCTGCTAAGAGCGCGT
TTGCGCTCACCAGCCTCTTCCAACGGGGCCCCAAGCAGGATATCCAGCTGATCA

>1222_S79_L001_R1_001.fastq_128_1a_8
CCCCAACAACAGCGCTGGTAATGGCTCAGCTACTCAGGGTCCCGCAAGCCATCTTGGACATGATCGCTGG
TGCCCACTGGGGAGTCCTAGCGGGCGTGGCGTATTTCTCCATGGTGGGCAACTGGGCGAAGGTCCTGGTG
GTGCTGTTGCTGTTTGCTGGCGTCGATGCGCGCACCCACACCACTGGGGGAAGTGCTGCTAAGAGCGCGT
TTACGCTCACCAGCTTCTTCCAACGGGGCCCCAAGCAGGATATCCAGCTGATCA

>1222_S79_L001_R1_001.fastq_129_1a_8
CCCCAACAACAGCGCTGGTAATGGCTCAGCTACTCAGGGTCCCGCAAGCCATCTTGGACATGATCGCTGG
TGCCCACTGGGGAGTCCTAGCGGGCGTGGCGTATTTCTCCATGGTGGGCAACTGGGCGAAGGTCCTGGTG
GTGCTGTTGCTGTTTGCTGGCGTCGATGCACACACCTACACCACCGGGGGAAGTGCTGCTAAGAGCGCGT
TTACGCTCACCAGCTTCTTCCAACGGGGCCCCAAGCAGGATATCCAGCTGATCA

>1222_S79_L001_R1_001.fastq_130_1a_8
CCCCAACAACAGCGCTGGTAATGGCTCAGCTACTCAGGGTCCCGCAAGCCATCTTGGACATGATCGCTGG
TGCCCACTGGGGAGTCCTAGCGGGCGTGGCGTATTTCTCCATGGTGGGCAACTGGGCGAAGGTCCTGGTG
GTGCTGTTGCTGGTTGCTGGCGTCGATGCGCACACCTACACCACCGGGGGAAGTGCTGCTAAGAGCGCGT
TTGGGCTCACCAGCTTCTTCCAACGGGGCCCCAAGCAGGATATCCAGCTGATCA

>1222_S79_L001_R1_001.fastq_131_1a_8
CCCCAACAACAGCGCTGGTAATGGCTCAGCTACTCAGGGTCCCGCAAGCCATCTTGGACATGATCGCTGG
TGCCCACTGGGGAGTCCTAGCGGGCGTGGCGTATTTCTCCATGGTGGGCAACTGGGCGAAGGTCCTGGTG
GTGCTGTTGCTGTTTGCTGGCGTCGATGCGCACACCTACACCACCGGGGGAAGTGCTGCTAAGAGCGCGT
TTGGGCTCACCAGCTTCTTCCAACGGGGCCCCAGGCAGGATATCCAGCTGATCA

>1222_S79_L001_R1_001.fastq_132_1a_8
CCCCAACAACAGCGCTGGTAATGGCTCAGCTACTCAGGGTCCCGCAAGCCATCTTGGACATGATCGCTGG
TGCCCACTGGGGAGTCCTAGCGGGCGTGGCGTATTTCTCCATGGTGGGCAACTGGGCGAAGGTCCTGGTG
GTGCTGTTGCTGTTTGCTGGCGCCGATGCGCGCACCCACACCACCGGGGGAAGTGCTGCTAAGAGCGCGT
TTACGCTCACCAGCTTCTTCCAACGGGGCCCCAAGCAGGATATCCAGCTGATCA

>1222_S79_L001_R1_001.fastq_133_1a_8
CCCCAACAACAGCGCTGGTAATGGCTCAGCTACTCAGGGTCCCGCAAGCCATCTTGGACATGATCGCTGG
TGCCCACTGGGGAGTCCTAGCGGGCGTGGCGTATTTCTCCATGGTGGGCAACTGGGCGAAGGTCCTGGTG
GTGCTGTTGCTGTTTGCTGGCGTCGATGCGCGCACCTTCACCACCGGGGGAAGTGCTGCTAAGAGCGCGT
TTACGCCCACCAGCTTCTTCCAACGGGGCCCCAAGCAGGATATCCAGCTGATCA

>1222_S79_L001_R1_001.fastq_134_1a_8
CCCCAACAACAGCGCTGGTAATGGCTCAGCTACTCAGGGTCCCGCAAGCCATCTTGGACATGGTCGCTGG
TGCCCACTGGGGAGTCCTAGCGGGCGTGGCGTATTTCTCCATGGTGGGCAACTGGGCGAAGGTCCTGGTG
GTGCTGTTGCTGTTTGCTGGCGTCGATGCGCACACCTACACCACCGGGGGAAGTGCTGCTAAGAGCGCGT
TTGGGCTCACCAGCTTCTTCCAACGGGGCCCCAAGCAGGATATCCAGCTGATCA

>1222_S79_L001_R1_001.fastq_135_1a_8
CCCCAACAACAGCGCTGGTAATGGCTCAGCTACTCAGGGTCCCGCAAGCCATCTTGGACATGGTCGCTGG
TGCCCACTGGGGAGTCCTAGCGGGCGTGGCGTATTTCTCCATGGTGGGCAACTGGGCGAAGGTCCTGGTG
GTGCTGTTGCTGTTTGCTGGCGTCGATGCGCACACCTACACCACCGGGGGAAGTGCTGCTAAGAGCGCGT
TTGCGCTCACCAGCTTCTTCCAACGGGGCCCCAAGCAGGATATCCAGCTGATCA

>1222_S79_L001_R1_001.fastq_136_1a_8
CCCCAACAACAGCGCTGGTAATGGCTCAGCTACTCAGGGTCCCGCAAGCCATCTTGGACATGATCGCTGG
TGCCCACTGGGGAGTCCTAGCGGGCGTGGCGTATTTCTCCATGGTGGGCAACTGGGCGAAGGTCCTGGTG
GTGCTGTTGCTGTTTGCTGGCGTCGATGCGCACACCTACACCGCCGGGGGAAGTGCTGCTAAGAGCGCGT
TTACGCTCACCAGCTTCTTCCAACGGGGCCCCAAGCAGGATATCCAGCTGATCA

>1222_S79_L001_R1_001.fastq_137_1a_8
CCCCAACAACAGCGCTGGTAATGGCTCAGCTACTCAGGGTCCCGCAAGCCATCTTGGACATGATCGCTGG
TGCCCACTGGGGGGTCCTAGCGGGCGTGGCGTATTTCTCCATGGTGGGCAACTGGGCGAAGGTCCTGGTG
GTGCTGTTGCTGTTTGCTGGCGTCGATGCGCACACCTACACCACCGGGGGAAGTGCTGCTAAGAGCGCGT
TTACGCTCACCAGCTTCTTCCAACGGGGCCCCAAGCAGGATATCCAGCTGATCA

>1222_S79_L001_R1_001.fastq_138_1a_8
CCCCAACAACAGCGCTGGTAATGGCCCAGCTACTCAGGGTCCCGCAAGCCATCTTGGACATGATCGCTGG
TGCCCACTGGGGAGTCCTAGCGGGCGTGGCGTATTTCTCCATGGTGGGCAACTGGGCGAAGGTCCTGGTG
GTGCTGTTGCTGTTTGCTGGCGTCGATGCGCACACCTACACCACCGGGGGAAGTGCTGCTAAGAGCGCGT
TTGGGCTCACCAGCTTCTTCCAACGGGGCCCCAAGCAGGATATCCAGCTGATCA

>1222_S79_L001_R1_001.fastq_139_1a_8
CCCCAACAACAGCGCTGGTAATGGCTCAGCTACTTAGGGTCCCGCAAGCCATCTTGGACATGATCGCTGG
TGCCCACTGGGGAGTCCTAGCGGGCGTGGCGTATTTCTCCATGGTGGGCAACTGGGCGAAGGTCCTGGTG
GTGCTGTTGCTGTTTGCTGGCGTCGATGCGCGCACCTTCACCACCGGGGGAAGTGCTGCTAAGAGCGCGT
TTACGCTCACCAGCTTCTTCCAACGGGGCCCCAAGCAGGATATCCAGCTGATCA

>1222_S79_L001_R1_001.fastq_140_1a_8
CTCCAACAACAGCGCTGGTAATGGCTCAGCTACTCAGGGTCCCGCAAGCCATCTTGGACATGATCGCTGG
TGCCCACTGGGGAGTCCTAGCGGGCGTGGCGTATTTCTCCATGGTGGGCAACTGGGCGAAGGTCCTGGTG
GTGCTGTTGCTGTTTGCTGGCGTCGATGCGCGCACCCACACCACCGGGGGAAGTGCTGCTAAGAGCGCGT
TTGCGCTCACCAGCTTCTTCCAACGGGGCCCCAAGCAGGATATCCAGCTGATCA

>1222_S79_L001_R1_001.fastq_141_1a_8
CCCCAACAACAGCGCTGGTAATGGCTCAGCTACTCAGGGTCCCGCAAGCCATCTTGGACATGATCGCTGG
TGCCCACTGGGGAGTCCTAGCGGGCGTGGCGTATTTCTCCATGGTGGGCAACTGGGCGAAGGTCCTGGTG
GTGCTGTTGCTGTTTGCTGGCGTCGATGCGCGCACCTACACCACCGGGGGAAGCGCTGCTGAGAGCGCGT
CTGTGCTCACCCGCTTCTTCCAACGGGGCCCCAAGCAGGATATCCAGCTGATCA

>1222_S79_L001_R1_001.fastq_142_1a_7
CCCCAACAACAGCGCTGGTAATGGCTCAGCTACTCAGGGTCCCGCAAGCCATCTTGGACATGATCGCTGG
TGCCCACTGGGGAGTCCTAGCGGGCGTGGCGTATTTCTCCATGGTGGGCAACTGGGCGAAGGTCCTGGTG
GTGCTGTTGCTGTTTGCTGGCGTCGATGCGCACACCTACACCACCGGGGGGAGTGCTGCTAAGAGCGCGT
TTGGGCTCACCAGCTTCTTCCAACGGGGCCCCAAGCAGGATATCCAGCTGATCA

>1222_S79_L001_R1_001.fastq_143_1a_7
CCCCAACAACAGCGCTGGTAATGGCTCAGCTACTCAGGGTCCCGCAAGCCATCTTGGACATGATCGCTGG
TGCCCACTGGGGAGTCCTAGCGGGCGTGGCGTATTTCTCCATGGTGGGCAACTGGGCGAAGGTCCTGGTG
GTGCTGTTGCTGTTTGCTGGCGTCGATGCGCACACCTACACCACCGGGGGAAGTGCTGCTAAGAGCGCGC
TTACGCTCACCAGCTTCTTCCAACGGGGCCCCAAGCAGGATATCCAGCTGATCA

>1222_S79_L001_R1_001.fastq_144_1a_7
CCCCAACAACAGCGCTGGTAATGGCTCAGCTACTCAGGGTCCCGCAAGCCATCTTGGACATGATCGCTGG
TGCCCACTGGGGAGTCCTAGCGGGCGTGGCGTATTTCTCCATGGTGGGCAACTGGGCGAAGGTCCTGGTG
GTGCTGTTGCTGTTTGCTGGCGTCGATGCGCACACCTACACCACCGGGGGAAGTGCTGCTAAGAGCGCGT
TTACGCTCACCAGCTTCTTCCAACGGGGCCCCAAGCAGGATACCCAGCTGATCA

>1222_S79_L001_R1_001.fastq_145_1a_7
CCCCAACAACAGCGCTGGTAATGGCTCAGCTACTCAGGGTCCCGCAAGCCATCTTGGGCATGATCGCTGG
TGCCCACTGGGGAGTCCTAGCGGGCGTGGCGTATTTCTCCATGGTGGGCAACTGGGCGAAGGTCCTGGTG
GTGCTGTTGCTGTTTGCTGGCGTCGATGCGCGCACCTTCACCACCGGGGGAAGTGCTGCTAAGAGCGCGT
TTACGCTCACCAGCTTCTTCCAACGGGGCCCCAAGCAGGATATCCAGCTGATCA

>1222_S79_L001_R1_001.fastq_146_1a_7
CCCCAACAACAGCGCTGGTAATGGCTCAGCTACTCAGGGTCCCGCAAGCCATCTTGGACATGATCGCTGG
TGCCCACTGGGGAGTCCTAGCGGGCGTGGCGTATTTCTCCATGGTGGGCAACTGGGCGAAGGTCCTGGTG
GTGCTGTTGCTGTTTGCTGGCGTCGATGCGCGCACCCACACCACCGGGGGAAGTGCTGCTAAGAGCGCGT
TTACGCTCACCAGCTTCTTCCAACGGGGCCCCAAGCAGGATATCCAACTGATCA

>1222_S79_L001_R1_001.fastq_147_1a_7
CCCCAACAACAGCGCTGGTAATGGCTCAGCTACTCAGGGTCCCGCAAGCCATCTTGGACATGATCGCTGG
TGCCCACTGGGGAGTCCTAGCGGGCGTGGCGTATTTCTCCATGGTGGGCAACTGGGCGAAGGTCCTGGTG
GTGCTGTTGCTGTTTGCTGGCGTCGATGCGCGCACCCACACCACCGGGGGAAGTGCTGCTAAGAGCGCGT
CTACGCTCACCAGCTTCTTCCAACGGGGCCCCAAGCAGGATATCCAGCTGATCA

>1222_S79_L001_R1_001.fastq_148_1a_7
CCCCAACAACAGCGCTGGTAATGGCTCAGCTACTCAGGGTCCCGCAAGCCATCTTGGACATGATCGCTGG
TGCCCACTGGGGAGTCCTAGCAGGCGTGGCGTATTTCTCCATGGTGGGCAACTGGGCGAAGGTCCTGGTG
GTGCTGTTGCTGTTTGCTGGCGTCGATGCGCGCACCTTCACCACCGGGGGAAGTGCTGCTAAGAGCGCGT
TTACGCTCACCAGCTTCTTCCAACGGGGCCCCAAGCAGGATATCCAGCTGATCA

>1222_S79_L001_R1_001.fastq_149_1a_7
CCCCAACAACAGCGCTGGTAATGGCTCAGCTACTCAGGGTCCCGCAAGCCATCTTGGACATGATCGCTGG
TGCCCACTGGGGAGTCCTAGCGGGCGTGGTGTATTTCTCCATGGTGGGCAACTGGGCGAAGGTCCTGGTG
GTGCTGTTGCTGTTTGCTGGCGTCGATGCGCACACCTACACCACCGGGGGAAGTGCTGCTAAGAGCGCGT
TTGGGCTCACCAGCTTCTTCCAACGGGGCCCCAAGCAGGATATCCAGCTGATCA

>1222_S79_L001_R1_001.fastq_150_1a_7
CCCCAACAACAGCGCTGGTAATGGCCCAGCTACTCAGGGTCCCGCAAGCCATCTTGGACATGATCGCTGG
TGCCCACTGGGGAGTCCTAGCGGGCGTGGCGTATTTCTCCATGGTGGGCAACTGGGCGAAGGTCCTGGTG
GTGCTGTTGCTGTTTGCTGGCGTCGATGCGCGCACCCACACCACCGGGGGAAGTGCTGCTAAGAGCGCGT
TTACGCTCACCAGCTTCTTCCAACGGGGCCCCAAGCAGGATATCCAGCTGATCA

>1222_S79_L001_R1_001.fastq_151_1a_7
CCCCAACAACAGCGCTGGTAATGGCTCAGCTACTCAGGGTCCCGCAAGCCATCTTGGACATGATCGCTGG
TGCCCACTGGGGAGTCCTAGCGGGCGTGGCGTATTTCCCCATGGTGGGCAACTGGGCGAAGGTCCTGGTG
GTGCTGTTGCTGTTTGCTGGCGTCGATGCGCACACCTACACCACCGGGGGAAGTGCTGCTAAGAGCGCGT
TTACGCTCACCAGCTTCTTCCAACGGGGCCCCAAGCAGGATATCCAGCTGATCA

>1222_S79_L001_R1_001.fastq_152_1a_7
CCCCAACAACAGCGCTGGTAATGGCTCAGCTACTCAGGGTCCCGCAAGCCATCTTGGACATGATCGCTGG
TGCCCACTGGGGAGTCCTAGCGGGCGTGGCGTATTTCTCCATGGTGGGCAACTGGACGAAGGTCCTGGTG
GTGCTGTTGCTGTTTGCTGGCGTCGATGCGCGCACCTTCACCACCGGGGGAAGTGCTGCTAAGAGCGCGT
TTACGCTCACCAGCTTCTTCCAACGGGGCCCCAAGCAGGATATCCAGCTGATCA

>1222_S79_L001_R1_001.fastq_153_1a_7
CCCCAACAACAGCGCTGGTAATGGCTCAGCTACTCAGGGTCCCGCAAGCCATCTTGGACATGATCGCTGG
TGCCCACTGGGGAGTCCTAGCGGGCGTGGCGTATTTCTCCATGGTGGGCAACTGGGCGAAGGTCCTGGTG
GTGCTGTTGCTGTTTGCTGGCGTCGATGCGTACACCTACACCACCGGGGGAAGTGCTGCTAAGAGCGCGT
TTACGCTCACCAGCTTCTTCCAACGGGGCCCCAAGCAGGATATCCAGCTGATCA

>1222_S79_L001_R1_001.fastq_154_1a_7
CCCCAACAACAGCGCTAGTAATGGCTCAGCTACTCAGGGTCCCGCAAGCCATCTTGGACATGATCGCTGG
TGCCCACTGGGGAGTCCTAGCGGGCGTGGCGTATTTCTCCATGGTGGGCAACTGGGCGAAGGTCCTGGTG
GTGCTGTTGCTGTTTGCTGGCGTCGATGCGCACACCTACACCACCGGGGGAAGTGCTGCTAAGAGCGCGT
TTACGCTCACCAGCTTCTTCCAACGGGGCCCCAAGCAGGATATCCAGCTGATCA

>1222_S79_L001_R1_001.fastq_155_1a_7
CCCCAACAACAGCGCTGGTAATGGCTCAGCTACTCAGGGTCCCGCAAGCCATCTTGGACATGATCGCTGG
TGCCCACTGGGGAGTCCTAGCGGGCGTGGCGTATTTCTCCATGGTGGGCAACTGGGCGAAGGTCCTGGTG
GTGCTGTTGCTGTTTGCTGGCGTCGATGCGCGCACCCACACCACCGGGGGAAGTGCTGCTAAGAGCGCGT
TTACGCTCACCAGCTTCTTCCAACGGGGTCCCAAGCAGGATATCCAGCTGATCA

>1222_S79_L001_R1_001.fastq_156_1a_7
CCCCAACAACAGCGCTGGTAATGGCTCAGCTACTCAGGGTCCCGCAAGCCATCTTGGACATGATCGCTGG
TGCCCACTGGGGAGTCCTAGCGGGCGTGGCGTATTTCTCCATGGTGGGCAACTGGGCGAAGGTCCTGGTG
GTGCTGTTGCTGTTTGCTGGCGTCGATGCGCGCACCTTCACCGCCGGGGGAAGTGCTGCTAAGAGCGCGT
TTACGCTCACCAGCTTCTTCCAACGGGGCCCCAAGCAGGATATCCAGCTGATCA

>1222_S79_L001_R1_001.fastq_157_1a_7
CCCCAACAACAGCGCTGGTAATGGCTCAGCTACTCAGGGTCCCGCAAGCCATCTTGGACATGATCACTGG
TGCCCACTGGGGAGTCCTAGCGGGCGTGGCGTATTTCTCCATGGTGGGCAACTGGGCGAAGGTCCTGGTG
GTGCTGTTGCTGTTTGCTGGCGTCGATGCGCACACCTACACCACCGGGGGAAGTGCTGCTAAGAGCGCGT
TTACGCTCACCAGCTTCTTCCAACGGGGCCCCAAGCAGGATATCCAGCTGATCA

>1222_S79_L001_R1_001.fastq_158_1a_7
CCCCAACAACAGCGCTGGTAATGGCTCAGCTACTCAGGGTCCCGCAAGCCATCTTGGACATGATCGCTGG
TGCCCACTGGGGAGTCCTAGCGGGCGTGGCGTATTTCTCCATGGTGGGCAACTGGGCGAAGGTCCTGGTG
GTGCTGTTGCTGTTTGCTGGTGTCGATGCGCGCACCCACACCACCGGGGGAAGTGCTGCTAAGAGCGCGT
TTACGCTCACCAGCTTCTTCCAACGGGGCCCCAAGCAGGATATCCAGCTGATCA

>1222_S79_L001_R1_001.fastq_159_1a_7
CCCCAACAACAGCGCTGGTAATGGCTCAGCTACTCAGGGTCCCGCAAGCCATCTTGGACATGATCGCTGG
TGCCCACTGGGGAGTCCTAGCGGGCGTGGCGTATTTCTCCATGGTGGGCAACTGGGCGAAGGTCCTGGTG
GTGCTGTTGCTGTTTGCTGGCGTCGATGCGCACACCTACACCACTGGGGGAAGTGCTGCTAAGAGCGCGT
TTACGCTCACCAGCTTCTTCCAACGGGGCCCCAAGCAGGATATCCAGCTGATCA

>1222_S79_L001_R1_001.fastq_160_1a_7
CCCCAACAACAGCGCTGGTAATGGCTCAGCTACTCAGGGTCCCGCAAGCCATCTTGGACATGATCGCTGG
TGCCCACTGGGGAGCCCTAGCGGGCGTGGCGTATTTCTCCATGGTGGGCAACTGGGCGAAGGTCCTGGTG
GTGCTGTTGCTGTTTGCTGGCGTCGATGCGCGCACCTTCACCACCGGGGGAAGTGCTGCTAAGAGCGCGT
TTACGCTCACCAGCTTCTTCCAACGGGGCCCCAAGCAGGATATCCAGCTGATCA

>1222_S79_L001_R1_001.fastq_161_1a_7
CCCCAACAACAGCGCTGGTAATGGCTCAGCTACTCAGGGTCCCGCAAGCCATCTTGGACATGATCGCCGG
TGCCCACTGGGGAGTCCTAGCGGGCGTGGCGTATTTCTCCATGGTGGGCAACTGGGCGAAGGTCCTGGTG
GTGCTGTTGCTGTTTGCTGGCGTCGATGCGCACACCTACACCACCGGGGGAAGTGCTGCTAAGAGCGCGT
TTGGGCTCACCAGCTTCTTCCAACGGGGCCCCAAGCAGGATATCCAGCTGATCA

>1222_S79_L001_R1_001.fastq_162_1a_7
CCCCAACAACAGCGCTGGTAATGGCTCAGCTACTCAGGGTCCCGCAAGCCATCTTGGACATGATCGCTGG
TGCCCACTGGGGAGTCCTAGCGGGCGTGGCGTATTTCTCCATGGTGGGCAACTGGGCGAAGGTCCTGGTG
GTGCTGTTGCTGTTTGCTGGCGTCGACGCGCACACCTACACCACCGGGGGAAGTGCTGCTAAGAGCGCGT
TTGCGCTCACCAGCTTCTTCCAACGGGGCCCCAAGCAGGATATCCAGCTGATCA

>1222_S79_L001_R1_001.fastq_163_1a_7
CCCCAACAACAGCGCTGGTAATGGCTCAGCTACTCAGGGTCCCGCAAGCCATCTTGGACATGATCGCTGG
TGCCCACTGGGGAGTCCTAGCGGGCGTGGCGTATTTCTCCATGGTGGGCAACTGGGCGAAAGTCCTGGTG
GTGCTGTTGCTGTTTGCTGGCGTCGATGCGCACACCTACACCACCGGGGGAAGTGCTGCTAAGAGCGCGT
TTGCGCTCACCAGCTTCTTCCAACGGGGCCCCAAGCAGGATATCCAGCTGATCA

>1222_S79_L001_R1_001.fastq_164_1a_7
CCCCAACAACAGCGCTGGTAATGGCTCAGCTACTCAGGGTCCCGCAAGCCATCTTGGACATGGTCGCTGG
TGCCCACTGGGGAGTCCTAGCGGGCGTGGCGTATTTCTCCATGGTGGGCAACTGGGCGAAGGTCCTGGTG
GTGCTGTTGCTGTTTGCTGGCGTCGATGCGCGCACCCACACCACCGGGGGAAGTGCTGCTAAGAGCGCGT
TTACGCTCACCAGCTTCTTCCAACGGGGCCCCAAGCAGGATATCCAGCTGATCA

>1222_S79_L001_R1_001.fastq_165_1a_7
CCCCAACAACAGCGCTGGTAACGGCTCAGCTACTCAGGGTCCCGCAAGCCATCTTGGACATGATCGCTGG
TGCCCACTGGGGAGTCCTAGCGGGCGTGGCGTATTTCTCCATGGTGGGCAACTGGGCGAAGGTCCTGGTG
GTGCTGTTGCTGTTTGCTGGCGTCGATGCGCACACCTACACCACCGGGGGAAGTGCTGCTAAGAGCGCGT
TTGGGCTCACCAGCTTCTTCCAACGGGGCCCCAAGCAGGATATCCAGCTGATCA

>1222_S79_L001_R1_001.fastq_166_1a_7
CCCCAACAACAGCGCTGGTAATGGCTCAGCTACTCAGGGTCCCGCAAGCCATCTTGGACGTGATCGCTGG
TGCCCACTGGGGAGTCCTAGCGGGCGTGGCGTATTTCTCCATGGTGGGCAACTGGGCGAAGGTCCTGGTG
GTGCTGTTGCTGTTTGCTGGCGTCGATGCGCGCACCTTCACCACCGGGGGAAGTGCTGCTAAGAGCGCGT
TTACGCTCACCAGCTTCTTCCAACGGGGCCCCAAGCAGGATATCCAGCTGATCA

>1222_S79_L001_R1_001.fastq_167_1a_7
CCCCAACAACAGCGCTGGTAATGGCTCAGCTACTCAGGGTCCCGCAAGCCATCTTGGACATGATCGCTGG
TGCCCACTGGGGAGTCCTAGCGGGCGTGGCGTATTTCTCCATGGTGGGCAACTGGGCGAAGGTCCTGGTG
GTGCTGTTGCTGTTTGCTGGTGTCGATGCGCGCACCTTCACCACCGGGGGAAGTGCTGCTAAGAGCGCGT
TTACGCTCACCAGCTTCTTCCAACGGGGCCCCAAGCAGGATATCCAGCTGATCA

>1222_S79_L001_R1_001.fastq_168_1a_7
CCCCAACAACAGCGCTGGTAATGGCTCAGCTACTCAGGGTCCCGCAAGCCATCTTGGACATGATCGCTGG
TGCCCACTGGGGAGTCCTAGCGGGCGTGGCGTATTTCTCCATGGTGGGCAACTGGGCGAAGGTCCTGGTG
GTGCTGTTGCTGTTTGCTGGCGTCGATGCGCACACCTACACCACCGGGGGAAGTGCTGCTAAGAGCGCGT
TTACGCTCACCAGCTTCTCCCAACGGGGCCCCAAGCAGGATATCCAGCTGATCA

>1222_S79_L001_R1_001.fastq_169_1a_7
CCCCAACAACAGCGCTGGTAATGGCTCAGCTACTCAGGGTCCCGCAAGCCATCTTGGACATGATCGCTGG
TGCCCACTGGGGAGTCCTAGCGGGCGTGGCGTATTTCTCCATGGTGGGCAACTGGGCGAAGGTCCTGGTG
GTGCTGTTGCTGTTTGCTGGCGTCGATGCGCACACCTACACCACCGGGGGAAGTGCTGCTAAGAGCGCGT
TTGGGCTCACCGGCTTCTTCCAACGGGGCCCCAAGCAGGATATCCAGCTGATCA

>1222_S79_L001_R1_001.fastq_170_1a_7
CCCCAACAACAGCGCTGGTAATGGCTCAGCTACTCAGGGTCCCGCAAGCCATCTTGGACATGATCGCTGG
TGCCCACTGGGGAGTCCTAGCGGGCGTGGCGTATTCCTCCATGGTGGGCAACTGGGCGAAGGTCCTGGTG
GTGCTGTTGCTGTTTGCTGGCGTCGATGCGCGCACCTTCACCACCGGGGGAAGTGCTGCTAAGAGCGCGT
TTACGCTCACCAGCTTCTTCCAACGGGGCCCCAAGCAGGATATCCAGCTGATCA

>1222_S79_L001_R1_001.fastq_171_1a_7
CCCCAACAACAGCGCTGGTAATGGCTCAGCTACTCAGGGTCCCGCAAGCCATCTTGGACATGATCGCTGG
TGCCCACTGGGGAGTCCTAGCGGGCGTGGCGTATTTCTCCATGGTGGGCAACTGGGCAAAGGTCCTGGTG
GTGCTGTTGCTGTTTGCTGGCGTCGATGCGCACACCTACACCACCGGGGGAAGTGCTGCTAAGAGCGCGT
TTACGCTCACCAGCTTCTTCCAACGGGGCCCCAAGCAGGATATCCAGCTGATCA

>1222_S79_L001_R1_001.fastq_172_1a_7
CCCCAACAACAGCGCTGGTAATGGCTCAGCTACTCAGGGTCCCGCAAGCCATCTTGGACATGATCGCTGG
TGCCCACTGGGGAGTCCTAGCGGGCGTGGCGTATTTCTCCATGGTGGGCAACTGGGCGAAGGTCCTGGTG
GTGCTGTTGCTGTTTGCTGGCGTCGATGCGCGCACCTCCACCACCGGGGGAAGTGCTGCTAAGAGCGCGT
TTACGCTCACCAGCTTCTTCCAACGGGGCCCCAAGCAGGATATCCAGCTGATCA

>1222_S79_L001_R1_001.fastq_173_1a_7
CCCCAACAACAGCGCTGGTAATGGCTCAGCTACTCAGGGTCCCGCAAGCCATCTTGGACATGATCGCTGG
TGCCCACTGGGGAGTCCTAGCGGGCGTGGCGTATTTCTCCATGGTGGGCAATTGGGCGAAGGTCCTGGTG
GTGCTGTTGCTGTTTGCTGGCGTCGATGCGCGCACCCACACCACCGGGGGAAGTGCTGCTAAGAGCGCGT
TTACGCTCACCAGCTTCTTCCAACGGGGCCCCAAGCAGGATATCCAGCTGATCA

>1222_S79_L001_R1_001.fastq_174_1a_7
CCCCAACAACAGCGCTGGTAATGGCTCAGCTACTCAGGGTCCCGCAAGCCATCTTGGACATGATCGCTGG
TGCCCACTGGGGAGTCCTAGCGGGCGTGGCGTATTTCTCCATGGTGGGCAACTGGGCGAAGGTCCTGGTG
GTGCTGTTGCTGTTTGCTGGCGTCGATGCGCACACCTACACCACCGGGGGAAGTGCTGCTAAGAGCGCGT
TTGGGCTCACCAGCTCCTTCCAACGGGGCCCCAAGCAGGATATCCAGCTGATCA

>1222_S79_L001_R1_001.fastq_175_1a_7
CCCCAACAACAGCGCTGGTAATGGCTCAGCTACTCAGGGTCCCGCAAGCCATCTTGGACATGATCGCTGG
TGCCCACTGGGGAGTCCTAGCGGGCGTGGCGTATTTCTCCATGGTGGGCAACTGGGCGAAGGTCCTGGTG
GTGCTGTTGCTGTTTGCTGGCGTCGATGCGCACACCTACACCACCGGGGGAAGTGCTGCTAAGAGCGCGT
TTGGGCTCACCAGCTTCTTCCAGCGGGGCCCCAAGCAGGATATCCAGCTGATCA

>1222_S79_L001_R1_001.fastq_176_1a_7
CCCCAACAACAGCGCTGGTAATGGCTCAGCTACTCAGGGTCCCGCAAGCCATCTTGGACATGATCGCTGG
TGCCCACTGGGGAGTCCTAGCGGGCGTGGCGTATTTCTCCATGGTGGGCAACTGGGCGAAGGTCCTGGTG
GTGCTGTTGCTGTTTGCTGGCGTCGATGCGCACACCTACACCACCGGGGGAAGTGCTGCTAAGAGCGCGT
TTACGCTCACCAGCTTCTTCCAACGGGGCCCCAAGCAGGACATCCAGCTGATCA

>1222_S79_L001_R1_001.fastq_177_1a_7
CCCCGACAACAGCGCTGGTAATGGCTCAGCTACTCAGGGTCCCGCAAGCCATCTTGGACATGATCGCTGG
TGCCCACTGGGGAGTCCTAGCGGGCGTGGCGTATTTCTCCATGGTGGGCAACTGGGCGAAGGTCCTGGTG
GTGCTGTTGCTGTTTGCTGGCGTCGATGCGCACACCTACACCACCGGGGGAAGTGCTGCTAAGAGCGCGT
TTGGGCTCACCAGCTTCTTCCAACGGGGCCCCAAGCAGGATATCCAGCTGATCA

>1222_S79_L001_R1_001.fastq_178_1a_7
CCCCAACAACAGCGCTGGTAATGGCTCAGCTACTCAGGGTCCCGCAAGCCATCTTGGACATGATCGCTGG
TGCCCACTGGGGAGTCCTAGCGGGCGTGGCGTATTTCTCCATGGTGGGCAACTGGGCGAAGGTCCTGGTG
GTGCTGTTGCTGTTTGCTGGCGTCGATGCGCACACCTACACCACCGGGGGAAGTGCTGCTAAGAGCGCGT
TTGGGCTCGCCAGCTTCTTCCAACGGGGCCCCAAGCAGGATATCCAGCTGATCA

>1222_S79_L001_R1_001.fastq_179_1a_7
CCCCAACAACAGCGCTGGTAATGGCTCAGCTACTCAGGGTCCCGCAAGCCATCTTGGACATGATCGCTGG
TGCCCACTGGGGAGTCCTAGCGGGCGTGGCGTATTTCTCCATGGTGGGCAACTGGGCGAAGGTCCTGGTG
GTGCTGTTGCTGTTTGCTGGCGTTGATGCGCACACCTACACCACCGGGGGAAGTGCTGCTAAGAGCGCGT
TTACGCTCACCAGCTTCTTCCAACGGGGCCCCAAGCAGGATATCCAGCTGATCA

>1222_S79_L001_R1_001.fastq_180_1a_7
CCCCAACAACAGCGCTGGTAATGGCTCAGCTACTCAGGGTCCCGCAAGCCATCTTGGACATGGTCGCTGG
TGCCCACTGGGGAGTCCTAGCGGGCGTGGCGTATTTCTCCATGGTGGGCAACTGGGCGAAGGTCCTGGTG
GTGCTGTTGCTGTTTGCTGGCGTCGATGCGCGCACCTTCACCACCGGGGGAAGTGCTGCTAAGAGCGCGT
TTACGCTCACCAGCTTCTTCCAACGGGGCCCCAAGCAGGATATCCAGCTGATCA

>1222_S79_L001_R1_001.fastq_181_1a_7
CCCCAACAACAGCGCTGGTAATGGCTCAGCTACTCAGGGTCCCGCAAGCCATCTTGGACATGATCGCTGG
TGCCCACTGGGGAGTCCTAGCGGGCGTGGCGTATTTCTCCATGGTGGGCAACTGGGCGAAGGTCCTGGTG
GTGCTGTTGCTGTTTGCTGGCGTCGATGCGCGCACCTTCACCACCGGGGGAAGTGCCGCTAAGAGCGCGT
TTACGCTCACCAGCTTCTTCCAACGGGGCCCCAAGCAGGATATCCAGCTGATCA

>1222_S79_L001_R1_001.fastq_182_1a_7
CCCCGACAACAGCGCTGGTAATGGCTCAGCTACTCAGGGTCCCGCAAGCCATCTTGGACATGATCGCTGG
TGCCCACTGGGGAGTCCTAGCGGGCGTGGCGTATTTCTCCATGGTGGGCAACTGGGCGAAGGTCCTGGTG
GTGCTGTTGCTGTTTGCTGGCGTCGATGCGCACACCTACACCACCGGGGGAAGTGCTGCTAAGAGCGCGT
TTACGCTCACCAGCTTCTTCCAACGGGGCCCCAAGCAGGATATCCAGCTGATCA

>1222_S79_L001_R1_001.fastq_183_1a_7
CCCCAACAACAGCGCTGGTGATGGCTCAGCTACTCAGGGTCCCGCAAGCCATCTTGGACATGATCGCTGG
TGCCCACTGGGGAGTCCTAGCGGGCGTGGCGTATTTCTCCATGGTGGGCAACTGGGCGAAGGTCCTGGTG
GTGCTGTTGCTGTTTGCTGGCGTCGATGCGCACACCTACACCACCGGGGGAAGTGCTGCTAAGAGCGCGT
TTGCGCTCACCAGCTTCTTCCAACGGGGCCCCAAGCAGGATATCCAGCTGATCA

>1222_S79_L001_R1_001.fastq_184_1a_7
CCCCAACAACAGCGCTGGTAATGGCTCAGCTGCTCAGGGTCCCGCAAGCCATCTTGGACATGATCGCTGG
TGCCCACTGGGGAGTCCTAGCGGGCGTGGCGTATTTCTCCATGGTGGGCAACTGGGCGAAGGTCCTGGTG
GTGCTGTTGCTGTTTGCTGGCGTCGATGCGCGCACCTTCACCACCGGGGGAAGTGCTGCTAAGAGCGCGT
TTACGCTCACCAGCTTCTTCCAACGGGGCCCCAAGCAGGATATCCAGCTGATCA

>1222_S79_L001_R1_001.fastq_185_1a_7
CCCCAACAACAGCGCTGGTAATGGCTCAGCTACTCAGGGTCCCGCAAGCCATCTTGGACATGATCGCTGG
TGCCCACTGGGGAGTCCTAGCGGGCGTGGCGTATTTCTCCATGGTGGGCAACTGGGCGAAGGTCCTGGTG
GTGCTGTTGCTGTTTGCTGGCGTCGATGCGCGCACCCACACCACCGGGGGAAGTGCTGCTAAGAGCGCGT
TTGCGCTCACCAGCTTCTTCCAACGGGGCCCCAAGCAGAATATCCAGCTGATCA

>1222_S79_L001_R1_001.fastq_186_1a_7
CCCCAACAACAGCGCTGGTAATGGCTCAGCTACTCAGGGTCCCGCAAGCCATCTTGGACATGATCGCTGG
TGCCCACTGGGGAGTCCTAGCGGGCGTGGCGTACTTCTCCATGGTGGGCAACTGGGCGAAGGTCCTGGTG
GTGCTGTTGCTGTTTGCTGGCGTCGATGCGCACACCTACACCACCGGGGGAAGTGCTGCTAAGAGCGCGT
TTGGGCTCACCAGCTTCTTCCAACGGGGCCCCAAGCAGGATATCCAGCTGATCA

>1222_S79_L001_R1_001.fastq_187_1a_7
CCCCAACAACAGCGCTGGTAATGGCTCAGCTACTCAGGGTCCCGCAAGCCATCTTGGACATGATCGCTGG
TGCCCACTGGGGAGTCCTAGCGGGCGTGGCGTATTTCTCCATGGTGGGCAACTGGGCGAAGGTCCTGGTG
GTGCTGTTGCTGTTTGCTGGCGTCGATGCGCACACCTACACCACCGGGGGAAGCGCTGCTAAGAGCGCGT
TTGCGCTCACCAGCTTCTTCCAACGGGGCCCCAAGCAGGATATCCAGCTGATCA

>1222_S79_L001_R1_001.fastq_188_1a_7
CCCCAACAACAGCGCTGGTAATGGCTCAGCTACTCAGGGTCCCGCAAGCCATCTTGGACATGATCGCTGG
TGCCCACTGGGGAGTCCTAGCGGGCGTGGCGTACTTCTCCATGGTGGGCAACTGGGCGAAGGTCCTGGTG
GTGCTGTTGCTGTTTGCTGGCGTCGATGCGCACACCTACACCACCGGGGGAAGTGCTGCTAAGAGCGCGT
TTACGCTCACCAGCTTCTTCCAACGGGGCCCCAAGCAGGATATCCAGCTGATCA

>1222_S79_L001_R1_001.fastq_189_1a_7
CCCCAACAACAGCGCTGGTAATGGCTCAGCTACTCAGGGTCCCGCAAGCCATCTTGGACATGATCGCCGG
TGCCCACTGGGGAGTCCTAGCGGGCGTGGCGTATTTCTCCATGGTGGGCAACTGGGCGAAGGTCCTGGTG
GTGCTGTTGCTGTTTGCTGGCGTCGATGCGCGCACCCACACCACCGGGGGAAGTGCTGCTAAGAGCGCGT
TTACGCTCACCAGCTTCTTCCAACGGGGCCCCAAGCAGGATATCCAGCTGATCA

>1222_S79_L001_R1_001.fastq_190_1a_7
CCCCAACAACAGCGCTGGTAATGGCTCAGCCACTCAGGGTCCCGCAAGCCATCTTGGACATGATCGCTGG
TGCCCACTGGGGAGTCCTAGCGGGCGTGGCGTATTTCTCCATGGTGGGCAACTGGGCGAAGGTCCTGGTG
GTGCTGTTGCTGTTTGCTGGCGTCGATGCGCGCACCTTCACCACCGGGGGAAGTGCTGCTAAGAGCGCGT
TTACGCTCACCAGCTTCTTCCAACGGGGCCCCAAGCAGGATATCCAGCTGATCA

>1222_S79_L001_R1_001.fastq_191_1a_7
CCCCAACAACAGCGCTGGTAATGGCTCAGCTACTCAGGGTCCCGCAAGCCATCTTGGACATGATCGCTGG
TGCCCACTGGGGAGTCCTAGCGGGCGTGGCGTATTTCTCCATGGTGGGCAACTGGGCGAAGGTCCTGGTG
GTGCTGTTGCTGTTTGCTGGCGTCGATGCGCACACCTACACCACCGGGGGAAGTGCTGCTAAGAGCGCGT
TTGGGCTCACCAGCTTCTTCCAACAGGGCCCCAAGCAGGATATCCAGCTGATCA

>1222_S79_L001_R1_001.fastq_192_1a_7
CCCCAACAACAGCGCTGGTAATGGCTCAGCTACTCAGGGTCCCGCAAGCCATCTTGGACATGATCGCTGG
TGCCCACTGGGGAGTCCTAGCGGGCGTGGCGTATTTCTCCATGGTGGGCAACTGGGCGAAGGTCCTGGTG
GTGCTGTTGCTGTTTGCTGGCGTCGATGCGCACACCTACACCACCGGGGGAAGTGCTGCTAAGAGCGCGT
TTGGGCTCACCAGCTTCTTCCAACGGGGCCCCAAGCAGGATATCCAGCTGGTCA

>1222_S79_L001_R1_001.fastq_193_1a_7
CCCCAACAACAGCGCTGGTAATGGCTCAGCTACTCAGGGTCCCGCAAGCCACCTTGGACATGATCGCTGG
TGCCCACTGGGGAGTCCTAGCGGGCGTGGCGTATTTCTCCATGGTGGGCAACTGGGCGAAGGTCCTGGTG
GTGCTGTTGCTGTTTGCTGGCGTCGATGCGCGCACCTTCACCACCGGGGGAAGTGCTGCTAAGAGCGCGT
TTACGCTCACCAGCTTCTTCCAACGGGGCCCCAAGCAGGATATCCAGCTGATCA

>1222_S79_L001_R1_001.fastq_194_1a_7
CCCCAACAACAGCGCTGGTAATGGCTCAGCTACTCAGGGTCCCGCAAGCCATCTTGGACATGATCGCTGG
TGCCCACTGGGGAGTCCTAGCGGGCGTGGCGTATTTCTCCATGGTGGGCAACTGGGCGAAGGTCCTGGTG
GTGCTGTTGCTGTTTGCCGGCGTCGATGCCCACACCTACACCACCGGGGGAAGTGCTGCTAAGAGCGCGT
TTACGCTCACCAGCTTCTTCCAACGGGGCCCCAAGCAGGATATCCAGCTGATCA

>1222_S79_L001_R1_001.fastq_195_1a_7
CCCCAACAACAGCGCTGGTAATGGCTCAGCTACTCAGGGTCCCGCAAGCCATCTTGGACATGATCGCTGG
TGCCCACTGGGGAGTCCTAGCGGGCGTGGCGTATTTCTCCATGGTGGGCAACTGGGCGAAGGTCCTGGTG
GTGCTGTTGCTGTTTGCTGGCGTCGATGCGCACACCTACACCACCGGGGGAAGTGCTGCTAAGAGCGCGT
TCGGGCTCACCAGCTTCTTCCAACGGGGCCCCAAGCAGGATATCCAGCTGATCA

>1222_S79_L001_R1_001.fastq_196_1a_7
CCCCAACAACAGCGCTGGTAATGGCTCAGCTACTCAGGGTCCCGCAAGCCATCTTGGACATGATCGCTGG
TGCCCACTGGGGAGTCCTAGCGGGCGTGGCGTATTTCTCCATGGTGGGCAACTGGGCGAAGGTCCTGGTG
GTGCTGTTGCTGTTTGCTGGCGTCGATGCGCACACCTACACCACCGGGGGAAGTGCCGCTAAGAGCGCGT
TTGGGCTCACCAGCTTCTTCCAACGGGGCCCCAAGCAGGATATCCAGCTGATCA

>1222_S79_L001_R1_001.fastq_197_1a_7
CCCCAACAACAGCGCTGGTAATGGCTCAGCTACTCAGGGTCCCGCAAGCCATCTTGGACATGATCGCTGG
TGCCCACTGGGGAGTCCTAGCGGGCGTGGCGTATTTCTCCATGGTGGGCAACTGGGCGAAGGTCCTGGTG
GTGCTGTTGCTGTTTGCTGGCGTCGATGCGCGCACCCACACCACCGGGGGAAGTGCTGCTAGGAGCGCGT
TTACGCTCACCAGCTTCTTCCAACGGGGCCCCAAGCAGGATATCCAGCTGATCA

>1222_S79_L001_R1_001.fastq_198_1a_6
CCCCAACAACAGCGCTGGTAATGGCTCAGCTACTCAGGGTCCCGCAAGCCATCTTGGACATGATCGCTGG
TGCCCACTGGGGAGTCCTAGCGGGCGTGGCGTATTTCTCCATGGTGGGCAACTGGGCGAAGGTCCTGGTG
GTGCTGTTGCTGTTTGCTGGCGTCGATGCGCACACCTACACCACCGGGGGAAGTGCTGCTAAGAGTGCGT
TTACGCTCACCAGCTTCTTCCAACGGGGCCCCAAGCAGGATATCCAGCTGATCA

>1222_S79_L001_R1_001.fastq_199_1a_6
CCCCAACAACAGCGCTGGTAATGGCTCAGCTACTCAGGGTCCCGCAAGCCATCTTGGACATGATCGCTGG
TGCCCACTGGGGAGTCCTAGCGGGCGTAGCGTATTTCTCCATGGTGGGCAACTGGGCGAAGGTCCTGGTG
GTGCTGTTGCTGTTTGCCGGCGTCGATGCGCACACCTACACCACCGGGGGAAGTGCTGCTAAGAGCGCGT
TTACGCTCACCAGCTTCTTCCAACGGGGCCCCAAGCAGGATATCCAGCTGATCA

>1222_S79_L001_R1_001.fastq_200_1a_6
CCCCAACAACAGCGCTGGTAATGGCTCAGCTACTCAGGGTCCCGCAAGCCATCTTGGACATGATCGCTGG
TGCCCACTGGGGAGTCCTAGTGGGCGTGGCGTATTTCTCCATGGTGGGCAACTGGGCGAAGGTCCTGGTG
GTGCTGTTGCTGTTTGCTGGCGTCGATGCGCACACCTACACCACCGGGGGAAGTGCTGCTAAGAGCGCGT
TTGGGCTCACCAGCTTCTTCCAACGGGGCCCCAAGCAGGATATCCAGCTGATCA

>1222_S79_L001_R1_001.fastq_201_1a_6
CCCCAACAACAGCGCTGGTAATGGCTCAGCTACTCAGGGTCCCGCAAGCCATCTTGGACATGATCGCTGG
TGCCCACTGGGGAGTCCTAGCGGGCGTGGCGTATCTCTCCATGGTGGGCAACTGGGCGAAGGTCCTGGTG
GTGCTGTTGCTGTTTGCTGGCGTCGATGCGCGCACCTTCACCACCGGGGGAAGTGCTGCTAAGAGCGCGT
TTACGCTCACCAGCTTCTTCCAACGGGGCCCCAAGCAGGATATCCAGCTGATCA

>1222_S79_L001_R1_001.fastq_202_1a_6
CCCCAACAACAGCGCTGGTAATGGCTCAGCTACTCAGGGCCCCGCAAGCCATCTTGGACATGATCGCTGG
TGCCCACTGGGGAGTCCTAGCGGGCGTGGCGTATTTCTCCATGGTGGGCAACTGGGCGAAGGTCCTGGTG
GTGCTGTTGCTGTTTGCTGGCGTCGATGCGCACACCTACACCACCGGGGGAAGTGCTGCTAAGAGCGCGT
TTGCGCTCACCAGCTTCTTCCAACGGGGCCCCAAGCAGGATATCCAGCTGATCA

>1222_S79_L001_R1_001.fastq_203_1a_6
CCCCAACAACAGCGCTGGTAATGGCTCAGCTACTCAGGGTCCCGCAAGCCATCTTGGACATGATCGCTGG
TGCCCACTGGGGAGTCCTAGCGGGCGTGACGTATTTCTCCATGGTGGGCAACTGGGCGAAGGTCCTGGTG
GTGCTGTTGCTGTTTGCTGGCGTCGATGCGCACACCTACACCACCGGGGGAAGTGCTGCTAAGAGCGCGT
TTACGCTCACCAGCTTCTTCCAACGGGGCCCCAAGCAGGATATCCAGCTGATCA

>1222_S79_L001_R1_001.fastq_204_1a_6
CCCCAACAACAGCGCTGGTAATGGCTCAGCTACTCAGAGTCCCGCAAGCCATCTTGGACATGATCGCTGG
TGCCCACTGGGGAGTCCTAGCGGGCGTGGCGTATTTCTCCATGGTGGGCAACTGGGCGAAGGTCCTGGTG
GTGCTGTTGCTGTTTGCTGGCGTCGATGCGCGCACCTTCACCACCGGGGGAAGTGCTGCTAAGAGCGCGT
TTACGCTCACCAGCTTCTTCCAACGGGGCCCCAAGCAGGATATCCAGCTGATCA

>1222_S79_L001_R1_001.fastq_205_1a_6
CCCCAACAACAGCGCTGGTAATGGCTCAGCTACTCAGGGTCCCGCAAGCCATCTTGGACATGATCGCTGG
TGCCCACTGGGGAGTCCTAGCGGGCGTGGCGTATTTCTCCATGGTGGGCAACTGGGCGAAGGTCCTGGTG
GTGCTGTTGCTGTTTGCTGGCGTCGATGCGCACACCTACACCACCGGGGGAAGTGCTGCTAAGAGCGCGC
TTGGGCTCACCAGCTTCTTCCAACGGGGCCCCAAGCAGGATATCCAGCTGATCA

>1222_S79_L001_R1_001.fastq_206_1a_6
CCCCAACAACAGCGCTGGTAATGGCTCAGCTACTCAGGGTCCCGCAAGCCATCTTGGACATGATCGCTGG
TGCCCACTGGGGAGTCCTAGCGGGCGTGGCGTATTTCTCCATGGCGGGCAACTGGGCGAAGGTCCTGGTG
GTGCTGTTGCTGTTTGCTGGCGTCGATGCGCACACCTACACCACCGGGGGAAGTGCTGCTAAGAGCGCGT
TTACGCTCACCAGCTTCTTCCAACGGGGCCCCAAGCAGGATATCCAGCTGATCA

>1222_S79_L001_R1_001.fastq_207_1a_6
CCCCAACAACAGCGCTGGTAATGGCTCAGCTACTCAGGGTCCCGCAAGCCATCTTGGACATGATCGCTGG
TGCCCACTGGGGAGTCCTAGCGGGCGTGGCGTATTTCTCCATGGTGGGCAACTGGGCGAAGGTCCTGGTG
GTGCTGTTGCTGTTTGCTGGCGTCGATGCGCGCACCTTCACCACCGGGGGGAGTGCTGCTAAGAGCGCGT
TTACGCTCACCAGCTTCTTCCAACGGGGCCCCAAGCAGGATATCCAGCTGATCA

>1222_S79_L001_R1_001.fastq_208_1a_6
CCCCAACAACAGCGCTGGTAATGGCTCAGCTACTCAGGGTCCCGCAAGCCATCTTGGACATGATCGCTGG
TGCCCACTGGGGAGTCCTAGCGGGCGTGGCGTATTTCTCCATGGTGGGCAACTGGGCGAAGGTCCTGGTG
GTGCTGTTGCTGTTTGCTGGCGTCGATGCGCGCACCTTCACCACCGGGGGAAGTGCTGCTAAGAGCGCGT
TTACGCTCACCAGCTTCTTCCAACGGGGCCCCAAGCAGGATATCCAGCTGATTA

>1222_S79_L001_R1_001.fastq_209_1a_6
CCCCAACAACAGCGCTGGTAATGGCTCAGCTACTCAGGGTCCCGCAAGCCATCTTGGACATGATCGCTGG
TGCCCACTGGGGAGTCCTAGCGGGCGTGGCGTATTTCTCCATGGTGGGCAACTGGGCGAAAGTCCTGGTG
GTGCTGTTGCTGTTTGCTGGCGTCGATGCGCGCACCCACACCACCGGGGGAAGTGCTGCTAAGAGCGCGT
TTACGCTCACCAGCTTCTTCCAACGGGGCCCCAAGCAGGATATCCAGCTGATCA

>1222_S79_L001_R1_001.fastq_210_1a_6
CCCCAACAACAGCGCTGGTAATGGCTCAGCTACTCAGGGTCCCGCAAGCCATCTTGGACGTGATCGCTGG
TGCCCACTGGGGAGTCCTAGCGGGCGTGGCGTATTTCTCCATGGTGGGCAACTGGGCGAAGGTCCTGGTG
GTGCTGTTGCTGTTTGCTGGCGTCGATGCGCGCACCCACACCACCGGGGGAAGTGCTGCTAAGAGCGCGT
TTACGCTCACCAGCTTCTTCCAACGGGGCCCCAAGCAGGATATCCAGCTGATCA

>1222_S79_L001_R1_001.fastq_211_1a_6
CCCCAACAACAGCGCTGGTAATGGCTCAGCTACTCAGGGTCCCGCAAGCCATCTTGGACATGATCGCTGG
TGCCCACTGGGGAGTCCTAGCGGGCGTGGCGTATTTCTCCATGGTGGGCAACTGGGCGAAGGTCCTGGTG
GTGCTGTTGCTGTTTGCTGGCGTCGATGCGCACACCTACACCACCGGGGGAAGTGCTGCTAAGAGCGCAT
TTGCGCTCACCAGCTTCTTCCAACGGGGCCCCAAGCAGGATATCCAGCTGATCA

>1222_S79_L001_R1_001.fastq_212_1a_6
CCCCAACAACAGCGCTGGTAATGGCTCAGCTACTCAGGGTCCCGCAAGCCATCTTGGACATGATCGCTGG
TGCCCACTGGGGAGTCCTAGCGGGCGTGGCGTATTTCTCCATGGTGGGCAACTGGGCGAAGGTCCTAGTG
GTGCTGTTGCTGTTTGCTGGCGTCGATGCGCGCACCCACACCACCGGGGGAAGTGCTGCTAAGAGCGCGT
TTACGCTCACCAGCTTCTTCCAACGGGGCCCCAAGCAGGATATCCAGCTGATCA

>1222_S79_L001_R1_001.fastq_213_1a_6
CCCCAACAACAGCGCTGGTAATGGCTCAGCTACTCAGGGTCCCGCAAGCCATCTTGGACATGATCGCTGG
TGCCCACTGGGGAGTCCTAGCGGGCGTGGCGTATTTCTCCATGGTGGGCAACTGGGCGAAGGCCCTGGTG
GTGCTGTTGCTGTTTGCTGGCGTCGATGCGCACACCTACACCACCGGGGGAAGTGCTGCTAAGAGCGCGT
TTGGGCTCACCAGCTTCTTCCAACGGGGCCCCAAGCAGGATATCCAGCTGATCA

>1222_S79_L001_R1_001.fastq_214_1a_6
CCCCAACAACAGCGCTGGTAATGGCTCAGCTACTCAGGGTCCCGCAAGCCATCTTGGACATGATCGCTGG
TGCCCACTGGGGAGTCCTAGCGGGCGTGGCGTATTTCTCCATGGTGGGCAACTGGGCGAAGGTCCTGGTG
GTGCTGTTGCTGTTTGCTGGCGTCGATGCGCACACCTACACCACCGGGGGAAGTGCTGCTAAGAGTGCGT
TTGGGCTCACCAGCTTCTTCCAACGGGGCCCCAAGCAGGATATCCAGCTGATCA

>1222_S79_L001_R1_001.fastq_215_1a_6
CCCCAACAACAGCGCTGGTAATGGCTCAGCTACTCAGGGTCCCGCAAGCCATCTTGGACATGATCGCTGG
TGCCCACTGGGGAGTCCTAGCGGGCGTGGCGTATTTCTCCATGGTGGGCAACTGGGCGAAGGTCCTGGTG
GTGCTGTTGCTGTTTGCTGGCGTCGATGCGCGCACCTTCACCACCGGGGGAAGTGCTGCTAAGAGCGCGT
TTACGCTCACCAGTTTCTTCCAACGGGGCCCCAAGCAGGATATCCAGCTGATCA

>1222_S79_L001_R1_001.fastq_216_1a_6
CCCCAACAACAGCGCTGGTAATGGCTCAGCTACTCAGGGCCCCGCAAGCCATCTTGGACATGATCGCTGG
TGCCCACTGGGGAGTCCTAGCGGGCGTGGCGTATTTCTCCATGGTGGGCAACTGGGCGAAGGTCCTGGTG
GTGCTGTTGCTGTTTGCTGGCGTCGATGCGCGCACCTTCACCACCGGGGGAAGTGCTGCTAAGAGCGCGT
TTACGCTCACCAGCTTCTTCCAACGGGGCCCCAAGCAGGATATCCAGCTGATCA

>1222_S79_L001_R1_001.fastq_217_1a_6
CCCCAACAACAGCGCTGGTAATGGCTCAGCTACTCAGGGTCCCGCAAGCCATCTTGGACATGATCGCTGG
CGCCCACTGGGGAGTCCTAGCGGGCGTGGCGTATTTCTCCATGGTGGGCAACTGGGCGAAGGTCCTGGTG
GTGCTGTTGCTGTTTGCTGGCGTCGATGCGCGCACCCACACCACCGGGGGAAGTGCTGCTAAGAGCGCGT
TCACGCTCACCAGCTTCTTCCAACGGGGCCCCAAGCAGGATATCCAGCTGATCA

>1222_S79_L001_R1_001.fastq_218_1a_6
CCCCAACAACAGCGCTGGTAATGGCTCAGCTACTCAGGGTCCCGCAAGCCATCTTGGACATGATCGCTGG
TGCCCACTGGGGAGTCCTAGCGGGCGTGGCGTATTTCTCCATGGTGGGCAACTGGGCGAAGGTCCTGGTG
GTGCTGTTGCTGTTTGCCGGCGTCGATGCGCACACCTACACCACCGGGGGGAGTGCTGCTAAGAGCGCGT
TTACGCTCACCAGCTTCTTCCAACGGGGCCCCAAGCAGGATATCCAGCTGATCA

>1222_S79_L001_R1_001.fastq_219_1a_6
CCCCAACAACAGCGCTGGTAATGGCTCAGCTACTCAGGGTCCCGCAAGCCATCTTGGACATGATCGCTGG
TGCCCACTGGGGAGTCCTAGCGGGCGTGGCGTATTTCTCCATGGTGGGCAACTGGGCGAAGGTCCTGGTG
GTGCTGTTGCTGTTTGCTGGCGTCGATGCGCGCACCTTCACCACCGGGGGAAGTGCTGCTAAGAGCGCGT
TTACGCTCACCAGCTTCTTCCAACGGGGCCCCAGGCAGGATATCCAGCTGATCA

>1222_S79_L001_R1_001.fastq_220_1a_6
CCCCAACAACAGCGCTGGTAATGGCTCAGCTACTCAGGGTCCCGCAAGCCATCTTGGACATGATCGCTGG
CGCCCACTGGGGAGTCCTAGCGGGCGTGGCGTATTTCTCCATGGTGGGCAACTGGGCGAAGGTCCTGGTG
GTGCTGTTGCTGTTTGCTGGCGTCGATGCGCACACCTACACCACCGGGGGAAGTGCTGCTAAGAGCGCGT
TTGCGCTCACCAGCTTCTTCCAACGGGGCCCCAAGCAGGATATCCAGCTGATCA

>1222_S79_L001_R1_001.fastq_221_1a_6
CCCCAACAACAGCGCTGGTAATGGCTCAGCTACTCAGGGTCCCGCAAGCCATCTTGGACATGATCGCTGG
TGCCCACTGGGGAGTCCTAGCGGGCGTGGCGTATTTCTCCATGGTGGGCAACTGGGCGAAGGTCCTGGTG
GTGCTGTTGCTGTTTGCTGGCGTCGATGCGCACACCTACACCACCGGGGGAGGTGCTGCTAAGAGCGCGT
TTGGGCTCACCAGCTTCTTCCAACGGGGCCCCAAGCAGGATATCCAGCTGATCA

>1222_S79_L001_R1_001.fastq_222_1a_6
CCTCAACAACAGCGCTGGTAATGGCTCAGCTACTCAGGGTCCCGCAAGCCATCTTGGACATGATCGCTGG
TGCCCACTGGGGAGTCCTAGCGGGCGTGGCGTATTTCTCCATGGTGGGCAACTGGGCGAAGGTCCTGGTG
GTGCTGTTGCTGTTTGCTGGCGTCGATGCGCACACCTACACCACCGGGGGAAGTGCTGCTAAGAGCGCGT
TTACGCTCACCAGCTTCTTCCAACGGGGCCCCAAGCAGGATATCCAGCTGATCA

>1222_S79_L001_R1_001.fastq_223_1a_6
CCCCAACAACAGCGCTGGTAATGGCTCAGCTACTCAGGGTCCCGCAAGCCATCTTGGACATGATCGCTGG
TGCCCACTGGGGAGTCCTAGCGGGCGTGGCGTATTTCTCCATGGTGGGCAACTGGGCGAAGGTCCTGGTG
GTGCTGTTGCTGTTTGCTGGCGTCGATGCGCGCACCTACACCACCGGGGGAAGTGCTGCTAAGAGCGCGT
TTGCGCTCACCAGCTTTTTCCAACGGGGCCCCAAGCAGGATATCCAGCTGATCA

>1222_S79_L001_R1_001.fastq_224_1a_6
CCCCAACAACAGCGCTGGTAATGGCTCAGCTACTCAGGGTCCCGCAAGCCATCTTGGACATGATCGCTGG
TGCCCACTGGGGAGTCCTAGCGGGCGTGGCGTATTTCTCCATGGTGGGCAACTGGACGAAGGTCCTGGTG
GTGCTGTTGCTGTTTGCTGGCGTCGATGCGCACACCTACACCACCGGGGGAAGTGCTGCTAAGAGCGCGT
TTACGCTCACCAGCTTCTTCCAACGGGGCCCCAAGCAGGATATCCAGCTGATCA

>1222_S79_L001_R1_001.fastq_225_1a_6
CCCCAACAACAGCGCTGGTAATGGCTCAGCTACTCAGGGTCCCGCAAGCCATCTTGGACATGATCGCTGG
TGCCCACTGGGGAGTCCTAGCGGGCGTGGCGTATTTCCCCATGGTGGGCAACTGGGCGAAGGTCCTGGTG
GTGCTGTTGCTGTTTGCTGGCGTCGATGCGCGCACCTTCACCACCGGGGGAAGTGCTGCTAAGAGCGCGT
TTACGCTCACCAGCTTCTTCCAACGGGGCCCCAAGCAGGATATCCAGCTGATCA

>1222_S79_L001_R1_001.fastq_226_1a_6
CCCCAACAACAGCGCTGGTAATGGCTCAGCTACTCAGGGTCCCGCAAGCCATCTTGGACATGATCGCTGG
TGCCCACTGGGGAGTCCTAGCGGGCGTGGCGTATTTCTCCATGGTGGGCAACTGGGCAAAGGTCCTGGTG
GTGCTGTTGCTGTTTGCTGGCGTCGATGCGCGCACCTTCACCACCGGGGGAAGTGCTGCTAAGAGCGCGT
TTACGCTCACCAGCTTCTTCCAACGGGGCCCCAAGCAGGATATCCAGCTGATCA

>1222_S79_L001_R1_001.fastq_227_1a_6
CCCCAACAACAGCGCTGGTAATGGCTCAGCTACTCAGGGTCCCGCAAGCCATCTTGGACATGATCGCTGG
TGCCCACTGGGGAGTCCTAGCGGGCGTAGCGTATTTCTCCATGGTGGGCAACTGGGCGAAGGTCCTGGTG
GTGCTGTTGCTGTTTGCTGGCGTCGATGCGCGCACCTTCACCACCGGGGGAAGTGCTGCTAAGAGCGCGT
TTACGCTCACCAGCTTCTTCCAACGGGGCCCCAAGCAGGATATCCAGCTGATCA

>1222_S79_L001_R1_001.fastq_228_1a_6
CCCCAACAACAGCGCTGGTAATGGCTCAGCTACTCAGGGTCCCGCAAGCCATCTTGGACATGATCGCTGG
TGCCCACTGGGGAGTCCTAGCGGGCGTGGCGTATTTCTCCATGGTGGGCAACTGGGCGAAGGTCCTAGTG
GTGCTGTTGCTGTTTGCTGGCGTCGATGCGCACACCTACACCACCGGGGGAAGTGCTGCTAAGAGCGCGT
TTGGGCTCACCAGCTTCTTCCAACGGGGCCCCAAGCAGGATATCCAGCTGATCA

>1222_S79_L001_R1_001.fastq_229_1a_6
CCCCAACAACAGCGCTGGTAATGGCTCAGCTACTCAGGGTCCCGCAAGCCATCTTGGACATGATCGCTGG
TGCCCACTGGGGAGTCCTAGCGGGCGTGGCGTATTTCTCCATGGTGGGCAACTGGGCGAAGGTCCTGGTG
GTGCTGTTGCTGTTTGCTGGCGTCGATGCGCACACCTACACCACCGGGGGGAGTGCTGCTAAGAGCGCGT
TTGCGCTCACCAGCTTCTTCCAACGGGGCCCCAAGCAGGATATCCAGCTGATCA

>1222_S79_L001_R1_001.fastq_230_1a_6
CCCCAACAACAGCGCTGGTAATGGCTCAGCTACTCAGGGTCCCGCAAGCCATCTTGGGCATGATCGCTGG
TGCCCACTGGGGAGTCCTAGCGGGCGTGGCGTATTTCTCCATGGTGGGCAACTGGGCGAAGGTCCTGGTG
GTGCTGTTGCTGTTTGCTGGCGTCGATGCGCACACCTACACCACCGGGGGAAGTGCTGCTAAGAGCGCGT
TTACGCTCACCAGCTTCTTCCAACGGGGCCCCAAGCAGGATATCCAGCTGATCA

>1222_S79_L001_R1_001.fastq_231_1a_6
CCCCAACAACAGCGCTGGTAATGGCTCGGCTACTCAGGGTCCCGCAAGCCATCTTGGACATGATCGCTGG
TGCCCACTGGGGAGTCCTAGCGGGCGTGGCGTATTTCTCCATGGTGGGCAACTGGGCGAAGGTCCTGGTG
GTGCTGTTGCTGTTTGCTGGCGTCGATGCGCGCACCTTCACCACCGGGGGAAGTGCTGCTAAGAGCGCGT
TTACGCTCACCAGCTTCTTCCAACGGGGCCCCAAGCAGGATATCCAGCTGATCA

>1222_S79_L001_R1_001.fastq_232_1a_6
CCCCAACAACAGCGTTGGTAATGGCTCAGCTACTCAGGGTCCCGCAAGCCATCTTGGACATGATCGCTGG
TGCCCACTGGGGAGTCCTAGCGGGCGTGGCGTATTTCTCCATGGTGGGCAACTGGGCGAAGGTCCTGGTG
GTGCTGTTGCTGTTTGCTGGCGTCGATGCGCACACCTACACCACCGGGGGAAGTGCTGCTAAGAGCGCGT
TTACGCTCACCAGCTTCTTCCAACGGGGCCCCAAGCAGGATATCCAGCTGATCA

>1222_S79_L001_R1_001.fastq_233_1a_6
CCCCAACAACAGCGCTGGTAATGGCTCAGCTACTCAGGGTCCCGCAAACCATCTTGGACATGATCGCTGG
TGCCCACTGGGGAGTCCTAGCGGGCGTGGCGTATTTCTCCATGGTGGGCAACTGGGCGAAGGTCCTGGTG
GTGCTGTTGCTGTTTGCTGGCGTCGATGCGCACACCTACACCACCGGGGGAAGTGCTGCTAAGAGCGCGT
TTGGGCTCACCAGCTTCTTCCAACGGGGCCCCAAGCAGGATATCCAGCTGATCA

>1222_S79_L001_R1_001.fastq_234_1a_6
CCCCAACAACAGCACTGGTAATGGCTCAGCTACTCAGGGTCCCGCAAGCCATCTTGGACATGATCGCTGG
TGCCCACTGGGGAGTCCTAGCGGGCGTGGCGTATTTCTCCATGGTGGGCAACTGGGCGAAGGTCCTGGTG
GTGCTGTTGCTGTTTGCTGGCGTCGATGCGCGCACCTTCACCACCGGGGGAAGTGCTGCTAAGAGCGCGT
TTACGCTCACCAGCTTCTTCCAACGGGGCCCCAAGCAGGATATCCAGCTGATCA

>1222_S79_L001_R1_001.fastq_235_1a_6
CCCCAACAACAGCGCTGGTAATGGCTCAGCTACTCAGGGTCCCGCAAGCCATCTTGGACATGATCGCTGG
TGCCCACTGGGGAGTCCTAGCGGGCGTGGCGTATTTCTCCATGGTGGGTAACTGGGCGAAGGTCCTGGTG
GTGCTGTTGCTGTTTGCTGGCGTCGATGCGCGCACCTTCACCACCGGGGGAAGTGCTGCTAAGAGCGCGT
TTACGCTCACCAGCTTCTTCCAACGGGGCCCCAAGCAGGATATCCAGCTGATCA

>1222_S79_L001_R1_001.fastq_236_1a_6
CCCCAACAACAGCGCTGGTAATGGCTCAGCTACTCAGGGTCCCGCAAGCCATCTTGGACATGATCGCTGG
TGCCCACTGGGGAGTCCTAGCGGGCGTGGCGTATTTCTCCATGGTGGGCAACCGGGCGAAGGTCCTGGTG
GTGCTGTTGCTGTTTGCTGGCGTCGATGCGCGCACCTTCACCACCGGGGGAAGTGCTGCTAAGAGCGCGT
TTACGCTCACCAGCTTCTTCCAACGGGGCCCCAAGCAGGATATCCAGCTGATCA

>1222_S79_L001_R1_001.fastq_237_1a_6
CCCCAACAACAGCGCTGGTAATGGCTCAGCTACTCAGGGTCCCGCAAGCCATCTTGGACATGATCGCTGG
TGCCCACTGGGGAGTCCTAGCGGGCGTGGCGTATTTCTCCATGGTGGGCAACTGGGCGAAGGTCCTGGTG
GTGCTGTTGCTGTTTGCTGGCGTCGATGCGCACACCTACACCACCGGGGGAAGTGCTGCTAAGAGCGCGT
TTGGGCTCACCAGCTTCTTCCAACGGGGTCCCAAGCAGGATATCCAGCTGATCA

>1222_S79_L001_R1_001.fastq_238_1a_6
CCCCAACAACAGCGCTGGTAATGGCTCAGCTACTCAGGGTCCCGCAAGCCATCTTGGACATGATCGCTGG
TGCCCACTGGGGAGTCCTAGCGGGCGTGGCGTATTTCTCTATGGTGGGCAACTGGGCGAAGGTCCTGGTG
GTGCTGTTGCTGTTTGCTGGCGTCGATGCGCGCACCTTCACCACCGGGGGAAGTGCTGCTAAGAGCGCGT
TTACGCTCACCAGCTTCTTCCAACGGGGCCCCAAGCAGGATATCCAGCTGATCA

>1222_S79_L001_R1_001.fastq_239_1a_6
CCCCAACAACAGCGCTGGTAATGGCTCAGCTACTCAGGGTCCCGCAAGCCATCTTGGACATGATCGCTGG
TGCCCACTGGGGAGTCCTAGCGGGCGTGGCGTATTTCTCCATGGTGGGCAACTGGGCGAAGGTCCTGGTG
GTGCTGTTGCTGTTTGCTGGCGTCGATGCGCACACCTACACCACCGGGGGAAGTGCTGCTAGGAGCGCGT
TTGGGCTCACCAGCTTCTTCCAACGGGGCCCCAAGCAGGATATCCAGCTGATCA

>1222_S79_L001_R1_001.fastq_240_1a_6
CCCCAACAACAGCGCTGGTAATGGCTCAGCTACTCAGGGTCCCGCAAGCCATCTTGGACATGATCGCTGG
TGCCCACTGGGGAGTCCTAGCGGGCGTGGCGTATTTCTCCATGGTGGGCAACTGGGCGAAGGTCCTGGTG
GTGCTGTTGCTGTTTGCTGGCGTCGATGCGCACACCTATACCACCGGGGGAAGTGCTGCTAAGAGCGCGT
TTGGGCTCACCAGCTTCTTCCAACGGGGCCCCAAGCAGGATATCCAGCTGATCA

>1222_S79_L001_R1_001.fastq_241_1a_6
CCCCAACAACAGCGCTGGTAATGGCTCAGCCACTCAGGGTCCCGCAAGCCATCTTGGACATGATCGCTGG
TGCCCACTGGGGAGTCCTAGCGGGCGTGGCGTATTTCTCCATGGTGGGCAACTGGGCGAAGGTCCTGGTG
GTGCTGTTGCTGTTTGCTGGCGTCGATGCGCACACCTACACCACCGGGGGAAGTGCTGCTAAGAGCGCGT
TTGGGCTCACCAGCTTCTTCCAACGGGGCCCCAAGCAGGATATCCAGCTGATCA

>1222_S79_L001_R1_001.fastq_242_1a_6
CCCCAACAACAGCGCTGGTAATGGCTCAGCTACTCAGGGTCCCGCAAGCCATCTTGGACATGATCGCTGG
TGCCCACTGGGGAGTCCTAGCGGGCGTGGCGTATTTCTCCATGGTGGGCAACTGGGCGAGGGTCCTGGTG
GTGCTGTTGCTGTTTGCTGGCGTCGATGCGCACACCTACACCACCGGGGGAAGTGCTGCTAAGAGCGCGT
TTGGGCTCACCAGCTTCTTCCAACGGGGCCCCAAGCAGGATATCCAGCTGATCA

>1222_S79_L001_R1_001.fastq_243_1a_6
CCCCAACGACAGCGCTGGTAATGGCTCAGCTACTCAGGGTCCCGCAAGCCATCTTGGACATGATCGCTGG
TGCCCACTGGGGAGTCCTAGCGGGCGTGGCGTATTTCTCCATGGTGGGCAACTGGGCGAAGGTCCTGGTG
GTGCTGTTGCTGTTTGCTGGCGTCGATGCGCACACCTACACCACCGGGGGAAGTGCTGCTAAGAGCGCGT
TTGCGCTCACCAGCTTCTTCCAACGGGGCCCCAAGCAGGATATCCAGCTGATCA

>1222_S79_L001_R1_001.fastq_244_1a_6
CCCCAACAACAGCGCTGGTAATGGCTCAGCTACTCAGGGTCCCGCAAGCCATCTTGGACATGATCGCTGG
CGCCCACTGGGGAGTCCTAGCGGGCGTGGCGTATTTCTCCATGGTGGGCAACTGGGCGAAGGTCCTGGTG
GTGCTGTTGCTGTTTGCTGGCGTCGATGCGCACACCTACACCACCGGGGGAAGTGCTGCTAAGAGCGCGT
TTGCGCTCACCAGCTTCTTCCGACGGGGCCCCAAGCAGGATATCCAGCTGATCA

>1222_S79_L001_R1_001.fastq_245_1a_6
CCCCAACAACAGCGCTGGTAATGGCTCAGCTACTCAGGGTCCCGCAAGCCATCTTGGACATGATCGCTGG
TGCCCACTGGGGAGTCCTAGCGGGCGTGGCGTATTTCTCCATGGTGGGCAACTGGGCGAAGGTCCTGGTG
GTGCTGTTGTTGTTTGCTGGCGTCGATGCGCACACCTACACCACCGGGGGAAGTGCTGCTAAGAGCGCGT
TTGGGCTCACCAGCTTCTTCCAACGGGGCCCCAAGCAGGATATCCAGCTGATCA

>1222_S79_L001_R1_001.fastq_246_1a_6
CCCCAACAACAGCGCTGGTAATGGCTCAGCTACTCAGGGTCCCGCAAGCCATCTTGGACATGATCGCTGG
TGCCCACTGGGGAGTCCTAGCGGGCGTGGCGTATTTCTCCATGGTGGGCAACTGGGCGAAGGTCCTGGTG
GTGCTGTTGCTGTTTGCTGGCGTCGATGCGCACACCTACACCACCGGGGGAAGTGCTGCTAAGAGCGCAT
TTACGCTCACCAGCTTCTTCCAACGGGGCCCCAAGCAGGATATCCAGCTGATCA

>1222_S79_L001_R1_001.fastq_247_1a_6
CCCCAACAACAGCGCTGGTAATGGCTCAGCTACTCAGGGTCCCGCAAGCCATCTTGGACATGATCGCTGG
TGCCCACTGGGGAGTCCTAGCGGGCGTGGCGTATTTCTCCATGGTGGGCAACTGGGCGAAGGTCCTGGTG
GTGCTGTTGCTGTTTGCTGGCGTCGATGCGCACACCTACACCACCGGGGGAAGTGCTGCTAAGAGCGCGT
TTGTGCTCACCAGCTTCTTCCAACGGGGCCCCAAGCAGGATATCCAGCTGATCA

>1222_S79_L001_R1_001.fastq_249_1a_6
CCCCAACAACAGCGCTGGTAATGGCTCAGCTACTCAGGGCCCCGCAAGCCATCTTGGACATGATCGCTGG
TGCCCACTGGGGAGTCCTAGCGGGCGTGGCGTATTTCTCCATGGTGGGCAACTGGGCGAAGGTCCTGGTG
GTGCTGTTGCTGTTTGCTGGCGTCGATGCGCGCACCCACACCACCGGGGGAAGTGCTGCTAAGAGCGCGT
TTACGCTCACCAGCTTCTTCCAACGGGGCCCCAAGCAGGATATCCAGCTGATCA

>1222_S79_L001_R1_001.fastq_250_1a_6
CCCCAACAACAGCGCTGGTAATGGCTCAGCTACTCAGGGTCCCGCAAGCCATCTTGGACATGATCGCTGG
TGCCCACTGGGGAGTCCTAGCGGGCGTGGCGTATTTCTCCATGGTGGGCAACTGGGCGAAGGTCCTGGTG
GTGCTGTTGCTGTTTGCTGGCGTCGATGCGCACACCTACACCACCGGGGGAAGTGCTGCTAAGAGCGCGT
TTGGGCTCACCAGCTTCTTCCAACGGGGCCCCGAGCAGGATATCCAGCTGATCA

>1222_S79_L001_R1_001.fastq_251_1a_6
CCCCAACAACAGCGCTGGTAATGGCTCAGCTACTCAGGGTCCCGCAAGCCATCTTGGACATGATCGCTGG
TGCCCACTGGGGAGTCCTAGCGGGCGTGGCGTATTTCTCCATGGTGGGCAACTGGGCGAAGGTCCTGGTG
GTGCTGTTGCTGTTTGCTGGCGTCGATGCACACACCTACACCACCGGGGGAAGTGCTGCTAAGAGCGCGT
TTGCGCTCACCAGCTTCTTCCAACGGGGCCCCAAGCAGGATATCCAGCTGATCA

>1222_S79_L001_R1_001.fastq_252_1a_6
CTCCAACAACAGCGCTGGTAATGGCTCAGCTACTCAGGGTCCCGCAAGCCATCTTGGACATGATCGCTGG
TGCCCACTGGGGAGTCCTAGCGGGCGTGGCGTATTTCTCCATGGTGGGCAACTGGGCGAAGGTCCTGGTG
GTGCTGTTGCTGTTTGCCGGCGTCGATGCGCACACCTACACCACCGGGGGAAGTGCTGCTAAGAGCGCGT
TTACGCTCACCAGCTTCTTCCAACGGGGCCCCAAGCAGGATATCCAGCTGATCA

>1222_S79_L001_R1_001.fastq_253_1a_6
CCCCAACAACAGCGCTGGTAATGGCTCAGCTACTCAGGGTCCCGCAAGCCATCTTGGACATGATCGCTGG
TGCCCACTGGGGAGTCCTAGCGGGCGTGGCGTATTTCTCCATGGTGGGCAACTGGGCGAAGGTCCTGGTG
GTGCTGTTGCTGTTTGCTGGCGTCGACGCGCGCACCTTCACCACCGGGGGAAGTGCTGCTAAGAGCGCGT
TTACGCTCACCAGCTTCTTCCAACGGGGCCCCAAGCAGGATATCCAGCTGATCA

>1222_S79_L001_R1_001.fastq_254_1a_6
CCCCAACAACAGCGCTGGTAATGGCTCAGCTACTCAGGGTCCCGCAAGCCATCTTGGACATGATCGCTGG
TGCCCACTGGGGAGTCCTAGCGGGCATGGCGTATTTCTCCATGGTGGGCAACTGGGCGAAGGTCCTGGTG
GTGCTGTTGCTGTTTGCTGGCGTCGATGCGCGCACCCACACCACCGGGGGAAGTGCTGCTAAGAGCGCGT
TTACGCTCACCAGCTTCTTCCAACGGGGCCCCAAGCAGGATATCCAGCTGATCA

>1222_S79_L001_R1_001.fastq_255_1a_6
CCCCAACAACAGCGCTGGTAATGGCTCAGCTACTCAGGGTCCCGCAAGCCATCTTGGACATGATCGCTGG
TGCCCACTGGGGAGTCCTAGCGGGCGTGGCGTATTTCTCCATGGTGGGCAACTGGGCGAAGGTCCTGGTG
GTGCCGTTGCTGTTTGCTGGCGTCGATGCGCACACCTACACCACCGGGGGAAGTGCTGCTAAGAGCGCGT
TTACGCTCACCAGCTTCTTCCAACGGGGCCCCAAGCAGGATATCCAGCTGATCA

>1222_S79_L001_R1_001.fastq_256_1a_6
CCCCAACAACAGCGCTGGTAATGGCTCAGCTACTCAGGGTCCCGCAAGCCATCTTGGACATGATCGCTGG
TGCCCACTGGGGAGTCCTAGCGGGCGTGGCGTATTTCTCCATGGTGGGCAACTGGGCGAAGGTCCTGGTG
GTGCTGTTGCTGTTTGCTGGCGTCGATGCGCACACCTACACCACCGGGGGAAGTGCTGCTAAGAGCGCGT
TTAGGCTCACCAGCTTCTTCCAACGGGGCCCCAAGCAGGATATCCAGCTGATCA

>1222_S79_L001_R1_001.fastq_257_1a_6
CCCCAACAACAGCGCTGGTAATGGCTCAGCTACTCAGGGTCCCGCAAGCCATCTTGGACATGATCGCTGG
TGCCCACTGGGGAGTCCTGGCGGGCGTGGCGTATTTCTCCATGGTGGGCAACTGGGCGAAGGTCCTGGTG
GTGCTGTTGCTGTTTGCTGGCGTCGATGCGCACACCTACACCACCGGGGGAAGTGCTGCTAAGAGCGCGT
TTACGCTCACCAGCTTCTTCCAACGGGGCCCCAAGCAGGATATCCAGCTGATCA

>1222_S79_L001_R1_001.fastq_258_1a_6
CCCCAACGACAGCGCTGGTAATGGCTCAGCTACTCAGGGTCCCGCAAGCCATCTTGGACATGATCGCTGG
TGCCCACTGGGGAGTCCTAGCGGGCGTGGCGTATTTCTCCATGGTGGGCAACTGGGCGAAGGTCCTGGTG
GTGCTGTTGCTGTTTGCTGGCGTCGATGCGCGCACCTTCACCACCGGGGGAAGTGCTGCTAAGAGCGCGT
TTACGCTCACCAGCTTCTTCCAACGGGGCCCCAAGCAGGATATCCAGCTGATCA

>1222_S79_L001_R1_001.fastq_259_1a_6
CCCCAACAACAGCGCTGGTAATGGCTCAGCTACTCAGGGTCCCGCAAGCCATCTTGGACATGATCGCTGG
TGCCCACTGGGGAGTCCTAGCGGGCGTGGCGTATTTCTCCATGGTGGGCAACTGGGCGAGGGTCCTGGTG
GTGCTGTTGCTGTTTGCTGGCGTCGATGCGCGCACCTTCACCACCGGGGGAAGTGCTGCTAAGAGCGCGT
TTACGCTCACCAGCTTCTTCCAACGGGGCCCCAAGCAGGATATCCAGCTGATCA

>1222_S79_L001_R1_001.fastq_260_1a_6
CCCCAACAACAGCGCTGGTAATGGCTCAGCTACTCAGGGTCCCGCAAGCCATCTTGGACATGATCGCTGG
TGCCCACTGGGGAGTCCTAGCGGGCGTGGCGTATTTCTCCATGGCGGGCAACTGGGCGAAGGTCCTGGTG
GTGCTGTTGCTGTTTGCTGGCGTCGATGCGCGCACCTTCACCACCGGGGGAAGTGCTGCTAAGAGCGCGT
TTACGCTCACCAGCTTCTTCCAACGGGGCCCCAAGCAGGATATCCAGCTGATCA

>1222_S79_L001_R1_001.fastq_261_1a_6
CCCCAACAACAGCGCTGGTAATGGCTCAGCTACTCAGGGTCCCGCAAGCCATCTTGGACATGATCGCTGG
TGCCCACTGGGGAGTCCTAGCGGGCGTGGCGTATTTCTCCATGGTGGGCAACTGGGCGAAGGTCCTAGTG
GTGCTGTTGCTGTTTGCTGGCGTCGATGCGCACACCTACACCACCGGGGGAAGTGCTGCTAAGAGCGCGT
TTACGCTCACCAGCTTCTTCCAACGGGGCCCCAAGCAGGATATCCAGCTGATCA

>1222_S79_L001_R1_001.fastq_262_1a_6
CCCCAACAACAGCGCTGGTAATGGCTCAACTACTCAGGGTCCCGCAAGCCATCTTGGACATGATCGCTGG
TGCCCACTGGGGAGTCCTAGCGGGCGTGGCGTATTTCTCCATGGTGGGCAACTGGGCGAAGGTCCTGGTG
GTGCTGTTGCTGTTTGCCGGCGTCGATGCGCACACCTACACCACCGGGGGAAGTGCTGCTAAGAGCGCGT
TTACGCTCACCAGCTTCTTCCAACGGGGCCCCAAGCAGGATATCCAGCTGATCA

>1222_S79_L001_R1_001.fastq_263_1a_6
CCCCAACAACAGCGCTGGTAATGGCTCAGCTACTCAGGGTCCCGCAAGCCATCTTGGACATGATCGCTGG
TGCCCACTGGAGAGTCCTAGCGGGCGTGGCGTATTTCTCCATGGTGGGCAACTGGGCGAAGGTCCTGGTG
GTGCTGTTGCTGTTTGCTGGCGTCGATGCGCACACCTACACCACCGGGGGAAGTGCTGCTAAGAGCGCGT
TTACGCTCACCAGCTTCTTCCAACGGGGCCCCAAGCAGGATATCCAGCTGATCA

>1222_S79_L001_R1_001.fastq_264_1a_6
CCCCAACAACAGCGCTGGTAATGGCTCAGCTACTCAGGGTCCCGCAAGCCATCTTGGACATGATCGCTGG
TGCCCACTGGGGAGTCCTAGCGGGCGTGGCGTATTTCTCCATGGTGGGCAACTGGGCGAAGGTCCTGGTG
GTGCTGTTGCTGTTTGCTGGCGTCGATGCGCACACCTACACCACCGGGGGAAGTGCTGCTAAGAGCGCGT
TTGGGCTCACCAGCTTCTTCCAACGGGGCCCCAAGCAGGATATCCAGCTGATTA

>1222_S79_L001_R1_001.fastq_265_1a_6
CCCCAACAACAGCGCTGGTAATGGCTCAGCTACTCAGGGTCCCGCAAGCCATCTTGGACATGATCGCTGG
TGCCCACTGGGGAGTCCTAGCGGGCGTGGCGTATTTCTCCATGGTGGGCAACTGGGCGAAGGTCCTGGTG
GTGCTGTTGCTGTTTGCTGGCGTCGATGCGCACACCTACACCACCGGGGGAAGTGCTGCTAAGAGCGCGT
TTGCGTTCACCAGCTTCTTCCAACGGGGCCCCAAGCAGGATATCCAGCTGATCA

>1222_S79_L001_R1_001.fastq_266_1a_6
CCCCAACAACAGCGCTGGTAATGGCTCAGCTACTCAGGGTCCCGCAAGCCATCTTGGACATGATCGCTGG
TGCCCACTGGGGAGTCCTAGCGGGCGTGGCGTATTTCTCCATGGTGGGCAACTGGGCGAAGGTCCTGGTG
GTGCTGTTGCTGTTTGCTGGCGTCGATGCGCACACCTACACCACCGGGGGAAGTGCTGCTGAGAGCGCGT
CTATGCTCACCCGCTTTTTCCAACGGGGCCCCAAGCAGGATATCCAGCTGATCA

>1222_S79_L001_R1_001.fastq_267_1a_6
CCCCAACAACAGCGCTGGTAATGGCTCAGCTACTCAGGGTCCCGCAAGCCATCTTGGACATGATCGCTGG
TGCCCACTGGGGAGTCCTAGCGGGCGTGGCGTATTTCTCCATGGTGGGCAACTGGGCGAAGGTCCTGGTG
GTGCTGTTGCTGTTTGCTGGCGCCGATGCGCGCACCTTCACCACCGGGGGAAGTGCTGCTAAGAGCGCGT
TTACGCTCACCAGCTTCTTCCAACGGGGCCCCAAGCAGGATATCCAGCTGATCA

>1222_S79_L001_R1_001.fastq_268_1a_6
CCCCAACAACAGCGCTGGTAATGGCTCAGCTACTCAGGGTCCCGCAAGCCATCTTGGACATGATCGCTGG
TGCCCACTGGGGAGTCCTAGCGGGCGTGGCGTATTTCTCCATGGTGGGCAACTGGGCGAAGGTCCTGGTC
GTGCTGTTGCTGTTTGCTGGCGTCGATGCGCACACCTACACCACCGGGGGAAGTGCTGCTAAGAGCGCGT
TTACGCTCACCAGCTTCTTCCAACGGGGCCCCAAGCAGGATATCCAGCTGATCA

>1222_S79_L001_R1_001.fastq_269_1a_6
CCCCAACAACAGCGCTGGTAATGGCTCAGCTACTCAGGGTCCCGCAAGCCATCTTGGACATGATCGCTGG
TGCCCACTGGGGAGTCCTAGCGGGCGTGGCGTATTTCTCCATGGTGGGCAACTGGGCGAAGGTCCTGGTG
GTGCTGTTGCTGTTTGCTGGCGTCGATGCGCGCACCTTCACCACCGGGGGAAGTGCTGCTAAGAGCGCGT
TTACGCTCACCAGCTTCTTCCAACGGGGCCCTAAGCAGGATATCCAGCTGATCA

>1222_S79_L001_R1_001.fastq_270_1a_6
CCCCAACAACAGCGCTGGTAATGGCTCAGCTACTCAGGGTCCCGCAAGCCATCTTGGACATGATCGCTGG
TGCCCACTGGGGAGTCCTAGCGGGCGTGGCGTATTTCTCCATGGTGGGCAACTGGGCGAAGGTCCTGGTG
GTGCTGTTGCTGTTTGCTGGCGTCGATGCGCGCACCCACACCACCGGGGGAAGTGCTGCTAAGGGCGCGT
TTACGCTCACCAGCTTCTTCCAACGGGGCCCCAAGCAGGATATCCAGCTGATCA

>1222_S79_L001_R1_001.fastq_271_1a_6
CCCCAACAACAGCGCTGGTAATGGCTCAGCTACTCAGGGTCCCGCAAGCCATCTTGGACATGATCGCTGG
TGCCCACTGGGGAGTCCTAGCGGGCGTGGCGTATTTCTCCATGGTGGGCAACTGGGCGAAGGTCCTGGTG
GTGCTGTTGCTGTTTGCTGGCGTCGATGCGCGCACCCACACCACCGGGGGAAGTGCTGCTAAGAGCGCGT
TTACGCTCACCAGCTTCTTCCGACGGGGCCCCAAGCAGGATATCCAGCTGATCA

>1222_S79_L001_R1_001.fastq_272_1a_6
CCCCAACAACAGCGCTGGTAATGGCTCAGCTACTCAGGGTCCCGCAAGCCATCTTGGACATGATCGCTGG
TGCCCACTGGGGAGTCCTAGCGGGCGTGGCGTATTTCTCCATGGTGGGCAACTGGGCGAAGGTCCTGGTG
GTGCTGTTGCTGTTTGCTGGCGTCGATGCGCACACCTACACCACCGGGGGAAGTGCTGCTAAGAGCGCGT
TTGGGCTCACCAGCTTCTTCCAACGGGGCCCCAAGCAGGATACCCAGCTGATCA

>1222_S79_L001_R1_001.fastq_273_1a_6
CCCCAACAACAGCGCTGGTAATGGCTCAGCTACTCAGGGTCCCGCAAGCCATCTTGGACACGATCGCTGG
TGCCCACTGGGGAGTCCTAGCGGGCGTGGCGTATTTCTCCATGGTGGGCAACTGGGCGAAGGTCCTGGTG
GTGCTGTTGCTGTTTGCTGGCGTCGATGCGCGCACCTTCACCACCGGGGGAAGTGCTGCTAAGAGCGCGT
TTACGCTCACCAGCTTCTTCCAACGGGGCCCCAAGCAGGATATCCAGCTGATCA

>1222_S79_L001_R1_001.fastq_274_1a_6
CCCCAACAACAGCGCTGGTAATGGCTCAGCTACTCAGGGTCCCGCAAGCCATCTTGGACATGATCGCTGG
TGCCCACTGGGGAGTCCTAGCGGGCGTGGCGTATTTCTCCATGGTGGGCAACTGGGCGAAGGTCCTGGTG
GTGTTGTTGCTGTTTGCCGGCGTCGATGCGCACACCTACACCACCGGGGGAAGTGCTGCTAAGAGCGCGT
TTACGCTCACCAGCTTCTTCCAACGGGGCCCCAAGCAGGATATCCAGCTGATCA

>1222_S79_L001_R1_001.fastq_275_1a_6
CCCCAACAACAGCGCTGGTAATGGCTCAGCTACTCAGGGTCCCGCAAGCCATCTTGGGCATGATCGCTGG
TGCCCACTGGGGAGTCCTAGCGGGCGTGGCGTATTTCTCCATGGTGGGCAACTGGGCGAAGGTCCTGGTG
GTGCTGTTGCTGTTTGCTGGCGTCGATGCGCACACCTACACCACCGGGGGAAGTGCTGCTAAGAGCGCGT
TTGGGCTCACCAGCTTCTTCCAACGGGGCCCCAAGCAGGATATCCAGCTGATCA

>1222_S79_L001_R1_001.fastq_276_1a_6
CCCCAACAACAGCGCTGGTAATGGCTCAGCTACTCAGGGTCCCGCAAGCCATCTTGGACATGATCGCTGG
TGCCCACTGGGGAGTCCTAGCGGGCGTAGCGTATTTCTCCATGGTGGGCAACTGGGCGAAGGTCCTGGTG
GTGCTGTTGCTGTTTGCTGGCGTCGATGCGCACACCTACACCACCGGGGGAAGTGCTGCTAAGAGCGCGT
TTACGCTCACCAGCTTCTTCCAACGGGGCCCCAAGCAGGATATCCAGCTGATCA

>1222_S79_L001_R1_001.fastq_277_1a_6
CCCCAACAACAGCACTGGTAATGGCTCAGCTACTCAGGGTCCCGCAAGCCATCTTGGACATGATCGCTGG
TGCCCACTGGGGAGTCCTAGCGGGCGTGGCGTATTTCTCCATGGTGGGCAACTGGGCGAAGGTCCTGGTG
GTGCTGTTGCTGTTTGCTGGCGTCGATGCGCACACCTACACCACCGGGGGAAGTGCTGCTAAGAGCGCGT
TTACGCTCACCAGCTTCTTCCAACGGGGCCCCAAGCAGGATATCCAGCTGATCA

>1222_S79_L001_R1_001.fastq_278_1a_6
CCCCAACAACAGCGCTGGTAATGGCTCAGCTACTCAGGGTCCCGCAAGCCATCTTGGACATGATCGCTGG
TGCCCACTGGGGAGTCCTAGCAGGCGTGGCGTATTTCTCCATGGTGGGCAACTGGGCGAAGGTCCTGGTG
GTGCTGTTGCTGTTTGCTGGCGTCGATGCGCACACCTACACCACCGGGGGAAGTGCTGCTAAGAGCGCGT
TTACGCTCACCAGCTTCTTCCAACGGGGCCCCAAGCAGGATATCCAGCTGATCA

>1222_S79_L001_R1_001.fastq_279_1a_6
CCCCAACAACAGCGCTGGTAATGGCTCAGCTACTCAGGGTCCCGCAAGCCATCTTGGACATGATCGCTGG
TGCCCACTGGGGAGTCCTAGCGGGCGTGGCGTATTTCTCCATGGTGGGCAACTGGGCGAAGGTCCTGGTG
GTGCTGTTGCTGTTTGCTGGCGTCGACGCGCACACCTACACCACCGGGGGAAGTGCTGCTAAGAGCGCGT
TTGGGCTCACCAGCTTCTTCCAACGGGGCCCCAAGCAGGATATCCAGCTGATCA

>1222_S79_L001_R1_001.fastq_281_1a_6
CCCCAACAACAGCGCTGGTAATGGCTCAGCTACTCAGGGTCCCGCAAGCCATCTTGGACATGATCGCTGG
TGCCCACTGGGGAGTCCTAGCGGGCGTGGCGTATTTCTCCATGGTGGGCAACTGGGCGAAGGTCCTGGTG
GTACTGTTGCTGTTTGCTGGCGTCGATGCGCACACCTACACCACCGGGGGAAGTGCTGCTAAGAGCGCGT
TTACGCTCACCAGCTTCTTCCAACGGGGCCCCAAGCAGGATATCCAGCTGATCA

>1222_S79_L001_R1_001.fastq_282_1a_6
CCCCAACAACAGCGCTGGTAATGGCTCAGCTACTCAGGGTCCCGCAAGCCATCTTGGACATGATCGCTGG
TGCCCACTGGGGAGTCCTAGCGGGCGTGGCGTATTTCTCCATGGTGGGCAACTGGGCGAAGGTCCTGGTG
GTGCTGTTGCTGTTTGCTGGCGTCGATACGCACACCTACACCACCGGGGGAAGTGCTGCTAAGAGCGCGT
TTGGGCTCACCAGCTTCTTCCAACGGGGCCCCAAGCAGGATATCCAGCTGATCA

>1222_S79_L001_R1_001.fastq_283_1a_6
CCCCAACAACAGCGCTGGTAATGGCTCAGCTACTCAGGGTCCCGCAAGCCATCTTGGACATGATCGCTGG
TGCCCACTGGGGGGTCCTAGCGGGCGTGGCGTATTTCTCCATGGTGGGCAACTGGGCGAAGGTCCTGGTG
GTGCTGTTGCTGTTTGCTGGCGTCGATGCGCACACCTACACCACCGGGGGAAGTGCTGCTAAGAGCGCGT
TTGCGCTCACCAGCTTCTTCCAACGGGGCCCCAAGCAGGATATCCAGCTGATCA

>1222_S79_L001_R1_001.fastq_284_1a_5
CCCCAACGACAGCGCTGGTAATGGCTCAGCTACTCAGGGTCCCGCAAGCCATCTTGGACATGATCGCTGG
TGCCCACTGGGGAGTCCTAGCGGGCGTGGCGTATTTCTCCATGGTGGGCAACTGGGCGAAGGTCCTGGTG
GTGCTGTTGCTGTTTGCTGGCGTCGATGCGCACACCTACACCACCGGGGGAAGTGCTGCTAAGAGCGCGT
TTACGCTCACCAGCTTCTTCCAACGGGGCCCCAAGCAGGATATCCAGCTGATCA

>1222_S79_L001_R1_001.fastq_285_1a_5
CCCCAACAACAGCGCTGGTAATGGCTCAGCTACTCAGGGTCCCGCAAGCCATCTTGGACATGATCGCTGG
TGCCCACTGGGGAGTCCTAGCGGGCGTGGCGTATTTCTCCATGGTGGGCAACTGGGCGAAGGTCCTGGTG
GTGCTGTTGCTGTTTGCTGGCGTCGATGCGCACACCTACACCACCGGGGGAAGTGCTGCTAAGAGCGCGT
TTACGCTCACCAGCTTCTTCCAACGGGGCCCCAAGCAAGATATCCAGCTGATCA

>1222_S79_L001_R1_001.fastq_286_1a_5
CCCCAACAACAGCGCTGGTAATGGCTCAGCTACTCAGGGTCCCGCAAGCCATCTTGGACATGATCGCCGG
TGCCCACTGGGGAGTCCTAGCGGGCGTGGCGTATTTCTCCATGGTGGGCAACTGGGCGAAGGTCCTGGTG
GTGCTGTTGCTGTTTGCTGGCGTCGATGCGCACACCTACACCACCGGGGGAAGTGCTGCTAAGAGCGCGT
TTACGCTCACCAGCTTCTTCCAACGGGGCCCCAAGCAGGATATCCAGCTGATCA

>1222_S79_L001_R1_001.fastq_287_1a_5
CCCCAACAACAGCGCTGGTAATGGCTCAGCTACTCAGGGTCCCGCAAGCCATCTTGGACATGATCGCTGG
TGCCCACTGGGGAGTCCTAGCGGGCGTGGCGTATTTCTCCATGGTGGGCAACTGGGCGAAGGTCCTGGTG
GTGCTGTTGCTGTTTGCTGGCGTCGATGCGCACACCTACACCACCGGGGGAAGTGCTGCTAAGAGCGCGT
TTGCGCTCACCAGCTTCTTCCAACGGGGCCCCAAGCAGGGTATCCAGCTGATCA

>1222_S79_L001_R1_001.fastq_288_1a_5
CCCCAACAACAGCGCTGGTAATGGCTCAGCTACTCAGGGTCCCGCAAGCCATCTTGGACATGATCGCTGG
TGCCCACTGGGGAGTCCTAGCGGGCGTGGCGTATTTCTCCATGGTGGGCAACTGGGCGAAGGTCCTGGTG
GTGCTGTTGCTGTTTGCTGGCGTCAATGCGCGCACCTTCACCACCGGGGGAAGTGCTGCTAAGAGCGCGT
TTACGCTCACCAGCTTCTTCCAACGGGGCCCCAAGCAGGATATCCAGCTGATCA

>1222_S79_L001_R1_001.fastq_289_1a_5
CCCCAACAACAGCGCTGGTAATGGCTCAGCTACTCAGGGTCCTGCAAGCCATCTTGGACATGATCGCTGG
TGCCCACTGGGGAGTCCTAGCGGGCGTGGCGTATTTCTCCATGGTGGGCAACTGGGCGAAGGTCCTGGTG
GTGCTGTTGCTGTTTGCTGGCGTCGATGCGCGCACCTTCACCACCGGGGGAAGTGCTGCTAAGAGCGCGT
TTACGCTCACCAGCTTCTTCCAACGGGGCCCCAAGCAGGATATCCAGCTGATCA

>1222_S79_L001_R1_001.fastq_290_1a_5
CCCCAACAACAGCGCTGGTAATGGCTCAGCTACCCAGGGTCCCGCAAGCCATCTTGGACATGATCGCTGG
TGCCCACTGGGGAGTCCTAGCGGGCGTGGCGTATTTCTCCATGGTGGGCAACTGGGCGAAGGTCCTGGTG
GTGCTGTTGCTGTTTGCTGGCGTCGATGCGCACACCTACACCACCGGGGGAAGTGCTGCTAAGAGCGCGT
TTACGCTCACCAGCTTCTTCCAACGGGGCCCCAAGCAGGATATCCAGCTGATCA

>1222_S79_L001_R1_001.fastq_291_1a_5
CCCCAGCAACAGCGCTGGTAATGGCTCAGCTACTCAGGGTCCCGCAAGCCATCTTGGACATGATCGCTGG
TGCCCACTGGGGAGTCCTAGCGGGCGTGGCGTATTTCTCCATGGTGGGCAACTGGGCGAAGGTCCTGGTG
GTGCTGTTGCTGTTTGCTGGCGTCGATGCGCGCACCTTCACCACCGGGGGAAGTGCTGCTAAGAGCGCGT
TTACGCTCACCAGCTTCTTCCAACGGGGCCCCAAGCAGGATATCCAGCTGATCA

>1222_S79_L001_R1_001.fastq_292_1a_5
CCCCAACAACAGCGCTGGTAATGGCTCAGCTACTCAGGGTCCCGCAAGCCATCTTGGACATGATCGCTGG
TGCCCACTGGGGAGTCCTAGCGGGCGTGGCGTATTTCTCCATGGTGGGCAACTGGGCGAAGGTCCTGGTG
GTGCTGTTGCTGTTTGCTGGCGTCGATGCACGCACCCACACCACCGGGGGAAGTGCTGCTAAGAGCGCGT
TTACGCTCACCAGCTTCTTCCAACGGGGCCCCAAGCAGGATATCCAGCTGATCA

>1222_S79_L001_R1_001.fastq_293_1a_5
CCCCAACAACAGCGCTGGTAATGGCTCAGCTACTCAGGGTCCCGCAAGCCATCTTGGACATGATCGCTGG
TGCCCACTGGGGAGTCCTAGCGGGCGTGGCGTATTTCTCCATGGTGGGCAACTGGGCGAAGGTCCTGGTG
GTGCTGTTGCTGTTTGCTGGCGTCGATGCGCACACCTACACCATCGGGGGAAGTGCTGCTAAGAGCGCGT
TTACGCTCACCAGCTTCTTCCAACGGGGCCCCAAGCAGGATATCCAGCTGATCA

>1222_S79_L001_R1_001.fastq_294_1a_5
CCCCAACAACGGCGCTGGTAATGGCTCAGCTACTCAGGGTCCCGCAAGCCATCTTGGACATGATCGCTGG
TGCCCACTGGGGAGTCCTAGCGGGCGTGGCGTATTTCTCCATGGTGGGCAACTGGGCGAAGGTCCTGGTG
GTGCTGTTGCTGTTTGCTGGCGTCGATGCGCGCACCCACACCACCGGGGGAAGTGCTGCTAAGAGCGCGT
TTACGCTCACCAGCTTCTTCCAACGGGGCCCCAAGCAGGATATCCAGCTGATCA

>1222_S79_L001_R1_001.fastq_295_1a_5
CCCCAACAACAGCGCTGGTAATGGCTCAGCTACTCAGGGTCCCGCAAGCCATCTTGGACATGATCGCTGG
TGCCCACTGGGGAGTCCTAGCGGGCGTGGCGTATTTCTCCATGGTGGGCAACTGGGCGAAGGTCCTGGTG
GTGCTGTTGCTGTTTGCTGGCGTCGATGCGCGCACCTACACCACCGGGGGGAGTGCTGCTGAGAGCGCGT
CTATGCTCACCCGCTTCTTCCAACGGGGCCCCAAGCAGGATATCCAGCTGATCA

>1222_S79_L001_R1_001.fastq_296_1a_5
CCCCAACAACAGCGCTGGTAATGGCTCAGCTACTCAGGGTCCCGCAAGCCATCTTGGACATGATCGCTGG
TGCCCACTGGGGAGTCTTAGCGGGCGTGGCGTATTTCTCCATGGTGGGCAACTGGGCGAAGGTCCTGGTG
GTGCTGTTGCTGTTTGCTGGCGTCGATGCGCACACCTACACCACCGGGGGAAGTGCTGCTAAGAGCGCGT
TTACGCTCACCAGCTTCTTCCAACGGGGCCCCAAGCAGGATATCCAGCTGATCA

>1222_S79_L001_R1_001.fastq_297_1a_5
CCCCAACAACAGCGCTGGTAATGGCTCAGCTACTCAGGGTCCCGCAAGCCATCTTGGACATGATCGCTGG
TGCCCACTGGGGAGTCCTAGCGGGCGTGGCGTACTTCTCCATGGTGGGCAACTGGGCGAAGGTCCTGGTG
GTGCTGTTGCTGTTTGCTGGCGTCGATGCGCGCACCTTCACCACCGGGGGAAGTGCTGCTAAGAGCGCGT
TTACGCTCACCAGCTTCTTCCAACGGGGCCCCAAGCAGGATATCCAGCTGATCA

>1222_S79_L001_R1_001.fastq_298_1a_5
CCCCAACAACAGCGCCGGTAATGGCTCAGCTACTCAGGGTCCCGCAAGCCATCTTGGACATGATCGCTGG
TGCCCACTGGGGAGTCCTAGCGGGCGTGGCGTATTTCTCCATGGTGGGCAACTGGGCGAAGGTCCTGGTG
GTGCTGTTGCTGTTTGCTGGCGTCGATGCGCACACCTACACCACCGGGGGAAGTGCTGCTAAGAGCGCGT
TTGGGCTCACCAGCTTCTTCCAACGGGGCCCCAAGCAGGATATCCAGCTGATCA

>1222_S79_L001_R1_001.fastq_299_1a_5
CCCCAACAACAGCGCTGGTAATGGCTCAGCTACCCAGGGTCCCGCAAGCCATCTTGGACATGATCGCTGG
TGCCCACTGGGGAGTCCTAGCGGGCGTGGCGTATTTCTCCATGGTGGGCAACTGGGCGAAGGTCCTGGTG
GTGCTGTTGCTGTTTGCTGGCGTCGATGCGCGCACCTTCACCACCGGGGGAAGTGCTGCTAAGAGCGCGT
TTACGCTCACCAGCTTCTTCCAACGGGGCCCCAAGCAGGATATCCAGCTGATCA

>1222_S79_L001_R1_001.fastq_300_1a_5
CCCCAACAACAGCGCTGGTAATGGCTCAGCTACTCAGGGTCCCGCAAGCCATCTTGGACATGATCGCTGG
TGCCCACTGGGGAGTCCTAGCGGGCGTGGCGTATTTCTCCATGGTGGGCAACTGGGCGAAGGTCCTGGTG
GTGCTGTTGCTGTTTGCTGGCGTCGATGCGCGCACCCTCACCACCGGGGGAAGTGCTGCTAAGAGCGCGT
TTACGCTCACCAGCTTCTTCCAACGGGGCCCCAAGCAGGATATCCAGCTGATCA

>1222_S79_L001_R1_001.fastq_301_1a_5
CCCCAACAACAGCGCTGGCAATGGCTCAGCTACTCAGGGTCCCGCAAGCCATCTTGGACATGATCGCTGG
TGCCCACTGGGGAGTCCTAGCGGGCGTGGCGTATTTCTCCATGGTGGGCAACTGGGCGAAGGTCCTGGTG
GTGCTGTTGCTGTTTGCTGGCGTCGATGCGCACACCTACACCACCGGGGGAAGTGCTGCTAAGAGCGCGT
TTGGGCTCACCAGCTTCTTCCAACGGGGCCCCAAGCAGGATATCCAGCTGATCA

>1222_S79_L001_R1_001.fastq_302_1a_5
CCCCAACAACAGCGCTGGTAATGGCTCAGCTACTCAGGGTCCCGCAAGCCATCTTGGACATGATCGCTGG
TGCCCACTGGGGAGTCCTAGCGGGCGTGGCGTATTTCTCCATGGTGGGCAACTGGGCGAAGGTCCTGGTG
GTGCTGTTGCTGTTTGCTGGCGTCGATGCGCGCACCTTCACCACCGGGGGAAGTGCTGCTAAGAGCGCGT
TTACGCTCACCAGCTTCTTCCAACGGGGTCCCAAGCAGGATATCCAGCTGATCA

>1222_S79_L001_R1_001.fastq_303_1a_5
CCCCAACAACAGCGTTGGTAATGGCTCAGCTACTCAGGGTCCCGCAAGCCATCTTGGACATGATCGCTGG
TGCCCACTGGGGAGTCCTAGCGGGCGTGGCGTATTTCTCCATGGTGGGCAACTGGGCGAAGGTCCTGGTG
GTGCTGTTGCTGTTTGCTGGCGTCGATGCGCACACCTACACCACCGGGGGAAGTGCTGCTAAGAGCGCGT
TTGCGCTCACCAGCTTCTTCCAACGGGGCCCCAAGCAGGATATCCAGCTGATCA

>1222_S79_L001_R1_001.fastq_304_1a_5
CCCCAACAACAGCGCTGGTAATGGCTCAGCTACTCAGGGTCCCGCAAGCCATCTTGGACATGATCGCTGG
TGCCCACTGGGGAGTCCTAGCGGGCGTGGCGTATTTCTCCATGGTGGGCAACTGGGCGAAGGTCCTGGTG
GTGCTGTTGCTGTTTGCTGGCGTCGATGCGCACACCTACACCACTGGGGGAAGTGCTGCTAAGAGCGCGT
TTGGGCTCACCAGCTTCTTCCAACGGGGCCCCAAGCAGGATATCCAGCTGATCA

>1222_S79_L001_R1_001.fastq_305_1a_5
CCCCAACAACAGCGCTGGTAATGGCTCAGCTACTCAGGGTCCCGCAAGCCATCTTGGACATGATCGCTGG
TGCCCACTGGGGAGTCCTAGCGGGCGTGGCGTATTTCTCCATGGTGGGCAACTGGGCGAAGGTCCTGGTG
GTGCTGTTGCTGTTTGCTGGTGTCGATGCGCACACCTACACCACCGGGGGAAGTGCTGCTAAGAGCGCGT
TTGCGCTCACCAGCTTCTTCCGACGGGGCCCCAAGCAGGATATCCAGCTGATCA

>1222_S79_L001_R1_001.fastq_306_1a_5
CCCCAACAACAGCGCTGGTAATGGCTCAGCTACTCAGGGTCCCGCAAGCCATCTTGGACATGATCGCTGG
TGCCCACTGGGGAGTCCTAGCGGGCGTGGCGTATTTCTCCATGGTGGGCAACTGGGCGAAGGTCCTGGTG
GTGCTGTTGCTGTTTGCTGGCGTCGATGCACGCACCTTCACCACCGGGGGAAGTGCTGCTAAGAGCGCGT
TTACGCTCACCAGCTTCTTCCAACGGGGCCCCAAGCAGGATATCCAGCTGATCA

>1222_S79_L001_R1_001.fastq_307_1a_5
CCCCAACAACAGCGCTGGTAATGGCTCAGCTACTCAGGGTCCCGCAAGCCATCTTGGACATGATCGCTGG
TGCCCACTGGGGAGTCCTAGCGGGCGTGGCGTATTTCTCCATGGTGGGCAACTGGGCGAAGGTCCTGGTG
GTGCTGTTGCTGTTTGCTGGCGTCGATGCGCACACCTACACCACCGGGGAAAGTGCTGCTAAGAGCGCGT
TTGGGCTCACCAGCTTCTTCCAACGGGGCCCCAAGCAGGATATCCAGCTGATCA

>1222_S79_L001_R1_001.fastq_308_1a_5
CCCCAACAACAGCGCTGGTAATGGCTCAGCTACTCAGGGTCCCGCAAGCCATCTTGGACATGATCGCTGG
TGCCCACTGGGGAGTCCTGGCGGGCGTGGCGTATTTCTCCATGGTGGGCAACTGGGCGAAGGTCCTGGTG
GTGCTGTTGCTGTTTGCTGGCGTCGATGCGCGCACCCACACCACCGGGGGAAGTGCTGCTAAGAGCGCGT
TTACGCTCACCAGCTTCTTCCAACGGGGCCCCAAGCAGGATATCCAGCTGATCA

>1222_S79_L001_R1_001.fastq_309_1a_5
CCCCAACAACAGCGCTGGTAATGGCTCAGCTACTCAGGGTCCCGCAAGCCATCTTGGACATGATCGCTGG
TGCCCACTGGGGAGTCCTAGCGGGCGTGGCGTATTTCTCCATGGTGGGCAACTGGGCGAAGGTCCTGGTA
GTGCTGTTGCTGTTTGCTGGCGTCGATGCGCACACCTACACCACCGGGGGAAGTGCTGCTAAGAGCGCGT
TTGCGCTCACCAGCTTCTTCCAACGGGGCCCCAAGCAGGATATCCAGCTGATCA

>1222_S79_L001_R1_001.fastq_310_1a_5
CCCCAACAACAGCGCTGGTAATGGCTCAGCTACTCAGGGTCCCGCAAGCCATCTTGGACATGATCGCTGG
TGCCCACTGGGGAGTCCTAGCGGGCGTGGCGTATTTCTCCATGGTGGGCAACTGGGCGAAGGTCCTGGTG
GTGCTGTTGCTGTTTGCTGGCGCCGATGCGCACACCTACACCACCGGGGGAAGTGCTGCTAAGAGCGCGT
TTACGCTCACCAGCTTCTTCCAACGGGGCCCCAAGCAGGATATCCAGCTGATCA

>1222_S79_L001_R1_001.fastq_311_1a_5
CCCCAACAACAGCGCTGGTAATGGCTCAGCTACTCAGGGTCCCGCAAGCCATCTTGGACATGATCGCTGG
TGCCCACTGGGGAGTCCTAGCGGGCGTGGCGTATTTCTCCATGGTGGGCAACTGGGCGAAGGTCCTGGTG
GTGCTGTTGCTGTTTTCTGGCGTCGATGCGCACACCTACACCACCGGGGGAAGTGCTGCTAAGAGCGCGT
TTACGCTCACCAGCTTCTTCCAACGGGGCCCCAAGCAGGATATCCAGCTGATCA

>1222_S79_L001_R1_001.fastq_312_1a_5
CCCCAACAACAGCGCTGGTAATGGCTCAGCTACTCAGGGTCCCGCAAGCCATCTTGGACATGATCGCTGG
TGCCCACTGGGGAGTCCTAGCGGGCGTGGCGTATTTCTCCATGGTGGGCAACTGGGCGAAGGTCCTGGTG
GTGCTGTTGCTGTTTGCTGGCGTCGATGCGCGCACCTTCACCACCGGGGGAAGTGCTGCTAAGAGCGCGT
TTACGCTCGCCAGCTTCTTCCAACGGGGCCCCAAGCAGGATATCCAGCTGATCA

>1222_S79_L001_R1_001.fastq_313_1a_5
CCCCAACAACAGCGCTGGTAATGGCTCAGCTACTCAGGGTCCCGCAAGCCATCTTGGACATGATCGCTGG
TGCCCACTGGGGAGTCCTAGCGGGCGTGGCGTATTTCTCCATGGTGGGCAACTGGGCGAAGGTCCTGGTG
GTGCTGTTGCTGTTTGCTGGCGTCGATGCGCACACCTACACCACCAGGGGAAGTGCTGCTAAGAGCGCGT
TTACGCTCACCAGCTTCTTCCAACGGGGCCCCAAGCAGGATATCCAGCTGATCA

>1222_S79_L001_R1_001.fastq_314_1a_5
CCCCAACAACAGCGCTGGTAATGGCTCAGCTACTCAGGGTCCCGCAAGCCATCTTGGACATGATCGCTGG
TGCCCACTGGGGAGTCCTAGCGGGCGTGGCGTATTTCTCCATGGTGGGCAACTGGGCGAAGGTCCTGGTG
GTGCTGTTGCTGTTTGCTGGCGTCGATGCGCACACCTACACCACCGGGGGAAGTGCTGCTAAGAGCGCGT
TTGCGCTCACCAGCTTCTTTCAACGGGGCCCCAAGCAGGATATCCAGCTGATCA

>1222_S79_L001_R1_001.fastq_315_1a_5
CCCCAACAACAGCGCTGGTAATGGCTCAGCTACTCAGGGTCCCGCAAGCCATCTTGGACATGATCGCTGG
TGCCCACTGGGGAGTCCTAGCGGGCGTGGCGTATTTCTCCATGGTGGGCAACTGGGCGAAGGTCCTGGTG
GTGCTGTTGCTGTTTGCTGGCGTCGATGCGCACACCTACACCACCGGGGGAAGTGCTGCTAAGAGCGCGT
TTGCGCTCACCAGCTTCTTCCGACGGGGCCCCAAGCAGGATACCCAGCTGATCA

>1222_S79_L001_R1_001.fastq_316_1a_5
CCCCAACAACAGCGCCGGTAATGGCTCAGCTACTCAGGGTCCCGCAAGCCATCTTGGACATGATCGCTGG
TGCCCACTGGGGAGTCCTAGCGGGCGTGGCGTATTTCTCCATGGTGGGCAACTGGGCGAAGGTCCTGGTG
GTGCTGTTGCTGTTTGCTGGCGTCGATGCGCACACCTACACCACCGGGGGAAGTGCTGCTAAGAGCGCGT
TTACGCTCACCAGCTTCTTCCAACGGGGCCCCAAGCAGGATATCCAGCTGATCA

>1222_S79_L001_R1_001.fastq_317_1a_5
CCCCAACAACAGCGCTGGTAATGGCTCAGCTACTCAGGGTCCCGCAAGCCATCTTGGACATGATCGCTGG
TGCCCACTGGGGAGTCCTAGCGGGCGTGGCGTATTTCTCCATGGTGGGCAACTGGGCGAAGGTCCTGGTG
GTGCTGTTGCTGTTTGCTGGCGTCGATGCGCACACCTACGCCACCGGGGGAAGTGCTGCTAAGAGCGCGT
TTGCGCTCACCAGCTTCTTCCAACGGGGCCCCAAGCAGGATATCCAGCTGATCA

>1222_S79_L001_R1_001.fastq_318_1a_5
CCCCAACAACAGCGCTGGTAATGGCTCAGCTACTCAGGGTCCCGCAAGCCATCTTGGACATGATTGCTGG
TGCCCACTGGGGAGTCCTAGCGGGCGTGGCGTATTTCTCCATGGTGGGCAACTGGGCGAAGGTCCTGGTG
GTGCTGTTGCTGTTTGCTGGCGTCGATGCGCGCACCTTCACCACCGGGGGAAGTGCTGCTAAGAGCGCGT
TTACGCTCACCAGCTTCTTCCAACGGGGCCCCAAGCAGGATATCCAGCTGATCA

>1222_S79_L001_R1_001.fastq_319_1a_5
CCCCAACAACAGCGCTGGTAATGGCTCAGCTACTCAGGGTCCCGCAAGCCATCTTGGACATGATCGCTGG
TGCCCACTGGGGAGTCCTAGCGGGCGTGGCGTATTTCTCCATGGTGGGCAACTGGGCGAAGGTCCTGGTG
GTGCTGTTGCTGTTTGCTGGCGTCGATGCGCACACCTACACCACCGGGGGAAGTGCTGCTAAGAGCGCGT
TTACGCTCGCCAGCTTCTTCCAACGGGGCCCCAAGCAGGATATCCAGCTGATCA

>1222_S79_L001_R1_001.fastq_320_1a_5
CCCCAACAACAGCGCTGGTAATGGCTCAGCTACTCAGGGTCCCGCAAGCCATCTTGGACATGATCGCTGG
TGCCCACTGGGGAGTCCTAGCGGGCGTGGCGTATTTCTCCATGGTGGGCAACTGGGCGAAGGTCCTGGTG
GTGCTGTTGCTGTTTGCTGGCGTCGATGCGCGCACCTTCACCACCGGGGGAAGTGCTGCTAAGAGCGCGT
TTACGCTCACCAGCTCCTTCCAACGGGGCCCCAAGCAGGATATCCAGCTGATCA

>1222_S79_L001_R1_001.fastq_321_1a_5
CCCCAACAACAGCGCTGGTAATGGCTCAGCTACTCAGGGTCCCGCAAGCCATCTTGGACATGATCGCTGG
TGCCCACTGGGGAGTCCTAGCGGGCGTGGCGTATTTCTCCATGGTGGGCAACTGGGCGAAGGTCCTGGTG
GTGCTGTTGCTGTTTGCTGGCGTCGATGCGCGCACTTTCACCACCGGGGGAAGTGCTGCTAAGAGCGCGT
TTACGCTCACCAGCTTCTTCCAACGGGGCCCCAAGCAGGATATCCAGCTGATCA

>1222_S79_L001_R1_001.fastq_322_1a_5
CCCCAACAACAGCGCTGGTAATGGCTCAGCTACTCAGGGTCCCGCAAGCCATCTTGGACATGATCGCTGG
TGCCCACTGGGGAGTCCCAGCGGGCGTGGCGTATTTCTCCATGGTGGGCAACTGGGCGAAGGTCCTGGTG
GTGCTGTTGCTGTTTGCTGGCGTCGATGCGCGCACCTTCACCACCGGGGGAAGTGCTGCTAAGAGCGCGT
TTACGCTCACCAGCTTCTTCCAACGGGGCCCCAAGCAGGATATCCAGCTGATCA

>1222_S79_L001_R1_001.fastq_323_1a_5
CCCCAACAACAGCGCTGGTAATGGCTCAGCTACTCAGGGTCCCGCAAGCCATCTTGGACATGATTACTGG
TGCCCACTGGGGAGTCCTAGCGGGCGTGGCGTATTTCTCCATGGTGGGCAACTGGGCGAAGGTCCTGGTG
GTGCTGTTGCTGTTTTCTGGCGTCGATGCGCACACCTACACCACCGGGGGAAGTGCCGCTAAGAGCGCGT
TTGCGCTCACCAGCTTCTTCCAACGGGGCCCCAAGCAGGATATCCAGCTGATCA

>1222_S79_L001_R1_001.fastq_324_1a_5
CCCCAACAACAGCGCTGGTAATGGCTCAGCTACTCAGGGTCCCGCAAGCCATCTTGGACATGATCGCTGG
TGCCCACTGGGGAGTCCTAGCGGGCGTGGCGTATTTCTCCATGGTGGGCAACTGGGCGAAGGTCCTGGTG
GTGCTGTTGCTGTTTGCTGGCGTCGATGCGCACACCTACACCACCGGGGGAAGTGCTGCTAAGAGCGCGT
TTGCGCTCACCAGCCTCTTCCGACGGGGCCCCAAGCAGGATATCCAGCTGATCA

>1222_S79_L001_R1_001.fastq_325_1a_5
CCCCAACAACAGCGCTGGTAATGGCTCAGCTACTCAGGGTCCCGCAAGCCATCTTGGACATGATCGCTGG
TGCCCACTGGGGAGTCCTAGCGGGCGTGGCGTATTTCTCCATGGTGGGCAACTGGGCGGAGGTCCTGGTG
GTGCTGTTGCTGTTTGCTGGCGTCGATGCGCGCACCCACACCACCGGGGGAAGTGCTGCTAAGAGCGCGT
TTACGCTCACCAGCTTCTTCCAACGGGGCCCCAAGCAGGATATCCAGCTGATCA

>1222_S79_L001_R1_001.fastq_326_1a_5
CCCCAACAACAGCGCTGGTAATGGCTCAGCTGCTCAGGGTCCCGCAAGCCATCTTGGACATGATCGCTGG
TGCCCACTGGGGAGTCCTAGCGGGCGTGGCGTATTTCTCCATGGTGGGCAACTGGGCGAAGGTCCTGGTG
GTGCTGTTGCTGTTTGCTGGCGTCGATGCGCACACCTACACCACCGGGGGAAGTGCTGCTAAGAGCGCGT
TTGGGCTCACCAGCTTCTTCCAACGGGGCCCCAAGCAGGATATCCAGCTGATCA

>1222_S79_L001_R1_001.fastq_327_1a_5
CCCCAACAACAGCGCTGGTAATGGCTCAGCTACTCAGGGTCCCGCAAGCCATCTTGGACATGATCGCTGG
TGCCCACTGGGGAGTCCTAGCGGGCGTGGCGTATTTCTCCATGGTGGGCAACTGGGCGAAGGTCCTGGTG
GTGCTGTTGCTGTTTGCTGGCGTCGATGCGCGCACCCACGCCACCGGGGGAAGTGCTGCTAAGAGCGCGT
TTACGCTCACCAGCTTCTTCCAACGGGGCCCCAAGCAGGATATCCAGCTGATCA

>1222_S79_L001_R1_001.fastq_328_1a_5
CCCCAACAACAGCGCTGGTAATGGCTCAGCTACTCAGGGTCCCGCAAGCCATCTTGGACATGATCGCTGG
TGCCCACTGGGGAGTCCTAGCGGGCGTGGCGTATTTCTCCATGGTGGGCAACTGGGCGAAGGTCCTGGTG
GTGCTATTGCTGTTTGCTGGCGTCGATGCGCGCACCCACACCACCGGGGGAAGTGCTGCTAAGAGCGCGT
TTACGCTCACCAGCTTCTTCCAACGGGGCCCCAAGCAGGATATCCAGCTGATCA

>1222_S79_L001_R1_001.fastq_329_1a_5
CCCCAACAACAGCGCTGGTAATGGCTCAGCTACTCAGGGTCCCGCAAGCCATCTTGGACATGATCGCTGG
TGCCCACTGGGGAGTCCTAGCGGGCGTGGCGTATTTCTCCATGGTGGGCGACTGGGCGAAGGTCCTGGTG
GTGCTGTTGCTGTTTGCTGGCGTCGATGCGCGCACCTTCACCACCGGGGGAAGTGCTGCTAAGAGCGCGT
TTACGCTCACCAGCTTCTTCCAACGGGGCCCCAAGCAGGATATCCAGCTGATCA

>1222_S79_L001_R1_001.fastq_330_1a_5
CCCCAACAACAGCGCTGGTAATGGCTCAGCTACTCAGGGTCCCGCAGGCCATCTTGGACATGATCGCTGG
TGCCCACTGGGGAGTCCTAGCGGGCGTGGCGTATTTCTCCATGGTGGGCAACTGGGCGAAGGTCCTGGTG
GTGCTGTTGCTGTTTGCTGGCGTCGATGCGCGCACCCACACCACCGGGGGAAGTGCTGCTAAGAGCGCGT
TTACGCTCACCAGCTTCTTCCAACGGGGCCCCAAGCAGGATATCCAGCTGATCA

>1222_S79_L001_R1_001.fastq_331_1a_5
CCCCAACAACAGCGCTGGTAATGGCTCAACTACTCAGGGTCCCGCAAGCCATCTTGGACATGATCGCTGG
TGCCCACTGGGGAGTCCTAGCGGGCGTGGCGTATTTCTCCATGGTGGGCAACTGGGCGAAGGTCCTGGTG
GTGCTGTTGCTGTTTGCTGGCGTCGATGCGCACACCTACACCACCGGGGGAAGTGCTGCTAAGAGCGCGT
TTGGGCTCACCAGCTTCTTCCAACGGGGCCCCAAGCAGGATATCCAGCTGATCA

>1222_S79_L001_R1_001.fastq_332_1a_5
CCCCAACAACAGCGCTGGTAATGGCTCAGCCACTCAGGGTCCCGCAAGCCATCTTGGACATGATCGCTGG
TGCCCACTGGGGAGTCCTAGCGGGCGTGGCGTATTTCTCCATGGTGGGCAACTGGGCGAAGGTCCTGGTG
GTGCTGTTGCTGTTTGCTGGCGTCGATGCGCACACCTACACCACCGGGGGAAGTGCTGCTAAGAGCGCGT
TTACGCTCACCAGCTTCTTCCAACGGGGCCCCAAGCAGGATATCCAGCTGATCA

>1222_S79_L001_R1_001.fastq_333_1a_5
CCCCAACAACAGCGCTGGTAATGGCTCAGCTACTCAGGGTCCCGCAAGCCATCTTGGACATGATCGCTGG
TGCCCACTGGGGAGTCCTAGCGGGCGTGGTGTATTTCTCCATGGTGGGCAACTGGGCGAAGGTCCTGGTG
GTGCTGTTGCTGTTTGCTGGCGTCGATGCGCGCACCCACACCACCGGGGGAAGTGCTGCTAAGAGCGCGT
TTACGCTCACCAGCTTCTTCCAACGGGGCCCCAAGCAGGATATCCAGCTGATCA

>1222_S79_L001_R1_001.fastq_334_1a_5
CCCCAACAACAGCGCTGGTAATGGCTCAGCTACTCAGGGTCCCGCAAGCCATCTTGGACATGATCGCTGG
TGCCCACTGGGGAGTCTTAGCGGGCGTGGCGTATTTCTCCATGGTGGGCAACTGGGCGAAGGTCCTGGTG
GTGCTGTTGCTGTTTGCTGGCGTCGATGCGCACACCTACACCACCGGGGGAAGTGCTGCTAAGAGCGCGT
TTGGGCTCACCAGCTTCTTCCAACGGGGCCCCAAGCAGGATATCCAGCTGATCA

>1222_S79_L001_R1_001.fastq_335_1a_5
CCCCAACAACAGCGCTGGTAATGGCTCAGCTACTCAGGGTCCCGCAAGCCATCTTGGACATGATCGCTGG
TGCCCACTGGGGAGTCCTAGCGGGCGTGGCGTATTTCTCCATGGTGGGCAACTGGGCGAAGGTCCTGGTG
GTGCTGTTGCTGTTTGCTGGCGTCGATGCGCACACCTACACCACCGGGGGAAGTGCCGCTAAGAGCGCGT
TTGCGCTCACCAGCTTCTTCCGACGGGGCCCCAAGCAGGATATCCAGCTGATCA

>1222_S79_L001_R1_001.fastq_336_1a_5
CCTCAACAACAGCGCTGGTAATGGCTCAGCTACTCAGGGTCCCGCAAGCCATCTTGGACATGATCGCTGG
TGCCCACTGGGGAGTCCTAGCGGGCGTGGCGTATTTCTCCATGGTGGGCAACTGGGCGAAGGTCCTGGTG
GTGCTGTTGCTGTTTGCTGGCGTCGATGCGCACACCTACACCACCGGGGGAAGTGCTGCTAAGAGCGCGT
TTGGGCTCACCAGCTTCTTCCAACGGGGCCCCAAGCAGGATATCCAGCTGATCA

>1222_S79_L001_R1_001.fastq_337_1a_5
CCCCAACAACAGCGCTGGTAATGGCTCAGCTACTCAGGGTCCCGCAAGCCATCTTGGACATGATCGCTGG
TGCCCACTGGGGAGTCCTAGCGGGCGTGGCGTATTTCTCCATGGTGGGCAACTGGGCGAAGGTCCTGGTG
GTGCTGTTGCTGTTTGCTGGCGTCGATGCGCACACCTACGCCACCGGGGGAAGTGCTGCTAAGAGCGCGT
TTGGGCTCACCAGCTTCTTCCAACGGGGCCCCAAGCAGGATATCCAGCTGATCA

>1222_S79_L001_R1_001.fastq_338_1a_5
CCCCAACAACAGCGCTGGTAATGGCTCAGCTACTCAGGGTCCCGCAAGCCATCTTGGACATGATCGCTGG
TGCCCACTGGGGAGTCCTAGCGGGCGTGGCGTATTTCTCCATGGTGGGCAACTGGGCGAAGGTCCTGGTG
GTGCTGTTGCTGTTTGCTGGCGTCGATGCGCACACCTGCACCACCGGGGGAAGTGCTGCTAAGAGCGCGT
TTGGGCTCACCAGCTTCTTCCAACGGGGCCCCAAGCAGGATATCCAGCTGATCA

>1222_S79_L001_R1_001.fastq_339_1a_5
CCCCAACAACAGCGCTGGTAATGGCTCAGCTACTCAGGGTCCCGCAAGCCATCTTGGACACGATCGCTGG
TGCCCACTGGGGAGTCCTAGCGGGCGTGGCGTATTTCTCCATGGTGGGCAACTGGGCGAAGGTCCTGGTG
GTGCTGTTGCTGTTTGCTGGCGTCGATGCGCACACCTACACCACCGGGGGAAGTGCTGCTAAGAGCGCGT
TTACGCTCACCAGCTTCTTCCAACGGGGCCCCAAGCAGGATATCCAGCTGATCA

>1222_S79_L001_R1_001.fastq_340_1a_5
CCCCAACAACAGCGCTGGTAATGGCTCAGCTACTCAGGGTCCCGCAAGCCATCTTGGACATGATCGCTGG
TGCCCACTGGGGAGTCCTAGCGGGCGTGGCGTATTTCTCCATGGTGGGCAACTGGGCGAAGGTCCTGGTG
GTGCTGTTGCTGTTTGCTGGCGTCGATGCGCGCACCTTCACCACCGGGGGAAGTGCTGCTAAGAGCGCGT
TTGTGCTCTCCAGCTTCTTCCAACGGGGCCCCAAGCAGGATATCCAGCTGATCA

>1222_S79_L001_R1_001.fastq_341_1a_5
CCCCAACAACAGCGCTGGTAATGGCTCAGCTACTCAGGGTCCCGCAAGCCATCTTGGACATGATCGCTGG
TGCCCACTGGGGAGTCCTAGCGGGCGTGGCGTATTTCTCCATGGTGGGCAACTGGGCGAAGGTCCTGGTG
GTGCTGTTGCTGTTTGCTGGTGTCGATGCGCGCACCTACACCACCGGGGGAAGTGCTGCTGAGAGCGCGT
CTGTGCTCACCCGCTTCTTCCAACGGGGCCCCAAGCAGGATATCCAGCTGATCA

>1222_S79_L001_R1_001.fastq_342_1a_5
CCCCAACAACAGCGCTGGTAATGGCTCAGCTACTCAGGGTCCCGCAAGCCATCTTGGACATGATCGCTGG
TGCCCACTGGGGAGTCCTAGCGGGCGTGGCGTATTTCTCCATGGTGGGCAACTGGGCGAAGGTCCTGGCG
GTGCTGTTGCTGTTTGCTGGCGTCGATGCGCACACCTACACCACCGGGGGAAGTGCTGCTAAGAGCGCGT
TTGGGCTCACCAGCTTCTTCCAACGGGGCCCCAAGCAGGATATCCAGCTGATCA

>1222_S79_L001_R1_001.fastq_343_1a_5
CCCCAACAACAGCGCTGGTAATGGCTCAGCTACTCAGGGTCCCGCAAGCCATCTTGGACATGATCGCTGG
TGCCCACTGGGGAGTCCTAGCGGGCGTGGCGTATTTCTCCATGGTGGGCAACTGGGCGAAGGTCCTGGTG
GTGCTGTTGCTGTTTGCTGGCGTCGATGCGCACACCTACACCACCGGGGGAAGTGCTGCTAAGAGCGCGT
TTGGGCTCACCAGCCTCTTCCAACGGGGCCCCAAGCAGGATATCCAGCTGATCA

>1222_S79_L001_R1_001.fastq_344_1a_5
CCCCAACAACAGCGCTGGTAATGGCTCAGCTACTCAGGGTCCCGCAAGCCATCTTGGACATGATCGCTGG
TGCCCACTGGGGAGTCCTAGCGGGCGTGGCGTATTTCTCCATGGTGGGCAACTGGGCGAAGGTCCTGGTG
GCGCTGTTGCTGTTTGCTGGCGTCGATGCGCACACCTACACCACCGGGGGAAGTGCTGCTAAGAGCGCGT
TTGGGCTCACCAGCTTCTTCCAACGGGGCCCCAAGCAGGATATCCAGCTGATCA

>1222_S79_L001_R1_001.fastq_345_1a_5
CCCCAACAACAGCGTTGGTAATGGCTCAGCTACTCAGGGTCCCGCAAGCCATCTTGGACATGATCGCTGG
TGCCCACTGGGGAGTCCTAGCGGGCGTGGCGTATTTCTCCATGGTGGGCAACTGGGCGAAGGTCCTGGTG
GTGCTGTTGCTGTTTGCTGGCGTCGATGCGCGCACCCACACCACCGGGGGAAGTGCTGCTAAGAGCGCGT
TTACGCTCACCAGCTTCTTCCAACGGGGCCCCAAGCAGGATATCCAGCTGATCA

>1222_S79_L001_R1_001.fastq_346_1a_5
CTCCAACAACAGCGCTGGTAATGGCTCAGCTGCTCAGGGTCCCGCAAGCCATCTTGGACATGATCGCTGG
TGCCCACTGGGGAGTCCTAGCGGGCGTGGCGTATTTCTCCATGGTGGGCAACTGGGCGAAGGTCCTGGTG
GTGCTGTTGCTGTTTGCTGGCGTCGATGCGCACACCTACACCACCGGGGGAAGTGCTGCTAAGAGCGCGT
TTACGCTCACCAGCTTCTTCCAACGGGGCCCCAAGCAGGATATCCAGCTGATCA

>1222_S79_L001_R1_001.fastq_347_1a_5
CCCCAACAACAGCGCTGGTAATGGCTCAGCTACTCAGGGTCCCGCAAGCCATCTTGGACATGATCGCTGG
TGCCCACTGGGGAGTCCTAGCGGGCGTGGCGTATTTCTCCATGGTGGGCAACTGGGCGAAGGTCCTGGTG
GTGCTGTTGCTGTTTGCTGGCGTCGATGCGCGCACCTTCACCACCGGGGGAAGTGCTGCTAAGAGCGCGT
TCACGCTCACCAGCTTCTTCCAACGGGGCCCCAAGCAGGATATCCAGCTGATCA

>1222_S79_L001_R1_001.fastq_348_1a_5
CCCCAACAACAGCGCTGGTAATGGCTCAGCTACTCAGGGTCCCGCAAGCCATCTTGGACATGATCGCTGG
TGCCCACTGGGGAGTCCTAGCGGGCGTGGCGTATTTCTCCATGGTGGGCAACTGGGCGAAGGTCCTGGTG
GTGCTGTTGCTGCTTGCTGGCGTCGATGCGCACACCTACACCACCGGGGGAAGTGCTGCTAAGAGCGCGT
TTGGGCTCACCAGCTTCTTCCAACGGGGCCCCAAGCAGGATATCCAGCTGATCA

>1222_S79_L001_R1_001.fastq_349_1a_5
CCCCAACAACAGCGCTGGTAATGGCTCAGCTACTCAGGGTCCCGCAAGCCATCTTGGACATGATCGCTGG
TGCCCACTGGGGAGTCCTAGCGGGCGTGGCGTATTTCTCCATGGTGGGCAACTGGGCGAAGGTCCTGGTG
GTGCTGTTGCTGTTTGCTGGCGTCGATGCGCGCACCTTCACCACCGGGGGAAGTGCTGCTAGGAGCGCGT
TTACGCTCACCAGCTTCTTCCAACGGGGCCCCAAGCAGGATATCCAGCTGATCA

>1222_S79_L001_R1_001.fastq_350_1a_5
CCCCAACAACAGCGCTGGTAATGGCTCAGCTACTCAGGGTCCCGCAAGCCATCTTGGACATGATCGCTGG
TGCCCACTGGGGAGTCCTAGCGGGCGTGGCGTATTTCTCCATGGTGGGCAACTGGGCGAAGGTCCTGGTG
GTGCTGTTGCTGTTTGCTGGCGTCGATGCGCACACCTACACCACCGGGGGAAGTGCTGCTAAGAGCGCGT
TTGCGCTCTCCAGCTTCTTCCAACGGGGCCCCAAGCAGGATATCCAGCTGATCA

>1222_S79_L001_R1_001.fastq_351_1a_5
CCCCAACAACAGCGCTGGTAATGGCTCAGCTACTCAGGGTCCCGCAAGCCATCTTGGACATGATCGCTGG
TGCCCACTGGGGAGCCCTAGCGGGCGTGGCGTATTTCTCCATGGTGGGCAACTGGGCGAAGGTCCTGGTG
GTGCTGTTGCTGTTTGCTGGCGTCGATGCGCGCACCCACACCACCGGGGGAAGTGCTGCTAAGAGCGCGT
TTACGCTCACCAGCTTCTTCCAACGGGGCCCCAAGCAGGATATCCAGCTGATCA

>1222_S79_L001_R1_001.fastq_352_1a_5
CCCCAACAACAGCGCTGGTAATGGCTCAGCTACTCAGGGTCCCGCAAGCCATCTTGGACATGATCGCTGG
CGCCCACTGGGGAGTCCTAGCGGGCGTGGCGTATTTCTCCATGGTGGGCAACTGGGCGAAGGTCCTGGTG
GTGCTGTTGCTGTTTGCTGGCGTCGATGCGCGCACCCACACCACCGGGGGAAGTGCTGCTAAGAGCGCGT
TTACGCTCACCAGCTTCTTCCAACGGGGCCCCAAGCAGGATATCCAGCTGATCA

>1222_S79_L001_R1_001.fastq_353_1a_5
CCCCAACAACAGCGCTGGTAATGGCTCAGCTACTCAGGGTCCCGCAAGCCATCTTGGACATGATCGCTGG
TGCCCACTGGGGAGTCCTAGCGGGCGTGGCGTATTTCTCCATGGTGGGCAACTGGGCGAAGGTCCTGGTG
GTGCTGTTGCTGTTTGCTGGCGTCGATGCGCACACCTACACCACCGGGGGAAGTGCTGCTAAGAGCGCGT
TTGGGCTCACCAGCTTCTTCCAACGGGGCCCCAAGCAGGATATCCAGCTGATCG

>1222_S79_L001_R1_001.fastq_354_1a_5
CCCCAACAACAGCGCTGGTAATGGCTCAGCTACTCAGGGTCCCGCAAGCCATCTTGGACACGATCGCTGG
TGCCCACTGGGGAGTCCTAGCGGGCGTGGCGTATTTCTCCATGGTGGGCAACTGGGCGAAGGTCCTGGTG
GTGCTGTTGCTGTTTGCTGGCGTCGATGCGCACACCTACACCACCGGGGGAAGTGCTGCTAAGAGCGCGT
TTGGGCTCACCAGCTTCTTCCAACGGGGCCCCAAGCAGGATATCCAGCTGATCA

>1222_S79_L001_R1_001.fastq_355_1a_5
CCCCAACAACAGCGCTGGTAATGGCTCAGCTACTCAGGGTCCCGCAAGCCATCTTGGACATGATCGCTGG
TGCCCACTGGGGAGTCCTAGCGGGCGTGGCGTATTTCTCCATGGTGGGCAACTGGGCGAAGGTCCTGGTA
GTGCTGTTGCTGTTTGCTGGCGTCGATGCGCGCACCTTCACCACCGGGGGAAGTGCTGCTAAGAGCGCGT
TTACGCTCACCAGCTTCTTCCAACGGGGCCCCAAGCAGGATATCCAGCTGATCA

>1222_S79_L001_R1_001.fastq_356_1a_5
CCCCAACAACAGCGCTGGTAATGGCTCAGCTACTCAGGGTCCCGCAAGCCATCTTGGACATGATCGCTGG
TGCCCACTGGGGAGTCCTAGCGGGCGTGGCGTATTTCTCCATGGTGGGCAACTGGGCGAAGGTCCTGGTG
GTGCTGTTGCTGTTTGCTGGCGTCGATGCGCGCACCTTCACCACCGGGGGAAGTGCTGCTAAGAGCGCGT
TTACGCTCACCGGCTTCTTCCAACGGGGCCCCAAGCAGGATATCCAGCTGATCA

>1222_S79_L001_R1_001.fastq_357_1a_5
CCCCAACAACAGCGCTGGTAATGGCTCAGCTACTCAGGGTCCCGCAAGCCATCTTGGACATGATCGCTGG
TGCCCACTGGGGAGTCCTAGCGGGCGTGGCGTATTCCTCCATGGTGGGCAACTGGGCGAAGGTCCTGGTG
GTGCTGTTGCTGTTTGCTGGCGTCGATGCGCGCACCCACACCACCGGGGGAAGTGCTGCTAAGAGCGCGT
TTACGCTCACCAGCTTCTTCCAACGGGGCCCCAAGCAGGATATCCAGCTGATCA

>1222_S79_L001_R1_001.fastq_359_1a_5
CCCCAACAACAGCGCTGGTAATGGCTCAGCTACTCAGGGTCCCGCAAGCCATCTTGGACATGATCGCTGG
TGCCCACTGGGGAGTCCTAGCGGGCGTGGCGTATTTCTCCATGGTGGGCAACTGGGCGAAGGTCCTGGTG
GTGCTGTTGCTGTTTGCTGGCGTCGATGCGCGCACCCACACTACCGGGGGAAGTGCTGCTAAGAGCGCGT
TTACGCTCACCAGCTTCTTCCAACGGGGCCCCAAGCAGGATATCCAGCTGATCA

>1222_S79_L001_R1_001.fastq_360_1a_5
CCCCAACAACAGCGCTGGTAATGGCTCAGCTACTCAGGGTCCCGCAAGCCATCTTGGACATGATCGCTGG
TGCCCACTGGGGAGTCCTAGCGGGCGTGGCGTATTTCTCCATGGTGGGCAACTGGGCGAAGGTCCTAGTG
GTGCTGTTGCTGTTTGCTGGCGTCGATGCGCACACCTACACCACCGGGGGAAGTGCTGCTAAGAGCGCGT
TTGCGCTCACCAGCTTCTTCCAACGGGGCCCCAAGCAGGATATCCAGCTGATCA

>1222_S79_L001_R1_001.fastq_361_1a_5
CCCCAACAGCAGCGCTGGTAATGGCTCAGCTACTCAGGGTCCCGCAAGCCATCTTGGACATGATCGCTGG
TGCCCACTGGGGAGTCCTAGCGGGCGTGGCGTATTTCTCCATGGTGGGCAACTGGGCGAAGGTCCTGGTG
GTGCTGTTGCTGTTTGCTGGCGTCGATGCGCGCACCTTCACCACCGGGGGAAGTGCTGCTAAGAGCGCGT
TTACGCTCACCAGCTTCTTCCAACGGGGCCCCAAGCAGGATATCCAGCTGATCA

>1222_S79_L001_R1_001.fastq_362_1a_5
CCCCAACAACAGCGCTGGTAATGGCTCAGCTACTCAGGGTCCCGCAAGCCATCTTGGACATGATCGCTGG
TGCCCACTGGGGAGTCCTAGCGGGCGTGGCGTATTTCTCCATGGTGGGCAACTGGGCGAAGGTCCTGGTG
GTGCTGTTGCTGTTTGCTGGCGTCGATGCGCACACCTACACCACCGGGGGAAGTGCTGCTAAGAGCGTGT
TTACGCTCACCAGCTTCTTCCAACGGGGCCCCAAGCAGGATATCCAGCTGATCA

>1222_S79_L001_R1_001.fastq_363_1a_5
CCCCAACAACAGCGCTGGTAATGGCTCAGCTACTCAGGGTCCCGCAAGCCATCTTGGACATGATCGCTGG
TGCCCACTGGGGAGTCCTAGCGGGCGTGGCGTATTTCTCCATGGTGGGCAACTGGGCGAAGGTCCTGGTG
GTGCTGTTGCTGTTTGCTGGCGTCGATGCGCACACCTACACCACCGGGGGAAGTGCTGCTAGGAGCGCGT
TTACGCTCACCAGCTTCTTCCAACGGGGCCCCAAGCAGGATATCCAGCTGATCA

>1222_S79_L001_R1_001.fastq_364_1a_5
CCCCAACAACAGCGCTGGTAATGGCTCAGCTACTCAGGGTCCCGCAAGCCATCTTGGACATGATCGCTGG
TGCCCACTGGGGAGTCCTAGCGGGCGTGGCGTATTTCTCCATGGTGGGCAACTGGGCGAAGGTCCTGGTG
GTGCTGTTGCTGTTTGCTGGCGTCGATGCGCGCACCCACACCACCGGGGGAAGTGCTGCTAAGAGCGCGT
TTGCGCTCACCAGCTTCTTCCAACGGGGCCCTAAGCAGGATATCCAGCTGATCA

>1222_S79_L001_R1_001.fastq_365_1a_5
CCCCAACAACAGCGCTGGTAATGGCTCAGCTACTCAGGGTCCCGCAAGCCATCTTGGACATGATCGCTGG
TGCCCACTGGGGAGTCCTAGCGGGCGTGGCGTATTTCTCCATGGTGGGCAACTGGGCGAAGGTCCTGGTG
GTGCTGTTGCTGTTTGCTGGCGTCGATGCGCACACCTACACTACCGGGGGAAGTGCTGCTAAGAGCGCGT
TTGCGCTCACCAGCTTCTTCCAACGGGGCCCCAAGCAGGATATCCAGCTGATCA

>1222_S79_L001_R1_001.fastq_366_1a_5
CCCCAACAACAGCGCTGGTAATGGCTCAGCTACTCAGGGTCCCGCAAGCCATCTTGGACATGATCGCTGG
TGCCCACTGGGGAGTCCTAGCGGGCGTGGCGTATTTCTCCATGGTGGGCAACTGGGCGAAGGTCCTGGTG
GTGCTGTTGCTGTTTGCTGGCGTCGATGCGCACACCTACACCACCGGGGGAAGTGCTGCTAAGAGCGCGT
TTGGTCTCACCAGCTTCTTCCAACGGGGCCCCAAGCAGGATATCCAGCTGATCA

>1222_S79_L001_R1_001.fastq_367_1a_5
CCCCAACAACAGCGCTGGTAATGGCTCAGCTACTCAGGGTCCCGCAAGCCATCTTGGACATGATCGCTGG
TGCCCACTGGGGAGTCCTAGCGGGCGTGGCGTATTTCTCCATGGTGGGCAACTGGGCGAAGGTCCTGGTG
GTGCTGTTGCTGTTTGCTGGCGTCGATGCGCACACCTACACCACCGGGGGAAGTGCTGCTAAGAGCGCGT
TTACGCTCACCAGCTTCTTCCAGCGGGGCCCCAAGCAGGATATCCAGCTGATCA

>1222_S79_L001_R1_001.fastq_368_1a_5
CCCCAACAACAGCGCTGGTAATGGCTCAGCTACTCAGGGTCCCGCGAGCCATCTTGGACATGATCGCTGG
TGCCCACTGGGGAGTCCTAGCGGGCGTGGCGTATTTCTCCATGGTGGGCAACTGGGCGAAGGTCCTGGTG
GTGCTGTTGCTGTTTGCTGGCGTCGATGCGCACACCTACACCACCGGGGGAAGTGCTGCTAAGAGCGCGT
TTACGCTCACCAGCTTCTTCCAACGGGGCCCCAAGCAGGATATCCAGCTGATCA

>1222_S79_L001_R1_001.fastq_369_1a_5
CCCCAACAACAGCGCTGGTAATGGCTCAGCTACTCAGGGTCCCGCAAGCCATCTTGGACATGATCGCTGG
TGCCCACTGGGGAGTCCTAGTGGGCGTGGCGTATTTCTCCATGGTGGGCAACTGGGCGAAGGTCCTGGTG
GTGCTGTTGCTGTTTGCTGGCGTCGATGCGCACACCTACACCACCGGGGGAAGTGCTGCTAAGAGCGCGT
TTGCGCTCACCAGCTTCTTCCAACGGGGCCCCAAGCAGGATATCCAGCTGATCA

>1222_S79_L001_R1_001.fastq_370_1a_5
CCCCAACAACAGCGCTGGTAATGGCTCAGCTACTCAGGGTCCCGCAAGCCATCTTGGACATGATCGCTGG
TGCCCACTGGGGAGTCCTAGCGGGCGTGGCGTATTTCTCCATGGTGGGCAACTGGGCGAAGGTCCTGGTG
GTGCTGTTGCTGTTTGCTGGCGTCGATGCGCGCACCTTCACCACCGGGGGAAGTGCTGCTAAGAGCGCGT
TTACGCTCACCAGCCTCTTCCAACGGGGCCCCAAGCAGGATATCCAGCTGATCA

>1222_S79_L001_R1_001.fastq_371_1a_5
CCCCAACAACAGCGCTGGTAATGGCTCAGCTACTCAGGGTCCCGCAAGCCATCTTGGACATGATCGCTGG
TGCCCACTGGGGAGTCCTAGCGGGCGTGGCGTATTTCTCCATGGTGGGCAACTGGGCGAAGGTCCTGGTG
GTGCTGTTGCTGTTTGCTGGCGTCGATGCGCACACCTACACCACCGGGGGAAGTGCTGCTAAGAGCGCGT
TTACGCTCACCAGCTTCTTCCAATGGGGCCCCAAGCAGGATATCCAGCTGATCA

>1222_S79_L001_R1_001.fastq_372_1a_5
CCCCAACAACAGCGCTGGTAATGGCTCAGCTACTCAGGGTCCCGCAAGCCATCTTGGACATGATCGCTGG
TGCCCACTGGGGAGTCCTAGCGGGCGTGGCGTATTTCTCCATGGTGGGCAACTGGGCGAAGGTCCTGGTG
GTGCTGCTGCTGTTTGCTGGCGTCGATGCGCGCACCTTCACCACCGGGGGAAGTGCTGCTAAGAGCGCGT
TTACGCTCACCAGCTTCTTCCAACGGGGCCCCAAGCAGGATATCCAGCTGATCA

>1222_S79_L001_R1_001.fastq_373_1a_5
CCCCAACAACAGCGCTGGTAATGGCTCAGCTACTCAGGGTCCCGCAAGCCATCCTGGACATGATCGCTGG
TGCCCACTGGGGAGTCCTAGCGGGCGTGGCGTATTTCTCCATGGTGGGCAACTGGGCGAAGGTCCTGGTG
GTGCTGTTGCTGTTTGCTGGCGTCGATGCGCACACCTACACCACCGGGGGAAGTGCTGCTAAGAGCGCGT
TTGGGCTCACCAGCTTCTTCCAACGGGGCCCCAAGCAGGATATCCAGCTGATCA

>1222_S79_L001_R1_001.fastq_374_1a_5
CCCCAACAACAGCGCTGGTAATGGCTCAGCTACTCAGGGTCCCGCAAGCCATCTTGGACATGATCGCTGG
TGCCCACTGGGGAGTCCTAGCGGGCGTGGCGTATTTCTCCATGGTGGGCAACTGGGCGAAGGTCCTGGTG
GTGCTGTTGCTGTTTGTTGGCGTCGATGCGCGCACCTTCACCACCGGGGGAAGTGCTGCTAAGAGCGCGT
TTACGCTCACCAGCTTCTTCCAACGGGGCCCCAAGCAGGATATCCAGCTGATCA

>1222_S79_L001_R1_001.fastq_375_1a_5
CCCCAACAACAGCGCTGGTAATGGCTCAGCTACTCAGGGTCCCGCAAGCCATCTTGGACATGATCGCTGG
TGCCCACTGGGGAGTCCTAGCGGGCGTGGTGTATTTCTCCATGGTGGGCAACTGGGCGAAGGTCCTGGTG
GTGCTGTTGCTGTTTGCTGGCGTCGATGCGCGCACCTTCACCACCGGGGGAAGTGCTGCTAAGAGCGCGT
TTACGCTCACCAGCTTCTTCCAACGGGGCCCCAAGCAGGATATCCAGCTGATCA

>1222_S79_L001_R1_001.fastq_376_1a_5
CCCCAACAACAGCGCTAGTAATGGCTCAGCTACTCAGGGTCCCGCAAGCCATCTTGGACATGATCGCTGG
TGCCCACTGGGGAGTCCTAGCGGGCGTGGCGTATTTCTCCATGGTGGGCAACTGGGCGAAGGTCCTGGTG
GTGCTGTTGCTGTTTGCTGGCGTCGATGCGCGCACCTTCACCACCGGGGGAAGTGCTGCTAAGAGCGCGT
TTACGCTCACCAGCTTCTTCCAACGGGGCCCCAAGCAGGATATCCAGCTGATCA

>1222_S79_L001_R1_001.fastq_377_1a_5
CCCCAACAACAGCGCTGGTAATGGCTCAGCTACTCAGGGTCCCGCAAGCCATCTTGGACATGATCGCTGG
TGCCCACTGGGGAGTCCTAGCGGGCGTGGCGTATTTCTCCATGGTGGGCAACTGGGCGAAGGTCCTGGTG
GTGCTGTTGCTGTTTGCTGGCGTCGATGCGCGCACCTTCACCACCGGGGGAAGTGCTGCTAAGAGCGCGT
TTACGCTCACCAGCTTCTTCAAACGGGGCCCCAAGCAGGATATCCAGCTGATCA

>1222_S79_L001_R1_001.fastq_378_1a_5
CCCCAACAACAGCGCTGGTAATGGCTCAGCTACTCAGGGTCCCGCAAGCCATCTTGGACATGATCGCTGG
TGCCCACTGGGGAGTCCTAGCGGGCGCGGCGTATTTCTCCATGGTGGGCAACTGGGCGAAGGTCCTGGTG
GTGCTGTTGCTGTTTGCTGGCGTCGATGCGCACACCTACACCACCGGGGGAAGTGCTGCTAAGAGCGCGT
TTGGGCTCACCAGCTTCTTCCAACGGGGCCCCAAGCAGGATATCCAGCTGATCA

>1222_S79_L001_R1_001.fastq_379_1a_5
CCCCAACAACAGCGCTGGTAATGGCTCAGCTACTCAGGGTCCCGCAAGCCATCTTGGACATGATCGCTGG
TGCCCACTGGGGAGTCCTAGCGGGCGTGGCGTATTTCTCCATGGTGGGCAATTGGGCGAAGGTCCTGGTG
GTGCTGTTGCTGTTTGCTGGCGTCGATGCGCGCACCTTCACCACCGGGGGAAGTGCTGCTAAGAGCGCGT
TTACGCTCACCAGCTTCTTCCAACGGGGCCCCAAGCAGGATATCCAGCTGATCA

>1222_S79_L001_R1_001.fastq_380_1a_5
CCCCAACAACAGCGCTGGTAATGGCTCAGCTACTCAGGGTCCCGCAAGCCATCTTGGACATGATCGCTGA
TGCCCACTGGGGAGTCCTAGCGGGCGTGGCGTATTTCTCCATGGTGGGCAACTGGGCGAAGGTCCTGGTG
GTGCTGTTGCTGTTTGCTGGCGTCGATGCGCGCACCTTCACCACCGGGGGAAGTGCTGCTAAGAGCGCGT
TTACGCTCACCAGCTTCTTCCAACGGGGCCCCAAGCAGGATATCCAGCTGATCA

>1222_S79_L001_R1_001.fastq_381_1a_5
CCCCAACAACAGCGCTGGTAATGGCTCAGCTACTCAGGGTCCCGCAAGCCATCTTGGACATGATCGCTGG
TGCCCACTGGGGAGTCCTAGCGGGCGTGGCGTATTTCTCCATGGTGGGCAACTGGGCGAAGGTCCTGGTG
GTGTTGTTGCTGTTTGCTGGCGTCGATGCGCGCACCTTCACCACCGGGGGAAGTGCTGCTAAGAGCGCGT
TTACGCTCACCAGCTTCTTCCAACGGGGCCCCAAGCAGGATATCCAGCTGATCA

>1222_S79_L001_R1_001.fastq_382_1a_5
CCCCAACAACAGCGCTGGTAATGGCTCAGCTACTCAGGGTCCCGCAAGCCATCTTGGACATGATCGCTGG
TGCCCACTGGGGAGTCCTAGCGGGCGTGGCGTATTTCTCCATGGTGGGCAACTGGGCGAAGGTCCTGGTG
GTGCTGTTGCCGTTTGCTGGCGTCGATGCGCACACCTACACCACCGGGGGAAGTGCTGCTAAGAGCGCGT
TTACGCTCACCAGCTTCTTCCAACGGGGCCCCAAGCAGGATATCCAGCTGATCA

>1222_S79_L001_R1_001.fastq_383_1a_5
CCCCAACAACAGCGCTGGTAATGGCTCAGCTACTCAGGGTCCCGCAAGCCATCTTGGACATGATCGCTGG
TGCCCACTGGGGAGTCCTAGCGGGCGTGGCGTATTTCTCCATGGTGGGCAACTGGGCGAAGGTCCTGGTG
GTGCTGCTGCTGTTTGCTGGCGTCGATGCGCACACCTACACCACCGGGGGAAGTGCTGCTAAGAGCGCGT
TTGGGCTCACCAGCTTCTTCCAACGGGGCCCCAAGCAGGATATCCAGCTGATCA

>1222_S79_L001_R1_001.fastq_384_1a_5
CCCCAACAACAGCGCTGGTAATGGCTCAGCTACTCAGGGTCCCGCAAGCCATCTTGGACATGATCGCTGG
TGCCCACTGGGGAGTCCTAGCGGGCGTGGCGTATTTCTCCATGGTGGGCAACTGGGCGAAGGTCCTGGTG
GTGCTGTTGCTGTTTGCTGGCGTCGATGCGCGCACCCACACCACCGGGGGAAGTGCTGCTAAGAGCGCGC
TTACGCTCACCAGCTTCTTCCAACGGGGCCCCAAGCAGGATATCCAGCTGATCA

>1222_S79_L001_R1_001.fastq_385_1a_5
CCCCAACAACAGCGCTGGTAATGGCTCAGCTACTCAGGGTCCCGCAAGCCATCTTGGACATGATCGCTGG
TGCCCACTGGGGAGTCCTAGCGGGCGTGGCGTATTTCTCCATGGTGGGCAACTGGGCGAAGGTCCTGGTG
GTGCTGTTGCTGTTTGCTGGCGCCGATGCGCACACCTACACCACCGGGGGAAGTGCTGCTAAGAGCGCGT
TTGGGCTCACCAGCTTCTTCCAACGGGGCCCCAAGCAGGATATCCAGCTGATCA
