# Supplementary material for: HCV transmission in high-risk communities in Bulgaria
Source: PLoS One. 2019 Mar 5;14(3):e0212350. doi: 10.1371/journal.pone.0212350 (PMC6400337; doi:10.1371/journal.pone.0212350)
Supplement: S1 File — (ZIP) [file pone.0212350.s002.zip › 1225_S8_L001_R1_001.fastq_1a_freq5.fas]

>1225_S8_L001_R1_001.fastq_1_1a_1549
CCCCTACGACGGCACTGGTGATGGCTCAGCTGCTCCGGATCCCACAAGCCATCTTGGACATGATCGCTGG
TGCTCACTGGGGTGTCCTAGCGGGCATAGCGTACTTCTCCATGGTGGGGAACTGGGCGAAGGTCCTGGTA
GTGCTGCTGCTATTTGCCGGCGTCGACGCGGAAACCCACGTCACCGGGGCGGTCGTCGGCCGCGCTACGT
CTGGGTTTGCTCATTTATTCACAAGTGGGCCCAAGCAGGACATCCGGCTGGTCA

>1225_S8_L001_R1_001.fastq_2_1a_391
CCCCTACGACGGCACTGGTGGTGGCTCAGCTGCTCCGGATCCCACAAGCCATCTTGGACATGATCGCTGG
TGCTCACTGGGGTGTCCTAGCGGGCATAGCGTACTTCTCCATGGTGGGGAACTGGGCGAAGGTCTTGGTA
GTGCTGCTGCTATTTGCCGGCGTCGACGCGGAAACCCACATCACCGGGAGGTCCGTCGCCCGCACTGCGT
CTGGGCTTGCTGGTCTCTTCACACCTGGGGCCAGGCAGAACATCCGGCTGGTCA

>1225_S8_L001_R1_001.fastq_3_1a_345
CCCCTACGACGGCACTGGTGATGGCTCAGCTGCTCCGGATCCCACAAGCCATCTTGGACATGATCGCTGG
TGCTCACTGGGGTGTCCTAGCGGGCATAGCGTACTTCTCCATGGTGGGGAACTGGGCGAAGGTCTTGGTA
GTGCTGCTGCTATTTGCCGGCGTCGACGCGGAAACCCACATCACCGGGAGGTCCGTCGCCCGCACTGCGT
CTGGGCTTGCTGGTCTCTTCACACCTGGGGCCAGGCAGAACATCCGGCTGGTCA

>1225_S8_L001_R1_001.fastq_4_1a_191
CCCCTACGACGGCACTGGTGATGGCTCAGCTGCTCCGGATCCCACAAGCCATCTTGGACATGATCGCTGG
TGCTCACTGGGGTGTCCTAGCGGGCATAGCGTACTTCTCCATGGTGGGGAACTGGGCGAAGGTCCTGGTA
GTGCTGCTGCTATTTGCCGGCGTCGACGCGGAAACCCACGTCACCGGGGCGGTCGTCGGCCGCGCTACGT
CTGGGTTTGCTGGTTTATTCACAAGTGGGCCCAAGCAGGACATCCGGCTGGTCA

>1225_S8_L001_R1_001.fastq_5_1a_112
CCCCTACGACGGCGCTGGTGATGGCTCAGCTGCTCCGGATCCCACAAGCCATCTTGGACATGATCGCTGG
TGCTCACTGGGGTGTCCTAGCGGGCATAGCGTACTTCTCCATGGTGGGGAACTGGGCGAAGGTCCTGGTA
GTGCTGCTGCTATTTGCCGGCGTCGACGCGGAAACCCACGTCACCGGGGCGGTCGTCGGCCGCGCTACGT
CTGGGTTTGCTCATTTATTCACAAGTGGGCCCAAGCAGGACATCCGGCTGGTCA

>1225_S8_L001_R1_001.fastq_6_1a_108
CCCCTACGACGGCACTGGTGGTGGCTCAGCTGCTCCGGATCCCACAAGCCATCTTGGACATGATCGCTGG
TGCTCACTGGGGTGTCCTAGCGGGCATAGCGTACTTCTCCATGGTGGGGAACTGGGCGAAGGTCCTGGTA
GTGCTGCTGCTATTTGCCGGCGTCGACGCGGAAACCCACGTCACCGGGGCGGTCGTCGGCCGCGCTACGT
CTGGGTTTGCTCATTTATTCACAAGTGGGCCCAAGCAGGACATCCGGCTGGTCA

>1225_S8_L001_R1_001.fastq_7_1a_105
CCCCTACGACGGCACTGGTGATGGCTCAGCTGCTCCGGATCCCACAAGCCATCTTGGACATGATCGCTGG
TGCTCACTGGGGCGTCCTAGCGGGCATAGCGTACTTCTCCATGGTGGGGAACTGGGCGAAGGTCTTGGTA
GTGCTGCTGCTATTTGCCGGCGTCGACGCGGAAACCCATATCACCGGGAGGTCCGTCGCCCGCACTGCGT
CTGGGCTTGCTGGTCTCTTCACACCTGGGGCCAGGCAGAACATCCGGCTGGTCA

>1225_S8_L001_R1_001.fastq_8_1a_103
CCCCTACGACGGCACTGGTGATGGCTCAGCTGCTCCGGATCCCACAAGCCATCTTGGACATGATCGCTGG
TGCTCACTGGGGTGTCCTAGCGGGCATAGCGTACTTCTCCATGGTGGGGAACTGGGCGAAGGTCCTGGTA
GTGCTGCTGCTATTTGCCGGCGTCGACGCGGAAACCCACATCACCGGGAGGTCCGTCGCCCGCACTGCGT
CTGGGCTTGCTGGTCTCTTCACACCTGGGGCCAGGCAGAACATCCGGCTGGTCA

>1225_S8_L001_R1_001.fastq_9_1a_90
CCCCTACGACGGCACTGGTGATGGCTCAGCTGCTCCGGATCCCACAAGCCATCTTGGACATGATCGCTGG
TGCTCACTGGGGTGTCCTAGCGGGCATAGCGTACTTCTCCATGGTGGGGAACTGGGCGAAGGTCCTGGTA
GTGCTGCTGCTATTTGCCGGCGTCGACGCGGAAACCCACGTCACCGGGGCGGTCGTCGGCCGCGCTACGT
CTGGGTTTGCTCATTTATTCACAAGTGGGCCCAAGCAGGACATCCGACTGGTCA

>1225_S8_L001_R1_001.fastq_10_1a_86
CCCCTACGACGGCACTGGTGATGGCTCAGCTGCTCCGGATCCCACAAGCCATCTTGGACATGATCGCTGG
TGCTCACTGGGGTGTCCTAGCGGGCATAGCGTATTTCTCCATGGTGGGGAACTGGGCGAAGGTCCTGGTA
GTGCTGCTGCTATTTGCCGGCGTCGACGCGGAAACCCACGTCACCGGGGCGGTCGTCGGCCGCGCTACGT
CTGGGTTTGCTCATTTATTCACAAGTGGGCCCAAGCAGGACATCCGGCTGGTCA

>1225_S8_L001_R1_001.fastq_11_1a_83
CCCCTACGACGGCACTGGTGATGGCTCAGCTGCTCCGGATCCCACAAGCCATCTTGGACATGATCGCTGG
TGCTCACTGGGGTGTCCTAGCGGGCATAGCGTACTTCTCCATGGTGGGGAACTGGGCGAAGGTCCTGGTA
GTGCTGCTGCTATTTGCCGGCGTCGACGCGGAAACCCATGTCACCGGGGCGGTCGTCGGCCGCGCTACGT
CTGGGTTTGCTCATTTATTCACAAGTGGGCCCAAGCAGGACATCCGGCTGGTCA

>1225_S8_L001_R1_001.fastq_12_1a_82
CCCCTACGACGGCACTGGTGGTGGCTCAGCTGCTCCGGATCCCACAAGCCATCTTGGACATGATCGCCGG
TGCTCACTGGGGTGTCCTAGCGGGCATAGCGTACTTCTCCATGGTGGGGAACTGGGCGAAGGTCTTGGTA
GTGCTGCTGCTATTTGCCGGCGTCGACGCGGAAACCCACATCACCGGGAGGTCCGTCGCCCGCACTGCGT
CTGGGCTTGCTGGTCTCTTCACACCTGGGGCCAGGCAGAACATCCGGCTGGTCA

>1225_S8_L001_R1_001.fastq_13_1a_76
CCCCTACGACGGCACTAGTGGTGGCTCAGCTGCTCCGGATCCCACAAGCCATCTTGGACATGATCGCTGG
TGCTCACTGGGGTGTCCTAGCGGGCATAGCGTACTTCTCCATGGTGGGGAACTGGGCGAAGGTCTTGGTA
GTGCTGCTGCTATTTGCCGGCGTCGACGCGGAAACCTACATCACCGGGAGGTCCGTCGCCCGCACTGCGT
CTGGGCTTGCTGGTCTCTTCACACCTGGGGCCAGGCAGAACATCCGGCTGGTCA

>1225_S8_L001_R1_001.fastq_14_1a_76
CCCCTACGACGGCACTGGTGGTGGCTCAGCTGCTCCGAATCCCACAAGCCATCTTGGACATGATCGCTGG
TGCTCACTGGGGTGTCCTAGCGGGCATAGCGTACTTCTCCATGGTGGGGAACTGGGCGAAGGTCTTGGTA
GTGCTGCTGCTATTTGCCGGCGTCGACGCGGAAACCCACATCACCGGGAGGTCCGTCGCCCGCACTGCGT
CTGGGCTTGCTGGTCTCTTCACACCTGGGGCCAGGCAGAACATCCGGCTGGTCA

>1225_S8_L001_R1_001.fastq_15_1a_75
CCCCTACGACGGCACTGGTGATGGCTCAGCTGCTCCGGATCCCACAAGCCATCTTGGACATGATCGCTGG
TGCTCACTGGGGTGTCCTAGCGGGCATAGCGTACTTCTCCATGGTGGGGAACTGGGCGAAGGTCCTGGTA
GTGCTGCTGCTATTTGCCGGCGTCGACGCGGAAACCCACGTCACCGGGGCGGTCGTCGGCCGCGCTACGT
CTGGGTTTGCTCATTTATTCACAAGTGGGCCAAAGCAGGACATCCGGCTGGTCA

>1225_S8_L001_R1_001.fastq_16_1a_69
CCCCTACGACGGCACTGGTGATGGCTCAGCTGCTCCGGATCCCACAAGCCATCTTGGACATGATCGCTGG
TGCTCACTGGGGTGTCCTAGCGGGCATAGCGTATTTCTCCATGGTGGGGAACTGGGCGAAGGTCTTGGTA
GTGCTGCTGCTATTTGCTGGCGTCGACGCGGAAACCCACATTACCGGGAGGTCCGTCGCCCGCACTGCGT
CTGGGCTTGCTGGTCTCTTCACACCTGGGGCCAGGCAGAACATCCGGCTGGTCA

>1225_S8_L001_R1_001.fastq_17_1a_61
CCCCTACGACGGCACTGGTGATGGCTCAGCTGCTCCGGATTCCACAAGCCATCTTGGACATGATCGCTGG
TGCTCACTGGGGTGTCCTAGCGGGCATAGCGTACTTCTCCATGGTGGGGAACTGGGCGAAGGTCTTGGTA
GTGCTGCTGCTATTTGCCGGCGTCGACGCGGAAACCCACATCACCGGGAGGTCCGTCGCCCGCACCGCGT
CTGGGCTTGCTGGTCTCTTCACACCTGGGGCCAGGCAGAACATCCGGCTGGTCA

>1225_S8_L001_R1_001.fastq_18_1a_59
CCCCTACGACGGCACTGGTGATGGCTCAGCTGCTCCGGATCCCACAAGCCATCTTGGACATGATCGCTGG
TGCTCACTGGGGTGTCCTAGCGGGCATAGCGTACTTCTCCATGGTGGGGAACTGGGCGAAGGTCCTGGTA
GTGCTGCTGCTATTTGCCGGCGTCGACGCAGAAACCCACGTCACCGGGGCGGTCGTCGGCCGCGCTACGT
CTGGGTTTGCTCATTTATTCACAAGTGGGCCCAAGCAGGACATCCGGCTGGTCA

>1225_S8_L001_R1_001.fastq_19_1a_58
CCCCTACGACGGCACTGGTGATGGCTCAGCTGCTCCGGATCCCACAAGCCATCTTGGACATGATCGCTGG
TGCTCACTGGGGTGTCCTAGCGGGCATAGCGTACTTCTCCATGGTGGGGAACTGGGCGAAGGTCCTGGTA
GTGCTGCTGCTATTTGCCGGCGTCGACGCGGAAACCCACGTCACCGGGGCGGTCGTCGGCCGCGCTACGT
CTGGGTTTGCTCATTTATTCACAAGTGGACCCAAGCAGGACATCCGGCTGGTCA

>1225_S8_L001_R1_001.fastq_20_1a_57
CCCCTACGACGGCACTGGTGATGGCTCAGCTACTCCGGATCCCACAAGCCATCTTGGACATGATCGCTGG
TGCTCACTGGGGTGTCCTAGCGGGCATAGCGTACTTCTCCATGGTGGGGAACTGGGCGAAGGTCCTGGTA
GTGCTGCTGCTATTTGCCGGCGTCGACGCGGAAACCCACGTCACCGGGGCGGTCGTCGGCCGCGCTACGT
CTGGGTTTGCTCATTTATTCACAAGTGGGCCCAAGCAGGACATCCGGCTGGTCA

>1225_S8_L001_R1_001.fastq_21_1a_56
CCCCTACGACGGCACTGGTGATGGCTCAGCTGCTCCGGATCCCACAAGCCATCTTGGACATGATCGCTGG
TGCTCACTGGGGTGTCCTAGCGGGCATAGCGTACTTCTCCATGGTGGGGAACTGGGCGAAGGTCCTGGTA
GTGCTACTGCTATTTGCCGGCGTCGACGCGGAAACCCACGTCACCGGGGCGGTCGTCGGCCGCGCTACGT
CTGGGTTTGCTCATTTATTCACAAGTGGGCCCAAGCAGGACATCCGGCTGGTCA

>1225_S8_L001_R1_001.fastq_22_1a_54
CCCCTACGACGGCACTGGTGATGGCTCAGCTGCTCCGGATCCCACAAGCCATCTTGGACATGATCGCTGG
TGCTCACTGGGGTGTCCTAGCGGGCATAGCGTATTTCTCCATGGTGGGGAACTGGGCGAAGGTCCTGGTA
GTGCTGCTGCTATTTGCCGGCGTCGACGCGGAAACCCACGTCACCGGGGCGGTCGTCGGCCGCGCTACGT
CTGGGTTTGCTCATTTATTCACAAGTGGGCCAAAGCAGGACATCCGGCTGGTCA

>1225_S8_L001_R1_001.fastq_23_1a_52
CCCCTACGACGGCACTGGTGGTGGCTCAGCTGCTCCGGATCCCACAAGCCATCTTGGACATGATCGCTGG
TGCTCACTGGGGTGTCCTAGCGGGCATAGCGTACTTCTCCATGGTGGGGAACTGGGCGAAGGTCTTGGTA
GTGCTGCTGCTATTTGCCGGCGTCGACGCGGAAACCCACATCACCGGGAGGTCCGTCGCCCGCACTGCAT
CTGGGCTTGCTGGTCTCTTCACACCTGGGGCCAGGCAGAACATCCGGCTGGTCA

>1225_S8_L001_R1_001.fastq_24_1a_52
CCCCTACGACGGCACTGGTGGTGGCTCAGCTGCTCCGGATCCCACAAGCCATCTTGGACATGATCGCTGG
TGCTCACTGGGGTGTCCTAGCGGGCATAGCGTACTTCTCCATGGTGGGGAACTGGGCGAAGGTCTTGGTA
GTGCTGCTGCTATTTGCCGGCGTCGACGCGGAAACCCACATCACCGGGAGGTCCGTCGCCCGCACTGCGT
CTGGGCTTGCCGGTCTCTTCACACCTGGGGCCAGGCAGAACATCCGGCTGGTCA

>1225_S8_L001_R1_001.fastq_25_1a_49
CCCCTACGACGGCACTGGTGGTGGCTCAGCTGCTCCGGATCCCACAAGCCATCTTGGACATGATCGCTGG
TGCTCACTGGGGTGTTCTAGCGGGCATAGCGTACTTCTCCATGGTGGGGAACTGGGCGAAGGTCTTGGTA
GTGTTGCTGCTATTTGCCGGCGTCGACGCGGAAACCCACATCACCGGGAGGTCCGTCGCCCGCACTGCGT
CTGGGCTTGCTGGTCTCTTCACACCTGGGGCCAGGCAGAACATCCGGCTGGTCA

>1225_S8_L001_R1_001.fastq_26_1a_48
CCCCTACGACGGCACTGGTGATGACTCAGCTGCTCCGGATCCCACAAGCCATCTTGGACATGATCGCTGG
TGCTCACTGGGGTGTCCTAGCGGGCATAGCGTACTTCTCCATGGTGGGGAACTGGGCGAAGGTCTTGGTA
GTGCTGCTGCTATTTGCCGGCGTCGACGCGGAAACCCACATCACCGGGAGGTCCGTCGCCCGCACTGCGT
CTGGGCTTGCTGGTCTCTTCACGCCTGGGGCCAGGCAGAACATCCGGCTGGTCA

>1225_S8_L001_R1_001.fastq_27_1a_48
CCCCTACGACGGCACTGGTGATGGCCCAGCTGCTCCGGATCCCACAAGCCATCTTGGACATGATCGCTGG
TGCTCACTGGGGTGTCCTAGCGGGCATAGCGTACTTCTCCATGGTGGGGAACTGGGCGAAGGTCTTGGTA
GTGCTGCTGCTATTTGCCGGCGTCGACGCGGAAACCCACATCACCGGGAGGTCCGTCGCCCGCACTGCGT
CTGGGCTTGCTGGTCTCTTCACACCTGGGGCCAGGCAGAACATCCGGCTGGTCA

>1225_S8_L001_R1_001.fastq_28_1a_46
CCCCTACGACGGCACTGGTGGTGGCTCAGCTGCTCCGGATCCCACAAGCCATCTTGGACATGATCGCTGG
TGCTCACTGGGGTGTCCTAGCGGGCATAGCGTACTTCTCCATGGTGGGGAACTGGGCGAAGGTTTTGGTA
GTGCTGCTGCTATTTGCCGGCGTCGACGCGGAAACCCACATCACCGGGAGGTCCGTCGCCCGCACTGCGT
CTGGGCTTGCTGGTCTCTTCACACCTGGGGCCAGGCAGAACATCCGGCTGGTCA

>1225_S8_L001_R1_001.fastq_29_1a_42
CCCCTACGACGGCACTGGTGATGGCTCAGCTGCTCCGGATCCCACAAGCCATCTTGGACATGATCGCTGG
TGCTCACTGGGGTGTCCTAGCGGGCATAGCGTACTTCTCCATGGTGGGGAATTGGGCGAAGGTCCTGGTA
GTGCTGCTGCTATTTGCCGGCGTCGACGCGGAAACCCACGTCACCGGGGCGGTCGTCGGCCGCGCTACGT
CTGGGTTTGCTCATTTATTCACAAGTGGGCCCAAGCAGGACATCCGGCTGGTCA

>1225_S8_L001_R1_001.fastq_30_1a_41
CCCCTACGACGGCACTGGTGGTGGCTCAGCTGCTCCGGATCCCACAAGCCATTTTGGACATGATCGCTGG
TGCTCACTGGGGTGTCCTAGCGGGCATAGCGTACTTCTCCATGGTGGGGAACTGGGCGAAGGTCTTGGTA
GTGCTGCTGCTATTTGCCGGCGTCGACGCGGAAACCCACATCACCGGGAGGTCCGTCGCCCGCACTGCGT
CTGGGCTTGCTGGTCTCTTCACACCTGGGGCCAGGCAGAACATCCGGCTGGTCA

>1225_S8_L001_R1_001.fastq_31_1a_40
CCCCTACGACGGCACTGGTGATGGCTCAGCTGCTCCGGATCCCACAAGCCATCTTGGACATGATCGCTGG
TGCTCACTGGGGTGTCCTAGCGGGCATAGCGTACTTCTCCATGGTGGGGAACTGGGCGAAGGTCCTGGTA
GTGCTGCTGCTATTTGCCGGCGTCGACGCGGAAACCCACGTCACCGGGGCGGTCGTCGGCCGCGCTACGT
CTGGGTTTGCTCATTTATTCACAAGTGGGCCCAAGCAGGACATCCGGCTGGTTA

>1225_S8_L001_R1_001.fastq_32_1a_40
CCCCTACGACGGCACTGGTGATGGCTCAGCTGCTCCGGATCCCACAAGCCATCTTGGACATGATCGCTGG
TGCTCACTGGGGTGTCCTAGCGGGCATAGCGTACTTCTCCATGGTGGGGAACTGGGCGAAGGTCCTGGTA
GTGCTGTTGCTATTTGCCGGCGTTGACGCGGAAACCCACGTCACCGGGGCGGTCGTCGGCCGCGCTACGT
CTGGGTTTGCTCATTTATTCACAAGTGGGCCCAAGCAGGACATCCGGCTGGTCA

>1225_S8_L001_R1_001.fastq_33_1a_39
CCCCTACGACGGCGCTGGTGATGGCTCAGCTGCTCCGGATCCCACAAGCCATCTTGGACATGATCGCTGG
TGCTCACTGGGGTGTCCTAGCGGGCATAGCGTACTTCTCCATGGTGGGGAACTGGGCGAAGGTCCTGGTA
GTGCTGCTGCTATTTGCCGGCGTCGACGCGGAAACCCACGTCACCGGGGCGGTCGTCGGCCGCGCTACGT
CTGGGTTTGCTCATTTATTCACAAGTGGGCCAAAGCAGGACATCCGGCTGGTCA

>1225_S8_L001_R1_001.fastq_34_1a_38
CCCCTACGACGGCACTGGTGATGGCTCAGCTGCTCCGGATCCCACAAGCCATCTTGGACATGATCGCTGG
TGCTCACTGGGGTGTCCTAGCGGGCATAGCGTACTTCTCCATGGTGGGGAACTGGGCGAAGGTCCTGGTA
GTGCTGCTGCTATTTGCCGGCGTCGACGCGGAAACCCACGTCACCGGGGCGGTCGTCGGCCGCGCTACGT
CTGGGTTTGCTGGTTTATTCACAAGTGGACCCAAGCAGGACATCCGGCTGGTCA

>1225_S8_L001_R1_001.fastq_35_1a_37
CCCCTACGACGGCACTGGTGATGGCTCAGCTGCTCCGGATCCCACAAGCCATCTTGGACATGATCGCTGG
TGCTCACTGGGGTGTCCTAGCGGGCATAGCGTACTTCTCCATGGTGGGGAACTGGGCGAAGGTCCTGGTA
GTGCTGCTGCTATTTGCCGGCGTCGACGCGGAAACCCACGTCACCGGGGCGGTCGTCGGCCGCGCTACGT
CTGGGTTCGCTCATTTATTCACAAGTGGGCCCAAGCAGGACATCCGGCTGGTCA

>1225_S8_L001_R1_001.fastq_36_1a_37
CCCCTACGACGGCACTGGTGATGGCTCAGCTGCTCCGGATCCCACAAGCCATCTTGGACATGATCGCTGG
TGCTCACTGGGGTGTCCTAGCGGGCATAGCGTACTTCTCCATGGTGGGGAACTGGGCGAAGGTCCTGGTA
GTGCTGCTGCTATTTGCCGGCGTCGACGCGGAAACCCACGTCACCGGGGCGGTCGTCGCCCGCGCTACGT
CTGGGTTTGCTCGTTTATTCACAAGTGGGCCCAAGCAGGACATCCGGTTGGTCA

>1225_S8_L001_R1_001.fastq_37_1a_36
CCCCTACGACGGCACTGGTGATGGCTCAGTTGCTCCGGATCCCACAAGCCATCTTGGACATGATCGCTGG
TGCTCACTGGGGTGTCCTAGCGGGCATAGCGTATTTCTCCATGGTGGGGAACTGGGCGAAGGTCCTGGTA
GTGCTGCTGCTATTTGCCGGCGTCGACGCGGAAACCCACGTCACCGGGGCGGTCGTCGGCCGCGCTACGT
CTGGGTTTGCTCATTTATTCACAAGTGGGCCCAAGCAGGACATCCGGCTGGTCA

>1225_S8_L001_R1_001.fastq_38_1a_36
CCCCTACGACGGCACTGGTGATGGCTCAGCTGCTCCGGATCCCACAAGCCATCTTGGACATGATCGCTGG
TGCTCACTGGGGTGTCCTAGCGGGCATAGCGTACTTCTCCATGGTGGGGAACTGGGCGAAGGTCCTGGTA
GTGCTGCTGCTATTTGCCGGCGTCGACGCGGAAACCCACGTCACCGGAGCGGTTGTCGGCCGCGCTACGT
CTGGGTTTGCTGGTTTATTCACAAGTGGGCCCAAGCAGGACATCCGGCTGGTCA

>1225_S8_L001_R1_001.fastq_39_1a_35
CCCCTACGACGGCACTGGTGATGGCTCAGCTGCTCCGGATCCCACAAGCCATCTTGGACATGATCGCTGG
TGCTCACTGGGGTGTCCTAGCGGGCATAGCGTACTTCTCCATGGTGGGGAACTGGGCGAAGGTCCTGGTA
GTGCTGCTGCTATTTGCCGGCGTCGACGCGGAAACCCACGTCACCGGGGCGGTCGTTGGCCGCGCTACGT
CTGGGTTTGCTCATTTATTCACAAGTGGGCCCAAGCAGGACATCCGGCTGGTCA

>1225_S8_L001_R1_001.fastq_40_1a_34
CCCCTACGACGGCACTGGTGATGGCTCAGCTGCTCCGGATCCCACAAGCCATCTTGGACATGATCGCTGG
TGCTCACTGGGGTGTCCTAGCGGGCATAGCGTACTTCTCCATGGTGGGGAACTGGGCGAAGGTCCTGGTA
GTGCTGCTGCTATTTGCCGGCGTTGACGCGGAAACCCACGTCACCGGGGCAGTCGTCGGCCGCGCTACGT
CTGGGTTTGCTCATTTGTTCACAAGTGGGCCCAAGCAGGACATCCGGCTGGTCA

>1225_S8_L001_R1_001.fastq_41_1a_34
CCCCTACGACGGCACTGGTGATGGCTCAGCTGCTCCGGATCCCACAAGCCATCTTGGACATGATCGCTGG
TGCTCACTGGGGTGTCCTAGCGGGCATAGCGTACTTCTCCATGGTGGGGAACTGGGCGAAGGTCTTGGTA
GTGCTGCTGCTATTTGCCGGCGTCGACGCGGAAACCTACATCACCGGGAGGTCCGTCGCCCGCACTGCGT
CTGGGCTTGCTGGTCTCTTCACACCTGGGGCCAGGCAGAACATCCGGCTGGTCA

>1225_S8_L001_R1_001.fastq_42_1a_33
CCCCTACGACGGCACTGGTGATGGCTCAGCTGCTCCGGATCCCACAAGCTATCTTGGACATGATCGCTGG
TGCTCACTGGGGTGTCCTAGCGGGCATAGCGTATTTCTCCATGGTGGGGAACTGGGCGAAGGTCCTGGTA
GTGCTGCTGCTATTTGCCGGCGTCGACGCGGAAACCCACGTCACCGGGGCGGTCGTCGGCCGCGCTACGT
CTGGGTTTGCTCATTTATTCACAAGTGGGCCCAAGCAGGACATCCGGCTGGTCA

>1225_S8_L001_R1_001.fastq_43_1a_32
ACATCAACAGGACTGCACTGGTGATGGCTCAGCTGCTCCGGATCCCACAAGCCATCTTGGACATGATCGC
TGGTGCTCACTGGGGTGTCCTAGCGGGCATAGCGTACTTCTCCATGGTGGGGAACTGGGCGAAGGTCCTG
GTAGTGCTGCTGCTATTTGCCGGCGTCGACGCGGAAACCCACGTCACCGGGGCGGTCGTCGGCCGCGCTA
CGTCTGGGTTTGCTCATTTATTCACAAGTGGGCCCAAGCAGGACATCCGGCTGGTCA

>1225_S8_L001_R1_001.fastq_44_1a_32
CCCCTACGACGGCACTGGTGATGGCTCAGCTGCTCCGGATCCCACAAGCCATCTTGGACATGATCGCTGG
TGCTCACTGGGGTGTCCTAGCGGGCATAGCGTACTTCTCCATGGTGGGGAACTGGGCGAAGGTCCTGGTA
GTGCTGCTGCTATTTGCCGGCGTCGACGCGGAAACCCACGTCACCGGGGCGGTCGTCGGCCGCGCTACGT
CTGGGTTTGCTCATTTATTCACAAGTGGGCCCAAGCAGGACATCCGGCTGATCA

>1225_S8_L001_R1_001.fastq_45_1a_31
CCCCTACGACGGCACTGGTGATGGCTCAGCTGCTCCGGATCCCACAAGCCATCTTGGACATGATCGCTGG
TGCTCACTGGGGTGTCCTAGCGGGCATAGCGTACTTCTCCATGGTGGGGAACTGGGCGAAGGTCCTGGTA
GTGCTGCTGCTATTTGCCGGCGTCGACGCGGAAACCCATGTCACCGGGGCGGTCGTCGGCCGCGCTACGT
CTGGGTTTGCTCATTTATTCACAAGTGGGCCCAAGCAGTACATCCGGCTGGTCA

>1225_S8_L001_R1_001.fastq_46_1a_31
CCCCTACGACGGCACTGGTGATGGCTCAGCTGCTCCGGATCCCACAAGCCATCTTGGACATGATCGCTGG
TGCTCACTGGGGTGTCCTAGCGGGCATAGCGTACTTCTCCATGGTGGGGAACTGGGCGAAGGTCCTGGTA
GTGCTGCTGCTATTTGCCGGCGTCGACGCGGAAACCCACGTCACCGGGGCGGTCGCCGGCCGCGCTACGT
CTGGGTTTGCTCATTTATTCACAAGTGGGCCCAAGCAGGACATCCGGCTGGTCA

>1225_S8_L001_R1_001.fastq_47_1a_31
CCCCTACGACGGCACTGGTGATGGCTCAGCTGCTCCGGATCCCACAAGCCATCTTGGACATGATCGCTGG
TGCTCACTGGGGTGTCCTAGCGGGCTTAGCGTACTTCTCCATGGTGGGGAATTGGGCGAAGGTCCTGGTA
GTGCTGCTGCTATTTGCCGGCGTCGACGCGGAAACCCACGTCACCGGGGCGGTCGTCGGCCGCGCTACGT
CTGGGTTTGCTCATTTATTCACAAGTGGGCCCAAGCAGGACATCCGGCTGGTCA

>1225_S8_L001_R1_001.fastq_48_1a_31
CCCCTACGACGGCACTGGTGATGGCTCAGCTGCTCCGGATCCCACAAGCCATCTTGGACATGATCGCTGG
TGCTCACTGGGGTGTCCTAGCGGGCATAGCGTACTTCTCCATGGTGGGGAACTGGGCGAAGGTCCTGGTA
GTGCTGCTGCTATTTGCCGGCGTCGATGCGGAAACCCACGTCACCGGGGCGGTCGTCGGCCGCGCTACGT
CTGGGTTTGCTCATTTATTCACAAGTGGGCCCAAGCAGGACATCCGGCTGGTCA

>1225_S8_L001_R1_001.fastq_49_1a_30
CCCCTACGACGGCACTGGTGATGGCTCAGCTGCTCCGGATCCCACAAGCCATCTTGGACATGATCGCTGG
TGCTCACTGGGGTGTCCTAGTGGGCATAGCGTACTTCTCCATGGTGGGGAACTGGGCGAAGGTCCTGGTA
GTGCTGCTGCTATTTGCCGGCGTCGACGCAGAAACCCACGTCACCGGGGCAGTCGTCGGCCGCGCTACGT
CTGGGTTTGCTCATTTATTCACAAGTGGGCCCAAGCAGGACATCCGGCTGGTCA

>1225_S8_L001_R1_001.fastq_50_1a_30
CCCCTACGACGGCACTGATGGTGGCTCAGCTGCTCCGGATCCCACAAGCCATCTTGGACATGATCGCTGG
TGCTCACTGGGGTGTCCTAGCGGGCATAGCGTACTTCTCCATGGTGGGGAACTGGGCGAAGGTCTTGGTA
GTGCTGCTGCTATTTGCCGGCGTCGACGCGGAAACCCACATCACCGGGAGGTCCGTCGCCCGCACTGCGT
CTGGGCTTGCTGGTCTCTTCACACCTGGGGCCAGGCAGAACATCCGGCTGGTCA

>1225_S8_L001_R1_001.fastq_51_1a_30
CCCCTACGACGGCACTGGTGATGGCTCAGCTGCTCCGGATCCCACAAGCCATCTTGGACATGATCGCTGG
TGCTCACTGGGGTGTCCTAGCGGGCATAGCGTACTTCTCCATGGTGGGGAACTGGGCGAAGGTCCTGGTA
GTGCTGCTGCTATTTGCCAGCGTCGACGCGGAAACCCACGTCACCGGGGCGGTCGTCGGCCGCGCTACGT
CTGGGTTTGCTCATTTATTCACAAGTGGGCCCAAGCAGGACATCCGGCTGGTCA

>1225_S8_L001_R1_001.fastq_52_1a_29
CCCCTACGACGGCACTGGTGATGGCTCAGCTGCTTCGGATCCCACAAGCCATCTTGGACATGATCGCTGG
TGCTCACTGGGGTGTCCTAGCGGGCATAGCGTACTTCTCCATGGTGGGGAACTGGGCGAAGGTCCTGGTA
GTGCTGCTGCTATTTGCCGGTGTCGACGCGGAAACCCACGTCACCGGGGCGGTCGTCGGCCGCGCTACGT
CTGGGTTTGCTCATTTATTCACAAGTGGGCCCAAGCAGGACATCCGGCTGGTCA

>1225_S8_L001_R1_001.fastq_53_1a_29
CCCCTACGACGGCACTGGTGATGGCTCAGCTGCTCCGGATCCCACAAGCCATCTTGGACATGATCGCTGG
TGCTCACTGGGGTGTCCTAGCGGGCATAGCGTACTTCTCCATGGTGGGGAACTGGGCGAAGGTCCTGGTA
GTGCTGCTGCTATTTGCCGGCGTCGACGCGGAAACCCACGTCACCGGGGCGGTCGTCGGCCGCGTTACGT
CTGGGTTTGCTGGTTTATTCACAAGTGGGCCCAAGCAGGACATCCGGCTGGTCA

>1225_S8_L001_R1_001.fastq_54_1a_28
CCCCTACGACGGCACTGGTGATGGCTCAGCTGCTCCGGATCCCACAAGCCATCTTGGACATGATCGCTGG
TGCTCACTGGGGTGTCCTAGCGGGCATAGCGTACTTCTCCATGGTGGGGAACTGGGCGAAGGTCCTGGTA
GTGCTGCTGCTATTTGCCGGCGTCGACGCGGAACCCCACGTCACCGGGGCGGTCGTCGGCCGCGCTACGT
CTGGGTTTGCTCATTTATTCACAAGTGGGCCCAAGCAGGACATCCGGCTGGTCA

>1225_S8_L001_R1_001.fastq_55_1a_28
CCCCTACGACGGCACTGGTGATGGCTCAGCTGCTCCGGATCCCACAAGCCATCTTGGACATGATCGCTGG
TGCTCACTGGGGTGTCCTAGCGGGCATAGCGTACTTCTCCATGGTGGGGAACTGGGCGAAGGTCCTGGTA
GTGCTGCTGCTATTTGCCGGCGTCGACGCGGAAACCCACGTCACCGGGGCGGTCGTCGGCCGCGCTACGT
CTGGGTTTGCTCATTTATTCACAAGTGGGCCAAAGCAGGACATCCGGCTGATCA

>1225_S8_L001_R1_001.fastq_56_1a_28
CCCCTACGACGGCACTGGTGATGGCTCAGCTGCTCCGGATCCCACAAGCCATCTTGGACATGATCGCTGG
TGCTCACTGGGGTGTCCTAGCGGGCATAGCGTACTTCTCCATGGTGGGGAACTGGGCAAAGGTCCTGGTA
GTGCTGCTGCTATTTGCCGGCGTCGACGCGGAAACCCATGTCACCGGGGCGGTCGTCGGCCGCGCTACGT
CTGGGTTTGCTGGTTTATTCACAAGTGGGCCCAAGCAGGACATCCGGCTGGTCA

>1225_S8_L001_R1_001.fastq_57_1a_28
CCCCTACGACGGCACTGGTGGTGGCTCAGCTGCTCCGGATCCCACAAGCCATCTTGGACATGATCGCTGG
TGCTCACTGGGGTGTCCTAGCGGGCATAGCGTACTTCTCCATGGTGGGGAACTGGGCGAAGGTCTTGGTA
GTGCTGCTGCTATTTGCCGGCGTCGACGCGGAAACCCACATCACCGGGAGGTCCGTCGCTCGCACTGCGT
CTGGGCTTGCTGGTCTCTTCACACCTGGGGCCAGGCAGAACATCCGGCTGGTCA

>1225_S8_L001_R1_001.fastq_58_1a_27
CCCCTACGACGGCACTGGTGATGGCTCAGCTGCTCCGGGTCCCACAAGCCATCTTGGACATGATCGCTGG
TGCTCACTGGGGTGTCCTAGCGGGCATAGCGTACTTCTCCATGGTGGGGAACTGGGCGAAGGTCCTGGTA
GTGCTGCTGCTATTTGCCGGCGTCGACGCGGAAACCCACGTCACCGGGGCGGTCGTCGGCCGCGCTACGT
CTGGGTTTGCTCATTTATTCACAAGTGGGCCCAAGCAGGACATCCGGCTGGTCA

>1225_S8_L001_R1_001.fastq_59_1a_27
CCCCTACGACGGCACTGGTGATGGCTCAGCTGCTCCGGATCCCACAAGCCATCTTGGACATGATCGCTGG
TGCTCACTGGGGTGTCCTAGCGGGCATAGCGTACTTCTCCATGGTGGGGAACTGGGCGAAGGTCTTGGTA
GTGCTGCTGCTATTTGCCGGCGTCGACGCGGAAACCCACATCACCGGGAGGTCCGTCGCCCGCACCGCGT
CTGGGCTTGCTGGTCTCTTCACACCTGGGGCCAGGCAGAACATCCGGCTGGTCA

>1225_S8_L001_R1_001.fastq_60_1a_26
CCCCTACGACGGCACTGGTGATGGCTCAGCTGCTCCGGATCCCACAAGCCATCTTGGACATGATCGCTGG
TGCTCACTGGGGTGTCCTAGCGGGCATAGCGTACTTCTCCATGGTGGGGAACTGGGCGAAGGTCTTGGTA
GTGCTGCTGCTATTTGCCGGCGTCGACGCGGAAACCCACATCACCGGGAGGTCCGTCGCCCGCACTGCGT
CTGGGCTTGCTGGTCTCTTCACGCCTGGGGCCAGGCAGAACATCCGGCTGGTCA

>1225_S8_L001_R1_001.fastq_61_1a_26
CCCCTACAACGGCGCTGGTGATGGCTCAGCTGCTCCGGATCCCACAAGCCATCTTGGACATGATCGCTGG
TGCTCACTGGGGTGTCCTAGCGGGCATAGCGTACTTCTCCATGGTGGGGAACTGGGCGAAGGTCCTGGTA
GTGCTGCTGCTATTTGCCGGCGTCGACGCGGAAACCCACGTCACCGGGGCGGTCGTCGGCCGCGCTACGT
CTGGGTTTGCTCATTTATTCACAAGTGGGCCAAAGCAGGACATCCGGCTGATCA

>1225_S8_L001_R1_001.fastq_62_1a_25
CCCCTACGACGGCGCTGGTGATGGCTCAGCTGCTCCGGATCCCACAAGCCATCTTGGACATGATCGCTGG
TGCTCACTGGGGTGTCCTAGCGGGCATAGCGTACTTCTCCATGGTGGGGAACTGGGCGAAGGTCCTGGTA
GTGCTGCTGCTATTTGCCGGCGTCGACGCAGAAACCCACGTCACCGGGGCGGTCGTCGGCCGCGCTACGT
CTGGGTTTGCTCATTTATTCACAAGTGGGCCAAAGCAGGACATCCGGCTGGTCA

>1225_S8_L001_R1_001.fastq_63_1a_25
CCCCTACGACGGCACTGGTGATGGCTCAGCTGCTCCGGATCCCACAAGCCATCTTGGACATGATCGCTGG
TGCTCACTGGGGTGTCCTAGCGGGCATAGCGTACTTCTCCATGGTGGGGAACTGGGCGAAGGTCCTGGTA
GTGCTGCTGCTATTTGCCGGCGTCGACGCGGAAACCCACGTCACCGGGGCGGTCGTCGGCCGCGCTACGT
CTGGGTTTGCCCATTTATTCACAAGTGGGCCCAAGCAGGACATCCGGCTGGTCA

>1225_S8_L001_R1_001.fastq_64_1a_25
CCCCTACGACGGCACTGGTGATGGCTCAGCTGCTCCGGATCCCACAAGCCATCTTGGACATGATCGCTGG
TGCTCACTGGGGTGTCCTAGCGGGCATAGCGTACTTCTCCATGGTGGGGAACTGGGCGAAGGTCCTGGTA
GTGCTGCTGCTATTTGCCGGCGTCGACGCGGAAACCCACGTCACCGGGGCGGTCGTCGGCCGCGCTACGT
CTGGGTTTGCTCATTTATTCACAAGTGGGCCTAAGCAGGACATCCGGCTGGTCA

>1225_S8_L001_R1_001.fastq_65_1a_25
CCCCTACGACGGCACTGGTGATGGCTCAGCTGCTCCGGATCCCACAAGCCATCTTGGACATGATCGCTGG
TGCTCACTGGGGTGTCCTAGCGGGCATAGCGTACTTCTCCATGGTGGGGAACTGGGCAAAGGTCCTGGTA
GTGCTGCTGCTATTTGCCGGCGTCGACGCGGAAACCCACGTCACCGGGGCGGTCGTCGGCCGCGCTACGT
CTGGGTTTGCTCATTTATTCACAAGTGGGCCCAAGCAGGACATCCGGCTGGTCA

>1225_S8_L001_R1_001.fastq_66_1a_25
CCCCTACAACGGCGCTGGTGATGGCTCAGCTGCTCCGGATCCCACAAGCCATCTTGGACATGATCGCTGG
TGCTCACTGGGGTGTCCTAGCGGGCATAGCGTACTTCTCCATGGTGGGGAACTGGGCGAAGGTCCTGGTA
GTGCTGCTGCTATTTGCCGGCGTCGACGCGGAAACCCACGTCACCGGGGCGGTCGTCGGCCGCGCTACGT
CTGGGTTTGCTCATTTATTCACAAGTGGGCCCAAGCAGGACATCCGGCTGGTCA

>1225_S8_L001_R1_001.fastq_67_1a_24
CCCCTACGACGGCACTGGTGGTGGCTCAGCTGCTCCGGATCCCACAAGCCATCTTGGACATGATCGCTGG
TGCTCACTGGGGTGTCCTAGCGGGCATAGCGTACTTCTCCATGGTGGGGAACTGGGCGAAGGTCTTGGTA
GTGCTGCTGCTATTTGCTGGCGTCGACGCGGAAACCCACATCACCGGGAGGTCCGTCGCCCGCACTGCGT
CTGGGCTTGCTGGTCTCTTCACACCTGGGGCCAGGCAGAACATCCGGCTGGTCA

>1225_S8_L001_R1_001.fastq_68_1a_24
CCCCTACGACGGCACTGGTGATGGCTCAGCTGCTCCGGATCCCACAAGCCATCTTGGACATGATCGCTGG
TGCTCACTGGGGTGTCCTAGCGGGCATAGCGTACTTCTCCATGGTGGGGAACTGGGCGAAGGTCCTGGTA
GTGCTGCTGCTATTTGCCGGCGTCGACGCGGAAACCCACGTCACCGGGGCGGTCGTCGGCCGCGCTACGT
CTGGATTTGCTCATTTATTCACAAGTGGGCCCAAGCAGGACATCCGGCTGGTCA

>1225_S8_L001_R1_001.fastq_69_1a_24
CCCCTACGACGGCACTAGTGATGGCTCAGCTGCTCCGGATCCCACAAGCCATCTTGGACATGATCGCTGG
TGCTCACTGGGGTGTCCTAGCGGGCATAGCGTACTTCTCCATGGTGGGGAACTGGGCGAAGGTCCTGGTA
GTGCTGCTGCTATTTGCCGGCGTCGACGCGGAAACCCACGTCACCGGGGCGGTCGTCGGTCGCGCTACGT
CTGGGTTTGCTGGTTTATTCACAAGTGGGCCCAAGCAGGACATCCGGCTGGTCA

>1225_S8_L001_R1_001.fastq_70_1a_24
CCCCTACGACGGCACTGGTGATGGCTCAGCTGCTCCGGATCCCACAAGCCATCTTGGACATGATCGCTGG
TGCTCACTGGGGTGTCCTAGCGGGCATAGCGTACTTCTCCATGGTGGGGAACTGGGCGAAGGTCCTGGTA
GTGCTGCTGCTATTTGCCGGCGTCGACGCGGAAACCCATGTCACCGGGGCGGTCGTCGGCCGCGCTACGT
CTGGGTTTGCTCATTTATTCACAAGTGGGCCCAAGCAGGACATCCGGTTGGTCA

>1225_S8_L001_R1_001.fastq_71_1a_23
CCCCTACGACGGCACTGGTGATGGCTCAGCTGCTCCGGATCCCACAAGCCATCTTGGACATGATCGCTGG
TGCTCACTGGGGTGTCCTAGCGGGCATAGCGTACTTCTCCATGGTGGGGAACTGGGCGAAGGTCCTGGTA
GTGCTGCTGCTATTTGCCGGCGTCGACGCGGAAACCCACGTCACCGGGGCGGTCGTCGGCCGCGCTACGT
CTGGGTTTGCTCATTTGTTCACAAGTGGGCCAAAGCAGGACATCCGGCTGGTCA

>1225_S8_L001_R1_001.fastq_72_1a_23
CCCCTACGACGGCGCTGGTGATGGCTCAGCTGCTCCGGATCCCACAAGCCATCTTGGACATGATCGCTGG
TGCTCACTGGGGTGTCCTAGCGGGCATAGCGTATTTCTCCATGGTGGGGAACTGGGCGAAGGTCCTGGTA
GTGCTGCTGCTATTTGCCGGCGTCGACGCGGAAACCCACGTCACCGGGGCGGTCGTCGGCCGCGCTACGT
CTGGGTTTGCTCATTTATTCACAAGTGGGCCAAAGCAGGACATCCGGCTGGTCA

>1225_S8_L001_R1_001.fastq_73_1a_23
CCCCTACAACGGCACTGGTGATGGCTCAGCTGCTCCGGATCCCACAAGCCATCTTGGACATGATCGCTGG
TGCTCACTGGGGTGTCCTAGCGGGCATAGCGTACTTCTCCATGGTGGGGAACTGGGCGAAGGTCCTGGTA
GTGCTGCTGCTATTTGCCGGCGTCGACGCGGAAACCCACGTCACCGGGGCAGTCGTCGGCCGCGCTACGT
CTGGGTTTGCTCATTTATTCACAAGTGGGCCCAAGCAGGACATCCGGCTGGTCA

>1225_S8_L001_R1_001.fastq_74_1a_23
CCCCTACGACGGCACTGGTGATGGCTCAGCTGCTCCGGATTCCACAAGCCATCTTGGACATGATCGCTGG
TGCTCACTGGGGTGTCCTAGCGGGCATAGCGTACTTCTCCATGGTGGGGAACTGGGCGAAGGTCCTGGTA
GTGCTGCTGCTATTTGCCGGCGTCGACGCGGAAACCCACGTCACCGGGGCGGTCGTCGGCCGCGCTACGT
CTGGGTTTGCTCATTTATTCACAAGTGGGCCCAAGCAGGACATCCGGCTGGTCA

>1225_S8_L001_R1_001.fastq_75_1a_22
CCCCTACGACGGCACTGGTGATGGCTCAGCTGCTCCGGATCCCACAAGCCATCTTGGACATGATCGCTGG
TGCTCACTGGGGTGTCCTAGCGGGCATAGCGTACTTCTCCATGGTGGGGAACTGGGCGAAGGTCCTGGTA
GTGCTGCTGCTGTTTGCCGGTGTCGACGCGGAAACCCACGTCACCGGGGCGGTCGTCGGCCGCGCTACGT
CTGGGTTTGCTCATTTATTCACAAGTGGGCCCAAGCAGGACATCCGGCTGGTCA

>1225_S8_L001_R1_001.fastq_76_1a_22
CCCCTACGACGGCACTGGTGATGGCTCAGCTGCTCCGGATCCCACAAGCCATCTTGGACATGATCGCTGG
TGCTCACTGGGGTGTCCTAGCGGGCATAGCGTACTTCTCCATGGTGGGGAACTGGGCGAAGGTCCTGGTA
GTGCTGTTGCTATTTGCCGGCGTCGACGCGGAAACCCACGTCACCGGGGCGGTCGTCGGCCGCGCTACGT
CTGGGTTTGCTCATTTATTCACAAGTGGGCCCAAGCAGGACATCCGGCTGGTCA

>1225_S8_L001_R1_001.fastq_77_1a_22
CCCCTACGACGGCACTGGTGATGGCTCAGCTGCTCCGGATCCCACAAGCCATCTTGGACATGATCGCTGG
TGCTCACTGGGGTGTCCTAGCGGGCATAGCGTACTTCTCCATGGTGGGGAACTGGGCGAAGGTCCTGATA
GTGCTGCTGCTATTTGCCGGCGTCGACGCGGAAACCCACGTCACCGGGGCGGTCGTCGGCCGCGCTACGT
CTGGGTTTGCTCATTTATTCACAAGTGGGCCCAAGCAGGACATCCGGCTGGTCA

>1225_S8_L001_R1_001.fastq_78_1a_22
CCCCTACGACGGCACTGGTGATGGCTCAGCTGCTCCGGATCCCACAAGCCATCTTGGACATGATCGCTGG
TGCTCACTGGGGTGTCCTAGCGGGCATAGCGTACTTCTCCATGGTGGGGAACTGGGCGAAGGTCCTGGTA
GTGCTGCTGCTATTTGCCGGCGTCGACGCGGAAACCCACGTCACCGGGGCGGTCGTCGGCCGCGCTACGT
CTGGGTTTGCTCATTTATTCACAAGTGGGCCCAAGCAGGACATCCGACTAGTCA

>1225_S8_L001_R1_001.fastq_79_1a_21
CCCCTACGACGGCACTGGTGATGGCTCAGCTGCTCCGGATCCCACAAGCCATCTTGGACATGATCGCTGG
TGCTCACTGGGGTGTCCTAGCGGGCATAGCGTACTTCTCCATGGTGGGGAACTGGGCGAAGGTCTTGGTA
GTGCTGCTGCTATTTGCCGGCGTCGACGCGGAAACCCACGTCACCGGGGCGGTCGTCGGCCGCGCTACGT
CTGGGTTTGCTCATTTATTCACAAGTGGGCCCAAGCAGGACATCCGGCTGGTCA

>1225_S8_L001_R1_001.fastq_80_1a_21
CCCCTACGACGGCACTGGTGGTGGCTCAGCTGCTCCGGATCCCACAAGCCATCTTGGACATGATCGCTGG
TGCTCACTGGGGTGTCCTAGCGGGCATAGCGTACTTTTCCATGGTGGGGAACTGGGCGAAGGTCCTGGTA
GTGCTGCTGCTATTTGCCGGCGTCGACGCGGAAACCCACGTCACCGGGGCGGTCGTCGGCCGCGCTACGT
CTGGGTTTGCTCATTTATTCACAAGTGGGCCCAAGCAGGACATCCGGCTGGTCA

>1225_S8_L001_R1_001.fastq_81_1a_21
CCCCTACGACGGCACTGGTGATGGCTCAGCTGCTCCGGATCCCACAAGCCATCTTGGACATGATCGCTGG
TGCTCACTGGGGTGTCCTAGCGGGCATAGCGTACTTCTCCATGGTGGGAAACTGGGCGAAGGTCCTGGTA
GTGCTGCTGCTATTTGCCGGCGTCGACGCGGAAACCCACGTCACCGGGGCGGTCGTTGGCCGCGCTACGT
CTGGGTTTGCTGGTTTATTCACAAGTGGGCCCAAGCAGGACATCCGGCTGGTCA

>1225_S8_L001_R1_001.fastq_82_1a_21
CCCCTACGACGGCACTGGTGATGGCTCAGCTGCTCCGGATCCCACAAGCCATCTTGGACATGATCGCTGG
TGCTCACTGGGGTGTCCTAGCGGGCATAGCGTACTTCTCCATGGTGGGGAACTGGGCGAAGGTCTTGGTA
GTACTGCTGCTATTTGCCGGCGTCGACGCGGAAACCCATATCACCGGGAGGTCCGTCGCCCGCACTGCGT
CTGGGCTTGCTGGTCTCTTCACACCTGGGGCCAGGCAGAACATCCGGCTGGTCA

>1225_S8_L001_R1_001.fastq_83_1a_21
CCCCTACGACGGCACTGGTGATGGCTCAGCTGCTCCGGATCCCACAAGCCATCTTGGACATGATCGCTGG
TGCTCACTGGGGTGTCCTAGCGGGCATAGCGTACTTCTCCATGGTGGGGAACTGGGCGAAGGTCTTGGTA
GTGCTGCTGCTATTTGCTGGCGTCGACGCGGAAACCCACATCACCGGGAGGTCCGTCGCCCGCACTGCGT
CTGGGCTTGCTGGTCTCTTCACACCTGGGGCCAGGCAGAACATCCGGCTGGTCA

>1225_S8_L001_R1_001.fastq_84_1a_21
CCCCTACGACGGCACTGGTGATGGCTCAGCTGCTCCGGATCCCACAAGCCATCTTGGACATGATCGCTGG
TGCTCACTGGGGTGTCCTAGCGGGCATAGCGTACTTCTCCATGGTGGGGAACTGGGCGAAGGTCCTGGTA
GTGCTGCTGCTATTTGCCGGCGTCGACGCGGAAACCCACGTCACTGGGGCGGTCGTCGGCCGCGCTACGT
CTGGGTTTGCTGGTTTATTCACAAGTGGGCCCAAGCAGGACATCCGGCTGGTTA

>1225_S8_L001_R1_001.fastq_85_1a_21
CCCCTACGACGGCACTGGTGATGGCTCAGCTGCTCCGGATCCCACAAGCCATCTTGGACATGATCGCTGG
TGCTCACTGGGGTGTCCTAGCGGGCATAGCGTACTTCTCCATGGTGGGGAACTGGGCGAAGGTCCTGGTA
GTGCTGCTGCTATTTGCCGGTGTCGACGCGGAAACCCACGTCACCGGGGCGGTCGTCGGCCGCGCTACAT
CTGGGTTTGCTCATTTATTCACAAGTGGGCCCAAGCAGGACATCCGGCTGGTCA

>1225_S8_L001_R1_001.fastq_86_1a_20
CCCCTACGACGGCACTGGTGATGGCTCAGCTGCTCCGGATCCCACAAGCCATCTTGGACATGATCGCTGG
TGCTCACTGGGGTGTCCTAGCGGGCATAGCGTACTTCTCCATGGTGGGGAACTGGGCGAAGGTCTTGGTA
GTGCTGCTGCTATTTGCCGGCGTCGACGCGGAAACCCACATCACCGGGAGGTCCGTCGCCCGCACTGCGT
CTGGGCTTGCCGGTCTCTTCACACCTGGGGCCAGGCAGAACATCCGGCTGGTCA

>1225_S8_L001_R1_001.fastq_87_1a_20
CCCCTACGACGGCACTGGTGATGGCTCAGCTGCTCCGGATCCCACAAGCCATCTTGGACATGATCGCTGG
TGCTCACTGGGGTGTCCTAGCGGGCATAGCGTACTTCTCCATGGTGGGGAACTGGGCGAAGGTCTTGGTA
GTGCTGCTGCTATTTGCCGGCGTCGACGCAGAAACCCACATCACCGGGAGGTCCGTCGCCCGCACTGCGT
CTGGGCTTGCTGGTCTCTTCACACCTGGGGCCAGGCAGAACATCCGGCTGGTCA

>1225_S8_L001_R1_001.fastq_88_1a_20
CCCCTACGACGGCACTGGTGATGGCTCAGCTGCTCCGGATCCCACAAGCCATCTTGGACATGATCGCTGG
TGCTCACTGGGGTGTCCTAGCGGGCATAGCGTACTTCTCCATGGTGGGGAACTGGGCGAAGGTCCTGGTA
GTGCTGCTGCTATTTGCCGGTGTCGACGCGGAAACCCACGTCACCGGGGCGGTCGTCGGCCGCGCTACGT
CTGGGTTTGCTCATTTATTCACAAGTGGGCCCAAGCAGGACATCCGGCTGGTCA

>1225_S8_L001_R1_001.fastq_89_1a_20
CCCCTACGACGGCACTGGTGATGGCTCAGCTGCTCCGGATCCCACAAGCCATCTTGGACATGATCGCTGG
TGCTCACTGGGGTGTCCTAGCGGGCATAGCGTACTTCTCCATGGTGGGGAACTGGGCGAAGGTCCTGGTA
GTGCTGCTGCTATTCGCCGGCGTCGACGCGGAAACCCACGTCACCGGGGCGGTCGTCGGCCGCGCTACGT
CTGGGTTTGCTGGTTTATTCACAAATGGGCCCAAGCAGGACATCCGGCTGGTCA

>1225_S8_L001_R1_001.fastq_90_1a_19
CCCCTACGACGGCGCTGGTGATGGCTCAGCTGCTCCGGATCCCACAAGCCATCTTGGACATGATCGCTGG
TGCTCACTGGGGTGTCCTAGCGGGCATAGCGTACTTCTCCATGGTGGGGAACTGGGCGAAGGTCTTGGTA
GTGCTGCTGCTATTTGCCGGCGTCGACGCGGAAACCCACATCACCGGGAGGTCCGTCGCCCGCACTGCGT
CTGGGCTTGCTGGTCTCTTCACACCTGGGGCCAGGCAGAACATCCGGCTGGTCA

>1225_S8_L001_R1_001.fastq_91_1a_19
CCCCTACGACGGCACTGGTGATGGCTCAGCTGCTCCGGATCCCACAAGCCATCTTGGACATGATCGCTGG
TGCTCACTGGGGTGTCCTAGCGGGCATAGCGTACTTCTCCATGGTGGGGAACTGGGCGAAGGTCCTGGTA
GTGCTGCTGCTATTTGCCGGCGTCGACGCGGAAACCCACGTCACCGGGGCGGTCGTCGGCCGCGCTACGT
CTGGGTTTGCTCATTTATTTACAAGTGGGCCCAAGCAGGACATCCGGCTGGTCA

>1225_S8_L001_R1_001.fastq_92_1a_19
CCCCTACGACGGCACTGGTGATGGCTCAGCTGCTCCGGATCCCACAAGCCATCTTGGACATGATCGCTGG
TGCTCACTGGGGTGTCCTAGCGGGCATAGCGTACTTCTCCATGGTGGGGAACTGGGCGAAGGTCCTGGTA
GTGCTGCTGCTATTTGCCGGCGTCGACGCGGAAACCCACGTCACCGGAGCGGTCGTCGGCCGCGCTACGT
CTGGGTTTGCTCATTTATTCACAAGTGGGCCCAAGCAGGACATCCGGCTGGTCA

>1225_S8_L001_R1_001.fastq_93_1a_19
CCCCCACGACGGCACTGGTGATGGCTCAGCTGCTCCGGATCCCACAAGCCATCTTGGATATGATCGCTGG
TGCTCACTGGGGTGTCCTAGCGGGCATAGCGTACTTCTCCATGGTGGGGAACTGGGCGAAGGTCTTGGTA
GTGCTGTTGCTATTTGCCGGCGTCGACGCGGAAACCCACGTCACCGGGAGGTCCGTCAGCCGCGCTGCGT
CTGGGCTTGCTGGTCTCTTCACACCTGGGGCCAAGCAGAACATCCGGCTGATCA

>1225_S8_L001_R1_001.fastq_94_1a_19
CCCCTACGACGGCACTGGTGATGGCTCAGCTGCTCCGGATCCCACAAGCTATCTTGGACATGATCGCTGG
TGCTCACTGGGGTGTCCTAGCGGGCATAGCGTATTTCTCCATGGTGGGGAACTGGGCGAAGGTCCTGGTA
GTGCGGCTGCTATTTGCCGGCGTCGACGCGGAAACCCACGTCACCGGGGCGGTCGTCGGCCGCGCTACGT
CTGGGTTTGCTCATTTATTCACAAGTGGGCCCAAGCAGGACATCCGGCTGGTCA

>1225_S8_L001_R1_001.fastq_95_1a_18
CCCCTACGACGGCACTGGTGGTGGCTCAGCTGCTCCGGATCCCACAAGCCATCTTGGACATGATCGCTGG
TACTCACTGGGGTGTCCTAGCGGGCATAGCGTACTTCTCCATGGTGGGGAACTGGGCGAAGGTCTTGGTA
GTGCTGCTGCTATTTGCCGGCGTCGACGCGGAAACCCACATCACCGGGAGGTCCGTCGCCCGCACTGCGT
CTGGGCTTGCTGGTCTCTTCACACCTGGGGCCAGGCAGAATATCCGGCTGGTCA

>1225_S8_L001_R1_001.fastq_96_1a_18
CCCCTACGACGGCACTGGTGATGGCTCAGCTGCTCCGGATCCCACAAGCCATCTTGGACATGATCGCTGG
TGCTCACTGGGGTGTCCTAGCGGGCATAGCGTACTTCTCCATGGTGGGGAACTGGGCGAAGGTCCTGGTA
GTGCTGCTGCTATTTGCCGGCGTCGACGCGGAAACCCACGTCACCGGGGCGGTCGTCGGCCGCGCTACGT
CTGGGTTTGCTGGTTTATTCACGAGTGGGCCCAAGCAGGACATCCGGTTGGTCA

>1225_S8_L001_R1_001.fastq_97_1a_18
CCCCTACGACGGCACTGGTGATGGCTCAGCTGCTCCGGATCCCACAAGCCATCTTGGACATGATCGCTGG
TGCTCACTGGGGTGTCCTAGCGGGCATAGCGTACTTCTCCATGGTGGGGAACTGGGCGAAGGTCTTGGTA
GTGCTGCTGCTATTTGCCGGCGTCGACGCGGAAACCCACATCACCGGGGGGTCCGTCGCCCGCACTGCGT
CTGGGCTTGCTGGTCTCTTCACACCTGGGGCCAGGCAGAACATCCGGCTGGTCA

>1225_S8_L001_R1_001.fastq_98_1a_18
CCCCTACGACGGCACTGGTGATGGCTCAGCTGCTCCGAATCCCACAAGCCATCTTGGACATGATCGCTGG
TGCTCACTGGGGTGTCCTAGCGGGCATAGCGTACTTCTCCATGGTGGGGAACTGGGCGAAGGTCCTGGTA
GTGCTGCTGCTATTTGCCGGCGTCGACGCGGAAACCCACGTCACCGGGGCGGTCGTCGGCCGCGCTACGT
CTGGGTTTGCTCATCTATTCACAAGTGGGCCCAAGCAGGACATCCGGCTGGTCA

>1225_S8_L001_R1_001.fastq_99_1a_18
CCCCTACGACGGCACTGGTGATGGCTCAGCTGCTCCGGATCCCACAAGCCATCTTGGACATGATCGCTGG
TGCTCACTGGGGTGTCCTAGCGGGCATAGCGTATTTCTCCATGGTGGGGAACTGGGCGAAGGTCCTGGTA
GTGCTGCTGCTATTTGCCGGCGTCGACGCGGAAACCCACGTCACCGGGGCGGTCGTCGGCCGCGCTACGT
CTGGGTTTGCTCATTTATTCACAAGTGGGCCAAAGCAGGACATCCGGCTGGTTA

>1225_S8_L001_R1_001.fastq_100_1a_18
CCCCTACGACGGCACTGGTGATGGCTCAGCTGCTCCGGATCCCACAAGCCATCTTGGACATGATCGCTGG
TGCTCACTGGGGTGTCCTAGCGGGCATAGCGTACTTCTCCATGGTGGGGGACTGGGCGAAGGTCCTGGTA
GTGCTGCTGCTATTTGCCGGCGTCGACGCGGAAACCCACGTCACCGGGGCGGTCGTCGGCCGCGCTACGT
CTGGGTTTGCTCATTTATTCACAAGTGGGCCCAAGCAGGACATCCGGCTGGTCA

>1225_S8_L001_R1_001.fastq_101_1a_18
CCCCTACGACGGCACTGGTGATAGCTCAGCTGCTCCGGATCCCACAAGCCATCTTGGACATGATCGCTGG
TGCTCACTGGGGTGTCCTAGCGGGCATAGCGTACTTCTCCATGGTGGGGAACTGGGCGAAGGTCCTGGTA
GTGCTGCTGCTATTTGCCGGCGTCGACGCGGAAACCCACGTCACCGGGGCGGTCGTCGGCCGCGCTACGT
CTGGGTTTGCTGGTTTATTCACGAGTGGGCCCAAGCAGGACATCCGGTTGGTCA

>1225_S8_L001_R1_001.fastq_102_1a_18
CCCCTACGACGGCACTGGTGATGGCTCAGCTGCTCCGGATCCCACAAGCCATCTTGGACATGATCGCTGG
TGCTCACTGGGGTGTCCTAGCGGGCATAGCGTACTTCTCCATGGTGGGGAACTGGGCGAAGGTCTTGGTA
GTGCTGCTGCTATTTGCCGGCGTCGACGCGGAAACCCACATCACCGGGAGGTCCGTCGCCCGCACTGCAT
CTGGGCTTGCTGGTCTCTTCACACCTGGGGCCAGGCAGAACATCCGGCTGGTCA

>1225_S8_L001_R1_001.fastq_103_1a_17
CCCCTACGACGGCACTGGTGATGGCTCAGCTGCTCCGGATCCCACAAGCCATCTTGGACATGATCGCTGG
TGCTCACTGGGGTGTCCTAGCGGGCATAGCGTACTTCTCCATGGTGGGGAACTGGGCGAAGGTCCTGGTA
GTGCTGCTGCTATTTGCCGGCGTCGACGCGGAAACCCACGTCACCGGGGCGGTCGTCGGCCGCGCTACGT
CTGGGTTTGCTCATTTATTCACAAGTGGGCCCAAGCAGGACATCCGGTTGGTCA

>1225_S8_L001_R1_001.fastq_104_1a_17
CCCCTACGACGGCACTGGTGATGGCTCAGCTGCTCCGGATCCCACAAGCCATCTTGGACATGATCGCTGG
TGCTCACTGGGGTGTCCTAGCAGGCATAGCGTACTTCTCCATGGTGGGGAACTGGGCGAAGGTCCTGGTA
GTGCTGCTGCTATTTGCCGGCGTCGACGCGGAAACCCACGTCACCGGGGCGGTCGTCGGCCGCGCTACGT
CTGGGTTTGCTCATTTATTCACAAGTGGGCCCAAGCAGGACATCCGGCTGGTCA

>1225_S8_L001_R1_001.fastq_105_1a_17
CCCCTACGACGGCACTGGTGGTGGCTCAGCTGCTCCGGATCCCACAAGCCATCTTGGACATGATCGCTGG
TGCTCACTGGGGTGTCCTAGCGGGCATAGCGTACTTCTCCATGGTGGGGAACTGGGCGAAGGTCTTGGTA
GTGCTGCTGCTATTTGCCGGCGTCGACGCGGAAACCCACGTCACCGGGGCGGTCGTCGGCCGCGCTACGT
CTGGGTTTGCTCATTTATTCACAAGTGGGCCCAAGCAGGACATCCGGCTGGTCA

>1225_S8_L001_R1_001.fastq_106_1a_17
CCCCTACGACGGCACTGGTGATGGCTCAGCTGCTCCGGATCCCACAAGCCATCTTGGACATGATCGCTGG
TGCTCACTGGGGTGTCCTAGCGGGCATAGCGTACTTCTCCATGGTGGGGAACTGGGCGAAGGTCCTGGTA
GTGCTGCTGCTATTTGCCGGCGTCGACGCAGAAACCCACGTCACCGGGGCGGTCGTCGGCCGCGCTACGT
CTGGGTTTGCTCATTTATTCACAAGTGGGCCCAAACAGGACATCCGGCTGGTCA

>1225_S8_L001_R1_001.fastq_107_1a_17
CCCCTACGACGGCACTGGTGATGGCTCAGCTGCTCCGGATCCCACAAGCCATCTTGGACATGATCGCTGG
TGCTCACTGGGGTGTCCTAGCGGGCATAGCGTACTTCTCCATGGTGGGGAACTGGGCGAAGGTCCTGGTA
GTGCTGCTGCTATTCGCCGGCGTCGACGCGGAAACCCACGTCACCGGGGCGGTCGTCGGCCGCGCTACGT
CTGGGTTTGCTGGTTTATTCACAAGTGGGCCCAAGCAGGACATCCGGCTGGTCA

>1225_S8_L001_R1_001.fastq_108_1a_16
CCCCTACGACGGCACTGGTGATGGCTCAGCTGCTCCGGATCCCACAAGCCATCTTGGACATGATCGCTGG
TGCTCACTGGGGTGTCCTAGCGGGCATAGCGTACTTCTCCATGGCGGGGAACTGGGCGAAGGTCCTGGTA
GTGCTGCTGCTATTTGCCGGCGTCGACGCGGAAACCCATGTCACCGGGGTGGTCGTCGGCCGTGCTACGT
CTGGGTTTGCTCATTTATTCACAAGTGGGCCCAAGCAGGACATCCGGCTGGTCA

>1225_S8_L001_R1_001.fastq_109_1a_16
CCCCTACGACGGCACTGGTGATGGCCCAGCTGCTCCGGATCCCACAAGCCATCTTGGACATGATCGCTGG
TGCTCACTGGGGCGTCCTAGCGGGCATAGCGTACTTCTCCATGGTGGGGAACTGGGCGAAGGTCTTGGTA
GTGCTGCTGCTATTTGCCGGCGTCGACGCGGAAACCCACATCACCGGGAGGTCCGTCGCTCGCACTGCGT
CTGGGCTTGCTGGTCTCTTCACACCTGGGGCCAGGCAGAACATCCGACTGGTCA

>1225_S8_L001_R1_001.fastq_110_1a_16
CCCCTACGACGGCACTGGTGATGGCTCAGCTGCTCCGGATCCCACAAGCCATCTTGGACATGATCGCTGG
TGCTCACTGGGGTGTCCTAGCGGGCATAGCGTACTTCTCCATGGTGGGGAACTGGGCGAAGGTCCTGGTA
GTGCTGCTGCTATTTGCCGGCGTCGACGCGGAAACCCACGTCACCGGGGCGGTCGTCGGCCGTGCTACGT
CTGGGTTTGCTCATTTATTCACAAGTGGGCCCAAGCAGGACATCCGGCTGGTCA

>1225_S8_L001_R1_001.fastq_111_1a_16
CCCCTACGACGGCGCTGGTGATGGCTCAGCTGCTCCGGATCCCGCAAGCCATCTTGGACATGATCGCTGG
TGCTCACTGGGGTGTCCTAGCGGGCATAGCGTACTTCTCCATGGTGGGGAACTGGGCGAAGGTCCTGGTA
GTGCTGCTGCTATTTGCCGGCGTCGACGCGGAAACCCACGTCACCGGGGCGGTCGTCGGCCGCGCTACGT
CTGGGTTTGCTCATTTATTCACAAGTGGGCCCAAGCAGGACATCCGGCTGGTCA

>1225_S8_L001_R1_001.fastq_112_1a_15
CCCCTACGACGGCACTGGTGATGGCTCAGCTGCTCCGGATCCCACAAGCCATCTTGGACATGATCGCTGG
TGCTCACTGGGGTGTCCTAGTGGGCATAGCGTACTTCTCCATGGTGGGGAACTGGGCGAAGGTCCTGGTA
GTGCTGCTGCTATTTGCCGGCGTCGACGCAGAAACCCACGTCACCGGGGCGGTCGTCAGCCGCGCTACGT
CTGGGTTTGCTCATTTATTCACAAGTGGGCCCAAGCAGGACATCCAGCTGGTCA

>1225_S8_L001_R1_001.fastq_113_1a_15
CCCCTACGACGGCACTGGTGATGGCTCAGCTGCTCCGGATCCCACAAACCGTCTTGGACATGATCGCTGG
TGCTCACTGGGGTGTCCTAGCGGGCATAGCGTACTTCTCCATGGTGGGGAACTGGGCGAAGGTCCTGGTA
GTGCTGCTGCTATTTGCCGGCGTCGACGCGGAAACCCACGTCACCGGGGCGGTCGTCGGCCGCGCTACGT
CTGGGTTTGCTCATTTATTCACAAGTGGGCCCAAGCAGGACATCCGGCTGGTCA

>1225_S8_L001_R1_001.fastq_114_1a_15
CCCCTACGACGGCACTGGTGATGGCTCAGCTGCTCCGGATCCCACAAGCCATCTTGGACATGATCGCTGG
TGCTCACTGGGGTGTCCTAGCGGGCATAGCGTACTTCTCCATGGTGGGGAACTGGGCGAAGGTTTTGGTA
GTGCTGCTGCTATTTGCCGGCGTCGACGCGGAAACCCACATCACCGGGAGGTCCGTCGCCCGCACTGCGT
CTGGGCTTGCTGGTCTCTTCACACCTGGGGCCAGGCAGAACATCCGGCTGGTCA

>1225_S8_L001_R1_001.fastq_115_1a_15
CCCCTACGACGGCACTGGTGATGGCTCAGCTGCTCCGGACCCCACAAGCCATCTTGGACATGATCGCTGG
TGCTCACTGGGGTGTCCTAGCGGGCATAGCGTACTTCTCCATGGTGGGGAACTGGGCGAAGGTCCTGGTA
GTGCTGCTGCTATTTGCCGGCGTCGACGCGGAAACCCACGTCACCGGGGCGGTCGTCGGCCGCGCTACGT
CTGGGTTTGCTCATTTATTCACAAGTGGGCCCAAGCAGGACATCCGGCTGGTCA

>1225_S8_L001_R1_001.fastq_116_1a_14
CCCCTACGACGGCACTGGTGATGGCTCAGCTGCTCCGGATCCCACAAGCCATCTTGGACATGATCGCTGG
TGCTCACTGGGGTGTCCTAGCGGGCATAGCGTACTTCTCCATGGTGGGGAACTGGGCGAAGGTCTTGGTA
GTGCTGCTGCTATTTGCCGGCGTCGACGCGGAAACCCATATCACCGGGAGGTCCGTCGCCCGCACTGCGT
CTGGGCTTGCTGGTCTCTTCACACCTGGGGCCAGGCAGAACATCCGGCTGGTCA

>1225_S8_L001_R1_001.fastq_117_1a_14
CCCCTACGACGGCACTGGTGATGGCTCAGCTGCTCCGGATCCCACAAGCCATCTTGGACATGATCGCTGG
TGCTCACTGGGGTGTCCTAGCGGGCATAGCGTACTTCTCCATGGTGGGGAACTGGGCGAAGGTCCTGGTA
GTGCTGCTGCTATTTGCCGGCGTCGACGCGGAAACCCACGTCACCGGGGCGGTCGTCGGTCGCGCTACGT
CTGGGTTTGCTGGTTTATTCACAAGTGGGCCCAAGCAGGACATCCGGCTGGTCA

>1225_S8_L001_R1_001.fastq_118_1a_14
CCCCTACGACGGCACTGGTGATGGCTCAGCTGCTCCGGATCCCACAAGCCATCTTGGACATGATCGCTGG
TGCTCACTGGGGTGTCCTAGCGGGCATAGCGTACTTCTCCATGGTGGGGAACTGGGCGAAGGTCCTGGTA
GTGCTGCTGCTATTTGCCGGCGTCGACGCGGAAACCCACGTCACCGGGGCGGTCGTCGGCCGCGCTACGT
CTGGGTTTGCTCATTTATTCACAAGTGGGCCCAAGCAGGACATTCGGCTGGTCA

>1225_S8_L001_R1_001.fastq_119_1a_14
CCCCTACGACGGCACTGGTGATGGCACAGCTGCTCCGGATCCCACAAGCCATCTTGGACATGATCGCTGG
TGCTCACTGGGGTGTCCTAGCGGGCATAGCGTACTTCTCCATGGTGGGGAACTGGGCGAAGGTCCTGGTA
GTGCTGCTGCTATTTGCCGGCGTCGACGCGGAAACCCACGTCACCGGGGCGGTCGTCGGCCGCGCTACGT
CTGGGTTTGCTCATTTATTCACAAGTGGGCCCAAGCAGGACATCCGGCTGGTCA

>1225_S8_L001_R1_001.fastq_120_1a_14
CCCCTACGACGGCACTGGTGATGGCTCAGCTGCTCCGGATCCCACAAGCCATCTTGGACATGATCGCTGG
TGCTCACTGGGGTGTCCTAGCGGGCATAGCGTACTTCTCCATGGTGGGGAACTGGGCGAAGGTCCTGGTA
GTGCTGCTGCTATTTGCCGGCGTCGACGCGGAGACCCACGTCACCGGGGCGGTCGTCGGCCGCGCTACGT
CTGGGTTTGCTCATTTATTCACAAGTGGGCCCAAGCAGGACATCCGGCTGGTCA

>1225_S8_L001_R1_001.fastq_121_1a_14
CCCCTACGACGGCACTGGTGATGGCTCAGCTGCTCCGGATCCCACAAGCCATCTTGGACATGATCGCTGG
TGCTCACTGGGGTGTCCTAGCGGGCATAGCGTACTTCTCCATGGTGGGGAACTGGGCGAAGGTCCTGGTA
GTGCTGCTGCTATTTGCCGGCGTTGACGCGGAAACCCACGTCACCGGGGCGGTCGTCGGCCGCGCTACGT
CTGGGTTTGCTCATTTATTCACAAGTGGGCCCAAGCAGGACATCCGGCTGGTCA

>1225_S8_L001_R1_001.fastq_122_1a_14
CCCCTACGACGGCACTGGTGATGGCTCAGCTGCTCCGGATCCCACAAGCCATCTTGGACATGATCGCTGG
TGCTCACTGGGGCGTCCTAGCGGGCATAGCGTACTTCTCCATGGTGGGGAACTGGGCGAAGGTCCTGGTA
GTGCTGCTGCTATTTGCCGGCGTTGACGCGGAAACCCACGTCACCGGGGCGGTCGTCGGCCGCGCTACGT
CTGGGTTTGCTCATTTATTCACAAGTGGGCCCAAGCAGGACATCCGGCTGGTCA

>1225_S8_L001_R1_001.fastq_123_1a_14
CCCCTACGACGGCACTGGTGGTGGCTCAGCTGCTCCGGATCCCACAAGCCATCTTGGACATGATCGCTGG
TGCTCACTGGGGTGTCCTAGCGGGCATAGCGTACTTCTCCATGGTGGGGAACTGGGCGAAGGTCTTGGTA
GTGCTGCTGCTATTTGCCGGCGTCGACGCGGAAACCCACATCACCGGGAGGTCCGTCGCCCGCACTGCGT
CTGGGCTTGCTGGTCTCTTCACGCCTGGGGCCAGGCAGAACATCCGGCTGGTCA

>1225_S8_L001_R1_001.fastq_124_1a_14
CCCCTACGACGGCACTGGTGATGGCTCAGCTGCTCCGGATCCCACAAGCCATCTTGGACATGATCGCTGG
TGCTCACTGGGGTGTCCTAGCGGGCATAGCGTACTTCTCCATGGTGGGGAACTGGGCGAAGGTCCTGGTA
GTGCTGCTGCTATTTGCCGGCGTCGACGCGGAAACCCATATCACCGGGAGGTCCGTCGCCCGCACTGCGT
CTGGGCTTGCTGGTCTCTTCACACCTGGGGCCAGGCAGAACATCCGGCTGGTCA

>1225_S8_L001_R1_001.fastq_125_1a_13
CCCCTACGACGGCACTGGTGATGGCTCAGCTGCTCCGGATCCCACAAGCCATCTTGGACATGATCGCCGG
TGCTCACTGGGGTGTCCTAGCGGGCATAGCGTACTTCTCCATGGTGGGGAACTGGGCGAAGGTCTTGGTA
GTGCTGCTGCTATTTGCCGGCGTCGACGCGGAAACCCACATCACCGGGAGGTCCGTCGCCCGCACTGCGT
CTGGGCTTGCTGGTCTCTTCACACCTGGGGCCAGGCAGAACATCCGGCTGGTCA

>1225_S8_L001_R1_001.fastq_126_1a_13
CCCCTACGACGGCACTGGTGATGGCTCAGCTGCTCCGGATTCCACAAGCCATCTTGGACATGATCGCTGG
TGCTCACTGGGGTGTCCTAGCGGGCATAGCGTACTTCTCCATGGTGGGGAACTGGGCGAAGGTCCTGGTA
GTGCTGCTGCTATTTGCCGGCGTCGACGCGGAAACCCACGTCACCGGGGCGGTCGTCGGCCGCGCTACGT
CTGGGTTTGCTCACTTATTCACAAGTGGGCCCAAGCAGGACATCCGGCTGGTCA

>1225_S8_L001_R1_001.fastq_127_1a_13
CCCCTACGACGGCACTAGTGATGGCTCAGCTGCTCCGGATCCCACAAGCCATCTTGGACATGATCGCTGG
TGCTCACTGGGGTGTCCTAGCGGGCATAGCGTACTTCTCCATGGTGGGGAACTGGGCGAAGGTCCTGGTA
GTGCTGCTGCTATTTGCCGGCGTCGACGCGGAAACCCACGTCACCGGGGCGGTCGTCGGCCGCGCTACGT
CTGGGTTTGCTCATTTATTCACAAGTGGGCCCAAGCAGGACATCCGGCTGGTCA

>1225_S8_L001_R1_001.fastq_128_1a_13
CCCCTACGACGGCACTGGTGATGGCTCAGCTGCTCCGGATCCCACAAGCCATCTTGGACATGATCGCTGG
TGCTCACTGGGGTGTCCTAGCGGGCATAGCGTACTTCTCCATGGTGGGGAACTGGGCGAAGGTCCTGGTA
GTGCTGCTGCTATTTGCCGGCGTCGACGCGGAAACCCACGTCACCGGGGCGGTCGTCGGCCGCGCTACGT
CTGGGTTTGCTCATTTATTCACAAGTGGGCCCAAGCAGGACATACGGCTGGTCA

>1225_S8_L001_R1_001.fastq_129_1a_13
CCCCTACGATGGCACTGGTGATGGCTCAGCTGCTCCGGATCCCACAAGCCATCTTGGACATGATCGCTGG
TGCTCACTGGGGTGTCCTAGCGGGCATAGCGTACTTCTCCATGGTGGGGAACTGGGCGAAGGTCCTGGTA
GTGCTGCTGCTATTTGCCGGCGTCGACGCGGAAACCCACGTCACCGGGGCGGTCGTCGGCCGCGCTACGT
CTGGGTTTGCTCATTTATTCACAAGTGGGCCCAAGCAGGACATCCGGCTGGTCA

>1225_S8_L001_R1_001.fastq_130_1a_13
CCCCTACGACGGCACTGGTGATGGCTCAGCTGCTCCGGATCCCACAAGCCATCTTGGACATGATCGCTGG
TGCTCACTGGGGTGTCCTAGCGGGCATAGCGTACTTCTCCATGGTGGGGAACTGGGCGAAGGTCCTGGTA
GTGCTGCTGCTATTCGCCGGCGTCGACGCGGAAACCCACGTCACCGGGGCGGTCGTCGGCCGCGCTACGT
CTGGGTTTGCTCATTTATTCACAAGTGGGCCCAAGCAGGACATCCGGCTGGTCA

>1225_S8_L001_R1_001.fastq_131_1a_13
CCCCTACGACGGCACTGGTGATGGCTCAGCTGCTCCGGATCCCACAAGCCATCTTGGACATGATCGCTGG
TGCTCACTGGGGTGTCCTAGCGGGCATAGCGTACTTCTCCATGGTGGGGAACTGGGCGAAGGTCCTGGTA
GTGCTGCTGCTATTTGCCGGCGTCGACGCGGAAACCCACGTCACCGGGGCGGTCGTCGGCCGCGCTACGT
CCGGGTTTGCTCATTTATTCACAAGTGGGCCCAAGCAGGACATCCGGCTGGTCA

>1225_S8_L001_R1_001.fastq_132_1a_13
ACATCAACAGGACTGCACTGGTGATGGCTCAGCTGCTCCGGATCCCACAAGCCATCTTGGACATGATCGC
TGGTGCTCACTGGGGTGTCCTAGCGGGCATAGCGTACTTCTCCATGGTGGGGAACTGGGCGAAGGTCTTG
GTAGTGCTGCTGCTATTTGCCGGCGTCGACGCGGAAACCCACATCACCGGGAGGTCCGTCGCCCGCACTG
CGTCTGGGCTTGCTGGTCTCTTCACACCTGGGGCCAGGCAGAACATCCGGCTGGTCA

>1225_S8_L001_R1_001.fastq_133_1a_13
CCCCTACGACGGCACTGGTGATGGCTCAGCTGCTCCGGATCCCACAAGCCATCTTGGACATGATCGCTGG
TGCTCACTGGGGTGTCCTAGCGGGCATAGCGTACTTCTCCATGGTGGGGAACTGGGCGAAGGTCCTGGTA
GTGCTGCTGCTATTTGCCGGCGTCGACGCGGAAACCCACATCACCGGGGCGGTCGTCGGCCGCGCTACGT
CTGGGTTTGCTCATTTATTCACAAGTGGGCCCAAGCAGGACATCCGGCTGGTCA

>1225_S8_L001_R1_001.fastq_134_1a_12
ACCCTACGACGGCACTGGTGATGGCTCAGCTGCTCCGGATCCCACAAGCCATCTTGGACATGATCGCTGG
TGCTCACTGGGGTGTCCTAGCGGGCATAGCGTACTTCTCCATGGTGGGGAACTGGGCGAAGGTCCTGGTA
GTGCTGCTGCTATTTGCCGGCGTCGACGCGGAAACCCACGTCACCGGGGCGGTCGTCGGCCGCGCTACGT
CTGGGTTTGCTCATTTATTCACAAGTGGGCCCAAGCAGGACATCCGGCTGGTCA

>1225_S8_L001_R1_001.fastq_135_1a_12
CCCCTACGACGGCACTGGTGATGGCTCAGCTGCTCCGGATCCCACAAGCCATCTTGGACATGATCGCTGG
TGCTCACTGGGGTGTCCTAGCGGGCATAGCGTACTTCTCCATGGTGGGGAACTGGGCGAAGGTCTTGGTA
GTGCTGCTGCTATTTGCCGGCGTCGACGCGGAAACCCACATCACCGGGAGGTCCGTCGCTCGCACTGCGT
CTGGGCTTGCTGGTCTCTTCACACCTGGGGCCAGGCAGAACATCCGGCTGGTCA

>1225_S8_L001_R1_001.fastq_136_1a_12
CCCCTACAACGGCACTGGTGATGGCTCAGCTGCTCCGGATCCCACAAGCCATCTTGGACATGATCGCTGG
TGCTCACTGGGGTGTCCTAGCGGGCATAGCGTACTTCTCCATGGTGGGGAACTGGGCGAAGGTCCTGGTA
GTGCTGCTGCTATTTGCCGGCGTCGACGCGGAAACCCACGTCACCGGGGCGGTCGTCGGCCGCGCTACGT
CTGGGTTTGCTCATTTATTCACAAGTGGGCCCAAGCAGGACATCCGGCTGGTCA

>1225_S8_L001_R1_001.fastq_137_1a_12
CCCCTACGACGGCACTGGTGATGGCTCAGCTGCTCCGGATCCCACAAGCCATCTTGGACATGATCGCTGG
TGCTCACTGGGGTGTCCTAGCGGGCATAGCGTACTTCTCCATGGTGGGGAACTGGGCGAAGGTCCTGGTA
GTGCTGCTGCTATTTGCCGGCGTCGACGCGGAAACCCACGTCACCGGGGCGGTCGTCGGCCGCGCTACGT
CTGGGTTTGCTCATTTATTCACAAGTGGGCCCAAACAGGACATCCGGCTGGTCA

>1225_S8_L001_R1_001.fastq_138_1a_12
CCCCTACGACGGCACTGGTGGTGGCTCAGCTGCTCCGGATCCCACAAGCCATCTTGGACATGATCGCTGG
TGCTCACTGGGGTGTTCTAGCGGGCATAGCGTACTTCTCCATGGTGGGGAACTGGGCGAAGGTCTTGGTA
GTGCTGCTGCTATTTGCCGGCGTCGACGCGGAAACCCACATCACCGGGAGGTCCGTCGCCCGCACTGCGT
CTGGGCTTGCTGGTCTCTTCACACCTGGGGCCAGGCAGAACATCCGGCTGGTCA

>1225_S8_L001_R1_001.fastq_139_1a_12
CCCCTACGACGGCACTGGTGATGGCTCAGCTGCTCCGGATCCCACAAGCCATCTTGGACATGATCGCTGG
TGCTCACTGGGGTGTCCTAGCGGGCATAGCGTACTTCTCCATGGTGGGGAACTGGGCGAAGGTCCTGGTA
GTGCTGCTGCTATTTGCCGGCGTCGACGCAGAGACCCACGTCACCGGGGCGGTCGTCGGCCGCGCTACGT
CTGGGTTTGCTCATTTATTCACAAGTGGGCCCAAGCAGGACATCCGGCTGGTCA

>1225_S8_L001_R1_001.fastq_140_1a_12
CCCCTACGACGGCACTGGTGATGGCTCAGCTGCTCCGGATCCCACAAGCCATCTTGGACATGATCGCTGG
TGCTCACTGGGGTGTCCTAGCGGGCATAGCGTACTTCTCCATGGTGGGGAACTGGGCGAAGGTCCTGGTA
GTGCTGCTGCTATTTGCCGGCGTCGACGCGGAAACCCACGTCACCGGGGCGGTCGTCGGCCGCGCTACGT
CTGGGTTTGCTCATTTATTCACAAGCGGGCCCAAGCAGGACATCCGGCTGGTCA

>1225_S8_L001_R1_001.fastq_141_1a_11
CCCCTACGACGGCACTGGTGGTGGCTCAGCTGCTCCGGATCCCACAAGCCATCTTGGACATGATCGCTGG
TGCTCACTGGGGTGTCCTAGCGGGCATAGCGTATTTCTCCATGGTGGGGAACTGGGCGAAGGTCCTGGTA
GTGCTGCTGCTATTTGCCGGCGTCGACGCGGAAACCCACGTCACCGGGGCGGTCGTCGGCCGCGCTACGT
CTGGGTTTGCTCATTTATTCACAAGTGGGCCCAAGCAGGACATCCGGCTGGTCA

>1225_S8_L001_R1_001.fastq_142_1a_11
CCCCTACGACGGCACTGGTGATGGCTCAGCTGCTCCGGATCCCACAAGCCATCTTGGACATGATCGCTGG
TGCTCACTGGGGTGTCCTAGCGGGCATAGCGTACTTCTCCATGGTGGGGAATTGGGCGAAGGTCCTGGTA
GTGCTGCTGCTATTTGCCGGCGTCGACGCGGAAACCCACGTCACCGGGGCGGTTGTCGGCCGCGCTACGT
CTGGGTTTGCTCATTTATTCACAAGTGGGCCTAAGCAGGACATCCGGCTGGTCA

>1225_S8_L001_R1_001.fastq_143_1a_11
CCCCTACGACGGCACTGGTGATGGCTCAGCTGCTCCGGATCCCACAAGCCATCTTGGACATGATCGCTGG
TGCTCACTGGGGTGTCCTAGCGGGCATAGCGTACTTCTCCATGGTGGGGAACTGGGCGAAGGTCTTGGTA
GTGCTGCTGCTATTTGCCGGCGTCGACGCGGAAACCCACATCACCGGGAGGTCCGTCGCCCGCACTGCGT
CTGGGCTTGCTGGTCTCTTCACACCTGGGGCCAGGCAGAATATCCGGCTGGTCA

>1225_S8_L001_R1_001.fastq_144_1a_11
CCCCTACGACGGCACTGGTGATGGCTCAGCTGCTCCGGATCCCACAAGCCATCTTGGACATGATCGCTGG
TGCTCACTGGGGTGTCCTAGCGGGCATAGCGTACTTCTCCATGGTGGGGAACTGGGCGAAGGTCCTGGTA
GTGCTGCTGCTATTTGCCGGCGTCGACGCGGAAGCCCACGTCACCGGGGCGGTCGTCGGCCGCGCTACGT
CTGGGTTTGCTCATTTATTCACAAGTGGGCCCAAGCAGGACATCCGGCTGGTCA

>1225_S8_L001_R1_001.fastq_145_1a_11
CCCCTACGACGGCACTGGTGATGGCTCAGCTGCTCCGGATCCCACAAGCCATCTTGGACATGATCGCTGG
TGCTCACTGGGGTGTCCTAGCGGGCATAGCGTACTTCTCCATGGTGGGGAACTGGGCGAAGGTCCTGGTA
GTGCTGCTGCTATTTGCCGGCGTCGACGCGGAAACCCACGTCACCGGGGCGGCCGTCGGCCGCGCTACGT
CTGGGTTTGCTCATTTATTCACAAGTGGGCCCAAGCAGGACATCCGGCTGGTCA

>1225_S8_L001_R1_001.fastq_146_1a_11
CCCCTACGACGGCACTGGTGATGGCTCAGCTGCTCCGGATCCCACAAGCCATCTTGGACATGATCGCTGG
TGCTCACTGGGGTGTCCTAGCGGGCATAGCGTACTTCTCCATGGTGGGGAACTGGGCGAAGGCCCTGGTA
GTGCTGCTGCTATTTGCCGGCGTCGACGCGGAAACCCACGTCACCGGGGCGGTCGTCGGCCGCGCTACGT
CTGGGTTTGCTCATTTATTCACAAGTGGGCCCAAGCAGGACATCCGGCTGGTTA

>1225_S8_L001_R1_001.fastq_147_1a_11
CCCCTACGACGGCACTGGTGATGGCTCAGCTGCTCCGAATCCCACAAGCCATCTTGGACATGATCGCTGG
TGCTCACTGGGGTGTCCTAGCGGGCATAGCGTACTTCTCCATGGTGGGGAACTGGGCGAAGGTCTTGGTA
GTGCTGCTGCTATTTGCCGGCGTCGACGCGGAAACCCACATCACCGGGAGGTCCGTCGCCCGCACTGCGT
CTGGGCTTGCTGGTCTCTTCACACCTGGGGCCAGGCAGAACATCCGGCTGGTCA

>1225_S8_L001_R1_001.fastq_148_1a_11
CCCCTACGACGGCACTGGTGGTGGCTCAGCTGCTCCGGATCCCACAAGCCATCTTGGACATGATCGCTGG
TGCTCACTGGGGTGTCCTAGCGGGCATAGCGTACTTCTCCATGGTGGGGAACTGGGCGAAGGTCTTGGTA
GTGCTGCTGCTATTTGCCGGCGTCGACGCGGAAACCCACATCACCGGGAGGTCCGTCGCCCGCACTGCGT
CTGGGCTTGCTGGTCTCTTCACACCTGGGGCCAGGCAGAACATCCGGTTGGTCA

>1225_S8_L001_R1_001.fastq_149_1a_11
CCCCTACGACGGCACTGGTGATGGCTCAGCTGCTCCGGGTCCCACAAGCCATCTTGGACATGATCGCTGG
TGCTCACTGGGGTGTCCTAGCGGGCATAGCGTACTTCTCCATGGTGGGGAACTGGGCGAAGGTCCTGGTA
GTGCTGCTGCTATTTGCCGGCGTCGACGCGGAAACCCACGTCACCGGGGCGGTCGTCGGCCGTGCTACGT
CTGGGTTTGCTCATTTATTCACAAGTGGGCCCAAGCAGGACATCCGGCTGGTCA

>1225_S8_L001_R1_001.fastq_150_1a_11
CCCCTACGACGGCACTGGTGATGGCTCAGCTGCTCCGGATCCCACAAGCCATCTTGGACATGATCGCTGG
TGCTCACTGGGGTGTCCTAGCGGGCATAGCGTACTTCTCCATGGTGGGGAACTGGGCGAAGGTCCTGGTA
GTGCTGCTGCTATTTGCCGGCGTCGACGCGGAAACCCACGTCACCGGGGCGGTCGTCGGCCGCGCTACGT
CTGGGTTTGCTCATCTATTCACAAGTGGGCCCAAGCAGGACATCCGGCTGGTCA

>1225_S8_L001_R1_001.fastq_151_1a_11
CCCCTACGACGGCACTGGTGATGGCTCAGCTGCTCCGGATCCCACAAGCCATCTTGGACATGATCGCTGG
TGCTCACTGGGGTGTCCTAGCGGGCATAGCGTACTTCTCCATGGTGGGGAACTGGGCGAAGGTCCTGGTA
GTGCTGCTGCTATTTGCCGGCGTCGACGCGGAAACCCACGTCACCGGGGCGGTCGTCGGCCGCGCTACGT
CTGGGCTTGCTCATTTATTCACAAGTGGGCCCAAGCAGGACATCCGGCTGGTCA

>1225_S8_L001_R1_001.fastq_152_1a_11
CCCCTACGACGGCACTGGTGGTGGCTCAGCTGCTCCGGATCCCACAAGCCATCTTGGACATGATCGCTGG
TGCTCACTGGGGTGTCCTAGCGGGCATAGCGTACTTCTCCATGGTGGGGAACTGGGCGAAGGTCTTGGTA
GTGCTGCTGCTATTTGCCGGCGTCGACGCGGAAACCTACATCACCGGGAGGTCCGTCGCCCGCACTGCGT
CTGGGCTTGCTGGTCTCTTCACACCTGGGGCCAGGCAGAACATCCGGCTGGTCA

>1225_S8_L001_R1_001.fastq_153_1a_11
CCCCTACGACGGCACTGGTGGTGGCTCAGCTGCTCCGGATCCCACAAGCCATCTTGGACATGATCGCTGG
TGCTCACTGGGGTGTCCTAGCGGGCATAGCGTACTTCTCCATGGTGGGGAACTGGGCGAAGGTCTTGGTA
GTGCTGCTGCTATTTGCCGGCGTTGACGCGGAAACCCACATCACCGGGAGGTCCGTCGCCCGCACTGCGT
CTGGGCTTGCTGGTCTCTTCACACCTGGGGCCAGGCAGAACATCCGGCTGGTCA

>1225_S8_L001_R1_001.fastq_154_1a_11
CCCCTACGACGGCACTGGTGGTGGCTCAGCTGCTCCGGATCCCACAAGCCATCTTGGACATGATCGCTGG
TGCTCACTGGGGTGTCCTAGCGGGCATAGCGTACTTCTCCATGGTGGGGAACTGGGCGAAGGTCCTGGTA
GTGCTGCTGCTATTTGCCGGCGTCGACGCGGAAACCCACGTCACCGGGGCGGTCGTCGGCCGCGCTACGT
CTGGGTTTGCTCATTTATTCACAAGTGGGCCCAAGCAGGACATCCGACTGGTCA

>1225_S8_L001_R1_001.fastq_155_1a_10
CCCCTACGACGGCACTGGTGATGGCTCAGCTGCTCCGGATCCCACAAGCCATCTTGGACATGATCGCTGG
TGCTCACTGGGGTGTTCTAGCGGGCATAGCGTACTTCTCCATGGTGGGGAACTGGGCGAAGGTCTTGGTA
GTGTTGCTGCTATTTGCCGGCGTCGACGCGGAAACCCACATCACCGGGAGGTCCGTCGCCCGCACTGCGT
CTGGGCTTGCTGGTCTCTTCACACCTGGGGCCAGGCAGAACATCCGGCTGGTCA

>1225_S8_L001_R1_001.fastq_156_1a_10
CTCCTACGACGGCACTGGTGATGGCTCAGCTGCTCCGGATCCCACAAGCCATCTTGGACATGATCGCTGG
TGCTCACTGGGGTGTCCTAGCGGGCATAGCGTACTTCTCCATGGTGGGGAACTGGGCGAAGGTCCTGGTA
GTGCTGCTGCTATTTGCCGGCGTCGACGCGGAAACCCACGTCACCGGGGCGGTCGTCGGCCGCGCTACGT
CTGGGTTTGCTCATTTATTCACAAGTGGGCCCAAGCAGGACATCCGGCTGGTCA

>1225_S8_L001_R1_001.fastq_157_1a_10
CCCCTACGACGGCACTGGTGATGGCTCAGCTGCTCCGGATCCCACAAGCCATCTTGGACATGATCGCTGG
TGCCCACTGGGGTGTCCTAGCGGGCATAGCGTACTTCTCCATGGTGGGGAACTGGGCGAAGGTCCTGGTA
GTGCTGCTGCTATTTGCCGGCGTCGACGCGGAAACCCACGTCACCGGGGCGGTCGTCGGCCGCGCTACGT
CTGGGTTTGCTCATTTATTCACAAGTGGGCCCAAGCAGGACATCCGGCTGGTCA

>1225_S8_L001_R1_001.fastq_158_1a_10
ACATCAACAGGACTGCACTGGTGGTGGCTCAGCTGCTCCGGATCCCACAAGCCATCTTGGACATGATCGC
TGGTGCTCACTGGGGTGTCCTAGCGGGCATAGCGTACTTCTCCATGGTGGGGAACTGGGCGAAGGTCTTG
GTAGTGCTGCTGCTATTTGCCGGCGTCGACGCGGAAACCCACATCACCGGGAGGTCCGTCGCCCGCACTG
CGTCTGGGCTTGCTGGTCTCTTCACACCTGGGGCCAGGCAGAACATCCGGCTGGTCA

>1225_S8_L001_R1_001.fastq_159_1a_10
CCCCTACGACGGCACTGGTGATGGCTCAGCTGCTCCGGATTCCACAAGCCATCTTGGACATGATCGCTGG
TGCTCACTGGGGTGTCCTAGCGGGCATAGCGTACTTCTCCATGGTGGGGAACTGGGCGAAGGTCCTGGTA
GTGCTGCTGCTATTTGCCGGCGTCGACGCGGAAACCCACGTCACCGGGGCGGTCGTCGGCCGCGCTACGT
CTGGGTTTGCTCATTTATTCACAAGTGGGCCCAAGCAGGACATCCGACTGGTCA

>1225_S8_L001_R1_001.fastq_160_1a_10
CCCCTACGACGGCACTGGTGATGGCTCAGCTGCTCCGGATCCCACAAGCCATCTTGGACATGATCGCTGG
TGCTCACTGGGGTGTCCTAGCGGGCATAGCGTACTTCTCCATGGTGGGGAACTGGGCGAAGGTCCTGGTA
GTGCTGCTGCTATTTGCCGGCGTCGACGCGGAAACCCACGTCACCGGGGCGGTCGTCGGCCGCGCTACGT
CTGGGTTTGCTCATTTATTCACAAGTGGGCCCAAGCAGGACGTCCGGCTGGTCA

>1225_S8_L001_R1_001.fastq_161_1a_10
CCCCTACGACGGCACTGGTGATGGCTCAGCTGCTCCGGATCCCACAAGCCATCTTGGACATGATCGCTGG
TGCTCACTGGGGTGTCCTAGCGGGCATAGCGTACTTCTCCATGGTGGGGAACTGGGCGAAGGCCCTGGTA
GTGCTGCTGCTATTTGCCGGCGTCGACGCGGAAACCCACGTCACCGGGGCGGTCGTCGGCCGCGCTACGT
CTGGGTTTGCTCATTTATTCACAAGTGGGCCCAAGCAGGACATCCGGCTGGTCA

>1225_S8_L001_R1_001.fastq_162_1a_10
CCCCTACGACGGCACTGGTGATGGCTCAGCTGCTCCGGATCCCACAAGCCATCTTGGACATGATCGCTGG
TGCTCACTGGGGTGTCCTAGCGGGCATAGCGTACTTCTCCATGGTGGGGAACTGGGCGAAGGTCCTGGTA
GTGCTGCTGCTATTTGCCGGCGTCGACGCGGAAACCCACGTCACCGGGGCGGTCGTCGGCCGCGCTACGT
CTGGGTTTGCTCATTTGTTCACGAGTGGGCCCAAGCAGGACATCCGGCTGGTTA

>1225_S8_L001_R1_001.fastq_163_1a_10
CCCCTACGACGGCACTGGTGATGGCTCAGCTGCTCCGGATCCCACAAGCCATCTTGGACATGATCGCTGG
TGCTCACTGGGGTGTCCTAGCGGGCATAGCGTACTTCTCCATGGTGGGGAACTGGGCGAAGGTCCTGGTA
GTGCTGCTGCTATTTGCCGGCGTCGACGCGGAAACCTACATCACCGGGAGGTCCGTCGCCCGCACTGCGT
CTGGGCTTGCTGGTCTCTTCACACCTGGGGCCAGGCAGAACATCCGGCTGGTCA

>1225_S8_L001_R1_001.fastq_164_1a_9
CCCCTACGACGGCACTGGTGGTGGCTCAGCTGCTCCGGATCCCACAAGCCATCTTGGACATGATCGCTGG
TGCTCACTGGGGTGTCCTAGCGGGCATAGCGTACTTCTCCATGGTGGGGAACTGGGCGAAGGTCCTGGTA
GTGCTGCTGCTATTTGCCGGCGTCGACGCAGAAACCCACGTCACCGGGGCGGTCGTCGGCCGCGCTACGT
CTGGGTTTGCTCATTTATTCACAAGTGGGCCCAAGCAGGACATCCGGCTGGTCA

>1225_S8_L001_R1_001.fastq_165_1a_9
CCCCTACGACGGCACTGGTGATGGCTCAGCTGCTCCGGATCCCACAAGCCATCTTGGACATGATCGCTGG
TGCTCACTGGGGTGCCCTAGCGGGCATAGCGTACTTCTCCATGGTGGGGAACTGGGCGAAGGTCCTGGTA
GTGCTGCTGCTATTTGCCGGCGTCGACGCGGAAACCCACGTCACCGGGGCGGTCGTCGGCCGCGCTACGT
CTGGGTTTGCTCATTTATTCACAAGTGGGCCCAAGCAGGACATCCGGCTGGTCA

>1225_S8_L001_R1_001.fastq_166_1a_9
CCCCTACGACGGCACTGGTGATAGCTCAGCTGCTCCGGATCCCACAAGCCATCTTGGACATGATCGCTGG
TGCTCACTGGGGTGTCCTAGCGGGCATAGCGTACTTCTCCATGGTGGGGAACTGGGCGAAGGTCCTGGTA
GTGCTGCTGCTATTTGCCGGCGTCGACGCGGAAACCCACGTCACCGGGGCGGTCGTCGGCCGCGCTACGT
CTGGGTTTGCTCATTTATTCACAAGTGGGCCCAAGCAGGACATCCGGCTGGTCA

>1225_S8_L001_R1_001.fastq_167_1a_9
CCCCTACGACGGCACTGGTGATGGCTCAGCTGCTCCGGACTCCACAAGCCATCTTGGACATGATCGCTGG
TGCTCACTGGGGTGTCCTAGCGGGCATAGCGTACTTCTCCATGGTGGGGAACTGGGCGAAGGTCTTGGTA
GTGCTGCTGCTATTTGCCGGCGTCGACGCGGAAACCCACATCACCGGGAGGTCCGTCGCCCGCACCGCGT
CTGGGCTTGCTGGTCTCTTCACACCTGGGGCCAGGCAGAACATCCGGCTGGTCA

>1225_S8_L001_R1_001.fastq_168_1a_9
CCCCTACGACGGCACTGGTGATGGCTCAGCTGCTCCGGATCCCACAAGCCATCTTGGACATGATCGCTGG
TGCTCACTGGGGTGTCCTAGCGGGCATAGCGTACTTCTCCATGGTGGGGAACTGGGCGAAGGTCCTGGTA
GTGCTGCTGCTATTTGCCGGCGTCGACGCGGAAACCCACGTCGCCGGGGCGGTCGTCGGCCGCGCTACGT
CTGGGTTTGCTCATTTATTCACAAGTGGGCCCAAGCAGGACATCCGGCTGGTCA

>1225_S8_L001_R1_001.fastq_169_1a_9
CCCCTACGACGGCACTGGTGATGGCTCAGCTACTCCGGATCCCACAAGCCATCTTGGACATGATCGCTGG
TGCTCACTGGGGTGTCCTAGCGGGCATAGCGTACTTCTCCATGGTGGGGAACTGGGCGAAGGTCTTGGTA
GTGCTGCTGCTATTTGCCGGCGTCGACGCGGAAACCCACATCACCGGGAGGTCCGTCGCCCGCACTGCGT
CTGGGCTTGCTGGTCTCTTCACACCTGGGGCCAGGCAGAACATCCGGCTGGTCA

>1225_S8_L001_R1_001.fastq_170_1a_9
CCCCTACGACGGCACTGGTGATGGCTCAGCTGCTCCGGATCCCACAAGCCATCTTGGACATGACCGCTGG
TGCTCACTGGGGTGTCCTAGCGGGCATAGCGTACTTCTCCATGGTGGGGAACTGGGCGAAGGTCCTGGTA
GTGCTGCTGCTATTTGCCGGCGTCGACGCGGAAACCCACGTCACCGGGGCGGTCGTCGGCCGCGCTACGT
CTGGGTTTGCTCATTTATTCACAAGTGGGCCCAAGCAGGACATCCGGCTGGTCA

>1225_S8_L001_R1_001.fastq_171_1a_9
CCCCTACGACGGCACTGGTGATGGCTCAGCTGCTCCGGATCCCACAAGCCATCTTGGACATGATCGCTGG
TGCTCACTGGGGTGTCCTAGCGGGCATAGCGTATTTCTCCATGGTGGGGAACTGGGCGAAGGTCCTGGTA
GTGCTGCTGCTATTTGCCGGCGTCGACGCGGAAACCCACATCACCGGGAGGTCCGTCGCCCGCACTGCGT
CTGGGCTTGCTGGTCTCTTCACACCTGGGGCCAGGCAGAACATCCGGCTGGTCA

>1225_S8_L001_R1_001.fastq_172_1a_9
CCCCTACGACGGCACTGGTGATGGCTCAGCTGCTCCGGATCCCACAAGCCATCTTGGACATGATCGCTGG
TGTTCACTGGGGTGTCCTAGCGGGCATAGCGTACTTCTCCATGGTGGGGAACTGGGCGAAGGTCCTGGTA
GTGCTGCTGCTATTTGCCGGCGTCGACGCGGAAACCCACGTCACCGGGGCGGTCGTCGGCCGCGCTACGT
CTGGGTTTGCTCATTTATTCACAAGTGGGCCCAAGCAGGACATCCGGCTGGTCA

>1225_S8_L001_R1_001.fastq_173_1a_9
CCCCTACGACGGCACTGGTGATGGCTCAGCTGCTCCGGATCCCACAAGCCATCTTGGACATGATCGCTGG
TGCTCACTGGGGTGTCCTAGCGGGCATAGCGTACTTCTCCATGGTGGGGAACTGGGCGAAGGTCCTGGTA
GTGCTGCTGCTATTTGCCGGCGTCGACGCGGAAACCCACATCACCGGGAGGTCCGTCGCCCGCACTGCGT
CTGGGCTTGCTGGTCTCTTCACGCCTGGGGCCAGGCAGAACATCCGGCTGGTCA

>1225_S8_L001_R1_001.fastq_174_1a_9
CCCCTACGACGGCACTGGTGATGGCTCAGCTGCTCCGGATCCCACAAGCCATCTTGGACATGATCGCTGG
TGCTCACTGGGGTGTCCTAGCGGGCATAGCGTACTTCTCCATGGTGGGGAACTGGGCGAAGGTCCTGGTA
GTGCTGCTGCTATTTGCCGGCGTCGACGCGGAAACCCACGTCACCGGGAGGTCCGTCGCCCGCACTGCGT
CTGGGCTTGCTGGTCTCTTCACACCTGGGGCCAGGCAGAACATCCGGCTGGTCA

>1225_S8_L001_R1_001.fastq_175_1a_9
CCCCTACGACGGCACTGGTGATGGCTCAGCTGCTCCGGATCCCACAAGCCATCTTGGACATGATCGCTGG
TGCTCACTGGGGTGTCCTAGCGGGCATAGCGTACTTCTCCATGGTGGGGAACTGGGCGAAGGTCCTGGTA
GTGCTGCCGCTATTTGCCGGCGTCGACGCGGAAACCCACGTCACCGGGGCGGTCGTCGGCCGCGCTACGT
CTGGGTTTGCTCATTTATTCACAAGTGGGCCCAAGCAGGACATCCGGCTGGTCA

>1225_S8_L001_R1_001.fastq_176_1a_8
CCCCTACGACGGCACTGGTGATGGCTCAGCTGCTCCGGATCCCACAAGCCATCTTGGACATGATCGCTGG
TGCTCACTGGGGTGTCCTAGCGGGCATAGCGTACTTCTCCATGGTGGGGAACTGGGCGAAGGTCCTGGTA
GTGCTGCTGCTATTTGCCGGCGTCGACGCGGAAACCCACGTCACCGGGGCAGTCGTCGGCCGCGCTACGT
CTGGGTTTGCTCATTTATTCACAAGTGGGCCCAAGCAGGACATCCGGCTGGTCA

>1225_S8_L001_R1_001.fastq_177_1a_8
CCCCTACGACGGCACTGGTGGTGGCTCAGCTGCTCCGGATCCCACAAGCCATCTTGGACATGATCGCTGG
TGCTCACTGGGGTGTCCTAGCGGGCATAGCGTACTTCTCCATGGTGGGGAACTGGGCGAAGGTCCTGGTA
GTGCTGCTGCTATTTGCCGGCGTCGACGCGGAAACCCACGTCACCGGGGCGGTCGTCGGCCGCGCTACGT
CTGGGTTTGCTCATTTATTCACAAGTGGGCCAAAGCAGGACATCCGGCTGGTCA

>1225_S8_L001_R1_001.fastq_178_1a_8
CCCCTACGACGGCGCTGGTGATGGCTCAGCTGCTCCGGATCCCACAAGCCATCTTGGACATGATCGCTGG
TGCTCACTGGGGTGTCCTAGCGGGCATAGCGTATTTCTCCATGGTGGGGAACTGGGCGAAGGTCCTGGTA
GTGCTGCTGCTATTTGCCGGCGTCGACGCGGAAACCCACGTCACCGGGGCGGTCGTCGGCCGCGCTACGT
CTGGGTTTGCTCATTTATTCACAAGTGGGCCCAAGCAGGACATCCGGCTGGTCA

>1225_S8_L001_R1_001.fastq_179_1a_8
CCCCTACGACGGCACTGGTGATGGCTCAGCTGCTCCGGATCCCACAAGCCATCTTGGACATGATCGCTGG
TGCTCACTGGGGCGTCCTAGCGGGCATAGCGTACTTCTCCATGGTGGGGAACTGGGCGAAGGTCCTGGTA
GTGCTGCTGCTATTTGCCGGCGTCGACGCGGAAACCCACGTCACCGGGGCGGTCGTCGGCCGCGCTACGT
CTGGGTTTGCTCATTTATTCACAAGTGGGCCCAAGCAGGACATCCGGCTGGTCA

>1225_S8_L001_R1_001.fastq_180_1a_8
CCCCTACGACGGCACTGGTGATGGCTCAGCTGCTCCGGATCCCACAAGCCATCTTGGACATGATCGCTGG
TGCTCACTGGGGTGTCCTAGCGGGCATAGCGTACTTCTCTATGGTGGGGAACTGGGCGAAGGTCCTGGTA
GTGCTGCTGCTATTTGCCGGCGTCGACGCGGAAACCCACGTCACCGGGGCGGTCGTCGGCCGCGCTACGT
CTGGGTTTGCTCATTTATTCACAAGTGGGCCCAAGCAGGACATCCGGCTGGTCA

>1225_S8_L001_R1_001.fastq_181_1a_8
CCCCTACGATGGCACTGGTGATGGCTCAGCTGCTCCGGATCCCACAAGCCATCTTGGACATGATCGCTGG
TGCTCACTGGGGTGTCCTAGCGGGCATAGCGTACTTCTCCATGGTGGGGAACTGGGCGAAGGTCCTGGTA
GTGCTGCTGCTATTTGCCGGCGTCGACGCGGAAACCCACGTCACCGGGGCGGTCGTCGGCCGCGCTACGT
CTGGGTTTGCTCATTTATTCACAAGTGGGCCCAAGCAGGACATCCGACTGGTCA

>1225_S8_L001_R1_001.fastq_182_1a_8
CCCCTACGACGGCACTGGTGATGGCTCAGCTGCTCCGGATCCCACAAGCCATCTTGGACATGATCGCTGG
TGCTCACTGGGGTGTCCTAGCGGGCATAGCGTACTTCTCCATGGTGGGGAACTGGGCGAAGGTCCTGGTA
GTGCTGCTGCTATTTGCCGGCGTCGACGCAGAAACCCACGTCACCGGGGCGGTCGTCGGCCGCGCTACGT
CTGGGTTTGCTCATTTATTCACAAGTGGGCCAAAGCAGGACATCCGGCTGGTCA

>1225_S8_L001_R1_001.fastq_183_1a_8
CCCCTACGACGGCACTGGTGATAGCTCAGCTGCTCCGGATCCCACAAGCCATCTTGGACATGATCGCTGG
TGCTCACTGGGGTGTCCTAGCGGGCATAGCGTACTTCTCCATGGTGGGGAACTGGGCGAAGGTCTTGGTA
GTGCTGCTGCTATTTGCCGGCGTCGACGCGGAAACCCACATCACCGGGAGGTCCGTCGCCCGCACTGCGT
CTGGGCTTGCTGGTCTCTTCACACCTGGGGCCAGGCAGAACATCCGGCTGGTCA

>1225_S8_L001_R1_001.fastq_184_1a_8
CCCCTACGACGGCACTGGTGATGGCTCAGCTGCTCCGGATCCCACAAGCCATCTTGGACATGGTCGCTGG
TGCTCACTGGGGTGTCCTAGCGGGCATAGCGTACTTCTCCATGGTGGGGAACTGGGCGAAGGTCCTGGTA
GTGCTGCTGCTATTTGCCGGCGTCGACGCGGAAACCCACGTCACCGGGGCGGTCGTCGGCCGCGCTACGT
CTGGGTTTGCTCATTTATTCACAAGTGGGCCCAAGCAGGACATCCGGCTGGTCA

>1225_S8_L001_R1_001.fastq_185_1a_8
CCCCTACGACGGCACTGGTGATGGCTCAGCTGCTCCGGATCCCACAAGCCATCTTGGACATGATCGCTGG
TGCTCACTGGGGTGTCCTAGCGGGCATAGCGTACTTCTCCATGGTGGGGAACTGGGCGAAGGTCCTGGTA
GTGCTGCTGCTATTTGCCGGCGTCGACGCGGAAACCCACGTCACCGGGGCGGTCGTCGGCCGCGCTACGT
CTGGGTTTGCTCATTTATTCACAGGTGGGCCCAAGCAGGACATCCGGCTGGTCA

>1225_S8_L001_R1_001.fastq_186_1a_8
CCCCTACGACGGCACTGGTGATGGCTCAGCTGCTCCGGATCCCACAAGCCATCTTGGACATGATCGCTGG
TGCTCACTGGGGTGTCCTAGCGGGCATAGCGTACTTCTCCATGGTGGGGAACTGGGCGAAGGTCTTGGTA
GTGTTGCTGCTATTTGCCGGCGTCGACGCGGAAACCCACATCACCGGGAGGTCCGTCGCCCGCACTGCGT
CTGGGCTTGCTGGTCTCTTCACACCTGGGGCCAGGCAGAACATCCGGCTGGTCA

>1225_S8_L001_R1_001.fastq_187_1a_8
CCCCTACGACGGCACTGGTGATGGCTCAGCTGCTCCGGATCCCACAAGCCATCTTGGACATGATCGCTGG
TGCTCACTGGGGTGTCCTAGCGGGCATAGCGTACTTCTCCATGGTGGGGAACTGGGCGAAGGTCTTGGTA
GTGCTGCTGCTATTTGCTGGCGTCGACGCGGAAACCCACATTACCGGGAGGTCCGTCGCCCGCACTGCGT
CTGGGCTTGCTGGTCTCTTCACACCTGGGGCCAGGCAGAACATCCGGCTGGTCA

>1225_S8_L001_R1_001.fastq_188_1a_8
CCCCTACGACGGCACTGGTGATGGCTCAGCTGCTCCGGATCCCACAAGCCATCTTGGACATGATCGCTGG
TGCTCACTGGGGTGTCCTAGCGGGCATAGCGTACTTCTCCATGGTGGGGAACTGGGCGAAGGTCCTGGTA
GTGCTGCTGCTATTTGCCGGCGTCGACGCGGAAACCCACGTCACCGGGGCGGTCGTCGGCCGCGCTACGT
CTGGGTTTGCTCATTTGTTCACAAGTGGGCCCAAGCAGGACATCCGGCTGGTCA

>1225_S8_L001_R1_001.fastq_189_1a_8
CCCCTACGACGGCACTGGTGGTGGCTCAGCTGCTCCGGATCCCACAAGCCATCTTGGACATGATCGCTGG
TGCTCACTGGGGTGTCCTAGCGGGCATAGCGTACTTCTCCATGGTGGGGAACTGGGCGAAGGTCCTGGTA
GTGCTGCTGCTATTTGCCGGCGTCGACGCGGAAACCCACATCACCGGGAGGTCCGTCGCCCGCACTGCGT
CTGGGCTTGCTGGTCTCTTCACACCTGGGGCCAGGCAGAACATCCGGCTGGTCA

>1225_S8_L001_R1_001.fastq_190_1a_8
CCCCTACGACGGCACTGGTGATGGCTCAGCTGCTCCGGATCCCACAAGCCATCTTGGACATGATCGCTGG
TGCTCACTGGGGTGTCCTAGCGGGCATAGCGTACTTCTCCATGGTGGGGAACTGGGCGAAGGTCCTGGTA
GTGCTGCTGCTATTTGCCGGCGTCGACGCGGAAACCCGCGTCACCGGGGCGGTCGTCGGCCGCGCTACGT
CTGGGTTTGCTCATTTATTCACAAGTGGGCCCAAGCAGGACATCCGGCTGGTCA

>1225_S8_L001_R1_001.fastq_191_1a_7
CCCCTACGACGGCACTGGTGATGGCTCAGCTGCTCCGGATCCCACAAGCCATCTTGGACATGATCGCTGG
TGCTCACTGGGGTGTCCTAGTGGGCATAGCGTACTTCTCCATGGTGGGGAACTGGGCGAAGGTCCTGGTA
GTGCTGCTGCTATTTGCCGGCGTCGACGCGGAAACCCACGTCACCGGGGCGGTCGTCGGCCGCGCTACGT
CTGGGTTTGCTCATTTATTCACAAGTGGGCCCAAGCAGGACATCCGGCTGGTCA

>1225_S8_L001_R1_001.fastq_192_1a_7
CCCCTACGACGGCACTGGTGATGGCTCAGCTGCTCCGGATCCCACAAGCCATCTTGGACATGATCGCTGG
TGCTCACTGGGGCGTCCTAGCGGGCATAGCGTACTTCTCCATGGTGGGGAACTGGGCGAAGGTCTTGGTA
GTGCTGCTGCTATTTGCCGGCGTCGACGCGGAAACCCACATCACCGGGAGGTCCGTCGCTCGCACTGCGT
CTGGGCTTGCTGGTCTCTTCACACCTGGGGCCAGGCAGAACATCCGACTGGTCA

>1225_S8_L001_R1_001.fastq_193_1a_7
CCCCTACGGCGGCACTGGTGATGGCTCAGCTGCTCCGGATCCCACAAGCCATCTTGGACATGATCGCTGG
TGCTCACTGGGGTGTCCTAGCGGGCATAGCGTACTTCTCCATGGTGGGGAACTGGGCGAAGGTCCTGGTA
GTGCTGCTGCTATTTGCCGGCGTCGACGCGGAAACCCACGTCACCGGGGCGGTCGTCGGCCGCGCTACGT
CTGGGTTTGCTCATTTATTCACAAGTGGGCCCAAGCAGGACATCCGGCTGGTCA

>1225_S8_L001_R1_001.fastq_194_1a_7
CCCCTACGACGGCACTGGTGATGGCTCAGCTGCTCCGGATCCCACAAGCCATCTTGGACATGATCGCTGG
TGCTCACTGGGGTGTCCTAGCGGGCACAGCGTACTTCTCCATGGTGGGGAACTGGGCGAAGGTCCTGGTA
GTGCTGCTGCTATTTGCCGGCGTCGACGCGGAAACCCACGTCACCGGGGCGGTCGTCGGCCGCGCTACGT
CTGGGTTTGCTCATTTATTCACAAGTGGGCCCAAGCAGGACATCCGACTGGTCA

>1225_S8_L001_R1_001.fastq_195_1a_7
CCCCTACGACGGCACTGGTGGTGGCTCAGCTGCTCCGGATCCCACAAGCCATCTTGGACATGATCGCTGG
TGCTCACTGGGGTGTCCTAGCGGGCATAGCGTACTTCTCCATGGTGGGGAACTGGGCGAAGGTCCTGGTA
GTGCTGCTGCTATTTGCCGGCGTCGACGCGGAAACCCACGTCACCGGGGCGGTCGTCGGCCGCGCTACGT
CTGGGTTTGCTGGTTTATTCACAAGTGGGCCCAAGCAGGACATCCGGCTGGTCA

>1225_S8_L001_R1_001.fastq_196_1a_7
CCCCTACGACGGCACTGGTGATGGCTCAGCTGCCCCGGATCCCACAAGCCATCTTGGACATGATCGCTGG
TGCTCACTGGGGTGTCCTAGCGGGCATAGCGTACTTCTCCATGGTGGGGAACTGGGCGAAGGTCCTGGTA
GTGCTGCTGCTATTTGCCGGCGTCGACGCGGAAACCCACGTCACCGGGGCGGTCGTCGGCCGCGCTACGT
CTGGGTTTGCTCATTTATTCACAAGTGGGCCCAAGCAGGACATCCGGCTGGTCA

>1225_S8_L001_R1_001.fastq_197_1a_7
CCCCTACGACGGCACTGGTGATGGCTCAGCTGCTCCGGATCCCACAAGCCATCTTGGACATGATCGCTGG
TGCTCACTGGGGTGTCCTAGCGGGCATAGCGTACTTCTCCATGGTGGGGAACTGGGCGAAGGTCTTGGTA
GTGCTGCTGCTATTTGCCGGCGTCGACGCGGAAACCCACATCACCGGGAGGTCCGTCGCCCGCACTGCGT
CTGGGCTTGCTGGTCTCTTCACACCTGGGGCCAGGCAGAACATCCGGTTGGTCA

>1225_S8_L001_R1_001.fastq_198_1a_7
CCCCTACGACGGCGCTGGTGATGGCTCAGCTGCTCCGGATCCCACAAGCCATCTTGGACATGATCGCTGG
TGCTCACTGGGGTGTCCTAGCGGGCATAGCGTACTTCTCCATGGTGGGGAACTGGGCGAAGGTCCTGGTA
GTGCTGCTGCTATTTGCCGGCGTCGACGCGGAAACCCACGTCACCGGGGCGGTCGTCGGCCGCGCTACGT
CTGGGTTTGCTGGTTTATTCACAAGTGGGCCCAAGCAGGACATCCGGCTGGTCA

>1225_S8_L001_R1_001.fastq_199_1a_7
CCCCTACGACGGCACTGGTGATGGCTCAGCTGCTCCGGATCCCACAAGCCATCTTGGACATGATCGCTGG
TGCTCACTGGGGTGTCCTAGCGGGCATAGCGTATTTCTCCATGGTGGGGAACTGGGCGAAGGTCTTGGTA
GTGCTGCTGCTATTTGCCGGCGTCGACGCGGAAACCCACATCACCGGGAGGTCCGTCGCCCGCACTGCGT
CTGGGCTTGCTGGTCTCTTCACACCTGGGGCCAGGCAGAACATCCGGCTGGTCA

>1225_S8_L001_R1_001.fastq_200_1a_7
CCCCTACGACGGCACTGGTGGTGGCTCAGCTGCTCCGGATCCCACAAGCCATCTTGGACATGATCGCTGG
TGCTCACTGGGGTGTCCTAGCGGGCATAGCGTACTTCTCCATGGTGGGGAACTGGGCGAAGGTCCTGGTA
GTGCTACTGCTATTTGCCGGCGTCGACGCGGAAACCCACGTCACCGGGGCGGTCGTCGGCCGCGCTACGT
CTGGGTTTGCTCATTTATTCACAAGTGGGCCCAAGCAGGACATCCGGCTGGTCA

>1225_S8_L001_R1_001.fastq_201_1a_7
CCCCTACGACGGCACTAGTGGTGGCTCAGCTGCTCCGGATCCCACAAGCCATCTTGGACATGATCGCTGG
TGCTCACTGGGGTGTCCTAGCGGGCATAGCGTACTTCTCCATGGTGGGGAACTGGGCGAAGGTCTTGGTA
GTGCTGCTGCTATTTGCCGGCGTCGACGCGGAAACCCACATCACCGGGAGGTCCGTCGCCCGCACTGCGT
CTGGGCTTGCTGGTCTCTTCACACCTGGGGCCAGGCAGAACATCCGGCTGGTCA

>1225_S8_L001_R1_001.fastq_202_1a_7
CCCCTACGACGGCACTGGTGATGGCTCAACTGCTCCGGATCCCACAAGCCATCTTGGACATGATCGCTGG
TGCTCACTGGGGTGTCCTAGCGGGCATAGCGTACTTCTCCATGGTGGGGAACTGGGCGAAGGTCCTAGTA
GTGCTGCTGCTATTTGCCGGCGTCGACGCGGAAACCCACGTCACCGGGGCGGTCGTTGGCCGCGCTACGT
CTGGGTTTGCTCATTTATTCACAAGTGGGCCCAAACAGGACATCCGGCTGGTCA

>1225_S8_L001_R1_001.fastq_203_1a_7
CCCCTACGACGGCACTGGTGATGGCTCAGCTGCTCCGGATCCCACAAGCCATCTTGGACATGATCGCTGG
TGCTCACTGGGGTGTCCTAGCGGGCATAGCGTACTTCTCCATGGTGGGGAACTGGGCGAAGGTCCTGGTA
GTGCTGCTGCTATTTGCCGGCGTCGACGCGGAAACCCACGTCACCGGGGCGATCGTCGGCCGCGCTACGT
CTGGGTTTGCTCATTTATTCACAAGTGGGCCCAAGCAGGACATCCGGCTGGTCA

>1225_S8_L001_R1_001.fastq_204_1a_7
CCCCTACGACGGCACTGGTGATGGCTCAGCTGCTCCGGATCCCACAAGCCATCTTGGACATGATCGCTGG
TGCTCACTGGGGTGTCCTAGCGGGCATAGCGTACTTCTCCATGGTGGGGAACTGGGCGAAGGTCCTGGTA
GTGCTGCTGCTATTTGCCGGCGCCGACGCGGAAACCCACGTCACCGGGGCGGTCGTCGGCCGCGCTACGT
CTGGGTTTGCTCATTTATTCACAAGTGGGCCCAAGCAGGACATCCGGCTGGTCA

>1225_S8_L001_R1_001.fastq_205_1a_7
CCCCTACGACGGCACTGGTGATGGCTCAGCTGCTCCGGATCCCACAAGCCATCTTGGACATGATCGCTGG
TGCTCACTGGGGTGTCCTAGCGGGCATAGCGTACTTCTCCATGGTGGGGAACTGGGCGAAGGTCCTGGTA
GTGCTGCTGCTATTTGCCGGCGTCGACGCGGAAACCCACGTCACCGGGGCGGTCGTCGGCCGCGCTATGT
CTGGGTTTGCTCATTTATTCACAAGTGGGCCCAAGCAGGACATCCGGCTGGTCA

>1225_S8_L001_R1_001.fastq_206_1a_7
CCCCTACGACGGCACTGGTGATGGCTCAGCTGCTTCGGATCCCACAAGCCATCTTGGACATGATCGCTGG
TGCTCACTGGGGTGTCCTAGCGGGCATAGCGTACTTCTCCATGGTGGGGAACTGGGCGAAGGTCCTGGTA
GTGCTGCTGCTATTTGCCGGCGTCGACGCGGAAACCCACGTCACCGGGGCGGTCGTCGGCCGCGCTACGT
CTGGGTTTGCTCATTTATTCACAAGTGGGCCCAAGCAGGACATCCGGCTGGTCA

>1225_S8_L001_R1_001.fastq_207_1a_7
CCCCTACGACGGCACTGGTGATGGCTCAGCTGCTCCGGATCCCACAAGCCATCTTGGGCATGATCGCTGG
TGCTCACTGGGGTGTCCTAGCGGGCATAGCGTACTTCTCCATGGTGGGGAACTGGGCGAAGGTCCTGGTA
GTGCTGCTGCTATTTGCCGGCGTCGACGCGGAAACCCACGTCACCGGGGCGGTCGTCGGCCGCGCTACGT
CTGGGTTTGCTCATTTATTCACAAGTGGGCCCAAGCAGGACATCCGGCTGGTCA

>1225_S8_L001_R1_001.fastq_208_1a_7
CCCCTACGACGGCACTGGTGATGGCTCAGCTGCTCCGGATCCCACAAGCCATCTTGGACATGATCGCTGG
TGCTCACTGGGGTGTCCTAGCGGGCATAGCGTACTTCTCCATGGTGGGGAACTGGGCGAAGGTCCTGGTA
GTGCTGCTGCTATTTGCCGGCGTCGACGCGGAAACCCACGTCACCGGGGCGGTCGTCGGCCGCGCTACGT
CTGGGTTTGCTCATTTATTCACAAGTGGGCCCAAGCAGAACATCCGGCTGGTCA

>1225_S8_L001_R1_001.fastq_209_1a_7
CCCCTACGACGGCACTGGTGATGGCTCAGCTGCTCCGGATCCCACAAGCCATCTTGGACATGATCGCTGG
TGCTCACTGGGGTGTCCTAGCGGGCATAGCGTACTTCTCCATGGTGGGGAACTGGGCGAAGGTCCTGGTA
GTGCTGCTGCTATTTGCCGGCGTCGACGCGGAAACCCACGTCACCGGGGCGGTCGTCGGCCGCGCTACGT
CTGGGTCTGCTCATTTATTCACAAGTGGGCCCAAGCAGGACATCCGGCTGGTCA

>1225_S8_L001_R1_001.fastq_210_1a_7
CCCCTACGACGGCACTGGTGATGACTCAGCTGCTCCGGATCCCACAAGCCATCTTGGACATGATCGCTGG
TGCTCACTGGGGTGTCCTAGCGGGCATAGCGTACTTCTCCATGGTGGGGAACTGGGCGAAGGTCCTGGTA
GTGCTGCTGCTATTTGCCGGCGTCGACGCGGAAACCCACGTCACCGGGGCGGTCGTCGGCCGCGCTACGT
CTGGGTTTGCTCATTTATTCACAAGTGGGCCCAAGCAGGACATCCGGCTGGTCA

>1225_S8_L001_R1_001.fastq_211_1a_7
CCCCTACGACGGCACTGGTGATGGCTCAGCTGCTCCGGATCCCACAAGCCATCTTGGACATGATCGCTGG
TGCTCACTGGGGTGTCCTAGCGGGCATAGCGTACTTCTCCATGGTGGGGAACTGGGCGAAGGTCCTGGTA
GTGCTGCTGCTATTTGCCGGCGTCGACGCGGAAACCCACGTCACTGGGGCGGTCGTCGGCCGCGCTACGT
CTGGGTTTGCTCATTTATTCACAAGTGGGCCCAAGCAGGACATCCGGCTGGTCA

>1225_S8_L001_R1_001.fastq_212_1a_7
CCCCTGCGACGGCGCTGGTGACGGCTCAGCTGCTCCGGATCCCACAAGCCATCTTGGACATGATCGCTGG
TGCTCACTGGGGTGTCCTAGCGGGCATAGCGTACTTCTCCATGGTGGGGAACTGGGCGAAGGTCCTGGTA
GTGCTGCTGCTATTTGCCGGCGTCGACGCGGAAACCCACGTCACCGGGGCGGTCGTCGGCCGCGCTACGT
CTGGGTTTGCTCATTTATTCACAAGTGGGCCAAAGCAGGACATCCGGCTGGTCA

>1225_S8_L001_R1_001.fastq_213_1a_7
CCCCTACGACGGCACTGGTGGTGGCTCAGCTGCTCCGGATCCCACAAGCCATCTTGGACATGATCGCTGG
TGCTCACTGGGGTGTCCTAACGGGCATAGCGTACTTCTCCATGGTGGGGAACTGGGCGAAGGTCCTGGTA
GTGCTGCTGCTATTTGCCGGCGTCGACGCGGAAACCCACGTCACCGGGGCGGTCGTCGGCCGCGCTACGT
CTGGGTTTGCTCATTTATTCACAAGTGGGCCCAAGCAGGACATCCGGCTGGTCA

>1225_S8_L001_R1_001.fastq_214_1a_6
CCCCTACGACGGCACTGGTGGTGGCTCAGCTGCTCCGGATCCCACAAGCCATCTTGGACATGATCGCTGG
CGCTCACTGGGGTGTCCTAGCGGGCATAGCGTACTTCTCCATGGTGGGGAACTGGGCGAAGGTCTTGGTA
GTGCTGCTGCTATTTGCCGGCGTCGACGCGGAAACCCACATCACCGGGAGGTCCGTCGCCCGCACTGCGT
CTGGGCTTGCTGGTCTCTTCACACCTGGGGCCAGGCAGAACATCCGGCTGGTCA

>1225_S8_L001_R1_001.fastq_215_1a_6
CCCCTACGACGGCACTGGTGATGGCTCAGCTGCTCCGGATCCCACAAGCCATCTTGGACATGATCGCTGG
TGCTCACTGGGGTGTCCTAGCGGGCATAGCGTACTTCTCCATGGTGGGGAACTGGGCGAAGGTCCTGGTA
GTGCTGCTGCTATTTGCCGGCGTCGACGCGGAAACCCACGTCACCGGGGCGGTCGTCGCCCGCGCTACGT
CTGGGTTTGCTCGTTTATTCACAAGTGGGCCCAAGCAGGACATCCGGCTGGTCA

>1225_S8_L001_R1_001.fastq_216_1a_6
CCCCTACGACGGCACTGGTGATGGCTCAGCTGCTCCGGATCCCACAAGCCATCTTGGACATGATCGCTGG
TGCTCACTGGGGTGTCCTAGCGGGCATAGCGTACTTCTCCATGGTGGGGAACTGGGCGAAGGTCCTGGTA
GTGCTGCTGCTATTTGCCGGCGTCGACGCGGAAACCCACGTCACCGGGGCGGTCGTCGGCCGCGCTACGT
CTGGGTTTGCTCATTTATTCACAAGTGGGCCAAAGCAGGACATCCGGCTGGTTA

>1225_S8_L001_R1_001.fastq_217_1a_6
CCCCTACGACGGCACTGGTGATGGCTCAGCTGCTCCGGATCCCACAAGCCATCTTGGACATGATCGCTGG
TGCTCACTGGGGTGTCCTAGCGGGCATAGCGTACTTCTCCATGGTGGGGAACTGGGCGAAGGTCCTGGTA
GTGCTGCTGCTATTTGCCGGCGTCGACGCGGAAACCCACGTCACTGGGGCGGTCGTCGGCCGCGCTACGT
CTGGGTTTGCTGGTTTATTCACAAGTGGGCCCAAGCAGGACATCCGGCTGGTCA

>1225_S8_L001_R1_001.fastq_218_1a_6
CCCCTACGACGGCACTGGTGATGGCTCAGCTGCTCCGAATCCCACAAGCCATCTTGGACACGATCGCTGG
TGCTCACTGGGGTGTCCTAGCGGGCATAGCGTACTTCTCCATGGTGGGGAACTGGGCGAAGGTCCTGGTA
GTGCTGCTGCTATTTGCCGGCGTCGACGCGGAAACCCACGTCACCGGGGCGGTCGTCGGCCGCGCTACGT
CTGGGTTTGCTCATTTATTCACAAGTGGGCCCAAGCAGGACATCCGGCTGGTCA

>1225_S8_L001_R1_001.fastq_219_1a_6
CCCCTACGACGGCACTGGTGATGGCTCAGCTGCTCCGGATCCCACAAGCCATCTTGGACATGATCGCTGG
TGCTCACTGGGGTGTCCTGGCGGGCATAGCGTACTTCTCCATGGTGGGGAACTGGGCGAAGGTCCTGGTA
GTGCTGCTGCTATTTGCCGGCGTCGACGCGGAAACCCACGTCACCGGGGCGGTCGTCGGCCGCGCTACGT
CTGGGTTTGCTCATTTATTCACAAGTGGGCCCAAGCAGGACATCCGGCTGGTCA

>1225_S8_L001_R1_001.fastq_220_1a_6
CCCCTACGACGGCACTGGTGATGGCTCAGCTGCTCCGGATCCCACAAGCCATCTTGGACATGATCGCTGG
TGCTCACTGGGGTGTCCTAGCGGGCATAGCGTACTTCTCCATGGTGGGGAACTGGGCGAAGGTCCTGGTA
GTGCTGCTGCTATTTGCCGGCGTCGACGCGGAAACCCACGTCACCGGGGCGGTCGTCGGCCGCGCTACGT
CTGGGTTTGCTCACTTATTCACAAGTGGGCCCAAGCAGGACATCCGGCTGGTCA

>1225_S8_L001_R1_001.fastq_221_1a_6
CCCCTACGACGGCACTGGTGATGGCTCAGCTGCTCCGGATCCCACAAGCCATCTTGGACATGATCGCTGG
TGCTCACTGGGGTGTCCTAGCGGGCATAGCGTACTTCTCCATGGTGGGGAACTGGGCGAAGGTCCTGGTA
GTGCTGCTGCTATTTGCCGGCGTCGACGCGGAAACCCACGTCACCGGGGCGGTCGTCGGCCGCGCTACGT
CTGGGTTTGCTCATTTACTCACAAGTGGGCCCAAGCAGGACATCCGGCTGGTCA

>1225_S8_L001_R1_001.fastq_222_1a_6
CCCCTACGACGGCACTAGTGGTGGCTCAGCTGCTCCGGATCCCACAAGCCATCTTGGACATGATCGCTGG
TGCTCACTGGGGTGTCCTAGCGGGCATAGCGTACTTCTCCATGGTGGGGAACTGGGCGAAGGTCCTGGTA
GTGCTGCTGCTATTTGCCGGCGTCGACGCGGAAACCCACGTCACCGGGGCGGTCGTCGGCCGCGCTACGT
CTGGGTTTGCTCATTTATTCACAAGTGGGCCCAAGCAGGACATCCGGCTGGTCA

>1225_S8_L001_R1_001.fastq_223_1a_6
CCCCTACGACGGCACTGGTGATGGCTCAGCTGCTCCGGATCCCACAAGCCATCTTGGACATGATCGCTGG
TGCTCACTGGGGTGTCCCAGCGGGCATAGCGTACTTCTCCATGGTGGGGAACTGGGCGAAGGTCCTGGTA
GTGCTGCTGCTATTTGCCGGCGTCGACGCGGAAACCCACGTCACCGGGGCGGTCGTCGGCCGCGCTACGT
CTGGGTTTGCTCATTTATTCACAAGTGGGCCCAAGCAGGACATCCGGCTGGTCA

>1225_S8_L001_R1_001.fastq_224_1a_6
CCCCTACGACGGCACTGGTGATGACTCAGCTGCTCCGGATCCCACAAGCCATCTTGGACATGATCGCTGG
TGCTCACTGGGGTGTCCTAGCGGGCATAGCGTACTTCTCCATGGTGGGGAACTGGGCGAAGGTCTTGGTA
GTGCTGCTGCTATTTGCCGGCGTCGACGCGGAAACCCACATCACCGGGAGGTCCGTCGCCCGCACTGCGT
CTGGGCTTGCTGGTCTCTTCACACCTGGGGCCAGGCAGAACATCCGGCTGGTCA

>1225_S8_L001_R1_001.fastq_225_1a_6
CCCCTACGACGGCACTGGTGGTGGCTCAGCTGCTCCGGATCCCACAAGCCATCTTGGACATGATCGCTGG
TGCTCACTGGGGTGTCCTAGCGGGCATAGCGTACTTCTCCATGGTGGGGAACTGGGCGAAGGTCTTGGTA
GTGCTGCTGCTATTTGCCGGCGTCGACGCGGAAACCCATATCACCGGGAGGTCCGTCGCTCGCACTGCGT
CTGGGCTTGCTGGTCTCTTCACACCTGGGGCCAGGCAGAACATCCGGCTGGTCA

>1225_S8_L001_R1_001.fastq_226_1a_6
CCCCTACGACGGCACTGGTGATGGCTCAGCTGCTCCGGATCCCACAAGCCATCTTGGACATGATCGCTGG
TGCTCACTGGGGTGTCCTAGCGGGCATAGCGTACTTCTCCATGGTGGGGAACTGGGCGAAGGTCCTGGTA
GTGCTGCTGCTATTTGCCGGCGTCGACGCGGAAACCCACGTCACCGGGGCGGTCGTCGGCCGCGCTACGT
CTGGGTTTGCTCATTTATTCACAAGTGGGCCCAAGCAGGACATCCGGCTGGCCA

>1225_S8_L001_R1_001.fastq_227_1a_6
CCCCTACGACGGCACTGGTGATGGCTCAGCTGCTCCGGATCCCACAAGCCATCTTGGACATGATCGCTGG
TGCTCACTGGGGTGTCCTAGCGGGCATAGCGTACTTCTCCATGGTGGGGAACTGGGCGAAGGTCCTGGTA
GTGCTGCTGCTATTTGCCGGCGTCGACGCGGAAACCCACGTCACCGGGGCGGTCGTCGGCCGCGCTACGT
CTGGGTTTGCTCATTTATTCACAAGTGGGCCCAAGCAGGGCATCCGGCTGGTCA

>1225_S8_L001_R1_001.fastq_228_1a_6
CCCCTACGACGGCACTGGTGATGGCTCAGCTGCTCCGAATCCCACAAGCCATCTTGGACATGATCGCTGG
TGCTCACTGGGGTGTCCTAGCGGGCATAGCGTACTTCTCCATGGTGGGGAACTGGGCGAAGGTCCTGGTA
GTGCTGCTGCTATTTGCCGGCGTCGACGCGGAAACCCACGTCACCGGGGCGGTCGTCGGCCGCGCTACGT
CTGGGTTTGCTCATTTATTCACAAGTGGGCCCAAGCAGGACATCCGGCTGGTCA

>1225_S8_L001_R1_001.fastq_229_1a_6
CCCCTACGACGGCACTGGTGATGGCTCAGCTGCTCCGGATCCCACAAGCCATCTTGGACATGATCGCTGG
TGCTCACTGGGGCGTCCTAGCGGGCATAGCGTACTTCTCCATGGTGGGGAACTGGGCGAAGGTCTTGGTA
GTGCTGCTGCTATTTGCCGGCGTCGACGCGGAAACCCACATCACCGGGAGGTCCGTCGCCCGCACTGCGT
CTGGGCTTGCTGGTCTCTTCACACCTGGGGCCAGGCAGAACATCCGGCTGGTCA

>1225_S8_L001_R1_001.fastq_230_1a_6
CCCCTACGACGGCACTGGTGATGGCTCAGCTGCTCCGGATCCCACAAGCCATCTTGGACATGATCGCTGG
TGCTCACTGGGGTGTCCTAGCGGGCATAGCGTATTTCTCCATGGTGGGGAACTGGGCGAAGGTCCTGGTA
GTGCTGCTGCTATTTGCCGGCGTCGACGCGGAAACCCACGTCACCGGGGCGGTCGTCGGCCGCGCTACGT
CTGGGTTTGCTGGTTTATTCACAAGTGGGCCCAAGCAGGACATCCGGCTGGTCA

>1225_S8_L001_R1_001.fastq_231_1a_6
CCCCTACGACGGCACTGGTGATGGCTCGGCTGCTCCGGATCCCACAAGCCATCTTGGACATGATCGCTGG
TGCTCACTGGGGTGTCCTAGCGGGCATAGCGTACTTCTCCATGGTGGGGAACTGGGCGAAGGTCCTGGTA
GTGCTGCTGCTATTTGCCGGCGTCGACGCGGAAACCCACGTCACCGGGGCGGTCGTCGGCCGCGCTACGT
CTGGGTTTGCTCATTTATTCACAAGTGGGCCCAAGCAGGACATCCGGCTGGTCA

>1225_S8_L001_R1_001.fastq_232_1a_6
CCCCTACGACGGCACTGGTGATGGCTCAGCTGCTCCGGATCCCACAAGCCATCTTGGACATGATCGCTGG
TGCTCACTGGGGTGTCCTAGCGGGCATAGCGTACTTCTCCATGGTGGGGAACTGGGCGAAGGTCCTGGTA
GTGCTGCTGCTATTTGCCGGCGTCGACGCGGAAACCCACGTCACCGGGGCGGTCGTCGGCCGCGCTACGT
CTGGGTTTGCTCATTTATTCGCAAGTGGGCCCAAGCAGGACATCCGGCTGGTCA

>1225_S8_L001_R1_001.fastq_233_1a_6
CCCCTACGACGGCACTGGTGATGGCTCAGCTGCTCCGGATCCCACAAGCCATCTTGGACATGATCGCTGG
TGCTCACTGGGGTGTCCTAGCGGGCATAGCGTACTTCTCCATGGTGGGGAACTGGGCGAAGGTCCTGGTA
GTGCTGCTGCTATTTGCCGGCGTCGACGCGGAAACCCACGTCACCGGGGCGGTCGTCGGCCGCGCTACGT
CTGGGTTTGCTCATTTATTCACAAGTGGGCCCAAGCAGGACACCCGGCTGGTCA

>1225_S8_L001_R1_001.fastq_234_1a_6
CCCCTACGACGGCACTGGTGATGGCTCAACTGCTCCGGATCCCACAAGCCATCTTGGACATGATCGCTGG
TGCTCACTGGGGTGTCCTAGCGGGCATAGCGTACTTCTCCATGGTGGGGAACTGGGCGAAGGTCCTAGTA
GTGCTGCTGCTATTTGCCGGCGTCGACGCGGAAACCCACGTCACCGGGGCGGTCGTTGGCCGCGCTACGT
CTGGGTTTGCTCATTTATTCACAAGTGGGCCCAAGCAGGACATCCGGCTGGTCA

>1225_S8_L001_R1_001.fastq_235_1a_6
CCCCTACGACGGCACTGGTGATGGCTCAGCTGCTCCGGATCCCACAAGCCATCTTGGACATGATCGCTGG
TGCTCACTGGGGTGTCCTAGCGGGCATAGCGTACTTCTCCATGGTGGGGAACTGGGCGAGGGTCCTGGTA
GTGCTGCTGCTATTTGCCGGCGTCGACGCGGAAACCCACGTCACCGGGGCGGTCGTCGGCCGCGCTACGT
CTGGGTTTGCTCATTTATTCACAAGTGGGCCCAAGCAGGACATCCGGCTGGTCA

>1225_S8_L001_R1_001.fastq_236_1a_6
CCCCTACGACGGCACTGGTGACGGCTCAGCTGCTCCGGATCCCACAAGCCATCTTGGACATGATCGCTGG
TGCTCACTGGGGTGTCCTAGCGGGCATAGCGTACTTCTCCATGGTGGGGAACTGGGCGAAGGTCCTGGTA
GTGCTGCTGCTATTTGCCGGCGTCGACGCGGAAACCCACGTCACCGGGGCGGTCGTCGGCCGCGCTACGT
CTGGGTTTGCTCATTTATTCACAAGTGGGCCCAAGCAGGACATCCGGCTGGTCA

>1225_S8_L001_R1_001.fastq_237_1a_6
CCCCTACGACGGCACTGGTGATGGCTCAGCTGCTCCGGATCCCACAAGCCATCTTGGACATGATCGCTGG
TGCTCACTGGGGTGTCCTAGCGGGCATAGCGTACTTCCCCATGGTGGGGAACTGGGCGAAGGTCCTGGTA
GTGCTGCTGCTATTTGCCGGCGTCGACGCGGAAACCCACGTCACCGGGGCGGTCGTCGGCCGCGCTACGT
CTGGGTTTGCTCATTTATTCACAAGTGGGCCCAAGCAGGACATCCGGCTGGTCA

>1225_S8_L001_R1_001.fastq_238_1a_6
CCCCTACGACGGCACTGGTGATGGCTCAGCTGCTCCGGATCCCACAAGCCATCTTGGACATGATCGCTGG
TGCTCACTGGGGTGTCCTAGCGGGCATAGCGTACTTCTCCATGGTGGGGAACTGGGCGAAGGTCCTGGTA
GTGCTGCTGCTATTTGCCGGCGTCGACGCGGAAACCCACGTCACCGGGGCGGTCGTCGGCCGCGCTACAT
CTGGGTTTGCTCATTTATTCACAAGTGGGCCCAAGCAGGACATCCGGCTGGTCA

>1225_S8_L001_R1_001.fastq_239_1a_6
CCCCTACGACGGCACTGGTGATGGCTCAGCTGCTCCGGATCCCACAAGCCATCTTGGACATGATCGCTGG
TGCTCACTGGGGTGTCCTAGCGGGCATAGCGTACTTCTCCATGGTGGGGAACTGGGCGAAGGTCCTGGTA
GTGCTGCTGCTATTTGCCGGCGTCGACGCGGAAACCCACGTCACCGGGGCGGTCGTCGGCCGCGCTACGC
CTGGGTTTGCTCATTTATTCACAAGTGGGCCCAAGCAGGACATCCGGCTGGTCA

>1225_S8_L001_R1_001.fastq_240_1a_6
CCCCTACGACGGCACTGGCGATGGCTCAGCTGCTCCGGATCCCACAAGCCATCTTGGACATGATCGCTGG
TGCTCACTGGGGTGTCCTAGCGGGCATAGCGTACTTCTCCATGGTGGGGAACTGGGCGAAGGTCTTGGTA
GTGCTGCTGCTATTTGCCGGCGTCGACGCGGAAACCCACATCACCGGGAGGTCCGTCGCCCGCACTGCGT
CTGGGCTTGCTGGTCTCTTCACACCTGGGGCCAGGCAGAACATCCGGCTGGTCA

>1225_S8_L001_R1_001.fastq_241_1a_6
CCCCTACGACGGCACTGGTGATGGCTCAGCTGCTCCGGATCCCACAAGCCATCTTGGACATGATCGCTGG
TGCTCACTGGGGTGTTCTAGCGGGCATAGCGTACTTCTCCATGGTGGGGAACTGGGCGAAGGTCCTGGTA
GTGCTGCTGCTATTTGCCGGCGTCGACGCGGAAACCCACGTCACCGGGGCGGTCGTCGGCCGCGCTACGT
CTGGGTTTGCTCATTTATTCACAAGTGGGCCCAAGCAGGACATCCGGCTGGTCA

>1225_S8_L001_R1_001.fastq_242_1a_6
CCCCTACGACGGCACTGGTGGTGGCTCAGCTGCTCCGGATCCCACAAGCCATCTTGGACATGATCGCTGG
TGCTCACTGGGGTGTCCTAGCGGGCATAGCGTACTTCTCCATGGTGGGGAACTGGGCGAAGGTCTTGGTA
GTGCTGCTGCTATTTGCCGGCGTCGACGCGGAAACCCACATCACCGGGAGGTCCGTCGCCCGCACCGCGT
CTGGGCTTGCTGGTCTCTTCACACCTGGGGCCAGGCAGAACATCCGGCTGGTCA

>1225_S8_L001_R1_001.fastq_243_1a_6
CCCCTACGACGGCACTGGTGATGGCTCAGCTGCTCCGGATTCCACAAGCCATCTTGGACATGATCGCTGG
TGCTCACTGGGGTGTCCTAGCGGGCATAGCGTACTTCTCCATGGTGGGGAACTGGGCGAAGGTCTTGGTA
GTGCTGCTGCTATTTGCCGGCGTCGACGCGGAAACCCACATCACCGGGAGGTCCGTCGCCCGCACTGCGT
CTGGGCTTGCTGGTCTCTTCACACCTGGGGCCAGGCAGAACATCCGGCTGGTCA

>1225_S8_L001_R1_001.fastq_244_1a_6
CCCCTACGACGGCACTGGTGATGGCTCAGCTGCTCCGGATCCCACAAGCCATCTTGGACATGATCGCTGG
TGCTCACTGGGGTGTCCTAGCGGGCATAGCGTACTTCTCCATGGTGGGGAACTGGGCGAAGGTCCTGGTA
GCGCTGCTGCTATTTGCCGGCGTCGACGCGGAAACCCACGTCACCGGGGCGGTCGTCGGCCGCGCTACGT
CTGGGTTTGCTCATTTATTCACAAGTGGGCCCAAGCAGGACATCCGGCTGGTCA

>1225_S8_L001_R1_001.fastq_245_1a_6
CCCCTACGACGGCACTGGTGATGGCTCAGCTGCTCCGGATCCCACAAGCCATCTTGGACATGATCGCTGG
TGCTCACTGGGGTGTCCTAGCGGGCATAGCGTACTTCTCCATGGTGGGGAACTGGGCGAAGGTCCTGGTA
GTGCTGCTGCTATTTGCCGGCGTCGACGCGGAAACCCACATCACCGGGAGGTCCGTCGCTCGCACTGCGT
CTGGGCTTGCTGGTCTCTTCACACCTGGGGCCAGGCAGAACATCCGGCTGGTCA

>1225_S8_L001_R1_001.fastq_246_1a_6
CCCCTACGACGGCACTGGTGATGGCTCAGCTGCTCCGGATCCCACAAGCCATCTTGGACATGATCGCTGG
TGCTCACTGGGGTGTCCTAGCGGGCATAGCGTACTTCTCCATGGTGGGGAACTGGGCGAAGGTCCCGGTA
GTGCTGCTGCTATTTGCCGGCGTCGACGCGGAAACCCACGTCACCGGGGCGGTCGTCGGCCGCGCTACGT
CTGGGTTTGCTCATTTATTCACAAGTGGGCCCAAGCAGGACATCCGGCTGGTCA

>1225_S8_L001_R1_001.fastq_247_1a_6
CCCCTACGACGGCACTGGTGATGGCTCAGCTGCTCCGGATCCCACAAGCCATCTTGGACATGATCGCTGG
TGCTCACTGGGGTGTCTTAGCGGGCATAGCGTACTTCTCCATGGTGGGGAACTGGGCGAAGGTCCTGGTA
GTGCTGCTGCTATTTGCCGGCGTCGACGCGGAAACCCACGTCACCGGGGCGGTCGTCGGCCGCGCTACGT
CTGGGTTTGCTCATTTATTCACAAGTGGGCCCAAGCAGGACATCCGGCTGGTCA

>1225_S8_L001_R1_001.fastq_248_1a_6
CCCCTACGACGGCACTGGTGATGGCTCAGCTGCTCCGGATCCCACAAGCCATCTTGGACATGATCGCTGG
TGCTCACTGGGGTGTCCTAGCGGGCATAGCGTACTTCTCCATGGTGGGGAACTGGGCAAAGGTCCTGGTA
GTGCTGCTGCTGTTTGCCGGCGTCGACGCGGAAACCCACGTCACCGGGGCGGTCGTCGGCCGCGCTACGT
CTGGGTTTGCTCATTTATTCACAAGCGGGCCCAAGCAGGACATCCGGCTGGTCA

>1225_S8_L001_R1_001.fastq_249_1a_5
CCCCTACGACGGCACTGGTGATGGCTCAGTTGCTCCGGATCCCACAAGCCATCTTGGACATGATCGCTGG
TGCTCACTGGGGTGTCCTAGCGGGCATAGCGTACTTCTCCATGGTGGGGAACTGGGCGAAGGTCCTGGTA
GTGCTGCTGCTATTTGCCGGCGTCGACGCGGAAACCCACGTCACCGGGGCGGTCGTCGGCCGCGCTACGT
CTGGGTTTGCTCATTTATTCACAAGTGGGCCCAAGCAGGACATCCGGCTGGTCA

>1225_S8_L001_R1_001.fastq_250_1a_5
CCCCTACGACGGCACTGGTGATGGCTCAGCTGCTCCGGATCCCACAAGCCATCTTGGACATGATCGCTGG
TGCTCACTGGGGTGTCCTAGCGGGCATAGCGTACTTCTCCATGGTGGGGAACTGGGCGAAGGTCCTGGTA
GTGCTGCTGCTATTTGCCGGCGTCGACGCAGAAACCCACGTCACCGGGGCAGTCGTCGGCCGCGCTACGT
CTGGGTTTGCTCATTTATTCACAAGTGGGCCCAAGCAGGACATCCGGCTGGTCA

>1225_S8_L001_R1_001.fastq_251_1a_5
CCCCTACGACGGCGCTGGTGATGGCTCAGCTGCTCCGGATCCCACAAGCCATCTTGGACATGATCGCTGG
TGCTCACTGGGGTGTCCTAGCGGGCATAGCGTACTTCTCCATGGTGGGGAACTGGGCGAAGGTCCTGGTA
GTGCTGCTGCTATTTGCCGGCGTCGACGCAGAAACCCACGTCACCGGGGCGGTCGTCGGCCGCGCTACGT
CTGGGTTTGCTCATTTATTCACAAGTGGGCCCAAGCAGGACATCCGGCTGGTCA

>1225_S8_L001_R1_001.fastq_252_1a_5
CCCCTACGACGGCACTAGTGATGGCTCAGCTGCTCCGGATCCCACAAGCCATCTTGGACATGATCGCTGG
TGCTCACTGGGGTGTCCTAGCGGGCATAGCGTACTTCTCCATGGTGGGGAACTGGGCGAAGGTCTTGGTA
GTGCTGCTGCTATTTGCCGGCGTCGACGCGGAAACCCACATCACCGGGAGGTCCGTCGCCCGCACTGCGT
CTGGGCTTGCTGGTCTCTTCACACCTGGGGCCAGGCAGAACATCCGGCTGGTCA

>1225_S8_L001_R1_001.fastq_253_1a_5
CCCCTACGACGGCACTAGTGGTGGCTCAGCTGCTCCGGATCCCACAAGCCATCTTGGACATGATCGCTGG
TGCTCACTGGGGTGTCCTAGCGGGCATAGCGTACTTCTCCATGGTGGGGAACTGGGCGAAGGTCTTGGTA
GTGCTGCTGCTATTTGCCGGCGTCGACGCGGAAACCCACGTCACCGGGGCGGTCGTCGGCCGCGCTACGT
CTGGGTTTGCTCATTTATTCACAAGTGGGCCCAAGCAGGACATCCGGCTGGTCA

>1225_S8_L001_R1_001.fastq_254_1a_5
CCCCTACGACGGCACTGGTGATGGCTCAGCTGCTCCGGATCCCACAAGCCATCTTGGACATGATCGCTGG
TGCTCACTGGGGTGTCCTAGCGGGCATAGCGTGCTTCTCCATGGTGGGGAACTGGGCGAAGGTCCTGGTA
GTGCTGCTGCTATTTGCCGGCGTCGACGCGGAAACCCACGTCACCGGGGCGGTCGTCGGCCGCGCTACGT
CTGGGTTTGCTCATTTATTCACAAGTGGGCCCAAGCAGGACATCCGGCTGGTCA

>1225_S8_L001_R1_001.fastq_255_1a_5
CCCCTACGACGGCACTGGTGATGGCTCAGCTGCTCCGGATCCCACAAGCCATCTTGGACATGATCGCTGG
TGCTCACCGGGGTGTCCTAGCGGGCATAGCGTACTTCTCCATGGTGGGGAACTGGGCGAAGGTCCTGGTA
GTGCTGCTGCTATTTGCCGGCGTCGACGCGGAAACCCACGTCACCGGGGCGGTCGTCGGCCGCGCTACGT
CTGGGTTTGCTCATTTATTCACAAGTGGGCCCAAGCAGGACATCCGGCTGGTCA

>1225_S8_L001_R1_001.fastq_256_1a_5
ACATCAACAGGACTGCACTGGTGATGGCTCAGCTGCTCCGGATCCCACAAGCCATCTTGGACATGATCGC
TGGTGCTCACTGGGGTGTCCTAGCGGGCATAGCGTACTTCTCCATGGTGGGGAACTGGGCGAAGGTCCTG
GTAGTGCTGCTGCTATTTGCCGGCGTCGACGCGGAAACCCACGTCACCGGGGCGGTCGTCGGCCGCGCTA
CGTCTGGGTTTGCTCATTTATTCACAAGTGGGCCCAAGCAGGACATCCGGCTGATCA

>1225_S8_L001_R1_001.fastq_257_1a_5
CCCCTACGACGGCACTGGTGATGGCTCAGCTGCTCCGGATCCCACAAGCCATCTTGGACATGATCGCTGG
TGCTCACTGGGGTGTCCTAGCGGGCATAGCGTACTTCTCCATGGTGGGGAACTGGGCGAAGGTCCTGGTA
GTGCTGCTGCTATTTGCCGGCGTCGACACGGAAACCCACGTCACCGGGGCGGTCGTCGGCCGCGCTACGT
CTGGGTTTGCTCATTTATTCACAAGTGGGCCCAAGCAGGACATCCGGCTGGTCA

>1225_S8_L001_R1_001.fastq_259_1a_5
CCCCTACGACGGCACTGGTGATGGCTCAGCTGCTCCGGATCCCACAAGCCATCTTGGACATGATCGCTGG
TGCTCACTGGGGTGTCCTAGCGGGCATAGCGTACTTCTCCATGGTGAGGAACTGGGCGAAGGTCCTGGTA
GTGCTGCTGCTATTTGCCGGCGTCGACGCGGAAACCCACGTCACCGGGGCGGTCGTCGGCCGCGCTACGT
CCGGGTTTGCTCATTTATTCACAAGTGGCCCCAAGCAGGACATCCGGCTGGTCA

>1225_S8_L001_R1_001.fastq_260_1a_5
CCCCTACGACGGCACTGGTGATGGCTCAGCTGCTCCGGATCCCACAAGCCATCTTGGACATGATCGCTGG
TGCTCACTGGGGTGTCCTAGCGGGCATAGCGTACTTCTCCATGGTGGGGAACTGGGCGAAGGTCCTGGTA
GTGCTGCTGCTATTTGCCGGCGTCGACGCGGAAACCCACGTCACCGGGGCGGTCGTCGGCCGCGCTACGT
CTGGGTTTGCTCATTTATTCACGAGTGGGCCCAAGCAGGACATCCGGCTGGTCA

>1225_S8_L001_R1_001.fastq_261_1a_5
CCCCTACGACGGCACTGGTGATGGCTCAGCTGCTCCGGATCCCACAAGCCATCTTGGACATGATCGCTGG
TGCTCACTGGGGTGTCCTAGCGGGCATAGCGTATTTCTCCATGGTGGGGAACTGGGCGAAGGTCCTGGTA
GTGCGGCTGCTATTTGCCGGCGTCGACGCGGAAACCCACGTCACCGGGGCGGTCGTCGGCCGCGCTACGT
CTGGGTTTGCTCATTTATTCACAAGTGGGCCCAAGCAGGACATCCGGCTGGTCA

>1225_S8_L001_R1_001.fastq_262_1a_5
CCCCTACGACGGCACTGGTGGTGGCTCAGCTGCTCCGGATCCCACAAGCCATTTTGGACATGATCGCTGG
TGCTCACTGGGGTGTCCTAGCGGGCATAGCGTACTTCTCCATGGTGGGGAACTGGGCGAAGGTCCTGGTA
GTGCTGCTGCTATTTGCCGGCGTCGACGCGGAAACCCACGTCACCGGGGCGGTCGTCGGCCGCGCTACGT
CTGGGTTTGCTCATTTATTCACAAGTGGGCCCAAGCAGGACATCCGGCTGGTCA

>1225_S8_L001_R1_001.fastq_263_1a_5
CCCCTACGACGGCGCTGGTGATGGCTCAGCTGCTCCGGATCCCACAAGCCATCTTGGACATGATCGCTGG
TGCTCACTGGGGTGTCCTAGCGGGCATAGCGTACTTCTCCATGGTGGGGAACTGGGCGAAGGTCCTGGTA
GTGCTGCTGCTATTTGCCGGCGTCGACGCGGAAACCCACGTCACCGGGGCGGTCGTCGGCCGCGCTACGT
CTGGGTTTGCTCATTTATTCACAAGTGGGCCCAAGCAGGACATCCGGCTGGTTA

>1225_S8_L001_R1_001.fastq_264_1a_5
CCCCTACGACGGCACTGGTGATGGCTCAGCTGCTCCGGATCCCACAAGCCATCTTGGACATGATCGCTGG
TACTCACTGGGGTGTCCTAGCGGGCATAGCGTACTTCTCCATGGTGGGGAACTGGGCGAAGGTCTTGGTA
GTGCTGCTGCTATTTGCCGGCGTCGACGCGGAAACCCACATCACCGGGAGGTCCGTCGCCCGCACTGCGT
CTGGGCTTGCTGGTCTCTTCACACCTGGGGCCAGGCAGAATATCCGGCTGGTCA

>1225_S8_L001_R1_001.fastq_265_1a_5
CCCCTACGACGGCACTGATGGTGGCTCAGCTGCTCCGGATCCCACAAGCCATCTTGGACATGATCGCTGG
TGCTCACTGGGGTGTCCTAGCGGGCATAGCGTACTTCTCCATGGTGGGGAACTGGGCGAAGGTCCTGGTA
GTGCTGCTGCTATTTGCCGGCGTCGACGCGGAAACCCACGTCACCGGGGCGGTCGTCGGCCGCGCTACGT
CTGGGTTTGCTCATTTATTCACAAGTGGGCCCAAGCAGGACATCCGGCTGGTCA

>1225_S8_L001_R1_001.fastq_266_1a_5
CCCCTACGACGGCACTGGTGATGGCTCAGCTGCTCCGGGTCCCACAAGCCATCTTGGACATGATCGCTGG
TGCTCACTGGGGTGTCCTAGCGGGCATAGCGTACTTCTCCATGGTGGGGAACTGGGCGAAGGTCCTGGTA
GTGCTGCTGCTATTTGCCGGCGTCGACGCGGAAACCCACGTCACCGGGGCAGTCGTCGGCCGCGCCACGT
CTGGGTTTGCTCATTTATTCACAAGTGGGCCCAAGCAGGACATCCGGCTGGTCA

>1225_S8_L001_R1_001.fastq_267_1a_5
CCCCTACGACGGCACTGGTGATGGCTCAGCTGCTCCGGATCCCACAAGCCATCTTGGACATGATCGCTGG
TGCTCACTGGGGTGTCCTAGCGGGCATAGCGTACTTCTCCATGGTGGGGAACTGGGCGAAGGTCCTGGTA
GTGCTGCTGCTATTTGCCGGCGTCGACGCGGAAACCCACGTCACCGGGGCGGTCGTCGGCCGCGCTACGT
CTGGGGTTGCTCATTTATTCACAAGTGGGCCCAAGCAGGACATCCGGCTGGTCA

>1225_S8_L001_R1_001.fastq_268_1a_5
CCCCTACGACGGCACTGGTGGTGGCTCAGCTGCTCCGGATCCCACAAGCCATCTTGGACATGATCGCTGG
TGCTCACTGGGGTGTCCTAGCGGGCATAGCGTACTTCTCCATGGTGGGGAACTGGGCGAAGGTCTTGGTA
GTGCTGCTGCTATTTGCCGGCGTCGACGCGGAAACCCACATCACCGGGAGGTCCGTCGCCCGCACTGCGT
CTGGGCTTGCTGGTCTCTTCACACCTGGGGCCAGGCAGGACATCCGGCTGGTCA

>1225_S8_L001_R1_001.fastq_269_1a_5
CCCCTACGACGGCACTGGTGATGGCTCAGCTGCTCCGGATCCCACAAGCCATCTTGGACACGATCGCTGG
TGCTCACTGGGGTGTCCTAGCGGGCATAGCGTACTTCTCCATGGTGGGGAACTGGGCGAAGGTCCTGGTA
GTGCTGCTGCTATTTGCCGGCGTCGACGCGGAAACCCACGTCACCGGGGCGGTCGTCGGCCGCGCTACGT
CTGGGTTTGCTCATTTATTCACAAGTGGGCCCAAGCAGGACATCCGGCTGGTCA

>1225_S8_L001_R1_001.fastq_270_1a_5
CCCCTACGACGGCACTGGTGATGGCTCAGCTGCTCCGGATCCCACAAGCCATCTTGGACATGATCGCTGG
TGCTCACTGGGGTGTCCTAGCGGGCATAGCGTACTTCTCCATGGTGGGGAACTGGGCGAAGGTCCTGGTA
GTGCTGCTGCTATTTGCCGGCGTCGACGCGGAAACCCACATCACCGGGAGGTCCGTCGCCCGCACTGCGT
CTGGGCTTGCTGGTCTCTTCACACCTGGGGCCAGGCAGAATATCCGGCTGGTCA

>1225_S8_L001_R1_001.fastq_271_1a_5
CCCCTACGACGGCGCTGGTGATGGCTCAGCTGCTCCGGATCCCACAAGCCATCTTGGACATGATCGCTGG
TGCTCACTGGGGTGTCCTAGCGGGCATAGCGTACTTCTCCATGGTGGGGAACTGGGCGAAGGTCCTGGTG
GTGCTGCTGCTATTTGCCGGCGTCGACGCGGAAACCCACGTCACCGGGGCGGTCGTCGGCCGCGCTACGT
CTGGGTTTGCTCATTTATTCACAAGTGGGCCCAAGCAGGACATCCGGCTGGTCA

>1225_S8_L001_R1_001.fastq_272_1a_5
CCCCTACGACGGCACTGGTGATGGCTCAGCTGCTCCGGATCCCACAAGCCATCTTGGACATGATCGCTGG
TGCTCACTGGGGTGTCCTAGCGGGCATAGCGTACTTCTCCATGGTGGGGAACTGGGCGAAGGTCCTGGTG
GTGCTGCTGCTATTTGCCGGCGTCGACGCGGAAACCCACGTCACCGGGGCGGTCGTCGGCCGCGCTACGT
CTGGGTTTGCTCATTTATTCACAAGTGGGCCCAAGCAGGACATCCGGCTGGTCA

>1225_S8_L001_R1_001.fastq_273_1a_5
CCCCTACGACGGCACTGGTGGTGGCTCAGCTGCTCCGGATCCCACAAGCCATCTTGGACATGATCGCTGG
TGCTCACTGGGGTGTCCTAGCGGGCATAGCGTACCTCTCCATGGTGGGGAACTGGGCGAAGGTCTTGGTA
GTGCTGCTGCTATTTGCCGGCGTCGACGCGGAAACCCACATCACCGGGAGGTCCGTCGCCCGCACTGCGT
CTGGGCTTGCTGGTCTCTTCACACCTGGGGCCAGGCAGAACATCCGGCTGGTCA

>1225_S8_L001_R1_001.fastq_274_1a_5
CCCCTACGACGGCACTGGTGATGGCTCAGCTGCTCCGGATCCCACAAGCCATCTTGGACATGATCGCTGG
TGCTCACTGGGGTGTCCTAGCGGGCATAGCGTACTTCTCCATGGTGGGGAACTGGGCGAAGGTCTTGGTA
GTGCTGCTGCTATTTGCCGGCGTCGACGCGGAAACCCACATCACCGGGAGGTCCGTCGCCCGCACTGCGT
CTGGGCTTGCTGGTCTCTTCACACCTGGGGCCAGGCAGGACATCCGGCTGGTCA

>1225_S8_L001_R1_001.fastq_275_1a_5
CCCCTACGACGGCACTGGTGGTGGCTCAGCTGCTCCGGATCCCACAAGCCATCTTGGACATGATCGCTGG
TGCTCACTGGGGTGTCCTAGCGGGCATAGCGTATTTCTCCATGGTGGGGAACTGGGCGAAGGTCCTGGTA
GTGCTGCTGCTATTTGCCGGCGTCGACGCGGAAACCCACGTCACCGGGGCGGTCGTCGGCCGCGCTACGT
CTGGGTTTGCTCATTTATTCACAAGTGGGCCAAAGCAGGACATCCGGCTGGTCA

>1225_S8_L001_R1_001.fastq_276_1a_5
CCCCTACGACGGCACTGGTGATGGCTCAGCTGCTCCGGATCCCACAAGCCATCTTGGACATGATCGCTGG
TGCTCACTGGGGTGTCCTAGCGGGCATAGCGTACTTCTCCATGGCGGGGAACTGGGCGAAGGTCCTGGTA
GTGCTGCTGCTATTTGCCGGCGTCGACGCGGAAACCCACGTCACCGGGGCGGTCGTCGGCCGCGCTACGT
CTGGGTTTGCTCATTTATTCACAAGTGGGCCCAAGCAGGACATCCGGCTGGTCA

>1225_S8_L001_R1_001.fastq_277_1a_5
CCCCTACGACGGCACTGGTGATGGCTCAGCTGCTCCGGATCCCACAAGCCACCTTGGACATGATCGCTGG
TGCTCACTGGGGTGTCCTAGCGGGCATAGCGTACTTCTCCATGGTGGGGAACTGGGCGAAGGTCCTGGTA
GTGCTGCTGCTATTTGCCGGCGTCGACGCGGAAACCCACGTCACCGGGGCGGTCGTCGGCCGCGCTACGT
CTGGGTTTGCTCATTTATTCACAAGTGGGCCCAAGCAGGACATCCGGCTGGTCA

>1225_S8_L001_R1_001.fastq_278_1a_5
CCCCTACGACGGCACTGGTGATGGCTCAACTGCTCCGGATCCCACAAGCCATCTTGGACATGATCGCTGG
TGCTCACTGGGGTGTCCTAGCGGGCATAGCGTACTTCTCCATGGTGGGGAACTGGGCGAAGGTCCTGGTA
GTGCTGCTGCTATTTGCCGGCGTCGACGCGGAAACCCACGTCACCGGGGCGGTCGTCGGCCGCGCTACGT
CTGGGTTTGCTCATTTATTCACAAGTGGGCCCAAGCAGGACATCCGGCTGGTCA

>1225_S8_L001_R1_001.fastq_279_1a_5
CCCCTACGACGGCACTGGTGATGGCTCAGCTGCTCCGGATCCCACAAGCCATCTTGGACATGATCGCTGG
TGCTCACTGGGGTGTCCTAGCGGGCATAGCGTACTTCTCCATGGTGGGGAACTGGGCGAAGGTCCTGGTA
GTGCTGCTGCTATTTGCTGGCGTCGACGCGGAAACCCACGTCACCGGGGCGGTCGTCGGCCGCGCTACGT
CTGGGTTTGCTCATTTATTCACAAGTGGGCCCAAGCAGGACATCCGGCTGGTCA

>1225_S8_L001_R1_001.fastq_280_1a_5
CCCCTACGACGGCACTGGTGATGGCTCAGCTGCTCCGGATCCCACAAGCCATCTTGGACATGATCGCTGG
TGCTCACTGGGGTGTCCTAGCGGGCGTAGCGTACTTCTCCATGGTGGGGAACTGGGCGAAGGTCCTGGTA
GTGCTGCTGCTATTTGCCGGCGTCGACGCGGAAACCCACGTCACCGGGGCGGTCGTCGGCCGCGCTACGT
CTGGGTTTGCTCATTTATTCACAAGTGGGCCCAAGCAGGACATCCGGCTGGTCA

>1225_S8_L001_R1_001.fastq_281_1a_5
ACCCTACGACGGCACTGGTGGTGGCTCAGCTGCTCCGGATCCCACAAGCCATCTTGGACATGATCGCTGG
TGCTCACTGGGGTGTCCTAGCGGGCATAGCGTACTTCTCCATGGTGGGGAACTGGGCGAAGGTCTTGGTA
GTGCTGCTGCTATTTGCCGGCGTCGACGCGGAAACCCACATCACCGGGAGGTCCGTCGCCCGCACTGCGT
CTGGGCTTGCTGGTCTCTTCACACCTGGGGCCAGGCAGAACATCCGGCTGGTCA

>1225_S8_L001_R1_001.fastq_282_1a_5
CCCCTACGACGGCACTGGTGGTGGCTCAGCTGCTCCGGATCCCACAAGCCATCTTGGACATGATCGCTGG
TGCTCACTGGGGTGTCCTAGCGGGCATAGCGTACTTCTCCATGGTGGGGAACTGGGCGAAGGTCCTGGTA
GTGCTGCTGCTATTTGCCGGCGTCGACGCGGAAACCCACGTCACCGGGGCGGTCGTCGGCCGCGCTACGT
CTGGGTTTGCTCATCTATTCACAAGTGGGCCCAAGCAGGACATCCGGCTGGTCA

>1225_S8_L001_R1_001.fastq_283_1a_5
CCCCTGCGACGGCACTGGTGATGGCTCAGCTGCTCCGGATCCCACAAGCCATCTTGGACATGATCGCTGG
TGCTCACTGGGGTGTCCTAGCGGGCATAGCGTACTTCTCCATGGTGGGGAACTGGGCGAAGGTCCTGGTA
GTGCTGCTGCTATTTGCCGGCGTCGACGCGGAAACCCACGTCACCGGGGCGGTCGTCGGCCGCGCTACGT
CTGGGTTTGCTCATTTATTCACAAGTGGGCCCAAGCAGGACATCCGGCTGGTCA

>1225_S8_L001_R1_001.fastq_284_1a_5
CCCCTACGACGGCACTGGTAATGGCTCAGCTGCTCCGGATCCCACAAGCCATCTTGGACATGATCGCTGG
TGCTCACTGGGGTGTCCTAGCGGGCATAGCGTACTTCTCCATGGTGGGGAACTGGGCGAAGGTCCTGGTA
GTGCTGCTGCTATTTGCCGGCGTCGACGCGGAAACCCACGTCACCGGGGCGGTCGTCGGCCGCGCTACGT
CTGGGTTTGCTCATTTATTCACAAGTGGGCCCAAGCAGGACATCCGGCTGGTCA

>1225_S8_L001_R1_001.fastq_285_1a_5
ACCCTACGACGGCACTGGTGATGGCTCAGCTGCTCCGGATCCCACAAGCCATCTTGGACATGATCGCTGG
TGCTCACTGGGGTGTCCTAGCGGGCATAGCGTACTTCTCCATGGTGGGGAACTGGGCGAAGGTCTTGGTA
GTGCTGCTGCTATTTGCCGGCGTCGACGCGGAAACCCACATCACCGGGAGGTCCGTCGCCCGCACTGCGT
CTGGGCTTGCTGGTCTCTTCACACCTGGGGCCAGGCAGAACATCCGGCTGGTCA

>1225_S8_L001_R1_001.fastq_286_1a_5
CCCCTACGACGGCACTGGTGGTGGCTCAGCTGCTCCGGATCCCACAAGCCATCTTGGACATGATCGCTGG
TGCTCACTGGGGTGTCCTAGCGGGCATAGCGTACTTCTCCATGGTGGGGAACTGGGCGAAGGTCCTGGTA
GTGCTGCTGCTATTTGCCGGCGTCGACGCGGAAACCCACGTCACCGGGGCGGTCGTCGGCCGCGTTACGT
CTGGGTTTGCTGGTTTATTCACAAGTGGGCCCAAGCAGGACATCCGGCTGGTCA

>1225_S8_L001_R1_001.fastq_287_1a_5
CCCCTACGACGGCGCTGGTGATGGCTCAGCTGCTCCGGATCCCACAAGCCATCTTGGACATGATCGCTGG
TGCTCACTGGGGTGTCCTAGCGGGCATAGCGTACTTCTCCATGGTGGGGAACTGGGCGAAGGTCCTGGTA
GTGCTGCTGCTATTTGCCGGCGTCGACGCGGAAACCCACATCACCGGGAGGTCCGTCGCCCGCACTGCGT
CTGGGCTTGCTGGTCTCTTCACACCTGGGGCCAGGCAGAACATCCGGCTGGTCA

>1225_S8_L001_R1_001.fastq_288_1a_5
CCCCTACGACGGCACTGGTGATGGCTCAGCTGCTCCGGATCCCACAAGCCATCTTGGACATGATCGCTGG
TGCTCACTGGGGTGTCCTAGCGGGCATAGCGTACTTCTCCATGGTGGGGAACTGGGCGAAGGTCCTGGTA
GTGCTGCTGCTATTTGCCGGCGTCGACGCGGAAACCCACGTCACCGGGGCGGTCGTCGGCCGCGCTACGT
CTGGGTTTGCTCATTTATCCACAAGTGGGCCCAAGCAGGACATCCGGCTGGTCA

>1225_S8_L001_R1_001.fastq_289_1a_5
CCCCTACGACGGCACTGGTGATGGCTCAGCTGCTCCGGATCCCACAAGCCATCTTGGACATGATCGCTGG
TGCTCACTGGGGTGTCCTAGCGGGCATAGCGTACTTCTCCATGGTGGGGAACTGGGCGAAGGTCCTGGTA
GTGCTGCTGCTATTTGCCGGCGTCGACGCGGAAACCCACGCCACCGGGGCGGTCGTCGGCCGCGCTACGT
CTGGGTTTGCTCATTTATTCACAAGTGGGCCCAAGCAGGACATCCGGCTGGTCA

>1225_S8_L001_R1_001.fastq_290_1a_5
CCCCTACGACGGCACTGGTGATGGCTCAGCTGCTCCGGATCCCACAAGCCATCTTGGACATGATCGCTGG
TGCTCACTGGGGTGTCCTAGCGGGCATAGCGTACTTCTCCATGGTGGGGAACTGGGCGAAGGTCCTGGTA
GTGCTGCTGCTATTTGCCGGCGTCGACGCGGAAACCCACGTCACCGGGGCGGTCGTCGGCCGCGCTACGT
CTGGGTTTGCTCATTTATTCACAAGTGGGCCCAAGCGGGACATCCGGCTGGTCA

>1225_S8_L001_R1_001.fastq_291_1a_5
CCCCTACGACGGCACTGGTGATGGCCCAGCTGCTCCGGATCCCACAAGCCATCTTGGACATGATCGCTGG
TGCTCACTGGGGTGTCCTAGCGGGCATAGCGTACTTCTCCATGGTGGGGAACTGGGCGAAGGTCCTGGTA
GTGCTGCTGCTATTTGCCGGCGTCGACGCGGAAACCCACGTCACCGGGGCGGTCGTCGGCCGCGCTACGT
CTGGGTTTGCTCATTTATTCACAAGTGGGCCCAAGCAGGACATCCGGCTGGTCA

>1225_S8_L001_R1_001.fastq_292_1a_5
CCCCTACGACGGCACTGGTGATGGCTCAGCTGCTCCGGATCCCACAAGCCATCTTGGACATGATCGCTGG
TGCTCACTGGGGTGTCCTAGCGGGCATAGCGTACTTCTCCATGGTGGGGAACTGGGCGAAGGTCCTGGTA
GTGCTGCTGCTATTTGCCGGCGTCGACGCGGAAACCCACGTCACCGGGGCGGTCGTCGGCCGCGCTACGT
CTGGGTTTGCTCATTTATTCACAAGTGGGCCCAAGCAGGACATCTGGCTGGTCA

>1225_S8_L001_R1_001.fastq_293_1a_5
CCCCTACGACGGCACTGGTGATGGCTCAGCTGCTCCGGATCCCACAAGCCATCTTGGACATGATCGCTGG
TGCTCACTGGGGTGTCCTAGCGGGCATAGCGTACTTCTCCACGGTGGGGAACTGGGCGAAGGTCCTGGTA
GTGCTGCTGCTATTTGCCGGCGTCGACGCGGAAACCCACGTCACCGGGGCGGTCGTCGGCCGCGCTACGT
CTGGGTTTGCTCATTTATTCACAAGTGGGCCCAAGCAGGACATCCGGCTGGTCA
