# Supplementary material for: HCV transmission in high-risk communities in Bulgaria
Source: PLoS One. 2019 Mar 5;14(3):e0212350. doi: 10.1371/journal.pone.0212350 (PMC6400337; doi:10.1371/journal.pone.0212350)
Supplement: S1 File — (ZIP) [file pone.0212350.s002.zip › 1228_S63_L001_R1_001.fastq_1b_freq5.fas]

>1228_S63_L001_R1_001.fastq_1_1b_4334
CACCTACGACAGCCCTGGTAGTGTCGCAGTTACTCCGGATCCCACAAGCTGTCGTGGATATGGTGGTGGG
GGCCCACTGGGGAGTCCTGGCGGGCCTTGCCTACTATTCCATGGTGGGGAACTGGGCTAAGGTTTTGATT
GTGATGCTACTCTTTGCCGGAGTTGACGGGGCCACCTACGTAACAGGGGGAGCGACGGGTCGCCAGACCT
CCGGTCTCGCGTCCCTCTTTAACCCTGGGGCGGCTCAGAGGATCCAGCTTGTAA

>1228_S63_L001_R1_001.fastq_2_1b_758
CACCTACGACAGCCCTGGTAGTGTCGCAGTTACTCCGGATCCCACAAGCTGTCGTGGATATGGTGGTGGG
GGCCCACTGGGGAGTCCTGGCGGGCCTTGCCTACTATTCCATGGTGGGGAACTGGGCTAAGGTTTTGATT
GTGATGCTACTCTTTGCCGGAGTTGACGGGACCACCCACGTAACAGGGGGAGCGGCGAGTCGCCAGACCT
ACGGTTTAGCGTCCCTCTTTACACCTGGGGCGGCTCAGAGGATCCAGCTTGTAA

>1228_S63_L001_R1_001.fastq_3_1b_403
CACCTACGACAGCCCTGGTAGTGTCGCAGTTACTCCGGATCCCACAAGCTGTCGTGGATATGGTGGTGGG
GGCCCACTGGGGAGTCCTGGCGGGCCTTGCCTACTATTCCATGGTGGGGAACTGGGCTAAGGTTTTGATT
GTGATGCTACTCTTTGCCGGAGTTGACGGGACCACCCACGTAACAGGGGGAGCGGCGAGTCGCCAGACCT
TCGGTTTAGCGTCCCTCTTTACACCTGGGGCGGCTCAGAGGATCCAGCTTGTAA

>1228_S63_L001_R1_001.fastq_4_1b_189
CACCTACGACAGCCCTGGTAGTGTCGCAGTTACTCCGGATCCCACAAGCTGTCGTGGATATGGTGGTGGG
GGCCCACTGGGGAGTCCTGGCGGGCCTTGCCTACTATTCCATGGTGGGGAACTGGGCTAAGGTTTTGATT
GTGATGCTACTCTTTGCCGGAGTTGACGGGACCACCCACGTAACAGGGGGAGCGGCGAGTCGCCAGACCT
CCGGTTTAGCGTCCCTCTTTGCACCTGGGGCGGCTCAGAGGATCCAGCTTGTAA

>1228_S63_L001_R1_001.fastq_5_1b_167
CACCTACGACAGCCCTGGTAGTGTCGCAGTTACTCCGGATCCCACAAGCTGTCGTGGATATGGTGGTGGG
GGCCCACTGGGGAGTCCTGGCGGGCCTTGCCTACTATTCCATGGTGGGGAACTGGGCTAAGGTTTTGATT
GTGATGCTACTCTTTGCCGGAGTTGACGGGACCACCCACGTTACAGGGGGAGCGGCGAGTCGCCAGACCG
CCGGTTTAGCGTCCCTCTTTACACCTGGGGCGGCTCAGAGGATCCAGCTTGTAA

>1228_S63_L001_R1_001.fastq_6_1b_164
CACCTACGACAGCCCTGGTAGTGTCGCAGTTACTCCGGATCCCACAAGCTGTCGTGGATATGGTGGTGGG
GGCCCACTGGGGGGTCCTGGCGGGCCTTGCCTACTATTCCATGGTGGGGAACTGGGCTAAGGTTTTGATT
GTGATGCTACTCTTTGCCGGAGTTGACGGGGCCACCTACGTAACAGGGGGAGCGACGGGTCGCCAGACCT
CCGGTCTCGCGTCCCTCTTTAACCCTGGGGCGGCTCAGAGGATCCAGCTTGTAA

>1228_S63_L001_R1_001.fastq_7_1b_155
CACCTACGACAGCCCTGGTAGTGTCGCAGTTACTCCGGATCCCACAAGCTGTCGTGGATATGGTGGTGGG
GGCCCACTGGGGAGTCCTGGCGGGCCTTGCCTACTATTCCATGGTGGGGAACTGGGCTAAGGTTTTGATT
GTGATGCTACTCTTTGCCGGAGTTGACGGGGCCATCTACGTAACAGGGGGAGCGACGGGTCGCCAGACCT
CCGGTCTCGCGTCCCTCTTTAACCCTGGGGCGGCTCAGAGGATCCAGCTTGTAA

>1228_S63_L001_R1_001.fastq_8_1b_130
CACCTACGACAGCCCTGGTAGTGTCGCAGTTACTCCGGATCCCACAAGCTGTCGTGGATATGGTGGTGGG
GGCCCACTGGGGAGTCCTGGCGGGCCTTGCCTACTATTCCATGGTGGGGAACTGGGCTAAGGTTTTGATT
GTGATGCTACTCTTTGCCGGAGTTGACGGGGCCACCTACGTAACAGGGGGAGCGACGGGTCGCCAGACCT
CCGGTCTCGCGTCCCTCTTTAACCCTGGGACGGCTCAGAGGATCCAGCTTGTAA

>1228_S63_L001_R1_001.fastq_9_1b_124
CACCTACGACAGCCCTGGTAGTGTCGCAGTTACTCCGGATCCCACAAGCTGTCGTGGATATGGTGGTGGG
GGCCCACTGGGGAGTCCTGGCGGGCCTTGCCTACTATTCCATGGTGGGGAACTGGGCTAAGGTTTTGATT
GTGATGCTACTCTTTGCCGGAGTTGACGGGGCCACCTACGTAACAGGGGGAGCGACGGGTCGCCAGACCT
CCGGTCTCGCGTCCCTCTTTAACCCTGGGGCAGCTCAGAGGATCCAGCTTGTAA

>1228_S63_L001_R1_001.fastq_10_1b_117
CACCTACGACAGCCCTGGTAGTGTCGCAGTTACTCCGGATCCCACAAGCTGTCGTGGATATGGTGGTGGG
GGCCCACTGGGGAGTCCTGGCGGGCCTTGCCTACTATTCCATGGTGGGGAACTGGGCTAAGGTTTTGATT
GTGATGCTACTCTTTGCCGGAGTTGACGGGACCACCCGCGTAACAGGGGGAGCGGCGAGTCGCCAGACCT
ACGGTTTAGCGTCCCTCTTTACACCTGGGGCGGCTCAGAGGATCCAGCTTGTAA

>1228_S63_L001_R1_001.fastq_11_1b_105
CACCTACGACAGCCCTGGTAGTGTCGCAGTTACTCCGGATCCCACAAGCTGTCGTGGATATGGTGGTGGG
GGCCCACTGGGGAGTCCTGGCGGGCCTTGCCTACTATTCCATGGTGGGGAACTGGGCTAAGGTTTTGATT
GTGATGCTACTCTTTGCCGGAGTTGACGGGGCCACCTACGTAACAGGGGGAGCGACGGGTCGCCAGACCT
CCGGTCTCGCGTCCCTCTTTAACCCCGGGGCGGCTCAGAGGATCCAGCTTGTAA

>1228_S63_L001_R1_001.fastq_12_1b_93
CACCTACGACAGCCCTGGTAGTGTCGCAGTTACTCCGGATCCCACAAGCTGTCGTGGATATGGTGGTGGG
GGCCCACTGGGGAGTCCTGGCGGGCCTTGCCTACTATTCCATGGTGGGGAACTGGGCTAAGGTTTTGATT
GTGATGCTACTCTTTGCCGGAGTTGACGGGACCACCCACGTAACAGGGGGAGCGGCGAGTCGCCAGACCT
ACGGTTTAGCGTCCCTCTTTACACCTGGGGCGGCTCAGAGGATCCAACTTGTAA

>1228_S63_L001_R1_001.fastq_13_1b_91
CACCTACGACAGCCCTGGTAGTGTCGCAGTTACTCCGGATCCCACAAGCTGTCGTGGATATGGTGGTGGG
GGCCCACTGGGGAGTCCTGGCGGGCCTTGCCTACTATTCCATGGTGGGGAACTGGGCTAAGGTTTTGATT
GTGATGCTACTCTTTGCCGGAGTCGACGGGGCCACCTACGTAACAGGGGGAGCGACGGGTCGCCAGACCT
CCGGTCTCGCGTCCCTCTTTAACCCTGGGGCGGCTCAGAGGATCCAGCTTGTAA

>1228_S63_L001_R1_001.fastq_14_1b_76
CACCTACGACAGCCCTGGTAGTGTCGCAGTTACTCCGGATCCCACAAGCTGTCGTGGATATGGTGGTGGG
GGCCCACTGGGGAGTCCTGGCGGGCCTTGCCTACTATTCCATGGTGGGGAACTGGGCTAAGGTTTTGATT
GTGATGCTACTCTTTGCCGGAGTTGACGGGGCCACCTACGTAACAGGGGGAGCGACGGGTCGCCAGACCT
CCGGTCTCGCGTCCCTCTTTAACCCTGGGGCAGCTCAGAGGATCCAGCTTGTGA

>1228_S63_L001_R1_001.fastq_15_1b_72
CACCTACGACAGCCCTGGTAGTGTCGCAGTTACTCCGGATCCCACAAGCTGTCGTGGATATGGTGGTGGG
GGCCCACTGGGGAGTCCTGGCGGGCCTTGCCTACTATTCCATGGTGGGGAACTGGGCTAAGGTTTTGATT
GTGATGCTACTCTTTGCCGGAGTTGACGGGGCCACCTACGTAACAGGGGGGGCGACGGGTCGCCAGACCT
CCGGTCTCGCGTCCCTCTTTAACCCTGGGGCGGCTCAGAGGATCCAGCTTGTAA

>1228_S63_L001_R1_001.fastq_16_1b_71
CACCTACGACAGCCCTGGTAGTGTCGCAGTTACTCCGGATCCCACAAGCTGTCGTGGATATGGTGGTGGG
GGCCCACTGGGGAGTCCTGGCGGGCCTTGCCTACTATTCCATGGTGGGGAACTGGGCTAAGGTTTTGATT
GTGATGCTACTCTTTGCCGGAGTTGACGGGGCCACCTACGTGACAGGGGGAGCGACGGGTCGCCAGACCT
CCGGTCTCGCGTCCCTCTTTAACCCTGGGGCGGCTCAGAGGATCCAGCTTGTAA

>1228_S63_L001_R1_001.fastq_17_1b_59
CACCTACGACAGCCCTGGTAGTGTCGCAGTTACTCCGGATCCCACAAGCTGTCGTGGATATGGTGGTGGG
GGCCCACTGGGGAGTCCTGGCGGGCCTTGCCTACTATTCCATGGTGGGGAACTGGGCTAAGGTTTTGATT
GTGATGCTACTCTTTGCCGGAGTTGACGGGGCCACCTACGTAACAGGGGGAGCGACGGGTCGCCAGACCT
CCGGTCTCGCGTCCCTCTTTAACCCTGGGGCGGCTCAGAGGATTCAGCTTGTAA

>1228_S63_L001_R1_001.fastq_18_1b_57
CACCTACGACAGCCCTGGTAGTGTCGCAGTTACTCCGGATCCCACAAGCTGTCGTGGATATGGTGGTGGG
GGCCCACTGGGGAGTCCTGGCGGGCCTTGCCTACTATTCCATGGTGGGGAACTGGGCTAAGGTTTTGATT
GTGATGCTACTCTTTGCCGGAGTTGACGGGGCCGCCTACGTAACAGGGGGAGCGACGGGTCGCCAGACCT
CCGGTCTCGCGTCCCTCTTTAACCCTGGGGCGGCTCAGAGGATCCAGCTTGTAA

>1228_S63_L001_R1_001.fastq_19_1b_55
CACCTACGACAGCCCTGGTAGTGTCGCAGTTACTCCGGATCCCACAAGCTGTCGTGGATATGGTGGTGGG
GGCCCACTGGGGAGTCCTGGCGGGCCTTGCCTACTATTCCATGGTGGGGAACTGGGCTAAGGTTTTGATT
GTGATGCTACTCTTTGCCGGAGTTGACGGGACCACCCACGTAACAGGGGGAGCGGCGAGTCGCCAGACCT
CCGGTTTAGCGTCCCTCTTTGCACCTGGGGCGGCTCATAGGATCCAGCTTGTAA

>1228_S63_L001_R1_001.fastq_20_1b_53
CACCTACGACAGCCCTGGTAGTGTCGCAGTTACTCCGGATCCCACAGGCTGTCGTGGATATGGTGGTGGG
GGCCCACTGGGGAGTCCTGGCGGGCCTTGCCTACTATTCCATGGTGGGGAACTGGGCTAAGGTTTTGATT
GTGATGCTACTCTTTGCCGGAGTTGACGGGGCCACCTACGTAACAGGGGGAGCGACGGGTCGCCAGACCT
CCGGTCTCGCGTCCCTCTTTAACCCTGGGGCGGCTCAGAGGATCCAGCTTGTAA

>1228_S63_L001_R1_001.fastq_21_1b_53
CACCTACGACAGCCCTGGTAGTGTCGCAGTTACTCCGGATCCCACAAGCTGTCGTGGATATGGTGGTGGG
GGCCCACTGGGGAGTCCTGGCGGGCCTTGCCTACTATTCCATGGTGGGGAACTGGGCTAAGGTTTTGATT
GTGATGCTACTCTTTGCCGGAGTTGACGGGGCCACCTACGTAACAGGGGGAGCGACGGGTCGCCAGACCT
CCGGTCTCGCGTCCCTCTTTAACCCTGGAGCGGCTCAGAGGATCCAGCTTGTAA

>1228_S63_L001_R1_001.fastq_22_1b_52
CACCTACGACAGCCCTGGTAGTGTCGCAGTTACTCCGGATCCCACAAGCTGTCGTGGATATGGTGGTGGG
GGCCCACTGGGGAGTCCTGGCGGGCCTTGCCTACTATTCCATGGTGGGGAACTGGGCTAAGGTTTTGATT
GTGATGCTACTCTTTGCTGGAGTTGACGGGGCCACCTACGTAACAGGGGGAGCGACGGGTCGCCAGACCT
CCGGTCTCGCGTCCCTCTTTAACCCTGGGGCGGCTCAGAGGATCCAGCTTGTAA

>1228_S63_L001_R1_001.fastq_23_1b_46
CACCTACGACAGCCCTGGTAGTGTCGCAGTTACTCCGGATCCCACAAGCTGTCGTGGATATGGTGGTGGG
GGCCCACTGGGGAGTCCTGGCGGGCCTTGCCTACTATTCCATGGTGGGGAACTGGGCTAAGGTTTTGATT
GTGATGCTACTCTTTGCCGGAGTTGACGGGGCCACTTACGTAACAGGGGGAGCGACGGGTCGCCAGACCT
CCGGTCTCGCGTCCCTCTTTAACCCTGGGGCGGCTCAGAGGATCCAGCTTGTAA

>1228_S63_L001_R1_001.fastq_24_1b_46
CACCTACGACAGCCCTGGTAGTGTCGCAGTTACTCCGGATCCCACAAGCTGTCGTGGATATGGTGGTGGG
GGCCCACTGGGGAGTCCTGGCGGGCCTTGCCTACTATTCCATGGTGGGGAACTGGGCTAAGGTTTTGATT
GTGATGCTACTCTTTGCCGGAGTTGACGGGGCCACCTACGTAACAGGGGGAGCGACGGGTCGCCAGACCT
CCGGTCTCGCGTCCCTCTTTGACCCTGGGGCAGCTCAGAGGATCCAGCTTGTAA

>1228_S63_L001_R1_001.fastq_25_1b_45
CACCTACGACAGCCCTGGTAGTGTCGCAGTTACTCCGGATCCCACAAGCTGTCGTGGATATGGTGGTGGG
GGCCCACTGGGGAGTCCTGGCGGGCCTTGCCTACTATTCCATGGTGGGGAACTGGGCTAAGGTTTTGATT
GTGATGCTACTCTTTGCCGGAGTTGACGGGGCCACCTACGTAACAGGGGGAGCGACGGGTCGCCAGACCT
CCGGTCTCGCGTCCCTCTTTAACCCTGGGGCGGCCCAGAGGATCCAGCTTGTAA

>1228_S63_L001_R1_001.fastq_26_1b_45
CACCTACGACAGCCCTGGTAGTGTCGCAGTTACTCCGGATCCCACAAGCTGTCGTGGATATGGTGGTGGG
GGCCCACTGGGGAGTCCTGGCGGGCCTTGCCTACTATTCCATGGTGGGGAACTGGGCTAAGGTTTTGATT
GTGATGCTACTCTTTGCCGGAGTTGACGGGGCCACCTACGTAACAGGGGGAGCGACGGGTCGCCAGACCT
CCGGTCTCGCGTCCCTCTTTAGCCCTGGGGCGGCTCAGAGGATCCAGCTTGTAA

>1228_S63_L001_R1_001.fastq_27_1b_45
CACCTACGACAGCCCTGGTAGTGTCGCAGTTACTCCGGATCCCACAAGCTGTCGTGGATATGGTGGTGGG
GGCCCACTGGGGAGTCCTGGCGGGCCTTGCCTACTATTCCATGGTGGGGAACTGGGCTAAGGTTTTGATT
GTGATGCTACTCTTTGCCGGAGTTGACGGGACCACCCACGTAACAGGGGGAGCGACGGGTCGCCAGACCT
CCGGTCTCGCGTCCCTCTTTAACCCTGGGGCGGCTCAGAGGATCCAGCTTGTAA

>1228_S63_L001_R1_001.fastq_28_1b_43
CACCTACGACAGCCCTGGTAGTGTCGCAGTTACTCCGGATCCCACAAGCCGTCGTGGATATGGTGGTGGG
GGCCCACTGGGGAGTCCTGGCGGGCCTTGCCTACTATTCCATGGTGGGGAACTGGGCTAAGGTTTTGATT
GTGATGCTACTCTTTGCCGGAGTTGACGGGGCCACCTACGTAACAGGGGGAGCGACGGGTCGCCAGACCT
CCGGTCTCGCGTCCCTCTTTAACCCTGGGGCGGCTCAGAGGATCCAGCTTGTAA

>1228_S63_L001_R1_001.fastq_29_1b_38
CACCTACGACAGCCCTGGTAGTGTCGCAGTTACTCCGGATCCCACAAGCTGTCGTGGACATGGTGGTGGG
GGCCCACTGGGGAGTCCTGGCGGGCCTTGCCTACTATTCCATGGTGGGGAACTGGGCTAAGGTTTTGATT
GTGATGCTACTCTTTGCCGGAGTTGACGGGGCCACCTACGTAACAGGGGGAGCGACGGGTCGCCAGACCT
CCGGTCTCGCGTCCCTCTTTAACCCTGGGGCGGCTCAGAGGATCCAGCTTGTAA

>1228_S63_L001_R1_001.fastq_30_1b_34
CACCTACGACAGCCCTGGTAGTGTCGCAGTTACTCCGGATCCCACAAGCTGTCGTGGATATGGTAGTGGG
GGCCCACTGGGGAGTCCTGGCGGGCCTTGCCTACTATTCCATGGTGGGGAACTGGGCTAAGGTTTTGATT
GTGATGCTACTCTTTGCCGGAGTTGACGGGGCCACCTACGTAACAGGGGGAGCGACGGGTCGCCAGACCT
CCGGTCTCGCGTCCCTCTTTAACCCTGGGGCGGCTCAGAGGATCCAGCTTGTAA

>1228_S63_L001_R1_001.fastq_31_1b_33
CACCTACGACAGCCCTGGTAGTGTCGCAGTTACTCCGGATCCCACAAGCTGTCGTGGATATGGTGGTGGG
GGCCCACTGGGGAGTCCTGGCGGGCCTTGCCTACTATTCCATGGTGGGGAACTGGGCTAAGGTTTTGATT
GTGATGCTACTCTTTGCCGGAGTTGACGGGGCCACCTACGTAACAGGGGGAGCGACGGGTCGCCAGACCC
CCGGTCTCGCGTCCCTCTTTAACCCTGGGGCGGCTCAGAGGATCCAGCTTGTAA

>1228_S63_L001_R1_001.fastq_32_1b_33
CACCTACGACAGCCCTGGTAGTGTCGCAGTTACTCCGGATCCCACAAGCTGTCGTGGATATGGTGGTGGG
GGCCCACTGGGGAGTCCTGGCGGGCCTTGCCTACTATTCCATGGTGGGGAACTGGGCTAAGGTTTTGATT
GTGATGCTACTCTTTGCCGGAGTTGACGGGGCCACCTACGTAACAGGGGGAGCGACGGGTCGCCAGGCCT
CCGGTCTCGCGTCCCTCTTTAACCCTGGGGCGGCTCAGAGGATCCAGCTTGTAA

>1228_S63_L001_R1_001.fastq_33_1b_32
CACCTACGACAGCCCTGGTAGTGTCGCAGTTACTCCGGATCCCACAAGCTGTCGTGGATATGGTGGTGGG
GGCCCACTGGGGAGTCCTGGCGGGCCTTGCCTACTATTCCATGGTGGGGAACTGGGCTAAGGTTTTGATT
GTGATGCTACTCTTTGCCGGAGTTGACGGGGCCACCCACGTAACAGGGGGAGCGACGGGTCGCCAGACCT
CCGGTCTCGCGTCCCTCTTTAACCCTGGGGCGGCCCAGAGGATCCAGCTTGTAA

>1228_S63_L001_R1_001.fastq_34_1b_32
CACCTACGACAGCCCTGGTAGTGTCGCAGTTACTCCGGATCCCACAAGCTGTCGTGGATATGGTGGTAGG
GGCCCACTGGGGAGTCCTGGCGGGCCTTGCCTACTATTCCATGGTGGGGAACTGGGCTAAGGTTTTGATT
GTGATGCTACTCTTTGCCGGAGTTGACGGGGCCACCTACGTAACAGGGGGAGCGACGGGTCGCCAGACCT
CCGGTCTCGCGTCCCTCTTTAACCCTGGGGCGGCCCAGAGGATCCAGCTTGTAA

>1228_S63_L001_R1_001.fastq_35_1b_31
CACCTACGACAGCCCTGGTAGTGTCGCAGTTACTTCGGATCCCACAAGCTGTCGTGGATATGGTGGTGGG
GGCCCACTGGGGAGTCCTGGCGGGCCTTGCCTACTATTCCATGGTGGGGAACTGGGCTAAGGTTTTGATT
GTGATGCTACTCTTTGCCGGAGTTGACGGGACCACCCACGTAACAGGGGGAGCGGCGAGTCGCCAGACCT
CCGGTTTAGCGTCCCTCTTTGCACCTGGGGCGGCTCATAGGATCCAGCTTGTAA

>1228_S63_L001_R1_001.fastq_36_1b_31
CACCTACGACAGCCCTGGTAGTGTCGCAGTTACTCCGGATCCCACAAGCTGTCGTGGATATGGTGGTGGG
GGCCCACTGGGGAGTCCTGGCGGGCCTTGCCTACTATTCCATGGTGGGGAACTGGGCTAAGGTTTTGATT
GTGATGCTACTCTTTGCCGGAGTTGACGGGACCACCCACGTAACAGGGGGAGCGGCGAGTCGCCAGACCT
CCGGTCTCGCGTCCCTCTTTAACCCTGGGGCGGCTCAGAGGATCCAGCTTGTAA

>1228_S63_L001_R1_001.fastq_37_1b_31
CACCTACGACAGCCCTGGTAGTGTCGCAGTTACTCCGGATCCCACAAGCTGTCGTGGATATGGTGGTGGG
GGCCCACTGGGGAGTCCTGGCGGGCCTTGCCTACTATTCCATGGTGGGGAACTGGGCTAAGGTTTTGATT
GTGATGCTACTCTTTGCCGGAGTTGACGGGGCCACCTACGTAACAGGGGGAGCGACGGGTCGCCAGACCT
CCGGTCTCGCGTCCCTCTTTACACCTGGGGCGGCTCAGAGGATCCAGCTTGTAA

>1228_S63_L001_R1_001.fastq_38_1b_30
CACCTACGACAGCCCTGGTAGTGTCGCAGTTACTCCGGATCCCACAAGCTGTCGTGGATATGGTGGTGGG
GGCCCACTGGGGAGTCCTGGCGGGCCTTGCCTACTATTCCATGGTGGGGAACTGGGCTAAGGTTTTGATT
GTGATGCTACTCTTTGCCGGAGTTGACGGGACCACCTACGTAACAGGGGGAGCGACGGGTCGCCAGACCT
CCGGTCTCGCGTCCCTCTTTAACCCTGGGGCGGCTCAGAGGATCCAGCTTGTAA

>1228_S63_L001_R1_001.fastq_39_1b_29
CACCTACGACAGCCCTGGTAGTGTCGCAGTTACTTCGGATCCCACAAGCTGTCGTGGATATGGTGGTGGG
GGCCCACTGGGGAGTCCTGGCGGGCCTTGCCTACTATTCCATGGTGGGGAACTGGGCTAAGGTTTTGATT
GTGATGCTACTCTTTGCCGGAGTTGACGGGGCCACCTACGTAACAGGGGGAGCGACGGGTCGCCAGACCT
CCGGTCTCGCGTCCCTCTTTAACCCTGGGGCGGCTCAGAGGATCCAGCTTGTAA

>1228_S63_L001_R1_001.fastq_40_1b_27
CACCTACGACAGCCCTGGTAGTGTCGCAGTTACTCCGGATCCCACAAGCTGTCGTGGATATGGTGGTGGG
GGCCCACTGGGGAGTCCTGGCGGGCCTTGCCTACTATTCCATGGTGGGGAACTGGGCTAAGGTTTTGATT
GTGATGCTACTCTTTGCCGGGGTTGACGGGGCCACCTACGTAACAGGGGGAGCGACGGGTCGCCAGACCT
CCGGTCTCGCGTCCCTCTTTAACCCTGGGGCGGCTCAGAGGATCCAGCTTGTAA

>1228_S63_L001_R1_001.fastq_41_1b_27
CACCTACGACAGCCCTGGTAGTGTCGCAGTTACTCCGGATCCCACAAGCTGTCGTGGATATGGTGGTGGG
GGCCCACTGGGGAGCCCTGGCGGGCCTTGCCTACTATTCCATGGTGGGGAACTGGGCTAAGGTTTTGATT
GTGATGCTACTCTTTGCCGGAGTTGACGGGGCCACCTACGTAACAGGGGGAGCGACGGGTCGCCAGACCT
CCGGTCTCGCGTCCCTCTTTAACCCTGGGGCGGCTCAGAGGATCCAGCTTGTAA

>1228_S63_L001_R1_001.fastq_42_1b_27
CACCTACGACAGCCCTGGTAGTGTCGCAGTTACTCCGGATCCCACAAGCTGTCGTGGATATGGTGGTGGG
GGCCCACTGGGGAGTCCTGGCGGGCCTTGCCTACTATTCCATGGTGGGGAACTGGGCTAAGGTTTTGATT
GTGATGCTACTCTTTGCCGGAGTTGACGGGGCCACCTACGTAACAGGGGGAGCGACGGGTCGCCAGACCT
CCGGTCTCGCGTCCCTCTTTAACCCTGGGGCGGCTCAGGGGATCCAGCTTGTAA

>1228_S63_L001_R1_001.fastq_43_1b_25
CACCTACGGCAGCCCTGGTAGTGTCGCAGTTACTCCGGATCCCACAAGCTGTCGTGGATATGGTGGTGGG
GGCCCACTGGGGAGTCCTGGCGGGCCTTGCCTACTATTCCATGGTGGGGAACTGGGCTAAGGTTTTGATT
GTGATGCTACTCTTTGCCGGAGTTGACGGGGCCACCTACGTAACAGGGGGAGCGACGGGTCGCCAGACCT
CCGGTCTCGCGTCCCTCTTTAACCCTGGGGCGGCTCAGAGGATCCAGCTTGTAA

>1228_S63_L001_R1_001.fastq_44_1b_25
CACCTACGACAGCCCTGGTAGTGTCGCAGTTACTCCGGATCCCACAAGCTGCCGTGGATATGGTGGTGGG
GGCCCACTGGGGAGTCCTGGCGGGCCTTGCCTACTATTCCATGGTGGGGAACTGGGCTAAGGTTTTGATT
GTGATGCTACTCTTTGCCGGAGTTGACGGGGCCACCTACGTAACAGGGGGAGCGACGGGTCGCCAGACCT
CCGGTCTCGCGTCCCTCTTTAACCCTGGGGCGGCTCAGAGGATCCAGCTTGTAA

>1228_S63_L001_R1_001.fastq_45_1b_25
CACCTACGACAGCCCTGGTAGTGCCGCAGTTACTCCGGATCCCACAAGCTGTCGTGGATATGGTGGTGGG
GGCCCACTGGGGAGTCCTGGCGGGCCTTGCCTACTATTCCATGGTGGGGAACTGGGCTAAGGTTTTGATT
GTGATGCTACTCTTTGCCGGAGTTGACGGGGCCACCTACGTAACAGGGGGAGCGACGGGTCGCCAGACCT
CCGGTCTCGCGTCCCTCTTTAACCCTGGGGCGGCTCAGAGGATCCAGCTTGTAA

>1228_S63_L001_R1_001.fastq_46_1b_25
CACCTACGACAGCCCTGGTAGTGTCGCAGTTACTCCGGATCCCACAAGCTGTCGTGGATATGGTGGTGGG
GGCCCACTGGGGAGTCCTGGCGGGCCTTGCCTACTATTCCATGGTGGGGAACTGGGCTAAGGTTTTGATT
GTGATGCTACTCTTTGCCGGAGTTGACGGGGCCACCTACGTAACAGGGGGAGCGACGGGTCGCCAGACCT
CCGGTCCCGCGTCCCTCTTTAACCCTGGGGCGGCTCAGAGGATCCAGCTTGTAA

>1228_S63_L001_R1_001.fastq_47_1b_24
CACCTACGACAGCCCTGGTAGTGTCGCAGTTACTCCGGATCCCACAAGCTGTCGTGGATATGGTGGTGGG
GGCCCACTGGGGAGTCCTGGCGGGCCTTGCCTACTATTCCATGGTGGGGAACTGGGCTAAGGTTTTGATT
GTGATGCTACTCTTTGCCGGAGTTGACGGGGCCACCTACGTAACAGGGGGAGCGACGGGTCGCCAGACCT
ACGGTTTAGCGTCCCTCTTTACACCTGGGGCGGCTCAGAGGATCCAGCTTGTAA

>1228_S63_L001_R1_001.fastq_48_1b_23
CACCTACGACAGCCCTGGTAGTGTCGCAGTTACTCCGGATCCCACAAGCTGTCGTGGATATGGTGGTGGG
GGCCCACTGGGGAGTCCTGGCGGGCCTTGCCTACTATTCCATGGTGGGGAACTGGGCTAAGGTTTTGATT
GTGATGCTACTCTTTGCCGGAGTTGACGGGACCACCCACGTAACAGGGGGAGCGGCGAGTCGCCAGACCT
ACGGTTTAGCGTCCCTCTTTAACCCTGGGGCGGCTCAGAGGATCCAGCTTGTAA

>1228_S63_L001_R1_001.fastq_49_1b_23
CACCTACGACAGCCCTGGTAGTGTCGCAGTTACTCCGGATCCCACAAGCTGTCGTGGATATGGTGGTAGG
GGCCCACTGGGGAGTCCTGGCGGGCCTTGCCTACTATTCCATGGTGGGGAACTGGGCTAAGGTTTTGATT
GTGATGCTACTCTTTGCCGGAGTTGACGGGGCCACCTACGTAACAGGGGGAGCGACGGGTCGCCAGACCT
CCGGTCTCGCGTCCCTCTTTAACCCTGGGGCGGCTCAGAGGATCCAGCTTGTAA

>1228_S63_L001_R1_001.fastq_50_1b_22
CACCTACGACAGCCCTGGTAGTGTCGCAGCTACTCCGGATCCCACAAGCTGTCGTGGATATGGTGGTGGG
GGCCCACTGGGGAGTCCTGGCGGGCCTTGCCTACTATTCCATGGTGGGGAACTGGGCTAAGGTTTTGATT
GTGATGCTACTCTTTGCCGGAGTTGACGGGGCCACCTACGTAACAGGGGGAGCGACGGGTCGCCAGACCT
CCGGTCTCGCGTCCCTCTTTAACCCTGGGGCGGCTCAGAGGATCCAGCTTGTAA

>1228_S63_L001_R1_001.fastq_51_1b_22
CACCCACGACAGCCCTGGTAGTGTCGCAGTTACTCCGGATCCCACAAGCTGTCGTGGATATGGTGGTGGG
GGCCCACTGGGGAGTCCTGGCGGGCCTTGCCTACTATTCCATGGTGGGGAACTGGGCTAAGGTTTTGATT
GTGATGCTACTCTTTGCCGGAGTTGACGGGGCCACCTACGTAACAGGGGGAGCGACGGGTCGCCAGACCT
CCGGTCTCGCGTCCCTCTTTAACCCTGGGGCGGCTCAGAGGATCCAGCTTGTAA

>1228_S63_L001_R1_001.fastq_52_1b_22
CACCTACGACAGCCCTGGTAGTGTCGCAGTTACTCCGGATCCCACAAGCTGTCGTGGATATGGTGGTGGG
GGCCCACTGGGGAGTCCTGGCGGGCCTTGCCTACTATTCCATGGTGGGGAACTGGGCTAAGGTTTTGATT
GTGATGCTACTCTTTGCCGGAGTTGACGGGACCACCCACGTAGCAGGGGGAGCGGCGAGTCGCCAGACCG
CCGGTTTAGCGTCCCTCTTTACACCTGGGGCGGCTCAGAGGATCCAGCTTGTAA

>1228_S63_L001_R1_001.fastq_53_1b_21
CACCTACGACAGCCCTGGTAGTGTCGCAGTTACTCCGGATCCCACAAGCTGTCGTGGATATGGTGGTGGG
GGCCCACTGGGGAGTCCTGGCGGGCCTTGCCTACTATTCCATGGTGGGGAACTGGGCTAAGGTTTTGATT
GTGATGCTACTCTTTGCCGGAGTTGACGGGGCCACCTACGTAGCAGGGGGAGCGACGGGTCGCCAGACCT
CCGGTCTCGCGTCCCTCTTTAACCCTGGGGCGGCTCAGAGGATCCAGCTTGTAA

>1228_S63_L001_R1_001.fastq_54_1b_21
CACCTACGACAGCCCTGGTAGTGTCGCAGTTACTCCGGATCCCACAAGCTGTCGTGGATATGGTGGTGGG
GGCCCACTGGGGAGTCCTGGCGGGCCTTGCCTACTATTCCATGGTGGGGAACTGGGCTAAGGTTTTGATT
GTGATGCTACCCTTTGCCGGAGTTGACGGGGCCACCTACGTAACAGGGGGAGCGACGGGTCGCCAGACCT
CCGGTCTCGCGTCCCTCTTTAACCCTGGGGCGGCTCAGAGGATCCAGCTTGTAA

>1228_S63_L001_R1_001.fastq_55_1b_21
CACCTACGACAGCCCTGGTAGTGTCGCAGTTACTCCGGACCCCACAAGCTGTCGTGGATATGGTGGTGGG
GGCCCACTGGGGAGTCCTGGCGGGCCTTGCCTACTATTCCATGGTGGGGAACTGGGCTAAGGTTTTGATT
GTGATGCTACTCTTTGCCGGAGTTGACGGGGCCACCTACGTAACAGGGGGAGCGACGGGTCGCCAGACCT
CCGGTCTCGCGTCCCTCTTTAACCCTGGGGCGGCTCAGAGGATCCAGCTTGTAA

>1228_S63_L001_R1_001.fastq_56_1b_21
CACCTACGACAGCCCTGGTAGTGTCGCAGTTACTCCGGATCCCACAAGCTGTCGTGGATATGGTGGTGGG
GGCCCACTGGGGAGTCCTGGCGGGCCTTGCCTACTATTCCATGGTGGGGAGCTGGGCTAAGGTTTTGATT
GTGATGCTACTCTTTGCCGGAGTTGACGGGGCCACCTACGTAACAGGGGGAGCGACGGGTCGCCAGACCT
CCGGTCTCGCGTCCCTCTTTAACCCTGGGGCGGCTCAGAGGATCCAGCTTGTAA

>1228_S63_L001_R1_001.fastq_58_1b_20
CACCTACGACAGCCCTGGTAGTGTCGCAGTTACCCCGGATCCCACAAGCTGTCGTGGATATGGTGGTGGG
GGCCCACTGGGGAGTCCTGGCGGGCCTTGCCTACTATTCCATGGTGGGGAACTGGGCTAAGGTTTTGATT
GTGATGCTACTCTTTGCCGGAGTTGACGGGGCCACCTACGTAACAGGGGGAGCGACGGGTCGCCAGACCT
CCGGTCTCGCGTCCCTCTTTAACCCTGGGGCGGCTCAGAGGATCCAGCTTGTAA

>1228_S63_L001_R1_001.fastq_59_1b_20
CACCTACGACAGCCCTGGTAGTGTCGCAGTTACTCCGGATCCCACAAGCTGTCGTGGATATGGTGGTGGG
GGCCCACTGGGGAGTCCTGGCGGGCCTTGCCTACTATTCCATGGTGGGGAACTGGGCTAAGGTTTTGATT
GTGATGCTACTCTTTGCCGGAGTTGACGGGGCCACCTACGTAACAGGGGGAGCGACGGGTCGCCAGACCT
CCGGTCTCGCGTCCCTCTTTAACCCTGGGGCGGCTCAGAGGGTCCAGCTTGTAA

>1228_S63_L001_R1_001.fastq_60_1b_20
CACCTACGACAGCCCTGGTAGTGTCGCAGTTACTCCGGATCCCACAAGCTGTCGTGGATATGGTGGTGGG
GGCCCACTGGGGAGTCCTGGCGGGCCTTGCCTACTATTCCATGGTGGGGGACTGGGCTAAGGTTTTGATT
GTGATGCTACTCTTTGCCGGAGTTGACGGGGCCACCTACGTAACAGGGGGAGCGACGGGTCGCCAGACCT
CCGGTCTCGCGTCCCTCTTTAACCCTGGGGCGGCTCAGAGGATCCAGCTTGTAA

>1228_S63_L001_R1_001.fastq_61_1b_20
CACCTACGACAGCCCTGGTAGTGTCGCAGTTACTCCGGATCCCACAAGCTGTCGTGGATATGGTGGTGGG
GGCCCACTGGGGAGTCCTGGCGGGCCTTGCCTACTATTCCATGGTGGGGAACTGGGCTAAGGTTTTGATT
GTGATGCTACTCTTTGCCGGAGTTGACGGGGCCACCTACGTAACCGGGGGAGCGACGGGTCGCCAGACCT
CCGGTCTCGCGTCCCTCTTTAACCCTGGGGCGGCTCAGAGGATCCAGCTTGTAA

>1228_S63_L001_R1_001.fastq_62_1b_20
CACCTACGACAGCCCTGGTAGTGTCGCAGTTACTCCGGATCCCACAAGCTGTCGTGGATATGGTGGTGGG
GGCCCACTGGGGAGTCCTGGCGGGCCTTGCCTACTATTCCATGGTGGGGAACTGGGCTAAGGTTTTGATT
GTGATGCTACTCTTTGCCGGAGTTGACGGGGCCACCTACGTAACAGGGGGAGCGACGGGTCGCCAGACCT
CCGGTCTCGCGCCCCTCTTTAACCCTGGGGCGGCTCAGAGGATCCAGCTTGTAA

>1228_S63_L001_R1_001.fastq_63_1b_20
CACCTACGACAGCCCTGGCAGTGTCGCAGTTACTCCGGATCCCACAAGCTGTCGTGGATATGGTGGTGGG
GGCCCACTGGGGAGTCCTGGCGGGCCTTGCCTACTATTCCATGGTGGGGAACTGGGCTAAGGTTTTGATT
GTGATGCTACTCTTTGCCGGAGTTGACGGGGCCACCTACGTAACAGGGGGAGCGACGGGTCGCCAGACCT
CCGGTCTCGCGTCCCTCTTTAACCCTGGGGCGGCTCAGAGGATCCAGCTTGTAA

>1228_S63_L001_R1_001.fastq_64_1b_20
CACCTACGACAGCCCTGGTAGTGTCGCAGTTACTCCGGATCCCACAAGCTGTCGTGGATATGGTGGTGGG
GGCCCACTGGGGAGTCCTGGCGGGCCTTGCCTACTATTCCATGGTGGGGAACTGGGCTAAGGTTTTGATT
GTGATGCTACTCTTTGCCGGAGTTGACGGGGCCACCTACGTAACAGGGGGAGCGGCGAGTCGCCAGACCT
ACGGTTTAGCGTCCCTCTTTACACCTGGGGCGGCTCAGAGGATCCAGCTTGTAA

>1228_S63_L001_R1_001.fastq_65_1b_19
CACCTACGACAGCCCTGGTAGTGTCGCAGTTACTCCGGATCCCACAAGCTGTCGTGGATATGGTGGTGGG
GGCCCACTGGGGAGTCCTGGCGGGCCTTGCCTACTATTCCATGGTGGGGAACTGGGCTAAGGTTTTGATT
GTGATGCTACTCTTTGCCGGAGTTGACGGGGCCACCCACGTAACAGGGGGAGCGACGGGTCGCCAGACCT
CCGGTCTCGCGTCCCTCTTTAACCCTGGGGCGGCTCAGAGGATCCAGCTTGTAA

>1228_S63_L001_R1_001.fastq_66_1b_19
CACCTACGACAGCCCTGGTAGTGTCGCAGTTACTCCGGATCCCACAAGCTGTCGTGGATATGGTGGTGGG
GGCCCACTGGGGAGTCCTGGCGGGCCTTGCCTACTATTCCATGGTGGGGAACTGGGCTAAGGTTTTGACT
GTGATGCTACTCTTTGCCGGAGTTGACGGGGCCACCTACGTAACAGGGGGAGCGACGGGTCGCCAGACCT
CCGGTCTCGCGTCCCTCTTTAACCCTGGGGCGGCTCAGAGGATCCAGCTTGTAA

>1228_S63_L001_R1_001.fastq_67_1b_19
CACCTACGACAGCCCTGGTAGTGTCGCAGTTACTCCGGATCCCACAAGCTGTCGTGGATATGGTGGTGGG
GGCCCACTGGGGAGTCCTGGCGGGCCTTGCCTACTATTCCATGGTGGGGAACTGGGCTAAGGTTTTGATT
GTGATGCTACTCTTTGCCGGAGTTGACGGGGCCACCTACGTAACGGGGGGAGCGACGGGTCGCCAGACCT
CCGGTCTCGCGTCCCTCTTTAACCCTGGGGCGGCTCAGAGGATCCAGCTTGTAA

>1228_S63_L001_R1_001.fastq_68_1b_19
CACCTACGACAGCCCTGGTAGTGTCGCAGTTACTCCGGATCCCACAAGCTGTCGTGGATATGGTGGTGGG
GGCCCACTGGGGAGTCCTGGCGGGCCTTGCCTACTATTCCATGGTGGGGAACTGGGCTAAGGTTTTGATT
GTGATGCTACTCTTTGCCGGAGTTGACGGGGCCACCTACGTAACAGGGGGAGCGACGGGTCGCCAGACCT
CCGGCCTCGCGTCCCTCTTTAACCCTGGGGCGGCTCAGAGGATCCAGCTTGTAA

>1228_S63_L001_R1_001.fastq_69_1b_18
CACCTACGACAGCCCTGGTAGTGTCGCAGTTACTCCGGATCCCACAAGCTGTCGTGGATATGGTGGTGGG
GGCCCACTGGGGAGTCCTGGCGGGCCTTGCCTACTATTCCATGGTGGGGAACTGGGCTAAGGTTTTGATT
GTGATGCTACTCTTTGCCGGAGTTGGCGGGGCCACCTACGTAACAGGGGGAGCGACGGGTCGCCAGACCT
CCGGTCTCGCGTCCCTCTTTAACCCTGGGGCGGCTCAGAGGATCCAGCTTGTAA

>1228_S63_L001_R1_001.fastq_70_1b_18
CACCTACGACAGCCCTGGTAGTGTCGCAGTTACTCCGGATCCCACAAGCTGTCGTGGATATGGTGGTGGG
GGCCCACTGGGGAGTCCTGGCGGGCCTTGCCTACTATTCCATGGTGGGGAACTGGGCTAAGGCTTTGATT
GTGATGCTACTCTTTGCCGGAGTTGACGGGGCCACCTACGTAACAGGGGGAGCGACGGGTCGCCAGACCT
CCGGTCTCGCGTCCCTCTTTAACCCTGGGGCGGCTCAGAGGATCCAGCTTGTAA

>1228_S63_L001_R1_001.fastq_71_1b_18
CACCTACGACAGCCCTGGTAGTGTCGCAGTTACTCCGGATCCCACAAGCTGTCGTGGATATGGTGGTGGG
GGCCCACTGGGGAGTCCTGGCGGGCCTTGCCTACTATTCCATGGTGGGGAACTGGGCTAAGGTTTTGATT
GTGATGCTACTCTTTGCCGGAGTTGACGGGGCCACCTACGTAACAGGGGGAGCGGCGAGTCGCCAGACCT
TCGGTTTAGCGTCCCTCTTTACACCTGGGGCGGCTCAGAGGATCCAGCTTGTAA

>1228_S63_L001_R1_001.fastq_72_1b_18
CACCTACGACAGCCCTGGTAGTGTCGCAGTTACTCCGGATCCCACAAGCTGTCGTGGATATGGTGGTGGG
GGCCCACTGGGGAGTCCTGGCGGGCCTTGCCTACTATTCCATGGTGGGGAACTGGGCTAAGGTTTTGATT
GTGATGCTACTCTTTGCCGGAGTTGACGGGGCCACCTACGTAACAGGGGGAGCGACGGGTCGCCAGACCT
CCGGTCTCGCGTCCCTCCTTAACCCTGGGGCGGCTCAGAGGATCCAGCTTGTAA

>1228_S63_L001_R1_001.fastq_73_1b_17
CACCTACGACAGCCCTGGTAGTGTCGCAGTTACTCCGGATCCCACAAGCTGTCGTGGATATGGTGGTGGG
GGCCCACTGGGGAGTCCTGGCGGGCCTTGCCTACTATTCCATGGTGGGGAACTGGGCTAAGGTTTTGATT
GTGATGCTACTCTTTGCCGGAGTTGACGGGGCCACCTACGTAACAGGGGGAGCGACGGGCCGCCAGACCT
CCGGTCTCGCGTCCCTCTTTAACCCTGGGGCGGCTCAGAGGATCCAGCTTGTAA

>1228_S63_L001_R1_001.fastq_74_1b_17
CACCTACGACAGCCCTGGTAGTGTCGCAGTTACTCCGGATCCCACAAGCTGTCGTGGATATGGTGGTGGG
GGCCCACTGGGGAGTCCTGGCGGGCCTTGCCTACTATTCCATGGTGGGGAACTGGGCTAAGGTTTTGATT
GTGATGCTACTCTTTGCCGGAGTTGACGGGGCCACCTACGTAACAGGGGGAGCGACGGGTCGCCAGACCT
CCGGTCTCGCGTCCCTCTTCAACCCTGGGGCGGCTCAGAGGATCCAGCTTGTAA

>1228_S63_L001_R1_001.fastq_75_1b_16
CACCTACGACAGCCCTGGTAGTGTCGCAGTTACTCCGGATCCCACAAGCTGTCGTGGATATGGTGGTGGG
GGCCCACTGGGGGGTCCTGGCGGGCCTTGCCTACTATTCCATGGTGGGGAACTGGGCTAAGGTTTTGATT
GTGATGCTACTCTTTGCCGGAGTTGACGGGACCACCCACGTAACAGGGGGAGCGGCGAGTCGCCAGACCT
ACGGTTTAGCGTCCCTCTTTACACCTGGGGCGGCTCAGAGGATCCAGCTTGTAA

>1228_S63_L001_R1_001.fastq_76_1b_16
CACCTACGACAGCCCTGGTAGTGTCGCAGTTACTCCGGATCCCGCAAGCTGTCGTGGATATGGTGGTGGG
GGCCCACTGGGGAGTCCTGGCGGGCCTTGCCTACTATTCCATGGTGGGGAACTGGGCTAAGGTTTTGATT
GTGATGCTACTCTTTGCCGGAGTTGACGGGGCCACCTACGTAACAGGGGGAGCGACGGGTCGCCAGACCT
CCGGTCTCGCGTCCCTCTTTAACCCTGGGGCGGCTCAGAGGATCCAGCTTGTAA

>1228_S63_L001_R1_001.fastq_77_1b_16
CACCTACGACAGCCCTGGTAGTGTCGCAGTTACTCCGGATCCCACAAGCTGTCGTGGGTATGGTGGTGGG
GGCCCACTGGGGAGTCCTGGCGGGCCTTGCCTACTATTCCATGGTGGGGAACTGGGCTAAGGTTTTGATT
GTGATGCTACTCTTTGCCGGAGTTGACGGGGCCACCTACGTAACAGGGGGAGCGACGGGTCGCCAGACCT
CCGGTCTCGCGTCCCTCTTTAACCCTGGGGCGGCTCAGAGGATCCAGCTTGTAA

>1228_S63_L001_R1_001.fastq_78_1b_16
CACCTACGACAGCCCTGGTAGTGTCGCAGTTACTCCGGATCCCACAAGCTGTCGTGGATATGGTGGTGGG
GGCCCACTGGGGAGTCCTGGCGGGCCTTGCCCACTATTCCATGGTGGGGAACTGGGCTAAGGTTTTGATT
GTGATGCTACTCTTTGCCGGAGTTGACGGGGCCACCTACGTAACAGGGGGAGCGACGGGTCGCCAGACCT
CCGGTCTCGCGTCCCTCTTTAACCCTGGGGCGGCTCAGAGGATCCAGCTTGTAA

>1228_S63_L001_R1_001.fastq_79_1b_16
CACCTACGACAGCCCTGGTAGTGTCGCAGTTACTCCGGATCCCACAAGCTGTCGTGGATATGGTGGTGGG
GGCCCACTGGGGAGTCCTGGCGGGCCTTGCCTACTATTCCATGGTGGGGAACTGGGCTAAGGTTTTGATT
GTGATGCTACTCTTTGCCGGAGTTGACGGGGCCACCTACGTAACAGGGGGAGCGACGGGTCACCAGACCT
CCGGTCTCGCGTCCCTCTTTAACCCTGGGGCGGCTCAGAGGATCCAGCTTGTAA

>1228_S63_L001_R1_001.fastq_80_1b_16
CACCTACGACAGCCCTGGTAGTGTCGCAGTTACTCCGGATCCCACAAGCTGTCGTGGATATGGTGGTGGG
GGCCCACTGGGGAGTCCTGGCGGGCCTTGCCTACTATTCCATGGTGGGGAACTGGGCTAAGGTTTTGATT
GTGATGCTACTCTTTGCCGGAGTTGACGGGGCCACCTACGTAACAGGGGGAGCGACGGGTCGCCAGACCT
CCGGTCTCGTGTCCCTCTTTAACCCTGGGGCGGCTCAGAGGATCCAGCTTGTAA

>1228_S63_L001_R1_001.fastq_81_1b_16
CACCTACGACAGCCCTGGTAGTGTCGCAGTTACTCCGGATCCCACAAGCTGTCGTGGATATGGTGGTGGG
GGCCCACTGGGGAGTCCTGGCGGGCCTTGCCTACTATTCCATGGTGGGGAACTGGGCTAAGGTTTTGATT
GTGATGCTACTCTTTGCCGGAGTTGACGGGGCCACCTACGTAACAGGGGGAGCGACGGGTCGCCAGACCT
CCGGTCTCGCGTCCCTCTTTAACCTTGGGGCGGCTCAGAGGATCCAGCTTGTAA

>1228_S63_L001_R1_001.fastq_82_1b_15
CACCTACGACAGCCCTGGTAGTGTCGCAGTTACTCCGGATCCCACAAGCTGTCGTGGATATGGTGGTGGG
GGCCCACTGGGGAGTCCTGGCGGGCCTTGCCTACTATTCCATGGTGGGGAACTGGGCTAAGGTTTTGATT
GTGATGCTACTCTTTGCCGGAGTTGACGGGGCCACCTACGTAACAGGGGGAGCGACGGGTCGCCAGACCT
CCGGTCTCGCGTCCCTCTTTAACCCTGGGGCGGCTCAGAGGACCCAGCTTGTAA

>1228_S63_L001_R1_001.fastq_83_1b_15
CACCTACGACAGCCCTGGTAGTGTCGCAGTTACTCCGGATCCCACAAGCTGTCGTGGATATGGTGGTGGG
GGCCCACTGGGGAGTCCTGGCGGGCCTTGCCTACTATTCCATGGTGGGGAACTGGGCTAAGGTTTTGATT
GTGATGCTACTCTTTGCCGGAGTTGACAGGGCCACCTACGTAACAGGGGGAGCGACGGGTCGCCAGACCT
CCGGTCTCGCGTCCCTCTTTAACCCTGGGGCGGCTCAGAGGATCCAGCTTGTAA

>1228_S63_L001_R1_001.fastq_84_1b_15
CACCTACGACAGCCCTGGTAGTGTCGCAGTTACTCCGGATCCCACAAGCTGTCGTGGATATGGTGGTGGG
GGCCCACTGGGGAGTCCTGGCGGGCCTTGCCTACTATTCCATGGTGGGGAACTGGGCTAAGGTTTTGATT
GTGATGCTACTCTTTGCCGGAGTTGACGGGGCCACCTACGTAACAGGGGGAGCGACGGGTCGCCAGACCT
CCGGGCTCGCGTCCCTCTTTAACCCTGGGGCGGCTCAGAGGATCCAGCTTGTAA

>1228_S63_L001_R1_001.fastq_85_1b_15
CACCTACGACAGCCCTGGTAGTGTCGCAGTTACTCCGGATCCCACAAGCTGTCGTGGATATGGTGGTGGG
GGCCCACTGGGGAGTCCTGGCGGGCCTTGCCTACTATTCCATGGTGGGGAACTGGGCTAAGGTTTTGATT
GTGATGCTACTCTTTGCCGGAGTTGACGGGGCCACCTACGTAACAGGGGGAGCGACGGGTCGCCAGACCT
CCGGTCTCGCGTCCCTCTTTAACCCTGGGGCGGCTCAGAGGATCCAGCTTGTGA

>1228_S63_L001_R1_001.fastq_86_1b_15
CACCTACGACAGCCCTGGTAGTGTCGCAGTTACTCCGGATCCCACAAGCTGTCGTGGATATGGTGGTGGG
GGCCCACTGGGGAGTCCTGGCGGGCCTTGCCTACTATCCCATGGTGGGGAACTGGGCTAAGGTTTTGATT
GTGATGCTACTCTTTGCCGGAGTTGACGGGGCCACCTACGTAACAGGGGGAGCGACGGGTCGCCAGACCT
CCGGTCTCGCGTCCCTCTTTAACCCTGGGGCGGCTCAGAGGATCCAGCTTGTAA

>1228_S63_L001_R1_001.fastq_87_1b_15
CACCTACGACAGCCCTGGTAGTGTCGCAGTTACTCCGGGTCCCACAAGCTGTCGTGGATATGGTGGTGGG
GGCCCACTGGGGAGTCCTGGCGGGCCTTGCCTACTATTCCATGGTGGGGAACTGGGCTAAGGTTTTGATT
GTGATGCTACTCTTTGCCGGAGTTGACGGGGCCACCTACGTAACAGGGGGAGCGACGGGTCGCCAGACCT
CCGGTCTCGCGTCCCTCTTTAACCCTGGGGCGGCTCAGAGGATCCAGCTTGTAA

>1228_S63_L001_R1_001.fastq_88_1b_14
CACCTACGACAGCCCTGGTAGTGTCGCAGTTACTCCGGATCCCACAAGCTGTCGTGGATATGGTGGTGGG
GGCCCACTGGGGAGTCCTGGCGGGCCTTGCCTACTATTCCATGGTGGGGAACTGGGCTAAGGTTTTGATT
GTGATGCTACTCTTTGCCGGAGTTGACGGGGCCACCTACGCAACAGGGGGAGCGACGGGTCGCCAGACCT
CCGGTCTCGCGTCCCTCTTTAACCCTGGGGCGGCTCAGAGGATCCAGCTTGTAA

>1228_S63_L001_R1_001.fastq_89_1b_14
CACCTACGACAGCCCTGGTAGTGTCGCAGTTACTCCGGATCCCACAAGCTGTCGTGGATATGGTGGTGGG
GGCCCACTGGGGAGTCCTGGCGGGCCTTGCCTACTATTCCATGGTGGGGAACTGGGCCAAGGTTTTGATT
GTGATGCTACTCTTTGCCGGAGTTGACGGGGCCACCTACGTAACAGGGGGAGCGACGGGTCGCCAGACCT
CCGGTCTCGCGTCCCTCTTTAACCCTGGGGCGGCTCAGAGGATCCAGCTTGTAA

>1228_S63_L001_R1_001.fastq_90_1b_14
CACCTACGACAGCCCTGGTAGTGTCGCAGTTACTCCGGATCCCACAAGCTGTCGTGGATATGGTGGTGGG
GGCCCACTGGGGAGTCCTGGCGGGCCTTGCCTACTATTCCATGGTGGGGAACTGGGCTAAGGTTTTGATT
GTGATGCTACTCTTTGCCGGAGTTGACGGGGCCACCTACGTAACAGGGGGAGCGACGGGTCGCCAGACCT
CCGGTCTCGCGTCCCCCTTTAACCCTGGGGCGGCTCAGAGGATCCAGCTTGTAA

>1228_S63_L001_R1_001.fastq_91_1b_14
CACCTGCGACAGCCCTGGTAGTGTCGCAGTTACTCCGGATCCCACAAGCTGTCGTGGATATGGTGGTGGG
GGCCCACTGGGGAGTCCTGGCGGGCCTTGCCTACTATTCCATGGTGGGGAACTGGGCTAAGGTTTTGATT
GTGATGCTACTCTTTGCCGGAGTTGACGGGGCCACCTACGTAACAGGGGGAGCGACGGGTCGCCAGACCT
CCGGTCTCGCGTCCCTCTTTAACCCTGGGGCGGCTCAGAGGATCCAGCTTGTAA

>1228_S63_L001_R1_001.fastq_92_1b_14
CACCTACGACAGCCCTGGTAGTGTCGCAGTTACTCCGGATCCCACAAGCTGTCGTGGATATGGTGGTGGG
GGCCCACTGGGGAGTCCTGGCGGGCCTTGCCTACTATTCCATGGTGGGGAACTGGGCTAAGGTTTTGATT
GCGATGCTACTCTTTGCCGGAGTTGACGGGGCCACCTACGTAACAGGGGGAGCGACGGGTCGCCAGACCT
CCGGTCTCGCGTCCCTCTTTAACCCTGGGGCGGCTCAGAGGATCCAGCTTGTAA

>1228_S63_L001_R1_001.fastq_93_1b_14
CACCTACGACAGCCCTGGTAGTGTCGCAGTCACTCCGGATCCCACAAGCTGTCGTGGATATGGTGGTGGG
GGCCCACTGGGGAGTCCTGGCGGGCCTTGCCTACTATTCCATGGTGGGGAACTGGGCTAAGGTTTTGATT
GTGATGCTACTCTTTGCCGGAGTTGACGGGGCCACCTACGTAACAGGGGGAGCGACGGGTCGCCAGACCT
CCGGTCTCGCGTCCCTCTTTAACCCTGGGGCGGCTCAGAGGATCCAGCTTGTAA

>1228_S63_L001_R1_001.fastq_94_1b_14
CACCTACGACAGCCCCGGTAGTGTCGCAGTTACTCCGGATCCCACAAGCTGTCGTGGATATGGTGGTGGG
GGCCCACTGGGGAGTCCTGGCGGGCCTTGCCTACTATTCCATGGTGGGGAACTGGGCTAAGGTTTTGATT
GTGATGCTACTCTTTGCCGGAGTTGACGGGGCCACCTACGTAACAGGGGGAGCGACGGGTCGCCAGACCT
CCGGTCTCGCGTCCCTCTTTAACCCTGGGGCGGCTCAGAGGATCCAGCTTGTAA

>1228_S63_L001_R1_001.fastq_95_1b_14
CACCTACGACAGCCCTGGTAGTGTCGCAGTTACTCCGGATCCCACAAGCTGTCGTGGATATGGTGGTGGG
GGCCCACTGGGGAGTCCTGGCGGGCCTTGCCTGCTATTCCATGGTGGGGAACTGGGCTAAGGTTTTGATT
GTGATGCTACTCTTTGCCGGAGTTGACGGGGCCACCTACGTAACAGGGGGAGCGACGGGTCGCCAGACCT
CCGGTCTCGCGTCCCTCTTTAACCCTGGGGCGGCTCAGAGGATCCAGCTTGTAA

>1228_S63_L001_R1_001.fastq_96_1b_13
CACCTACGACAGCCCTGGTAGTGTCGCAGTTACTCCGGATCCCACAAGCTGTCGTGGATATGGTGGTGGG
GGCCCACTGGGGAGTCCTGGCGGGCCTTGCCTACTATTCCATGGTGGGGAACTGGGCTAAGGTTTTGATT
GTGATGCTACTCTTTGCCAGAGTTGACGGGGCCACCTACGTAACAGGGGGAGCGACGGGTCGCCAGACCT
CCGGTCTCGCGTCCCTCTTTAACCCTGGGGCGGCTCAGAGGATCCAGCTTGTAA

>1228_S63_L001_R1_001.fastq_97_1b_13
CACCTACAACAGCCCTGGTAGTGTCGCAGTTACTCCGGATCCCACAAGCTGTCGTGGATATGGTGGTGGG
GGCCCACTGGGGAGTCCTGGCGGGCCTTGCCTACTATTCCATGGTGGGGAACTGGGCTAAGGTTTTGATT
GTGATGCTACTCTTTGCCGGAGTTGACGGGGCCACCTACGTAACAGGGGGAGCGACGGGTCGCCAGACCT
CCGGTCTCGCGTCCCTCTTTAACCCTGGGGCGGCTCAGAGGATCCAGCTTGTAA

>1228_S63_L001_R1_001.fastq_98_1b_13
CACCTACGACAGCCCTGGTAGTGTCGCAGTTACTCCGGATCCCACAAGCTGTCGTGGATACGGTGGTGGG
GGCCCACTGGGGAGTCCTGGCGGGCCTTGCCTACTATTCCATGGTGGGGAACTGGGCTAAGGTTTTGATT
GTGATGCTACTCTTTGCCGGAGTTGACGGGGCCACCTACGTAACAGGGGGAGCGACGGGTCGCCAGACCT
CCGGTCTCGCGTCCCTCTTTAACCCTGGGGCGGCTCAGAGGATCCAGCTTGTAA

>1228_S63_L001_R1_001.fastq_99_1b_13
CACCTACGACAGCCCTGGTAGTGTCGCAGTTACTCCGGATCCCACAAGCTGTCGTGGATATGGTGGTGGG
GGCCCACTGGGGAGTCCTGGCGGGCCTTGCCTACTATTCCATGGTGGGGAACTGGGCTAAGGTTTTGATT
GTGATGCTACTCTTTGCCGGAGTTGACGGGGCCACCTACGTAACAGGGGGAGCGGCGGGTCGCCAGACCT
CCGGTCTCGCGTCCCTCTTTAACCCTGGGGCGGCTCAGAGGATCCAGCTTGTAA

>1228_S63_L001_R1_001.fastq_100_1b_13
CACCTACGACAGCCCTGGTAGTGTCGCAGTTACTCCGGATCCCACAAGCTGTCGTGGATATGGTGGTGGG
GGCCCACTGGGGAGTCCTGGCGGGCCTTGCCTACTATTCCATGGTGGGGAACTGGGCTAAGGTTTTGATT
GTGATGCTACTCTTTGCCGGAGTTGACGGGACCACCCACGTAACAGGGGGGGCGGCGAGTCGCCAGACCT
ACGGTTTAGCGTCCCTCTTTACACCTGGGGCGGCTCAGAGGATCCAGCTTGTAA

>1228_S63_L001_R1_001.fastq_101_1b_13
CACCTACGACAGCCCTGGTAGTGTCGCAGTTACTCCGGATCCCACAAGCTGTCGTGGATATGGTGGTGGG
GGCCCACTGGGGAGTCCTGGCGGGCCTTGCCTACTATTCCATGGTGGGGAACTGGGCTAAGGTTTTGATT
GTGATGCTACTCTTTGCCGGAGTTGACGGGGCCACCTACGTAACAGGGGGAGCGACGGGTCGCCAGACCT
CCGGTCTCGCGTCCCTCTTTAACCCTGGGGCGGCTCAGAGGATCCGGCTTGTAA

>1228_S63_L001_R1_001.fastq_102_1b_13
CACCTACGACAGCCCTGGTAGTGTCGCAGTTACTCCGGATCCCACAAGCTGTCGTGGATATGGTGGTGGG
GGCCCACTGGGGAGTCCTGGCGGGCCTTGCCTACTATTCCATGGTGGGGAACTGGGCTAAGGTTTTGATC
GTGATGCTACTCTTTGCCGGAGTTGACGGGGCCACCTACGTAACAGGGGGAGCGACGGGTCGCCAGACCT
CCGGTCTCGCGTCCCTCTTTAACCCTGGGGCGGCTCAGAGGATCCAGCTTGTAA

>1228_S63_L001_R1_001.fastq_103_1b_13
CACCTACGACAGCCCTGGTAGTGTCGCAGTTACTCCGGATCCCACGAGCTGTCGTGGATATGGTGGTGGG
GGCCCACTGGGGAGTCCTGGCGGGCCTTGCCTACTATTCCATGGTGGGGAACTGGGCTAAGGTTTTGATT
GTGATGCTACTCTTTGCCGGAGTTGACGGGGCCACCTACGTAACAGGGGGAGCGACGGGTCGCCAGACCT
CCGGTCTCGCGTCCCTCTTTAACCCTGGGGCGGCTCAGAGGATCCAGCTTGTAA

>1228_S63_L001_R1_001.fastq_104_1b_13
CACCTACGACAGCCCTGGTAGTGTCGCAGTTACTCCGGATCCCACAAGCTGTCGTGGATATGGTGGTGGG
GGCCCACTGGGGAGTCCTGGCGGGCCTTGCCTACTATTCCATGGTGGGGAACTGGGCTAAGGTTTTGATT
GTGACGCTACTCTTTGCCGGAGTTGACGGGGCCACCTACGTAACAGGGGGAGCGACGGGTCGCCAGACCT
CCGGTCTCGCGTCCCTCTTTAACCCTGGGGCGGCTCAGAGGATCCAGCTTGTAA

>1228_S63_L001_R1_001.fastq_105_1b_12
CACCTACGACAGCCCTGGTAGTGTCGCAGTTACTCCGGATCCCACAAGCTGTCGTGGATATGGTGGTGGG
GGCCCACTGGGGAGTCCTGGCGGGCCTTGCCTACTATTCCATGGTGGGGAACTGGGCTAAGGTTTTGATT
GTGATGCTACTCTTTGCCGGAGTTGACGGGGCCACCTACGTAACAGGGGGAGCGACGGGTCGCCAGACCT
CTGGTCTCGCGTCCCTCTTTAACCCTGGGGCGGCTCAGAGGATCCAGCTTGTAA

>1228_S63_L001_R1_001.fastq_106_1b_12
CACCTACGACAGCCCTGGTAGTGTCGCAGTTACTCCGGATCCCACAAGCTGTCGTGGATATGGTGGTGGG
GGCCCACTGGGGAGTCCTGGCGGGCCTTGCCTACTATTCCATGGTGGGGAACTGGGCTAAGGTTTTGATT
GTGATGCTACTCTTTGCCGGAGTTGACGGGGCCACCTACGTAACAGGGGGAGCGACGGGTCGCCAGACCT
CCGGTCTCGCATCCCTCTTTAACCCTGGGGCGGCTCAGAGGATCCAGCTTGTAA

>1228_S63_L001_R1_001.fastq_107_1b_12
CACCTACGACAGCCCTGGTAGTGTCGCAGTTACTCCGGATCCCACAAGCTGTCGTGGATATGGTGGTGGG
GGCCCACTGGGGAGTCCTGGCGGGCCTTGCCTACTATTCCATGGTGGGGAACTGGGCTAAGGTTTTGATT
GTGATGTTACTCTTTGCCGGAGTTGACGGGGCCACCTACGTAACAGGGGGAGCGACGGGTCGCCAGACCT
CCGGTCTCGCGTCCCTCTTTAACCCTGGGGCGGCTCAGAGGATCCAGCTTGTAA

>1228_S63_L001_R1_001.fastq_108_1b_12
CACCTACGACAGCCCTGGTAGTGTCGCAGTTACTCCGGATCCCACAAGCTGTCGTGGATATGGTGGTGGG
GGCCCACTGGGGAGTCCTGGCGGGCCTTGCCTACTATTCCATGGTGGGGAACTGGGCTAAGGTTTTGATT
GTGATGCTACTCTTTGCCGGAGTTGACGGGGCCACCTACGTAACAGGGGGAGCGACGGGTCGCCAGACCT
CCGGTCTCGCGTCCCTCTTTAACCCTGGGGCGGCTCAGAGGATCCAGCCTGTAA

>1228_S63_L001_R1_001.fastq_109_1b_12
CACCTACGACAGCCCTGGTAGTGTCGCAGTTACTCCGGATCCCACAAGCTGTCGTGGATATGGTGGTGGG
GGCCCACTGGGGAGTCCTGGCGGGCCTTGCCTACTATTCCATGGTGGGGAACTGGGCTAAGGTCTTGATT
GTGATGCTACTCTTTGCCGGAGTTGACGGGGCCACCTACGTAACAGGGGGAGCGACGGGTCGCCAGACCT
CCGGTCTCGCGTCCCTCTTTAACCCTGGGGCGGCTCAGAGGATCCAGCTTGTAA

>1228_S63_L001_R1_001.fastq_110_1b_12
CACCTACGACAGCCCTGGTAGTGTCGCAGTTACTCCGGATCCCACAAGCTGTCATGGATATGGTGGTGGG
GGCCCACTGGGGAGTCCTGGCGGGCCTTGCCTACTATTCCATGGTGGGGAACTGGGCTAAGGTTTTGATT
GTGATGCTACTCTTTGCCGGAGTTGACGGGGCCACCTACGTAACAGGGGGAGCGACGGGTCGCCAGACCT
CCGGTCTCGCGTCCCTCTTTAACCCTGGGGCGGCTCAGAGGATCCAGCTTGTAA

>1228_S63_L001_R1_001.fastq_111_1b_12
CACCTACGACAGCCCTGGTAGTGTCGCAGTTACTCCGGATCCCACAAGCTGTCGTGGATATGGTGGTGGG
GGCCCACTGGGGAGTCCTGGCGGGCCTTGCCTACTATTCCATGGTGGGGAACTGGGCTAAGGTTTTGATT
GTGATGCTACTCTTTGCCGGAGTTGACGGGGCCACCTACGTAACAGGGGGAGCGACGGGTCGCCAGACCT
CCGGTCTCGCCTCCCTCTTTAACCCTGGGGCGGCTCAGAGGATCCAGCTTGTAA

>1228_S63_L001_R1_001.fastq_112_1b_12
CACCTACGACAGCCCTGGTAGTGTCGCAGTTACTCCGGATCCCACAAGCTGTCGTGGATATGGTGGTGGG
GGCCCACTGGGGAGTCCTGGCGGGCCTTGCCTACTATTCCATGGTGGGGAACTGGGCTAAGGTTTTGATT
GTGATGCTACTCTTTGCCGGAGTTGACGGGGCCACCTACGTAACAGGGGGAGCGACGGGTTGCCAGACCT
CCGGTCTCGCGTCCCTCTTTAACCCTGGGGCGGCTCAGAGGATCCAGCTTGTAA

>1228_S63_L001_R1_001.fastq_113_1b_12
CACCTACGACAGCCCTGGTAGTGTCGCAGTTACTCCGGATCCCACAAGCTGTCGTGGATATGGTGGTGGG
GGCCCACTGGGGAGTCCTGGCGGGCCTTGCCTACTATTCCATGGTGGGGAACTGGGCTAAGGTTTTGATT
GTGATGCTACTCTTTGCCGGAGTTGACGGGGCCACCTACGTAACAGGGGGAGCGACGGGTCGCCAGACCT
CCGGTCTCGCGTCCCTCTTTAACCCTGGGGAGGCTCAGAGGATCCAGCTTGTAA

>1228_S63_L001_R1_001.fastq_114_1b_12
CACCTACGACAGCCCTGGTAGTGTCGCAGTTACTCCGGATCCCACAAGCTGTCGTGGATATGGTGGTGGG
GGCCCACCGGGGAGTCCTGGCGGGCCTTGCCTACTATTCCATGGTGGGGAACTGGGCTAAGGTTTTGATT
GTGATGCTACTCTTTGCCGGAGTTGACGGGGCCACCTACGTAACAGGGGGAGCGACGGGTCGCCAGACCT
CCGGTCTCGCGTCCCTCTTTAACCCTGGGGCGGCTCAGAGGATCCAGCTTGTAA

>1228_S63_L001_R1_001.fastq_115_1b_12
CACCTACGACAGCCCTGGTAGTGTCGCAGTTACTCCGGATCCCACAAGCTGTCGTGGATATGGTGGTGGG
GGCCCACTGGGGAGTCCTGGCGGGCCTTGCCTACTATTCCATGGTGGGGAACCGGGCTAAGGTTTTGATT
GTGATGCTACTCTTTGCCGGAGTTGACGGGGCCACCTACGTAACAGGGGGAGCGACGGGTCGCCAGACCT
CCGGTCTCGCGTCCCTCTTTAACCCTGGGGCGGCTCAGAGGATCCAGCTTGTAA

>1228_S63_L001_R1_001.fastq_116_1b_12
CACCTACGACAGCCCTGGTAGCGTCGCAGTTACTCCGGATCCCACAAGCTGTCGTGGATATGGTGGTGGG
GGCCCACTGGGGAGTCCTGGCGGGCCTTGCCTACTATTCCATGGTGGGGAACTGGGCTAAGGTTTTGATT
GTGATGCTACTCTTTGCCGGAGTTGACGGGGCCACCTACGTAACAGGGGGAGCGACGGGTCGCCAGACCT
CCGGTCTCGCGTCCCTCTTTAACCCTGGGGCGGCTCAGAGGATCCAGCTTGTAA

>1228_S63_L001_R1_001.fastq_117_1b_12
CACCTACGACAGCCCTGGTAGTGTCGCAGTTACTCCGGATCCCACAAGCTGTCGTGGATATGGTGGTGGG
GGCCCACTGGGGAGTCCTGGCGGGCCTTGCCTACTATTCCATGGTGGGGAACTGGGCTAAGGTTTTGATT
GTGATGCTACTCCTTGCCGGAGTTGACGGGGCCACCTACGTAACAGGGGGAGCGACGGGTCGCCAGACCT
CCGGTCTCGCGTCCCTCTTTAACCCTGGGGCGGCTCAGAGGATCCAGCTTGTAA

>1228_S63_L001_R1_001.fastq_118_1b_11
CACCTACGACAGCCCTGGTAGTGTCACAGTTACTCCGGATCCCACAAGCTGTCGTGGATATGGTGGTGGG
GGCCCACTGGGGAGTCCTGGCGGGCCTTGCCTACTATTCCATGGTGGGGAACTGGGCTAAGGTTTTGATT
GTGATGCTACTCTTTGCCGGAGTTGACGGGGCCACCTACGTAACAGGGGGAGCGACGGGTCGCCAGACCT
CCGGTCTCGCGTCCCTCTTTAACCCTGGGGCGGCTCAGAGGATCCAGCTTGTAA

>1228_S63_L001_R1_001.fastq_119_1b_11
CACCTACGGCAGCCCTGGTAGTGTCGCAGTTACTCCGGATCCCACAAGCTGTCGTGGATATGGTGGTGGG
GGCCCACTGGGGAGTCCTGGCGGGCCTTGCCTACTATTCCATGGTGGGGAACTGGGCTAAGGTTTTGATT
GTGATGCTACTCTTTGCCGGAGTTGACGGGACCACCCACGTTACAGGGGGAGCGGCGAGTCGCCAGACCG
CCGGTTTAGCGTCCCTCTTTACACCTGGGGCGGCTCAGAGGATCCAGCTTGTAA

>1228_S63_L001_R1_001.fastq_120_1b_11
CACCTACGACAGCCCTGGTAGTGTCGCAGTTACTCCGGATCCCACAAGCTGTCGTGGATATGGTGGTGGG
GGCCCACTGGGGAGTCCTGGCGGGCCTTGCCTACTATTCCATGGTGGGGAACTGGGCTAAGGTTTTGATT
GTGATGCTACTCTTTGCCGGAGCTGACGGGGCCACCTACGTAACAGGGGGAGCGACGGGTCGCCAGACCT
CCGGTCTCGCGTCCCTCTTTAACCCTGGGGCGGCTCAGAGGATCCAGCTTGTAA

>1228_S63_L001_R1_001.fastq_121_1b_11
CACCTACGACAGCCCTGGTAGTGTCGCAGTTACTCCGGATCCCACAAGCTGTCGTGGATATGGTGGTGGG
GGCCCACTGGGGAGTCCTGGCGGGCCTTGCCTACTATTCCATGGTGGGGAACTGGGCTAAGGTTTTGATT
GTGATGCTACTCTTTGCCGGAGTTGACGGGGCCACCTACATAACAGGGGGAGCGACGGGTCGCCAGACCT
CCGGTCTCGCGTCCCTCTTTAACCCTGGGGCGGCTCAGAGGATCCAGCTTGTAA

>1228_S63_L001_R1_001.fastq_122_1b_11
CACCTACGACAGCCCTGGTAGTGTCGCAGTTACTCCGGATCCCACAAGCTGTCGTGGATATGGTGGTGGG
GGCCCACTGGGGAGTCCTGGCGGGCCTTGCCTACTATTCCATGGTGGGGAACTGGGCTAAGGTTTTGATT
GTGATGCCACTCTTTGCCGGAGTTGACGGGGCCACCTACGTAACAGGGGGAGCGACGGGTCGCCAGACCT
CCGGTCTCGCGTCCCTCTTTAACCCTGGGGCGGCTCAGAGGATCCAGCTTGTAA

>1228_S63_L001_R1_001.fastq_123_1b_11
CACCTACGACAGCCCTGGTAGTGTCGCAGTTACTCCGGATCCCACAAGCTGTCGTGGATGTGGTGGTGGG
GGCCCACTGGGGAGTCCTGGCGGGCCTTGCCTACTATTCCATGGTGGGGAACTGGGCTAAGGTTTTGATT
GTGATGCTACTCTTTGCCGGAGTTGACGGGGCCACCTACGTAACAGGGGGAGCGACGGGTCGCCAGACCT
CCGGTCTCGCGTCCCTCTTTAACCCTGGGGCGGCTCAGAGGATCCAGCTTGTAA

>1228_S63_L001_R1_001.fastq_124_1b_11
CACCTACGACAGCCCTGGTAGTGTCGCAGTTACTCCGGATCCCACAAGCTGTCGTGGATATGGTGGTGGG
GGCCCACTGGGGAGTCCTGGCGGGCCTTGCCTACTATTCCGTGGTGGGGAACTGGGCTAAGGTTTTGATT
GTGATGCTACTCTTTGCCGGAGTTGACGGGGCCACCTACGTAACAGGGGGAGCGACGGGTCGCCAGACCT
CCGGTCTCGCGTCCCTCTTTAACCCTGGGGCGGCTCAGAGGATCCAGCTTGTAA

>1228_S63_L001_R1_001.fastq_125_1b_11
CACCTACGACAGCCCTGGTAGTGTCGCAGTTACTCCGGATCCCACAAGCTGTCGTGGATATGGTGGTGGG
GGCCCACTGGGGAGTCCCGGCGGGCCTTGCCTACTATTCCATGGTGGGGAACTGGGCTAAGGTTTTGATT
GTGATGCTACTCTTTGCCGGAGTTGACGGGGCCACCTACGTAACAGGGGGAGCGACGGGTCGCCAGACCT
CCGGTCTCGCGTCCCTCTTTAACCCTGGGGCGGCTCAGAGGATCCAGCTTGTAA

>1228_S63_L001_R1_001.fastq_126_1b_11
CACCTACGACAGCCCTGGTAGTGTCGCAGTTACTCCGGATCCCACAAGCTGTCGTGGATATGGTGGTGGG
GGCCCACTGGGGAGTCCTGGCGGGCCTTGCCTACTATTCCATGGTGGGGAACTGGGCTAAGGTTTTGATT
GTGATGCTACTCTTTGCCGGAGTTGACGGGGCCACCTACGTAACAGGGGGAGCAACGGGTCGCCAGACCT
CCGGTCTCGCGTCCCTCTTTAACCCTGGGGCGGCTCAGAGGATCCAGCTTGTAA

>1228_S63_L001_R1_001.fastq_127_1b_11
CACCTACGACAGCCCTGGTAGTGTCGCAGTTACTCCGGATCCCACAAGCTGTCGTGGATATGGTGGTGGG
GGCCCACTGGGGAGTCCTGGCGGGCCTTGCCTACTATTCCATGGTGGGGAACTGGGCTAAGGTTTTGATT
GTGATGCTACTCTTTGCCGGAGTTGACGGGGCCACCTACGTAACAGGGGGAGCGACGGGTCGCCAGACCT
CCGGTCTCGCGTCCCTCTTTAACCCTGGGGCGACTCAGAGGATCCAGCTTGTAA

>1228_S63_L001_R1_001.fastq_128_1b_11
CACCTACGACAGCCCTGGTAGTGTCGCAGTTACTCCGGATCCCACAAGCTGTCGTGGATATGGTGGTGGG
GGCCCACTGGGGAGTCCTGGCGGGCCTTGCCTACTATTCCATGGTGGGGAACTGGGCTAAGGTTTTGATT
GTGATGCTACTCTTTGCCGGAGTTGACGGGGCCACCCACGTAACAGGGGGAGCGGCGAGTCGCCAGACCT
ACGGTTTAGCGTCCCTCTTTACACCTGGGGCGGCTCAGAGGATCCAGCTTGTAA

>1228_S63_L001_R1_001.fastq_129_1b_11
CACCTACGACAGCCCTGGTAGTGTCGCAGTTACTCCGGATCCCACAAGCTGTCGTGGATATGGTGGTGGG
GGCCCACTGGGGAGTCCTGGCGGGCCTTGCCTACTATTCCATGGTGGGGAACTGGGCTAAGGTTTTGATT
GTGATGCTACTCTTTGCCGGAGTTGACGGGGCCACCTACGTAACAGGGGGAGCGACGGGTCGCCAGACCT
CCGGTCTCGCGTCCCTCTTTAACCCTGGGGCGGCTCAGAGGATCCAGCTCGTAA

>1228_S63_L001_R1_001.fastq_130_1b_11
CACCTACGACAGCCCTGGTAGTGTCGCAGTTACTCCGGATCCCACAAGCTGTCGTGGATATGGTGGTGGG
GGCCCACTGGGGAGTCCTGGCGGGCCTTGCCTACTATTCCATGGTGGGGAACTGGGCTAAGGTTTTGATT
GTGATGCTACTCTTTGCCGGAGTTGATGGGGCCACCTACGTAACAGGGGGAGCGACGGGTCGCCAGACCT
CCGGTCTCGCGTCCCTCTTTAACCCTGGGGCGGCTCAGAGGATCCAGCTTGTAA

>1228_S63_L001_R1_001.fastq_131_1b_10
CACCTATGACAGCCCTGGTAGTGTCGCAGTTACTCCGGATCCCACAAGCTGTCGTGGATATGGTGGTGGG
GGCCCACTGGGGAGTCCTGGCGGGCCTTGCCTACTATTCCATGGTGGGGAACTGGGCTAAGGTTTTGATT
GTGATGCTACTCTTTGCCGGAGTTGACGGGGCCACCTACGTAACAGGGGGAGCGACGGGTCGCCAGACCT
CCGGTCTCGCGTCCCTCTTTAACCCTGGGGCGGCTCAGAGGATCCAGCTTGTAA

>1228_S63_L001_R1_001.fastq_132_1b_10
CACCTACGACAGCCCTGGTAGTGTCGCAGTTACTCCGGATCCCACAAGCTGTCGTGGATATGGTGGTGGG
GGCCCACTGGGGAGTCCTGGCGGGCCCTGCCTACTATTCCATGGTGGGGAACTGGGCTAAGGTTTTGATT
GTGATGCTACTCTTTGCCGGAGTTGACGGGGCCACCTACGTAACAGGGGGAGCGACGGGTCGCCAGACCT
CCGGTCTCGCGTCCCTCTTTAACCCTGGGGCGGCTCAGAGGATCCAGCTTGTAA

>1228_S63_L001_R1_001.fastq_133_1b_10
CACCTACGACAGCCCTGGTAGTGTCGCAGTTACTCCGGATCCCACAAGCTGTCGTGGATATGGTGGTGGG
GGCCCACTGGGGAGTCCTGGCGGGCCTTGCCTACTATTCCATGGTGGGGAACTGGGCTAAGGTTTTGATT
GTGATGCTACTCTTTGCCGGAGTTGACGGGGCCACCTACGTAACAGGGGGAGCGACGGGTCGCCAGACTT
CCGGTCTCGCGTCCCTCTTTAACCCTGGGGCGGCTCAGAGGATCCAGCTTGTAA

>1228_S63_L001_R1_001.fastq_134_1b_10
CACCTACGACAGCCCTGGTAGTGTCGCAGTTACTCCGGATCCCACAAGCTGTCGTGGATATGGTGGTGGG
GGCCCACTGGGGAGTCCTGGCGGGCCTTGCCTACTATTCCATGGTGGGGAACTGGGCTAAGGTTTTGATT
GTGATGCTACTCTTTGCCGGAGTTGACGGGACCACCCACGTAACAGGGGGAGCGGCGAGTCGCCAGACCT
CCGGTTTAGCGTCCCTCTTTAACCCTGGGGCGGCTCAGAGGATCCAGCTTGTAA

>1228_S63_L001_R1_001.fastq_135_1b_10
CACCTACGACGGCCCTGGTAGTGTCGCAGTTACTCCGGATCCCACAAGCTGTCGTGGATATGGTGGTGGG
GGCCCACTGGGGAGTCCTGGCGGGCCTTGCCTACTATTCCATGGTGGGGAACTGGGCTAAGGTTTTGATT
GTGATGCTACTCTTTGCCGGAGTTGACGGGGCCACCTACGTAACAGGGGGAGCGACGGGTCGCCAGACCT
CCGGTCTCGCGTCCCTCTTTAACCCTGGGGCGGCTCAGAGGATCCAGCTTGTAA

>1228_S63_L001_R1_001.fastq_136_1b_10
CACCTACGACAGCCCTGGTAGTGTCGCAGTTACTCCGGATCCCACAAGCTGTCGTGGATATGGTGGTGGG
GGCCCACTGGGGAGTCCTGGCGGGCCTTGCCTACCATTCCATGGTGGGGAACTGGGCTAAGGTTTTGATT
GTGATGCTACTCTTTGCCGGAGTTGACGGGGCCACCTACGTAACAGGGGGAGCGACGGGTCGCCAGACCT
CCGGTCTCGCGTCCCTCTTTAACCCTGGGGCGGCTCAGAGGATCCAGCTTGTAA

>1228_S63_L001_R1_001.fastq_137_1b_10
CACCTACGACAGCCCTGGTAGTGTCGCAGTTACTCCGGATCCCACAAGCTGTCGTGGATATGGTGGTGGG
GGCCCACTGGGGAGTCCTGGCGGGCCTTGCCTACTACTCCATGGTGGGGAACTGGGCTAAGGTTTTGATT
GTGATGCTACTCTTTGCCGGAGTTGACGGGGCCACCTACGTAACAGGGGGAGCGACGGGTCGCCAGACCT
CCGGTCTCGCGTCCCTCTTTAACCCTGGGGCGGCTCAGAGGATCCAGCTTGTAA

>1228_S63_L001_R1_001.fastq_138_1b_10
CACCTACGACAGCCCTAGTAGTGTCGCAGTTACTCCGGATCCCACAAGCTGTCGTGGATATGGTGGTGGG
GGCCCACTGGGGAGTCCTGGCGGGCCTTGCCTACTATTCCATGGTGGGGAACTGGGCTAAGGTTTTGATT
GTGATGCTACTCTTTGCCGGAGTTGACGGGGCCACCTACGTAACAGGGGGAGCGACGGGTCGCCAGACCT
CCGGTCTCGCGTCCCTCTTTAACCCTGGGGCGGCTCAGAGGATCCAGCTTGTAA

>1228_S63_L001_R1_001.fastq_139_1b_10
CGCCTACGACAGCCCTGGTAGTGTCGCAGTTACTCCGGATCCCACAAGCTGTCGTGGATATGGTGGTGGG
GGCCCACTGGGGAGTCCTGGCGGGCCTTGCCTACTATTCCATGGTGGGGAACTGGGCTAAGGTTTTGATT
GTGATGCTACTCTTTGCCGGAGTTGACGGGGCCACCTACGTAACAGGGGGAGCGACGGGTCGCCAGACCT
CCGGTCTCGCGTCCCTCTTTAACCCTGGGGCGGCTCAGAGGATCCAGCTTGTAA

>1228_S63_L001_R1_001.fastq_140_1b_10
CACCTACGACAGCCCTGGTAGTGTCGCAGTTACTCCGGATCCCACAAGCTGTCGTGGATATGGTGGTGGG
GGCCCACTGGGGAGTCCTGGCGGGCCTTGCCTACTATTCCATGGTGGGGAACTGGGCTGAGGTTTTGATT
GTGATGCTACTCTTTGCCGGAGTTGACGGGGCCACCTACGTAACAGGGGGAGCGACGGGTCGCCAGACCT
CCGGTCTCGCGTCCCTCTTTAACCCTGGGGCGGCTCAGAGGATCCAGCTTGTAA

>1228_S63_L001_R1_001.fastq_141_1b_10
CACCTACGACAGCCCTGGTAGTGTCGCAGTTACTCCAGATCCCACAAGCTGTCGTGGATATGGTGGTGGG
GGCCCACTGGGGAGTCCTGGCGGGCCTTGCCTACTATTCCATGGTGGGGAACTGGGCTAAGGTTTTGATT
GTGATGCTACTCTTTGCCGGAGTTGACGGGGCCACCTACGTAACAGGGGGAGCGACGGGTCGCCAGACCT
CCGGTCTCGCGTCCCTCTTTAACCCTGGGGCGGCTCAGAGGATCCAGCTTGTAA

>1228_S63_L001_R1_001.fastq_142_1b_9
CACCTACGACAGCCCTGGTAGTATCGCAGTTACTCCGGATCCCACAAGCTGTCGTGGATATGGTGGTGGG
GGCCCACTGGGGAGTCCTGGCGGGCCTTGCCTACTATTCCATGGTGGGGAACTGGGCTAAGGTTTTGATT
GTGATGCTACTCTTTGCCGGAGTTGACGGGGCCACCTACGTAACAGGGGGAGCGACGGGTCGCCAGACCT
CCGGTCTCGCGTCCCTCTTTAACCCTGGGGCGGCTCAGAGGATCCAGCTTGTAA

>1228_S63_L001_R1_001.fastq_143_1b_9
CACCTACGACAGCCCTGGTAGTGTCGCAGTTACTCCGGATCCCACAAGCTGTCGTGGATATGGTGGTGGG
GGCCCACTGGGGAGTCCTGGCGGGCCTTGCCTACTATTCCATGGTGGGGAACTGGGCTAAGGTTTCGATT
GTGATGCTACTCTTTGCCGGAGTTGACGGGGCCACCTACGTAACAGGGGGAGCGACGGGTCGCCAGACCT
CCGGTCTCGCGTCCCTCTTTAACCCTGGGGCGGCTCAGAGGATCCAGCTTGTAA

>1228_S63_L001_R1_001.fastq_144_1b_9
CACCTACGACAGCCCTGGTAGTGTCGCAGTTACTCCGGATCCCACAAGCTGTCGTGGATATGGTGGTGGG
GGCCCACTGGGGAGTCCTGGCGGGCCTTGCCTACTATTCCATGGTGGGGAACTGGGCTAAGGTTTTGACT
GTGATGCTACTCTTTGCCGGAGTTGACGGGGCCACCTACGTAACAGGGGGAGCGACGGGTCGCCAGACCT
CCGGTCTCGCGTCCCTCTTTAACCCTGGGGCAGCTCAGAGGATCCAGCTTGTGA

>1228_S63_L001_R1_001.fastq_145_1b_9
CACCTACGACAGCCCTGGTAGTGTCGCAGTTACTCCGGATCCCACAAGCTGTCGTGGATATGGTGGTGGG
GGCCCACTGGGGAGTCCTGGCGGGCCTTGCCTACTATTCCATGGTGGGGAACTGGGCTAAGGTTTTGATT
GTGATGCTACTCTTTGCCGGAGTTGACGGGACCACTCACGTAACAGGGGGAGCGGCGAGTCGCCAGACCT
ACGGTTTAGCGTCCCTCTTTACACCTGGGGCGGCTCAGAGGATCCAGCTTGTAA

>1228_S63_L001_R1_001.fastq_146_1b_9
CACCTACGACAGCCCTGGTAGTGTCGCAGTTACTCCGGATCCCACAAGCTGTCGTGGATATGGTGGTGGG
GGCCCACTGGGGAGTCCTGGCGGGCCTTGCCTACTATTCCATGGTGGGGAACTGGGCTAAGGTTTTGATT
GTGATGCTACTCTTTGCCGGAGTTGACGGGGCCACCTACGTAACAGGGGGAGCGACGGGTCGCCAGACCT
TCGGTTTAGCGTCCCTCTTTACACCTGGGGCGGCTCAGAGGATCCAGCTTGTAA

>1228_S63_L001_R1_001.fastq_147_1b_9
CACCTACGACAGCCCTGGTAGTGTCGCAGTTACTCCGGATCCCACAAGCTGTCGTGGATATGGTGGTGGG
GGCCCACTGGGGAATCCTGGCGGGCCTTGCCTACTATTCCATGGTGGGGAACTGGGCTAAGGTTTTGATT
GTGATGCTACTCTTTGCCGGAGTTGACGGGGCCACCTACGTAACAGGGGGAGCGACGGGTCGCCAGACCT
CCGGTCTCGCGTCCCTCTTTAACCCTGGGGCGGCTCAGAGGATCCAGCTTGTAA

>1228_S63_L001_R1_001.fastq_148_1b_9
CACCTACGACAGCCCTGGTAGTGTCGCAGTTACTCCGGATCCCACAAGCTGTCGTGGATATGGTGGTGGG
GGCCCACTGGGGAGTCCTGGCGGGCCTTGCCTACTATTCCATGGGGGGGAACTGGGCTAAGGTTTTGATT
GTGATGCTACTCTTTGCCGGAGTTGACGGGGCCACCTACGTAACAGGGGGAGCGACGGGTCGCCAGACCT
CCGGTCTCGCGTCCCTCTTTAACCCTGGGGCGGCTCAGAGGATCCAGCTTGTAA

>1228_S63_L001_R1_001.fastq_149_1b_9
CACCTACGACAGCCCTGGTAGTGTCGCAGTTACTCCGGATCCCACAAGCTGTCGTGGATATGGTGGTGGG
GGCCCACTGGGGAGTCCTGGCGGGCCTTGCCTACTATTCCATGGTGGGGAACTGGGCTAAGGTTTTGATT
GTGATGCTACTCTTTGCCGGAGTTGACGGGGCCACCTACGTAACAGGGGGAGCGACGGGTCGCCAGACCT
CCGGTCTCGCGTCCCTCTTTAACCCTGGGGCGGCTCAGAGGATCCAGCTTGTAG

>1228_S63_L001_R1_001.fastq_150_1b_9
CACCTACGACAGCCCTGGTAGTGTCGCAGTTACTCCGGATCCCACAAGCTGTCGTGGATATGGTGGTGGG
GGCCCACTGGGGAGTCCTGGCGGGCCTTGCCTACTATTCCATGGTGGGGAACTGGGCTAAGGTTTTGATT
GTGATGCTACTCTTTGCCGGAGTTGACGGGGCCACCTACGTAACAGGGGGAGCGACGGGTCGCCAGACCT
CCGGTCTCGCGTCCCTCTTTAACTCTGGGGCGGCTCAGAGGATCCAGCTTGTAA

>1228_S63_L001_R1_001.fastq_151_1b_9
CACCTACGACAGCCCTGGTAGTGTCGCAGTTACTCCGGATCCCACAAGCTGTCGTGGATATGGTGGCGGG
GGCCCACTGGGGAGTCCTGGCGGGCCTTGCCTACTATTCCATGGTGGGGAACTGGGCTAAGGTTTTGATT
GTGATGCTACTCTTTGCCGGAGTTGACGGGGCCACCTACGTAACAGGGGGAGCGACGGGTCGCCAGACCT
CCGGTCTCGCGTCCCTCTTTAACCCTGGGGCGGCTCAGAGGATCCAGCTTGTAA

>1228_S63_L001_R1_001.fastq_152_1b_9
CACCTACGACAGCCCTGGTAGTGTCGCAGTTGCTCCGGATCCCACAAGCTGTCGTGGATATGGTGGTGGG
GGCCCACTGGGGAGTCCTGGCGGGCCTTGCCTACTATTCCATGGTGGGGAACTGGGCTAAGGTTTTGATT
GTGATGCTACTCTTTGCCGGAGTTGACGGGGCCACCTACGTAACAGGGGGAGCGACGGGTCGCCAGACCT
CCGGTCTCGCGTCCCTCTTTAACCCTGGGGCGGCTCAGAGGATCCAGCTTGTAA

>1228_S63_L001_R1_001.fastq_153_1b_9
CACCTACGACAGCCCTGGTAGTGTCGCAGTTACTCCGGATCCCACAAGCTGTCGTGGATATGGTGGTGGG
GGCCCACTGGGGAGTCCTGGCGGGCCTTGCCTACTATTCCATGGTGGGGAACTGGGCTAAGGTTTTGATT
GTGATGCTACTCTTTGCCGGAGTTGACGGGGCCACCTACGTAACAGGGGGAGCGACGGGTCGCCAGACCT
CCGGTCTCGCGTCCCTCTTTGACCCTGGGGCGGCTCAGAGGATCCAGCTTGTAA

>1228_S63_L001_R1_001.fastq_154_1b_9
CACCTACGACAGCCCTGGTAGTGTCGCAGTTACTCCGGATCCCACAAGCTGTCGTGGATATGGTGGTGGG
GGCCCACTGGGGAGTCCTGGCGGGCCTTGCCTACTATTCCATGGTGGGGAACTGGGCTAAGGTTTTGATT
GTGATGCTACTCTTTGCCGGAGTTGACGGGGCCACCTACGTAACAGGGGGAGCGGCGAGTCGCCAGACCT
CCGGTTTAGCGTCCCTCTTTGCACCTGGGGCGGCTCAGAGGATCCAGCTTGTAA

>1228_S63_L001_R1_001.fastq_155_1b_9
CACCTACGACAGCCCTGGTAGTGTCGCAGTTACTCCGGATCCCACAAGCTGTCGTGGATATGGTGGTGGG
GGCCCACTGGGGAGTCCTGGCGGGCCTTGCCTACTATTCCATGGTGGGGAACTGGGCTAAGGTTTTGATT
GTGATGCTACTCTTTGCCGGAGTTGACGGGGCCACCTACGTAACAGGGGGAGCGACGGGTCGCCGGACCT
CCGGTCTCGCGTCCCTCTTTAACCCTGGGGCGGCTCAGAGGATCCAGCTTGTAA

>1228_S63_L001_R1_001.fastq_156_1b_9
CACCTACGACAGCCCTGGTAGTGTCGCAGTTACTCCGGATCCCACAAGCTGTCGTGGATATGGTGGTGGG
GGCCCACTGGGGAGTCCTGGCGGGCCTTGCCTACTATTCCACGGTGGGGAACTGGGCTAAGGTTTTGATT
GTGATGCTACTCTTTGCCGGAGTTGACGGGGCCACCTACGTAACAGGGGGAGCGACGGGTCGCCAGACCT
CCGGTCTCGCGTCCCTCTTTAACCCTGGGGCGGCTCAGAGGATCCAGCTTGTAA

>1228_S63_L001_R1_001.fastq_157_1b_9
CACCTACGACAGCCCTGGTAGTGTCGCAGTTACTCCGGATCCCACAAGCTGTCGTGGATATGGTGGTGGG
GGCCCACTGGGGAGTCCTGGCGGGCCTTGCCTACTATTCCATGGTGGGGAACTGGGCTAAGGTTTTGATT
GTGATGCTACTCTTTGCCGGAGTTGACGGGGCCACCTACGTAACAGGGGGAGCGACGGGTCGCCAGACCT
CCGGTCTCGCGTCCCTCTTTAACCCTGGGGCGGCTCGGAGGATCCAGCTTGTAA

>1228_S63_L001_R1_001.fastq_158_1b_9
CACCTACGACAGCCCTGGTAGTGTCGCAGTTACTCCGGATCCCACAAGCTGTCGTGGATATGGTGGTGGG
GGCCCACTGGGGAGTCCTGGCGGGCCTTGCCTACTATTCCATGGTGGGGAACTGGGCTAAGGTTTTGATT
GTGATGCTACTCTTTGCCGGAGTTGACGGGGCCACCTACGTAACAGGGGGAGCGATGGGTCGCCAGACCT
CCGGTCTCGCGTCCCTCTTTAACCCTGGGGCGGCTCAGAGGATCCAGCTTGTAA

>1228_S63_L001_R1_001.fastq_159_1b_9
CACCTACGACAGCCCTGGTAGTGTCGCAGTTACTCCGGATCCCACAAGCTGTCGTGGATATGGTGGTGGG
GGCCCACTGGGGAGTCCTGGCGGGCCTTGCCTACTATTCCATGGTGGGGAACTGGGCTAAGGTTTTGATT
GTGGTGCTACTCTTTGCCGGAGTTGACGGGGCCACCTACGTAACAGGGGGAGCGACGGGTCGCCAGACCT
CCGGTCTCGCGTCCCTCTTTAACCCTGGGGCGGCTCAGAGGATCCAGCTTGTAA

>1228_S63_L001_R1_001.fastq_160_1b_9
CACCTACGACAGCCCTGGTAGTGTCGCAGTTACTCCGGATCCCACAAGCTGTCGTGGATATGGTGGTGGG
GGCCCACTGGGGAGTCCTGGCGGGCCTTGCCTACTATTCCATGGTGGGGAACTGGGCTAAGGTTTTGATT
GTGATGCTACTCTTTGCCGGAGTTGACGGGGCCACCTGCGTAACAGGGGGAGCGACGGGTCGCCAGACCT
CCGGTCTCGCGTCCCTCTTTAACCCTGGGGCGGCTCAGAGGATCCAGCTTGTAA

>1228_S63_L001_R1_001.fastq_162_1b_8
CACCTACGACAGCCCTGGTAGTGTCGCAGTTACTCCGGATCCCACAAGCTGTCGTGGATATGGTGGTGGG
GGCCCACTGGGGAGTCCTGGTGGGCCTTGCCTACTATTCCATGGTGGGGAACTGGGCTAAGGTTTTGATT
GTGATGCTACTCTTTGCCGGAGTTGACGGGGCCACCTACGTAACAGGGGGAGCGACGGGTCGCCAGACCT
CCGGTCTCGCGTCCCTCTTTAACCCTGGGGCGGCTCAGAGGATCCAGCTTGTAA

>1228_S63_L001_R1_001.fastq_163_1b_8
CACCTACGACAGCCCTGGTAGTGTCGCAGTTACTCCGGATCCCACAAGCTGTCGTGGATATGGTGGTGGG
GGCCCACTGGGGAGTCCTGGCGGGCCTTGCCTACTATTCCATGGTGGGGAACTGGGCTAAGGTTTTGATT
GTGATGCTACTCTTTGCCGGAGTTGACGGGGCCACCTACGTAACAGGGGGAGCGACGGGTCGCCAGACCT
CCAGTCTCGCGTCCCTCTTTAACCCTGGGGCGGCTCAGAGGATCCAGCTTGTAA

>1228_S63_L001_R1_001.fastq_164_1b_8
CACCTACGACAGCCCTGGTAGTGTCGCAGTTACTCCGGATCCCACAAGCTGTCGTGGATATGGTGGTGGG
GGCCCACTGGGGAGTCCTGGCGGGCCTTGCCTACTATTCCATGGTGGGGAACTGGGCTAAGGTTTTGATT
GTGATGCTACTCTTTGCCGGAGTTGACGGGACCACCCACGTAACAGGGGGAGCGGCGAGTCGCCAGACCG
CCGGTTTAGCGTCCCTCTTTACACCTGGGGCGGCTCAGAGGATCCAGCTTGTAA

>1228_S63_L001_R1_001.fastq_165_1b_8
CACCTACGACAGCCCTGGTAGTGTCGCAGTTACTCCGGATCCCACAAGCTGTCGTGGATATGGTGGTGGG
GGCCCACTGGGGAGTCCTGGCGGGCCTTGCCTACTATTCCATGGTGGGGAACTGGGCTAAGGTTTTGATT
GTGATGCTACTCTTTGCCGGAGTTGACGGGGCCACCTACGTAACAGGGGGAGCGACGGGTCGCCAGACCT
CCGGTCTCGCGTCCCTTTTTAGCCCTGGGGCGGCTCAGAGGATCCAGCTTGTAA

>1228_S63_L001_R1_001.fastq_166_1b_8
CACCTACGACAGCCCTGGTAGTGTCGCAGTTACTCCGGATCCCACAAGCTGTCGTGGATATGGTGGTGGG
GGCCCACTGGGGAGTCCTGGCGGGCCTTGCCTACTATTCCATGGTGGGGAACTGGGCTAAGGTTTTGATT
GTGATGCTACTCTTTGCCGGAGTTGACGGGGCCACCTACGTAACAGGGGGAGCGACGGGTCGCCAGACCT
CCGGTCTCGCGTCCCTCTTTAACCCTGGGGTGGCTCAGAGGATCCAGCTTGTAA

>1228_S63_L001_R1_001.fastq_167_1b_8
CACCTACGACAGCCCTGGTAGTGTCGCAGTTACTCCGGATCCCACAAGCTGTCGTGGATATGGTGGTGGG
GGCCCACTGGGGAGTCCTGGCGGGCCTTGCCTACTATTCCATGGTGGGGAACTGGGCTAAGGTTTTGATT
GTGATGCTACTCTTTGCCGGAGTTGACGGGGGCACCTACGTAACAGGGGGAGCGACGGGTCGCCAGACCT
CCGGTCTCGCGTCCCTCTTTAACCCTGGGGCGGCTCAGAGGATCCAGCTTGTAA

>1228_S63_L001_R1_001.fastq_168_1b_8
CACCTACGACAGCCCTGGTAGTGTCGCAGTTACTCCGGATCCCACAAGCTGTCGTGGATATGGTGGTGGG
GGCCCACTGGGGAGTCCTGGCGAGCCTTGCCTACTATTCCATGGTGGGGAACTGGGCTAAGGTTTTGATT
GTGATGCTACTCTTTGCCGGAGTTGACGGGGCCACCTACGTAACAGGGGGAGCGACGGGTCGCCAGACCT
CCGGTCTCGCGTCCCTCTTTAACCCTGGGGCGGCTCAGAGGATCCAGCTTGTAA

>1228_S63_L001_R1_001.fastq_169_1b_8
CACCTACGACAGCCCTGGTAGTGTCGCAGTTACTCCGGATCCCACAAGCTGTTGTGGATATGGTGGTGGG
GGCCCACTGGGGAGTCCTGGCGGGCCTTGCCTACTATTCCATGGTGGGGAACTGGGCTAAGGTTTTGATT
GTGATGCTACTCTTTGCCGGAGTTGACGGGGCCACCTACGTAACAGGGGGAGCGACGGGTCGCCAGACCT
CCGGTCTCGCGTCCCTCTTTAACCCTGGGGCGGCTCAGAGGATCCAGCTTGTAA

>1228_S63_L001_R1_001.fastq_170_1b_8
CACCTACGACAGCCCTGGTAGTGTCGCAGTTACTCCGGATCCCACAAGCTGTCGTGGATATGGTGGTGGG
GGCCCACTGGGGAGTCCTGGCGGGCCTTGCCTACTATTCCATGGTGGGGAACTGGGCTAAGGTTTTGATT
GTAATGCTACTCTTTGCCGGAGTTGACGGGGCCACCTACGTAACAGGGGGAGCGACGGGTCGCCAGACCT
CCGGTCTCGCGTCCCTCTTTAACCCTGGGGCGGCTCAGAGGATCCAGCTTGTAA

>1228_S63_L001_R1_001.fastq_171_1b_8
CACCTACGACAGCCCTGGTAGTGTCGCAGTTACTCCGGATCCCACAAGCTGTCGTGGATATGGTGGTGGG
GGCCCACTGGGGAGTCCTGGCGGGCCTCGCCTACTATTCCATGGTGGGGAACTGGGCTAAGGTTTTGATT
GTGATGCTACTCTTTGCCGGAGTTGACGGGGCCACCTACGTAACAGGGGGAGCGACGGGTCGCCAGACCT
CCGGTCTCGCGTCCCTCTTTAACCCTGGGGCGGCTCAGAGGATCCAGCTTGTAA

>1228_S63_L001_R1_001.fastq_172_1b_8
CACCTACGACAGCCCTGGTAGTGTCGCAGTTACTCCGGATCCCACAAGCTGTCGTGGATATGGTGGTGGG
GGCCCACTGGGGAGTCCTGGCGGGCCTTGCCTACTATTCCATGGTGGGGAACTGGGCTAAGGTTTTGATT
GTGATGCTACTCTTTGCCGGAGTTGACGGGGCCACCTACGTAACAGGGGGAGCGACGGGTCGCCAGACCT
CCGGTCTCGTGTCCCTCTTTAACCCTGGGGCAGCTCAGAGGATCCAGCTTGTGA

>1228_S63_L001_R1_001.fastq_173_1b_8
CACCTACGACAGCCCTGGTAGTGTCGCGGTTACTCCGGATCCCACAAGCTGTCGTGGATATGGTGGTGGG
GGCCCACTGGGGAGTCCTGGCGGGCCTTGCCTACTATTCCATGGTGGGGAACTGGGCTAAGGTTTTGATT
GTGATGCTACTCTTTGCCGGAGTTGACGGGGCCACCTACGTAACAGGGGGAGCGACGGGTCGCCAGACCT
CCGGTCTCGCGTCCCTCTTTAACCCTGGGGCGGCTCAGAGGATCCAGCTTGTAA

>1228_S63_L001_R1_001.fastq_174_1b_8
CACCTACGACAGCCCTGGTAGTGTCGCAGTTACTCCGGATCCCACAAGCTGTCGTGGATATGGTGGTGGG
GGCCCACTGGGGAGTCCTGGCGGGCCTTGCCTACTATTCCATGGTGGGGAACTGGGCTAGGGTTTTGATT
GTGATGCTACTCTTTGCCGGAGTTGACGGGGCCACCTACGTAACAGGGGGAGCGACGGGTCGCCAGACCT
CCGGTCTCGCGTCCCTCTTTAACCCTGGGGCGGCTCAGAGGATCCAGCTTGTAA

>1228_S63_L001_R1_001.fastq_175_1b_8
CACCTACGACAGCCCTGGTAGTGTCGCAGTTACTCCGGATCCCACAAGCTGTCGTGGATATGGTGGTGGG
GGCCCACTGGGGAGTCCTGGCGGGCCTTGCCTACTATTCCATGGTGGGGAACTGGGCTAAGGTTTTGATT
GTGATGCTACTCTTTGCCGGAGTTGACGGGGCCACCTACGTAACAGGGGGAGCGACGGGTCGCCAGACCT
TCGGTCTCGCGTCCCTCTTTAACCCTGGGGCGGCTCAGAGGATCCAGCTTGTAA

>1228_S63_L001_R1_001.fastq_176_1b_8
CACCTACGACAGCCCTGGTAGTGTCGCAGTTACTCCGGATCCCACAAGCTGTCGTGGATATGGTGGTGGG
GGCCCACTGGGGAGTCCTGGCAGGCCTTGCCTACTATTCCATGGTGGGGAACTGGGCTAAGGTTTTGATT
GTGATGCTACTCTTTGCCGGAGTTGACGGGGCCACCTACGTAACAGGGGGAGCGACGGGTCGCCAGACCT
CCGGTCTCGCGTCCCTCTTTAACCCTGGGGCGGCTCAGAGGATCCAGCTTGTAA

>1228_S63_L001_R1_001.fastq_177_1b_7
CACCTACGACAGCCCTGGTAGTGTCGCAGTTACTCCGGATCCCACAAGCTGTCGTGGATATGGTGGTGGG
GGCCCACTGGGGAGTCCTGGCGGGCCTTGCCTACTATTCCATGGTGGGGAACTGGGCTAAGGTTTTGATT
GTGATGCTACTCTTTGCCGGAGTTGACGGGGCCACCTACGTAACAGGGGGAACGACGGGTCGCCAGACCT
CCGGTCTCGCGTCCCTCTTTAACCCTGGGGCGGCTCAGAGGATCCAGCTTGTAA

>1228_S63_L001_R1_001.fastq_178_1b_7
CACCTACGACAGCCCTGGTAGTGTCGCAGTTACTCCGGATCCCACAAGCTGTCGTGGATATGGTGGTGGG
GGCCCACTGGGGAGTCCTGGCGGGCCTTGCCTACTATTCCATGGTGGGGAACTGGGCTAAGGTTTTGATT
GTGATGCTACTCTTTGCCGGAGTTGACGGGGCCACCTACGTAACAGGGGGAGCGACGGGTCGCCAGACCT
CCGGTTTAGCGTCCCTCTTTACACCTGGGGCGGCTCAGAGGATCCAGCTTGTAA

>1228_S63_L001_R1_001.fastq_179_1b_7
CACCTACGACAGCCCTGGTAGTGTCGCAGTTACTCCGGATCCCACAAGCTGTCGTGGATATGGTGGTGGG
GGCCCACTGGGGAGTCCTGACGGGCCTTGCCTACTATTCCATGGTGGGGAACTGGGCTAAGGTTTTGATT
GTGATGCTACTCTTTGCCGGAGTTGACGGGGCCACCTACGTAACAGGGGGAGCGACGGGTCGCCAGACCT
CCGGTCTCGCGTCCCTCTTTAACCCTGGGGCGGCTCAGAGGATCCAGCTTGTAA

>1228_S63_L001_R1_001.fastq_180_1b_7
CACCTACGACAGCCCTGGTAGTGTCGCAGTTACTCCGGATCCCACAAGCTGTCGTGGATATGGTGGTGGG
GGCCCACTGGGGAGTCCTGGCGGGCCTTGCCTACTGTTCCATGGTGGGGAACTGGGCTAAGGTTTTGATT
GTGATGCTACTCTTTGCCGGAGTTGACGGGGCCACCTACGTAACAGGGGGAGCGACGGGTCGCCAGACCT
CCGGTCTCGCGTCCCTCTTTAACCCTGGGGCGGCTCAGAGGATCCAGCTTGTAA

>1228_S63_L001_R1_001.fastq_181_1b_7
CACCTACGACAGCCCTGGTAGTGTCGCAGTTACTCCGGATCCCACAAGCTGTCGTGGATATGGTGGTGGG
GGCCCACTGGGGAGTCCTGGCGGGCCTTGCCTACTATTCCATGGTGGGGAACTGGGCTAAGGTTTTGATT
GTGATGCTACTCTTTGCCGGAGTTGACGGGGCCACCTACGTAACAGGGGGAGCGACGGGTCGCCAGACCT
CCGGTTTAGCGTCCCTCTTTGCACCTGGGGCGGCTCAGAGGATCCAGCTTGTAA

>1228_S63_L001_R1_001.fastq_182_1b_7
CACCTACGACAGCCCTGGTAGTGTCGCAGTTACTCCGGATCCCACAAGCTGTCGTGGATATGGTGGTGGG
GGCCCACTGGGGAGTCCTGGCGGGCCTTGCCTACTATTCCATGGTGGGGAACTGGGCTAAGGTTTTGATT
GTGATGCTACTCTTTGCCGGAGTTGACGGGGCCACCTACGTAACAGGGGGAGCGACGGGTCGCCAGACCT
CCGGTCTCGCGTCTCTCTTTAACCCTGGGGCGGCTCAGAGGATCCAGCTTGTAA

>1228_S63_L001_R1_001.fastq_183_1b_7
CACCTACGACAGCCCTGGTAGTGTCGCAGTTACTCCGGATCCCACAAGCTGTCGTGGATATGGTGGTGGG
GGCCCACTGGGGAGTCCTGGCGGGCCTTGCCTACTATTCCATGGTGGGGAACTGGGCTAAGGTTTTGATT
GTGATGCTACTCTTTGCCGGAGTTGACGGGGCCACCTACGTAACAGGGGGAGCGACGGGTCGCCAGACCT
CCGGTCTCGCGTCCCTCTTTAATCCTGGGGCGGCTCAGAGGATCCAGCTTGTAA

>1228_S63_L001_R1_001.fastq_184_1b_7
CACCTACGACAGCCCTGGTAGTGTCGCAGTTACTCCGGATCCCACAAGCTGTCGTGGATATGGTGGTGGG
GGCCCACTGGGGAGTCCTGGCGGGCCTTGCCTACTATTCCATGGTGGGGAACTGGGCTAAGGTTTTGATT
GTGATGCTACTCTTTGCCGGAGTTGACGAGGCCACCTACGTAACAGGGGGAGCGACGGGTCGCCAGACCT
CCGGTCTCGCGTCCCTCTTTAACCCTGGGGCGGCTCAGAGGATCCAGCTTGTAA

>1228_S63_L001_R1_001.fastq_185_1b_7
CACCTACGACAGCCCTGGTAGTGTCGCAGTTACTCCGGATCCCACAAGCTGTCGTGGATATGGTGGTGGG
GGCCCACTGGGGAGTCCTGGCGGGCCTTGCCTACTATTCCATGGTGGGGAACTGGGCTAAGGTTTTGATT
GTGATGCTACTCTTTGCCGGAGTTGACGGGACCACCCACGTAACAGGGGGAGCGGCGAGTCGCCAGACCT
CCGGTTTAGCGTCCCTCTTTACACCTGGGGCGGCTCAGAGGATCCAGCTTGTAA

>1228_S63_L001_R1_001.fastq_186_1b_7
CACCTACGACAGCCCTGGTAGTGTCGCAGTTACTCCGGATCCCACAAGCTGTCGTGGATATGGTGGTGGG
GGCCCACTGGGGAGTCCTGGCGGGCCTTGCCTACTATTCCATGGTGGGGAACTGGGCTAAGGTTTTGATT
GTGATGCTACTCTTTGCCGAAGTTGACGGGGCCACCTACGTAACAGGGGGAGCGACGGGTCGCCAGACCT
CCGGTCTCGCGTCCCTCTTTAACCCTGGGGCGGCTCAGAGGATCCAGCTTGTAA

>1228_S63_L001_R1_001.fastq_187_1b_7
CACCTACGACAGCCCTGGTAGTGTCGCAGTTACTCCGGATCCCACAAGCTGTCGTGGATATGGTGGTGGG
GGCCCACTGGGGAGTCCTGGCGGGCCTTGCCTACTATTCCATGGTGGGGAACTGGGCTAAGGTTTTGATT
GTGATGCTACTCTTTGCCGGAATTGACGGGGCCACCTACGTAACAGGGGGAGCGACGGGTCGCCAGACCT
CCGGTCTCGCGTCCCTCTTTAACCCTGGGGCGGCTCAGAGGATCCAGCTTGTAA

>1228_S63_L001_R1_001.fastq_188_1b_7
CACCTACGACAGCCCTGGTAGTGTCGCAGTTACTCCGGATCCCACAAGCTGTCGTGGATATGGTGGTGGG
GGCCCACTGGGGAGTCCTGGCGGGCCTTGCCTACTATTTCATGGTGGGGAACTGGGCTAAGGTTTTGATT
GTGATGCTACTCTTTGCCGGAGTTGACGGGGCCACCTACGTAACAGGGGGAGCGACGGGTCGCCAGACCT
CCGGTCTCGCGTCCCTCTTTAACCCTGGGGCGGCTCAGAGGATCCAGCTTGTAA

>1228_S63_L001_R1_001.fastq_189_1b_7
CACCTACGACAGCCCTGGTAGTGTCGCAGTTACTCCGGATCCCACAAGCTGTCGTGGATATGGTGGTGGG
GGCCCACTGGGGAGTCCTGGCGGGCCTTGCCTACTATTCCATGGTGGGGAACTGGGCTAAGGTTCTGATT
GTGATGCTACTCTTTGCCGGAGTTGACGGGGCCACCTACGTAACAGGGGGAGCGACGGGTCGCCAGACCT
CCGGTCTCGCGTCCCTCTTTAACCCTGGGGCGGCTCAGAGGATCCAGCTTGTAA

>1228_S63_L001_R1_001.fastq_190_1b_7
CACCTACGACAGCCCTGGTAGTGTCGCAGTTACTCCGGATCCCACAAGCTGTCGTGGATATGGTGGTGGG
GGCCCACTGGGGAGTCCTGGCGGGCCTTGCCTACTATTCCATGGTGGGGAACTGGGCTAAGGTTTTGATT
GTGATGCTACTCTTTGCCGGAGTTGACGGGGCCACCTATGTAACAGGGGGAGCGACGGGTCGCCAGACCT
CCGGTCTCGCGTCCCTCTTTAACCCTGGGGCGGCTCAGAGGATCCAGCTTGTAA

>1228_S63_L001_R1_001.fastq_191_1b_7
CACCTACGACAACCCTGGTAGTGTCGCAGTTACTCCGGATCCCACAAGCTGTCGTGGATATGGTGGTGGG
GGCCCACTGGGGAGTCCTGGCGGGCCTTGCCTACTATTCCATGGTGGGGAACTGGGCTAAGGTTTTGATT
GTGATGCTACTCTTTGCCGGAGTTGACGGGGCCACCTACGTAACAGGGGGAGCGACGGGTCGCCAGACCT
CCGGTCTCGCGTCCCTCTTTAACCCTGGGGCGGCTCAGAGGATCCAGCTTGTAA

>1228_S63_L001_R1_001.fastq_192_1b_7
CACCTACGACAGCCCTGGTAGTGTCGCAGTTACTCCGGATCCCACAAGCTGTCGTGGATATGGTGGTGGG
GGCCCACTGGGGAGTCCTGGCGGGCCTTGCCTACTATTCCATGGTGGGGAACTGGGCTAAGGTTTTGATT
GTGATGCTACTCTTTGCCGGAGTTGACGGGGCCACCTACGTAACAGGGGGAGCGACGGGTCGCCAGACCT
CCGGTCTCGCGTCCCTCTTTAACCCTGGGGCGGCTCAGAGGATCCAGTTTGTAA

>1228_S63_L001_R1_001.fastq_193_1b_7
CACCTACGACAGCCCTGGTAGTGTCGCAGTTACTCCGGATCCCACAAGCTGTCGTGGATATGGTGGTGGG
GGCCCACTGGGGAGTCCTGGCGGGCCTTACCTACTATTCCATGGTGGGGAACTGGGCTAAGGTTTTGATT
GTGATGCTACTCTTTGCCGGAGTTGACGGGGCCACCTACGTAACAGGGGGAGCGACGGGTCGCCAGACCT
CCGGTCTCGCGTCCCTCTTTAACCCTGGGGCGGCTCAGAGGATCCAGCTTGTAA

>1228_S63_L001_R1_001.fastq_194_1b_7
CACCTACGACAGCCCTGGTAGTGTCGCAGTTACTCCGGATCCCACAAGCTGTCGTGGATATGGTGGTGGG
GGCCCACTGGGGAGTCCTGGCGGGCCTTGCCTACTATTCCATGGTGGGGAACTGGGCTAAGGTTTTGATT
GTGATGCTGCTCTTTGCCGGAGTTGACGGGGCCACCTACGTAACAGGGGGAGCGACGGGTCGCCAGACCT
CCGGTCTCGCGTCCCTCTTTAACCCTGGGGCGGCTCAGAGGATCCAGCTTGTAA

>1228_S63_L001_R1_001.fastq_195_1b_7
CACCTACGACAGCCCTGGTAGTGTCGCAGTTACTCCGGATCCCACAAGCTGTCGTGGATATGGTGGTGGG
GGCCCACTGGGGAGTCCTGGCGGGCCTTGCCTACTATTCCATGGTGGGGAACTGGGCTAAGGTTTTGATT
GTGATGCTACTCTTTGCCGGAGTTGACGGGACCACCCACGTAACAGGGGGAGCGGCGAGTCGCCAGACCT
TCGGTTTAGCGTCCCTCTTTAACCCTGGGGCGGCTCAGAGGATCCAGCTTGTAA

>1228_S63_L001_R1_001.fastq_196_1b_7
CACCTACGACAGCCCTGGTAGTGTCGCAGTTACTCCGGATCCCACAAGCTGTCGTGGATATGGTGGTGGG
GGCCCACTGGGGAGTCCTGGCGGGCCTTGCCTACTATTCCATGGTGGGGAACTGGGCTAAGGTTTTGATT
GTGATGCTACTCTTTGCCGGAGTTGACGGGGCCACCTACGTAACAGGGGGAGTGACGGGTCGCCAGACCT
CCGGTCTCGCGTCCCTCTTTAACCCTGGGGCGGCTCAGAGGATCCAGCTTGTAA

>1228_S63_L001_R1_001.fastq_197_1b_7
CACCTACGACAGCCCTGGTAGTGTCGCAGTTACTCCGGATCCCACAAGTTGTCGTGGATATGGTGGTGGG
GGCCCACTGGGGAGTCCTGGCGGGCCTTGCCTACTATTCCATGGTGGGGAACTGGGCTAAGGTTTTGATT
GTGATGCTACTCTTTGCCGGAGTTGACGGGGCCACCTACGTAACAGGGGGAGCGACGGGTCGCCAGACCT
CCGGTCTCGCGTCCCTCTTTAACCCTGGGGCGGCTCAGAGGATCCAGCTTGTAA

>1228_S63_L001_R1_001.fastq_198_1b_7
CACCTACGACAGCCCTGGTAGTGTCGCAGTTACTCCGGATCCCACAAGCTGTCGCGGATATGGTGGTGGG
GGCCCACTGGGGAGTCCTGGCGGGCCTTGCCTACTATTCCATGGTGGGGAACTGGGCTAAGGTTTTGATT
GTGATGCTACTCTTTGCCGGAGTTGACGGGGCCACCTACGTAACAGGGGGAGCGACGGGTCGCCAGACCT
CCGGTCTCGCGTCCCTCTTTAACCCTGGGGCGGCTCAGAGGATCCAGCTTGTAA

>1228_S63_L001_R1_001.fastq_199_1b_7
CACCTACGACAGCCCTGGTAGTGTCGCAGTTACTCCGGATCCCACAAGCTGTCGTGGATATGGTGGTGGG
GGCCCACTGGGGAGTCCTGGCGGGCCTTGCCTACTATTCCATGGTGGGGAACTGGGCTAAGGTTTTGATT
GTGATGCTACTCTTTGCCGGAGTTGACGGAGCCACCTACGTAACAGGGGGAGCGACGGGTCGCCAGACCT
CCGGTCTCGCGTCCCTCTTTAACCCTGGGGCGGCTCAGAGGATCCAGCTTGTAA

>1228_S63_L001_R1_001.fastq_200_1b_7
CACCTACGACAGCCCTGGTAGTGTCGCAGTTACTCCGGATCCCACAAGCTGTCGTGGATATGGTGGTGGG
GGCCCACTGGGGAGTCCTGGCGGGCCTTGCCTACTATTCCATGGTGGGGAACTGGGCTAAGGTTTTGATT
ATGATGCTACTCTTTGCCGGAGTTGACGGGGCCACCTACGTAACAGGGGGAGCGACGGGTCGCCAGACCT
CCGGTCTCGCGTCCCTCTTTAACCCTGGGGCGGCTCAGAGGATCCAGCTTGTAA

>1228_S63_L001_R1_001.fastq_201_1b_7
CACCTACGACAGCCCTGGTAGTGTCGCAGTTACTCCGGATCCCACAAGCTGTCGTGGATATGGTGGTGGG
GGCCCACTGGGGAGTCCTGGCGGGCCTTGCCTACTATTCCATGGTGGGGAACTGGGCTAAGGTTTTGATT
GTGATGCTACTCTTTGCCGGAGTTGACGGGGACACCTACGTAACAGGGGGAGCGACGGGTCGCCAGACCT
CCGGTCTCGCGTCCCTCTTTAACCCTGGGGCGGCTCAGAGGATCCAGCTTGTAA

>1228_S63_L001_R1_001.fastq_202_1b_7
CACCTACGACAGCCCTGGTAGTGTCGCAGTTACTCCGGATCCCACAAGCTGTCGTGGATATGGTGGTGGG
GGCCCACTGGGGAGTCCTGGCGGGCCTTGCCTACTATTCCATGGTGGGGAACTGGGCTAAGGTTTTGATT
GTGATGCTACTCTTTGCCGGAGTTGACGGGGCCACCTACGTAACAGGGAGAGCGACGGGTCGCCAGACCT
CCGGTCTCGCGTCCCTCTTTAACCCTGGGGCGGCTCAGAGGATCCAGCTTGTAA

>1228_S63_L001_R1_001.fastq_203_1b_7
CACCTACGACAGCCCTGGTAGTGTCGCAGTTACTTCGGATCCCACAAGCTGTCGTGGATATGGTGGTGGG
GGCCCACTGGGGAGTCCTGGCGGGCCTTGCCTACTATTCCATGGTGGGGAACTGGGCTAAGGTTTTGATT
GTGATGCTACTCTTTGCCGGAGTTGACGGGACCACCCACGTAACAGGGGGAGCGGCGAGTCGCCAGACCT
ACGGTTTAGCGTCCCTCTTTACACCTGGGGCGGCTCAGAGGATCCAGCTTGTAA

>1228_S63_L001_R1_001.fastq_204_1b_7
CACCTACGACAGCCCTGGTAGTGTCGCAGTTACTCCGGATCCCACAAGCTGTCGTGGATATGGTGGTGGG
GGCCCACTGGGGAGTCCTGGCGGGCCTTGCCTACTATTCCATGGTGGGGTACTGGGCTAAGGTTTTGATT
GTGATGCTACTCTTTGCCGGAGTTGACGGGGCCACCTACGTAACAGGGGGAGCGACGGGTCGCCAGACCT
CCGGTCTCGCGTCCCTCTTTAACCCTGGGGCGGCTCAGAGGATCCAGCTTGTAA

>1228_S63_L001_R1_001.fastq_205_1b_7
CACCTACGACAGCCCTGGTAGTGTCGCAGTTACTCCGGATCCCACAAGCTGTCGTGGATATGGTGGTGGG
GGCCCACTGGGGAGTCCTGGCGGGCCTTGCCTACTACTCCATGGTGGGGAACTGGGCTAAGGTTTTGATT
GTGATGCTACTCTTTGCCGGAGTTGACGGGACCACCCACGTAACAGGGGGAGCGGCGAGTCGCCAGACCT
ACGGTTTAGCGTCCCTCTTTACACCTGGGGCGGCTCAGAGGATCCAGCTTGTAA

>1228_S63_L001_R1_001.fastq_206_1b_7
CACCTACGACAGCCCTGGTAGTGTCGCAGTTACTCCGGATCCCACAAGCTGTCGTGGATATGGTGGTGGG
GGCCCACTGGGGAGTCCTGGCGGGCCTTGCCTACTATTCCATGGTGGGGAACTGGGCTAAGGTTTTGGTT
GTGATGCTACTCTTTGCCGGAGTTGACGGGGCCACCTACGTAACAGGGGGAGCGACGGGTCGCCAGACCT
CCGGTCTCGCGTCCCTCTTTAACCCTGGGGCGGCTCAGAGGATCCAGCTTGTAA

>1228_S63_L001_R1_001.fastq_207_1b_7
CACCTACGACAGCCCTGGTAGTGTCGCAGTTACTCCGGATCCCACAAGCTGTCGTGGATATGGTGGTGGG
GGCCCACTGGGGAGTCCTGGCGGGCCTTGCCTACTATTCCATGGTGGGGAACTGGGCTAAGGTTTTGATT
GTGATGCTACTCTTTGCCGGAGTTGACGGGACCACCCACGTAACAGGGGGAGCGGCGAGTCGCCAGACCT
ACGGGTTAGCGTCCCTCTTTACACCTGGGGCGGCTCAGAGGATCCAGCTTGTAA

>1228_S63_L001_R1_001.fastq_208_1b_7
CACCTACGACAGCCCTGGTAGTGTCGCAGTTACTCCGGATCCCACAAGCTGTCGTGGATATGGTGGTGGG
GGCCCACTGGGGAGTCCTGGCGGGCCTTGCCTACTATTCCATGGTGGGGAACTGGGCTAAGGTTTTGATT
GTGATGCTACTCTTTGCCGGAGTTGACGGGGTCACCTACGTAACAGGGGGAGCGACGGGTCGCCAGACCT
CCGGTCTCGCGTCCCTCTTTAACCCTGGGGCGGCTCAGAGGATCCAGCTTGTAA

>1228_S63_L001_R1_001.fastq_209_1b_6
CACCTACGACAGCCCTGGTAGTGTCGCAGTTACTCCGGATCCCACAAGCTGTCGTGGATATGGTGGTAGG
GGCCCACTGGGGAGTCCTGGCGGGCCTTGCCTACTATTCCATGGTGGGGAACTGGGCTAAGGTTTTGATT
GTGATGCTACTCTTTGCCGGAGTTGACGGGACCACCCACGTAACAGGGGGAGCGGCGAGTCGCCAGACCT
ACGGTTTAGCGTCCCTCTTTACACCTGGGGCGGCTCAGAGGATCCAGCTTGTAA

>1228_S63_L001_R1_001.fastq_210_1b_6
CACCTACGACAGCCCTGGTAGTGTCGCAGTTACTCTGGATCCCACAAGCTGTCGTGGATATGGTGGTGGG
GGCCCACTGGGGAGTCCTGGCGGGCCTTGCCTACTATTCCATGGTGGGGAACTGGGCTAAGGTTTTGATT
GTGATGCTACTCTTTGCCGGAGTTGACGGGGCCACCTACGTAACAGGGGGAGCGACGGGTCGCCAGACCT
CCGGTCTCGCGTCCCTCTTTAACCCTGGGGCGGCTCAGAGGATCCAGCTTGTAA

>1228_S63_L001_R1_001.fastq_212_1b_6
CACCTACGACAGCCCTGGTAGTGTCGCAGTTACTCCGGATCCCACAAGCTGTCGTGGATATGGTGGTGGG
GGCCCACTGGGGAGTCCTGGCGGGCCTTGCCTACTATTCCATGGTGGGGAACTGGGCTAAGGTTTTGATT
GTGATGCTACTCTTTGCCGGAGTTGACGGGGCCACCTACGTAACAGGGGGAGCGACGGGTCGCCAGACCT
CCGGTCTCGCGTCCCTCTTTAACCCTGGGGCGGCTCAGAGGATCCAGCTTGCAA

>1228_S63_L001_R1_001.fastq_213_1b_6
CACCTACGACAGCCTTGGTAGTGTCGCAGTTACTCCGGATCCCACAAGCTGTCGTGGATATGGTGGTGGG
GGCCCACTGGGGAGTCCTGGCGGGCCTTGCCTACTATTCCATGGTGGGGAACTGGGCTAAGGTTTTGATT
GTGATGCTACTCTTTGCCGGAGTTGACGGGGCCACCTACGTAACAGGGGGAGCGACGGGTCGCCAGACCT
CCGGTCTCGCGTCCCTCTTTAACCCTGGGGCGGCTCAGAGGATCCAGCTTGTAA

>1228_S63_L001_R1_001.fastq_214_1b_6
CACCTACGACAGCCCTGGTAGTGTCGCAGTTACTCCGGATCCCACAAGCTGTCGTGGATATGGTGGTGGG
GGCCCACTGGGGAGTCCTGGCGGGCCTTGCCTACTATTCCATGGTGGGGAACTGGGCTAAGGTTTTGATT
GTGATGCTACTCTTTGCCGGAGTTGACGGGGCCACCCACGTAACAGGGGGAGTGACGGGTCGCCAGACCT
CCGGTCTCGCGTCCCTCTTTAACCCTGGGGCGGCTCAGAGGATCCAGCTTGTAA

>1228_S63_L001_R1_001.fastq_215_1b_6
CACCTACGACAGCCCTGGTAGTGTCGCAGTTACTCCGGATCCCACAAGCTGTCGTGGATATGGTGGTGGG
GGCCCGCTGGGGAGTCCTGGCGGGCCTTGCCTACTATTCCATGGTGGGGAACTGGGCTAAGGTTTTGATT
GTGATGCTACTCTTTGCCGGAGTTGACGGGGCCACCTACGTAACAGGGGGAGCGACGGGTCGCCAGACCT
CCGGTCTCGCGTCCCTCTTTAACCCTGGGGCGGCTCAGAGGATCCAGCTTGTAA

>1228_S63_L001_R1_001.fastq_216_1b_6
CACCTACGACAGCCCTGGTAGTGTCGCAGTTACTCCGGATCCCACAAGCTGTCGTGGATATGGTGGTGGG
GGCCCACTGGGGAGTCCTGGCGGGCCTTGCCTACTATTCCATGATGGGGAACTGGGCTAAGGTTTTGATT
GTGATGCTACTCTTTGCCGGAGTTGACGGGGCCACCTACGTAACAGGGGGAGCGACGGGTCGCCAGACCT
CCGGTCTCGCGTCCCTCTTTAACCCTGGGGCGGCTCAGAGGATCCAGCTTGTAA

>1228_S63_L001_R1_001.fastq_217_1b_6
CACCTACGACAGCCCTGGTAGTGTTGCAGTTACTCCGGATCCCACAAGCTGTCGTGGATATGGTGGTGGG
GGCCCACTGGGGAGTCCTGGCGGGCCTTGCCTACTATTCCATGGTGGGGAACTGGGCTAAGGTTTTGATT
GTGATGCTACTCTTTGCCGGAGTTGACGGGGCCACCTACGTAACAGGGGGAGCGACGGGTCGCCAGACCT
CCGGTCTCGCGTCCCTCTTTAACCCTGGGGCGGCTCAGAGGATCCAGCTTGTAA

>1228_S63_L001_R1_001.fastq_218_1b_6
CACCTACGACAGCCCTGGTAGTGTCGCAGTTACTCCGGATCCCACAAGCTGTCGTGGATATGGTGGTGGG
GGCCCACTGGGGAGTCCTAGCGGGCCTTGCCTACTATTCCATGGTGGGGAACTGGGCTAAGGTTTTGATT
GTGATGCTACTCTTTGCCGGAGTTGACGGGGCCACCTACGTAACAGGGGGAGCGACGGGTCGCCAGACCT
CCGGTCTCGCGTCCCTCTTTAACCCTGGGGCGGCTCAGAGGATCCAGCTTGTAA

>1228_S63_L001_R1_001.fastq_219_1b_6
CACCTACGACAGCCCTGGTAGTGTCGCAGTTACTCCGGATCCCACAAGCTGTCGTGGATATGGTGGTGGG
GGCCCACTGGGGAGTCCTGGCGGGCCTTGCCTACTATTCCATGGTGGGGAACTGGGCTAAGGTTTTGATT
GTGATGCTACTCTTTGCCGGAGTTGACGGGGCCACCTACGTAACAGGGGGAGCGACGGGTCGCCAGACCT
CCGGTCTCGCGTCCCTCTTTAACCCTGGGGCGGCTCAGAGGATCCAACTTGTAA

>1228_S63_L001_R1_001.fastq_220_1b_6
CACCTACGACAGCCCTGGTAGTGTCGCAGTTACTCCGGATCCCACAAGCTGTCGTGGATATGGTGGTGGG
GGCCCACTGGGGAGTCCTGGCGGGCCTTGCCTACTATTCCATGGTGGGGAACTGGGCTAAGGTTTTGATT
GTGATGCTACTCTTTGCCGGAGTTGACGGGGCCACCTACGTAACAGGAGGAGCGACGGGTCGCCAGACCT
CCGGTCTCGCGTCCCTCTTTAACCCTGGGGCGGCTCAGAGGATCCAGCTTGTAA

>1228_S63_L001_R1_001.fastq_221_1b_6
CACCTACGACAGCCCTGGTAGTGTCGCAGTTACTCCGGATCCCACAAGCTGTCGTGGATATGGTGGTGGG
GGCCCACTGGGGAGTCCTGGCGGGCCTTGCCTATTATTCCATGGTGGGGAACTGGGCTAAGGTTTTGATT
GTGATGCTACTCTTTGCCGGAGTTGACGGGGCCACCTACGTAACAGGGGGAGCGACGGGTCGCCAGACCT
CCGGTCTCGCGTCCCTCTTTAACCCTGGGGCGGCTCAGAGGATCCAGCTTGTAA

>1228_S63_L001_R1_001.fastq_222_1b_6
CACCTACGACAGCCCTGGTAGTGTCGCAGTTACTCCGGATCCCACAAGCTGTCGTGGATATGGTGGTGGG
GGCCCACTGGGGAGTCCTGGCGGGCTTTGCCTACTATTCCATGGTGGGGAACTGGGCTAAGGTTTTGATT
GTGATGCTACTCTTTGCCGGAGTTGACGGGGCCACCTACGTAACAGGGGGAGCGACGGGTCGCCAGACCT
CCGGTCTCGCGTCCCTCTTTAACCCTGGGGCGGCTCAGAGGATCCAGCTTGTAA

>1228_S63_L001_R1_001.fastq_223_1b_6
CACCTACGACAGCCCTGGTAGTGTCGCAGTTACTCCGGATCCCACAAGCTGTCGTGGATATGGTGATGGG
GGCCCACTGGGGAGTCCTGGCGGGCCTTGCCTACTATTCCATGGTGGGGAACTGGGCTAAGGTTTTGATT
GTGATGCTACTCTTTGCCGGAGTTGACGGGGCCACCTACGTAACAGGGGGAGCGACGGGTCGCCAGACCT
CCGGTCTCGCGTCCCTCTTTAACCCTGGGGCGGCTCAGAGGATCCAGCTTGTAA

>1228_S63_L001_R1_001.fastq_224_1b_6
CACCTACGACAGCCCTGGTAGTGTCGCAGTTACTCCGGATCCCACAAGCTGTCGTGGATATGGTGGTGGG
GGCCCACTGGGGAGTCCTGGCGGGCCTTGCCTACTATTCCATGGTGGGGAACTGGGCTAAGGTTTTGATT
GTGATGCTACTCTTTGCCGGAGTTGACGGGGCCACCTACGTAACAGGGGGAGCGACGGGTCGCCAGACCT
CCGGTCTTGCGTCCCTCTTTAACCCTGGGGCGGCTCAGAGGATCCAGCTTGTAA

>1228_S63_L001_R1_001.fastq_225_1b_6
CACCTACGACAGCCCTGGTAGTGTCGCAGTTACTCCGGATCCCACAAGCTGTCGTGGATATGGTGGTGGG
GGCCCACTGGGGAGTCCTGGCGGGCCTTGCCTACTATTCCATGGTGGGGAACTGGGCTAAGGTTTTGATT
GTGATGCTACTCTTTGCCGGAGTTGACGGGGCCACCTACGTAACAGGGGGAGCGACGGGTCGCCCGACCT
CCGGTCTCGCGTCCCTCTTTAACCCTGGGGCGGCTCAGAGGATCCAGCTTGTAA

>1228_S63_L001_R1_001.fastq_226_1b_6
CACCTACGACAGCCCTGGTAGTGTCGCAGTTACTCCGGATCCCACAAGCTGTCGTGGATATGGTGGTGGG
GGCCCACTGGGGAGTCCCGGCGGGCCTTGCCTACTATTCCATGGTGGGGAACTGGGCTAAGGTTTTGATT
GTGATGCTACTCTTTGCCGGAGTTGACGGGACCACCCACGTAACAGGGGGAGCGGCGAGTCGCCAGACCT
ACGGTTTAGCGTCCCTCTTTACACCTGGGGCGGCTCAGAGGATCCAGCTTGTAA

>1228_S63_L001_R1_001.fastq_227_1b_6
CACCTACGACAGCCCTGGTAGTGTCGCAGTTACTCCGGATCCCACAAGCTGTCGTGGATATGGTGGTGGG
GGCCCACTGGGGAGTCCTGGCGGGCCTTGCCTACTATTCCATGGTGGGGAACTGGGCTAAGGTTTTGATT
GTGATGCTACTCTTTGCCGGAGTTGACGGGGCCACCTACGTAACAGGGGGAGCGACGGGTCGCCAGACCT
CCGGTTTCGCGTCCCTCTTTAACCCTGGGGCGGCTCAGAGGATCCAGCTTGTAA

>1228_S63_L001_R1_001.fastq_228_1b_6
CACCTACGACAGCCCTGGTGGTGTCGCAGTTACTCCGGATCCCACAAGCTGTCGTGGATATGGTGGTGGG
GGCCCACTGGGGAGTCCTGGCGGGCCTTGCCTACTATTCCATGGTGGGGAACTGGGCTAAGGTTTTGATT
GTGATGCTACTCTTTGCCGGAGTTGACGGGGCCACCTACGTAACAGGGGGAGCGACGGGTCGCCAGACCT
CCGGTCTCGCGTCCCTCTTTAACCCTGGGGCGGCTCAGAGGATCCAGCTTGTAA

>1228_S63_L001_R1_001.fastq_229_1b_6
CACCTACGACAGCCCTGGTAGTGTCGCAGTTACTCCGGATCCCACAAGCTGTCGTGGATATGGTGGTGGG
GGGCCACTGGGGAGTCCTGGCGGGCCTTGCCTACTATTCCATGGTGGGGAACTGGGCTAAGGTTTTGATT
GTGATGCTACTCTTTGCCGGAGTTGACGGGGCCACCTACGTAACAGGGGGAGCGACGGGTCGCCAGACCT
CCGGTCTCGCGTCCCTCTTTAACCCTGGGGCGGCTCAGAGGATCCAGCTTGTAA

>1228_S63_L001_R1_001.fastq_230_1b_6
CACCTACGACAGCCCTGGTAGTGTCGCAGTTACTCCGGATCCCACAAGCTGTCGTGGATATGGTGGTGGG
GGCCCACTGGGGAGTCCTGGCGGGCCTTGCCTACTATTCCATGGTGGGGAACTGGGCTAAGGTTTTGATT
GTGATGCTACTCTTTGCCGGAGTTGACGGGGCCACCTACGTAACAGGGGGAGCGACGGGTCGCCAGACCT
CCGGTCTCGCGTCCCTCTTTAACCCTGGGGCGGTTCAGAGGATCCAGCTTGTAA

>1228_S63_L001_R1_001.fastq_231_1b_6
CACCTACGACAGCCCTGGTAGTGTCGCAGTTACTCCGGATCCCACAAGCTGTCGTGGATATGGTGGTGGG
GGCCCACTGGGGAGTCCTGGCGGGCCTTGCCTACTATTCCATGGTGGGGAACTGGGCTAAGGTTTTGATT
GTGATGCTACTCTTTGCCGGAGTTGACGGGGCCACCTACGTAACAGGGGGAGCGACGGGTCGCCAGACCT
CCGGTCTCGCGTCCCTCTTTAACCCTGGGGCGGCTCAGAAGATCCAGCTTGTAA

>1228_S63_L001_R1_001.fastq_232_1b_6
CACCTACGACAGCCCTGGTAGTGTCGCAGTTACTCCGGATCCCACAAGCTGTCGTGGATATGGTGGTGGG
GGCCCACTGGGGAGTCCTGGCGGGCCTTGCCTACTATTCCATGGTGGGGAACTGGGCTAAGGTTTTGATT
GTGATGCTACTCTTTGCCGGAGTTGACGGGGCCACCTACGTAACAGGGGGAGCGACGGGTCGCCAGACCT
CCGGTCTCGCGTCCCTCTTTAACCCTAGGGCGGCTCAGAGGATCCAGCTTGTAA

>1228_S63_L001_R1_001.fastq_233_1b_6
CACCTACGACAGCCCTGGTAATGTCGCAGTTACTCCGGATCCCACAAGCTGTCGTGGATATGGTGGTGGG
GGCCCACTGGGGAGTCCTGGCGGGCCTTGCCTACTATTCCATGGTGGGGAACTGGGCTAAGGTTTTGATT
GTGATGCTACTCTTTGCCGGAGTTGACGGGGCCACCTACGTAACAGGGGGAGCGACGGGTCGCCAGACCT
CCGGTCTCGCGTCCCTCTTTAACCCTGGGGCGGCTCAGAGGATCCAGCTTGTAA

>1228_S63_L001_R1_001.fastq_234_1b_6
CACCTACGACAGCCCTGGTAGTGTCGCAGTTACTCCGGATCCCACAAGCTGTCGTGGATATGGTGGTGGG
GGCCCACTGGGGAGTCCTGGCGGGCCTTGCCTACTATTCCATGGTGGGGAACTGGGCTAAGGTTTTGATT
GTGATGCTACTCTTTGCCGGAGTTGACGGGACCACCCACGTAACAGGGGGAGCGGCGAGCCGCCAGACCT
ACGGTTTAGCGTCCCTCTTTACACCTGGGGCGGCTCAGAGGATCCAGCTTGTAA

>1228_S63_L001_R1_001.fastq_235_1b_6
CACCTACGACAGCCCTGGTAGTGTCGCAGTTACTCCGGATCCCACAAGCTGTCGTGGATATGGTGGTGGG
GGCCCACTGGGGAGTCCTGGCGGGCCTTGCCTACTATTCCATGGTGGGGAGCTGGGCTAAGGTTTTGATT
GTGATGCTACTCTTTGCCGGAGTTGACGGGACCACCCACGTAACAGGGGGAGCGGCGAGTCGCCAGACCT
ACGGTTTAGCGTCCCTCTTTACACCTGGGGCGGCTCAGAGGATCCAGCTTGTAA

>1228_S63_L001_R1_001.fastq_236_1b_6
CACCTACGACAGCCCTGGTAGTGTCGCAGTTACTCCGGATCCCACAAGCTGTCGTGGATATGGTGGTGGG
GGCCCACTGGGGAGTCCTGGCGGGCCTTGCCTACTATTCCATGGTGGGGAACTGGGCTAAGGTTTTGATT
GTGATGCTACTCTTTGCCGGAGTTGACGGGGCCACCTACGTAACAGGGGGAGCGACGGGTCGCCAGACCT
CCGGTCTCGCGTCCCTCTCTAACCCTGGGGCGGCTCAGAGGATCCAGCTTGTAA

>1228_S63_L001_R1_001.fastq_237_1b_6
CACCTACGACAGCCCTGGTAGTGTCGCAGTTACTCCGGATCCCACAAGCTGTCGTGGATATGGTGGTGGG
GGCCCACTGGGGAGTCCTGGCGGGCCTTGCCTACTATTCCATGGTGGAGAACTGGGCTAAGGTTTTGATT
GTGATGCTACTCTTTGCCGGAGTTGACGGGGCCACCTACGTAACAGGGGGAGCGACGGGTCGCCAGACCT
CCGGTCTCGCGTCCCTCTTTAACCCTGGGGCGGCTCAGAGGATCCAGCTTGTAA

>1228_S63_L001_R1_001.fastq_238_1b_6
CACCTACGACAGCCCTGGTAGTGTCGCAGTTACTCCGGATCCCACAAGCTGTCGTGGATATGGTGGTGGG
GGCCCACTGGGGGGTCCTGGCGGGCCTTGCCTACTATTCCATGGTGGGGAACTGGGCTAAGGTTTTGATT
GTGATGCTACTCTTTGCCGGAGTTGACGGGACCACCCACGTAACAGGGGGAGCGGCGAGTCGCCAGACCT
TCGGTTTAGCGTCCCTCTTTACACCTGGGGCGGCTCAGAGGATCCAGCTTGTAA

>1228_S63_L001_R1_001.fastq_239_1b_6
CACCTACGACAGCCCTGGTAGTGTCGCAGTTACTCCGGATCCCACAAGCTGTCGTGGATATGGTGGTGGG
GGCCCACTGGGGAGTCCTGGCGGGCCTTGCCTACTATTCCATGGTGGGGAACTGGGCTAAGGTTTTGATT
GTGATGCTACTCTTTGCCGGAGTTGACGGGGCCACCTACGTAACAGGGGGAGCGACAGGTCGCCAGACCT
CCGGTCTCGCGTCCCTCTTTAACCCTGGGGCGGCTCAGAGGATCCAGCTTGTAA

>1228_S63_L001_R1_001.fastq_240_1b_6
CACCTACGACAGCCCTGGTAGTGTCGCAGTTACTCCGGATCCCACAAGCTGTCGTGGATATGGTGGTGGG
GGCCCACTGGGGAGTCCTGGCGGGCCTTGCCTACTATTCCATGGTGGGGAACTGGGCTAAGGTTTTGATT
GTGATGCTACTCTTCGCCGGAGTTGACGGGGCCACCTACGTAACAGGGGGAGCGACGGGTCGCCAGACCT
CCGGTCTCGCGTCCCTCTTTAACCCTGGGGCGGCTCAGAGGATCCAGCTTGTAA

>1228_S63_L001_R1_001.fastq_241_1b_6
CACCTACGACAGCCCTGGTAGTGTCGCAGTTACTCCGGATCCCACAAGCTGTCGTGGATATGGTGGTGGG
GGCCCACTGGGGAGTCCTGGCGGGCCTTGCCTACTATTCCATGGTGGGGAACTGGGCTAAGGTTTTGATT
GTGATACTACTCTTTGCCGGAGTTGACGGGGCCACCTACGTAACAGGGGGAGCGACGGGTCGCCAGACCT
CCGGTCTCGCGTCCCTCTTTAACCCTGGGGCGGCTCAGAGGATCCAGCTTGTAA

>1228_S63_L001_R1_001.fastq_242_1b_6
CACCTACGACAGCCCTGGTAGTGTCGCAGTTACTCCGGATCCCACAAGCTGTCGTGGATATGGTGGTGGG
GGCCCACTGGGGAGTCCTGGCGGGCCTTGTCTACTATTCCATGGTGGGGAACTGGGCTAAGGTTTTGATT
GTGATGCTACTCTTTGCCGGAGTTGACGGGGCCACCTACGTAACAGGGGGAGCGACGGGTCGCCAGACCT
CCGGTCTCGCGTCCCTCTTTAACCCTGGGGCGGCTCAGAGGATCCAGCTTGTAA

>1228_S63_L001_R1_001.fastq_243_1b_5
CACCTACGACAGCCCTGGTAGTGTCGCAGTTACTCCGGATCCCACAAGCTGTCGTGGATATGGTGGTGGG
GGCCCACTGGGGAGTCCTGGCGGGTCTTGCCTACTATTCCATGGTGGGGAACTGGGCTAAGGTTTTGATT
GTGATGCTACTCTTTGCCGGAGTTGACGGGGCCACCTACGTAACAGGGGGAGCGACGGGTCGCCAGACCT
CCGGTCTCGCGTCCCTCTTTAACCCTGGGGCGGCTCAGAGGATCCAGCTTGTAA

>1228_S63_L001_R1_001.fastq_244_1b_5
CACCTACGACAGCCCTGGTAGTGTCGCAGTTACTCCGGATCCCACAAGCTGTCGTGGATATGGTGGTGGG
GGCTCACTGGGGAGTCCTGGCGGGCCTTGCCTACTATTCCATGGTGGGGAACTGGGCTAAGGTTTTGATT
GTGATGCTACTCTTTGCCGGAGTTGACGGGGCCACCTACGTAACAGGGGGAGCGACGGGTCGCCAGACCT
CCGGTCTCGCGTCCCTCTTTAACCCTGGGGCGGCTCAGAGGATCCAGCTTGTAA

>1228_S63_L001_R1_001.fastq_245_1b_5
CACCTACGACAGCCCTGGTAGTGTCGCAGTTACTCCGGATCCCACAAGCTGTCGTGGATATGGTGGTGGG
GGCCCACTGGGGAGTCCTGGCGGGCCCTGCCTACTATTCCATGGTGGGGAACTGGGCTAAGGTTTTGATT
GTGATGCTACTCTTTGCCGGAGTTGACGGGACCACCCACGTAACAGGGGGAGCGGCGAGTCGCCAGACCT
TCGGTTTAGCGTCCCTCTTTACACCTGGGGCGGCTCAGAGGATCCAGCTTGTAA

>1228_S63_L001_R1_001.fastq_246_1b_5
CACCTACGATAGCCCTGGTAGTGTCGCAGTTACTCCGGATCCCACAAGCTGTCGTGGATATGGTGGTGGG
GGCCCACTGGGGAGTCCTGGCGGGCCTTGCCTACTATTCCATGGTGGGGAACTGGGCTAAGGTTTTGATT
GTGATGCTACTCTTTGCCGGAGTTGACGGGGCCACCTACGTAACAGGGGGAGCGACGGGTCGCCAGACCT
CCGGTCTCGCGTCCCTCTTTAACCCTGGGGCGGCTCAGAGGATCCAGCTTGTAA

>1228_S63_L001_R1_001.fastq_247_1b_5
CACCTACGACAGCCCTGGTAGTGTCGCAGTTACTCCGGATCCCACAAGCTGTCGTGGATATGGTGGTGGG
GGCCCACTGGGGAGTCCTGGCGGGCCTTGCCTACTATTCCATGGTAGGGAACTGGGCTAAGGTTTTGATT
GTGATGCTACTCTTTGCCGGAGTTGACGGGGCCACCTACGTAACAGGGGGAGCGACGGGTCGCCAGACCT
CCGGTCTCGCGTCCCTCTTTAACCCTGGGGCGGCTCAGAGGATCCAGCTTGTAA

>1228_S63_L001_R1_001.fastq_248_1b_5
CACCTACGACAGCCCTGGTAGTGTCGCAGTTACTCCGGATCCCACAAGCTGTCGTGGATATGGTGGTGGG
GGCCCACTGGGAAGTCCTGGCGGGCCTTGCCTACTATTCCATGGTGGGGAACTGGGCTAAGGTTTTGATT
GTGATGCTACTCTTTGCCGGAGTTGACGGGGCCACCTACGTAACAGGGGGAGCGACGGGTCGCCAGACCT
CCGGTCTCGCGTCCCTCTTTAACCCTGGGGCGGCTCAGAGGATCCAGCTTGTAA

>1228_S63_L001_R1_001.fastq_249_1b_5
CACCTACGACAGCCCTGGTAGTGTCGCAGTTACTCCGGATCCCACAAGCTGTCGTGGATATGGTGGTGGG
GGCCCACTGGGGAGTCCTGGCGGGCCTTGCCTACTATTCCATGGTGGGGAACTGGGCTAAGGTTTTGATT
GTGATGCTACTCTTTGCCGGAGTTGACGGGGCCACCTACGTAACAGGGGGAGCGACGGGTCGCCAGACCT
CCGGTCACGCGTCCCTCTTTAACCCTGGGGCGGCTCAGAGGATCCAGCTTGTAA

>1228_S63_L001_R1_001.fastq_250_1b_5
CACCTACGACAGCCCTGGTAGTGTCGCAGTTACTCCGGATCCCACAAGCTGTCGTGGATATAGTGGTGGG
GGCCCACTGGGGAGTCCTGGCGGGCCTTGCCTACTATTCCATGGTGGGGAACTGGGCTAAGGTTTTGATT
GTGATGCTACTCTTTGCCGGAGTTGACGGGGCCACCTACGTAACAGGGGGAGCGACGGGTCGCCAGACCT
CCGGTCTCGCGTCCCTCTTTAACCCTGGGGCGGCTCAGAGGATCCAGCTTGTAA

>1228_S63_L001_R1_001.fastq_251_1b_5
CACATACGACAGCCCTGGTAGTGTCGCAGTTACTCCGGATCCCACAAGCTGTCGTGGATATGGTGGTGGG
GGCCCACTGGGGAGTCCTGGCGGGCCTTGCCTACTATTCCATGGTGGGGAACTGGGCTAAGGTTTTGATT
GTGATGCTACTCTTTGCCGGAGTTGACGGGGCCACCTACGTAACAGGGGGAGCGACGGGTCGCCAGACCT
CCGGTCTCGCGTCCCTCTTTAACCCTGGGGCGGCTCAGAGGATCCAGCTTGTAA

>1228_S63_L001_R1_001.fastq_252_1b_5
CACCTACGACAGCCCTGGTAGTGTCGCAGTTACTCCGGATCCCACAAGCTGTCGTGGATATGGTGGTGGG
GGCCCACTGGGGAGTCCTGGCGGGCCTTGCCTACTATTCCATGGTGGGGGACTGGGCTAAGGTTTTGATT
GTGATGCTACTCTTTGCCGGAGTTGACGGGACCACCCACGTAACAGGGGGAGCGGCGAGTCGCCAGACCT
TCGGTTTAGCGTCCCTCTTTACACCTGGGGCGGCTCAGAGGATCCAGCTTGTAA

>1228_S63_L001_R1_001.fastq_253_1b_5
CACCTACGACAGCCCTGGTAGTGTCGCAGTTACTCCGGATCCCACAAGCTGTCGTGGATATGGTGGTGGG
GGCCCACTGGGGAGTCCTGGCGGGCCTTGCCTACTATTCCATGGTGGGGAACTGGGCTAAGGTTTTGATT
GTGATGCTACTCTTTGCCGGAGTTGACGGGGCCACCTACGTAACAGGGGGAGCGACGGGTCGCCAGACCT
CCGGTCTCACGTCCCTCTTTAACCCTGGGGCGGCTCAGAGGATCCAGCTTGTAA

>1228_S63_L001_R1_001.fastq_254_1b_5
CACCTACGACAGCCCTGGTAGTGTCGCAGTTACTCCGGATCCCACAAGCTGTCGTGGATATGATGGTGGG
GGCCCACTGGGGAGTCCTGGCGGGCCTTGCCTACTATTCCATGGTGGGGAACTGGGCTAAGGTTTTGATT
GTGATGCTACTCTTTGCCGGAGTTGACGGGGCCACCTACGTAACAGGGGGAGCGACGGGTCGCCAGACCT
CCGGTCTCGCGTCCCTCTTTAACCCTGGGGCGGCTCAGAGGATCCAGCTTGTAA

>1228_S63_L001_R1_001.fastq_255_1b_5
CACCTACGACAGCCCTGGTAGTGTCGCAGTTACTCCGGATCCCACAAGCTGTCGTGGATATGGTGGTAGG
GGCCCACTGGGGAGTCCTGGCGGGCCTTGCCTACTATTCCATGGTGGGGAACTGGGCTAAGGTTTTGATT
GTGATGCTACTCTTTGCCGGAGTTGACGGGACCACCCACGTAACAGGGGGAGCGGCGAGTCGCCAGACCT
TCGGTTTAGCGTCCCTCTTTACACCTGGGGCGGCTCAGAGGATCCAGCTTGTAA

>1228_S63_L001_R1_001.fastq_256_1b_5
CACCTACGACAGCCCTGGTAGTGTCGCAGTTACTCCGGATCCCACAAGCTGTCGTGGATATGGTGGTGGG
GGCCCACTGGGGAGTCCTGGCGGGCCTTGCCTACTATTCCATGGTGGGGAACTGGGCTAAGGTTTTGATT
GTGATGCTACTCTTTGCCGGAGTTGACGGGACCACCCACGTAACAGGGGGAGCGGCGAGTCGCCAGACCT
ACGGTTTAGCATCCCTCTTTACACCTGGGGCGGCTCAGAGGATCCAGCTTGTAA

>1228_S63_L001_R1_001.fastq_257_1b_5
CACCTACGACAGCCCTGGTAGTGTCGCAGTTACTCCGGATCCCACAAGCTGTCGTGGATATGGTGGTGGG
GGCCCACTGGGGAGTCCTGGCGGGCCTTGCCTACTATTCCATGGTGGGGAACTGGGCTAAGGTTTTGATT
GTGATGCTACTCTTTGCCGGAGTTGACGGGGCCACCTACGTAACAGGGGGAGCGACGGGACGCCAGACCT
CCGGTCTCGCGTCCCTCTTTAACCCTGGGGCGGCTCAGAGGATCCAGCTTGTAA

>1228_S63_L001_R1_001.fastq_258_1b_5
CACCTACGACAGCCCTGGTAGTGTCGCAGTTACTCCGGATCCCACAAGCTGTCGTGGATATGGTGGTGGG
GGCCCACTGGGGAGTCCTGGCGGGCCTTGCCTACTATTCCATGGTGGGGAACTGGGCTAAGGTTTTGATT
GCGATGCTACTCTTTGCCGGAGTTGACGGGACCACCCACGTAACAGGGGGAGCGGCGAGTCGCCAGACCT
ACGGTTTAGCGTCCCTCTTTACACCTGGGGCGGCTCAGAGGATCCAGCTTGTAA

>1228_S63_L001_R1_001.fastq_259_1b_5
CACCTACGACAGCCCTGGTAGTGTCGCAGTTACTCCGGATCCCACAAGCTGTCGTGGATATGGTGGTGGG
GGCCCACTGGGGAGTCCTGGCGGGCCTTGCCTACTATTCCATGGTGGGGAACTGGGCTAAGGTTTTGATT
GTGATGCTACTCTTTGCCGGAGTTGACGGGACCACCCACGTAACAGGGGGAGCGGCGAGTCGGCAGACCT
ACGGTTTAGCGTCCCTCTTTACACCTGGGGCGGCTCAGAGGATCCAGCTTGTAA

>1228_S63_L001_R1_001.fastq_260_1b_5
CACCTACGACAGCTCTGGTAGTGTCGCAGTTACTCCGGATCCCACAAGCTGTCGTGGATATGGTGGTGGG
GGCCCACTGGGGAGTCCTGGCGGGCCTTGCCTACTATTCCATGGTGGGGAACTGGGCTAAGGTTTTGATT
GTGATGCTACTCTTTGCCGGAGTTGACGGGGCCACCTACGTAACAGGGGGAGCGACGGGTCGCCAGACCT
CCGGTCTCGCGTCCCTCTTTAACCCTGGGGCGGCTCAGAGGATCCAGCTTGTAA

>1228_S63_L001_R1_001.fastq_261_1b_5
CACCTACGACAGCCCTGGTAGTGTCGCAGTTACTCCGGATCCCACAGGCTGTCGTGGATATGGTGGTGGG
GGCCCACTGGGGAGTCCTGGCGGGCCTTGCCTACTATTCCATGGTGGGGAACTGGGCTAAGGTTTTGATT
GTGATGCTACTCTTTGCCGGAGTTGACGGGACCACCCACGTAACAGGGGGAGCGGCGAGTCGCCAGACCT
ACGGTTTAGCGTCCCTCTTTACACCTGGGGCGGCTCAGAGGATCCAGCTTGTAA

>1228_S63_L001_R1_001.fastq_262_1b_5
CACCTACGACAGCCCTGGTAGTGTCGCAGTTACTCCGGATCCCACAAGCTGTCGTGGATATGGTGGTGGG
GGCCCATTGGGGAGTCCTGGCGGGCCTTGCCTACTATTCCATGGTGGGGAACTGGGCTAAGGTTTTGATT
GTGATGCTACTCTTTGCCGGAGTTGACGGGGCCACCTACGTAACAGGGGGAGCGACGGGTCGCCAGACCT
CCGGTCTCGCGTCCCTCTTTAACCCTGGGGCGGCTCAGAGGATCCAGCTTGTAA

>1228_S63_L001_R1_001.fastq_263_1b_5
CACCTACAACAGCCCTGGTAGTGTCGCAGTTACTCCGGATCCCACAAGCTGTCGTGGATATGGTGGTGGG
GGCCCACTGGGGAGTCCTGGCGGGCCTTGCCTACTATTCCATGGTGGGGAACTGGGCTAAGGTTTTGATT
GTGATGCTACTCTTTGCCGGAGTTGACGGGACCACCCACGTAACAGGGGGAGCGGCGAGTCGCCAGACCT
ACGGTTTAGCGTCCCTCTTTACACCTGGGGCGGCTCAGAGGATCCAGCTTGTAA

>1228_S63_L001_R1_001.fastq_264_1b_5
TACCTACGACAGCCCTGGTAGTGTCGCAGTTACTCCGGATCCCACAAGCTGTCGTGGATATGGTGGTGGG
GGCCCACTGGGGAGTCCTGGCGGGCCTTGCCTACTATTCCATGGTGGGGAACTGGGCTAAGGTTTTGATT
GTGATGCTACTCTTTGCCGGAGTTGACGGGGCCACCTACGTAACAGGGGGAGCGACGGGTCGCCAGACCT
CCGGTCTCGCGTCCCTCTTTAACCCTGGGGCGGCTCAGAGGATCCAGCTTGTAA

>1228_S63_L001_R1_001.fastq_265_1b_5
CACCTACGACAGCCCTGGTAGTGTCGCAGTTACTCCGGATCCCACAAGCTGTCGTGGATATGGTGGTGGG
GGCCCACTGGGGAGTCCTGGCGGGCCTTGCCTACTATTCCATGGTGGGGAACTGGGCTAAGGTTTTGATT
GTGATGCTACTCTCTGCCGGAGTTGACGGGGCCACCTACGTAACAGGGGGAGCGACGGGTCGCCAGACCT
CCGGTCTCGCGTCCCTCTTTAACCCTGGGGCGGCTCAGAGGATCCAGCTTGTAA

>1228_S63_L001_R1_001.fastq_266_1b_5
CACCTACGACGGCCCTGGTAGTGTCGCAGTTACTCCGGATCCCACAAGCTGTCGTGGATATGGTGGTGGG
GGCCCACTGGGGAGTCCTGGCGGGCCTTGCCTACTATTCCATGGTGGGGAACTGGGCTAAGGTTTTGATT
GTGATGCTACTCTTTGCCGGAGTTGACGGGACCACCCACGTAACAGGGGGAGCGGCGAGTCGCCAGACCT
ACGGTTTAGCGTCCCTCTTTACACCTGGGGCGGCTCAGAGGATCCAGCTTGTAA

>1228_S63_L001_R1_001.fastq_267_1b_5
CACCCACGACAGCCCTGGTAGTGTCGCAGTTACTCCGGATCCCACAAGCTGCCGTGGATATGGTGGTGGG
GGCCCACTGGGGAGTCCTGGCGGGCCTTGCCTACTATTCCATGGTGGGGAACTGGGCTAAGGTTTTGATT
GTGATGCTACTCTTTGCCGGAGTTGACGGGGCCACCTACGTAACAGGGGGAGCGACGGGTCGCCAGACCT
CCGGTCTCGCGTCCCTCTTTAACCCTGGGGCGGCTCAGAGGATCCAGCTTGTAA

>1228_S63_L001_R1_001.fastq_268_1b_5
CACCTACGACAGCCCTGGTAGTGTCGCAGTTACTCCGGATCCCACAAGCTGTCGTGGATATGGTGGTGGG
GACCCACTGGGGAGTCCTGGCGGGCCTTGCCTACTATTCCATGGTGGGGAACTGGGCTAAGGTTTTGATT
GTGATGCTACTCTTTGCCGGAGTTGACGGGGCCACCTACGTAACAGGGGGAGCGACGGGTCGCCAGACCT
CCGGTCTCGCGTCCCTCTTTAACCCTGGGGCGGCTCAGAGGATCCAGCTTGTAA

>1228_S63_L001_R1_001.fastq_269_1b_5
CACCTACGACAGCCCTGGTAGTGTCGCAGTTACTCCGGATCCCACAAGCTGTCGTGGATATGGTGGTGGG
GGCCCACTGGGGAGTCCTGGCGGGCCTTGCCTACTATTCCATGGTGGGGAACTGGGCTAAGGTTTTGATT
GTGATGCTACTCTTTGCCGGAGTTGACGGGGCCACCTACGTAACAGGGGGAGGGACGGGTCGCCAGACCT
CCGGTCTCGCGTCCCTCTTTAACCCTGGGGCGGCTCAGAGGATCCAGCTTGTAA

>1228_S63_L001_R1_001.fastq_270_1b_5
CACCTACGACAGCCCTGGTAGTGTCGCAGTTACTCCGGATCCCACAAGCTGTCGTGGATATGGTGGTGGG
GGCCCACTGGGGAGTCCTGGCGGGCCTTGCCTACTATTCCATGGTGGGGAACTGGGCTAAGGTTTTGATT
GTGATGCTACTCTTTGCCGGAGTTGACGGGACCACCCACGTAACAGGGGGAGCGGCGAGTCGCCAGACCT
ACGGTTTAGCGTCCCTCTTTACACCTGGGGCGGCCCAGAGGATCCAGCTTGTAA

>1228_S63_L001_R1_001.fastq_271_1b_5
CACCTACGACAGCCCTGGTAGTGTCGCAGTTACTCCGGATCCCACAAGCTGTCGTGGACATGGTGGTGGG
GGCCCACTGGGGAGTCCTGGCGGGCCTTGCCTACTATTCCATGGTGGGGAACTGGCCTAAGGTTTTGATT
GTGATGCTACTCTTTGCCGGAGTTGACGGGGCCACCTACGTAACAGGGGGAGCGACGGGTCGCCAGACCT
CCGGTCTCGCGTCCCTCTTTAACCCTGGGGCGGCTCAGAGGATCCAGCTTGTAA

>1228_S63_L001_R1_001.fastq_272_1b_5
CACCTACGACAGCCCTGGTAGTGTCGCAGTTACTCCGGATCCCACAAGCTGTCGTGGATATGGTGGTGGG
GGCCCACTGGGGAGTCCTGGCGGGCCTTGCCTACTATTCCATGGTGGGGAACTGGGCTAAGGTTTTGATT
GTGATGCTACTCTTTGCCGGAGTTGACGGGGCCACCTACGTAACAGGGGGAGCGACGGGTCGCCAGACCT
CCGGTCTCGCGTCCCTCTTTACCCCTGGGGCGGCTCAGAGGATCCAGCTTGTAA

>1228_S63_L001_R1_001.fastq_273_1b_5
CACCTACGACAGCCCTGGTAGTGTCGCAGTTACTCCGGATCCCACAAGCTGTCGTGGATATGGTGGTGGG
GGCCCACTGGGGAGTCCTGGCGGGCCTTGCCTACTATTCCATGGTGGGGAACTGGGCTAAGGTTTTGATT
GTGATGCTACTCTTTGCCGGAGTTGACGGGACCACCCGCGTAACAGGGGGAGCGACGGGTCGCCAGACCT
CCGGTCTCGCGTCCCTCTTTAACCCTGGGGCGGCTCAGAGGATCCAGCTTGTAA

>1228_S63_L001_R1_001.fastq_274_1b_5
CACCTACGACAGCCCTGGTAGTGTCGCAGTTACTCCGGATCCCACAAGCTGTCGTGGATATGGTGGTGGG
GGCCCACTGGGGAGTCCTGGCGGGCCTTGCCTACTATTCCATGGTGGGGAACTGGGCTAAGGTTTTGATT
GTGATGCTACTCTTTGCCGGAGTTGACGGGACCACCCACGTTACAGGGGGAGCGGCGAGTCGCCAGACCG
CCGGTTTAGCGTCCCTCTTTAACCCTGGGGCGGCTCAGAGGATCCAGCTTGTAA

>1228_S63_L001_R1_001.fastq_275_1b_5
CACCTACGACAGCCCTGGTAGTGTCGCAGTTACTCCGGATCCCACAAGCTGTCGTGGATATGGTGGTGGG
GGCCCACTGGGGAGTCCTGGCGGACCTTGCCTACTATTCCATGGTGGGGAACTGGGCTAAGGTTTTGATT
GTGATGCTACTCTTTGCCGGAGTTGACGGGGCCACCTACGTAACAGGGGGAGCGACGGGTCGCCAGACCT
CCGGTCTCGCGTCCCTCTTTAACCCTGGGGCGGCTCAGAGGATCCAGCTTGTAA

>1228_S63_L001_R1_001.fastq_276_1b_5
CACCTACGACAGCCCTGGTAGTGTCGCAGTTACTCCGGATCCCACAAGCTGTCGTGGATATGGTGGTGGG
GGCCCACTGGGGAGTCCTGGCGGGCCTTGCCTACTATTCCATGGTGGGGAACTGGGCTAAGGTTTTGATT
GTGATGCTACTCTTTGCCGGAGTTGACGGGACCACCCACGTAACAGGGGGAGCGGCGAGTCGCCAGACCT
ACGGTTTAGCGTCCCTCTTTACACCTGGGGCAGCTCAGAGGATCCAGCTTGTAA

>1228_S63_L001_R1_001.fastq_277_1b_5
CACCTACGACAGCCCTGGTAGTGTCGCAGTTACTCCGGATCCCACAAGCTGTCGTGGATATGGTGGTGGG
GGCCCACTGGGGAGTCCTGGCGGGCCTTGCCTACTATTCCATGGTGGGGAACTGGGCTAAGGTTTTGATT
GTGATGCTACTCTTTGCCGGAGTTGACGGGACCACCCGCGTAACAGGGGGAGCGGCGAGTCGCCAGACCT
CCGGTCTCGCGTCCCTCTTTAACCCTGGGGCGGCTCAGAGGATCCAGCTTGTAA

>1228_S63_L001_R1_001.fastq_278_1b_5
CACCTACGACAGCCCTGGTAGTGTCGCAGTTACTCCGGATCCCACAAGCTGTCGTGGATATGGTGGTGGG
GGCCCACTGGGGAGTCCTGGCGGGCCTTGCCTACTATTCCATGGTGGGGAACTGGGCTAAGGTTTTGATT
GTGATGCTACTCTTTGCCGGAGTTGACGGGGCCACCTACGTAACAGGGGGAGCGACGGGTCGCCAGACCT
CCGGTCTCGCGTCCCTCTTTAACCCTGAGGCGGCTCAGAGGATCCAGCTTGTAA
