# Supplementary material for: HCV transmission in high-risk communities in Bulgaria
Source: PLoS One. 2019 Mar 5;14(3):e0212350. doi: 10.1371/journal.pone.0212350 (PMC6400337; doi:10.1371/journal.pone.0212350)
Supplement: S1 File — (ZIP) [file pone.0212350.s002.zip › 1232_S1_L001_R1_001.fastq_1a_freq5.fas]

>1232_S1_L001_R1_001.fastq_1_1a_2509
CCCCTACAACAGCGCTGGTAATGGCTCAGCTACTTAGGGTCCCGCAAGCCATCTTGGACATGATCGCTGG
TGCCCACTGGGGAGTCCTAGCGGGCATAGCGTATTTCTCCATGGTGGGTAACTGGGCGAAGGTCCTGGTA
GTTCTGTTGCTGTTTGCCGGCGTTGACGCAGGCACCTACACCACCGGGGGGAGTGCTGCTGCTACTACGG
CTACACTCACCAGGTTTCTCAGTCCGGGCGCCAAGCAGGATATCCAGCTGATCA

>1232_S1_L001_R1_001.fastq_2_1a_2406
CCCCTACAACAGCGCTGGTAATGGCTCAGCTACTTAGGGTCCCGCAAGCCATCTTGGACATGATCGCTGG
TGCCCACTGGGGAGTCCTAGCGGGCATAGCGTATTTCTCCATGGTGGGTAACTGGGCGAAGGTCCTGGTA
GTTCTGTTGCTGTTTGCCGGCGTCGACGCAGCCACCTACACCACCGGGGGGAGTGCTGCTGCTACTACGG
CTACACTCACCAGGCTTCTCAGTCCGGGCTCCAAGCAGGATATCCAGCTGATCA

>1232_S1_L001_R1_001.fastq_3_1a_325
CCCCTACAACAGCGCTGGTAATGGCTCAGCTACTTAGGGTCCCGCAAGCCATCTTGGACATGATCGCTGG
TGCCCACTGGGGAGTCCTAGCGGGCATAGCGTATTTCTCCATGGTGGGTAACTGGGCGAAGGTCCTGGTA
GTTCTGTTGCTGTTTGCCGGCGTTGACGCAGGCACCTACACCACCGGGGGGAGTGCTGCTGCTACTACGG
CTACACTCACCAGGCTTCTCAGTCCGGGCGCCAAGCAGGATATCCAGCTGATCA

>1232_S1_L001_R1_001.fastq_4_1a_311
CCCCTACAACAGCGCTGGTAATGGCTCAGCTACTTAGGGTCCCGCAAGCCATCTTGGACATGATCGCTGG
TGCCCACTGGGGAGTCCTAGCGGGCATAGCGTATTTCTCCATGGTGGGTAACTGGGCGAAGGTCCTGGTA
GTTCTGTTGCTGTTTGCCGGCGTCGACGCAGCCACCTACACCACCGGGGGGAGTGCTGCTGCTACTACGG
CTACACTCACCAGGTTTCTCAGTCCGGGCGCCAAGCAGGATATCCAGCTGATCA

>1232_S1_L001_R1_001.fastq_5_1a_240
CCCCTACAACAGCGCTGGTAATGGCTCAGCTACTTAGGGTCCCGCAAGCCATCTTGGACATGATCGCTGG
TGCCCACTGGGGAGTCCTAGCGGGCATAGCGTATTTCTCCATGGTGGGTAACTGGGCGAAGGTCCTGGTA
GTTCTGTTGCTGTTTGCCGGCGTTGACGCAGGCACCTACACCACCGGGGGGAGTGCTGCTGCTACTACGG
CTACACTCACCAGGCTTCTCAGTCCGGGCTCCAAGCAGGATATCCAGCTGATCA

>1232_S1_L001_R1_001.fastq_6_1a_214
CCCCTACAGCAGCGCTGGTAATGGCTCAGCTACTTAGGGTCCCGCAAGCCATCTTGGACATGATCGCTGG
TGCCCACTGGGGAGTCCTAGCGGGCATAGCGTATTTCTCCATGGTGGGTAACTGGGCGAAGGTCCTGGTA
GTTCTGTTGCTGTTTGCCGGCGTCGACGCAGCCACCTACACCACCGGGGGGAGTGCTGCTGCTACTACGG
CTACACTCACCAGGCTTCTCAGTCCGGGCTCCAAGCAGGATATCCAGCTGATCA

>1232_S1_L001_R1_001.fastq_7_1a_138
CCCCTACAACAGCGCTGGTAATGGCTCAGCTACTTAGGGTCCCGCAAGCCATCTTGGACATGATCGCTGG
TGCCCACTGGGGAGTCCTAGCGGGCATAGCGTATTTCTCCATGGTGGGTAACTGGGCGAAGGTCCTGGTA
GTTCTGTTGCTGTTTGCCGGCGTTGACGCAGGCACTTACACCACCGGGGGGAGTGCTGCTGCTACTACGG
CTACACTCACCAGGTTTCTCAGTCCGGGCGCCAAGCAGGATATCCAGCTGATCA

>1232_S1_L001_R1_001.fastq_8_1a_129
CCCCTACAACAGCGCTGGTAATGGCTCAGCTACTTAGGGTCCCGCAAGCCATCTTGGACATGATCGCTGG
TGCCCACTGGGGAGTCCTAGCGGGCATAGCGTATTTCTCCATGGTGGGTAACTGGGCGAAGGTCCTGGTA
GTTCTGTTGCTGTTTGCCGGCGTCGACGCAGCCACCTACACCACCGGGGGGAGTGCTGCTGCTACTACGG
CTACACTCACCAGGCTTCTCAGTCCGGGCGCCAAGCAGGATATCCAGCTGATCA

>1232_S1_L001_R1_001.fastq_9_1a_102
CCCCTACAACAGCGCTGGTAATGGCTCAGCTACTTAGGGTCCCGCAAGCCATCTTGGACATGATCGCTGG
TGCCCACTGGGGAGTCCTAGCGGGCATAGCGTATTTCTCCATGGTGGGTAACTGGGCGAAGGTCCTGGTA
GTTCTGTTGCTGTTTGCCGGCGTTGACGCAGGCACCTACACCACCGGGGGGAGTGCTGCTGCTACTACGG
CTACACTCACCAGGTTTCTCAGTCCGGGCTCCAAGCAGGATATCCAGCTGATCA

>1232_S1_L001_R1_001.fastq_10_1a_101
CCCCTACAACAGCGCTGGTAATGGCTCAGCTACTTAGGGTCCCGCAAGCCATCTTGGACATGATCGCTGG
TGCCCACTGGGGAGTCCTAGCGGGCATAGCGTATTTCTCCATGGTGGGTAACTGGGCGAAAGTCCTGGTA
GTTCTGTTGCTGTTTGCCGGCGTTGACGCAGGCACCTACACCACCGGGGGGAGTGCTGCTGCTACTACGG
CTACACTCACCAGGTTTCTCAGTCCGGGCGCCAAGCAGGATATCCAGCTGATCA

>1232_S1_L001_R1_001.fastq_11_1a_85
CCCCTACAACAGCGCTGGTAATGGCTCAGCTACTTAGGGTCCCGCAAGCCATCTTGGACATGATCGCTGG
TGCCCACTGGGGAGTCCTAGCGGGCATAGCGTATTTCTCCATGGTGGGTAACTGGGCGAAGGTCCTGGTA
GTTCTGTTGCTGTTTGCCGGCGTCGACGCAGCCACCTACACCACCGGGGGGAGTGCTGCTGCTACTACGG
CTGCACTCACCAGGTTTCTCAGTCCGGGCGCCAAGCAGGATATCCAGCTGATCA

>1232_S1_L001_R1_001.fastq_12_1a_74
CCCCTACAGCAGCGCTGGTAATGGCTCAGCTACTTAGGGTCCCGCAAGCCATCTTGGACATGATCGCTGG
TGCCCACTGGGGAGTCCTAGCGGGCATAGCGTATTTCTCCATGGTGGGTAACTGGGCGAAGGTCCTGGTA
GTTCTGTTGCTGTTTGCCGGCGTTGACGCAGGCACCTACACCACCGGGGGGAGTGCTGCTGCTACTACGG
CTACACTCACCAGGTTTCTCAGTCCGGGCGCCAAGCAGGATATCCAGCTGATCA

>1232_S1_L001_R1_001.fastq_13_1a_70
CCCCTACAACAGCGCTGGTAATGGCTCAGCTACTTAGGGTCCCGCAAGCCATCTTGGACATGATCGCTGG
TGCCCACTGGGGAGTCCTAGCGGGCATAGCGTATTTCTCCATGGTGGGTAACTGGGCGAAGGTCCTGGTA
GTTCTGTTGCTGTTTGCCGGCGTCGACGCAGGCACCTACACCACCGGGGGGAGTGCTGCTGCTACTACGG
CTACATTCGCCGGGCTTTTCAGACAGGGCGCCAGGCAGAATGTCCAGCTGATCA

>1232_S1_L001_R1_001.fastq_14_1a_60
CCCCTACAACAGCGCTGGTAATGGCTCAGCTACTTAGGGTCCCGCAAGCCATCTTGGACATGATCGCTGG
TGCCCACTGGGGAGTCCTAGCGGGCATAGCGTATTTCTCCATGGTGGGTAACTGGGCGAAGGTCCTGGTA
GTTCTGTTGCTGTTTGCCGGCGTTGACGCAGCCACCTACACCACCGGGGGGAGTGCTGCTGCTACTACGG
CTACACTCACCAGGCTTCTCAGTCCGGGCTCCAAGCAGGATATCCAGCTGATCA

>1232_S1_L001_R1_001.fastq_15_1a_54
CCCCTACAACAGCGCTGGTAATGGCTCAGCTACTTAGGGTCCCGCAAGCCATCTTGGACATGATCGCTGG
TGCCCACTGGGGAGTCCTAGCGGGCATAGCGTATTTCTCCATGGTGGGTAACTGGGCGAAGGTCCTGGTA
GTTCTGTTGCTGTTTGCCGGCGTTGACGCAGGCACCTACACCACCGGGGGGAGTGCTGCTGCCACTACGG
CTACACTCACCAGGTTTCTCAGTCCGGGCGCCAAGCAGGATATCCAGCTGATCA

>1232_S1_L001_R1_001.fastq_16_1a_46
CCCCTACAACAGCGCTGGTAATGGCTCAGCTACTTAGGGTCCCGCAAGCCATCTTGGACATGATCGCTGG
TGCCCACTGGGGAGTCCTAGCGGGCATAGCGTATTTCTCCATGGTGGGTAACTGGGCGAAGGTCCTGGTA
GTTCTGTTGCTGTTTGCCGGCGTTGACGCAGGCACCTACACCACCGGGGGGAGTGCTGCTGCTACTACGG
CTGCACTCACCAGGTTTCTCAGTCCGGGCGCCAAGCAGGATATCCAGCTGATCA

>1232_S1_L001_R1_001.fastq_17_1a_45
CCCCTACAACAGCGCTGGTAATGGCTCAGCTACTTAGGGTCCCGCAAGCCATCTTGGACATGATCGCTGG
TGCCCACTGGGGAGTCCTAGCGGGCATAGCGTATTTCTCCATGGTGGGTAACTGGGCGAAGGTCCTGGTA
GTTCTGTTGCTGTTTGCCGGCGTCGACGCAGGCACCTACACCACCGGGGGGAGTGCTGCTGCTACTACGG
CTACACTCACCAGGTTTCTCAGTCCGGGCGCCAAGCAGGATATCCAGCTGATCA

>1232_S1_L001_R1_001.fastq_18_1a_41
CTCCTACAACAGCGCTGGTAATGGCTCAGCTACTTAGGGTCCCGCAAGCCATCTTGGACATGATCGCTGG
TGCCCACTGGGGAGTCCTAGCGGGCATAGCGTATTTCTCCATGGTGGGTAACTGGGCGAAGGTCCTGGTA
GTTCTGTTGCTGTTTGCCGGCGTCGACGCAGCCACCTACACCACCGGGGGGAGTGCTGCTGCTACTACGG
CTACACTCACCAGGCTTCTCAGTCCGGGCTCCAAGCAGGATATCCAGCTGATCA

>1232_S1_L001_R1_001.fastq_19_1a_39
CTCCTACAACAGCGCTGGTAATGGCTCAGCTACTTAGGGTCCCGCAAGCCATCTTGGACATGATCGCTGG
TGCCCACTGGGGAGTCCTAGCGGGCATAGCGTATTTCTCCATGGTGGGTAACTGGGCGAAGGTCCTGGTA
GTTCTGTTGCTGTTTGCCGGCGTTGACGCAGGCACCTACACCACCGGGGGGAGTGCTGCTGCTACTACGG
CTACACTCACCAGGTTTCTCAGTCCGGGCGCCAAGCAGGATATCCAGCTGATCA

>1232_S1_L001_R1_001.fastq_20_1a_39
CCCCTACAACAGCGCTGGTAATGGCTCAGCTACTTAGGGTCCCGCAAGCCATCTTGGACATGATCGCTGG
TGCCCACTGGGGAGTCCTAGCGGGCATAGCGTATTTCTCCATGGTGGGTAACTGGGCGAAGGTCCTGGTA
GTTCTGTTGCTGTTTGCCGGCGTTGACGCGGGCACCTACACCACCGGGGGGAGTGCTGCTGCTACTACGG
CTACACTCACCAGGTTTCTCAGTCCGGGCGCCAAGCAGGATATCCAGCTGATCA

>1232_S1_L001_R1_001.fastq_21_1a_39
CCCCTACAACAGCGCTGGTAATGGCTCAGCTACTTAGGGTCCCGCAAGCCATCTTGGACATGATCGCTGG
TGCCCACTGGGGAGTCCTAGCGGGCATAGCGTATTTCTCCATGGTGGGTAACTGGGCGAAGGTCCTGGTA
GTTCTGTTGCTGTTTGCCGGCGTTGACGCAGGCACCTACACCACCGGGGGGAGTGCTGCTGCTACTACGG
CTACACTCACCAGGTTTCTCAGTCCGGGCGCCAAGCAGAATATCCAGCTGATCA

>1232_S1_L001_R1_001.fastq_22_1a_37
CCCCTACAACAGCGCTGGTAATGGCTCAGCTACTTAGGGTCCCGCAAGCCATCTTGGACATGATCGCTGG
TGCCCACTGGGGAGTCCTAGCGGGCATAGCGTATTTCTCCATGGTGGGTAACTGGGCGAAGGTCCTGGTA
GTTCTGTTGCTGTTTGCCGGCGTCGACGCAGCCACCTACACCACCGGGGGGAGTGCCGCTGCTACTACGG
CTACACTCACCAGGCTTCTCAGTCCGGGCTCCAAGCAGGATATCCAGCTGATCA

>1232_S1_L001_R1_001.fastq_23_1a_37
CCCCTACAACAGCGCTGGTAATGGCTCAGCTACTTAGGGTCCCGCAAGCCATCTTGGACATGATCGCTGG
TGCCCACTGGGGAGTCCTAGCGGGCATAGCGTATTTCTCCATGGTGGGCAACTGGGCGAAGGTCCTGGTA
GTTCTGTTGCTGTTTGCCGGCGTCGACGCAGCCACCTACACCACCGGGGGGAGTGCTGCTGCTACTACGG
CTACACTCACCAGGCTTCTCAGTCCGGGCTCCAAGCAGGATATCCAGCTGATCA

>1232_S1_L001_R1_001.fastq_24_1a_34
CCCCTACAACAGCGCTGGTAATGGCTCAGCTACTTAGGGTCCCGCAAGCCATCTTGGACATGATCGCTGG
TGCCCACTGGGGAGTCCTAGCGGGCATAGCGTATTTCTCCATGGTGGGTAACTGGGCGAAGGTCCTGGTA
GTTCTGTTGCTGTTTGCCGGCGTCGACGCAGCCACCTACACCACCGGGGGGAGTGCTGCTGCTACTACGG
CTACACTCACCAAGCTTCTCAGTCCGGGCTCCAAGCAGGATATCCAGCTGATCA

>1232_S1_L001_R1_001.fastq_25_1a_33
CCCCTACAACAGCGCTGGTAATGGCTCAGCTACTTAGGGTCCCGCAAGCCATCTTGGACATGATCGCTGG
TGCCCACTGGGGAGTCCTAGCGGGCATAGCGTATTTCTCCATGGTGGGTAACTGGGCGAAGGTCCTGGTA
GTCCTGTTGCTGTTTGCCGGCGTCGACGCAGCCACCTACACCACCGGGGGGAGTGCTGCTGCTACTACGG
CTACACTCACCAGGCTTCTCAGTCCGGGCTCCAAGCAGGATATCCAGCTGATCA

>1232_S1_L001_R1_001.fastq_26_1a_31
CCCCTACAACAGCGCTGGTAATGGCTCAGCTACTTAGGGTCCCGCAAGCCATCTTGGACATGATCGCTGG
TGCCCACTGGGGAGTCCTAGCGGGCATAGCGTATTTCTCCATGGTGGGTAACTGGGCGAAGGTCCTGGTA
GCTCTGTTGCTGTTTGCCGGCGTTGACGCAGGCACCTACACCACCGGGGGGAGTGCTGCTGCTACTACGG
CTACACTCACCAGGTTTCTCAGTCCGGGCGCCAAGCAGGATATCCAGCTGATCA

>1232_S1_L001_R1_001.fastq_27_1a_26
CCCCTACAACAGCGCTGGTAATGGCTCAGCTACTTAGGGTCCCGCAAGCCATCTTGGACATGATCGCTGG
TGCCCACTGGGGAGTCCTAGCGGGCATAGCGTATTTCTCCATGGTGGGTAACTGGGCGAAGGTCCTGGTA
GTTCTGTTGCTGTTTGCCGGCGTCGACGCAGGCACCTACACCACCGGGGGGAGTGCTGCTGCTACTACGG
CTACATTCGCCGGGCTTTTCAGACAGGGCGCCAGGCAGAATATCCAGCTGATCA

>1232_S1_L001_R1_001.fastq_28_1a_26
CCCCTACAACAGCGCTGGTAATGGCTCAGCTACTTAGGGTCCCGCAAGCCATCTTGGACATGATCGCTGG
TGCCCACTGGGGAGTCCTAGCGGGCATAGCGTATTTCTCCATGGTGGGTAACTGGGCGAAGGTCCTGGTA
GTTCTGTTGCTGTTTGCCGGCGTCGACGCAGCCACCTACACCACCGGGGGGAGTGCTGCTGCTACTACGG
CTACACTCACCAGGCTCCTCAGTCCGGGCTCCAAGCAGGATATCCAGCTGATCA

>1232_S1_L001_R1_001.fastq_29_1a_25
CCCCTACAACAGCGCTGGTAATGGCTCAGCTACTTAGGGTCCCGCAAGCCATCTTGGACATGATCGCTGG
TGCCCACTGGGGAGTCCTAGCGGGCATAGCGTATTTCTCCATGGTGGGTAACTGGGCGAAGGTCCTGGTA
GTTCTGTTGCTGTTTGCCGGCGTCGACGCAGCCACCTACACCACCGGGGGGAGTGCTGCTGCTACTACGG
CTACACTCACCAGGCTTCTCAGTCCGGGCTCCAAGCAGGATATTCAGCTGATCA

>1232_S1_L001_R1_001.fastq_30_1a_25
CCCCTACAACAGCGCTGGTAATGGCTCAGCTACTTAGGGTCCCGCAAGCCATCTTGGACATGATCGCTGG
TGCCCACTGGGGAGTCCTAGCGGGCATAGCGTATTTCTCCATGGTGGGTAACTGGGCGAAGGTCCTGGTA
GTTCTGTTGCTGTTTGCCGGCGTCGACGCAGCCACCTACACCACCGGGGGGAGTGCTGCTGCTACTACGG
CTACGCTCACCAGGCTTCTCAGTCCGGGCTCCAAGCAGGATATCCAGCTGATCA

>1232_S1_L001_R1_001.fastq_31_1a_25
CCCCTACAACAGCGCTGGTAATGGCTCAGCTACTTAGGGTCCCGCAAGCCATCTTGGACATGATCGCTGG
TGCCCACTGGGGAGTCCTAGCGGGCATAGCGTATTTCTCCATGGTGGGTAACTGGGCGAAGGTCCTGGTA
GTTCTGTTGCTGTTTGCCGGCGTTGACGCAGGCACCTACACCACCGGGGGGAGTGCCGCTGCTACTACGG
CTACACTCACCAGGTTTCTCAGTCCGGGCGCCAAGCAGGATATCCAGCTGATCA

>1232_S1_L001_R1_001.fastq_32_1a_25
CCCCTACAACAGCGCTGGTAATGGCTCAGCTACTTAGGGTCCCGCAAGCCATCTTGGACATGATCGCTGG
TGCCCACTGGGGAGTCCTAGCGGGCATAGCGTATTTCTCCATGGTGGGTAACTGGGCGAAGGTCCTGGTA
GTTCTGTTGCTGTTTGCCGGCGTTGACGCAGGCACCTACACCACCGGGGGGAGTGCTGCTGCTACTACGG
CTACACTCGCCAGGCTTCTCAGTCCGGGCGCCAAGCAGGATATCCAGCTGATCA

>1232_S1_L001_R1_001.fastq_33_1a_25
CCCCTACAACAGCGCTAGTAATGGCTCAGCTACTTAGGGTCCCGCAAGCCATCTTGGACATGATCGCTGG
TGCCCACTGGGGAGTCCTAGCGGGCATAGCGTATTTCTCCATGGTGGGTAACTGGGCGAAGGTCCTGGTA
GTTCTGTTGCTGTTTGCCGGCGTTGACGCAGGCACCTACACCACCGGGGGGAGTGCTGCTGCTACTACGG
CTACACTCACCAGGTTTCTCAGTCCGGGCGCCAAGCAGGATATCCAGCTGATCA

>1232_S1_L001_R1_001.fastq_34_1a_24
CCCCTACAACAGCGCTGGTAATGGCCCAGCTACTTAGGGTCCCGCAAGCCATCTTGGACATGATCGCTGG
TGCCCACTGGGGAGTCCTAGCGGGCATAGCGTATTTCTCCATGGTGGGTAACTGGGCGAAGGTCCTGGTA
GTTCTGTTGCTGTTTGCCGGCGTCGACGCAGCCACCTACACCACCGGGGGGAGTGCTGCTGCTACTACGG
CTACACTCACCAGGCTTCTCAGTCCGGGCTCCAAGCAGGATATCCAGCTGATCA

>1232_S1_L001_R1_001.fastq_35_1a_22
CCCCTACAACAGCGCTGGTAATGGCTCAGCTACTTAGGGTCCCGCAAGCCATCTTGGACATGATCGCTGG
TGCCCACTGGGGAGTCCTAGCGGGCATAGCGTATTTCTCCATGGTGGGTAACTGGGCGAAGGTCCTGGTA
GTTCTGTTGCTGTTTGCCGGCGTCGACGCAGCCACCTACACCACCGGGGGGAGTGCTGCTGCTACTACGG
CTACACTCACCAGGCTTCTCAGTCTGGGCTCCAAGCAGGATATCCAGCTGATCA

>1232_S1_L001_R1_001.fastq_36_1a_22
CCCCTACAACAGCGCTGGTAATGGCTCAGCTACTTAGGGTCCCGCAAGCCATCTTGGACATGATCGCTGG
TGCCCACTGGGGAGTCCTAGCGGGCATAGCGTATTTCTCCATGGTGGGTAACTGGGCGAAGGTCCTGGTA
GTTCTGTTGCTGTTTGCCGGCGTCGACGCAGCCACCTACACCACCGGGGGGAGTGCTGCTGCTACCACGG
CTACACTCACCAGGCTTCTCAGTCCGGGCTCCAAGCAGGATATCCAGCTGATCA

>1232_S1_L001_R1_001.fastq_37_1a_21
CCCCTACAACAGCGCTGGTAATGGCTCAGCTACTTAGGGTCCCGCAAGCCATCTTGGACATGGTCGCTGG
TGCCCACTGGGGAGTCCTAGCGGGCATAGCGTATTTCTCCATGGTGGGTAACTGGGCGAAGGTCCTGGTA
GTTCTGTTGCTGTTTGCCGGCGTTGACGCAGGCACCTACACCACCGGGGGGAGTGCTGCTGCTACTACGG
CTACACTCACCAGGTTTCTCAGTCCGGGCGCCAAGCAGGATATCCAGCTGATCA

>1232_S1_L001_R1_001.fastq_38_1a_20
CCCCTACAGCAGCGCTGGTAATGGCTCAGCTACTTAGGGTCCCGCAAGCCATCTTGGACATGATCGCTGG
TGCCCACTGGGGAGTCCTAGCGGGCATAGCGTATTTCTCCATGGTGGGTAACTGGGCGAAGGTCCTGGTA
GTTCTGTTGCTGTTTGCCGGCGTTGACGCAGGCACCTACACCACCGGGGGGAGTGCTGCTGCTACTACGG
CTACACTCACCAGGCTTCTCAGTCCGGGCGCCAAGCAGGATATCCAGCTGATCA

>1232_S1_L001_R1_001.fastq_39_1a_20
CCCCTACAGCAGCGCTGGTAATGGCTCAGCTACTTAGGGTCCCGCAAGCCATCTTGGACATGATCGCTGG
TGCCCACTGGGGAGTCCTAGCGGGCATAGCGTATTTCTCCATGGTGGGTAACTGGGCGAAGGTCCTGGTA
GTTCTGTTGCTGTTTGCCGGCGTCGACGCAGCCACCTACACCACCGGGGGGAGTGCTGCTGCTACTACGG
CTACACTCACCAGGTTTCTCAGTCCGGGCGCCAAGCAGGATATCCAGCTGATCA

>1232_S1_L001_R1_001.fastq_40_1a_20
CCCCTACAACAGCGCTGGTAATGGCTCAGCTACTTAGGGTCCCGCAAGCCATCTTGGACATGATCGCTGG
TGCCCACTGGGGAGTCCTAGCGGGCATAGCGTATTTCTCCATGGTGGGTAACTGGGCGAAGGTCCTGGTA
GTTCTGTTGCTGTTTGCCGGCGTCGACGCAGCCACCTACACCACCGGGGGGAGTGCTGCTGCTACTACGG
CTACACCCACCAGGCTTCTCAGTCCGGGCTCCAAGCAGGATATCCAGCTGATCA

>1232_S1_L001_R1_001.fastq_41_1a_20
CCCCTACAACAGCGCTGGTGATGGCTCAGCTACTTAGGGTCCCGCAAGCCATCTTGGACATGATCGCTGG
TGCCCACTGGGGAGTCCTAGCGGGCATAGCGTATTTCTCCATGGTGGGTAACTGGGCGAAGGTCCTGGTA
GTTCTGTTGCTGTTTGCCGGCGTCGACGCAGCCACCTACACCACCGGGGGGAGTGCTGCTGCTACTACGG
CTACACTCACCAGGCTTCTCAGTCCGGGCTCCAAGCAGGATATCCAGCTGATCA

>1232_S1_L001_R1_001.fastq_42_1a_20
CCCCTACAACAGCGCTGGTAATGGCTCAGCTACTTAGGGTCCCGCAAGCCATCTTGGACATGATCGCTGG
TGCCCACTGGGGGGTCCTAGCGGGCATAGCGTATTTCTCCATGGTGGGTAACTGGGCGAAGGTCCTGGTA
GTTCTGTTGCTGTTTGCCGGCGTCGACGCAGCCACCTACACCACCGGGGGGAGTGCTGCTGCTACTACGG
CTACACTCACCAGGCTTCTCAGTCCGGGCTCCAAGCAGGATATCCAGCTGATCA

>1232_S1_L001_R1_001.fastq_43_1a_19
CCCCTACAACAGCGCTGGTAATGGCTCAGCTACTTAGGGTCCCGCAAGCCATCTTGGACATGATCGCTGG
TGCCCACTGGGGAGTCCTAGCAGGCATAGCGTATTTCTCCATGGTGGGTAACTGGGCGAAGGTCCTGGTA
GTTCTGTTGCTGTTTGCCGGCGTCGACGCAGCCACCTACACCACCGGGGGGAGTGCTGCTGCTACTACGG
CTACACTCACCAGGCTTCTCAGTCCGGGCTCCAAGCAGGATATCCAGCTGATCA

>1232_S1_L001_R1_001.fastq_44_1a_19
CCCCTACAACAGCGCTGGTAATGGCTCAGCTACTTAGGGTCCCGCAAGCCATCTTGGACATGATCGCTGG
TGCCCACTGGGGAGTCCTAGCGGGCATAGCGTATTTCTCCATGGTGGGTAACTGGGCGAAGGTCCTGGTA
GTTCTGTTGCTGTTTGCCGGTGTCGACGCAGCCACCTACACCACCGGGGGGAGTGCTGCTGCTACTACGG
CTACACTCACCAGGCTTCTCAGTCCGGGCTCCAAGCAGGATATCCAGCTGATCA

>1232_S1_L001_R1_001.fastq_45_1a_19
CCCCTACAACAGCGCTGGTAATGGCTCAGCTACTTAGGGTCCCGCAAGCCATCTTGGACATGATCGCTGG
TGCCCACTGGGGAGTCCTAGCGGGCATAGCGTATTTCTCCATGGTGGGTAACTGGGCGAAGGTCCTGGTA
GTTCTGTTGCTGTTTGCCGGCGTCGACGCAGCCACCTACACCACCGGGGGGAGTGCTGCTGCTACTACGG
CTACACTCACCAGGCCTCTCAGTCCGGGCTCCAAGCAGGATATCCAGCTGATCA

>1232_S1_L001_R1_001.fastq_46_1a_19
CCCCTACAACAGCGCTGGTAATGGCTCAGCTACTTAGGGTCCCGCAAGCCACCTTGGACATGATCGCTGG
TGCCCACTGGGGAGTCCTAGCGGGCATAGCGTATTTCTCCATGGTGGGTAACTGGGCGAAGGTCCTGGTA
GTTCTGTTGCTGTTTGCCGGCGTTGACGCAGGCACCTACACCACCGGGGGGAGTGCTGCTGCTACTACGG
CTACACTCACCAGGTTTCTCAGTCCGGGCGCCAAGCAGGATATCCAGCTGATCA

>1232_S1_L001_R1_001.fastq_47_1a_19
CCCCTACAACAGCGCTGGTAATGGCTCAGCTACTTAGGGTCCCGCAAGCCATCTTGGACATGATCGCTGG
CGCCCACTGGGGAGTCCTAGCGGGCATAGCGTATTTCTCCATGGTGGGTAACTGGGCGAAGGTCCTGGTA
GTTCTGTTGCTGTTTGCCGGCGTTGACGCAGGCACCTACACCACCGGGGGGAGTGCTGCTGCTACTACGG
CTACACTCACCAGGTTTCTCAGTCCGGGCGCCAAGCAGGATATCCAGCTGATCA

>1232_S1_L001_R1_001.fastq_48_1a_18
CCCCTACAACAGCGCTGGTAATGGCTCAGCTACTTAGGGTCCCGCAAGCCATCTTGGACACGATCGCTGG
TGCCCACTGGGGAGTCCTAGCGGGCATAGCGTATTTCTCCATGGTGGGTAACTGGGCGAAGGTCCTGGTA
GTTCTGTTGCTGTTTGCCGGCGTCGACGCAGCCACCTACACCACCGGGGGGAGTGCTGCTGCTACTACGG
CTACACTCACCAGGCTTCTCAGTCCGGGCTCCAAGCAGGATATCCAGCTGATCA

>1232_S1_L001_R1_001.fastq_49_1a_18
CCCCTACAACAGCGCTGGTAATGGCTCAGCTACTTAGGGTCCCGCAAGCCATCTTGGACATGATCGCTGG
TGCCCACTGGGGAGTCCTAGCGGGCATAGCGTATTTCTCCATGGTGGGTAACTGGGCGAAGGTCCTGGTA
GTTCTGTTGCTGTTTGCCGGCGTTGACGCAGGCACCTACACCACCGGGGGGAGTGCTGCTGCTACCACGG
CTACACTCACCAGGTTTCTCAGTCCGGGCGCCAAGCAGGATATCCAGCTGATCA

>1232_S1_L001_R1_001.fastq_50_1a_18
CCCCTACAACAGCGCTGGTAATGGCTCAGCTACTTAGGGTCCCGCAAGCCATCTTGGACATGATCGCTGG
TGCCCACTGGGGAGTCCTAGCGGGCATAGCGTATTTCTCCATGGTGGGTAACTGGGCGAAGGTCCTGGTA
GTTCTGTTGCTGTTTGCCGGCGTCGACGCAGCCACCTATACCACCGGGGGGAGTGCTGCTGCTACTACGG
CTACACTCACCAGGCTTCTCAGTCCGGGCTCCAAGCAGGATATCCAGCTGATCA

>1232_S1_L001_R1_001.fastq_51_1a_18
CCCCTACAACAGCGCTGGTAATGGCTCAGCTACTTAGGGTCCCGCAAGCCATCTTGGACATGATCGCTGG
TGCCCACTGGGGAGTCCTAGCGGGCATAGCGTATTTCTCCATGGTGGGTAACTGGGCGAAGGTCCTGGTA
GTTCTGTTGCTGTTCGCCGGCGTTGACGCAGGCACCTACACCACCGGGGGGAGTGCTGCTGCTACTACGG
CTACACTCACCAGGTTTCTCAGTCCGGGCGCCAAGCAGGATATCCAGCTGATCA

>1232_S1_L001_R1_001.fastq_52_1a_18
CCCCTACAACAGCGCTGGTAATGGCTCAGCTACTTAGGGTCCCGCAAGCCATCTTGGACATGATCGCTGG
TGCCCACTGGGGAGTCCTAGCGGGCATAGCGTACTTCTCCATGGTGGGTAACTGGGCGAAGGTCCTGGTA
GTTCTGTTGCTGTTTGCCGGCGTCGACGCAGCCACCTACACCACCGGGGGGAGTGCTGCTGCTACTACGG
CTACACTCACCAGGCTTCTCAGTCCGGGCTCCAAGCAGGATATCCAGCTGATCA

>1232_S1_L001_R1_001.fastq_53_1a_17
CCCCTACAACAGCGCTGGTAATGGCTCAGCTACTTAGGGTCCCGCAAGCCATCTTGGACATGATCGCTGG
TGCCCACTGGGGAGTCCTAGCGGGCATAGCGTATTTCTCCATGGTGGGTAACTGGGCGAAGGTCCTGGTA
GTTCTGTTGCTGTTTGCCGGCGTCGACGCAGCCACCTACACCACCGGGGGGAGTGCTGCTGCTACTACGG
CTACACTCACCAGGTTTCTCAGTCCGGGCTCCAAGCAGGATATCCAGCTGATCA

>1232_S1_L001_R1_001.fastq_54_1a_17
CCCCTACAACAGCGCTGGTAATGGCTCAGCTACTTAGGGCCCCGCAAGCCATCTTGGACATGATCGCTGG
TGCCCACTGGGGAGTCCTAGCGGGCATAGCGTATTTCTCCATGGTGGGTAACTGGGCGAAGGTCCTGGTA
GTTCTGTTGCTGTTTGCCGGCGTTGACGCAGGCACCTACACCACCGGGGGGAGTGCTGCTGCTACTACGG
CTACACTCACCAGGTTTCTCAGTCCGGGCGCCAAGCAGGATATCCAGCTGATCA

>1232_S1_L001_R1_001.fastq_55_1a_17
CCCCTACAACAGCGCTGGTAATGGCTCAGCTACTTAGGGTCCCGCAAGCCATCTTGGACATGGTCGCTGG
TGCCCACTGGGGAGTCCTAGCGGGCATAGCGTATTTCTCCATGGTGGGTAACTGGGCGAAGGTCCTGGTA
GTTCTGTTGCTGTTTGCCGGCGTCGACGCAGCCACCTACACCACCGGGGGGAGTGCTGCTGCTACTACGG
CTACACTCACCAGGCTTCTCAGTCCGGGCTCCAAGCAGGATATCCAGCTGATCA

>1232_S1_L001_R1_001.fastq_56_1a_17
CCCCTACAACAGCGCTGGTAATGGCTCAGCTACTTAGGGTCCCGCAAGCCATCTTGGACATGATCGCTGG
TGCCCACTGGGGAGTCCTAGCGGGCATAGCGTATTTCTCCATGGTGGGTAACTGGGCGAAGGTCCTGGTA
GTTCTGTTGCTGTTTGCCGGCGTCGACGCAGCCACCTACACCACTGGGGGGAGTGCTGCTGCTACTACGG
CTACACTCACCAGGCTTCTCAGTCCGGGCTCCAAGCAGGATATCCAGCTGATCA

>1232_S1_L001_R1_001.fastq_57_1a_17
CCCCTACAACAGCGCTGGTAATGGCTCAGCTACTTAGGGTCCCGCAAGCCATCTTGGACATGATCGCTGG
TGCCCACTGGGGAGTCCTAGCGGGCATAGCGTATTTCTCCATGGTGGGTAACTGGGCGAAGGTCCTGGTA
GTTCTGTTGCTGTTTGCCGGCGTTGACGCAGGCACCTACACCACCGGGGGGAGCGCTGCTGCCACTACGG
CTACACTCACCAGGTTTCTCAGTCCGGGCGCCAAGCAGGATATCCAGCTGATCA

>1232_S1_L001_R1_001.fastq_58_1a_16
CCCCTACAACAGCGTTGGTAATGGCTCAGCTACTTAGGGTCCCGCAAGCCATCTTGGACATGATCGCTGG
TGCCCACTGGGGAGTCCTAGCGGGCATAGCGTATTTCTCCATGGTGGGTAACTGGGCGAAGGTCCTGGTA
GTTCTGTTGCTGTTTGCCGGCGTCGACGCAGCCACCTACACCACCGGGGGGAGTGCTGCTGCTACTACGG
CTACACTCACCAGGTTTCTCAGTCCGGGCGCCAAGCAGGATATCCAGCTGATCA

>1232_S1_L001_R1_001.fastq_59_1a_16
CCCCTACAACAGCGCTGGTAATGGCTCAGCTACTTAGGGTCCCGCAAGCCATCTTGGACATGATCGCTGG
TGCCCACTGGGGAGTCCTAGCGGGCATAGCGTATTTCTCCATGGTGGGTAACTGGGCGAAGGTCCTGGTA
GTTCTGTTGCTGTTTGCCGGCGTCGACGCAGCCACCTACACCACCGGGGGGAGTGCTGCCGCTACTACGG
CTACACTCACCAGGCTTCTCAGTCCGGGCTCCAAGCAGGATATCCAGCTGATCA

>1232_S1_L001_R1_001.fastq_60_1a_16
CCCCTACAACAGCGCTGGTAATGGCTCAGCTACTTAGGGTCCCGCAAGCCATCTTGGACATGATCGCTGG
TGCCCACTGGGGAGTCCTAGCGGGCATAGCGTATTTCTCCATGGTGGGTAACTGGGCGAAAGTCCTGGTA
GTTCTGTTGCTGTTTGCCGGCGTCGACGCAGCCACCTACACCACCGGGGGGAGTGCTGCTGCTACTACGG
CTACACTCACCAGGCTTCTCAGTCCGGGCTCCAAGCAGGATATCCAGCTGATCA

>1232_S1_L001_R1_001.fastq_61_1a_16
CCCCTACAACAGCGCTGGTAATGGCTCAGCTACTTAGGGTCCCGCAAGCCATCTTGGACATGATCGCTGG
TGCCCACTGGGGAGTCCTAGCGGGCATAGCGTATTTCTCCATGGTGGGTAACTGGGCGAAGGTCCTGGTA
GTTCTGTTGCTGTTTGCCGGCGTTGACGCAGGCACCTACACCACCGGGGGGAGCGCTGCTGCTACTACGG
CTACACTCACCAGGTTTCTCAGTCCGGGCGCCAAGCAGGATATCCAGCTGATCA

>1232_S1_L001_R1_001.fastq_62_1a_15
CCCCTACAACAGCGCTGGTAATGGCCCAGCTACTTAGGGTCCCGCAAGCCATCTTGGACATGATCGCTGG
TGCCCACTGGGGAGTCCTAGCGGGCATAGCGTATTTCTCCATGGTGGGTAACTGGGCGAAGGTCCTGGTA
GTTCTGTTGCTGTTTGCCGGCGTTGACGCAGGCACCTACACCACCGGGGGGAGTGCTGCTGCTACTACGG
CTACACTCACCAGGTTTCTCAGTCCGGGCGCCAAGCAGGATATCCAGCTGATCA

>1232_S1_L001_R1_001.fastq_63_1a_15
CCCCTACAACAGCGCTGGTAATGGCTCAGCTACTTAGGGTCCCGCAAGCCATCTTGGACATGATCGCTGG
TGCCCACTGGGGAGTCCTAGCGGGCATAGCGTATTTCTCCATGGTGGGTAACTGGGCGAAGGTCCTGGTA
GTTCTGTTGCTGTTTGCCGGCGTCGACGCAGCCACCTACACCACCGGGGGGAGTGCTGCTGCTACTACGG
CTACACTCACCAGGCTTCTCAGCCCGGGCTCCAAGCAGGATATCCAGCTGATCA

>1232_S1_L001_R1_001.fastq_64_1a_15
CCCCTACAACAGCGCTGGTAATGGCTCAGCTACTTAGGGTCCCGCAAGCCATCTTGGACATGATCGCTGG
TGCCCACTGGGGAGTCCTAGCGGGCATAGCGTATTTCTCCATGGTGGGTAACTGGGCGAAGGTCCTGGTA
GTTCTGTTGCTGTTTGCCGGCGTTGACGCAGGCACCTACACCACCGGGGGGAGTGCTGCTGCTACTACGG
CTACACTCACCAGGTTTCTCAGTCCGGGCGCCGAGCAGGATATCCAGCTGATCA

>1232_S1_L001_R1_001.fastq_65_1a_15
CCCCTACAACAGCGCTGGTAATGGCTCAGCTACTTAGGGTCCCGCAAGCCATCTTGGACATGATCGCTGG
TGCCCACTGGGGAGTCCTAGCGGGCATAGCGTATTTCTCCATGGTGGGTAACTGGGCGAAGGTCCTAGTA
GTTCTGTTGCTGTTTGCCGGCGTTGACGCAGGCACCTACACCACCGGGGGGAGTGCTGCTGCTACTACGG
CTACACTCACCAGGTTTCTCAGTCCGGGCGCCAAGCAGGATATCCAGCTGATCA

>1232_S1_L001_R1_001.fastq_66_1a_15
CCCCTACAACAGCGCTGGTAATGGCTCAGCTACTTAGGGTCCCGCAAGCCATCTTGGACATGATCGCTGG
TGCCCACTGGGGAGTCCTAGCGGGCATAGCGTATTTCTCCATGGTGGGTAACTGGGCGAAGGTCCTGGTA
GTTCTGTTGCTGTTTGCCGGCGTTGACGCAGGCACCTACACCACCGGGGGGAGTGCTGCTGCTACTACGG
CTACACTCACCAGGTTTCTCAGTCCGGGCGCCAAGCAGGATATCCAGCTGATCG

>1232_S1_L001_R1_001.fastq_67_1a_15
CCCCTACAACAGCGCTGGTAATGGCTCAGCTACTTAGGGTCCCGCAAGCCATCTTGGACATGATCGCTGG
TGCCCACTGGGGAGTCCTAGCGGGCATAGCGTATTTCTCCATGGTGGGTAACTGGGCGAAGGTCCTGGTA
GTTCTGTTGCTGTTCGCCGGCGTCGACGCAGCCACCTACACCACCGGGGGGAGTGCTGCTGCTACTACGG
CTACACTCACCAGGCTTCTCAGTCCGGGCTCCAAGCAGGATATCCAGCTGATCA

>1232_S1_L001_R1_001.fastq_68_1a_15
CCCCTACAACAGCGCTGGTAATGGCTCAGCTACTTAGGGTCCCGCAAGCCATCTTGGACATGATCGCTGG
TGCCCACTGGGGAGTCCTAGCGGGCATAGCGTATTTCTCCATGGTGGGTAACTGGGCGAAGGTCCTGGTA
ATTCTGTTGCTGTTTGCCGGCGTTGACGCAGGCACCTACACCACCGGGGGGAGTGCTGCTGCTACTACGG
CTACACTCACCAGGTTTCTCAGTCCGGGCGCCAAGCAGGATATCCAGCTGATCA

>1232_S1_L001_R1_001.fastq_69_1a_14
CCCCCACAACAGCGCTGGTAATGGCTCAGCTACTTAGGGTCCCGCAAGCCATCTTGGACATGATCGCTGG
TGCCCACTGGGGAGTCCTAGCGGGCATAGCGTATTTCTCCATGGTGGGTAACTGGGCGAAGGTCCTGGTA
GTTCTGTTGCTGTTTGCCGGCGTTGACGCAGGCACCTACACCACCGGGGGGAGTGCTGCTGCTACTACGG
CTACACTCACCAGGTTTCTCAGTCCGGGCGCCAAGCAGGATATCCAGCTGATCA

>1232_S1_L001_R1_001.fastq_70_1a_14
CCCCTACAACAGCGCTGGTAATGGCTCAGCTACTTAGGGTCCCGCAAGCCATCTTGGACATGATCGCTGG
TGCCCACTGGGGAGTCCTAGCGGGCATAGCGTATTTCTCCATGGTGGGTAACTGGGCGAAGGTCCTGGTA
GTTCTGTTGCTGTTTGCCGGCGTTGACGCAGGCACCTACACCACCGGGGGGAGTGCTGCTGCTACTACGG
CTACACTCACCAGGTTTCTCAGTCCGGGCGCCAAGCAGGATATCCAGCTAATCA

>1232_S1_L001_R1_001.fastq_71_1a_14
CCCCTACAACAGCGCTGGTAATGGCTCAGCTACTTAGGGTCCCGCAAGCCATCTTGGACATGATCGCTGG
TGCCCACTGGGGAGTCCTAGCGGGCATAGCGTATTTCTCCATGGTGGGTAACTGGGCGAAGGTCCTGGTA
GTTCTGTTGCTGTTTGCCGGCGTTGACGCAGGCACCTACACCACCGGGGGGAGTGCCGCTGCTACTACGG
CTACACTCACCAGGCTTCTCAGTCCGGGCGCCAAGCAGGATATCCAGCTGATCA

>1232_S1_L001_R1_001.fastq_72_1a_14
CCCCTACAACAGCGCTGGTAATGGCTCAGCTACTTAGGGTCCCGCAAGCCATCTTGGACATGATCGCTGG
TGCCCACTGGGGAGTCCTAGCGGGCATAGCGTATTTCTCCATGGTGGGTAACTGGGCGAAGGTCCTGGTA
GTTCTGCTGCTGTTTGCCGGCGTTGACGCAGGCACCTACACCACCGGGGGGAGTGCTGCTGCTACTACGG
CTACACTCACCAGGTTTCTCAGTCCGGGCGCCAAGCAGGATATCCAGCTGATCA

>1232_S1_L001_R1_001.fastq_73_1a_14
CCCCTACAACAGCGCTGGTAATGGCTCAGCTACTTAGGGTCCCGCAAGCCATCTTGGACATGATCGCTGG
TGCCCACTGGGGAGTCCTAGCGGGCATAGCGTATTTCTCCATGGTGGGTAACTGGGCGAAGGTCCTGGTA
GTTCTGTTGCTGTTTGCCGGCGTCGACGCAGCCACCTACACCACCGGGGGGAGTGCTGCTGCTACTACGG
CTACACTCACCAGGCTTCCCAGTCCGGGCTCCAAGCAGGATATCCAGCTGATCA

>1232_S1_L001_R1_001.fastq_74_1a_14
CCCCTACAACAGCGCTGGTAATGGCTCAGCTACTTAGGGCCCCGCAAGCCATCTTGGACATGATCGCTGG
TGCCCACTGGGGAGTCCTAGCGGGCATAGCGTATTTCTCCATGGTGGGTAACTGGGCGAAGGTCCTGGTA
GTTCTGTTGCTGTTTGCCGGCGTCGACGCAGCCACCTACACCACCGGGGGGAGTGCTGCTGCTACTACGG
CTACACTCACCAGGCTTCTCAGTCCGGGCTCCAAGCAGGATATCCAGCTGATCA

>1232_S1_L001_R1_001.fastq_75_1a_14
CCCCTACAACAGCGCTGGTAATGGCTCAGCTACTTAGGGTCCCGCAAGCCATCTTGGACATGATCGCTGG
TGCCCACTGGGGAGTCCTAGCGGGCATAGCGTATTTCTCCATGGTGGGTAACTGGGCGAAGGTCCTGGTA
GTTCTGTTGCTGTTTGCCGGCGTCGACGCAGCCACCTACACTACCGGGGGGAGTGCTGCTGCTACTACGG
CTACACTCACCAGGCTTCTCAGTCCGGGCTCCAAGCAGGATATCCAGCTGATCA

>1232_S1_L001_R1_001.fastq_76_1a_14
CCCCTACAACAGCGCTGGTAATGGCTCAGCTACTTAGGGTCCCGCAAGCCATCTTGGACATGATCGCTGG
TGCCCACTGGGGAGTCCTAGCGGGCATAGCGTATTTCTCCATGGTGGGTAACTGGGCGAAGGTCCTGGTA
GTTCTGTTGCTGTTTGCCGGCGTTGACGCAGGCACCTACACCACCGGGGGGAGTGCTGCTGCTACTACGG
CTACGCTCACCAGGTTTCTCAGTCCGGGCGCCAAGCAGGATATCCAGCTGATCA

>1232_S1_L001_R1_001.fastq_77_1a_14
CCCCTACAACAGCGCTGGTAATGGCTCAGCTACTTAGGGTCCCGCAAGCCATCTTGGACATGATCGCTGG
TGCCCACTGGGGAGTCCTAGCGGGCATAGCGTATTTCTCCATGGTGGGTAACTGGGCGAAGGTCCTGGTA
GTTCTGTTGCTGTTTGCCGGCGTCGACGCAGCCACCTACACCGCCGGGGGGAGTGCTGCTGCTACTACGG
CTACACTCACCAGGCTTCTCAGTCCGGGCTCCAAGCAGGATATCCAGCTGATCA

>1232_S1_L001_R1_001.fastq_78_1a_14
CCCCTACAACAGCGCTGGTAATGGCTCAACTACTTAGGGTCCCGCAAGCCATCTTGGACATGATCGCTGG
TGCCCACTGGGGAGTCCTAGCGGGCATAGCGTATTTCTCCATGGTGGGTAACTGGGCGAAGGTCCTGGTA
GTTCTGTTGCTGTTTGCCGGCGTTGACGCAGGCACCTACACCACCGGGGGGAGTGCTGCTGCTACTACGG
CTACACTCACCAGGTTTCTCAGTCCGGGCGCCAAGCAGGATATCCAGCTGATCA

>1232_S1_L001_R1_001.fastq_79_1a_13
CCCCTACAACAGCGCTGGTAATGGCTCAGCTACTTAGGGTCCCGCAAGCCATCTTGGACATGATCGCTGG
TGCCCACTGGGGAGTCCTAGCGGGCATAGCGTATTTCCCCATGGTGGGTAACTGGGCGAAGGTCCTGGTA
GTTCTGTTGCTGTTTGCCGGCGTTGACGCAGGCACCTACACCACCGGGGGGAGTGCTGCTGCTACTACGG
CTACACTCACCAGGTTTCTCAGTCCGGGCGCCAAGCAGGATATCCAGCTGATCA

>1232_S1_L001_R1_001.fastq_80_1a_13
CCCCTACAACAGCGCTGGTAATGGCTCAGCTACTTAGGGTCCCGCAAGCCATCTTGGACATGATCGCTGG
TGCCCACTGGGGAGTCCTAGCGGGCATAGCGTATTTCTCCATGGTGGGTAACTGGGCGAAGGTCCTGGTA
GTTCTGTTGCTGTTTGCCGGCGTTGACGCAGGCACCTACACCACCGGGGGGAGTGCTGCCGCTACTACGG
CTACACTCACCAGGTTTCTCAGTCCGGGCGCCAAGCAGGATATCCAGCTGATCA

>1232_S1_L001_R1_001.fastq_81_1a_13
CCCCTACAACAGCGCTGGTAATGGCTCAGCTACTTAGGGTCCCGCAAGCCATCTTGGACATGATCGCTGG
TGCCCACTGGGGAGTCCTAGCGGGCATAGCGTATTTCTCCATGGTGGGTAACTGGGCGAAGGTCCTGGTA
GTTCTGTTGCTGTTTGCCGGCGTTGACGCAGGCACCTACACCACCGGGGGGAGTGCTGCTGCTACTACGG
CTACACTCACCAGGTTTCTCAGTCCGGGCGCCAAGCAGGATATCCAGCTGATTA

>1232_S1_L001_R1_001.fastq_82_1a_13
CCCCTACAACAGCGCTGGTAATGGCTCAGCTACTTAGGGTCCCGCAAGCCATCTTGGACATGATCGCTGG
TGCCCACTGGGGAGTCCTAGCGGGCATAGCGTATTTCTCCATGGTGGGTAACTGGGCGAAGGTCCTGGTA
GTTCTGTTGCTGTTTGCCGGCGTCGACGCGGCCACCTACACCACCGGGGGGAGTGCTGCTGCTACTACGG
CTACACTCACCAGGCTTCTCAGTCCGGGCTCCAAGCAGGATATCCAGCTGATCA

>1232_S1_L001_R1_001.fastq_83_1a_13
CCCCTACAGCAGCGCTGGTAATGGCTCAGCTACTTAGGATCCCGCAAGCCATCTTGGACATGATCGCTGG
TGCCCACTGGGGAGTCCTAGCGGGCATAGCGTATTTCTCCATGGTGGGTAACTGGGCGAAGGTCCTGGTA
GTTCTGTTGCTGTTTGCCGGCGTCGACGCAGCCACCTACACCACCGGGGGGAGTGCTGCTGCTACTACGG
CTACACTCACCAGGCTTCTCAGTCCGGGCTCCAAGCAGGATATCCAGCTGATCA

>1232_S1_L001_R1_001.fastq_84_1a_13
CCCCTACAACAGCGCTGGTAATGGCTCAGCTACTTAGGGTCCCGCAAGCCATCTTGGACATGATCGCCGG
TGCCCACTGGGGAGTCCTAGCGGGCATAGCGTATTTCTCCATGGTGGGTAACTGGGCGAAGGTCCTGGTA
GTTCTGTTGCTGTTTGCCGGCGTCGACGCAGCCACCTACACCACCGGGGGGAGTGCTGCTGCTACTACGG
CTACACTCACCAGGCTTCTCAGTCCGGGCTCCAAGCAGGATATCCAGCTGATCA

>1232_S1_L001_R1_001.fastq_85_1a_13
CCCCTACAACAGCGCTGGTAATGGCTCAGCTACTTAGGGTCCCGCGAGCCATCTTGGACATGATCGCTGG
TGCCCACTGGGGAGTCCTAGCGGGCATAGCGTATTTCTCCATGGTGGGTAACTGGGCGAAGGTCCTGGTA
GTTCTGTTGCTGTTTGCCGGCGTCGACGCAGCCACCTACACCACCGGGGGGAGTGCTGCTGCTACTACGG
CTACACTCACCAGGCTTCTCAGTCCGGGCTCCAAGCAGGATATCCAGCTGATCA

>1232_S1_L001_R1_001.fastq_86_1a_13
CCCCTACAGCAGCGCTGGTAATGGCTCAGCTACTTAGGGTCCCGCAAGCCATCTTGGACATGATCGCTGG
TGCCCACTGGGGAGTCCTAGCGGGCATAGCGTATTTCTCCATGGTGGGTAACTGGGCGAAGGTCCTGGTA
GTTCTGTTGCTGTTTGCCGGCGTCGACGCAGCCACCTACACCACCGGGGGGAGTGCTGCTGCTACTACGG
CTACACTCACCAGGCTTCTCAGTCCGGGCGCCAAGCAGGATATCCAGCTGATCA

>1232_S1_L001_R1_001.fastq_87_1a_13
CCCCTACAACAGCGCTGGTAATGGCTCAGCTACTTAGGGTCCCGCAAGCCATCTTGGACATGATCGCTGG
TGCCCACTGGGGAGTCCTAGCGGGCATAGCGTATCTCTCCATGGTGGGTAACTGGGCGAAGGTCCTGGTA
GTTCTGTTGCTGTTTGCCGGCGTTGACGCAGGCACCTACACCACCGGGGGGAGTGCTGCTGCTACTACGG
CTACACTCACCAGGTTTCTCAGTCCGGGCGCCAAGCAGGATATCCAGCTGATCA

>1232_S1_L001_R1_001.fastq_88_1a_13
CCCCTACAACAGCGCTGGTAATGGCTCAGCTACTTAGGGTCCCGCAAGCCATCTTGGACATGATCGCTGG
TGCCCACTGGGGAGTCCTAGCGGGCATAGCGTATTTCTCCATGGTGGGTAACTGGGCGAAGGTCCTGGTA
GTTCTGTTGCTGTTTGCCGGCGTCGACGCAGCCACCTACACCACCGGGGGGAGTGCTGCTGCTACTACGG
CTACACTCACCAGGCTTCTCAGTCCGGGCCCCAAGCAGGATATCCAGCTGATCA

>1232_S1_L001_R1_001.fastq_89_1a_13
CCCCTACAGCAGCGCTGGTAATGGCTCAGCTACTTAGGGTCCCGCAAGCCATCTTGGACATGATCGCTGG
TGCCCACTGGGGAGTCCTAGCGGGCATAGCGTACTTCTCCATGGTGGGTAACTGGGCGAAGGTCCTGGTA
GTTCTGTTGCTGTTTGCCGGCGTCGACGCAGCCACCTACACCACCGGGGGGAGTGCTGCTGCTACTACGG
CTACACTCACCAGGCTTCTCAGTCCGGGCTCCAAGCAGGATATCCAGCTGATCA

>1232_S1_L001_R1_001.fastq_90_1a_13
CCCCTACAACAGCGCTGGTAATGGCTCAGCTACTTAGGGTCCCGCAAGCCATCTTGGACATGATCGCTGG
TGCCCACTGGGGAGTCCTAGCGGGCATAGCGTATTTCTCCATGGTGGGTAACTGGGCGAAGGTCCTGGTA
GTTCTGTTGCTGTTTGCCGGCGTCGACGCAGCCACCTACACCACCGGGGGGAGTGCTGCTGCTACTACGG
CTACACTCACCAGGCTTCTCAGTTCGGGCTCCAAGCAGGATATCCAGCTGATCA

>1232_S1_L001_R1_001.fastq_91_1a_12
ACCCTACAACAGCGCTGGTAATGGCTCAGCTACTTAGGGTCCCGCAAGCCATCTTGGACATGATCGCTGG
TGCCCACTGGGGAGTCCTAGCGGGCATAGCGTATTTCTCCATGGTGGGTAACTGGGCGAAGGTCCTGGTA
GTTCTGTTGCTGTTTGCCGGCGTCGACGCAGCCACCTACACCACCGGGGGGAGTGCTGCTGCTACTACGG
CTACACTCACCAGGCTTCTCAGTCCGGGCTCCAAGCAGGATATCCAGCTGATCA

>1232_S1_L001_R1_001.fastq_92_1a_12
CCCCTACAACAGCGCTGGTAATGGCTCAGCTACTTAGGGTCCCGCAAGCCATCTTGGACATGATCGCTGG
TGCCCACTGGGGAGTCCTAGCGGGCATAGCGTATTTCTCCATGGTGGGTAACTGGGCGAAGGTCCTGGTA
GTTCTGTTGCTGTTTGCCGGCGTCGGCGCAGCCACCTACACCACCGGGGGGAGTGCTGCTGCTACTACGG
CTACACTCACCAGGCTTCTCAGTCCGGGCTCCAAGCAGGATATCCAGCTGATCA

>1232_S1_L001_R1_001.fastq_93_1a_12
CCCCTACAACAGCGCTGGTAATGGCTCAGCTACTTAGGGTCCCGCAAGCCATTTTGGACATGATCGCTGG
TGCCCACTGGGGAGTCCTAGCGGGCATAGCGTATTTCTCCATGGTGGGTAACTGGGCGAAGGTCCTGGTA
GTTCTGTTGCTGTTTGCCGGCGTCGACGCAGCCACCTACACCACCGGGGGGAGTGCTGCTGCTACTACGG
CTACACTCACCAGGCTTCTCAGTCCGGGCTCCAAGCAGGATATCCAGCTGATCA

>1232_S1_L001_R1_001.fastq_94_1a_12
CCCCTACAACAGCGCTGGTAATGGCTCAGCTACTTAGGGTCCCGCAAGCCATCTTGGACATGATCGCTGG
TGCCCACTGGGGAGTCCTAGCGGGCATAGCGTATTTCTCCATGGTGGGTAACTGGGCGAAAGTCCTGGTA
GTTCTGTTGCTGTTTGCCGGCGTTGACGCAGGCACCTACACCACCGGGGGGAGTGCTGCTGCTACTACGG
CTACACTCACCAGGCTTCTCAGTCCGGGCTCCAAGCAGGATATCCAGCTGATCA

>1232_S1_L001_R1_001.fastq_95_1a_12
CCCCTACAACAGCGCTGGTAATGGCTCAGCTACTTAGGGTCCCGCAAGCCATCTTGGGCATGATCGCTGG
TGCCCACTGGGGAGTCCTAGCGGGCATAGCGTATTTCTCCATGGTGGGTAACTGGGCGAAGGTCCTGGTA
GTTCTGTTGCTGTTTGCCGGCGTTGACGCAGGCACCTACACCACCGGGGGGAGTGCTGCTGCTACTACGG
CTACACTCACCAGGTTTCTCAGTCCGGGCGCCAAGCAGGATATCCAGCTGATCA

>1232_S1_L001_R1_001.fastq_96_1a_12
CCCCTACAACAGCGCTGGTAATGGCTCAGCTACTTAGGGTCCCGCAAGCCATCTTGGACATGATCGCTGG
TGCCCACTGGGGAGTCCTAGCGGGCATAGCGTATTTCTCCATGGTGGGTAATTGGGCGAAGGTCCTGGTA
GTTCTGTTGCTGTTTGCCGGCGTTGACGCAGGCACCTACACCACCGGGGGGAGTGCTGCTGCTACTACGG
CTACACTCACCAGGTTTCTCAGTCCGGGCGCCAAGCAGGATATCCAGCTGATCA

>1232_S1_L001_R1_001.fastq_97_1a_12
CCCCTACAACAGCGCTGGTAATGGCTCAGCTACTTAGGGTCCCGCAAGCCATCTTGGACATGATCGCTGG
TGCCCACTGGGGAGTCCTAGCGGGCATAGCGTATTTCTCCATGGTGGGTAACTGGGCGAAGGTCCTGGTA
GTTCTGTTGCTGTTTGCCGGCGTTGACGCAGGCACCTACACCACCGGGGGGAGTGCTGCTGCTACTACGG
CTACACTCACCAGGTTTCTCAGTCCGGGCGCCAAGCAGGATATCCAGCTGGTCA

>1232_S1_L001_R1_001.fastq_98_1a_12
CCCCTACAACAGCGCTGGTAATGGCTCAGCTACTTAGGGTCCCGCAAGCCATCTTGGACATGATCGCTGG
TGCCCACTGGGGAGTCCTAGCGGGCATAGCGTATTTCTCCATGGTGGGTAACTGGGCGAAGGTCCTGGTA
GTTCTGTTGCTGTTTGCCGGCGTTGACGCAGGCACCTACACCACCGGGGGGAGTGCTGCTGCTACTACGG
CTACACTCACCAGGTTTCTCAGCCCGGGCGCCAAGCAGGATATCCAGCTGATCA

>1232_S1_L001_R1_001.fastq_99_1a_12
CCCCTACAACAGCGCTGGTAATGGCTCAACTACTTAGGGTCCCGCAAGCCATCTTGGACATGATCGCTGG
TGCCCACTGGGGAGTCCTAGCGGGCATAGCGTATTTCTCCATGGTGGGTAACTGGGCGAAGGTCCTGGTA
GTTCTGTTGCTGTTTGCCGGCGTCGACGCAGCCACCTACACCACCGGGGGGAGTGCTGCTGCTACTACGG
CTACACTCACCAGGCTTCTCAGTCCGGGCTCCAAGCAGGATATCCAGCTGATCA

>1232_S1_L001_R1_001.fastq_100_1a_12
CCCCTACAACAGCGCTGGTAATGGCTCAGCTACTTAGGGTCCCGCAAGCCATCTTGGACATGATCGCTGG
TGCCCACTGGGGAGTCCTAGCGGGCATAGCGTATTTCTCCATGGTGGGTAACTGGGCGAAGGTCCTGGTA
GTTCTGTTGCTGTTTGCCGGCGTCGACGCAGCCACCTACACCACCGGGGGGAGTGCTGCTGCTACTACGG
CTACACTCACCAGGCTTCTCAGTCCGGGCTCCAAGCAGGGTATCCAGCTGATCA

>1232_S1_L001_R1_001.fastq_101_1a_12
CCCCTACAACAGCGCTGGTAATGGCTCAGCTACTTAGGGTCCCGCAAGCCATCTTGGACATGATCGCTGG
TGCCCACTGGGGAGTCCTAGCGGGCATAGCGTATTTCTCCATGGTGGGTAACTGGGCGAAGGTCCTGGTA
GTTCTGTTGCTGTTTGCCGGCGTTGACGCAGGCACCTACACCACCGGGGGGAGTGCTGCTGCTACTACGG
CTACACTCACCAGGTTCCTCAGTCCGGGCGCCAAGCAGGATATCCAGCTGATCA

>1232_S1_L001_R1_001.fastq_102_1a_12
CCCCTACAACAGCGCTGGTAATGGCTCAGCTACTTAGGGTCCCGCAAGCCATCTTGGACATGATTGCTGG
TGCCCACTGGGGAGTCCTAGCGGGCATAGCGTATTTCTCCATGGTGGGTAACTGGGCGAAGGTCCTGGTA
GTTCTGTTGCTGTTTGCCGGCGTTGACGCAGGCACCTACACCACCGGGGGGAGTGCTGCTGCTACTACGG
CTACACTCACCAGGTTTCTCAGTCCGGGCGCCAAGCAGGATATCCAGCTGATCA

>1232_S1_L001_R1_001.fastq_103_1a_12
CCCCTACAACAGCGCTGGTAGTGGCTCAGCTACTTAGGGTCCCGCAAGCCATCTTGGACATGATCGCTGG
TGCCCACTGGGGAGTCCTAGCGGGCATAGCGTATTTCTCCATGGTGGGTAACTGGGCGAAGGTCCTGGTA
GTTCTGTTGCTGTTTGCCGGCGTTGACGCAGGCACCTACACCACCGGGGGGAGTGCTGCTGCTACTACGG
CTACACTCACCAGGTTTCTCAGTCCGGGCGCCAAGCAGGATATCCAGCTGATCA

>1232_S1_L001_R1_001.fastq_104_1a_12
CCCCTACAACAGCGCTGGTGATGGCTCAGCTACTTAGGGTCCCGCAAGCCATCTTGGACATGATCGCTGG
TGCCCACTGGGGAGTCCTAGCGGGCATAGCGTATTTCTCCATGGTGGGTAACTGGGCGAAGGTCCTGGTA
GTTCTGTTGCTGTTTGCCGGCGTTGACGCAGGCACCTATACCACCGGGGGGAGTGCTGCTGCTACTACGG
CTACACTCACCAGGCTTCTCAGTCCGGGCGCCAAGCAGGATATCCAGCTGATCA

>1232_S1_L001_R1_001.fastq_105_1a_12
CCCCTACAACAGCGCTGGTAATGGCTCAGCTACTTAGGGTCCCGCAAGCCATCTTGGACATGATTGCTGG
TGCCCACTGGGGAGTCCTAGCGGGCATAGCGTATTTCTCCATGGTGGGTAACTGGGCGAAGGTCCTGGTA
GTTCTGTTGCTGTTTGCCGGCGTCGACGCAGCCACCTACACCACCGGGGGGAGTGCTGCTGCTACTACGG
CTACACTCACCAGGCTTCTCAGTCCGGGCTCCAAGCAGGATATCCAGCTGATCA

>1232_S1_L001_R1_001.fastq_106_1a_12
CCCCTACAACAGCGCTGGTAATGGCTCAGCTACTTAGGGTCCCGCAAGCCATCTTGGACATGATCGCTGG
TGCCCACTGGGGAGTCCTAGCGGGCATAGCGTATTTCTCCATGGTGGGTAACTGGGCGAAGGTCCTGGTA
GTTCTGTTGCTGTTTGCCGGCGTTGACGCAGGCACCTACACCACCGGGGGGAGTGCTGCTGCTACTACGG
CTACACTCACCAGGTTTCCCAGTCCGGGCGCCAAGCAGGATATCCAGCTGATCA

>1232_S1_L001_R1_001.fastq_107_1a_12
CCCCTACAACAGCGCTGGTAATGGCTCAGCTACTTAGGGTCCCGCAAGCCATCTTGGACATGATCGCTGG
TGCCCACTGGGGAGTCCTAGCGGGCATAGCGTATTTCTCCATGGTGGGTAACTGGGCGAAGGTCCTGGTA
GTTCTGTTGCTGTTTGCCGGCGTTGACGCAGGCACCTACACCACCGGGGGGAGTGCTGGTGCTACTACGG
CTACACTCACCAGGCTTCTCAGTCCGGGCGCCAAGCAGGATATCCAGCTGATCA

>1232_S1_L001_R1_001.fastq_108_1a_12
CCCCTACAACAGCGCTGGTAATGGCTCAGCTACTTAGGGTCCCGCAAGCCATCTTGGACATGATCGCTGG
TGCCCACTGGGGAGTCCTAGCGGGCATAGCGTATTTCTCCATGGTGGGTAACTGGGCGAAGGTCCTGGTA
GTTCTGTTGCTGTTTGCCGGCGTCGACGCAGCCACCTACACCACCGGGGGGAGTGCTGCTGCTACTACGG
CTACACTCACCAGGCTTCTCAGTCCGGGCTCCAAGCAGGATACCCAGCTGATCA

>1232_S1_L001_R1_001.fastq_109_1a_11
CCCCTACAACAGCGCTGGTAATGGCTCAGCTACTTAGGGTCCCGCAAGCCATCTTGGACATGATCGCTGG
TGCCCACTGGGGAGTCCTAGCGGGCATAGCGTATTTCTCCATGGTGGGTAACTGGGCGAAGGTCCTGGTA
GTTCTGTTGCTGTTTGCCGGCGTTGACGCAGGCACTTACACCACCGGGGGGAGTGCTGCTGCTACTACGG
CTACACTCACCAGGCTTCTCAGTCCGGGCTCCAAGCAGGATATCCAGCTGATCA

>1232_S1_L001_R1_001.fastq_110_1a_11
CCCCTACAACAGCGCTGGTAATGGCTCAGCTACTTAGGGTCCCGCAAGCCATCTTGGACATGATCGCTGG
TGCCCACTGGGGAGTCCTAGCGGGCATAGCGTATTCCTCCATGGTGGGTAACTGGGCGAAGGTCCTGGTA
GTTCTGTTGCTGTTTGCCGGCGTTGACGCAGGCACCTACACCACCGGGGGGAGTGCTGCTGCTACTACGG
CTACACTCACCAGGTTTCTCAGTCCGGGCGCCAAGCAGGATATCCAGCTGATCA

>1232_S1_L001_R1_001.fastq_111_1a_11
CCCCTACAACAGCGCTGGTAATGGCTCAGCTACTTAGGGTCCCGCAAGCCATCTTGGACATGATCGCTGG
TGCCCACTGGGGAGTCCTAGCGGGCATAGCGTATTTCTCCATGGTGGGTAACTGGGCGAAGGTCCTGGTA
GTTCTGTTGCTGTTTGCCGGCGTCGACGCAGCCACCTACACCACCGGGGGGAGTGCTGCTGCTACTACAG
CTACACTCACCAGGCTTCTCAATCCGGGCTCCAAGCAGGATATCCAGCTGATCA

>1232_S1_L001_R1_001.fastq_112_1a_11
CCCCTACAACAGCGCTGGTAATGGCTCAGCTACTTAGGGTCCCGCAAGCCATCCTGGACATGATCGCTGG
TGCCCACTGGGGAGTCCTAGCGGGCATAGCGTATTTCTCCATGGTGGGTAACTGGGCGAAGGTCCTGGTA
GTTCTGTTGCTGTTCGCCGGCGTCGACGCAGCCACCTACACCACCGGGGGGAGTGCTGCTGCTACTACGG
CTACACTCACCAGGTTTCTCAGTCCGGGCGCCAAGCAGGATATCCAGCTGATCA

>1232_S1_L001_R1_001.fastq_113_1a_11
CCCCTACAACAGCGCTGGTGATGGCTCAGCTACTTAGGGTCCCGCAAGCCATCTTGGACATGATCGCTGG
TGCCCACTGGGGAGTCCTAGCGGGCATAGCGTATTTCTCCATGGTGGGTAACTGGGCGAAGGTCCTGGTA
GTTCTGTTGCTGTTTGCCGGCGTTGACGCAGGCACCTACACCACCGGGGGGAGTGCTGCTGCTACTACGG
CTACACTCACCAGGTTTCTCAGTCCGGGCGCCAAGCAGGATATCCAGCTGATCA

>1232_S1_L001_R1_001.fastq_114_1a_11
CCCCTACAACAGCGCTGGTAATGGCTCAGCTACTTAGGGTCCCGCAAGCCATCTTGGACATGATCGCTGG
TGCCCACTGGGGAGTCCTAGCGGGCATAGCGTATTTCTCCATGGTGGGTAACTGGGCGAAGGTCCTGGTA
GTTCTGTTGCTGTTTGCCGGCGTCGACGCAGCCACCTACACCACCGGGGGGAGTGCTGCTGCTACTACGG
CTACACTCACCAGGCTTCTCAGTCCGGGCTCCAAGCAGGACATCCAGCTGATCA

>1232_S1_L001_R1_001.fastq_115_1a_11
CCCCTACAACAGCGCTGGTAATGGCTCAGCTACTTAGGGTCCCGCAAGCCATCTTGGACACGATCGCTGG
TGCCCACTGGGGAGTCCTAGCGGGCATAGCGTATTTCTCCATGGTGGGTAACTGGGCGAAGGTCCTGGTA
GTTCTGTTGCTGTTTGCCGGCGTTGACGCAGGCACCTACACCACCGGGGGGAGTGCTGCTGCTACTACGG
CTACACTCACCAGGTTTCTCAGTCCGGGCGCCAAGCAGGATATCCAGCTGATCA

>1232_S1_L001_R1_001.fastq_116_1a_11
CCCCTACAACAGCGCTGGTAATGGCTCAGCTGCTTAGGGTCCCGCAAGCCATCTTGGACATGATCGCTGG
TGCCCACTGGGGAGTCCTAGCGGGCATAGCGTATTTCTCCATGGTGGGTAACTGGGCGAAGGTCCTGGTA
GTTCTGTTGCTGTTTGCCGGCGTTGACGCAGGCACCTACACCACCGGGGGGAGTGCTGCTGCTACTACGG
CTACACTCACCAGGCTTCTCAGTCCGGGCGCCAAGCAGGATATCCAGCTGATCA

>1232_S1_L001_R1_001.fastq_117_1a_11
CCCCTACAACAGCGCTGGTAATGGCTCAGCTACTTAGGGTCCCGCAAGCCATCTTGGACATGATCGCTGG
TGCTCACTGGGGAGTCCTAGCGGGCATAGCGTATTTCTCCATGGTGGGTAACTGGGCGAAGGTCCTGGTA
GTTCTGTTGCTGTTTGCCGGCGTTGACGCAGGCACCTACACCACCGGGGGGAGTGCTGCTGCTACTACGG
CTACACTCACCAGGTTTCTCAGTCCGGGCGCCAAGCAGGATATCCAGCTGATCA

>1232_S1_L001_R1_001.fastq_118_1a_11
CCCCTACAACAGCGCTGGTAATGGCTCAGCTACTTAGGGTCCCGCAAGCCATCTTGGACATGATCGCTGG
TGCCCACTGGGGAGTCCTAGCGGGCATAGCGTATTTCTCCATGGTGGGTAACTGGGCGAAGGTCCTGGTA
GTTCTGTTGCTGTTTGCCGGCGTTGACGCAGGCACCTACACCACCGGGGGGAGTGCTGCTGCTACTACGG
CTACACTCACCAGGTTTCTCAGTCCGGGCGCCAAGCAGGACATCCAGCTGATCA

>1232_S1_L001_R1_001.fastq_119_1a_11
CCCCTACAACAGCGCTGGTAATGGCTCAGCTACTTAGGGTCCCGCAAGCCATCTTGGACATGATCGCTGG
TGCCCACTGGGGAGTCCTAGCGGGCATAGCGTATTTCTCCATGGTGGGTAACTGGGCGAAGGTCCTGGTA
GTTCTGTTGCTGTTTGCCGGCGTCGACGCAGCCACCTACACCACCGGGGGGAGTGCTGCTGCTACTACGG
CTACACCCACCAGGTTTCTCAGTCCGGGCGCCAAGCAGGATATCCAGCTGATCA

>1232_S1_L001_R1_001.fastq_120_1a_11
CCCCTACAACAGCGCTGGTAATGGCTCAGCTACTTAGGGTCCCGCAAGCCATCTTGGACATGATCGCTGG
TGCCCACTGGGGAGCCCTAGCGGGCATAGCGTATTTCTCCATGGTGGGTAACTGGGCGAAGGTCCTGGTA
GTTCTGTTGCTGTTTGCCGGCGTCGACGCAGCCACCTACACCACCGGGGGGAGTGCTGCTGCTACTACGG
CTACACTCACCAGGCTTCTCAGTCCGGGCTCCAAGCAGGATATCCAGCTGATCA

>1232_S1_L001_R1_001.fastq_121_1a_11
CCCCTACAACAGCGCTGGTAATGGCTCAGCTACTTAGGGTCCCGCAAGCCATCTTGGACATGATCGCTGG
TGCCCACTGGGGAGTCCTAGCGGGCATAGCGTATTTCTCCATGGTGGGTAACTGGGCGAAGGTCCTGGTA
GTCCTGTTGCTGTTTGCCGGCGTTGACGCAGGCACCTACACCACCGGGGGGAGTGCTGCTGCTACTACGG
CTACACTCACCAGGTTTCTCAGTCCGGGCGCCAAGCAGGATATCCAGCTGATCA

>1232_S1_L001_R1_001.fastq_122_1a_11
CCCCTACAACAGCGCTGGTAATGGCTCAGCTACTTAGGGTCCCGCAAGCCATCTTGGACATGATCGCTGG
TGCCCACTGGGGAGTCCTAGCGGGCATAGCGTATTTCTCCATGGTGGGTAACCGGGCGAAGGTCCTGGTA
GTTCTGTTGCTGTTTGCCGGCGTCGACGCAGCCACCTACACCACCGGGGGGAGTGCTGCTGCTACTACGG
CTACACTCACCAGGCTTCTCAGTCCGGGCTCCAAGCAGGATATCCAGCTGATCA

>1232_S1_L001_R1_001.fastq_123_1a_11
CCCCTACAACAGCGCTGGTAATGGCTCAGCTACTTAGGGTCCCGCAAGCCATCTTGGACATGATCGCTGG
TGCCCACTGGGGAGCCCTAGCGGGCATAGCGTATTTCTCCATGGTGGGTAACTGGGCGAAGGTCCTGGTA
GTTCTGTTGCTGTTTGCCGGCGTTGACGCAGGCACCTACACCACCGGGGGGAGTGCTGCTGCTACTACGG
CTACACTCACCAGGTTTCTCAGTCCGGGCGCCAAGCAGGATATCCAGCTGATCA

>1232_S1_L001_R1_001.fastq_124_1a_11
CCCCTACAACAGCGCTGGTAATGGCTCAGCTACTTAGGGTCCCGCAAGCCATCTTGGACATGATCGCTGG
TGCCCACTGGGGAGTCCTAGCGGGCATAGCGTATTTCTCCATGGTGGGTAACTGGGCGAAGGTCCTGGTA
GTTCTGTTGCTGTTTGCCGGCGTCGACGCAGCCACCTACACCACCAGGGGGAGTGCTGCTGCTACTACGG
CTACACTCACCAGGCTTCTCAGTCCGGGCTCCAAGCAGGATATCCAGCTGATCA

>1232_S1_L001_R1_001.fastq_125_1a_11
CCCCTATAACAGCGCTGGTAATGGCTCAGCTACTTAGGGTCCCGCAAGCCATCTTGGACATGATCGCTGG
TGCCCACTGGGGAGTCCTAGCGGGCATAGCGTATTTCTCCATGGTGGGTAACTGGGCGAAGGTCCTGGTA
GTTCTGTTGCTGTTTGCCGGCGTTGACGCAGGCACCTACACCACCGGGGGGAGTGCTGCTGCTACTACGG
CTACACTCACCAGGTTTCTCAGTCCGGGCGCCAAGCAGGATATCCAGCTGATCA

>1232_S1_L001_R1_001.fastq_126_1a_11
CCCCTACAACAGCGCTGGTAATGGCTCAGCTACTTAGGGTCCCGCAAGCCATCTTGGACATGATCGCTGG
TGCCCACTGGGGAGTCCTAGCGGGCATAGCGTATTTCTCCATGGTGGGTAACTGGGCGAAGGTCCTGGTA
GTTCTGTTGCTGTTTGCCGGCGTTGACGCAGGCACTTACACCACCGGGGGGAGTGCTGCTGCTACTACGG
CTACACTCACCAGGTTTCTCAGTCCGGGCTCCAAGCAGGATATCCAGCTGATCA

>1232_S1_L001_R1_001.fastq_127_1a_11
CCCCTACAACAGCGCTGGTAATGGCTCAGCTACTTAGGGTCCCGCAAGCCATCTTGGACATGATCGCTGG
TGCCCACTGGGGAGTCCTAGCGGGCATAGCGTATTTCTCCATGGTGGGTAACTGGGCGAAGGTCCTGGTA
GTTCTGTTGCTGTTTGCCGGCGTTGACGCAGGCACTTACACCACCGGGGGGAGTGCTGCTGCTACCACGG
CTACACTCACCAGGTTTCTCAGTCCGGGCGCCAAGCAGGATATCCAGCTGATCA

>1232_S1_L001_R1_001.fastq_128_1a_11
CCCCTACAACAGCGCTGGTAATGGCTCAGCTACTTAGGGTCCCGCAAGCCATCTTGGACATGATCGCTGG
CGCCCACTGGGGAGTCCTAGCGGGCATAGCGTATTTCTCCATGGTGGGTAACTGGGCGAAGGTCCTGGTA
GTTCTGTTGCTGTTTGCCGGCGTCGACGCAGCCACCTACACCACCGGGGGGAGTGCTGCTGCTACTACGG
CTACACTCACCAGGCTTCTCAGTCCGGGCTCCAAGCAGGATATCCAGCTGATCA

>1232_S1_L001_R1_001.fastq_129_1a_11
CCCCTACAACAGCGCTGGTAATGGCTCAGCTACTTAGGGTCCTGCAAGCCATCTTGGACATGATCGCTGG
TGCCCACTGGGGAGTCCTAGCGGGCATAGCGTATTTCTCCATGGTGGGTAACTGGGCGAAGGTCCTGGTA
GTTCTGTTGCTGTTTGCCGGCGTTGACGCAGGCACCTACACCACCGGGGGGAGTGCTGCTGCTACTACGG
CTACACTCACCAGGTTTCTCAGTCCGGGCGCCAAGCAGGATATCCAGCTGATCA

>1232_S1_L001_R1_001.fastq_130_1a_11
CCCCTACAACAGCGCTGGTAATGGCTCAGCTACTTAGGGTCCCGCAAGCCATCTTGGACATGATCGCTGG
TGCCCACTGGGGAGTCCTAGCGGGCATAGCGTATTTCTCCACGGTGGGTAACTGGGCGAAGGTCCTGGTA
GTTCTGTTGCTGTTTGCCGGCGTTGACGCAGGCACCTACACCACCGGGGGGAGTGCTGCTGCTACTACGG
CTACACTCACCAGGTTTCTCAGTCCGGGCGCCAAGCAGGATATCCAGCTGATCA

>1232_S1_L001_R1_001.fastq_131_1a_11
CCCTTACAACAGCGCTGGTAATGGCTCAGCTACTTAGGGTCCCGCAAGCCATCTTGGACATGATCGCTGG
TGCCCACTGGGGAGTCCTAGCGGGCATAGCGTATTTCTCCATGGTGGGTAACTGGGCGAAGGTCCTGGTA
GTTCTGTTGCTGTTTGCCGGCGTTGACGCAGGCACCTACACCACCGGGGGGAGTGCTGCTGCTACTACGG
CTACACTCACCAGGTTTCTCAGTCCGGGCGCCAAGCAGGATATCCAGCTGATCA

>1232_S1_L001_R1_001.fastq_132_1a_11
CCCCTACAACAGCGCTGGTAATGGCTCAGCTACTTAGGGTCCCGCAAGCCATCTTGGACATGATCGCTGG
TGCCCACTGGGGAGTCCTAGCGGGCATAGCGTATTTCTCCATGGTGGGTAACTGGGCGAAGGTCCTGGTA
GTTCTGTTGCTGTTTGCCGGCGTTGACGCAGGCACCTACACCACCGGGGGGAGTGCTGCTGCTACTACGG
CTACACTCACCAGGTTTCTCAGTCCGGGCGCCAAGCAGGATATCCATCTGATCA

>1232_S1_L001_R1_001.fastq_133_1a_11
CCCCTACAACAGCGCTGGTAATGGCTCAGCTACTTAGGGTCCCGCAAGCCATCTTGGACATGATCGCTGG
TGCCCACTGGGGAGTCCTAGCGGGTATAGCGTATTTCTCCATGGTGGGTAACTGGGCGAAGGTCCTGGTA
GTTCTGTTGCTGTTTGCCGGCGTTGACGCAGGCACCTACACCACCGGGGGGAGTGCTGCTGCTACTACGG
CTACACTCACCAGGTTTCTCAGTCCGGGCGCCAAGCAGGATATCCAGCTGATCA

>1232_S1_L001_R1_001.fastq_134_1a_11
CCCCTACAACAGCGCTGGTAATGGCTCAGCTACTTAGGGTCCCGCAAGCCATCTTGGACATGATCGCTGG
TGCCCACTGGGGAGTCCTAGCGGGCATAGCGTATTTCTCCATGGTGGGTAACTGGGCGAAGGTCCTGGTA
GTTCTGTTGCTGTTTGCCGGCGCCGACGCAGCCACCTACACCACCGGGGGGAGTGCTGCTGCTACTACGG
CTACACTCACCAGGCTTCTCAGTCCGGGCTCCAAGCAGGATATCCAGCTGATCA

>1232_S1_L001_R1_001.fastq_135_1a_10
CCTCTACAACAGCGCTGGTAATGGCTCAGCTACTTAGGGTCCCGCAAGCCATCTTGGACATGATCGCTGG
TGCCCACTGGGGAGTCCTAGCGGGCATAGCGTATTTCTCCATGGTGGGTAACTGGGCGAAGGTCCTGGTA
GTTCTGTTGCTGTTTGCCGGCGTTGACGCAGGCACCTACACCACCGGGGGGAGTGCTGCTGCTACTACGG
CTACACTCACCAGGTTTCTCAGTCCGGGCGCCAAGCAGGATATCCAGCTGATCA

>1232_S1_L001_R1_001.fastq_136_1a_10
CCCCTACAACAGCGCTGGTAATGGCTCAGCTACTTAGGGTCCCGCAAGCCATCTTGGACATGATCGCTGG
TGCCCACTGGGGAGTCCTAGCGGGCATAGCGTATTTTTCCATGGTGGGTAACTGGGCGAAGGTCCTGGTA
GTTCTGTTGCTGTTTGCCGGCGTTGACGCAGGCACCTACACCACCGGGGGGAGTGCTGCTGCTACTACGG
CTACACTCACCAGGTTTCTCAGTCCGGGCGCCAAGCAGGATATCCAGCTGATCA

>1232_S1_L001_R1_001.fastq_137_1a_10
CCCCTACAACAGCGCTGGTAATGGCTCAGCTACTTAGGGTCCCGCAAGCCATCTTGGACATGATCGCTGG
TGCCCACTGGGGAGTCCTAGCGGGCATAGCGTATTTCTCCATGGTGGGTAACTGGGCGAAGGTCCTGGTA
GTTCTGTTGCTGTTTGCCGGCGTTGACGCAGGCACCTACACCACCGGGGGGAGTGCTGCTGCTACTACGG
CCACACTCACCAGGTTTCTCAGTCCGGGCGCCAAGCAGGATATCCAGCTGATCA

>1232_S1_L001_R1_001.fastq_138_1a_10
CCCCTACAACAGCGCTGGTAATGGCTCAGCTACTTAGGGTCCCGCAAGCCATCTTGGACATGATCGCTGG
TGCCCACTGGGGAGTCCTAGCGGGCATAGCGTATTTCTCCATGGTGGGTAACTGGGCGAAGGCCCTGGTA
GTTCTGTTGCTGTTTGCCGGCGTTGACGCAGGCACCTACACCACCGGGGGGAGTGCTGCTGCTACTACGG
CTACACTCACCAGGTTTCTCAGTCCGGGCGCCAAGCAGGATATCCAGCTGATCA

>1232_S1_L001_R1_001.fastq_139_1a_10
CCCCTACAACAGCGCTGGTAATGGCTCAGCTACTTAGGGTCCCGCGAGCCATCTTGGACATGATCGCTGG
TGCCCACTGGGGAGTCCTAGCGGGCATAGCGTATTTCTCCATGGTGGGTAACTGGGCGAAGGTCCTGGTA
GTTCTGTTGCTGTTTGCCGGCGTTGACGCAGGCACCTACACCACCGGGGGGAGTGCTGCTGCTACTACGG
CTACACTCACCAGGTTTCTCAGTCCGGGCGCCAAGCAGGATATCCAGCTGATCA

>1232_S1_L001_R1_001.fastq_140_1a_10
CCCCTACAACAGCGCTGGTAATGGCTCAGCTACTTAGGGTCCCGCAAGCCATCTTGGACATGATCGCTGG
TGCCCACTGGGGAGTCCTAGCGGGCATAGCGTATTTCTCCATGGTGGGTAACTGGGCGAAGGTCCTGGTA
GTTCTGTTGCTGTTTGCCGGCGTCGACGCAGCCACCTACACCACCGGGGGCAGTGCTGCTGCTACTACGG
CTACACTCACCAGGCTTCTCAGTCCGGGCTCCAAGCAGGATATCCAGCTGATCA

>1232_S1_L001_R1_001.fastq_141_1a_10
CCCCTACAACAGCGCTGGTAATGGCTCAGCTACTTAGGGTCCCGCAAGCCATCTTGGACATGATCGCTGG
TGCCCACTGGGGAGTCCTAGCGGGCATAGCGTATTTCTCCATGGTGGGTAACTGGGCGAAGGTCCTGGTA
GTTCTGTTGCTGTTTGCCGGCGTTGACGCAGGCACCTACACCACCGGGGGGAGTGCTGCTGCTACTACGG
CTACACTCACCAGGTTTCTCAGTCCGGGCGCCAGGCAGGATATCCAGCTGATCA

>1232_S1_L001_R1_001.fastq_142_1a_10
CCCCTACAACAGCGCTGGTAATGGCTCAGCTACTTAGGGTCCCGCAAGCCGTCTTGGACATGATCGCTGG
TGCCCACTGGGGAGTCCTAGCGGGCATAGCGTATTTCTCCATGGTGGGTAACTGGGCGAAGGTCCTGGTA
GTTCTGTTGCTGTTTGCCGGCGTTGACGCAGGCACCTACACCACCGGGGGGAGTGCTGCTGCTACTACGG
CTACACTCACCAGGTTTCTCAGTCCGGGCGCCAAGCAGGATATCCAGCTGATCA

>1232_S1_L001_R1_001.fastq_143_1a_10
CCCCTACAACAGCGCTGGTAATGGCTCAGCTACTTAGGGTCCCGCAAGCCATCTTGGACATGATCGCTGG
TGCCCACTGGGGAGTCCTAGCGGGCATAGCGTATTTCTCCATGGTGGGTAACTGGGCGAAGGTCCTGGTA
GTTCTGCTGCTGTTTGCCGGCGTCGACGCAGCCACCTACACCACCGGGGGGAGTGCTGCTGCTACTACGG
CTACACTCACCAGGCTTCTCAGTCCGGGCTCCAAGCAGGATATCCAGCTGATCA

>1232_S1_L001_R1_001.fastq_144_1a_10
CCCCTACAACAGCGCTGGTAATGGCTCAGCTACTTAGGGTCCCGCAAGCCACCTTGGACATGATCGCTGG
TGCCCACTGGGGAGTCCTAGCGGGCATAGCGTATTTCTCCATGGTGGGTAACTGGGCGAAGGTCCTGGTA
GTTCTGTTGCTGTTTGCCGGCGTCGACGCAGCCACCTACACCACCGGGGGGAGTGCTGCTGCTACTACGG
CTACACTCACCAGGCTTCTCAGTCCGGGCTCCAAGCAGGATATCCAGCTGATCA

>1232_S1_L001_R1_001.fastq_145_1a_10
CCCCTACAACAGCGCTGGTAATGGCTCAGCTACTTAGGGTCCCGCAAGCCATCTTGGACATGATCGCTGG
TGCCCACTGGGGAGTCCTAGCGGGCATAGCGTATTTCTCCATGGTGGGTAACTGGGCGAAGGTCCTGGTA
GTTCTGTTGCTGTTTGCCGGCGTCGACGCAGGCACCTACACCACCGGGGGAAGTGCTGCTGCTACTACGG
CTACATTCGCCGGGCTTTTCAGACAGGGCGCCAGGCAGAATGTCCAGCTGATCA

>1232_S1_L001_R1_001.fastq_146_1a_10
CCCCTACAACAGCGCTGGTAATGGCTCAGCTACTTAGGGTCCCGCAAGCCATCTTGGACATGATCGCTGG
TGCCCACTGGGGAGTCCTAGCGGGCATAGCGTATTTCCCCATGGTGGGTAACTGGGCGAAGGTCCTGGTA
GTTCTGTTGCTGTTTGCCGGCGTCGACGCAGCCACCTACACCACCGGGGGGAGTGCTGCTGCTACTACGG
CTACACTCACCAGGCTTCTCAGTCCGGGCTCCAAGCAGGATATCCAGCTGATCA

>1232_S1_L001_R1_001.fastq_147_1a_10
CCCCTACAACAGCGCTGGTAATGGCTCAGCTACTTAGGGTCCCGCAAGCCATCTTGGACATGATCGCTGG
TGCCCACTGGGGAGTCCTAGCGGGCATAGCGTATTTCTCCATGGTGGGCAACTGGGCGAAGGTCCTGGTA
GTTCTGTTGCTGTTTGCCGGCGTTGACGCAGGCACCTACACCACCGGGGGGAGTGCTGCTGCTACTACGG
CTACACTCACCAGGTTTCTCAGTCCGGGCGCCAAGCAGGATATCCAGCTGATCA

>1232_S1_L001_R1_001.fastq_148_1a_10
CCCCTACAACAGCGCTGGTAATGGCTCAGCTACTTAGGGTCCCGCAAGCCATCTTGGACATGATCGCTGG
TGCCCACTGGGGAGTCCTAGCGGGCATAGCGTATTTCTCCATGGTGGGTAACTGGGCGAAGGTCCTGGTA
GTTCTGTTGCTGTTTGCCGGCGTCGACGCAGGCACCTACACCACCGGGGGGAGTGCTGCTGCTACTACGG
CTACACTCACCAGGCTTCTCAGTCCGGGCTCCAAGCAGGATATCCAGCTGATCA

>1232_S1_L001_R1_001.fastq_149_1a_10
CCCCTACAACAGCGCTGGTAATGGCTCAGCTACTTAGGGTCCCGCAAGCCATCTTGGACATGATCGCTGG
TGCCCACTGGGGAGTCCTAGCGGGCATAGCGTATTTCTCCATGGTGGGTAACTGGGCGAAGGTCCTGGTA
GTTCTGTTGCTGTTTGCCGGCGTCGACGCAGCCACCTACACCACCGGGGGGGGTGCTGCTGCTACTACGG
CTACACTCACCAGGCTTCTCAGTCCGGGCTCCAAGCAGGATATCCAGCTGATCA

>1232_S1_L001_R1_001.fastq_150_1a_10
CCCCTACAACAGCGCTGGTAATGGCTCAGCTACTTAGGGTCCCGCAAGCCATCTTGGACATGATCGCTGG
TGCCCACTGGGGAGTCCTAGCGGGCATAGCGTATTTCTCCATGGTGGGTAACTGGGCGAAGGTCCTGGTA
GTTCTGTTGCTGTTTGCCGGCGTTGACGCAGGCACCTACACCACCGGGGGGAGTGTTGCTGCTACTACGG
CTACACTCACCAGGTTTCTCAGTCCGGGCGCCAAGCAGGATATCCAGCTGATCA

>1232_S1_L001_R1_001.fastq_151_1a_10
CCCCTACAACAGCGCTGGTAATGGCTCAGCTACTTAGGGTCCCGCAAGCCATCTTGGACATGATCGCTGG
TGCCCACTGGGGAGTCCTAGCGGGCATAGCGTATTTTTCCATGGTGGGTAACTGGGCGAAGGTCCTGGTA
GTTCTGTTGCTGTTTGCCGGCGTTGACGCAGGCACCTACACCACCGGGGGGAGTGCTGCTGCTACTACGG
CTACACTCACCAGGTTTCTCAGTCCGGGCGCCAAGCAGAATATCCAGCTGATCA

>1232_S1_L001_R1_001.fastq_152_1a_10
CCCCTACCACAGCGCTGGTAATGGCTCAGCTACTTAGGGTCCCGCAAGCCATCTTGGACATGATCGCTGG
TGCCCACTGGGGAGTCCTAGCGGGCATAGCGTATTTCTCCATGGTGGGTAACTGGGCGAAGGTCCTGGTA
GTTCTGTTGCTGTTTGCCGGCGTCGACGCAGCCACCTACACCACCGGGGGGAGTGCTGCTGCTACTACGG
CTACACTCACCAGGCTTCTCAGTCCGGGCTCCAAGCAGGATATCCAGCTGATCA

>1232_S1_L001_R1_001.fastq_153_1a_10
CCCCTACAACAGCGCTGGTAATGGCTCAGCTACTTAGGGTCCCGCAAGCCATCTTGGACATGATCGCTGG
TGCCCACTGGGGAGTCCTAGCGGGCATAGCGTATTTCTCCATGGTGGGTAACTGGGCGAAGGTCCTGGTA
GCTCTGTTGCTGTTTGCCGGCGTCGACGCAGCCACCTACACCACCGGGGGGAGTGCTGCTGCTACTACGG
CTACACTCACCAGGCTTCTCAGTCCGGGCTCCAAGCAGGATATCCAGCTGATCA

>1232_S1_L001_R1_001.fastq_154_1a_10
CCCCTACAACAGCGCTGGTAATGGCTCAGCTACTTAGGGTCCCGCAAGCCATCTTGGACATGATCGCTGG
TGCCCACTGGGGAGTCCTAGCGGGCATAGCGTATTTCTCCATGGTGGGTAACTGGGCGAAGGTCCTGGTA
GTTCTGTTGCTGTTTGCCGGCGTCGACGCAGCCACCTACACCACCGGGGGGAGTGCTGCTGCTACTACGG
CTACACTCACCAGGCTTCTTAGTCCGGGCTCCAAGCAGGATATCCAGCTGATCA

>1232_S1_L001_R1_001.fastq_155_1a_9
CCCCTACAACAGCGCTGGTAATGGCTCAGCTACTTAGGGTCCCGCAAGCCATCTTGGACATGATCGCTGG
TGCCCACTGGGGAGTCCTAGCGGGCATAGCGTATTTCTCCATGGTGGGTAACTGGGCGAAGGTCCTGGTA
GTTCTGTTGCTGTTTGCTGGCGTCGACGCAGCCACCTACACCACCGGGGGGAGTGCTGCTGCTACTACGG
CTACACTCACCAGGCTTCTCAGTCCGGGCTCCAAGCAGGATATCCAGCTGATCA

>1232_S1_L001_R1_001.fastq_156_1a_9
CCCCTACAACAGCGCTGGTAATGGCTCAGCTACTTAGGGTCCCGCAAGCCATCTTGGACATGATCGCTGG
TGCCCACTGGGGAGTCCTAGCGGGCATAGCGTATTTCTCCATGGTGGGTAACTGGGCGAAGGTCCTGGTA
GTTCTGTTGCTGTTTGCCGGCGTCGACGCAGCCACCTACACCACCGGGGGGAGTGCTGCTGCTACTACGG
CCACACTCACCAGGCTTCTCAGTCCGGGCTCCAAGCAGGATATCCAGCTGATCA

>1232_S1_L001_R1_001.fastq_157_1a_9
CCCCTACAACAGCGCTGGTAATGGCTCAGCTACTTAGGGTCCCGCAAGCCATCTTGGACATGATCGCTGG
TGCCCACTGGGGAGTCCTAGCGGGCATAGCGTATTTCTCCATGGTGGGTAACTGGGCGAAGGTCCTGGTA
GTTCTGTTGCTGTTTGCCGGCGTTGACGCAGGCACCCACACCACCGGGGGGAGTGCTGCTGCTACTACGG
CTACACTCACCAGGTTTCTCAGTCCGGGCGCCAAGCAGGATATCCAGCTGATCA

>1232_S1_L001_R1_001.fastq_158_1a_9
CCCCTACAACAGCGCTGGTAACGGCTCAGCTACTTAGGGTCCCGCAAGCCATCTTGGACATGATCGCTGG
TGCCCACTGGGGAGTCCTAGCGGGCATAGCGTATTTCTCCATGGTGGGTAACTGGGCGAAGGTCCTGGTA
GTTCTGTTGCTGTTTGCCGGCGTCGACGCAGCCACCTACACCACCGGGGGGAGTGCTGCTGCTACTACGG
CTACACTCACCAGGCTTCTCAGTCCGGGCTCCAAGCAGGATATCCAGCTGATCA

>1232_S1_L001_R1_001.fastq_159_1a_9
CCCCTACAACAGCGCTGGTAATGGCTCAGCTACCTAGGGTCCCGCAAGCCATCTTGGACATGATCGCTGG
TGCCCACTGGGGAGTCCTAGCGGGCATAGCGTATTTCTCCATGGTGGGTAACTGGGCGAAGGTCCTGGTA
GTTCTGTTGCTGTTTGCCGGCGTTGACGCAGGCACCTACACCACCGGGGGGAGTGCTGCTGCTACTACGG
CTACACTCACCAGGTTTCTCAGTCCGGGCGCCAAGCAGGATATCCAGCTGATCA

>1232_S1_L001_R1_001.fastq_160_1a_9
CCCCTACAACAGCGCTGGTAATGGCTCAGCTGCTTAGGGTCCCGCAAGCCATCTTGGACATGATCGCTGG
TGCCCACTGGGGAGTCCTAGCGGGCATAGCGTATTTCTCCATGGTGGGTAACTGGGCGAAGGTCCTGGTA
GTTCTGTTGCTGTTTGCCGGCGTCGACGCAGCCACCTACACCACCGGGGGGAGTGCTGCTGCTACTACGG
CTACACTCACCAGGCTTCTCAGTCCGGGCTCCAAGCAGGATATCCAGCTGATCA

>1232_S1_L001_R1_001.fastq_161_1a_9
CCCCTACAACAGCGCTGGTAATGGCTCAGCTACTTAGGGTCCCGCAAGCCATCTTGGACATGATCGCTGG
TGCCCACTGGGGAGTCCTGGCGGGCATAGCGTATTTCTCCATGGTGGGTAACTGGGCGAAGGTCCTGGTA
GTTCTGTTGCTGTTTGCCGGCGTCGACGCAGCCACCTACACCACCGGGGGGAGTGCTGCTGCTACTACGG
CTACACTCACCAGGCTTCTCAGTCCGGGCTCCAAGCAGGATATCCAGCTGATCA

>1232_S1_L001_R1_001.fastq_162_1a_9
CCCCTACAACAGCGCTGGTAATGGCTCAGCTACTTAGGGTCCCGCAAGCCATCTTGGACATGATCGCTGG
TGCCCACTGGGGAGTCCTAGCGGGCATAGCGTATTTCTCCATGGTGGGTAACTGGGCGAAGGCCCTGGTA
GTTCTGTTGCTGTTTGCCGGCGTCGACGCAGCCACCTACACCACCGGGGGGAGTGCTGCTGCTACTACGG
CTACACTCACCAGGCTTCTCAGTCCGGGCTCCAAGCAGGATATCCAGCTGATCA

>1232_S1_L001_R1_001.fastq_163_1a_9
CCCCTACAACAGCGCTGGTAATGGCTCAGCTACTTAGGGTCCCGCAAGCCATCTTGGACATGATCGCTGG
TGCCCACTGGGGAGTCCTAGCGGGCATAGCGTATTTCTCCATGGTGGGTAACTGGGCGAAGGTCCTGGTA
GTTCTGTTGCTGTTTGCCGGCGTTGACGCAGGCACCTACACCACCGGGGGGAGTGCTGCTGCCACTACGG
CTACACTCACCAGGCTTCTCAGTCCGGGCTCCAAGCAGGATATCCAGCTGATCA

>1232_S1_L001_R1_001.fastq_164_1a_9
CCCCTACAACAGCGCTGGTAATGGCTCAGCTACTTAGGGTCCCGCAAGCCATCTTGGACATGATCGCTGG
TGCCCACTGGGGAGTCCTAGCGGGCATAGCGTATTTCTCCATGGTGGGTAACTGGGCGAAGGTCCTGGTA
GTTCTGTTGCTGTTTGCCGGCGTCGACGCAGCCACCTACACCACCGGGGGGAGTGCTGCTGCTACTACGG
CTGCACTCACCAGGCTTCTCAGTCCGGGCTCCAAGCAGGATATCCAGCTGATCA

>1232_S1_L001_R1_001.fastq_165_1a_9
CCCCTACAACAGCGCTGGTAATGGCTCAGCTACTTAGGGTCCCGCAAGCCATCTTGGACATGATCGCTGG
TGCCCACTGGGGAGTCCTAGCGGGCATAGCGTATTTCTCCATGGTGGGTAACTGGGCGAAGGTCCTGGTA
GTTCTGTTGCTGTTTGCCGGCGTCGACGCAGCCACCTACACCACCGGGGGGAGTGCTGCTGCTACTACGG
CTACACTCACCAGGCTTCTCAGTCCGGGCTCCAAGCAGGATATCCAGCCGATCA

>1232_S1_L001_R1_001.fastq_166_1a_9
CCCCTACAACAGCGCTGGTAATGGCTCAGCTACTTAGGGTCCCGCAAGCCATCTTGGACATGATCGCTGG
TGCCCACTGGGGAGTCCTAGCGGGCATAGCGTATTTCTCCATGGTGGGTAACTGGGCGAAGGTCCTGGTA
GTTCTGTTGCTGTTTGCCGGCGTCGACGCAGGCACCTACACCACCGGGGGGAGTGCTGCCGCTACTACGG
CTACATTCGCCGGGCTTTTCAGACAGGGCGCCAGGCAGAATGTCCAGCTGATCA

>1232_S1_L001_R1_001.fastq_167_1a_9
CCCCTACAACAGCGCTGGTAATGGCTCAGCTACTCAGGGTCCCGCAAGCCATCTTGGACATGATCGCTGG
TGCCCACTGGGGAGTCCTAGCGGGCATAGCGTATTTCTCCATGGTGGGTAACTGGGCGAAGGTCCTGGTA
GTTCTGTTGCTGTTTGCCGGCGTTGACGCAGGCACCTACACCACCGGGGGGAGTGCTGCTGCTACTACGG
CTACACTCACCAGGTTTCTCAGTCCGGGCGCCAAGCAGGATATCCAGCTGATCA

>1232_S1_L001_R1_001.fastq_168_1a_9
CCCCTACAACAGCGCTGGTAATGGCTCAGCTACTTAGGGTCCCGCAAGCCATCTTGGACATGATCGCTGG
TGCCCACTGGGGAGTCCTAGCGGGCATAGCGTATTTCTCCATGGTGGGTAACTGGGCGAAGGTCCTGGTA
GTTCTGTTGCTGTTTGCTGGCGTTGACGCAGGCACCTACACCACCGGGGGGAGTGCTGCTGCTACTACGG
CTACACTCACCAGGTTTCTCAGTCCGGGCGCCAAGCAGGATATCCAGCTGATCA

>1232_S1_L001_R1_001.fastq_169_1a_9
CCCCTACAACAGCGCTGGTAATGGCTCAGCTACTTAGGGTCCCGCAAGCCATCTTGGACATGATCGCTGG
TGCCCACTGGGGAGTCCTAGCGGGCATAGCGTATTTCTCCATGGTGGGTAACCGGGCGAAGGTCCTGGTA
GTTCTGTTGCTGTTTGCCGGCGTTGACGCAGGCACCTACACCACCGGGGGGAGTGCTGCTGCTACTACGG
CTACACTCACCAGGTTTCTCAGTCCGGGCGCCAAGCAGGATATCCAGCTGATCA

>1232_S1_L001_R1_001.fastq_170_1a_9
CCCCTACAACAGCGCTGGTAATGGCTCAGCTACTTAGGGTCCCGCAAGCCATCTTGGACATGATCGCTGG
TGCCCACTGGGGAGTCCTAGCGGGCATAGCGTATTTCTCCATGGTGGGTGACTGGGCGAAGGTCCTGGTA
GTTCTGTTGCTGTTTGCCGGCGTCGACGCAGCCACCTACACCACCGGGGGGAGTGCTGCTGCTACTACGG
CTACACTCACCAGGCTTCTCAGTCCGGGCTCCAAGCAGGATATCCAGCTGATCA

>1232_S1_L001_R1_001.fastq_171_1a_9
CCCCTACAACAGCGCTGGTGATGGCTCAGCTACTTAGGGTCCCGCAAGCCATCTTGGACATGATCGCTGG
TGCCCACTGGGGAGTCCTAGCGGGCATAGCGTATTTCTCCATGGTGGGTAACTGGGCGAAGGTCCTGGTA
GTTCTGTTGCTGTTTGCCGGCGTTGACGCAGGCACCTACACCACCGGGGGGAGTGCTGCTGCTACTACGG
CTACACTCACCAGGCTTCTCAGTCCGGGCGCCAAGCAGGATATCCAGCTGATCA

>1232_S1_L001_R1_001.fastq_172_1a_9
CCCCTACAACAGCGCTGGTAATGGCTCGGCTACTTAGGGTCCCGCAAGCCATCTTGGACATGATCGCTGG
TGCCCACTGGGGAGTCCTAGCGGGCATAGCGTATTTCTCCATGGTGGGTAACTGGGCGAAGGTCCTGGTA
GTTCTGTTGCTGTTTGCCGGCGTCGACGCAGCCACCTACACCACCGGGGGGAGTGCTGCTGCTACTACGG
CTACACTCACCAGGCTTCTCAGTCCGGGCTCCAAGCAGGATATCCAGCTGATCA

>1232_S1_L001_R1_001.fastq_173_1a_9
CCCCTACAACAGCGCTGGTAATGGCTCAGCTACTTAGGGTCCCGCAAGCCATCTTGGACATGATCGCTGG
TGCCCACTGGGGAGTCCTAGCGGGCATAGCGTATTTCTCCATGGTGGGTAACTGGGCGAAGGTCCTGGTA
GTTCTGTTGCTGTTTGCCGGCGTCGACGCAGCCACCTACACCACCGGGGGGAGTGCTGCTGCTACTACGG
CTACACTCACCAGGCTTCTCAGTCCGGGCTCCAAGCAGGATATCCAGCTGATCG

>1232_S1_L001_R1_001.fastq_174_1a_9
CCCCTACAACAGCGCTGGTAATGGCTCAGCTACTTAGGGTCCCGCAAGCCATCTTGGACATGATCGCTGG
TGCCCACTGGGGAGTCCTAGCGGGCATAGCGTATTTCTCCATGGCGGGTAACTGGGCGAAGGTCCTGGTA
GTTCTGTTGCTGTTTGCCGGCGTCGACGCAGCCACCTACACCACCGGGGGGAGTGCTGCTGCTACTACGG
CTACACTCACCAGGCTTCTCAGTCCGGGCTCCAAGCAGGATATCCAGCTGATCA

>1232_S1_L001_R1_001.fastq_175_1a_9
CCCCTACGACAGCGCTGGTAATGGCTCAGCTACTTAGGGTCCCGCAAGCCATCTTGGACATGATCGCTGG
TGCCCACTGGGGAGTCCTAGCGGGCATAGCGTATTTCTCCATGGTGGGTAACTGGGCGAAGGTCCTGGTA
GTTCTGTTGCTGTTTGCCGGCGTCGACGCAGCCACCTACACCACCGGGGGGAGTGCTGCTGCTACTACGG
CTACACTCACCAGGCTTCTCAGTCCGGGCTCCAAGCAGGATATCCAGCTGATCA

>1232_S1_L001_R1_001.fastq_176_1a_9
CCCCTACAACAGCGCTGGTAATGGCTCAGCTACTTAGGGTCCCGCAAGCCATCTTGGACATGATCGCTGG
TGCCCACTGGGGAGTCCTAGCGGGCATAGCGTATTTCTCCATGGTGGGTAACTGGGCGAAAGTCCTGGTA
GTTCTGTTGCTGTTTGCCGGCGTTGACGCAGGCACCTACACCACCGGGGGGAGTGCTGCTGCTACTACGG
ATACACTCACCAGGTTTCTCAGTCCGGGCGCCAAGCAGGATATCCAGCTGATCA

>1232_S1_L001_R1_001.fastq_177_1a_9
CCCCTACAACAGCGCTGGTAATGGCTCAGCTACTTAGGGTCCCGCAAGCCATCTTGGACATGATCGCTGG
TGCCCACTGGGGAGTCCTAGCGGGCATAGCGTATTTCTCCATGGTGGGTAACTGGGCGAAGGTCCTGGTA
GTTCTGTTGCTGTTTGCAGGCGTCGACGCAGCCACCTACACCACCGGGGGGAGTGCTGCTGCTACTACGG
CTACACTCACCAGGCTTCTCAGTCCGGGCTCCAAGCAGGATATCCAGCTGATCA

>1232_S1_L001_R1_001.fastq_178_1a_9
CCCCTACAACAGCGCTGGTAATGGCTCAGCTACTTAGGGTCCCGCAAGCCATCCTGGACATGATCGCTGG
TGCCCACTGGGGAGTCCTAGCGGGCATAGCGTATTTCTCCATGGTGGGTAACTGGGCGAAGGTCCTGGTA
GTTCTGTTGCTGTTTGCCGGCGTCGACGCAGCCACCTACACCACCGGGGGGAGTGCTGCTGCTACTACGG
CTACACTCACCAGGCTTCTCAGTCCGGGCTCCAAGCAGGATATCCAGCTGATCA

>1232_S1_L001_R1_001.fastq_179_1a_9
CCCCTACAACAGCGCTGGTAATGGCTCAGCTACTTAGGGTCCCGCAAGCCATCTTGGACATGATCGCTGG
TGCCCACTGGGGAGTCCTAGCGGGCATAGTGTATTTCTCCATGGTGGGTAACTGGGCGAAGGTCCTGGTA
GTTCTGTTGCTGTTTGCCGGCGTCGACGCAGCCACCTACACCACCGGGGGGAGTGCTGCTGCTACTACGG
CTACACTCACCAGGCTTCTCAGTCCGGGCTCCAAGCAGGATATCCAGCTGATCA

>1232_S1_L001_R1_001.fastq_180_1a_9
CCCCTACAACAGCGCTGGTAATGGCTCAGCTACTTAGGGTCCCGCAAGCCATCTTGGACATGATCGCTGG
TGCCCACTGGGGAGTCCTAGCGGGCATAGCGTATTTCTCCATGGTGGGTAACTGGGCGAAGGTCCTGGTA
GTTCTGTTGCTGTTTGCCGGCGTCGACGCAGCCACCTGCACCACCGGGGGGAGTGCTGCTGCTACTACGG
CTACACTCACCAGGCTTCTCAGTCCGGGCTCCAAGCAGGATATCCAGCTGATCA

>1232_S1_L001_R1_001.fastq_181_1a_9
CCCCTACAACAGCGCTGGTAATGGCTCAGCTACTTAGGGTCCCGCAAGCCATCTTGGATATGATCGCTGG
TGCCCACTGGGGAGTCCTAGCGGGCATAGCGTATTTCTCCATGGTGGGTAACTGGGCGAAGGTCCTGGTA
GTTCTGTTGCTGTTTGCCGGCGTCGACGCAGCCACCTACACCACCGGGGGGAGTGCTGCTGCTACTACGG
CTACACTCACCAGGCTTCTCAGTCCGGGCTCCAAGCAGGATATCCAGCTGATCA

>1232_S1_L001_R1_001.fastq_182_1a_9
CCTCTACAACAGCGCTGGTAATGGCTCAGCTACTTAGGGTCCCGCAAGCCATCTTGGACATGATCGCTGG
TGCCCACTGGGGAGTCCTAGCGGGCATAGCGTATTTCTCCATGGTGGGTAACTGGGCGAAGGTCCTGGTA
GTTCTGTTGCTGTTTGCCGGCGTCGACGCAGCCACCTACACCACCGGGGGGAGTGCTGCTGCTACTACGG
CTACACTCACCAGGCTTCTCAGTCCGGGCTCCAAGCAGGATATCCAGCTGATCA

>1232_S1_L001_R1_001.fastq_183_1a_9
CCCCTACAACAGCGCTGGTAATGGCTCAGCTACTTAGGGTCCCGCAAGCCATCTTGGACATGATCGCTGG
TGCCCACTGGGGAGTCCTAGCGGGCATAGCGTATTTCTCCATGGTGGGTAACTGGGCGAAGGTCCTGGTA
GTTCTGTTGCTGTTTGCCGGCGTTGACGCAGCCACCTACACCACCGGGGGGAGTGCTGCTGCTACTACGG
CTACACTCACCAGGTTTCTCAGTCCGGGCGCCAAGCAGGATATCCAGCTGATCA

>1232_S1_L001_R1_001.fastq_184_1a_9
CCCCTACAACAGCGCTGGTAATGGCTCAGCTACTTAGGGTCCCGCAAGCCATCTTGGACATGATCGCTGG
TGCCCACTGGGGAGTCCTAGCGGGCATAGCGTATTTCTCCATGGTGGGTAACTGGGCGAAGGTCCTGGTA
GTTCTGTTGCTGTTTGCCGGCGTTGACGCAGGCACCTACACCACCGGGGGGAGTGCTGCTGCTACTACGG
CTACACTCACCAGGTTTCTCAGTCCGGGCGCCAAGCAGGATATCCGGCTGATCA

>1232_S1_L001_R1_001.fastq_185_1a_9
CCCCTACAACAGCGCTGGTAATGGCTCAGCTACTTAGGGTCCCGCAAGCCATCTTGGACATGATCGCTGG
TGCCCACTGGGGAGTCCTAGTGGGCATAGCGTATTTCTCCATGGTGGGTAACTGGGCGAAGGTCCTGGTA
GTTCTGTTGCTGTTTGCCGGCGTTGACGCAGGCACCTACACCACCGGGGGGAGTGCTGCTGCTACTACGG
CTACACTCACCAGGTTTCTCAGTCCGGGCGCCAAGCAGGATATCCAGCTGATCA

>1232_S1_L001_R1_001.fastq_186_1a_9
CCCCTACAACAGCGCTGGTAATGGCTCAGCTACTTAGGGTCCCGCAAGCCATCTTGGACATGATCGCTGG
TGCCCACTGGGGAGTCCTAGCGGGCATAGCGTATTTCTCCATGGTGGGTAACTGGGCGGAGGTCCTGGTA
GTTCTGTTGCTGTTTGCCGGCGTTGACGCAGGCACCTACACCACCGGGGGGAGTGCTGCTGCTACTACGG
CTACACTCACCAGGTTTCTCAGTCCGGGCGCCAAGCAGGATATCCAGCTGATCA

>1232_S1_L001_R1_001.fastq_187_1a_9
CCCCTACAACAGCGCTGGTAATGGCTCAGCTACTTAGGGTCCCGCAAGCCATCTTGGACATGATTGCTGG
CGCCCACTGGGGAGTCCTAGCGGGCATAGCGTATTTCTCCATGGTGGGTAACTGGGCGAAGGTCCTGGTA
GTTCTGTTGCTGTTTGCCGGCGTCGACGCAGCCACCTACACCACCGGGGGGAGTGCTGCTGCTACTACGG
CTACACTCACCAGGCTTCTCAGTCCGGGCTCCAAGCAGGATATCCAGCTGATCA

>1232_S1_L001_R1_001.fastq_188_1a_8
CCCCTACAACAGCGCTGGTAATGGCTCAGCTACTTAGGGTCCCGCAAGCCATCTTGGACATGATCGCTGG
TGCCCACTGGGGAGTCCTAGCGGGCATAGCGTATTTCTCCGTGGTGGGTAACTGGGCGAAGGTCCTGGTA
GTTCTGTTGCTGTTTGCCGGCGTTGACGCAGGCACCTACACCACCGGGGGGAGTGCTGCTGCTACTACGG
CTACACTCACCAGGTTTCTCAGTCCGGGCGCCAAGCAGGATATCCAGCTGATCA

>1232_S1_L001_R1_001.fastq_189_1a_8
CCCCTACAACAGCGCTGGTAATGGCTCAGCTACTTAGGGTCCCGCAAGCCATCTTGGACATGATCGCTGG
TGCCCACTGGGGAGTCCTAGCGGGCATAGCATATTTCTCCATGGTGGGTAACTGGGCGAAGGTCCTGGTA
GTTCTGTTGCTGTTTGCCGGCGTCGACGCAGCCACCTACACCACCGGGGGGAGTGCTGCTGCTACTACGG
CTACACTCACCAGGCTTCTCAGTCCGGGCTCCAAGCAGGATATCCAGCTGATCA

>1232_S1_L001_R1_001.fastq_190_1a_8
CCCCTACAACAGCGCTGATAATGGCTCAGCTACTTAGGGTCCCGCAAGCCATCTTGGACATGATCGCTGG
TGCCCACTGGGGAGTCCTAGCGGGCATAGCGTATTTCTCCATGGTGGGTAACTGGGCGAAGGTCCTGGTA
GTTCTGTTGCTGTTTGCCGGCGTCGACGCAGCCACCTACACCACCGGGGGGAGTGCTGCTGCTACTACGG
CTACACTCACCAGGCTTCTCAGTCCGGGCTCCAAGCAGGATATCCAGCTGATCA

>1232_S1_L001_R1_001.fastq_191_1a_8
CCCCTACAACAGCGCTGGTAATGGCTCAGCTACTTAGGGTCCCGCAAGCCATCTTGGACATGATCGCTGG
TGCCCACTGGGGAGTCCTAGCGGGCATAGCGTATTTCTCCATGGTGGGTAACTGGGCGAAGGTCCTGGTA
GTTCTGTTGCTGTTTGCCGGCGTCGACGCAGCCACCTACACCACCGGGGGGAGTGCTGCTGCTACTACGG
CTACACTCACCAGGCTTCTCAGTCCGGGCTCCAAGCGGGATATCCAGCTGATCA

>1232_S1_L001_R1_001.fastq_192_1a_8
CCCCTACGACAGCGCTGGTAATGGCTCAGCTACTTAGGGTCCCGCAAGCCATCTTGGACATGATCGCTGG
TGCCCACTGGGGAGTCCTAGCGGGCATAGCGTATTTCTCCATGGTGGGTAACTGGGCGAAGGTCCTGGTA
GTTCTGTTGCTGTTTGCCGGCGTTGACGCAGGCACCTACACCACCGGGGGGAGTGCTGCTGCTACTACGG
CTACACTCACCAGGTTTCTCAGTCCGGGCGCCAAGCAGGATATCCAGCTGATCA

>1232_S1_L001_R1_001.fastq_193_1a_8
CCCCTACAACAGCGCTGGTAATGGCTCAGCTACTTAGGGTCCCGCAAGCCATCTTGGACATGATCGCTGG
TGCCCACTGGGGAGTCCTAGCGGGCATAGCGTATTTCTCCATGGCGGGTAACTGGGCGAAGGTCCTGGTA
GTTCTGTTGCTGTTTGCCGGCGTTGACGCAGGCACCTACACCACCGGGGGGAGTGCTGCTGCTACTACGG
CTACACTCACCAGGTTTCTCAGTCCGGGCGCCAAGCAGGATATCCAGCTGATCA

>1232_S1_L001_R1_001.fastq_194_1a_8
CCCCTACAACAGCGCTGGTAATGGCTCAGCCACTTAGGGTCCCGCAAGCCATCTTGGACATGATCGCTGG
TGCCCACTGGGGAGTCCTAGCGGGCATAGCGTATTTCTCCATGGTGGGTAACTGGGCGAAGGTCCTGGTA
GTTCTGTTGCTGTTTGCCGGCGTTGACGCAGGCACCTACACCACCGGGGGGAGTGCTGCTGCTACTACGG
CTACACTCACCAGGTTTCTCAGTCCGGGCGCCAAGCAGGATATCCAGCTGATCA

>1232_S1_L001_R1_001.fastq_195_1a_8
CCCCTACAACAGCGCTGGTAATGGCTCAGCTACTTAGGGTCCCGCAAGCCATCTTGGACATGATCGCTGG
TGCCCACTGGGGAGTCCTAGCGGGCATAGCGTATTTCTCCATGGTGGGTAGCTGGGCGAAGGTCCTGGTA
GTTCTGTTGCTGTTTGCCGGCGTTGACGCAGGCACCTACACCACCGGGGGGAGTGCTGCTGCTACTACGG
CTACACTCACCAGGTTTCTCAGTCCGGGCGCCAAGCAGGATATCCAGCTGATCA

>1232_S1_L001_R1_001.fastq_196_1a_8
CCCCCACAACAGCGCTGGTAATGGCTCAGCTACTTAGGGTCCCGCAAGCCATCTTGGACATGATCGCTGG
TGCCCACTGGGGAGTCCTAGCGGGCATAGCGTATTTCTCCATGGTGGGTAACTGGGCGAAGGTCCTGGTA
GTTCTGTTGCTGTTTGCCGGCGTCGACGCAGCCACCTACACCACCGGGGGGAGTGCTGCTGCTACTACGG
CTACACTCACCAGGCTTCTCAGTCCGGGCTCCAAGCAGGATATCCAGCTGATCA

>1232_S1_L001_R1_001.fastq_197_1a_8
CCCCTACAACAGCGCTGGTAATGGCTCAGCTACTTAGGGTCCCGCAAGCCATCTTGGACATGATCGCTGG
TGCCCACTGGGGAGTCCTAGCGGGTATAGCGTATTTCTCCATGGTGGGTAACTGGGCGAAGGTCCTGGTA
GTTCTGTTGCTGTTTGCCGGCGTCGACGCAGCCACCTACACCACCGGGGGGAGTGCTGCTGCTACTACGG
CTACACTCACCAGGCTTCTCAGTCCGGGCTCCAAGCAGGATATCCAGCTGATCA

>1232_S1_L001_R1_001.fastq_198_1a_8
CCCCTACAACAGCGCTGGTAATGGCTCAGCTACTTAGGGTCCCGCAAGCCATCTTGGACATGATCGCTAG
TGCCCACTGGGGAGTCCTAGCGGGCATAGCGTATTTCTCCATGGTGGGTAACTGGGCGAAGGTCCTGGTA
GTTCTGTTGCTGTTTGCCGGCGTCGACGCAGCCACCTACACCACCGGGGGGAGTGCTGCTGCTACTACGG
CTACACTCACCAGGCTTCTCAGTCCGGGCTCCAAGCAGGATATCCAGCTGATCA

>1232_S1_L001_R1_001.fastq_199_1a_8
CCCCTACAACAGCGCTGGTAATGGCTCAGCTACTTAGGGTCCCGCAAGCCATCTTGGACATGATCGCTGG
TGCCCACTGGGGAGTCCTAGCGGGCATAGCGTATTTCTCCGTGGTGGGTAACTGGGCGAAGGTCCTGGTA
GTTCTGTTGCTGTTTGCCGGCGTCGACGCAGCCACCTACACCACCGGGGGGAGTGCTGCTGCTACTACGG
CTACACTCACCAGGCTTCTCAGTCCGGGCTCCAAGCAGGATATCCAGCTGATCA

>1232_S1_L001_R1_001.fastq_200_1a_8
CCCCTACAACAGCGCTGGTAATGGCTCAGCTACTTAGGGTCCCGCAAGCCATCTTGGACATGATCGCTGG
TGCCCACTGGGGAGTCCTAGCGGGCATAGCGTATTTCTCCATGGTGGGTAACTGGGCGAAGGTCCTGGTA
GTTCTGTTGCTGTTTGCCGGCGTCGACGCAGCCACCTACACCACCGGGGGGAGTGCTGCTGCTACTGCGG
CTACACTCACCAGGCTTCTCAGTCCGGGCTCCAAGCAGGATATCCAGCTGATCA

>1232_S1_L001_R1_001.fastq_201_1a_8
CCCCTACAACAGCGCTGGTAATGGCTCAGCTACTTAGGGTCCCGCAAGCCATCTTGGACATGATCGCTGG
TGCCCACTGGGGAGTCCTAGCGGGCATAGCGTATTTCTCCATGGTGGGTAACTGGGCGAAGGTCCTGGTA
GTTCTGTCGCTGTTTGCCGGCGTCGACGCAGCCACCTACACCACCGGGGGGAGTGCTGCTGCTACTACGG
CTACACTCACCAGGCTTCTCAGTCCGGGCTCCAAGCAGGATATCCAGCTGATCA

>1232_S1_L001_R1_001.fastq_202_1a_8
CCCCTACAACAGCGCTGGTAATGGCTCAGCTACTTAGGGTCCCGCAAGCCATCCTGGACATGATCGCTGG
TGCCCACTGGGGAGTCCTAGCGGGCATAGCGTATTTCTCCATGGTGGGTAACTGGGCGAAGGTCCTGGTA
GTTCTGTTGCTGTTTGCCGGCGTTGACGCAGGCACCTACACCACCGGGGGGAGTGCTGCTGCTACTACGG
CTACACTCACCAGGTTTCTCAGTCCGGGCGCCAAGCAGGATATCCAGCTGATCA

>1232_S1_L001_R1_001.fastq_203_1a_8
CCCCTACAACAGCGCTGGTAATGGCTCAGCTACTTAGGGTCCCGCAAGCCATCTTGGACATGACCGCTGG
TGCCCACTGGGGAGTCCTAGCGGGCATAGCGTATTTCTCCATGGTGGGTAACTGGGCGAAGGTCCTGGTA
GTTCTGTTGCTGTTTGCCGGCGTCGACGCAGCCACCTACACCACCGGGGGGAGTGCTGCTGCTACTACGG
CTACACTCACCAGGCTTCTCAGTCCGGGCTCCAAGCAGGATATCCAGCTGATCA

>1232_S1_L001_R1_001.fastq_204_1a_8
CCCCTACAACAGCTCTGGTAATGGCTCAGCTACTTAGGGTCCCGCAAGCCATCTTGGACATGATCGCTGG
TGCCCACTGGGGAGTCCTAGCGGGCATAGCGTATTTCTCCATGGTGGGTAACTGGGCGAAGGTCCTGGTA
GTTCTGTTGCTGTTTGCCGGCGTTGACGCAGGCACCTACACCACCGGGGGGAGTGCTGCTGCTACTACGG
CTACACTCACCAGGTTTCTCAGTCCGGGCGCCAAGCAGGATATCCAGCTGATCA

>1232_S1_L001_R1_001.fastq_205_1a_8
CCCCTACAACAGCGCTGGTAATGGCTCAGCTACTTAGGGTCCCGCAAGCCATCTTGGACATGATCGCTGG
TGCCCACTGGGGAGTCCTAGCGGGCATAGCGTATTTCTCCATGGTGGGTAACTGGGCGAAGGTCCTGGTA
GTTCTGTTGCTGTTTGCCGGCGTCGACGCAGCCACCTACACCACCGGGGGGAGTGCTGCTGCTACTACGG
CTACACTCACCAGGCTTCTCAGTCCGGGCTCAAAGCAGGATATCCAGCTGATTA

>1232_S1_L001_R1_001.fastq_206_1a_8
CCCCTACAACAGCGCTGGTAATGGCTCAGCTACTTAGGGTCCCGCAAGCCATCTTGGACATGATCGCTGG
TGCCCACTGGGGAGTCCTAGCGGGCATAGCGTATTTCTCCATGGTGGGTAACTGGGCGAAGGTCCTGGTA
GTTCTGTTGCTGTTTGCCGGCGTTGACGCAGGCACCTACACCACCGGGGGGAGTGCTGCTGCTACTACGG
CTACATTCGCCGGGCTTTTCAGACAGGGCGCCAGGCAGAATGTCCAGCTGATCA

>1232_S1_L001_R1_001.fastq_207_1a_8
CCCCTACAACAGCGCTGGTAATGGCTCAGCTACTTAGGGTCCCGCAAGCCATCTTGGACATGATCGCTGG
TGCCCACTGGGGAGTCCCAGCGGGCATAGCGTATTTCTCCATGGTGGGTAACTGGGCGAAGGTCCTGGTA
GTTCTGTTGCTGTTTGCCGGCGTCGACGCAGCCACCTACACCACCGGGGGGAGTGCTGCTGCTACTACGG
CTACACTCACCAGGCTTCTCAGTCCGGGCTCCAAGCAGGATATCCAGCTGATCA

>1232_S1_L001_R1_001.fastq_208_1a_8
CCCCTATAACAGCGCTGGTAATGGCTCAGCTACTTAGGGTCCCGCAAGCCATCTTGGACATGATCGCTGG
TGCCCACTGGGGAGTCCTAGCGGGCATAGCGTATTTCTCCATGGTGGGTAACTGGGCGAAGGTCCTGGTA
GTTCTGTTGCTGTTTGCCGGCGTCGACGCAGCCACCTACACCACCGGGGGGAGTGCTGCTGCTACTACGG
CTACACTCACCAGGCTTCTCAGTCCGGGCTCCAAGCAGGATATCCAGCTGATCA

>1232_S1_L001_R1_001.fastq_209_1a_8
CCCCTACAACAGCGCTGGTAATGGCTCAGCTACTTAGGGTCCCGCAAGCCATCTTGGACATGATCGCTGG
TGCCCACTGGGGAGTCCTAGCGGGCATAGCGTATTTCTCCATGGTGGGTAACTGGGCGAAGGTCCTGGTA
GTTCTGTTGCTGTTTGCCGGCGTTGACGCAGGCACCTACACCACCGGGGGGAGTGCTGCTGCTACTACGG
CTACACTCACCAGGTTTCTCAGTCCGGGCGCCAAGCGGGATATCCAGCTGATCA

>1232_S1_L001_R1_001.fastq_210_1a_8
CCCCTACAACAGCGCTGGTAATGGCTCAGCTACTTAGGGTCCCGCAAGCCATCTTGGACATGATCGCTGG
TGCCCACTGGGGCGTCCTAGCGGGCATAGCGTATTTCTCCATGGTGGGTAACTGGGCGAAGGTCCTGGTA
GTTCTGTTGCTGTTTGCCGGCGTCGACGCAGGCACCTACACCACCGGGGGGAGTGCTGCTGCTACTACGG
CTACATTCGCCGGGCTTTTCAGACAGGGCGCCAGGCAGAATGTCCAGCTGATCA

>1232_S1_L001_R1_001.fastq_211_1a_8
CCCCTACAACAGCGCTGGTAATGGCTCAGCTACTTAGGGTCCCGCAAGCCATCTTGGACATGATCGCTGG
TGCCCACTGGGGAGTCCTAGCGGGCATAGCGTATTTCTCCATGGTGGGTAACTGGGCGAAGGTCCTGGTA
GTTCTGTTGCTGTTTGCCGGCGTTGACGCAGGCACCTACACCACCGGGGGGAGTACTGCTGCTACTACGG
CTACACTCACCAGGTTTCTCAGTCCGGGCGCCAAGCAGGATATCCAGCTGATCA

>1232_S1_L001_R1_001.fastq_212_1a_8
CCCCTACAACAGCGCTGGTAATGGCTCAGCTACTTAGGGTCCCGCAAGCCATCTTGGACATGATCGCCGG
TGCCCACTGGGGAGTCCTAGCGGGCATAGCGTATTTCTCCATGGTGGGTAACTGGGCGAAGGTCCTGGTA
GTTCTGTTGCTGTTTGCCGGCGTTGACGCAGGCACCTACACCACCGGGGGGAGTGCTGCTGCTACTACGG
CTACACTCACCAGGTTTCTCAGTCCGGGCGCCAAGCAGGATATCCAGCTGATCA

>1232_S1_L001_R1_001.fastq_213_1a_8
CCCCTACAACAGCGCTGGTAATGGCTCAGCTACTTAGGGTCCCGCAAGCCATCTTGGACATGATCGCTGG
TGCCCACTGGGGAGTCCTAGCAGGCATAGCGTATTTCTCCATGGTGGGTAACTGGGCGAAGGTCCTGGTA
GTTCTGTTGCTGTTTGCCGGCGTTGACGCAGGCACCTACACCACCGGGGGGAGTGCTGCTGCTACTACGG
CTACACTCACCAGGTTTCTCAGTCCGGGCGCCAAGCAGGATATCCAGCTGATCA

>1232_S1_L001_R1_001.fastq_214_1a_8
CCCCTACAACAGCGCTGGTAATGGCTCAGCTACTTAGGGTCCCGCAAGCCATCTTGGACATGATCGCTGG
TGCCCACTGGGGAGTCCTAGCGGGCATAGCGTATTTCTCCATGGTGGGTAACTGGGCGAAGGTCCTGGTA
GTTCTGTTGCTGTTTGCCGGCGTTGACGCAGGCACCTACACCACCGGGGGGAGTGCTGCTGCTACTGCGG
CTACACTCACCAGGTTTCTCAGTCCGGGCGCCAAGCAGGATATCCAGCTGATCA

>1232_S1_L001_R1_001.fastq_215_1a_8
CCCCTACAACAGCGCTGGTAATGGCTCAGCTACTTAGGGTCCCGCAAGCCATCTTGGACATGATCGCTGG
TGCCCACTGGGGAGTCCTAGCGGGCATAGCGTATTTCTCCATGGTGGGTAACTGGGCGAAGGTCCTGGTA
GTTCTGTTGCTGTTTGCCGGCGTTGACGCAGGCACCTACACCACCGGGGGGAGTGCTGCTGCTACTATGG
CTACACTCACCAGGTTTCTCAGTCCGGGCGCCAAGCAGGATATCCAGCTGATCA

>1232_S1_L001_R1_001.fastq_216_1a_8
CCCCTACAACAGCGCTGGTAATGGCTCAGCTACTTAGGGTCCCGCAAGCCATCTTGGACATGACCGCTGG
TGCCCACTGGGGAGTCCTAGCGGGCATAGCGTATTTCTCCATGGTGGGTAACTGGGCGAAGGTCCTGGTA
GTTCTGTTGCTGTTTGCCGGCGTTGACGCAGGCACCTACACCACCGGGGGGAGTGCTGCTGCTACTACGG
CTACACTCACCAGGTTTCTCAGTCCGGGCGCCAAGCAGGATATCCAGCTGATCA

>1232_S1_L001_R1_001.fastq_217_1a_8
CACCTACAACAGCGCTGGTAATGGCTCAGCTACTTAGGGTCCCGCAAGCCATCTTGGACATGATCGCTGG
TGCCCACTGGGGAGTCCTAGCGGGCATAGCGTATTTCTCCATGGTGGGTAACTGGGCGAAGGTCCTGGTA
GTTCTGTTGCTGTTTGCCGGCGTCGACGCAGCCACCTACACCACCGGGGGGAGTGCTGCTGCTACTACGG
CTACACTCACCAGGCTTCTCAGTCCGGGCTCCAAGCAGGATATCCAGCTGATCA

>1232_S1_L001_R1_001.fastq_218_1a_8
CCCCTACAACAGCGCTGGTAATGGCTCAGCTACTTAGGGTCCCGCAAGCCATCTTGGACATGATCGCTGG
TGCCCACTGGGGAGTCCTAGCGGGCATAGCGTATTTCTCCATGGTGGGTAACTGGGCGAAGGTCCTGGTA
GTTCTGTTGCTGTTTGCCGGCGTTGACGCAGGCACCTATACCACCGGGGGGAGTGCTGCTGCTACTACGG
CTACACTCACCAGGCTTCTCAGTCCGGGCGCCAAGCAGGATATCCAGCTGATCA

>1232_S1_L001_R1_001.fastq_219_1a_8
CCCCTACAACAGCGCTGGTAATGGCTCAGCTACTTAGGGTCCCGCAAGCCATCTTGGACATGATCGCTGG
TGCCCACTGGGGAGTCCTAGCGGGCATAGCGTATTTCTCCATGGTGGGTAACTGGGCGAAGGTCCTGGTA
GTTCTGTTGCTGTTTGCCGGCGTTGACGCAGGCACCTACACCACCGGGGGGAGTGCTGCTGCTACTACGG
CTACACTCGCCAGGTTTCTCAGTCCGGGCGCCAAGCAGGATATCCAGCTGATCA

>1232_S1_L001_R1_001.fastq_220_1a_8
CCCCTACAACAGCGCTGGTAATGGCTCAGCTACTTAGGGTCCCGCAAGCCATCTTGGACATGATCGCTGG
TGCCCACTGGGGAGTCCTAGCGGGCATAGCGTATTCCTCCATGGTGGGTAACTGGGCGAAGGTCCTGGTA
GTTCTGTTGCTGTTTGCCGGCGTCGACGCAGCCACCTACACCACCGGGGGGAGTGCTGCTGCTACTACGG
CTACACTCACCAGGCTTCTCAGTCCGGGCTCCAAGCAGGATATCCAGCTGATCA

>1232_S1_L001_R1_001.fastq_221_1a_8
CCCCTACAACAGCGCTGGTAATGGCTCAGCTACTTAGGGTCCCGCAAGCCATCTTGGACATGATCGCTGG
TGCCCACTGGGGAGTCCTAGCGGGCATAGCGTATTTCTCCATGGTGGGTAACTGGGCGAAGGTCCTGGTA
GTTCTGTTGCTGTTTGCCGGCGTCGACGCAGCCACCTACACCACCGGGGGGAGTGCTGCTGCTACTACGG
CTACACTCACCAGGCTTCTCAGTCCGGGCTCCAAGCAGGATATCCAGTTGATCA

>1232_S1_L001_R1_001.fastq_222_1a_8
CCCCTACAACAGCGCTGGTAATGGCTCAGCTACTTAGGGTCCCGCAAGCCATCTTGGACATGATCGCTGG
TGCCCACTGGGGAGTCCTAGCGGGCATAGCGTATTTCTCCATGGTGGGTAACTGGGCGAAGGTCCTGGTA
GTTCTGTTGCTGTTTGCCGGCGTTGACGCAGGCACCTGCACCACCGGGGGGAGTGCTGCTGCTACTACGG
CTACACTCACCAGGTTTCTCAGTCCGGGCGCCAAGCAGGATATCCAGCTGATCA

>1232_S1_L001_R1_001.fastq_223_1a_8
CCCCTACAACAGCGCTGGTAATGGCTCAGCTACTTAGGGTCCCGCAGGCCATCTTGGACATGATCGCTGG
TGCCCACTGGGGAGTCCTAGCGGGCATAGCGTATTTCTCCATGGTGGGTAACTGGGCGAAGGTCCTGGTA
GTTCTGTTGCTGTTTGCCGGCGTCGACGCAGCCACCTACACCACCGGGGGGAGTGCTGCTGCTACTACGG
CTACACTCACCAGGCTTCTCAGTCCGGGCTCCAAGCAGGATATCCAGCTGATCA

>1232_S1_L001_R1_001.fastq_224_1a_8
CCCCTACAACAGCGCTGGTAATGGCTCAGCTACTTAGGGTCCCGCAAGCCATCTTGGACATGATCGCTGG
TGCCCACTGGGGAGTCCTAGCGGGCATAGCGTATTTCTCCATGGTGGGTAACTGGGCGAAGGTCCTGGTA
GTTCTGTTGCTGTTTGCCGGCGTTGACGCAGGCACCTACACCACCGGGGGGAGTGCTGCTGCTACTACGG
CTACACTCACCAGGTCTCTCAGTCCGGGCGCCAAGCAGGATATCCAGCTGATCA

>1232_S1_L001_R1_001.fastq_225_1a_8
CCCCTACAACAGCGCTGGTAATGGCTCAGCTACTTAGGGTCCCGCAAGCCATCTTGGACATGATCGCTGG
TGCCCACTGGGGAGTCCTAGCGGGCATAGCGTATCTCTCCATGGTGGGTAACTGGGCGAAGGTCCTGGTA
GTTCTGTTGCTGTTTGCCGGCGTCGACGCAGCCACCTACACCACCGGGGGGAGTGCTGCTGCTACTACGG
CTACACTCACCAGGCTTCTCAGTCCGGGCTCCAAGCAGGATATCCAGCTGATCA

>1232_S1_L001_R1_001.fastq_226_1a_8
CCCCTACAACAGCGCTGGTAATGGCTCAGCTACTTAGGGTCCCGCAAGCCATCTTGGACATGATCGCTGG
TGCCCACTGGGGAGTCCTAGCGGGCATAGCGTATTTCTCCATGGTGGGTAACTGGGCGAAGGTCCTGGTA
GTTCTGTTGCTGTTTGCCGGCGTTGACGCAGGCACCTACACCACCGGGGGGAGTGCTGCTGCTACTACGG
CTACACTCACCAGGTTTCTCAGTCCAGGCGCCAAGCAGGATATCCAGCTGATCA

>1232_S1_L001_R1_001.fastq_227_1a_8
CCCCTACAACAGCGCTGGTAATGGCTCAGCTACTTAGGGTCCCGCAAGCCATCTTGGACATGATCGCTGG
TGCCCACTGGGGAGTCCTAGCGGGCATAGCGTATTTCTCCATGGTGGGTAACTGGGCGAAGGTCCTGGTA
GTTCTGTTGCTGTTTGCCGGCGTCGACGCAGGCACCTACACCACCGGGGGGAGTGCTGCTGCTACTACGG
CTACACTCACCAGGCTTCTCAGTCCGGGCGCCAAGCAGGATATCCAGCTGATCA

>1232_S1_L001_R1_001.fastq_228_1a_8
CCCCTACAACAGCGCTGGTAATGGCTCAGCTACTTAGGGTCCCGCAAGCCATCTCGGACATGATCGCTGG
TGCCCACTGGGGAGTCCTAGCGGGCATAGCGTATTTCTCCATGGTGGGTAACTGGGCGAAGGTCCTGGTA
GTTCTGTTGCTGTTTGCCGGCGTTGACGCAGGCACCTACACCACCGGGGGGAGTGCTGCTGCTACTACGG
CTACACTCACCAGGTTTCTCAGTCCGGGCGCCAAGCAGGATATCCAGCTGATCA

>1232_S1_L001_R1_001.fastq_229_1a_7
CCCCTACAACAGCGCTGGTAATGGTTCAGCTACTTAGGGTCCCGCAAGCCATCTTGGACATGATCGCTGG
TGCCCACTGGGGAGTCCTAGCGGGCATAGCGTATTTCTCCATGGTGGGTAACTGGGCGAAGGTCCTGGTA
GTTCTGTTGCTGTTTGCCGGCGTCGACGCAGCCACCTACACCACCGGGGGGAGTGCTGCTGCTACTACGG
CTACACTCACCAGGCTTCTCAGTCCGGGCTCCAAGCAGGATATCCAGCTGATCA

>1232_S1_L001_R1_001.fastq_230_1a_7
CCCCTACAACAGCGCTGGTAATGGCTCAGCTACTTAGGGTCCCGCAAGCCATCTTGGACATGATCGCTGG
TGCCCACTGGGGAGTCCTAGTGGGCATAGCGTATTTCTCCATGGTGGGTAACTGGGCGAAGGTCCTGGTA
GTTCTGTTGCTGTTTGCCGGCGTCGACGCAGCCACCTACACCACCGGGGGGAGTGCTGCTGCTACTACGG
CTACACTCACCAGGCTTCTCAGTCCGGGCTCCAAGCAGGATATCCAGCTGATCA

>1232_S1_L001_R1_001.fastq_231_1a_7
CCCCTACAACAGCGCTGGTAATGGCTCAGCTACTTAGGGTCCCGCAAGCCATCTTGGACATGATCGCTGG
TGCCCACTGGGGAGTCCTAGCGGGCATAGCGTATTTCTCCATGGTGGGTAACTGGGCGAAGGTCCTGGTA
GTTCTGTTGCTGTTTGCCGGCGTTGACGCAGGCACCTACACCACCGGGGGGAGTGCTGCTGCTACTACGG
CTACACTCACCAGGTTTCTCAGTCCGGGCGCCAAACAGGATATCCAGCTGATCA

>1232_S1_L001_R1_001.fastq_232_1a_7
CCCCTACAACAGCGCTGGTAATGGCTCAGCTACTTAGGGTCCCGCAAGCCATCTTGGACATGATCGCTGG
TGCCCACTGGGGAGTCCTAGCGGGCATAGCGTATTTCTCCATGGTGGGTAACTGGGCGAAGGTCCTGGTA
GTTCTGTTGCTGTTTGCCGGCGTTGACGCAGGCACCTACACCACCGGGGGGAGTGCTGCTGCTACTACGG
CTACACCCACCAGGTTTCTCAGTCCGGGCGCCAAGCAGGATATCCAGCTGATCA

>1232_S1_L001_R1_001.fastq_233_1a_7
CCCCTACAACAGCGCTGGTAATGGCTCAGCTACTTAGGGTCCCGCAAGCCATCTTGGACATGATCGCTGG
TGCCCACTGGGGAGTCCTAGCGGGCATAGCGTATTTCTCCATGGTGGGTAACTGGGCGAAGGTCCTGGTA
GTTCTGTTGCTGTTTGCCGGCGTTGACGCAGGCACCTACACCGCCGGGGGGAGTGCTGCTGCTACTACGG
CTACACTCACCAGGTTTCTCAGTCCGGGCGCCAAGCAGGATATCCAGCTGATCA

>1232_S1_L001_R1_001.fastq_234_1a_7
CCCCTACAACAGCGCTGGTAATGGCTCAGCTACTTAGGGTCCCGCAAGCCATCTTGGACATGATCGCTGG
TGCCCACTGGGGAGTCCTAGCGGGCATAGCGTATTTCTCCATGGTGGGTAACTGGGCGAAGGTCCTGGTA
GTTCTGTTGCTGTTTGCCGGCGTTGACGCAGGCACCTACACCACCGGGGGGAGTGCTGCTGCTACTACGG
CTACACTCACCAGGTTTCTCGGTCCGGGCGCCAAGCAGGATATCCAGCTGATCA

>1232_S1_L001_R1_001.fastq_235_1a_7
CCCCTACAACAGCGCTGGTAATGGCTCAGCTACTTAGGGTCCCGCAAGCCATCTTGGACATGATCGCTGG
TGCCCACTGGGGAGTCCTAGCGGGCATAGCGTATTTCTCCATGGTGGGTAACTGGGCGAAGGTCCTGGTA
GTTCTGTTGCTGTTTGCCGGCGTTGACGCTGGCACCTACACCACCGGGGGGAGTGCTGCTGCTACTACGG
CTACACTCACCAGGTTTCTCAGTCCGGGCGCCAAGCAGGATATCCAGCTGATCA

>1232_S1_L001_R1_001.fastq_236_1a_7
CCCCTACAACAGCGCTGGTAATGGCTCAGCTACTTAGGGTCCCGCAAGCCATCTTGGACATGATCGCTGG
TGCCCACTGGGGAGTCCTAGCGGGCATAGCGTATTTCTCCATGGTGGGTAACTGGGCGAAGGTCCTAGTA
GTTCTGTTGCTGTTTGCCGGCGTCGACGCAGCCACCTACACCACCGGGGGGAGTGCTGCTGCTACTACGG
CTGCACTCACCAGGTTTCTCAGTCCGGGCGCCAAGCAGGATATCCAGCTGATCA

>1232_S1_L001_R1_001.fastq_237_1a_7
CCCCTACAACAGCGCTGGTAATGGCTCAGCTACTTAGGGTCCCGCAAGCCATCTTGGACATGATCGCTGG
TGCCCACTGGGGAGTCCTAGCGGGCATAGCGTATTTCTCCATGGTGGGTAACTGGGCGAAGGTCCTGGTA
GTTCTGTTGCTGTTTGCCGGCGTTGACGCAGGCACCTACACCACCGGGGGGAGTGCTGCTGCTACTACGG
CTACACTCATCAGGTTTCTCAGTCCGGGCGCCAAGCAGGATATCCAGCTGATCA

>1232_S1_L001_R1_001.fastq_238_1a_7
CCCCTACAACAGCGCTGGTAATGGCTCAGCTACTTAGGGTCCCGCAAGCCATCTTGGACATGATCGCTGG
TGCCCACTGGGGAGTCCTAGCGGGCATAGCGTATTTCTCCATGGTGGGTAACTGGGCGAAGGTCCTGGTA
GTTCTGTTGCTGTTTGCCGGCGTCGACGCAGCCACCTACACCACCGGGGGGAGTGCTGCTGCTACTACGG
CTACACTCACCGGGCTTCTCAGTCCGGGCTCCAAGCAGGATATCCAGCTGATCA

>1232_S1_L001_R1_001.fastq_239_1a_7
CCCCTACAACAGCGCTGGTAATGGCTCAGCTACTTAGGGTCCCGCAAGCCATCTTGGACATGATCGCTGG
TGCCCACTGGGGAGTCCTAGCGGGCATAGCGTATTTCTCCATGGTGGGTAACTGGGCGAAGGTCCTGGTA
GTTCCGTTGCTGTTTGCCGGCGTTGACGCAGGCACCTACACCACCGGGGGGAGTGCTGCTGCTACTACGG
CTACACTCACCAGGTTTCTCAGTCCGGGCGCCAAGCAGGATATCCAGCTGATCA

>1232_S1_L001_R1_001.fastq_240_1a_7
CCCCTACAACAGCGCTGGTAATGGCTCAGCTACTTAGGGTCCCGCAAGCCATCTTGGACATGATCGCTGG
TGCCCACTGGGGAGTCCTAGCGGGCATAGCGTATTTCTCCATGGTGGGTAACTGGGCGAAGGTCCTGGTA
GTTCTGTTGCTGTTTGCCGGCGTCGACGCAGCCACCTACACCACCGGGGGGAGTGCTGCTGCTACTACGG
CTACACTCACCAGGCTTCTCAGTCCGGACTCCAAGCAGGATATCCAGCTGATCA

>1232_S1_L001_R1_001.fastq_241_1a_7
CCCCTACAACAGCGCTGGTAATGGCTCAGCTACTTAGGGTCCCGCAAGCCATCTTGGACATGATCGCTGG
TGCCCACTGGGGAGTCCTAGCGGGCATAGCGTATTTCTCCATGGTGGGTAACTGGGCGAAGGTCCTGGTA
GTTCTGTTGCTGTTTGCCGGCGTTGACGCAGGCACCTACACCACCGGGGGGAGTGCTGCTGCTACTACGG
CTACACTCACCAGGTTTCTCAGTCCGGGCGCCAAGCAGGGTATCCAGCTGATCA

>1232_S1_L001_R1_001.fastq_242_1a_7
CCCCTACAACAGCGCTGGTAATGGCTCAGCTACTTAGGGTCCCGCAAGCCATCTTGGACATGATCGCTGG
TGCCCACTGGGGAGTCCTAGCGGGCATAGCGTATTTCTCCATGGTGGGTGACTGGGCGAAGGTCCTGGTA
GTTCTGTTGCTGTTTGCCGGCGTTGACGCAGGCACCTACACCACCGGGGGGAGTGCTGCTGCTACTACGG
CTACACTCACCAGGTTTCTCAGTCCGGGCGCCAAGCAGGATATCCAGCTGATCA

>1232_S1_L001_R1_001.fastq_243_1a_7
CCCCTACAACAGCGCTGGTAATGGCTCAGCTACTTAGGGTCCCGCAAGCCATCTTGGACATGATCGCTGG
TGCCCACTGGGGAGTCCTAGCGGGCATAGCGTATTTCTCCATGGTGGGTAACTGGGCGAAGGTCCTGGTA
GTTCTGTTGCTGTTTGCCGGCGTCGACGCAGCCACCTACACCACCGGGGGGAGTGCTGCTGCTACTACGG
CTACACTCACCAGGCTTCTCAGTCCGGGCTCCAAGCAGGATATCCAGCTGACCA

>1232_S1_L001_R1_001.fastq_244_1a_7
CCCCTACAACAGCGCTGGTAATGGCTCAGCTACTTAGGGTCCCGCAAGCCATCTTGGACATGATCGCTGG
TGCCCACTGGGGAGTCCTAGCGGGCATAGCGTATTTCTCCATGGTGGGTAACTGGGCGAGGGTCCTGGTA
GTTCTGTTGCTGTTTGCCGGCGTTGACGCAGGCACCTACACCACCGGGGGGAGTGCTGCTGCTACTACGG
CTACACTCACCAGGTTTCTCAGTCCGGGCGCCAAGCAGGATATCCAGCTGATCA

>1232_S1_L001_R1_001.fastq_245_1a_7
CCCCTACAACAGCGCTGGTAATGGCTCAGCTACTTAGGGTCCCGCAAGCCATCTTGGACATGATCGCTGG
TGCCCACTGGGGAGTCCTAGCGGGCATAGCGTATTTCTCCATGGTGAGTAACTGGGCGAAGGTCCTGGTA
GTTCTGTTGCTGTTTGCCGGCGTCGACGCAGCCACCTACACCACCGGGGGGAGTGCTGCTGCTACTACGG
CTACACTCACCAGGCTTCTCAGTCCGGGCTCCAAGCAGGATATCCAGCTGATCA

>1232_S1_L001_R1_001.fastq_246_1a_7
CCCCTACAACAGCGCTGGTAATGGCTCAGCTACTTAGGGTCCCGCAAGCCATCTTGGACATGATCGCTGG
TGCCCACTGGGGAGTCCTAGCGGGCATAGCGTATTTCTCCATGGTGGGTAACTGGGCGAAGGTCCTGGTA
GTTCTGTTGCTGTTTGCCGGCGTTGACGCAGGCACCTACACCACCGGGGGGAGTGCTGCTGCTACTACGG
CTACACTCACCAGGTTTCTCAGTCCGGGCGCCAAGCAGGATATCCAGCCGATCA

>1232_S1_L001_R1_001.fastq_247_1a_7
CCCCTACAACAGCGCTGGTAATGGCTCAGCTACTTAGGGTCCCGCAAGCCATCTTGGACATGATCGCTGG
TGCCCACTGGGGAGTCCTAGCGGGCATAGCGTATTTCTCCATGGTGGGTAACTGGGCGAAGGTCCTGGTA
GTTCTGTTGCTGTTTGCCGGCGTTGACGCAGGCACCTACACCACCGGGGGGAGTGCTGCTGCTACTACGG
CTACACTCACCAGGTTTCTTAGTCCGGGCGCCAAGCAGGATATCCAGCTGATCA

>1232_S1_L001_R1_001.fastq_248_1a_7
CCCCTACAACAGCGCTGGTAATGGCTCAGCTACTTAGGGTCCCGCAAGCCATCTTGGACATGATCGCTGG
TGCCCACTGGGGAGTCCTAGCGGGCATAGCGTATTTCTCCATGGTGGGTAACTGGGCGAAGGTCCTGGTA
GTTCTGTTGCTGTTTGCCGGCGTCGACGTAGCCACCTACACCACCGGGGGGAGTGCTGCTGCTACTACGG
CTACACTCACCAGGCTTCTCAGTCCGGGCTCCAAGCAGGATATCCAGCTGATCA

>1232_S1_L001_R1_001.fastq_249_1a_7
CCCCTACAACAGCGCTGGTAATGGCTCAGCTACTTAGGGTCCCGCAAGCCATCTTGGACATGATCGCTGG
TGCCCACTGGGGAGTCCTAGCGGGCATAGCGTATTTCTCCATGGTGGGTAACTGGGCGAAGGTCCTGGTA
GTTCTGTTGCTGTTTGCCGGCGTTGGCGCAGGCACCTACACCACCGGGGGGAGTGCTGCTGCTACTACGG
CTACACTCACCAGGTTTCTCAGTCCGGGCGCCAAGCAGGATATCCAGCTGATCA

>1232_S1_L001_R1_001.fastq_250_1a_7
CCCCTACAACAGCGCTGGTAATGGCTCAGCTACTTAGGGTCCCGCAAGCCATCTTGGACATGATCGCTGG
TGCCCACTGGGGAGTTCTAGCGGGCATAGCGTATTTCTCCATGGTGGGTAACTGGGCGAAGGTCCTGGTA
GTTCTGTTGCTGTTTGCCGGCGTCGACGCAGCCACCTACACCACCGGGGGGAGTGCTGCTGCTACTACGG
CTACACTCACCAGGCTTCTCAGTCCGGGCTCCAAGCAGGATATCCAGCTGATCA

>1232_S1_L001_R1_001.fastq_251_1a_7
CCCCTACAACAGCGCTGGTAATGGCTCAGCTACTTAGGGTCCCGCAAGCCATCTTGGACATGATCGCTGG
TGCCCACTGGGGAGTCCTAGCGGGCATAGCGTATTTCTCCATGATGGGTAACTGGGCGAAGGTCCTGGTA
GTCCTGTTGCTGTTTGCCGGCGTCGACGCAGCCACCTACACCACCGGGGGGAGTGCTGCTGCTACTACGG
CTACACTCACCAGGCTTCTCAGTCCGGGCTCCAAGCAGGATATCCAGCTGATCA

>1232_S1_L001_R1_001.fastq_252_1a_7
CCCCTACAACAGCGCTGGTAATGGCTCAGCTACTTAGGGTCCCGCAAGCCATCTTGGACATGATCGCTGG
TGCCCACTGGGGAGTCCTAGCGGGCATAGCGTATTTCTCCATGGTGGGTAACTGGGCGAAGGTCCTGGTA
GTTCTGTTGCTGTTTGCCGGCGTCGACGCAGCCACCTACACCACCGGGGGGAGTGCTGCTGCTACTACGG
CTACACTCACCAGGCTTCTCGGTCCGGGCTCCAAGCAGGATATCCAGCTGATCA

>1232_S1_L001_R1_001.fastq_253_1a_7
CCCCTACAGCAGCGCTGGTAATGGCTCAGCTACTTAGGGTCCCGCAAGCCATCTTGGACATGATCGCTGG
TGCCCACTGGGGAGTCCTAGCGGGCATAGCGTATTTCTCCATGGTGGGTAACTGGGCGAAGGTCCTGGTA
GTTCTGTTGCTGTTTGCCGGCGTTGACGCAGGCACCTACACCACCGGGGGGAGTGCTGCTGCTACTACGG
CTACACTCACCAGGCTTCTCAGTCCGGGCTCCAAGCAGGATATCCAGCTGATCA

>1232_S1_L001_R1_001.fastq_254_1a_7
CCCCTACAACAGCGCTGGTAATGGCTCAGCTACTTAGGGTCCCGCAAGCCATCTTGGGCATGATCGCTGG
TGCCCACTGGGGAGTCCTAGCGGGCATAGCGTATTTCTCCATGGTGGGTAACTGGGCGAAGGTCCTGGTA
GTTCTGTTGCTGTTTGCCGGCGTCGACGCAGCCACCTACACCACCGGGGGGAGTGCTGCTGCTACTACGG
CTACACTCACCAGGCTTCTCAGTCCGGGCTCCAAGCAGGATATCCAGCTGATCA

>1232_S1_L001_R1_001.fastq_255_1a_7
CCCCTACAACAGCGCTGGTAATGGCTCAGCTACTTAGGGTCCCGCAAGCCATCTTGGACATGATCGCTGG
TGCCCACTGGGGAGTCCTAGCGGGCATAGCGTATTTCTCCATGGTGGGTGACTGGGCGAAGGTCCTGGTA
GTCCTGTTGCTGTTTGCCGGCGTCGACGCAGCCACCTACACCACCGGGGGGAGTGCTGCTGCTACTACGG
CTACACTCACCAGGCTTCTCAGTCCGGGCTCCAAGCAGGATATCCAGCTGATCA

>1232_S1_L001_R1_001.fastq_256_1a_7
CCCCTACAACAGCGCTGGTAATGGCTCAGCTACTTAGGGTCCCGCAAGCCATCTTGGACATGATCGCTGG
TGCCCACTGGGGAGTCCTAGCGGGCATAGCGTATTTCTCCATGGTGGGTAACTGGGCGAAGGTCCTGGTA
GTTCTGTTGCTGTTTGCCGGCGTTGACGCAGGCACCTACACCACCGGGGGGAGTGCTGCTGCTGCTACGG
CTACACTCACCAGGTTTCTCAGTCCGGGCGCCAAGCAGGATATCCAGCTGATCA

>1232_S1_L001_R1_001.fastq_257_1a_7
CCCCTACAACAGCGCTGGTAATGGCTCAGCTACTTAGGGTCCCGCAAGCCATCTTGGACATGATCGCTGG
TGCCCACTGGGGAGTCCTAGCGGGCATAGCGTATTTCTCCATGGTGGGTAACTGGGCGAAGGTCCTGGTA
GTTCTGTTGCTGTTTGCCGGCGTCGACGCAGCCACCTACACCATCGGGGGGAGTGCTGCTGCTACTACGG
CTACACTCACCAGGCTTCTCAGTCCGGGCTCCAAGCAGGATATCCAGCTGATCA

>1232_S1_L001_R1_001.fastq_258_1a_7
CCCCTACAACAGCGCTGGTAATGGCTCAGCTACTTAGGGTCCCGCAAGCCATCTTGGACATGATCGCTGG
TGCCCACTGGGGAGTCCTAGCGGGCATAGCGTATTTCTCCATGGTGGGTAACTGGGCGGAGGTCCTGGTA
GTTCTGTTGCTGTTTGCCGGCGTCGACGCAGCCACCTACACCACCGGGGGGAGTGCTGCTGCTACTACGG
CTACACTCACCAGGCTTCTCAGTCCGGGCTCCAAGCAGGATATCCAGCTGATCA

>1232_S1_L001_R1_001.fastq_259_1a_7
CCCCTACAACAGCGCTGGTAATGGCTCAGCTACTTAGGGTCCCGCAAGCCATCTTGGACATGATCGCTGG
AGCCCACTGGGGAGTCCTAGCGGGCATAGCGTATTTCTCCATGGTGGGTAACTGGGCGAAGGTCCTGGTA
GTTCTGTTGCTGTTTGCCGGCGTTGACGCAGGCACCTACACCACCGGGGGGAGTGCTGCTGCTACTACGG
CTACACTCACCAGGTTTCTCAGTCCGGGCGCCAAGCAGGATATCCAGCTGATCA

>1232_S1_L001_R1_001.fastq_260_1a_7
CCCCTACAACAGCGCTGGTAATGGCTCAGCTACTTAGGGTCCCGCAAGCCATCTTGGACATGATCGCTGG
TGCCCACTGGGGAGTCCTAGCGGGCATAGCGTATTTCTCCATGGTGGGTAACTGGGCGAAGGTCCTGGTA
GTTCTGTTGCTGTTTGTCGGCGTTGACGCAGGCACCTACACCACCGGGGGGAGTGCTGCTGCTACTACGG
CTACACTCACCAGGTTTCTCAGTCCGGGCGCCAAGCAGGATATCCAGCTGATCA

>1232_S1_L001_R1_001.fastq_261_1a_7
CCCCTACAACAGCGCTGGTAATGGCTCAGCTACTTAGGGTCCCGCAAGCCATCTTGGACATGATCGCTGG
TGCCCACTGGGGAGTCCTAGCGGGCATAGCGTATTTCTCCATGGTGGGTAACTGGGCGAAGGTCCTGGTA
GTTCTGTTGCTGCTTGCCGGCGTCGACGCAGCCACCTACACCACCGGGGGGAGTGCTGCTGCTACTACGG
CTACACTCACCAGGCTTCTCAGTCCGGGCTCCAAGCAGGATATCCAGCTGATCA

>1232_S1_L001_R1_001.fastq_262_1a_7
CCCCTACAACAGCACTGGTAATGGCTCAGCTACTTAGGGTCCCGCAAGCCATCTTGGACATGATCGCTGG
TGCCCACTGGGGAGTCCTAGCGGGCATAGCGTATTTCTCCATGGTGGGTAACTGGGCGAAGGTCCTGGTA
GTTCTGTTGCTGTTTGCCGGCGTCGACGCAGCCACCTACACCACCGGGGGGAGTGCTGCTGCTACTACGG
CTACACTCACCAGGCTTCTCAGTCCGGGCTCCAAGCAGGATATCCAGCTGATCA

>1232_S1_L001_R1_001.fastq_263_1a_7
CCCCTACAACAGTGCTGGTAATGGCTCAGCTACTTAGGGTCCCGCAAGCCATCTTGGACATGATCGCTGG
TGCCCACTGGGGAGTCCTAGCGGGCATAGCGTATTTCTCCATGGTGGGTAACTGGGCGAAGGTCCTGGTA
GTTCTGTTGCTGTTTGCCGGCGTCGACGCAGCCACCTACACCACCGGGGGGAGTGCTGCTGCTACTACGG
CTACACTCACCAGGCTTCTCAGTCCGGGCTCCAAGCAGGATATCCAGCTGATCA

>1232_S1_L001_R1_001.fastq_264_1a_7
CCCCTACAACAGCGCTGGTAATGGCTCAGCTACTTAGGGTCCCGCAAGCCATCTTGGACATGATCGCTGG
TGCCCACTGGGGAGTCCTAGCGGGCATAGCGTACTTCTCCATGGTGGGTAACTGGGCGAAGGTCCTGGTA
GTTCTGTTGCTGTTTGCCGGCGTTGACGCAGGCACCTACACCACCGGGGGGAGTGCTGCTGCTACTACGG
CTACACTCACCAGGTTTCTCAGTCCGGGCGCCAAGCAGGATATCCAGCTGATCA

>1232_S1_L001_R1_001.fastq_265_1a_7
CCCCTACAACAGCGCTGGTAATGGCTCAGCTACTTAGGGTCCCGCAAGCCATCTTGGACATGATCGCTGG
TGCCCACTGGGGAGTCCTAGCGGGCATAGCGTATTTCTCCATGGTGGGTAACTGGGCGAAGGTCCTGGTA
GTTCTGTTGCCGTTTGCCGGCGTTGACGCAGGCACCTACACCACCGGGGGGAGTGCTGCTGCTACTACGG
CTACACTCACCAGGTTTCTCAGTCCGGGCGCCAAGCAGGATATCCAGCTGATCA

>1232_S1_L001_R1_001.fastq_266_1a_7
CCCCTACAACAGCGCTGGTAATGGCTCAGCTACTTAGGGTCCCGCAAGCCATCTTGGACATGATCGCTGG
TGCCCACTGGGGAGTCCTAGCGGGCATAGCGTATTTCTCCATGGTGGGTAACTGGGCGAAGGTCCTGGTA
GTTCCGTTGCTGTTTGCCGGCGTCGACGCAGCCACCTACACCACCGGGGGGAGTGCTGCTGCTACTACGG
CTACACTCACCAGGCTTCTCAGTCCGGGCTCCAAGCAGGATATCCAGCTGATCA

>1232_S1_L001_R1_001.fastq_267_1a_7
CCCCTACAACAGCGCTGGTAATGGCTCAGCTACTTAGGGTCCCGCAAGCCATCTTGGACATGATCGCTGG
TGCCCACTGGGGAGTCCTAGCGGGCATAGCGTATTTCTCCATGGTGGGTAACTGGGCGAAGGTCCTGGTA
GTTCTGTTGCTGTTTGCCGGCGTCGACGCAGCCACCTACACCACCGGGGGGAGTGCTGCTGCTACTATGG
CTACACTCACCAGGCTTCTCAGTCCGGGCTCCAAGCAGGATATCCAGCTGATCA

>1232_S1_L001_R1_001.fastq_268_1a_7
CCCCTACAACAGCGCTGGTAATGGCTCAGCTACTTAGGGTCCCGCAAGCCATCTTGGACATGATCGCTGG
TGCCCACCGGGGAGTCCTAGCGGGCATAGCGTATTTCTCCATGGTGGGTAACTGGGCGAAGGTCCTGGTA
GTTCTGTTGCTGTTTGCCGGCGTCGACGCAGCCACCTACACCACCGGGGGGAGTGCTGCTGCTACTACGG
CTACACTCACCAGGCTTCTCAGTCCGGGCTCCAAGCAGGATATCCAGCTGATCA

>1232_S1_L001_R1_001.fastq_269_1a_7
CCCCTACAACAGCGCTGGTAATGGCTCAGCTACTTAGGGTCCCGCAAGCCATCTTGGACATGATCGCTGG
TGCCCACTGGGGAGTCCTAGCGGGCATAGCGTATTTCTCCATGGTGGGTAACTGGGCGAAGGTCCTGGTA
GTTCTGTTGCTGTCTGCCGGCGTCGACGCAGCCACCTACACCACCGGGGGGAGTGCTGCTGCTACTACGG
CTACACTCACCAGGCTTCTCAGTCCGGGCTCCAAGCAGGATATCCAGCTGATCA

>1232_S1_L001_R1_001.fastq_270_1a_7
CCCCTGCAACAGCGCTGGTAATGGCTCAGCTACTTAGGGTCCCGCAAGCCATCTTGGACATGATCGCTGG
TGCCCACTGGGGAGTCCTAGCGGGCATAGCGTATTTCTCCATGGTGGGTAACTGGGCGAAGGTCCTGGTA
GTTCTGTTGCTGTTTGCCGGCGTTGACGCAGGCACCTACACCACCGGGGGGAGTGCTGCTGCTACTACGG
CTACACTCACCAGGTTTCTCAGTCCGGGCGCCAAGCAGGATATCCAGCTGATCA

>1232_S1_L001_R1_001.fastq_271_1a_7
CCCCTACAACAGCGCTGGCAATGGCTCAGCTACTTAGGGTCCCGCAAGCCATCTTGGACATGATCGCTGG
TGCCCACTGGGGAGTCCTAGCGGGCATAGCGTATTTCTCCATGGTGGGTAACTGGGCGAAGGTCCTGGTA
GTTCTGTTGCTGTTTGCCGGCGTTGACGCAGGCACCTACACCACCGGGGGGAGTGCTGCTGCTACTACGG
CTACACTCACCAGGTTTCTCAGTCCGGGCGCCAAGCAGGATATCCAGCTGATCA

>1232_S1_L001_R1_001.fastq_272_1a_6
CCCCTACAACAGCGCTGGTAATGGCTCAGCTACTTAGGGTCCCGCAAGCCATCTTGGACATGATCGCTGG
TGCCCACTGGGGAGTCCTAGCGGGCATAGCGTATTTCTCCATGGTGGGTAACTGGGCGAAGGTCCTGGTA
GTTCTGTTGCTGTTTGCCGGCGTCGACGCAGCCACCTACACCACCGGGGGGAGTGCTGCTGCTACTACGG
CTACACTCGCCAGGCTTCTCAGTCCGGGCTCCAAGCAGGATATCCAGCTGATCA

>1232_S1_L001_R1_001.fastq_273_1a_6
CCCCTACAACAGCGCTGGTAATGGCTCAGCTACTTAGGGTCCCGCAAGCCATCTTGGACATGATCGCTGG
TGCCCACTGGGGAGTCCTAGCGGGCATAGCGTATTTCTCCATGGTGGGTAACTGGGCGAAGGTCCTGGTA
GTTCTGTTGCTGTTTGCCGGCGTCGACGCAGCCACCTACACCACCGGGGGGAGTGCTGCTGCTACTACAG
CTACACTCACCAGGCTTCTCAGTCCGGGCTCCAAGCAGGATATCCAGCTGATCA

>1232_S1_L001_R1_001.fastq_274_1a_6
CCCCTACAACAGCGCTGGTAATGGCTCAGCTACTTAGGGTCCCGCAAGCCATCTTGGACATGATCGCCGG
TGCCCACTGGGGAGTCCTAGCGGGCATAGCGTATTTCTCCATGGTGGGTAACTGGGCGAAGGTCCTGGTA
GTTCTGTTGCTGTTTGCCGGCGTTAACGCAGGCACCTACACCACCGGGGGGAGTGCTGCTGCTACTACGG
CTACACTCACCAGGTTTCTCAGTCCGGGCGCCAAGCAGGATATCCAGCTGATCA

>1232_S1_L001_R1_001.fastq_275_1a_6
CTCCTACAACAGCGCTGGTAATGGCTCAGCTACTTAGGGTCCCGCAAGCCATCTTGGACATGATCGCTGG
TGCCCACTGGGGAGTCCTAGCGGGCATAGCGTATTTCTCCATGGTGGGTAACTGGGCGAAGGTCCTGGTA
GTTCTGTTGCTGTTTGCCGGCGTCGACGCAGCCACCTACACCACCGGGGGGAGTGCTGCTGCTACTACGG
CTACACTCACCAGGTTTCTCAGTCCGGGCGCCAAGCAGGATATCCAGCTGATCA

>1232_S1_L001_R1_001.fastq_276_1a_6
CCCCTACAACAGCGCTGGTAATGGCTCAGCTACTTAGGGTCCCGCAAGCCATCTTGGACATGATCGCTGG
TGCCCACTGGGGAGTCCTAGCGGGTATAGCGTATTTCTCCATGGTGGGTAACTGGGCGAAAGTCCTGGTA
GTTCTGTTGCTGTTTGCCGGCGTTGACGCAGGCACCTACACCACCGGGGGGAGTGCTGCTGCTACTACGG
CCACACTCACCAGGTTTCTCAGTCCGGGCGCCAAGCAGGATATCCAGCTGATCA

>1232_S1_L001_R1_001.fastq_277_1a_6
CCCCTACAACAGCGCTGGTAATGGCTCAGCTACTTAGGGTCCCGCAAGCCATCTTGGACATGATCGCTGG
TGCCCACTGGGGAATCCTAGCGGGCATAGCGTATTTCTCCATGGTGGGTAACTGGGCGAAGGTCCTGGTA
GTTCTGTTGCTGTTTGCCGGCGTCGACGCAGCCACCTACACCACCGGGGGGAGTGCTGCTGCTACTACGG
CTACACTCACCAGGCTTCTCAGTCCGGGCTCCAAGCAGGATATCCAGCTGATCA

>1232_S1_L001_R1_001.fastq_278_1a_6
CCCCTACAACAGCGCTGGTAATGGCTCAGCTACTTAGGGTCCCGCAAGCCATCTTGGACATGATCGCTGG
TGCCCACTGGGGAGTCCTAGCGGGCATAGCGTATTTCTCCATGGTGGGTAACTGGGCGAAGGTCCTGGTA
GTTCTGTTGCTGTTTGCCGGCGTCGACGCAGCCACCTACACCACCGGGGGGGAGTGCTGCTGCTACTACG
GCTACACTCACCAGGCTTCTCAGTCCGGGCTCCAAGCAGGATATCCAGCTGATCA

>1232_S1_L001_R1_001.fastq_279_1a_6
CCCCTACAACAGCGCTGGTAATGGCTCAGCTACTTAGGGTCCCGCAAGCCATCTTGGACATGATCGCTGG
TGCCCACTGGGGAGTCCTAGCGGGCATAGCGTATTTCTCCATGGTGGGTAACTGGGCGAAGGTCCTGGTA
GTTCTGTTGCTGTTTGCCGGCGTCGACGCAGCCGCCTACACCACCGGGGGGAGTGCTGCTGCTACTACGG
CTGCACTCACCAGGTTTCTCAGTCCGGGCGCCAAGCAGGATATCCAGCTGATCA

>1232_S1_L001_R1_001.fastq_280_1a_6
CCCCTACAACAGCGCTGGTAATGGCTCAGCTACTTAGGGTCCCGCAAGCCATCTTGGACATGATCGCTGG
TGCCCACTGGGGAGTCCTAGCGGGCATAGCGTATTTCTCCATGGTGGGTAACTGGGCGAAGGTCCTGGTA
GTTCTGTTGCTGTTTGCCGGCGTCGACGCAGCCACCTACACCACCGGGGGGAGTGCTGCTGCTACTACGG
CTACACTCACCAGGCTTCTCAATCCGGGCTCCAAGCAGGATATCCAGCTGATCA

>1232_S1_L001_R1_001.fastq_281_1a_6
CCCCTACAACAGCGCTGGTAATGGCTCAGCTACTTAGGGTCCCGCAAGCCATCTTGGACATGATCGCTGG
TGCCCACTGGGGAGTCCTAGCGGGCATAGCGTATTTCTCCATGGTGGGTAACTGGGCGAAGGTCCTGGTA
GTTCTGTTGCTGTCTGCCGGCGTTGACGCAGGCACCTACACCACCGGGGGGAGTGCTGCTGCTACTACGG
CTACACTCACCAGGTTTCTCAGTCCGGGCGCCAAGCAGGATATCCAGCTGATCA

>1232_S1_L001_R1_001.fastq_282_1a_6
CCCCTACAACAGCGCTGGTAATAGCTCAGCTACTTAGGGTCCCGCAAGCCATCTTGGACATGATCGCTGG
TGCCCACTGGGGAGTCCTAGCGGGCATAGCGTATTTCTCCATGGTGGGTAACTGGGCGAAGGTCCTGGTA
GTTCTGTTGCTGTTTGCCGGCGTCGACGCAGCCACCTACACCACCGGGGGGAGTGCTGCTGCTACTACGG
CTACACTCACCAGGCTTCTCAGTCCGGGCTCCAAGCAGGATATCCAGCTGATCA

>1232_S1_L001_R1_001.fastq_283_1a_6
CCCCTACAACAGCGCTGGTAATGGCTCAGCTACTTAGGGTCCCGCAAGCCATCTTGGACATGATCGCTGG
TGCCCACTGGGGAGTCCTAGCGGGCATAGCGTATTTTTCCATGGTGGGTAACTGGGCGAAGGTCCTGGTA
GTTCTGTTGCTGTTTGCCGGCGTCGACGCAGCCACCTACACCACCGGGGGGAGTGCTGCTGCTACTACGG
CTACACTCACCAGGCTTCTCAGTCCGGGCTCCAAGCAGGATATCCAGCTGATCA

>1232_S1_L001_R1_001.fastq_285_1a_6
CCCCTACAACAGCGCTGGTAATGGCTCAGCTACTTAGGGTCCCGCAAGCCATCTTGGACATGATCGCTGG
TGCCCACTGGGGAGTCCTAGCGGGCATAGCGTATTTCTCCATGGTGGGTAACTGGGCGAAGGTCCCGGTA
GTTCTGTTGCTGTTTGCCGGCGTTGACGCAGGCACCTACACCACCGGGGGGAGTGCTGCTGCTACTACGG
CTACACTCACCAGGTTTCTCAGTCCGGGCGCCAAGCAGGATATCCAGCTGATCA

>1232_S1_L001_R1_001.fastq_286_1a_6
CCCCTACAACAGCGCTGGTAATGGCTCAGCTACTTAGGGTCCCGCAAGCCATCTTGGACATGATCGCTGG
TGCCCACTGGGGAGTCCTAGCGGGCATAGCGTATTTCTCCATGGTGGGTAACTGGGCGAAGGTCCTGGTA
GTTCTGTTGCTGTTTGCCGGCGTCGACGCAGCCACCTACACCACCGGGGGGAGTGCTGCTGCTACTACGG
CTACACTCACCAGGCTTCTCAGTCCGGGCTCCAAGCAGAATATCCAGCTGATCA

>1232_S1_L001_R1_001.fastq_287_1a_6
CCCCTACAACAGCGCTGGTAATGGCTCAGCTACTTAGGGTCCCGCAAGCCATCTTGGACATGATCGCTGG
TGCCCACTGGGGAGTCCTAGCGGGCATAGCGTATTTCTCCATGGTGGGTAACTGGGCGAAGGTCCTGGTT
GTTCTGTTGCTGTTTGCCGGCGTTGACGCAGGCACCTACACCACCGGGGGGAGTGCTGCTGCTACTACGG
CTACACTCACCAGGTTTCTCAGTCCGGGCGCCAAGCAGGATATCCAGCTGATCA

>1232_S1_L001_R1_001.fastq_288_1a_6
CCCCTACAACAGCGCTGGTAATGGCTCAGCTACTTAGGGTCCCGCAAGCCATCTTGGACATGATCGCTGG
TGCCCACTGGGGAGTCCTAGCGGGCATAGCGTATTTCTCCATGGTGGGTAACTGGGCGAAGGTCCTGGTA
GTTCTGTTGCTGTTTGCCGGCGTTGACGCAGGCGCCTACACCACCGGGGGGAGTGCTGCTGCTACTACGG
CTACACTCACCAGGTTTCTCAGTCCGGGCGCCAAGCAGGATATCCAGCTGATCA

>1232_S1_L001_R1_001.fastq_289_1a_6
CCCCTACAACAGCGCTGATAATGGCTCAGCTACTTAGGGTCCCGCAAGCCATCTTGGACATGATCGCTGG
TGCCCACTGGGGAGTCCTAGCGGGCATAGCGTATTTCTCCATGGTGGGTAACTGGGCGAAGGTCCTGGTA
GTTCTGTTGCTGTTTGCCGGCGTTGACGCAGGCACCTACACCACCGGGGGGAGTGCTGCTGCTACTACGG
CTACACTCACCAGGTTTCTCAGTCCGGGCGCCAAGCAGGATATCCAGCTGATCA

>1232_S1_L001_R1_001.fastq_290_1a_6
CCCCTACAACAGCGCTGGTAATGGCTCAGCTACTTAGGGTCCCGCAAGCCATCTTGGACATGATCGCTGG
TGCCCACTGGGGAGTCCTAGCGGGCATAGCGTATTTCTCCATGGTGGGTAACTGGGCGAAGGTCCTGGTA
GTTCTGTTGCTGTTTGCCGGCGTTGACGCAGGCACCTACACCACCGGGGGGAGTGCTGCTGCTACTACAG
CTACACTCACCAGGCTTCTCAGTCCGGGCGCCAAGCAGGATATCCAGCTGATCA

>1232_S1_L001_R1_001.fastq_291_1a_6
CCCCTACAACAGCGCTGGTAATGGCTCAGCTACTTAGGGTCCCGCAGGCCATCTTGGACATGATCGCTGG
TGCCCACTGGGGAGTCCTAGCGGGCATAGCGTATTTCTCCATGGTGGGTAACTGGGCGAAGGTCCTGGTA
GTTCTGTTGCTGTTTGCCGGCGTTGACGCAGGCACCTACACCACCGGGGGGAGTGCTGCTGCTACTACGG
CTACACTCACCAGGTTTCTCAGTCCGGGCGCCAAGCAGGATATCCAGCTGATCA

>1232_S1_L001_R1_001.fastq_292_1a_6
CCCCTACGACAGCGCTGGTAATGGCTCAGCTACTTAGGGTCCCGCAAGCCATCTTGGACATGATCGCTGG
TGCCCACTGGGGAGTCCTAGCGGGCATAGCGTATTTCTCCATGGTGGGTAACTGGGCGAAAGTCCTGGTA
GTTCTGTTGCTGTTTGCCGGCGTTGACGCAGGCACCTACACCACCGGGGGGAGTGCTGCTGCTACTACGG
CTACACTCACCAGGTTTCTCAGTCCGGGCGCCAAGCAGGATATCCAGCTGATCA

>1232_S1_L001_R1_001.fastq_293_1a_6
CCCCTACAACAGCGCTGGTAATGGCTCAGCTACTTAGGGTCCCGCAAGCCATCTTGGACATGATCGCTGG
TGCCCACTGGGGAGTCCTAGCGGGCATAGCGTATTTCTCCATGGTGGGTAACTGGGCGAAAGTCCTGGTA
GTTCTGTTGCTGTTTGCCGGCGTTGACGCAGGCACCTACACCACCGGGGGGAGTGCTGCTGCTACTACGG
CTACACTCACCAGGCTTCTCAGTCCGGGCGCCAAGCAGGATATCCAGCTGATCA

>1232_S1_L001_R1_001.fastq_294_1a_6
CCCCTACAACAGCGCTGGTAATGGCTCAGCTACTTAGGGTCCCGCAAGCCATCTTGGACATGATCGCTGG
TGCCCATTGGGGAGTCCTAGCGGGCATAGCGTATTTCTCCATGGTGGGTAACTGGGCGAAGGTCCTGGTA
GTTCTGTTGCTGTTTGCCGGCGTTGACGCAGGCACCTACACCACCGGGGGGAGTGCTGCTGCTACTACGG
CTACACTCACCAGGTTTCTCAGTCCGGGCGCCAAGCAGGATATCCAGCTGATCA

>1232_S1_L001_R1_001.fastq_295_1a_6
CCCCTACAACAGCGCTGGTAATGGCTCAGCTACTTAGGGTCCCGCAAGCCATCTTGGACATGATCGCTGG
TGCTCACTGGGGAGTCCTAGCGGGCATAGCGTATTTCTCCATGGTGGGTAACTGGGCGAAGGTCCTGGTA
GTTCTGTTGCTGTTTGCCGGCGTCGACGCAGCCACCTACACCACCGGGGGGAGTGCTGCTGCTACTACGG
CTACACTCACCAGGCTTCTCAGTCCGGGCTCCAAGCAGGATATCCAGCTGATCA

>1232_S1_L001_R1_001.fastq_296_1a_6
CCCCTACAACAGCGCTGGTAATGGCTCAGCTACTTAGGGTCCCGCAAGCCATCTTGGACATGATCGCTGG
TGCCCACTGGGGAGTCCTAGCGGGCATAGCGTATTTCTCCATGGTGGGTAACTGGGCGAAGGTCCTGGTA
GTTCTGTTGCTCTTTGCCGGCGTCGACGCAGGCACCTACACCACCGGGGGGAGTGCTGCTGCTACTACGG
CTACATTCGCCGGGCTTTTCAGACAGGGCGCCAGGCAGAATGTCCAGCTGATCA

>1232_S1_L001_R1_001.fastq_297_1a_6
CCCCTACAACAGCGCTGGTAATGGCTCAGCTACTTAGGGTCCCGCAAGCCATCTTGGACATGATCGCTGG
TGCCCACTGGGGAGTCCTAGCGGGCATAGCGTATTTCTCTATGGTGGGTAACTGGGCGAAGGTCCTGGTA
GTTCTGTTGCTGTTTGCCGGCGTCGACGCAGCCACCTACACCACCGGGGGGAGTGCTGCTGCTACTACGG
CTACACTCACCAGGCTTCTCAGTCCGGGCTCCAAGCAGGATATCCAGCTGATCA

>1232_S1_L001_R1_001.fastq_298_1a_6
CCCCTACAACAGCGCTGGTAATGGCTCAGCTACTTAGGGTCCCGCAAGCCATCTTGGACATGATCGCTGG
TGCCCACTGGGGAGTCCTAGCGGGCATAGCGTATTTCTCCATGGTGGGTAACTGGGCGAAGGTCCTGGTA
GTTCTGTTGCTGTTTGCCGGCGTTGACGCAGGCACCTACACCACCGGGGGGAGTGCTGCTACTACTACGG
CTACACTCACCAGGTTTCTCAGTCCGGGCGCCAAGCAGGATATCCAGCTGATCA

>1232_S1_L001_R1_001.fastq_299_1a_6
CCCCTACAACAGCGCTGGTAATGGCTCAGCTACTTAGGGTCCCGCAAGCCATCTTGGACATGATCGCTGG
TGCCCACTGGGGAGTCCTAGCGGGCATAGCGTATTTCTCCATGGTGGGTAACTGGGCGAAGGTCCTGGTA
GTTCTGTTGCTGTTTGCCGGCGTTGACGCAGGCACCTACACCACCGGGGGGAGTGCTGCTGCGACTACGG
CTACACTCACCAGGTTTCTCAGTCCGGGCGCCAAGCAGGATATCCAGCTGATCA

>1232_S1_L001_R1_001.fastq_300_1a_6
CCCCTACAACAGCGCTGGTAATGGCTCAGCTACTTAGGGTCCCGCAAGCCATCTTGGACATGATCGCTGG
TGCCCACTGGGGAGTCCTAGCGGGCATAGCGTATTTCTCCATGGTGGGTAACTGGGCGAAGGTCCTGGTA
GTTCTGTTGCTGTTTGCCGGCGTCGACGCAGCCACCTACACCACCGGGGGGAGTGCTGCTGCTACTACGG
CTACACTCACCAGGCTTCTCAGTCCGGGCTCCAGGCAGGATATCCAGCTGATCA

>1232_S1_L001_R1_001.fastq_301_1a_6
CCCCTACAACAGCGCTGGTAATGGCTCAGCTACTTAGGGTCCCGCAAGCCATCTTGGACATGATCGCTGG
TGCCCACTGGGGAGTCCTAGCGGGCATAGCGTATTTCTCCATGGTGGGTAACTGGGCGAAGGTCCTGGTA
GTTCTGTTGCTGTTTGCCAGCGTTGACGCAGGCACCTACACCACCGGGGGGAGTGCTGCTGCTACTACGG
CTACACTCACCAGGTTTCTCAGTCCGGGCGCCAAGCAGGATATCCAGCTGATCA

>1232_S1_L001_R1_001.fastq_302_1a_6
CCCTTACAACAGCGCTGGTAATGGCTCAGCTACTTAGGGTCCCGCAAGCCATCTTGGACATGATCGCTGG
TGCCCACTGGGGAGTCCTAGCGGGCATAGCGTATTTCTCCATGGTGGGTAACTGGGCGAAGGTCCTGGTA
GTTCTGTTGCTGTTTGCCGGCGTCGACGCAGCCACCTACACCACCGGGGGGAGTGCTGCTGCTACTACGG
CTACACTCACCAGGCTTCTCAGTCCGGGCTCCAAGCAGGATATCCAGCTGATCA

>1232_S1_L001_R1_001.fastq_303_1a_6
CCCCTACAATAGCGCTGGTAATGGCTCAGCTACTTAGGGTCCCGCAAGCCATCTTGGACATGATCGCTGG
TGCCCACTGGGGAGTCCTAGCGGGCATAGCGTATTTCTCCATGGTGGGTAACTGGGCGAAGGTCCTGGTA
GTTCTGTTGCTGTTTGCCGGCGTTGACGCAGGCACCTACACCACCGGGGGGAGTGCTGCTGCTACTACGG
CTACACTCACCAGGTTTCTCAGTCCGGGCGCCAAGCAGGATATCCAGCTGATCA

>1232_S1_L001_R1_001.fastq_304_1a_6
CCCCTACAACAGCGCTGGTAATGGCTCAGCTACTTAGGGTCCCGCAAGTCATCTTGGACATGATCGCTGG
TGCCCACTGGGGAGTCCTAGCGGGCATAGCGTATTTCTCCATGGTGGGTAACTGGGCGAAGGTCCTGGTA
GTTCTGTTGCTGTTTGCCGGCGTTGACGCAGGCACCTACACCACCGGGGGGAGTGCTGCTGCTACTACGG
CTACACTCACCAGGTTTCTCAGTCCGGGCGCCAAGCAGGATATCCAGCTGATCA

>1232_S1_L001_R1_001.fastq_305_1a_6
CCCCTACAACAGCGCTGGTAATGGCTCAGCTACTTAGGGTCCCGCAAGCCATCTTGGACATGATCGCTGG
TGCCCACTGGGGGGTCCTAGCGGGCATAGCGTATTTCTCCATGGTGGGTAACTGGGCGAAGGTCCTGGTA
GTTCTGTTGCTGTTTGCCGGCGTTGACGCAGGCACCTACACCACCGGGGGGAGTGCTGCTGCTACTACGG
CTACACTCACCAGGTTTCTCAGTCCGGGCGCCAAGCAGGATATCCAGCTGATCA

>1232_S1_L001_R1_001.fastq_306_1a_6
CCCCTACAACAGCGCTGGTAATGGCTCAGCTACTTAGAGTCCCGCAAGCCATCTTGGACATGATCGCTGG
TGCCCACTGGGGAGTCCTAGCGGGCATAGCGTATTTCTCCATGGTGGGTAACTGGGCGAAGGTCCTGGTA
GTTCTGTTGCTGTTTGCCGGCGTCGACGCAGCCACCTACACCACCGGGGGGAGTGCTGCTGCTACTACGG
CTACACTCACCAGGCTTCTCAGTCCGGGCTCCAAGCAGGATATCCAGCTGATCA

>1232_S1_L001_R1_001.fastq_307_1a_6
CCCCTACAACAGCGCTGGTAATGGCTCAGCTACTTAGGGTCCCGCAAGCCATCTTGGACATGATCGCTGG
TGCCCACTGGGGAGTCCTAGCGGGCATAGCGTATTTCTCCATGGTGGGTAACTGGGCGAAGGTCCTGGTA
GTTCTGTTGCTGTTTGCCGGCGTTGATGCAGGCACCTACACCACCGGGGGGAGTGCTGCTGCTACTACGG
CTACACTCACCAGGTTTCTCAGTCCGGGCGCCAAGCAGGATATCCAGCTGATCA

>1232_S1_L001_R1_001.fastq_308_1a_6
CCCCTACAACAGCGCTGGTAATGGCTCAGCTACTTAGGGTCCCGCAAGCCATCTTGGACATGATCGCTGG
TGCCCACTGGGGAGTCCTAGCGGGCATAGCGTATTTCTCCATGGTGGGTAACTGGGCGAAGGTCCTGGTA
GTTCTGTTGCTGTTTGCCGGCGTTGACGCAGGCACCTACACCACCGGGGGGAGTGCTGCTGCTACTACGG
CTACACTCACCAGGCTCCTCAGTCCGGGCTCCAAGCAGGATATCCAGCTGATCA

>1232_S1_L001_R1_001.fastq_309_1a_6
CCCCTACAACAGCGCTGGTAATGGCTCAGCTACTTAGGGTCCCGCAAGCCATCTTGGACATGATCGCTGG
TGCCCACTGGGGAGTCCTAGCGGGCATAGCGTATTTCTCCATGGTGGGTAACTGGGCGAAGGTCCTGGTA
GTTCTGTTGCTGTTTGCCGGCGTTGACGCAGGCACCTACACCACCGGGGGGAGTGCTGCTGCCACTACGG
CTACACTCACCAGGTTTCTCAGTCCGGGCTCCAAGCAGGATATCCAGCTGATCA

>1232_S1_L001_R1_001.fastq_310_1a_6
CCCCTACAACAGCGCTGGTAATGGCTCAGCTACTTAGGGTCCCGCAAGCCATCTTGGACATGATCGCTGG
TGCCCACTGGGGAGTCCTAGCGGGCATAGCGTATTTCTCCATGGTGGGTAACTGGGCGAAGGTCCTGGTA
GTTCTGTTGCCGTTTGCCGGCGTCGACGCAGCCACCTACACCACCGGGGGGAGTGCTGCTGCTACTACGG
CTACACTCACCAGGCTTCTCAGTCCGGGCTCCAAGCAGGATATCCAGCTGATCA

>1232_S1_L001_R1_001.fastq_311_1a_6
CCCCTACAACAGCGCTGGTAATGGCTCAGTTACTTAGGGTCCCGCAAGCCATCTTGGACATGATCGCTGG
TGCCCACTGGGGAGTCCTAGCGGGCATAGCGTATTTCTCCATGGTGGGTAACTGGGCGAAGGTCCTGGTA
GTTCTGTTGCTGTTTGCCGGCGTTGACGCAGGCACCTACACCACCGGGGGGAGTGCTGCTGCTACTACGG
CTACACTCACCAGGTTTCTCAGTCCGGGCGCCAAGCAGGATATCCAGCTGATCA

>1232_S1_L001_R1_001.fastq_312_1a_6
CCCCTACAACAGCGCTGGTAATGGCTCAGCTACTTAGGGTCCCGCAAGCCATCTTGGACATGATCGCTGG
TGCCCACTGGGGAGTCCTAGCGGGCATAGCGTATTTCTCCATGGTGGGTAACTGGGCGAAGGTCCTGGTA
GTTCTGTTGCTGTTTGCCGGCGTCGACGCAGCCACCTACACCACCGGGGGGAGTGCTGCTGCTACTACGG
CTACACTCACCAGCCTTCTCAGTCCGGGCTCCAAGCAGGATATCCAGCTGATCA

>1232_S1_L001_R1_001.fastq_313_1a_6
CCCCTACAACAGCGCTGGTAATGGCTCAGCTACTTAGGGTCCCGCAAGCCATCTTGGACATGATCGCTGG
TGCCCACTGGGGAGTCCTAGCGGGCATAGCGTATTTCTCCATGGTGGGTAACTGGGCGAAGGTCCTGGTA
GTTCTGTTGCTGTTTGCCGGCGTCGACGCAGCCACCTACACCACCGGGGGGAGTGCTGCTGCTACTACGG
CTACACTCACCAGGCTTCTCAGTCCGGGCTCCAAGCAGGATATCCAGCTGATTA

>1232_S1_L001_R1_001.fastq_314_1a_6
CCCCTACAACAGCGCTGGTAATGGCTCAGCTACTTAGGGTCCCGCAAGCCATCTTGGACATGATCGCTGG
TGCCCACTGGGGAGTCCTAGCGGGCATAGCGTATTTCTCCATGGTGGGTAACTGGGCGAAGGTCCTGGTA
GTTCTGTTGCTGTTTGCCGGCGTTGACGCAGGCACCTACACCACCGGGGGGAGTGCTGCTGCTACTACGG
CTACACTCACCAGGTTTCTCAGTCCGGGCGCCAAGCAGGATATCCAGCTGACCA

>1232_S1_L001_R1_001.fastq_315_1a_6
CCCCTACAGCAGCGCTGGTAATGGCTCAGCTACTTAGGGTCCCGCAAGCCATCTTGGACATGATCGCTGG
TGCCCACTGGGGAGTCCTAGCGGGCATAGCGTATTTCTCCATGGTGGGTAACTGGGCGAAGGTCCTGGTA
GTTCTGTTGCTGTTTGCCGGCGTCGACGCAGCCACCTACACCACCGGGGGGAGTGCTGCCGCTACTACGG
CTACACTCACCAGGCTTCTCAGTCCGGGCTCCAAGCAGGATATCCAGCTGATCA

>1232_S1_L001_R1_001.fastq_316_1a_6
CCCCTACAACAGCGCTGGTAATGGCTCGGCTACTTAGGGTCCCGCAAGCCATCTTGGACATGATCGCTGG
TGCCCACTGGGGAGTCCTAGCGGGCATAGCGTATTTCTCCATGGTGGGTAACTGGGCGAAGGTCCTGGTA
GTTCTGTTGCTGTTTGCCGGCGTTGACGCAGGCACCTACACCACCGGGGGGAGTGCTGCTGCTACTACGG
CTACACTCACCAGGTTTCTCAGTCCGGGCGCCAAGCAGGATATCCAGCTGATCA

>1232_S1_L001_R1_001.fastq_317_1a_6
CCCCTACAACAGCGCTGGTAATGGCTCAGCTACTTAGGGTCCCGCAAGCCATCTTGGACATGATCGCTGG
TGCCCACTGGGGAGTCCTAGCGGGCATAGCGTATTTCTCCATGGTGGGTAACTGGGCGAAGGTCCTGGTA
GTTCTGTTGCTGTTTGCCGGCGTCGACGCAGCCACCTACGCCACCGGGGGGAGTGCTGCTGCTACTACGG
CTACACTCACCAGGCTTCTCAGTCCGGGCTCCAAGCAGGATATCCAGCTGATCA

>1232_S1_L001_R1_001.fastq_318_1a_6
CCCCTACAGCAGCGCTGGTAATGGCTCAGCTACTTAGGGTCCCGCAAGCCATCTTGGACATGATCGCTGG
TGCCCACTGGGGAGTCCTAGCGGGCATAGCGTATTTCTCCATGGTGGGTAACTGGGCGAAGGTCCTGGTA
GTTCTGTTGCTGTTTGCCGGCGTTGACGCAGCCACCTACACCACCGGGGGGAGTGCTGCTGCTACTACGG
CTACACTCACCAGGCTTCTCAGTCCGGGCTCCAAGCAGGATATCCAGCTGATCA

>1232_S1_L001_R1_001.fastq_319_1a_6
CCCCTACAACAGCGCTGGTAATGGCTCAGCTACTTAGGGTCCCGCAAGCCATCTTGGACATGATCGCTGG
TGCCCACTGGGGAGTCCTAGCGGGCATAGCGTATTTCTCCATGGTGGGTAACTGGGCGAAGGTCCTGGTA
GTTCTGTTGCTGTTTGCCGGCGTCGACGCAGCCACCTACACCACCGGGGGGAGTGCTGCTGCCACTACGG
CTACACTCACCAGGCTTCTCAGTCCGGGCTCCAAGCAGGATATCCAGCTGATCA

>1232_S1_L001_R1_001.fastq_320_1a_6
CCCCTACAGCAGCGCTGGTAATGGCTCAGCTACTTAGGGTCCCGCAAGCCATCTTGGACATGATCGCTGG
TGCCCACTGGGGAGTCCTAGCGGGCATAGCGTATTTCTCCATGGTGGGTAACTGGGCGAAGGTCCTGGTA
GTTCTGTTGCTGTTTGCCGGCGTCGACGCAGCCACCTACACCACCGGGGGGAGTGCCGCTGCTACTACGG
CTACACTCACCAGGCTTCTCAGTCCGGGCTCCAAGCAGGATATCCAGCTGATCA

>1232_S1_L001_R1_001.fastq_321_1a_6
CCCCTACAACAGCGCTGGTAATGGCTCAGCTACCTAGGGTCCCGCAAGCCATCTTGGACATGATCGCTGG
TGCCCACTGGGGAGTCCTAGCGGGCATAGCGTATTTCTCCATGGTGGGTAACTGGGCGAAGGTCCTGGTA
GTTCTGTTGCTGTTTGCCGGCGTCGACGCAGCCACCTACACCACCGGGGGGAGTGCTGCTGCTACTACGG
CTACACTCACCAGGCTTCTCAGTCCGGGCTCCAAGCAGGATATCCAGCTGATCA

>1232_S1_L001_R1_001.fastq_322_1a_6
CCCCTACAACAGCGCTGGTAATGGCTCAGCTACTTAGGGTCCCGCAAGCCATCTTGGACATGATCGCTGG
TGCCCACTGGGGAGTCCTAGCGGGCATAGCGTATTTCTCCATGGTGGGTAACTGGGCGAAGGTCCTGGTA
GTTCTGTTGCTGTTTGCCGGCGCTGACGCAGGCACCTACACCACCGGGGGGAGTGCTGCTGCTACTACGG
CTACACTCACCAGGTTTCTCAGTCCGGGCGCCAAGCAGGATATCCAGCTGATCA

>1232_S1_L001_R1_001.fastq_323_1a_6
CCCCTACAATAGCGCTGGTAATGGCTCAGCTACTTAGGGTCCCGCAAGCCATCTTGGACATGATCGCTGG
TGCCCACTGGGGAGTCCTAGCGGGCATAGCGTATTTCTCCATGGTGGGTAACTGGGCGAAGGTCCTGGTA
GTTCTGTTGCTGTTTGCCGGCGTCGACGCAGCCACCTACACCACCGGGGGGAGTGCTGCTGCTACTACGG
CTACACTCACCAGGCTTCTCAGTCCGGGCTCCAAGCAGGATATCCAGCTGATCA

>1232_S1_L001_R1_001.fastq_324_1a_6
CCCCTACAACAGCGCTGGTAATGGCTCAGCTACTTAGGGTCCCGCAAGCCATCTTGGACATGATCGCTGG
TGCCCACTGGGGAGTCCTAGCGGGCATAGCGTATTTCTCCATGGTGGGTAACTGGGCGAAGGTCCTGGTA
GTTCTGTTGCTGTTTGCCGGCGTTGACGCAGGCACCTACACCACCGGGGGGAGTGCTGCTGCTACTACGG
CTACACTCACCAGGTTTCTCAGTCCGGGCACCAAGCAGGATATCCAGCTGATCA

>1232_S1_L001_R1_001.fastq_325_1a_6
CCCCTACAACAGCGCTGGTAATGGCTCAGCTACTTAGGGTCCCGCAAGCCATCTTGGACATGATCGCTGG
TGCCCACTGGGGAGTCCTAGCGGGCATAGCGTATTTCTCCATGGTGGGTAACTGGGCGAAGGTCCTGGTA
GTTCTGTTGCTGTTTGCCGGCGTTGACACAGGCACCTACACCACCGGGGGGAGTGCTGCTGCTACTACGG
CTACACTCACCAGGTTTCTCAGTCCGGGCGCCAAGCAGGATATCCAGCTGATCA

>1232_S1_L001_R1_001.fastq_326_1a_6
CCCCTACAACAGCGCTGGTAATGGCTCAGCTACTTAGGGTCCCGCAAGCCATCTTGGACATGATCGCTGG
TGCCCACTGGGGAGTCCTAGCGGGCATAGCGTATTTCTCCATGGTGGGTAACTGGGCGAAGGTCCTGGTA
GTTCTGTTGCTGTTTGCCGGCGTTGACGCAGGCACCTACACCACCGGGGGGAGTGCTGCTGCTACTACGG
CTACACTCACCAGGTTTCTCAGTCCGGGCGCCAAGCAAGATATCCAGCTGATCA

>1232_S1_L001_R1_001.fastq_327_1a_5
CCCCTACAACAGCCCTGGTAATGGCTCAGCTACTTAGGGTCCCGCAAGCCATCTTGGACATGATCGCTGG
TGCCCACTGGGGAGTCCTAGCGGGCATAGCGTATTTCTCCATGGTGGGTAACTGGGCGAAGGTCCTGGTA
GTTCTGTTGCTGTTTGCCGGCGTTGACGCAGGCACCTACACCACCGGGGGGAGTGCTGCTGCTACTACGG
CTACACTCACCAGGTTTCTCAGTCCGGGCGCCAAGCAGGATATCCAGCTGATCA

>1232_S1_L001_R1_001.fastq_328_1a_5
CCCCTACAACAGCGCTGGTAATGGCTCAGCTACTTAGGGTCCCGCAAGCCATCTTGGACATGATCGCTGG
TGCCCACTGGGGAGTCCTAGCGGGCGTAGCGTATTTCTCCATGGTGGGTAACTGGGCGAAGGTCCTGGTA
GTTCTGTTGCTGTTTGCCGGCGTTGACGCAGGCACCTACACCACCGGGGGGAGTGCTGCTGCTACTACGG
CTACACTCACCAGGTTTCTCAGTCCGGGCGCCAAGCAGGATATCCAGCTGATCA

>1232_S1_L001_R1_001.fastq_329_1a_5
CCCCTACAACAGCGCTGGTAATGGCTCAGCTACTTAGGGTCCCGCAAGCCATCTTGGACATGATCGCTGG
TGCCCACTGGGGAGTCCTAGCGGGCATAGCGTATTTCTCCATGGTGGGTAACTGGGCGAAGGTCCTGGTA
GTTCTGTTGCTGTTTGCCAGCGTCGACGCAGCCACCTACACCACCGGGGGGAGTGCTGCTGCTACTACGG
CTACACTCACCAGGCTTCTCAGTCCGGGCTCCAAGCAGGATATCCAGCTGATCA

>1232_S1_L001_R1_001.fastq_330_1a_5
CCCCTACAACAGCGCTGGTAATGGCTCAGCTACTTAGGGTCCCGCAAGCCATCTTGGACATGATCGCTGG
TGCCCACTGGGGAGTCCTAGCGGGCATAGCGTATTTCTCCATGGTGGGTAACTGGGCGAAGGTCCTGGTA
GTTCTGTTGCTGTTTACCGGCGTCGACGCAGCCACCTACACCACCGGGGGGAGTGCTGCTGCTACTACGG
CTACACTCACCAGGCTTCTCAGTCCGGGCTCCAAGCAGGATATCCAGCTGATCA

>1232_S1_L001_R1_001.fastq_331_1a_5
CCCCTACAACAGCGCTGGTAATGGCTCAGCTACTTAGGGTCCCGCAAGCCATCTTGGACATGATCGCTGG
TGCCCACTGGGGAGTCCTAGCGGGCATAGCGTATTTCTCCATGGTGGGTAACTGGGCGAAGGTCCTGGTA
GTTCTGTTGCTGTTTGCCGGCGTTGACGCAGGCACCTACACCACCGGGGGGAGTGCTGCTGCTACTACGG
CTACACTCGCCAGGCTCCTCAGTCCGGGCGCCAAGCAGGATATCCAGCTGATCA

>1232_S1_L001_R1_001.fastq_332_1a_5
CCCCTACAACAGCGCTGGTAATGGCTCAGCTACTTAGGGTCCCGCAAGCCATCTTGGACATGATCGCTGG
TGCCCACTGGGGAGTCCTAGCGGGCATAGCGTATTTCTCCATGGTGGGTAACTGGGCGAAGGTCCTGGTA
GTTCTGTTGCTGTTTGCCGGCGTCGACGCAGCCACCTACACCACCGGGGGGAGTGCTGCTGCTACTACGG
CTACACTCACCAGGCTTCTCAGTCCGGGCTCTAAGCAGGATATCCAGCTGATCA

>1232_S1_L001_R1_001.fastq_333_1a_5
CCCCTACAACAGCGCTGGTAATGGCTCAGCTACTTAGGGTCCCGCAAGCCATCTTGGATATGATCGCTGG
TGCCCACTGGGGAGTCCTAGCGGGCATAGCGTATTTCTCCATGGTGGGTAACTGGGCGAAGGTCCTGGTA
GTTCTGTTGCTGTTTGCCGGCGTTGACGCAGGCACCTACACCACCGGGGGGAGTGCTGCTGCTACTACGG
CTACACTCACCAGGTTTCTCAGTCCGGGCGCCAAGCAGGATATCCAGCTGATCA

>1232_S1_L001_R1_001.fastq_334_1a_5
CCCCTACAACAGCGCTGGTAATGGCTCAGCTACTTAGGGTCCCGCAAGCCATCTTGGACATGATCGCTGG
TGCCCACTGGGGAGTCCTAGCGGGCATAGCGTATTTCTCCATGGTGGGTAACTGGGCGAAGGTCCTGGTA
GTTCTGTTGCTGTTTGCCGGCGTTGACGCAGGCACCTACACCACCGGGGGGGGTGCTGCTGCTACTACGG
CTACACTCACCAGGTTTCTCAGTCCGGGCGCCAAGCAGGATATCCAGCTGATCA

>1232_S1_L001_R1_001.fastq_335_1a_5
CCCCTACAACAGCGCTGGTAATGGCTCAGCTACTTAGGGTCCCGCAAGCCATCTTGGACATGATCGCTGG
TGCCCACTGGGGAGTCCTAGCGGGCATAGCGTATTTCTCCATGGTGGGTAACTGGGCGAAGGTCCTGGTA
GTTCTGTTGCTGTTTGCCGGCGTTGACGCAGGCACCTACACCACCGGGGGGAGTGCTGCTGCTACTACGG
CTACACTCACTAGGTTTCTCAGTCCGGGCGCCAAGCAGGATATCCAGCTGATCA

>1232_S1_L001_R1_001.fastq_336_1a_5
CCCCTACAACAGCGCTGGTAATGGCTCAGCTACTTAGGGTCCCGCAAGCCATCTTGGACATGATCGCTGG
TGCCCACTGGGGAGTCCTAGCGGGCATAGCGTATTTCTCCATGGTGGGTAACTGGGCGAAGGTCCTGGTT
GTTCTGTTGCTGCTTGCCGGCGTTGACGCAGGCACCTACACCACCGGGGGGAGTGCTGCTGCTACTACGG
CTACACTCACCAGGTTTCTCAGTCCGGGCGCCAAGCAGGATATCCAGCTGATCA

>1232_S1_L001_R1_001.fastq_337_1a_5
ACCCTACAACAGCGCTGGTAATGGCTCAGCTACTTAGGGTCCCGCAAGCCATCTTGGACATGATCGCTGG
TGCCCACTGGGGAGTCCTAGCGGGCATAGCGTATTTCTCCATGGTGGGTAACTGGGCGAAGGTCCTGGTA
GTTCTGTTGCTGTTTGCCGGCGTTGACGCAGGCACCTACACCACCGGGGGGAGTGCTGCTGCTACTACGG
CTACACTCACCAGGTTTCTCAGTCCGGGCGCCAAGCAGGATATCCAGCTGATCA

>1232_S1_L001_R1_001.fastq_338_1a_5
CCCCTACAACAGCGCTGGTAATGGCTCAGCTACTTAGGGTCCCGCAAGCCATCTTGGACATGATCGCTGG
TGCCCACTGGGGAGTCCTAGCGGGCATAGCGTATTTCTCCATGGTGGGTAACTGGGCGAAGGTCCTGGTA
GTTCTGTTGCTGTTTGCCGGCGTCGACGCAGCCACCTACACCACCGGGGGGAGTGTTGCTGCTACTACGG
CTACACTCACCAGGCTTCTCAGTCCGGGCTCCAAGCAGGATATCCAGCTGATCA

>1232_S1_L001_R1_001.fastq_339_1a_5
CCCCTACAACAGCGCTGGTAATGGCTCAGCTACTTAGGGTCCCGCAAGCCATCTTGGACATGATCGCTGG
TGCCCACTGGGGAGTCCTAGCGGGCATAGCGTATTTCTCCATGGTGGGTAACTGGGCGAAGGTCCTGGTA
GTTCTGTTGCTGTTTGCCGGCGTCGACGCAGCCACCTACACCACCGGGGGGAGTGCTGCTGCTACTACGG
CTACACTCACCAGGCTTCTCAGTCCGGGTTCCAAGCAGGATATCCAGCTGATCA

>1232_S1_L001_R1_001.fastq_340_1a_5
CCCCTACAACAGCGCTGGTAATGGCTCAGCTACTTAGGGTCCCGCAAGCCATCTTGGACATGATCGCTGG
TGCCCACTGGGGAGTCCTAGCGGGCATAGCGTATTTCTCCATGGTGGGTAACTGGGCGAAGGTCCTGGTA
GTTCTGTTGCTGTTTGCCGGCGTTGACGCAGGCACCTACACCACCGGGGGGAGTGCTGCTGCTACTACGG
CTACACTCACCAGGTTTCTCAGTCTGGGCGCCAAGCAGGATATCCAGCTGATCA

>1232_S1_L001_R1_001.fastq_341_1a_5
CCCCTACAACAGCGCTGGTAATGGCTCAGCTACTTAGGGTCCCGCAAGCCATCTTGGACATGATCGCTGG
TGCCCACTGGGGAGTCCTAGCGGGCATAGCGTATTTCTCCATGGTGGGTAACTGGGCGAAGGTCCTGGTA
GTTCTGTTGCTGTTTGCCGGCGTTGACGCAGGCACTTACACCACCGGGGGGAGTGCTGCTGCTACTACGG
CTACACTCACCAGGTTTCTCAGTCCGGGCGCCAAACAGGATATCCAGCTGATCA

>1232_S1_L001_R1_001.fastq_342_1a_5
CCCCTACAACAGCGCTGGTAATGGCTCAGCTACTTAGGGTCCCGCAAGCCATCTTGGACATGATCGCTGG
TGCCCACTGGGGAGTCCTAGCGGGCATAGCGTATTTCTCCATGGTGGGTAACTGGGCGAGGGTCCTGGTA
GTTCTGTTGCTGTTTGCCGGCGTCGACGCAGCCACCTACACCACCGGGGGGAGTGCTGCTGCTACTACGG
CTACACTCACCAGGCTTCTCAGTCCGGGCTCCAAGCAGGATATCCAGCTGATCA

>1232_S1_L001_R1_001.fastq_343_1a_5
CCCCTACAACAGCACTGGTAATGGCTCAGCTACTTAGGGTCCCGCAAGCCATCTTGGACATGATCGCTGG
TGCCCACTGGGGAGTCCTAGCGGGCATAGCGTATTTCTCCATGGTGGGTAACTGGGCGAAGGTCCTGGTA
GTTCTGTTGCTGTTTGCCGGCGTTGACGCAGGCACCTACACCACCGGGGGGAGTGCTGCTGCTACTACGG
CTACACTCACCAGGTTTCTCAGTCCGGGCGCCAAGCAGGATATCCAGCTGATCA

>1232_S1_L001_R1_001.fastq_344_1a_5
CCCCTACAACAGCGCTGGTAATGGCTCAGCTACTTAGGGTCCCGCAAGCCATCTTGGACATGATCGCTGG
TGCCCACTGGGGAGTCCTAGCGGGCATAGCGCATTTCTCCATGGTGGGTAACTGGGCGAAGGTCCTGGTA
GTTCTGTTGCTGTTTGCCGGCGTCGACGCAGCCACCTACACCACCGGGGGGAGTGCTGCTGCTACTACGG
CTACACTCACCAGGCTTCTCAGTCCGGGCTCCAAGCAGGATATCCAGCTGATCA

>1232_S1_L001_R1_001.fastq_345_1a_5
CTCCTACAACAGCGCTGGTAATGGCTCAGCTACTTAGGGTCCCGCAAGCCATCTTGGACATGATCGCTGG
TGCCCACTGGGGAGTCCTAGCGGGCATAGCGTATTTCTCCATGGTGGGTAACTGGGCGAAGGTCCTGGTA
GTTCTGTTGCTGTTTGCCGGCGTTGACGCAGGCACCTACACCACCGGGGGGAGTGCTGCTGCTACTACGG
CTACACTCACCAGGCTTCTCAGTCCGGGCTCCAAGCAGGATATCCAGCTGATCA

>1232_S1_L001_R1_001.fastq_346_1a_5
CCCCTACAACAGCGCTGGTAATGGCTCAGCTACTTAGGGTCCCGCAAGCCATCTTGGACATAATCGCTGG
TGCCCACTGGGGAGTCCTAGCGGGCATAGCGTATTTCTCCATGGTGGGTAACTGGGCGAAGGTCCTGGTA
GTTCTGTTGCTGTTTGCCGGCGTCGACGCAGCCACCTACACCACCGGGGGGAGTGCTGCTGCTACTACGG
CTACACTCACCAGGCTTCTCAGTCCGGGCTCCAAGCAGGATATCCAGCTGATCA

>1232_S1_L001_R1_001.fastq_347_1a_5
CCCCTACAACAGCGCTGGTAATGGCTCAGCTACTTAGGGTCCCGCAAGCCATCTTGGACATGATCGCTGG
TGCCCACTGGGGAGTCCTAGCGGGCATAGCGTATTTCTCCATGGTGGGTAACTGGGCGAAGGTCCTGGTA
GTTCTGTTGCTGTTTGTCGGCGTCGACGCAGCCACCTACACCACCGGGGGGAGTGCTGCTGCTACTACGG
CTACACTCACCAGGCTTCTCAGTCCGGGCTCCAAGCAGGATATCCAGCTGATCA

>1232_S1_L001_R1_001.fastq_348_1a_5
CCCCTACAACAGCGCTGGTAATGGCCCAGCTACTTAGGGTCCCGCAAGCCATCTTGGACATGATCGCTGG
CGCCCACTGGGGAGTCCTAGCGGGCATAGCGTATTTCTCCATGGTGGGTAACTGGGCGAAGGTCCTGGTA
GTTCTGTTGCTGTTTGCCGGCGTTGACGCAGGCACTTACACCACCGGGGGGAGTGCTGCTGCTACTACGG
CTACACTCACCAGGTTTCTCAGTCCGGGCGCCAAGCAGGATATCCAGCTGATCA

>1232_S1_L001_R1_001.fastq_349_1a_5
CCCCTACAACAGCGCTGGTAATGGCTCAGCTACTTAGGGTCCCGCAAGCCATCTTGGACATGATCGCTGG
TGCCCACCGGGGAGTCCTAGCGGGCATAGCGTATTTCTCCATGGTGGGTAACTGGGCGAAGGTCCTGGTA
GTTCTGTTGCTGTTTGCCGGCGTTGACGCAGGCACCTACACCACCGGGGGGAGTGCTGCTGCTACTACGG
CTACACTCACCAGGTTTCTCAGTCCGGGCGCCAAGCAGGATATCCAGCTGATCA

>1232_S1_L001_R1_001.fastq_350_1a_5
CCCCTACAACAGCGCTGGTAATGGCTCAGCTACTTAGGGTCCCGCAAGCCATCTTGGACATGATCGCTGG
TGCCCACTGGGGAGTCCTAGCGGGCATAGCGCATTTCTCCATGGTGGGTAACTGGGCGAAGGTCCTGGTA
GTTCTGTTGCTGTTTGCCGGCGTTGACGCAGGCACCTACACCACCGGGGGGAGTGCTGCTGCTACTACGG
CTACACTCACCAGGTTTCTCAGTCCGGGCGCCAAGCAGGATATCCAGCTGATCA

>1232_S1_L001_R1_001.fastq_351_1a_5
CCCCTACAACAGCGCTGGTAATGGCTCAGCTACTTAGGGTCCCGCAAGCCATCTTGGACATGATCGCTGG
TGCCCACTGGGGAGTCCTAGCGGGCATAGCGTATTTCTCCATGGTGGGTAACTGGGCGAAGGTCCTGGTA
GTTCTGTTGCTGTTTGCCGGCGTCGACGCAGCCACCTACACCACCGGGGGGAGTGCTGCTGCTACTACGG
CTACACTCACCAGGCTTCTCAGTCCGGGCTCCATGCAGGATATCCAGCTGATCA

>1232_S1_L001_R1_001.fastq_352_1a_5
CCCCTACAACAGCGCTGGTAATGGCTCAGCTACTTAGGGTCCCGCAAGCCATCTTGGACATGATCGCTGG
TGCCCACTGGGGAGTCCTAGCGGGCATAGCGTATTTCTCCATGGTGGGTAACTGGGCGAAAGTCCTGGTA
GTTCTGTTGCTGTTTGCCGGCGTCGACGCAGCCACCTACACCACCGGGGGGAGTGCTGCTGCTACTACGG
CTACACTCACCAGGCTTCTCAGCCCGGGCTCCAAGCAGGATATCCAGCTGATCA

>1232_S1_L001_R1_001.fastq_353_1a_5
CCCCTACAACAGCGCTGGTAATGGCTCAGCTACTTAGGGTCCCGCAAGCCATCTTGGACATGATCGCTGG
TGCCCACTGGGGAGTCCTAGCGGGCATAGCGTATTTCTCCATGGTGGGTAACTGGGCGAAGGTCCTGGTA
GTTCTGTTGCTGTTTGCCGGCGTTGACGCAGGCACCTACACCACCGGGGGGAGTGCTGCTGCTACTACGG
CTACACTCACCAGGTTTCTCAGTCCGGGCGCTAAGCAGGATATCCAGCTGATCA

>1232_S1_L001_R1_001.fastq_354_1a_5
CCCCTACAACAGCGCTGGTAATGGCTCAGCTACTTAGGGTCCCGCAAGCCATCTTGGACATGATCGCTGG
TGCCCACTGGGGAGTCCTAGCGGGCATAGCGTATTTCTCCATGGTGGGTAACTGGGCGAAGGTCCTGGTA
GTTATGTTGCTGTTTGCCGGCGTTGACGCAGGCACCTACACCACCGGGGGGAGTGCTGCTGCTACTACGG
CTACACTCACCAGGTTTCTCAGTCCGGGCGCCAAGCAGGATATCCAGCTGATCA

>1232_S1_L001_R1_001.fastq_355_1a_5
CCCCTACAACAGTGCTGGTAATGGCTCAGCTACTTAGGGTCCCGCAAGCCATCTTGGACATGATCGCTGG
TGCCCACTGGGGAGTCCTAGCGGGCATAGCGTATTTCTCCATGGTGGGTAACTGGGCGAAGGTCCTGGTA
GTTCTGTTGCTGTTTGCCGGCGTTGACGCAGGCACCTACACCACCGGGGGGAGTGCTGCTGCTACTACGG
CTACACTCACCAGGTTTCTCAGTCCGGGCGCCAAGCAGGATATCCAGCTGATCA

>1232_S1_L001_R1_001.fastq_356_1a_5
CCCCTACAACAGCGCTGGTAATGGCTCAGCTACTTAGGGTCCCGCAAGCCATCTTGGACATGATCGCTGG
TGCCCACTGGGGAGTCCTAGCGGGCATAGCGTATTTCTCCATGGTGGGTAACTGGGTGAAGGTCCTGGTA
GTTCTGTTGCTGTTTGCCGGCGTTGACGCAGGCACCTACACCACCGGGGGGAGTGCTGCTGCTACTACGG
CTACACTCACCAGGTTTCTCAGTCCGGGCGCCAAGCAGGATATCCAGCTGATCA

>1232_S1_L001_R1_001.fastq_357_1a_5
CCCCTACAACAGCGCTGGTAATGGCTCAGCTACTTAGGGTCCCGCAAGCCATCTTGGACATGATCGCTGG
TGCCCACTGGGGAGTCCTAGCGGGCATAGCGTATTTCTCCATGGTGGGTAACTGGGCGAAGGTCCTGGTA
GTTCTGTTGCTGTTTGCCGGCGTTGACGCAGGCACCTACACCACCGGGGGGGAGTGCTGCTGCTACTACG
GCTACACTCACCAGGTTTCTCAGTCCGGGCGCCAAGCAGGATATCCAGCTGATCA

>1232_S1_L001_R1_001.fastq_358_1a_5
CCCCTACAACAGCGCTAGTAATGGCTCAGCTACTTAGGGTCCCGCAAGCCATCTTGGACATGATCGCTGG
TGCCCACTGGGGAGTCCTAGCGGGCATAGCGTATTTCTCCATGGTGGGTAACTGGGCGAAGGTCCTGGTA
GTTCTGTTGCTGTTTGCCGGCGTCGACGCAGCCACCTACACCACCGGGGGGAGTGCTGCTGCTACTACGG
CTACACTCACCAGGCTTCTCAGTCCGGGCTCCAAGCAGGATATCCAGCTGATCA

>1232_S1_L001_R1_001.fastq_359_1a_5
CCCCTACAACAGCGCTGGTAATGGCTCAGCTACTCAGGGTCCCGCAAGCCATCTTGGACATGATCGCTGG
TGCCCACTGGGGAGTCCTAGCGGGCATAGCGTATTTCTCCATGGTGGGTAACTGGGCGAAGGTCCTGGTA
GTTCTGTTGCTGTTTGCCGGCGTCGACGCAGCCACCTACACCACCGGGGGGAGTGCTGCTGCTACTACGG
CTACACTCACCAGGCTTCTCAGTCCGGGCTCCAAGCAGGATATCCAGCTGATCA

>1232_S1_L001_R1_001.fastq_360_1a_5
CCCCTACAACAGCGCTGGTAATGGCTCAGCTACTTAGGGTCCCGCAAGCCATCTTGGACATGATCGCTGG
TGCCCACTGGGGAGTCCTAGCGGGCATAGCGTATTTCTCCATGGTGGGTAACTGGGCGAAGGTCCTGGTA
GTTCTGTCGCTGTTTGCCGGCGTTGACGCAGGCACCTACACCACCGGGGGGAGTGCTGCTGCTACTACGG
CTACACTCACCAGGTTTCTCAGTCCGGGCGCCAAGCAGGATATCCAGCTGATCA

>1232_S1_L001_R1_001.fastq_361_1a_5
CCCCTACAACAACGCTGGTAATGGCTCAGCTACTTAGGGTCCCGCAAGCCATCTTGGACATGATCGCTGG
TGCCCACTGGGGAGTCCTAGCGGGCATAGCGTATTTCTCCATGGTGGGTAACTGGGCGAAGGTCCTGGTA
GTTCTGTTGCTGTTTGCCGGCGTTGACGCAGGCACCTACACCACCGGGGGGAGTGCTGCTGCTACTACGG
CTACACTCACCAGGTTTCTCAGTCCGGGCGCCAAGCAGGATATCCAGCTGATCA

>1232_S1_L001_R1_001.fastq_362_1a_5
CCCCTACAACAGCGCTGGTAATGGCTCAGCTACTTAGGGTCCCGCAAGCCATCTTGGACATGATCGCTGG
TGCCCACTGGGGAGTCCTAGCGAGCATAGCGTATTTCTCCATGGTGGGTAACTGGGCGAAGGTCCTGGTA
GTTCTGTTGCTGTTTGCCGGCGTTGACGCAGGCACCTACACCACCGGGGGGAGTGCTGCTGCTACTACGG
CTACACTCACCAGGTTTCTCAGTCCGGGCGCCAAGCAGGATATCCAGCTGATCA

>1232_S1_L001_R1_001.fastq_363_1a_5
CCCCTACAACAGCGCTGGTAATGGCTCAGCTACTTAGGGTCCCGCAAGCCATCTTGGACATGATCGCTGG
TGCCCACTGGGGAGTCCTAGCGGGCATAGCGTATTTCTCCATGGTGGGTAACTGGGTGAAGGTCCTGGTA
GTTCTGTTGCTGTTTGCCGGCGTCGACGCAGCCACCTACACCACCGGGGGGAGTGCTGCTGCTACTACGG
CTACACTCACCAGGCTTCTCAGTCCGGGCTCCAAGCAGGATATCCAGCTGATCA

>1232_S1_L001_R1_001.fastq_365_1a_5
CCCCTACAACAGCGCTGGTAATGGCTCAGCTACTTAGGGTCCCGCAAGCCATCTTGGACATGATCGCTGG
TGCCCACTGGGGAGTCCTAGCGGGCATAGCGTATTTCTCCATGGTGGGTAACTGGGCGAAGGTCCTGGTA
GTTCTGTTGCTGTTTGCCGGCGTCGACGCAGGCACCTACACCACCGGGGGGAGTGCTGCTGCTACTACGG
CTACACTCACCAGGTTTCTCAGTCCGGGCTCCAAGCAGGATATCCAGCTGATCA

>1232_S1_L001_R1_001.fastq_366_1a_5
CCCCTACAACAGCGCTGGTAATGGCTCAGCTACTTAGGGTCCCGCAAGCCATCTTGGACATGATCGCTGG
TGCCCACTGGGGAGTCCTAGCGGGCATAGCGTGTTTCTCCATGGTGGGTAACTGGGCGAAGGTCCTGGTA
GTTCTGTTGCTGTTTGCCGGCGTTGACGCAGGCACCTACACCACCGGGGGGAGTGCTGCTGCTACTACGG
CTACACTCACCAGGTTTCTCAGTCCGGGCGCCAAGCAGGATATCCAGCTGATCA

>1232_S1_L001_R1_001.fastq_367_1a_5
CCCCTACAACAGCGCTGGTAATGGCTCAGCTACTTAGGGTCCCGCAAGCCATCTTGGACATGATCGCTGG
TGCCCACTGGGGAGTCCTAGCGGGCATAGTGTATTTCTCCATGGTGGGTAACTGGGCGAAGGTCCTGGTA
GTTCTGTTGCTGTTTGCCGGCGTTGACGCAGGCACCTACACCACCGGGGGGAGTGCTGCTGCTACTACGG
CTACACTCACCAGGTTTCTCAGTCCGGGCGCCAAGCAGGATATCCAGCTGATCA

>1232_S1_L001_R1_001.fastq_368_1a_5
CCCCTACAACAGCGCTGGTAATGGCTCAGCTACTTAGGGTCCCGCAAGCCATCTTGGACATGATCGCTGG
TGCCCACTGGGGAGTCCTAGCGGGCATAGCGTATTTCTCCATGGTGGGTAACTGGGCGAAGGTCCTGGTA
GTTCTGTTGCTGTTTGCCGGCGTTGACGCAGGCACCTACACCACCAGGGGGAGTGCTGCTGCTACTACGG
CTACACTCACCAGGCTTCTCAGTCCGGGCTCCAAGCAGGATATCCAGCTGATCA

>1232_S1_L001_R1_001.fastq_369_1a_5
CCCCTACAACAGCGCTGGTAATGGCTCAGCTACTTGGGGTCCCGCAAGCCATCTTGGACATGATCGCTGG
TGCCCACTGGGGAGTCCTAGCGGGCATAGCGTATTTCTCCATGGTGGGTAACTGGGCGAAGGTCCTGGTA
GTTCTGTTGCTGTTTGCCGGCGTCGACGCAGCCACCTACACCACCGGGGGGAGTGCTGCTGCTACTACGG
CTACACTCACCAGGCTTCTCAGTCCGGGCTCCAAGCAGGATATCCAGCTGATCA

>1232_S1_L001_R1_001.fastq_370_1a_5
CCCCTACAACAGCGCTGGTAATGGCTCAGCTACTTAGGGTCCCGCAAGCCATCTTGGACATGATCGCTGG
TGCCCACTGGGGAGTCCTAGCGGGCATAGCGTATTTCTCCATGGTGGGTAACTGGGCGAAGGTCCTGGTA
GTTCTGTTGCTGTTTGCCGGCGTCGATGCAGCCACCTACACCACCGGGGGGAGTGCTGCTGCTACTACGG
CTACACTCACCAGGCTTCTCAGTCCGGGCTCCAAGCAGGATATCCAGCTGATCA

>1232_S1_L001_R1_001.fastq_371_1a_5
CCCCTACAACAGCGCTGGTAATGGCTCAGCTACTTAGGGTCCCGCAAGCCATCTTGGACATGATCGCTGG
TGCCCACTGGGGAGTCCTAGCGGGCATAGCGTATTTCTCCATGGTGGGTAACTGGGCGAAAGTCCTGGTA
GTTCTGTTGCTGTTTGCCGGCGTTGACGCAGGCACCTACACCACCGGGGGGAGTGCTGCTGCCACTACGG
CTACACTCACCAGGTTTCTCAGTCCGGGCGCCAAGCAGGATATCCAGCTGATCA

>1232_S1_L001_R1_001.fastq_372_1a_5
CCCCTACAACAGCGCTGGTAATGGCTCAGCTACTTAGGGTCCCGCAAGCCATCTTGGACATGATCGCTGG
TGCCCACTGGGGAGTCCTAGCGGGCATAGCGTATTTCTCCATGGTGGGTAACTGGGCGAAGGTCCTAGTA
GTTCTGTTGCTGTTTGCCGGCGTCGACGCAGCCACCTACACCACCGGGGGGAGTGCTGCTGCTACTACGG
CTACACTCACCAGGCTTCTCAGTCCGGGCTCCAAGCAGGATATCCAGCTGATCA

>1232_S1_L001_R1_001.fastq_373_1a_5
CCCCTACAACAGCGCTGGTAATGGCTCAGCTACTTAGGGTCCCGCAAGCCATCTTGGACATGATCGCTGG
TGCCCACTGGGGAGTCCTAGCGGGCATAGCGTATTTCTCCATGGTGGGTAACTGGGCGAAGGTCCTGGTA
GTTCTGTTGCTGTTTGCCGGCGTCGACGCAGCCACCTACACCACCGGGGGGAGTGCTGCTGCTGCTACGG
CTACACTCACCAGGCTTCTCAGTCCGGGCTCCAAGCAGGATATCCAGCTGATCA

>1232_S1_L001_R1_001.fastq_374_1a_5
CCCCTACAACAGCGCTGGTAATGGCTCAGCTACTTAGGGTCCCGCAAGCCATCTTGGACATGATCGCTGG
TGCCCGCTGGGGAGTCCTAGCGGGCATAGCGTATTTCTCCATGGTGGGTAACTGGGCGAAGGTCCTGGTA
GTTCTGTTGCTGTTTGCCGGCGTTGACGCAGGCACCTACACCACCGGGGGGAGTGCTGCTGCTACTACGG
CTACACTCACCAGGTTTCTCAGTCCGGGCGCCAAGCAGGATATCCAGCTGATCA

>1232_S1_L001_R1_001.fastq_375_1a_5
CCCCTACAACAGCGCTGGTAATGGCTCAGCTACTTAGGGTCTCGCAAGCCATCTTGGACATGATCGCTGG
TGCCCACTGGGGAGTCCTAGCGGGCATAGCGTATTTCTCCATGGTGGGTAACTGGGCGAAGGTCCTGGTA
GTTCTGTTGCTGTTTGCCGGCGTCGACGCAGCCACCTACACCACCGGGGGGAGTGCTGCTGCTACTACGG
CTACACTCACCAGGCTTCTCAGTCCGGGCTCCAAGCAGGATATCCAGCTGATCA

>1232_S1_L001_R1_001.fastq_376_1a_5
CCCCTACAACAGCGCTGGTAATGGCTCAGCTACTTAGGGTCCCGCAAGCCATCTTGGACATGATCGCTGG
TGCCCACTGGGGAGTCCTAGCGGGCGTAGCGTATTTCTCCATGGTGGGTAACTGGGCGAAGGTCCTGGTA
GTTCTGTTGCTGTTTGCCGGCGTCGACGCAGCCACCTACACCACCGGGGGGAGTGCTGCTGCTACTACGG
CTACACTCACCAGGCTTCTCAGTCCGGGCTCCAAGCAGGATATCCAGCTGATCA

>1232_S1_L001_R1_001.fastq_377_1a_5
CCCCTACAACAGCGTTGGTAATGGCTCAGCTACTTAGGGTCCCGCAAGCCATCTTGGACATGATCGCTGG
TGCCCACTGGGGAGTCCTAGCGGGCATAGCGTATTTCTCCATGGTGGGTAACTGGGCGAAGGTCCTGGTA
GTTCTGTTGCTGTTTGCCGGCGTTGACGCAGGCACCTACACCACCGGGGGGAGTGCTGCTGCTACTACGG
CTACACTCACCAGGTTTCTCAGTCCGGGCGCCAAGCAGGATATCCAGCTGATCA

>1232_S1_L001_R1_001.fastq_378_1a_5
CCCCTACAACAGCGCTGGTAATGGCTCAGCTACTTAGGGTCCCGCAAGCCATCTTGGACATGATCGCTGG
TGCCCACTGGGGAGTCCTAGCGGGCATAGCGTATTTCTCCATGGTGGGTAACTGGGCGAAGGTCCTGGTA
GTTCTGTTGCTGTTTGCCGGCGTCGACGCAGCCACCTACACCACCGGGGGGAGTGCTGCTGCTACTACGG
CTACACTCACCAGGTTCCTCAGTCCGGGCGCCAAGCAGGATATCCAGCTGATCA

>1232_S1_L001_R1_001.fastq_379_1a_5
CCCCTACAACAGCGCTGGTAACGGCTCAGCTACTTAGGGTCCCGCAAGCCATCTTGGACATGATCGCTGG
TGCCCACTGGGGAGTCCTAGCGGGCATAGCGTATTTCTCCATGGTGGGTAACTGGGCGAAGGTCCTGGTA
GTTCTGTTGCTGTTTGCCGGCGTTGACGCAGGCACCTACACCACCGGGGGGAGTGCTGCTGCTACTACGG
CTACACTCACCAGGTTTCTCAGTCCGGGCGCCAAGCAGGATATCCAGCTGATCA

>1232_S1_L001_R1_001.fastq_380_1a_5
CCCCTACAACAGCGCTGGTAATGGCTCAGCTACTTAGGGTCCCGCAAGCCATCTTGGACATGATCGCTGG
TGCCCACTGGGGAGTCCTAGCGGGCATAGCGTATTTCTCCATGGTGGGTAACTGGGCGAAGGTCCTGGTA
GTTCTGTTGCTGTTTGCCGGCGTTGACGCAGGCACCTACACCACCGGGGGGAGTGCTGCTGCTACTACGG
CTACACTCACCAGGTTTCTCAGTCCGGGCGCCAAGCAGGATACCCAGCTGATCA

>1232_S1_L001_R1_001.fastq_381_1a_5
CCCCTACAACAGCGCTGGTAATGGCTCAGCTACTTAGGGTCCCGCAAGCCATCTTGGACATGATCGCTGG
TGCCCACTGGGGAGTCCTAGCGGGCATAGCGTATTTCTCCATGGTGGGTAACTGGGCGAAGGTCCTGGTA
GTTCTGTTGCTGTTTGCTGGCGTCGACGCAGCCACCTACACCACCGGGGGGAGTGCTGCTGCTACTACGG
CTACACTCACCAGGTTTCTCAGTCCGGGCGCCAAGCAGGATATCCAGCTGATCA

>1232_S1_L001_R1_001.fastq_382_1a_5
CCCCTACAACAGCGCTGGTAATGGCTCAGCTACTTAGGGTCCCGCAAGCCATCTTGGACATGATCGCTGG
TGCCCACTGGGGAGTCCCAGCGGGCATAGCGTATTTCTCCATGGTGGGTAACTGGGCGAAGGTCCTGGTA
GTTCTGTTGCTGTTTGCCGGCGTTGACGCAGGCACCTACACCACCGGGGGGAGTGCTGCTGCTACTACGG
CTACACTCACCAGGTTTCTCAGTCCGGGCGCCAAGCAGGATATCCAGCTGATCA

>1232_S1_L001_R1_001.fastq_383_1a_5
CCCCTACAACAGCGCTGGTAATGGCTCAGCTACTTAGGGTCCCGCAAGCCATCTTGGACATGATCGCTGG
TGCCCACTGGGGAGTCCTAGCGGGCATAGCGTATTTCTCCATGGTGGGTAACTGGGCGAAAGTCCTGGTA
GTTCTGTTGCTGTTTGCCGGCGTTGACGCAGGCACCTACACCACCGGGGGGAGTGCTGCTGCTACTACGG
CTACACTCACCAGGTTTCTCAGTCCGGGCGCCAAGCAGGATATCCAGTTGATCA

>1232_S1_L001_R1_001.fastq_384_1a_5
CCCCTACAACAGCGCTGGCAATGGCTCAGCTACTTAGGGTCCCGCAAGCCATCTTGGACATGATCGCTGG
TGCCCACTGGGGAGTCCTAGCGGGCATAGCGTATTTCTCCATGGTGGGTAACTGGGCGAAGGTCCTGGTA
GTTCTGTTGCTGTTTGCCGGCGTCGACGCAGCCACCTACACCACCGGGGGGAGTGCTGCTGCTACTACGG
CTACACTCACCAGGCTTCTCAGTCCGGGCTCCAAGCAGGATATCCAGCTGATCA

>1232_S1_L001_R1_001.fastq_385_1a_5
CCCCTACAACAGCGCTGGTAATGGCTCAGCTACTTAGGGTCCCGCAAGCCATCTTGGACATGATCGCTGG
TGCCCACTGGGGAGTCCTGGCGGGCATAGCGTATTTCTCCATGGTGGGTAACTGGGCGAAGGTCCTGGTA
GTTCTGTTGCTGTTTGCCGGCGTTGACGCAGGCACCTACACCACCGGGGGGAGTGCTGCTGCTACTACGG
CTACACTCACCAGGTTTCTCAGTCCGGGCGCCAAGCAGGATATCCAGCTGATCA

>1232_S1_L001_R1_001.fastq_386_1a_5
CCCCTACAACAGCGCTGGTAATGGCTCAGCTACTTAGGGTCCCGCAAGCCATCTTGGACATGATCGCTGG
TGCCCACTGGGGAGTCCTAGCGGGCATAGCGTATTTCTCCATGGTGGGTAACTGGGCGAAGGTCCTGGTA
GTTCTGTTGCTGTTTGCCGGCGTCAACGCAGCCACCTACACCACCGGGGGGAGTGCTGCTGCTACTACGG
CTACACTCACCAGGCTTCTCAGTCCGGGCTCCAAGCAGGATATCCAGCTGATCA

>1232_S1_L001_R1_001.fastq_387_1a_5
CCCCTGCAACAGCGCTGGTAATGGCTCAGCTACTTAGGGTCCCGCAAGCCATCTTGGACATGATCGCTGG
TGCCCACTGGGGAGTCCTAGCGGGCATAGCGTATTTCTCCATGGTGGGTAACTGGGCGAAGGTCCTGGTA
GTTCTGTTGCTGTTTGCCGGCGTCGACGCAGCCACCTACACCACCGGGGGGAGTGCTGCTGCTACTACGG
CTACACTCACCAGGCTTCTCAGTCCGGGCTCCAAGCAGGATATCCAGCTGATCA

>1232_S1_L001_R1_001.fastq_388_1a_5
CCCCTACAACAGCGCTGGTAATGGCTCAGCTACTTAGGGTCCCGCAAGCCATCTTGGACATGATCGCTGG
TGCCCACTGGGGAGTCCTAGCGGGCATAGCGTATTTCTCCATGGTGGGTAACTGGGCGAAGGTCCTGGCA
GTTCTGTTGCTGTTTGCCGGCGTTGACGCAGGCACCTACACCACCGGGGGGAGTGCTGCTGCTACTACGG
CTACACTCACCAGGTTTCTCAGTCCGGGCGCCAAGCAGGATATCCAGCTGATCA

>1232_S1_L001_R1_001.fastq_389_1a_5
CCCCTACAACAGCGCTGGTAATGGCTCAGCTACTTAGGGTCCCGCAAGCCATCTTGGACGTGATCGCTGG
TGCCCACTGGGGAGTCCTAGCGGGCATAGCGTATTTCTCCATGGTGGGTAACTGGGCGAAGGTCCTGGTA
GTTCTGTTGCTGTTTGCCGGCGTTGACGCAGGCACCTACACCACCGGGGGGAGTGCTGCTGCTACTACGG
CTACACTCACCAGGTTTCTCAGTCCGGGCGCCAAGCAGGATATCCAGCTGATCA

>1232_S1_L001_R1_001.fastq_390_1a_5
CCCCTACAACAGCGCTGGTAATGGCTCAGCTACTTAGGGTCCTGCAAGCCATCTTGGACATGATCGCTGG
TGCCCACTGGGGAGTCCTAGCGGGCATAGCGTATTTCTCCATGGTGGGTAACTGGGCGAAGGTCCTGGTA
GTTCTGTTGCTGTTTGCCGGCGTCGACGCAGCCACCTACACCACCGGGGGGAGTGCTGCTGCTACTACGG
CTACACTCACCAGGCTTCTCAGTCCGGGCTCCAAGCAGGATATCCAGCTGATCA
