# Supplementary material for: HCV transmission in high-risk communities in Bulgaria
Source: PLoS One. 2019 Mar 5;14(3):e0212350. doi: 10.1371/journal.pone.0212350 (PMC6400337; doi:10.1371/journal.pone.0212350)
Supplement: S1 File — (ZIP) [file pone.0212350.s002.zip › 1249_S13_L001_R1_001.fastq_1a_freq5.fas]

>1249_S13_L001_R1_001.fastq_1_1a_4420
CCCCTACAACAGCGCTGGTAGTGGCTCAGCTACTTAGGGTCCCGCAAGCCATCCTGGACATGATCGCTGG
AGCCCACTGGGGAGTCCTAGCGGGCATAGCGTATTTCTCCATGGTGGGCAACTGGGCGAAGGTCCTGGTA
GTGCTGTTGCTGTTTGCCGGCGTCGACGCAAACACCTACACCACCGGGGGGAGAGTTGCTGCTACTACGG
CAGCACTCACCAATTTGTTTAGTCCGGGCGCCAGGCAAGATATCCAGCTGATCA

>1249_S13_L001_R1_001.fastq_2_1a_507
CCCCTACAACAGCGCTGGTAGTGGCTCAGCTACTCAGGGTCCCGCAAGCCATCCTGGACATGATCGCTGG
AGCCCACTGGGGAGTCCTAGCGGGCATAGCGTATTTCTCCATGGTGGGCAACTGGGCGAAGGTCCTGGTA
GTGCTGTTGCTGTTTGCCGGCGTCGACGCAAACACCTACACCACCGGGGGGAGAGTTGCTGCTACTACGG
CAGCACTCACCAATTTGTTTAGTCCGGGCGCCAGGCAAGATATCCAGCTGATCA

>1249_S13_L001_R1_001.fastq_3_1a_428
CCCCTACAACAGCGCTGGTAGTGGCTCAGCTACTTAGGATCCCGCAAGCCATCCTGGACATGATCGCTGG
AGCCCACTGGGGAGTCCTAGCGGGCATAGCGTATTTCTCCATGGTGGGCAACTGGGCGAAGGTCCTGGTA
GTGCTGTTGCTGTTTGCCGGCGTCGACGCAAACACCTACACCACCGGGGGGAGAGTTGCTGCTACTACGG
CAGCACTCACCAATTTGTTTAGTCCGGGCGCCAGGCAAGATATCCAGCTGATCA

>1249_S13_L001_R1_001.fastq_4_1a_176
CCCCTACAACAGCGCTGGTAGTGGCTCAGCTACTTAGGGTCCCGCAAGCCATCCTGGACATGATCGCTGG
AGCCCACTGGGGAGTCCTAGCGGGCATAGCGTATTTCTCCATGGTGGGCAACTGGGCGAAGGTCCTGGTA
GTGCTGTTGCTGTTTGCCGGCGTTGACGCAAACACCTACACCACCGGGGGGAGAGTTGCTGCTACTACGG
CAGCACTCACCAATTTGTTTAGTCCGGGCGCCAGGCAAGATATCCAGCTGATCA

>1249_S13_L001_R1_001.fastq_5_1a_173
CCCCTACAACAGCGCTGGTAGTGGCTCAGCTACTTAGGGTCCCGCAAGCCATCCTGGACATGATCGCTGG
AGCCCACTGGGGAGTCCTAGCGGGCATAGCGTATTTCTCCATGGTGGGCAACTGGGCGAAGGTCCTGGTA
GTGCTGTTGCTGTTTGCCGGCGTCGACGCAAACACCTACACCACCGGGGGGAGAGTTGCTGCTACTACGG
CAGCACTCACCAATTTGTTCAGTCCGGGCGCCAGGCAAGATATCCAGCTGATCA

>1249_S13_L001_R1_001.fastq_6_1a_164
CCCCTACAACGGCGCTGGTAGTGGCTCAGCTACTTAGGGTCCCGCAAGCCATCCTGGACATGATCGCTGG
AGCCCACTGGGGAGTCCTAGCGGGCATAGCGTATTTCTCCATGGTGGGCAACTGGGCGAAGGTCCTGGTA
GTGCTGTTGCTGTTTGCCGGCGTCGACGCAAACACCTACACCACCGGGGGGAGAGTTGCTGCTACTACGG
CAGCACTCACCAATTTGTTTAGTCCGGGCGCCAGGCAAGATATCCAGCTGATCA

>1249_S13_L001_R1_001.fastq_7_1a_129
CCCCTACAACAGCGCTGGTAGTGGCTCAGCTACTTAGGGTCCCGCAAGCCATCCTGGACATGATCGCTGG
AGCCCACTGGGGAGTCCTAGCGGGCATAGCGTATTTCTCCATGGTGGGCAACTGGGCGAAGGTCCTGGTA
GTGCTGTTGCTGTTTGCCGGCGTCGACGCAAACACCTACACCACCGGGGGGAGAGTTGCTGCTACTACGG
CAGCACTCACCAACTTGTTTAGTCCGGGCGCCAGGCAAGATATCCAGCTGATCA

>1249_S13_L001_R1_001.fastq_8_1a_126
CCCCTACAACAGCGCTGGTAGTGGCTCAGCTACTTAGGGTCCCGCAAGCCATCCTGGACATGATCGCTGG
AGCCCACTGGGGAGTCCTAGCGGGCATAGCGTATTTCTCCATGGTGGGCAACTGGGCGAAGGTCCTGGTA
GTGCTGTTGCTGTTTGCCGGCGTCGACGCAAACACCTACACCACCGGGGGGAGGGTTGCTGCTACTACGG
CAGCACTCACCAATTTGTTTAGTCCGGGCGCCAGGCAAGATATCCAGCTGATCA

>1249_S13_L001_R1_001.fastq_9_1a_123
CCCCTACAACAGCGCTGGTAGTGGCTCAGCTACTCAGGGTCCCGCAAGCCATCCTGGACATGATCGCTGG
AGCCCACTGGGGAGTCCTAGCGGGCATAGCGTATTTCTCCATGGTGGGCAACTGGGCGAAGGTCCTGGTA
GTGCTGTTGCTGTTTGCCGGCGTCGACGCAAACACCTACACCACCGGGGGGAGAGTTGCTGCTACCACGG
CAGCACTCACCAATTTGTTTAGTCCGGGCGCCAGGCAAGATATCCAGCTGATCA

>1249_S13_L001_R1_001.fastq_10_1a_122
CCCCTACGACAGCGCTGGTAGTGGCTCAGCTACTTAGGGTCCCGCAAGCCATCCTGGACATGATCGCTGG
AGCCCACTGGGGAGTCCTAGCGGGCATAGCGTATTTCTCCATGGTGGGCAACTGGGCGAAGGTCCTGGTA
GTGCTGTTGCTGTTTGCCGGCGTCGACGCAAACACCTACACCACCGGGGGGAGAGTTGCTGCTACTACGG
CAGCACTCACCAATTTGTTTAGTCCGGGCGCCAGGCAAGATATCCAGCTGATCA

>1249_S13_L001_R1_001.fastq_11_1a_122
CCCCTACAACAGCGCTGGTAGTGGCTCAGCTACTTAGGGTCCCGCAAGCCATCCTGGACATGATCGCTGG
AGCCCACTGGGGAGTCCTAGCGGGCATAGCGTATTTCTCCATGGTGGGCAACTGGGCGAAGGTCCTGGTA
GTGCTGTTGCTGTTTGCCGGCGTCGACGCAAACACCTACACCACCGGGGGGAGAGTTGCTGCTACTACGG
CAGCACTCACCAATTTGTTTAGTCCGGGCGCCAGGCAAGATATCCAGCTGATTA

>1249_S13_L001_R1_001.fastq_12_1a_121
CCCCTACAACAGCGCTGGTAGTGGCTCAGCTACTTAGGGTCCCGCAAGCCATCCTGGACATGATCGCTGG
AGCCCACTGGGGAGTCCTAGCGGGCATAGCGTATTTCTCCATGGTGGGCAACTGGGCGAAGGTCCTGGTA
GTGCTGTTGCTGTTTGCCGGCGTCGACGCAAACACCTACACCACCGGGGGGAGAGTTGCTGCCACTACGG
CAGCACTCACCAATTTGTTTAGTCCGGGCGCCAGGCAAGATATCCAGCTGATCA

>1249_S13_L001_R1_001.fastq_13_1a_115
CCCCTACAACAGCGCTGGTAGTGGCTCAGCTACTTAGGGTCCCGCAAGCCATCCTGGACATGATCGCTGG
AGCCCACTGGGGAGTCCTAGCGGGCATAGCGTATTTCTCCATGGTGGGCAACTGGGCGAAGGTCCTGGTA
GTACTGTTGCTGTTTGCCGGCGTCGACGCAAACACCTACACCACCGGGGGGAGAGTTGCTGCTACTACGG
CAGCACTCACCAATTTGTTTAGTCCGGGCGCCAGGCAAGATATCCAGCTGATCA

>1249_S13_L001_R1_001.fastq_14_1a_114
CCCCTACAACAGCGCTGGTAGTGGCTCAGCTACTTAGGGTCCCGCAAGCCATCCTGGACATGATCGCTGG
AGCCCACTGGGGAGTCCTAGCGGGCATAGCGTATTTCTCCATGGTGGGCAACTGGGCGAAGGTCCTGGTA
GTGCTGTTGCTGTTTGCCGGCGTCGACGCAAACACCTACACCACCGGGGGGAGAGTTGCTGCTACCACGG
CAGCACTCACCAATTTGTTTAGTCCGGGCGCCAGGCAAGATATCCAGCTGATCA

>1249_S13_L001_R1_001.fastq_15_1a_107
CCCCTACAACAGCGCTGGTAGTGGCTCAGCTACTTAGGGTCCCGCAAGCCATCCTGGACATGATCGCTGG
AGCCCACTGGGGAGTCCTAGCGGGCATAGCGTATTTCTCCATGGTGGGCAACTGGGCGAAGGTCCTGGTA
GTGCTGTTGCTGTTTGCCGGCGTCGACGCAGACACCTACACCACCGGGGGGAGAGTTGCTGCTACTACGG
CAGCACTCACCAATTTGTTTAGTCCGGGCGCCAGGCAAGATATCCAGCTGATCA

>1249_S13_L001_R1_001.fastq_16_1a_101
CCCCTACAACAGCGCTGGTAGTGGCTCAGCTACTTAGGGTCCCGCAAGCCATCCTGGACATGATCGCTGG
AGCCCACTGGGGAGTCCTAGCGGGCATAGCGTATTTCTCCATGGTGGGCAACTGGGCGAAGGTCCTAGTA
GTGCTGTTGCTGTTTGCCGGCGTCGACGCAAACACCTACACCACCGGGGGGAGAGTTGCTGCTACTACGG
CAGCACTCACCAATTTGTTTACTCCGGGCGCCAGGCAAAATATCCAGCTGATCA

>1249_S13_L001_R1_001.fastq_17_1a_91
CCCCTACAACAGCGCTGGTAGTGGCTCAGCTACTTAGAGTCCCGCAAGCCATCCTGGACATGATCGCTGG
AGCCCACTGGGGAGTCCTAGCGGGCATAGCGTATTTCTCCATGGTGGGCAACTGGGCGAAGGTCCTGGTA
GTGCTGTTGCTGTTTGCCGGCGTCGACGCAAACACCTACACCACCGGGGGGAGAGTTGCTGCTACTACGG
CAGCACTCACCAATTTGTTTAGTCCGGGCGCCAGGCAAGATATCCAGCTGATCA

>1249_S13_L001_R1_001.fastq_18_1a_90
CCCCTACAACAGCGCTGGTAGTGGCTCAGCTACTCAGGGTCCCGCAAGCCATCCTGGACATGATCGCTGG
AGCCCACTGGGGAGTCCTAGCGGGCATAGCGTATTTCTCCATGGTGGGCAACTGGGCGAAGGTCCTGGTA
GTGCTGTTGCTGTTTGCCGGCGTCGACGCAAACACCTACACCACCGGGGGGAGAGTTGCTGCTACTACGG
CAGCACTCACCAATTTGTTTAGTCCGGGCGCCAGGCAAGATATCCAGCTGATTA

>1249_S13_L001_R1_001.fastq_19_1a_88
CCCCTACAACAGCGCTGGTAGTGGCTCAGCTACTTAGGGTCCCGCAAGCCATCCTGGACATGATCGCTGG
AGCCCACTGGGGAGTCCTAGCGGGCATAGCGTATTTCTCCATGGTGGGCAACTGGGCGAAGGTCCTGGTA
GTGCTGTTGCTGTTTGCCGGCGTCGACGCAAACACCTACACCACTGGGGGGAGAGTTGCTGCTACTACGG
CAGCACTCACCAATTTGTTTAGTCCGGGCGCCAGGCAAGATATCCAGCTGATCA

>1249_S13_L001_R1_001.fastq_20_1a_80
CCCCTACAACAGCGCTGGTAGTGGCTCAGCTACTTAGGGTCCCGCAAGCCATCCTGGACATGATCGCTGG
AGCCCACTGGGGAGTCCTAGCGGGCATAGCGTATTTCTCCATGGTGGGCAACTGGGCGAAGGTCCTGGTA
GTGCTGTTGCTGTTTGCCGGCGTCGACGCAAACACCTACACCACCGGGGGGAGAGTTGCTGCTACTACGG
CAGCACTCACCAATTTGTTTAGTCCGGGCGCCAGGCAAAATATCCAGCTGATCA

>1249_S13_L001_R1_001.fastq_21_1a_80
CCCCTACAACAGCGCTGGTAGTGGCTCAGCTACTTAGGGTCCCGCAAGCCATCCTGGACATGATCGCTGG
AGCCCACTGGGGAGTCCTAGCGGGCATAGCGTATTTCTCCATGGTGGGCAACTGGGCGAAGGTCCTGGTA
GTGCTGTTGCTGTTCGCCGGCGTCGACGCAAACACCTACACCACCGGGGGGAGAGTTGCTGCTACTACGG
CAGCACTCACCAATTTGTTTAGTCCGGGCGCCAGGCAAGATATCCAGCTGATCA

>1249_S13_L001_R1_001.fastq_22_1a_75
CCCCTACAACAGCGCTGGTAATGGCTCAGCTACTTAGGATCCCGCAAGCCATCCTGGACATGATCGCTGG
AGCCCACTGGGGAGTCCTAGCGGGCATAGCGTATTTCTCCATGGTGGGCAACTGGGCGAAGGTCCTGGTA
GTGCTGTTGCTGTTTGCCGGCGTCGACGCAAACACCTACACCACCGGGGGGAGAGTTGCTGCTACTACGG
CAGCACTCACCAATTTGTTTAGTCCGGGCGCCAGGCAAGATATCCAGCTGATCA

>1249_S13_L001_R1_001.fastq_23_1a_74
CCCCTACAACAGCGCTGGTAGTGGCTCAGCTACTTAGGGTCCCGCAAGCCATCCTGGACATGATCGCTGG
AGCCCACTGGGGAGTCCTAGCGGGCATAGCGTATTTCTCCATGGTGGGCAACTGGGCGAAGGTCCTAGTA
GTGCTGTTGCTGTTTGCCGGCGTCGACGCAAACACCTACACCACCGGGGGGAGAGTTGCTGCTACTACGG
CAGCACTCACCAATTTGTTTAGTCCGGGCGCCAGGCAAGATATCCAGCTGATCA

>1249_S13_L001_R1_001.fastq_24_1a_59
CCCCTACAACAGCGCTGGTAGTGGCTCAGCTACTTAGGGTCCCGCAAGCCATCCTGGACATGATCGCTGG
AGCCCACTGGGGAGTCCTAGCGGGCATAGCGTATTTCTCCATGGTGGGCAACTGGGCGAAGGTCCTGGTA
GTGCTGTTGCTGTTTGCCGGCGTCGACGCAAACACCTACACCACCGGGGGGAGAGTTGCTGCTACTACGG
CAGCGCTCACCAATTTGTTTAGTCCGGGCGCCAGGCAAGATATCCAGCTGATCA

>1249_S13_L001_R1_001.fastq_25_1a_58
CCCCTACAACAGCGCTGGTAGTGGCTCAGCTACTTAGGGTCCCGCAAGCCATCCTGGACATGATTGCTGG
AGCCCACTGGGGAGTCCTAGCGGGCATAGCGTATTTCTCCATGGTGGGCAACTGGGCGAAGGTCCTGGTA
GTGCTGTTGCTGTTTGCCGGCGTCGACGCAAACACCTACACCACCGGGGGGAGAGTTGCTGCTACTACGG
CAGCACTCACCAATTTGTTTAGTCCGGGCGCCAGGCAAGATATCCAGCTGATCA

>1249_S13_L001_R1_001.fastq_26_1a_58
CCCCTACAACAGCGCTGGTAGTGGCTCAGCTACTTAGGGTCCCGCAAGCCATCCTGGACATGATCGCTGG
AGCCCACTGGGGAGTCCTAGCGGGCATAGCGTATTTCTCCATGGTGGGCAACTGGGCGAAGGTCCTGGTA
GTGCTGTTGCTGTTTGCCGGCGTCGACGCAAACACCTATACCACCGGGGGGAGAGTTGCTGCTACTACGG
CAGCACTCACCAATTTGTTTAGTCCGGGCGCCAGGCAAGATATCCAGCTGATCA

>1249_S13_L001_R1_001.fastq_27_1a_57
CCCCTACAACAGCGCTGGTAGTGGCTCAGCTACTTAGGATCCCGCAAGCCATCCTGGACATGATCGCTGG
AGCCCACTGGGGAGTCCTAGCGGGCATAGCGTATTTCTCCATGGTGGGCAACTGGGCGAAGGTCCTGGTA
GTACTGTTGCTGTTTGCCGGCGTCGACGCAAACACCTACACCACCGGGGGGAGAGTTGCTGCTACTACGG
CAGCACTCACCAATTTGTTTAGTCCGGGCGCCAGGCAAGATATCCAGCTGATCA

>1249_S13_L001_R1_001.fastq_28_1a_52
CCCCTACAACAGCGCTGGTAGTGGCTCAGCTACTTAGGGTCCCGCAAGCCATCCTGGACATGATCGCTGG
AGCCCACTGGGGAGTCCTAGCGGGCATAGCGTATTTCTCCATGGTGGGCAACTGGGCGAAGGTCCTGGTA
GTGCTGCTGCTGTTTGCCGGCGTCGACGCAAACACCTACACCACCGGGGGGAGAGTTGCTGCTACTACGG
CAGCACTCACCAATTTGTTTAGTCCGGGCGCCAGGCAAGATATCCAGCTGATCA

>1249_S13_L001_R1_001.fastq_29_1a_50
CCCCCACAACAGCGCTGGTAGTGGCTCAGCTACTTAGGGTCCCGCAAGCCATCCTGGACATGATCGCTGG
AGCCCACTGGGGAGTCCTAGCGGGCATAGCGTATTTCTCCATGGTGGGCAACTGGGCGAAGGTCCTGGTA
GTGCTGTTGCTGTTTGCCGGCGTCGACGCAAACACCTACACCACCGGGGGGAGAGTTGCTGCTACTACGG
CAGCACTCACCAATTTGTTTAGTCCGGGCGCCAGGCAAGATATCCAGCTGATCA

>1249_S13_L001_R1_001.fastq_30_1a_50
CCCCTACAACAGCGCTGGTAGTGGCTCAGCTACTTAGGGTCCCGCAAGCCATCCTGGACATGATCGCTGG
AGCCCACTGGGGAGTCCTAGCGGGCATAGCGTATTTCTCCATGGTGGGCAACTGGGCGAAGGTCCTGGTA
GTGCTGTTGCTGTTTGCCGGCGTCGACGCAAACACCTACACCACCGGGGGGAGAGTTGCTGCTACTACGG
CAGCACTCACCAATCTGTTTAGTCCGGGCGCCAGGCAAGATATCCAGCTGATCA

>1249_S13_L001_R1_001.fastq_31_1a_45
CCCCTACAACAGCGCTGGTAGTGGCTCAGCTACTCAGGGTCCCGCAAGCCATCCTGGACATGATCGCCGG
AGCCCACTGGGGAGTCCTAGCGGGCATAGCGTATTTCTCCATGGTGGGCAACTGGGCGAAGGTCCTGGTA
GTGCTGTTGCTGTTTGCCGGCGTCGACGCAAACACCTACACCACCGGGGGGAGAGTTGCTGCTACTACGG
CAGCACTCACCAATTTGTTTAGTCCGGGCGCCAGGCAAGATATCCAGCTGATCA

>1249_S13_L001_R1_001.fastq_32_1a_45
CCCCTACAACAGCGCTGGTAGTGGCTCAGCTACTTAGGATCCCGCAAGCCATCCTGGACATGATCGCTGG
AGCCCACTGGGGAGTCTTAGCGGGCATAGCGTATTTCTCCATGGTGGGCAACTGGGCGAAGGTCCTGGTA
GTGCTGTTGCTGTTTGCCGGCGTCGACGCAAACACCTACACCACCGGGGGGAGAGTTGCTGCTACTACGG
CAGCACTCACCAATTTGTTTAGTCCGGGCGCCAGGCAAGATATCCAGCTGATCA

>1249_S13_L001_R1_001.fastq_33_1a_37
CCCCTACAACAGCGCTGGTAGTGGCTCAGCTACTCAGGGTCCCGCAAGCCATCCTGGACATGATCGCTGG
AGCCCACTGGGGAGTCCTAGCGGGCATAGCGTATTTCTCCATGGTGGGCAACTGGGCGAAGGTCCTGGTA
GTGCTGCTGCTGTTTGCCGGCGTCGACGCAAACACCTACACCACCGGGGGGAGAGTTGCTGCTACTACGG
CAGCACTCACCAATTTGTTTAGTCCGGGCGCCAGGCAAGATATCCAGCTGATTA

>1249_S13_L001_R1_001.fastq_34_1a_36
CCCCTACAACAGCGCTGGTAGTGGCTCAGCTACTCAGGGTCCCGCAAGCCATCCTGGACATGATCGCTGG
AGCCCACTGGGGAGTCCTAGCGGGCATAGCGTATTTCTCCATGGTGGGCAACTGGGCGAAGGTCCTGGTA
GTGCTGTTGCTGTTTGCCGGCGTCGACGCAAACACCTACACCACCGGGGGGAGAGTTGCTGCTACTACGG
CAGCGCTCACCAATTTGTTTAGTCCGGGCGCCAGGCAAGATATCCAGCTGATCA

>1249_S13_L001_R1_001.fastq_35_1a_36
CCCCTACAACAGCGCTGGTAGTGGCTCAGCTACTTAGGGTCCCGCAAGCCATCCTGGACATGATCGCTGG
AGCCCACTGGGGAGTCCTAGCGGGCATAGCGTATTTCTCCATGGTGGGCAACTGGGCGAAGGTCCTGGTA
GTGCTGTTGCTGTTTGCCGGCGTCGACGCAAACACCTACACCACCGGGGGGAGAGTTGCTGCTACTACGG
CAGCACTCACCAATTTGTTTACTCCGGGCGCCAGGCAAAATATCCAGCTGATCA

>1249_S13_L001_R1_001.fastq_36_1a_35
CCCCTACAACAGCGCTGGTAGTGGCTCAGCTACTTAGGGTCCCGCAAGCTATCCTGGACATGATCGCTGG
AGCCCACTGGGGAGTCCTAGCGGGCATAGCGTATTTCTCCATGGTGGGCAACTGGGCGAAGGTCCTAGTA
GTGCTGTTGCTGTTTGCCGGCGTCGACGCAAACACCTACACCACCGGGGGGAGAGTTGCTGCTACTACGG
CAGCACTCACCAATTTGTTTAGTCCGGGCGCCAGGCAAGATATCCAGCTGATCA

>1249_S13_L001_R1_001.fastq_37_1a_35
CCCCTACAACAGCGCTGGTAGTGGCTCAGCTACTTAGGGTCCCGCAAGCCATCCTGGACATGATCGCTGG
AGCCCACTGGGGAGTCCTAGCGGGCATAGCGTATTTCTCCATGGTGGGCAACTGGGCGAAGGTCCTGGTA
GTGCTGTTGCTGTTTGCCGGCGTTGACGCAAACACCTACACCACTGGGGGGAGAGTTGCTGCTACTACGG
CAGCACTCACCAATTTGTTTAGTCCGGGCGCCAGGCAAGATATCCAGCTGATCA

>1249_S13_L001_R1_001.fastq_38_1a_34
CCCCTACAACAGCGCTGGTAGTGGCTCAGCTACTTAGGGTCCCGCAAGCCCTCCTGGACATGATCGCTGG
AGCCCACTGGGGAGTCCTAGCGGGCATAGCGTATTTCTCCATGGTGGGCAACTGGGCGAAGGTCCTGGTA
GTGCTGTTGCTGTTTGCCGGCGTCGACGCAAACACCTACACCACCGGGGGGAGAGTTGCTGCTACTACGG
CAGCACTCACCAATTTGTTTAGTCCGGGCGCCAGGCAAGATATCCAGCTGATCA

>1249_S13_L001_R1_001.fastq_39_1a_34
CCCCTACAACAGCGCTGGTAGTGGCTCAGCTACTTAGGGTCCCGCAAGCCATCCTGGACATGATCGCTGG
AGCCCACTGGGGAGTCCTAGCGGGCATAGCGTATTTCTCCATGGTGGGCGACTGGGCGAAGGTCCTGGTA
GTGCTGTTGCTGTTTGCCGGCGTCGACGCAAACACCTACACCACCGGGGGGAGAGTTGCTGCTACTACGG
CAGCACTCACCAATTTGTTTAGTCCGGGCGCCAGGCAAGATATCCAGCTGATCA

>1249_S13_L001_R1_001.fastq_40_1a_32
CCCCTACAACAGCGCTGGTAGTGGCTCAGCTACTTAGGGTTCCGCAAGCCATCCTGGACATGATCGCTGG
AGCCCACTGGGGAGTCCTAGCGGGCATAGCGTATTTCTCCATGGTGGGCAACTGGGCGAAGGTCCTGGTA
GTGCTGTTGCTGTTTGCCGGCGTCGACGCAAACACCTACACCACCGGGGGGAGAGTTGCTGCTACTACGG
CAGCACTCACCAATTTGTTTAGTCCGGGCGCCAGGCAAGATATCCAGCTGATCA

>1249_S13_L001_R1_001.fastq_41_1a_31
CCCCTACAACAGCGCTGGTAGTGGCTCAGCTACTTAGGGTCCCGCAAGCCCTCCTGGACATGATCGCTGG
AGCCCACTGGGGAGTCCTAGCGGGCATAGCGTATTTCTCCATGGTGGGCAACTGGGCGAAGGTCCTGGTA
GTGCTGTTGCTGTTTGCCGGCGTCGACGCAAACACCTACACCACCGGGGGGAGAGTTGCTGCTACTACGG
CAGCACTCACCAATTTGTTTAGTCCGGGCGCCAGGCAAAATATCCAGCTGATCA

>1249_S13_L001_R1_001.fastq_42_1a_30
CCCCTACGACAGCGCTGGTAGTGGCTCAGCTACTTAGGGTCCCGCAAGCCATCCTGGACATGATCGCTGG
AGCCCACTGGGGAGTCCTAGCGGGCATAGCGTATTTCTCCATGGTGGGCAACTGGGCGAAGGTCCTGGTA
GTGCTGTTGCTGTTTGCCGGCGTCGACGCAAACACCTATACCACCGGGGGGAGAGTTGCTGCTACTACGG
CAGCACTCACCAATTTGTTTAGTCCGGGCGCCAGGCAAGATATCCAGCTGATCA

>1249_S13_L001_R1_001.fastq_43_1a_29
CCCCTACAACAGCGCTGGTAGTGGCTCAGCTACTCAGGGTCCCGCAAGCCATCCTGGACATGATCGCTGG
AGCCCACTGGGGAGTCCTAGCGGGCATAGCGTATTTCTCCATGGTGGGCAACTGGGCGAAGGTCCTGGTA
GTGCTGCTGCTGTTTGCCGGCGTCGACGCAAACACCTACACCACCGGGGGGAGAGTTGCTGCTACTACGG
CAGCACTCACCAATTTGTTTAGTCCGGGCGCCAGGCAAGATATCCAGCTGATCA

>1249_S13_L001_R1_001.fastq_44_1a_29
CCCCTACAACAGCGCTGGTAGTGGCTCAGCTACTTAGGGCCCCGCAAGCCATCCTGGACATGATCGCTGG
AGCCCACTGGGGAGTCCTAGCGGGCATAGCGTATTTCTCCATGGTGGGCAACTGGGCGAAGGTCCTGGTA
GTGCTGTTGCTGTTTGCCGGCGTCGACGCAAACACCTACACCACCGGGGGGAGAGTTGCTGCTACTACGG
CAGCACTCACCAATTTGTTTAGTCCGGGCGCCAGGCAAGATATCCAGCTGATCA

>1249_S13_L001_R1_001.fastq_45_1a_29
CCCCTACAACAGCGCTGGTAGTGGCTCAGCTACTTAGGGTCCCGCAAGCCATCCTGGACATGATCGCTGG
AGCCCACTGGGGAGTCCTAGCGGGCATAGCGTATTTCTCCATGGTGGGCAACTGGGCGAAGGTCCTGGTA
GTGCTGTTGCTGTTCGCCGGCGTTGACGCAAACACCTACACCACCGGGGGGAGAGTTGCTGCTACTACGG
CAGCACTCACCAATTTGTTTAGTCCGGGCGCCAGGCAAGATATCCAGCTGATCA

>1249_S13_L001_R1_001.fastq_46_1a_29
CCCCTACAACAGCGCTGGTAGTGGCTCAGCTACTTAGGGTCCCGCAAGCCACCCTGGACATGATCGCTGG
AGCCCACTGGGGAGTCCTAGCGGGCATAGCGTATTTCTCCATGGTGGGCAACTGGGCGAAGGTCCTGGTA
GTGCTGTTGCTGTTTGCCGGCGTCGACGCAAACACCTACACCACCGGGGGGAGAGTTGCTGCTACTACGG
CAGCACTCACCAATTTGTTTAGTCCGGGCGCCAGGCAAGATATCCAGCTGATCA

>1249_S13_L001_R1_001.fastq_47_1a_28
CCCCTACAACAGCGCTGGTAGTGGCTCAGCTGCTTAGGGTCCCGCAAGCCATCCTGGACATGATCGCTGG
AGCCCACTGGGGAGTCCTAGCGGGCATAGCGTATTTCTCCATGGTGGGCAACTGGGCGAAGGTCCTGGTA
GTGCTGTTGCTGTTTGCCGGCGTCGACGCAAACACCTACACCACCGGGGGGAGAGTTGCTGCTACTACGG
CAGCACTCACCAATTTGTTTAGTCCGGGCGCCAGGCAAGATATCCAGCTGATCA

>1249_S13_L001_R1_001.fastq_48_1a_27
CCCCTACAACAGCGCTGGTAGTGGCTCAGCTACTTAGGGTCCCGCAAGCCATCCTGGACATGATCGCTGG
AGCCCACTGGGGAGTCCTAGCGGGCATAGCGTATTTCTCCATGGTGGGCAACTGGGCGAAGGTCCTGGTA
GTGCCGTTGCTGTTTGCCGGCGTCGACGCAAACACCTACACCACCGGGGGGAGAGTTGCTGCTACTACGG
CAGCACTCACCAATTTGTTTAGTCCGGGCGCCAGGCAAGATATCCAGCTGATCA

>1249_S13_L001_R1_001.fastq_49_1a_26
CCCCTACAACAGCGCTGGTAGTGGCTCAGCTACTCAGGGTCCCGCAAGCCATCCTGGACATGATCGCTGG
AGCCCACTGGGGAGTCCTAGCGGGCATAGCGTATTTCTCCATGGTGGGCAACTGGGCGAAGGTCCTGGTA
GTGCTGTTGCTGTTTGCCGGCGTCGACGCAAACACCTACACCACCGGGGGGAGAGTTGCTGCTACCACGG
CAGCACTCACCAACTTGTTTAGTCCGGGCGCCAGGCAAGATATCCAGCTGATCA

>1249_S13_L001_R1_001.fastq_50_1a_25
CCCCTACAACAGCGCTGGTAGTGGCTCAGCTACTTAGGGTCCCGCAAGCCATCCTGGACATGATCGCTGG
AGCCCACTGGGGAGTCCTAGCGGGCATAGCGTATTTCTCCATGGTGGGCAACTGGGCGAAGGTCCTGGTA
GTGCTGTTGCTGTTTGCCGGCGTCGACGCAAACACCTACACCACCGGGGGGAGAGTTGCTGCTACTACGG
CAGCACTCACCAATTTGTTTAGTCCGGGCGCCAGGCAAGATATCCAGTTGATCA

>1249_S13_L001_R1_001.fastq_51_1a_24
CCCCTACAACAGCGCTGGTAGTGGCTCAGCTACTTAGGGTCCCGCAAGCCATCCTGGACATGATCGCTGG
AGCCCACTGGGGAGTCCTAGCGGGCATAGCGTATTTCTCCATGGTGGGCAACTGGGCGAAGGTCCTGGTA
GTGCTGTTGCTGTTTGCCGGCGTCGACGCAAACACCTACACCACCGGGGGGAGAGTTGCTGCTACTACGG
CAGCACTCACCAATTTGTTTAGTCCGGGCGCCAGGCAAGATATCCAGCTGATCG

>1249_S13_L001_R1_001.fastq_52_1a_23
CCCCTACAACAGCGCTGGTAGTGGCTCAGCTACTTAGGATCCCGCAAGCCATCCTGGACATGATCGCTGG
AGCCCACTGGGGAGTCCTAGCGGGCATAGCGTATTTCTCCATGGTGGGCAACTGGGCGAAGGTCCTGGTA
GTGCTGCTGCTGTTTGCCGGCGTCGACGCAAACACCTACACCACCGGGGGGAGAGTTGCTGCTACTACGG
CAGCACTCACCAATTTGTTTAGTCCGGGCGCCAGGCAAGATATCCAGCTGATCA

>1249_S13_L001_R1_001.fastq_53_1a_23
CCCCTACAACAGCGCTGGTAGTGGCTCAGCTACTTAGGGTCCCGCAAGCCATCCTGGACATGATCGCTGG
AGCCCACTGGGGAGTCCTAGCGGGCATAGCGTATTTCTCCATGGTGGGCAACTGGGCGAAGGTCCTGGTA
GTGCTGTTGCTGTTTGCCGGCGTCGACGCAAACACCTACACCACCGGGGGGAGAGTTGCTGCTACTACGG
CAGCACTCACCAATTTGTTTAGTCCGGGCGCCAGGCAGGATATCCAGCTGATCA

>1249_S13_L001_R1_001.fastq_54_1a_23
CCCCTACAACAGCGCTGGTAGTGGCTCAGCTACTTAGGGTCCCGCAAGCCATCCTGGACATGATCGCTGG
AGCCCACTGGGGAGTCCTAGCGGGCATAGCGTATTTCTCCATGGTGGGCAACTGGGCGAAGGTCCTGGTA
GTGCTGTTGCTGTTTGCCGGCGTCAACGCAAACACCTACACCACCGGGGGGAGAGTTGCTGCTACTACGG
CAGCACTCACCAATTTGTTTAGTCCGGGCGCCAGGCAAGATATCCAGCTGATCA

>1249_S13_L001_R1_001.fastq_55_1a_22
CCCCTACAACAGCGCTGGTAGTGGCTCAGCTACTTAGGGTCCCGCAAGCCATCCTGGACATGATCGCTGG
AGCCCACTGGGGAGTCCTAGCGGGCATAGCGTATTTCCCCATGGTGGGCAACTGGGCGAAGGTCCTGGTA
GTGCTGTTGCTGTTTGCCGGCGTCGACGCAAACACCTACACCACCGGGGGGAGAGTTGCTGCTACTACGG
CAGCACTCACCAATTTGTTTAGTCCGGGCGCCAGGCAAGATATCCAGCTGATCA

>1249_S13_L001_R1_001.fastq_56_1a_22
CCCCTACAACAGCGCTGGTAGTGGCTCAGCTACTTAGGGTCCCGCAAGCCATCCTGGACATGATCGCTGG
AGCCCACTGGGGAGTCCTAGCGGGCATAGCGTATTTCTCCATGGTGGGCAACTGGGCGGAGGTCCTGGTA
GTGCTGTTGCTGTTTGCCGGCGTCGACGCAAACACCTACACCACCGGGGGGAGAGTTGCTGCTACTACGG
CAGCACTCACCAATTTGTTTAGTCCGGGCGCCAGGCAAGATATCCAGCTGATCA

>1249_S13_L001_R1_001.fastq_57_1a_22
CCCCTACAGCAGCGCTGGTAGTGGCTCAGCTACTTAGGGTCCCGCAAGCCATCCTGGACATGATCGCTGG
AGCCCACTGGGGAGTCCTAGCGGGCATAGCGTATTTCTCCATGGTGGGCAACTGGGCGAAGGTCCTGGTA
GTGCTGTTGCTGTTTGCCGGCGTCGACGCAAACACCTACACCACCGGGGGGAGAGTTGCTGCTACTACGG
CAGCACTCACCAATTTGTTTAGTCCGGGCGCCAGGCAAGATATCCAGCTGATCA

>1249_S13_L001_R1_001.fastq_58_1a_22
CCCCTACAACAGCGCTGGTAGTGGCTCAGCTACTTAGGGTCCCGCAAGCCATCCTGGACATGATCGCTGG
AGCCCACTGGGGAGTCCTAGCGGGCATAGCGTATTTCTCCATGGTGGGCAACTGGGCGAAGGTCCTGGTA
GTGCTGTTGCTGTTTGCCGGCGTCGACGCAAACACCTACACCACCGGGGGGAGAGTTGCTGCTACTACGG
CAGCACTTACCAATTTGTTTAGTCCGGGCGCCAGGCAAGATATCCAGCTGATCA

>1249_S13_L001_R1_001.fastq_59_1a_21
CCCCTACAACAGCGCTGGTAGTGGCTCAGCTACTTAGGGTCCCGCAAGCCATCCTGGACATGATCGCTGG
AGCCCACTGGGGAGTCCTAGCGGGCATAGCGTATTTTTCCATGGTGGGCAACTGGGCGAAGGTCCTGGTA
GTGCTGTTGCTGTTTGCCGGCGTCGACGCAAACACCTATACCACCGGGGGGAGAGTTGCTGCTACTACGG
CAGCACTCACCAATTTGTTTAGTCCGGGCGCCAGGCAAGATATCCAGCTGATCA

>1249_S13_L001_R1_001.fastq_60_1a_21
CCCCTACAACAGCGCTGGTAGTGGCTCAGCTACTTAGGGTCCCGCAAGCCATCCTGGACATGATCGCTGG
AGCCCACTGGGGAGTCCTAGCGGGCATAGCGTATTCCTCCATGGTGGGCAACTGGGCGAAGGTCCTGGTA
GTGCTGTTGCTGTTTGCCGGCGTCGACGCAAACACCTACACCACCGGGGGGAGAGTTGCTGCTACTACGG
CAGCACTCACCAATTTGTTTAGTCCGGGCGCCAGGCAAGATATCCAGCTGATCA

>1249_S13_L001_R1_001.fastq_61_1a_21
CCCCTACAACAGCGCTGGTAGTGGCTCAGCTACTTAGGGTCCCGCAAGCCATCCTGGGCATGATCGCTGG
AGCCCACTGGGGAGTCCTAGCGGGCATAGCGTATTTCTCCATGGTGGGCAACTGGGCGAAGGTCCTGGTA
GTGCTGTTGCTGTTTGCCGGCGTCGACGCAAACACCTACACCACCGGGGGGAGAGTTGCTGCTACTACGG
CAGCACTCACCAATTTGTTTAGTCCGGGCGCCAGGCAAGATATCCAGCTGATCA

>1249_S13_L001_R1_001.fastq_62_1a_21
CCCCTACAACAGCGCTGGTAGTGGCTCAGCTACTTAGGGTCCCGCAAGCCATCCTGGACATGATCGCTGG
AGCCCACTGGGGAGTCTTAGCGGGCATAGCGTATTTCTCCATGGTGGGCAACTGGGCGAAGGTCCTGGTA
GTGCTGTTGCTGTTTGCCGGCGTCGACGCAAACACCTACACCACCGGGGGGAGAGTTGCTGCTACTACGG
CAGCACTCACCAATTTGTTTAGTCCGGGCGCCAGGCAAGATATCCAGCTGATCA

>1249_S13_L001_R1_001.fastq_63_1a_21
CCCCTACAACAGCGCTGGTAGTGGCTCAGCTACTTAGGGTCCCGCAAGCCATCCTGGACATGATCGCTGG
AGCCCACTGGGGAGCCCTAGCGGGCATAGCGTATTTCTCCATGGTGGGCAACTGGGCGAAGGTCCTGGTA
GTGCTGTTGCTGTTTGCCGGCGTCGACGCAAACACCTACACCACCGGGGGGAGAGTTGCTGCTACTACGG
CAGCACTCACCAATTTGTTTAGTCCGGGCGCCAGGCAAGATATCCAGCTGATCA

>1249_S13_L001_R1_001.fastq_64_1a_21
CCCCTACAACAGCGCTGGTAGTGGCTCAGCTACTTAGGGTCCCGCAAGCCATCCTGGACATGATCGCTGG
AGCCCACTGGGGGGTCCTAGCGGGCATAGCGTATTTCTCCATGGTGGGCAACTGGGCGAAGGTCCTGGTA
GTGCTGTTGCTGTTTGCCGGCGTCGACGCAAACACCTACACCACCGGGGGGAGAGTTGCTGCTACTACGG
CAGCACTCACCAATTTGTTTAGTCCGGGCGCCAGGCAAGATATCCAGCTGATCA

>1249_S13_L001_R1_001.fastq_65_1a_21
CCCCTACAACAGCGCTGGTAGTGGCTCAGCTACTTAGGGTCCCGCAAGCCATCCTGGACATGATCGCTGG
AGCCCACTGGGGAGTCCTAGCGGGCATAGCGTATTTCTCCATGGTGGGTAACTGGGCGAAGGTCCTGGTA
GTGCTGTTGCTGTTTGCCGGCGTCGACGCAAACACCTACACCACCGGGGGGAGAGTTGCTGCTACTACGG
CAGCACTCACCAACTTGTTTAGTCCGGGCGCCAGGCAAGATATCCAGCTGATCA

>1249_S13_L001_R1_001.fastq_66_1a_21
CCCCTACAACAGCGCTGGTAGTGGCTCAGCTACTTAGGGTCCCGCAAGCCATCCTGGACATGATCGCTGG
AGCCCACTGGGGAGTCCTAGCGGGCATAGCGTATTTCTCCATGGTGGGCAACTGGGCGAAGGTCCTGGTA
GTGCTGTTGCTGTTTGCCGGCGTCGACGCAAACACCTACACCACCGGGGGGAGAGTTGCTGCTACTACGG
CAGCACTCACCAATTTGTTTAGTCCGGGCGCCAGGCAAGATGTCCAGCTGATCA

>1249_S13_L001_R1_001.fastq_67_1a_21
CCCCTACAACAGCGCTGGTAGTGGCTCAGCTACTTAGGGTCCCGCAAGCCATCCTGGACATGATCGCTGG
AGCCCACTGGGGAGTCCTAGCGGGCATAGCGTATTTCTCCATGGTGGGCAACCGGGCGAAGGTCCTGGTA
GTGCTGTTGCTGTTTGCCGGCGTCGACGCAAACACCTACACCACCGGGGGGAGAGTTGCTGCTACTACGG
CAGCACTCACCAATTTGTTTAGTCCGGGCGCCAGGCAAGATATCCAGCTGATCA

>1249_S13_L001_R1_001.fastq_68_1a_20
CCCCTACAACAGCGCTGGTAGTGGCTCAGCTACTTAGGGTCCCGCAAGCCATCCTGGACATGATCGCTGG
AGCCCACTGGGGAGTCCTAGCGGGCATAGCGTATTTCTCCATGGTGGGCAACTGGGCGAAGGTCCTGGTA
GTGCTGTTGCTGTTTGCCGGCGTCGACGCAAACACCTACACCACCGGGGGGGGAGTTGCTGCTACTACGG
CAGCACTCACCAATTTGTTTAGTCCGGGCGCCAGGCAAGATATCCAGCTGATCA

>1249_S13_L001_R1_001.fastq_69_1a_20
CCCCTACAACAGCGCTGGTAGTGGCTCAGCTACTTAGGGTCCCGCAAGCCATCCTGGACATGATCGCTGG
AGCCCACTGGGGAGTCCTAGCGGGCATAGCGTATTTCTCCATGGTGGGCAACTGGGCGAAGGTCCTGGTA
GTGCTGTTGCTGTTTGCCGGCGTCGACGCAAACACCTACACCACCGGGGGGAGAGTTGCTGCTACTACGG
CAGCACTCACCAATTTGTTTAGTCCGGGCGCCAGGCAAGACATCCAGCTGATCA

>1249_S13_L001_R1_001.fastq_70_1a_20
CCCCTACAACAGCGCTGGTAGTGGCTCAGCTACTTAGGGTCCCGCAAGCCATCCTGGACATGATCGCTGG
AGCCCACTGGGGAGTCCTAGCGGGCATAGCGTATTTCTCCATGGTGGGCAACTGGGCGAAGGTCCTGGTA
GTGCTGTTGCTGTTTGCCGGCGTCGACGCAAGCACCTACACCACCGGGGGGAGAGTTGCTGCTACTACGG
CAGCACTCACCAATTTGTTTAGTCCGGGCGCCAGGCAAGATATCCAGCTGATCA

>1249_S13_L001_R1_001.fastq_71_1a_20
CCCCTACAACAGCGCTGGTAGTGGCTCAGCTACTTAGGGTCCCGCAAGCCATCCTGGACATGATCGCTGG
AGCCCACTGGGGAGTCCTAGCGGGCATAGCGTATTTCTCCATGGTGGGCAACTGGGCGAAGGTCCTGGTA
GTGCTGTCGCTGTTTGCCGGCGTCGACGCAAACACCTACACCACCGGGGGGAGAGTTGCTGCTACTACGG
CAGCACTCACCAATTTGTTTAGTCCGGGCGCCAGGCAAGATATCCAGCTGATCA

>1249_S13_L001_R1_001.fastq_72_1a_20
CCCCTACAACAGCGCTGGTAGTGGCTCAGCTACTTAGGGTCCCGCAAGCCATCCTGGACATGATCGCTGG
GGCCCACTGGGGAGTCCTAGCGGGCATAGCGTATTTCTCCATGGTGGGCAACTGGGCGAAGGTCCTGGTA
GTGCTGTTGCTGTTTGCCGGCGTCGACGCAAACACCTACACCACCGGGGGGAGAGTTGCTGCTACTACGG
CAGCACTCACCAATTTGTTTAGTCCGGGCGCCAGGCAAGATATCCAGCTGATCA

>1249_S13_L001_R1_001.fastq_73_1a_19
CCCCTACAACAGCGCTGGTAGTGGCTCAGCTACTTAGGGTCCCGCAAGCCATCCTGGACATGATCGCTGG
AGCCCACTGGGGAGTCCTAGCGGGCATAGCGTATTTCTCCATGGTGGGCAACTGGGCGAAGGTCCTGGTA
GTGCTGTTGCTGTTTGCCGGCGTCGGCGCAAACACCTACACCACCGGGGGGAGAGTTGCTGCTACTACGG
CAGCACTCACCAATTTGTTTAGTCCGGGCGCCAGGCAAGATATCCAGCTGATCA

>1249_S13_L001_R1_001.fastq_74_1a_19
CCCCTACAACAGCGCTGGTAGTGGCTCAGCTACTTAGGGTCCCGCAAGCCATCCTGGACATGATCGCTGG
AGCCCACTGGGGAGTCCTAGCGGGCATAGCGTATTTCTCCATGGTGGGCAACTGGGCGAAGGTCCCGGTA
GTGCTGTTGCTGTTTGCCGGCGTCGACGCAAACACCTACACCACCGGGGGGAGAGTTGCTGCTACTACGG
CAGCACTCACCAATTTGTTTAGTCCGGGCGCCAGGCAAGATATCCAGCTGATCA

>1249_S13_L001_R1_001.fastq_75_1a_19
CCCCTACAACAGCGCTGGTAGTAGCTCAGCTACTTAGGGTCCCGCAAGCCATCCTGGACATGATCGCTGG
AGCCCACTGGGGAGTCCTAGCGGGCATAGCGTATTTCTCCATGGTGGGCAACTGGGCGAAGGTCCTGGTA
GTGCTGTTGCTGTTTGCCGGCGTCGACGCAAACACCTACACCACTGGGGGGAGAGTTGCTGCTACTACGG
CAGCACTCACCAATTTGTTTAGTCCGGGCGCCAGGCAAGATATCCAGCTGATCA

>1249_S13_L001_R1_001.fastq_76_1a_19
CCCCTACAACAGCGCTGGTAGTGGCTCAGCCACTTAGGGTCCCGCAAGCCATCCTGGACATGATCGCTGG
AGCCCACTGGGGAGTCCTAGCGGGCATAGCGTATTTCTCCATGGTGGGCAACTGGGCGAAGGTCCTGGTA
GTGCTGTTGCTGTTTGCCGGCGTCGACGCAAACACCTACACCACCGGGGGGAGAGTTGCTGCTACTACGG
CAGCACTCACCAATTTGTTTAGTCCGGGCGCCAGGCAAGATATCCAGCTGATCA

>1249_S13_L001_R1_001.fastq_77_1a_19
CCCCTACAACAGCGCTGGTAGTGGCTCAGCTACTTAGGATCCCGCAAGCCATCCTGGACATGATCGCTGG
AGCCCACTGGGGAGTCCTAGCGGGCATAGCGTATTTCTCCATGGTGGGCAACTGGGCGAAGGTCCTGGTA
GTGCTGTTGCTGCTTGCCGGCGTCGACGCAAACACCTACACCACCGGGGGGAGAGTTGCTGCTACTACGG
CAGCACTCACCAATTTGTTTAGTCCGGGCGCCAGGCAAGATATCCAGCTGATCA

>1249_S13_L001_R1_001.fastq_78_1a_18
CCCCTACAACAGCGCTGGTAGTGGCTCAGCTACTTAGGGTCCCGCAAGCCATCCTGGACATGATCGCTGG
AGCCCACTGGGGAGTCCTAGCGGGCATAGCGTATTTCTCCATGGTGGGCAACTGGGCGAAGGTCCTGGTA
GTGCTGTTGCTGTTTGCCGGCGTCGACGCAAACACCTACACCACCGGGGGGAGAGTTGCTGCTACTACGG
CAGCACTCACCAATTTGTTTAGTCCGGGCGCCAGGCAAGATATCCAGCTGGTCA

>1249_S13_L001_R1_001.fastq_79_1a_18
CCCCTACAACAGCGCTGGTAGTGGCTCAGCTACTTAGGGTCCCGCAAGCCATCCTGGACATGATCGCTGG
AGCCCACTGGGGAGTCCTAGCGGGCATAGCGTATTTCTCCATGGTGGGCAACTGGGCGAAGGTCCTGGTA
GTGCTGTTGCTGTTTGCCGGCGTCGACGCAAACACCTACACCACCGGGGGGAGAGCTGCTGCTACTACGG
CAGCACTCACCAATTTGTTTAGTCCGGGCGCCAGGCAAGATATCCAGCTGATCA

>1249_S13_L001_R1_001.fastq_80_1a_18
CCCCTACAACAGCGCTGGTAGTGGCTCAGCTACTTAGGGTCCCGCAAGCCATCCTGGACATGATCGCTGG
AGCCCACTGGGGAGTCCTAGCGGGCATAGCGTATTTCTCCATGGTGGGCAACTGGGCGAAGGTCCTGGTA
GTGCTGTTGCTGTTTGCCGGCGTCGACGCAAACACCTACACCACCGGAGGGAGAGTTGCTGCTACTACGG
CAGCACTCACCAATTTGTTTAGTCCGGGCGCCAGGCAAGATATCCAGCTGATCA

>1249_S13_L001_R1_001.fastq_81_1a_18
CCCCTACAACAGCGCTGGTAGTGGCTCAGCTACTTAGGGTCCCGCAAGCCATCCTGGACATGATCGCTGG
AGCCCACTGGGGAGTCCTAGCGGGCATAGCGTATTTCTCCATGGTGGGCAACTGGGCGAAGGCCCTGGTA
GTGCTGTTGCTGTTTGCCGGCGTCGACGCAAACACCTACACCACCGGGGGGAGAGTTGCTGCTACTACGG
CAGCACTCACCAATTTGTTTAGTCCGGGCGCCAGGCAAGATATCCAGCTGATCA

>1249_S13_L001_R1_001.fastq_82_1a_18
CCCCTACAACAGCGCTGGTAGTGGCTCAGCTACTTAGGGTCCCGCAAGCCATCCTGGACATGATCGCTGG
AGCCCACTGGGGAGTCCTAGCGGGCATAGCGTATTTCTCCATGGTGGGCAACTGGGCGAAGGTCCTGGTA
GTGCTGTTGCTGTTTGCCGGCGTCGACGCAAACACCTACACCACCGGGGGGAGAGTTGCTGCTACTACGG
CAGCACTCACCAATTTGTTTAGTCTGGGCGCCAGGCAAGATATCCAGCTGATCA

>1249_S13_L001_R1_001.fastq_83_1a_18
CCCCTACAACAGCGCTGGTAGTGGCTCAGCTACTTAGGGTCCCGCAAGCCATCCTGGACATGATCGCTGG
AGCCCACTGGGGAGTCCTAGCGGGCATAGCGTATTTCTCCATGGTGGGCAACTGGGCGAAGGTCCTGGTA
GCGCTGTTGCTGTTTGCCGGCGTCGACGCAAACACCTACACCACCGGGGGGAGAGTTGCTGCTACTACGG
CAGCACTCACCAATTTGTTTAGTCCGGGCGCCAGGCAAGATATCCAGCTGATCA

>1249_S13_L001_R1_001.fastq_84_1a_18
CCCCTACAACAGCGCTGGTAGTGGCTCAGCTACTTAGGGTCCCGCAAGCCATCCTGGACATGATCGCTGG
AGCCCACTGGGGAGTCCTAGCGGGCATAGCGTATTTCTCCATGGTGGGCAACTGGGCGAAGGTCCTGGTA
GTGCTGTTGCTGTTTGCCGGCGTCGACGCAAACACCTACACCACCGGGGGGAGAGTTGCTGCTACTACGG
CAGCACTCACCAATTTGTCTAGTCCGGGCGCCAGGCAAGATATCCAGCTGATCA

>1249_S13_L001_R1_001.fastq_85_1a_18
CCCCTACAACGGCGCTGGTAGTGGCTCAGCTACTTAGGGTCCCGCAAGCCATCCTGGACATGATCGCTGG
AGCCCACTGGGGAGTCCTAGCGGGCATAGCGTATTTCTCCATGGTGGGCAACTGGGCGAAGGTCCTGGTA
GTGCTGTTGCTGTTTGCCGGCGTCGACGCAAACACCTATACCACCGGGGGGAGAGTTGCTGCTACTACGG
CAGCACTCACCAATTTGTTTAGTCCGGGCGCCAGGCAAGATATCCAGCTGATCA

>1249_S13_L001_R1_001.fastq_86_1a_18
CCCCTACAACAGCGCTGGTAGTGGCTCAGCTACTTAGGGTCCCGCAAGCCATCCTGGACATGATCGCTGG
AGCCCACTGGGGAGTCCTAGCGGGCATAGCGTATTTCTCCATGGTGGGCAACTGGGCGAAGGTCCTGGTA
GTGCTGTTGCTGTTTGCCGGCGTCGACGCAAACACCTACACCACTGGGGGGAGGGTTGCTGCTACTACGG
CAGCACTCACCAATTTGTTTAGTCCGGGCGCCAGGCAAGATATCCAGCTGATCA

>1249_S13_L001_R1_001.fastq_87_1a_18
CCCCTACAACAGCGCTGGTAGTGGCTCAGCTACTTAGGGTCCCGCAAGCCATCCTGGACATGATCGCTGG
AGCCCACTGGGGAGTCCTAGCGGGCATAGCGTATTTCTCCATGGTGGGCAACTGGGCGAAGGTCCTGGTA
GTGCTGTTGCTGTTTGCCGGCGTCGACGCAAACACCTACACCACCGGGGGGAGAGTTGCTGCCACTACAG
CAGCACTCACCAATTTGTTTAGTCCGGGCGCCAGGCAAGATATCCAGCTGATCA

>1249_S13_L001_R1_001.fastq_88_1a_18
CCCCTACAACAGCGCTGGTAGCGGCTCAGCTACTTAGGGTCCCGCAAGCCATCCTGGACATGATCGCTGG
AGCCCACTGGGGAGTCCTAGCGGGCATAGCGTATTTCTCCATGGTGGGCAACTGGGCGAAGGTCCTGGTA
GTGCTGTTGCTGTTTGCCGGCGTCGACGCAAACACCTACACCACCGGGGGGAGAGTTGCTGCTACTACGG
CAGCACTCACCAATTTGTTTAGTCCGGGCGCCAGGCAAGATATCCAGCTGATCA

>1249_S13_L001_R1_001.fastq_89_1a_18
CCCCTACAACAGCGCTGGTAGTGGCTCAGCTACTTAGGGTCCCGCAAGCCATCCTGGACATGATCGCTGG
AGCCCACTGGGGAGTCCTAGCGGGCATAGCGTATTTCTCCATGGTGGGCAACTGGGCGAAGGTCCTGGTA
GTGCTGTTGCTGCTTGCCGGCGTCGACGCAAACACCTACACCACCGGGGGGAGAGTTGCTGCTACTACGG
CAGCACTCACCAATTTGTTTAGTCCGGGCGCCAGGCAAGATATCCAGCTGATCA

>1249_S13_L001_R1_001.fastq_90_1a_18
CCCCTACAACAGCGCTGGTAGTGGCTCAGCTACTTAGGGTCCCACAAGCCATCCTGGACATGATCGCTGG
AGCCCACTGGGGAGTCCTAGCGGGCATAGCGTATTTCTCCATGGTGGGCAACTGGGCGAAGGTCCTGGTA
GTGCTGTTGCTGTTTGCCGGCGTCGACGCAAACACCTACACCACCGGGGGGAGAGTTGCTGCTACTACGG
CAGCACTCACCAATTTGTTTAGTCCGGGCGCCAGGCAAGATATCCAGCTGATCA

>1249_S13_L001_R1_001.fastq_91_1a_17
CCCCTACAACAGCGCTGGTAGTGGCTCAGCTACTTAGGGTCCCGCAAGCCATCCTGGACATGATCGCTGG
AGCCCACTGGGGAGTCCTAGCGGGCATAGCGTATTTCTCCATGGTGGGCAACTGGGCGAAGGTCCTGGTA
GTGCTGTTGCTGTTTGCCGGCGTCGACGCAAACACCTACACCACCGGGGGGAGAGTTGCTGCTGCTACGG
CAGCACTCACCAATTTGTTTAGTCCGGGCGCCAGGCAAGATATCCAGCTGATCA

>1249_S13_L001_R1_001.fastq_92_1a_17
CCCCTACAACAGCGCTGGTAGTGGCTCAGCTACTCAGGGTCCCGCAAGCCATCCTGGACATGATCGCTGG
AGCCCACTGGGGAGTCCTAGCGGGCATAGCGTATTTCTCCATGGTGGGCAACTGGGCGAAGGTCCTGGTA
GTGCTGTTGCTGTTTGCCGGCGTCGACGCAAACACCTACACCACCGGGGGGAGAGTTGCTGCTACTACGG
CAGCACTCACCAATTTGTTTAGTCCGGGCGCCAGGCAAGACATCCAGCTGATCA

>1249_S13_L001_R1_001.fastq_93_1a_17
CCCCTACAACAGCGCTGGTAGTGGCTCAGCTACTCAGGGTCCCGCAAGCCATCCTGGACATGATCGCTGG
AGCCCACTGGGGAGTCCTAGCGGGCATAGCGTATTTCTCCATGGTGGGCAACTGGGCGAAGGTCCTGGTA
GTGCTGTTGCTGTTTGCCGGCGTCGACGCAAACACCTACACCACCGGGGGGAGAGTCGCTGCTACCACGG
CAGCACTCACCAATTTGTTTAGTCCGGGCGCCAGGCAAGATATCCAGCTGATCA

>1249_S13_L001_R1_001.fastq_94_1a_16
CCCCTACAACAGCGCTGGTAGTGGCTCAGCTACTCAGGGTCCCGCAAGCCATCCTGGACATGATCGCTGG
AGCCCACTGGGGAGTCCTAGCGGGCATAGCGTATTTCTCCATGGTGGGCAACTGGGCGAAGGTCCTGGTA
GTGCTGTTGCTGTTTGCCGGCGTCGACGCAAACACCTACACCACCGGGGGGAGAGTTGCTGCTACTACGG
CAGCACTCACCAATTTGTTCAGTCCGGGCGCCAGGCAAGATATCCAGCTGATCA

>1249_S13_L001_R1_001.fastq_95_1a_16
CCCCTACAACAGCGCTGGTAGTGGCTCAGCTACTTAGGGTCCCGCAAGCCATCCTGGACATGACCGCTGG
AGCCCACTGGGGAGTCCTAGCGGGCATAGCGTATTTCTCCATGGTGGGCAACTGGGCGAAGGTCCTGGTA
GTGCTGTTGCTGTTTGCCGGCGTCGACGCAAACACCTACACCACCGGGGGGAGAGTTGCTGCTACTACGG
CAGCACTCACCAATTTGTTTAGTCCGGGCGCCAGGCAAGATATCCAGCTGATCA

>1249_S13_L001_R1_001.fastq_96_1a_16
CCCCTACAACAGCGCTGGTAGTGGCTCAGCTACTTAGGGTCCCGCAAGCCATCCTGGACATGATCGCTGG
AGCCCACTGGGGAGTCCTAGCGGGCATAGCGTATTTCTCCATGGTGGGCAACTGGGCGAAGGTCCTGGTA
GTGTTGTTGCTGTTTGCCGGCGTCGACGCAAACACCTACACCACCGGGGGGAGAGTTGCTGCTACTACGG
CAGCACTCACCAATTTGTTTAGTCCGGGCGCCAGGCAAGATATCCAGCTGATCA

>1249_S13_L001_R1_001.fastq_97_1a_16
CCCCTACAACAGCGCTGGTAGTGGCTCAGCTACTTAGGGTCCCGCAAGCCATCCTGGACATGATCGCTGG
AGCCCACTGGGGAGTCCTGGCGGGCATAGCGTATTTCTCCATGGTGGGCAACTGGGCGAAGGTCCTGGTA
GTGCTGTTGCTGTTTGCCGGCGTCGACGCAAACACCTACACCACCGGGGGGAGAGTTGCTGCTACTACGG
CAGCACTCACCAATTTGTTTAGTCCGGGCGCCAGGCAAGATATCCAGCTGATCA

>1249_S13_L001_R1_001.fastq_98_1a_16
CCCCTACAACAGCGCTGGTAGTGGCTCAGCTACTTAGGATCCCGCAAGCCATCCTGGACATGATCGCTGG
AGCCCACTGGGGAGTCCTAGCGGGCATAGCGTATTTCTCCATGGTGGGCAACTGGGCGAAGGTCCTGGTA
GTGCTGTTGCTGTTTGCCGGCGTCGACGCAAACACCTACACCACCGGGGGGAGAGTCGCTGCTACTACGG
CAGCACTCACCAATTTGTTTAGTCAGGGCGCCAGGCAAAATATCCAGCTGATCA

>1249_S13_L001_R1_001.fastq_99_1a_15
CCCCTACAACAGCGCTGGTAGTAGCTCAGCTACTTAGGGTCCCGCAAGCCATCCTGGACATGATCGCTGG
AGCCCACTGGGGAGTCCTAGCGGGCATAGCGTATTTCTCCATGGTGGGCAACTGGGCGAAGGTCCTGGTA
GTGCTGTTGCTGTTTGCCGGCGTCGACGCAAACACCTACACCACCGGGGGGAGAGTTGCTGCTACTACGG
CAGCACTCACCAATTTGTTTAGTCCGGGCGCCAGGCAAGATATCCAGCTGATCA

>1249_S13_L001_R1_001.fastq_100_1a_15
CCCCTACAACAGCGCTGGTAGTGGCTCAGCTACTTAGGATCCCGCAAGCCATCCTGGACATGATCGCTGG
AGCCCACTGGGGAGTCCTAGCGGGCATAGCGTATTTCTCCATGGTGGGCAACTGGGCGAAGGTCCTGGTA
GTGCTGTTGCTGTTTGCCGGCGTCGACGCAAACACCTACACCACCGGGGGGAGAGTTGCTGCTACTACGG
CAGCACTCACCAATTTGTTTAGTCAGGGCGCCAGGCAAAATATCCAGCTGATTA

>1249_S13_L001_R1_001.fastq_101_1a_15
CCCCTACAACAGCGCTGGTAGTGGCTCAGCTACTTAGGGTCCCGCGAGCCATCCTGGACATGATCGCTGG
AGCCCACTGGGGAGTCCTAGCGGGCATAGCGTATTTCTCCATGGTGGGCAACTGGGCGAAGGTCCTGGTA
GTGCTGTTGCTGTTTGCCGGCGTCGACGCAAACACCTACACCACCGGGGGGAGAGTTGCTGCTACTACGG
CAGCACTCACCAATTTGTTTAGTCCGGGCGCCAGGCAAGATATCCAGCTGATCA

>1249_S13_L001_R1_001.fastq_102_1a_15
CCCCTACAACAGCGCTGGTAGTGGCTCAGCTACTTAGGGTCCCGCAAGCCATCCTGGACATGATCGCTGG
AGCCCACTGGGGAGTCCTAGCGGGCATAGCGTATTTCTCCATGGTGGGCAACTGGGCGAAGGTCCTGGTA
GTGCTGTTGCTGTTTGCCGGCGTCGACGCAAACACCTACGCCACCGGGGGGAGAGTTGCTGCTACTACGG
CAGCACTCACCAATTTGTTTAGTCCGGGCGCCAGGCAAGATATCCAGCTGATCA

>1249_S13_L001_R1_001.fastq_103_1a_15
CCCCTACAACAGCGCTGGTAGTGGCTCAGCTACTTAGGATCCCGCAAGCCATCCTGGACATGATCGCTGG
AGCCCACTGGGGAGTCCTAGCGGGCATAGCGTATTTCTCCATGGTGGGCAACTGGGCGAAGGTCCTAGTA
GTGCTGTTGCTGTTTGCCGGCGTCGACGCAAACACCTACACCACCGGGGGGAGAGTTGCTGCTACTACGG
CAGCACTCACCAATTTGTTTACTCCGGGCGCCAGGCAAAATATCCAGCTGATCA

>1249_S13_L001_R1_001.fastq_104_1a_15
CCCCTACAACAGCGCTGGTAGTGGCTCAGCTACTTAGGATCCCGCAAGCCATCCTGGACATGATCGCTGG
AGCCCACTGGGGAGTCCTAGCGGGCATAGCGTATTTCTCCATGGTGGGCAACTGGGCGAAGGTCCTGGTA
GTGCTGTTGCTGTTTGCCGGCGTCGACGCAAACACCTACACCACCGGGGGGAGAGTTGCTGCTACTACGG
CAGCACTCACCAATTTGTTCAGTCCGGGCGCCAGGCAAGATATCCAGCTGATCA

>1249_S13_L001_R1_001.fastq_105_1a_14
CCCCTACAACAGCGCTGGTAGTGGCTCAGCTACTTAGGGTCCCGCAAGCCATCCTGGACATGATCGCTGG
AGCCCACTGGGGAGTCCTAGCGGGCATAGCGTATTTCTCCATGGTGGGCAACTGGGCGAAGGTCCTGGTA
GTGCTGTTGCTGTTTGCCGGCGTCGACGCAAACACCTACACCACCGGGGGGAGAGTTGCTGCTACTACGG
CAGCACTCACCAATTTGTTTAGTCCGGGCGCCAGGCGAGATATCCAGCTGATCA

>1249_S13_L001_R1_001.fastq_106_1a_14
CCCCTACAACAGCGCTGGTAGTGGCTCAGCTACTTAGGGTCCCGCAAGCCATCCCGGACATGATCGCTGG
AGCCCACTGGGGAGTCCTAGCGGGCATAGCGTATTTCTCCATGGTGGGCAACTGGGCGAAGGTCCTGGTA
GTGCTGTTGCTGTTTGCCGGCGTCGACGCAAACACCTACACCACCGGGGGGAGAGTTGCTGCTACTACGG
CAGCACTCACCAATTTGTTTAGTCCGGGCGCCAGGCAAGATATCCAGCTGATCA

>1249_S13_L001_R1_001.fastq_107_1a_14
CCCCTACAACAGCGCTGGTAGTGGCTCAGCTACTTAGGGTCCCGCAAGCCATCCTGGACATGATCGCTGG
AGCCCACTGGGGAGTCCTAGCGGGCATGGCGTATTTCTCCATGGTGGGCAACTGGGCGAAGGTCCTGGTA
GTGCTGTTGCTGTTTGCCGGCGTCGACGCAAACACCTACACCACCGGGGGGAGAGTTGCTGCTACTACGG
CAGCACTCACCAATTTGTTTAGTCCGGGCGCCAGGCAAGATATCCAGCTGATCA

>1249_S13_L001_R1_001.fastq_108_1a_14
CCCCTACAACAGCGCTGGTAGTGGCTCAGCTACTTAGGGTCCCGCAAGCCATCCTGGACATGATCGCTGG
AGCCCACTGGGGAGTCCTAGCGGGCATAGCGTATTTCTCCATGGTGGGCAACTGGGCGAAGGTCCTGGTA
GTGCTGTTGCTGTTTGCCGGCGTCGACGCAAACACCCACACCACCGGGGGGAGAGTTGCTGCTACTACGG
CAGCACTCACCAATTTGTTTAGTCCGGGCGCCAGGCAAGATATCCAGCTGATCA

>1249_S13_L001_R1_001.fastq_109_1a_14
CCCCTACAACAGCGCTGGTAGTGGCTCAGCTACTTAGGATCCCGCAAGCCATCCTGGACATGATCGCTGG
AGCCCACTGGGGAGTCCTAGCGGGCATAGCGTATTTCTCCATGGTGGGCAACTGGGCGAAGGTCCTGGTA
GTGCTGTTGCTGTTTGCCGGCGTCGACGCAAACACCTACACCACCGGGGGGAGAGTTGCTGCTACCACGG
CAGCACTCACCAATTTGTTTAGTCCGGGCGCCAGGCAAGATATCCAGCTGATCA

>1249_S13_L001_R1_001.fastq_110_1a_14
CCCCTACAACAGCGCTGGTAGTGGCTCAGCTACTTAGGGTCCCGCAAGCCATCCTGGACATGATCGCTGG
AGCCCACTGGGGAGTCCTAGCGGGCATAGCGTATTTCTCCATGGTGGGCAACTGGGCGAAGGTCCTGGTA
GTGCTGTTGCCGTTTGCCGGCGTCGACGCAAACACCTACACCACCGGGGGGAGAGTTGCTGCTACTACGG
CAGCACTCACCAATTTGTTTAGTCCGGGCGCCAGGCAAGATATCCAGCTGATCA

>1249_S13_L001_R1_001.fastq_111_1a_14
CCCCTACAACAGCGCTGGTAGTGGCTCAACTACTTAGGGTCCCGCAAGCCATCCTGGACATGATCGCTGG
AGCCCACTGGGGAGTCCTAGCGGGCATAGCGTATTTCTCCATGGTGGGCAACTGGGCGAAGGTCCTGGTA
GTGTTGTTGCTGTTTGCCGGCGTCGACGCAAACACCTACACCACCGGGGGGAGAGTTGCTGCTACTACGG
CAGCACTCACCAATTTGTTTAGTCCGGGCGCCAGGCAAGATATCCAGCTGATCA

>1249_S13_L001_R1_001.fastq_112_1a_14
CCCCTACAACAGCGCTGGTAGTGGCTCAGCTACTTAGGGTCCCGCAAGCCATCCTGGACATGATCGCTGG
AGCCCACTGGGGAGTCCTAGCGGGCATAGCGTATTTCTCCATGGTGGGCAACTGGGCGAAGGTCCTGGTA
GTGCTGTTGCTGTTTGCCGGCGTCGACGCAAACACCTACACCACCGGGGGGAGAGTTGCTGCTACTACGG
CAGCACTCACCAATTTGTTTAGCCCGGGCGCCAGGCAAGATATCCAGCTGATCA

>1249_S13_L001_R1_001.fastq_113_1a_14
CCCCTACAACAGCGCTGGTAGTGGCTCAGCTACTTAGGGTCCCGCAAGCCATCCTGGACATGATCGCTGG
AGCCCACTGGGGAGTCCTAGCGGGCATAGCGTATTTCTCCATGGTGGGCAACTGGGCGAAGGTCCTGGTA
GTGCTGTTGCTGTTTGCCGGCGTCGACGCAAACACCTACACCACCGGGGGGAGAGTTGCTGCTACTACGG
CAGCACTCACCAATTTGTTTAGTCCGGGCGCCAGGCAAGATATCCGGCTGATCA

>1249_S13_L001_R1_001.fastq_114_1a_13
CCCCTACAACAGCGCTGGTAGTGGCTCAGCTACTTAGGGTCCCGCAAGCCATCCTGGACATGATCGCTGG
AGCCCACTGGGGAGTCCTAGCGGGCATAGCGTATTTCTCCATGGTGGGCAACTGGGCGAAGGTCCTGGTA
GTGCTGTTGCTGTTTGCCGGCGTCGACGCAAACACCTACACCACCGGGGGGAGAGTTGCTGCTACTACAG
CAGCACTCACCAATTTGTTTAGTCCGGGCGCCAGGCAAGATATCCAGCTGATCA

>1249_S13_L001_R1_001.fastq_115_1a_13
CCCCTACAACAGCGCTGGTAGTGGCTCAGCTACTTAGGGTCCCGCAAGCCATCCTGGACATGGTCGCTGG
AGCCCACTGGGGAGTCCTAGCGGGCATAGCGTATTTCTCCATGGTGGGCAACTGGGCGAAGGTCCTGGTA
GTGCTGTTGCTGTTTGCCGGCGTCGACGCAAACACCTACACCACCGGGGGGAGAGTTGCTGCTACTACGG
CAGCACTCACCAATTTGTTTAGTCCGGGCGCCAGGCAAGATATCCAGCTGATCA

>1249_S13_L001_R1_001.fastq_116_1a_13
CCCCTACAACAGCGCTGGTAGTGGCTCAGCTACTTAGGGTCCCGCAAGCCATCCTGGACATGATCGCTGG
AGCCCACTGGGGAGTCCTAGCGGGCATAGCGTATTTCTCCATGGTGGGCAACTGGGCGAAGGTCCTGGTA
GTGCTGTTGCTGTTTGCCGGCGTCGACGCAACCACCTACACCACCGGGGGGAGAGTTGCTGCTACTACGG
CAGCACTCACCAATTTGTTTAGTCCGGGCGCCAGGCAAGATATCCAGCTGATCA

>1249_S13_L001_R1_001.fastq_117_1a_13
CCCCTACAACAGCGCTGGTAGTGGCTCAGCTACTTAGGGTCCCGCAAGCCATCCTGGACATGATCGCTGG
AGCCCACTGGGGAGTCCTAGCGGGCATAGCGTATTTCTCCATGGTGGGCAACTGGGCGAGGGTCCTGGTA
GTGCTGTTGCTGTTTGCCGGCGTCGACGCAAACACCTACACCACCGGGGGGAGAGTTGCTGCTACTACGG
CAGCACTCACCAATTTGTTTAGTCCGGGCGCCAGGCAAGATATCCAGCTGATCA

>1249_S13_L001_R1_001.fastq_118_1a_13
CCCCTACAACAGCGCTGGTAGTGGCTCAGCTACTTAGGGTCCCGCAAGCCATCCTGGACATGATCGCTGG
AGCCCACCGGGGAGTCCTAGCGGGCATAGCGTATTTCTCCATGGTGGGCAACTGGGCGAAGGTCCTGGTA
GTGCTGTTGCTGTTTGCCGGCGTCGACGCAAACACCTACACCACCGGGGGGAGAGTTGCTGCTACTACGG
CAGCACTCACCAATTTGTTTAGTCCGGGCGCCAGGCAAGATATCCAGCTGATCA

>1249_S13_L001_R1_001.fastq_119_1a_13
CCCCTACAACAGCGCTGGTAGTGGCTCAGCTACTTAGGGTCCCGCAAGCCATCCTGGACATGATCGCTGG
AGCCCACTGGGGAGTCCTAGCGGGCATAGCGTATTTCTCCATGGTGGGCAACTGGGCGAAGGTCCTGGTA
GTGCTGTTGCTGTTTGCCGGCGTCGACGCAAACACCTACACCACCGGGGGGAGAGTTGCTGCTACTACGG
CGGCACTCACCAATTTGTTTAGTCCGGGCGCCAGGCAAGATATCCAGCTGATCA

>1249_S13_L001_R1_001.fastq_120_1a_13
CCCCTACAACAGCGCTGGTAGTGGCTCAGCTACTTAGGGTCCCGCAAGCCATCCTGGACATGATCGCTGG
AGCCCACTGGGGAGTCCTAGCGGGCATAGCGTATTTCTCCATGGTGGGCAACTGGGCGAAGGTCCTGGTA
GTGCTGTTGCTGTTTGCCGGCGTCGACGCAAACACCTACACCACCGGGGGGAGAGTTGCTGCTACCACGG
CAGCACTCACCAACTTGTTTAGTCCGGGCGCCAGGCAAGATATCCAGCTGATCA

>1249_S13_L001_R1_001.fastq_121_1a_13
CCCCTACAACAGCGCTGGTAGTGGCTCAGCTACTTAGGGTCCCGCAAGCCATCCTGGACATGATCGCTGG
AGCCCACTGGGGAGTCCTAGCGGGCATAGCGTACTTCTCCATGGTGGGCAACTGGGCGAAGGTCCTGGTA
GTGCTGTTGCTGTTTGCCGGCGTCGACGCAAACACCTACACCACCGGGGGGAGAGTTGCTGCTACTACGG
CAGCACTCACCAATTTGTTTAGTCCGGGCGCCAGGCAAGATATCCAGCTGATCA

>1249_S13_L001_R1_001.fastq_122_1a_13
CCCCTACAACAGCGCTGGTAGTGGCTCAGCTACTTAGGGTCCCGCAAGCCATCCTGGACATGATCGCTGG
AGCCCACTGGGGAGTCCTAGCGGGCATAGCGTATCTCTCCATGGTGGGCAACTGGGCGAAGGTCCTGGTA
GTGCTGTTGCTGTTTGCCGGCGTCGACGCAAACACCTACACCACCGGGGGGAGAGTTGCTGCTACTACGG
CAGCACTCACCAATTTGTTTAGTCCGGGCGCCAGGCAAGATATCCAGCTGATCA

>1249_S13_L001_R1_001.fastq_123_1a_13
CCCCTACAACAGCGCTGGTAGTGGCTCAGCTACTTAGGGTCCCGCAGGCCATCCTGGACATGATCGCTGG
AGCCCACTGGGGAGTCCTAGCGGGCATAGCGTATTTCTCCATGGTGGGCAACTGGGCGAAGGTCCTGGTA
GTGCTGTTGCTGTTTGCCGGCGTCGACGCAAACACCTACACCACCGGGGGGAGAGTTGCTGCTACTACGG
CAGCACTCACCAATTTGTTTAGTCCGGGCGCCAGGCAAGATATCCAGCTGATCA

>1249_S13_L001_R1_001.fastq_124_1a_13
CCCCTACAACAGCGCTGGTGGTGGCTCAGCTACTTAGGGTCCCGCAAGCCATCCTGGACATGATCGCTGG
AGCCCACTGGGGAGTCCTAGCGGGCATAGCGTATTTCTCCATGGTGGGCAACTGGGCGAAGGTCCTGGTA
GTGCTGTTGCTGTTTGCCGGCGTCGACGCAAACACCTACACCACCGGGGGGAGAGTTGCTGCTACTACGG
CAGCACTCACCAATTTGTTTAGTCCGGGCGCCAGGCAAGATATCCAGCTGATCA

>1249_S13_L001_R1_001.fastq_125_1a_13
CCCCTACAACAGCGCTGGTAGTGGCTCAGCTACTTAGGGTCCCGCAAGCCATCCTGGACATGATCGCTGG
AGCCCACTGGGGAGTCCTAGCGGGCATAGCGTATTTCTCCATGGTGGGCAACTGGGCGAAGGTCCTGGTA
GTGCTGTTGCTGTTTGCCGGCGTCGACGCAAACGCCTACACCACCGGGGGGAGAGTTGCTGCTACTACGG
CAGCACTCACCAATTTGTTTAGTCCGGGCGCCAGGCAAGATATCCAGCTGATCA

>1249_S13_L001_R1_001.fastq_126_1a_13
CCCCTACAACAGCGCTGGTAGTGGCTCAGCTACTTAGGGTCCCGCAAGCCATCCTGGACATGATCGCTGG
AGCCCACTGGGGAGTCCTAGCGGGCATAGCGTATTTCTCCATGGTGGGCAACTGGGCGAAGGTCCTGGTA
GTGCTGTTGCTGTTTGCCGGCGTCGACGCAAACACCTACACCACCGGGGGGAGAGTTGCTGCTACTACGG
CAGCACTCACCAATTTGTTTAGTCCGGGCGCCAGGCAAGATACCCAGCTGATCA

>1249_S13_L001_R1_001.fastq_127_1a_13
CCCCTACAACAGCGCTGGTAGTGGCTCAGCTACTTAGGGTCCCGCAAGCCATCCTGGACATGATCGCTGG
AGCCCACTGGGGAGTCCTAGCGGGCATAGCGTATTTCTCCATGGTGGGCAACTGGGCGAAGGTCCTGGTA
GTGCTGTTGCTGTTTGCCGGCGTCGACGCAAACACCTACACCACCGGGGGGAGAGTTGCTGCTACTACGG
CAGCACTCACCAATTTGTTTAGTCCGGGCGCCGGGCAAGATATCCAGCTGATCA

>1249_S13_L001_R1_001.fastq_128_1a_13
CCCCTACAACAGCGCTGGTAGTGGCTCAGCTACTTAGGGTCCCGCAAGCCATCCTGGACATGATCGCTGG
AGCCCACTGGGGAGTCCTAGCGGGCATAGCGTATTTCTCCATGGCGGGCAACTGGGCGAAGGTCCTGGTA
GTGCTGTTGCTGTTTGCCGGCGTCGACGCAAACACCTACACCACCGGGGGGAGAGTTGCTGCTACTACGG
CAGCACTCACCAATTTGTTTAGTCCGGGCGCCAGGCAAGATATCCAGCTGATCA

>1249_S13_L001_R1_001.fastq_129_1a_13
CCCCTACAACAGCGCTGGTAGTGGCTCAGCTACTTAGGGTCCCGCAAGCCATCCTGGACATGATCGCTGG
AGCCCACTGGGGAGTCCTAGCGGGCACAGCGTATTTCTCCATGGTGGGCAACTGGGCGAAGGTCCTGGTA
GTGCTGTTGCTGTTTGCCGGCGTCGACGCAAACACCTACACCACCGGGGGGAGAGTTGCTGCTACTACGG
CAGCACTCACCAATTTGTTTAGTCCGGGCGCCAGGCAAGATATCCAGCTGATCA

>1249_S13_L001_R1_001.fastq_130_1a_13
CCCCTACAACAGCGCTGGTAGTGGCTCAGCTACTTAGGGTCCCGCAAGCCATCCTGGACATGATCGCTGG
AGCCCACTGGGGAGTCCTAGCGGGCATAGCGTATTTCTCCATGGTGGGTAACTGGGCGAAGGTCCTGGTA
GTACTGTTGCTGTTTGCCGGCGTCGACGCAAACACCTACACCACCGGGGGGAGAGTTGCTGCTACTACGG
CAGCACTCACCAATTTGTTTAGTCCGGGCGCCAGGCAAGATATCCAGCTGATCA

>1249_S13_L001_R1_001.fastq_131_1a_13
CCCCTACAACAGCGCTGGTAGTGGCTCAGCTACTTAGGGTCCCGCAAGCCATCCTGGACATGATCGCTGG
AGCCCACTGGGGAGTCCTAGCGGGTATAGCGTATTTCTCCATGGTGGGCAACTGGGCGAAGGTCCTGGTA
GTGCTGTTGCTGTTTGCCGGCGTCGACGCAAACACCTACACCACCGGGGGGAGAGTTGCTGCTACTACGG
CAGCACTCACCAATTTGTTTAGTCCGGGCGCCAGGCAAGATATCCAGCTGATCA

>1249_S13_L001_R1_001.fastq_132_1a_13
CCCCTACAACAGCGCTGGTAGTGGCCCAGCTACTTAGGGTCCCGCAAGCCATCCTGGACATGATCGCTGG
AGCCCACTGGGGAGTCCTAGCGGGCATAGCGTATTTCTCCATGGTGGGCAACTGGGCGAAGGTCCTGGTA
GTGCTGTTGCTGTTTGCCGGCGTCGACGCAAACACCTACACCACCGGGGGGAGAGTTGCTGCTACTACGG
CAGCACTCACCAATTTGTTTAGTCCGGGCGCCAGGCAAGATATCCAGCTGATCA

>1249_S13_L001_R1_001.fastq_133_1a_13
CCCCTACAACAGCGCTGGTAGTGGCTCAGCTACTCAGGGTCCCGCAAGCCATCCTGGACATGATCGCTGG
AGCCCACTGGGGAGTCCTAGCGGGCATAGCGTATTTCTCCATGGTGGGCAACTGGGCGAAGGTCCTGGTA
GTGCTGTTGCTGTTTGCCGGCGTCGACGCAAACACCTACACCACCGGGGGGAGAGTTGCTGCTACTACGG
CAGCACTCACCAACTTGTTTAGTCCGGGCGCCAGGCAAGATATCCAGCTGATCA

>1249_S13_L001_R1_001.fastq_134_1a_12
CCCCTACAACAGCGCTGGTAGTGGCTCAGCTACTTAGGGTCCCGCAAGCCATCCTGGACATGATCGCTGG
AGCCCACTGGGGAGTCCTAGCGGGCATAGCGTATTTCTCCATGGTGGGTAACTGGGCGAAGGTCCTGGTA
GTGCTGTTGCTGTTTGCCGGCGTCGACGCAAACACCTACACCACCGGGGGGAGAGTTGCTGCTACTACGG
CAGCACTCACCAATTTGTTTAGTCCGGGCGCCAGGCAAGATATCCAGCTGATCA

>1249_S13_L001_R1_001.fastq_135_1a_12
CCCCTACAACAGCACTGGTAGTGGCTCAGCTACTTAGGGTCCCGCAAGCCATCCTGGACATGATCGCTGG
AGCCCACTGGGGAGTCCTAGCGGGCATAGCGTATTTCTCCATGGTGGGCAACTGGGCGAAGGTCCTGGTA
GTGCTGTTGCTGTTTGCCGGCGTCGACGCAAACACCTACACCACCGGGGGGAGAGTTGCTGCTACTACGG
CAGCACTCACCAATTTGTTTAGTCCGGGCGCCAGGCAAGATATCCAGCTGATCA

>1249_S13_L001_R1_001.fastq_136_1a_12
CCCCTACAACAGCGCTGGTAGTGGCTCAGCTACTTAGGGTCCCGCAAGCCATCCTGGACATGATCGCTGG
AGCCCACTGGGGAGTCCTAGCGGGCATAGCGTATTTCTCCATGGTGGGCAACTGGGCGAAGGTCCTGGTA
GTGCTGTTGCTGTTTGCCGGCGTCGACGCAAACACCTACACCACCGGGGGGAGAGTTGCTGCTACTATGG
CAGCACTCACCAATTTGTTTAGTCCGGGCGCCAGGCAAGATATCCAGCTGATCA

>1249_S13_L001_R1_001.fastq_137_1a_12
CCCCTACAACAGCGCTGGTAGTGGCTCAGCTACTTAGGGTCCCGCAAGCCATCCTGGACATGATCGCTGG
AGCCCACTGGGGAGTCCTAGCGGGCATAGCGTATTTCTCCATGGTGGGCAACTGGGCGAAGGTCCTGGTA
GTGCTGTTGCTGTTTGCCGGCGTCGACGCAAACACCTACACCACCGGGGGGAGAGTTGCTGCTACTACGG
CAGCACCCACCAATTTGTTTAGTCCGGGCGCCAGGCAAGATATCCAGCTGATCA

>1249_S13_L001_R1_001.fastq_138_1a_12
CCCCTACAACAGCGCTGGTAGTGGCTCAGCTACTTAGGGTCCCGCAAGCCATCCTGGACATGATCGCTGG
AGCCCACTGGGGAGTCCTAGCGGGCATAGCGTATTTCTCCATGGTGGGCAACTGGGCGAAGGTCCTGGTA
GTGCTGTTGCTGTTTGCCGGCGTCGACGCAAACACCTACACCACCGGGGGGAGAGTCGCTGCTACTACGG
CAGCACTCACCAATTTGTTTAGTCCGGGCGCCAGGCAAGATATCCAGCTGATCA

>1249_S13_L001_R1_001.fastq_139_1a_12
CCCCTACAACAGCGCTGGTAGTGGCTCAGCTACTTAGGGTCCCGCAAGCCATCCTGGACATGATCGCTGG
AGCCCACTGGGGAGTCCTAGCGGGCATAGCGCATTTCTCCATGGTGGGCAACTGGGCGAAGGTCCTGGTA
GTGCTGTTGCTGTTTGCCGGCGTCGACGCAAACACCTACACCACCGGGGGGAGAGTTGCTGCTACTACGG
CAGCACTCACCAATTTGTTTAGTCCGGGCGCCAGGCAAGATATCCAGCTGATCA

>1249_S13_L001_R1_001.fastq_140_1a_12
CCCCTACAACAGCGCTGGTAGTGGCTCAGCTACTTAGGGTCCCGCAAGCCGTCCTGGACATGATCGCTGG
AGCCCACTGGGGAGTCCTAGCGGGCATAGCGTATTTCTCCATGGTGGGCAACTGGGCGAAGGTCCTGGTA
GTGCTGTTGCTGTTTGCCGGCGTCGACGCAAACACCTACACCACCGGGGGGAGAGTTGCTGCTACTACGG
CAGCACTCACCAATTTGTTTAGTCCGGGCGCCAGGCAAGATATCCAGCTGATCA

>1249_S13_L001_R1_001.fastq_141_1a_12
CCTCTACAACAGCGCTGGTAGTGGCTCAGCTACTTAGGGTCCCGCAAGCCATCCTGGACATGATCGCTGG
AGCCCACTGGGGAGTCCTAGCGGGCATAGCGTATTTCTCCATGGTGGGCAACTGGGCGAAGGTCCTGGTA
GTGCTGTTGCTGTTTGCCGGCGTCGACGCAAACACCTACACCACCGGGGGGAGAGTTGCTGCTACTACGG
CAGCACTCACCAATTTGTTTAGTCCGGGCGCCAGGCAAGATATCCAGCTGATCA

>1249_S13_L001_R1_001.fastq_142_1a_12
CCCCTACAACAGCGCTGGTAGTGGCTCAGCTACTTAGGGTCCCGCAAGCCATCCTGGACATGATCGCTGG
AGCCCACTGGGGAGTCCTAGCGGGCATAGCGTATTTCTCCATGGTGGGCAACTGGGCGAAGGTCCTGGTA
GTGCTGTTGCTGTCTGCCGGCGTCGACGCAAACACCTACACCACCGGGGGGAGAGTTGCTGCTACTACGG
CAGCACTCACCAATTTGTTTAGTCCGGGCGCCAGGCAAGATATCCAGCTGATCA

>1249_S13_L001_R1_001.fastq_143_1a_12
CCCCTACAACAGCGCTGGTAGTGGCTCAGCTACTTAGGGTCCCGCAAGCCATCCTGGACATGATCGCTGG
AGCCCACTGGGGAGTCCTAGCGGGCATAGCGTATTTCTCCATGGTGGGCAGCTGGGCGAAGGTCCTGGTA
GTGCTGTTGCTGTTTGCCGGCGTCGACGCAAACACCTACACCACCGGGGGGAGAGTTGCTGCTACTACGG
CAGCACTCACCAATTTGTTTAGTCCGGGCGCCAGGCAAGATATCCAGCTGATCA

>1249_S13_L001_R1_001.fastq_144_1a_12
CCCCTACAACAGCGCTGGTAGTGGCTCAGCTACTTAGGGTCCCGCAAGCCATCCTGGACATGATCGCTGG
AGCCCACTGGGGAGTCCTAGCGGGCATAGCGTATTTCTCCATGGTGGGCAACTGGGCGAAGGTCCTGGTA
GTGCTGTTGCTGTTTGCCGGCGCCGACGCAAACACCTACACCACCGGGGGGAGAGTTGCTGCTACTACGG
CAGCACTCACCAATTTGTTTAGTCCGGGCGCCAGGCAAGATATCCAGCTGATCA

>1249_S13_L001_R1_001.fastq_145_1a_12
CCCCTACAACAGCGCTGGTAGTGGCTCAACTACTTAGGGTCCCGCAAGCCATCCTGGACATGATCGCTGG
AGCCCACTGGGGAGTCCTAGCGGGCATAGCGTATTTCTCCATGGTGGGCAACTGGGCGAAGGTCCTGGTA
GTGCTGTTGCTGTTTGCCGGCGTCGACGCAAACACCTACACCACCGGGGGGAGAGTTGCTGCTACTACGG
CAGCACTCACCAATTTGTTTAGTCCGGGCGCCAGGCAAGATATCCAGCTGATCA

>1249_S13_L001_R1_001.fastq_146_1a_11
CCCCTACAACAGCGCTGGTAGTGGCTCAGCTACTTAGGGTCCCGCAAGCCATCCTGGACATGATCGCTGG
AGCCCACTGGGGAGTCCTAGCGGGCATAGCGTATTTCTCCATGGTGGGCAACTGGGCGAAGGTCCTGGTA
GTGCTGTTGCTGTTTGCCGGCGTCGACGCAAACACCTACACCACCAGGGGGAGAGTTGCTGCTACTACGG
CAGCACTCACCAATTTGTTTAGTCCGGGCGCCAGGCAAGATATCCAGCTGATCA

>1249_S13_L001_R1_001.fastq_147_1a_11
CCCCTACAACAGCGCTGGTAGTGGCTCAGCTACCTAGGGTCCCGCAAGCCATCCTGGACATGATCGCTGG
AGCCCACTGGGGAGTCCTAGCGGGCATAGCGTATTTCTCCATGGTGGGCAACTGGGCGAAGGTCCTGGTA
GTGCTGTTGCTGTTTGCCGGCGTCGACGCAAACACCTACACCACCGGGGGGAGAGTTGCTGCTACTACGG
CAGCACTCACCAATTTGTTTAGTCCGGGCGCCAGGCAAGATATCCAGCTGATCA

>1249_S13_L001_R1_001.fastq_148_1a_11
CCCCTACAACAGCGCTGGTAGTGGCTCAGCTACTTAGGATCCCGCAAGCCATCCTGGACATGATCGCTGG
AGCCCACTGGGGAGTCCTAGCGGGCATAGCGTATTTCTCCATGGTGGGCAACTGGGCGAAGGTCCTGGTA
GTGCTGTTGCTGTTTGCCGGCGTTGACGCAAACACCTACACCACCGGGGGGAGAGTTGCTGCTACTACGG
CAGCACTCACCAATTTGTTTAGTCCGGGCGCCAGGCAAGATATCCAGCTGATCA

>1249_S13_L001_R1_001.fastq_149_1a_11
CCCCTACAACAGCGCTGGTGGTGGCTCAGCTACTCAGGGTCCCGCAAGCCATCCTGGACATGATCGCTGG
AGCCCACTGGGGAGTCCTAGCGGGCATAGCGTATTTCTCCATGGTGGGCAACTGGGCGAAGGTCCTGGTA
GTGCTGTTGCTGTTTGCCGGCGTCGACGCAAACACCTACACCACCGGGGGGAGAGTTGCTGCTACTACGG
CAGCACTCACCAATTTGTTTAGTCCGGGCGCCAGGCAAGATATCCAGCTGATCA

>1249_S13_L001_R1_001.fastq_150_1a_11
CCCCTACAACAGCGCTGGTAGTGGCTCAGCTACTTAGGGTCCCGCAAGCCATCCTGGACATGATCGCTGG
AGCTCACTGGGGAGTCCTAGCGGGCATAGCGTATTTCTCCATGGTGGGCAACTGGGCGAAGGTCCTGGTA
GTGCTGTTGCTGTTTGCCGGCGTCGACGCAAACACCTACACCACCGGGGGGAGAGTTGCTGCTACTACGG
CAGCACTCACCAATTTGTTTAGTCCGGGCGCCAGGCAAGATGTCCAGCTGATCA

>1249_S13_L001_R1_001.fastq_151_1a_11
CCCCTACAACAGCGCTGGTAGTGGCTCAGCTACTTAGGGTCCCGCAAGCCATCCTGGACATGATCGCTGG
AGCCCACTGGGGAGTCCTAGCGGGCATAGCGTATTTCTCCATGGTGGGCAACTGGGCGAAGGTCCTGGTA
GTGCTGTTGCTGTTTGCCGGCGTCGACGCAAACACCTACACCACCGGGGGGAGAGTTGCTGCTACTACGG
CAGCACTCACCAGTTTGTTTAGTCCGGGCGCCAGGCAAGATATCCAGCTGATCA

>1249_S13_L001_R1_001.fastq_152_1a_11
CCCCTACAACAGCGCTGGTAGTGGCTCAGCTACTTAGGGTCCCGCAAGCCATCCTGGACATGATCGCTGG
AGCCCACTGGGGAGTCCTAGCGGGCATAGCGTATTTCTCCATGGTGGGCAACTGGGCGAAGGTCCTGGTA
GTGCTGTTGCTGTTTGCTGGCGTCGACGCAAACACCTACACCACCGGGGGGAGAGTTGCTGCTACTACGG
CAGCACTCACCAATTTGTTTAGTCCGGGCGCCAGGCAAGATATCCAGCTGATCA

>1249_S13_L001_R1_001.fastq_153_1a_11
CCCCTACAACAGCGCTGGTTGTGGCTCAGCTACTTAGGGTCCCGCAAGCCATCCTGGACATGATCGCTGG
AGCCCACTGGGGAGTCCTAGCGGGCATAGCGTATTTCTCCATGGTGGGCAACTGGGCGAAGGTCCTGGTA
GTGCTGTTGCTGTTTGCCGGCGTCGACGCAAACACCTACACCACCGGGGGGAGAGTTGCTGCTACTACGG
CAGCACTTACCAATTTGTTTAGTCCGGGCGCCAGGCAAGATATCCAGCTGATCA

>1249_S13_L001_R1_001.fastq_154_1a_11
CCCCTACAACAGCGCTGGTAGTGGCTCAGCTACTCAGGGTCCCGCAAGCCATCCTGGACATGATCGCTGG
AGCCCACTGGGGAGTCCTAGCGGGCATAGCGTATTTCTCCATGGTGGGCAACTGGGCGAAGGTCCTGGTA
GTGCTGTTGCTGTTTGCCGGCGTCGACGCAAACACCTACACCACCGGGGGGAGGGTTGCTGCTACTACGG
CAGCACTCACCAATTTGTTTAGTCCGGGCGCCAGGCAAGATATCCAGCTGATCA

>1249_S13_L001_R1_001.fastq_155_1a_11
CCCCTACAACAGCGCTGGTAGTGGCTCAGCTACTCAGGGTCCCGCAAGCCATCCTGGACATGATCGCTGG
AGCCCACTGGGGAGTCCTAGCGGGCATAGCGTATTTCTCCATGGTGGGCAACTGGGCGAAGGTCCTGGTA
GTGCTGTTGCTGTTTGCCGGCGTCGACGCAAACACCTACACCACTGGGGGGAGAGTTGCTGCTACTACGG
CAGCACTCACCAATTTGTTTAGTCCGGGCGCCAGGCAAGATATCCAGCTGATCA

>1249_S13_L001_R1_001.fastq_156_1a_11
CCCCTACAACAGCGCTGGTAGTGGCTCAGCTACTTAGGGTCCCGCAAGCCATCCTGGACGTGATCGCTGG
AGCCCACTGGGGAGTCCTAGCGGGCATAGCGTATTTCTCCATGGTGGGCAACTGGGCGAAGGTCCTGGTA
GTGCTGTTGCTGTTTGCCGGCGTCGACGCAAACACCTACACCACCGGGGGGAGAGTTGCTGCTACTACGG
CAGCACTCACCAATTTGTTTAGTCCGGGCGCCAGGCAAGATATCCAGCTGATCA

>1249_S13_L001_R1_001.fastq_157_1a_11
CCCCTACAACAGCGCTGGTAGTGGCTCAGCTACTTAGGGTCCCGCAAGCCATCCTGGACATGATCGCTGG
AGCCCACTGGGGAGTCCTAGCGGGCATAGCGTATTTCTCCACGGTGGGCAACTGGGCGAAGGTCCTGGTA
GTGCTGTTGCTGTTTGCCGGCGTCGACGCAAACACCTACACCACCGGGGGGAGAGTTGCTGCTACTACGG
CAGCACTCACCAATTTGTTTAGTCCGGGCGCCAGGCAAGATATCCAGCTGATCA

>1249_S13_L001_R1_001.fastq_158_1a_11
CCCCTACAACAGCGCTGGTAGTGGCTCAGCTACTTAGGGTCCCGCAAGCCATCCTGGACATGATCGCTGG
AGCCCACTGGGGAGTCCTAGCGGGCATAGCGTATTTCTCCATGGTGGGCAACTGGGCGAAGGTCCTGGTA
GTGCTGTTGCTGTTTGCCGGCGTCGACGCAAACACCTGCACCACCGGGGGGAGAGTTGCTGCTACTACGG
CAGCACTCACCAATTTGTTTAGTCCGGGCGCCAGGCAAGATATCCAGCTGATCA

>1249_S13_L001_R1_001.fastq_159_1a_11
CCCCTACAACAGCGCTGGTAGTGGCTCAGCTACTTAGGATCCCGCAAGCCATCCTGGACATGATCGCTGG
AGCCCACTGGGGAGTCCTAGCGGGCATAGCGTATTTCTCCATGGTGGGCAACTGGGCGAAGGTCCTGGTA
GTGCTGTTGCTGTTTGCCGGCGTCGACGCAAACACCTACACCACCGGGGGGAGAGTTGCTGCTACTACGG
CAGCACTCACCAACTTGTTTAGTCCGGGCGCCAGGCAAGATATCCAGCTGATCA

>1249_S13_L001_R1_001.fastq_160_1a_11
CCCCTACAACAGCGCTGGTAGTGGCTCAGCTACTTAGGGTCCCGCAAGCCATCCTGGACATGATCGCTGG
AGCCCACTGGGGAGTCCTAGCGGGCATAGCGTATTTCTCCATGGTGGGCAACTGGGCGAAGGTCCTGGTA
GTGCTGTTGCTGTTTGCCGGCGTCGACGCAAACACCTACACCACCGGGGGGAGAGTTGCTGCTACTACGG
CAGCACTCGCCAATTTGTTTAGTCCGGGCGCCAGGCAAGATATCCAGCTGATCA

>1249_S13_L001_R1_001.fastq_161_1a_11
CCCCTACAACAGCGCTGGTAGTGGCTCAGCTACTTAGGGTCCCGCAAGCCATCCTGGACATGATCGCTGG
AGCCCACTGGGGAGTCCTAGCGGGCATAGCGTATTTCTCCATGGTGGGCAACTGGGCGAAGGTCCTGGTA
GTGCTGTTGCTGTTTGCCGGCGTCGACGCAAACACCTACACCACCGGGGGGAGAGTTGCCGCTACTACGG
CAGCACTCACCAATTTGTTTAGTCCGGGCGCCAGGCAAGATATCCAGCTGATCA

>1249_S13_L001_R1_001.fastq_162_1a_11
CCCCTACAACAGCGCTGGTAGTGGCTCAGCTACTTAGGGTCCCGCAAGCCATCCTGGACATGATCGCTGG
AGCCCACTGGGGAGTCCCAGCGGGCATAGCGTATTTCTCCATGGTGGGCAACTGGGCGAAGGTCCTGGTA
GTGCTGTTGCTGTTTGCCGGCGTCGACGCAAACACCTACACCACCGGGGGGAGAGTTGCTGCTACTACGG
CAGCACTCACCAATTTGTTTAGTCCGGGCGCCAGGCAAGATATCCAGCTGATCA

>1249_S13_L001_R1_001.fastq_163_1a_11
CCCCTACAACAGCGCTGGCAGTGGCTCAGCTACTTAGGGTCCCGCAAGCCATCCTGGACATGATCGCTGG
AGCCCACTGGGGAGTCCTAGCGGGCATAGCGTATTTCTCCATGGTGGGCAACTGGGCGAAGGTCCTGGTA
GTGCTGTTGCTGTTTGCCGGCGTCGACGCAAACACCTACACCACCGGGGGGAGAGTTGCTGCTACTACGG
CAGCACTCACCAATTTGTTTAGTCCGGGCGCCAGGCAAGATATCCAGCTGATCA

>1249_S13_L001_R1_001.fastq_164_1a_11
CCCCTACAACAGCGCTGGTTGTGGCTCAGCTACTTAGGGTCCCGCAAGCCATCCTGGACATGATCGCTGG
AGCCCACTGGGGAGTCCTAGCGGGCATAGCGTATTTCTCCATGGTGGGCAACTGGGCGAAGGTCCTGGTA
GTGCTGTTGCTGTTTGCCGGCGTCGACGCAAACACCTACACCACCGGGGGGAGAGTTGCTGCTACTACGG
CAGCACTCACCAATTTGTTTAGTCCGGGCGCCAGGCAAGATATCCAGCTGATCA

>1249_S13_L001_R1_001.fastq_165_1a_11
CCCCTACAACAGCGCTGGTAGTGGCTCAGCTACTTAGGGTCCCGCAAGCCATCCTGGACATGATCGCTGG
AGCCCACTGGGGAGTCCTAGCGGGCATAGCGTATTTCTCCATGGTGGGCAACTGGGCGAAGGTCCTGGTA
GTGCTGTTGCTGTTTGCCGGCGTCGACGCAAACACCTACACCACCGGGGGGAGAGTTGCTGCTACTACGG
CAGCACTCACCAATTTGTTTAGCCCGGGCGCCAGGCAAAATATCCAGCTGATCA

>1249_S13_L001_R1_001.fastq_166_1a_11
CCCCTACAACAGCGCTGGTAGTGGCTCAGCTACTTAGGGTCCCGCAAGCCATCCTGGACATGATCGCTGG
AGCTCACTGGGGAGTCCTAGCGGGCATAGCGTATTTCTCCATGGTGGGCAACTGGGCGAAGGTCCTGGTA
GTGCTGTTGCTGTTTGCCGGCGTCGACGCAAACACCTACACCACCGGGGGGAGAGTTGCTGCTACTACGG
CAGCACTCACCAATTTGTTTAGTCCGGGCGCCAGGCAAGATATCCAGCTGATCA

>1249_S13_L001_R1_001.fastq_167_1a_11
CCCCTACAACAGCGCTGGTAGTGGCTCAGCTACTTAGGGTCCCGCAAGCCATCCTGGACATGATCGCTGG
AGCCCACTGGGGAGTCCTAGCGGGCATAGCGTATTTCTCCATGGTGGGCAACTGGGCGAAGGTCCTGGTA
GTGCTGTTGCTGTTTGCCGGCGTCGACGCAAACACCTACACCACCGGGGGGAGAGTTGCTGCTACTACGG
CAGCACTCACCAATTTGTTTAGTCCGGGCGCCAGGCAAGATATCCAGCCGATCA

>1249_S13_L001_R1_001.fastq_168_1a_10
CCCCTACAACAGCGCTGGTAGTGGCTCAGCTACTTAGGGTCCCGCAAGCCATCCTGGACATGATCGCTGG
AGCCCACTGGGGAGTCCTAGCGGGCATAGCGTATTTCTCCATGGTGGGCAACTGGGCGAAGGTCCTGGTA
GTGCTGTTGCTGTTTGCCGGCGTCGACGCAAACACCTACACCACCGGGGGGAGAGTTGCTGCTACTGCGG
CAGCACTCACCAATTTGTTTAGTCCGGGCGCCAGGCAAGATATCCAGCTGATCA

>1249_S13_L001_R1_001.fastq_169_1a_10
CCCCTACAACAGCGCTGGTAGTGGCTCAGCTACTTAGGGTCCCGCAAGCCATCCTGGACATGATCGCTGG
AGCCCACTGGGGAGTCCTAGCGGGCATAGCGTATTTCTCCGTGGTGGGCAACTGGGCGAAGGTCCTGGTA
GTGCTGTTGCTGTTTGCCGGCGTCGACGCAAACACCTACACCACCGGGGGGAGAGTTGCTGCTACTACGG
CAGCACTCACCAATTTGTTTAGTCCGGGCGCCAGGCAAGATATCCAGCTGATCA

>1249_S13_L001_R1_001.fastq_170_1a_10
CCCCTACAACAGCGCTGGTAGTGGCTCAGCTACTCAGGGTCCCGCAAGCCATCCTGGACATGATCGCTGG
AGCCCACTGGGGAGTCCTAGCGGGCATAGCGTATTTCTCCATGGTGGGCAACTGGGCGAAGGTCCTGGTA
GTGCTGTTGCTGTTTGCCGGCGTCGACGCAAACACCTACACCACCGGGGGGAGAGTTGCTGCTACTACGG
CAGCACTCACCAATTTGTTTAGTCCGGGCGCCAGGCAAAATATCCAGCTGATCA

>1249_S13_L001_R1_001.fastq_171_1a_10
CCCCTACAACAGCGCTGGTAGTGGCTCAGCTACTTAGGGTCCCGCAAGCCATCCTGGACATGATCGCTGG
AGCCCACTGGGGAGTCCTAGCGGGCATAGCGTATTTCTCCATGGTGGGCAACTGGGCGAAGGTCCTGGTA
GTGCTGTTGCTGTTTGCCGGCGTCGACGCAAACACCTACACCACCGGGGGGAGAGTTGCTGCTACTACGG
CAGCACTCACCAATTTGTTTAGTCCGGGCGCCAGGCAAGATATTCAGCTGATCA

>1249_S13_L001_R1_001.fastq_172_1a_10
CCCCTACAACAGCGCTGGTAGTGGCTCAGCTACTTAGGATCCCGCAAGCCATCCTGGACATGATCGCTGG
AGCCCACTGGGGAGTCCTAGCGGGCATAGCGTATTTCTCCATGGTGGGCAACTGGGCGAAGGTCCTGGTA
GTGCTGCTGCTGTTTGCCGGCGTCGACGCAAACACCTACACCACCGGGGGGAGAGTTGCTGCTACTACGG
CAGCACTCGCCAATTTGTTTAGTCCGGGCGCCAGGCAAGATATCCAGCTGATCA

>1249_S13_L001_R1_001.fastq_173_1a_10
CCCCTACAACAGCGCTGGTAGTGGCTCAGCTACTTAGGGTCCCGCAAGCCATCCTGGACATGATCGCTGG
AGCCCACTGGGGAGTCCTAGCGGGCATAGCGTATTTCTCCATGGTGGGCAACTGGGCGAAGGTCCTGGTA
GTGCTGTTGCTGTTTGCCGGCGTCGACGCAAACACCTACACCACCGGGGGGAGAGTTGCTACTACTACGG
CAGCACTCACCAATTTGTTTAGTCCGGGCGCCAGGCAAGATATCCAGCTGATCA

>1249_S13_L001_R1_001.fastq_174_1a_10
CCCCTACAACAGCGCTGGTAGTGGCTCAGCTACTTAGGGTCCCGCAAGCCATCCTGGACATGATCGCTGG
AGCCCACTGGGGAGTCCTAGCGGGCATAGCGTATTTCTCCATGGTGGGCAACTGGGCGAAGGTCCTGGTG
GTGCTGTTGCTGTTTGCCGGCGTCGACGCAAACACCTACACCACCGGGGGGAGAGTTGCTGCTACTACGG
CAGCACTCACCAATTTGTTTAGTCCGGGCGCCAGGCAAGATATCCAGCTGATCA

>1249_S13_L001_R1_001.fastq_175_1a_10
CCCCTGCAACAGCGCTGGTAGTGGCTCAGCTACTTAGGGTCCCGCAAGCCATCCTGGACATGATCGCTGG
AGCCCACTGGGGAGTCCTAGCGGGCATAGCGTATTTCTCCATGGTGGGCAACTGGGCGAAGGTCCTGGTA
GTGCTGTTGCTGTTTGCCGGCGTCGACGCAAACACCTACACCACCGGGGGGAGAGTTGCTGCTACTACGG
CAGCACTCACCAATTTGTTTAGTCCGGGCGCCAGGCAAGATATCCAGCTGATCA

>1249_S13_L001_R1_001.fastq_176_1a_10
CCCCTACAACAGCGCTGGTAGTGGCTCAGCTACTTAGGGTCCCGCAAGCCATCCTGGACATGATCGCTGG
AGCCCACTGGGGAGTCCTAGCGGGCATAGCGTATTTCTCCATGGTGGGCAACTGGGCGAAGGTCCTGGTA
GTGCTGTTGCTGTTTGCCGGCATCGACGCAAACACCTACACCACCGGGGGGAGAGTTGCTGCTACTACGG
CAGCACTCACCAATTTGTTTAGTCCGGGCGCCAGGCAAGATATCCAGCTGATCA

>1249_S13_L001_R1_001.fastq_177_1a_10
CCCCTACAACAGCGCTGGTAGTGGCTCAGCTACTTAGGGTCCCGCAAGCCATCCTGGACATGATCGCTGG
AGCCCACTGGGGAGTCCTAGCGGGCATAGCGTATTTCTCCATGGTGGGCAACTGGGCGAAGGTCCTGGTA
GTGCTGTTGCTGTTTGCCGGCGTCGACGCGAACACCTACACCACCGGGGGGAGAGTTGCTGCTACTACGG
CAGCACTCACCAATTTGTTTAGTCCGGGCGCCAGGCAAGATATCCAGCTGATCA

>1249_S13_L001_R1_001.fastq_178_1a_10
CCCCTACAACAGCGCTGGTAGTGGCTCAGCTACTTAGGGTCCCGCAAGCCATCCTGGACATGATCGCTGG
AGCCCACTGGGGAGTCCTAGCGGGCATAGCGTATTTCTCCATGGTGGGCAACTGGGCGAAGGTCCTGGTA
GTGCTGTTGCTGTTTGCCGGCGTCGACGCAAACACCTACACCACCGGGGGGAGAGTTGCTGCTACTACGG
CAGCACTCACCAATTTGTTTAGTCCGGGTGCCAGGCAAGATATCCAGCTGATCA

>1249_S13_L001_R1_001.fastq_179_1a_10
CCCCTACAACAGCGCTGGTAGTGGCTCAGCTACTTAGGGTCCCGCAAGCCATCCTGGACATGATCGCTGG
AGCCCACTGGGGAGTCCTAGCGGGCGTAGCGTATTTCTCCATGGTGGGCAACTGGGCGAAGGTCCTGGTA
GTGCTGTTGCTGTTTGCCGGCGTCGACGCAAACACCTACACCACCGGGGGGAGAGTTGCTGCTACTACGG
CAGCACTCACCAATTTGTTTAGTCCGGGCGCCAGGCAAGATATCCAGCTGATCA

>1249_S13_L001_R1_001.fastq_180_1a_9
CCCCTACAACAGCGCTGGTAGTGGCTCAGCTACTCAGGGTCCCGCAAGCCATCCTGGACATGATCGCTGG
AGCCCACTGGGGAGTCCTAGCGGGCATAGCGTATTTCTCCATGGTGGGCAACTGGGCGAAGGTCCTGGTA
GTGCTGTTGCTGTTTGCCGGCGTCGACGCAGACACCTACACCACCGGGGGGAGAGTTGCTGCTACTACGG
CAGCACTCACCAATTTGTTTAGTCCGGGCGCCAGGCAAGATATCCAGCTGATCA

>1249_S13_L001_R1_001.fastq_182_1a_9
CCCCTACAACAGCGCTGGTAGTGGCTCAGCTACTTAGGGTCCCGCAAGCCATCCTGGACATGATCGCTGG
AGCCCACTGGGGAGTCCTAGCAGGCATAGCGTATTTCTCCATGGTGGGCAACTGGGCGAAGGTCCTGGTA
GTGCTGTTGCTGTTTGCCGGCGTCGACGCAAACACCTACACCACCGGGGGGAGAGTTGCTGCTACTACGG
CAGCACTCACCAATTTGTTTAGTCCGGGCGCCAGGCAAGATATCCAGCTGATCA

>1249_S13_L001_R1_001.fastq_183_1a_9
CCCCTACAACAGCGCTGGTAGTGGCTCAGCTACTTAGGGTCCCGCAAGCCATCCTGGACATGATCGCTGG
AGCCCGCTGGGGAGTCCTAGCGGGCATAGCGTATTTCTCCATGGTGGGCAACTGGGCGAAGGTCCTGGTA
GTGCTGTTGCTGTTTGCCGGCGTCGACGCAAACACCTACACCACCGGGGGGAGAGTTGCTGCTACTACGG
CAGCACTCACCAATTTGTTTAGTCCGGGCGCCAGGCAAGATATCCAGCTGATCA

>1249_S13_L001_R1_001.fastq_184_1a_9
CCCCTACAACAGCGCTGGTAGTGGCTCAGCTACTTAGGGTCCCGCAAGCCATCCTGGACATGATCGCTGG
AGCCCACTGGGGAGTCCTAGCGGGCATAGCGTATTTCTCCATGGTGGGCAACTGGGCGAAGGTCCTGGTA
GTGCTGTTGCTGTTTGCCGGCGTCGACGCAAACACCTACACCACCGGGGGGAGAGTTGCTGCTACTACGG
CAGCACTCACCAATTTGTTTGGTCCGGGCGCCAGGCAAGATATCCAGCTGATCA

>1249_S13_L001_R1_001.fastq_185_1a_9
CCCCTACAACAGCGCTGGTAGTGGCTCAGCTACTTAGGGTCCCGCAAGCCATCCTGGACATGATCGCTGG
AGCCCACTGGGGAGTCCTAGCGGGCATAGCGTATTTCTCCATGGTGGGCAACTGGGCGAAGGTCCTGGTA
GTGCTGTTGCTGTTTGCCGGCGTCGACGCAGACACCTACACCACCGGGGGGAGAGTTGCTGCTACTACGG
CAGCACTCACCAATTTGTTTAGTCCGGGCGCCAGGCAAGATATCCAGCTGATTA

>1249_S13_L001_R1_001.fastq_186_1a_9
CCCCTACAACAGCGCTGGTAGTGGCTCAGCTACTTAGGGTCCCGCAAGCCATCCTGGACATGATCGCTGG
AGCCCACTGGGGAGTCCTAGCGGGCATAGCGTATTTCTCCATGGTAGGCAACTGGGCGAAGGTCCTGGTA
GTGCTGTTGCTGTTTGCCGGCGTCGACGCAAACACCTACACCACCGGGGGGAGAGTTGCTGCTACTACGG
CAGCACTCACCAATTTGTTTAGTCCGGGCGCCAGGCAAGATATCCAGCTGATCA

>1249_S13_L001_R1_001.fastq_187_1a_9
CCCCTACAACAGCGCTGGTAGTGGCTCAGCTACTTAGGGTCCCGCAAGCCATCCTGGACATGATCGCTGG
AGCCCACTGGGGAGTCCTAGCGGGCATAGCGTATTTCTCCATAGTGGGCAACTGGGCGAAGGTCCTGGTA
GTGCTGTTGCTGTTTGCCGGCGTCGACGCAAACACCTACACCACCGGGGGGAGAGTTGCTGCTACTACGG
CAGCACTCACCAATTTGTTTAGTCCGGGCGCCAGGCAAGATATCCAGCTGATCA

>1249_S13_L001_R1_001.fastq_188_1a_9
CCCCTACAACAGCGCTGGTAGTGGCTCAGCTACTTAGGGTCCCGCAAGCCATCCTGGACATGATCGCTGG
AGCCCACTGGGGAGTCCTAGCGGGCATAGCGTATTTCTCCATGGTGGGCAACTGGGCGAAGGTCCTGGTA
GTGCTGTTGCTGTTTGCCGGCGTCGACGCAAACACCTACACCACCGGGGGGAGAGTCGCTGCTACTACGG
CAGCACTCACCAATTTGTTTAGTCAGGGCGCCAGGCAAAATATCCAGCTGATCA

>1249_S13_L001_R1_001.fastq_189_1a_9
CCCCTACAACAGCGCTGGTAGTGGCTCAGCTACTTAGGATCCCGCAAGCCATCCTGGACATGATCGCTGG
AGCCCACTGGGGAGTCCTAGCGGGCATAGCGTATTTCTCCATGGTGGGCAACTGGGCGAAGGTCCTAGTA
GTGCTGTTGCTGTTTGCCGGCGTCGACGCAAACACCTACACCACCGGGGGGAGAGTTGCTGCTACTACGG
CAGCACTCACCAATTTGTTTAGTCCGGGCGCCAGGCAAGATATCCAGCTGATCA

>1249_S13_L001_R1_001.fastq_190_1a_9
CCCCTACAACAGCGCTGGTAGTGGCTCAGCTACTTAGGGTCCCGCAAGCCATCCTGGACATGATCGCTGG
AGCCCACTGGGGAGTCCTAGCGGGCATAGCGTATTTCTCCATGGTGGGCAACTGGGCGAAGGTCTTGGTA
GTGCTGTTGCTGTTTGCCGGCGTCGACGCAAACACCTACACCACCGGGGGGAGAGTTGCTGCTACTACGG
CAGCACTCACCAATTTGTTTAGTCCGGGCGCCAGGCAAGATATCCAGCTGATCA

>1249_S13_L001_R1_001.fastq_191_1a_9
CCCCTACAACAGCGCTGGTAGTGGCTCAGCTACTTAGGGTCCCGCAAGCCATCCTGGACATGATCGCTGG
AGCCCACTGGGGAGTCCTAGCGGGCATAGCGTATTTCTCCATGGTGGGCAACTGGGCGAAGGTCCTAGTA
GTGCTGTTGCTGTTTGCCGGCGTCGACGCAAACACCTACACCACCGGGGGGAGAGTTGCTGCTACTACGG
CAGCACTCACCAATTTGTTTACTCCGGGCGCCAGGCAAGATATCCAGCTGATCA

>1249_S13_L001_R1_001.fastq_192_1a_9
CCCCTACAACAGCGCTGGTAGTGGCTCAGCTACTTAGGGTCCTGCAAGCCATCCTGGACATGATCGCTGG
AGCCCACTGGGGAGTCCTAGCGGGCATAGCGTATTTCTCCATGGTGGGCAACTGGGCGAAGGTCCTGGTA
GTGCTGTTGCTGTTTGCCGGCGTCGACGCAAACACCTACACCACCGGGGGGAGAGTTGCTGCTACTACGG
CAGCACTCACCAATTTGTTTAGTCCGGGCGCCAGGCAAGATATCCAGCTGATCA

>1249_S13_L001_R1_001.fastq_193_1a_9
CCCCTACAACAGCGCTGGTAGTGGCTCGGCTACTTAGGGTCCCGCAAGCCATCCTGGACATGATCGCTGG
AGCCCACTGGGGAGTCCTAGCGGGCATAGCGTATTTCTCCATGGTGGGCAACTGGGCGAAGGTCCTGGTA
GTGCTGTTGCTGTTTGCCGGCGTCGACGCAAACACCTACACCACCGGGGGGAGAGTTGCTGCTACTACGG
CAGCACTCACCAATTTGTTTAGTCCGGGCGCCAGGCAAGATATCCAGCTGATCA

>1249_S13_L001_R1_001.fastq_194_1a_9
CCCCTACAACAGCGCTGGTAGTGGCTCAGCTACTTAGGGTCCCGCAAGCCATCCTGGACATGATCGCCGG
AGCCCACTGGGGAGTCCTAGCGGGCATAGCGTATTTCTCCATGGTGGGCAACTGGGCGAAGGTCCTGGTA
GTGCTGTTGCTGTTTGCCGGCGTCGACGCAAACACCTACACCACCGGGGGGAGAGTTGCTGCTACTACGG
CAGCACTCACCAATTTGTTTAGTCCGGGCGCCAGGCAAGATATCCAGCTGATCA

>1249_S13_L001_R1_001.fastq_195_1a_8
CCCCTACAACAGCGCTGGTAGTGGCTCAGCTACTTAGGGTCCCGCAAGCTATCCTGGACATGATCGCTGG
AGCCCACTGGGGAGTCCTAGCGGGCATAGCGTATTTCTCCATGGTGGGCAACTGGGCGAAGGTCCTGGTA
GTGCTGTTGCTGTTTGCCGGCGTCGACGCAAACACCTACACCACCGGGGGGAGAGTTGCTGCTACTACGG
CAGCACTCACCAATTTGTTTAGTCCGGGCGCCAGGCAAGATATCCAGCTGATCA

>1249_S13_L001_R1_001.fastq_196_1a_8
CCCCTACAACGGCGCTGGTAGTGGCTCAGCTACTTAGGGTCCCGCAAGCCCTCCTGGACATGATCGCTGG
AGCCCACTGGGGAGTCCTAGCGGGCATAGCGTATTTCTCCATGGTGGGCAACTGGGCGAAGGTCCTGGTA
GTGCTGTTGCTGTTTGCCGGCGTCGACGCAAACACCTACACCACCGGGGGGAGAGTTGCTGCTACTACGG
CAGCACTCACCAATTTGTTTAGCCCGGGCGCCAGGCAAAATATCCAGCTGATCA

>1249_S13_L001_R1_001.fastq_197_1a_8
CCCCTACAACAGCGCTGGTAGTGGCTCAGCTACTCAGGGTCCCGCAAGCCATCCTGGACATGATCGCTGG
AGCCCACTGGGGAGTCCTAGCGGGCATAGCGTATTTCTCCATGGTGGGCAACTGGGCGAAGGTCCTGGTA
GTGCTGTTGCTGTTTGCCGGCGTTGACGCAAACACCTACACCACCGGGGGGAGAGTTGCTGCTACTACGG
CAGCACTCACCAATTTGTTTAGTCCGGGCGCCAGGCAAGATATCCAGCTGATCA

>1249_S13_L001_R1_001.fastq_198_1a_8
CCCCTACAACAGCGCTGGTAGTGGCTCAGCTACTTAGGGTCCCGCAAGCCATCCTGGACACGATCGCTGG
AGCCCACTGGGGAGTCCTAGCGGGCATAGCGTATTTCTCCATGGTGGGCAACTGGGCGAAGGTCCTGGTA
GTGCTGTTGCTGTTTGCCGGCGTCGACGCAAACACCTACACCACCGGGGGGAGAGTTGCTGCTACTACGG
CAGCACTCACCAATTTGTTTAGTCCGGGCGCCAGGCAAGATATCCAGCTGATCA

>1249_S13_L001_R1_001.fastq_199_1a_8
CCTCTACAGCAGCGCTGGTAGTGGCTCAGCTACTTAGGGTCCCGCAAGCCATCCTGGACATGATCGCTGG
AGCCCACTGGGGAGTCCTAGCGGGCATAGCGTATTTCTCCATGGTGGGCAACTGGGCGAAGGTCCTGGTA
GTGCTGTTGCTGTTTGCCGGCGTCGACGCAACCACCTACACCACCGGGGGGAAAGTTGCTGCTACTACGG
CAGCACTCACCAGTTTTTTTAGTCCGGGCGCCAGGCAAAATATCCAGCTGATCA

>1249_S13_L001_R1_001.fastq_200_1a_8
CCCCTACAACAGCGCTGGTAGTGGCTCAGCTACTTAGGGTCCCGCAAGCCATCCTGGACATGATCGCTGG
AGCCCACTGGGGAGTCCTAGCGGGCATAGCGTATTTCTCCATGGTGGGCAACTGGGCGAAGGTCCTGGTA
GTGCTGTTGCTGTTTGCCGGCGTCGACGCAAACACCTACACCACCGGGGGGAGAGTTGCTGCTACTACGG
CAGCACTCACCAATTTGTTTAGTCAGGGCGCCAGGCAAAATATCCAGCTGATCA

>1249_S13_L001_R1_001.fastq_201_1a_8
CCCCTACAACAGCGCTGGTAGTGGCTCAGCTACTTAGGGTCCCGCAAGCCATCCTGGACATGATCGCTGG
AGCCCACTGGGGAGTCCTAGCGGGCATAGCGTATTTCTCCATGGTGGGCAACTGGGCGAAGGTCCTGGTA
GTGCTGTTGCTGTTTGCCGACGTCGACGCAAACACCTACACCACCGGGGGGAGAGTTGCTGCTACTACGG
CAGCACTCACCAATTTGTTTAGTCCGGGCGCCAGGCAAGATATCCAGCTGATCA

>1249_S13_L001_R1_001.fastq_202_1a_8
CCCCTACAACAGCGCTGGTAGTGGCTCAGCTACTTAGGGTCCCGCAAGCCATCCTGGACATGATCGCTGG
AGCCCACTGGGGAGTCCTAGCGGGCATAGCGTATTTCTCCATGGTGGGCAACTGGGCGAAGGTCCTGGTA
GTGCTGTTGCTGTTTGCCGGCGTCGACGCAAACACCTACACCACCGGGGGGAGAGTTGCTGCTACTACGA
CAGCACTCACCAATTTGTTTAGTCCGGGCGCCAGGCAAGATATCCAGCTGATCA

>1249_S13_L001_R1_001.fastq_203_1a_8
CCCCTACAACAGCGCTGGTAGTGGCTCAGCTACTCAGGGTCCCGCAAGCCATCCTGGACATGATCGCTGG
AGCCCACTGGGGAGTCCTAGCGGGCATAGCGTATTTCTCCATGGTGGGCAACTGGGCGAAGGTCCTGGTA
GTACTGTTGCTGTTTGCCGGCGTCGACGCAAACACCTACACCACCGGGGGGAGAGTTGCTGCTACTACGG
CAGCACTCACCAATTTGTTTAGTCCGGGCGCCAGGCAAGATATCCAGCTGATCA

>1249_S13_L001_R1_001.fastq_204_1a_8
CCCCTACAACAGCGCTGGTAGTGGCTCAGCTACTTAGGGTCCCGCAAGCCATCCTGGACATGATCGCTGG
AGCCCACTGGGGAGTCCTAGCGGGCATAGCGTATTTCTCCATGGTGGGCAACTGGGCGAAGGTCCTGGTA
GTGCTGTTGCTGTTTGCCGGCGTCGACGCAAACACCTACACCACCGGGGGGAGAGTTGCTGCTACTACGG
CAGCACTCACCGATTTGTTTAGTCCGGGCGCCAGGCAAGATATCCAGCTGATCA

>1249_S13_L001_R1_001.fastq_205_1a_8
CCCCTACAACAGCGCTGGTAGTGGCTCAGCTACTTAGGATCCCGCAAGCCATCCTGGACATGATCGCTGG
AGCCCACTGGGGAGTCCTAGCGGGCATAGCGTATTTCTCCATGGTGGGCAACTGGGCGAAGGTCCTGGTA
GTGCTGTTGCTGTTTGCCGGCGTCGACGCAAACACCTACACCACTGGGGGGAGAGTTGCTGCTACTACGG
CAGCACTCACCAATTTGTTTAGTCCGGGCGCCAGGCAAGATATCCAGCTGATCA

>1249_S13_L001_R1_001.fastq_206_1a_8
CCCCTACAACAGCGCTGGTAGTGGCTCAGCTACTTAGGGTCCCGCAAGCCATCCTAGACATGATCGCTGG
AGCCCACTGGGGAGTCCTAGCGGGCATAGCGTATTTCTCCATGGTGGGCAACTGGGCGAAGGTCCTGGTA
GTGCTGTTGCTGTTTGCCGGCGTCGACGCAAACACCTACACCACCGGGGGGAGAGTTGCTGCTACTACGG
CAGCACTCACCAATTTGTTTAGTCCGGGCGCCAGGCAAGATATCCAGCTGATCA

>1249_S13_L001_R1_001.fastq_207_1a_8
CCCCTACAACAGCGCTGGTAGTGGCTCAGCTACTTAGGATCCCGCAAGCCATCCTGGACATGATCGCTGG
AGCCCACTGGGGAGTCCTAGCGGGCATAGCGTATTTCTCCATGGTGGGCAACTGGGCGAAGGTCCTGGTA
GTGCTGTTGCTGTTTGCCGGCGTCGACGCAAACACCTACACCACCGGGGGGAGAGTTGCTGCTACTACGG
CAGCACTCACCAATTTGTTTAGTCCGGGCGCCAGGCAAGATATCCAGCTGATTA

>1249_S13_L001_R1_001.fastq_208_1a_8
CCCCTACAACAGCGCCGGTAGTGGCTCAGCTACTTAGGGTCCCGCAAGCCATCCTGGACATGATCGCTGG
AGCCCACTGGGGAGTCCTAGCGGGCATAGCGTATTTCTCCATGGTGGGCAACTGGGCGAAGGTCCTGGTA
GTGCTGTTGCTGTTTGCCGGCGTCGACGCAAACACCTACACCACCGGGGGGAGAGTTGCTGCTACTACGG
CAGCACTCACCAATTTGTTTAGTCCGGGCGCCAGGCAAGATATCCAGCTGATCA

>1249_S13_L001_R1_001.fastq_209_1a_8
CCCCTACAACAGCGCTGGTAGTGGCTCAGCTACTTAGGGTCCCGCAAGCCATCTTGGACATGATCGCTGG
AGCCCACTGGGGAGTCCTAGCGGGCATAGCGTATTTCTCCATGGTGGGCAACTGGGCGAAGGTCCTGGTA
GTGCTGTTGCTGTTTGCCGGCGTCGACGCAAACACCTACACCACCGGGGGGAGAGTTGCTGCTACTACGG
CAGCACTCACCAATTTGTTTAGTCCGGGCGCCAGGCAAGATATCCAGCTGATCA

>1249_S13_L001_R1_001.fastq_210_1a_8
CCCCTACAACAGCGCTGGTAGTGGCTCAGCTACTTAGGGTCCCGCAAGCCATCCTGGACATGATCGCTGG
AGCCCACTGGGGAGTCCTAGCGGGCATAGCGTATTTCTCCATGGTGGGCAACTGGGCGAAGGTCCTGGTA
GTGCTGTTGCTGTTTGCCGGCGTCGACGCAAACACCTACACCACCGGGGGGAGAGTTGCTGCTACTACGG
CAGCACTCACCAATTTGTTTAGTCCGGGCACCAGGCAAGATATCCAGCTGATCA

>1249_S13_L001_R1_001.fastq_211_1a_8
CCCCTACAACAGCGCTGGTAGTGGCTCAGCTACTTAGGGTCCCGCAAGCCATCCTGGACATGATCGCTGG
AGCCCACTGGGGAGTCCTAGCGGGCATAGCGTATTTCTCCATGGTGGGCAACTGGGCGAAGGTCCTGGTA
GTGCTGTTGCTGTTTGCCGGTGTCGACGCAAACACCTACACCACCGGGGGGAGAGTTGCTGCTACTACGG
CAGCACTCACCAATTTGTTTAGTCCGGGCGCCAGGCAAGATATCCAGCTGATCA

>1249_S13_L001_R1_001.fastq_212_1a_8
CCCCTACAACAGCGCTGGTAGTGGCTCAGCTACTTAGGGTCCCGCAAGCCATCCTGGACATGATCGCTGG
AGCCCACTGGGGAGTCCTAGCGGGCATAGCGTATTTCTCCATGGTGGGCAACTGGGCGAAGGTCCTGGTA
GTGCTGCTGCTGTTTGCCGGCGTCGACGCAAACACCTACACCACCGGGGGGAGAGTTGCTGCTACTACGG
CAGCACTCACCAATTTGTTTAGTCCGGGCGCCAGGCAAGATATCCAGCTGATTA

>1249_S13_L001_R1_001.fastq_213_1a_8
CCCCTACAACAGCGCTAGTAGTGGCTCAGCTACTTAGGGTCCCGCAAGCCATCCTGGACATGATCGCTGG
AGCCCACTGGGGAGTCCTAGCGGGCATAGCGTATTTCTCCATGGTGGGCAACTGGGCGAAGGTCCTGGTA
GTGCTGTTGCTGTTTGCCGGCGTCGACGCAAACACCTACACCACCGGGGGGAGAGTTGCTGCTACTACGG
CAGCACTCACCAATTTGTTTAGTCCGGGCGCCAGGCAAGATATCCAGCTGATCA

>1249_S13_L001_R1_001.fastq_214_1a_8
CCCCTACAACAGCGCTGGTAGTGGCTCAGCTACTCAGGGTCCCGCAAGCCATCCTGGACATGATCGCTGG
AGCCCACTGGGGAGTCCTAGCGGGCATAGCGTATTTCTCCATGGTGGGCAACTGGGCGAAGGTCCTGGTA
GTGCTGTTGCTGTTTGCCGGCGTCGACGCAAACACCTACACCACCGGGGGGAGAGTTGCTGCTACTACGG
CAGCACTCACCAATTTGTTTACTCCGGGCGCCAGGCAAAATATCCAGCTGATCA

>1249_S13_L001_R1_001.fastq_215_1a_7
CCTCTACAGCAGCGCTGGTAGTGGCTCAGCTACTTAGGGTCCCGCAAGCCATCCTGGACATGATCGCTGG
AGCCCACTGGGGAGTCCTAGCGGGCATAGCGTATTTCTCCATGGTGGGCAACTGGGCGAAGGTCCTGGTA
GTGCTGTTGCTGTTTGCCGGCGTCGACGCAAACACCTACACCACCGGGGGGAGAGTTGCTGCTACTACGG
CAGCACTCACCAATTTGTTTAGTCCGGGCGCCAGGCAAGATATCCAGCTGATCA

>1249_S13_L001_R1_001.fastq_216_1a_7
CCCCTACAACAGCGCTGGTAGTGGCTCAGCTACTTAGGGTCCCGCAAGCCATCCTGGACATGATCGCTGG
AGCCCACTGGGGAGTCCTAGCGGGCATAGCGTATTTCTCCATGGTGGGCAACTGGGCGAAGGTCCTGGTA
GTGCTGTTGCTGTTTGCCGGCGTCGACGCAAACACCTACACCACCGGGGGGAGAGTTGCTGCTACTACGG
CAGCACTCACCAATTCGTTTAGTCCGGGCGCCAGGCAAGATATCCAGCTGATCA

>1249_S13_L001_R1_001.fastq_217_1a_7
CCCCTACAACAGCGCTGGTAGTGGCTCAGCTACTTAGGGTCCCGCAAGCCATCCTGGACATGATCGCTGG
AGCCCACTGGGGAGTCCTAGCGGGCATAGCGTATTTCTCCATGGTGGGCAACTGGGCGAAGGTCCTAGTA
GTGCTGTTGCTGTTTGCCGGCGTTGACGCAAACACCTACACCACCGGGGGGAGAGTTGCTGCTACTACGG
CAGCACTCACCAATTTGTTTAGTCCGGGCGCCAGGCAAAATATCCAGCTGATCA

>1249_S13_L001_R1_001.fastq_218_1a_7
CCCCTACAACAGCGCTGGTAGTGGCTCAGCTACTTAGGGTCCCGCAAGCCATCCTGGACATGATCGCTGG
AGCCCACTGGGGAGTCCTAGCGGGCATAGCGTATTTCTCCATGGTGGGCAACTGGGCGAAGGTCCTGGTA
GTGCTGTTGCTGTTTGCCGGCGTCGACGCAAACACCTACACCACCGGGGGGAGAGTTGCTGCTACTACGG
CAGCACTCACCAATTTGCTTAGTCCGGGCGCCAGGCAAGATATCCAGCTGATCA

>1249_S13_L001_R1_001.fastq_219_1a_7
CCCCTACAACAGCGCTGGTAGTGGCTCAGCTACTTAGGGTCCCGCAAGCCATCCTGGACATGATCGCTGG
AGCCCACTGGGGAGTCCTAGCGGGCATAGCGTATTTCTCCATGGTGGGCAACTGGGCGAAGGTCCTGATA
GTGCTGTTGCTGTTTGCCGGCGTCGACGCAAACACCTACACCACCGGGGGGAGAGTTGCTGCTACTACGG
CAGCACTCACCAATTTGTTTAGTCCGGGCGCCAGGCAAGATATCCAGCTGATCA

>1249_S13_L001_R1_001.fastq_220_1a_7
CCCCTACAACAGCGCTGGTAGTGGCTCAGCTACTTAGGATCCCGCAAGCCATCCTGGACATGATCGCTGG
AGCCCACTGGGGAGTCCTAGCGGGCATAGCGTATTTCTCCATGGTGGGCAACTGGGCGAAGGTCCTGGTA
GTGCTGTTGCTGTTTGCCGGCGTCGACGCAAACACCTACACCACCGGGGGGAGAGTTGCTGCTACTACGG
CAGCACTCACCAATTTGTTTAGTCCGGGCGCCAGGCAAAATATCCAGCTGATCA

>1249_S13_L001_R1_001.fastq_221_1a_7
CCCCTACAACAGCGCTGGTAGTGGCTCAGCTACTTAGGGTCCCGCAAGCCATCCTGGACATGATCGCTGG
AGCCCACTGGGGAGTCCTAGCGGGCATAGCGTATTTCTCCATGGTGGGCAACTGGGCGAAGGTCCTGGTA
GTGCTGTTGCTGTTTGCCAGCGTCGACGCAAACACCTACACCACCGGGGGGAGAGTTGCTGCTACTACGG
CAGCACTCACCAATTTGTTTAGTCCGGGCGCCAGGCAAGATATCCAGCTGATCA

>1249_S13_L001_R1_001.fastq_222_1a_7
CCCCTACAACAGCGCTGGTAGTGGCTCAGCTACTTAGGATCCCGCAAGCCATCCTGGACATGATCGCTGG
AGCCCACTGGGGAGTCCTAGCGGGCATAGCGTATTTCTCCATGGTGGGCAACTGGGCGAAGGTCCTGGTA
GTGCTGTTGCTGTTTGCCGGCGTCGACGCAAACACCTACACCACCGGGGGGAGGGTTGCTGCTACTACGG
CAGCACTCACCAATTTGTTTAGTCCGGGCGCCAGGCAAGATATCCAGCTGATCA

>1249_S13_L001_R1_001.fastq_223_1a_7
CCCCTACAACAGCGCTGGTAGTGGCTCAGCTACTTAGGGTCCCGCAAGCCATCCTGGACATGATCGCTGG
AGCCCACTGGGGAGTCCTAGCGGGCATAGCGTATTTCTCCATGGTGGGCAACTGGGCGAAGGTCCTGGTA
GTGCTGTTGCTGTTTGCCGGCGTCGACGCAAACACCTACACCACCGGGGGGAGAGTTACTGCTACTACGG
CAGCACTCACCAATTTGTTTAGTCCGGGCGCCAGGCAAGATATCCAGCTGATCA

>1249_S13_L001_R1_001.fastq_224_1a_7
CCCCTACAACAGCGCTGGTAGTGGCTCAGCTACTTAGGGTCCCGCAAGCCATCCTGGACATGATCGCTGG
AGCCCACTGGGGAGTCCTAGCGGGCATAGCGTATTTCTCCATGGTGGGCAACTGGGCGAAGGTCCTGGTA
GTGCTGTTGCTGTTTGCCGGCGTCGACGCAAACACCTACACCACCGGGGGGAGAGTTGCTGCTACTACGG
CAGCACTCACCAATTTGTTTAGTCCGGGCGCTAGGCAAGATATCCAGCTGATCA

>1249_S13_L001_R1_001.fastq_225_1a_7
CCCCTACAACAGCGCTGGTAGTGGCTCAGCTACTTAGGGTCCCGCAAGCCATCCTGGACATGATCGCTGG
AGCCCACTGGGGAGTCCTAGCGGGCATAGCGTATTTCTCCATGGTGGGCAACTGGGCGAAGGTCCTGGTA
GTGCTGTTGCTGTTTGCCGGCGTCGACGCAAACACCTACACCACCGGGGGGAGAGTTGCTGCTACTACGG
CAGCACTCACTAATTTGTTTAGTCCGGGCGCCAGGCAAGATATCCAGCTGATCA

>1249_S13_L001_R1_001.fastq_226_1a_7
CCCCTACAACAGCGCTGGTAGTGGCTCAGCTACTTAGGGTCCCGCAAGCCATCCTGGACATGATCGCTGG
AGCCCACTGGGGAGTCCTAGCGGGCATAGCGTATTTCTCCATGGTGGGCAACTGGGCGAAGGTCCTGGTA
GTGCTGTTGCTGTTTGCCGGCGTCGGCGCAAACACCTACTCCACCGGGGGGAGGGTTGCTGCTACTACGG
CAGCACTCACCAATTTGTTTAGTCCGGGCGCCAGGCAAGATATCCAGCTGATCA

>1249_S13_L001_R1_001.fastq_227_1a_7
CCCCTACAACAGCGCTGGTAGTGGCTCAGCTACTTAGGGTCCCGCAAGCCATCCTGGACATGATCGCTGG
AGCCCACTGGGGAGTCCTAGCGGGCATAGCGTATTTCTCCATGGTGGGCAACTGGGCGAAGGTCCTGGTA
GTGCTGTTGCTGTTTGCCGGCGTCGACGCAAACACCTACACCACCGGGGGGAGAGTCGCTGCTACCACGG
CAGCACTCACCAATTTGTTTAGTCCGGGCGCCAGGCAAGATATCCAGCTGATCA

>1249_S13_L001_R1_001.fastq_228_1a_7
CCCCTACAACAGCGCTGGTAGTGGCTCAGCTACTTAGGGTCCCGCAAGCCATCCTGGACATGATCGCTGG
AGCCCACTGGGGAGTCCTAGCGGGCATAGCGTATTTCTCCATGGTGGGCAACTGGGCGAAGGTCCTAGTA
GTGCTGTTGCTGTTTGCCGGCGTTGACGCAAACACCTACACCACCGGGGGGAGAGTTGCTGCTACTACGG
CAGCACTCACCAATTTGTTTAGTCCGGGCGCCAGGCAAGATATCCAGCTGATCA

>1249_S13_L001_R1_001.fastq_229_1a_7
CCCCTACAACAGCGCTGGTAGTGGCTCAGCTACTCAGGGTCCCGCAAGCCATCCTGGACATGATCGCTGG
AGCCCACTGGGGAGTCCTAGCGGGCATAGCGTATTTCTCCATGGTGGGCAACTGGGCGAAGGTCCTGGTA
GTGCTGTTGCTGTTCGCCGGCGTCGACGCAAACACCTACACCACCGGGGGGAGAGTTGCTGCTACTACGG
CAGCACTCACCAATTTGTTTAGTCCGGGCGCCAGGCAAGATATCCAGCTGATCA

>1249_S13_L001_R1_001.fastq_230_1a_7
CCCCTACAACAGCGCTGGTAGTGGCTCAGCTACTTAGGGTCCCGCAAGCCATCCTGGACATGATCGCTGG
AGCCCACTGGGGAGTCCTAGCGGGCATAGCGTATTTCTCCATGGTGGGCAACTGGGCGAAGGTCCTGGTA
GTGCTGTTGCTGTTTGCCGGCGTCGACGCAAACACCTACATCACCGGGGGGAGAGTTGCTGCTACTACGG
CAGCACTCACCAATTTGTTTAGTCCGGGCGCCAGGCAAGATATCCAGCTGATCA

>1249_S13_L001_R1_001.fastq_231_1a_7
CCCCTACAACAGCGCTGGTAGTGGCTCAGCTACTTAGGGTCCCGCAAGCCATCCTGGACATGATCGCTGG
AGCCCACTGGGGAGTCCTAGCGGGCATAGCGTATTTCTCCATGGTGGGCAACTGGGCGAAGGTCCTGGTA
GTGCTGTTACTGTTTGCCGGCGTCGACGCAAACACCTACACCACCGGGGGGAGAGTTGCTGCTACTACGG
CAGCACTCACCAATTTGTTTAGTCCGGGCGCCAGGCAAGATATCCAGCTGATCA

>1249_S13_L001_R1_001.fastq_232_1a_7
CCCCTACAACAGCGCTGGTAGTGGCTCAGCTACTTAGGATCCCGCAAGCCATCCTGGACATGATCGCTGG
AGCCCACTGGGGAGTCCTAGCGGGCATAGCGTATTTCTCCATGGTGGGCAACTGGGCGAAGGTCCTGGTA
GTGCTGTTGCTGTTTGCCGGCGTCGACGCAAACACCTATACCACCGGGGGGAGAGTTGCTGCTACTACGG
CAGCACTCACCAATTTGTTTAGTCCGGGCGCCAGGCAAGATATCCAGCTGATCA

>1249_S13_L001_R1_001.fastq_233_1a_7
CCCCTACAACAGCGCTGGTAGTGGCTCAGCTGCTTAGGGTCCCGCAAGCCATCCTGGACATGATCGCTGG
AGCCCACTGGGGAGTCCTAGCGGGCATAGCGTATTTCTCCATGGTGGGCAACTGGGCGAAGGTCCTGGTA
GTGCTGTTGCTGTTTGCCGGCGTCGACGCAGACACCTACACCACCGGGGGGAGAGTTGCTGCTACTACGG
CAGCACTCACCAATTTGTTTAGTCCGGGCGCCAGGCAAGATATCCAGCTGATCA

>1249_S13_L001_R1_001.fastq_234_1a_7
CCCCTACAACAGCGCTGGTAGTGGCTCAGCTACTTAGGGTCCCGCAAGCCATCCTGGACATGATCGCTGG
AGCCTACTGGGGAGTCCTAGCGGGCATAGCGTATTTCTCCATGGTGGGCAACTGGGCGAAGGTCCTGGTA
GTGCTGTTGCTGTTTGCCGGCGTCGACGCAAACACCTACACCACCGGGGGGAGAGTTGCTGCTACTACGG
CAGCACTCACCAATTTGTTTAGTCCGGGCGCCAGGCAAGATATCCAGCTGATCA

>1249_S13_L001_R1_001.fastq_235_1a_7
CCCCTACAACAGCGCTGGTAGTGGCTCAGCTACTTAGGATCCCGCAAGCCATCCTGGACATGATCGCTGG
AGCCCACTGGGGAGTCCTAGCGGGCATAGCGTATTTCTCCATGGTGGGCAACTGGGCGAAGGTCCTGGTA
GTGCTGTTGCTGTTTGCCGGCGTCGACGCAAACACCTACACCACCGGGGGGAGAGTCGCTGCTACTACGG
CAGCACTCACCAATTTGTTTAGTCCGGGCGCCAGGCAAGATATCCAGCTGATCA

>1249_S13_L001_R1_001.fastq_236_1a_7
CCCCTACAACAGCGCTGGTAGTGGCTCAGCTACTTAGGGTCCCGCAAGCCATCCTGGACATGATCGCTGG
AGCCCACTGGGGAGTCCTAGCGGGCATAGCGTATTTCTCCATGGTGGGCAACTGGGCGAAGGTCCTGGTA
GTGCTGTTGCTGTTTGCCGGCGTCGACGCAAACACTTACACCACCGGGGGGAGAGTTGCTGCTACTACGG
CAGCACTCACCAATTTGTTTAGTCCGGGCGCCAGGCAAGATATCCAGCTGATCA

>1249_S13_L001_R1_001.fastq_237_1a_7
CCCCTACAACAGCGCTGGTAGTGGCTCAGCTACTTAGGGTCCCGCAAGCCATCCTGGACATGATCGCTGG
AGCCCACTGGGGAGTCCTAGCGGGCATAGTGTATTTCTCCATGGTGGGCAACTGGGCGAAGGTCCTGGTA
GTGCTGTTGCTGTTTGCCGGCGTCGACGCAAACACCTACACCACCGGGGGGAGAGTTGCTGCTACTACGG
CAGCACTCACCAATTTGTTTAGTCCGGGCGCCAGGCAAGATATCCAGCTGATCA

>1249_S13_L001_R1_001.fastq_238_1a_7
CCCCTACAACAGCGCTGGTAGTGGCTCAGCTACTTAGGGTCCCGCAAGCCATCCTGGACATGATCGCTGG
AGCCCACTGGGGAGTCCTAGCGGGCATAGCGTATTTCTCCATGGTGGGCAACTGGGCGAAGGTCCTGGTA
GTGCTGTTGCTGTTTGCCGGCGTCGACGCAAACACCTACACTACCGGGGGGAGAGTTGCTGCTACTACGG
CAGCACTCACCAATTTGTTTAGTCCGGGCGCCAGGCAAGATATCCAGCTGATCA

>1249_S13_L001_R1_001.fastq_239_1a_7
CCCCTACAACAGTGCTGGTAGTGGCTCAGCTACTTAGGGTCCCGCAAGCCATCCTGGACATGATCGCTGG
AGCCCACTGGGGAGTCCTAGCGGGCATAGCGTATTTCTCCATGGTGGGCAACTGGGCGAAGGTCCTGGTA
GTGCTGTTGCTGTTTGCCGGCGTCGACGCAAACACCTACACCACCGGGGGGAGAGTTGCTGCTACTACGG
CAGCACTCACCAATTTGTTTAGTCCGGGCGCCAGGCAAGATATCCAGCTGATCA

>1249_S13_L001_R1_001.fastq_240_1a_6
CCCCTACAACAGCGCTGGTAGTGGCTCAGCTACTTAGGGTCCCGCAAGCCATCCTGGACATGATCGCTGG
AGCCCACTGGGGAGTCCTAGCGGGCATAGCGTATTTCTCCATGGTGGGCAACTGGGCGAAGGTCCTGGTA
GTGCTGTTGCTGTTTGCCGGCGTCGACGCAAACACCTACACCACCGGGGGGAGAGTTGCTGCTACTACGG
CAGCACTCACCAATTTGTTTAGTCCGGGCGCCAAGCAAGATATCCAGCTGATCA

>1249_S13_L001_R1_001.fastq_241_1a_6
CCCCTACAACAGCGCTGGTAGTGGCTCAGCTACTTAGGGTCCCGCAAGCCATCCTGGACATGATCGCTGG
AGCCCACTGGGGAGTCCTAGCGGGCATAGCGTATTTCTCCATGGTGGGCAACTGGGCGAAGGTCCTGGTA
GTGCTGTTGCTGTTTGCCGGCGTCGACGCAAACACCTACACCACCGGGGGGAGAGTTGCTGCTACTACGG
CAGCACTCACCAATTTGTTTAGTCCGGGCGCCAGGCAAGATATCCAGCTAATCA

>1249_S13_L001_R1_001.fastq_242_1a_6
CCCCTACAACAGCGCTGATAGTGGCTCAGCTACTTAGGGTCCCGCAAGCCATCCTGGACATGATCGCTGG
AGCCCACTGGGGAGTCCTAGCGGGCATAGCGTATTTCTCCATGGTGGGCAACTGGGCGAAGGTCCTGGTA
GTGCTGTTGCTGTTTGCCGGCGTCGACGCAAACACCTACACCACCGGGGGGAGAGTTGCTGCTACTACGG
CAGCACTCACCAATTTGTTTAGTCCGGGCGCCAGGCAAGATATCCAGCTGATCA

>1249_S13_L001_R1_001.fastq_243_1a_6
CCCCTACAACAGCGCTGGTAGTGGCTCAGCTACTTAGGGTCTCGCAAGCCATCCTGGACATGATCGCTGG
AGCCCACTGGGGAGTCCTAGCGGGCATAGCGTATTTCTCCATGGTGGGCAACTGGGCGAAGGTCCTGGTA
GTGCTGTTGCTGTTTGCCGGCGTCGACGCAAACACCTACACCACCGGGGGGAGAGTTGCTGCTACTACGG
CAGCACTCACCAATTTGTTTAGTCCGGGCGCCAGGCAAGATATCCAGCTGATCA

>1249_S13_L001_R1_001.fastq_244_1a_6
CCCCTACAACAGCGCTGGTAGTGGCTCAGCTACTTAGGGTCCCGCAAGCCATCCTGGACATGATCGCTGG
AGCCCACTGGGGAGTCCTAGCGGGCATAGCGTATTTCTCCATGGTGGGCAACTGGGCAAAGGTCCTGGTA
GTGCTGTTGCTGTTTGCCGGCGTCGACGCAAACACCTACACCACCGGGGGGAGAGTTGCTGCTACTACGG
CAGCACTCACCAATTTGTTTAGTCCGGGCGCCAGGCAAGATATCCAGCTGATCA

>1249_S13_L001_R1_001.fastq_245_1a_6
CCCCTACAACAGCGCTGGTAGTGGCTCAGCTACTCAGGGTCCCGCAAGCCATCCTGGACATGATCGCTGG
AGCCCACTGGGGAGTCCTAGCGGGCATAGCGTATTTCTCCATGGTGGGCAACTGGGCGAAGGTCCTAGTA
GTGCTGTTGCTGTTTGCCGGCGTCGACGCAAACACCTACACCACCGGGGGGAGAGTTGCTGCTACTACGG
CAGCACTCACCAATTTGTTTACTCCGGGCGCCAGGCAAAATATCCAGCTGATCA

>1249_S13_L001_R1_001.fastq_246_1a_6
CCCCTACAACAGCGCTGGTAGTGGCTCAGCTACTTAGGGTCCCGCAAGCCATCCTGGACATAATCGCTGG
AGCCCACTGGGGAGTCCTAGCGGGCATAGCGTATTTCTCCATGGTGGGCAACTGGGCGAAGGTCCTGGTA
GTGCTGTTGCTGTTTGCCGGCGTCGACGCAAACACCTACACCACCGGGGGGAGAGTTGCTGCTACTACGG
CAGCACTCACCAATTTGTTTAGTCCGGGCGCCAGGCAAGATATCCAGCTGATCA

>1249_S13_L001_R1_001.fastq_247_1a_6
CCCCTACAACAGCGCTGGTAGTGGCTCAGCTACTTAGGATCCCGCAGGCCATCCTGGACATGATCGCTGG
AGCCCACTGGGGAGTCCTAGCGGGCATAGCGTATTTCTCCATGGTGGGCAACTGGGCGAAGGTCCTGGTA
GTGCTGTTGCTGTTTGCCGGCGTCGACGCAAACACCTACACCACCGGGGGGAGAGTTGCTGCTACTACGG
CAGCACTCACCAATTTGTTTAGTCCGGGCGCCAGGCAAGATATCCAGCTGATCA

>1249_S13_L001_R1_001.fastq_248_1a_6
CCCCTACAACAGCGCTGGTAGTGGCTCAGCTACTTAGGGTCCCGCAAGCCATCCTGGACATGATCGCTGG
AGCCCACTGGGGAGTCCTAGCGGGCATAGCGTATTTCTCCATGGTGAGCAACTGGGCGAAGGTCCTGGTA
GTGCTGTTGCTGTTTGCCGGCGTCGACGCAAACACCTACACCACCGGGGGGAGAGTTGCTGCTACTACGG
CAGCACTCACCAATTTGTTTAGTCCGGGCGCCAGGCAAGATATCCAGCTGATCA

>1249_S13_L001_R1_001.fastq_249_1a_6
CCCCTACAACAGCGCTGGTAGTGGCTCAGCTACTTAGGGTCCCGCAAGCCATCCTGGACATGATCGCTGG
AGCCCACTGGGGAGTCCTAGCGGGCATAGCATATTTCTCCATGGTGGGCAACTGGGCGAAGGTCCTGGTA
GTGCTGTTGCTGTTTGCCGGCGTCGACGCAAACACCTACACCACCGGGGGGAGAGTTGCTGCTACTACGG
CAGCACTCACCAATTTGTTTAGTCCGGGCGCCAGGCAAGATATCCAGCTGATCA

>1249_S13_L001_R1_001.fastq_250_1a_6
CCCCTACAACAGCGCTGGTAGTGGCTCAGCTACTTAGGGTCCCGCAAGCCATCCTGGACATGATCGCTGG
AGCCCACTGGGGAGTCCTAGCGAGCATAGCGTATTTCTCCATGGTGGGCAACTGGGCGAAGGTCCTGGTA
GTGCTGTTGCTGTTTGCCGGCGTCGACGCAAACACCTACACCACCGGGGGGAGAGTTGCTGCTACTACGG
CAGCACTCACCAATTTGTTTAGTCCGGGCGCCAGGCAAGATATCCAGCTGATCA

>1249_S13_L001_R1_001.fastq_251_1a_6
CCCCTACAACAGCGCTGGTAGTGGCTCAGCTACTTAGGATCCCGCAAGCCATCCTGGACATGATCGCTGG
AGCCCACTGGGGAGTCCTAGCGGGCATAGCGTATTTCTCCATGGTGGGCAACTGGGCGAAGGTCCTGGTA
GTGCTGTTGCTGTTTGCCGGCGTCGACGCAAACACCTACACCACCGGGGGGAGAGTTGCCGCTACTACGG
CAGCACTCACCAATTTGTTTAGTCCGGGCGCCAGGCAAGATATCCAGCTGATCA

>1249_S13_L001_R1_001.fastq_252_1a_6
CCCCTACAACAGCGCTGGTAGTGGCTCAGCTACTTAGGGTCCCGCAAGCCATCCTGGACATGATCGCTGG
AGCCCACTGGGGAGTCCTAGCGGGCATAGCGTATTTCTCCATGGTGGGCAACTGGGCGAAGGTCCTGGTA
GTGCTGTTGCTGTTTGCCGGCGTCGACGCAAACACCTACACCACCGAGGGGAGAGTTGCTGCTACTACGG
CAGCACTCACCAATTTGTTTAGTCCGGGCGCCAGGCAAGATATCCAGCTGATCA

>1249_S13_L001_R1_001.fastq_253_1a_6
CCCCTACAACAGCGCTGGTAGTGGCTCAGCTACTTGGGGTCCCGCAAGCCATCCTGGACATGATCGCTGG
AGCCCACTGGGGAGTCCTAGCGGGCATAGCGTATTTCTCCATGGTGGGCAACTGGGCGAAGGTCCTGGTA
GTGCTGTTGCTGTTTGCCGGCGTCGACGCAAACACCTACACCACCGGGGGGAGAGTTGCTGCTACTACGG
CAGCACTCACCAATTTGTTTAGTCCGGGCGCCAGGCAAGATATCCAGCTGATCA

>1249_S13_L001_R1_001.fastq_254_1a_6
CCCCTACAACAGCGCTGGTAGTGGCTCAGCTACTTAGGATCCCGCAAGCCATCCTGGACATGATCGCTGG
AGCCCACTGGGGAGTCCTAGCGGGCATAGCGTATTTCTCCATGGTGGGCAACTGGGCGAAGGTCCTGGTA
GTGCTGTTGCTGTTTGCCGGCGTCGACGCAAACACCTACACCACCGGGGGGAGAGTTGCTGCTACTACGG
CAGCACTCACCAATTTGTTTAGTCCGGGCGCCAGGCAAGGTATCCAGCTGATCA

>1249_S13_L001_R1_001.fastq_255_1a_6
CCCCTACAACAGCGCTGGTAGTGGCTCAGCTACTTAGGGTCCCGCAAGCCATCCTGGACATGATCGCTAG
AGCCCACTGGGGAGTCCTAGCGGGCATAGCGTATTTCTCCATGGTGGGCAACTGGGCGAAGGTCCTGGTA
GTGCTGTTGCTGTTTGCCGGCGTCGACGCAAACACCTACACCACCGGGGGGAGAGTTGCTGCTACTACGG
CAGCACTCACCAATTTGTTTAGTCCGGGCGCCAGGCAAGATATCCAGCTGATCA

>1249_S13_L001_R1_001.fastq_256_1a_6
CCCCTACAACAGCGCTGGTAGTGGCTCAGCTACTTAGGGTCCCGCAAGCCATCCTGGACATGATCGCTGG
AGCCCACTGGGGAGTCCTAGCGGGCATAGCGTATTTCTCCATGGTGGGCAACTGGGCGAAGGTCCTGGTA
GTGCTGTTGCTGTTTGCCGGCGTCGACGCAAACACCTACACCACCGGGAGGAGAGTTGCTGCTACTACGG
CAGCACTCACCAATTTGTTTAGTCCGGGCGCCAGGCAAGATATCCAGCTGATCA

>1249_S13_L001_R1_001.fastq_257_1a_6
CCCCTACAACAGCGCTGGTAGTGGCTCAGCTACTTAGGGTCCCGCAAGCCATCCTGGACATGATCACTGG
AGCCCACTGGGGAGTCCTAGCGGGCATAGCGTATTTCTCCATGGTGGGCAACTGGGCGAAGGTCCTGGTA
GTGCTGTTGCTGTTTGCCGGCGTCGACGCAAACACCTACACCACCGGGGGGAGAGTTGCTGCTACTACGG
CAGCACTCACCAATTTGTTTAGTCCGGGCGCCAGGCAAGATATCCAGCTGATCA

>1249_S13_L001_R1_001.fastq_258_1a_6
CCCCTACAACAGCGCTGGTAGTGGTTCAGCTACTTAGGGTCCCGCAAGCCATCCTGGACATGATCGCTGG
AGCCCACTGGGGAGTCCTAGCGGGCATAGCGTATTTCTCCATGGTGGGCAACTGGGCGAAGGTCCTGGTA
GTGCTGTTGCTGTTTGCCGGCGTCGACGCAAACACCTACACCACCGGGGGGAGAGTTGCTGCTACTACGG
CAGCACTCACCAATTTGTTTAGTCCGGGCGCCAGGCAAGATATCCAGCTGATCA

>1249_S13_L001_R1_001.fastq_259_1a_6
CCCCTACAATAGCGCTGGTAGTGGCTCAGCTACTTAGGGTCCCGCAAGCCATCCTGGACATGATCGCTGG
AGCCCACTGGGGAGTCCTAGCGGGCATAGCGTATTTCTCCATGGTGGGCAACTGGGCGAAGGTCCTGGTA
GTGCTGTTGCTGTTTGCCGGCGTCGACGCAAACACCTACACCACCGGGGGGAGAGTTGCTGCTACTACGG
CAGCACTCACCAATTTGTTTAGTCCGGGCGCCAGGCAAGATATCCAGCTGATCA

>1249_S13_L001_R1_001.fastq_260_1a_6
CCCCTACAACAGCGCTGGTAGTGGCTCAGCTACTTAGGGTCCCGCAAGCCATCCTGGACATGATCGCTGG
AGCCCACTGGGGAGTCCTAGCGGGCATAGCGTATTTCTCCATGGTGGGCAACTGGGCGAAGGTCCTGGTA
GTGCTGTTGCTATTTGCCGGCGTCGACGCAAACACCTACACCACCGGGGGGAGAGTTGCTGCTACTACGG
CAGCACTCACCAATTTGTTTAGTCCGGGCGCCAGGCAAGATATCCAGCTGATCA

>1249_S13_L001_R1_001.fastq_261_1a_6
CCCCTACAACAGCGCTGGTAGTGGCTCAGCTACTTAGGGTCCCGCAAGCCATCCTGGACATGATCGCTGG
AGCCCACTGGGGAGTCCTAGCGGGCATAGCGTATTTCTCCATGGTGGGCAACTGGGCGAAGGTCCTGGTA
GTGCTGTTGCTGTTTGCCGGCGTCGACGCAAATACCTACACCACCGGGGGGAGAGTTGCTGCTACTACGG
CAGCACTCACCAATTTGTTTAGTCCGGGCGCCAGGCAAGATATCCAGCTGATCA

>1249_S13_L001_R1_001.fastq_262_1a_6
CCCCTACAACAGCGCTGGTAGTGGCTCAGCTACTTAGGATCCCGCAAGCCATCCTGGACATGATCGCTGG
AGCCCACTGGGGAGTCCTAGCGGGCATAGCGTATTTCTCCATGGTGGGCAACTGGGCGAAGGTCCTGGTA
GTGCTGTCGCTGTTTGCCGGCGTCGACGCAAACACCTACACCACCGGGGGGAGAGTTGCTGCTACTACGG
CAGCACTCACCAATTTGTTTAGTCCGGGCGCCAGGCAAGATATCCAGCTGATCA

>1249_S13_L001_R1_001.fastq_263_1a_6
CCCCTACAACAGCGCTGGTAGTGGCTCAGCTACTTAGGGTCCCGCAAGCCATCCTGGACATGATCGCTGG
AGCCCACTGGGGAGTCCTAGCGGGCATAGCGTATTTCTCCATGGTGGGCAACTGGACGAAGGTCCTGGTA
GTGCTGTTGCTGTTTGCCGGCGTCGACGCAAACACCTACACCACCGGGGGGAGAGTTGCTGCTACTACGG
CAGCACTCACCAATTTGTTTAGTCCGGGCGCCAGGCAAGATATCCAGCTGATCA

>1249_S13_L001_R1_001.fastq_264_1a_6
CCCCTACAACAGCGCTGGTAGTGGCTCAGCTACTCAGGGCCCCGCAAGCCATCCTGGACATGATCGCTGG
AGCCCACTGGGGAGTCCTAGCGGGCATAGCGTATTTCTCCATGGTGGGCAACTGGGCGAAGGTCCTGGTA
GTGCTGTTGCTGTTTGCCGGCGTCGACGCAAACACCTACACCACCGGGGGGAGAGTTGCTGCTACTACGG
CAGCACTCACCAATTTGTTTAGTCCGGGCGCCAGGCAAGATATCCAGCTGATCA

>1249_S13_L001_R1_001.fastq_265_1a_6
CCCCTACAACAGCGCTGGTAGTGGCTCAGCTACTTAGGGTCCCGCAAGCCATCCTGGACATGATCGCTGG
AGCCCACTGGGGAGTCCTAGCGGGCATAGCGTATTTCTCCATGGTGGGCAACTGGGCGAAGGTCCTGGTA
GTGCTGTTGCTGTTTGCCGGCGTTGACGCAAACACCTACACCACCGGGGGGAGAGTTGCTGCTACTACGG
CAGCACTCACCAATTTGTTCAGTCCGGGCGCCAGGCAAGATATCCAGCTGATCA

>1249_S13_L001_R1_001.fastq_266_1a_6
CCCCTACAACAGCGCTGGTAGTGGCTCAGCTACTTAGGGTCCCGCAAGCCATCCTGGACATGATCGCTGG
AGCCCACTGGGGAGTCCTAGCGGGCATAGCGTATTTCTCCATGGTGGGCAACTGGGCGAAGGTCCTGGTA
GTGCTGTTGCTGTTTGCCGGCGTCGACGCAAACACCTACACCACCGGGGGGAGAGTTGCTGCTACTACGG
CAGCACTCACCAATTTGTTTAGTCCGGACGCCAGGCAAGATATCCAGCTGATCA

>1249_S13_L001_R1_001.fastq_267_1a_6
CCCCTACAACGGCGCTGGTAGTGGCTCAGCTACTTAGGGTCCCGCAAGCCATCCTGGACATGATCGCTGG
AGCCCACTGGGGAGTCCTAGCGGGCATAGCGTATTTCTCCATGGTGGGCAACTGGGCGAAGGTCCTGGTA
GTGCTGTTGCTGTTTGCCGGCGTTGACGCAAACACCTACACCACCGGGGGGAGAGTTGCTGCTACTACGG
CAGCACTCACCAATTTGTTTAGTCCGGGCGCCAGGCAAGATATCCAGCTGATCA

>1249_S13_L001_R1_001.fastq_268_1a_5
TCCCTACAACAGCGCTGGTAGTGGCTCAGCTACTTAGGGTCCCGCAAGCCATCCTGGACATGATCGCTGG
AGCCCACTGGGGAGTCCTAGCGGGCATAGCGTATTTCTCCATGGTGGGCAACTGGGCGAAGGTCCTGGTA
GTGCTGTTGCTGTTTGCCGGCGTCGACGCAAACACCTACACCACCGGGGGGAGAGTTGCTGCTACTACGG
CAGCACTCACCAATTTGTTTAGTCCGGGCGCCAGGCAAGATATCCAGCTGATCA

>1249_S13_L001_R1_001.fastq_269_1a_5
CCCTTACAACAGCGCTGGTAGTGGCTCAGCTACTTAGGGTCCCGCAAGCCATCCTGGACATGATCGCTGG
AGCCCACTGGGGAGTCCTAGCGGGCATAGCGTATTTCTCCATGGTGGGCAACTGGGCGAAGGTCCTGGTA
GTGCTGTTGCTGTTTGCCGGCGTCGACGCAAACACCTACACCACCGGGGGGAGAGTTGCTGCTACTACGG
CAGCACTCACCAATTTGTTTAGTCCGGGCGCCAGGCAAGATATCCAGCTGATCA

>1249_S13_L001_R1_001.fastq_270_1a_5
CCCCTACAACAGCGCTGGTAGTGGCTCAGCTACTTAGGGTCCCGCAAGCCATCCTGGACATGATCGCTGG
AGCCCACTGGGGAGTCCTAGCGGGCATAGCGTATTTCTCCATGGTGGGCAACTGGGCGAAGGTCCTGGTA
GTGCTGTTGCTGTTTGCCGGCGTCGACGCAAACACCTACACCACCGGGGGGAGAGTTGCTGCTACTACGG
CAGCACTCACCAATTTGTTTAGTTCGGGCGCCAGGCAAGATATCCAGCTGATCA

>1249_S13_L001_R1_001.fastq_271_1a_5
CCCCTACAACAGCGCTGGTAGTGGCTCAGCTACTTAGGGTCCCGCAAGCCATCCTGGACATGATCGCTGG
AGCCCACTGGGGAGTCCTAGCGGGCATAGCGTATTTCTCCATGGTGGGCAACTGGGCGAAGGTCCTGGTA
GTGCTGTTGTTGTTTGCCGGCGTCGACGCAAACACCTACACCACCGGGGGGAGAGTTGCTGCTACTACGG
CAGCACTCACCAATTTGTTTAGTCCGGGCGCCAGGCAAGATATCCAGCTGATCA

>1249_S13_L001_R1_001.fastq_272_1a_5
CCCCTACAACAGCGCTGGTAGTGGCTCAGCTACTTAGGGTCCCGCAAGCCATCCTGGACATGATCGCTGG
AGCCCACTGGGGAGTCCTAGCGGGCATAGCGTATTTCTCCATGGTGGGCAACTGGGCGAAGGTCCTGGTA
GTGCTGTTGCTGTTTGCCGGCGTCGACGCAAACACCTACACCACCGGGGGGAGAGTTGCTGCTACTACGG
CAGCACTCACCAATTTGTTTAGTCCGGGCGCCAGACAAGATATCCAGCTGATCA

>1249_S13_L001_R1_001.fastq_273_1a_5
CCCCTACAACAGCGCTGGTAGTGGCTCAGCTACTCAGGGTCCCGCAAGCCATCCTGGACATGATCGCTGG
AGCCCACTGGGGAGTCCTAGCGGGCATAGCGTATTTCTCCATGGTGGGCAACTGGGCGAAGGTCCTGGTA
GTGCTGTTGCTGTTTGCCGGCGTCGACGCAAACACCTACACCACCGGGGGGAGAGTTGCTGCTACTACGG
CAGCACTCACCAATCTGTTTAGTCCGGGCGCCAGGCAAGATATCCAGCTGATCA

>1249_S13_L001_R1_001.fastq_274_1a_5
CCCCTACAACAGCGCTGGTAGTGGCTCAGCTACTTAGGGTCCCGCAAGCCATCCTGGACATGATCGCTGG
AGCCCACTGGGGAGTCCTAGCGGGCATAGCGTATTTCTCCATGGTGGGCAACTGGGCGAAGGTCCTGGTA
GTGCTGTTGCTGTTTGCCGGCGTCGACACAAACACCTACACCACCGGGGGGAGAGTTGCTGCTACTACGG
CAGCACTCACCAATTTGTTTAGTCCGGGCGCCAGGCAAGATATCCAGCTGATCA

>1249_S13_L001_R1_001.fastq_275_1a_5
CCCCTACAACAGCGCTGGTAGTGGCTCAGCTACTTAGGGTCCCGCAAGCCATCCTGGACATGATCGCTGA
AGCCCACTGGGGAGTCCTAGCGGGCATAGCGTATTTCTCCATGGTGGGCAACTGGGCGAAGGTCCTGGTA
GTGCTGTTGCTGTTTGCCGGCGTCGACGCAAACACCTACACCACCGGGGGGAGAGTTGCTGCTACTACGG
CAGCACTCACCAATTTGTTTAGTCCGGGCGCCAGGCAAGATATCCAGCTGATCA

>1249_S13_L001_R1_001.fastq_276_1a_5
CCCCTACAACAGCGCTGGTAGTGGCTCAGCTACTCAGGGTCCCGCAAGCCATCCTGGACATGATCGCTGG
AGCCCACTGGGGAGTCCTAGCGGGCATAGCGTACTTCTCCATGGTGGGCAACTGGGCGAAGGTCCTGGTA
GTGCTGTTGCTGTTTGCCGGCGTCGACGCAAACACCTACACCACCGGGGGGAGAGTTGCTGCTACTACGG
CAGCACTCACCAATTTGTTTAGTCCGGGCGCCAGGCAAGATATCCAGCTGATCA

>1249_S13_L001_R1_001.fastq_277_1a_5
CCCCTACAACAGCGCTGGTAGTGGCTCAGCTACTTAGGGTCCCGCAAACCATCCTGGACATGATCGCTGG
AGCCCACTGGGGAGTCCTAGCGGGCATAGCGTATTTCTCCATGGTGGGCAACTGGGCGAAGGTCCTGGTA
GTGCTGTTGCTGTTTGCCGGCGTCGACGCAAACACCTACACCACCGGGGGGAGAGTTGCTGCTACTACGG
CAGCACTCACCAATTTGTTTAGTCCGGGCGCCAGGCAAGATATCCAGCTGATCA

>1249_S13_L001_R1_001.fastq_278_1a_5
CCCCTACAACAGCGCTGGTAGTGGCTCAGCTACTTAGGGTCCCGCAAGCCATCCTGGACATGATCGCTGG
AGCCCACTGGGGAGTCCTAGCGGGCATAGCGTATTTCTCCATGGTGGGCAACTGGGCGAAGGTCCTGGTA
GTGCTGTTGCTGTTTGCCGGCGTCGACGCAAACACCTACACCACCGGGGGAAGAGTTGCTGCTACTACGG
CAGCACTCACCAATTTGTTTAGTCCGGGCGCCAGGCAAGATATCCAGCTGATCA

>1249_S13_L001_R1_001.fastq_279_1a_5
CCCCTACAACAGCGCTGGTAGTGGCTCAGCTACTTAGGGTCCCGCAAGCCATCCTGGACATGATCGCTGG
AGCCCACTGGGGAGTCCTAGCGGGCATAGCGTATTTCTCCATGGTGGGCAACTGGGCGAAGGTCCTGGTA
GTGCTGTTGCTGTTTGCCGGCGTCGACGCAAACACCTACACCACCGGGGGGAGAGTTGCTGCTACTACGG
CAGCACTCACCAATTTGTTTAGTCCGAGCGCCAGGCAAGATATCCAGCTGATCA

>1249_S13_L001_R1_001.fastq_280_1a_5
CCCCTACAACGGCGCTGGTAGTGGCTCAGCTACTTAGGGTCCCGCAAGCCATCCTGGACATGATCGCTGG
AGCCCACTGGGGAGTCCTAGCGGGCATAGCGTATTTCTCCATGGTGGGCAACTGGGCGAAGGTCCTGGTA
GTGCTGTTGCTGTTTGCCGGCGTCGACGCAAACACCTACACCACCGGGGGGAGAGTTGCTGCTACTACGG
CAGCACTCACCAATTTGTTCAGTCCGGGCGCCAGGCAAGATATCCAGCTGATCA

>1249_S13_L001_R1_001.fastq_281_1a_5
CCCCTACAACAGCGCTGGTAGTGGCTCAGCTACTCAGGGTCCCGCAAGCCATCCTGGACATGATCGCTGG
AGCCCACTGGGGAGTCCTAGCGGGCATAGCGTATTTCTCCATGGTGGGCAACTGGGCGAAGGTCCTGGTA
GTGCTGTTGCTGTTTGCCGGCGTCGACGCAAACACCTACACCACCGGGGGGAGAGTTGCTGCTACTACGG
CAGCACTCACCAATTTGTTTAGTCCGGGCGCCAGGCAAGATATCCAGCTGATCG

>1249_S13_L001_R1_001.fastq_282_1a_5
CCCCTACAACAGCGCTGGTAGTGGCTCAGCTACTTAGAGTCCCGCAAGCCATCCTGGACATGATCGCTGG
AGCCCACTGGGGAGTCCTAGCGGGCATAGCGTATTTCTCCATGGTGGGCAACTGGGCGAAGGTCCTGGTA
GTGCTGTTGCTGTTTGCCGGCGTCGACGCAAACACCTACACCACCGGGGGGAGAGTTGCTGCTACTACGG
CAGCACTCACCAATTTGTTTAGTCCGGGCGCCAGGCAAGATATCCAGCTGATTA

>1249_S13_L001_R1_001.fastq_283_1a_5
CCCCTACAACAGCGCTGGTAGTGGCTCAGCTACTTAGGGTCCCGCAAGCCATCCTGGACATGATCGCTGG
AGCCCACTGGGGAGTCCTAGCGGGCATAGCGTATTTCTCCATGGTGGACAACTGGGCGAAGGTCCTGGTA
GTGCTGTTGCTGTTTGCCGGCGTCGACGCAAACACCTACACCACCGGGGGGAGAGTTGCTGCTACTACGG
CAGCACTCACCAATTTGTTTAGTCCGGGCGCCAGGCAAGATATCCAGCTGATCA

>1249_S13_L001_R1_001.fastq_284_1a_5
CCCCTACAACAGCGCTGGTAGTGGCTCAGCTACTCAGGGTCCCGCAAGCCATCCTGGACATGATCGCTGG
AGCCCACTGGGGAGTCCTAGCGGGCATAGCGTATTTCTCCATGGTGGGCAACTGGGCGAAGGTCCTGGTA
GTGCTGTTGCTGTTTGCCGGCGTCGACGCAGACACCTACACCACCGGGGGGAGAGTTGCTGCTACTACGG
CAGCACTCACCAATTTGTTTAGTCCGGGCGCCAGGCAAGATATCCAGCTGATTA

>1249_S13_L001_R1_001.fastq_285_1a_5
CCCCTACAACAGCGCTGGTAGTGGCTCAGCTACTTAGGGTCCCGCAAGCCATCCTGGACATGATCGCTGG
AGCCCACTGGGGAGTCCTAGCGGGCATAGCGTATTTCTCCATGGTGGGCAACTGGGCGAAGGTCCTGGTA
GTGCTGTTGCTGTTTGCCGGCGTCGACGCAAACACCTACACCACCGGGGGGAGAGTTGCTGCTACTACGG
CAGCACTCACCAATTTGTTTAGTCAGGGCGCCAGGCAAAATATCCAGCTGATTA

>1249_S13_L001_R1_001.fastq_286_1a_5
CCCCTACAACAGCGCTGGTAGTGGCTCAGCTACTTAGGGTCCCGCAAGCCATCCTGGACATGATCGCTGG
AGCCCACTGGGGAGTCCTAGCGGGCATAGCGTATTTCTCCATGGTGGGCAACTGGGCGAAGGTCCTGGTA
GTGCTGTTGCTGTCTGCCGGCGTCGACGCAGACACCTACACCACCGGGGGGAGAGTTGCTGCTACTACGG
CAGCACTCACCAATTTGTTTAGTCCGGGCGCCAGGCAAGATATCCAGCTGATCA

>1249_S13_L001_R1_001.fastq_287_1a_5
CCCCTACAACAGCGCTGGTAGTGGCTCAGCTACTTAGGATCCCGCAAGCCATCCTGGACATGATCGCTGG
AGCCCACTGGGGAGTCCTAGCGGGCATAGCGTATTTCTCCATGGTGGGCAACTGGGCGAAGGTCCTAGTA
GTGCTGTTGCTGTTTGCCGGCGTCGACGCAAACACCTACACCACCGGGGGGAGAGTTGCTGCTACTACGG
CAGCACTCACCAATTTGTTTACTCCGGGCGCCAGGCAAGATATCCAGCTGATCA

>1249_S13_L001_R1_001.fastq_288_1a_5
CCCCTACAACAGCGCTGGTAGTGGCTCAGCTACTTAGGGTCCCGCAAGCCATCCTGGACATGATCGCTGG
AGCCCACTGGGGAGTCCTAGCGGGCATAGCGTATTTCTCCATGGTGGGCAACTGGGCGAAGGTCCTGGTA
GTGCTGTTGCTGTTTGTCGGCGTCGACGCAAACACCTACACCACCGGGGGGAGAGTTGCTGCTACTACGG
CAGCACTCACCAATTTGTTTAGTCCGGGCGCCAGGCAAGATATCCAGCTGATCA

>1249_S13_L001_R1_001.fastq_289_1a_5
CCCCTACAACAGCGCTGGTAGTGGCTCAGCTACTTAGGGTCCCGCAAGTCATCCTGGACATGATCGCTGG
AGCCCACTGGGGAGTCCTAGCGGGCATAGCGTATTTCTCCATGGTGGGCAACTGGGCGAAGGTCCTGGTA
GTGCTGTTGCTGTTTGCCGGCGTCGACGCAAACACCTACACCACCGGGGGGAGAGTTGCTGCTACTACGG
CAGCACTCACCAATTTGTTTAGTCCGGGCGCCAGGCAAGATATCCAGCTGATCA

>1249_S13_L001_R1_001.fastq_290_1a_5
CCCCTACAACAGCGCTGGTAGTGGCTCAGCTACTTAGGGTCCCGCAAGCCATCCTGGACATGATCGCTGG
AGCCCACTGGGGAGTCCTAGCGGGCATAGCGTATTTCTCCATGGTGGGCAACTGGGTGAAGGTCCTGGTA
GTGCTGTTGCTGTTTGCCGGCGTCGACGCAAACACCTACACCACCGGGGGGAGAGTTGCTGCTACTACGG
CAGCACTCACCAATTTGTTTAGTCCGGGCGCCAGGCAAGATATCCAGCTGATCA

>1249_S13_L001_R1_001.fastq_291_1a_5
CCCCTACAACAGCGCTGGTAGTGGCTCAGCTACTTAGGGTCCCGCAAGCCATCCTGGACATGATCGCTGG
AGCCCACTGGGGAGTCCTAGCGGGCATAGCGTATTTCTCCATGGTGGGCAACTGGGCGAAGGTCCTGGTA
GTGCTGTTGCTGTTTGCCGGCGTCGACGCAAACACCTACACCACCGGGGGGAGAGTTGCTGCTACTACGG
CAGCACTCACCAATTTGTTTAGTCCAGGCGCCAGGCAAGATATCCAGCTGATCA

>1249_S13_L001_R1_001.fastq_292_1a_5
CCCCTACAACGGCGCTGGTAGTGGCTCAGCTACTTAGGGTCCCGCAAGCCATCCTGGACATGATCGCTGG
AGCCCACTGGGGAGTCCTAGCGGGCATAGCGTATTTCTCCATGGTGGGCAACTGGGCGAAGGTCCTGGTA
GTGCTGTTGCTGTTTGCCGGCGTCGACGCAAACACCTACACCACCGGGGGGAGAGTTGCTGCTACCACGG
CAGCACTCACCAATTTGTTTAGTCCGGGCGCCAGGCAAGATATCCAGCTGATCA

>1249_S13_L001_R1_001.fastq_293_1a_5
CCCCTACAACAGCGCTGGTAGTGGCTCAGCTACTTAGGGTCCCGCAAGCCATCCTGGACATGATCGCTGG
AGCCCACTGGGGAGTCCTAGCGGGCATAGCGTATTTCTCCATGGTGGGCAACTGGGCGAAGGTCCTGGTA
GTGCTGTTGCTGTTTGCCGGCGTCGACGCAAACACCTACACCACCGGGGGGAGAGTTGCTGCTACTACGG
CCGCACTCACCAATTTGTTTAGTCCGGGCGCCAGGCAAGATATCCAGCTGATCA

>1249_S13_L001_R1_001.fastq_294_1a_5
CCCCTACAACAGCGCTGGTAGTGGCTCAGCTACTTAGGGTCCCGCAAGCCATCCTGGACATGATCGCTGG
AGCCCACTGGGGAGTCCTAGCGGGCATAGCGTATTTCTCCATGGTGGGCAACTGGGCGAAGGTCCTGGTA
GTGCTGTTGCTGTTTGCCGGCGTCGACGCAAACACCTACACCACCGGGGGGAGAGTTGCTGCTACTACGG
CAGCCCTCACCAATTTGTTTAGTCCGGGCGCCAGGCAAGATATCCAGCTGATCA

>1249_S13_L001_R1_001.fastq_295_1a_5
CCCCTACAACAGCGCTGGTAGTGGCTCAGCTACTCAGGGTCCCGCAAGCCATCCTGGACATGATCGCTGG
AGCCCACTGGGGAGTCCTAGCGGGCATAGCGTATTTCTCCATGGTGGGCAACTGGGCGAAGGTCCTGGTA
GTGCTGTTGCTGTTTGCCGGCGTCGACGCAAACACCTACACCACCGGGGGGAGAGTTGCTGCCACTACGG
CAGCACTCACCAATTTGTTTAGTCCGGGCGCCAGGCAAGATATCCAGCTGATCA

>1249_S13_L001_R1_001.fastq_296_1a_5
CCCCTACAACAGCGCTGGTAGTGGCTCAGCTACTTAGGATCCCGCAAGCCATCCTGGACATGATCGCTGG
AGCCCACTGGGGAGTCCTAGCGGGCATAGCGTATTTCTCCATGGTGGGCAACTGGGCGAAGGTCCTGGTA
GTGCTGTTGCTGTTTGCCGGCGTCGACGCAAACACCTACACCACCGGGGGGAGAGTTGCTGCTACTACGG
CAGCGCTCACCAATTTGTTTAGTCCGGGCGCCAGGCAAGATATCCAGCTGATCA

>1249_S13_L001_R1_001.fastq_297_1a_5
CCCCTACAACAGCGCTGGTAGTGGCTCAGCTACTTAGGGTCCCGCAAGCCATCCTGGACATGATCGCTGG
AGCCCACTGGGGAGTCCTAGCGGACATAGCGTATTTCTCCATGGTGGGCAACTGGGCGAAGGTCCTGGTA
GTGCTGTTGCTGTTTGCCGGCGTCGACGCAAACACCTACACCACCGGGGGGAGAGTTGCTGCTACTACGG
CAGCACTCACCAATTTGTTTAGTCCGGGCGCCAGGCAAGATATCCAGCTGATCA

>1249_S13_L001_R1_001.fastq_298_1a_5
CCCCTACAACAGCGCTGGTAGTGGCTCAGCTACTCAGGGTCCCGCAAGCCATCCTGGACATGATCGCTGG
GGCCCACTGGGGAGTCCTAGCGGGCATAGCGTATTTCTCCATGGTGGGCAACTGGGCGAAGGTCCTGGTA
GTGCTGTTGCTGTTTGCCGGCGTCGACGCAAACACCTACACCACCGGGGGGAGAGTTGCTGCTACTACGG
CAGCACTCACCAATTTGTTTAGTCCGGGCGCCAGGCAAGATATCCAGCTGATCA

>1249_S13_L001_R1_001.fastq_299_1a_5
CCCCTACAACAGCGCTGGTAGTGGCTCAGCTACTTAGGGTCCCGCAAGCCATCCTGGACATGATCGCTGG
AGCCCACTGGGGAGTCCTAGCGGGCATAGCGTATTTCTCCATGGTGGGCAACTGGGCGAAGGTCCTGGTA
GTGCTGTTGCTGTTTGCCGGCGTCGACGCAAACACCTACACCGCCGGGGGGAGAGTTGCTGCTACTACGG
CAGCACTCACCAATTTGTTTAGTCCGGGCGCCAGGCAAGATATCCAGCTGATCA

>1249_S13_L001_R1_001.fastq_300_1a_5
CCCCTACAACAGCGCTGGTAGTGGCTCAGCTACTTAGGGTCCCGCAAGCCATCCTGGACATGATCGCTGG
TGCCCACTGGGGAGTCCTAGCGGGCATAGCGTATTTCTCCATGGTGGGCAACTGGGCGAAGGTCCTGGTA
GTGCTGTTGCTGTTTGCCGGCGTCGACGCAAACACCTACACCACCGGGGGGAGAGTTGCTGCTACTACGG
CAGCACTCACCAATTTGTTTAGTCCGGGCGCCAGGCAAGATATCCAGCTGATCA

>1249_S13_L001_R1_001.fastq_301_1a_5
CCCCTACAACAGCGCTGGTAGTGGCTCAGCTACTCAGGGTCCCGCAAGCCATCCTGGACATGATCGCTGG
AGCCCACTGGGGAGTCCTAGCGGGCATAGCGTATTTCTCCATGATGGGCAACTGGGCGAAGGTCCTGGTA
GTGCTGTTGCTGTTTGCCGGCGTCGACGCAAACACCTACACCACCGGGGGGAGAGTTGCTGCTACTACGG
CAGCACTCACCAATTTGTTTAGTCCGGGCGCCAGGCAAGATATCCAGCTGATCA

>1249_S13_L001_R1_001.fastq_302_1a_5
CCCCTACAACGGCGCTGGTAGTGGCTCAGCTACTTAGGGTCCCGCAAGCCATCCTGGACATGATCGCTGG
AGCCCACTGGGGAGTCCTAGCGGGCATAGCGTATTTCTCCATGGTGGGCAACTGGGCGAAGGTCCTGGTA
GTACTGTTGCTGTTTGCCGGCGTCGACGCAAACACCTACACCACCGGGGGGAGAGTTGCTGCTACTACGG
CAGCACTCACCAATTTGTTTAGTCCGGGCGCCAGGCAAGATATCCAGCTGATCA

>1249_S13_L001_R1_001.fastq_303_1a_5
CCCCTACAACAGCGCTGGTAGTGGCTCAGCTACTTAGGGTCCCGCAAGCCATCCTGGACATGATCGCTGG
AGCCCACTGGGGAGTCCTAGCGGGCATAGCGTATTTCTCCATGGTGGGCAACTGGGCGAAGGTCCTGGTA
GTGCTGTTGCTGTTTGCCGGCGTCGACGCAAACACCTACACCACCGGGGGGAGAGTTGCTGCTACTACGG
CAGCATTCACCAATTTGTTTAGTCCGGGCGCCAGGCAAGATATCCAGCTGATCA

>1249_S13_L001_R1_001.fastq_304_1a_5
CCCCTACAACAGCGCTGGTAGTGGCTCAGCTACTTAGGGTCCCGCAAGCCATCCTGGACATGATCGCTGG
AGCCCACTGGGGAGTCCTAGCGGGCATAGCGTATTTCTCCATGGTGGGCAACTGGGCGAAGGTCCTGGTA
GTGCTGTTGCTGTTTGCCGGCGTCGACGCAAACACCTACACCACCGGGGGGAGAGTTGCTGCTACTACGG
CAGCACTCACCAATTTGTTTAGTCCGGGCGTCAGGCAAGATATCCAGCTGATCA

>1249_S13_L001_R1_001.fastq_305_1a_5
CCCCTACAACAGCGCTGGTAGTGGCTCAGCTACTTAAGGTCCCGCAAGCCATCCTGGACATGATCGCTGG
AGCCCACTGGGGAGTCCTAGCGGGCATAGCGTATTTCTCCATGGTGGGCAACTGGGCGAAGGTCCTGGTA
GTGCTGTTGCTGTTTGCCGGCGTCGACGCAAACACCTACACCACCGGGGGGAGAGTTGCTGCTACTACGG
CAGCACTCACCAATTTGTTTAGTCCGGGCGCCAGGCAAGATATCCAGCTGATCA

>1249_S13_L001_R1_001.fastq_306_1a_5
CCCCTACAACAGCGCTGGTAGTGGCTCAGCTACTTAGGGTCCCGCAAGCCATCCTGGACATGATCGCTGG
AGCCCACTGGGGAGTCCTAGCGGGCATAGCGTATTTCTCCATGGTGGGCAACTGGGCGAAGGTCCTGGTA
GTGCTGTTGCTGTTTGCCGGCGTCGACGCAACCACCTACACCACCGGGGGGAAAGTTGCTGCTACTACGG
CAGCACTCACCAGTTTTTTTAGTCCGGGCGCCAGGCAAAATATCCAGCTGATCA

>1249_S13_L001_R1_001.fastq_307_1a_5
CCCCTACAACAGCGCTGGTAGTGGCTCAGCTACTTAGGGTCCCGCAAGCCATCCTGGACATGATCGCTGG
AGCCCACTGGGAAGTCCTAGCGGGCATAGCGTATTTCTCCATGGTGGGCAACTGGGCGAAGGTCCTGGTA
GTGCTGTTGCTGTTTGCCGGCGTCGACGCAAACACCTACACCACCGGGGGGAGAGTTGCTGCTACTACGG
CAGCACTCACCAATTTGTTTAGTCCGGGCGCCAGGCAAGATATCCAGCTGATCA

>1249_S13_L001_R1_001.fastq_308_1a_5
CCCCTACGACAGCGCTGGTAGTGGCTCAGCTACTTAGGATCCCGCAAGCCATCCTGGACATGATCGCTGG
AGCCCACTGGGGAGTCCTAGCGGGCATAGCGTATTTCTCCATGGTGGGCAACTGGGCGAAGGTCCTGGTA
GTGCTGTTGCTGTTTGCCGGCGTCGACGCAAACACCTACACCACCGGGGGGAGAGTTGCTGCTACTACGG
CAGCACTCACCAATTTGTTTAGTCCGGGCGCCAGGCAAGATATCCAGCTGATCA

>1249_S13_L001_R1_001.fastq_309_1a_5
CCCCTACAACAGCGCTGGTAGTGGCTCAGCTACTTAGGGTCCCGCAAGCCATCCTGGACATGATCGCTGG
AGCCCACTGGGGAGTCCTAGCGGGCATAGCGTATTTCTCCATGGTGGGCAACTGGGCGAAGGTCCTGGTA
GTGCTGTTGCTGTTTGCCGGCGTCGACGCAAACACCTACACCACCGGGGGGAGAGTTGCTGCTACTACGG
CAGCTCTCACCAATTTGTTTAGTCCGGGCGCCAGGCAAGATATCCAGCTGATCA

>1249_S13_L001_R1_001.fastq_310_1a_5
CCCCTACAACAGCGCTGGTAGTGGCTCAGCTACTTAGGGTCCCGCAAGCCATCCTGGACGTGATCGCTGG
AGCCCACTGGGGAGTCCTAGCGGGCATAGCGTATTTCTCCATGGTGGGCAACTGGGCGAAGGTCCTGGTA
GTGCTGTTGCTGTTTGCCGGCGTTGACGCAAACACCTACACCACCGGGGGGAGAGTTGCTGCTACTACGG
CAGCACTCACCAATTTGTTTAGTCCGGGCGCCAGGCAAGATATCCAGCTGATCA

>1249_S13_L001_R1_001.fastq_311_1a_5
CCCCTACAACAGCGCTGGTAGTGGCTCAGCTACTTAGGGTCCCGCAAGCCATCCTGGACATGATCGCTGG
AGCCCACTGGGGAGTCCTAGCGGGCATAGCGTATTTCTCCATGGTGGGCAATTGGGCGAAGGTCCTGGTA
GTGCTGTTGCTGTTTGCCGGCGTCGACGCAAACACCTACACCACCGGGGGGAGAGTTGCTGCTACTACGG
CAGCACTCACCAATTTGTTTAGTCCGGGCGCCAGGCAAGATATCCAGCTGATCA

>1249_S13_L001_R1_001.fastq_312_1a_5
CCCCTACAACAGCGCTGGTAGTGACTCAGCTACTTAGGGTCCCGCAAGCCATCCTGGACATGATCGCTGG
AGCCCACTGGGGAGTCCTAGCGGGCATAGCGTATTTCTCCATGGTGGGCAACTGGGCGAAGGTCCTGGTA
GTGCTGTTGCTGTTTGCCGGCGTCGACGCAAACACCTACACCACCGGGGGGAGAGTTGCTGCTACTACGG
CAGCACTCACCAATTTGTTTAGTCCGGGCGCCAGGCAAGATATCCAGCTGATCA

>1249_S13_L001_R1_001.fastq_313_1a_5
CCCCTACAACAGCGCTGGTAGTGGCTCAGCTACTTAGGGTCCCGCAAGCCATCCTGGACATGATCGCTGG
AGCCCACTGGGGAGTCCTAGTGGGCATAGCGTATTTCTCCATGGTGGGCAACTGGGCGAAGGTCCTGGTA
GTGCTGTTGCTGTTTGCCGGCGTCGACGCAAACACCTACACCACCGGGGGGAGAGTTGCTGCTACTACGG
CAGCACTCACCAATTTGTTTAGTCCGGGCGCCAGGCAAGATATCCAGCTGATCA

>1249_S13_L001_R1_001.fastq_314_1a_5
CCCCTACAACAGCGCTGGTAGTGGCTCAGCTACTTAGGGTCCCGCAAGCCATCCTGGACATGATCGCTGG
AGCCCACTGGGGAGTCCTAGCGGGCATAGCGTATTTCTCCATGGTGGGCAACTGGGCGAAGGTCCTGGTA
GTGCTGTTGCTGTTTGCCGGCGTCGACGCAAACACCTACACCACCGGGGGGAGAGTTGCTGCTACTACGG
CAGCACACACCAATTTGTTTAGTCCGGGCGCCAGGCAAGATATCCAGCTGATCA

>1249_S13_L001_R1_001.fastq_315_1a_5
CCCCTACAACAGCGCTGGTAGTGGCTCAGCTACTTAGGGTCCCCCAAGCCATCCTGGACATGATCGCTGG
AGCCCACTGGGGAGTCCTAGCGGGCATAGCGTATTTCTCCATGGTGGGCAACTGGGCGAAGGTCCTGGTA
GTGCTGTTGCTGTTTGCCGGCGTCGACGCAAACACCTACACCACCGGGGGGAGAGTTGCTGCTACTACGG
CAGCACTCACCAATTTGTTTAGTCCGGGCGCCAGGCAAGATATCCAGCTGATCA

>1249_S13_L001_R1_001.fastq_316_1a_5
CCCCTACAACAGCGCTGGTAGTGGCTCAGCTACTTAGGGTCCCGCAAGCCATCCTGGACATGATCGCTGG
AGCCCACTGGGGAGTCCTAGCGGGCATAGCGTGTTTCTCCATGGTGGGCAACTGGGCGAAGGTCCTGGTA
GTGCTGTTGCTGTTTGCCGGCGTCGACGCAAACACCTACACCACCGGGGGGAGAGTTGCTGCTACTACGG
CAGCACTCACCAATTTGTTTAGTCCGGGCGCCAGGCAAGATATCCAGCTGATCA
