# Supplementary material for: HCV transmission in high-risk communities in Bulgaria
Source: PLoS One. 2019 Mar 5;14(3):e0212350. doi: 10.1371/journal.pone.0212350 (PMC6400337; doi:10.1371/journal.pone.0212350)
Supplement: S1 File — (ZIP) [file pone.0212350.s002.zip › 1260_S93_L001_R1_001.fastq_1a_freq5.fas]

>1260_S93_L001_R1_001.fastq_1_1a_587
CCCCTACAACGGCGCTGGTAGTGGCTCAGCTACTTAGGGTCCCGCAAGCCATCCTGGACATGATCGCCGG
TGCCCACTGGGGAGTCCTAGCGGGCATGGCGTATTTCTCCATGGTGGGCAACTGGGCGAAGGTCCTGGTA
GTGCTGTTGCTGTTTGCCGGCGTCGATGCAACCACCTACACCACCGGGGGGACAGTTGCTGCCACTACGG
CAAGACTCACCGGGCTTTTCAGTACGGGCCCCAAGCAAAATATCCAGCTGATCA

>1260_S93_L001_R1_001.fastq_2_1a_271
CCCCTACAACGGCGCTGGTAGTGGCTCAGCTACTTAGGGTCCCGCAAGCCATCCTGGACATGATCGCCGG
TGCCCACTGGGGAGTCCTAGCGGGCATGGCGTATTTCTCCATGGTGGGCAACTGGGCGAAGGTCCTGGTA
GTGCTGTTGCTGTTTGCCGGCGTCGATGCAACCACCTACACCACCGGGGGGACAGTTGCTGCCACTACGG
CAAGACTCACCGGGCTTTTCAGCACGGGCCCCAAGCAAAATATCCAGCTGATCA

>1260_S93_L001_R1_001.fastq_3_1a_230
CCCCTACAACGGCGCTGGTAGTGGCTCAGCTACTTAGGGTCCCGCAAGCCATCCTGGACATGATCGCCGG
TGCCCACTGGGGAGTCCTAGCGGGCATGGCGTATTTCTCCATGGTGGGCAACTGGGCGAAGGTCCTGGTA
GTGCTGTTGCTGTTTGCCGGCGTCGACGCAACCACCTACACCACCGGGGGGACAGTTGCTGCTACTACGG
CAAGACTCACCGGGCTTTTCAGTACGGGCCCCAAGCAAAATATCCAGCTAATCA

>1260_S93_L001_R1_001.fastq_4_1a_220
CCCCTACAACGGCGCTGATAGTGGCTCAGCTACTTAGGGTCCCGCAAGCCATCCTGGACATGATCGCTGG
TGCCCACTGGGGAGTCCTAGCGGGCATAGCGTATTTCTCCATGGTGGGCAACTGGGCGAAGGTCCTAGTA
GTGCTGTTGCTGTTTGCCGGCGTCGACGCAAACACCTACGTCACCGGGGGGAAAACTGCTGCTGATACGG
CAACATTCACCAGGTTTTTCAGTACGGGCGCCAAGCAAAATATCCAGCTGATCA

>1260_S93_L001_R1_001.fastq_5_1a_180
CCCCTACAACGGCGCTGATAGTGGCTCAGCTACTTAGGGTCCCGCAAGCCATCCTGGACATGATCGCTGG
TGCCCACTGGGGAGTCCTAGCGGGCATAGCGTATTTCTCCATGGTGGGCAACTGGGCGAAGGTCCTAGTA
GTGCTGTTGCTGTTTGCCGGCGTCGACGCAAACACCTACGTCACCGGGGGGAAAGCTGCTGCTGCTACGG
CAGCATTCACCGGGCTTTTCAGTACGGGCGCCAGGCAAAATATCCAGCTGATCA

>1260_S93_L001_R1_001.fastq_6_1a_176
CCCCTACAACGGCACTGATAGTGGCTCAGCTACTTAGGGTCCCGCAAGCCATCCTGGACATGATCGCTGG
TGCCCACTGGGGAGTCCTAGCGGGCATGGCGTATTTCTCCATGGTGGGCAACTGGGCGAAGGTCCTAGTA
GTGCTGTTGCTGTTTGCCGGCGTCGACGCAGACACCTACGTCACCGGGGGGAAAGCTGCTGCTGCTACGG
CAACATTCACCGGGCTTTTCAGTACGGGCGCCAGGCAAAATATCCAGCTGATCA

>1260_S93_L001_R1_001.fastq_7_1a_165
CCCCTACAACGGCGCTGGTAGTGGCTCAGCTACTTAGGGTCCCGCAAGCCATCCTGGACATGATCGCCGG
TGCCCACTGGGGAGTCCTAGCGGGCATGGCGTATTTCTCCATGGTGGGCAACTGGGCGAAGGTCCTGGTA
GTGCTGTTGCTGTTTGCCGGCGTCGATGCAACCACCTACACCACCGGGGGGACAGTCGCTGCCACTACGG
CAAGACTCACCGGGCTTTTCAGTGTGGGCGCCAGGCAAAATGTCCAGCTGATCA

>1260_S93_L001_R1_001.fastq_8_1a_138
CCCCTACAACGGCGCTGGTAGTGGCTCAGCTACTTAGGGTCCCGCAAGCCATCCTGGACATGATCGCCGG
TGCCCACTGGGGAGTCCTAGCGGGCATGGCGTATTTCTCCATGGTGGGCAACTGGGCGAAGGTCCTGGTA
GTGCTGTTGCTGTTTGCCGGCGTCGATGCAACCACCTACACCACCGGGGGGACAGTTGCTGCCACTACGG
CAAGACTCACCGGGCTTTTCAGCACGGGCGCCAGGCAAAATATCCAGCTGATTA

>1260_S93_L001_R1_001.fastq_9_1a_117
CCCCTACAACGGCACTGATAGTGGCTCAGCTACTTAGGGTCCCGCAAGCCATCCTGGACATGATCGCTGG
TGCCCACTGGGGAGTCCTAGCGGGCATGGCGTATTTCTCCATGGTGGGCAACTGGGCGAAGGTCCTAGTA
GTGCTGTTGCTGTTTGCCGGCGTCGACGCAGACACCTACGTCACCGGGGGGAAAGCTGCTGCTGCTACGG
CAACATTCACCGGGTTTTTCAGTACGGGCGCCAAGCAAAATATCCAGCTGATCA

>1260_S93_L001_R1_001.fastq_10_1a_81
CCCCTACAACGGCACTGATAGTGGCTCAGCTACTTAGGGTCCCGCAAGCCATCCTGGACATGATCGCTGG
TGCCCACTGGGGAGTCCTAGCGGGCATGGCGTATTTCTCCATGGTGGGCAACTGGGCGAAGGTCCTAGTA
GTGCTGTTGCTGTTTGCCGGCGTCGACGCAGACACCTACGTCACCGGGGGGAAAGCTGCTGCTGCTACGG
CAACATTCACCGGGCTTTTCAGTACGGGCGCCAGGCAAAATGTCCAGCTGATCA

>1260_S93_L001_R1_001.fastq_11_1a_67
CCCCTACAACGGCGCTGATAGTGGCTCAGCTACTTAGGGTCCCGCAAGCCATCCTGGACATGATCGCTGG
TGCCCACTGGGGAGTCCTAGCGGGCATAGCGTATTTCTCCATGGTGGGCAACTGGGCGAAGGTCCTAGTA
GTGCTGTTGCTGTTTGCCGGCGTCGACGCAAGCACCTACGTCACCGGGGGGAAAGCTGCTGCTGATACGG
CAACATTCACCAGGCTTTTCAGTACGGGCCCCAAGCAAAATATCCAGCTGATCA

>1260_S93_L001_R1_001.fastq_12_1a_61
CCCCTACAACGGCGCTGATAGTGGCTCAGCTACTTAGGGTCCCGCAAGCCATCCTGGACATGATCGCCGG
TGCCCACTGGGGAGTCCTAGCGGGCATGGCGTATTTCTCCATGGTGGGCAACTGGGCGAAGGTCCTGGTA
GTGCTGTTGCTGTTTGCCGGCGTCGATGCAACCACCTACACCACCGGGGGGACAGTTGCTGCCACTACGG
CAAGACTCACCGGGCTTTTCAGTACGGGCCCCAAGCAAAATATCCAGCTGATCA

>1260_S93_L001_R1_001.fastq_13_1a_59
CCCCTACAACGGCGCTGGTAGTGGCTCAGCTACTTAGGGTCCCGCAAGCCATCCTGGACATGATCGCCGG
TGCCCACTGGGGAGTCCTAGCGGGCATGGCGTATTTCTCCATGGTGGGCAACTGGGCGAAGGTCCTGGTA
GTGCTGTTGCTGTTTGCCGGCGTCGATGCAACCACCTACACCACCGGGGGGACAGTTGCTGCCACTACGG
CAAGACTCACCGGGCTTTTCAGTACGGGCGCCAGGCAAAATATCCAGCTGATCA

>1260_S93_L001_R1_001.fastq_14_1a_44
CCCCTACAACGGCGCTGGTAGTGGCTCAGCTACTTAGGGTCCCGCAAGCCATCCTGGACATGATCGCCGG
TGCCCACTGGGGAGTCCTAGCGGGCATGGCGTATTTCTCCATGGTGGGCAACTGGGCGAAGGTCCTGGTA
GTGCTGTTGCTGTTTGCCGGCGTCGACGCAACCACCTACACCACCGGGGGGACAGTTGCTGCTACTACGG
CAAGACTCACCGGGCTTTTCAGTACGGGCCCCAAGCAAAATATCCAGCTGATCA

>1260_S93_L001_R1_001.fastq_15_1a_43
CCCCTACAACGGCGCTGATAGTGGCTCAGCTACTTAGGGTCCCGCAAGCCATCCTGGACATGATCGCTGG
TGCCCACTGGGGAGTCCTAGCGGGCATAGCGTATTTCTCCATGGTGGGCAACTGGGCGAAGGTCCTAGTA
GTGCTGTTGCTGTTTGCCGGCGTCGACGCAAACACCTACGTCACCGGGGGGAAAGCTGCTGCTGATACGG
CAACATTCACCAGGCTTTTCAGTACGGGCCCCAAGCAAAATATCCAGCTGATCA

>1260_S93_L001_R1_001.fastq_16_1a_43
CCCCTACAACGGCGCTGATAGTGGCTCAGCTACTTAGGGTCCCGCAAGCCATCCTGGACATGATCGCTGG
TGCCCACTGGGGAGTCCTAGCGGGCATAGCGTATTTCTCCATGGTGGGCAACTGGGCGAAGGTCCTAGTA
GTGCTGTTGCTGTTTGCCGGCGTCGACGCAAACACCTACGTCACCGGGGGGAAAGCTGCTGCTGCTACGG
CAACATTCACCGGGCTTTTCAGTACGGGCGCCAGGCAAAATATCCAGCTGATCA

>1260_S93_L001_R1_001.fastq_17_1a_43
CCCCTACAACGGCGCTGATAGTGGCTCAGCTACTTAGGGTCCCGCAAGCCATCCTGGACATGATCGCTGG
TGCCCACTGGGGAGTCCTAGCGGGCATAGCGTATTTCTCCATGGTGGGCAACTGGGCGAAGGTCCTAGTA
GTGCTGTTGCTGTTTGCCGGCGTCGACGCAAGCACCTACGTCACCGGGGGGAAAGCTGCTGCTGATACGG
CAACATTCACCAGGCTTTTCAGCACGGGCCCCAAGCAAAATATCCAGCTGATCA

>1260_S93_L001_R1_001.fastq_18_1a_41
CCCCTACAACGGCGCTGGTAGTGGCTCAGCTACTTAGGGTCCCGCAAGCCATCCTGGACATGATCGCCGG
TGCCCACTGGGGAGTCCTAGCGGGCATGGCGTATTTCTCCATGGTGGGCAACTGGGCGAAGGTCCTGGTA
GTGCTGTTGCTGTTTGCCGGCGTCGATGCAACCACCTACACCACCGGGGGGACAGTTGCTGCCACTACGG
CAAGACTCACCGGGCTTTTCAGTACGGGCCCCAAGCAAAATATCCAGCTGATTA

>1260_S93_L001_R1_001.fastq_19_1a_38
CCCCTACAACGGCGCTGATAGTGGCTCAGCTACTTAGGGTCCCGCAAGCCATCCTGGACATGATCGCTGG
TGCCCACTGGGGAGTCCTAGCGGGCATAGCGTATTTCTCCATGGTGGGCAACTGGGCGAAGGTCCTAGTA
GTGCTGTTGCTGTTTGCCGGCGTCGACGCAACCACCTACGTCACCGGGGGGAAAGCTGCTGCTGCTACGG
CAACATTCACCGGGCTTTTCAGTACGGGCGCCAGGCAAAATATCCAGCTGATCA

>1260_S93_L001_R1_001.fastq_20_1a_36
CCCCTACAACGGCGCTGGTAGTGGCTCAGCTACTTAGGGTCCCGCAAGCCATCCTGGACATGATCGCTGG
TGCCCACTGGGGAGTCCTAGCGGGCATAGCGTATTTCTCCATGGTGGGCAACTGGGCGAAGGTCCTAGTA
GTGCTGTTGCTGTTTGCCGGCGTCGACGCAAACACCTACGTCACCGGGGGGAAAACTGCTGCTGATACGG
CAACATTCACCAGGTTTTTCAGTACGGGCGCCAAGCAAAATATCCAGCTGATCA

>1260_S93_L001_R1_001.fastq_21_1a_34
CCCCTACAACGGCGCTGGTAGTGGCTCAGCTACTTAGGGTCCCGCAAGCCATCCTGGACATGATCGCCGG
TGCCCACTGGGGAGTCCTAGCGGGCATGGCGTATTTCTCCATGGTGGGCAACTGGGCGAAGGTCCTGGTA
GTGCTGTTGCTGTTTGCCGGCGTCGACGCAACCACCTACACCACCGGGGGGACAGTTGCTGCTACTACGG
CAAGACTCACCGGGCTTTTCAGTACGGGCGCCAGGCAAAATATCCAGCTAATCA

>1260_S93_L001_R1_001.fastq_22_1a_34
CCCCTACAACGGCACTGATAGTGGCTCAGCTACTTAGGGTCCCGCAAGCCATCCTGGACATGATCGCCGG
TGCCCACTGGGGAGTCCTAGCGGGCATGGCGTATTTCTCCATGGTGGGCAACTGGGCGAAGGTCCTGGTA
GTGCTGTTGCTGTTTGCCGGCGTCGATGCAACCACCTACACCACCGGGGGGACAGTTGCTGCCACTACGG
CAAGACTCACCGGGCTTTTCAGTACGGGCCCCAAGCAAAATATCCAGCTGATCA

>1260_S93_L001_R1_001.fastq_23_1a_34
CCCCTACAACGGCACTGATAGTGGCTCAGCTACTTAGGGTCCCGCAAGCCATCCTGGACATGATCGCTGG
TGCCCACTGGGGAGTCCTAGCGGGCATAGCGTATTTCTCCATGGTGGGCAACTGGGCGAAGGTCCTAGTA
GTGCTGTTGCTGTTTGCCGGCGTCGACGCAAACACCTACGTCACCGGGGGGAAAACTGCTGCTGATACGG
CAACATTCACCAGGTTTTTCAGTACGGGCGCCAAGCAAAATATCCAGCTGATCA

>1260_S93_L001_R1_001.fastq_24_1a_33
CCCCTACAACGGCGCTGATAGTGGCTCAGCTACTTAGGGTCCCGCAAGCCATCCTGGACATGATCGCCGG
TGCCCACTGGGGAGTCCTAGCGGGCATGGCGTATTTCTCCATGGTGGGCAACTGGGCGAAGGTCCTGGTA
GTGCTGTTGCTGTTTGCCGGCGTCGATGCAACCACCTACACCACCGGGGGGACAGTTGCTGCCACTACGG
CAAGACTCACCGGGCTTTTCAGCACGGGCCCCAAGCAAAATATCCAGCTGATCA

>1260_S93_L001_R1_001.fastq_25_1a_33
CCCCTACAACGGCGCTGATAGTGGCTCAGCTACTTAGGGTCCCGCAAGCCATCCTGGACATGATCGCTGG
TGCCCACTGGGGAGTCCTAGCGGGCATGGCGTATTTCTCCATGGTGGGCAACTGGGCGAAGGTCCTAGTA
GTGCTGTTGCTGTTTGCCGGCGTCGACGCACGCACCCACGTCACCGGGGGGAAAGCTGCTGCTGATACGG
CAACATTCACCGGGCTTTTCAGTACGGGCGCCAGGCAAAATATCCAGCTGATCA

>1260_S93_L001_R1_001.fastq_26_1a_29
CCCCTACAACGGCGCTGGTAGTGGCTCAGCTACTTAGGGTCCCGCAAGCCATCCTGGACATGATCGCCGG
TGCCCACTGGGGAGTCCTAGCGGGCATGGCGTATTTCTCCATGGTGGGCAACTGGGCGAAGGTCCTGGTA
GTGCTGTTGCTGTTTGCCGGCGTCGATGCAACCACCTACACCACCGGGGGGACAGTTGCTGCCACTACGG
CAAGACTCACCGGGCTTTTCAGTACGGGCCCCAAGCAAAATATCCAGCTAATCA

>1260_S93_L001_R1_001.fastq_27_1a_29
CCCCTACAACGGCGCTGGTAGTGGCTCAGCTACTTAGGGTCCCGCAAGCCATCCTGGACATGATCGCCGG
TGCCCACTGGGGAGTCCTAGCGGGCATGGCGTATTTCTCCATGGTGGGCAACTGGGCGAAGGTCCTAGTA
GTGCTGTTGCTGTTTGCCGGCGTCGACGCAAACACCTACGTCACCGGGGGGAAAACTGCTGCTGATACGG
CAACATTCACCAGGTTTTTCAGTACGGGCGCCAAGCAAAATATCCAGCTGATCA

>1260_S93_L001_R1_001.fastq_28_1a_28
CCCCTACAACGGCGCTGATAGTGGCTCAGCTACTTAGGGTCCCGCAAGCCATCCTGGACATGATCGCTGG
TGCCCACTGGGGAGTCCTAGCGGGCATAGCGTATTTCTCCATGGTGGCCAACTGGGCGAAGGTCCTAGTA
GTGCTGTTGCTGTTTGCCGGCGTCGACGCAAACACCTACGTCACCGGGGGGAAAGCTGCTGCTGCTACGG
CAACATTCACCGGGCTTTTCAGTACGGGCGCCAGGCAAAATATCCAGCTGATCA

>1260_S93_L001_R1_001.fastq_29_1a_27
CCCCTACAACGGCGCTGGTAGTGGCTCAGCTACTTAGGGTCCCGCAAGCCATCCTGGACATGATCGCTGG
TGCCCACTGGGGAGTCCTAGCGGGCATAGCGTATTTCTCCATGGTGGGCAACTGGGCGAAGGTCCTAGTA
GTGCTGTTGCTGTTTGCCGGCGTCGACGCAAACACCTACGTCACCGGGGGGAAAGCTGCTGCTGCTACGG
CAGCATTCACCGGGCTTTTCAGTACGGGCGCCAGGCAAAATATCCAGCTGATCA

>1260_S93_L001_R1_001.fastq_30_1a_27
CCCCTACAACGGCGCTGGTAGTGGCTCAGCTACTTAGGGTCCCGCAAGCCATCCTGGACATGATCGCCGG
TGCCCACTGGGGAGTCCTAGCGGGCATGGCGTATTTCTCCATGGTGGGCAACTGGGCGAAGGTCCTGGTA
GTGCTGTTGCTGTTTGCCGGCGTCGACGCAACCACCTACACCACCGGGGGGACAGTTGCTGCCACTACGG
CAAGACTCACCGGGCTTTTCAGTACGGGCCCCAAGCAAAATATCCAGCTGATCA

>1260_S93_L001_R1_001.fastq_31_1a_26
CCCCTACAACGGCGCTGATAGTGGCTCAGCTACTTAGGGTCCCGCAAGCCATCCTGGACATGATCGCTGG
TGCCCACTGGGGAGTCCTAGCGGGCATGGCGTATTTCTCCATGGTGGGCAACTGGGCGAAGGTCCTAGTA
GTGCTGTTGCTGTTTGCCGGCGTCGACGCAAACACCTACGTCACCGGGGGGAAAGCTGCTGCTGCTACGG
CAACATTCGCCGGGCTTTTCAGTACGGGCGCCAGGCAAAATATCCAGCTGATCA

>1260_S93_L001_R1_001.fastq_32_1a_26
CCCCTACAACGGCGCTGGTAGTGGCTCAGCTACTCAGGGTCCCGCAAGCCATCCTGGACATGATCGCCGG
TGCCCACTGGGGAGTCCTAGCGGGCATGGCGTATTTCTCCATGGTGGGCAACTGGGCGAAGGTCCTGGTA
GTGCTGTTGCTGTTTGCCGGCGTCGATGCAACCACCTACACCACCGGGGGGACAGTTGCTGCCACTACGG
CAAGACTCACCGGGCTTTTCAGTACGGGCCCCAAGCAAAATATCCAGCTGATCA

>1260_S93_L001_R1_001.fastq_33_1a_24
CCCCTACAACGGCGCTGATAGTGGCTCAGCTACTTAGGGTCCCGCAAGCCATCCTGGACATGATCGCTGG
TGCCCACTGGGGAGTCCTAGCGGGCATGGCGTATTTCTCCATGGTGGGCAACTGGGCGAAGGTCCTAGTA
GTGCTGTTGCTGTTTGCCGGCGTCGACGCAAACACCTACGTCACCGGGGGGAAAGCTGCTGCTGCTACGG
CAGCATTCACCGGGCTTTTCAGTACGGGCGCCAGGCAAAATATCCAGCTGATCA

>1260_S93_L001_R1_001.fastq_34_1a_23
CCCCTACAACGGCGCTGATAGTGGCTCAGCTACTTAGGGTCCCGCAAGCCATCCTGGACATGATCGCTGG
TGCCCACTGGGGAGTCCTAGCGGGCATGGCGTATTTCTCCATGGTGGGCAACTGGGCGAAGGTCCTAGTA
GTGCTGTTGCTGTTTGCCGGCGTCGACGCAGACACCTACGTCACCGGGGGGAAAGCTGCTGCTGCTACGG
CAACATTCACCGGGCTTTTCAGTACGGGCGCCAGGCAAAATATCCAGCTGATCA

>1260_S93_L001_R1_001.fastq_35_1a_23
CCCCTACAACGGCGCTGATAGTGGCTCAGCTACTTAGGGTCCCGCAAGCCATCCTGGACATGATCGCTGG
TGCCCACTGGGGAGTCCTAGCGGGCATAGCGTATTTCTCCATGGTGGGCAACTGGGCGAAGGTCCTAGTA
GTGCTGTTGCTGTTTGCCGGCGTCGACGCTAACACCTACGTCACCGGGGGGAAAGCTGCTGCTGCTACGG
CAACATTCACCAGGCTTTTCAGTACGGGCCCCAAGCAAAATATCCAGCTGATCA

>1260_S93_L001_R1_001.fastq_36_1a_23
CCCCTACAACGGCGCTGGTAGTGGCTCAGCTACTTAGGGTCCCGCAAGCCATCCTGGACATGATCGCCGG
TGCCCACTGGGGAGTCCTAGCGGGCATGGCGTATTTCTCCATGGTGGGCAACTGGGCGAAGGTCCTGGTA
GTGCTGTTGCTGTTTGCCGGCGTCGATGCAACCACCTACACCACCGGGGGGACAGTTGCTGCCACTACGG
CAAGACTCACCGGGCTTTTCAGCACGGGCGCCAGGCAAAATATCCAGCTGATCA

>1260_S93_L001_R1_001.fastq_37_1a_21
CCCCTACAACGGCGCTGATAGTGGCTCAGCTACTTAGGGTCCCGCAAGCCATCCTGGACATGATCGCTGG
TGCCCACTGGGGAGTCCTAGCGGGCATAGCGTATTTCTCCATGGTGAGCAACTGGGCGAAGGTCCTAGTA
GTGCTGTTGCTGTTTGCCGGCGTCGACGCAAACACCTACGTCACCGGGGGGAAAGCTGCTGCTGCTACGG
CAGCATTCACCGGGCTTTTCAGTACGGGCGCCAGGCAAAATATCCAGCTGATCA

>1260_S93_L001_R1_001.fastq_38_1a_20
CCCCTACAACGGCACTGATAGTGGCTCAGCTACTTAGGGTCCCGCAAGCCATCCTGGACATGATCGCTGG
TGCCCACTGGGGAGTCCTAGCGGGCATGGCGTATTTCTCCATGGTGGGCAACTGGGCGAAGGTCCTAGTA
GTGCTGTTGCTGTTTGCCGGCGTCGACGCAAACACCTACGTCACCGGGGGGAAAACTGCTGCTGATACGG
CAACATTCACCAGGTTTTTCAGTACGGGCGCCAAGCAAAATATCCAGCTGATCA

>1260_S93_L001_R1_001.fastq_39_1a_20
CCCCTACAACGGCGCTGGTAGTGGCTCAGCTACTTAGGGTCCCGCAAGCCATCCTGGACATGATCGCCGG
TGCCCACTGGGGAGTCCTAGCGGGCATGGCGTATTTCTCCATGGTGGGCAACTGGGCGAAGGTCCTGGTA
GTGCTGTTGCTGTTTGCCGGCGTCGATGCAACCACCTATACCACCGGGGGGACAGTTGCTGCCACTACGG
CAAGACTCACCGGGCTTTTCAGTACGGGCCCCAAGCAAAATATCCAGCTGATCA

>1260_S93_L001_R1_001.fastq_40_1a_20
CCCCTACAACGGCGCTGATAGTGGCTCAGCTACTTAGGGTCCCGCAAGCCATCCTGGACATGATCGCTGG
TGCCCACTGGGGAGTCCTAGCGGGCATAGCGTATTTCTCCATGGTGGGCAACTGGGCGAAGGTCCTAGTA
GTGCTGTTGCTGTTTGCCGGCGTCGATGCAACCACCTACACCACCGGGGGGACAGTTGCTGCCACTACGG
CAAGACTCACCGGGCTTTTCAGTACGGGCCCCAAGCAAAATATCCAGCTGATCA

>1260_S93_L001_R1_001.fastq_41_1a_19
CCCCTACAACGGCGCTGATAGTGGCTCAGCTACTTAGGGTCCCGCAAGCCATCCTGGACATGATCGCTGG
TGCCCACTGGGGAGTCCTAGCGGGCATAGCGTATTTCTCCATGGTGGGCAACTGGGCGAAGGTCCTGGTA
GTGCTGTTGCTGTTTGCCGGCGTCGATGCAACCACCTACACCACCGGGGGGACAGTTGCTGCCACTACGG
CAAGACTCACCGGGCTTTTCAGTACGGGCCCCAAGCAAAATATCCAGCTGATCA

>1260_S93_L001_R1_001.fastq_42_1a_19
CCCCTACAACGGCGCTGATAGTGGCTCAGCTACTTAGGGTCCCGCAAGCCATCCTGGACATGATCGCTGG
TGCCCACTGGGGAGTCCTAGCGGGCATGGCGTATTTCTCCATGGTGGGCAACTGGGCGAAGGTCCTGGTA
GTGCTGTTGCTGTTTGCCGGCGTCGATGCAACCACCTACACCACCGGGGGGACAGTTGCTGCCACTACGG
CAAGACTCACCGGGCTTTTCAGTACGGGCCCCAAGCAAAATATCCAGCTGATCA

>1260_S93_L001_R1_001.fastq_43_1a_18
CCCCTACAACGGCGCTGATAGTGGCTCAGCTACTTAGGGTCCCGCAAGCCATCCTGGACATGATCGCCGG
TGCCCACTGGGGAGTCCTAGCGGGCATGGCGTATTTCTCCATGGTGGGCAACTGGGCGAAGGTCCTGGTA
GTGCTGTTGCTGTTTGCCGGCGTCGATGCAACCACCTACACCACCGGGGGGACAGTCGCTGCCACTACGG
CAAGACTCACCGGGCTTTTCAGTGTGGGCGCCAGGCAAAATGTCCAGCTGATCA

>1260_S93_L001_R1_001.fastq_44_1a_18
CCCCTACAACGGCACTGATAGTGGCTCAGCTACTTAGGGTCCCGCAAGCCATCCTGGACATGATCGCTGG
TGCCCACTGGGGAGTCCTAGCGGGCATAGCGTATTTCTCCATGGTGGGCAACTGGGCGAAGGTCCTAGTA
GTGCTGTTGCTGTTTGCCGGCGTCGACGCAAACACCTACGTCACCGGGGGGAAAGCTGCTGCTGCTACGG
CAGCATTCACCGGGCTTTTCAGTACGGGCGCCAGGCAAAATATCCAGCTGATCA

>1260_S93_L001_R1_001.fastq_45_1a_18
CCCCTACAACGGCGCTGGTAGTGGCTCAGCTACTCAGGGTCCCGCAAGCCATCCTGGACATGATCGCCGG
TGCCCACTGGGGAGTCCTAGCGGGCATGGCGTATTTCTCCATGGTGGGCAACTGGGCGAAGGTCCTGGTA
GTGCTGTTGCTGTTTGCCGGCGTCGATGCAACCACCTACACCACCGGGGGGACAGTTGCTGCCACTACGG
CAAGACTCACCGGGCTTTTCAGTACGGGCGCCAGGCAAAATATCCAGCTGATCA

>1260_S93_L001_R1_001.fastq_46_1a_18
CCCCTACAACGGCGCTGGTAGTGGCTCAGCTACTTAGGGTCCCGCAAGCCATCCTGGACATGATCGCCGG
TGCCCACTGGGGAGTCCTAGCGGGCATGGCGTATTTCTCCATGGTGGGCAACTGGGCGAAGGTCCTGGTA
GTGCTGTTGCTGTTTGCCGGCGTCGACGCAAACACCTACGTCACCGGGGGGAAAACTGCTGCTGATACGG
CAACATTCACCAGGTTTTTCAGTACGGGCGCCAAGCAAAATATCCAGCTGATCA

>1260_S93_L001_R1_001.fastq_47_1a_18
CCCCTACAACGGCGCTGATAGTGGCTCAGCTACTTAGGGTCCCGCAAGCCATCCTGGACATGATCGCTGG
TGCCCACTGGGGAGTCCTAGCGGGCATAGCGTATTTCTCCATGGTGAGCAACTGGGCGAAGGTCCTAGTA
GTGCTGTTGCTGTTTGCCGGCGTCGACGCAAACACCTACGTCACCGGGGGGAAAGCTGCTGCTGCTACGG
CAACATTCACCGGGCTTTTCAGTACGGGCGCCAGGCAAAATATCCAGCTGATCA

>1260_S93_L001_R1_001.fastq_48_1a_17
CCCCTACAACGGCACTGATAGTGGCTCAGCTACTTAGGGTCCCGCAAGCCATCCTGGACATGATCGCTGG
TGCCCACTGGGGAGTCCTAGCGGGCATGGCGTATTTCTCCATGGTGGGCAACTGGGCGAAGGTCCTGGTA
GTGCTGTTGCTGTTTGCCGGCGTCGATGCAACCACCTACACCACCGGGGGGACAGTTGCTGCCACTACGG
CAAGACTCACCGGGCTTTTCAGTACGGGCCCCAAGCAAAATATCCAGCTGATCA

>1260_S93_L001_R1_001.fastq_49_1a_17
CCCCTACAACGGCGCTGATAGTGGCTCAGCTACTTAGGGTCCCGCAAGCCATCCTGGACATGATCGCTGG
TGCCCACTGGGGAGTCCTAGCGGGCATAGCGTATTTCTCCATGGTGGGCAACTGGGCGAAGGTCCTAGTA
GTGCTGTTGCTGTTTGCCGGCGTCGACGCAGACACCTACGTCACCGGGGGGAAAGCTGCTGCTGCTACGG
CAACATTCACCGGGTTTTTCAGTACGGGCGCCAAGCAAAATATCCAGCTGATCA

>1260_S93_L001_R1_001.fastq_50_1a_17
CCCCTACAACGGCACTGATAGTGGCTCAGCTACTTAGGGTCCCGCAAGCCATCCTGGACATGATCGCCGG
TGCCCACTGGGGAGTCCTAGCGGGCATGGCGTATTTCTCCATGGTGGGCAACTGGGCGAAGGTCCTGGTA
GTGCTGTTGCTGTTTGCCGGCGTCGATGCAACCACCTACACCACCGGGGGGACAGTTGCTGCCACTACGG
CAAGACTCACCGGGCTTTTCAGCACGGGCCCCAAGCAAAATATCCAGCTGATCA

>1260_S93_L001_R1_001.fastq_51_1a_16
CCCCTACAACGGCGCTGGTAGTGGCTCAGCTACTTAGGGTCCCGCAAGCCATCCTGGACATGATCGCCGG
TGCCCACTGGGGAGTCCTAGCGGGCATGGCGTATTTCTCCATGGTGGGCAACTGGGCGAAGGTCCTGGTA
GTGCTGTTGCTGTTTGCCGGGGTCGATGCAACCACCTACACCACCGGGGGGACGGTTGCTGCCACTACGG
CAAGACTCACCGGGCTTTTCAGTACGGGCGCCAGGCAAAATATCCAGCTGATCA

>1260_S93_L001_R1_001.fastq_52_1a_16
CCCCTACAACGGCGCTGGTAGTAGCTCAGCTACTTAGGGTCCCGCAAGCCATCCTGGACATGATCGCCGG
TGCCCACTGGGGAGTCCTAGCGGGCATGGCGTATTTCTCCATGGTGGGCAACTGGGCGAAGGTCCTGGTA
GTGCTGTTGCTGTTTGCCGGCGTCGATGCAACCACCTATACCACCGGGGGGACAGTTGCTGCCACTACGG
CAAGACTCACCGGGCTTTTCAGTACGGGCCCCAAGCAAAATATCCAGCTGATCA

>1260_S93_L001_R1_001.fastq_53_1a_16
CCCCTACAACGGCGCTGGTAGTGGCTCAGCTACTTAGGGTCCCGCAAGCCATCCTGGACATGATCGCCGG
TGCCCACTGGGGAGTCCTAGCGGGCATAGCGTATTTCTCCATGGTGGGCAACTGGGCGAAGGTCCTAGTA
GTGCTGTTGCTGTTTGCCGGCGTCGACGCAAACACCTACGTCACCGGGGGGAAAGCTGCTGCTGCTACGG
CAGCATTCACCGGGCTTTTCAGTACGGGCGCCAGGCAAAATATCCAGCTGATCA

>1260_S93_L001_R1_001.fastq_54_1a_16
CCCCTACAACGGCGCTGATAGTGGCTCAGCTACTTAGGGTCCCGCAAGCCATCCTGGACATGATCGCCGG
TGCCCACTGGGGAGTCCTAGCGGGCATGGCGTATTTCTCCATGGTGGGCAACTGGGCGAAGGTCCTGGTA
GTGCTGTTGCTGTTTGCCGGCGTCGACGCAACCACCTACACCACCGGGGGGACAGTTGCTGCTACTACGG
CAAGACTCACCGGGCTTTTCAGTACGGGCCCCAAGCAAAATATCCAGCTAATCA

>1260_S93_L001_R1_001.fastq_55_1a_15
CCCCTACAACGGCGCTGGTAGTGGCTCAGCTACTTAGGGTCCCGCAAGCCATCCTGGACATGATCGCCGG
TGCCCACTGGGGAGTCCTAGCGGGCATGGCGTATTTCTCCATGGTGGGCAACTGGGCGAAGGTCCTAGTA
GTGCTGTTGCTGTTTGCCGGCGTCGACGCAAACACCTACGTCACCGGGGGGAAAGCTGCTGCTGCTACGG
CAGCATTCACCGGGCTTTTCAGTACGGGCGCCAGGCAAAATATCCAGCTGATCA

>1260_S93_L001_R1_001.fastq_56_1a_15
CCCCTACAACGGCGCTGGTAGTGGCTCAGCTACTTAGGGTCCCGCAAGCCATCCTGGACATGATCGCCGG
TGCCCACTGGGGAGTCCTAGCGGGCATGGCGTATTTCTCCATGGTGGGCAACTGGGCGAAGGTCCTAGTA
GTGCTGTTGCTGTTTGCCGGCGTCGACGCAGACACCTACGTCACCGGGGGGAAAGCTGCTGCTGCTACGG
CAACATTCACCGGGCTTTTCAGTACGGGCGCCAGGCAAAATATCCAGCTGATCA

>1260_S93_L001_R1_001.fastq_57_1a_15
CCCCTACAACGGCGCTGGTAGTGGCTCAGCTACTTAGGGTCCCGCAAGCCATCCTGGACATGATCGCCGG
TGCCCACTGGGGAGTCCTAGCGGGCATGGCGTACTTCTCCATGGTGGGCAACTGGGCGAAGGTCCTGGTA
GTGCTGTTGCTGTTTGCCGGCGTCGATGCAACCACCTACACCACCGGGGGGACAGTTGCTGCCACTACGG
CAAGACTCACCGGGCTTTTCAGCACGGGCCCCAAGCAAAATATCCAGCTGATCA

>1260_S93_L001_R1_001.fastq_58_1a_15
CCCCTACAACGGCGCTGATAGTGGCTCAGCTACTTAGGGTCCCGCAAGCCATCCTGGACATGATCGCTGG
TGCCCACTGGGGAGTCCTAGCGGGCATAGCGTATTTCTCCATGGTGGGCAACTGGGCGAAGGTCCTAGTA
GTGCTGTTGCTGTTTGCCGGCGTCGACGCAGACACCTACGTCACCGGGGGGAAAGCTGCTGCTGCTACGG
CAGCATTCACCGGGCTTTTCAGTACGGGCGCCAGGCAAAATATCCAGCTGATCA

>1260_S93_L001_R1_001.fastq_59_1a_15
CCCCTACAACGGCGCTGATAGTGGCTCAGCTACTTAGGGTCCCGCAAGCCATCCTGGACATGATCGCTGG
TGCCCACTGGGGAGTCCTAGCGGGCATGGCGTATTTCTCCATGGTGGGCAACTGGGCGAAGGTCCTAGTA
GTGCTGTTGCTGTTTGCCGGCGTCGACGCAAACACCTACGTCACCGGGGGGAAAGCTGCTGCTGCTACGG
CAACATTCACCGGGCTTTTCAGTACGGGCGCCAGGCAAAATATCCAGCTGATCA

>1260_S93_L001_R1_001.fastq_60_1a_15
CCCCTACAACGGCGCTGGTAGTGGCTCAGCTACTTAGGGTCCCGCAAGCCATCCTGGACATGATCACCGG
TGCCCACTGGGGAGTCCTAGCGGGCATGGCGTATTTCTCCATGGTGGGCAACTGGGCGAAGGTCCTGGTA
GTGCTGTTGCTGTTTGCCGGCGTCGACGCAACCACCTACACCACCGGGGGGACAGTTGCTGCTACTACGG
CAAGACTCACCGGGCTTTTCAGCACGGGCCCCAAGCAAAATATCCAGCTAATCA

>1260_S93_L001_R1_001.fastq_61_1a_15
CCCCTACAACGGCGCTGGTAGTGGCTCAGCTACTTAGGGTCCCGCAAGCCATCCTGGACATGATCGCTGG
TGCCCACTGGGGAGTCCTAGCGGGCATGGCGTATTTCTCCATGGTGGGCAACTGGGCGAAGGTCCTAGTA
GTGCTGTTGCTGTTTGCCGGCGTCGACGCAGACACCTACGTCACCGGGGGGAAAGCTGCTGCTGCTACGG
CAACATTCACCGGGCTTTTCAGTACGGGCGCCAGGCAAAATATCCAGCTGATCA

>1260_S93_L001_R1_001.fastq_62_1a_14
CCCCTACAACGGCGCTGATAGTGGCTCAGCTACTTAGGGTCCCGCAAGCCATCCTGGACATGATCGCTGG
TGCCCACTGGGGAGTCCTAGCGGGCATAGCGTATTTCTCCATGGTGGGCAACTGGGCGAAGGTCCTAGTA
GTGCTGTTGCTGTTTGCCGGCGTCGACGCAAACACCTACGTCACCGGGGGGAAAACTGCTGCTGATACGG
CAACATTCACCAGGTTTTTCAGTACGGGCCCCAAGCAAAATATCCAGCTGATCA

>1260_S93_L001_R1_001.fastq_63_1a_14
CCCCTACAACGGCGCTGGTAGTGGCTCAGCTACTTAGGGTCCCGCAAGCCATCCTGGACATGATCGCTGG
TGCCCACTGGGGAGTCCTAGCGGGCATGGCGTATTTCTCCATGGTGGGCAACTGGGCGAAGGTCCTAGTA
GTGCTGTTGCTGTTTGCCGGCGTCGACGCAGACACCTACGTCACCGGGGGGAAAGCTGCTGCTGCTACGG
CAACATTCACCGGGCTTTTCAGTACGGGCGCCAGGCAAAATGTCCAGCTGATCA

>1260_S93_L001_R1_001.fastq_64_1a_14
CCCCTACAACGGCGCTGGTAGTGGCTCAGCTACTTAGGGTCCCGCAAGCCATCCTGGACATGATCGCCGG
TGCCCACTGGGGAGTCCTAGCGGGCATGGCGTACTTCTCCATGGTGGGCAACTGGGCGAAGGTCCTGGTA
GTGCTGTTGCTGTTTGCCGGCGTCGATGCAACCACCTACACCACCGGGGGGACAGTTGCTGCCACTACGG
CAAGACTCACCGGGCTTTTCAGTACGGGCCCCAAGCAAAATATCCAGCTGATCA

>1260_S93_L001_R1_001.fastq_65_1a_14
CCCCTACAACGGCGCTGGTAGTGGCTCAGCTACTTAGGGTCCCGCAAGCCATCCTGGACATGATCGCCGG
TGCCCACTGGGGAGTCCTAGCGGGCATGGCGTATTTCTCCATGGTGGGCAACTGGGCGAAGGTCCTAGTA
GTGCTGTTGCTGTTTGCCGGCGTCGACGCAAACACCTACGTCACCGGGGGGAAAGCTGCTGCTGCTACGG
CAACATTCACCGGGCTTTTCAGTACGGGCGCCAGGCAAAATATCCAGCTGATCA

>1260_S93_L001_R1_001.fastq_66_1a_13
CCCCTACAACGGCGCTGGTAGTGGCTCAGCTACTTAGGGTCCCGCAAGCCATCCTGGACATGATCGCCGG
TGCCCACTGGGGAGTCCTAGCGGGCATGGCGTATTTCTCCATGGTGGGCAACTGGGCGAAGGTCCTAGTA
GTGCTGTTGCTGTTTGCCGGCGTCGACGCAGACACCTACGTCACCGGGGGGAAAGCTGCTGCTGCTACGG
CAACATTCACCGGGCTTTTCAGTACGGGCGCCAGGCAAAATGTCCAGCTGATCA

>1260_S93_L001_R1_001.fastq_67_1a_13
CCCCTACAACGGCACTGATAGTGGCTCAGCTACTTAGGGTCCCGCAAGCCATCCTGGACATGATCGCTGG
TGCCCACTGGGGAGTCCTAGCGGGCATGGCGTATTTCTCCATGGTGGGCAACTGGGCGAAGGTCCTGGTA
GTGCTGTTGCTGTTTGCCGGCGTCGATGCAACCACCTACACCACCGGGGGGACAGTTGCTGCCACTACGG
CAAGACTCACCGGGCTTTTCAGCACGGGCCCCAAGCAAAATATCCAGCTGATCA

>1260_S93_L001_R1_001.fastq_68_1a_13
CCCCTACAACGGCGCTGATAGTGGCTCAGCTACTTAGGGTCCCGCAAGCCATCCTGGACATGATCGCTGG
TGCCCACTGGGGAGTCCTAGCGGGCATAGCGTATTTCTCCATGGTGGGCAACTGGGCGAAGGTCCTAGTA
GTGCTGTTGCTGTTTGCCGGCGTCGACGCAACCACCTACGTCACCGGGGGGAAAGCTGCTGCTGCTACGG
CAACATTCACCGGGCTTTTCAGTACGGGCCCCAAGCAAAATATCCAGCTGATCA

>1260_S93_L001_R1_001.fastq_69_1a_13
CCCCTACAACGGCGCTGGTAGTGGCTCAGCTACTTAGGGTCCCGCAAGCCATCCTGGACATGATCGCTGG
TGCCCACTGGGGAGTCCTAGCGGGCATAGCGTATTTCTCCATGGTGGGCAACTGGGCGAAGGTCCTAGTA
GTGCTGTTGCTGTTTGCCGGCGTCGACGCAAACACCTACGTCACCGGGGGGAAAGCTGCTGCTGCTACGG
CAACATTCACCGGGCTTTTCAGTACGGGCGCCAGGCAAAATATCCAGCTGATCA

>1260_S93_L001_R1_001.fastq_70_1a_13
CCCCTACAACGGCGCTGGTAGTGGCTCAGCTACTTAGGGTCCCGCAAGCCATCCTGGACATGATCGCCGG
TGCCCACTGGGGAGTCCTAGCGGGCATGGCGTATTTCTCCATGGTGGGCAACTGGGCGAAGGTCCTGGTA
GTGCTGTTGCTGTTTGCCGGCGTCGATGCAACCACCTACACCACCGGGGGGACAGTCGCTGCCACTACGG
CAAGACTCACCGGGCTTTTCAGTGTGGGCGCCAGGCAAAATATCCAGCTGATCA

>1260_S93_L001_R1_001.fastq_71_1a_12
CCCCTACAACGGCGCTGGTAGTGGCTCAGCTACTTAGGGTCCCGCAAGCCATCCTGGACATGATCGCCGG
TGCCCACTGGGGAGTCCTAGCGGGCATGGCGTATTTCTCCATGGTGGGCAACTGGGCGAAGGTCCTGGTA
GTGCTGTTGCTGTTTGCCGGCGTCGATGCAACCACCTACACCACCGGGGGGACAGTTGCTGCCACTACGG
CAAGACTCACCGGGCTTTTCAATACGGGCCCCAAGCAAAATATCCAGCTGATCA

>1260_S93_L001_R1_001.fastq_72_1a_12
CCCCTACAACGGCGCTGATAGTGGCTCAGCTACTTAGGGTCCCGCAAGCCATCCTGGACATGATCGCCGG
TGCCCACTGGGGAGTCCTAGCGGGCATGGCGTATTTCTCCATGGTGGGCAACTGGGCGAAGGTCCTGGTA
GTGCTGTTGCTGTTTGCCGGCGTCGATGCAACCACCTACACCACCGGGGGGACAGTTGCTGCCACTACGG
CAAGACTCACCGGGCTTTTCAGCACGGGCGCCAGGCAAAATATCCAGCTGATTA

>1260_S93_L001_R1_001.fastq_73_1a_12
CCCCTACAACGGCGCTGATAGTGGCTCAGCTACTTAGGGTCCCGCAAGCCATCCTGGACATGATCGCTGG
TGCCCACTGGGGAGTCCTAGCGGGCATAGCGTATTTCTCCATGGTGGGCAACTGGGCGAAGGTCCTAGTA
GTGCTGTTGCTGTTTGCCGGCGTCGACGCAAACACCTACGTCACCGGGGGGAAAGCTGCTGCTGCTACGG
CAACATTCACCGGGCTTTTCAGTGCGGGCGCCAGGCAAAATATCCAGCTGATCA

>1260_S93_L001_R1_001.fastq_74_1a_12
CCCCTACAACGGCGCTGATAGTGGCTCAGCTACTTAGGGTCCCGCAAGCCATCCTGGACATGATCGCTGG
TGCCCACTGGGGAGTCCTAGCGGGCATAGCGTATTTCTCCATGGTGGGCAACTGGGCGAAGGTCCTAGTA
GTGCTGTTGCTGTTTGCCGGCGTCGATGCAACCACCTACACCACCGGGGGGACAGTTGCTGCCACTACGG
CAAGACTCACCGGGCTTTTCAGCACGGGCCCCAAGCAAAATATCCAGCTGATCA

>1260_S93_L001_R1_001.fastq_75_1a_12
CCCCTACAACGGCGCTGGTAGTGGCTCAGCTACTTAGGGTCCCGCAAGCCATCCTGGACATGATCGCTGG
TGCCCACTGGGGAGTCCTAGCGGGCATAGCGTATTTCTCCATGGTGGGCAACTGGGCGAAGGTCCTAGTA
GTGCTGTTGCTGTTTGCCGGCGTCGACGCAAGCACCTACGTCACCGGGGGGAAAGCTGCTGCTGATACGG
CAACATTCACCAGGCTTTTCAGTACGGGCCCCAAGCAAAATATCCAGCTGATCA

>1260_S93_L001_R1_001.fastq_76_1a_11
CCCCTACAACGGCGCTGATAGTGGCTCAGCTACTTAGGGTCCCGCAAGCCATCCTGGACATGATCGCTGG
TGCCCACTGGGGAGTCCTAGCGGGCATAGCGTATTTCTCCATGGTGGGCAACTGGGCGAAGGTCCTAGTA
GTGCTGTTGCTGTTTGCCGGCGTCGACGCAGACACCTACGTCACCGGGGGGAAAGCTGCTGCTGCTACGG
CAACATTCACCGGGCTTTTCAGTACGGGCGCCAGGCAAAATGTCCAGCTGATCA

>1260_S93_L001_R1_001.fastq_77_1a_11
CCCCTACAACGGCGCTGGTAGTGGCTCAGCTACTTAGGGTCCCGCAAGCCATCCTGGACATGATCGCCGG
TGCCCACTGGGGAGTCCTAGCGGGCATAGCGTATTTCTCCATGGTGGGCAACTGGGCGAAGGTCCTAGTA
GTGCTGTTGCTGTTTGCCGGCGTCGACGCAAACACCTACGTCACCGGGGGGAAAACTGCTGCTGATACGG
CAACATTCACCAGGTTTTTCAGTACGGGCGCCAAGCAAAATATCCAGCTGATCA

>1260_S93_L001_R1_001.fastq_78_1a_11
CCCCTACGACGGCGCTGGTAGTGGCTCAGCTACTTAGGGTCCCGCAAGCCATCCTGGACATGATCGCCGG
TGCCCACTGGGGAGTCCTAGCGGGCATGGCGTATTTCTCCATGGTGGGCAACTGGGCGAAGGTCCTGGTA
GTGCTGTTGCTGTTTGCCGGCGTCGATGCAACCACCTACACCACCGGGGGGACAGTTGCTGCCACTACGG
CAAGACTCACCGGGCTTTTCAGTACGGGCCCCAAGCAAAATATCCAGCTGATCA

>1260_S93_L001_R1_001.fastq_79_1a_11
CCCCTACAACGGCGCTGGTAGTGGCTCAGCTACTTAGGGTCCCGCAAGCCATCCTGGACATGATCGCCGG
TGCCCACTGGGGAGTCCTAGCGGGCATGGCGTATTTCTCCATGGTGGGCAACTGGGCGAAGGTCCTGGTA
GTGCTGTTGCTGTTTGCCGGCGTCGACGCAACCACCTACGCCACCGGGGGGACAGTTGCTGCTACTACGG
CAAGACTCACCGGGCTTTTCAGTACGGGCCCCAAGCAAAATATCCAGCTAATCA

>1260_S93_L001_R1_001.fastq_80_1a_11
CCCCTACAACGGCGCTGGTAGTGGCTCAGCTACTTAGGGTCCCGCAAGCCATCCTGGACATGATCGCTGG
TGCCCACTGGGGAGTCCTAGCGGGCATGGCGTATTTCTCCATGGTGGGCAACTGGGCGAAGGTCCTAGTA
GTGCTGTTGCTGTTTGCCGGCGTCGACGCAGACACCTACGTCACCGGGGGGAAAGCTGCTGCTGCTACGG
CAACATTCACCGGGTTTTTCAGTACGGGCGCCAAGCAAAATATCCAGCTGATCA

>1260_S93_L001_R1_001.fastq_81_1a_11
CCCCTACAACGGCGCTGGTAGTGGCTCAGCTACTTAGGGTCCCGCAGGCCATCCTGGACATGATCGCCGG
TGCCCACTGGGGAGTCCTAGCGGGCATGGCGTATTTCTCCATGGTGGGCAACTGGGCGAAGGTCCTGGTA
GTGCTGTTGCTGTTTGCCGGCGTCGATGCAACCACCTACACCACCGGGGGGACAGTTGCTGCCACTACGG
CAAGACTCACCGGGCTTTTCAGTACGGGCCCCAAGCAAAATATCCAGCTGATCA

>1260_S93_L001_R1_001.fastq_82_1a_11
CCCCTACAACGGCGCTGGTAGTGGCTCAGCTACTTAGGGTCCCGCAAGCCATCCTGGACATGATCGCTGG
TGCCCACTGGGGAGTCCTAGCGGGCATGGCGTATTTCTCCATGGTGGGCAACTGGGCGAAGGTCCTAGTA
GTGCTGTTGCTGTTTGCCGGCGTCGACGCAAACACCTACGTCACCGGGGGGAAAGCTGCTGCTGCTACGG
CAACATTCGCCGGGCTTTTCAGTACGGGCGCCAGGCAAAATATCCAGCTGATCA

>1260_S93_L001_R1_001.fastq_83_1a_11
CCCCTACAACGGCGCTGGTAGTGGCTCAGCTACTTAGGGTCCCGCAAGCCATCCTGGACATGATCGCCGG
TGCCCACTGGGGAGTCCTAGCGGGCATGGCGTATTTCTCCATGGTGGGCAACTGGGCGAAGGTCCTGGTA
GTGCTGTTGCTGTTTGCTGGCGTCGATGCAACCACCTACACCACCGGGGGGACAGTTGCTGCCACTACGG
CAAGACTCACCGGGCTTTTCAGTACGGGCCCCAAGCAAAATATCCAGCTGATCA

>1260_S93_L001_R1_001.fastq_84_1a_11
CCCCTACAACGGCGCTGGTAGTGGCTCAGCTACTTAGGGTCCCGCAAGCCATCCTGGACATGATCGCCGG
TGCCCACTGGGGAGTCCTAGCGGGCATGGCGTATTTCTCCATGGTGGGCAACTGGGCGAAGGTCCTGGTA
GTGCTGTTGCTGTTTGCCGGCGTCGATGCAACCACCTACACCACCGGGGGGACAGTTGCTGCCACTACGG
CAAGACTCACCGGGCTTTTCAGTACGGGCCCCAAGCAAAACATCCAGCTGATCA

>1260_S93_L001_R1_001.fastq_85_1a_11
CCCCTACAACGGCACTGATAGTGGCTCAGCTACTTAGGGTCCCGCAAGCCATCCTGGACATGATCGCTGG
TGCCCACTGGGGAGTCCTAGCGGGCATGGCGTATTTCTCCATGGTGGGCAACTGGGCGAAGGTCCTAGTA
GTGCTGTTGCTGTTTGCCGGCGTCGACGCAAACACCTACGTCACCGGGGGGAAAGCTGCTGCTGCTACGG
CAGCATTCACCGGGCTTTTCAGTACGGGCGCCAGGCAAAATATCCAGCTGATCA

>1260_S93_L001_R1_001.fastq_86_1a_11
CCCCTACAACGGCGCTGATAGTGGCTCAGCTACTTAGGGTCCCGCAAGCCATCCTGGACATGATCGCTGG
TGCCCACTGGGGAGTCCTAGCGGGCATAGCGTATTTTTCCATGGTGGGCAACTGGGCGAAGGTCCTAGTA
GTGCTGTTGCTGTTTGCCGGCGTCGACGCAAACACCTTCGTCACCGGGGGGAAAGCTGCTGCTGATACGG
CAACATTCACCAGGCTTTTCAGTACGGGCCCCAAGCAAAATATCCAGCTGATCA

>1260_S93_L001_R1_001.fastq_87_1a_10
CCCCTACAACGGCGCTGGTAGTGGCTCAGCTACTTAGGGTCCCGCAAGCCATCCTGGACATGATCGCCGG
TGCCCACTGGGGAGTCCTAGCGGGCATGGCGTATTTCTCCATGGTGGGCAACTGGGCGAAGGTCCTGGTA
GTGCTGTTGCTGTTTGCCGGCGTCGATGCAACCACCTACACCACCGGGGGGACAGTTGCTGCCACTACGG
CAAGACTCACCGGGCTTTTCAGTACGGGCCCCAAGCAGAATATCCAGCTGATCA

>1260_S93_L001_R1_001.fastq_88_1a_10
CCCCTACAACGGCGCTGGTAGTGGCTCAGCTACTTAGGGTCCCGCAAGCCATCCTGGACATGATCGCCGG
TGCCCACTGGGGAGTCCTAGCGGGCATGGCGTATTTCTCCATGGTGGGCAACTGGGCGAAGGTCCTGGTG
GTGCTGTTGCTGTTTGCCGGCGTCGATGCAACCACCTACACCACCGGGGGGACAGTTGCTGCCACTACGG
CAAGACTCACCGGGCTTTTCAGTACGGGCCCCAAGCAAAATATCCAGCTGATCA

>1260_S93_L001_R1_001.fastq_89_1a_10
CCCCTACAACGGCACTGATAGTGGCTCAGCTACTTAGGGTCCCGCAAGCCATCCTGGACATGATCGCCGG
TGCCCACTGGGGAGTCCTAGCGGGCATGGCGTATTTCTCCATGGTGGGCAACTGGGCGAAGGTCCTGGTA
GTGCTGTTGCTGTTTGCCGGCGTCGACGCAACCACCTACACCACCGGGGGGACAGTTGCTGCTACTACGG
CAAGACTCACCGGGCTTTTCAGTACGGGCCCCAAGCAAAATATCCAGCTAATCA

>1260_S93_L001_R1_001.fastq_90_1a_10
CCCCTACAACGGCACTGATAGTGGCTCAGCTACTTAGGGTCCCGCAAGCCATCCTGGACATGATCGCTGG
TGCTCACTGGGGAGTCCTAGCGGGCATGGCGTATTTCTCCATGGTGGGCAACTGGGCGAAGGTCCTAGTA
GTGCTGTTGCTGTTTGCCGGCGTCGACGCAGACACCTACGTCACCGGGGGGAAAGCTGCTGCTGCTACGG
CAACATTCACCGGGTTTTTCAGTACGGGCGCCAAGCAAAATATCCAGCTGATCA

>1260_S93_L001_R1_001.fastq_91_1a_10
CCCCTACAACGGCACTGATAGTGGCTCAGCTACTTAGGGTCCCGCAAGCCATCCTGGACATGATCGCTGG
TGCCCACTGGGGAGTCCTAGCGGGCATGGCGTACTTCTCCATGGTGGGCAACTGGGCGAAGGTCCTAGTA
GTGCTGTTGCTGTTTGCCGGCGTCGACGCAGACACCTACGTCACCGGGGGGAAAGCTGCTGCTGCTACGG
CAACATTCACCGGGCTTTTCAGTACGGGCGCCAGGCAAAATGTCCAGCTGATCA

>1260_S93_L001_R1_001.fastq_92_1a_10
CCCCTACAACGGCGCTGATAGTGGCTCAGCTACTTAGGGTCCCGCAAGCCATCCTGGACATGATCGCTGG
TGCCCACTGGGGAGTCCTAGCGGGCATGGCGTATTTCTCCATGGTGGGCAACTGGGCGAAGGTCCTAGTA
GTGCTGTTGCTGTTTGCCGGCGTCGACGCAGACACCTACGTCACCGGGGGGAAAGCTGCTGCTGCTACGG
CAACATTCACCGGGTTTTTCAGTACGGGCGCCAAGCAAAATATCCAGCTGATCA

>1260_S93_L001_R1_001.fastq_93_1a_10
CCCCTACAACGGCGCTGGTAGTGGCTCAGCTACTTAGGGTCCCGCAAGCCATCCTGGACATGATCGCCGG
TGCCCACTGGGGAGTCCTAGCGGGCATGGCGTATTTCTCCATGGTGGGCAACTGGGCGAAGGTCCTGGTA
GTGCTGTTGCTGTTTGCCGGCGTCGACGCAACCACCTACACCACCGGGGGGACAGTTGCTGCTACTACGG
CAAGACTCACCGGGCTTTTCAGCACGGGCGCCAGGCAAAATATCCAGCTAATCA

>1260_S93_L001_R1_001.fastq_94_1a_10
CCCCTACAACGGCGCTGATAGTGGCTCAGCTACTTAGGGTCCCGCAAGCCATCCTGGACATGATCGCTGG
TGCCCACTGGGGAGTCCTAGCGGGCATAGCGTATTTCTCCATGGTGGGCAACTGGGCGAAGGTCCTGGTA
GTGCTGTTGCTGTTTGCCGGCGTCGACGCAAACACCTACGTCACCGGGGGGAAAACTGCTGCTGATACGG
CAACATTCACCAGGTTTTTCAGTACGGGCGCCAAGCAAAATATCCAGCTGATCA

>1260_S93_L001_R1_001.fastq_95_1a_10
CCCCTACAACGGCGCTGGTAGTGGCTCAGCTACTTAGGGTCCCGCAAGCCATCCTGGACATGATCGCCGG
TGCCCACTGGGGAGTCCTAGCGGGCATGGCGTATTTCTCCATGGTGGGCAACTGGGCGAAGGTCCTGGTA
GTGCTGTTGCTGTTTGCCGGCGTCGACGCAACCACCTACACCACCGGGGGGACAGTTGCTGCTACTACGG
CAAGACTCACCGGGCTTTTCAGTACGGGCGCCAGGCAAAATATCCAGCTGATCA

>1260_S93_L001_R1_001.fastq_96_1a_10
CCCCTACAACGGCGCTGGTAGTGGCTCAGCTACTTAGGGTCCCGCAAGCCATCCTGGACATGATCGCCGG
TGCCCACTGGGGAGTCCTAGCGGGCATGGCGTATTTCTCCATGGTGGGCAACTGGGCGAAGGTCCTGGTA
GTGCTGTTGCTGTTTGCCGGCGTCGACGCAACCACCTACACCACCGGGGGGACAGTTGCTGCTACTACGG
CAAGACTCACCGGGCTTTTCAGCACGGGCCCCAAGCAAAATATCCAGCTAATCA

>1260_S93_L001_R1_001.fastq_97_1a_9
CCCCTACAACGGCGCTGGTAGTGGCTCAGCTACTTAGGGTCCCGCAAGCCATCCTGGACATGATCGCCGG
TGCCCACTGGGGAGTCCTAGCGGGCATGGCGTATTTCTCCATGGTGGGCAACTGGGCGAAGGTCCTGGTA
GTGCTGTTGCTGTTTGCCGGCGTCGATGCAACCACCTACACCACCGGGGGGACAGTTGCTGCCACTACGG
CAAGACTCACCGGGCTTTTCAGTACGGGCCCCAAGCAAAATATCCAACTGATCA

>1260_S93_L001_R1_001.fastq_98_1a_9
CCCCTACAACGGCGCTGGTAGTGGCTCAGCTACTTAGGGTCCCGCAAGCCATCCTGGACATGATCGCCGG
TGCCCACTGGGGAGTCCTAGCGGGCATGGCGTATTTCTCCATGGTGGGCAACTGGGCGAAGGTCCTAGTA
GTGCTGTTGCTGTTTGCCGGCGTCGACGCAGACACCTACGTCACCGGGGGGAAAGCTGCTGCTGCTACGG
CAACATTCACCGGGTTTTTCAGTACGGGCGCCAAGCAAAATATCCAGCTGATCA

>1260_S93_L001_R1_001.fastq_99_1a_9
CCCCTACAACGGCGCTGATAGTGGCTCAGCTACTTAGGGTCCCGCAAGCCATCCTGGACATGATCGCTGG
TGCCCACTGGGGAGTCCTAGCGGGCATAGCGTATTTCTCCATGGTGGGCAACTGGGCGAAGGTCCTAGTA
GTGCTGTTGCTGTTTGCCGGCGTCGACGCAGACACCTACGTCACCGGGGGGAAAGCTGCTGCTGCTACGG
CAACATTCACCGGGCTTTTCAGTACGGGCGCCAGGCAAAATATCCAGCTGATCA

>1260_S93_L001_R1_001.fastq_100_1a_9
CCCCTACAACGGCGCTGGTAGTGGCTCAGCTACTTAGGGTCCCGCAAGCCATCCTGGACATGATCGCCGG
TGCCCACTGGGGAGTCCTAGCGGGCATGGCGTATTTCTCCATGGTGGGCAACTGGGCGAAGGTCCTGGTA
GTGCTGTTGCTGTTTGCCGGCGTCGATGCAACCACCTACACCACCGGGGGGACAGTCGCTGCCACTACGG
CAAGACTCACCGGGCTTTTCAGTACGGGCCCCAAGCAAAATATCCAGCTGATCA

>1260_S93_L001_R1_001.fastq_101_1a_9
CCCCTACAACGGCGCTGGTAGTGGCTCAGCTACTTAGGGTCCCGCAAGCCATCCTGGACATGATCGCCGG
TGCCCACTGGGGAGTCCTAGCGGGCATGGCGTATTTCTCCATGGTGGGCAACTGGGCGAAGGTCCTGGTA
GTGCTGTTGCTGTTTGCCGGCGTCGATGCAACCACCTACACCACCGGGGGGACAGTTGCTGCCACTACGG
CAAGACTCACCGGGCTTTTCAGTACGGGCCCCAGGCAAAATATCCAGCTGATCA

>1260_S93_L001_R1_001.fastq_102_1a_9
CCCCTACAACGGCGCTGGTAGTGGCTCAGCTACTTAGGGTCCCGCAAGCCATCCTGGACATGATCGCCGG
TGCCCACTGGGGAGTCCTAGCGGGCATGGCGTATTTCTCCATGGTGGGCAACTGGGCGAAGGTCCTGGTA
GTGCTGTTGCTGTTTGCCGGCGTCGACGCAAACACCTACGTCACCGGGGGGAAAGCTGCTGCTGCTACGG
CAGCATTCACCGGGCTTTTCAGTACGGGCGCCAGGCAAAATATCCAGCTGATCA

>1260_S93_L001_R1_001.fastq_103_1a_9
CCCCTACAACGGCGCTGGTAGTGGCTCAGCTACTTAGGGTCCCGCAAGCCATCCTGGACATGATCGCCGG
TGCCCACTGGGGAGTCCTAGCGGGCATGGCGTATTTCTCCATGGTGGGCAACTGGGCGAAGGTCCTGGTA
GTGCTGTTGCTGTTTGCCGGCGTCGATGCAACCACCTACACCACCGGGGGGACAGTTGCTGCTACTACGG
CAAGACTCACCGGGCTTTTCAGTACGGGCCCCAAGCAAAATATCCAGCTGATCA

>1260_S93_L001_R1_001.fastq_104_1a_9
CCCCTACAACGGCGCTGGTAGTGGCTCAGCTACTTAGGGTCCCGCAAGCCATCCTGGACATGATCGCCGG
TGCCCACTGGGGAGTCCTAGCGGGCATGGCGTATTTCTCCATGGTGGGCAACTGGGCGAAGGTCCTAGTA
GTGCTGTTGCTGTTTGCCGGCGTCGATGCAACCACCTACACCACCGGGGGGACAGTTGCTGCCACTACGG
CAAGACTCACCGGGCTTTTCAGTACGGGCCCCAAGCAAAATATCCAGCTGATCA

>1260_S93_L001_R1_001.fastq_105_1a_9
CCCCTACAACGGCGCTGATAGTGGCTCAGCTACTTAGGGTCCCGCAAGCCATCCTGGACATGATCGCTGG
TGCCCACTGGGGAGTCCTAGCGGGCATGGCGTATTTCTCCATGGTGGGCAACTGGGCGAAGGTCCTGGTA
GTGCTGTTGCTGTTTGCCGGCGTCGATGCAACCACCTACACCACCGGGGGGACAGTTGCTGCCACTACGG
CAAGACTCACCGGGCTTTTCAGCACGGGCCCCAAGCAAAATATCCAGCTGATCA

>1260_S93_L001_R1_001.fastq_106_1a_9
CCCCTACAACGGCGCTGGTAGTGGCTCAGCTACTTAGGGTCCCGCAAGCCATCCTGGACATGATCGCCGG
TGCCCACTGGGGAGTCCTAGCGGGCATGGCGTATTTCTCCATGGTGGGCAACTGGGCGAAGGTCCTGGTA
GTGCTGTTGCTGTTTGCCGGCGTCGATGCAACCACCTACGCCACCGGGGGGACAGTTGCTGCCACTACGG
CAAGACTCACCGGGCTTTTCAGTACGGGCCCCAAGCAAAATATCCAGCTGATCA

>1260_S93_L001_R1_001.fastq_107_1a_9
CCCCTACAACGGCGCTGATAGTGGCTCAGCTACTTAGGGTCCCGCAAGCCATCCTGGACATGATCGCTGG
TGCCCACTGGGGAGTCCTAGCGGGCATAGCGTATTTCTCCATGGTGGGCAACTGGGCGAAGGTCCTAGTA
GTGCTGTTGCTGTTTGCCGGCGTCGACGCAAACACCTACGTCACCGGGGGGAAAGCTGCTGCTGCTACGG
CAACATTCACCGGGTTTTTCAGTACGGGCGCCAAGCAAAATATCCAGCTGATCA

>1260_S93_L001_R1_001.fastq_108_1a_9
CCCCTACAACGGCGCTGGTAGTGGCTCAGCTACTTAGGGTCCCGCAAGCCATCCTGGACATGATCGCCGG
TGCCCACTGGGGAGTCCTAGCGGGCATGGCGTATTTCTCCATGGTGGGCAACTGGGCGAAGGTCCTGGTA
GTGCTGTTGCTGTTTGCCGGCGTCGACGCAACCACCTACACCACCGGGGGGACAGTTGCTGCTACTACGG
CAAGACTCACCGGGCTTTTCAGCACGGGCCCCAAGCAAAATATCCAGCTGATCA

>1260_S93_L001_R1_001.fastq_109_1a_8
CCCCTACAACGGCGCTGATAGTGGCTCAGCTACTTAGGGTCCCGCAAGCCATCCTGGACATGATCGCTGG
TGCCCACTGGGGAGTCCTAGCGGGCATGGCGTATTTCTCCATGGTGGGCAACTGGGCGAAGGTCCTGGTA
GTGCTGTTGCTGTTTGCCGGCGTCGACGCAACCACCTACACCACCGGGGGGACAGTTGCTGCTACTACGG
CAAGACTCACCGGGCTTTTCAGTACGGGCCCCAAGCAAAATATCCAGCTAATCA

>1260_S93_L001_R1_001.fastq_110_1a_8
CCCCTACAACGGCGCTGATAGTGGCTCAGCTACTTAGGGTCCCGCAAGCCATCCTGGACATGATCGCTGG
TGCCCACTGGGGAGTCCTAGCGGGCATGGCGTATTTCTCCATGGTGGGCAACTGGGCGAAGGTCCTGGTA
GTGCTGTTGCTGTTTGCCGGCGTCGATGCAACCACCTACACCACCGGGGGGACAGTCGCTGCCACTACGG
CAAGACTCACCGGGCTTTTCAGTGTGGGCGCCAGGCAAAATGTCCAGCTGATCA

>1260_S93_L001_R1_001.fastq_111_1a_8
CCCCTACAACGGCACTGATAGTGGCTCAGCTACTTAGGGTCCCGCAAGCCATCCTGGACATGATCGCCGG
TGCCCACTGGGGAGTCCTAGCGGGCATGGCGTATTTCTCCATGGTGGGCAACTGGGCGAAGGTCCTGGTA
GTGCTGTTGCTGTTTGCCGGCGTCGATGCAACCACCTACACCACCGGGGGGACAGTCGCTGCCACTACGG
CAAGACTCACCGGGCTTTTCAGTGTGGGCGCCAGGCAAAATGTCCAGCTGATCA

>1260_S93_L001_R1_001.fastq_112_1a_8
CCCCTACAACGGCGCTGGTAGTGGCTCAGCTACTTAGGGTCCCGCAAGCCATCCTGGACATGATCACCGG
TGCCCACTGGGGAGTCCTAGCGGGCATGGCGTATTTCTCCATGGTGGGCAACTGGGCGAAGGTCCTGGTA
GTGCTGTTGCTGTTTGCCGGCGTCGACGCAACCACCTACACCACCGGGGGGACAGTTGCTGCTACTACGG
CAAGACTCACCGGGCTTTTCAGCACGGGCCCCAAGCAAAATATCCAGCTGATCA

>1260_S93_L001_R1_001.fastq_113_1a_8
CCCCTACAACGGCGCTGGTAGTGGCTCAGCTACTTAGGGTCCCGCAAGCCACCCTGGACATGATCGCCGG
TGCCCACTGGGGAGTCCTAGCGGGCATGGCGTATTTCTCCATGGTGGGCAACTGGGCGAAGGTCCTGGTA
GTGCTGTTGCTGTTTGCCGGCGTCGATGCAACCACCTACACCACCGGGGGGACAGTTGCTGCCACTACGG
CAAGACTCACCGGGCTTTTCAGTACGGGCCCCAAGCAAAATATCCAGCTGATCA

>1260_S93_L001_R1_001.fastq_114_1a_8
CCCCTACAACGGCGCTGGTAGTGGCTCAGCTACTTAGGGTCCCGCAAGCCATCCTGGACATGATCGCCGG
TGCCCACTGGGGAGTCCTAGCGGGCATGGCGTATTTCTCCATGGTGGGCAACTGGGCGAAGGTCCTGGTA
GTGCTGTTGCTGTTCGCCGGCGTCGATGCAACCACCTACACCACCGGGGGGACAGTTGCTGCCACTACGG
CAAGACTCACCGGGCTTTTCAGCACGGGCCCCAAGCAAAATATCCAGCTGATCA

>1260_S93_L001_R1_001.fastq_115_1a_8
CCCCTACAACGGCGCTGGTAGTGGCTCAGCTACTTAGGGTCCCGCAAGCCATCCTGGACATGATCGCCGG
TGCCCACTGGGGAGTCCTAGCGGGCATGGCGTATTTCTCCATGGTGGGCAACTGGGCGAAGGTCCTGGTA
GTGCTGTTGCTGTTTGCCGGCGTCGATGCAACCACCTACACCACCGGGGGGACAGTTGCTGCCACTACGG
CAAGACTCACCGGGCTTTTTAGTACGGGCCCCAAGCAAAATATCCAGCTGATCA

>1260_S93_L001_R1_001.fastq_116_1a_8
CCCCTACAACGGCGCTGGTAGTGGCTCAGCTACTTAGGGTCCCGCAAGCCATCCTGGACATGATCGCCGG
TGCCCACTGGGGAGTCCTAGCGGGCATGGCGTATTTCTCCATGGTGGGCAACTGGGCGAAGGTCCTGGTG
GTGCTGTTGCTGTTTGCCGGCGTCGATGCAACCACCTACACCACCGGGGGGACAGTTGCTGCCACTACGG
CAAGACTCACCGGGCTTTTCAGCACGGGCCCCAAGCAAAATATCCAGCTGATCA

>1260_S93_L001_R1_001.fastq_117_1a_8
CCCCTACAACGGCGCTGATAGTGGCTCAGCTACTTAGGGTCCCGCAAGCCATCCTGGACATGATCGCTGG
TGCCCACTGGGGAGTCCTAGCGGGCATAGCGTATTTCTCCATGGTGGGCAACTGGGCGAAGGTCCTAGTA
GTGCTGTTGCTGTTTGCCGGCGTCGACGCAAACACCTACGTCACCGGGGGGAAGACTGCTGCTGATACGG
CAACATTCACCAGGTTTTTCAGTACGGGCGCCAAGCAAAATATCCAGCTGATCA

>1260_S93_L001_R1_001.fastq_118_1a_8
CCCCTACAACGGCGCTGGTAGTGGCTCAGCTACTTAGGGTCCCGCAAGCCATCCTGGACATGATCGCTGG
TGCCCACTGGGGAGTCCTAGCGGGCATGGCGTATTTCTCCATGGTGGGCAACTGGGCGAAGGTCCTGGTA
GTGCTGTTGCTGTTTGCCGGCGTCGATGCAACCACCTACACCACCGGGGGGACAGTTGCTGCCACTACGG
CAAGACTCACCGGGCTTTTCAGTACGGGCCCCAAGCAAAATATCCAGCTGATCA

>1260_S93_L001_R1_001.fastq_119_1a_8
CCCCTACAACGGCGCTGATAGTGGCTCAGCTACTTAGGGTCCCGCAAGCCATCCTGGACATGATCGCTGG
TGCCCACTGGGGAGTCCTAGCGGGCATAGCGTATTTCTCCATGGTGGGCAACTGGGCGAAGGTCCTGGTA
GTGCTGTTGCTGTTTGCCGGCGTCGATGCAACCACCTACACCACCGGGGGGACAGTCGCTGCCACTACGG
CAAGACTCACCGGGCTTTTCAGTGTGGGCGCCAGGCAAAATGTCCAGCTGATCA

>1260_S93_L001_R1_001.fastq_120_1a_8
CCCCTACAACGGCGCTGATAGTGGCTCAGCTACTTAGGGTCCCGCAAGCCATCCTGGACATGATCGCTGG
TGCCCACTGGGGAGTCCTAGCGGGCATGGCGTATTTCTCCATGGTGGGCAACTGGGCGAAGGTCCTAGTA
GTGCTGTTGCTGTTTGCCGGCGTCGACGCAGACACCTACGTCACCGGGGGGAAAGCTGCTGCTGCTACGG
CAACATTCACCGGGCTTTTCAGTACGGGCGCCAGGCAAAATGTCCAGCTGATCA

>1260_S93_L001_R1_001.fastq_121_1a_8
CCCCTACAACGGCGCTGATAGTGGCTCAGCTACTTAGGGTCCCGCAAGCCATCCTGGACATGATCGCTGG
TGCCCACTGGGGAGTCCTAGCGGGCATAGCGTATTTCTCCATGGTGGGCAACTGGGCGAAGGTCCTAGTA
GTGCTGTTGCTGTTTGCCGGCGTCGACGCAAACACCTACGTCACCGGGGGGAAAGCTGCTGCTGATACGA
CAACATTCACCAGGTTTTTCAGTACGGGCGCCAAGCAAAATATCCAGCTGATCA

>1260_S93_L001_R1_001.fastq_122_1a_7
CCCCTACAACGGCACTGGTAGTGGCTCAGCTACTTAGGGTCCCGCAAGCCATCCTGGACATGATCGCCGG
TGCCCACTGGGGAGTCCTAGCGGGCATGGCGTATTTCTCCATGGTGGGCAACTGGGCGAAGGTCCTGGTA
GTGCTGTTGCTGTTTGCCGGCGTCGATGCAACCACCTACACCACCGGGGGGACAGTTGCTGCCACTACGG
CAAGACTCACCGGGCTTTTCAGCACGGGCCCCAAGCAAAATATCCAGCTGATCA

>1260_S93_L001_R1_001.fastq_123_1a_7
CCCCTACAACGGCGCTGGTAGTGGCTCAGCTACTTAGGGTCCCGCAAGCCATCCTGGACATGATCGCCGG
TGCCCACTGGGGAGTCCTAGCGGGCATGGCGTATTTCTCCATGGTGGGCAACTGGGCGAAGGTCCTGGTA
GTGCTGTTGCTGTTTGCCGGCGTTGATGCAACCACCTACACCACCGGGGGGACAGTTGCTGCCACTACGG
CAAGACTCACCGGGCTTTTCAGTACGGGCCCCAAGCAAAATATCCAGCTGATCA

>1260_S93_L001_R1_001.fastq_124_1a_7
CCCCTACAACGGCGCTGGTAGTGGCTCAGCTACTTAGGGTCCCGCAAGCCATCCTGGACATGATCGCTGG
TGCCCACTGGGGAGTCCTAGCGGGCATGGCGTATTTCTCCATGGTGGGCAACTGGGCGAAGGTCCTGGTA
GTGCTGTTGCTGTTTGCCGGCGTCGATGCAACCACCTACACCACCGGGGGGACAGTTGCTGCCACTACGG
CAAGACTCACCGGGCTTTTCAGCACGGGCGCCAGGCAAAATATCCAGCTGATTA

>1260_S93_L001_R1_001.fastq_125_1a_7
CCCCTACAACGGCGCTGATAGTGGCTCAGCTACTTAGGGTCCCGCAAGCCATCCTGGACATGATCGCCGG
TGCCCACTGGGGAGTCCTAGCGGGCATGGCGTATTTCTCCATGGTGGGCAACTGGGCGAAGGTCCTGGTA
GTGCTGTTGCTGTTTGCCGGCGTCGACGCAACCACCTACACCACCGGGGGGACAGTTGCTGCTACTACGG
CAAGACTCACCGGGCTTTTCAGTACGGGCCCCAAGCAAAATATCCAGCTGATCA

>1260_S93_L001_R1_001.fastq_126_1a_7
CCCCTACAACGGCGCTGGTAGTGGCTCAGCTACTTAGGGTCCCGCAAGCCATCCTGGACATGATCGCCGG
TGCCCACTGGGGAGTCCTAGCGGGCATGGCGTATTTCTCCATGGTGGGCAACTGGGCGAAGGTCCTAGTA
GTGCTGTTGCTGTTTGCCGGCGTCGATGCAACCACCTACACCACCGGGGGGACAGTTGCTGCCACTACGG
CAAGACTCACCGGGCTTTTCAGTACGGGCGCCAGGCAAAATATCCAGCTGATCA

>1260_S93_L001_R1_001.fastq_127_1a_7
CCCCTACAACGGCGCTGATAGTGGCTCAGCTACTTAGGGTCCCGCAAGCCATCCTGGACATGATCGCTGG
TGCCCACTGGGGAGTCCTAGCGGGCATAGCGTATTTCTCCATGGTGGCCAACTGGGCGAAGGTCCTAGTA
GTGCTGTTGCTGTTTGCCGGCGTCGACGCAAACACCTACGTCACCGGGGGGAAAGCTGCTGCTGCTACGG
CAGCATTCACCGGGCTTTTCAGTACGGGCGCCAGGCAAAATATCCAGCTGATCA

>1260_S93_L001_R1_001.fastq_128_1a_7
CCCCTACAACGGCACTGATAGTGGCTCAGCTACTTAGGGTCCCGCAAGCCATCCTGGACATGATCGCTGG
TGCCCACTGGGGAGTCCTAGCGGGCATGGCGTATTTCTCCATGGTGGGCAACTGGGCGAAGGTCCTGGTA
GTGCTGTTGCTGTTTGCCGGCGTCGACGCAACCACCTACACCACCGGGGGGACAGTTGCTGCTACTACGG
CAAGACTCACCGGGCTTTTCAGTACGGGCCCCAAGCAAAATATCCAGCTAATCA

>1260_S93_L001_R1_001.fastq_129_1a_7
CCCCTACAACGGCGCTGGTAGTGGCTCAGCTACTTAGGGTCCCGCAAGCCATCCTGGACATGATCGCCGG
TGCCCACTGGGGAGTCCTAGCGGGCATGGCGTATTTCTCCATGGTGGGCAACTGGGCGAAGGTCCTGGTA
GTGCTGTTGCTGTTTGCCGGCGTCGATGCAACCACCTACACCACCGGGGGGACAGTTGCTGCCACTACGG
CAAGACTCACCGGGCTTTTCAGTACGGGCCCCAAGCAAAATGTCCAGCTGATCA

>1260_S93_L001_R1_001.fastq_130_1a_7
CCCCTACAACGGCGCTGATAGTGGCTCAGCTACTTAGGGTCCCGCAAGCCATCCTGGACATGATCGCTGG
TGCCCACTGGGGAGTCCTAGCGGGCATAGCGTATTTCTCCATGGTGGGCAACTGGGCGAAGGTCCTAGTA
GTGCTGTTGCTGTTTGCCGGCGTCGACGCAAACACCTACGTCACCGGGGGGAAAGCTGCTGCTGCTACGG
CAACATTCGCCGGGCTTTTCAGTACGGGCGCCAGGCAAAATATCCAGCTGATCA

>1260_S93_L001_R1_001.fastq_131_1a_7
CCCCTACAACGGCGCTGGTAGTGGCTCAGCTACTTAGGGTCCCGCAAGCCATCCTGGACATGATCGCCGG
TGCCCACTGGGGAGTCCTAGCGGGCATAGCGTATTTCTCCATGGTGGGCAACTGGGCGAAGGTCCTGGTA
GTGCTGTTGCTGTTTGCCGGCGTCGATGCAACCACCTACACCACCGGGGGGACAGTTGCTGCCACTACGG
CAAGACTCACCGGGCTTTTCAGTACGGGCCCCAAGCAAAATATCCAGCTGATCA

>1260_S93_L001_R1_001.fastq_132_1a_7
CCCCTACAACGGCGCTGATAGTGGCTCAGCTACTTAGGGTCCCGCAAGCCATCCTGGACATGATCGCTGG
TGCCCACTGGGGAGTCCTAGCGGGCATAGCGTATTTCTCCATGGTGGGCAACTGGGCGAAGGTCCTAGTA
GTGCTGTTGCTGTTTGCCGGCGTCGACGCAAACACCTACGTCACCGGGGGGAAAACTGCTGCTGATACGG
CAACATTCACCAGGTTTTTCAGTACGGGCGCCAAGCAAAATATCCAGCTGATTA

>1260_S93_L001_R1_001.fastq_133_1a_7
CCCCTACAACGGCACTGATAGTGGCTCAGCTACTTAGGGTCCCGCAAGCCATCCTGGACATGATCGCCGG
TGCCCACTGGGGAGTCCTAGCGGGCATGGCGTATTTCTCCATGGTGGGCAACTGGGCGAAGGTCCTGGTA
GTGCTGTTGCTGTTTGCCGGCGTCGATGCAACCACCTACACCACCGGGGGGACAGTTGCTGCCACTACGG
CAAGACTCACCGGGCTTTTCAGCACGGGCGCCAGGCAAAATATCCAGCTGATTA

>1260_S93_L001_R1_001.fastq_134_1a_7
CCCCTACAACGGCGCTGGTAGTGGCTCAGCTACTTAGGGTCCCGCAAGCCATCCTGGACATGATCGCCGG
TGCCCACTGGGGAGTCCTAGCGGGCATGGCGTATTTCTCCATGGTGGGCAACTGGGCGAAGGTCCTGGTA
GTGCTGTTGCTGTTTGCCGGCGTCGACGCAAGCACCTACGTCACCGGGGGGAAAGCTGCTGCTGATACGG
CAACATTCACCAGGCTTTTCAGTACGGGCCCCAAGCAAAATATCCAGCTGATCA

>1260_S93_L001_R1_001.fastq_135_1a_7
CCCCTACAACGGCGCTGATAGTGGCTCAGCTACTTAGGGTCCCGCAAGCCATCCTGGACATGATCGCTGG
TGCCCACTGGGGAGTCCTAGCGGGCATAGCGTATTTCTCCATGGTGGGCAACTGGGCGAAGGTCCTAGTA
GTGCTGTTGCTGTTTGCCGGCGTCGATGCAACCACCTACACCACCGGGGGGACAGTCGCTGCCACTACGG
CAAGACTCACCGGGCTTTTCAGTGTGGGCGCCAGGCAAAATGTCCAGCTGATCA

>1260_S93_L001_R1_001.fastq_136_1a_7
CCCCTACAACGGCGCTGGTAGTGGCTCAGCTACTTAGGGTCCCGCAAGCCATCCTGGACATGATCGCCGG
TGCCCACTGGGGAGTCCTAGCGGGCATGGCGTATTTCCCCATGGTGGGCAACTGGGCGAAGGTCCTGGTA
GTGCTGTTGCTGTTTGCCGGCGTCGATGCAACCACCTACACCACCGGGGGGACAGTTGCTGCCACTACGG
CAAGACTCACCGGGCTTTTCAGTACGGGCCCCAAGCAAAATATCCAGCTGATCA

>1260_S93_L001_R1_001.fastq_137_1a_7
CCCCTACAACGGCGCTGGTAGTGGCTCAGCTACTTAGGGTCCCGCAAGCCATCCTGGACATGATCGCCGG
TGCCCACTGGGGAGTCCTAGCGGGCTTGGCGTATTTCTCCATGGTGGGCAACTGGGCGAAGGTCCTGGTA
GTGCTGTTGCTGTTTGCCGGCGTCGATGCAACCACCTACACCACCGGGGGGACAGTTGCTGCCACTACGG
CAAGACTCACCGGGCTTTTCAGTACGGGCCCCAAGCAAAATATCCAGCTGATCA

>1260_S93_L001_R1_001.fastq_138_1a_6
CCCCTACAACGGCACTGATAGTGGCTCAGCTACTTAGGGTCCCGCAAGCCATCCTGGACATGATCGCTGG
TGCCCACTGGGGAGTCCTAGCGGGCATAGCGTATTTCTCCATGGTGGGCAACTGGGCGAAGGTCCTAGTA
GTGCTGTTGCTGTTTGCCGGCGTCGACGCAGACACCTACGTCACCGGGGGGAAAGCTGCTGCTGCTACGG
CAACATTCACCGGGCTTTTCAGTACGGGCGCCAGGCAAAATATCCAGCTGATCA

>1260_S93_L001_R1_001.fastq_139_1a_6
CCCCTACAACGGCGCTGGTAGTGGCTCAGCTACTTAGGGTCCCGCAAGCCATCCTGGACATGATCGCCGG
TGCCCACTGGGGAGTCCTAGCGGGCATGGCGTATTTCTCCATGGTGGGCAACTGGGCGAAGGTCCTGGTA
GTGCTGTTGCTGTTTGCCGGCGTCGATGCAACCACCTACACCACCGGGGGGACAGTTGCTGCTACTACGG
CAAGACTCACCGGGCTTTTCAGTACGGGCCCCAAGCAAAATATCCAGCTAATCA

>1260_S93_L001_R1_001.fastq_140_1a_6
CCCCTACAACGGCGCTGGTAGTGGCTCAGCTACTTAGGGTCCCGCAAGCCATCCTGGACATGATCGCCGG
TGCCCACTGGGGAGTCCTAGCGGGCATGGCGTATTTCTCCATGGTGGGCAACTGGGCGAAGGTCCTGGTA
GTGCTGTTGCTGTTTGCCGGCGTCGACGCAGACACCTACGTCACCGGGGGGAAAGCTGCTGCTGCTACGG
CAACATTCACCGGGCTTTTCAGTACGGGCGCCAGGCAAAATATCCAGCTGATCA

>1260_S93_L001_R1_001.fastq_141_1a_6
CCCCTACAACGGCGCTGGTAGTGGCTCAGCTACTTAGGGCCCCGCAAGCCATCCTGGACATGATCGCCGG
TGCCCACTGGGGAGTCCTAGCGGGCATGGCGTATTTCTCCATGGTGGGCAACTGGGCGAAGGTCCTGGTA
GTGCTGTTGCTGTTTGCCGGCGTCGACGCAACCACCTACACCACCGGGGGGACAGTTGCTGCTACTACGG
CAAGACTCACCGGGCTTTTCAGTACGGGCCCCAAGCAAAATATCCAGCTAATCA

>1260_S93_L001_R1_001.fastq_142_1a_6
CCCCTACAACGGCGCTGATAGTGGCTCAGCTACTTAGGGTCCCGCAAGCCATCCTGGACATGATCGCCGG
TGCCCACTGGGGAGTCCTAGCGGGCATGGCGTATTTCTCCATGGTGGGCAACTGGGCGAAGGTCCTAGTA
GTGCTGTTGCTGTTTGCCGGCGTCGACGCAGACACCTACGTCACCGGGGGGAAAGCTGCTGCTGCTACGG
CAACATTCACCGGGCTTTTCAGTACGGGCGCCAGGCAAAATATCCAGCTGATCA

>1260_S93_L001_R1_001.fastq_143_1a_6
CCCCTACAACGGCGCTGATAGTGGCTCAGCTACTTAGGGTCCCGCAAGCCATCCTGGACATGATCGCTGG
TGCCCACTGGGGAGTCCTAGCGGGCATAGCGTATTTCTCCATGGTGGGCAACTGGGCGAAGGTCCTAGTA
GTGCTGTTGCTGTTTACCGGCGTCGACGCAAACACCTACGTCACCGGGGGGAAAGCTGCTGCTGATACGG
CAACATTCACCAGGCTTTTCAGTACGGGCCCCAAGCAAAATATCCAGCTGATCA

>1260_S93_L001_R1_001.fastq_144_1a_6
CCCCTACAACGGCACTGATAGTGGCTCAGCTACTTAGGGTCCCGCAAGCCATCCTGGACATGATCGCTGG
TGCCCACTGGGGAGTCCTAGCGGGCATGGCGTATTTCTCCATGGTGGGCAACTGGGCGAAGGTCCTAGTA
GTGCTGTTGCTGTTTGCCGGCGTCGACGCAGACACCTACGTCACCGGGGGGAAAGCTGCTGCTGCTACGG
CATCATTCACCGGGCTTTTCAGTACGGGCGCCAGGCAAAATGTCCAGCTGATCA

>1260_S93_L001_R1_001.fastq_145_1a_6
CCCCTACAACGGCGCTGGTAGTGGCTCAGCTACTTAGGGTCCCGCAAGCCATCCTGGACATGATCGCCGG
TGCCCACTGGGGAGTCCTAGCGGGCATGGCGTATTTCTCCATGGTGGGCAACTGGGCGAAGGTCCTGGTA
GTGCTGCTGCTGTTTGCCGGCGTCGATGCAACCACCTACACCACCGGGGGGACAGTTGCTGCCACTACGG
CAAGACTCACCGGGCTTTTCAGTACGGGCCCCAAGCAAAATATCCAGCTGATCA

>1260_S93_L001_R1_001.fastq_146_1a_6
CCCCTACAACGGCACTGATAGTGGCTCAGCTACTTAGGGTCCCGCAAGCCATCCTGGACATGATCGCTGG
TGCCCACTGGGGAGTCCTAGCGGGCATGGCGTATTTCTCCATGGTGGGCAACTGGGCGAAGGTCCTAGTA
GTGCTGTTGCTGTTTGCCGGCATCGACGCAGACACCTACGTCACCGGGGGGAAAGCTGCTGCTGCTACGG
CAACATTCACCGGGTTTTTCAGCACGGGCGCCAAGCAAAATATCCAGCTGATCA

>1260_S93_L001_R1_001.fastq_147_1a_6
CCCCTACAACGGCACTGATAGTGGCTCAGCTACTTAGGGTCCCGCAAGCCATCCTGGACATGATCGCTGG
TGCCCACTGGGGAGTCCTAGCGGGCATGGCGTATTTCTCCATGGTGGGCAACTGGGCGAAGGTCCTAGTA
GTGCTGTTGCTGTTTGCCGGCGTCGACGCAGACACCTACGTCACCGGGGGGAAAGCTGCTGCTGCTACGG
CAACATTCACCGGGTTCTTCAGTACGGGCGCCAAGCAAAATATCCAGCTGATCA

>1260_S93_L001_R1_001.fastq_148_1a_6
CTCCTACAACGGCGCTGGTAGTGGCTCAGCTACTTAGGGTCCCGCAAGCCATCCTGGACATGATCGCCGG
TGCCCACTGGGGAGTCCTAGCGGGCATGGCGTATTTCTCCATGGTGGGCAACTGGGCGAAGGTCCTGGTA
GTGCTGTTGCTGTTTGCCGGCGTCGATGCAACCACCTACACCACCGGGGGGACAGTTGCTGCCACTACGG
CAAGACTCACCGGGCTTTTCAGCACGGGCCCCAAGCAAAATATCCAGCTGATCA

>1260_S93_L001_R1_001.fastq_149_1a_6
CCCCTACAACGGCGCTGGTAGTGGCTCAGCTACTTAGGGTCCCGCAAGCCATCCTGGACATGATCGCTGG
TGCCCACTGGGGAGTCCTAGCGGGCATAGCGTATTTCTCCATGGTGGGCAACTGGGCGAAGGTCCTGGTA
GTGCTGTTGCTGTTTGCCGGCGTCGATGCAACCACCTACACCACCGGGGGGACAGTTGCTGCCACTACGG
CAAGACTCACCGGGCTTTTCAGTACGGGCCCCAAGCAAAATATCCAGCTGATCA

>1260_S93_L001_R1_001.fastq_150_1a_6
CCCCTACAACGGCACTGATAGTGGCTCAGCTACTTAGGGTCCCGCAAGCCATCCTGGACATGATCGCTGG
TGCCCACTGGGGAGTCCTAGCGGGCATGGCGTATTTCTCCATGGTGGGCAACTGGGCGAAGGTCCTAGTA
GTGCTGTTGCTGTTTGCCGGCGTCGACGCAGACACCTACGTCACCGGGGGGAAAGCTGCTGCTGCTACGG
CAACATTCACCGGGCTTTTCAGTACGGGCGCCAGGCAAAATATCCAGCTGATTA

>1260_S93_L001_R1_001.fastq_151_1a_6
CCCCTACAACGGCGCTGGTAGTGGCTCAGCTACTTAGGGTCCCGCAAGCCATCCTGGACATGATCGCCGG
TGCCCACTGGGGAGTCCTAGCGGGCATGGCGTATTTCTCCATGGTGGGCAACTGGGCGAAGGTCCTGGTA
GTGCTGTTGCTGTTTGCCGGCGTCGACGCAGACACCTACGTCACCGGGGGGAAAGCTGCTGCTGCTACGG
CAACATTCACCGGGCTTTTCAGTACGGGCGCCAGGCAAAATGTCCAGCTGATCA

>1260_S93_L001_R1_001.fastq_152_1a_6
CCCCTACAACGGCACTGATAGTGGCTCAGCTACTTAGGGTCCCGCAAGCCATCCTGGACATGATCGCTGG
TGCCCACTGGGGAGTCCTAGCGGGCATGGCGTATTTCTCCATGGTGGGCAACTGGGCGAAGGTCCTAGTA
GTGCTGTTGCTGTTTGCCGGCGTCGACGCAGACACCTACGTCACCGGGGGGAAAGCTGCTGCTGCTACGG
CAGCATTCACCGGGCTTTTCAGTACGGGCGCCAGGCAAAATATCCAGCTGATCA

>1260_S93_L001_R1_001.fastq_153_1a_6
CCCCTACAACGGCACTGGTAGTGGCTCAGCTACTTAGGGTCCCGCAAGCCATCCTGGACATGATCGCCGG
TGCCCACTGGGGAGTCCTAGCGGGCATGGCGTATTTCTCCATGGTGGGCAACTGGGCGAAGGTCCTGGTA
GTGCTGTTGCTGTTTGCCGGCGTCGATGCAACCACCTACACCACCGGGGGGACAGTTGCTGCCACTACGG
CAAGACTCACCGGGCTTTTCAGTACGGGCCCCAAGCAAAATATCCAGCTGATCA

>1260_S93_L001_R1_001.fastq_154_1a_6
CCCCTACAACGGCGCTGGTAGTGGCTCAGCTACTTAGGGTCCCGCAAGCCACCCTGGACATGATCGCCGG
TGCCCACTGGGGAGTCCTAGCGGGCATGGCGTATTTCTCCATGGTGGGCAACTGGGCGAAGGTCCTGGTA
GTGCTGTTGCTGTTTGCCGGCGTCGATGCAACCACCTACACCACCGGGGGGACAGTCGCTGCCACTACGG
CAAGACTCACCGGGCTTTTCAGTGTGGGCGCCAGGCAAAATGTCCAGCTGATCA

>1260_S93_L001_R1_001.fastq_155_1a_6
CCCCTACAACGGCGCTGATAGTGGCTCAGCTACTTAGGGTCCCGCAAGCCATCCTGGACATGATCGCTGG
TGCCCACTGGGGAGTCCTAGCGGGCATAGCGTATTTCTCCATGGTGAGCAACTGGGCGAAGGTCCTAGTA
GTGCTGTTGCTGTTTGCCGGCGTCGACGCAAACACCTACGTCACCGGGGGGAAAGCTGCTGCTGCTACGG
CAACATTCACCGGGCTTTTCAGTACGGGCGCCAGGCAAAACATCCAGCTGATCA

>1260_S93_L001_R1_001.fastq_156_1a_6
CCCCTACAACGGCGCTGGTAGTGGCTCAGCTACTTAGGGTCCCGCAAGCCATCCTGGACATGATCGCCGG
TGCCCACTGGGGAGTCCTAGCGGGCATGGCGTATTTCTCCATGGTGGGCAACTGGGCGAAGGTCCTGGTA
GTGCTGTTGCTGTTTGCCGGCGTCGATGCAACCACCTACACCACCGGGGGGACAGTTGCTGCCACTACGG
CAAGACTCACCGGGCTTTTCAGCACGGGCCCCAAGCAAAATATCCAGCTAATCA

>1260_S93_L001_R1_001.fastq_157_1a_6
CCCCTACAACGGCGCTGATAGTGGCTCAGCTACTTAGGGTCCCGCAAGCCATCCTGGACATGATCGCTGG
TGCCCACTGGGGAGTCCTAGCGGGCATAGCGTATTTCTCCATGGTGGGCAACTGGGCGAAGGTCCTAGTA
GTGCTGTTGCTGTTTGCCGGCGTCGACGCAAACACCTACGTCACCGGGGGGAAAGCTGCTGCGGATACGG
CAACATTCACCAGGCTTTTCAGTACGGGCCCCAAGCAAAATATCCAGCTGATCA

>1260_S93_L001_R1_001.fastq_158_1a_6
CCCCTACAACGGCACTGATAGTGGCTCAGCTACTTAGGGTCCCGCAAGCCATCCTGGACATGATCGCTGG
TGCCCACTGGGGAGTCCTAGCGGGCATGGCGTATTTCTCCATGGTGGGCAACTGGGCGAAGGTCCTGGTA
GTGCTGTTGCTGTTTGCCGGCGTCGATGCAACCACCTACACCACCGGGGGGACAGTCGCTGCCACTACGG
CAAGACTCACCGGGCTTTTCAGTGTGGGCGCCAGGCAAAATGTCCAGCTGATCA

>1260_S93_L001_R1_001.fastq_159_1a_6
CTCCTACAACGGCGCTGGTAGTGGCTCAGCTACTTAGGGTCCCGCAAGCCATCCTGGACATGATCGCCGG
TGCCCACTGGGGAGTCCTAGCGGGCATGGCGTATTTCTCCATGGTGGGCAACTGGGCGAAGGTCCTGGTA
GTGCTGTTGCTGTTTGCCGGCGTCGACGCAACCACCTACACCACCGGGGGGACAGTTGCTGCTACTACGG
CAAGACTCACCGGGCTTTTCAGTACGGGCCCCAAGCAAAATATCCAGCTAATCA

>1260_S93_L001_R1_001.fastq_160_1a_6
CCCCTACAACGGCGCTGATAGTGGCTCAGCTACTTAGGGTCCCGCAAGCCATCCTGGACATGATCGCTGG
TGCCCACTGGGGAGTCCTAGCGGGCATAGCGTATTTCTCCATGGTGGGCAACTGGGCGAAGGTCCTAGTA
GTGCTGTTGCTGTTTGCCGGCGTCGACGCAAACACCTACGTCACCGGGGGGAAAACTGCTGCTGATACGG
CAACATTCACCAGGTTTTTCAGTATGGGCGCCAAGCAAAATATCCAGCTGATCA

>1260_S93_L001_R1_001.fastq_161_1a_6
CCCCTACAACGGCGCTGGTAGTGGCTCAGCTACTTAGGGTCCCGCAAGCCATCCTGGACATGATCGCCGG
TGCCCACTGGGGAGTCCTAGCGGGCATGGCGTATTTCTCCATGGTGGGCAACTGGGCGAAGGTCCTGGTA
GTGCTGTTGCTGTTTGCCGGCGTCGATGCAACCACCTACACCACCGGGGGGACAGTTGCTGCCACTACGG
CAAGACTCACCGGGCTTTTCAGTTCGGGCCCCAAGCAAAATATCCAGCTGATCA

>1260_S93_L001_R1_001.fastq_162_1a_6
CCCCTACAACGGCGCTGGTAGTGGCTCAGCTACTTAGGGTCCCGCAAGCCATCCTGGACATGATCGCCGG
TGCCCACTGGGGAGTCCTAGCGGGCATGGCGTATTTCTCCATGGTGGGCAACTGGGCGAAGGTCCTGGTG
GTGCTGTTGCTGTTTGCCGGCGTCGATGCAACCACCTACACCACCGGGGGGACAGTTGCTGCCACTACGG
CAAGACTCACCGGGCTTTTCAGCACGGGCGCCAGGCAAAATATCCAGCTGATTA

>1260_S93_L001_R1_001.fastq_163_1a_6
CCCCTACAACGGCGCTGGTAGTGGCTCAGCTACTCAGGGTCCCGCAAGCCATCCTGGACATGATCGCCGG
TGCCCACTGGGGAGTCCTAGCGGGCATGGCGTATTTCTCCATGGTGGGCAACTGGGCGAAGGTCCTGGTA
GTGCTGTTGCTGTTTGCCGGCGTCGATGCAACCACCTACACCACCGGGGGGACAGTTGCTGCCACTACGG
CAAGACTCACCGGGCTTTTCAGTACGGGCCCCAAGCAAAACATCCAGCTGATCA

>1260_S93_L001_R1_001.fastq_164_1a_6
CCCCTACAACGGCGCTGATAGTGGCTCAGCTACTTAGGGTCCCGCAAGCCATCCTGGACATGATCGCTGG
TGCCCACTGGGGAGTCCTAGCGGGCATAGCGTATTTCTCCATGGTGGGCAACTGGGCGAAGGTCCTAGTA
GTGCTGTTGCTGTTTGCCGGCGTCGACGCAACCACCTACACCACCGGGGGGACAGTTGCTGCTACTACGG
CAAGACTCACCGGGCTTTTCAGTACGGGCCCCAAGCAAAATATCCAGCTAATCA

>1260_S93_L001_R1_001.fastq_165_1a_6
CCCCTACAACGGCACTGATAGTGGCTCAGCTACTTAGGGTCCCGCAAGCCATCCTGGACATGATCGCTGG
TGCCCACTGGGGAGTCCTGGCGGGCATGGCGTATTTCTCCATGGTGGGCAACTGGGCGAAGGTCCTAGTA
GTGCTGTTGCTGTTTGCCGGCGTCGACGCAGACACCTACGTCACCGGGGGGAAAGCTGCTGCTGCTACGG
CAACATTCACCGGGCTTTTCAGTACGGGCGCCAGGCAAAATATCCAGCTGATCA

>1260_S93_L001_R1_001.fastq_166_1a_6
CCCCTACAACGGCGCTGGTAGTGGCTCAGCTACTTAGGGTCCCGCAAGCCATCCTGGACATGATCGCCGG
TGCCCACTGGGGAGTCCTAGCGGGCATGGCGTATTTCTCCATGGTGGGCAACTGGGCGAAGGTCCTAGTA
GTGCTGTTGCTGTTTGCCGGCGTCGACGCAAGCACCTACGTCACCGGGGGGAAAGCTGCTGCTGATACGG
CAACATTCACCAGGCTTTTCAGCACGGGCCCCAAGCAAAATATCCAGCTGATCA

>1260_S93_L001_R1_001.fastq_167_1a_6
CCCCTACAACGGCACTGATAGTGGCTCAGCTACTTAGGGTCCCGCAAGCCATCCTGGACATGATCGCTGG
TGCCCACTGGGGAGTCCTAGCGGGCATGGCGTATTTCTCCATGGTGGGCAACTGGGCGAAGGTCCTAGTA
GTGCTGTTGCTGTTTGCCGGCGTCGACGCAGACACCTACGTCACCGGGGGGAAAGCTGCTGCTGCTACGG
CAACATTCGCCGGGCTTTTCAGTACGGGCGCCAGGCAAAATGTCCAGCTGATCA

>1260_S93_L001_R1_001.fastq_168_1a_6
CCCCTACAACGGCACTGGTAGTGGCTCAGCTACTTAGGGTCCCGCAAGCCATCCTGGACATGATCGCCGG
TGCCCACTGGGGAGTCCTAGCGGGCATGGCGTATTTCTCCATGGTGGGCAACTGGGCGAAGGTCCTGGTA
GTGCTGTTGCTGTTTGCCGGCGTCGACGCAACCACCTACACCACCGGGGGGACAGTTGCTGCTACTACGG
CAAGACTCACCGGGCTTTTCAGTACGGGCCCCAAGCAAAATATCCAGCTAATCA

>1260_S93_L001_R1_001.fastq_169_1a_6
CCCCTACAACGGCGCTGATAGTGGCTCAGCTACTTAGGGTCCCGCAAGCCATCCTGGACATGATCGCTGG
TGCCCACTGGGGAGTCCTAGCGGGCATAGCGTATTTCTCCATGGTGGGCAACTGGGCGAAGGTCCTAGTA
GTGCTGTTGCTGTTTGCCGGCGTCGACGCAAGCACCTACGTCACCGGGGGGAAAGCTGCTGCTGCTACGG
CAACATTCACCGGGCTTTTCAGTACGGGCGCCAGGCAAAATATCCAGCTGATCA

>1260_S93_L001_R1_001.fastq_170_1a_6
CCCCTACAACGGCGCTGATAGTGGCTCAGCTACTTAGGGTCCCGCAAGCCATCCTGGACATGATCGCTGG
TGCCCACTGGGGAGTCCTAGCGGGCATAGCGTATTTCTCCATGGTGGGCAACTGGGCGAAGGTCCTGGTA
GTGCTGTTGCTGTTTGCCGGCGTCGATGCAACCACCTACACCACCGGGGGGACAGTTGCTGCCACTACGG
CAAGACTCACCGGGCTTTTCAGCACGGGCGCCAGGCAAAATATCCAGCTGATTA

>1260_S93_L001_R1_001.fastq_171_1a_6
CCCCTACAACGGCGCTGATAGTGGCTCAGCTACTTAGGGTCCCGCAAGCCATCCTGGACATGATCGCTGG
TGCCCACTGGGGAGTCCTAGCGGGCATAGCGTATTTCTCCATGGTGGGCAACTGGGCGAAGGTCCTAGTA
GTGCTGTTGCTGTTTGCCGGCGTCGACGCAAACACCTACGTCACCGGGGGGAAAGCTGCTGCTGCCACGG
CAGCATTCACCGGGCTTTTCAGTACGGGCGCCAGGCAAAATATCCAGCTGATCA

>1260_S93_L001_R1_001.fastq_172_1a_6
CCCCTACAACGGCGCTGGTAGTGGCTCAGCTACTTAGGGTCCCGCAAGCCATCCTGGACATGATCGCCGG
TGCCCACTGGGGAGTCCTAGCGGGCATGGCGTATTTCTCCATGGTGGGCAACTGGGCGAAGGTCCTGGTA
GTGCTGTTGCTGTTTGCCGGCGTCGATGCAACCACCTACACCACCGGGGGGACAGTTGCTGCCACTACGG
CAAGACTCACCGGGCTTTTCAGTACGGGACCCAAGCAAAATATCCAGCTGATCA

>1260_S93_L001_R1_001.fastq_173_1a_6
CCCCTACAACGGCGCTGATAGTGGCTCAGCTACTTAGGGTCCCGCAAGCCATCCTGGACATGATCGCTGG
TGCCCACTGGGGAGTCCTAGCGGGCATAGCGTATTTCTCCATGGTGGGCAACTGGGCGAAGGTCCTAGTA
GTGCTGTTGCTGTTTGCCGGCGTCGACGCAAACACCTACGTCACCGGGGGGGAAGCTGCTGCTGCTACGG
CAACATTCACCAAGTTTTTCAGTACGGGCGCCAAGCAAAATATCCAGCTGATCA

>1260_S93_L001_R1_001.fastq_174_1a_6
CCCCTACAACGGCGCTGATAGTGGCTCAGCTACTTAGGGTCCCGCAAGCCATCCTGGACATGATCGCTGG
TGCCCACTGGGGAGTCCTAGCGGGCATAGCGTATTTCTCCATGGTGGGCAACTGGGCGAAGGTCCTAGTA
GTGCTGTTGCTGTTTGCCGGCGTCGACGCAGACACCTACGTCACCGGGGGGAAGGCTGCTGCGGATACAG
CAACATTCACCAGGCTTTTCAGCACGGGCCCTAAGCAAAATATCCAGCTGATCA

>1260_S93_L001_R1_001.fastq_175_1a_6
CCCCTACAACGGCACTGATAGTGGCTCAGCTACTTAGGGTCCCGCAAGCCATCCTGGACATGATCGCTGG
TGCCCACTGGGGAGTCCTAGCGGGCATGGCGTATTTCTCCATGGTGGGCAACTGGGCGAAGGTCCTAGTA
GTGCTGTTGCTGTTTGCCGGCGTCGACGCAGACACCTACGTCACCGGGGGGAAAGCTGCTGCTGCTACGG
CAACATTCACCGGGCTTTTCAGTACGGGCCCCAAGCAAAATATCCAGCTGATCA

>1260_S93_L001_R1_001.fastq_176_1a_6
CCCCTACAACGGCGCTGATAGTGGCTCAGCTACTTAGGGTCCCGCAAGCCATCCTGGACATGATCGCTGG
TGCCCACTGGGGAGTCCTAGCGGGCATAGCGTATTTCTCCATGGTGGGCAACTGGGCGAAGGTCCTAGTA
GTGCTGTTGCTGTTTGCCGGCGTCGACGCAAACACCTACGTCACCGGGGGGAAAGCTGCTGCTGATACGG
CAACATTCACCAGGTTTTTCAGTACGGGCGCCAAGCAAAATATCCAGCTGATCA

>1260_S93_L001_R1_001.fastq_177_1a_6
CCCCTACAACGGCGCTGGTAGTGGCTCAGCTACTTAGGGTCCCGCAAGCCATCCTGGACATGATCGCCGG
TGCCCACTGGGGAGTCCTGGCGGGCATGGCGTATTTCTCCATGGTGGGCAACTGGGCGAAGGTCCTGGTA
GTGCTGTTGCTGTTTGCCGGCGTCGATGCAACCACCTACACCACCGGGGGGACAGTTGCTGCCACTACGG
CAAGACTCACCGGGCTTTTCAGTACGGGCCCCAAGCAAAATATCCAGCTGATCA

>1260_S93_L001_R1_001.fastq_178_1a_6
CCCCTACAACGGCGCTGATAGTGGCTCAGCTACTTAGGGTCCCGCAAGCCATCCTGGACATGATCGCCGG
TGCCCACTGGGGAGTCCTAGCGGGCATGGCGTATTTCTCCATGGTGGGCAACTGGGCGAAGGTCCTGGTA
GTGCTGTTGCTGTTTGCCGGCGTCGATGCAACCACCTACACCACCGGGGGGACAGTTGCTGCCACTACGG
CAAGACTCACCGGGCTTTTCAGCACGGGCGCCAGGCAAAATATCCAGCTGATCA

>1260_S93_L001_R1_001.fastq_179_1a_6
CCCCTACAACGGCGCTGGTAGTGGCTCAGCTACTTAGGGTCCCGCAAGCCATCCTGGACATGATCGCCGG
TGCCCACTGGGGGGTCCTAGCGGGCATGGCGTATTTCTCCATGGTGGGCAACTGGGCGAAGGTCCTGGTA
GTGCTGTTGCTGTTTGCCGGCGTCGATGCAACCACCTACACCACCGGGGGGACAGTTGCTGCCACTACGG
CAAGACTCACCGGGCTTTTCAGTACGGGCCCCAAGCAAAATATCCAGCTGATCA

>1260_S93_L001_R1_001.fastq_180_1a_5
CCCCTACAACGGCGCTGGTAGTGGCTCAGCTACTTAGGGTCCCGCAAGCCATCCTGGACATGATCGCCGG
TGCCCACTGGGGAGTCCTAGCGGGCATGGCGTATTTCTCCATGGTGGGCAACTGGGCGAAGGTCCTGGTA
GTGCTGTTGCTGTTTGCCGGCGTCGATGCAACCACCTACACCACCGGGGGGACAGTTGCTGCCACTACGG
CAAGACTCACCGGGATTTTCAGTACGGGCCCCAAGCAAAATATCCAGCTGATCA

>1260_S93_L001_R1_001.fastq_181_1a_5
CCCCTACAACGGCACTGGTAGTGGCTCAGCTACTTAGGGTCCCGCAAGCCATCCTGGACATGATCGCCGG
TGCCCACTGGGGAGTCCTAGCGGGCATGGCGTATTTCTCCATGGTGGGCAACTGGGCGAAGGTCCTGGTA
GTGCTGTTGCTGTTTGCCGGCGTCGATGCAACCACCTACACCACCGGGGGGACAGTTGCTGCCACTACGG
CAAGACTCACCGGGCTCTTCAGTACGGGCCCCAAGCAAAATATCCAGCTGATCA

>1260_S93_L001_R1_001.fastq_182_1a_5
CCCCTACAACGGCACTGATAGTGGCTCAGCTACTTAGGGTCCCGCAAGCCATCCTGGACATGATCGCTGG
TGCCCACTGGGGAGTCCTAGCGGGCATGGCGTATTTCTCCATGGTGGGCAACTGGGCGAAGGTCCTAGTA
GTGCTGTTGCTGTTTGCCGGCGTCGACGCAGACACCTACGTCACCGGGGGGAAAGCTGCTGCTGATACGG
CAACATTCACCAGGCTTTTCAGCACGGGCCCCAAGCAAAATATCCAGCTGATCA

>1260_S93_L001_R1_001.fastq_183_1a_5
CCCCTACAACGGCACTGATAGTGGCTCAGCTACTTAGGGTCCCGCAAGCCATCCTGGACATGATCGCTGG
TGCCCACTGGGGAGTCCTAGCGGGCATGGCGTATTTCTCCATGGTGGGCAACTGGGCGAAGGTCCTAGTA
GTGCTGTTGCTGTTTGCCGGCGTCGACGCAGACACCTACGTCACCGGGGGGAAAGCTGCTGCTGCTACGG
CAACATTCACCGGGCTCTTCAGTACGGGCGCCAGGCAAAATATCCAGCTGATCA

>1260_S93_L001_R1_001.fastq_184_1a_5
CCCCTACAACGGCGCTGATAGTGGCTCAGCTACTTAGGGTCCCGCAAGCCATCCTGGACATGATCGCTGG
TGCCCACTGGGGAGTCCTAGCGGGCATAGCGTATTTCTCCATGGTGGGCAACTGGGCGAAGGTCCTAGTA
GTGCTGTTGCTGTTTGCCGTCGTCGACGCAAACACCTACGTCACCGGGGGGAAAGCTGCTGCTGCCACGG
CAACATTCACCGGGCTTTTCAGTACGGGCGCCAGGCAAAATATCCAGCTGATCA

>1260_S93_L001_R1_001.fastq_185_1a_5
CCCCTACAACGGCACTGATAGTGGCTCAGCTACTTAGGGTCCCGCAAGCCATCCTGGACATGATCGCTGG
TGCCCACTGGGGAGTCCTAGCGGGCATGGCGTATTTCTCCATGGTGGGCAACTGGGCGAAGGTCCTAGTA
GTGCTGTTGCTGTTTGCCGGCGTCGACGCAGACACCTACGTCACCGGGGGGAAAGCTGCTGCTGCCACGG
CAACATTCACCGGGCTTTTCAGTACGGGCGCCAGGCAAAATATCCAGCTGATCA

>1260_S93_L001_R1_001.fastq_186_1a_5
CCCCTACAACAGCGCTGGTAGTGGCTCAGCTACTTAGGGTCCCGCAAGCCATCCTGGACATGATCGCCGG
TGCCCACTGGGGAGTCCTAGCGGGCATGGCGTATTTCTCCATGGTGGGCAACTGGGCGAAGGTCCTGGTA
GTGCTGTTGCTGTTTGCCGGCGTCGATGCAACCACCTACACCACCGGGGGGACAGTTGCTGCCACTACGG
CAAGACTCACCGGGCTTTTCAGTACGGGCCCCAAGCAAAATATCCAGCTGATCA

>1260_S93_L001_R1_001.fastq_187_1a_5
CCCCTACAACGGCGCTGATAGTGGCTCAGCTACTTAGGGTCCCGCAAGCCATCCTGGACATGATCGCTGG
TGCCCACTGGGGAGTCCTAGCGGGCATAGCGTATTTCTCCATGGTGGGCAACTGGGCGAAGGTCCTAGTA
GTGCTGTTGTTGTTTGCCGGCGTCGACGCAAACACCTACGTCACCGGGGGGAAAGCTGCTGCTGCTACGG
CAGCATTCACCGGGCTTTTCAGTACGGGCGCCAGGCAAAATATCCAGCTGATCA

>1260_S93_L001_R1_001.fastq_188_1a_5
CCCCTACAACGGCGCTGGTAGTGGCTCAGCTACTTAGGGTCCCGCAAGCCATCCTGGACATGATCGCCGG
TGCCCACTGGGGAGTCCTAGCGGGCATGGCGTATTTCTCCATGGTGGGCAACTGGGCGAAGGTCCTGGTA
GTGCTGTTGCTGTTTGCCGGCGTCGATGCAACCACCTACACCACCGGGGGGAAAGCTGCTGCTGCTACGG
CAGCATTCACCGGGCTTTTCAGTACGGGCGCCAGGCAAAATATCCAGCTGATCA

>1260_S93_L001_R1_001.fastq_189_1a_5
CCCCTACAACGGCGCTGATAGTGGCTCAGCTACTTAGGGTTCCGCAAGCCATCCTGGACATGATCGCTGG
TGCCCACTGGGGAGTCCTAGCGGGCATAGCGTATTTCTCCATGGTGAGCAACTGGGCGAAGGTCCTAGTA
GTGCTGTTGCTGTTTGCCGGCGTCGACGCAAACACCTACGTCACCGGGGGGAAAGCTGCTGCTGCTACGG
CAACATTCACCGGGCTTTTCAGTACGGGCGCCAGGCAAAATATCCAGCTGATCA

>1260_S93_L001_R1_001.fastq_190_1a_5
CCCCTACAACGGCGCTGGTAGTGGCTCAGCTACTTAGGGTCCCGCAAGCCATCCTGGACATGATCGCCGG
TGCCCACTGGGGAGTCCTAGCGGGCATGGCGTATTTCTCCATGGTGGGCAACTGGGCGAAGGTCCTAGTA
GTGCTGTTGCTGTTTGCCGGCGTCGACGCAGACACCTACGTCACCGGGGGGAAAGCTGCTGCTGCTACGG
CAGCATTCACCGGGCTTTTCAGTACGGGCGCCAGGCAAAATATCCAGCTGATCA

>1260_S93_L001_R1_001.fastq_191_1a_5
CCCCTACAACGGCACTGATAGTGGCTCAGCTACTTAGGGTCCCGCAAGCCATCCTGGACATGATCGCTGG
TGCCCACTGGGGAGTCCTAGCGGGCATGGCGTATTTCTCCATGGTGGGCAACTGGGCGAAGGTCCTAGTA
GTGCTGTTGCTGTTTGCCGGCGTCGACGCAGACACCTACGTCACCGGGGGGAAAGCTGCTGCTACTACGG
CAACATTCACCGGGCTTTTCAGTACGGGCGCCAGGCAAAATGTCCAGCTGATCA

>1260_S93_L001_R1_001.fastq_192_1a_5
CCCCTACAACGGCGCTGGTAGTGGCTCAGCTACTTAGGGTCCCGCAAGCCATCTTGGACATGATCGCCGG
TGCCCACTGGGGAGTCCTAGCGGGCATGGCGTATTTCTCCATGGTGGGCAACTGGGCGAAGGTCCTGGTA
GTGCTGTTGCTGTTTGCCGGCGTCGATGCAACCACCTACACCACCGGGGGGACAGTTGCTGCCACTACGG
CAAGACTCACCGGGCTTTTCAGCACGGGCCCCAAGCAAAATATCCAGCTGATCA

>1260_S93_L001_R1_001.fastq_193_1a_5
CCCCTACAACGGCGCTGATAGTGGCTCAGCTACTTAGGGTCCCGCAAGCCATCCTGGACATGATCGCTGG
TGCCCACTGGGGAGTCCTAGCGGGCATGGCGTATTTCTCCATGGTGGGCAACTGGGCGAAGGTCCTAGTA
GTGCTGTTGCTGTTTGCCGGCGTCGACGCAGACACCTACGTCACCGGGGGGAAAGCTGCTGCTGCTACGG
CAGCATTCACCGGGCTTTTCAGTACGGGCGCCAGGCAAAATATCCAGCTGATCA

>1260_S93_L001_R1_001.fastq_194_1a_5
CCCCTACAACGGCGCTGATAGTGGCTCAGCTACTTAGGGTCCCGCAAGCCATCCTGGACATGATCGCTGG
TGCCCACTGGGGAGTCCTAGCGGGCATAGCGTATTTCTCCATGGTGGGCAACTGGGCGAAGGTCCTAGTA
GTGCTGTTGCTGTTTGCCGGCGTCGACGCAAACACCTACGTCACCGGGGGGAAAGCTGCTGCTGCTACGG
CAACATTCACCGGGCTCTTCAGTACGGGTGCCAGGCAAAATATCCAGCTGATCA

>1260_S93_L001_R1_001.fastq_195_1a_5
CCCCTACAACGGCGCTGATAGTGGCTCAGCTACTTAGGGTCCCGCAAGCCATCCTGGACATGATCGCTGG
TGCCCACTGGGGAGTCCTAGCGGGCATAGCGTATTTCTCCATGGTGGGCAACTGGGCGAAGGTCCTAGTA
GTGCTGTTGCTGTTTGCCGGCGTCGACGCAACCACCTACGTCACCGGGGGGAAAGCTGCTGCTGCTACGG
CAACATTCACCGGGCTTTTCAGTACGGGCGCCAGGCAGAATATCCAGCTGATCA

>1260_S93_L001_R1_001.fastq_196_1a_5
CCCCTACAACGGCGCTGGTAGTGGCTCAGCTACTTAGGGTCCCGCAAGCCATCCTGGACATGATCGCTGG
TGCCCACTGGGGAGTCCTAGCGGGCATAGCGTATTTCTCCATGGTGGCCAACTGGGCGAAGGTCCTAGTA
GTGCTGTTGCTGTTTGCCGGCGTCGACGCAAACACCTACGTCACCGGGGGGAAAGCTGCTGCTGCTACGG
CAACATTCACCGGGCTTTTCAGTACGGGCGCCAGGCAAAATATCCAGCTGATCA

>1260_S93_L001_R1_001.fastq_197_1a_5
CCCCTACAACGGCGCTGGTAGTGGCTCAGCTACTTAGGGTCCCGCAAGCCATCCTGGATATGATCGCCGG
TGCCCACTGGGGAGTCCTAGCGGGCATGGCGTATTTCTCCATGGTGGGCAACTGGGCGAAGGTCCTGGTA
GTGCTGTTGCTGTTTGCCGGCGTCGATGCAACCACCTACACCACCGGGGGGACAGTTGCTGCCACTACGG
CAAGACTCACCGGGCTTTTCAGTACGGGCCCCAAGCAAAATATCCAGCTGATCA

>1260_S93_L001_R1_001.fastq_198_1a_5
CCCCTACAACGGCGCTGATAGTGGCTCAGCTACTTAGGGTCCCGCAAGCCATCCTGGACATGATCGCTGG
TGCCCACTGGGGAGTCCTAGCGGGCATAGCGTATTTCTCCATGGTGGGCAACTGGGCGAAGGTCCTAGTA
GTGCTGTTGCTGTTTGCCGGCGTCGACGCAAACACCTACGTCACCGGGGGGAAAGCTGCTGCTGCTACGG
CAACATTCACCGGGCTTTTCAGTACGGGCGCCAGGCAAAATATCCAGCTGATTA

>1260_S93_L001_R1_001.fastq_199_1a_5
CCCCTACAACGGCGCTGATAGTGGCTCAGCTACTTAGGGTCCCGCAAGCCATCCTGGACATGATCGCTGG
TGCCCACTGGGGAGTCCTAGCGGGCATAGCGTATTTCTCCATGGTGGGCAACTGGGCGAAGGTCCTAGTA
GTGCTGTTGCTGTTTGCCGGCGTCGACGCAACCACCTACGTCACCGGGGGGAAAGCTGCTGCTGCTACGG
CAGCATTCACCGGGCTTTTCAGTACGGGCGCCAGGCAAAATATCCAGCTGATCA

>1260_S93_L001_R1_001.fastq_200_1a_5
CCCCTACAACGGCGCTGGTAGTGGCTCAGCTACTTAGGGTCCCGCAAGCCATCCTGGACATGATCGCCGG
TGCCCACTGGGGAGTCCTAGCGGGCATGGCGTATTTCTCCATGGTGGGCAACTGGGCGAAGGTCCTGGTA
GTGCTGTTGCTGTTTGCCGGCGTCGATGCAACCACCTATACCACCGGGGGGACAGTTGCTGCCACTACGG
CAAGACTCACCGGGCTTTTCAGCACGGGCGCCAGGCAAAATATCCAGCTGATTA

>1260_S93_L001_R1_001.fastq_201_1a_5
CCCCTACAACGGCGCTGGTAGTGGCTCAGCTACTTAGGGTCCCGCAAGCCATCCTGGACATGATCGCCGG
TGCCCACTGGGGAGTCCTAGCGGGCATGGCGTATTTCTCCATGGTGGGCAACTGGGCGAAGGTCCTGGTA
GTGCTGTTGCTGTTTGCCGGCGTCGATGCAACCACCTACACCACCGGGGGGACAGTTGCCGCCACTACGG
CAAGACTCACCGGGCTTTTCAGTACGGGCCCCAAGCAAAATATCCAGCTGATCA

>1260_S93_L001_R1_001.fastq_202_1a_5
CCCCTACAACGGCGCTGGTAGTGGCTCAGCTACTTAGGGTCCCGCAAGCCATCCTGGACATGATCGCCGG
TGCCCACTGGGGAGTCCTAGCGGGCATGGCGTATTTCTCCATGGTGGGCAACTGGGCGAAGGTCCTGGTA
GTGCTGTTGCTATTTGCCGGCGTCGATGCAACCACCTACACCACCGGGGGGACAGTTGCTGCCACTACGG
CAAGACTCACCGGGCTTTTCAGTACGGGCCCCAAGCAAAATATCCAGCTGATCA

>1260_S93_L001_R1_001.fastq_203_1a_5
CCCCTACAACGGCGCTGATAGTGGCTCAGCTACTTAGGGTCCCGCAAGCCATCCTGGACATGATCGCTGG
TGCCCACTGGGGAGTCCTAGCGGGCATGGCGTATTTCTCCATGGTGGGCAACTGGGCGAAGGTCCTAGTA
GTGCTGTTGCTGTTTGCCGGCGTCGACGCAAGCACCTACGTCACCGGGGGGAAAGCTGCTGCTGATACGG
CAACATTCACCAGGCTTTTCAGTACGGGCCCCAAGCAAAATATCCAGCTGATCA

>1260_S93_L001_R1_001.fastq_204_1a_5
CCCCTACAACGGCGCTGATAGTGGCTCAGCTACTTAGGGTCCCGCAAGCCATCCTGGACATGATCGCTGG
TGCCCACTGGGGAGTCCTAGCGGGCATAGCGTATTTCTCCATGGTGGGCAACTGGGCGAAGGTCCTAGTA
GTGCTGTTGCTGTTTGCCGGCGTCGACGCAAACACCTACGTCACCGGGGGGAAAACTGCTGCTGATACGG
CAACATTCACCAGGTTTTTCAGTACGGGCGCCAGGCAAAATATCCAGCTGATCA

>1260_S93_L001_R1_001.fastq_205_1a_5
CCCCTACAACGGCACTGATAGTGGCTCAGCTACTTAGGGTCCCGCAAGCCATCCTGGACATGATCGCTGG
TGCCCACTGGGGAGTCCTAGCGGGCATAGCGTATTTCTCCATGGTGGGCAACTGGGCGAAGGTCCTAGTA
GTGCTGTTGCTGTTTGCCGGCGTCGACGCAAGCACCTACGTCACCGGGGGGAAAGCTGCTGCTGATACGG
CAACATTCACCAGGCTTTTCAGTACGGGCCCCAAGCAAAATATCCAGCTGATCA

>1260_S93_L001_R1_001.fastq_206_1a_5
CCCCTACAACGGCGCTGATAGTGGCTCAGCTACTTAGGGTCCCGCAAGCCATCCTGGACATGATCGCCGG
TGCCCACTGGGGAGTCCTAGCGGGCATGGCGTATTTCTCCATGGTGGGCAACTGGGCGAAGGTCCTGGTA
GTGCTGTTGCTGTTTGCCGGCGTCGATGCAACCACCTACACCACCGGGGGGACAGTTGCTGCCACTACGG
CAAGACTCACCGGGCTTTTCAGTACGGGCGCCAGGCAAAATATCCAGCTGATCA

>1260_S93_L001_R1_001.fastq_207_1a_5
CCCCTACAACGGCGCTGATAGTGGCTCAGCTACTTAGGGTCCCGCAAGCCATCCTGGACATGATCGCCGG
TGCCCACTGGGGAGTCCTAGCGGGCATGGCGTATTTCTCCATGGTGGGCAACTGGGCGAAGGTCCTAGTA
GTGCTGTTGCTGTTTGCCGGCGTCGACGCAGACACCTACGTCACCGGGGGGAAAGCTGCTGCTGCTACGG
CAACATTCACCGGGTTTTTCAGTACGGGCGCCAAGCAAAATATCCAGCTGATCA

>1260_S93_L001_R1_001.fastq_208_1a_5
CCCCTACAACGGCGCTGGTAGTGGCTCAGCTACTTAGGGTCCCGCAAGCCATCCTGGACATGATCGCCGG
TGCCCACTGGGGAGTCCTAGCGGGCATGGCGTATTTCTCCATGGTGGGCAACTGGGCGAAGGTCCTGGTA
GTGCTGTTGCTGTTTGCCGGCGTCGATGCAACCACCTACACCACCGGGGGGACAGTTGCTGCCACTACGG
CAAGACTCACCGGGCTTTTCAGTACGGGCGCCAGGCAAAACATCCAGCTGATCA

>1260_S93_L001_R1_001.fastq_209_1a_5
CCCCTACAACGGCGCTGGTAGTGGCTCAGCTACTTAGGGTCCCGCAAGCCATCCTGGACATGATCGCCGG
TGCCCACTGGGGAGTCCTAGCGGGCATGGCGTATTTCTCCATGGTGGGCAACTGGGCGAAGGTCCTGGTA
GTGCTGTTGCTGTTTGCCGGCGTCGATGCAACCACCTACACCACCGGGGGGACAGTTGCTGCCACTACGG
CAAGACTCACCGGGCTCTTCAGTACGGGCCCCAAGCAAAATATCCAGCTGATCA

>1260_S93_L001_R1_001.fastq_210_1a_5
CCCCTACAACGGCGCTGGTAGTGGCTCAGCTACTTAGGGTCCCGCAAGCCATCCTGGACATGATCGCCGG
TGCCCACTGGGGAGTCCTAGCGGGCATGGCGTATTTCTCCATGGTGGGCAACTGGGCGAAGGTCCTGGTA
GTGCTGTTGCTGTTTGCCGGCGTCGATGCAACCACCTACACCACCGGGGGGACAGTTGCTGCTACTACGG
CAAGACTCACCGGGCTTTTCAGCACGGGCGCCAGGCAAAATATCCAGCTAATCA

>1260_S93_L001_R1_001.fastq_211_1a_5
CCCCTACAACGGCGCTGGTAGTGGCTCAGCTACTTAGGGTCCCGCAAGCCATCCTGGACATGATCGCCGG
TGCCCACTGGGGAGTCCTAGCGGGCATGGCGTATTTCTCCATGGTGGGCAACTGGGCGAAGGTCCTGGTA
GTGCTGTTGCTGTTTGCCGGCGTCGACGCAACCACCTACACCACCGGGGGGACAGTTGCTGCTACTACGG
CAAGACTCACCGGGCTTTTCAGTGTGGGCGCCAGGCAAAATGTCCAGCTGATCA

>1260_S93_L001_R1_001.fastq_212_1a_5
CCCCTACAACGGCGCTGGTAGTGGCTCAGCTACTTAGGGTCCCGCAAGCCATCCTGGACATGATCGCCGG
TGCCCACTGGGGAGTCCTAGCGGGCATGGCGTATTTCTCCATGGTGGGCAACTGGGCGAAGGTCCTGGTA
GTGCTGTTGCTGTTTGCCGGCGTCGATGCAACCACCTACACCACCGGGGGGACAGTCGCTGCCACTACGG
CAAGACTCACCGGGCTTTTCAGTGTGGGCGCCAGGCAAAATGTCCAGCTGATTA

>1260_S93_L001_R1_001.fastq_213_1a_5
CCCCTACAACGGCGCTGGTAGTGGCTCAGCTACTTAGGGTCCCGCAAGCCATCCTGGACATGATCGCCGG
TGCCCACTGGGGAGTCCTAGCGGGCATGGCGTACTTCTCCATGGTGGGCAACTGGGCGAAGGTCCTGGTA
GTGCTGTTGCTGTTTGCCGGCGTCGATGCAACCACCTACACCACCGGGGGGACAGTCGCTGCCACTACGG
CAAGACTCACCGGGCTTTTCAGTGTGGGCGCCAGGCAAAATGTCCAGCTGATCA

>1260_S93_L001_R1_001.fastq_214_1a_5
CCCCTACAACGGCGCTGGTAGTGGCTCAGCTACTTAGGGTCCCGCAAGCCATCCTGGACATGATCGCTGG
TGCCCACTGGGGAGTCCTAGCGGGCATGGCGTATTTCTCCATGGTGGGCAACTGGGCGAAGGTCCTAGTA
GTGCTGTTGCTGTTTGCCGGCGTCGACGCAAACACCTACGTCACCGGGGGGAAAACTGCTGCTGATACGG
CAACATTCACCAGGTTTTTCAGTACGGGCGCCAAGCAAAATATCCAGCTGATCA

>1260_S93_L001_R1_001.fastq_215_1a_5
CCCCTACAACGGCGCTGGTAGTGGCTCAGCTACTTAGGGTCCCGCAAGCCATCCTGGACATGATCGCCGG
TGCCCACTGGGGAGTCCTAGCGGGCATGGCGTATTTCTCCATGGTGGGCAACTGGGCGAAGGTCCTGGTA
GTGCTGTTGCTGTTTGCCGGCGTCGATGCAACCACCTACACCACCGGGGGGACAGTTGCTGCCACTACGG
CAAGACTCACCGGACTTTTCAGTACGGGCCCCAAGCAAAATATCCAGCTGATCA

>1260_S93_L001_R1_001.fastq_216_1a_5
CCCCTACAACGGCGCTGGTAGTGGCTCAGCTACTTAGGGTCCCGCAAGCCATCCTGGACATGATCGCCGG
TGCCCACTGGGGAGTCCTAGCGGGCATGGCGTATTTCTCCATGGTGGGCAACTGGGCGAAGGTCCTGGTA
GTGCTGTTGCTGTTTGCCGGCGTCGATGCAACCACCTACACCACCGGGGGGACAGTTGCTGCCACTACGG
CAAAACTCACCGGGCTTTTCAGTACGGGCCCCAAGCAAAATATCCAGCTGATCA

>1260_S93_L001_R1_001.fastq_217_1a_5
CCCCTACAACGGCGCTGATAGTGGCTCAGCTACTTAGGGTCCCGCAAGCCATCCTGGACATGATCGCCGG
TGCCCACTGGGGAGTCCTAGCGGGCATAGCGTATTTCTCCATGGTGGGCAACTGGGCGAAGGTCCTAGTA
GTGCTGTTGCTGTTTGCCGGCGTCGACGCAAACACCTACGTCACCGGGGGGAAAGCTGCTGCTGCTACGG
CAGCATTCACCGGGCTTTTCAGTACGGGCGCCAGGCAAAATATCCAGCTGATCA

>1260_S93_L001_R1_001.fastq_218_1a_5
CCCCTACAACGGCGCTGGTAGTGGCTCAGCTACTTAGGGTCCCGCAAGCCATCCTGGACATGATCGCCGG
TGCCCACTGGGGAGTCCTAGCGGGCATGGCGTATTTCTCCATGGTGGGCAACTGGGCGAAGGTCCTGGTA
GTGCTGTTGCTGTTTGCCGGCGTCGACGCAGACACCTACGTCACCGGGGGGAAAGCTGCTGCTGCTACGG
CAACATTCACCGGGTTTTTCAGTACGGGCGCCAAGCAAAATATCCAGCTGATCA

>1260_S93_L001_R1_001.fastq_219_1a_5
CCCCTACAACGGCGCTGGTAGTGGCTCAGCTACTTAGGGTCCCGCAAGCCATCCTGGACATGATCGCCGG
TGCCCACTGGGGAGTCCTAGCGGGCATGGCGTATTTCTCCATGGTGGGCAACTGGGCGAAGGTCCTGGTA
GTGCTGTTGCTGTTTGCCGGCGTCGATGCAACCACCTACACCACCGGGGGGACAGTTGCTGCCACTACGG
CAAGACTCACCGGGCTCTTCAGCACGGGCGCCAGGCAAAATATCCAGCTGATTA

>1260_S93_L001_R1_001.fastq_220_1a_5
CCCCTACAACGGCGCTGATAGTGGCTCAGCTACTTAGGGTCCCGCAAGCCATCCTGGACATGATCGCTGG
TGCCCACTGGGGAGTCCTAGCGGGCATAGCGTACTTCTCCATGGTGAGCAACTGGGCGAAGGTCCTAGTA
GTGCTGTTGCTGTTTGCCGGCGTCGACGCAAACACCTACGTCACCGGGGGGAAAGCTGCTGCTGCTACGG
CAGCATTCACCGGGCTTTTCAGTACGGGCGCCAGGCAAAATATCCAGCTGATCA

>1260_S93_L001_R1_001.fastq_221_1a_5
CCCCTACAACGGCGCTGGTAGTGGCTCAGCTACTTAGGGTCCCGCAAGCCATCCTGGACATGATCGCCGG
TGCCCACTGGGGAGTCCTAGCGGGCATGGCGTATTTCTCCATGGTGGGCAACTGGGCGAAGGTCCTGGTA
GTGCTGTTGCTGTTTGCCGGCGTCGATGCAACCACCTACACCACCGGGGGGACAGTTGCTGCCACTACGG
CAAGACTCACCGGGCTTTTCAGTACGGGCCCCAAGCAAAATATCCAGCTGACCA

>1260_S93_L001_R1_001.fastq_222_1a_5
CCCCTACAACGGCACTGATAGTGGCTCAGCTACTTAGGGTCCCGCAAGCCATCCTGGACATGATCGCTGG
TGCCCACTGGGGAGTCCTAGCGGGCATGGCGTATTTCTCCATGGTGGGCAACTGGGCGAAGGTCCTAGTA
GTGCTGTTGCTGTTTGCCGGCGTCGACGCAGACACCTACGTCACCGGGGGGAAAACTGCTGCTGATACGG
CAACATTCACCAGGTTTTTCAGTACGGGCGCCAAGCAAAATATCCAGCTGATCA

>1260_S93_L001_R1_001.fastq_223_1a_5
CCCCTACAACGGCACTGATAGTGGCTCAGCTACTTAGGGTCCCGCAAGCCATCCTGGACATGATCGCTGG
TGCCCACTGGGGAGTCCTAGCGGGCATGGCGTATTTCTCCATGGTGGGCAACTGGGCGAAGGTCCTAGTA
GTGCTGTTGCTGTTTGCCGGCGTCGACGCGGACACCTACGTCACCGGGGGGAAAGCTGCTGCTGCTACGG
CAACATTCACCGGGCTTTTCAGTACGGGCGCCAGGCAAAATATCCAGCTGATCA

>1260_S93_L001_R1_001.fastq_224_1a_5
CCCCTACAACGGCGCTGATAGTGGCTCAGCTACTTAGGGTCCCGCAAGCCATCCTGGACATGATCGCTGG
TGCCCACTGGGGAGTCCTAGCGGGCATAGCGTATTTCTCCATGGTGGGCAACTGGGCGAAGGTCCTAGTA
GTGCTGTTGCTGTTTGCCGGCGTCGACGCAAACACCTACGTCACCGGGGGGCAAGCTGCTGCTGCTACGG
CAACATTCACCAAGCTTTTCAGTACGGGCGCCAGGCAAAATATCCAGCTGATCA

>1260_S93_L001_R1_001.fastq_225_1a_5
CCCCTACAACGGCGCTGATAGTGGCTCAGCTACTTAGGGTCCCGCAAGCCATCCTGGACATGATCGCTGG
TGCCCACTGGGGAGTCCTAGCGGGCATAGCGTATTTCTCCATGGTGGGCAACTGGGCGAAGGTCCTGGTA
GTGCTGTTGCTGTTTGCCGGCGTCGACGCAACCACCTACACCACCGGGGGGACAGTTGCTGCTACTACGG
CAAGACTCACCGGGCTTTTCAGTACGGGCCCCAAGCAAAATATCCAGCTAATCA

>1260_S93_L001_R1_001.fastq_226_1a_5
CCCCTACAACGGCGCTGGTAGTGGCTCAGCTACTTAGGGTCCCGCAAGCCATCCTGGACATGATCGCTGG
TGCCCACTGGGGAGTCCTAGCGGGCATAGCGTATTTCTCCATGGTGGGCAACTGGGCGAAGGTCCTGGTA
GTGCTGTTGCTGTTTGCCGGCGTCGACGCAGGCACCCACGTCACCGGGGGGAAAGCTGCTGCTGATACGG
CAACATTCACCAGGCTTTTCAGTACGGGCCCCAAGCAAAATATCCAGCTGATCA

>1260_S93_L001_R1_001.fastq_227_1a_5
CCCCTACAACGGCGCTGGTAGTGGCTCAGCTACTTAGGGTCCCGCAAGCCATCCTGGACATGATCGCCGG
TGCCCACTGGGGAGTCCTAGCGGGCATGGCGTATTTCTCCATGGTGGGCAACTGGGCGAAGGTCCTGGTA
GTGCTGTTGCTGTTTGCCGGCGTCGATGCAACCACCTACACCACCGGGGGGACAGTTGCTGCCACTACGG
CAAGACTCACCGGGCTTCTCAGTACGGGCCCCAAGCAAAATATCCAGCTGATCA

>1260_S93_L001_R1_001.fastq_228_1a_5
CCCCTACAACGGCGCTGGTAGTGGCTCAGCTACTTAGGGTCCCGCAAGCCATCCTGGACATGATCGCCGG
TGCCCACTGGGGAGTCCTAGCGGGCATGGCGTATTTCTCCATGGTGGGCAACTGGGCGAAGGTCCTAGTA
GTGCTGTTGCTGTTTGCCGGCGTCGACGCAAACACCTACGTCACCGGGGGGAAAGCTGCTGCTGATACGG
CAACATTCACCAGGCTTTTCAGTACGGGCCCCAAGCAAAATATCCAGCTGATCA

>1260_S93_L001_R1_001.fastq_229_1a_5
CCCCTACAACGGCGCTGGTAGTGGCTCAGCTACTTAGGGTCCCGCAAGCCATCCTGGACATGATCGCCGG
TGCCCACTGGGGAGTCCTAGCGGGCATGGCGTATTTCTCCATGGTGGGCAACTGGGCGAAGGTCCTGGTA
GTGCTGTTGCTGTTTGCCGGCGTCGATGCAACCACCTACACCACCGGGGGGACAGTTGCTGCCACTACGG
CAAGACTCACCGGGCTTTTCAGTACGGGCCCCGAGCAAAATATCCAGCTGATCA

>1260_S93_L001_R1_001.fastq_230_1a_5
CCCCTACAACGGCGCTGGTAGTGGCTCAGCTACTTAGGGTCCCGCAAGCCATCCTGGACATGATCGCCGG
TGCCCACTGGGGAGTCCTAGCGGGCATGGCGTATTTCTCCATGGTGGGCAACTGGGCGAAGGTCCTGGTA
GTGCTGTTGCTGTTTGCCGGCGTCGACGCAACCACCTACACCACCGGGGGGACAGTTGCTGCTACTACGG
CAAGACTCACCGGGCTTTTCAGTACGGGCCCCAAGCAAAATATCCAACTAATCA

>1260_S93_L001_R1_001.fastq_231_1a_5
CCCCTACAACGGCGCTGGTAGTGGCTCAGCTACTTAGGGTCCCGCAAGCCATCCTGGACATGATCGCCGG
TGCCCACTGGGGAGTCCTAGCGGGCATGGCGTATTTCTCCATGGTGGGCAACTGGGCGAAGGTCCTGGTA
GTGCTGTTGCTGTTTGCCGGCGTCGATGCAACCACCTACACCACCGGGGGGACGGTTGCTGCCACTACGG
CAAGACTCACCGGGCTTTTCAGTACGGGCCCCAAGCAAAATATCCAGCTGATCA

>1260_S93_L001_R1_001.fastq_232_1a_5
CCCCTACAACGGCGCTGGTAGTGGCTCAGCTACTTAGGGTCCCGCAAGCCATCCTGGACATGATCGCCGG
TGCCCACTGGGGGGTCCTAGCGGGCATGGCGTATTTCTCCATGGTGGGCAACTGGGCGAAGGTCCTGGTA
GTGCTGTTGCTGTTTGCCGGCGTCGATGCAACCACCTACACCACCGGGGGGACAGTTGCTGCCACTACGG
CAAGACTCACCGGGCTTTTCAGCACGGGCCCCAAGCAAAATATCCAGCTGATCA

>1260_S93_L001_R1_001.fastq_233_1a_5
CCCCTACAACGGCACTGATAGTGGCTCAGCTACTTAGGGTCCCGCAAGCCATCCTGGACATGATCGCTGG
TGCCCACTGGGGAGTCCTAGCGGGCATGGCGTATTTCTCCATGGTGGGCAACTGGGCGAAGGTCCTAGTA
GTGCTGTTGCTGTTTGCCGGCGTCGACGCAGACACCTACGTCACCGGGGGGAAAGCTGCTGCTGCTACGG
CAACATTCACCGGGCTTTTCAGTACGGGCGCCAAGCAAAATATCCAGCTGATCA

>1260_S93_L001_R1_001.fastq_234_1a_5
CCCCTACAACGGCGCTGGTAGTGGCTCAGCTACTTAGGGTCCCGCAAGCCATCCTGGACATGATCGCTGG
TGCCCACTGGGGAGTCCTAGCGGGCATGGCGTATTTCTCCATGGTGGGCAACTGGGCGAAGGTCCTAGTA
GTGCTGTTGCTGTTTGCCGGCGTCGACGCACGCACCCACGTCACCGGGGGGAAAGCTGCTGCTGATACGG
CAACATTCACCGGGCTTTTCAGTACGGGCGCCAGGCAAAATATCCAGCTGATCA

>1260_S93_L001_R1_001.fastq_235_1a_5
CCCCTACAACGGCGCTGATAGTGGCTCAGCTACTTAGGGTCCCGCAAGCCGTCCTGGACATGATCGCTGG
TGCCCACTGGGGAGTCCTAGCGGGCATAGCGTATTTCTCCATGGTGGGCAACTGGGCGAAGGTCCTAGTA
GTGCTGTTGCTGTTTGCCGGCGTCGACGCAAACACCTACGTCACCGGGGGGAAAGCTGCTGCTGCTACGG
CAACATTCACCGGGCTTTTCAGTACGGGCGCCAGGCAAAATATCCAGCTGATCA

>1260_S93_L001_R1_001.fastq_236_1a_5
CCCCTACAACGGCGCTGATAGTGGCTCAGCTACTTAGGGTCCCGCAAGCCATCCTGGACATGATCGCTGG
TGCCCACTGGGGAGTCCTAGCGGGCATAGCGTATTTCTCCATGGTGGGCAACTGGGCGAAGGTCCTAGTA
GTGCTGTTGCTGTTTGCCGGCGTCGACGCAAACACCTACGTCACCGGGGGGAAAACTGCTGCTGATACGG
CAACATTCACCAGGCTTTTCAGTACGGGCCCCAAGCAAAATATCCAGCTGATCA

>1260_S93_L001_R1_001.fastq_237_1a_5
CCCCTACAACGGCGCTGGTAGTGGCTCAGCTACTTAGGGTCCCGCAAGCCATCCTGGACATGATCGCCGG
TGCCCACTGGGGAGTCCTAGCGGGCATGGCGTATTTCTCCATGGTGGGCAACTGGGCGAAGGTCCTGGTA
GTGCTGTTGCTGTTTGCCGGCGTCGATGCAACCACCTACACCACCGGGGGGACAGTTGCTGCCACTACGG
CAAGACTCACCGGGCTTTTCAGTACAGGCCCCAAGCAAAATATCCAGCTGATCA

>1260_S93_L001_R1_001.fastq_238_1a_5
CCCCTACAACGGCGCTGGTAGTGGCTCAGCTACTTAGGGTCCCGCAAGCCATCCTGGACATGATCGCCGG
TGCCCACTGGGGAGTCCTAGCGGGCATGGCGTATTTCTCCATGGTGGGCAACTGGGCGAAGGTCCTGGTA
GTGCTGTCGCTGTTTGCCGGCGTCGATGCAACCACCTACACCACCGGGGGGACAGTTGCTGCCACTACGG
CAAGACTCACCGGGCTTTTCAGTACGGGCCCCAAGCAAAATATCCAGCTGATCA

>1260_S93_L001_R1_001.fastq_239_1a_5
CCCCTACAACGGCGCTGGTAGTGGCTCAGCTACTCAGGGTCCCGCAAGCCATCCTGGACATGATCGCCGG
TGCCCACTGGGGAGTCCTAGCGGGCATGGCGTATTTCTCCATGGTGGGCAACTGGGCGAAGGTCCTGGCA
GTGCTGTTGCTGTTTGCCGGCGTCGATGCAACCACCTACACCACCGGGGGGACAGTTGCTGCCACTACGG
CAAGACTCACCGGGCTTTTCAGTACGGGCCCCAAGCAAAACATCCAGCTGATCA

>1260_S93_L001_R1_001.fastq_240_1a_5
CCCCTACAACGGCGCTGGTAGTGGCTCAGCTACTTAGGGTCCCGCAAGCCATCCTGGACATGATCGCCGG
TGCCCACTGGGGAGTCCTAGCGGGCATGGCGTATTTCTCCATGGTGGGCAACTGGGCGAAGGTCCTGGTA
GTGCTGTTGCTGTTTGCCGGCGTCGACGCAACCACCTACACCACCGGGGGGACAGTTGCTGCCACTACGG
CAAGACTCACCGGGCTTTTCAGTACGGGCCCCAAGCAAAATATCCAGCTAATCA

>1260_S93_L001_R1_001.fastq_241_1a_5
CCCCTACAACGGCACTGATAGTGGCTCAGCTACTTAGGGTCCCGCAAGCCATCCTGGACATGATCGCTGG
TGCCCACTGGGGAGTCCTAGCGGGCATAGCGTATTTCTCCATGGTGGGCAACTGGGCGAAGGTCCTAGTA
GTGCTGTTGCTGTTTGCCGGCGTCGACGCAACCACCTACGTCACCGGGGGGAAAGCTGCTGCTGCTACGG
CAACATTCACCGGGCTTTTCAGTACGGGCGCCAGGCAAAATATCCAGCTGATCA

>1260_S93_L001_R1_001.fastq_242_1a_5
CCCCTACAACGGCGCTGGTAGTGGCTCAGCTACTTAGGGTCCCGCAAGCCATCCTGGACATGATCGCCGG
TGCCCACTGGGGAGTCCTAGCGGGCATGGCGTATTTCTCCATGGTGGGCAACTGGGCGAAGGTCCTGGTA
GTGCTGTTGCTGTTTGCCGGCGTCGATGCAACCACCTACACCACCGGGGGGACAGTTGCTGCCACTACGG
CAAGACTCACCGGGCTTTTCAGCACGGGCCCCAAGCAGAATATCCAGCTGATCA

>1260_S93_L001_R1_001.fastq_243_1a_5
CCCCTACAACGGCACTGATAGTGGCTCAGCTACTTAGGGTCCCGCAAGCCATCCTGGACATGATCGCTGG
TGCCCACTGGGGAGTCCTAGCGGGCATGGCGTATTTCTCCATGGTGGGCAACTGGGCGAAGGTCCTAGTA
GTGCTGTTGCTGTTTGCCGGCGTCGATGCAACCACCTACACCACCGGGGGGACAGTCGCTGCCACTACGG
CAAGACTCACCGGGCTTTTCAGTGTGGGCGCCAGGCAAAATGTCCAGCTGATCA

>1260_S93_L001_R1_001.fastq_244_1a_5
CCCCTACAACGGCGCTGATAGTGGCTCAGCTACTTAGGGTCCCGCAAGCCATCCTGGACATGATCGCTGG
TGCCCACTGGGGAGTCCTAGCGGGCATAGCGTATTTCTCCATGGTGGGTAACTGGGCGAAGGTCCTAGTA
GTGCTGTTGCTGTTTGCCGGCGTCGACGCAAACACCTACGTCACCGGGGGGAAAACTGCTGCTGATACGG
CAACATTCACCAGGTTTTTCAGTACGGGCGCCAAGCAAAATATCCAGCTGATCA

>1260_S93_L001_R1_001.fastq_245_1a_5
CCCCTACAACGGCGCTGATAGTGGCTCAGCTACTTAGGGTCCCGCAAGCCATCCTGGACATGATCGCTGG
TGCCCACTGGGGAGTCCTAGCGGGCATAGCGTATTTCTCCATGGTGGGCAACTGGGCGAAGGTCCTAGTA
GTGCTGTTGCTGTTTGCCGGCGTCGACGCAAACACCTTCGTCACCGGGGGGAAAGCTGCTGCTGATACGG
CAACATTCACCAGGCTTTTCAGTACGGGCCCCAAGCAAAATATCCAGCTGATCA

>1260_S93_L001_R1_001.fastq_246_1a_5
CCCCTACAACGGCGCTGGTAGTGGCTCAGCTACTTAGGGTCCCGCATGCCATCCTGGACATGATCGCCGG
TGCCCACTGGGGAGTCCTAGCGGGCATGGCGTATTTCTCCATGGTGGGCAACTGGGCGAAGGTCCTGGTA
GTGCTGTTGCTGTTTGCCGGCGTCGACGCAACCACCTACACCACCGGGGGGACAGTTGCTGCTACTACGG
CAAGACTCACCGGGCTTTTCAGTACGGGCCCCAAGCAAAATATCCAGCTAATCA

>1260_S93_L001_R1_001.fastq_247_1a_5
CCCCTACAACGGCGCTGATAGTGGCTCAGCTACTTAGGGTCCCGCAAGCCATCCTGGACATGATCGCTGG
TGCCCACTGGGGAGTCCTAGCGGGCATAGCGTATTTCTCCATGGTGGGCAACTGGGCGAAGGTCCTAGTA
GTGCTGTTGCTGTTTGCCGGCGTCGACGCAAGCACCTACGTCACCGGGGGGAAAGCTGCTGCTGATACGG
CAACATTCACCAGGCTTTTTAGCACGGGCCCCAAGCAAAATATCCAGCTGATCA

>1260_S93_L001_R1_001.fastq_248_1a_5
CCCCTACAACGGCGCTGATAGTGGCTCAGCTACTTAGGGTCCCGCAAGCCATCCTGGACATGATCGCTGG
TGCCCACTGGGGAGTCCTAGCGGGCATGGCGTATTTCTCCATGGTGGGCAACTGGGCGAAGGTCCTAGTA
GTGCTGTTGCTGTTTGCCGGCGTCGACGCAAACACCTACGTCACCGGGGGGAAAACTGCTGCTGATACGG
CAACATTCACCAGGTTTTTCAGTACGGGCGCCAAGCAAAATATCCAGCTGATCA

>1260_S93_L001_R1_001.fastq_249_1a_5
CCCCTACAACGGCGCTGATAGTGGCTCAGCTACTTAGGGTCCCGCAAGCCATCCTGGACATGATCGCTGG
TGCCCACTGGGGAGTCCTAGCGGGCATAGCGTATTTCTCCATGGTGGGCAACTGGGCGAAGGTCCTAGTA
GTGCTGTTGCTGTTTGCCGGCGTCGACGCAAACACCTACGTCACCGGGGGGAAAACTGCTGCTGATACGG
CAACATTCACCAGGTTTTTCAGTACGGGCGCCAAGCAAAACATCCAGCTGATCA

>1260_S93_L001_R1_001.fastq_250_1a_5
CCCCTACAACGGCGCTGATAGTGGCTCAGCTACTCAGGGTCCCGCAAGCCATCCTGGACATGATCGCTGG
TGCCCACTGGGGAGTCCTAGCGGGCATAGCGTATTTCTCCATGGTGGGCAACTGGGCGAAGGTCCTAGTA
GTGCTGTTGCTGTTTGCCGGCGTCGACGCAAACACCTACGTCACCGGGGGGAAAACTGCTGCTGATACGG
CAACATTCACCAGGTTTTTCAGTACGGGCGCCAAGCAAAATATCCAGCTGATCA

>1260_S93_L001_R1_001.fastq_251_1a_5
CCCCTACAACGGCGCTGGTAGTAGCTCAGCTACTTAGGGTCCCGCAAGCCATCCTGGACATGATCGCCGG
TGCCCACTGGGGAGTCCTAGCGGGCATGGCGTATTTCTCCATGGTGGGCAACTGGGCGAAGGTCCTGGTA
GTGCTGTTGCTGTTTGCCGGCGTCGATGCAACCACCTACACCACCGGGGGGACAGTTGCTGCCACTACGG
CAAGACTCACCGGGCTTTTCAGTACGGGCCCCAAGCAAAATATCCAGCTGATCA

>1260_S93_L001_R1_001.fastq_252_1a_5
CCCCTACAACGGCGCTGATAGTGGCTCAGCTACTTAGGGTCCCGCAAGCCATCCTGGACATGATCGCTGG
TGCCCACTGGGGAGTCCTAGCGGGCATAGCGTATTTCTCCATGGTGGGCAACTGGGCGAAGGTCCTAGTA
GTGCTGTTGCTGTTTGCCGGCGTCGACGCAAGCACCTACGTCACCGGGGGGAGAGCTGCTGCTGATACGG
CAACATTCACCAGGCTTTTCAGTACGGGCCCCAAGCAAAATATCCAGCTGATCA

>1260_S93_L001_R1_001.fastq_253_1a_5
CCCCTACAACGGCGCTGGTAGTGGCTCAGCTACTTAGGGTCCCGCAAGCCATCCTGGACATGATCGCCGG
TGCCCACTGGGGAGTCCTAGCGGGCATGGCGTATTTCTCCATGGTGGGCAACTGGGCGAAGGTCCTGGTA
GTGCTGTTGCTGTTTGCCGGCGTCGACGCAACCACCTACACCACTGGGGGGACAGTTGCTGCTACTACGG
CAAGACTCACCGGGCTTTTCAGTACGGGCCCCAAGCAAAATATCCAGCTAATCA

>1260_S93_L001_R1_001.fastq_254_1a_5
CCCCTACAACAGCGCTGGTAGTGGCTCAGCTACTTAGGGTCCCGCAAGCCATCCTGGACATGATCGCCGG
TGCCCACTGGGGAGTCCTAGCGGGCATGGCGTATTTCTCCATGGTGGGCAACTGGGCGAAGGTCCTGGTA
GTGCTGTTGCTGTTTGCCGGCGTCGATGCAACCACCTACACCACCGGGGGGACAGTTGCTGCCACTACGG
CAAGACTCACCGGGCTTTTCAGCACGGGCCCCAAGCAAAATATCCAGCTGATCA

>1260_S93_L001_R1_001.fastq_255_1a_5
CCCCTACAACGGCGCTGGTAGTGGCTCAGCTACTTAGGGTCCCGCAAGCCATCCTGGACATGATCGCCGG
TGCCCACTGGGGAGTCCTAGCGGGCATGGCGTATTTCTCCATGGTGGGCAACTGGGCGAAGGTCCTGGTA
GTGCTGTTGCTGTTTGCCGGCGTCGATGCAACCACCTACACCACCGGGGGGACAGTCGCTGCCACTACGG
CAAGACTCACCGGGCTTTTCAGTACGGGCCCCAAGCAAAATATCCAGCTAATCA

>1260_S93_L001_R1_001.fastq_256_1a_5
CCCCTACAACGGCGCTGGTAGTGGCTCAGCTACTTAGGGTCCCGCAAGCCATCCTGGACATGATCGCTGG
TGCCCACTGGGGAGTCCTAGCGGGCATAGCGTATTTCTCCATGGTGGGCAACTGGGCGAAGGTCCTAGTA
GTGCTGTTGCTGTTTGCCGGCGTCGACGCAAACACCTACGTCACCGGGGGGAAAACCGCTGCTGATACGG
CAACATTCACCAGGTTTTTCAGTACGGGCGCCAAGCAAAATATCCAGCTGATCA

>1260_S93_L001_R1_001.fastq_257_1a_5
CTCCTACAACGGCGCTGGTAGTGGCTCAGCTACTTAGGGTCCCGCAAGCCATCCTGGACATGATCGCCGG
TGCCCACTGGGGAGTCCTAGCGGGCATGGCGTATTTCTCCATGGTGGGCAACTGGGCGAAGGTCCTGGTA
GTGCTGTTGCTGTTTGCCGGCGTCGATGCAACCACCTACACCACCGGGGGGACAGTTGCTGCCACTACGG
CAAGACTCACCGGGCTTTTCAGTACGGGCCCCAAGCAAAATATCCAGCTGATCA

>1260_S93_L001_R1_001.fastq_258_1a_5
CCCCTACAACGGCGCTGATAGTGGCTCAGCTACTTAGGGTCCCGCAAGCCATCCTGGACATGATCGCTGG
TGCCCACTGGGGAGTCCTAGCGGGCATAGCGTATTTCTCCATGGTGGGCAACTGGGCGAAGGTCCTAGTA
GTGCTGTTGCTGTTTGCTGGCGTCGACGCAAACACCTACGTCACCGGGGGGAAAGCTGCTGCTGCTACGG
CAGCATTCACCGGGCTTTTCAGTACGGGCGCCAGGCAAAATATCCAGCTGATCA

>1260_S93_L001_R1_001.fastq_259_1a_5
CCCCTACAACGGCGCTGATAGTGGCTCAGCTACTTAGGGTCCCGCAAGCCATCCTGGACATGATCGCTGG
TGCCCACTGGGGAGTCCTAGCGGGCATAGCGTATTTCTCCATGGTGGGCAACTGGGCGAAGGTCCTAGTA
GTGCTGTTGCTGTTTGCCGGCGTCGACGCAAGCACCTACGTCACCGGGGGGAAAACTGCTGCTGATACGG
CAACATTCACCAGGTTTTTCAGTACGGGCGCCAAGCAAAATATCCAGCTGATCA

>1260_S93_L001_R1_001.fastq_260_1a_5
CCCCTACAACGGCGCTGGTAGTGGCTCAGCTACTTAGGGTCCCGCAAGCCGTCCTGGACATGATCGCCGG
TGCCCACTGGGGAGTCCTAGCGGGCATGGCGTATTTCTCCATGGTGGGCAACTGGGCGAAGGTCCTGGTA
GTGCTGTTGCTGTTTGCCGGCGTCGATGCAACCACCTACACCACCGGGGGGACAGTTGCTGCCACTACGG
CAAGACTCACCGGGCTTTTCAGCACGGGCGCCAGGCAAAATATCCAGCTGATTA

>1260_S93_L001_R1_001.fastq_261_1a_5
CCCCTACAACGGCGCTGATAGTGGCTCAGCTACTTAGGGTCCCGCAAGCCATCCTGGACATGATCGCTGG
TGCCCACTGGGGAGTCCTAGCGGGCATAGCGTATTTCTCCATGGTGGGCAACTGGGCGAAGGTCCTAGTA
GTGCTGTTGCTGTTTGCCGGCGTCGACGCAAGCACCTACGTCACCGGGGGGAAAGCTGCTGCTGATACGG
CAACATTCACCAGGCTTTTCAGTACGGGCCCCAAACAAAATATCCAGCTGATCA

>1260_S93_L001_R1_001.fastq_262_1a_5
CCCCTACAACGGCGCTGGTAGTGGCTCAGCTACTTAGGGTCCCGCAAGCCATCCTGGACATGATCGCCGG
TGCCCACTGGGGAGTCCTAGCGGGCATGGCGTATTTCTCCATGGTGGGCAACTGGGCGAAGGTCCTGGTA
GTGCTGTTGCTGTTTGCCGGCGTCGACGCAACCACCTACACCACCGGGGGGACAGTTGCTGCTACCACGG
CAAGACTCACCGGGCTTTTCAGTACGGGCCCCAAGCAAAATATCCAGCTAATCA

>1260_S93_L001_R1_001.fastq_263_1a_5
CCCCTACAACGGCGCTGATAGTGGCTCAGCTACTTAGGGTCCCGCAAGCCATCCTGGACATGATCGCTGG
TGCCCACTGGGGAGTCCTAGCGGGCATAGCGTATTTCTCCATGGTGGGCAACTGGGCGAAGGTCCTAGTA
GTGCTGTTGCTGTTTGCCGGCGTCGACGCAAACACCTACGTCACCGGGGGGAAAGCTGCTGCTGCTACGG
CAGCATTTACCGGGCTTTTCAGTACGGGCGCCAGGCAAAATATCCAGCTGATCA

>1260_S93_L001_R1_001.fastq_264_1a_5
CCCCTACAACGGCGCTGGTAGTGGCTCAGCTACTTAGGGTCCCGCAAGCCATCCTGGACATGATCGCCGG
TGCCCACTGGGGAGTCCTAGCGGGCATGGCGTATTTCTCCATGGTGGGCAACTGGGCGAAGGTCCTGGTA
GTGCTGTTGCTGTTTGCCGGCGTCGATGCAACCACCTACACCACCGGGGGGACAGTTGCTGCCACTACGG
CAAGACTCACCGGGCTTTTCAGCACGGGCGCCAGGCAAAATATCCAGCTAATCA
