# Supplementary material for: HCV transmission in high-risk communities in Bulgaria
Source: PLoS One. 2019 Mar 5;14(3):e0212350. doi: 10.1371/journal.pone.0212350 (PMC6400337; doi:10.1371/journal.pone.0212350)
Supplement: S1 File — (ZIP) [file pone.0212350.s002.zip › 1284_S27_L001_R1_001.fastq_1a_freq5.fas]

>1284_S27_L001_R1_001.fastq_1_1a_3744
CCCCGACAACGGCGCTGGTATTGGCTCAGCTACTCAGGGTCCCGCAAGCCATCTTGGACATGATCGCTGG
TGCCCACTGGGGAGTCCTAGCGGGCATAGCGTATTTCTCCATGGTGGGCAACTGGGCGAAGGTCCTGGTG
GTGCTGTTGCTGTTTGCCGGCGTCGATGCGAATACCTACACTACCGGGGGAGCTGCTGCCAGGAGCACGG
CTGCACTCACCAACATCCTCAGTCCGGGCCCCAAGCAGAATGTCCAGCTGATCA

>1284_S27_L001_R1_001.fastq_2_1a_518
CCCCGACAACGGCGCTGGTATTGGCTCAGCTACTCAGGGTCCCGCAAGCCATCTTGGACATGATCGCTGG
TGCCCACTGGGGAGTCCTAGCGGGCATAGCGTATTTCTCCATGGTGGGCAACTGGGCGAAGGTCCTGGTG
GTGCTGTTGCTGTTTGCCGGCGTCGATGCGAATACCTACACTACCGGGGGAGCTGCTGCCAGGAGCACGG
CTGCACTCACCAGCATCCTCAGTCCGGGCCCCAAGCAGAATGTCCAGCTGATCA

>1284_S27_L001_R1_001.fastq_3_1a_384
CCCCGACAACGGCGCTGGTATTGGCTCAGCTACTCAGGGTCCCGCAAGCCATCTTGGACATGATCGCTGG
TGCCCACTGGGGAGTCCTAGCGGGCATAGCGTATTTCTCCATGGTGGGCAACTGGGCGAAGGTCCTGGTG
GTGCTGTTGCTGTTTGCCGGCGTCGATGCGAATACCTACACTACCGGGGGGGCTGCTGCCAGGAGCACGG
CTGCACTCACCAACATCCTCAGTCCGGGCCCCAAGCAGAATGTCCAGCTGATCA

>1284_S27_L001_R1_001.fastq_4_1a_384
CCCCGACAACGGCGCTGGTATTGGCTCAGCTACTCAGGGTCCCGCAAGCCATCTTGGACATGATCGCTGG
TGCCCACTGGGGAGTCCTAGCGGGCATAGCGTATTTCTCCATGGTGGGCAACTGGGCGAAGGTCCTGGTG
GTGCTGTTGCTGTTTGCCGGCGTCGATGCGAATACCTACACTACCGGGGGAGCTGTTGCCAGGAGCACGG
CTGCACTCACCAACATCCTCAGTCCGGGCCCCAAGCAGAATGTCCAGCTGATCA

>1284_S27_L001_R1_001.fastq_5_1a_298
CCCCGACAACGGCGCTGGTATTGGCTCAGCTACTCAGGGTCCCGCAAGCCATCTTGGACATGATCGCTGG
TGCCCACTGGGGAGTCCTAGCGGGCATAGCGTATTTCTCCATGGTGGGCAACTGGGCGAAGGTCCTGGTG
GTGCTGTTGCTGTTTGCCGGCGTCGATGCGAATACCTACACTACCGGGGGAGCTGCTGCCAGGAGCACGG
CTGCATTCACCAACATCCTCAGTCCGGGCCCCAAGCAGAATGTCCAGCTGATCA

>1284_S27_L001_R1_001.fastq_6_1a_209
CCCCGACAACGGCGCTGGTATTGGCTCAGCTACTCAGGGTCCCGCAAGCCATCTTGGACATGATCGCTGG
TGCCCACTGGGGAGTCCTAGCGGGCATAGCGTATTTCTCCATGGTGGGCAACTGGGCGAAGGTCCTGGTG
GTGCTGTTGCTGTTTGCCGGCGTCGATGCGAATACCTACACTACCGGGGGAGCTGCTGCCAGGAGCACGG
CTGCACTTACCAACATCCTCAGTCCGGGCCCCAAGCAGAATGTCCAGCTGATCA

>1284_S27_L001_R1_001.fastq_7_1a_186
CCCCGACAACGGCGCTGGTATTGGCTCAGCTACTCAGGGTCCCGCAAGCCATCTTGGACATGATCGCTGG
TGCCCACTGGGGAGTCCTAGCGGGCATAGCGTATTTCTCCATGGTGGGCAACTGGGCGAAGGTCCTGGTG
GTGCTGTTGCTGTTTGCCGGCGTCGATGCGAATACCTACACTACCGGGGGAGCTGCTGCTAGGAGCACGG
CTGCACTCACCAACATCCTCAGTCCGGGCCCCAAGCAGAATGTCCAGCTGATCA

>1284_S27_L001_R1_001.fastq_8_1a_153
CCCCGACAACGGCGCTGGTATTGGCTCAGCTACTCAGGGTCCCGCAAGCCATCTTGGACATGATCGCTGG
TGCCCACTGGGGAGTCCTAGCGGGCATAGCGTATTTCTCCATGGTGGGCAACTGGGCGAAGGTCCTGGTG
GTGCTGTTGCTGTTTGCCGGCGTCGATGCGAATACCTACACTACCGGGGGAGCTGCTGCCAGGAGCACGG
CTGCACTCACTAACATCCTCAGTCCGGGCCCCAAGCAGAATGTCCAGCTGATCA

>1284_S27_L001_R1_001.fastq_9_1a_149
CCCCGACAACGGCGCTGGTATTGGCTCAGCTACTCAGGGTCCCGCAAGCCATCTTGGACATGATCGCTGG
TGCCCACTGGGGAGTCCTAGCGGGCATAGCGTATTTCTCCATGGTGGGCAACTGGGCGAAGGTCCTGGTG
GTGCTGTTGCTGTTTGCCGGCGTCGATGCGAATACCTACACCACCGGGGGAGCTGCTGCCAGGAGCACGG
CTGCACTCACCAACATCCTCAGTCCGGGCCCCAAGCAGAATGTCCAGCTGATCA

>1284_S27_L001_R1_001.fastq_10_1a_145
CCCCGACAACGGCGCTGGTATTGGCTCAGCTACTCAGGGTCCCGCAAGCCATCTTGGACATGATCGCTGG
TGCCCACTGGGGAGTCCTAGCGGGCATAGCGTATTTCTCCATGGTGGGCAACTGGGCGAAGGTCCTGGTG
GTGCTGTTGCTGTTTGCCGGCGTCGATGCGAATACCTACACTACTGGGGGAGCTGCTGCCAGGAGCACGG
CTGCACTCACCAACATCCTCAGTCCGGGCCCCAAGCAGAATGTCCAGCTGATCA

>1284_S27_L001_R1_001.fastq_11_1a_71
CCCCGACAACGGCGCTGGTATTGGCTCAGCTACTCAGGGTCCCGCAAGCCATCTTGGACATGATCGCTGG
TGCCCACTGGGGAGTCCTAGCGGGCATAGCGTATTTCTCCATGGTGGGCAACTGGGCGAAGGTCCTGGTG
GTGCTGTTGCTGTTTGCCGGCGTCGATGCGAGTACCTACACTACCGGGGGAGCTGCTGCCAGGAGCACGG
CTGCACTCACCAACATCCTCAGTCCGGGCCCCAAGCAGAATGTCCAGCTGATCA

>1284_S27_L001_R1_001.fastq_12_1a_68
CCCCGACAACGGCGCTGGTATTGGCTCAGCTACTCAGGGTCCCGCAAGCCATCTTGGACATGATCGCTGG
TGCCCACTGGGGAGTCCTAGCGGGCATAGCGTATTTCTCCATGGTGGGCAACTGGGCGAAGGTCCTGGTG
GTGCTGTTGCTGTTTGCCGGCGTCGATGCGAATACCTACACTACCGGGGGAGCTGCTGCCAGGAGCACGG
CTGCACTCACCAACATCCTCAGTCCGGGCCCCAAGCAGAATGTCCAGCTGGTCA

>1284_S27_L001_R1_001.fastq_13_1a_52
CCCCGACAACGGCGCTGGTATTGGCTCAGCTACTCAGGGTCCCGCAAGCCATCTTGGACATGATCGCTGG
TGCCCACTGGGGAGTCCTAGCGGGCATAGCGTATTTCTCCATGGTGGGCAACTGGGCGAAGGTCCTGGTG
GTGCTGTTGCTGTTTGCCGGCGTCGATGCGAATACCTACACTACCGGGGGAGCTGCTGCCAGGAGCACGG
CTGCACTCACCAGCATCCTCAGTCCGGGCCCCAAGCAGAACGTCCAGCTGATCA

>1284_S27_L001_R1_001.fastq_14_1a_50
CCCCGACAACGGCGCTGGTATTGGCTCAGCTACTCAGGGTCCCGCAAGCCATCTTGGACATGATCGCTGG
TGCCCACTGGGGAGTCCTAGCGGGCATAGCGTATTTCTCCATGGTGGGCAACTGGGCGAAGGTCCTGGTG
GTGCTGTTGCTGTTTGCCGGCGTCGATGCGAATACCTACACTACCGGGGGAGCTGCTGCCAGGAGCACGG
CTGCACTCACCAACATCCTCAGCCCGGGCCCCAAGCAGAATGTCCAGCTGATCA

>1284_S27_L001_R1_001.fastq_15_1a_49
CCCCGACAACGGCGCTGGTATTGGCTCAGCTACTCAGGGTCCCGCAAGCCATCTTGGACATGATCGCTGG
TGCCCACTGGGGAGTCCTAGCGGGCATAGCGTATTTCTCCATGGTGGGCAACTGGGCGAAGGTCCTGGTG
GTGCTGTTGCTGTTTGCCGGCGTCGATGCGAACACCTACACTACCGGGGGAGCTGCTGCCAGGAGCACGG
CTGCACTCACCAACATCCTCAGTCCGGGCCCCAAGCAGAATGTCCAGCTGATCA

>1284_S27_L001_R1_001.fastq_16_1a_48
CCCCGACAACGGCGCTGGTATTGGCTCAGCTACTCAGGGTCCCGCAAGCCATCTTGGACATGATCGCTGG
TGCCCACTGGGGAGTCCTAGCGGGCATAGCGTATTTCTCCATGGTGGGCAACTGGGCGAAGGTCCTGGTG
GTGCTGTTGCTGTTTGCCGGCGTCGATGCGAATACCTACACTACCGGGGGAGCTGCTGCCAGGAGCACGG
CTGCACTCACCAACATCCTCAGTCCGGGCCCCAAGCAGAACGTCCAGCTGATCA

>1284_S27_L001_R1_001.fastq_17_1a_43
CCCCGACAACGGCGCTGGTATTGGCTCAGCTACTCAGGGTCCCGCAAGCCATCTTGGACATGATCGCTGG
TGCCCACTGGGGAGTCCTAGCGGGCATAGCGTATTTCTCCATGGTGGGCAACTGGGCGAAGGTCCTGGTG
GTGCTGTTGCTGTTTGCCGGCGTCGATGCGAATACCTACACTACCGGGGGAGCTGCTGCCAGGAGCACGG
CTGCACTCACCAACATCCTCAGTCCGGGCCCCAAGCAGAATGTTCAGCTGATCA

>1284_S27_L001_R1_001.fastq_18_1a_43
CCCCGACAACGGCGCTGGTATTGGCTCAGCTACTCAGGGTCCCGCAAGCCATCTTGGACATGATCGCTGG
TGCCCACTGGGGAGTCCTAGCGGGCATAGCGTATTTCTCCATGGTGGGCAACTGGGCGAAGGTCCTGGTG
GTGCTGTTGCTGTTTGCCGGCGTCGATGCGAATACCTACACTACCGGGGGAGCCGCTGCCAGGAGCACGG
CTGCACTCACCAACATCCTCAGTCCGGGCCCCAAGCAGAATGTCCAGCTGATCA

>1284_S27_L001_R1_001.fastq_19_1a_39
CCCCGACAACGGCGCTGGTATTGGCTCAGCTACTCAGGGTCCCGCAAGCCATCTTGGACATGATCGCTGG
TGCCCACTGGGGAGTCCTAGCGGGCATAGCGTATTTCTCCATGGTGGGCAACTGGGCGAAGGTCCTGGTG
GTGCTGTTGCTGTTTGCCGGCGTCGATGCGAATACCTACACTACCGGGGGAGCTGCTGCCAGGAGCACGG
CTGCGCTCACCAACATCCTCAGTCCGGGCCCCAAGCAGAATGTCCAGCTGATCA

>1284_S27_L001_R1_001.fastq_20_1a_35
CCCCGACAACGGCGCTGGTATTGGCTCAGCTGCTCAGGGTCCCGCAAGCCATCTTGGACATGATCGCTGG
TGCCCACTGGGGAGTCCTAGCGGGCATAGCGTATTTCTCCATGGTGGGCAACTGGGCGAAGGTCCTGGTG
GTGCTGTTGCTGTTTGCCGGCGTCGATGCGAATACCTACACTACCGGGGGAGCTGCTGCCAGGAGCACGG
CTGCACTCACCAACATCCTCAGTCCGGGCCCCAAGCAGAATGTCCAGCTGATCA

>1284_S27_L001_R1_001.fastq_21_1a_34
CCCCGACAACGGCGCTGGTATTGGCTCAGCTACTCAGGGTCCCGCAAGCCATCTTGGACATGATCGCTGG
TGCCCACTGGGGAGTCCTAGCGGGCATAGCGTATTTCTCCATGGTGGGCAACTGGGCGAAGGTCCTGGTG
GTGCTGTTGCTGTTTGCCGGCGTCGATGCGAATACCTACACTACCGGGGGAGCTGCTGCCAGGAGCACGG
CTGCACTCACCAACATCCTCAGTCCGGGCCCCAAGCAGGATGTCCAGCTGATCA

>1284_S27_L001_R1_001.fastq_22_1a_33
CCCCGACAACGGCGCTGGTATTGGCTCAGCTACTCAGGGTCCCGCAAGCCATCTTGGACATGATCGCTGG
TGCCCACTGGGGAGTCCTAGCGGGCATAGCGTATTTCTCCATGGTGGGCAACTGGGCGAAGGTCCTGGTG
GTGCTGTTGCTGTTTGCCGGCGTCGATGCGAATACCTACACTACCGGGGGAGCTGCTGCCAGGGGCACGG
CTGCACTCACCAACATCCTCAGTCCGGGCCCCAAGCAGAATGTCCAGCTGATCA

>1284_S27_L001_R1_001.fastq_23_1a_32
CCCCGACAACGGCGCTGGTACTGGCTCAGCTACTCAGGGTCCCGCAAGCCATCTTGGACATGATCGCTGG
TGCCCACTGGGGAGTCCTAGCGGGCATAGCGTATTTCTCCATGGTGGGCAACTGGGCGAAGGTCCTGGTG
GTGCTGTTGCTGTTTGCCGGCGTCGATGCGAATACCTACACTACCGGGGGAGCTGCTGCCAGGAGCACGG
CTGCACTCACCAACATCCTCAGTCCGGGCCCCAAGCAGAATGTCCAGCTGATCA

>1284_S27_L001_R1_001.fastq_24_1a_31
CTCCGACAACGGCGCTGGTATTGGCTCAGCTACTCAGGGTCCCGCAAGCCATCTTGGACATGATCGCTGG
TGCCCACTGGGGAGTCCTAGCGGGCATAGCGTATTTCTCCATGGTGGGCAACTGGGCGAAGGTCCTGGTG
GTGCTGTTGCTGTTTGCCGGCGTCGATGCGAATACCTACACTACCGGGGGAGCTGCTGCCAGGAGCACGG
CTGCACTCACCAACATCCTCAGTCCGGGCCCCAAGCAGAATGTCCAGCTGATCA

>1284_S27_L001_R1_001.fastq_25_1a_31
CCCCGACAACGGCGCTGGTATTGGCTCAGCTACTCAGGGTCCCGCAAGCCATCTTGGACATGATCGCTGG
TGCCCACTGGGGAGTCCTAGCGGGCATAGCGTATTTCTCCATGGTGGGCAACTGGGCGAAGGTCCTGGTG
GTGCTGTTGCTGTTTGCCGGCGTCGATGCGAATACCTACACTACCGGGGGAGCTGCTGCCAGGAGCACGG
CTGCACTCACCAACATCCTCAGTCCGGGCCCTAAGCAGAATGTCCAGCTGATCA

>1284_S27_L001_R1_001.fastq_26_1a_30
CCCCGACAACGGCGCTGGTATTGGCTCAGCTACTCAGGGTCCCGCAGGCCATCTTGGACATGATCGCTGG
TGCCCACTGGGGAGTCCTAGCGGGCATAGCGTATTTCTCCATGGTGGGCAACTGGGCGAAGGTCCTGGTG
GTGCTGTTGCTGTTTGCCGGCGTCGATGCGAATACCTACACTACCGGGGGAGCTGCTGCCAGGAGCACGG
CTGCACTCACCAACATCCTCAGTCCGGGCCCCAAGCAGAATGTCCAGCTGATCA

>1284_S27_L001_R1_001.fastq_27_1a_29
CCCCGACAACGGCGCTGGTATTGGCTCAGCTACTCAGGGTCCCGCAAGCCATCTTGGACATGATCGCTGG
CGCCCACTGGGGAGTCCTAGCGGGCATAGCGTATTTCTCCATGGTGGGCAACTGGGCGAAGGTCCTGGTG
GTGCTGTTGCTGTTTGCCGGCGTCGATGCGAATACCTACACTACCGGGGGAGCTGCTGCCAGGAGCACGG
CTGCACTCACCAACATCCTCAGTCCGGGCCCCAAGCAGAATGTCCAGCTGATCA

>1284_S27_L001_R1_001.fastq_28_1a_28
CCCCGACGACGGCGCTGGTATTGGCTCAGCTACTCAGGGTCCCGCAAGCCATCTTGGACATGATCGCTGG
TGCCCACTGGGGAGTCCTAGCGGGCATAGCGTATTTCTCCATGGTGGGCAACTGGGCGAAGGTCCTGGTG
GTGCTGTTGCTGTTTGCCGGCGTCGATGCGAATACCTACACTACCGGGGGAGCTGCTGCCAGGAGCACGG
CTGCACTCACCAACATCCTCAGTCCGGGCCCCAAGCAGAATGTCCAGCTGATCA

>1284_S27_L001_R1_001.fastq_29_1a_28
CCCCGACAACGGCGCTGGTATTGGCTCAGCTACTCAGGGTCCCGCAAGCCATCTTGGACATGATCGCTGG
TGCTCACTGGGGAGTCCTAGCGGGCATAGCGTATTTCTCCATGGTGGGCAACTGGGCGAAGGTCCTGGTG
GTGCTGTTGCTGTTTGCCGGCGTCGATGCGAATACCTACACTACCGGGGGAGCTGCTGCCAGGAGCACGG
CTGCACTCACCAACATCCTCAGTCCGGGCCCCAAGCAGAATGTCCAGCTGATCA

>1284_S27_L001_R1_001.fastq_30_1a_27
CCCCGACAACGGCGCTGGTATTGGCTCAGCTACTCAGGGTCCCGCAAGCCATCTTGGACATGATCGCTGG
TGCCCACTGGGGAGTCCTAGCGGGCGTAGCGTATTTCTCCATGGTGGGCAACTGGGCGAAGGTCCTGGTG
GTGCTGTTGCTGTTTGCCGGCGTCGATGCGAATACCTACACTACCGGGGGAGCTGCTGCCAGGAGCACGG
CTGCACTCACCAACATCCTCAGTCCGGGCCCCAAGCAGAATGTCCAGCTGATCA

>1284_S27_L001_R1_001.fastq_31_1a_27
CCCCGACAACGGCGCTGGTATTGGCTCAGCTACTCAGGGTCCCGCAAGCCATCTTGGACATGATCGCTGG
TGCCCACTGGGGAGTCCTAGCGGGCATAGCGTATTTCTCCATGGTGGGCAACTGGGCGAAGGTCCTGGTG
GTGCTGTTGCTGTTTGCCGGCGTCGATGCAAATACCTACACTACCGGGGGAGCTGCTGCCAGGAGCACGG
CTGCACTCACCAACATCCTCAGTCCGGGCCCCAAGCAGAATGTCCAGCTGATCA

>1284_S27_L001_R1_001.fastq_32_1a_27
CCCCGACAACGGCGCTGGTATTGGCTCAGCTACTCAGGGTCCCGCAAGCCATCTTGGACATGATCGCTGG
TGCCCACTGGGGAGTCCTAGCGGGCATAGCGTATTTCTCCATGGTGGGCAACTGGGCGAAGGTCCTGGTG
GTGCTGTTGCTGTTTGCCGGCGTCGATGCGGATACCTACACTACCGGGGGAGCTGCTGCCAGGAGCACGG
CTGCACTCACCAACATCCTCAGTCCGGGCCCCAAGCAGAATGTCCAGCTGATCA

>1284_S27_L001_R1_001.fastq_33_1a_27
CCCCGACAACGGCGCTGGTATTGGCTCAGCTACTCAGGGTCCCGCAAGCCATCCTGGACATGATCGCTGG
TGCCCACTGGGGAGTCCTAGCGGGCATAGCGTATTTCTCCATGGTGGGCAACTGGGCGAAGGTCCTGGTG
GTGCTGTTGCTGTTTGCCGGCGTCGATGCGAATACCTACACTACCGGGGGAGCTGCTGCCAGGAGCACGG
CTGCACTCACCAACATCCTCAGTCCGGGCCCCAAGCAGAATGTCCAGCTGATCA

>1284_S27_L001_R1_001.fastq_34_1a_27
CCCCAACAACGGCGCTGGTATTGGCTCAGCTACTCAGGGTCCCGCAAGCCATCTTGGACATGATCGCTGG
TGCCCACTGGGGAGTCCTAGCGGGCATAGCGTATTTCTCCATGGTGGGCAACTGGGCGAAGGTCCTGGTG
GTGCTGTTGCTGTTTGCCGGCGTCGATGCGAATACCTACACTACCGGGGGAGCTGCTGCCAGGAGCACGG
CTGCACTCACCAACATCCTCAGTCCGGGCCCCAAGCAGAATGTCCAGCTGATCA

>1284_S27_L001_R1_001.fastq_35_1a_27
CCCCGACAACGGCGCTGGTATTGGCTCAGCTACTCAGGGTCCCGCAAGCCATCTTGGACATGATCGCTGG
TGCCCACTGGGGAGTCCTAGCGGGCATAGCGTATTTCTCCATGGTGGGCAACTGGGCGAAGGTCCTGGTG
GTGCTGTTGCTGTTTGCCGGCGTCGATGCGAATACCTACACTACCGGGGGAGCTGCTGCCAGGAGCACAG
CTGCACTCACCAACATCCTCAGTCCGGGCCCCAAGCAGAATGTCCAGCTGATCA

>1284_S27_L001_R1_001.fastq_36_1a_26
CCCCGACAACGGCGCTGGTATTGGCTCAGCTACTCAGGGTCCCGCAAGCCATCTTGGACATGATCGCTGG
TGCCCACTGGGGAGTCCTAGCGGGCATAGCGTATTTCTCCATGGTGGGCAACTGGGCGAAGGTCCTGGTG
GTGCTGTTGCTGTTTGCTGGCGTCGATGCGAATACCTACACTACCGGGGGAGCTGCTGCCAGGAGCACGG
CTGCACTCACCAACATCCTCAGTCCGGGCCCCAAGCAGAATGTCCAGCTGATCA

>1284_S27_L001_R1_001.fastq_37_1a_26
CCCCGACAACGGCGCTGGTATTGGCTCAGCTACTCAGGGTCCCGCAAGCCATCTTGGACATGATCGCTGG
TGCCCACTGGGGAGTCCTAGCGGGCATAGCGTATTTCTCCATGGTGGGCAACTGGGCGAAGGTCCTGGTG
GTGCTGTTGCTGTTTGCCGGCGTCGATGCGAATACCTACACTACCGGGGGAGCTGCCGCCAGGAGCACGG
CTGCACTCACCAACATCCTCAGTCCGGGCCCCAAGCAGAATGTCCAGCTGATCA

>1284_S27_L001_R1_001.fastq_38_1a_26
CCCCGACAACGGCGCTGGTATTGGCTCAGCTACTCAGGGTCCCGCAAGCCATCTTGGACATGATCGCTGG
TGCCCACTGGGGAGTCCTAGCGGGCATAGCGTATTTCTCCATGGTGGGTAACTGGGCGAAGGTCCTGGTG
GTGCTGTTGCTGTTTGCCGGCGTCGATGCGAATACCTACACTACCGGGGGAGCTGCTGCCAGGAGCACGG
CTGCACTCACCAACATCCTCAGTCCGGGCCCCAAGCAGAATGTCCAGCTGATCA

>1284_S27_L001_R1_001.fastq_39_1a_25
CCCCGACAACGGCGCTGGTATTGGCTCAGCTACTCAGGGTCCCGCAAGCCACCTTGGACATGATCGCTGG
TGCCCACTGGGGAGTCCTAGCGGGCATAGCGTATTTCTCCATGGTGGGCAACTGGGCGAAGGTCCTGGTG
GTGCTGTTGCTGTTTGCCGGCGTCGATGCGAATACCTACACTACCGGGGGAGCTGCTGCCAGGAGCACGG
CTGCACTCACCAACATCCTCAGTCCGGGCCCCAAGCAGAATGTCCAGCTGATCA

>1284_S27_L001_R1_001.fastq_40_1a_25
CCCCGACAACGGCGCTGGTGTTGGCTCAGCTACTCAGGGTCCCGCAAGCCATCTTGGACATGATCGCTGG
TGCCCACTGGGGAGTCCTAGCGGGCATAGCGTATTTCTCCATGGTGGGCAACTGGGCGAAGGTCCTGGTG
GTGCTGTTGCTGTTTGCCGGCGTCGATGCGAATACCTACACTACCGGGGGAGCTGCTGCCAGGAGCACGG
CTGCACTCACCAACATCCTCAGTCCGGGCCCCAAGCAGAATGTCCAGCTGATCA

>1284_S27_L001_R1_001.fastq_41_1a_24
CCCCGACAACGGCGCTGGTATTGGCTCAGCTACTCAGGGTCCCGCAAGCCATCTTGGACATGATCGCTGG
TGCCCACTGGGGAGTCCTAGCGGGCATAGCGTATTTCTCCATGGTGGGCAACTGGGCGAAGGTCCTGGTG
GTGCTGCTGCTGTTTGCCGGCGTCGATGCGAATACCTACACTACCGGGGGAGCTGCTGCCAGGAGCACGG
CTGCACTCACCAACATCCTCAGTCCGGGCCCCAAGCAGAATGTCCAGCTGATCA

>1284_S27_L001_R1_001.fastq_42_1a_23
CCCCGACAACGGCGCTGGTATTGGCTCAGCTACTCAGGGTCCCGCAAGCCATCTTGGACATGATCGCTGG
TGCCCACTGGGGAGTCCTAGCGGGCATAGCGTACTTCTCCATGGTGGGCAACTGGGCGAAGGTCCTGGTG
GTGCTGTTGCTGTTTGCCGGCGTCGATGCGAATACCTACACTACCGGGGGAGCTGCTGCCAGGAGCACGG
CTGCACTCACCAACATCCTCAGTCCGGGCCCCAAGCAGAATGTCCAGCTGATCA

>1284_S27_L001_R1_001.fastq_43_1a_23
CCCCGACAACGGCGCTGGTATTGGCTCAGCTACTCAGGGTCCCGCAAGCCATCTTGGACATGATCGCTGG
TGCCCACTGGGGAGTCCTAGCGGGCATAGCGTATTTCTCCATGGTGGGCAACTGGGCGAAGGTCCTGGTG
GTGCTGTTGCTGCTTGCCGGCGTCGATGCGAATACCTACACTACCGGGGGAGCTGCTGCCAGGAGCACGG
CTGCACTCACCAACATCCTCAGTCCGGGCCCCAAGCAGAATGTCCAGCTGATCA

>1284_S27_L001_R1_001.fastq_44_1a_23
CCCCGACAACGGCGCTGGTATTGGCTCAGCTACTCAGGGTCCCGCAAGCCATCTTGGACATGATCGCTGG
TGCCCACTGGGGAGTCCTAGCGGGCATAGCGTATTTCTCCATGGTGGGCAACTGGGCGAAGGCCCTGGTG
GTGCTGTTGCTGTTTGCCGGCGTCGATGCGAATACCTACACTACCGGGGGAGCTGCTGCCAGGAGCACGG
CTGCACTCACCAACATCCTCAGTCCGGGCCCCAAGCAGAATGTCCAGCTGATCA

>1284_S27_L001_R1_001.fastq_45_1a_23
CCCCGACAACGGCGCTGGTATTGGCTCAGCTACTCAGGGTCCCGCAAGCCATCTTGGACATGATCGCTGG
TGCCCACTGGGGAGTCCTAGCGGGCATAGCGTATTTCTCCATGGTGGGCAACTGGGCGAAGGTCCTGGTG
GTGCTGTTGCTGTTTGCCGGCGTCGATGCGAATACCTACACTACCGGGGGAGCTGTTGCCAGGGGCACGG
CTGCACTCACCAACATCCTCAGTCCGGGCCCCAAGCAGAATGTCCAGCTGATCA

>1284_S27_L001_R1_001.fastq_46_1a_23
CCCCGACAACGGCGCTGGTATTGGCTCAGCTACTCAGGGCCCCGCAAGCCATCTTGGACATGATCGCTGG
TGCCCACTGGGGAGTCCTAGCGGGCATAGCGTATTTCTCCATGGTGGGCAACTGGGCGAAGGTCCTGGTG
GTGCTGTTGCTGTTTGCCGGCGTCGATGCGAATACCTACACTACCGGGGGAGCTGCTGCCAGGAGCACGG
CTGCACTCACCAACATCCTCAGTCCGGGCCCCAAGCAGAATGTCCAGCTGATCA

>1284_S27_L001_R1_001.fastq_47_1a_22
CCCCGACAACGGCGCTGGTATTGGCTCAGCTACTCAGGGTCCCGCAAGCCATCTTGGACATGATCGCTGG
TGCCCACTGGGGAGTCCTAGCGGGCATAGCGTATTTCTCCATGGTGGGCAACTGGGCGAAGGTCCTGGTG
GTGCTGTTGCTGTTTGCCGGCGTCGATGCGAATACCTACACTACCGGGGGAGCTGCTGCCAGGAGCACGG
CTGCACTCACCAACACCCTCAGTCCGGGCCCCAAGCAGAATGTCCAGCTGATCA

>1284_S27_L001_R1_001.fastq_48_1a_22
CCCCGACAACGGCGCTGGTATTGGCTCAGCTACTCAGGGTCCCGCAAGCCATCTTGGACATGATCGCTGG
TGCCCACTGGGGAGCCCTAGCGGGCATAGCGTATTTCTCCATGGTGGGCAACTGGGCGAAGGTCCTGGTG
GTGCTGTTGCTGTTTGCCGGCGTCGATGCGAATACCTACACTACCGGGGGAGCTGCTGCCAGGAGCACGG
CTGCACTCACCAACATCCTCAGTCCGGGCCCCAAGCAGAATGTCCAGCTGATCA

>1284_S27_L001_R1_001.fastq_49_1a_22
CCCCGACAACGGCGCTGGTATTGGCTCAGCTACTCAGGGTCCCGCAAGCCATCTTGGACATGATCGCTGG
TGCCCACTGGGGAGTCCTAGCGGGCATAGCGTATTTCTCCATGGTGGGCAACTGGGCGAAGGTCCTGGTG
GTGCTGTTGCTGTTTGCCGGCGTCGATGCGAATACCTACACTACCGGGGGAGCTGCTGCCAGGAGCACGG
CTGCACTCACCAACATCCTCAGTCCGGGCCCCAAGCAGAGTGTCCAGCTGATCA

>1284_S27_L001_R1_001.fastq_50_1a_21
CCCCGACAACAGCGCTGGTATTGGCTCAGCTACTCAGGGTCCCGCAAGCCATCTTGGACATGATCGCTGG
TGCCCACTGGGGAGTCCTAGCGGGCATAGCGTATTTCTCCATGGTGGGCAACTGGGCGAAGGTCCTGGTG
GTGCTGTTGCTGTTTGCCGGCGTCGATGCGAATACCTACACTACCGGGGGAGCTGCTGCCAGGAGCACGG
CTGCACTCACCAACATCCTCAGTCCGGGCCCCAAGCAGAATGTCCAGCTGATCA

>1284_S27_L001_R1_001.fastq_51_1a_21
CCCCGACAACGGCGCTGGTATTGGCTCAGCTACTCAGGGTCCCGCAAGCCATCTTGGACATGATCGCTGG
TGCCCACTGGGGAGTCCTAGCGGGCATAGCGTATTTCTCCATGGTGGGCAACTGGGCGAAGGTCCTGGTG
GTGCTGTTGCTGTTTGCCGGCGTCGACGCGAATACCTACACTACCGGGGGAGCTGCTGCCAGGAGCACGG
CTGCACTCACCAACATCCTCAGTCCGGGCCCCAAGCAGAATGTCCAGCTGATCA

>1284_S27_L001_R1_001.fastq_52_1a_20
CCCCGACAACGGCGCTGGTATTGGCTCAGCTACTCAGGGTCCCGCAAGCCATCTTGGACATGATCGCTGG
TGCCCACTGGGGAGTCCTAGCGGGCATAGCGTATTTTTCCATGGTGGGCAACTGGGCGAAGGTCCTGGTG
GTGCTGTTGCTGTTTGCCGGCGTCGATGCGAATACCTACACTACCGGGGGAGCTGCTGCCAGGAGCACGG
CTGCACTCACCAACATCCTCAGTCCGGGCCCCAAGCAGAATGTCCAGCTGATCA

>1284_S27_L001_R1_001.fastq_53_1a_20
CCCCGACAACGGCGCTGGTATTGGCTCAGCTACTCAGGGTCCCGCAAGCCATCTTGGACATGATCGCTGG
TGCCCACTGGGGGGTCCTAGCGGGCATAGCGTATTTCTCCATGGTGGGCAACTGGGCGAAGGTCCTGGTG
GTGCTGTTGCTGTTTGCCGGCGTCGATGCGAATACCTACACTACCGGGGGAGCTGCTGCCAGGAGCACGG
CTGCACTCACCAACATCCTCAGTCCGGGCCCCAAGCAGAATGTCCAGCTGATCA

>1284_S27_L001_R1_001.fastq_54_1a_20
CCCCGACAACGGCGCTGGTATTGGCTCAGCTACTCAGGGTCCCGCAAGCCATCTTGGACATGATCGCTGG
TGCCCACTGGGGAGTCCTAGCGGGCATAGCGTATTTCTCCATGGTGGGCAACTGGGCGAAGGTCCTGGTG
GTGCTGTTGCTGTTTGCCGGCGCCGATGCGAATACCTACACTACCGGGGGAGCTGCTGCCAGGAGCACGG
CTGCACTCACCAACATCCTCAGTCCGGGCCCCAAGCAGAATGTCCAGCTGATCA

>1284_S27_L001_R1_001.fastq_55_1a_20
CCCCGACAACGGCGCTGGTATTGGCTCAGCTACTCAGGGTCCCGCAAGCCATCTTGGACATGATCGCTGG
TGCCCACTGGGGAGTCCTAGCGGGCATAGCGTATTTCTCCATGGTGGGCAACTGGGCGAAGGTCCTGGTG
GCGCTGTTGCTGTTTGCCGGCGTCGATGCGAATACCTACACTACCGGGGGAGCTGCTGCCAGGAGCACGG
CTGCACTCACCAACATCCTCAGTCCGGGCCCCAAGCAGAATGTCCAGCTGATCA

>1284_S27_L001_R1_001.fastq_56_1a_20
CCCCGACAACGGCGCTGGTATTGGCTCAGCTACTCAGGGTCCCGCAAGCCATCTTGGACATGATCGCTGG
TGCCCACTGGGGAGTCCTAGCGGGCATAGCGTATTTCTCCATGGTGGGCAACTGGGCGAAGGTCCTGGTG
GTGCTGTTGCTGTTTGCCGGCGTCGATGCGAATACCTACACTACCGGGGGAGCTGCTGCCAGGAGCACGG
CTGCACTCACCAACATCCTCAGTCCGGGCCCCAGGCAGAATGTCCAGCTGATCA

>1284_S27_L001_R1_001.fastq_57_1a_19
CCCCGACAACGGCGCTGGTATTGGCTCAGCTACTCAGGGTCCCGCAAGCCATCTTGGACATGATCGCCGG
TGCCCACTGGGGAGTCCTAGCGGGCATAGCGTATTTCTCCATGGTGGGCAACTGGGCGAAGGTCCTGGTG
GTGCTGTTGCTGTTTGCCGGCGTCGATGCGAATACCTACACTACCGGGGGAGCTGCTGCCAGGAGCACGG
CTGCACTCACCAACATCCTCAGTCCGGGCCCCAAGCAGAATGTCCAGCTGATCA

>1284_S27_L001_R1_001.fastq_58_1a_19
CCCCGACAACGGCGCTGGTATTGGCTCAGCTACTCAGGGTCCCGCAAGCCATCTTGGACATGATCGCTGG
TGCCCACTGGGGAGTCCTGGCGGGCATAGCGTATTTCTCCATGGTGGGCAACTGGGCGAAGGTCCTGGTG
GTGCTGTTGCTGTTTGCCGGCGTCGATGCGAATACCTACACTACCGGGGGAGCTGCTGCCAGGAGCACGG
CTGCACTCACCAACATCCTCAGTCCGGGCCCCAAGCAGAATGTCCAGCTGATCA

>1284_S27_L001_R1_001.fastq_59_1a_19
CCCCGACAACGGCACTGGTATTGGCTCAGCTACTCAGGGTCCCGCAAGCCATCTTGGACATGATCGCTGG
TGCCCACTGGGGAGTCCTAGCGGGCATAGCGTATTTCTCCATGGTGGGCAACTGGGCGAAGGTCCTGGTG
GTGCTGTTGCTGTTTGCCGGCGTCGATGCGAATACCTACACTACCGGGGGAGCTGCTGCCAGGAGCACGG
CTGCACTCACCAACATCCTCAGTCCGGGCCCCAAGCAGAATGTCCAGCTGATCA

>1284_S27_L001_R1_001.fastq_60_1a_19
CCCCGACAACGGCGCTGGTATTGGCTCAGCTACTCAGGGTCCCGCAAGCCATCTTGGACATGATCGCTGG
TGCCCACTGGGGAGTCCTAGCGGGCATAGCGTATTTCTCCATGGTGGGCAACTGGGCGAAGGTCCTGGTG
GTGCTGTTGCTGTTTGCCGGCGTCGATGCGAATACCTACACTACTGGGGGAGCTGTTGCCAGGAGCACGG
CTGCACTCACCAACATCCTCAGTCCGGGCCCCAAGCAGAATGTCCAGCTGATCA

>1284_S27_L001_R1_001.fastq_61_1a_19
CCCCGACAACGGCGCTGGTATTGGCTCAGCTACTCAGGGTCCCGCAAGCCATCTTGGACATGATCGCTGG
TGCCCACTGGGGAGTCCTAGCGGGCATAGCGTATTTCCCCATGGTGGGCAACTGGGCGAAGGTCCTGGTG
GTGCTGTTGCTGTTTGCCGGCGTCGATGCGAATACCTACACTACCGGGGGAGCTGCTGCCAGGAGCACGG
CTGCACTCACCAACATCCTCAGTCCGGGCCCCAAGCAGAATGTCCAGCTGATCA

>1284_S27_L001_R1_001.fastq_62_1a_19
CCCCTACAACGGCGCTGGTATTGGCTCAGCTACTCAGGGTCCCGCAAGCCATCTTGGACATGATCGCTGG
TGCCCACTGGGGAGTCCTAGCGGGCATAGCGTATTTCTCCATGGTGGGCAACTGGGCGAAGGTCCTGGTG
GTGCTGTTGCTGTTTGCCGGCGTCGATGCGAATACCTACACTACCGGGGGAGCTGCTGCCAGGAGCACGG
CTGCACTCACCAACATCCTCAGTCCGGGCCCCAAGCAGAATGTCCAGCTGATCA

>1284_S27_L001_R1_001.fastq_63_1a_19
CCCCGACAACGGCGCTGGTATTGGCTCAGCTACTCAGGGTCCCGCAAGCCATCTTGGACATGATCGCTGG
TGCCCACTGGGGAGTCCTAGCGGGCATAGCGTATTTCTCCATGGTGGGCAACTGGGCGAAGGTCCTGGTG
GTGCTGTCGCTGTTTGCCGGCGTCGATGCGAATACCTACACTACCGGGGGAGCTGCTGCCAGGAGCACGG
CTGCACTCACCAACATCCTCAGTCCGGGCCCCAAGCAGAATGTCCAGCTGATCA

>1284_S27_L001_R1_001.fastq_64_1a_18
CCCCGACAACGGCGCTGGTATTGGCTCAGCTACTCAGGGTCCCGCAAGCCATCTTGGACATGATCGCTGG
TGCCCACTGGGGAGTCCTAGCGGGCATAGCGTATTTCTCCATGGTGGGCAGCTGGGCGAAGGTCCTGGTG
GTGCTGTTGCTGTTTGCCGGCGTCGATGCGAATACCTACACTACCGGGGGAGCTGCTGCCAGGAGCACGG
CTGCACTCACCAACATCCTCAGTCCGGGCCCCAAGCAGAATGTCCAGCTGATCA

>1284_S27_L001_R1_001.fastq_65_1a_18
CCCCGACAACGGCGCTGGTATTGGCTCAGCTACTCAGGGTCCCGCAAGCCATCTTGGACATGATCGCTGG
TGCCCACTGGGGAGTCCTAGCGGGCATAGCGTATTTCTCCATGGTGGGCAACCGGGCGAAGGTCCTGGTG
GTGCTGTTGCTGTTTGCCGGCGTCGATGCGAATACCTACACTACCGGGGGAGCTGCTGCCAGGAGCACGG
CTGCACTCACCAACATCCTCAGTCCGGGCCCCAAGCAGAATGTCCAGCTGATCA

>1284_S27_L001_R1_001.fastq_66_1a_18
CCCCGACAACGGCGCTGGTATTGGCTCAGCTACTCAGGGTCCCGCAAGCCATCTTGGACATGATCGCTGG
TGCCCACTGGGGAGTCCTAGCGGGCATAGCGTATTTCTCCATGGTGGGCAACTGGGCGAAGGTCCTGGTG
GTGCTGTTGCTGTTTGCCGGCGTCGATGCGAATACCTACACTACCGGGGGAGCTGCTGCCAGGAGCACGG
CTGTACTCACCAACATCCTCAGTCCGGGCCCCAAGCAGAATGTCCAGCTGATCA

>1284_S27_L001_R1_001.fastq_67_1a_18
CCCCGACAACGGCGCTGGTATTGGCTCAGCTACTCAGGGTCCCGCAAGCCATCTTGGACATGATCGCTGG
TGCCCACTGGGGAGTCCTAGCGGGCATAGCGTATTTCTCCATGGTGGGCAACTGGGCGAAGGTCCTGGTG
GTGCTGTTGCTGTTTGCCGGCGTCGATGCGAATACCTACACTACCGGGGGGGCTGCTGCCAGGAGCACGG
CTGCATTCACCAACATCCTCAGTCCGGGCCCCAAGCAGAATGTCCAGCTGATCA

>1284_S27_L001_R1_001.fastq_68_1a_18
CCCCGACAACGGCGCTGGTATTGGCTCAACTACTCAGGGTCCCGCAAGCCATCTTGGACATGATCGCTGG
TGCCCACTGGGGAGTCCTAGCGGGCATAGCGTATTTCTCCATGGTGGGCAACTGGGCGAAGGTCCTGGTG
GTGCTGTTGCTGTTTGCCGGCGTCGATGCGAATACCTACACTACCGGGGGAGCTGCTGCCAGGAGCACGG
CTGCACTCACCAACATCCTCAGTCCGGGCCCCAAGCAGAATGTCCAGCTGATCA

>1284_S27_L001_R1_001.fastq_69_1a_18
CCCCGACAACGGCGCTGGTATTGGCTCAGCTACTCAGGGTCCCGCAAGCCATCTTGGACATGATCGCTGG
TGCCCACTGGGGAGTCCTAGCGGGCATAGCGTATTTCTCCATGGTGGGCAACTGGGCGAAGGTCCTGGTG
GTGCTGTTGCTGTTTGCCGGCGTCGATGCTAATACCTACACTACCGGGGGAGCTGCTGCCAGGAGCACGG
CTGCACTCACCAACATCCTCAGTCCGGGCCCCAAGCAGAATGTCCAGCTGATCA

>1284_S27_L001_R1_001.fastq_70_1a_18
CCCCGACAACGGCGCTGGTATTGGCTCAGCTACTCAGGGTCCCGCAAGCCATCTTGGACATGATCGCTGG
TGCCCACTGGGGAGTCCTAGCGGGCATAGCGTATTTCTCCATGGTGGGCAACTGGGCGAAGGTCCTGGTG
GTGCTGTTGCTGTTTGCCGGCGTTGATGCGAATACCTACACTACCGGGGGAGCTGCTGCCAGGAGCACGG
CTGCACTCACCAACATCCTCAGTCCGGGCCCCAAGCAGAATGTCCAGCTGATCA

>1284_S27_L001_R1_001.fastq_71_1a_17
CCCCGACAACGGCGCTGGTATTGGCTCAGCTACTCAGGGTCCCGCAAGCCATCTTGGACATGATCGCTGG
TGCCCACTGGGGAGTCCTAGCGGGCATAGCGTATTTCTCCATGGTGGGCAACTGGGCGAAGGTCCTGGTG
GTGCTGTTGCTGTCTGCCGGCGTCGATGCGAATACCTACACTACCGGGGGAGCTGCTGCCAGGAGCACGG
CTGCACTCACCAACATCCTCAGTCCGGGCCCCAAGCAGAATGTCCAGCTGATCA

>1284_S27_L001_R1_001.fastq_72_1a_17
CCCCGACAACGGCGCTGGTATTGGCTCAGCTACTCAGGGTCCCGCAAGCCATCTTGGACATGATCGCTGG
TGCCCACTGGGGAGTCCTAGCGGGCATAGCGTATTTCTCCATGGTGGGCAACTGGGCGAAGGTCCTGGTG
GTGCTGTTGCTGTTTGCCAGCGTCGATGCGAATACCTACACTACCGGGGGAGCTGCTGCCAGGAGCACGG
CTGCACTCACCAACATCCTCAGTCCGGGCCCCAAGCAGAATGTCCAGCTGATCA

>1284_S27_L001_R1_001.fastq_73_1a_17
CCCCGACAACGGCGCTGGTATTAGCTCAGCTACTCAGGGTCCCGCAAGCCATCTTGGACATGATCGCTGG
TGCCCACTGGGGAGTCCTAGCGGGCATAGCGTATTTCTCCATGGTGGGCAACTGGGCGAAGGTCCTGGTG
GTGCTGTTGCTGTTTGCCGGCGTCGATGCGAATACCTACACTACCGGGGGAGCTGCTGCCAGGAGCACGG
CTGCACTCACCAACATCCTCAGTCCGGGCCCCAAGCAGAATGTCCAGCTGATCA

>1284_S27_L001_R1_001.fastq_74_1a_17
CCCCGACAACGGCGCTGGTATTGGCTCAGCTACTCAGGGTCCCGCAAGCCATCTTGGACATGATCGCTGG
TGCCCACTGGGGAGTCCTAGCGGGCATAGCGTATTTCTCCATGGTGGGCAACTGGGCGAAGGTCCTGGTG
GTGCTGTTGCTGTTTGCCGGCGTCGATGCGAATACCTACACTACCGGGGGAGCTGCTGCCAGGAGCACGG
CTGCACTCACCAACATCCTCAGTCCAGGCCCCAAGCAGAATGTCCAGCTGATCA

>1284_S27_L001_R1_001.fastq_75_1a_17
CCCCGACAACGGCGCTGGTATTGGCTCAGCTACTCAGGGTCCCGCAAGCCATCTTGGACATGGTCGCTGG
TGCCCACTGGGGAGTCCTAGCGGGCATAGCGTATTTCTCCATGGTGGGCAACTGGGCGAAGGTCCTGGTG
GTGCTGTTGCTGTTTGCCGGCGTCGATGCGAATACCTACACTACCGGGGGAGCTGCTGCCAGGAGCACGG
CTGCACTCACCAACATCCTCAGTCCGGGCCCCAAGCAGAATGTCCAGCTGATCA

>1284_S27_L001_R1_001.fastq_76_1a_17
CCCCGACAACGGCGCTGGTATTGGCTCAGCTACTCAGGGTCCCGCAAGCCATCTTGGACATGATCGCTGG
TGCCCACTGGGGAGTCCTAGCGGGCATAGCGTATTTCTCCATGGTGGGCAACTGGGCGAAGGTCCTGGTG
GTGCTGTTGCTGTTTGCCGGCGTCGATGCGAATACCTACACTACCGGGGGAGCTGCTGCCAGGAGCACGG
CTGCACCCACCAACATCCTCAGTCCGGGCCCCAAGCAGAATGTCCAGCTGATCA

>1284_S27_L001_R1_001.fastq_77_1a_17
CCCCGACAACGGCGCTGGTATTGGCTCAGCTACTCAGGGTCCCGCAAGCCATCTTGGACATGATCGCTGG
TGCCCACTGGGGAGTCCTAGCGGGTATAGCGTATTTCTCCATGGTGGGCAACTGGGCGAAGGTCCTGGTG
GTGCTGTTGCTGTTTGCCGGCGTCGATGCGAATACCTACACTACCGGGGGAGCTGCTGCCAGGAGCACGG
CTGCACTCACCAACATCCTCAGTCCGGGCCCCAAGCAGAATGTCCAGCTGATCA

>1284_S27_L001_R1_001.fastq_78_1a_17
CCCCGACAACGGCGCTGGTATTGGCTCAGCTACTCAGGGTCCCGCAAGCCATCTTGGACATGATCGCTGG
TGCCCACTGGGGAGTCCTAGCAGGCATAGCGTATTTCTCCATGGTGGGCAACTGGGCGAAGGTCCTGGTG
GTGCTGTTGCTGTTTGCCGGCGTCGATGCGAATACCTACACTACCGGGGGAGCTGCTGCCAGGAGCACGG
CTGCACTCACCAACATCCTCAGTCCGGGCCCCAAGCAGAATGTCCAGCTGATCA

>1284_S27_L001_R1_001.fastq_79_1a_17
CCCCGACAACGGCGCTGGTATTGGCTCAGCTACTCAGGGTCCCGCAAGCCATCTTGGACATGATCGCTGG
TGCCCACTGGGGAGTCCTAGCGGGCATAGCGTATCTCTCCATGGTGGGCAACTGGGCGAAGGTCCTGGTG
GTGCTGTTGCTGTTTGCCGGCGTCGATGCGAATACCTACACTACCGGGGGAGCTGCTGCCAGGAGCACGG
CTGCACTCACCAACATCCTCAGTCCGGGCCCCAAGCAGAATGTCCAGCTGATCA

>1284_S27_L001_R1_001.fastq_80_1a_17
CCCCGACAACGGCGCTGGTATTGGCTCAGCTACTCAGGGTCCCGCAAGCCATCTTGGACATGATCGCTGG
TGCCCACTGGGGAGTCCTAGCGGGCATAGCGTATTTCTCCATGGTGGGCAACTGGGCGAAGGTCCTGGTG
GTGCTGTTGCTGTTTGCCGGCGTCGATGCGAATACCTACACTACCGGGGGAGCTGCTGCCAGGAGCGCGG
CTGCACTCACCAACATCCTCAGTCCGGGCCCCAAGCAGAATGTCCAGCTGATCA

>1284_S27_L001_R1_001.fastq_81_1a_17
CCCCGACAACGGCGCTGGTATTGGCCCAGCTACTCAGGGTCCCGCAAGCCATCTTGGACATGATCGCTGG
TGCCCACTGGGGAGTCCTAGCGGGCATAGCGTATTTCTCCATGGTGGGCAACTGGGCGAAGGTCCTGGTG
GTGCTGTTGCTGTTTGCCGGCGTCGATGCGAATACCTACACTACCGGGGGAGCTGCTGCCAGGAGCACGG
CTGCACTCACCAACATCCTCAGTCCGGGCCCCAAGCAGAATGTCCAGCTGATCA

>1284_S27_L001_R1_001.fastq_82_1a_17
CCCCGACAACGGCGCTGGCATTGGCTCAGCTACTCAGGGTCCCGCAAGCCATCTTGGACATGATCGCTGG
TGCCCACTGGGGAGTCCTAGCGGGCATAGCGTATTTCTCCATGGTGGGCAACTGGGCGAAGGTCCTGGTG
GTGCTGTTGCTGTTTGCCGGCGTCGATGCGAATACCTACACTACCGGGGGAGCTGCTGCCAGGAGCACGG
CTGCACTCACCAACATCCTCAGTCCGGGCCCCAAGCAGAATGTCCAGCTGATCA

>1284_S27_L001_R1_001.fastq_83_1a_16
CCCCGACAACGGCGCTGGTATTGGCTCAGCTACTCAGGGTCCCGCAAGCCATCTTGGACATGATCGCTGG
TGCCCACTGGGGAGTCCTAGCGGGCATAGCGTATTTCTCCATGGTGGGCAACTGGGCGAAGGTCCTGGTG
GTGCTGTTGCTGTTTGCCGGCGTCGATGCGAGTACCTACACTACCGGGGGAGCTGCTGCCAGGAGCACGG
CTGCACTCACCAGCATCCTCAGTCCGGGCCCCAAGCAGAATGTCCAGCTGATCA

>1284_S27_L001_R1_001.fastq_84_1a_16
CCCCGACAACGGCGCTGGTATTGGCTCAGCTACTCAGGGTCCCGCAAGCCATCTTGGACATGATCGCTGG
TGCCCACTGGGGAGTCCTAGCGGGCATAGCGTATTTCTCCATGGTGGGCAACTGGGCGAAGGTCCTGGTG
GTGCTGTTGCTGTTTGCCGGCGTCGATGCGAATACCTACACTACCGGGGGAGCTGCTGCCAGGAGCACGG
CTGCACTCACCAACATCCTCAGTCCGGGCCCCAAGCAGAATGCCCAGCTGATCA

>1284_S27_L001_R1_001.fastq_85_1a_16
CCCCGACAACGGCGCTGGTATTGGCTCAGCTACTCAGGGTCCCGCAAGCCATCTTGGACATGATCGCTGG
TGCCCACTGGGGAGTCCTAGCGGGCATAGCGTATTTCTCCATGGTGGGCAACTGGGCGAAGGTCCTGGTG
GTGCTGTTGCTGTTTGCCGGCGTCGATGCGAATACCTACACTACCGGGGGAGCTGCTGCCAGGAGCACGG
CTGCATTCACCAGCATCCTCAGTCCGGGCCCCAGCCAGAATGTCCAGCTGATCA

>1284_S27_L001_R1_001.fastq_86_1a_16
CCCCGACAACGGCGCTGGTATTGGCTCAGCTACTCAGGGTCCCGCAAGCCATCTTGGACATGATCGCTGG
TGCCCACTGGGGAGTCCTAGCGGGCATAGCGTATTTCTCCATGGTGGGCAACTGGGCGAAGGTCCTGGTG
GTGCTGTTGCTGTTTGCCGGCGTCGATGCGAATACCTACACTACCGGGGGAGCTGCTGCCAGGAGCACGG
CTGCACTCACCAACGTCCTCAGTCCGGGCCCCAAGCAGAATGTCCAGCTGATCA

>1284_S27_L001_R1_001.fastq_87_1a_16
CCCCGACAACGGCGCTGGTATTGGCTCAGCTACTCAGGGTCCCGCAAGCCATCTTGGACATGATCGCTGG
TGCCCACTGGGGAGTCCTAGCGGGCATAGCGTATTTCTCCATGGTGGGCGACTGGGCGAAGGTCCTGGTG
GTGCTGTTGCTGTTTGCCGGCGTCGATGCGAATACCTACACTACCGGGGGAGCTGCTGCCAGGAGCACGG
CTGCACTCACCAACATCCTCAGTCCGGGCCCCAAGCAGAATGTCCAGCTGATCA

>1284_S27_L001_R1_001.fastq_88_1a_16
CCCCGACAACGGCGCTGGTATTGGCTCAGCTACTCAGGGTCCCGCAAGCCATCTTGGACATGATCGCTGG
TGCCCACTGGGGAGTCCTAGCGGGCATAGCGTATTTCTCCATGGTGGGCAACTGGGCGAAGGTCCTGGTG
GTGCTGTTGCTGTTTGCCGGCGTCGATGCGAATACCTACACTACCGGGGGAGCTGCTGCCAGGAGCACGG
CTGCACTCACCAACATCCCCAGTCCGGGCCCCAAGCAGAATGTCCAGCTGATCA

>1284_S27_L001_R1_001.fastq_89_1a_16
CCCCGACAACGGCGCTGGTATTGGCTCAGCTACTCAGGGTCCCGCAAGCCATCTTGGACATGATCGCTGG
TGCCCACTGGGGAGTCCTAGCGGGCATAGCGTATTTCTCCATGGTGGGCAACTGGGCGAAGGTCCTGGTG
GTGCTGTTGCTGTTCGCCGGCGTCGATGCGAATACCTACACTACCGGGGGAGCTGCTGCCAGGAGCACGG
CTGCACTCACCAACATCCTCAGTCCGGGCCCCAAGCAGAATGTCCAGCTGATCA

>1284_S27_L001_R1_001.fastq_90_1a_16
CCCCGACAACGGCGCTGGTATTGGCTCAGCTACTCAGGGTCCCGCAAGCCATCTTGGACATGATCGCTGG
TGCCCACTGGGGAGTCCTAGCGGGCATAGCGTATTTCTCCATGGTGGGCAACTGGGCGAAGGTCCTGGTG
GTGCTGTTGCTGTTTGCCGGCGTCGATGCGAATACCTACACTGCCGGGGGAGCTGCTGCCAGGAGCACGG
CTGCACTCACCAACATCCTCAGTCCGGGCCCCAAGCAGAATGTCCAGCTGATCA

>1284_S27_L001_R1_001.fastq_91_1a_16
CCCCGACAACGGCGCTGGTATTGGCTCAGCTACTCAGGGTCCCGCAAGCCATCTTGGACATGATCGCTGG
TGCCCACTGGGGAGTCCTAGCGGGCATAGCGTATTTCTCCATGGTGGGCAACTGGGCGAAGGTCCTGGTG
GTGCTGTTGCTGTTTGCCGGCGTCGATGCGAATACCTACACTACCGGGGGGGCTGCTGCCAGGAGCACGG
CTGCACTCACCAGCATCCTCAGTCCGGGCCCCAAGCAGAATGTCCAGCTGATCA

>1284_S27_L001_R1_001.fastq_93_1a_15
CCCCGACAACGGCGCTGGTATTGGCTCAGCTACTCAGGGTCCCGCAAGCCATCTTGGACATGATCGCTGG
TGCCCACTGGGGAGTCCTAGCGGGCATAGCGTATTTCTCCATGGTGGGCAACTGGGCGAAGGTCCTGGTG
GTGCTGTTGCTGTTTGCCGGCGTCGATGCGAATACCTACACTACCGGGGGAGCTGCTGCCAGGAGCACGG
CCGCACTCACCAACATCCTCAGTCCGGGCCCCAAGCAGAATGTCCAGCTGATCA

>1284_S27_L001_R1_001.fastq_94_1a_15
CCCCGACAACGGCGCTGGTATTGGCTCAGCTACTCAGGGTCCCGCAAGCCATCTTGGACATGATCGCTGG
TGCCCACTGGGGAGTCCTAGCGGGCATAGCGTATTTCTCCATGGTGGGCAACTGGGCGAAGGTCCTGGTG
GTGCTGTTGCTGTTTGCCGGCGTCGATGCGAATACCTACGCTACCGGGGGAGCTGCTGCCAGGAGCACGG
CTGCACTCACCAACATCCTCAGTCCGGGCCCCAAGCAGAATGTCCAGCTGATCA

>1284_S27_L001_R1_001.fastq_95_1a_15
CCCCGACAACGGCGCTGGTATTGGCTCAGCTACTCAGGGTCCCGCAAGCCATCTTGGACATGATCGCTGG
TGCCCACTGGGGAGTCCTAGCGGGCATAGCGTATTTCTCCATGGTGGGCAACTGGGCGAAGGTCCTGGTG
GTGCTGTTGCTGTTTGCCGGCGTCGATGCGAATACCTGCACTACCGGGGGAGCTGCTGCCAGGAGCACGG
CTGCACTCACCAACATCCTCAGTCCGGGCCCCAAGCAGAATGTCCAGCTGATCA

>1284_S27_L001_R1_001.fastq_96_1a_15
CCCCGACAACGGCGCTGGTATTGGCTCGGCTACTCAGGGTCCCGCAAGCCATCTTGGACATGATCGCTGG
TGCCCACTGGGGAGTCCTAGCGGGCATAGCGTATTTCTCCATGGTGGGCAACTGGGCGAAGGTCCTGGTG
GTGCTGTTGCTGTTTGCCGGCGTCGATGCGAATACCTACACTACCGGGGGAGCTGCTGCCAGGAGCACGG
CTGCACTCACCAACATCCTCAGTCCGGGCCCCAAGCAGAATGTCCAGCTGATCA

>1284_S27_L001_R1_001.fastq_97_1a_15
CCCCGACAGCGGCGCTGGTATTGGCTCAGCTACTCAGGGTCCCGCAAGCCATCTTGGACATGATCGCTGG
TGCCCACTGGGGAGTCCTAGCGGGCATAGCGTATTTCTCCATGGTGGGCAACTGGGCGAAGGTCCTGGTG
GTGCTGTTGCTGTTTGCCGGCGTCGATGCGAATACCTACACTACCGGGGGAGCTGCTGCCAGGAGCACGG
CTGCACTCACCAACATCCTCAGTCCGGGCCCCAAGCAGAATGTCCAGCTGATCA

>1284_S27_L001_R1_001.fastq_98_1a_15
CCCCGACAACGGCGCTGGTATTGGCTCAGCTACTCAGGGTCCCGCAAGCCATCTTGGACATGATCGCTGG
TGCCCACTGGGGAGTCCTAGCGGGCATAGCGTATTTCTCCATGGTGGGCAACTGGGCGAAGGTCCTGGTG
GTGCTGTTGCTGTTTGCCGGCGTCGATGCGAATACCTACACCACCGGGGGGGCTGCTGCCAGGAGCACGG
CTGCACTCACCAACATCCTCAGTCCGGGCCCCAAGCAGAATGTCCAGCTGATCA

>1284_S27_L001_R1_001.fastq_99_1a_15
CCCCGACAACGGCGCTGGTATTGGCTCAGCTACTCAGGGTCCCGCAAGCCATCTTGGACATGATCGCTGG
TGCCCACTGGGGAGTCCTAGCGGGCATAGCGTATTTCTCCATGGTGGGCAACTGGGCGAAGGTCCTAGTG
GTGCTGTTGCTGTTTGCCGGCGTCGATGCGAATACCTACACTACCGGGGGAGCTGCTGCCAGGAGCACGG
CTGCACTCACCAACATCCTCAGTCCGGGCCCCAAGCAGAATGTCCAGCTGATCA

>1284_S27_L001_R1_001.fastq_100_1a_14
CCCCGACAACGGCGCTGGTATTGGCTCAGCTACTCAGGGTCCCGCAAGCCATCTTGGACATGATCGCTGG
TGCCCACTGGGGAGTCCTAGCGGGCATAGCGTATTTCTCCATGGTGGGCAACTGGGCGAAGGTCCTGGTG
GTGCTGTTGCTGTTTGCCGGCGTCGATGCGAATACCTACACTACCGGGGGAGCTGCTGCCGGGAGCACGG
CTGCACTCACCAACATCCTCAGTCCGGGCCCCAAGCAGAATGTCCAGCTGATCA

>1284_S27_L001_R1_001.fastq_101_1a_14
CCCCGACAACGGCGCTGGTATTGGCTCAGCTACTCAGGGTCCCGCAAGCCATCTTGGACGTGATCGCTGG
TGCCCACTGGGGAGTCCTAGCGGGCATAGCGTATTTCTCCATGGTGGGCAACTGGGCGAAGGTCCTGGTG
GTGCTGTTGCTGTTTGCCGGCGTCGATGCGAATACCTACACTACCGGGGGAGCTGCTGCCAGGAGCACGG
CTGCACTCACCAACATCCTCAGTCCGGGCCCCAAGCAGAATGTCCAGCTGATCA

>1284_S27_L001_R1_001.fastq_102_1a_14
CCCCGACAACGGCGCTGGTATTGGCTCAGCTACTCAGGGTCCCGCAAGCCATCTTGGACATGATCGCTGG
TGCCCACTGGGGAGTCCTAGCGGGCATAGCGTATTTCTCCATGGTGGGCAACTGGGCGAAGGTCCTGGTG
GTGCTGTTGCTGTTTGCCGGCGTCGATGCGAATACCTACACTACCGGGGGAGCTGCTGCCAGGAGCACGG
CTGCACTCGCCAACATCCTCAGTCCGGGCCCCAAGCAGAATGTCCAGCTGATCA

>1284_S27_L001_R1_001.fastq_103_1a_14
CCCCGACAACGGCGCTGGTATTGGCTCAGCTACTCAGGGTCCCACAAGCCATCTTGGACATGATCGCTGG
TGCCCACTGGGGAGTCCTAGCGGGCATAGCGTATTTCTCCATGGTGGGCAACTGGGCGAAGGTCCTGGTG
GTGCTGTTGCTGTTTGCCGGCGTCGATGCGAATACCTACACTACCGGGGGAGCTGCTGCCAGGAGCACGG
CTGCACTCACCAACATCCTCAGTCCGGGCCCCAAGCAGAATGTCCAGCTGATCA

>1284_S27_L001_R1_001.fastq_104_1a_14
CCCCGACAACGGCGCTGGTATTGGCTCAGCTACTCAGGGTCCCGCAAGCCATCTTGGACATGATCGCTGG
TGCCCACTGGGGAGTCCTAGCGGGCATAGCGTATTTCTCCATGGTGGGCAACTGGGCGAAGGTCCTGGTG
GTGCTGTTGCTGTTTGCCGGCGTCGATGCGAATACCTACACTACCGGGGGAGCTGCTGCCAGGAGCACGG
CTGCATTCACCAGCATCCTCAGTCCGGGCCCCAAGCAGAATGTCCAGCTGATCA

>1284_S27_L001_R1_001.fastq_105_1a_14
CCCCGACAACGGCGCTGGTATTGGCTCAGCTACTCAGGGTCCCGCAAGCCATCTTGGACATGATCGCTGG
TGCCCACTGGGGAGTCCTAGCGGGCATAGCGTATTTCTCCATGGTGGGCAACTGGGCGAAGGTCCTGGTG
GTGCTGTTGCTGTTTGCCGGCGTCGATGCGAATACCTACACTACCGGGGGAGCTGCTGCCAGGAGCACGG
CTGCACTCACCAACATCCTCAGTCCGGGCCCCGAGCAGAATGTCCAGCTGATCA

>1284_S27_L001_R1_001.fastq_106_1a_14
CCCCGACAACGGCGCTGGTATTGGCTCAGCTACTCAGGGTCCCGCAAGCCGTCTTGGACATGATCGCTGG
TGCCCACTGGGGAGTCCTAGCGGGCATAGCGTATTTCTCCATGGTGGGCAACTGGGCGAAGGTCCTGGTG
GTGCTGTTGCTGTTTGCCGGCGTCGATGCGAATACCTACACTACCGGGGGAGCTGCTGCCAGGAGCACGG
CTGCACTCACCAACATCCTCAGTCCGGGCCCCAAGCAGAATGTCCAGCTGATCA

>1284_S27_L001_R1_001.fastq_107_1a_14
CCCCGACAACGGCGCTGGTATTGGCTCAGCTACTCAGGGTCCCGCAAGCCATCTTGGACATGATCGCTGG
TGCCCACTGGGGAGTCCTAGCGGGCATAGCGTATTTCTCCATGGTGGGCAACTGGGCAAAGGTCCTGGTG
GTGCTGTTGCTGTTTGCCGGCGTCGATGCGAATACCTACACTACCGGGGGAGCTGCTGCCAGGAGCACGG
CTGCACTCACCAACATCCTCAGTCCGGGCCCCAAGCAGAATGTCCAGCTGATCA

>1284_S27_L001_R1_001.fastq_108_1a_14
CCCCGACAACGGCGCTGGTATTGGCTCAGCTACTCAGGGTCCCGCAAGCCATCTTGGACATGATCGCTGG
TGCCCACTGGGGAGTCCTAGCGGGCATAGCGTATTTCTCCATGGCGGGCAACTGGGCGAAGGTCCTGGTG
GTGCTGTTGCTGTTTGCCGGCGTCGATGCGAATACCTACACTACCGGGGGAGCTGCTGCCAGGAGCACGG
CTGCACTCACCAACATCCTCAGTCCGGGCCCCAAGCAGAATGTCCAGCTGATCA

>1284_S27_L001_R1_001.fastq_109_1a_14
CCCCGACAATGGCGCTGGTATTGGCTCAGCTACTCAGGGTCCCGCAAGCCATCTTGGACATGATCGCTGG
TGCCCACTGGGGAGTCCTAGCGGGCATAGCGTATTTCTCCATGGTGGGCAACTGGGCGAAGGTCCTGGTG
GTGCTGTTGCTGTTTGCCGGCGTCGATGCGAATACCTACACTACCGGGGGAGCTGCTGCCAGGAGCACGG
CTGCACTCACCAACATCCTCAGTCCGGGCCCCAAGCAGAATGTCCAGCTGATCA

>1284_S27_L001_R1_001.fastq_110_1a_13
CCCCGACAACGGCGCTGGTATTGGCTCAGTTACTCAGGGTCCCGCAAGCCATCTTGGACATGATCGCTGG
TGCCCACTGGGGAGTCCTAGCGGGCATAGCGTATTTCTCCATGGTGGGCAACTGGGCGAAGGTCCTGGTG
GTGCTGTTGCTGTTTGCCGGCGTCGATGCGAATACCTACACTACCGGGGGAGCTGCTGCCAGGAGCACGG
CTGCACTCACCAACATCCTCAGTCCGGGCCCCAAGCAGAATGTCCAGCTGATCA

>1284_S27_L001_R1_001.fastq_111_1a_13
CCCCGACAACGGCGCTGGTATTGGCTCAGCTACTCAGGATCCCGCAAGCCATCTTGGACATGATCGCTGG
TGCCCACTGGGGAGTCCTAGCGGGCATAGCGTATTTCTCCATGGTGGGCAACTGGGCGAAGGTCCTGGTG
GTGCTGTTGCTGTTTGCCGGCGTCGATGCGAATACCTACACTACCGGGGGAGCTGCTGCCAGGAGCACGG
CTGCACTCACCAACATCCTCAGTCCGGGCCCCAAGCAGAATGTCCAGCTGATCA

>1284_S27_L001_R1_001.fastq_112_1a_13
CCCCGACAACGGCGCTGGTATTGGCTCAGCTACTCAGGGTCCCGCAAGCCATCTTGGACATGATCGCTGG
TGCCCACTGGGGAGTCCTAGCGGGCATAGCGTATTTCTCCATGGTGGGCAACTGGGCGAAGGTCCTGGTG
GTGCTGTTGCTGTTTGCCGGCGTCGATGCGAATACCTACACTACCGGGGGAGCTGCTGCCAGGAGCACGG
CTGCATTCACTAACATCCTCAGTCCGGGCCCCAAGCAGAATGTCCAGCTGATCA

>1284_S27_L001_R1_001.fastq_113_1a_13
CCCCGACAACGGCGCTGGTATTGGCTCAGCTACTCAGGGTCCCGCAAGCCATCTTGGACATGATCGCTGG
TGCCCACTGGGGAGTCCTAGCGGGCATAGCGTATTTCTCCATGGTGGGCAACTGGGCGAAGGTCCTGGTA
GTGCTGTTGCTGTTTGCCGGCGTCGATGCGAATACCTACACTACCGGGGGAGCTGCTGCCAGGAGCACGG
CTGCACTCACCAACATCCTCAGTCCGGGCCCCAAGCAGAATGTCCAGCTGATCA

>1284_S27_L001_R1_001.fastq_114_1a_13
CCCCGACAACGGCGCTGGTATTGGCTCAGCTACTCAGGGTCCCGCAAGCCATCTTGGACATGATCGCTGG
TGCCCACTGGGGAGTCCTAGCGGGCATAGCGTATTTCTCCATGGTGGGCAACTGGGCGAAGGTCCTGGTG
GTGCTGTTGCTGTTTGCCGGCGTCGATGCGAATACCTACACTACCGGGGGAGCTGTTGCCAGGAGCACGG
CTGCACTCACCAGCATCCTCAGTCCGGGCCCCAAGCAGAATGTCCAGCTGATCA

>1284_S27_L001_R1_001.fastq_115_1a_13
CCCCGACAACGGCGCTGGTATTGGCTCAGCTACTCAGGGTCCCGCAAGCCATCTTGGACATGATCGCTGG
TGCCCACTGGGGAGTCCTAGTGGGCATAGCGTATTTCTCCATGGTGGGCAACTGGGCGAAGGTCCTGGTG
GTGCTGTTGCTGTTTGCCGGCGTCGATGCGAATACCTACACTACCGGGGGAGCTGCTGCCAGGAGCACGG
CTGCACTCACCAACATCCTCAGTCCGGGCCCCAAGCAGAATGTCCAGCTGATCA

>1284_S27_L001_R1_001.fastq_116_1a_13
CCCCGACAACGGCGCTGGTATTGGCTCAGCTACTCAGGGTCCCGCAAGCCATCTTGGACATGATCGCTGG
TGCCCACTGGGGAGTCCTAGCGGGCATAGCGTATTCCTCCATGGTGGGCAACTGGGCGAAGGTCCTGGTG
GTGCTGTTGCTGTTTGCCGGCGTCGATGCGAATACCTACACTACCGGGGGAGCTGCTGCCAGGAGCACGG
CTGCACTCACCAACATCCTCAGTCCGGGCCCCAAGCAGAATGTCCAGCTGATCA

>1284_S27_L001_R1_001.fastq_117_1a_13
CCCCGACAACGGCGCTGGTATTGGCTCAGCTACTCAGGGTCCCGCAAGCCATCTTGGACATGATCGCTGG
TGCCCACTGGGGAGTCCTAGCGGGCATAGCGTATTTCTCCATGGTGGGCAACTGGGCGAAGGTCCCGGTG
GTGCTGTTGCTGTTTGCCGGCGTCGATGCGAATACCTACACTACCGGGGGAGCTGCTGCCAGGAGCACGG
CTGCACTCACCAACATCCTCAGTCCGGGCCCCAAGCAGAATGTCCAGCTGATCA

>1284_S27_L001_R1_001.fastq_118_1a_13
CCCCGACAACGGCGCTGGTATTGGCTCAGCTACTCAGGGTCCCGCAAGCCATCTTGGACATGATCGCTGG
TGCCCACTGGGGAGTCCTAGCGGGCATAGCGTATTTCTCCATGGTGGGCAACTGGGCGAAGGTCCTGGTG
GTGCTGTTGCTGTTTGCCGGCGTCGATGCGAACACCTACACTACCGGGGGAGCTGCTGCCAGGAGCACGG
CTGCACTCACCAGCATCCTCAGTCCGGGCCCCAAGCAGAATGTCCAGCTGATCA

>1284_S27_L001_R1_001.fastq_119_1a_13
CCCCGACAACGGCGCTGGTATTGGCTCAGCTACTCAGGGTCCCGCAAGCCATCTTGGACATGATCGCTGG
TGCCCACTGGGGAGTCCTAGCGGGCATAGCGTATTTCTCCATGGTGGGCAACTGGGCGAAGGTCCTGGTG
GTGCCGTTGCTGTTTGCCGGCGTCGATGCGAATACCTACACTACCGGGGGAGCTGCTGCCAGGAGCACGG
CTGCACTCACCAACATCCTCAGTCCGGGCCCCAAGCAGAATGTCCAGCTGATCA

>1284_S27_L001_R1_001.fastq_120_1a_13
CCCCGACAACGGCGCTGGTATTGGCTCAGCTACTCAGGGTCCCGCAAGCCATCTTGGACATGATCGCTGG
TGCCCACTGGGGAGTCCTAGCGGGCATAGCGTATTTCTCCATGGTGGGCAACTGGGCGAAGGTCCTGGTG
GTGCTGTTGCTGTTTGCCGGCGTCGATGCGAATACCTACACTACCGGGGGAGCTGCTGCCAGGAGCACGG
CTGCACTCACCAACATCCTCAGTCCGGGTCCCAAGCAGAATGTCCAGCTGATCA

>1284_S27_L001_R1_001.fastq_121_1a_12
CCCCGACAACGGCGCTGGTATTGGCTCAGCTACTCAGGGTCCCGCAAGCCATCTTGGACATGATCGCTGG
TGCCCACTGGGGAGTCCTAGCGGGCATAGCGTATTTCTCCATGGTGGGCAACTGGGCGAAGGTCCTGGTG
GTGCTGTTGCTGTTTGCCGGCGTCGATGCGAATACCTACACTACCGGGGGAGCTGCTGCCAGGAGCACGG
CTGCACTCACCAGCATCCTCAGTCCGGGCCCCAAGCAGGATGTCCAGCTGATCA

>1284_S27_L001_R1_001.fastq_122_1a_12
CCCCGACAACGGCGCTGGTATTGGCTCAGCTACTCAGGGTCCCGCAAGCCATCTTGGATATGATCGCTGG
TGCCCACTGGGGAGTCCTAGCGGGCATAGCGTATTTCTCCATGGTGGGCAACTGGGCGAAGGTCCTGGTG
GTGCTGTTGCTGTTTGCCGGCGTCGATGCGAATACCTACACTACCGGGGGAGCTGCTGCCAGGAGCACGG
CTGCACTCACCAACATCCTCAGTCCGGGCCCCAAGCAGAATGTCCAGCTGATCA

>1284_S27_L001_R1_001.fastq_123_1a_12
CCCCGACAACGGCGCTGGTATTGGCTCAGCTACTCAGGGTCCCGCAAACCATCTTGGACATGATCGCTGG
TGCCCACTGGGGAGTCCTAGCGGGCATAGCGTATTTCTCCATGGTGGGCAACTGGGCGAAGGTCCTGGTG
GTGCTGTTGCTGTTTGCCGGCGTCGATGCGAATACCTACACTACCGGGGGAGCTGCTGCCAGGAGCACGG
CTGCACTCACCAACATCCTCAGTCCGGGCCCCAAGCAGAATGTCCAGCTGATCA

>1284_S27_L001_R1_001.fastq_124_1a_12
CCCCGACAACGGCGCTGGTATTGGCTCAGCTACTCAGGGTCCCGCAAGCCATCTTGGACATGATCGCTGG
TGCCCACTGGGGAGTCCCAGCGGGCATAGCGTATTTCTCCATGGTGGGCAACTGGGCGAAGGTCCTGGTG
GTGCTGTTGCTGTTTGCCGGCGTCGATGCGAATACCTACACTACCGGGGGAGCTGCTGCCAGGAGCACGG
CTGCACTCACCAACATCCTCAGTCCGGGCCCCAAGCAGAATGTCCAGCTGATCA

>1284_S27_L001_R1_001.fastq_125_1a_12
CCCCGACAACGGCGCTGGTATTGGCTCAGCTACTCAGGGTCCCGCAAGCCATCTTGGACATGATCGCTGG
TGCCCACCGGGGAGTCCTAGCGGGCATAGCGTATTTCTCCATGGTGGGCAACTGGGCGAAGGTCCTGGTG
GTGCTGTTGCTGTTTGCCGGCGTCGATGCGAATACCTACACTACCGGGGGAGCTGCTGCCAGGAGCACGG
CTGCACTCACCAACATCCTCAGTCCGGGCCCCAAGCAGAATGTCCAGCTGATCA

>1284_S27_L001_R1_001.fastq_126_1a_12
CCCCGACAACGGCGCTGGTATTGGCTCAGCTACTCAGGGTCCCGCAAGCCATCTTGGACATGATCGCTGG
TGCCCACTGGGGAGTCCTAGCGGGCACAGCGTATTTCTCCATGGTGGGCAACTGGGCGAAGGTCCTGGTG
GTGCTGTTGCTGTTTGCCGGCGTCGATGCGAATACCTACACTACCGGGGGAGCTGCTGCCAGGAGCACGG
CTGCACTCACCAACATCCTCAGTCCGGGCCCCAAGCAGAATGTCCAGCTGATCA

>1284_S27_L001_R1_001.fastq_127_1a_12
CCCTGACAACGGCGCTGGTATTGGCTCAGCTACTCAGGGTCCCGCAAGCCATCTTGGACATGATCGCTGG
TGCCCACTGGGGAGTCCTAGCGGGCATAGCGTATTTCTCCATGGTGGGCAACTGGGCGAAGGTCCTGGTG
GTGCTGTTGCTGTTTGCCGGCGTCGATGCGAATACCTACACTACCGGGGGAGCTGCTGCCAGGAGCACGG
CTGCACTCACCAACATCCTCAGTCCGGGCCCCAAGCAGAATGTCCAGCTGATCA

>1284_S27_L001_R1_001.fastq_128_1a_12
CCCCGACAACGGCGCTGGTATTGGCTCAGCTACTCAGGGTCCCGCAAGCCATCTTGGACATGATCGCTGG
TGCCCACTGGGGAGTCCTAGCGGGCATAGCGTATTTCTCCATGGTGGGCAACTGGGCGAAGGTCCTGGTG
GTGCTGTTGTTGTTTGCCGGCGTCGATGCGAATACCTACACTACCGGGGGAGCTGCTGCCAGGAGCACGG
CTGCACTCACCAACATCCTCAGTCCGGGCCCCAAGCAGAATGTCCAGCTGATCA

>1284_S27_L001_R1_001.fastq_129_1a_12
CCCCGACAACGGCGCTGGTATTGGCTCAGCTACTCAGGGTCCTGCAAGCCATCTTGGACATGATCGCTGG
TGCCCACTGGGGAGTCCTAGCGGGCATAGCGTATTTCTCCATGGTGGGCAACTGGGCGAAGGTCCTGGTG
GTGCTGTTGCTGTTTGCCGGCGTCGATGCGAATACCTACACTACCGGGGGAGCTGCTGCCAGGAGCACGG
CTGCACTCACCAACATCCTCAGTCCGGGCCCCAAGCAGAATGTCCAGCTGATCA

>1284_S27_L001_R1_001.fastq_130_1a_12
CCCCGACAACGGCGCTGGTATTGGCTCAGCTACTCAGGGTCCCGCAAGCCATCTTGGACATGATCGCTGG
TGCCCACTGGGGAGTCCTAGCGGGCATAGCGTATTTCTCCATGGTGGGCAACTGGGCGAAGGTCTTGGTG
GTGCTGTTGCTGTTTGCCGGCGTCGATGCGAATACCTACACTACCGGGGGAGCTGCTGCCAGGAGCACGG
CTGCACTCACCAACATCCTCAGTCCGGGCCCCAAGCAGAATGTCCAGCTGATCA

>1284_S27_L001_R1_001.fastq_131_1a_12
CCCCGACAACGGCGCTGGTATTGGCTCAGCTACTCAGGGTCCCGCAAGCCATCTTGGACATGATCGCTGG
TGCCCACTGGGGAGTCCTAGCGGGCATAGCGTATTTCTCCATGGTGGGCAACTGGGCGAAGGTCCTGGTG
GTGCTGTTGCCGTTTGCCGGCGTCGATGCGAATACCTACACTACCGGGGGAGCTGCTGCCAGGAGCACGG
CTGCACTCACCAACATCCTCAGTCCGGGCCCCAAGCAGAATGTCCAGCTGATCA

>1284_S27_L001_R1_001.fastq_132_1a_12
CCCCGACAACGGCGCTGGTATTGGCTCAGCTACTCAGGGTCCCGCAAGCCATCTTGGACATGATCGCTGG
TGCCCACTGGGGAGTCCTAGCGGGCATAGCGTATTTCTCCATGGTGGGCAACTGGGCGAAGGTCCTGGTG
GTGCTGTTGCTGTTTGCCGGCGTCGGTGCGAATACCTACACTACCGGGGGAGCTGCTGCCAGGAGCACGG
CTGCACTCACCAACATCCTCAGTCCGGGCCCCAAGCAGAATGTCCAGCTGATCA

>1284_S27_L001_R1_001.fastq_133_1a_11
CCCCGACAACGGCGCTGGTATTGGCTCAGCTACTCAGGGTCCCGCAAGCCATCTTGGACATGATCGCTGG
TGCCCACTGGGGAGTCCTAGCGGGCATAGCGTATTTCTCCATGGTGGGCAACTGGGCGAAGGTCCTGGTG
GTGCTGTTGCTGTTTGCCGGCGTCGATGCGAATACCTACACTACCGGGGGAGCTGCTACCAGGAGCACGG
CTGCACTCACCAACATCCTCAGTCCGGGCCCCAAGCAGAATGTCCAGCTGATCA

>1284_S27_L001_R1_001.fastq_134_1a_11
CCCCGACAACGGCGCTGGTATTGGCTCAGCTACTCAGGGTCCCGCAAGCCATCTTGGACATGATCGCTGG
TGCCCACTGGGGAGTCCTAGCGGGCATAGCGTATTTCTCCATGGTGGGCAACTGGGCGAAGGTCCTGGTG
GTGCTGTTGCTGTTTGCCGGCGTCGATGCGAATACCTACACTACCGGGGGAGCTGCTGCCAGGAGTACGG
CTGCACTCACCAACATCCTCAGTCCGGGCCCCAAGCAGAATGTCCAGCTGATCA

>1284_S27_L001_R1_001.fastq_135_1a_11
CCCCGACAACGGCGCTGGTATTGGCTCAGCTACTCAGGGTCCCGCAAGCCATCTTGGACACGATCGCTGG
TGCCCACTGGGGAGTCCTAGCGGGCATAGCGTATTTCTCCATGGTGGGCAACTGGGCGAAGGTCCTGGTG
GTGCTGTTGCTGTTTGCCGGCGTCGATGCGAATACCTACACTACCGGGGGAGCTGCTGCCAGGAGCACGG
CTGCACTCACCAACATCCTCAGTCCGGGCCCCAAGCAGAATGTCCAGCTGATCA

>1284_S27_L001_R1_001.fastq_136_1a_11
CCCCGACAACGGCGCTGGTATTGGCTCAGCTACTCAGGGTCCCGCAAGCCATCTTGGACATGATCGCTGG
TGCCCACTGGGGAGTCCTAGCGGGCATAGCGTATTTCTCCATGGTGGGCAACTGGGCGAAGGTCCTGGTG
GTGCTGTTGCTGTTTGCCGGCGTCGATGCGAATACCTACACTACCGGGGGAGCTGCTGCCAGGAGCACGG
CTGCACTTACCAGCATCCTCAGTCCGGGCCCCAAGCAGAATGTCCAGCTGATCA

>1284_S27_L001_R1_001.fastq_137_1a_11
CCCCGACAACGGCGCTGGTATTGGCTCAGCTACTCAGGGTCCCGCAAGCCATCTTGGACATGATCGCTGG
TGCCCACTGGGGAGTCCTAGCGGGCATAGCGTATTTCTCCATGGTGGGCAACTGGGCGAAGGTCCTGGTG
GTGCTGTTGCTGTTTGCCGGCGTCGATGCGAATACCTACACTACCGGGGGAGCTGCTGCCAGGAGCACGG
CTGCACTCACCAACATCCTCGGTCCGGGCCCCAAGCAGAATGTCCAGCTGATCA

>1284_S27_L001_R1_001.fastq_138_1a_11
CCCCGACAACGGCGCCGGTATTGGCTCAGCTACTCAGGGTCCCGCAAGCCATCTTGGACATGATCGCTGG
TGCCCACTGGGGAGTCCTAGCGGGCATAGCGTATTTCTCCATGGTGGGCAACTGGGCGAAGGTCCTGGTG
GTGCTGTTGCTGTTTGCCGGCGTCGATGCGAATACCTACACTACCGGGGGAGCTGCTGCCAGGAGCACGG
CTGCACTCACCAACATCCTCAGTCCGGGCCCCAAGCAGAATGTCCAGCTGATCA

>1284_S27_L001_R1_001.fastq_139_1a_11
CCCCGACAACGGCGCTGGTATTGGCTCAGCTACTCAGGGTCCCCCAAGCCATCTTGGACATGATCGCTGG
TGCCCACTGGGGAGTCCTAGCGGGCATAGCGTATTTCTCCATGGTGGGCAACTGGGCGAAGGTCCTGGTG
GTGCTGTTGCTGTTTGCCGGCGTCGATGCGAATACCTACACTACCGGGGGAGCTGCTGCCAGGAGCACGG
CTGCACTCACCAACATCCTCAGTCCGGGCCCCAAGCAGAATGTCCAGCTGATCA

>1284_S27_L001_R1_001.fastq_140_1a_11
CCCCGACAACGGCGCTGGTATTGGCTCAGCTACTCAGGGTCCCGCAAGCCATCTTGGACATGATCGCTGG
TGCCCACTGGGGAGTCCTAGCGGGCATAGCGTATTTCTCCATGGTGGGCAACTGGGCGAAGGTCCTGGTG
GTGCTGTTGCTGTTTGCCGGCGTCGATGCGAATACCTACACTACCGGGGGAGCTGTTGCTAGGAGCACGG
CTGCACTCACCAACATCCTCAGTCCGGGCCCCAAGCAGAATGTCCAGCTGATCA

>1284_S27_L001_R1_001.fastq_141_1a_11
CCCCGACAACGGCGCTGGTATTGGCTCAGCTACTCAGGGTCCCGCAAGCCATCTTGGACATGATCGCTGG
TGCCCACTGGGGAGTCCTAGCGGGCATAGCGTGTTTCTCCATGGTGGGCAACTGGGCGAAGGTCCTGGTG
GTGCTGTTGCTGTTTGCCGGCGTCGATGCGAATACCTACACTACCGGGGGAGCTGCTGCCAGGAGCACGG
CTGCACTCACCAACATCCTCAGTCCGGGCCCCAAGCAGAATGTCCAGCTGATCA

>1284_S27_L001_R1_001.fastq_142_1a_11
CCCCGACAACGGCGCTGGTATTGGCTCAGCTACTCAGGGTCCCGCAAGCCATCTTGGACATGATCGCTGG
TGCCCACTGGGGAGTCCTAGCGGGCATAGCGTATTTCTCCATGGTGGACAACTGGGCGAAGGTCCTGGTG
GTGCTGTTGCTGTTTGCCGGCGTCGATGCGAATACCTACACTACCGGGGGAGCTGCTGCCAGGAGCACGG
CTGCACTCACCAACATCCTCAGTCCGGGCCCCAAGCAGAATGTCCAGCTGATCA

>1284_S27_L001_R1_001.fastq_143_1a_11
CCCCGACAACGGCGCTGGTATTGGCTCAGCTACTCAGGGTCCCGCAAGCCATCTTGGACATGATCGCTGG
TGCCCACTGGGGAGTCCTAGCGGGCATAGCGTATTTCTCCATGGTGGGCAACTGGGCGAAGGTCCTGGTG
GTGCTGTTGCTGTTTGCCGGCGTCGATGCGAATACCTACACTACCGGGGGAGCTGCTGCCAGGAGCACGG
CTGCACTCACCAACATCCTCAGTCCGGGCCCCAAGCGGAATGTCCAGCTGATCA

>1284_S27_L001_R1_001.fastq_144_1a_11
CCCCGACAACGGCGCTGGTATTGGCTCAGCTACTCAGGGTCCCGCAAGCCATCTTGGACATGATCGCTGG
TGCCCACTGGGGAGTCCTAGCGGGCATAGCGTATTTCTCCATGGTGGGCAACTGGGCGAAGGTCCTGGTG
GTGCTGTTGCTGTTTGCCGGCGTCGATGCGAATACCTACACTACCGGGGGAGCTGCTGCCAGGAGCACGG
CTGCACTCACCAACATCCTCAGTCCGGGCCCCAAGCAGAATGTCCAGCCGATCA

>1284_S27_L001_R1_001.fastq_145_1a_10
CCCCGACAACGGCGCTGGTACTGGCTCAGCTACTCAGGGTCCCGCAAGCCATCTTGGACATGATCGCTGG
TGCCCACTGGGGAGTCCTAGCGGGCATAGCGTATTTCTCCATGGTGGGCAACTGGGCGAAGGTCCTGGTG
GTGCTGTTGCTGTTTGCCGGCGTCGATGCGAATACCTACACTACCGGGGGAGCTGCTGCCAGGAGCACGG
CTGCACTCACCAGCATCCTCAGTCCGGGCCCCAAGCAGAATGTCCAGCTGATCA

>1284_S27_L001_R1_001.fastq_146_1a_10
CCCCGACAACGGCGCTGGTATTGGCTCAGCTACTCAGGGTCCCGCAAGCCATCTTGGGCATGATCGCTGG
TGCCCACTGGGGAGTCCTAGCGGGCATAGCGTATTTCTCCATGGTGGGCAACTGGGCGAAGGTCCTGGTG
GTGCTGTTGCTGTTTGCCGGCGTCGATGCGAATACCTACACTACCGGGGGAGCTGCTGCCAGGAGCACGG
CTGCACTCACCAACATCCTCAGTCCGGGCCCCAAGCAGAATGTCCAGCTGATCA

>1284_S27_L001_R1_001.fastq_147_1a_10
CCCCGACAACGGCGCTGGTATTGGCTCAGCTACTCAGGGTCCCGCAAGCCATCTTGGACATGATCGCTGG
TGCCCACTGGGGAGTCCTAGCGGGCATAGTGTATTTCTCCATGGTGGGCAACTGGGCGAAGGTCCTGGTG
GTGCTGTTGCTGTTTGCCGGCGTCGATGCGAATACCTACACTACCGGGGGAGCTGCTGCCAGGAGCACGG
CTGCACTCACCAACATCCTCAGTCCGGGCCCCAAGCAGAATGTCCAGCTGATCA

>1284_S27_L001_R1_001.fastq_148_1a_10
CCCCGACAACGGCGCTGGTATTGGCTCAGCTACTCAGGGTCCCGCAAGCCATCTTGGACATGATCGCTGG
TGCCCACTGGGGAGTCCTAGCGGGCATAGCGTATTTCTCCATGGTGGGCAACTGGGCGAAGGTCCTGGTG
GTGCTGTTGCTGTTTGCCGGCGTCGATGCGAATACCTACACTACCAGGGGAGCTGCTGCCAGGAGCACGG
CTGCACTCACCAACATCCTCAGTCCGGGCCCCAAGCAGAATGTCCAGCTGATCA

>1284_S27_L001_R1_001.fastq_149_1a_10
CCCCGACAACGGCGCTGGTATTGGCTCAGCTACTCAGGGTCCCGCAAGCCATCTTGGACATGATCGCTGG
TGCCCACTGGGGAGTCCTAGCGGGCATAGCGTATTTCTCCATGGTGGGCAACTGGGCGAAGGTCCTGGTG
GTGCTGTTGCTGTTTGCCGGCGTCGATGCGAATACCTACACTACCGGGGGAGCTGCTGCCAGGAGCACGG
CTGCACTCACCAGCATCCTCAGTCCGGGCCCTAAGCAGAATGTCCAGCTGATCA

>1284_S27_L001_R1_001.fastq_150_1a_10
CCCCGACAACGGCGCTGGTATTGGCTCAGCTACTCAGGGTCCCGCAAGCCATCTTGGACATGATCGCTGG
TGCCCACTGGGGAGTCCTAGCGGGCATAGCGTATTTCTCCATGGTGGGCAACTGGGCGAAGGTCCTGGTG
GTGCTGTTGCTGTTTGCCGGCGTCGATGCGAATACCTACACTACCGAGGGAGCTGCTGCCAGGAGCACGG
CTGCACTCACCAACATCCTCAGTCCGGGCCCCAAGCAGAATGTCCAGCTGATCA

>1284_S27_L001_R1_001.fastq_151_1a_10
CCCCGACAACGGCGCTGGTATTGGCTCAGCTACTCAGGGTCCCGCAAGCCATCTTGGACATGATCGCTGG
TGCCCACTGGGGAGTCCTAGCGGGCATAGCGTATTTCTCCATGGTGGGCAACTGGGCGAAGGTCCTGGTG
GTGCTGTTGCTGTTTGCCGGCGTCGATGCGAATACCTATACTACCGGGGGAGCTGCTGCCAGGAGCACGG
CTGCACTCACCAACATCCTCAGTCCGGGCCCCAAGCAGAATGTCCAGCTGATCA

>1284_S27_L001_R1_001.fastq_152_1a_10
CCCCGACAACGGCGCTGGTATTGGCTCAGCTACTCAGGGTCCCGCAAGCCATCTTGGACATGATCGCTGG
TGCCCACTGGGGAGTCCTAGCGGGCATAGCGTATTTCTCCATGGTGGGCAACTGGGCGAAGGTCCTGGTG
GTGCTGTTGCTGTTTGCCGGCGTCGATGCGAATACCCACACTACCGGGGGAGCTGCTGCCAGGAGCACGG
CTGCACTCACCAACATCCTCAGTCCGGGCCCCAAGCAGAATGTCCAGCTGATCA

>1284_S27_L001_R1_001.fastq_153_1a_10
CCCCGACAACGGCGCTGGTATTGGCTCAGCTACTCAGGGTCCCGCAAGCCATCTTGGACATGACCGCTGG
TGCCCACTGGGGAGTCCTAGCGGGCATAGCGTATTTCTCCATGGTGGGCAACTGGGCGAAGGTCCTGGTG
GTGCTGTTGCTGTTTGCCGGCGTCGATGCGAATACCTACACTACCGGGGGAGCTGCTGCCAGGAGCACGG
CTGCACTCACCAACATCCTCAGTCCGGGCCCCAAGCAGAATGTCCAGCTGATCA

>1284_S27_L001_R1_001.fastq_154_1a_10
CCCCGACAACGGCGCTGGTATTGGCTCAGCTACTCAGGGTCCCGCAAGCCATCTTGGACATGATCGCTGG
TGCCCACTGGGGAGTCCTAGCGGGCATAGCGTATTTCTCCATGGTGGGCAACTGGGCGAAGGTCCTGGTG
GTGCTGTTGCTGTTTGCCGGCGTCGATGCGAATACCTACACTACCGGGGGAGCTGCTGCCAGGAGCACGG
CTGCACTCACCAACATCCTCAGTCCGGGCCCCAAGCAGAATGTCTAGCTGATCA

>1284_S27_L001_R1_001.fastq_155_1a_10
CCCCGACAACGGCGCTGGTATTGGCTCAGCTACTCAGGGTCCCGCAAGCCATCTTGGACATGATCGCTGG
TGCCCACTGGGGAGTCCTAGCGGGCATGGCGTATTTCTCCATGGTGGGCAACTGGGCGAAGGTCCTGGTG
GTGCTGTTGCTGTTTGCCGGCGTCGATGCGAATACCTACACTACCGGGGGAGCTGCTGCCAGGAGCACGG
CTGCACTCACCAACATCCTCAGTCCGGGCCCCAAGCAGAATGTCCAGCTGATCA

>1284_S27_L001_R1_001.fastq_156_1a_10
CCCCGACAACGGCGCTGGTATTGGCTCAGCTACTCAGGGTCCCGCGAGCCATCTTGGACATGATCGCTGG
TGCCCACTGGGGAGTCCTAGCGGGCATAGCGTATTTCTCCATGGTGGGCAACTGGGCGAAGGTCCTGGTG
GTGCTGTTGCTGTTTGCCGGCGTCGATGCGAATACCTACACTACCGGGGGAGCTGCTGCCAGGAGCACGG
CTGCACTCACCAACATCCTCAGTCCGGGCCCCAAGCAGAATGTCCAGCTGATCA

>1284_S27_L001_R1_001.fastq_157_1a_10
CCCCGACAACGGCGCTGGTATTGGCTCAGCTACTCAGGGTCCCGCAAGCCATCTTGGACATGATCGCTGG
TGCCCGCTGGGGAGTCCTAGCGGGCATAGCGTATTTCTCCATGGTGGGCAACTGGGCGAAGGTCCTGGTG
GTGCTGTTGCTGTTTGCCGGCGTCGATGCGAATACCTACACTACCGGGGGAGCTGCTGCCAGGAGCACGG
CTGCACTCACCAACATCCTCAGTCCGGGCCCCAAGCAGAATGTCCAGCTGATCA

>1284_S27_L001_R1_001.fastq_158_1a_10
CCCCGACAACGGCGCTGGTATTGGCTCAGCTACTTAGGGTCCCGCAAGCCATCTTGGACATGATCGCTGG
TGCCCACTGGGGAGTCCTAGCGGGCATAGCGTATTTCTCCATGGTGGGCAACTGGGCGAAGGTCCTGGTG
GTGCTGTTGCTGTTTGCCGGCGTCGATGCGAATACCTACACTACCGGGGGAGCTGCTGCCAGGAGCACGG
CTGCACTCACCAACATCCTCAGTCCGGGCCCCAAGCAGAATGTCCAGCTGATCA

>1284_S27_L001_R1_001.fastq_159_1a_10
CCCCGACAACGGCGCTGGTATTGGCTCAGCTACTCAGGGTCCCGCAAGCCATCTTGGACATGATCGCTGG
TGCCCACTGGGGAGTCCTAGCGGGCATAGCGTATTTCTCCATGGTGGGCAACTGGGCGAGGGTCCTGGTG
GTGCTGTTGCTGTTTGCCGGCGTCGATGCGAATACCTACACTACCGGGGGAGCTGCTGCCAGGAGCACGG
CTGCACTCACCAACATCCTCAGTCCGGGCCCCAAGCAGAATGTCCAGCTGATCA

>1284_S27_L001_R1_001.fastq_160_1a_9
CCCCGACAACGGCGCTGGTATTGGCTCAGCTACTCAGGGTCCCGCAAGCCATCTTGGACATGATCGCTGG
TGCCCACTGGGGAGTCCTAGCGGGCATAGCGTATTTCTCCGTGGTGGGCAACTGGGCGAAGGTCCTGGTG
GTGCTGTTGCTGTTTGCCGGCGTCGATGCGAATACCTACACTACCGGGGGAGCTGCTGCCAGGAGCACGG
CTGCACTCACCAACATCCTCAGTCCGGGCCCCAAGCAGAATGTCCAGCTGATCA

>1284_S27_L001_R1_001.fastq_161_1a_9
CCCCGACAACGGCGCTGGTATTGGCTCAGCTACTCAGGGTTCCGCAAGCCATCTTGGACATGATCGCTGG
TGCCCACTGGGGAGTCCTAGCGGGCATAGCGTATTTCTCCATGGTGGGCAACTGGGCGAAGGTCCTGGTG
GTGCTGTTGCTGTTTGCCGGCGTCGATGCGAATACCTACACTACCGGGGGAGCTGCTGCCAGGAGCACGG
CTGCACTCACCAACATCCTCAGTCCGGGCCCCAAGCAGAATGTCCAGCTGATCA

>1284_S27_L001_R1_001.fastq_162_1a_9
CCCCGACAACGGCGCTGGTATTGGCTCAGCTACCCAGGGTCCCGCAAGCCATCTTGGACATGATCGCTGG
TGCCCACTGGGGAGTCCTAGCGGGCATAGCGTATTTCTCCATGGTGGGCAACTGGGCGAAGGTCCTGGTG
GTGCTGTTGCTGTTTGCCGGCGTCGATGCGAATACCTACACTACCGGGGGAGCTGCTGCCAGGAGCACGG
CTGCACTCACCAACATCCTCAGTCCGGGCCCCAAGCAGAATGTCCAGCTGATCA

>1284_S27_L001_R1_001.fastq_163_1a_9
CCCCGACAACGGCGCTGGTATTGGCTCAGCTACTCAGGGTCCCGCAAGCCATCTTGGACATGATCGCTGG
TGCCCACTGGGGAGTCCTAGCGGGCATAGCATATTTCTCCATGGTGGGCAACTGGGCGAAGGTCCTGGTG
GTGCTGTTGCTGTTTGCCGGCGTCGATGCGAATACCTACACTACCGGGGGAGCTGCTGCCAGGAGCACGG
CTGCACTCACCAACATCCTCAGTCCGGGCCCCAAGCAGAATGTCCAGCTGATCA

>1284_S27_L001_R1_001.fastq_164_1a_9
CCCCGACAACGGCGCTGGTATTGGCTCAGCTACTCAGGGTCCCGCAAGCCATCTTGGACATGATCGCTGG
TGCCCACTGGGGAGTCCTAGCGGGCATAGCGTATTTCTCCATGGTGGGCAACTGGGCGAAGGTCCTGGTG
GTGCTGTTGCTGTTTGCCGGCGTCGATGCGAATACCTACACTACCGGGGGGGCTGCTGCCAGGAGCACGG
CTGCACTCACCAACATCCTCAGTCCGGGCCCTAAGCAGAATGTCCAGCTGATCA

>1284_S27_L001_R1_001.fastq_165_1a_9
CCCCGACAACGGCGCTGGTATTGGCTCAGCTACTCAGGGTCCCGCAAGCCATCTTGGACATGATCGCTGG
TGCCCACTGGGGAGTCCTAGCGGGCATAGCGTATTTCTCCATGGTGGGCAACTGGGCGAAGGTCCTGGTG
GTGCTGTTGCTGTTTGCCGGCGTCGATGCGAATACCTACACTACCGGGGGAGCTGCTGCCAGGAGCACGG
CTGCACTCACCAACATCCTCAGTCCGAGCCCCAAGCAGAATGTCCAGCTGATCA

>1284_S27_L001_R1_001.fastq_166_1a_9
CCCCGACAACGGCGCTGGTATTGGCTCAGCTACTCAGGGTCCCGCAAGCCATCTTGGACATGATCGCTGG
TGCCCACTGGGGAGTCCTAGCGGGCATAGCGTATTTCTCCATGGTGGGCAACTGGGCGAAGGTCCTGGTG
GTGCTGTTGCTGTTTGCCGGCGTCGATGCGAATACCTACACTACCGGGGGAGCTGCTGCTAGGAGCACGG
CTGCACTCACCAGCATCCTCAGTCCGGGCCCCAAGCAGAATGTCCAGCTGATCA

>1284_S27_L001_R1_001.fastq_167_1a_9
CCCCGACAACGGCGCTGGTATTGGCTCAGCTACTCAGGGTCCCGCAAGCCATCTTGGACATGATCGCTGG
TGCCCACTGGGGAGTCCTAGCGGGCATAGCGTATTTCTCCATGGTGGGCAACTGGGCGAAGGTCCTGGTG
GTGCTGTTGCTGTTTGCCGGCGTCGATGCGAATACCTACACTACCGGGGGAGCTGCTGCCAGGAGCACGG
CTGCACTCACCGACATCCTCAGTCCGGGCCCCAAGCAGAATGTCCAGCTGATCA

>1284_S27_L001_R1_001.fastq_168_1a_9
CCCCGACAACGGCGCTGGTATTGGCTCAGCTACTCAGGGTCCCGCAAGCCATCTTGGACATGATCGCTGG
TGCCCACTGGGGAGTCCTAGCGGGCATAGCGTATTTCTCCATGGTGGGCAACTGGGCGAAGGTCCTGGTG
GTGCTGTTGCTGTTTGCCGGCATCGATGCGAATACCTACACTACCGGGGGAGCTGCTGCCAGGAGCACGG
CTGCACTCACCAACATCCTCAGTCCGGGCCCCAAGCAGAATGTCCAGCTGATCA

>1284_S27_L001_R1_001.fastq_169_1a_9
CCCCGACAACGGCGCTGGTATTGGCTCAGCTACTCAGGGTCCCGCAAGCCATCTTGGACATGATCGCTGG
TGCCCACTGGGGAGTCCTAGCGGGCATAGCGTATTTCTCCATGGTGGGCAACTGGGCGAAGGTCCTGGTG
GTGCTGTTGCTGTTTGCCGGCGTCGATGCGAATACCTACACTACCGGGGGAGTTGCTGCCAGGAGCACGG
CTGCACTCACCAACATCCTCAGTCCGGGCCCCAAGCAGAATGTCCAGCTGATCA

>1284_S27_L001_R1_001.fastq_170_1a_9
CCCCGACAACGGCGCTGGTATTGGCTCAGCTACTCAGGGTCCCGCAAGCCATCTTGGACATGATCGCTGG
TGCCCACTGGGGAGTCCTAGCGGGCATAGCGTATTTCTCCATGGTGGGCAACTGGGCGAAGGTCCTGGTG
GTGCTGTTGCTGTTTGCCGGCGTCGATGCGAATACCTACACTACCGGGGGAGCTGCTGCCAGGAGCACGG
CTGCACTCACCAACATCCTCAGTCCGGGCCCCAAGCAGAATGTCCAACTGATCA

>1284_S27_L001_R1_001.fastq_171_1a_9
CCCCGACAACGGCGCTGGTATTGGCTCAGCTACTCGGGGTCCCGCAAGCCATCTTGGACATGATCGCTGG
TGCCCACTGGGGAGTCCTAGCGGGCATAGCGTATTTCTCCATGGTGGGCAACTGGGCGAAGGTCCTGGTG
GTGCTGTTGCTGTTTGCCGGCGTCGATGCGAATACCTACACTACCGGGGGAGCTGCTGCCAGGAGCACGG
CTGCACTCACCAACATCCTCAGTCCGGGCCCCAAGCAGAATGTCCAGCTGATCA

>1284_S27_L001_R1_001.fastq_172_1a_9
CCCCGACAACGGCGCTGGTATTGGCTCAGCTACTCAGGGTCCCGCAAGCCATCTTGGACATGATCGCCGG
TGCCCACTGGGGAGTCCTAGCGGGCATAGCGTATTTCTCCATGGTGGGCAACTGGGCGAAGGTCCTGGTG
GTGCTGTTGCTGTTTGCCGGCGTCGATGCGAATACCTACACTACCGGGGGAGCTGTTGCCAGGAGCACGG
CTGCACTCACCAACATCCTCAGTCCGGGCCCCAAGCAGAATGTCCAGCTGATCA

>1284_S27_L001_R1_001.fastq_173_1a_9
CCCCGACAACGGCGCTGGTATTGGCTCAGCTACTCAGGGTCCCGCAAGCCATCTCGGACATGATCGCTGG
TGCCCACTGGGGAGTCCTAGCGGGCATAGCGTATTTCTCCATGGTGGGCAACTGGGCGAAGGTCCTGGTG
GTGCTGTTGCTGTTTGCCGGCGTCGATGCGAATACCTACACTACCGGGGGAGCTGCTGCCAGGAGCACGG
CTGCACTCACCAACATCCTCAGTCCGGGCCCCAAGCAGAATGTCCAGCTGATCA

>1284_S27_L001_R1_001.fastq_174_1a_9
CCCCGACAACGGCGCTGGTATTGGCTCAGCTACTCAGGGTCCCGCAAGCCATCTTGGACATGATCGCTGG
TGCCCACTGGGGAGTCCTAGCGGGCATAGCGTATTTCTCCACGGTGGGCAACTGGGCGAAGGTCCTGGTG
GTGCTGTTGCTGTTTGCCGGCGTCGATGCGAATACCTACACTACCGGGGGAGCTGCTGCCAGGAGCACGG
CTGCACTCACCAACATCCTCAGTCCGGGCCCCAAGCAGAATGTCCAGCTGATCA

>1284_S27_L001_R1_001.fastq_175_1a_9
CCCCGACAACGGCGCTGGTATTGGCTCAGCTACTCAGGGTCCCGCAAGCCATCTTGGACATGATCGCTGG
TGCCCACTGGGGAGTCCTAGCGGGCATAGCGTATTTCTCCATGGTGGGCAACTGGGCGAAGGTCCTGGTG
GTGCTGTTGCTGTTTGCCGGCGTCGATGCGAATACCTACACTACCGGGGGAGCTGCTGCCAGGAGCACGG
CTGCACTCACCAACATCCTCAGTCTGGGCCCCAAGCAGAATGTCCAGCTGATCA

>1284_S27_L001_R1_001.fastq_176_1a_9
CCCCGACAACGGCGCTGGTATTGGCTCAGCTACTCAGGGTCCCGCAAGCCATCTTGGACATGATCGCTGG
TGCCCACTGGGGAGTCCTAGCGGGCATAGCGTATTTCTCCATGGTGGGCAACTGGGCGAAGGTCCTGGTG
GTGCTGTTGCTGTTTGCCGGCGTCGATGCGACTACCTACACTACCGGGGGAGCTGCTGCCAGGAGCACGG
CTGCACTCACCAACATCCTCAGTCCGGGCCCCAAGCAGAATGTCCAGCTGATCA

>1284_S27_L001_R1_001.fastq_177_1a_9
CCCCGACAACGGCGCTGGTATTGGCTCAGCTACTCAGGGTCCCGCAAGCCATCTTGGACATGATCGCTGG
TGCCCACTGGGGAGTCCTAGCGGGCATAGCGTATTTCTCCATGGTGGGCAACTGGGCGAAGGTCCTGGTG
GTGCTGTTGCTGTTTGCCGGCGTCGATGCGAATACCTACACTATCGGGGGAGCTGCTGCCAGGAGCACGG
CTGCACTCACCAACATCCTCAGTCCGGGCCCCAAGCAGAATGTCCAGCTGATCA

>1284_S27_L001_R1_001.fastq_178_1a_9
CCCCGACAACGGCGCTGGTATTGGCTCAGCTACTCAGGGTCCCGCAAGCCATCTTGGACATGATCGCTGG
TGCCCACTGGGGAGTCCTAGCGGGCATAGCGTATTTCTCCATGGTGGGCAACTGGGCGGAGGTCCTGGTG
GTGCTGTTGCTGTTTGCCGGCGTCGATGCGAATACCTACACTACCGGGGGAGCTGCTGCCAGGAGCACGG
CTGCACTCACCAACATCCTCAGTCCGGGCCCCAAGCAGAATGTCCAGCTGATCA

>1284_S27_L001_R1_001.fastq_179_1a_8
CCCCGACAACGGCGCTGGTATTGGCTCAGCTACTCAGGGTCCCGCAAGCCATCTTGGACATGATCGCTGG
TGCCCACTGGGGAGTCCTAGCGGGCATAGCGTATTTCTCCATGGTGGGCAACTGGGCGAAGGTCCTGGTG
GTGCTGTTGCTGTTTGCCGGCGTCGATGCGAATACCTACACTACCGGGGGAGCTGCTGCCAGGAGCACGG
CTGCACTCATCAACATCCTCAGTCCGGGCCCCAAGCAGAATGTCCAGCTGATCA

>1284_S27_L001_R1_001.fastq_180_1a_8
CCCCGACAACGGCGCTGGTATTGGCTCAGCTACTCAGGGTCCCGCAAGCCATCTTGGACATGATCGCTGG
TGCCCACTGGGGAGTCCTAGCGGGCATAGCGTATTTCTCCATGGTGGGCAACTGGGCGAAGGTCCTGGTG
GTGCTGTTGCTGTTTGCCGGCGTCGATGCGAATACCTACACTACCGGGGGAGCCGCTGCCAGGAGCACGG
CTGCACTCACCAGCATCCTCAGTCCGGGCCCCAAGCAGAATGTCCAGCTGATCA

>1284_S27_L001_R1_001.fastq_181_1a_8
CCCCGACAACGGCGCTGGTATTGGCTCAGCTACTCAGGGTCCCGCAAGCCATCTTGGACATGATCGCTGG
TGCCCACTGGGGAGTCCTAGCGGGCATAGCGTATTTCTCCATGGTGGGCAACTGGGCGAAGGTCCTGGTG
GTGCTGTTGCTGTTTGCCGGCGTCGATGTGAATACCTACACTACCGGGGGAGCTGCTGCCAGGAGCACGG
CTGCACTCACCAACATCCTCAGTCCGGGCCCCAAGCAGAATGTCCAGCTGATCA

>1284_S27_L001_R1_001.fastq_182_1a_8
CCCCGACAACGGCGCTGGTATTGGCTCAGCTACTCAGGGTCCCGCAAGCCATCTTGGACATGATCGCTGG
TGCCCACTGGGGAGTCCTAGCGGGCATAGCGTATTTCTCCATAGTGGGCAACTGGGCGAAGGTCCTGGTG
GTGCTGTTGCTGTTTGCCGGCGTCGATGCGAATACCTACACTACCGGGGGAGCTGCTGCCAGGAGCACGG
CTGCACTCACCAACATCCTCAGTCCGGGCCCCAAGCAGAATGTCCAGCTGATCA

>1284_S27_L001_R1_001.fastq_183_1a_8
CCCCGACAACGGCGCTGGTATTGGCTCAGCTACTCAGGGTCCCGCAAGCCATCTTGGACATGATCGCTGG
TGCCCACTGGGGAGTCCTAGCGGGCATAGCGTATTTCTCCATGGTGGGCAACTGGGCGAAGGTCCTGGTG
GTGCTGTTGCTGTTTGCCGGCGTCGATGCGAATACCTACACTACCGGGGGAGCTGCTGCCAGGAGCACGG
CTGCACTCACCAACATCCTCAGTCCGGGCCCCAAGCAGAATGTCCGGCTGATCA

>1284_S27_L001_R1_001.fastq_184_1a_8
CCCCGACAACGGCGCTGGTATCGGCTCAGCTACTCAGGGTCCCGCAAGCCATCTTGGACATGATCGCTGG
TGCCCACTGGGGAGTCCTAGCGGGCATAGCGTATTTCTCCATGGTGGGCAACTGGGCGAAGGTCCTGGTG
GTGCTGTTGCTGTTTGCCGGCGTCGATGCGAATACCTACACTACCGGGGGAGCTGCTGCCAGGAGCACGG
CTGCACTCACCAACATCCTCAGTCCGGGCCCCAAGCAGAATGTCCAGCTGATCA

>1284_S27_L001_R1_001.fastq_185_1a_8
CCCCGACAACGGCGCTGGTATTGGCTCAGCTACTCAGGGTCCCGCAAGCCATCTTGGACATGATCGCTGG
TGCCCACTGGGGAGTCCTAGCGGGCATAGCGTATTTCTCCATGGTGGGCAACTGGGCGAAGGTCCTGGTG
GTGCTGTTGCTGTTTGCCGGCGTCGATGCGAATACCTACACCACCGGGGGAGCTGCTGCTAGGAGCACGG
CTGCACTCACCAACATCCTCAGTCCGGGCCCCAAGCAGAATGTCCAGCTGATCA

>1284_S27_L001_R1_001.fastq_186_1a_8
CCCCGACAACGGCGCTGGTATTGGCTCAGCTACTCAGGGTCCCGCAAGCCATCTTGGACATGATCGCTGG
TGCCCACTGGGGAGTCCTAGCGGGCATAGCGTATTTCTCCATGGTGGGCAACTGGGCGAAGGTCCTGGTG
GTGCTGTTGCTGTTTGCCGGCGTCGATGCGAATACCTACACGACCGGGGGAGCTGCTGCCAGGAGCACGG
CTGCACTCACCAACATCCTCAGTCCGGGCCCCAAGCAGAATGTCCAGCTGATCA

>1284_S27_L001_R1_001.fastq_187_1a_8
CCCCGACAACGGCGCTGGTATTGGCTCAGCTACTCAGGGTCCCGCAAGCCATCTTGGACATGATCGCTGG
TGCCCACTGGGGAGTCCTAGCGGGCATAGCGTATTTCTCCATGGTGGGCAACTGGGCGAAGGTCCTGGTG
GTGCTGTTGCTGTTTGCCGGCGTCGATGCGAATGCCTACACTACCGGGGGAGCTGCTGCCAGGAGCACGG
CTGCACTCACCAACATCCTCAGTCCGGGCCCCAAGCAGAATGTCCAGCTGATCA

>1284_S27_L001_R1_001.fastq_188_1a_8
CCCCGACAACGGCGCTGGTATTGGCTCAGCTACTCAGGGTCCCGCAAGCCATCTTGGACATGATCGCTGG
TGCCCACTGGGGAGTCCTAGCGGGCATAGCGTATTTCTCCATGGTGGGCAACTGGGCGAAGGTCCTGGTG
GTGCTGTTGCTGTTTGCCGGCGTCGATGCGAATACCTACATTACCGGGGGAGCTGCTGCCAGGAGCACGG
CTGCACTCACCAACATCCTCAGTCCGGGCCCCAAGCAGAATGTCCAGCTGATCA

>1284_S27_L001_R1_001.fastq_189_1a_8
CCCCGACAACGGCGCTGGTATTGGCTCAGCTACTCAGGGTCCCGCAAGCCATCTTGGACATGATCGCTGG
TGCCCACTGGGGAGTCCTAGCGGGCATAGCGTATTTCTCCATGGTGGGCAACTGGGCGAAGGTCCTGGTG
GTGCTGTTGCTGTTTGCCGGCGTCGATGCTAACACCTACACTACCGGGGGAGCTGCTGCCAGGAGCACGG
CTGCACTCACCAACATCCTCAGTCCGGGCCCCAAGCAGAATGTCCAGCTGATCA

>1284_S27_L001_R1_001.fastq_190_1a_8
CCCCGACAACGGCGCTGGTATTGGCTCAGCTACTCAGGGTCCCGCAAGCCATCTTGGACATGATCGCTGG
TGCCCACTGGGGAGTCCTAGCGGGCATAGCGTATTTCTCCATGGTGGGCAACTGGGCGAAGGTCCTGGTG
GTGCTGTTGCTGTTTGCCGGCGTCGATGCGAATACCTACACTACCGGGGGGGCTGCTGCCAGGAGCACGG
CTGCACTTACCAACATCCTCAGTCCGGGCCCCAAGCAGAATGTCCAGCTGATCA

>1284_S27_L001_R1_001.fastq_193_1a_8
CCTCGACAACGGCGCTGGTATTGGCTCAGCTACTCAGGGTCCCGCAAGCCATCTTGGACATGATCGCTGG
TGCCCACTGGGGAGTCCTAGCGGGCATAGCGTATTTCTCCATGGTGGGCAACTGGGCGAAGGTCCTGGTG
GTGCTGTTGCTGTTTGCCGGCGTCGATGCGAATACCTACACTACCGGGGGAGCTGCTGCCAGGAGCACGG
CTGCACTCACCAACATCCTCAGTCCGGGCCCCAAGCAGAATGTCCAGCTGATCA

>1284_S27_L001_R1_001.fastq_194_1a_8
CCCCGACAACGGCGCTGGTATTGGCTCAGCTACTCAGGGTCCCGCAAGTCATCTTGGACATGATCGCTGG
TGCCCACTGGGGAGTCCTAGCGGGCATAGCGTATTTCTCCATGGTGGGCAACTGGGCGAAGGTCCTGGTG
GTGCTGTTGCTGTTTGCCGGCGTCGATGCGAATACCTACACTACCGGGGGAGCTGCTGCCAGGAGCACGG
CTGCACTCACCAACATCCTCAGTCCGGGCCCCAAGCAGAATGTCCAGCTGATCA

>1284_S27_L001_R1_001.fastq_195_1a_8
CCCCGACAACGGCGCTGGTATTGGCTCAGCTACTCAGGGTCCCGCAAGCCATCTTGGACATGATCGCTGG
TGCCCACTGGGGAGTCCTAGCGGGCATAGCGTATTTCTCCATGGTGGGCAACTGGGCGAAGGTCCTGGTG
GTGCTGTTGCTGTTTGCCAGCGTCGATGCGAATACCTACACTACCGGGGGGGCTGCTGCCAGGAGCACGG
CTGCACTCACCAACATCCTCAGTCCGGGCCCCAAGCAGAATGTCCAGCTGATCA

>1284_S27_L001_R1_001.fastq_196_1a_8
CCCCGACAACGGCGCTGGTATTGGCTCAGCTATTCAGGGTCCCGCAAGCCATCTTGGACATGATCGCTGG
TGCCCACTGGGGAGTCCTAGCGGGCATAGCGTATTTCTCCATGGTGGGCAACTGGGCGAAGGTCCTGGTG
GTGCTGTTGCTGTTTGCCGGCGTCGATGCGAATACCTACACTACCGGGGGAGCTGCTGCCAGGAGCACGG
CTGCACTCACCAACATCCTCAGTCCGGGCCCCAAGCAGAATGTCCAGCTGATCA

>1284_S27_L001_R1_001.fastq_197_1a_8
CCCCGACAACGGCGCTGGTATTGGCTCAGCTACTCAGAGTCCCGCAAGCCATCTTGGACATGATCGCTGG
TGCCCACTGGGGAGTCCTAGCGGGCATAGCGTATTTCTCCATGGTGGGCAACTGGGCGAAGGTCCTGGTG
GTGCTGTTGCTGTTTGCCGGCGTCGATGCGAATACCTACACTACCGGGGGAGCTGCTGCCAGGAGCACGG
CTGCACTCACCAACATCCTCAGTCCGGGCCCCAAGCAGAATGTCCAGCTGATCA

>1284_S27_L001_R1_001.fastq_198_1a_8
CCCCGACAACGGCGCTGGTATTGGCTCAGCTACTCAGGGTCCCGCAAGCCATCTTGGACATGATCGCTGG
TGCCCACTGGGGAGTCCTAGCGGGCATAGCGTATTTCTCCATGGTGGGCAACTGGGCGAAGGTCCTGGTG
GTGCTGTTGCTGTTTGCCGGCGTCGATGCGAATACCTACACTACCGGGGGAGCTGCTGCCAGGAGCACGG
CTGCACTCACCAACATCCTCAGTCCGGGCTCCAAGCAGAATGTCCAGCTGATCA

>1284_S27_L001_R1_001.fastq_199_1a_8
CCCCGACAACGGCGCTGGTATTGGCTCAGCTACTCAGGGTCCCGCAAGCCATCTTGGACATGATCGCTGG
TGCCCACTGGGGAGTCCTAGCGGGCATAGCGTATTTCTCCATGGTGGGCAACTGGGCGAAGGTCCTGGTG
GTGCTGCTGCTGTTTGCCGGCGTCGATGCGAATACCTACACTACCGGGGGAGCTGCTGCCAGAAGCACGG
CTGCATTTACCAGCATCCTCAGTCCAGGCCCCAAGCAGAATGTCCAGCTGATCA

>1284_S27_L001_R1_001.fastq_200_1a_8
CCCCGACAACGGCGCTGGTATTGGCTCAGCTACTCAGGATCCCGCAAGCCATCTTGGACATGATCGCTGG
TGCCCACTGGGGAGTCCTAGCGGGCATAGCGTATTTCTCCATGGTGGGCAACTGGGCGAAGGTCCTGGTG
GTGCTGTTGCTGTTTGCCGGCGTCGATGCGAATACCTACACTACCGGGGGAGCTGCTGCCAGGAGCACGG
CTGCACTCACCAGCATCCTCAGTCCGGGCCCCAAGCAGAATGTCCAGCTGATCA

>1284_S27_L001_R1_001.fastq_201_1a_8
CCCCGACAACGGCGCTGGTATTGGCTCAGCTACTCAGGGTCCCGCAAGCCATCTTGGACATGATCGCTGG
TGCCCACTGGGGAGTCCTAGCGGGCATAGCGTATTTCTCCATGGTGGGCAACTGGGCGAAGGTCCTGGTG
GTGCTGTTGCTGTTTGCCGGCGTCGATGCGAATACCTACACTACCGGGGGAGCTGCTGCCAGGAGCACGG
CTGCACTCACCAACATCCTCAGTCCGGGCCCCAAGCAGAATGTCCAGCTGATCG

>1284_S27_L001_R1_001.fastq_202_1a_8
CCCCGACAACGGCGCTGGTATTGGCTCAGCTACTCAGGGTCCCGCAAGCCATCTTGGACATGATCGCTGG
TGCCCACTGGGGAGTCCTAGCGGGCATAGCGTATTTCTCCATGGTGGGCAACTGGGCGAAGGTCCTGGTG
GTGCTGTTGCTGTTTGCCGGCGTCGATGCGAATACCTACACTACCGGGGGAGCTGCTGCCAGGAGCACGG
TTGCACTCACCAACATCCTCAGTCCGGGCCCCAAGCAGAATGTCCAGCTGATCA

>1284_S27_L001_R1_001.fastq_203_1a_8
CCCCGACAACGGCGCTGGTATTGGCTCAGCTACTCAGGGTCCCGCAAGCCATCTTGGACATGATCGCTGG
TGCCCACTGGGGAGTCCTAGCGGGCATAGCGTATTTCTCCATGGTGGGCAACTGGGCGAAGGTCCTGGTG
GTGTTGTTGCTGTTTGCCGGCGTCGATGCGAATACCTACACTACCGGGGGAGCTGCTGCCAGGAGCACGG
CTGCACTCACCAACATCCTCAGTCCGGGCCCCAAGCAGAATGTCCAGCTGATCA

>1284_S27_L001_R1_001.fastq_204_1a_8
CCCCGACAACGGCGCTGGTATTGGCTCAGCTACTCAGGGTCCCGCAAGCCATCTTGGACATGATCGCTGG
TGCCCACTGGGGAGTCCTAGCGGGCATAGCGTATTTCTCCATGGTGGGCAACTGGGCGAAGGTCCTGGTG
GTGCTGTTGCTGTTTGCCGGCGTCGATGCGAATACCTACACTACCGGGGGGGGCTGCTGCCAGGAGCACG
GCTGCACTCACCAACATCCTCAGTCCGGGCCCCAAGCAGAATGTCCAGCTGATCA

>1284_S27_L001_R1_001.fastq_205_1a_7
CCCCGACAACGGCGCTGGTATTGGCTCAGCTACTCAGGGTCCCGCAAGCCATCTTGGACATGATCGCTGG
TGCCCACTGGGGAGTCCTAGCGGGCATAGCGTATTTCTCCATGGTGGGCAACTGGGCGAAGGTCCTGGTG
GTGCTGTTGCTGTTTGCCGGCGTCGATGCGAATACCTACACTACCGGGGGAGCTGCTGCCAGGAGCACGG
CTGCACTCACCAACATCCTCAGTCCGGGCCCCAAGCAGAATGTCCAGCTGACCA

>1284_S27_L001_R1_001.fastq_206_1a_7
CCCCGACAACGGCGCTGGTATTGGCTCAGCTACTCAGGGTCCCGCAAGCCATCTTGGACATGATCGCTGG
TGCCCACTGGGGAGTCCTAGCGGGCATAGCGTATTTCTCCATGGTGGGCAACTGGGCGAAGGTCCTGGTG
GTGCTGTTGCTGTTTGCCGGCGTCGATGCGAATACCTACACTACTGGGGGAGCTGCTGCCAGGAGCACGG
CTGCATTCACCAACATCCTCAGTCCGGGCCCCAAGCAGAATGTCCAGCTGATCA

>1284_S27_L001_R1_001.fastq_207_1a_7
CCCCGACAACGGCGCTGGTATTGGCTCAGCTACTCAGGGTCCCGCAAGCCATCTTGGACATGATCGCTGG
TGCCCACTGGGGAGTCCTAGCGGGCATAGCGTATTTCTCCATGGTGGGCAACTGGGCGAAGGTCCTGGTG
GTGCTGTTGCTGTTTACCGGCGTCGATGCGAATACCTACACTACCGGGGGAGCTGCTGCCAGGAGCACGG
CTGCACTCACCAACATCCTCAGTCCGGGCCCCAAGCAGAATGTCCAGCTGATCA

>1284_S27_L001_R1_001.fastq_208_1a_7
CCCCGACAACGGCGCTGGTATTGGCTCAGCTACTCAGGGTCCCGCAAGCCATCTTGGACATGATCGCTGG
TGCCCACTGGGGAGTCCTAGCGGGCATAGCGTATTTCTCCATGGTGGGCAACTGGGCGAAGGTCCTGGTG
GTGCTGTTGCTGTTTGCCGGCGTCGATGCGAGTACCTACACTACCGGGGGAGCTGCCGCCAGGAGCACGG
CTGCACTCACCAACATCCTCAGTCCGGGCCCCAAGCAGAATGTCCAGCTGATCA

>1284_S27_L001_R1_001.fastq_209_1a_7
CCCCGACAACGGCGCTGGTATTGGCTCAGCTACTCAGGGTCCCGCAAGCCATCTTGGACATGATCGCTGG
TGCCCACTGGGGAGTCCTAGCGGGCATAGCGTATTTCTCCATGGTGGGCAACTGGGCGAAGGTCCTGGTG
GTGCTGTTGCTGTTTGCCGGCGTCGATGCGAATACCTACACTACCGGGGGGGCTGCTGCTAGGAGCACGG
CTGCACTCACCAACATCCTCAGTCCGGGCCCCAAGCAGAATGTCCAGCTGATCA

>1284_S27_L001_R1_001.fastq_210_1a_7
CCCCGACAACGGCGCTGGTATTGGCTCAGCTACTCAGGGTCCCGCAAGCCATCTTGGACATGATCGCTGG
TGCCCACTGGGGAGTCCTAGCGGGCATAGCGTATTTCTCCATGGTGGGCAACTGGGCGAAGGTCCTGGTG
GTGCTGTTGCTGTTTGCCGGCGTCGATGCGAATACCTACACTACCGGGGGAGCTGCTGCCAGGAGCACGG
CTGCACTCACAAACATCCTCAGTCCGGGCCCCAAGCAGAATGTCCAGCTGATCA

>1284_S27_L001_R1_001.fastq_211_1a_7
CCCCGACAACGGCGCTGGTATTGGCTCAGCTACTCAGGGTCCCGCAAGCCATCTTGGACATGATCGCTGG
TGCCCACTGGGGAGTCCTAGCGGGCATAGCGTATTTCTCCATGGTGGGCAACTGGGCGAAGATCCTGGTG
GTGCTGTTGCTGTTTGCCGGCGTCGATGCGAATACCTACACTACCGGGGGAGCTGCTGCCAGGAGCACGG
CTGCACTCACCAACATCCTCAGTCCGGGCCCCAAGCAGAATGTCCAGCTGATCA

>1284_S27_L001_R1_001.fastq_212_1a_7
CCCCGACAACGGCGCTGGTATTGGCTCAGCTACTCAGGGTCCCGCATGCCATCTTGGACATGATCGCTGG
TGCCCACTGGGGAGTCCTAGCGGGCATAGCGTATTTCTCCATGGTGGGCAACTGGGCGAAGGTCCTGGTG
GTGCTGTTGCTGTTTGCCGGCGTCGATGCGAATACCTACACTACCGGGGGAGCTGCTGCCAGGAGCACGG
CTGCACTCACCAACATCCTCAGTCCGGGCCCCAAGCAGAATGTCCAGCTGATCA

>1284_S27_L001_R1_001.fastq_213_1a_7
CCCCGACAACGGCGCTGGTATTGGCTCAGCTACTCAGGGTCCCGCAAGCCATCTTGGACATGATCGCTGG
TGCTCACTGGGGAGTCCTAGCGGGCATAGCGTATTTCTCCATGGTGGGCAACTGGGCGAAGGTCCTGGTG
GTGCTGTTGCTGTTTGCCGGCGTCGATGCGAATACCTACACTACCGGGGGAGCTGCTGCCAGGAGCACGG
CTGCACTCACCAGCATCCTCAGTCCGGGCCCCAAGCAGAATGTCCAGCTGATCA

>1284_S27_L001_R1_001.fastq_214_1a_7
CCCCGACAACGGCGCTAGTATTGGCTCAGCTACTCAGGGTCCCGCAAGCCATCTTGGACATGATCGCTGG
TGCCCACTGGGGAGTCCTAGCGGGCATAGCGTATTTCTCCATGGTGGGCAACTGGGCGAAGGTCCTGGTG
GTGCTGTTGCTGTTTGCCGGCGTCGATGCGAATACCTACACTACCGGGGGAGCTGCTGCCAGGAGCACGG
CTGCACTCACCAACATCCTCAGTCCGGGCCCCAAGCAGAATGTCCAGCTGATCA

>1284_S27_L001_R1_001.fastq_215_1a_7
CCCCGACAACGGCGCTGGTATTGGCTCAGCTACTCAGGGTCCCGCAAGCCATCTTGGACATGATTGCTGG
TGCCCACTGGGGAGTCCTAGCGGGCATAGCGTATTTCTCCATGGTGGGCAACTGGGCGAAGGTCCTGGTG
GTGCTGTTGCTGTTTGCCGGCGTCGATGCGAATACCTACACTACCGGGGGAGCTGCTGCCAGGAGCACGG
CTGCACTCACCAACATCCTCAGTCCGGGCCCCAAGCAGAATGTCCAGCTGATCA

>1284_S27_L001_R1_001.fastq_216_1a_7
CCCCGACAACGGCGCTGGTATTGGCTCAGCCACTCAGGGTCCCGCAAGCCATCTTGGACATGATCGCTGG
TGCCCACTGGGGAGTCCTAGCGGGCATAGCGTATTTCTCCATGGTGGGCAACTGGGCGAAGGTCCTGGTG
GTGCTGTTGCTGTTTGCCGGCGTCGATGCGAATACCTACACTACCGGGGGAGCTGCTGCCAGGAGCACGG
CTGCACTCACCAACATCCTCAGTCCGGGCCCCAAGCAGAATGTCCAGCTGATCA

>1284_S27_L001_R1_001.fastq_217_1a_7
CCCCGACAACGGCGCTGATATTGGCTCAGCTACTCAGGGTCCCGCAAGCCATCTTGGACATGATCGCTGG
TGCCCACTGGGGAGTCCTAGCGGGCATAGCGTATTTCTCCATGGTGGGCAACTGGGCGAAGGTCCTGGTG
GTGCTGTTGCTGTTTGCCGGCGTCGATGCGAATACCTACACTACCGGGGGAGCTGCTGCCAGGAGCACGG
CTGCACTCACCAACATCCTCAGTCCGGGCCCCAAGCAGAATGTCCAGCTGATCA

>1284_S27_L001_R1_001.fastq_218_1a_7
CCCCGATAACGGCGCTGGTATTGGCTCAGCTACTCAGGGTCCCGCAAGCCATCTTGGACATGATCGCTGG
TGCCCACTGGGGAGTCCTAGCGGGCATAGCGTATTTCTCCATGGTGGGCAACTGGGCGAAGGTCCTGGTG
GTGCTGTTGCTGTTTGCCGGCGTCGATGCGAATACCTACACTACCGGGGGAGCTGCTGCCAGGAGCACGG
CTGCACTCACCAACATCCTCAGTCCGGGCCCCAAGCAGAATGTCCAGCTGATCA

>1284_S27_L001_R1_001.fastq_219_1a_7
CCCCGACAACGGCGCTGGTATTGGCTCAGCTACTCAGGGTCCCGCAAGCCATCTTGGACATGATCGCTGG
TGCCCACTGGGGAGTCCTAGCGGGCATAGCGTATTTCTCCATGGTGGGCAACTGGGCGAAGGTCCTGGTG
GTGCTGTTGCTGTTTGCCGGCGTCGATGCGAATACCTACACTACCGGGGGAGCTGCTGCCAGGAGCACGG
CTGCACTCACCAACATCCTCAGTCCGGGCCCCAAGCAGAATGTCCAGCTGATTA

>1284_S27_L001_R1_001.fastq_220_1a_7
CCCCGACAACGGCGCTGGTATTGGCTCAGCTACTCAGGGTCCCGCAAGCCATCTTGGACATAATCGCTGG
TGCCCACTGGGGAGTCCTAGCGGGCATAGCGTATTTCTCCATGGTGGGCAACTGGGCGAAGGTCCTGGTG
GTGCTGTTGCTGTTTGCCGGCGTCGATGCGAATACCTACACTACCGGGGGAGCTGCTGCCAGGAGCACGG
CTGCACTCACCAACATCCTCAGTCCGGGCCCCAAGCAGAATGTCCAGCTGATCA

>1284_S27_L001_R1_001.fastq_221_1a_7
CCCCGACAACGGCGCTGGTATTGGCTCAGCTACTCAGGGTCCCGCAAGCCATCTTGGACATGATCGCTGG
TGCCCACTGGGGAGTCCTAGCGGGCATAGCGTATTTCTCCATGGTGGGCAACTGGGCGAAGGTCCTGGTG
GTGCTGTTGCTGTTTGCCGGTGTCGATGCGAATACCTACACTACCGGGGGAGCTGCTGCCAGGAGCACGG
CTGCACTCACCAACATCCTCAGTCCGGGCCCCAAGCAGAATGTCCAGCTGATCA

>1284_S27_L001_R1_001.fastq_222_1a_7
CCCCGACAACGGCGCTGGTATTGGCTCAGCTGCTCAGGGTCCCGCAAGCCATCTTGGACATGATCGCTGG
TGCCCACTGGGGGGTCCTAGCGGGCATAGCGTATTTCTCCATGGTGGGCAACTGGGCGAAGGTCCTGGTG
GTGCTGTTGCTGTTTGCCGGCGTCGATGCGACTACCTACACTACCGGGGGAGCTGCTGCCATGGGCACGG
CTACACTCGCCGGCTTCTTCAGTCAGGGCCCCAAGCAGAATGTCCAGCTGATCA

>1284_S27_L001_R1_001.fastq_223_1a_7
CCCCGACAACGGCGCTGGTATTGGCTCAGCTACTCAGGGTCCCGCAAGCCATCTTGGACATGATCGCTGG
TGCCCACTGGGGAGTCCTAGCGGGCATAGCGTATTTCTCCATGGTGGGCAACTGGGCGAAGGTCCTGGTG
GTGCTGTTGCTGTTTGCCGGCGTCGATGCGAATACCTACACTACCGGGGGAGCTGCTGCCAGGAGCACGG
CTGCACTCACCAACATCCTCAGTCCGGGCCTCAAGCAGAATGTCCAGCTGATCA

>1284_S27_L001_R1_001.fastq_224_1a_7
CCCCGACAACGGCGTTGGTATTGGCTCAGCTACTCAGGGTCCCGCAAGCCATCTTGGACATGATCGCTGG
TGCCCACTGGGGAGTCCTAGCGGGCATAGCGTATTTCTCCATGGTGGGCAACTGGGCGAAGGTCCTGGTG
GTGCTGTTGCTGTTTGCCGGCGTCGATGCGAATACCTACACTACCGGGGGAGCTGCTGCCAGGAGCACGG
CTGCACTCACCAACATCCTCAGTCCGGGCCCCAAGCAGAATGTCCAGCTGATCA

>1284_S27_L001_R1_001.fastq_225_1a_7
CCCCGACAACGGCGCTGGTATTGGCTCAGCTACTCAGGGTCCCGCAAGCCATCTTGGACATGATCGCTGG
TGCCCACTGGGGAGTCCTAGCGGGCATAGCGTATTTCTCCATGGTGGGCAACTGGGCGAAGGTCCTGGTG
GTGCTGTTGCTGTTTGCCGGCGTCGATGCGAATACCTACACTACCGGGGGAGCTGTTGCCAGGAGCACGG
CTGCACTCACCAACGTCCTCAGTCCGGGCCCCAAGCAGAATGTCCAGCTGATCA

>1284_S27_L001_R1_001.fastq_226_1a_7
CCCCGACAACGGCGCTGGTATTGGCTCAGCTACTCAGGGTCCCGCAAGCCATCTTGGACATGATCGCTGG
TGCCCACTGGGGAGTCCTAGCGGGCATAGCGTATTTCTCCATGGTGGGCAACTGGGCGAAGGTCCTGGTG
GTGCTGTTGCTGTTTGCCGGCGTCGATGCGAATACCTACACTACCGGGGGAGCTGCTGCCAGGAGCACGG
CTGCACTCACCAACATCCTCAATCCGGGCCCCAAGCAGAATGTCCAGCTGATCA

>1284_S27_L001_R1_001.fastq_227_1a_7
CCCCGACAACGGCGCTGGTATTGGCTCAGCTACTCAGGGTCCCGCAAGCCATCTTGGACATGATCGCTAG
TGCCCACTGGGGAGTCCTAGCGGGCATAGCGTATTTCTCCATGGTGGGCAACTGGGCGAAGGTCCTGGTG
GTGCTGTTGCTGTTTGCCGGCGTCGATGCGAATACCTACACTACCGGGGGAGCTGCTGCCAGGAGCACGG
CTGCACTCACCAACATCCTCAGTCCGGGCCCCAAGCAGAATGTCCAGCTGATCA

>1284_S27_L001_R1_001.fastq_228_1a_7
CCCCGACAACGGCGCTGGTATTGGCTCAGCTACTCAGGGTCCCGCAAGCCATCTTGGACATGATCGCTGG
TGCCCACTGGGGAGTCCTAGCGAGCATAGCGTATTTCTCCATGGTGGGCAACTGGGCGAAGGTCCTGGTG
GTGCTGTTGCTGTTTGCCGGCGTCGATGCGAATACCTACACTACCGGGGGAGCTGCTGCCAGGAGCACGG
CTGCACTCACCAACATCCTCAGTCCGGGCCCCAAGCAGAATGTCCAGCTGATCA

>1284_S27_L001_R1_001.fastq_229_1a_7
CCCCGACAACGGCGCTGGTATTGGCTCAGCTACTCAGGGTCCCGCAAGCCATCTTGGACATGATCGCTGG
TGCCCACTGGGGAGTCCTAGCGGGCATAGCGTATTTCTCCATGGTGGGCAACTGGGCGAAGGTCCTGGTG
GTGCTGTTGCTGTTTGCCGGCGTCGATGCGAATACCTACACTACCGGGGGTGCTGCTGCCAGGAGCACGG
CTGCACTCACCAACATCCTCAGTCCGGGCCCCAAGCAGAATGTCCAGCTGATCA

>1284_S27_L001_R1_001.fastq_230_1a_7
CCCCGACAACGGCGCTGGTATTGGCTCAGCTACTCAGGGTCCCGCAAGCCATCTTGGACATGATCGCTGG
TGCCCACTGGGGAGTCCTAGCGGGCATAGCGTATTTCTCCATGGTGGGCAACTGGGCGAAGGTCCTGGTG
GTGCTGTTGCTGTTTGCCGGCGTCGATGCGAATACCTACACTACCGGGGGAGCTGCTGCCAGGAGCACGG
CTGCACTCACCAACATCCTCAGTCCGGGCCCAAAGCAGAATGTCCAGCTGATCA

>1284_S27_L001_R1_001.fastq_231_1a_7
CCCCGACAACGGCGCTGGTATTGGCTCAGCTACTCAGGGTCCCGCAAGCCATCTTGGACATGATCGCTGG
TGCCCACTGGGGAGTCCTAGCGGGCATAGCGTATTTCTCCATGGTGGGCAACTGGGCGAAGGTCCTGGTG
GTGCTGTTACTGTTTGCCGGCGTCGATGCGAATACCTACACTACCGGGGGAGCTGCTGCTAGGAGCACGG
CTGCACTCACCAACATCCTCAGTCCGGGCCCCAAGCAGAATGTCCAGCTGATCA

>1284_S27_L001_R1_001.fastq_232_1a_7
CCCCGACAACGGCGCTGGTATTGGCTCAGCTACTCAGGGTCCCGCAAGCCATCTTGGACATGATCGCTGG
TGCCCACTGGGGAGTCCTAGCGGGCATAGCGTATTTCTCCATGGTGGGCAACTGGGCGAAGGTCCTGGTG
GTGCTGTTGCTGTTTGCCGGCGTCGATGCGAATACCTACACTACCGGGAGAGCTGCTGCCAGGAGCACGG
CTGCACTCACCAACATCCTCAGTCCGGGCCCCAAGCAGAATGTCCAGCTGATCA

>1284_S27_L001_R1_001.fastq_233_1a_7
CCCCGACAACGGCGCTGGTATTGGCTCAGCTACTCAGGGTCCCGCAAGCCATCTTGGACATGATCGCTGG
TGCCCACTGGGGAGTCCTAGCGGGCATAGCGTATTTCTCCATGGTGGGCAACTGGGCGAAGGTCCTGGTG
GTGCTGTTGCTGTTTGCCGGCGTCGATGCGAATACCTACACTACCGGGGGAGCTGCTGCCAGGAGCACGG
CTACACTCACCAACATCCTCAGTCCGGGCCCCAAGCAGAATGTCCAGCTGATCA

>1284_S27_L001_R1_001.fastq_234_1a_6
CCCCGACAACGGCGCTGGTATTGGCTCAGCTACTCAGGGTCCCGCAGGCCATCTTGGACATGATCGCTGG
TGCCCACTGGGGAGTCCTAGCGGGCATAGCGTATTTCTCCATGGTGGGCAACTGGGCGAAGGTCCTGGTG
GTGCTGTTGCTGTTTGCCGGCGTCGATGCGAATACCTACACTACCGGGGGAGCTGCTGCCAGGAGCACGG
CTGCACTCACCAGCATCCTCAGTCCGGGCCCCAAGCAGAATGTCCAGCTGATCA

>1284_S27_L001_R1_001.fastq_235_1a_6
CCCCGACAACGGCGCTGGTATTGGCTCAGCTACTCAGGGTCCCGCAAGCCATCTTGGACATGATCGCTGG
TGCCCACTGGGGAGTCCTAGCGGGCATAGCGTATTTCTCCATGGTGGGCAACTGGGCGAAGGTCCTGGTG
GTACTGTTGCTGTTTGCCGGCGTCGATGCGAATACCTACACTACCGGGGGAGCTGCTGCCAGGAGCACGG
CTGCACTCACCAACATCCTCAGTCCGGGCCCCAAGCAGAATGTCCAGCTGATCA

>1284_S27_L001_R1_001.fastq_236_1a_6
CCCCGACAACGGCGCTGGTATTGGCTCAGCTACTCAGGGTCCCGCAAGCCATCTTGGACATGATCGCTGG
TGCCCACTGGAGAGTCCTAGCGGGCATAGCGTATTTCTCCATGGTGGGCAACTGGGCGAAGGTCCTGGTG
GTGCTGTTGCTGTTTGCCGGCGTCGATGCGAATACCTACACTACCGGGGGAGCTGCTGCCAGGAGCACGG
CTGCACTCACCAACATCCTCAGTCCGGGCCCCAAGCAGAATGTCCAGCTGATCA

>1284_S27_L001_R1_001.fastq_237_1a_6
CCCCGACAACGGCGCTGGTATTGGCTCAGCTACTCAGGGTCCCGCAAGCCATCTTGGACATGATCGCTGG
TGCCCACTGGGGAGTCCTAGCGGGCATAGCGCATTTCTCCATGGTGGGCAACTGGGCGAAGGTCCTGGTG
GTGCTGTTGCTGTTTGCCGGCGTCGATGCGAATACCTACACTACCGGGGGAGCTGCTGCCAGGAGCACGG
CTGCACTCACCAACATCCTCAGTCCGGGCCCCAAGCAGAATGTCCAGCTGATCA

>1284_S27_L001_R1_001.fastq_238_1a_6
CCCCGACAACGGCGCTGGTATTGGCTCAGCTACTCAGGGTCCCGAAAGCCATCTTGGACATGATCGCTGG
TGCCCACTGGGGAGTCCTAGCGGGCATAGCGTATTTCTCCATGGTGGGCAACTGGGCGAAGGTCCTGGTG
GTGCTGTTGCTGTTTGCCGGCGTCGATGCGAATACCTACACTACCGGGGGAGCTGCTGCCAGGAGCACGG
CTGCACTCACCAACATCCTCAGTCCGGGCCCCAAGCAGAATGTCCAGCTGATCA

>1284_S27_L001_R1_001.fastq_239_1a_6
CCCCGCCAACGGCGCTGGTATTGGCTCAGCTACTCAGGGTCCCGCAAGCCATCTTGGACATGATCGCTGG
TGCCCACTGGGGAGTCCTAGCGGGCATAGCGTATTTCTCCATGGTGGGCAACTGGGCGAAGGTCCTGGTG
GTGCTGTTGCTGTTTGCCGGCGTCGATGCGAATACCTACACTACCGGGGGAGCTGCTGCCAGGAGCACGG
CTGCACTCACCAACATCCTCAGTCCGGGCCCCAAGCAGAATGTCCAGCTGATCA

>1284_S27_L001_R1_001.fastq_240_1a_6
CCCCGACAACGGCGCTGGTATTGGCTCAGCTACTCAGGGTCCCGCAAGCCATCTTGGACATGATCGCTGG
TGCCCACTGGGGAGTCCTAGCGGGCATAGCATATTTCTCCATGGTGGGCAACTGGGCGAAGGTCCTGGTG
GTGCTGTTGCTGTTTGCCGGCGTCGATGCGAATACCTACACTACCGGGGGAGCTGTTGCCAGGAGCACGG
CTGCACTCACCAACATCCTCAGTCCGGGCCCCAAGCAGAATGTCCAGCTGATCA

>1284_S27_L001_R1_001.fastq_241_1a_6
CCCCGACAACGGCGCTGGTATTGGCTCAGCTACTCAGGGTCCCGCAAGCCATCTTGGACATGATCGCTGG
TGCCCACTGGGGAGTCCTAGAGGGCATAGCGTATTTCTCCATGGTGGGCAACTGGGCGAAGGTCCTGGTG
GTGCTGTTGCTGTTTGCCGGCGTCGATGCGAATACCTACACTACCGGGGGAGCTGCTGCCAGGAGCACGG
CTGCACTCACCAACATCCTCAGTCCGGGCCCCAAGCAGAATGTCCAGCTGATCA

>1284_S27_L001_R1_001.fastq_242_1a_6
CCCCGACAACGGCGCTGGTATTGGCTCAGCTACTCAGGGTCCCGCAAGCCATCTTGGACATGATCGCTGG
TGCCCACTGGGGGGTCCTAGCGGGCATAGCGTATTTCTCCATGGTGGGCAACTGGGCGAAGGTCCTGGTG
GTGCTGTTGCTGTTTGCCGGCGTCGATGCGAATACCTACACTACCGGGGGGGCTGCTGCCAGGAGCACGG
CTGCACTCACCAACATCCTCAGTCCGGGCCCCAAGCAGAATGTCCAGCTGATCA

>1284_S27_L001_R1_001.fastq_243_1a_6
CCCCGACAACGGCGCTGGTATTGGCTCAGCTACTCAGGGTCCCGCAAGCCATCTTGGACATGATCGCTGG
TGCCCACTGGGAAGTCCTAGCGGGCATAGCGTATTTCTCCATGGTGGGCAACTGGGCGAAGGTCCTGGTG
GTGCTGTTGCTGTTTGCCGGCGTCGATGCGAATACCTACACTACCGGGGGAGCTGCTGCCAGGAGCACGG
CTGCACTCACCAACATCCTCAGTCCGGGCCCCAAGCAGAATGTCCAGCTGATCA

>1284_S27_L001_R1_001.fastq_244_1a_6
CCCCGACAACGGCGCTGGTATTGGCTCAGCTACTCAGGGTCCCGCAAGCCATCTTGGACATGATCGCTGG
TGCCCACTGGGGAGTCCTAGCGGGCATAGCGTATTTCTCCATGGCGGGCAACTGGGCGAAGGTCCTGGTG
GTGCTGTTGCTGTTTGCCGGCGTCGATGCGAATACCTACACTACCGGGGGAGCTGCTGCCAGGAGCACGG
CTGCACTCACCAGCATCCTCAGTCCGGGCCCCAAGCAGAATGTCCAGCTGATCA

>1284_S27_L001_R1_001.fastq_245_1a_6
CCCCGACAACGGCGCTGGTATTGGCTCAGCTACTCAGGGTCCCGCAAGCCATCTTGGACATGATCGCTGG
TGCCCACTGGGGAGTCCTAGCGGGCATAGCGTATTTCTCCATGATGGGCAACTGGGCGAAGGTCCTGGTG
GTGCTGTTGCTGTTTGCCGGCGTCGATGCGAATACCTACACTACCGGGGGAGCTGCTGCCAGGAGCACGG
CTGCACTCACCAACATCCTCAGTCCGGGCCCCAAGCAGAATGTCCAGCTGATCA

>1284_S27_L001_R1_001.fastq_246_1a_6
CCCCGACAACGGCGCTGGTATTGGCTCAGCTACTCAGGGTCCCGCAAGCCATCTTGGACATGATCGCTGG
TGCCCACTGGGGAGTCCTAGCGGGCATAGCGTATTTCTCCATGGTGGGCAACTGGGCGAAGGTCCTGGTG
GTGCTGTTGCTGTTTGCCGGCGTCGATGCGAATACCTACACCACCGGGGGAGCTGCTGCCAGGGGCACGG
CTGCACTCACCAACATCCTCAGTCCGGGCCCCAAGCAGAATGTCCAGCTGATCA

>1284_S27_L001_R1_001.fastq_247_1a_6
CCCCGACAACGGCGCTGGTATTGGCTCAGCTACTCAGGGTCCCGCAAGCCATCTTGGACATGATCGCTGG
TGCCCACTGGGGAGTCCTAGCGGGCATAGCGTATTTCTCCATGGTGGGCAACTGGGCGAAGGTCCTGGTG
GTGTTGTTGCTGTTTGCCGGCGTCGATGCGAATACCTACACTACCGGGGGAGCTGCTGCCAGGAGCACGG
CTGCATTCACCAACATCCTCAGTCCGGGCCCCAAGCAGAATGTCCAGCTGATCA

>1284_S27_L001_R1_001.fastq_248_1a_6
CCCCGACAACGGCGCTGGTATTGGCTCAGCTACTCAGGGTCCCGCAAGCCATCTTGGACATGATCGCTGG
TGCCCACTGGGGAGTCCTAGCGGGCATAGCGTATTTCTCCATGGTGGGCAACTGGGCGAAGGTCCTGGTG
GTGCTGTTGCTGTTTGCCGGCGTCGACGCGAATACCTACACTACCGGGGGAGCTGCTGCTAGGAGCACGG
CTGCACTCACCAACATCCTCAGTCCGGGCCCCAAGCAGAATGTCCAGCTGATCA

>1284_S27_L001_R1_001.fastq_249_1a_6
CCCCGACAACGGCGCTGGTATTGGCTCAGCTACTCAGGGTCCCGCAAGCCATCTTGGACATGATCGCTGG
TGCCCACTGGGGAGTCCTAGCGGGCATAGCGTATTTCTCCATGGTGGGCAACTGGGCGAAGGTCCTGGTG
GTGCTGTTGCTGTTTGCCGGCGTCGATGCGAATACCTACACTACCGGGGGATCTGCTGCCAGGAGCACGG
CTGCACTCACCAACATCCTCAGTCCGGGCCCCAAGCAGAATGTCCAGCTGATCA

>1284_S27_L001_R1_001.fastq_250_1a_6
CCCCGACAACGGCGCTGGTATTGGCTCAGCTACTCAGGGTCCCGCAAGCCATCTTGGACATGATCGCTGG
TGCCCACTGGGGAGTCCTAGCGGGCATAGCGTATTTCTCCATGGTGGGCAACTGGGCGAAGGTCCTGGTG
GTGCTGTTGCTGTTTGCCGGCGTCGATGCGAATACCTACACTACCGGGGGAGCTGCTGCCAGGAGCATGG
CTGCACTCACCAACATCCTCAGTCCGGGCCCCAAGCAGAATGTCCAGCTGATCA

>1284_S27_L001_R1_001.fastq_251_1a_6
CCCCGACAACGGCGCTGGTATTGGCTCAGCTACTCAGGGTCCCGCAAGCCATCTTGGACATGATCGCTGG
TGCCCACTGGGGAGTCCTAGCGGGCATAGCGTATTTCTCCATGGTGGGCAACTGGGCGAAGGTCCTGGTG
GTGCTGTTGCTGTTTGCCGACGTCGATGCGAATACCTACACTACCGGGGGAGCTGCTGCCAGGAGCACGG
CTGCACTCACCAACATCCTCAGTCCGGGCCCCAAGCAGAATGTCCAGCTGATCA

>1284_S27_L001_R1_001.fastq_252_1a_6
CCCCGACAACGGCGCTGGTATTGGCTCAGCTACTCAGGGTCCCGCAAGCCATCTTGGACATGATCGCTGG
TGCCCACTGGGGAGTCCTAGCGGGCATAGCGTATTTCTCCATGGTGGGCAACTGGGCGAAGGCCCTGGTG
GTGCTGTTGCTGTTTGCCGGCGTCGATGCGAATACCTACACTACCGGGGGAGCTGCTGCCAGGAGCACGG
CTGCACTCACCAGCATCCTCAGTCCGGGCCCCAAGCAGAATGTCCAGCTGATCA

>1284_S27_L001_R1_001.fastq_253_1a_6
CCCCGACAACGGCGCTGGTATTGGCTCAGCTACTCAGGGTCCCGCAAGCCATCTTGGACATGATCGCTGG
TGCCCACTGGGGAGTCCTAGCGGGCATAGCGTATTTCTCCATGGTGGGCAACTGGGCGAAGGTCCTGGTG
GTGCTGTTGCTGTTTGCCGGCGTCGATGCGACTACCTACACTACCGGGGGAGCTGCTGCCATGGGCACGG
CTACACTCGCCGGCTTCTTCAGTCAGGGCCCCAAGCAGAATGTCCAGCTGATCA

>1284_S27_L001_R1_001.fastq_254_1a_6
CCCCGTCAACGGCGCTGGTATTGGCTCAGCTACTCAGGGTCCCGCAAGCCATCTTGGACATGATCGCTGG
TGCCCACTGGGGAGTCCTAGCGGGCATAGCGTATTTCTCCATGGTGGGCAACTGGGCGAAGGTCCTGGTG
GTGCTGTTGCTGTTTGCCGGCGTCGATGCGAATACCTACACTACCGGGGGAGCTGCTGCCAGGAGCACGG
CTGCACTCACCAACATCCTCAGTCCGGGCCCCAAGCAGAATGTCCAGCTGATCA

>1284_S27_L001_R1_001.fastq_255_1a_6
CCCCGACAACGGCGCTGGTATTGGCTCAGCTACTCAGGGTCCCGCAAGCCATCTTGGACATGATCGCTGG
TGCCCACTGGGGAGTCCTAGCGGGCATAGCGTATTTCTCCATGGTGGGCAACTGGGCGAAGGTCCTGGTG
GTGCTGTTGCTGTTTGCCGGCGTCGATGCGAATACCTACACTACTGGGGGAGCTGCTGCCAGGAGCACGG
CTGCACTCACCAGCATCCTCAGTCCGGGCCCCAAGCAGAATGTCCAGCTGATCA

>1284_S27_L001_R1_001.fastq_256_1a_6
CCCCGACAACGGCGCTGGTATTGGCTCAGCTACTCAGGGTCCCGCAAGCCATCTTGGACATGATCGCTGG
TGCCCACTGGGGAGTCCTAGCGGGCATAGCGTATTTCTCCATGGTGGGCAACTGGGCGAAGGTCCTGGTG
GTGCTGTTGCTGTTTGCCGGCGTCGATGCGAATACCTACACTACCGGGGGAGCTGCTGCCAGGAGCACGG
CTGCACTCACCAACATCCTCAGTTCGGGCCCCAAGCAGAATGTCCAGCTGATCA

>1284_S27_L001_R1_001.fastq_257_1a_6
CCCCGACAACGGCGCTGGTATTGGCTCAGCTACTCAGGGTCCCGCAAGCCATCTTGGACATGATCGCTGG
TGCCCACTGGGGAGTCCTAGCGGGCATAGCGTATTTCTCCATGGTGGGCAACTGGGCGAAGGTCCTGGTG
GTGCTGTTGCTGTTTGCCGGCGTCGATGCGAATACCTACACTACCGGGGGAGCTGCTGCCAGTAGCACGG
CTGCACTCACCAACATCCTCAGTCCGGGCCCCAAGCAGAATGTCCAGCTGATCA

>1284_S27_L001_R1_001.fastq_258_1a_6
CCCCGACAACGGTGCTGGTATTGGCTCAGCTACTCAGGGTCCCGCAAGCCATCTTGGACATGATCGCTGG
TGCCCACTGGGGAGTCCTAGCGGGCATAGCGTATTTCTCCATGGTGGGCAACTGGGCGAAGGTCCTGGTG
GTGCTGTTGCTGTTTGCCGGCGTCGATGCGAATACCTACACTACCGGGGGAGCTGCTGCCAGGAGCACGG
CTGCACTCACCAACATCCTCAGTCCGGGCCCCAAGCAGAATGTCCAGCTGATCA

>1284_S27_L001_R1_001.fastq_259_1a_6
CCCCGACAACGGCGCTGGTATTGGCTCAGCTACTCAGGGTCCCGCAAGCCATCTTGGACATGATCGCTGG
TGCCCACTGGGGAGTCCTAGCGGGCATAGCGTATTTCTCCATGGTGGGCAACTGGGCGAAGGTCCTGGTG
GTGCTGTTACTGTTTGCCGGCGTCGATGCGAATACCTACACTACCGGGGGAGCTGCTGCCAGGAGCACGG
CTGCACTCACCAACATCCTCAGTCCGGGCCCCAAGCAGAATGTCCAGCTGATCA

>1284_S27_L001_R1_001.fastq_260_1a_6
CCCCGACAACGGCGCTGGTATTGGCTCAGCTACTCAGGGTCCCGCAAGCCATCTTGGACATGATCGCTGG
TGCCCACTGGGGTGTCCTAGCGGGCATAGCGTATTTCTCCATGGTGGGCAACTGGGCGAAGGTCCTGGTG
GTGCTGTTGCTGTTTGCCGGCGTCGATGCGAATACCTACACTACCGGGGGAGCTGCTGCCAGGAGCACGG
CTGCACTCACCAACATCCTCAGTCCGGGCCCCAAGCAGAATGTCCAGCTGATCA

>1284_S27_L001_R1_001.fastq_261_1a_6
CCCCGACAACGGCGCTGGTATTGGCTCAGCTACTCAGGGTCCCGCAAGCCATCTTGGACATGATCGCTGG
TGCCCACTGGGGAGTCCTAGCGGGCATAGCGTATTTCTCCATGGTGGGCAACTGGGCGAAGGTCCTGGTG
GTGCTGTTGCTGTTTGCCGGCGTCGATGCGAATACCTACACTACCGGGGGAGCTGCTGCCAGGAGCACGG
CTGCACTCTCCAACATCCTCAGTCCGGGCCCCAAGCAGAATGTCCAGCTGATCA

>1284_S27_L001_R1_001.fastq_262_1a_6
CCCCGACAACGGCGCTGGTATTGGCTCAGCTACTCAGGGTCCCGCAAGCCATCTTGGACATGATCGCTGG
TGCCCACTGGGGAGTCCTAGCGGGCATAGCGTATTTCTCCATGGTGGGCAACTGGGTGAAGGTCCTGGTG
GTGCTGTTGCTGTTTGCCGGCGTCGATGCGAATACCTACACTACCGGGGGAGCTGCTGCCAGGAGCACGG
CTGCACTCACCAACATCCTCAGTCCGGGCCCCAAGCAGAATGTCCAGCTGATCA

>1284_S27_L001_R1_001.fastq_263_1a_6
CCCCGACAACGGCGCTGGTATTGGCTCAGCTACTCAGGGTCCCGCAAGCCATCTTGGACATGATCGCTGG
TGCCCACTGGGGAGTCCTAGCGGGCATAGCGTATTTCTCCATGGTGGGCAACTGGGCGAAGGTCCTGGTG
GTGCTGTTGCTGTTTGCCGGCGTCGATGCGAATACCTACACTACCGGGGGAGCAGCTGCCAGGAGCACGG
CTGCACTCACCAACATCCTCAGTCCGGGCCCCAAGCAGAATGTCCAGCTGATCA

>1284_S27_L001_R1_001.fastq_264_1a_6
CCCCGACAACGGCGCTGGTATTGGCTCAGCTACTCAGGGTCCCGCAAGCCATCTTGGACATGATCGCTGG
TGCCCACTGGGGAGTCCTAGCGGGCATAGCGTATTTCTCCATGGTGGGCAATTGGGCGAAGGTCCTGGTG
GTGCTGTTGCTGTTTGCCGGCGTCGATGCGAATACCTACACTACCGGGGGAGCTGCTGCCAGGAGCACGG
CTGCACTCACCAACATCCTCAGTCCGGGCCCCAAGCAGAATGTCCAGCTGATCA

>1284_S27_L001_R1_001.fastq_265_1a_6
CCCCGACAACGGCGCTGGTATTGGCTTAGCTACTCAGGGTCCCGCAAGCCATCTTGGACATGATCGCTGG
TGCCCACTGGGGAGTCCTAGCGGGCATAGCGTATTTCTCCATGGTGGGCAACTGGGCGAAGGTCCTGGTG
GTGCTGTTGCTGTTTGCCGGCGTCGATGCGAATACCTACACTACCGGGGGAGCTGCTGCCAGGAGCACGG
CTGCACTCACCAACATCCTCAGTCCGGGCCCCAAGCAGAATGTCCAGCTGATCA

>1284_S27_L001_R1_001.fastq_266_1a_6
CCCCGACAACGGCGCTGGTATTGGCTCAGCTACTCAGGGTCCCGCAAGCCATCTTAGACATGATCGCTGG
TGCCCACTGGGGAGTCCTAGCGGGCATAGCGTATTTCTCCATGGTGGGCAACTGGGCGAAGGTCCTGGTG
GTGCTGTTGCTGTTTGCCGGCGTCGATGCGAATACCTACACTACCGGGGGAGCTGCTGCCAGGAGCACGG
CTGCACTCACCAACATCCTCAGTCCGGGCCCCAAGCAGAATGTCCAGCTGATCA

>1284_S27_L001_R1_001.fastq_267_1a_6
CCCCGACAACGGCGCTGGTATTGGCTCAGCTACTCAGGGTCCCGCAAGCCATCTTGGACATGATCGCTGG
TGCCCACTGGGGAGTCCTAGCGGGCATAGCGTATTTCTCCATGGTGGGCAACTGGGCGAAGGTCCTGGTG
GTGCTGTTGCTGTTTGCCGGCGTCGATGCGAATACCTACACCACCGGGGGAGCCGCTGCCAGGAGCACGG
CTGCACTCACCAACATCCTCAGTCCGGGCCCCAAGCAGAATGTCCAGCTGATCA

>1284_S27_L001_R1_001.fastq_268_1a_6
CCCCGACAACGGCGCTGGTATTGGCTCAGCTACTCAGGGTCCCGCAAGCCATCTTGGACATGATCGCTGG
TGCCCACTGGGGAGTCCTAGCGGGCATAGCGTATTTCTCCATGGTGGGCAACTGGGCGAAGGTCCTGGTG
GTGCTGTTGCTGTTTGCCGGCGTCGATGGGAATACCTACACTACCGGGGGAGCTGCTGCCAGGAGCACGG
CTGCACTCACCAACATCCTCAGTCCGGGCCCCAAGCAGAATGTCCAGCTGATCA

>1284_S27_L001_R1_001.fastq_269_1a_6
CCCCGACAACGGCGCTAGTATTGGCTCAGCTACTCAGGGTCCCGCAAGCCATCTTGGACATGATCGCTGG
TGCCCACTGGGGAGTCCTAGCGGGCATAGCGTATTTCTCCATGGTGGGCAACTGGGCGAAGGTCCTGGTG
GTGCTGTTGCTGTTTGCCGGCGTCGATGCGAATACCTACACTACCGGGGGAGCTGCTGCCAGGAGCACGG
CTGCACTCACCAGCATCCTCAGTCCGGGCCCCAAGCAGAATGTCCAGCTGATCA

>1284_S27_L001_R1_001.fastq_270_1a_6
CCCCGACAACGGCGCTGGTATTGGCTCAGCTACTCAGGGTCCCGCAAGCCATCTTGGACATGATCGCTGG
TGCCCACTGGGGAGTCCTAGCGGGCATAGCGTATTTCTCCATGGTGGGCAACTGGGCGAAGGTCCTGGTG
GTGCTGTTGCTGTTTGCCGGCGTCGATGCGAATACCTACACTACCGGGGGCGCTGCTGCCAGGAGCACGG
CTGCACTCACCAACATCCTCAGTCCGGGCCCCAAGCAGAATGTCCAGCTGATCA

>1284_S27_L001_R1_001.fastq_271_1a_6
CCCCGACAACGGCGCTGGTATTGGCTCAGCTACTCAGGGTCCCGCAAGCCATCTTGGACATGATCGCTGG
TGCCCACTGGGGAGTCCTAGCGGGCATAGCGTATTTCTCCATGGTGGGCAACTGGGCGAAGGTCCTGGTG
GTGCTGTTGCTGTTTGCCGGCGTCGATGCGAATACCTACACTACCGGGGGAGCTGTTGCCAGGAGCACGG
CTGCACTCACCAACATCCTCAGTCCGGGCCCCAAGCAGAATGTCCAGCTGGTCA

>1284_S27_L001_R1_001.fastq_272_1a_6
CCCCGACAACGGCGCTGGTATTGGCTCAGCTACTCAGGGTCCCGCAAGCCATCTTGGACATGATCGCTGG
TGCCCACTGGGGAGTCCTAGCGGACATAGCGTATTTCTCCATGGTGGGCAACTGGGCGAAGGTCCTGGTG
GTGCTGTTGCTGTTTGCCGGCGTCGATGCGAATACCTACACTACCGGGGGAGCTGCTGCCAGGAGCACGG
CTGCACTCACCAACATCCTCAGTCCGGGCCCCAAGCAGAATGTCCAGCTGATCA

>1284_S27_L001_R1_001.fastq_273_1a_6
CCCCGACAACGGCGCTGGTATTGGCTCAGCTACTCAGGGTCCCGCAAGCCATCTTGGACATGATCGCTGG
TGCCCACTGGGGAGTCCTAGCGGGCATAGCGTATTTCTCCATGGTGGGCAACTGGGCGAAGGTCCTGGTG
GTGCTGTTGCTGTTTGCCGGCGTCGATGCGAATACTTACACTACCGGGGGAGCTGCTGCCAGGAGCACGG
CTGCACTCACCAACATCCTCAGTCCGGGCCCCAAGCAGAATGTCCAGCTGATCA

>1284_S27_L001_R1_001.fastq_274_1a_6
CCCCGACAACGGCGCTGGTATTGGCTCAGCTACTCAGGGTCCCGCAAGCCATCTTGGACATGATCGCTGG
TGCCCACTGGGGAGTCCTAGCGGGCATAGCGTATTTCTCCATGGTGGGCAACTGGGCGAAGGTTCTGGTG
GTGCTGTTGCTGTTTGCCGGCGTCGATGCGAATACCTACACTACCGGGGGAGCTGCTGCCAGGAGCACGG
CTGCACTCACCAACATCCTCAGTCCGGGCCCCAAGCAGAATGTCCAGCTGATCA

>1284_S27_L001_R1_001.fastq_275_1a_6
CCCCGACAACGGCGCTGGTATTGGCTCAGCTACTCAGGGTCCCGCAAGCCATCTTGGACATGATCGCTGG
TGCCCACTGGGGAGTCCTAGCGGGCATAGCGTATTTCTCCATGGTGGGCAACTGGGCGAAGGTCCTGGTG
GTGCTGTTGCTGTTTGCCGGCGTCGATGCGAATACCTACACTACCGGGGGGGCTGCTGCCAGGAGCACGG
CTGCACTCACTAACATCCTCAGTCCGGGCCCCAAGCAGAATGTCCAGCTGATCA

>1284_S27_L001_R1_001.fastq_276_1a_6
CCCCGACAACGGCGCTGGTATTGGCTCAGCTACTCAGGGTCCCGCAAGCCATCTTGGACATGATCGCTGG
TGCCCACTGGGGAGTCCTAGCGGGCATAGCGTATTTCTCCATGGCGGGCAACTGGGCGAAGGTCCTGGTG
GTGCTGTTGCTGTTTGCCGGCGTCGATGCGAATACCTACACTACCGGGGGAGCTGCTGCTAGGAGCACGG
CTGCACTCACCAACATCCTCAGTCCGGGCCCCAAGCAGAATGTCCAGCTGATCA

>1284_S27_L001_R1_001.fastq_277_1a_6
CCCCGGCAACGGCGCTGGTATTGGCTCAGCTACTCAGGGTCCCGCAAGCCATCTTGGACATGATCGCTGG
TGCCCACTGGGGAGTCCTAGCGGGCATAGCGTATTTCTCCATGGTGGGCAACTGGGCGAAGGTCCTGGTG
GTGCTGTTGCTGTTTGCCGGCGTCGATGCGAATACCTACACTACCGGGGGAGCTGCTGCCAGGAGCACGG
CTGCACTCACCAACATCCTCAGTCCGGGCCCCAAGCAGAATGTCCAGCTGATCA

>1284_S27_L001_R1_001.fastq_278_1a_6
CCCCGACAACGGCGCTGGTATTGGCTCAGCTACTCAGGGTCCCGCAAGCCATCTTGGACATGATCGCTGG
TGCCCACTGGGGAGTCCTAGCGGGCATAGCGTATTTCTCCATGGTGGGCAACTGGGCGAAGGTCCTGGTG
GTGCTGTTGCTGTTTGCCGGCGTCGATGCGAATACCTACACTACCGGGGGAGCTGCTGCCAGGAGCACGG
CTGCATTCGCCAACATCCTCAGTCCGGGCCCCAAGCAGAATGTCCAGCTGATCA

>1284_S27_L001_R1_001.fastq_279_1a_6
CCCCGACAACGACGCTGGTATTGGCTCAGCTACTCAGGGTCCCGCAAGCCATCTTGGACATGATCGCTGG
TGCCCACTGGGGAGTCCTAGCGGGCATAGCGTATTTCTCCATGGTGGGCAACTGGGCGAAGGTCCTGGTG
GTGCTGTTGCTGTTTGCCGGCGTCGATGCGAATACCTACACTACCGGGGGAGCTGCTGCCAGGAGCACGG
CTGCACTCACCAACATCCTCAGTCCGGGCCCCAAGCAGAATGTCCAGCTGATCA

>1284_S27_L001_R1_001.fastq_280_1a_6
CCCCGACAACGGCGCTGGTATTGGCTCAGCTACTCAGGGTCCCGCAAGCCATCTTGGACATGATCGCTGG
TGCCCACTGGGGAGTCCTAGCGGGCATAGCGTATTTCTCCATGGTGGGCAACTGGGCGAAGGTCCTGGTG
GTGCTGTTGCTGTTTGCCGGCGTCGATGCGAATACCTACACCACCGGGGGAGCTGCTGCCAGGAGCACGG
CTGCATTCACCAACATCCTCAGTCCGGGCCCCAAGCAGAATGTCCAGCTGATCA

>1284_S27_L001_R1_001.fastq_281_1a_6
CCCCGACAACGGCGCTGGTATTGGCTCAGCTACTCAGGGTCCCGCAAGCCATCTTGGACATGATCGCTGG
TGCCCACTGGGGAGTCCTAGCGGGCATAGCGTATTTCTCCATGGTGGGCAACTGGGCGAAGGTCCTGGTG
GTGCTGTTGCTGTTTGCCGGCGTTGATGCGAATACCTACACTACCGGGGGAGCTGTTGCCAGGAGCACGG
CTGCACTCACCAACATCCTCAGTCCGGGCCCCAAGCAGAATGTCCAGCTGATCA

>1284_S27_L001_R1_001.fastq_282_1a_6
CCCCGACAACGGCGCTGGTATTGGCCCAGCTACTCAGGGTCCCGCAAGCCATCTTGGACATGATCGCTGG
TGCCCACTGGGGAGTCCTAGCGGGCATAGCGTATTTCTCCATGGTGGGCAACTGGGCGAAGGTCCTGGTG
GTGCTGTTGCTGTTTGCCGGCGTCGATGCGAATACCTACACTACCGGGGGAGCTGCTGCCAGGAGCACGG
CTGCATTCACCAACATCCTCAGTCCGGGCCCCAAGCAGAATGTCCAGCTGATCA

>1284_S27_L001_R1_001.fastq_283_1a_6
CCCCGACAACGGCGCTGGTATTGGCTCAGCTACTCAGGGTCCCGCAAGCCATCTTGGACATGATCGCTGG
TGCCCACTGGGGAGTCCTAGCGGGCATAGCGTATTTCTCCATGGTGGGCAACTGGGCGAAGGTCCTGGTG
GTGCTGTTGCTGTTTGCCGGCGTCGATGCGAATACCTACACTACCGGGGGAGCTGCTGCCAGGAGCACGG
CTGCACTCACCAACATCCTCAGTCCGGGCCCCAAGCAGAATATCCAGCTGATCA

>1284_S27_L001_R1_001.fastq_284_1a_6
CCCCGACAACGGCGCTGGTATTGGCTCAGCTACTCAGGGTCCCGCAAGCCATCTTGGACATGATCGCTGG
TGCCCACTAGGGAGTCCTAGCGGGCATAGCGTATTTCTCCATGGTGGGCAACTGGGCGAAGGTCCTGGTG
GTGCTGTTGCTGTTTGCCGGCGTCGATGCGAATACCTACACTACCGGGGGAGCTGCTGCCAGGAGCACGG
CTGCACTCACCAACATCCTCAGTCCGGGCCCCAAGCAGAATGTCCAGCTGATCA

>1284_S27_L001_R1_001.fastq_285_1a_5
CCCCGACAACGGCGCTGGTATTGGCTCAGCTACTCAGGGTCCCGCAAGCCATCTTGGACATGATCGCTGG
TGCCCACTGGGGAGTCCTAGCGGGCATAGCGTATTTCTCCATGGTGGGCAACTGGGCGAAGGTCCTGGTG
GTGCTGTTGCTGTTTGCCGGCGTCGATGCGAATACCTACACTACCGGGGGAGCTGCTGCTAGGAGCACGG
CTGCACTCACCAACATCCTCAGTCCGGGCCCCAAGCAGAATGTCCAGCTGGTCA

>1284_S27_L001_R1_001.fastq_286_1a_5
CCCCGACAACGGCGCTGGTATTGGCTCAGCTACTCAGGGTCCCGCAAGCCATCTTGGACATGATCGCTGG
TGCCCACTGGGGAGTCCTAGCGGGCATAGCGTATTTCTCCATGGTGGGCAACTGGGCGAAGGTCCTGGTG
GTGCTGTTGCTGTTTGCCGGCGTCGATGCGAATACCTACACTACCGGGGGAACTGCTGCCAGGAGCACGG
CTGCACTCACCAACATCCTCAGTCCGGGCCCCAAGCAGAATGTCCAGCTGATCA

>1284_S27_L001_R1_001.fastq_287_1a_5
CCCCGACAACGGCGCTGGTATTGGCTCAGCTACTCAGGGTCCCGCAAGCCATCTTGGACATGATCGCTGG
TGCCCACTGGGGAGTCCTAGCGGGCATAGCGTATTTCTCCATGGTGGGCAACTGGGCGAAGGTCCTGGTG
GTGCTGTTGCTGTTTGCCGGCGTCGATGCGAATACCTACACTACCGGGGGAGCTGCTGCCAGGAGCACGG
CTGCGCTCACCAGCATCCTCAGTCCGGGCCCCAAGCAGAATGTCCAGCTGATCA

>1284_S27_L001_R1_001.fastq_288_1a_5
CCCCGACAACGGCGCTGGTATTGGCTCAGCTACTCAGGGTCCCGCAAGCCATCTTGGACATGATCGCTGG
TGCCCACTGGGGAGTCCTAGCGGGCATAGCGTATTTCTCCATGGTGGGCAACTGGGCGAAGGTCCTGGTG
GTGCCGTTGCTGTTTGCCGGCGTCGATGCGAATACCTACACTACCGGGGGAGCTGCTGCCAGGAGCACGG
CTGCACTCACCAGCATCCTCAGTCCGGGCCCCAAGCAGAATGTCCAGCTGATCA

>1284_S27_L001_R1_001.fastq_289_1a_5
CCCCGACAACGGCGCTGGTATTGGCTCAGCTACTCAGGGTCCCGCAAGCCATCTTGGACATGATCGCTGG
TGCCCACTGGGGAGTCCTAGCGGGCATAGCGTATTTCTCCATGGTGGGCAACTGGGCGAAGGTCCTGGTG
GTGCTGTTGCTGTTTGCCGGCGTCGATGCGAATACCTACACTACCGGGGGAGCTGCTGCCAGGAGCACGG
CTGCACTCACCAACATCCTCAGTCCGGGCCCCAAGCAGAATGTTCAGCTGGTCA

>1284_S27_L001_R1_001.fastq_290_1a_5
CCCCGACAACTGCGCTGGTATTGGCTCAGCTACTCAGGGTCCCGCAAGCCATCTTGGACATGATCGCTGG
TGCCCACTGGGGAGTCCTAGCGGGCATAGCGTATTTCTCCATGGTGGGCAACTGGGCGAAGGTCCTGGTG
GTGCTGTTGCTGTTTGCCGGCGTCGATGCGAATACCTACACTACCGGGGGAGCTGCTGCCAGGAGCACGG
CTGCACTCACCAACATCCTCAGTCCGGGCCCCAAGCAGAATGTCCAGCTGATCA

>1284_S27_L001_R1_001.fastq_291_1a_5
CCCCGACAACGGCGCTGGTATTGGCTCAGCTACTCAGGGTCCCGCAAGCCATCTTGAACATGATCGCTGG
TGCCCACTGGGGAGTCCTAGCGGGCATAGCGTATTTCTCCATGGTGGGCAACTGGGCGAAGGTCCTGGTG
GTGCTGTTGCTGTTTGCCGGCGTCGATGCGAATACCTACACTACCGGGGGAGCTGCTGCCAGGAGCACGG
CTGCACTCACCAACATCCTCAGTCCGGGCCCCAAGCAGAATGTCCAGCTGATCA

>1284_S27_L001_R1_001.fastq_292_1a_5
CCCCGACAACGGCGCTGGTATTGGCTCAGCTACTCAGGGTCCCGCAAGCCATCTTGGACATGATCGCTGG
TGCCCACTGGGGAGTCCTAGCGGGCATAGCGTATTTCTCCATGGTGGGCAACTGGGCGAAGGTCCTGGTG
GTGCTGTTGCTGTTTGCCGGTGTTGATGCGAATACCTACACTACCGGGGGAGCTGTTGCCAGGAGCACGG
CTGCACTCACCAACATCCTCAGTCCGGGCCCCAAGCAGAATGTCCAGCTGATCA

>1284_S27_L001_R1_001.fastq_293_1a_5
CCCCGACAACGGCGCTGGTATTGGCTCAGCTACTCAGGGTCCCGCAAGCCATCTTGGACATGATCGCTGG
TGCCCACTGGGGAGTCCTAGCGGGCATAGCGTATTTCTCCATGGTGGGCAACTGGGCGAAGGTCCTGGTG
GTGCTGTTGCTGTTTTCCGGCGTCGATGCGAATACCTACACTACCGGGGGAGCTGCTGCCAGGAGCACGG
CTGCACTCACCAACATCCTCAGTCCGGGCCCCAAGCAGAATGTCCAGCTGATCA

>1284_S27_L001_R1_001.fastq_294_1a_5
CCCCGACAACGGCGCTGGTATTGGCTCAGCTACTCAGGGTCCCGCAAGCCATCTTGGACATGATCGCTGG
TGCCCACTGGGGAGTCCTAGCGGGCATAGCGTATTTCTCCATGGTGGGCAACTGGGCGAAGGTCCTGGTG
GTGCTGTTGCTGTTTGCCGGCGTCGATACGAATACCTACACTACCGGGGGAGCTGCTGCCAGGAGCACGG
CTGCACTCACCAACATCCTCAGTCCGGGCCCCAAGCAGAATGTCCAGCTGATCA

>1284_S27_L001_R1_001.fastq_295_1a_5
CCCCGACAACGGCGCTGGTATTGGCTCAGCTACTCAGGGTCCCGTAAGCCATCTTGGACATGATCGCTGG
TGCCCACTGGGGAGTCCTAGCGGGCATAGCGTATTTCTCCATGGTGGGCAACTGGGCGAAGGTCCTGGTG
GTGCTGTTGCTGTTTGCCGGCGTCGATGCGAATACCTACACTACCGGGGGAGCTGCTGCCAGGAGCACGG
CTGCACTCACCAACATCCTCAGTCCGGGCCCCAAGCAGAATGTCCAGCTGATCA

>1284_S27_L001_R1_001.fastq_296_1a_5
CCCCGACAACGGCGCTGGTATTGGCTCAGCTACTCAGGGTCCCGCAAGCCATCTTGGACATGATCGCTGG
TGCCCACTGGGGAGTCCTAGCGGGCATAGCGTATTTCTCCATGGTGGGCAACTGGGCGAAGGTCCTGGTG
GTGCTGTTGCTGTTTGCCGGCGTCGATGCGAATACCTACACTACCGGGGGGGCTGCTGCCAGGAGCACGG
CTGCACTCACCAACATCCTCAGTCCGGGCCCCAAGCAGAACGTCCAGCTGATCA

>1284_S27_L001_R1_001.fastq_297_1a_5
CCCCGACAACGGCGCTGGTATTGGCTCAGCTACTCAGGGTCCCGCAAGCCATCTTGGACATGATCGCTGG
TGCCCACTGGGGAGTCCTAGCGGGCATAGCGTATTTCTCCATGGTGGGCAACTGGGCGAAGGTCCTGGTG
GTGCTGTTGCTGTTTGCCGGCGTCGATGGAAATACCTACACTACCGGGGGAGCTGCTGCCAGGAGCACGG
CTGCACTCACCAACATCCTCAGTCCGGGCCCCAAGCAGAATGTCCAGCTGATCA

>1284_S27_L001_R1_001.fastq_298_1a_5
CCCCGACAACGGCGCTGGTATTGGCTCAGCTACTCAGGGTCCCGCAAGCTATCTTGGACATGATCGCTGG
TGCCCACTGGGGAGTCCTAGCGGGCATAGCGTATTTCTCCATGGTGGGCAACTGGGCGAAGGTCCTGGTG
GTGCTGTTGCTGTTTGCCGGCGTCGATGCGAATACCTACACTACCGGGGGAGCTGCTGCCAGGAGCACGG
CTGCACTCACCAACATCCTCAGTCCGGGCCCCAAGCAGAATGTCCAGCTGATCA

>1284_S27_L001_R1_001.fastq_299_1a_5
CCCCGACAACGGCGCTGGTATTGGCTCAGCTACTCAGGGTCCCGCAAGCCATCTTGGACATGATCGCTGG
TGCCCACTGGGGAGTCCTAGCGGGCATAGCGTATTTCTCCATGGTGGGCAACTGGGCGAAGGTCCTGGTG
GTGCTGTTGCTGTTTGCCGGCGTCGATGCGAATACCTACACTACCGGGGGAGCTGTCGCCAGGAGCACGG
CTGCACTCACCAACATCCTCAGTCCGGGCCCCAAGCAGAATGTCCAGCTGATCA

>1284_S27_L001_R1_001.fastq_300_1a_5
CCCCGACAACGGCGCTGGTATTGGCTCAGCTACTCAGGGTCCCGCAAGCCATCTTGGACATGATCGCTGG
TGCCCACTGGGGAGTCCTAGCGGGCATAGCGTATTTCTCCATGGTGGGCAACTGGGCGAAGGTCCTGGTG
GTGCTGTTGCTGTTTGCCGGCGTCGATGCGAATACCTACACTACCGGGGGAGCTGCTGCCAGGAGCACGG
CTGCAATCACCAACATCCTCAGTCCGGGCCCCAAGCAGAATGTCCAGCTGATCA

>1284_S27_L001_R1_001.fastq_301_1a_5
CCCCGACAACGGCGCTGGTATTGGCTCAGCTACTCAGGGTCCCGCAAGCCATCCTGGACATGATCGCTGG
TGCCCACTGGGGAGTCCTAGCGGGCATAGCGTATTTCTCCATGGTGGGCAACTGGGCGAAGGTCCTGGTG
GTGCTGTTGCTGTTTGCCGGCGTCGATGCGAATACCTACACTACCGGGGGAGCTGCTGCCAGGAGCACGG
CTGCACTCACCAGCATCCTCAGTCCGGGCCCCAAGCAGAATGTCCAGCTGATCA

>1284_S27_L001_R1_001.fastq_302_1a_5
CCCCGACAACGGCGCTGGTATTGGCTCAGCTACTCAGGGTCCCGCAAGCCATCTTGGACATGATCGCTGG
TGCCCACTGGGGAGTCCTAGCGGGCATAGCGTATTTCTCCATGGTGGGCAACTGGGCGAAGGTCCTGGTG
GTGCTGTTGCTGTTTGCCGGCGTCGATGCGAATATCTACACTACCGGGGGAGCTGCTGCCAGGAGCACGG
CTGCACTCACCAACATCCTCAGTCCGGGCCCCAAGCAGAATGTCCAGCTGATCA

>1284_S27_L001_R1_001.fastq_303_1a_5
CCCCGACAACGGCGCTGGTATTGGCTCAGCTACTCAGGGTCCCGCAAGCCATCTTGGACATGATCGCTGG
TGCCCACTGGGGAGTCTTAGCGGGCATAGCGTATTTCTCCATGGTGGGCAACTGGGCGAAGGTCCTGGTG
GTGCTGTTGCTGTTTGCCGGCGTCGATGCGAATACCTACACTACCGGGGGAGCTGTTGCCAGGAGCACGG
CTGCACTCACCAACATCCTCAGTCCGGGCCCCAAGCAGAATGTCCAGCTGATCA

>1284_S27_L001_R1_001.fastq_304_1a_5
CCCCGACAACGACGCTGGTATTGGCTCAGCTACTCAGGGTCCCGCAAGCCATCTTGGACATGATCGCTGG
TGCCCACTGGGGAGTCCTAGCGGGCATAGCATATTTCTCCATGGTGGGCAACTGGGCGAAGGTCCTGGTG
GTGCTGTTGCTGTTTGCCGGCGTCGATGCGAATACCTACACTACCGGGGGAGCTGCTGCTAGGAGCACGG
CTGCACTCACCAACATCCTCAGTCCGGGCCCCAAGCAGAATGTCCAGCTGATCA

>1284_S27_L001_R1_001.fastq_305_1a_5
CCCCGACAACGGCGCTGGTATTGGCTCAGCTACTCAGGGTCCCGCAAGCCATCTTGGACATGATCGCTGG
TGCCCACTGGGGAGTCCTAGCGGGCATAGCGTATTTCTCCATGGTGGGCAACTGGGCGAAGGTCCTGGTG
GTGCTGTTGCTGTTTGCCGGCGTCGATGCGAATACCTACACTACTGGGGGGGCTGCTGCCAGGAGCACGG
CTGCACTCACCAACATCCTCAGTCCGGGCCCCAAGCAGAATGTCCAGCTGATCA

>1284_S27_L001_R1_001.fastq_306_1a_5
CCCCGACAACGGCGCTGGTATTGGCTCAGCTACTCAGGGTCCCGCAAGCCATCTTGGACATGATCGCTGG
TGCCCACTGGGGAGTCCTAGCGGGCATAGCGTATTTCTCCATGGTGGGCAACTGGGCGAAGGTCCTGGTG
GTGCTGTTGCTGTTTGCCGGCGTCGATGCGAATACCTACACTACCGGGGGAGCTGCTACCAGGAGCACGG
CTGCACTCACTAACATCCTCAGTCCGGGCCCCAAGCAGAATGTCCAGCTGATCA

>1284_S27_L001_R1_001.fastq_307_1a_5
CCCCGACAACGGCGCTGGTATTGGCTCAGCTACTCAGGGTCCCGCAAGCCATCTTGGACATGATCGCTGG
TGCCCACTGGGGAGTCCTAGCGGGCATAGCGTATTTCTCCATGGTGGGCAACTGGGCGAAGGTCCTGGTG
GTGCTGTTGCTGTTTGCCGGCGTCGATGCGAATACCTACACTACCGGGGGAGCTGTTGCCAGGAGCACGG
CTGCGCTCACCAACATCCTCAGTCCGGGCCCCAAGCAGAATGTCCAGCTGATCA

>1284_S27_L001_R1_001.fastq_308_1a_5
CCCCGACAACGGCGCTGGTATTGGCTCAGCTACTCAGGGTCCCGCAAGCCATCTTGGACATGATCGCTGG
TGCCCACTGGGGAGTCCTAGCGGGCATAGCGTATTTCTCCATGGTGGGCAACTGGGCGAAGGTCCTGGTG
GTGCTGTTGCTGTTTGCCGGCGTCGATGCGAATACCTACACTACCGGGGGGGCTGCTGCCAGGAGCACGG
CTGCACTCACCAACATTCTCAGTCCGGGCCCCAAGCAGAATGTCCAGCTGATCA

>1284_S27_L001_R1_001.fastq_309_1a_5
CCCCGACAACGGCGCTGGTATTGGCTCAGCTACTCAGGGTCCCGCAAGCCATCTTGGACATGATCGCCGG
TGCCCACTGGGGAGTCCTAGCGGGCATAGCGTATTTCTCCATGGTGGGCAACTGGGCGAAGGTCCTGGTG
GTGCTGTTGCTGTTTGCCGGCGTCGATGCGAATACCTACACTACTGGGGGAGCTGCTGCCAGGAGCACGG
CTGCACTCACCAACATCCTCAGTCCGGGCCCCAAGCAGAATGTCCAGCTGATCA

>1284_S27_L001_R1_001.fastq_310_1a_5
CCCCGACAACGGCGCTGGTATTGGCTCAGCTACTCAGGGTCCCGCAAGCCATCTTGGACATGATCGCTGG
TGCTCACTGGGGAGTCCTAGCGGGCATAGCGTATTTCTCCATGGTGGGCAACTGGGCGAAGGTCCTGGTG
GTGCTGTTGCTGTTTGCCGGCGTCGATGCGAATACCTACACTACCGGGGGAGCTGTTGCCAGGAGCACGG
CTGCACTCACCAACATCCTCAGTCCGGGCCCCAAGCAGAATGTCCAGCTGATCA

>1284_S27_L001_R1_001.fastq_311_1a_5
CCCCGACAACGGCGCTGGTATTGGCTCAGCTACTCAGGGTCCCGCAAGCCATCTTGGACATGATCGCTGG
TGCCCACTGGGGAGTCCTAGCGGGCATAGCGTATTTCTCCATGGTGGGCAACTGGGCGAAGGTCCTGGTG
GTGCTGTTGCTGTTTGCCGGCGTCGATGCGAATACCTACACTACCGGGGAAGCTGCTGCCAGGAGCACGG
CTGCACTCACCAACATCCTCAGTCCGGGCCCCAAGCAGAATGTCCAGCTGATCA

>1284_S27_L001_R1_001.fastq_312_1a_5
CCCCGACAACGGCGCTGGTATTGGCTCAGCTACTCAGGGTCCCGCAAGCCATCTTGGACATGATCGCTGG
TGCCCACTGGGGAGTCCTAGCGGGCATAGCGTATTTCTCCATGGTGGGCAACTGGGCGAAGGTCCTGGTG
GTGCTGTTGCTGTTTGCCGGCGTCGATGCGAATACCTACACTACCGGGGGAGCTGCTGCCAGGAGCACGG
CTGCACTCACCAACATCCTCAGTCCGGGCCCCAAACAGAATGTCCAGCTGATCA

>1284_S27_L001_R1_001.fastq_313_1a_5
CCCCGACAACGGCGCTGGTATTGGCTCAGCTACTCAGGGTCCCGCAAGCCATCTTGGACATGATCGCTGG
TGCCCACTGGGGAGTCCTAGCGGGCATAGCGTATTTCTCCATGGTGGGCAACTGGGCGAAGGTCCTGGTG
GCGCTGTTGCTGTTTGCCGGCGTCGATGCGAATACCTACACTACCGGGGGAGCTGCTGCCAGGAGCACGG
CTGCACTCACCAACATCCTCAGTCCGGGCCCCAAGCAGAATGTTCAGCTGATCA

>1284_S27_L001_R1_001.fastq_314_1a_5
CCCCGACAACGGCGCTGGTATTGGCTCAGCTACTCAGGGTCCCGCAAGCCATCTTGGACATGATCGCTGG
TGCCCACTGGGGAGTCCTAGCGGGCATAGCGTATTTCTCCATGGTGGGCAACTGGGCGAAGGTCCTGGTG
GTGCTGTTGCTGTTTGCCGGCGTCGATGCGAGTACCTACACTACCGGGGGAGCTGCTGCCAGGAGCACGG
CTGCATTCACCAGCATCCTCAGTCCGGGCCCCAGCCAGAATGTCCAGCTGATCA

>1284_S27_L001_R1_001.fastq_315_1a_5
CCCCGACAACGGCGCTGGTCTTGGCTCAGCTACTCAGGGTCCCGCAAGCCATCTTGGACATGATCGCTGG
TGCCCACTGGGGAGTCCTAGCGGGCGTAGCGTATTTCTCCATGGTGGGCAATTGGGCGAAGGTCCTGGTG
GTGCTGCTGCTGTTTGCCGGCGTCGATGCGAATACCTACACTACCGGGGGAGCTGCTGCCAGGAGCACGG
CTGCACTCACCAGCATCCTCAGTCCGGGCCCCAAGCAGAATGTCCAGCTGATCA

>1284_S27_L001_R1_001.fastq_316_1a_5
CCCCGACAACGGCGCTGGTATTGGCTCAGCTACTCAGGGTCCCGCAAGCCATCTTGGACATGATCGCTGG
TGCCCACTGGGGAGCCCTAGCGGGCATAGCGTATTTCTCCATGGTGGGCAACTGGGCGAAGGTCCTGGTG
GTGCTGTTGCTGTTTGCCGGCGTCGATGCGAATACCTACACTACCGGGGGGGCTGCTGCCAGGAGCACGG
CTGCACTCACCAACATCCTCAGTCCGGGCCCCAAGCAGAATGTCCAGCTGATCA

>1284_S27_L001_R1_001.fastq_317_1a_5
CCCCGACAACGGCGCTGGTATTGGCTCAGCTACTCAGGGTCCCGCAAGCCATCTTGGACATGATCGCTGG
TGCCCACTGGGGAGTCCTAGCGGGCATAGCGTATTTCTCCATGGTGGGCAACTGGGCGAAGGTCCTGGTG
GTGCTGTTGCTGTTTGCCGGCGTCGATGCGAATACTTACACTACCGGGGGAGCTGTTGCCAGGAGCACGG
CTGCACTCACCAACATCCTCAGTCCGGGCCCCAAGCAGAATGTCCAGCTGATCA

>1284_S27_L001_R1_001.fastq_318_1a_5
CCCCGACAACGGCGCTGGTATTGGCTCAGCTACTCAGGGTCCCGCAAGCCATCTTGGACATGATCGCTGG
TGCCCACTGGGGAGTCCTAGCGGGCATAGCGTATTTCTCCATGGTGGGCAACTGGGCGAAGGTCCTGGTG
GTGCTGTTGCTGTTTGCCGGCGTCGATGCGAATACCTACACTACCGGGGGAGCTGCTGCCAGGAGCACGT
CTGCACTCACCAACATCCTCAGTCCGGGCCCCAAGCAGAATGTCCAGCTGATCA

>1284_S27_L001_R1_001.fastq_319_1a_5
CCCCGACAACGGCGCTGGTATTGGCTCAGCTACTCAGGGTCCCGCAAGCCATCTTGGACATGATCGCTGG
CGCCCACTGGGGAGTCCTAGCGGGCATAGCGTATTTCTCCATGGTGGGCAACTGGGCGAAGGTCCTGGTG
GTGCTGTTGCTGTTTGCCGGCGTCGATGCGAATACCTACACTACCGGGGGGGCTGCTGCCAGGAGCACGG
CTGCACTCACCAACATCCTCAGTCCGGGCCCCAAGCAGAATGTCCAGCTGATCA

>1284_S27_L001_R1_001.fastq_320_1a_5
CCCCGACAACGGCGCTGGTATTGGCTCAGCTACTCAGGGTCCCGCAAGCCATCTTGGACATGATCGCTGG
TGCCCACTGGGGAGTCCTAGCGGGCATAGCGTATTTCTCCATGGCGGGCAACTGGGCGAAGGTCCTGGTG
GTGCTGTTGCTGTTTGCCGGCGTCGATGCGAATACCTACACCACCGGGGGAGCTGCTGCCAGGAGCACGG
CTGCACTCACCAACATCCTCAGTCCGGGCCCCAAGCAGAATGTCCAGCTGATCA

>1284_S27_L001_R1_001.fastq_321_1a_5
CCCCGACAACGGCGCTGGTATTGGCTCAGCTACTCAGGGTCCCGCAAGCCATCTTGGACATGATCGCTGG
TGCCCACTGGGGAGTCCTAGCGGGCATAGCGTATTTCTCCATGGTGGGCAACTGGGCGAAGGTCCTGGTG
GTGCTGTTGCTGTTTGCCGGCGTCGATGCGAATACCTACACCACCGGGGGAGCTGCTGCCAGGAGCACGG
CTGCACTCACCAGCATCCTCAGTCCGGGCCCCAAGCAGAATGTCCAGCTGATCA

>1284_S27_L001_R1_001.fastq_322_1a_5
CCCCGACAACGGCGCTGGTATTGGCTCAGCTACTCAGGGTCCCGCAAGCCATCTTGGACATGATCGCTGG
TGCCCACTGGGGAGTCCTAGCGGGCATAGCGTATTTCTCCATGGTGGGCAACTGGGCGAAGGTCCTGGTG
GTGCTGTTGCTGTTTGCCGGCGTCAATGCGAATACCTACACTACCGGGGGAGCTGCTGCCAGGAGCACGG
CTGCACTCACCAACATCCTCAGTCCGGGCCCCAAGCAGAATGTCCAGCTGATCA

>1284_S27_L001_R1_001.fastq_323_1a_5
CCCCGACAACGGCGCTGGTATTGGCTCAGCTACTCAGGGTCCCGCAAGCCATCTTGGACATGATCGCTGG
TGCCCACTGGGGAGTCCTAGCGGGCATAGCGTATTTCTCCATGGTGGGCAACTGGGCGAAGGTCCTGGTG
GTGCTGTTGCTGTTTGCCGGCGTCGATGCGAATACCTACACCACCGGGGGAGCTGCTGCCAGGAGCACGG
CTGCACTCACCAACATCCTCAGTCCGGGCCCCAAGCAGAATGTCCAGCTGGTCA

>1284_S27_L001_R1_001.fastq_324_1a_5
CCCCGACAACGGCGCTGGTGTTGGCTCAGCTACTCAGGGTCCCGCAAGCCATCTTGGACATGATCGCTGG
TGCTCACTGGGGAGTCCTAGCGGGCATAGCGTATTTCTCCATGGTGGGCAACTGGGCGAAGGTCCTGGTG
GTGCTGTTGCTGTTTGCCGGCGTCGATGCGAATACCTACACTACCGGGGGAGCTGCTGCCAGGAGCACGG
CTGCACTCACCAGCATCCTCAGTCCGGGCCCCAAGCAGAATGTCCAGCTGATCA

>1284_S27_L001_R1_001.fastq_325_1a_5
CCCCGACAACGGCGCTGGTATTGGCTCAGCTACTCAGGGTCCCGCAAGCCATCTTGGACATGATCGCTGG
TGCCCACTGGGGAGTCCTAGCGGGCATAGCGTATTTCTCCATGGTGGGCAACTGGGCGAAGGTCCTGGTG
GTGCTGTTGCTATTTGCCGGCGTCGATGCGAATACCTACACTACCGGGGGAGCTGCTGCCAGGAGCACGG
CTGCACTCACCAACATCCTCAGTCCGGGCCCCAAGCAGAATGTCCAGCTGATCA

>1284_S27_L001_R1_001.fastq_326_1a_5
CCCCGACAACGGCGCTGGTATTGGCTCAGCTACTCAGGGTCCCGCAAGCCGTCTTGGACATGATCGCTGG
TGCCCACTGGGGAGTCCTAGCGGGCATAGCGTATTTCTCCATGGTGGGCAACTGGGCGAAGGTCCTGGTG
GTGCTGTTGCTGTTTGCCGGCGTCGATGCGAATACCTACACTACCGGGGGAGCTGCTGCCAGGAGCACGG
CTGCACTCACCAGCATCCTCAGTCCGGGCCCCAAGCAGAATGTCCAGCTGATCA

>1284_S27_L001_R1_001.fastq_327_1a_5
CCCCGACAACGGCGCTGGTATTGGCTCAGCTACTCAGGGTCCCGCAAGCCATCTTGGACATGATCGCTGG
TGCCCACTGGGGAGTCCTAGCGGGCATAGCGTATTTCTCCATGGTGGGCAACTGGGCGAAGGTCCTGGTG
GTGCTGTTGCTGTTTGCCGGCGTCGATGCGAATACCTACACTACCGGGGGAGCTGCTGCCAGGAGCACGG
CTGCACTCACCAACATCCGCAGTCCGGGCCCCAAGCAGAATGTCCAGCTGATCA

>1284_S27_L001_R1_001.fastq_328_1a_5
CCCCGACAACGGCGCTGGTATTGGCTCAGCTACTCAGGGTCCCGCAAGCCATCTTGGACATGATCGCTGG
TGCCCACTGGGGAGTCCTAGCGGGCATAGCGTATTTCTCCATGGTGGGCAACTGGGCGAAGGTCCTGGTG
GTGCTGTTGCTGTTTGCCGGCGTCGATGCGAATACCTACACTACCGGGAGAGCTGTTGCCAGGAGCACGG
CTGCACTCACCAACATCCTCAGTCCGGGCCCCAAGCAGAATGTCCAGCTGATCA

>1284_S27_L001_R1_001.fastq_329_1a_5
CCCCGACAACGGCGCTGGTATTGGCTCAGCTACTCAGGGTCCCGCAAGCCATCTTGGACATGATCGCTGG
TGCCCACTGGGGAGTCCTAGCGGGCATAGCGTATTTCTCCATGGTGGGCAACTGGGCGAAGGTCCTGGTG
GTGCTGTTGCTGTTTGCCGGCGTCGATGCGAATACCTACACTACCGGGGGAGCTGCTGTCAGGAGCACGG
CTGCACTCACCAACATCCTCAGTCCGGGCCCCAAGCAGAATGTCCAGCTGATCA

>1284_S27_L001_R1_001.fastq_330_1a_5
CCCCGACAACGGCGCTGGTATTGGCTCAGCTACTCAGGGTCCCGCAAGCCATCTTGGACATGATCGCTGG
TGCCCACTGGGGAGTCCTAGCGGGCATAGCGTATTTCTCCATGGTGGGCAACTGGGCGAAGGTCCTGGTG
GTGCTGCTGCTGTTTGCCGGCGTCGATGCGAATACCTACACTACCGGGGGAGCTGCTGCCAGAAGCACGG
CTGCACTCACCAGCATCCTCAGTCCGGGCCCCAAGCAGAATGTCCAGCTGATCA

>1284_S27_L001_R1_001.fastq_332_1a_5
CCCCGACAACGGCGCTGGTATTGGCTCAGCTACTCAGGGTCCCGCAAGCCATCTTGGACATGATCACTGG
TGCCCACTGGGGAGTCCTAGCGGGCATAGCGTATTTCTCCATGGTGGGCAACTGGGCGAAGGTCCTGGTG
GTGCTGTTGCTGTTTGCCGGCGTCGATGCGAATACCTACACTACCGGGGGAGCTGCTGCCAGGAGCACGG
CTGCACTCACCAACATCCTCAGTCCGGGCCCCAAGCAGAATGTCCAGCTGATCA

>1284_S27_L001_R1_001.fastq_333_1a_5
CCCCGACAACGGCGCTGGTATTGGCTCAGCTACTCAGGGTCCCGCAAGCCATCTTGGACATGATCGCTGG
TGCCCACTGGGGAGTCCTAGCGGGCATAGCGTATTTCTCCATGGTGAGCAACTGGGCGAAGGTCCTGGTG
GTGCTGTTGCTGTTTGCCGGCGTCGATGCGAATACCTACACTACCGGGGGAGCTGCTGCCAGGAGCACGG
CTGCACTCACCAACATCCTCAGTCCGGGCCCCAAGCAGAATGTCCAGCTGATCA

>1284_S27_L001_R1_001.fastq_334_1a_5
CCCCGACAACGGCGCTGGTATTGGCTCAGCTACTCAGGGTCCCGCAAGCCATCTTGGACATGATCGCCGG
TGCCCACTGGGGAGTCCTAGCGGGCATAGCGTATTTCTCCATGGTGGGCAACTGGGCGAAGGTCCTGGTG
GTGCTGTTGCTGTTTGCCGGCGTCGATGCGAATACCTACACTACCGGGGGAGCTGCTGCCAGGAGCACGG
CTGCATTCACCAACATCCTCAGTCCGGGCCCCAAGCAGAATGTCCAGCTGATCA

>1284_S27_L001_R1_001.fastq_335_1a_5
CCCCGACAACGGCGCTGGAATTGGCTCAGCTACTCAGGGTCCCGCAAGCCATCTTGGACATGATCGCTGG
TGCCCACTGGGGAGTCCTAGCGGGCATAGCGTATTTCTCCATGGTGGGCAACTGGGCGAAGGTCCTGGTG
GTGCTGTTGCTGTTTGCCGGCGTCGATGCGAATACCTACACTACCGGGGGAGCTGCTGCCAGGAGCACGG
CTGCACTCACCAACATCCTCAGTCCGGGCCCCAAGCAGAATGTCCAGCTGATCA

>1284_S27_L001_R1_001.fastq_336_1a_5
CCCCGACAACGGCGCTGGTATTGGCTCAGCTACTCAGGGTCCCGCAAGCCATCTTGGACATGATCGCTGG
TGCCCACTGGGGAGTCCTAGCGGGCATAGCGTATTTCTCCATGGTGGGCAACTGGGCGAAGGTCCTGGTG
GTGCTGTTGCTGTTTGCCGGCGTCGATGCGACTACCTACACCACCGGGGGAGCTGCTGCCATGGGCACGG
CTACACTCGCCGGCTTCTTCAGTCAGGGCCCCAAGCAGAACGTCCAGCTGATCA

>1284_S27_L001_R1_001.fastq_337_1a_5
CCCCGACAACGGCGCTGGTATTGGCTCAGCTACTCAGGGTCCCGCAAGCCATCTTGGACATGATCGCTGG
TGCCCACTGGGGAGTCCTAGCGGGCATAGCGTATTTCTCCATGGTGGGCAACTGGGCGAAGGTCCTGGTG
GTGCTGTTGCTGTTTGCCGGCGTCGATGCGAATACCTACACTACCGGGGGAGCTGCTGCCAGGAGCACGG
CTGCACTCACCAACATCCTCAGTCCGGGCCCCAAGCAAAATGTCCAGCTGATCA

>1284_S27_L001_R1_001.fastq_338_1a_5
CCCCGACAACGGCGCTGGTATTGGCTCAGCTACTCAGGGTCCCGCAAGCCATCTTGGACATGATCGCTGG
TGCCCACTGGGGAGTCCTAGCGGGCATAGCGTATTTCTCCATGGCGGGCAACTGGGCGAAGGTCCTGGTG
GTGCTGTTGCTGTTTGCCGGCGTCGATGCGAATACCTACACTACCGGGGGAGCTGCTGCCAGGAGCACGG
CTGCATTCACCAACATCCTCAGTCCGGGCCCCAAGCAGAATGTCCAGCTGATCA

>1284_S27_L001_R1_001.fastq_339_1a_5
CCCCGACAACGGCGCTGGTATTGGCTCAGCTACTCAGGGTCCCGCAAGCCATCTTGGACATGATCGCTGG
TGCCCACTGGGGAGTCCTAGCGGGCATAGCGTATTTCTCCATGGTGGGCAACTGGGCGAAGGTCCTGGTG
GTGCTGTTGCTGTTTGCCGGCGTCGATGCGAATACCTACACTACCGGGGGAGCTGCTGCCAGGAGCACGG
CTGCACTCACCAACATCCTCAGTCCGGGCCCCAAGCAGAATGTCCAGCTGATCT

>1284_S27_L001_R1_001.fastq_340_1a_5
CCCCGACAACGGCGCTGGTATTGGCTCAGCTACTCAGGGTCCCGCAAGCCATCTTGGACATGATCGCTGG
TGCCCACTGGGGAGTCCTAGCGGGCATAGCGTATTTCTCCATGGTGGGCAACTGGGCGAAGGTCCTGGTG
GTGCTGTTGCTGTTTGCCGGCGTCGATGCGAATACCTACACTACCGGGGGAGCTGCTGCCAGGAGCACGA
CTGCACTCACCAACATCCTCAGTCCGGGCCCCAAGCAGAATGTCCAGCTGATCA

>1284_S27_L001_R1_001.fastq_341_1a_5
CCCCGACAACGGCGCTGGTATTGGCTCAGCTACTCAGGGTCCCGCAAGCCATCTTGGACATGATCGCTGG
TGCCCACTGGGGAGTCCTAGCGGGCGTAGCGTATTTCTCCATGGTGGGCAACTGGGCGAAGGTCCTGGTG
GTGCTGTTGCTGTTTGCCGGCGTCGATGCGAATACCTACACCACCGGGGGAGCTGCTGCCAGGAGCACGG
CTGCACTCACCAACATCCTCAGTCCGGGCCCCAAGCAGAATGTCCAGCTGATCA

>1284_S27_L001_R1_001.fastq_342_1a_5
CCCCGACAACGGCGCTGGTATTGGCTCAGCTACTCAGGGTCCCGCAAGCCATCTTGGACATGATCGTTGG
TGCCCACTGGGGAGTCCTAGCGGGCATAGCGTATTTCTCCATGGTGGGCAACTGGGCGAAGGTCCTGGTG
GTGCTGTTGCTGTTTGCCGGCGTCGATGCGAATACCTACACTACCGGGGGAGCTGCTGCCAGGAGCACGG
CTGCACTCACCAACATCCTCAGTCCGGGCCCCAAGCAGAATGTCCAGCTGATCA

>1284_S27_L001_R1_001.fastq_343_1a_5
CCCCGACAACGGCGCTGGTATTGGCTCAGCTACTCAGGGTCCCGCAAGCCATCTTGGACATGATCGCTGG
TGCCCACTGGGGAGTCCTAGCGGGCATAGCGTATTTCTCCATGGTGGGCAACTGGGCGAAAGTCCTGGTG
GTGCTGTTGCTGTTTGCCGGCGTCGATGCGAATACCTACACTACCGGGGGAGCTGCTGCCAGGAGCACGG
CTGCACTCACCAACATCCTCAGTCCGGGCCCCAAGCAGAATGTCCAGCTGATCA

>1284_S27_L001_R1_001.fastq_344_1a_5
CCCCGACAACGGCGCTGGTATTGGCTCAGCTACTCAGGGTCCCGCAAGCCATCTTGGACATGATCGCTGG
TGCCCACTGGGGAGTCCTAGCGGGCATAGCGTATTTCTCCATGGTGGGCAACTGGGCGAAGGTCCTGGTG
GTGCTGTTGCTGTTTGCCGGCGTCGATGCGAATACCTACACTACCGGGGGAGCTGCTGCCAGGGGCACGG
CTGCACTCACCAGCATCCTCAGTCCGGGCCCCAAGCAGAATGTCCAGCTGATCA

>1284_S27_L001_R1_001.fastq_345_1a_5
CCCCGACAACGGCGCTGGTATTGGCTCAGCTACTCAGGGTCCCGCAAGCCATCTTGGACATGATCGCTGG
TGCCCACTGGGGAGTCCTAGCGGGCATAGCGTATTTCTCCATGGTGGGCAACTGGGCGAAGGTCCTGGTG
GTGCTGTTGCTGTTTGCCGGCGTCGATGCGAATACCTACACTACCGGGGGAGCTGTTGCCAGGAGCACGG
CTGCACTTACCAACATCCTCAGTCCGGGCCCCAAGCAGAATGTCCAGCTGATCA

>1284_S27_L001_R1_001.fastq_346_1a_5
CCCCGACAACGGCGCTGGTATTGGCTCAGCTACTCAGGGTCCCGCAAGCCATCTTGGACATGATCGCTGG
TGCCCACTGGGGAGTCCTAGCGGGCATAGCGTATTTCTCCATGGTGGGCAACTGGGCGAAGGTCCTGGTG
GTGCTGTTGCTGTTTGCCGGCGTCGATGCGAATACCTACACTACCGGGGGAGCTGCTGCCAGGAGCACGG
CTGCACTCACCAACATCCTCAGTCCGGGCCCCAAGCAGAATGTCCTGCTGATCA

>1284_S27_L001_R1_001.fastq_347_1a_5
CCCCGACAACGGCGCTGGTATTGGCTCAGCTACTCAGGGTCCCGCAAGCCATCTTGGACATGATCGCTGG
TGCCCACTGGGGAGTCCTAGCGGGCATAACGTATTTCTCCATGGTGGGCAACTGGGCGAAGGTCCTGGTG
GTGCTGTTGCTGTTTGCCGGCGTCGATGCGAATACCTACACTACCGGGGGAGCTGCTGCCAGGAGCACGG
CTGCACTCACCAACATCCTCAGTCCGGGCCCCAAGCAGAATGTCCAGCTGATCA

>1284_S27_L001_R1_001.fastq_348_1a_5
CCCCGACAACGGCGCTGGTATTGGCTCAGCTACTCAGGGTCCCGCAAGCCATCTTGGACATGATCGCTGG
TGCCCACTGGGGAGTCCTAGCGGGCATAGCGTATTTCTCCATGGTGGGCAACTGGGCGAAGGTCCTGGTG
GTGCTGTTGCTGTTTGCCGGCGTCGATGCGAATACCTACACTACCGGGGGAGCTGCTGCCAGGAGCACGG
CTGCACTCACCAACATCCTCAGTCCGGACCCCAAGCAGAATGTCCAGCTGATCA

>1284_S27_L001_R1_001.fastq_349_1a_5
CCCCGACAACGGCGCTGGTATTGGCTCAGCTACTCAGGGTCCCGCAAGCCATCTTGGACATGATCGTTGG
TGCCCACTGGGGAGTCCTAGCGGGCATAGCGTATTTCTCCATGGTGGGCAACTGGGCGAAGGTCCTGGTG
GTGCTGTTGCTGTTTGCCGGCGTCGATGCGAATACCTACACTACCGGGGGAGCTGTTGCCAGGAGCACGG
CTGCACTCACCAACATCCTCAGTCCGGGCCCCAAGCAGAATGTCCAGCTGATCA

>1284_S27_L001_R1_001.fastq_350_1a_5
CCCCGACAACGGCGCTGGTATTGGCTCAGCTACTCAGGGTCCCGCAAGCCATCTTGGACATGATCGCTGG
TGCCCACTGGGGAGTCCTAGCGGGCATAGCGTATTTCTCCATGGTGGGCAACTGGGCGAAGGTCCTGGTG
GTGCTGTTGCTGTTTGCCGGCGTCGATGCGAATACCTACACTACCGGGGGAGCTGCTGCCAGGAGCACGG
CTGCGCTCACTAACATCCTCAGTCCGGGCCCCAAGCAGAATGTCCAGCTGATCA

>1284_S27_L001_R1_001.fastq_351_1a_5
CCCCGACAACGGCGCTGGTATTGGCTCAGCTACTCAGGGTCCCGCAAGCCATCTTGGACATGATCGCTGG
TGCCCACTGGGGAGTCCTAGCGGGTATAGCGTATTTCTCCATGGTGGGCAACTGGGCGAAGGTCCTGGTG
GTGCTGTTGCTGTTTGCCGGCGTCGATGCGAATACCTACACTACCGGGGGAGCTGCTGCCAGGAGCACGG
CTGCACTTACCAGCATCCTCAGTCCGGGCCCCAAGCAGAACGTCCAGCTGATCA

>1284_S27_L001_R1_001.fastq_352_1a_5
CCCCGACAACGGCGCTGGTATTGGCTCAGCTACTCAGGGTCCCGCAAGCCATCTTGGACATGATCGCTGG
TGCCCACTGGGGAGTCCTAGCGGGCATAGCGTATTTCTCCATGGTGGGCAACTGGGCGAAGGTCCTGGTG
GTGCTGTTGCTGTTTGCCGGCGTCGATGCGAATACCTACACTACCGGGGGAGCTGCTGCCAGGAGCACGG
CTGCACTCACCAACATCCTCAGTCCGGGACCCAAGCAGAATGTCCAGCTGATCA

>1284_S27_L001_R1_001.fastq_353_1a_5
CCCCGACAACGGCGCTGGTATTGGCTCAGCTACTCAGGGTCCCGCAAGCCATCTTGGACATGATCGCTGG
TGCCCACTGGGGAGTCCTAGCGGGCATAGCGTATTTCTCCATGGTGGGCAACTGGGCGAAGGTCCTGGTG
GTGCTGTTGCTGTTTGCCGGCGTCGATGCGAATACCTACACTACCGGGGGAGCTGCTGCCAGGAGCACGG
CTGCACTCACCAATATCCTCAGTCCGGGCCCCAAGCAGAATGTCCAGCTGATCA

>1284_S27_L001_R1_001.fastq_354_1a_5
CCCCGACAACGGCGCTGGTATTGGCTCAGCTACTCAGGGTCCCGCAAGCCATCTTGGACATGATCGCTGG
TGCCCACTGGGGAGTCCTAGCGGGCATAGCGTATTTCTCCATGGTGGGCAACTGGGCGAAGGTCCTGGTG
GTGCTGTTGCTGTTTGCCGGCGTCGATGCGAATACCTACACTACCGGGGGAGCTGCTGCCAGGAGCGCGG
CTGCATTCACCAACATCCTCAGTCCGGGCCCCAAGCAGAATGTCCAGCTGATCA

>1284_S27_L001_R1_001.fastq_356_1a_5
CCCCGACAACGGCGCTGGTATTGGCTCAGCTACTCAGGGTCCCGCAAGCCATCTTGGACATGATCGCTGG
TGCCCACTGGGGAGTCCTAGCGGGCATAGCGTATTTCTCCATGGTGGGCAACTGGGCGAAGGTCCTGGTG
GTGCTGTTGCTGTTTGCCGGCGTCGATGCGACTACCTACACTACCGGGGGAGCTGCTGCCATGAGCACGG
CTACATTCGCCGGCATCTTCAGTCAGGGCCCCAAGCAGAATGTCCAGCTGATCA

>1284_S27_L001_R1_001.fastq_357_1a_5
CCCCGACAACGGCGCTGGTATTGGCTCAGCTACTCAGGGTCCCGCAAGCCATCTTGGACATGATCGCTGG
TGTCCACTGGGGAGTCCTAGCGGGCATAGCGTATTTCTCCATGGTGGGCAACTGGGCGAAGGTCCTGGTG
GTGCTGTTGCTGTTTGCCGGCGTCGATGCGAATACCTACACTACCGGGGGAGCTGCTGCCAGGAGCACGG
CTGCACTCACCAACATCCTCAGTCCGGGCCCCAAGCAGAATGTCCAGCTGATCA
