# Supplementary material for: HCV transmission in high-risk communities in Bulgaria
Source: PLoS One. 2019 Mar 5;14(3):e0212350. doi: 10.1371/journal.pone.0212350 (PMC6400337; doi:10.1371/journal.pone.0212350)
Supplement: S1 File — (ZIP) [file pone.0212350.s002.zip › 1291_S84_L001_R1_001.fastq_1a_freq5.fas]

>1291_S84_L001_R1_001.fastq_1_1a_1947
CCCCTACAACGGCGCTGGTAGTGGCTCAGCTACTTAGGGTCCCGCAAGCCATCTTGGACATGATCGCTGG
TGCCCACTGGGGAGTCCTAGCGGGCATAGCGTATTTCTCCATGGTGGGCAACTGGGCGAAGGTCCTGGTA
GTGCTGTTGCTGTTTGCCGGCGTCGACGCTCACACCTACACCACCGGGGGAAGTGTTGCTGCTGCTACGG
CCACACTCACCAGGCTTTTCAGTCCGGGCGCCAAGCAGGATATCCAGCTGATCA

>1291_S84_L001_R1_001.fastq_2_1a_1533
CCCCTACAACGGCGCTGGTAGTGGCTCAGCTACTTAGGGTCCCGCAAGCCATCTTGGACATGATCGCTGG
TGCCCACTGGGGAGTCCTAGCGGGCATAGCGTATTTCTCCATGGTGGGCAACTGGGCGAAGGTCCTGGTA
GTGCTGTTGCTGTTTGCCGGCGTCGACGCTCACACCTACACCACCGGGGGAAGTGTTGCTGCCGCTACGG
CCACACTCACCAGGCTTTTCAGTCCAGGCGCCAAGCAGGATATCCAGCTGATCA

>1291_S84_L001_R1_001.fastq_3_1a_468
CCCCTACAACGGCGCTGGTAGTGGCTCAGCTACTTAGGGTCCCGCAAGCCATCTTGGACATGATCGCTGG
TGCCCACTGGGGAGTCCTAGCGGGCATAGCGTATTTCTCCATGGTGGGCAACTGGGCGAAGGTCCTGGTA
GTGCTGTTGCTGTTTGCCGGCGTCGACGCTCACACCTACACCACCGGGGGAAGTGTTGCTGCTGCTACGG
CCACACTCACCAGGCTTTTCAGTCCGGGCGCCAAGCAGGACATCCAGCTGATCA

>1291_S84_L001_R1_001.fastq_4_1a_169
CCCCTACAACGGCGCTGGTAGTGGCTCAGCTACTTAGGGTCCCGCAAGCCATCTTGGACATGATCGCTGG
TGCCCACTGGGGAGTCCTAGCGGGCATAGCGTATTTCTCCATGGTGGGCAACTGGGCGAAGGTCCTGGTA
GTGCTGTTGCTGTTTGCCGGCGTCGACGCTCACACCTACACCACCGGGGGAAGTGTTGCTGCCGCTACGG
CCACACTCACCAGGCTTTTCAGTCCGGGCGCCAAGCAGGATATCCAGCTGATCA

>1291_S84_L001_R1_001.fastq_5_1a_151
CCCCTACAACGGCGCTGGTAGTGGCTCAGCTACTTAGGGTCCCGCAAGCCATCTTGGACATGATCGCTGG
TGCCCACTGGGGAGTCCTAGCGGGCATAGCGTATTTCTCCATGGTGGGCAACTGGGCGAAGGTCCTGGTA
GTGCTGTTGCTGTTTGCCGGCGTCGACGCTCACACCTACACCACCGGGGGAAGTGTTGCTGCTGCTACGG
CCACACTCACCAGGCTTTTCAGTCCAGGCGCCAAGCAGGATATCCAGCTGATCA

>1291_S84_L001_R1_001.fastq_6_1a_128
CCCCTACAACGGCGCTGGTAGTGGCTCAGCTACTTAGGGTCCCGCAAGCCATCTTGGACATGATCGCTGG
TGCCCACTGGGGAGTCCTGGCGGGCATAGCGTATTTCTCCATGGTGGGCAACTGGGCGAAGGTCCTGGTA
GTGCTGTTGCTGTTTGCCGGCGTCGACGCTCACACCTACACCACCGGGGGAAGTGTTGCTGCTGCTACGG
CCACACTCACCGCGGTCTTCAGTCCGGGCGCCAAGCAGAATATCCAGCTGATCA

>1291_S84_L001_R1_001.fastq_7_1a_93
CCCCTACAACGGCGCTGGTAGTGGCTCAGCTACTTAGGGTCCCGCAAGCCATCTTGGACATGATCGCTGG
TGCCCACTGGGGAGTCCTAGCGGGCATAGCGTATTTCTCCATGGTGGGCAACTGGGCGAAGGTCCTGGTA
GTGCTGTTGCTGTTTGCCGGCGTCGACGCTCACACCTACACCACCGGGGGAAGTGTTGCTGCTGCTACGG
CCACACTCACCGCGGTCTTCAGTCCGGGCGCCAAGCAGAATATCCAGCTGATCA

>1291_S84_L001_R1_001.fastq_8_1a_79
CCCCTACAACGGCGCTGGTAGTGGCTCAGCTACTTAGGGTCCCGCAAGCCATCTTGGACATGATCGCTGG
TGCCCACTGGGGAGTCCTGGCGGGCATAGCGTATTTCTCCATGGTGGGCAACTGGGCGAAGGTCCTGGTA
GTGCTGTTGCTGTTTGCCGGCGTCGACGCTCACACCTACACCACCGGGGGAAGTGTTGCTGCTGCTACGG
CCACACTCACCAGGCTTTTCAGTCCGGGCGCCAAGCAGGATATCCAGCTGATCA

>1291_S84_L001_R1_001.fastq_9_1a_48
CCCCTACAACGGCGCTGGTAGTGGCTCAGCTACTTAGGGTCCCGCAAGCCATCTTGGACATGATCGCTGG
TGCCCACTGGGGAGTCCTAGCGGGCATAGCGTATTTCTCCATGGTGGGCAACTGGGCGAAGGTCCTGGTA
GTGCTGTTGCTGTTTGCCGGCGTCGACGCTCACACCTACACCACCGGGGGAAGTGTTGCTGCCGCTACGG
CCACACTCACCAGGCTTTTCAGTCCAGGCGCCAAGCAGGATATCCAGCTGATTA

>1291_S84_L001_R1_001.fastq_10_1a_47
CCCCTACAACGGCGCTGGTAGTGGCTCAGCTACTTAGGGTCCCGCAAGCCATCTTGGACATGATCGCTGG
TGCCCACTGGGGAGTCCTAGCGGGCATAGCGTATTTCTCCATGGTGGGCAACTGGGCGAAGGTCCTGGTA
GTGCTGTTGCTGTTTGCCGGCGTCGACGCTCACACCTACACCACCGGGGGAAGCGTTGCTGCTGCTACGG
CCACACTCACCAGGCTTTTCAGTCCGGGCGCCAAGCAGGATATCCAGCTGATCA

>1291_S84_L001_R1_001.fastq_11_1a_43
CCCCTACAACGGCGCTGGTAGTGGCTCAGCTACTTAGGGTCCCGCAAGCCATCTTGGACATGATCGCTGG
TGCCCACTGGGGAGTCCTGGCGGGCATAGCGTATTTCTCCATGGTGGGCAACTGGGCGAAGGTCCTGGTA
GTGCTGTTGCTGTTTGCCGGCGTCGACGCTCACACCTACACCACCGGGGGAAGTGTTGCTGCCGCTACGG
CCACACTCACCAGGCTTTTCAGTCCAGGCGCCAAGCAGGATATCCAGCTGATCA

>1291_S84_L001_R1_001.fastq_12_1a_36
CCCCTACAACGGCGCTGGTAGTGGCTCAGCTACTTAGGGTCCCGCAAGCCATCTTGGACATGATCGCTGG
TGCCCACTGGGGAGTCCTAGCGGGCATAGCGTATTTCTCCATGGTGGGCAACTGGGCGAAGGTCCTGGTA
GTGCTGTTGCTGTTTGCCGGCGTCGACGCTCACACCTACACCACCGGGGGAAGTGTTGCTGCTGCTACGG
CCACGCTCACCAGGCTTTTCAGTCCGGGCGCCAAGCAGGATATCCAGCTGATCA

>1291_S84_L001_R1_001.fastq_13_1a_34
CCCCTACAACGGCGCTGGTAGTGGCTCAGCTACTTAGGGTCCCGCAAGCCATCTTGGACATGATCGCTGG
TGCCCACTGGGGAGTCCTAGCGGGCATAGCGTATTTCTCCATGGTGGGCAACTGGGCGAAGGTCCTGGTA
GTGCTGTTGCTGTTTGCCGGCGTCGACGCTCACACCTACACCACCGGGGGAAGTGTTGCTGCCGCCACGG
CCACACTCACCAGGCTTTTCAGTCCAGGCGCCAAGCAGGATATCCAGCTGATCA

>1291_S84_L001_R1_001.fastq_14_1a_33
CCCCTACAACGGCGCTGGTAGTGGCTCAGCTACTTAGGGTCCCGCAAGCCATCTTGGACATGATCGCTGG
TGCCCACTGGGGAGTCCTAGCGGGCATAGCGTATTTCTCCATGGTGGGCAACTGGGCGAAGGTCCTGGTA
GTGCTGTTGCTGTTTGCCGGCGTCGACGCTCACACCTACACCACCGGGGGAAGTGTTGCTGCTGCTACGG
CCACACTCACCAGGCTTTTCAGCCCGGGCGCCAAGCAGGATATCCAGCTGATCA

>1291_S84_L001_R1_001.fastq_15_1a_32
CCCCTACAACGGCGCTGGTAGTGGCTCAGCTACTTAGGGTCCCGCAAGCCATCTTGGACATGATCGCTGG
TGCCCACTGGGGAGTCCTAGCGGGCATAGCGTATTTCTCCATGGTGGGCAACTGGGCGAAGGTCCTGGTA
GTGCTGTTGCTGTTTGCCGGCGTCGACGCTCACACCTACACCACCGGGGGAAGTGTTGCTGCCGCTACGG
CCACACTCACCAGGCTTTTCAGTCCGGGCGCCAAGCAGGACATCCAGCTGATCA

>1291_S84_L001_R1_001.fastq_16_1a_30
CCCCTACAACGGCGCTGGTAGTGGCTCAGCTACTTAGGGTCCCGCAAGCCATCTTGGACATGATCGCTGG
TGCCCACTGGGGAGTCCTAGCGGGCATAGCGTATTTCTCCATGGTGGGCAACTGGGCGAAGGTCCTGGTA
GTGCTGTTGCTGTTTGCCGGCGTCGACGCTCACACCTACACCACCGGGGGAAGTGTTGCTGCCGCTACGG
CCACACTCACCAGGCTTTTCAGTCCAGGCGCCAAGCAGGACATCCAGCTGATCA

>1291_S84_L001_R1_001.fastq_17_1a_29
CCCCTACAACGGCGCTGGTAGTGGCTCAGCTACTTAGGGTCCCGCAAGCCATCTTGGACATGATCGCTGG
TGCCCACTGGGGAGTCCTAGCGGGCATAGCGTATTTCTCCATGGTGGGCAACTGGGCGAAGGTCCTGGTA
GTGCTGTTGCTGTTTGCTGGCGTCGACGCTCACACCTACACCACCGGGGGAAGTGTTGCTGCCGCTACGG
CCACACTCACCAGGCTTTTCAGTCCAGGCGCCAAGCAGGATATCCAGCTGATCA

>1291_S84_L001_R1_001.fastq_18_1a_28
CCCCTACAACAGCGCTGGTAGTGGCTCAGCTACTTAGGGTCCCGCAAGCCATCTTGGACATGATCGCTGG
TGCCCACTGGGGAGTCCTAGCGGGCATAGCGTATTTCTCCATGGTGGGCAACTGGGCGAAGGTCCTGGTA
GTGCTGTTGCTGTTTGCCGGCGTCGACGCTCACACCTACACCACCGGGGGAAGTGTTGCTGCTGCTACGG
CCACACTCACCAGGCTTTTCAGTCCGGGCGCCAAGCAGGATATCCAGCTGATCA

>1291_S84_L001_R1_001.fastq_19_1a_27
CCCCTACAACGGCGCTGGTAGTGGCTCAGCTACTCAGGGTCCCGCAAGCCATCTTGGACATGATCGCTGG
TGCCCACTGGGGAGTCCTAGCGGGCATAGCGTATTTCTCCATGGTGGGCAACTGGGCGAAGGTCCTGGTA
GTGCTGTTGCTGTTTGCCGGCGTCGACGCTCACACCTACACCACCGGGGGAAGTGTTGCTGCTGCTACGG
CCACACTCACCAGGCTTTTCAGTCCGGGCGCCAAGCAGGATATCCAGCTGATCA

>1291_S84_L001_R1_001.fastq_20_1a_27
CCCCTACAACGGCGCTGGTAGTGGCTCAGCTACTTAGGGTCCCGCAAGCCATCTTGGACATGATCGCTGG
TGCCCACTGGGGAGTCCTAGCGGGCATAGCGTATTTCTCCATGGTGGGCAACTGGGCGAAGGTCCTGGTA
GTGCTGTTGCTGTTTGCCGGCGTCGACGCTCACACCTACACCACCGGGGGAAGTGTTGCTGCTGCTACGG
CCACACTCACCAGGCTTTTCAGTCCGGGCGCTAAGCAGGATATCCAGCTGATCA

>1291_S84_L001_R1_001.fastq_21_1a_27
CCCCTACAACGGCGCTGGTAGTGGCTCAGCTACTTAGGGTCCCGCAAGCCATCTTGGACATGATCGCTGG
TGCCCACTGGGGAGTCCTAGCGGGCATAGCGTATTTCTCCATGGTGGGCAACTGGGCGAAGGTCCTGGTG
GTGCTGTTGCTGTTTGCCGGCGTCGACGCTCACACCTACACCACCGGGGGAAGTGTTGCTGCTGCTACGG
CCACACTCACCAGGCTTTTCAGTCCGGGCGCCAAGCAGGATATCCAGCTGATCA

>1291_S84_L001_R1_001.fastq_22_1a_27
CCCCTACAACGGCGCTGGTAGTGGCTCAGCTACTTAGGGTCCCGCAAGCCATCTTGGACATGATCGCTGG
TGCCCACTGGGGAGTCCTGGCGGGCATAGCGTATTTCTCCATGGTGGGCAACTGGGCGAAGGTCCTGGTA
GTGCTGTTGCTGTTTGCCGGCGTCGACGCTCACACCTACACCACCGGGGGAAGTGTTGCTGCTGCTACGG
CCACACTCACCACGGTCTTCAGTCCGGGCGCCAAGCAGAATATCCAGCTGATCA

>1291_S84_L001_R1_001.fastq_23_1a_26
CCCCTACAACGGCGCTGGTAGTGGCTCAGCTACTTAGGGTCCCGCAAGCCATCTTGGACATGATCGCTGG
TGCCCACTGGGGAGTCCTAGCGGGCATAGCGTATTTCTCCATGGTGGGCAACTGGGCGAAGGTCCTGGTA
GTGCTGTTGCTGTTTGCCGGCGTCGACGCTCACACCTACACCACCGGGGGAAGTGTTGCCGCTGCTACGG
CCACACTCACCAGGCTTTTCAGTCCGGGCGCCAAGCAGGATATCCAGCTGATCA

>1291_S84_L001_R1_001.fastq_24_1a_26
CCCCTACAACGGCGCTGGTAGTGGCTCAGCTACTTAGGGTCCCGCAAGCCATCTTGGACATGATCGCTGG
TGCCCACTGGGGAGTCCTAGCGGGCATAGCGTATTTCTCCATGGTGGGCAACTGGGCGAAGGTCCTGGTA
GTGCTGTTGCTGTTTGCCGGCGTCGACGCTCACACCTACACCACCGGGGGAAGTGTTGCTGCCGCTACGG
CCACACTCACCAGGCTTTTCAGCCCAGGCGCCAAGCAGGATATCCAGCTGATCA

>1291_S84_L001_R1_001.fastq_25_1a_26
CCCCTACAACAGCGCTGGTAGTGGCTCAGCTACTTAGGGTCCCGCAAGCCATCTTGGACATGATCGCTGG
TGCCCACTGGGGAGTCCTAGCGGGCATAGCGTATTTCTCCATGGTGGGCAACTGGGCGAAGGTCCTGGTA
GTGCTGTTGCTGTTTGCCGGCGTCGACGCTTCCACCTACGTCACCGGGGGGAGTGTTGCTGCTAGTACGG
CCACACTCACCAGGCTTTTCAGTCCGGGCGCCAAGCAGGATATCCAGCTGATCA

>1291_S84_L001_R1_001.fastq_26_1a_25
CCCCTACAACGGCGCTGGTAGTGGCTCAGCTACTTAGGGTCCCGCAAGCCATCTTGGACATGATCGCTGG
TGCCCACTGGGGAGTCCTGGCGGGCATAGCGTATTTCTCCATGGTGGGCAACTGGGCGAAGGTCCTGGTA
GTGCTGTTGCTGTTTGCCGGCGTCGACGCTCACACCTACACTACCGGGGGAAGTGTTGCTGCTGCTACGG
CCACACTCACCGCGGTCTTCAGTCCGGGCGCCAAGCAGAATATCCAGCTGATCA

>1291_S84_L001_R1_001.fastq_27_1a_24
CCCCTACAACGGCGCTGGTAGTGGCTCAGCTACTTAGGGTCCCGCAAGCCATCTTGGACATGATCGCTGG
TGCTCACTGGGGAGTCCTAGCGGGCATAGCGTATTTCTCCATGGTGGGCAACTGGGCGAAGGTCCTGGTA
GTGCTGTTGCTGTTTGCCGGCGTCGACGCTCACACCTACACCACCGGGGGAAGTGTTGCTGCTGCTACGG
CCACACTCACCAGGCTTTTCAGTCCGGGCGCCAAGCAGGATATCCAGCTGATCA

>1291_S84_L001_R1_001.fastq_28_1a_23
CCCCTACAACGGCGCTGGTAGTGGCTCAGCTACTTAGGGTCCCGCAAGCCATCTTGGACATGATCGCTGG
TGCCCACTGGGGAGTCCTAGCGGGCATAGCGTATTTCTCCATGGTGGGCAACTGGGCGAAGGTCCTGGTA
GTGCTGTTGCTGTTTGCCGGCGTCGACGCTCACACCTACACCACCGGGGGAAGTGTCGCTGCCGCTACGG
CCACACTCACCAGGCTTTTCAGTCCAGGCGCCAAGCAGGATATCCAGCTGATCA

>1291_S84_L001_R1_001.fastq_29_1a_22
CCCCTACAACGGCGCTGGTAGTGGCTCAGCTACTTAGGGTCCCGCAAGCCATCTTGGACATGATCGCTGG
TGCCCACTGGGGAGTCCTAGCGGGCATAGCGTATTTCTCCATGGTGGGCAACTGGGCGAAGGTCCTGGTA
GTGCTGTTGCTGTTTGCCGGCGTCGACGCTCACACCTACACCACCGGGGGAAGTGTTGCTGCTGCTACGG
CCACACTCACCACGGTCTTCAGTCCGGGCGCCAAGCAGAATATCCAGCTGATCA

>1291_S84_L001_R1_001.fastq_30_1a_22
CCCCTACAACGGCGCTGGTAGTGGCTCAGCTACTTAGGGTCCCGCAAGCCATCTTGGACATGATCGCTGG
TGCCCACTGGGGAGTCCTAGCGGGCATAGCGTATTTCTCCATGGTGGGCAACTGGGCGAAGGTCCTGGTA
GTGCTGTTGCTGTTTGCCGGCGTCGACGCTCACACCTACACCACCGGGGGAAGTGTTGCTGCTGCTACGG
CCACACTCACCAGGCTTTTCAGTCCGGGCGCCAAGCAGAATATCCAGCTGATCA

>1291_S84_L001_R1_001.fastq_31_1a_21
CTCCTACAACGGCGCTGGTAGTGGCTCAGCTACTTAGGGTCCCGCAAGCCATCTTGGACATGATCGCTGG
TGCCCACTGGGGAGTCCTAGCGGGCATAGCGTATTTCTCCATGGTGGGCAACTGGGCGAAGGTCCTGGTA
GTGCTGTTGCTGTTTGCCGGCGTCGACGCTCACACCTACACCACCGGGGGAAGTGTTGCTGCCGCTACGG
CCACACTCACCAGGCTTTTCAGTCCAGGCGCCAAGCAGGATATCCAGCTGATCA

>1291_S84_L001_R1_001.fastq_32_1a_21
CCCCTACAACGGCGCTGGTAGTGGCTCAGCTACTTAGGGTCCCGCAAGCCATCTTGGACATGATCGCTGG
TGCCCACTGGGGAGTCCTAGCGGGCATAGCGTATTTCTCCATGGTGGGCAACTGGGCGAAGGTCCTGGTA
GTGCTGTTGCTGTTCGCCGGCGTCGACGCTCACACCTACACCACCGGGGGAAGTGTTGCTGCCGCTACGG
CCACACTCACCAGGCTTTTCAGTCCAGGCGCCAAGCAGGATATCCAGCTGATCA

>1291_S84_L001_R1_001.fastq_33_1a_21
CCCCTACAACGGCGCTGGTAGTGGCTCAGCTACTTAGGGTCCCGCAAGCCATCTTGGACATGATCGCTGG
TGCCCACTGGGGAGTCCTAGCGGGCATAGCGTATTTCTCCATGGTGGGCAACTGGGCGAAGGTCCTGGTA
GTGCTGTTGCTGTTTGCCGGCGTCGACGCTCACACCTACACCACCGGGGGAAGTGTTGCCGCCGCTACGG
CCACACTCACCAGGCTTTTCAGTCCAGGCGCCAAGCAGGATATCCAGCTGATCA

>1291_S84_L001_R1_001.fastq_34_1a_21
CCCCTACAACGGCGCTGGTAGTGGCTCAGCTACTTAGGGTCCCGCAAGCCATCTTGGACATGATCGCTGG
TGCCCACTGGGGAGTCCTAGCGGGCATAGCGTATTTCTCCATGGTGGGCAACTGGGCGAAGGTCCTGGTA
GTGCTGTTGCTGTTTGCCGGCGTCGACGCTCACACCTACACCACCGGGGGAAGCGTTGCTGCCGCTACGG
CCACACTCACCAGGCTTTTCAGTCCAGGCGCCAAGCAGGATATCCAGCTGATCA

>1291_S84_L001_R1_001.fastq_35_1a_21
CCCCTACAACGGCGCTGGTAGTGGCTCAGCTACTTAGGGTCCCGCAAGCCATCTTGGACATGATCGCTGG
TGCCCACTGGGGAGTCCTAGCGGGCATAGCGTATTTTTCCATGGTGGGCAACTGGGCGAAGGTCCTGGTA
GTGCTGTTGCTGTTTGCCGGCGTCGACGCTCACACCTACACCACCGGGGGAAGTGTTGCTGCCGCTACGG
CCACACTCACCAGGCTTTTCAGTCCAGGCGCCAAGCAGGATATCCAGCTGATCA

>1291_S84_L001_R1_001.fastq_36_1a_21
CCCCTACAACGGCGCTGGTAGTGGCTCAGCTACTTAGGGTCCCGCAAGCCATCTTGGACATGATCGCTGG
TGCCCACTGGGGGGTCCTAGCGGGCATAGCGTATTTCTCCATGGTGGGCAACTGGGCGAAGGTCCTGGTA
GTGCTGTTGCTGTTTGCCGGCGTCGACGCTCACACCTACACCACCGGGGGAAGTGTTGCTGCCGCTACGG
CCACACTCACCAGGCTTTTCAGTCCAGGCGCCAAGCAGGATATCCAGCTGATCA

>1291_S84_L001_R1_001.fastq_37_1a_21
CCCCTACAACAGCGCTGGTAGTGGCTCAGCTACTTAGGGTCCCGCAAGCCATCTTGGACATGATCGCTGG
TGCCCACTGGGGAGTCCTAGCGGGCATAGCGTATTTCTCCATGGTGGGCAACTGGGCGAAGGTCCTGGTA
GTGCTGTTGCTGTTTGCCGGCGTCGACGCTCACACCTACACCACCGGGGGAAGTGTTGCTGCCGCTACGG
CCACACTCACCAGGCTTTTCAGTCCAGGCGCCAAGCAGGATATCCAGCTGATCA

>1291_S84_L001_R1_001.fastq_38_1a_20
CCCCTACAACGGCGCTGGTAGTGGCTCAGCTACTTAGGGTCCCGCAAGCCATCTTGGACATGATCGCTGG
TGCCCACTGGGGGGTCCTAGCGGGCATAGCGTATTTCTCCATGGTGGGCAACTGGGCGAAGGTCCTGGTA
GTGCTGTTGCTGTTTGCCGGCGTCGACGCTCACACCTACACCACCGGGGGAAGTGTTGCTGCTGCTACGG
CCACACTCACCAGGCTTTTCAGTCCGGGCGCCAAGCAGGATATCCAGCTGATCA

>1291_S84_L001_R1_001.fastq_39_1a_20
CCCCTACAACGGCGCTGGTAGTGGCTCAGCTACTTAGGGTCCCGCAAGCCATCTTGGACATGATCGCTGG
TGCCCACTGGGGAGTCCTAGCGGGCATAGCGTACTTCTCCATGGTGGGCAACTGGGCGAAGGTCCTGGTA
GTGCTGTTGCTGTTTGCCGGCGTCGACGCTCACACCTACACCACCGGGGGAAGTGTTGCTGCCGCTACGG
CCACACTCACCAGGCTTTTCAGTCCAGGCGCCAAGCAGGATATCCAGCTGATCA

>1291_S84_L001_R1_001.fastq_40_1a_20
CCCCTACAACGGCGCTGGTAGTGGCTCAGCTACTTAGGGTCCCGCAAGCCATCTTGGACATGATCGCTGG
TGCCCACTGGGGAGTCCTGGCGGGCATAGCGTATTTCTCCATGGTGGGCAACTGGGCGAAGGTCCTGGTA
GTGCTGTTGCTGTTTGCCGGCGTCGACGCTCACACCTACACCACCGGGGGAAGTGTTGCTGCTGCTACGG
CCACACTCACCAGGCTTTTCAGTCCGGGCGCCAAGCAGGACATCCAGCTGATCA

>1291_S84_L001_R1_001.fastq_41_1a_20
CCCCTACAACGGCGCTGGTAGTGGCTCAGCTACTTAGGGTCCCGCAAGCCATCTTGGACATGATCGCTGG
TGCCCACTGGGGAGTCCTAGCGGGCATAGCGTATTTCTCCATGGTGGGCAACTGGGCGAAGGTCCTGGTA
GTGCTGTTGCTGTTTGCCGGCGTCGACGCTCACACCTATACCACCGGGGGAAGTGTTGCTGCTGCTACGG
CCACACTCACCAGGCTTTTCAGTCCGGGCGCCAAGCAGGATATCCAGCTGATCA

>1291_S84_L001_R1_001.fastq_42_1a_20
CCCCTACAACGGCGCTGGTAGTGGCTCAGCTACTTAGGGTCCCGCAAGCCATCTTGGACATGATCGCTGG
TGCCCACTGGGGAGTCCTAGCGGGCATAGCGTATTTCTCCATGGTGGGCAACTGGGCGAAGGTCCTGGTA
GTGCTGTTGCTGTTTGCCGGCGTCGACGCCCACACCTACACCACCGGGGGAAGTGTTGCTGCTGCTACGG
CCACACTCACCAGGCTTTTCAGTCCGGGCGCCAAGCAGGATATCCAGCTGATCA

>1291_S84_L001_R1_001.fastq_43_1a_20
CCCCTACAACGGCGCTGGTAGTGGCTCAGCTACTTAGGGTCCCGCAAGCCATCTTGGACATGATCGCTGG
TGCCCACTGGGGAGTCCTAGCGGGCATAGCGTATTTCTCCATGGTGGGCAACTGGGCGAAGGTCCTGGTA
GTGCTGTTGCTGTTTGCCGGCGTCGACGCTCACACCTACACCACCGGGGGAAGTGTTGCTGCCGCTACGG
CCACACTTACCAGGCTTTTCAGTCCAGGCGCCAAGCAGGATATCCAGCTGATCA

>1291_S84_L001_R1_001.fastq_44_1a_19
CCCCTACAACGGCGCTGGTAGTGGCTCAGCTACTTAGGGTCCCGCAAGCCATCTTGGACATGATCGCTGG
TGCTCACTGGGGAGTCCTAGCGGGCATAGCGTATTTCTCCATGGTGGGCAACTGGGCGAAGGTCCTGGTA
GTGCTGTTGCTGTTTGCCGGCGTCGACGCTCACACCTACACCACCGGGGGAAGTGTTGCTGCCGCTACGG
CCACACTCACCAGGCTTTTCAGTCCAGGCGCCAAGCAGGATATCCAGCTGATCA

>1291_S84_L001_R1_001.fastq_45_1a_19
CCCCTACAACGGCGCTGGTAGTGGCTCAGCTACTTAGGGTCCCGCAAGCCATCTTGGACATGATCGCTGG
TGCCCACTGGGGAGTCCTAGCGGGCATAGCGTATTTCTCCATGGTGGGCAACTGGGCGAAGGTCCTGGTA
GTGCTGTTGCTGTTTGCCGGCGTCGACGCTCACACCTACACCACCGGGGGAAGTGTTGCTGCCGCTACGG
CCACGCTCACCAGGCTTTTCAGTCCAGGCGCCAAGCAGGATATCCAGCTGATCA

>1291_S84_L001_R1_001.fastq_46_1a_19
CCCCTACAACGGCGCTGGTAGTGGCTCAGCTACTTAGGGTCCCGCAAGCCATCTTGGACATGATCGCTGG
TGCCCACTGGGGAGTCCTAGCGGGCATAGCGTATTTCTCCATGGTGGGCAACTGGGCGAAGGTCCTGGTA
GTGCTGTTGCTGTTTGCCGGCGTCGACGCTCACACCTACACCACTGGGGGAAGTGTTGCTGCTGCTACGG
CCACACTCACCAGGCTTTTCAGTCCGGGCGCCAAGCAGGATATCCAGCTGATCA

>1291_S84_L001_R1_001.fastq_47_1a_18
CCCCTACAACGGCGCTGGTAGTGGCTCAGCTACTTAGGGTCCCGCAAGCCATCTTGGACATGATCGCTGG
TGCCCACTGGGGAGTCCTAGCGGGCATAGCGTATTTCTCCATGGTGGGCAACTGGGCGAAGGTCCTGGTA
GTGCTGCTGCTGTTTGCCGGCGTCGACGCTCACACCTACACCACCGGGGGAAGTGTTGCTGCTGCTACGG
CCACACTCACCAGGCTTTTCAGTCCGGGCGCCAAGCAGGATATCCAGCTGATCA

>1291_S84_L001_R1_001.fastq_48_1a_18
CCCCTACAACGGCGCTGGTAGTGGCTCAGCTACTTAGGGTCCCGCAAGCCATCTTGGACATGATCGCTGG
TGCCCACTGGGGAGTCCTAGCGGGCATAGCGTATTTCTCCATGGTGGGCAACTGGGCGAAGGTCCTGGTA
GTGCTGTTGCTGTTTGCCGGCGTCGACGCTCACACCTACACCACCGGGGGGAGTGTTGCTGCTGCTACGG
CCACACTCACCAGGCTTTTCAGTCCGGGCGCCAAGCAGGATATCCAGCTGATCA

>1291_S84_L001_R1_001.fastq_49_1a_18
CCCCTACAACGGCGCTGGTAGTGGCTCAGCTACTTAGGGTCCCGCAAGCCATCTTGGACATGATCGCCGG
TGCCCACTGGGGAGTCCTAGCGGGCATAGCGTATTTCTCCATGGTGGGCAACTGGGCGAAGGTCCTGGTA
GTGCTGTTGCTGTTTGCCGGCGTCGACGCTCACACCTACACCACCGGGGGAAGTGTTGCTGCCGCTACGG
CCACACTCACCAGGCTTTTCAGTCCAGGCGCCAAGCAGGATATCCAGCTGATCA

>1291_S84_L001_R1_001.fastq_50_1a_18
CCCCTACAACGGCGCTGGTAGTGGCTCAGCTACTTAGGGTCCCGCAAGCCATCTTGGACATGATCGCTGG
TGCCCACTGGGGAGTCCTAGCGGGCATAGCGTATTTCTCCATGGTGGGCAACTGGGCGAAGGTCCTGGTA
GTGCTGTTGCTGTTTGCCGGCGTCGACGCTTCCACCTACGTCACCGGGGGGAGTGTTGCTGCTAGTACGG
CCACACTCACCAGGCTTTTCAGTCCGGGCGCCAAGCAGGATATCCAGCTGATCA

>1291_S84_L001_R1_001.fastq_51_1a_18
CCCCTACAACGGCGCTGGTAGTGGCTCAGCTGCTTAGGGTCCCGCAAGCCATCTTGGACATGATCGCTGG
TGCCCACTGGGGAGTCCTAGCGGGCATAGCGTATTTCTCCATGGTGGGCAACTGGGCGAAGGTCCTGGTA
GTGCTGTTGCTGTTTGCCGGCGTCGACGCTCACACCTACACCACCGGGGGAAGTGTTGCTGCTGCTACGG
CCACACTCACCAGGCTTTTCAGTCCGGGCGCCAAGCAGGATATCCAGCTGATCA

>1291_S84_L001_R1_001.fastq_52_1a_18
CCCCTACAACGGCGCTGGTAGTGGCTCAGCTACTTAGGGTCCCGCAAGCCATCTTGGACATGATCGCTGG
TGCCCACTGGGGAGTCCTAGCGGGCATAGCGTATTTCTCCATGGTGGGCAACTGGGCGAAGGTCCTGGTA
GTGCTGTTGCTGTTTGCCGGCGTCGACGCTCACACCTACACCACCGGGGGAAGTGTTGCTGCTGCTACGG
CCACACTCACCAGGCTTTTTAGTCCGGGCGCCAAGCAGGATATCCAGCTGATCA

>1291_S84_L001_R1_001.fastq_53_1a_17
CCCCTACAACGGCGCTGGTAGTGGCTCAGCTACTTAGGGTCCCGCAGGCCATCTTGGACATGATCGCTGG
TGCCCACTGGGGAGTCCTAGCGGGCATAGCGTATTTCTCCATGGTGGGCAACTGGGCGAAGGTCCTGGTA
GTGCTGTTGCTGTTTGCCGGCGTCGACGCTCACACCTACACCACCGGGGGAAGTGTTGCTGCTGCTACGG
CCACACTCACCAGGCTTTTCAGTCCGGGCGCCAAGCAGGATATCCAGCTGATCA

>1291_S84_L001_R1_001.fastq_54_1a_17
CCCCTACAACGGCGCTGGTAGTGGCTCAGCTACTTAGGGTCCCGCAGGCCATCTTGGACATGATCGCTGG
TGCCCACTGGGGAGTCCTAGCGGGCATAGCGTATTTCTCCATGGTGGGCAACTGGGCGAAGGTCCTGGTA
GTGCTGTTGCTGTTTGCCGGCGTCGACGCTCACACCTACACCACCGGGGGAAGTGTTGCTGCCGCTACGG
CCACACTCACCAGGCTTTTCAGTCCAGGCGCCAAGCAGGATATCCAGCTGATCA

>1291_S84_L001_R1_001.fastq_55_1a_17
CCCCTACAACGGCGCTGGTAGTGGCTCAGCTACTTAGGGTCCCGCAAGCCATCTTGGACATGATCGCTGG
TGCCCACTGGGGAGTCCTAGCGGGCATAGCGTATTTCTCCATGGTGGGCAACTGGGCGAAGGTCCTGGTA
GTGTTGTTGCTGTTTGCCGGCGTCGACGCTCACACCTACACCACCGGGGGAAGTGTTGCTGCTGCTACGG
CCACACTCACCAGGCTTTTCAGTCCGGGCGCCAAGCAGGATATCCAGCTGATCA

>1291_S84_L001_R1_001.fastq_56_1a_17
CCCCTACAACGGCGCTGGTAGTGGCTCAGCTACTTAGGGTCCCGCAAGCCATCTTGGACATGATCGCCGG
TGCCCACTGGGGAGTCCTAGCGGGCATAGCGTATTTCTCCATGGTGGGCAACTGGGCGAAGGTCCTGGTA
GTGCTGTTGCTGTTTGCCGGCGTCGACGCTCACACCTACACCACCGGGGGAAGTGTTGCTGCTGCTACGG
CCACACTCACCAGGCTTTTCAGTCCGGGCGCCAAGCAGGATATCCAGCTGATCA

>1291_S84_L001_R1_001.fastq_57_1a_17
CCCCTACAACGGCACTGGTAGTGGCTCAGCTACTTAGGGTCCCGCAAGCCATCTTGGACATGATCGCTGG
TGCCCACTGGGGAGTCCTAGCGGGCATAGCGTATTTCTCCATGGTGGGCAACTGGGCGAAGGTCCTGGTA
GTGCTGTTGCTGTTTGCCGGCGTCGACGCTCACACCTACACCACCGGGGGAAGTGTTGCTGCTGCTACGG
CCACACTCACCAGGCTTTTCAGTCCGGGCGCCAAGCAGGATATCCAGCTGATCA

>1291_S84_L001_R1_001.fastq_58_1a_17
CCCCTACAACGGCGCTGGTAGTGGCTCAGCTACTTAGGGTCCCGCAAGCCATCTTGGACATGATCGCTGG
TGCCCACTGGGGAGTCCTAGCGGGCATAGCGTATTTCTCCATGGTGGGCAACTGGGCGAAGGTCCTGGTA
GTGCTGTTGCTGTTTGCCGGCGTCGACGCTCACACCTACACCACCGGGGGAAGTGTTGCTGCTGCTACGG
CCACACTCACCAGGCTTTTCAGTCCGGGCGCCAAGCAGGATATCCAGCTGATTA

>1291_S84_L001_R1_001.fastq_59_1a_17
CCCCTACAACGGCGCTGGTAGTGGCTCAGCTACTTAGGGTCCCGCAAGCCATCTTGGACATGATCGCTGG
TGCCCACTGGGGAGTCCTAGCGGGCATAGCGTATTTCTCCATGGTGGGCAACTGGGCGAAGGTCCTGGTA
GTGCTGTTGCTGTTTGCCGGCGTCGACGCTCACACCTACACCACCGGGGGAAGTGTCGCTGCTGCTACGG
CCACACTCACCAGGCTTTTCAGTCCGGGCGCCAAGCAGGATATCCAGCTGATCA

>1291_S84_L001_R1_001.fastq_60_1a_16
CCCCTACAACGGCGCTGGTAGTGGCTCAGCTACTTAGGGTCCCGCGAGCCATCTTGGACATGATCGCTGG
TGCCCACTGGGGAGTCCTAGCGGGCATAGCGTATTTCTCCATGGTGGGCAACTGGGCGAAGGTCCTGGTA
GTGCTGTTGCTGTTTGCCGGCGTCGACGCTCACACCTACACCACCGGGGGAAGTGTTGCTGCTGCTACGG
CCACACTCACCAGGCTTTTCAGTCCGGGCGCCAAGCAGGATATCCAGCTGATCA

>1291_S84_L001_R1_001.fastq_61_1a_16
CCCCTACAACGGCGCTGGTAGTGGCTCAGCTACTTAGGGTCCCGCAAGCCATCTTGGACATGATCGCTGG
TGCCCACTGGGGAGTCCTAGCGGGCATAGCGTATTTCTCCATGGTGGGCAACTGGGCGAAGGTCCTGGTA
GTGCTGTTGCTGTTTGCCGGCGTCGACGCTCACACCTACACCACCGGGGGAAGTGTTGCTGCCGCTACGG
CCACACTCACCAGGCTTTTCAGTCCAGGCGCCAAGCAGGATATCCAGCTGGTCA

>1291_S84_L001_R1_001.fastq_62_1a_16
CCCCTACAACGGCGCTGGTAGTGGCTCAGCTACTTAGGGTCCCGCAAGCCATCTTGGACATGATCGCTGG
TGCCCACTGGGGAGTCCTAGCGGGCATAGCGTATTTCTCCATGGTGGGCAACTGGGCGAAGGTCCTGGTA
GTGCTGCTGCTGTTTGCCGGCGTCGACGCTCACACCTACACCACCGGGGGAAGTGTTGCTGCCGCTACGG
CCACACTCACCAGGCTTTTCAGTCCAGGCGCCAAGCAGGATATCCAGCTGATCA

>1291_S84_L001_R1_001.fastq_63_1a_16
CCCCTACAACGGCGCTGGTAGTGGCTCAGCTACTTAGGGTCCCGCAAGCCATCTTGGACATGATCGCTGG
TGCCCACTGGGGAGTCCTAGCGGGCATAGCGTATTTCTCCATGGTGGGCAACTGGGCGAAGGTCCTGGTA
GTGCTGTTGCTGTTTGCCGGCGTTGACGCTCACACCTACACCACCGGGGGAAGTGTTGCTGCCGCTACGG
CCACACTCACCAGGCTTTTCAGTCCAGGCGCCAAGCAGGATATCCAGCTGATCA

>1291_S84_L001_R1_001.fastq_64_1a_16
CCCCTACAACGGCGCTGGTAGTGGCTCAGCTACTTAGGGTCCCGCAAGCCATCCTGGACATGATCGCTGG
TGCCCACTGGGGAGTCCTAGCGGGCATAGCGTATTTCTCCATGGTGGGCAACTGGGCGAAGGTCCTGGTA
GTGCTGTTGCTGTTTGCCGGCGTCGACGCTCACACCTACACCACCGGGGGAAGTGTTGCTGCCGCTACGG
CCACACTCACCAGGCTTTTCAGTCCAGGCGCCAAGCAGGATATCCAGCTGATCA

>1291_S84_L001_R1_001.fastq_65_1a_16
CCCCTACAACGGCGCTGGTAGTGGCTCAGCTACTTAGGGTCCCGCAAGCCATCTTGGACATGATCGCTGG
TGCCCACTGGGGAGTCCTGGCGGGCATAGCGTATTTCTCCATGGTGGGCAACTGGGCGAAGGTCCTGGTA
GTGCTGTTGCTGTTTGCCGGCGTCGACGCTCACACCTACACCACCGGGGGAAGTGTTGCTGCCGCTACGG
CCACACTCACCGCGGTCTTCAGTCCGGGCGCCAAGCAGAATATCCAGCTGATCA

>1291_S84_L001_R1_001.fastq_66_1a_16
CCCCTACGACGGCGCTGGTAGTGGCTCAGCTACTTAGGGTCCCGCAAGCCATCTTGGACATGATCGCTGG
TGCCCACTGGGGAGTCCTAGCGGGCATAGCGTATTTCTCCATGGTGGGCAACTGGGCGAAGGTCCTGGTA
GTGCTGTTGCTGTTTGCCGGCGTCGACGCTCACACCTACACCACCGGGGGAAGTGTTGCTGCCGCTACGG
CCACACTCACCAGGCTTTTCAGTCCAGGCGCCAAGCAGGATATCCAGCTGATCA

>1291_S84_L001_R1_001.fastq_67_1a_15
CCCCTACAACGGCGCTGGTAGTGGCTCAGCTACTTAGGGTCCCGCAAGCCATCTTGGACATGATCGCTGG
TGCCCACTGGGGAGTCCTAGCGGGCATAGCGTATTTCTCCATGGTGGGCAACTGGGCGAAGGTCCTGGTA
GTGCTGTTGCTGTTTGCTGGCGTCGACGCTCACACCTACACCACCGGGGGAAGTGTTGCTGCTGCTACGG
CCACACTCACCAGGCTTTTCAGTCCGGGCGCCAAGCAGGATATCCAGCTGATCA

>1291_S84_L001_R1_001.fastq_68_1a_15
CCCCTACAACGGCGCTGGTAGTGGCTCAGCTACTTAGGGTCCCGCAAGCCATCTTGGACATGATCGCTGG
TGCCCACTGGGGAGTCCTAGCGGGCATAGCGTATTTCTCCATGGTGGGCAACTGGGCGAAGGTCCTGGTA
GTGTTGTTGCTGTTTGCCGGCGTCGACGCTCACACCTACACCACCGGGGGAAGTGTTGCTGCCGCTACGG
CCACACTCACCAGGCTTTTCAGTCCAGGCGCCAAGCAGGATATCCAGCTGATCA

>1291_S84_L001_R1_001.fastq_69_1a_15
CCCCTACAACGGCGCTGGTAGTGGCTCAGCTACTTAGGGTCCCGCAAGCCATCTTGGACATGATCGCTGG
CGCCCACTGGGGAGTCCTAGCGGGCATAGCGTATTTCTCCATGGTGGGCAACTGGGCGAAGGTCCTGGTA
GTGCTGTTGCTGTTTGCCGGCGTCGACGCTCACACCTACACCACCGGGGGAAGTGTTGCTGCTGCTACGG
CCACACTCACCAGGCTTTTCAGTCCGGGCGCCAAGCAGGATATCCAGCTGATCA

>1291_S84_L001_R1_001.fastq_70_1a_15
CCCCTACAACGGCGCTGGTAGTAGCTCAGCTACTTAGGGTCCCGCAAGCCATCTTGGACATGATCGCTGG
TGCCCACTGGGGAGTCCTAGCGGGCATAGCGTATTTCTCCATGGTGGGCAACTGGGCGAAGGTCCTGGTA
GTGCTGTTGCTGTTTGCCGGCGTCGACGCTCACACCTACACCACCGGGGGAAGTGTTGCTGCCGCTACGG
CCACACTCACCAGGCTTTTCAGTCCAGGCGCCAAGCAGGATATCCAGCTGATCA

>1291_S84_L001_R1_001.fastq_71_1a_15
CCCCTACAACGGCGCTGGTAGTGGCTCAGCTACTTAGGGTCCCGCAAGCCATCTTGGACATGATCGCTGG
TGCCCACTGGGGAGTCCTAGCGGGCATAGCGTATTTCTCCATGGTGGGCAACTGGGCGAAGGTCCTGGTG
GTGCTGTTGCTGTTTGCCGGCGTCGACGCTCACACCTACACCACCGGGGGAAGTGTTGCTGCCGCTACGG
CCACACTCACCAGGCTTTTCAGTCCAGGCGCCAAGCAGGATATCCAGCTGATCA

>1291_S84_L001_R1_001.fastq_72_1a_15
CCCCTACAACGGCGCTGGTAGTGGCTCAGCTACTCAGGGTCCCGCAAGCCATCTTGGACATGATCGCTGG
TGCCCACTGGGGAGTCCTAGCGGGCATAGCGTATTTCTCCATGGTGGGCAACTGGGCGAAGGTCCTGGTA
GTGCTGTTGCTGTTTGCCGGCGTCGACGCTCACACCTACACCACCGGGGGAAGTGTTGCTGCCGCTACGG
CCACACTCACCAGGCTTTTCAGTCCAGGCGCCAAGCAGGATATCCAGCTGATCA

>1291_S84_L001_R1_001.fastq_73_1a_15
CCCCTACAACGGCGCTGGTAGTGGCTCAGCTACTTAGGGTCCCGCAAGCCATCTTGGACATGATCGCTGG
TGCCCACTGGGGAGTCCTAGCGGGCATAGCGTATTTCTCCATGGTGGGCAACTGGGCGAAGGTCCTGGTA
GTGCTGTTGCTGTTTGCCGGCGTCGACGCTCATACCTACACCACCGGGGGAAGTGTTGCTGCCGCTACGG
CCACACTCACCAGGCTTTTCAGTCCAGGCGCCAAGCAGGATATCCAGCTGATCA

>1291_S84_L001_R1_001.fastq_74_1a_15
CCCCTACAACGGCGCTGGTGGTGGCTCAGCTACTTAGGGTCCCGCAAGCCATCTTGGACATGATCGCTGG
TGCCCACTGGGGAGTCCTAGCGGGCATAGCGTATTTCTCCATGGTGGGCAACTGGGCGAAGGTCCTGGTA
GTGCTGTTGCTGTTTGCCGGCGTCGACGCTCACACCTACACCACCGGGGGAAGTGTTGCTGCTGCTACGG
CCACACTCACCAGGCTTTTCAGTCCGGGCGCCAAGCAGGATATCCAGCTGATCA

>1291_S84_L001_R1_001.fastq_75_1a_14
CCCCTACAACGGCGCTGGTAGTGGCTCAGCTACTTAGGGTCCCGCAAGCCATCTTGGACATGATCGCTGG
CGCCCACTGGGGAGTCCTAGCGGGCATAGCGTATTTCTCCATGGTGGGCAACTGGGCGAAGGTCCTGGTA
GTGCTGTTGCTGTTTGCCGGCGTCGACGCTCACACCTACACCACCGGGGGAAGTGTTGCTGCCGCTACGG
CCACACTCACCAGGCTTTTCAGTCCAGGCGCCAAGCAGGATATCCAGCTGATCA

>1291_S84_L001_R1_001.fastq_76_1a_14
CCCCTACAACGGCGCTGGTAGTGGCTCAGCTACTTAGGGCCCCGCAAGCCATCTTGGACATGATCGCTGG
TGCCCACTGGGGAGTCCTAGCGGGCATAGCGTATTTCTCCATGGTGGGCAACTGGGCGAAGGTCCTGGTA
GTGCTGTTGCTGTTTGCCGGCGTCGACGCTCACACCTACACCACCGGGGGAAGTGTTGCTGCTGCTACGG
CCACACTCACCAGGCTTTTCAGTCCGGGCGCCAAGCAGGATATCCAGCTGATCA

>1291_S84_L001_R1_001.fastq_77_1a_14
CCCCTACAACGGCGCTGGTAGTGGCTCAGCTACTTAGGGTCCCGCAAGCCATCTTGGACATGATCGCTGG
TGCCCACTGGGGAGTCCTAGCGGGCATAGCGTATTTCTCCATGGTGGGCAACTGGGCGAAGGTCCTGGTA
GTGCTGTTGCTGTTTGCCGGCGTCGACGCTCACACCTACACCACCGGGGGAAGTGTTGCTGCCGCTACGG
CCACACTCACCAGGTTGTTCAGTCCAGGCGCCAAGCAGGATATCCAGCTGATCA

>1291_S84_L001_R1_001.fastq_78_1a_14
CCCCTACAACGGCGCTGGTAGTGGCTCAGCTACTTAGGGTCCCGCAAGCCATCTTGGACATGATCGCTGG
TGCCCACTGGGGAGTCCTAGCGGGCATAGCGTATTTTTCCATGGTGGGCAACTGGGCGAAGGTCCTGGTA
GTGCTGTTGCTGTTTGCCGGCGTCGACGCTCACACCTACACCACCGGGGGAAGTGTTGCTGCTGCTACGG
CCACACTCACCAGGCTTTTCAGTCCGGGCGCCAAGCAGGATATCCAGCTGATCA

>1291_S84_L001_R1_001.fastq_79_1a_14
CCCCTACAACGGCGCTGGTAGTGGCTCAGCTACTTAGGGTCCCGCAAGCCATCTTGGACATGATCGCTGG
TGCCCACTGGGGAGTCCTAGCGGGCATAGCATATTTCTCCATGGTGGGCAACTGGGCGAAGGTCCTGGTA
GTGCTGTTGCTGTTTGCCGGCGTCGACGCTCACACCTACACCACCGGGGGAAGTGTTGCTGCCGCTACGG
CCACACTCACCAGGCTTTTCAGTCCAGGCGCCAAGCAGGATATCCAGCTGATCA

>1291_S84_L001_R1_001.fastq_80_1a_14
CCCCTACAACGGCGCTGGTAGTGGCTCAGCTACTTAGGGTCCCGCAAGCCATCTTGGACATGATCGCTGG
TGCCCACTGGGGAGTCCTAGCGGGCATAGCGTATTTCTCCATGGTGGGCAACTGGGCGAAGGTCCTGGTA
GTGCTGTTGCTGTTTGCCGGCGTCGACGCTCACACCTACACCACCGGGGGAAGTGTTGCTGCCGCTACGG
CCACACTCACCAGGCTCTTCAGTCCAGGCGCCAAGCAGGATATCCAGCTGATCA

>1291_S84_L001_R1_001.fastq_81_1a_14
CCCCTACAACGGCGCTGGTAGTGGCTCAGCTACTTAGGGTCCCGCAAGCCATCTTGGACATGATCGCTGG
TGCCCACTGGGGAGTCCTAGCGGGCATAGCGTATTTCTCCATGGTGGGTAACTGGGCGAAGGTCCTGGTA
GTGCTGTTGCTGTTTGCCGGCGTCGACGCTCACACCTACACCACCGGGGGAAGTGTTGCTGCCGCTACGG
CCACACTCACCAGGCTTTTCAGTCCAGGCGCCAAGCAGGATATCCAGCTGATCA

>1291_S84_L001_R1_001.fastq_82_1a_14
CTCCTACAACGGCGCTGGTAGTGGCTCAGCTACTTAGGGTCCCGCAAGCCATCTTGGACATGATCGCTGG
TGCCCACTGGGGAGTCCTAGCGGGCATAGCGTATTTCTCCATGGTGGGCAACTGGGCGAAGGTCCTGGTA
GTGCTGTTGCTGTTTGCCGGCGTCGACGCTCACACCTACACCACCGGGGGAAGTGTTGCTGCTGCTACGG
CCACACTCACCAGGCTTTTCAGTCCGGGCGCCAAGCAGGATATCCAGCTGATCA

>1291_S84_L001_R1_001.fastq_83_1a_14
CCCCTACGACGGCGCTGGTAGTGGCTCAGCTACTTAGGGTCCCGCAAGCCATCTTGGACATGATCGCTGG
TGCCCACTGGGGAGTCCTAGCGGGCATAGCGTATTTCTCCATGGTGGGCAACTGGGCGAAGGTCCTGGTA
GTGCTGTTGCTGTTTGCCGGCGTCGACGCTCACACCTACACCACCGGGGGAAGTGTTGCTGCTGCTACGG
CCACACTCACCAGGCTTTTCAGTCCGGGCGCCAAGCAGGATATCCAGCTGATCA

>1291_S84_L001_R1_001.fastq_84_1a_14
CCCCTACAACGGCGCTGGTAGTGGCTCAGCTACTTAGGGTCCCGCAAGCCATCTTGGACATGATCGCTGG
TGCCCACTGGGGAGTCCTAGCGGGCATAGCGTATTTCTCCATGGTGGGCAACTGGGCGAAGGTCCTGGTA
GTGCTGTTGCTGTTTGCCGGCGTCGACGCTCACACCTACACCACCGGGGGAAGTGTTGCTGCTGCCACGG
CCACACTCACCAGGCTTTTCAGTCCGGGCGCCAAGCAGGATATCCAGCTGATCA

>1291_S84_L001_R1_001.fastq_85_1a_14
CCCCTACAACGGCGCTGGTAGTGGCTCAGCTACTTAGGGTCCCGCAAGCCATCTTGGACATGATCGCTGG
TGCCCACTGGGGAGTCCTAGTGGGCATAGCGTATTTCTCCATGGTGGGCAACTGGGCGAAGGTCCTGGTA
GTGCTGTTGCTGTTTGCCGGCGTCGACGCTCACACCTACACCACCGGGGGAAGTGTTGCTGCTGCTACGG
CCACACTCACCAGGCTTTTCAGTCCGGGCGCCAAGCAGGATATCCAGCTGATCA

>1291_S84_L001_R1_001.fastq_86_1a_13
CCCCTACAACGGCGCTGGTAGTGGCTCAGCTACTTAGGGTCCCGCAAGCCATCTTGGACATGATCGCTGG
TGCCCACTGGGGAGTCCTAGCGGGCATAGCGTATTTCTCCATGGTGGGCAACTGGGCGAAGGTCCTGGTA
GTGCTGTTGCTGTTCGCCGGCGTCGACGCTCACACCTACACCACCGGGGGAAGTGTTGCTGCTGCTACGG
CCACACTCACCAGGCTTTTCAGTCCGGGCGCCAAGCAGGATATCCAGCTGATCA

>1291_S84_L001_R1_001.fastq_87_1a_13
CCCCCACAACGGCGCTGGTAGTGGCTCAGCTACTTAGGGTCCCGCAAGCCATCTTGGACATGATCGCTGG
TGCCCACTGGGGAGTCCTAGCGGGCATAGCGTATTTCTCCATGGTGGGCAACTGGGCGAAGGTCCTGGTA
GTGCTGTTGCTGTTTGCCGGCGTCGACGCTCACACCTACACCACCGGGGGAAGTGTTGCTGCTGCTACGG
CCACACTCACCAGGCTTTTCAGTCCGGGCGCCAAGCAGGATATCCAGCTGATCA

>1291_S84_L001_R1_001.fastq_88_1a_13
CCCCTACAACGGCGCTGGTAGTGGCTCAGCTACTTAGGGTCCCGCAAGCCATCCTGGACATGATCGCTGG
TGCCCACTGGGGAGTCCTAGCGGGCATAGCGTATTTCTCCATGGTGGGCAACTGGGCGAAGGTCCTGGTA
GTGCTGTTGCTGTTTGCCGGCGTCGACGCTCACACCTACACCACCGGGGGAAGTGTTGCTGCTGCTACGG
CCACACTCACCAGGCTTTTCAGTCCGGGCGCCAAGCAGGATATCCAGCTGATCA

>1291_S84_L001_R1_001.fastq_89_1a_13
CCCCTACAACGGCGCTGGTAGTGGCTCAGCTACTTAGGGTCCCGCAAGCCATCTTGGACATGATCGCTGG
TGCCCACTGGGGAGTCCTAGCGGGCATAGCGTATTTCTCCATGGCGGGCAACTGGGCGAAGGTCCTGGTA
GTGCTGTTGCTGTTTGCCGGCGTCGACGCTCACACCTACACCACCGGGGGAAGTGTTGCTGCTGCTACGG
CCACACTCACCAGGCTTTTCAGTCCGGGCGCCAAGCAGGATATCCAGCTGATCA

>1291_S84_L001_R1_001.fastq_90_1a_13
CCCCTACAACGGCGCTGGTAGTGGCTCAGCTACTTAGGGTCCCGCAAGCCATCTTGGACATGATCGCTGG
TGCCCACTGGGGAGTCCTGGCGGGCATAGCGTATTTCTCCATGGTGGGCAACTGGGCGAAGGTCCTGGTA
GTGCTGTTGCTGTTTGCCGGCGTCGACGCTCACACCTACACCACCGGGGGAAGTGTTGCTGCTGCTACGG
CCACACTCACCGCGGTCTTCAGTCCGGGCGCCAAGCAGAATATCCAGCTGATTA

>1291_S84_L001_R1_001.fastq_91_1a_13
CCCCTACAACGGCGCTGGTAGTGGCTCAGCTACTTAGGGTCCCGCAAGCCATCTTGGACATGATCGCTGG
TGCCCACTGGGGAGTCCTAGCGGGCATAGCGTATTTCTCCATGGTGGGCAACTGGGCGAAGGTCCTGGTA
GTGCTGTTGCTGTTTGCCGGCGTCGACGCTCACACCTACACCACCGGGGGAGGTGTTGCTGCTGCTACGG
CCACACTCACCAGGCTTTTCAGTCCGGGCGCCAAGCAGGATATCCAGCTGATCA

>1291_S84_L001_R1_001.fastq_92_1a_12
CCCCTACAACGGCGCTGGTAGTGGCTCAGCTACTTAGGGTCCCGCAAGCCATCTTGGACATGATCGCTGG
TGCCCACTGGGGAGTCCTAGCGGGCATAGCGTATTTCTCCATGGTGGGCAACTGGGCGAAGGTCCTGGTA
GTGCTGTTGCTGTTTGCCGGTGTCGACGCTCACACCTACACCACCGGGGGAAGTGTTGCTGCCGCTACGG
CCACACTCACCAGGCTTTTCAGTCCAGGCGCCAAGCAGGATATCCAGCTGATCA

>1291_S84_L001_R1_001.fastq_93_1a_12
CCCCTACAACGGCGCTGGTAGTGGCTCAGCTACTTAGGGTCCCGCAAGCCATCTTGGACATGATCGCTGG
TGCCCACTGGGGAGTCCTAGCGGGCATAGCGTATTTCTCCATGGTGGGCAACTGGGCGAAGGTCCTGGTA
GTGCTGTTGCTGTTTGCCGGCGTCGACGCCCACACCTACACCACCGGGGGAAGTGTTGCTGCCGCTACGG
CCACACTCACCAGGCTTTTCAGTCCAGGCGCCAAGCAGGATATCCAGCTGATCA

>1291_S84_L001_R1_001.fastq_94_1a_12
CCCCTACAACGGCGCTGGTAGTGGCTCAGCTACTTAGGGTCCCGCAAGCCATCTTGGACATGATCGCTGG
TGCCCACTGGGGAGTCCTAGCGGGCATAGCGTATTTCTCCATGGTGGGCAACTGGGCGAAGGTCCTGGTA
GTGCTGTTGCTGTTTGCCGGCGTCGACGCTCACACCTACACCACCGGGGGAAGTGTTGCTGCCGCTACGG
CCACACTCACTAGGCTTTTCAGTCCAGGCGCCAAGCAGGATATCCAGCTGATCA

>1291_S84_L001_R1_001.fastq_95_1a_12
CCCCTACAACGGCGCTGGTAGTGGCTCAGCTACTTAGGGTCCCGCAAGCCATCTTGGACATGATCGCTGG
TGCCCACTGGGGAGTCCTAGCGGGCATAGCGTACTTCTCCATGGTGGGCAACTGGGCGAAGGTCCTGGTA
GTGCTGTTGCTGTTTGCCGGCGTCGACGCTCACACCTACACCACCGGGGGAAGTGTTGCTGCTGCTACGG
CCACACTCACCAGGCTTTTCAGTCCGGGCGCCAAGCAGGATATCCAGCTGATCA

>1291_S84_L001_R1_001.fastq_96_1a_12
CCCCTACAACGGCGCTGGTAGTGGCTCAGCTACTTAGGGTCCCGCAAGCCATCTTGGACATGATCGCTGG
TGCCCACTGGGGAGTCCTAGCGGGCATAGCGTATTTCTCCATGGTGGGCAACTGGGCGAAGGTCCTGGTA
GTGCTGTTGCTGTTTGCCGGCGTCGACGCTCACACCTACACCACCGGGGGAAGTGTTGCTGCTGCTACGG
CCACACTCGCCAGGCTTTTCAGTCCGGGCGCCAAGCAGGATATCCAGCTGATCA

>1291_S84_L001_R1_001.fastq_97_1a_12
CCCCTACAACGGCGCTGGTAGTGGCTCAGCTACTTAGGGTCCCGCAAGCCATCTTGGGCATGATCGCTGG
TGCCCACTGGGGAGTCCTAGCGGGCATAGCGTATTTCTCCATGGTGGGCAACTGGGCGAAGGTCCTGGTA
GTGCTGTTGCTGTTTGCCGGCGTCGACGCTCACACCTACACCACCGGGGGAAGTGTTGCTGCTGCTACGG
CCACACTCACCAGGCTTTTCAGTCCGGGCGCCAAGCAGGATATCCAGCTGATCA

>1291_S84_L001_R1_001.fastq_98_1a_12
CCCCTACAACGGCGCTGGTAGTGGCTCAGCTACTTAGGGTCCCGCAAGCCATCTTGGACATGATCGCTGG
TGCCCACTGGGGAGTCCTAGCGGGCATAGCGTATTTCTCCATGGTGGGCAACTGGGCGAAGGTCCTGGTA
GCGCTGTTGCTGTTTGCCGGCGTCGACGCTCACACCTACACCACCGGGGGAAGTGTTGCTGCTGCTACGG
CCACACTCACCAGGCTTTTCAGTCCGGGCGCCAAGCAGGATATCCAGCTGATCA

>1291_S84_L001_R1_001.fastq_99_1a_12
CCCCTACAACGGCGCTGGTAGTGGCTCAGCTACTTAGGGTCCCGCAAGCCATCTTGGACATGATCGCTGG
TGCCCACTGGGGAGTCCTAGCGGGCATAGCGTATTTCTCCATGGTGGGCAACTGGGCGAAGGTCCTGGTA
GTGCTGTTGCTGTTTGCCGGCGTCGACGCTCACACCTACACCACCGGGGGAAGTGTTGCTGCTGCTACGG
CCACACTCACCAGGCTTCTCAGTCCGGGCGCCAAGCAGGATATCCAGCTGATCA

>1291_S84_L001_R1_001.fastq_100_1a_12
CCCCTACAACGGCGCTGGTAGTGGCTCAGCTACTTAGGGTCCCGCAAGCCATCTTGGACATGATCGCTGG
TGCCCACTGGGGAGTCCTAGCGGGCATAGCGTATTTCTCCATGGTGGGCAACTGGGCGAAGGTCCTGGTA
GTGCTGTTGCTGTTTGCCGGCGTCGACGCTCACACCTATACCACCGGGGGAAGTGTTGCTGCCGCTACGG
CCACACTCACCAGGCTTTTCAGTCCAGGCGCCAAGCAGGATATCCAGCTGATCA

>1291_S84_L001_R1_001.fastq_101_1a_11
CCCCTACAACGGCGCTGGTAGTGGCTCAGCTACTTAGGGTCCCGCAAGCCATCTTGGACATGATCGCTGG
TGCCCACTGGGGAGTCCTAGCGGGCATAGCGTATTTCTCCATGGTGGGCAACTGGGCGAAGGTCCTGGTA
GTGCTGTTGCTGTTTGCCGGCGTCGACGCTCACACCTACACCACCGGGGGAAGTGTTGCTGCCGCTACGG
CCACACTCACCGCGGTCTTCAGTCCGGGCGCCAAGCAGAATATCCAGCTGATCA

>1291_S84_L001_R1_001.fastq_102_1a_11
CCCCTACAACGGCGCTGGTAGTGGCTCAGCTACTTAGGGTCCCGCAAGCCATCTTGGACATGATCGCTGG
TGCCCACTGGGGAGTCCTAGCGGGCATAGCGTATTTCTCCATGGTGGGCAACTGGGCGAAGGTCCTGGTA
GTGCTGTTGCTGTTTGCCGGCGTCGACGCTCACACCTACACCACCGGGGGAAGTGTTGCTGCCGCTACGG
CCACACTCACCAGGCTTTTTAGTCCAGGCGCCAAGCAGGATATCCAGCTGATCA

>1291_S84_L001_R1_001.fastq_103_1a_11
CTCCTACAACGGCGCTGGTAGTGGCTCAGCTACTTAGGGTCCCGCAAGCCATCTTGGACATGATCGCTGG
TGCCCACTGGGGAGTCCTAGCGGGCATAGCGTATTTCTCCATGGTGGGCAACTGGGCGAAGGTCCTGGTA
GTGCTGTTGCTGTTTGCCGGCGTCGACGCTCACACCTACACCACCGGGGGAAGTGTTGCTGCTGCTACGG
CCACACTCACCAGGCTTTTCAGTCCGGGCGCCAAGCAGGACATCCAGCTGATCA

>1291_S84_L001_R1_001.fastq_104_1a_11
CCCCTACAACGGCGCTGGTAGTGGCTCAGCTACTTAGGGTCCCGCAAGCCATCTTGGACATGGTCGCTGG
TGCCCACTGGGGAGTCCTAGCGGGCATAGCGTATTTCTCCATGGTGGGCAACTGGGCGAAGGTCCTGGTA
GTGCTGTTGCTGTTTGCCGGCGTCGACGCTCACACCTACACCACCGGGGGAAGTGTTGCTGCCGCTACGG
CCACACTCACCAGGCTTTTCAGTCCAGGCGCCAAGCAGGATATCCAGCTGATCA

>1291_S84_L001_R1_001.fastq_105_1a_11
CCCCTACAACGGCGCTGGTAGTGGCTCAGCTACTTAGGGTCCCGCAAGCCATCTTGGACATGATCGCTGG
TGCCCACTGGGGAGTCCTAGCGGGCATAGCGTATTTCTCCATGGTGGGCAACTGGGCGAAGGTCCTGGTA
GTGCTGTTGCTGTTTGCCGGCGTCGACGCTCACACCTACACCACCGGAGGAAGTGTTGCTGCCGCTACGG
CCACACTCACCAGGCTTTTCAGTCCAGGCGCCAAGCAGGATATCCAGCTGATCA

>1291_S84_L001_R1_001.fastq_106_1a_11
CCCCTACAACGGCGCTGGTAGTGGCTCAGCTACTTAGGGTCCCGCAAGCCATCTTGGACATGATCGCTGG
TGCCCACTGGGGAGTCCTAGCGGGCATAGCGTATTTCTCCATGGTGGGCAATTGGGCGAAGGTCCTGGTA
GTGCTGTTGCTGTTTGCCGGCGTCGACGCTCACACCTACACCACCGGGGGAAGTGTTGCTGCCGCTACGG
CCACACTCACCAGGCTTTTCAGTCCAGGCGCCAAGCAGGATATCCAGCTGATCA

>1291_S84_L001_R1_001.fastq_107_1a_11
CCCCTACAACGGCGCTGGTAGTGGCTCAGCTACTTAGGGTCCCGCAAGCCATCTTGGACATGATCGCTGG
TGCCCACTGGGGAGTCCTAGCGGGCATAGCGTATTTCTCCATGGTGGGCAACTGGGCGAAGGTCCTGGTA
GTGCTGTTGCTGTTTGCCGGCGTCGACGCTCATACCTACACCACCGGGGGAAGTGTTGCTGCTGCTACGG
CCACACTCACCAGGCTTTTCAGTCCGGGCGCCAAGCAGGATATCCAGCTGATCA

>1291_S84_L001_R1_001.fastq_108_1a_11
CCCCTACAACGGCGCTGGTAGTGGCTCAGCTACTTAGGGTCCCGCAAGCCATCCTGGACATGATCGCTGG
TGCCCACTGGGGAGTCCTAGCGGGCATAGCGTATTTCTCCATGGTGGGCAACTGGGCGAAGGTCCTGGTA
GTGCTGTTGCTGTTTGCCGGCGTCGACGCTCACACCTACACCACCGGGGGAAGTGTTGCTGCTGCTACGG
CCACACTCACCAGGCTTTTCAGTCCGGGCGCCAAGCAGGACATCCAGCTGATCA

>1291_S84_L001_R1_001.fastq_109_1a_11
CCCCTACAACGGCGCTGGTAGTGGCTCAGCTACTTAGGGTCCCGCAAGCCATCTTGGACATGATCGCTGG
TGCCCACTGGGGAGTCCTAGCGGGCATAGCATATTTCTCCATGGTGGGCAACTGGGCGAAGGTCCTGGTA
GTGCTGTTGCTGTTTGCCGGCGTCGACGCTCACACCTACACCACCGGGGGAAGTGTTGCTGCTGCTACGG
CCACACTCACCAGGCTTTTCAGTCCGGGCGCCAAGCAGGATATCCAGCTGATCA

>1291_S84_L001_R1_001.fastq_110_1a_11
CCCCTACAACGGCGCTGGTAGTGGCTCAGCTACTTAGAGTCCCGCAAGCCATCTTGGACATGATCGCTGG
TGCCCACTGGGGAGTCCTAGCGGGCATAGCGTATTTCTCCATGGTGGGCAACTGGGCGAAGGTCCTGGTA
GTGCTGTTGCTGTTTGCCGGCGTCGACGCTCACACCTACACCACCGGGGGAAGTGTTGCTGCTGCTACGG
CCACACTCACCAGGCTTTTCAGTCCGGGCGCCAAGCAGGATATCCAGCTGATCA

>1291_S84_L001_R1_001.fastq_111_1a_11
CCCCTACAACGGCGCTGGTAGTGGCTCAGCTACTTAGGGTCCCGCAAGCCATCTTGGACATGATCGCTGG
TGCCCACTGGGGAGTCCTAGCGGGCATAGCGTATTTCTCCATGGTGGGCAACTGGGCGAAGGTCCTGGTA
GTGCTGTTGCTGTTTGCCGGCGTCGACGCTCACACCTACACCACCGGGGGAAGTGTTGCTGCTGCTACAG
CCACACTCACCAGGCTTTTCAGTCCGGGCGCCAAGCAGGATATCCAGCTGATCA

>1291_S84_L001_R1_001.fastq_112_1a_11
CCCCTACAACGGCGCTGGTAGTGGCTCAGCTACTTAGGGTCCCGCAAGCCACCTTGGACATGATCGCTGG
TGCCCACTGGGGAGTCCTAGCGGGCATAGCGTATTTCTCCATGGTGGGCAACTGGGCGAAGGTCCTGGTA
GTGCTGTTGCTGTTTGCCGGCGTCGACGCTCACACCTACACCACCGGGGGAAGTGTTGCTGCTGCTACGG
CCACACTCACCAGGCTTTTCAGTCCGGGCGCCAAGCAGGATATCCAGCTGATCA

>1291_S84_L001_R1_001.fastq_113_1a_11
CCCCTACAACGGCGCTGGTAGTGGCTCAGCTACTTAGGGTCCCGCAAGCCATCTTGGACATGATCGCTGG
TGCCCACTGGGGAGTCCTAGCGGGCATAGCGTATTTCTCCATGGTGGGCAACTGGGCGAAGGTCCTGGTA
GTGCTGTTGCTGTTTGCCGGCGTCGACGCTCACACCTACACCACCGGGGGAAGTGTTGCTGCTGCTACGG
CCACACTCACCAGGCTTTTCAGTCCGGGCGCCAAGCAGGGTATCCAGCTGATCA

>1291_S84_L001_R1_001.fastq_114_1a_11
CCCCTACAACGGCGCTGGTAGTGGCTCAGCTACTTAGGGTCCCGCAAGCCATCTTGGGCATGATCGCTGG
TGCCCACTGGGGAGTCCTAGCGGGCATAGCGTATTTCTCCATGGTGGGCAACTGGGCGAAGGTCCTGGTA
GTGCTGTTGCTGTTTGCCGGCGTCGACGCTCACACCTACACCACCGGGGGAAGTGTTGCTGCCGCTACGG
CCACACTCACCAGGCTTTTCAGTCCAGGCGCCAAGCAGGATATCCAGCTGATCA

>1291_S84_L001_R1_001.fastq_115_1a_11
CCCCTACAACGGCGCTGGTAGTGGCTCAGCTACTTAGGGTCCCGCAAGCCATCTTGGACATGATCGCTGG
TGCCCACTGGGGAGTCCTAGCGGGTATAGCGTATTTCTCCATGGTGGGCAACTGGGCGAAGGTCCTGGTA
GTGCTGTTGCTGTTTGCCGGCGTCGACGCTCACACCTACACCACCGGGGGAAGTGTTGCTGCTGCTACGG
CCACACTCACCAGGCTTTTCAGTCCGGGCGCCAAGCAGGATATCCAGCTGATCA

>1291_S84_L001_R1_001.fastq_116_1a_11
CCCCTACAACGGCGCTGGTAGTGGCTCAGCTACTTAGGGTCCCGCAAGCCATCTTGGACATGATCGCTGG
TGCCCACTGGGGAGTCCTAGCGGGCATAGCGTATTTCTCCATGGTGGGCAACTGGGCGAAGGTCCTGGTA
GTGCTGTTGCTGTTTGCCGGCGTCGATGCTCACACCTACACCACCGGGGGAAGTGTTGCTGCTGCTACGG
CCACACTCACCAGGCTTTTCAGTCCGGGCGCCAAGCAGGATATCCAGCTGATCA

>1291_S84_L001_R1_001.fastq_117_1a_11
CCCCTACAACGGCGCTGGTAGTGGCTCAGCTACTTAGGGTCCCGCAAGCCATCTTGGACATGATCGCTGG
TGCCCACTGGGGAGTCCTAGCGGGCATAGCGTATTTCTCCATGGTGGGCAACTGGGCGAAGGTCCTGGTA
GTGCTGTTGCTGTTTGCCGGCGTCGACGCTCACACCTACACCACCGGGGGAAGTGTTGCTGCCGCTACGG
CCACACTCACCAGGCCTTTCAGTCCAGGCGCCAAGCAGGATATCCAGCTGATCA

>1291_S84_L001_R1_001.fastq_118_1a_10
CCCCTACAACGGCGCTGGTAGTGGCTCAGCTACTTAGGGTCCCGCAAGCCATCTTGGACATGATCGCTGG
TGCCCACTGGGGAGTCCTAGCGGGCATAGCGTATTTCTCCATGGTGGGCAACTGGGCGAAGGTCCTGGTA
GTGCTGTTGCTGTTTGCCGGCGTCGACGCTCACACCTACACCACCGGGGGAAGTGTTGCTGCTGCTACGG
CCACACTCACCAGGCTCTTCAGTCCGGGCGCCAAGCAGGATATCCAGCTGATCA

>1291_S84_L001_R1_001.fastq_119_1a_10
CCCCTACAACGGCGCTGGTAGTGGCTCAGCTACTTAGGGTCCCGCAAGCCATCTTGGACATGATCGCTGG
TGCCCACTGGGGAGTCCTAGCGGGCATAGCGTATTTCTCCATGGTGGGCAACTGGGCGAAGGTCCTGGTA
GTGCTGTTGCTGTTTGCCGGCGTCGACGCTCACACCTACACCACTGGGGGAAGTGTTGCTGCCGCTACGG
CCACACTCACCAGGCTTTTCAGTCCAGGCGCCAAGCAGGATATCCAGCTGATCA

>1291_S84_L001_R1_001.fastq_120_1a_10
CCCCTACAACGGCGCTGGTAGTGGCTCAGCTACTTAGGGTCCCGCAAGCCATCTTGGACATGATCGCTGG
TGCCCACTGGGGAGTCCTAGCGGGCATAGCGTATTTCTCCATGGTGGGCAACTGGGCGAAGGTCCTGGTA
GTGCTGTTGCTGTTTGCCGGCGTCGACGCTCGCACCTACACCACCGGGGGAAGTGTTGCTGCTGCTACGG
CCACACTCACCAGGCTTTTCAGTCCGGGCGCCAAGCAGGATATCCAGCTGATCA

>1291_S84_L001_R1_001.fastq_121_1a_10
CCCCTACAACGGCGCTGGTAGTGGCTCAGCTACTTAGGGTCCCGCAAGCCATCTTGGACATGATCGCTAG
TGCCCACTGGGGAGTCCTAGCGGGCATAGCGTATTTCTCCATGGTGGGCAACTGGGCGAAGGTCCTGGTA
GTGCTGTTGCTGTTTGCCGGCGTCGACGCTCACACCTACACCACCGGGGGAAGTGTTGCTGCCGCTACGG
CCACACTCACCAGGCTTTTCAGTCCAGGCGCCAAGCAGGATATCCAGCTGATCA

>1291_S84_L001_R1_001.fastq_122_1a_10
CCCCTACAACGGCGCTGGTAGTGGCTCAGCTACTTAGGGTCCCGCAAGCCATCTTGGACATGATCGCTGG
TGCCCACTGGGGAGTCCTAGCGGGCATAGCGTATTTCTCCATGGTGGGCAACTGGGCGAAGGTCCTGGTA
GTGCTGTTGCTGTTTGCCGGCGTCGACGCTCACACCTACACCACCGGGGGAAGTGTTGCTGCTGCTACGG
CCACACTCACCAGGCTTTTCAGTCCGGGCGCCAAGCAGGATATTCAGCTGATCA

>1291_S84_L001_R1_001.fastq_123_1a_10
CCCCTACAACGGCGCTGGTAGTGGCTCAGCTACTTAGGGTCCCGCAAGCCATCTTGGACATGATCGCTGG
TGCCCACTGGGGAGTCCTAGCGGGCATAGCGTATTTCTCCATGGTGGGCAACTGGGCGAAAGTCCTGGTA
GTGCTGTTGCTGTTTGCCGGCGTCGACGCTCACACCTACACCACCGGGGGAAGTGTTGCTGCTGCTACGG
CCACACTCACCAGGCTTTTCAGTCCGGGCGCCAAGCAGGATATCCAGCTGATCA

>1291_S84_L001_R1_001.fastq_124_1a_10
CCCCTACAACGGCGCTGGTAGTGGCTCAGCTACTTAGGGTCCCACAAGCCATCTTGGACATGATCGCTGG
TGCCCACTGGGGAGTCCTAGCGGGCATAGCGTATTTCTCCATGGTGGGCAACTGGGCGAAGGTCCTGGTA
GTGCTGTTGCTGTTTGCCGGCGTCGACGCTCACACCTACACCACCGGGGGAAGTGTTGCTGCTGCTACGG
CCACACTCACCAGGCTTTTCAGTCCGGGCGCCAAGCAGGATATCCAGCTGATCA

>1291_S84_L001_R1_001.fastq_125_1a_10
CCCCTACAACGGCGCTGGTAGTGGCTCAGCTACTTAGGGTCCCGCAAGCCATCTTGGACATGATCGCTGG
TGCCCACTGGGGAGTCCCAGCGGGCATAGCGTATTTCTCCATGGTGGGCAACTGGGCGAAGGTCCTGGTA
GTGCTGTTGCTGTTTGCCGGCGTCGACGCTCACACCTACACCACCGGGGGAAGTGTTGCTGCCGCTACGG
CCACACTCACCAGGCTTTTCAGTCCAGGCGCCAAGCAGGATATCCAGCTGATCA

>1291_S84_L001_R1_001.fastq_126_1a_10
CCCCTACAACGGCGCTGGTAGTAGCTCAGCTACTTAGGGTCCCGCAAGCCATCTTGGACATGATCGCTGG
TGCCCACTGGGGAGTCCTAGCGGGCATAGCGTATTTCTCCATGGTGGGCAACTGGGCGAAGGTCCTGGTA
GTGCTGTTGCTGTTTGCCGGCGTCGACGCTCACACCTACACCACCGGGGGAAGTGTTGCTGCTGCTACGG
CCACACTCACCAGGCTTTTCAGTCCGGGCGCCAAGCAGGATATCCAGCTGATCA

>1291_S84_L001_R1_001.fastq_127_1a_10
CCCCTACAACGGCGCTGGTAGTGGCTCAGCTACTTAGGGTCCCGCAAGCCATCTTGGACATGATCGCTGG
TGCCCACTGGGGAGTCCTAGCGGGCATAGCGTATTTCTCCATGGTGGGCAACTGGGCGAAGGTCCTGGTA
GTGCTGTTGCTGTTTGCCGGCGTCGACGCTCACACCTACACCACCGGGGGAAGTGTTGCTGCTGCTACGG
CCACACTCACCAGGCTTTTCAGTCCGGGCGCCAAGCAGGATATCCAGCTAATCA

>1291_S84_L001_R1_001.fastq_128_1a_10
CCCCTACAACGGCGCTGGTAGTGGCTCAGCTACTTAGGGTCCCGCAAGCCATCTTGGACATGATCGCTGG
TGCCCACTGGGGAGTCCTAGCGGGCATGGCGTATTTCTCCATGGTGGGCAACTGGGCGAAGGTCCTGGTA
GTGCTGTTGCTGTTTGCCGGCGTCGACGCTCACACCTACACCACCGGGGGAAGTGTTGCTGCTGCTACGG
CCACACTCACCAGGCTTTTCAGTCCGGGCGCCAAGCAGGATATCCAGCTGATCA

>1291_S84_L001_R1_001.fastq_129_1a_10
CCCCTACAACGGCGTTGGTAGTGGCTCAGCTACTTAGGGTCCCGCAAGCCATCTTGGACATGATCGCTGG
TGCCCACTGGGGAGTCCTAGCGGGCATAGCGTATTTCTCCATGGTGGGCAACTGGGCGAAGGTCCTGGTA
GTGCTGTTGCTGTTTGCCGGCGTCGACGCTCACACCTACACCACCGGGGGAAGTGTTGCTGCTGCTACGG
CCACACTCACCAGGCTTTTCAGTCCGGGCGCCAAGCAGGATATCCAGCTGATCA

>1291_S84_L001_R1_001.fastq_130_1a_10
CCCCTACAACGGCGCTGGTAGTGGCTCAGCTACTTAGGGTCCCGCAAGCCATCTTGGACATGATCGCTGG
TGCCCACTGGGGAGTCCTAGCGGGCATAGCGTATTTCTCCATGGTGGGCAACTGGGCGAAGGTCCTGGTA
GTGCTGTTGCTGTTTGCCGGCGTCGACGCTCACACCTACACTACCGGGGGAAGTGTTGCTGCTGCTACGG
CCACACTCACCGCGGTCTTCAGTCCGGGCGCCAAGCAGAATATCCAGCTGATCA

>1291_S84_L001_R1_001.fastq_131_1a_10
CCCCTACAACGGCGCTGGTAGTGGCTCAGCTACTTAGGGTCCCGCAAGCCATCTTGGACATGATCGCTGG
TGCCCACTGGGGAGTCCTAGCGGGCATAGCGTATTTCTCCATGGTGGGCAACTGGGCGAAGGTCCTGGTA
GTGCTGTTGCTGTTTGCCGGCGTCGACGCTCACACCTACACCACCGGGGGGAGTGTTGCTGCCGCTACGG
CCACACTCACCAGGCTTTTCAGTCCAGGCGCCAAGCAGGATATCCAGCTGATCA

>1291_S84_L001_R1_001.fastq_132_1a_10
CCCCTACAACGGCACTGGTAGTGGCTCAGCTACTTAGGGTCCCGCAAGCCATCTTGGACATGATCGCTGG
TGCCCACTGGGGAGTCCTAGCGGGCATAGCGTATTTCTCCATGGTGGGCAACTGGGCGAAGGTCCTGGTA
GTGCTGTTGCTGTTTGCCGGCGTCGACGCTCACACCTACACCACCGGGGGAAGTGTTGCTGCCGCTACGG
CCACACTCACCAGGCTTTTCAGTCCAGGCGCCAAGCAGGATATCCAGCTGATCA

>1291_S84_L001_R1_001.fastq_133_1a_10
CCCCTACAACGGCGCTGGTAGTGGCTCAGCTACTTAGGGTCCCGCAAGCCATCTTGGACATGATCGCTGG
TGCCCACTGGGGAGTCCTAGCGGGCATAGCGTATTTCTCCATGGTGGGCAACTGGGCGAAGGTCCTGGTA
GTGCTGTTACTGTTTGCCGGCGTCGACGCTCACACCTACACCACCGGGGGAAGTGTTGCTGCTGCTACGG
CCACACTCACCAGGCTTTTCAGTCCGGGCGCCAAGCAGGATATCCAGCTGATCA

>1291_S84_L001_R1_001.fastq_134_1a_10
CCCCTACAACGGCGCTGGTAGTGGCTCAGCTACTTAGGGTCCCGCAAGCCATCTTGGACATGATCGCTGG
TGCCCACTGGGGAGTCCTGGCGGGCATAGCGTATTTCTCCATGGTGGGCAACTGGGCGAAGGTCCTGGTA
GTGCTGTTGCTGTTTGCCGGCGTCGACGCTCACACCTACACCACCGGGGGAAGCGTTGCTGCTGCTACGG
CCACACTCACCGCGGTCTTCAGTCCGGGCGCCAAGCAGAATATCCAGCTGATCA

>1291_S84_L001_R1_001.fastq_135_1a_10
CCCCTACAACGGCGCTGGTAGTGGCTCAGCTACTTAGGGTCCCGCAAGCCATCTTGGACATGATCGCTGG
TGCCCACTGGGGAGTCCTAGCGGGCATAGCGTATTTCTCCATGGTGGACAACTGGGCGAAGGTCCTGGTA
GTGCTGTTGCTGTTTGCCGGCGTCGACGCTCACACCTACACCACCGGGGGAAGTGTTGCTGCTGCTACGG
CCACACTCACCAGGCTTTTCAGTCCGGGCGCCAAGCAGGATATCCAGCTGATCA

>1291_S84_L001_R1_001.fastq_136_1a_10
CCCCTACAACGGCGCTGGTAGTGGCTCAGCTACTTAGGGTCCCGCAAGCCATCTTGGACATGATCGCTGG
TGCCCACTGGGGAGTCCTAGCGGGCATAGCGTATTTCTCCATGGTGGGCAACTGGGCGAAGGTCCTGGTA
GTGCTGTTGCTGTTTGCCGGCGTCGACGCTCACACCTACACCACCGGGGGAAGTGTTGCTGCTGCTACGG
CCACACTCACCAGGCTTTTCAGTCCGGGTGCCAAGCAGGATATCCAGCTGATCA

>1291_S84_L001_R1_001.fastq_137_1a_10
CCCCTACAACGGCGCTGGTAGTGGCTCAGCTACTTAGGGTCCCGCAAGCCATCTTGGACATGATCGCTGG
TGCCCACTGGGGAGTCCTAGCGGGCGTAGCGTATTTCTCCATGGTGGGCAACTGGGCGAAGGTCCTGGTA
GTGCTGTTGCTGTTTGCCGGCGTCGACGCTCACACCTACACCACCGGGGGAAGTGTTGCTGCTGCTACGG
CCACACTCACCAGGCTTTTCAGTCCGGGCGCCAAGCAGGATATCCAGCTGATCA

>1291_S84_L001_R1_001.fastq_138_1a_10
CCCCTACAACGGCGCTGGTAGTGGCTCAGCTACTTAGGGTCCCGCAAGCCATCTTGGACATGATCGCTGG
TGCCCACTGGGGAGTCCTGGCGGGCATAGCGTATTTCTCCATGGTGGGCAACTGGGCGAAGGTCCTGGTA
GTGCTGTTGCTGTTTGCCGGCGTCGACGCTCACACCTACACCACCGGGGGAAGTGTTGCTGCTGCTACGG
CCACACTCACCAGGCTTTTCAGTCCAGGCGCCAAGCAGGATATCCAGCTGATCA

>1291_S84_L001_R1_001.fastq_139_1a_9
CCCCTACAACGGCGCTAGTAGTGGCTCAGCTACTTAGGGTCCCGCAAGCCATCTTGGACATGATCGCTGG
TGCCCACTGGGGAGTCCTAGCGGGCATAGCGTATTTCTCCATGGTGGGCAACTGGGCGAAGGTCCTGGTA
GTGCTGTTGCTGTTTGCCGGCGTCGACGCTCACACCTACACCACCGGGGGAAGTGTTGCTGCTGCTACGG
CCACACTCACCAGGCTTTTCAGTCCGGGCGCCAAGCAGGATATCCAGCTGATCA

>1291_S84_L001_R1_001.fastq_140_1a_9
CCCCTACAACGGCGCTGGTAGTGGCTCAGCTACTTAGGGTCCCGCAAGCCATCTTGGACATGATCGCTGG
TGCCCACTGGGGAGTCCTGGCGGGCATAGCGTATTTCTCCATGGTGGGCAATTGGGCGAAGGTCCTGGTA
GTGCTGTTGCTGTTTGCCGGCGTCGACGCTCACACCTACACCACCGGGGGAAGTGTTGCTGCTGCTACGG
CCACACTCACCGCGGTCTTCAGTCCGGGCGCCAAGCAGAATATCCAGCTGATCA

>1291_S84_L001_R1_001.fastq_141_1a_9
CCCCTACAACGGCGCTGGTAGTGGCTCAGCTACTTAGGGTCCCGCAAGCCATCTTGGACATGATCGCTGG
TGCCCACTGGGGAGTCCTAGCGGGCATAGCGTATTTCTCCATGGTGGGCAACTGGGCGAAGGTCCTGGTA
GTGCTGTTGCTGTTTGCCGGCGTCGACGCTCACACCTACACCACCGGGGGAAGTGTTGCTGCTGCTACGG
CCACACTCACCGCGGTCTTCAGTCCGGGCGCCAAGCAGAATATCCAGCTGATTA

>1291_S84_L001_R1_001.fastq_142_1a_9
CCCCCACAACGGCGCTGGTAGTGGCTCAGCTACTTAGGGTCCCGCAAGCCATCTTGGACATGATCGCTGG
TGCCCACTGGGGAGTCCTAGCGGGCATAGCGTATTTCTCCATGGTGGGCAACTGGGCGAAGGTCCTGGTA
GTGCTGTTGCTGTTTGCCGGCGTCGACGCTCACACCTACACCACCGGGGGAAGTGTTGCTGCTGCTACGG
CCACACTCACCAGGCTTTTCAGTCCGGGCGCCAAGCAGGACATCCAGCTGATCA

>1291_S84_L001_R1_001.fastq_143_1a_9
CCCCTACAACGGCGCTGGTAGTGGCTCAGCTACTTAGGGTCCCGCAAGCCATCTTGGACATGATCGCTGG
TGCCCACTGGGGAGTCCTAGCGGGCATAGCGTATTTCTCCATGGTGGGCAACTGGGCGAAGGTCCTGGTA
GTGCTGTTGCTGTTTGCCGGCGTCGACGCTCACACCTACGCCACCGGGGGAAGTGTTGCTGCTGCTACGG
CCACACTCACCAGGCTTTTCAGTCCGGGCGCCAAGCAGGATATCCAGCTGATCA

>1291_S84_L001_R1_001.fastq_144_1a_9
CCCCTACAACGGCGCTGGTAGTGGCTCAGCTACTTAGGGTCCCGCAAGCCATCTTGGACATGATTGCTGG
TGCCCACTGGGGAGTCCTAGCGGGCATAGCGTATTTCTCCATGGTGGGCAACTGGGCGAAGGTCCTGGTA
GTGCTGTTGCTGTTTGCCGGCGTCGACGCTCACACCTACACCACCGGGGGAAGTGTTGCTGCCGCTACGG
CCACACTCACCAGGCTTTTCAGTCCAGGCGCCAAGCAGGATATCCAGCTGATCA

>1291_S84_L001_R1_001.fastq_145_1a_9
CCCCTACAACGGCGCTGGTAGTGGCTCAGCTACTTAGGGTCCCGCAAGCCATCTTGGACATGATCGCTGG
TGCCCACTGGGGAGTCCTAGCGGGCATAGCGTATTTCTCCATGGTGGGCAACTGGGCGAAGGTCCTGGTA
GTGCTGTTGCTGTTTGCCGGCGTCGACGCTCACACCTACACCACCGGGGGAAGTGTTGCTGCCGCTACGG
CTACACTCACCAGGCTTTTCAGTCCAGGCGCCAAGCAGGATATCCAGCTGATCA

>1291_S84_L001_R1_001.fastq_146_1a_9
CCCCTACAACGGCGCTGGTAGTGGCTCAGCTACTTAGGGTCCCGCAAGCCATCTTGGACATGATCGCTGG
TGCCCACTGGGGAGTCCTAGCGGGCATAGCGTATTTCTCCATGGTGGGCAACTGGGCGAAGGTCCTGGTG
GTGCTGTTGCTGTTTGCCGGCGTCGACGCTCACACCTACACCACCGGGGGAAGTGTTGCTGCTGCTACGG
CCACACTCACCAGGCTTTTCAGTCCGGGCGCCAAGCAGGACATCCAGCTGATCA

>1291_S84_L001_R1_001.fastq_147_1a_9
CCCCTACAACGGCGCTGGTAGTGGCTCAGCTGCTTAGGGTCCCGCAAGCCATCTTGGACATGATCGCTGG
TGCCCACTGGGGAGTCCTAGCGGGCATAGCGTATTTCTCCATGGTGGGCAACTGGGCGAAGGTCCTGGTA
GTGCTGTTGCTGTTTGCCGGCGTCGACGCTCACACCTACACCACCGGGGGAAGTGTTGCTGCCGCTACGG
CCACACTCACCAGGCTTTTCAGTCCAGGCGCCAAGCAGGATATCCAGCTGATCA

>1291_S84_L001_R1_001.fastq_148_1a_9
CCCCTACAACGGCGCTGGTAGTGGCTCAGCTACTTAGGGTCCCGCAAGCCATCTTGGACATGATCGCTGG
TGCCCACTGGGGAGTCTTAGCGGGCATAGCGTATTTCTCCATGGTGGGCAACTGGGCGAAGGTCCTGGTA
GTGCTGTTGCTGTTTGCCGGCGTCGACGCTCACACCTACACCACCGGGGGAAGTGTTGCTGCTGCTACGG
CCACACTCACCAGGCTTTTCAGTCCGGGCGCCAAGCAGGATATCCAGCTGATCA

>1291_S84_L001_R1_001.fastq_149_1a_9
CCCCTACAACGGCGCTGGTAGTGGCTCAGCTACTTAGGGTCCCGCAAGCCATCTTGGACATGATCGCTGG
TGCCCACTGGGGAGTCCTAGCGGGCATAGCGTATTTCTCCATGGTGGGCAACTGGGCGAAGGTCCTGGTA
GTGCTGTTGCTGTTTGCCGGCGTCGACGCCCACACCTACACCACCGGGGGAAGTGTTGCTGCTGCTACGG
CCACACTCACCAGGCTTTTCAGTCCGGGCGCCAAGCAGGACATCCAGCTGATCA

>1291_S84_L001_R1_001.fastq_150_1a_9
CCCCTACAACGGCGCTGGTAGTGGCTCAGCTACTTAGGGTCCCGCAAGCCATCTTGGACATGATCGCTGG
TGCCCACTGGGGAGTCCTAGCGGGCATAGCGTATCTCTCCATGGTGGGCAACTGGGCGAAGGTCCTGGTA
GTGCTGTTGCTGTTTGCCGGCGTCGACGCTCACACCTACACCACCGGGGGAAGTGTTGCTGCTGCTACGG
CCACACTCACCAGGCTTTTCAGTCCGGGCGCCAAGCAGGATATCCAGCTGATCA

>1291_S84_L001_R1_001.fastq_151_1a_9
CCCCTACAACGGCGCTGGTAGTGGCTCAGCTACTTAGGGTCCCGCAAGCCATCTTGGACATGATCGCTGG
TGCCCACTGGGGAGTCCTAGCGGGCATAGCGTATTTCTCCATGGTAGGCAACTGGGCGAAGGTCCTGGTA
GTGCTGTTGCTGTTTGCCGGCGTCGACGCTCACACCTACACCACCGGGGGAAGTGTTGCTGCTGCTACGG
CCACACTCACCAGGCTTTTCAGTCCGGGCGCCAAGCAGGATATCCAGCTGATCA

>1291_S84_L001_R1_001.fastq_152_1a_9
CCCCTACAACGGCGCTGGTAGTGGCTCAGCTACTTAGGGTCCCGCAAGCCATCTTGGACATGATCGCTGG
TGCCCACTGGGGAGTCCTAGCGGGCATAGCGTATTTCTCCATGGTGGGCAACTGGGCGAAGGTCCTGGTA
GTGCTGTTGCTGTTTGCCGGCGTCGACGCTCACACCTACACCACCGGGGGAAGTGTTGCTGCCGCTACGG
CCACACTCACCAGGCTTTTCAGTCCAGGCGCCAAGCGGGATATCCAGCTGATCA

>1291_S84_L001_R1_001.fastq_153_1a_9
CCCCTACAACGGCGCTGGTAGTGGCTCAGCTACTTAGGGTCCCGCAAGCCATCTTGGACATGATCGCTGG
TGCCCACTGGGGAGCCCTAGCGGGCATAGCGTATTTCTCCATGGTGGGCAACTGGGCGAAGGTCCTGGTA
GTGCTGTTGCTGTTTGCCGGCGTCGACGCTCACACCTACACCACCGGGGGAAGTGTTGCTGCTGCTACGG
CCACACTCACCAGGCTTTTCAGTCCGGGCGCCAAGCAGGATATCCAGCTGATCA

>1291_S84_L001_R1_001.fastq_154_1a_9
CCCCTACAACGGCGCTGGTAGTGGCTCAGCTACTTAGGGTCCCGCAAGCCATCTTGGACATGATCGCTGG
TGCCCACTGGGGAGTCCTAGCGGGCATAGCGTATTTCTCCATGGTGGGCAACTGGGCGAAGGTCCTGGTA
GTGCTGTTGCTGTTTGCCGGCGTCGACGCTCACACCTACACCACCGGGGGAAGTGTTGCTGCCGCTACGG
CCACACTCACCAGGCTTTTCAGTCCAGGCGCCAAGCAGGATATCCAGCTAATCA

>1291_S84_L001_R1_001.fastq_155_1a_9
CCCCTACAACGGCGCTGGTAGTGGCTCAGCTACTTAGGGTCCCGCAAGCCATCTTGGACATGATCGCTGG
TGCCCACTGGGGAGTCCTGGCGGGCATAGCGTATTTCTCCATGGTGGGCAACTGGGCGAAGGTCCTGGTA
GTGCTGTTGCTGTTTGCCGGCGTCGACGCTCACACCTACACCACCGGGGGAAGCGTTGCTGCTGCTACGG
CCACACTCACCACGGTCTTCAGTCCGGGCGCCAAGCAGAATATCCAGCTGATCA

>1291_S84_L001_R1_001.fastq_156_1a_9
CCCCTACAACGGCGCTGGTAGTGGCTCAGCTACTTAGGGTCCCGCAAGCCATCTTGGACATGATCGCTGG
TGCCCACTGGGGAGTCCTAGCGGGCATAGCGTATTTCTCCATGGTGGGCAACTGGGCGAAGGTCCTGGTA
GTGCTGTTGCTGTTTGCCGGCGTCGACGCTCACACCTACACCACCGGGGGAAGTGTTGCTGCTGCTACGG
CCACACTCACCAGGCCTTTCAGTCCGGGCGCCAAGCAGGATATCCAGCTGATCA

>1291_S84_L001_R1_001.fastq_157_1a_9
CCCCTACAACGGCGCTGGTAGTGGCTCAGCTACTTAGGGTCCCGCAAGCCATCTTGGACATGATCGCTGG
TGCCCACTGGGGAGTCCTAGCGGGCATAGCGTATTTCTCCATGGTGGGCAACTGGGCGAAGGTCCTGGTA
GTGCTGTTGCTGTTTGCCGGCGCCGACGCTCACACCTACACCACCGGGGGAAGTGTTGCTGCTGCTACGG
CCACACTCACCAGGCTTTTCAGTCCGGGCGCCAAGCAGGATATCCAGCTGATCA

>1291_S84_L001_R1_001.fastq_158_1a_9
CCCCTACAACGGCGCTGGTAGTGGCTCAGCTACTTAGGGTCCCGCAAGCCATTTTGGACATGATCGCTGG
TGCCCACTGGGGAGTCCTAGCGGGCATAGCGTATTTCTCCATGGTGGGCAACTGGGCGAAGGTCCTGGTA
GTGCTGTTGCTGTTTGCCGGCGTCGACGCTCACACCTACACCACCGGGGGAAGTGTTGCTGCCGCTACGG
CCACACTCACCAGGCTTTTCAGTCCAGGCGCCAAGCAGGATATCCAGCTGATCA

>1291_S84_L001_R1_001.fastq_159_1a_9
CCCCTACAACGGCGCTGGTAGTGGCTCAGCTACTTAGGGTCCCGCAAGCCATCTTGGACATGATCGCTGG
TGCCCACTGGGGAGTCCTAGCGGGCATAGCGTATTTCTCCATGGTGGGCAACTGGGCGAAGGTCCCGGTA
GTGCTGTTGCTGTTTGCCGGCGTCGACGCTCACACCTACACCACCGGGGGAAGTGTTGCTGCTGCTACGG
CCACACTCACCAGGCTTTTCAGTCCGGGCGCCAAGCAGGATATCCAGCTGATCA

>1291_S84_L001_R1_001.fastq_160_1a_9
CCCCTACAACGGCGCTGGTAGTGGCTCAGCTACTTAGGGTCCCGCAAGCCATCTTGGACATGATCGCTGG
TGCCCACTGGGGAGTCCTAGCGGGCATAGCGTATTTCTCCATGGTGGGCAACTGGGCGAAGGTCCTGGTA
GTGCTGTTGCTGTTTGCCGGCGTCGACGCTCACACCTACACCACCGGGGGAAGTGTTGCTGCTGCTACGG
CCACACTCACCAGGCTTTCCAGTCCGGGCGCCAAGCAGGATATCCAGCTGATCA

>1291_S84_L001_R1_001.fastq_161_1a_9
CCCCTACAACGGCGCTGGTAGTGGCTCAGCTACTTAGGGTCCCGCAAGCCATCTTGGACATGATCGCTGG
TGCCCACTGGGGAGTCCTAGCGGGCATAGCGTATTTCCCCATGGTGGGCAACTGGGCGAAGGTCCTGGTA
GTGCTGTTGCTGTTTGCCGGCGTCGACGCTCACACCTACACCACCGGGGGAAGTGTTGCTGCTGCTACGG
CCACACTCACCAGGCTTTTCAGTCCGGGCGCCAAGCAGGATATCCAGCTGATCA

>1291_S84_L001_R1_001.fastq_162_1a_9
CCCCCACAACGGCGCTGGTAGTGGCTCAGCTACTTAGGGTCCCGCAAGCCATCTTGGACATGATCGCTGG
TGCCCACTGGGGAGTCCTAGCGGGCATAGCGTATTTCTCCATGGTGGGCAACTGGGCGAAGGTCCTGGTA
GTGCTGTTGCTGTTTGCCGGCGTCGACGCTCACACCTACACCACCGGGGGAAGTGTTGCTGCCGCTACGG
CCACACTCACCAGGCTTTTCAGTCCAGGCGCCAAGCAGGATATCCAGCTGATCA

>1291_S84_L001_R1_001.fastq_163_1a_9
CCCCTACAACGGCGCTGGTAGTGGCTCAGCTACTTAGGGTCCCGCAAGCCATCTTGGACATGATCGCTGG
TGCCCACTGGGGAGTCCTAGCGGGCATAGCGTATTTCTCCATGGTGGGCAACTGGGCGAAGGTCCTGGTA
GTGCTGTTGCTGTTTGCCGGCGTCGACGCTCACACCTACACCACCGGGGGAAGTGTTGCTGCTGCTACGG
CCGCACTCACCAGGCTTTTCAGTCCGGGCGCCAAGCAGGATATCCAGCTGATCA

>1291_S84_L001_R1_001.fastq_164_1a_9
CCCCTACAACGGCGCTGGTAGTGGCTCAGCTACTTAGGGTCCCGCAAGCCATCTTGGACATGATCGCTGG
TGCCCACTGGGGAGTCCTAGCGGGCATAGCGTATTTCTCCATGGTGGGCAACTGGGCGAAGGTCCTGGTA
GTGCTGTTGCTGTTTGCCGGCGTCGACGCTCACACCTACGCCACCGGGGGAAGTGTCGCTGCTGCTACGG
CCACACTCACCAGTGTTTTCAGTCCGGGCGCCAAGCAGAATATCCAGCTGATCA

>1291_S84_L001_R1_001.fastq_165_1a_9
CCCCTACAACGGCGCTGGTAGTGGCTCAGCTACTTAGGGTCCCGCAAGCTATCTTGGACATGATCGCTGG
TGCCCACTGGGGAGTCCTAGCGGGCATAGCGTATTTCTCCATGGTGGGCAACTGGGCGAAGGTCCTGGTA
GTGCTGTTGCTGTTTGCCGGCGTCGACGCTCACACCTACACCACCGGGGGAAGTGTTGCTGCCGCTACGG
CCACACTCACCAGGCTTTTCAGTCCAGGCGCCAAGCAGGATATCCAGCTGATCA

>1291_S84_L001_R1_001.fastq_166_1a_9
CCCCTACAACGGCGCTGGTAGTGGCTCAGCTACTTAGGGTCCCGCAAGCCATCTTGGACATGATCGCTGG
TGCCCACTGGGGAGTCCTAGCGGGCATAGCGTATTTCTCCATGGTGGGCAACTGGGCGAGGGTCCTGGTA
GTGCTGTTGCTGTTTGCCGGCGTCGACGCTCACACCTACACCACCGGGGGAAGTGTTGCTGCTGCTACGG
CCACACTCACCAGGCTTTTCAGTCCGGGCGCCAAGCAGGATATCCAGCTGATCA

>1291_S84_L001_R1_001.fastq_167_1a_8
CCCCTACAACGGCGCTGGTAGTGGCTCAGCTACTTAGGGTCCCGCAAGCCATCTTGGACATGATCGCTGG
TGCCCACTGGGGAGTCCTAGCGGGCATAGCGTATTTCTCCATGGTGGGCAACTGGGCAAAGGTCCTGGTA
GTGCTGTTGCTGTTTGCCGGCGTCGACGCTCACACCTACACCACCGGGGGAAGTGTTGCTGCTGCTACGG
CCACACTCACCAGGCTTTTCAGTCCGGGCGCCAAGCAGGATATCCAGCTGATCA

>1291_S84_L001_R1_001.fastq_168_1a_8
CCCCTACAACGGCGCTGGTAGTGGCTCAGCTACTTAGGGTCCCGCAAGCCATCTTGGACATGATCGCTGG
TGCCCACTGGGGAGTCCTAGCGGGCATAGCGTATTTCTCCATGGTGGGCAACTGGGCGAAGGTCCTGGTA
GTGCTGTTGCTGTTTGCCGGCGTCGACGCTCACACCTACACCACCGGGGGAAGTGTTGCTGCTGCTACGG
CCACACTCACCGGGCTTTTCAGTCCGGGCGCCAAGCAGGATATCCAGCTGATCA

>1291_S84_L001_R1_001.fastq_169_1a_8
CCCCTACAACGGCGCTGGTAGTGGCTCAGCTACTTAGGGTCCCGCAAGCCATCTTGGACATGATCGCTGG
TGCCCACTGGGGAGTCCTAGCGGGCATAGCGTATTTCTCCATGGTGGGCAACTGGGCGAAGGTCCTGGTA
GTGCTGTTGCTGTTTGCCGGCGTCGACGCTCACACCTACACCACCGGGGGAAGTGTTGCTGCTGCTACGG
CCACACCCACCAGGCTTTTCAGTCCGGGCGCCAAGCAGGATATCCAGCTGATCA

>1291_S84_L001_R1_001.fastq_170_1a_8
CCCCTACAACGGCGCTGGTAGTGGCTCAGCTACTTAGGGTCCCGCAAGCCATCTTGGACATGATCGCTGG
TGCCCACTGGGGAGTCCTAGCGGGCATAGCGTATTTCTCCATGGTGGGCAACTGGGCGAAGGTCCTGGTA
GTGCTGTTGCTGTTTGTCGGCGTCGACGCTCACACCTACACCACCGGGGGAAGTGTTGCTGCTGCTACGG
CCACACTCACCAGGCTTTTCAGTCCGGGCGCCAAGCAGGATATCCAGCTGATCA

>1291_S84_L001_R1_001.fastq_171_1a_8
CCCCTACAACGGCGCTGGTAGTGGCTCAGCTACTTAGGGTCCCGCAAGCCATCTTGGACATGATCGCTGG
TGCCCACTGGGGAGTCCTAGCGGGTATAGCGTATTTCTCCATGGTGGGCAACTGGGCGAAGGTCCTGGTA
GTGCTGTTGCTGTTTGCCGGCGTCGACGCTCACACCTACACCACCGGGGGAAGTGTTGCTGCCGCTACGG
CCACACTCACCAGGCTTTTCAGTCCAGGCGCCAAGCAGGATATCCAGCTGATCA

>1291_S84_L001_R1_001.fastq_172_1a_8
CCCCTACAACGGCGCTGGTAGTGGCTCAGCTACTTAGGGTCCCGCAAGCCACCTTGGACATGATCGCTGG
TGCCCACTGGGGAGTCCTAGCGGGCATAGCGTATTTCTCCATGGTGGGCAACTGGGCGAAGGTCCTGGTA
GTGCTGTTGCTGTTTGCCGGCGTCGACGCTCACACCTACACCACCGGGGGAAGTGTTGCTGCCGCTACGG
CCACACTCACCAGGCTTTTCAGTCCAGGCGCCAAGCAGGATATCCAGCTGATCA

>1291_S84_L001_R1_001.fastq_173_1a_8
CCCCTACAACGGCGCTGGTAGTGGCTCAGCTACTTAGGGTCCCGCAAGCCATCTTGGACATGATCGCTGG
TGCCCACTGGGGAGTCCTAGCGGGCATAGCGTATTTCTCCATGGTGGGCAACTGGGCGAAGGTCCTGGTA
GTGCTGTTGCTGTTTGCCGGCGTCAACGCTCACACCTACACCACCGGGGGAAGTGTTGCTGCTGCTACGG
CCACACTCACCAGGCTTTTCAGTCCGGGCGCCAAGCAGGATATCCAGCTGATCA

>1291_S84_L001_R1_001.fastq_174_1a_8
CCCCTACAACGGCGCTGGTAGTGGCTCAGCTACTTAGGGTCCCGCAAGCCATCTTGGACATGATCGCTGG
TGCCCACTGGGGAGTCCTAGCGGGCATAGCGTATTTCTCCATGGTGGGCAACTGGGCGAAGGTCCTGGTA
GTGCTGTTGCTGTTTGCCGGCGTCGACGCTCACACCTACACCACCGGGGGAAGTGTTGCTGCCGCTACGG
CCACACTCACCAGGCTTTTCAGTCCAGGCGCCAAGCAGGGTATCCAGCTGATCA

>1291_S84_L001_R1_001.fastq_175_1a_8
CCCCTACAACGGCGCTGGTAGTGGCTCAGCTACTTAGGGTCCCGCAAGCCATCTTGGACATGATCGCTGG
TGCCCACTGGGGAGTCCTAGCGGGCATAGCGTATTTCTCCATGGTGGGCAACTGGGCGAAGGTCCTGGTA
GTGCTGTTGCTGTTTGCCGGCGTCGACGCTCACACCTACACCGCCGGGGGAAGTGTTGCTGCTGCTACGG
CCACACTCACCAGGCTTTTCAGTCCGGGCGCCAAGCAGGATATCCAGCTGATCA

>1291_S84_L001_R1_001.fastq_176_1a_8
CCCCTACAACGGCGCTGGTAGTGGCTCAGCTACTTAGGGTCCCGCAAGCCATCTTGGACATGATCGCTGG
TGCCCACTGGGGAGTCCTAGCGGGCATAGCGTATCTCTCCATGGTGGGCAACTGGGCGAAGGTCCTGGTA
GTGCTGTTGCTGTTTGCCGGCGTCGACGCTCACACCTACACCACCGGGGGAAGTGTTGCTGCCGCTACGG
CCACACTCACCAGGCTTTTCAGTCCAGGCGCCAAGCAGGATATCCAGCTGATCA

>1291_S84_L001_R1_001.fastq_177_1a_8
CCCCTACAACGGCGCTGGTAGTGGCTCAGCTACTTAGGGTCCCGCAAGCCATCTTGGACATGATCGCTGG
TGCCCACTGGGGAGTCCTAGCGGGCATAGCGTATTTCTCCATGGTGGGCAACTGGGCGAAGGTCCTGGTA
GTGCTGTTGCTGTTTGCCGGCGTCGACGCTCACACCTACACCACCGGGGGAAGTGTTGCTGCCGCTACGG
CCACACTCGCCAGGCTTTTCAGTCCAGGCGCCAAGCAGGATATCCAGCTGATCA

>1291_S84_L001_R1_001.fastq_178_1a_8
CCCCTACAACGGCGCTGGTAGTGGCTCAGCTACTTAGGGTCCCGCAAGCCATCTTAGACATGATCGCTGG
TGCCCACTGGGGAGTCCTAGCGGGCATAGCGTATTTCTCCATGGTGGGCAACTGGGCGAAGGTCCTGGTA
GTGCTGTTGCTGTTTGCCGGCGTCGACGCTCACACCTACACCACCGGGGGAAGTGTTGCTGCCGCTACGG
CCACACTCACCAGGCTTTTCAGTCCAGGCGCCAAGCAGGATATCCAGCTGATCA

>1291_S84_L001_R1_001.fastq_179_1a_8
CCCCTACAACGGCGCTGGTAGTGGCTCAGCTACTTAGGGTCCCGCAAGCCATCTTGGACATGATCGCTGG
TGCCCACTGGGGAGTCCTAGCGGGCATAGCGTATTTCTCCATGGTGGGCAACTGGGCGAAGGTCCTGGTA
GTGCTATTGCTGTTTGCCGGCGTCGACGCTCACACCTACACCACCGGGGGAAGTGTTGCTGCTGCTACGG
CCACACTCACCAGGCTTTTCAGTCCGGGCGCCAAGCAGGATATCCAGCTGATCA

>1291_S84_L001_R1_001.fastq_180_1a_8
CCCCTACAACGGCGCTGGTAGTGGCTCAGCTACTTAGGGTCCCGCAAGCCATCTTGGACATGATCGCTGG
TGCCCACTGGGGAGTCCTAGCGGGCATAGCGTATTTCTCCATGGTGGGCAACTGGGCGAAGGTCCTGGTA
GTGCTGTTGCTGTTTGCCGGCGTCGACGCTCACACCTACACCACCGGGGGAAGTGTTACTGCCGCTACGG
CCACACTCACCAGGCTTTTCAGTCCAGGCGCCAAGCAGGATATCCAGCTGATCA

>1291_S84_L001_R1_001.fastq_181_1a_8
CCCCTACAACGGCGCTGGTAGTGGCTCAGCTACTTAGGGTCCCGCAAGCCATCTTGGACATGATCGCTGG
TGCCCACTGGGGAGTCCTAGCGGGCATAGCGTATTTCTCCATGGTGGGCAACTGGGCGAAGGTCCTGGTA
GTGCTGTTGCTGTTTGCCGGCGTCGACGCTCACACCTGCACCACCGGGGGAAGTGTTGCTGCCGCTACGG
CCACACTCACCAGGCTTTTCAGTCCAGGCGCCAAGCAGGATATCCAGCTGATCA

>1291_S84_L001_R1_001.fastq_182_1a_8
CCCCTACAACGGCGCTGGTAGTGGCTCAGCTACTTAGGGTCCCGCAAGCTATCTTGGACATGATCGCTGG
TGCCCACTGGGGAGTCCTAGCGGGCATAGCGTATTTCTCCATGGTGGGCAACTGGGCGAAGGTCCTGGTA
GTGCTGTTGCTGTTTGCCGGCGTCGACGCTCACACCTACACCACCGGGGGAAGTGTTGCTGCTGCTACGG
CCACACTCACCAGGCTTTTCAGTCCGGGCGCCAAGCAGGATATCCAGCTGATCA

>1291_S84_L001_R1_001.fastq_183_1a_8
CCCCTACAACGGCGCTGGTAGTGGCTCAGCTACTTAGGGTCCCGCAAGCCATCTTGGACATGATCGCTGG
TGCCCGCTGGGGAGTCCTAGCGGGCATAGCGTATTTCTCCATGGTGGGCAACTGGGCGAAGGTCCTGGTA
GTGCTGTTGCTGTTTGCCGGCGTCGACGCTCACACCTACACCACCGGGGGAAGTGTTGCTGCTGCTACGG
CCACACTCACCAGGCTTTTCAGTCCGGGCGCCAAGCAGGATATCCAGCTGATCA

>1291_S84_L001_R1_001.fastq_184_1a_8
CCCCTACAACGGCGCTGGTAGTGGCTCAGCTACTTAGGGTCCCGCAAGCCATCTTGGACATGATTGCTGG
TGCCCACTGGGGAGTCCTAGCGGGCATAGCGTATTTCTCCATGGTGGGCAACTGGGCGAAGGTCCTGGTA
GTGCTGTTGCTGTTTGCCGGCGTCGACGCTCACACCTACACCACCGGGGGAAGTGTTGCTGCTGCTACGG
CCACACTCACCAGGCTTTTCAGTCCGGGCGCCAAGCAGGATATCCAGCTGATCA

>1291_S84_L001_R1_001.fastq_185_1a_8
CCCCTACAACGGCGCTGGTAGTGGCTCAGCTACTTAGGGCCCCGCAAGCCATCTTGGACATGATCGCTGG
TGCCCACTGGGGAGTCCTAGCGGGCATAGCGTATTTCTCCATGGTGGGCAACTGGGCGAAGGTCCTGGTA
GTGCTGTTGCTGTTTGCCGGCGTCGACGCTCACACCTACACCACCGGGGGAAGTGTTGCTGCCGCTACGG
CCACACTCACCAGGCTTTTCAGTCCAGGCGCCAAGCAGGATATCCAGCTGATCA

>1291_S84_L001_R1_001.fastq_186_1a_8
CCCCTACAACGGCGCTGGTAGTGGCTCAACTACTTAGGGTCCCGCAAGCCATCTTGGACATGATCGCTGG
TGCCCACTGGGGAGTCCTAGCGGGCATAGCGTATTTCTCCATGGTGGGCAACTGGGCGAAGGTCCTGGTA
GTGCTGTTGCTGTTTGCCGGCGTCGACGCTCACACCTACACCACCGGGGGAAGTGTTGCTGCTGCTACGG
CCACACTCACCAGGCTTTTCAGTCCGGGCGCCAAGCAGGATATCCAGCTGATCA

>1291_S84_L001_R1_001.fastq_187_1a_8
CCCCTACAACGGCGCTGGTAGTGGCTCAGCTACTTAGGGTCCCGCAAGCCATCTTGGACATGATCGCTGG
TGCCCACTGGGGAGTCCTAGCGAGCATAGCGTATTTCTCCATGGTGGGCAACTGGGCGAAGGTCCTGGTA
GTGCTGTTGCTGTTTGCCGGCGTCGACGCTCACACCTACACCACCGGGGGAAGTGTTGCTGCTGCTACGG
CCACACTCACCAGGCTTTTCAGTCCGGGCGCCAAGCAGGATATCCAGCTGATCA

>1291_S84_L001_R1_001.fastq_188_1a_8
CCCCTACAACGGCGCTGGTAGTGGCTCAGCTACTTAGGGTCCCGCAAGCCATCTTGGACATGATCGCTGG
TGCCCACTGGGGAGTCCTAGCGGGCATAGCGTATTTCTCCATGGTGGGCAACTGGGCGAAGGTCCTGGTA
GTGCTGTTGCTGTTTGCCGGCGTCGACGCTCACACCTACACTACCGGGGGAAGTGTTGCTGCTGCTACGG
CCACACTCACCAGGCTTTTCAGTCCGGGCGCCAAGCAGGATATCCAGCTGATCA

>1291_S84_L001_R1_001.fastq_189_1a_8
CCCCTACAACGGCGCTGGTAGTGGCTCAGCTACTTAGGGTCCCGCAAGCCATCTTGGACATGATCGCTGG
TGCCCACTGGGGAGTCCTAGCGGGCATAGCGTATTTCTCCATGGTGGGCAACTGGGCGAAGGTCCTGGTA
GTGCTGTTGCTATTTGCCGGCGTCGACGCTCACACCTACACCACCGGGGGAAGTGTTGCTGCTGCTACGG
CCACACTCACCAGGCTTTTCAGTCCGGGCGCCAAGCAGGATATCCAGCTGATCA

>1291_S84_L001_R1_001.fastq_190_1a_8
CCCCTACAACGGCGCTGGTAGTGGCTCAGCTACTTAGGGTCCCGCAAGCCATCTTGGACATGATCGCTGG
TGCCCACTGGGGAGTCCTAGCGGGCATAGCGTATTTCTCCATGGTGGGCAACTGGGCGAAGGTCCTGGTA
GTGCTGTTGCTGTTTGCCGGCGTCGACGCTCACACCTACACCACCGGGGGAAGTGTTGCTGCCGCTACGG
CCACACTCACCAGGCTTTTCAGTCCAGGCGCTAAGCAGGATATCCAGCTGATCA

>1291_S84_L001_R1_001.fastq_191_1a_8
CCCCTACAACGGCGCTGGTAGTGGCTCAGCTACTTAGGGTCCCGCAAGCCATCTTGGACATGATCGCTGG
TGCCCACTGGGGAGTCCTAGCGGGCATAGCGTATTTCTCCATGGTGGGCAACTGGGCGAAGGTCCTGGTA
GTGCTGTTGCTGTTTGCCGGCGTTGACGCTCACACCTACACCACCGGGGGAAGTGTTGCTGCTGCTACGG
CCACACTCACCAGGCTTTTCAGTCCGGGCGCCAAGCAGGATATCCAGCTGATCA

>1291_S84_L001_R1_001.fastq_192_1a_8
CCCCTACAACGGCGCTGGTAGTGGCTCAGCTACTTAGGGTCCCGCAAGCCATCTTGGACATGATCGCTGG
TGCCCACTGGGGAGTCCTAGCGGGCATAGCGTATTTCTCCATGGTGGGCAACTGGGCGAAGGTCCTGGTA
GTGCTGTCGCTGTTTGCCGGCGTCGACGCTCACACCTACACCACCGGGGGAAGTGTTGCTGCTGCTACGG
CCACACTCACCAGGCTTTTCAGTCCGGGCGCCAAGCAGGATATCCAGCTGATCA

>1291_S84_L001_R1_001.fastq_193_1a_8
CCCCTACAACGGCGCTGGTAGTGGCTCAGCTACTTAGGGTCCCGCAAGCCATCTTGGACATGATCGCTGG
TGCCCACTGGGGAGTCCTAGCGGGCATAGCGTATTTCTCCATGGTGGGCAACTGGGCGAAGGTCCTGGTA
GTACTGTTGCTGTTTGCCGGCGTCGACGCTCACACCTACACCACCGGGGGAAGTGTTGCTGCTGCTACGG
CCACACTCACCAGGCTTTTCAGTCCGGGCGCCAAGCAGGATATCCAGCTGATCA

>1291_S84_L001_R1_001.fastq_194_1a_8
CCCCTACAACGGCGCTGGTAGTGGCTCAGCTACTTAGGGTCCCGCAAGCCATCTTGGACATGATCGCTGG
TGCCCACTGGGGAGTCCTAGCGGGCATAGCGTATTTCTCCATGGTGGGCAATTGGGCGAAGGTCCTGGTA
GTGCTGTTGCTGTTTGCCGGCGTCGACGCTCACACCTACACCACCGGGGGAAGTGTTGCTGCTGCTACGG
CCACACTCACCAGGCTTTTCAGTCCGGGCGCCAAGCAGGATATCCAGCTGATCA

>1291_S84_L001_R1_001.fastq_195_1a_8
CCCCTACAACGGCGCTGGTAGTGGCTCAGCTACTTAGGGTCCCGCAAGCCATCTTGGACATGATCGCTGG
TGCCCACTGGGGAGTCCTAGCGGGCATAGCGTATTTCTCCATGGTGGGCAACTGGGCGAAGGTCCTGGTA
GTGCTGTTGCTGTTTGCCGGCGTCGACGCTCACACCTACACCACCGGGGGAAGTGTTGCTGCTGCTACGG
CCACACTCACTAGGCTTTTCAGTCCGGGCGCCAAGCAGGATATCCAGCTGATCA

>1291_S84_L001_R1_001.fastq_196_1a_8
CCCCTACAACGGCGCTGGTAGTGGCTCAGCTACTTAGGGTCCCGCAAGCCATCTTGGACATGATCGCTGG
TGCCCACTGGGGAGTCCTAGCGGGCATAGCGTATTTCTCCATGGTGGGCAACTGGGCGAAGGTCCTGGTA
GTGCTGTTGCTGTTTGCTGGCGTCGACGCTCACACCTACACCACCGGGGGAAGTGTTGCTGCCGCTACGG
CCACACTCACCAGGCTTTTCAGTCCAGGCGCCAAGCAGGACATCCAGCTGATCA

>1291_S84_L001_R1_001.fastq_197_1a_8
CCCCTACAACGGCGCTGGTAGTGGCTCAGCTACTCAGGGTCCCGCAAGCCATCTTGGACATGATCGCTGG
TGCCCACTGGGGAGTCCTAGCGGGCATAGCGTATTTCTCCATGGTGGGCAACTGGGCGAAGGTCCTGGTA
GTGCTGTTGCTGTTTGCCGGCGTCGACGCTCACACCTACACCACCGGGGGAAGTGTTGCTGCTGCTACGG
CCACACTCACCAGGCTTTTCAGTCCGGGCGCCAAGCAGGACATCCAGCTGATCA

>1291_S84_L001_R1_001.fastq_198_1a_8
CCCCTACAACGGCGCTGGTAGTGGCTCAGCTACTTAGGGTCCCGCAAGCCATCTTGGACATGACCGCTGG
TGCCCACTGGGGAGTCCTAGCGGGCATAGCGTATTTCTCCATGGTGGGCAACTGGGCGAAGGTCCTGGTA
GTGCTGTTGCTGTTTGCCGGCGTCGACGCTCACACCTACACCACCGGGGGAAGTGTTGCTGCTGCTACGG
CCACACTCACCAGGCTTTTCAGTCCGGGCGCCAAGCAGGATATCCAGCTGATCA

>1291_S84_L001_R1_001.fastq_199_1a_8
CCCCTACAACGGCGCTGGTAGTGGCTCAGCTACTTAGGGTCCCGCAAGCCATCTTGGACATGATCGCTGG
TGCCCACTGGGGAGTCCTAGCGGGCATAGCGTATTTCTCCATGGTGGGCAACTGGGCGAAGGTCCTGGTA
GTGCTGTTGCTGTTTGCCGGCGTCGACGCTCACACCTACACCACCGGGGGAAGTGTTGCTGCTGCTACGG
CCACACTCACCAGGCTTTTCAGTCCGGGCGCCAAGCAGGACATCCAGCTGATTA

>1291_S84_L001_R1_001.fastq_200_1a_8
CCCCTACAACGGCGCTGGTAGTGGCTCAGCTACTTAGGGTCCCGCAAGCCATCTTGGACATGATCGCTGG
TGCCCACTGGGGAGTCCTAGCGGGCATAGCGTATTTCTCCATGGTGGGCAACTGGGCGAAGGTCCTGGTA
GTGCTGTTGCTGTTTGCCGGCGTCGATGCTCACACCTACACCACCGGGGGAAGTGTTGCTGCTGCTACGG
CCACACTCACCAGGCTTTTCAGTCCGGGCGCCAAGCAGGACATCCAGCTGATCA

>1291_S84_L001_R1_001.fastq_201_1a_8
CCCCTACAACGGCGCTGGTAGTGGCTCAGCTACTTAGGGTCCCGCAAGCCATCTTGGACATGATCGCTGG
TGCCCACTGGGGAGTCCTAGCGGGCATAGCGTATTTCTCCATGGTGGGCAACTGGGCGAAGGTCCTGGTA
GTGCTGTTGCTGTTTGCCGGCGTCGACGCTCACACCTACACCACCGGGGGAAGTGTTGCTGCCGCTACGG
CCACACTCACCAGGCTTTTCAGTCCAGGCGCCAAGCAGGATATTCAGCTGATCA

>1291_S84_L001_R1_001.fastq_202_1a_7
CCCCTACAACGGCGCTGGTAGTGGCTCAGCTACTTAGGGTCCCGCAAGCCATCTTGGACATGATCGCTGG
TGCCCACTGGGGAGTCCTAGCGGGCATAGCGTATTTCTCCATGGTGGGCAACTGGGCGAAGGTCCTGGTA
GTGCTGTTGCTGTTTGCCGGCGTCGACGCTCACACCTACACCACCGGGGGAGGTGTTGCTGCCGCTACGG
CCACACTCACCAGGCTTTTCAGTCCAGGCGCCAAGCAGGATATCCAGCTGATCA

>1291_S84_L001_R1_001.fastq_203_1a_7
CCCCTACAACGGCGCTGGTAGTGGCTCAGCTACTTAGGGTCCCGCAAGCCATCTTGGACATGATCGCTGG
TGCCCACTGGGGAGTCCTAGCGGGCATAGCGTATTTCTCCATGGTGGGCAACTGGGCGAAGGTCCTGGTA
GTGCTGTTGCTGTTTGCCGGCGTCGACGCTCACACCTACACCACCGGGGGAAGTGTTGCTGCTGCTACGG
CCACATTCACCAGGCTTTTCAGTCCGGGCGCCAAGCAGGATATCCAGCTGATCA

>1291_S84_L001_R1_001.fastq_204_1a_7
CCCCTACAACGGCGCTGGTAGTGGCTCAGCTACTTAGGGTCCCGCAAGCCATCTTGGACATGATCGCTGG
TGCCCACTGGGGAGCCCTAGCGGGCATAGCGTATTTCTCCATGGTGGGCAACTGGGCGAAGGTCCTGGTA
GTGCTGTTGCTGTTTGCCGGCGTCGACGCTCACACCTACACCACCGGGGGAAGTGTTGCTGCCGCTACGG
CCACACTCACCAGGCTTTTCAGTCCAGGCGCCAAGCAGGATATCCAGCTGATCA

>1291_S84_L001_R1_001.fastq_205_1a_7
CCCCTACAACGGCGCTGGTAGTGGCTCAGCTACTTAGGGTCCCGCAAGCCATCTTGGACATGATCGCTGG
TGCCCACTGGGGAGTCCTAGCGGGCATAGCGTATTTCTCCATGGTGGGCAACTGGGCGAAGGTCCTGGTA
GTGCTGTTGCTGTTTGCCGGCGTCGACGCTCACACCTACACCACCGGGGGAAGTGTTGCTGCTGCTACGG
CCACACTCACCAGGCTTTTCAGTCCGGGCGCCAAGCAGGATATCCAGCCGATCA

>1291_S84_L001_R1_001.fastq_206_1a_7
CCCCTACAACGGCGCTGGTAGTGGCTCAGCTACTTAGGGTCCCGCAAGCCATCTTGGACATGATCGCTGG
TGCCCACTGGGGAGTCCTAGCGGGCATAGCGTATTTCTCCATGGTGGGCAACTGGGCGAAGGTCCTGGTA
GTGCTGTTGCTGTTTGCCGGCGTCGACGCTCACACCTACACCACCGGGGGAAGTGTTGCTGCTGCTATGG
CCACACTCACCAGGCTTTTCAGTCCGGGCGCCAAGCAGGATATCCAGCTGATCA

>1291_S84_L001_R1_001.fastq_207_1a_7
CCCCTACAACGGCGCTGGTAGTGGCTCAGCTACTTAGGGTCCCGCAAGCCATCTTGGACATGATCGCTGG
TGCCCACTGGGGAGTCCTAGCGGGCATAGCGTATTTCTCCATGGTGGGCAACTGGGCGAAGGTCCTGGTA
GTGCTGTTGCTGTTTGCCGGCGTCGACGCTCACGCCTACACCACCGGGGGAAGTGTTGCTGCCGCTACGG
CCACACTCACCAGGCTTTTCAGTCCAGGCGCCAAGCAGGATATCCAGCTGATCA

>1291_S84_L001_R1_001.fastq_208_1a_7
CCCCTACAACGGCGCTGGTAGTGGCTCAGCTACTTAGGGTCCCGCAAGCCATCTTGGACATGATCGCTGG
TGCCCACTGGGGAGTCCTAGCGGGCATAGCGTATTTCTCCATGGTGGGCGACTGGGCGAAGGTCCTGGTA
GTGCTGTTGCTGTTTGCCGGCGTCGACGCTCACACCTACACCACCGGGGGAAGTGTTGCTGCTGCTACGG
CCACACTCACCAGGCTTTTCAGTCCGGGCGCCAAGCAGGATATCCAGCTGATCA

>1291_S84_L001_R1_001.fastq_209_1a_7
CCCCTACAACGGCGCTGGTAGTGGCTCAGCTACTTAGGGTCCCGCAAGCCATCTTGGACATGATCGCTGG
TGCCCACTGGGGAGTCCTAGCGGGCATAGCGTATTTCTCCATGGTGGGCAACTGGGCGAAGGTCCTGGTA
GTGCTGTTGCTGTTTGCCGGCGTCGACGCTCACACCTACACCACCGGGGGAAGTGTTGCTGCCGCTACGG
CCACACTCACCAGGCTTTCCAGTCCAGGCGCCAAGCAGGATATCCAGCTGATCA

>1291_S84_L001_R1_001.fastq_210_1a_7
CCCCTACAACGGCGCTGGTAGTGGCTCAGCTACTTAGGGTCCCGCAAGCCATCTTGGACATGATCGCTGG
TGCCCACTGGGGAGTCCTAGCGGGCATAGCGTATTTCTCCATGGTGGGCAGCTGGGCGAAGGTCCTGGTA
GTGCTGTTGCTGTTTGCCGGCGTCGACGCTCACACCTACACCACCGGGGGAAGTGTTGCTGCTGCTACGG
CCACACTCACCAGGCTTTTCAGTCCGGGCGCCAAGCAGGATATCCAGCTGATCA

>1291_S84_L001_R1_001.fastq_211_1a_7
CCCCTACAACGGCGCTGGTAGTGGCTCAGCTACTTAGGGTCCCGCAAGCCATCTTGGACATGATCGCTGG
TGCCCACTGGGGAGTCCTAGCGGGCATAGCGTATTTCTCCATGGTGGGCAACTGGGCGAAGGTCCTGGTA
GTGCTGTTGCTGTTTGCCGGCGTCGACGCTCGCACCTACACCACCGGGGGAAGTGTTGCTGCCGCTACGG
CCACACTCACCAGGCTTTTCAGTCCAGGCGCCAAGCAGGATATCCAGCTGATCA

>1291_S84_L001_R1_001.fastq_212_1a_7
CCCCTACAACGGCGCTGGTAGTGGCTCAGCTACTTAGGGTCCCGCAAGCCATCTTGGACATGATCGCTGG
TGCCCACTGGGGAGTCCTAGCGGGCATAGCGTATTTCTCCATGGTGGGCAACCGGGCGAAGGTCCTGGTA
GTGCTGTTGCTGTTTGCCGGCGTCGACGCTCACACCTACACCACCGGGGGAAGTGTTGCTGCCGCTACGG
CCACACTCACCAGGCTTTTCAGTCCAGGCGCCAAGCAGGATATCCAGCTGATCA

>1291_S84_L001_R1_001.fastq_213_1a_7
CCCCTACAACGGCGCTGGTAGTGGCTCAGCTACTTAGGGTCCCGCAAGCCATCTTGGACATGATCGCTGG
TGCCCACTGGGGAGTCCTAGCGGGCATAGCGTATTTCTCCATGGTGGGCAACTGGGCGAAGGTCCTGGTA
GTGCTGTTGCTGTTTGCCGGCGTCGGCGCTCACACCTACACCACCGGGGGAAGTGTTGCTGCTGCTACGG
CCACACTCACCAGGCTTTTCAGTCCGGGCGCCAAGCAGGATATCCAGCTGATCA

>1291_S84_L001_R1_001.fastq_214_1a_7
CCCCTACAACGGCGCTGGTAGTGGCTCAGCCACTTAGGGTCCCGCAAGCCATCTTGGACATGATCGCTGG
TGCCCACTGGGGAGTCCTAGCGGGCATAGCGTATTTCTCCATGGTGGGCAACTGGGCGAAGGTCCTGGTA
GTGCTGTTGCTGTTTGCCGGCGTCGACGCTCACACCTACACCACCGGGGGAAGTGTTGCTGCTGCTACGG
CCACACTCACCAGGCTTTTCAGTCCGGGCGCCAAGCAGGATATCCAGCTGATCA

>1291_S84_L001_R1_001.fastq_215_1a_7
CCCCTACAACGGCGCTGGTAGTGGCTCAGCTACTTAGGGTCCCGCAAGCCATCTTGGACATGATCGCTGG
TGCCCACTGGGGAGTCCTAGCGGGCATAGCGTATTCCTCCATGGTGGGCAACTGGGCGAAGGTCCTGGTA
GTGCTGTTGCTGTTTGCCGGCGTCGACGCTCACACCTACACCACCGGGGGAAGTGTTGCTGCCGCTACGG
CCACACTCACCAGGCTTTTCAGTCCAGGCGCCAAGCAGGATATCCAGCTGATCA

>1291_S84_L001_R1_001.fastq_216_1a_7
CCCCTACAACGGCGCTGGTAGTGGCTCAGCTGCTTAGGGTCCCGCAAGCCATCTTGGACATGATCGCTGG
TGCCCACTGGGGAGTCCTAGCGGGCATAGCGTATTTCTCCATGGTGGGCAACTGGGCGAAGGTCCTGGTA
GTGCTGTTGCTGTTTGCCGGCGTCGACGCTCACACCTACACCACCGGGGGAAGTGTTGCTGCTGCTACGG
CCACACTCACCAGGCTTTTCAGTCCGGGCGCCAAGCAGGACATCCAGCTGATCA

>1291_S84_L001_R1_001.fastq_217_1a_7
CCCCTACAACGGCGCTGGTAGTGGCTCAGCTACTTAGGGTCCCGCAAGCCGTCTTGGACATGATCGCTGG
TGCCCACTGGGGAGTCCTAGCGGGCATAGCGTATTTCTCCATGGTGGGCAACTGGGCGAAGGTCCTGGTA
GTGCTGTTGCTGTTTGCCGGCGTCGACGCTCACACCTACACCACCGGGGGAAGTGTTGCTGCTGCTACGG
CCACACTCACCAGGCTTTTCAGTCCGGGCGCCAAGCAGGATATCCAGCTGATCA

>1291_S84_L001_R1_001.fastq_218_1a_7
CCCCTACAACGGCGCTGGTAGTGGCTCAGCTACTTAGGGTCCCGCAAGCCATCTTGGACATGATCGCTGG
TGCCCACTGGGGAGTCCTAGCGGGCATAGCGTATTTCTCCATGGTGGGCAACTGGGCGAAGGTCCTGGTA
GTGCTGTTGCTGTTTGCCGGCGTCGACGCTCACACTTACACTACCGGGGGAAGTGTTGCTGCCGCTACGG
CCACACTCACCAGGCTTTTCAGTCCAGGCGCCAAGCAGGATATCCAGCTGATCA

>1291_S84_L001_R1_001.fastq_219_1a_7
CCCCTACAACGGCGCTGGTAGTGGCTCAGCTACTTAGGGTCCCGCAAGCCATCTTGGACATGATCGCTGG
TGCCCACTGGGGAGTCCTAGCGGGCATAGCGTATTTCTCCATGGTGGGCAACTGGGCGAAGGTCCTGGTA
GTGTTGTTGCTGTTTGCCGGCGTCGACGCTCACACCTACACCACCGGGGGAAGTGTTGCTGCTGCTACGG
CCACACTCACCAGGCTTTTCAGTCCGGGCGCCAAGCAGGACATCCAGCTGATCA

>1291_S84_L001_R1_001.fastq_220_1a_7
CCCCTACAACGGCGCTGGTAGCGGCTCAGCTACTTAGGGTCCCGCAAGCCATCTTGGACATGATCGCTGG
TGCCCACTGGGGAGTCCTAGCGGGCATAGCGTATTTCTCCATGGTGGGCAACTGGGCGAAGGTCCTGGTA
GTGCTGTTGCTGTTTGCCGGCGTCGACGCTCACACCTACACCACCGGGGGAAGTGTTGCTGCTGCTACGG
CCACACTCACCAGGCTTTTCAGTCCGGGCGCCAAGCAGGATATCCAGCTGATCA

>1291_S84_L001_R1_001.fastq_221_1a_7
CCCCTACAACGGCGCTGGTAGTGGCTCAGCTACTTAGGGTCCCGCAAGCCATCTTGGATATGATCGCTGG
TGCCCACTGGGGAGTCCTAGCGGGCATAGCGTATTTCTCCATGGTGGGCAACTGGGCGAAGGTCCTGGTA
GTGCTGTTGCTGTTTGCCGGCGTCGACGCTCACACCTACACCACCGGGGGAAGTGTTGCTGCTGCTACGG
CCACACTCACCAGGCTTTTCAGTCCGGGCGCCAAGCAGGATATCCAGCTGATCA

>1291_S84_L001_R1_001.fastq_222_1a_7
CCCCTACAACGGCGCTGGTAGTGGCTCAGCTACTTAGGGTCCCGCAAGCCATCTTGGACATGATCGCTGG
TGCCCACTGGGGAGTCCTAGCGGGCATAGCGTATTTCTCCATGGTGGGCAACTGGGCGAAGGTCCTGGTA
GTGCTGTTGCTGTTTGCCGGCGTCGACGCTCACACCTACACTACCGGGGGAAGTGTTGCTGCCGCTACGG
CCACACTCACCAGGCTTTTCAGTCCAGGCGCCAAGCAGGATATCCAGCTGATCA

>1291_S84_L001_R1_001.fastq_223_1a_7
CCCCTACAACGGCGCTGGTAGTGGCTCAGCTACTTAGGGTCCCGCAAGCCATCTTGGACATGATCACTGG
TGCCCACTGGGGAGTCCTAGCGGGCATAGCGTATTTCTCCATGGTGGGCAACTGGGCGAAGGTCCTGGTA
GTGCTGTTGCTGTTTGCCGGCGTCGACGCTCACACCTACACCACCGGGGGAAGTGTTGCTGCTGCTACGG
CCACACTCACCAGGCTTTTCAGTCCGGGCGCCAAGCAGGATATCCAGCTGATCA

>1291_S84_L001_R1_001.fastq_224_1a_7
CCCCTACAACGGCGCTGGTAGTGGCTCAGCTACTTAGGGTCCCGCAAGCCATCTTGGACATGATCGCTGG
TGCCCACTGGGGAGTCCTAGCGGGCATAGCGTATTTCTCCATGGTGGGCAACTGGGCGAAGGTCCTGGTA
GTGCTGTTGCTGTTTGCCGGCGTCGACGCTCACACCTACACCACCGGGGGAAGTGTTGCTGCTGCTACGG
CCACACTCACCAGGCTTTTTAGTCCGGGCGCCAAGCAGGACATCCAGCTGATCA

>1291_S84_L001_R1_001.fastq_225_1a_7
CCCCTACAACGGCGCTGGTAGTGGCTCAGCTACTTAGGGTCCCGCAAGCCATCTTGGACATGATCGCTGG
TGCCCACTGGGGAGTCCTAGCGGGCATAGCGTATTTCTCCATGGTGGGCAACTGGGCGAAGGTCCTGGTA
GTGCTGTTGCTGTTTGCCGGCGTCGATGCTCACACCTACACCACCGGGGGAAGTGTTGCTGCCGCTACGG
CCACACTCACCAGGCTTTTCAGTCCAGGCGCCAAGCAGGATATCCAGCTGATCA

>1291_S84_L001_R1_001.fastq_226_1a_7
CCCCTACAACGGCGCTGGTAGTGGCTCAGCTACTTAGGGTCCCGCAAGCCATCTTGGACATGATCGCTGG
TGCCCACTGGGGAGTCCTAGCGGGCATAGCGTATTTCTCCATGGTGGGCAACTGGGCGAAGGTCCTGGTA
GTGCTGTTGCTGTTTGCCGGCGTCGACGCTCACACCTACACCACCGGGGGAAGTGTTGCTGCCGCTACGG
CCACACTCACCAGGCTTTTCAGTCCAGGCGCCAAGCAGAATATCCAGCTGATCA

>1291_S84_L001_R1_001.fastq_227_1a_7
CCCCTACAACGGCGCTGGTAGCGGCTCAGCTACTTAGGGTCCCGCAAGCCATCTTGGACATGATCGCTGG
TGCCCACTGGGGAGTCCTAGCGGGCATAGCGTATTTCTCCATGGTGGGCAACTGGGCGAAGGTCCTGGTA
GTGCTGTTGCTGTTTGCCGGCGTCGACGCTCACACCTACACCACCGGGGGAAGTGTTGCTGCCGCTACGG
CCACACTCACCAGGCTTTTCAGTCCAGGCGCCAAGCAGGATATCCAGCTGATCA

>1291_S84_L001_R1_001.fastq_228_1a_7
CCCCTACAACGGCGCTGGTAGTGGCTCAGCTACTTAGGGTCCCGCAAGCCATCTTGGACATGATCGCTGG
TGCCCACTGGGGAGTCCTGGCGGGCATAGCGTATTTCTCCATGGTGGGCAACTGGGCGAAGGTCCTGGTA
GTGCTGTTGCTGTTTGCCGGCGTCGACGCTCACACCTACACCACCGGGGGAAGTGTTGCTGCTGCTACGG
CCACACTCACCAGTGTCTTCAGTCCGGGCGCCAAGCAGAATATCCAGCTGATCA

>1291_S84_L001_R1_001.fastq_229_1a_7
CCCCTACAACGGCGCTGGTAGTGGCTCAGCTACTTAGGGTCCCGCAAGCCATCTTGGACATGATCGCTGG
TGCCCACTGGGGAGTCCTAGCGGGCATAGCGTATTTCTCCATGGTGGGCAACTGGGCGAAGGTCCTGGTA
GTGCTGTTGCTGTTTGCCGGCGTCGACGCTCACACCTACACCACCGGGGGAAGTGTTGCTGCTGCTACGG
CCACACTCACCAGGCTTTTCAGTCCGGGCGCCAAGCAGGATATCCAGCTGATCG

>1291_S84_L001_R1_001.fastq_230_1a_7
CCCCTACAACGGCGCTGGTAGTGGCTCAGCTACTTAGGGTCCCGCAAGCCATCTTGGACATGATCGCTGG
TGCCCACTGGGGAGTCCTAGCGGGCATAGCGTATTTCTCCATGGTGGGCAACTGGGCGAAGGCCCTGGTA
GTGCTGTTGCTGTTTGCCGGCGTCGACGCTCACACCTACACCACCGGGGGAAGTGTTGCTGCCGCTACGG
CCACACTCACCAGGCTTTTCAGTCCAGGCGCCAAGCAGGATATCCAGCTGATCA

>1291_S84_L001_R1_001.fastq_231_1a_7
CCCCTACAACGGCGCTGGTAGTGGCTCAGCTACTTAGGGTCCCGCAAGCCATCTTGGACATGATCGCTGG
TGCCCACTGGGGAGTCCCAGCGGGCATAGCGTATTTCTCCATGGTGGGCAACTGGGCGAAGGTCCTGGTA
GTGCTGTTGCTGTTTGCCGGCGTCGACGCTCACACCTACACCACCGGGGGAAGTGTTGCTGCTGCTACGG
CCACACTCACCAGGCTTTTCAGTCCGGGCGCCAAGCAGGATATCCAGCTGATCA

>1291_S84_L001_R1_001.fastq_232_1a_7
CCCCTACAACGGCGTTGGTAGTGGCTCAGCTACTTAGGGTCCCGCAAGCCATCTTGGACATGATCGCTGG
TGCCCACTGGGGAGTCCTAGCGGGCATAGCGTATTTCTCCATGGTGGGCAACTGGGCGAAGGTCCTGGTA
GTGCTGTTGCTGTTTGCCGGCGTCGACGCTCACACCTACACCACCGGGGGAAGTGTTGCTGCCGCTACGG
CCACACTCACCAGGCTTTTCAGTCCAGGCGCCAAGCAGGATATCCAGCTGATCA

>1291_S84_L001_R1_001.fastq_233_1a_7
CCCCTACAACGGCGCTGGTAGTGGCTCAGCTACTTAGGGTCCCGCAAGCCATCTTGGACATGATCGCTGG
TGCCCACTGGGGAGTCCTAGCGGGCATAGCGTATTTCTCCATGGTGGGCAACTGGGCGAAGGTTCTGGTA
GTGCTGTTGCTGTTTGCCGGCGTCGACGCTCACACCTACACCACCGGGGGAAGTGTTGCTGCCGCTACGG
CCACACTCACCAGGCTTTTCAGTCCAGGCGCCAAGCAGGATATCCAGCTGATCA

>1291_S84_L001_R1_001.fastq_234_1a_7
CCCCTACAACGGCGCTGGTAGTGGCTCAGCTACTTAGGGTCCCGCAAGCCATCTTGGACATGATCGCTGG
TGCCCACTGGGGAGTCCTAGCGGGCATAGCGCATTTCTCCATGGTGGGCAACTGGGCGAAGGTCCTGGTA
GTGCTGTTGCTGTTTGCCGGCGTCGACGCTCACACCTACACCACCGGGGGAAGTGTTGCTGCTGCTACGG
CCACACTCACCAGGCTTTTCAGTCCGGGCGCCAAGCAGGATATCCAGCTGATCA

>1291_S84_L001_R1_001.fastq_235_1a_7
CCCCTACAACGGCGCTGGTAGTGGCTCAGCTACTTAGGGTCCCGCAAGCCATCTTGGACATGATCGCTGG
TGCCCACTGGGGAGTCCTAGCGGGCATAGCGTATTTCTCCATGGTGGGCAACTGGGCGAAGGTCCTGGTA
GTGCTGTTGCTGTTTGCCGGCGTCGACGCTCACACCTACACCACCGGGGGAAGTGTTGCTGCCGCTACGG
CCACACTCACCAGGCTTTTCAGTCCAGGCGCCAAGCAAGATATCCAGCTGATCA

>1291_S84_L001_R1_001.fastq_236_1a_7
CCCCTACAACGGCGCTGGTGGTGGCTCAGCTACTTAGGGTCCCGCAAGCCATCTTGGACATGATCGCTGG
TGCCCACTGGGGAGTCCTAGCGGGCATAGCGTATTTCTCCATGGTGGGCAACTGGGCGAAGGTCCTGGTA
GTGCTGTTGCTGTTTGCCGGCGTCGACGCTCACACCTACACCACCGGGGGAAGTGTTGCTGCCGCTACGG
CCACACTCACCAGGCTTTTCAGTCCAGGCGCCAAGCAGGATATCCAGCTGATCA

>1291_S84_L001_R1_001.fastq_237_1a_7
CCCCTACAACGGCGCTGGTAGTGGCTCAGCTACTTAGGGTCCCGCAAGCCATCTTGGACATGATCGCTGG
TGCCCACTGGGGAGTCCTAGCGGGCATAGCGTATTTCTCCATGGTGGGCAACTGGGCGAAGGTCCTGGTA
GTGCTGTTGCTGTTTGCCGGCGTCGACGCTCACACCTACACCACCGGGGGAAGTGTTGCTGCCGCTACGG
CCACACTCACCAGGCTTTTCAGTCCAGGCGCCAGGCAGGATATCCAGCTGATCA

>1291_S84_L001_R1_001.fastq_238_1a_7
CCCCTACAACAGCGCTGGTAGTGGCTCAGCTACTTAGGGTCCCGCAAGCCATCTTGGACATGATCGCTGG
TGCCCACTGGGGAGTCCTAGCGGGCATAGCGTATTTCTCCATGGTGGGCAACTGGGCGAAGGTCCTGGTA
GTGCTGTTGCTGTTTGCCGGCGTCGACGCTCACACCTACACCACCGGGGGAAGTGTTGCTGCTGCTACGG
CCACACTCACCAGGCTTTTCAGTCCGGGCGCCAAGCAGGACATCCAGCTGATCA

>1291_S84_L001_R1_001.fastq_239_1a_7
CCCCTACAACGGCGCTGGTAGTGGCTCAGCTACTTAGGGTCCCGCAAGCCATCTTGGACATGATCGCTGG
TGCCCACTGGGGAGTCCTAGCGGGCATAGCGTATTTCTCCATGGTGGGCAACTGGGCGAAGGTCCTGGTA
GTGCTGTTGCTGTTTGCCGGCGTCGACGCTCACACCTACACCACCGGGGGAAGTGTTGCTGCCGCTACGG
CCACACCCACCAGGCTTTTCAGTCCAGGCGCCAAGCAGGATATCCAGCTGATCA

>1291_S84_L001_R1_001.fastq_240_1a_7
CCCCTACAACGGCGCTGGTAGTGGCTCAGCTACTTAGGGTCCCGCAAGCCATCTTGGACATGATCGCTGG
TGCCCACTGGGGAGTCCTAGCGGGCATAGCGTATTTCTCCATGGTGGGCAACTGGGCGAAGGTCCTGGTA
GTGCTGTTGCTGTTTGCCGGCGTCGACGCTCACGCCTACACCACCGGGGGAAGTGTTGCTGCTGCTACGG
CCACACTCACCAGGCTTTTCAGTCCGGGCGCCAAGCAGGATATCCAGCTGATCA

>1291_S84_L001_R1_001.fastq_241_1a_6
CCCCTACAACGGCGCTGGTAGTGGCTCAGCTACTTAGGGTCCCGCAAGCCATCTTGGACATGATCGCTGG
TGTCCACTGGGGAGTCCTAGCGGGCATAGCGTATTTCTCCATGGTGGGCAACTGGGCGAAGGTCCTGGTA
GTGCTGTTGCTGTTTGCCGGCGTCGACGCTCACACCTACACCACCGGGGGAAGTGTTGCTGCCGCTACGG
CCACACTCACCAGGCTTTTCAGTCCAGGCGCCAAGCAGGATATCCAGCTGATCA

>1291_S84_L001_R1_001.fastq_242_1a_6
CCCCTACAACGGCGCTGGTAGTGGCTCAGCTACTTAGGGTCCCGCAAGCCATCTTGGACATGATCGCTGG
TGCCCACTGGGGAGTCCTAGCGGGCATAGCGTATTTCTCCATGGTGGGCAACTGGGCGAAGGCCCTGGTA
GTGCTGTTGCTGTTTGCCGGCGTCGACGCTCACACCTACACCACCGGGGGAAGTGTTGCTGCTGCTACGG
CCACACTCACCAGGCTTTTCAGTCCGGGCGCCAAGCAGGATATCCAGCTGATCA

>1291_S84_L001_R1_001.fastq_243_1a_6
CCCCTACAACGGCGCTGGTAGTGGCTCAGCTACTTAGGGTCCCGCAAGCCATCTTGGACATGATCGCTGG
TGCCCACTGGGGAGTCCTAGCGGGCATAGCGTATTTTTCCATGGTGGGCAACTGGGCGAAGGTCCTGGTA
GTGCTGTTGCTGTTTGCCGGCGTCGACGCTCACACCTACACCACCGGGGGAAGTGTTGCTGCCGCTACGG
CCACACTCACCAGGCTTTTCAGTCCAGGCGCCAAGCAGGATATCCAGCTGATTA

>1291_S84_L001_R1_001.fastq_244_1a_6
CCCCTACAACGGCGCTGGTAGTGGCTCAGCTACTTAGGGTCCCGCAAGCCATCTTGGACATGATCGCTGG
TGCCCACTGGGGAGTCCTAGCGGGCATAGCGTATTTCTCCATGGTGGGCAACTGGGCGAAGGTCCTGGTA
GTGCTGTTGCTGTTTGCCGGCGTCGACGCTCACACCTACACCACCGGGGGAAGTGTTGCTGCTGCTACGG
CCACACTTACCAGGCTTTTCAGTCCGGGCGCCAAGCAGGATATCCAGCTGATCA

>1291_S84_L001_R1_001.fastq_245_1a_6
CCCCTACAACGGCGCTGGTAGTGGCTCAGCTACTTAGGGTCCCGCAAGCCATCTTGGACATGATCGCTGG
TGCCCACTGGGGAGTCCTAGCGGGCATAGCGTATTTCTCCATGGTGGGCAACTGGGCGAAGGTCCTGGTA
GTGCTGTTGCTGTTTGCCGGCGTCGACGCTCACACCTACACCACCGGGGGAAGCGTTGCTGCTGCTACGG
CCACACTCACCAGGCTTTTCAGTCCGGGCGCCAAGCAGGACATCCAGCTGATCA

>1291_S84_L001_R1_001.fastq_246_1a_6
CCCCTACAACGGCGCTGGTAGTGGCTCAGCTACTTAGGGTCCCGCAAGCCATCTTGGACATGATCGCTGG
TGCCCACTGGGGAGTCCTAGCGGGCATAGCGTATTTCTCCATGGTGGGCAACTGGGCGAAGGTCCTGGTA
GTGCTGTTGCTGTTTGCCGGCGTCGACGCTCACACCTACACCACCGGGGGAAGTGTTGCTGCTGCTACGG
CCACACTCACCAGGCTTTTCGGTCCGGGCGCCAAGCAGGATATCCAGCTGATCA

>1291_S84_L001_R1_001.fastq_247_1a_6
CCCCTACAGCGGCGCTGGTAGTGGCTCAGCTACTTAGGGTCCCGCAAGCCATCTTGGACATGATCGCTGG
TGCCCACTGGGGAGTCCTAGCGGGCATAGCGTATTTCTCCATGGTGGGCAACTGGGCGAAGGTCCTGGTA
GTGCTGTTGCTGTTTGCCGGCGTCGACGCTCACACCTACACCACCGGGGGAAGTGTTGCTGCTGCTACGG
CCACACTCACCAGGCTTTTCAGTCCGGGCGCCAAGCAGGATATCCAGCTGATCA

>1291_S84_L001_R1_001.fastq_248_1a_6
CCCCTACAACGGCGCTGGTAGTGGCTCAGCTACTTAGGGTCCCGCAAGCCATCTTGGACACGATCGCTGG
TGCCCACTGGGGAGTCCTAGCGGGCATAGCGTATTTCTCCATGGTGGGCAACTGGGCGAAGGTCCTGGTA
GTGCTGTTGCTGTTTGCCGGCGTCGACGCTCACACCTACACCACCGGGGGAAGTGTTGCTGCTGCTACGG
CCACACTCACCAGGCTTTTCAGTCCGGGCGCCAAGCAGGATATCCAGCTGATCA

>1291_S84_L001_R1_001.fastq_249_1a_6
CCCCTACAACGGCGCTGGTAGTGGCTCAGCTACTTAGGGTCCCGCAAGCCATCTTGGACATGATCGCTGG
TGCCCACTGGGGAGTCCTAGCGGGCATAGCGTATTTCTCCATGGTGGGCAACTGGGCGAAGGTCCTGGTA
GTGCTGTTGCTGTTTGCCGGCGTCGACGCTCACACCTACACCACCGGGGGAAGTGTTGCTGCTGCTACGG
CCACACTCACCGCGGTCTTCAGTCCGGGCGCCAAGCAGGATATCCAGCTGATCA

>1291_S84_L001_R1_001.fastq_250_1a_6
CCCCTACAACGGCGCTGGTAGTGGCTCAGCTACTTAGGGTCCCGCAAGCCATCTTGGACATGATCGCTGG
TGCCCACTGGGGAGTCCTAGCGGGCATAGCGTATTTCTCCATGGTGGGCAACTGGGCGAAGGTCCTGGTA
GTGCTGTTGCTGTTTGCCGGCGTCGACGCTCACACCTACACCACCGGGGGAAGTGTTGCTGCCGCTACGG
CCACGCTCACCAGGCTTTTCAGTCCAGGTGCCAAGCAGGATATCCAGCTGATCA

>1291_S84_L001_R1_001.fastq_251_1a_6
CCCCTACAACGGCGCTGGTAGTGGCTCAGCTACTTAGGGTCCCGCAAGCCATCTTGGACATGATCGCTGG
TGCCCACTGGGGAGTCCTAGCGGGCATAGCGTATTTCTCCATGGTGGGCAACTGGGCGAAGGTCCTGGTA
GTGCTGTTGCTGTTTGCCGGCGTCGACGCTCACACCTACACCACCGGGGGAAGTGTTGCTGCCGCTACAG
CCACACTCACCAGGCTTTTCAGTCCAGGCGCCAAGCAGGATATCCAGCTGATCA

>1291_S84_L001_R1_001.fastq_252_1a_6
CCCCTACAACGGCGCTGGTAGTGGCTCAGCTACTTAGGGTCCCGCAAGCCATCTTGGACATGATCGCTGG
TGCCCACTGGGGAGTCCTAGCGGGCATAGCGTATTTCTCCATGGTGGGCAACTGGGCGAAGGTCCTGGTA
GTGCTGTTGCTGTTTGCCGGCGTCAACGCTCACACCTACACCACCGGGGGAAGTGTTGCTGCCGCTACGG
CCACACTCACCAGGCTTTTCAGTCCAGGCGCCAAGCAGGATATCCAGCTGATCA

>1291_S84_L001_R1_001.fastq_253_1a_6
CCCCTACAACGGCGCTGGTAGTGGCTCAGCCACTTAGGGTCCCGCAAGCCATCTTGGACATGATCGCTGG
TGCCCACTGGGGAGTCCTAGCGGGCATAGCGTATTTCTCCATGGTGGGCAACTGGGCGAAGGTCCTGGTA
GTGCTGTTGCTGTTTGCCGGCGTCGACGCTCACACCTACACCACCGGGGGAAGTGTTGCTGCCGCTACGG
CCACACTCACCAGGCTTTTCAGTCCAGGCGCCAAGCAGGATATCCAGCTGATCA

>1291_S84_L001_R1_001.fastq_254_1a_6
CCCCTACAACGGCGCTGGTAGTGGCTCAGCTACTTAGGGTCCCGCAAGCCATCTTGGACATGATCGCTGG
TGCCCACTGGGGAGTCCTAGCGGGCATAGCGTATTTCTCCATGGTGGGCAACTGGGCGAAGGTCCTGGTA
GTGCTGTTGCTGTTTGCCGGCGTCGACGCTCACACCTACACCACCGGGGGAAGTGTTGCTGCCGCTACGG
CCACACTCACCAGGCTTTTCAGTCCAGGCGCCAAGCAGGATGTCCAGCTGATCA

>1291_S84_L001_R1_001.fastq_255_1a_6
CCCCTACAACGGCGCTGGTAGTGGCTCAGCTACTTAGAGTCCCGCAAGCCATCTTGGACATGATCGCTGG
TGCCCACTGGGGAGTCCTAGCGGGCATAGCGTATTTCTCCATGGTGGGCAACTGGGCGAAGGTCCTGGTA
GTGCTGTTGCTGTTTGCCGGCGTCGACGCTCACACCTACACCACCGGGGGAAGTGTTGCTGCCGCTACGG
CCACACTCACCAGGCTTTTCAGTCCAGGCGCCAAGCAGGATATCCAGCTGATCA

>1291_S84_L001_R1_001.fastq_256_1a_6
CCCCTACAACGGCGCTGGTAGTGGCTCAGCTACTTAGGGTCCCGCAAGCCATCTTGGACATGATCGCTGG
TGCCCACTGGGGAGTCCTAGCGGGCATAGCGTATTTCTCCATGGTGGGCAACTGGGCGAAGGTCCTGGTA
GTGCTGTTGCTGTTTGCCGGCGTCGACGCTCACACCTACACCACCGGGGGAAGTGCTGCTGCTGCTACGG
CCACACTCACCAGGCTTTTCAGTCCGGGCGCCAAGCAGGATATCCAGCTGATCA

>1291_S84_L001_R1_001.fastq_257_1a_6
CCCCTACAACGGCGCTGGTAGTGGCTCAGCTACTTAGGGTCCCGCAAGCCATCTTGGACATGATCGCTGG
TGCCCACTGGGGAGTCCTAGCGGGCATAGCGTATTTCTCCATGGTGGGCAACTGGGCGAAGGTCCTGGTA
GTGCTGTTGCTGTTTGCCGGCGTCGACGCTCACACCTACACCACCGGGGGAAGTGTTGCTGCTGCTACGG
CCACACTCACCAGGCTCTTCAGTCCGGGCGCCAAGCAGGACATCCAGCTGATCA

>1291_S84_L001_R1_001.fastq_258_1a_6
CCCCTACAACGGCGCTGGTAGTGGCTCAGCTACTTAGGGTCCCGCAAGCCATCTTGGACATGATCGCTGG
TGCCCACCGGGGAGTCCTAGCGGGCATAGCGTATTTCTCCATGGTGGGCAACTGGGCGAAGGTCCTGGTA
GTGCTGTTGCTGTTTGCCGGCGTCGACGCTCACACCTACACCACCGGGGGAAGTGTTGCTGCTGCTACGG
CCACACTCACCAGGCTTTTCAGTCCGGGCGCCAAGCAGGATATCCAGCTGATCA

>1291_S84_L001_R1_001.fastq_259_1a_6
CCCCTACAACGGCGCTGGTAGTGGCTCAGCTACTTAGGGTCCCGCAAGCCATCTTGGACATGATCGCTGG
TGCCCACTGGGGAGTCCTAGCGGGCATAGCGTATTTCTCCATGGTGGGCAACTGGGCGAAGGTCCTGGTA
GTGCTATTGCTGTTTGCCGGCGTCGACGCTCACACCTACACCACCGGGGGAAGTGTTGCTGCCGCTACGG
CCACACTCACCAGGCTTTTCAGTCCAGGCGCCAAGCAGGATATCCAGCTGATCA

>1291_S84_L001_R1_001.fastq_260_1a_6
CCCCTACAACGGCGCTGGTAGTGGCTCAGCTACTTAGGGTCCCGCAAGCCATCTTGGACATGATCGCTGG
TGCCCACTGGGGAGTCCTAGCGGGCATAGCGTATTTCTCCATGGTGGGCAACTGGGCGAAGGTCCTGGTA
GTGCTGTTGCTGTTTGCCGGCGCCGACGCTCACACCTACACCACCGGGGGAAGTGTTGCTGCCGCTACGG
CCACACTCACCAGGCTTTTCAGTCCAGGCGCCAAGCAGGATATCCAGCTGATCA

>1291_S84_L001_R1_001.fastq_261_1a_6
CCCCTACAACGGCGCTGGTAGTGGCTCAGCTACTTAGGGTCCCGCAAGCCATCTTGGACATGATCGCTGG
TGCCCACTGGGGAGTCCTAGCGGGCATAGCGTATTTCTCCATGGTGGGCAACTGGGCGAAGGTCCTGGTA
GTGCTGTTGCTGTTTGCCGGCGTCGACGCTCACACCTACACCACCGGGGGAAGTGTTGCTGCCGCTACGG
CCACACTCACCAGGCTTTTCGGTCCAGGCGCCAAGCAGGATATCCAGCTGATCA

>1291_S84_L001_R1_001.fastq_262_1a_6
CCCCTACAACGGCGCTGGTAGTGGCTCAGCTACTTAGGGTCCCGCAAGCCATCTTGGACATGATCGCTGG
TGCCCACTGGGGAGTCCTAGCGGGCATAGCGTATTTCTCCATGGTGGGCAGCTGGGCGAAGGTCCTGGTA
GTGCTGTTGCTGTTTGCCGGCGTCGACGCTCACACCTACACCACCGGGGGAAGTGTTGCTGCCGCTACGG
CCACACTCACCAGGCTTTTCAGTCCAGGCGCCAAGCAGGATATCCAGCTGATCA

>1291_S84_L001_R1_001.fastq_263_1a_6
CCCCTACAACGGCGCTGGTAGTGGCTCAGCTACTTAGGGTCCCGCAAGCCATCTTGGACATGATCGCTGG
TGCCCACTGGGGAGTCCTAGCGGGCATAGCGTATTTCTCCATGGTGGGCAACTGGGCGAAGGTCCTGGTA
GTGCTGTTGCTGTTTGCCGGCGTCGACGCTCACACCTACACCACCAGGGGAAGTGTTGCTGCCGCTACGG
CCACACTCACCAGGCTTTTCAGTCCAGGCGCCAAGCAGGATATCCAGCTGATCA

>1291_S84_L001_R1_001.fastq_264_1a_6
CCCCTACAACGGCGCTGGTAGTGGCTCAGCTACTTAGGGTCCCGCAAGCCATCTTGGACATGATCGCTGG
TGCCCACTGGGGAGTCCTAGCGGGCATAGCGTATTTCTCCATGGTGGGCAACTGGGCGAAGGTCCTGGTA
GTGCTGTTGCTGTTTGCCGGCGTCGACGCTCACACCTACACCACCGGGGGAAGTGCTGCTGCCGCTACGG
CCACACTCACCAGGCTTTTCAGTCCAGGCGCCAAGCAGGATATCCAGCTGATCA

>1291_S84_L001_R1_001.fastq_265_1a_6
CCCCTACAACGGCGCTGGTAGTGGCTCAGCTACTTAGGGTCCCGCAAGCCATCTTGGACATGATCGCTGG
TGCCCACTGGGGAGTCCTAGCGGGCATAGCGTATTTCTCCATGGTGGGCAACTGGGCGGAGGTCCTGGTA
GTGCTGTTGCTGTTTGCCGGCGTCGACGCTCACACCTACACCACCGGGGGAAGTGTTGCTGCTGCTACGG
CCACACTCACCAGGCTTTTCAGTCCGGGCGCCAAGCAGGATATCCAGCTGATCA

>1291_S84_L001_R1_001.fastq_266_1a_6
CCCCTACAACGGCGCTGGTAGTGGCTCAGCTACCTAGGGTCCCGCAAGCCATCTTGGACATGATCGCTGG
TGCCCACTGGGGAGTCCTAGCGGGCATAGCGTATTTCTCCATGGTGGGCAACTGGGCGAAGGTCCTGGTA
GTGCTGTTGCTGTTTGCCGGCGTCGACGCTCACACCTACACCACCGGGGGAAGTGTTGCTGCCGCTACGG
CCACACTCACCAGGCTTTTCAGTCCAGGCGCCAAGCAGGATATCCAGCTGATCA

>1291_S84_L001_R1_001.fastq_267_1a_6
CCCCTACAACGGCGCTGGTAGTGGCTCAGCTACTTAGGGTCCCGCAAGCCATCTTGGACATGATCGCTGG
TGCCCACTGGGGAGTCCTAGCGGGCATAGCGTATTTCTCCATGGTGGGCAACTGGGCGAAGGTCCTGGTA
GTGCTGTTGCTGTTTGCCGGCGTCGACGCTCACACCTACACCACCGGGGGAAGTGTTGCTGCTGCTGCGG
CCACACTCACCAGGCTTTTCAGTCCGGGCGCCAAGCAGGATATCCAGCTGATCA

>1291_S84_L001_R1_001.fastq_268_1a_6
CCCCTACAACGGCGCTGGTAGTGGCTCAGCTACTTAGGGTCCCGCAAGCCATCTTGGACATGATCGCTGG
TGCCCACTGGGGAGTCCTAGCGGGCATAGCGTATTTCTCCATGGTGGGCAACTGGGCGAAGGTCCTGGTA
GTGCTGTTGCTGTTTGCCGGCGTCGACGCTCACACCTACACCACCGGGGGAAGTGTTGCTGCTGCTACGG
CCACACTCACCAGGCTTTTCAGTCCGGGCGCCAAGCAGGGCATCCAGCTGATCA

>1291_S84_L001_R1_001.fastq_269_1a_6
CCCCTACAACGGCGCTGGTAGTGGCTCAGCTACTTAGGGTCCCGCAAGCCATCTTGGACATGATCGCTGG
TGCCCACTGGGGAGTCCTAGCGGGCATAGCGTATTTCTCCATGGTGGGCAACTGGGCGAAGGTCCTGGTA
GTGCTGTTGCTGTTTGCCGGCGTCGACGCTCACACCTACACCACCGGGGGAAGTGTTGCTGCTGCTACGG
CCACACTCACCAGGCTTTTCAGCCCGGGCGCCAAGCAGGACATCCAGCTGATCA

>1291_S84_L001_R1_001.fastq_270_1a_6
CCCCTACAACGGCGCTGGTAGTGGCTCAGCTACTTAGGATCCCGCAAGCCATCTTGGACATGATCGCTGG
TGCCCACTGGGGAGTCCTAGCGGGCATAGCGTATTTCTCCATGGTGGGCAACTGGGCGAAGGTCCTGGTA
GTGCTGTTGCTGTTTGCCGGCGTCGACGCTCACACCTACACCACCGGGGGAAGTGTTGCTGCTGCTACGG
CCACACTCACCAGGCTTTTCAGTCCGGGCGCCAAGCAGGATATCCAGCTGATCA

>1291_S84_L001_R1_001.fastq_271_1a_6
CCCCTACAACGGCGCTGGTAGTGGCTCAGCTACTTAGGGTCCCGCAAGCCATCTTGGACATGATCGCTGG
TGCCCACTGGGGAGTCCTAGCGGGCATAGCGTATTTCTCCATGGTGGGCAACTGGGCGAAGGTCCTGGTA
GTGCTGTTGCTGTTTGCCGGCGTCGACGCTCACACCTACACCACCGGGGGAAGTGTTGCTGCTGCTACGG
CCACACTCACCAGGCTTTTCAGTCCGGGCGCCAAGCAAGACATCCAGCTGATCA

>1291_S84_L001_R1_001.fastq_272_1a_6
CCCCTACAACGGCGCTGGTAGTGGCTCAGCTACTTAGGGTCCCGCAAGCCATCTTGGACATGATCGCTGG
TGCCCACTGGGGAGTCCTAGCGGGCATAGCGTATTTCTCCATGGTGGGCAACTGGGCGAAGGTCCTGGTA
GTGCTGTTGCTGTTTGCCGGCGTCGACGCTCACACCTACACCACCGGGGGAAGCGTTGCTGCTGCTACGG
CCACACTCACCAGGCTTTTCAGTCCGGGCGCCAAGCAAGATATCCAGCTGATCA

>1291_S84_L001_R1_001.fastq_273_1a_6
CCCCTACAACGGCGCTGGTAGTGGCTCAGCTACTTGGGGTCCCGCAAGCCATCTTGGACATGATCGCTGG
TGCCCACTGGGGAGTCCTAGCGGGCATAGCGTATTTCTCCATGGTGGGCAACTGGGCGAAGGTCCTGGTA
GTGCTGTTGCTGTTTGCCGGCGTCGACGCTCACACCTACACCACCGGGGGAAGTGTTGCTGCCGCTACGG
CCACACTCACCAGGCTTTTCAGTCCAGGCGCCAAGCAGGATATCCAGCTGATCA

>1291_S84_L001_R1_001.fastq_274_1a_6
CCCCTACAACGGCGCTGGTAATGGCTCAGCTACTTAGGGTCCCGCAAGCCATCTTGGACATGATCGCTGG
TGCCCACTGGGGAGTCCTAGCGGGCATAGCGTATTTCTCCATGGTGGGCAACTGGGCGAAGGTCCTGGTA
GTGCTGTTGCTGTTTGCCGGCGTCGACGCTCACACCTACACCACCGGGGGAAGTGTTGCTGCCGCTACGG
CCACACTCACCAGGCTTTTCAGTCCAGGCGCCAAGCAGGATATCCAGCTGATCA

>1291_S84_L001_R1_001.fastq_275_1a_6
CCCCTACAACGGCGCTGGTAGTGGCTCAGCTACTTAGGGTCCCGCAAGCCATCTTGGACATGATCGCTGG
TGCCCACTGGGGAGTCCTGGCGGGCATAGCGTATTTCTCCATGGTGGGCAACTGGGCGAAGGTCCTGGTA
GTGCTGTTGCTGTTTGCCGGCGTCGACGCTCACACCTACACCACCGGGGGAAGTGTTGCTGCTGCTACGG
CCACACTCACCGCGGTCTTCAGTCCGGGCGCCAAGCAGGATATCCAGCTGATCA

>1291_S84_L001_R1_001.fastq_276_1a_6
CCCCTACAACGGCGCTGGTAGTGGCTCAGCTACTTAGGGTCCCGCAAGCCATCTTGGACATGATCGCTGG
TGCCCACTGGGGAGTCCTAGCGGGCATAGCGTATTTCTCTATGGTGGGCAACTGGGCGAAGGTCCTGGTA
GTGCTGTTGCTGTTTGCCGGCGTCGACGCTCACACCTACACCACCGGGGGAAGTGTTGCTGCTGCTACGG
CCACACTCACCAGGCTTTTCAGTCCGGGCGCCAAGCAGGATATCCAGCTGATCA

>1291_S84_L001_R1_001.fastq_277_1a_6
CCCCTACAACGGCGCTGGTAGTGGCTCAGCTACTTAGGGTCCCGCAAGCCATCTTGGACATGATCGCTGG
TGCCCACTGGGGAGTCCTAGCGGGCATAGCGTATTTCTCCATGGTGGGCAACTGGGCGAAGGTCCTAGTA
GTGCTGTTGCTGTTTGCCGGCGTCGACGCTCACACCTACACCACCGGGGGAAGTGTTGCTGCTGCTACGG
CCACACTCACCAGGCTTTTCAGTCCGGGCGCCAAGCAGGATATCCAGCTGATCA

>1291_S84_L001_R1_001.fastq_278_1a_6
CCCCTACAACGGCGCTGGTAGTGGCTCAGCTACTTAGGGTCCCGCAAGCCATCTTGGACATGATCGCTGG
TGCCCACTGGGGAGTCCTAGCGGGCATAGCGTATTTCTCCATGGTGGGCAACTGGGCGAAGGTCCTGGTA
GTGCTGTTGCTGTTTGCCGGCGTCGACGCTCACACCTACACCACCGGGGGAAGTGTTGCTGCTGCTACGG
CCACACTCACCAGGCCTTTCAGTCCGGGCGCCAAGCAGGACATCCAGCTGATCA

>1291_S84_L001_R1_001.fastq_279_1a_6
CCCCTACAACGGCGCTGGTAGTGGCTCAGCTACTTAGGGTCCCGCAAGCCATCTTGGACATGATCGCTGG
CGCCCACTGGGGAGTCCTGGCGGGCATAGCGTATTTCTCCATGGTGGGCAACTGGGCGAAGGTCCTGGTA
GTGCTGTTGCTGTTTGCCGGCGTCGACGCTCACACCTACACCACCGGGGGAAGTGTTGCTGCTGCTACGG
CCACACTCACCGCGGTCTTCAGTCCGGGCGCCAAGCAGAATATCCAGCTGATCA

>1291_S84_L001_R1_001.fastq_280_1a_6
CCCCTACAACGGCGCTGGTAGTGGCTCAGCTACTTAGGGTCCCGCAAGCCATCTTGGACATAATCGCTGG
TGCCCACTGGGGAGTCCTAGCGGGCATAGCGTATTTCTCCATGGTGGGCAACTGGGCGAAGGTCCTGGTA
GTGCTGTTGCTGTTTGCCGGCGTCGACGCTCACACCTACACCACCGGGGGAAGTGTTGCTGCTGCTACGG
CCACACTCACCAGGCTTTTCAGTCCGGGCGCCAAGCAGGATATCCAGCTGATCA

>1291_S84_L001_R1_001.fastq_281_1a_6
CCCCTACAACGGCGCTGGTAGTGGCTCAGCTACTTAGGGTCCCGCAAGCCATCTTGGACATGATCGCTGG
TGCCCACTGGGGAGTCCTAGCGGGCATAGCGTATTTCTCCATGGTGGGCAACTGGGCGAAGGTCTTGGTA
GTGCTGTTGCTGTTTGCCGGCGTCGACGCTCACACCTACACCACCGGGGGAAGTGTTGCTGCCGCTACGG
CCACACTCACCAGGCTTTTCAGTCCAGGCGCCAAGCAGGATATCCAGCTGATCA

>1291_S84_L001_R1_001.fastq_282_1a_6
CCCCTACAACGGCGCTGGTAGTGGCTCAGCTACTTAGGGTCCCGCAAGCCATCTTGGACATGATCGCTGG
TGCCCACTGGGGAGTTCTAGCGGGCATAGCGTATTTCTCCATGGTGGGCAACTGGGCGAAGGTCCTGGTA
GTGCTGTTGCTGTTTGCCGGCGTCGACGCTCACACCTACACCACCGGGGGAAGTGTTGCTGCTGCTACGG
CCACACTCACCAGGCTTTTCAGTCCGGGCGCCAAGCAGGATATCCAGCTGATCA

>1291_S84_L001_R1_001.fastq_283_1a_6
CCCCTACAACGGCGCTGGTAGTGGCTCAGCTACTTAGGGTCCCGCAAGCCATCTTGGACATGATCGCTGG
TGCCCACTGGGGAGTCCTAGCGGGCATAGCGTATTTCTCCATGGTGGGCAACTGGGCGAAGGTCCTGGTA
GTGCTGTTGCTGTTTGCCGGCGTCGACGCTCACACCTACACCACCGGGGGAAGTGTTGCTGCCGCTACGG
CCACACTCACCAAGCTTTTCAGTCCAGGCGCCAAGCAGGATATCCAGCTGATCA

>1291_S84_L001_R1_001.fastq_284_1a_6
CCCCTACAACGGCGCTGGTAGTGGCTCAGCTACTTAGGGTCCCGCAAGCCATCTTGGACATGATCGCTGG
TGCCCACTGGGGAGTCCTAGCGGGCATAGCGTATTTCTCCATGGTGGGCAACTGGGCGAAGGTCCTGGTA
GTGCTGTTGCTGTTTGCCGGCGTCGACGCTCACACCTACACCACCGGGGGAAGTGTTGCTGCCGCTACGG
CCACTCTCACCAGGCTTTTCAGTCCAGGCGCCAAGCAGGATATCCAGCTGATCA

>1291_S84_L001_R1_001.fastq_285_1a_6
CCCCTACAACGGCGCTGGTAGTGGCTCAGCTACTTAGGGTCCCGCAAGCCATCTTGGACGTGATCGCTGG
TGCCCACTGGGGAGTCCTAGCGGGCATAGCGTATTTCTCCATGGTGGGCAACTGGGCGAAGGTCCTGGTA
GTGCTGTTGCTGTTTGCCGGCGTCGACGCTCACACCTACACCACCGGGGGAAGTGTTGCTGCTGCTACGG
CCACACTCACCAGGCTTTTCAGTCCGGGCGCCAAGCAGGATATCCAGCTGATCA

>1291_S84_L001_R1_001.fastq_286_1a_6
CCCCTACAACGGCGCTGGTAGTGGCTCAGCTACTTAGGGTCCCGCAAGCCATCTTGGACATGATCGCTGG
TGCCCACTGGGGAGTCCTAGCGGGCATAGCGTATTTCTCCATGGTGGGCAACTGGGCGAAGGTCCTAGTA
GTGCTGTTGCTGTTTGCCGGCGTCGACGCTCACACCTACACCACCGGGGGAAGTGTTGCTGCCGCTACGG
CCACACTCACCAGGCTTTTCAGTCCAGGCGCCAAGCAGGATATCCAGCTGATCA

>1291_S84_L001_R1_001.fastq_287_1a_6
CCCCTACAACGGCGCTGGTAGTGGCTCAGCTACTTAGGGTCCCGCAAGCCATCTTGGACATGATCGCTGG
TGCCCACTGGGGAGTCCTAGCGGGCATAGCGTATTTCTCCATGGTGGGCAACTGGGCGAAGGTCCTGGTA
GTGCTGTTGCTGTTTGCCGGCGTCGACGCTCACACCTACACCACCGGGGGAAGTGTTGCTGCCGCTACGG
CCACACTCACCAGGCTTTTCAGTCCAGGCGCCAAGCAGGATATCCAGCTGATCG

>1291_S84_L001_R1_001.fastq_288_1a_6
CCCCTACAACGGCGCTGGTAGTGGCTCAGCTACTTAGGGTCCCGCAAGCCATCTTGGACATGATCGCTGG
TGCCCACTGGGGAGTCCTAGCGGGCATAGCGTATTTCTCCATGGTGGGCAACTGGGCGAAGGTCCTGGTA
GTGCTGTTGCTGTTTGCCGGCGTCGACGCTCACACCTACGCCACCGGGGGAAGTGTTGCTGCCGCTACGG
CCACACTCACCAGGCTTTTCAGTCCAGGCGCCAAGCAGGATATCCAGCTGATCA

>1291_S84_L001_R1_001.fastq_289_1a_6
CCCCTACAACGGCGCTGGTAGTGGCTCAGCTACTTAGGGTCCCGCAAGCCATCTTGGACATGATCGCTGG
TGCCCACTGGGGAGTCCTAGCGGGCATAGCGTATTTCTCCATGGTGGGCAACTGGGCGAAGGTCCTGGTA
GTGCTGTTGCTGTTTGCCGGCGTCGACGCTCACACCTACACCACCGGGGGAAGTGTTGCTGCTGCCACGG
CCACACTCACCAGGCTTTTCAGTCCGGGCGCCAAGCAGGACATCCAGCTGATCA

>1291_S84_L001_R1_001.fastq_290_1a_6
CCCCTACAACGGCGCTGGTAGTGGCTCAGCTACTTAGGGTCCCGCAAGCCATCTTGGACATGATCGCTGG
TGCCCACTGGGGAGTCCTAGCGGGCATAGCGTATTTCTCCATGGTGGGCAACTGGGTGAAGGTCCTGGTA
GTGCTGTTGCTGTTTGCCGGCGTCGACGCTCACACCTACACCACCGGGGGAAGTGTTGCTGCCGCTACGG
CCACACTCACCAGGCTTTTCAGTCCAGGCGCCAAGCAGGATATCCAGCTGATCA

>1291_S84_L001_R1_001.fastq_291_1a_6
CCCCTACAACGGCGCTGGTAGTGGCTCAGCTACTTAGGGTCCCGCAAGCCATCTTGGACATGATCGCTGG
TGCCCACTGGGGAGCCCTGGCGGGCATAGCGTATTTCTCCATGGTGGGCAACTGGGCGAAGGTCCTGGTA
GTGCTGTTGCTGTTTGCCGGCGTCGACGCTCACACCTACACCACCGGGGGAAGTGTTGCTGCTGCTACGG
CCACACTCACCGCGGTCTTCAGTCCGGGCGCCAAGCAGAATATCCAGCTGATCA

>1291_S84_L001_R1_001.fastq_292_1a_6
CCCCTACAACGGCGCTGGTAGTGGCTCAGCTACTTAGGGTCCCGCAAGCCATCTTGGACATGATCGCTGG
TGCCCACTGGGGAGTCCTAGCGGGCATAGCGTATTTCTCCATGGTGGGCAACTGGGCGAAGGTCCTGGTA
GTGCTGTTGCTGTTTGCCGGCGTCGACGCTCACACCTACACCACCGGGGGTAGTGTTGCTGCTGCTACGG
CCACACTCACCAGGCTTTTCAGTCCGGGCGCCAAGCAGGATATCCAGCTGATCA

>1291_S84_L001_R1_001.fastq_293_1a_6
CCCCTACAACGGCGCTGGTAGTGGCTCAGCTACTTAGGGTCCCGCAAGCCATCTTGGACATGATCGCTGG
TGCCCACTGGGGAGTCCTAGCGGGCATAGCGTATTTCTCCATGGTGGGCAACTGGGCGAGGGTCCTGGTA
GTGCTGTTGCTGTTTGCCGGCGTCGACGCTCACACCTACACCACCGGGGGAAGTGTTGCTGCCGCTACGG
CCACACTCACCAGGCTTTTCAGTCCAGGCGCCAAGCAGGATATCCAGCTGATCA

>1291_S84_L001_R1_001.fastq_294_1a_6
CCCCTACAACGGCGCTGGTAGTGGCTCAGCTACTTAGGGTCCCGCAAGCCATCTTGGACATGATCGCTGG
TGCCCACTGGGGAGTCCTAGCGGGCATAGCGTATTTCTCCATGGTGGGCAACTGGGCGAAGGTCCTGGTA
GTGCTGTTGCTGTTTGCCGGCGTCGACGCTCACACCTACACCACCGGGGGAAGTGTTGCTGCCGCTACGG
CCACACTCACCGGGCTTTTCAGTCCAGGCGCCAAGCAGGATATCCAGCTGATCA

>1291_S84_L001_R1_001.fastq_295_1a_6
CCCCTACAACGGCGCTGGTAGTGGCTCAGCTACTTAGGGTCCCGCAAGCCATCTTGGACATGATCGCTGG
TGCCCACTGGGGAGTCCTAGCGGGCATAGCGTATTTCTCCATGGTGGGCAACTGGGCGAAGGTCCTGGTA
GTGCTGTTGCTGTTTGCCGGCGTCGACGCTCACACCTACACCACCGGGGGAAGTGTTGCTGCTGCTACGG
CCACACTCACCAGGCTTTTCAGTCCGGGCGCCAAGCAGGATATCCGGCTGATCA

>1291_S84_L001_R1_001.fastq_296_1a_6
CCCCTACAACGGCGCTGGTAGTGGCTCAGCTACTTAGGGTCCCGCAAGCCATCTTGGACATGATCGCTGG
TGCCCACTGGGGAGTCCTGGCGGGCATAGCGTATTTCTCCATGGTGGGCAACTGGGCGAAGGTCCTGGTC
GTGCTGTTGCTGTTCGCCGGCGTCGACGCTCACACCTACACCACCGGGGGAAGTGTTGCTGCTGCTACGG
CCACACTCACCACGGTCTTCAGTCCGGGCGCCAAGCAGAATATCCAGCTGATCA

>1291_S84_L001_R1_001.fastq_297_1a_5
CCCCTACAACGGCGCTGGTAGTGGCTCAGCTACTTAGGGTCCCGCAAGCCATCTTGGACATGATCGCTGG
TGCCCACTGGGGAGTCCTAGCGGGCATAGCGTATTTCTCCATGGTGGGCAACTGGGCGAAGGTCCTGGTA
GTGCTGTTGCTGTTTGCCGGCGTCGACGCTCACACCTACACCACCGGGGGAAGTGTTGCTGCTGCTACGG
CCACACTCACCAGGCTTTTCAGTCCGGGCGCCAAGCGGGATATCCAGCTGATCA

>1291_S84_L001_R1_001.fastq_298_1a_5
CCCCTACAACGGCGCTGGTAGTGGCTCAGCTACTTAGGGTCCCGCAAGCCATCTTGGACATGATCGCTGG
TGCCCACTGGGGAGTCCTAGCGGGCATAGCGTATTTCTCCATGGTGGGCAACTGGGCGAAGGTCCTGGTA
GTGCTGTTGCTGTTTGCCGGCGTCGACGCTCACACCTACACCACCGGGGGAAGTGTTGCTGCCGCTACGG
CCGCACTCACCAGGCTTTTCAGTCCAGGCGCCAAGCAGGATATCCAGCTGATCA

>1291_S84_L001_R1_001.fastq_299_1a_5
CCCCTACAACGGCGCTGGTAGTGGCTCAGCTACTTAGGGTCCCGCAAGCCATCTTGGACATGATCGCTGG
TGCCCACTGGGGAGTCCTAGCGGGCATAGCGTATTTCTCCATGGTGGGCAACTGGGCGAAGGTCCTGGTA
GTGCTGTTGCTGTTTGCCGGCGTCGACGCTCACACCTACACCACCGGGGGAAGCGTTGCTGCTGCTACGG
CCACACTCACCAGGCTTTTCAGTCCAGGCGCCAAGCAGGATATCCAGCTGATCA

>1291_S84_L001_R1_001.fastq_300_1a_5
CCCCTACAACGGCGCTGGTAGTGGCTCAGCTACTTAGGGTCCCGCAAGCCATCTTGGACATGATCGCTGG
TGCCCACTGGGGAGTCCTAGCGGGCATAGCGTATTTCTCCATGGTGGGCAACTGGGCGAAGGTCCTGGTA
GTGCTGTTGCTGTTTGCCGGCGTCGACGCTCACACCTACACCACCGGGGGAAGTGTTGCTGCCGCTACAG
CCACACTCACCAGGCTTTTCAGTCCGGGCGCCAAGCAGGATATCCAGCTGATCA

>1291_S84_L001_R1_001.fastq_301_1a_5
CCCCTACAACGGCGCTGGTAGTGGCTCAGCTACTTAGGGTCCCGCAAGCCATCTTGGACATGATCGCTGG
TGCCCACTGGGGAGTCCTAGCGGGCATAGCGTATTTCTCCATGGTGGGCAACTGGGCGAAGGTCCTGGTA
GTGCTGTTGCTGTTTGCCGGCGTCGACGCTCACACCTACACCACAGGGGGAAGTGTTGCTGCCGCTACGG
CCACACTCACCAGGCTTTTCAGTCCAGGCGCCAAGCAGGATATCCAGCTGATCA

>1291_S84_L001_R1_001.fastq_302_1a_5
CCCCTGCAACGGCGCTGGTAGTGGCTCAGCTACTTAGGGTCCCGCAAGCCATCTTGGACATGATCGCTGG
TGCCCACTGGGGAGTCCTAGCGGGCATAGCGTATTTCTCCATGGTGGGCAACTGGGCGAAGGTCCTGGTA
GTGCTGTTGCTGTTTGCCGGCGTCGACGCTCACACCTACACCACCGGGGGAAGTGTTGCTGCTGCTACGG
CCACACTCACCAGGCTTTTCAGTCCGGGCGCCAAGCAGGATATCCAGCTGATCA

>1291_S84_L001_R1_001.fastq_303_1a_5
CCCCTACAACGGCGCTGGTAGTGGCTCAGCTACTTAGGGTCCCGCAAGCCATCTTGGACATGATCGCTGG
TGCCCACTGGGGAGTCCTAGCGGGCATAGCGTATTTCTCCATGGTAGGCAACTGGGCGAAGGTCCTGGTA
GTGCTGTTGCTGTTTGCCGGCGTCGACGCTCACACCTACACCACCGGGGGAAGTGTTGCTGCCGCTACGG
CCACACTCACCAGGCTTTTCAGTCCAGGCGCCAAGCAGGATATCCAGCTGATCA

>1291_S84_L001_R1_001.fastq_304_1a_5
CCCCTACAACGGCGCTGGTAGTGGCTCAGCTACTTAGGGTCCCGCAAGCCATCTTGGACATGATCGCTGG
TGCCCACTGGGGAGTCCTAACGGGCATAGCGTATTTCTCCATGGTGGGCAACTGGGCGAAGGTCCTGGTA
GTGCTGTTGCTGTTTGCCGGCGTCGACGCTCACACCTACACCACCGGGGGAAGTGTTGCTGCTGCTACGG
CCACACTCACCAGGCTTTTCAGTCCGGGCGCCAAGCAGGATATCCAGCTGATCA

>1291_S84_L001_R1_001.fastq_305_1a_5
CCCCTACAACGGCGCTGGTAGCGGCTCAGCTACTTAGGGTCCCACAAGCCATCTTGGACATGATCGCTGG
TGCCCACTGGGGAGTCCTGGCGGGCATAGCGTATTTCTCCATGGTGGGCAACTGGGCGAAGGTCCTGGTA
GTGCTGTTGCTGTTTGCCGGCGTCGACGCTCACACCTACACCACCGGGGGAAGTGTTGCTGCTGCTACGG
CCACACTCACCACGGTCTTCAGTCCGGGCGCCAAGCAGAACATCCAGCTGATCA

>1291_S84_L001_R1_001.fastq_306_1a_5
CCCCTACAACGGCGCTGGTAGTGGCTCAGCTACTTAGGGTCCCGCAAGCCATCTTGGACATGATCGCTGG
TGCCCACTGGGGAGTCCTAGCGGGCATAGCGTATTTCTCCATAGTGGGCAACTGGGCGAAGGTCCTGGTA
GTGCTGTTGCTGTTTGCCGGCGTCGACGCTCACACCTACACCACCGGGGGAAGTGTTGCTGCTGCTACGG
CCACACTCACCAGGCTTTTCAGTCCGGGCGCCAAGCAGGATATCCAGCTGATCA

>1291_S84_L001_R1_001.fastq_307_1a_5
CCCCTACAACGGCGCTGGTAGTGGCTCAGCTACTTAGGGTCCCGCAAGCCATCTTGGACATGATCGCTGG
TGCCCACTGGGGAGTCCTAGCGGGCATAGCGTATTTCTCCATGGTGGGCAACTGGGCGAAGGTCCTGGTA
GTGCTGTTGCTGCTTGCCGGCGTCGACGCTCACACCTACACCACCGGGGGAAGTGTTGCTGCTGCTACGG
CCACACTCACCAGGCTTTTCAGTCCGGGCGCCAAGCAGGATATCCAGCTGATCA

>1291_S84_L001_R1_001.fastq_308_1a_5
CCCCTACAACGGCGCTGGTAGTGGCTCAGCTACTTAGGGTCCCGCAAGCCATCTTGGACATGATCGCTGG
TGCCCACTGGGGAGTCCTGGCGGGCATAGCGTATTTCTCCATGGTGGGCAACTGGGCGAAGGTCCTGGTA
GTGCTGTTGCTGTTTGCCGGCGTCGACGCTCACACCTACACCACCGGGGGAAGTGTTGCTGCTGCTACGG
CCACACTCACCGCGGTCTTCAGTCCAGGCGCCAAGCAGAATATCCAGCTGATCA

>1291_S84_L001_R1_001.fastq_309_1a_5
CCCCTACAACGGCGCTGGTAGTGGCTCAGCTACTTAGGGTCCCGCAAGCCATCTTGGACATGATCGCTGG
TGCCCACTGGGGAGTCCTAGCGGGCATAGCGTATTTCTCCATGGTGGGCAACTGGGCGAAGGTCCTGGTA
GTGCTGTTGCTGTTTGCCGGCGTCGACGCTCACACCTACACCACCGGGGGAAGTGTTGCTGCCGCTACGG
CCACACTCACCAGGCTTTTCAGTCCAGGCACCAAGCAGGATATCCAGCTGATCA

>1291_S84_L001_R1_001.fastq_310_1a_5
CCCCTACAACGGCGCTGGTAGTGGCTCAGCTACTTAGGGTCCCGCAAGCCATCTTGGACATGATCGCTGG
TGCCCACTGGGGAGTCCTAGCGGGCGTAGCGTATTTCTCCATGGTGGGCAACTGGGCGAAGGTCCTGGTA
GTGCTGTTGCTGTTTGCCGGCGTCGACGCTCACACCTACACCACCGGGGGAAGTGTTGCTGCCGCTACGG
CCACACTCACCAGGCTTTTCAGTCCAGGCGCCAAGCAGGATATCCAGCTGATCA

>1291_S84_L001_R1_001.fastq_311_1a_5
CCCCTACAACGGCGCTGGTAGTGGCTCAGCTACTTAGGGTCCCGCAAGCCATCTTGGACATGATCGCTGG
TGCCCACTGGGGAGTCCTAGCGGGCATAGCGTATTTCTCCATGGTGGGCAACTGGGCGAAGGTCCTGGTA
GTGCTGTTGCTGTTTGCCGGCGTCGACGCTCACACCTACACCACCGGGGGAAGTGTTGCTGCCGCTACGG
CCACACTCACCAGGCTTTTCAGTCCAGGCGCCAAGCAGGATATCCGGCTGATCA

>1291_S84_L001_R1_001.fastq_312_1a_5
CCCCTACAACGGCGCTGGTAGTGGCTCAGCTACTTAGGGTCCCGCAAGCCATCTTGGACATGATCGCTGG
TGCCCACTGGGGAGTCCTAGCGGGCATAGCGTATTTCTCCATGGTGGGCAACTGGGCGAAGGTCCTGGTA
GTGCTGTTGCTGTTTGCCGGCGTCGACGCTCACACCTACACCACCGGGGGAAGTGTTGCTGCTGCTACGG
CCACACTCACCAGGCTTTTCAGTCCGGGCGCCAAGCAGGATACCCAGCTGATCA

>1291_S84_L001_R1_001.fastq_313_1a_5
CCCCTACAACGGCGCTGGTAGTGGCTCAGCTACTTAGGGTCCCGCAAGCCATCTTGGACATGATCGCTGG
TGCCCACTGGGGAGTCCTAGCGGGCATAGCGTATTTCTCCACGGTGGGCAACTGGGCGAAGGTCCTGGTA
GTGCTGTTGCTGTTTGCCGGCGTCGACGCTCACACCTACACCACCGGGGGAAGTGTTGCTGCTGCTACGG
CCACACTCACCAGGCTTTTCAGTCCGGGCGCCAAGCAGGATATCCAGCTGATCA

>1291_S84_L001_R1_001.fastq_314_1a_5
CCCCTACAACGGCGCTGGTAGTGGCTCAGCTACTTAGGGTCCCGCAAGCCATCTTGGACATGATCGCTGG
TGCCCACTGGGGAGTCCTAGCGGGCATAGCGTATTTCTCCATGGTGGGCAACTGGGCGAAGGTCCTGGTA
GTGCTGTTGCTGTTTGCCGGCGTCGACGCTCCCACCTACACCACCGGGGGAAGTGTTGCTGCTGCTACGG
CCACACTCACCAGGCTTTTCAGTCCGGGCGCCAAGCAGGATATCCAGCTGATCA

>1291_S84_L001_R1_001.fastq_315_1a_5
CCCCTACAACGGCGCTGGTAGTGGCCCAGCTACTTAGGGTCCCGCAAGCCATCTTGGACATGATCGCTGG
TGCCCACTGGGGAGTCCTAGCGGGCATAGCGTATTTCTCCATGGTGGGCAACTGGGCGAAGGTCCTGGTA
GTGCTGTTGCTGTTTGCCGGCGTCGACGCTCACACCTACACCACCGGGGGAAGTGTTGCTGCTGCTACGG
CCACACTCACCAGGCTTTTCAGTCCGGGCGCCAAGCAGGATATCCAGCTGATCA

>1291_S84_L001_R1_001.fastq_316_1a_5
CCCCTACAACGGCGCTGGTAGTGGCTCAGCTACTTAGGGTCCCGCAAGCCATCTTGGACATGATCGCTGG
TGCCCACTGGGGAGTCCTAGCGGGCATAGCGTATTTCTCCATGGTGGGCAACTGGGCGAAGGTCCTGGTA
GTGCTGTTGCTGTTTGCCGGCGTCGACGCTCACACCTACACCACCGGGGGAAGTGTTGCTGCTGCTACGG
CCACACTCACCAGGCTGTTCAGTCCGGGCGCCAAGCAGGATATCCAGCTGATCA

>1291_S84_L001_R1_001.fastq_317_1a_5
CCCCTACAACGGCGCTGGTAGTAGCTCAGCTACTTAGGGTCCCGCAAGCCATCTTGGACATGATCGCTGG
TGCCCACTGGGGAGTCCTAGCGGGCATAGCGTATTTCTCCATGGTGGGCAACTGGGCGAAGGTCCTGGTA
GTGCTGTTGCTGTTTGCCGGCGTCGACGCTCACACCTACACCACCGGGGGAAGTGTTGCTGCCGCTACGG
CCACACTCACTAGGCTTTTCAGTCCAGGCGCCAAGCAGGATATCCAGCTGATCA

>1291_S84_L001_R1_001.fastq_318_1a_5
CCCCTACAACGGCGCTGGTAGTGGCTCAGCTACTTAGGGTCCCGCAAGCCATCTTGGACATGATCGCTGG
TGCCCACTGGGGAGTCCTAGCGGGCATAGCGTATTTCTCCATGGTGGGCAACTGGGCGAAGGTCCTGGTA
GTGCTGTTGCTGTTTGCCGGCGTCGACGCTCACACCTACACCACCGGGGGAAGTGTTGCTGCTGCTACGG
CCACACTCACCAGGCTTTTCAGTCCAGGCGCCAAGCAGGATATCCAGCTGATTA

>1291_S84_L001_R1_001.fastq_319_1a_5
CCCCTACAACGGCGCTGGTAGTGGCTCAGCTACTTAGGGTCCCGCAAGCCATCTTGGACATGATCGCTGG
TGCCCACTGGGGAGTCCTAGCGGGCATAGCGTATTTCTCTATGGTGGGCAACTGGGCGAAGGTCCTGGTA
GTGCTGTTGCTGTTTGCCGGCGTCGACGCTCACACCTACACCACCGGGGGAAGTGTTGCTGCCGCTACGG
CCACACTCACCAGGCTTTTCAGTCCAGGCGCCAAGCAGGATATCCAGCTGATCA

>1291_S84_L001_R1_001.fastq_320_1a_5
CCCCTACAACGGCGCTGGTAGTGGCTCAGCTACTTAGGGTCCCGCGAGCCATCTTGGACATGATCGCTGG
TGCCCACTGGGGAGTCCTAGCGGGCATAGCGTATTTCTCCATGGTGGGCAACTGGGCGAAGGTCCTGGTA
GTGCTGTTGCTGTTTGCCGGCGTCGACGCTCACACCTACACCACCGGGGGAAGTGTTGCTGCCGCTACGG
CCACACTCACCAGGCTTTTCAGTCCAGGCGCCAAGCAGGATATCCAGCTGATCA

>1291_S84_L001_R1_001.fastq_321_1a_5
CCCCTACAACGGCGCTGGTAGTGGCTCAGCTACTTAGGGTCCCGCAAGCCATCTTGGACATGATCGCTGG
TGCCCACTGGGGAGTCCTAGCGGGCATAGCGTATTTCTCCATGGTGGGCAACTGGGCGAAGGTCCTGGTA
GTGCTGTTGCTGTTTGCCAGCGTCGACGCTCACACCTACACCACCGGGGGAAGTGTTGCTGCTGCTACGG
CCACACTCACCAGGCTTTTCAGTCCGGGCGCCAAGCAGGATATCCAGCTGATCA

>1291_S84_L001_R1_001.fastq_322_1a_5
CCCCTACAACGGCGCTGGTAGTGGCTCAGCTACTTAGGGTCCCGCAAGCCATCTTGGACATGATCGCTGG
TGCCCACTGGGGAGTCCTAGCGGGCATAGCGTATTTCTCCATGGTGGGCAACTGGGCGAAGGTCCTGGTA
GTGCTGTTGCTGTTTGCCGGCGTCGACGCTCACACCTACACCACCGGGGGAAGTGTTGCTGCTGCTACGG
CCACACTCACCAGGCTTTTCAGTCCGGGCGCCAAGCAGGATATCCAGCTGGTCA

>1291_S84_L001_R1_001.fastq_323_1a_5
CCCCTACAACAGCGCTGGTAGTGGCTCAGCTACTTAGGGTCCCGCAAGCCATCTTGGACATGATCGCTGG
TGCCCACTGGGGAGTCCTAGCGGGCATAGCGTATTTCTCCATGGTGGGCAACTGGGCGAAGGTCCTGGTA
GTGCTGTTGCTGTTTGCCGGCGTCGACGCTCACACCTACACCACCGGGGGAAGTGTTGCTGCCGCTACGG
CCACACTCACCAGGCTTTTCAGTCCGGGCGCCAAGCAGGATATCCAGCTGATCA

>1291_S84_L001_R1_001.fastq_324_1a_5
CCCCTACAACGGCGCTAGTAGTGGCTCAGCTACTTAGGGTCCCGCAAGCCATCTTGGACATGATCGCTGG
TGCCCACTGGGGAGTCCTAGCGGGCATAGCGTATTTCTCCATGGTGGGCAACTGGGCGAAGGTCCTGGTA
GTGCTGTTGCTGTTTGCCGGCGTCGACGCTCACACCTACACCACCGGGGGAAGTGTTGCTGCCGCTACGG
CCACACTCACCAGGCTTTTCAGTCCAGGCGCCAAGCAGGATATCCAGCTGATCA

>1291_S84_L001_R1_001.fastq_325_1a_5
CCCCTACAACGGCGCTGGTAGTGGCTCAGCTACTTAGGGTCCCGCAAGCCATCTTGGACATGATCGCTGG
TGCCCACTGGGGAGTCCTGGCGGGCATAGCGTATTTCTCCATGGTGGGCAACTGGGCGAAGGTCCTGGTA
GTGCTGTTGCTGTTTGCCGGCGTCGACGCTCACACCTACACCACCGGGGGAAGTGTTGCTGCCGCTACGG
CCACACTCACCAGGCTTTTCAGTCCGGGCGCCAAGCAGGATATCCAGCTGATCA

>1291_S84_L001_R1_001.fastq_326_1a_5
CCCCTACAACGGCGCTGGTAGTGGCTCAGCTACTTAGGGTCCCGCAAGCCATCTTGGACATGATCGCTGG
TGCCCACTGGGGAGTCCTGGCGGGCATAGCGTATTTCTCCATGGTGGGCAACTGGGCGAAGGTCCTGGTA
GTGCTGTTGCTGTTTGCCGGCGTCGATGCTCACACCTACACCACCGGGGGAAGTGTTGCTGCTGCTACGG
CCACACTCACCACGGTCTTCAGTCCGGGCGCCAAGCAGAATATCCAGCTGATCA

>1291_S84_L001_R1_001.fastq_327_1a_5
CCCCTACAACGGCGCTGGTAGTGGCTCAGCTACTTAGGGTCCCGCAAGCCATCTTGGACATGATCGCTGG
TGCCCACTGGGGAGTCCTAGCGGGCATAGCGTATTTCTCCATGGTGGGCAACTGGGCGAAGGTCCTGGTA
GTGCTGTTGCTGTCTGCCGGCGTCGACGCTCACACCTACACCACCGGGGGAAGTGTTGCTGCTGCTACGG
CCACACTCACCAGGCTTTTCAGTCCGGGCGCCAAGCAGGATATCCAGCTGATCA

>1291_S84_L001_R1_001.fastq_328_1a_5
CCCCTACAACGGCGCTGGTAGTGGCTCAGCTACTTAGGGTCCCGCAAGCCATCTTGGACATGATCGCTGG
TGCCCACTGGGGAGTCCTAGCGGGCATAGCGTATTTCTCCATGGTGGGCAACTGGGCGAAGGTCCTGGCA
GTGCTGTTGCTGTTTGCCGGCGTCGACGCTCACACCTACACCACCGGGGGAAGTGTTGCTGCCGCTACGG
CCACACTCACCAGGCTTTTCAGTCCAGGCGCCAAGCAGGATATCCAGCTGATCA

>1291_S84_L001_R1_001.fastq_329_1a_5
CCCCTACAACGGCGCTGGTAGTGGCTCAGCTACTTAGGGTCCCGCAAGCCATCTTGGACATGATCGCTGG
TGCCCACTGGGGAGTCCTAGCGGGCATAGTGTATTTCTCCATGGTGGGCAACTGGGCGAAGGTCCTGGTA
GTGCTGTTGCTGTTTGCCGGCGTCGACGCTCACACCTACACCACCGGGGGAAGTGTTGCTGCTGCTACGG
CCACACTCACCAGGCTTTTCAGTCCGGGCGCCAAGCAGGATATCCAGCTGATCA

>1291_S84_L001_R1_001.fastq_330_1a_5
CCCCTACAACGGCGCTGGTAGTGGCTCAGCTACTTAGGGTCCCGCAAGCCATCTTGGACATGATCGCTGG
TGCCCACTGGGGAGTCCTAGCGGGCATAGCGTATTTCTCCATGGTGGGCAACTGGGCGAAGGTCCTGGTA
GTGCTGTTGCTGTTTGCCGGCGTCGACGCTCACACCTACACCACCGGGGGAAGTGTTGCTGCTGCTACGG
CTACACTCACCAGGCTTTTCAGTCCGGGCGCCAAGCAGGATATCCAGCTGATCA

>1291_S84_L001_R1_001.fastq_331_1a_5
CCCCTGCAACGGCGCTGGTAGTGGCTCAGCTACTTAGGGTCCCGCAAGCCATCTTGGACATGATCGCTGG
TGCCCACTGGGGAGTCCTAGCGGGCATAGCGTATTTCTCCATGGTGGGCAACTGGGCGAAGGTCCTGGTA
GTGCTGTTGCTGTTTGCCGGCGTCGACGCTCACACCTACACCACCGGGGGAAGTGTTGCTGCCGCTACGG
CCACACTCACCAGGCTTTTCAGTCCAGGCGCCAAGCAGGATATCCAGCTGATCA

>1291_S84_L001_R1_001.fastq_332_1a_5
CCCCTACAACGGCGCTGGTAGTGGCTCAGCTACTTAGGGTCCCGCAAGCCATCTTGGACATGATCGCTGG
TGCCCACTGGGGAGTCCTAGCGGGCATAGCGTATTTCTCCATGGTGGGCAACTGGGCGAAGGTCCTGGTA
GTGCTGTTGCTGTTTGCCGGCGTCGACGCTCACACCTACACCACCGGGGGAAGTGTTGCTGCCGCTACGG
CCACACTCACCAGACTTTTCAGTCCAGGCGCCAAGCAGGATATCCAGCTGATCA

>1291_S84_L001_R1_001.fastq_333_1a_5
CCCCTACAACGGCGCTGGTAGTGGCTCAGCTACTTAGGGTCCCGCAAGCCATCTTGGACATGATCGCTGA
TGCCCACTGGGGAGTCCTAGCGGGCATAGCGTATTTCTCCATGGTGGGCAACTGGGCGAAGGTCCTGGTA
GTGCTGTTGCTGTTTGCCGGCGTCGACGCTCACACCTACACCACCGGGGGAAGTGTTGCTGCCGCTACGG
CCACACTCACCAGGCTTTTCAGTCCAGGCGCCAAGCAGGATATCCAGCTGATCA

>1291_S84_L001_R1_001.fastq_334_1a_5
CCCCTACAACGGCGCTGGTAGTGGCTCAGCTACTTAGGGTCCCGCAAGCCATCTTGGACATGATCGCTGG
TGCCCACTGGGGAGTCCTAGCGGGCATAGCGTATTTCTCCATGGTGGGCAACTGGGCGAAGGTCCTGGTA
GTGCTGTTGCTGTTCGCCGGCGTCGACGCTCACACCTACACCACCGGGGGAAGTGTTGCTGCTGCTACGG
CCACACTCACCAGGCTTTTCAGTCCGGGCGCCAAGCAGGACATCCAGCTGATCA

>1291_S84_L001_R1_001.fastq_335_1a_5
CCCCTACAACGGCGCTGGTAGTGGCTCAGCTACTTAGGGTCCCGCAAGCCATCTTGGACATGATCGCTGG
TGCCCACTGGGGAGTCCTAGCGGGCATAGCGTATTTCTCCATGGTGGGCAACTGGGCGAAGGTCCTGGTA
GTGCTGTTGCTGTTTGCCAGCGTCGACGCTCACACCTACACCACCGGGGGAAGTGTTGCTGCCGCTACGG
CCACACTCACCAGGCTTTTCAGTCCAGGCGCCAAGCAGGATATCCAGCTGATCA

>1291_S84_L001_R1_001.fastq_336_1a_5
CCCCTACAACGGCGCTGGTAGTGGCTCAGCTACTTAGGGTCCCGCAAGCCATCTTGGACATGATCGCTGG
TGCCCACTGGGGATTCCTAGCGGGCATAGCGTATTTCTCCATGGTGGGCAACTGGGCGAAGGTCCTGGTA
GTGCTGTTGCTGTTTGCCGGCGTCGACGCTCACACCTACACCACCGGGGGAAGTGTTGCTGCTGCTACGG
CCACACTCACCAGGCTTTTCAGTCCGGGCGCCAAGCAGGATATCCAGCTGATCA

>1291_S84_L001_R1_001.fastq_337_1a_5
CCCCTACAACGGCGCTGGTAGTGGCTCAGCTACTTAGGGTCCCGCAAGCCATCTTGGACATGATCGCTGG
TGCCCACTGGGGAGTCCTAGCGGGCATAGCGTATTTCTCCATGGTGGGCAACTGGGCGAAGGTCCTGGTA
GTGCTGTTGCTGTTTGCCGGCGTCGACGCTCACACCTACACCACCGGGGGAAGTGTTGCTGCCACTACGG
CCACACTCACCAGGCTTTTCAGTCCAGGCGCCAAGCAGGATATCCAGCTGATCA

>1291_S84_L001_R1_001.fastq_338_1a_5
CCCCTACAACGGCGCTGGTAATGGCTCAGCTACTTAGGGTCCCGCAAGCCATCTTGGACATGATCGCTGG
TGCCCACTGGGGAGTCCTAGCGGGCATAGCGTATTTCTCCATGGTGGGCAACTGGGCGAAGGTCCTGGTA
GTGCTGTTGCTGTTTGCCGGCGTCGACGCTCACACCTACACCACCGGGGGAAGTGTTGCTGCTGCTACGG
CCACACTCACCAGGCTTTTCAGTCCGGGCGCCAAGCAGGATATCCAGCTGATCA

>1291_S84_L001_R1_001.fastq_339_1a_5
CCCCTACAACGGCGCTGGTAGTGGCTCAGCTACTTAGGGTCCCGCAAGCCATCTTGGACATGATCGCTGG
TGCCCACTGGGGAGTCCTAGCGGGCATAGCGTATTTCTCCATGGTGGGCAACTGGGCGAAGGTCCTGGTA
GTGCTGTTGCTGTTTGCCGGCGTCGACACTCACACCTACACCACCGGGGGAAGTGTTGCTGCCGCTACGG
CCACACTCACCAGGCTTTTCAGTCCAGGCGCCAAGCAGGATATCCAGCTGATCA

>1291_S84_L001_R1_001.fastq_340_1a_5
CCCCTACAACGGCGCTGGTAGTGGCTCAGCTACTTAGGGTCCCGCAAGCCATCTTGGACATGATCGCTGG
TGCCCACTGGGGAGTCCTAGCGGGCATAGCGTATTTCTCCATGGTGGGCAACTGGGCGAAGGTCCTGGTA
GTGCTGTTGCTGTTTGCCGGCGTCGACGCTCACACCTACACCACCGGGGGAAGTGTTGCTGCTGCTACGG
CCACACTCACCAGACTTTTCAGTCCGGGCGCCAAGCAGGATATCCAGCTGATCA

>1291_S84_L001_R1_001.fastq_341_1a_5
CCCCTACAACGGCGCTGGTAGTGGCTCAGCTACTTAGGGTCCCGCAAGCCGTCTTGGACATGATCGCTGG
TGCCCACTGGGGAGTCCTAGCGGGCATAGCGTATTTCTCCATGGTGGGCAACTGGGCGAAGGTCCTGGTA
GTGCTGTTGCTGTTTGCCGGCGTCGACGCTCACACCTACACCACCGGGGGAAGTGTTGCTGCCGCTACGG
CCACACTCACCAGGCTTTTCAGTCCAGGCGCCAAGCAGGATATCCAGCTGATCA

>1291_S84_L001_R1_001.fastq_342_1a_5
CCCCTACAACGGCGCTGGTAGTGGCTCAGCTACTTAGGGTCCCGCAAGCCATCTTGGACATGATCGCTGG
TGCCCACTGGGGAGTCCTAGCGGGCATAGCGTATTTCTCCATGGTGGGTAACTGGGCGAAGGTCCTGGTA
GTGCTGTTGCTGTTTGCCGGCGTCGACGCTCACACCTACACCACCGGGGGAAGTGTTGCTGCCGCTACGG
CCACACTCACCAGGCTTTTCAGTCCAGGCGCCAAGCAGGATATCCAGCTAATCA

>1291_S84_L001_R1_001.fastq_343_1a_5
CCCCTACAACGGCGCCGGTAGTGGCTCAGCTACTTAGGGTCCCGCAAGCCATCTTGGACATGATCGCTGG
TGCCCACTGGGGAGTCCTAGCGGGCATAGCGTATTTCTCCATGGTGGGCAACTGGGCGAAGGTCCTGGTA
GTGCTGTTGCTGTTTGCCGGCGTCGACGCTCACACCTACACCACCGGGGGAAGTGTTGCTGCCGCTACGG
CCACACTCACCAGGCTTTTCAGTCCAGGCGCCAAGCAGGATATCCAGCTGATCA

>1291_S84_L001_R1_001.fastq_344_1a_5
CCCCTACAACGGCGCTGGTAGTGGCTCAGCTACTTAGGGTCCCGCAAGCCATCTTGGACATGATCGCTGG
TGCCCACTGGGGAGTCCTAGCGGGCATAGCGTATTTCTCCATGGTGGGCAACTGGGCGAAGGTCCTGGTA
GTGCTGTTGCTGTTTGCCGGCGTTGACGCTCACACCTACACCACCGGGGGAAGTGTTGCTGCTGCTACGG
CCACACTCACCAGGCTTTTCAGTCCGGGCGCCAAGCAGGACATCCAGCTGATCA

>1291_S84_L001_R1_001.fastq_345_1a_5
CCCCTACAACGGCGCTGGTAGTGGCTCAGCTACTTAGGGTCCCGCAAGCCATCTTGGACATGATCGCCGG
TGCCCACTGGGGAGTCCTAGCGGGCATAGCGTATTTCTCCATGGTGGGCAACTGGGCGAAGGTCCTGGTA
GTGCTGTTGCTGTTTGCCGGCGTCGACGCTCACACCTACACCACCGGGGGAAGTGTTGCTGCTGCTACGG
CCACACTCACCAGGCTTTTCAGTCCGGGCGCCAAGCAGGACATCCAGCTGATCA

>1291_S84_L001_R1_001.fastq_346_1a_5
CCCCTACAACGGCGCTGGTAGTGGCTCAGCTACTTAGGGTCCCGCAAGCCATCTTGGACATGATCGCTGG
TGCCCACTGGGGAGTCCTAGCGGGCATAGCGTATTTCTCCATGGTGGGCAACTGGGCGAAGGTCCTGGTA
GTGCTGTTGCTGTTTGCCGGCGTCGACGCTCACACCTACACCACCGGGGGAAGTGTCGCTGCTGCTACGG
CCACACTCACCAGGCTTTTCAGTCCGGGCGCCAAGCAGGACATCCAGCTGATCA

>1291_S84_L001_R1_001.fastq_347_1a_5
CTCCTACAACGGCGCTGGTAGTGGCTCAGCTACTTAGGGTCCCGCAAGCCATCTTGGACATGATCGCTGG
TGCCCACTGGGGAGTCCTAGCGGGCATAGCGTATTTCTCCATGGTGGGCAACTGGGCGAAGGTCCTGGTA
GTGCTGTTGCTGTTTGCCGGCGTCGACGCTCACACCTACGCCACCGGGGGAAGTGTCGCTGCTGCTACGG
CCACACTCACCAGTGTTTTCAGTCCGGGCGCCAAGCAGAATATCCAGCTGATCA

>1291_S84_L001_R1_001.fastq_348_1a_5
CCCCTACAACGGCGCTGGTAGTGGCTCAGCTACTTAGGGTCCCGCAAGCCATCTTGGACATGATCGCTGG
TGCCCACTGGGGAGTCCTAGCGGGCATAGCGTATTTCTCCATGGTGGGCAACTGGGCGAAGGTCCTGGTA
GTGCTGTTGCTGTTTGCCGGCGTCGACGCTCACACCTACACCACCGGGGGAAGTGTTGCTGCTGCTACGG
CCACACTCACCACGGTCTTCAGTCCGGGCGCCAAGCAGAACATCCAGCTGATCA

>1291_S84_L001_R1_001.fastq_349_1a_5
CCCCTACAGCGGCGCTGGTAGTGGCTCAGCTACTTAGGGTCCCGCAAGCCATCTTGGACATGATCGCTGG
TGCCCACTGGGGAGTCCTAGCGGGCATAGCGTATTTCTCCATGGTGGGCAACTGGGCGAAGGTCCTGGTA
GTGCTGTTGCTGTTTGCCGGCGTCGACGCTCACACCTACACCACCGGGGGAAGTGTTGCTGCCGCTACGG
CCACACTCACCAGGCTTTTCAGTCCAGGCGCCAAGCAGGATATCCAGCTGATCA

>1291_S84_L001_R1_001.fastq_350_1a_5
CCCCTACAACGGCGCTGGTAGTGGCTCAGCTACTTAGGGTCCCGCAAGCCATCTTGGACATGATCGCTGG
TGCCCACTGGGGAGTCCTGGCGGGCATAGCGTATTTCTCCATGGTGGGCAACTGGGCGAAGGTCCTGGTA
GTGCTGTTGCTGTTTGCCGGCGTCGACGCTCACACCTACACCACCGGGGGAAGTGTTGCTGCTGCCACGG
CCACACTCACCACGGTCTTCAGTCCGGGCGCCAAGCAGAATATCCAGCTGATCA

>1291_S84_L001_R1_001.fastq_351_1a_5
CCCCTACAACGGCGCTGGTAGTGGCTCAGCTACTTAGGGTCCCGCAAGCCATCTTGGACATGATCGCTGG
TGCCCACTGGGGAGTCCTAGCGGGCATAGCGTATTTCTCCATGGTGGGCAACTGGGCGAAGGTCCTGGTA
GTGCTGTTGCTGTTTGCCGGCGTCGACGCTCACACTTACACCACCGGGGGAAGTGTTGCTGCCGCTACGG
CCACACTCACCAGGCTTTTCAGTCCAGGCGCCAAGCAGGATATCCAGCTGATCA

>1291_S84_L001_R1_001.fastq_352_1a_5
CCCCTACAACGGCGCTGGTAGTGGCTCAGCTACTTAGGGTCCCGCAAGCCATCTTGGACATGATCGCTGG
TGCCCACTGGGGAGTCCTAGCGGGCATAGCGTATTTCTCCATGGTGGGCAACTGGGCGAAGGTCCTGGTA
GTGCTGTTGTTGTTTGCCGGCGTCGACGCTCACACCTACACCACCGGGGGAAGTGTTGCTGCTGCTACGG
CCACACTCACCAGGCTTTTCAGTCCGGGCGCCAAGCAGGATATCCAGCTGATCA

>1291_S84_L001_R1_001.fastq_353_1a_5
CCCCTACAACGGCGCTGGTAGTGGCTCAGCTACTTAGGGTCCCGCAAGCCATCTTGGGCATGATCGCTGG
TGCCCACTGGGGAGTCCTAGCGGGCATAGCGTATTTCTCCATGGTGGGCAACTGGGCGAAGGTCCTGGTA
GTGCTGTTGCTGTTTGCCGGCGTCGACGCTCACACCTACACCACCGGGGGAAGTGTTGCTGCTGCTACGG
CCACACTCACCAGGCTTTTCAGTCCGGGCGCCAAGCAGGACATCCAGCTGATCA

>1291_S84_L001_R1_001.fastq_354_1a_5
CCCCTACAACGGCGCTGGTAGTGGCTCAGCTACTTAGGGTCTCGCAAGCCATCTTGGACATGATCGCTGG
TGCCCACTGGGGAGTCCTAGCGGGCATAGCGTATTTCTCCATGGTGGGCAACTGGGCGAAGGTCCTGGTA
GTGCTGTTGCTGTTTGCCGGCGTCGACGCTCACACCTACACCACCGGGGGAAGTGTTGCTGCTGCTACGG
CCACACTCACCAGGCTTTTCAGTCCGGGCGCCAAGCAGGATATCCAGCTGATCA

>1291_S84_L001_R1_001.fastq_355_1a_5
CCCCTACAACGGCGCTGGTAGTGGCTCAGCTACTTAGGGTCCCGCAAGCCATCTTGGACATGATCGCTGG
TGCCCACTGGGGAGTCCTAGCGGGCATAGCGTATTTCTCCATGGTGGGCAACTGGGCGAAGGTCCTGGTA
GTGCTGTTGCTGTTTGCCGGCGTCGACGCTCACACCTACACCACCGGGGGAAGTGTTGCTGCTGCTACGG
CCACACTCACTAGGCTTTTCAGTCCGGGCGCCAAGCAGGACATCCAGCTGATCA

>1291_S84_L001_R1_001.fastq_356_1a_5
CCCCTACAACGGCGCTGGTAGTGGCTCAGCTACTTAGGGTCCCGCAAGCCATCTTGGACATGATCGCTGG
TGCCCACTGGGGAGTCCTAGCGGGCATAGCGTATTTCTCCATGGTGGGCAACTGGGCGAAGGTCCTGGTA
GTGCTGTTGCTGTTTGCCGGCGTCGGCGCTCACACCTACACCACCGGGGGAAGTGTTGCTGCCGCTACGG
CCACACTCACCAGGCTTTTCAGTCCAGGCGCCAAGCAGGATATCCAGCTGATCA

>1291_S84_L001_R1_001.fastq_357_1a_5
CCCCTACAACGGCGCTGGTAGTGGCTCAGCTACTTAGGGTCCCGCAAGCCATCTTGGACATGATCGCTGG
TGCCCACTGGGGAGTCCTAGCGGGCATAGCGTATTTCTCCATGGTGGGCAACTGGGCGAAGGTCCTGGTA
GTGCTGTTGCTGTTTGCTGGCGTCGACGCTCACACCTACACCACCGGGGGAAGTGTTGCTGCTGCTACGG
CCACACTCACCAGGCTTTTCAGTCCGGGCGCCAAGCAGGACATCCAGCTGATCA

>1291_S84_L001_R1_001.fastq_358_1a_5
CCCCTACAACGGCGCTGGTAGTGGCTCAGCTACTTAGGGTCCCGCAAGCCATCTTGGACATGATCGCTGG
TGCCCACTGGGGAGTCCTGGCGGGCATAGCGTATTTCTCCATGGTGGGCAACTGGGCGAAGGTCCTGGTA
GTGCTGTTGCTGTTTGCCGGCGTCGACGCTCACACCTACACCACCGGGGGAAGTGTTGCTGCCGCTACGG
CCACACTCACCGCGGTCTTCAGTCCGGGCGCTAAGCAGAATATCCAGCTGATCA

>1291_S84_L001_R1_001.fastq_359_1a_5
CCCCTACAACGGCGCTGGTAGTGGCTCAGCTACTTAGGGTCCCGCAAGCCATCTTGGACATGATCGCTGG
TGCCCACTGGGGAGTCCTAGCGGGCATAGCGTATTTCTCCATGGTGGGCAACTGGGCGAAGGTCCTGGTA
GTGCTGTTGCTGTTTGCCGGCGTCGACGCTCACACCTATACCACCGGGGGAAGTGTTGCTGCTGCTACGG
CCACACTCACCAGGCTTTTCAGTCCGGGCGCCAAGCAGGACATCCAGCTGATCA

>1291_S84_L001_R1_001.fastq_360_1a_5
CCCCTACAACGGCGCTGGTAGTGGCTCAGCTACTTAGGGTCCCGCAAGCCATCTTGGACATGATCGCTGG
TGCCCACTGGGGAGTCCTAGCGGGCATAGCGTGTTTCTCCATGGTGGGCAACTGGGCGAAGGTCCTGGTA
GTGCTGTTGCTGTTTGCCGGCGTCGACGCTCACACCTACACCACCGGGGGAAGTGTTGCTGCTGCTACGG
CCACACTCACCAGGCTTTTCAGTCCGGGCGCCAAGCAGGATATCCAGCTGATCA

>1291_S84_L001_R1_001.fastq_361_1a_5
CCCCTACAACGGCGCTGGTAGTGGCTCAGCTACTTAGGGTCCCGCAAGCGATCTTGGACATGATCGCTGG
TGCCCACTGGGGAGTCCTAGCGGGCATAGCGTATTTCTCCATGGTGGGCAACTGGGCGAAGGTCCTGGTA
GTGCTGTTGCTGTTTGCCGGCGTCGACGCTCACACCTACACCACCGGGGGAAGTGTTGCTGCTGCTACGG
CCACACTCACCAGGCTTTTCAGTCCGGGCGCCAAGCAGGATATCCAGCTGATCA

>1291_S84_L001_R1_001.fastq_362_1a_5
CCCCTACAACGGCGCTGGTAGTGGCTCAGCTACTTAGGGTCCCGCAAGCCATCTTGGACATGATCGCTGG
TGCCCACTGGGGAGTCCTAGCGGGCATAGCGTATTTCTCCATGGTGGGCAACTGGGCGAAGGTCTTGGTA
GTGCTGTTGCTGTTTGCCGGCGTCGACGCTCACACCTACACCACCGGGGGAAGTGTTGCTGCTGCTACGG
CCACACTCACCAGGCTTTTCAGTCCGGGCGCCAAGCAGGATATCCAGCTGATCA

>1291_S84_L001_R1_001.fastq_363_1a_5
CCCCTACAACGGCGCTGGTAGTGGCTCAGCTACTTAGGGTCCCGCAAGCCATCTTGGACATGATCGCTGG
TGCCCACTGGGGAGTCCTAGCGGGCATAGCGTATTTCTCCATGGTGGGCAACTGGGCGAAGGTCCTGGTA
GTGCTGTTGCTGTTTGCCGGCGTCGACGCTCACACCTACACCACCGGGGGAAGTGTTGCTGCTGCTACGG
CCACACTCACCAGGCTTTTCAGTCCAGGCGCCAAGCAGGACATCCAGCTGATCA

>1291_S84_L001_R1_001.fastq_364_1a_5
CCCCTACAACGGCGCTGGTAGTGGCTCAGCTACTTAGGGTCCCGCAAGCCATCTTGGACATGATCGCTGG
TGCCCACTGGGGAGTCCTGGCGGGCATAGCGTATTTCTCCATGGTGGGCAACTGGGCGAAGGTCCTGGTA
GTGCTGTTGCTGTTTGCCGGCGTCGACGCTCACACCTACACCACCGGGGGAAGTGTTGCTGCTGCTACGG
CCACGCTCACCGCGGTCTTCAGTCCGGGCGCCAAGCAGAATATCCAGCTGATCA

>1291_S84_L001_R1_001.fastq_365_1a_5
CCCCTACAACGGCGCTGGTAGTGGCTCAGCTACTTAGGGTCCCGCAAGCCATCTTGGACATGATCGCTGG
TGCCCACTGGGGAGTCCTAGCGGGCATAGCGTATTTCTCCATGGTGGGCAACTGGGCGAAAGTCCTGGTA
GTGCTGTTGCTGTTTGCCGGCGTCGACGCTCACACCTACACCACCGGGGGAAGTGTTGCTGCTGCTACGG
CCACACTCACCAGGCTTTTCAGTCCGGGCGCCAAGCAGGACATCCAGCTGATCA

>1291_S84_L001_R1_001.fastq_366_1a_5
CCCCTACAACGGCGCTGGTAGTGGCTCAGCTACTTAGGGTCCCGCAAGCCATCTTGGACATGATCGCTGG
TGCCCACTGGGGAGTCCTAGCGGGCATAGCGTATTTCTCCATGGTGGGCAACTGGGCGAAGGTCCTGGTA
GTGCTGTTGCTGTTTGCCGGCGTCGACGCTCACACCTACACCACCGGGAGAAGTGTTGCTGCTGCTACGG
CCACACTCACCAGGCTTTTCAGTCCGGGCGCCAAGCAGGATATCCAGCTGATCA

>1291_S84_L001_R1_001.fastq_367_1a_5
CCCCTACAACGGCGCTGGTAGTAGCTCAGCTACTTAGGGTCCCGCAAGCCATCTTGGACATGATCGCTGG
TGCCCACTGGGGAGTCCTAGCGGGCATAGCGTATTTCTCCATGGTGGGCAACTGGGCGAAGGTCCTGGTA
GTGCTGTTGCTGTTTGCCGGCGTCGACGCTCACACCTACACCACCGGGGGAAGTGTTGCTGCTGCTACGG
CCACACTCACCAGGCTTTTCAGTCCGGGCGCCAAGCAGGACATCCAGCTGATCA

>1291_S84_L001_R1_001.fastq_368_1a_5
CCCCTACAACGGCGCTGGTAGTGGCTCAGCTACTTAGGGTCCCGCAAGCCATCTTGGACATGATCGCTGG
TGCCCACTGGGGAGTCCTAGCGGGCATAGCGTATTTCTCCATGGTGGGCAACTGGGCGAAGGTCCTGGTA
GTGCTGTTGCTGTTTGCCGGCGTCGACGCTCACACCTACACCACCGGGGGAAGTGTTGCTGCTGCTACGG
CCACACTCACCAGGCTTTTCAGTCCGGGCGCCAAACAGGATATCCAGCTGATCA

>1291_S84_L001_R1_001.fastq_369_1a_5
CCCCTACAACGGCGCTGGTAGTGGCTCAGCTACTTAGGGTCCCGCAAGCCATCTTGGACATGATCGCTGG
TGCCCACTGGGGAGTCCTGGCGGGCATAGCGTATTTCTCCATGGTGGGCAACTGGGCGAAGGTCCTGGTA
GTGCTGTTGCTGTTTGCCGGCGTCGACGCTCACACCTACACCACCGGGGGAAGTGTTGCTGCCGCTACGG
CCACACTCACCAGCGTCTTCAGCCCGGGCGCCAAGCAGAATATCCAGCTGATCA

>1291_S84_L001_R1_001.fastq_370_1a_5
CCCCTACAACGGCGCTGGTAGTGACTCAGCTACTTAGGGTCCCGCAAGCCATCTTGGACATGATCGCTGG
TGCCCACTGGGGAGTCCTAGCGGGCATAGCGTATTTCTCCATGGTGGGCAACTGGGCGAAGGTCCTGGTA
GTGCTGTTGCTGTTTGCCGGCGTCGACGCTCACACCTACACCACCGGGGGAAGTGTTGCTGCTGCTACGG
CCACACTCACCAGGCTTTTCAGTCCGGGCGCCAAGCAGGATATCCAGCTGATCA

>1291_S84_L001_R1_001.fastq_371_1a_5
CCCCTACAACGGCGCTGGTAGTGGCTCAGCTACTTAGGGTCCCGCAAGCCATCTTGGACATGATCGCTGG
TGCCCACTGGGGAGTCCTAGCGGGCATAGCGTATTTCTCCATGGTGGGCAACCGGGCGAAGGTCCTGGTA
GTGCTGTTGCTGTTTGCCGGCGTCGACGCTCACACCTACACCACCGGGGGAAGTGTTGCTGCTGCTACGG
CCACACTCACCAGGCTTTTCAGTCCGGGCGCCAAGCAGGATATCCAGCTGATCA

>1291_S84_L001_R1_001.fastq_372_1a_5
CCCCTACAACGGCGCTGGTAGTGGCTCAGCTACTTAGGGTCCCGCAAGCCATCTTGGACATGATCGCTGG
TGCCCACTGGGGAGTCCTAGCGGGCATAGCGTATTTCTCCATGGTGGGCAACTGGGCGAAGGTCCTGGTA
GTGCTGTTGCTGTTTGCCGGCGTCGACGCTCACACCTACACCACCGGGGGAAGTGTTGCTGCTGCTACGG
CCACACTCACCAGGCTTTTCAGTCCGGACGCCAAGCAGGATATCCAGCTGATCA

>1291_S84_L001_R1_001.fastq_373_1a_5
CCCCTACAACGGCGCTGGTAGTGGCTCAGCTACTTAGGGTCCCGCAAGCCATCTTGGACATGATCGCTGG
TGCCCACTGGGGAGTCCTAGCGGGCATAGCCTATTTCTCCATGGTGGGCAACTGGGCGAAGGTCCTGGTA
GTGCTGTTGCTGTTTGCCGGCGTCGACGCTCACACCTACACCACCGGGGGAAGTGTTGCTGCTGCTACGG
CCACACTCACCAGGCTTTTCAGTCCGGGCGCCAAGCAGGATATCCAGCTGATCA

>1291_S84_L001_R1_001.fastq_374_1a_5
CCCCTACAACGGCGCTGGTAGTGGCTCAGCTACTTAGGGTCCCGCAAGCCATCTTGGACATGATCGCTGG
TGCCCACTGGGGAGTCCTAGCGGGCATAGCGTATTTCTCCATGGTGGGCAACTGGGCGAAGGTCCTGGTA
GTGCTGTTGCTGCTTGCCGGCGTCGACGCTCACACCTACACCACCGGGGGAAGTGTTGCTGCCGCTACGG
CCACACTCACCAGGCTTTTCAGTCCAGGCGCCAAGCAGGATATCCAGCTGATCA

>1291_S84_L001_R1_001.fastq_375_1a_5
CCCCTACAACGGCGCTGGTAGTGGCTCAGCTACTTAGGGTCCCGCAAGCCATCTTGGACATGATCGCTGG
TGCCCACTGGGGAGTCCTAGCGGGCATAGCGTATTTCCCCATGGTGGGCAACTGGGCGAAGGTCCTGGTA
GTGCTGTTGCTGTTTGCCGGCGTCGACGCTCACACCTACACCACCGGGGGAAGTGTTGCTGCCGCTACGG
CCACACTCACCAGGCTTTTCAGTCCAGGCGCCAAGCAGGATATCCAGCTGATCA

>1291_S84_L001_R1_001.fastq_376_1a_5
CCCCTACAACGGCGCTGGTAGTGGCTCAGCTACTTAGGGTCCCGCAAGCCATCTTGGACATGATCGCTGG
TGCCCACTGGGGAGTCCTAGCGGGCATAGCGTATTTCTCCATGGTGGGCAACTGGGCGAAGGTCCTGGTA
GTGCTGTTGCTGTTTGCCGGCGTCGACGCTCACACCTACACCACCGGGGGAAGTGTTGCTGCTGCTACGG
CCACACTCACCAGGCTTTTCAGTCCGGGCGCCAGGCAGGATATCCAGCTGATCA
