# Supplementary material for: HCV transmission in high-risk communities in Bulgaria
Source: PLoS One. 2019 Mar 5;14(3):e0212350. doi: 10.1371/journal.pone.0212350 (PMC6400337; doi:10.1371/journal.pone.0212350)
Supplement: S1 File — (ZIP) [file pone.0212350.s002.zip › 1305_S43_L001_R1_001.fastq_1a_freq5.fas]

>1305_S43_L001_R1_001.fastq_1_1a_2083
CCCCAACAACGGCGCTGGTAGTAGCTCAGCTGCTCAGGGTCCCGCAAGCCATCTTGGACATGATCGCAGG
TGCCCACTGGGGAGTCCTAGCGGGCATAGCGTATTTCTCCATGGTGGGCAACTGGGCGAAGGTCCTGGTG
GTGCTGTTGCTGTTTGCCGGCGTCGATGCGAGTACCCACATCACCGGGGGAAGTGCTGCTCAGAGCGCGG
CTGGAATCGCCAGCTTCTTCAGTCCTGGCGCCAAGCAGAATATCCAGCTGATCA

>1305_S43_L001_R1_001.fastq_2_1a_1768
CCCCAACAACGGCGCTGGTAGTAGCTCAGCTGCTCAGGGTCCCGCAAGCCATCTTGGACATGATCGCAGG
TGCCCACTGGGGAGTCCTAGCGGGCATAGCGTATTTCTCCATGGTGGGCAACTGGGCGAAGGTCCTGGTG
GTGCTGTTGCTGTTTGCCGGCGTCGATGCGAGTACCCACATCACCGGGGGAAGTGCTGCTCAGAGCGCGG
CTGGAGTCGCCAGCTTCTTCAGTCCTGGCGCCAAGCAGAATATCCAGCTGATCA

>1305_S43_L001_R1_001.fastq_3_1a_601
CCCCAACAACGGCGCTGGTAGTAGCTCAGCTGCTCAGGGTCCCGCAAGCCATCTTGGACATGATCGCAGG
TGCCCACTGGGGAGTCCTAGCGGGCATAGCGTATTTCTCCATGGTGGGCAACTGGGCGAAGGTCCTGGTG
GTGCTGTTGCTGTTTGCCGGCGTCGATGCGAGTACCCGCATCACCGGGGGAAGTGCTGCTAGGAGCACGG
CTGGAGTCGCCGGCCTCTTCAGTCCTGGCGCCAAGCAGAATATCCAGCTGATCA

>1305_S43_L001_R1_001.fastq_4_1a_559
CCCCAACAACGGCGCTGGTAGTAGCTCAGCTGCTCAGGGTCCCGCAAGCCATCTTGGACATGATCGCAGG
TGCCCACTGGGGAGTCCTAGCGGGCATAGCGTATTTCTCCATGGTGGGCAACTGGGCGAAGGTCCTGGTG
GTGCTGTTGCTGTTTGCCGGCGTCGATGCGAGTACCCACATCACCGGGGGAAGTGCTGCTAAGAGCGTGG
CTGGAGTCGCCGGCCTCTTCAGTCCTGGCGCCAAGCAGAATATCCAGCTGATCA

>1305_S43_L001_R1_001.fastq_5_1a_310
CCCCAACAACGGCGCTGGTAGTAGCTCAGCTGCTCAGGGTCCCGCAAGCCATCTTGGACATGATCGCAGG
TGCCCACTGGGGAGTCCTAGCGGGCATAGCGTATTTCTCCATGGTGGGCAACTGGGCGAAGGTCCTGGTG
GTGCTGTTGCTGTTTGCCGGCGTCGATGCGAGTACCCACATCACCGGGGGAAGTGCTGCTAGGAGCACGG
CTGGAGTCGCCGGCCTCTTCAGTCCTGGCGCCAAGCAGAATATCCAGCTGATCA

>1305_S43_L001_R1_001.fastq_6_1a_234
CCCCAACAACGGCGCTGGTAGTAGCTCAGCTGCTCAGGGTCCCGCAAGCCATCTTGGACATGATCGCAGG
TGCCCACTGGGGAGTCCTAGCGGGCATAGCGTATTTCTCCATGGTGGGCAACTGGGCGAAGGTCCTGGTG
GTGCTGTTGCTGTTTGCCGGCGTCGATGCGAGTACCCACATCACCGGGGGAAGTGCTGCTCAGAGCGCGG
CTGGACTCGCCAGCTTCTTCAGTCCTGGCGCCAAGCAGAATATCCAGCTGATCA

>1305_S43_L001_R1_001.fastq_7_1a_169
CCCCAACAACGGCGCTGGTAGTAGCTCAGCTGCTCAGGGTCCCGCAAGCCATCTTGGACATGATCGCAGG
TGCCCACTGGGGAGTCCTAGCGGGCATAGCGTATTTCTCCATGGTGGGCAACTGGGCGAAGGTCCTGGTG
GTGCTGTTGCTGTTTGCCGGCGTCGATGCGAGTACCCACATCACCGGGGGAAGTGCTGCTCAGAGCGCGG
CTGGACTCGCCAGCTTCTTCAGTCCTGGCGCCAAGCAGAACATCCAGCTGATCA

>1305_S43_L001_R1_001.fastq_8_1a_118
CCCCAACAACGGCGCTGGTAGTAGCTCAGCTGCTCAGGGTCCCGCAAGCCATCTTGGACATGATCGCAGG
TGCCCACTGGGGAGTCCTAGCGGGCATAGCGTATTTCTCCATGGTGGGCAACTGGGCGAAGGTCCTGGTG
GTGCTGTTGCTGTTTGCCGGCGTCGATGCGAGTACCCACATCACCGGGGGAAGTGCTGCTAAGAGCACGG
CTGGAGTCGCCGGCCTCTTCAGTCCTGGCGCCAAGCAGAATATCCAGCTGATCA

>1305_S43_L001_R1_001.fastq_9_1a_85
CCCCAACAACGGCGCTGGTAGTAGCTCAGCTGCTCAGGGTCCCGCAAGCCATCTTGGACATGATCGCAGG
TGCCCACTGGGGAGTCCTAGCGGGCATAGCGTATTTCTCCATGGTGGGCAACTGGGCGAAGGTCCTGGTG
GTGCTGTTGCTGTTTGCCGGCGTCGATGCGAGTACCCACATCACCGGGGGAAGTGCTGCTAAGAGCGCGG
CTGGAGTCGTCAGCCTCTTCAGTCCTGGCGCCAAGCAGAATATCCAGCTGATCA

>1305_S43_L001_R1_001.fastq_10_1a_71
CCCCAACAACGGCGCTGGTAGTAGCTCAGCTGCTCAGGGTCCCGCAAGCCATCTTGGACATGATCGCAGG
TGCCCACTGGGGAGTCCTAGCGGGCATAGCGTATTTCTCCATGGTGGGCAACTGGGCGAAGGTCCTGGTG
GTGCTGTTGCTGTTTGCCGGCGTCGATGCGAGTACCCGCATCACCGGGGGAAGTGCTGCTAGGAGCACGG
CTGGAGTCGCCGGCCTCTTCAGTCCTGGTGCCAAGCAGAATATCCAGCTGATCA

>1305_S43_L001_R1_001.fastq_11_1a_52
CCCCAACAACGGCGCTGGTAGTAGCTCAGCTGCTCAGGGTCCCGCAAGCCATCTTGGACATGATCGCAGG
TGCCCACTGGGGAGTCCTAGCGGGCATAGCGTATTTCTCCATGGTGGGCAACTGGGCGAAGGTCCTGGTG
GTGCTGTTGCTGTTTGCCGGCGTCGATGCGAGTACCCACATCACCGGGGGAAGTGCTGCTATGAGCGCGG
CTGGAGTCGCCAGCTTCTTCAGTCCTGGCGCCAAGCAGAATATCCAGCTGATCA

>1305_S43_L001_R1_001.fastq_12_1a_51
CCCCAACAACGGCGCTGGTAGTAGCTCAGCTGCTCAGGGTCCCGCAAGCCATCTTGGACATGATCGCAGG
TGCCCACTGGGGAGTCCTAGCGGGCATAGCGTATTTCTCCATGGTGGGCAACTGGGCGAAGGTCCTGGTG
GTGCTGTTGCTGTTTGCCGGCGTCGATGCGAGTACCCGCATCACCGGGGGAAGTGCTGCTCAGAGCGCGG
CTGGAATCGCCAGCTTCTTCAGTCCTGGCGCCAAGCAGAATATCCAGCTGATCA

>1305_S43_L001_R1_001.fastq_13_1a_50
CCCCAACAACGGCGCTGGTAGTAGCTCAGCTGCTCAGGGTCCCGCAAGCCATCTTGGACATGATCGCAGG
TGCCCACTGGGGAGTCCTAGCGGGCATAGCGTATTTCTCCATGGTGGGCAACTGGGCGAAGGTCCTGGTG
GTGCTGTTGCTGTTTGCCGGCGTCGATGCGAGTACCCACATCACCGGGGGAAGTGCTGCTCAGAGCGCGG
CTGGGGTCGCCAGCTTCTTCAGTCCTGGCGCCAAGCAGAATATCCAGCTGATCA

>1305_S43_L001_R1_001.fastq_14_1a_45
CCCCAACAACGGCGCTGGTAGTAGCTCAGCTGCTCAGGGTCCCGCAAGCCATCTTGGACATGATCGCAGG
TGCCCACTGGGGAGTCCTAGCGGGCATAGCGTATTTCTCCATGGTGGGCAACTGGGCGAAGGTCCTGGTG
GTGCTGTTGCTGTTTGCCGGCGTCGATGCGAGTACCCACATCACCGGGGGAAGTGCTGCTAGGAGCACGG
CTGGATTCGCCAGCTTCTTCAGTCCTGGCGCCAAGCAGAATATCCAGCTGATCA

>1305_S43_L001_R1_001.fastq_15_1a_43
CCCCAACAACGGCGCTAGTAGTGGCTCAGCTACTCAGGGTCCCGCAAGCCATCTTGGACATGATCGCAGG
TGCCCACTGGGGAGTCCTAGCGGGCATAGCGTATTTCTCCATGGTGGGCAACTGGGCGAAGGTCCTGGTG
GTGCTGTTGCTGTTTGCCGGCGTCGATGCGAGTACCCACATCACCGGGGGAAGTGCTGCTAGGAGCACGG
CTGGATTCGCCAGCTTCTTCAGTCCTGGCGCCAAGCAGAATATCCAGCTGATCA

>1305_S43_L001_R1_001.fastq_16_1a_43
CCCCAACAACGGCGCTGGTAGTAGCTCAGCTGCTCAGGGTCCCGCAAGCCATCTTGGACATGATCGCAGG
TGCCCACTGGGGAGTCCTAGCGGGCATAGCGTATTTCTCCATGGTGGGCAACTGGGCGAAGGTCCTGGTG
GTGCTGTTGCTGTTTGCCGGCGTCGATGCGAGTACCCAGATCACCGGGGGAAGTGCTGCTAGGAGCACGG
CTGGAGTCGCCGGCCTCTTCAGTCCTGGCGCCAAGCAGAATATCCAGCTGATCA

>1305_S43_L001_R1_001.fastq_17_1a_42
CTCCAACAACGGCGCTGGTAGTAGCTCAGCTGCTCAGGGTCCCGCAAGCCATCTTGGACATGATCGCAGG
TGCCCACTGGGGAGTCCTAGCGGGCATAGCGTATTTCTCCATGGTGGGCAACTGGGCGAAGGTCCTGGTG
GTGCTGTTGCTGTTTGCCGGCGTCGATGCGAGTACCCACATCACCGGGGGAAGTGCTGCTCAGAGCGCGG
CTGGAGTCGCCAGCTTCTTCAGTCCTGGCGCCAAGCAGAATATCCAGCTGATCA

>1305_S43_L001_R1_001.fastq_18_1a_39
CCCCAACAACGGCGCTGGTAGTAGCTCAGCTGCTCAGGGTCCCGCAAGCCATCTTGGACATGATCGCAGG
TGCCCACTGGGGAGTCCTAGCGGGCATAGCGTATTTCTCCATGGTGGGCAACTGGGCGAAGGTCCTGGTG
GTGCTGTTGCTGTTTGCCGGCGTCGATGCGAGTACCCACATCACCGGGGGAAGTGCTGCTCAGAGCGCGG
CTGGAGTCGCCAGCTTCTTCAGTCCTGGCGCCAAGCAGAACATCCAGCTGATCA

>1305_S43_L001_R1_001.fastq_19_1a_35
CCCCAACAACGGCGCTGGTAGTAGCTCAGCTGCTCAGGGTCCCGCAAGCCATCTTGGACATGATCGCAGG
TGCCCACTGGGGAGTCCTAGCGGGCATAGCGTATTTCTCCATGGTGGGCAACTGGGCGAAGGTCCTGGTG
GTGCTGTTGCTGTTTGCCGGCGTCGATGCGAGTACCCACATCACCGGGGGAAGTGCTGCTCTGAGCGCGG
CTGGAGTCGCCAGCTTCTTCAGTCCTGGCGCCAAGCAGAATATCCAGCTGATCA

>1305_S43_L001_R1_001.fastq_20_1a_34
CCCCAACAACGGCGCTGGTAGTAGCTCAGCTGCTCAGGGTCCCGCAAGCCATCTTGGACATGATCGCAGG
TGCCCACTGGGGGGTCCTAGCGGGCATAGCGTATTTCTCCATGGTGGGCAACTGGGCGAAGGTCCTGGTG
GTGCTGTTGCTGTTTGCCGGCGTCGATGCGAGTACCCACATCACCGGGGGAAGTGCTGCTCAGAGCGCGG
CTGGAGTCGCCAGCTTCTTCAGTCCTGGCGCCAAGCAGAATATCCAGCTGATCA

>1305_S43_L001_R1_001.fastq_21_1a_30
CCCCAACAACGGCGCTGGTAGTAGCTCAGCTGCTCAGGGTCCCGCAAGCCATCTTGGACATGATCGCAGG
TGCCCACTGGGGAGTCCTAGCGGGCATAGCGTATTTCTCCATGGTGGGCAACTGGGCGAAGGTCCTGGTG
GTGCTGTTGCTGTTTGCCGGCGTCGATGCGAGTACCCACATCACCGGGGGAAGTGCTGCCAAGAGCACGG
TTGGAGTCGCCAGCTTCTTCAGTCCTGGCGCCAAGCAGAATATCCAGCTGATCA

>1305_S43_L001_R1_001.fastq_22_1a_30
CCCCAACAACGGCGCTGGTAGTAGCTCAGCTGCTCAGGGTCCCGCAAGCCATCTTGGACATGATCGCAGG
TGCCCACTGGGGAGTCCTAGCGGGCATAGCGTATTTCTCCATGGTGGGCAACTGGGCGAAGGTCCTGGTG
GTGCTGTTGCTGTTTGCCGGCGTCGATGCGAGTACCCACATCACCGGGGGAAGTGCTGCTCAGAGCGCGG
CTGGAGTCGCCAGCTTCTTCAGTCCTGGTGCCAAGCAGAATATCCAGCTGATCA

>1305_S43_L001_R1_001.fastq_23_1a_29
CCCCAACAACGGCGCTGGTAGTAGCTCAGCTGCTCAGGGTCCCGCAAGCCATCTTGGACATGATCGCAGG
TGCCCACTGGGGAGTCCTAGCGGGCATAGCGTATTTCTCCATGGTGGGCAACTGGGCGAAGGTCCTGGTG
GTGCTGTTGCTGTTTGCCGGCGTCGACGCGAGTACCCACATCACCGGGGGAAGTGCTGCTCAAAGCGCGG
CTGGAATCGCCAGCTTCTTCAGTCCTGGCGCCAAGCAGAATATCCAGCTGATCA

>1305_S43_L001_R1_001.fastq_24_1a_28
CTCCAACAACGGCGCTGGTAGTAGCTCAGCTGCTCAGGGTCCCGCAAGCCATCTTGGACATGATCGCAGG
TGCCCACTGGGGAGTCCTAGCGGGCATAGCGTATTTCTCCATGGTGGGCAACTGGGCGAAGGTCCTGGTG
GTGCTGTTGCTGTTTGCCGGCGTCGATGCGAGTACCCACATCACCGGGGGAAGTGCTGCTCAGAGCGCGG
CTGGAATCGCCAGCTTCTTCAGTCCTGGCGCCAAGCAGAATATCCAGCTGATCA

>1305_S43_L001_R1_001.fastq_25_1a_26
CCCCAACAACGGCGCTGGTAGTAGCTCAGCTGCTCAGGGTCCCGCAAGCCATCTTGGACATGATCGCAGG
TGCCCACTGGGGAGTCCTAGCGGGCATAGCGTATTTTTCCATGGTGGGCAACTGGGCGAAGGTCCTGGTG
GTGCTGTTGCTGTTTGCCGGCGTCGATGCGAGTACCCACATCACCGGGGGAAGTGCTGCTATGAGCGCGG
CTGGAGTCGCCAGCTTCTTCAGTCCTGGCGCCAAGCAGAATATCCAGCTGATCA

>1305_S43_L001_R1_001.fastq_26_1a_25
CCCCAACAACGGCGCTGGTAGTAGCTCAGCTGCTCAGGGTCCCGCAAGCCATCTTGGACATGATCGCAGG
TGCCCACTGGGGAGTCCTAGCGGGCATAGCGTATTTCTCCATGGTGGGCAACTGGGCGAAGGTCCTGGTG
GTGCTGTTGCTGTTTGCCGGCGTCGATGCGAGTACCCACATCACCGGGGGAAGTGCCGCTCAGAGCGCGG
CTGGAGTCGCCAGCTTCTTCAGTCCTGGCGCCAAGCAGAATATCCAGCTGATCA

>1305_S43_L001_R1_001.fastq_27_1a_25
CCCCAACAACGGCGCTGGTAGTAGCTCAGCTGCTCAGGGTCCCGCAAGCCATCCTGGACATGATCGCAGG
TGCCCACTGGGGAGTCCTAGCGGGCATAGCGTATTTCTCCATGGTGGGCAACTGGGCGAAGGTCCTGGTG
GTGCTGTTGCTGTTTGCCGGCGTCGATGCGAGTACCCACATCACCGGGGGAAGTGCTGCTCAGAGCGCGG
CTGGAATCGCCAGCTTCTTCAGTCCTGGCGCCAAGCAGAATATCCAGCTGATCA

>1305_S43_L001_R1_001.fastq_28_1a_24
CCCCAACAACGGCGCTGGTAGTAGCTCAGCTGCTCAGGGTCCCGCAAGCCATCTTGGACATGATCGCAGG
TGCCCACTGGGGAGTCCTAGCGGGCATAGCGTATTTCTCCATGGTGGGCAACTGGGCGAAGGTCCTGGTG
GTGCTGTTGCTGTTTGCCGGCGTCGATGCGAGTACCCACATCACCGGGGGAAGTGCTGCTCAGAGCGCGG
CTGGAATCGCCAGCTTCTTCAGTCCTGGCGCCAAGCAGAACATCCAGCTGATCA

>1305_S43_L001_R1_001.fastq_29_1a_24
CCCCAACAACGGCGCTGGTAGTAGCTCAGCTGCTCAGGGTCCCGCAAGCCATCTTGGACATGATCGCAGG
TGCCCACTGGGGAGTCCTAGCGGGCATAGCGTATTTCTCCATGGTGGGCAACTGGGCGAAGGTCCTGGTG
GTGCTGCTGCTGTTTGCCGGCGTCGATGCGAGTACCCACATCACCGGGGGAAGTGCTGCTCAGAGCGCGG
CTGGAGTCGCCAGCTTCTTCAGTCCTGGCGCCAAGCAGAATATCCAGCTGATCA

>1305_S43_L001_R1_001.fastq_30_1a_23
CCCCAACAACGGCGCTGGTAGTAGCTCAGCTGCTCAGGGTCCCGCAAGCCATCCTGGACATGATCGCAGG
TGCCCACTGGGGAGTCCTAGCGGGCATAGCGTATTTCTCCATGGTGGGCAACTGGGCGAAGGTCCTGGTG
GTGCTGTTGCTGTTTGCCGGCGTCGATGCGAGTACCCACATCACCGGGGGAAGTGCTGCTCAGAGCGCGG
CTGGAGTCGCCAGCTTCTTCAGTCCTGGCGCCAAGCAGAATATCCAGCTGATCA

>1305_S43_L001_R1_001.fastq_31_1a_23
CCCCAACAACGGCGCTGGTAGTAGCTCAGCTGCTCAGGGTCCCGCAAGCCATCTTGGACATGATCGCAGG
TGCCCACTGGGGAGTCCTAGCGGGCATAGCGTATTTCTCCATGGTGGGCAACTGGGCGAAGGTCCTGGTG
GTGCTGTTGCTGTTTGCCGGCGTCGATGCGAGTACCCACATCACCGGGGGAAGTGCTGCTCAGAGCGCGG
CTGGAGTCGCCAGCCTCTTCAGTCCTGGCGCCAAGCAGAATATCCAGCTGATCA

>1305_S43_L001_R1_001.fastq_32_1a_22
CCCCAACAACGGCGCTGGTAGTAGCTCAGCTGCTCAGGGTCCCGCAAGCCATCTTGGACATGATCGCAGG
TGCCCACTGGGGAGTCCTAGCGGGCATAGCGTATTTCTCCATGGTGGGCAACTGGGCGAAGGTCCTGGTG
GTGCTGTTGCTGTTTGCCGGCGTCGATGCGAGTACCCACATCACCGGGGGAAGTGCTGCTCAGAGCGCAG
CTGGAATCGCCAGCTTCTTCAGTCCTGGCGCCAAGCAGAATATCCAGCTGATCA

>1305_S43_L001_R1_001.fastq_33_1a_22
CCCCAACAACGGCGCTGGTAGTAGCTCAGCTGCTCAGGGTCCCGCAAGCCATCTTGGACATGATCGCAGG
TGCCCACTGGGGAGTCCTAGCGGGCATAGCGTATTTCTCCATGGTGGGCAACTGGGCGAAGGTCCTGGTG
GTGCTGTTGCTGTTTGCCGGCGTCGATGCGAGTACCCACATCACCGGGGGAAGTGCTGCTCAGAGCGCGG
CTGGAATCGCCAGCTTCTTCAGCCCTGGCGCCAAGCAGAATATCCAGCTGATCA

>1305_S43_L001_R1_001.fastq_34_1a_22
CCCCAACAACGGCGCTGGTAGTAGCTCAGCTGCTCAGGGTCCCGCAGGCCATCTTGGACATGATCGCAGG
TGCCCACTGGGGAGTCCTAGCGGGCATAGCGTATTTCTCCATGGTGGGCAACTGGGCGAAGGTCCTGGTG
GTGCTGTTGCTGTTTGCCGGCGTCGATGCGAGTACCCACATCACCGGGGGAAGTGCTGCTCAGAGCGCGG
CTGGAATCGCCAGCTTCTTCAGTCCTGGCGCCAAGCAGAATATCCAGCTGATCA

>1305_S43_L001_R1_001.fastq_35_1a_22
CCCCAACAACGGCGCTGGTAGTAGCTCAGCTGCTCAGGGTCCCGCAAGCCATCTTGGACATGATCGCAGG
TGCCCACTGGGGAGTCCTAGCGGGCATAGCGTATTTCTCCATGGTGGGCAACTGGGCGAAGGTCCTGGTG
GTGCTGTTGCTGTTTGCCGGCGTCGATGCGAGTACCCACATCACCGGGGGAAGTGCTGCTAAGAGCACGG
TTGGAGTCGCCAGCTTCTTCAGTCCTGGCGCCAAGCAGAATATCCAGCTGATCA

>1305_S43_L001_R1_001.fastq_36_1a_21
CCCCAACAACGGCGCTGGTAGTAGCTCAGCTGCTCAGGGTCCCGCAAGCCATCTTGGACATGATCGCAGG
TGCCCACTGGGGAGTCCTAGCGGGCATAGCGTATTTCTCCATGGTGGGCAACTGGGCGAAGGTCCTGGTG
GTGCTGTTGCTGTTTGCCGGCGTCGATGCGAGTACCCACATCACCGGGGGAAGCGCTGCTAAGAGCGCGG
CTGGAGTCGTCAGCCTCTTCAGTCCTGGCGCCAAGCAGAATATCCAGCTGATCA

>1305_S43_L001_R1_001.fastq_37_1a_21
CCCCAACAACGGCGCTGGTAGTAGCTCAGCTGCTCAGGGTCCCGCAAGCCATCTTGGACATGATCGCAGG
TGCCCACTGGGGAGTCCTAGCGGGCATAGCGTATTTCTCCATGGTGGGCAACTGGGCGAAGGTCCTGGTG
GTGCTGTTGCTGTTTGCCGGCGTCGATGCGAGTACCCACATCACCGGGGGGAGTGCTGCTCAGAGCGCGG
CTGGAATCGCCAGCTTCTTCAGTCCTGGCGCCAAGCAGAATATCCAGCTGATCA

>1305_S43_L001_R1_001.fastq_38_1a_20
CCCCGACAACGGCGCTGGTAGTAGCTCAGCTGCTCAGGGTCCCGCAAGCCATCTTGGACATGATCGCAGG
TGCCCACTGGGGAGTCCTAGCGGGCATAGCGTATTTCTCCATGGTGGGCAACTGGGCGAAGGTCCTGGTG
GTGCTGTTGCTGTTTGCCGGCGTCGATGCGAGTACCCACATCACCGGGGGAAGTGCTGCTCAGAGCGCGG
CTGGAATCGCCAGCTTCTTCAGTCCTGGCGCCAAGCAGAATATCCAGCTGATCA

>1305_S43_L001_R1_001.fastq_39_1a_20
CCCCAACAACGGCGCTGGTAGTAGCTCAGCTGCTCAGGGTCCCGCAAGCCATCTTGGACATGATCGCAGG
TGCCCACTGGGGAGTCCTAGCGGGCATAGCGTATTTCTCCATGGTGGGCAACTGGGCGAAGGTCCTGGTG
GTGCTGTTGCTGTTTGCCGGCGTCGATGCGAGTACCCACATCACCGGGGGAAGCGCTGCTCAGAGCGCGG
CTGGAATCGCCAGCTTCTTCAGTCCTGGCGCCAAGCAGAATATCCAGCTGATCA

>1305_S43_L001_R1_001.fastq_40_1a_20
CCCCAACAACGGCGCTAGTAGTGGCTCAGCTACTCAGGGTCCCGCAAGCCATCTTGGACATGATCGCAGG
TGCCCACTGGGGAGTCCTAGCGGGCATAGCGTATTTCTCCATGGTGGGCAACTGGGCGAAGGTCCTGGTG
GTGCTGTTGCTGTTTGCCGGCGTCGATGCGAGTACCCACATCACCGGGGGAAGTGCTGCTCAGAGCGCGG
CTGGAGTCGCCAGCTTCTTCAGTCCTGGCGCCAAGCAGAATATCCAGCTGATCA

>1305_S43_L001_R1_001.fastq_41_1a_20
CCCCAACAACGGCGCTGGTAGTAGCTCAGCTGCTCAGGGTCCCGCAAGCCATCTTGGACATGATCGCAGG
TGCCCACTGGGGAGTCCTAGCGGGCATAGCGTATTTCTCCATGGTGGGCAACTGGGCGAAGGTCCTGGTG
GTGCTGTTGCTGTTTGCCGGCGTCGATGCGAGTACCCACATCACCGGGGGAAGTGCTGCTCAGAGCGCGG
CTGGAGTCGCCAGCTTTTTCAGTCCTGGCGCCAAGCAGAATATCCAGCTGATCA

>1305_S43_L001_R1_001.fastq_42_1a_20
CCCCAACAACGGCGCTGGTAGTAGCTCAGCTGCTCAGGGTCCCGCAAGCCATCTTGGACATGATCGCAGG
TGCCCACTGGGGAGTCCTAGCGGGCATAGCGTATTTCTCCATGGTGGGCAACTGGGCGAAGGTCCTGGTG
GTGCTGTTGCTGTTTGCCGGCGTCGATGCGGGTACCCACATCACCGGGGGAAGTGCTGCTCAGAGCGCGG
CTGGAGTCGCCAGCTTCTTCAGTCCTGGCGCCAAGCAGAATATCCAGCTGATCA

>1305_S43_L001_R1_001.fastq_43_1a_20
CCCCAACAACGGCGCTGGTAGTAGCTCAGCTGCTCAGGGTCCCGCAAGCCATCTTGGACATGATCGCAGG
TGCCCACTGGGGAGTCCTAGCGGGCATAGCGTATTTCTCCATGGTGGGCAACTGGGCGAAGGTCCTGGTG
GTGCTGTTGCTGTTTGCCGGCGTCGATGCGAGTACCCACATCACCGGGGGAAGTGCTGCCCAGAGCGCGG
CTGGAGTCGCCAGCTTCTTCAGTCCTGGCGCCAAGCAGAATATCCAGCTGATCA

>1305_S43_L001_R1_001.fastq_44_1a_20
CCCCAACAACGGCGCTGGTAGTAGCTCAGCTGCTCAGGGTCCCGCAAGCCATCTTGGACATGATCGCAGG
TGCCCACTGGGGAGTCCTAGCGGGCATAGCGTATTTCTCCATGGTGGGCAACTGGGCGAAGGTCCTGGTG
GTGCTGTTGCTGTTTGCCGGCGTCGATGCGAGTACCCACATCACCGGGGGAAGTGCTGCTAAGAGCGTGG
CTGGAGTCGCCAGCTTCTTCAGTCCTGGCGCCAAGCAGAATATCCAGCTGATCA

>1305_S43_L001_R1_001.fastq_45_1a_19
CCCCAACAACGGCGCTGGTAGTAGCTCAGCTGCTCAGGGTCCCGCAAGCCATCTTGGACATGATCGCAGG
TGCCCACTGGGGAGTCCTAGCGGGCATAGCGTATTTCTCCATGGTGGGCAACTGGGCGAAGGTCCTGGTG
GTGCTGTTGCTGTTTGCCGGCGTCGATGCGAGTACCCGCATCACCGGGGGAAGTGCTGCTAGGAGCACGG
CTGGAGTCGCCAGCTTCTTCAGTCCTGGCGCCAAGCAGAATATCCAGCTGATCA

>1305_S43_L001_R1_001.fastq_46_1a_18
CCCCAACAACGGCGCTGGTAGTAGCTCAGCTGCTCAGGGTCCCGCAAGCCATCTTGGACATGATCGCAGG
TGCCCACTGGGGAGTCCTAGCGGGCATAGCGTATTTCTCCATGGTGGGCAACTGGGCGAAGGTCCTGGTG
GTGCTGTTGCTGTTTGCCGGCGTCGATGCGAGTACCCACATCACCGGGGGAAGTGCTGCTCAGAGCGCGG
CTGGAATCGCCAGCCTCTTCAGTCCTGGCGCCAAGCAGAATATCCAGCTGATCA

>1305_S43_L001_R1_001.fastq_47_1a_18
CCCCAACAACGGCGCTAGTAGTGGCTCAGCTACTCAGGGTCCCGCAAGCCATCTTGGACATGATCGCAGG
TGCCCACTGGGGAGTCCTAGCGGGCATAGCGTATTTCTCCATGGTGGGCAACTGGGCGAAGGTCCTGGTG
GTGCTGTTGCTGTTTGCCGGCGTCGATGCGAGTACCCACATCACCGGGGGAAGTGCTGCTCAGAGCGCGG
CTGGAATCGCCAGCTTCTTCAGTCCTGGCGCCAAGCAGAATATCCAGCTGATCA

>1305_S43_L001_R1_001.fastq_48_1a_18
CCCCAACAACGGCGCTGGTAGTAGCTCAGCTGCTCAGGGTCCCGCAAGCCATCTTGGACATGATCGCAGG
TGCCCACTGGGGAGTCCTAGCGGGCATAGCGTATTTCTCCATGGTGGGCAACTGGGCGAAGGTCCTGGTG
GTGCTGTTGCTGTTTGCCGGCGTCGATGCGAGTACCCGCATCACCGGGGGAAGTGCTGCTCAGAGCGCGG
CTGGAGTCGCCAGCTTCTTCAGTCCTGGCGCCAAGCAGAATATCCAGCTGATCA

>1305_S43_L001_R1_001.fastq_49_1a_18
CCCCGACAACGGCGCTGGTAGTAGCTCAGCTGCTCAGGGTCCCGCAAGCCATCTTGGACATGATCGCAGG
TGCCCACTGGGGAGTCCTAGCGGGCATAGCGTATTTCTCCATGGTGGGCAACTGGGCGAAGGTCCTGGTG
GTGCTGTTGCTGTTTGCCGGCGTCGATGCGAGTACCCACATCACCGGGGGAAGTGCTGCTCAGAGCGCGG
CTGGAGTCGCCAGCTTCTTCAGTCCTGGCGCCAAGCAGAATATCCAGCTGATCA

>1305_S43_L001_R1_001.fastq_50_1a_18
CCCCAACAACGGCGCTGGTAGTAGCTCAGCTGCTCAGGGTCCCGCAAGCCATCTTGGACATGATCGCAGG
TGCCCACTGGGGAGTCCTAGCGGGCATGGCGTATTTCTCCATGGTGGGCAACTGGGCGAAGGTCCTGGTG
GTGCTGTTGCTGTTTGCCGGCGTCGATGCGAGTACCCACATCACCGGGGGAAGTGCTGCTCAGAGCGCGG
CTGGAATCGCCAGCTTCTTCAGTCCTGGCGCCAAGCAGAATATCCAGCTGATCA

>1305_S43_L001_R1_001.fastq_51_1a_18
CCCCAACAACGGCGCTGGTAGTAGCTCAGCTGCTCAGGGTCCCGCAAGCCATCTTGGACATGATCGCAGG
TGCCCACTGGGGAGTCCTAGCGGGCATAGCGTATTTCTCCATGGTGGGCAACTGGGCGAAGGTCCTGGTG
GTGCTGTTGCTGTTTGCCGGCGTCGATGCGAGTACCCACATCACCGGGGGAAGTGCTGCTCAGAGCGCGG
CTGGAGTTGCCAGCTTCTTCAGTCCTGGCGCCAAGCAGAATATCCAGCTGATCA

>1305_S43_L001_R1_001.fastq_52_1a_17
CCCCAACAACGGCGCTGGTAGTAGCTCAGCTGCTCAGGGTCCCGCAAGCCATCTTGGACATGATCGCAGG
TGCCCACTGGGGAGTCCTAGCGGGCATAGCGTATTTCTCCATGGTGGGCAACTGGGCGAAGGTCCTGGTG
GTGCTGTTGCTGTTTGCCGGCGTCGATGCGAGTACCCACATCACCGGGGGAAGTGCTGCTCAGAGCGCGG
CTGGAGTCGCCAGTTTCTTCAGTCCTGGCGCCAAGCAGAATATCCAGCTGATCA

>1305_S43_L001_R1_001.fastq_53_1a_17
CCCCAACAACGGCGCTGGTAGTAGCTCAGCTGCTCAGGGTCCCGCAAGCCATCTTGGACATGATCGCAGG
TGCCCACTGGGGAGTCCTAGCGGGCATAGCGTATTTCTCCATGGTGGGCAACTGGGCGAAGGTCCTGGTG
GTGCTGTTGCTGTTTGCCGGCGTCGATGCGAGTACCCACATCACCGGGGGAAGTGCTGCTCAGAGCGCGG
CTGGAGTCGCCAGCTTCTTCAGCCCTGGCGCCAAGCAGAATATCCAGCTGATCA

>1305_S43_L001_R1_001.fastq_54_1a_17
CCCCAACAACGGCGCTGGTAGTAGCTCAGCTGCTCAGGGTCCCGCAAGCCATCTTGGACATGATCGCAGG
TGCCCACTGGGGAGTCCTGGCGGGCATAGCGTATTTCTCCATGGTGGGCAACTGGGCGAAGGTCCTGGTG
GTGCTGTTGCTGTTTGCCGGCGTCGATGCGAGTACCCACATCACCGGGGGAAGTGCTGCTCAGAGCGCGG
CTGGAGTCGCCAGCTTCTTCAGTCCTGGCGCCAAGCAGAATATCCAGCTGATCA

>1305_S43_L001_R1_001.fastq_55_1a_17
CCCCAACAACGGCGCTGGTAGTAGCTCAGCTGCTCAGGGTCCCGCAAGCCATCTTGGACATGATCGCAGG
TGCCCACTGGGGAGTCCTAGCGGGCATAGCGTATTTCTCCATGGTGGGCAACTGGGCGAAGGTCCTGGTG
GTGCTGTTGCTGTTTGCCGGCGTCGATGCGAGTACCCACATCACCGGGGGAAGTGCTGCTCAGAGCGCGG
CTGGAATCGCCAGCTTCTTCAGTCCCGGCGCCAAGCAGAATATCCAGCTGATCA

>1305_S43_L001_R1_001.fastq_56_1a_17
CCCCAACAACGGCGCTGGTAGTAGCTCAGCTGCTCAGGGTCCCGCAAGCCATCTTGGACATGATCGCAGG
TGCCCACTGGGGAGTCCTAGCGGGCATAGCGTATTTCTCCATGGTGGGCAACTGGGCGAAGGTCCTGGTG
GTGCTGTTGCTGTTTGCCGGCGTCGATGCGAGTACCCACATCACCGGGGGAAGCGCTGCTAAGAGCGTGG
CTGGAGTCGCCGGCCTCTTCAGTCCTGGCGCCAAGCAGAATATCCAGCTGATCA

>1305_S43_L001_R1_001.fastq_57_1a_17
CCCCAACAACGGCGCTGGTAGTAGCTCAGCTGCTCAGGGTCCCGCAAGCCATCTTGGACATGATCGCAGG
TGCCCACTGGGGAGTCCTAGCGGGCATAGCGTATTTCTCCATGGTGGGCAACTGGGCGAAGGTCCTGGTG
GTGCTGTTGCTGTTTGCCGGCGTCGATGCGAGTACCCACATCACCGGGGGGAGTGCTGCTCAGAGCGCGG
CTGGAGTCGCCAGCTTCTTCAGTCCTGGCGCCAAGCAGAATATCCAGCTGATCA

>1305_S43_L001_R1_001.fastq_58_1a_17
CCCCAACAACGGCGCTGGTAGTAGCTCAGCTGCTCAGGGTCCCGCAAGCCATCTTGGACATGATCGCAGG
TGCCCACTGGGGAGTCCTAGCGGGCATAGCGTATTTCTCCATGGTGGGCAACTGGGCGAAGGTCCTGGTG
GTGCTGTTGCTGTTTGCCGGCGTCGATGCGAGTACCCACATCACCGGGGGAAGTGCTGCTCAGAGCGCGG
CTGGAGTCGCCAGCTTCTTCAGTCCCGGCGCCAAGCAGAATATCCAGCTGATCA

>1305_S43_L001_R1_001.fastq_59_1a_16
CCCCAACAACGGCGCTGGTAGTAGCTCAGCTGCTCAGGGTCCCGCAAGCCATCTTGGACATGATCGCAGG
TGCCCACTGGGGAGTCCTAGCGGGCATAGCGTATTTCTCCATGGTGGGCAACTGGGCGAAGGTCCTGGTG
GTGCTGTTGCTGTTTGCCGGCGTCGATGCGAGTACCCACATCACCGGGGGAAGTGCTGCTAAGAGCGCGG
CTGGAGTCGCCAGCTTCTTCAGTCCTGGCGCCAAGCAGAATATCCAGCTGATCA

>1305_S43_L001_R1_001.fastq_60_1a_16
CCCCAACAACGGCGCTGGTAGTAGCTCAGCTGCTCAGGGTCCCGCAAGCCATCTTGGACATGATCGCAGG
TGCCCACTGGGGAGTCCTAGCGGGCATAGCGTATTTCTCCATGGTGGGCAACTGGGCGAAGGTCCTGGTG
GTGCTGTTGCTGTTTGCCGGCGTCGATGCGAGTACCCACATCACCGGGGGAAGTGCTGCTCAGAGCGCGG
CTGGAATTGCCAGCTTCTTCAGTCCTGGCGCCAAGCAGAATATCCAGCTGATCA

>1305_S43_L001_R1_001.fastq_61_1a_16
CCCCAACAACGGCGCTGGTAGTAGCTCAGCTGCTCAGGGTCCCGCAAGCCATCTTGGACATGATCGCAGG
TGCCCACTGGGGAGTCCTAGCGGGCATAGCGTATTTCTCCATGGTGGGCAACTGGGCGAAGGTCCTGGTG
GTGCTGTTGCTGTTTGCCGGCGTCGATGCGAGTACCCACATCACCGGGGGAAGTGCTGCTCAGAGCGCGG
CTGGAGTCGCCGGCCTCTTCAGTCCTGGCGCCAAGCAGAATATCCAGCTGATCA

>1305_S43_L001_R1_001.fastq_62_1a_16
CCCCAACAACGGCGCTGGTAGTAGCTCAGCTGCTCAGGGTCCCGCAAGCCATCTTGGACATGATCGCAGG
TGCCCACTGGGGAGTCCTAGCGGGCATAGCGTATTTCTCCATGGTGGGCAACTGGGCGAAGGTCCTGGTG
GTGCTGTTGCTGTTTGCCGGCGTCGATGCGAGTACCCACATCACCGGGGGAAGTGCTGCTCAGAGCGCGG
CTGGAGTCGCCGGCTTCTTCAGTCCTGGCGCCAAGCAGAATATCCAGCTGATCA

>1305_S43_L001_R1_001.fastq_63_1a_15
CCCCAACAACGGCGCTGGTAGTAGCTCAGCTGCTCAGGGTCCCGCAAGCCATCTTGGACATGATCGCAGG
TGCCCACTGGGGAGTCCTAGCGGGCATAGCGTATTTCTCCATGGTGGGCAACTGGGCGAAGGTCCTGGTG
GTACTGTTGCTGTTTGCCGGCGTCGATGCGAGTACCCACATCACCGGGGGAAGTGCTGCTCAGAGCGCGG
CTGGAGTCGCCAGCTTCTTCAGTCCTGGCGCCAAGCAGAATATCCAGCTGATCA

>1305_S43_L001_R1_001.fastq_64_1a_15
CCCCAACAACGGCGCTGGTAGTAGCTCAGCTGCTCAGGGTCCCGCAAGCCATCTTGGACATGATCGCAGG
TGCCCACTGGGGAGTCCTAGCGGGCATAGCGTATTTCTCCATGGTAGGCAACTGGGCGAAGGTCCTGGTG
GTGCTGTTGCTGTTTGCCGGCGTCGATGCGAGTACCCACATCACCGGGGGAAGTGCTGCTCAGAGCGCGG
CTGGAATCGCCAGCTTCTTCAGTCCTGGCGCCAAGCAGAATATCCAGCTGATCA

>1305_S43_L001_R1_001.fastq_65_1a_15
CCCCAACAACGGCGCTGGTAGTAGCTCAGCTGCTCAGGGTCCCGCAAGCCATCTTGGACATGATCGCAGG
TGCCCACTGGGGAGTCCTAGCGGGCATAGCGTATTTCTCCATGGTGGGCAACTGGGCGAAGGTCCTGGTG
GTGCTGTTGCTGTTTGCCGGCGTCGATGCGAGTACCCACATCACCGTGGGAAGTGCTGCTCAGAGCGCGG
CTGGAGTCGCCAGCTTCTTCAGTCCTGGCGCCAAGCAGAATATCCAGCTGATCA

>1305_S43_L001_R1_001.fastq_66_1a_15
CCCCAACAACGGCGCTGGTAGTAGCTCAGCTGCTCAGGGTCCCGCAAGCCATCTTGGACATGATCGCAGG
TGCCCACTGGGGAGTCCTAGCGGGCATAGCGTATTTCTCCATGGTGGGCAACTGGGCGAAGGTCCTGGTG
GTGCTGTTGCTGTTTGCCGGCGTCGATGCGAGTACCCACATCACCGGGGGAAGTGCTGCTCAGAGTGCGG
CTGGAGTCGCCAGCTTCTTCAGTCCTGGCGCCAAGCAGAATATCCAGCTGATCA

>1305_S43_L001_R1_001.fastq_67_1a_15
CCCCAACAACGGCGCTGGTAGTAGCTCAGCTGCTCAGGGTCCCGCAAGCCATCTTGGACATGATCGCAGG
CGCCCACTGGGGAGTCCTAGCGGGCATAGCGTATTTCTCCATGGTGGGCAACTGGGCGAAGGTCCTGGTG
GTGCTGTTGCTGTTTGCCGGCGTCGATGCGAGTACCCACATCACCGGGGGAAGTGCTGCTCAGAGCGCGG
CTGGAATCGCCAGCTTCTTCAGTCCTGGCGCCAAGCAGAATATCCAGCTGATCA

>1305_S43_L001_R1_001.fastq_68_1a_15
CCCCAACAACGGCGCTGGTAGTAGCTCAGCTGCTCAGGGTCCCGCAAGCCATCTTGGACATGATCGCAGG
TGCCCACTGGGGAGTCCTAGCGGGCATAGCGTATTTCTCCATGGTGGGCAACTGGGCGAAGGTCCTGGTG
GTGCTGTTGCTGTTTGCTGGCGTCGATGCGAGTACCCACATCACCGGGGGAAGTGCTGCTCAGAGCGCGG
CTGGAATCGCCAGCTTCTTCAGTCCTGGCGCCAAGCAGAATATCCAGCTGATCA

>1305_S43_L001_R1_001.fastq_69_1a_14
CCCCAACAACGGCGCTGGTAGTAGCTCAGCTGCTCAGGGTCCCGCAAGCCATCTTGGACATGATCGCAGG
TGCCCACTGGGGAGTCCTAGCGGGCATAGCGTATTTCTCCATGGTGGGCAACTGGGCGAAGGTCCTGGTG
GTGCTGTTGCTGTTTGCCGGCGTCGATGCGAGCACCCACATCACCGGGGGAAGTGCTGCTCAGAGCGCGG
CTGGAGTCGCCAGCTTCTTCAGTCCTGGCGCCAAGCAGAATATCCAGCTGATCA

>1305_S43_L001_R1_001.fastq_70_1a_14
CCCCAACAACGGCGCTGGTAGTAGCTCAGCTGCTCAGGGTCCCGCAAGCCATCTTGGACATGATCGCAGG
TGCCCACTGGGGAGTCCTAGCGGGCATAGCGTATTTCTCCATGGTGGGCAACTGGGCGAAGGTCCTGGTG
GTGCTGTTGCTGTTTGCCGGCGTCGATGCGAGTACCCGCATCACCGGGGGAAGTGCTGCTATGAGCGCGG
CTGGAGTCGCTAGCTTCTTCAGTCCTGGCGCCAAGCAGAATATCCAGCTGATCA

>1305_S43_L001_R1_001.fastq_71_1a_14
CCCCAACAACGGCGCTGGTAGTAGCTCAGCTGCTCAGGGTCCCGCAAGCCATCTTGGACATGATCGCAGG
TGCCCACTGGGGAGTCCTAGCGGGCATAGCGTATTTCTCCATGGTGGGCAACTGGGCGAAGGTCCTGGTG
GTGCTGTTGCTGTTTGCCGGCGTCGATGCGAGTACCCGCATCACCGGGGGAAGCGCTGCTAGGAGCACGG
CTGGAGTCGCCGGCCTCTTCAGTCCTGGCGCCAAGCAGAATATCCAGCTGATCA

>1305_S43_L001_R1_001.fastq_72_1a_14
CCCCAACAACGGCGCTGGTAGTAGCTCAGCTGCTCAGGGTCCCGCAGGCCATCTTGGACATGATCGCAGG
TGCCCACTGGGGAGTCCTAGCGGGCATAGCGTATTTCTCCATGGTGGGCAACTGGGCGAAGGTCCTGGTG
GTGCTGTTGCTGTTTGCCGGCGTCGATGCGAGTACCCACATCACCGGGGGAAGTGCTGCTCAGAGCGCGG
CTGGAGTCGCCAGCTTCTTCAGTCCTGGCGCCAAGCAGAATATCCAGCTGATCA

>1305_S43_L001_R1_001.fastq_73_1a_14
CCCCAACAACGGCGCTGGTAGTAGCTCAGCTGCTCAGGGTCCCGCAAGCCATCTTGGACATGATCGCAGG
TGCCCACTGGGGAGTCCTAGCGGGCATAGCGTATTTCTCCATGGTGGGCAACTGGGCGAAGGTCCTGGTG
GTGCTGTTGCTGTTTGCCGGTGTCGATGCGAGTACCCGCATCACCGGGGGAAGTGCTGCTAGGAGCACGG
CTGGAGTCGCCGGCCTCTTCAGTCCTGGCGCCAAGCAGAATATCCAGCTGATCA

>1305_S43_L001_R1_001.fastq_74_1a_14
CCCCAACAACGGCGCTGGTAGTAGCTCAGCTGCTCAGGGTCCCGCAAGCCGTCTTGGACATGATCGCAGG
TGCCCACTGGGGAGTCCTAGCGGGCATAGCGTATTTCTCCATGGTGGGCAACTGGGCGAAGGTCCTGGTG
GTGCTGTTGCTGTTTGCCGGCGTCGATGCGAGTACCCACATCACCGGGGGAAGTGCTGCTCAGAGCGCGG
CTGGAATCGCCAGCTTCTTCAGTCCTGGCGCCAAGCAGAATATCCAGCTGATCA

>1305_S43_L001_R1_001.fastq_75_1a_14
CCCCAACAACGGCGCTGGTAGTAGCTCAGCTGCTCAGGGTCCCGCAAGCCATCTTGGACATGATCGCAGG
TGCCCACTGGGGGGTCCTAGCGGGCATAGCGTATTTCTCCATGGTGGGCAACTGGGCGAAGGTCCTGGTG
GTGCTGTTGCTGTTTGCCGGCGTCGATGCGAGTACCCACATCACCGGGGGAAGTGCTGCTCAGAGCGCGG
CTGGAATCGCCAGCTTCTTCAGTCCTGGCGCCAAGCAGAATATCCAGCTGATCA

>1305_S43_L001_R1_001.fastq_76_1a_14
CCCCAACAACGGCGCTGGTAGTGGCTCAGCTGCTCAGGGTCCCGCAAGCCATCTTGGACATGATCGCAGG
TGCCCACTGGGGAGTCCTAGCGGGCATAGCGTATTTCTCCATGGTGGGCAACTGGGCGAAGGTCCTGGTG
GTGCTGTTGCTGTTTGCCGGCGTCGATGCGAGTACCCACATCACCGGGGGAAGTGCTGCTCAGAGCGCGG
CTGGAATCGCCAGCTTCTTCAGTCCTGGCGCCAAGCAGAATATCCAGCTGATCA

>1305_S43_L001_R1_001.fastq_77_1a_14
CCCCAACAACGGCGCTGGTAGTAGCTCAGCTGCTCAGGGTCCCGCAAGCCATCTTGGACATGATCGCAGG
TGCCCACTGGGGAGTCCTAGCGGGCATAGCGTATTTCTCCATGGTGGGCAACTGGGCGAAGGTCCTGGTG
GTGCTGTTGCTGTTTGCCAGCGTCGATGCGAGTACCCACATCACCGGGGGAAGTGCTGCTCAGAGCGCGG
CTGGAGTCGCCAGCTTCTTCAGTCCTGGCGCCAAGCAGAATATCCAGCTGATCA

>1305_S43_L001_R1_001.fastq_78_1a_14
CCCCAACAACGGCGCTGGTAGTAGCTCAGCTGCTCAGGGTCCCGCAAGCCACCTTGGACATGATCGCAGG
TGCCCACTGGGGAGTCCTAGCGGGCATAGCGTATTTCTCCATGGTGGGCAACTGGGCGAAGGTCCTGGTG
GTGCTGTTGCTGTTTGCCGGCGTCGATGCGAGTACCCACATCACCGGGGGAAGTGCTGCTCAGAGCGCGG
CTGGAGTCGCCAGCTTCTTCAGTCCTGGCGCCAAGCAGAATATCCAGCTGATCA

>1305_S43_L001_R1_001.fastq_79_1a_14
CCCCAACAACGGCGCTGGTAGTAGCTCAGCTGCTCAGGGTCCCGCAAGCCATCTTGGACATGATCGCAGG
TGCCCACTGGGGAGTCCTAGCGGGCATAGCGTATTTCTCCATGGTGGGCAACTGGGCGAAGGTCCTGGTG
GTGCTGTTGCTGTTTGCCGGCGTCGATGCGAGTACCCACATCACCGGGGGAAGTGCTGCTCAGAGCGCAG
CTGGAGTCGCCAGCTTCTTCAGTCCTGGCGCCAAGCAGAATATCCAGCTGATCA

>1305_S43_L001_R1_001.fastq_80_1a_14
CCCCAACAACGGCGCTGGTAGTAGCTCAGCTGCTCAGGGTCCCGCAAGCCATCTTGGACATGATCGCAGG
CGCCCACTGGGGAGTCCTAGCGGGCATAGCGTATTTCTCCATGGTGGGCAACTGGGCGAAGGTCCTGGTG
GTGCTGTTGCTGTTTGCCGGCGTCGATGCGAGTACCCACATCACCGGGGGAAGTGCTGCTCAGAGCGCGG
CTGGAGTCGCCAGCTTCTTCAGTCCTGGCGCCAAGCAGAATATCCAGCTGATCA

>1305_S43_L001_R1_001.fastq_81_1a_13
CCCCAACAACGGCGCTGGTAGTAGCTCAGCTGCTCAGGGTCCCGCAAGCCATCTTGGACATGATCGCAGG
TGCCCACTGGGGAGTCCTAGCGGGCATAGCGTATTTCTCCATGGTGGGCAACTGGGCGAAGGTCCTGGTG
GTGCTGTTGCTGTTTGCCGGCGTCGATGCGAGTACCCACATCACCGGGGGAAGTGCTGCTCAGAGCGCGG
CTGGGATCGCCAGCTTCTTCAGTCCTGGCGCCAAGCAGAATATCCAGCTGATCA

>1305_S43_L001_R1_001.fastq_82_1a_13
CCCCAACAACGGCGCTGGTAGTAGCTCAGCTGCTCAGGGTCCCGCAAGCCATCTTGGACATGATCGCAGG
TGCCCACTGGGGAGTCCTGGCGGGCATAGCGTATTTCTCCATGGTGGGCAACTGGGCGAAGGTCCTGGTG
GTGCTGTTGCTGTTTGCCGGCGTCGATGCGAGTACCCACATCACCGGGGGAAGTGCTGCTCAGAGCGCGG
CTGGAATCGCCAGCTTCTTCAGTCCTGGCGCCAAGCAGAATATCCAGCTGATCA

>1305_S43_L001_R1_001.fastq_83_1a_13
CCCCAACAACGGCGCTGGTAGTAGCTCAGCTGCTCAGGGTCCCGCAAGCCATCTTGGACATGATCGCAGG
TGCCCACTGGGGAGTCCTAGCGGGCATAGCGTATTTCTCCATGGTGGGCAACTGGGCGAAGGTCCTGGTG
GTGCTGTTGCCGTTTGCCGGCGTCGATGCGAGTACCCACATCACCGGGGGAAGTGCTGCTCAGAGCGCGG
CTGGAATCGCCAGCTTCTTCAGTCCTGGCGCCAAGCAGAATATCCAGCTGATCA

>1305_S43_L001_R1_001.fastq_84_1a_13
CCCCAACAACGGCGCTGGTAGTAGCTCAGCTGCTCAGGGTCCCGCAAGCCATCTTGGACATGATCGCAGG
TGCCCACTGGGGAGTCCTAGCGGGCATAGCGTATTTCTCCATGGTGGGCAACTGGGCGAAGGTCCTGGTG
GTGCTGTTGCTGTTTGCCGGCGTCGATGCGAGTACCCACATCACCGGGGGAAGTGCTGCTCAGAGTGCGG
CTGGAATCGCCAGCTTCTTCAGTCCTGGCGCCAAGCAGAATATCCAGCTGATCA

>1305_S43_L001_R1_001.fastq_85_1a_13
CCCCAACAACGGCGCTGGTAGTAGCTCAGCTGCTCAGGGTCCCGCAAGCCATCTTGGACATGATCGCAGG
TGCTCACTGGGGAGTCCTAGCGGGCATAGCGTATTTCTCCATGGTGGGCAACTGGGCGAAGGTCCTGGTG
GTGCTGTTGCTGTTTGCCGGCGTCGATGCGAGTACCCACATCACCGGGGGAAGTGCTGCTCAGAGCGCGG
CTGGAGTCGCCAGCTTCTTCAGTCCTGGCGCCAAGCAGAATATCCAGCTGATCA

>1305_S43_L001_R1_001.fastq_86_1a_13
CCCCAACAACGGCGCTGGTAGTAGCTCAGCTGCTCAGGGTCCCGCAAGCCATCTTGGACATGATCGCAGG
TGCCCACTGGGGAGTCCTAGCGGGCATAGCGTATTTTTCCATGGTGGGCAACTGGGCGAAGGTCCTGGTG
GTGCTGTTGCTGTTTGCCGGCGTCGATGCGAGTACCCACATCACCGGGGGAAGTGCTGCTCAGAGCGCGG
CTGGAGTCGCCAGCTTCTTCAGTCCTGGCGCCAAGCAGAATATCCAGCTGATCA

>1305_S43_L001_R1_001.fastq_87_1a_13
CCCCAACAACGGCGCTGGTAGTAGCTCAGCTGCTCAGGGTCCCGCAAGCCATCTTGGACATGATCGCAGG
TGCCCACTGGGGAGTCCTAGCGGGCATAGCGTATTTCTCCATGGTGGGCAACTGGGCGAAGGTCCTGGTG
GTGCTGTTGCTGTTTGCCGGCGTCGATGCGGGTACCCACATCACCGGGGGAAGTGCTGCTCAGAGCGCGG
CTGGAATCGCCAGCTTCTTCAGTCCTGGCGCCAAGCAGAATATCCAGCTGATCA

>1305_S43_L001_R1_001.fastq_88_1a_13
CCCCAACAACGGCGCTGGTAGTAGCTCAGCTGCTCAGGGTCCCGCAAGCCATCTTGGACATGATCGCAGG
TGCCCACTGGGGAGTCCTAGCGGGCATAGCGTATTTCTCCATGGTGGGCAACTGGGCGAAGGTCCTGGTG
GTGCTGTTGCTGTTTGCCGGCGTCGATGCGAGCACCCACATCACCGGGGGAAGTGCTGCTCAGAGCGCGG
CTGGAATCGCCAGCTTCTTCAGTCCTGGCGCCAAGCAGAATATCCAGCTGATCA

>1305_S43_L001_R1_001.fastq_89_1a_13
CCCCAACAACGGCGTTGGTAGTAGCTCAGCTGCTCAGGGTCCCGCAAGCCATCTTGGACATGATCGCAGG
TGCCCACTGGGGAGTCCTAGCGGGCATAGCGTATTTCTCCATGGTGGGCAACTGGGCGAAGGTCCTGGTG
GTGCTGTTGCTGTTTGCCGGCGTCGATGCGAGTACCCACATCACCGGGGGAAGTGCTGCTCAGAGCGCGG
CTGGAATCGCCAGCTTCTTCAGTCCTGGCGCCAAGCAGAATATCCAGCTGATCA

>1305_S43_L001_R1_001.fastq_90_1a_13
CCCCAACAACGGCGCTGGTAGTAGCTCAGCTGCTCAGGGTCCCGCAAGCCATCTTGGACATGATCGCAGG
TGCCCACTGGGGAGTCCTAGCGGGCATAGCGTATTTTTCCATGGTGGGCAACTGGGCGAAGGTCCTGGTG
GTGCTGTTGCTGTTTGCCGGCGTCGATGCGAGTACCCACATCACCGGGGGAAGTGCTGCTCAGAGCGCGG
CTGGAATCGCCAGCTTCTTCAGTCCTGGCGCCAAGCAGAATATCCAGCTGATCA

>1305_S43_L001_R1_001.fastq_91_1a_12
CCCCAACAACGGCGCTGGTAGTAGCTCAGCTGCTCAGGGTCCCGCAAGCCATCTTGGACATGATCGCAGG
TGCCCACTGGGGAGTCCTAGCGGGCATAGCGTATTTCTCCATGGTGGGCAACTGGGCGAAGGTCCTGGTG
GTGCTGTTGCTGTTTGCCGGCGTCGATGCGAGTACCCACATCACCGGGGGAAGTGCCGCTCAGAGCGCGG
CTGGAATCGCCAGCTTCTTCAGTCCTGGCGCCAAGCAGAATATCCAGCTGATCA

>1305_S43_L001_R1_001.fastq_92_1a_12
CCCCAACAACGGCGCTGGTAGTAGCTCAGCTGCTCAGGGTCCCGCAAGCCATCTTGGACATGATCGCAGG
TGCCCACTGGGGAGTCCTAGCGGGCATAGCGTATTTCTCCATGGTGGGCAACTGGGCGAAGGTCCTGGTG
GTGCTGTTGCTGTTTGCCGGCGTCGATGCGAGTACCCACATCACCGGGGGAAGTGCTGCTCAGAGCGCGG
CTGGAATCGCCAGCTTCTTCAGTCCTGGCGCCAAGCAGAGTATCCAGCTGATCA

>1305_S43_L001_R1_001.fastq_93_1a_12
CCCCAACAACGGCGCTGGTAGTAGCTCAGCTGCTCAGGGCCCCGCAAGCCATCTTGGACATGATCGCAGG
TGCCCACTGGGGAGTCCTAGCGGGCATAGCGTATTTCTCCATGGTGGGCAACTGGGCGAAGGTCCTGGTG
GTGCTGTTGCTGTTTGCCGGCGTCGATGCGAGTACCCACATCACCGGGGGAAGTGCTGCTCAGAGCGCGG
CTGGAATCGCCAGCTTCTTCAGTCCTGGCGCCAAGCAGAATATCCAGCTGATCA

>1305_S43_L001_R1_001.fastq_94_1a_12
CCCCAACAACGGCGCTGGTAGTAGCTCAGCTGCTCAGGGTCCCGCAAGCCATCTTGGACATGATCGCAGG
TGCCCACTGGGGAGTCCTAGCGGGCATAGCGTATTTCTCCATGGTGGGCAACTGGGCGAAGGTCCTGGTG
GTGCTGTTGCTGTTTGCCGGCGTCGATGCGAGTACCCACATCACCGGGGGAAGTGCTGCTCAGAGCGCGG
CCGGAATCGCCAGCTTCTTCAGTCCTGGCGCCAAGCAGAATATCCAGCTGATCA

>1305_S43_L001_R1_001.fastq_95_1a_12
CCCCAACAGCGGCGCTGGTAGTAGCTCAGCTGCTCAGGGTCCCGCAAGCCATCTTGGACATGATCGCAGG
TGCCCACTGGGGAGTCCTAGCGGGCATAGCGTATTTCTCCATGGTGGGCAACTGGGCGAAGGTCCTGGTG
GTGCTGTTGCTGTTTGCCGGCGTCGATGCGAGTACCCACATCACCGGGGGAAGTGCTGCTCAGAGCGCGG
CTGGAATCGCCAGCTTCTTCAGTCCTGGCGCCAAGCAGAATATCCAGCTGATCA

>1305_S43_L001_R1_001.fastq_96_1a_12
CCCCAACAACGGCGCTGGTAGTAGCTCAGCTGCTCAGGGTCCCGCAAGCCATCTTGGACGTGATCGCAGG
TGCCCACTGGGGAGTCCTAGCGGGCATAGCGTATTTCTCCATGGTGGGCAACTGGGCGAAGGTCCTGGTG
GTGCTGTTGCTGTTTGCCGGCGTCGATGCGAGTACCCACATCACCGGGGGAAGTGCTGCTCAGAGCGCGG
CTGGAGTCGCCAGCTTCTTCAGTCCTGGCGCCAAGCAGAATATCCAGCTGATCA

>1305_S43_L001_R1_001.fastq_97_1a_12
CCCCAACAACGGCGCTGGTAGTAGCTCAGCTGCTCAGGGTCCCGCAAGCCATCTTGGACATGATCGCAGG
TGCCCACTGGGGAGTCCTAGCGGGCATAGCGTATTTCTCCATGGTGGGCAACTGGGCGAAGGTCCTGGTG
GTGCTGTTGCTGTTTGCCGGCGTCGATGCAAGTACCCACATCACCGGGGGAAGTGCTGCTCAGAGCGCGG
CTGGAGTCGCCAGCTTCTTCAGTCCTGGCGCCAAGCAGAATATCCAGCTGATCA

>1305_S43_L001_R1_001.fastq_98_1a_12
CCCCAACAACGGCGCTGGTAGTAGCTCAGCTGCTCAGGGTCCCGCAAGCCATCTTGGACATGATCGCAGG
TGCCCACTGGGGAGTCCTAGCGGGCATAGCGTATTTCTCCATGGTGGGCAACTGGGCGAAGGTCCTGGTG
GTGCTGCTGCTGTTTGCCGGCGTCGATGCGAGTACCCACATCACCGGGGGAAGTGCTGCTCAGAGCGCGG
CTGGAATCGCCAGCTTCTTCAGTCCTGGCGCCAAGCAGAATATCCAGCTGATCA

>1305_S43_L001_R1_001.fastq_99_1a_12
CCCCAACAACGGCGCTGGTAGTAGCTCAGCTGCTCAGGGTCCCGCAAGCTATCTTGGACATGATCGCAGG
TGCCCACTGGGGAGTCCTAGCGGGCATAGCGTATTTCTCCATGGTGGGCAACTGGGCGAAGGTCCTGGTG
GTGCTGTTGCTGTTTGCCGGCGTCGATGCGAGTACCCACATCACCGGGGGAAGTGCTGCTCAGAGCGCGG
CTGGAATCGCCAGCTTCTTCAGTCCTGGCGCCAAGCAGAATATCCAGCTGATCA

>1305_S43_L001_R1_001.fastq_100_1a_12
CCCCAACAACGGCGCTGGTAGTAGCTCAGCTGCTCAGGGTCCCGCAAGCCATCTTGGACATGATCGCAGG
TGCCCACTGGGGAGTCCTAGCGGGCATAGCGTATTTCTCCATGGTGGGCAACTGGGCGAAGGTCCTGGTG
GTGCTGTTGCTGTTTGCCGGCGTCGATGCGAGTACCCACATCACCGGGGGAAGTGCTGCTCAGAGCGCGG
CTGGAATCGCCAGCTTCTTTAGTCCTGGCGCCAAGCAGAATATCCAGCTGATCA

>1305_S43_L001_R1_001.fastq_101_1a_12
CCCCAACAACGGCGCTGGTAGTAGCTCAGCTGCTCAGGGTCCCGCAAGCCATCTTGGACATGATCGCAGG
TGCCCACTGGGGAGTCCTAGCGGGCATAGCGTATTTCTCCATGGTGGGCAACTGGGCGAAGGTCCTGGTG
GTGCTGTTGCTGTTTGCCGGCGTCGACGCGAGTACCCACATCACCGGGGGAAGTGCTGCTCAGAGCGCGG
CTGGAATCGCCAGCTTCTTCAGTCCTGGCGCCAAGCAGAATATCCAGCTGATCA

>1305_S43_L001_R1_001.fastq_102_1a_12
CCCCAACAACGGCGCTGGTAGTAGCTCAGCTGCTCAGGGTCCCGCAAGCCATCTTGGACATGATCGCAGG
TGCCCACTGGGGAGTCCTAGCGGGCATAGCGTACTTCTCCATGGTGGGCAACTGGGCGAAGGTCCTGGTG
GTGCTGTTGCTGTTTGCCGGCGTCGATGCGAGTACCCACATCACCGGGGGAAGTGCTGCTCAGAGCGCGG
CTGGAGTCGCCAGCTTCTTCAGTCCTGGCGCCAAGCAGAATATCCAGCTGATCA

>1305_S43_L001_R1_001.fastq_103_1a_12
CCCCAACAACGGCGCTGGTAGTAGCTCAGCTGCTCAGGGCCCCGCAAGCCATCTTGGACATGATCGCAGG
TGCCCACTGGGGAGTCCTAGCGGGCATAGCGTATTTCTCCATGGTGGGCAACTGGGCGAAGGTCCTGGTG
GTGCTGTTGCTGTTTGCCGGCGTCGATGCGAGTACCCACATCACCGGGGGAAGTGCTGCTCAGAGCGCGG
CTGGAGTCGCCAGCTTCTTCAGTCCTGGCGCCAAGCAGAATATCCAGCTGATCA

>1305_S43_L001_R1_001.fastq_104_1a_12
CCCCAACAACGGCGCTGGTAGTAGCTCAGCTGCTCAGGGTCCCGCAAGCCATCTTGGACATGATCGCAGG
TGCCCACTGGGGAGTCCTAGCGGGCATAGCGTATTTCTCCATGGTGGGCAACTGGGCGAAGGTCCTGGTG
GTGCTGTTGCTGTTCGCCGGCGTCGATGCGAGTACCCACATCACCGGGGGAAGTGCTGCTCAGAGCGCGG
CTGGAATCGCCAGCTTCTTCAGTCCTGGCGCCAAGCAGAATATCCAGCTGATCA

>1305_S43_L001_R1_001.fastq_105_1a_11
CCCCAACAACGGCGCTGGTAGTAGCTCAGCTGCTCAGGGTCCCGCAAGCCATCTTGGACATGATCGCAGG
TGCCCACTGGGGAGTCCTAGCGGGCATAGCGTATTTCTCCATGGTGGGCAACTGGGCGAAGGTCCTGGTG
GTGCTGTTGCTGTTTGCCGGCGTCGATGCGAGTACCCACATCGCCGGGGGAAGTGCTGCTCAGAGCGCGG
CTGGAATCGCCAGCTTCTTCAGTCCTGGCGCCAAGCAGAATATCCAGCTGATCA

>1305_S43_L001_R1_001.fastq_106_1a_11
CCCCAACAACGGCGCTGGTAGTAGCTCAGCTGCTCAGGGTCCCGCAAGCCATCTTGGACATGATCGCAGG
TGCCCACTGGGGAGTCCTAGCGGGCATAGCGTATTTCTCCATGGTGGGCAACTGGGCGAAGGTCCTGGTG
GTGCTGTTGCTGTTTGCCGGCGTCGATGCGAGTACCCACATCACCGGGGGAAGTGCTGCTCAGAGCGCGG
CTGGAGTCGCTAGCTTCTTCAGTCCTGGCGCCAAGCAGAATATCCAGCTGATCA

>1305_S43_L001_R1_001.fastq_107_1a_11
CCCCAACAACGGCGCTGGTAGTAGCTCAGCTGCTCAGGGTCCCGCAAGCCATCTTGGACATGATCGCAGG
TGCCCACTGGGGAGTCCTAGCGGGCATAGCGTATTTCTCCATGGTGGGCAACTGGGCGAAGGTCCTGGTG
GTGCTGTTGCTGTTTGCCGGCGTCGACGCGAGTACCCACATCACCGGGGGAAGTGCTGCTCAGAGCGCGG
CTGGAGTCGCCAGCTTCTTCAGTCCTGGCGCCAAGCAGAATATCCAGCTGATCA

>1305_S43_L001_R1_001.fastq_108_1a_11
CCCCAACAACGGCGCTGGTAGTAGCTCAGCTGCTCAGGGTCCCGCAAGCCATCTTGGACATGATCGCAGG
TGCCCACTGGGGAGTCCTAGCGGGTATAGCGTATTTCTCCATGGTGGGCAACTGGGCGAAGGTCCTGGTG
GTGCTGTTGCTGTTTGCCGGCGTCGATGCGAGTACCCACATCACCGGGGGAAGTGCTGCTCAGAGCGCGG
CTGGAATCGCCAGCTTCTTCAGTCCTGGCGCCAAGCAGAATATCCAGCTGATCA

>1305_S43_L001_R1_001.fastq_109_1a_11
CCCCAACAACGGCGCTGGTAGTAGCCCAGCTGCTCAGGGTCCCGCAAGCCATCTTGGACATGATCGCAGG
TGCCCACTGGGGAGTCCTAGCGGGCATAGCGTATTTCTCCATGGTGGGCAACTGGGCGAAGGTCCTGGTG
GTGCTGTTGCTGTTTGCCGGCGTCGATGCGAGTACCCACATCACCGGGGGAAGTGCTGCTCAGAGCGCGG
CTGGAATCGCCAGCTTCTTCAGTCCTGGCGCCAAGCAGAATATCCAGCTGATCA

>1305_S43_L001_R1_001.fastq_110_1a_11
CCCCAACAACGGCGCTGGTAGTAGCTCAGCTGCTCAGGGTCCCGCAAGCCATCTTGGACATGATCGCAGG
TGCCCACTGGGGAGTCCTAGCGGGCATAGCGTATTTCTCCATGGTGGGCAACTGGGCGAAGGTCCTGGTG
GTGCTGTTGCTGTTTGCCGGCGTCGATGCGAGTACCCACATCACCGGGGGAAGTGCTGCTCAGAGCGCGG
CCGGAGTCGCCAGCTTCTTCAGTCCTGGCGCCAAGCAGAATATCCAGCTGATCA

>1305_S43_L001_R1_001.fastq_111_1a_11
CCCCAACAACGGCGCTGGTAGTAGCTCAGCTGCTCAGGGTCCCGCAAGCCATCTTGGACATGATCGCAGG
TGCCCACTGGGGAGTCCTAGCGGGCATAGCGTATTTCTCCATGGTGGGCAACTGGGCGAAGGTCCTGGTG
GTGCTGTTGCTGTTTGCCGGCGTCGATGCGAGTACCCACATCACCGGGGGAAGCGCTGCTCAGAGCGCGG
CTGGAGTCGCCAGCTTCTTCAGTCCTGGCGCCAAGCAGAATATCCAGCTGATCA

>1305_S43_L001_R1_001.fastq_112_1a_11
CCCCAACAACGGCGCTGGTAGTAGCTCAGCTGCTCAGGGTCCCGCAAGCCATCTTGGACATGATCGCAGG
TGCCCACTGGGGAGTCCTAGCGGGCATAGCGTATTTCTCCATGGTGGGCAACTGGGCGAAGGTCCTGGTG
GTGCTGTTGCTGTTTGCCGGCGTCGATGCGAGTACCCACATCACCGGGGGAAGTGCTGCTCAGAGCGCGG
CTGGAATCGCCAGCTTCTTCAGTCCTGGCGCCAAGCAGAATATCCAGCTAATCA

>1305_S43_L001_R1_001.fastq_113_1a_11
CCCCAACAACGGCGCTGGTAGTAGCTCAGCTGCTCAGGGTCCCGCAAGCCATCTTGGACATGATCGCAGG
TGCCCACTGGGGAGTCCTAGCGGGCATAGCGTATTTCTCCATGGTGGGCGACTGGGCGAAGGTCCTGGTG
GTGCTGTTGCTGTTTGCCGGCGTCGATGCGAGTACCCACATCACCGGGGGAAGTGCTGCTCAGAGCGCGG
CTGGAATCGCCAGCTTCTTCAGTCCTGGCGCCAAGCAGAATATCCAGCTGATCA

>1305_S43_L001_R1_001.fastq_114_1a_11
CCCCAACAACGGCGCTGGTAGTAGCTCAGCTGCTCAGGGTCCCGCAAGCCATCTTGGACATGATCGCAGG
TGCCCACTGGGGAGTCCTAGCGGGCATAGCGTATTTCTCCATGGTGGGCAACTGGGCGAAGGTCCTGGTG
GTGCTGTTGCTGTTTGCCGGCGTCGATGCGAGTACCCACATCACCGGGGGAGGTGCTGCTCAGAGCGCGG
CTGGAGTCGCCAGCTTCTTCAGTCCTGGCGCCAAGCAGAATATCCAGCTGATCA

>1305_S43_L001_R1_001.fastq_115_1a_11
CCCCAACAACGGCGCTGGTAGTAGCTCAGCTACTCAGGGTCCCGCAAGCCATCTTGGACATGATCGCAGG
TGCCCACTGGGGAGTCCTAGCGGGCATAGCGTATTTCTCCATGGTGGGCAACTGGGCGAAGGTCCTGGTG
GTGCTGTTGCTGTTTGCCGGCGTCGATGCGAGTACCCACATCACCGGGGGAAGTGCTGCTCAGAGCGCGG
CTGGAATCGCCAGCTTCTTCAGTCCTGGCGCCAAGCAGAATATCCAGCTGATCA

>1305_S43_L001_R1_001.fastq_116_1a_11
CCCCAACAACAGCGCTGGTAGTAGCTCAGCTGCTCAGGGTCCCGCAAGCCATCTTGGACATGATCGCAGG
TGCCCACTGGGGAGTCCTAGCGGGCATAGCGTATTTCTCCATGGTGGGCAACTGGGCGAAGGTCCTGGTG
GTGCTGTTGCTGTTTGCCGGCGTCGATGCGAGTACCCACATCACCGGGGGAAGTGCTGCTCAGAGCGCGG
CTGGAATCGCCAGCTTCTTCAGTCCTGGCGCCAAGCAGAATATCCAGCTGATCA

>1305_S43_L001_R1_001.fastq_117_1a_11
CCCCAACAACGGCGCTGGTAGTAGCTCAGCTGCTCAGGGTCCCGCAAGCCATCTTGGACATGATCGCAGG
TGCCCACTGGGGAGTCCTAGCGGGCATAGCGTATTTCTCCATGGTGGGCAACTGGGCGAAGGTCCTGGTG
GTGCTGTTGCTGTTTGCCGGCGTCGATGCGAGTACCCACATCACCGGGGGAAGTGCTGCTCAGAGCGCGG
CTGGAATCGCCAGCTTCTTCAGTCCTGGCGCCAAGCAGAATATCCAGCTGATTA

>1305_S43_L001_R1_001.fastq_118_1a_11
CCCCAACAACGGCGCTGGTAGTAGCTCAGCTGCTCAGGGTTCCGCAAGCCATCTTGGACATGATCGCAGG
TGCCCACTGGGGAGTCCTAGCGGGCATAGCGTATTTCTCCATGGTGGGCAACTGGGCGAAGGTCCTGGTG
GTGCTGTTGCTGTTTGCCGGCGTCGATGCGAGTACCCACATCACCGGGGGAAGTGCTGCTCAGAGCGCGG
CTGGAATCGCCAGCTTCTTCAGTCCTGGCGCCAAGCAGAATATCCAGCTGATCA

>1305_S43_L001_R1_001.fastq_119_1a_11
CCCCAACAACGGCGCTGGTAGTAGCTCAGCTGCTCAGGGTCCCGCAAGCCATCTTGGACATGATCGCAGG
TGCCCACTGGGGAGTCCTAGCGGGCATAGCATATTTCTCCATGGTGGGCAACTGGGCGAAGGTCCTGGTG
GTGCTGTTGCTGTTTGCCGGCGTCGATGCGAGTACCCACATCACCGGGGGAAGTGCTGCTCAGAGCGCGG
CTGGAGTCGCCAGCTTCTTCAGTCCTGGCGCCAAGCAGAATATCCAGCTGATCA

>1305_S43_L001_R1_001.fastq_120_1a_11
CCCCAACAACGGCGCTGGTAGTAGCTCAGCTGCTCAGGGTCCCGCAAGCCATCTTGGACATGATCGCAGG
TGCCCACTGGGGAGTCCTAGCGGGCATAGCGTATTTCTCCATGGTGGGCAACTGGGCGAAGGCCCTGGTG
GTGCTGTTGCTGTTTGCCGGCGTCGATGCGAGTACCCACATCACCGGGGGAAGTGCTGCTCAGAGCGCGG
CTGGAATCGCCAGCTTCTTCAGTCCTGGCGCCAAGCAGAATATCCAGCTGATCA

>1305_S43_L001_R1_001.fastq_121_1a_11
CCCCAACAACGGCGCTAGTAGTAGCTCAGCTGCTCAGGGTCCCGCAAGCCATCTTGGACATGATCGCAGG
TGCCCACTGGGGAGTCCTAGCGGGCATAGCGTATTTCTCCATGGTGGGCAACTGGGCGAAGGTCCTGGTG
GTGCTGTTGCTGTTTGCCGGCGTCGATGCGAGTACCCACATCACCGGGGGAAGTGCTGCTCAGAGCGCGG
CTGGAGTCGCCAGCTTCTTCAGTCCTGGCGCCAAGCAGAATATCCAGCTGATCA

>1305_S43_L001_R1_001.fastq_122_1a_11
CCCCAACAACGGCGCTGGTAGTAGCTCAGCTGCTCAGGGTCCCGCAAGCCATCTTGGACATGATCGCAGG
TGCCCACTGGGGAGTCCTAGCGGGCATAGCGTATTTCTCCATGGTGGGCAACTGGGCGAAGGTCCTGGTG
GTGCTGTTGCTGTTTGCCGGCGTCGATGCGAGTACCCACATCACCGGGGGAAGTGCTGCTCAGAGCGCGG
CTGGAGTCGCCAGCTTCTTCAGTCCTGGCGCCAAGCAGAGTATCCAGCTGATCA

>1305_S43_L001_R1_001.fastq_123_1a_10
CTCCAACAACGGCGCTGGTAGTAGCTCAGCTGCTCAGGGTCCCGCAAGCCATCTTGGACATGATCGCAGG
TGCCCACTGGGGAGTCCTAGCGGGCATAGCGTATTTCTCCATGGTGGGCAACTGGGCGAAGGTCCTGGTG
GTGCTGTTGCTGTTTGCCGGCGTCGATGCGAGTACCCACATCACCGGGGGAAGTGCTGCTCAGAGCGCGG
CTGGACTCGCCAGCTTCTTCAGTCCTGGCGCCAAGCAGAATATCCAGCTGATCA

>1305_S43_L001_R1_001.fastq_124_1a_10
CCCCAACAACGGCGCTGGTAGTAGCTCAGCTGCTCAGGGTCCCGCAAGCCATCTTGGACATGATCGCAGG
TGCCCACTGGGGAGTCCTAGCGGGTATAGCGTATTTCTCCATGGTGGGCAACTGGGCGAAGGTCCTGGTG
GTGCTGTTGCTGTTTGCCGGCGTCGATGCGAGTACCCACATCACCGGGGGAAGTGCTGCTATGAGCGCGG
CTGGAGTCGCCAGCTTCTTCAGTCCTGGCGCCAAGCAGAATATCCAGCTGATCA

>1305_S43_L001_R1_001.fastq_125_1a_10
CCCCAACAACGGCGCTGGTAGTAGCTCAGCTGCTCAGGGTCCCGCAAGCCATCTTGGACATGATCGCAGG
TGCCCACTGGGGAGTCCTAGCGGGCATAGCGTATTTCTCCATGGTGGGCAACTGGGCGAAGGTCCCGGTG
GTGCTGTTGCTGTTTGCCGGCGTCGATGCGAGTACCCACATCACCGGGGGAAGTGCTGCTCAGAGCGCGG
CTGGAATCGCCAGCTTCTTCAGTCCTGGCGCCAAGCAGAATATCCAGCTGATCA

>1305_S43_L001_R1_001.fastq_126_1a_10
CCCCAACAACGGCGCTGGTAGTAGCTCAGCTGCTCAGGGTCCCGCAAGCCATCTTGGACATGATCGCAGG
TGCCCACTGGGGAGTCCTAGCGGGCATAGCGTATTTCTCCATGGTGGGCAACTGGGCGAAGGTCCTGGTG
GTGCTGTTGCTGTTTGCCGGCGTCGATGCGAGTACCCACATCACCGGGGGAAGTGCTGCTCAGAGCGCGG
CTGGAATCGCCGGCTTCTTCAGTCCTGGTGCCAAGCAGAATATCCAGCTGATCA

>1305_S43_L001_R1_001.fastq_127_1a_10
CTCCAACAACGGCGCTGGTAGTAGCTCAGCTGCTCAGGGTCCCGCAAGCCATCTTGGACATGATCGCAGG
TGCCCACTGGGGAGTCCTAGCGGGCATAGCGTATTTCTCCATGGTGGGCAACTGGGCGAAGGTCCTGGTG
GTGCTGTTGCTGTTTGCCGGCGTCGATGCGAGTACCCGCATCACCGGGGGAAGTGCTGCTAGGAGCACGG
CTGGAGTCGCCGGCCTCTTCAGTCCTGGCGCCAAGCAGAATATCCAGCTGATCA

>1305_S43_L001_R1_001.fastq_128_1a_10
CCCCAACAACGGCGCTGGTAGTAGCTCAGCTGCTCAGGGTCCCGCAAGCTATCTTGGACATGATCGCAGG
TGCCCACTGGGGAGTCCTAGCGGGCATAGCGTATTTCTCCATGGTGGGCAACTGGGCGAAGGTCCTGGTG
GTGCTGTTGCTGTTTGCCGGCGTCGATGCGAGTACCCACATCACCGGGGGAAGTGCTGCTCAGAGCGCGG
CTGGAGTCGCCAGCTTCTTCAGTCCTGGCGCCAAGCAGAATATCCAGCTGATCA

>1305_S43_L001_R1_001.fastq_129_1a_10
CCCCAACAACGGCGCTGGTAGTAGCTCAGCTGCTCAGGGTCCCGCAAGCCATCTTGGACATGATCGCAGG
TGCCCACTGGGGAGTCCTAGCGGGCATAGCGTATTTCTCCATGGTGGGCAACTGGGCGAAGGTCCTGGTG
GTGCTGTTGCTGTTTGCCGGCGTCGATGCGAATACCCACATCACCGGGGGAAGTGCTGCTAGGAGCACGG
CCGGAGTCGCCGGCCTCTTCAGTCCTGGCGCCAAGCAGAATATCCAGCTGATCA

>1305_S43_L001_R1_001.fastq_130_1a_10
CCCCAACAACGGCGCTGGTAGTAGCTCAGCTGCTCAGGGTCCCGCAAGCCATCTTGGACATGATCGCAGG
TGCCCACTGGGGAGTCCTAGCGGGCATAGCGTATTTCTCCATGGTGGGCAACTGGGCGAAGGTCCTGGTG
GTGCTGTTGCTGTTTGCCGGCGTCGATGCGAGTACCCACATCACCGGGGGAAGTGCTGCTCAGAGCGCGG
CTGGAATCGCCAGCTTCTTCAGTCCTGGCGCCAAGCAAAATATCCAGCTGATCA

>1305_S43_L001_R1_001.fastq_131_1a_10
CCCCAACAACGGCGCTGGTAGTAGCTCGGCTGCTCAGGGTCCCGCAAGCCATCTTGGACATGATCGCAGG
TGCCCACTGGGGAGTCCTAGCGGGCATAGCGTATTTCTCCATGGTGGGCAACTGGGCGAAGGTCCTGGTG
GTGCTGTTGCTGTTTGCCGGCGTCGATGCGAGTACCCACATCACCGGGGGAAGTGCTGCTCAGAGCGCGG
CTGGAGTCGCCAGCTTCTTCAGTCCTGGCGCCAAGCAGAATATCCAGCTGATCA

>1305_S43_L001_R1_001.fastq_132_1a_10
CCCCAACAACGGCGCTGGTAGTAGCTCAGCTGCTCAGGGTCCCGCAAGCCATCTTGGACATGATCGCAGG
TGCCCACTGGGGCGTCCTAGCGGGCATAGCGTATTTCTCCATGGTGGGCAACTGGGCGAAGGTCCTGGTG
GTGCTGTTGCTGTTTGCCGGCGTCGATGCGAGTACCCACATCACCGGGGGAAGTGCTGCTCAGAGCGCGG
CTGGAATCGCCAGCTTCTTCAGTCCTGGCGCCAAGCAGAATATCCAGCTGATCA

>1305_S43_L001_R1_001.fastq_133_1a_10
CCCCAACAACGGCGCTGGTAGTAGCTCAGCTGCTCAGGGTCCCGCAAGCCATCTTGGACATGATCGCAGG
TGCCCACTGGGGAGTCCTAGCGGGCATAGCGTATTTCTCCATGGTGGGCAACTGGGCGAAGGTCCTGGTG
GTACTGTTGCTGTTTGCCGGCGTCGATGCGAGTACCCACATCACCGGGGGAAGTGCTGCTCAGAGCGCGG
CTGGAGTTGCCAGCTTCTTCAGTCCTGGCGCCAAGCAGAATATCCAGCTGATCA

>1305_S43_L001_R1_001.fastq_134_1a_10
CCCCAACAACGGCGCTGGTAGTAGCTCAGCTGCTCAGGGTCCCGCAAGCCATCTTGGACATGATCGCGGG
TGCCCACTGGGGAGTCCTAGCGGGCATAGCGTATTTCTCCATGGTGGGCAACTGGGCGAAGGTCCTGGTG
GTGCTGTTGCTGTTTGCCGGCGTCGATGCGAGTACCCACATCACCGGGGGAAGTGCTGCTCAGAGCGCGG
CTGGAATCGCCAGCTTCTTCAGTCCTGGCGCCAAGCAGAATATCCAGCTGATCA

>1305_S43_L001_R1_001.fastq_135_1a_10
CCCCAACAACGGCGCTGGTAGTAGCTCAGCTGCTCAGGGTCCCGCAAGCCATCTTGGACATGATCGCAGG
TGCCCACTGGGGAGTCCTAGCGGGCATAGCGTATTTCTCCATGGTGGGCAACTGGGCGAAGGTCCTGGTG
GTGCTGTTGTTGTTTGCCGGCGTCGATGCGAGTACCCACATCACCGGGGGAAGTGCTGCTCAGAGCGCGG
CTGGAGTCGCCAGCTTCTTCAGTCCTGGCGCCAAGCAGAATATCCAGCTGATCA

>1305_S43_L001_R1_001.fastq_136_1a_10
CCCCAACAACGGCGCTGGTAGTAGCTCAGCTGCTCAGGGTCCCGCAAGCCATCTTGGACATGATCGCAGG
TGCCCACTGGGGAGTCCTAGCGGGCATAGCGTATTTCTCCATGGTGGGCAACTGGGCGAAGGTCCTGGTG
GTGCTGTTGCTGTTTGCCGGCGTCGATGCGAGTACCCACGTCACCGGGGGAAGTGCTGCTCAGAGCGCGG
CTGGAGTCGCCAGCTTCTTCAGTCCTGGCGCCAAGCAGAATATCCAGCTGATCA

>1305_S43_L001_R1_001.fastq_137_1a_10
CCCCAACAACGGCGCTGGTAGTAGCTCAGCTGCTCAGGGTCCCGCAAGCCATCTTGGACATGATCGCAGG
TGCCCACTGGGGAGTCCTAGCGGGCATAGCGTATTTCTCCATGGTGGGCAACTGGGCGAAGGTCCTGGTG
GTGCTGTTGCTGTTTGCCGGCGTCGATGCGAGTACCCACATCACCGGGGGAAGTGCTGCTAGGAGCACGG
CTGGAGTCGCCGGCCTCTTCAGTCCTGGTGCCAAGCAGAATATCCAGCTGATCA

>1305_S43_L001_R1_001.fastq_138_1a_10
CCCCAACAACGGCGCTGGTAGTAGCTCAGCTGCTCAGGGTCCCGCAGGCCATCTTGGACATGATCGCAGG
TGCCCACTGGGGAGTCCTAGCGGGCATAGCGTATTTCTCCATGGTGGGCAACTGGGCGAAGGTCCTGGTG
GTGCTGTTGCTGTTTGCCGGCGTCGACGCGAGTACCCGCATCACCGGGGGAAGTGCTGCTCAGAGCGCGG
CTGGAATCGCCAGCTTCTTCAGTCCTGGCGCCAAGCAGAATATCCAGCTGATCA

>1305_S43_L001_R1_001.fastq_139_1a_10
CCCCAACAACGGCGCTGGTAGTAGCTCAGCTGCTCAGGGTCCCGCAAGCCATCTTGGACATGATCGCAGG
TGCCCACTGGGGAGTCCTAGCGGGCATAGCGTATTTCTCCATGGTGGGCAACTGGGCGAAGGTCCTGGTA
GTGCTGTTGCTGTTTGCCGGCGTCGATGCGAGTACCCACATCACCGGGGGAAGTGCTGCTCAGAGCGCGG
CTGGAATCGCCAGCTTCTTCAGTCCTGGCGCCAAGCAGAATATCCAGCTGATCA

>1305_S43_L001_R1_001.fastq_140_1a_10
CCCCAACAACGGCGCTGGTAGTAGCTCAGCTGCTCAGGGTCCCGCAAGCCATCTTGGACATGATCGCAGG
TGCCCACTGGGGAGTCCTAGCGGGCATAGCGTATTTCTCCATGGTGGGCAACTGGGCGAAGGTCCTGGTG
GTGCTGTTGCTGTTTGCCGGCGTCGATGCGAGTACCCGCATCACCGGGGGAAGTGCTGCTAGGAGCACGG
CTGGGGTCGCCGGCCTCTTCAGTCCTGGCGCCAAGCAGAATATCCAGCTGATCA

>1305_S43_L001_R1_001.fastq_141_1a_10
CCCCAACAACGGCGCTGGTAGTAGCTCAGCTGCTCAGGGTCCCGCAAGCCATCTTGGACATGATCGCAGG
TGCCCACTGGGGAGTCCTAGCGGGCATAGCGTATTTCTCCATGGTGGGCAACTGGGCGAAGGTCCTGGTG
GTGCTGTTGCTGTTTGCCGGCGTCGATGCGAGTACCCGTATCACCGGGGGAAGTGCTGCTAGGAGCACGG
CTGGAGTCGCCGGCCTCTTCAGTCCTGGCGCCAAGCAGAATATCCAGCTGATCA

>1305_S43_L001_R1_001.fastq_142_1a_10
CCCCAACAACGGCGCTGGTAGTAGCTCAGCTGCTCAGGGTCCCGCAAGCCATCTTGGACATGATCGCAGG
TGCCCACTGGGGAGTCCTAGCGGGCATAGCGTATTTCTCCATGGTGGGCAACTGGGCGAAGGTCCTGGTA
GTGCTGTTGCTGTTTGCCGGCGTCGATGCGAGTACCCACATCACCGGGGGAAGTGCTGCTCAGAGCGCGG
CTGGAGTCGCCAGCTTCTTCAGTCCTGGCGCCAAGCAGAATATCCAGCTGATCA

>1305_S43_L001_R1_001.fastq_143_1a_10
CCCCAACAACGGCGCTGGTAGTAGCTCAGCTGCTCAGGGTCCCGCAAGCCATCTTGGACATGATCGCAGG
TGCCCACTGGGGAGTCCTAGCGGGCATAGCGTATTTCTCCATGGTGGGCAACTGGGCGAAGGTCCTGGTG
GTGCTGTTGCTGTTTGCCGGCGTCGATGCGAGTACCCACATCACCGGGGGAAGTGCTGCTAAGAGCGTGG
CTGGGGTCGCCGGCCTCTTCAGTCCTGGCGCCAAGCAGAATATCCAGCTGATCA

>1305_S43_L001_R1_001.fastq_144_1a_10
CCCCAACAACGGCGCTGGTAGTAGCTCAGCTGCTCAGGGTCCCGCAAGCCATCTTGGACATGATCGCAGG
TGCCCACTGGGGAGTCCTAGCGGGCATAGCGTATTTCTCCATGGTGGGCAACTGGGCGAAGGTCCTGGTG
GTGCTGTTGCTGTTTGCCGGCGTTGATGCGAGTACCCACATCACCGGGGGAAGTGCTGCTCAGAGCGCGG
CTGGAATCGCCAGCTTCTTCAGTCCTGGCGCCAAGCAGAATATCCAGCTGATCA

>1305_S43_L001_R1_001.fastq_145_1a_10
CCCCAACAACGGCGCTGGTAGTAGCTCAGCTGCTCAGGGTCCCGCAAGCCATCTTGGACATGATCGCAGG
TGCCCACTGGGGAGTCCTAGCGGGCATAGCGTATTTCTCCATGGTGGGCAACTGGGCGAAGGTCCTGGTG
GTGCTGTTGCTGTTTGCCGGTGTCGATGCGAGTACCCACATCACCGGGGGAAGTGCTGCTCAGAGCGCGG
CTGGAATCGCCAGCTTCTTCAGTCCTGGCGCCAAGCAGAATATCCAGCTGATCA

>1305_S43_L001_R1_001.fastq_146_1a_10
CCCCAACAACGGCGCTGGTAGTAGCTCAGCTGCTCAGGGTCCCGCAAGCCATCTTGGACATGATCGCAGG
TGCCCACTGGGGAGTCCTAGCGGGCATAGCGTATTTCTCCATGGTGGGCAACTGGGCGAAGGTCCTGGTG
GTGCTGTCGCTGTTTGCCGGCGTCGATGCGAGTACCCACATCACCGGGGGAAGTGCTGCTCAGAGCGCGG
CTGGAATCGCCAGCTTCTTCAGTCCTGGCGCCAAGCAGAATATCCAGCTGATCA

>1305_S43_L001_R1_001.fastq_147_1a_9
CCCCAACAACGGCGCTGGTAGTAGCTCAGCTGCTCAGGGTCCCGCAAGCCATCTTGGACATGATCGCAGG
TGCCCACTGGGGAGTCCTAGCGGGCATAGCGTATTTCTCCATGGTGGGCAACTGGGCGAAGGTCCTGGTG
GTGCTGTTGCTGTTTGCCGGCGTCGATGCGAGTACCCACATCACCGGGGGAAGTGCTGCTAGGAGCACGG
CTGGAGTCGCCAGCTTCTTCAGTCCTGGCGCCAAGCAGAATATCCAGCTGATCA

>1305_S43_L001_R1_001.fastq_148_1a_9
CCCCAACAACGGCGCTGGTAGTAGCTCAGCTGCTCAGGGTCCCGCAAGCCATCTTGGACATGATCGCAGG
TGCCCACTGGGGAGTCCTAGCGGGCATAGCGTATTTCTCCATGGTGGGCAACTGGGCGAAGGTCCTGGTG
GTGCTGTTGCTGTTTGCCGGCGTCGATGCGAGTACCCACATCACCGGGGGAAGTGCTGCTCAGAGCGCGG
CTGGAATCGCCAGCTTCTTCAGTCCTGGCACCAAGCAGAATATCCAGCTGATCA

>1305_S43_L001_R1_001.fastq_149_1a_9
CCCCAACAACGGCGCTGGTAGTAGCTCAGCTGCTCAGGGTCCCGCAAGCCATCTTGGACATGATCGCAGG
TGCCCACTGGGGAGTCCTAGCGGGCATAGCGTATTTCTCCATGGTGGGCAACTGGGCGAAGGTCCTGGTG
GTGCTGTTGCTGTTTGCCGGCGTCGATGCGAGTACCCACATCACCGGGGGAAGTGCTGCTCAGAGCGCGG
CTGGAGTCGCCAGCTTCTTCAGTCCTGGCGCCAAGCAGAATATCCAGCTGATCG

>1305_S43_L001_R1_001.fastq_150_1a_9
CCCCAACAACGGCGCTGGTAGTAGCTCAGCTGCTCAGGGTCCCGCAAGCCATCTTGGACATGATCGCAGG
TGCCCACTGGGGAGCCCTAGCGGGCATAGCGTATTTCTCCATGGTGGGCAACTGGGCGAAGGTCCTGGTG
GTGCTGTTGCTGTTTGCCGGCGTCGATGCGAGTACCCACATCACCGGGGGAAGTGCTGCTCAGAGCGCGG
CTGGAGTCGCCAGCTTCTTCAGTCCTGGCGCCAAGCAGAATATCCAGCTGATCA

>1305_S43_L001_R1_001.fastq_151_1a_9
CCCCAACAACGGCGCTGGTAGTAGCTCAGCTGCTCAGGGTCCCGCAAGCCATCTTGGACATGATCGCAGG
TGCCCACTGGGGAGTCCTAGCGGGCATAGCGTATTTCTCCATGGTGGGCAACTGGGCGAAGGTCCTGGTG
GTGCTGTTGCTGTTTGCCGGCGTCGATGCGAGTACCCACATCACCGGGGGAAGTGCTGCTAAGAGCGTGG
CTGGAGTTGCCGGCCTCTTCAGTCCTGGCGCCAAGCAGAATATCCAGCTGATCA

>1305_S43_L001_R1_001.fastq_152_1a_9
CCCCAACAACGGCGCTGGTAGTAGCTCAGCTGCTCAGGGTCCCGCAAGCCATCTTGGACATGATCGCAGG
TGCCCACTGGGGAGTCCTGGCGGGCATAGCGTATTTCTCCATGGTGGGCAACTGGGCGAAGGTCCTGGTG
GTGCTGTTGCTGTTTGCCGGCGTCGATGCGAGTACCCACATCACCGGGGGAAGTGCTGCTAAGAGCGTGG
CTGGAGTCGCCGGCCTCTTCAGTCCTGGCGCCAAGCAGAATATCCAGCTGATCA

>1305_S43_L001_R1_001.fastq_153_1a_9
CCCCAACAACGGCGCTGGTAGTAGCTCAGCTGCTCAGGGTCCCGCAAGCCATCTTGGACATGATCGCAGG
TGCCCACTGGGGAGTCCTAGCGGGCATAGCGTATTTCTCCATGGTGGGCAACTGGGCGAAGGTCCTGGTG
GTGCTGTTGCTGTTTGCCGGCGTCGATGCGAGTACCCACATCACCGGGGGAAGTGCTGCTCAGAGCGCGG
CTGGAGTCGCCAGCTTCTTCAGTCCTGGCGCCAAGCAGAATATTCAGCTGATCA

>1305_S43_L001_R1_001.fastq_154_1a_9
CCCCAACAACGGCGCTGGTAGTAGCTCAGCTGCTCAGGGTCCCGCAAGCCATCTTGGACATGATCGCAGG
TGCCCACTGGGGAGTCCTAGCGGGCATAGCGTATTTCTCCATGGTGGGCAACTGGGCGAAGGTCCTGGTG
GTGCTGTTGCTGTTTGCCGGCGTCGATGCGAGTACTCACATCACCGGGGGAAGTGCTGCTCAGAGCGCGG
CTGGAGTCGCCAGCTTCTTCAGTCCTGGCGCCAAGCAGAATATCCAGCTGATCA

>1305_S43_L001_R1_001.fastq_155_1a_9
CCCCAACAACGGCGCTGGTAGTAGCTCAGCTGCTCAGGGTCCCGCAAGCCATCTTGGACATGATCGCAGG
TGCCCACTGGGGAGTCCTAGCGGGCATAGCGTATTTCTCCATGGTGGGCAACTGGGCGAAGGTCCTGGTG
GTGCTGTTGCTGTTTGCCGGCGTCGATGCGAGTACCCACATCACCGGGGGAAGTGCTGCTAAGAGCACGG
CTGGAGTCGCCGGCCTCTTCAGTCCTGGCGCCAAGCAGAACATCCAGCTGATCA

>1305_S43_L001_R1_001.fastq_156_1a_9
CCCCAACAACGGCGCTGGTAGTAGCTCAGCTGCTCAGGGTCCCGCAAGCCATCTTGGACATGATCGCAGG
TGCCCACTGGGGAGTCCTAGCGGGCATAGCGTATTTCTCCATGGTGGGCAACTGGGCGAAGGTCCTGGTG
GTGCTGTTGCTGTTTGCCGGCGTCGATGCGAGTACCCACATCACCGGGGGAAGTGCTGCTCAGAGCGCGG
CTGGAATCGCCAGTTTCTTCAGTCCTGGCGCCAAGCAGAATATCCAGCTGATCA

>1305_S43_L001_R1_001.fastq_157_1a_9
CCCCAACAACGGCGCTGGTAGCAGCTCAGCTGCTCAGGGTCCCGCAAGCCATCTTGGACATGATCGCAGG
TGCCCACTGGGGAGTCCTAGCGGGCATAGCGTATTTCTCCATGGTGGGCAACTGGGCGAAGGTCCTGGTG
GTGCTGTTGCTGTTTGCCGGCGTCGATGCGAGTACCCACATCACCGGGGGAAGTGCTGCTCAGAGCGCGG
CTGGAATCGCCAGCTTCTTCAGTCCTGGCGCCAAGCAGAATATCCAGCTGATCA

>1305_S43_L001_R1_001.fastq_158_1a_9
CCCCAACAACGGCGCTGGTAGTAGCTCAGCTGCTCAGGGTCCCGCAAGCCATCTTGGACATGATCGCAGG
TGCCCACTGGGGAGTCCTAGCGGGCATAGCGTATTTCTCCATGGTGGGCAACTGGGCGAAGGTCCTGGTG
GTGCTGTTGCTGTTTGCCGGCGTCGATGCGAGTACCCACATCACCGGGGGAAGTGCTGCTCAGAGCGCGG
CTGGAATCGCCAGCTTCTCCAGTCCTGGCGCCAAGCAGAATATCCAGCTGATCA

>1305_S43_L001_R1_001.fastq_159_1a_9
CCCCAACAACGGCGCTGGTAGTAGCTCAGCTGCTCAGGGTCCCGCAAGCCATCTTGGACATGATCGCAGG
TGCCCACTGGGGAGTCCTAGCGGGCATAGCGTATTTCTCCATGGTGGGCAACTGGGCGAAGGTCCTGGTG
GTGCTGTTGCTGTTTGCCGGCGTCGATGCAAGTACCCACATCACCGGGGGAAGTGCTGCTCAGAGCGCGG
CTGGAATCGCCAGCTTCTTCAGTCCTGGCGCCAAGCAGAATATCCAGCTGATCA

>1305_S43_L001_R1_001.fastq_160_1a_9
CCCCAACAACGGCGCTGGTAGTAGCTCAGCTGCTCAGGGTCCCGCAAGCCATCTTGGACATGATCGCAGG
TGCCCACTGGGGAGTCCTAGCGGGCATAGCGTATTTCTCCATGGTGGGCAACTGGGCGAGGGTCCTGGTG
GTGCTGTTGCTGTTTGCCGGCGTCGATGCGAGTACCCACATCACCGGGGGAAGTGCTGCTCAGAGCGCGG
CTGGAATCGCCAGCTTCTTCAGTCCTGGCGCCAAGCAGAATATCCAGCTGATCA

>1305_S43_L001_R1_001.fastq_161_1a_9
CCCCAACAACGGCGCTGGTAGTAGCTCAGCTGCTCAGGGTCCCGCAAGCCATCTTGGACATGATCGCAGG
TGCCCACTGGGGAGTCCTAGCGGGCATAGCGTATTTCTCCATGGTGGGCAACTGGGCGAAGGTCCTGGTG
GTGCTGTTGCTGTTTGCCGGCGTCGATGCGAATACCCACATCACCGGGGGAAGTGCTGCTCAGAGCGCGG
CTGGAATCGCCAGCTTCTTCAGTCCTGGCGCCAAGCAGAATATCCAGCTGATCA

>1305_S43_L001_R1_001.fastq_162_1a_9
CCCCAACAACGGCGCTGGTAGTAGCTCAGCTGCTCAGGGTCCCGCAAGCCATCTTGGACATGATCGCAGG
TGCCCACTGGGGAGTCCTAGCGGGCATAGCGTATTTCTCCATGGTGGGCAACTGGGCGAAGGTCCTGGTG
GTGCTGTTGCTGTTTGCCGGCGTCGATGCGAGTACCCACATCACCGGGGGAAGTGCTGCTCAGAGCGCGG
CTGGAATCGCCAGCTCCTTCAGTCCTGGCGCCAAGCAGAATATCCAGCTGATCA

>1305_S43_L001_R1_001.fastq_163_1a_9
CCCCAACAACAGCGCTGGTAGTAGCTCAGCTGCTCAGGGTCCCGCAAGCCATCTTGGACATGATCGCAGG
TGCCCACTGGGGAGTCCTAGCGGGCATAGCGTATTTCTCCATGGTGGGCAACTGGGCGAAGGTCCTGGTG
GTGCTGTTGCTGTTTGCCGGCGTCGATGCGAGTACCCACATCACCGGGGGAAGTGCTGCTCAGAGCGCGG
CTGGAGTCGCCAGCTTCTTCAGTCCTGGCGCCAAGCAGAATATCCAGCTGATCA

>1305_S43_L001_R1_001.fastq_164_1a_9
CCCCAACAACGGCGCTGGTAGTAGCTCAGCTGCTCAGGGTCCCGCAAGCCATCTTGGACATGATCGCAGG
TGCCCACTGGGGAGTCCTAGCGGGCATAGCGTATTTCTCCATGGTGGGCAACTGGGCGAAGGTCCTGGTG
GTGCTGTTGCTGTTTGCCGGCGTCGATGCGAGTACCCACATCACCGGGGGAAGTGCTGCTCAGAGCGCGG
CTGGAGTCGCCAGCTTCTTCAGTCCTGGCGCCAAGCAGAATATCCAGCTGGTCA

>1305_S43_L001_R1_001.fastq_165_1a_9
CCCCAACAACGGCGCTGGTAGTGGCTCAGCTGCTCAGGGTCCCGCAAGCCATCTTGGACATGATCGCAGG
TGCCCACTGGGGAGTCCTAGCGGGCATAGCGTATTTCTCCATGGTGGGCAACTGGGCGAAGGTCCTGGTG
GTGCTGTTGCTGTTTGCCGGCGTCGATGCGAGTACCCACATCACCGGGGGAAGTGCTGCTCAGAGCGCGG
CTGGAGTCGCCAGCTTCTTCAGTCCTGGCGCCAAGCAGAATATCCAGCTGATCA

>1305_S43_L001_R1_001.fastq_166_1a_9
CCCCAACAACGGCGCTGGTAGTAGCTCAGCTGCTCAGGGTCCCGCAAGCCATCTTGGACATGATCGCAGG
TGCCCACTGGGGAGTCCTAGCGGGCATAGCGTATTTCTCCATGGTGGGCAACTGGGCGAAGGTCCTGGTG
GTGCTGTTGCTGTTTGCCGGCGTCGATGCGAGTACCCACATCACCGGGGGAAGTGCTGCTCATAGCGCGG
CTGGAGTCGCCAGCCTCTTCAGTCCTGGCGCCAAGCAGAATATCCAGCTGATCA

>1305_S43_L001_R1_001.fastq_167_1a_9
CCCCAACAACGGCGCTGGTAGTAGCTCAGCTGCTCAGGGTCCCACAAGCCATCTTGGACATGATCGCAGG
TGCCCACTGGGGAGTCCTAGCGGGCATAGCGTATTTCTCCATGGTGGGCAACTGGGCGAAGGTCCTGGTG
GTGCTGTTGCTGTTTGCCGGCGTCGATGCGAGTACCCACATCACCGGGGGAAGTGCTGCTCAGAGCGCGG
CTGGAGTCGCCAGCTTCTTCAGTCCTGGCGCCAAGCAGAATATCCAGCTGATCA

>1305_S43_L001_R1_001.fastq_168_1a_9
CCCCAACAACGGCGCTGGTAGTAGCTCAGCTGCTCAGGGTCCCGCAAGCCATCTTGGACATGATCGCAGG
TGCCCACTGGGGAGTCCTAGCGGGCATAGCGTATTTCTCCATGGTGGGCAATTGGGCGAAGGTCCTGGTG
GTGCTGTTGCTGTTTGCCGGCGTCGATGCGAGTACCCACATCACCGGGGGAAGTGCTGCTCAGAGCGCGG
CTGGAGTCGCCAGCTTCTTCAGTCCTGGCGCCAAGCAGAATATCCAGCTGATCA

>1305_S43_L001_R1_001.fastq_169_1a_9
CTCCAACAACGGCGCTGGTAGTAGCTCAGCTGCTCAGGGTCCCGCAAGCCATCTTGGACATGATCGCAGG
TGCCCACTGGGGAGTCCTAGCGGGCATAGCGTATTTCTCCATGGTGGGCAACTGGGCGAAGGTCCTGGTG
GTGCTGTTGCTGTTTGCCGGCGTCGATGCGAGTACCCACATCACCGGGGGAAGTGCTGCTAGGAGCACGG
CTGGAGTCGCCGGCCTCTTCAGTCCTGGCGCCAAGCAGAATATCCAGCTGATCA

>1305_S43_L001_R1_001.fastq_170_1a_9
CCCCAACAACGGCGCTGGTAGTAGCTCAGCTGCTCAGGGTCCCGCAAGCCACCTTGGACATGATCGCAGG
TGCCCACTGGGGAGTCCTAGCGGGCATAGCGTATTTCTCCATGGTGGGCAACTGGGCGAAGGTCCTGGTG
GTGCTGTTGCTGTTTGCCGGCGTCGATGCGAGTACCCACATCACCGGGGGAAGTGCTGCTCAGAGCGCGG
CTGGAATCGCCAGCTTCTTCAGTCCTGGCGCCAAGCAGAATATCCAGCTGATCA

>1305_S43_L001_R1_001.fastq_171_1a_9
CCCCAACAACGGCGCTGGTAGTAGCTCAGCTGCTCAGGGTCCCGCAAGCCATCTTGGACATGATCGCAGG
TGCCCACTGGGGAGTCCTAGCGGGCATAGCGTATTTCTCCATGGTGGGCAACTGGGCGAAGGTCCTGGTG
GTGCTGTTGCTGTTTGCCGGCGTCGATGCGAGTACCCACATCACCGGGGGAAGTGCTGCTCAGAGCGCGG
CTGGAGTCGCCAGCTTCCTCAGTCCTGGCGCCAAGCAGAATATCCAGCTGATCA

>1305_S43_L001_R1_001.fastq_172_1a_9
CCCCGACAACGGCGCTGGTAGTAGCTCAGCTGCTCAGGGTCCCGCAAGCCATCTTGGACATGATCGCAGG
TGCCCACTGGGGAGTCCTAGCGGGCATAGCGTATTTCTCCATGGTGGGCAACTGGGCGAAGGTCCTGGTG
GTGCTGTTGCTGTTTGCCGGCGTCGATGCGAGTACCCGCATCACCGGGGGAAGTGCTGCTAGGAGCACGG
CTGGAGTCGCCGGCCTCTTCAGTCCTGGCGCCAAGCAGAATATCCAGCTGATCA

>1305_S43_L001_R1_001.fastq_173_1a_9
CCCCAACAACGGCGCTGGTAGTAGCTCAGCTGCTCAGGGTCCCGCAAGCCATCTTGGACATGATCGCAGG
TGCCCACTGGGGAGTCCTAGCGGGCATAGTGTATTTCTCCATGGTGGGCAACTGGGCGAAGGTCCTGGTG
GTGCTGTTGCTGTTTGCCGGCGTCGATGCGAGTACCCACATCACCGGGGGAAGTGCTGCTCAGAGCGCGG
CTGGAGTCGCCAGCTTCTTCAGTCCTGGCGCCAAGCAGAATATCCAGCTGATCA

>1305_S43_L001_R1_001.fastq_174_1a_9
CCCCAACAACGGCGCTGGTAGTAGCTCAGCTGCTCAGGGTCCCGCAGGCCATCTTGGACATGATCGCAGG
TGCCCACTGGGGAGTCCTAGCGGGCATAGCGTATTTCTCCATGGTGGGCAACTGGGCGAAGGTCCTGGTG
GTGCTGTTGCTGTTTGCCGGCGTCGATGCGAGTACCCGCATCACCGGGGGAAGTGCTGCTAGGAGCACGG
CTGGAGTCGCCGGCCTCTTCAGTCCTGGCGCCAAGCAGAATATCCAGCTGATCA

>1305_S43_L001_R1_001.fastq_175_1a_9
CCCCAACAACGGCGCTGGTAGTAGCTCAGCTGCTCAGGGTCCCGCAAGCCATCTTGGACATGATCGCAGG
TGCCCACTGGGGAGTCCTAGCGGGCATAGCGTATTTCTCCATGGTGGGCAACTGGGCGAAGGTCCTGGTG
GTGCTGTTGCTGTTTGCCGGCGTCGATGCGAGTACCCACATCACCGGGGGAAGTGCTGCTCAGAGCGCGG
CTGGAATCGCCAGCTTCTTCAGTCCTGGCGCCAAGCAGGATATCCAGCTGATCA

>1305_S43_L001_R1_001.fastq_176_1a_9
CCCCAACAACGGCGCTGGTAGTAGCTCAGCTGCTCAGGGTCCCGCAAGCCATCTTGGACATGATCGCAGG
TGCCCACTGGGGAGTCCTAGCGGGCATAGCGTATTTCTCCATGGTGGGCAACTGGGCGAAGGTCCTGGTG
GTGCTGTTGCTGTTTGCCGGCGTCGATGCGAGTACCCACATTACCGGGGGAAGTGCTGCTAGGAGCACGG
CTGGAGTCGCCGGCCTCTTCAGTCCTGGCGCCAAGCAGAATATCCAGCTGATCA

>1305_S43_L001_R1_001.fastq_177_1a_9
CCCCAACAACGGCGCTGGTAGTAGCTCAGCTGCTCAGGGTCCCGCAAGCCATCTTGGACATGATCGCAGG
TGCCCACTGGGGAGTCCTAGCGGGCATAGCGTATTTCTCCATGGTGGGCAACTGGGCGAAGGTCCTGGTG
GTGCTGTTGCTGTTTGCCGGCGTCGATGCGAGTACCCACACCACCGGGGGAAGTGCTGCTCAGAGCGCGG
CTGGAGTCGCCAGCTTCTTCAGTCCTGGCGCCAAGCAGAATATCCAGCTGATCA

>1305_S43_L001_R1_001.fastq_178_1a_9
CCCCAACAACGGCGCTGGTAGTAGCTCAGCTGCTCAGGGTCCCGCAAGCCATCTTGGACATGATCGCAGG
TGCCCACTGGGGAGTCCTAGCGGGCATAGCGTATTTCTCCATGGTGGGCAACTGGGCGAAAGTCCTGGTG
GTGCTGTTGCTGTTTGCCGGCGTCGATGCGAGTACCCACATCACCGGGGGAAGTGCTGCTCAGAGCGCGG
CTGGAGTCGCCAGCTTCTTCAGTCCTGGCGCCAAGCAGAATATCCAGCTGATCA

>1305_S43_L001_R1_001.fastq_179_1a_9
CCCCAACAACGGCGCTGGTAGTAGCTCAGCTGCTCAGGGTCCCGCAAGCCATCTTGGACATGATCGCAGG
TGCCCACTGGGGAGTCCTAGCGGGCATAGCGTATTTCTCCATGGTGGGCAACTGGGCGAAGGTCCTGGTG
GTGCTGTTGCTGTTTGCCGGCGTCGATGCGAGCACCCACATCACCGGGGGAAGTGCTGCTAGGAGCACGG
CTGGAGTCGCCGGCCTCTTCAGTCCTGGCGCCAAGCAGAATATCCAGCTGATCA

>1305_S43_L001_R1_001.fastq_180_1a_9
CCCCAACAACGGCGCTGGTAGTAGCTCAGCTGCTCAGGGTCCCGCAAGCCATCTTGGACATGATCGCAGG
TGCCCACTGGGGAGTCCTAGCGGGCATAGCGTATTTCTCCATGGTGGGCAACTGGGCGAAGGTCCTGGTG
GTGCTGTTGCTGTTTGCCGGCGTCGATGCGAGTACCCACATCACCGGGGGAAGTGCTGCTCAGAGCGCGG
CTGGAATCGCCAGCTTCTTCAGTCCTGGCGCCAAGCAGAATACCCAGCTGATCA

>1305_S43_L001_R1_001.fastq_181_1a_9
CCCCAACAACGGCGCTGGTAGTAGCTCAGCTGCTCAGGGTCCCGCAAGCCATCTTGGACATGATCGCAGG
TGCCCACTGGGGAGTCCTAGCGGGCATAGCGTATCTCTCCATGGTGGGCAACTGGGCGAAGGTCCTGGTG
GTGCTGTTGCTGTTTGCCGGCGTCGATGCGAGTACCCACATCACCGGGGGAAGTGCTGCTCAGAGCGCGG
CTGGAATCGCCAGCTTCTTCAGTCCTGGCGCCAAGCAGAATATCCAGCTGATCA

>1305_S43_L001_R1_001.fastq_182_1a_9
CCCCAACAACGGCGCTGGTAGTAGCTCAGCTGCTCAGGGTCCCGCAAGCCATCTTGGACATGATCGCAGG
TGCCCACTGGGGAGTCCTAGCGGGCATAGCGTATTTCTCCATGGTGGGCAACTGGGCGAAGGTCCTGGTG
GTGCTGTTGCTGTTCGCCGGCGTCGATGCGAGTACCCACATCACCGGGGGAAGTGCTGCTCAGAGCGCGG
CTGGAGTCGCCAGCTTCTTCAGTCCTGGCGCCAAGCAGAATATCCAGCTGATCA

>1305_S43_L001_R1_001.fastq_183_1a_9
CCCCAACAACGGCGCTGGTAGTAGCTCAGCTGCTCAGGGTCCCGCAAGCCATCTTGGACATGATTGCAGG
TGCCCACTGGGGAGTCCTAGCGGGCATAGCGTATTTCTCCATGGTGGGCAACTGGGCGAAGGTCCTGGTG
GTGCTGTTGCTGTTTGCCGGCGTCGATGCGAGTACCCACATCACCGGGGGAAGTGCTGCTCAGAGCGCGG
CTGGAATCGCCAGCTTCTTCAGTCCTGGCGCCAAGCAGAATATCCAGCTGATCA

>1305_S43_L001_R1_001.fastq_184_1a_8
CCCCAACAACGGCGCTGGTAGTAGCTCAGCTGCTCAGGGTCCCGCAAGCCATCTTGGACATGATCGCAGG
TGCCCACTGGGGAGTCCTAGCGGGCATAGCGTATTTCTCCATGGTGGGCAACTGGGCGAAGGTCCTGGTG
GTGCTGTTGCTGTTTGCCGGCGTCGATGCGAGTACCCGCATCACCGGGGGAAGTGCTGCTAGGAGCACGG
CTGGAATCGCCAGCTTCTTCAGTCCTGGCGCCAAGCAGAATATCCAGCTGATCA

>1305_S43_L001_R1_001.fastq_185_1a_8
CCCCAACAACGGCGCTGGTAGTAGCTCAGCTGCTCAGGGTCCCGCGAGCCATCTTGGACATGATCGCAGG
TGCCCACTGGGGAGTCCTAGCGGGCATAGCGTATTTCTCCATGGTGGGCAACTGGGCGAAGGTCCTGGTG
GTGCTGTTGCTGTTTGCCGGCGTCGATGCGAGTACCCACATCACCGGGGGAAGTGCTGCTCAGAGCGCGG
CTGGAATCGCCAGCTTCTTCAGTCCTGGCGCCAAGCAGAATATCCAGCTGATCA

>1305_S43_L001_R1_001.fastq_186_1a_8
CCCCAACAACGGCGCTGGTAGTAGCTCAGCTGCTCAGGGTCCCGCAAGCCATCTTGGACATGATCGCAGG
TGCCCACTGGGGAGTCCTAGCGGGCATAGCGTATTTCTCCATGGTGGGCAACTGGGCGAAGGTCCTGGTG
GTGCTGTTGCTGTTTGCCGGCGTCGATGCGAGTACCCACATCACCGGGGGAAGTGCTGCTCAGAGCGCGG
CTGGAGTCACCAGCTTCTTCAGTCCTGGCGCCAAGCAGAATATCCAGCTGATCA

>1305_S43_L001_R1_001.fastq_187_1a_8
CCCCAACAACGGCGCTGGTAGTAGCTCAGCTGCTCAGGGTCCCGCAAGCCATCTTGGACATGATCGCAGG
TGCCCACTGGGGAGTCCTAGCGGGCATAGCGTATTTCTCCATGGTGGGCAACTGGGCGAGGGTCCTGGTG
GTGCTGTTGCTGTTTGCCGGCGTCGATGCGAGTACCCACATCACCGGGGGAAGTGCTGCTCAGAGCGCGG
CTGGAGTCGCCAGCTTCTTCAGTCCTGGCGCCAAGCAGAATATCCAGCTGATCA

>1305_S43_L001_R1_001.fastq_188_1a_8
CCCCAACAACGGCGCTGGTAGTAGCTCAGCTGCTCAGGGTCCCGCAAGCCATCTTGGACATGATCGCAGG
TGCCCACTGGGGGGTCCTAGCGGGCATAGCGTATTTCTCCATGGTGGGCAACTGGGCGAAGGTCCTGGTG
GTGCTGTTGCTGTTTGCCGGCGTCGATGCGAGTACCCGCATCACCGGGGGAAGTGCTGCTAGGAGCACGG
CTGGAGTCGCCGGCCTCTTCAGTCCTGGCGCCAAGCAGAATATCCAGCTGATCA

>1305_S43_L001_R1_001.fastq_189_1a_8
CCCCAACAACGGCGCTGGTAGTAGCTCAGCTGCTCAGGGTCCCGCAAGCCATCTTGGACATGATCGCAGG
TGCCCACTGGGGAGTCCTAGCGGGCATAGCGTATTTCTCCATGGTGGGCAACTGGGCGAAGGTCCTGGTG
GTGCTGTTGCTGTTTGCCGGCGTCGATGCGAGTACCCGCATCACCGGGGGAAGTGCTGCTAGGAGCACGG
CTGGAGTCGCCGGCCTCCTCAGTCCTGGCGCCAAGCAGAATATCCAGCTGATCA

>1305_S43_L001_R1_001.fastq_190_1a_8
CCCCAACAACGGCGCTGGTAGTAGTTCAGCTGCTCAGGGTCCCGCAAGCCATCTTGGACATGATCGCAGG
TGCCCACTGGGGAGTCCTAGCGGGCATAGCGTATTTCTCCATGGTGGGCAACTGGGCGAAGGTCCTGGTG
GTGCTGTTGCTGTTTGCCGGCGTCGATGCGAGTACCCACATCACCGGGGGAAGTGCTGCTCAGAGCGCGG
CTGGAATCGCCAGCTTCTTCAGTCCTGGCGCCAAGCAGAATATCCAGCTGATCA

>1305_S43_L001_R1_001.fastq_191_1a_8
CCCCAACAACGGCGCTGGTAGTAGCTCAGCTGCTCAGGGTCCCGCAAGCCATCTTGGACATGATCGCAGG
TGCCCACTGGGGAGTCCTAGCGGGCATAGCGTATTTCTCCATGGTGGGCAACTGGGCGAAGGTCCTGGTG
GTGCTGTTGCTGTTTGCCGGCGTCGATGCGAGTACCCACATCACCGGGGGAAGTGCTGCTAAGAGCGCGG
CTGGAATCGCCAGCTTCTTCAGTCCTGGCGCCAAGCAGAATATCCAGCTGATCA

>1305_S43_L001_R1_001.fastq_192_1a_8
CCCCAACAACGGCGCTGGTAGTAGCTCAGCTGCTCAGGGTCCCGCAAGCCATCTTGGACATGATCGCAGG
TGCCCACTGGGGAGTCCTAGCGGGCATAGCGTATTTCTCCATGGTGGGCAACTGGGCGAAGGTCCTGGTG
GTGCTGTTGCTGTTTGCCGGCGTCGATGCGAGTACCCACATCACCGGGGGAGGTGCTGCTCAGAGCGCGG
CTGGAATCGCCAGCTTCTTCAGTCCTGGCGCCAAGCAGAATATCCAGCTGATCA

>1305_S43_L001_R1_001.fastq_193_1a_8
CCCCAACAACGGCGCTGGTAGTAGCTCAGCTGCTCAGGGTCCCGCAAGCCATCTTGGACATGATCGCAGG
TGCCCACTGGGGAGTCCTAGCGGGCATAGCGTATTTCTCCATGGTGGGCAACTGGGCGAAGGTCCTGGTG
GTGCTGTTGCTGTTTGCCGGCGTCGATGCGAGTACCCACATCACCGGGGGAAGTGCTGCTAAGAGCGTGG
CTGGAGTCGCCGGCCTCTTCAGTCCTGGCGCCAAGCAGAACATCCAGCTGATCA

>1305_S43_L001_R1_001.fastq_194_1a_8
CCCCAACAACGGCGCTGGTAGTAGCTCAGCTGCTCAGGGTCCCGCAAGCCATCTTGGACATGATCGCAGG
TGCCCACTGGGGAGTCCTAGCGGGCATAGCGTATTTCTCCATGGTGGGCAACTGGGCGAAGGTCCTGGTG
GTGCCGTTGCTGTTTGCCGGCGTCGATGCGAGTACCCACATCACCGGGGGAAGTGCTGCTCAGAGCGCGG
CTGGAGTCGCCAGCTTCTTCAGTCCTGGCGCCAAGCAGAATATCCAGCTGATCA

>1305_S43_L001_R1_001.fastq_195_1a_8
CCCCAACAACGGCGCTGGTAGTAGCTCAGCTGCTCAGGGTCCCGCAAGCCATCTTGGACATGATCGCAGG
TGCCCACTGGGGAGTCCTAGCGGGCATAGCGTATTTCTCCATGGTGGGCAACTGGGCGAAGGTCCTGGTG
GTGCTGTTGCTATTTGCCGGCGTCGATGCGAGTACCCACATCACCGGGGGAAGTGCTGCTCAGAGCGCGG
CTGGAGTCGCCAGCTTCTTCAGTCCTGGCGCCAAGCAGAATATCCAGCTGATCA

>1305_S43_L001_R1_001.fastq_196_1a_8
CCCCAACAACGGCGCTGGTAGTAGCCCAGCTGCTCAGGGTCCCGCAAGCCATCTTGGACATGATCGCAGG
TGCCCACTGGGGAGTCCTAGCGGGCATAGCGTATTTCTCCATGGTGGGCAACTGGGCGAAGGTCCTGGTG
GTGCTGTTGCTGTTTGCCGGCGTCGATGCGAGTACCCACATCACCGGGGGAAGTGCTGCTAAGAGCGTGG
CTGGAGTCGCCGGCCTCTTCAGTCCTGGCGCCAAGCAGAATATCCAGCTGATCA

>1305_S43_L001_R1_001.fastq_197_1a_8
CCCCAACAACGGCGCTGGTAGTAGCTCAGCTGCTCAGGGTCCCGCAAGCCATCTTGGACATGATCGCAGG
TGCCCACTGGGGAGTCCTAGCGGGCATAGCGTATTTCTCCATGGTGGGCAACTGGGCGAAGGTCCTGGTG
GTGCTGTTGCTGTTTGCCGGCGTCGATGCGAGTACCCACATCACCGGGGGAAGTGCTGCCCAGAGCGCGG
CTGGAATCGCCAGCTTCTTCAGTCCTGGCGCCAAGCAGAATATCCAGCTGATCA

>1305_S43_L001_R1_001.fastq_198_1a_8
CCCCAACAACGGCGCTGGTAGTAGCTCAGCTGCTCAGGGTCCCGCAAGCCATCTTGGACATGATCGCAGG
TGCCCACTGGGGAGTCCTAGCGGGCATAGCGTATTTCTCCATGGTGGGCAACTGGGCGAAGGTCCTGGTG
GTGCTGTTGCTGTTTGCCGGCGTCGATGCGAGTACCCACATCACCGGGGGAAGTGCTGCTCAGAGCGCGG
CTGGCATCGCCAGCTTCTTCAGTCCTGGCGCCAAGCAGAATATCCAGCTGATCA

>1305_S43_L001_R1_001.fastq_199_1a_8
CCCCAACAACGGCGCTGGTAGTAGCTCAGCTGCTCAGGGTCCCGCAAGCCATCTTGGACATGATCGCAGG
TGCCCACTGGGGAGTCCTAGCGGGCATAGCGTATTTCTCCATGGTGGGCAACTGGGCGAAGGTCCTGGTG
GTGCTGTTGCTGTTTGCCGGCGTCGATGCGAGTACCCACATCACCGGGGGAAGTGCTGCTCAGAGCGCGG
CTGGAGTCGCCAGCTTCTTCAGTCCTGGCGCCAAGCAGGATATCCAGCTGATCA

>1305_S43_L001_R1_001.fastq_200_1a_8
CCCCAACAACGGCGCTGGTAGTAGCTCAGCTGCTCAGGGTCCCGCAAGCCATCTTGGACATGATCGCAGG
TGCCCACTGGGGAGTCCTAGCGGGCATAGCGTATTTCTCCATGGTGGGCAACTGGGCGAAGGTCCTGGTG
GTGCTGTTGCTGTTTGCCGGCGTCGATGCGAGTACCCACACCACCGGGGGAAGTGCTGCTCAGAGCGCGG
CTGGAATCGCCAGCTTCTTCAGTCCTGGCGCCAAGCAGAATATCCAGCTGATCA

>1305_S43_L001_R1_001.fastq_201_1a_8
CCCCAACAACGGCGCTGGTAGTAGCTCAGCTGCTCAGGGTCCCGCAAGCCATCTTGGACATGATCGCAGG
TGCCCACTGGGGAGTCCTAGCGGGCATAGCGTATTTCTCCATGGTGGGCAACTGGGCGAAGGTCCTGGTG
GTGCTGTTGCTGTTTGCCGGCGTCGATGCGAGTACCCACATCACCGGGGGAAGTGCTGCTCAGGGCGCGG
CTGGAGTCGCCAGCTTCTTCAGTCCTGGCGCCAAGCAGAATATCCAGCTGATCA

>1305_S43_L001_R1_001.fastq_202_1a_8
CCCCAACAACGGCGCTGGTAGTAGCTCAGCTGCTCAGGGTCCCGCAAGCCATCTTGGACATGATCGCAGG
TGCCCACTGGGGAGTCCTAGCGGGCATAGCGTATTTCTCCATGGTGGGCAACTGGGCGAAGGTCCTGGTG
GCGCTGTTGCTGTTTGCCGGCGTCGATGCGAGTACCCACATCACCGGGGGAAGTGCTGCTCAGAGCGCGG
CTGGAATCGCCAGCTTCTTCAGTCCTGGCGCCAAGCAGAATATCCAGCTGATCA

>1305_S43_L001_R1_001.fastq_203_1a_8
CCCCAACAACGGCGCTGGTAGTAGCTCAGCTGCTCAGGGTCCCGCAAGCCATCTTGGACATGATCGCAGG
TGCCCACTGGGGAGTCCTAGCGGGCATAGCGTATTTCTCCATGGTGGGCAACTGGGCGAAGGTCCTGGTG
GTGCTGTTGCTGTTTGCCGGCGTCGATGCGAGTACCCACATCACCGGGGGAAGTGCTGCTCAGAGCGCGG
CTGGAATCGCCAGCTTCTTCAGTCCTGGCGCCAAGCAGAATATCCAGCTGATCG

>1305_S43_L001_R1_001.fastq_204_1a_8
CCCCAACAACGGCGCTGGTAGTAGCTCAGCTGCTCAGGGTCCCGCAAGCCATCTTGGACATGATCGCAGG
TGCCCACTGGGGAGTCCTAGCGGGCATAGCGTATTTCTCCATGGTGGGCAACTGGGCGAAGGTCCTGGTG
GTGCTGTTGCTGTTTGCCGGCGTCGATGCGAGTACCCACATCACCGGGGGAAGTGCTGCTCAGAGCGTGG
CTGGAATCGCCAGCTTCTTCAGTCCTGGCGCCAAGCAGAATATCCAGCTGATCA

>1305_S43_L001_R1_001.fastq_205_1a_8
CCCCAACAACGGCGCTGGTAGTAGCTCAGCTGCTCAGGGTCCCGCAAGCCATCTTGGACATGATCGCAGG
TGCCCACTGGGGAGTCCTAGCGGGCATAGCGTATTTCTCCATGGTGGGCAACTGGGCGAAGGTCCTGGTG
GTGCTGTTGCTGTTTGCCAGCGTCGATGCGAGTACCCACATCACCGGGGGAAGTGCTGCTCAGAGCGCGG
CTGGAATCGCCAGCTTCTTCAGTCCTGGCGCCAAGCAGAATATCCAGCTGATCA

>1305_S43_L001_R1_001.fastq_206_1a_8
CCCCAACAACGGCGCTGGTAGCAGCTCAGCTGCTCAGGGTCCCGCAAGCCATCTTGGACATGATCGCAGG
TGCCCACTGGGGAGTCCTAGCGGGCATAGCGTATTTCTCCATGGTGGGCAACTGGGCGAAGGTCCTGGTG
GTGCTGTTGCTGTTTGCCGGCGTCGATGCGAGTACCCACATCACCGGGGGAAGTGCTGCTCAGAGCGCGG
CTGGAGTCGCCAGCTTCTTCAGTCCTGGCGCCAAGCAGAATATCCAGCTGATCA

>1305_S43_L001_R1_001.fastq_207_1a_8
CCCCAACAACGGCGCTGGTAGTAGCTCAGCTGCTCAGGGTCCCGCAAGCCATCTTGGACATGATCGCAGG
TGCCCACTGGGGAGTCCTAGCGGGCATAGCGTATTTCTCCATGGTGGGCAACTGGGCGAAGGTCCTGGTG
GTGCTGTTGCTGTTTGCCGGCGTCGATGCGAGTACCCACATCACCAGGGGAAGTGCTGCTCAGAGCGCGG
CTGGAATCGCCAGCTTCTTCAGTCCTGGCGCCAAGCAGAATATCCAGCTGATCA

>1305_S43_L001_R1_001.fastq_208_1a_8
CCCCAACAACGGCGCTGGTAGTAGCTCAGCTGCCCAGGGTCCCGCAAGCCATCTTGGACATGATCGCAGG
TGCCCACTGGGGAGTCCTAGCGGGCATAGCGTATTTCTCCATGGTGGGCAACTGGGCGAAGGTCCTGGTG
GTGCTGTTGCTGTTTGCCGGCGTCGATGCGAGTACCCACATCACCGGGGGAAGTGCTGCTCAGAGCGCGG
CTGGAATCGCCAGCTTCTTCAGTCCTGGCGCCAAGCAGAATATCCAGCTGATCA

>1305_S43_L001_R1_001.fastq_209_1a_8
CCCCAACAACGGCGCTGGTAGTAGCTCAGCTGCTCAGGGTCCCGCAAGCCATCTTGGACATGATCGCAGG
TGCCCACTGGGGAGTCCTAGCGGGCATAGCGTATTTCTCCATGGTGGGCAACTGGGCGAAGGTCCTGGTG
GTGCTGTTGCTGTTTGCCGGCGTCGATGCGAGTACCCACATCACCGGGGGAAGTGCTGCTCAGAGCGCGG
CTGGAATCGCCAGCTTCTTCAGTCCTGGCGCCAAGCGGAATATCCAGCTGATCA

>1305_S43_L001_R1_001.fastq_210_1a_8
CCCCAACAACGGCGCTGGTGGTAGCTCAGCTGCTCAGGGTCCCGCAAGCCATCTTGGACATGATCGCAGG
TGCCCACTGGGGAGTCCTAGCGGGCATAGCGTATTTCTCCATGGTGGGCAACTGGGCGAAGGTCCTGGTG
GTGCTGTTGCTGTTTGCCGGCGTCGATGCGAGTACCCACATCACCGGGGGAAGTGCTGCTCAGAGCGCGG
CTGGAGTCGCCAGCTTCTTCAGTCCTGGCGCCAAGCAGAATATCCAGCTGATCA

>1305_S43_L001_R1_001.fastq_212_1a_8
CCCCAACAACGGCGCTGGTAGTAGCTCAGCTGCTCAGGGTCCCGCAAGCCATCTTGGACATGATCGCAGG
TGCCCACTGGGGAGTCCTAGCGGGCATAGCGTATTTCTCCATGGTGGGCAGCTGGGCGAAGGTCCTGGTG
GTGCTGTTGCTGTTTGCCGGCGTCGATGCGAGTACCCACATCACCGGGGGAAGTGCTGCTCAGAGCGCGG
CTGGAATCGCCAGCTTCTTCAGTCCTGGCGCCAAGCAGAATATCCAGCTGATCA

>1305_S43_L001_R1_001.fastq_213_1a_8
CCCCAACGACGGCGCTGGTAGTAGCTCAGCTGCTCAGGGTCCCGCAAGCCATCTTGGACATGATCGCAGG
TGCCCACTGGGGAGTCCTAGCGGGCATAGCGTATTTCTCCATGGTGGGCAACTGGGCGAAGGTCCTGGTG
GTGCTGTTGCTGTTTGCCGGCGTCGATGCGAGTACCCACATCACCGGGGGAAGTGCTGCTCAGAGCGCGG
CTGGAGTCGCCAGCTTCTTCAGTCCTGGCGCCAAGCAGAATATCCAGCTGATCA

>1305_S43_L001_R1_001.fastq_214_1a_8
CCCCAACAACGGCGCTGGTAGTAGCTCAGCTGCTCAGGGTCCCGCAAGCCATCTTGGACATGATCGCAGG
TGCCCACTGGGGAGTCCTAGCGGGCATAGCGTATTTCTCCATGGTGGGCAACTGGGCGGAGGTCCTGGTG
GTGCTGTTGCTGTTTGCCGGCGTCGATGCGAGTACCCACATCACCGGGGGAAGTGCTGCTCAGAGCGCGG
CTGGAATCGCCAGCTTCTTCAGTCCTGGCGCCAAGCAGAATATCCAGCTGATCA

>1305_S43_L001_R1_001.fastq_215_1a_8
CCCCAACAACGGCGCTGGTAGTAGCTCAGCTGCTCAGGGTCCCGCAAGCCATCTTGGACATGATCGCAGG
TGCCCACTGGGGAGTCCTAGCGGGCATAGCGTATTTCTCCATGGTGGGCAACTGGGCGAAGGTCCTGGTG
GTGCTGTTGCTGTTTGCCGGCGTCGATGCGAGTACCCACATCACCGGGGGAAGTGCTGCTCAGAGCGCGG
CTGGAATCGCCAGCTTCTTCAGTCCTGGTGCCAAGCAGAATATCCAGCTGATCA

>1305_S43_L001_R1_001.fastq_216_1a_8
CCCCAACAACGGCGCTGGTAGTAGCTCAGCTGCTCAGGGTCCCGCAAGCCATCTTGGACATGATCGCAGG
TGCCCACTGGGGAGTCCTAGCGGGCATAGCGTATTTCTCCATGGTGGGCAACTGGGCGAAGGTCCTGGTG
GTGCTGTTGCTGTTTGCCGGCGTCAATGCGAGTACCCACATCACCGGGGGAAGTGCTGCTCAGAGCGCGG
CTGGAATCGCCAGCTTCTTCAGTCCTGGCGCCAAGCAGAATATCCAGCTGATCA

>1305_S43_L001_R1_001.fastq_217_1a_8
CCCCAACAACGGCGCTGGTAGTAGCTCAGCTGCTCAGGGTCCCGCAAGCCATCTTGGACATGACCGCAGG
TGCCCACTGGGGAGTCCTAGCGGGCATAGCGTATTTCTCCATGGTGGGCAACTGGGCGAAGGTCCTGGTG
GTGCTGTTGCTGTTTGCCGGCGTCGATGCGAGTACCCACATCACCGGGGGAAGTGCTGCTCAGAGCGCGG
CTGGAGTCGCCAGCTTCTTCAGTCCTGGCGCCAAGCAGAATATCCAGCTGATCA

>1305_S43_L001_R1_001.fastq_218_1a_8
CCCCAACAACGGCGCTGGTAGTAGCTCAGCTGCTCAGGGTCCCGCAAGCCATCTTGGACATGATCGCAGG
TGCCCACTGGGGAGTCCTAGCGGGCATAGCGTATTTCTCCATGGTGGGCAACTGGGCGAAGGTCCTGGTG
GTGCTGTTGCTGTTTGCCGGCGTCGATGCGAGTACCCGCATCACCGGGGGAAGTGCTGCTAGGAGCACGG
CTGGAGTCGCCGGCCTCTTCAGTCCTGGCGCCAAGCAGAATATCCAGCTGATTA

>1305_S43_L001_R1_001.fastq_219_1a_8
CCCCAACAACGGCGCTGGTAGTAGCTCAGCTGCTCAGGGTCCCGCAAGCCATCTTGGACATGATCGCAGG
TGCCCACTGGGGAGTCCTAGCGGGCATAGCGTATTTCTCCATGGTGGGCAACTGGGCGAAGGTCCTGGTG
GTGCTGTTGCTGTTTGCCGGCGTCGATGCGAGTACCCACATCACCGGGGGAAGTGCTGCTCAGAGCGCGG
CTGGAGTCGCCAGCTTCTCCAGTCCTGGCGCCAAGCAGAATATCCAGCTGATCA

>1305_S43_L001_R1_001.fastq_220_1a_8
CCCCAACAACGGCGCTGGTAGTAGCTCAGCTGCTCAGGGTCCCGCAAGCCATCTTGGACATGATCGCAGG
TGCCCACTGGGGAGTCCTAGCGGGCATAGCGTATTTCTCCATGGTGGGCAACTGGGCGAAGGTCCTGGTG
GTGCTGTTGCTGTTTGCCGGCGTCGATGCGAGTACCCACATCACCGGGGGAAGTGCTGCTCAGAGCGCGG
CTGGAGTCGCCAGCTTCTTCAGTCCTGGCGCCAAGCAGAATATCCAGCTGACCA

>1305_S43_L001_R1_001.fastq_221_1a_8
CCCCAACAACGGCGCTGGTAGTAGCTCAGCTGCTCAGGGTCCCGCAAGCCATCTTGGACATGATCGCAGG
TGCCCACTGGGGAGTCCTAGCGGGCATAGCGTATTTCTCCATGGTGGGCAACTGGGCGAAGGTCCTGGTG
GTGCTGTTGCTGTTTGCCGGCGTCGATGCGAGTACCCATATCACCGGGGGAAGTGCTGCTCAGAGCGCGG
CTGGAATCGCCAGCTTCTTCAGTCCTGGCGCCAAGCAGAATATCCAGCTGATCA

>1305_S43_L001_R1_001.fastq_222_1a_8
CCCCAACAACGGCGCTGGTAGTAGCTCAGCTGCTCAGGGTCCCGCAAGCCATCTTGGACATGATCGCAGG
TGCCCACTGGGGAGTCCTAGCGGGCGTAGCGTATTTCTCCATGGTGGGCAACTGGGCGAAGGTCCTGGTG
GTGCTGTTGCTGTTTGCCGGCGTCGATGCGAGTACCCACATCACCGGGGGAAGTGCTGCTCAGAGCGCGG
CTGGAATCGCCAGCTTCTTCAGTCCTGGCGCCAAGCAGAATATCCAGCTGATCA

>1305_S43_L001_R1_001.fastq_223_1a_8
CCCCAACAACGGCGCTGGTAGTAGCTCAGCTGCTCAGGGTCCCGCAAGCCATCTTGAACATGATCGCAGG
TGCCCACTGGGGAGTCCTAGCGGGCATAGCGTATTTCTCCATGGTGGGCAACTGGGCGAAGGTCCTGGTG
GTGCTGTTGCTGTTTGCCGGCGTCGATGCGAGTACCCACATCACCGGGGGAAGTGCTGCTCAGAGCGCGG
CTGGAGTCGCCAGCTTCTTCAGTCCTGGCGCCAAGCAGAATATCCAGCTGATCA

>1305_S43_L001_R1_001.fastq_224_1a_8
CCCCAACAACGGCGCTGGTAGTAGCTCAGCTGCTCAGGGTCCCGCAAGCCATCTTGGACATGATCGCAGG
TGCCCACTGGGGAGTCCTAGCGGGCATAGCGTATTTCTCCATGGTGGGCAACTGGGCGAAGGTCCTGGTG
GTGCTGTTGCTGTTTGCCGGCGTCGATGCGAGTACCCACATCACCGGGGGAAGTGCTGCTCAGAGCGTGG
CTGGAGTCGCCGGCCTCTTCAGTCCTGGCGCCAAGCAGAATATCCAGCTGATCA

>1305_S43_L001_R1_001.fastq_225_1a_8
CCCCAACAACGGCGCTGGTAGTAGCTCAGCTGCTCAGGGTCCCGCAAGCCATCTTGGACATGATCGCAGG
TGCCCACTGGGGAGTCCTAGCGGGCATAGCGTATTTCTCCATGGTGGGCAACTGGGCGAAGGTCCTGGTG
GTGCTGTTGCTGTTTGCCGGCATCGATGCGAGTACCCACATCACCGGGGGAAGTGCTGCTCAGAGCGCGG
CTGGAGTCGCCAGCTTCTTCAGTCCTGGCGCCAAGCAGAATATCCAGCTGATCA

>1305_S43_L001_R1_001.fastq_226_1a_8
CCCCAACAACGGCGCTGGTAGTAGCTCAGCTGCTCAGGGTCCCGCAAGCCATCTTGGACATGATCGCAGG
TGCCCACTGGGGAGTCCTAGCGGGCATAGCGTATTTCTCCATAGTGGGCAACTGGGCGAAGGTCCTGGTG
GTGCTGTTGCTGTTTGCCGGCGTCGATGCGAGTACCCACATCACCGGGGGAAGTGCTGCTCAGAGCGCGG
CTGGAATCGCCAGCTTCTTCAGTCCTGGCGCCAAGCAGAATATCCAGCTGATCA

>1305_S43_L001_R1_001.fastq_227_1a_8
CCCCAACAACGGCGCTGGTAGTAGCTCAGCTGCTCAGGGTCCCGCAAGCCATCTTGGACATGATCGCAGG
TGCCCACTGGGGAGTCCTAGCGGGCATAGCGTATTTCTCCATGGTGGGCAACTGGGCGAAGGTCCTGGTG
GTGCTGTTGCTGTTTGCCGGCGTCGATGCGAGTACCCACATCACCGGGGGAAGTGCTGCTAGGAGCACGG
CTGGAGTCGCCGGCCTTTTCAGTCCTGGCGCCAAGCAGAATATCCAGCTGATCA

>1305_S43_L001_R1_001.fastq_228_1a_8
CCCCAACAACGGCGCTGGTAGTAGCTCAGCTGCTCAGGGTCCCGCAAGCCATCTTGGATATGATCGCAGG
TGCCCACTGGGGAGTCCTAGCGGGCATAGCGTATTTCTCCATGGTGGGCAACTGGGCGAAGGTCCTGGTG
GTGCTGTTGCTGTTTGCCGGCGTCGATGCGAGTACCCACATCACCGGGGGAAGTGCTGCTCAGAGCGCGG
CTGGAGTCGCCAGCTTCTTCAGTCCTGGCGCCAAGCAGAATATCCAGCTGATCA

>1305_S43_L001_R1_001.fastq_229_1a_8
CCCCAACAACGGCGCTGGTAGTAGCTCAGCTGCTCAGGGTCCCGCAAGCCATCTTGGACATGATCGCAGG
TGCCCACTGGGGAGTCCTAGCGGGCATAGCGTATTTCTCCATGGTGGGCAACTGGGCGAAGGTCCTGGTG
GTGCTGTTGCTGTTTGCCGGCGTCGATGCGAGTACCCACATCACCGGGGGAAGTGCTGCTCAGAGCGCGG
CTGGAATCGCCAGCTTCTTCAGTCCTGGCGCCAAGCAGAATATCCAGCTGGTCA

>1305_S43_L001_R1_001.fastq_230_1a_7
CCCCAACAACGGCGCTGGTAGTAGCTCAGCTGCTCAGGGTCCCGCAAGCCATCTTGGACATGATCGCAGG
TGCCCACTGGGGAGTCCTAGCAGGCATAGCGTATTTCTCCATGGTGGGCAACTGGGCGAAGGTCCTGGTG
GTGCTGTTGCTGTTTGCCGGCGTCGATGCGAGTACCCACATCACCGGGGGAAGTGCTGCTCAGAGCGCGG
CTGGAATCGCCAGCTTCTTCAGTCCTGGCGCCAAGCAGAATATCCAGCTGATCA

>1305_S43_L001_R1_001.fastq_231_1a_7
CCCCAACAACGGCGCTGGTAGTAGCTCAGCTGCTCAGGGTCCCGCAAGCCATCTTGGACATGATCGCAGG
TGCCCACTGGGGAGTCCTAGCGGGCATAGCGTATTTCTCCATGGTGGGCAACTGGGCGAAGGTCCTGGTG
GTGCTGTTGCTGTTTGCCGGCGTCGATGCGAGTACCCACATCACCGGGGGAAGTGCTGCTCAGAGCGCGG
CTGGAATCGCCAGCTTCTTCAGTCCTGGCGCCAAGCAGAATATCCAGCCGATCA

>1305_S43_L001_R1_001.fastq_232_1a_7
CCCCAACAACGGCGCTGGTAGTAGCTCAGCTGCTCAGGGTCCCGCAAGCCATCTTGGACATGATCGCAGG
TGCCCACTGGGGAGTCCTAGCGGGCATAGCGTATTTCTCCATGGTGGGCAACTGGGCGAAGGTCCTGGTG
GTGCTGTTGCTGTTTGCCGGCGTCGATGCGAGTACCCACATCACTGGGGGAAGTGCTGCTCAGAGCGCGG
CTGGAGTCGCCAGCTTCTTCAGTCCTGGCGCCAAGCAGAATATCCAGCTGATCA

>1305_S43_L001_R1_001.fastq_233_1a_7
CCCCAACAACGGCGCTGGTAGTAGCTCAGCTGCTCAGGGTCCCGCAAGCCATCTTGGACATGATCGCAGG
TGCCCACTGGGGAGTCCTAGCGGGCATAGCGTATTTTTCCATGGTGGGCAACTGGGCGAAGGTCCTGGTG
GTGCTGTTGCTGTTTGCCGGCGTCGATGCGAGTACCCACATCACCGGGGGAAGTGCTGCCATGAGCGCGG
CTGGAGTCGCCAGCTTCTTCAGTCCTGGCGCCAAGCAGAATATCCAGCTGATCA

>1305_S43_L001_R1_001.fastq_234_1a_7
CCCCAACAACGGCGCTGGTAGTAGCTCAGCTGCTCAGGGTCCCGCAAGCCATCTTGGACATGATCGCAGG
TGCCCACTGGGGAGTCCTAGCGGGCATAGCGTATTTCTCCATGGTGGGCAACTGGGCGAAGGTCCTGGTG
GTGCTGTTGCTGCTTGCCGGCGTCGATGCGAGTACCCACATCACCGGGGGAAGTGCTGCTCAGAGCGCGG
CTGGAATCGCCAGCTTCTTCAGTCCTGGCGCCAAGCAGAATATCCAGCTGATCA

>1305_S43_L001_R1_001.fastq_235_1a_7
CCCCAACAACGGCGCTGGTAGTAGCTCAGCTGCTTAGGGTCCCGCAAGCCATCTTGGACATGATCGCAGG
TGCCCACTGGGGAGTCCTAGCGGGCATAGCGTATTTCTCCATGGTGGGCAACTGGGCGAAGGTCCTGGTG
GTGCTGTTGCTGTTTGCCGGCGTCGATGCGAGTACCCACATCACCGGGGGAAGTGCTGCTCAGAGCGCGG
CTGGAGTCGCCAGCTTCTTCAGTCCTGGCGCCAAGCAGAATATCCAGCTGATCA

>1305_S43_L001_R1_001.fastq_236_1a_7
CCCCAACAACGGCGCTGGTAGTAGCTCAGCTGCTCAGGGTCCCGCAAGCCATCTTGGACATGGTCGCAGG
TGCCCACTGGGGAGTCCTAGCGGGCATAGCGTATTTCTCCATGGTGGGCAACTGGGCGAAGGTCCTGGTG
GTGCTGTTGCTGTTTGCCGGCGTCGATGCGAGTACCCACATCACCGGGGGAAGTGCTGCTCAGAGCGCGG
CTGGAGTCGCCAGCTTCTTCAGTCCTGGCGCCAAGCAGAATATCCAGCTGATCA

>1305_S43_L001_R1_001.fastq_237_1a_7
CCCCAACAACGGCGCTGGTAGTAGCTCAGCTGCTCAGGGTCCCGCAAGCCATCTTGGACATGATCGCAGG
TGCCCACTGGGGAGTCCTAGCGGGCATAGCGTATTTCTCCATGGTGGGCAACTGGGCGAAGGTTCTGGTG
GTGCTGTTGCTGTTTGCCGGCGTCGATGCGAGTACCCACATCACCGGGGGAAGTGCTGCTCAGAGCGCGG
CTGGAATCGCCAGCTTCTTCAGTCCTGGCGCCAAGCAGAATATCCAGCTGATCA

>1305_S43_L001_R1_001.fastq_238_1a_7
CCCCAACAACGGCGCTGGTAGTAGCTCAGCTGCTCAGGGTCCCGCAAGCCATCTTGGACATGATCGCAGG
TGCCCACTGGGGAGTCTTAGCGGGCATAGCGTATTTCTCCATGGTGGGCAACTGGGCGAAGGTCCTGGTG
GTGCTGTTGCTGTTTGCCGGCGTCGATGCGAGTACCCACATCACCGGGGGAAGTGCTGCTAAGAGCGTGG
CTGGAGTCGCCGGCCTCTTCAGTCCTGGCGCCAAGCAGAATATCCAGCTGATCA

>1305_S43_L001_R1_001.fastq_239_1a_7
CCCCAACAACGGCGCTGGTAGTAGCTCAGCTGCTCAGGGTCCCGCAAGCCATCTTGGACATGATCGCAGG
TGCCCACTGGGGAGTCCTAGCGGGCATAGCGTATTTCTCCATGGCGGGCAACTGGGCGAAGGTCCTGGTG
GTGCTGTTGCTGTTTGCCGGCGTCGATGCGAGTACCCACATCACCGGGGGAAGTGCTGCTCAGAGCGCGG
CTGGAATCGCCAGCTTCTTCAGTCCTGGCGCCAAGCAGAATATCCAGCTGATCA

>1305_S43_L001_R1_001.fastq_240_1a_7
CCCCAACAACGGCGCTGGTAGTAGCTCAGCTGCTCAGGGTCCCGCAAGCCATCTTGGACATGATCGCAGG
TGCCCACTGGGGAGTCCTAGCGGGCATAGCGTATTTCTCCATGGTGGGCAACTGGGCGAAGGTCCTGGTG
GTGCTGTTGCTGTTTGCCGGCGTCGATGCGAGTACCCACATCACCGGGGGAAGTGCTGCTCAGAGCGCGG
CTGGAGTCGCCAGCTTCTTCAGTCCTGGCGCCAAGCAGAATATCCAGCTGATTA

>1305_S43_L001_R1_001.fastq_241_1a_7
CCCCAACAACGGCGCTGGTAGTAGCTCAGCTGCTCAGGGTCCCGCAAGCCATCTTGGACATGATCGCAGG
TGCCCACTGGGGAGTCCTAGCGGGCATAGCGTATTTCTCCATGGTAGGCAACTGGGCGAAGGTCCTGGTG
GTGCTGTTGCTGTTTGCCGGCGTCGATGCGAGTACCCACATCACCGGGGGAAGTGCTGCTCAGAGCGCGG
CTGGAGTCGCCAGCTTCTTCAGTCCTGGCGCCAAGCAGAATATCCAGCTGATCA

>1305_S43_L001_R1_001.fastq_242_1a_7
CCCCAACAACGGCGCTGGTAGTAGCTCAGCTGCTCAGGGTCCCGCAAGCCATCTTGGACATGATCGCAGG
TGCCCACTGGGGAGTCCTAGCGGGCATAGCGTATTTCTCCATGGTGGGCAACTGGGCGAAGGTCCTGGTG
GTGCTGTTGCTGTTTGCCGGCGTCGATGCGAGTACCCACATCACCGGGGGAAGTGCTGCTAAGAGCGTGG
CTGGAGTCACCGGCCTCTTCAGTCCTGGCGCCAAGCAGAATATCCAGCTGATCA

>1305_S43_L001_R1_001.fastq_243_1a_7
CCCCAACAACGGCGCTGGTAGTAGCTCAGCTGCTCAGGGTCCCGCAAGCCATCTTGGACATGATCGCAGG
TGCCCACTGGGGAGTCCTAGCGGGCATAGCGTATTTCTCCATGGTGGGCAACTGGGCGAAGGTCCTGGTG
GTGCTGTTGCTGTTTGCCGGCGTCGATGCGAGTACCCACATCACCGGGGGAAGTGCTGCTATGAGCGCGG
CTGGAGTCGCTAGCTTCTTCAGTCCTGGCGCCAAGCAGAATATCCAGCTGATCA

>1305_S43_L001_R1_001.fastq_244_1a_7
CCCCAACAACGGCGCTGGTAGTAGCTCAGCTGCTCAGGGTCCCGCAAGCCATCTTGGACATGATCGCAGG
TGCCCACTGGGGAGTCCTAGCGGGCATAGCGTATTTCTCCATGGTGGGCAACTGGGCGAAGGTCCTGGTG
GTGCTGTTGCTATTTGCCGGCGTCGATGCGAGTACCCACATCACCGGGGGAAGTGCTGCTAGGAGCACGG
CTGGAGTCGCCGGCCTCTTCAGTCCTGGCGCCAAGCAGAATATCCAGCTGATCA

>1305_S43_L001_R1_001.fastq_245_1a_7
CCCCAACAACGGCGCTGGTAGTAGCTCAGCTGCTCAGGGTCCCGCAAGCCATCTTGGACATGATCACAGG
TGCCCACTGGGGAGTCCTAGCGGGCATAGCGTATTTCTCCATGGTGGGCAACTGGGCGAAGGTCCTGGTG
GTGCTGTTGCTGTTTGCCGGCGTCGATGCGAGTACCCACATCACCGGGGGAAGTGCTGCTCAGAGCGCGG
CTGGAATCGCCAGCTTCTTCAGTCCTGGCGCCAAGCAGAATATCCAGCTGATCA

>1305_S43_L001_R1_001.fastq_246_1a_7
CCCCAACAACGGCGCTGGTAGTAGCTCAGCTGCTCAGGGTCCCGCAAGCCATCTTGGACATGATCGCAGG
TGCCCACTGGGGAGTCCTAGCGGGCATAGCGTATTTCTCCATGGTGGGCAACTGGGTGAAGGTCCTGGTG
GTGCTGTTGCTGTTTGCCGGCGTCGATGCGAGTACCCACATCACCGGGGGAAGTGCTGCTCAGAGCGCGG
CTGGAATCGCCAGCTTCTTCAGTCCTGGCGCCAAGCAGAATATCCAGCTGATCA

>1305_S43_L001_R1_001.fastq_247_1a_7
CCCCAACAACGGCGCTGGTAGTAGCTCAGCTGCTCAGGGTCCCGCAAGCCATCTTGGACATGATCGCAGG
TGCCCACTGGGGAGTCCTAGCGGGCATAGCGTATTTCTCCATGGTGGGCAACTGGGCGAAGGTCCTGGTG
GTGCTGTTGCTGTTTGCCGGCGTCGATGCGAGTACCCACATCACCGGGGGAAGTGCTGCTAAGAGCGTGG
CTGGAGTCGCCGGTCTCTTCAGTCCTGGCGCCAAGCAGAATATCCAGCTGATCA

>1305_S43_L001_R1_001.fastq_248_1a_7
CCCCAACAACGGCGCTGGTAGTAGCTCAGCTGCTCAGGGTCCCGCAAGCCATTTTGGACATGATCGCAGG
TGCCCACTGGGGAGTCCTAGCGGGCATAGCGTATTTCTCCATGGTGGGCAACTGGGCGAAGGTCCTGGTG
GTGCTGTTGCTGTTTGCCGGCGTCGATGCGAGTACCCACATCACCGGGGGAAGTGCTGCTCAGAGCGCGG
CTGGAATCGCCAGCTTCTTCAGTCCTGGCGCCAAGCAGAATATCCAGCTGATCA

>1305_S43_L001_R1_001.fastq_249_1a_7
CCCCAACAACGGCGCTGGTAGTAGCTCAGCTGCTCAGGGTCCCGCAAGCCATCTTGGACATGATCGCAGG
TGCCCACTGGGGAGTCCTAGCGGGCATAGCGTATTTCTCCATGGTGGGCAACTGGGCGAAGGTCCTGGTG
GTGCTGTTGCTGTTTGCTGGCGTCGATGCGAGTACCCGCATCACCGGGGGAAGTGCCGCTATGAGCGCGG
CTGGGGTCGCCAGCTTCTTCAGTCCTGGCGCCAAGCAGAATATCCAGCTGATCA

>1305_S43_L001_R1_001.fastq_250_1a_7
CCCCAACAACGGCGCTGGTAGTAGCTCAGCTGCTCAGGGTCCCGCAAGCCATCTTGGACATGATCGCAGG
TGCCCACTGGGGAGTCCTAGCGGGCATAGCGTATTTCTCCATGGTGGGCAACTGGGCGAAGGTCCTGGTG
GTGCTGTTGCTGTTTGCCGGCGTCGATGCGAGTACCCGCATCACCGGGGGAAGTGCTGCTAGGAGCACGG
CCGGAGTCGCCGGCCTCTTCAGTCCTGGCGCCAAGCAGAATATCCAGCTGATCA

>1305_S43_L001_R1_001.fastq_251_1a_7
CCCCAACAACGGCGCTGGTAGTAGCTCAGCTGCTCAGGGTCCCGCAAGCCATCTTGGACATGATCGCAGG
TGCCCATTGGGGAGTCCTAGCGGGCATAGCGTATTTCTCCATGGTGGGCAACTGGGCGAAGGTCCTGGTG
GTGCTGTTGCTGTTTGCCGGCGTCGATGCGAGTACCCACATCACCGGGGGAAGTGCTGCTCAGAGCGCGG
CTGGAATCGCCAGCTTCTTCAGTCCTGGCGCCAAGCAGAATATCCAGCTGATCA

>1305_S43_L001_R1_001.fastq_252_1a_7
CCCCAACAACGGCGCTGGTAGTAGCTCAGCTGCTCAGGGTCCCGCAAGCCATCTTGGACATGATCGCAGG
TGCCCACTGGGGAGTCCTAGCGGGCATAGCGTATTTCTCCATGGTGGGCAACTGGGCGAAGGTCCTGGTG
GTGCTGTTGCTGTTTGCCGGCGTCGATGCGAGTACCCATATCACCGGGGGAAGTGCTGCTCAGAGCGCGG
CTGGAGTCGCCAGCTTCTTCAGTCCTGGCGCCAAGCAGAATATCCAGCTGATCA

>1305_S43_L001_R1_001.fastq_253_1a_7
CCCCAACAACGGCGCTGGTAGTAGCTCAGCTGCTCAGGGTCCCGCAAGCCATCTTGGACATGATCGCAGG
CGCCCACTGGGGAGTCCTAGCGGGCATAGCGTATTTCTCCATGGTGGGCAACTGGGCGAAGGTCCTGGTG
GTGCTGTTGCTGTTTGCCGGCGTCGATGCGAGTACCCACATCACCGGGGGAAGTGCTGCTAAGAGCGTGG
CTGGAGTCGCCGGCCTCTTCAGTCCTGGCGCCAAGCAGAATATCCAGCTGATCA

>1305_S43_L001_R1_001.fastq_254_1a_7
CCCCAACAATGGCGCTGGTAGTAGCTCAGCTGCTCAGGGTCCCGCAAGCCATCTTGGACATGATCGCAGG
TGCCCACTGGGGAGTCCTAGCGGGCATAGCGTATTTCTCCATGGTGGGCAACTGGGCGAAGGTCCTGGTG
GTGCTGTTGCTGTTTGCCGGCGTCGATGCGAGTACCCACATCACCGGGGGAAGTGCTGCTCAGAGCGCGG
CTGGAGTCGCCAGCTTCTTCAGTCCTGGCGCCAAGCAGAATATCCAGCTGATCA

>1305_S43_L001_R1_001.fastq_255_1a_7
CCCCAACAACGGCGCTGGTAGTAGCTCAGCTGCTCAGGGTCCCGCAAGCCATCTTGGACATGATCGCAGG
TGCCCACTGGGGAGTCCTAGCGGGTATAGCGTATTTCTCCATGGTGGGCAACTGGGCGAAGGTCCTGGTG
GTGCTGTTGCTGTTTGCCGGCGTCGATGCGAGTACCCACATCACCGGGGGAAGTGCTGCTCAGAGCGCGG
CTGGAGTCGCCAGCTTCTTCAGTCCTGGCGCCAAGCAGAATATCCAGCTGATCA

>1305_S43_L001_R1_001.fastq_256_1a_7
CCCCAACAACGGCGCTGGTAGTAGCTCAGCTGCTCAGGGTCCCGCAAGCCATCTTGGACATGATCGCAGG
TGCCCACTGGGGAGTCCTAGCGGGCATAGCGTATTTCTCCATGGTGGGCAACTGGGCGAAGGTCCTGGTG
GTGCTGTTGCTGTTTGCCGGCGTCGATGCGAGTACCCACATCACCGGGGGAAGTGCTGCTCAGAGCGCGG
CTGGAATCGCCGGCTTCTTCAGTCCTGGCGCCAAGCAGAATATCCAGCTGATCA

>1305_S43_L001_R1_001.fastq_257_1a_7
CCCCAACAACGACGCTGGTAGTAGCTCAGCTGCTCAGGGTCCCGCAAGCCATCTTGGACATGATCGCAGG
TGCCCACTGGGGAGTCCTAGCGGGCATAGCGTATTTCTCCATGGTGGGCAACTGGGCGAAGGTCCTGGTG
GTGCTGTTGCTGTTTGCCGGCGTCGATGCGAGTACCCACATCACCGGGGGAAGTGCTGCTCAGAGCGCGG
CTGGAGTCGCCAGCTTCTTCAGTCCTGGCGCCAAGCAGAATATCCAGCTGATCA

>1305_S43_L001_R1_001.fastq_258_1a_7
CCCCAACAACGGCGCTGGTAGTAGCTCAGCTGCTCAGGGTCCCGCAAGCCATCTTGGACATGATCGCAGG
TGCCCACTGGGGAGTCCTAGCGGGCATAGCGTATTTCTCCACGGTGGGCAACTGGGCGAAGGTCCTGGTG
GTGCTGTTGCTGTTTGCCGGCGTCGATGCGAGTACCCACATCACCGGGGGAAGTGCTGCTCAGAGCGCGG
CTGGAATCGCCAGCTTCTTCAGTCCTGGCGCCAAGCAGAATATCCAGCTGATCA

>1305_S43_L001_R1_001.fastq_259_1a_7
CCCCAACAACGGCGCTGGTAGTAGCTCAGCTGCTCAGGGTCCCGCAAGCCATCTTGGACATGGTCGCAGG
TGCCCACTGGGGAGTCCTAGCGGGCATAGCGTATTTCTCCATGGTGGGCAACTGGGCGAAGGTCCTGGTG
GTGCTGTTGCTGTTTGCCGGCGTCGATGCGAGTACCCACATCACCGGGGGAAGTGCTGCTCAGAGCGCGG
CTGGAATCGCCAGCTTCTTCAGTCCTGGCGCCAAGCAGAATATCCAGCTGATCA

>1305_S43_L001_R1_001.fastq_260_1a_7
CCCCAACAACGGCGCTGGTAGTAGCTCAGCTGCTCAGGGTCCCGCAAGCCATCTTGGACATGATCGCAGG
TGCCCACTGGGGAGTCCTAGCGGGCATAGCGTATTTCTCCATGGTGGGCAACTGGGCGAAGGTCCTGGTG
GTGCTGTTGCTGTTTGCTGGCGTCGATGCGAGTACCCACATCACCGGGGGAAGTGCTGCTCAGAGCGCGG
CTGGAGTCGCCAGCTTCTTCAGTCCTGGCGCCAAGCAGAATATCCAGCTGATCA

>1305_S43_L001_R1_001.fastq_261_1a_7
CCCCAACAACGGCGCTGGTAGTAGCTCAGCTGCTCAGGGTCCCGCAAGCCATCTTGGACATGATCGCAGG
TGCCCACTGGGGAGTCCTAGCGGGCATAGCGTATTTCTCCATGGTGGGCAACTGGGCGAAGGTCCTGGTG
GTGCTGTTGCTGTTTGCCGGCGTCGATGCGAGTACCCACATCATCGGGGGAAGTGCTGCTCAGAGCGCGG
CTGGAATCGCCAGCTTCTTCAGTCCTGGCGCCAAGCAGAATATCCAGCTGATCA

>1305_S43_L001_R1_001.fastq_262_1a_7
CCCCAACAACGGCGCTGGTAGTAGCTCAGCTGCTCAGGGTCCCGCAAGCCATCTTGGACATGATCGCAGG
TGCCCACTGGGGAGTCCTAGCGGGCATAGCGTATTTCTCCATGGTGGGCAACTGGGCGAAGGTCCTGGTG
GTGCCGTTGCTGTTTGCCGGCGTCGATGCGAGTACCCACATCACCGGGGGAAGTGCTGCTCAGAGCGCGG
CTGGAATCGCCAGCTTCTTCAGTCCTGGCGCCAAGCAGAATATCCAGCTGATCA

>1305_S43_L001_R1_001.fastq_263_1a_7
CCCCAACAACGGCGCTGGTAGTAGCTCAGCTGCTCAGGGTCCCGCAAGCCATCTTGGACATGATCGCAGG
TGCCCACTGGGGAGTCCTAGCGGGCATAGCGTATTTCTCCATGGTGGGCAACTGGGCGAAGGTCCTGGTG
GTGCTGTTGCTGTTTGCCGGCGTCGATGCGAGTACCCACATCACCGGGGGAAGTGCTGCTCAGAGCGCGG
CTGGAATCGCCAGCTTCTTCAGTTCTGGCGCCAAGCAGAATATCCAGCTGATCA

>1305_S43_L001_R1_001.fastq_264_1a_7
CCCCAACAACGGCGCTGGTAGTAGCTCAGCTGCTCAGGGTCCCGCAAGCCATCTTGGACATGATCGCAGG
TGCCCACTGGGGAGTCCTAGCGGGCATAGCGTATTTCTCCATGGTGGGCAACTGGGCGAAGGTCTTGGTG
GTGCTGTTGCTGTTTGCCGGCGTCGATGCGAGTACCCACATCACCGGGGGAAGTGCTGCTCAGAGCGCGG
CTGGAGTCGCCAGCTTCTTCAGTCCTGGCGCCAAGCAGAATATCCAGCTGATCA

>1305_S43_L001_R1_001.fastq_265_1a_7
CCCCAACAACGGCGCTGGTAGTAGCTCAGCTGCTCAGGGTCCCGCAAGCCATCTTGGGCATGATCGCAGG
TGCCCACTGGGGAGTCCTAGCGGGCATAGCGTATTTCTCCATGGTGGGCAACTGGGCGAAGGTCCTGGTG
GTGCTGTTGCTGTTTGCCGGCGTCGATGCGAGTACCCACATCACCGGGGGAAGTGCTGCTCAGAGCGCGG
CTGGAATCGCCAGCTTCTTCAGTCCTGGCGCCAAGCAGAATATCCAGCTGATCA

>1305_S43_L001_R1_001.fastq_266_1a_7
CCCCAACAACGGCGCTGGTAGTAGCTCAGCTGCTCAGGGTCCCGCAAGCCATCTTGGACATGATCGCAGG
TGCCCACTGGGGAGTCCTAGCGGGCATAGCGTATTTCTCCATGGTGGGCAACTGGGCGAAGGTCCTGGTG
GTGCTGTTGCTGTCTGCCGGCGTCGATGCGAGTACCCACATCACCGGGGGAAGTGCTGCTCAGAGCGCGG
CTGGAATCGCCAGCTTCTTCAGTCCTGGCGCCAAGCAGAATATCCAGCTGATCA

>1305_S43_L001_R1_001.fastq_267_1a_7
CCCCAACAACGGCGCTGGTAGTAGCTCAGCTGCTCAGGGTCCCGCAAGCCATCTTGGACATGATCGCAGG
TGCCCACTGGGGAGTCCTAGCGGGCATAGCGTATTTCTCCATGGTGGGCAACTGGGCGAAGGTCCTGGTG
GTGCTATTGCTGTTTGCCGGCGTCGATGCGAGTACCCACATCACCGGGGGAAGTGCTGCTCAGAGCGCGG
CTGGAATCGCCAGCTTCTTCAGTCCTGGCGCCAAGCAGAATATCCAGCTGATCA

>1305_S43_L001_R1_001.fastq_268_1a_7
CCCCAACAACGGCGCTGGTAGTAGCTCAGCTGCTCAGGGTCCCGCAAGCCATCTTGGACATGATCGCAGG
TGCCCACTGGGGAGTCCTAGCGGGCATAGCGTATTTCTCCATGGTGGGCAACTGGGCGAAGGTCCTGGTG
GTGCTGTTGCTGTTTGCCGGCGTCGATGCGAGTACCCACATCACCAGGGGAAGTGCTGCTCAGAGCGCGG
CTGGAGTCGCCAGCTTCTTCAGTCCTGGCGCCAAGCAGAATATCCAGCTGATCA

>1305_S43_L001_R1_001.fastq_269_1a_7
CCCCAACAACGGCGCTGGTAGTAGCTCAGCTGCTCAGGGTCCCGCAAGCCATCTTGGACATGATCGCAGG
TGCCCACTGGGGAGTCCTAGCGGGCATAGCGTATTTCTCCATGGTGGGCAACTGGGCGAAGGTCCTGGTG
GTGCTGTTGCTGTTTGCCGGCGTCGATGCGAGTACCCACATCACCGGGGGAAGTGCTGCTCAGAGCGCGG
CTGGAATCGCCAGCTTTTTCAGTCCTGGCGCCAAGCAGAATATCCAGCTGATCA

>1305_S43_L001_R1_001.fastq_270_1a_7
CCCCAACAACGGCGCTGGTAGTAGCTCAGCTGCTCAGGGTCCCGCAAGCCATCTTGGACATGATCGCAGG
TGCCCACTGGGGAGTCCTAGCGGGCATAGCGTATTTCTCCATGGTGGACAACTGGGCGAAGGTCCTGGTG
GTGCTGTTGCTGTTTGCCGGCGTCGATGCGAGTACCCACATCACCGGGGGAAGTGCTGCTCAGAGCGCGG
CTGGAATCGCCAGCTTCTTCAGTCCTGGCGCCAAGCAGAATATCCAGCTGATCA

>1305_S43_L001_R1_001.fastq_271_1a_7
CCCCAACAACGGCGCTGGTAGTAGCTCAGCTGCTCAGGGTCCCGCAAGCCATCTTGGACATGATCGCAGG
TGCCCACTGGGGAGTCCTAGCGGGCATAGCGTATTTCTCCATGGTGGGCAACTGGGCGAAGGTCCTGGTG
GTGCTGTTGCTGTTTGCCGGTGTCGATGCGAGTACCCACATCACCGGGGGAAGTGCTGCTCAGAGCGCGG
CTGGAGTCGCCAGCTTCTTCAGTCCTGGCGCCAAGCAGAATATCCAGCTGATCA

>1305_S43_L001_R1_001.fastq_272_1a_7
CCCCAACAACGGCGCTGGTAGTAGCTCAGCTGCTCAGGATCCCGCAAGCCATCTTGGACATGATCGCAGG
TGCCCACTGGGGAGTCCTAGCGGGCATAGCGTATTTCTCCATGGTGGGCAACTGGGCGAAGGTCCTGGTG
GTGCTGTTGCTGTTTGCCGGCGTCGATGCGAGTACCCACATCACCGGGGGAAGTGCTGCTCAGAGCGCGG
CTGGAGTCGCCAGCTTCTTCAGTCCTGGCGCCAAGCAGAATATCCAGCTGATCA

>1305_S43_L001_R1_001.fastq_273_1a_7
CCCCAACAACGGCGCTGGTAGTAGCTCAGCTGCTCAGGGTCCCGCAAGCCATCTTGGACATGATCGCAGG
TGCCCACTGGGGAGTCCTAGCGGGCATAGCGTATTTCTCCATGGTGGGCAACTGGGCGAAGGTCCTGGTG
GTGCTGTTGCTGTTTGCCGACGTCGATGCGAGTACCCACATCACCGGGGGAAGTGCTGCTCAGAGCGCGG
CTGGAGTCGCCAGCTTCTTCAGTCCTGGCGCCAAGCAGAATATCCAGCTGATCA

>1305_S43_L001_R1_001.fastq_274_1a_7
CCCCAACAACGGCGCTGGTAGTAGCTCAGCTGCTCAGGGTCCCGCAAGCCATCTTGGACATGATCGCAGG
TGCCCACTGGGGAGTCCTAGCGGGCATAGCGTATTTCTCCATGGTGGGCAACTGGGCGAAGGTCCTGGTG
GTGCTGTTGCTGTTTGCCGGCGTCGATGTGAGTACCCACATCACCGGGGGAAGTGCTGCTAAGAGCGTGG
CTGGAGTCGCCGGCCTCTTCAGTCCTGGCGCCAAGCAGAATATCCAGCTGATCA

>1305_S43_L001_R1_001.fastq_275_1a_7
CCCCAACAACGGCGCTGGTAGTAGCTCAGCTGCTCAGGGTCCCGCAAGCCATCTTGGACATGATCGCAGG
TGCCCACTGGGGAGTCCTAGCGGGCATAGCGTATTTCTCCATGGTGGGCAACTGGGCGAAGGTCCTGGTG
GTGCTGTTGCTGTTTGCCGGCGTCGATGCGAGTACCCACATCACCGGGGGAAGTGCTGCTAAGAGCACGG
CTGGAGTCGCCGGCCTCTTCAGTCCTGGCGCCAAGCAAAATATCCAGCTGATCA

>1305_S43_L001_R1_001.fastq_276_1a_6
CCCCAACAACGGCGCTGGTAGTAGCTCAGCTGCTCAGGGTCCCGCAAGCCATCTTGGACATGATCGTAGG
TGCCCACTGGGGAGTCCTAGCGGGCATAGCGTATTTCTCCATGGTGGGCAACTGGGCGAAGGTCCTGGTG
GTGCTGTTGCTGTTTGCCGGCGTCGATGCGAGTACCCACATCACCGGGGGAAGTGCTGCTCAGAGCGCGG
CTGGAATCGCCAGCTTCTTCAGTCCTGGCGCCAAGCAGAATATCCAGCTGATCA

>1305_S43_L001_R1_001.fastq_277_1a_6
CCCCAACAACGGCGCTAGTAGTAGCTCAGCTGCTCAGGGTCCCGCAAGCCATCTTGGACATGATCGCAGG
TGCCCACTGGGGAGTCCTAGCGGGCATAGCGTATTTCTCCATGGTGGGCAACTGGGCGAAGGTCCTGGTG
GTGCTGTTGCTGTTTGCCGGCGTCGATGCGAGTACCCACATCACCGGGGGAAGTGCTGCTCAGAGCGCGG
CTGGAATCGCCAGCTTCTTCAGTCCTGGCGCCAAGCAGAATATCCAGCTGATCA

>1305_S43_L001_R1_001.fastq_278_1a_6
CCCCAACAACGGCGCTGGTAGTAGCTCAGCTGCTCAGGGTCCCGCAAGCCATCTTGGACATGATCGCAGG
TGCCCACTGGGGAGTCCTAGCGGGCATAGCGTATTTCTCCATGGTGGGCAACTGGGCGAAGGTCCTGGTG
GTGCTGTTGCTGTTTGCCGGCGTCGATGCGAGTACCCGCATCACCGGGGGAAGTGCTACTAGGAGCACGG
CTGGAGTCGCCGGCCTCTTCAGTCCTGGCGCCAAGCAGAATATCCAGCTGATCA

>1305_S43_L001_R1_001.fastq_279_1a_6
CCCCAACAACGGCGCTGGTAGTAGCTCAGCTGCTCAGGGTCCCGCAAGCCATCTTGGACATGATCGCAGG
TGCCCACTGGGGAGTCCTAGCGGGCATAGCGTATTTCTCCATGGTGGGCAACTGGGCGAAGGTCCTGATG
GTGCTGTTGCTGTTTGCCGGCGTCGATGCGAGTACCCACATCACCGGGGGAAGTGCTGCTCAGAGCGCGG
CTGGAATCGCCAGCTTCTTCAGTCCTGGCGCCAAGCAGAATATCCAGCTGATCA

>1305_S43_L001_R1_001.fastq_280_1a_6
CCCCAACAACGGCGCTGGTAGTAGCTCAGCTGCTCAGGGTCCCGCAAGCCATCTTGGACATGATCGCAGG
TGCCCACTGGGGAGTCCTAGCGGGCATAGCGTATTTCTCCATGGTGGGCAACTGGGCGAAGGTCCTGGTG
GTGCTGTTGCTGTTTGCCGGCGTCGATGTGAGTACCCACATCACCGGGGGAAGTGCTGCTCAGAGCGCGG
CTGGAATCGCCAGCTTCTTCAGTCCTGGCGCCAAGCAGAATATCCAGCTGATCA

>1305_S43_L001_R1_001.fastq_281_1a_6
CCCCAACAACGGCGCTGGTAGTAGCTCAGCTGCTCAGGGTCCCGCAAGCCATCTTGGACATGATCGCAGG
TGCCCACTGGGGAGTTCTAGCGGGCATAGCGTATTTCTCCATGGTGGGCAACTGGGCGAAGGTCCTGGTG
GTGCTGTTGCTGTTTGCCGGCGTCGATGCGAGTACCCGCATCACCGGGGGAAGTGCTGCTAGGAGCACGG
CTGGAGTCGCCGGCCTCTTCAGTCCTGGCGCCAAGCAGAATATCCAGCTGATCA

>1305_S43_L001_R1_001.fastq_282_1a_6
CCCCAACAACGGCGCTGGTAGTAGCTCAGCTGCTCAGGGTCCCGCAAGCCATCTTGGACATGATCGCAGG
TGCCCACTGGGGAGTCCTAGCGGGCATAGCGTATTTCTCCATGGTGGGCAACTGGGCGAAGGTCCTGGTG
GTGCTGTTGCTGTTTGCCGGCGTCGATGCGAGTACCCACATTACCGGGGGAAGTGCTGCTCAGAGCGCGG
CTGGAATCGCCAGCTTCTTCAGTCCTGGCGCCAAGCAGAATATCCAGCTGATCA

>1305_S43_L001_R1_001.fastq_283_1a_6
CCCCAACAACGGCGCTGGTAGTAGCTCAGCTGCTCAGGGTCCCGCAAGCCATCTTGGACATGATCGCAGG
TGCCCACTGAGGAGTCCTAGCGGGCATAGCGTATTTCTCCATGGTGGGCAACTGGGCGAAGGTCCTGGTG
GTGCTGTTGCTGTTTGCCGGCGTCGATGCGAGTACCCACATCACCGGGGGAAGTGCTGCTCAGAGCGCGG
CTGGAGTCGCCAGCTTCTTCAGTCCTGGCGCCAAGCAGAATATCCAGCTGATCA

>1305_S43_L001_R1_001.fastq_284_1a_6
CCCCAACAACGGCGCTGGTAGTAGCTCGGCTGCTCAGGGTCCCGCAAGCCATCTTGGACATGATCGCAGG
TGCCCACTGGGGAGTCCTAGCGGGCATAGCGTATTTCTCCATGGTGGGCAACTGGGCGAAGGTCCTGGTG
GTGCTGTTGCTGTTTGCCGGCGTCGATGCGAGTACCCACATCACCGGGGGAAGTGCTGCTCAGAGCGCGG
CTGGAATCGCCAGCTTCTTCAGTCCTGGCGCCAAGCAGAATATCCAGCTGATCA

>1305_S43_L001_R1_001.fastq_285_1a_6
CCCCAACAACGGCGCTGGTAGTAGCTCAGCTGCTCAGGGTCCCGCAAGCCATCTTGGACATGATCGCAGG
TGCCCACTGGGGAGTCCTAGCGGGCATAGCGTATTTCTCCATGGTGGGCAACTGGGCGAAGGTCCTGGTG
GTGCTGTTGCTGTTTGCCGGCGTCGATGCGAGTGCCCACATCACCGGGGGAAGTGCTGCTCAGAGCGCGG
CTGGAGTCGCCAGCTTCTTCAGTCCTGGCGCCAAGCAGAATATCCAGCTGATCA

>1305_S43_L001_R1_001.fastq_286_1a_6
CCCCAACAACGGCGCTGGTAGTAGCTCAGCTGCTCAGGGTCCCGCAAGCCATCTTGGACATGATCGCAGG
TGCCCACTGGGGAGTCCCAGCGGGCATAGCGTATTTCTCCATGGTGGGCAACTGGGCGAAGGTCCTGGTG
GTGCTGTTGCTGTTTGCCGGCGTCGATGCGAGTACCCACATCACCGGGGGAAGTGCTGCTCAGAGCGCGG
CTGGAGTCGCCAGCTTCTTCAGTCCTGGCGCCAAGCAGAATATCCAGCTGATCA

>1305_S43_L001_R1_001.fastq_287_1a_6
CCCCAACAACGGCGCTGGTAGTAGCTCAGCTGCTCAGGGTCCCGCAAGCCATCTTGGACATGATCGCAGG
TGCCCACTGGGGAGTCCTAGCGGGCATAGCGTATTTCTCCATGGTGGGCAACTGAGCGAAGGTCCTGGTG
GTGCTGTTGCTGTTTGCCGGCGTCGATGCGAGTACCCACATCACCGGGGGAAGTGCTGCTCAGAGCGCGG
CTGGAATCGCCAGCTTCTTCAGTCCTGGCGCCAAGCAGAATATCCAGCTGATCA

>1305_S43_L001_R1_001.fastq_288_1a_6
CCCCAACAACGGCGCTGGTAGTAGCTCAGCTGCTCAGGGTCCCGCAAGCCATCTTGGACATGATCGCAGG
TGCCCACTGGGGAGTCCTAGCGGGCATAGCGTATTTCTCCATGGTGGGCAACTGGGCGAAGGTCCTGGTG
GTGCTGTTGCTGTTTGCCGGCGTCGATGCGAGTACCCACATCACCGGGGGGAGTGCTGCTAAGAGCGTGG
CTGGAGTCGCCGGCCTCTTCAGTCCTGGCGCCAAGCAGAATATCCAGCTGATCA

>1305_S43_L001_R1_001.fastq_289_1a_6
CCCCAACAACGGCGCTGGCAGTAGCTCAGCTGCTCAGGGTCCCGCAAGCCATCTTGGACATGATCGCAGG
TGCCCACTGGGGAGTCCTAGCGGGCATAGCGTATTTCTCCATGGTGGGCAACTGGGCGAAGGTCCTGGTG
GTGCTGTTGCTGTTTGCCGGCGTCGATGCGAGTACCCGCATCACCGGGGGAAGTGCTGCTAGGAGCACGG
CTGGAGTCGCCGGCCTCTTCAGTCCTGGCGCCAAGCAGAATATCCAGCTGATCA

>1305_S43_L001_R1_001.fastq_290_1a_6
CCCCAACAACGGCGCTGGTAGTAGCTCAGCTGCTCAGGGTCCCGCAAGCCATCTTGGACATGATCGCAGG
TGCCCACTGGGGAGTCCTAGCGGGCATAGCGTATTTCTCCATGGTGGGCAACTGGGCGAAGGTCCTGGTG
GTGCTGTTGCTGTTTGCCGGCGTCGATGCGAGTACCCACATCACCGGGGGAAGTGCTGCTCAGAGCGCGG
CTGGAGTCGCCAGCTTCTTCAGTCCTGGCGCCAGGCAGAATATCCAGCTGATCA

>1305_S43_L001_R1_001.fastq_291_1a_6
CCCCAACAACGGCGCTGGTAGTAGCTCAGCTGCTCAGGGTCCCGCAAGCCATCTTGGACATGATCGCAGG
TGCCCACTGGGGAGTCCTAGCGGGCATAGCGTATTTCTCCATGGTGGGCAACTGGGCGAAGGTCCTGGTG
GTGCTGTTGCTGTTTGCCGGCGCCGATGCGAGTACCCACATCACCGGGGGAAGTGCTGCTCAGAGCGCGG
CTGGAATCGCCAGCTTCTTCAGTCCTGGCGCCAAGCAGAATATCCAGCTGATCA

>1305_S43_L001_R1_001.fastq_292_1a_6
CCCCAACAACGGCGCTGGTAGTAGCTCAGCTGCTCAGGGTCCCGCAAGCCATCTTGGACATGATCGCAGG
TGCCCACTGGGGAGTCCTAGCGGGCATAGCGTATTTCTCCATGGTGGGCAACTGGGCGAAGGTCCTGGTG
GTGCTGTTGCTGTTTGCCGGCGTCGATGCGAGTACCCGCATCACCGGGGGAAGTGCTGCTAGGAGCACGG
CTGGAGTCGCCGGCCTCTTCAGTCCCGGCGCCAAGCAGAATATCCAGCTGATCA

>1305_S43_L001_R1_001.fastq_294_1a_6
CCCCAACAACGGCGCTGGTAGTAGCTCAGCTGCTCAGGGTCCCGCAAGCCATCTTGGACATGATCGCAGG
TGCCCACTGGGGAGTCCTAGCGGGCATAGCGTATTTCTCCATGGTGGGCAACTGGGCGAAGGTCCTGGTG
GTGCTGTTGCTGTTTGCCGGCGTCGATGCGAGTACCCACATCACCGGGGGAAATGCTGCTCAGAGCGCGG
CTGGAATCGCCAGCTTCTTCAGTCCTGGCGCCAAGCAGAATATCCAGCTGATCA

>1305_S43_L001_R1_001.fastq_295_1a_6
CCCCAACAACGGCGCTGGTAGTAGCTCAGCTGCTCAGGGTCCCGCAAGCCATCTTGGACATGATCGCAGG
TGCCCACTGGGGAGTCCTAGCGGGCATAGCGTATTTCCCCATGGTGGGCAACTGGGCGAAGGTCCTGGTG
GTGCTGTTGCTGTTTGCCGGCGTCGATGCGAGTACCCACATCACCGGGGGAAGTGCTGCTCAGAGCGCGG
CTGGAATCGCCAGCTTCTTCAGTCCTGGCGCCAAGCAGAATATCCAGCTGATCA

>1305_S43_L001_R1_001.fastq_296_1a_6
CCCCAACAACGGCGCTGGTAGTAGCTCAGCTGCTCAGGGTCCCGCGAGCCATCTTGGACATGATCGCAGG
TGCCCACTGGGGAGTCCTAGCGGGCATAGCGTATTTCTCCATGGTGGGCAACTGGGCGAAGGTCCTGGTG
GTGCTGTTGCTGTTTGCCGGCGTCGATGCGAGTACCCACATCACCGGGGGAAGTGCTGCTCAGAGCGCGG
CTGGAGTCGCCAGCTTCTTCAGTCCTGGCGCCAAGCAGAATATCCAGCTGATCA

>1305_S43_L001_R1_001.fastq_297_1a_6
CCCCAACAACGGCGCTGGTAGTAGCTCAGCTGCTCAGGGTCCCGCAAGCCATCTTGGACATGATCGCAGG
TGCCCACTGGGGAGTCCTAGCGGGCATAGCGTATTTCTCCATGGTGGGCAACTGGGCGAAGGTCCTGGTG
GTGCTGTTGCTGTTTGCCGGCGTCGATGCGAGTACCCACATCACCGGGGGAAGTGCTGCTCAGAGCGCGG
CTGGAATCGCCAGCTTCTTCAGTCCTGGCGCCAAGCAGAATATCCAGCTGACCA

>1305_S43_L001_R1_001.fastq_298_1a_6
CCCCAACAACGGCGCTGGTAGTAGCTCAGCTGCTCAGGGTCCCGCAAGCCATCTTGGACATGATCGCAGG
TGCCCACTGGGGGGTCCTAGCGGGCATAGCGTATTTCTCCATGGTGGGCAACTGGGCGAAGGTCCTGGTG
GTGCTGTTGCTGTTTGCCGGCGTCGATGCGAGTACCCACATCACCGGGGGAAGTGCTGCTCAGGGCGCGG
CTGGGGTCGCCAGCTTCTTCAGTCCTGGCGCCAAGCAGAATATCCAGCTGATCA

>1305_S43_L001_R1_001.fastq_299_1a_6
CCCCAACAACGGCGTTGGTAGTAGCTCAGCTGCTCAGGGTCCCGCAAGCCATCTTGGACATGATCGCAGG
TGCCCACTGGGGAGTCCTAGCGGGCATAGCGTATTTCTCCATGGTGGGCAACTGGGCGAAGGTCCTGGTG
GTGCTGTTGCTGTTTGCCGGCGTCGATGCGAGTACCCACATCACCGGGGGAAGTGCTGCTAGGAGCACGG
CTGGAGTCGCCGGCCTCTTCAGTCCTGGCGCCAAGCAGAATATCCAGCTGATCA

>1305_S43_L001_R1_001.fastq_300_1a_6
CCCCAACAGCGGCGCTGGTAGTAGCTCAGCTGCTCAGGGTCCCGCAAGCCATCTTGGACATGATCGCAGG
TGCCCACTGGGGAGTCCTAGCGGGCATAGCGTATTTCTCCATGGTGGGCAACTGGGCGAAGGTCCTGGTG
GTGCTGTTGCTGTTTGCCGGCGTCGATGCGAGTACCCACATCACCGGGGGAAGTGCTGCTCAGAGCGCGG
CTGGAGTCGCCAGCTTCTTCAGTCCTGGCGCCAAGCAGAATATCCAGCTGATCA

>1305_S43_L001_R1_001.fastq_301_1a_6
CCCCAACAACGGCGCTGGTAGTAGCTCAGCTGCTCAGGGTCCCGCAAGCCATCTTGGACATGATCGCAGG
TGCCCACTGGGGAGTCCTAGCGGGCATAGCGTATTTCTCCATGGTGGGCAACTGGGCGAAGGTCCTGGTG
GTGCTGTTGCTGCTTGCCGGCGTCGATGCGAGTACCCACATCACCGGGGGAAGTGCTGCTCAGAGCGCGG
CTGGAGTCGCCAGCTTCTTCAGTCCTGGCGCCAAGCAGAATATCCAGCTGATCA

>1305_S43_L001_R1_001.fastq_302_1a_6
CCCCAACAACGGCGCTGGTAGTAGCTCAGCTGCTCAGGGTCCCGCAAGCCATCTTGGGCATGATCGCAGG
TGCCCACTGGGGAGTCCTAGCGGGCATAGCGTATTTCTCCATGGTGGGCAACTGGGCGAAGGTCCTGGTG
GTGCTGTTGCTGTTTGCCGGCGTCGATGCGAGTACCCACATCACCGGGGGAAGTGCTGCTCAGAGCGCGG
CTGGAGTCGCCAGCTTCTTCAGTCCTGGCGCCAAGCAGAATATCCAGCTGATCA

>1305_S43_L001_R1_001.fastq_303_1a_6
CCCCAACAACGGCGCTGGTAGTAGCTCAGCTGCTCAGGGTCCCGCAAACCATCTTGGACATGATCGCAGG
TGCCCACTGGGGAGTCCTAGCGGGCATAGCGTATTTCTCCATGGTGGGCAACTGGGCGAAGGTCCTGGTG
GTGCTGTTGCTGTTTGCCGGCGTCGATGCGAGTACCCACATCACCGGGGGAAGTGCTGCTCAGAGCGCGG
CTGGAGTCGCCAGCTTCTTCAGTCCTGGCGCCAAGCAGAATATCCAGCTGATCA

>1305_S43_L001_R1_001.fastq_304_1a_6
CCCCAACAACGGCGCTGGTAGTAGCTCAGCTGCTCAGGGTCCCGCAAGCCATCTTGGACATGATCGCAGG
TGCCCACTGGGGAGTCCTAGCGGGCATAGCGTATTTCTCCATGGTGGGCAACTGGGCGAAGGTCCTGGTG
GTGCTGTTGCTGTTTGCCGGCGTCGATGCGAGTACCCGCATCACCGGGGGAAGTGCTGCTAGGAGCACGG
CTGGAGTCGCCGGCCTCTTCAGTCCTGGCGCCAAGCAGAATATCCAGTTGATCA

>1305_S43_L001_R1_001.fastq_305_1a_6
CCCCAACAACGGCGCTGGTAGTAACTCAGCTGCTCAGGGTCCCGCAAGCCATCTTGGACATGATCGCAGG
TGCCCACTGGGGAGTCCTAGCGGGCATAGCGTATTTCTCCATGGTGGGCAACTGGGCGAAGGTCCTGGTG
GTGCTGTTGCTGTTTGCCGGCGTCGATGCGAGTACCCACATCACCGGGGGAAGTGCTGCTCAGAGCGCGG
CTGGAATCGCCAGCTTCTTCAGTCCTGGCGCCAAGCAGAATATCCAGCTGATCA

>1305_S43_L001_R1_001.fastq_306_1a_6
CCCCAACAACGGCGCTGGTAGTAGCTCAGCTGCTCAGGGTCCCGCAAGCCATCTTGGACATGATCGCAGG
TGCCCACTGGGGAGTCCTAGCGGGCATAGCGTATTTCTCCATGGTGGGCAACTGGGCGAAGGTCCTGGTG
GTGCTGTTGCTGTTTGCCGGCGTCGATGCGAGTACCCACATCACCGGGGGAAGTGCTGCTAAGAGCGTGG
CTGGAGTCGCCGGCCTCTTCAGTCCCGGCGCCAAGCAGAATATCCAGCTGATCA

>1305_S43_L001_R1_001.fastq_307_1a_6
CCCCAACGACGGCGCTGGTAGTAGCTCAGCTGCTCAGGGTCCCGCAAGCCATCTTGGACATGATCGCAGG
TGCCCACTGGGGAGTCCTAGCGGGCATAGCGTATTTCTCCATGGTGGGCAACTGGGCGAAGGTCCTGGTG
GTGCTGTTGCTGTTTGCCGGCGTCGATGCGAGTACCCACATCACCGGGGGAAGTGCTGCTCAGAGCGCGG
CTGGAATCGCCAGCTTCTTCAGTCCTGGCGCCAAGCAGAATATCCAGCTGATCA

>1305_S43_L001_R1_001.fastq_308_1a_6
CCCCAACAACGGCGCTGGTAGTAGCTCAGCTGCTCAGGGTCCCGCAAGCCATCTTGGACATGATCGCAGG
TGCCCGCTGGGGAGTCCTAGCGGGCATAGCGTATTTCTCCATGGTGGGCAACTGGGCGAAGGTCCTGGTG
GTGCTGTTGCTGTTTGCCGGCGTCGATGCGAGTACCCACATCACCGGGGGAAGTGCTGCTCAGAGCGCGG
CTGGAATCGCCAGCTTCTTCAGTCCTGGCGCCAAGCAGAATATCCAGCTGATCA

>1305_S43_L001_R1_001.fastq_309_1a_6
CCCCAACAACGGCGCTGGTAGTAGCTCAGCTGCTCAGGGTCCCGCAAGCCATCTTGGACATGATCGCAGG
TGCCCACTGGGGAGTCCTAGCGGGCATAGCGTATTTCTCCATGGTGGGCAACCGGGCGAAGGTCCTGGTG
GTGCTGTTGCTGTTTGCCGGCGTCGATGCGAGTACCCACATCACCGGGGGAAGTGCTGCTCAGAGCGCGG
CTGGAATCGCCAGCTTCTTCAGTCCTGGCGCCAAGCAGAATATCCAGCTGATCA

>1305_S43_L001_R1_001.fastq_310_1a_6
CCCCAACAACGGCGCTGGTAGTAGCCCAGCTGCTCAGGGTCCCGCAAGCCATCTTGGACATGATCGCAGG
TGCCCACTGGGGAGTCCTAGCGGGCATAGCGTATTTCTCCATGGTGGGCAACTGGGCGAAGGTCCTGGTG
GTGCTGTTGCTGTTTGCCGGCGTCGATGCGAGTACCCACATCACCGGGGGAAGTGCTGCTCAGAGCGCGG
CTGGAGTCGCCAGCTTCTTCAGTCCTGGCGCCAAGCAGAATATCCAGCTGATCA

>1305_S43_L001_R1_001.fastq_311_1a_6
CCCCAACAACGGCGCTGGTAGTAGCTCAGCTGCTCAGGGTCCCGCAAGCCATCTTGGACATGATCGCAGG
TGCCCACTGGGGAGTCCTAGCGGGCATAGCGTATTCCTCCATGGTGGGCAACTGGGCGAAGGTCCTGGTG
GTGCTGTTGCTGTTTGCCGGCGTCGATGCGAGTACCCACATCACCGGGGGAAGTGCTGCTCAGAGCGCGG
CTGGAATCGCCAGCTTCTTCAGTCCTGGCGCCAAGCAGAATATCCAGCTGATCA

>1305_S43_L001_R1_001.fastq_312_1a_6
CCCCAACAACGGCGCTGGTAGTAGCTCAGCTGCTCAGGGTCCCGCAAGCCATCTTGGACATGATCGCAGG
TGCCCACTGGGGAGTCCTAGCGGGCATAGCGTATTTCTCCATGGCGGGCAACTGGGCGAAGGTCCTGGTG
GTGCTGTTGCTGTTTGCCGGCGTCGATGCGAGTACCCACATCACCGGGGGAAGTGCTGCTCAGAGCGCGG
CTGGAGTCGCCAGCTTCTTCAGTCCTGGCGCCAAGCAGAATATCCAGCTGATCA

>1305_S43_L001_R1_001.fastq_313_1a_6
CCCCAACAACGGCGCTGGTAGTAGCTCAGCTGCTCAGGGTCCCGCAAGCCATCTTGGACATGATCGCAGG
TGCCCACTGGGGAGCCCTAGCGGGCATAGCGTATTTCTCCATGGTGGGCAACTGGGCGAAGGTCCTGGTG
GTGCTGTTGCTGTTTGCCGGCGTCGATGCGAGTACCCACATCACCGGGGGAAGTGCTGCTCAGAGCGCGG
CTGGAATCGCCAGCTTCTTCAGTCCTGGCGCCAAGCAGAATATCCAGCTGATCA

>1305_S43_L001_R1_001.fastq_314_1a_6
CCCCAACAACGGCGCTGGTAGTAGCTCAGCTGCTCAGGGTCCCGCAAGCCATCTTGGACATGATCGCAGG
TGCCCACTGGGGAGTCCTAGCGGGCATAGCGTATTTCTCCATGGTGGGCAACTGGGCGAAGGTCCTGGTG
GTGCTGCTGCTGTTTGCCGGCGTCGATGCGAGTACCCACATCACCGGGGGAAGTGCTGCTAAGAGCACGG
CTGGAGTCGCCGGCCTCTTCAGTCCTGGCGCCAAGCAGAATATCCAGCTGATCA

>1305_S43_L001_R1_001.fastq_315_1a_6
CCCCAACAACGGCGCTGGTAGTAGCTCAGCTGCTCAGGGTCCCGCAAGCCATCTTGGACATGATCGCAGG
TGCCCACTGGGGAGTCCTAGCGGGCATAGCGTATTTCTCCATGGTGGGCAACTGGGCGAAGGTCCTGGTG
GTGCTGTTGCTGTTTGCCGGCGTCGATGCGAGTACCCACATCACCGGGGGAAGTGCTGCTCAGAGCGCGG
CTGGAATCGCCAGCTTCTTCAGTCCTGGCGCCAAGCAGAATGTCCAGCTGATCA

>1305_S43_L001_R1_001.fastq_316_1a_6
CCCCAGCAACGGCGCTGGTAGTAGCTCAGCTGCTCAGGGTCCCGCAAGCCATCTTGGACATGATCGCAGG
TGCCCACTGGGGAGTCCTAGCGGGCATAGCGTATTTCTCCATGGTGGGCAACTGGGCGAAGGTCCTGGTG
GTGCTGTTGCTGTTTGCCGGCGTCGATGCGAGTACCCACATCACCGGGGGAAGTGCTGCTCAGAGCGCGG
CTGGAGTCGCCAGCTTCTTCAGTCCTGGCGCCAAGCAGAATATCCAGCTGATCA

>1305_S43_L001_R1_001.fastq_317_1a_6
CCCCAACAACGGCGCTGGTAGTAGCTCAGCTGCTCAGGGTCCCGCAAGCCATCTTGGACATGATCGCAGG
TGCCCACTGGGGAGTCCTGGCGGGCATAGCGTATTTCTCCATGGTGGGCAACTGGGCGAAGGTCCTGGTG
GTGCTGTTGCTGTTTGCCGGCGTCGATGCGAGTACCCGCATCACCGGGGGAAGTGCTGCTAGGAGCACGG
CTGGAGTCGCCGGCCTCTTCAGTCCTGGCGCCAAGCAGAATATCCAGCTGATCA

>1305_S43_L001_R1_001.fastq_318_1a_6
CCCCAACAACGGCGCTGGTAGTAGCTCAGCTGCTCAGGGTCCCGCAAGCCATCTTGGACATGATCGCAGG
TGCCCACTGGGGAGTCCTAGCGGGCATAGCGTATTTCTCCATGGTGGGCAACTGGGCGAAGGTCCTGGTG
GTGCTGTTGCTGTTTGCCGGCGTCGATGCGAGTACCCGCATCACCGGGGGAAGTGCTGCTAGGAGCACGG
CTGGAGTCGCCGGCCTCTTCAGTCCTGGCGCCAAGCAGGATATCCAGCTGATCA

>1305_S43_L001_R1_001.fastq_319_1a_6
CCCCAACAACGGCGCTGGTAGTAGCTCAGCTGCTCAGGGTCCCGCAAGCCATCTTGGACATGATCGCAGG
TGCCCACTGGGGAGTCCTAGCGGGCATAGCGTATTTCTCCATGGTGGGCAACTGGGCGAAGGTCCTGGTG
GTGCTGTTGCTGTTTGCCGGCGTCGATGCGAGTACCCACATCACCGGGGGAAGTGCTGCTCAGAGCGCGG
CTGGAGTCGCCAGCTTCTTCAGTCCTGGCGCCAAGCAGAATACCCAGCTGATCA

>1305_S43_L001_R1_001.fastq_320_1a_6
CCCCAACAACGGCGCTGGTAGTAGCTCAGCTGCTCAGGGTCCCGCAAGCCATCTTGGACATGATCGCAGG
TGCCCACTGGGGAGTCCTAGCGGGCATAGCGTATTTCTCCATGGTGGGCAGCTGGGCGAAGGTCCTGGTG
GTGCTGTTGCTGTTTGCCGGCGTCGATGCGAGTACCCACATCACCGGGGGAAGTGCTGCTCAGAGCGCGG
CTGGAGTCGCCAGCTTCTTCAGTCCTGGCGCCAAGCAGAATATCCAGCTGATCA

>1305_S43_L001_R1_001.fastq_321_1a_6
CCCCAACAACGGCGCTGGTAGTAGCTCAGCTGCTCAGGGTCCTGCAAGCCATCTTGGACATGATCGCAGG
TGCCCACTGGGGAGTCCTAGCGGGCATAGCGTATTTCTCCATGGTGGGCAACTGGGCGAAGGTCCTGGTG
GTGCTGTTGCTGTTTGCCGGCGTCGATGCGAGTACCCACATCACCGGGGGAAGTGCTGCTCAGAGCGCGG
CTGGAGTCGCCAGCTTCTTCAGTCCTGGCGCCAAGCAGAATATCCAGCTGATCA

>1305_S43_L001_R1_001.fastq_322_1a_6
CCCCAACAACGGCGCTGGTAGTAGCTCAGCTGCTCAGGGTCCCGCAAGCCATCTTGGACATGACCGCAGG
TGCCCACTGGGGAGTCCTAGCGGGCATAGCGTATTTCTCCATGGTGGGCAACTGGGCGAAGGTCCTGGTG
GTGCTGTTGCTGTTTGCCGGCGTCGATGCGAGTACCCACATCACCGGGGGAAGTGCTGCTCAGAGCGCGG
CTGGAATCGCCAGCTTCTTCAGTCCTGGCGCCAAGCAGAATATCCAGCTGATCA

>1305_S43_L001_R1_001.fastq_323_1a_6
CCCCAACAACGGCGCTGGTAGTAGCTCAGCTGCTCAGGGTCCCGCAAGCCATCTTGGACATGATCGCAGG
TGCCCACTGGGGAGTCCTAGCGGGCATAGCGTATTTCTCCATGGTGGGCAACTGGGCGAAGGTCCTGGTG
GTGCTGTTGCTGTTTGCCGGCGTCGATGCGAGTACCCACATCACCGGGGGAAGTGCTGCTCAGAGCGCGG
CTGGAATCGCCAGCTTCTTCAGTCCTGGCGCCAGGCAGAATATCCAGCTGATCA

>1305_S43_L001_R1_001.fastq_324_1a_6
CCCCAACAACGGCGCTGGTAGTAGCTCAGCTGCTCAGGGTCCCGCAAGCCATCTTGGATATGATCGCAGG
TGCCCACTGGGGAGTCCTAGCGGGCATAGCGTATTTCTCCATGGTGGGCAACTGGGCGAAGGTCCTGGTG
GTGCTGTTGCTGTTTGCCGGCGTCGATGCGAGTACCCACATCACCGGGGGAAGTGCTGCTCAGAGCGCGG
CTGGAATCGCCAGCTTCTTCAGTCCTGGCGCCAAGCAGAATATCCAGCTGATCA

>1305_S43_L001_R1_001.fastq_325_1a_6
CTCCAACAACGGCGCTGGTAGTAGCTCAGCTGCTCAGGGTCCCGCAAGCCATCTTGGACATGATCGCAGG
TGCCCACTGGGGAGTCCTAGCGGGCATAGCGTATTTCTCCATGGTGGGCAACTGGGCGAAGGTCCTGGTG
GTGCTGTTGCTGTTTGCCGGCGTCGATGCGAGTACCCACATCACCGGGGGAAGTGCTGCTAAGAGCGTGG
CTGGAGTCGCCGGCCTCTTCAGTCCTGGCGCCAAGCAGAATATCCAGCTGATCA

>1305_S43_L001_R1_001.fastq_326_1a_6
CCCCAACAACGGCGCTGGTAGTAGCTCAGCTGCTCAGGGTCCCGCAAGCCATCTTGGACATGATCGCAGG
TGCCCACTGGGGAGTCCTAGCGGGCATAGCGTATTTCTCCATGGTGGGCAACTGGGCGAAGGTCCTGGTG
ATGCTGTTGCTGTTTGCCGGCGTCGATGCGAGTACCCACATCACCGGGGGAAGTGCTGCTCAGAGCGCGG
CTGGAGTCGCCAGCTTCTTCAGTCCTGGCGCCAAGCAGAATATCCAGCTGATCA

>1305_S43_L001_R1_001.fastq_327_1a_6
CCCCAACAACGGCGCTGGTAGTAGCTCAGCTGCTCAGGATCCCGCAAGCCATCTTGGACATGATCGCAGG
TGCCCACTGGGGAGTCCTAGCGGGCATAGCGTATTTCTCCATGGTGGGCAACTGGGCGAAGGTCCTGGTG
GTGCTGTTGCTGTTTGCCGGCGTCGATGCGAGTACCCACATCACCGGGGGAAGTGCTGCTCAGAGCGCGG
CTGGAATCGCCAGCTTCTTCAGTCCTGGCGCCAAGCAGAATATCCAGCTGATCA

>1305_S43_L001_R1_001.fastq_328_1a_6
CCCCAACAACGGCGCTGGTAGTAGCTCAGCTGCTCAGGGTCCCGCAAGCCATCTTGGACATGATCGCAGG
TGCCCACTGGGGAGTCCTAGCGGGCATAGCGTATTTCTCCATGGTGGGCAACTGGGCGAAGGTCCTGGTG
GTGCTGTTGCTGTTTGCCGGCGTCGATGCGAGTACCCACATCACCGGGGGAAGTGCTGCTCAGAGCGCGG
CTGGAGTCGCCAGCTTCTTCAGTCCTGGCGCCAAGCAAAATATCCAGCTGATCA

>1305_S43_L001_R1_001.fastq_329_1a_6
CCCCAACAACGGCGCTGGTAGTAGCTCAGCTGCTCAGGGTCCCGCAAGCCATCTTGGACATGATCGCAGG
TGCCCACTGGGGAGTCCTAGCGGGCATAGCGTATTTCTCCATGGTGGGCAACTGGGCGAAGGTCCTGGTG
GTGCTGTTGCTGTTTGCCGGCGTCGATGCGAGTACCCACATCACCGGGGGAAGTGCTGCTCAGAGCGCGG
CTGGAATCGCCAGCTTCTTCGGTCCTGGCGCCAAGCAGAATATCCAGCTGATCA

>1305_S43_L001_R1_001.fastq_330_1a_6
CCCCAACAACGGCGCTGGTAGTAGCTCAGCTGCTCAGGGTCCCGCAAGCCATCTTGGACATGATCGCAGG
TGCCCACTGGGGAGTCCTAGCGGGCATAGCGTATTTCTCCATGGTGGGCAATTGGGCGAAGGTCCTGGTG
GTGCTGTTGCTGTTTGCCGGCGTCGATGCGAGTACCCACATCACCGGGGGAAGTGCTGCTCAGAGCGCGG
CTGGAATCGCCAGCTTCTTCAGTCCTGGCGCCAAGCAGAATATCCAGCTGATCA

>1305_S43_L001_R1_001.fastq_331_1a_6
CCCCAACAACGGCGCTGGTAGTAGCTCAGCTGCTCAGGGTCCCGCAAGCCATCTTGGACATGATCGCAGG
TGCCCACTGGGGAGTCCTAGCGGGCATAGCGTATTTCTCCATGGTGGGCAACTGGGCGAAGGTCCTGGTG
GTGCTGTTGCTGTTTGCCGGCGTCGATGCGAGTACCCACATCACCGGGGGAAGTGCTGCTCAGAGCGCGG
CTGGAATCGCCAGCTTCTTCAGTCCTGGCGCCAAGCAGAATATTCAGCTGATCA

>1305_S43_L001_R1_001.fastq_332_1a_6
CCCCAACAACGGCGCTGGTAGTAGCTCAGCTGCTCAGGGTCCCGCAAGCCATCTTGGACATGATCGCAGG
TGCCCACTGGGGAGTCCTAGCGGGCATAGCGTATTTCTCCATGGTGGGCAACTGGGCGAAGGTCCTGGTG
GTGTTGTTGCTGTTTGCCGGCGTCGATGCGAGTACCCACATCACCGGGGGAAGTGCTGCTCAGAGCGCGG
CTGGAATCGCCAGCTTCTTCAGTCCTGGCGCCAAGCAGAATATCCAGCTGATCA

>1305_S43_L001_R1_001.fastq_333_1a_6
CCCCAACAACGGCGCTGGTAGTAGCTCAGCTGCTCAGGGTCCCGCAAGCCATCTTGGACATGATCGCAGG
TGCCCACTGGGGAGTCCTAGCGGGCATAGCGTATTTCCCCATGGTGGGCAACTGGGCGAAGGTCCTGGTG
GTGCTGTTGCTGTTTGCCGGCGTCGATGCGAGTACCCGCATCACCGGGGGAAGTGCTGCTAGGAGCACGG
CTGGAGTCGCCGGCCTCTTCAGTCCTGGCGCCAAGCAGAATATCCAGCTGATCA

>1305_S43_L001_R1_001.fastq_334_1a_6
CCCCAACAACGGCGCTGGTAGTAGCTCAGCTGCTCAGGGTCCCGCAAGCCATCTTGGACATGATCGCAGG
TGCCCACTGGGGAGTCCTAGCGGGCATAGCGTATTTCTCCATGGTGGGCAACTGGGCGAAGGTCCTGGTG
GTGCTGTTGCTGTTTGCCGGCGTCGATGCGAGTACCCGCATCACCGGGGGAAGTGCTGCTAGGAGCACGG
CTGGAGTCGCCGGCCTCTTCAGTCCTGGCACCAAGCAGAATATCCAGCTGATCA

>1305_S43_L001_R1_001.fastq_335_1a_6
CCCCAACAACGGCGCTGGTGGTAGCTCAGCTGCTCAGGGTCCCGCAAGCCATCTTGGACATGATCGCAGG
TGCCCACTGGGGAGTCCTAGCGGGCATAGCGTATTTCTCCATGGTGGGCAACTGGGCGAAGGTCCTGGTG
GTGCTGTTGCTGTTTGCCGGCGTCGATGCGAGTACCCACATCACCGGGGGAAGTGCTGCTCAGAGCGCGG
CTGGAATCGCCAGCTTCTTCAGTCCTGGCGCCAAGCAGAATATCCAGCTGATCA

>1305_S43_L001_R1_001.fastq_336_1a_6
CCCCAACAACGGCGCTGGTAGTAGCTCAGCTGCTCAGGGTCCCGCAAGCCATCTTGGACATGATCGCAGG
TGCCCACTGGGGAGTCCTAGCGGGCATAGCGTATTTCTCCATGGTGGGCAACTGGGCGAAGGTCCTGGTG
GTGCTGTTGCTGTTTGCCGGCGTCGATGCGAGTACCCACATCACCGGGGGAAGTGCTGCTCGGAGCGCGG
CTGGAGTCGCCAGCTTCTTCAGTCCTGGCGCCAAGCAGAATATCCAGCTGATCA

>1305_S43_L001_R1_001.fastq_337_1a_6
CCCCAACAACGGCGCTGGTAGTAGCTCAGCTGCTCAGGGTCCCGCAAGCCATCTTGGACATGATCGCAGG
TGCCCACTGGGGAGTCCTAGCGGGCATAGCGTATTTCTCCATGGTGGGCAACTGGGCGAAGGTCCTGGTG
GTGCTGTTGCTGTTTGCCGGCGTCGATGCGAGTACCCGCATCACCGGGGGAAGTGCTGCTAGGAGTACGG
CTGGAGTCGCCGGCCTCTTCAGTCCTGGCGCCAAGCAGAATATCCAGCTGATCA

>1305_S43_L001_R1_001.fastq_338_1a_6
CCCCAACAACGGCGCTGGTAGTGGCTCAGCTGCTCAGGGTCCCGCAAGCCATCTTGGACATGATCGCAGG
TGCCCACTGGGGAGTCCTAGCGGGCATAGCGTATTTCTCCATGGTGGGCAACTGGGCGAAGGTCCTGGTG
GTGCTGTTGCTGTTTGCCGGCGTCGATGCGAGTACCCGCATCACCGGGGGAAGTGCTGCTAGGAGCACGG
CTGGAGTCGCCGGCCTCTTCAGTCCTGGCGCCAAGCAGAATATCCAGCTGATCA

>1305_S43_L001_R1_001.fastq_339_1a_6
CCCCAACAACGGCGCTGGTAGTAGCTCAGCTGCTCAGGGTCCCGCAAGCCATCTTGGACATGATCGCAGG
TGCCCACTGGGGAGTCCTAGCGGGCATAGCGTATTTCTCCATGGTGGGCAACTGGGCGAAGGTCCTGGTG
GTGCTGTTGCTGTTTGCCGGCGTCGATGCGAGTACCCACATCACCGGGGGAAGTGCTGCTCAGAGCGCGG
CTGGAATCGCCAGCTTCCTCAGTCCTGGCGCCAAGCAGAATATCCAGCTGATCA

>1305_S43_L001_R1_001.fastq_340_1a_6
CCCCAACAACGGCGCTGGTAGTAGCTCAGCTGCTCAGGGTCCCGCAAGCCATCTTGGACATGATCGCAGG
TGCCCACTGGGGAGTCCTAGCGGGCATAGCGTATTTCTCCATGGTGGGCAACTGGGCGAAGGTCCTGGTG
GTGCTGTTGCTGTTTGCCGGCGTCGATGCGAGTACCCGCATCACCGGGGGAAGTGCTGCTAAGAGCGTGG
CTGGAGTCGCCGGCCTCTTCAGTCCTGGCGCCAAGCAGAATATCCAGCTGATCA

>1305_S43_L001_R1_001.fastq_341_1a_5
CCCCAACAACGGCGCTGGTAGTAGCTCAGCTGCTCAGGGTCCCGCAAGCCATCTTGGACATGATCGCAGG
TGCCCACTGGGGAGTCCTAGCGGGCATAGCGTATTTCTCCATGGTGGGCAACTGGGCGAAGGTCCTGGTG
GTGCTGTTGCTGTTTGCTGGCGTCGATGCGAGTACCCACATCACCGGGGGAAGTGCTGCTAAGAGCGTGG
CTGGAGTCGCCGGCCTCTTCAGTCCTGGCGCCAAGCAGAATATCCAGCTGATCA

>1305_S43_L001_R1_001.fastq_342_1a_5
CCCCAACAACGGCGCTGGTAGTAGCTCAGCTGCTCAGGGTCCCGCAAGCCATCTTGGACATGATCGCAGG
TGCCCACTGGGGAGTCCTAGCGGGCATAGCGTATTTCTCCATGGTGGGTAACTGGGCGAAGGTCCTGGTG
GTGCTGTTGCTGTTTGCCGGCGTCGATGCGAGTACCCACATCACCGGGGGAAGTGCTGCTCAGAGCGCGG
CTGGAATCGCCAGCTTCTTCAGTCCTGGCGCCAAGCAGAATATCCAGCTGATCA

>1305_S43_L001_R1_001.fastq_343_1a_5
CCCCAACAACGGCGCTGGTAGTAGCTCAGCTGCTCAGGGTCCCGCAAGCCATCTTGGACATGATCGCAGG
TGCCCACTGGGGAGTCCTAGCGGGCATAGCGTACTTCTCCATGGTGGGCAACTGGGCGAAGGTCCTGGTG
GTGCTGTTGCTGTTTGCCGGCGTCGATGCGAGTACCCACATCACCGGGGGAAGTGCTGCTCAGAGCGCGG
CTGGAATCGCCAGCTTCTTCAGTCCTGGCGCCAAGCAGAATATCCAGCTGATCA

>1305_S43_L001_R1_001.fastq_344_1a_5
CCCCAACAACGGCGCTGGTAGTAGCTCAGCTGCTCAGGGTCCCGCAAGCCATCTTGGACATGATCGCAGG
TGCCCACTGGGGAGTCCTAGCGGGCATAGCGTATTTCTCCATGGTGGGCAACTGGGCGAAGGTCCTGGTG
GTGCTGTTGCTGTTTGCCGGCGTCGATGCGAGTACCCACATCACCGGGGGAAGTGCTGCTCAGAGCGCGG
CTGGAATCGCCAGCTTCTTCAGTCCTGGCGCCAAACAGAATATCCAGCTGATCA

>1305_S43_L001_R1_001.fastq_345_1a_5
CCCCAACAACGGCGCTGGTAGTAGCTCAGCTGCTCAGGGTCCCGCAAGCCATCTTGGACATGATCGCAGG
TGCCCACTGGGGAGTCCTAGCGGGCATAGCGTATTTCTCCATGGTGGGCAACTGGGCGAAGGTCCTGGTG
GTGTTGTTGCTGTTTGCCGGCGTCGATGCGAGTACCCACATCACCGGGGGAAGTGCTGCTCAGAGCGCGG
CTGGAGTCGCCAGCTTCTTCAGTCCTGGCGCCAAGCAGAATATCCAGCTGATCA

>1305_S43_L001_R1_001.fastq_346_1a_5
CCCCAACAACGGCGCTGGTAGTAGCTCAGCTGCTCAGGGTCCCGCAAGCCATCTTGGACATGATCGCAGG
TGCCCACTGGGGAGTCCTAGCGGGCATAGCGTATTTCTCCATGGTGGGCAACTGGGCGAAGGTCCTGGTG
GTGCTGTTGCTGTTTGCCGGCGTCGATGCGAGTACCCACATCACCGGGGGAAGTGCTGCTCAGAGCGCGG
CTGGAGTCGCCAGCTTCTTCAGTCCTGGCGCCAAGCAGAATGTCCAGCTGATCA

>1305_S43_L001_R1_001.fastq_347_1a_5
CCCCAACAACGGCGCTGGTAGTAACTCAGCTGCTCAGGGTCCCGCAAGCCATCTTGGACATGATCGCAGG
TGCCCACTGGGGAGTCCTAGCGGGCATAGCGTATTTCTCCATGGTGGGCAACTGGGCGAAGGTCCTGGTG
GTGCTGTTGCTGTTTGCCGGCGTCGATGCGAGTACCCACATCACCGGGGGAAGTGCTGCTCAGAGCGCGG
CTGGAGTCGCCAGCTTCTTCAGTCCTGGCGCCAAGCAGAATATCCAGCTGATCA

>1305_S43_L001_R1_001.fastq_348_1a_5
CCCCAACAACGGCGCTGGTAGTAGCTCAGCTGCTCAGGGTCCCGCAAGCCATCTTGGACATGATCGCAGG
TGCCCACTGGGGAGTCCTAGCGGGCATAGCGTATTTCTCCATGGTGGGCAACTGGGCGAAGGTCCTGGTG
GTGCTGTTGCTGTTTGCCGGCGTCGATGCGAGTACCCACATCACCGGGGGAAGTGCTGCTCAGAGCGCGG
CTGGAGTCGCCAGCTTCTTTAGTCCTGGCGCCAAGCAGAATATCCAGCTGATCA

>1305_S43_L001_R1_001.fastq_350_1a_5
CCCCAACAACGGCGCTGGTAGTAGCTCAGCTGCTCAGGGTCCCGCAAGCCATCTTGGACATGATCGCAGG
TGCCCACTGGGGAGTCCTAGCGGGCATAGTGTATTTCTCCATGGTGGGCAACTGGGCGAAGGTCCTGGTG
GTGCTGTTGCTGTTTGCCGGCGTCGATGCGAGTACCCGCATCACCGGGGGAAGTGCTGCTAGGAGCACGG
CTGGAGTCGCCGGCCTCTTCAGTCCTGGCGCCAAGCAGAATATCCAGCTGATCA

>1305_S43_L001_R1_001.fastq_351_1a_5
CCCCAACAACGGCGCTGGTAGTAGCTCAGCTGCTCAGGGTCCCGCAAGCCATCTTGGACATGATCGCAGG
TGCCCACTGGGGAGTCCTAGCGGGCATAGCGTATTTCTCCATGGTGGGCAACTGGGCGAAGGTCCTGGTG
GTGCTGTTGCTGTTTGCCGGCGTCGATGCGAGTACCCACATCACCGGGGGAAGTGCTGCTCAGGGCGCGG
CTGGAATCGCCAGCTTCTTCAGTCCTGGCGCCAAGCAGAATATCCAGCTGATCA

>1305_S43_L001_R1_001.fastq_352_1a_5
CCCCAACAACGGCGCTGGTAGTAGCTCAGCTGCTCAGGGTCCCGCAAGCCATCTTGGACATGATCGCAGG
TGCCCACTGGGGAGTCCTAGCGGGCATAGCGTATTTCTCCATGGTGGGCAACTGGGCGAAGGTCCTGGTG
GTGCTGTTGCTGTTTGCCGGCGTCGATGCGGGTACCCACATCACCGGGGGAAGTGCTGCTAAGAGCGTGG
CTGGAGTCGCCGGCCTCTTCAGTCCTGGCGCCAAGCAGAATATCCAGCTGATCA

>1305_S43_L001_R1_001.fastq_353_1a_5
CCCCAACAACGGCGCTGGTAGTAGCTCAGCTGCTCAGGGTCCCGCAAGCCATCTTGGACATGATCGCAGG
TGCCCACTGGGGAGTCCTAGCGAGCATAGCGTATTTCTCCATGGTGGGCAACTGGGCGAAGGTCCTGGTG
GTGCTGTTGCTGTTTGCCGGCGTCGATGCGAGTACCCACATCACCGGGGGAAGTGCTGCTCAGAGCGCGG
CTGGAATCGCCAGCTTCTTCAGTCCTGGCGCCAAGCAGAATATCCAGCTGATCA

>1305_S43_L001_R1_001.fastq_354_1a_5
CCCCAACAACGGCGCTGGTAGTAGCTCAGCTGCTTAGGGTCCCGCAAGCCATCTTGGACATGATCGCAGG
TGCCCACTGGGGAGTCCTAGCGGGCATAGCGTATTTCTCCATGGTGGGCAACTGGGCGAAGGTCCTGGTG
GTGCTGTTGCTGTTTGCCGGCGTCGATGCGAGTACCCACATCACCGGGGGAAGTGCTGCTCAGAGCGCGG
CTGGAATCGCCAGCTTCTTCAGTCCTGGCGCCAAGCAGAATATCCAGCTGATCA

>1305_S43_L001_R1_001.fastq_355_1a_5
CCCCAACAACGGCGCTGGTAGTAGCTCAGCTGCTCAGGGTCCCGCAAGCCATCTTGGACATGATCGCAGG
TGCCCACTGGGGAGTCCTAGCGGGCATAGCGTATTTCTCCATGGTGGGCAACTGGGCGAAGGTCCTGGTG
GTGCTGTTGCTGTTTGCCGGCGTCGATGCGAATACCCACATCACCGGGGGAAGTGCTGCTCAGAGCGCGG
CTGGAGTCGCCAGCTTCTTCAGTCCTGGCGCCAAGCAGAATATCCAGCTGATCA

>1305_S43_L001_R1_001.fastq_356_1a_5
CCCCAACAACGGCGCTGGTAGTAGCTCAGCTGCTCAGGGTCCCGCAAGCCATCTTGGACATGATCGCAGG
TGCCCACTGGGGAGTCCTAGCGGGCATAGCGTATTTCTCCATGGTGGGCAACTGGGCGAAGGTCCTGGTG
GTGCTGTTGCTGTTTGCCGGCGTCGATGCGAGTACCCACATCACCGGGGGAAGTGCTGCCCAGAGCGCGG
CTGGAATCGCTAGCTTCTTCAGTCCTGGCGCCAAGCAGAATATCCAGCTGATCA

>1305_S43_L001_R1_001.fastq_357_1a_5
CCCCAACAACGGCGCTGGTAGTAGCTCAGCTGCTCAGGGTCCCGCAAGCCATCTTGGACATGATCGCAGG
TGCCCACTGGGGAGTCCTAGCGGGCATAGCGTATTTCTCCATGGTGGGCAACTGGGCGAAGGTCCTGGTG
GTGCTGTTGCTGTTTGCCGGCGTCGATGCGAGTACCCACATCACCGGGGGAAGTGCTGCTCAGAGCGCGG
CTGGAGTCGCCAGCTTCTTCAGTCCTGGCGCCGAGCAGAATATCCAGCTGATCA

>1305_S43_L001_R1_001.fastq_358_1a_5
CCCCAACAACGGCGCTGGTAGTAGCTCAGCCGCTCAGGGTCCCGCAAGCCATCTTGGACATGATCGCAGG
TGCCCACTGGGGAGTCCTAGCGGGCATAGCGTATTTCTCCATGGTGGGCAACTGGGCGAAGGTCCTGGTG
GTGCTGTTGCTGTTTGCCGGCGTCGATGCGAGTACCCACATCACCGGGGGAAGTGCTGCTCAGAGCGCGG
CTGGAATCGCCAGCTTCTTCAGTCCTGGCGCCAAGCAGAATATCCAGCTGATCA

>1305_S43_L001_R1_001.fastq_359_1a_5
CCCCAACAACGGCGCTGGTAGTAGCTCAGCTGCTCAGGGTCCCGCAAGCCATCTTGGACATGATCGCAGG
TGCCCACTGGGGAGTCCTAGCGGGCATAGCGTATTTCTCCATGGTGGGCAACTGGGCGAAGGTCCTGGTG
GTGCTGTTGCTGTTTGCCGGCGTCGATGCGAGTACCCACATCACCGGGGGAAGTGCTGTTCAGAGCGCGG
CTGGAGTCGCCAGCTTCTTCAGTCCTGGCGCCAAGCAGAATATCCAGCTGATCA

>1305_S43_L001_R1_001.fastq_360_1a_5
CCCCAACAACGGCGCTGGTAGTAGCTCAGCTACTCAGGGTCCCGCAAGCCATCTTGGACATGATCGCAGG
TGCCCACTGGGGAGTCCTAGCGGGCATAGCGTATTTCTCCATGGTGGGCAACTGGGCGAAGGTCCTGGTG
GTGCTGTTGCTGTTTGCCGGCGTCGATGCGAGTACCCGCATCACCGGGGGAAGTGCTGCTAGGAGCACGG
CTGGAGTCGCCGGCCTCTTCAGTCCTGGCGCCAAGCAGAATATCCAGCTGATCA

>1305_S43_L001_R1_001.fastq_361_1a_5
CCCCAACAACGGCGCTGGTAGTGGCTCAGCTGCTCAGGGTCCCGCAAGCCATCTTGGACATGATCGCAGG
TGCCCACTGGGGAGTCCTAGCGGGCATAGCGTATTTCTCCATGGTGGGCAACTGGGCGAAGGTCCTGGTG
GTGCTGTTGCTGTTTGCCGGCGTCGATGCGAGTACCCACATCACCGGGGGAAGTGCTGCTCAGAGCGCGG
CTGGACTCGCCAGCTTCTTCAGTCCTGGCGCCAAGCAGAATATCCAGCTGATCA

>1305_S43_L001_R1_001.fastq_362_1a_5
CCCCAACAACGGCGCTGGTAGTAGCTCAGCTGCTCAGGGTCCCGCAAGCCATCTTGGACATGATCGCAGG
TGCCCACTGGGGAGTCCTAGCGGGCATAGCGTATTTCTCCATGGTGGGCAACTGGGCGAAGGTCCTGGTG
GTGCTGTTGCTGTTTGCCGGCGTCGATGCGAGTACCCACATCACCGGGGGAAGTGCTGCTCAGAGCGCGG
CTGGAGTCGCCAGCTTCTTCAGTCCTGGGGCCAAGCAGAATATCCAGCTGATCA

>1305_S43_L001_R1_001.fastq_363_1a_5
CCCCAACAACGGCGCTGATAGTAGCTCAGCTGCTCAGGGTCCCGCAAGCCATCTTGGACATGATCGCAGG
TGCCCACTGGGGAGTCCTAGCGGGCATAGCGTATTTCTCCATGGTGGGCAACTGGGCGAAGGTCCTGGTG
GTGCTGTTGCTGTTTGCCGGCGTCGATGCGAGTACCCACATCACCGGGGGAAGTGCTGCTCAGAGCGCGG
CTGGAATCGCCAGCTTCTTCAGTCCTGGCGCCAAGCAGAATATCCAGCTGATCA

>1305_S43_L001_R1_001.fastq_364_1a_5
CCCCAACAACGGCGCTGGTAGTAGCTCAGCTGCTCAGGGTCCCGCAAGCCATCTTGGACATGATCGCAGG
TGCCCACTGGGGAGTCCTAGCGGGCATAGCGTATTTCTCCATGGTGGGCAACTGGGCGAAGGTCCTGGTG
GTGCTGTTGCTGTTTGCCGGCGTCGATGCGAGTACCCACATCACCGGGGGAAGTGCTGCTCAGAGCGTGG
CTGGAGTCGCCAGGCTCTTCAGTCCTGGCGCCAAGCAGAACATCCAGCTGATCA

>1305_S43_L001_R1_001.fastq_365_1a_5
CCCCAACAACGGCGCTGGTAGTAGCTCAGCTGCTCAGGGTCCCGCAAGCCATCTTAGACATGATCGCAGG
TGCCCACTGGGGAGTCCTAGCGGGCATAGCGTATTTCTCCATGGTGGGCAACTGGGCGAAGGTCCTGGTG
GTGCTGTTGCTGTTTGCCGGCGTCGATGCGAGTACCCACATCACCGGGGGAAGTGCTGCTCAGAGCGCGG
CTGGAGTCGCCAGCTTCTTCAGTCCTGGCGCCAAGCAGAATATCCAGCTGATCA

>1305_S43_L001_R1_001.fastq_366_1a_5
CCCCAACAACGGCGCTGGTAGTAGCTCAGCTGCTCAGGGTCCCGCAAGCCATCTTGGACATGATCGCAGG
TGCCCACTGGGGAGTCCTAGCGGGCATAGCGTATTTCTCCATGGTGGGCAACTGGGCGAAGGTCCTGGTG
GTGCTGTTGCTGTTTGCCGGCGTCGATGCGAGTACCCACATCACCGGGGGAAGTGCTGCTCAGAGCGCGG
CTGGAGCCGCCAGCTTCTTCAGTCCTGGCGCCAAGCAGAATATCCAGCTGATCA

>1305_S43_L001_R1_001.fastq_367_1a_5
CCCCAACAACGGCGCTAGTAGTAGCTCAGCTGCTCAGGGTCCCGCAAGCCATCTTGGACATGATCGCAGG
TGCCCACTGGGGAGTCCTAGCGGGCATAGCGTATTTCTCCATGGTGGGCAACTGGGCGAAGGTCCTGGTG
GTGCTGTTGCTGTTTGCCGGCGTCGATGCGAGTACCCACATCACCGGGGGAAGTGCTGCTAGGAGCACGG
CTGGAGTCGCCGGCCTCTTTAGTCCTGGCGCCAAGCAGAATATCCAGCTGATCA

>1305_S43_L001_R1_001.fastq_368_1a_5
CCCCAACAACGGCGCTGGTAGTAGCTCAGCTACTCAGGGTCCCGCAAGCCATCTTGGACATGATCGCAGG
TGCCCACTGGGGAGTCCTAGCGGGCATAGCGTATTTCTCCATGGTGGGCAACTGGGCGAAGGTCCTGGTG
GTGCTGTTGCTGTTTGCCGGCGTCGATGCGAGTACCCACATCACCGGGGGAAGTGCTGCTAAGAGCGTGG
CTGGAGTCGCCGGCCTCTTCAGTCCTGGCGCCAAGCAGAATATCCAGCTGATCA

>1305_S43_L001_R1_001.fastq_369_1a_5
CCCCAACAACGGCGCTGGTAGTAGCTCAGCTGCTCAGGGTCCCGCAAGCCATCTTGGACATGATCGCAGG
TGCCCACTGGGGAGTCCTAGCGGGCATAGCGTATTTCTCCATGGTGGGCAACTGGGCGAAGGTCCTGGTG
GTGCTGTTGCTGTTTGCCGGCGTCGATGCGAGTACCCACATCACCGGGGGAAGTGCTGCTCAGAGCACGG
CTGGAATCGCCAGCTTCTTCAGTCCTGGCGCCAAGCAGAATATCCAGCTGATCA

>1305_S43_L001_R1_001.fastq_370_1a_5
CCCCAACAACGGCGCTGGTAGTAGCTCAGCTGCTCAGGGTCCCACAAGCCATCTTGGACATGATCGCAGG
TGCCCACTGGGGAGTCCTAGCGGGCATAGCGTATTTCTCCATGGTGGGCAACTGGGCGAAGGTCCTGGTG
GTGCTGTTGCTGTTTGCCGGCGTCGATGCGAGTACCCACATCACCGGGGGAAGTGCTGCTCAGAGCGCGG
CTGGAATCGCCAGCTTCTTCAGTCCTGGCGCCAAGCAGAATATCCAGCTGATCA

>1305_S43_L001_R1_001.fastq_372_1a_5
CCCCAACAACGGCGCTGGCAGTAGCTCAGCTGCTCAGGGTCCCGCAAGCCATCTTGGACATGATCGCAGG
TGCCCACTGGGGAGTCCTAGCGGGCATAGCGTATTTCTCCATGGTGGGCAACTGGGCGAAGGTCCTGGTG
GTGCTGTTGCTGTTTGCCGGCGTCGATGCGAGTACCCACATCACCGGGGGAAGTGCTGCTCAGAGCGCGG
CTGGAGTCGCCAGCTTCTTCAGTCCTGGCGCCAAGCAGAATATCCAGCTGATCA

>1305_S43_L001_R1_001.fastq_373_1a_5
CCCCAACAACGGCGCTGGTAGTAGCTCAGCTGCTCAGGGTCCCGCAAGCCATCTTGGACATGATCGCAGG
TGCCCACTGGGGAGTCCTAGCGGGCATAGCGTATTCCTCCATGGTGGGCAACTGGGCGAAGGTCCTGGTG
GTGCTGTTGCTGTTTGCCGGCGTCGATGCGAGTACCCACATCACCGGGGGAAGTGCTGCTCAGAGCGCGG
CTGGAGTCGCCAGCTTCTTCAGTCCTGGCGCCAAGCAGAATATCCAGCTGATCA

>1305_S43_L001_R1_001.fastq_374_1a_5
CCCCAACAACGGCGCTGGTAGTAGCTCAGCTGCTCAGGGTCCCGCAAGCCATCTTGGACATGATCGCAGG
TGCCCACTGGGGAGTCCTAGCAGGCATAGCGTATTTCTCCATGGTGGGCAACTGGGCGAAGGTCCTGGTG
GTGCTGTTGCTGTTTGCCGGCGTCGATGCGAGTACCCACATCACCGGGGGAAGTGCTGCTCAGAGCGCGG
CTGGAGTCGCCAGCTTCTTCAGTCCTGGCGCCAAGCAGAATATCCAGCTGATCA

>1305_S43_L001_R1_001.fastq_375_1a_5
CCCCAACAACGGCGCTGGTAGTAGCTCAGCTGCTCAGGGTCCCGCAAGCCGTCTTGGACATGATCGCAGG
TGCCCACTGGGGAGTCCTAGCGGGCATAGCGTATTTCTCCATGGTGGGCAACTGGGCGAAGGTCCTGGTG
GTGCTGTTGCTGTTTGCCGGCGTCGATGCGAGTACCCACATCACCGGGGGAAGTGCTGCTCAGAGCGCGG
CTGGAGTCGCCAGCTTCTTCAGTCCTGGCGCCAAGCAGAATATCCAGCTGATCA

>1305_S43_L001_R1_001.fastq_376_1a_5
CCCCAACAACGGCGCTGGTAGTAGCTCAGCTGCTCAGGGTCCCGCAAGCCATCTTGGACATGATCGCAGG
TGCCCACTGGGGAGTCCTAGCGGGCATAGCGTATTTCTCCATGGTGGGCAACTGGGCGAAGGTCCTGGTG
GTGCTGTTGCTGTTTGCCGACGTCGATGCGAGTACCCACATCACCGGGGGAAGTGCTGCTCAGAGCGCGG
CTGGCATCGCCAGCTTCTTCAGTCCTGGCGCCAAGCAGAATATCCAGCTGATCA

>1305_S43_L001_R1_001.fastq_377_1a_5
CCCCAACAACGGCGCTGGTAGTAGCTCAGCTGCTCAGGGTCCCGCAAGCCATCTTGGACATGACCGCAGG
TGCCCACTGGGGAGTCCTAGCGGGCATAGCGTATTTCTCCATGGTGGGCAACTGGGCGAAGGTCCTGGTG
GTGCTGTTGCTGTTTGCCGGCGTCGATGCGAGTACCCGCATCACCGGGGGAAGTGCTGCTAGGAGCACGG
CTGGAGTCGCCGGCCTCTTCAGTCCTGGCGCCAAGCAGAATATCCAGCTGATCA

>1305_S43_L001_R1_001.fastq_378_1a_5
CCCCAACAACGGCGCTGGTAGTAGCTCAGCCGCTCAGGGTCCCGCAAGCCATCTTGGACATGATCGCAGG
TGCCCACTGGGGAGTCCTAGCGGGCATAGCGTATTTCTCCATGGTGGGCAACTGGGCGAAGGTCCTGGTG
GTGCTGTTGCTGTTTGCCGGCGTCGATGCGAGTACCCACATCACCGGGGGAAGTGCTGCTCAGAGCGCGG
CTGGAGTCGCCAGCTTCTTCAGTCCTGGCGCCAAGCAGAATATCCAGCTGATCA

>1305_S43_L001_R1_001.fastq_379_1a_5
CCCCAACAACGGCGCTGGTAGTAGCTCAGCTGCTCAGGGTCCCGCAAGCCATCTTGGACATGATCGCAGG
TGCCCACTGGGGAGTCCTAGCGGGCATAGCGTATTTCTCCATGGTGGGCAACTGGGCGAAGGTCCTGGTG
GTGCTGTTGCCGTTTGCCGGCGTCGATGCGAGTACCCACATCACCGGGGGAAGTGCTGCTCAGAGCGCGG
CTGGAGTCGCCAGCTTCTTCAGTCCTGGCGCCAAGCAGAATATCCAGCTGATCA

>1305_S43_L001_R1_001.fastq_380_1a_5
CCCCAACAACGGCGCTGGTAGTAGCTCAGCTGCTCAGGGTCCCGCAAGCCATCTTGGACATGATCGCAGG
TGCCCACTGGGGAGTCCTAGCGGGCATAGCGTATTTCTCCATGGTGGGCAACTGGGCGAAGGTCCTGGTG
GTGCTGTTGCTGTTTGCCGGCGTCGATGCGAGTACCCACATCACCGGGGGAAGTGCTGCTCAGAGCGCGG
CTGGACTCGCCAGCTTCTTCAGTCCTGGCGCCAAGCAGAATATTCAGCTGATCA

>1305_S43_L001_R1_001.fastq_381_1a_5
CCCCAACAACGGCGCTGGTAGTAGCTCAGCTGCTCAGGGTCCCGCAAGCCATCTTGGACATGATCGCAGA
TGCCCACTGGGGAGTCCTAGCGGGCATAGCGTATTTCTCCATGGTGGGCAACTGGGCGAAGGTCCTGGTG
GTGCTGTTGCTGTTTGCCGGCGTCGATGCGAGTACCCACATCACCGGGGGAAGTGCTGCTCAGAGCGCGG
CTGGAATCGCCAGCTTCTTCAGTCCTGGCGCCAAGCAGAATATCCAGCTGATCA

>1305_S43_L001_R1_001.fastq_382_1a_5
CCCCAACAACGGCGCTGGTAGTAGCTCAGCTGCTCAGGGTCCCGCAAGCCATCTTGGACATGATCGCAGG
TGCCCACTGGGGAGTCCTAGCGGGCATAGCGTATTTCTCCATGGTGGGCAACTGGGCGAAGGTCCTAGTG
GTGCTGTTGCTGTTTGCCGGCGTCGATGCGAGTACCCGCATCACCGGGGGAAGTGCTGCTAGGAGCACGG
CTGGAGTCGCCGGCCTCTTCAGTCCTGGCGCCAAGCAGAATATCCAGCTGATCA

>1305_S43_L001_R1_001.fastq_383_1a_5
CCCCAACAACGGCGCTGGCAGTAGCTCAGCTGCTCAGGGTCCCGCAAGCCATCTTGGACATGATCGCAGG
TGCCCACTGGGGAGTCCTAGCGGGCATAGCGTATTTCTCCATGGTGGGCAACTGGGCGAAGGTCCTGGTG
GTGCTGTTGCTGTTTGCCGGCGTCGATGCGAGTACCCACATCACCGGGGGAAGTGCTGCTCAGAGCGCGG
CTGGAATCGCCAGCTTCTTCAGTCCTGGCGCCAAGCAGAATATCCAGCTGATCA

>1305_S43_L001_R1_001.fastq_384_1a_5
CCCCAACAACGGCGCTGGTAGTAGCTCAGCTGCTCAGGGTCCCGCAAGCCATCTTGGACATGATCGCAGG
TGCCCACTGGGGAGTCCTAGCGGGCATAGCGTATTTCCCCATGGTGGGCAACTGGGCGAAGGTCCTGGTG
GTGCTGTTGCTGTTTGCCGGCGTCGATGCGAGTACCCACATCACCGGGGGAAGTGCTGCTCAGAGCGCGG
CTGGAGTCGCCAGCTTCTTCAGTCCTGGCGCCAAGCAGAATATCCAGCTGATCA

>1305_S43_L001_R1_001.fastq_385_1a_5
CCCCAACAACGGCGCTGGTAGTAGCTCAGCTGCTCAGGGTCCCGCAAGCCATCTTGGACATGATCGCAGG
TGCCCACTGGGGAGTCCTAGCGGGCATAGCGTATTTCTCCATGGTGGGCAACTGGGCGAAGGTCCTGGTG
ATGCTGTTGCTGTTTGCCGGCGTCGATGCGAGTACCCACATCACCGGGGGAAGTGCTGCTAAGAGCGTGG
CTGGAGTCGCCGGCCTCTTCAGTCCTGGCGCCAAGCAGAATATCCAGCTGATCA

>1305_S43_L001_R1_001.fastq_386_1a_5
CCCCAACAACGGCGCTGGTAGTAGCTCAGCTGCTCAGGGCCCCGCAAGCCATCTTGGACATGATCGCAGG
TGCCCACTGGGGAGTCCTAGCGGGCATAGCGTATTTCTCCATGGTGGGCAACTGGGCGAAGGTCCTGGTG
GTGCTGTTGCTGTTTGCCGGCGTCGATGCGAGTACCCACATCACCGGGGGAAGTGCTGCTAAGAGCGTGG
CTGGAGTCGCCGGCCTCTTCAGTCCTGGCGCCAAGCAGAATATCCAGCTGATCA

>1305_S43_L001_R1_001.fastq_387_1a_5
CCCCAACAACGGCGCTGGTAGTAGCTCAGCTGCTCAGGGTCCCGCAAGCCATCTTGGACATGATCGCAGG
AGCCCACTGGGGAGTCCTAGCGGGCATAGCGTATTTCTCCATGGTGGGCAACTGGGCGAAGGTCCTGGTG
GTGCTGTTGCTGTTTGCCGGCGTCGATGCGAGTACCCACATCACCGGGGGAAGTGCTGCTCAGAGCGCGG
CTGGACTCGCCAGCTTCTTCAGTCCTGGCGCCAAGCAGAATATCCAGCTGATCA

>1305_S43_L001_R1_001.fastq_388_1a_5
CCCCAACAACGGCGCTGGTAGTAGCTCAGCTGCTCAGGGTCCCGCAAGCCATCTTGGACATGATCGCAGG
TGCCCACTGGGGAGTCCTAGCGGGCATAGTGTATTTCTCCATGGTGGGCAACTGGGCGAAGGTCCTGGTG
GTGCTGTTGCTGTTTGCCGGCGTCGATGCGAGTACCCACATCACCGGGGGAAGTGCTGCTCAGAGCGCGG
CTGGAATCGCCAGCTTCTTCAGTCCTGGCGCCAAGCAGAATATCCAGCTGATCA

>1305_S43_L001_R1_001.fastq_389_1a_5
CCCCAACAACGGCGCTGGTAGTAGCTCAGCTGCTCAGGGTCCCGCAAGCCATCTTGGACATGATCGCAGG
TGCCCACTGGGGAGTCCTAGCGGGCATAGCGTATTTCTCCATGGTGGGCAACTGGGCGAAGGTCCTGGTG
GTGCTGTTGCTGTTTGCCGGCGTCGATGCGAGTACCCACATCACCGGGGGAAGTGCTGCTCAGAGCGCGG
CTGGAGTCGCCAGTTTCTTCAGTCCTGGCGCCAAGCAGAATATTCAGCTGATCA

>1305_S43_L001_R1_001.fastq_390_1a_5
CCCCAACAACGGCGTTGGTAGTAGCTCAGCTGCTCAGGGTCCCGCAAGCCATCTTGGACATGATCGCAGG
TGCCCACTGGGGAGTCCTAGCGGGCATAGCGTATTTCTCCATGGTGGGCAACTGGGCGAAGGTCCTGGTG
GTGCTGTTGCTGTTTGCCGGCGTCGATGCGAGTACCCACATCACCGGGGGAAGTGCTGCTCAGAGCGCGG
CTGGAGTCGCCAGCTTCTTCAGTCCTGGCGCCAAGCAGAATATCCAGCTGATCA

>1305_S43_L001_R1_001.fastq_391_1a_5
CCCCAACAACGGCGCTGGTAGTAGCTCAGCTGCTCAGGGTCCCGCAAGCCATCTTGGACATGATCGCAGG
TGCTCACTGGGGAGTCCTAGCGGGCATAGCGTATTTCTCCATGGTGGGCAACTGGGCGAAGGTCCTGGTG
GTGCTGTTGCTGTTTGCCGGCGTCGATGCGAGTACCCGCATCACCGGGGGAAGTGCTGCTAGGAGCACGG
CTGGAGTCGCCGGCCTCTTCAGTCCTGGCGCCAAGCAGAATATCCAGCTGATCA

>1305_S43_L001_R1_001.fastq_392_1a_5
CCCCAACAACGGCGCTGGTAGTAGCTCAGCTGCTCAGGGTCCCGCAAGCCATCTTGGACATGATCGCAGG
TGCCCACTAGGGAGTCCTAGCGGGCATAGCGTATTTCTCCATGGTGGGCAACTGGGCGAAGGTCCTGGTG
GTGCTGTTGCTGTTTGCCGGCGTCGATGCGAGTACCCACATCACCGGGGGAAGTGCTGCTCAGAGCGCGG
CTGGAGTCGCCAGCTTCTTCAGTCCTGGCGCCAAGCAGAATATCCAGCTGATCA

>1305_S43_L001_R1_001.fastq_393_1a_5
CCCCAACAACGGCGCTGGTAGTAGCTCAGCTGCTCAGGGTCCCGCAAGCCATCTTGGACATGATCGCAGG
TGCCCACTGGGGAGTCCTAGCGGGCATAGCGTATTTCTCCATGGTGGGCAACTGGGCGAAGGTCCTGGTG
GTGCTGTTGCTGTTTGCCGGCGTCGATGCGAGTACCCACATCACCGGGGGAAGTGCTGCTCAGAGCGCGG
CTGGAGTCGCCAGCTTCTTCAGTCCTGGCGCCAAACAGAATATCCAGCTGATCA

>1305_S43_L001_R1_001.fastq_394_1a_5
CCCCAACAACGGCGCTGGTAGTAGCTCAGCTGCTCAGGGTCCCGCAAGCCATCTTGGACATGATCGCAGG
TGCCCACTGGGGAGTCCTAGCGGGCATAGCGTATTTCTCCATGGTGGGCAACTGGGCGAAGGTCCTGGCG
GTGCTGTTGCTGTTTGCCGGCGTCGATGCGAGTACCCACATCACCGGGGGAAGTGCTGCTCAGAGCGCGG
CTGGAGTCGCCAGCTTCTTCAGTCCTGGCGCCAAGCAGAATATCCAGCTGATCA

>1305_S43_L001_R1_001.fastq_395_1a_5
CCCCAACAACGGCGCTGGTAGTAGCTCAGCTGCTCAGGGTCCCGCAAGCCATCTTGGACATGATCGCAGG
TGCCCACTGGGGAGTCCTAGCGGGCATAGCGTATTTCTCCATGGTGGGTAACTGGGCGAAGGTCCTGGTG
GTGCTGTTGCTGTTTGCCGGCGTCGATGCGAGTACCCACATCACCGGGGGAAGTGCTGCTCAGAGCGCGG
CTGGAGTCGCCAGCTTCTTCAGTCCTGGCGCCAAGCAGAATATCCAGCTGATCA

>1305_S43_L001_R1_001.fastq_396_1a_5
CCCCAACAACGGCGCTGGTAGTAGCTCAGCTGCTCAGGGTCCCGCAAGCCATCTTGGACATGATCGCAGG
TGCCCACTGGGGAGTCCTAGCGGGCATAGCGTATTTCTCCATGGTGGGCAACTGGGCGAAGGTCCTGGTG
GTGCTGTTGCTGTTTGCCGGCGCCGATGCGAGTACCCACATCACCGGGGGAAGTGCTGCTCAGAGCGCGG
CTGGAGTCGCCAGCTTCTTCAGTCCTGGCGCCAAGCAGAATATCCAGCTGATCA

>1305_S43_L001_R1_001.fastq_397_1a_5
CCCCAACAACGGCGCTGGTAGTAGCTCAGCTGCTCAGGGTCCCGCAAGCCATCTTGGACATGATCGCAGG
TGCCCACTGGGGAGTCCTAGCGGGCATGGCGTATTTCTCCATGGTGGGCAACTGGGCGAAGGTCCTGGTG
GTGCTGTTGCTGTTTGCCGGCGTCGATGCGAGTACCCACATCACCGGGGGAAGTGCTGCTCAGAGCGCGG
CTGGAGTCGCCAGCTTCTTCAGTCCTGGCGCCAAGCAGAATATCCAGCTGATCA

>1305_S43_L001_R1_001.fastq_398_1a_5
CCCCAACAACGGCGCTGGTAGTAGCTCAGCTGCTCAGGGTCCCGCAAGCCATCTTGGACATGATCGCAGG
TGCCCACTGGGGAGTCCTAGCGGGCATAGCGTATTTCTCCATGGTGGGCAACTGGGCGAAGGTCCTGGTG
GTGCTGTTGCTGTTTGCCGGCGTCGATGCGAGTACCCACATCACCGGGGGAAGTGCTGCTCAGAGCGCGG
CTGGAGTCGCCAGCTTCTTCAGTCCTGGCGCCAAGCGGAATATCCAGCTGATCA

>1305_S43_L001_R1_001.fastq_399_1a_5
CCCCAACAACGGCGCTGGTAGTAGCTCAACTGCTCAGGGTCCCGCAAGCCATCTTGGACATGATCGCAGG
TGCCCACTGGGGAGTCCTAGCGGGCATAGCGTATTTCTCCATGGTGGGCAACTGGGCGAAGGTCCTGGTG
GTGCTGTTGCTGTTTGCCGGCGTCGATGCGAGTACCCACATCACCGGGGGAAGTGCTGCTCAGAGCGCGG
CTGGAATCGCCAGCTTCTTCAGTCCTGGCGCCAAGCAGAATATCCAGCTGATCA

>1305_S43_L001_R1_001.fastq_400_1a_5
CCCCAACAACGGCGCTGGTAGTAGCTCAGCTGCTCAGGGTCCCGCAAGCCATCTTGGACATGATCGCAGG
TGCCCACTGGGGAGTCCTAGCGGGCATAGCGTATTTCTCCATGGTGGGCAACTGGACGAAGGTCCTGGTG
GTGCTGTTGCTGTTTGCCGGCGTCGATGCGAGTACCCACATCACCGGGGGAAGTGCTGCTCAGAGCGCGG
CTGGAGTCGCCAGCTTCTTCAGTCCTGGCGCCAAGCAGAATATCCAGCTGATCA

>1305_S43_L001_R1_001.fastq_401_1a_5
CCCCAACAACGGCGCTGGTAGTAGCTCAGCTGCTCAGGGTTCCGCAAGCCATCTTGGACATGATCGCAGG
TGCCCACTGGGGAGTCCTAGCGGGCATAGCGTATTTCTCCATGGTGGGCAACTGGGCGAAGGTCCTGGTG
GTGCTGTTGCTGTTTGCCGGCGTCGATGCGAGTACCCACATCACCGGGGGAAGTGCTGCTCAGAGCGCGG
CTGGAGTCGCCAGCTTCTTCAGTCCTGGCGCCAAGCAGAATATCCAGCTGATCA

>1305_S43_L001_R1_001.fastq_402_1a_5
CCCCAACAACGGCGCTGGTAGTAGCTCAGCTGCTCAGGGTCCCGCAAGCCATCTTGGACATGATCGCAGG
TGCCCACTGGGGAGTCCTAGCGGGCATAGCGTATTTCTCCATGGTGGGCAACTGGGCGAAGGTCCTGGTG
GTGCTGTTGCTGTTTGCCGGCGTCGATGCGAGTACCCACATCACCGGGGGAAGTGCTGCTCAGAGCGCGG
CTGGAGTCGCCAGCTTCTTCAGTCCTGGCGTCAAGCAGAATATCCAGCTGATCA

>1305_S43_L001_R1_001.fastq_403_1a_5
CCCCAACAACGGCGCTGGTAGTAGCTCAGCTGCTCAGGGTCCCGCAAGCCATCTTGGACATGATCGCAGG
TGCCCACTGGGGAGTCCTAGCGGGCATAGCGTATTTCTCCATGGTGGGCAACTGGGCGAAGGTCCTGGTG
GTGCTGTTGCTGTTTGCTGGCGTCGATGCGAGTACCCACATCACCGGGGGAAGTGCTGCTAGGAGCACGG
CTGGAGTCGCCGGCCTCTTCAGTCCTGGCGCCAAGCAGAATATCCAGCTGATCA

>1305_S43_L001_R1_001.fastq_404_1a_5
CCCCAACAACGGCGCTGGTAGTAGCTCAGCTGCTCAGGGTCCCGCAAGCCATCTTGGACATGATCGCAGG
TGCCCACTGGGGAGTCCTAGCGGGCATAGCGTATTTCTCCATGGTGGGCAACTGGGCGAAGGTCCTGGTG
GTGCTGTTGCTGTTTGCCGGCGTCGATGCGAGTACCCACATCACCGGGGGAAGTGCTGCTAGGAGCACGG
CTGGAGTCGCCGGCCTCTTCAGTCCCGGCGCCAAGCAGAATATCCAGCTGATCA

>1305_S43_L001_R1_001.fastq_405_1a_5
CCCCAACAACGGCGCTGGTAGTAGCTCAGCTGCTCAGGGTCCCGCAAGCCATCTTGGACATGATCGCAGG
TGCCCATTGGGGAGTCCTAGCGGGCATAGCGTATTTCTCCATGGTGGGCAACTGGGCGAAGGTCCTGGTG
GTGCTGTTGCTGTTTGCCGGCGTCGATGCGAGTACCCACATCACCGGGGGAAGTGCTGCTCAGAGCGCGG
CTGGAGTCGCCAGCTTCTTCAGTCCTGGCGCCAAGCAGAATATCCAGCTGATCA

>1305_S43_L001_R1_001.fastq_406_1a_5
CCCCAACAACGGCGCTGGTAGTAGCTCAGCTGCTCAGGGTCCCGCAAGCCATCTTGGACATGATCGCAGG
TGCCCACTGGGGAGTCCTAGCGGGCATAGCATATTTCTCCATGGTGGGCAACTGGGCGAAGGTCCTGGTG
GTGCTGTTGCTGTTTGCCAGCGTCGATGCGAGTACCCACATCACCGGGGGAAGTGCTGCTCAGAGCGCGG
CTGGAGTCGCCAGCTTCTTCAGTCCTGGCGCCAAGCAGAATATCCAGCTGATCA

>1305_S43_L001_R1_001.fastq_407_1a_5
CCCCAACAACGGCGCTGGTAGTAGCTCAGCTGCTCAGGGTCCCGCAAGCCATCTTGGACATGATCGCAGG
TGCCCACTGGGGAGTCCTAGCGGGCATAGCGTATTTCTCCATGGTGAGCAACTGGGCGAAGGTCCTGGTG
GTGCTGTTGCTGTTTGCCGGCGTCGATGCGAGTACCCACATCACCGGGGGAAGTGCTGCTCAGAGCGCGG
CTGGAGTCGCCAGCTTCTTCAGTCCTGGCGCCAAGCAGAATATCCAGCTGATCA

>1305_S43_L001_R1_001.fastq_408_1a_5
CCCCAACAACGGCGCTGGTAGTAGCTCAGCTGCTCAGGGTCCCGCAAGCCATCCTGGACATGATCGCAGG
TGCCCACTGGGGAGTCCTAGCGGGCATAGCGTATTTCTCCATGGTGGGCAACTGGGCGAAGGTCCTGGTG
GTGCTGTTGCTGTTTGCCGGCGTCGATGCGAGTACCCGCATCACCGGGGGAAGTGCTGCTAGGAGCACGG
CTGGAGTCGCCGGCCTCTTCAGTCCTGGCGCCAAGCAGAATATCCAGCTGATCA

>1305_S43_L001_R1_001.fastq_409_1a_5
CCCCAACAACGGCGCTGGTAGTAGCTCAGCTGCTCAGGGTCCCGCAAGTCATCTTGGACATGATCGCAGG
TGCCCACTGGGGAGTCCTAGCGGGCATAGCGTATTTCTCCATGGTGGGCAACTGGGCGAAGGTCCTGGTG
GTGCTGTTGCTGTTTGCCGGCGTCGATGCGAGTACCCACATCACCGGGGGAAGTGCTGCTAAGAGCGTGG
CTGGAGTCGCCGGCCTCTTCAGTCCTGGCGCCAAGCAGAATATCCAGCTGATCA

>1305_S43_L001_R1_001.fastq_410_1a_5
CCCCAACAACGGCGCTGGTAGTAGCTCAGCTGCTCAGGGTCCCGCAAGCCATCTTGGACATGATCGCAGG
TGCCCACTGGGGAGTCCTAGCGGGCATAGCGTATTTCTCCATGGTGGGCAACTGGGCGAAGGTCCTGGTG
GCGCTGTTGCTGTTTGCCGGCGTCGATGCGAGTACCCACATCACCGGGGGAAGTGCTGCTCAGAGCGCGG
CTGGAGTCGCCAGCTTCTTCAGTCCTGGCGCCAAGCAGAATATCCAGCTGATCA

>1305_S43_L001_R1_001.fastq_411_1a_5
CCCCAACAACGGCGCTGGTAGTAGCTCAGCTGCTCAGGGTCCCGCAGGCCATCTTGGACATGATCGCAGG
TGCCCACTGGGGAGTCCTAGCGGGCATAGCGTATTTCTCCATGGTGGGCAACTGGGCGAAGGTCCTGGTG
GTGCTGTTGCTGTTCGCCGGCGTCGATGCGAGTACCCACATCACCGGGGGAAGTGCTGCTCAGAGCGCGG
CTGGAATCGCCAGCTTCTTCAGTCCTGGCGCCAAGCAGAATATCCAGCTGATCA

>1305_S43_L001_R1_001.fastq_412_1a_5
CCCCAACAACGGCGCTGGTAGTAGCTCAGCTGCTCAGGGTCCCGCAAGCCATCTTGGACATGATCGCAGG
TGCCCACTGGGGAGTCCTAGCGGGCATAGCGTATTTCTCCATGGTGGGCAACTGGGCGAAGGTCCTGGTG
GTGCTGTTGCTGTTTGCCGGCGTCGATGCGAGTACCCACATCACCGGGGGAAATGCTGCTAAGAGCGTGG
CTGGAGTCGCCGGCCTCTTCAGTCCTGGCGCCAAGCAGAATATCCAGCTGATCA

>1305_S43_L001_R1_001.fastq_413_1a_5
CCCCAACAACGGCGCTGGTAGTAGCTCAGCTGCTCAGGGTCCCGCAAGCCATCCTGGACATGATCGCAGG
TGCCCACTGGGGAGTCCTAGCGGGCATAGCGTATTTCTCCATGGTGGGCAACTGGGCGAAGGTCCTGGTG
GTGCTGTTGCTGTTTGCCGGCGTCGATGCGAGTACCCACATCACCGGGGGAAGTGCTGCTAAGAGCGTGG
CTGGAGTCGCCGGCCTCTTCAGTCCTGGCGCCAAGCAGAATATCCAGCTGATCA

>1305_S43_L001_R1_001.fastq_414_1a_5
CCCCAACAACGGCGCTGGTAGTAGCTCAGCTGCTCAGGGTCCCGCAAGCCATCTTGGACATGATCGCAGG
TGCCCACTGGGGAGTCCTAGCGGGCATAGCGTATTTCTCCATGGTGGGCAACTGGGCGAAGGTCCTGGTG
GTGCTGTTGCTGTTTGCCGGCGTCGATGCGAGTACCCACATCACCGGGGGAAGTGCTGCTCGGAGCGCGG
CTGGAATCGCCAGCTTCTTCAGTCCTGGCGCCAAGCAGAATATCCAGCTGATCA

>1305_S43_L001_R1_001.fastq_415_1a_5
CCCCAACAACGGCGCTGGTAGTAGCTCAGCTGCTCAGGGTCCCGCAAGCCATCTTGGACATGATCGCAGG
TGCCCACTGGGGAGTCCTAGCGGGCATAGCGTATTTCTCCACGGTGGGCAACTGGGCGAAGGTCCTGGTG
GTGCTGTTGCTGTTTGCCGGCGTCGATGCGAGTACCCACATCACCGGGGGAAGTGCTGCTCAGAGCGCGG
CTGGAGTCGCCAGCTTCTTCAGTCCTGGCGCCAAGCAGAATATCCAGCTGATCA

>1305_S43_L001_R1_001.fastq_416_1a_5
CCCCAACAACGGCGCTGGTAGTAGCTCAGCTGCTCAGGGTCCCGCAAGCCATCTTGGACATGATCGCAGG
TGCCCACTGGGGAGTCCTAGCGGGCATAGCGTATTTCTCCATGGTGGGCAACTGGGCGAAGGTCCTGGTG
GTGCTGTTGCTGTTTGCCGGCGTCGATGCGAGTACCCACATCACCGAGGGAAGTGCTGCTCAGAGCGCGG
CTGGAATCGCCAGCTTCTTCAGTCCTGGCGCCAAGCAGAATATCCAGCTGATCA

>1305_S43_L001_R1_001.fastq_417_1a_5
CCCCAACAACGGCGCTGGTAGTAGCTCAGCTGCTCAGGGTCCCGCAAGCCATCTTGGACATGATCGCTGG
TGCCCACTGGGGAGTCCTAGCGGGCATAGCGTATTTCTCCATGGTGGGCAACTGGGCGAAGGTCCTGGTG
GTGCTGTTGCTGTTTGCCGGCGTCGATGCGAGTACCCACATCACCGGGGGAAGTGCTGCTCAGAGCGCGG
CTGGAGTCGCCAGCTTCTTCAGTCCTGGCGCCAAGCAGAATATCCAGCTGATCA

>1305_S43_L001_R1_001.fastq_418_1a_5
CCCCAACAACGGTGCTGGTAGTAGCTCAGCTGCTCAGGGTCCCGCAAGCCATCTTGGACATGATCGCAGG
TGCCCACTGGGGAGTCCTAGCGGGCATAGCGTATTTCTCCATGGTGGGCAACTGGGCGAAGGTCCTGGTG
GTGCTGTTGCTGTTTGCCGGCGTCGATGCGAGTACCCACATCACCGGGGGAAGTGCTGCTCAGAGCGCGG
CTGGAGTCGCCAGCTTCTTCAGTCCTGGCGCCAAGCAGAATATCCAGCTGATCA

>1305_S43_L001_R1_001.fastq_419_1a_5
CCCCAACAACGGCGCTGGTAGTAGCTCAGCTGCTCAGGGTCCCGCAAGCCATCTTGGACATGATCGCAGG
TGCCCACTGGGGAGTCCTAGCGGGCATAGCGTATTTCTCCATGGTGGGCAACTGGGCGAAGGTCCTGGTG
GTGCTGTTGCTGTTTGCCGGCGTCGATGCGAGTACCCACATCACCGGGGGAAGTGCTGCTCAGAGCGCGG
CTGGAATCGCCAGCTTCTTCAGTCCTGGCGCCAAGCAGAATATCCGGCTGATCA

>1305_S43_L001_R1_001.fastq_420_1a_5
CCCCAACGACGGCGCTGGTAGTAGCTCAGCTGCTCAGGGTCCCGCAAGCCATCTTGGACATGATCGCAGG
TGCCCACTGGGGAGTCCTAGCGGGCATAGCGTATTTCTCCATGGTGGGCAACTGGGCGAAGGTCCTGGTG
GTGCTGTTGCTGTTTGCCGGCGTCGATGCGAGTACCCACATCACCGGGGGAAGTGCTGCTAAGAGCGTGG
CTGGAGTCGCCGGCCTCTTCAGTCCTGGCGCCAAGCAGAATATCCAGCTGATCA

>1305_S43_L001_R1_001.fastq_421_1a_5
CCCCAACAACGGCGCTGGTAGTAGCTCAGCTGCTCAGGGTCCCGCAAGCCATCTTGGACATGATCGCAGG
TGCCCACTGGGGAGTCCTAGCGGGCATAGCGTATTTCTCCATGGTGGGCAACTGGGCGAAGGTCCTGGTG
GTGCTGTTGCTGTTTGCCGGCGTCGATGCGAGTATCCACATCACCGGGGGAAGTGCTGCTCAGAGCGCGG
CTGGAATCGCCAGCTTCTTCAGTCCTGGCGCCAAGCAGAATATCCAGCTGATCA

>1305_S43_L001_R1_001.fastq_422_1a_5
CCCCAACAACGGCGCTGGTAGTAGCTCAGCTGCTCAGGGTCCCGCAAGCCATCTTGGACATGATCGCAGG
TGCCCACTGGGGAGTCCTAGCGGGCATAGCGTATTTCTCCATGGTGGGCAACTGGGCGAAGGTCCTGGTG
GTGCTGTTGCTGTTTGCCGGCGTCGATGCGAGTACCCGCATCACCGGGGGAAGTGCTGCTCAGAGCGCGG
CTGGAATCGCCAGCTTCTTCAGTCCTGGCGCTAAGCAGAATATCCAGCTGATCA

>1305_S43_L001_R1_001.fastq_423_1a_5
CCCCAACAACGGCGCTGGTAGTAGCTCAGCTGCTCAGGGTCCCGCAAGCCATCTTGGACATGATCGCAGG
TGCCCACTGGGGAGTCCTAGCGGGCATAGCGTATTTCTCCATGGTGGGCAACTGGGCGAAGGTCCTGGTG
GTGCTGTTGCTGTTTGCCGGCGTCGATGCGAGTACCCACATCACCGGGGGAAGTGCTGCTCAGAGCGCGG
CTGGAATCGCCGGCCTCTTCAGTCCTGGCGCCAAGCAGAATATCCAGCTGATCA

>1305_S43_L001_R1_001.fastq_424_1a_5
CCCCAACAACGGCGCTGGTAGTAGCTCAGCTGCTCAGGGTCCCGCAAGCCATCTTGGACATGATCGCAGG
TGCCCACTGGGGAGTCCTAGCGGGCATAGCGTATTTCTCCATGGTGGGCAACTGGGCGAAGGTCCTGGTG
GTGCTGTTGCTGTTTGCCGGCGTCGATGCGAGTACCCGCATCACCGGGGGAAGTGCTGCTAGGAGCACGG
CTGGAGTCGCCGGCCTCTTCAGTCCTGGCGCCAAGCAGAGTATCCAGCTGATCA

>1305_S43_L001_R1_001.fastq_425_1a_5
CCCCAACAACGGCGCTGGTAGTAGCTCAGCTGCTCAGGGTCCCGCAAGCCATCTTGGACATGATCGCAGG
TGCCCACCGGGGAGTCCTAGCGGGCATAGCGTATTTCTCCATGGTGGGCAACTGGGCGAAGGTCCTGGTG
GTGCTGTTGCTGTTTGCCGGCGTCGATGCGAGTACCCACATCACCGGGGGAAGTGCTGCTCAGAGCGCGG
CTGGAGTCGCCAGCTTCTTCAGTCCTGGCGCCAAGCAGAATATCCAGCTGATCA

>1305_S43_L001_R1_001.fastq_426_1a_5
CCCCAACAACGGCGCTGGTAGTAGCTCAACTGCTCAGGGTCCCGCAAGCCATCTTGGACATGATCGCAGG
TGCCCACTGGGGAGTCCTAGCGGGCATAGCGTATTTCTCCATGGTGGGCAACTGGGCGAAGGTCCTGGTG
GTGCTGTTGCTGTTTGCCGGCGTCGATGCGAGTACCCACATCACCGGGGGAAGTGCTGCTCAGAGCGCGG
CTGGAGTCGCCAGCTTCTTCAGTCCTGGCGCCAAGCAGAATATCCAGCTGATCA

>1305_S43_L001_R1_001.fastq_428_1a_5
CCCCAACAACGGCGCTGGTAGTAGCTCAGCTGCTCAGGGTCCCGCAAGCCATCTTGGACATGATCGCAGG
TGCCCACTGGGGAGTCCTAGCGGGCATAGCGTATTTCTCCATGGTGGGCAACTGGGCGAAGATCCTGGTG
GTGCTGTTGCTGTTTGCCGGCGTCGATGCGAGTACCCACATCACCGGGGGAAGTGCTGCTCAGAGCGCGG
CTGGAGTCGCCAGCTTCTTCAGTCCTGGCGCCAAGCAGAATATCCAGCTGATCA

>1305_S43_L001_R1_001.fastq_429_1a_5
CCCCAACAACGGCGCTGGTAGTAGCTCAGCTGCTCAGGGTCCCGCAAGCCATCTTGGACATGATCGCAGG
TGCCCACTGGGGAGTCCTAGCGGGCATAGCGTATTTCTCCATGGTGGGCAACTGGGCGAAGGTCCTGGTG
GTGCTGTTGCTGTTTGCCGGCGTCGATGCGAGTACCCACATCGCCGGGGGAAGTGCTGCTCAGAGCGCGG
CTGGAGTCGCCAGCTTCTTCAGTCCTGGCGCCAAGCAGAATATCCAGCTGATCA

>1305_S43_L001_R1_001.fastq_430_1a_5
CCCCAACAACGGCGCTGGTAGTAGCTCAGCTGCTCAGGGTCCCGCAAGCCATCTTGGACATGATCGCAGG
TGCCCACTGGGGAGTCCTAGCGGGCATAGCGTATTTCTCCATGGTGGGCAACTGGGCGAAGGTCCTGGTG
GTGCTGTTGCTGTTTGCCGGCGTCGATGCGAGTACCCACATCACCGGGGGAAGTGCTGCTAAGAGCGTGG
CTGGAGTCGCCGGCCTCTTCAGTCCAGGCGCCAAGCAGAATATCCAGCTGATCA

>1305_S43_L001_R1_001.fastq_431_1a_5
CCCCAACAACGGCGCTGGTAGTAGCTCAGCTGCTCAGGGTCCCGCAAGCCATCTCGGACATGATCGCAGG
TGCCCACTGGGGAGTCCTAGCGGGCATAGCGTATTTCTCCATGGTGGGCAACTGGGCGAAGGTCCTGGTG
GTGCTGTTGCTGTTTGCCGGCGTCGATGCGAGTACCCACATCACCGGGGGAAGTGCTGCTCAGAGCGCGG
CTGGAATCGCCAGCTTCTTCAGTCCTGGCGCCAAGCAGAATATCCAGCTGATCA

>1305_S43_L001_R1_001.fastq_432_1a_5
CCCCAACAACGGCGCTGGTAGTAGCTCAGCTGCTCAGGGTCCCGCAAGCCATCTTGGACATGATCGCAGG
TGCCCACTGGGGAGTCCTAGTGGGCATAGCGTATTTCTCCATGGTGGGCAACTGGGCGAAGGTCCTGGTG
GTGCTGTTGCTGTTTGCCGGCGTCGATGCGAGTACCCACATCACCGGGGGAAGTGCTGCTCAGAGCGCGG
CTGGAGTCGCCAGCTTCTTCAGTCCTGGCGCCAAGCAGAATATCCAGCTGATCA

>1305_S43_L001_R1_001.fastq_433_1a_5
CCCCAACAACGGCGCTGGTAGTAGCTCAGCTGCTCAGGGTCCCGCAGGCCATCTTGGACATGATCGCAGG
TGCCCACTGGGGAGTCCTAGCGGGCATAGCGTATTTCTCCATGGTGGGCAACTGGGCGAAGGTCCTGGTG
GTGCTGTTGCTGTTTGCCGGCGTCGATGCGAGTACCCACATCACCGGGGGAAGTGCTGCTAAGAGCGTGG
CTGGAGTCGCCGGCCTCTTCAGTCCTGGCGCCAAGCAGAATATCCAGCTGATCA

>1305_S43_L001_R1_001.fastq_434_1a_5
CCCCAACAACGGCGCTGGTAGTAGCTCAGCTGCTCAGGGTCCCGCAAGCCATCTTGGACATGATCGCAGG
TGCCCACTGGGGAGTCCTAGCGGGCATAGCGTATTTTTCCATGGTGGGCAACTGGGCGAAGGTCCTGGTG
GTGCTGTTGCTGTTTGCCGGCGTCGATGCGAGTACCCACATCACCGGGGGAAGTGCTGCTATGAGCGCGG
CTGGAGTCGCTAGCTTCTTCAGTCCTGGCGCCAAGCAGAATATCCAGCTGATCA

>1305_S43_L001_R1_001.fastq_435_1a_5
CCCCAACAACGGCGCTGGTAGTAGCTCAGCTGCTCAGGGTCCCGCAAGCCATCTTGGACATGATCGCAGG
TGCCCACTGGGGAGTCCTAGTGGGCATAGCGTATTTCTCCATGGTGGGCAACTGGGCGAAGGTCCTGGTG
GTGCTGTTGCTGTTTGCCGGCGTCGATGCGAGTACCCACATCACCGGGGGAAGTGCTGCTCAGAGCGCGG
CTGGAATCGCCAGCTTCTTCAGTCCTGGCGCCAAGCAGAATATCCAGCTGATCA

>1305_S43_L001_R1_001.fastq_436_1a_5
CCCCAACAACGGCGCTGGTAGTAGCTCAGCTGCTCAGGGTCCCGCAAGCCATCTTGGACATGATCGCAGG
TGCCCACTGGGGAGTCCTAGCGGGCATAGCGTATTTCTCCATGGTGGGCAACTGGGCGAAGGTCCTGGTG
GTGCTGTTGCTGTTTGCCGGCGTCGATGCGAGTACCCACATCACCGGGGGAAGTGCTGCTAAGAGCGTGG
CTGGAGTCGCCGGCCTCTTCAGTCCTGGCACCAAGCAGAATATCCAGCTGATCA

>1305_S43_L001_R1_001.fastq_437_1a_5
CCCCAACAACGGCGCTGGTAGTAGCTCAGCTGCTCAGGGTCCCGCAAGCCATCTTGGACATGATCGCAGG
TGCCCACTGGGGAGTCCTAGCGGGCATAGCGTATTCCTCCATGGTGGGCAACTGGGCGAAGGTCCTGGTG
GTGCTGTTGCTGTTTGCCGGCGTCGATGCGAGTACCCACATCACCGGGGGAAGTGCTGCTAAGAGCGTGG
CTGGAGTCGCCGGCCTCTTCAGTCCTGGCGCCAAGCAGAATATCCAGCTGATCA

>1305_S43_L001_R1_001.fastq_438_1a_5
CCCCAACAACGGCGCTGGTAGTAGCTCAGCTGCTCAGGGTCCCGCAAGCCATCTTGGACATGATCGCAGG
TGCCCACTGGGGAGTCCTAGCGGGCATAGCGTATTTCTCCATGGTGGGCAACTGGGCGAAGGTCCTGGTG
GTGCTGTTGCTGTTTGCCGGCGTCGATGCGAGTACCCACATCACCGGGGGAAGTGCTGCTCAGAGCGCGG
CTGGAGTCGCCAGCTTCTTCAGTCCTGGCACCAAGCAGAATATCCAGCTGATCA

>1305_S43_L001_R1_001.fastq_439_1a_5
CCCCAACAACGGCGCTGGTAGTAGCTCAGCTGCTCAGGGTCCCGCAAGCCATCTTGGACATGATCGCAGG
TGCCCACTGGGGAGTCCTAGCGGGCATAGCGTATTTCTCCATGGTGGGCAACTGGGCGAAGGTCCTGGTG
GTGCTGTTGCTGTTTGCCGGCGTCGATGCGAGTACCCACATCACCGGGGGAAGTGCTGCTAAGAGCACGG
CTGGAGTCGCCAGCTTCTTCAGTCCTGGCGCCAAGCAGAATATCCAGCTGATCA

>1305_S43_L001_R1_001.fastq_440_1a_5
CCCCAACAACGGCGCTGGTAGTAGCTCAGCTGCTCAGGGTCCCGCAAGCCATCTTGGACATGATCGCAGG
TGCCCACTGGGGAGTCCTAGCGGGCATAGCGTATTTCTCCATGGTGGGCAACTGGGCGAAGGTCCTGGCG
GTGCTGTTGCTGTTTGCCGGCGTCGATGCGAGTACCCACATCACCGGGGGAAGTGCTGCTAAGAGCGTGG
CTGGAGTCGCCGGCCTCTTCAGTCCTGGCGCCAAGCAGAATATCCAGCTGATCA

>1305_S43_L001_R1_001.fastq_441_1a_5
CCCCAACAACGGCGCTGGTAGTAGCTCAGCTGCTCAGGGTCCCGCAAGCCATCTTGGACATGATCGCAGG
TGCTCACTGGGGAGTCCTAGCGGGCATAGCGTATTTCTCCATGGTGGGCAACTGGGCGAAGGTCCTGGTG
GTGCTGTTGCTGTTTGCCGGCGTCGATGCGAGTACCCACATCACCGGGGGAAGTGCTGCTCAGAGCGCGG
CTGGAATCGCCAGCTTCTTCAGTCCTGGCGCCAAGCAGAATATCCAGCTGATCA
