# Supplementary material for: HCV transmission in high-risk communities in Bulgaria
Source: PLoS One. 2019 Mar 5;14(3):e0212350. doi: 10.1371/journal.pone.0212350 (PMC6400337; doi:10.1371/journal.pone.0212350)
Supplement: S1 File — (ZIP) [file pone.0212350.s002.zip › 1310_S85_L001_R1_001.fastq_1a_freq5.fas]

>1310_S85_L001_R1_001.fastq_1_1a_1861
CCCCAACAACAGCGCTGGTAGTGGCTCAGCTACTCAGGGTCCCGCAAGCCATCTTGGACATGATCGCTGG
TGCCCACTGGGGAGTCCTAGCGGGCATAGCGTATTTCTCCATGGTGGGCAACTGGGCGAAGGTCCTGCTG
GTGCTGCTGCTGTTTGCCGGCGTCGACGCGAGTACCTACACCACTGGGGGAGCTGCTGCTCAGAGCGCGG
CTTCATTCGCCGGCTTCTTCAGTCCGGGCGCCAAGCAGAATGTCCAGCTGATCA

>1310_S85_L001_R1_001.fastq_2_1a_1801
CCCCAACAACAGCGCTGGTAGTGGCTCAGCTACTCAGGGTCCCGCAAGCCATCTTGGACATGATCGCTGG
TGCCCACTGGGGAGTCCTAGCGGGCATAGCGTATTTCTCCATGGTGGGCAACTGGGCGAAGGTCCTGCTG
GTGCTGCTGCTGTTTGCCGGCGTCGACGCGGATACCTACGTCACTGGGGGAAGTGCTGCTAGGGCCACGG
CTGGAATCGCCAACCTCTTCAGTCCGGGCGCCCGGCAGAATGTCCAGCTGATCA

>1310_S85_L001_R1_001.fastq_3_1a_1170
CCCCAACAACAGCGCTGGTAGTGGCTCAGCTACTCAGGGTCCCGCAAGCCATCTTGGACATGATCGCTGG
TGCCCACTGGGGAGTCCTAGCGGGCATAGCGTATTTCTCCATGGTGGGCAACTGGGCGAAGGTCCTGCTG
GTGCTGCTGCTGTTTGCCGGCGTCGACGCGGATACCTACGTCACTGGGGGAAGTGCTGCTAGGGCCACGG
CTGGAATCGCCAGCCTCTTCAGTCCGGGCGCCCGGCAGAATGTCCAGCTGATCA

>1310_S85_L001_R1_001.fastq_4_1a_758
CCCCAACAACAGCGCTGGTAGTGGCTCAGCTACTCAGGGTCCCGCAAGCCATCTTGGACATGATCGCTGG
TGCCCACTGGGGAGTCCTAGCGGGCATAGCGTATTTCTCCATGGTGGGCAACTGGGCGAAGGTCCTGCTG
GTGCTGCTGCTGTTTGCCGGCGTCGACGCGAGTACCTACACCACTGGGGGAGCTGCTGCTCAGAGCGCGG
CTTCATTCGCCGGCTTCTTCAGTCCGGGCGCCAAGCAGAATATCCAGCTGATCA

>1310_S85_L001_R1_001.fastq_5_1a_375
CCCCAACAACAGCGCTGGTAGTGGCTCAGCTACTCAGGGTCCCGCAAGCCATCTTGGACATGATCGCTGG
TGCCCACTGGGGAGTCCTAGCGGGCATAGCGTATTTCTCCATGGTGGGCAACTGGGCGAAGGTCCTGCTG
GTGCTGCTGCTGTTTGCCGGCGTCGACGCGAGTACCTACACCACTGGGGGAGCTGCTGCTCAGAGCGCGG
CTTCATTCGCCAGCTTCTTCAGTCGGGGCGCCAAGCAGAATGTCCAGCTGATCA

>1310_S85_L001_R1_001.fastq_6_1a_238
CCCCAACAACAGCGCTGGTAGTGGCTCAGCTACTCAGGGTCCCGCAAGCCATCTTGGACATGATCGCTGG
TGCCCACTGGGGAGTCCTAGCGGGCATAGCGTATTTCTCCATGGTGGGCAACTGGGCGAAGGTCCTGCTG
GTGCTGCTGCTGTTTGCCGGCGTCGACGCGCGTACCTACACCACTGGGGGAGCTGCTGCTCAGAGCGCGG
CTTCATTCGCCAGCTTCTTCAATCCGGGCGCCCGGCAGAATGTCCAGCTGATCA

>1310_S85_L001_R1_001.fastq_7_1a_206
CCCCAACAACAGCGCTGGTAGTGGCTCAGCTACTCAGGGTCCCGCAAGCCATCTTGGACATGATCGCTGG
TGCCCACTGGGGAGTCCTAGCGGGCATAGCGTATTTCTCCATGGTGGGCAACTGGGCGAAGGTCCTGCTG
GTGCTGCTGCTGTTTGCCGGCGTCGACGCGAGTACCTACACCACTGGGGGAAGTATTGCTCAGGGCGCGG
CTACACTCACCAACCTCTTCAGTCTGGGCGCCAAGCAGAATATCCAGCTGATCA

>1310_S85_L001_R1_001.fastq_8_1a_120
CCCCAACAACAGCGCTGGTAGTGGCTCAGCTACTCAGGGTCCCGCAAGCCATCTTGGACATGATCGCTGG
TGCCCACTGGGGAGTCCTAGCGGGCATAGCGTATTTCTCCATGGTGGGCAACTGGGCGAAGGTCCTGCTG
GTGCTGCTGCTGTTTGCCGGCGTCGACGCGAGTACCTACACCACTGGGGGAGCTGCTGCTCAGAGCGCGG
CTTCATTCGCCAGCTTCTTCAATCCGGGCGCCCGGCAGAATGTCCAGCTGATCA

>1310_S85_L001_R1_001.fastq_9_1a_103
CCCCAACAACAGCGCTGGTAGTGGCTCAGCTACTCAGGGTCCCGCAAGCCATCTTGGACATGATCGCTGG
TGCCCACTGGGGAGTCCTAGCGGGCATAGCGTATTTCTCCATGGCGGGCAACTGGGCGAAGGTCCTGCTG
GTGCTGCTGCTGTTTGCCGGCGTCGACGCGGAGACCCACACCACTGGGGGAAGTCTTGCTAGGGGCGCGG
CTGGACTCGCCGGCCTCTTCAGTCAGGGCGCCAAGCAGAATATCCAGCTGATCA

>1310_S85_L001_R1_001.fastq_10_1a_80
CCCCAACAACAGCGCTGGTAGTGGCTCAGCTACTCAGGGTCCCGCAAGCCATCTTGGACATGATCGCTGG
TGCCCACTGGGGAGTCCTAGCGGGCATAGCGTATTTCTCCATGGTGGGCAACTGGGCGAAGGTCCTGTTG
GTGCTGCTGCTGTTTGCCGGCGTCGACGCGAGTACCTACACCACTGGGGGAGCTGCTGCTCAGAGCGCGG
CTTCATTCGCCGGCTTCTTCAGTCCGGGCGCCAAGCAGAATGTCCAGCTGATCA

>1310_S85_L001_R1_001.fastq_11_1a_78
CCCCAACAACAGCGCTGGTAGTGGCTCAGCTACTCAGGGTCCCGCAAGCCATCTTGGACATGATCGCTGG
TGCCCACTGGGGAGTCCTAGCGGGCATAGCGTATTTCTCCATGGCGGGCAACTGGGCGAAGGTCCTGCTG
GTGCTGCTGCTGTTTGCCGGCGTCGACGCGGAAACCCACACCACTGGGGGAAGTCTTGCTAAGGGCGCGT
TCGGACTCGCCGGCCTCTTCAGTCAGGGCGCCAAGCAGAATATCCAGCTGATCA

>1310_S85_L001_R1_001.fastq_12_1a_72
CCCCAACAACAGCGCTGGTAGTGGCTCAGCTACTCAGGGTCCCGCAGGCCATCTTGGACATGATCGCTGG
TGCCCACTGGGGAGTCCTAGCGGGCATAGCGTATTTCTCCATGGTGGGCAACTGGGCGAAGGTCCTGCTG
GTGCTGCTGCTGTTTGCCGGCGTCGACGCGGATACCTACGTCACTGGGGGAAGTGCTGCTAGGGCCACGG
CTGGAATCGCCAACCTCTTCAGTCCGGGCGCCCGGCAGAATGTCCAGCTGATCA

>1310_S85_L001_R1_001.fastq_13_1a_68
CCCCAACAACAGCGCTGGTAGTGGCTCAGCTACTCAGGGTCCCGCAAGCCATCTTGGACATGATCGCTGG
TGCCCACTGGGGAGTCCTAGCGGGCATAGCGTATTTCTCCATGGCGGGCAACTGGGCGAAGGTCCTGCTG
GTGCTGCTGCTGTTTGCCGGCGTCGACGCGGAGACCCACACCACTGGGGGAAGTCTTGCTAGGGGCGCGT
CTGGACTCGCCGGCCTCTTCAGTCAGGGCGCCAAGCAGAATATCCAGCTGATCA

>1310_S85_L001_R1_001.fastq_14_1a_66
CCCCAACAACAGCGCTGGTAGTGGCTCAGCTACTCAGGGTCCCGCAAGCCATCTTGGACATGATCGCTGG
TGCCCACTGGGGAGTCCTAGCGGGCATAGCGTATTTCTCCATGGTGGGCAACTGGGCGAAGGTCCTGCTG
GTGCTGCTGCTGTTTGCCGGCGTCGACGCGGGTACCTACACCACTGGGGGAGCTGCTGCTCAGAGCGCGG
CTTCATTCGCCGGCTTCTTCAGTCCGGGCGCCAAGCAGAATGTCCAGCTGATCA

>1310_S85_L001_R1_001.fastq_15_1a_62
CCCCAACAACAGCGCTGGTAGTGGCTCAGCTACTCAGGGTCCCGCAAGCCATCTTGGACATGATCGCTGG
TGCCCACTGGGGAGTCCTAGCGGGCATAGCGTATTTCTCCATGGCGGGCAACTGGGCGAAGGTCCTGCTG
GTGCTGCTGCTGTTTGCCAGCGTCGACGCGGAGACCCACACCAGTGGGGGAAGTCTTGCTAGGGGCGCGG
CTGGACTCGCCGGCCTCTTCAGTCAGGGCGCCAAGCAGAATATCCAGCTGATCA

>1310_S85_L001_R1_001.fastq_16_1a_62
CCCCAACAACAGCGCTGGTAGTGGCTCAGCTACTCAGGGTCCCGCAAGCCATCTTGGACATGATCGCTGG
TGCCCACTGGGGAGTCCTAGCGGGCATAGCGTATTTCTCCATGGTGGGCAACTGGGCGAAGGTCCTGCTG
GTGCTGCTGCTGTTTGCCGGCGTCGACGCGGATACCTACGTCACTGGGGGGAGTGCTGCTAGGGCCACGG
CTGGAATCGCCAACCTCTTCAGTCCGGGCGCCCGGCAGAATGTCCAGCTGATCA

>1310_S85_L001_R1_001.fastq_17_1a_61
CCCCAACAACAGCGCTGGTAGTGGCTCAGCTACTCAGGGTCCCGCAAGCCATCTTGGACATGATCGCTGG
TGCCCACTGGGGAGTCCTAGCGGGCATAGCGTATTTCTCCATGGTGGGCAACTGGGCGAAGGTCCTGCTG
GTGCTGCTGCTGTTTGCCGGCGTCGACGCGAGTACCTACACCACTGGGGGAGCTGCTGCTCAGAGCGCGG
CTTCATTCGCCAGCTTCTTCAGTACGGGCGCCAAGCAGAATGTCCAGCTGATCA

>1310_S85_L001_R1_001.fastq_18_1a_49
CCCCAACAACAGCGCTGGTAGTGGCTCAGCTACTCAGGGTCCCGCAAGCCATCTTGGACATGATCGCTGG
TGCCCACTGGGGAGTCCTAGCGGGCATAGCGTATTTCTCCATGGCGGGCAACTGGGCGAAGGTCCTGCTG
GTGCTGCTGCTGTTTGCCGGCGTCGACGCGGAGACCCACACCAGTGGGGGAAGTCTTGCTAGGGGCGCGG
CTGGACTCGCCGGCCTCTTCAGTCAGGGCGCCAAGCAGAATATCCAGCTGATCA

>1310_S85_L001_R1_001.fastq_19_1a_48
CCCCAACAACAGCGCTGGTAGTGGCTCAGCTACTCAGGGTCCCGCAAGCCATCTTGGACATGATCGCTGG
TGCCCACTGGGGAGTCCTAGCGGGCATAGCGTATTTCTCCATGGTGGGCAACTGGGCGAAGGTCCTGCTG
GTGCTGCTGCTGTTCGCCGGCGTCGACGCGGATACCTACGTCACTGGGGGAAGTGCTGCTAGGGCCACGG
CTGGAATCGCCAGCCTCTTCAGTCCGGGCGCCCGGCAGAATGTCCAGCTGATCA

>1310_S85_L001_R1_001.fastq_20_1a_42
CCCCAACAACAGCGCTGGTAGTGGCTCAGCTACTCAGGGTCCCGCAAGCCATCTTGGACATGATCGCTGG
TGCCCACTGGGGAGTCCTAGCGGGCATAGCGTATTTCTCCATGGTGGGCAACTGGGCGAAGGTCCTGCTG
GTGCTGCTGCTGTTTGCCGGCGTCGACGCGAGTACCTACACCACTGGGGGAGCTGCTGCTCAGAGCGCGG
CTTCATTCGCCGGCTTCTTCAGTCCGGGCGCCAAGCAGAATGTTCAGCTGATCA

>1310_S85_L001_R1_001.fastq_21_1a_42
CCCCAACAACAGCGCTGGTAGTGGCTCAGCTACTCAGGGTCCCGCAAGCCATCTTGGACATGATCGCTGG
TGCCCACTGGGGAGTCCTAGCGGGCATAGCGTATTTCTCCATGGTGGGCAACTGGGCGAAGGTCCTGCTG
GTGCTGCTGCTGTTTGCCGGCGTCGACGCGAGTACCTACACCACTGGGGGAGCCGCTGCTCAGAGCGCGG
CTTCATTCGCCAGCTTCTTCAGTCAGGGCGCCAAGCAGAATGTCCAGCTGATCA

>1310_S85_L001_R1_001.fastq_22_1a_42
CCCCAACAACAGCGCTGGTAGTGGCTCAGCTACTCAGGGTCCCGCAAGCCATCTTGGACATGATCGCTGG
TGCCCACTGGGGAGTCCTAGCGGGCATAGCGTATTTCTCCATGGCGGGCAACTGGGCGAAGGTCCTGCTG
GTGCTGCTGCTGTTTGCCGGCGTCGACGCGCATACCCACACCACTGGGGGAAGTGTTGCTAGGGGCGCGG
CTGGACTCGCCGGCCTCTTCAATCCGGGCGCCAAGCAGAATATCCAGCTGATCA

>1310_S85_L001_R1_001.fastq_23_1a_42
CCCCAACAACAGCGCTGGTAGTGGCTCAGCTACTCAGGGTCCCGCAAGCCATCTTGGACATGATCGCTGG
TGCCCACTGGGGAGTCCTAGCGGGCATAGCGTATTTCTCCATGGTGGGCAACTGGGCGAAGGTCCTGCTG
GTGCTGCTGCTGTTTGCCGGCGTCGACGCGGATACCTACGTCACTGGGGGAAGTGCTGCTAGGGCCACGG
CTGGACTCGCCAACCTCTTCAGTCCGGGCGCCCGGCAGAATGTCCAGCTGATCA

>1310_S85_L001_R1_001.fastq_24_1a_41
CCCCAACAACAGCGCTGGTAGTGGCTCAGCTACTCAGGGTCCCGCAAGCCATCTTGGACATGATCGCTGG
TGCCCACTGGGGAGTCCTAGCGGGCATAGCGTATTTCTCCATGGCGGGCAACTGGGCGAAGGTCCTGCTG
GTGCTGCTGCTGTTTGCCGGCGTCGACGCGGATACCTACGTCACTGGGGGAAGTGCTGCTAGGGCCACGG
CTGGAATCGCCAACCTCTTCAGTCCGGGCGCCCGGCAGAATGTCCAGCTGATCA

>1310_S85_L001_R1_001.fastq_25_1a_36
CCCCAACAACAGCGCTGGTAGTGGCTCAGCTACTCAGGGTCCCGCAAGCCATCTTGGACATGATCGCTGG
TGCCCACTGGGGAGTCCTAGCGGGCATAGCGTATTTCTCCATGGTGGGCAACTGGGCGAAGGTCCTGCTG
GTGCTGCTGCTGTTTGCCGGCGTCGACGCGAGTACCTACACCACTGGGGGAGCTGCTGCTCAGAGCGCGG
CTTCATTCGCCGGCTTCTTCAGTCCGGGCGCCCGGCAGAATGTCCAGCTGATCA

>1310_S85_L001_R1_001.fastq_26_1a_36
CCCCAACAACAGCGCTGGTAGTGGCTCAGCTACTCAGGGTCCCGCAAGCCATCTTGGACATGATCGCTGG
TGCCCACTGGGGAGTCCTAGCGGGCATAGCGTATTTCTCCATGGTGGGCAACTGGGCGAAGGTCCTGCTA
GTGCTGCTGCTGTTTGCCGGCGTCGACGCGAGTACCTACACCACTGGGGGAGCTGCTGCTCAGAGCGCGG
CTTCATTCGCCGGCTTCTTCAGTCCGGGCGCCAAGCAGAATATCCAGCTGATCA

>1310_S85_L001_R1_001.fastq_27_1a_35
CCCCAACAACAGCGCTGGTAGTGGCTCAGCTACTCAGGGTCCCGCAAGCCATCTTGGACATGATCGCTGG
TGCCCACTGGGGAGTCCTAGCGGGCATAGCGTATTTCTCCATGGTGGGCAACTGGGCGAAGGTCCTGCTG
GTGCTGCTGCTGTTTGCCGGCGTCGACGCGAGTACCTACACCACTGGGGGAAGTATTGCTCAGGGCGCGG
CTACACTCACCAGCCTCTTCAGTCCGGGCGCCAAGCAGAATATCCAGCTGATCA

>1310_S85_L001_R1_001.fastq_28_1a_35
CCCCAACAACAGCGCTGGTAGTGGCTCAGCTACTCAGGGTCCCGCAAGCCATCTTGGACATGATCGCTGG
TGCCCACTGGGGAGTCCTAGCGGGCATAGCGTATTTCTCCATGGTGGGCAACTGGGCGAAGGTCCTGCTG
GTGCTGCTGCTGTTTGCCGGCGTCGACGCGAGTACCTACACCACTGGGGGAGCTGCTGCCCAGAGCGCGG
CTTCATTCGCCGGCTTCTTCAGTCCGGGCGCCAAGCAGAATGTCCAGCTGATCA

>1310_S85_L001_R1_001.fastq_29_1a_32
CCCCAACAACAGCGCTGGTAGTGGCTCAGCTACTCAGGGTCCCGCAAGCCATCTTGGACATGATCGCTGG
TGCCCACTGGGGAGTCCTAGCGGGCATAGCGTATTTCTCCATGGTGGGCAACTGGGCGAAGGTCCTGCTG
GTGCTGCTGCTGTTTGCCGGCGTCGACGCGGATACCTACGTCACTGGGGGAAGTGCTGCTAGGGCTACGG
CTGGAATCGCCAACCTCTTCAGTCCGGGCGCCCGGCAGAATGTCCAGCTGATCA

>1310_S85_L001_R1_001.fastq_30_1a_32
CCCCAACAACAGCGCTGGTAGTGGCTCAGCTACTCAGGGTCCCGCAGGCCATCTTGGACATGATCGCTGG
TGCCCACTGGGGAGTCCTAGCGGGCATAGCGTATTTCTCCATGGTGGGCAACTGGGCGAAGGTCCTGCTG
GTGCTGCTGCTGTTTGCCGGCGTCGACGCGAGTACCTACACCACTGGGGGAGCTGCTGCTCAGAGCGCGG
CTTCATTCGCCGGCTTCTTCAGTCCGGGCGCCAAGCAGAATGTCCAGCTGATCA

>1310_S85_L001_R1_001.fastq_31_1a_32
CCCCAACAACAGCGCTGGTAGTGGCTCAGCTACTCAGGGTCCCGCAAGCCATCTTGGACATGATCGCTGG
TGCCCACTGGGGAGTCCTAGCGGGCATAGCGTATTTCTCCATGGTGGGCAACTGGGCGAAGGTCCTGCTA
GTGCTGCTGCTGTTTGCCGGCGTCGACGCGAGTACCTACACCACTGGGGGAGCTGCTGCTCAGAGCGCGG
CTTCATTCGCCGGCTTCTTCAGTCCGGGCGCCAAGCAGAATGTCCAGCTGATCA

>1310_S85_L001_R1_001.fastq_32_1a_32
CCCCAACAACAGCGCTGGTAGTGGCTCAGCTACTCAGGGTCCCGCAAGCCATCTTGGACATGATCGCTGG
TGCCCACTGGGGAGTCCTAGCGGGCATAGCGTATTTCTCCATGGTGGGCAACTGGGCGAAGGTCCTGCTG
GTGCTGCTGCTGTTTGCCGGCGTCGACGCGCATACCTACACCACTGGGGGAGCTGCTGCTCAGAGCGCGG
CTTCATTCGCCAGCTTCTTCAATCCGGGCGCCCGGCAGAATGTCCAGCTGATCA

>1310_S85_L001_R1_001.fastq_33_1a_31
CCCCAACAACAGCGCTGGTAGTGGCTCAGCTACTCAGGGTCCCGCAAGCCATCTTGGACATGATCGCTGG
TGCCCACTGGGGAGTCCTAGCGGGCATAGCGTATTTCTCCATGGTGGGCAACTGGGCGAAGGTCCTGCTG
GTGCTGCTGCTGTTTGCCGGCGTCAACGCGGATACCTACGTCACTGGGGGAAGTGCTGCTAGGGCCACGG
CTGGAATCGCCAACCTCTTCAGTCCGGGCGCCCGGCAGAATGTCCAGCTGATCA

>1310_S85_L001_R1_001.fastq_34_1a_30
CCCCAACAACAGCGCTGGTAGTGGCTCAGCTACTCAGGGTCCCGCAAGCCATCTTGGACATGATCGCTGG
TGCCCACTGGGGAGTCCTAGCGGGCATAGCGTATTTCTCCATGGTGGGCAACTGGGCGAAGGTCCTGCTG
GTGCTGCTGCTGTTTGCCGGCGTCGACGCGGATACCTACGTCACTGGGGGAAGTGCTGCTAGGGCCACGG
CTGGAATCGCCAACCTTTTCAGTCCGGGCGCCCGGCAGAATGTCCAGCTGATCA

>1310_S85_L001_R1_001.fastq_35_1a_30
CCCCAACAACAGCGCTGGTAGTGGCTCAGCTACTCAGGGTCCCGCAAGCCATCTTGGACATGATCGCTGG
TGCCCACTGGGGAGTTCTAGCGGGCATAGCGTATTTCTCCATGGTGGGCAACTGGGCGAAGGTCCTGCTG
GTGCTGCTGCTGTTTGCCGGCGTCGACGCGGATACCTACGTCACTGGGGGAAGTGCTGCTAGGGCCACGG
CTGGAATCGCCAACCTCTTCAGTCCGGGCGCCCGGCAGAATGTCCAGCTGATCA

>1310_S85_L001_R1_001.fastq_36_1a_30
CCCCAACAACAGCGCTGGTAGTGGCTCAGCTACTCAGGGTCCCGCAAGCCATCTTGGACATGATCGCTGG
TGCCCACTGGGGAGTCCTAGCGGGCATAGCGTATTTCTCCATGGTGGGCAACTGGGCGAAGGTCCTGCTG
GTGCTGCTGCTGTTTGCCGGCGTCGACGCGAGCACCTACACCACTGGGGGAGCTGCTGCTCAGAGCGCGG
CTTCATTCGCCGGCTTCTTCAGTCCGGGCGCCAAGCAGAATGTCCAGCTGATCA

>1310_S85_L001_R1_001.fastq_37_1a_29
CCCCAACAACAGCGCTGGTAGTGGCTCAGCTACTCAGGGTCCCGCAAGCCATCTTGGACATGATCGCTGG
TGCCCACTGGGGAGTCCTAGCGGGCATAGCGTATTTCTCCATGGTGGGCAACTGGGCGAAGGTCCTGCTG
GTGCTGCTGCTGTTTGCCGGCGTCGACGCGAAAACCTACACCACTGGGGGAGCTGCTGCTCAGAGCGCGG
CTTCATTCGCCAGCTTCTTCAATCCGGGCGCCCGGCAGAATGTCCAGCTGATCA

>1310_S85_L001_R1_001.fastq_38_1a_29
CCCCAACAACAGCGCTGGTAGTGGCTCAGCTACTCAGGGTCCCGCAAGCCATCTTGGACATGATCGCTGG
TGCCCACTGGGGGGTCCTAGCGGGCATAGCGTATTTCTCCATGGTGGGCAACTGGGCGAAGGTCCTGCTG
GTGCTGCTGCTGTTTGCCGGCGTCGACGCGGATACCTACGTCACTGGGGGAAGTGCTGCTAGGGCCACGG
CTGGAATCGCCAACCTCTTCAGTCCGGGCGCCCGGCAGAATGTCCAGCTGATCA

>1310_S85_L001_R1_001.fastq_39_1a_28
CCCCAACAACAGCGCTGGTAGTGGCTCAGCTACTCAGGGTCCCGCAAGCCATCTTGGACATGATCGCTGG
TGCCCACTGGGGAGTCCTAGCGGGCATAGCGTATTTCTCCATGGTGGGCAACTGGGCGAAGGTCCTGCTG
GTGCTGCTGCTGTTTGCCGGCGTCGACGCGGATACCTACGTCACTGGGGGAAGTGCTGCTAGGGCCACGG
CTGGAATCGCCAACCTCTTTAGTCCGGGCGCCCGGCAGAATGTCCAGCTGATCA

>1310_S85_L001_R1_001.fastq_40_1a_27
CCCCAACAACAGCGCTGGTAGTGGCTCAGCTACTCAGGGTCCCGCAAGCCATCTTGGACATGATCGCTGG
CGCCCACTGGGGAGTCCTAGCGGGCATAGCGTATTTCTCCATGGTGGGCAACTGGGCGAAGGTCCTGCTG
GTGCTGCTGCTGTTTGCCGGCGTCGACGCGGATACCTACGTCACTGGGGGAAGTGCTGCTAGGGCCACGG
CTGGAATCGCCAACCTCTTCAGTCCGGGCGCCCGGCAGAATGTCCAGCTGATCA

>1310_S85_L001_R1_001.fastq_41_1a_26
CCCCAACAACAGCGCTGGTAGTGGCTCAGCTACTCAGGGTCCCGCAAGCCATCTTGGACATGATCGCTGG
TGCCCACTGGGGAGTCCTAGCGGGCATAGCGTATTTCTCCATGGTGGGCAACTGGGCGAAGGTCCTGCTG
GTGCTGCTGCTGTTTGCCGGCGTCGACGCGAGTACCTACACCACTGGGGGAGCTGCTGCTCAGAGCGCGG
CTTCATTCGCCGGCTTCTTCAGTCCGGGCGCCAAGCAGAACGTCCAGCTGATCA

>1310_S85_L001_R1_001.fastq_42_1a_24
CCCCAACAACAGCGCTGGTAGTGGCTCAGCTACTCAGGGTCCCGCAAGCCATCTTGGACATGATCGCTGG
TGCCCACTGGGGAGTCCTAGCGGGCATAGCGTATTTCTCCATGGTGGGCAACTGGGCGAAGGTCCTGCTG
GTGCTGCTGCTGTTTGCTGGCGTCGACGCGAGTACCTACACCACTGGGGGAGCTGCTGCTCAGAGCGCGG
CTTCATTCGCCGGCTTCTTCAGTCCGGGCGCCAAGCAGAATGTCCAGCTGATCA

>1310_S85_L001_R1_001.fastq_43_1a_24
CCCCAACAACAGCGCTGGTAGTGGCTCAGCTACTCAGGGTCCCGCAAGCCATCTTGGACATGATCGCTGG
TGCCCACTGGGGAGTCCTAGCGGGCATAGCGTATTTCTCCATGGTGGGCAACTGGGCGAAGGTCCTGCTG
GTGCTGCTGCTGTTTGCCGGCGTCGACGCGAGTACTTACACCACTGGGGGAGCTGCTGCTCAGAGCGCGG
CTTCATTCGCCAGCTTCTTCAGTCGGGGCGCCAAGCAGAATGTCCAGCTGATCA

>1310_S85_L001_R1_001.fastq_44_1a_24
CCCCAACAACAGCGCTGGTAGTGGCTCAGCTACTCAGGGTCCCGCAAGCCATCTTGGACATGATCGCTGG
TACCCACTGGGGAGTCCTAGCGGGCATAGCGTATTTCTCCATGGTGGGCAACTGGGCGAAGGTCCTGCTG
GTGCTGCTGCTGTTTGCCGGCGTCGACGCGGATACCTACGTCACTGGGGGAAGTGCTGCTAGGGCCACGG
CTGGAATCGCCAACCTCTTCAGTCCGGGCGCCCGGCAGAATGTCCAGCTGATCA

>1310_S85_L001_R1_001.fastq_45_1a_24
CCCCAACAACAGCGCTGGTAGTGGCTCAGCTACTCAGGGTCCCGCAAGCCATCTTGGACATGATCGCTGG
TGCCCACTGGGGAGTCCTAGCGGGCATAGCGTATTTCTCCATGGTGGGCAACTGGGCGAAGGTCCTGCTG
GTGCTGCTGCTGTTTGCCGGCGTTGACGCGGATACCTACGTCACTGGGGGAAGTGCTGCTAGGGCCACGG
CTGGAATCGCCAGCCTCTTCAGTCCGGGCGCCCGGCAGAATGTCCAGCTGATCA

>1310_S85_L001_R1_001.fastq_46_1a_23
CCCCAACAACAGCGCTGGTAGTGGCTCAGCTACTCAGGGTCCCGCAAGCCATCTTGGACATGATCGCTGG
TGCCCACTGGGGAGTCCTAGCGGGCATAGCGTATTTCTCCATGGTGGGCAACTGGGCGAAGGTCCTGCTG
GTGCTGCTGCTGTTTGCCGGCGTCGACGCGGAGACCCACACCACTGGGGGAAGTCTTGCTAGGGGCGCGT
CTGGACTCGCCGGCCTCTTCAGTCAGGGCGCCAAGCAGAATATCCAGCTGATCA

>1310_S85_L001_R1_001.fastq_47_1a_23
CCCCAACAACAGCGCTGGTAGTGGCTCAGCTACTCAGGGTCCCGCAAGCCATCTTGGACATGATCGCTGG
TGCCCACTGGGGAGTCCTAGCGGGCATAGCGTATTTCTCCATGGCGGGCAACTGGGCGAAGGTCCTGCTG
GTGCTGCTGCTGTTTGCCGGCGTCGACGCGAGTACCTACACCACTGGGGGAGCTGCTGCTCAGAGCGCGG
CTTCATTCGCCGGCTTCTTCAGTCCGGGCGCCAAGCAGAATGTCCAGCTGATCA

>1310_S85_L001_R1_001.fastq_48_1a_23
CCCCAACAACAGCGCTGGTAGTGGCTCAGCTACTCAGGGTCCCGCAAGCCATCTTGGACATGATCGCTGG
TGCCCACTGGGGAGTCCTAGCGGGCATAGCGTATTTCTCCATGGTGGGCAACTGGGCGAAGGTCCTGCTG
GTGCTGCTGCTGTTTGCTGGCGTCGACGCGGATACCTACGTCACTGGGGGAAGTGCTGCTAGGGCCACGG
CTGGAATCGCCAACCTCTTCAGTCCGGGCGCCCGGCAGAATGTCCAGCTGATCA

>1310_S85_L001_R1_001.fastq_49_1a_23
CCCCAACAACAGCGCTGGTAGTGGCTCAGCTACTCAGGGTCCCGCAAGCCATCTTGGACATGATCGCTGG
TGCCCACTGGGGAGTCCTAGCGGGCATAGCGTATTTCTCCATGGTGGGCAACTGGGCGAAGGTCCTGCTG
GTGCTGCTGCTGTTTGCCGGCGTCGACGCGAGTACCTACACCACTGGGGGAGCTGCTGCTCAGAGCGCGG
CTTCATTCGCCGGCTTCTTCAGTCCGGGCGCCAAGCAGAATCTCCAGCTGATCA

>1310_S85_L001_R1_001.fastq_50_1a_22
CCCCAACAACAGCGCTGGTAGTGGCTCAGCTACTCAGGGTCCCGCAAGCCATCTTGGACATGATCGCTGG
TGCCCACTGGGGAGTCCTAGCGGGCATAGCGTATTTCTCCATGGTGGGCAACTGGGCGAAGGTCCTGCTG
GTGCTGCTGCTGTTTGCCGGCGTCGACGCGCGTACCTACACCACTGGGGGAGCTGCTGCTCAGAGCGCGG
CTTCATTCGCCGGCTTCTTCAGTCCGGGCGCCAAGCAGAATGTCCAGCTGATCA

>1310_S85_L001_R1_001.fastq_51_1a_22
CCCCAACAACAGCGCTGGTAGTGGCTCAGCTACTCAGGGTCCCGCAAGCCATCTTGGACATGATCGCTGG
TGCCCACTGGGGAGTCCTAGCGGGCATAGCGTATTTCTCCATGGTGGGCAACTGGGCGAAGGTCCTGCTG
GTGCTGCTGCTGTTTGCCGGCGTCGACGCGAGTACCTACACCACTGGGGGAGCTGCTGCTCAGAGCGCGG
CTTCATTCGCCAGCTTCTTCAGTCGAGGCGCCAAGCAGAATGTCCAGCTGATCA

>1310_S85_L001_R1_001.fastq_52_1a_22
CCCCAACAACAGCGCTGGTAGTGGCTCAGCTACTCAGGGTCCCGCAAGCCATCCTGGACATGATCGCTGG
TGCCCACTGGGGAGTCCTAGCGGGCATAGCGTATTTCTCCATGGTGGGCAACTGGGCGAAGGTCCTGCTG
GTGCTGCTGCTGTTTGCCGGCGTCGACGCGAGTACCTACACCACTGGGGGAGCTGCTGCTCAGAGCGCGG
CTTCATTCGCCGGCTTCTTCAGTCCGGGCGCCAAGCAGAATGTCCAGCTGATCA

>1310_S85_L001_R1_001.fastq_53_1a_22
CCCCAACAACAGCGCTGGTAGTGGCTCAGCTACTCAGGGTCCCGCAAGCCATCTTGGACATGATCGCTGG
TGCCCACTGGGGAGTCCTAGCGGGCATAGCGTATTTCTCCATGGTGGGCAACTGGGCGAAGGTCCTGCTG
GTGCTGCTGCTGTTTGCCGGCGTCGACGCGAGTACCTACACCACTGGGGGAAGTGCTGCTAGGGCCACGG
CTGGAATCGCCAACCTCTTCAGTCCGGGCGCCCGGCAGAATGTCCAGCTGATCA

>1310_S85_L001_R1_001.fastq_54_1a_22
CCCCAACAACAGCGCTGGTAGTGGCTCAGCTACTCAGGGTCCCGCAAGCCATCTTGGACATGATCGCTGG
TGCCCACTGGGGAGTCCTAGCGGGCATAGCGTATTTCTCCATGGCGGGCAACTGGACGAAGGTCCTGCTG
GTGCTGCTGCTGTTTGCCGGCGTCGACGCGGAAACCCACACCACTGGGGGAAGTCTTGCTAAGGGCGCGT
TCGGACTCGCCGGCCTCTTCAGTCAGGGCGCCAAGCAGAATATCCAGCTGATCA

>1310_S85_L001_R1_001.fastq_55_1a_22
CCCCAACAACAGCGCTGGTAGTGGCTCAGCTACTCAGGGTCCCGCAAGCCATCTTGGACATGGTCGCTGG
TGCCCACTGGGGAGTCCTAGCGGGCATAGCGTATTTCTCCATGGTGGGCAACTGGGCGAAGGTCCTGCTG
GTGCTGCTGCTGTTTGCCGGCGTCGACGCGAGTACCTACACCACTGGGGGAGCTGCTGCTCAGAGCGCGG
CTTCATTCGCCAGCTTCTTCAGTCGGGGCGCCAAGCAGAATGTCCAGCTGATCA

>1310_S85_L001_R1_001.fastq_56_1a_22
CCCCAACAACAGCGCTGGTAGTGGCTCAGCTACTCAGGGTCCCGCAAGCCATCTTGGACATGATCGCTGG
CGCCCACTGGGGAGTCCTAGCGGGCATAGCGTATTTCTCCATGGTGGGCAACTGGGCGAAGGTCCTGCTG
GTGCTGCTGCTGTTTGCCGGCGTCGACGCGAGTACCTACACCACTGGGGGAGCTGCTGCTCAGAGCGCGG
CTTCATTCGCCGGCTTCTTCAGTCCGGGCGCCAAGCAGAATGTCCAGCTGATCA

>1310_S85_L001_R1_001.fastq_57_1a_21
CCCCAACAACAGCGCTGGTAGTGGCTCAGCTACTCAGGGTCCCGCAAGCCATCTTGGACATGATCGCTGG
TGCCCACTGGGGAGTCCTAGCGGGCATAGCGTATTTCTCCATGGTGGGCAACTGGGCGAAGGTCCTGCTG
GTGCTGCTGCTGTTTGCCGGCGTCGACGCGGAAACCCACACCACTGGGGGAAGTCTTGCTAAGGGCGCGT
TCGGACTCGCCGGCCTCTTCAGTCAGGGCGCCAAGCAGAATATCCAGCTGATCA

>1310_S85_L001_R1_001.fastq_58_1a_21
CCCCAACAACAGCGCTGGTAGTGGCTCAGCTACTCAGGGTCCCGCAAGCCATCTTGGACATGATCGCTGG
TGCCCACTGGGGAGTCCTAGCGGGCATAGCGTATTTCTCCATGGTGGGCAACTGGGCGAAGGTCCTGCTG
GTGCTGCTGCTGTTTGCCGGCGTCGACGCGGAGACCCACACCACTGGGGGAAGTCTTGCTAGGGGCGCGG
CTGGACTCGCCGGCCTCTTCAGTCAGGGCGCCAAGCAGAATATCCAGCTGATCA

>1310_S85_L001_R1_001.fastq_59_1a_21
CCCCAACAACAGCGCTGGTGGTGGCTCAGCTACTCAGGGTCCCGCAAGCCATCTTGGACATGATCGCTGG
TGCCCACTGGGGAGTCCTAGCGGGCATAGCGTATTTCTCCATGGTGGGCAACTGGGCGAAGGTCCTGCTG
GTGCTGCTGCTGTTTGCCGGCGTCGACGCGGATACCTACGTCACTGGGGGAAGTGCTGCTAGGGCCACGG
CTGGAATCGCCAACCTCTTCAGTCCGGGCGCCCGGCAGAATGTCCAGCTGATCA

>1310_S85_L001_R1_001.fastq_60_1a_21
CCCCAACAACAGCGCTGGTAGTGGCTCAGCTACTCAGGGTCCCGCAAGCCATCTTGGACATGATCGCTGG
TGCCCACTGGGGAGTCCTAGCGGGCATAGCGTATTTCTCCATGGTGGGCAACTGGGCGAAGGTCCTGCTG
GTGCTGCTGCTGTTTGCCGGCGTCGACGCGAGTACCTACACCACTGGGGGAGCTGCTGCTCAGAGCGCGG
CTTCATTCGCCAGCTTCTTCAGTCCGGGCGCCAAGCAGAATGTCCAGCTGATCA

>1310_S85_L001_R1_001.fastq_61_1a_21
CCCCAACAACAGCGCTGGTAGTGGCTCAGCTACTCAGGGTCCCGCAAGCCATCTTGGACATGATCGCTGG
TGCCCACTGGGGAGTCCTAGCGGGCATAGCGTATTTCTCCATGGTGGGCAACTGGGCGAAGGTCCTGCTG
GTGCTGCTGCTGTTTGCCGGCGTCGACGCGGATACCTACGTCACTGGGGGAAGTGCTGCTAGGGCCACGG
CTGGAATCGCCAACCTCTTCAGTCCGGGCGCCCGGCAGAATATCCAGCTGATCA

>1310_S85_L001_R1_001.fastq_62_1a_20
CCCCAACAACAGCGCTGGTAGTGGCTCAGCTACTCAGGGTCCCGCAAGCCATCTTGGACATGATCGCTGG
TGCCCACTGGGGAGTCCTAGCGGGCATAGCGTATTTCTCCATGGTGGGCAACTGGGCGAAGGTCCTGCTG
GTGCTGCTGCTGTTTGCCGGCGTCGACGCGAGTACCTACACCACTGGGGGAGCTGCTGCTCAGAGCGCGG
CTTCATTCGCCGGCTTCTTCAGTCGGGGCGCCAAGCAGAATGTCCAGCTGATCA

>1310_S85_L001_R1_001.fastq_63_1a_20
CCCCAACAACAGCGCTGGTAGTGGCTCAGCTACTCAGGGTCCCGCAAGCCATCTTGGACATGATCGCTGG
TGCCCACTGGGGAGTCCTAGCGGGCATAGCGTATTTCTCCATGGTGGGCAACTGGGCGAAGGTCCTGCTG
GTGCTGCTGCTGTTTGCCGGCGTCGACGCGGATGCCTACGTCACTGGGGGAAGTGCTGCTAGGGCCACGG
CTGGAATCGCCAGCCTCTTCAGTCCGGGCGCCCGGCAGAATGTCCAGCTGATCA

>1310_S85_L001_R1_001.fastq_64_1a_20
CCCCAACAACAGCGCTGGTAGTGGCTCAGCTACTCAGGGTCCCGCAAGCCATCTTGGACATGATCGCTGG
TGCCCACTGGGGAGTCCTAGCGGGCATAGCATATTTCTCCATGGTGGGCAACTGGGCGAAGGTCCTGCTG
GTGCTGCTGCTGTTTGCCGGCGTCGACGCGAGTACCTACACCACTGGGGGAGCTGCTGCTCAGAGCGCGG
CTTCATTCGCCAGCTTCTTCAGTCGGGGCGCCAAGCAGAATGTCCAGCTGATCA

>1310_S85_L001_R1_001.fastq_65_1a_20
CCCCAACAACAGCGCTGGTAGTGGCTCAGCTACTCAGGGTCCCGCAAGCCATCTTGGACATGATCGCTGG
TGCCCACTGGGGAGTCCTAGCGGGCATAGCGTATTTCTCCATGGTGGGCAACTGGGCGAAGGTCCTACTG
GTGCTGCTGCTGTTTGCCGGCGTCGACGCGGATACCTACGTCACTGGGGGAAGTGCTGCTAGGGCCACGG
CTGGAATCGCCAACCTCTTCAGTCCGGGCGCCCGGCAGAATGTCCAGCTGATCA

>1310_S85_L001_R1_001.fastq_66_1a_20
CCCCAACAACAGCGCTGGTAGTGGCTCAGCTACTCAGGGTCCCGCAAGCCACCTTGGACATGATCGCTGG
TGCCCACTGGGGAGTCCTAGCGGGCATAGCGTATTTCTCCATGGTGGGCAACTGGGCGAAGGTCCTGCTG
GTGCTGCTGCTGTTTGCCGGCGTCGACGCGAGTACCTACACCACTGGGGGAGCTGCTGCTCAGAGCGCGG
CTTCATTCGCCGGCTTCTTCAGTCCGGGCGCCAAGCAGAATGTCCAGCTGATCA

>1310_S85_L001_R1_001.fastq_67_1a_19
CCCCAACAACAGCGCTGGTAGTGGCTCAGCTACTCAGGGTCCCGCAAGCCATCTTGGACATGATCGCTGG
TGCCCACTGGGGAGTCCTAGCGGGCATAGCGTATTTCTCCATGGTGGGCAACTGGGCGAAGGTCCTGCTG
GTGCTGCTGCTGTTTGCCGGCGCCGACGCGCATACCTACACCACTGGGGGAGCTGCTGCTCAGAGCGCGG
CTTCATTCGCCAGCTTCTTCAATCCGGGCGCCCGGCAGAATGTCCAGCTGATCA

>1310_S85_L001_R1_001.fastq_68_1a_19
CCCCAACAACAGCGCTGGTAGTGGCTCAGCTACTCAGGGTCCCGCAAGCCATCTTGGACATGATCGCTGG
TGCCCACTGGGGAGTCCTAGCGGGGATAGCGTATTTCTCCATGGTGGGCAACTGGGCGAAGGTCCTGCTG
GTGCTGCTGCTGTTTGCCGGCGTCGACGCGGATACCTACGTCACTGGGGGAAGTGCTGCTAGGGCCACGG
CTGGAATCGCCAACCTCTTCAGTCCGGGCGCCCGGCAGAATGTCCAGCTGATCA

>1310_S85_L001_R1_001.fastq_69_1a_19
CCCCAACAACAGCGCTGGTAGTGGCTCAGCTACTCAGGGTCCCGCAAGCCATCTTGGACATGATCGCTGG
TGCCCACTGGGGAGTCCTAGCGGGCATAGCGTATTTCTCCATGGTGGGCAACTGGGCGAAGGTCCTGCTG
GTGCTGCTGCTGTTTGCCGGCGTCGACGCGAGTACCTACACCACTGGGGGAGCTGCTGCTCAGAGCGCGG
CTTCATTCGCCGGCTTCTTCAGTCCGGGCGCCAAGCAGAATGTCCAGCTGATCG

>1310_S85_L001_R1_001.fastq_70_1a_19
CCCCAACAACAGCGCTGGTAGTGGCTCAGCTACTCAGGGTCCCGCAAGCCATCTTGGACATGATCGCTGG
TGCCCACTGGGGAGTCCTAGCGGGCATAGCGTATTTCTCCATGGTGGGCAACTGGGCGAAGGTCCTGCTG
GTGCTGCTGCTGTTTGCCGGCGTCGACGCGGATACCTACGCCACTGGGGGAAGTGCTGCTAGGGCCACGG
CTGGAATCGCCAACCTCTTCAGTCCGGGCGCCCGGCAGAATGTCCAGCTGATCA

>1310_S85_L001_R1_001.fastq_71_1a_19
CCCCAACAACAGCGCTGGTAGTGGCTCAGCTACTCAGGGTCCCGCAAGCCATCTTGGACATGATCGCTGG
TGCCCACTGGGGAGTCCTAGCGGGCATAGCGTATTTCTCCATGGTGGGCAACTGGGCGAAGGTCCTGCTG
GTGCTGCTGCTGTTTGCCGGCGTCGACGCGGATACCTACGTCACTGGGGGAAGTGCTGCTAGGGCCACGG
CTGGAATCGCCAACCTCTTCAGTCCGGGCGCCAAGCAGAATGTCCAGCTGATCA

>1310_S85_L001_R1_001.fastq_72_1a_18
CCCCAACAACAGCGCTGGTAGTGGCTCAGCTACTCAGGGTCCCGCAAGCCATCTTGGACATGATCGCTGG
TGCCCACTGGGGAGTCCTAGCGGGCATAGCGTATTTCTCCATGGTGGGCAACTGGGCGAAGGTCCTGCTG
GTGCTGCTGCTGTTTGCCGGCGTCGACGCGGATACCTACGTCACTGGGGGAAGTGCTGCTAGGGCCACGG
CTGGAATCGCCAGCCTCTTCAGTCCGGGCGCCAAGCAGAATGTCCAGCTGATCA

>1310_S85_L001_R1_001.fastq_73_1a_18
CCCCAACAACAGCGCTGGTAGTGGCTCAGCTACTCAGGGTCCCGCAAGCCATCTTGGACATGATCGCTGG
TGCCCACTGGGGAGTCCTAGCGGGCATAGCGTATTTCTCCATGGCGGGCAACTGGGCGAAGGTCCTGCTG
GTACTGCTGCTGTTTGCCAGCGTCGACGCGGAGACCCACACCACTGGGGGAAGTCTTGCTAGGGGCGCGT
CTGGACTCGCCGGCCTCTTCAGTCAGGGCGCCAAGCAGAATATCCAGCTGATCA

>1310_S85_L001_R1_001.fastq_74_1a_18
CCCCAACAACAGCGCTGGTAGTGGCTCAGCTACTCAGGGTCCCGCAAGCCATCTTGGACATGATCGCTGG
TGCCCACTGGGGAGTCCTAGCGGGCATAGCGTATTTCTCCATGGCCGGCAACTGGGCGAAGGTCCTGCTG
GTGCTGCTGCTGTTTGCCGGCGTCGACGCGGAGACCCACACCACTGGGGGAAGTCTTGCTAGGGGCGCGG
CTGGACTCGCCGGCCTCTTCAGTCAGGGCGCCAAGCAGAATATCCAGCTGATCA

>1310_S85_L001_R1_001.fastq_75_1a_18
CCCCAACAACAGCGCTGGTAGTGGCTCAGCTACTCAGGGTCCCGCAAGCCATCTTGGACATGATCGTTGG
TGCCCACTGGGGAGTCCTAGCGGGCATAGCGTATTTCTCCATGGTGGGCAACTGGGCGAAGGTCCTGCTG
GTGCTGCTGCTGTTTGCCGGCGTCGACGCGGATACCTACGTCACTGGGGGAAGTGCTGCTAGGGCCACGG
CTGGAATCGCCAACCTCTTCAGTCCGGGCGCCCGGCAGAATGTCCAGCTGATCA

>1310_S85_L001_R1_001.fastq_76_1a_18
CCCCAACAACAGCGCTGGTAGTGGCTCAGCTACTCAGGGTCCCGCAAGCCATCTTGGACATGATCGCTGG
TGCCCACTGGGGAGTCCTAGCGGGCATAGCGTATTTCTCCATGGTGGGCAACTGGGCGAAGGTCCTGTTG
GTGCTGCTGCTGTTTGCCGGCGTCGACGCGAGTACCTACACCACTGGGGGAAGTATTGCTCAGGGCGCGG
CTACACTCACCAACCTCTTCAGTCTGGGCGCCAAGCAGAATATCCAGCTGATCA

>1310_S85_L001_R1_001.fastq_77_1a_17
CCCCAACAACAGCACTGGTAGTGGCTCAGCTACTCAGGGTCCCGCAAGCCATCTTGGACATGATCGCTGG
TGCCCACTGGGGAGTCCTAGCGGGCATAGCGTATTTCTCCATGGTGGGCAACTGGGCGAAGGTCCTGCTG
GTGCTGCTGCTGTTTGCCGGCGTCGACGCGAGTACCTACACCACTGGGGGAGCTGCTGCTCAGAGCGCGG
CTTCATTCGCCGGCTTCTTCAGTCCGGGCGCCAAGCAGAATGTCCAGCTGATCA

>1310_S85_L001_R1_001.fastq_78_1a_17
CCCCAACAACAGCGCTGGTAGTGGCTCAGCTACTCAGGGTCCCGCAAGCCATCTTGGACATGATCGCTGG
TGCCCACTGGGGAGTCCTAGCGGGCATAGCGTATTTCTCCATGGTGGGCAACTGGGCGAAGGTCCTGCTG
GTGCTGCTGCTGTTTGCCGGCGTCGACGCGGATACCTACGTCACTGGGGGAAGTGCCGCTAGGGCCACGG
CTGGAATCGCCAGCCTCTTCAGTCCGGGCGCCCGGCAGAATGTCCAGCTGATCA

>1310_S85_L001_R1_001.fastq_79_1a_17
CCCCGACAACAGCGCTGGTAGTGGCTCAGCTACTCAGGGTCCCGCAAGCCATCTTGGACATGATCGCTGG
TGCCCACTGGGGAGTCCTAGCGGGCATAGCGTATTTCTCCATGGCGGGCAACTGGGCGAAGGTCCTGCTG
GTGCTGCTGCTGTTTGCCGGCGTCGACGCGGAAACCCACACCACTGGGGGAAGTCTTGCTAAGGGCGCGT
TCGGACTCGCCGGCCTCTTCAGTCAGGGCGCCAAGCAGAATATCCAGCTGATCA

>1310_S85_L001_R1_001.fastq_80_1a_16
CCCCAACAACAGCGCTGGTAGTGGCTCAGCTACTCAGGGTCCCGCAAGCCATCTTGGACATGATCGCTGG
TGCCCACTGGGGAGTCCTAGCGGGCATAGCGTATTTCTCCATGGTGGGCAACTGGGCGAAGGTCCTGCTG
GTGCTGCTGCTGTTTGCCGGCGTCGACGCGAGTACCTACACCACTGGGGGAGCTGCTGCTCAGAGCGCGA
CTTCATTCGCCGGCTTCTTCAGTCCGGGCGCCAAGCAGAATATCCAGCTGATCA

>1310_S85_L001_R1_001.fastq_81_1a_16
CCCCAACAACAGCGCTGGTAGTGGCTCAGCTACTCAGGGTCCCGCAAGCCATCTTGGACATGATCGCTGG
TGCCCACTGGGGAGTCCTAGCGGGCATAGCGTATTTCTCCATGGTGGGCAACTGGGCGAAGGTCCTGCTG
GTGCTGCTGCTGTTTGCCGGCGTCGACGCGAGCACCTACACCACTGGGGGAGCTGCTGCTCAGAGCGCAG
CTTCATTCGCCGGCTTCTTCAGTCCGGGCGCCAAGCAGAATGTCCAGCTGATCA

>1310_S85_L001_R1_001.fastq_82_1a_16
CCCCAACAACAGCGCTGGTAGTGGCTCAGCTACTCAGGGTCCCGCAAGCCATCTTGGACATGATCGCTGG
TGCCCACTGGGGAGTCCTAGCGGGCATAGCGTATTTCTCCATGGTGGGCAACTGGGCGAAGGTCCTGCTG
GTGCTGCTGCTGTTTGCCGGCGTCGACGCGGACACCTACGTCACTGGGGGAAGTGCTGCTAGGGCCACGG
CTGGAATCGCCAACCTCTTCAGTCCGGGCGCCCGGCAGAATGTCCAGCTGATCA

>1310_S85_L001_R1_001.fastq_83_1a_16
CCCCAACAACAGCGCTGGTAGTGGCTCAGCTACTCAGGGTCCCGCAAGCCATCTTGGACATGATCGCTGG
TGCCCACTGGGGAGTCCTAGCGGGCATAGCGTATTTCTCCATGGCGGGCAACTGGGCGAAGGTCCTGCTG
GTGCTGCTGCTGTTTGCCGGCGTCGACGCGGAAACCCACACCACTGGGGGAAGTCTTGCTAAGGGTGCGT
TCGGACTCGCCGGCCTCTTCAGTCAGGGCGCCAAGCAGAATATCCAGCTGATCA

>1310_S85_L001_R1_001.fastq_84_1a_15
CCCCAACAACAGCGCTGGTAGTGGCTCAGCTACTCAGGGTCCCGCAAGCCATCTTGGACATGATCGCTGG
TGCCCACTGGGGAGTCCTAGCGGGCATAGCGTATTTCTCCATGGCGGGCAACTGGGCGAAGGTCCTGCTG
GTGCTGCTGCTGTTTGCCGGCGTCGACGCGGATACCTACGTCACTGGGGGAAGTGCTGCTAGGGCCACGG
CTGGAATCGCCAGCCTCTTCAGTCCGGGCGCCCGGCAGAATGTCCAGCTGATCA

>1310_S85_L001_R1_001.fastq_85_1a_15
CCCCAACAACAGCGCTGGTAGTGGCTCAGCTACTCAGGGTCCCGCAAGCCATCTTGGACATGATCGCTGG
TGCCCACTGGGGAGTCCTAGCGGGCATAGCGTATTTCTCCATGGCGGGCAACTGGGCGAAGGTCCTGCTG
GTGCTGCTGCTGTTTGCCGGCGTCGACGCGGAGACCCACACCACTGGGGGAAGTCTTGCTAGGGGCGCGG
CTGGACTCGCCGGCCTCTTCAGTCAGGGCTCCAAGCAGAATATCCAGCTGATCA

>1310_S85_L001_R1_001.fastq_86_1a_15
CCCCAACAACAGCGCTGGTAGTGGCTCAGCTACTCAGGGTCCCACAAGCCATCTTGGACATGATCGCTGG
TGCCCACTGGGGAGTCCTAGCGGGCATAGCGTATTTCTCCATGGTGGGCAACTGGGCGAAGGTCCTGCTG
GTGCTGCTGCTGTTTGCCGGCGTCGACGCGGATACCTACGTCACTGGGGGAAGTGCTGCTAGGGCCACGG
CTGGAATCGCCAGCCTCTTCAGTCCGGGCGCCCGGCAGAATGTCCAGCTGATCA

>1310_S85_L001_R1_001.fastq_87_1a_15
CCCCAACAACAGCGCTGGTAGTGGCTCAGCTACTCAGGGTCCCGCAAGCCATCTTGGACATGATCGCTGG
TGCCCACTGGGGAGTCCTAGCGGGCATAGCGTATTTTTCCATGGCGGGCAACTGGGCGAAGGTCCTGCTG
GTGCTGCTGCTGTTTGCCGGCGTCGACGCGGAAACCCACACCACTGGGGGAAGTGTTGCTAGGGGCGCGG
CTGGACTCGCCGGCCTCTTCAATCCGGGCGCCAAGCAGAATATCCAGCTGATCA

>1310_S85_L001_R1_001.fastq_88_1a_15
CCCCAACAACAGCGCTGGTAGTGGCTCAGCTACTCAGGGTCCCGCAAGCCATCTTGGACATGATCGCTGG
TGCCCACTGGGGAGTCCTAGCGGGCATAGCGTATTTCTCCATGGTGGGCAACTGGGCGAAGGTCCTGCTG
GTGCTGCTGCTGTTTGCCGGCGTCGACGCGGATACCTACGTCACTGGGGGAAGTGCTGCTAGGGCCACGG
CTGGAATCGCCAACCTCTTCAGTCCGGGCGCCCGGCAGAATGTCCGGCTGATCA

>1310_S85_L001_R1_001.fastq_89_1a_15
CCCCAACAACAGCGCTGGTAGTGGCTCAGCTACTCAGGGTCCCGCAAGCCATCTTGGACATGATCGCTGG
TGCCCACTGGGGAGTCCTAGCGGGCATAGCGTATTTCTCCATGGTGGGCAACTGGGCGAAGGTCCTGCTG
GTGCTGCTGCTGTTTGCCGGCGTCGACGCGAGTACCTACACCACTGGGGGAGCTGCTGCTCAGAGCGCGG
CTTCATTCGCCGGTTTCTTCAGTCCGGGCGCCAAGCAGAATGTCCAGCTGATCA

>1310_S85_L001_R1_001.fastq_90_1a_15
CCCCAACAACAGCGCTGGTAGTGGCTCAGCTACTCAGGGTCCCGCAAGCCATCTTGGACATGATCGCTGG
TGCCCACTGGGGAGTCCTAGCGGGCATAGCGTATTTCTCCATGGTGGGCAACTGGGCGAAGGTCCTGCTG
GTGCTGCTGCTGTTTGCCGGCGTCGACGCGAGTACCTACACCACTGGGGGAGCTGCCGCTCAGAGCGCGG
CTTCATTCGCCGGCTTCTTCAGTCCGGGCGCCAAGCAGAATGTCCAGCTGATCA

>1310_S85_L001_R1_001.fastq_91_1a_14
CTCCAACAACAGCGCTGGTAGTGGCTCAGCTACTCAGGGTCCCGCAAGCCATCTTGGACATGATCGCTGG
TACCCACTGGGGAGTCCTAGCGGGCATAGCGTATTTCTCCATGGTGGGCAACTGGGCGAAGGTCCTGCTG
GTGCTGCTGCTGTTTGCCGGCGTCGACGCGAGTACCTACACCACTGGGGGAGCTGCTGCTCAGAGCGCGG
CTTCATTCGCCGGCTTCTTCAGTCCGGGCGCCAAGCAGAATGTCCAGCTGATCA

>1310_S85_L001_R1_001.fastq_92_1a_14
CCCCAACAACAGCGCTGGTAGTGGCTCAGCTACTCAGGGTCCCGCAAGCCATCTTGGACATGATCGCTGG
TGCCCACTGGGGGGTCCTAGCGGGCATAGCGTATTTCTCCATGGTGGGCAACTGGGCGAAGGTCCTGCTG
GTGCTGCTGCTGTTTGCCGGCGTCGACGCGAGTACCTACACCACTGGGGGAGCTGCTGCTCAGAGCGCGG
CTTCATTCGCCGGCTTCTTCAGTCCGGGCGCCAAGCAGAATGTCCAGCTGATCA

>1310_S85_L001_R1_001.fastq_93_1a_14
CCCCAACAACAGCGCTGGTAGTGGCTCAGCTACTCAGGGTCCCGCAAGCCATCTTGGACATGATCGCTGG
TGCCCACTGGGGAGTCCTAGCGGGCATAGCGTATTTCTCCATGGTGGGCAACTGGGCGAAGGTCCTGCTG
GTGCTGCTGCTGTTTGCCGGCGTCGACGCGAGTACCTACACCACTGGGGGAGCTGCTGCTCAGCGCGCGG
CTTCATTCGCCAACCTCTTCAGACCGGGCGCCCAGCAGAATGTCCAGCTGATCA

>1310_S85_L001_R1_001.fastq_94_1a_14
CCCCAACAACAGCGCTGGTAGTGGCTCAGCTACTCAGGGTCCCGCAAGCCACCTTGGACATGATCGCTGG
TGCCCACTGGGGAGTCCTAGCGGGCATAGCGTATTTCTCCATGGTGGGCAACTGGGCGAAGGTCCTGCTG
GTGCTGCTGCTGTTTGCCGGCGTCGACGCGGATACCTACGTCACTGGGGGAAGTGCTGCTAGGGCCACGG
CTGGAATCGCCAACCTCTTCAGTCCGGGCGCCCGGCAGAATGTCCAGCTGATCA

>1310_S85_L001_R1_001.fastq_95_1a_14
CCCCAACAACAGCGCTGGTAGTGGCTCAGCTACTCAGGGTCCCGCAAGCCATCTTGGACATGATCGCTGG
TGCCCACTGGGGAGTCCTAGCGGGCATAGCGTATTTCTCCATGGTGGGCAACTGGGCGAAGGCCCTGCTG
GTGCTGCTGCTGTTTGCCGGCGTCGACGCGGATACCTACGTCACTGGGGGAAGTGCTGCTAGGGCCACGG
CTGGAATCGCCAACCTCTTCAGTCCGGGCGCCCGGCAGAATGTCCAGCTGATCA

>1310_S85_L001_R1_001.fastq_96_1a_14
CCCCAACAACAGCGCTGGTAGTGGCTCAGCTACTCAGGGTCCCGCAAGCCATCTTGGACATGATCGCTGG
TGCCCACTGGGGAGTCCTAGCGGGCATAGCGTATTTCTCCATGGTGGGCAACTGGGCGAAGGTCCTGCTG
GTGCTGCTGCTGTTTGCCGGCGTCGACGCAGATACCTACGTCACTGGGGGAAGTGCTGCTAGGGCCACGG
CTGGAATCGCCAACCTCTTCAGTCCGGGCGCCCGGCAGAATGTCCAGCTGATCA

>1310_S85_L001_R1_001.fastq_97_1a_14
CCCCGACAACAGCGCTGGTAGTGGCTCAGCTACTCAGGGTCCCGCAAGCCATCTTGGACATGATCGCTGG
TGCCCACTGGGGAGTCCTAGCGGGCATAGCGTATTTCTCCATGGTGGGCAACTGGGCGAAGGTCCTGCTG
GTGCTGCTGCTGTTTGCCGGCGTCGACGCGGATACCTACGTCACTGGGGGAAGTGCTGCTAGGGCCACGG
CTGGAATCGCCAACCTCTTCAGTCCGGGCGCCCGGCAGAATGTCCAGCTGATCA

>1310_S85_L001_R1_001.fastq_98_1a_13
CCCCAACAACAGCGCTGGTAGTGGCTCAGCTACTCAGGGTCCCGCAAGCCATCTTGGACATGATCGCTGG
TGCCCACTGGGGAGTCCTAGCGGGCATAGCGTATTTCTCCATGGTGGGCAACTGGGCGAAGGTCCTGCTG
GTGCTGCTGCTGTTTGCCGGCGTCGACGCGTATACCTACACCACTGGGGGAGCTGCTGCTCAGCGCGCGG
CTGCATTCGCCAACTTCCTCAGTCCGGGCGCCCAGCAGAATGTCCAGCTGATCA

>1310_S85_L001_R1_001.fastq_99_1a_13
CCCCAACAACAGCGCTGGTAGTGGCTCAGCTACTCAGGGTCCCGCAAGCCATCTTGGACATGATCGCTGG
TGCCCACTGGGGAGTCCTAGCGGGCATAGCGTATTTCTCCATGGTGGGCAACTGGGCGAAGGTCCTGCTG
GTGCTGCTGCTGTTTGCCGGCGTCGGCGCGAGTACCTACACCACTGGGGGAGCTGCTGCTCAGAGCGCGG
CTTCATTCGCCGGCTTCTTCAGTCCGGGCGCCAAGCAGAATGTCCAGCTGATCA

>1310_S85_L001_R1_001.fastq_100_1a_13
CCCCAACAACAGCGCTGGTAGTGGCTCAGCTACTCAGGGTCCCGCAAGCCATCTTGGACATGATCGCTGG
TGCCCACTGGGGAGTCCTAGCGGGCATAGCGTATTTCTCCATGGTGGGCAACTGGGCGAAGGTCCTGCTG
GTGCCGCTGCTGTTTGCCGGCGTCGACGCGAGTACCTACACCACTGGGGGAGCTGCTGCTCAGAGCGCGG
CTTCATTCGCCGGCTTCTTCAGTCCGGGCGCCAAGCAGAATGTCCAGCTGATCA

>1310_S85_L001_R1_001.fastq_101_1a_13
CCCCAACAACAGCGCTGGTAGTGGCTCAGCTACTCAGGGTCCCGCAAGCCATCTTGGACATGATCGCTGG
TGCCCACTGGGGAGTCCTAGCGGGCATAGCGTATTTCTCCATGGTGGGCAACTGGGCGAAGGTCCTGCTG
GTGCTGCTGCTGTTTGCCGGCGTCGACGCGGATACCTACGTCACTGGGGGAAGTGCTGCTAGGGCCACGG
CTGGAATCGCCAACCTCTTCAGTCCGGGCGCCCGGCAGAATGTCCAGTTGATCA

>1310_S85_L001_R1_001.fastq_102_1a_13
CCCCAACAACAGCGCTGGTAGTGGCTCAGCTACTCAGGGTCCCGCAAGCCATCTTGGACATGATCGCTGG
TGCCCACTGGGGAGTCCTAGCGGGCATAGCGTATTTCTCCATGGTGGGCAACTGGGCGAAGGTCCTGCTG
GTGCTGCTGCTGTTTGCCGGTGTCGACGCGGATACCTACGTCACTGGGGGAAGTGCTGCTAGGGCCACGG
CTGGAATCGCCAACCTCTTCAGTCCGGGCGCCCGGCAGAATGTCCAGCTGATCA

>1310_S85_L001_R1_001.fastq_103_1a_13
CCCCAACAACAGCGCTGGTAGTGGCTCAGCTACTCAGGGTCCCGCAAGCCATCTTGGACATGATCGCTGG
TGCCCACTGGGGAGTCCTAGCGGGCATAGCGTATTTCTCCATGGTGGGCAACTGGGCGAAGGTCCTGCTG
GTGCTGCTGCTGTTTGCCGGCGTCGACGCGCATACCCACACCACTGGGGGAAGTGTTGCTAGGGGCGCGG
CTGGACTCGCCGGCCTCTTCAATCCGGGCGCCAAGCAGAATATCCAGCTGATCA

>1310_S85_L001_R1_001.fastq_104_1a_12
CCCCAACAACAGCGCTGGTAGTGGCTCAGCTACTCAGGGTCCCGCAAGCCATCTTGGACATGATCGCTGG
TGCCCACTGGGGAGTCCTAGCGGGCATAGCGTATTTCTCCATGGTGGGCAACTGGGCGAAGGTTCTGCTG
GTGCTGCTGCTGTTTGCCGGCGTCGACGCGAGTACCTACACCACTGGGGGAGCTGCTGCTCAGAGCGCGG
CTTCATTCGCCGGCTTCTTCAGTCCGGGCGCCAAGCAGAATGTCCAGCTGATCA

>1310_S85_L001_R1_001.fastq_105_1a_12
CCCCAACAACAGCGCTGGTAGTGGCTCAGCTACTCAGGGTCCCGCAAGCCATCTTGGACATGATCGCTGG
TGCCCACTGGGGAGTCCTAGCGGGCATAGCGTATTTCTCCATGGTGGGCAACTGGGCGAAGGTCCTGCTG
GTGCTGCTGCTGTTTGCCGGCGTCGACGCGGATACCTACGTCACTGGAGGAAGTGCTGCTAGGGCCACGG
CTGGAATCGCCAACCTCTTCAGTCCGGGCGCCCGGCAGAATGTCCAGCTGATCA

>1310_S85_L001_R1_001.fastq_106_1a_12
CCCCAACAACAGCGCTGGTAGTGGCTCAGCTACTCAGGGTCCCGCAAGCCATCTTGGACATGATCGCTGG
TGCCCACTGGGGAGTCCTAGCGGGCATAGCGTATTTCTCCATGGTGGGCAACTGGGCGAAGGTCCTGCTG
GTGCTGCTGCTGTTTGCCGGCGTCGACGCGAGTACCTACACCACTGGGGGAAGTGCTGCTAGGGCCACGG
CTGGAATCGCCAGCCTCTTCAGTCCGGGCGCCCGGCAGAATGTCCAGCTGATCA

>1310_S85_L001_R1_001.fastq_107_1a_12
CCCCAACAACAGCGCTGGTAGTGGCTCAGCTACTCAGGGTCCCGCAAGCCATCTTGGACATGATCGCTGG
TGCCCACTGGGGAGTCCTAGCGGGCATAGCGTATTTCTCCATGGTGGGTAACTGGGCGAAGGTCCTGCTG
GTGCTGCTGCTGTTTGCCGGCGTCGACGCGGATACCTACGTCACTGGGGGAAGTGCTGCTAGGGCCACGG
CTGGAATCGCCAACCTCTTCAGTCCGGGCGCCCGGCAGAATGTCCAGCTGATCA

>1310_S85_L001_R1_001.fastq_108_1a_12
CCCCAACAACAGCGCTGGTAGTGGCTCAGCTACTCAGGGTCCCGCAAGCTATCTTGGACATGATCGCTGG
TGCCCACTGGGGAGTCCTAGCGGGCATAGCGTATTTCTCCATGGTGGGCAACTGGGCGAAGGTCCTGCTG
GTGCTGCTGCTGTTTGCCGGCGTCGACGCGGATACCTACGTCACTGGGGGAAGTGCTGCTAGGGCCACGG
CTGGAATCGCCAACCTCTTCAGTCCGGGCGCCCGGCAGAATGTCCAGCTGATCA

>1310_S85_L001_R1_001.fastq_109_1a_12
CCCCAACAACAGCGCTGGTAGTGGCTCAGCTACTCAGGGTCCCGCAAGCCATCTTGGACATGATCGCTGG
TGCCCACTGGGGAGTCCTAGCGGGCATAGCGTATTTCTCCATGGTGGGCAACTGGGCGAAGGTCCTGCTG
GTGCTGCTGCTGTTTGCCGGCGTCGACGCGAGTACCTACACCACTGGGGGAGCTGCTGCTCAGAGCGCGG
CTTCATTCGCCAGCTTCTTCAGTCAGGGCGCCAAGCAGAATGTCCAGCTGATCA

>1310_S85_L001_R1_001.fastq_110_1a_12
CCCCAACAACAGCGCTGGTAGTGGCTCAGCTACTCAGGGTCCCGCAAGCCATCTTGGACATGATCGCTGG
TGCCCACTGGGGAGTCCTAGCGGGCATAGCGTATTCCTCCATGGTGGGCAACTGGGCGAAGGTCCTGCTG
GTGCTGCTGCTGTTTGCCGGCGTCGACGCGAGTACCTACACCACTGGGGGAGCTGCTGCTCAGAGCGCGG
CTTCATTCGCCGGCTTCTTCAGTCCGGGCGCCAAGCAGAATGTCCAGCTGATCA

>1310_S85_L001_R1_001.fastq_111_1a_12
CCCCAACAACAGCGCTGGTAGTGGCCCAGCTACTCAGGGTCCCGCAAGCCATCTTGGACATGATCGCTGG
TGCCCACTGGGGAGTCCTAGCGGGCATAGCGTATTTCTCCATGGTGGGCAACTGGGCGAAGGTCCTGCTG
GTGCTGCTGCTGTTTGCCGGCGTCGACGCGAGTACCTACACCACTGGGGGAGCTGCTGCTCAGAGCGCGG
CTTCATTCGCCGGCTTCTTCAGTCCGGGCGCCAAGCAGAATGTCCAGCTGATCA

>1310_S85_L001_R1_001.fastq_112_1a_12
CCCCAACAACAGCGCTGGTAGTGGCTCAGCTACTCAGGGTCCCGCAAGCCATCTTGGACATGATCGCTGG
TGCCCACTGGGGAGTCCTAGCGGGCATAGCGTATTTCTCCATGGTGGGCAACTGGGCGAAGGTCCTGCTG
GTGCTGCTGCTGTTTGCCGGCGTCGACGCGAGTACCTACACCACTGGGGGGGCTGCTGCTCAGAGCGCGG
CTTCATTCGCCGGCTTCTTCAGTCCGGGCGCCAAGCAGAATGTCCAGCTGATCA

>1310_S85_L001_R1_001.fastq_113_1a_12
CCCCAACAACAGCGCTGGTAGTGGCTCAGCTACTCAGGGTCCCGCAAGCCATCTTGGACATGATCGCTGG
TGCCCACTGGGGAGTCCTAGCGGGCATAGCGTATTTCTCCATGGCGGGCAACTGGGCGAAGGTCCTGCTG
GTGCTGCTGCTGTTTGCCGGCGTCGACGCGGAAACTCACACCACTGGGGGAAGTCTTGCTAAGGGCGCGT
TCGGACTCGCCGGCCTCTTCAGTCAGGGCGCCAAGCAGAATATCCAGCTGATCA

>1310_S85_L001_R1_001.fastq_114_1a_11
CCCCAACAACAGCGCTGGTAGTGGCTCAGCTACTCAGGGTCCCGCAAGCCATCTTGGACATGATCGCTGG
TGCCCACTGGGGAGTCCTAGCGGGCATAGCGTATTTCTCCATGGCGGGCAACTGGGCGAAGGTCCTGCTG
GTGCTGCTGCTGTTTGCCGGCGTCGACGCGGAGACCCACACCAGTGGGGGAAGTCTTGCTAGGGGCGCGG
CTGGACTCGCCGGCCTCTTCAGTCAGGGCGCTAAGCAGAATATCCAGCTGATCA

>1310_S85_L001_R1_001.fastq_115_1a_11
CCCCAACAACAGCGCTGGTAGTGGCTCAGCTACTCAGGGTCCCGCAAGCCATCTTGGACATGATCGCTGG
TGCCCACTGGGGAGTCCTGGCGGGCATAGCGTATTTCTCCATGGTGGGCAACTGGGCGAAGGTCCTGCTG
GTGCTGCTGCTGTTTGCCGGCGTCGACGCGAGTACCTACACCACTGGGGGAGCTGCTGCTCAGAGCGCGG
CTTCATTCGCCGGCTTCTTCAGTCCGGGCGCCAAGCAGAATGTCCAGCTGATCA

>1310_S85_L001_R1_001.fastq_116_1a_11
CCCCAACAACAGCGCTGGTAGTGGCTCAGCTACTCAGGGTCCCGCAAGCCATCTTGGACATGATCGCTGG
TGCCCACTGGGGAGTCCTAGCGGGCATAGCGTATTTCTCCATGGTGGGCAACTGGGCGAAGGTCCTGCTG
GTGCTGCTGCTGTTTGCCGGCGTCGACGCGAGTACCTACACCACTGGGGGAGCTGCTGCTCAGAGCGCGG
CTTCATTCGCCGGCTTCTTCAGTACGGGCGCCAAGCAGAATGTCCAGCTGATCA

>1310_S85_L001_R1_001.fastq_117_1a_11
CCCCAACAGCAGCGCTGGTAGTGGCTCAGCTACTCAGGGTCCCGCAAGCCATCTTGGACATGATCGCTGG
TGCCCACTGGGGAGTCCTAGCGGGCATAGCGTATTTCTCCATGGTGGGCAACTGGGCGAAGGTCCTGCTG
GTGCTGCTGCTGTTTGCCGGCGTCGACGCGGATACCTACGTCACTGGGGGAAGTGCTGCTAGGGCCACGG
CTGGAATCGCCAACCTCTTCAGTCCGGGCGCCCGGCAGAATGTCCAGCTGATCA

>1310_S85_L001_R1_001.fastq_118_1a_11
CCCCAACAACAGCGCTGGTAGTGGCTCAGCTACTCAGGGTCCCGCAAGCCATCTTGGACATGATCGCTGG
TGCCCACTGGGGAGTCCTAGCGGGCATAGCGTATTTCTCCATGGTGGGCAACTGGGCGAAGGTCCTGCTG
GTGCTGCTGCTGCTTGCCGGCGTCGACGCGAGTACCTACACCACTGGGGGAGCTGCTGCTCAGAGCGCGG
CTTCATTCGCCGGCTTCTTCAGTCCGGGCGCCAAGCAGAATGTCCAGCTGATCA

>1310_S85_L001_R1_001.fastq_119_1a_11
CCCCAACAACAGCGCTGGTAGTGGCTCAGCTACTCAGGGTCCCGCAAGCCATCTTGGACATGATCGCTGG
TGCCCACTGGGGAGTCCTGGCGGGCATAGCGTATTTCTCCATGGTGGGCAACTGGGCGAAGGTCCTGCTG
GTGCTGCTGCTGTTTGCCGGCGTCGACGCGGATACCTACGTCACTGGGGGAAGTGCTGCTAGGGCCACGG
CTGGAATCGCCAACCTCTTCAGTCCGGGCGCCCGGCAGAATGTCCAGCTGATCA

>1310_S85_L001_R1_001.fastq_120_1a_11
CCCCAACAACAGCGCTGGTAGTGGCTCAGCTACTCAGGGTCCCGCAAGCCATCCTGGACATGATCGCTGG
TGCCCACTGGGGAGTCCTAGCGGGCATAGCGTATTTCTCCATGGTGGGCAACTGGGCGAAGGTCCTGCTG
GTGCTGCTGCTGTTTGCCGGCGTCGACGCGGATACCTACGTCACTGGGGGAAGTGCTGCTAGGGCCACGG
CTGGAATCGCCAACCTCTTCAGTCCGGGCGCCCGGCAGAATGTCCAGCTGATCA

>1310_S85_L001_R1_001.fastq_121_1a_11
CCCCAACAACAGCGCTGGTAGTGGCTCAGCTACTCAGGGTCCCGCAAGCCATCTTGGACATGATCGCTGG
TGCCCACTGGGGAGTCCTAGCGGGCATAGCGTATTTCTCCATGGTGGGCAACTGGGCGAAGGTCCTGCTG
GTGCTGCTGCTGTTTTCCGGCGTCGACGCGGATACCTACGTCACTGGGGGAAGTGCTGCTAGGGCCACGG
CTGGAATCGCCAACCTCTTCAGTCCGGGCGCCCGGCAGAATGTCCAGCTGATCA

>1310_S85_L001_R1_001.fastq_122_1a_11
CCCCAACAACAGCGCTGGTAGTGGCTCAGCTACTCAGGGTCCCGCAAGCCATCTTGGACATGATCGCTGG
TGCCCACTGGGGAGCCCTAGCGGGCATAGCGTATTTCTCCATGGTGGGCAACTGGGCGAAGGTCCTGCTG
GTGCTGCTGCTGTTTGCCGGCGTCGACGCGAGTACCTACACCACTGGGGGAGCTGCTGCTCAGAGCGCGG
CTTCATTCGCCGGCTTCTTCAGTCCGGGCGCCAAGCAGAATATCCAGCTGATCA

>1310_S85_L001_R1_001.fastq_123_1a_11
CCCCAACAACAGCGCTGGTAGTGGCTCAGCTACTCAGGGTCCCGCAAGCCATCTTGGACATGATCGCTGG
TGCCCACTGGGGAGCCCTAGCGGGCATAGCGTATTTCTCCATGGTGGGCAACTGGGCGAAGGTCCTGCTG
GTGCTGCTGCTGTTTGCCGGCGTCGACGCGGATACCTACGTCACTGGGGGAAGTGCTGCTAGGGCCACGG
CTGGAATCGCCAACCTCTTCAGTCCGGGCGCCCGGCAGAATGTCCAGCTGATCA

>1310_S85_L001_R1_001.fastq_124_1a_11
CCCCAACAACAGCGCTGGTAGTGGCTCAGCTACTCAGGGTCCCGCAAGCCATCTTGGACATGATCGCTGG
TGCCCACTGGGGACTCCTAGCGGGCATAGCGTATTTCTCCATGGCGGGCAACTGGGCGAAGGTCCTGCTG
GTGCTGCTGCTGTTTGCCGGCGTCGACGCGGAAACCCACACCACTGGGGGAAGTCTTGCTAAGGGCGCGT
TCGGACTCGCCGGCCTCTTCAGTCAGGGCGCCAAGCAGAATATCCAGCTGATCA

>1310_S85_L001_R1_001.fastq_125_1a_11
CCCCAACAACAGCGCTGGTAGTGGCTCAGCTACTCAGGGTCCCGCAAGCCATCTTGGACATGATCGCTGG
TGCCCACTGGGGAGTCCTAGCGGGCATAGCGTATTTCTCCATGGTGGGCAACTGGGCGAAGGTCCTGCTG
GTGCTGCTGCTGTTTGCCGGCGTCGACGCGAGTACCTACACCACTGGGGGAGCTGCTGCTCAGAGCGCGG
CTTCATTCGCCGGCTTCTTCAGTCCGGGCGCCAAGCAGGATGTCCAGCTGATCA

>1310_S85_L001_R1_001.fastq_126_1a_10
CCCCAACAACAGCGCTGGTAGTGGCTCAGCTACTCAGGGTCCCGCAAGCCATCTTGGACATGATCGCTGG
TGCCCACTGGGGAGTCCTAGCGGGCATAGCGTATTTCTCCATGGTGGGCAACTGGGCGAAGGTCCTGCTG
GTGCTGCTGCTGTTTGCCGGCGTCGACGCGGATACCTACGTCACTGGGGGAAGTGCTGCTAGGGCCACGG
CTGGAATCGCCAGCCTCTTCAGTCCGGGCGCCCGGCAGAATATCCAGCTGATCA

>1310_S85_L001_R1_001.fastq_127_1a_10
CCCCAACAACAGCGCTGGTAGTGGCTCAGCTACTCAGGGTCCCGCAAGCCATCTTGGACATGATCGCTGG
TGCCCACTGGGGAGTCCTAGCGGGCATAGCGTATTTCTCCATGGTGGGCAACTGGGCGAAGGTCCTGCTG
GTGCTGCTGCTGTTTGCCGGCGTCGACGCGAGTACCTACACCACTGGGGGAGCTGCTGCTCAGAGCGCGG
CTTCATTCGCCGGCTTCCTCAGTCCGGGCGCCAAGCAGAATGTCCAGCTGATCA

>1310_S85_L001_R1_001.fastq_128_1a_10
CCCCAACAACAGCGCTGGTAGTGGCTCAGCTACTCAGGGTCCCGCAAGCCATCTTGGACATGATCGCTGG
TGCCCACTGGGGAGTCCTAGCGGGCATAGCGTATTTCTCCATGGTGGGCAACTGGGCGAAGGTCCTGCTG
GTGCTGCTGCTGTTTGCCGGCGTCGACGCGAGTACCTACGCCACTGGGGGAGCTGCTGCTCAGAGCGCGG
CTTCATTCGCCGGCTTCTTCAGTCCGGGCGCCAAGCAGAATGTCCAGCTGATCA

>1310_S85_L001_R1_001.fastq_129_1a_10
CCCCAACAACAGCGCTGGTAGTGGCTCAGCTACTCAGGGCCCCGCAAGCCATCTTGGACATGATCGCTGG
TGCCCACTGGGGAGTCCTAGCGGGCATAGCGTATTTCTCCATGGTGGGCAACTGGGCGAAGGTCCTGCTG
GTGCTGCTGCTGTTTGCCGGCGTCGACGCGGATACCTACGTCACTGGGGGAAGTGCTGCTAGGGCCACGG
CTGGAATCGCCAACCTCTTCAGTCCGGGCGCCCGGCAGAATGTCCAGCTGATCA

>1310_S85_L001_R1_001.fastq_130_1a_10
CCCCAACAACAGCGCTGGTAGTGGCTCAGCTACTCAGGGTCCCGCAAGCCATCTTGGACATGATCGCTGG
TGCCCACTGGGGAGTCCTAGCGGGCATAGCGTATTTCTCCATGGTGGGCAACTGGGCGAAGGTCCTGCTG
GTGCTGCTGCTGTTTGCCGGCGTCGACGCGAGTACCTACACCACTGGGGGAGCTGCTGCTCAGAGCGCGG
CTTCATTCGCCGGCTTCTTCAGTCCGGGCGCCAAGCAGAATGTCCAGCTGGTCA

>1310_S85_L001_R1_001.fastq_131_1a_10
CCCCAACAACAGCGCTGGTAGTGGCTCAGCTACTCAGGGTCCCGCAAGCCATCTTGGACATGATCGCTGG
TGCCCGCTGGGGAGTCCTAGCGGGCATAGCGTATTTCTCCATGGTGGGCAACTGGGCGAAGGTCCTGCTG
GTGCTGCTGCTGTTTGCCGGCGTCGACGCGGATACCTACGTCACTGGGGGAAGTGCTGCTAGGGCCACGG
CTGGAATCGCCAACCTCTTCAGTCCGGGCGCCCGGCAGAATGTCCAGCTGATCA

>1310_S85_L001_R1_001.fastq_132_1a_10
CCCCAACAACAGCGCTGGTAGTGGCTCAGCTACTCAGGGTCCCGCAAGCCATCTTGGACATGATCGCTGG
TGCCCACTGGGGAGTCCTAGCGGGCATAGCGTATTTCTCCATGGTGGGCAACTGGGCGAAGGTCCTGCTG
GTGCTGCTGCTGTTTGCCGGCGTCGACGCGGATACCTACGTCACTGGGGGAAGTGCTGCTAGGGCCACGG
CTGGAATCGCCAACCTCTCCAGTCCGGGCGCCCGGCAGAATGTCCAGCTGATCA

>1310_S85_L001_R1_001.fastq_133_1a_10
CCCCAACAACAGCGCTGGTAGTGGCTCAGCTACTCAGGGTCCCGCAAGCCATCTTGGACATGATCGCTGG
TGCCCACTGGGGAGTCCTAGCGGGCATAGCGTATTTCTCCATGGTGGGCAACTGGGCGAAGGTCCTGCTG
GTGCTGCTGCTGTTTGCCGGCGTCGACGCGAGTACCTACACCACTGGGGGAGCTGCTGCTCAGAGCGCGG
CTTCATTCGCCGGCTTCTTCAGTCCGGGCGCCAAGCAGAATATCCAGTTGATCA

>1310_S85_L001_R1_001.fastq_134_1a_10
CCCCGACAACAGCGCTGGTAGTGGCTCAGCTACTCAGGGTCCCGCAAGCCATCTTGGACATGATCGCTGG
TGCCCACTGGGGAGTCCTAGCGGGCATAGCGTATTTCTCCATGGTGGGCAACTGGGCGAAGGTCCTGCTG
GTGCTGCTGCTGTTTGCCGGCGTCGACGCGAGTACCTACACCACTGGGGGAGCTGCTGCTCAGAGCGCGG
CTTCATTCGCCGGCTTCTTCAGTCCGGGCGCCAAGCAGAATGTCCAGCTGATCA

>1310_S85_L001_R1_001.fastq_135_1a_10
CCCCAACAACAGCGCTGGTAGTGGCTCAGCTACTCAGGGTCCCGCAAGCCATCTTGGACATGATCGCTGG
TGCCCACTGGGGAGTCCTAGCGGGCATAGCGTATTTCTCCATGGTGGGCAACTGGGCGAAGGTCCTGTTG
GTGCTGCTGCTGTTTGCCGGCGTCGACGCGGATACCTACGTCACTGGGGGAAGTGCTGCTAGGGCCACGG
CTGGAATCGCCAACCTCTTCAGTCCGGGCGCCCGGCAGAATGTCCAGCTGATCA

>1310_S85_L001_R1_001.fastq_136_1a_10
CCCCAACAACAGCGCTGGTAGTGGCTCAGCTACTCAGGGTCCCGCAAGCCATCTTGGACATGATCGCTGG
TGCCCACTGGGGAGTCCTAGCGGGCATAGCGTATTTCTCCATGGTGGGCAACTGGGCGAAGGTCCTACTG
GTGCTGCTGCTGTTTGCCGGCGTCGACGCGGATACCTACGTCACTGGGGGAAGTGCTGCTAGGGCCACGG
CTGGAATCGCCAACCTCTTCAGTCCGGGCGCCCGGCAGAATGTCCAGCTTATCA

>1310_S85_L001_R1_001.fastq_137_1a_10
CCCCAACAACAGCGCTGGTAGTGGCTCAGCTACTCAGGGTCCCGCAAGCCATCTTGGACATGATCGCTGG
TGCCCACTGGGGAGTCCTAGCGGGCATAGCGTATTTCTCCATGGTGGGCAACTGGGCGAAGGTCCTGCTG
GTGCTGCTGCTGTTTGCCGGCGTCGACGCGGATACCTACGCCACTGGGGGAAGTGCTGCTAGGGCCACGG
CTGGAATCGCCAGCCTCTTCAGTCCGGGCGCCCGGCAGAATGTCCAGCTGATCA

>1310_S85_L001_R1_001.fastq_138_1a_10
CCCCAACAACAGCGCTGGTAGTGGCTCAGCTACTCAGGGTCCCGCAAGCCATCTTGGACATGATCGCTGG
TGCCCACTGGGGAGTCCTAGCGGGCATAGCGTATTTCTCCATGGTGGGCAACTGGGCGAAGGCCCTGCTG
GTGCTGCTGCTGTTTGCCGGCGTCGACGCGAGTACCTACACCACTGGGGGAGCTGCTGCTCAGAGCGCGG
CTTCATTCGCCGGCTTCTTCAGTCCGGGCGCCAAGCAGAATGTCCAGCTGATCA

>1310_S85_L001_R1_001.fastq_139_1a_10
CCCCAACAACAGCGCTGGTAGTGGCTCAGCTACTCAGGGTCCCGCAAGCCATCTTGGACATGATCGCTGG
TGCCCACTGGGGAGTCCTAGCGGGCATAGCGTATTTCTCCATGGTGGGCAACTGGGCGAAGGTCCTGCTG
GTGCTGCTGCTGTTTGCCGGCGTCGACGCGAGTACCTACACCACTGGGGGAGCTGCTGCTCAGAGCGCGG
CTTCATTCGCCGGCTTCTTCAGTCCGGGCTCCAAGCAGAATCTCCAGCTGATCA

>1310_S85_L001_R1_001.fastq_140_1a_9
CTCCAACAACAGCGCTGGTAGTGGCTCAGCTACTCAGGGTCCCGCAAGCCATCTTGGACATGATCGCTGG
TGCCCACTGGGGAGTCCTAGCGGGCATAGCGTATTTCTCCATGGTGGGCAACTGGGCGAAGGTCCTGCTG
GTGCTGCTGCTGTTTGCCGGCGTCGACGCGGATACCTACGTCACTGGGGGAAGTGCTGCTAGGGCCACGG
CTGGAATCGCCAACCTCTTCAGTCCGGGCGCCCGGCAGAATGTCCAGCTGATCA

>1310_S85_L001_R1_001.fastq_141_1a_9
CCCCAACAACAGCGCTGGTAGTGGCTCAGCTACTCAGGGTCCCGCAAGCCATCTTGGACATGATCGCTGG
TGCCCACTGGGGAGTCCTAGCGGGCATAGCGTATTTCTCCATGGTGGGCAACTGGGCGAGGGTCCTGCTG
GTGCTGCTGCTGTTTGCCGGCGTCGACGCGAGTACCTACACCACTGGGGGAGCTGCTGCTCAGAGCGCGG
CTTCATTCGCCGGCTTCTTCAGTCCGGGCGCCAAGCAGAATGTCCAGCTGATCA

>1310_S85_L001_R1_001.fastq_142_1a_9
CCCCAACAACAGCGCTGGTAGTGGCTCAGCTACTCAGGGTCCCGCAAGCCATCTTGGACATGATCGCTGG
TGCCCACTGGGGAGTCCTAGCGGGCATAGCGTATTTCTCCATGGTGGGCAACTGGGCGAAGGTCCTGCTG
GTGCTGCTGCTGTTTGCCGGCGTCGACGCGGATACCTACGTCACTGGGGGAAGTGCTGCTAGGGCCACGG
CTGGAATCGCCAACCTCTTCAGTCCGGGCGCCCGGCAGGATGTCCAGCTGATCA

>1310_S85_L001_R1_001.fastq_143_1a_9
CCCCAACAGCAGCGCTGGTAGTGGCTCAGCTACTCAGGGTCCCGCAAGCCATCTTGGACATGATCGCTGG
TGCCCACTGGGGAGTCCTAGCGGGCATAGCGTATTTCTCCATGGTGGGCAACTGGGCGAAGGTCCTGCTG
GTGCTGCTGCTGTTTGCCGGCGTCGACGCGAGTACCTACACCACTGGGGGAGCTGCTGCTCAGAGCGCGG
CTTCATTCGCCGGCTTCTTCAGTCCGGGCGCCAAGCAGAATGTCCAGCTGATCA

>1310_S85_L001_R1_001.fastq_144_1a_9
CCCCAACAACAGCGCTGGTAGTGGCTCAGCTACTCAGGGTCCCGCAGGCCATCTTGGACATGATCGCTGG
TGCCCACTGGGGAGTCCTAGCGGGCATAGCGTATTTCTCCATGGTGGGCAACTGGGCGAAGGTCCTGCTG
GTGCTGCTGCTGTTTGCCGGCGTCGACGCGGATACCTACGTCACTGGGGGAAGTGCTGCTAGGGCCACGG
CTGGAATCGCCAGCCTCTTCAGTCCGGGCGCCCGGCAGAATGTCCAGCTGATCA

>1310_S85_L001_R1_001.fastq_145_1a_9
CCCCAACAACAGCGCTGGTAGTGGCTCAGCTACTCAGGGTCCCGCAAGCCATCTTGGACATGATCGCTGG
TGCCCACTGGGGAGTCCTAGCGGGCATAGCGTATTTCTCCATGGTGGGCAACTGGGCGGAGGTCCTGCTG
GTGCTGCTGCTGTTTGCCGGCGTCGACGCGAGTACCTACACCACTGGGGGAGCTGCTGCTCAGAGCGCGG
CTTCATTCGCCGGCTTCTTCAGTCCGGGCGCCAAGCAGAATGTCCAGCTGATCA

>1310_S85_L001_R1_001.fastq_146_1a_9
CCCCAACAACAGCGCTGGTAGTGGCTCAGCTACTCAGGGTCCCGCAAGCCATCTTGGACATGATCGCTGG
TGCCCACTGGGGAGTCCTAGCGGGCATAGCGTATTTCTCCATGGTGGGCAACTGGGCGAAGGTCCTGCTG
GTGCTGCTGCTGTTTGCCGGCGTCGACGCGAGTACCTACACCACTGGGGGAGCTGCTGCTCGGAGCGCGG
CTTCATTCGCCGGCTTCTTCAGTCCGGGCGCCAAGCAGAATGTCCAGCTGATCA

>1310_S85_L001_R1_001.fastq_147_1a_9
CCCCAACAACAGCGCTGGTAGTGGCTCAGCTACTCAGGGTCCCGCAAGCCATCTTGGACATGATCGCTGG
TGCCCACTGGGGAGTCCTAGCGGGCATAGCGTATTTCTCCATGGTGGGCAACTGGGCGAAGGTCCTGCTG
GTGCTGCTGCTGTTTGCCGGCGTCGACGCGGATACCTACGTCACTGGGGGAAGTGCTGCTAGGGCCACGG
CTGGGATCGCCAACCTCTTCAGTCCGGGCGCCCGGCAGAATGTCCAGCTGATCA

>1310_S85_L001_R1_001.fastq_148_1a_9
CCCCAACAACAGCGCTGGTAGTGGCTCAGCTACTCAGGGTCCCGCAAGCCATCTTGGACATGATCGCTGG
TGCCCACTGGGGAGTCCTAGCGGGCATAGCGTATTTCTCCATGGTGGGCAACTGGGCGAAGGTCCTGCTG
GTGCTGCTGCTGTTTGCCGGCGTCGACGCGAGTACCTACACCACTGGGGGAGCTGCTGCTCAGAGCGCGG
CTCCATTCGCCGGCTTCTTCAGTCCGGGCGCCAAGCAGAATGTCCAGCTGATCA

>1310_S85_L001_R1_001.fastq_149_1a_9
CCCCAACAGCAGCGCTGGTAGTGGCTCAGCTACTCAGGGTCCCGCAAGCCATCTTGGACATGATCGCTGG
TGCCCACTGGGGAGTCCTAGCGGGCATAGCGTATTTCTCCATGGTGGGCAACTGGGCGAAGGTCCTGCTG
GTGCTGCTGCTGTTTGCCGGCGTCGACGCGAGTACCTACACCACTGGGGGAGCTGCTGCTCAGAGCGCGG
CTTCATTCGCCGGCTTCTTCAGTCCGGGCGCCAAGCAGAATATCCAGCTGATCA

>1310_S85_L001_R1_001.fastq_150_1a_9
CCCCAACGACAGCGCTGGTAGTGGCTCAGCTACTCAGGGTCCCGCAAGCCATCTTGGACATGATCGCTGG
TGCCCACTGGGGAGTCCTAGCGGGCATAGCGTATTTCTCCATGGTGGGCAACTGGGCGAAGGTCCTGCTG
GTGCTGCTGCTGTTTGCCGGCGTCGACGCGAGTACCTACACCACTGGGGGAGCTGCTGCTCAGAGCGCGG
CTTCATTCGCCGGCTTCTTCAGTCCGGGCGCCAAGCAGAATGTCCAGCTGATCA

>1310_S85_L001_R1_001.fastq_151_1a_9
CCCCAACAACAGCGCTGGTAGTGGCTCAGCTACTCAGGGTCCCGCAAGCCATCTTGGGCATGATCGCTGG
TGCCCACTGGGGAGTCCTAGCGGGCATAGCGTATTTCTCCATGGTGGGCAACTGGGCGAAGGTCCTGCTG
GTGCTGCTGCTGTTTGCCGGCGTCGACGCGGATACCTACGTCACTGGGGGAAGTGCTGCTAGGGCCACGG
CTGGAATCGCCAACCTCTTCAGTCCGGGCGCCCGGCAGAATGTCCAGCTGATCA

>1310_S85_L001_R1_001.fastq_152_1a_9
CCCCAACAACAGCGCTGGTAGTGGCTCAGCTACTCAGGGCCCCGCAAGCCATCTTGGACATGATCGCTGG
TGCCCACTGGGGAGTCCTAGCGGGCATAGCGTATTTCTCCATGGTGGGCAACTGGGCGAAGGTCCTGCTG
GTGCTGCTGCTGTTTGCCGGCGTCGACGCGAGTACCTACACCACTGGGGGAGCTGCTGCTCAGAGCGCGG
CTTCATTCGCCGGCTTCTTCAGTCCGGGCGCCAAGCAGAATGTCCAGCTGATCA

>1310_S85_L001_R1_001.fastq_153_1a_9
CCCCAACAACAGCGCTGGTAGTGGCTCAGCTACTCAGGGTCCCGCAAGCCATCTTGGACATGATCGCTGG
TGCCCACTGGGGGGTCCTAGCGGGCATAGCGTATTTCTCCATGGTGGGCAACTGGGCGAAGGTCCTGCTG
GTGCTGCTGCTGTTTGCCGGCGTCGACGCGGATACCTACGTCACTGGGGGAAGTGCTGCTAGGGCCACGG
CTGGAATCGCCAGCCTCTTCAGTCCGGGCGCCCGGCAGAATGTCCAGCTGATCA

>1310_S85_L001_R1_001.fastq_154_1a_9
CCCCAACAACAGCGCTGGTAGTGGCTCAGCTACTCAGGGTCCCGCAAGCCATCTTGGACATGATCGCTGG
TGCCCACTGGGGAGTCCTAGCGGGCATAGCGTATTTCTCCATGGTGGGCAACTGGGCGAAGGTCCTGCTG
GTGCTGCTGCTGTTTGCCGGCGTCGACGCGAGTACCTACACCACTGGGGGAGCTGCTGCTCAGAGCGCGG
CTTCATTCGCCGGCTTCTTCAGTCCGGGCGCCAAGCAGAATGTCCAGCTGACCA

>1310_S85_L001_R1_001.fastq_155_1a_9
CCCCAACAACAGCGCTGGTAGTGGCTCAGCTACTCAGGGTCCCGCAAGCCATCTTGGACATGATCGCTGG
TGCCCACTGGGGAGTCCTAGCGGGCATAGCGTATTTCTCCATGGTGGGCAACTGGGCGAAGGTCCTGCTG
GTGCTGCTGCTGTTTGCCGGCGTCGACGCGGATACCTGCGTCACTGGGGGAAGTGCTGCTAGGGCCACGG
CTGGAATCGCCAACCTCTTCAGTCCGGGCGCCCGGCAGAATGTCCAGCTGATCA

>1310_S85_L001_R1_001.fastq_156_1a_9
CCCCAACAACAGCGCTGGTAGTGGCTCAGCTACTCAGGGTCCCGCAAGCCATCTTGGACATGATCGCTGG
TGCCCACTGGGGAGTCCTAGCGGGCATAGCGTATTTCTCCATAGTGGGCAACTGGGCGAAGGTCCTGCTG
GTGCTGCTGCTGTTTGCCGGCGTCGACGCGGATACCTACGTCACTGGGGGAAGTGCTGCTAGGGCCACGG
CTGGAATCGCCAACCTCTTCAGTCCGGGCGCCCGGCAGAATGTCCAGCTGATCA

>1310_S85_L001_R1_001.fastq_157_1a_9
CCCCAACAACAGCGCTGGTAGTGGCTCAGCTACTCAGGGTCCCGCAAGCCATCTTGGACATGATCGCTGG
TGCCCACTGGGGAGTCCTAGCGGGCATAGCGTATTTCCCCATGGTGGGCAACTGGGCGAAGGTCCTGCTG
GTGCTGCTGCTGTTTGCCGGCGTCGACGCGGATACCTACGTCACTGGGGGAAGTGCTGCTAGGGCCACGG
CTGGAATCGCCAGCCTCTTCAGTCCGGGCGCCCGGCAGAATGTCCAGCTGATCA

>1310_S85_L001_R1_001.fastq_158_1a_9
CCCCAACAACAGCGCTGGTAGTGGCTCAGCTACTCAGGGTCCCGCAAGCCATCTTGGACATGATCGCTGG
TGCCCACTGGGGAGTCCTAGCGGGCATAGCGTATTTCTCCATGGTGGGCAACTGGGCGAAGGTCCTGTTG
GTGCTGCTGCTGTTTGCCGGCGTCGACGCGAGTACCTACACCACTGGGGGAGCTGCTGCTCAGAGCGCGG
CTTCATTCGCCGGCTTCTTCAGTCCGGGCGCCAAGCAGAATATCCAGCTGATCA

>1310_S85_L001_R1_001.fastq_159_1a_9
CCCCAACAACAGCGCTGGTGGTGGCTCAGCTACTCAGGGTCCCGCAAGCCATCTTGGACATGATCGCTGG
TGCCCACTGGGGAGTCCTAGCGGGCATAGCGTATTTCTCCATGGTGGGCAACTGGGCGAAGGTCCTGCTG
GTGCTGCTGCTGTTTGCCGGCGTCGACGCGAGTACCTACACCACTGGGGGAGCTGCTGCTCAGAGCGCGG
CTTCATTCGCCGGCTTCTTCAGTCCGGGCGCCAAGCAGAATGTCCAGCTGATCA

>1310_S85_L001_R1_001.fastq_160_1a_9
CCCCAACAACAGCGCTGGTAGTGGCTCAGCTACTCAGGGTCCCGCAAGCCATCTTGGACATGATCGCTGG
TGCCCACTGGGGAGTCCTAGCGGGCATAGCGTATTTCTCCATGGTGGGCAACTGGGCGAAGGTCCTGCTG
GTGCTGCTGCTGTTTGCCGGCGTCGACGCGAGTACCTACACCACTGGGGGAGCCGCTGCTCAGAGCGCGG
CTTCATTCGCCGGCTTCTTCAGTCCGGGCGCCAAGCAGAATGTCCAGCTGATCA

>1310_S85_L001_R1_001.fastq_161_1a_8
CCCCAACAACAGCGCTGGTAGTGGCTCAGCTACTCAGGGTCCCGCAAGCCATCTTGGACATGATCGCTGG
TGCCCACTGGGGAGTCCTAGCGGGCATAGCGTATTTCTCCATGGTGGGCAACTGGGCGAAGGTCCTGCTG
GTGCTGCTGCTGTTTGCCGGCGTCGACGCGAGTACCTACACCACTGGGGGAGCTGCTGCTCAGAGCGCGG
CTTCATTCGCCGGCTTCTTCAGTCCGGGCGCCAAGCGGAATGTCCAGCTGATCA

>1310_S85_L001_R1_001.fastq_162_1a_8
CCCCAACAACAGCGCTGGTAGTGGCTCAGCTACTCAGGGTCCCGCAAGCCATCTTGGACATGATCGCTGG
TGCCCACTGGGGAGTCCTAGCGGGCATAGCGTATTTCTCCATGGTGGGCAACTGGGCGAAGGTCCTGCTG
GTGCTGCTGCTGTTTGCCGGCGTCGACGCGAGTACCTACACCACTGGGGGAAGTATTGCTCAGGGCGCGG
CTACACTCACCAACCTCTTCAGTCTGGGCGCCAAGCAGAATGTCCAGCTGATCA

>1310_S85_L001_R1_001.fastq_163_1a_8
CCCCAACAACAGCGCTGGTAGTGGCTCAGCTACTCAGGGTCCCGCAAGCCATCTTGGACATGATCGCTGG
TGCCCGCTGGGGAGTCCTAGCGGGCATAGCGTATTTCTCCATGGTGGGCAACTGGGCGAAGGTCCTGCTG
GTGCTGCTGCTGTTTGCCGGCGTCGACGCGAGTACCTACACCACTGGGGGAGCTGCTGCTCAGAGCGCGG
CTTCATTCGCCGGCTTCTTCAGTCCGGGCGCCAAGCAGAATGTCCAGCTGATCA

>1310_S85_L001_R1_001.fastq_164_1a_8
CCCCAACAACAGCGCTGGTAGTGGCTCAGCTACTCAGGGTCCCGCAAGCCATCTTGGACATGATCGCTGG
TGCCCACTGGGGAGTCCTAGCGGGCATAGCGTATCTCTCCATGGTGGGCAACTGGGCGAAGGTCCTGCTG
GTGCTGCTGCTGTTTGCCGGCGTCGACGCGGATACCTACGTCACTGGGGGAAGTGCTGCTAGGGCCACGG
CTGGAATCGCCAACCTCTTCAGTCCGGGCGCCCGGCAGAATGTCCAGCTGATCA

>1310_S85_L001_R1_001.fastq_165_1a_8
CCCCAACAACAGCGCTGGTAGTGGCTCAGCCACTCAGGGTCCCGCAAGCCATCTTGGACATGATCGCTGG
TGCCCACTGGGGAGTCCTAGCGGGCATAGCGTATTTCTCCATGGTGGGCAACTGGGCGAAGGTCCTGCTG
GTGCTGCTGCTGTTTGCCGGCGTCGACGCGAGTACCTACACCACTGGGGGAGCTGCTGCTCAGAGCGCGG
CTTCATTCGCCGGCTTCTTCAGTCCGGGCGCCAAGCAGAATGTCCAGCTGATCA

>1310_S85_L001_R1_001.fastq_166_1a_8
CCCCAACAACAGCGCTGGTAGTGGCTCAGCTACTCAGGGTCCCGCAAGCCATCTTGGACATGATCGCTGG
TGCCCACTGGGGAGTCCTAGCGGGCATAGCGTATTTCTCCATGGTGGGCAACTGGGCGAAGGTCCTGCTG
GTGCTGCTGCTGTTTGCCGGCGTCGACGCGGATACCTACGTCACTGGGGGAAGTGCTGCTAGGGCCACGG
CTGGAATCGCCAACCTCTTCAGTCCGGGCGCCCGGCAGAATGCCCAGCTGATCA

>1310_S85_L001_R1_001.fastq_167_1a_8
CCCCAACAACAGCGCTGGTAGTGGCTCAGCTACTCAGGGTCCCGCAAGCCATCTTGGACATGATCGCTGG
TGCCCACTGGGGAGTCCTAGCGGGCATAGCGTATTTCTCCATGGTGGGCAACTGGGCGAAGGTCCTGCTG
GTGCTGCTGCTGTCTGCCGGCGTCGACGCGAGTACCTACACCACTGGGGGAGCTGCTGCTCAGAGCGCGG
CTTCATTCGCCGGCTTCTTCAGTCCGGGCGCCAAGCAGAATGTCCAGCTGATCA

>1310_S85_L001_R1_001.fastq_168_1a_8
CCCCAACAACAGCGCTGGTAGCGGCTCAGCTACTCAGGGTCCCGCAAGCCATCTTGGACATGATCGCTGG
TGCCCACTGGGGAGTCCTAGCGGGCATAGCGTATTTCTCCATGGTGGGCAACTGGGCGAAGGTCCTGCTG
GTGCTGCTGCTGTTTGCCGGCGTCGACGCGAGTACCTACACCACTGGGGGAGCTGCTGCTCAGAGCGCGG
CTTCATTCGCCGGCTTCTTCAGTCCGGGCGCCAAGCAGAATGTCCAGCTGATCA

>1310_S85_L001_R1_001.fastq_169_1a_8
CCCCAACAACAGCGCTGGTAGTGGCTCAGCTACTCAGGGTCCCGCAAGCCATCTTGGACATGATCGCTGG
TGCCCACTGGGGAGTCCTAGCGGGCATAGCGTATTTCTCCATGGTGGGCAACTGGGCGAAGGTCCTGCTG
GTGCTGCTGCTGTTTGCCGGCGTCGACGCGGATACCTACGTCACTGGGGGAAGTGCTGCTAGGGCCGCGG
CTGGAATCGCCAACCTCTTCAGTCCGGGCGCCCGGCAGAATGTCCAGCTGATCA

>1310_S85_L001_R1_001.fastq_170_1a_8
CCCCAACAACAGCGCTGGTAGTGGCTCAGCTACTCAGGGTCCCGCAAGCCATCTTGGACATGGTCGCTGG
TGCCCACTGGGGAGTCCTAGCGGGCATAGCGTATTTCTCCATGGTGGGCAACTGGGCGAAGGTCCTGCTG
GTGCTGCTGCTGTTTGCCGGCGTCGACGCGAGTACCTACACCACTGGGGGAGCTGCTGCTCAGAGCGCGG
CTTCATTCGCCGGCTTCTTCAGTCCGGGCGCCAAGCAGAATATCCAGCTGATCA

>1310_S85_L001_R1_001.fastq_171_1a_8
CCCCAACAACAGCGCTGGTAGTGGCTCAGCTACTCAGGGTCCCGCAAGCCATCTTGGACATGATCGCTGG
TGCCCACTGGGGAGTCCTAGCGGGCATAGCGTATTTCTCCATGGTGGGCAACTGGGCGAAGGTCCTGCTG
GTGCTGCTGCTGTTTGCCGGCGTCGACGCGGATACCTACGTCACTGGGGGAAGTGCTGCTAGGGCCACGG
CTGGAATCGCCAACCTCTTCAGTCCGGGCGCCCGGCAGAATGTCCAGCTGATCG

>1310_S85_L001_R1_001.fastq_172_1a_8
CCCCAACAACAGCGCTGGTAGTGGCTCAGCTACTCAGGGTCCCGCAAGCCATCTTGGACATGATCGCTGG
TGCCCACTGGGGAGTCCTAGCGGGCATAGCGTATTTCTCCATGGTGGGCAACTGGGCGAAGGTCCTGCTG
GTGCTGCTGCTGTTTGCCGGCGTCGACGCGAGTACCTACACCACTGGGGGAGCTGCTGCTCAGAGCGCGG
CTTCATTCGCCGGCTTCTTCAGTCCGGGCGCCAAGCAGAATGTCCGGCTGATCA

>1310_S85_L001_R1_001.fastq_173_1a_8
CCCCAACGACAGCGCTGGTAGTGGCTCAGCTACTCAGGGTCCCGCAAGCCATCTTGGACATGATCGCTGG
TGCCCACTGGGGAGTCCTAGCGGGCATAGCGTATTTCTCCATGGTGGGCAACTGGGCGAAGGTCCTGCTG
GTGCTGCTGCTGTTTGCCGGCGTCGACGCGGATACCTACGTCACTGGGGGAAGTGCTGCTAGGGCCACGG
CTGGAATCGCCAACCTCTTCAGTCCGGGCGCCCGGCAGAATGTCCAGCTGATCA

>1310_S85_L001_R1_001.fastq_174_1a_8
CCCCAACAACAGCGCTGGTAGTGGCTCAGCTACTCAGGGTCCCGCAAGCCATCTTGGACATGATCGCTGG
TGCCCACTGGGGAGTCCTAGCGGGCATAGCGTATTTCTCCATGGCGGGCAACTGGGCGAAGGTCCTGCTG
GTGCTGCTGCTGTTTGCCGGCGTCGACGCGAGTACCTACACCACTGGGGGAGCTGCTGCTCAGAGCGCGG
CTTCATTCGCCGGCTTCTTCAGTCCGGGCGCCAAGCAGAATATCCAGCTGATCA

>1310_S85_L001_R1_001.fastq_175_1a_8
CCCCAACAACAGCGCTGGTAGTGGCTCAGCTACTCGGGGTCCCGCAAGCCATCTTGGACATGATCGCTGG
TGCCCACTGGGGAGTCCTAGCGGGCATAGCGTATTTCTCCATGGTGGGCAACTGGGCGAAGGTCCTGCTG
GTGCTGCTGCTGTTTGCCGGCGTCGACGCGGATACCTACGTCACTGGGGGAAGTGCTGCTAGGGCCACGG
CTGGAATCGCCAACCTCTTCAGTCCGGGCGCCCGGCAGAATGTCCAGCTGATCA

>1310_S85_L001_R1_001.fastq_176_1a_8
CCCCAACAACAGCGCTGGTAGTGGCTCAGCTACTCAGGGTCCCGCAAGCCATCTTGGACATGATCGCTGG
TGCCCACTGGGGAGTCCTAGCGGGCATAGCGTATTTCTCCATGGTGGGCAACTGGGCGAAGGTCCTGCTG
GTGCTGCTGCTGTTTGCCGGCGTCGACGCGGATACCTACGTCACTGGGGGAAGTGCTGCTAGGGCCACGG
CTGGAATCGCCAACCTCTTCAGTCAGGGCGCCAAGCAGAATATCCAGCTGATCA

>1310_S85_L001_R1_001.fastq_177_1a_8
CCCCAACAACAGCGCTGGTAGTGGCTCAGCTACTCAGGGTCCCGCAAGCCATCTTGGACATGATCGCTGG
TGCCCACTGGGGAGTCCTAGCGGGCATAGCGTATTTCTCCATGGTGGGCAACTGGGCGAAGGTCCTGCTG
GTGCTGCTGCTGTTTGCCGGCGTCGACGCGAGTACCTACACCACTGGGGGAGCTGCTGCTCAGAGCGCGG
CTTCATTCGCCGGCTCCTTCAGTCCGGGCGCCAAGCAGAATGTCCAGCTGATCA

>1310_S85_L001_R1_001.fastq_178_1a_8
CCCCAACAACAGCGCTGGTAGTGGCTCAGCTACTCAGGGTCCCGCAAGCCATCTTGGACATGATCGCTGG
TGCCCACTGGGGAGTCCTAGCGGGCATAGCGTATTTCTCCATGGTGGGCAACTGGGCGAAGGTCCTGCTG
GTGCTGCTGCTGTTTGCCGGCGTCGACGCGAGTACCTACACCACTGGGGGAGCTGCTGCTCAGAGCGCGG
CCTCATTCGCCGGCTTCTTCAGTCCGGGCGCCAAGCAGAATGTCCAGCTGATCA

>1310_S85_L001_R1_001.fastq_179_1a_8
CCCCAACAACAGCGCTGGTAGTGGCTCAGCTACTTAGGGTCCCGCAAGCCATCTTGGACATGATCGCTGG
TGCCCACTGGGGAGTCCTGGCGGGCATAGCGTATTTCTCCATGGTGGGCAACTGGGCGAAGGTCCTGCTG
GTGCTGCTGCTGTTTGCCGGCGTCGACGCGAGTACCTACACCACTGGGGGAAGTATTGCTCAGGGCGCGG
CTACACTCACCAACCTCTTCAGTCTGGGCGCCAAGCAGAATATCCAGCTGATCA

>1310_S85_L001_R1_001.fastq_180_1a_8
CCCCAACAACAGCGCTGGTAGTGGCTCAGCTACTCAGGGTCCCGCAAGCCATCTTGGACATGATCGCTGG
TGCCCACTGGGGAGTCCTAGCGGGCATAGCGTATTTCTCCATGGTGGGCAACTGGGCGAAGGTCCTGCTG
GTGCTGCTGCTGTTTGCCGGCGTCGACGCGAGTACCTACACCACTGGGGGAGCTGCTGCTCAGAGCGCGG
CTTCATTCGCCGGCTTCTTCAGTCCGGGCGCCGAGCAGAATGTCCAGCTGATCA

>1310_S85_L001_R1_001.fastq_181_1a_8
CCCCAACAACAGCGCTGGTAGTGGCTCAGCTACTCAGGGTCCCGCAAGCCATCTTGGACATGATCGCTGG
TGCCCACTGGGGAGTCCTAGCGGGCATAGCGTATTTCCCCATGGTGGGCAACTGGGCGAAGGTCCTGCTG
GTGCTGCTGCTGTTTGCCGGCGTCGACGCGAGTACCTACACCACTGGGGGAGCTGCTGCTCAGAGCGCGG
CTTCATTCGCCGGCTTCTTCAGTCCGGGCGCCAAGCAGAATGTCCAGCTGATCA

>1310_S85_L001_R1_001.fastq_182_1a_8
CCCCAACAACAGCGCTGGTAGTGGCTCAGCTACTCAGGGTCCCGCAAGCCATCTTGGACATGATCGCTGG
TGCCCACTGGGGAGTCCTAGCGGGCATAGCGTATTTCTCCATGGTGGGCAACTGGGCGAAGGTCCTGCTG
GTGCTGCTGCTGTTTGCCGGCGTCGACGCGGATACCTACGTCACTGGGGGAGCTGCTGCTCAGAGCGCGG
CTTCATTCGCCGGCTTCTTCAGTCCGGGCGCCAAGCAGAATATCCAGCTGATCA

>1310_S85_L001_R1_001.fastq_183_1a_7
CCCCAACAACAGCGCTGGTAGTGGCTCAGCTACTCAGGGTCCCGCAAGCCATCTTGGACATGGTCGCTGG
TGCCCACTGGGGAGTCCTAGCGGGCATAGCGTATTTCTCCATGGTGGGCAACTGGGCGAAGGTCCTGCTG
GTGCTGCTGCTGTTTGCCGGCGTCGACGCGGATACCTACGTCACTGGGGGAAGTGCTGCTAGGGCCACGG
CTGGAATCGCCAACCTCTTCAGTCCGGGCGCCCGGCAGAATGTCCAGCTGATCA

>1310_S85_L001_R1_001.fastq_184_1a_7
CCCCAACAACAGCGCTGGTAGTGGCTCAGCTACTCAGGGTCCCGCAAGCCATCTTGGACATGATCGCTGG
TGCCCACTGGGGAGTCCTAGCGGGCATAGCGTATTTCTCCATGGTGGGCAACTGGGCGAAGGTCCTGCTG
GTGCTGCTGCTGTTTGCCGGCGTCGACGCGGATACCTACGTCACTGGGGGAAGTGCCGCTAGGGCCACGG
CTGGAATCGCCAACCTCTTCAGTCCGGGCGCCCGGCAGAATGTCCAGCTGATCA

>1310_S85_L001_R1_001.fastq_185_1a_7
CCCCAACAGCAGCGCTGGTAGTGGCTCAGCTACTCAGGGTCCCGCAAGCCATCTTGGACATGATCGCTGG
TGCCCACTGGGGAGTCCTAGCGGGCATAGCGTATTTCTCCATGGTGGGCAACTGGGCGAAGGTCCTGCTG
GTGCTGCTGCTGTTTGCCGGCGTCGACGCGCGTACCTACACCACTGGGGGAGCTGCTGCTCAGAGCGCGG
CTTCATTCGCCGGCTTCTTCAGTCCGGGCGCCAAGCAGAATGTCCAGCTGATCA

>1310_S85_L001_R1_001.fastq_186_1a_7
CCCCAACAACAGCGCTGGTAGTGGCTCAGCTACTCAGGGTCCCGCAAGCCATCTTGGACATGATCGCTGG
TGCCCACTGGGGAGTCCTAGCGGGCATAGCGTATTTCTCCATGGTGGGCAACTGGGCGAAGGTCCTGCTG
GTGCTGCTGCTGTTTGCCGGCGTCGACGCGGGTACCTACACCACTGGGGGAGCTGCTGCTCAGAGCGCGG
CTTCATTCGCCGGCTTCTTCAGTCCGGGCGCCAAGCAGAATATCCAGCTGATCA

>1310_S85_L001_R1_001.fastq_187_1a_7
CCCCAACAACAGCGCTGGTAGTGGCTCAGCTACTCAGGGTCCCGCAAGCCATCTTGGACATGATCGCTGG
TGCCCACTGGGGAGTCCTAGCGGGCATAGCGTATTTCTCCATGGTGGGCAACTGGGCGAAGGTCCTGCTG
GTGCTGCTGCTGTTTGCCGGCGTCGACGCGGATACCTACGTCACTGGGGGAAGTGCTGCTAGGGCCACGG
CTGGAATCGCCAACCTCTTCAGCCCGGGCGCCCGGCAGAATGTCCAGCTGATCA

>1310_S85_L001_R1_001.fastq_188_1a_7
CCCCAACAACAGCGCTGGCAGTGGCTCAGCTACTCAGGGTCCCGCAAGCCATCTTGGACATGATCGCTGG
TGCCCACTGGGGAGTCCTAGCGGGCATAGCGTATTTCTCCATGGTGGGCAACTGGGCGAAGGTCCTGCTG
GTGCTGCTGCTGTTTGCCGGCGTCGACGCGGATACCTACGTCACTGGGGGAAGTGCTGCTAGGGCCACGG
CTGGAATCGCCAACCTCTTCAGTCCGGGCGCCCGGCAGAATGTCCAGCTGATCA

>1310_S85_L001_R1_001.fastq_189_1a_7
CCCCAACAACAGCGCTGGTAGTGGCTCAGCTACTCAGGGTCCCGCAAGCCATCTTGGACATGATCGCTGG
TGCCCACTGGGGAGTCCTAGCGGGCATAGCGTATTTCTCCATGGTGGGCAACTGGGCGAAGGTCCTGCTG
GTGCTGCTGCTGTTTGCCGGCGTCGACGCGGATACCTACGTCACTGGGGGAAGTGCTGCTAGGGCCACGG
CTGGAATCGCCGACCTCTTCAGTCCGGGCGCCCGGCAGAATGTCCAGCTGATCA

>1310_S85_L001_R1_001.fastq_190_1a_7
CCCCAACAACAGCGCTGGTAGTGGCTCAGCTACTCAGGGTCCCGCAAGCCATCTTGGACATGATCGCTGG
TGCCCACTGGGGAGTCCTAGCGGGCATAGCGTATTTCTCCATGGTGGGCAACTGGGCGAAGGTCCTGCTG
GCGCTGCTGCTGTTTGCCGGCGTCGACGCGGATACCTACGTCACTGGGGGAAGTGCTGCTAGGGCCACGG
CTGGAATCGCCAACCTCTTCAGTCCGGGCGCCCGGCAGAATGTCCAGCTGATCA

>1310_S85_L001_R1_001.fastq_191_1a_7
CCCCAACAACAGCGCTGGTAGTGGCTCAGCTACTCAGGGTCCCGCAAGCCATCTTGGACATGATCGCTGG
TGCCCACTGGGGAGTCCTAGCGGGCATAGCGTATTTCTCCATGGTGGGCAACTGGGCGAAGGTCCTGCTG
GTGCTGCTGCTGTTTGCTGGCGTCGACGCGGATACCTACGTCACTGGGGGAAGTGCTGCTAGGGCCACGG
CTGGAATCGCCAGCCTCTTCAGTCCGGGCGCCCGGCAGAATGTCCAGCTGATCA

>1310_S85_L001_R1_001.fastq_192_1a_7
CCCCAACAACAGCGCTGGTAGTGGCTCAGCTACTCAGGGTCCCGCAAGCCATCTTGGACATGATCGCTGG
TGCCCACTGGGGAGTCCTAGCGGGCATAGCGTATTTCTCCATGGTGGGCAACTGGGCGAAGGTCCTGCTG
GTGCTGCTGCTGTTTGCCGGCGTCGACGCGAATACCTACACCACTGGGGGAAGGATTGCTCAGGGCGCGG
CTACACTCACCAACCTCTTCAGTCTGGGCGCCAAGCAGAATATCCAGCTGATCA

>1310_S85_L001_R1_001.fastq_193_1a_7
CCCCAACAACAGCGCTGGTAGTGGCTCAGCTACTCAGGGTCCCGCAAGCCATCTTGGACATGATCGCTGG
TGCCCACTGGGGAGTCCTGGCGGGCATAGCGTATTTCTCCATGGTGGGCAACTGGGCGAAGGTCCTGCTG
GTGCTGCTGCTGTTTGCCGGCGTCGACGCGAGTACCTACACCACTGGGGGAGCTGCTGCTCAGAGCGCGG
CTTCATTCGCCAGCTTCTTCAGTCGGGGCGCCAAGCAGAATGTCCAGCTGATCA

>1310_S85_L001_R1_001.fastq_194_1a_7
CCCCAACAACAGCACTGGTAGTGGCTCAGCTACTCAGGGTCCCGCAAGCCATCTTGGACATGATCGCTGG
TGCCCACTGGGGAGTCCTAGCGGGCATAGCGTATTTCTCCATGGTGGGCAACTGGGCGAAGGTCCTGCTG
GTGCTGCTGCTGTTTGCCGGCGTCGACGCGGATACCTACGTCACTGGGGGAAGTGCTGCTAGGGCCACGG
CTGGAATCGCCAGCCTCTTCAGTCCGGGCGCCCGGCAGAATGTCCAGCTGATCA

>1310_S85_L001_R1_001.fastq_195_1a_7
CCCCAACAACAGCGCTGGTAGTGGCTCAGCTACTCAGGGTCCCGCAAGCCATCTTGGACATGATCGCCGG
TGCCCACTGGGGAGTCCTAGCGGGCATAGCGTATTTCTCCATGGTGGGCAACTGGGCGAAGGTCCTGCTG
GTGCTGCTGCTGTTTGCCGGCGTCGACGCGGATACCTACGTCACTGGGGGAAGTGCTGCTAGGGCCACGG
CTGGAATCGCCAACCTCTTCAGTCCGGGCGCCCGGCAGAATGTCCAGCTGATCA

>1310_S85_L001_R1_001.fastq_196_1a_7
CCCCAACAACAGCGCTGGTAGCGGCTCAGCTACTCAGGGTCCCGCAAGCCATCTTGGACATGATCGCTGG
TGCCCACTGGGGAGTCCTAGCGGGCATAGCGTATTTCTCCATGGTGGGCAACTGGGCGAAGGTCCTGCTG
GTGCTGCTGCTGTTTGCCGGCGTCGACGCGGATACCTACGTCACTGGGGGAAGTGCTGCTAGGGCCACGG
CTGGAATCGCCAACCTCTTCAGTCCGGGCGCCCGGCAGAATGTCCAGCTGATCA

>1310_S85_L001_R1_001.fastq_197_1a_7
CCCCAACAACAGCGCTGGTAGTGGCTCAGCTACTCAGGGTCCCGCAAGCCATCTTGGACATGATCGCTGG
TGCCCACTGGGGAGTCCTAGCGGGCATAGCGTATTTCTCCATGGTGGGCAACTGGGCGAAGGTCCTGCTG
GTGCTGCTGCTGTTTGCCGGCGTCGACGCGGATACCTACGTCACTGGGGGAGCTGCTGCTCAGAGCGCGG
CTTCATTCGCCGGCTTCTTCAGTCCGGGCGCCAAGCAGAATGTCCAGCTGATCA

>1310_S85_L001_R1_001.fastq_198_1a_7
CCCCAACAACAGCGCTGGTAGTGGCTCAGCTACTCAGGGTCCCGCAAGCCATCTTGGACATGATCGCTGG
TGCCCACTGGGGAGTCCTAGCGGGCATAGCGTATTTCTCCATGGTGGGCAACTGGGCGAGGGTCCTGCTG
GTGCTGCTGCTGTTTGCCGGCGTCGACGCGAGTACCTACACCACTGGGGGAGCTGCTGCTCAGAGCGCGG
CTTCATTCGCCGGCTTCTTCAGTCCGGGCGCCAAGCAGAATATCCAGCTGATCA

>1310_S85_L001_R1_001.fastq_199_1a_7
CCCCAACAACAGCGCTGGTAGTGGCTCAGCTACTCAGGGTCCCGCAAGCCATCTTGGACATGATCGCTGG
TGCCCACTGGGGAGTCCTAGCGGGCATAGCGTATTTCTCCATGGTGGGCAACTGGGCGAAGGTCCTGCTG
GTGCTGCTGCTGTTTGCCGGCGTCGACGCGGATACCTACGTCACTGGGGGAAGTGCTGCTAGGGCCACGG
CTGGAATCGCCAGCCTCTTCAGTCCGGGCGCCCGGCAGAATGTCCAGCCGATCA

>1310_S85_L001_R1_001.fastq_200_1a_7
CCCCAACAACAGCGCTAGTAGTGGCTCAGCTACTCAGGGTCCCGCAAGCCATCTTGGACATGATCGCTGG
TGCCCACTGGGGAGTCCTAGCGGGCATAGCGTATTTCTCCATGGTGGGCAACTGGGCGAAGGTCCTGCTG
GTGCTGCTGCTGTTTGCCGGCGTCGACGCGGATACCTACGTCACTGGGGGAAGTGCTGCTAGGGCCACGG
CTGGAATCGCCAGCCTCTTCAGTCCGGGCGCCCGGCAGAATGTCCAGCTGATCA

>1310_S85_L001_R1_001.fastq_201_1a_7
CCCCAACAACAGCGCTGGTAGTGGCTCAGCTACTCAGGGTCCCGCAAGCCATCTTGGACATGATCGCTGG
TGCCCACTGGGGGGTCCTAGCGGGCATAGCGTATTTCTCCATGGTGGGCAACTGGGCGAAGGTCCTGCTG
GTGCTGCTGCTGTTTGCCGGCGTCGACGCGAGTACCTACACCACTGGGGGAGCTGCTGCTCAGAGCGCGG
CTTCATTCGCCGGCTTCTTCAGTCCGGGCGCCAAGCAGAATATCCAGCTGATCA

>1310_S85_L001_R1_001.fastq_202_1a_7
CCCCAACAACAGCGCTGGTAGTGGCTCAGCTACTCAGGGTCCCGCAAGCCATCTTGGACATGATCGCTGG
TGCCCACTGGGGAGTCCTAGCGGGCATAGCGTATTTCTCCATGGTGGGCAACTGGGCGAAGGTCCTGCTG
GTGCTGCTGCTGTTTGCCGGCGTCGACGCGGATACCTACGTCACTGGGGGAAGTGCTGCTAGGGCCGCGG
CTGGAATCGCCAACCTTTTCAGTCCGGGCGCCCGGCAGAATGTCCAGCTGATCA

>1310_S85_L001_R1_001.fastq_203_1a_7
CCCCAACAACAGCGCTGGTAGTGGCTCAGCTACTCAGGGTCCCGCAAGCCATCTTGGACATGATCGCTGG
TGCCCACTGGGGAGTCCTAGCGGGCATAGCGTATTTCTCCATGGTGGGCAACTGGGCGAAGGTCCTGCTG
GTGCTGCTGCTGTTTGCCGGCGTCGACGCGGATACCTACGTCACTGGGGGAAGTGCTGCTAGGGCCACGG
CTGGCATCGCCAACCTCTTCAGTCCGGGCGCCCGGCAGAATGTCCAGCTGATCA

>1310_S85_L001_R1_001.fastq_204_1a_7
CCCCAACAACAGCGCTGGTAGTGGCTCAGCTACTCAGGGCCCCGCAAGCCATCTTGGACATGATCGCTGG
TGCCCACTGGGGAGTCCTAGCGGGCATAGCGTATTTCTCCATGGTGGGCAACTGGGCGAAGGTCCTGCTG
GTGCTGCTGCTGTTTGCCGGCGTCGACGCGGATACCTACGTCACTGGGGGAAGTGCTGCTAGGGCCACGG
CTGGAATCGCCAGCCTCTTCAGTCCGGGCGCCCGGCAGAATGTCCAGCTGATCA

>1310_S85_L001_R1_001.fastq_205_1a_7
CCCCAACAACAGCGCTGGTAGTGGCTCAGCTACTCAGGGTCCCGCAAGCCATCTTGGACATGATCGCTGG
TGCCCACTGGGGAGTCCTAGCGGGCATAGCGTATCTCTCCATGGTGGGCAACTGGGCGAAGGTCCTGCTG
GTGCTGCTGCTGTTTGCCGGCGTCGACGCGGATACCTACGTCACTGGGGGAAGTGCTGCTAGGGCCACGG
CTGGAATCGCCAGCCTCTTCAGTCCGGGCGCCCGGCAGAATGTCCAGCTGATCA

>1310_S85_L001_R1_001.fastq_206_1a_7
CCCCAACAACAGCGCTGGTAGTGGCTCAGCTACTCAGGGTCCCGCAAGCCATCTTGGACATGATCGCTGG
TGCCCACTGGGGAGTCCTAGCGGGCATAGCGTATTTCTCCATGGTGGGCAACTGGGCGAAGGTCCTGCTG
GTGCTGCTGCTGTTTGCCGGCGTCGACGCGGATACCTACGTCACTGGGGGAAGTGCTGCTAGGGCCACGG
CTGGAATCGCCAGCCTCTTCAGTCCGGGCGCCCGGCAGAATGTCCGGCTGATCA

>1310_S85_L001_R1_001.fastq_207_1a_7
CCCCAACAACAGCGCTGGTAGTGGCTCAGCTACTCAGGGTCCCGCAAGCCATCTTGGACATGATCGCTGG
TGCCCACTGGGGAGTCCTAGCGGGCATAGCGTATTTCTCCATGGTGGGCAACTGGGCGAAGGTCCTGCTG
GTGCTGCTGCTGTTTGCCAGCGTCGACGCGGAGACCCACACCAGTGGGGGAAGTCTTGCTAGGGGCGCGG
CTGGACTCGCCGGCCTCTTCAGTCAGGGCGCCAAGCAGAATATCCAGCTGATCA

>1310_S85_L001_R1_001.fastq_208_1a_7
CCCCAACAACAGCGCTGGTAGTGGCTCAGCTACTCAGGGTCCCGCAAGCCATCTTGGACATGATCGCTGG
TGCCCACTGGGGAGTCCTGGCGGGCATAGCGTATTTCTCCATGGTGGGCAACTGGGCGAAGGTCCTGCTG
GTGCTGCTGCTGTTTGCCGGCGTCGACGCGAGTACCTACACCACTGGGGGAAGTATTGCTCAGGGCGCGG
CTACACTCACCAACCTCTTCAGTCTGGGCGCCAAGCAGAATATCCAGCTGATCA

>1310_S85_L001_R1_001.fastq_209_1a_7
CCCCAACAACAGCGCCGGTAGTGGCTCAGCTACTCAGGGTCCCGCAAGCCATCTTGGACATGATCGCTGG
TGCCCACTGGGGAGTCCTAGCGGGCATAGCGTATTTCTCCATGGTGGGCAACTGGGCGAAGGTCCTGCTG
GTGCTGCTGCTGTTTGCCGGCGTCGACGCGAGTACCTACACCACTGGGGGAGCTGCTGCTCAGAGCGCGG
CTTCATTCGCCGGCTTCTTCAGTCCGGGCGCCAAGCAGAATGTCCAGCTGATCA

>1310_S85_L001_R1_001.fastq_210_1a_7
CCCCAACAACAGCGCTGGTAGTGGCTCAGCTACTCAGGGTCCCGCAAGCCATCTTGGACATGATCGCTGG
TGCCCACTGGGGAGTCCTAGCGGGCATAGCGTATTTCTCCATGGTGGGCAACTGGGCGAAGGTCCTGCTG
GTGCTGCTGCCGTTTGCCGGCGTCGACGCGAGTACCTACACCACTGGGGGAGCTGCTGCTCAGAGCGCGG
CTTCATTCGCCGGCTTCTTCAGTCCGGGCGCCAAGCAGAATGTCCAGCTGATCA

>1310_S85_L001_R1_001.fastq_211_1a_7
CCCCAACAACAGCGCTGGTAGTGGCTCAGCTACTCAGGGTCCCGCAAGCCATCTTGGACATGATCGCTGG
TGCCCACTGGGGAGTCCTAGCGGGCATAGCGTATTTCTCCATGGTGGGCAACTGGGCGAAGGTCCTGCTG
GTGCTGCTGCTGTTTGCCGGCGTCGACGCGAGTACCTACACCACTGGGGGAGCTGCTGCTCAGAGCGCGG
CTTCATTCGCCAGCTTCTTCAGTGCGGGCGCCAAGCAGAATGTCCAGCTGATCA

>1310_S85_L001_R1_001.fastq_212_1a_7
CCCCAACAACAGCGCTGGTAGTGGCTCAGCTACTCAGGGTCCCGCAAGCCATCTTGGACATGATCGCTGG
TGCCCACTGGGGAGTCCTAGCGGGCATAGCGTATTTCTCCATGGTGGGCAACTGGGCGAAGGTCCTGCTG
GTGCTGCTGCTGTTTGCCGGCGTCGACGCGAGTACCTACACCACTGGGGGAGCTGCTGCTCAGAGCGCGG
CTTCATTCGCCGGCTTCTTCAGTCCGGGCGCCAAGCAGAGTGTCCAGCTGATCA

>1310_S85_L001_R1_001.fastq_213_1a_7
CCCCAACAACAGCGCTGGTAGTGGCTCAGCTACTCAGGGTCCCGCAAGCCATCTTGGACATGATCGCTGG
TGCCCACTGGGGAGCCCTAGCGGGCATAGCGTATTTCTCCATGGTGGGCAACTGGGCGAAGGTCCTGCTG
GTGCTGCTGCTGTTTGCCGGCGTCGACGCGAGTACCTACACCACTGGGGGAGCTGCTGCTCAGAGCGCGG
CTTCATTCGCCGGCTTCTTCAGTCCGGGCGCCAAGCAGAATGTCCAGCTGATCA

>1310_S85_L001_R1_001.fastq_214_1a_7
CCCCAACAACAGCGCTGGTAGTGGCTCAGCTACTCAGGGTCCCGCAAGCCATCTTGGACATGATCGCTGG
TGCCCACTGGGGAGTCCTAGCGGGCATAGCGTATTTCTCCATGGTGGGCAACTGGGCGAAGGTCCTGCTG
GTGCTGCTGCTGTTTGCCGGCGTCGACGCGGATACCTACGTCACTGGGGGAAGTGCTGCTAGGGCCACGG
CTGGAGTCGCCAACCTCTTCAGTCCGGGCGCCCGGCAGAATGTCCAGCTGATCA

>1310_S85_L001_R1_001.fastq_215_1a_7
CCCCAACAACAGCGCTGGTAGTGGCTCAGCTACTCAGGGTCCCGCAAGCCATCTTGGACATGATCGCTGG
TGCCCACTGGGGAGTCCTAGCGGGCATAGCGTATCTCTCCATGGTGGGCAACTGGGCGAAGGTCCTGCTG
GTGCTGCTGCTGTTTGCCGGCGTCGACGCGAGTACCTACACCACTGGGGGAGCTGCTGCTCAGAGCGCGG
CTTCATTCGCCGGCTTCTTCAGTCCGGGCGCCAAGCAGAATGTCCAGCTGATCA

>1310_S85_L001_R1_001.fastq_216_1a_7
CCCCAACAACAGCGCTGGTAGTGGCTCAGCTACTCAGGGTCCCGCAAGCCATCTTGGACATGATCGCTGG
TGCCCACTGGGGAGTCCTAGCGGGCATAGCGTATTTCTCCATGGTGGGCAACTGGGCGAGGGTCCTGCTG
GTGCTGCTGCTGTTTGCCGGCGTCGACGCGGATACCTACGTCACTGGGGGAAGTGCTGCTAGGGCCACGG
CTGGAATCGCCAGCCTCTTCAGTCCGGGCGCCCGGCAGAATGTCCAGCTGATCA

>1310_S85_L001_R1_001.fastq_217_1a_7
CCCCAACAACAGCGCTGGTAGTGGCTCAGCTACTCAGGGTCCCGCAAGCCATCTTGGACATGATCGCTGG
TGCCCACTGGGGAGTCCTAGCGGGCATAGCGTATTTCTCCATGGTGGGCAACTGGGCGAAGGTCCTGCTG
GTGCTGCTGCTGTTTGCCGGCGTCGACGCGGATACCTACGTCACTGGGGGAAGTGCTGCTAGGGCCACGG
CTGGAATCGCCAACCTCTTCAGTCCGGGCGCCAAGCAGAATATCCAGCTGATCA

>1310_S85_L001_R1_001.fastq_218_1a_7
CCCCAACAACAGCGCTGGTAGTGGCTCAGCTACTCAGGGTCCCGCGAGCCATCTTGGACATGATCGCTGG
TGCCCACTGGGGAGTCCTAGCGGGCATAGCGTATTTCTCCATGGTGGGCAACTGGGCGAAGGTCCTGCTG
GTGCTGCTGCTGTTTGCCGGCGTCGACGCGAGTACCTACACCACTGGGGGAGCTGCTGCTCAGAGCGCGG
CTTCATTCGCCGGCTTCTTCAGTCCGGGCGCCAAGCAGAATGTCCAGCTGATCA

>1310_S85_L001_R1_001.fastq_219_1a_7
CCCCAACAACAGCGCTGGTAGTGGCTCAGCTACTCAGGGTCCCGCAAGCCATCTTGGACATGATCGCTGG
TGCCCACTGGGGAGTCCTAGCGGGCATAGCGTATTTCTCCATGGTGGGCAACTGGGCGAAGGTCCTGCTG
GTGCTGCTGCTGTTTGCCGGCGTCGACGCGGACACCTACGTCACTGGGGGAAGTGCTGCTAGGGCCACGG
CTGGAATCGCCAGCCTCTTCAGTCCGGGCGCCCGGCAGAATGTCCAGCTGATCA

>1310_S85_L001_R1_001.fastq_220_1a_7
CCCCAACAACAGCGCTGGTAGTGGCTCAGCTACTCAGGGTCCCGCAAGCCATCTTGGACATGATCGCTGG
TGCCCACTGGGGAGTCCTAGCGGGCATAGCGTATTTCTCCATGGTGGGCAACTGGGCGAAGGTCCTGCTG
GTGCTGCCGCTGTTTGCCGGCGTCGACGCGGATACCTACGTCACTGGGGGAAGTGCTGCTAGGGCCACGG
CTGGAATCGCCAACCTCTTCAGTCCGGGCGCCCGGCAGAATGTCCAGCTGATCA

>1310_S85_L001_R1_001.fastq_221_1a_7
CCCCAACAACAGCGCTGGTAGTGGCTCAGCTACTCAGGGTCCCGCAAGCCATCTTGGACATGATCGCTGG
TGCCCACTGGGGAGTCCTAGCGGGCATAGCGTATTTCCCCATGGTGGGCAACTGGGCGAAGGTCCTGCTG
GTGCTGCTGCTGTTTGCCGGCGTCGACGCGGATACCTACGTCACTGGGGGAAGTGCTGCTAGGGCCACGG
CTGGAATCGCCAACCTCTTCAGTCCGGGCGCCCGGCAGAATGTCCAGCTGATCA

>1310_S85_L001_R1_001.fastq_222_1a_7
CCCCAACAACAGCGCTGGTAGTGGCTCAGCTACTCAGGGTCCCGCAAGCCATCTTGGACATGATCGCTGG
TGCCCACTGGGGAGTCCTAGCGGGCATAGCGTATTTCTCCATGGTGGGCAACTGGGCGAAGGTCCTGCTG
GTGCTGCTGCTGTTTGCCGGCGTCGACGCGGATACCTACGTCACTGGGGGAAGTGCTGCCAGGGCCACGG
CTGGAATCGCCAACCTCTTCAGTCCGGGCGCCCGGCAGAATGTCCAGCTGATCA

>1310_S85_L001_R1_001.fastq_223_1a_7
CCCCAACAACAGCGCTGGTAGTGGCTCAGCTACTCAGGGTCCCGCAAGCCATCTTGGACATGATCGCTGG
TGCCCACTGGGGAGTCCTAGCGGGCATAGCGTATTTCTCCATGGTGGGCAACTGGGCGAAGGTCCTGCTG
GTGCTGCTGCTGTTTGCCGGCGTCGACGCGGATACCTACGTCACTGGGGGAAGTGCTGCTAGGGCCACGG
CTGGAATCGCCAGCCTCTTCAGTCCGGGCGCCCGGCAGAATGTCCAGCTGGTCA

>1310_S85_L001_R1_001.fastq_224_1a_6
CCCCAACAACAGCGCTGGTAGTGGCTCAGCTACTCAGGGTCCCGCAAGCCATCCTGGACATGATCGCTGG
TGCCCACTGGGGAGTCCTAGCGGGCATAGCGTATTTCTCCATGGTGGGCAACTGGGCGAAGGTCCTGCTG
GTGCTGCTGCTGTTTGCCGGCGTCGACGCGGATACCTACGTCACTGGGGGAAGTGCTGCTAGGGCCACGG
CTGGAATCGCCAGCCTCTTCAGTCCGGGCGCCCGGCAGAATGTCCAGCTGATCA

>1310_S85_L001_R1_001.fastq_225_1a_6
CCCCAACAACAGCGCTGGTAGTGGCTCAGCTACTCAGGGTCCCGCAAGCCATCTTGGACATGATCGCTGG
TGCCCACTGGGGAGTCCTAGCGGGCATAGCGTATTTCTCCATGGTGGGCAACTGGGCGAAGGTCCTGCTG
GTGCTGCTGCTGTTTGCCGGCGTCGACGCGAGTACCTACACCACTGGGGGAGCTGCTGCTCAGAGCGCGG
CTTCATTCGCCGGCTTCTTCAGTCCGGGCGCCAGGCAGAATGTCCAGCTGATCA

>1310_S85_L001_R1_001.fastq_226_1a_6
CCCCAACAACAGCGCTGGTAGTGGCTCAGCTACTCAGGGTCCCGCAAGCCATCTTGGACATGATCGCTGG
TGCCCACTGGGGAGTCCTAGCGGGCATAGCGTATTTCTCCATGGTGGGCAACTGGGCGAAGGTCCTGCTG
GTGCTGCTGCTGTTTGCCGGCGTCGACGCGAGTACCTACACCACTGGGGGAGCTGCTGCTCAGAGCGCGG
CTTCATTCGCCGGCTTCTCCAGTCCGGGCGCCAAGCAGAATGTCCAGCTGATCA

>1310_S85_L001_R1_001.fastq_227_1a_6
CCCCAACAACAGCGCTGGTAGTGGCTCAGCTACTCAGGGTCCCGCAAGCCATCTTGGACATGATCGCTGG
TGCCCACTGGGGAGTCCTAGCGGGCATAGCGTATTTCTCCATGGTGGGCAACTGGGCGAAGGTCCTGCTG
GTGCTGCTGCTGTTTGCCGGCGTCGACGCGAGTACCTACACCACTGGGGGAGCTGCTGCTCAGAGCGCGG
CTTCGTTCGCCGGCTTCTTCAGTCCGGGCGCCAAGCAGAATGTCCAGCTGATCA

>1310_S85_L001_R1_001.fastq_228_1a_6
CCCCAACAACAGCGCTGGTAGTGGCTCAGCTACTCAGGGTCCCGCAAGCCATCTTGGACGTGATCGCTGG
TGCCCACTGGGGAGTCCTAGCGGGCATAGCGTATTTCTCCATGGTGGGCAACTGGGCGAAGGTCCTGCTG
GTGCTGCTGCTGTTTGCCGGCGTCGACGCGAGTACCTACACCACTGGGGGAGCTGCTGCTCAGAGCGCGG
CTTCATTCGCCGGCTTCTTCAGTCCGGGCGCCAAGCAGAATGTCCAGCTGATCA

>1310_S85_L001_R1_001.fastq_229_1a_6
CCCCAACAACAGCGCTGGTAGTGGCTCAGCTACTCAGGGTCCCGCAAGCCATCTTGGACATGATCGCTGG
TGCCCACTGGGGAGTCCTAGCGGGCATAGCGTATTTCTCCATGGTGGGCAACTGGGCGAAGGTCCTGCTG
GTGCTGCTGCTGTTTGCCAGCGTCGACGCGAGTACCTACACCACTGGGGGAGCTGCTGCTCAGAGCGCGG
CTTCATTCGCCGGCTTCTTCAGTCCGGGCGCCAAGCAGAATGTCCAGCTGATCA

>1310_S85_L001_R1_001.fastq_230_1a_6
CTCCAACAACAGCGCTGGTAGTGGCTCAGCTACTCAGGGTCCCGCAAGCCATCTTGGACATGATCGCTGG
TGCCCACTGGGGAGTCCTAGCGGGCATAGCGTATTTCTCCATGGTGGGCAACTGGGCGAAGGTCCTGCTG
GTGCTGCTGCTGTTTGCCGGCGTCGACGCGAGTACCTACACCACTGGGGGAGCTGCTGCTCAGAGCGCGG
CTTCATTCGCCGGCTTCTTCAGTCCGGGCGCCAAGCAGAATGTCCAGCTGATCA

>1310_S85_L001_R1_001.fastq_231_1a_6
CCCCAACAACAGCGCTGGTAGTGGCTCAGCTACTCAGGGTCCCGCAAGCCATCTTGGACATGATCGCTGG
TGCCCACTGGGGAGTCCTAGCGGGCATAGCGTATTTCTCCATGGTGGGCAGCTGGGCGAAGGTCCTGCTG
GTGCTGCTGCTGTTTGCCGGCGTCGACGCGAGTACCTACACCACTGGGGGAGCTGCTGCTCAGAGCGCGG
CTTCATTCGCCGGCTTCTTCAGTCCGGGCGCCAAGCAGAATGTCCAGCTGATCA

>1310_S85_L001_R1_001.fastq_232_1a_6
CCCCAACAACAGCGCTGGTAGTGGCTCAGCTACTCAGGGTCCCGCAAGCCATCTTGGACATGATCGCTGG
TGCCCACTGGGGAGTCCTAGCGGGCATAGCGTATTTCTCCATGGTGGGCAACTGGGCGAAGGTCCTGCTG
GTGCTGCTGCTGTTTGCCGGCGTCGACGCGGGTACCTACGTCACTGGGGGAAGTGCTGCTAGGGCCACGG
CTGGAATCGCCAACCTCTTCAGTCCGGGCGCCCGGCAGAATGTCCAGCTGATCA

>1310_S85_L001_R1_001.fastq_233_1a_6
CCCCAACAACAGCGCTGGTAGTGGCTCAGCTACTCAGGGTCCCGCAAGCCATCTTGGACATGATCGCTGG
TGCCCACTGGGGAGTCCTAGCGGGCATAGCGTATTTCTCCATGGTGGGCAACTGGGCGAAGGTCCTGCTG
GTGCTACTGCTGTTTGCCGGCGTCGACGCGGATACCTACGTCACTGGGGGAAGTGCTGCTAGGGCCACGG
CTGGAATCGCCAACCTCTTCAGTCCGGGCGCCCGGCAGAATGTCCAGCTGATCA

>1310_S85_L001_R1_001.fastq_234_1a_6
CCCCAACAACAGCGCTGGTAGTGGCTCAGCTACTCAGGGTCCCGCAAGCCATCTTGGACATGATCGCTGG
TGCCCACTGGGGAGTCCTAGCGGGCATGGCGTATTTCTCCATGGTGGGCAACTGGGCGAAGGTCCTGCTG
GTGCTGCTGCTGTTTGCCGGCGTCGACGCGAGTACCTACACCACTGGGGGAAGTATTGCTCAGGGCGCGG
CTACACTCACCAACCTCTTCAGTCTGGGCGCCAAGCAGAATATCCAGCTGATCA

>1310_S85_L001_R1_001.fastq_235_1a_6
CCCCAACAACAGCGCTGGTAGTGGCTCAGCTACTCAGGGTCCCGCAAGCCATCTTGGACATGATCGCTGG
TGCCCACTGGGGAGTCCTAGCGGGCATAGCGTATTTCTCCATGGTGGGCAACTGGGCGAAGGTCCTGCTG
GTGCTGCTGCTGTTTGCCGGCGTCGACGCGGATACCTACGTCACTGGGGGAAGTGCTGCTAGGGCCACGG
CTGGAACCGCCAACCTCTTCAGTCCGGGCGCCCGGCAGAATGTCCAGCTGATCA

>1310_S85_L001_R1_001.fastq_236_1a_6
CCCCAACAACAGCGCTGGTAGTGGCTCAGCTACTCAGGGTCCCGCAAGCCATCTTGGACATGATCGCTGG
TGCCCACTGGGGAGTCCTAGCGGGCATAGCGTATTTCTCCATGGTGGGCAACTGGGCGAAGGTCCTGCTG
GTGCTGCTGCTGTTTGCCGGTGTCGACGCGAGTACCTACACCACTGGGGGAGCTGCTGCTCAGAGCGCGG
CTTCATTCGCCGGCTTCTTCAGTCCGGGCGCCAAGCAGAATGTCCAGCTGATCA

>1310_S85_L001_R1_001.fastq_237_1a_6
CCCCAACAACAGCGCTGGTAGTGGCTCAGCTACTCAGGGTCCCGCAAGCCATCTTGGACATGATCGCTGG
TGCCCACTGGGGAGTCCTAGCGGGCATAGCGTATTTCTCCATGGTGGGCAACTGGGCGAAGGTCCTGCTG
GTGCTGCTGCTGTTTGCCGGCGTCGACGCGGATACCTACGTCACTGGGGGAAGTGCTGCTAGGGCCACGG
CTGGAATCGCCAACCTCTTCAGTCCGGGCGCCCGGCAGAATGTCCAGCTGGTCA

>1310_S85_L001_R1_001.fastq_238_1a_6
CCCCAACAACAGCGCTGGTAGTGGCTCAGCTACTCAGGGTCCCGCAAGCCATCTTGGACATGATCGCTGG
TGCCCACTGGGGAGTCCTAGCGGGCATAGCGTATTTCTCCATGGTGGGCAACTGGGCGAAGGTCCCGCTG
GTGCTGCTGCTGTTTGCCGGCGTCGACGCGGATACCTACGTCACTGGGGGAAGTGCTGCTAGGGCCACGG
CTGGAATCGCCAACCTCTTCAGTCCGGGCGCCCGGCAGAATGTCCAGCTGATCA

>1310_S85_L001_R1_001.fastq_239_1a_6
CCCCAACAACAGCGCTGGTAGTGGCTCAGCTACTCAGGGTCCCGCAAGCCATCTTGGACACGATCGCTGG
TGCCCACTGGGGAGTCCTAGCGGGCATAGCGTATTTCTCCATGGTGGGCAACTGGGCGAAGGTCCTGCTG
GTGCTGCTGCTGTTTGCCGGCGTCGACGCGGATACCTACGTCACTGGGGGAAGTGCTGCTAGGGCCACGG
CTGGAATCGCCAACCTCTTCAGTCCGGGCGCCCGGCAGAATGTCCAGCTGATCA

>1310_S85_L001_R1_001.fastq_240_1a_6
CCCCAACAACAGCGCTGGTAGTGGCTCAGCTACTCAGGGTCCCGCAAGCCATCTTGGACATGATCGCTGG
TGCCCACTGGGGAGTCCTAGCGGGCATAGCGTATTTCTCCATGGTGGGCAACTGGGCGAAGGTCCTGCTG
GTGCTGCTGCTGCTTGCCGGCGTCGACGCGGATACCTACGTCACTGGGGGAAGTGCTGCTAGGGCCACGG
CTGGAATCGCCAACCTCTTCAGTCCGGGCGCCCGGCAGAATGTCCAGCTGATCA

>1310_S85_L001_R1_001.fastq_241_1a_6
CCCCAACAACAGCGCTGGTAGTGGCTCAGCTACTCAGGGTCCCGCAAGCCATCTTGGACATGATCGCTGG
TGCCCACTGGGGAGTCCTAGCGGGCATAGCGTATTTCTCCATGGTGGGCGACTGGGCGAAGGTCCTGCTG
GTGCTGCTGCTGTTTGCCGGCGTCGACGCGGATACCTACGTCACTGGGGGAAGTGCTGCTAGGGCCACGG
CTGGAATCGCCAACCTCTTCAGTCCGGGCGCCCGGCAGAATGTCCAGCTGATCA

>1310_S85_L001_R1_001.fastq_242_1a_6
CCCCAACAACAGCGCTGGTAGTGGCTCAGCTACTCAGGGTCCCGCAAGCCACCTTGGACATGATCGCTGG
TGCCCACTGGGGAGTCCTAGCGGGCATAGCGTATTTCTCCATGGTGGGCAACTGGGCGAAGGTCCTGCTG
GTGCTGCTGCTGTTTGCCGGCGTCGACGCGGATACCTACGTCACTGGGGGAAGTGCTGCTAGGGCCACGG
CTGGAATCGCCAGCCTCTTCAGTCCGGGCGCCCGGCAGAATGTCCAGCTGATCA

>1310_S85_L001_R1_001.fastq_243_1a_6
CCCCAACAACAGCGCTGGTAGTGGCTCAGCTACTCAGGGTCCCGCAAGCCATCTTGGACATGATCGCTGG
TGCCCACTGGGGAGTCCTAGCGGGCATAGCGTATTTCTCCATGGTGGGCAACTGGGCGAAGGTCCTGCTG
GTGCTGCTGCTGTTTGCCGGCGTCGACGCGGATACCTACGTCACTGGGGGAAGTGCTGCTGGGGCCACGG
CTGGAATCGCCAACCTCTTCAGTCCGGGCGCCCGGCAGAATGTCCAGCTGATCA

>1310_S85_L001_R1_001.fastq_244_1a_6
CCCCAACAACAGCGCTGGTAGTGGCTCAGCTACTCAGGGTCCCGCAAGCCATCTTGGACATGATCGCTGG
TGCCCACTGGGGAGTCCTAGCGGGCATAGCGTATTTCTCCATGGTGGGCAACTGGGCGAAGGTCCTGCTG
GTGCTGCTGCTGTTTGCCGGCGTCGACGCGAGTACCTACACCACTGGGAGAGCTGCTGCTCAGAGCGCGG
CTTCATTCGCCGGCTTCTTCAGTCCGGGCGCCAAGCAGAATGTCCAGCTGATCA

>1310_S85_L001_R1_001.fastq_245_1a_6
CCCCAACAACAGCGCTGGTAGTGGCTCAGCTACTCAGGGTCCCGCAAGCCATCTTGGACATGATCGCTGG
TGCCCACTGGGGAGTCCTAGCGGGCACAGCGTATTTCTCCATGGTGGGCAACTGGGCGAAGGTCCTGCTG
GTGCTGCTGCTGTTTGCCGGCGTCGACGCGGATACCTACGTCACTGGGGGAAGTGCTGCTAGGGCCACGG
CTGGAATCGCCAACCTCTTCAGTCCGGGCGCCCGGCAGAATGTCCAGCTGATCA

>1310_S85_L001_R1_001.fastq_246_1a_6
CCCCAACAACAGCGCTGGTAGTGGCTCAGCTACTCAGGGTCCCGCAAGCCATCTTGGACATGATCGCTGG
TGCCCACTGGGGAGTCCTAGCGGGCATAGCATATTTCTCCATGGCGGGCAACTGGGCGAAGGTCCTGCTG
GTGCTGCTGCTGTTTGCCGGCGTCGACGCGGAGACCCACACCACTGGGGGAAGTCTTGCTAGGGGCGCGG
CTGGACTCGCCGGCCTCTTCAGTCAGGGCGCCAAGCAGAATATCCAGCTGATCA

>1310_S85_L001_R1_001.fastq_247_1a_6
CCCCAACAACAGCGCTGGTAGTGGCTCAGCTACTCAGGGTCCCGCAAGCCATCTTGGACATGATCGCTGG
TGCCCACTGGGGAGTCCTAGCGGGCATAGCGTATTTCTCCATGGTGGGCAACTGGGCGAAGGTCCTGCTG
GTGCTGCTGCTGTTTGCCGGCGTCGACGCGGATACCTACGTCACTGGGGGGAGTGCTGCTAGGGCCACGG
CTGGAATCGCCAGCCTCTTCAGTCCGGGCGCCCGGCAGAATGTCCAGCTGATCA

>1310_S85_L001_R1_001.fastq_248_1a_6
CCCCAACAACAGCGCTGGTAGTGGCTCAGCTACTCAGGGTCCCGCAAGCCATCTTGGACATGATCGCTGG
TGCCCACTGGGGAGTCCTAGCGGGCATAGCGTATTTCTCCATGGTGGGCAACTGGGCGAAGGTCCTGCTG
GTGCTGCTGTTGTTTGCCGGCGTCGACGCGAGTACCTACACCACTGGGGGAGCTGCTGCTCAGAGCGCGG
CTTCATTCGCCGGCTTCTTCAGTCCGGGCGCCAAGCAGAATGTCCAGCTGATCA

>1310_S85_L001_R1_001.fastq_249_1a_6
CCCCAACAACAGCGCTGGTAGTGGCTCAGCTACTCAGGGTCCCGCAAGCCATCTTGGACATGATCGCTGG
TGCCCACTGGGGAGTCCTAGCGGGCATAGCGTATTTCTCCATGGTGGGCAACTGGGCGAAGGTCCTGCTG
GTGCTGCTGCTGTTTGCCGGCGTCGACGCGGATACCTACGTCACTGGGGGAAGTGCTGCTAGGGCCACGG
CTGGAATCGCCAACCTCTTCAGTCTGGGCGCCAAGCAGAATATCCAGCTGATCA

>1310_S85_L001_R1_001.fastq_250_1a_6
CCCCAACAACAGCGCTGGTAGTGGCTCAGCTACTCAGGGTCCCGCAAGCCATCTTGGACATGATCGCTGG
TGCCCACTGGGGAGTCCTAGCGGGCATAGCGTATTTCTCCATGGTGGGCAACTGGGCGAAGGTCCTGCTG
GTGCTGCTGCTGTTTGCCGGCGTCGACGCGAGTACCTACACCACTGGGGGAGCTGCTGCTCAGAGCGCGG
CTTCATTCGCCGGCCTCTTCAGTCCGGGCGCCAAGCAGAATGTCCAGCTGATCA

>1310_S85_L001_R1_001.fastq_251_1a_6
CCCCAACAACAGCGCTGGTAGTGGCTCAGCTACTCAGGGTCCCGCAAGCCATCTTGGACATGATCGCTGG
TGCCCACTGGGGAGTCCTAGCGGGCATAGCGTATTTCTCCATGGTGGGCAACTGGGCGAAGGTCCTGCTG
GTGCTGCTGCTGTTTGCCGGCGTCGACGCGAGTACCTACACCACTGGGGGAGCTGCTGCTCAGGGCGCGG
CTTCATTCGCCGGCTTCTTCAGTCCGGGCGCCAAGCAGAATGTCCAGCTGATCA

>1310_S85_L001_R1_001.fastq_252_1a_6
CCCCAACAACAGCGCTGGTAGTGGCTCAGCTACTCAGGGTCCCGCAAGCCATCTTGGACATGATCGCTGG
TGCCCACTGGGGAGTCCTAGCGGGCATAGCGTATTTCTCCATGGTGGGCAACTGGGCGAAGGTCCTGCTG
GTGCTGCTGCTGTTTGCCGGCGTCGACGCGAGTACCTACACCACTGGGGGAGCTGCTGCTCAGAGCGCGG
CTTCATTCGCCGGCTTCTTCAGTCCGGGCGCCGAGCAGAATATCCAGCTGATCA

>1310_S85_L001_R1_001.fastq_253_1a_6
CCCCAACAACAGCGCTGGTAGTGGCTCAGCTACTCAGGGTCCCGCAAGCCATCTTGGACATGATCGCTGG
TGCCCACTGGGGAGTCCTAGCGGGCATAGCGTATTTCTCCATGGTGGGCAACTGGGCGAAGGTCCTGCTG
GTGCTGCTGCTGTTTGCCGGCGTCGACGCGGATACCTACGTCACTGGGGGAAGTGCTGCTCAGAGCGCGG
CTTCATTCGCCGGCTTCTTCAGTCCGGGCGCCAAGCAGAATGTCCAGCTGATCA

>1310_S85_L001_R1_001.fastq_254_1a_6
CCCCAACAACAGCGCTGGTAGTGGCTCAGCTACTCAGGGTCCCGCAAGCCATCTTGGACGTGATCGCTGG
TGCCCACTGGGGAGTCCTAGCGGGCATAGCGTATTTCTCCATGGTGGGCAACTGGGCGAAGGTCCTGCTG
GTGCTGCTGCTGTTTGCCGGCGTCGACGCGGATACCTACGTCACTGGGGGAAGTGCTGCTAGGGCCACGG
CTGGAATCGCCAACCTCTTCAGTCCGGGCGCCCGGCAGAATGTCCAGCTGATCA

>1310_S85_L001_R1_001.fastq_255_1a_6
CCCCAACAACAGCGCTGGTAGTGGCTCAGCTACTCAGGGTCCCGCAAGCCATCTTGGACATGATCGCTGG
TGCCCACTGGGGAGTCCTAGCGGGCATAGCGTATTTCTCCATGGTGGGCAACTGGGCGAAGGTCCTGCTG
GTGCTGCTGCTGTTTGCCGGCGTCGACGCGAGTACCTACACCACTGGGGGAGCTGCTGCTCAGAGCGCGG
CTTCATTCGCCAGCCTCTTCAGTCCGGGCGCCCGGCAGAATGTCCAGCTGATCA

>1310_S85_L001_R1_001.fastq_256_1a_6
CCCCAACAACAGCGCTGGTAGTGGCTCAGCTACTCAGGGTCCCGCAAGCCATCTTGGACATGATCGCTGG
TGCCCACTGGGGAGTCCTAGCGGGCATAGCGTACTTCTCCATGGTGGGCAACTGGGCGAAGGTCCTGCTG
GTGCTGCTGCTGTTTGCCGGCGTCGACGCGGATACCTACGTCACTGGGGGAAGTGCTGCTAGGGCCACGG
CTGGAATCGCCAACCTCTTCAGTCCGGGCGCCCGGCAGAATGTCCAGCTGATCA

>1310_S85_L001_R1_001.fastq_257_1a_6
CCCCAACAACAGCGCTGGTAGTGGCTCAGCTACTCAGGGTCCCGCAAGCCATCTTGGACATGATCGCTGG
TGCCCACTGGGGAGTCCCAGCGGGCATAGCGTATTTCTCCATGGTGGGCAACTGGGCGAAGGTCCTGCTG
GTGCTGCTGCTGTTTGCCGGCGTCGACGCGGATACCTACGTCACTGGGGGAAGTGCTGCTAGGGCCACGG
CTGGAATCGCCAACCTCTTCAGTCCGGGCGCCCGGCAGAATGTCCAGCTGATCA

>1310_S85_L001_R1_001.fastq_258_1a_6
CCCCAACAACAGCGCTGGTAGTGGCTCAGCTACTCAGGGTCCCGCAAGCCATCTTGGACATGATCGCTGG
TGCCCACTGGGGAGTCCTAGCGGGCATAGCGTATTTCTCCATGGTGGGCAACTGGGCGAAGGTCCTGCTG
GTGTTGCTGCTGTTTGCCGGCGTCGACGCGAGTACCTACACCACTGGGGGAAGTATTGCTCAGGGCGCGG
CTACACTCACCAACCTCTTCAGTCTGGGCGCCAAGCAGAATATCCAGCTGATCA

>1310_S85_L001_R1_001.fastq_259_1a_6
CCCCAACAACAGCGCTGGTAGTGGCTCAGCTACTCAGGGTCCCGCAAGCCATCTTGGACATGGTCGCTGG
TGCCCACTGGGGAGTCCTAGCGGGCATAGCGTATTTCTCCATGGTGGGCAACTGGGCGAAGGTCCTGCTG
GTGCTGCTGCTGTTTGCCGGCGTCGACGCGAGTACCTACACCACTGGGGGAGCTGCTGCTCAGAGCGCGG
CTTCATTCGCCGGCTTCTTCAGTCCGGGCGCCAAGCAGAATGTCCAGCTGATCA

>1310_S85_L001_R1_001.fastq_260_1a_6
CCCCAACAACGGCGCTGGTAGTGGCTCAGCTACTCAGGGTCCCGCAAGCCATCTTGGACATGATCGCTGG
TGCCCACTGGGGAGTCCTAGCGGGCATAGCGTATTTCTCCATGGTGGGCAACTGGGCGAAGGTCCTGCTG
GTGCTGCTGCTGTTTGCCGGCGTCGACGCGAGTACCTACACCACTGGGGGAGCTGCTGCTCAGAGCGCGG
CTTCATTCGCCGGCTTCTTCAGTCCGGGCGCCAAGCAGAATATCCAGCTGATCA

>1310_S85_L001_R1_001.fastq_261_1a_6
CCCCAACAACAGCGCTGGTAGTGGCTCAGCTACTCAGGATCCCGCAAGCCATCTTGGACATGATCGCTGG
TGCCCACTGGGGAGTCCTAGCGGGCATAGCGTATTTCTCCATGGTGGGCAACTGGGCGAAGGTCCTGCTG
GTGCTGCTGCTGTTTGCCGGCGTCGACGCGGATACCTACGTCACTGGGGGAAGTGCTGCTAGGGCCACGG
CTGGAATCGCCAACCTCTTCAGTCCGGGCGCCCGGCAGAATGTCCAGCTGATCA

>1310_S85_L001_R1_001.fastq_262_1a_6
CCCCAACAACAGCGCTGGTAGTGGCTCAGCTACTCAGGGTCCCGCAAGCCATCTTGGACATGATCGCTGG
TGCCCACTGGGGAGTCCTAGCGGGCATAGCGTATTTCTCCATGGTGGGCAACTGGGCGAAGGTCCTGCTG
GTGCTGCTGCTGTTCGCCGGCGTCGACGCGAGTACCTACACCACTGGGGGAGCTGCTGCTCAGAGCGCGG
CTTCATTCGCCGGCTTCTTCAGTCCGGGCGCCAAGCAGAATGTCCAGCTGATCA

>1310_S85_L001_R1_001.fastq_263_1a_6
CCCCAACAACAGCGCTGGTAGTGGCTCAGCTACTCAGGGTCCCGCAAGCCATCTTGGACATGATCGCTGG
TGCCCACTGGGGAGTCCTAGCGGGCATAGCGTATTTCTCCATGGTGGGCAACTGGGCGAAGGTCCTGCTG
GTGCTGCTGCTGTTTGCCGGCGTCGACGCGAGTACCTACACCACTGGGGGAGCTGCTGCTCAGAGCGCGG
CTTCATTCGCCGGCTTCTTCAATCCGGGCGCCCGGCAGAATGTCCAGCTGATCA

>1310_S85_L001_R1_001.fastq_264_1a_6
CCCCAACAACAGCGCTGGTAGTGGCTCAGCTACTCAGGGTCCCGCAAGCCATCTTGGACATGATCGCTGG
TGCCCACTGGGGAGTCCTGGCGGGCATAGCGTATTTCTCCATGGTGGGCAACTGGGCGAAGGTCCTGCTG
GTGCTGCTGCTGTTTGCCGGCGTCGACGCGGATACCTACGTCACTGGGGGAAGTGCTGCTAGGGCCACGG
CTGGAATCGCCAGCCTCTTCAGTCCGGGCGCCCGGCAGAATGTCCAGCTGATCA

>1310_S85_L001_R1_001.fastq_265_1a_6
CCCCAACAACAGCGCTGGTAGTGGCTCAGCTACTCAGGGTCCCGCAAGCCATCTTGGACATGATCGCTGG
TGCCCACTGGGGAGTCCTAGCGGGCATAGCGTATTTCTCCATGGTGGGCAACTGGGCGAAGGTCCTGCTG
GTGCTGTTGCTGTTTGCCGGCGTCGACGCGAGTACCTACACCACTGGGGGAGCTGCTGCTCAGAGCGCGG
CTTCATTCGCCGGCTTCTTCAGTCCGGGCGCCAAGCAGAATGTCCAGCTGATCA

>1310_S85_L001_R1_001.fastq_266_1a_6
CCCCAACAACAGCGCTGGTAGTGGCTCAGCTACTCAGGGTCCCGCAAGCCATCTTGGACATGATCGCTGG
TGCCCACTGGGGAGTCCTAGCGGGCATAGCGTATTTCTCCATGGTGGGCAACTGGGCGAAGGTCCTGCTG
GTGCTGCTGCTGTTTGCCGGCGTCGACGCGAGTACCTACACCACTGGGGGAGCTGCTGCTCAGAGCGCGG
CTTCATTCGCCGGCTTCTTCAGCCCGGGCGCCAAGCAGAATGTCCAGCTGATCA

>1310_S85_L001_R1_001.fastq_267_1a_6
CCCCAACAACAGCGCTGGTAGTGGCTCAGCTACTCAGGGTCCCGCAAGCCATCTTGGACATGATCGCTGG
TGCCCACTGGGGAGTCCTAGCGGGCATAGCGTATTTCTCCATGGTGGGCAACTGGGCGAAGGTCCTGCTG
GTGCTGCTGCTGTTTGCCGGCGTCGACGCGGATACCTACGTCACTGGGGGAGGTGCTGCTAGGGCCACGG
CTGGAATCGCCAACCTCTTCAGTCCGGGCGCCCGGCAGAATGTCCAGCTGATCA

>1310_S85_L001_R1_001.fastq_268_1a_6
CCCCAACAACAGCGCTGGTAGTGGCTCAGCTACTCAGGGTCCCGCAAGCCATCTTGGACATGATCGCTGG
TGCCCACTGGGGAGTCCTAGCGGGCATAGCGTATTTCTCCATGGTGGGCAACTGGGCGAGGGTCCTGCTG
GTGCTGCTGCTGTTTGCCGGCGTCGACGCGGATACCTACGTCACTGGGGGAAGTGCTGCTAGGGCCACGG
CTGGAATCGCCAACCTCTTCAGTCCGGGCGCCCGGCAGAATGTCCAGCTGATCA

>1310_S85_L001_R1_001.fastq_269_1a_6
CTCCAACAACAGCGCTGGTAGTGGCCCAGCTACTCAGGGTCCCGCAAGCCATCTTGGACATGATCGCTGG
TGCCCACTGGGGAGTCCTAGCGGGCATAGCGTATTTCTCCATGGTGGGCAACTGGGCGAAGGTCCTGCTG
GTGCTGCTGCTGTTTGCCGGCGTCGACGCGGATACCTACGTCACTGGGGGAAGTGCTGCTAGGGCCACGG
CTGGAATCGCCAACCTCTTCAGTCCGGGCGCCCGGCAGAATGTCCAGCTGATCA

>1310_S85_L001_R1_001.fastq_270_1a_6
CCCCAACAACAGCGCTGGTAGTGGCTCAGCTACTCAGGATCCCGCAAGCCATCTTGGACATGATCGCTGG
TGCCCACTGGGGAGTCCTAGCGGGCATAGCGTATTTCTCCATGGTGGGCAACTGGGCGAAGGTCCTGCTG
GTGCTGCTGCTGTTTGCCGGCGTCGACGCGAGTACCTACACCACTGGGGGAGCTGCTGCTCAGAGCGCGG
CTTCATTCGCCGGCTTCTTCAGTCCGGGCGCCAAGCAGAATGTCCAGCTGATCA

>1310_S85_L001_R1_001.fastq_271_1a_6
CCCCAACAACAGCGCTGGTAGTGGCTCAGCTACTCAGGGTCCCGCAAGCCATCTTGGACATGATCGCTGG
TGCCCACTGGGGAGTCCTAGCGGGCATAGCGTATTTCTCCATGGTGGGCAACTGGGCGAAGGTCCTGCTG
GTGCTGCTGCTGTTTGCCGGCGTCGATGCGGATACCTACGTCACTGGGGGAAGTGCTGCTAGGGCCACGG
CTGGAATCGCCAGCCTCTTCAGTCCGGGCGCCCGGCAGAATGTCCAGCTGATCA

>1310_S85_L001_R1_001.fastq_272_1a_6
CCCCAACAACAGCGCTGGTAGTGGCTCAGCTACTCAGGGTCCCGCAAGCCATCTTGGACATGATCGCTGG
TGCCCACTGGGGAGTCCTAGCGGGCATAGCGTATTTCTCCATGGTGGGCAACTGGGCGAAGGTCCTGCTG
GTGCTGCTGCTGTTTGCCGGCGTCGACGCGAGTGCCTACACCACTGGGGGAGCTGCTGCTCAGAGCGCGG
CTTCATTCGCCGGCTTCTTCAGTCCGGGCGCCAAGCAGAATGTCCAGCTGATCA

>1310_S85_L001_R1_001.fastq_273_1a_6
CCCCAACAACAGCGCCGGTAGTGGCTCAGCTACTCAGGGTCCCGCAAGCCATCTTGGACATGATCGCTGG
TGCCCACTGGGGAGTCCTAGCGGGCATAGCGTATTTCTCCATGGTGGGCAACTGGGCGAAGGTCCTGCTG
GTGCTGCTGCTGTTTGCCGGCGTCGACGCGGATACCTACGTCACTGGGGGAAGTGCTGCTAGGGCCACGG
CTGGAATCGCCAACCTCTTCAGTCCGGGCGCCCGGCAGAATGTCCAGCTGATCA

>1310_S85_L001_R1_001.fastq_274_1a_6
CCCCAACAACAGCGCTGGTAGTGGCTCAGCTACTCAGGGTCCCGCAAGCCATCTTGGACATGATCGCTGG
TGCCCACTGGGGAGTCCTAGCGGGCATAGCGTATTTCTCCATGGTGGGCAACTGAGCGAAGGTCCTGCTG
GTGCTGCTGCTGTTTGCCGGCGTCGACGCGAGTACCTACACCACTGGGGGAGCTGCTGCTCAGAGCGCGG
CTTCATTCGCCGGCTTCTTCAGTCCGGGCGCCAAGCAGAATGTCCAGCTGATCA

>1310_S85_L001_R1_001.fastq_275_1a_6
CCCCAACAACAGCGCTGGTAGTGGCTCAGCTACTCAGGGTCCCGCAAGCCATCTTGGACATGATCGCTGG
TGCCCACTGGGGAGTCCTAGCGGGCATAGCGTATTTCTCCATGGTGGGCAACTGGGCGAAGGCCCTGCTG
GTGCTGCTGCTGTTTGCCGGCGTCGACGCGAGTACCTACACCACTGGGGGAGCTGCTGCTCAGAGCGCGG
CTTCATTCGCCAGCTTCTTCAGTCGGGGCGCCAAGCAGAATGTCCAGCTGATCA

>1310_S85_L001_R1_001.fastq_276_1a_6
CCCCAACAACAGCGCTGGTAGTGGCTCAGCTACTCAGGGTCCCGCAAGCCATCTTGGACATGATCGCTGG
TGCCCACTGGGGAGTCCTAGCGGGCATAGCGTATTTCTCCATGGCGGGCAACTGGGCGAAGGTCCTGCTG
GTGCTGCTGCTGTTTGCCGGCGTCGACGCGGAGACCCACACCACTGGGGGAAGTCTTGCTAGGGGCGCGT
CTGGACTCGCCAGCCTCTTCAGTCAGGGCGCCAAGCAGAATATCCAGCTGATCA

>1310_S85_L001_R1_001.fastq_277_1a_6
CCCCAACAACAGCGCTGGTAGTGGCTCAGCTACTCAGGGTCCCGCAAGCCATCTTGGACATGATCGCCGG
TGCCCACTGGGGAGTCCTAGCGGGCATAGCGTATTTCTCCATGGTGGGCAACTGGGCGAAGGTCCTGCTG
GTGCTGCTGCTGTTTGCCGGCGTCGACGCGAGTACCTACACCACTGGGGGAGCTGCTGCTCAGAGCGCGG
CTTCATTCGCCAGCCTCTTCAGTCGGGGCGCCAAGCAGAATGTCCAGCTGATCA

>1310_S85_L001_R1_001.fastq_278_1a_6
CCCCAACAACAGCGCTGGTAGTGGCTCAGCTACTCAGGGTCCCGCAAGCCATCTTGGACATGATCGCTGG
TGCCCACTGGGGAGTCCTAGCGGGCATAGCGTATTTCTCCATGGTGGGCAACTGGGCGAAGGTCCTGCTG
GTGCTGCTGCTGTTTGCCGGCGTCGACGCGGATGCCTACGTCACTGGGGGAAGTGCTGCTAGGGCCACGG
CTGGAATCGCCAACCTCTTCAGTCCGGGCGCCCGGCAGAATGTCCAGCTGATCA

>1310_S85_L001_R1_001.fastq_279_1a_6
CCCCAACAACAGCGCTGGTAGTGGCTCAGCTACTCAGGGCCCCGCAAGCCATCTTGGACATGATCGCTGG
TGCCCACTGGGGAGTCCTAGCGGGCATAGCGTATTTCTCCATGGTGGGCAACTGGGCGAAGGTCCTGCTG
GTGCTGCTGCTGTTTGCCGGCGTCGACGCGAGTACCTACACCACTGGGGGAGCTGCTGCTCAGAGCGCGG
CTTCATTCGCCGGCTTCTTCAGTCCGGGCGCCAAGCAGAATATCCAGCTGATCA

>1310_S85_L001_R1_001.fastq_280_1a_6
CCCCAACAACAGCGCTGGTAGTGGCTCAGCTACTCAGGGTCCCGCAAGCCATCTTGGACATGATCGCTGG
TGCCCACTGGGGAGTCCTAGCGGGCATAGCGTATTTCTCCATGGTGGGCAACTGGGCGAAGGTCCTGCTG
GTGCTGCTGCTGTTTGCCGGCGTCGACGCGAGTACCTACACCACCGGGGGAGCTGCTGCTCAGAGCGCGG
CTTCATTCGCCGGCTTCTTCAGTCCGGGCGCCAAGCAGAATGTCCAGCTGATCA

>1310_S85_L001_R1_001.fastq_281_1a_6
CCCCAACAACAGCGCTGGTAGTGGCTCAGCTACTCAGGGTCCCGCAAGCCATCTTGGACATGATCGCTGG
TGCCCACTGGGGAGTCCTAGCGGGCATAGCGTATTTCTCCATGGTGGGCAACTGGGCGAAGGTCCTGCTG
GTGCTGCTGCTGTTTGCCGGCGTCGACGCGAGTACCTACACCACTGGGGGAGCTGCTGCTCAGAGCGCGG
CTTCATTCGCCGGCTTCTTCAGTCCGGGCGCCAAGCAGAATATCCAGCTGATCG

>1310_S85_L001_R1_001.fastq_282_1a_6
CCCCAACAACAGCGCTGGTAGTGGCTCAGCTACTCAGGGTCCCGCAAGCCATCTTGGACATGATCGCTGG
TGCCCACTGGGGAGTCCTAGCGGGCATAGCATATTTCTCCATGGTGGGCAACTGGGCGAAGGTCCTGCTG
GTGCTGCTGCTGTTTGCCGGCGTCGACGCGGATACCTACGTCACTGGGGGAAGTGCTGCTAGGGCCACGG
CTGGAATCGCCAACCTCTTCAGTCCGGGCGCCCGGCAGAATGTCCAGCTGATCA

>1310_S85_L001_R1_001.fastq_283_1a_6
CCCCAACAACAGCGCTGGTAGTGGCTCAGCTACTCAGGGTCCCGCAAGCCATCTTGGACATGATCGCTGG
TGCCCACTGGGGAGTCCTAGCGGGCATAGCGTATTTCTCCATGGTGGGCAACTGGGCGAAGGTCCTGCTG
GTGCTGCTGCTGTTTGCCGGCGTCGACGCGAGTACCTACACCACTGGGGGAGCTGCTGCTCAGAGCGCGG
CTTCATTCGCCAGCTTCTTCCGTCCGGGCGCCAAGCAGAATGTCCAGCTGATCA

>1310_S85_L001_R1_001.fastq_285_1a_6
CCCCAACAACAGCGCTGGTAGTGGCTCAGCTACTCAGGGTCCCGCAAGCCATCTTGGACATGATCGCTGG
TGCCCACTGGGGAGTCCTAGCGGGCATAGCGTATTTCTCCATGGTGGGCAACTGGGCGAAGGTCCTGCTG
GTGCTGCTGCTGTTTGCCGGCGTCGACGCGGATACCTACGTCACCGGGGGAAGTGCTGCTAGGGCCACGG
CTGGAATCGCCAGCCTCTTCAGTCCGGGCGCCCGGCAGAATGTCCAGCTGATCA

>1310_S85_L001_R1_001.fastq_286_1a_6
CCCCAACAACAGCGCTGGTAGTGGCTCAGCTACTCAGGGTCCCGCAAGCCATCTTGGACATGATCGCTGG
TGCCCACTGGGGAGTCCTAGCGGGTATAGCGTATTTCTCCATGGTGGGCAACTGGGCGAAGGTCCTGCTG
GTGCTGCTGCTGTTTGCCGGCGTCGACGCGAGTACCTACACCACTGGGGGAGCTGCTGCTCAGAGCGCGG
CTTCATTCGCCGGCTTCTTCAGTCCGGGCGCCAAGCAGAATGTCCAGCTGATCA

>1310_S85_L001_R1_001.fastq_287_1a_5
CCCCAACAACAGCGCTGGTAGTGGCTCAGCTACTCAGGGTCCCGCAAGCCATCTTGGACATGATCGCTGG
TGCCCACTGGGGAGTCCTAGCGGGCATAGCGTATTTCTCCATGGTGGGCAACTGGGCGAAGGTCCTGCTG
GTGCTGCTGCTGTTTGCCGGCGTCGACGCGAGTATCTACACCACTGGGGGAGCTGCTGCTCAGAGCGCGG
CTTCATTCGCCGGCTTCTTCAGTCCGGGCGCCAAGCAGAATGTCCAGCTGATCA

>1310_S85_L001_R1_001.fastq_288_1a_5
CCCCAACAACAGCGCTGGTAGTGGCTCAGTTACTCAGGGTCCCGCAAGCCATCTTGGACATGATCGCTGG
TGCCCACTGGGGAGTCCTAGCGGGCATAGCGTATTTCTCCATGGTGGGCAACTGGGCGAAGGTCCTGCTG
GTGCTGCTGCTGTTTGCCGGCGTCGACGCGTATACCTACACCACTGGGGGAGCTGCTGCTCAGAGCGCGG
CTTCATTCGCCAGCTTCTTCAGACCGGGCGCCCGGCAGAATGTCCAGCTGATCA

>1310_S85_L001_R1_001.fastq_289_1a_5
CCCCAACAACAGCGCTGGTAGTGGCTCAGCTACTCAGGGTCCCGCAAGCCATCTTGGACATGATCGCTGG
TGCCCACTGGGGAGTCCTAGCGGGCATAGCGTATTTCTCCATGGTGGGCAACTGGGCGAAGGTCCTGCTG
GTGCTGCTGCTGTTTGCCGGCGTCGACGCGGATACCTACACCACTGGGGGAGCTGCTGCTCAGAGCGCGG
CTTCATTCGCCGGCTTCTTCAGTCCGGGCGCCAAGCAGAATGTCCAGCTGATCA

>1310_S85_L001_R1_001.fastq_290_1a_5
CCCCAACAACAGCGCTGGTAGTGGCTCAGCTACTCAGGGTCCCGCAAGCCATCTTGGACATGATCGCTGG
TGCCCACTGGGGAGTCCTAGCGGGCATAGCGTATTTCTCCATGGTGGGCAACTGGGCGAAGGTCCTGCCG
GTGCTGCTGCTGTTTGCCGGCGTCGACGCGGATACCTACGTCACTGGGGGAAGTGCTGCTAGGGCCACGG
CTGGAATCGCCAACCTCTTCAGTCCGGGCGCCCGGCAGAATGTCCAGCTGATCA

>1310_S85_L001_R1_001.fastq_291_1a_5
CCCCAACAACAGCGCTGGTAGTGGCTCAGCTACTCAGGGTCCCGCAAGCCATCTTGGACATGATCGCTGG
TGCCCACTGGGGAGTCTTAGCGGGCATAGCGTATTTCTCCATGGTGGGCAACTGGGCGAAGGTCCTGCTG
GTGCTGCTGCTGTTTGCCGGCGTCGACGCGAGTACCTACACCACTGGGGGAGCTGCTGCTCAGAGCGCGG
CTTCATTCGCCGGCTTCTTCAGTCCGGGCGCCAAGCAGAATGTCCAGCTGATCA

>1310_S85_L001_R1_001.fastq_292_1a_5
CCCCAACAACAGCGCTGGTAGTGGCTCAGCTACTCAGGGTCCCGCAAGCCATCTTGGACATGATCGCTGG
TGCCCACTGGGGAGTCCTAGCGGGCATAGCGTATTCCTCCATGGTGGGCAACTGGGCGAAGGTCCTGCTG
GTGCTGCTGCTGTTTGCCGGCGTCGACGCGGATACCTACGTCACTGGGGGAAGTGCTGCTAGGGCCACGG
CTGGAATCGCCAACCTCTTCAGTCCGGGCGCCCGGCAGAATGTCCAGCTGATCA

>1310_S85_L001_R1_001.fastq_293_1a_5
CCCCAACAACAGCGCTGGTAGTGGCTCAGCTACTCAGGGTCCCGCAAGCCATCTTGGACATGATCGCTGG
TGCCCACTGGGGAGTCCTAGCGGGCATAGCGTATTTTTCCATGGTGGGCAACTGGGCGAAGGTCCTGCTG
GTGCTGCTGCTGTTTGCCGGTGTCGACGCGGATACCTACGTCACTGGGGGAAGTGCTGCTAGGGCCACGG
CTGGAATCGCCAACCTCTTCAGTCCGGGCGCCCGGCAGAATGTCCAGCTGATCA

>1310_S85_L001_R1_001.fastq_294_1a_5
CCCCAACAACAGCGCTGGTAGTGGCTCAGCTACTCAGGGTCCCGCAAGCCATCTTGGACATGATCGCTGG
TGCCCACTGGGGAGTCCTAGCGGGCATAGCGTATTTCTCCATGGTGGGCAACTGGGCGAAGGTCCTGCTG
GTGCTGCTGCTGTTTGCCGGCGTCGACGCGAGTACCTACACCACTGGGGGAGCTGCTGCTCAGAGCGCGG
CTTCATTTGCCGGCTTCTTCAGTCCGGGCGCCAAGCAGAATGTCCAGCTGATCA

>1310_S85_L001_R1_001.fastq_295_1a_5
CCCCAACAACAGCGCTGGTAGTGGCTCAGCTACTCAGGGTCCCGCAAGCCATCTTGGACATGATCGCTGG
TGCCCACTGGGGAGTCCTAGCGGGCATAGCGTATTTCTCCATGGTGGGCAACTGGGCGAAGGTCCTGCTG
GTGCTGCTGCTGTTTGCCGGCGTCGACGCGAGTACCTACACCACTGGGGGAGCTGCTGCTCAGAGCGTGG
CTTCATTCGCCGGCTTCTTCAGTCCGGGCGCCAAGCAGAATGTCCAGCTGATCA

>1310_S85_L001_R1_001.fastq_296_1a_5
CCCCAACAACAGCGCTGGTAGTGGCTCAGCTACTCAGGGTCCCGCAAGCCATCTTGGACATGATCGCTGG
TGCCCACTGGGGAGTCCTAGCGGGCATAGCGTATTTCTCCATGGTGGGCAACTGGGCGAAGGTCCTGCTG
GTGCTGCTGCTGTTTGCCGGCGTCGACGCGGATACCTACGTCACTGGGGGAAGTGCTGCTAGGGCCACGG
CTGGAATCGCCGGCCTCTTCAGTCCGGGCGCCCGGCAGAATGTCCAGCTGATCA

>1310_S85_L001_R1_001.fastq_297_1a_5
CCCCAACAACAGCGCTGGTAGTGGCTCAGCTACTCAGGGTCCCGCAAGCCATCTTGGACATGATCGCTGG
TGCCCACCGGGGAGTCCTAGCGGGCATAGCGTATTTCTCCATGGTGGGCAACTGGGCGAAGGTCCTGCTG
GTGCTGCTGCTGTTTGCCGGCGTCGACGCGGATACCTACGTCACTGGGGGAAGTGCTGCTAGGGCCACGG
CTGGAATCGCCAACCTCTTCAGTCCGGGCGCCCGGCAGAATGTCCAGCTGATCA

>1310_S85_L001_R1_001.fastq_298_1a_5
CCCCAACAACAGCGCTGGTAGTGGCTCAGCTACTCAGGGTCCCGCAAGCCATCTTGGACATGATCGCTGG
TGCCCACTGGGGAGTCCTAGCGGGCATAGCGTATTTCTCCATGGTGGGCAACTGGGCGAAGGTCCTGCTG
GTGTTGCTGTTGTTTGCCGGCGTCGACGCGGATACCTACGTCACTGGGGGAAGTGCTGCTAGGGCCACGG
CTGGAATCGCCAACCTCTTCAGTCCGGGCGCCCGGCAGAATGTCCAGCTGATCA

>1310_S85_L001_R1_001.fastq_299_1a_5
CCCCAACAACAGCGCTGGTAGTGGCTCAGCTACTCAGGGTCCCGCAAGCCATCTTGGACATGACCGCTGG
TGCCCACTGGGGAGTCCTAGCGGGCATAGCGTATTTCTCCATGGTGGGCAACTGGGCGAAGGTCCTGCTG
GTGCTGCTGCTGTTTGCCGGCGTCGACGCGGATACCTACGTCACTGGGGGAAGTGCTGCTAGGGCCACGG
CTGGAATCGCCAGCCTCTTCAGTCCGGGCGCCCGGCAGAATGTCCAGCTGATCA

>1310_S85_L001_R1_001.fastq_300_1a_5
CCCCAACAACAGCGCTGGTAGTGGCTCAGCTACTCAGGGTCCCGCAAGCCATCTTGGGCATGATCGCTGG
TGCCCACTGGGGAGTCCTAGCGGGCATAGCGTATTTCTCCATGGTGGGCAACTGGGCGAAGGTCCTGCTG
GTGCTGCTGCTGTTTGCCGGCGTCGACGCGGATACCTACGTCACTGGGGGAAGTGCTGCTAGGGCCACGG
CTGGAATCGCCAGCCTCTTCAGTCCGGGCGCCCGGCAGAATGTCCAGCTGATCA

>1310_S85_L001_R1_001.fastq_301_1a_5
CCCCAACAACAGCGCTGGTAGTGGCTCAGCTACTCAGGGTCCCGCAAGCCATCTTGGACATGATCGCTGG
TGCCCACTGGGGAGTCCTAGCGGGCATAGCGTATTTCTCCATGGTGGGCAACTGGGCGAAGGTCCTGCTG
GTGCTGCTGCTGTTTGCCGGCGTCGACGCGGATACCTACGTCACTGGGGGAAGTGCTGCTAGGGCCACGG
CTGGAATCGCCAACCTCCTCAGTCCGGGCGCCCGGCAGAATGTCCAGCTGATCA

>1310_S85_L001_R1_001.fastq_302_1a_5
CCCCAACAACGGCGCTGGTAGTGGCTCAGCTACTCAGGGTCCCGCAAGCCATCTTGGACATGATCGCTGG
TGCCCACTGGGGAGTCCTAGCGGGCATAGCGTATTTCTCCATGGTGGGCAACTGGGCGAAGGTCCTGCTG
GTGCTGCTGCTGTTTGCCGGCGTCGACGCGGATACCTACGTCACTGGGGGAAGTGCTGCTAGGGCCACGG
CTGGAATCGCCAACCTCTTCAGTCCGGGCGCCCGGCAGAATGTCCAGCTGATCA

>1310_S85_L001_R1_001.fastq_303_1a_5
CCCCAACAACAGCGCTGGTAGTGGCTCAGCTACTCAGGGTCCCGCAAGCCATCTTGGACATGATCGCTGG
TGCCCACTGGGGAGTCCTAGCGGGCATAGCGTATTTCTCCATGGTGGGCAACTGGGCGAAGGTCCTGCTG
GTGCTGCTGCTGTTTGCCGGCGTTGGCGCGGATACTTACGTCACTGGGGGAAGTGCTGCTAGGGCCACGG
CTGGAATCGCCAACCTCTTCAGTCCGGGCGCCCGGCAGAATGTCCAGCTGATCA

>1310_S85_L001_R1_001.fastq_304_1a_5
CCCCAACAACAGCGCTGGTAGTGGCTCAGCTACTCAGGGTCCCGCAAGCCATCTTGGACATGATCGCTGG
TGCCCACTGGGGAGTCCTAGCGGGCATAGCGTATTTCTCCATGGTGGGCAACTGGGCGAAGGTCCTGCTG
GTGCTGCTGCCGTTTGCCGGCGTCGACGCGGATACCTACGTCACTGGGGGAAGTGCTGCTAGGGCCACGG
CTGGAATCGCCAACCTCTTCAGTCCGGGCGCCCGGCAGAATGTCCAGCTGATCA

>1310_S85_L001_R1_001.fastq_305_1a_5
CCCCAACAACAGCGCTGGTAGTGGCTCAGCTACTCAGGGTCCCGCAAGCCATCTTGGACATGATCGCTGG
TGCCCACTGGGGAGTCCTAGCGGGCATAGCGTATTTCTCCATGGTGGGCAACTGGGCGAAGGTCCTGCTG
GTGCTGCTGCTGTTTGCCGGCGTCGACGCGAGTACCTACACCACTGGGGGAGCTGCTGCTCAGAGCGCGG
CTTCATTCGCCAGCTTCTTCACTCCGGGCGCCAAGCAGAATGTCCAGCTGATCA

>1310_S85_L001_R1_001.fastq_306_1a_5
CCCCAACAACAGCGCTGGTAGTGGCTCAGCTACCCAGGGTCCCGCAAGCCATCTTGGACATGATCGCTGG
TGCCCACTGGGGAGTCCTAGCGGGCATAGCGTATTTCTCCATGGTGGGCAACTGGGCGAAGGTCCTGCTG
GTGCTGCTGCTGTTTGCCGGCGTCGACGCGAGTACCTACACCACTGGGGGAGCTGCTGCTCAGAGCGCGG
CTTCATTCGCCGGCTTCTTCAGTCCGGGCGCCAAGCAGAATGTCCAGCTGATCA

>1310_S85_L001_R1_001.fastq_307_1a_5
CCCCAACAACAGCGCTGGTAGTGGCTCAGCTACTCAGGGTCCCGCAAGCCATCTTGGACATGATCGCTGG
TGCCCACTGGGGAGTCCTAGCGGGCATAGCGTATTTCTCCATGGTGGGCAACTGGGCGAAGGTCCTGCTG
GTGCTGCTGCTGTTTGCCGGCGTCGACGCGGATACCTACGTCACTGGGGGAAGTGCTGCTAGGGCCACGG
CTGGAATCGCCAACCTCTTCAGTCCGGGCGCCCGGCAGAATGTCCAGCCGATCA

>1310_S85_L001_R1_001.fastq_308_1a_5
CCCCAACAACAGCGCTGGTAGTGGCTCAGCTACTCAGGGTCCCGCAAGCCATCTTGGACATGGTCGCTGG
TGCCCACTGGGGAGTCCTAGCGGGCATAGCGTATTTCTCCATGGTGGGCAACTGGGCGAAGGTCCTGCTG
GTGCTGCTGCTGTTTGCCGGCGTCGACGCGAGTACCTACACCACTGGGGGAGCTGCTGCTCAGAGCGCGG
CTTCATTCGCCAGCTTCTTCAGTACGGGCGCCAAGCAGAATGTCCAGCTGATCA

>1310_S85_L001_R1_001.fastq_309_1a_5
CCCCAACAACAGCGCTGGTAGTGGCTCAGCTACTCAGGGTCCCGCAAGCCATCTTGGACATGATCGCTGG
TGCCCACTGGGGAGTCCTAGCGGGCATAGCGTATTTCTCCATGGTGGGCAACTGGGCGAAGGTCCTGCTG
GTGCTGCTGCTGTTTGCCGGCGTCGACGCGGATACCTACGTCACTGGGGGAAGTGCTGCTAGGGCCACGG
CTGGAATCGCCAACCTCTTCAGTCCGGGCGCCCGGCAGAACGTCCAGCTGATCA

>1310_S85_L001_R1_001.fastq_310_1a_5
CCCCAACAACAGCGCTGGTAGTGGCTCAGCTACTCAGGGTCCCGCAAGCCATCTTGGACATGATCGCTGG
TGCCCACTGGGGAGTCCTAGCGGGCATAGCGTATTTCTCCATGGTGGGCAACTGGGCGAAGGTCCTGCTG
GTGCTGCTGCTGTTTGCCGGCGTCGACGCGAGTACCTACACCACTGGGGGAGCTGCTGCTAGGGCCACGG
CTGGAATCGCCAACCTCTTCAGTCCGGGCGCCCGGCAGAATGTCCAGCTGATCA

>1310_S85_L001_R1_001.fastq_311_1a_5
CCCCAACAACAGCGCTGGTAGTGGCTCAGCTACTCAGGGTCCCGCAAGCCATCTTGGACATGATCGCTGG
TGCCCACTGGGGAGTCCTAGCGGGCATAGCGTATTTCTCCATGGTGGGCAACTGGGCGAAGGTCCTGCTG
GTGCTGCTGCTGTTTGCCGGCGTCGACGCGAGTACCTGCACCACTGGGGGAGCTGCTGCTCAGAGCGCGG
CTTCATTCGCCGGCTTCTTCAGTCCGGGCGCCAAGCAGAATGTCCAGCTGATCA

>1310_S85_L001_R1_001.fastq_312_1a_5
CCCCAACAACAGCGCTGGTAGTGGCTCAGCTACTCAGGGTCCCGCAAGCCATCTTGGACATGATCGCTGG
TGCCCACTGGGGAGTCCTAGCGGGCATAGCGTATTTCTCCATGGTGGGCAACTGGGCGAAGGTCCTGCTG
GTGCTGTTGCTGTTTGCCGGCGTCGACGCGGATACCTACGTCACTGGGGGAAGTGCTGCTAGGGCCACGG
CTGGAATCGCCAACCTCTTCAGTCCGGGCGCCCGGCAGAATGTCCAGCTGATCA

>1310_S85_L001_R1_001.fastq_313_1a_5
CCCCAACAACAGCGCTGGTAGTGGCTCAGCTACTCAGGGTCCCGCAAGCCATCTCGGACATGATCGCTGG
TGCCCACTGGGGAGTCCTAGCGGGCATAGCGTATTTCTCCATGGTGGGCAACTGGGCGAAGGTCCTGCTG
GTGCTGCTGCTGTTTGCCGGCGTCGACGCGGATACCTACGTCACTGGGGGAAGTGCTGCTAGGGCCACGG
CTGGAATCGCCAGCCTCTTCAGTCCGGGCGCCCGGCAGAATGTCCAGCTGATCA

>1310_S85_L001_R1_001.fastq_314_1a_5
CCCCAACAACAGCGCTGGTAGTGGCTCAGCTACTCAGGGTCCCGCAAGCCATCTTGGACATGATCGCTGG
TGCCCACTGGGGAGTCCTAGTGGGCATAGCGTATTTCTCCATGGTGGGCAACTGGGCGAAGGTCCTGCTG
GTGCTGCTGCTGTTTGCCGGCGTCGACGCGGATACCTACGTCACTGGGGGAAGTGCTGCTAGGGCCACGG
CTGGAATCGCCAACCTCTTCAGTCCGGGCGCCCGGCAGAATGTCCAGCTGATCA

>1310_S85_L001_R1_001.fastq_315_1a_5
CCCCAACAACAGCGCTGGTAGTGGCTCAGCTACTCAGGGTCCCGCAAGCCATCTTGGACATGATCGCTGG
TGCCCACTGGGGAGTCCTAGCGGGCATAGCGTATTTCTCCATGGTGGGCAACTGGGCGAAGGTCCTGCTG
GTGCTGCTGCTGTTTGCCGGCGTCGACGCGGAGACCCACACCAGTGGGGGAAGTCTTGCTAGGGGCGCGG
CTGGACTCGCCGGCCTCTTCAGTCAGGGCGCCAAGCAGAATATCCAGCTGATCA

>1310_S85_L001_R1_001.fastq_316_1a_5
CCCCAACAACAGCGCTGGTAGTGGCTCAGCTACTCAGGGTCCCGCAAGCCATCTTGGACATGATCGCTGG
TGCCCACTGGGGAGTCCTAGCGGGCATAGCGTATTTCTCCATGGTGGGCAACTGGGCGAAGGTCCTGCTG
GTGCTGCTGCTGTTCGCCGGCGTCGACGCGAGTACCTACACCACTGGGGGAGCTGCTGCTCAGAGCGCGG
CTTCATTCGCCAGCTTCTTCAGTCGGGGCGCCAAGCAGAATGTCCAGCTGATCA

>1310_S85_L001_R1_001.fastq_317_1a_5
CCCCAACAACAGCGCTGGTAGTGGCTCAGCTACTCAGGGTCCCGCAAGCCATCTTGGACATGATCGCTGG
TGCCCACTGGGGAGTCCTAGCGGGCATGGCGTATTTCTCCATGGTGGGCAACTGGGCGAAGGTCCTGCTG
GTGCTGCTGCTGTTTGCCGGCGTCGACGCGGATACCTACGTCACTGGGGGAAGTGCTGCTAGGGCCACGG
CTGGAATCGCCAACCTCTTCAGTCCGGGCGCCCGGCAGAATGTCCAGCTGATCA

>1310_S85_L001_R1_001.fastq_318_1a_5
CCCCAACAACAGCACTGGTAGTGGCTCAGCTACTCAGGGTCCCGCAAGCCATCTTGGACATGATCGCTGG
TGCCCACTGGGGAGTCCTAGCGGGCATAGCGTATTTCTCCATGGTGGGCAACTGGGCGAAGGTCCTGCTG
GTGCTGCTGCTGTTTGCCGGCGTCGACGCGGATACCTACGTCACTGGGGGAAGTGCTGCTAGGGCCACGG
CTGGAATCGCCAACCTCTTCAGTCCGGGCGCCCGGCAGAATGTCCAGCTGATCA

>1310_S85_L001_R1_001.fastq_319_1a_5
CCCCAACAACAGCGCTGGTAGTGGCTCAGCTACTCAGGGTCCCGCAAGCCATCTTGGACATGATCGCTGG
TGCCCACTGGGGAGTCCTAGCGGGCATAGCGTATTTCTCCATGGTGGGCAACTGGGCGAAGGTCCTGCTG
GTGCTGCTGCTGTTTGCCGGCGTCGATGCGGATACCTACGTCACTGGGGGAAGTGCTGCTAGGGCCACGG
CTGGAATCGCCAACCTCTTCAGTCCGGGCGCCCGGCAGAATGTCCAGCTGATCA

>1310_S85_L001_R1_001.fastq_320_1a_5
CCCCAACAACAGCGCTGGTAGTGGCTCAGCTACTCAGGGTCCCGCAAGCCATCTTGGACATGATCGCTGG
TGCCCACTGGGGAGTCCTAGCGGGCATAGCGTATTTCTCCATGGTGGGCAACTGGGCGAAGGTCCTGCTG
GTGCTGCTGCTGTTTGCCGGCGTCGACGCGGATACCTACGTCACTGGGGGAAGTGCTGCTAGGGCCACGG
CTGGAATCGCCAACCTCTTCAGTCCGGGCGCCCGGCAGAGTGTCCAGCTGATCA

>1310_S85_L001_R1_001.fastq_321_1a_5
CCCCAACAACAGCGCTGGTAGTGGCTCAGCTACTCAGGGTCCCGCGAGCCATCTTGGACATGATCGCTGG
TGCCCACTGGGGAGTCCTAGCGGGCATAGCGTATTTCTCCATGGTGGGCAACTGGGCGAAGGTCCTGCTG
GTGCTGCTGCTGTTTGCCGGCGTCGACGCGGATACCTACGTCACTGGGGGAAGTGCTGCTAGGGCCACGG
CTGGAATCGCCAGCCTCTTCAGTCCGGGCGCCCGGCAGAATGTCCAGCTGATCA

>1310_S85_L001_R1_001.fastq_322_1a_5
CCCCAACAACAGCGCTGGTAGTGGCTCAGCTACTCAGGGTCCCGCAAGCCATCTTGGACATGATCGCTGG
TGCCCACTGGGGAGTCCTAGCGGGCATAGCGTATTTCTCCATGGTGGGCAACTGGGCGAAGGTCCTGCTG
GTGCTGCTGCTGTTTGCCGGCGTCGACGCGGATACCTACGTCACTGGGGGAAGTGCTGCTAGGGCTACGG
CTGGAATCGCCAGCCTCTTCAGTCCGGGCGCCCGGCAGAATGTCCAGCTGATCA

>1310_S85_L001_R1_001.fastq_323_1a_5
CCCCAACAACAGCGCTGGTAGTGGCTCAGCTACTCAGGGTCCCGCAAGCCATTTTGGACATGATCGCTGG
TGCCCACTGGGGAGTCCTAGCGGGCATAGCGTATTTCTCCATGGTGGGCAACTGGGCGAAGGTCCTGCTG
GTGCTGCTGCTGTTTGCCGGCGTCGACGCGGATACCTACGTCACTGGGGGAAGTGCTGCTAGGGCCACGG
CTGGAATCGCCAGCCTCTTCAGTCCGGGCGCCCGGCAGAATGTCCAGCTGATCA

>1310_S85_L001_R1_001.fastq_324_1a_5
CCCCAACAACAGCGCTGGTAGTGGCTCAGCCACTCAGGGTCCCGCAAGCCATCTTGGACATGATCGCTGG
TGCCCACTGGGGAGTCCTAGCGGGCATAGCGTATTTCTCCATGGTGGGCAACTGGGCGAAGGTCCTGCTG
GTGCTGCTGCTGTTTGCCGGCGTCGACGCGGATACCTACGTCACTGGGGGAAGTGCTGCTAGGGCCACGG
CTGGAATCGCCAACCTCTTCAGTCCGGGCGCCCGGCAGAATGTCCAGCTGATCA

>1310_S85_L001_R1_001.fastq_325_1a_5
CCCCAACAACAGCGCTGGTAGTGGCTCAGCTACTCAGGGTCCCGCAAGCCATCTTGGACATGATCGCTGG
TGCCCACTGGGGAGTCCTAGCGGGCATAGCGTATTTCTCCATGGTGGGCAACCGGGCGAAGGTCCTGCTG
GTGCTGCTGCTGTTTGCCGGCGTCGACGCGGATACCTACGTCACTGGGGGAAGTGCTGCTAGGGCCACGG
CTGGAATCGCCAGCCTCTTCAGTCCGGGCGCCCGGCAGAATGTCCAGCTGATCA

>1310_S85_L001_R1_001.fastq_326_1a_5
CCCCAACAACAGCGCTGGTAGTGGCTCAGCTACTCAGGGTCCCGCAAGCCATCTTGGACATGATCGCTGG
TGCCCACTGGGGAGTCCTAGCGGGCATAGCGTATTTCTCCATGGTGGGCAACTGGGCGAAGGTCCTGCTG
GTGCTGCTGCTGTTTGCCGGCGTCGACGCGAGTACCCACACCACTGGGGGAGCTGCTGCTCAGAGCGCGG
CTTCATTCGCCGGCTTCTTCAGTCCGGGCGCCAAGCAGAATGTCCAGCTGATCA

>1310_S85_L001_R1_001.fastq_327_1a_5
CCCCAACAACAGCGCTGGTAGTGGCTCAGCTACTCAGGGTCCCGCAAGCCATCTTGGACATGATCGCTGG
TGCCCACTGGGGAGTCCTAGCGGGCATAGCGTATTTCTCCATGGTGGGCAACTGGGCGAAGGTCCTGCTG
GTGCCGCTGCTGTTTGCCGGCGTCGACGCGGATACCTACGTCACTGGGGGAAGTGCTGCTAGGGCCACGG
CTGGAATCGCCAACCTCTTCAGTCCGGGCGCCCGGCAGAATGTCCAGCTGATCA

>1310_S85_L001_R1_001.fastq_328_1a_5
CCCCAACAACAGCGCTGGCAGTGGCTCAGCTACTCAGGGTCCCGCAAGCCATCTTGGACATGATCGCTGG
TGCCCACTGGGGAGTCCTAGCGGGCATAGCGTATTTCTCCATGGTGGGCAACTGGGCGAAGGTCCTGCTG
GTGCTGCTGCTGTTTGCCGGCGTCGACGCGAGTACCTACACCACTGGGGGAGCTGCTGCTCAGAGCGCGG
CTTCATTCGCCGGCTTCTTCAGTCCGGGCGCCAAGCAGAATGTCCAGCTGATCA

>1310_S85_L001_R1_001.fastq_329_1a_5
CCCCAACAACAGCGCTGGTAGTGGCTCAGCTACTCAGGGTCCCGCAAGCCATCTTGGACATGATCGCTGG
TGCCCACTGGGGAGTCCTAGCGGGCATAGCGTATTTCTCCATGGTGGGCAACTGGGCGAAGGTCCTGCTG
GTGCTGCTGCTGTTTGCCGGCGTCGACACGGATACCTACGTCACTGGGGGAAGTGCTGCTAGGGCCACGG
CTGGAATCGCCAACCTCTTCAGTCCGGGCGCCCGGCAGAATGTCCAGCTGATCA

>1310_S85_L001_R1_001.fastq_330_1a_5
CCCCAACAACAGCGCTGGTAGTGGCTCAGCTACTCAGGGTCCCGCAAGCCATCTTGGACATGATCGCTGG
TGCCCACTGGGGAGTCCTAGCGGGCATAGCGTATTTCTCCATGGTGGGCAACTGGGCGAAGGTCCTGCTG
GTGCTGCCGCTGTTTGCCGGCGTCGACGCGAGTACCTACACCACTGGGGGAGCTGCTGCTCAGAGCGCGG
CTTCATTCGCCGGCTTCTTCAGTCCGGGCGCCAAGCAGAATGTCCAGCTGATCA

>1310_S85_L001_R1_001.fastq_331_1a_5
CCCCAACAACAGCGCTGGTAGTGGCCCAGCTACTCAGGGTCCCGCAAGCCATCTTGGACATGATCGCTGG
TGCCCACTGGGGAGTCCTAGCGGGCATAGCGTATTTCTCCATGGTGGGCAACTGGGCGAAGGTCCTGCTG
GTGCTGCTGCTGTTTGCCGGCGTCGACGCGGATACCTACGTCACTGGGGGAAGTGCTGCTAGGGCCACGG
CTGGAATCGCCAGCCTCTTCAGTCCGGGCGCCCGGCAGAATGTCCAGCTGATCA

>1310_S85_L001_R1_001.fastq_332_1a_5
CCCCAACAACAGCGCTGGTAGTGGCTCAGCTACTCAGGGTCCCGCAAGCCATCTTGGACATGATCGCTGG
TGCCCACTGGGGAGTCCTAGCGGGCATAGCGTATTTCTCCATGGTGGGCAACTGGGCGAAGGTCCTGCTG
GTGCTGCTGCTGTTTGCCGGCGTCGACGCGGATACCTACGTCACTGGGGGAAGTGCTGCTAGGGCCACGG
CTGGAATCGCCAGCCTCTTCAGTCCGGGCGCCCGGCAGAATGCCCAGCTGATCA

>1310_S85_L001_R1_001.fastq_333_1a_5
CCCCAACAACAGCGCTGGTAGTGGCTCAGCTACTCAGGGTCCCGCAAGCCATCTTGGACATGATCGCTGG
TGCCCACTGGGGAGTCCTAGCGGGCATAGCATATTTCTCCATGGTGGGCAACTGGGCGAAGGTCCTGCTG
GTGCTGCTGCTGTTTGCCGGCGTCGACGCGAGTACCTACACCACTGGGGGAGCTGCTGCTCAGAGCGCGG
CTTCATTCGCCGGCTTCTTCAGTCCGGGCGCCAAGCAGAATGTCCAGCTGATCA

>1310_S85_L001_R1_001.fastq_334_1a_5
CCCCAACAACAGCGCTGGTAGTGGCTCAGCTACTCAGGGTCCCGCAAGCCATCTTGGACATGATCGCTGG
TGCCCACTGGGGAGTCCTAGCGGGCATAGCGTATTTCTCCATGGTGGGCAACTGGGCGAAGGTCCTGCTG
GTGCTGCTGCTGTTTGCCGGCGTCGACGCGGATACCTACGTCACTGGGGGAAGTGCTGCTAGGGCCACGG
CTGGAATCGCCAACCTCTTCAGTCCGGGCGCCCGGCGGAATGTCCAGCTGATCA

>1310_S85_L001_R1_001.fastq_335_1a_5
CCCCAACAACAGCGCTGGTAATGGCTCAGCTACTCAGGGTCCCGCAAGCCATCTTGGACATGATCGCTGG
TGCCCACTGGGGAGTCCTAGCGGGCATAGCGTATTTCTCCATGGTGGGCAACTGGGCGAAGGTCCTGCTG
GTGCTGCTGCTGTTTGCCGGCGTCGACGCGAGTACCTACACCACTGGGGGAGCTGCTGCTCAGAGCGCGG
CTTCATTCGCCGGCTTCTTCAGTCCGGGCGCCAAGCAGAATGTCCAGCTGATCA

>1310_S85_L001_R1_001.fastq_336_1a_5
CCCCAACAACAGCGCTGGTAGTGGCTCAGCTACCCAGGGTCCCGCAAGCCATCTTGGACATGATCGCTGG
TGCCCACTGGGGAGTCCTAGCGGGCATAGCGTATTTCTCCATGGTGGGCAACTGGGCGAAGGTCCTGCTG
GTGCTGCTGCTGTTTGCCGGCGTCGACGCGGATACCTACGTCACTGGGGGAAGTGCTGCTAGGGCCACGG
CTGGAATCGCCAGCCTCTTCAGTCCGGGCGCCCGGCAGAATGTCCAGCTGATCA

>1310_S85_L001_R1_001.fastq_337_1a_5
CCCCAACAACAGCGCTGGTAGTGGCTCAGCTACTCAGGGTCCCGCAAGCCATCTTGGACATGATCGCTGG
TGCCCACTGGGGAGTCCTAGCGGGCATAGCGTATTTCTCCATGGTGGGCAACTGGGCGAAGGTCCTGCTG
GTGCTGCTGCTGTTTGCCGGCGTCGACGCGGATACCTACGTCACTGGGGGAAGTGCTGCTAGGGCCACGG
CTGGAATCGCCAACCTCTTCAGTCCAGGCGCCCGGCAGAATGTCCAGCTGATCA

>1310_S85_L001_R1_001.fastq_338_1a_5
CCCCAACAACAGCGCTGGTAGTGGCTCAGCTACTCAGGGTCCCGCAAGCCATCTTGGACATGATCGCTGG
TGCCCACTGGGGAGTCCTAGCGGGCATAGCGTATTTCTCCATGGTGGGCAACTGGGCGAAGGCCCTGCTG
GTGCTGCTGCTGTTTGCCGGCGTCGACGCGGATACCTACGTCACTGGGGGAAGTGCTGCTAGGGCCACGG
CTGGAATCGCCAGCCTCTTCAGTCCGGGCGCCCGGCAGAATGTCCAGCTGATCA

>1310_S85_L001_R1_001.fastq_339_1a_5
CCCCAACAACAGCGCTGGTAGTGGCTCAGCTACTCAGGGTCCCGCAAGCCATCTTGGACATGATCGCTGG
TGCCCACTGGGGAGTCCTAGCGGGCATAGCGTATTTCTCCATGGTGGGCAACTGGGCGAAGGTCCTGCTG
GTGCTGCTGCTGTTTGCCGGCGTCGACGCGGGTACCTACGTCACTGGGGGAAGTGCTGCTAGGGCCACGG
CTGGAATCGCCAGCCTCTTCAGTCCGGGCGCCCGGCAGAATGTCCAGCTGATCA

>1310_S85_L001_R1_001.fastq_340_1a_5
CCCCAACAACAGCGCTGGTAGTGGCTCAGCTACTCAGGGTCCCGCAAGCCATCTTGGACATGATCGCTGG
TGCCCACTGGGGAGTCCTAGCGGGCATAGCGTATTTCTCCATGGTGGGCAACTGGGCGAAGGTCCTGCTG
GTGCTGCTGCTGTTTGCCGGCGTCGACGCGCGTACCTACACCACTGGGGGAGCTGCTGCTCAGAGCGCGG
CTTCATTCGCCAGCTTCTTCAGTCCGGGCGCCAAGCAGAATGTCCAGCTGATCA

>1310_S85_L001_R1_001.fastq_341_1a_5
CCCCAACAACAGCGCTGGTAGTGGCTCAGCTACTCAGGGTCCCGCAAGCCATCTTGGACATGATCGCTGG
TGCCCACTGGGGAGTCCTAGCGGGCATAGCGTATTTCTCCATGGTGGGCAACTGGGCGAAGGTCCTGCTG
GTGCTGCTGCTGTTTGCCGGCGTCGACGCGGATACCTACGTTACTGGGGGAAGTGCTGCTAGGGCCACGG
CTGGAATCGCCAACCTCTTCAGTCCGGGCGCCCGGCAGAATGTCCAGCTGATCA

>1310_S85_L001_R1_001.fastq_342_1a_5
CCCCGACAACAGCGCTGGTAGTGGCTCAGCTACTCAGGGTCCCGCAAGCCATCTTGGACATGATCGCTGG
TGCCCACTGGGGAGTCCTAGCGGGCATAGCGTATTTCTCCATGGTGGGCAACTGGGCGAAGGTCCTGCTG
GTGCTGCTGCTGTTTGCCGGCGTCGACGCGAGTACCTACACCACTGGGGGAGCTGCTGCTCAGAGCGCGG
CTTCATTCGCCGGCTTCTTCAGTCCGGGCGCCAAGCAGAATATCCAGCTGATCA

>1310_S85_L001_R1_001.fastq_343_1a_5
CCCCAACAACAGCGCTGGTAGTGGCTCAGCTACTCAGGGTCCCGCAAGCCATCTTGGACATGATCGCTGG
TGCCCACTGGGGAGTCCTAGCGGGCATAGCGTATTTCTCCATGGTGGGCAACTGGGCGAAGGTCCTGCTG
GTGCTGCTGCTGTTTGCCGGCGTCGACGCGAGTACCTACACCACTGGGGGAGCTGCTGCTCAGAGCGCGG
CTTCATTCGCCAGCTTCTTCAGTCGGGGCGCCAAGCAGAATATCCAGCTGATCA

>1310_S85_L001_R1_001.fastq_344_1a_5
CCCCAACAACAGCGCTGGTAGTGGCTCAGCTACTCAGGGTCCCGCAAGCCATCTTGGACATGATCGCTGG
TGCCCACTGGGGAGTTCTAGCGGGCATAGCGTATTTCTCCATGGTGGGCAACTGGGCGAAGGTCCTGCTG
GTGCTGCTGCTGTTTGCCGGCGTCGACGCGGATACCTACGTCACTGGGGGAAGTGCTGCTAGGGCCACGG
CTGGAATCGCCAGCCTCTTCAGTCCGGGCGCCCGGCAGAATGTCCAGCTGATCA

>1310_S85_L001_R1_001.fastq_345_1a_5
CCCCAACAACAGCGCTGGTAGTGGCTCAGCTACTCAGGGTCCCACAAGCCATCTTGGACATGATCGCTGG
TGCCCACTGGGGAGTCCTAGCGGGCATAGCGTATTTCTCCATGGTGGGCAACTGGGCGAAGGTCCTGCTG
GTGCTGCTGCTGTTTGCCGGCGTCGACGCGGATACCTACGTCACTGGGGGAAGTGCTGCTAGGGCCACGG
CTGGAATCGCCAACCTCTTCAGTCCGGGCGCCCGGCAGAATGTCCAGCTGATCA

>1310_S85_L001_R1_001.fastq_346_1a_5
CCCCAACAACAGCGCTGGTAGTGGCTCAGCTACTCAGGGTCCCGCAAGCCATCTTGGACATGATCGCTGG
TGCCCACTGGGGAGTCCTAGCGGGCATAGCGTATTTCTCCATGGTGGGCAACTGGGCGAAGGTCCTGCTG
GTGCTGCTGCTGTTTGCCGGCGTCGACGCGAGTACCTACACCACTGGGGGAGCTGCTGCTCAGAGCGCGG
CTTCATTCGCCAGCTTCTCCAGTCGGGGCGCCAAGCAGAATGTCCAGCTGATCA

>1310_S85_L001_R1_001.fastq_347_1a_5
CCCCAACAACAGCGCTGGTAGTGGCTCAGCTGCTCAGGGTCCCGCAAGCCATCTTGGACATGATCGCTGG
TGCCCACTGGGGAGTCCTAGCGGGCATAGCGTATTTCTCCATGGTGGGCAACTGGGCGAAGGTCCTGCTG
GTGCTGCTGCTGTTTGCCGGCGTCGACGCGAGTACCTACACCACTGGGGGAGCTGCTGCTCAGAGCGCGG
CTTCATTCGCCGGCTTCTTCAGTCCGGGCGCCAAGCAGAATGTCCAGCTGATCA

>1310_S85_L001_R1_001.fastq_348_1a_5
CCCCAACAACAGCGCTGGTAGTGGCTCAGCTACTCAGGGTCCCGCAAGCCATCTTGGACATGATCGCTGG
TGCCCACTGGGGAGTCCTAGCGGGCATAGCGTATTTCTCCATGGTGGGCAACTGGGCGAAGGTCCTGCTG
GTGCTGCTGCTGTTTGCCGGCGTCGACGCGAGTGCCTACACCACTGGGGGAGCTGCTGCTCAGAGCGCGG
CTTCATTCGCCGGCTTCTTCAGTCCGGGCGCCAAGCAGAATATCCAGCTGATCA

>1310_S85_L001_R1_001.fastq_349_1a_5
CCCCAACAACAGCGCTGGTAGTGGCTCAGCTACTCAGGGTCCCGCAAGCCATCTTGGACATGATCGCTGG
TGCCCACTGGGGAGTCCTAGCGGGCATAGCGTATTTCTCCATGGTGGGCAACTGGGCGAAGGTCCTGCTG
GTGCTGCTGCTGTTTGCCGGCGTCGACGCGGATACCTACGTCACTGGGGGAAGTGCTGCTAGGGCCACGG
CTGGAATCGCCAGCCTCTTCAGCCCGGGCGCCCGGCAGAATGTCCAGCTGATCA

>1310_S85_L001_R1_001.fastq_350_1a_5
CCCCAACAACAGCGCTGGTAGTGGCTCAGCTACTCAGGGTCCCGCAAGCCATCTTGGACATGATCGCTGG
TGCCCACTGGGGAGTCCTAGCGGGCATAGCGTATTTCTCCATGGTGGGCAACTGGGCGAAGGTCCTGCTG
GTGCTGCTGCTGTTTGCCGGCGTCGACGCGAGTACCTACACCACTGGGGGAGCTGCTGCTCAGAGCGCGG
CTTCATTCGCCGGCTTCTTCAGTCTGGGCGCCAAGCAGAATATCCAGCTGATCA

>1310_S85_L001_R1_001.fastq_351_1a_5
CCCCAACAACAGCGCTGGTAGTGGCTCAGCTACTCAGGGTCCCGCAAGCCATCTTGGACATGATCGCTGG
TGCCCACTGGGGAGTCCTAGCGGGCATAGCGTATTTCTCCATGGTGGGCAACTGGGCGAAGGTCCTGCTG
GTGCTGCTGCTGTTTGCCGGCGTCGACGCGAGTACCTACACCACTGGGGGAGCTGCTGCTCAGAGCGCGG
CTTCATTCGCCGGCTTCTTCAGTCAGGGCGCCAAGCAGAATATCCAGCTGATCA

>1310_S85_L001_R1_001.fastq_352_1a_5
CCCCAACAACAGCGCTGGTAGTGGCTCAGCTACTCAGGGTCCCGCAAGCCGTCTTGGACATGATCGCTGG
TGCCCACTGGGGAGTCCTAGCGGGCATAGCGTATTTCTCCATGGTGGGCAACTGGGCGAAGGTCCTGCTG
GTGCTGCTGCTGTTTGCCGGCGTCGACGCGGATACCTACGTCACTGGGGGAAGTGCTGCTAGGGCCACGG
CTGGAATCGCCAACCTCTTCAGTCCGGGCGCCCGGCAGAATGTCCAGCTGATCA

>1310_S85_L001_R1_001.fastq_353_1a_5
CCCCAACAACAGCGCTGGTAGTGGCTCAGCTACTCAGGGTCCCGCAAGCCATCTTGGACATGATCGCTGG
TGCCCACTGGGGAGTCCTAGCGGGCATAGCGTACTTCTCCATGGTGGGCAACTGGGCGAAGGTCCTGCTG
GTGCTGCTGCTGTTTGCCGGCGTCGACGCGAGTACCTACACCACTGGGGGAGCTGCTGCTCAGAGCGCGG
CTTCATTCGCCGGCTTCTTCAGTCCGGGCGCCAAGCAGAATGTCCAGCTGATCA

>1310_S85_L001_R1_001.fastq_354_1a_5
CCCCAACAACAGCGCTGGTAGTGGCTCAGCCACTCAGGGTCCCGCAAGCCATCTTGGACATGATCGCTGG
TGCCCACTGGGGAGTCCTAGCGGGCATAGCGTATTTCTCCATGGTGGGCAACTGGGCGAAGGTCCTGCTG
GTGCTGCTGCTGTTTGCCGGCGTCGACGCGGATACCTACGTCACTGGGGGAAGTGCTGCTAGGGCCACGG
CTGGAATCGCCAGCCTCTTCAGTCCGGGCGCCCGGCAGAATGTCCAGCTGATCA

>1310_S85_L001_R1_001.fastq_355_1a_5
CCCCAACAACAGCGCTGGTAGTGGCTCAGCTACTCAGGGTCCCGCAAGCCATCTTGGACATGATCGCTGG
TGCCCACTGGGGAGTCCTAGCGGGCGTAGCGTATTTCTCCATGGTGGGCAACTGGGCGAAGGTCCTGCTG
GTGCTGCTGCTGTTTGCCGGCGTCGACGCGAGTACCTACACCACTGGGGGAGCTGCTGCTCAGAGCGCGG
CTTCATTCGCCGGCTTCTTCAGTCCGGGCGCCAAGCAGAATGTCCAGCTGATCA

>1310_S85_L001_R1_001.fastq_356_1a_5
CCCCAACAACAGCGCTGGTAGTGGCTCAGCTACTCAGGGTCCCGCAAGCCATCTTGGACATGATCGCTGG
TGCCCACTGGGGAGTCCTAGCGGGCATAGCGTATTTCTCCATGGTGGGCAACTGGGCGAAGGTCCTGCTG
GTGCTGCTGCTGTTTGCCGACGTCGACGCGGATACCTACGTCACTGGGGGAAGTGCTGCTAGGGCCACGG
CTGGAATCGCCAACCTCTTCAGTCCGGGCGCCCGGCAGAATGTCCAGCTGATCA

>1310_S85_L001_R1_001.fastq_357_1a_5
CCCCAACAACAGCGCTGGTAGTGGCTCAGCTACTCAGGGTCCCGCAAGCCATCTTGGACATGATCGCTGG
TGCCCACTGGGGAGTCCTAGCGGGCATAGCGTATTTCTCCATGGTGGGCAACTGGGCGAAGGTCCTGCTG
GTGCTGCTGCTGTTTGCCGGCGTCGACGCGGATACCTACGTCACTGGGGGAAGTGCTGCTAGGGCCACGG
CTGGAATCGCCAGCCTCTTCAGTCCGGGCGCCAAGCAGAATATCCAGCTGATCA

>1310_S85_L001_R1_001.fastq_358_1a_5
CCCCAACAACAGCGCTGGTAGTGGCTCAGCTACTCAGGGTCCCGCAAGCCATCTTGGACATGATCGCTGG
TGCCCACTGGGGAGCCCTAGCGGGCATAGCGTATTTCTCCATGGTGGGCAACTGGGCGAAGGTCCTGCTG
GTGCTGCTGCTGTTTGCCGGCGTCGACGCGGATACCTACGTCACTGGGGGAAGTGCTGCTAGGGCCACGG
CTGGAATCGCCAGCCTCTTCAGTCCGGGCGCCCGGCAGAATGTCCAGCTGATCA

>1310_S85_L001_R1_001.fastq_359_1a_5
CCCCAACAACAGCGCTGGTAGTGGCTCAGCTACTCAGGGTCCCGCAAGCCATCTTGGACATGATCGCTGG
TGCCCACTGGGGAGTCCTAGCGGGCATAGCGTATTTCTCCATGGTGGGCAACTGGGCGAAGGTCCTGCTG
GTGCTGCTGCTGTTTGCCGGCGTCGACGCAAGTACCTACACCACTGGGGGAGCTGCTGCTCAGAGCGCGG
CTTCATTCGCCGGCTTCTTCAGTCCGGGCGCCAAGCAGAATGTCCAGCTGATCA

>1310_S85_L001_R1_001.fastq_360_1a_5
CCCCAACAACAGCGCTGGTAGTGGCTCAGCTACTCAGGGTCCCGCAAGCCATCTTGGACATGATCGCTGG
TGCCCACTGGGGAGTCCTAGCGGGCATAGCGTATTTCTCCATGGTGGGCAACTGGGCGAAGGTCCTGCTG
GTGCTGCTGCTGTTTGCCGGCGTCGACGCGGATACCTACGTCACTGGGGGAAGTGCTGCTAGGGCCACGG
CTGGAATCGCCAACCCCTTCAGTCCGGGCGCCCGGCAGAATGTCCAGCTGATCA

>1310_S85_L001_R1_001.fastq_361_1a_5
CCCCAACAACAGCGCTGGTAGTGGCTCAGCTACTCGGGGTCCCGCAAGCCATCTTGGACATGATCGCTGG
TGCCCACTGGGGAGTCCTAGCGGGCATAGCGTATTTCTCCATGGTGGGCAACTGGGCGAAGGTCCTGCTG
GTGCTGCTGCTGTTTGCCGGCGTCGACGCGAGTACCTACACCACTGGGGGAGCTGCTGCTCAGAGCGCGG
CTTCATTCGCCGGCTTCTTCAGTCCGGGCGCCAAGCAGAATGTCCAGCTGATCA

>1310_S85_L001_R1_001.fastq_362_1a_5
CCCCAACAACAGCGCTGGTAGTGGCTCAGCTACTCAGGGTCCCGCAAGCCATCTTGGACATGATCGCTGG
TGCCCACTGGGGAGTCCTAGCGGGCATAGCGTATTTCTCCATGGTGGGCAACTGGGCGAAGGTCCTGCTG
GTGCTGCTGCTGTTTGCCGGCGTCGACGCGCGTACCTACACCACTGGGGGAGCTGCTGCTCAGAGCGCGG
CTTCATTCGCCGGCTTCTTCAGTCCGGGCGCCAAGCAGAATATCCAGCTGATCA

>1310_S85_L001_R1_001.fastq_363_1a_5
CCCCAACAACAGCGCTGGTAGTGGCTCAGCTACTCAGGGTCCCGCAAGCCATCTTGGACATGATCGCTGG
TGCCCACTGGGGAGTCCTAGCGGGCATAGCGTATTTCTCCATGGTGGGCAACTGGGCGAAGGTCCTGCTG
GTGCTGCTGCTGTTTGCCGGCGTCGACGCGAGTACCTACACCACTGGGGGAGCTGCTGCTCAGGGCGCGG
CTTCATTCGCCGGCTTCTTCAGTCCGGGCGCCAAGCAGAATATCCAGCTGATCA

>1310_S85_L001_R1_001.fastq_364_1a_5
CCCCAACAACAGCGCTGGTAGTGGCTCAGCTACTCAGGGTCCCGCAAGCCATCTTGGACATGATCGCTGG
TGCCCACTGGGGAGTCCTAGCGGGCATAGCGTATTTCTCCATGGTGGGCAACTGGGCAAAGGTCCTGCTG
GTGCTGCTGCTGTTTGCCGGCGTCGACGCGAGTACCTACACCACTGGGGGAGCTGCTGCTCAGAGCGCGG
CTTCATTCGCCGGCTTCTTCAGTCCGGGCGCCAAGCAGAATGTCCAGCTGATCA

>1310_S85_L001_R1_001.fastq_365_1a_5
CCCCAACAACAGCGCTGGTAGTGGCTCAGCTACTCAGGGTCCCGCAAGCCATCTTGGACATGATCGCTGG
TGCCCACTGGGGAGTCCTAGCGGGCATAGCGTATTTCTCCATGGTGGGCAACTGGGCGAAGGTCCTGCTG
GTGCTGCTGCTGTTTGCCGGCGTCGACGCGGATACCTACGTCACTGGGGGAGGTGCTGCTAGGGCCACGG
CTGGAATCGCCAGCCTCTTCAGTCCGGGCGCCCGGCAGAATGTCCAGCTGATCA

>1310_S85_L001_R1_001.fastq_366_1a_5
CCCCAACAACAGCGCTGGTAGTGGCTCAGCTACTCAGGGTCCCGCAAGCCATCTTGGACATGATCGCTGG
TGCCCACTGGGGAGTCCTAGCGGGCATAGCGTATTTCTCCATGGTGGGCAACTGGGCGAAGGTCCTGCTG
GTGCTGCTGCTGTTTGCCGGCGTCGACGCGGATACCTACGTCACTGGGGGAAGTGCTGCTAGGGCCACGG
CTGGAATCGCCAACCTCTTCGGTCCGGGCGCCCGGCAGAATGTCCAGCTGATCA

>1310_S85_L001_R1_001.fastq_367_1a_5
CCCCAACAACAGCGCTGGTAGTGGCTCAGCTACTCAGGGTCCCGCAAGCCATCTTGGACATGATCGCTGG
TGCCCACTGGGGAGTCCTAGCGGGCATAGCGTATTTCTCCATGGTGGGCAACTGGGTGAAGGTCCTGCTG
GTGCTGCTGCTGTTTGCCGGCGTCGACGCGAGTACCTACACCACTGGGGGAGCTGCTGCTCAGAGCGCGG
CTTCATTCGCCGGCTTCTTCAGTCCGGGCGCCAAGCAGAATATCCAGCTGATCA

>1310_S85_L001_R1_001.fastq_368_1a_5
CCCCAACAACAGCGCTGGTAGTGGCTCAGCTACTCAGGGTCCCGCAAGCCATCTTGGACATGATCGCTGG
CGCCCACTGGGGAGTCCTAGCGGGCATAGCGTATTTCTCCATGGTGGGCAACTGGGCGAAGGTCCTGCTG
GTGCTGCTGCTGTTTGCCGGCGTCGACGCGAGTACCTACACCACTGGGGGAGCTGCTGCTCAGAGCGCGG
CTTCATTCGCCGGCTTCTTCAGTCCGGGCGCCAAGCAGAATATCCAGCTGATCA

>1310_S85_L001_R1_001.fastq_369_1a_5
CCCCAACAACAGCGCTGGTAGTGGCTCAGCTACTCAGGGTCCCGCAAGCCATCTTGGACATGATCGCTGG
TGCCCACTGGGGAGTCCTAGCGGGCATAGCGTATTTCTCCATGGTGGGCAACTGGGCGAAGGTCCTGCTG
GTGCTGCTGCTGTTTGCCGGCGTCGACGCGAGTACCTACACCACTGGGGGAGCTGCTGCTCAGAGCGCGG
CTTCATTCGCCGGCTTCTTCAGTCCGGGCGCCAAGCAGAATATCCAGCCGATCA

>1310_S85_L001_R1_001.fastq_370_1a_5
CCCCAACAACAGCGCTGGTAGTGGCTCAGCTACTCAGGGTCCCGCAAGCCATCTTGGACATGATCGCTGG
TGCCCACTGGGGAGTCCTAGCGGGCATAGCGTATTTCTCCATGGCGGGCAACTGGGCGAAGGTCCTGCTG
GTGCTGCTGCTGTTTGCCGGCGTCGACGCGGAAACCCACACCACTGGGGGAAGTGTTGCTAGGGGCGCGG
CTGGACTCGCCGGCCTCTTCAATCCGGGCGCCAAGCAGAATATCCAGCTGATCA

>1310_S85_L001_R1_001.fastq_371_1a_5
CCCCAACAACAGCGCTGGTAGTGGCTCAGCTACTCAGGGTCCCGCGAGCCATCTTGGACATGATCGCTGG
TGCCCACTGGGGAGTCCTAGCGGGCATAGCGTATTTCTCCATGGTGGGCAACTGGGCGAAGGTCCTGCTG
GTGCTGCTGCTGTTTGCCGGCGTCGACGCGGATACCTACGTCACTGGGGGAAGTGCTGCTAGGGCCACGG
CTGGAATCGCCAACCTCTTCAGTCCGGGCGCCCGGCAGAATGTCCAGCTGATCA

>1310_S85_L001_R1_001.fastq_372_1a_5
CCCCAACAACAGCGCTGGTAGTGGCTCAGCTACTCAGGGTCCCGCAAGCCATCTTGGACATGGTCGCTGG
TGCCCACTGGGGAGTCCTAGCGGGCATAGCGTATTTCTCCATGGTGGGCAACTGGGCGAAGGTCCTGCTG
GTGCTGCTGCTGTTTGCCGGCGTCGACGCGGATACCTACGTCACTGGGGGAAGTGCTGCTAGGGCCACGG
CTGGAATCGCCAGCCTCTTCAGTCCGGGCGCCCGGCAGAATGTCCAGCTGATCA
