# Supplementary material for: HCV transmission in high-risk communities in Bulgaria
Source: PLoS One. 2019 Mar 5;14(3):e0212350. doi: 10.1371/journal.pone.0212350 (PMC6400337; doi:10.1371/journal.pone.0212350)
Supplement: S1 File — (ZIP) [file pone.0212350.s002.zip › 1320_S39_L001_R1_001.fastq_1b_freq5.fas]

>1320_S39_L001_R1_001.fastq_1_1b_4584
CACCCACAGCAGCCCTAGTAGTATCGCAGTTACTCCGGATCCCACAAGCTGTCGTGGATATGGTGGCAGG
GGCCCACTGGGGAGTCCTGGCGGGCCTTGCTTACTATTCCATGGTGGGGAACTGGGCTAAGGTTTTGATT
GTGATGCTACTCTTTGCCGGCGTTGACGGGCACACCCGCGCGACGGGGGGGGCGGTGAGTCACACCACCC
GCGGGTTGGCGAAGTTCTTTTCGCCTGGGCCGTCTCAGAGAATCCAGCTCGTAA

>1320_S39_L001_R1_001.fastq_2_1b_518
CACCCACAGCAGCCCTAGTAGTGTCGCAGTTACTCCGGATCCCACAAGCTGTCGTGGATATGGTGGCAGG
GGCCCACTGGGGAGTCCTGGCGGGCCTTGCTTACTATTCCATGGTGGGGAACTGGGCTAAGGTTTTGATT
GTGATGCTACTCTTTGCCGGCGTTGACGGGCACACCCGCGCGACGGGGGGGGCGGTGAGTCACACCACCC
GCGGGTTGGCGAAGTTCTTTTCGCCTGGGCCGTCTCAGAGAATCCAGCTCGTAA

>1320_S39_L001_R1_001.fastq_3_1b_387
CACCCACAGCAGCCCTAGTAGTATCGCAGTTACTCCGGATCCCACAAGCTGTCGTGGATATGGTGGCAGG
GGCCCACTGGGGAGTCCTGGCGGGCCTTGCTTACTATTCCATGGTGGGGAACTGGGCCAAGGTTTTGATT
GTGATGCTACTCTTTGCCGGCGTTGACGGGCACACCCGCGCGACGGGGGGGGCGGTGAGTCACACCACCC
GCGGGTTGGCGAAGTTCTTTTCGCCTGGGCCGTCTCAGAGAATCCAGCTCGTAA

>1320_S39_L001_R1_001.fastq_4_1b_172
CACCCACAGCAGCCCTAGTAGTATCGCAGTTACTCCGGATCCCACAAGCTGTCGTGGATATGGTGGCAGG
GGCCCACTGGGGAGTCCTGGCGGGCCTTGCTTACTATTCCATGGTGGGGAACTGGGCTAAGGTTTTGATT
GTGATGCTACTCTTTGCCGGCGTTGACGGGCACACCCGCGCGACGGGGGGGGGCGGTGAGTCACACCACC
CGCGGGTTGGCGAAGTTCTTTTCGCCTGGGCCGTCTCAGAGAATCCAGCTCGTAA

>1320_S39_L001_R1_001.fastq_5_1b_129
CACCCACAGCAGCCCTAGTAGTATCGCAGTTACTCCGGATCCCACAAGCTGTCGTGGATATGGTGGCAGG
GGCCCACTGGGGAGTCCTGGCGGGCCTTGCTTACTATTCCATGGTGGGGAACTGGGCTAAGGTTTTGATT
GTGATGCTACTCTTTGCCGGCGTTGACGGGCACACCCGCGCGACGGGGGGGGCGGTGAGTCACACCACCC
GCGGGGTGGCGAAGTTCTTTTCGCCTGGGCCGTCTCAGAGAATCCAGCTCGTAA

>1320_S39_L001_R1_001.fastq_6_1b_120
CACCCACAGCAGCCCTAGTAGTATCGCAGTTACTCCGGATCCCACAAGCTGTCGTGGATATGGTGGCAGG
GGCCCACTGGGGAGTCCTGGCGGGCCTTGCTTACTATTCCATGGTGGGGAACTGGGCTAAGGTTTTGATT
GTGATGCTACTCTTTGCCGGCGTTGACGGGCACACCCGCGCGACGGGGGGGGCGGTGAGCCACACCACCC
GCGGGTTGGCGAAGTTCTTTTCGCCTGGGCCGTCTCAGAGAATCCAGCTCGTAA

>1320_S39_L001_R1_001.fastq_7_1b_74
CACCCACAGCAGCCCTAGTAGTATCGCAGTTACTCCGGATCCCACAAGCTGTCGTGGATATGGTGGCAGG
GGCCCACTGGGGAGTCCTGGCGGGCCTTGCTTACTATTCCATGGTGGGGAACTGGGCTAAGGTTTTGATT
GTGATGCTACTCTTTGCCGGCGTTGACGGGCACACCCGCGCGACGGGGGGGGCGGTGGGTCACACCACCC
GCGGGTTGGCGAAGTTCTTTTCGCCTGGGCCGTCTCAGAGAATCCAGCTCGTAA

>1320_S39_L001_R1_001.fastq_8_1b_55
CACCCACAGCAGCCCTAGTAGTATCGCAGTTACTCCGGATCCCACAAGCTGTCGTGGATATGGTGGCAGG
GGCCCACTGGGGAGTCCTGGCGGGCCTTGCTTACTATTCCATGGTGGGGAACTGGGCTAAGGTTTTGATT
GTGATGCTACTCTTTGCCGGCGTTGACGGGCACACCCGCGCGACGGGGGGGGCGGTGAGTCACACCCCCC
GCGGGTTGGCGAAGTTCTTTTCGCCTGGGCCGTCTCAGAGAATCCAGCTCGTAA

>1320_S39_L001_R1_001.fastq_9_1b_53
CACCCACAGCAGCCCTAGTAGTATCGCAGTTACTCCGGATCCCACAAGCTGTCGTGGATATGGTGGCAGG
GGCCCACTGGGGAGTCCTGGCGGGCCTTGCTTACTATTCCATGGTGGGGAACTGGGCTAAGGTTTTGATT
GTGATGCTACTCTTCGCCGGCGTTGACGGGCACACCCGCGCGACGGGGGGGGCGGTGAGCCACACCACCC
GCGGGTTGGCGAAGTTCTTTTCGCCTGGGCCGTCTCAGAGAATCCAGCTCGTAA

>1320_S39_L001_R1_001.fastq_10_1b_41
CACCCACAGCAGCCCTAGTAGTATCGCAGTTACTCCGGATCCCACAAGCTGTCGTGGATATGGTGGCAGG
GGCCCACTGGGGAGTCCTGGCGGGCCTTGCTTACTATTCCATGGTGGGGAACTGGGCTAAGGTTTTGATT
GTGATGCTACTCTTTGCCGGCGTTGACGGGCACACCCGCGCGACGGGGGGGGCGGTGAGTCACACCACCC
GCGGGTTGGCGAAGTTCTTCTCGCCTGGGCCGTCTCAGAGAATCCAGCTCGTAA

>1320_S39_L001_R1_001.fastq_11_1b_39
CACCCACAGCAGCCCTAGTAGTATCGCAGTTACTCCGGATCCCACAAGCTGTCGTGGATATGGTGGCAGG
GGCCCACTGGGGAGTCCTGGCGGGCCTTGCTTACTATTCCATGGTGGGGAACTGGGCTAAGGTTTTGATT
GTGATGCTACTCTTCGCCGGCGTTGACGGGCACACCCGCGCGACGGGGGGGGCGGTGAGTCACACCACCC
GCGGGTTGGCGAAGTTCTTTTCGCCTGGGCCGTCTCAGAGAATCCAGCTCGTAA

>1320_S39_L001_R1_001.fastq_12_1b_38
CACCCACAGCAGCCCTAGTGGTATCGCAGTTACTCCGGATCCCACAAGCTGTCGTGGATATGGTGGCAGG
GGCCCACTGGGGAGTCCTGGCGGGCCTTGCTTACTATTCCATGGTGGGGAACTGGGCTAAGGTTTTGATT
GTGATGCTACTCTTTGCCGGCGTTGACGGGCACACCCGCGCGACGGGGGGGGCGGTGAGTCACACCACCC
GCGGGTTGGCGAAGTTCTTTTCGCCTGGGCCGTCTCAGAGAATCCAGCTCGTAA

>1320_S39_L001_R1_001.fastq_13_1b_34
CACCCACAGCAGCCCTAGTAGTATCGCAGTTACTCCGGATCCCACAAGCTGTCGTGGATATGGTGGCAGG
GGCCCACTGGGGAGTCCTGGCGGGCCTTGCTTACTATTCCATGGTGGGGAACTGGGCTAAGGTTTTGATT
GTGATGCTACTCTTTGCCGGCGTTGACGGGCACACCCGCGCGACGGGGGGGGCGGTGAGTCACACCACCC
GCGGGCTGGCGAAGTTCTTTTCGCCTGGGCCGTCTCAGAGAATCCAGCTCGTAA

>1320_S39_L001_R1_001.fastq_14_1b_33
CACCCACAGCAGCCCTAGTAGTATCGCAGTTACTCCGGATCCCACAAGCTGTCGTGGATATGGTGGCAGG
GGCCCACTGGGGAGTCCTGGCGGGCCTTGCTTACTATTCCATGGTGGGGAACTGGGCTAAGGTTTTGATT
GTGATGCTACTCTTTGCCGGCGTTGACGGGCACACCCGCGCGACGGGGGGGGCGGTGAGTCACACCACCC
GCGGGTTGGCGAAGTTCTTTTCGCCTGGGCCGTCTCAGAGAATCCAGCTTGTAA

>1320_S39_L001_R1_001.fastq_15_1b_33
CACCCACAGCAGCCCTAGTAGTATCGCAGTTACTCCGGATCCCACAAGCTGTCGTGGATATGGTGGCAGG
GGCCCACTGGGGAGTCCTGGCGGGCCTTGCTTACTATTCCATGGTGGGGAACTGGGCTAAGGTTTTGATT
GTGATGCTACTCTTTGCCGGCGTTGACGGGCACACCCGCGCGACGGGGGGGGCGGTGAGTCACACCACCC
GCGGGTTGGCGAAGTTCTTTTCGCCCGGGCCGTCTCAGAGAATCCAGCTCGTAA

>1320_S39_L001_R1_001.fastq_16_1b_33
CACCCACAGCAGCCCTAGTAGTATCGCAGTTACTCCGGATCCCACAAGCTGTCGTGGATATGGTGGCAGG
GGCCCACTGGGGAGTCCTGGCGGGCCTTGCTTACTACTCCATGGTGGGGAACTGGGCTAAGGTTTTGATT
GTGATGCTACTCTTTGCCGGCGTTGACGGGCACACCCGCGCGACGGGGGGGGCGGTGAGTCACACCACCC
GCGGGTTGGCGAAGTTCTTTTCGCCTGGGCCGTCTCAGAGAATCCAGCTCGTAA

>1320_S39_L001_R1_001.fastq_17_1b_31
CGCCCACAGCAGCCCTAGTAGTATCGCAGTTACTCCGGATCCCACAAGCTGTCGTGGATATGGTGGCAGG
GGCCCACTGGGGAGTCCTGGCGGGCCTTGCTTACTATTCCATGGTGGGGAACTGGGCTAAGGTTTTGATT
GTGATGCTACTCTTTGCCGGCGTTGACGGGCACACCCGCGCGACGGGGGGGGCGGTGAGTCACACCACCC
GCGGGTTGGCGAAGTTCTTTTCGCCTGGGCCGTCTCAGAGAATCCAGCTCGTAA

>1320_S39_L001_R1_001.fastq_18_1b_30
CACCCACAGCAGCCCTAGTAGTATCGCAGTTACTCCGGATCCCACAAGCTGTCGTGGATATGGTGGCAGG
GGCCCACTGGGGAGCCCTGGCGGGCCTTGCTTACTATTCCATGGTGGGGAACTGGGCTAAGGTTTTGATT
GTGATGCTACTCTTTGCCGGCGTTGACGGGCACACCCGCGCGACGGGGGGGGCGGTGAGTCACACCACCC
GCGGGTTGGCGAAGTTCTTTTCGCCTGGGCCGTCTCAGAGAATCCAGCTCGTAA

>1320_S39_L001_R1_001.fastq_19_1b_29
CACCCACAGCAGCCCTAGTAGTATCGCAGTTACTCCGGATCCCACAAGCTGTCGTGGATATGGTGGCAGG
GGCCCACTGGGGAGTCCTGGCGGGCCTTGCTTACTATTCCATGGTGGGGAACTGGGCTAAGGTTTTGATT
GTGATGCTACTCTTTGCCGGCGTTGACGGGCACACCCGCGCGACGGGGGGGGCGGTGAGTCACCCCACCC
GCGGGTTGGCGAAGTTCTTTTCGCCTGGGCCGTCTCAGAGAATCCAGCTCGTAA

>1320_S39_L001_R1_001.fastq_20_1b_27
CACCCACAGCAGCCCTAGTAGTATCGCAGTTACTCCGGATCCCACAAGCTGTCGTGGATATGGTGGCAGG
GGCCCACTGGGGAGTCCTGGCGGGCCTTGCTTACTATTCCATGGTGGGGAACTGGGCTAAGGTTTTGATT
GTGATGCTACTCTTTGCCGGCGTTGACGGGCACACTCGCGCGACGGGGGGGGCGGTGAGTCACACCACCC
GCGGGTTGGCGAAGTTCTTTTCGCCTGGGCCGTCTCAGAGAATCCAGCTCGTAA

>1320_S39_L001_R1_001.fastq_21_1b_27
CACCCACAGCAGCCCTAGTAGTATCGCAGTTACTCCGGATCCCACAAGCTGTCGTGGATATGGTGGCAGG
GGCCCACTGGGGAGTCCTAGCGGGCCTTGCTTACTATTCCATGGTGGGGAACTGGGCTAAGGTTTTGATT
GTGATGCTACTCTTTGCCGGCGTTGACGGGCACACCCGCGCGACGGGGGGGGCGGTGAGTCACACCACCC
GCGGGTTGGCGAAGTTCTTTTCGCCTGGGCCGTCTCAGAGAATCCAGCTCGTAA

>1320_S39_L001_R1_001.fastq_22_1b_27
CACCCACAGCAGCCCTAGTAGTATCGCAGTTACTCCGGATCCCACAAGCTGTCGTGGATATGGTGGCAGG
GGCCCACTGGGGAGTCCTGGCGGGCCTTGCTTACTATTCCATGGTGGGGAACTGGGCTAAGGTTTTGATT
GTGATGCTACTCTTTGCCGGCGTTGACGGGCACACCCGCGCGACGGGGGGGGCGGTGAGTCACACCACCC
GCGGGTTGGCGAAGTTCTTTTCGCCTGGGCCGTCCCAGAGAATCCAGCTCGTAA

>1320_S39_L001_R1_001.fastq_23_1b_27
CACCCACAGCAGCCCTAGTAGTATCGCAGTTACTCCGGATCCCACAAGCTGTCGTGGATATGGTGGCAGG
GGCCCACTGGGGAGTCCTGGCGGGCCTTGCTTACTATTCCATGGTGGGGAACTGGGCTAAGGTTTTGATT
GTGATGCTACTCTTTGCCGGCGTTGACGGGCACACCCGCGCGACGGGGGGGGCGGTGAGTCACGCCACCC
GCGGGTTGGCGAAGTTCTTTTCGCCTGGGCCGTCTCAGAGAATCCAGCTCGTAA

>1320_S39_L001_R1_001.fastq_24_1b_26
CACCCACAGCAGCCCTAGTAGTATCGCAGTTACTCCGGATCCCACAAGCTGTCGTGGATATGGTGGCAGG
GGCCCACTGGGGAGTCCTGGCGGGCCTTGCTTACTATTCCATGGTGGGGAACTGGGCTAAGGTTTTGATT
GTGATGCTACTCTTTGCCGGCGTTGACGGGCACACCCGCGCGACGGGGGGGGCGGTGAGTCACACCACCC
GCGGGTTGGCGAAGTTCTTTTCGCCTGGGCCGTCTCAGGGAATCCAGCTCGTAA

>1320_S39_L001_R1_001.fastq_25_1b_25
CACCCACAGCAGCCCTAGTAGTATCGCAGTTACTCCGGATCCCACAAGCTGTCGTGGATATGGTGGCAGG
GGCCCACTGGGGAGTCCTGGCGGGCCTTGCTTACTATTCCATGGTGGGGAACTGGGCTAAGGTTTTGATT
GTGATGCTACTCTTTGCCGGCGTTGACGGGCACACCCGCGCGACGGGGGGGGCGGTGAGTCACACCACCC
GCGGGTTGGCGAAGTTCCTTTCGCCTGGGCCGTCTCAGAGAATCCAGCTCGTAA

>1320_S39_L001_R1_001.fastq_26_1b_25
CACCCACAGCAGCCCTAGTAGTATCGCAGTTACTCCGGACCCCACAAGCTGTCGTGGATATGGTGGCAGG
GGCCCACTGGGGAGTCCTGGCGGGCCTTGCTTACTATTCCATGGTGGGGAACTGGGCTAAGGTTTTGATT
GTGATGCTACTCTTTGCCGGCGTTGACGGGCACACCCGCGCGACGGGGGGGGCGGTGAGTCACACCACCC
GCGGGTTGGCGAAGTTCTTTTCGCCTGGGCCGTCTCAGAGAATCCAGCTCGTAA

>1320_S39_L001_R1_001.fastq_27_1b_25
CACCCGCAGCAGCCCTAGTAGTATCGCAGTTACTCCGGATCCCACAAGCTGTCGTGGATATGGTGGCAGG
GGCCCACTGGGGAGTCCTGGCGGGCCTTGCTTACTATTCCATGGTGGGGAACTGGGCTAAGGTTTTGATT
GTGATGCTACTCTTTGCCGGCGTTGACGGGCACACCCGCGCGACGGGGGGGGCGGTGAGTCACACCACCC
GCGGGTTGGCGAAGTTCTTTTCGCCTGGGCCGTCTCAGAGAATCCAGCTCGTAA

>1320_S39_L001_R1_001.fastq_28_1b_25
CACCCACAGCAGCCCTAGTAGTATCGCAGTTACTCCGGATCCCACAAGCTGTCGTGGATATGGTGGCAGG
GGCCCACTGGGGAGTCCTGGCGGGCCTTGCTTACTATTCCATGGTGGGGAACTGGGCTAAGGTTTTGATT
GTGATGCTACTCTTTGCCGGCGTTGACGGGCACACCCGCGCGACGGGGGGGGCGGTGAGTCACACCGCCC
GCGGGTTGGCGAAGTTCTTTTCGCCTGGGCCGTCTCAGAGAATCCAGCTCGTAA

>1320_S39_L001_R1_001.fastq_29_1b_25
CACCCACAGCAGCCCTAGTAGTATCGCAGTTACTCCGGATCCCACAAGCTGTCGTGGATATGGTGGCAGG
GGCCCACTGGGGAGTCCTGGCGGGCCTTGCTTACTATTCCATGGTGGGGAACTGGGCTAAGGTTTTGATT
GTGATGCTACTCTTTGCCGGCGTCGACGGGCACACCCGCGCGACGGGGGGGGCGGTGAGTCACACCACCC
GCGGGTTGGCGAAGTTCTTTTCGCCTGGGCCGTCTCAGAGAATCCAGCTCGTAA

>1320_S39_L001_R1_001.fastq_30_1b_25
CACCCACAGCAGCCCTAGTAGTATCGCAGTTACTCCGGATCCCACAAGCTGTCGTGGATATGGTGGCAGG
GGCCCACTGGGGAGTCCTGGCGGGCCCTGCTTACTATTCCATGGTGGGGAACTGGGCTAAGGTTTTGATT
GTGATGCTACTCTTTGCCGGCGTTGACGGGCACACCCGCGCGACGGGGGGGGCGGTGAGTCACACCACCC
GCGGGTTGGCGAAGTTCTTTTCGCCTGGGCCGTCTCAGAGAATCCAGCTCGTAA

>1320_S39_L001_R1_001.fastq_31_1b_25
CACCCACAGCAGCCCTAGTAGTATCGCAGTTACTCCGGATCCCACAAGCTGTCGTGGATATGGTGGCAGG
GGCCCACTGGGGAGTCCTGGCGGGCCTTGCTTACTATTCCATGGTGGGGAACTGGGCTAAGGTTTTGATT
GTGATGCTACTCTTTGCCGGCGTTGACGGGCATACCCGCGCGACGGGGGGGGCGGTGAGTCACACCACCC
GCGGGTTGGCGAAGTTCTTTTCGCCTGGGCCGTCTCAGAGAATCCAGCTCGTAA

>1320_S39_L001_R1_001.fastq_32_1b_24
CACCCACAGCAGCCCTAGTAGTATCGCAGTTACTCCGGATCCCACAAGCTGTCGTGGATATGGTGGCAGG
GGCCCACTGGGGAGTCCTGGCGGGCCTTGCTTACTATTCCATGGTGGGGAGCTGGGCTAAGGTTTTGATT
GTGATGCTACTCTTTGCCGGCGTTGACGGGCACACCCGCGCGACGGGGGGGGCGGTGAGTCACACCACCC
GCGGGTTGGCGAAGTTCTTTTCGCCTGGGCCGTCTCAGAGAATCCAGCTCGTAA

>1320_S39_L001_R1_001.fastq_33_1b_24
CACCCACAGCAGCCCTAGTAGTATCGCAGTTACTCCGGATCCCACAAGCTGTCGTGGATATGGTGGCAGG
GGCCCACTGGGGAGTCCTGGCGGGCCTTGCTTACTATTCCATGGTGGGGAACTGGGCTAAGGTTTTGATT
GTGATGCTACTCTTTGCCGGCGTTGACGGGCACACCCGCACGACGGGGGGGGCGGTGAGTCACACCACCC
GCGGGTTGGCGAAGTTCTTTTCGCCTGGGCCGTCTCAGAGAATCCAGCTCGTAA

>1320_S39_L001_R1_001.fastq_34_1b_24
CACCCACAGCAGCCCTAGTAGTATCGCAGTTACTCCGGATCCCACAAGCTGTCGTGGATATGGTGGCAGG
GGCCCACTGGGGAGTCCTGGCGGGCCTTGCTTACTATTCCATGGTGGGGAACTGGGCTAAGGTTTTGATT
GTGATGCTACTCTTTGCCGGCGTTGACGGACACACCCGCGCGACGGGGGGGGCGGTGAGTCACACCACCC
GCGGGTTGGCGAAGTTCTTTTCGCCTGGGCCGTCTCAGAGAATCCAGCTCGTAA

>1320_S39_L001_R1_001.fastq_35_1b_24
CACCCACAGCAGCCCTAGTAGTATCGCAGTTACTCCGGATCCCACAAGCTGTCGTGGATATGGTGGCAGG
GGCCCACTGGGGAGTCCTGGCGGGCCTTGCTTACTATTCCATGGTGGGGAACTGGGCTAAGGTTTTGATT
GTGATGCTACTCTTTGCCGGCGTTGGCGGGCACACCCGCGCGACGGGGGGGGCGGTGAGTCACACCACCC
GCGGGTTGGCGAAGTTCTTTTCGCCTGGGCCGTCTCAGAGAATCCAGCTCGTAA

>1320_S39_L001_R1_001.fastq_36_1b_24
CACCCACAGCAGCCCTAGTAGTATCGCAGTTACTCCGGATCCCACAAGCTGTCGTGGATATGGTGGCAGG
GGCCCACTGGGGAGTCCTGGCGGGCCTTGCTTACTATTCCATGGTGGGGAACTGGGCTAAGGTTTTGATT
GTGATGCTACTCTTTGCCGGCGTTGACGGGCACACCCGCGCGACGGGGGGGGTGGTGAGTCACACCACCC
GCGGGTTGGCGAAGTTCTTTTCGCCTGGGCCGTCTCAGAGAATCCAGCTCGTAA

>1320_S39_L001_R1_001.fastq_37_1b_24
CACCCACAGCAGCCCTAGTAGTGTCGCAGTTACTCCGGATCCCACAAGCTGTCGTGGATATGGTGGCAGG
GGCCCACTGGGGAGTCCTGGCGGGCCTTGCTTACTATTCCATGGTGGGGAACTGGGCCAAGGTTTTGATT
GTGATGCTACTCTTTGCCGGCGTTGACGGGCACACCCGCGCGACGGGGGGGGCGGTGAGTCACACCACCC
GCGGGTTGGCGAAGTTCTTTTCGCCTGGGCCGTCTCAGAGAATCCAGCTCGTAA

>1320_S39_L001_R1_001.fastq_38_1b_24
CACCCACAGCAGCCCTAGTAGTATCGCAGTTACTCCGGATCCCACAAGCTGTCGTGGATATGGTGGCAGG
GGCCCACTGGGGAGTCCTGGCGGGCCTTGCTTACTATTCCATGGTGGGGAACTGGGCTAAGGTTTTGATT
GTGATGCTACTCTTTGCCGGCGTTGACGGGCACACCCGCGCGACGGGGGGGGCGGTGAGTCCCACCACCC
GCGGGTTGGCGAAGTTCTTTTCGCCTGGGCCGTCTCAGAGAATCCAGCTCGTAA

>1320_S39_L001_R1_001.fastq_39_1b_23
CACCCACGGCAGCCCTAGTAGTATCGCAGTTACTCCGGATCCCACAAGCTGTCGTGGATATGGTGGCAGG
GGCCCACTGGGGAGTCCTGGCGGGCCTTGCTTACTATTCCATGGTGGGGAACTGGGCTAAGGTTTTGATT
GTGATGCTACTCTTTGCCGGCGTTGACGGGCACACCCGCGCGACGGGGGGGGCGGTGAGTCACACCACCC
GCGGGTTGGCGAAGTTCTTTTCGCCTGGGCCGTCTCAGAGAATCCAGCTCGTAA

>1320_S39_L001_R1_001.fastq_40_1b_23
CACCCACAGCAGCCCTAGTAGTATCGCAGTTACTCCGGATCCCACAAGCTGTCGTGGATATGGTGGCAGG
GGCCCACTGGGGAGTCCTGGCGGGCCTTGCCTACTATTCCATGGTGGGGAACTGGGCTAAGGTTTTGATT
GTGATGCTACTCTTTGCCGGCGTTGACGGGCACACCCGCGCGACGGGGGGGGCGGTGAGTCACACCACCC
GCGGGTTGGCGAAGTTCTTTTCGCCTGGGCCGTCTCAGAGAATCCAGCTCGTAA

>1320_S39_L001_R1_001.fastq_41_1b_23
CACCCACAGCAGCCCTAGTAGTATCGCAGTTACTCCGGGTCCCACAAGCTGTCGTGGATATGGTGGCAGG
GGCCCACTGGGGAGTCCTGGCGGGCCTTGCTTACTATTCCATGGTGGGGAACTGGGCTAAGGTTTTGATT
GTGATGCTACTCTTTGCCGGCGTTGACGGGCACACCCGCGCGACGGGGGGGGCGGTGAGTCACACCACCC
GCGGGTTGGCGAAGTTCTTTTCGCCTGGGCCGTCTCAGAGAATCCAGCTCGTAA

>1320_S39_L001_R1_001.fastq_42_1b_23
CACCCACAGCAGCCCTAGTAGTATCGCAGTTACTCCGGATCCCACAAGCTGTCGTGGATATGGTGGCAGG
GGCCCACTGGGGAGTCCTGGCGGGCCTTGCTTACTATTCCATGGTGGGGAACTGGGCTAAGGTTTTGATT
GTGATGCTACTCTTTGCCGGCGTTGACGGGCACACCCGCGCGACGGGGGGGGCGGTGAGTCACACCACCC
GCGGGTTGGCGAAGTTCTTTTCGCCTGGGCCGCCTCAGAGAATCCAGCTCGTAA

>1320_S39_L001_R1_001.fastq_43_1b_22
CACCCACAGCAGCCCTAGTAGTATCGCAGTTACTCCGGATCCCACAGGCTGTCGTGGATATGGTGGCAGG
GGCCCACTGGGGAGTCCTGGCGGGCCTTGCTTACTATTCCATGGTGGGGAACTGGGCTAAGGTTTTGATT
GTGATGCTACTCTTTGCCGGCGTTGACGGGCACACCCGCGCGACGGGGGGGGCGGTGAGTCACACCACCC
GCGGGTTGGCGAAGTTCTTTTCGCCTGGGCCGTCTCAGAGAATCCAGCTCGTAA

>1320_S39_L001_R1_001.fastq_44_1b_22
CACCCACAGCAGCCCTAGTAGTATCGCAGTTACTCCGGATCCCACAAGCCGTCGTGGATATGGTGGCAGG
GGCCCACTGGGGAGTCCTGGCGGGCCTTGCTTACTATTCCATGGTGGGGAACTGGGCTAAGGTTTTGATT
GTGATGCTACTCTTTGCCGGCGTTGACGGGCACACCCGCGCGACGGGGGGGGCGGTGAGTCACACCACCC
GCGGGTTGGCGAAGTTCTTTTCGCCTGGGCCGTCTCAGAGAATCCAGCTCGTAA

>1320_S39_L001_R1_001.fastq_45_1b_22
CACCCACAGCAGCCCTAGTAGTATCGCAGTTACTCCGGATCCCACAAGCTGTCGTGGATATGGTGGCAGG
GGCCCACTGGGGAGTCCTGGCGGGCCTTGCTTACTATTCCATGGTGGGGAACTGGGCTAAGGTTTTGATT
GTGATGCTACTCTTTGCCGGCGTTGACGGGCACACCCGCGCGACGGGGGGGGCGGTGAGTCACACCACCC
GTGGGTTGGCGAAGTTCTTTTCGCCTGGGCCGTCTCAGAGAATCCAGCTCGTAA

>1320_S39_L001_R1_001.fastq_46_1b_22
CACCCACAGCAGCCCTAGTAGTATCGCAGTTACTCCGGATCCCACAAGCTGTCGTGGATATGGTGGCAGG
GGCCCACTGGGGAGTCCTGGCGGGCCTTGCTTACTATTCCATGGTGGGGAACTGGGCTAAGGTTTTGATT
GTGATGCTACTCTTTGCCGGCGTTGACGGGCACACCCGCGCGACGGGGGGGGGGGTGAGTCACACCACCC
GCGGGTTGGCGAAGTTCTTTTCGCCTGGGCCGTCTCAGAGAATCCAGCTCGTAA

>1320_S39_L001_R1_001.fastq_47_1b_21
CACCTACAGCAGCCCTAGTAGTATCGCAGTTACTCCGGATCCCACAAGCTGTCGTGGATATGGTGGCAGG
GGCCCACTGGGGAGTCCTGGCGGGCCTTGCTTACTATTCCATGGTGGGGAACTGGGCTAAGGTTTTGATT
GTGATGCTACTCTTTGCCGGCGTTGACGGGCACACCCGCGCGACGGGGGGGGCGGTGAGTCACACCACCC
GCGGGTTGGCGAAGTTCTTTTCGCCTGGGCCGTCTCAGAGAATCCAGCTCGTAA

>1320_S39_L001_R1_001.fastq_48_1b_21
CACCCACAGCAGCCCTAGTAGTATCGCAGTTACTCCGGATCCCACAAGCTGTCGTGGATATGGTGGCAGG
GGCCCACTGGGGAGTCCTGGCGGGCCTTGCTTACTATTCCATGGTGGGGAACTGGGCTAAGGTTTTGATT
GTGATGCTACTCTTTGCCGGCGTTGACGGGCACACCCGCGCGACGGGGGGGGCGGTGAGTCACACCACCC
GCGGGTTGGCGAGGTTCTTTTCGCCTGGGCCGTCTCAGAGAATCCAGCTCGTAA

>1320_S39_L001_R1_001.fastq_49_1b_21
CACCCACAGCAGCCCTAGTAGTATCGCAGTTACTCCGGATCCCACAAGCTGTCGTGGATATGGTGGCAGG
GGCCCACTGGGGAGTCCTGGCGGGCCTTGCTTACTATTCCATGGTGGGGAACTGGGCTAAGGTTTTGATT
GTGATGCTACTCTTTGCCGGCGTTGACGGGCACACCCGCGCGACGGGGGGGGCGGTGAGTCACACCACCC
GCGGGTTGGCGAAGTCCTTTTCGCCTGGGCCGTCTCAGAGAATCCAGCTCGTAA

>1320_S39_L001_R1_001.fastq_50_1b_21
CACCCACAGCAGCCCTAGTAGTATCGCAGTTACTCCGGATCCCACAAGCTGCCGTGGATATGGTGGCAGG
GGCCCACTGGGGAGTCCTGGCGGGCCTTGCTTACTATTCCATGGTGGGGAACTGGGCTAAGGTTTTGATT
GTGATGCTACTCTTTGCCGGCGTTGACGGGCACACCCGCGCGACGGGGGGGGCGGTGAGTCACACCACCC
GCGGGTTGGCGAAGTTCTTTTCGCCTGGGCCGTCTCAGAGAATCCAGCTCGTAA

>1320_S39_L001_R1_001.fastq_51_1b_20
CACCCACAGCAGCCCTAGTAGTATCGCAGTTACTCCGGATCCCACAAGCTGTCGTGGATATGGTGGCAGG
GGCCCACTGGGGAGTCCTGGCGGGCCTTGCTTACTATTCCATGGTGGGGAACTGGGCTAAGGTTTTGATT
GTGATGCTACTCTTTGCCGGCGTTGACGGGCACACCCGCGCGACGGGGGGGGCGGGGAGTCACACCACCC
GCGGGTTGGCGAAGTTCTTTTCGCCTGGGCCGTCTCAGAGAATCCAGCTCGTAA

>1320_S39_L001_R1_001.fastq_52_1b_20
CACCCACAGCAGCCCTAGTAGTATCGCAGTTACTCCGGATCCCACAAGCTGTCGTGGATATGGTGGCAGG
GGCCCACTGGGGAGTCCTGGCGGGCCTTGCTTACTATTCCATGGTGGGGAACTGGGCTAAGGTTTTGATT
GTGATGCTACTCTTTGCCGGCGTTGACGGGCACACCCGCGCGACGGGGGGGGCGGTGAGTCACACCACCC
GCGGGTTGGCGAAGTTCTTTTCGCCTGGGCCGTCTCAGAGAGTCCAGCTCGTAA

>1320_S39_L001_R1_001.fastq_53_1b_20
CACCCACAGCAGCCCTAGTAGTATCGCAGTTACTCCGGATCCCACAAGCTGTCGTGGATATGGTGGCAGG
GGCCCACTGGGGAGTCCTGGCGGGCCTTGCTTACTATTCCATGGTGGGGAACTGGGCTAAGGTTTTGATT
GTGATGCTACTCTTTGCCGGCGTTGACGGGCACACCCGCGCGACGGGGGGGGCGGTGAGTCACACCACCC
GCGGGTTGGCGAAGTTCTTTTCGCCTGGGCCGTCTCAGAGAATCCGGCTCGTAA

>1320_S39_L001_R1_001.fastq_54_1b_20
CACCCACAGCAGCCCTAGTAGTATCGCAGTTGCTCCGGATCCCACAAGCTGTCGTGGATATGGTGGCAGG
GGCCCACTGGGGAGTCCTGGCGGGCCTTGCTTACTATTCCATGGTGGGGAACTGGGCTAAGGTTTTGATT
GTGATGCTACTCTTTGCCGGCGTTGACGGGCACACCCGCGCGACGGGGGGGGCGGTGAGTCACACCACCC
GCGGGTTGGCGAAGTTCTTTTCGCCTGGGCCGTCTCAGAGAATCCAGCTCGTAA

>1320_S39_L001_R1_001.fastq_55_1b_20
CACCCACAGCAGCCCTAGTAGTATCGCAGTTACTCCGGATCCCACAAGCTGTCGTGGATATGGTGGCAGG
GGCCCACTGGGGAGTCCTGGCGGGCCTTGCTTACTATTCCATGGTGGGGAACTGGGCTAAGGTTTTGATT
GTGATGCTACTCTTTGCCGGCGTTGACGGGCACACCCGCGCAACGGGGGGGGCGGTGAGTCACACCACCC
GCGGGTTGGCGAAGTTCTTTTCGCCTGGGCCGTCTCAGAGAATCCAGCTCGTAA

>1320_S39_L001_R1_001.fastq_56_1b_20
CACCCACAGCAGCCCTAGTAGTGTCGCAGTTACTCCGGATCCCACAAGCTGTCGTGGATATGGTGGCAGG
GGCCCACTGGGGAGTCCTGGCGGGCCTTGCTTACTATTCCATGGTGGGGAACTGGGCTAAGGTTTTGATT
GTGATGCTACTCTTTGCCGGCGTTGACGGGCACACCCGCGCGACGGGGGGGGCGGTGAGTCACACCACCC
GCGGGGTGGCGAAGTTCTTTTCGCCTGGGCCGTCTCAGAGAATCCAGCTCGTAA

>1320_S39_L001_R1_001.fastq_57_1b_20
CACCCACAGCAGCCCTAGTAGTATCGCAGTTACTCCGGATCCCACAAGCTGTCGTGGATATGGTGGCAGG
GGCCCACTGGGGAGTCCTGGCGGGCCTTGCTTACTATTCCATGGTGGGGAACTGGGCTAAGGTTTTGATT
GTGATGCTACTCTTTGCCAGCGTTGACGGGCACACCCGCGCGACGGGGGGGGCGGTGAGTCACACCACCC
GCGGGTTGGCGAAGTTCTTTTCGCCTGGGCCGTCTCAGAGAATCCAGCTCGTAA

>1320_S39_L001_R1_001.fastq_58_1b_19
CACCCACAGCAGCCCTAGTAGTATCGCAGTTACTCCGGATCCCACAAGCTGTCGTGGATATGGTGGCAGG
GGCCCACTGGGGAGTCCTGGCGGGCCTTGCTTACTATTCCATGGTGGGGAACTGGGCTAAGGTTTTGATT
GTGATGCTACTCTTTGCCGGCGTTGACGGGCACACCCGCGCGACGGGGGGGGCGGTGAGTCACACCACCC
GCGGGTTGGCGAAGTTCTTTTCGCCTGGGCCGTCTCAGAGAATCCAGCTCGTGA

>1320_S39_L001_R1_001.fastq_59_1b_19
CACCCACAGCAGCCCTAGTAGTATCGCAGTTACTCCGGATCCCACAAGCTGTCGTGGATATGGTGGCAGG
GGCCCACTGGGGAGTCCTGGCGGGCCTTGCTTACTATTCCATGGTGGGGAACTGGGCTAAGGTTTTGATT
GTGATGCTACTCTTTGCCGGCGTTGACGGGCACACCCGCGCGACGGGGGGGGCGGTGAGTCACACCACCC
GCGGGTTGGGGAAGTTCTTTTCGCCTGGGCCGTCTCAGAGAATCCAGCTCGTAA

>1320_S39_L001_R1_001.fastq_60_1b_19
CACCCACAGCAGCCCTAGTAGTATCGCAGTTACTCCGGATCCCACAAGCTGTCGTGGATATGGTGGCAGG
GGCCCACTGGGGGGTCCTGGCGGGCCTTGCTTACTATTCCATGGTGGGGAACTGGGCTAAGGTTTTGATT
GTGATGCTACTCTTTGCCGGCGTTGACGGGCACACCCGCGCGACGGGGGGGGCGGTGAGTCACACCACCC
GCGGGTTGGCGAAGTTCTTTTCGCCTGGGCCGTCTCAGAGAATCCAGCTCGTAA

>1320_S39_L001_R1_001.fastq_61_1b_19
CACCCACAGCAGCCCTAGTAGTATCGCAGTTACTCCGGATCCCACAAGCTGTCGTGGATATGGTGGCAGG
GGCCCACTGGGGAGTCCTGGCGGGCCTTGCTTACTATTCCATGGTGGGGAACTGGGCTAAGGTTTTGATT
GTGATGCTACTCTTTGCCGGCGTTGACGGGCACACCCGCGCGACGGGGGGGGCGGTGAGTCACACCACCC
GCGGGTTGGCGAAGTTCTTTCCGCCTGGGCCGTCTCAGAGAATCCAGCTCGTAA

>1320_S39_L001_R1_001.fastq_62_1b_19
CACCCACAGCAGCCCTAGTAGTATCGCAGTTACTCCGGATCCCACAAGCTGTCGTGGATATGGTGGCAGG
GGCCCACTGGGGAGTCCTGGCGGGCCTTGCTTACTATTCCATGGTGGGGAACTGGGCTAAGGTTTTGATT
GTGATGCTACTCTTTGCCGGCGTTGACGGGCACACCCGCGCGACGGGGGGGGCGGTGAGTCACACCACCC
GCGGGTTGGCGAAGTTCTTTTCGCCTGGGCCGTCTCAGAGGATCCAGCTCGTAA

>1320_S39_L001_R1_001.fastq_63_1b_18
CACCCACAGCAGCCCTAGTAGTATCGCAGTTACTCCGGATCCCACAAGCTGTCGTGGATATGGTGGCAGG
GGCCCACTGGGGAGTCCTGGCGGCCCTTGCTTACTATTCCATGGTGGGGAACTGGGCTAAGGTTTTGATT
GTGATGCTACTCTTTGCCGGCGTTGACGGGCACACCCGCGCGACGGGGGGGGCGGTGAGTCACACCACCC
GCGGGTTGGCGAAGTTCTTTTCGCCTGGGCCGTCTCAGAGAATCCAGCTCGTAA

>1320_S39_L001_R1_001.fastq_64_1b_18
CACCCACAGCAGCCCTAGTAGTATCGCAGTTACTCCGGATCCCACAAGCTGTCGTGGATATGGTGGCAGG
GGCCCACTGGGGAGTCCTGGCGGGCCTTGCTTACTATTCCATGGTGGGGAACTGGGCTAAGGTTTTGATT
GTGATGCTGCTCTTTGCCGGCGTTGACGGGCACACCCGCGCGACGGGGGGGGCGGTGAGTCACACCACCC
GCGGGTTGGCGAAGTTCTTTTCGCCTGGGCCGTCTCAGAGAATCCAGCTCGTAA

>1320_S39_L001_R1_001.fastq_65_1b_18
CACCCACAGCAGCCCTAGTAGTATCGCAGTTACTCCGGATCCCACAAGCTGTCGTGGATATGGTGGCAGG
GGCCCACTGGGGAGTCCTGGCGGGCCTTGCTTACTATTCCATGGTGGGGAACTGGGCTAAGGTTTTGATT
GTGATGCTACTCTTTGCCGGCGTTGACGGGCACGCCCGCGCGACGGGGGGGGCGGTGAGTCACACCACCC
GCGGGTTGGCGAAGTTCTTTTCGCCTGGGCCGTCTCAGAGAATCCAGCTCGTAA

>1320_S39_L001_R1_001.fastq_66_1b_18
CACCCACAGCAGCCCTAGTAGTATCGCAGTTACTCCGGATCCCACAAGCTGTCGTGGATATGGTGGCAGG
GGCCCACTGGGGAGTCCTGGCGGGCCTTGCTTACTATTCCATGGTGGGGAACTGGGCTAAGGTTTTGATT
GTGATGCTACCCTTTGCCGGCGTTGACGGGCACACCCGCGCGACGGGGGGGGCGGTGAGTCACACCACCC
GCGGGTTGGCGAAGTTCTTTTCGCCTGGGCCGTCTCAGAGAATCCAGCTCGTAA

>1320_S39_L001_R1_001.fastq_67_1b_18
CACCCACAGCAGCCCTAGTAGTATCGCAGTTACTCCGGATCCCGCAAGCTGTCGTGGATATGGTGGCAGG
GGCCCACTGGGGAGTCCTGGCGGGCCTTGCTTACTATTCCATGGTGGGGAACTGGGCTAAGGTTTTGATT
GTGATGCTACTCTTTGCCGGCGTTGACGGGCACACCCGCGCGACGGGGGGGGCGGTGAGTCACACCACCC
GCGGGTTGGCGAAGTTCTTTTCGCCTGGGCCGTCTCAGAGAATCCAGCTCGTAA

>1320_S39_L001_R1_001.fastq_68_1b_18
CACCCACAGCAGCCCTAGTAGTATCGCAGTTACTCCGGATCCCACAAGCTGTCGTGGATATGGTGGCAGG
GGCCCACTGGGGAGTCCTGGCGGGCCTTGCTTACTATTCCATGGTGGGGAACTGGGCTAAGGGTTTGATT
GTGATGCTACTCTTTGCCGGCGTTGACGGGCACACCCGCGCGACGGGGGGGGCGGTGAGTCACACCACCC
GCGGGTTGGCGAAGTTCTTTTCGCCTGGGCCGTCTCAGAGAATCCAGCTCGTAA

>1320_S39_L001_R1_001.fastq_69_1b_18
CACCCACAGCGGCCCTAGTAGTATCGCAGTTACTCCGGATCCCACAAGCTGTCGTGGATATGGTGGCAGG
GGCCCACTGGGGAGTCCTGGCGGGCCTTGCTTACTATTCCATGGTGGGGAACTGGGCTAAGGTTTTGATT
GTGATGCTACTCTTTGCCGGCGTTGACGGGCACACCCGCGCGACGGGGGGGGCGGTGAGTCACACCACCC
GCGGGTTGGCGAAGTTCTTTTCGCCTGGGCCGTCTCAGAGAATCCAGCTCGTAA

>1320_S39_L001_R1_001.fastq_70_1b_18
CACCCACAGCAGCCCTAGTAGTATCGCAGTTACTCCGGATCCCACAAGCTGTCGTGGATATGGTGGCAGG
GGCCCACTGGGGAGTCCTGGCGGGCCTTGCTTACTATTCCATGGTGGGGAACTGGGCTAAGGTTTTGATT
GTGATGCTACTCTTTGCCGGCGTTGACGGGCACACCCGCGCGACGGGGGGGGCGGTGAGTCACACCACCC
GCGGGTTGGCGAAGTTCTTTTCGCCTGGGCCGTCTCAGAGAATCCAGCTCATAA

>1320_S39_L001_R1_001.fastq_71_1b_18
CACCCACAGCAGCCCTAGTAGTATCGCAGTTACTCCGGATCCCACAAGCTGTCGTGGATATGGTGGCAGG
GGCCCACTGGGGAGTCCTGGCGGGCCTTGCTTACTATTCCATGGTGGGGAACTGGGCTAAGGTTTTGATT
GTGATGCTACTCTTTGCCGGCGTTGACGGGCACACCCGCGCGACGGGGGGGGCGGTGAGTCACACCACCC
GCGGGTTGGCGAAGCTCTTTTCGCCTGGGCCGTCTCAGAGAATCCAGCTCGTAA

>1320_S39_L001_R1_001.fastq_72_1b_18
CACCCACAGCAGCCCTAGTAGTATCGCAGTTACTCCGGATCCCACAAGCTGTCGTGGATATGGTGGCAGG
GGCCCACCGGGGAGTCCTGGCGGGCCTTGCTTACTATTCCATGGTGGGGAACTGGGCTAAGGTTTTGATT
GTGATGCTACTCTTTGCCGGCGTTGACGGGCACACCCGCGCGACGGGGGGGGCGGTGAGTCACACCACCC
GCGGGTTGGCGAAGTTCTTTTCGCCTGGGCCGTCTCAGAGAATCCAGCTCGTAA

>1320_S39_L001_R1_001.fastq_73_1b_17
CACCCACAGCAGCCCTAGTAGTATCGCAGTTACTCCGGATCCCACAAACTGTCGTGGATATGGTGGCAGG
GGCCCACTGGGGAGTCCTGGCGGGCCTTGCTTACTATTCCATGGTGGGGAACTGGGCTAAGGTTTTGATT
GTGATGCTACTCTTTGCCGGCGTTGACGGGCACACCCGCGCGACGGGGGGGGCGGTGAGTCACACCACCC
GCGGGTTGGCGAAGTTCTTTTCGCCTGGGCCGTCTCAGAGAATCCAGCTCGTAA

>1320_S39_L001_R1_001.fastq_74_1b_17
CACCCACAGCAGCCCTAGTAGTATCGCAGTTACTCCGGATCCCACAAGCTGTCGTGGATATGGTGGCAGG
GGCCCACTGGGGAGTCCTGGCGGGCCTTGCTTACTATTCCATGGTGGGGAACTGGGCTAAGGTTTTGATT
GTGGTGCTACTCTTTGCCGGCGTTGACGGGCACACCCGCGCGACGGGGGGGGCGGTGAGTCACACCACCC
GCGGGTTGGCGAAGTTCTTTTCGCCTGGGCCGTCTCAGAGAATCCAGCTCGTAA

>1320_S39_L001_R1_001.fastq_75_1b_17
CACCCACAGCAGCCCTAGTAGTATCGCAGTTACTCCGGATCCCACAAGCTGTCGTGGATATGGTGGCAGG
GGCCCACTGGGGAGTCCTGGCGGGCCTTGCTTACTATTCCATGGTGGGGGACTGGGCTAAGGTTTTGATT
GTGATGCTACTCTTTGCCGGCGTTGACGGGCACACCCGCGCGACGGGGGGGGCGGTGAGTCACACCACCC
GCGGGTTGGCGAAGTTCTTTTCGCCTGGGCCGTCTCAGAGAATCCAGCTCGTAA

>1320_S39_L001_R1_001.fastq_76_1b_17
CACCCACAGCAGCCCTAGTAGTATCGCAGTTACTCCGGATCCCACAAGCTGTCGTGGATATGGTGGCAGG
GGCCCACTGGGGAGTCCTGGCGGGCCTTGCTTACTATTCCATGGTGGGGAACTGGGCTAAGGTTTTGATT
GTGATGCTACTCTTTGCCGGCGTTGACGGGCACACCCGCGCGACGGGGGGGGCGGCGAGTCACACCACCC
GCGGGTTGGCGAAGTTCTTTTCGCCTGGGCCGTCTCAGAGAATCCAGCTCGTAA

>1320_S39_L001_R1_001.fastq_77_1b_17
CACCCACAGCAGCCCTAGTAGTATCGCAGTTACTCCGGATCCCACAAGCTGTCGTGGATATGGTGGCAGG
GGCCCACTGGGGAGTCCTGGCGGGCCTTGCTTACTATTCCATGGTGGGGAACTGGGCTAAGGTTTTGATT
GTGATGCTACTCTTTGCCGGCGTTGACGGGCACACCCGCGCGACGGGGGGGGCGGTGAGTCACACCACCC
GCGGGTTGGTGAAGTTCTTTTCGCCTGGGCCGTCTCAGAGAATCCAGCTCGTAA

>1320_S39_L001_R1_001.fastq_78_1b_17
CACCCACAGCAGCTCTAGTAGTATCGCAGTTACTCCGGATCCCACAAGCTGTCGTGGATATGGTGGCAGG
GGCCCACTGGGGAGTCCTGGCGGGCCTTGCTTACTATTCCATGGTGGGGAACTGGGCTAAGGTTTTGATT
GTGATGCTACTCTTTGCCGGCGTTGACGGGCACACCCGCGCGACGGGGGGGGCGGTGAGTCACACCACCC
GCGGGTTGGCGAAGTTCTTTTCGCCTGGGCCGTCTCAGAGAATCCAGCTCGTAA

>1320_S39_L001_R1_001.fastq_79_1b_17
CACCCACAGCAGCCCTAGTAGTATCGCAGTTACTCCGGATCCCACAAGCTGTCGTGGGTATGGTGGCAGG
GGCCCACTGGGGAGTCCTGGCGGGCCTTGCTTACTATTCCATGGTGGGGAACTGGGCTAAGGTTTTGATT
GTGATGCTACTCTTTGCCGGCGTTGACGGGCACACCCGCGCGACGGGGGGGGCGGTGAGTCACACCACCC
GCGGGTTGGCGAAGTTCTTTTCGCCTGGGCCGTCTCAGAGAATCCAGCTCGTAA

>1320_S39_L001_R1_001.fastq_80_1b_17
CACCCACAGCAGCCCTAGTAGTATCGCAGTTACTCCGGATCCCACAAGCTGTCGCGGATATGGTGGCAGG
GGCCCACTGGGGAGTCCTGGCGGGCCTTGCTTACTATTCCATGGTGGGGAACTGGGCTAAGGTTTTGATT
GTGATGCTACTCTTTGCCGGCGTTGACGGGCACACCCGCGCGACGGGGGGGGCGGTGAGTCACACCACCC
GCGGGTTGGCGAAGTTCTTTTCGCCTGGGCCGTCTCAGAGAATCCAGCTCGTAA

>1320_S39_L001_R1_001.fastq_81_1b_17
CACCCACAGCAGCCCTAGTAGTATCGCAGTTACTCCGGATCCCACAAGCTGTCGTGGATATGGTGGCAGG
GGCCCACTGGGGAGTCCTGGCGGGCCTTGCTTACTATTCCATGGTGGGGAACTGGGCTAAGGTTTTGATT
GTGATGCTACTCTTTGCCGGCGTTGACGGGCACACCCGCGCGGCGGGGGGGGCGGTGAGTCACACCACCC
GCGGGTTGGCGAAGTTCTTTTCGCCTGGGCCGTCTCAGAGAATCCAGCTCGTAA

>1320_S39_L001_R1_001.fastq_82_1b_17
CACCCACAGCAGCCCTAGTAGTATCGCAGTTACTCCGGATCCCACAAGCTGTCGTGGATATGGTGGCAGG
GGCCCACTGGGGAGTCCTGGCGGGCCTTGCTTACTATTCCATGATGGGGAACTGGGCTAAGGTTTTGATT
GTGATGCTACTCTTTGCCGGCGTTGACGGGCACACCCGCGCGACGGGGGGGGCGGTGAGTCACACCACCC
GCGGGTTGGCGAAGTTCTTTTCGCCTGGGCCGTCTCAGAGAATCCAGCTCGTAA

>1320_S39_L001_R1_001.fastq_83_1b_17
TACCCACAGCAGCCCTAGTAGTATCGCAGTTACTCCGGATCCCACAAGCTGTCGTGGATATGGTGGCAGG
GGCCCACTGGGGAGTCCTGGCGGGCCTTGCTTACTATTCCATGGTGGGGAACTGGGCTAAGGTTTTGATT
GTGATGCTACTCTTTGCCGGCGTTGACGGGCACACCCGCGCGACGGGGGGGGCGGTGAGTCACACCACCC
GCGGGTTGGCGAAGTTCTTTTCGCCTGGGCCGTCTCAGAGAATCCAGCTCGTAA

>1320_S39_L001_R1_001.fastq_84_1b_16
CACCCACAGTAGCCCTAGTAGTATCGCAGTTACTCCGGATCCCACAAGCTGTCGTGGATATGGTGGCAGG
GGCCCACTGGGGAGTCCTGGCGGGCCTTGCTTACTATTCCATGGTGGGGAACTGGGCTAAGGTTTTGATT
GTGATGCTACTCTTTGCCGGCGTTGACGGGCACACCCGCGCGACGGGGGGGGCGGTGAGTCACACCACCC
GCGGGTTGGCGAAGTTCTTTTCGCCTGGGCCGTCTCAGAGAATCCAGCTCGTAA

>1320_S39_L001_R1_001.fastq_85_1b_16
CACCCACAGCAGCCCTAGTAGTATCGCAGTTACTCCGGATCCCACAAGCTGTCGTGGATATGGTGGCAGG
GGCCCACTGGGGAGTCCTGGCGGGCCTTGCTTACTATTCCATGGTGGGGAACTGGGCTAAGGTTTTGATT
GTGATGCTACTCTTTGCCGACGTTGACGGGCACACCCGCGCGACGGGGGGGGCGGTGAGTCACACCACCC
GCGGGTTGGCGAAGTTCTTTTCGCCTGGGCCGTCTCAGAGAATCCAGCTCGTAA

>1320_S39_L001_R1_001.fastq_86_1b_16
CACCCACAGCAGCCCTAGTAGTATCGCAGTTACTCCGGATCCCACAAGCTGTCGTGGATATGGTGGCAGG
GGCCCACTGGGGAGTCCTGGCGGGCCTTGCTTACTATTCCATGGTGGGGAACTGGGCTAAGGTTTTGATT
GTGATGCTACTCTTTGCCGGCGTTGACGGGCACACCCGTGCGACGGGGGGGGCGGTGAGTCACACCACCC
GCGGGTTGGCGAAGTTCTTTTCGCCTGGGCCGTCTCAGAGAATCCAGCTCGTAA

>1320_S39_L001_R1_001.fastq_87_1b_16
CACCCACAGCAGCCCTAGTAGTATCGCAGTTACTCCGGATTCCACAAGCTGTCGTGGATATGGTGGCAGG
GGCCCACTGGGGAGTCCTGGCGGGCCTTGCTTACTATTCCATGGTGGGGAACTGGGCTAAGGTTTTGATT
GTGATGCTACTCTTTGCCGGCGTTGACGGGCACACCCGCGCGACGGGGGGGGCGGTGAGTCACACCACCC
GCGGGTTGGCGAAGTTCTTTTCGCCTGGGCCGTCTCAGAGAATCCAGCTCGTAA

>1320_S39_L001_R1_001.fastq_88_1b_16
CACCCACAGCAGCCCTAGTAGTATCGCAGTTACTCCGGATCCCACAAGCTGTCGTGGATATGGTGGCAGG
GGCCCACTGGGGAGTCCTGGCGGGCCTTGCTTACTATTCCATGGTGGGGAACTGGGCTAAGGTTTTGATT
GTGATGCTACTCTTTGCCGGCGTTGACGGGCACACCCGCGCGACGGGGGGGGCGGTGAGTCACACCACCC
GCGGGTTGGCGAAGTTCTTTTCGCCTGGGCCGTCTCGGAGAATCCAGCTCGTAA

>1320_S39_L001_R1_001.fastq_89_1b_16
CACCCACAGCAGCCCTAGTAGTATCGCAGTTACTCCGGATCCCACAAGCTGTCGTGGATATGGTGGCAGG
GGCCCACTGGGGAGTCCTGGCGGGCCTTGCTTACTATTCCATGGTGGGGAACTGGGCTAAGGTTTTGATT
GTGATGCTACTCTTTGCCGGCGTTGACGGGCACACCCGCGCGACGGGGGGGGCGGTGAGTCACACCACCC
GCGGGTCGGCGAAGTTCTTTTCGCCTGGGCCGTCTCAGAGAATCCAGCTCGTAA

>1320_S39_L001_R1_001.fastq_90_1b_16
CACCCACAGCAGCCCTAGTAGTATCGCAGTTACTCCGGATCCCACAAGCTGTCGTGGATATGGTGGCAGG
GGCCCACTGGGGAGTCCTGGCGGGCCTTGCTTACTATTCCATGGTGGGGAACCGGGCTAAGGTTTTGATT
GTGATGCTACTCTTTGCCGGCGTTGACGGGCACACCCGCGCGACGGGGGGGGCGGTGAGTCACACCACCC
GCGGGTTGGCGAAGTTCTTTTCGCCTGGGCCGTCTCAGAGAATCCAGCTCGTAA

>1320_S39_L001_R1_001.fastq_91_1b_16
CACCCACAGCAGCCCTAGTAGTATCGCAGTTACCCCGGATCCCACAAGCTGTCGTGGATATGGTGGCAGG
GGCCCACTGGGGAGTCCTGGCGGGCCTTGCTTACTATTCCATGGTGGGGAACTGGGCTAAGGTTTTGATT
GTGATGCTACTCTTTGCCGGCGTTGACGGGCACACCCGCGCGACGGGGGGGGCGGTGAGTCACACCACCC
GCGGGTTGGCGAAGTTCTTTTCGCCTGGGCCGTCTCAGAGAATCCAGCTCGTAA

>1320_S39_L001_R1_001.fastq_92_1b_16
CACCCACAGCAGCCCTAGTAGTATCGCAGTTACTCCGGATCCCACAAGCTGTCGTGGATATGGTGGCAGG
GGCCCACTGGGGAGTCCTGGCGGGCCTTGCTTACTATTCCATGGTGGGGAACTGGGCTAAGGTTTTGATT
GTGATGCTACTCTTTGCCGGCGTTGACGGGCACACCCGCGCGACGGGGGGGGCGGTGAGTCGCACCACCC
GCGGGTTGGCGAAGTTCTTTTCGCCTGGGCCGTCTCAGAGAATCCAGCTCGTAA

>1320_S39_L001_R1_001.fastq_93_1b_16
CACCCACAGCAGCCCTAGTAGTATCGCAGTTACTCCGGATCCCACAAGCTGTCGTGGATATGGTGGCAGG
GGCCCACTGGGGAGTCCTGGCGGGCCTTGCTTACTATTCCATGGTGGGGAACTGGGCTAAGGTTTTGATT
GTGATGCTACTCTTTGCCGGCGTTGACGGGCACACCCGCGCGACGGGGGGGGCGGTGAGTCACACCACCC
GCGGGTTGGCGGAGTTCTTTTCGCCTGGGCCGTCTCAGAGAATCCAGCTCGTAA

>1320_S39_L001_R1_001.fastq_94_1b_16
CACCCACAGCAGCCCTAGTAGTATCGCAGTTACTCCGGATCCCACAAGCTGTCGTGGATATGGTGGCAGG
GGCCCACTGGGGAGTCCTGGCGGGCCTTGCTCACTATTCCATGGTGGGGAACTGGGCTAAGGTTTTGATT
GTGATGCTACTCTTTGCCGGCGTTGACGGGCACACCCGCGCGACGGGGGGGGCGGTGAGTCACACCACCC
GCGGGTTGGCGAAGTTCTTTTCGCCTGGGCCGTCTCAGAGAATCCAGCTCGTAA

>1320_S39_L001_R1_001.fastq_95_1b_16
CACCCACAGCAGCCCTAGTAGTGTCGCAGTTACTCCGGATCCCACAAGCTGTCGTGGATATGGTGGCAGG
GGCCCACTGGGGAGTCCTGGCGGGCCTTGCTTACTATTCCATGGTGGGGAACTGGGCTAAGGTTTTGATT
GTGATGCTACTCTTTGCCGGCGTTGACGGGCACACCCGCGCGACGGGGGGGGGCGGTGAGTCACACCACC
CGCGGGTTGGCGAAGTTCTTTTCGCCTGGGCCGTCTCAGAGAATCCAGCTCGTAA

>1320_S39_L001_R1_001.fastq_96_1b_15
CACCCACAGCAGCCCTAGTAGTATCGCAGTTACTCCGGATCCCACAAGCTGTCGTGGATATGGTGGCAGG
GGCCCACTGGGGAGTCCTGGCGGGCCTTGCTTACTATTCCATGGTGGGGAACTGGGCTAAGGTTTTGATT
GTGATGCTACTCTTTGCCGGCGTTGACGGGCACACCCGCGCGACGGGGGGGGCGGTGAGTCACACCACCC
GCGGGTTTGCGAAGTTCTTTTCGCCTGGGCCGTCTCAGAGAATCCAGCTCGTAA

>1320_S39_L001_R1_001.fastq_97_1b_15
CACCCACAGCAGCCCTAGTAGTATCGCAGTTACTCCGGATCCCACAAGCTGTCGTGGATATGGTGGCAGG
GGCCCACTGGGGAGTCCTGGCGGGCCTTGCTTACTATTCCATGGTGGGGAACTGGGCTAAGGTTTTGATT
GTGATGCTACTCTTTGCCGGCGTTGACGGGCACACCCGCGCGACGGGAGGGGCGGTGAGTCACACCACCC
GCGGGTTGGCGAAGTTCTTTTCGCCTGGGCCGTCTCAGAGAATCCAGCTCGTAA

>1320_S39_L001_R1_001.fastq_98_1b_15
CACCCACAGCAGCCCTAGTAGTATCGCAGTTACTCCGGATCCCACAAGCTGTCGTGGATATGGTGGCAGG
GGCCCACTGGGGAGTCCTGGCGGGCCTTGCTTACTATTCCATGGTGGGGAACTGGGCTAAGGTTTTGATT
GTGATGCTACTCTTTGCCGGCGTTGACGGGCGCACCCGCGCGACGGGGGGGGCGGTGAGTCACACCACCC
GCGGGTTGGCGAAGTTCTTTTCGCCTGGGCCGTCTCAGAGAATCCAGCTCGTAA

>1320_S39_L001_R1_001.fastq_99_1b_15
CACCCACAGCAGCCCTAGTAGTATCGCAGTTACTCCGGATCCCACAAGCTGTCGTGGATATGGTGGCAGG
GGCCCACTGGGGAGTCCTGGCGGGCCTTGCTTACTATTCCATGGTGGGGAACTGGGCCAAGGTTTTGATT
GTGATGCTACTCTTTGCCGGCGTTGACGGGCACACCCGCGCGACGGGGGGGGGCGGTGAGTCACACCACC
CGCGGGTTGGCGAAGTTCTTTTCGCCTGGGCCGTCTCAGAGAATCCAGCTCGTAA

>1320_S39_L001_R1_001.fastq_100_1b_15
CACCCACAGCAGCCCTAGTAGTACCGCAGTTACTCCGGATCCCACAAGCTGTCGTGGATATGGTGGCAGG
GGCCCACTGGGGAGTCCTGGCGGGCCTTGCTTACTATTCCATGGTGGGGAACTGGGCTAAGGTTTTGATT
GTGATGCTACTCTTTGCCGGCGTTGACGGGCACACCCGCGCGACGGGGGGGGCGGTGAGTCACACCACCC
GCGGGTTGGCGAAGTTCTTTTCGCCTGGGCCGTCTCAGAGAATCCAGCTCGTAA

>1320_S39_L001_R1_001.fastq_101_1b_15
CACCCACAGCAGCCCTAGTAGTATCGCAGTTACTCCGGATCCCACAAGCTGTCGTGGATATGGTGGCAGG
GGCCCACTGGGGAGTCCTGGCGGGCCTTGCTTACTATTCCATGGTGGGGAACTGGGCTAAGGTTTTGATT
GTGATGCTACTCTTTGCCGGTGTTGACGGGCACACCCGCGCGACGGGGGGGGCGGTGAGTCACACCACCC
GCGGGTTGGCGAAGTTCTTTTCGCCTGGGCCGTCTCAGAGAATCCAGCTCGTAA

>1320_S39_L001_R1_001.fastq_102_1b_15
CACCCACAGCAGCCCTAGCAGTATCGCAGTTACTCCGGATCCCACAAGCTGTCGTGGATATGGTGGCAGG
GGCCCACTGGGGAGTCCTGGCGGGCCTTGCTTACTATTCCATGGTGGGGAACTGGGCTAAGGTTTTGATT
GTGATGCTACTCTTTGCCGGCGTTGACGGGCACACCCGCGCGACGGGGGGGGCGGTGAGTCACACCACCC
GCGGGTTGGCGAAGTTCTTTTCGCCTGGGCCGTCTCAGAGAATCCAGCTCGTAA

>1320_S39_L001_R1_001.fastq_103_1b_15
CACCCACAGCAGCCCTAGTAGTATCGCAGTTACTCCGGATCCCACAAGCTGTCGTGGATATGGTGGCAGG
GGCCCACTGGGGAGTCCTGGCGGGCCTTGCTTACTATCCCATGGTGGGGAACTGGGCTAAGGTTTTGATT
GTGATGCTACTCTTTGCCGGCGTTGACGGGCACACCCGCGCGACGGGGGGGGCGGTGAGTCACACCACCC
GCGGGTTGGCGAAGTTCTTTTCGCCTGGGCCGTCTCAGAGAATCCAGCTCGTAA

>1320_S39_L001_R1_001.fastq_104_1b_14
CACCCACAGCAGCCCTAGTAGTATCGCAGTTACTCCGGATCCCACAAGCTGTCGTGGATATGGTGGCAGG
GGCCCACTGGGGAGTCCTGGCGGGCCTTGCTTACTATTCCATGGTGGGGAACTGGGCTAAGGCTTTGATT
GTGATGCTACTCTTTGCCGGCGTTGACGGGCACACCCGCGCGACGGGGGGGGCGGTGAGTCACACCACCC
GCGGGTTGGCGAAGTTCTTTTCGCCTGGGCCGTCTCAGAGAATCCAGCTCGTAA

>1320_S39_L001_R1_001.fastq_105_1b_14
CACCCACAGCAGCCCTAGTAGTATCGCAGTTACTCCGGATCCCACAAGCTGTCGTGGATATGGTGGCAGG
GGCCCACTGGGGAGTCCTGGCGGGCCTTGCTTACTATTCCATGGTGGGGAACTGGGCTAAGGTTTTGATT
GTGATGCTACTCTTTGCCGGCGTTGACGGGCACACCCGCGCGACGGGGGGGGCGGTGAGTCACACCACCC
GCGGGTTGGCGAAGTTCTTTTCGCCTGGGCCGTCTCAGAGAATCCAGCCCGTAA

>1320_S39_L001_R1_001.fastq_106_1b_14
CACCCACAGCAGCCCTAGTAGTATCGCAGTTACTCCGGATCCCACAAGCTGTCGTGGATGTGGTGGCAGG
GGCCCACTGGGGAGTCCTGGCGGGCCTTGCTTACTATTCCATGGTGGGGAACTGGGCTAAGGTTTTGATT
GTGATGCTACTCTTTGCCGGCGTTGACGGGCACACCCGCGCGACGGGGGGGGCGGTGAGTCACACCACCC
GCGGGTTGGCGAAGTTCTTTTCGCCTGGGCCGTCTCAGAGAATCCAGCTCGTAA

>1320_S39_L001_R1_001.fastq_107_1b_14
CACCCACAGCAGCCCCAGTAGTATCGCAGTTACTCCGGATCCCACAAGCTGTCGTGGATATGGTGGCAGG
GGCCCACTGGGGAGTCCTGGCGGGCCTTGCTTACTATTCCATGGTGGGGAACTGGGCTAAGGTTTTGATT
GTGATGCTACTCTTTGCCGGCGTTGACGGGCACACCCGCGCGACGGGGGGGGCGGTGAGTCACACCACCC
GCGGGTTGGCGAAGTTCTTTTCGCCTGGGCCGTCTCAGAGAATCCAGCTCGTAA

>1320_S39_L001_R1_001.fastq_108_1b_14
CACCCACAGCAGCCCTAGTAGTATCGCAGTTACTCCGGATCCCACAAGCTGTCGTGGATATGGTGGCAGG
GGCCCACTGGGGAGTCCCGGCGGGCCTTGCTTACTATTCCATGGTGGGGAACTGGGCTAAGGTTTTGATT
GTGATGCTACTCTTTGCCGGCGTTGACGGGCACACCCGCGCGACGGGGGGGGCGGTGAGTCACACCACCC
GCGGGTTGGCGAAGTTCTTTTCGCCTGGGCCGTCTCAGAGAATCCAGCTCGTAA

>1320_S39_L001_R1_001.fastq_109_1b_14
CACCCACAGCAGCCCTAGTAGTATCGCAGTTACTCCGGATCCCACAAGCTGTCGTGGATATGGTGGCAGG
GGCCCACTGGGGAGTCCTGGCGGGCCTTGCTTACTATTCCATGGTGGGGAACTGGGCTAAGGTTTTGGTT
GTGATGCTACTCTTTGCCGGCGTTGACGGGCACACCCGCGCGACGGGGGGGGCGGTGAGTCACACCACCC
GCGGGTTGGCGAAGTTCTTTTCGCCTGGGCCGTCTCAGAGAATCCAGCTCGTAA

>1320_S39_L001_R1_001.fastq_110_1b_14
CACCCACAGCAGCCCTAGTAGTATCGCAGTTACTCCGGATCCCACAAGCTGTCGTGGATATGGTGGCAGG
GGCCCACTGGGGAGTCCTGGCGGGCCTTGCTTACTATTCCATGGTGGGGAACTGGGCTAAGGTTTTGATT
GTGATGCTACTCTTTGCCGGCGTTGACGGGCACACCCGCGCGACAGGGGGGGCGGTGAGTCACACCACCC
GCGGGTTGGCGAAGTTCTTTTCGCCTGGGCCGTCTCAGAGAATCCAGCTCGTAA

>1320_S39_L001_R1_001.fastq_111_1b_14
CACCCACAGCAGCCCTGGTAGTATCGCAGTTACTCCGGATCCCACAAGCTGTCGTGGATATGGTGGCAGG
GGCCCACTGGGGAGTCCTGGCGGGCCTTGCTTACTATTCCATGGTGGGGAACTGGGCTAAGGTTTTGATT
GTGATGCTACTCTTTGCCGGCGTTGACGGGCACACCCGCGCGACGGGGGGGGCGGTGAGTCACACCACCC
GCGGGTTGGCGAAGTTCTTTTCGCCTGGGCCGTCTCAGAGAATCCAGCTCGTAA

>1320_S39_L001_R1_001.fastq_112_1b_14
CACCCACAGCAGCCCTAGTAGTATCACAGTTACTCCGGATCCCACAAGCTGTCGTGGATATGGTGGCAGG
GGCCCACTGGGGAGTCCTGGCGGGCCTTGCTTACTATTCCATGGTGGGGAACTGGGCTAAGGTTTTGATT
GTGATGCTACTCTTTGCCGGCGTTGACGGGCACACCCGCGCGACGGGGGGGGCGGTGAGTCACACCACCC
GCGGGTTGGCGAAGTTCTTTTCGCCTGGGCCGTCTCAGAGAATCCAGCTCGTAA

>1320_S39_L001_R1_001.fastq_113_1b_14
CACCCACAGCAGCCCTAGTAGTATCGCAGTTACTCCGGATCCCACAAGCTGTCGTGGATATGGTGGCAGG
GGCCCACTGGGGAGTCCTGGCGGGCCTTGCTTACTATTCCATGGTGGGGAACTGGGCTAAGGTTTTGATT
GTGATGCTACTCTTTGCCGGCGTTGACGGGCCCACCCGCGCGACGGGGGGGGCGGTGAGTCACACCACCC
GCGGGTTGGCGAAGTTCTTTTCGCCTGGGCCGTCTCAGAGAATCCAGCTCGTAA

>1320_S39_L001_R1_001.fastq_114_1b_14
CACCCACAGCAGCCCTAGTAGTATCGCAGTTACTCCGGATCCCACAAGCTGTCGTGGATATGGTGGCAGG
GGCCCACTGGGGAGTCCTGGCGGGCCTTGCTTACTATTCTATGGTGGGGAACTGGGCTAAGGTTTTGATT
GTGATGCTACTCTTTGCCGGCGTTGACGGGCACACCCGCGCGACGGGGGGGGCGGTGAGTCACACCACCC
GCGGGTTGGCGAAGTTCTTTTCGCCTGGGCCGTCTCAGAGAATCCAGCTCGTAA

>1320_S39_L001_R1_001.fastq_115_1b_13
CACCCACAGCAGCCCTAGTAGTATCGCAGTTACTCCGGATCCCACAAGCTGTCGTGGATATGGTGGCAGG
GGCCCACTGGGGAGTCCTGGCGGGCCTTGCTTACTATTCCATGGTGGGAAACTGGGCTAAGGTTTTGATT
GTGATGCTACTCTTTGCCGGCGTTGACGGGCACACCCGCGCGACGGGGGGGGCGGTGAGTCACACCACCC
GCGGGTTGGCGAAGTTCTTTTCGCCTGGGCCGTCTCAGAGAATCCAGCTCGTAA

>1320_S39_L001_R1_001.fastq_116_1b_13
CACCCACAGCAGCCCTAGTAGTATCGCAGTTACTCCGGATCCCACAAGCTGTCGTGGATATGGTGGCAGG
GGCCCACTGGGGAGTCCTGGCGGGCCTTGCTTACTATTCCATGGTGGGGAACTGGGCTAAGGTTTTGATT
GTGATGCTACTCTTTGCCGGCGTTGATGGGCACACCCGCGCGACGGGGGGGGCGGTGAGTCACACCACCC
GCGGGTTGGCGAAGTTCTTTTCGCCTGGGCCGTCTCAGAGAATCCAGCTCGTAA

>1320_S39_L001_R1_001.fastq_117_1b_13
CACCCACAGCAGCCCTAGTAGTATCGCAGTTACTCCGGATCCCACAAGCTGTCGTGGATATGGTGGCAGG
GGCCCACTGGGGAGTCCTGGCGGGCCTTGCTTACTATTCCATGGTGGGGAACTGGGCTAAGGTTTTGATT
GTGATGCTACTCCTTGCCGGCGTTGACGGGCACACCCGCGCGACGGGGGGGGCGGTGAGTCACACCACCC
GCGGGTTGGCGAAGTTCTTTTCGCCTGGGCCGTCTCAGAGAATCCAGCTCGTAA

>1320_S39_L001_R1_001.fastq_118_1b_13
CACCCACAGCAGCCCTAGTAGTATCGCAGTTACTCCGGATCCCACAAGCTGTCGTGGATATGGTGGCAGG
GGCCCACTGGGGAGTCCTGGCGGGCCTTGCTTACTATTCCATGGTGGGGAACTGGGCTAAGGTTTTGATT
GTGACGCTACTCTTTGCCGGCGTTGACGGGCACACCCGCGCGACGGGGGGGGCGGTGAGTCACACCACCC
GCGGGTTGGCGAAGTTCTTTTCGCCTGGGCCGTCTCAGAGAATCCAGCTCGTAA

>1320_S39_L001_R1_001.fastq_119_1b_13
CACCCACAGCAGCCCTAGTAGTATCGCAGTTACTCCGGATCCCACAAGCTGTCGTGGATATGGTGGCAGG
GGCCCACTGGGGAGTCCTGGCGGGCCTTGCTTACTATTCCATGGTGGGGAACTGGGCTAAGGTTTTGATT
GTGATGCTACTCTTTGCCGGCGTTGACGGGCACACCCGCGCGACGGGGGGGGCGGTGAGTCACACCACCT
GCGGGTTGGCGAAGTTCTTTTCGCCTGGGCCGTCTCAGAGAATCCAGCTCGTAA

>1320_S39_L001_R1_001.fastq_120_1b_13
CACCCACAGCAGCCCTAGTAGTATCGCAGTTACTCCGGATCCCACAAGCTGTCGTGGATATGGTGGCAGG
GGCCCACTGGGGAGTCCTGGCGGGCCTTGCTTACTATTCCATGGTGGGGAACTGGGCTAAGGTTTTGATT
GTGATGCTACTCTTTGCCGGCGTTGACAGGCACACCCGCGCGACGGGGGGGGCGGTGAGTCACACCACCC
GCGGGTTGGCGAAGTTCTTTTCGCCTGGGCCGTCTCAGAGAATCCAGCTCGTAA

>1320_S39_L001_R1_001.fastq_121_1b_13
CACCCACAGCAGCCCTAGTAGTATCGCAGTTACTCCGGATCCCACAAGCTGTCGTGGATATGGTGGCAGG
GGCCCACTGGGGAGTCCTGGCGGGCCTTGCTTACTATTCCATGGTGGAGAACTGGGCTAAGGTTTTGATT
GTGATGCTACTCTTTGCCGGCGTTGACGGGCACACCCGCGCGACGGGGGGGGCGGTGAGTCACACCACCC
GCGGGTTGGCGAAGTTCTTTTCGCCTGGGCCGTCTCAGAGAATCCAGCTCGTAA

>1320_S39_L001_R1_001.fastq_122_1b_13
CACCCACAGCAGCCCTAGTAGTATCGCAGTTACTCCGGATCCCACAAGCTGTCGTGGATATGGTGGCAGG
GGCCCACTGGGGAGTCCTGGCGGGCCTTGCTTACTATTCCATGGTGGGGAACTGGGCTAAGGTTTTGATT
GTGATGCCACTCTTTGCCGGCGTTGACGGGCACACCCGCGCGACGGGGGGGGCGGTGAGTCACACCACCC
GCGGGTTGGCGAAGTTCTTTTCGCCTGGGCCGTCTCAGAGAATCCAGCTCGTAA

>1320_S39_L001_R1_001.fastq_123_1b_13
CACCCACAGCAGCCCTAGTAGTATCGCAGTTACTCCGGATCCCACGAGCTGTCGTGGATATGGTGGCAGG
GGCCCACTGGGGAGTCCTGGCGGGCCTTGCTTACTATTCCATGGTGGGGAACTGGGCTAAGGTTTTGATT
GTGATGCTACTCTTTGCCGGCGTTGACGGGCACACCCGCGCGACGGGGGGGGCGGTGAGTCACACCACCC
GCGGGTTGGCGAAGTTCTTTTCGCCTGGGCCGTCTCAGAGAATCCAGCTCGTAA

>1320_S39_L001_R1_001.fastq_124_1b_13
CACCCACAGCAGCCCTAGTAGTATCGCAGTTACTCCGGATCCCACAAGCTGTCGTGGATATGGTGGCAGG
GGCCCACTGGGGAGTCCTGGCGGGCCTTGCTTACTATTCCATGGTGGGGAACTGGGCTAAGGTTTTGATT
GTGATGCTACTCTTTGCCGGCGTTGACGGGCACACCCGCGCGACGGGGGGGGCGGTGAGTCACACCACCC
GCGGGTTGGCGAAGTTCTTTTCACCTGGGCCGTCTCAGAGAATCCAGCTCGTAA

>1320_S39_L001_R1_001.fastq_125_1b_13
CACCCACAGCAGCCCTAGTAGTATCGCAGTTACTCCGGATCCCACAAGCTGTCGTGGATATGGTGGCAGG
GGCCCACTGGGGAGTCCTGGCGGGCCTTGCTTACTATTCCATGGTGGGGAACTGGGCTAAGGTTTTGATT
GTGATGCTACTCTTTGCCGGCGTTGACGGGCACACCCGCGCGACGGGGGGGGCGGTGAGTCATACCACCC
GCGGGTTGGCGAAGTTCTTTTCGCCTGGGCCGTCTCAGAGAATCCAGCTCGTAA

>1320_S39_L001_R1_001.fastq_126_1b_13
CACCCACAGCAGCCCTAGTAGTATCGCAGTTACTCCGGATCCCACAAGCTGTCGTGGATATGGTGGCAGG
GGCCCACTGGGGAGTCCTGGCGGGCCTTGCTTACTATTCCATGGGGGGGAACTGGGCTAAGGTTTTGATT
GTGATGCTACTCTTTGCCGGCGTTGACGGGCACACCCGCGCGACGGGGGGGGCGGTGAGTCACACCACCC
GCGGGTTGGCGAAGTTCTTTTCGCCTGGGCCGTCTCAGAGAATCCAGCTCGTAA

>1320_S39_L001_R1_001.fastq_127_1b_13
CACCCACAGCAGCCCTAGTAGTATCGCAGTTACTCCGGATCCCACAAGCTGTCGTGGATATGGTGGCAGG
GGCCCACTGGGGAGTCCTGGCGGGCCTTGCTTACTATTCCATGGTGGGGAACTGGGCTAGGGTTTTGATT
GTGATGCTACTCTTTGCCGGCGTTGACGGGCACACCCGCGCGACGGGGGGGGCGGTGAGTCACACCACCC
GCGGGTTGGCGAAGTTCTTTTCGCCTGGGCCGTCTCAGAGAATCCAGCTCGTAA

>1320_S39_L001_R1_001.fastq_128_1b_12
CACCCACAGCAGCCCTAGTAGTATCGCAGTTACTCCGGATCCCACAAGCTGTCGTGGATATGGTGGCAGG
GGCCCACTGGGGAGTCCTGGCGGGCCTTGCTTATTATTCCATGGTGGGGAACTGGGCTAAGGTTTTGATT
GTGATGCTACTCTTTGCCGGCGTTGACGGGCACACCCGCGCGACGGGGGGGGCGGTGAGTCACACCACCC
GCGGGTTGGCGAAGTTCTTTTCGCCTGGGCCGTCTCAGAGAATCCAGCTCGTAA

>1320_S39_L001_R1_001.fastq_129_1b_12
CACCCACAGCAGCCCTAGTAGTATCGCAGTTACTCCGGATCCCACAAGCTGTCGTGGATATGGTGGCAGG
GGCCCACTGGGGAGTCCTGGCGGGCCTTGCTTACTATTCCATGGTGGGGAACTGGGCTAAGGTTTTGATT
GTGATGCTACTCTTTGCCGGCGTTGACGGGCACACCCGCGCGACGGGGGGGGCGGTGAGTCACACCACCC
GCGGGTTGGCGAAGTTCTTTTCGCCTGGGCCGTCTCAGAAAATCCAGCTCGTAA

>1320_S39_L001_R1_001.fastq_130_1b_12
CACCCACAGCAGCCCTAGTAGTATCGCAGTTACTCCGGATCCCACAAGCTGTCGTGGACATGGTGGCAGG
GGCCCACTGGGGAGTCCTGGCGGGCCTTGCTTACTATTCCATGGTGGGGAACTGGGCTAAGGTTTTGATT
GTGATGCTACTCTTTGCCGGCGTTGACGGGCACACCCGCGCGACGGGGGGGGCGGTGAGTCACACCACCC
GCGGGTTGGCGAAGTTCTTTTCGCCTGGGCCGTCTCAGAGAATCCAGCTCGTAA

>1320_S39_L001_R1_001.fastq_131_1b_12
CACCCACAGCAGCCCTAGTAGTATCGCAGTTACTCCGGATCCCACAAGCTGTCGTGGATATGGTGACAGG
GGCCCACTGGGGAGTCCTGGCGGGCCTTGCTTACTATTCCATGGTGGGGAACTGGGCTAAGGTTTTGATT
GTGATGCTACTCTTTGCCGGCGTTGACGGGCACACCCGCGCGACGGGGGGGGCGGTGAGTCACACCACCC
GCGGGTTGGCGAAGTTCTTTTCGCCTGGGCCGTCTCAGAGAATCCAGCTCGTAA

>1320_S39_L001_R1_001.fastq_132_1b_12
CACCCACAGCAGCCCTAGTAGTATCGCAGTTACTCCGGATCCCACAAGCTGTCGTGGATATGGTGGCAGG
GGCCCACTGGGGAGTCCTGGTGGGCCTTGCTTACTATTCCATGGTGGGGAACTGGGCTAAGGTTTTGATT
GTGATGCTACTCTTTGCCGGCGTTGACGGGCACACCCGCGCGACGGGGGGGGCGGTGAGTCACACCACCC
GCGGGTTGGCGAAGTTCTTTTCGCCTGGGCCGTCTCAGAGAATCCAGCTCGTAA

>1320_S39_L001_R1_001.fastq_133_1b_12
CACCCACAGCAGCCCTAGTAGTATCGCAGTTACTCCGGATCCCACAAGCTGTCGTGGATATGGTGGCAGG
GGCCCACTGGGGAGTCCTGGCGGGCCTTGCTTACTATTCCATGGTGGGGAACTGGGCTAAGGTTTTGATT
GTGATGCTACTCTCTGCCGGCGTTGACGGGCACACCCGCGCGACGGGGGGGGCGGTGAGTCACACCACCC
GCGGGTTGGCGAAGTTCTTTTCGCCTGGGCCGTCTCAGAGAATCCAGCTCGTAA

>1320_S39_L001_R1_001.fastq_134_1b_12
CACCCACAGCAGCCCTAGTAGTATCGCAGTTACTCCGGATCCCACAAGCTGTCGTGGATATGATGGCAGG
GGCCCACTGGGGAGTCCTGGCGGGCCTTGCTTACTATTCCATGGTGGGGAACTGGGCTAAGGTTTTGATT
GTGATGCTACTCTTTGCCGGCGTTGACGGGCACACCCGCGCGACGGGGGGGGCGGTGAGTCACACCACCC
GCGGGTTGGCGAAGTTCTTTTCGCCTGGGCCGTCTCAGAGAATCCAGCTCGTAA

>1320_S39_L001_R1_001.fastq_135_1b_12
CACCCACAGCAGCCCTAGTAGTATCGCAGTTACTCCGGATCCCACAAGCTGTCGTGGATATGGTGGCAGG
GGCCCACTGGGGAGTCCTGGCGGGCCTTGCTTACTATTCCGTGGTGGGGAACTGGGCTAAGGTTTTGATT
GTGATGCTACTCTTTGCCGGCGTTGACGGGCACACCCGCGCGACGGGGGGGGCGGTGAGTCACACCACCC
GCGGGTTGGCGAAGTTCTTTTCGCCTGGGCCGTCTCAGAGAATCCAGCTCGTAA

>1320_S39_L001_R1_001.fastq_136_1b_12
CACCCACAGCAGCCCTAGTAGTATCGCAGTTACTCCGGATCCCACAAGCTGTCGTGGATATGGTGGCAGG
GGCCCACTGGGGAGTCCTGGCGGGCCTTGCTTACTATTCCATGGTGGGGAACTGGGCTAAGGTTTTGATC
GTGATGCTACTCTTTGCCGGCGTTGACGGGCACACCCGCGCGACGGGGGGGGCGGTGAGTCACACCACCC
GCGGGTTGGCGAAGTTCTTTTCGCCTGGGCCGTCTCAGAGAATCCAGCTCGTAA

>1320_S39_L001_R1_001.fastq_137_1b_12
CACCCACAGCAGCCCTAGTAGTATCGCAGTTACTCCGGATCCCACAAGCTGTCGTGGATATGGTGGCAGG
GGCCCACTGGGGAGTCCTGGCGGGCCTTGCTTACTATTCCATGGTGGGGAACTGGGCTAAGGTTTTGATT
GTGATGCTACTCTTTGCCGGCGTTGACGGGCACACCCGCGCGACGGGGGGGGCGGTGAGTCACACCACCC
GCGGGTTGGCGAAGTTCTCTTCGCCTGGGCCGTCTCAGAGAATCCAGCTCGTAA

>1320_S39_L001_R1_001.fastq_138_1b_12
CACCCACAGCAGCCCTAGTAGTATCGCAGTTACTCCGGATCCCACAAGCTGTCGTGGATATGGTGGCAGG
GGCCCACTGGGGAGTCCTGGCGGGCCTTGCTTACTATTCCATGGTGGGGAACTGGGCTAAGGTTTTGATT
GTGATGCTACTCTTTGCCGGCGTTGACGGCCACACCCGCGCGACGGGGGGGGCGGTGAGTCACACCACCC
GCGGGTTGGCGAAGTTCTTTTCGCCTGGGCCGTCTCAGAGAATCCAGCTCGTAA

>1320_S39_L001_R1_001.fastq_139_1b_12
CACCCACAGCAGCCCTAGTAGTGTCGCAGTTACTCCGGATCCCACAAGCTGTCGTGGATATGGTGGCAGG
GGCCCACTGGGGAGTCCTGGCGGGCCTTGCTTACTATTCCATGGTGGGGAACTGGGCTAAGGTTTTGATT
GTGATGCTACTCTTTGCCGGCGTTGACGGGCACACCCGCGCGACGGGGGGGGCGGTGGGTCACACCACCC
GCGGGTTGGCGAAGTTCTTTTCGCCTGGGCCGTCTCAGAGAATCCAGCTCGTAA

>1320_S39_L001_R1_001.fastq_140_1b_12
CACCCACAGCAGCCTTAGTAGTATCGCAGTTACTCCGGATCCCACAAGCTGTCGTGGATATGGTGGCAGG
GGCCCACTGGGGAGTCCTGGCGGGCCTTGCTTACTATTCCATGGTGGGGAACTGGGCTAAGGTTTTGATT
GTGATGCTACTCTTTGCCGGCGTTGACGGGCACACCCGCGCGACGGGGGGGGCGGTGAGTCACACCACCC
GCGGGTTGGCGAAGTTCTTTTCGCCTGGGCCGTCTCAGAGAATCCAGCTCGTAA

>1320_S39_L001_R1_001.fastq_141_1b_12
CACCCACAGCAGCCCTAGTAGCATCGCAGTTACTCCGGATCCCACAAGCTGTCGTGGATATGGTGGCAGG
GGCCCACTGGGGAGTCCTGGCGGGCCTTGCTTACTATTCCATGGTGGGGAACTGGGCTAAGGTTTTGATT
GTGATGCTACTCTTTGCCGGCGTTGACGGGCACACCCGCGCGACGGGGGGGGCGGTGAGTCACACCACCC
GCGGGTTGGCGAAGTTCTTTTCGCCTGGGCCGTCTCAGAGAATCCAGCTCGTAA

>1320_S39_L001_R1_001.fastq_142_1b_12
CACCCACAGCAGCCCTAGTAGTATCGCAGTTACTCCGGATCCCACAAGCTGTCGTGGATATGGTGGCAGG
GGCCCACTGGGGAGTCCTGGCGGCCCTTGCTTACTATTCCATGGTGGGGAACTGGGCTAAGGTTTTGATT
GTGATGCTACTCTTCGCCGGCGTTGACGGGCACACCCGCGCGACGGGGGGGGCGGTGAGCCACACCACCC
GCGGGTTGGCGAAGTTCTTTTCGCCTGGGCCGTCTCAGAGAATCCAGCTCGTAA

>1320_S39_L001_R1_001.fastq_143_1b_12
CACCCACAGCAGCCCTAGTAGTATCGCAGTTACTCCGGATCCCACAAGCTGTCGTGGATATGGTGGCAGG
GGCCCACTGGGGAGTCCTGGCGGGCCTTGCTTACTATTCCATGGTGGGGAACTGGGCTAAGGTTTTGATT
GTGATGCTACTCTTTGCCGGCGTTGACGGGCACACCCGCGCGACGGGGGGGGCGGTGAGTCACACCACCC
GCGGGTTGGCGAAGTTCTTTTCGCCTGGGCTGTCTCAGAGAATCCAGCTCGTAA

>1320_S39_L001_R1_001.fastq_144_1b_12
CACCCACAGCAGCCCTAGTAGTATCGCAGTTACTCCGGATCCCACAAGCTGTCGTGGATATGGTGGCAGG
GGCCCACTGGGGAGTCCTGGCGGGCCTTGCTTACTATTCCATGGTGGGGAACTGGGCTAAGGTTTTGATT
GTGATGCTACTCTTTGCCGGCGTTGACGGGCACACCCGCGCGACGGGGGGGGCGGTGAGTCACACCACCC
GCGGGTTGGCAAAGTTCTTTTCGCCTGGGCCGTCTCAGAGAATCCAGCTCGTAA

>1320_S39_L001_R1_001.fastq_145_1b_11
CACCCACAGCAGCCCTAGTAGTATCGCAGTTACTCCGGATCCCACAAGCTGTCGTGGATATGGTGGCAGG
GGCCCACTGGGGAGTCCTGGCGGGCCTTGCTTACTATTCCATGGTGGGGAACTGGGCTAAGGTTTTGATT
GTGATGCTACTCTTTGCCGGCGTTGACGGGCACACCCGCGCGACGGGGGGGGCGGTGAGTCACACTACCC
GCGGGTTGGCGAAGTTCTTTTCGCCTGGGCCGTCTCAGAGAATCCAGCTCGTAA

>1320_S39_L001_R1_001.fastq_146_1b_11
CACCCACAGCAGCCCTAGTAGTATCGCAGTTACTCCGGATCCCACAAGCTGTCGTGGATATGGTGGCAGG
GGCCCACTGGGGAGTCCTGGCGGGCCTTGCTTACTATTCCATGGTGGGGAACTGGGCTAAGGTTTTGATT
GTGATGCTACTCTTTGCCGGGGTTGACGGGCACACCCGCGCGACGGGGGGGGCGGTGAGTCACACCACCC
GCGGGTTGGCGAAGTTCTTTTCGCCTGGGCCGTCTCAGAGAATCCAGCTCGTAA

>1320_S39_L001_R1_001.fastq_147_1b_11
CACCCACAGCAGCCCTAGTAGTATCGCAGTTACTCCGGATCCCACAAGCTGTCGTGGATATGGTGGCAGG
GGCCCACTGGGGAGTCCTGGCGGGCCTTGCTTACTATTCCATGGTGGGGAACTGGGCTAAGGTTCTGATT
GTGATGCTACTCTTTGCCGGCGTTGACGGGCACACCCGCGCGACGGGGGGGGCGGTGAGTCACACCACCC
GCGGGTTGGCGAAGTTCTTTTCGCCTGGGCCGTCTCAGAGAATCCAGCTCGTAA

>1320_S39_L001_R1_001.fastq_148_1b_11
CACCCACAGCAGCCCTAGTAGTATCGCAGTTACTCCGGATCCCACAAGCTGTCGTGGATATGGTGGCAGG
GGCCCACTGGGGAGTCCTGGCGGGCCTTGCTTACTATTCCATGGTGGGGAACTGGGCTAAGGTTTTGATT
GTGATGCTACTCTTTGCCGGCGTTGACGAGCACACCCGCGCGACGGGGGGGGCGGTGAGTCACACCACCC
GCGGGTTGGCGAAGTTCTTTTCGCCTGGGCCGTCTCAGAGAATCCAGCTCGTAA

>1320_S39_L001_R1_001.fastq_149_1b_11
CACCCACAGCAGCCCTAGTAGTATCGCAGTCACTCCGGATCCCACAAGCTGTCGTGGATATGGTGGCAGG
GGCCCACTGGGGAGTCCTGGCGGGCCTTGCTTACTATTCCATGGTGGGGAACTGGGCTAAGGTTTTGATT
GTGATGCTACTCTTTGCCGGCGTTGACGGGCACACCCGCGCGACGGGGGGGGCGGTGAGTCACACCACCC
GCGGGTTGGCGAAGTTCTTTTCGCCTGGGCCGTCTCAGAGAATCCAGCTCGTAA

>1320_S39_L001_R1_001.fastq_150_1b_11
CACCCACAGCAGCCCTAGTAGTATCGCAGTTACTCCGGATCCCACAAGCTGTCGTGGATATGGTGGCAGG
GGCCCACTGGGGAGTCCTGGCGGGCCTTGCTTACTATTCCATGGTGGGGAACTGGGCTAAGGTTTTGATT
GTGATGCTACTCTTTGCCGGCGTTGACGGGCACACCCGCGCGACGGGGGGGGCGGTGAGTCACACCACCC
GCGGGTTGGCGAAGTTCTTTTCGCCTGGGCCGTCTCAGAGAACCCAGCTCGTAA

>1320_S39_L001_R1_001.fastq_151_1b_11
CACCCACAGCAGCCCTAGTAGTATCGCAGTTACTCCGGATCCCACAAGCTGTTGTGGATATGGTGGCAGG
GGCCCACTGGGGAGTCCTGGCGGGCCTTGCTTACTATTCCATGGTGGGGAACTGGGCTAAGGTTTTGATT
GTGATGCTACTCTTTGCCGGCGTTGACGGGCACACCCGCGCGACGGGGGGGGCGGTGAGTCACACCACCC
GCGGGTTGGCGAAGTTCTTTTCGCCTGGGCCGTCTCAGAGAATCCAGCTCGTAA

>1320_S39_L001_R1_001.fastq_152_1b_11
CATCCACAGCAGCCCTAGTAGTATCGCAGTTACTCCGGATCCCACAAGCTGTCGTGGATATGGTGGCAGG
GGCCCACTGGGGAGTCCTGGCGGGCCTTGCTTACTATTCCATGGTGGGGAACTGGGCTAAGGTTTTGATT
GTGATGCTACTCTTTGCCGGCGTTGACGGGCACACCCGCGCGACGGGGGGGGCGGTGAGTCACACCACCC
GCGGGTTGGCGAAGTTCTTTTCGCCTGGGCCGTCTCAGAGAATCCAGCTCGTAA

>1320_S39_L001_R1_001.fastq_153_1b_11
CACCCACAGCAGCCCTAGTAGTATCGCAGTTACTCCGGATCCCACAAGCTGTCGTGGATATGGTGGCAGG
GGCCCACTGGGGAGTCCTGGCGGGCCTTGCTTACTATTCCATGGTGGGGAACTGGGCTAAGGTTTTGATT
GTGATGCTACTCTTTGCCGGCGTTGACGGGCACACCCACGCGACGGGGGGGGCGGTGAGTCACACCACCC
GCGGGTTGGCGAAGTTCTTTTCGCCTGGGCCGTCTCAGAGAATCCAGCTCGTAA

>1320_S39_L001_R1_001.fastq_154_1b_11
CACCCACAGCAGCCCTAGTAGTATCGCAGTTACTCCGGATCCCACAAGCTGTCGTGGATATGGTGGCGGG
GGCCCACTGGGGAGTCCTGGCGGGCCTTGCTTACTATTCCATGGTGGGGAACTGGGCTAAGGTTTTGATT
GTGATGCTACTCTTTGCCGGCGTTGACGGGCACACCCGCGCGACGGGGGGGGCGGTGAGTCACACCACCC
GCGGGTTGGCGAAGTTCTTTTCGCCTGGGCCGTCTCAGAGAATCCAGCTCGTAA

>1320_S39_L001_R1_001.fastq_155_1b_11
CACCCACAGCAGCCCTAGTAGTATCGCAGTTACTCCGGATCCCACAAGCTGTCGTGGATATGGTGGCAGG
GGCCCACTGGGGAGTCCTGGCGGGCCTTGCTTACTATTCCATGGTGGGGAACTGGGCTAAGGTTTTGATT
GCGATGCTACTCTTTGCCGGCGTTGACGGGCACACCCGCGCGACGGGGGGGGCGGTGAGTCACACCACCC
GCGGGTTGGCGAAGTTCTTTTCGCCTGGGCCGTCTCAGAGAATCCAGCTCGTAA

>1320_S39_L001_R1_001.fastq_156_1b_11
CACCCACAGCAGCCCTAGTAGTATCGCAGTTACTCCGGATCCCACAAGCTGTCGTGGATATGGTGGCAGG
GGCCCACTGGGGAGTCCTGGCGGGCCTTGCTTACTATTCCATGGTGGGGAACTGGGCTAAGGTTTTGATT
GTGATGCTACTCTTTGCCGGCGTTGACGGGCACACCCGCGCGACGGGGGGGGCGGTGAGTCACACCACCC
GCAGGTTGGCGAAGTTCTTTTCGCCTGGGCCGTCTCAGAGAATCCAGCTCGTAA

>1320_S39_L001_R1_001.fastq_157_1b_11
CACCCACAGCAGCCCTAGTAGTATCGCAGTTACTCCGGATCCCACAAGCTGTCGTGGATATGGTGGCAGG
GGCCCACTGGGGAGTCCTGGCGGGCCTTGCTTACTATTCCATGGTGGGGAACTGGGCTAAGGTTTTGATT
GTGATGCTACTCTTTGCCGGCGTTGACGGGCACACCCGCGCGACGGGGGGGGCGGTGAGTCACACCACCC
GCGGGTTGGCGAAGTTTTTTTCGCCTGGGCCGTCTCAGAGAATCCAGCTCGTAA

>1320_S39_L001_R1_001.fastq_158_1b_11
CACCCACAGCAGCCCTAGTAGTATCGCAGTTACTCCGGATCCCACAAGCTGTCGTGGATATGGTGGCAGG
GGCCCACTGGGGAGTCCTGGCGGGCCTTGCTTACTATTCCATGGTGGGGAACTGGGCCAAGGTTTTGATT
GTGATGCTACCCTTTGCCGGCGTTGACGGGCACACCCGCGCGACGGGGGGGGCGGTGAGTCACACCACCC
GCGGGTTGGCGAAGTTCTTTTCGCCTGGGCCGTCTCAGAGAATCCAGCTCGTAA

>1320_S39_L001_R1_001.fastq_159_1b_11
CACCCACAACAGCCCTAGTAGTATCGCAGTTACTCCGGATCCCACAAGCTGTCGTGGATATGGTGGCAGG
GGCCCACTGGGGAGTCCTGGCGGGCCTTGCTTACTATTCCATGGTGGGGAACTGGGCTAAGGTTTTGATT
GTGATGCTACTCTTTGCCGGCGTTGACGGGCACACCCGCGCGACGGGGGGGGCGGTGAGTCACACCACCC
GCGGGTTGGCGAAGTTCTTTTCGCCTGGGCCGTCTCAGAGAATCCAGCTCGTAA

>1320_S39_L001_R1_001.fastq_160_1b_10
CACCCACAGCAGCCCTAGTAGTATCGCAGTTACTCCGGATCCCACAAGCTGTCGTGGATATGGTGGCAGG
GGCCCACTGGGGAGTCCTGGCGGGCCTTGCTTACTATTCCATGGTGGGGAACTGGGCTAAGGTTTTGATT
GTGATGCTACTCTTTGCCGGCGTTGACGGGCACACCCGCGCGACGGGGGGGGCGGTGAGTCACACCACCC
GCGGGTTGGCGAAGTTCTTTTCGCCTGGGCCGTCTCAGAGAATCCAGCTCGCAA

>1320_S39_L001_R1_001.fastq_161_1b_10
CACCCACAGCAGCCCTAGTAGTATCGCAGTTACTCCGGATCCCACAAGCTGTCGTGGATATGGTGGCAGG
GGCCCACTGGGGAGTCCTGGCGGGCCTTGCTTACTATTCCATGGTGGGGAACTGGGCTAAGGTTTTGACT
GTGATGCTACTCTTTGCCGGCGTTGACGGGCACACCCGCGCGACGGGGGGGGCGGTGAGTCACACCACCC
GCGGGTTGGCGAAGTTCTTTTCGCCTGGGCCGTCTCAGAGAATCCAGCTCGTAA

>1320_S39_L001_R1_001.fastq_162_1b_10
CACCCACAGCAGCCCTAGTAGTATCGCAGTTACTCCGGATCCCACAAGCTGTCGTGGATATGGTGGCAGG
GGCCCACTGGGGAGTCCTGGCGGGCCTTGCTTACTATTCCACGGTGGGGAACTGGGCTAAGGTTTTGATT
GTGATGCTACTCTTTGCCGGCGTTGACGGGCACACCCGCGCGACGGGGGGGGCGGTGAGTCACACCACCC
GCGGGTTGGCGAAGTTCTTTTCGCCTGGGCCGTCTCAGAGAATCCAGCTCGTAA

>1320_S39_L001_R1_001.fastq_163_1b_10
CACCCACAGCAGCCCTAGTAGTATCGCAGTTATTCCGGATCCCACAAGCTGTCGTGGATATGGTGGCAGG
GGCCCACTGGGGAGTCCTGGCGGGCCTTGCTTACTATTCCATGGTGGGGAACTGGGCTAAGGTTTTGATT
GTGATGCTACTCTTTGCCGGCGTTGACGGGCACACCCGCGCGACGGGGGGGGCGGTGAGTCACACCACCC
GCGGGTTGGCGAAGTTCTTTTCGCCTGGGCCGTCTCAGAGAATCCAGCTCGTAA

>1320_S39_L001_R1_001.fastq_164_1b_10
CACCCACAGCAGCCCTAGTAGTATCGCAGTTACTCCGGATCCCACAAGCTGTCGTGGATATGGTGGCAGG
GGCCCACTGGGGAGTCCTGGCGGGCCTTGCTTACTATTCCATGGTGGGGAACTGGGCTAAGGTTTTGATT
GTGATGCTACTCTTTGCTGGCGTTGACGGGCACACCCGCGCGACGGGGGGGGCGGTGAGTCACACCACCC
GCGGGTTGGCGAAGTTCTTTTCGCCTGGGCCGTCTCAGAGAATCCAGCTCGTAA

>1320_S39_L001_R1_001.fastq_165_1b_10
CACCCACAGCAGCCCTAGTAGTATCGCAGTTACTCCGGATCCCACAAGCTGTCGTGGATATGGTGGCAGG
GGCCCACTGGGGAGTCCTGGCGGGCCTTGCTTACTATTCCATGGTGGGGAACTGGGCTAAGGTTTTGATT
GTGATGCTACTCTTTGCCGGCGTTGACGGGCACACCCGCGCGACGGGGGGGGCAGTGAGTCACACCACCC
GCGGGTTGGCGAAGTTCTTTTCGCCTGGGCCGTCTCAGAGAATCCAGCTCGTAA

>1320_S39_L001_R1_001.fastq_166_1b_10
CACCCACAGCAGCCCTAGTAGTGTCGCAGTTACTCCGGATCCCACAAGCTGTCGTGGATATGGTGGCAGG
GGCCCACTGGGGAGTCCTGGCGGGCCTTGCTTACTATTCCATGGTGGGGAACTGGGCTAAGGTTTTGATT
GTGATGCTACTCTTTGCCGGCGTTGACGGGCACACCCGCGCGACGGGGGGGGCGGTGAGCCACACCACCC
GCGGGTTGGCGAAGTTCTTTTCGCCTGGGCCGTCTCAGAGAATCCAGCTCGTAA

>1320_S39_L001_R1_001.fastq_167_1b_10
CACCCACAGCAGCCCTAGTAGTATCGCAGTTACTCCGGATCCCACAAGCTGTCGTGGATATGGTGGCAGG
GGCCCACTGGGGAGTCCTGGCGGGCCTTGCTTACTATTCCATAGTGGGGAACTGGGCTAAGGTTTTGATT
GTGATGCTACTCTTTGCCGGCGTTGACGGGCACACCCGCGCGACGGGGGGGGCGGTGAGTCACACCACCC
GCGGGTTGGCGAAGTTCTTTTCGCCTGGGCCGTCTCAGAGAATCCAGCTCGTAA

>1320_S39_L001_R1_001.fastq_168_1b_10
CACCCACAGCAGCCCTAGTAGTATCGCAGTTACTCCGGATCCCACAAGCTGTCGTGGATATGGTGGCAGG
AGCCCACTGGGGAGTCCTGGCGGGCCTTGCTTACTATTCCATGGTGGGGAACTGGGCTAAGGTTTTGATT
GTGATGCTACTCTTTGCCGGCGTTGACGGGCACACCCGCGCGACGGGGGGGGCGGTGAGTCACACCACCC
GCGGGTTGGCGAAGTTCTTTTCGCCTGGGCCGTCTCAGAGAATCCAGCTCGTAA

>1320_S39_L001_R1_001.fastq_169_1b_10
CACCCACAGCAGCCCTAGTAGTATCGCAGTTACTCCGGATCCCACAAGCTGTCGTGGATATGGTGGCAGG
GGCTCACTGGGGAGTCCTGGCGGGCCTTGCTTACTATTCCATGGTGGGGAACTGGGCTAAGGTTTTGATT
GTGATGCTACTCTTTGCCGGCGTTGACGGGCACACCCGCGCGACGGGGGGGGCGGTGAGTCACACCACCC
GCGGGTTGGCGAAGTTCTTTTCGCCTGGGCCGTCTCAGAGAATCCAGCTCGTAA

>1320_S39_L001_R1_001.fastq_171_1b_10
CACCCACAGCAGCCCTAGTAGTGTCGCAGTTACTCCGGATCCCACAAGCTGTCGTGGATATGGTGGCAGG
GGCCCACTGGGGAGTCCTGGCGGGCCTTGCTTACTATTCCATGGTGGGGAACTGGGCTAAGGTTTTGATT
GTGATGCTACTCTTTGCCGGCGTTGACGGGCACACCCGCGCGACGGGGGGGGCGGTGAGTCACACCCCCC
GCGGGTTGGCGAAGTTCTTTTCGCCTGGGCCGTCTCAGAGAATCCAGCTCGTAA

>1320_S39_L001_R1_001.fastq_172_1b_10
CACCCACAGCAGCCCTAGTAGTATCGCAGTTACTCCGGATCCCACAAGCTGTCGTGGATATGGTGGCAGG
GGCCCACTGGGGAATCCTGGCGGGCCTTGCTTACTATTCCATGGTGGGGAACTGGGCTAAGGTTTTGATT
GTGATGCTACTCTTTGCCGGCGTTGACGGGCACACCCGCGCGACGGGGGGGGCGGTGAGTCACACCACCC
GCGGGTTGGCGAAGTTCTTTTCGCCTGGGCCGTCTCAGAGAATCCAGCTCGTAA

>1320_S39_L001_R1_001.fastq_173_1b_10
CACCCACAGCAGCCCTAGTAGTATCGCAGTTACTCCGGATCCCACAAGCTGTCGTGGATATGGTGGCAGG
GGCCCACTGGGGAGTCCTGGCGGGCCTTGCTTACTATTCCATGGTGGGGAACTGGGCTAAGGTTCTGATT
GTGATGCTACTCTTTGCCGGCGTTGACGGGCACACCCGCGCGACGGGGGGGGCGGTGAGCCACACCACCC
GCGGGTTGGCGAAGTTCTTTTCGCCTGGGCCGTCTCAGAGAATCCAGCTCGTAA

>1320_S39_L001_R1_001.fastq_174_1b_10
CACCCACAGCAGCCCTAGTAGTATCGCGGTTACTCCGGATCCCACAAGCTGTCGTGGATATGGTGGCAGG
GGCCCACTGGGGAGTCCTGGCGGGCCTTGCTTACTATTCCATGGTGGGGAACTGGGCTAAGGTTTTGATT
GTGATGCTACTCTTTGCCGGCGTTGACGGGCACACCCGCGCGACGGGGGGGGCGGTGAGTCACACCACCC
GCGGGTTGGCGAAGTTCTTTTCGCCTGGGCCGTCTCAGAGAATCCAGCTCGTAA

>1320_S39_L001_R1_001.fastq_175_1b_10
CACCCACAGCAGCCCTAGTAGTATCGCAGTTACTCCGGATCCCACAAGCTGTCGTGGATATGGTGGCAGG
GGCCCACTGGGGAGTCCTGGCGGGCCTTGCTTACTATTCCATGGTGGGGAACTGGGCTAAGGTTTTGATT
GTGATGCTACTCTTTGCCGGCGTTGACGGGCACACCCGCGCGACGGGGGGGGCGGTGAGTCACACCACCC
CCGGGTTGGCGAAGTTCTTTTCGCCTGGGCCGTCTCAGAGAATCCAGCTCGTAA

>1320_S39_L001_R1_001.fastq_176_1b_10
CACCCACAGCAGCCCTAGTAGTGTCGCAGTTACTCCGGATCCCACAAGCTGTCGTGGATATGGTGGCAGG
GGCCCACTGGGGAGTCCTGGCGGGCCTTGCTTACTATTCCATGGTGGGGAACTGGGCTAAGGTTTTGATT
GTGATGCTACTCTTTGCCGGCGTTGACGGGCACACCCGCGCGACGGGAGGGGCGGTGAGTCACACCACCC
GCGGGTTGGCGAAGTTCTTTTCGCCTGGGCCGTCTCAGAGAATCCAGCTCGTAA

>1320_S39_L001_R1_001.fastq_177_1b_9
CACCCACAGCAGCCCTAGTAGTATCGCAGTTACTCCGGATCCCACAAGCTGTCGTGGATATGGTGGCAGG
GGCCCACTGGGGAGTCCTGGCGGGCCTTGCTTACTATTCCATGGTGGGGAACTGGACTAAGGTTTTGATT
GTGATGCTACTCTTTGCCGGCGTTGACGGGCACACCCGCGCGACGGGGGGGGCGGTGAGTCACACCACCC
GCGGGTTGGCGAAGTTCTTTTCGCCTGGGCCGTCTCAGAGAATCCAGCTCGTAA

>1320_S39_L001_R1_001.fastq_178_1b_9
CACCCACAGCAGCCCTAGTAGTATCGCAGTTACTCCGGATCCCACAAGCTGTCGTGGATATGGTGGCAGG
GGCCCACTGGGGAGTCCTGGCGGGCCTTGCTTACTATTCCATGGTGGGGAACTGGGCTAAGGTTTTGATT
GTGATGCTACTCTTTGCCGGCTTTGACGGGCACACCCGCGCGACGGGGGGGGCGGTGAGTCACACCACCC
GCGGGTTGGCGAAGTTCTTTTCGCCTGGGCCGTCTCAGAGAATCCAGCTCGTAA

>1320_S39_L001_R1_001.fastq_179_1b_9
CACCCACAGCAGCCCTAGTAGTATCGCAGTTACTCCGGATCCCACAAGCTGTCGTGGATATGGTGGCAGG
GGCCCACTGGGGAGTCCTGGCGGGCCTTGCTTACTATTCCATGGTGGGGAACTGGGCTGAGGTTTTGATT
GTGATGCTACTCTTTGCCGGCGTTGACGGGCACACCCGCGCGACGGGGGGGGCGGTGAGTCACACCACCC
GCGGGTTGGCGAAGTTCTTTTCGCCTGGGCCGTCTCAGAGAATCCAGCTCGTAA

>1320_S39_L001_R1_001.fastq_180_1b_9
CACCCACAGCAGCCCTAGTAGTATCGCAGTTACTCCGGATCCCACAAGCTGTCGTGGATATGGTGGCAGG
GGCCCACTGGGGAGTCCTGGCGGGCCTTGCTTACTATTCCATGGTGGGGAACTGGGCTAAGGTTTTGATT
GTGATGCTACTCTTTGTCGGCGTTGACGGGCACACCCGCGCGACGGGGGGGGCGGTGAGTCACACCACCC
GCGGGTTGGCGAAGTTCTTTTCGCCTGGGCCGTCTCAGAGAATCCAGCTCGTAA

>1320_S39_L001_R1_001.fastq_181_1b_9
CACCCACAGCAGCCCTAGTAGTATCGCAGTTACTCCGGATCCCACAAGCTGTCGTGGATATGGTGGCAGG
GGCCCACTGGGGAGTCCTGGCGGGCCTTGCTTACTATTCCATGGTGGGGAACTGGGCTAAGGTTTTGATT
GTGATGCTACTCTTTGCCGGCGTTGACGGGCACACCCGCGCGACGGGGGGGGCGGTGAGTCACACCACCC
GCGGGTTGGCGAAGTTCTTTTCGCCTGGGCCGTCTCAGAGAATCCAGCTCGTAG

>1320_S39_L001_R1_001.fastq_182_1b_9
CACCCACAGCAGCCCTAGTAGTATCGCAGTTACTCCGGATCCCACAAGCTGTCGTGGATATGGTGGCAGG
GGCCCACTGGGGAGTCCTGGCGGGCCTTGCTTACTATTCCATGGTGGGGAACTGGGCTAAGGTTTTGATT
GTGATGCTACTCTTTGCCGGCGTTGACGGGCACACCCGCGCGACGGGGGGGGCGGTGAGTCACACCACCC
GCGGGTTGGCGAAGTTCTTTTTGCCTGGGCCGTCTCAGAGAATCCAGCTCGTAA

>1320_S39_L001_R1_001.fastq_183_1b_9
CACCCACAGCAGCCCTAGTAGTATCGCAGTTACTCCGGATCCCACAAGCTGTCGTGGATATGGTGGCAGG
GGCCCACTGGGGAGTCCTGGCGGGCCTTGCTTACTATTCCATGGTGGGGAACTGGGCTAAGGTTTTGATT
GTGATGCTACTCTTTGCCGGCGTTGACGGGCACACCCGCGCGACGGGGGGGGCGGTGAGTCACACCACCC
GCGGGTTGGCGAAGTTCTTTTCGCCTGGGCCATCTCAGAGAATCCAGCTCGTAA

>1320_S39_L001_R1_001.fastq_184_1b_9
CACCCACAGCAGCCCTAGTAGTATCGCAGTTACTCCGGATCCCACAAGCTGTCGTAGATATGGTGGCAGG
GGCCCACTGGGGAGTCCTGGCGGGCCTTGCTTACTATTCCATGGTGGGGAACTGGGCTAAGGTTTTGATT
GTGATGCTACTCTTTGCCGGCGTTGACGGGCACACCCGCGCGACGGGGGGGGCGGTGAGTCACACCACCC
GCGGGTTGGCGAAGTTCTTTTCGCCTGGGCCGTCTCAGAGAATCCAGCTCGTAA

>1320_S39_L001_R1_001.fastq_185_1b_9
CACCCACAGCAGCCCTAGTAGTATCGCAGTTACTCCGGATCCCACAAGCTGTCGTGGATATGGTGGCAGG
GGCCCACTGGGGAGTCCTGGCGGGCCTTGCTTACTATTCCATGGTGGGGAACTGGGCTAAGGTTTTGATT
GTGATGCTACTCTTTGCCGGCGTTGACGGGCACACCCGCGCGACGGGGGGGGCGGTGAGTCACACCATCC
GCGGGTTGGCGAAGTTCTTTTCGCCTGGGCCGTCTCAGAGAATCCAGCTCGTAA

>1320_S39_L001_R1_001.fastq_186_1b_9
CACCCACAGCAGCCCTAGTAGTATCGCAGTTACTCCGGATCCCACAAGCTGTCGTGGATATGGTGGCAGG
GGCCCACTGGGGAGTCCTGGCAGGCCTTGCTTACTATTCCATGGTGGGGAACTGGGCTAAGGTTTTGATT
GTGATGCTACTCTTTGCCGGCGTTGACGGGCACACCCGCGCGACGGGGGGGGCGGTGAGTCACACCACCC
GCGGGTTGGCGAAGTTCTTTTCGCCTGGGCCGTCTCAGAGAATCCAGCTCGTAA

>1320_S39_L001_R1_001.fastq_187_1b_9
CACCCACAGCAGCCCTAGTAGTATCGCAGCTACTCCGGATCCCACAAGCTGTCGTGGATATGGTGGCAGG
GGCCCACTGGGGAGTCCTGGCGGGCCTTGCTTACTATTCCATGGTGGGGAACTGGGCTAAGGTTTTGATT
GTGATGCTACTCTTTGCCGGCGTTGACGGGCACACCCGCGCGACGGGGGGGGCGGTGAGTCACACCACCC
GCGGGTTGGCGAAGTTCTTTTCGCCTGGGCCGTCTCAGAGAATCCAGCTCGTAA

>1320_S39_L001_R1_001.fastq_188_1b_9
CACCCACAGCAGCCCTAGTAGTATCGCAGTTACTCCGGATCCCACAAGCTGTCGTGGATATGGTGGCAGG
GGCCCACTGGGGAGTCCTGGCGGGCCTTGCTTACTATTCCATGGTGGGGAACTGGGCCAAGGTTTTGATT
GTGATGCTACTCTTTGCCGGCGTTGACGGGCACACCCGCGCGACGGGGGGGGCGGTGAGTCACACCACCC
GCGGGGTGGCGAAGTTCTTTTCGCCTGGGCCGTCTCAGAGAATCCAGCTCGTAA

>1320_S39_L001_R1_001.fastq_189_1b_9
CACCCACAGCAACCCTAGTAGTATCGCAGTTACTCCGGATCCCACAAGCTGTCGTGGATATGGTGGCAGG
GGCCCACTGGGGAGTCCTGGCGGGCCTTGCTTACTATTCCATGGTGGGGAACTGGGCTAAGGTTTTGATT
GTGATGCTACTCTTTGCCGGCGTTGACGGGCACACCCGCGCGACGGGGGGGGCGGTGAGTCACACCACCC
GCGGGTTGGCGAAGTTCTTTTCGCCTGGGCCGTCTCAGAGAATCCAGCTCGTAA

>1320_S39_L001_R1_001.fastq_190_1b_9
CACCCACAGCAGCCCTAGTAGTATCGCAGTTACTCCGGATCCCACAAGCTGTCGTGGATATGGTGGCAGG
GGCCCACTGGGGAGTCCTGGCGGGCCTTGCTTACTATTCCATGGTGGGGAACTGGGCTAAGGTTTCGATT
GTGATGCTACTCTTTGCCGGCGTTGACGGGCACACCCGCGCGACGGGGGGGGCGGTGAGTCACACCACCC
GCGGGTTGGCGAAGTTCTTTTCGCCTGGGCCGTCTCAGAGAATCCAGCTCGTAA

>1320_S39_L001_R1_001.fastq_191_1b_9
CACCCACAGCAGCCCTAGTAGTATTGCAGTTACTCCGGATCCCACAAGCTGTCGTGGATATGGTGGCAGG
GGCCCACTGGGGAGTCCTGGCGGGCCTTGCTTACTATTCCATGGTGGGGAACTGGGCTAAGGTTTTGATT
GTGATGCTACTCTTTGCCGGCGTTGACGGGCACACCCGCGCGACGGGGGGGGCGGTGAGTCACACCACCC
GCGGGTTGGCGAAGTTCTTTTCGCCTGGGCCGTCTCAGAGAATCCAGCTCGTAA

>1320_S39_L001_R1_001.fastq_192_1b_9
CACCCACAGCAGCCCTAGTAGTATCGCAGTTACTCCGGATCCCACAAGCTGTCGTGGATATGGTGGCAGG
GGCCCACTGGGGAGTCCTGGCGGGCCTTGCTTACTATTCCATGGTGGGGAACTGGGCTAAGGTTTTGATT
GTGATGCTACTCTTTGCCGGCATTGACGGGCACACCCGCGCGACGGGGGGGGCGGTGAGTCACACCACCC
GCGGGTTGGCGAAGTTCTTTTCGCCTGGGCCGTCTCAGAGAATCCAGCTCGTAA

>1320_S39_L001_R1_001.fastq_193_1b_9
CACCCACAGCAGCCCTAGTAGTATCGCAGTTACTCCGGATCCCACAAGCTGTCGTGGATATGGTGGCAGG
GGCCCACTGGGGAGTCCTGGCGGGCCTTGCTTACTATTCCATGGTGGGGAACTGGGCTAAGGTTTTGATT
GTGATGCTACTCTTTGCCGGCGTTGACGGGCACACCCGCGCGACGGGGGGGGCGGTGAGTCACACCACCC
GCGGGTTGGCGAAGTTCTTTTCGCTTGGGCCGTCTCAGAGAATCCAGCTCGTAA

>1320_S39_L001_R1_001.fastq_194_1b_9
CACCCACAGCAGCCCTAGTAGTATCGCAGTTACTCCGGATCCCACAAGCTGTCGTGGATATGGTGGCAGG
GGCCCACTGGGGAGTCCTGGCGGGCCTTGCTTACTATTCCATGGTGGGGAACTGGGCCAAGGTTTTGATT
GTGATGCTACTCTTTGCCGGCGTTGACGGGCACACCCGCGCGACGGGGGGGGCGGTGAGTCACACCACCC
GCGGGCTGGCGAAGTTCTTTTCGCCTGGGCCGTCTCAGAGAATCCAGCTCGTAA

>1320_S39_L001_R1_001.fastq_195_1b_9
CACCCACAGCAGCCCTAGTAGTATCGCAGTTACTCCGGATCCCACAAGCTGTCGTGGATATGGTGGCAGG
GGCCCACTGGGGAGTCCTGGCGGGCCTTGCTTACTATTCCATGGTGGGGAACTGGGCCAAGGTTTTGATT
GTGATGCTACTCTTTGCCGGCGTTGACGGGCACACCCGCGCGACGGGAGGGGCGGTGAGTCACACCACCC
GCGGGTTGGCGAAGTTCTTTTCGCCTGGGCCGTCTCAGAGAATCCAGCTCGTAA

>1320_S39_L001_R1_001.fastq_196_1b_9
CACCCACAGCAGCCCTAGTAGTATCGCAGTTACTCCGGATCCCACAAGCTGTCGTGGATATGGTGGCAGG
GGCCCACTGGGGAGTCCTGGCGGGCCTTGCTTACTATTCCATGGTGGGGAACTGGGCTAAGGTTTTGATT
GTGATGCTACTCTTTGCCGGCGTTGACGGGCACACCCGCTCGACGGGGGGGGCGGTGAGTCACACCACCC
GCGGGTTGGCGAAGTTCTTTTCGCCTGGGCCGTCTCAGAGAATCCAGCTCGTAA

>1320_S39_L001_R1_001.fastq_197_1b_9
CACCCACAGCAGCCCTAGTAGTATCGCAGTTACTTCGGATCCCACAAGCTGTCGTGGATATGGTGGCAGG
GGCCCACTGGGGAGTCCTGGCGGGCCTTGCTTACTATTCCATGGTGGGGAACTGGGCTAAGGTTTTGATT
GTGATGCTACTCTTTGCCGGCGTTGACGGGCACACCCGCGCGACGGGGGGGGCGGTGAGTCACACCACCC
GCGGGTTGGCGAAGTTCTTTTCGCCTGGGCCGTCTCAGAGAATCCAGCTCGTAA

>1320_S39_L001_R1_001.fastq_198_1b_9
CACCCACAGCAGCCCTAGTAGTATCGCAGTTACTCCGGATCCCACAAGCTGTCGTGGATATGGTGGTAGG
GGCCCACTGGGGAGTCCTGGCGGGCCTTGCTTACTATTCCATGGTGGGGAACTGGGCTAAGGTTTTGATT
GTGATGCTACTCTTTGCCGGCGTTGACGGGCACACCCGCGCGACGGGGGGGGCGGTGAGTCACACCACCC
GCGGGTTGGCGAAGTTCTTTTCGCCTGGGCCGTCTCAGAGAATCCAGCTCGTAA

>1320_S39_L001_R1_001.fastq_199_1b_9
CACCCACAGCAGCCCTAGTAGTATCGCAGTTACTCCGGATCCCACAAGCTGTCGTGGATATGGTGGCAGG
GGCCCACTGGGGAGTCCTGGCGGGCCTTGCTTACTATTCCATGGTGGGGAACTGGGCTAAGGTTTTGATT
GTGATGCTACTCTTTGCCGGCGTTGACGGGCACACCCGCGCGACGGGGGGGGCGGTGAGTCACACCACCC
ACGGGTTGGCGAAGTTCTTTTCGCCTGGGCCGTCTCAGAGAATCCAGCTCGTAA

>1320_S39_L001_R1_001.fastq_200_1b_9
CACCCACAGCAGCCCTAGTAGTATCGCAGTTACTCCGGATCCCACAAGCTGTCGTGGATATGGTGGCAGG
GGCCCACTGGGGAGTCCTGGCGGGCCTTGCTTACTATTCCATGGTGGGGAACTGGGCTAAGGTTTTGATT
GTGATGCTACTCTTTGCCGGCGTTGACGGGCACACCCGCGCGACGGGGGGGGCGATGAGTCACACCACCC
GCGGGTTGGCGAAGTTCTTTTCGCCTGGGCCGTCTCAGAGAATCCAGCTCGTAA

>1320_S39_L001_R1_001.fastq_201_1b_8
CACCCACAGCAGCCCTAGTAGTATCGCAGTTACTCCGGATCCCACAAGCTGTCGTGGATATGGTGGCAGG
GGCCCACTGGGGAGTCCTGGCGGGCCTTGCTTACTATTCCATGGTGGGGAACTGGGCTAAGGTTTTGATT
GTGATGCTACTCTTTGCCGGCGTTGACGGGTACACCCGCGCGACGGGGGGGGCGGTGAGTCACACCACCC
GCGGGTTGGCGAAGTTCTTTTCGCCTGGGCCGTCTCAGAGAATCCAGCTCGTAA

>1320_S39_L001_R1_001.fastq_202_1b_8
CACCCACAGCAGCCCTAGTAGTATCGCAGTTACTCCGGATCCCACAAGCTGTCGTGGATATGGTGGCAGG
GGCCCACTGGGGAGTCCTGGCGGGCCTTGCTTACTATTCCATGGTGGGGAACTGGGCTAAGGTTTTGATT
GTGATGCTACTCTTTGCCGGCGTTGACGGGCACACCCGCGCGACGGGGGGGGCGGTGAGTCACACCACCC
GCGGGTTAGCGAAGTTCTTTTCGCCTGGGCCGTCTCAGAGAATCCAGCTCGTAA

>1320_S39_L001_R1_001.fastq_203_1b_8
CACCCACAGCAGCCCTAGTAGTATCGCAGTTACTCCGGATCCCACAAGCTGTCGTGGATATGGTGGCAGG
GGCCCACTGGGGAGTCCTGGCGGGCCTTGCTTACTATTCCATGGTGGGGAACTGGGCTAAGGTTTTGATT
GTGATGCTACTCTTTGCCGGCGTTGACGGGCACACCCGCGCGACGGGGGGGGCGGTGAGTCACACCACCC
GCGGGTTGGCGAAATTCTTTTCGCCTGGGCCGTCTCAGAGAATCCAGCTCGTAA

>1320_S39_L001_R1_001.fastq_204_1b_8
CACCCACAGCAGCCCTAGTAGTATCGCAGTTACTCCGGATCCCACAAGCTGTCGTGGATATGGTGGCAGG
GGCCCACTGGGGAGTCCTGGCGGGCCTTGCTTACTATTCCATGGTGGGGAACTGGGCTAAGGTTTTGATT
GTGATGCTACTCTTTGCCGGCGTTGACGGGCACACCCGCGCGACGGGGGGGGCGGTGAGTCACACCACCC
GCGGGTTGGCGAAGTTCTTTTCGCCTAGGCCGTCTCAGAGAATCCAGCTCGTAA

>1320_S39_L001_R1_001.fastq_205_1b_8
CACCCACAGCAGCCCTAGTAGTATCGCAGTTACTCCGGATCCCACAAGCTGTCGTGGATATGGTGGCAGG
GGCCCACTGGGGAGTCCTGGCGGGCCTTGCTTACTATTCCATGGTGGGGAACTGGGCTAAGGTTTTGATT
GTGATGCTACTCTTTGCCGGCGTTGACGGGCACCCCCGCGCGACGGGGGGGGCGGTGAGTCACACCACCC
GCGGGTTGGCGAAGTTCTTTTCGCCTGGGCCGTCTCAGAGAATCCAGCTCGTAA

>1320_S39_L001_R1_001.fastq_206_1b_8
CACCCACAGCAGCCCTAGTAGTATCGCAGTTACTCCGGATCCCACAAGCTGTCGTGGATATGGTGGCAGG
GGCCCACTGGGGAGTCCTGGCGGGCCTTGCTTACTATTCCATGGTGGGGAACTGGGCCAAGGTTTTGATT
GTGATGCTACTCTTTGCCGGCGTTGACGGGCACACCCGCGCGACGGGGGGGGCGGTGAGCCACACCACCC
GCGGGTTGGCGAAGTTCTTTTCGCCTGGGCCGTCTCAGAGAATCCAGCTCGTAA

>1320_S39_L001_R1_001.fastq_207_1b_8
CACCCACAGCAGCCCTAGTAGTATCGCAGTTACTCCGGATCCCACAAGCTGTCGTGGATATGGTGGCAGG
GGCCCACTGGGGAGTCCTGGCGGGCCTTGCTTACTATTCCATGGTGGGGAACTGGGCTAAGGTTTTGATT
GTGATGCTACTCTTTGCCGGCGTTGACGGGCACACCCGCGCGACGGGGGGGGCGGTGAGTCACACCACTC
GCGGGTTGGCGAAGTTCTTTTCGCCTGGGCCGTCTCAGAGAATCCAGCTCGTAA

>1320_S39_L001_R1_001.fastq_208_1b_8
CACCCACAGCAGCCCTAGTAGTATCGCAGTTACTCCGGATCCCACAAGCTGTCGTGGATATGGTGGCAGG
GGCCCACTGGGGAGTCCTGGCGGGCCTTGCTTACTATTCCATGGTAGGGAACTGGGCTAAGGTTTTGATT
GTGATGCTACTCTTTGCCGGCGTTGACGGGCACACCCGCGCGACGGGGGGGGCGGTGAGTCACACCACCC
GCGGGTTGGCGAAGTTCTTTTCGCCTGGGCCGTCTCAGAGAATCCAGCTCGTAA

>1320_S39_L001_R1_001.fastq_209_1b_8
CACCCACAGCAGCCCTAGTAGTATCGCAGTTACTCCGGATCCCACAAGCTGTCGTGGATATGGTGGCAGG
GGCCCACTGGGGAGTCCTGGCGGGCCTTGCTTACTATTCCATGGTGGGGAACTGGGCTAAGGTTTTGATT
GTGATGCTACTCTTTGCCGGCGCTGACGGGCACACCCGCGCGACGGGGGGGGCGGTGAGTCACACCACCC
GCGGGTTGGCGAAGTTCTTTTCGCCTGGGCCGTCTCAGAGAATCCAGCTCGTAA

>1320_S39_L001_R1_001.fastq_210_1b_8
CACCCACAGCAGCCCTAGTAGTATCGCAGTTACTCCAGATCCCACAAGCTGTCGTGGATATGGTGGCAGG
GGCCCACTGGGGAGTCCTGGCGGGCCTTGCTTACTATTCCATGGTGGGGAACTGGGCTAAGGTTTTGATT
GTGATGCTACTCTTTGCCGGCGTTGACGGGCACACCCGCGCGACGGGGGGGGCGGTGAGTCACACCACCC
GCGGGTTGGCGAAGTTCTTTTCGCCTGGGCCGTCTCAGAGAATCCAGCTCGTAA

>1320_S39_L001_R1_001.fastq_211_1b_8
CACCCATAGCAGCCCTAGTAGTATCGCAGTTACTCCGGATCCCACAAGCTGTCGTGGATATGGTGGCAGG
GGCCCACTGGGGAGTCCTGGCGGGCCTTGCTTACTATTCCATGGTGGGGAACTGGGCTAAGGTTTTGATT
GTGATGCTACTCTTTGCCGGCGTTGACGGGCACACCCGCGCGACGGGGGGGGCGGTGAGTCACACCACCC
GCGGGTTGGCGAAGTTCTTTTCGCCTGGGCCGTCTCAGAGAATCCAGCTCGTAA

>1320_S39_L001_R1_001.fastq_212_1b_8
CACCCACAGCAGCCCTAGTAGTGTCGCAGTTACTCCGGATCCCACAAACTGTCGTGGATATGGTGGCAGG
GGCCCACTGGGGAGTCCTGGCGGGCCTTGCTTACTATTCCATGGTGGGGAACTGGGCTAAGGTTTTGATT
GTGATGCTACTCTTTGCCGGCGTTGACGGGCACACCCGCGCGACGGGGGGGGCGGTGAGTCACACCACCC
GCGGGTTGGCGAAGTTCTTTTCGCCTGGGCCGTCTCAGAGAATCCAGCTCGTAA

>1320_S39_L001_R1_001.fastq_213_1b_8
CACCCACAGCAGCCCTAGTAGTATCGCAGTTACTCCGGATCCCACAAGCTGTCGTGGATATGGTGGCAGG
GGCCCACTGGGGAGTCCTGGCGGGCCTTGCTTACTATTCCATGGTGGGGAACTGGGCTAAGGTTTTGATT
GTGATGCTACTCTTTGCCGGCGTTGACGGGCACACCCGCGCGACGGGGGGGGCGGTTAGTCACACCACCC
GCGGGTTGGCGAAGTTCTTTTCGCCTGGGCCGTCTCAGAGAATCCAGCTCGTAA

>1320_S39_L001_R1_001.fastq_214_1b_8
CACCCACATCAGCCCTAGTAGTATCGCAGTTACTCCGGATCCCACAAGCTGTCGTGGATATGGTGGCAGG
GGCCCACTGGGGAGTCCTGGCGGGCCTTGCTTACTATTCCATGGTGGGGAACTGGGCTAAGGTTTTGATT
GTGATGCTACTCTTTGCCGGCGTTGACGGGCACACCCGCGCGACGGGGGGGGCGGTGAGTCACACCACCC
GCGGGTTGGCGAAGTTCTTTTCGCCTGGGCCGTCTCAGAGAATCCAGCTCGTAA

>1320_S39_L001_R1_001.fastq_215_1b_8
CACCCACAGCAGCCCTAGTAGTATCGCAGTTACTCCGGATCCCACAAGCTGTCGTGGATATGGTGGCAGG
GGCCCACTGGGGAGTCCTGGCGGGCCTTGCTTACTATTCCATGGTGGGGAATTGGGCTAAGGTTTTGATT
GTGATGCTACTCTTTGCCGGCGTTGACGGGCACACCCGCGCGACGGGGGGGGCGGTGAGTCACACCACCC
GCGGGTTGGCGAAGTTCTTTTCGCCTGGGCCGTCTCAGAGAATCCAGCTCGTAA

>1320_S39_L001_R1_001.fastq_216_1b_8
CACCCACAGCAGCCCTAGTAGTGTCGCAGTTACTCCGGATCCCACAAGCTGTCGTGGATATGGTGGCAGG
GGCCCACTGGGGAGTCCTGGCGGGCCTCGCTTACTATTCCATGGTGGGGAACTGGGCTAAGGTTTTGATT
GTGATGCTACTCTTTGCCGGCGTTGACGGGCACACCCGCGCGACGGGGGGGGCGGTGAGTCACACCACCC
GCGGGTTGGCGAAGTTCTTTTCGCCTGGGCCGTCTCAGAGAATCCAGCTCGTAA

>1320_S39_L001_R1_001.fastq_217_1b_8
CACCCACAGCAGCCCTAGTAGTATCGCAGTTACTCCGGATCCCACAAGCTGTCGTGGATATGGTGGCAGG
GGCCTACTGGGGAGTCCTGGCGGGCCTTGCTTACTATTCCATGGTGGGGAACTGGGCTAAGGTTTTGATT
GTGATGCTACTCTTTGCCGGCGTTGACGGGCACACCCGCGCGACGGGGGGGGCGGTGAGTCACACCACCC
GCGGGTTGGCGAAGTTCTTTTCGCCTGGGCCGTCTCAGAGAATCCAGCTCGTAA

>1320_S39_L001_R1_001.fastq_218_1b_8
CACCCACAGCAGCCCTAGTAGTATCGCAGTTACTCCGGATCCCACAAGCTGTCGTGGATATGGTGGCAGG
GGCCCACTGGGGAGTCCTGGCGAGCCTTGCTTACTATTCCATGGTGGGGAACTGGGCTAAGGTTTTGATT
GTGATGCTACTCTTTGCCGGCGTTGACGGGCACACCCGCGCGACGGGGGGGGCGGTGAGTCACACCACCC
GCGGGTTGGCGAAGTTCTTTTCGCCTGGGCCGTCTCAGAGAATCCAGCTCGTAA

>1320_S39_L001_R1_001.fastq_219_1b_8
CACCCACAGCAGCCCTAGTAGTATCGCAGTTACTCCGGATCCCACAAGCTATCGTGGATATGGTGGCAGG
GGCCCACTGGGGAGTCCTGGCGGGCCTTGCTTACTATTCCATGGTGGGGAACTGGGCTAAGGTTTTGATT
GTGATGCTACTCTTTGCCGGCGTTGACGGGCACACCCGCGCGACGGGGGGGGCGGTGAGTCACACCACCC
GCGGGTTGGCGAAGTTCTTTTCGCCTGGGCCGTCTCAGAGAATCCAGCTCGTAA

>1320_S39_L001_R1_001.fastq_220_1b_8
CACCCACAGCAGCCCTAGTAGTATCGCAGTTACTCCGGATCCCACAAGCTGTCGTGGATATGGTGGCAGG
GGCCCACTGGGGAGTCCTGGCGGGCCTTGCTTACTATTCCATGGTGGGGAACTGGGCTAAGGTTTTGATT
GTGATGCTACTCTTTGCCGGCGTTGACGGGCACACCCGCGCGACGGGGGGGGCGGTGAGTCACACCACCC
GCGGGTTGACGAAGTTCTTTTCGCCTGGGCCGTCTCAGAGAATCCAGCTCGTAA

>1320_S39_L001_R1_001.fastq_221_1b_8
CACCCACAGCAGCCCTAGTAGTATCGCAGTTACTCCGGATCCCACAAGCTGTCGTGGATATGGTGGCAGG
GGCCCACTGGGGAGTCCTGGCGGGCCTTGCTTACTATTCCATGGTGGGGAACTGGGCTAAGGTTTTGATT
GTGATGCTACTCTTTGCCGGCGTTGACGGGCACACCCGCGCGACGGGGGGGGGCGGTGAGTCACACCACC
CGCGGGTTGGGGAAGTTCTTTTCGCCTGGGCCGTCTCAGAGAATCCAGCTCGTAA

>1320_S39_L001_R1_001.fastq_222_1b_7
CACCCACAGCAGCCCTAGTAGTATCGCAGTTACTCCGGATCCCACAAGCTGTCGTGGATATGGTGGCAGG
GGCCCACTGGGGAGTCCTGGCGGGCCTTGCTTACTATTCCATGGTGGGGAACTGGGCTAAGGTTTTGATT
GTGATGCTACTCTTTGCCGGCGTTGACGGGCACACCCGCGCGACGGGGGGGGCGGTGAGTCACACCACCC
GCGGGTTGGCGAAGTTCTTTTCGTCTGGGCCGTCTCAGAGAATCCAGCTCGTAA

>1320_S39_L001_R1_001.fastq_223_1b_7
CACCCACAGCAGCCCTAGTAGTATCGCAGTTACTCCGGATCCCACAAGCTGTCGTGGATATGGTGGCAGG
GGCCCACTGGGGAGTCTTGGCGGGCCTTGCTTACTATTCCATGGTGGGGAACTGGGCTAAGGTTTTGATT
GTGATGCTACTCTTTGCCGGCGTTGACGGGCACACCCGCGCGACGGGGGGGGCGGTGAGTCACACCACCC
GCGGGTTGGCGAAGTTCTTTTCGCCTGGGCCGTCTCAGAGAATCCAGCTCGTAA

>1320_S39_L001_R1_001.fastq_224_1b_7
CACCCACAGCAGCCCTAGTAGTATCGCAGTTACTCCGGATCCCACAAGCTGTCGTGGATATGGTGGCAGG
GGCCCACTGGGGAGTCCTGGCGGACCTTGCTTACTATTCCATGGTGGGGAACTGGGCTAAGGTTTTGATT
GTGATGCTACTCTTTGCCGGCGTTGACGGGCACACCCGCGCGACGGGGGGGGCGGTGAGTCACACCACCC
GCGGGTTGGCGAAGTTCTTTTCGCCTGGGCCGTCTCAGAGAATCCAGCTCGTAA

>1320_S39_L001_R1_001.fastq_225_1b_7
CACCCACAGCAGCCCTAGTAGTGTCGCAGTTACTCCGGATCCCACAAGCTGTCGTGGATATGGTGGCAGG
GGCCCACTGGGGAGTCCTGGCGGGCCTTGCTTACTATTCCATGGTGGGGAACTGGGCTAAGGTTTTGATT
GTGATGCTACTCTTCGCCGGCGTTGACGGGCACACCCGCGCGACGGGGGGGGCGGTGAGCCACACCACCC
GCGGGTTGGCGAAGTTCTTTTCGCCTGGGCCGTCTCAGAGAATCCAGCTCGTAA

>1320_S39_L001_R1_001.fastq_226_1b_7
CACCCACAGCAGCCCTAGTAGTATCGCAGTTACTCCGAATCCCACAAGCTGTCGTGGATATGGTGGCAGG
GGCCCACTGGGGAGTCCTGGCGGGCCTTGCTTACTATTCCATGGTGGGGAACTGGGCTAAGGTTTTGATT
GTGATGCTACTCTTTGCCGGCGTTGACGGGCACACCCGCGCGACGGGGGGGGCGGTGAGTCACACCACCC
GCGGGTTGGCGAAGTTCTTTTCGCCTGGGCCGTCTCAGAGAATCCAGCTCGTAA

>1320_S39_L001_R1_001.fastq_227_1b_7
CACCCACAGCAGCCCTAGTAGTATCGCAGTTACTCCGGATCCCACAAGCTGTCGTGGATACGGTGGCAGG
GGCCCACTGGGGAGTCCTGGCGGGCCTTGCTTACTATTCCATGGTGGGGAACTGGGCTAAGGTTTTGATT
GTGATGCTACTCTTTGCCGGCGTTGACGGGCACACCCGCGCGACGGGGGGGGCGGTGAGTCACACCACCC
GCGGGTTGGCGAAGTTCTTTTCGCCTGGGCCGTCTCAGAGAATCCAGCTCGTAA

>1320_S39_L001_R1_001.fastq_228_1b_7
CACCCACAGCAGCCCTAGTAGTATCGCAGTTACTCCGGATCCCACAAGCTGTCGTGGATATGGTGGCAGG
GGCCCACTGGGGAGTCCTGGCGGGCCTCGCTTACTATTCCATGGTGGGGAACTGGGCTAAGGTTTTGATT
GTGATGCTACTCTTTGCCGGCGTTGACGGGCACACCCGCGCGACGGGGGGGGCGGTGAGTCACACCACCC
GCGGGTTGGCGAAGTTCTTTTCGCCTGGGCCGTCTCAGAGAATCCAGCTCGTAA

>1320_S39_L001_R1_001.fastq_229_1b_7
CACCCACAGCAGCCCTAGTAGTATCGCAGTTACTCCGGATCCCACAAGCTGTCGTGGATATGGTGGCAGG
GGCCCACTGGGGAGTCCTGGCGGGCCTTGCTTACTATTCCATGGTGGGGAACTGGGCTAAGGTTTTGATT
GTGATGCTACTCTTTGCCGGCGTTGACGGGCACACCCGCGCGACGGGGGGGGCGGTGGGTCACACCACCC
GCGGGGTGGCGAAGTTCTTTTCGCCTGGGCCGTCTCAGAGAATCCAGCTCGTAA

>1320_S39_L001_R1_001.fastq_230_1b_7
CACCCACAGCAGCCCTAGTAGTATCGCAGTTACTCCGGATCCCACAAGCTGTCGTGGATATGGTAGCAGG
GGCCCACTGGGGAGTCCTGGCGGGCCTTGCTTACTATTCCATGGTGGGGAACTGGGCTAAGGTTTTGATT
GTGATGCTACTCTTTGCCGGCGTTGACGGGCACACCCGCGCGACGGGGGGGGCGGTGAGTCACACCACCC
GCGGGTTGGCGAAGTTCTTTTCGCCTGGGCCGTCTCAGAGAATCCAGCTCGTAA

>1320_S39_L001_R1_001.fastq_231_1b_7
CACCCACAGCAGCCCTAGTAGTATCGCAGTTACTCCGGATCCCACAAGCTGTCGTGGATATGGTGGCAGG
GGCCCACTGGGGAGTCCTGGCGGGCCTTGCTTACTATTCCATGGTGGGGAACTGGGCTAAGGTTTTGATT
GTGATGCTACTCTTTGCCGGCGTTGACGGGCACACCCGCGCGACGGGGGGGGCGGTGTGTCACACCACCC
GCGGGTTGGCGAAGTTCTTTTCGCCTGGGCCGTCTCAGAGAATCCAGCTCGTAA

>1320_S39_L001_R1_001.fastq_232_1b_7
CACCCACAGCAGCCCTAGTAGTATCGCAGTTACTCCGGATCCCACAAGCTGTCGTGGATATGGTGGCAGG
GGCCCACTGGGGAGTCCTGGCGGGCCTTGCTTACTATTCCATGGTGGGGAACTGGGCTAAGGTTTTGATT
GTGATGCTACTCTTTGCCGGCGTTGACGGGCACACCCGCGCGACGGGGGGGGCGGTGAGTCACACCACCC
GCGGGTTGGCGAAGTTCTTTTCGCCTGAGCCGTCTCAGAGAATCCAGCTCGTAA

>1320_S39_L001_R1_001.fastq_233_1b_7
CACCCACAGCAGCCCTAGTAGTATCGCAGTTACTCCGGATCCCACAAGCTGTCGTGGATATGGTGGCTGG
GGCCCACTGGGGAGTCCTGGCGGGCCTTGCTTACTATTCCATGGTGGGGAACTGGGCTAAGGTTTTGATT
GTGATGCTACTCTTTGCCGGCGTTGACGGGCACACCCGCGCGACGGGGGGGGCGGTGAGTCACACCACCC
GCGGGTTGGCGAAGTTCTTTTCGCCTGGGCCGTCTCAGAGAATCCAGCTCGTAA

>1320_S39_L001_R1_001.fastq_234_1b_7
CACCCACAGCAGCCCTAGTAGTATCGCAGTTACTCCGGATCCCACAAGCTGTCGTGGATATGGTGGCAGG
GGCCCACTGGGGAGTCCTGGCGGGCCTTGCTTACTATTCCATGGTGGGGAACTGGGCTAAGGTTTTGATT
GTGATGCTACTCTTTGCCGGCGTTGACGGGCACACCTGCGCGACGGGGGGGGCGGTGAGTCACACCACCC
GCGGGTTGGCGAAGTTCTTTTCGCCTGGGCCGTCTCAGAGAATCCAGCTCGTAA

>1320_S39_L001_R1_001.fastq_235_1b_7
CACCCACAGCAGCCCTAGTAGTATCGCAGTTACTCCGGATCCCACAAGCTGTCGTGGATATGGTGGCAGG
GGCCCACTGGGGAGTCCTGGCGGGCCTTGCTTACTATTCCATGGTGGGGAACTGGGCTAAGGTTTTGATT
GTGATGTTACTCTTTGCCGGCGTTGACGGGCACACCCGCGCGACGGGGGGGGCGGTGAGTCACACCACCC
GCGGGTTGGCGAAGTTCTTTTCGCCTGGGCCGTCTCAGAGAATCCAGCTCGTAA

>1320_S39_L001_R1_001.fastq_236_1b_7
CACCCACAGCAGCCCTAGTAGTATCGCAGTTACTCCGGATCCCACAAGCTGTCGTGGATATGGTGGCAGG
TGCCCACTGGGGAGTCCTGGCGGGCCTTGCTTACTATTCCATGGTGGGGAACTGGGCTAAGGTTTTGATT
GTGATGCTACTCTTTGCCGGCGTTGACGGGCACACCCGCGCGACGGGGGGGGCGGTGAGTCACACCACCC
GCGGGTTGGCGAAGTTCTTTTCGCCTGGGCCGTCTCAGAGAATCCAGCTCGTAA

>1320_S39_L001_R1_001.fastq_237_1b_7
CACCCACAGCAGCCCTAGTAGTATCGCAGTTACTCCGGATCCCACAAGCTGTCGTGGATATGGTGGCAGG
GGCCCACTGGGGAGTCCTGGCGGGCCTTGCTTACTATTCCATGGTGGGGAACTGGGCTAAGGTTTTGATT
GTGATGCTACTCTTTGCCGGCGTTGACGGGCACACCCGCGCGACGGGGGGGGGCGGTGAGCCACACCACC
CGCGGGTTGGCGAAGTTCTTTTCGCCTGGGCCGTCTCAGAGAATCCAGCTCGTAA

>1320_S39_L001_R1_001.fastq_238_1b_7
CACCCACAGCAGCCCTAGTAGTATCGCAGTTACTCCGGATCCCACAAGCTGTCGTGGATATGGTGGCAGG
GGCCCACTGGGGAGTCCTGGCGGGCCTTGCTTACTATTCCATGGTGGGGAACTGGGCTAAGGTTTTGATT
GTGATGCTACTTTTTGCCGGCGTTGACGGGCACACCCGCGCGACGGGGGGGGCGGTGAGTCACACCACCC
GCGGGTTGGCGAAGTTCTTTTCGCCTGGGCCGTCTCAGAGAATCCAGCTCGTAA

>1320_S39_L001_R1_001.fastq_239_1b_7
CACCCACAGCAGCCCTAATAGTATCGCAGTTACTCCGGATCCCACAAGCTGTCGTGGATATGGTGGCAGG
GGCCCACTGGGGAGTCCTGGCGGGCCTTGCTTACTATTCCATGGTGGGGAACTGGGCTAAGGTTTTGATT
GTGATGCTACTCTTTGCCGGCGTTGACGGGCACACCCGCGCGACGGGGGGGGCGGTGAGTCACACCACCC
GCGGGTTGGCGAAGTTCTTTTCGCCTGGGCCGTCTCAGAGAATCCAGCTCGTAA

>1320_S39_L001_R1_001.fastq_240_1b_7
CACCCACAGCAGCCCTAGTAGTGTCGCAGTTACTCCGGATCCCACAAGCTGTCGTGGATATGGTGGCAGG
GGCCCACTGGGGAGTCCTGGCGGGCCTTGCTTACTATTCCATGGTGGGGAACTGGGCTAAGGTTTTGATT
GTGATGCTACTCTTTGCCGGCGTTGATGGGCACACCCGCGCGACGGGGGGGGCGGTGAGTCACACCACCC
GCGGGTTGGCGAAGTTCTTTTCGCCTGGGCCGTCTCAGAGAATCCAGCTCGTAA

>1320_S39_L001_R1_001.fastq_241_1b_7
CACCCACAGCAGCCCTAGTAGTATCGCAGTTACTCCGGATCCCACAAGCTGTCGTGGATATGGTGGCAGG
GGCCCACTGGGGAGTCCTGGCGGGCCTTGCTTACTATTCCATGGTGGGGAACTGGGCTAAGGTTTTGATT
GTGATGCTACTCTTTTCCGGCGTTGACGGGCACACCCGCGCGACGGGGGGGGCGGTGAGTCACACCACCC
GCGGGTTGGCGAAGTTCTTTTCGCCTGGGCCGTCTCAGAGAATCCAGCTCGTAA

>1320_S39_L001_R1_001.fastq_243_1b_7
CACCCACAGCAGCCCTAGTAGTATCGCAGTTACTCCGGATCCCACAAGCTGTCATGGATATGGTGGCAGG
GGCCCACTGGGGAGTCCTGGCGGGCCTTGCTTACTATTCCATGGTGGGGAACTGGGCTAAGGTTTTGATT
GTGATGCTACTCTTTGCCGGCGTTGACGGGCACACCCGCGCGACGGGGGGGGCGGTGAGTCACACCACCC
GCGGGTTGGCGAAGTTCTTTTCGCCTGGGCCGTCTCAGAGAATCCAGCTCGTAA

>1320_S39_L001_R1_001.fastq_244_1b_7
CACCCACAGCAGCCCTAGTAGTATCGCAGTTACTCCGGATCCCACAAGCTGTCGTGGATATGGTGGCAGG
GGCCCACTGGGGAGTCCTGGCGGGCCTTGCTTACTATTCCATGGTGGGGAACTGGGCTAAGGTTTTGATT
GTGATGCTACTCTTTGCCGGCGTTGACGGGCACACCCGCGCGACGGGGGAGGCGGTGAGTCACACCACCC
GCGGGTTGGCGAAGTTCTTTTCGCCTGGGCCGTCTCAGAGAATCCAGCTCGTAA

>1320_S39_L001_R1_001.fastq_245_1b_7
CACCCACAGCAGCCCTAGTAGTATCGCAGTTACTCCGGATCCCACAAGCTGTCGTGGATATGGTGGCAGG
GGCCCACTGGGGAGTCCTGGCGGGCCTTGCTTACTATTCCATGGTGGGGAACTGGGCTAAGGTTTTGATT
GTGATGCTACTCTTTGCCGGCGTTGACGGGCACACCCGCGCGACGGGGGGGGGCGGTGAGTCACACCACC
CGCGGGGTGGCGAAGTTCTTTTCGCCTGGGCCGTCTCAGAGAATCCAGCTCGTAA

>1320_S39_L001_R1_001.fastq_246_1b_7
CACCCACAGCAGCCCTAGTAGTATCGCAGTTACTCCGGATCCCACAAGCTGTCGTGGATATGGTGGCAGG
GGTCCACTGGGGAGTCCTGGCGGGCCTTGCTTACTATTCCATGGTGGGGAACTGGGCTAAGGTTTTGATT
GTGATGCTACTCTTTGCCGGCGTTGACGGGCACACCCGCGCGACGGGGGGGGCGGTGAGTCACACCACCC
GCGGGTTGGCGAAGTTCTTTTCGCCTGGGCCGTCTCAGAGAATCCAGCTCGTAA

>1320_S39_L001_R1_001.fastq_247_1b_7
CACCCACAGCAGCCCTAGTAGTATCGCAGTTACTCCGGATCCCACAAGCTGTCGTGGATATGGTGGCAGG
GGCCCACTGGGGAGTCCTGGCGGGCCTTGCTTACTATTCCATGGTGGGGAACTGGGCTAAGGTTTTGATT
GTGATGCTACTCTTTGCCGGCGTTGACGGGCACACCCGCGCGACGGGGAGGGCGGTGAGTCACACCACCC
GCGGGTTGGCGAAGTTCTTTTCGCCTGGGCCGTCTCAGAGAATCCAGCTCGTAA

>1320_S39_L001_R1_001.fastq_249_1b_7
CACCCACAGCAACCCTAGTAGTATCGCAGTTACTCCGGATCCCGCAAGCTGTCGTGGATATGGTGGCAGG
GGCCCACTGGGGAGTCCTGGCGGGCCTTGCTTACTATTCCATGGTGGGGAACTGGGCTAAGGTTTTGATT
GTGATGCTACTCTTTGCCGGCGTTGACGGGCACACCCGCGCGACGGGGGGGGCGGTGAGTCACACCACCC
GCGGGTTGGCGAAGTTCTTTTCGCCTGGGCCGTCTCAGAGAATCCAGCTCGTAA

>1320_S39_L001_R1_001.fastq_250_1b_7
CACCCACTGCAGCCCTAGTAGTATCGCAGTTACTCCGGATCCCACAAGCTGTCGTGGATATGGTGGCAGG
GGCCCACTGGGGAGTCCTGGCGGGCCTTGCTTACTATTCCATGGTGGGGAACTGGGCTAAGGTTTTGATT
GTGATGCTACTCTTTGCCGGCGTTGACGGGCACACCCGCGCGACGGGGGGGGCGGTGAGTCACACCACCC
GCGGGTTGGCGAAGTTCTTTTCGCCTGGGCCGTCTCAGAGAATCCAGCTCGTAA

>1320_S39_L001_R1_001.fastq_251_1b_7
CACCCACAGCAGCCCTAGTAGTATCGCAGTTACTCCGGATCCCACAAGCTGTCGTGGATATGGTGGCAGG
GGCCCACTGGGGAGTCCTGGCGGGCCTTGCTTACTATTCCATGGTGGGGAACTGGGCTAAGGTTTTGATT
GTGATACTACTCTTTGCCGGCGTTGACGGGCACACCCGCGCGACGGGGGGGGCGGTGAGTCACACCACCC
GCGGGTTGGCGAAGTTCTTTTCGCCTGGGCCGTCTCAGAGAATCCAGCTCGTAA

>1320_S39_L001_R1_001.fastq_252_1b_7
CACCCACAGCAGCCCTAGTAGTATCGCAGTTACTCCGGATCCCACAAGCTGTCGTGGATATGGTGGCAGG
GGCCCACTGGGGAGTCCTGGCGGGCCTTGCTTACTATTCCATGGTGGGGAACTGGGCTAAGGTTTTGATT
GTGATGCTACTCTTTGCCGGCGTTGACGGGCACACCCGCGCGACGGGGGGAGCGGTGAGTCACACCACCC
GCGGGTTGGCGAAGTTCTTTTCGCCTGGGCCGTCTCAGAGAATCCAGCTCGTAA

>1320_S39_L001_R1_001.fastq_253_1b_6
CACCCACAGCAGCCCTAGTAGTATCGCAGTTGCTCCGGATCCCACAAGCTGTCGTGGATATGGTGGCAGG
GGCCCACTGGGGAATCCTGGCGGGCCTTGCTTACTATTCCATGGTGGGGAACTGGGCTAAGGTTTTGATT
GTGATGCTACTCTTTGCCGGCGTTGACGGGCACACCCGCGCGACGGGGGGGGCGGTGAGTCACACCACCC
GCGGGTTGGCGAAGTTCTTTTCGCCTGGGCCGTCTCAGAGAATCCAGCTCGTAA

>1320_S39_L001_R1_001.fastq_254_1b_6
CACCCACAGCAGCCCTAGTAGTATCGCAGTTACTCCGGATCCCACAAGCTGTCGTGGATATGGTGGCAGG
GGCCCACTGGGGAGTCCTGGCGGGCCTTGCTTACTATTCCATGGTGGGGAACTGGGCTAAGGTTTTGATT
GTGATGCTATTCTTTGCCGGCGTTGACGGGCACACCCGCGCGACGGGGGGGGCGGTGAGTCACACCACCC
GCGGGTTGGCGAAGTTCTTTTCGCCTGGGCCGTCTCAGAGAATCCAGCTCGTAA

>1320_S39_L001_R1_001.fastq_255_1b_6
CACCCACAGCAGCCCTAGTAGTATCGCAGTTACTCCGGATCCCACAAGCTGTCGTGGATATGGTGGCAGG
GGCCCACTGGGGAGTCCTGGCGGGCCTTGCTTACTATTCCATGGTGGGGAACTGGGCTAAGGTCTTGATT
GTGATGCTACTCTTTGCCGGCGTTGACGGGCACACCCGCGCGACGGGGGGGGCGGTGAGTCACACCACCC
GCGGGTTGGCGAAGTTCTTTTCGCCTGGGCCGTCTCAGAGAATCCAGCTCGTAA

>1320_S39_L001_R1_001.fastq_256_1b_6
CACCCACAGCAGCCCTAGTAGTATCGCAGTTACTCCGGATCCCACAAGCTGTCGTGGATATGGTGGCAGG
GGCCCACTGGGGAGTCCTGGCGGGCCTTGCTTACTATTCCATGGTGGGGAACTGGGCCAAGGTTTTGATT
GTGATGCTACTCTTTGCCGGCGTTGACGGGCACACCCGCGCGACGGGGGGGGCGGTGAGTCACGCCACCC
GCGGGTTGGCGAAGTTCTTTTCGCCTGGGCCGTCTCAGAGAATCCAGCTCGTAA

>1320_S39_L001_R1_001.fastq_257_1b_6
CACCCACAGCAGCCCTAGTAGTGTCGCAGTTACTCCGGATCCCACAAGCTGTCGTGGATATGGTGGCAGG
GGCCCACTGGGGAGTCCTGGCGGGCCTTGCTTACTATTCCATGGTGGGGAACTGGGCTAAGGTTTTGATT
GTGATGCTACTCTTTGCCGGCGTTGACGGGCACACCCGCGCGACGGGGGGGGCGGTGAGTCACACCACCC
GCGGGTTGGCGAAGTTCTTTTCGCCTGGGCCGTCTCAGAGAGTCCAGCTCGTAA

>1320_S39_L001_R1_001.fastq_258_1b_6
CACCCACAGCAGCCCTAGTAGTATCGCAGTTACTCCGGATCCCACAAGCTGTCGTGGATATGGTGGCAGG
GGCCCACTGGGGAGTCCTGGCGGGCCTTGCTTACTGTTCCATGGTGGGGAACTGGGCTAAGGTTTTGATT
GTGATGCTACTCTTTGCCGGCGTTGACGGGCACACCCGCGCGACGGGGGGGGCGGTGAGTCACACCACCC
GCGGGTTGGCGAAGTTCTTTTCGCCTGGGCCGTCTCAGAGAATCCAGCTCGTAA

>1320_S39_L001_R1_001.fastq_259_1b_6
CACCCACAGCAGCCCTAGTAGTATCGCAGTTACTCCGGATCCCACAAGCTGTAGTGGATATGGTGGCAGG
GGCCCACTGGGGAGTCCTGGCGGGCCTTGCTTACTATTCCATGGTGGGGAACTGGGCTAAGGTTTTGATT
GTGATGCTACTCTTTGCCGGCGTTGACGGGCACACCCGCGCGACGGGGGGGGCGGTGAGTCACACCACCC
GCGGGTTGGCGAAGTTCTTTTCGCCTGGGCCGTCTCAGAGAATCCAGCTCGTAA

>1320_S39_L001_R1_001.fastq_260_1b_6
CACCCACAGCAGCCCTAGTAGTATCGCAGTTACTCCGGATCCCACAAGCTGTCGTGGATATGGTGGCAGG
GGCCCACTGGGGAGTCCTGGCGGGCCTTGCTTACTATTCCATGGTGGGGAACTGGGCTAAGGTTTTGATT
GTAATGCTACTCTTTGCCGGCGTTGACGGGCACACCCGCGCGACGGGGGGGGCGGTGAGTCACACCACCC
GCGGGTTGGCGAAGTTCTTTTCGCCTGGGCCGTCTCAGAGAATCCAGCTCGTAA

>1320_S39_L001_R1_001.fastq_261_1b_6
CACCCACAGCAGCCCTAGTAGTATCGCAGTTACTCCGGATCCCACAAGCTGTCGTGGATATGGTGGCAGG
GGCCCACTGGGGAGTCCTGGCGGGCCTTGCTTACTATTCCATGGTGGGGAACTGGGCTAAGGTTTTGATT
GTGATGCTACTCTTTGCCGGCGTTGACGGGCACACCCGCGCGACGGGGGGGGCGGTGAGTCACACCACCC
GCGGGTGGGCGAAGTTCTTTTCGCCTGGGCCGTCTCAGAGAATCCAGCTCGTAA

>1320_S39_L001_R1_001.fastq_262_1b_6
CACCCACAGCAGCCCTAGTAGTGTCGCAGTTACTCCGGATCCCACAAGCTGTCGTGGATATGGTGGCAGG
GGCCCACTGGGGAGTCCTGGCGGGCCTTGCTTACTATTCCACGGTGGGGAACTGGGCTAAGGTTTTGATT
GTGATGCTACTCTTTGCCGGCGTTGACGGGCACACCCGCGCGACGGGGGGGGCGGTGAGTCACACCACCC
GCGGGTTGGCGAAGTTCTTTTCGCCTGGGCCGTCTCAGAGAATCCAGCTCGTAA

>1320_S39_L001_R1_001.fastq_263_1b_6
CACCCACAGCAGCCCTAGTAGTATCGCAGTTACTCCGGATCCCACAAGCTGTCGTGGATATGGTGGCAGG
GGCCCACTGGGGAGTCCTGGCGGGCCTTGCTTACCATTCCATGGTGGGGAACTGGGCTAAGGTTTTGATT
GTGATGCTACTCTTTGCCGGCGTTGACGGGCACACCCGCGCGACGGGGGGGGCGGTGAGTCACACCACCC
GCGGGTTGGCGAAGTTCTTTTCGCCTGGGCCGTCTCAGAGAATCCAGCTCGTAA

>1320_S39_L001_R1_001.fastq_264_1b_6
CACCCACAGCAGCCCTAGTAGTATCGCAGTTACTCCGGATCCCACAAGCTGTCGTGGATATGGTGGCAGG
GGCCCACTGGGGAGTCCTGGCGGGCCTTGCTTACTATTCCATGGTGGGGAACTGGGCTAAGGTTTTGATT
GTGATGCTACTCTTTGCCGGCGTTGACGGGCACACCCGCGCGACGGGGGGGGCGGTGCGTCACACCACCC
GCGGGTTGGCGAAGTTCTTTTCGCCTGGGCCGTCTCAGAGAATCCAGCTCGTAA

>1320_S39_L001_R1_001.fastq_265_1b_6
CACCCACAGCAGCCCTAGTAGTATCGCAGTTACTCCGGATCCCACAAGCTGTCGTGGATATGGTGGCAGG
GGCCCACTGGGGAGTCCTGGCGGGTCTTGCTTACTATTCCATGGTGGGGAACTGGGCTAAGGTTTTGATT
GTGATGCTACTCTTTGCCGGCGTTGACGGGCACACCCGCGCGACGGGGGGGGCGGTGAGTCACACCACCC
GCGGGTTGGCGAAGTTCTTTTCGCCTGGGCCGTCTCAGAGAATCCAGCTCGTAA

>1320_S39_L001_R1_001.fastq_266_1b_6
CACCCACAGCAGCCCTAGTAGTATCGCAGTTACTCCGGATCCCACAAGCTGTCGTGGATATGGTGGCAGG
GGCCCACTGGGGAGTCCTGGCGGGCCTTGCTTGCTATTCCATGGTGGGGAACTGGGCTAAGGTTTTGATT
GTGATGCTACTCTTTGCCGGCGTTGACGGGCACACCCGCGCGACGGGGGGGGCGGTGAGTCACACCACCC
GCGGGTTGGCGAAGTTCTTTTCGCCTGGGCCGTCTCAGAGAATCCAGCTCGTAA

>1320_S39_L001_R1_001.fastq_267_1b_6
CACCCACAGCAGCCCTAGTAGTATCGCAGTTACTCCGGATCCCACAAGCTGTCGTGGATATGGTGGCAGG
GGCCCACTGGGGAGTCCTGGCGGGCCTTGCTTACTATTCCATGGTGGGGAACTGGGCCAAGGTTTTGATT
GTGATGCTACTCTTTGCCGGCGTTGACGGGCACACCCGCGCGACGGGGGGGGCGGTGAGTCACACCACCC
GCGGGTTGGCGAAGTTCTTCTCGCCTGGGCCGTCTCAGAGAATCCAGCTCGTAA

>1320_S39_L001_R1_001.fastq_268_1b_6
CACTCACAGCAGCCCTAGTAGTATCGCAGTTACTCCGGATCCCACAAGCTGTCGTGGATATGGTGGCAGG
GGCCCACTGGGGAGTCCTGGCGGGCCTTGCTTACTATTCCATGGTGGGGAACTGGGCTAAGGTTTTGATT
GTGATGCTACTCTTTGCCGGCGTTGACGGGCACACCCGCGCGACGGGGGGGGCGGTGAGTCACACCACCC
GCGGGTTGGCGAAGTTCTTTTCGCCTGGGCCGTCTCAGAGAATCCAGCTCGTAA

>1320_S39_L001_R1_001.fastq_269_1b_6
CACCCACAGCAGCCCTAGTAGTATCGCAGTTACTCCGGATCCCACAAGCTGTCGTGGATATGGTGGCAGG
GGCCCACTGGGGAGTCCTGGCGGGCCTTGCTTACTATTCCATGGTGGGGAACTGGGCTAAGGTTTTGATT
GTGATGCTACTCTTTGCCGGCGTTGACGGGCACACCCGCGTGACGGGGGGGGCGGTGAGTCACACCACCC
GCGGGTTGGCGAAGTTCTTTTCGCCTGGGCCGTCTCAGAGAATCCAGCTCGTAA

>1320_S39_L001_R1_001.fastq_270_1b_6
CACCCACAGCAGCCCTAGTAGTATCGCAGTTACTCCGGATCCCACAAGCTGTCGTGGATATGGTGGCAGG
GGCCCACTGGGGAGTCCTGGCGGGCCTTGCTTACTATTCCATGGTGGGGAACTGGCCTAAGGTTTTGATT
GTGATGCTACTCTTTGCCGGCGTTGACGGGCACACCCGCGCGACGGGGGGGGCGGTGAGTCACACCACCC
GCGGGTTGGCGAAGTTCTTTTCGCCTGGGCCGTCTCAGAGAATCCAGCTCGTAA

>1320_S39_L001_R1_001.fastq_271_1b_6
CACCCACAGCAGCCCTAGTAGTATCGCAGTTACTCCGGATCTCACAAGCTGTCGTGGATATGGTGGCAGG
GGCCCACTGGGGAGTCCTGGCGGGCCTTGCTTACTATTCCATGGTGGGGAACTGGGCTAAGGTTTTGATT
GTGATGCTACTCTTTGCCGGCGTTGACGGGCACACCCGCGCGACGGGGGGGGCGGTGAGTCACACCACCC
GCGGGTTGGCGAAGTTCTTTTCGCCTGGGCCGTCTCAGAGAATCCAGCTCGTAA

>1320_S39_L001_R1_001.fastq_272_1b_5
CACCCACAGCAGCCCTAGTAGTATCGCAGTTACTCCGGATCCCACAAGCTGTCGTGGATATGGTGGCAGG
GGCCCACTGGGGAGTCCTGGCGGGCCTTGCTTACTATTCCATGGTGGGGAACTGGGCTAAGGTTTTGATT
GTGATGCTACTCTTTGCCGGCGTTGACGGGCACACCCGCGCAACGGGGGGGGCGGTAAGTCACACCACCC
GCGGGTTGGCGAAGTTCTTTTCGCCTGGGCCGTCTCAGAGAATCCAGCTCGTAA

>1320_S39_L001_R1_001.fastq_273_1b_5
CACCCACAGCAGCCCTAGTAGTATCGCAGTTACTCCGGATCCCACAAGCTGTCGTGGATATGGTGGCAGG
GGCCCACTGGGGAGTCCTGGCGGGCCTTGCTTACTATTCCATGGTGGGGAACTGGGCTAAGGTTTTGATT
GTGATGCTACTCTTTGCCGGCGTTGACGGGCACACCCGCGCGACGGGGGGGGCGGTGAGTCACACCACCC
GCGGGTTGGCGAAGTTCTTTTCGCCTGGGCCGTCTCAGAGAATCCAGTTCGTAA

>1320_S39_L001_R1_001.fastq_274_1b_5
CACCCACAGCAGCCCTAGTAGTGTCGCAGTTACTCCGGATCCCACAAGCTGTCGTGGATATGGTGGCAGG
GGCCCACTGGGGAGTCCTGGCGGGCCTTGCTTACTATTCCATGGTGGGGAACTGGGCTAAGGTTTTGATT
GTGATGCTACTCTTTGCCGGCGTTGACGGGCACACCCGCGCGACGGGGGGGGCGGTGAGTCACACCACCC
GCGGGTTGGCGAAGTTCTTCTCGCCTGGGCCGTCTCAGAGAATCCAGCTCGTAA

>1320_S39_L001_R1_001.fastq_275_1b_5
CACCCACAGCAGCCCTAGTAGTATCGCAGTTACTCCGGATCCCACAAGCTGTCGTGGATATGGTGGCAGG
GGCCCACTGGGGAGTCCTGGCGGGCCTTGCTTACTATTCCACGGTGGAGAACTGGGCTAAGGTTTTGATT
GTGATGCTACTCTTTGCCGGCGTTGACGGGCACACCCGCGCGACGGGGGGGGCGGTGAGTCACACCACCC
GCGGGTTGGCGAAGTTCTTTTCGCCTGGGCCGTCTCAGAGAATCCAGCTCGTAA

>1320_S39_L001_R1_001.fastq_276_1b_5
CACCCACAGCAGCCCTAGTAGTGTCGCAGTTACTCCGGATCCCACAAGCTGTCGTGGATATGGTGGCAGG
GGCCCACTGGGGAGTCCTGGCGGGCCTTGCTTACTATTCCATGGTGGGGAACTGGGCTAAGGTTTTGATT
GTGATGCTACTCTTTGCCGGCGTTGACGGGCACACCCGCGCGACGGGGGGGGCGGTGAGTCACGCCACCC
GCGGGTTGGCGAAGTTCTTTTCGCCTGGGCCGTCTCAGAGAATCCAGCTCGTAA

>1320_S39_L001_R1_001.fastq_277_1b_5
CACCCACAGCAGCCCTAGTAGTATCGCAGTTACTCCGGATCCCACAAGCTGTCGTGGATATGGTGGCAGG
GGCCCACTGGGAAGTCCTGGCGGGCCTTGCTTACTATTCCATGGTGGGGAACTGGGCTAAGGTTTTGATT
GTGATGCTACTCTTTGCCGGCGTTGACGGGCACACCCGCGCGACGGGGGGGGCGGTGAGTCACACCACCC
GCGGGTTGGCGAAGTTCTTTTCGCCTGGGCCGTCTCAGAGAATCCAGCTCGTAA

>1320_S39_L001_R1_001.fastq_278_1b_5
CACCCACAGCAGCCCTAGTAGTATCGCAGTTACTCCGGATCCCACAAGCTGTCGTGGATATGGTGGCAGG
GGCCCACTGGGGAGTCCTGGCGGGCCTTGCTTACTATTCCATGGTGGGGAACTGGGCTAAGGTTTTGATT
GTGATGCTACTCTTTGCCGGCGTTGACGGGCACACCCGCGCGACGAGGGGGGCGGTGAGTCACACCACCC
GCGGGTTGGCGAAGTTCTTTTCGCCTGGGCCGTCTCAGAGAATCCAGCTCGTAA

>1320_S39_L001_R1_001.fastq_279_1b_5
CACCCACAGCAGCCCTAGTAGTGTCGCAGTTACTCCGGATCCCACAAGCTGTCGTGGATATGGTGGCAGG
GGCCCACTGGGGAGTCCTGGCGGGCCTTGCTCACTATTCCATGGTGGGGAACTGGGCTAAGGTTTTGATT
GTGATGCTACTCTTTGCCGGCGTTGACGGGCACACCCGCGCGACGGGGGGGGCGGTGAGTCACACCACCC
GCGGGTTGGCGAAGTTCTTTTCGCCTGGGCCGTCTCAGAGAATCCAGCTCGTAA

>1320_S39_L001_R1_001.fastq_280_1b_5
CACCCACAGCAGCCCTAGTAGTGTCGCAGTTACTCCGGATCCCACAAGCTGTCGTGGATATGGTGGCGGG
GGCCCACTGGGGAGTCCTGGCGGGCCTTGCTTACTATTCCATGGTGGGGAACTGGGCTAAGGTTTTGATT
GTGATGCTACTCTTTGCCGGCGTTGACGGGCACACCCGCGCGACGGGGGGGGCGGTGAGTCACACCACCC
GCGGGTTGGCGAAGTTCTTTTCGCCTGGGCCGTCTCAGAGAATCCAGCTCGTAA

>1320_S39_L001_R1_001.fastq_281_1b_5
CACCCACAGCAGCCCTAGTAGTATCGCAGTTACTCCGGATCCCACAAGCTGTCGTGGATATGGTGGCAGG
GGCCCACTGGGGAGTCCTGGCGGGCCTTGCTTACTATTCCATGGTGGGGAACTGGGCTAAGGTTTTGATT
GTGATGCTACTCTTTGCCGGCGTTGACGGGCACACCCGCGCGACGGGGGGGGCGGTGAGTTACACCACCC
GCGGGTTGGCGAAGTTCTTTTCGCCTGGGCCGTCTCAGAGAATCCAGCTCGTAA

>1320_S39_L001_R1_001.fastq_282_1b_5
CACCCACAGCAGCCCTAGTAGTGTCGCAGTTACTCCGGATCCCACAAGCTGTCGTGGATATGGTGGCAGG
GGCCCACTGGGGAGTCCTGGCGGGCCTTGCTTACTATTCCATGGTGGGGAACTGGGCTAAGGTTTTGATT
GTGATGCTACTCTTTGCCGGCGTTGACGGGCATACCCGCGCGACGGGGGGGGCGGTGAGTCACACCACCC
GCGGGTTGGCGAAGTTCTTTTCGCCTGGGCCGTCTCAGAGAATCCAGCTCGTAA

>1320_S39_L001_R1_001.fastq_284_1b_5
CACCCACAGCAGCCCTAGTAGTATCGCAGTTACTCCGGATCCCACAAGCTGTCGTGGATATGGTGGCAGG
GGCCCACTGGGGAGTCCTGGCGGGCCTTGCTTACTATTCCATGGTGGGTAACTGGGCTAAGGTTTTGATT
GTGATGCTACTCTTTGCCGGCGTTGACGGGCACACCCGCGCGACGGGGGGGGCGGTGAGTCACACCACCC
GCGGGTTGGCGAAGTTCTTTTCGCCTGGGCCGTCTCAGAGAATCCAGCTCGTAA

>1320_S39_L001_R1_001.fastq_285_1b_5
CACCCACAGCAGCCCTAGTAGTGTCGCAGTTACTCCGGATCCCACAAGCTGTCGTGGATATGGTGGCAGG
GGCCCACTGGGGAGTCCTGGCGGGCCTTGCTTACTATTCCATGGTGGGGAACTGGGCTAAGGTTTTGATT
GTGATGCTACTCTTTGCCGGCGTTGACGGGCACACCCGCGCGACGGGGGGGGCGGTGAGTCACACCACCC
GCGGGCTGGCGAAGTTCTTTTCGCCTGGGCCGTCTCAGAGAATCCAGCTCGTAA

>1320_S39_L001_R1_001.fastq_286_1b_5
CACCCACAGCAGCCCTAGTAGTATCGCAGTTACTCCGGATCCCACAAGCTGTCGTGGATATGGTGGCAGG
GGCCCACTGGGGAGTCCTGGCGGGCCTTGCTTACTATTCCATGGTGGGGAACTGGGCCAAGGTTTTGATT
GTGATGCTACTCTTTGCCGGCGTTGACGGGCACACCCGCGCGACGGGGGGGGCGGTGAGTCACACCACCC
GCGGGTTGGCGAAGTTCTTTTCGCCTGGGCCGTCTCAGAGAATCCAGCTTGTAA

>1320_S39_L001_R1_001.fastq_287_1b_5
CACCCACAGCAGCCCTAGTAGTATCGCAGTTACTCCGGATCCCACAAGCTGTCGTGGATATGGTGGCAGG
GGCCCACTGGGGAGTCCTGGCGGGCCTTGCTTACTATTTCATGGTGGGGAACTGGGCTAAGGTTTTGATT
GTGATGCTACTCTTTGCCGGCGTTGACGGGCACACCCGCGCGACGGGGGGGGCGGTGAGTCACACCACCC
GCGGGTTGGCGAAGTTCTTTTCGCCTGGGCCGTCTCAGAGAATCCAGCTCGTAA

>1320_S39_L001_R1_001.fastq_288_1b_5
CACCCACAGCAGCCCTAGTAGTGTCGCAGTTACTCCGGATCCCACAAGCTGTCGTGGATATGGTGGCAGG
GGCCCACTGGGGAGTCCTGGCGGGCCTTGCTTACTATTCCATGGTGGGGAACTGGCCTAAGGTTTTGATT
GTGATGCTACTCTTTGCCGGCGTTGACGGGCACACCCGCGCGACGGGGGGGGCGGTGAGTCACACCACCC
GCGGGTTGGCGAAGTTCTTTTCGCCTGGGCCGTCTCAGAGAATCCAGCTCGTAA

>1320_S39_L001_R1_001.fastq_289_1b_5
CACCCACAGCAGCCCTAGTAGTATCGCAGTTACTCCGGATCCCACAAGCTGTCGTGGATATGGTGGCAGG
GGCCCACTGGGGAGTCCTGGCGGGCCTTGCTTACTATTCCATGGTGGGGAACTGGGCCAAGGGTTTGATT
GTGATGCTACTCTTTGCCGGCGTTGACGGGCACACCCGCGCGACGGGGGGGGCGGTGAGTCACACCACCC
GCGGGTTGGCGAAGTTCTTTTCGCCTGGGCCGTCTCAGAGAATCCAGCTCGTAA

>1320_S39_L001_R1_001.fastq_290_1b_5
CACCCACAGCAGCCCTAGTAGTATCGCAGTTACTCCGGATCCCACAAGCTGTCGTGGATATGGTGGCAGG
GGCCCACTGGGGAGTCCTGGCGGGCCTTGCTTACTATTCCATGGTGAGGAACTGGGCTAAGGTTTTGATT
GTGATGCTACTCTTTGCCGGCGTTGACGGGCACACCCGCGCGACGGGGGGGGCGGTGAGTCACACCACCC
GCGGGTTGGCGAAGTTCTTTTCGCCTGGGCCGTCTCAGAGAATCCAGCTCGTAA

>1320_S39_L001_R1_001.fastq_291_1b_5
CACCCACAGCAGCCCTAGTAGTATCGCAGTTACTCCGGATCCCACAAGCTGTCGTGGATATGGTGGCAGG
GGCCCACTGGGGAGTCCTGGCGGGCCTTGCTTACTATTCCATGGTGGGGAACTGGGCTAAGGTTTTGATT
GTGATGCTACTCTTTGCCGGCGTTGACGGGCACACCCGCGCGACGGGGGGGGCGGTGAGTCACATCACCC
GCGGGTTGGCGAAGTTCTTTTCGCCTGGGCCGTCTCAGAGAATCCAGCTCGTAA

>1320_S39_L001_R1_001.fastq_292_1b_5
CACCCACAGCAGCCCTAGTAGTATCGCAGTTACTCCGGATCCCACAAGCTGTCGTGGATATGGTGGCAGG
GGCCCACTGGGGAGTCCTGGCGGGCCTTGCTTACTATTCCATGGTGGGGAACTGGGCTAAGGTTTTGATT
GTGATGCTTCTCTTTGCCGGCGTTGACGGGCACACCCGCGCGACGGGGGGGGCGGTGAGTCACACCACCC
GCGGGTTGGCGAAGTTCTTTTCGCCTGGGCCGTCTCAGAGAATCCAGCTCGTAA

>1320_S39_L001_R1_001.fastq_293_1b_5
CACCCACAGCAGCCCTAGTAGTGTCGCAGTTACTCCGGATCCCACAAGCTGTCGTGGATATGGTGGCAGG
GGCCCACTGGGGAGTCCTGGCGGGCCTTGCTTACTATTCCATGGTGGGGAACTGGGCTAAGGTTTTGATT
GTGATGCTACTCTTTGCCGGCGTTGACGGGCACACCCGCGCGACGGGGGGGGCGGTGAGTCACACCACCC
GCGGGTTGGCGAAGTTCTTTTCGCCTGGGCCGTCTCAGGGAATCCAGCTCGTAA

>1320_S39_L001_R1_001.fastq_294_1b_5
CACCCACAGCAGCCCTAGTAGTATCGCAGTTACTCCGGATCCCACAAGCTGTCGTGGATATGGTGGCAGG
GGCCCACTGGGGAGTCCTGGCGGGCCTTGCTTACTATTCCATGGTGGGGAACTGGGCTAAGGTTTTGATT
GTGATGCTACTCTTTGCCGGCGTTGACGGGCACACCCGCGCGACGGGGGGGGCGGTGAGTCACACCACCC
GCGGGTTGGCGAAGTTCTTTTCGCCTGGCCCGTCTCAGAGAATCCAGCTCGTAA

>1320_S39_L001_R1_001.fastq_295_1b_5
CACCCACAGCAGCCCTAGTAGTATCGCAGTTACTCCGGATCCCACAAGCTGTCGTGGATATGGTGGCAGG
GGCCCACTGGAGAGTCCTGGCGGGCCTTGCTTACTATTCCATGGTGGGGAACTGGGCTAAGGTTTTGATT
GTGATGCTACTCTTTGCCGGCGTTGACGGGCACACCCGCGCGACGGGGGGGGCGGTGAGTCACACCACCC
GCGGGTTGGCGAAGTTCTTTTCGCCTGGGCCGTCTCAGAGAATCCAGCTCGTAA

>1320_S39_L001_R1_001.fastq_296_1b_5
CACCCACAGCAGCCCTAGTAGTGTCGCAGCTACTCCGGATCCCACAAGCTGTCGTGGATATGGTGGCAGG
GGCCCACTGGGGAGTCCTGGCGGGCCTTGCTTACTATTCCATGGTGGGGAACTGGGCTAAGGTTTTGATT
GTGATGCTACTCTTTGCCGGCGTTGACGGGCACACCCGCGCGACGGGGGGGGCGGTGAGTCACACCACCC
GCGGGTTGGCGAAGTTCTTTTCGCCTGGGCCGTCTCAGAGAATCCAGCTCGTAA

>1320_S39_L001_R1_001.fastq_297_1b_5
CACCCACAGCAGCCCTAGTAGTATCGCAGTTACTCCGGATCCCACAAGCTGTCGTGGATATGGTGGCAGG
GGCCCACTGGGGAGTCCTGGCGGGCCTTGCTTACTATTCCATGGTGGGGAACTGGGTTAAGGTTTTGATT
GTGATGCTACTCTTTGCCGGCGTTGACGGGCACACCCGCGCGACGGGGGGGGCGGTGAGTCACACCACCC
GCGGGTTGGCGAAGTTCTTTTCGCCTGGGCCGTCTCAGAGAATCCAGCTCGTAA

>1320_S39_L001_R1_001.fastq_299_1b_5
CACCCACAGCAGCCCTAGTAGTATCGCAGTTACTCCGGATCCCACAAGCTGTCGTGGATATGGTGGCAGG
GGCCCACTGGGGAGTCCTGGCGGGCCTTGCTTACTATTCCATGGTGGGGAACTGGGCTAAGGTTTTGATT
GTGATGCTACTCTTTGCCGGCGTTGACGGGCACACCCGCGCGACGGAGGGGGCGGTGAGTCACACCACCC
GCGGGTTGGCGAAGTTCTTTTCGCCTGGGCCGTCTCAGAGAATCCAGCTCGTAA
