# Supplementary material for: HCV transmission in high-risk communities in Bulgaria
Source: PLoS One. 2019 Mar 5;14(3):e0212350. doi: 10.1371/journal.pone.0212350 (PMC6400337; doi:10.1371/journal.pone.0212350)
Supplement: S1 File — (ZIP) [file pone.0212350.s002.zip › 1323_S4_L001_R1_001.fastq_1a_freq5.fas]

>1323_S4_L001_R1_001.fastq_1_1a_1914
CCCCTACAACGGCGCTGATAGTGGCTCAGCTACTTAGGGTCCCGCAAGCCATCCTGGACATGATCGCTGG
TGCCCACTGGGGAGTCCTAGCGGGCATAGCGTATTTCTCCATGGTGGGCAACTGGGCGAAGGTCCTGGTA
GTGCTGTTGCTGTTTGCCGGCGTCGACGCAGACACCTACACCACCGGGGGGAAAGTTGCTGCTACTACGT
CAGCACTCACCAACTTTTTTAGTCCGGGCGCCAAGCAAAACATCCAGCTGATCA

>1323_S4_L001_R1_001.fastq_2_1a_856
CCCCTACAACGGCGCTGATAGTGGCTCAGCTACTTAGGGTCCCGCAAGCCATCCTGGACATGATCGCTGG
TGCCCACTGGGGAGTCCTAGCGGGCATAGCGTATTTCTCCATGGTGGGCAACTGGGCGAAGGTCCTGGTA
GTGCTGTTGCTGTTTGCCGGCGTCGACGCAGGCACCTACACCACCGGGGGGAAAGTTGCTGCTACTACGT
CAGCACTCACCAACTTTTTTAGTCCGGGCGCCAAGCAAAACATCCAGCTGATCA

>1323_S4_L001_R1_001.fastq_3_1a_518
CCCCTACAACGGCGCTGATAGTGGCTCAGCTACTTAGGGTCCCGCAAGCCATCCTGGACATGATCGCTGG
TGCCCACTGGGGAGTCCTAGCGGGCATAGCGTATTTCTCCATGGTGGGCAACTGGGCGAAGGTCCTGGTA
GTGCTGTTGCTGTTTGCCGGCGTCGACGCAACCACCTACACCACCGGGGGGAAAGTTGCTGCTACTACGT
CAGCACTCACCAATTTTTTTAGTCCGGGCGCCAAGCAAAACATCCAGCTGATCA

>1323_S4_L001_R1_001.fastq_4_1a_465
CCCCTACAACGGCGCTGATAGTGGCTCAGCTACTTAGGGTCCCGCAAGCCATCCTGGACATGATCGCTGG
TGCCCACTGGGGAGTCCTAGCGGGCATAGCGTATTTCTCCATGGTGGGCAACTGGGCGAAGGTCCTGGTA
GTGCTGTTGCTGTTTGCCGGCGTCGACGCAGCCACCTACACCACCGGGGGGAAAGTTGCTGCTACTACGT
CAGCACTCACCAACCTTTTTAGTCCGGGCGCCAAGCAAAACATCCAGCTGATCA

>1323_S4_L001_R1_001.fastq_5_1a_386
CCCCTACAACGGCGCTGATAGTGGCTCAGCTACTTAGGGTCCCGCAAGCCATCCTGGACATGATCGCTGG
TGCCCACTGGGGAGTCCTAGCGGGCATAGCGTATTTCTCCATGGTGGGCAACTGGGCGAAGGTCCTGGTA
GTGCTGTTGCTGTTTGCCGGCGTCGACGCAGCCACCTACACCACCGGGGGGAAAGTTGCTGCTACTACGT
CAGCACTCACCAACTTTTTTAGTCCGGGCGCCAAGCAAAACATCCAGCTGATCA

>1323_S4_L001_R1_001.fastq_6_1a_159
CCCCTACAACGGCGCTGATAGTGGCTCAGCTACTTAGGGTCCCGCAAGCCATCCTGGACATGATCGCTGG
TGCCCACTGGGGAGTCCTAGCGGGCATAGCGTATTTCTCCATGGTGGGCAACTGGGCGAAGGTCCTGGTA
GTGCTGTTGCTGTTTGCCGGCGTCGACGCAGACACCTACACCACCGGGGGGAAAGTTGCTGCTACTACGT
CAGCACTCACCAATTTTTTTAGTCCGGGCGCCAAGCAAAACATCCAGCTGATCA

>1323_S4_L001_R1_001.fastq_7_1a_137
CCCCTACAACGGCGCTGATAGTGGCTCAGCTACTTAGGGTCCCGCAAGCCATCCTGGACATGATCGCTGG
TGCCCACTGGGGAGTCCTAGCGGGCATAGCGTATTTCTCCATGGTGGGCAACTGGGCGAAGGTCCTGGTG
GTGCTGTTGCTGTTTGCCGGCGTCGACGCAGACACCTACACCACCGGGGGGAAAGTTGCTGCTACTACGT
CAGCACTCACCAACTTTTTTAGTCCGGGCGCCAAGCAAAACATCCAGCTGATCA

>1323_S4_L001_R1_001.fastq_8_1a_129
CCCCTACAACGGCGCTGATAGTGGCTCAGCTACTTAGGGTCCCGCAAGCCATCCTGGACATGATCGCTGG
TGCCCACTGGGGAGTCCTAGCGGGCATAGCGTATTTCTCCATGGTGGGCAACTGGGCGAAGGTCCTGGTA
GTGCTGTTGCTGTTTGCCGGCGTCGACGCAACCACCTACACCACCGGGGGGAAAGTTGCTGCTACTACGT
CAGCACTCACCAACTTTTTTAGTCCGGGCGCCAAGCAAAACATCCAGCTGATCA

>1323_S4_L001_R1_001.fastq_9_1a_118
CCCCTACAACGGCGCTGATAGTGGCTCAGCTACTTAGGGTCCCGCAAGCCATCCTGGACATGATCGCTGG
TGCCCACTGGGGAGTCCTAGCGGGCATAGCGTATTTCTCCATGGTGGGCAACTGGGCAAAGGTCCTGGTA
GTGCTGTTGCTGTTTGCCGGCGTCGACGCAGCCACCTACACCACCGGGGGGAAAGTTGCTGCTACTACGT
CAGCACTCACCAACCTTTTTAGTCCGGGCGCCAAGCAAAACATCCAGCTGATCA

>1323_S4_L001_R1_001.fastq_10_1a_86
CCCCTACAACGGCGCTGATAGTGGCTCAGCTACTTAGGGTCCCGCAAGCCATCCTGGACATGATCGCTGG
TGCCCACTGGGGAGTCCTAGCGGGCATAGCGTATTTCTCCATGGTGGGCAACTGGGCGAAGGTCCTGGTG
GTGCTGTTGCTGTTTGCCGGCGTCGACGCAGGCACCTACACCACCGGGGGGAAAGTTGCTGCTACTACGT
CAGCACTCACCAACTTTTTTAGTCCGGGCGCCAAGCAAAACATCCAGCTGATCA

>1323_S4_L001_R1_001.fastq_11_1a_79
CCCCTACAACGGCGCTGATAGTGGCTCAGCTACTTAGGGTCCCGCAAGCCATCCTGGACATGATCGCTGG
TGCCCACTGGGGAGTCCTAGCGGGCATAGCGTATTTCTCCATGGTGGGCAACTGGGCGAAGGTCCTGGTA
GTGCTGTTGCTGTTTGCCGGCGTCGACGCAGACACCTACACCACCGGGGGGAAAGTTGCTGCTACTACGT
CAGCACTCACCAACTTTTTCAGTCCGGGCGCCAAGCAAAACATCCAGCTGATCA

>1323_S4_L001_R1_001.fastq_12_1a_76
CCCCTACAACGGCGCTGATAGTGGCTCAGCTACTTAGGGTCCCGCAAGCCATCCTGGACATGATCGCTGG
TGCCCACTGGGGAGTCCTAGCGGGCATAGCGTATTTCTCCATGGTGGGCAACTGGGCGAAGGTCCTGGTA
GTGCTGTTGCTGTTTGCCGGCGTCGACGCAGACACCTACACCACCGGGGGGAAAGTTGCTGCTACTACGT
CAGCACTCACCAACCTTTTTAGTCCGGGCGCCAAGCAAAACATCCAGCTGATCA

>1323_S4_L001_R1_001.fastq_13_1a_73
CCCCTACAACGGCGCTGATAGTGGCTCAGCTACTTAGGGTCCCGCAAGCCATCCTGGACATGATCGCTGG
TGCCCACTGGGGAGTCCTAGCGGGCATAGCGTATTTCTCCATGGTGGGCAACTGGGCGAAGGTCCTGGTA
GTGCTGTTGCTGTTTGCCGGCGTCGACGCAGCCACCTACACCACCGGGGGGAAAGTTGCTGCTACTACGT
CAGCACTCACCAATTTTTTTAGTCCGGGCGCCAAGCAAAACATCCAGCTGATCA

>1323_S4_L001_R1_001.fastq_14_1a_57
CCCCTACAACGGCGCTGATAGTGGCTCAGCTACTTAGGGTCCCGCAAGCCATCCTGGACATGATCGCTGG
TGCCCACTGGGGAGTCCTAGCGGGCATAGCGTATTTCTCCATGGTGGGCAACTGGGCGAAGGTCCTGGTA
GTGCTGTTGCTGTTTGCCGGCGTCGACGCAACCACCTACACCACCGGGGGGAAAGTTGCTGCTACTACGT
CAGCACTCACCAATCTTTTTAGTCCGGGCGCCAAGCAAAACATCCAGCTGATCA

>1323_S4_L001_R1_001.fastq_15_1a_56
CCCCTACAACGGCGCTGATAGTGGCTCAGCTACTTAGGGTCCCGCAAGCCATCCTGGACATGATCGCTGG
TGCCCACTGGGGAGTCCTAGCGGGCATAGCGTATTTCTCCATGGTGGGCAACTGGGCGAAGGTCCTGGTA
GTGCTGTTGCTGTTTGCCGGCGTCGACGCAGCCACCTACACCACCGGAGGGAAAGTTGCTGCTACTACGT
CAGCACTCACCAACTTTTTTAGTCCGGGCGCCAAGCAAAACATCCAGCTGATCA

>1323_S4_L001_R1_001.fastq_16_1a_54
CCCCTACAACGGCGCTGATAGTGGCTCAGCTACTTAGGGTCCCGCAAGCCATCCTGGACATGATCGCTGG
TGCCCACTGGGGAGTCCTAGCGGGCATAGCGTATTTCTCCATGGTGGGCAACTGGGCGAAGGTCCTGGTA
GTGCTGTTGCTGTTTGCCGGCGTCGACGCAGACACCTACACCACCGGGGGGAAAGTTGCTGCTACTACGT
CAGCACTCACCAACTTCTTTAGTCCGGGCGCCAAGCAAAACATCCAGCTGATCA

>1323_S4_L001_R1_001.fastq_17_1a_53
CCCCTACAACGGCGCTGATAGTGGCTCAGCTACTTAGGGTCCCGCAAGCCATCCTGGACATGATCGCTGG
TGCCCACTGGGGAGTCCTAGCGGGCATAGCGTATTTCTCCATGGTGGGCAACTGGGCGAAGGTCCTGGTA
GTGCTGTTGCTGTTTGCCGGCGTCGACGCAGACACCTACACCACCGGGGGGAAAGTTGCTGCTGCTACGT
CAGCACTCACCAACTTTTTTAGTCCGGGCGCCAAGCAAAACATCCAGCTGATCA

>1323_S4_L001_R1_001.fastq_18_1a_50
CCCCTACAACGGCGCTGATAGTGGCTCAGCTACTTAGGGTCCCGCAAGCCATCCTGGACATGATCGCTGG
TGCCCACTGGGGAGTCCTAGCGGGCATAGCGTATTTCTCCATGGTGGGCAACTGGGCGAAGGTCCTGGTA
GTGCTGTTGCTGTTTGCCGGCGTCGACGCAGCCACCTACACCACCGGGGGGAAGGTTGCTGCTACTACGT
CAGCACTCACCAACTTTTTTAGTCCGGGCGCCAAGCAAAACATCCAGCTGATCA

>1323_S4_L001_R1_001.fastq_19_1a_43
CCCCTACAACGGCGCTGATAGTGGCTCAGCTACTTAGGGTCCCGCAAGCCATCCTGGACATGATCGCTGG
TGCCCACTGGGGAGTCCTAGCGGGCATAGCGTATTTCTCCATGGTGGGCAACTGGGCGAAGGTCCTGGTA
GTGCTGTTGCTGTTTGCCGGCGTCGACGCAGACACCTACACCACCGGGGGGAAAGTTGCCGCTACTACGT
CAGCACTCACCAACTTTTTTAGTCCGGGCGCCAAGCAAAACATCCAGCTGATCA

>1323_S4_L001_R1_001.fastq_20_1a_38
CCCCTACAACGGCGCTGATAGTGGCTCAGCTACTTAGGGTCCCGCAAGCCATCCTGGACATGATCGCTGG
TGCCCACTGGGGAGTCCTAGCGGGCATAGCGTATTTCTCCATGGTGGGCAACTGGGCGAAGGTCCTGGTA
GTGCTGTTGCTGTTTGCCGGCGTCGACGCAGACACCTACACCACCGGGGGGAAAGTTGCTGCTACCACGT
CAGCACTCACCAACTTTTTTAGTCCGGGCGCCAAGCAAAACATCCAGCTGATCA

>1323_S4_L001_R1_001.fastq_21_1a_36
CCCCTACAACGGCGCTGATAGTGGCTCAGCTACTTAGGGTCCCGCAAGCCATCCTGGACATGATCGCTGG
TGCCCACTGGGGAGTCCTAGCGGGCATAGCGTATTTCTCCATGGTGGGCAACTGGGCGAAGGTCCTGGTA
GTGCTGTTGCTGTTTGCCGGCGTCGACGCAGACACCTACACCACCGGGGGGAAAGTTGCTGCTACTACAT
CAGCACTCACCAACTTTTTTAGTCCGGGCGCCAAGCAAAACATCCAGCTGATCA

>1323_S4_L001_R1_001.fastq_22_1a_34
CCCCTACAACGGCGCTGATAGTGGCTCAGCTACTTAGGGTCCCGCAAGCCATCCTGGACATGATCGCTGG
TGCCCACTGGGGAGTCCTAGCGGGCATAGCGTATTTCTCCATGGTGGGCAACTGGGCGAAGGTCCTGGTA
GTGCTGTTGCTGTTTGCCGGCGTCGACGCAGACACCTACACCACCGGGGGGAAAGTTGCTGCCACTACGT
CAGCACTCACCAACTTTTTTAGTCCGGGCGCCAAGCAAAACATCCAGCTGATCA

>1323_S4_L001_R1_001.fastq_23_1a_29
CCCCTACAACGGCGCTGATAGTGGCTCAGCTACTTAGGGTCCCGCAAGCCATCCTGGACATGATCGCTGG
TGCCCACTGGGGAGTCCTAGCGGGCATAGCGTACTTCTCCATGGTGGGCAACTGGGCGAAGGTCCTGGTA
GTGCTGTTGCTGTTTGCCGGCGTCGACGCAGACACCTACACCACCGGGGGGAAAGTTGCTGCTACTACGT
CAGCACTCACCAACTTTTTTAGTCCGGGCGCCAAGCAAAACATCCAGCTGATCA

>1323_S4_L001_R1_001.fastq_24_1a_28
CCCCTACAACGGCGCTGATAGTGGCTCAGCTACTTAGGGTCCCGCAAGCCATCCTGGACATGATCGCTGG
TGCCCACTGGGGAGTCCTAGCGGGCATAGCGTATTTCTCCATGGTGGGCAACTGGGCGAAGGTCCTGGTA
GTGCTGTTGCTGTTCGCCGGCGTCGACGCAGACACCTACACCACCGGGGGGAAAGTTGCTGCTACTACGT
CAGCACTCACCAACTTTTTTAGTCCGGGCGCCAAGCAAAACATCCAGCTGATCA

>1323_S4_L001_R1_001.fastq_25_1a_28
CCCCTACAACGGCGCTGATAGTGGCTCAGCTACTTAGGGTCCCGCAAGCCATCCTGGACATGATCGCTGG
TGCCCACTGGGGAGTCCTAGCGGGCATAGCGTATTTCTCCATGGTGGGCAACTGGGCGAAGGTCCTGGTA
GTGCTGTTGCTGTTTGCCGGCGTCGACGCAGACACCTACACCACCGGGGGGAAGGTTGCTGCTACTACGT
CAGCACTCACCAACTTTTTTAGTCCGGGCGCCAAGCAAAACATCCAGCTGATCA

>1323_S4_L001_R1_001.fastq_26_1a_27
CCCCTACAACGGCGCTGATAGTGGCTCAGCTACTTAGGGTCCCGCAAGCCATCCTGGACATGATCGCTGG
TGCCCACTGGGGAGTCCTAGCGGGCATAGCGTATTTCTCCATGGTGGGCAACTGGGCGAAGGTCCTGGTA
GTGCTGTTGCTGTTTGCCGGCGTCGACGCAGGCACCTACACCACCGGGGGGAAAGTTGCTGCTACTACGT
CAGCACTCACCAACCTTTTTAGTCCGGGCGCCAAGCAAAACATCCAGCTGATCA

>1323_S4_L001_R1_001.fastq_27_1a_26
CCCCTACAACGGCGCTGATAGTGGCTCAGCTACTTAGGGTCCCGCAAGCCATCCTGGACATGATCGCTGG
TGCCCACTGGGGAGTCCTAGCGGGCATAGCGTATTTCTCCATGGTGGGCAACTGGGCGAAGGTCCTGGTA
GTGCTGTTGCTGTTTGCCGGCGTCGACGCAGGCACCTACACCACCGGGGGGAAAGTTGCTGCTACTACGT
CAGCACTCACCAATTTTTTTAGTCCGGGCGCCAAGCAAAACATCCAGCTGATCA

>1323_S4_L001_R1_001.fastq_28_1a_26
CCCCTACAACGGCGCTGATAGTGGCTCAGCTACTTAGGGTCCCGCAAGCCATCCTGGACATGATCGCTGG
TGCCCACTGGGGAGTCCTAGCGGGCATAGCGTATTTCTCCATGGTGGGCAACTGGGCGAAGGTCCTGGTG
GTGCTGTTGCTGTTTGCCGGCGTCGACGCAGCCACCTACACCACCGGGGGGAAAGTTGCTGCTACTACGT
CAGCACTCACCAACCTTTTTAGTCCGGGCGCCAAGCAAAACATCCAGCTGATCA

>1323_S4_L001_R1_001.fastq_29_1a_26
CCCCTACAACGGCGCTGATAGTGGCTCAGCTACTCAGGGTCCCGCAAGCCATCCTGGACATGATCGCTGG
TGCCCACTGGGGAGTCCTAGCGGGCATAGCGTATTTCTCCATGGTGGGCAACTGGGCGAAGGTCCTGGTA
GTGCTGTTGCTGTTTGCCGGCGTCGACGCAGACACCTACACCACCGGGGGGAAAGTTGCTGCTACTACGT
CAGCACTCACCAACTTTTTTAGTCCGGGCGCCAAGCAAAACATCCAGCTGATCA

>1323_S4_L001_R1_001.fastq_30_1a_26
CCCCTACAACGGCGCTGATAGTGGCTCAGCTACTTAGGGTCCCGCAAGCCATCCTGGACATGATCGCTGG
TGCCCACTGGGGAGTCCTAGCGGGCATAGCGTATTTCTCCATGGTGGGCAACTGGGCGAAGGTCCTGGTA
GTGCTGTTGCTGTTTGCCGGCGTCGACGCAGACACCTACACCACCGGGGGGAAAGTTGCTGCTACTACGT
CAGCGCTCACCAACTTTTTTAGTCCGGGCGCCAAGCAAAACATCCAGCTGATCA

>1323_S4_L001_R1_001.fastq_31_1a_25
CCCCTACAACGGCGCTGATAGTGGCTCAGCTACTTAGGGTCCCGCAAGCCATCCTGGACATGATCGCTGG
TGCCCACTGGGGAGTCCTAGCGGGCATAGCGTATTTCTCCATGGTGGGCAACTGGGCGAAGGTCCTGGTA
GTGCTGTTGCTGTTTGCCGGCGTCGACGCAACCACCTACACCACCGGGGGGAAAGTTGCTGCTACTACGT
CAGCACTCACCAACCTTTTTAGTCCGGGCGCCAAGCAAAACATCCAGCTGATCA

>1323_S4_L001_R1_001.fastq_32_1a_24
CCCCTACAACGGCGCTGATAGTGGCTCAGCTACTTAGGGTCCCGCAGGCCATCCTGGACATGATCGCTGG
TGCCCACTGGGGAGTCCTAGCGGGCATAGCGTATTTCTCCATGGTGGGCAACTGGGCGAAGGTCCTGGTA
GTGCTGTTGCTGTTTGCCGGCGTCGACGCAGACACCTACACCACCGGGGGGAAAGTTGCTGCTACTACGT
CAGCACTCACCAACTTTTTTAGTCCGGGCGCCAAGCAAAACATCCAGCTGATCA

>1323_S4_L001_R1_001.fastq_33_1a_24
CCCCTACAACGGCGCTGATAGTGGCTCAGCTACTTAGGGTCCCGCAAGCCATCCTGGACATGATCGCTGG
TGCCCACTGGGGAGTCCTAGCGGGCATAGCGTATTTCTCCATGGTGGGCAACTGGGCAAAGGTCCTGGTA
GTGCTGTTGCTGTTTGCCGGCGTCGACGCAGACACCTACACCACCGGGGGGAAAGTTGCTGCTACTACGT
CAGCACTCACCAACTTTTTTAGTCCGGGCGCCAAGCAAAACATCCAGCTGATCA

>1323_S4_L001_R1_001.fastq_34_1a_24
CCCCTACAACGGCGCTGATAGTGGCTCAGCTACTTAGGGTCCCGCAAGCCATCCTGGACATGATCGCTGG
TGCCCACTGGGGAGTCCTAGCGGGCATAGCGTATTTCTCCATGGTGGGCAACTGGGCGAAGGTCCTGGTA
GTGCTGTTGCTGTTTGCCGGCGTCGACGCAGACACCTACACCACCGGGGGGAAAGTTGCTGCTACTACGT
CAGCACTCACCAACTTTTTTAGTCCGGGCGCCAAGCAGAACATCCAGCTGATCA

>1323_S4_L001_R1_001.fastq_35_1a_23
CCCCCACAACGGCGCTGATAGTGGCTCAGCTACTTAGGGTCCCGCAAGCCATCCTGGACATGATCGCTGG
TGCCCACTGGGGAGTCCTAGCGGGCATAGCGTATTTCTCCATGGTGGGCAACTGGGCGAAGGTCCTGGTA
GTGCTGTTGCTGTTTGCCGGCGTCGACGCAGACACCTACACCACCGGGGGGAAAGTTGCTGCTACTACGT
CAGCACTCACCAACTTTTTTAGTCCGGGCGCCAAGCAAAACATCCAGCTGATCA

>1323_S4_L001_R1_001.fastq_36_1a_23
CCCCTACAACGGCGCTGATAGTGGCTCAGCTACTTAGGGTCCCGCAAGCCATCCTGGACATGATCGCTGG
TGCCCACTGGGGAGTCCTAGCGGGCATAGCGTATTTCTCCATGGTGGGCAACTGGGCGAAGGTCCTGGTA
GTGCTGTTGCTGTTTGCCGGCGTCGACGCAGACACCTACACCACTGGGGGGAAAGTTGCTGCTACTACGT
CAGCACTCACCAACTTTTTTAGTCCGGGCGCCAAGCAAAACATCCAGCTGATCA

>1323_S4_L001_R1_001.fastq_37_1a_23
CCCCTACAACGGCGCTGATAGTGGCTCAGCTACTTAGGGTCCCGCAAGCCATCCTGGACATGATCGCTGG
TGCCCACTGGGGAGTCCTAGCGGGCATAGCGTATTTCTCCATGGTGGGCAACTGGGCGAAGGTCCTGGTA
GTGCTGTTGCTGTTTGCCGGCGTCGACGCAGGCACCTACACCACCGGGGGGAAAGTTGCTGCTACTACGT
CAGCACTCACCAGCTTTTTTAGTCCGGGCGCCAAGCAAAACATCCAGCTGATCA

>1323_S4_L001_R1_001.fastq_38_1a_22
CCCCTACAACGGCGCTGATAGTGGCTCAGCTACTTAGGGTCCCGCAAGCCATCCTGGACATGATCGCTGG
TGCCCACTGGGGAGTCCTAGCGGGCATAGCGTATTTCTCCATGGTGGGCAACTGGGCGAAGGTCCTGGTG
GTGCTGTTGCTGTTTGCCGGCGTCGACGCAGCCACCTACACCACCGGGGGGAAAGTTGCTGCTACTACGT
CAGCACTCACCAACTTTTTTAGTCCGGGCGCCAAGCAAAACATCCAGCTGATCA

>1323_S4_L001_R1_001.fastq_39_1a_21
CCCCTACAACGGCGCTGATAGTGGCTCAGCTACTTAGGGTCCCGCAAGCCATCCTGGACATGATCGCTGG
TGCCCACTGGGGAGTCCTAGCGGGCATAGCGTATTTCTCCATGGTGGGCAACTGGGCGAAGGTCCTGGTA
GTGCTGTTGCTGTTTGCCGGCGTCGACGCAGACACCTACACCACCGGGGGGAAAGTTGCTGCTACTACGT
CAGCACTCACCAGCTTTTTTAGTCCGGGCGCCAAGCAAAACATCCAGCTGATCA

>1323_S4_L001_R1_001.fastq_40_1a_21
CCCCTACAACGGCGCTGATAGTGGCTCAGCTACTTAGGGTCCCGCAAGCCATCCTGGACATGATCGCTGG
TGCCCACTGGGGAGTCCTAGCGGGCATAGCGTATTTCTCCATGGTGGGCAACTGGGCGAAGGTCCTGGTA
GTGCTGTTGCTGTTTGCCGGCGTCGACGCAGACACCTACACCACCGGGGGGAAAGTTGCTGCTACTACGT
CAGCACTCACCAACTTTTTTAGCCCGGGCGCCAAGCAAAACATCCAGCTGATCA

>1323_S4_L001_R1_001.fastq_41_1a_21
CCCCTACAACGGCGCTGGTAGTGGCTCAGCTACTTAGGGTCCCGCAAGCCATCCTGGACATGATCGCTGG
TGCCCACTGGGGAGTCCTAGCGGGCATAGCGTATTTCTCCATGGTGGGCAACTGGGCGAAGGTCCTGGTA
GTGCTGTTGCTGTTTGCCGGCGTCGACGCAGACACCTACACCACCGGGGGGAAAGTTGCTGCTACTACGT
CAGCACTCACCAACTTTTTTAGTCCGGGCGCCAAGCAAAACATCCAGCTGATCA

>1323_S4_L001_R1_001.fastq_42_1a_21
CCCCTACAACGGCGCTGATAGTGGCTCAGCTACTTAGGGTCCCGCAAGCCATCCTGGACATGATCGCTGG
TGCCCACTGGGGAGTCCTAGCGGGCATAGCGTATTTCTCCATGGTGGGCAACTGGGCGAAGGTCCTGGTA
GTGCTGTTGCTGTTTGCCGGCGTCGACGCAGACACCTATACCACCGGGGGGAAAGTTGCTGCTACTACGT
CAGCACTCACCAACTTTTTTAGTCCGGGCGCCAAGCAAAACATCCAGCTGATCA

>1323_S4_L001_R1_001.fastq_43_1a_21
CCCCTACAACGGCGCTGATAGTGGCTCAGCTACTTAGGGTCCCGCAAGCCATCCTGGACATGATCGCTGG
TGCCCACTGGGGAGTCCTAGCGGGCATAGCGTATTTCTCCATGGTGGGCAACTGGGCGAAGGTCCTGGTA
GTGCTGTTGCTGTTTGCCGGCGTCGATGCAGACACCTACACCACCGGGGGGAAAGTTGCTGCTACTACGT
CAGCACTCACCAACTTTTTTAGTCCGGGCGCCAAGCAAAACATCCAGCTGATCA

>1323_S4_L001_R1_001.fastq_44_1a_21
CCCCTACAACGGCGCTGATAGTGGCTCAACTACTTAGGGTCCCGCAAGCCATCCTGGACATGATCGCTGG
TGCCCACTGGGGAGTCCTAGCGGGCATAGCGTATTTCTCCATGGTGGGCAACTGGGCGAAGGTCCTGGTA
GTGCTGTTGCTGTTTGCCGGCGTCGACGCAGACACCTACACCACCGGGGGGAAAGTTGCTGCTACTACGT
CAGCACTCACCAACTTTTTTAGTCCGGGCGCCAAGCAAAACATCCAGCTGATCA

>1323_S4_L001_R1_001.fastq_45_1a_20
CCCCTACAACGGCGCTGATAGTGGCTCAGCTACTTAGGGTCCCGCAAGCCATCCTGGACATGATCGCTGG
TGCCCACTGGGGAGTCCTAGCGGGCATAGCGTATTTCTCCATGGTGGGCAACTGGGCGAAGGTCCTGGTA
GTGCTGTTGCTGTTTGCCGGCGTCGACGCAGACACCTACACCACCGGGGGGAAAGTCGCTGCTACTACGT
CAGCACTCACCAACTTTTTTAGTCCGGGCGCCAAGCAAAACATCCAGCTGATCA

>1323_S4_L001_R1_001.fastq_46_1a_20
CCCCTACAACGGCGCTGATAGTGGCTCAGCTACTTAGGGTCCCGCAAGCCATCCTGGACATGATCGCTGG
TGCCCACTGGGGAGTCCTAGCGGGCATAGCGTATTTCTCCATGGTGGGCAACTGGGCGAAGGTCCTGGTA
GTGCTGTTGCTGTTTGCTGGCGTCGACGCAACCACCTACACCACCGGGGGGAAAGTTGCTGCTACTACGT
CAGCACTCACCAATTTTTTTAGTCCGGGCGCCAAGCAAAACATCCAGCTGATCA

>1323_S4_L001_R1_001.fastq_47_1a_20
CCCCTACAACGGCGCTGATAGTGGCTCAGCTACTTAGGGTCCCGCAAGCCATCCTGGACATGATCGCTGG
TGCCCACTGGGGAGTCCTAGCGGGCATAGCGTATTTCTCCATGGTGGGCAACTGGGCGAAGGTCCTGGTA
GTGCTGTTGCTGTTTGCCGGCGTCGACGCAGACACCTACACCACCGGGGGGAAAGTTGCTGCTACTACGT
CAGCACTCACCAACTTTTTTAGTCCGGGCGCCAAGCAAAACATTCAGCTGATCA

>1323_S4_L001_R1_001.fastq_48_1a_19
CCCCTACAACGGCGCTGATAGTGGCTCAGCTACTTAGGGTCCCGCAAGCCATCCTGGACATGATCGCTGG
TGCCCACTGGGGAGTCCTAGCGGGCATAGCGTATTTCTCCATGGTGGGCAACTGGGCGAAGGTCCTGGTA
GTGCTGTTGCTGTTTGCCGGCGTCGACGCAGACACCTACACCACCGGGGGGAAAGTTGCTGCTACTACGT
CGGCACTCACCAACTTTTTTAGTCCGGGCGCCAAGCAAAACATCCAGCTGATCA

>1323_S4_L001_R1_001.fastq_49_1a_19
CCCCAACAACGGCGCTGATAGTGGCTCAGCTACTTAGGGTCCCGCAAGCCATCCTGGACATGATCGCTGG
TGCCCACTGGGGAGTCCTAGCGGGCATAGCGTATTTCTCCATGGTGGGCAACTGGGCGAAGGTCCTGGTA
GTGCTGTTGCTGTTTGCCGGCGTCGACGCAGACACCTACACCACCGGGGGGAAAGTTGCTGCTACTACGT
CAGCACTCACCAACTTTTTTAGTCCGGGCGCCAAGCAAAACATCCAGCTGATCA

>1323_S4_L001_R1_001.fastq_50_1a_17
CCCCTACAACGGCGCTGATAGTGGCTCAGCTACTTAGGGTCCCGCAAGCCATCCTGGACATGATCGCTGG
TGCCCACTGGGGAGTCCTAGCGGGCATAGCGTATTTCTCCATGGTGGGCAACTGGGCGAAGGTCCTGGTA
GTGCTGTTGCTGTTTGCCGGCGTCGACGCAGACACCTACACCACCGGGGGGAAAGTTGCTGCTACTACGT
CAGCACTCACCAACTTTTTTAGTCCGGGTGCCAAGCAAAACATCCAGCTGATCA

>1323_S4_L001_R1_001.fastq_51_1a_17
CCCCTACAACGGCGCTGATAGTGGCTCAGCTACTTAGGGTCCCGCAAGCCGTCCTGGACATGATCGCTGG
TGCCCACTGGGGAGTCCTAGCGGGCATAGCGTATTTCTCCATGGTGGGCAACTGGGCGAAGGTCCTGGTA
GTGCTGTTGCTGTTTGCCGGCGTCGACGCAGACACCTACACCACCGGGGGGAAAGTTGCTGCTACTACGT
CAGCACTCACCAACTTTTTTAGTCCGGGCGCCAAGCAAAACATCCAGCTGATCA

>1323_S4_L001_R1_001.fastq_52_1a_17
CCCCTACAACGGCGCTGATAGTGGCTCAGCTACTTAGGGTCCCGCAAGCCATCCTGGACATGATCGCTGG
TGCCCACTGGGGAGTCCTAGCGGGCATAGCGTATTTCTCCATGGTGGGCAACTGGGCGAAGGTCCTGGTA
GTGCTGTTGCTGTTTGCCAGCGTCGACGCAGACACCTACACCACCGGGGGGAAAGTTGCTGCTACTACGT
CAGCACTCACCAACTTTTTTAGTCCGGGCGCCAAGCAAAACATCCAGCTGATCA

>1323_S4_L001_R1_001.fastq_53_1a_17
CCCCTACAACGGCGCTGATAGTGGCTCAGCTACTTAGGGTCCCGCAAGCCATCCTGGACATGATCGCTGG
TGCCCACTGGGGAGTCCTAGCGGGCATAGCGTATTTCTCCATGGTGGGCAACTGGGCAAAGGTCCTGGTA
GTGCTGTTGCTGTTTGCCGGCGTCGACGCAGCCACCTACACCACCGGGGGGAAAGTTGCTGCTACTACGT
CAGCACTCACCAACTTTTTTAGTCCGGGCGCCAAGCAAAACATCCAGCTGATCA

>1323_S4_L001_R1_001.fastq_54_1a_17
CCCCTACAACGGCGCTGATAGTGGCTCAGCTACTTAGGGTCCCGCAAGCCATCCTGGACATGATCGCTGG
TGCTCACTGGGGAGTCCTAGCGGGCATAGCGTATTTCTCCATGGTGGGCAACTGGGCGAAGGTCCTGGTA
GTGCTGTTGCTGTTTGCCGGCGTCGACGCAACCACCTACACCACCGGGGGGAAAGTTGCTGCTACTACGT
CAGCACTCACCAATTTTTTTAGTCCGGGCGCCAAGCAAAACATCCAGCTGATCA

>1323_S4_L001_R1_001.fastq_55_1a_17
CCCCTACAACGGCGCTGATAGTGGCTCAGCTACTTAGGGTCCCGCAAGCCATCCTGGACATGATCGCTGG
TGCCCACTGGGGAGTCCTAGCGGGCATAGCGTATTTCTCCATGGTGGGCAACTGGGCGAAGGTCCTGGTA
GTGCTGTTGCTGTTTGCCGGCGTCGACGCAGGCACCTACACCACCGGGGGGAAAGTTGCTGCCACTACGT
CAGCACTCACCAACTTTTTTAGTCCGGGCGCCAAGCAAAACATCCAGCTGATCA

>1323_S4_L001_R1_001.fastq_56_1a_17
CCCCTACAACGGCGCTGATAGTGGCTCAGCTACTTAGGGTCCCGCAAGCCATCCTGGACATGATCGCTGG
TGCCCACTGGGGAGTCCTAGCGGGCATAGCGTATTTCTCCATGGTGGGCAACTGGGCGAAGGTCCTGGTA
GTGCTGTTGCTGTTTGCCGGCGTCGACGCAGGCACCTACACCACCGGGGGGAAAGTTGCTGCTACTACGT
CAGCGCTCACCAACTTTTTTAGTCCGGGCGCCAAGCAAAACATCCAGCTGATCA

>1323_S4_L001_R1_001.fastq_57_1a_17
CCCCTACAACGGCGCTGATAGTGGCTCAGCTACTTAGGGTCCCGCAAGCTATCCTGGACATGATCGCTGG
TGCCCACTGGGGAGTCCTAGCGGGCATAGCGTATTTCTCCATGGTGGGCAACTGGGCGAAGGTCCTGGTA
GTGCTGTTGCTGTTTGCCGGCGTCGACGCAGACACCTACACCACCGGGGGGAAAGTTGCTGCTACTACGT
CAGCACTCACCAACTTTTTTAGTCCGGGCGCCAAGCAAAACATCCAGCTGATCA

>1323_S4_L001_R1_001.fastq_58_1a_17
CCCCTACAACGGCGCTGATAGTGGCTCAGCTACTTAGGGTCCCGCAAGCCATCCTGGACATGATCGCTGG
TGCCCACTGGGGAGTCCTAGCGGGCATAGCGTATTTCTCCATGGTGGGCAACTGGGCGAAGGTCCTGGTA
GTGCTGTTGCTGTTTGCCGGCGTCGACGCAGACACCTACACCACCGGGGGGAAAGTTGCTGCTACTACGT
CAGCACTCACTAACTTTTTTAGTCCGGGCGCCAAGCAAAACATCCAGCTGATCA

>1323_S4_L001_R1_001.fastq_59_1a_16
CCCCTACAACGGCGCTGATAGTGGCTCAGCTACTTAGGGCCCCGCAAGCCATCCTGGACATGATCGCTGG
TGCCCACTGGGGAGTCCTAGCGGGCATAGCGTATTTCTCCATGGTGGGCAACTGGGCGAAGGTCCTGGTA
GTGCTGTTGCTGTTTGCCGGCGTCGACGCAGACACCTACACCACCGGGGGGAAAGTTGCTGCTACTACGT
CAGCACTCACCAACTTTTTTAGTCCGGGCGCCAAGCAAAACATCCAGCTGATCA

>1323_S4_L001_R1_001.fastq_60_1a_16
CCCCTACAACGGCGCTGATAGTGGCTCAGCTACTTAGGGTCCCGCAAGCCATCCTGGACATGATCGCTGG
TGCCCACTGGGGAGTCCTAGCGGGCATAGCGTATTTCTCCATGGTGGGCAACTGGGCGAAGGTCCTGGTA
GTGCTGCTGCTGTTTGCCGGCGTCGACGCAGACACCTACACCACCGGGGGGAAAGTTGCTGCTACTACGT
CAGCACTCACCAACTTTTTTAGTCCGGGCGCCAAGCAAAACATCCAGCTGATCA

>1323_S4_L001_R1_001.fastq_61_1a_16
CCCCTACAACGGCGCTGATAGTGGCTCAGCTACTTAGGGTCCCGCAAGCCATCCTGGACATGATCGCTGG
TGCCCACTGGGGAGTCCTAGCGGGCATAGCGTATTTCTCCATGGTGGGCAACTGGGCGAAGGTCCTGGTA
GTGCTGTTGCTGTTTGCCGGCGTCGACGCAGCCACCTATACCACCGGGGGGAAAGTTGCTGCTACTACGT
CAGCACTCACCAACCTTTTTAGTCCGGGCGCCAAGCAAAACATCCAGCTGATCA

>1323_S4_L001_R1_001.fastq_62_1a_16
CCCCTACAACGGCGCTGATAATGGCTCAGCTACTTAGGGTCCCGCAAGCCATCCTGGACATGATCGCTGG
TGCCCACTGGGGAGTCCTAGCGGGCATAGCGTATTTCTCCATGGTGGGCAACTGGGCGAAGGTCCTGGTA
GTGCTGTTGCTGTTTGCCGGCGTCGACGCAGACACCTACACCACCGGGGGGAAAGTTGCTGCTACTACGT
CAGCACTCACCAACTTTTTTAGTCCGGGCGCCAAGCAAAACATCCAGCTGATCA

>1323_S4_L001_R1_001.fastq_63_1a_16
CCCCTACAACGGCGCTGATAGTGGCTCAGCTACTCAGGGTCCCGCAAGCCATCCTGGACATGATCGCTGG
TGCCCACTGGGGAGTCCTAGCGGGCATAGCGTATTTCTCCATGGTGGGCAACTGGGCGAAGGTCCTGGTA
GTGCTGTTGCTGTTTGCCGGCGTCGACGCAGGCACCTACACCACCGGGGGGAAAGTTGCTGCTACTACGT
CAGCACTCACCAACTTTTTTAGTCCGGGCGCCAAGCAAAACATCCAGCTGATCA

>1323_S4_L001_R1_001.fastq_64_1a_15
CCCCTACAACGGCACTGATAGTGGCTCAGCTACTTAGGGTCCCGCAAGCCATCCTGGACATGATCGCTGG
TGCCCACTGGGGAGTCCTAGCGGGCATAGCGTATTTCTCCATGGTGGGCAACTGGGCGAAGGTCCTGGTA
GTGCTGTTGCTGTTTGCCGGCGTCGACGCAGACACCTACACCACCGGGGGGAAAGTTGCTGCTACTACGT
CAGCACTCACCAACTTTTTTAGTCCGGGCGCCAAGCAAAACATCCAGCTGATCA

>1323_S4_L001_R1_001.fastq_65_1a_15
CCCCTACAACGGCGCTGATAGTGGCTCAGCTACTTAGGGTCCCGCAAGCCATCCTGGACATGATCGCTGG
TGCCCACTGGGGAGTCCTAGCAGGCATAGCGTATTTCTCCATGGTGGGCAACTGGGCGAAGGTCCTGGTA
GTGCTGTTGCTGTTTGCCGGCGTCGACGCAGACACCTACACCACCGGGGGGAAAGTTGCTGCTACTACGT
CAGCACTCACCAACTTTTTTAGTCCGGGCGCCAAGCAAAACATCCAGCTGATCA

>1323_S4_L001_R1_001.fastq_66_1a_15
CCCCTACAACGGCGCTGATAGTGGCTCAGCTACTTAGGGTCCCGCAAGCCATCCTGGACATGATCGCTGG
TGCCCACTGGGGAGTCCTAGCGGGCATAGCGTATTTCTCCATGGTGGGCAACTGGGCGAAGGTCCTGGTA
GTGCTGTTGCTGTTTGCCGGCGTCGACGCAGACACCTACACCACCGGGGGGAAAGTTGCTGCTACTACGT
CAGCACTCACCAACTTTTTTAGTCCGGGCGCCAAGCAAAATATCCAGCTGATCA

>1323_S4_L001_R1_001.fastq_67_1a_14
CCCCTACAACGGCGCTGATAGTGGCTCAGCTACTTAGGGTCCCGCAAGCCATCCTGGACATGATCGCTGG
TGCCCACTGGGGAGTCCTAGCGGGCATAGCGTATTTCTCCATGGTGGGCAACTGGGCGAAGGTCCTGGTA
GTGCTGTTGCTGTTTGCCGGCGTCGACGCAGCCACCTACACCACCGGGGGGAAAGTTGCTGCTACCACGT
CAGCACTCACCAACTTTTTTAGTCCGGGCGCCAAGCAAAACATCCAGCTGATCA

>1323_S4_L001_R1_001.fastq_68_1a_14
CCCCTACAACGGCGCTGATAGTGGCTCAGCTACTTAGGGTCCCGCAAGCCATCCTGGACATGATCGCTGG
TGCCCACTGGGGAGTCCTAGCGGGCATAGCGTATTTCTCCATGGTGGGCAACTGGGCGAAGGTCCTGGTA
GTGCTGTTGCTGTTTGCCGGCGTCGACGCAGCCACCTACACCACCGGGGGGAAAGTTGCTGCTACTACGT
CAGCACTCACCAACTTTTTTAGTCCGGGCGCCAAGCAAAACATCCAGCTGATTA

>1323_S4_L001_R1_001.fastq_69_1a_14
CCCCTACAACGGCGCTGATAGTGGCTCAGCTACTTAGGGTCCCGCAAGCCATCCTGGACATGATCGCTGG
TGCCCACTGGGGAGTCCTAGCGGGCATAGCGTATTTCTCCATGGTGGGCAATTGGGCGAAGGTCCTGGTA
GTGCTGTTGCTGTTTGCCGGCGTCGACGCAGACACCTACACCACCGGGGGGAAAGTTGCTGCTACTACGT
CAGCACTCACCAACTTTTTTAGTCCGGGCGCCAAGCAAAACATCCAGCTGATCA

>1323_S4_L001_R1_001.fastq_70_1a_14
CCCCTACAACGGCGCTGATAGTGGCTCAGCTACTTAGGGTCCCGCAAGCCATCCTGGACATGATCGCTGG
TGCTCACTGGGGAGTCCTAGCGGGCATAGCGTATTTCTCCATGGTGGGCAACTGGGCGAAGGTCCTGGTA
GTGCTGTTGCTGTTTGCCGGCGTCGACGCAGACACCTACACCACCGGGGGGAAAGTTGCTGCTACTACGT
CAGCACTCACCAACTTTTTTAGTCCGGGCGCCAAGCAAAACATCCAGCTGATCA

>1323_S4_L001_R1_001.fastq_71_1a_14
CCCCTACAACAGCGCTGATAGTGGCTCAGCTACTTAGGGTCCCGCAAGCCATCCTGGACATGATCGCTGG
TGCCCACTGGGGAGTCCTAGCGGGCATAGCGTATTTCTCCATGGTGGGCAACTGGGCGAAGGTCCTGGTA
GTGCTGTTGCTGTTTGCCGGCGTCGACGCAGACACCTACACCACCGGGGGGAAAGTTGCTGCTACTACGT
CAGCACTCACCAACTTTTTTAGTCCGGGCGCCAAGCAAAACATCCAGCTGATCA

>1323_S4_L001_R1_001.fastq_72_1a_14
CCCCTACAACGGCGCTGATAGTGGCTCAGCTACTTAGGGTCCCGCAAGCCATCCTGGACATGATCGCTGG
TGCCCACTGGGGAGTCCTAGCGGGTATAGCGTATTTCTCCATGGTGGGCAACTGGGCGAAGGTCCTGGTA
GTGCTGTTGCTGTTTGCCGGCGTCGACGCAGACACCTACACCACCGGGGGGAAAGTTGCTGCTACTACGT
CAGCACTCACCAACTTTTTTAGTCCGGGCGCCAAGCAAAACATCCAGCTGATCA

>1323_S4_L001_R1_001.fastq_73_1a_14
CCCCTACAACGGCGCTGATAGTGGCTCAGCTACTTAGGGTCCCACAAGCCATCCTGGACATGATCGCTGG
TGCCCACTGGGGAGTCCTAGCGGGCATAGCGTATTTCTCCATGGTGGGCAACTGGGCGAAGGTCCTGGTA
GTGCTGTTGCTGTTTGCCGGCGTCGACGCAGACACCTACACCACCGGGGGGAAAGTTGCTGCTACTACGT
CAGCACTCACCAACTTTTTTAGTCCGGGCGCCAAGCAAAACATCCAGCTGATCA

>1323_S4_L001_R1_001.fastq_74_1a_13
CCCCCACAACGGCGCTGATAGTGGCTCAGCTACTTAGGGTCCCGCAAGCCATCCTGGACATGATCGCTGG
TGCCCACTGGGGAGTCCTAGCGGGCATAGCGTATTTCTCCATGGTGGGCAACTGGGCGAAGGTCCTGGTA
GTGCTGTTGCTGTTTGCCGGCGTCGACGCAGCCACCTACACCACCGGGGGGAAAGTTGCTGCTACTACGT
CAGCACTCACCAACCTTTTTAGTCCGGGCGCCAAGCAAAACATCCAGCTGATCA

>1323_S4_L001_R1_001.fastq_75_1a_13
CCCCTACAACGGCGCTGATAGTGGCTCAGCTACTTAGGGTCCCGCAAGCCATCCTGGACATGATCGCTGG
TGCCCACTGGGGGGTCCTAGCGGGCATAGCGTATTTCTCCATGGTGGGCAACTGGGCGAAGGTCCTGGTA
GTGCTGTTGCTGTTTGCCGGCGTCGACGCAGACACCTACACCACCGGGGGGAAAGTTGCTGCTACTACGT
CAGCACTCACCAACTTTTTTAGTCCGGGCGCCAAGCAAAACATCCAGCTGATCA

>1323_S4_L001_R1_001.fastq_76_1a_13
CCCCTACAACGGCGCTGATAGTGGCTCAGCTACTTAGGGTCCCGCAAGCCATCCTGGACATGATCGCCGG
TGCCCACTGGGGAGTCCTAGCGGGCATAGCGTATTTCTCCATGGTGGGCAACTGGGCGAAGGTCCTGGTA
GTGCTGTTGCTGTTTGCCGGCGTCGACGCAGACACCTACACCACCGGGGGGAAAGTTGCTGCTACTACGT
CAGCACTCACCAACTTTTTTAGTCCGGGCGCCAAGCAAAACATCCAGCTGATCA

>1323_S4_L001_R1_001.fastq_77_1a_13
CCCCTACAACGGCGCTGATAGTGGCTCAGCTACTTAGGGTCCCGCAAGCCATCCTGGACATGATCGCTGG
TGCCCACTGGGGAGTCCTAGCGGGCATAGCGTATTTCTCCATGGTGGGCAACTGGGCGAAGGTCCTGGTG
GTGCTGTTGCTGTTTGCCGGCGTCGACGCAGACACCTACACCACCGGGGGGAAAGTTGCTGCTACTACGT
CAGCACTCACCAATTTTTTTAGTCCGGGCGCCAAGCAAAACATCCAGCTGATCA

>1323_S4_L001_R1_001.fastq_78_1a_13
CCCCTACAACGGCGCTGATAGTGGCTCAGCTACTTAGGGTCCCGCAAGCCATCCTGGACATGATCGCTGG
TGCCCACTGGGGAGTCCTAGCGGGCATAGCGTATTTCTCCATGGTGGGCAACTGGGCGAAGGTCCTAGTA
GTGCTGTTGCTGTTTGCCGGCGTCGACGCAGACACCTACACCACCGGGGGGAAAGTTGCTGCTACTACGT
CAGCACTCACCAACTTTTTTAGTCCGGGCGCCAAGCAAAACATCCAGCTGATCA

>1323_S4_L001_R1_001.fastq_79_1a_13
CCCCTACAACGGCGCTGATAGTGGCTCAGCTACTTAGGGTCCCGCAAGCCATCCTGGACATGATCGCTGG
TGCCCACTGGGGAGTCCTAGCGGGCATAGCGTATTTCTCCATGGTGGGCAACTGGGCGAAGGTCCTGGTA
GTGCTGTTGCTGTTTGCCGGCGTCGACGCAGACACCTACACCACCGGGGGGAAAGTTGCTGCTACTACGT
CAGCACTCACCAACTTTTTTAGTCCGGGCGCTAAGCAAAACATCCAGCTGATCA

>1323_S4_L001_R1_001.fastq_80_1a_13
CTCCTACAACGGCGCTGATAGTGGCTCAGCTACTTAGGGTCCCGCAAGCCATCCTGGACATGATCGCTGG
TGCCCACTGGGGAGTCCTAGCGGGCATAGCGTATTTCTCCATGGTGGGCAACTGGGCGAAGGTCCTGGTA
GTGCTGTTGCTGTTTGCCGGCGTCGACGCAGACACCTACACCACCGGGGGGAAAGTTGCTGCTACTACGT
CAGCACTCACCAACTTTTTTAGTCCGGGCGCCAAGCAAAACATCCAGCTGATCA

>1323_S4_L001_R1_001.fastq_81_1a_13
CCCCTACAACGGCGCTGATAGTGGCTCAGCTACTTAGGGTCCCGCAAGCCATCCTGGACATGATCGCTGG
TGCCCACTGGGGAGTCCTAGCGGGCATAGCGTATTTCTCCATGGTGGGCAACTGGGCGAAGGTCCTGGTA
GTGCTGTTGCTGTTTGCCGGCGTCGACGCAGACACCTACACCACCGGGGGAAAAGTTGCTGCTACTACGT
CAGCACTCACCAACTTTTTTAGTCCGGGCGCCAAGCAAAACATCCAGCTGATCA

>1323_S4_L001_R1_001.fastq_82_1a_13
CCCCTACAACGGCGCTGATAGTGGCTCAGCTACTTAGGGTCCCGCAAGCCATCCTGGACATGATCGCTGG
TGCCCACTGGGGAGTCCTAGCGGGCATAGCGTATTTCTCCATGGTGGGCAACTGGGCGAAGGTCCTGGTA
GTGCTGTTGCTGTTTGCCGGCGTCGACGCAGGCACCTACACCACCGGGGGGAAAGTTGCTGCTACTACGT
CAGCACTCACCAACTTTTTCAGTCCGGGCGCCAAGCAAAACATCCAGCTGATCA

>1323_S4_L001_R1_001.fastq_83_1a_12
CCCCTACAACGGCGCTGATAGTGGCTCAGCTACTTAGGGTCCCGCAAGCCATCCTGGACATGATCGCTGG
TGCCCACTGGGGAGTCCTAGCGGGCATAGCGTATTTCTCCATGGTGGGCAACTGGGCGAAGGTCCTGGTA
GTGCTGTTGCTGTTTGCCGGCGTCGACGCAGGCACCTACACCACCGGGGGGAAAGTTGCTGCTACTACGT
CGGCACTCACCAACTTTTTTAGTCCGGGCGCCAAGCAAAACATCCAGCTGATCA

>1323_S4_L001_R1_001.fastq_84_1a_12
CCCCTACAACGGCGCTGATAGTGGCTCAGCTACTTAGGGTCCCGCAAGCCATCCTGGACATGATCGCTGG
TGCCCACTGGGGAGTCCTAGCGGGCATAGCGTATTTCTCCATGGTGGGCAACTGGGCGAAGGTCCTGGTG
GTGCTGTTGCTGTTTGCCGGCGTCGACGCAGACACCTACACCACCGGGGGGAAAGTTGCTGCTACTACGT
CAGCACTCACCAACTTCTTTAGTCCGGGCGCCAAGCAAAACATCCAGCTGATCA

>1323_S4_L001_R1_001.fastq_85_1a_12
CCCCTACAACGGCGCTGATAGTGGCTCAGCTACTTAGGGTCCCGCAAGCCATCCTGGACATGATCGCTGG
TGCCCACTGGGGAGTCCTAGCGGGCATAGCGTATTTCTCCATGGTGGGCAACTGGGCGAAGGTCCTGGTA
GTGCTGTTGCTGTTTGCCGGCGTCGACGCAGACACTTACACCACCGGGGGGAAAGTTGCTGCTACTACGT
CAGCACTCACCAACTTTTTTAGTCCGGGCGCCAAGCAAAACATCCAGCTGATCA

>1323_S4_L001_R1_001.fastq_86_1a_12
CTCCTACAACGGCGCTGATAGTGGCTCAGCTACTTAGGGTCCCGCAAGCCATCCTGGACATGATCGCTGG
TGCCCACTGGGGAGTCCTAGCGGGCATAGCGTATTTCTCCATGGTGGGCAACTGGGCGAAGGTCCTGGTA
GTGCTGTTGCTGTTTGCCGGCGTCGACGCAGGCACCTACACCACCGGGGGGAAAGTTGCTGCTACTACGT
CAGCACTCACCAACTTTTTTAGTCCGGGCGCCAAGCAAAACATCCAGCTGATCA

>1323_S4_L001_R1_001.fastq_87_1a_12
CCCCTACAACGGCGCTGATAGTGGCTCAGCTACTTAGGGTCCCGCAAGCCATCCTGGACATGATCGCTGG
TGCCCACTGGGGAGTCCTAGCGGGCATAGCGTATTTCTCCATGGTAGGCAACTGGGCGAAGGTCCTGGTA
GTGCTGTTGCTGTTTGCCGGCGTCGACGCAGACACCTACACCACCGGGGGGAAAGTTGCTGCTACTACGT
CAGCACTCACCAACTTTTTTAGTCCGGGCGCCAAGCAAAACATCCAGCTGATCA

>1323_S4_L001_R1_001.fastq_88_1a_12
CCCCTACAACGGCGCTGATAGTGGCTCAGCTACTTAGGGTCCCGCAAGCCATCCTGGACATGATCGCTGG
TGCCCACTGGGGAGTCCTAGCGGGCATAGCGTATTTCTCCATGGTGGGCAACTGGGCGAAGGTCCTGGTA
GTGCTGTTGCTGTTTGCCGGCGTCGACGCAGCCACCTACACCACCGGGGGGAAAGTTGCTGCCACTACGT
CAGCACTCACCAACTTTTTTAGTCCGGGCGCCAAGCAAAACATCCAGCTGATCA

>1323_S4_L001_R1_001.fastq_89_1a_12
CCCCTACAACGGCGCTGATAGTGGCTCAGCTACTTAGGGTCCCGCAAGCCATCCTGGACATGGTCGCTGG
TGCCCACTGGGGAGTCCTAGCGGGCATAGCGTATTTCTCCATGGTGGGCAACTGGGCGAAGGTCCTGGTA
GTGCTGTTGCTGTTTGCCGGCGTCGACGCAGACACCTACACCACCGGGGGGAAAGTTGCTGCTACTACGT
CAGCACTCACCAACTTTTTTAGTCCGGGCGCCAAGCAAAACATCCAGCTGATCA

>1323_S4_L001_R1_001.fastq_90_1a_12
CCCCTACAACGGCGCTGATAGTGGCTCAGCTACTTAGGGTCCCGCAAGCCATCCTGGACATGATCGCTGG
TGCCCACTGGGGAGTCCTAGCGGGCATAGCGTATTTCTCCATGGTGGGCAACTGGGCGAAGGTCCTGGTA
GTGCTGTTGCTGTTTGCCGGCGTCGACGCAGCCACCTACACCACCGGGGGGAAAGTTGCTGCTACTACGT
CAGCACTTACCAACTTTTTTAGTCCGGGCGCCAAGCAAAACATCCAGCTGATCA

>1323_S4_L001_R1_001.fastq_91_1a_12
CCCCTACAACGGCGCTGATAGTGGCTCAGCTACTTAGAGTCCCGCAAGCCATCCTGGACATGATCGCTGG
TGCCCACTGGGGAGTCCTAGCGGGCATAGCGTATTTCTCCATGGTGGGCAACTGGGCGAAGGTCCTGGTA
GTGCTGTTGCTGTTTGCCGGCGTCGACGCAGACACCTACACCACCGGGGGGAAAGTTGCTGCTACTACGT
CAGCACTCACCAACTTTTTTAGTCCGGGCGCCAAGCAAAACATCCAGCTGATCA

>1323_S4_L001_R1_001.fastq_92_1a_12
CCCCTACGACGGCGCTGATAGTGGCTCAGCTACTTAGGGTCCCGCAAGCCATCCTGGACATGATCGCTGG
TGCCCACTGGGGAGTCCTAGCGGGCATAGCGTATTTCTCCATGGTGGGCAACTGGGCGAAGGTCCTGGTA
GTGCTGTTGCTGTTTGCCGGCGTCGACGCAGACACCTACACCACCGGGGGGAAAGTTGCTGCTACTACGT
CAGCACTCACCAACTTTTTTAGTCCGGGCGCCAAGCAAAACATCCAGCTGATCA

>1323_S4_L001_R1_001.fastq_93_1a_12
CCCCTACAACGGCGCTGATAGTGGCTCAGCTACTTAGGGTCCCGCAAGCCATCCTGGACATGATCGCTGG
TGCCCACTGGGGAGTCCTAGCGGGCATAGCGTATTTCTCCATGGTGGGCAACTGGGCGAAGGTCCTGGTA
GTGCTGTTGCTGTTTGCCGGCGTCGACGCAGACACCTACACCACCGGGGGGAAAGTTGCTGCTACTACGT
CAGCACTCACCAACTTTTTTAGTCCGGGCGCCAAGCAAAACATCCAGCTGATTA

>1323_S4_L001_R1_001.fastq_94_1a_12
CCCCTACAACGGCGCTGATAGTGGCTCAGCTACTTAGGGTCCCGCAAGCCATCCTGGACATGATCGCTGG
TGCCCACTGGGGAGTCCTAGCGGGCATAGCGTATTTCTCCATGGTGGGCAACTGGGCGAAGGTCCTGGTA
GTGCTGTTGCTGTTTGCCGGCGTCGACGCAGACACCTACGCCACCGGGGGGAAAGTTGCTGCTACTACGT
CAGCACTCACCAACTTTTTTAGTCCGGGCGCCAAGCAAAACATCCAGCTGATCA

>1323_S4_L001_R1_001.fastq_95_1a_11
CCCCTACAACGGCGCTGATAGTGGCTCAGCTACTTAGGGTCCCGCAAGCCATCCTGGACATGATCGCTGG
TGCCCACTGGGGAGTCCTAGCGGGCATAGTGTATTTCTCCATGGTGGGCAACTGGGCGAAGGTCCTGGTA
GTGCTGTTGCTGTTTGCCGGCGTCGACGCAGACACCTACACCACCGGGGGGAAAGTTGCTGCTACTACGT
CAGCACTCACCAACTTTTTTAGTCCGGGCGCCAAGCAAAACATCCAGCTGATCA

>1323_S4_L001_R1_001.fastq_96_1a_11
CCCCTACAACGGCGCTGATAGTGGCTCAGCTACTTAGGGTCCCGCAAGCCATCCTGGACATGATCGCTGG
TGCCCACTGGGGAGTCCTAGCGGGCATAGCGTATTTCTCCATGGTGGGCAACTGGGCGAAGGTCCTGGTA
GTGCTGTTGCTGTTTGCCGGCGTCGACGCAACCACCTACACCACCGGGGGGAAAGTTGCTGCTACTACGT
CAGCACTCACCAATTTCTTTAGTCCGGGCGCCAAGCAAAACATCCAGCTGATCA

>1323_S4_L001_R1_001.fastq_97_1a_11
CCCCTACAACGGCGCTGATAGTGGCTCAGCTACTTAGGGTCCCGCAAGCCATCCTGGACATGATCGCTGG
TGCCCACTGGGGAGTCCTAGCGGGCATAGCGTATTTCTCCATGGTGGGCAACTGGGCGAAGGTCCTGGTA
GTGCTGTTGCTGTTTGCCGGCGTCGACGCAGACACCTACACCACCGGGGGGAAAGTTGCTGCTACTACGT
CAGCACTCACCAACTTTTTTAGTCCAGGCGCCAAGCAAAACATCCAGCTGATCA

>1323_S4_L001_R1_001.fastq_98_1a_11
CCCCTACAACGGCGCTGATAGTGGCTCAGCTACTTAGGGTCCCGCAAGCCATCCTGGACATGATCGCTGG
TGCCCACTGGGGAGTCCTAGCGGGCATAGCGTATTTCTCCATGGTGGGCAACTGGGCGAAGGTCCTGGTA
GTGCTGTTGCTGTTTGCCGGCGTCGATGCAACCACCTACACCACCGGGGGGAAAGTTGCTGCTACTACGT
CAGCACTCACCAATTTTTTTAGTCCGGGCGCCAAGCAAAACATCCAGCTGATCA

>1323_S4_L001_R1_001.fastq_99_1a_11
CCCCTACAACGGCGCTGATAGTGGCTCAGCTACTTAGGGTCCCGCAAGCCATCCTGGACATGATCGCTGG
TGCCCACTGGGGAGTCCTAGCGGGCATAGCGTATTTCTCCATGGTGGGCAACTGGGCGAAGGTCCTGGTA
GTGCTGTTACTGTTTGCCGGCGTCGACGCAGGCACCTACACCACCGGGGGGAAAGTTGCTGCTACTACGT
CAGCACTCACCAACTTTTTTAGTCCGGGCGCCAAGCAAAACATCCAGCTGATCA

>1323_S4_L001_R1_001.fastq_100_1a_11
CCCCTACAACGGCGCTGATAGTGGCTCAGCTACTTAGGGTCCCGCAAGCCATCCTGGACATGATCGCTGG
TGCCCACTGGGGAGTCCTAGCGGGCATAGCGTATTTCTCCATGGTGGGCAACTGGGCGAAGGTCCTGGTA
GTGCTGTTGCTGTTTGCCGGCGTCGACGCAGACACCTACACCACCGGGGGGAAAGTTGCTGCTACTACGT
CAGCACTCACCAACTTTTTTAGTCCGGGCGCCAAACAAAACATCCAGCTGATCA

>1323_S4_L001_R1_001.fastq_101_1a_11
CCCCTACAACGGCGCTGATAGTGGCTCAGCTACTTAGGGTCCCGCAAGCCATCCTGGACATGATCGCTGG
CGCCCACTGGGGAGTCCTAGCGGGCATAGCGTATTTCTCCATGGTGGGCAACTGGGCGAAGGTCCTGGTA
GTGCTGTTGCTGTTTGCCGGCGTCGACGCAGACACCTACACCACCGGGGGGAAAGTTGCTGCTACTACGT
CAGCACTCACCAACTTTTTTAGTCCGGGCGCCAAGCAAAACATCCAGCTGATCA

>1323_S4_L001_R1_001.fastq_102_1a_11
CCCCTACAACGGCGCTGATAGTGGCTCAGCTACTTAGGGTCCCGCAAGCCATCCTGGACATGATCGCTGG
TGCCCACTGGGGAGTCCTAGCGGGCATAGCGTATTTCTCCATGGTGGGCAACTGGGCGAAGGTCCTGGTA
GTGCTGTTGCTGTTTGCCGGCGTCGACGCAGCCACCTACACCACCGGGGGGAAAGTTGCTGCTACTACGT
CAGCACTCACCAACTTTTTCAGTCCGGGCGCCAAGCAAAACATCCAGCTGATCA

>1323_S4_L001_R1_001.fastq_103_1a_11
CCCCTACAACGGCGCTGATAGTGGCTCAGCTACTTAGGGTCCCGCAAGCCATCCTGGACATGATCGCTGG
TGCCCACTGGGGAGTCCTAGCGGGCATAGCGTATTTCTCCATGGTGGGCAACTGGGCGAAGGTCCTGGTA
GTGCTGTTGCTGTTTGCCGGCGTCGACGCAGACACCTACACCACCGGGGGGAAAGCTGCTGCTACTACGT
CAGCACTCACCAACTTTTTTAGTCCGGGCGCCAAGCAAAACATCCAGCTGATCA

>1323_S4_L001_R1_001.fastq_104_1a_11
CCCCTACAACGGCGCTGATAGTGGCTCAGCTACTTAGGGTCCCGCAAGCCATCCTGGACATGATCGCTGG
TGCCCACTGGGGAGTCCTAGCGGGCATAGCGTATTTCTCCATGGTGGGCAACTGGGCGAAGGTCCTGGTG
GTGCTGTTGCTGTTTGCCGGCGTCGACGCAGCCACCTACACCACCGGGGGGAAAGTTGCTGCTACCACGT
CAGCACTCACCAACTTTTTTAGCCCGGGCGCCAAGCAAAACATCCAGCTGATCA

>1323_S4_L001_R1_001.fastq_105_1a_10
CCCCTACAACGGCGCTGATAGTGGCTCAGCTACTTAGGGTCCCGCAAGCCATCCTGGACATGATCGCTGG
TGCCCACTGGGGAGTCCTAGCGGGCATAGCGTATTTCTCCATGGTGGGCAACTGGGCGAAGGTCCTGGTA
GTGCTGTTGCTGTTTGCCGGCGTCGACGCAGCCACCTACACCACCGGGGGGAAAGTTGCTGCTACTACGT
CAGCGCTCACCAACTTTTTTAGTCCGGGCGCCAAGCAAAACATCCAGCTGATCA

>1323_S4_L001_R1_001.fastq_106_1a_10
CCCCTACAACGGCGCTGATAGTGGCTCAGCTACTTAGGGTCCCGCAAGCCATCCTGGACATGATCGCTGG
TGCCCACTGGGGGGTCCTAGCGGGCATAGCGTATTTCTCCATGGTGGGCAACTGGGCGAAGGTCCTGGTA
GTGCTGTTGCTGTTTGCCGGCGTCGACGCAGGCACCTACACCACCGGGGGGAAAGTTGCTGCTACTACGT
CAGCACTCACCAACTTTTTTAGTCCGGGCGCCAAGCAAAACATCCAGCTGATCA

>1323_S4_L001_R1_001.fastq_107_1a_10
CCCCTACAACGGCGCTGATAGTGGCTCAGCTACTTAGGGTCCCGCAAGCCATCCTGGACATGATCGCTGG
TGCCCACTGGGGAGTCCTAGCGGGCATAGCGTATTTCTCCATGGTGGGCAACTGGGCGAAGGTCCTGGTA
GTGCTGTTGCTGTTTGCCGGCGTCGACGCAGGCACCTACACCACCGGGGGGAAGGTTGCTGCTACTACGT
CAGCACTCACCAACTTTTTTAGTCCGGGCGCCAAGCAAAACATCCAGCTGATCA

>1323_S4_L001_R1_001.fastq_108_1a_10
CCCCTACAACGGCGCTGATAGTGGCTCAGCTACTTAGGGTCCCGCAAGCCATCCTGGACATGATCGCTGG
TGCCCACTGGGGAGTCCTAGCGGGCATAGCGTATTTCTCCATGGTGGGCAACTGGGCGAAGGTCCTGGTA
GTGCTGTTGCTATTTGCCGGCGTCGACGCAGGCACCTACACCACCGGGGGGAAAGTTGCTGCTACTACGT
CAGCACTCACCAACTTTTTTAGTCCGGGCGCCAAGCAAAACATCCAGCTGATCA

>1323_S4_L001_R1_001.fastq_109_1a_10
CCCCTACAACGGCGCTGATAGTGGCTCAGCTACTTAGGGTCCCGCAAGCCACCCTGGACATGATCGCTGG
TGCCCACTGGGGAGTCCTAGCGGGCATAGCGTATTTCTCCATGGTGGGCAACTGGGCGAAGGTCCTGGTA
GTGCTGTTGCTGTTTGCCGGCGTCGACGCAGGCACCTACACCACCGGGGGGAAAGTTGCTGCTACTACGT
CAGCACTCACCAACTTTTTTAGTCCGGGCGCCAAGCAAAACATCCAGCTGATCA

>1323_S4_L001_R1_001.fastq_110_1a_10
CCCCTACAACGGCGCTGATAGTGGCTCAGCTACTTGGGGTCCCGCAAGCCATCCTGGACATGATCGCTGG
TGCCCACTGGGGAGTCCTAGCGGGCATAGCGTATTTCTCCATGGTGGGCAACTGGGCGAAGGTCCTGGTA
GTGCTGTTGCTGTTTGCCGGCGTCGACGCAGACACCTACACCACCGGGGGGAAAGTTGCTGCTACTACGT
CAGCACTCACCAACTTTTTTAGTCCGGGCGCCAAGCAAAACATCCAGCTGATCA

>1323_S4_L001_R1_001.fastq_111_1a_10
CCCCTACAACGGCGCTGATAGTGGCTCAGCTACTTAGGGTCCCGCAAGCCATCCTGGACATGATCGCTGG
TGCCCACTGGGGAGTCCTAGCGGGCATAGCGTATTTCTCCATGGTGGGCAACTGGGCGAAGGTCCTGGTA
GTGCTGTTGCTGTTTGCCGGCGTCGACGCAGCCACCTACACCACCGGGGGGAAGGTTGCTGCTACTACGT
CAGCACTCACCAACCTTTTTAGTCCGGGCGCCAAGCAAAACATCCAGCTGATCA

>1323_S4_L001_R1_001.fastq_112_1a_10
CCCCTACAACGGCGCTGATAGTGGCTCAGCTACTTAGGGTCCCGCAAGCCATCCTGGACATGATCGCTGG
TGCCCACTGGGGAGTCCTAGCGGGCATAGCGTATTTCCCCATGGTGGGCAACTGGGCGAAGGTCCTGGTA
GTGCTGTTGCTGTTTGCCGGCGTCGACGCAGACACCTACACCACCGGGGGGAAAGTTGCTGCTACTACGT
CAGCACTCACCAACTTTTTTAGTCCGGGCGCCAAGCAAAACATCCAGCTGATCA

>1323_S4_L001_R1_001.fastq_113_1a_10
CCCCTACAACGGCGCTGATAGTGGCTCAGCTACTTAGGGTCCCGCAAGCCATCCTGGACATGATCGCTGG
TGCCCACTGGGGAGTCCTAGCGGGCATAGCGTATTTCTCCATGGTGGGCAACTGGGCGAAGGTCCTGGTA
GTGCTGTTGCTGTTTGCCGGCGTCGACGCGGACACCTACACCACCGGGGGGAAAGTTGCTGCTACTACGT
CAGCACTCACCAACTTTTTTAGTCCGGGCGCCAAGCAAAACATCCAGCTGATCA

>1323_S4_L001_R1_001.fastq_114_1a_10
CCCCTACAACGGCGCTGATAGTGGCTCAGCTACTTAGGGTCCCGCAAGCCATCCTGGACATGATCGCTGG
TGCCCACTGGGGAGTCCTAGCGGGCATAGCGTACTTCTCCATGGTGGGCAACTGGGCGAAGGTCCTGGTA
GTGCTGTTGCTGTTTGCCGGCGTCGACGCAGGCACCTACACCACCGGGGGGAAAGTTGCTGCTACTACGT
CAGCACTCACCAACTTTTTTAGTCCGGGCGCCAAGCAAAACATCCAGCTGATCA

>1323_S4_L001_R1_001.fastq_115_1a_10
CCCCTACAACGGCGCTGATAGTGGCTCAGCTACTTAGGGTCCCGCAAGCCATCCTGGACATGATCGCTGG
TGCCCACTGGGGAGTCCTAGCGGGCATAGCGTATTTCTCCATGGTGGGCAACTGGGCGAAGGTCCTGGTA
GTGCTGTTGCTGTTTGCCGGCGTCGACGCAGACACCTACACCACCGGGGGGAAAGTTGCTGCTACTACGT
CAGCACTCACCAATTTCTTTAGTCCGGGCGCCAAGCAAAACATCCAGCTGATCA

>1323_S4_L001_R1_001.fastq_116_1a_10
CCCCTACAACGGCGCTGATAGTGGCTCAGCTACTTAGGGTCCCGCAAGCCATCCTGGACATGATCGCTGG
TGCCCACTGGGGAGTCCTAGCGGGCATAGCGTATTTCTCCATGGTGGGCAACTGGGCGAAGGTCCTGGTA
GTGCTGTTGCTGTTTGCCGGCGTCGACGCAGGTACCTACACCACCGGGGGGAAAGTTGCTGCTACTACGT
CAGCACTCACCAACTTTTTTAGTCCGGGCGCCAAGCAAAACATCCAGCTGATCA

>1323_S4_L001_R1_001.fastq_117_1a_10
CCCCTACAACGGCGCTGATAGTGGCTCAGCTACTTAGGGTCCCGCAAGCCATCCTGGACATGATCGCTGG
TGCCCACTGGGGAGTCCTGGCGGGCATAGCGTATTTCTCCATGGTGGGCAACTGGGCGAAGGTCCTGGTA
GTGCTGTTGCTGTTTGCCGGCGTCGACGCAGACACCTACACCACCGGGGGGAAAGTTGCTGCTACTACGT
CAGCACTCACCAACTTTTTTAGTCCGGGCGCCAAGCAAAACATCCAGCTGATCA

>1323_S4_L001_R1_001.fastq_118_1a_10
CCCCTACAACGGCGCTGATAGTGGCTCAGCTACTTAGGGTCCCGCAAGCCATCCTGGGCATGATCGCTGG
TGCCCACTGGGGAGTCCTAGCGGGCATAGCGTATTTCTCCATGGTGGGCAACTGGGCGAAGGTCCTGGTA
GTGCTGTTGCTGTTTGCCGGCGTCGACGCAGACACCTACACCACCGGGGGGAAAGTTGCTGCTACTACGT
CAGCACTCACCAACTTTTTTAGTCCGGGCGCCAAGCAAAACATCCAGCTGATCA

>1323_S4_L001_R1_001.fastq_119_1a_10
CCCCTACAACGGCGCTGATAGTGGCTCAGCTACTTAGGGTCCCGCAAGCCGTCCTGGACATGATCGCTGG
TGCCCACTGGGGAGTCCTAGCGGGCATAGCGTATTTCTCCATGGTGGGCAACTGGGCGAAGGTCCTGGTA
GCGCTGTTGCTGTTTGCCGGCGTCGACGCAGACACCTACACCACCGGGGGGAAAGTTGCTGCTACTACGT
CAGCACTCACCAACTTTTTTAGTCCGGGCGCCAAGCAAAACATCCAGCTGATCA

>1323_S4_L001_R1_001.fastq_120_1a_10
CCCCTACAACGGCGCTGATAGTGGCTCAGCTACTTAGGGTCCCGCAAGCCATCCTGGACATGATCGCTGG
TGCCCACTGGGGAGTCCTAGCGGGCATAGCGTATTTCTCCATGGTGGGCAACTGGGCGAAGGTCCTGGTA
GTGCTGTTGCTGTTTGCCGGCGTCGACGCAGGCACCTACACCACCGGGGGGAAAGTTGCTGCTACTACGT
CAGCACTCACCAACTTTTTTAGCCCGGGCGCCAAGCAAAACATCCAGCTGATCA

>1323_S4_L001_R1_001.fastq_121_1a_9
CCCCTACAACGGCGCTGATAGTGGCTCAGCTACTTAGGGTCCCGCAAGCCATCCTGGACATGATCGCTGG
TGCCCACTGGGGAGTCCTAGCGGGCATAGCGTATTTCTCCATGGTGGGCAACTGGGCGAAGGTCCTGGTA
GTGCTGTTGCTGTTTGCCGGCGTCGACGCAGGCACCTACACCACCGGGGGGAAAGTCGCTGCTACTACGT
CAGCACTCACCAACTTTTTTAGTCCGGGCGCCAAGCAAAACATCCAGCTAATCA

>1323_S4_L001_R1_001.fastq_122_1a_9
CCCCTACAACGGCGCTGATAGTGGCTCAGCTACTTAGGGTCCCGCGAGCCATCCTGGACATGATCGCTGG
TGCCCACTGGGGAGTCCTAGCGGGCATAGCGTATTTCTCCATGGTGGGCAACTGGGCGAAGGTCCTGGTA
GTGCTGTTGCTGTTTGCCGGCGTCGACGCAGACACCTACACCACCGGGGGGAAAGTTGCTGCTACTACGT
CAGCACTCACCAACTTTTTTAGTCCGGGCGCCAAGCAAAACATCCAGCTGATCA

>1323_S4_L001_R1_001.fastq_123_1a_9
CCCCTACAACGGCGCTGATAGTGGCTCAGCTACTTAGGGTCCCGCAAGCCATCCTGGACATGATCGCTGG
TGCCCACTGGGGAGTCCTAGTGGGCATAGCGTATTTCTCCATGGTGGGCAACTGGGCGAAGGTCCTGGTA
GTGCTGTTGCTGTTTGCCGGCGTCGACGCAGACACCTACACCACCGGGGGGAAAGTTGCTGCTACTACGT
CAGCACTCACCAACTTTTTTAGTCCGGGCGCCAAGCAAAACATCCAGCTGATCA

>1323_S4_L001_R1_001.fastq_124_1a_9
CCCCTACAACGGCGCTGATAGTGGCTCAGCTACTTAGGGTCCCGCAAGCCATCCTGGACATGATCGCTGG
TGCCCACTGGGGAGTCCTAGCGGGCATAGCGTATTTCTCCATGGTGGGCAACTGGGCGAAGGTCCTGGTA
GTGCTGTTGCTGTTTGCCGGCGTCGACGCAACCACCTACACCACCGGGGGGAAAGTTGCTGCTACTACGT
CGGCACTCACCAATTTTTTTAGTCCGGGCGCCAAGCAAAACATCCAGCTGATCA

>1323_S4_L001_R1_001.fastq_125_1a_9
CCCCTACAACGGCACTGATAGTGGCTCAGCTACTTAGGGTCCCGCAAGCCATCCTGGACATGATCGCTGG
TGCCCACTGGGGAGTCCTAGCGGGCATAGCGTATTTCTCCATGGTGGGCAACTGGGCGAAGGTCCTGGTA
GTGCTGTTGCTGTTTGCCGGCGTCGACGCAGGCACCTACACCACCGGGGGGAAAGTTGCTGCTACTACGT
CAGCACTCACCAACTTTTTTAGTCCGGGCGCCAAGCAAAACATCCAGCTGATCA

>1323_S4_L001_R1_001.fastq_126_1a_9
CCCCTACAACGGCGCTGATAGTGGCTCAGCTACTTAGGGTCCCGCAAGCCATCCTGGACATGATCGCTGG
TGCCCACTGGGGAGTCCTAGCGGGCATAGCGTATTTCTCCATGGTGGGCAACTGGGCGAAGGTCCTGGTA
GTGCTGTTGCTGTTTGCCGGCGTCGACGCAGCCACCTACACCACCGGGGGGAAAGTTGCTGCTACTACGT
CAGCACTCACCAACTTCTTTAGTCCGGGCGCCAAGCAAAACATCCAGCTGATCA

>1323_S4_L001_R1_001.fastq_127_1a_9
CCCCTACAACGGCGCTGATAGTGGCTCAGCTACTTAGGGTCCCGCAAGCCATCCTGGACATGATCGCTGG
TGCCCACTGGGGAGTCCTAGCGGGCATAGCGTATTTCTCCATGGTGGGCAACTGGGCGAAGGTCCTGGTA
GTGCTGTTGCTGTTTGCCGGCGTCGACGCAGACACCTACACCACCGGGGGGAAAGTTGCTGCTACTACGT
CAGCACTCACCAACTTTTTTAGTCCGGGCGCCAAGCAAAACATCCGGCTGATCA

>1323_S4_L001_R1_001.fastq_128_1a_9
CCCCTACAACGGCGCTGATAGTGGCTCAGCTACTTAGGGTCCCGCAAGCCATCCTGGACATGATCGCTGG
TGCCCACTGGGGAGTCCTAGCGGGCATGGCGTATTTCTCCATGGTGGGCAACTGGGCGAAGGTCCTGGTA
GTGCTGTTGCTGTTTGCCGGCGTCGACGCAGGCACCTACACCACCGGGGGGAAAGTTGCTGCTACTACGT
CAGCACTCACCAACTTTTTTAGTCCGGGCGCCAAGCAAAACATCCAGCTGATCA

>1323_S4_L001_R1_001.fastq_129_1a_9
CCCCTACAACGGCGCTGATAGTGGCTCAGCTACTTAGGGTCCCGCAAGCCATCCTGGACATGATCGCTGG
TGCCCACTGGGGAGTCCTAGCGGGCATAGCGTATTTCTCCATGGTGGGCAACTGGGCGAAGGTCCTGGTA
GTGCTGTTGCTGTTTGCCGGCGTCGACGCAGACACCTACACCACCGGGGGGAAAGTTGCTGCTACTACGT
CAGCACTTACCAACTTTTTTAGTCCGGGCGCCAAGCAAAACATCCAGCTGATCA

>1323_S4_L001_R1_001.fastq_130_1a_9
CCCCTACAACGGCGCTGATAGTGGCTCAGCTACTTAGGGTCCCGCAAGCCATCCTGGACATGATCGCTGG
TGCCCACTGGGGAGCCCTAGCGGGCATAGCGTATTTCTCCATGGTGGGCAACTGGGCGAAGGTCCTGGTA
GTGCTGTTGCTGTTTGCCGGCGTCGACGCAGACACCTACACCACCGGGGGGAAAGTTGCTGCTACTACGT
CAGCACTCACCAACTTTTTTAGTCCGGGCGCCAAGCAAAACATCCAGCTGATCA

>1323_S4_L001_R1_001.fastq_131_1a_9
CCCCTACAACGGCGCTGATAGTGGCTCAGCTACTTAGGGTCCCGCAAGCCATCCTGGACATGATCGCTGG
TGCCCACTGGGGAGTCCTAGCGGGCATAGCGTATTTCTCCATGGTGGGCAACTGGGCGAAGGTCCTGGTA
GTGCTGTTGCTGTTTGCCGGCGTCGACGCAGACACCTACACCACCGGGGGGAAAGTTGCTGCTACTACGT
CAGCACTCACCAACTTTTTTAGTCCGGGCGCCAAGCGAAACATCCAGCTGATCA

>1323_S4_L001_R1_001.fastq_132_1a_9
CCCCTACAACGGCGCTGATAGTGGCTCAGCTACTTAGGGTCCCGCAAGCCATCCTGGACATGATCGCTGG
TGCCCACTGGGGAGTCCTAGCGGGCATAGCGTATTTCTCCATGGTGGGCAACTGGGCGGAGGTCCTGGTA
GTGCTGTTGCTGTTTGCCGGCGTCGACGCAGACACCTACACCACCGGGGGGAAAGTTGCTGCTACTACGT
CAGCACTCACCAACTTTTTTAGTCCGGGCGCCAAGCAAAACATCCAGCTGATCA

>1323_S4_L001_R1_001.fastq_133_1a_9
CCCCTACAACGGCGCTGATAGTGGCTCAGCTACTTAGGGTCCCGCAAGCCATCCTGGACATGATCGCTGG
TGCCCACTGGGGAGTCCTAGCGGGCATAGCGTATTTCTCCATGGTGGGCAACTGGGCGAAGGTCCTGGTA
GTGCTGTTGCTGTTTGCCGGCGTCGACGCAGACGCCTACACCACCGGGGGGAAAGTTGCTGCTACTACGT
CAGCACTCACCAACTTTTTTAGTCCGGGCGCCAAGCAAAACATCCAGCTGATCA

>1323_S4_L001_R1_001.fastq_134_1a_9
CCCCTACAACGGCGCTGATAGTGGCTCAGCTACTTAGGGTCCCGCAAGCCATCCTGGACATGATCGCTGG
TGCCCACTGGGGAGTCCTAGCGGGCATAGCGTATTTCTCCATGGTGGGCAACTGGGCGAAGGTCCTGGTA
GTGCTGTTGCTGTTTGCCGGCGTCGATGCAGCCACCTACACCACCGGGGGGAAAGTTGCTGCTACTACGT
CAGCACTCACCAACTTTTTTAGTCCGGGCGCCAAGCAAAACATCCAGCTGATCA

>1323_S4_L001_R1_001.fastq_135_1a_9
CCCCTACAACGGCGCTGATAGTGGCTCAGCTACTTAGAGTCCCGCAAGCCATCCTGGACATGATCGCTGG
TGCCCACTGGGGAGTCCTAGCGGGCATAGCGTATTTCTCCATGGTGGGCAACTGGGCGAAGGTCCTGGTA
GTGCTGCTGCTGTTTGCCGGCGTCGACGCAGACACCTACACCACCGGGGGGAAAGTTGCTGCTACTACGT
CAGCACTCACCAACTTTTTTAGTCCGGGCGCCAAGCAAAACATCCAGCTGATCA

>1323_S4_L001_R1_001.fastq_136_1a_9
CCCCTACAACGGCGCTGATAGTGGCTCAGCTACTTAGGGTCCCGCAAGCCATCCTGGACATGATCGCTGG
TGCCCACTGGGGAGTCCTAGCGGGCATAGCGTATTTCTCCATGGTGGGCAACTGGGCGAAGGTCCTGGTA
GTGCTGTTGCTGTTTGCCGGCGTCGACGCAGCCACCTACACCACCGGGGGGAAAGTTGCTGCTACTACGT
CAGCACTCACCAACCTTTTTAGTCCGGGCGCCAAGCAAAATATCCAGCTGATCA

>1323_S4_L001_R1_001.fastq_137_1a_9
CCCCTACAACGGCGCTGATAGTGGCTCAGCTACTTAGGGTCCCGCAAGCCATCCTGGACATGATCGCTGG
TGCCCACTGGGGAGTCCTAGCGGGCATAGCGTATTTCTCCATGGTGGGCAACTGGGCGAAGGTCCTGGTA
GTGCTATTGCTGTTTGCCGGCGTCGACGCAGGCACCTACACCACCGGGGGGAAAGTTGCTGCTACTACGT
CAGCACTCACCAACTTTTTTAGTCCGGGCGCCAAGCAAAACATCCAGCTGATCA

>1323_S4_L001_R1_001.fastq_138_1a_9
CCCCTACAACGGCGCTGATAGTGGCTCAGCTACTTAGGGTCCCGCAAGCCATCCTGGACATGATCGCTGG
TGCCCACTGGGGAGTCCTAGCGGGCATAGCGTATTTCTCCATGGTGGGCAACTGGGCGAAGGTCCTGGTA
GTGCTGTTGCTGTTTGCCGGCGTTGACGCAGACACCTACACCACCGGGGGGAAAGTTGCTGCTACTACGT
CAGCACTCACCAACTTTTTTAGTCCGGGCGCCAAGCAAAACATCCAGCTGATCA

>1323_S4_L001_R1_001.fastq_139_1a_9
CCCCTACAACGGCGCTGATAGTGGCTCAGCTACTTAGGGTTCCGCAAGCCATCCTGGACATGATCGCTGG
TGCCCACTGGGGAGTCCTAGCGGGCATAGCGTATTTCTCCATGGTGGGCAACTGGGCGAAGGTCCTGGTA
GTGCTGTTGCTGTTTGCCGGCGTCGACGCAGCCACCTACACCACCGGGGGGAAAGTTGCTGCTACTACGT
CAGCACTCACCAACTTTTTTAGTCCGGGCGCCAAGCAAAACATCCAGCTGATCA

>1323_S4_L001_R1_001.fastq_140_1a_9
CCCCTACAACGGCGCTGATAGTGGCCCAGCTACTTAGGGTCCCGCAAGCCATCCTGGACATGATCGCTGG
TGCCCACTGGGGAGTCCTAGCGGGCATAGCGTATTTCTCCATGGTGGGCAACTGGGCGAAGGTCCTGGTA
GTGCTGTTGCTGTTTGCCGGCGTCGACGCAGACACCTACACCACCGGGGGGAAAGTTGCTGCTACTACGT
CAGCACTCACCAACTTTTTTAGTCCGGGCGCCAAGCAAAACATCCAGCTGATCA

>1323_S4_L001_R1_001.fastq_141_1a_9
CCCCTACAACGGCGCCGATAGTGGCTCAGCTACTTAGGGTCCCGCAAGCCATCCTGGACATGATCGCTGG
TGCCCACTGGGGAGTCCTAGCGGGCATAGCGTATTTCTCCATGGTGGGCAACTGGGCGAAGGTCCTGGTA
GTGCTGTTGCTGTTTGCCGGCGTCGACGCAGACACCTACACCACCGGGGGGAAAGTTGCTGCTACTACGT
CAGCACTCACCAACTTTTTTAGTCCGGGCGCCAAGCAAAACATCCAGCTGATCA

>1323_S4_L001_R1_001.fastq_142_1a_9
CCCCTACAACGGCGCTGATAGTGGCTCAGCTACTTAGGGTCCCGCAAGCCATCCTGGACATGATCGCTGG
TGCCCACTGGGGAGTCCTAGCGGGCATAGCGTATTTCTCCATGGTGGGCAACTGGGCGAAGGTCCTGGTA
GTGCTGTTGCTGTTTGCCGGCGTCGACGCAGACACCTACACCACCGGGGGGAAAGTTGCTGCTACTACGT
CAGCACTCACCAACTTTTTTAGTCCGGGCGCCAAGCAAAACATCCAACTGATCA

>1323_S4_L001_R1_001.fastq_143_1a_9
CCCCTACAACGGCGCTGATAGTGGCTCAGCTACTTAGGGTCCCGCAAGCCATCCTGGACATGATCGCTGG
TGCCCACTGGGGAGTCCTAGCGGGCATAGCGTATTTCTCCATGGTGGGCAACTGGGCGAAGGTCCTGGTA
GTGCTGTTGCTGTTTGCCGGCGTCGACGCAGACACCTACACCACCGGGGGGAAAGTTGCTGCTACTACGT
CAGCACTCACCAACTTTTTTAGTCCGAGCGCCAAGCAAAACATCCAGCTGATCA

>1323_S4_L001_R1_001.fastq_144_1a_9
CCCCTACAACGGCGCTGATAGTGGCTCAGCTACTTAGGGTCCCGCAAGCCATCCTGGACATGATCGCTGG
TGCCCACTGGGGAGTCCTAGCGGGCATAGCGTATTTCTCCATGGTGGGCAACTGGGCGAAGGTCCTGGTA
GTGCTGTTGCTGTTTGCCGGCGTCGACGCAGCCACCTACACCACCGGGGGGAAAGTTGCTGCTACTACGT
CAGCACTCACCAACCTTTTTAGTCCGGGCGCCAAGCAAAACGTCCAGCTGATCA

>1323_S4_L001_R1_001.fastq_145_1a_9
CCCCTACAACGGCGCTGATAGTGGCTCAGCTACTTAGGGTCCCGCAAGCCATCCTGGACATGATCGCTGG
TGCCCACTGGGGAGTCCTAGCGGGCATAGCGTATTTCTCCATGGTGGGCAACTGGGCGAAGGTCCTGGTA
GTGCTGTTGCTGTTTGCCGGCGTCGACGCAGGCACCTACACCACCGGGGGGAAAGTTGCTGCTACTACGT
CAGCACTTACCAACTTTTTTAGTCCGGGCGCCAAGCAAAACATCCAGCTGATCA

>1323_S4_L001_R1_001.fastq_146_1a_8
CCCCTACAACGGCGCTGATAGTGGCTCAGCTACTTAGGGTCCCGCAAGCCATCCTGGACATGATCGCTGG
TGCCCACTGGGGAGTCCTAGCGGGCATAGCGTATTTCTCCATGGTGGGCAACTGGGCGAAGGTCCTGGTA
GTGCTGTTGCTGTTTGCCGGCGTCGACGCAGACACCTACACCACCGGGGGGAAAATTGCTGCTACTACGT
CAGCACTCACCAACTTTTTTAGTCCGGGCGCCAAGCAAAACATCCAGCTGATCA

>1323_S4_L001_R1_001.fastq_147_1a_8
CCCCTACAACGGCGCTGATAGTGGCTCAGCTACTTAGGGTCCCGCAAGCCATCCTGGACATGATCGCTGG
TGCCCACTGGGGAGTCCTAGCGGGCATAGCGTATTTCTCCATGGTGGGCAACTGGGCGAAGGTCCTGGTA
GTGCTGTTGCTGTTTGCCGGCGTCGACGCAGACACCTACACCACCGGGGGGAAAGTTGCTGCTACTACGT
CAGCACTCACCGACTTTTTTAGTCCGGGCGCCAAGCAAAACATCCAGCTGATCA

>1323_S4_L001_R1_001.fastq_148_1a_8
CCCCTACAACGGCGCTAATAGTGGCTCAGCTACTTAGGGTCCCGCAAGCCATCCTGGACATGATCGCTGG
TGCCCACTGGGGAGTCCTAGCGGGCATAGCGTATTTCTCCATGGTGGGCAACTGGGCGAAGGTCCTGGTA
GTGCTGTTGCTGTTTGCCGGCGTCGACGCAGACACCTACACCACCGGGGGGAAAGTTGCTGCTACTACGT
CAGCACTCACCAACTTTTTTAGTCCGGGCGCCAAGCAAAACATCCAGCTGATCA

>1323_S4_L001_R1_001.fastq_149_1a_8
CCCCTACAACGGCGCTGATAGTGGCTCAGCTACTTAGGGTCCCGCAAGCCATCCTGGACATGATCGCTGG
TGCCCACTGGGGAGTCCTAGCGGGCATAGCGTATTTCTCCATGGTGGGCAACTGGGCGAAGGTCCTGGTA
GTGCTGTTGCTGTTTGCCGGCGTCGACGCAGACACCTACACCACCGGGGGGAAAGTTGCTGCTACTACGT
CAGCACTCACCAACTTTTTTAGTCCGGGCGCCGAGCAAAACATCCAGCTGATCA

>1323_S4_L001_R1_001.fastq_150_1a_8
CCCCTACAACGGCGCTGATAGTGGCTCAGCTACTTAGGGTCCCGCAAGCCATCCTGGACATGATCGCCGG
TGCCCACTGGGGAGTCCTAGCGGGCATAGCGTATTTCTCCATGGTGGGCAACTGGGCGAAGGTCCTGGTA
GTGCTGTTGCTGTTTGCCGGCGTCGACGCAACCACCTACACCACCGGGGGGAAAGTTGCTGCTACTACGT
CAGCACTCACCAATTTTTTTAGTCCGGGCGCCAAGCAAAACATCCAGCTGATCA

>1323_S4_L001_R1_001.fastq_151_1a_8
CCCCTACAACGGCGCTGATAGTGGCTCAGCTACTTAGGGTCCCGCAAGCCATCCTGGACATGATCGCTGG
TGCCCACTGGGGAGTCCTAGCGGGCATAGCGTATTTCTCCATGGTGGGCAACTGGGCGAAGGTCCTGGTA
GTGCTGTTGCTGTTTGCCGGCGTCGACGCAGGCACCTACACCACCGGAGGGAAAGTTGCTGCTACTACGT
CAGCACTCACCAACTTTTTTAGTCCGGGCGCCAAGCAAAACATCCAGCTGATCA

>1323_S4_L001_R1_001.fastq_152_1a_8
CCCCTACAACGGCGCTGATAGTGGCTCAGCTACTTAGGGTCCCGCAAGCCATCCTGGACATGATCGCTGG
TGCCCACTGGGGAGTCCTAGCGGGCATAGCGTATTTCTCCATGGTGGGCAACTGGGCGAAGGTCCTGGTG
GTGCTGTTGCTGTTTGCCGGCGTCGACGCAGCCACCTACACCACCGGGGGGAAAGTTGCTGCCACTACGT
CAGCACTCACCAACCTTTTTAGTCCGGGCGCCAAGCAAAACATCCAGCTGATCA

>1323_S4_L001_R1_001.fastq_153_1a_8
CCCCTACAACGGCGCTGATAGTGGCTCAGCTACTTAGGGTCCCGCAAGCCATCCTGGACATGATCGCTGG
TGCCCACTGGGGAGTCCTAGCGGGCATAGCGTATTTCTCCATGGTGGGCAACTGGGCGAAGGTCCTGGTA
GTGCTGTTGCTGTTTGCCGGCGTCGACGCAGACACCTACACCACCGGGGGGAAAGTTGCAGCTACTACGT
CAGCACTCACCAACTTTTTTAGTCCGGGCGCCAAGCAAAACATCCAGCTGATCA

>1323_S4_L001_R1_001.fastq_154_1a_8
CCCCTACAACGGCGCTGATAGTGGCTCAGCTACTTAGGGTCCCGCAAGCCATCCTGGACATGATCGCTGG
TGCCCACTGGGGAGTCCTAGCGGGCATAGCGTATTTCTCCATGGTGGGCAACTGGGCGAAGGTCCTGGTA
GTGCTGTTGCTGTTTGCCGGCGTCGACGCAGGCACCTACACCACCGGGGGGAAAGTTGCTGCTACTACGT
CAGCACTCACTAACTTTTTTAGTCCGGGCGCCAAGCAAAACATCCAGCTGATCA

>1323_S4_L001_R1_001.fastq_155_1a_8
CCCCTACAACGGCGCTGATAGTGGCTCAGCTACTTAGGGTCCCGCAAGCCATCCTGGACATGATCGCTGG
TGCCCACTGGGGAGTCCTAGCGGGCATAGCGTATTTCTCCATGGTGGGCAACTGGGCGAAGGTCCTGGTG
GTGCTGTTGCTGTTTGCCGGCGTCGACGCAGGCACCTACACCACCGGGGGAAAAGTTGCTGCTACTACGT
CAGCACTCACCAACTTTTTTAGTCCGGGCGCCAAGCAAAACATCCAGCTGATCA

>1323_S4_L001_R1_001.fastq_156_1a_8
CCCCTACAACGGCGCTGATAGTGGCTCAGCTACTTAGGGTCCCGCAAGCCATCTTGGACATGATCGCTGG
TGCCCACTGGGGAGTCCTAGCGGGCATAGCGTATTTCTCCATGGTGGGCAACTGGGCGAAGGTCCTGGTA
GTGCTGTTGCTGTTTGCCGGCGTCGACGCAGACACCTACACCACCGGGGGGAAAGTTGCTGCTACTACGT
CAGCACTCACCAACTTTTTTAGTCCGGGCGCCAAGCAAAACATCCAGCTGATCA

>1323_S4_L001_R1_001.fastq_157_1a_8
CCCCTACAACGGCGCTGATAGTGGCTCAGCTACTTAGGGTCCCGCAAGCCATCCTGGACATGATCGCTGG
TGCCCACTGGGGAGTCCTAGCGGGCATAGCGTATTTCTCCATGGTGGGCAACTGGGCGAAGGTCCTGGTA
GTGCTGTTGCTGTTTGCCGGCGTCGACGCAGGCACCTACACCACCGGGGGGAAAGCTGCTGCTACTACGT
CAGCACTCACCAACTTTTTTAGTCCGGGCGCCAAGCAAAACATCCAGCTGATCA

>1323_S4_L001_R1_001.fastq_158_1a_8
CCCCTACAACGGCGCTGATAGTGGCTCAGCTACTTAGGGTCCCGCAAGCCATCCTGGACATGATCGCTGG
TGCCCACTGGGGAGTCCTAGCGGGCATAGCGTATTTCTCCATGGTGGGCAACTGGGCGAAGGTCCTGGTA
GTGCTGTTGCTGTCTGCCGGCGTCGACGCAGACACCTACACCACCGGGGGGAAAGTTGCTGCTACTACGT
CAGCACTCACCAACTTTTTTAGTCCGGGCGCCAAGCAAAACATCCAGCTGATCA

>1323_S4_L001_R1_001.fastq_159_1a_8
CCCCTACAACGGCGCTGATAGTGGCTCAGCTACTTAGGGTCCCGCAAGCCATCCTGGACATGATCGCTGG
TGCCCACCGGGGAGTCCTAGCGGGCATAGCGTATTTCTCCATGGTGGGCAACTGGGCGAAGGTCCTGGTA
GTGCTGTTGCTGTTTGCCGGCGTCGACGCAGACACCTACACCACCGGGGGGAAAGTTGCTGCTACTACGT
CAGCACTCACCAACTTTTTTAGTCCGGGCGCCAAGCAAAACATCCAGCTGATCA

>1323_S4_L001_R1_001.fastq_160_1a_8
CCCCTACAACGGCGCTGATAGTGGCTCAGCTACTTAGGGTCCCGCAAGCCATCCTGGACATGATCGCTGG
TGCCCACTGGGGAGTCCTAGCGGGCATAGCGTATTTCTCCATGGTGGGCAACTGGGCGAAGGTCCTGGTA
GTGCTGTTGCTGTTTGCCGGCGTCGACGCAGGCACCTACACCACCGGGGGGAAAGTTGCTGCTACTACGT
CAGCACTCACCAACTTTTTTAGTCCGGGCGCCAAGCAAAACATCCAGCTGATTA

>1323_S4_L001_R1_001.fastq_161_1a_8
CCCCTACAACGGCGCTGATAGTGGCTCAGCTACTTAGGGTCCCGCAAGCCATCCTGGACATGATCGCTGG
TGCCCACTGGGGAGTCCTAGCGGGCATAGCGTATTTCTCCATGGTGGGCAACTGGGCGAAGGTCCTGGTA
GTGCTGTTGCTGTTTGCCGGCGTCGACGCAGGCACCTACACCACCGGGGGGAAAGTTGCTGCTACTACGT
CAGCACTCACCAACTTTTTTAGTCCGGGCGCCAAGCAGAACATCCAGCTGATCA

>1323_S4_L001_R1_001.fastq_162_1a_8
CCCCTACAACGGCGCTGATAGTGGCTCAGCTACTTAGGGTCCCGCAAGCCATCCTGGACATGATCGCTGG
TGCCCACTGGGGAGTCCTAGCGGGCATAGCGTATTTCTCCATGGTGGGCAACTGGGCGAAGGTCCTGGTA
GTGCTGTTGCTGTTTGCTGGCGTCGACGCAGACACCTACACCACCGGGGGGAAAGTTGCTGCTACTACGT
CAGCACTCACCAACTTTTTTAGTCCGGGCGCCAAGCAAAACATCCAGCTGATCA

>1323_S4_L001_R1_001.fastq_163_1a_8
CCCCTACAACGGCGCTGATAGTGGCTCAGCTACTCAGGGTCCCGCAAGCCATCCTGGACATGATCGCTGG
TGCCCACTGGGGAGTCCTAGCGGGCATAGCGTATTTCTCCATGGTGGGCAACTGGGCGAAGGTCCTGGTA
GTGCTGTTGCTGTTTGCCGGCGTCGACGCAGCCACCTACACCACCGGGGGGAAAGTTGCTGCTACTACGT
CAGCACTCACCAACTTTTTTAGTCCGGGCGCCAAGCAAAACATCCAGCTGATCA

>1323_S4_L001_R1_001.fastq_164_1a_8
CCCCTACAACGGCGCTGATAGTGGCTCAGCTACTTAGGGTCCCGCAAGCCATCCTGGACATGATCGCTGG
TGCCCACTGGGGAGTCCTAGCGGGCATAACGTATTTCTCCATGGTGGGCAACTGGGCGAAGGTCCTGGTA
GTGCTGTTGCTGTTTGCCGGCGTCGACGCAGACACCTACACCACCGGGGGCAAAGTTGCTGCTACTACGT
CAGCACTCACCAACTTTTTTAGTCCGGGCGCCAAGCAAAACATCCAGCTGATCA

>1323_S4_L001_R1_001.fastq_165_1a_8
CCCCTACAACGGCGCTGATAGTGGCTCAGCTACTTAGGGTCCCGCAAGCCATCCTGGACATGATCGCTGG
TGCCCACTGGGGAGTCCTAGCGGGCATAGCGTATTTCTCCATGGTGGGCAACTGGGCGAAGGTCCTAGTA
GTGCTGTTGCTGTTTGCCGGCGTCGACGCAGCCACCTACACCACCGGGGGGAAAGTTGCTGCTACTACGT
CAGCACTCACCAACCTTTTTAGTCCGGGCGCCAAGCAAAACATCCAGCTGATCA

>1323_S4_L001_R1_001.fastq_166_1a_8
CCCCTACAACGGCGCTGATAGTGGCTCAGCTACTTAGGGTCCCGCAAGCCATCCTGGACATGATCGCTGG
TGCCCACTGGGGAGTCCTAGCGGGCATAGCGTATTTCTCCATGGTGGGCAACTGGGCGAAGGCCCTGGTA
GTGCTGTTGCTGTTTGCCGGCGTCGACGCAGACACCTACACCACCGGGGGGAAAGTTGCTGCTACTACGT
CAGCACTCACCAACTTTTTTAGTCCGGGCGCCAAGCAAAACATCCAGCTGATCA

>1323_S4_L001_R1_001.fastq_167_1a_8
CCCCTACAACGGCGCTGATAGTGGCTCAGCTACTTAGGGTCCCGCAAGCCATCCTGGACATGATCGCTGG
TGCCCACTGGGGAGTCCTAGCGGGCATAGCGTATTTCTCCATGGTGGGTAACTGGGCGAAGGTCCTGGTA
GTGCTGTTGCTGTTTGCCGGCGTCGACGCAGGCACCTACACCACCGGGGGGAAAGTTGCTGCTACTACGT
CAGCACTCACCAACTTTTTTAGTCCGGGCGCCAAGCAAAACATCCAGCTGATCA

>1323_S4_L001_R1_001.fastq_168_1a_8
CCCCTACAACGGCGCTGATAGTGGCTCAGCTACTTAGGGTCCCGCAAGCCATCCTGGACATGATCGCTGG
TGCCCACTGGGGAGTCCTAGCGGGCATAGCGTATTTCTCCATGGTGGGCAACTGGGCGAAGGTCCTGGTA
GTGCTGTTGCTGTTTGCCGGCGTCGACGCAGGCACCTACACCACCGGGGGGAAAGTTGCTGCTACTACAT
CAGCACTCACCAACTTTTTTAGTCCGGGCGCCAAGCAAAACATCCAGCTGATCA

>1323_S4_L001_R1_001.fastq_169_1a_8
CCCCCACAACGGCGCTGATAGTGGCTCAGCTACTTAGGGTCCCGCAAGCCATCCTGGACATGATCGCTGG
TGCCCACTGGGGAGTCCTAGCGGGCATAGCGTATTTCTCCATGGTGGGCAACTGGGCGAAGGTCCTGGTA
GTGCTGTTGCTGTTTGCCGGCGTCGACGCAACCACCTACACCACCGGGGGGAAAGTTGCTGCTACTACGT
CAGCACTCACCAATTTTTTTAGTCCGGGCGCCAAGCAAAACATCCAGCTGATCA

>1323_S4_L001_R1_001.fastq_170_1a_8
CCCCTACAACGGCGCTGATAGTGGCTCAGCTACTTAGGGTCCCGCAAGCCATCCTGGACATGATCGCTGG
TGCCCACTGGGGAGTCCTAGCGGGCATAGCGTATTTCTCCATGGTGGGCAACTGGGCGAAGGTCCTGGTA
GTGCTGTTGCTGTTTGCCGGCGTCGACGCAACCACCTACACCACCGGGGGGAAAGTTGCTGCTACTACGT
CAGCACTCACCAATTTTTTTAGTCCGGGCGCCAAGCAGAACATCCAGCTGATCA

>1323_S4_L001_R1_001.fastq_171_1a_8
CCCCTACAACGGCGCTGATAGTGGCTCAGCTACTTAGGGTCCCGCAAGCCATCCTGGACATGATCGCTGG
TGCCCACTGGGGAGTCCTAGCGGGCATAGCGTATTTCTCCATGGTGGGCAACTGGGCGAAGGTCCTGGTA
GTGCTGTTGCTGTTTGCCGGCGTCGACGCAACCACCTACACCACCGGGGGGAAAGTTGCTGCTACTACGT
CAGCACTCACCAGTTTTTTTAGTCCGGGCGCCAAGCAAAACATCCAGCTGATCA

>1323_S4_L001_R1_001.fastq_172_1a_7
CCCCTACAACGGCGCTGATAGTGGCTCAGCTACTTAGGGTCCCGCAAGCCATCCTGGACATGACCGCTGG
TGCCCACTGGGGAGTCCTAGCGGGCATAGCGTATTTCTCCATGGTGGGCAACTGGGCGAAGGTCCTGGTA
GTGCTGTTGCTGTTTGCCGGCGTCGACGCAGACACCTACACCACCGGGGGGAAAGTTGCTGCTACTACGT
CAGCACTCACCAACTTTTTTAGTCCGGGCGCCAAGCAAAACATCCAGCTGATCA

>1323_S4_L001_R1_001.fastq_173_1a_7
CCCCTACAACGGCGCTGATAGTGGCTCAGCTACTTAGGGTCCCGCAAGCCATCCTGGACATGATCGCTGG
TGCCCACTGGGGAGTCCTAGCGGGCATAGCGTATTTCTCCATGGTGGGCAATTGGGCGAAGGTCCTGGTA
GTGCTGTTGCTGTTTGCCGGCGTCGACGCAGGCACCTACACCACCGGGGGGAAAGTTGCTGCTACTACGT
CAGCACTCACCAACTTTTTTAGTCCGGGCGCCAAGCAAAACATCCAGCTGATCA

>1323_S4_L001_R1_001.fastq_174_1a_7
CCCCTACAACGGCGCTGATAGTGGCTCAGCTACTTAGGGTCCCGCAAGCCATCCTGGACATGATCGCTGG
TGCCCACTGGGGAGTTCTAGCGGGCATAGCGTATTTCTCCATGGTGGGCAACTGGGCGAAGGTCCTGGTA
GTGCTGTTGCTGTTTGCCGGCGTCGACGCAGACACCTACACCACCGGGGGGAAAGTTGCTGCTACTACGT
CAGCACTCACCAACTTTTTTAGTCCGGGCGCCAAGCAAAACATCCAGCTGATCA

>1323_S4_L001_R1_001.fastq_175_1a_7
CCCCTACAACGGCGCTGATAGTGGCTCAGCTACTTAGGGTCCCGCAAGCCATCCTGGACATGATCGCTGG
TGCCCACTGGGGAGTCCTAGCGGGCATAGCGTATTTCTCCATGGTGGGCAACTGGGCGAAGGTTCTGGTA
GTGCTGTTGCTGTTTGCCGGCGTCGACGCAGACACCTACACCACCGGGGGGAAAGTTGCTGCTACTACGT
CAGCACTCACCAACTTTTTTAGTCCGGGCGCCAAGCAAAACATCCAGCTGATCA

>1323_S4_L001_R1_001.fastq_177_1a_7
CCCCTACAACGGCGCTGATAGTGGCTCAGCTACTTAGGGTCCCGCAGGCCATCCTGGACATGATCGCTGG
TGCCCACTGGGGAGTCCTAGCGGGCATAGCGTATTTCTCCATGGTGGGCAACTGGGCGAAGGTCCTGGTA
GTGCTGTTGCTGTTTGCCGGCGTCGACGCAACCACCTACACCACCGGGGGGAAAGTTGCTGCTACTACGT
CAGCACTCACCAATTTTTTTAGTCCGGGCGCCAAGCAAAACATCCAGCTGATCA

>1323_S4_L001_R1_001.fastq_178_1a_7
CCCCTACAACGGCGCTGATAGTGGCTCAGCTACTTAGGGTCCCGCAAGCCATCCTGGACATGATCGCTGG
TGCCCACTGGGGAGTCCTAGCGGGCATAGCGTATTTCTCCATGGTGGGCAACTGGGCGAAGGTCCTGGTA
GTGCTGTTGCTGTTTGCCGGCGTCGACGCAGGCACCTACACCACCGGGGGGAAAGTTGCTGCTACTACGT
CAGCACTCACCAACTTTCTTAGTCCGGGCGCCAAGCAAAACATCCAGCTGATCA

>1323_S4_L001_R1_001.fastq_179_1a_7
CCCCTACAACGGCGCTGATAGTGGCTCAGCTACTTAGGGCCCCGCAAGCCATCCTGGACATGATCGCTGG
TGCCCACTGGGGAGTCCTAGCGGGCATAGCGTATTTCTCCATGGTGGGCAACTGGGCGAAGGTCCTGGTA
GTGCTGTTGCTGTTTGCCGGCGTCGACGCAGGCACCTACACCACCGGGGGGAAAGTTGCTGCTACTACGT
CAGCACTCACCAACTTTTTTAGTCCGGGCGCCAAGCAAAACATCCAGCTGATCA

>1323_S4_L001_R1_001.fastq_180_1a_7
CCCCTACAACGGCGCTGATAGTGGCTCAGCTACTTAGGGTCCCGCAAGCCATCCTGGACATGATCGCTGG
TGCCCACTGGGGAGTCCTAGCGGGCATAGCGTATTTCTCCATGGTGGGCAACTGGGCGAAGGTCCTGGTA
GTGCTGTTGCTGTTTGCCGGCGTCGACGCAGGCACCTACACCACCGGGGGGAAAGTTGCTGCTACTACGT
CAGCACTCACCAACTTTTTTAGTCCGGGCGCCAAACAAAACATCCAGCTGATCA

>1323_S4_L001_R1_001.fastq_181_1a_7
CCCCTACAACGGCGCTGATAGTGGCTCAGCTACTTAGGGTCCCGCAAGCCATCCTGGACATGATCGCTGG
TGCCCACTGGGGAGTCCTAGCGGACATAGCGTATTTCTCCATGGTGGGCAACTGGGCGAAGGTCCTGGTA
GTGCTGTTGCTGTTTGCCGGCGTCGACGCAGACACCTACACCACCGGGGGGAAAGTTGCTGCTACTACGT
CAGCACTCACCAACTTTTTTAGTCCGGGCGCCAAGCAAAACATCCAGCTGATCA

>1323_S4_L001_R1_001.fastq_182_1a_7
CCCCTACAACGGCGCTGATAGTGGCTCAGCTACTTAGGGTCCCGCAAGCCATCCTGGACATGATCGCTGG
TGCCCACTGGGGAGTCCTAGCGGGCATAGCGTATTTCTCCATGGTGGGTAACTGGGCGAAGGTCCTGGTG
GTGCTGTTGCTGTTTGCCGGCGTCGACGCAGCCACCTACACCACCGGGGGGAAAGTTGCTGCTACTACGT
CAGCACTCACCAACCTTTTTAGTCCGGGCGCCAAGCAAAACATCCAGCTGATCA

>1323_S4_L001_R1_001.fastq_183_1a_7
CCCCTACAACGGCGCTGATAGTGGCTCAGCTACTTAGGGTCCCGCAAGCCATCCTGGACATGATCGCCGG
TGCCCACTGGGGAGTCCTAGCGGGCATAGCGTATTTCTCCATGGTGGGCAACTGGGCGAAGGTCCTGGTA
GTGCTGTTGCTGTTTGCCGGCGTCGACGCAGGCACCTACACCACCGGGGGGAAAGTTGCTGCTACTACGT
CAGCACTCACCAACTTTTTTAGTCCGGGCGCCAAGCAAAACATCCAGCTGATCA

>1323_S4_L001_R1_001.fastq_184_1a_7
CCCCTACAACGGCGCTGATAGTGGCTCAGCTACTTAGGGTCCCGCAAGCCGTCCTGGACATGATCGCTGG
TGCCCACTGGGGAGTCCTAGCGGGCATAGCGTATTTCTCCATGGTGGGCAACTGGGCGAAGGTCCTGGTA
GTGCTGTTGCTGTTTGCCGGCGTCGACGCAGGCACCTACACCACCGGGGGGAAAGTTGCTGCTACTACGT
CAGCACTCACCAACTTTTTTAGTCCGGGCGCCAAGCAAAACATCCAGCTGATCA

>1323_S4_L001_R1_001.fastq_185_1a_7
CCCCTACAACGGCGCTGATAGTGGCTCAGCTACTTAGGGTCCCGCAAGCCATCCTGGACATGATCGCTGG
TGCCCACTGGGGAGTCCTAGCGGGCATAGCGTATTTCTCCATGGTGGGCAACTGGGCGAAGGTCCTGGTA
GTGCTGTTGCTGTTTGCCGGCGTCGACGCAGACACCTACACCACCGGGGGGAAAGTTGCTGCTACTACGT
CAGCACTCACCAACTTTTTTAGTCCGGGCGCCAAGCAAAACGTCCAGCTGATCA

>1323_S4_L001_R1_001.fastq_186_1a_7
CCCCTACAACGGCGCTGATAGTGGCTCAGCTACTTAGGGTCCCGCAAGCCATCCTGGACATGATCGCTGG
TGCCCACTGGGGAGTCCTAGCGGGCATAGCGTATTTCTCCATGGTGGGCAACTGGGCGAAGGTCCTGGTA
GTGCTGTTGCTGTTTGCCGGCGTCGACGCAGACACCTACACCACCGGGGGGAAAGTTGCTGCTACTACGT
CAGCACTCACCAACTTTTTTAGTCCGGGCGCCAAGCAAAACATCCAGCTGGTCA

>1323_S4_L001_R1_001.fastq_187_1a_7
CCCCTACAACGGCGCTGGTAGTGGCTCAGCTACTTAGGGTCCCGCAAGCCATCCTGGACATGATCGCTGG
TGCCCACTGGGGAGTCCTAGCGGGCATAGCGTATTTCTCCATGGTGGGCAACTGGGCGAAGGTCCTGGTA
GTGCTGTTGCTGTTTGCCGGCGTCGACGCAGGCACCTACACCACCGGGGGGAAAGTTGCTGCTACTACGT
CAGCACTCACCAACTTTTTTAGTCCGGGCGCCAAGCAAAACATCCAGCTGATCA

>1323_S4_L001_R1_001.fastq_188_1a_7
CCCCTACAACGGCGCTGATAGTGGCTCAGCTACTTAGGGTCCCGCAAGCCATCCTGGACATGATCGCTGG
TGCCCACTGGGGAGTCCTAGCGGGCATAGCGTATTTCTCCATGGTGGGCAACTGGGCGAAGGTCCTGGTA
GTGCTGTTGCTGTTTGCCGGCGTCGACGCAGACACCTACACCACCGGGGGGAAAGTTGCTGCTACTACGT
CAGCACTCACCAACTTTTTTAGTCCGGGCGCCAAGCAAAACATCCAGCTGACCA

>1323_S4_L001_R1_001.fastq_189_1a_7
CCCCTACAACGGCGCTGATAATGGCTCAGCTACTTAGGGTCCCGCAAGCCATCCTGGACATGATCGCTGG
TGCCCACTGGGGAGTCCTAGCGGGCATAGCGTATTTCTCCATGGTGGGCAACTGGGCGAAGGTCCTGGTA
GTGCTGTTGCTGTTTGCCGGCGTCGACGCAGGCACCTACACCACCGGGGGGAAAGTTGCTGCTACTACGT
CAGCACTCACCAACTTTTTTAGTCCGGGCGCCAAGCAAAACATCCAGCTGATCA

>1323_S4_L001_R1_001.fastq_190_1a_7
CCCCTACAACGGCGCTGATAGTGGCTCAGCTACTCAGGGTCCCGCAAGCCATCCTGGACATGATCGCTGG
TGCCCACTGGGGAGTCCTAGCGGGCATAGCGTATTTCTCCATGGTGGGCAACTGGGCGAAGGTCCTGGTA
GTGCTGTTGCTGTTTGCCGGCGTCGACGCAACCACCTACACCACCGGGGGGAAAGTTGCTGCTACTACGT
CAGCACTCACCAATTTTTTTAGTCCGGGCGCCAAGCAAAACATCCAGCTGATCA

>1323_S4_L001_R1_001.fastq_191_1a_7
CCGCTACAACGGCGCTGATAGTGGCTCAGCTACTTAGGGTCCCGCAAGCCATCCTGGACATGATCGCTGG
TGCCCACTGGGGAGTCCTAGCGGGCATAGCGTATTTCTCCATGGTGGGCAACTGGGCGAAGGTCCTGGTA
GTGCTGTTGCTGTTTGCCGGCGTCGACGCAGACACCTACACCACCGGGGGGAAAGTTGCTGCTACTACGT
CAGCACTCACCAACTTTTTTAGTCCGGGCGCCAAGCAAAACATCCAGCTGATCA

>1323_S4_L001_R1_001.fastq_192_1a_7
CCCCTACAACGGCGCTGATAGTGGCTCAGCTACTTAGGGTCCCGCAAGCCATCCTGGACATGATCGCTGG
TGCCCACTGGGGAGTCCTAGCGGGCATAGCGTATTTCTCCATGGTGGGCAACTGGGCGAAGGTCCTGGTA
GTGCTGTTGCTGTTTGCCGGCGTCGACGCAACCACCTACACCACCGGGGGGAAAGTTGCTGCTACTACGT
CAGCACTTACCAATTTTTTTAGTCCGGGCGCCAAGCAAAACATCCAGCTGATCA

>1323_S4_L001_R1_001.fastq_193_1a_7
CCCCTACAACGGCGCTGATAGTGGCTCAGCTACTTAGGGTCCCGCAAGCCATCCTGGACATGATCGCTGG
TGCCCACTGGGGAGTCCTAGCGGGCATAGCGTATTTCTCCATGGTGGGCAACTGGGCGAAGGTCCTGGTA
GTGCTGTTGCTGTTTGCCGGCGTCGATGCAGGCACCTACACCACCGGGGGGAAAGTTGCTGCTACTACGT
CAGCACTCACCAACTTTTTTAGTCCGGGCGCCAAGCAAAACATCCAGCTGATCA

>1323_S4_L001_R1_001.fastq_194_1a_7
CCCCTACAACGGCGCTGATAGTGGCTCAGCTACTTAGGGTCCCGCAAGCCACCCTGGACATGATCGCTGG
TGCCCACTGGGGAGTCCTAGCGGGCATAGCGTATTTCTCCATGGTGGGCAACTGGGCGAAGGTCCTGGTA
GTGCTGTTGCTGTTTGCCGGCGTCGACGCAGACACCTACACCACCGGGGGGAAAGTTGCTGCTACTACGT
CAGCACTCACCAACTTTTTTAGTCCGGGCGCCAAGCAAAACATCCAGCTGATCA

>1323_S4_L001_R1_001.fastq_195_1a_7
CCCCTACAACGGCGCTGATAGTGGCTCAGCTACTTAGGGTCCCGCAAGCCATCCTGGACATGATCGCTGG
TGCCCACTGGGGAGTCCTAGCGGGCATAGCGTATTTCTCCATGGTGGGCAACTGGGCGAAGGTCCTGGTA
GTGCTGTTGCTGTTTGCCGGCGTTGACGCAGGCACCTACACCACCGGGGGGAAAGTTGCTGCTACTACGT
CAGCACTCACCAACTTTTTTAGTCCGGGCGCCAAGCAAAACATCCAGCTGATCA

>1323_S4_L001_R1_001.fastq_196_1a_7
CCCCTACAACGGCGCTGATAGTGGCTCAGCTACTTAGGGTCCCGCAAGCCATCCTGGACATGATCGCTGG
TGCCCACTGGGGAGTCCTAGCGGGCATAGCGTATTTCTCCATGGTGGGCAACTGGGCGAAGGTCCTGGTA
GTGCTGTTGCTGTTTGCCGGCGTCGACGCAGCCACCTACACCACCGGAGGGAAAGTTGCTGCTACTACGT
CAGCACTCACCAACTTCTTTAGTCCGGGCGCCAAGCAAAACATCCAGCTGATCA

>1323_S4_L001_R1_001.fastq_197_1a_7
CCCCTACAACGGCGCTGATAGTGGCTCAGCTACTTAGGGTCCCGCAAGCCATCCTGGACATGATCGCTGG
TGCCCACTGGGGAGTCCTAGCGGGCATAGCGTATCTCTCCATGGTGGGCAACTGGGCGAAGGTCCTGGTA
GTGCTGTTGCTGTTTGCCGGCGTCGACGCAGACACCTACACCACCGGGGGGAAAGTTGCTGCTACTACGT
CAGCACTCACCAACTTTTTTAGTCCGGGCGCCAAGCAAAACATCCAGCTGATCA

>1323_S4_L001_R1_001.fastq_198_1a_7
CCCCTACAACGGCGCTGATAGTGGCTCAGCTACTTAGGGTCCCGCAAGCCATCCTGGACATGATCGCTGG
TGCCCACTGGGGAGTCCTAGCGGGCATAGCGTATTTCTCCATGGTGGGCAACTGGGCGAAGGTCCTGGTA
GTGCTGTTGCTGTTTGCCGGCGTCGACGCAGACACCTGCACCACCGGGGGGAAAGTTGCTGCTACTACGT
CAGCACTCACCAACTTTTTTAGTCCGGGCGCCAAGCAAAACATCCAGCTGATCA

>1323_S4_L001_R1_001.fastq_199_1a_7
CCCCTACAACGGCGCTGATAGTGGCTCAGCTACTTAGGGTCCCGCAAGCCATCCTGGACATGATCGCTGG
TGCCCACTGGGGAGTCCTAGCGGGCATAGCGTATTTCTCCATGGTGGGCAACTGGGCGAAGGTCCTGGTA
GTGCTGTTGCTGTTTGCCGGCGTCGACGCAAACACCTACACCACCGGGGGGAAAGTTGCTGCTACTACGT
CAGCACTCACCAAGTTTTTTAGTCCGGGCCCCAAGCAAAACATCCAGCTGATCA

>1323_S4_L001_R1_001.fastq_200_1a_7
CCCCTACAACGGCGCTGATAGTGGCTCAGCTACTTAGGGTCCCGCAAGCCATCCTGGACATGATCGCTGG
TGCCCACTGGGGAGTCCTAGCGGGCATAGCGTATTTCTCCATGGTGGGCAACTGGGCGAAGGTCCTGGTA
GTGCTGTTGCTGTTTGCCGGCGTCGACGCAGACACCTACACCACCGGGGGGAAAGTTGCTGCTACTACGT
CAGCACTCGCCAACTTTTTTAGTCCGGGCGCCAAGCAAAACATCCAGCTGATCA

>1323_S4_L001_R1_001.fastq_201_1a_7
CCCCTACAACGGCGCTGATAGTGGCTCAGCTACTTAGGGTCCCGCAAGCCATCCTGGACATGATCGCTGG
TGCCCACTGGGGAGTCCTAGCGGGCATAGCGTATTTCTCCATGGTGGGCAACTGGGCGAAGGTCCTGGTA
GTGCTGTTGCTGTTTGCCGGCGTTGACGCAGCCACCTACACCACCGGGGGGAAGGTTGCTGCTACTACGT
CAGCACTCACCAACTTTTTTAGTCCGGGCGCCAAGCAAAACATCCAGCTGATCA

>1323_S4_L001_R1_001.fastq_202_1a_7
CCCCTACAACGGCGCTGATAGTGGCTCAGCTACTTAGGGTCCCGCAAGCCATCCTGGACATGATCGCTGG
TGCCCACTGGGGAGTCCTAGCGGGTATAGCGTATTTCTCCATGGTGGGCAACTGGGCGAAGGTCCTGGTA
GTGCTGTTGCTGTTTGCCGGCGTCGACGCAGCCACCTACACCACCGGGGGGAAAGTTGCTGCTACTACGT
CAGCACTCACCAACTTTTTTAGTCCGGGCGCCAAGCAAAACATCCAGCTGATCA

>1323_S4_L001_R1_001.fastq_203_1a_7
CCCCTACAACGGCGCTGATAGTGGCTCAGCTACTTAGGGTCCCGCAAGCCATCCTGGACATGATCGCTGG
TGCCCACTGGGGAGTCCTAGCGGGCATAGCGTATTTCTCCATGGTGGGCAACTGGGCGAAGGTCCTGGTA
GTGCTGTTGCTGTTTGCCGGCGTCGACGCAGACACCTACACCACCGGGGGGAAAGTTGCTGCTACTACGT
CCGCACTCACCAACTTTTTTAGTCCGGGCGCCAAGCAAAACATCCAGCTGATCA

>1323_S4_L001_R1_001.fastq_204_1a_7
CCCCTACGACGGCGCTGATAGTGGCTCAGCTACTTAGGGTCCCGCAAGCCATCCTGGACATGATCGCTGG
TGCCCACTGGGGAGTCCTAGCGGGCATAGCGTATTTCTCCATGGTGGGCAACTGGGCGAAGGTCCTGGTA
GTGCTGTTGCTGTTTGCCGGCGTCGACGCAACCACCTACACCACCGGGGGGAAAGTTGCTGCTACTACGT
CAGCACTCACCAATTTTTTTAGTCCGGGCGCCAAGCAAAACATCCAGCTGATCA

>1323_S4_L001_R1_001.fastq_205_1a_7
CCCCTACAACGGCGCTGATAGTGGCTCAGCTACTTAGGGTCCCGCAAGCCATCCTGGACATGATCGCTGG
TGCCCACTGGGGAGTCCTAGCGGGCATAGCGTATTTTTCCATGGTGGGCAACTGGGCGAAGGTCCTGGTA
GTGCTGTTGCTGTTTGCCGGCGTCGACGCAGACACCTACACCACCGGGGGGAAAGTTGCTGCTACTACGT
CAGCACTCACCAACTTTTTTAGTCCGGGCGCCAAGCAAAACATCCAGCTGATCA

>1323_S4_L001_R1_001.fastq_206_1a_7
CCCCTACAACGGCGCTGATAGTGGCTCAGCTACTTAGGGTCCCGCAAGCCATCCTGGACATGATCGCTGG
TGCCCACTGGGGAGTCCTAGCGGGCATAGCGTATTTCTCCATGGTGGGCAACTGGGCGAAGGTCCTGGTA
GTGCTATTGCTGTTTGCCGGCGTCGACGCAGACACCTACACCACCGGGGGGAAAGTTGCTGCTACTACGT
CAGCACTTACCAACTTTTTTAGTCCGGGCGCCAAGCAAAACATCCAGCTGATCA

>1323_S4_L001_R1_001.fastq_207_1a_7
CCCCTACAACGGCGCTGATAGTGGCTCAGCTACTTAGGGTCCCGCAAGCCATCCTGGACATGATCGCTGG
TGCCCACTGGGGAGTCCTAGCGGGCATAGCGTATTTCTCCATGGTGGGCAACTGGGCGAAGGTCCTGGTA
GTGCTGTTGCTGTTTGCCGGCGTCGACGCAGGCACCTACACCACCGGGGGGAAAGTTGCTGCTACTACGT
CAGCACTCACCAACTTTTTTAGTCCGGGCGCCAAGCAAAGCATCCAGCTGATCA

>1323_S4_L001_R1_001.fastq_208_1a_7
CCCCTACAACGGCGCTGATAGTGGCTCAGCTACTCAGGGTCCCGCAAGCCATCCTGGACATGATCGCTGG
TGCCCACTGGGGAGTCCTAGCGGGCATAGCGTATTTCTCCATGGTGGGCAACTGGGCGAAGGTCCTGGTA
GTGCTGTTGCTGTTTGCCGGCGTCGACGCAGCCACCTACACCACCGGGGGGAAAGTTGCTGCTACTACGT
CAGCACTCACCAACCTTTTTAGTCCGGGCGCCAAGCAAAACATCCAGCTGATCA

>1323_S4_L001_R1_001.fastq_209_1a_7
CCCCTACAACGGCGCTGATAGTGGCTCAGCTACTTAGGGTCCCGCAAGCCATCCTGGACATGATCGCTGG
TGCCCACTGGGGAGTCCTAGCGGGCATAGCGTATTTCTCCATGGTGGGCAACTGGGCGAAGGTCCTGGTA
GTGCTGTTGCTGCTTGCCGGCGTCGACGCAGACACCTACACCACCGGGGGGAAAGTTGCTGCTACTACGT
CAGCACTCACCAACTTTTTTAGTCCGGGCGCCAAGCAAAACATCCAGCTGATCA

>1323_S4_L001_R1_001.fastq_210_1a_6
CCCCTACAACGGCGCTGATAGTGGCTCAGCTACTTAGGGTCCCGCAAGCCATCCTGGACATGATCGCTGG
TGCCCACTGGGGAGTCCTAGCGGGCATAGCGTATTTCTCCATGGTGGGCAACTGGGCGAAGGTCCTGGTA
GTGCTGTTGCTGTTTGCCGGCGTCGACGCAGACACCTACACCACCGGGGGGAAAGTTGCTGCTACCACGT
CAGCACTCACCAATTTTTTTAGTCCGGGCGCCAAGCAAAACATCCAGCTGATCA

>1323_S4_L001_R1_001.fastq_211_1a_6
CCCCTACAACGGCGCTGATAGTGGCTCAGCTACTTAGGGTCCCGCAAGCCATCCTGGACATGATCGCTGG
TGCTCACTGGGGAGTCCTAGCGGGCATAGCGTATTTCTCCATGGTGGGCAACTGGGCGAAGGTCCTGGTA
GTGCTGTTGCTGTTTGCTGGCGTCGACGCAGACACCTACACCACCGGGGGGAAAGTTGCTGCTACTACGT
CAGCACTCACCAACTTTTTTAGTCCGGGCGCCAAGCAAAACATCCAGCTGATCA

>1323_S4_L001_R1_001.fastq_212_1a_6
CCCCTACAACGGCGCTGATAGTGGCTCAGCTACTTAGGGTCCCGCAAGCCATCCTGGACATGATCGCTGG
TGCCCACTGGGGAGTCCTAGCGGGCATAGCGTATTTCTCCATGGTGGGCAACTGGGCGAAGGTCCTGGTA
GTGCTGTTGCTGTTTGCCGGCGTCGACGCAGACACCTACACCACCGGGGGGAAAGTTGCTGCTACTACGT
CAGCACTAACCAACTTTTTTAGTCCGGGCGCCAAGCAAAACATCCAGCTGATCA

>1323_S4_L001_R1_001.fastq_213_1a_6
CCCCTACAACGGCGCTGATAGTGGCTCAGCTACTTAGGGTCCCGCAAGCCATCCTGGACATGATCGCTGG
TGCCCACTGGGGAGTCCTAGCGGGCATAGCGTATTTCTCCATGGTGGGCAACTGGGCGAAGGTCCTGGTA
GTGCTGTTGCTGTTTGCCGGCGTCGACGCAAGCACCTACACCACCGGGGGGAAAGTTGCTGCTACTACGT
CAGCACTCACCAATTTTTTTAGTCCGGGCGCCAAGCAAAACATCCAGCTGATCA

>1323_S4_L001_R1_001.fastq_214_1a_6
CCCCTACAACGGCGCTGATAGTGGCTCAGCTACTTAGGGTCCCGCAAGCCATCCTGGATATGATCGCTGG
TGCCCACTGGGGAGTCCTAGCGGGCATAGCGTATTTCTCCATGGTGGGCAACTGGGCGAAGGTCCTGGTG
GTGCTGTTGCTGTTTGCCGGCGTCGACGCAGACACCTACACCACCGGGGGGAAAGTTGCTGCTACTACGT
CAGCACTCACCAACTTTTTTAGTCCGGGCGCCAAGCAAAACATCCAGCTGATCA

>1323_S4_L001_R1_001.fastq_215_1a_6
CCCCTACAACGGCGCTGATAGTGGCTCAGCTACTTAGGGTCCCGCAAGCCATCCTGGACATGATCGCTGG
TGCCCACTGGGGAGTCCTAGCGGGCATAGCGTATTTCTCCATGGTGGGCAACTGGGCGAAGGTCCTGGTA
GTGCTGTTGCTGTTTGCCGGCGTCGACGCAGACACCTACACCACCGGGGGGAAAGTTGCTGCTACTACGT
CAGCACTCACCAATCTTTTTAGTCCGGGCGCCAAGCAAAACATCCAGCTGATCA

>1323_S4_L001_R1_001.fastq_216_1a_6
CCCCTACAACGGCGCTGATAGTGGCTCAGCTACTTAGGGTCCCGCAAGCCATCCTGGACATGATCGCTGG
TGCCCACTGGGGAGTCCTAGCGGGCATAGCGTATTTCTCCATGGTGGGCAACTGGGCGAAGGTCCTGGTA
GTGCTGTTGCCGTTTGCCGGCGTCGACGCAGACACCTACACCACCGGGGGGAAAGTTGCTGCTACTACGT
CAGCACTCACCAACTTTTTTAGTCCGGGCGCCAAGCAAAACATCCAGCTGATCA

>1323_S4_L001_R1_001.fastq_217_1a_6
CCCCTACAACGGCGCTGATAGTGGCTCAGCTACTTAGGGTCCCGCAAGCCATCCTGGACATGATCGCTGG
TGCCCACTGGGGAGTCCTAGCGGGCATAGCGTATTTCTCCATGGTGGGCAACTGGGCGAAGGTCCTGGTA
GTGCTGTTGCTGTTTGCCGACGTCGACGCAGACACCTACACCACCGGGGGGAAAGTTGCTGCTACTACGT
CAGCACTCACCAACTTTTTTAGTCCGGGCGCCAAGCAAAACATCCAGCTGATCA

>1323_S4_L001_R1_001.fastq_218_1a_6
CCCCTACAACGGCGCTGATAGTGGCTCAGCTACTTAGGGTCCCGCAAGCCATCCTGGACATGATCGCTGG
TGCCCACTGGGGAGTCCTAGCGGGCATAGCGTATTTCTCCATGGTGGGCAACTGGGCGAAGGTCCTGGTA
GTGCTGTTGCTGTTTGCCGGCGTCGACGCAGACACCTACACCACCGGGGGGAAAGTTGCTGCTACTACGT
CAGCACTCACCAACTTTTTTAGTCCGGGCACCAAGCAAAACATCCAGCTGATCA

>1323_S4_L001_R1_001.fastq_219_1a_6
CCCCTACAACGGCGCTGATAGTGGCTCAGCTACTTAGGGTCCCGCAAGCCATCCTGGACATGATCGCTGG
TGCCCACTGGGGAGTCCTAGCGGGCATAGCGTATTTCTCCATGGTGGGCAACTGGGCGAAGGTCCTGGTA
GTGCTATTGCTGTTTGCCGGCGTCGACGCAGACACCTACACCACCGGGGGGAAAGTTGCTGCTACTACGT
CAGCACTCACCAACTTTTTTAGTCCGGGCGCCAAGCAAAACATCCAGCTGATCA

>1323_S4_L001_R1_001.fastq_220_1a_6
CCCCTACAACGGCGCTGGTAGTGGCTCAGCTACTTAGGGTCCCGCAAGCCATCCTGGACATGATCGCTGG
TGCCCACTGGGGAGTCCTAGCGGGCATAGCGTATTTCTCCATGGTGGGCAACTGGGCGAAGGTCCTGGTA
GTGCTGTTGCTGTTTGCCGGCGTCGACGCAGCCACCTACACCACCGGGGGGAAAGTTGCTGCTACTACGT
CAGCACTCACCAACCTTTTTAGTCCGGGCGCCAAGCAAAACATCCAGCTGATCA

>1323_S4_L001_R1_001.fastq_221_1a_6
CCCCTACAACGGCGCTGATAGTGGCTCAGCTACTTAGAGTCCCGCAAGCCATCCTGGACATGATCGCTGG
TGCCCACTGGGGAGTCCTAGCGGGCATAGCGTATTTCTCCATGGTGGGCAACTGGGCGAAGGTCCTGGTA
GTGCTGTTGCTGTTTGCCGGCGTCGACGCAACCACCTACACCACCGGGGGGAAAGTTGCTGCTACTACGT
CAGCACTCACCAATTTTTTTAGTCCGGGCGCCAAGCAAAACATCCAGCTGATCA

>1323_S4_L001_R1_001.fastq_222_1a_6
CCCCTACAACAGCGCTGATAGTGGCTCAGCTACTTAGGGTCCCGCAAGCCATCCTGGACATGATCGCTGG
TGCCCACTGGGGAGTCCTAGCGGGCATAGCGTATTTCTCCATGGTGGGCAACTGGGCGAAGGTCCTGGTA
GTGCTGTTGCTGTTTGCCGGCGTCGACGCAACCACCTACACCACCGGGGGGAAAGTTGCTGCTACTACGT
CAGCACTCACCAATTTTTTTAGTCCGGGCGCCAAGCAAAACATCCAGCTGATCA

>1323_S4_L001_R1_001.fastq_223_1a_6
CCCCTACAACGGCGCTGGTAGTGGCTCAGCTACTTAGGGTCCCGCAAGCCATCCTGGACATGATCGCTGG
TGCCCACTGGGGAGTCCTAGCGGGCATAGCGTATTTCTCCATGGTGGGCAACTGGGCGAAGGTCCTGGTA
GTGCTGTTGCTGTTTGCCGGCGTCGACGCAGCCACCTACACCACCGGGGGGAAAGTTGCTGCTACTACGT
CAGCACTCACCAACTTTTTTAGTCCGGGCGCCAAGCAAAACATCCAGCTGATCA

>1323_S4_L001_R1_001.fastq_224_1a_6
CCCCTACAACGGCGCTGATAGTGGCTCAGCTACTTAGGGTCCCGCAAGCCATCCTGGACATGATCGCTGG
TGCCCACTGGGGGGTCCTAGCGGGCATAGCGTATTTCTCCATGGTGGGCAACTGGGCGAAGGTCCTGGCA
GTGCTGTTGCTGTTTGCCGGCGTCGACGCAGACACCTACACCACCGGGGGGAAAGTTGCTGCTACTACGT
CAGCACTCACCAACTTTTTTAGTCCGGGCGCCAAGCAAAACATCCAGCTGATCA

>1323_S4_L001_R1_001.fastq_225_1a_6
CCCCTACAACGGCGCTGATAGTGGCTCAGCTACTTAGGGTCCCGCAAGCCATCCTGGACATGATCGCTGG
TGCCCACTGGGGAGTCCTAGCGGGCATAGCGTATTTCTCCATGGTGGGCAACTGGGCGAAGGTCCTGGTA
GTGCTGTTGCTGTTTGCCGGCGTCGACGCAGGCACCTACACCACCGGGGGGGAAGTTGCTGCTACTACGT
CAGCACTCACCAACTTTTTTAGTCCGGGCGCCAAGCAAAACATCCAGCTGATCA

>1323_S4_L001_R1_001.fastq_226_1a_6
CCCCTACAACGGCGCTGATAGTGGCTCAGCTACTTAGGGTCCCGCAAGCCATCCTGGACATGATCGCTGG
TGCCCACTGGGGAGTCCTAGCGGGCATAGCGTATTTCTCCATGGTGGGCAACTGGGCGAAGGTCCTGGTA
GTGCTGTTGCTGTTTGCCGGCGTCGACGCAGACACCTACACCACCGGGGGGAAAGTTGCTGCTACTACGT
CAGCACTCACCAACTTTTTTAGTCCGGGCGCCAAGCAAAACATCCAGCCGATCA

>1323_S4_L001_R1_001.fastq_227_1a_6
CCCCTACAACGGCGCTGATAGTGGCTCAGCTACTTAGGGTCCCGCAAGCCATCCTGGACATGATCGCTGG
TGCCCACTGGGGAGTCCTAGCGGGCATAGCGTATTTCTCCATGGTGGGCAACTGGGCGAAGGTCCTGGTG
GTGCTGTTGCTGTTTGCCGGCGTCGACGCAGACACTTACACCACCGGGGGGAAAGTTGCTGCTACTACGT
CAGCACTCACCAACTTTTTTAGTCCGGGCGCCAAGCAAAACATCCAGCTGATCA

>1323_S4_L001_R1_001.fastq_228_1a_6
CCCCTACAACGGCGCTGATAGTGGCTCAGCTACTTAGGGCCCCGCAAGCCATCCTGGACATGATCGCTGG
TGCCCACTGGGGAGTCCTAGCGGGCATAGCGTATTTCTCCATGGTGGGCAACTGGGCGAAGGTCCTGGTA
GTGCTGTTGCTGTTTGCCGGCGTCGACGCAGCCACCTACACCACCGGGGGGAAAGTTGCTGCTACTACGT
CAGCACTCACCAACTTTTTTAGTCCGGGCGCCAAGCAAAACATCCAGCTGATCA

>1323_S4_L001_R1_001.fastq_229_1a_6
CCCCTACAACGGCGCTGATAGTGGCTCAGCTACTTAGGGTCCCGCAAGCCATCCTGGACATGATCGCTGG
TGCCCACTGGGGAGTCCTAGCGGGCATAGCGTATTTCTCCATGGTGGGCAACTGGGCGAAGGTCCTGGTA
GTGCTGTTGCTGTTTGCCGGCGTCGACGCAGACACCTACACCACCGGGGGGAAAGTTGCTGCTACTACGT
CAGCACTCACCAACTTTTTTAGTCCGGGCGCCAAGCAAAGCATCCAGCTGATCA

>1323_S4_L001_R1_001.fastq_230_1a_6
CCCCTACAACGGCGCTGATAGTGGCTCAGCTACTTAGGGTCCCGCAAGCCATCCTGAACATGATCGCTGG
TGCCCACTGGGGAGTCCTAGCGGGCATAGCGTATTTCTCCATGGTGGGCAACTGGGCGAAGGTCCTGGTA
GTGCTGTTGCTGTTTGCCGGCGTCGACGCAGACACCTACACCACCGGGGGGAAAGTTGCTGCTACTACGT
CAGCACTCACCAACTTTTTTAGTCCGGGCGCCAAGCAAAACATCCAGCTGATCA

>1323_S4_L001_R1_001.fastq_231_1a_6
CCCCTACAACGGCGCTGATAGTGGCTCAGCTACTTAGGGTCCCGCAAGCCATCCTGGACATGATCGCTGG
TGCCCACTGGGGAGTCCTAGCGGGCATAGCGTATTTCTCCATGGTGGGCAACTGGGCGAAGGTCCTGGTA
GTGCTGTTGCTGTTTGCCGGCGTCGACGCAGACACCTACACCACCGGGGGGAAAGTTGCTGCTGCTACGT
CAGCACTCACCAACTTTTTTAGCCCGGGCGCCAAGCAAAACATCCAGCTGATCA

>1323_S4_L001_R1_001.fastq_232_1a_6
CCCCTACAACGGCGCTGATAGTGGCTCAGCTACTTAGGGTCCCGCAAGCCATCCTGGACATGATCGCTGG
TGCCCACTGGGGAGTCCTAGCGGGCATAGCGTATTTCTCCATGGTGGGCAACTGGGCGAAGGTCCTGGCA
GTGCTGTTGCTGTTTGCCGGCGTCGACGCAGACACCTACACCACCGGGGGGAAAGTTGCTGCTACTACGT
CAGCACTCACCAACTTTTTTAGTCCGGGCGCCAAGCAAAACATCCAGCTGATCA

>1323_S4_L001_R1_001.fastq_233_1a_6
CCCCTACAACGGCGCTGATAGTGGCTCAACTACTTAGGGTCCCGCAAGCCATCCTGGACATGATCGCTGG
TGCCCACTGGGGAGTCCTAGCGGGCATAGCGTATTTCTCCATGGTGGGCAACTGGGCGAAGGTCCTGGTA
GTGCTGTTGCTGTTTGCCGGCGTCGACGCAGGCACCTACACCACCGGGGGGAAAGTTGCTGCTACTACGT
CAGCACTCACCAACTTTTTTAGTCCGGGCGCCAAGCAAAACATCCAGCTGATCA

>1323_S4_L001_R1_001.fastq_234_1a_6
CCCCTACAACGGCGCTGATAGTGGCTCAGCTACTTAGGGTCCCGCAAGCCATCCTGGACATGATCGCTGG
TGCCCACTGGGGAGTCCTAGCGGGCATAGCGTATTTCTCCATGGTGGGCAACTGGGCGAAGGTCCTGGTA
GTGCTGTTGCTGTTTGCCGGCGTCGACACAACCACCTACACCACCGGGGGGAAAGTTGCTGCTACTACGT
CAGCACTCACCAATTTTTTTAGTCCGGGCGCCAAGCAAAACATCCAGCTGATCA

>1323_S4_L001_R1_001.fastq_235_1a_6
CCCCTACAACGGCGCTGATAGTGGCTCAGCTACTTAGGGTCCCGCAAGCCATCCTGGACATGATCGCTGG
TGCCCACTGGGGAGTCCTAGCGGGCATAGCGTATTTCTCCATGGTGGGCAACTGGGCGAAGGTCCTGGTA
GTGCTGTTGCTGTTTGCCGGTGTCGACGCAGACACCTACACCACCGGGGGGAAAGTTGCTGCTACTACGT
CAGCACTCACCAACTTTTTTAGTCCGGGCGCCAAGCAAAACATCCAGCTGATCA

>1323_S4_L001_R1_001.fastq_236_1a_6
CCCCTACAACGGCGCTGATAGTGGCTCAGCTACTTAGGGTCCCGCAAGCCATCCTGGACATGATCGCTGG
TGCCCACTGGGGAGTCCTAGCGGGCATAGCGTATTTCTCCATGGTGGGCAACTGGGCGAAGGTCCTGGTA
GTGCTGTTGCTGTTTGCCGGCGTCGACGCAGACACCTACACCACCGGGGGGAAAGTTGCTGCTACTACGT
CAGCACTCACCAACTTTCTTAGTCCGGGCGCCAAGCAAAACATCCAGCTGATCA

>1323_S4_L001_R1_001.fastq_237_1a_6
CCCCTACAACGGCGCTGATAGTGGCTCAGCTACTTAGGGTCCCGCAAGCCATCCTGGACATGATCGCTGG
TGCCCATTGGGGGGTCCTAGCGGGCATAGCGTATTTCTCCATGGTGGGCAACTGGGCGAAGGTCCTGGTA
GTGCTGTTGCTGTTTGCCGGCGTCGACGCAGGCACCTACACCACCGGGGGGAAAGTTGCTGCTACTACGT
CAGCACTCACCAACTTTTTTAGTCCGGGCGCCAAGCAAAACATCCAGCTGATCA

>1323_S4_L001_R1_001.fastq_238_1a_6
CCCCTACAACGGCGCTGATAGTGGCTCAGCTACTTAGGGTCCCGCAAGCCATCCTGGACATGATCGCTGG
TGCCCACTGGGGAGTCCTAGCGGGCATAGCGTATTTCTCCATGGTGGGCAACTGGGCGAAGGTCCTGGTG
GTGCTGTTGCTGTTTGCCGGCGTCGACGCAACCACCTACACCACCGGGGGGAAAGTTGCTGCTACTACGT
CAGCACTCACCAATTTTTTTAGTCCGGGCGCCAAGCAAAACATCCAGCTGATCA

>1323_S4_L001_R1_001.fastq_239_1a_6
CCCCCACAACGGCGCTGATAGTGGCTCAGCTACTTAGGGTCCCGCAAGCCATCCTGGACATGATCGCTGG
TGCCCACTGGGGAGTCCTAGCGGGCATAGCGTATTTCTCCATGGTGGGCAACTGGGCGAAGGTCCTGGTA
GTGCTGTTGCTGTTTGCCGGCGTCGACGCAGGCACCTACACCACCGGGGGGAAAGTTGCTGCTACTACGT
CAGCACTCACCAACTTTTTTAGTCCGGGCGCCAAGCAAAACATCCAGCTGATCA

>1323_S4_L001_R1_001.fastq_240_1a_6
CCCCTACAACGGCGCTGATAGTGGCTCAGCTACTTAGGGTCCCGCAAGCCATCCTGGACATGATCGCTGG
CGCCCACTGGGGAGTCCTAGCGGGCATAGCGTATTTCTCCATGGTGGGCAACTGGGCGAAGGTCCTGGTA
GTGCTGTTGCTGTTTGCCGGCGTCGACGCAACCACCTACACCACCGGGGGGAAAGTTGCTGCTACTACGT
CAGCACTCACCAATTTTTTTAGTCCGGGCGCCAAGCAAAACATCCAGCTGATCA

>1323_S4_L001_R1_001.fastq_241_1a_6
CCCCTACAACGGCGCTGATAGCGGCTCAGCTACTTAGGGTCCCGCAAGCCATCCTGGACATGATCGCTGG
TGCCCACTGGGGAGTCCTAGCGGGCATAGCGTATTTCTCCATGGTGGGCAACTGGGCGAAGGTCCTGGTA
GTGCTGTTGCTGTTTGCCGGCGTCGACGCAGACACCTACACCACCGGGGGGAAAGTTGCTGCTACTACGT
CAGCACTCACCAACTTTTTTAGTCCGGGCGCCAAGCAAAACATCCAGCTGATCA

>1323_S4_L001_R1_001.fastq_242_1a_6
CCCCTACAACGGCGCTGATAGTGGCTCAGCTACTTAGGGTCCCGCAAGCCATCCTGGACATGATCGCTGG
TGCCCACTGGGGAGTCCTAGCGGGCATAGCGTATTTCTCCATGGTGGGCAACTGGGCGAAGGTCCTGGTA
GTGCTGTTGCTGTTTGCCGGCGTCGACGCAGATACCTACACCACCGGGGGGAAAGTTGCTGCTACTACGT
CAGCACTCACCAACTTTTTTAGTCCGGGCGCCAAGCAAAACATCCAGCTGATCA

>1323_S4_L001_R1_001.fastq_243_1a_6
CCCCTACAACGGCGCTGATAGTGGCTCAGCTACTTAGGGTCCCGCAAGCCATCCTGGACATGATCGCTGG
TGCCCACTGGGGAGTCCTAGCGGGCATAGCGTATTTCTCCATGGTGGGCAACTGGGCAAAGGTCCTGGTA
GTGCTGTTGCTGTTTGCCGGCGTCGACGCAACCACCTACACCACCGGGGGGAAAGTTGCTGCTACTACGT
CAGCACTCACCAATTTTTTTAGTCCGGGCGCCAAGCAAAACATCCAGCTGATCA

>1323_S4_L001_R1_001.fastq_244_1a_6
CCCCTACAACGGCGCTGATAGTGGCTCAGCTACTTAGGGTCCCGCAAGCCATCCTGGACATGATCGCTGG
TGCCCACTGGGGAGTCCTAGCGGGCATAGCGTATTTCTCCATGGTGGGCAACTGGGCGAAGGTCCTGGTA
GTGCTGTTGCTGTTTGCCGGCGTCGACGCAGCCACCTACACCACCGGGGGGAAAGTTGCTGCTACTACGT
CAGCACTCACCAACCTTTTTAGTCCGGGCGCCAAGCAAAGCATCCAGCTGATCA

>1323_S4_L001_R1_001.fastq_245_1a_6
CCCCTACAACGGCGCTGATCGTGGCTCAGCTACTTAGGGTCCCGCAAGCCATCCTGGACATGATCGCTGG
TGCCCACTGGGGAGTCCTAGCGGGCATAGCGTATTTCTCCATGGTGGGCAACTGGGCGAAGGTCCTGGTA
GTGCTGTTGCTGTTTGCCGGCGTCGACGCAGCCACCTACACCACCGGGGGGAAAGTTGCTGCTACTACGT
CAGCACTCACCAACCTTTTTAGTCCGGGCGCCAAGCAAAACATCCAGCTGATCA

>1323_S4_L001_R1_001.fastq_246_1a_6
ACCCTACAACGGCGCTGATAGTGGCTCAGCTACTTAGGGTCCCGCAAGCCATCCTGGACATGATCGCTGG
TGCCCACTGGGGAGTCCTAGCGGGCATAGCGTATTTCTCCATGGTGGGCAACTGGGCGAAGGTCCTGGTA
GTGCTGTTGCTGTTTGCCGGCGTCGACGCAGACACCTACACCACCGGGGGGAAAGTTGCTGCTACTACGT
CAGCACTCACCAACTTTTTTAGTCCGGGCGCCAAGCAAAACATCCAGCTGATCA

>1323_S4_L001_R1_001.fastq_247_1a_6
CCCCTACAACGGCGCTGATAGTGGCTCAGCTACTTAGGGTCCCGCAAGCCATCCTGGACATGATCGCTGG
TGCCCACTGGGGAGTCCTAGCGGGCATAGCGTATTTCTCCATGGTGGGCAACTGGGCGAAGGTCCTGGTA
GTGCTGTTGCTGTTTGCCGGCGTCGACGCAGACACCTACACCACCGGGGGGAAAGTTGCTGCTACTACGT
CAGCACTCACCAACTTTTTTAGTCCGGGCGCCAGGCAAAACATCCAGCTGATCA

>1323_S4_L001_R1_001.fastq_248_1a_6
CCCCTACAACGGCGCTGATAGTGGCTCAGCTACTTAGGGTCCCGCAAGCCATCCTGGACATGATCGCTGG
TGCCCACTGGGGAGTCCTAGCGGGCATAGCGTATTTCTCCATGGTGGGCAACTGGGCGAAGGTCCTGGTA
GTGCCGTTGCTGTTTGCCGGCGTCGACGCAGACACCTACACCACCGGGGGGAAAGTTGCTGCTACTACGT
CAGCACTCACCAACTTTTTTAGTCCGGGCGCCAAGCAAAACATCCAGCTGATCA

>1323_S4_L001_R1_001.fastq_249_1a_6
CCCCTACAACGGCGCTGATAGTGGCTCAGCTACTTAGGGTCCCGCAAGCCATCCTGGACATGATCGCTGG
TGCCCACTGGGGAGTCCTAGCGGGCATAGCGTATTTCTCCATGGTGGGCAACTGGGCGAAGGTCCTGGTA
GTGCTGTTGCTGTTTGCCGGCGTCGACGCAGACACCTACACCACCGGGGGGAAAGTTGCTGCTACTACGT
CAGCACTCACCACTTTTTTTAGTCCGGGCGCCAAGCAAAACATCCAGCTGATCA

>1323_S4_L001_R1_001.fastq_250_1a_6
CCCCTACAACGGCGCTGATAGTGGCTCAGCTACTTAGGGTCCCGCAAGCCATCCTGGACATGATCGCTGG
TGCCCACTGGGGAGTCCTAGCGGGCATAGCGTATTTCTCCATGGTGGGCAACTGGGCGAAGGTCCTGGTA
GTGCTGTTGCTGTTTGCCGGCGTCGACGCAGCCACCTACACCACCGGGGGGAAGGTTGCTGCCACTACGT
CAGCACTCACCAGCTTTTTTAGTCCGGGCGCCAAGCAAAACATCCAGCTGATCA

>1323_S4_L001_R1_001.fastq_251_1a_6
CCCCTACAACGGCGCTGATAGTGGCTCAGCTACTTAGGGTCCCGCAAGCCATCCTGGACATGATCGCTGG
TGCCCACTGGGGAGTCCTAGCGGGCATAGCGTATTTCTCCATGGTGGGCAACTGGGCGAAGGTCCTGGTA
GTGCTGTTGCTGTTTGCCGGCGTCGACGCAGACACCTACACCACCGGGGGGAAAGTTGCTGCTACTACGC
CAGCACTCACCAACTTTTTTAGTCCGGGCGCCAAGCAAAACATCCAGCTGATCA

>1323_S4_L001_R1_001.fastq_252_1a_6
CCCCTACAACGGCGCTGATAGTGGCTCAGCTACTTAGGGTCCCGCAAGCCATCCTGGACATGATCGCTGG
TGCCCACTGGGGAGTCCTAGCGGGCATAGCGTATTTCTCCATGGTGGGCAACTGGGCGAAGGTCCTGGTA
GTGCTGTTGCTGTTTGCCGGCGTCGACGCAGGCACCTACACCACCGGGGGGAAAGTTGCTGCTACTACGT
CAGCACTCACCAACTTCTTTAGTCCGGGCGCCAAGCAAAACATCCAGCTGATCA

>1323_S4_L001_R1_001.fastq_253_1a_6
CCCCTACAACGGCGCTGATAGTGGCTCAGCTACTTAGGGTCCCGCAAGCCATCCTGGACATGATCGCTGG
TGCCCACTGGGGAGTCCTAGCGGGCATAGCGTATTTCTCCATGGTGGGCAACTGGGCGAAGGTCCTGGTA
GTGCTGTTGCTGTTTGCCGGCGTCGACGCAGGCACCTACACCACCGGGGGGAAAGTTGCTGCTACTACGT
CAGCACTCACCAACATTTTTAGTCCGGGCGCCAAGCAAAACATCCAGCTGATCA

>1323_S4_L001_R1_001.fastq_254_1a_6
CCCCTACAACGGCGCTGATAGTGGCTCAGCTACTTAGGGTCCCGCAAGCCATCCTGGACATGATCGCTGG
TGCCCACTGGGGAGTCCTAGCGGGCATAGCGTATTTCTCCATGGTGGGCAACTGGGCGAAGGTCCTGGTA
GTGCTGTTACTGTTTGCCGGCGTCGACGCAGACACCTACACCACCGGGGGGAAAGTTGCTGCTACTACGT
CAGCACTCACCAACTTTTTTAGTCCGGGTGCCAAGCAAAACATCCAGCTGATCA

>1323_S4_L001_R1_001.fastq_255_1a_6
CCCCTACAACGGCGCTGATAGTGGCTCAGCTACTTAGGGTCCCGCAAGCCATCCTGGACATGATCGCTGG
TGCCCACTGGGGAGTCCTAGCGGGCATAGCGTATTTCTCCATGGTGGGCAACTGGGCGAAGGTCCTGGTA
GTGCTGCTGCTGTTTGCCGGCGTCGACGCAGGCACCTACACCACCGGGGGGAAAGTTGCTGCTACTACGT
CAGCACTCACCAACTTTTTTAGTCCGGGCGCCAAGCAAAACATCCAGCTGATCA

>1323_S4_L001_R1_001.fastq_256_1a_6
CCCCTACAACGGCGCTGATAGTGGCTCAGCTACTTAGGGTCCCGCAAGCCATCCTGGACATGATCGCTGG
TGCCCACTGGGGAGTCCTAGCGGGCATAGCGTATTTCTCCATGGTGGGCAACTGGGCGAAGGTCCTGGTA
GTGCTGTTGCTGTTTGCCGGCGTCGACGCAGCCACCTACACCACCGGGGGGAAAGTTGCTGCTACTACGT
CAGCACTCACCAACTTTTTTAGTCCGGGCGCCAAGCAAAACATCCAACTGATCA

>1323_S4_L001_R1_001.fastq_257_1a_6
CCCCTACAACGGCGCTGATAGTGGCTCAGCTACTTAGGGTCCCGCAAGCCATCCTGGACATGATCGCTGG
TGCCCACTGGGGAGTCCTAGCGGGCATAGCGTATTTCTCCATGGTGGGCAGCTGGGCGAAGGTCCTGGTA
GTGCTGTTGCTGTTTGCCGGCGTCGACGCAGACACCTACACCACCGGGGGGAAAGTTGCTGCTACTACGT
CAGCACTCACCAACTTTTTTAGTCCGGGCGCCAAGCAAAACATCCAGCTGATCA

>1323_S4_L001_R1_001.fastq_258_1a_6
CCCCTACAACGGCGCTGATAGTGGCTCAGCTACTTAGGGTCCCGCAAGCCATCCTGGACATGATCGCTGG
TGCCCACTGGGGAGTCCTAGCGGGCATAGCGTATTTCTCCATGGTGGGCAACTGGGCGAAGGCCCTGGTA
GTGCTGTTGCTGTTTGCCGGCGTCGACGCAACCACCTACACCACCGGGGGGAAAGTTGCTGCTACTACGT
CAGCACTCACCAATTTTTTTAGTCCGGGCGCCAAGCAAAACATCCAGCTGATCA

>1323_S4_L001_R1_001.fastq_259_1a_6
CCCCTACAACGGCGCTGATAGTGGCTCAGCTACTTAGGGTCCCGCAAGCCATCCTGGACATGATCGCTGG
TGCCCACTGGGGAGTCCTAGCGGGCATAGCGTATTTCTCCATGGTGGGCAACTGGGCGAAGGTCCTGGTG
GTGCTGTTGCTGTTTGCCGGCGTCGACGCAGGCACCTACACCACCGGGGGGAAAGTTGCTGCTACTACGT
CAGCACTCACCAACCTTTTTAGTCCGGGCGCCAAGCAAAACATCCAGCTGATCA

>1323_S4_L001_R1_001.fastq_260_1a_6
CCCCTACAACGGCGCTGATAGTGGCTCAGCTACTTAGGGTCCCGCAAGCCATCCTGGACATGATCGCTGG
TACCCACTGGGGAGTCCTAGCGGGCATAGCGTATTTCTCCATGGTGGGCAACTGGGCGAAGGTCCTGGTA
GTGCTGTTGCTGTTTGCCGGCGTCGACGCAGACACCTACACCACCGGGGGGAAAGTTGCTGCTACTACGT
CAGCACTCACCAACTTTTTTAGTCCGGGCGCCAAGCAAAACATCCAGCTGATCA

>1323_S4_L001_R1_001.fastq_261_1a_6
CCCCTACAACGGCACTGATAGTGGCTCAGCTACTTAGGGTCCCGCAAGCCATCCTGGACATGATCGCTGG
TGCCCACTGGGGAGTCCTAGCGGGCATAGCGTATTTCTCTATGGTGGGCAACTGGGCGAAGGTCCTGGTA
GTGCTGTTGCTGTTTGCCGGCGTCGACGCAGACACCTACACCACCGGGGGGAAAGTTGCTGCTACTACGT
CAGCACTCACCAACTTTTTTAGTCCGGGCGCCAAGCAAAACATCCAGCTGATCA

>1323_S4_L001_R1_001.fastq_262_1a_6
CCCCTACAACGGCGCTGATAGTGGCTCAGCTACTTAGGGTCCCGCAAGCCATCCTGGACATGATCGCTGG
TGCCCACTGGGGAGTCCTAGCGGGCATAGCATATTTCTCCATGGTGGGCAACTGGGCGAAGGTCCTGGTA
GTGCTGTTGCTGTTTGCCGGCGTCGACGCAGACACCTACACCACCGGGGGGAAAGTTGCTGCTACTACGT
CAGCACTCACCAACTTTTTTAGTCCGGGCGCCAAGCAAAACATCCAGCTGATCA

>1323_S4_L001_R1_001.fastq_263_1a_5
CCCCTACAACGGCGCTGATAGTGGCTCAGCTACTTAGGGTCCCGCAAGCCATCCTGGACATGATCGCTGG
TGCCCACTGGGGAGTCCTAACGGGCATAGCGTATTTCTCCATGGTGGGCAACTGGGCGAAGGTCCTGGTA
GTGCTGTTGCTGTTTGCCGGCGTCGACGCAGCCACCTATACCACCGGAGGGAAAGTTGCTGCTACTACGT
CAGCACTCACCAACTTTTTTAGTCCGGGCGCCAAGCAAAACATCCAGCTGATCA

>1323_S4_L001_R1_001.fastq_264_1a_5
CCCCTACAACGGCGCTGATAGTGGCTCAGCTACTTAGGGTCCCGCAAGCCATCCTGGACATGATCGCTGG
TGCCCACTGGGGAGTCCTAGCGGGCATAGCGTATTTCTCCATGGTGGGCAACTGGGCGAAGGTCCTGGTA
GTGCTGTTGCTGTTTGCCGGCGTCGACGCAACCACCTACACCACCGGGGGGAAAGTTGCTGCTACTACGT
CAGCACTCACCAATTTTTTTAGTCCAGGCGCCAAGCAAAACATCCAGCTGATCA

>1323_S4_L001_R1_001.fastq_265_1a_5
CCCCTACAACGGCGCTGATAGTGGCTCAGCTACTTAGGGTCCCGCAAGCCATCCTGGACATGATCGCTGG
TGCCCACTGGGGAGTCCTAGCGGGCATAGCGTATTCCTCCATGGTGGGCAACTGGGCGAAGGTCCTGGTA
GTGCTGTTGCTGTTTGCCGGCGTCGACGCAGACACCTACACCACCGGGGGGAAAGTTGCTGCTACTACGT
CAGCACTCACCAACTTTTTTAGTCCGGGCGCCAAGCAAAACATCCAGCTGATCA

>1323_S4_L001_R1_001.fastq_266_1a_5
CCCCTACAACGGCGCTGATAGTAGCTCAGCTACTTAGGGTCCCGCAAGCCATCCTGGACATGATCGCTGG
TGCCCACTGGGGAGTCCTAGCGGGCATAGCGTATTTCTCCATGGTGGGCAACTGGGCGAAGGTCCTGGTA
GTGCTGTTGCTGTTTGCCGGCGTCGACGCAGCCACCTACACCACCGGGGGAAAAGTTGCTGCTACTACGT
CAGCACTCACCAACTTTTTTAGTCCGGGCGCCAAGCAAAACATCCAGCTGATCA

>1323_S4_L001_R1_001.fastq_267_1a_5
CCCCTACAACGGCGCTGATAGTGGCTCAGCTACTTAGGGTCCCGCAAGCCATCCTGGACATGATCGCTGG
TGCCCACTGGGGAGCCCTAGCGGGCATAGCGTATTTCTCCATGGTGGGCAACTGGGCGAAGGTCCTGGTA
GTGCTGTTGCTGTTTGCCGGCGTCGACGCAGCCACCTACACCACCGGGGGGAAAGTTGCTGCTACTACGT
CAGCACTCACCAACCTTTTTAGTCCGGGCGCCAAGCAAAACATCCAGCTGATCA

>1323_S4_L001_R1_001.fastq_268_1a_5
CCCCTACAACGGCGCTGATAGTGGCTCAGCTACTTAGGGTCCCGCAAGCCATCCTGGACATGATCGCTGG
TGCCCACTGGGGAGTCCTAGCGGGCATAGCGTATTTCTCCATGGTGGGCAACTGGGCGAAGGTCCTGGTA
GTGCTGTTGCTGTTTGCCGGCGTAGACGCAGACACCTACACCACCGGGGGGAAAGTTGCTGCTACTACGT
CAGCACTCACCAACTTTTTTAGTCCGGGCGCCAAGCAAAACATCCAGCTGATCA

>1323_S4_L001_R1_001.fastq_269_1a_5
CCCCTACAACGGCGCTGATAGTGGCTCAGCTACTTAGGGTCCCGCAAGCCATCCTGGACATGATCGCTGG
TGCCCACTGGGGAGTCCTAGCGGGCATAGCGTATTTCTCCATGGTGGGCAACTGGGCGAAGGTCCTGGTA
GTGCTGTTGCTGTTTGCCGGCGTCGACGCAACCACCTACACCACCGGGGGGAAAGTTGCTGCTACTACGT
CAGCACTCACCAATTTTTTTAGTCCGGGCACCAAGCAAAACATCCAGCTGATCA

>1323_S4_L001_R1_001.fastq_270_1a_5
CCCCTACAACGGCGCTGATAGTGGCTCAGCTACTTAGGGTCCCGCAAGCCATCCTGGACATGATCGCTGG
TGCCCACTGGGGAGTCCTAGCGGGCATAGCGTATTTCTCCATGGTGGGCAACTGGGCGAAGGTCCTGGTA
GTGCTGTTGCTGTTTGCCGGCGTCGACGCAGACACCTACACCACCGGGGGGAAAGTGGCTGCTACTACGT
CAGCACTCACCAACTTTTTTAGTCCGGGCGCCAAGCAAAACATCCAGCTGATCA

>1323_S4_L001_R1_001.fastq_271_1a_5
CCCCTACAACGGCGCTGATAGTGGCTCAGCTACTTAGGGTCCCGCAAGCCATCCTGGACATGATCGCTGG
TGCCCACTGGGGAGTCCTAGCGGGCATAGCGTATTTCTCCATGGTGGGCAACTGGGCGAAGGTCCTGGTA
GTGCTGTTGCTGTTTGCCGGCGTCGACGCAGACACCTACACCACCGGGGGGAAAGTTGCTGCTACTACGT
CAGCACTCACCAACTTTTTTAGTCCGGGCGCCAAGCAAAACATCCAGTTGATCA

>1323_S4_L001_R1_001.fastq_272_1a_5
CCCCTACAACGGCGCTGATAGTGGCTCAGCTACTTAGGGTCCCGCAAGCCATCCTGGACATGATCGCTGG
TGCCCACTGGGGAGTCCTAGCGGGCATAGCGTATTTCTCCATGGTGGGCAACTGGGCGAAGGTCCTGGTA
GTGCTGTTGCTGTTTGCCGGCGTCGACGCAGACACCTACACCACTGGGGGGAAAGTTGCTGCTACTACAT
CAGCACTCACCAACTTTTTTAGTCCGGGCGCCAAGCAAAACATCCAGCTGATCA

>1323_S4_L001_R1_001.fastq_273_1a_5
CCCCTACAACGGCGCTGATAGTGGCTCAGCTACTTAGGGTCCCGCAAGCCATCCTGGACGTGATCGCTGG
TGCCCACTGGGGAGTCCTAGCGGGCATAGCGTATTTCTCCATGGTGGGCAACTGGGCGAAGGTCCTGGTA
GTGCTGTTGCTGTTTGCCGGCGTCGACGCAGACACCTACACCACCGGGGGGAAAGTTGCTGCTACTACGT
CAGCACTCACCAACTTTTTTAGTCCGGGCGCCAAGCAAAACATCCAGCTGATCA

>1323_S4_L001_R1_001.fastq_274_1a_5
CCCCTACAACGGCGCTGATAGTGGCTCAGCTACTTAGGGTCCCGCAAGCCATCCTGGACATGATCGCTGG
TGCCCACTGGGGAGTCCTAGCGGGCATAGCGTATTTCTCCATGGTGGGCAACTGGGCGAAGGTCCTGGTA
GTGCTGTCGCTGTTTGCCGGCGTCGACGCAGGCACCTACACCACCGGGGGGAAAGTTGCTGCTACTACGT
CAGCACTCACCAACTTTTTTAGTCCGGGCGCCAAGCAAAACATCCAGCTGATCA

>1323_S4_L001_R1_001.fastq_275_1a_5
CCCCTACAACGGCGCTGATAGTGGCTCAGCTACTTAGGGTCCCGCAAGCCATCCTGGACATGATCGCTGG
TGCCCACTGGGGAGTCCTAGCGGGCATAGCGTATTTCTCCATGGTGGGCAACTGGGCGAAGGTCCTGGTA
GTGCTGTTGCTGTTTGCCGGCGTCGACGCAGGCACCTACACCACCGGGGGGAAAGTTGCTGCTACCACGT
CAGCACTCACCAATTTTTTTAGTCCGGGCGCCAAGCAAAACATCCAGCTGATCA

>1323_S4_L001_R1_001.fastq_276_1a_5
CCCCTACAACGGCGCTGATAGTGGCTCAGCTACTTAGGGTCCCGCAAGCCATCCTGGACATGATCGCTGG
TGCCCACTGGGGAGTCCTAGCGGGCATAGCGTATTTCTCCATGGTGGGCAACTGGGCGAAGGTCCTGGTA
GTGCTGTTGCTGTTTGCCGGCGTCGACGCAGGCACCTACACCACCGGGGGGAAAGTTGCTGCTACTACGC
CAGCACTCACCAACTTTTTTAGTCCGGGCGCCAAGCAAAACATCCAGCTGATCA

>1323_S4_L001_R1_001.fastq_277_1a_5
CCCCTACAACGGCGCTGATAGTGGCTCAGCTACTTAGGGTCCCGCAAGCCATCCTGGACATGATCGCTGG
TGCCCACTGGGGAGTCCTAGCGGGCATAGCGTATTTCTCCATGGTGGGCAACTGGGCGAAGGTCCTGGTA
GTGCTGTTGCTGTTTGCCGGCGTCGACGCAAACACCTACACCACCGGGGGGAAAGTTGCTGCTACTACGT
CAGCACTCACCAACTTTTTTAGTCCGGGCGCCAAGCAAAACATCCAGCTGATCA

>1323_S4_L001_R1_001.fastq_278_1a_5
CCCCTGCAACGGCGCTGATAGTGGCTCAGCTACTTAGGGTCCCGCAAGCCATCCTGGACATGATCGCTGG
TGCCCACTGGGGAGTCCTAGCGGGCATAGCGTATTTCTCCATGGTGGGCAACTGGGCGAAGGTCCTGGTA
GTGCTGTTGCTGTTTGCCGGCGTCGACGCAGACACCTACACCACCGGGGGGAAAGTTGCTGCTACTACGT
CAGCACTCACCAACTTTTTTAGTCCGGGCGCCAAGCAAAACATCCAGCTGATCA

>1323_S4_L001_R1_001.fastq_279_1a_5
CCCCTACAACGGCGCTGATAGTGGCTCAGCTACTTAGGGTCCCGCAAGCCATCCTGGACATGATCGCTGG
TGCCCACTGGGGAGTCCTAGCGGGCGTAGCGTATTTCTCCATGGTGGGCAACTGGGCGAAGGTCCTGGTA
GTGCTGTTGCTGTTTGCCGGCGTCGACGCAGACACCTACACCACCGGGGGGAAAGTTGCTGCTACTACGT
CAGCACTCACCAACTTTTTTAGTCCGGGCGCCAAGCAAAACATCCAGCTGATCA

>1323_S4_L001_R1_001.fastq_280_1a_5
CCCCTACAACGGCGCTGATAGTGGCTCAGCTACTTAGGGTCCCGCAAGCCATCCTGGACATGATCGCTGG
TGCCCACTGGGGAGTCCTAGCGGGCATAGCGTATTTCTCCATGGTGGGCAACTGGGCGAAGGTCCTGGTA
GTGCTGTTGCTGTTTGCCGGCGTCGACGCAGCCACCTACACCACCGGGGGGAAAGTTGCTGCTACTACGT
CAGCACTCACCAACCTTTTTAGTCCGGGCGCCAAGCAAAACATCCAGCTGGTCA

>1323_S4_L001_R1_001.fastq_281_1a_5
CCCCTACAACGGCGCTGATAGTGGCTCAGCTACTTAGGGTCCCGCAAGCCATCCTGGACATGATCGCTGG
TGCCCACTGGGGAGTCCTAGCGGGCATAGCGTATTTCTCCATGGTGGGCAACTGGGCGAAGGTCCTGGTA
GTGCTGTTGCTGTTTGCCGGCGTCGACGCAACCACCTACACCACCGGGGGGAAAGTTGCTGCCACTACGT
CAGCACTCACCAATTTTTTTAGTCCGGGCGCCAAGCAAAACATCCAGCTGATCA

>1323_S4_L001_R1_001.fastq_282_1a_5
CCCCTACAACGGCGCTGATAGTGGCTCAGCTACTTAGGGTCCCGCAAGCCATCCTGGACATGATCGCTGG
TGCCCACTGGGGAGTCCTAGCGGGCATAGCGTATTTCTCCATGGTGGGCAACTGGGCGAAGGTCCTGGTA
GTGCTGTTGCTGTTCGCCGGCGTCGACGCAGGCACCTACACCACCGGGGGGAAAGTTGCTGCTACTACGT
CAGCACTCACCAACTTTTTTAGTCCGGGCGCCAAGCAAAACATCCAGCTGATCA

>1323_S4_L001_R1_001.fastq_283_1a_5
CCCCTACAACGGCGCTGATAGTGGCTCAACTACTTAGGGTCCCGCAAGCCATCCTGGACATGATCGCTGG
TGCCCACTGGGGAGTCCTAGCGGGCATAGCGTATTTCTCCATGGTGGGCAACTGGGCGAAGGTCCTGGTA
GTGCTGTTGCTGTTTGCCGGCGTCGACGCAACCACCTACACCACCGGGGGGAAAGTTGCTGCTACTACGT
CAGCACTCACCAATTTTTTTAGTCCGGGCGCCAAGCAAAACATCCAGCTGATCA

>1323_S4_L001_R1_001.fastq_284_1a_5
CCCCTACAACGGCGCTGATAGTGGCTCAGCTACTTAGGGTCCCGCAAGCCATCCTGGACATGATCGCTGG
TGCCCACTGGGGAGTCCTAGCGGGCATAGCGTATTTCTCCATGGTGGGCAACTGGGCGAAGGTCCCGGTA
GTGCTGTTGCTGTTTGCCGGCGTCGACGCAGACACCTACACCACCGGGGGGAAAGTTGCTGCTACTACGT
CAGCACTCACCAACTTTTTTAGTCCGGGCGCCAAGCAAAACATCCAGCTGATCA

>1323_S4_L001_R1_001.fastq_285_1a_5
CCCCTACAACGGCGCTGATAGTGGCTCAGCTACTTAGGGTCCCGCAAGCCATCCTGGACATGATCGCTGG
TGCCCACTGGGGAGTCCTAGCGGGCATAGCGTATTTCTCCATGGTGGGCAACTGGGCGAAGGTCCTGGTG
GTGCTGTTGCTGTTTGCCGGCGTCGACGCAGACACCTACACCACCGGGGGGAAAGTTGCTGCTACTACGT
CAGCACTCACCAACCTTTTTAGTCCGGGCGCCAAGCAAAACATCCAGCTGATCA

>1323_S4_L001_R1_001.fastq_286_1a_5
CCCCTACAACGGCGCTGATAGTGGCTCAGCTACTCAGGGTCCCGCAAGCCATCCTGGACATGATCGCTGG
TGCCCACTGGGGAGTCCTAGCGGGCATAGCGTATTTCTCCATGGTGGGCAACTGGGCGAAGGTCCTGGTG
GTGCTGTTGCTGTTTGCCGGCGTCGACGCAGACACCTACACCACCGGGGGGAAAGTTGCTGCTACTACGT
CAGCACTCACCAACTTTTTTAGTCCGGGCGCCAAGCAAAACATCCAGCTGATCA

>1323_S4_L001_R1_001.fastq_287_1a_5
CCCCTACAACGGCGCTGATAGTGGCTCAGCTACTTAGGGTCCCGCAAGCCATCCTGGACATGATCGCTGG
TGCCCACTGGGGAGTCCTAGCGGGCATAGCGTATTTCTCCATGGTGGGCAACTGGGCGAAGGTCCTGGTA
GTGCTGTTGCTGTTTGCCGGCGTCGACGCAGCCACCTACACCACCGGGGGGAAAGTTGCTGCTACTACGT
CAGCACTCACCAATTTTTTTAGTCCGGGCGCCAAGCAAAACATTCAGCTGATCA

>1323_S4_L001_R1_001.fastq_288_1a_5
CCCCTACAACGGCGCTGATAGTGGCTCAGCTACTTAGGGTCCCGCAAGCCATCCTGGACATGATCGCTGG
TGCCCACTGGGGAGTCCTAGCGGGCATAGCGTATTTCTCCATGGTGGGCAACTGGGCGAAGGTCCTGGTA
GTGCTGTTGCTGTTTGCCGGCGTCGACGCAACCACCTACACCACCGGGGGGAAAGTTGCTGCTACTACGT
CAGCACTCACCAATTTTTTTAGCCCGGGCGCCAAGCAAAACATCCAGCTGATCA

>1323_S4_L001_R1_001.fastq_289_1a_5
CCCCTACAACGGCGCTGATAGTGGCTCAGCTACTTAGGGTCCCGCAAGCCATCCTGGACATGATCGCTGG
TGCCCACTGGGGAGTCCTAGCGGGCATAGCGTATTTCTCCATGGTGGGCAACTGGGCGAAGGTCCTGGTA
GTGCTGTTGCTGTTTGCCGGCGTCGACGCAACCACCTACACCACCGGGGGGAAAGTTGCTGCCACTACGT
CAGCACTCACCAACTTTTTTAGTCCGGGCGCCAAGCAAAACATCCAGCTGATCA

>1323_S4_L001_R1_001.fastq_290_1a_5
CCCCTACCACGGCGCTGATAGTGGCTCAGCTACTTAGGGTCCCGCAAGCCATCCTGGACATGATCGCTGG
TGCCCACTGGGGAGTCCTAGCGGGCATAGCGTATTTCTCCATGGTGGGCAACTGGGCGAAGGTCCTGGTA
GTGCTGTTGCTGTTTGCCGGCGTCGACGCAGACACCTACACCACCGGGGGGAAAGTTGCTGCTACTACGT
CAGCACTCACCAACTTTTTTAGTCCGGGCGCCAAGCAAAACATCCAGCTGATCA

>1323_S4_L001_R1_001.fastq_291_1a_5
CCCCTACAACGGCGCTGATAGTGGCTCAGCTACTTAGGGTCCCGCAAGCCATCCTGGACATGATCGCTGG
TGCCCACTGGGGAGTCCTAGCGGGCATAGCGTATTTCTCCATGGTGGGCAACTGGGCGAAGGTCCTGGTA
GCGCTGTTGCTGTTTGCCGGCGTCGACGCAGGCACCTACACCACCGGGGGGAAAGTTGCTGCTACTACGT
CAGCACTCACCAACTTTTTTAGTCCGGGCGCCAAGCAAAACATCCAGCTGATCA

>1323_S4_L001_R1_001.fastq_292_1a_5
CCCCTACAACGGCGCTGATAGTGGCTCAGCTACTTAGGGTCCCGCAAGCCATCCTGGACATGATCGCTGG
TGCCCACTGGGGAGTCCTAGCGGGCATAGCGTATTTCTCCATGGTGGGCAACTGGGCGAAGGTCCTGGTA
GTGCTGTTGCTGTTTGCCGGCGTCGACGCAACCACCTACACCACCGGGGGGAAGGTTGCTGCTACTACGT
CAGCACTCACCAATCTTTTTAGTCCGGGCGCCAAGCAAAACATCCAGCTGATCA

>1323_S4_L001_R1_001.fastq_293_1a_5
CCCCTACAACGGCGCTGATAGTGGCTCAGCTACTTAGGGTCCCGCAAGCCATCCTGGACATGATCGCTGG
TGCCCACTGGGGAGTCCTAGCGGGCATAGCGTATTTCTCCATGGTGGGCAACTGGGCGAAGGTCCTGGTA
GTGTTGTTGCTGTTTGCCGGCGTCGACGCAACCACCTATACCACCGGGGGGAAAGTTGCTGCTACTACGT
CAGCACTCACCAATTTTTTTAGTCCGGGCGCCAAGCAAAACATCCAGCTGATCA

>1323_S4_L001_R1_001.fastq_294_1a_5
CCCCTACAACGGCGCTGATAGTGGCTCAGCTACTTAGGGTCCCGCAAGCCATCCTGGACATGATCGCTGG
TGCCCACTGGGGAGTCCTGGCGGGCATAGCGTATTTCTCCATGGTGGGCAACTGGGCGAAGGTCCTGGTA
GTGCTGTTGCTGTTTGCCGGCGTCGACGCAGCCACCTACACCACCGGGGGGAAAGTTGCTGCTACTACGT
CAGCACTCACCAACCTTTTTAGTCCGGGCGCCAAGCAAAACATCCAGCTGATCA

>1323_S4_L001_R1_001.fastq_295_1a_5
CCCCTACAACGGCGCTGATAGTGGCTCAGCTACTTAGGGTCCCGCAAGCCATCCTGGACATGATCGCTGG
TGCCCACTGGGGAGTCCTAGCGGGCATAGCGTATTTCTCCATGGTGGGCAACTGGGCGAAGGTCCTGGTA
GCGCTGTTGCTGTTTGCCGGCGTCGACGCAACCACCTACACCACCGGGGGGAAAGTTGCTGCTACTACGT
CAGCACTCACCAATTTTTTTAGTCCGGGCGCCAAGCAAAACATCCAGCTGATCA

>1323_S4_L001_R1_001.fastq_296_1a_5
CCCCTACAACGGCGCTGATAGTGGCTCAGCTACTTAGGGTCCCGCAAGCCATCCTGGACATGATCGCTGG
TGCCCACTGGGGAGTCCTAGCGGGCATAGCGTATTTCTCCATGGTGGGCAACTGGGCGAAGGTCCTGGTA
GTGCTGTTGCTGTTTGCCGGCGTCGACGCAGACACCTACACCACCGGGGGGAAAGTCGCTGCTACTACGT
CAGCACTCACCAACTTTTTCAGTCCGGGCGCCAAGCAAAACATCCAGCTGATCA

>1323_S4_L001_R1_001.fastq_297_1a_5
CCCCTACAACGGCGCTGATAGTGGCTCAGCTACTTAGGGTCCCGCAAGCCATCCTGGACATGATCGCTGG
TGCCCACTGGGGAGTCCTAGCGGGCATAGCGTATTTCTCCATGGTGGGCAACTGGGCGAAGGTCCTGGTA
GTGCTGTTACTGTTTGCCGGCGTCGACGCAGACACCTACACCACCGGGGGGAAAGTTGCTGCTACTACGT
CAGCACTCACCAACTTTTTTAGTCCGGGCGCCAAGCAAAACATCCAGCTGATCA

>1323_S4_L001_R1_001.fastq_298_1a_5
CCCCTACAACGGCGCTGATAGTGGCTCAGCTACTTAGGGTCCCGCGAGCCATCCTGGACATGATCGCTGG
TGCCCACTGGGGAGTCCTAGCGGGCATAGCGTATTTCTCCATGGTGGGCAACTGGGCGAAGGTCCTGGTA
GTGCTGTTGCTGTTTGCCGGCGTCGACGCAGCCACCTACACCACCGGGGGGAAAGTTGCTGCTACTACGT
CAGCACTCACCAACTTTTTTAGTCCGGGCGCCAAGCAAAACATCCAGCTGATCA

>1323_S4_L001_R1_001.fastq_299_1a_5
CCCCTACAACGGCGCTGATAGTGGCTCAGCTACTTAGGGTCCCGCAAGCTATCCTGGACATGATCGCTGG
TGCCCACTGGGGAGTCCTAGCGGGCATAGCGTATTTCTCCATGGTGGGCAACTGGGCGAAGGTCCTGGTA
GTGCTGTTGCTGTTTGCCGGCGTCGACGCAGGCACCTACACCACCGGGGGGAAAGTTGCTGCTACTACGT
CAGCACTCACCAACTTTTTTAGTCCGGGCGCCAAGCAAAACATCCAGCTGATCA

>1323_S4_L001_R1_001.fastq_300_1a_5
CCCCTACAACGGCGCTGATAGTGGCTCAGCTACCTAGGGTCCCGCAAGCCATCCTGGACATGATCGCTGG
TGCCCACTGGGGAGTCCTAGCGGGCATAGCGTATTTCTCCATGGTGGGCAACTGGGCGAAGGTCCTGGTA
GTGCTGTTGCTGTTTGCCGGCGTCGACGCAGACACCTACACCACCGGGGGGAAAGTTGCTGCTACTACGT
CAGCACTCACCAACTTTTTTAGTCCGGGCGCCAAGCAAAACATCCAGCTGATCA

>1323_S4_L001_R1_001.fastq_301_1a_5
CCCCAACAACGGCGCTGGTAGTGGCTCAGCTACTTAGGGTCCCGCAAGCCATCCTGGACATGATCGCTGG
TGCCCACTGGGGAGTCCTAGCGGGCATAGCGTATTTCTCCATGGTGGGCAACTGGGCGAAGGTCCTGGTA
GTGCTGTTGCTGTTTGCCGGCGTCGACGCAGACACCTACACCACCGGGGGGAAAGTTGCTGCTACTACGT
CAGCACTCACCAACTTTTTTAGTCCGGGCGCCAAGCAAAACATCCAGCTGATCA

>1323_S4_L001_R1_001.fastq_302_1a_5
CCCCTACAACGGCGCTGATAGTGGCTCAGCTACTTAGGGTCCCGCAAGCCATCCTGGACATGATCGCTGG
TGCCCACTGGGGAGTCCTAGCGGGCATAGCGTATTTCTCCATAGTGGGCAACTGGGCGAAGGTCCTGGTA
GTGCTGTTGCTGTTTGCCGGCGTCGACGCAGACACCTACACCACCGGGGGGAAAGTTGCTGCTACTACGT
CAGCACTCACCAACTTTTTTAGTCCGGGCGCCAAGCAAAACATCCAGCTGATCA

>1323_S4_L001_R1_001.fastq_303_1a_5
CCCCTACAACGGCGCTGATAGTGGCTCAGCTACTTAGGGTCCCGCAAGCCATCCTGGACATGATCGCTGG
TGCCCACTGGGGAGTCCTAGCGGGCATAGCGTATTTCTCCATGGTGGGCAACTGGGCGAAGGTCCTGGTG
GTGCTGTTGTTGTTTGCCGGCGTCGACGCAGACACCTACACCACCGGGGGGAAAGTTGCTGCTACTACGT
CAGCACTCACCAACTTTTTTAGTCCGGGCGCCAAGCAAAACATCCAGCTGATCA

>1323_S4_L001_R1_001.fastq_304_1a_5
CCCCTACAACGGCGCTGATAGTGGCTCAGCTACTTAGGGTCCCGCAAGCCATCCTGGACATGATCGCTGG
TGCCCACTGGGGAGTCCTAGCGGGCATAGCGTATTTCTCCATGGTGGGCAACTGGGCGAAGGTCCTGGTA
GTGCTGTTGCTGTTTGCCGGCGTCGACGCAGGCACCTACACCACCGGGGGGAAAGTTGCTGCTGCTACGT
CAGCACTCACCAACTTTTTTAGTCCGGGCGCCAAGCAAAACATCCAGCTGATCA

>1323_S4_L001_R1_001.fastq_305_1a_5
CCCCTACAACGGCGCTGATAGTGGCTCAGCTACTTAGGGTCCCGCAAGCCATCCTGGACATGATCGCTGG
TGCTCACTGGGGAGTCCTAGCGGGCATAGCGTATTTCTCCATGGTGGGCAACTGGGCGAAGGTCCTGGTA
GTGCTGTTGCTGTTTGCCGGCGTCGACGCAGGCACCTACACCACCGGGGGGAAGGTTGCTGCTACTACGT
CAGCACTCACCAACTTTTTTAGTCCGGGCGCCAAGCAAAACATCCAGCTGATCA

>1323_S4_L001_R1_001.fastq_306_1a_5
CCCCTACAACGGCGCTGATAGTGGCTCAGCTACTTAGGGTCCCGCAAGCCATCCTGGACATGATCGCTGG
TGCCCACTGGGGAGTCCTAGCGGGCATAGCGTATTTCTCCATGGTGGGCAACTGGGCGGAGGTCCTGGTA
GTGCTGTTGCTGTTTGCCGGCGTCGACGCAGGCACCTACACCACCGGGGGGAAAGTTGCTGCTACTACGT
CAGCACTCACCAACTTTTTTAGTCCGGGCGCCAAGCAAAACATCCAGCTGATCA

>1323_S4_L001_R1_001.fastq_307_1a_5
CCCCTACAACGGCGCTGATAGTGGCTCAGCTACTTAGGGTCCCGCAAGCCATCCTGGACATGATCGCTGG
TGCCCACTGGGGAGTCCTAGCGGGCATAGCGTATTTCTCCATGGTGGGCAACTGGGCGAAGGTCCTGGTA
GTGCTGTTGCTGTTTGCCGGCGTCGACGCAGACACCTACACCACCGGGGGGAAAGTTGCTGCTACTACGT
CAGCACCCACCAACTTTTTTAGTCCGGGCGCCAAGCAAAACATCCAGCTGATCA

>1323_S4_L001_R1_001.fastq_308_1a_5
CCCCTACAACGGCGCTGATAGTGGCTCAGCTACTTAGGGTCCCGCAAGCCATCCTGGACATGATCGCTGG
TGCCCACTGGGGAGTCCTAGCGGGCATAGCGTATTTCTCCATGGTGGGCAACTGGGCGAAGGTCCTGGTA
GTGCTGTTGCTGTTTGCCGGCGTCGACGCAACCACCTACACCACCGGGGGGAAAGTTGCTGCTACTACGT
CAGCACTCACCAATTTTTTTAGTCCGGGCGCCAAGCAAAACATCCAGCTGATTA

>1323_S4_L001_R1_001.fastq_309_1a_5
CCCCTACAACGGCGCTGATAGTGGCTCAGCTACTTAGGGTCCCGCAAGCCATCCTGGACATGATCGCTGG
TGCCCACTGGGGAGTCCTAGCGGGCATAGCGTATTTCTCCATGGTGGGCAACTGGGCGAAGGTCCTGGTA
GTGCTGTTGCTGTTTGCCGGCGTCGACGCAGACACCTACACCACCGGGGGGAAAGTTGCCGCTACTACGT
CAGCACTCACCAACTTTTTTAGCCCGGGCGCCAAGCAAAACATCCAGCTGATCA

>1323_S4_L001_R1_001.fastq_310_1a_5
CCCCTACAACGGCGCTGATAGTGGCTCAGCTACTTAGGGTCCCGCAAGCCATCCTGGACATGATCGCTGG
TGCCCACTGGGGAGTCCTAGCGGGCATAGCGTATTTCTCCATGGTGGGCAACTGGGCAAAGGTCCTGGTG
GTGCTGTTGCTGTTTGCCGGCGTCGACGCAGCCACCTACACCACCGGGGGGAAAGTTGCTGCTACTACGT
CAGCACTCACCAACCTTTTTAGTCCGGGCGCCAAGCAAAACATCCAGCTGATCA

>1323_S4_L001_R1_001.fastq_311_1a_5
CCCCTACAACGGCGCTGATAGTGGCTCAGCTACTTAGGGTCCCGCAAGCCATCCTGGACATGATCGCTGG
TGCCCACTGGGGAGTCCTAGCGGGCATAGCGTATTTCTCCATGGTGGGCAACTGGGCGAGGGTCCTGGTA
GTGCTGTTGCTGTTTGCCGGCGTCGACGCAGGCACCTACACCACCGGGGGGAAAGTTGCTGCTACTACGT
CAGCACTCACCAACTTTTTTAGTCCGGGCGCCAAGCAAAACATCCAGCTGATCA

>1323_S4_L001_R1_001.fastq_312_1a_5
CCCCTACAACGGCGCTGATAGTGGCTCAGCTACTTAGGGTCCCGCAAGCCATCCTGGACATGATCGCTGG
TGCCCATTGGGGAGTCCTAGCGGGCATAGCGTATTTCTCCATGGTGGGCAACTGGGCGAAGGTCCTGGTA
GTGCTGTTGCTGTTTGCCGGCGTCGACGCAGACACCTACACCACCGGGGGGAAAGTTGCTGCTACTACGT
CAGCACTCACCAACTTTTTTAGTCCGGGCGCCAAGCAAAACATCCAGCTGATCA

>1323_S4_L001_R1_001.fastq_313_1a_5
CCCCTACAACGGCGCTGATAGTAGCTCAGCTACTTAGGGTCCCGCAAGCCATCCTGGACATGATCGCTGG
TGCCCACTGGGGAGTCCTAGCGGGCATAGCGTATTTCTCCATGGTGGGCAACTGGGCGAAGGTCCTGGTA
GTGCTGTTGCTGTTTGCCGGCGTCGACGCAGACACCTACACCACCGGGGGGAAAGTTGCTGCTACTACGT
CAGCACTCACCAACTTTTTTAGTCCGGGCGCCAAGCAAAACATCCAGCTGATCA

>1323_S4_L001_R1_001.fastq_314_1a_5
CCCCTACAACGGCGCTGATAGTGGCTCAGCTACTTAGGGCCCCGCAAGCCATCCTGGACATGATCGCTGG
TGCCCACTGGGGAGTCCTAGCGGGCATAGCGTATTTCTCCATGGTGGGCAACTGGGCGAAGGTCCTGGTA
GTGCTGTTGCTGTTTGCCGGCGTCGACGCAGCCACCTACACCACCGGGGGGAAAGTTGCTGCTACTACGT
CAGCACTCACCAACCTTTTTAGTCCGGGCGCCAAGCAAAACATCCAGCTGATCA

>1323_S4_L001_R1_001.fastq_315_1a_5
CCCCTACAACGGCGCTGATAGTGGCTCAGCTACTTAGGGTCCCGCAAGCCATCCTGGACATGATCGCTGG
TGCCCACTGGGGAGTCCTAGCGGGTATAGCGTATTTCTCCATGGTGGGCAACTGGGCGAAGGTCCTGGTA
GTGCTGTTGCTGTTTGCCGGCGTCGACGCAACCACCTACACCACCGGGGGGAAAGTTGCTGCTACTACGT
CAGCACTCACCAACTTTTTTAGTCCGGGCGCCAAGCAAAACATCCAGCTGATCA

>1323_S4_L001_R1_001.fastq_316_1a_5
CCCCTACAACGGCGCTGATAGTGGCTCAGCTACTTAGGGTCCCGCAAGCCATCCTGGACATGATCGCTGG
TGCCCACTGGGGAGTCCTAGCGGGCATAGCGTATTTCTCCATGGTGGGCAACTGGGCGAAGGTCCTGGTA
GTGCTGTTGCTGTTTGCCGGCGTCGACGCAGGCACCTACACCACCGGGGGGAAAGTTGCTGCTACTACGT
CAGCACTCACCAACTTTTTTAGTCCGGGCGCTAAGCAAAACATCCAGCTGATCA

>1323_S4_L001_R1_001.fastq_317_1a_5
CCCCTACAACGGCGCTGATAGTGGCTCAGCTACTTAGGGTCCCGCAAGCCATCCTGGACATGATCGCTGG
TGCCCACTGGGGAGTCCTAGCGGGCATAGCGTATTTCTCCATGGTGGGCAACTGGGCGAAGGTCCTGGTA
GTGCTGTTGTTGTTTGCCGGCGTCGACGCAGACACCTACACCACCGGGGGGAAAGTTGCTGCTACTACGT
CAGCACTCACCAACTTTTTTAGTCCGGGCGCCAAGCAAAACATCCAGCTGATCA

>1323_S4_L001_R1_001.fastq_318_1a_5
CCCCTACAACGGCGCTGATAGTGGCTCAGCTACTTAGGGTCCCGCAAGCCATCCTGGACATGATCGCTGG
TGCCCACTGGGGAGTCCTAGCGGGCATAGCGTATTTCTCCATGGTGGGCAACTGGGCGAAGGTCCTGGTA
GTGCTGTTGCTTTTTGCCGGCGTCGACGCAGACACCTACACCACCGGGGGGAAAGTTGCTGCTACTACGT
CAGCACTCACCAACTTTTTTAGTCCGGGCGCCAAGCAAAACATCCAGCTGATCA

>1323_S4_L001_R1_001.fastq_319_1a_5
CCCCTACAACGGCGCTGATAGTGGCTCAGCTACTTAGGGTCCCGCAAGCCATCCTGGACATGATCGCTGG
TGCCCACTGGGGAGTCCTAGCGGGCATAGCGTATTTCTCCATGGTGGGCAACTGGGCGAAGGTCCTGGTA
GTGCTGTTGCTGTTTGCCGGCGTCGACGCAGGCACCTACACCACCGGGGGGAAAGTTGCCGCTACTACGT
CAGCACTCACCAACTTTTTTAGTCCGGGCGCCAAGCAAAACATCCAGCTGATCA

>1323_S4_L001_R1_001.fastq_320_1a_5
CCCCTACAACGGCGCTGATAGTGGCTCAGCTACTTAGGGTCCCGCAAGCCATCCTGGACATGATCGCTGG
TGCCCACTGGGGAGTCCTAGCGGGCATAGCGTATTTCTCCATGGTGGGCGACTGGGCGAAGGTCCTGGTA
GTGCTGTTGCTGTTTGCCGGCGTCGACGCAGACACCTACACCACCGGGGGGAAAGTTGCTGCTACTACGT
CAGCACTCACCAACTTTTTTAGTCCGGGCGCCAAGCAAAACATCCAGCTGATCA

>1323_S4_L001_R1_001.fastq_321_1a_5
CCCCTACAACGGCGCTGATAGTGGCTCAGCTACTTAGGGTCCCGCAAGCCATCCTGGACATGATCGCTGG
TGCCCACTGGGGAGTCCTAGCGGGCATAGCGTATTTCTCCATGGTGGGCAACTGGGCGAAGGTCCTGGTA
GTGCTGTTGCTGTTTGCCGGCGTCGACGCAGACACCTACACCACCGGGGGGAAAGTTGCTGCTACTACGT
CAGCACTCACCACCTTTTTTAGTCCGGGCGCCAAGCAAAACATCCAGCTGATCA

>1323_S4_L001_R1_001.fastq_322_1a_5
CCCCTACAACGGCGCTGATAGTGGCTCAGCTACTTAGGGTCCCGCAAGCCATCCTGGACATGATCGCTGG
TGCCCACTGGGGAGTCCTAGCGGGCATAGCGTATTTCTCCATGGTGGGCAACTGGGCGAAGGTCCTGGTA
GTGCTGTTGCTGTTTGCCGGCGTCGACGCAACCACCTACACCACCGGGGGGAAAGTTGCTGCTACTACGT
CAGCACTCACCACTTTTTTTAGTCCGGGCGCCAAGCAAAACATCCAGCTGATCA

>1323_S4_L001_R1_001.fastq_323_1a_5
CCCCTACAACGGCGCTGATAGTGGCTCAGCTACTTAGGGTCCCGCAAGCCATCCTGGACATGATCGCTGG
TGCCCACTGGGGAGTCCTAGCGGGCATAGCGTATTTCTCCATGGTGGGCAACTGGGCGAAGGTCCTGGTG
GTGCTGTTGCTGTTTGCCGGCGTCGATGCAGACACCTACACCACCGGGGGGAAAGTTGCTGCTACTACGT
CAGCACTCACCAACTTTTTTAGTCCGGGCGCCAAGCAAAACATCCAGCTGATCA

>1323_S4_L001_R1_001.fastq_324_1a_5
CCCCTACAACGGCGCTGATAGTGACTCAGCTACTTAGGGTCCCGCAAGCCATCCTGGACATGATCGCTGG
TGCCCACTGGGGAGTCCTAGCGGGCATAGCGTATTTCTCCATGGTGGGCAACTGGGCGAAGGTCCTGGTA
GTGCTGTTGCTGTTTGCCGGCGTCGACGCAGACACCTACACCACCGGGGGGAAAGTTGCTGCTACTACGT
CAGCACTCACCAACTTTTTTAGTCCGGGCGCCAAGCAAAACATCCAGCTGATCA

>1323_S4_L001_R1_001.fastq_325_1a_5
CCCCTACAACGGCGCTGATAGTGGCTCAGCTACTTAGGGTCCCGCAAGCCATCCTGGACATGATCGCTGG
TGCCCACTGGGGAGTCCTAGCGGGCATAGCGTATTTCTCCATGGTGGGCAACTGGGCGAAGGTCCTGGTA
GTGCTGTTGCTGTTTGCCGGCGTCGATGCAGGCACCTACACCACCGGGGGGAAAGTTGCTGCTACTACGT
CAGCACTCACCAACATTTTTAGTCCGGGCGCCAAGCAAAACATCCAGCTGATCA

>1323_S4_L001_R1_001.fastq_326_1a_5
CCCCTACAACGGCGCTGATAGTGGCTCAGCTACTTAGGGTCCCGCAAGCCATCCTGGACATGATCGCTGG
TGCCCACTGGGGAGTCCTAGCGGGCATAGCGTATTTCTCCATGGTGGCCAACTGGGCGAAGGTCCTGGTA
GTGCTGTTGCTGTTTGCCGGCGTCGACGCAACCACCTACACCACCGGGGGGAAAGTTGCTGCTACTACGT
CAGCACTCACCAATTTCTTTAGTCCGGGCGCCAAGCAAAACATCCAGCTGATCA

>1323_S4_L001_R1_001.fastq_327_1a_5
CCCCTACAACGGCGCTGATAGTGGCTCAGCTACTTAGGGTCCCGCAAGCCATCCTGGACATGATCGCTGG
TGCCCACTGGGGAGTCCTAGCGGGCATAGCGTATTTCTCCATGGTGGGCAACTGGGCGAAGGTCCTGGTA
GTGCTGTTGCTGTTTGCCGGCGTCGACGCAGTCACCTACACCACCGGGGGGAAAGTTGCTGCTACTACGT
CAGCACTCACCAACTTTTTTAGTCCGGGCGCCAAGCAAAACATCCAGCTGATCA

>1323_S4_L001_R1_001.fastq_328_1a_5
CCCCTACAACGGCGCTGATAGTGGCTCAGCTACTTAGGGTCCCGCAAGCCATCCTGGACATGATCGCTGG
TGCCCACTGGGGAGTCCTAGCGGGCATAGCGTATTTCTCCATGGTGGGCAACTGGGCGAAGGTCCTGGTG
GTGCTGTTGCTGTTTGCCGGCGTCGACGCAGCCACCTACACCACCGGGGGGAAAGTTGCTGCTACCACGT
CAGCACTCACCAACTTTTTTAGTCCGGGCGCCAAGCAAAACATCCAGCTGATCA

>1323_S4_L001_R1_001.fastq_329_1a_5
CCCCTACAACGGCGCTGATAGTGGCTCAGCTACTTAGGGTCCCGCAAGCCATCCTGGACATGATCGCTGG
TGCCCACTGGGGAGTCCTAGCGGGCATAGCGTATTTTTCCATGGTGGGCAACTGGGCGAAGGTCCTGGTA
GTGCTGTTGCTGTTTGCCGGCGTCGACGCAGGCACCTACACCACCGGGGGGAAAGTTGCTGCTACTACGT
CAGCACTCACCAACTTTTTTAGTCCGGGCGCCAAGCAAAACATCCAGCTGATCA

>1323_S4_L001_R1_001.fastq_330_1a_5
CCCCTACAACGGCGCTGATAGTGGCTCAGCTACTTAGGGTCCCGCAAGCCATCCTGGATATGATCGCTGG
TGCCCACTGGGGAGTCCTAGCGGGCATAGCGTATTTCTCCATGGTGGGCAACTGGGCGAAGGTCCTGGTA
GTGCTGTTGCTGTTTGCCGGCGTCGACGCAGCCACCTACACCACCGGGGGGAAAGTTGCTGCTACTACGT
CAGCACTCACCAACTTTTTTAGTCCGGGCGCCAAGCAAAACATCCAGCTGATCA

>1323_S4_L001_R1_001.fastq_331_1a_5
CCCCTACAACGGCGCTGATAGTGGCTCAGCTACTTAGGGTCCCGCAAGCCATCCTGGACATGATCGCTGG
TGCCCACTGGGGAGTCCTAGCGGGCATAGCGTATTTCTCCATGGTGGGCAACTGGGCGAAGGTCCTGGTA
GTGCTGTTGCTGTTTGCCGGCGTCGACGCAGACACCTACACCACCGGGGGGAAAGTTGCTGCTACTACGT
CAGCACTCACCAAGTTTTTTAGTCCGGGCGCCAAGCAAAACATCCAGCTGATCA

>1323_S4_L001_R1_001.fastq_332_1a_5
CCCCTACAACGGCGCTGATAGTGGCTCAGTTACTTAGGGTCCCGCAAGCCATCCTGGACATGATCGCTGG
TGCCCACTGGGGAGTCCTAGCGGGCATAGCGTATTTCTCCATGGTGGGCAACTGGGCGAAGGTCCTGGTA
GTGCTGTTGCTGTTTGCCGGCGTCGACGCAGACACCTACACCACCGGGGGGAAAGTTGCTGCTACTACGT
CAGCACTCACCAACTTTTTTAGTCCGGGCGCCAAGCAAAACATCCAGCTGATCA

>1323_S4_L001_R1_001.fastq_333_1a_5
CCCCTACAACGGCGCTGATAGTGGCTCAGCTACTTAGGGTCCCGCAAGCCATCCTGGACATGATCGCTGG
TGCCCACTGGGGAGTCCTAGCGGGCATAGCGTATTTCTCCATGGTGGGCAACTGGGCGAAGGTCCTGGTA
GTGCTGTTGCTGTTTGCCGGCGTCGACGCAGACACCTACACCACCGGGGGGAAAGTTGCTGCTACTACGT
CAGCATTCACCAACTTTTTTAGTCCGGGCGCCAAGCAAAACATCCAGCTGATCA

>1323_S4_L001_R1_001.fastq_334_1a_5
CCCCTACAACGGCGCTGATAGTGGCTCAGCTACTTAGGGTCCCGCAGGCCATCCTGGACATGATCGCTGG
TGCCCACTGGGGAGTCCTAGCGGGCATAGCGTATTTCTCCATGGTGGGCAACTGGGCGAAGGTCCTGGTA
GTGCTGTTGCTGTTTGCCGGCGTCGACGCAGGCACCTACACCACCGGGGGGAAAGTTGCTGCTACTACGT
CAGCACTCACCAACTTTTTTAGTCCGGGCGCCAAGCAAAACATCCAGCTGATCA

>1323_S4_L001_R1_001.fastq_335_1a_5
CCCCTACAACGGCGCTGATAGTGGCTCAGCCACTTAGGGTCCCGCAAGCCATCCTGGACATGATCGCTGG
TGCCCACTGGGGAGTCCTAGCGGGCATAGCGTATTTCTCCATGGTGGGCAACTGGGCGAAGGTCCTGGTA
GTGCTGTTGCTGTTTGCCGGCGTCGACGCAGACACCTACACCACCGGGGGGAAAGTTGCTGCTACTACGT
CAGCACTCACCAACTTTTTTAGTCCGGGCGCCAAGCAAAACATCCAGCTGATCA

>1323_S4_L001_R1_001.fastq_336_1a_5
CCCCTACAACGGCGCTGATAGTGGCTCAGCTACTTAGGGTCCCGCAAGCCATCCTGGACATGATCGCTGG
TGCCCACTGGGGAGTCCTAGCGGGCATAGCGTACTTCTCCATGGTGGGCAACTGGGCGAAGGTCCTGGTA
GTGCTGTTGCTGTTTGCCGGCGTCGACGCAACCACCTACACCACCGGGGGGAAAGTTGCTGCTACTACGT
CAGCACTCACCAATTTTTTTAGTCCGGGCGCCAAGCAAAACATCCAGCTGATCA

>1323_S4_L001_R1_001.fastq_337_1a_5
CCCCTACAACGGCGCTGATAGTGGCTCAGCTACTTAGGGTCCCGCAAGCCATCCTGGACATGATCGCTGG
TGCCCACTGGGGAGTCCTAGCGGGCATAGCGTATTTCTCCATGGTGGGCAACTGGGCGAAGGTCCTGGTA
GTGCTGTTGCTGTTTGCCGGCGTCGACGCAGGCACCTACACCACCGGGGGGAAAGTTGCTGCTACTACGT
CAGCACTTACCAACTTCTTTAGTCCGGGCGCCAAGCAAAACATCCAGCTGATCA

>1323_S4_L001_R1_001.fastq_338_1a_5
CCCCTACAACGGCGCTGATAGTGGCTCAGCTACTTAGGGTCCCGCAAGCCATCCTGGACATGATCGCTGG
TGCCCACTGGGGAGTCCTGGCGGGCATAGCGTATTTCTCCATGGTGGGCAACTGGGCGAAGGTCCTGGTA
GTGCTGTTGCTGTTTGCCGGCGTCGACGCAACCACCTACACCACCGGGGGGAAAGTTGCTGCTACTACGT
CAGCACTCACCAATTTTTTTAGTCCGGGCGCCAAGCAAAACATCCAGCTGATCA

>1323_S4_L001_R1_001.fastq_339_1a_5
CCCCTACAACGGCGCTGATAGTGGCTCAGCTACTTAGGGTCCCGCAAGCCATCCTGGACATGATCGCTGG
TGCCCACTGGGGAGTCCTAGCGGGCATAGCGTATTTCTCCATGGTGGGCAACTGGGCGAAGGTCCTGGTA
GTGCTGTTGCTGTTTGCCGGCGTCGACGCAACCACCTACACCACCGGGGGGAAAGTTGCTGCTACTACGT
CAGCACTCACCATTTTTTTTAGTCCGGGCGCCAAGCAAAACATCCAGCTGATCA

>1323_S4_L001_R1_001.fastq_340_1a_5
CCCCTACAACGGCGCTGATAGTGGCTCAGCTACTTAGGGTCCCGCAAGCCATCCTGGACATGATCGCTGG
TGCCCACTGGGGAGTCCTAGCGGGCATAGCGTATTTCTCCATGGTGGGTAACTGGGCGAAGGTCCTGGTA
GTGCTGTTGCTGTTTGCCGGCGTCGACGCAGACACCTACACCACCGGGGGGAAAGTTGCTGCTACTACGT
CAGCACTCACCAACTTTTTTAGTCCGGGCGCCAAGCAAAACATCCAGCTGATCA

>1323_S4_L001_R1_001.fastq_341_1a_5
CCCCTACAACGGCGCTGATAGTGGCTCAGCTACTTAGGGTTCCGCAAGCCATCCTGGACATGATCGCTGG
TGCCCACTGGGGAGTCCTAGCGGGCATAGCGTATTTCTCCATGGTGGGCAACTGGGCGAAGGTCCTGGTA
GTGCTGTTGCTGTTTGCCGGCGTCGACGCAGACACCTACACCACCGGGGGGAAAGTTGCTGCTACTACGT
CAGCACTCACCAACTTCTTTAGTCCGGGCGCCAAGCAAAACATCCAGCTGATCA

>1323_S4_L001_R1_001.fastq_342_1a_5
CCCCTACAACGGCGCTGATAGTGGCTCAGCTACTTAGGGTCCTGCAAGCCATCCTGGACATGATCGCTGG
TGCCCACTGGGGAGTCCTAGCGGGCATAGCGTATTTCTCCATGGTGGGCAACTGGGCGAAGGTCCTGGTA
GTGCTGTTGCTGTTTGCCGGCGTCGACGCAGACACCTACACCACCGGGGGGAAAGTTGCTGCTACTACGT
CAGCACTCACCAACTTTTTTAGTCCGGGCGCCAAGCAAAACATCCAGCTGATCA

>1323_S4_L001_R1_001.fastq_343_1a_5
CCCCTACAACGGCGCTGATAGTGGCTCAGCTACTTAGGGTCCCGCAAGCCGTCCTGGACATGATCGCTGG
TGCCCACTGGGGAGTCCTAGCGGGCATAGCGTATTTCTCCATGGTGGGCAACTGGGCGAAGGTCCTGGTG
GTGCTGTTGCTGTTTGCCGGCGTCGACGCAGCCACCTACACCACCGGGGGGAAAGTTGCTGCTACTACGT
CAGCACTCACCAACCTTTTTAGTCCGGGCGCCAAGCAAAACATCCAGCTGATCA

>1323_S4_L001_R1_001.fastq_344_1a_5
CCCCTACAACGGCGCTGATAGTGGCTCAGCTACTTAGGGTCCCGCAAGCCATCCTGGACATGATCGCTGG
TGCCCACTGGGGAGTCCTAGCGGGCATAGCGTATTTCTCCATGGTGGGCAACTGGGCGAAGGTCCTGGTA
GTGCTGTTGCTGTTTGCCGGCGTCGACGCAGGCACCTACACCACCGGGGGGAAAGTCGCTGCTACTACGT
CAGCACTCACCAACTTTTTTAGTCCGGGCGCCAAGCAAAACATCCAGCTGATCA

>1323_S4_L001_R1_001.fastq_345_1a_5
CCCCTACAACGGCGCTGATAGTGGCCCAGCTACTTAGGGTCCCGCAAGCCATCCTGGACATGATCGCTGG
TGCCCACTGGGGAGTCCTAGCGGGCATAGCGTATTTCTCCATGGTGGGCAACTGGGCGAAGGTCCTGGTA
GTGCTGTTGCTGTTTGCCGGCGTCGACGCAGGCACCTACACCACCGGGGGGAAAGTTGCTGCTACTACGT
CAGCACTCACCAACTTTTTTAGTCCGGGCGCCAAGCAAAACATCCAGCTGATCA

>1323_S4_L001_R1_001.fastq_346_1a_5
CCCCTACAACGGCGCTGATAGTGGCTCAGCTACTTAGGGTCCCGCAAGCCATCCTGGACATGATCGCTGG
TGCCCACTGGGGAGTCCTAGCGGGCATAGCGTATTTCTCCATGGTGGGCAACTGGGCGAAGGTTCTGGTA
GTGCTGTTGCTGTTTGCCGGCGTCGACGCAACCACCTACACCACCGGGGGGAAAGTTGCTGCTACTACGT
CAGCACTCACCAATTTTTTTAGTCCGGGCGCCAAGCAAAACATCCAGCTGATCA

>1323_S4_L001_R1_001.fastq_347_1a_5
CCCCTACAACGGCGCTGATAGTGGCTCAGCTACTTAGGGTCCCGCAAGCCATCCTGGACATGATCGCTGG
TGCCCACTGGGGAGTCCTAGCGGGCATAGCGTATTTCTCCATGGTGGGCAACTGGGCGAAGGTCCTGGTA
GTGCTGTTGCTGTTTGCCGGCGTCGACGCAGACACCTACACCACCGGGGGGAAAGTTGCTGCTACTACGT
CAGCACTCACCAACTTTTTTAGTCCTGGCGCCAAGCAAAACATCCAGCTGATCA

>1323_S4_L001_R1_001.fastq_348_1a_5
CCCCTACAACGGCGCTGATAGTGGCTCAGCTACTTAGGGTCCCGCAAGCCATCCTGGACATGATCGCTGG
TGCCCACTGGGGAGTCCTAGCGGGCATAGCGTATTTCTCCATGGTGGGCAACTGGGCGAAGGCCCTGGTA
GTGCTGTTGCTGTTTGCCGGCGTCGACGCAGGCACCTACACCACCGGGGGGAAAGTTGCTGCTACTACGT
CAGCACTCACCAACTTTTTTAGTCCGGGCGCCAAGCAAAACATCCAGCTGATCA

>1323_S4_L001_R1_001.fastq_349_1a_5
CCCCTACAACGGCGCTGATAGTGGCTCAGCTACTTAGGGTCCCGCAAGCCATCCTGGACATGATCGCTGG
TGCCCACTGGGGAGTCCTAGCGGGCATAGCGTATTTCTCCATGGTGGGCAACTGGGCGAAGGTCCTGGTA
GTGCTGTTGTTGTTTGCCGGCGTCGACGCAGGCACCTACACCACCGGGGGGAAAGTTGCTGCTACTACGT
CAGCACTCACCAACTTTTTTAGTCCGGGCGCCAAGCAAAACATCCAGCTGATCA

>1323_S4_L001_R1_001.fastq_350_1a_5
CCCCTACAACGGCGCTGATAGTGGCTCAGCTACTTAGGGTCCCGCAAGCCATCCTGGACATGATCGCTGG
TGCCCACTGGGGAGTCCTAGCGGGCATAGCGTATTTTTCCATGGTGGGCAACTGGGCGAAGGTCCTGGTA
GTGCTGTTGTTGTTTGCCGGCGTCGACGCAGACACCTACACCACCGGGGGGAAAGTTGCTGCTACTACGT
CAGCACTCACCAACTTTTTTAGTCCGGGCGCCAAGCAAAACATCCAGCTGATCA

>1323_S4_L001_R1_001.fastq_351_1a_5
CCCCCACAACGGCGCTGATAGTGGCTCAGCTACTTAGGGTCCCGCAAGCCATCCTGGACATGATCGCTGG
TGCCCACTGGGGAGTCCTAGCGGGCATAGCGTATTTCTCCATGGTGGGCAACTGGGCGAAGGTCCTGGTA
GTGCTGTTGCTGTTTGCCGGCGTCGACGCAGCCACCTACACCACCGGGGGGAAAGTTGCTGCTACTACGT
CAGCACTCACCAACTTTTTTAGTCCGGGCGCCAAGCAAAACATCCAGCTGATCA

>1323_S4_L001_R1_001.fastq_352_1a_5
CCCCTACAACGGCGCTGATAGTGGCTCAGCTACTTAGGGTCCCGCAAGCCATCCTGGACATGATCGCTGG
TGCCCACTGGGGAGTCCTAGCGGGCATAGCGTATTTCTCCATGGTGGGCAACTGGGCGAAGGTCCTGGTA
GTGCTGTTGCTGTTTGCCGGCGTCGACGCAGGCACCTACACCGCCGGGGGGAAAGTTGCTGCTACTACGT
CAGCACTCACCAACTTTTTTAGTCCGGGCGCCAAGCAAAACATCCAGCTGATCA

>1323_S4_L001_R1_001.fastq_353_1a_5
CCCCTACAACGGCGCTGATAGTGGCTCAGCTACTTAGGGTCCCGCAAGCCATCCTGGACATGATCGCTGG
TGCCCGCTGGGGAGTCCTAGCGGGCATAGCGTATTTCTCCATGGTGGGCAACTGGGCGAAGGTCCTGGTA
GTGCTGTTGCTGTTTGCCGGCGTCGACGCAGACACCTACACCACCGGGGGGAAAGTTGCTGCTACTACGT
CAGCACTCACCAACTTTTTTAGTCCGGGCGCCAAGCAAAACATCCAGCTGATCA

>1323_S4_L001_R1_001.fastq_354_1a_5
CCCCTACAACGGCGCTGATAGTGGCTCAGCTACTTAGGGTTCCGCAAGCCATCCTGGACATGATCGCTGG
TGCCCACTGGGGAGTCCTAGCGGGCATAGCGTATTTCTCCATGGTGGGCAACTGGGCGAAGGTCCTGGTA
GTGCTGTTGCTGTTTGCCGGCGTCGACGCAGGCACCTACACCACCGGGGGGAAAGTTGCTGCTACTACGT
CAGCACTCACCAACTTTTTTAGTCCGGGCGCCAAGCAAAACATCCAGCTGATCA

>1323_S4_L001_R1_001.fastq_355_1a_5
CCCCTACAACGGCGCTGATAGTGGCTCAGCTACTTAGGGTCCCGCAAGCCATCCTGGACATGATCGCTGG
TGCCCACTGGGGAGCCCTAGCGGGCATAGCGTATTTCTCCATGGTGGGCAACTGGGCGAAGGTCCTGGTA
GTGCTGTTGCTGTTTGCCGGCGTCGACGCAGGCACCTACACCACCGGGGGGAAAGTTGCTGCTACTACGT
CAGCACTCACCAACTTTTTTAGTCCGGGCGCCAAGCAAAACATCCAGCTGATCA

>1323_S4_L001_R1_001.fastq_356_1a_5
CCCCTACAACGGCGCTGATAGTGGCTCAGCTACTTAGGGTCCCGCAAGCCATCCTGGACATGATCGCTGG
TGCCCACTGGGGAGTCCTAGCGGGCATAGCGTATTTCTCCATGGTGGGCAACTGGGCGAAGGTCCTGGTA
GTGCTGTTGCTGTTTGCCGGCGTCGACGCAACCACCTACACCACCGGGGGGAAAGTTGCTGCTACTACGT
CAGCACTCACCAATTTTTTCAGTCCGGGCGCCAAGCAAAACATCCAGCTGATCA

>1323_S4_L001_R1_001.fastq_357_1a_5
CCCCTACAACGGCGCTGATAGTGGCTCAGCTACTTAGGGTCCCGCAAGCCATCCTGGACATGATCGCTGG
TGCCCACTGGGGAGTCCTAGCGGGCATAGCGTATTTCTCCATGGTGGGCAACTGGGCGAAGGTCCTGGTA
GTGTTGTTGCTGTTTGCCGGCGTCGACGCAGACACCTACACCACCGGGGGGAAAGTTGCTGCTACTACGT
CAGCACTCACCAACTTTTTTAGTCCGGGCGCCAAGCAAAACATCCAGCTGATCA

>1323_S4_L001_R1_001.fastq_358_1a_5
CCCCTACAACGGCGCTGATAGTGGCTCAGCTACTTAGGGTCCCGCAAGCCATCCTGGACATGATCGCTGG
TGCCCACTGGGGAGTCCTAGCGGGCATAGCGTATTTCTCCATGGTGGGCAACTGGGCGAAGGTCCTGGTA
GTGCTGTTGCTGTTTGCCGGCGTCGACGCAGACACCTACACCACCGGGGGGAAAGTTGCTGCTACTACGT
CAGCACTCACCAATTTTTTTAGTCCGGGCGCCAAGCAGAACATCCAGCTGATCA

>1323_S4_L001_R1_001.fastq_359_1a_5
CCCCTACAACGGCGCTGATAGTGGCTCAGCTACTTAGGGTCCCGCAAGCCATCCTGGACATGATCGCTGG
TGCCCACTGGGGAGTCCTAGCGGGCATAGCGTATTTCTCCATGGTGGGCAACTGGGCGAAGGTCCTGGTA
GTGCTGTTGCTGTTTGCCGGCGTCGACGCAGGCACCTACACCACCGGGGGGAAAGTTGCTGCTACTACGT
CAGCACTCACCAACTTTTTTAGTCCGGGCGCCAAGCAAAATATCCAGCTGATCA
