# Supplementary material for: HCV transmission in high-risk communities in Bulgaria
Source: PLoS One. 2019 Mar 5;14(3):e0212350. doi: 10.1371/journal.pone.0212350 (PMC6400337; doi:10.1371/journal.pone.0212350)
Supplement: S1 File — (ZIP) [file pone.0212350.s002.zip › 1333_S60_L001_R1_001.fastq_3a_freq5.fas]

>1333_S60_L001_R1_001.fastq_1_3a_3849
CCCCCGCTGTGGGTATGGTGGTGGCACACGTCTTGCGGTTGCCCCAGACCTTATTCGACATAATAGCCGG
GGCCCATTGGGGCATCTTGGCGGGCCTAGCCTATTACTCTATGCAGGGCAATTGGGCCAAGGTCGCTATC
ATCATGGTTATGTTTTCAGGGGTCGATGCCGAAACACACACCACCGGTGGTAGCGTAGCTCGTGGCGCCC
ACGCTCTTACCAGCCTTTTTAGCGTGGGCGCCCAGCAGAACCTGCGGCTGGTCA

>1333_S60_L001_R1_001.fastq_2_3a_311
CCCCCGCTGTGGGTATGGTGGTGGCACACGTCTTGCGGTTACCCCAGACCTTATTCGACATAATAGCCGG
GGCCCATTGGGGCATCTTGGCGGGCCTAGCCTATTACTCTATGCAGGGCAATTGGGCCAAGGTCGCTATC
ATCATGGTTATGTTTTCAGGGGTCGATGCCGAAACACACACCACCGGTGGTAGCGTAGCTCGTGGCGCCC
ACGCTCTTACCAGCCTTTTTAGCGTGGGCGCCCAGCAGAACCTGCGGCTGGTCA

>1333_S60_L001_R1_001.fastq_3_3a_101
CCCCCGCTGTGGGTATGGTGGTGGCGCACGTCTTGCGGTTGCCCCAGACCTTATTCGACATAATAGCCGG
GGCCCATTGGGGCATCTTGGCGGGCCTAGCCTATTACTCTATGCAGGGCAATTGGGCCAAGGTCGCTATC
ATCATGGTTATGTTTTCAGGGGTCGATGCCGAAACACACACCACCGGTGGTAGCGTAGCTCGTGGCGCCC
ACGCTCTTACCAGCCTTTTTAGCGTGGGCGCCCAGCAGAACCTGCGGCTGGTCA

>1333_S60_L001_R1_001.fastq_4_3a_96
CCCCCGCTGTGGGTATGGTGGTGGCACACGTCTTGCGGTTGCCCCAGACCCTATTCGACATAATAGCCGG
GGCCCATTGGGGCATCTTGGCGGGCCTAGCCTATTACTCTATGCAGGGCAATTGGGCCAAGGTCGCTATC
ATCATGGTTATGTTTTCAGGGGTCGATGCCGAAACACACACCACCGGTGGTAGCGTAGCTCGTGGCGCCC
ACGCTCTTACCAGCCTTTTTAGCGTGGGCGCCCAGCAGAACCTGCGGCTGGTCA

>1333_S60_L001_R1_001.fastq_5_3a_92
CCCCCGCTGTGGGTATGGTGGTGGCACACGTCTTGCGGTTGCCCCAGACCTTATTCGACATAATAGCCGG
GGCCCATTGGGGCATCTTGGCGGGCCTAGCCTATTACTCTATGCAGGGCAATTGGGCCAAGGTCGCTATC
ATCATGGTTATGTTTTCAGGGGTCGACGCCGAAACACACACCACCGGTGGTAGCGTAGCTCGTGGCGCCC
ACGCTCTTACCAGCCTTTTTAGCGTGGGCGCCCAGCAGAACCTGCGGCTGGTCA

>1333_S60_L001_R1_001.fastq_6_3a_77
CCCCCGCTGTGGGTATGGTGGTGGCACACGTCTTGCGGTTGCCCCAGACCTTATTCGACATAATAGCCGG
GGCCCATTGGGGCATCTTGGCGGGCCTAGCCTATTACTCTATGCAGGGCAATTGGGCCAAGGTCGCTATC
ATCATGGTTATGTTTTCAGGGGTCGATGCCGAAACACACACCACCGGTGGTAGCGTAGCTCGTGGCGCCC
ACGCTCTTACCAACCTTTTTAGCGTGGGCGCCCAGCAGAACCTGCGGCTGGTCA

>1333_S60_L001_R1_001.fastq_7_3a_73
CCCCCGCTGTGGGTATGGTGGTGGCACACGTCTTGCGGTTGCCCCAGACCTTATTCGACATAATAGCCGG
GGCCCATTGGGGCATCTTGGCGGGCCTAGCCTATTACTCTATGCAGGGCAATTGGGCCAAGGTCGCTATC
ATCATGGTTATGTTTTCAGGGGTCGATGCCGAAACACACACCACCGGTGGTAGCGTAGCTCGTGGCGCCC
ACGCCCTTACCAGCCTTTTTAGCGTGGGCGCCCAGCAGAACCTGCGGCTGGTCA

>1333_S60_L001_R1_001.fastq_8_3a_69
CCCCCGCTGTGGGTATGGTGGTGGCACACGTCTTGCGGTTGCCCCAGACCTTATTCGACATAATAGCCGG
GGCCCATTGGGGCATCTTGGCGGGCCTAGCCTATTACTCTATGCAGGGCAATTGGGCCAAGGTCGCTATC
ATCATGGTTATGTTTTCAGGGGTCGATGCCGAAACACACACCACCGGTGGTAGCGTAGCTCGTGGCGCCC
ACGCTCTTACCAGCCTTTTTAGCGTGGGCGCCCAGCAGAACCTGCGACTGGTCA

>1333_S60_L001_R1_001.fastq_9_3a_67
CCCCCGCTGTGGGTATGGTGGTGGCACACGTCTTGCGGTTGCCCCAGACCTTATTTGACATAATAGCCGG
GGCCCATTGGGGCATCTTGGCGGGCCTAGCCTATTACTCTATGCAGGGCAATTGGGCCAAGGTCGCTATC
ATCATGGTTATGTTTTCAGGGGTCGATGCCGAAACACACACCACCGGTGGTAGCGTAGCTCGTGGCGCCC
ACGCTCTTACCAGCCTTTTTAGCGTGGGCGCCCAGCAGAACCTGCGGCTGGTCA

>1333_S60_L001_R1_001.fastq_10_3a_65
CCCCCGCTGTGGGTATGGTGGTGGCACACGTCTTGCGGTTGCCCCAGACCTTATTCGACATAATAGCCGG
GGCCCATTGGGGCATCTTGGCGGGCCTAGCCTATTACTCCATGCAGGGCAATTGGGCCAAGGTCGCTATC
ATCATGGTTATGTTTTCAGGGGTCGATGCCGAAACACACACCACCGGTGGTAGCGTAGCTCGTGGCGCCC
ACGCTCTTACCAGCCTTTTTAGCGTGGGCGCCCAGCAGAACCTGCGGCTGGTCA

>1333_S60_L001_R1_001.fastq_11_3a_63
CCCCCGCTGTGGGTATGGTGGTGGCACACGTCTTGCGGTTGCCCCAGACCTTATTCGACATAATAGCCGG
GGCCCATTGGGGCATCTTGGCGGGCCTAGCCTATTACTCCATGCAGGGCAATTGGGCCAAGGTCGCTATC
ATCATGGTTATGTTTTCAGGGGTCGATGCCGAAACACACACCACCGGTGGTAGTGTAGCTCGTGGCGCCA
ACACTATTGCCACCCTTTTTAGTGTGGGCGCCCAGCAGAACCTGCGGCTGGTCA

>1333_S60_L001_R1_001.fastq_12_3a_63
CCCCCGCTGTGGGTATGGTGGTGGCACACGTCTTGCGGTTGCCCCAGACCTTATTCGACATAATAGCCGG
GGCCCATTGGGGCATCTTGGCGGGCCTAGCCTATTACTCTATGCAGGGCAATTGGGCCAAGGTCGCTATC
ATCATGGTCATGTTTTCAGGGGTCGATGCCGAAACACACACCACCGGTGGTAGCGTAGCTCGTGGCGCCC
ACGCTCTTACCAGCCTTTTTAGCGTGGGCGCCCAGCAGAACCTGCGGCTGGTCA

>1333_S60_L001_R1_001.fastq_13_3a_62
CCCCCGCTGTGGGTATGGTGGTGGCACACGTCTTGCGGTTGCCCCAGACCTTATTCGACATAATAGCCGG
GGCCCATTGGGGCATCTTGGCGGGCCTAGCCTATTACTCTATGCAGGGCAATTGGGCCAAGGTCGCTATC
ATCATGGTTATGTTTTCAGGGGTCGATGCCGAAACACACACCACCGGTGGTAGCGTAGCCCGTGGCGCCC
ACGCTCTTACCAGCCTTTTTAGCGTGGGCGCCCAGCAGAACCTGCGGCTGGTCA

>1333_S60_L001_R1_001.fastq_14_3a_60
CCCCCGCTGTGGGTATGGTGGTGGCACACGTCTTGCGGTTGCCCCAGACCTTATTCGACATAATAGCCGG
GGCCCATTGGGGCATCTTGGCGGGCCTAGCCTATTACTCTATGCAGGGCAATTGGGCCAAGGTCGCTATC
ATCATGGTTATGTTTTCAGGGGTCGATGCCGAAACACACACCACCGGGGGTAGCGTAGCTCGTGGCGCCC
ACGCTCTTACCAGCCTTTTTAGCGTGGGCGCCCAGCAGAACCTGCGGCTGGTCA

>1333_S60_L001_R1_001.fastq_15_3a_50
CCCCCGCTGTGGGTATGGTGGTGGCACACGTCTTGCGGCTGCCCCAGACCTTATTCGACATAATAGCCGG
GGCCCATTGGGGCATCTTGGCGGGCCTAGCCTATTACTCTATGCAGGGCAATTGGGCCAAGGTCGCTATC
ATCATGGTTATGTTTTCAGGGGTCGATGCCGAAACACACACCACCGGTGGTAGCGTAGCTCGTGGCGCCC
ACGCTCTTACCAGCCTTTTTAGCGTGGGCGCCCAGCAGAACCTGCGGCTGGTCA

>1333_S60_L001_R1_001.fastq_16_3a_45
CCCCCGCTGTGGGTATGGTGGTGGCACACGTCTTGCGGTTGCCCCAGACCTTATTCGACATAATAGCCGG
GGCCCATTGGGGCATCTTGGCGGGCCTAGCCTATTACTCTATGCAGGGCAATTGGGCCAAGGTCGCTATC
ATCATGGTTATGTTTTCAGGGGTCGATGCCGAAACACACACCACCGGTGGTAGCGTAGCTCGTGGCACCC
ACGCTCTTACCAGCCTTTTTAGCGTGGGCGCCCAGCAGAACCTGCGGCTGGTCA

>1333_S60_L001_R1_001.fastq_17_3a_44
CCCCCGCTGTGGGTATGGTGGTGGCACACGTCTTGCGGTTGCCCCAGACCTTATTCGACATAATAGCCGG
GGCCCATTGGGGCATCTTGGCGGGCCTAGCCTATTACTCTATGCAGGGCAATTGGGCCAAGGTCGCTATC
ATCATGGTTATGTTTTCAGGGGTCGATGCCGAAACACACACCACCGGTGGTAGCGTAGCTCGTGGTGCCC
ACGCTCTTACCAGCCTTTTTAGCGTGGGCGCCCAGCAGAACCTGCGGCTGGTCA

>1333_S60_L001_R1_001.fastq_18_3a_43
CCCCCGCTGTGGGTATGGTGGTGGCACACGTCTTGCGGTTGCCCCAGACCTTATTCGACATAATAGCCGG
GGCCCATTGGGGCATCTTGGCGGGCCTAGCCTATTACTCTATGCAGGGCAATTGGGCCAAGGTCGCTATC
ATCATGGTTATGTTTTCAGGGGTCGATGCCGAAACACACACCACCGGTGGTAGCGTAGCTCGCGGCGCCC
ACGCTCTTACCAGCCTTTTTAGCGTGGGCGCCCAGCAGAACCTGCGGCTGGTCA

>1333_S60_L001_R1_001.fastq_19_3a_41
CCCCCGCTGTGGGTATGGTGGTGGCACACATCTTGCGGTTGCCCCAGACCTTATTCGACATAATAGCCGG
GGCCCATTGGGGCATCTTGGCGGGCCTAGCCTATTACTCTATGCAGGGCAATTGGGCCAAGGTCGCTATC
ATCATGGTTATGTTTTCAGGGGTCGATGCCGAAACACACACCACCGGTGGTAGCGTAGCTCGTGGCGCCC
ACGCTCTTACCAGCCTTTTTAGCGTGGGCGCCCAGCAGAACCTGCGGCTGGTCA

>1333_S60_L001_R1_001.fastq_20_3a_41
CCCCCGCTGTGGGTATGGTGGTGGCACACGTCTTGCGGTTGCCCCAGACCTTATTCGACATAATAGCTGG
GGCCCATTGGGGCATCTTGGCGGGCCTAGCCTATTACTCTATGCAGGGCAATTGGGCCAAGGTCGCTATC
ATCATGGTTATGTTTTCAGGGGTCGATGCCGAAACACACACCACCGGTGGTAGCGTAGCTCGTGGCGCCC
ACGCTCTTACCAGCCTTTTTAGCGTGGGCGCCCAGCAGAACCTGCGGCTGGTCA

>1333_S60_L001_R1_001.fastq_21_3a_40
CCCCCGCTGTGGGTATGGTGGTGGCACACGTCCTGCGGTTACCCCAGACCTTATTCGACATAATAGCCGG
GGCCCATTGGGGCATCTTGGCGGGCCTAGCCTATTACTCTATGCAGGGCAATTGGGCCAAGGTCGCTATC
ATCATGGTTATGTTTTCAGGGGTCGATGCCGAAACACACACCACCGGTGGTAGCGTAGCTCGTGGCGCCC
ACGCTCTTACCAGCCTTTTTAGCGTGGGCGCCCAGCAGAACCTGCGGCTGGTCA

>1333_S60_L001_R1_001.fastq_22_3a_39
CCCCCGCTGTGGGTATGGTGGTGGCACACGTCTTGCGGTTGCCCCAGACCTTATTCGACATAATAGCCGG
GGCCCATTGGGGCATCTTGGCGGGCCTAGCCTATTACTCTATGCAGGGCAATTGGGCCAAGGTCGCTATC
ATCATGGTTATGTTTTCAGGGGTCGATGCTGAAACACACACCACCGGTGGTAGCGTAGCTCGTGGCGCCC
ACGCTCTTACCAGCCTTTTTAGCGTGGGCGCCCAGCAGAACCTGCGGCTGGTCA

>1333_S60_L001_R1_001.fastq_23_3a_38
CCCCCGCTGTGGGTATGGTGGTGGCACACGTCTTGCGGTTGCCCCAGACCTTATTCGACATAATAGCCGG
GGCCCATTGGGGCATCTTGGCGGGCCTAGCCTATTACTCTATGCAGGGCAATTGGGCCAAGGTCGCTATC
ATCATGGTTATGTTTTCGGGGGTCGATGCCGAAACACACACCACCGGTGGTAGCGTAGCTCGTGGCGCCC
ACGCTCTTACCAGCCTTTTTAGCGTGGGCGCCCAGCAGAACCTGCGGCTGGTCA

>1333_S60_L001_R1_001.fastq_24_3a_38
CCCCCGCTGTGGGTATGGTGGTGGCACACGTCTTGCGGTTGCCCCAGACCTTATTCGACATAATAGCCGG
GGCCCATTGGGGCATCTTGGCGGGCCTAGCCTATTACTCCATGCAGGGCAATTGGGCCAAGGTCGCTATC
ATCATGGTTATGTTTTCAGGGGTCGATGCCGAAACACACACCACCGGTGGTAGTGTAGCTCGTGGCGCCA
ACTCTATTGCCAGCCTTTTTAGTGTGGGCGCCCAGCAGAACCTGCGGCTGGTCA

>1333_S60_L001_R1_001.fastq_25_3a_37
CCCCCGCTGTGGGTATGGTGGTGGCACACGTCTTGCGGTTGCCCCAGACCTTATTCGACATAATAGCCGG
GGCCCATTGGGGCATCTTGGCGGGCCTAGCCTATTACTCTATGCAGGGCAATTGGGCCAAGGTCGCTATC
ATCATGGTTATGTTTTCAGGGGTCGATGCCGAAACACACACCACCGGTGGCAGCGTAGCTCGTGGCGCCC
ACGCTCTTACCAGCCTTTTTAGCGTGGGCGCCCAGCAGAACCTGCGGCTGGTCA

>1333_S60_L001_R1_001.fastq_26_3a_35
CCCCCGCTGTGGGTATGGTGGTGGCACACGTCTTGCGGTTGCCCCAGACCTTATTCGACATAATAGCCGG
GGCCCATTGGGGCATCTTGGCGGGCCTAGCCTATTACTCTATGCAGGGCAATTGGGCCAAGGTCGCTATC
ATCATGGTTATGTTTTCAGGGGTCGATGCCGAGACACACACCACCGGTGGTAGCGTAGCTCGTGGCGCCC
ACGCTCTTACCAGCCTTTTTAGCGTGGGCGCCCAGCAGAACCTGCGGCTGGTCA

>1333_S60_L001_R1_001.fastq_27_3a_34
CCCCCGCTGTGGGTATGGTGGTGGCACACGTCTTGCGGTTGCCCCAGACCTTATTCGACATAATAGCCGG
GGCCCATTGGGGCATCTTGGCGGGCCTAGCCTATTACTCTATGCAGGGCAATTGGGCCAAGGTCGCTATC
ATCATGGTTATGTTCTCAGGGGTCGATGCCGAAACACACACCACCGGTGGTAGCGTAGCTCGTGGCGCCC
ACGCTCTTACCAGCCTTTTTAGCGTGGGCGCCCAGCAGAACCTGCGGCTGGTCA

>1333_S60_L001_R1_001.fastq_28_3a_34
CCCCCGCTGTGGGTATGGTGGTGGCACACGTCTTGCGGTTGCCCCAGACCTTATTCGACATAATAGCCGG
GGCCCATTGGGGCATCTTGGCGGGCCTAGCCTATTACTCTATGCAGGGCAATTGGGCCAAGGTCGCTATC
ATCATGGTTATGTTTTCAGGGGTCGATGCCGAAACACACACCACCGGTGGTAGCGTAGCTCGTGGCGCCC
ACGCTCTTACCAGCCTTTTTAGCGTGGGCACCCAGCAGAACCTGCGGCTGGTCA

>1333_S60_L001_R1_001.fastq_29_3a_33
CCCCCGCTGTGGGTATGGTGGTGGCACACGTCTTGCGGTTGCCCCAGACCTTATTCGACATAATAGCCGG
GGCCCATTGGGGCATCTTGGCGGGCCTGGCCTATTACTCTATGCAGGGCAATTGGGCCAAGGTCGCTATC
ATCATGGTTATGTTTTCAGGGGTCGATGCCGAAACACACACCACCGGTGGTAGCGTAGCTCGTGGCGCCC
ACGCTCTTACCAGCCTTTTTAGCGTGGGCGCCCAGCAGAACCTGCGGCTGGTCA

>1333_S60_L001_R1_001.fastq_30_3a_33
CCCCCGCTGTGGGTATGGTGGTGGCACACGTCTTGCGGTTGCCCCAGACCTTATTCGACATAATAGCCGG
GGCCCATTGGGGCATCTTGGCGGGCCTAGCCTATTACTCTATGCAGGGCAATTGGGCCAAGGTCGCTATC
ATCATGGTTATGTTTTCAGGGGTCGATGCCGAAACACACACCACCGGTGGTAGCGTAGCTCGTGGCGCCC
ACGCTCTCACCAGCCTTTTTAGCGTGGGCGCCCAGCAGAACCTGCGGCTGGTCA

>1333_S60_L001_R1_001.fastq_31_3a_32
CCCCCGCTGTGGGTATGGTGGTGGCACACGTCTTGCGGTTGCCCCAGACCTTATTCGACATAATAGCCGG
GGCCCATTGGGGCATCTTGGCGGGCCTAGCCTATTACTCTATGCAGGGCAATTGGGCCAAGGTCGCTATC
ATCATGGTTATGTTTTCAGGGGTTGATGCCGAAACACACACCACCGGTGGTAGCGTAGCTCGTGGCGCCC
ACGCTCTTACCAGCCTTTTTAGCGTGGGCGCCCAGCAGAACCTGCGGCTGGTCA

>1333_S60_L001_R1_001.fastq_32_3a_32
CCCCCGCTGTGGGTATGGTGGTGGCACACGTCTTGCGGTTGCCCCAGACCTTATTCGACATAATAGCCGG
GGCCCATTGGGGCATCTTGGCGGGCCTAGCCTATTACTCTATGCAGGGCAATTGGGCCAAGGTCGCTATC
ATCATGGTTATGTTTTCAGGGGTCGATGCCGAAACACACACCACCGGTGGTAGCGTAGCTCGTGGCGCCC
ACGCTCTTACCAGCCTTTTTAGTGTGGGCGCCCAGCAGAACCTGCGGCTGGTCA

>1333_S60_L001_R1_001.fastq_33_3a_31
CCCCCGCTGTGGGTATGGTGGTGGCACACGTCTTGCGGTTGCCCCAGACCTTATTCGACATAATAGCCGG
GGCCCATTGGGGCATCTTAGCAGGCCTAGCCTATTACTCTATGCAGGGCAATTGGGCCAAGGTCGCTATC
ATCATGGTTATGTTTTCAGGGGTCGATGCCGAAACACACACCACCGGTGGTAGCGTAGCTCGTGGCGCCC
ACGCTCTTACCAGCCTTTTTAGCGTGGGCGCCCAGCAGAACCTGCGGCTGGTCA

>1333_S60_L001_R1_001.fastq_34_3a_30
CCCCCGCTGTGGGTATGGTGGTGGCACACGTCTTGCGGTTGCCCCAGACCTTATTCGACATAATAGCCGG
GGCCCATTGGGGCATCTTGGCGGGCCTAGCCTATTACTCTATGCAGGGCAATTGGGCCAAGGTCGCTATC
ATCATGGTTATGTTTTCAGGGGTCGATGCCGAAACACACACCACCGGTGGTAGCGTAGCTCGTGGCGCCC
ACGCTCTTACCAGCCTTTTTAGCGTGGGCGCCCAGCAGAACCTGCGGCTGGTTA

>1333_S60_L001_R1_001.fastq_35_3a_29
CCCCCGCTGTGGGTATGGTGGTGGCACACGTCTTGCGGTTGCCCCAGACCTTATTCGACATAATAGCCGG
GGCCCATTGGGGCATCTTGGCGGGCCTAGCCTATTACTCTATGCAGGGCAATTGGGCCAAGGTCGCTATC
ATCATGGTTATGTTTTCAGGGGTCGATGCCGAAACACACACCACCGGTGGTAGCGTAGCTCGTGGCGCTC
ACGCTCTTACCAGCCTTTTTAGCGTGGGCGCCCAGCAGAACCTGCGGCTGGTCA

>1333_S60_L001_R1_001.fastq_36_3a_28
CCCCCGCTGTGGGTATGGTGGTGGCACACGTCTTGCGGTTGCCCCAGACCTTATTCGACATAATAGCCGG
GGCCCATTGGGGCATCTTGGCGGGCCTAGCCTATTACTCTATGCAGGGCAATTGGGCCAAGGCCGCTATC
ATCATGGTTATGTTTTCAGGGGTCGATGCCGAAACACACACCACCGGTGGTAGCGTAGCTCGTGGCGCCC
ACGCTCTTACCAGCCTTTTTAGCGTGGGCGCCCAGCAGAACCTGCGGCTGGTCA

>1333_S60_L001_R1_001.fastq_37_3a_28
CCCCCGCTGTGGGTATGGTGGTGGCGCACGTCTTGCGGTTACCCCAGACCTTATTCGACATAATAGCCGG
GGCCCATTGGGGCATCTTGGCGGGCCTAGCCTATTACTCTATGCAGGGCAATTGGGCCAAGGTCGCTATC
ATCATGGTTATGTTTTCAGGGGTCGATGCCGAAACACACACCACCGGTGGTAGCGTAGCTCGTGGCGCCC
ACGCTCTTACCAGCCTTTTTAGCGTGGGCGCCCAGCAGAACCTGCGGCTGGTCA

>1333_S60_L001_R1_001.fastq_38_3a_27
CCCCCGCTGTGGGTATGGTGGTGGCACACGTCTTGCGGTTGCCCCAGACCTTATTCGACATAATAGCCGG
GGCCCATTGGGGCATCTTGGCGGGCCTAGCCTATTACTCTATGCAGGGCAATTGGGCCAAGGTCGCTATC
ATCATGGTTATGTTTTCAGGGGTCGATGCCGAAACGCACACCACCGGTGGTAGCGTAGCTCGTGGCGCCC
ACGCTCTTACCAGCCTTTTTAGCGTGGGCGCCCAGCAGAACCTGCGGCTGGTCA

>1333_S60_L001_R1_001.fastq_39_3a_26
CCCCCGCTGTGGGTATGGTGGTGGCACACGTCTTGCGGTTGCCCCAGACCTTATTCGACATAATAGCCGG
GGCCCATTGGGGCATCTTGGCAGGCCTAGCCTATTACTCTATGCAGGGCAATTGGGCCAAGGTCGCTATC
ATCATGGTTATGTTTTCAGGGGTCGATGCCGAAACACACACCACCGGTGGTAGCGTAGCTCGTGGCGCCC
ACGCTCTTACCAGCCTTTTTAGCGTGGGCGCCCAGCAGAACCTGCGGCTGGTCA

>1333_S60_L001_R1_001.fastq_40_3a_26
CCCCCGCTGTGGGTATGGTGGTGGCACACGTCCTGCGGTTGCCCCAGACCTTATTCGACATAATAGCCGG
GGCCCATTGGGGCATCTTGGCGGGCCTAGCCTATTACTCTATGCAGGGCAATTGGGCCAAGGTCGCTATC
ATCATGGTTATGTTTTCAGGGGTCGATGCCGAAACACACACCACCGGTGGTAGCGTAGCTCGTGGCGCCC
ACGCTCTTACCAGCCTTTTTAGCGTGGGCGCCCAGCAGAACCTGCGGCTGGTCA

>1333_S60_L001_R1_001.fastq_41_3a_26
CCCCCACTGTGGGTATGGTGGTGGCACACGTCTTGCGGTTGCCCCAGACCTTATTCGACATAATAGCCGG
GGCCCATTGGGGCATCTTGGCGGGCCTAGCCTATTACTCTATGCAGGGCAATTGGGCCAAGGTCGCTATC
ATCATGGTTATGTTTTCAGGGGTCGATGCCGAAACACACACCACCGGTGGTAGCGTAGCTCGTGGCGCCC
ACGCTCTTACCAGCCTTTTTAGCGTGGGCGCCCAGCAGAACCTGCGGCTGGTCA

>1333_S60_L001_R1_001.fastq_42_3a_26
CCCCCGCTGTGGGTATGGTGGTGGCACACGTCTTGCGGTTGCCCCAGACCTTATTCGACATAATAGCCGG
GGCCCATTGGGGCATCTTGGCGGGCCTAGCCTATTACTCTATGCAGGGCAATTGGGCCAAGGTCGCTATC
ATCATGGTTATGTTTTCAGGGGTCGATGCCGAAACACACACCACCGGTGGTAGCGTAGCTCGTGGCGCCC
ATGCTCTTACCAGCCTTTTTAGCGTGGGCGCCCAGCAGAACCTGCGGCTGGTCA

>1333_S60_L001_R1_001.fastq_44_3a_25
CCCCCGCTGTGGGTATGGTGGTGGCACACGCCTTGCGGTTGCCCCAGACCTTATTCGACATAATAGCCGG
GGCCCATTGGGGCATCTTGGCGGGCCTAGCCTATTACTCTATGCAGGGCAATTGGGCCAAGGTCGCTATC
ATCATGGTTATGTTTTCAGGGGTCGATGCCGAAACACACACCACCGGTGGTAGCGTAGCTCGTGGCGCCC
ACGCTCTTACCAGCCTTTTTAGCGTGGGCGCCCAGCAGAACCTGCGGCTGGTCA

>1333_S60_L001_R1_001.fastq_45_3a_25
CCCCCGCTGTGGGTATGGTGGTAGCACACGTCTTGCGGTTGCCCCAGACCTTATTCGACATAATAGCCGG
GGCCCATTGGGGCATCTTGGCGGGCCTAGCCTATTACTCTATGCAGGGCAATTGGGCCAAGGTCGCTATC
ATCATGGTTATGTTTTCAGGGGTCGATGCCGAAACACACACCACCGGTGGTAGCGTAGCTCGTGGCGCCC
ACGCTCTTACCAGCCTTTTTAGCGTGGGCGCCCAGCAGAACCTGCGGCTGGTCA

>1333_S60_L001_R1_001.fastq_46_3a_25
CCCCCGCTGTGGGTATGGTGGTGGCACACGTCTTGCGGTTGCCCCAGACCTTATTCGACATAATAGCCGG
GGCCCATTGGGGCATCTTGGCGGGCCTAGCCTATTACTCTATGCAGGGCAATTGGGCCAAGGTCGCTATC
ATCATGGTTATGTTTTCAGGGGTCGATGCCGAAACACACACCACCGGTGGTGGCGTAGCTCGTGGCGCCC
ACGCTCTTACCAGCCTTTTTAGCGTGGGCGCCCAGCAGAACCTGCGGCTGGTCA

>1333_S60_L001_R1_001.fastq_47_3a_24
CCCCCGCTGTGGGTATGGTGGTGGCACACGTCTTGCGGTTGCCCCAGACCTTATTCGACATAATAGCCGG
GGCCCATTGGGGCATCTTGGCGGGCCTAGCCTATTACTCTATGCAGGGCAATTGGGCCAAGGTCGCTATC
ATCATGGTTATGTTTTCAGGGGTCGATGCCGAAACACACACCACCGGTGGTAGCGTGGCTCGTGGCGCCC
ACGCTCTTACCAGCCTTTTTAGCGTGGGCGCCCAGCAGAACCTGCGGCTGGTCA

>1333_S60_L001_R1_001.fastq_48_3a_24
CCCCCGCTGTGGGTATGGTGGTGGCACACGTCTTGCGGTTGCCCCAGACCTTATTCGACATAATAGCCGG
GGCCCATTGGGGCATCTTAGCGGGCCTAGCCTATTACTCTATGCAGGGCAATTGGGCCAAGGTCGCTATC
ATCATGGTTATGTTTTCAGGGGTCGATGCCGAAACACACACCACCGGTGGTAGCGTAGCTCGTGGCGCCC
ACGCTCTTACCAGCCTTTTTAGCGTGGGCGCCCAGCAGAACCTGCGGCTGGTCA

>1333_S60_L001_R1_001.fastq_49_3a_23
CCCCCGCTGTGGGTATGGTGGTGGCACACGTCTTGCGGTTGCCCCAGACCTTATTCGACATAATAGCCGG
GGCCCATTGGGGCATCTTGGCGGGCCTAGCCTATTACTCTATGCAGGGCAATTGGGCCAAGGTCGCTATC
ATCATGGTTATGTTTCCAGGGGTCGATGCCGAAACACACACCACCGGTGGTAGCGTAGCTCGTGGCGCCC
ACGCTCTTACCAGCCTTTTTAGCGTGGGCGCCCAGCAGAACCTGCGGCTGGTCA

>1333_S60_L001_R1_001.fastq_50_3a_23
CCCCCGCTGTGGGTATGGTGGTGGCACACGTCTTGCGGTTGCCCCAGACCTTATTCGACATAATAGCCGG
GGCCCATTGGGGCATCTTGGCGGGCCTAGCCTATTACTCTATGCAGGGCAATTGGGCCAAGGTCGCTATC
ATCATGGTTATGTTTTCAGGGGTCGATGCCGAAACACACACCACCGGTGGTAGCGTAGCTCGTGGCGCCC
ACGCTCTTACCAGCCCTTTTAGCGTGGGCGCCCAGCAGAACCTGCGGCTGGTCA

>1333_S60_L001_R1_001.fastq_51_3a_23
CCCCCGCTGTGGGTATGGTGGTGGCACACGTCTTGCGGTTGCCCCAGACCTTATTCGACATAATAGCCGG
GGCCCATTGGGGCATCTTGGCGGGCCTAGCCTATTACTCTATGCAGGGCAATTGGGCCAAGGTCGCTATC
ATCATGGTTATGTTTTCAGGGGTCGATGCCGAAACACACACCACCGGTGGTAGCGTAGCTCGTGGCGCCC
ACACTCTTACCAGCCTTTTTAGCGTGGGCGCCCAGCAGAACCTGCGGCTGGTCA

>1333_S60_L001_R1_001.fastq_52_3a_22
CCCCCGCTGTGGGTATGGTGGTGGCACACGTCTTGCGGTTGCCCCAGACCTTATTCGACATAATAGCCGG
GGCCCATTGGGGCATCTTGGCGGGCCTAGCCTATTACTCTATGCAGGGCAATTGGGCCAAGGTCGCTATC
ATCATGGTTATGTTTTCAGGAGTCGATGCCGAAACACACACCACCGGTGGTAGCGTAGCTCGTGGCGCCC
ACGCTCTTACCAGCCTTTTTAGCGTGGGCGCCCAGCAGAACCTGCGGCTGGTCA

>1333_S60_L001_R1_001.fastq_53_3a_22
CCCCCGCTGTGGGTATGGTGGTGGCACACGTCTTGCGGTTGCCCCAGACCTTATTCGACATAATAGCCGG
GGCCCATTGGGGCATCTTGGCGGGCCTAGCCTATTACTCTATGCAGGGCAATTGGGCCAAGGTCGCTATC
ATCATGGTTATGTTTTCAGGGGTCGATGCCGAAACACACACCACCGGTGGTAGCGTAGCTCGTGGCGCCC
ACGCTCTTACCAGCCTTTTTAGCGTGGGCGCCCAGCAGAACCTGCGGTTGGTCA

>1333_S60_L001_R1_001.fastq_54_3a_22
CCCCCGCTGTGGGTATGGTGGTGGCCCACGTCTTGCGGTTGCCCCAGACCTTATTCGACATAATAGCCGG
GGCCCATTGGGGCATCTTGGCGGGCCTAGCCTATTACTCTATGCAGGGCAATTGGGCCAAGGTCGCTATC
ATCATGGTTATGTTTTCAGGGGTCGATGCCGAAACACACACCACCGGTGGTAGCGTAGCTCGTGGCGCCC
ACGCTCTTACCAGCCTTTTTAGCGTGGGCGCCCAGCAGAACCTGCGGCTGGTCA

>1333_S60_L001_R1_001.fastq_55_3a_21
CCCCCGCTGTGGGTATGGTGGTGGCACACGTCTTGCGGTTGCCCCAGACCTTATTCGACATAATAGCCGG
GGCCCATTGGGGCATCTTGGCGGGCCTAGCCTATTACTCTATGCAGGGCAATTGGGCCAAGGTCGCTATC
ATCATGGTTATGTTTTCAGGGGTCGATGCCGAAACACACACCACCGGTGGTAGCGTAGCTCGTGGCGCCC
ACGCTCCTACCAGCCTTTTTAGCGTGGGCGCCCAGCAGAACCTGCGGCTGGTCA

>1333_S60_L001_R1_001.fastq_56_3a_21
CCCCCGCTGTGGGTATGGTGGTGGCACACGTTTTGCGGTTGCCCCAGACCTTATTCGACATAATAGCCGG
GGCCCATTGGGGCATCTTGGCGGGCCTAGCCTATTACTCTATGCAGGGCAATTGGGCCAAGGTCGCTATC
ATCATGGTTATGTTTTCAGGGGTCGATGCCGAAACACACACCACCGGTGGTAGCGTAGCTCGTGGCGCCC
ACGCTCTTACCAGCCTTTTTAGCGTGGGCGCCCAGCAGAACCTGCGGCTGGTCA

>1333_S60_L001_R1_001.fastq_57_3a_20
CCCCCGCTGTGGGTATGGTGGTGGCACACGTCTTGCGGTTGCCCCAGACCTTATTCGACATAATAGCCGG
GGCCCATTGGGGCATCTTGGCGGGCCTAGCCTATTACTCTATGCAGGGCAATTGGGCCAAGGTCGCTATC
ATCATGGTTATATTTTCAGGGGTCGATGCCGAAACACACACCACCGGTGGTAGCGTAGCTCGTGGCGCCC
ACGCTCTTACCAGCCTTTTTAGCGTGGGCGCCCAGCAGAACCTGCGGCTGGTCA

>1333_S60_L001_R1_001.fastq_58_3a_20
CCCCCGCTGTGGGTATGGTGGTGGCACACGTCTTGCGGTTGCCCCAGACCTTATTCGACATAATAGCCGG
GGCCCATTGGGGCATCTTGGCGGGCCTAGCCTATTACTCTATGCAGGGCAATTGGGCCAAGGTCGCTATC
ATCATGGTTATGTTTTCAGGGGTCGATGCCGAAACACACACCACCGGTGGTAGCGTAGCTCGTGGCGCCC
ACGCTCTTACCAGCCTCTTTAGCGTGGGCGCCCAGCAGAACCTGCGGCTGGTCA

>1333_S60_L001_R1_001.fastq_59_3a_20
CCCCCGCTGTGGGTATGGTGGTGGCACACGTCTTGCGGTTGCCCCAGACCTTATTCGACATAATAGCCGG
GGCCCATTGGGGCACCTTGGCGGGCCTAGCCTATTACTCTATGCAGGGCAATTGGGCCAAGGTCGCTATC
ATCATGGTTATGTTTTCAGGGGTCGATGCCGAAACACACACCACCGGTGGTAGCGTAGCTCGTGGCGCCC
ACGCTCTTACCAGCCTTTTTAGCGTGGGCGCCCAGCAGAACCTGCGGCTGGTCA

>1333_S60_L001_R1_001.fastq_60_3a_20
CCCCCGCTGTGGGTATGGTGGTGGCACACGTCTTGCGGTTGCCCCAGACCTTATTCGACATAATAGCCGG
GGCCCATTGGGGCATCTTGGCGGGCCTAGCCTATTACTCTATGCAGGGCAATTGGGCCAAGGTCGCTATC
ATCATGGTTATGTTTTCAGGGGTCGATGCAGAAACACACACCACCGGTGGTAGCGTAGCTCGTGGCGCCC
ACGCTCTTACCAGCCTTTTTAGCGTGGGCGCCCAGCAGAACCTGCGGCTGGTCA

>1333_S60_L001_R1_001.fastq_61_3a_20
CCCCCGCTGTGGGTATGGTGGTGGCACACGTCTTGCGGTTGCCCCAGACCTTATTCGACATAATAGCCGG
GGCCCATTGGGGCATCTTGGCGGGCCTAGCCTATTACTCTATGCAGGGCAATTGGGCCAAGGTCGCTATC
ATCATGGTTATGCTTTCAGGGGTCGATGCCGAAACACACACCACCGGTGGTAGCGTAGCTCGTGGCGCCC
ACGCTCTTACCAGCCTTTTTAGCGTGGGCGCCCAGCAGAACCTGCGGCTGGTCA

>1333_S60_L001_R1_001.fastq_62_3a_20
CTCCCGCTGTGGGTATGGTGGTGGCACACGTCTTGCGGTTGCCCCAGACCTTATTCGACATAATAGCCGG
GGCCCATTGGGGCATCTTGGCGGGCCTAGCCTATTACTCTATGCAGGGCAATTGGGCCAAGGTCGCTATC
ATCATGGTTATGTTTTCAGGGGTCGATGCCGAAACACACACCACCGGTGGTAGCGTAGCTCGTGGCGCCC
ACGCTCTTACCAGCCTTTTTAGCGTGGGCGCCCAGCAGAACCTGCGGCTGGTCA

>1333_S60_L001_R1_001.fastq_63_3a_20
CCCCCGCTGTGGGTATGGTGGTGGCACACGTCTTGCGGTTGCCCCAGACCTTATTCGACATAATAGCCGG
GGCCCATTGGGGCATCTTGGCGGGCCTAGCCTATTACTCTATGCAGGGCAACTGGGCCAAGGTCGCTATC
ATCATGGTTATGTTTTCAGGGGTCGATGCCGAAACACACACCACCGGTGGTAGCGTAGCTCGTGGCGCCC
ACGCTCTTACCAGCCTTTTTAGCGTGGGCGCCCAGCAGAACCTGCGGCTGGTCA

>1333_S60_L001_R1_001.fastq_64_3a_20
CCCCCGCTGTGGGTATGGTGGTGGCACACGTCTTGCGGTTGCCCCAGACCTTATTCGACATAATAGCCGG
GGCCCATTGGGGCATCTTGGCGGGCCTAGCCTATTACTCTATGCAGGGCAATTGGGCCAAGGTCGCTATC
ATCATGGTTATGTTTTCAGGGGTCGATGCCGAAACACACACCACCGGTGGTAGCGTAGCTCGTGGCGCCC
ACGCTCTTACCAGCCTTTTTAGCGTGGGTGCCCAGCAGAACCTGCGGCTGGTCA

>1333_S60_L001_R1_001.fastq_65_3a_19
CCCCCGCTGTGGGTATGGTGGTGGCACACGTCTTGCGGTTGCCCCAGACCTTATTCGACATAATAGCCGG
GGCCCATTGGGGCATCCTGGCGGGCCTAGCCTATTACTCTATGCAGGGCAATTGGGCCAAGGTCGCTATC
ATCATGGTTATGTTTTCAGGGGTCGATGCCGAAACACACACCACCGGTGGTAGCGTAGCTCGTGGCGCCC
ACGCTCTTACCAGCCTTTTTAGCGTGGGCGCCCAGCAGAACCTGCGGCTGGTCA

>1333_S60_L001_R1_001.fastq_66_3a_19
CCCCCGCTGTGGGTATGGTGGTGGCACACGTCTTGCGGTTGCCCCAGACCTTATTCGACATAATAGCCGG
GGCCCATTGGGGCATCTTGGCGGGCCTAGCCTATTACTCTATGCAGGGCAATTGGGCCAAGGTCGCTATC
ATCATGGTTATGTTTTCAGGGGTCGATGCCGAAACACACACCACCGGTGGTAGCGTAGCTCGTGGCGCCC
CCGCTCTTACCAGCCTTTTTAGCGTGGGCGCCCAGCAGAACCTGCGGCTGGTCA

>1333_S60_L001_R1_001.fastq_67_3a_19
CCCCCGCTGTGGGTATGGTGGTGGCACACGTCTTGCGGTTGCCCCAGACCTTATTCGACATAATAGCCGG
GGCCCATTGGGGCATCTTGGCGGGCCTAGCCTATTACTCTATGCAGGGCAATTGGGCCAAGGTCGCTATC
ATCATGGTTATGTTTTCAGGGGTCGATGCCGAAACACACACCACCGGTGGTAGCGTAGCTCGTGGCGCCC
GCGCTCTTACCAGCCTTTTTAGCGTGGGCGCCCAGCAGAACCTGCGGCTGGTCA

>1333_S60_L001_R1_001.fastq_68_3a_19
CCCCCGCTGTGGGTATGGTGGTGGCACGCGTCTTGCGGTTGCCCCAGACCTTATTCGACATAATAGCCGG
GGCCCATTGGGGCATCTTGGCGGGCCTAGCCTATTACTCTATGCAGGGCAATTGGGCCAAGGTCGCTATC
ATCATGGTTATGTTTTCAGGGGTCGATGCCGAAACACACACCACCGGTGGTAGCGTAGCTCGTGGCGCCC
ACGCTCTTACCAGCCTTTTTAGCGTGGGCGCCCAGCAGAACCTGCGGCTGGTCA

>1333_S60_L001_R1_001.fastq_69_3a_19
CCCCTGCTGTGGGTATGGTGGTGGCACACGTCTTGCGGTTGCCCCAGACCTTATTCGACATAATAGCCGG
GGCCCATTGGGGCATCTTGGCGGGCCTAGCCTATTACTCTATGCAGGGCAATTGGGCCAAGGTCGCTATC
ATCATGGTTATGTTTTCAGGGGTCGATGCCGAAACACACACCACCGGTGGTAGCGTAGCTCGTGGCGCCC
ACGCTCTTACCAGCCTTTTTAGCGTGGGCGCCCAGCAGAACCTGCGGCTGGTCA

>1333_S60_L001_R1_001.fastq_70_3a_18
CCCCCGCTGTGGGTATGGTGGTGGCACACGTCTTGCGGTTGCCCCAGACCTTATTCGACATAATAGCCGG
GGCCCATTGGGGCATCTTGGCGGGCCTAGCCTATTGCTCTATGCAGGGCAATTGGGCCAAGGTCGCTATC
ATCATGGTTATGTTTTCAGGGGTCGATGCCGAAACACACACCACCGGTGGTAGCGTAGCTCGTGGCGCCC
ACGCTCTTACCAGCCTTTTTAGCGTGGGCGCCCAGCAGAACCTGCGGCTGGTCA

>1333_S60_L001_R1_001.fastq_71_3a_18
CCCCCGCTGTGGGTATGGTGGTGGCACACGTCTTGCGGTTGCCCCAGACCTTATTCGACATAATAGCCGG
GGCCCATTGGGGCATCTTGGCGGGCCTAGCCTATTACTCTATGCAGGGCAATTGGGCCAAGGTCGCTATC
ATCATGGTTATGTTTTCAGGGGTCGATGCCGAAACACACACCACCGGTGGTAGCGTAGCTCGGGGCGCCC
ACGCTCTTACCAGCCTTTTTAGCGTGGGCGCCCAGCAGAACCTGCGGCTGGTCA

>1333_S60_L001_R1_001.fastq_72_3a_18
CCCCCGCTGTGGGTATGGTGGTGGCACACGTCTTGCGGTCGCCCCAGACCTTATTCGACATAATAGCCGG
GGCCCATTGGGGCATCTTGGCGGGCCTAGCCTATTACTCTATGCAGGGCAATTGGGCCAAGGTCGCTATC
ATCATGGTTATGTTTTCAGGGGTCGATGCCGAAACACACACCACCGGTGGTAGCGTAGCTCGTGGCGCCC
ACGCTCTTACCAGCCTTTTTAGCGTGGGCGCCCAGCAGAACCTGCGGCTGGTCA

>1333_S60_L001_R1_001.fastq_73_3a_18
CCCCCGCTGTGGGTATGGTGGTGGCACACGTCTTGCGGTTGCCCCAGACCTTATTCGACATAATAGCCGG
GGCCCATTGGGGCATCTTGGCGGGCCTAGCCTATTACTCTATGCAGGGCAATTGGGCCAAGGTCGCTATC
ATCATGGTTATGTTTTCAGGGGTCGATGCCGAAACACACACCACCGGTGGTAGCGTAGCTCGTGGCGCCC
ACGCTCTTACCAGCCTTTTTAGCGTGGGCGCTCAGCAGAACCTGCGGCTGGTCA

>1333_S60_L001_R1_001.fastq_74_3a_18
CCCCCGCTGTGGGTACGGTGGTGGCACACGTCTTGCGGTTGCCCCAGACCTTATTCGACATAATAGCCGG
GGCCCATTGGGGCATCTTGGCGGGCCTAGCCTATTACTCTATGCAGGGCAATTGGGCCAAGGTCGCTATC
ATCATGGTTATGTTTTCAGGGGTCGATGCCGAAACACACACCACCGGTGGTAGCGTAGCTCGTGGCGCCC
ACGCTCTTACCAGCCTTTTTAGCGTGGGCGCCCAGCAGAACCTGCGGCTGGTCA

>1333_S60_L001_R1_001.fastq_75_3a_18
CCCCCGCTGTGGGTATGGTGGTGGCACACGTCTTGCGGTTGCCCCAGACCTTATTCGACATAATAGCCGG
GGCCCATTGGGGCATCTTGGCGGGCCTAGCCTATTACTCTATGCAGGGCAATTGGGCCAAGGTCGCTATC
ATCATGGTTATGTTTTCAGGGGTCGATGCCGAAACACACACCACCGGTGGTAGTGTAGCTCGTGGCGCCA
ACACTATTGCCACCCTTTTTAGTGTGGGCGCCCAGCAGAACCTGCGGCTGGTCA

>1333_S60_L001_R1_001.fastq_76_3a_18
CCCCCGCTGTGGGTATGGTGGTGGCACACGTCTTGCGGTTGCCCCAGACCTTATTCGACATAATAGCCGG
GGCCCATTGGGGCATCTTGGCGGGCCTAGCCTATTATTCTATGCAGGGCAATTGGGCCAAGGTCGCTATC
ATCATGGTTATGTTTTCAGGGGTCGATGCCGAAACACACACCACCGGTGGTAGCGTAGCTCGTGGCGCCC
ACGCTCTTACCAGCCTTTTTAGCGTGGGCGCCCAGCAGAACCTGCGGCTGGTCA

>1333_S60_L001_R1_001.fastq_77_3a_18
CCCCCGCTGTGGGTATGGTGGTGGCACACGTCTTGCGGTTGCCCCAGACCTTCTTCGACATAATAGCCGG
GGCCCATTGGGGCATCTTGGCGGGCCTAGCCTATTACTCTATGCAGGGCAATTGGGCCAAGGTCGCTATC
ATCATGGTTATGTTTTCAGGGGTCGATGCCGAAACACACACCACCGGTGGTAGCGTAGCTCGTGGCGCCC
ACGCTCTTACCAGCCTTTTTAGCGTGGGCGCCCAGCAGAACCTGCGGCTGGTCA

>1333_S60_L001_R1_001.fastq_78_3a_18
CCCCCGCTGTGGGTATGGTGGTGGCACACGTCTTGCGGTTGCCCCAGACCTTATTCGACATAATAGCCGG
GGCCCATTGGGGCATCTTGGCGGGCCTAGCCTATTACTCTATGCAGGGCAATTGGGCCAAGGTCGCTATC
ATCATGGTTATGTTTTCAGGGGTCGATGCCGAAACACACACCACCGGTGGTAGCGTAGCTCGTGGCGCCC
ACGCTCTTACCAGCCTTTTTAGCGTGGGCGCCCAGCAGAACCTGCGGCTGGCCA

>1333_S60_L001_R1_001.fastq_79_3a_18
CCCCCGCTGTGGGTATGGTGGTGGCACACGTCTTGCGGTTGCCCCAGACCTTATTCGACATAATAGCCGG
GGCCCATTGGGGCATCTTGGCGGGCCTAGCCTATTACTCTATGCAGGGCAATTGGGCCAAGGTCGCTATC
ATCATGGCTATGTTTTCAGGGGTCGATGCCGAAACACACACCACCGGTGGTAGCGTAGCTCGTGGCGCCC
ACGCTCTTACCAGCCTTTTTAGCGTGGGCGCCCAGCAGAACCTGCGGCTGGTCA

>1333_S60_L001_R1_001.fastq_80_3a_18
CCCCCGCTGTGGGTATGGTGGTGGCACACGTCTTGCGGTTGCCCCAGACCTTATTCGACATAATAGCCGG
GGCCCATTGGGGCATCTTGGCGGGCCTAGCCTATTACTCTATGCAGGGCAATTGGGCCAAGGTCGCTATC
ATCATGGTTATGTTTTCAGGGGTCGATGCCGAAACATACACCACCGGTGGTAGCGTAGCTCGTGGCGCCC
ACGCTCTTACCAGCCTTTTTAGCGTGGGCGCCCAGCAGAACCTGCGGCTGGTCA

>1333_S60_L001_R1_001.fastq_81_3a_18
CCCCCGCTGTGGGTATGGTGGTGGCACACGTCTTGCGGTTGCCCCAGACCTTATTCGACATAATAGCCGG
GGCCCATTGGGGCATCTTGGCGGGCCTAGCCTATTACTCTATGCAGGGCAATTGGGCCAAGGTCGCTATC
ATCATGGTTACGTTTTCAGGGGTCGATGCCGAAACACACACCACCGGTGGTAGCGTAGCTCGTGGCGCCC
ACGCTCTTACCAGCCTTTTTAGCGTGGGCGCCCAGCAGAACCTGCGGCTGGTCA

>1333_S60_L001_R1_001.fastq_82_3a_17
CCCCCGCTGTGGGTATGGTGGTGGCACACGTCTTGCGGTTGCCCCAGACCTTATTCGACATAATAGCCGG
GGCCCATTGGGGCATCTTGGCGGGCCTAGCCTACTACTCTATGCAGGGCAATTGGGCCAAGGTCGCTATC
ATCATGGTTATGTTTTCAGGGGTCGATGCCGAAACACACACCACCGGTGGTAGCGTAGCTCGTGGCGCCC
ACGCTCTTACCAGCCTTTTTAGCGTGGGCGCCCAGCAGAACCTGCGGCTGGTCA

>1333_S60_L001_R1_001.fastq_83_3a_17
CCCCCGCTGTGGGTATGGTGGTGGCACACGTCTTGCGGTTGCCCCAGACCTTATTCGACATAATAGCCGG
GGCCCATTGGGGCATCTTGGCGGGCCTAGCCTATTACTCTATGCAGGGCGATTGGGCCAAGGTCGCTATC
ATCATGGTTATGTTTTCAGGGGTCGATGCCGAAACACACACCACCGGTGGTAGCGTAGCTCGTGGCGCCC
ACGCTCTTACCAGCCTTTTTAGCGTGGGCGCCCAGCAGAACCTGCGGCTGGTCA

>1333_S60_L001_R1_001.fastq_84_3a_17
CCCCCGCTGTGGGTATGGTGGTGGCACACGTCTTGCGGTTGCCCCAGACCTTATTCGACATAATAGCCGG
GGCCCATTGGGGCATCTTGGCGGGCCTAGCCTATTACTCTATGCAGGGCAATTGGGCCAAGGTCGCTATC
ATCATGGTTATGTTTTCAGGGGTCGATGCCGAAACACACACCACCGGTGGTAGCGTAGCTCGTGGCGCCC
ACGCTCTTACCAGCCTTTTTAGCGTGGGCGCCCAGCAGGACCTGCGGCTGGTCA

>1333_S60_L001_R1_001.fastq_85_3a_17
CCCCCGCTGTGGGTATGGTGGTGGCACACGTCTTGCGGTTGCCCCAGACCTTATTCGACATAATAGCCGG
GGCCCATTGGGGCATCTTGGCGGGCCTAGCCTATTACTCTATGCAGGGCAATTGGGCCAAGGTCGCTATC
ATCATGGTTATGTTTTCAGGGGTCGATGCCGAAACACACACCACCGGTGGTAGCGTAGCTCGTGGCGCCC
ACGCTCTTACCAGCCTTTTTAGCGTGGGCGCCCAGCAGAGCCTGCGGCTGGTCA

>1333_S60_L001_R1_001.fastq_86_3a_16
CCCCCGCTGTGGGTATGGTGGTGGCACACGTCTTGCGGTTGCCCCAGACCTTATTCGACATAATAGCCGG
GGCCCATTGGGGCATCTTGGCGGGCCTAGCCTATTACTCTATGCAGGGCAATTGGGCCAAGGTCGCTATC
ACCATGGTTATGTTTTCAGGGGTCGATGCCGAAACACACACCACCGGTGGTAGCGTAGCTCGTGGCGCCC
ACGCTCTTACCAGCCTTTTTAGCGTGGGCGCCCAGCAGAACCTGCGGCTGGTCA

>1333_S60_L001_R1_001.fastq_87_3a_16
CCCCCGCTGTGGGTATGGTGGTGGCACACGTCTTGCGGTTGCCCCAGACCTTATTCGACATAATAGCCGG
GGCCCATTGGGGCATCTTGGCGGGCCTAGCCTATTACTCTATGCAGGGCAATTGGGCCAAGGTCGCTATC
ATCATGGTTATGTTTTCAGGGGTCGATGCCGAAACACACACCACCGGTGGTAGCGCAGCTCGTGGCGCCC
ACGCTCTTACCAGCCTTTTTAGCGTGGGCGCCCAGCAGAACCTGCGGCTGGTCA

>1333_S60_L001_R1_001.fastq_88_3a_16
CCCCCGCTGTGGGTATGGTGGTGGCACACGTCTTGCGGTTGCCCCAGACCTTATTCGACATAATAGCCGG
GGCCCATTGGGGCATCTTGGCGGGCCTAGCCTATTACTCTATGCAGGGCAATTGGGCCAAGGTTGCTATC
ATCATGGTTATGTTTTCAGGGGTCGATGCCGAAACACACACCACCGGTGGTAGCGTAGCTCGTGGCGCCC
ACGCTCTTACCAGCCTTTTTAGCGTGGGCGCCCAGCAGAACCTGCGGCTGGTCA

>1333_S60_L001_R1_001.fastq_89_3a_16
CCCCCGCTGCGGGTATGGTGGTGGCACACGTCTTGCGGTTGCCCCAGACCTTATTCGACATAATAGCCGG
GGCCCATTGGGGCATCTTGGCGGGCCTAGCCTATTACTCTATGCAGGGCAATTGGGCCAAGGTCGCTATC
ATCATGGTTATGTTTTCAGGGGTCGATGCCGAAACACACACCACCGGTGGTAGCGTAGCTCGTGGCGCCC
ACGCTCTTACCAGCCTTTTTAGCGTGGGCGCCCAGCAGAACCTGCGGCTGGTCA

>1333_S60_L001_R1_001.fastq_90_3a_16
CCCCCGCTGTGGGTATGGTGGTGGCACACGTCTTGCGGTTGCCCCAGACCTTATTCGACATAATAGCCGG
GGCCCATTGGGGCATCTTGGCGGGCCTAGCCTATTACTCTATGCAGGGCAATTGGGCCAAGGTCGCTATC
ATCATGGTTATGTTTTCAGGGGTCGATGCCGAAACACACACCACCGGTGGTAGCGTAGCTCGTGGCGCCC
ACGCTCTTACCAGCCTTTTTAGCGTAGGCGCCCAGCAGAACCTGCGGCTGGTCA

>1333_S60_L001_R1_001.fastq_91_3a_16
CCCCCGCTGTGGGTATGGTGGTGGCACACGTCTTGCGGTTGCCCCAGACCTTATTCGACATAATAGCCGG
GGCCCATTGGGGCATCTTGGCGGGCCTAGCCTATTACTCTATGCAGGGCAATTGGGCCAAGGTCGCTATC
ATCATGGTTATGTTTTCAGGGGTCGATGCCGAAACACGCACCACCGGTGGTAGCGTAGCTCGTGGCGCCC
ACGCTCTTACCAGCCTTTTTAGCGTGGGCGCCCAGCAGAACCTGCGGCTGGTCA

>1333_S60_L001_R1_001.fastq_92_3a_16
CCCCCGCTGTGGGTATGGTGGTGGCACACGTCTTGCGGTTGCCCCAGACCTTATTCGACATAATAGCCGG
GGCCCATTGGGGCATCTTGGCGGGCCTAGCCTATTACTCTATGCAGGGCAATTGGGCCAAGGTCGCTATC
ATCGTGGTTATGTTTTCAGGGGTCGATGCCGAAACACACACCACCGGTGGTAGCGTAGCTCGTGGCGCCC
ACGCTCTTACCAGCCTTTTTAGCGTGGGCGCCCAGCAGAACCTGCGGCTGGTCA

>1333_S60_L001_R1_001.fastq_93_3a_16
CCCCCGCTGTGGGTATGGTGGTGGCACACGTCTTGCGGTTGCCCCAGACCTTATTCGACATAATAGCCGG
GGCCCATTGGGGCATCTTGGCGAGCCTAGCCTATTACTCTATGCAGGGCAATTGGGCCAAGGTCGCTATC
ATCATGGTTATGTTTTCAGGGGTCGATGCCGAAACACACACCACCGGTGGTAGCGTAGCTCGTGGCGCCC
ACGCTCTTACCAGCCTTTTTAGCGTGGGCGCCCAGCAGAACCTGCGGCTGGTCA

>1333_S60_L001_R1_001.fastq_94_3a_16
CCCCCGCTGTGGGTATGGTGGTGGCACACGTCTTGCGGTTGCCCCAGACCTTATTCGACATAATAGCCGG
GGCCCATTGGGGCATCTTGGCGGGCCTAGCCTATTACTCTATGCAGGGCAATTGGGCCAAGGTCGCTATC
ATCATGGTTATGTTTTCAGGGGTCGATGCCGAAACACACACCACTGGTGGTAGCGTAGCTCGTGGCGCCC
ACGCTCTTACCAGCCTTTTTAGCGTGGGCGCCCAGCAGAACCTGCGGCTGGTCA

>1333_S60_L001_R1_001.fastq_95_3a_15
CCCCCGCTGTGGGTATGGTGGTGGCACACGTCTTGCGGTTGCCCCAGACCTTATTCGACATAATAGCCGG
GGCCCATTGGGGCATCTTGGCGGGCCTAGCCTATTACTCTATGCAGGGCAATTGGGCCAAGGTCGCTATC
ATCATGGTTATGTTTTCAGGGGTCGATGCCGAAACACACGCCACCGGTGGTAGCGTAGCTCGTGGCGCCC
ACGCTCTTACCAGCCTTTTTAGCGTGGGCGCCCAGCAGAACCTGCGGCTGGTCA

>1333_S60_L001_R1_001.fastq_96_3a_15
CCCCCGCTGTGGGTATGGTGGTGGCACACGTCTTGCGGTTGCCCCAGACCTTATTCGACATAATAGCCGG
GGCCCATTGGGGCATCTTGGCGGGCCTAGCCTATTACTCTATGCAGGGCAATTGGGCCAAGGTCGCTATC
ATCATGGTTATGTTTTCAGGGGTCGATGCCGAAACACACACCACCGGTGGTAGCGTAGCTCGTGGCGCCC
ACGCTCTTACCGGCCTTTTTAGCGTGGGCGCCCAGCAGAACCTGCGGCTGGTCA

>1333_S60_L001_R1_001.fastq_97_3a_15
CCCCCGCTATGGGTATGGTGGTGGCACACGTCTTGCGGTTGCCCCAGACCTTATTCGACATAATAGCCGG
GGCCCATTGGGGCATCTTGGCGGGCCTAGCCTATTACTCTATGCAGGGCAATTGGGCCAAGGTCGCTATC
ATCATGGTTATGTTTTCAGGGGTCGATGCCGAAACACACACCACCGGTGGTAGCGTAGCTCGTGGCGCCC
ACGCTCTTACCAGCCTTTTTAGCGTGGGCGCCCAGCAGAACCTGCGGCTGGTCA

>1333_S60_L001_R1_001.fastq_98_3a_15
CCCCCGCTGTGGGTATGGTGGTGGCACACGTCTTGCGGTTGCCCCAGACCTTATTCGACATAATAGCCGG
GGCCCATTGGGGCATCTTGGCGGGCCTAGCCTATTACTCTATGCAGGGCAATTGGGCCAAGGTCGCTATC
ATCATGGTTGTGTTTTCAGGGGTCGATGCCGAAACACACACCACCGGTGGTAGCGTAGCTCGTGGCGCCC
ACGCTCTTACCAGCCTTTTTAGCGTGGGCGCCCAGCAGAACCTGCGGCTGGTCA

>1333_S60_L001_R1_001.fastq_99_3a_15
CCCCCGCTGTGGGTATGGTGGTGGCACACATCTTGCGGTTACCCCAGACCTTATTCGACATAATAGCCGG
GGCCCATTGGGGCATCTTGGCGGGCCTAGCCTATTACTCTATGCAGGGCAATTGGGCCAAGGTCGCTATC
ATCATGGTTATGTTTTCAGGGGTCGATGCCGAAACACACACCACCGGTGGTAGCGTAGCTCGTGGCGCCC
ACGCTCTTACCAGCCTTTTTAGCGTGGGCGCCCAGCAGAACCTGCGGCTGGTCA

>1333_S60_L001_R1_001.fastq_100_3a_15
CCCCCGCTGTGGGTATGGTGGTGGCACACGTCTTGCGGTTGCCCCAGACCTTATTCGACATAATAGCCGG
GGCCCATTGGGGCATCTTGGCGGGCCTAGCCTATTACTCTATGCAGGGCAATTGGGCCAAGGTCGCTATC
ATCATGGTTATGTTTTCAGGGGTCGATGCCGAAACACACACCACCGGTGGTAGCGTAGCTCGTGGCGCCC
ACGCTCTTACCAGCCTTTTTAGCGTGGGCGCCCGGCAGAACCTGCGGCTGGTCA

>1333_S60_L001_R1_001.fastq_101_3a_15
CCCCCGCTGTGGGTATGGTGGTGGCACACGTCTTGCGGTTGCCCCAGACCTTATTCGACATAATAGCCGG
GGCCCATTGGGGCATCTTGGCGGGCCTAGCCTATTACTCTATGCAGGGCAATTGGGCCAAGGTCACTATC
ATCATGGTTATGTTTTCAGGGGTCGATGCCGAAACACACACCACCGGTGGTAGCGTAGCTCGTGGCGCCC
ACGCTCTTACCAGCCTTTTTAGCGTGGGCGCCCAGCAGAACCTGCGGCTGGTCA

>1333_S60_L001_R1_001.fastq_102_3a_15
CCCCCGCTGTGGGTATGGTGGTGGCACACGTCTTGCGGTTGCCCCAGACCTTATTCGACATAATAGCCGG
GGCCCATTGGGGCATCTTGGCGGGCCTAGCCTATTACTCTATGCAGGGCAATTGGGCCAAGGTCGCTATC
ATCATGGTTATGTTTTCAGGGGTCGATGCCGAAACACACACCACCGGTGGTAGCGTAGCTCGTAGCGCCC
ACGCTCTTACCAGCCTTTTTAGCGTGGGCGCCCAGCAGAACCTGCGGCTGGTCA

>1333_S60_L001_R1_001.fastq_103_3a_15
CCCCCGCTGTGGGTATGGTGGTGGCACACGTCTTGCGGTTGCCCCAGACCTTATTCGACATAATAGCCGG
GGCCCATTGGGGCATCTTGGCGGGCCTAGCCTATTACTCCATGCAGGGCAATTGGGCCAAGGTCGCTATC
ATCATGGTTATGTTTTCAGGGGTCGATGCCGAAACACACACCACCGGTGGCAGTGTAGCTCGTGGCGCCA
ACTCTATCGCCAGCCTTTTTAGTGTGGGCGCCCAGCAGAACCTGCGGCTGGTCA

>1333_S60_L001_R1_001.fastq_104_3a_15
CCCCCGCTGTGGGTATGGTGGTGGCACACGTCTTGCGGTTGCCCCAGACCTTATTCGACATAATAGCCGG
GGCCCATTGGGGCATCTTGGCGGGCCTAGCCTATTACTCTATGCAGGGCAATTGGGCCAAGGTCGCTATC
ATCATGGTTATGTTTTCAGGGGTCGATGCCGAAACACACACCACCGGTGGTAGCGTAGCTCGTGGCGCCC
ACGCTCTTACCAGCCTTTTTAGCGTGGGCGCCCAGCAGAACCTACGGCTGGTCA

>1333_S60_L001_R1_001.fastq_105_3a_14
CCCCCGCTGTGGGTATGGTGGTGGCACACGTCTTGCGGTTGCCCCAGACCTTATTCGACATAATAGCCGG
GGCCCACTGGGGCATCTTGGCGGGCCTAGCCTATTACTCTATGCAGGGCAATTGGGCCAAGGTCGCTATC
ATCATGGTTATGTTTTCAGGGGTCGATGCCGAAACACACACCACCGGTGGTAGCGTAGCTCGTGGCGCCC
ACGCTCTTACCAGCCTTTTTAGCGTGGGCGCCCAGCAGAACCTGCGGCTGGTCA

>1333_S60_L001_R1_001.fastq_106_3a_14
CCCCCGCTGTGGGTATGGTGGTGGCACACGTCTTGCGGTTGCCCCAGACCTTATTCGACATAATAGCCGG
GGCCCATTGGGGCATCTTGGCGGGCCTAGCCTATTACTCTATGCAGGGCAATTGGGCCAAGGTCGCTATC
ATCATGGTTATGTTTTCAGGGGTCGATGCCGAAACACACACCACCGGTGGTAGCGTAGCTCGTGGCGCCA
ACACTATTGCCACCCTTTTTAGTGTGGGCGCCCAGCAGAACCTGCGGCTGGTCA

>1333_S60_L001_R1_001.fastq_107_3a_14
CCCCCGCTGTGGGTATGGTGGTGGCACACGTCTTACGGTTGCCCCAGACCTTATTCGACATAATAGCCGG
GGCCCATTGGGGCATCTTGGCGGGCCTAGCCTATTACTCTATGCAGGGCAATTGGGCCAAGGTCGCTATC
ATCATGGTTATGTTTTCAGGGGTCGATGCCGAAACACACACCACCGGTGGTAGCGTAGCTCGTGGCGCCC
ACGCTCTTACCAGCCTTTTTAGCGTGGGCGCCCAGCAGAACCTGCGGCTGGTCA

>1333_S60_L001_R1_001.fastq_108_3a_14
CCCCCGCTGTGGGTATGGTGGTGGCACACGTCTTGCGGTTGCCCCAGACCTTATTCGACATAATAGCCGG
GGCCCATTGGGGCATCTTGGCGGGCCTAGCCTATTACTCTATGCAGGGCAATTGGGCCAAGGTCGCTATC
ATCATGGTTATGTTTTCAGGGGCCGATGCCGAAACACACACCACCGGTGGTAGCGTAGCTCGTGGCGCCC
ACGCTCTTACCAGCCTTTTTAGCGTGGGCGCCCAGCAGAACCTGCGGCTGGTCA

>1333_S60_L001_R1_001.fastq_109_3a_14
CCCCCGCTGTGGGTATGGTGGTGGCACACGTCTTGCGGTTGCCCCAGACCTTATTCGACATAATAGCCGG
GGCCCATTGGGGCATCTTGGCGGGCCTAGCCTATTACTCTATGCAGGGCAATTGGGCCAAGGTCGCTATC
ATCATGGTTATGTCTTCAGGGGTCGATGCCGAAACACACACCACCGGTGGTAGCGTAGCTCGTGGCGCCC
ACGCTCTTACCAGCCTTTTTAGCGTGGGCGCCCAGCAGAACCTGCGGCTGGTCA

>1333_S60_L001_R1_001.fastq_111_3a_14
CCCCCGCTGTGGGTATGGTGGTGGCACACGTCTTGCGGTTGCCCCAGGCCTTATTCGACATAATAGCCGG
GGCCCATTGGGGCATCTTGGCGGGCCTAGCCTATTACTCTATGCAGGGCAATTGGGCCAAGGTCGCTATC
ATCATGGTTATGTTTTCAGGGGTCGATGCCGAAACACACACCACCGGTGGTAGCGTAGCTCGTGGCGCCC
ACGCTCTTACCAGCCTTTTTAGCGTGGGCGCCCAGCAGAACCTGCGGCTGGTCA

>1333_S60_L001_R1_001.fastq_112_3a_13
CCCCCGCTGTGGGTATGGTGGTGGCACACGTCTTGCGGTTGCCCCAGACCTTATTCGACATAATAGCCGG
GGCCCATTGGGGCATCTTGGCGGGCCTAGCCTATTACTCTATGCAGGGCAATTGGGCCAAGGTCGCTATC
ATCATGGTTATGTTTTCAGGGGTCGATGCCGAAACACACACCACCGGTGGGAGCGTAGCTCGTGGCGCCC
ACGCTCTTACCAGCCTTTTTAGCGTGGGCGCCCAGCAGAACCTGCGGCTGGTCA

>1333_S60_L001_R1_001.fastq_113_3a_13
CCCCCGCTGTGGGTATGGTGGTGGCACACGTCTTGCGGTTGCCCCAGACCTTATTCGACATAATAGCCGG
GGCCCATTGGGGCATCTTGGCGGGCCTAGCCTATTACTCTATGCAGGGCAATTGGGCCAAGGTCGCTATC
ATCATGGTTATGTTTTCAGGGGTCGATGCCGAGACACACACCACCGGTGGTAGCGTAGCTCGTGGCGCCC
ACGCTCTTACCAACCTTTTTAGCGTGGGCGCCCAGCAGAACCTGCGGCTGGTCA

>1333_S60_L001_R1_001.fastq_114_3a_13
CCCCCGCTGTGGGTATGGTGGTGGCACACGTCTTGCGGTTGCCCCAGACCTTATTCGACATAATAGCCGG
GGCCCATTGGGGCATCTTGGCGGGCCTAGCCTATTACTCTATGCAGGGCAATTGGGCCAAGGTCGCTATC
ATCATGGTTATGTTTTCAGGGGTCGATGCCGAAACACACACCACCGGTGGTAGCGTAGCTCGTGGCGCCC
ACGCTCTTACCAGCCTTTTTAGCATGGGCGCCCAGCAGAACCTGCGGCTGGTCA

>1333_S60_L001_R1_001.fastq_115_3a_13
CCCCCGCTGTAGGTATGGTGGTGGCACACGTCTTGCGGTTGCCCCAGACCTTATTCGACATAATAGCCGG
GGCCCATTGGGGCATCTTGGCGGGCCTAGCCTATTACTCTATGCAGGGCAATTGGGCCAAGGTCGCTATC
ATCATGGTTATGTTTTCAGGGGTCGATGCCGAAACACACACCACCGGTGGTAGCGTAGCTCGTGGCGCCC
ACGCTCTTACCAGCCTTTTTAGCGTGGGCGCCCAGCAGAACCTGCGGCTGGTCA

>1333_S60_L001_R1_001.fastq_116_3a_13
CCCCCGCTGTGGGTATGGTGGTGGCACACGTCTTGCGGTTGCCCCAGACCTTATTCGACATAATAGCCGG
GGCCCATCGGGGCATCTTGGCGGGCCTAGCCTATTACTCTATGCAGGGCAATTGGGCCAAGGTCGCTATC
ATCATGGTTATGTTTTCAGGGGTCGATGCCGAAACACACACCACCGGTGGTAGCGTAGCTCGTGGCGCCC
ACGCTCTTACCAGCCTTTTTAGCGTGGGCGCCCAGCAGAACCTGCGGCTGGTCA

>1333_S60_L001_R1_001.fastq_117_3a_13
CCCCCGCTGTGGGTATGGTGGTGGCACACGTCTTGCGGTTGCCCCAGACCTTATTCGACATAATAGCCGG
GGCCCATTGGGGCATCTTGGCGGGCCTAGCCTACTACTCTATGCAGGGCAATTGGGCCAAGGTCGCTATC
ATCATGGTCATGTTTTCAGGGGTCGATGCCGAAACACACACCACCGGTGGTAGCGTAGCTCGTGGCGCCC
ACGCTCTTACCAGCCTTTTTAGCGTGGGCGCCCAGCAGAACCTGCGGCTGGTCA

>1333_S60_L001_R1_001.fastq_118_3a_13
CCCCCGCTGTGGGTATGGTGATGGCACACGTCTTGCGGTTGCCCCAGACCTTATTCGACATAATAGCCGG
GGCCCATTGGGGCATCTTGGCGGGCCTAGCCTATTACTCTATGCAGGGCAATTGGGCCAAGGTCGCTATC
ATCATGGTTATGTTTTCAGGGGTCGATGCCGAAACACACACCACCGGTGGTAGCGTAGCTCGTGGCGCCC
ACGCTCTTACCAGCCTTTTTAGCGTGGGCGCCCAGCAGAACCTGCGGCTGGTCA

>1333_S60_L001_R1_001.fastq_119_3a_13
CCCCCGCTGTGGGTATGGTGGTGGCACACGTCTTGCGGTTGCCCCGGACCTTATTCGACATAATAGCCGG
GGCCCATTGGGGCATCTTGGCGGGCCTAGCCTATTACTCTATGCAGGGCAATTGGGCCAAGGTCGCTATC
ATCATGGTTATGTTTTCAGGGGTCGATGCCGAAACACACACCACCGGTGGTAGCGTAGCTCGTGGCGCCC
ACGCTCTTACCAGCCTTTTTAGCGTGGGCGCCCAGCAGAACCTGCGGCTGGTCA

>1333_S60_L001_R1_001.fastq_120_3a_13
CCCCCGCTGTGGGTATGGTGGTGGCACACGTCTTGCGGTTGCCCCAGACCTTATTCGACATAATAGCCGG
GGCCCATTGGGGCATCTTGGCGGGCCTAGCCTATTACTCTATGCAGGGCAATTGGGCCAAGGTCGCTATC
ATCATGGTTATGTTTTCAGGGGTCGATGCCGAAACACACACCACCGGTGGTAGCGTAGCTCGTGGCGCCC
ACGCTCTTACCAGCCTTTTTAGCGTGGGCGCCCAGCAGAACCTGCGGCTAGTCA

>1333_S60_L001_R1_001.fastq_121_3a_13
CCCCCGCTGTGGGTATGGTGGTGGCACACGTCTTGCGGTTGCCCCAGACCTTATTCGACATAATAGCCGG
GGCCCATTGGGGCATCTTGGCGGGCCTAGCCTATTACTCTATGCAGGGCAATTGGGCCAAGGTCGCTATC
ATCATGGTTATGTTTTCAGGGGTCGATGCCGAAACACACACCACCGGCGGTAGCGTAGCTCGTGGCGCCC
ACGCTCTTACCAGCCTTTTTAGCGTGGGCGCCCAGCAGAACCTGCGGCTGGTCA

>1333_S60_L001_R1_001.fastq_122_3a_13
CCCCCGCTGTGGGTATGGTGGTGGCACACGTCTTGCGGTTGCCCCAGACCTTATTCGGCATAATAGCCGG
GGCCCATTGGGGCATCTTGGCGGGCCTAGCCTATTACTCTATGCAGGGCAATTGGGCCAAGGTCGCTATC
ATCATGGTTATGTTTTCAGGGGTCGATGCCGAAACACACACCACCGGTGGTAGCGTAGCTCGTGGCGCCC
ACGCTCTTACCAGCCTTTTTAGCGTGGGCGCCCAGCAGAACCTGCGGCTGGTCA

>1333_S60_L001_R1_001.fastq_123_3a_13
CCCCCGCTGTGGGTATGGTGGTGGCACACGTCTTGCGGTTGCCCCAGACCTTATTCGACATAATAGCCGG
GGCCCATTGGGGCATCTTGGCGGGCCTAGCCTATTACTCTATGCAGGGCAATTGGGCCAAGGTCGCTATC
ATCATGGTTATGTTTTCAGGGGTCGATGCCGAAACACACACCACCGGTGGTAGCGTAGCTCGTGGCGCCC
ACGCTCTTACCAGCCTTTTTAGCGTGGGCGCCCAGCGGAACCTGCGGCTGGTCA

>1333_S60_L001_R1_001.fastq_124_3a_12
CCCCCGCTGTGGGTATGGTGGCGGCACACGTCTTGCGGTTGCCCCAGACCTTATTCGACATAATAGCCGG
GGCCCATTGGGGCATCTTGGCGGGCCTAGCCTATTACTCTATGCAGGGCAATTGGGCCAAGGTCGCTATC
ATCATGGTTATGTTTTCAGGGGTCGATGCCGAAACACACACCACCGGTGGTAGCGTAGCTCGTGGCGCCC
ACGCTCTTACCAGCCTTTTTAGCGTGGGCGCCCAGCAGAACCTGCGGCTGGTCA

>1333_S60_L001_R1_001.fastq_125_3a_12
CCCCCGCTGTGGGTATGGTGGTGGCACACGTCTTGCGGTTGCCCCAGACCTTATTCGACATAATAGCCGG
GGCCCATTGGGGCATCTTGGCGGGCCTAGCCTATTACTCTATGCAGGGCAATTGGGCCAAGGTCGCTATC
ATCATGGTTATGTTTTCAGGGGTCGGTGCCGAAACACACACCACCGGTGGTAGCGTAGCTCGTGGCGCCC
ACGCTCTTACCAGCCTTTTTAGCGTGGGCGCCCAGCAGAACCTGCGGCTGGTCA

>1333_S60_L001_R1_001.fastq_126_3a_12
CCCCCGCTGTGGGTATGGTGGTGGCACACGTCTTGCGATTGCCCCAGACCTTATTCGACATAATAGCCGG
GGCCCATTGGGGCATCTTGGCGGGCCTAGCCTATTACTCTATGCAGGGCAATTGGGCCAAGGTCGCTATC
ATCATGGTTATGTTTTCAGGGGTCGATGCCGAAACACACACCACCGGTGGTAGCGTAGCTCGTGGCGCCC
ACGCTCTTACCAGCCTTTTTAGCGTGGGCGCCCAGCAGAACCTGCGGCTGGTCA

>1333_S60_L001_R1_001.fastq_127_3a_12
CCCCCGCTGTGGGTATGGTGGTGGCACACGTCTTGCGGTTGCCCCAGACCTTATTCGACATAATAACCGG
GGCCCATTGGGGCATCTTGGCGGGCCTAGCCTATTACTCTATGCAGGGCAATTGGGCCAAGGTCGCTATC
ATCATGGTTATGTTTTCAGGGGTCGATGCCGAAACACACACCACCGGTGGTAGCGTAGCTCGTGGCGCCC
ACGCTCTTACCAGCCTTTTTAGCGTGGGCGCCCAGCAGAACCTGCGGCTGGTCA

>1333_S60_L001_R1_001.fastq_128_3a_12
CCCCCGCTGTGGGTATGGTGGTGGCACACGTCTTGCGGTTGCCCCAGACCTTATTCGACATAATAGCCGG
AGCCCATTGGGGCATCTTGGCGGGCCTAGCCTATTACTCTATGCAGGGCAATTGGGCCAAGGTCGCTATC
ATCATGGTTATGTTTTCAGGGGTCGATGCCGAAACACACACCACCGGTGGTAGCGTAGCTCGTGGCGCCC
ACGCTCTTACCAGCCTTTTTAGCGTGGGCGCCCAGCAGAACCTGCGGCTGGTCA

>1333_S60_L001_R1_001.fastq_129_3a_12
CCCCCGCTGTGGGTATGGTGGTGGCACACGTCTTGCGGTTGCCCCAGACCTTATTCGACATAATAGCCGG
GGCCCATTGGGGCATCTTGGCGGGCCTAGCCTATTACTCTATGCAGGGCAATTGGGCCAAGGTCGCTATC
ATCATGGTTATGTTTTCAGGGGTCGATGCCGAAACACACACCACCGGTGGTAGTGTAGCTCGTGGCGCCA
ACTCTATTGCCAGCCTTTTTAGTGTGGGCGCCCAGCAGAACCTGCGGCTGGTCA

>1333_S60_L001_R1_001.fastq_130_3a_12
CCCCCGCTGTGGGTATGGTGGTGGCACACGTCTTGCGGTTGCCTCAGACCTTATTCGACATAATAGCCGG
GGCCCATTGGGGCATCTTGGCGGGCCTAGCCTATTACTCTATGCAGGGCAATTGGGCCAAGGTCGCTATC
ATCATGGTTATGTTTTCAGGGGTCGATGCCGAAACACACACCACCGGTGGTAGCGTAGCTCGTGGCGCCC
ACGCTCTTACCAGCCTTTTTAGCGTGGGCGCCCAGCAGAACCTGCGGCTGGTCA

>1333_S60_L001_R1_001.fastq_131_3a_12
CCCCCGCTGTGGGTATGGTGGTGGCACACGTCTTGCGGTTGCCCCAGACCTTATTCGACATAATAGCCGG
GGCCCATTGGGGCATCTTGGCGGGCCTAGCCTATTACTCTACGCAGGGCAATTGGGCCAAGGTCGCTATC
ATCATGGTTATGTTTTCAGGGGTCGATGCCGAAACACACACCACCGGTGGTAGCGTAGCTCGTGGCGCCC
ACGCTCTTACCAGCCTTTTTAGCGTGGGCGCCCAGCAGAACCTGCGGCTGGTCA

>1333_S60_L001_R1_001.fastq_132_3a_12
CCCCCGCTGTGGGTATGGTGGTGGCACACGTCTTGCGGTTGCCCCAGACCTTATTCGACATAATAGCCGG
GGCCCATTGGGGCATCTTGGCGGGCCTAGCCTATTACTCTATGCAGGGCAATTGGGCCAAGGTCGCCATC
ATCATGGTTATGTTTTCAGGGGTCGATGCCGAAACACACACCACCGGTGGTAGCGTAGCTCGTGGCGCCC
ACGCTCTTACCAGCCTTTTTAGCGTGGGCGCCCAGCAGAACCTGCGGCTGGTCA

>1333_S60_L001_R1_001.fastq_133_3a_12
CCCCCGCTGTGGGTATGGTGGTGGCACACGTCTTGCGGTTGCCCCAGACCTTATTCGACATAATAGCCGG
GGCCCATTGGGGCATCTTGGCGGGCCTAGCCTATTACTCTATGCAGGGCAATTGGGCCAAGGTCGCTATC
ATCATGGTTATGTTTTCAGGGGTCGATGCCGAAACACACACCACCGGTGGTAGCGTAGCTCGTGGCGCCC
ACGCTCTTACCAGCCTTTTTAGCGTGGGCGCCCAGCAGAACCTGCAGCTGGTCA

>1333_S60_L001_R1_001.fastq_134_3a_12
CCCCCGCTGTGGGTATGGTGGTGGCACACGTCTTGCGGTTGCCCCAGACCTTATTCGACATAATAGCCGG
GGCCCATTGGGGCATCTTGGCGGGCCTAGCCTATTACTCTATACAGGGCAATTGGGCCAAGGTCGCTATC
ATCATGGTTATGTTTTCAGGGGTCGATGCCGAAACACACACCACCGGTGGTAGCGTAGCTCGTGGCGCCC
ACGCTCTTACCAGCCTTTTTAGCGTGGGCGCCCAGCAGAACCTGCGGCTGGTCA

>1333_S60_L001_R1_001.fastq_135_3a_12
CCCCCGCTGTGGGTATGGTGGTGGCACACGTCTTGCGGTTACCCCAGACCCTATTCGACATAATAGCCGG
GGCCCATTGGGGCATCTTGGCGGGCCTAGCCTATTACTCTATGCAGGGCAATTGGGCCAAGGTCGCTATC
ATCATGGTTATGTTTTCAGGGGTCGATGCCGAAACACACACCACCGGTGGTAGCGTAGCTCGTGGCGCCC
ACGCTCTTACCAGCCTTTTTAGCGTGGGCGCCCAGCAGAACCTGCGGCTGGTCA

>1333_S60_L001_R1_001.fastq_136_3a_12
CCCCCGCTGTGGGTATGGTGGTGGCACACGTCTTGCGGTTGCCCCAGACCTTATTCGACATAATAGCCGG
GGCCCATTGGGGCATCTTGGCGGGCCTAGCCTATTACTCTATGCAGGGCAATTGGGCCAAGGTCGCTATC
ATCATGGTTATGTTTTCAGGGGTCGATGCCGAAACACACACCACCGGTGGTAGCGTAGCTCGTGGCGCCC
ACGCTCTTACCAGCCTTTTTAGCGCGGGCGCCCAGCAGAACCTGCGGCTGGTCA

>1333_S60_L001_R1_001.fastq_137_3a_12
CCCCCGCTGTGGGCATGGTGGTGGCACACGTCTTGCGGTTGCCCCAGACCTTATTCGACATAATAGCCGG
GGCCCATTGGGGCATCTTGGCGGGCCTAGCCTATTACTCTATGCAGGGCAATTGGGCCAAGGTCGCTATC
ATCATGGTTATGTTTTCAGGGGTCGATGCCGAAACACACACCACCGGTGGTAGCGTAGCTCGTGGCGCCC
ACGCTCTTACCAGCCTTTTTAGCGTGGGCGCCCAGCAGAACCTGCGGCTGGTCA

>1333_S60_L001_R1_001.fastq_138_3a_11
CCCCCGCTGTGGGTATGGTGGTGGCACACGTCTTGCGGTTGCCCCAGACCTTATTCGACATAATAGCCGG
GGCCCATTGGGGCATCTTGGCGGGCCTAGCCTATTACTCTGTGCAGGGCAATTGGGCCAAGGTCGCTATC
ATCATGGTTATGTTTTCAGGGGTCGATGCCGAAACACACACCACCGGTGGTAGCGTAGCTCGTGGCGCCC
ACGCTCTTACCAGCCTTTTTAGCGTGGGCGCCCAGCAGAACCTGCGGCTGGTCA

>1333_S60_L001_R1_001.fastq_139_3a_11
CCCCCGCTGTGGGTATGGTGGTGGCACACGTCTTGCGGTTGCCCCAGACCTTATTCGACATAATAGCCGG
GGCCCATTGGGGCATCTTGGCGGGCCTAGCCTATTACCCTATGCAGGGCAATTGGGCCAAGGTCGCTATC
ATCATGGTTATGTTTTCAGGGGTCGATGCCGAAACACACACCACCGGTGGTAGCGTAGCTCGTGGCGCCC
ACGCTCTTACCAGCCTTTTTAGCGTGGGCGCCCAGCAGAACCTGCGGCTGGTCA

>1333_S60_L001_R1_001.fastq_140_3a_11
CCCCCGCTGTGGGTATGGTGGTGGCACACGTCTTGCGGTTGCCCCAGACCTTATTCGACATAATAGCCGG
GGCCCATTGGGGCATCTTGGCGGGCCTAGCCTATTACTCTATGCAGGGCAATTGGGCCAAGGTCGCTATC
ATCATGGTTATGTTTTCAGGGGTCGATGCCGAAACACACACCACCGGTGGTAGTGTAGCTCGTGGCGCCC
ACGCTCTTACCAGCCTTTTTAGCGTGGGCGCCCAGCAGAACCTGCGGCTGGTCA

>1333_S60_L001_R1_001.fastq_141_3a_11
CCCCCGCTGTGGGTATGGTGGTGGCACATGTCTTGCGGTTGCCCCAGACCTTATTCGACATAATAGCCGG
GGCCCATTGGGGCATCTTGGCGGGCCTAGCCTATTACTCTATGCAGGGCAATTGGGCCAAGGTCGCTATC
ATCATGGTTATGTTTTCAGGGGTCGATGCCGAAACACACACCACCGGTGGTAGCGTAGCTCGTGGCGCCC
ACGCTCTTACCAGCCTTTTTAGCGTGGGCGCCCAGCAGAACCTGCGGCTGGTCA

>1333_S60_L001_R1_001.fastq_142_3a_11
CCCCCGCTGTGGGTATGGTGGTGGCACACGTCTTGCGGTTGCCCCAGACCTTATTCGACATAATAGCCGG
GGCCCATTGGGGCATCTTGGCGGGCCTAGCCTATTACTCTATGCAGGGCAATTGGGCCAAGGTCGCTATC
GTCATGGTTATGTTTTCAGGGGTCGATGCCGAAACACACACCACCGGTGGTAGCGTAGCTCGTGGCGCCC
ACGCTCTTACCAGCCTTTTTAGCGTGGGCGCCCAGCAGAACCTGCGGCTGGTCA

>1333_S60_L001_R1_001.fastq_143_3a_11
CCCCCGCTGTGGGTATGGTGGTGGCACACGTCTTGCGGTTGCCCCAGACCTTATTCGACATAATAGCCGG
GGCCCATTGGGGCATCTTGGCGGGCCTAGCCTATTACTCTATGCAGGGCAATTGGGCCAGGGTCGCTATC
ATCATGGTTATGTTTTCAGGGGTCGATGCCGAAACACACACCACCGGTGGTAGCGTAGCTCGTGGCGCCC
ACGCTCTTACCAGCCTTTTTAGCGTGGGCGCCCAGCAGAACCTGCGGCTGGTCA

>1333_S60_L001_R1_001.fastq_144_3a_11
CCCCCGCTGTGGGTATGGTGGTGGCACACGTCTTGCGGTTGCCCCAGACCTTATTCGACATAATAGCCGG
GGCCCATTGGGGCATCTTGGCGGGCCTAGCCTATTACTCTATGCAGGGCAATTGGGCCAAGGTCGCTATC
ATCATGGTTATGTTTTCAGGGGTCGATGCCGAAACACACACCACCGGTGGTAGCGTAGCTCGTGGCGCCC
ACGCTCTTACCAGCCTTTTTAGCGTGGGCGCCCAGCAGAACCCGCGGCTGGTCA

>1333_S60_L001_R1_001.fastq_145_3a_11
CCCCCGCTGTGGGTATAGTGGTGGCACACGTCTTGCGGTTGCCCCAGACCTTATTCGACATAATAGCCGG
GGCCCATTGGGGCATCTTGGCGGGCCTAGCCTATTACTCTATGCAGGGCAATTGGGCCAAGGTCGCTATC
ATCATGGTTATGTTTTCAGGGGTCGATGCCGAAACACACACCACCGGTGGTAGCGTAGCTCGTGGCGCCC
ACGCTCTTACCAGCCTTTTTAGCGTGGGCGCCCAGCAGAACCTGCGGCTGGTCA

>1333_S60_L001_R1_001.fastq_146_3a_11
CCCCCGCTGTGGGTATGGTGGTGGCACACGTCTTGCGGTTGCCCCAGACCTTATTCGACATAATAGCCGG
GGCCCATTGGGGCATCTTGGCGGGCCTAGCCTATTACTCTATGCAGGGCAATTGGGCCAAAGTCGCTATC
ATCATGGTTATGTTTTCAGGGGTCGATGCCGAAACACACACCACCGGTGGTAGCGTAGCTCGTGGCGCCC
ACGCTCTTACCAGCCTTTTTAGCGTGGGCGCCCAGCAGAACCTGCGGCTGGTCA

>1333_S60_L001_R1_001.fastq_147_3a_11
CCCCCGCTGTGGGTATGGTGGTGGCACACGTCTTGCGGTTGCCCCAGACCTTATTCGACATAATAGCCAG
GGCCCATTGGGGCATCTTGGCGGGCCTAGCCTATTACTCTATGCAGGGCAATTGGGCCAAGGTCGCTATC
ATCATGGTTATGTTTTCAGGGGTCGATGCCGAAACACACACCACCGGTGGTAGCGTAGCTCGTGGCGCCC
ACGCTCTTACCAGCCTTTTTAGCGTGGGCGCCCAGCAGAACCTGCGGCTGGTCA

>1333_S60_L001_R1_001.fastq_148_3a_11
CCCCCGCTGTGGGTATGGTGGTGGCACACGTCTTGCGGTTGCCCCAGACCTTATTCGACATAATAGCCGG
GGCCCATTGGGGCATCTTGGCGGGTCTAGCCTATTACTCTATGCAGGGCAATTGGGCCAAGGTCGCTATC
ATCATGGTTATGTTTTCAGGGGTCGATGCCGAAACACACACCACCGGTGGTAGCGTAGCTCGTGGCGCCC
ACGCTCTTACCAGCCTTTTTAGCGTGGGCGCCCAGCAGAACCTGCGGCTGGTCA

>1333_S60_L001_R1_001.fastq_149_3a_11
CCCCCGCTGTGGGTATGGTGGTGGCACACGTCTTGCGGTTGCCCCAGACCTTATTCGACATAATAGCCGG
GGCCCATTGGGGCATCTTGGCGGGTCTAGCCTATTATTCCATGCAGGGCAATTGGGCCAAGGTCGCTATC
ATCATGGTTATGTTTTCAGGGGTCGACGCCGAAACACACACCACCGGTGGTAGTGTAGCTCGTGGCGCCA
ACACTATTGCCACCCTTTTTAGTGTGGGCGCCCAGCAGAACCTGCGGCTGGTCA

>1333_S60_L001_R1_001.fastq_150_3a_11
CCCCCGCTGTGGGTATGGTGGTGGCACACGTCTTGCGGTTGCCCCAGACCTTATTCGACATAATAGCCGG
GGCCCATTGGGGCATCTTGGCGGGCCTAGCCTATTACTCTATGCAGGGCAATTGGGCCAAGGTCGCTATC
ATCATGGTTATGTTTTCAGGGGTCGATGTCGAAACACACACCACCGGTGGTAGCGTAGCTCGTGGCGCCC
ACGCTCTTACCAGCCTTTTTAGCGTGGGCGCCCAGCAGAACCTGCGGCTGGTCA

>1333_S60_L001_R1_001.fastq_151_3a_11
CCCCCGCTGTGGGTATGGTGGTGGCACACGTCTTGCGGTTGCCCCAGACCTTATTCGACATAATAGTCGG
GGCCCATTGGGGCATCTTGGCGGGCCTAGCCTATTACTCTATGCAGGGCAATTGGGCCAAGGTCGCTATC
ATCATGGTTATGTTTTCAGGGGTCGATGCCGAAACACACACCACCGGTGGTAGCGTAGCTCGTGGCGCCC
ACGCTCTTACCAGCCTTTTTAGCGTGGGCGCCCAGCAGAACCTGCGGCTGGTCA

>1333_S60_L001_R1_001.fastq_152_3a_11
CCCCCGCCGTGGGTATGGTGGTGGCACACGTCTTGCGGTTGCCCCAGACCTTATTCGACATAATAGCCGG
GGCCCATTGGGGCATCTTGGCGGGCCTAGCCTATTACTCTATGCAGGGCAATTGGGCCAAGGTCGCTATC
ATCATGGTTATGTTTTCAGGGGTCGATGCCGAAACACACACCACCGGTGGTAGCGTAGCTCGTGGCGCCC
ACGCTCTTACCAGCCTTTTTAGCGTGGGCGCCCAGCAGAACCTGCGGCTGGTCA

>1333_S60_L001_R1_001.fastq_153_3a_10
CCCCCGCTGTGGGTATGGTGGTGGCACACGTCTTGCGGTTGCCCCAGACCTTATTCGACATAATAGCCGG
GGCCCATTGGGGCATCTTGGCGGGCCTAGCCTATTATTCCATGCAGGGCAATTGGGCCAAGGTCGCTATC
ATCATGGTTATGTTTTCAGGGGTCGATGCCGAAACACACACCACCGGTGGTAGTGTAGCTCGTGGCGCCA
ACACTATTGCCACCCTTTTCAGTGTGGGCGCCCAGCAGAACCTGCGGCTGGTCA

>1333_S60_L001_R1_001.fastq_154_3a_10
CCCCCGCTGTGGGTATGGTGGTGGCACACGTCTTGCGGTTACCCCAGACCTTATTCGACATAATAGCCGG
GGCCCATTGGGGCATCTTGGCGGGCCTAGCCTATTACTCTATGCAGGGCAATTGGGCCAAGGTCGCTATC
ATCATGGTTATGTTTTCAGGGGTCGATGCCGAAACACACACCACCGGTGGTAGCGTAGCTCGTGGCGCCC
ACGCCCTTACCAGCCTTTTTAGCGTGGGCGCCCAGCAGAACCTGCGGCTGGTCA

>1333_S60_L001_R1_001.fastq_155_3a_10
CCCCCGCTGTGGGTATGGTGGTGGCACACGTCTTGCGGTTGCCCCAGACCTTATTCGACATAATAGCCGG
GGCCCATTGGGGCATCTTGGCGGGCCTAGCCTATTACTCCATGCAGGGCAATTGGGCCAAGGTCGCTATC
ATCATGGTTATGTTTTCAGGGGTCGATGCCGAAACACACACCACCGGTGGCAGTGTAGCTCGTGGCGCCA
ACTCTATTGCCAGCCTTTTTAGTGTGGGCGCCCAGCAGAACCTGCGGCTGGTCA

>1333_S60_L001_R1_001.fastq_156_3a_10
CCCCCGCTGTGGGTATGGTGGTGGCACACGTCTTGCGGTTGCCCCAGACCTTATTCGACATAATAGCCGG
GGCCCATTGGGGCATCTTGGCGGGCCTAGCCTATTACTCTATGCAGGGCAATTGGGCCAAGGTCGCTATC
ATCATGGTTATGTTTTCAGGGGTCGATGCCGAAACACACACCACCGGTGGTAGCGTAGCTCGTGGCGCCC
ACGCTCTTACCAGCCTTTTTAGCGTGGGCGCCCAGCAGAACCTGTGGCTGGTCA

>1333_S60_L001_R1_001.fastq_157_3a_10
CCCCCGCTGTGGGTATGGTGGTGGCACACGTCTTGCGGTTGCCCCAGACCTTATTCGACATAATAGCCGG
GGCCCATTGGGGCATCTTGGCGGGCCTAGCCTATTACTCTATGCAGGGCAATTGGGCCAAGGTCGCTATC
ATCATGGTTATGTTTTCAGGGGTCGATGCCGAAACACACACCACCGGTGGTAGCGTAGCTCGTGGCGCCC
ACGCTCTTACCAGCCTTCTTAGCGTGGGCGCCCAGCAGAACCTGCGGCTGGTCA

>1333_S60_L001_R1_001.fastq_158_3a_10
CCCCCGCTGTGGGTATGGTGGTGGCACACGTCTTGCGGTTGCCCCAGACCTTATTCGACGTAATAGCCGG
GGCCCATTGGGGCATCTTGGCGGGCCTAGCCTATTACTCTATGCAGGGCAATTGGGCCAAGGTCGCTATC
ATCATGGTTATGTTTTCAGGGGTCGATGCCGAAACACACACCACCGGTGGTAGCGTAGCTCGTGGCGCCC
ACGCTCTTACCAGCCTTTTTAGCGTGGGCGCCCAGCAGAACCTGCGGCTGGTCA

>1333_S60_L001_R1_001.fastq_159_3a_10
CCCCCGCTGTGGGTATGGTGGTGGCACACGTCTCGCGGTTGCCCCAGACCTTATTCGACATAATAGCCGG
GGCCCATTGGGGCATCTTGGCGGGCCTAGCCTATTACTCTATGCAGGGCAATTGGGCCAAGGTCGCTATC
ATCATGGTTATGTTTTCAGGGGTCGATGCCGAAACACACACCACCGGTGGTAGCGTAGCTCGTGGCGCCC
ACGCTCTTACCAGCCTTTTTAGCGTGGGCGCCCAGCAGAACCTGCGGCTGGTCA

>1333_S60_L001_R1_001.fastq_160_3a_10
CCCCCGCTGTGGGTATGGTGGTGGCACACGTCTTGCGGTTGCCCCAGACCTTATTCGACATAGTAGCCGG
GGCCCATTGGGGCATCTTGGCGGGCCTAGCCTATTACTCTATGCAGGGCAATTGGGCCAAGGTCGCTATC
ATCATGGTTATGTTTTCAGGGGTCGATGCCGAAACACACACCACCGGTGGTAGCGTAGCTCGTGGCGCCC
ACGCTCTTACCAGCCTTTTTAGCGTGGGCGCCCAGCAGAACCTGCGGCTGGTCA

>1333_S60_L001_R1_001.fastq_161_3a_10
CCCCCGCTGTGGGTATGGTGGTGGCACACGTCTTGCGGTTGCCCCAGACCTTATTCGACATAATAGCCGG
GGCCCATTGGGGCATCTTGGTGGGCCTAGCCTATTACTCTATGCAGGGCAATTGGGCCAAGGTCGCTATC
ATCATGGTTATGTTTTCAGGGGTCGATGCCGAAACACACACCACCGGTGGTAGCGTAGCTCGTGGCGCCC
ACGCTCTTACCAGCCTTTTTAGCGTGGGCGCCCAGCAGAACCTGCGGCTGGTCA

>1333_S60_L001_R1_001.fastq_162_3a_10
CCCCCGCTGTGGGTATGGTGGTGGCACACGTCTTGCGGTTGCCCCAGACCTTATTCGACATAATAGCCGG
GGCCCATTGGGGCATCTTGGCGGGCCTAGCCTATTACTCTATGCAGGGCAATTGGGCCAAGGTCGCTATC
ATCATGGTTATGTTTTCAGGGGTCGATGCCGAAACACACACCACCGGTGGTAGCGTAGCTTGTGGCGCCC
ACGCTCTTACCAGCCTTTTTAGCGTGGGCGCCCAGCAGAACCTGCGGCTGGTCA

>1333_S60_L001_R1_001.fastq_163_3a_10
CCCCCGCTGTGGGTATGGTGGTGGCACACGTCTTGCAGTTGCCCCAGACCTTATTCGACATAATAGCCGG
GGCCCATTGGGGCATCTTGGCGGGCCTAGCCTATTACTCTATGCAGGGCAATTGGGCCAAGGTCGCTATC
ATCATGGTTATGTTTTCAGGGGTCGATGCCGAAACACACACCACCGGTGGTAGCGTAGCTCGTGGCGCCC
ACGCTCTTACCAGCCTTTTTAGCGTGGGCGCCCAGCAGAACCTGCGGCTGGTCA

>1333_S60_L001_R1_001.fastq_164_3a_10
CCCCCGCTGTGGGTATGGTGGTGGCACACGTCTTGCGGTTGCCCCAGACCTTATTCGACATAATAGCCGA
GGCCCATTGGGGCATCTTGGCGGGCCTAGCCTATTACTCTATGCAGGGCAATTGGGCCAAGGTCGCTATC
ATCATGGTTATGTTTTCAGGGGTCGATGCCGAAACACACACCACCGGTGGTAGCGTAGCTCGTGGCGCCC
ACGCTCTTACCAGCCTTTTTAGCGTGGGCGCCCAGCAGAACCTGCGGCTGGTCA

>1333_S60_L001_R1_001.fastq_165_3a_10
CCCCCGCTGTGGGTATGGTGGTGGCACACGTCTTGCGGTTGCCCCAGACCTTGTTCGACATAATAGCCGG
GGCCCATTGGGGCATCTTGGCGGGCCTAGCCTATTACTCTATGCAGGGCAATTGGGCCAAGGTCGCTATC
ATCATGGTTATGTTTTCAGGGGTCGATGCCGAAACACACACCACCGGTGGTAGCGTAGCTCGTGGCGCCC
ACGCTCTTACCAGCCTTTTTAGCGTGGGCGCCCAGCAGAACCTGCGGCTGGTCA

>1333_S60_L001_R1_001.fastq_166_3a_10
CCCCCGCTGTGGGTATGGTGGTGGCACACGTCTTGCGGTTGCCCCAGACCCTATTCGACATAATAGCCGG
GGCCCATTGGGGCATCTTGGCGGGCCTAGCCTATTACTCTATGCAGGGTAATTGGGCCAAGGTCGCTATC
ATCATGGTTATGTTTTCAGGGGTCGATGCCGAAACACACACCACCGGTGGTAGCGTAGCTCGTGGCGCCC
ACGCTCTTACCAGCCTTTTTAGCGTGGGCGCCCAGCAGAACCTGCGGCTGGTCA

>1333_S60_L001_R1_001.fastq_167_3a_10
CCCCCGCTGTGGGTATGGTGGTGGCACACGTCTTGCGGTTGCCCCAGACCTTATTCGACATAATAGCCGG
GGCCCATTGGGGCATCTTGGCGGGCCTAGCCTATTACTCTATGCAGGGCAATTGGGCCAAGGTCGCTATC
ATCATGGTTATGTTTTCAGGGGTCAATGCCGAAACACACACCACCGGTGGTAGCGTAGCTCGTGGCGCCC
ACGCTCTTACCAGCCTTTTTAGCGTGGGCGCCCAGCAGAACCTGCGGCTGGTCA

>1333_S60_L001_R1_001.fastq_168_3a_10
CCCCCGCTGTGGGTATGGTGGTGGCACACGTCTTGCGGTTGCCCCAGACCTTATTCGACATAATAGCCGG
GGCCCATTGGGGCATCTTGGCGGGCCCAGCCTATTACTCTATGCAGGGCAATTGGGCCAAGGTCGCTATC
ATCATGGTTATGTTTTCAGGGGTCGATGCCGAAACACACACCACCGGTGGTAGCGTAGCTCGTGGCGCCC
ACGCTCTTACCAGCCTTTTTAGCGTGGGCGCCCAGCAGAACCTGCGGCTGGTCA

>1333_S60_L001_R1_001.fastq_169_3a_10
CCCCCGCTGTGGGTATGGTGGTGGCACACGTCTTGCGGTTACCCCAGACCTTATTCGACATAATAGCCGG
GGCCCATTGGGGCATCTTGGCGGGCCTAGCCTATTACTCTATGCAGGGCAATTGGGCCAAGGTCGCTATC
ATCATGGTTATGTTTTCAGGGGTCGATGCCGAAACACACACCACCGGTGGTAGCGTAGCTCGTGGCGCCC
ACGCTCTTACCAGCCTTTTTAGCGTGGGCGCCCAGCAGAACCTGCGGTTGGTCA

>1333_S60_L001_R1_001.fastq_170_3a_10
CCCCCGCTGTGGGTATGGTGGTGGCACACGTCTTGCGGTTGCCCCAGACCTTATTCGACATAATAGCCGG
GGCCCATTGGGGCATCTTGGCGGGCCTAGCCTATTACTCTATGCAGGGCAATTGGGCCAAGGTCGCTATC
ATCATGGTTATGTTTTCAGGGGTCGATGCCGAAACACACACCACCGGTGGTAGCGTAGCTCGTGGCGCCC
ACGCTCTTACCAGCCTTTTTAGCGTGGGCGCCCAGCAAAACCTGCGGCTGGTCA

>1333_S60_L001_R1_001.fastq_171_3a_10
CCCCCGCTGTGGGTATGGTGGTGGCACACGTCTTGCGGTTGCCCCAGACCTTATTCGACATAATAGCCGG
GGCCCATTGGGGCATCTTGGCGGGCCTAGCCTATTACTCTATGCAGGGCAATTGGGCCGAGGTCGCTATC
ATCATGGTTATGTTTTCAGGGGTCGATGCCGAAACACACACCACCGGTGGTAGCGTAGCTCGTGGCGCCC
ACGCTCTTACCAGCCTTTTTAGCGTGGGCGCCCAGCAGAACCTGCGGCTGGTCA

>1333_S60_L001_R1_001.fastq_172_3a_9
CCCCCGCTGTGGGTATGGTGGAGGCACACGTCTTGCGGTTGCCCCAGACCTTATTCGACATAATAGCCGG
GGCCCATTGGGGCATCTTGGCGGGCCTAGCCTATTACTCTATGCAGGGCAATTGGGCCAAGGTCGCTATC
ATCATGGTTATGTTTTCAGGGGTCGATGCCGAAACACACACCACCGGTGGTAGCGTAGCTCGTGGCGCCC
ACGCTCTTACCAGCCTTTTTAGCGTGGGCGCCCAGCAGAACCTGCGGCTGGTCA

>1333_S60_L001_R1_001.fastq_173_3a_9
CCCCCGCTGTGGGTATGGTGGTGGCACACGTCTTGCGGTTGCCCCAGACCTTATTCGACATAATAGCCGG
GGCCCATTGGGGCATCTTGGCGGGCCTAGCCTATTACTCTATGCAGGGCAATTGGGCCAAGGTCGCTATC
ATCATGGTTATGTTTTCAGGGGTCGATGCCGAAACACACACCACCGGTGGTAGCGTAGCTCGTGGCGCCC
ACGCACTTACCAGCCTTTTTAGCGTGGGCGCCCAGCAGAACCTGCGGCTGGTCA

>1333_S60_L001_R1_001.fastq_174_3a_9
CCCCCGCTGTGGGTATGGTGGTGGCACACGTCTTGCGGTTGCCCCAGACCTTATTCGACATAATAGCCGG
GGCCCATTGGGGCATCTTGGCGGGCCTAGCCTATTACTCTATGCAGGGCAATTGGGCCAAGGTCGCTATC
ATCATGGTTATGTTTTCAGGGGTCGATGCCGAAACACACACCACCGGTGGTAGCGTAGCTCGTGGCGCCC
ACCCTCTTACCAGCCTTTTTAGCGTGGGCGCCCAGCAGAACCTGCGGCTGGTCA

>1333_S60_L001_R1_001.fastq_175_3a_9
CCCCCGCTGTGGGTATGGTGGTGGCACACGTCTTGCGGTTGCCCCAGACCTTATTTGACATAATAGCCGG
GGCCCATTGGGGCATCTTGGCGGGCCTAGCCTATTACTCTATGCAGGGCAATTGGGCCAAGGTCGCTATC
ATCATGGTTATGTTTTCAGGGGTCGATGCCGAAACACACACCACCGGTGGTAGCGTAGCCCGTGGCGCCC
ACGCTCTTACCAGCCTTTTTAGCGTGGGCGCCCAGCAGAACCTGCGGCTGGTCA

>1333_S60_L001_R1_001.fastq_176_3a_9
CCCCCGCTGTGGGTATGGTGGTGGCACACGTCTTGCGGTTGCCCCAGACCTTATTCGACATAATAGCCGG
GGCCCATTGGGGCATCTTGGCGGGCCTAGCCTATTACTCTATGCAGGGCAATTGGGCCAAGGTCGCTATC
ATCATGGTTATGTTTTCAGGGGTCGATGCCGAAACACACACCACCGGTGGTAGCGTAGCTCGTGGCGCCC
ACGCTCTTGCCAGCCTTTTTAGCGTGGGCGCCCAGCAGAACCTGCGGCTGGTCA

>1333_S60_L001_R1_001.fastq_177_3a_9
CCCCCGCTGTGGGTATGGTGGTGGCACACGTCTTGCGGTTGCCCCAGACCTTATTCGACATAATAGCCGG
GGCCCATTGGGGCATCTTGGCGGGCCTAGCCTATTACTCTATGCAGGGCAATTGGGCCAAGGTCGCTATC
ATCATGGTTATGTTTTCAGGGGTCGATGCCGAAACACACACCACCGGTGGTAGCGTAGCTCGTGGCGCCC
ACGCTCTTACCAGCCTTTTTAGCGTGGACGCCCAGCAGAACCTGCGGCTGGTCA

>1333_S60_L001_R1_001.fastq_178_3a_9
CCCCCGCTGTGGGTATGGTGGTGGCACACGTCTTGCGGTTGCCCCAGACCTTATTCGACATAATAGCCGG
GGCCCATTGGGGCATCTTGGCGGGCCTAGCCTATTACTCTATGCAGGGCAATTGGGCCAAGGTCGCTATC
ATCATGGTTATGTTTTCAGGGGTCGATGCCGAAACACACACCACCGGTGGTAGCGTGGCTCGTGGCGCCC
ACGCTCTTACCAGCCTTTTTAGCGTAGGCGCCCAGCAGAACCTGCGGCTGGTCA

>1333_S60_L001_R1_001.fastq_179_3a_9
CCCCCGCTGTGGGTATGGTGGTGGCACACGTCTTGCGGTTGCCCCAGACCTTATTCGACATAATAGCCGG
GGCCCATTGGGGCATCTTGGCGGGCCTAGCCTATTACTCTATGCAGGGCAATTGGGCCAAGGTCGCTATC
ATCATGGTTATGTTTTCAGGGGTCGATGCCGAAACACACACCACCGGTGGTAGCGTAGCTCGTGGCGCCT
ACGCTCTTACCAGCCTTTTTAGCGTGGGCGCCCAGCAGAACCTGCGGCTGGTCA

>1333_S60_L001_R1_001.fastq_180_3a_9
CCCCCGCTGTGGGTATGGTGGTGGCACACGTCTTGCGGTTGCCCCAGACCTTATTCGACATAATAGCCGG
GGCCCATTGGGGCATCTTGGCGGGCCTAGCCTATTACTCTATGCAGGGCAATTGGGCCAAAGTCGCTATC
ATCATGGTTATGTTTTCAGGGGTCGATGCCGAAACACACACCACCGGTGGTAGCGTAGCTCGTGGCGCCC
ATGCTCTTACCAGCCTTTTTAGCGTGGGCGCCCAGCAGAACCTGCGGCTGGTCA

>1333_S60_L001_R1_001.fastq_181_3a_9
CCCCCGCTGTGGGTATGGTGGTGGCACACGTCTTGCGGTTGCCCCAGACCTTATTCGACATAATAGCCGG
GGCCCATTGGGGCATCTTGGCGGGCCTAGCCTATTACTCTATGCAGGGCAATTGGGCCAAGGTCGCTATC
ATCATGGTTATGTTTTCAGGGGTCGATGCCGAAACACACACCACCGGTAGTAGCGTAGCTCGTGGCGCCC
ACGCTCTTACCAGCCTTTTTAGCGTGGGCGCCCAGCAGAACCTGCGGCTGGTCA

>1333_S60_L001_R1_001.fastq_182_3a_9
CCCCCGCTGTGGGTATGGTGGTGGCACACGTCTTGCGGTTGCCCCAGACCCTATTTGACATAATAGCCGG
GGCCCATTGGGGCATCTTGGCGGGCCTAGCCTATTACTCTATGCAGGGCAATTGGGCCAAGGTCGCTATC
ATCATGGTTATGTTTTCAGGGGTCGATGCCGAAACACACACCACCGGTGGTAGCGTAGCTCGTGGCGCCC
ACGCTCTTACCAGCCTTTTTAGCGTGGGCGCCCAGCAGAACCTGCGGCTGGTCA

>1333_S60_L001_R1_001.fastq_183_3a_9
CCCCCGCTGTGGGTATGGTGGTGGCACACGTCTTGCGGTTACCCCAGACCTTATTTGACATAATAGCCGG
GGCCCATTGGGGCATCTTGGCGGGCCTAGCCTATTACTCTATGCAGGGCAATTGGGCCAAGGTCGCTATC
ATCATGGTTATGTTTTCAGGGGTCGATGCCGAAACACACACCACCGGTGGTAGCGTAGCTCGTGGCGCCC
ACGCTCTTACCAGCCTTTTTAGCGTGGGCGCCCAGCAGAACCTGCGGCTGGTCA

>1333_S60_L001_R1_001.fastq_184_3a_9
CCCCCGCTGTGGGTATGGTGGTGGCACACGTCTTGCGGTTGCCCCAGACCTTATTCGACATAATAGCCGG
GGCCCATTGGGGCATCTTGGCGGGCCTAGCCTATTACTCTATGCAGGGCAATTGGGCCAAGGTCGCTATC
ATCATGGTTATGTTTTCAGGGGTCGATGCCGAAACACACACCACCGGTGGTAGCGTAGCTCGCGGCGCCC
ACGCCCTTACCAGCCTTTTTAGCGTGGGCGCCCAGCAGAACCTGCGGCTGGTCA

>1333_S60_L001_R1_001.fastq_185_3a_9
CCCCCGCTGTGGGTATGGTGGTGGCACACGTCTTGCGGTTGCCCCAGACCTTATTCGACATAATAGCCGG
GGCCCATTGGGGCATCTTGGCGGGCCTAGCCTATTACTCTATGCAGGGCAATTGGGCCAAGGTCGCTATC
ATCATGGTTATGTTTTCAGGGGTCGATGCCGAAACACACACCACCGGTGGTAGCGTAGCTCGTGGCGCCC
ACGCTCTTACCAGCTTTTTTAGCGTGGGCGCCCAGCAGAACCTGCGGCTGGTCA

>1333_S60_L001_R1_001.fastq_186_3a_9
CCCCCGCTGTGGGTATGGTGGTGGCACACGTCTTGCGGTTGCCCCAGACCTTATTCGACATAATAGCCGG
GGCCCATTGGGGCATCTTGGCGGGCCTAGCCTATTACTCTATGCAGGGCAATTGGGCTAAGGTCGCTATC
ATCATGGTTATGTTTTCAGGGGTCGATGCCGAAACACACACCACCGGTGGTAGCGTAGCTCGTGGCGCCC
ACGCTCTTACCAGCCTTTTTAGCGTGGGCGCCCAGCAGAACCTGCGGCTGGTCA

>1333_S60_L001_R1_001.fastq_187_3a_9
CACCCGCTGTGGGTATGGTGGTGGCACACGTCTTGCGGTTGCCCCAGACCTTATTCGACATAATAGCCGG
GGCCCATTGGGGCATCTTGGCGGGCCTAGCCTATTACTCTATGCAGGGCAATTGGGCCAAGGTCGCTATC
ATCATGGTTATGTTTTCAGGGGTCGATGCCGAAACACACACCACCGGTGGTAGCGTAGCTCGTGGCGCCC
ACGCTCTTACCAGCCTTTTTAGCGTGGGCGCCCAGCAGAACCTGCGGCTGGTCA

>1333_S60_L001_R1_001.fastq_188_3a_9
CCCCCGCTGTGGGTATGGTGGTGGCACACGTCTTGCGGTTGCCCCAGACCTTATTCGACATAATGGCCGG
GGCCCATTGGGGCATCTTGGCGGGCCTAGCCTATTACTCTATGCAGGGCAATTGGGCCAAGGTCGCTATC
ATCATGGTTATGTTTTCAGGGGTCGATGCCGAAACACACACCACCGGTGGTAGCGTAGCTCGTGGCGCCC
ACGCTCTTACCAGCCTTTTTAGCGTGGGCGCCCAGCAGAACCTGCGGCTGGTCA

>1333_S60_L001_R1_001.fastq_189_3a_9
CCCCCGCTGTGGGTATGGTGGTGGCACACGTCTTGCGGTTGCCCCAGACCTTATTCGACATAATAGCCGG
GGCCCATTGGGGCATCTTGGCGGGCCTAGCCTATTACTCTATGCAGGGCAATTGGGCCAAGGTCGCTATC
ATCATGGTTATGGTTTCAGGGGTCGATGCCGAAACACACACCACCGGTGGTAGCGTAGCTCGTGGCGCCC
ACGCTCTTACCAGCCTTTTTAGCGTGGGCGCCCAGCAGAACCTGCGGCTGGTCA

>1333_S60_L001_R1_001.fastq_190_3a_9
CCCCCGCTGTGGGTATGGTGGTGGCACACGTCTTGCGGTTGCCCCAGACCTTATTCGACATAATAGCCGG
GGCCCATTGGGGCATCTTGGCGGGCCTAGCCTATTACTCTATGCAGGGCAATTGGGCCAAGGTCGCTATC
ATCATGGTTATGTTTTCAGGGGTCGATGCCGAAACACACACCACCGGTGGTAGCGTAGCTCGTGGCGTCC
ACGCTCTTACCAGCCTTTTTAGCGTGGGCGCCCAGCAGAACCTGCGGCTGGTCA

>1333_S60_L001_R1_001.fastq_191_3a_8
CCCCCGCTGTGGGTATGGTGGTGGCACACGTCTTGCGGTTGCCCCAGACCTTATTCGACATAATAGCCGG
GGCCCATTGGGGCATCTTGGCGGGCCTAGCCTATTACTCTATGCAGGGCAATTGGACCAAGGTCGCTATC
ATCATGGTTATGTTTTCAGGGGTCGATGCCGAAACACACACCACCGGTGGTAGCGTAGCTCGTGGCGCCC
ACGCTCTTACCAGCCTTTTTAGCGTGGGCGCCCAGCAGAACCTGCGGCTGGTCA

>1333_S60_L001_R1_001.fastq_193_3a_8
CCCCCGCTGTGGGTATGGTGGTGGCACACGTCTTGCGGTTGCCCCAGACCTTATTCGACATAATAGCCGG
GGCCCATTGGGGCATCTTGGCGGGCCTAGCCTATTACTCTATGCAGGGCAATTGGGCCAAGGTCGCTATC
ATCATGGTTATGTTTTCCGGGGTCGATGCCGAAACACACACCACCGGTGGTAGCGTAGCTCGTGGCGCCC
ACGCTCTTACCAGCCTTTTTAGCGTGGGCGCCCAGCAGAACCTGCGGCTGGTCA

>1333_S60_L001_R1_001.fastq_194_3a_8
CCCCCGCTGTGGGTATGGTGGTGGCACACGTCTTGCGGTTGCCCCAGACCTTATTCGACATAATAGCCGG
GGCCCATTGGGGCATCTTGGCGGGCCTAGCCTATTACTCTATGCAGGGCAATTGGGCCAAGGTCGCTATC
ATCATGGTTATGTTTTCAGGGGTCGATGCCGAAACACACACCACCGGTGGTAGCGTAGCTCGTGGCGCCC
ACGCTCTTACCATCCTTTTTAGCGTGGGCGCCCAGCAGAACCTGCGGCTGGTCA

>1333_S60_L001_R1_001.fastq_195_3a_8
CCCCCGCTGTGGGTATGGTGGTGGCACACGTCTTGCGGTTGCCCCAGACCTTATTCGACATAATAGCCGG
GGCCCATTGGGGCATCTTGGCGGGCCTAGCCTATTACTCTATGCAGGGCAATTGGGCCAAGGTCGCTACC
ATCATGGTTATGTTTTCAGGGGTCGATGCCGAAACACACACCACCGGTGGTAGCGTAGCTCGTGGCGCCC
ACGCTCTTACCAGCCTTTTTAGCGTGGGCGCCCAGCAGAACCTGCGGCTGGTCA

>1333_S60_L001_R1_001.fastq_196_3a_8
CCCCCGCTGTGGGTATGGTGGTGGCACACGTCTTGCGGTTGCCCCAGACCTTATTCGACATAATAGCCGG
GGCCCATTGGGGCATCTTGGCGGGCCTAGCCTATTACTCTATGCAGGGCAATTGGGCCAAGGTCGCTATC
ATCATGGTTATGTTTTCAGGGGTCGATGCCGAAACACACACTACCGGTGGTAGCGTAGCTCGTGGCGCCC
ACGCTCTTACCAGCCTTTTTAGCGTGGGCGCCCAGCAGAACCTGCGGCTGGTCA

>1333_S60_L001_R1_001.fastq_197_3a_8
CCCCCGCTGTGGGTATGGTGGTGGCACACGTCTTGCGGTTGCCCCAGACCTTATTCGACATAATAGCCGG
GGCCCATTGGGGCATCTTGGCGGGCCTAGCCTATTACTCTATGCAGGGTAATTGGGCCAAGGTCGCTATC
ATCATGGTTATGTTTTCAGGGGTCGATGCCGAAACACACACCACCGGTGGTAGCGTAGCTCGTGGCGCCC
ACGCTCTTACCAGCCTTTTTAGCGTGGGCGCCCAGCAGAACCTGCGGCTGGTCA

>1333_S60_L001_R1_001.fastq_198_3a_8
CCCCCGCTGTGGGTATGGTGGTGGCACACGTCTTGCGGTTGCCCCAGACCTTATTCGACATAATAGCCGG
GGCCCATTGGGGCATCTTGGCGGGCCTAGCCTATTACTCTATGCAGGGCAATTGGGCCAAGGTTGCTATC
ATCATGGTTATGTTTTCAGGGGTCGATGCCGAAACACACACCACCGGTGGTAGCGTAGCTCGTGGCGCCC
ACGCTCTCACCAGCCTTTTTAGCGTGGGCGCCCAGCAGAACCTGCGGCTGGTCA

>1333_S60_L001_R1_001.fastq_199_3a_8
CCCCCGCTGTGGGTATGGTGGTGGCACACGTCTTGCGGTTGCCCCAGACCTTATTCGACATAATAGCCGG
GGCCCATTGGGGCATCTTGGCGGGCCTAGCCTATTACTCTATGCAGGGCAATTGGGCCAAGGTCGCTATC
ATCATGGTTATGTTTTCAGGGGTCGATGCCGAAACACACACCACCGGTGGTAGCGTAGCTCTTGGCGCCC
ACGCTCTTACCAGCCTTTTTAGCGTGGGCGCCCAGCAGAACCTGCGGCTGGTCA

>1333_S60_L001_R1_001.fastq_201_3a_8
CCCCCGCTGTGGGTATGGTGGTGGCACACGTCTTGCGGTTGCCCCAGACCTTATTCGACATAATAGCCGG
GGCTCATTGGGGCATCTTGGCGGGCCTAGCCTATTACTCTATGCAGGGCAATTGGGCCAAGGTCGCTATC
ATCATGGTTATGTTTTCAGGGGTCGATGCCGAAACACACACCACCGGTGGTAGCGTAGCTCGTGGCGCCC
ACGCTCTTACCAGCCTTTTTAGCGTGGGCGCCCAGCAGAACCTGCGGCTGGTCA

>1333_S60_L001_R1_001.fastq_202_3a_8
CCCCCGCTGTGGGTATGGTGGTGGCACACGTCTTGCGGTTGCCCCAGACCTTATTCGACATAATAGCCGG
GGCCCATTGGGGCATCTTGGCGGGCCTAGCCTATTACTCCATGCAGGGCAATTGGGCCAAGGTCGCTATC
ATCATGGTTATGTTTTCAGGGGTCGACGCCGAAACACACACCACCGGTGGTAGTGTAGCTCGTGGCGCCA
ACACTATTGCCACCCTTTTTAGTGTGGGCGCCCAGCAGAACCTGCGGCTGGTCA

>1333_S60_L001_R1_001.fastq_203_3a_8
CCCCCGCTGTGGGTGTGGTGGTGGCACACGTCTTGCGGTTGCCCCAGACCTTATTCGACATAATAGCCGG
GGCCCATTGGGGCATCTTGGCGGGCCTAGCCTATTACTCTATGCAGGGCAATTGGGCCAAGGTCGCTATC
ATCATGGTTATGTTTTCAGGGGTCGATGCCGAAACACACACCACCGGTGGTAGCGTAGCTCGTGGCGCCC
ACGCTCTTACCAGCCTTTTTAGCGTGGGCGCCCAGCAGAACCTGCGGCTGGTCA

>1333_S60_L001_R1_001.fastq_204_3a_8
CCCCCGCTGTGGGTATGGTGGTGGCACACGTCTTGCGGTTGCCCCAGACCTTATTCGACATAATAGCCGG
GGCCCATTGGGGCATCTTGGCGGGCCTAGCCTATTACTCTATGCAGGGCAATTGGGCCAAGGTCGCTATC
ATCATGGTTATGTTTTCAGGGGTCGATGCCGAAACACACACCACCGGTGGTAGCGTAGCTCGTGGCGCCC
ACGCTCTTACCAGCCTTTTTGGCGTGGGCGCCCAGCAGAACCTGCGGCTGGTCA

>1333_S60_L001_R1_001.fastq_205_3a_8
CCCCCGCTGTGGGTATGGTGGTGGCACACGTCTTGCGGTTACCCCAGACCTTATTCGACATAATAGCCGG
GGCCCATTGGGGCATCTTGGCGGGCCTAGCCTATTACTCTATGCAGGGCAATTGGGCCAAGGTCGCTATC
ATCATGGTTATGTTTTCAGGGGTCGATGCCGAAACACACACCACCGGTGGTAGCGTAGCTCGTGGCGCCC
ACGCTCTTACCAGCCTTTTTAGCGTGGGCGCCCAGCAGAACCTGCGACTGGTCA

>1333_S60_L001_R1_001.fastq_206_3a_8
CCCCCGCTGTGGGTATGGTGGTGGCACACGTCTTGCGGGTGCCCCAGACCTTATTCGACATAATAGCCGG
GGCCCATTGGGGCATCTTGGCGGGCCTAGCCTATTACTCTATGCAGGGCAATTGGGCCAAGGTCGCTATC
ATCATGGTTATGTTTTCAGGGGTCGATGCCGAAACACACACCACCGGTGGTAGCGTAGCTCGTGGCGCCC
ACGCTCTTACCAGCCTTTTTAGCGTGGGCGCCCAGCAGAACCTGCGGCTGGTCA

>1333_S60_L001_R1_001.fastq_207_3a_8
CCCCCGCTGTGGGTATGGTGGTGGCACACGTCTTGCGGTTGCCCCAGACCTTATTCGACATAATAGCCGG
GGCCCATTGGGGCATCTTGGCGGGCCTAGCCTATTACTCTATGCAGGGCAATTGGGCCAAGGTCGCTATC
ATCATGGTTATGTTTTCAGGGGTCGATGCCGAAGCACACACCACCGGTGGTAGCGTAGCTCGTGGCGCCC
ACGCTCTTACCAGCCTTTTTAGCGTGGGCGCCCAGCAGAACCTGCGGCTGGTCA

>1333_S60_L001_R1_001.fastq_208_3a_8
CCCCCGCTGTGGGTATGGTGGTGGCACACGTCTTGCGGTTGCCCCAGACCTTACTCGACATAATAGCCGG
GGCCCATTGGGGCATCTTGGCGGGCCTAGCCTATTACTCTATGCAGGGCAATTGGGCCAAGGTCGCTATC
ATCATGGTTATGTTTTCAGGGGTCGATGCCGAAACACACACCACCGGTGGTAGCGTAGCTCGTGGCGCCC
ACGCTCTTACCAGCCTTTTTAGCGTGGGCGCCCAGCAGAACCTGCGGCTGGTCA

>1333_S60_L001_R1_001.fastq_209_3a_8
CCCCCGCTGTGGGTATGGTGGTGGCACACGTCTTGCGGTTGCCCCAGACCTTATTCGACATAATAGCCGG
GGCCCATTGGGGCATCTTGGCGGGCCTAGCCTATTACTCTATGCAGGGCAATTGGGCCAAGGTCGCTATC
ATCATGGTTATGTTTTCAGGGGTCGATGCCGAGACACACACCACCGGTGGTAGCGTAGCCCGTGGCGCCC
ACGCTCTTACCAGCCTTTTTAGCGTGGGCGCCCAGCAGAACCTGCGGCTGGTCA

>1333_S60_L001_R1_001.fastq_210_3a_8
CCCCCGCTGTGGGTATGGTGGTGGCACACGTCTTGCGGTTGCCCCAGACCTTATTCGACATAATAGCCGG
GGCCCATTGGGGCATCTTGGCGGGCCTAGCCTATTACTCTATGCAGGGCAATTGGGCCAAGGTCGCTATC
ATCATGGTTATGTTTTCAGGGGTCGATGCCGAAACACACACCACCGGTGGTAGCGTAGCTCGTGGCGCCC
ACGCTCTTACCAGCCTTTTTAGCGTGGGCGCCCAGCAGAATCTGCGGCTGGTCA

>1333_S60_L001_R1_001.fastq_211_3a_8
CCCCCGCTGTGGGTATGGTGGTGGCACACGTCTTGCGGTTGCCCCAGACCTTATTCAACATAATAGCCGG
GGCCCATTGGGGCATCTTGGCGGGCCTAGCCTATTACTCTATGCAGGGCAATTGGGCCAAGGTCGCTATC
ATCATGGTTATGTTTTCAGGGGTCGATGCCGAAACACACACCACCGGTGGTAGCGTAGCTCGTGGCGCCC
ACGCTCTTACCAGCCTTTTTAGCGTGGGCGCCCAGCAGAACCTGCGGCTGGTCA

>1333_S60_L001_R1_001.fastq_212_3a_8
CCCCCGCTGTGGGTATGGTGGTGGCACACGTCTTGCGGTTGCCCCAGACCTTATTCGACATAATAGCCGG
GGCCCATTGGGGCATCTTGGCGGGCCTAGCCTATTACTCTATGCAGGGCAATTGGGCCAAGGTCGCTATC
ATCATGGTTATGTTTTCAGGGGTCGATGCCGAAACACACACCACCGGTGGTAGCGTAGCTCGTGGCGCCC
ACGCTCTTACCAGCCTTTTTAGCGTGAGCGCCCAGCAGAACCTGCGGCTGGTCA

>1333_S60_L001_R1_001.fastq_213_3a_8
CCCCCGCTGTGGGTATGGTGGTGGCACACGTCTTGCGGTTGCCCCAGACCTTATTCGACATAATAGCCGG
GGCCCATTGGGGCATCTTGGCGGGCCTAGCCTATTACTCTATGCAGGGCAGTTGGGCCAAGGTCGCTATC
ATCATGGTTATGTTTTCAGGGGTCGATGCCGAAACACACACCACCGGTGGTAGCGTAGCTCGTGGCGCCC
ACGCTCTTACCAGCCTTTTTAGCGTGGGCGCCCAGCAGAACCTGCGGCTGGTCA

>1333_S60_L001_R1_001.fastq_214_3a_8
CCCCCGCTGTGGGTATGGTGGTGGCACACGTCTTGCGGTTGCCCCAGACCTTATTCGACATAATAGCCGG
GGCCCATTGGGGCATCTTGGCGGGCCTAGCCTATTACTCTATGCAGGGCAATTGGGCCAAGGTCGCTATC
ATCATGGTTATGTTTTCAGGGGTCGATGCCGAAACACACACCACCGGTGGTAGCGTAGCTCGTGGCGCCC
ACGCTCTTACCAGCCTTTTTAGCGTGGGCGCCCAGCAGAACCTGCGGCCGGTCA

>1333_S60_L001_R1_001.fastq_215_3a_7
CCCCCGCTGTGGGTATGGTGGTGGCACACGTCTTGCGGTTGCCCCAGACCTTATTCGACATAATAGCCGG
GGCCCATTGGGGCATCTTGGCGGGCCTAGCCTATTACTCTATGCAGGGCAATTGGGCCAAGGTCGCTATC
ATCATGGTTATGTTTTCAGGGGTCGATGCCGAAACACACACCACCGGTGGTAGCGTAGCTCGTGGCGCCC
ACGCTCTTACCAGCCTTTTTAGCGTGGGCGCCCAGCAGAACTTGCGGCTGGTCA

>1333_S60_L001_R1_001.fastq_216_3a_7
CCCCCGCTGTGGGTATGGTGGTGGCACACGTCTTGCGGTTGCCCCAGACCTCATTCGACATAATAGCCGG
GGCCCATTGGGGCATCTTGGCGGGCCTAGCCTATTACTCTATGCAGGGCAATTGGGCCAAGGTCGCTATC
ATCATGGTTATGTTTTCAGGGGTCGATGCCGAAACACACACCACCGGTGGTAGCGTAGCTCGTGGCGCCC
ACGCTCTTACCAGCCTTTTTAGCGTGGGCGCCCAGCAGAACCTGCGGCTGGTCA

>1333_S60_L001_R1_001.fastq_217_3a_7
CCCCCGCTGTGGGTATGGTGGTGGCACACGTCTTGCGGTTGCCCCAGACCTTATTCGACATAATAGCCGG
GGCCCATTGGGGCATCTTGGCGGGCCTAGCCTATTACTCTATGCAGGGCAATTGGGCCAAGGTCGCTATC
ATCATGGTTATGTTTTCAGGGGTCGATGCCGAAACACACACCACCGGTGGTAGCGTAGCCCGTGGCGCCC
ACGCCCTTACCAGCCTTTTTAGCGTGGGCGCCCAGCAGAACCTGCGGCTGGTCA

>1333_S60_L001_R1_001.fastq_218_3a_7
CCCCCGCTGTGGGTATGGTGGTGGCACACGTCTTGCGGTTGCTCCAGACCTTATTCGACATAATAGCCGG
GGCCCATTGGGGCATCTTGGCGGGCCTAGCCTATTACTCTATGCAGGGCAATTGGGCCAAGGTCGCTATC
ATCATGGTTATGTTTTCAGGGGTCGATGCCGAAACACACACCACCGGTGGTAGCGTAGCTCGTGGCGCCC
ACGCTCTTACCAGCCTTTTTAGCGTGGGCGCCCAGCAGAACCTGCGGCTGGTCA

>1333_S60_L001_R1_001.fastq_219_3a_7
CCCCCGCTGTGGGTATGGTGGTGGCACACGTCTTGCGGTTGCCCCAGACCTTATTCGACATAATAGCCGG
GGCCCATTGGGGCATCTCGGCGGGCCTAGCCTATTACTCTATGCAGGGCAATTGGGCCAAGGTCGCTATC
ATCATGGTTATGTTTTCAGGGGTCGATGCCGAAACACACACCACCGGTGGTAGCGTAGCTCGTGGCGCCC
ACGCTCTTACCAGCCTTTTTAGCGTGGGCGCCCAGCAGAACCTGCGGCTGGTCA

>1333_S60_L001_R1_001.fastq_220_3a_7
CCCCCGCTGTGGGTATGGTGGTGGCACACGTCTTGCGGTTGCCCCAGACCTTATTCGACATAATAGCCGG
GGCCCATTGGGGCATCTTGGCGGGCTTGGCCTATTACTCTATGCAGGGCAATTGGGCCAAGGTCGCTATC
ATCATGGTTATGTTTTCAGGGGTCGATGCCGAAACACACACCACCGGTGGTAGCGTAGCTCGTGGCGCCC
ACGCTCTTACCAGCCTTTTTAGCGTGGGCGCCCAGCAGAACCTGCGGCTGGTCA

>1333_S60_L001_R1_001.fastq_221_3a_7
CCCCCGCTGTGGGTATGGTGGTGGCACACGTCTTGCGGTTGCCCCAGACCTTATTCGACATAATAGCCGG
GGCCCATTGGGGCATCTTGGCGGGCCTAGCCTATTACTCTATGCAGGGCAATTGGGCCAAGGTCGCTATC
ATCATGGTTATGTTTTCAGGGGTCGATGCCGAAACACACACCACCGGTGGTAGCGTAGCTCGTGGCGCCC
ACGCTTTTACCAGCCTTTTTAGCGTGGGCGCCCAGCAGAACCTGCGGCTGGTCA

>1333_S60_L001_R1_001.fastq_222_3a_7
CCCCCGCTGTGGGTATGGTGGTGGCACACGTCTTGCGGTTGCCCCAGACCTTATTCGATATAATAGCCGG
GGCCCATTGGGGCATCTTGGCGGGCCTAGCCTATTACTCTATGCAGGGCAATTGGGCCAAGGTCGCTATC
ATCATGGTTATGTTTTCAGGGGTCGATGCCGAAACACACACCACCGGTGGTAGCGTAGCTCGTGGCGCCC
ACGCTCTTACCAGCCTTTTTAGCGTGGGCGCCCAGCAGAACCTGCGGCTGGTCA

>1333_S60_L001_R1_001.fastq_223_3a_7
CCCCCGCTGTGGGTATGGTGGTGGCACACGTCTTGCGGTTGCCCCAGACCTTATTCGACATAATAGCCGG
GGCCCATTGGGGCATCTTGGCGGGCCTAGCCTATTACTCTATGCAGGGCAATTGGGCCAAGGTCGCTATC
ATCATGGTTATGTTTTCAGGGGTCGATGCCGGAACACACACCACCGGTGGTAGCGTAGCTCGTGGCGCCC
ACGCTCTTACCAGCCTTTTTAGCGTGGGCGCCCAGCAGAACCTGCGGCTGGTCA

>1333_S60_L001_R1_001.fastq_224_3a_7
CCCCCGCTGTGGGTATGGTGGTGGCACACGTCTTGCGGTTGCCTCAGACCCTATTCGACATAATAGCCGG
GGCCCATTGGGGCATCTTGGCGGGCCTAGCCTATTACTCTATGCAGGGCAATTGGGCCAAGGTCGCTATC
ATCATGGTTATGTTTTCAGGGGTCGATGCCGAAACACACACCACCGGTGGTAGCGTAGCTCGTGGCGCCC
ACGCTCTTACCAGCCTTTTTAGCGTGGGCGCCCAGCAGAACCTGCGGCTGGTCA

>1333_S60_L001_R1_001.fastq_225_3a_7
CCCCCGCTGTGGGTATGGTGGTGGCACACGTCTTGCGGTTGCCCCAGACCTTATTCGACATAATAGCCGG
GGCCCATTGGAGCATCTTGGCGGGCCTAGCCTATTACTCTATGCAGGGCAATTGGGCCAAGGTCGCTATC
ATCATGGTTATGTTTTCAGGGGTCGATGCCGAAACACACACCACCGGTGGTAGCGTAGCTCGTGGCGCCC
ACGCTCTTACCAGCCTTTTTAGCGTGGGCGCCCAGCAGAACCTGCGGCTGGTCA

>1333_S60_L001_R1_001.fastq_226_3a_7
CCCCCGCTGTAGGTATGGTGGTGGCACACGTCTTGCGGTTACCCCAGACCTTATTCGACATAATAGCCGG
GGCCCATTGGGGCATCTTGGCGGGCCTAGCCTATTACTCTATGCAGGGCAATTGGGCCAAGGTCGCTATC
ATCATGGTTATGTTTTCAGGGGTCGATGCCGAAACACACACCACCGGTGGTAGCGTAGCTCGTGGCGCCC
ACGCTCTTACCAGCCTTTTTAGCGTGGGCGCCCAGCAGAACCTGCGGCTGGTCA

>1333_S60_L001_R1_001.fastq_227_3a_7
CCCCCGCTGTGGGTATGGTGGTGGCACACGTCTTGCGGTTACCCCAGACCTTATTCGACATAATAGCCGG
GGCCCATTGGGGCATCTTGGCGGGCCTAGCCTATTACTCTATGCAGGGCAATTGGGCCAAGGTCGCTATC
ATCATGGTTATGTTTTCAGGGGTCGACGCCGAAACACACACCACCGGTGGTAGCGTAGCTCGTGGCGCCC
ACGCTCTTACCAGCCTTTTTAGCGTGGGCGCCCAGCAGAACCTGCGGCTGGTCA

>1333_S60_L001_R1_001.fastq_228_3a_7
CCCCCGCTGTGGGTATGGTGGTGGCACACGTCTTGCGGTTGCCCCAGACCTTATTCGACATAATAGCCGG
GGCCCATTGGGGCATCTTGGCGGGCCTAGCCTATTACTCTATGCAGGGCAATTGGGCCAAGGTCGCTATC
ATCATGGTTATGTTTTCAGGGGTCGATGCCGAAACACACACCACCGGTGGTAGCGTAGCTCGTGGCGCCC
ACGCTCTTACCAGCCTTTTTAACGTGGGCGCCCAGCAGAACCTGCGGCTGGTCA

>1333_S60_L001_R1_001.fastq_229_3a_7
CCCCCGCTGTGGGTATGGTGGTGGCACACGTCTTGCGGTTGCCCCAGACCCTATTCGACATAATAGCCGG
GGCCCATTGGGGCATCTTGGCGGGCCTAGCCTATTACTCTATGCAGGGCAATTGGGCCAAGGTCGCTATC
ATCATGGTTATGTTCTCAGGGGTCGATGCCGAAACACACACCACCGGTGGTAGCGTAGCTCGTGGCGCCC
ACGCTCTTACCAGCCTTTTTAGCGTGGGCGCCCAGCAGAACCTGCGGCTGGTCA

>1333_S60_L001_R1_001.fastq_230_3a_7
CCCCCGCTGTGGGTATGGTGGTGGCACACGTCTTGCGGTTGCCCCAGACCTTATTCGACATAATAGCCGG
GGCCCATTGGGGCATCTTGGCGGGCCTAGCCTATTACTCTATGCAGGGCAATTGGGCCAAGGTCGCTATC
ATCATGGTTATGTTTTCAGGGGTCGATGCCAAAACACACACCACCGGTGGTAGCGTAGCTCGTGGCGCCC
ACGCTCTTACCAGCCTTTTTAGCGTGGGCGCCCAGCAGAACCTGCGGCTGGTCA

>1333_S60_L001_R1_001.fastq_231_3a_7
CCCCCGCTGTGGGTATGGTGGTGGCACACGTCTTGCGGTTACCCCAGACCTTCTTCGACATAATAGCCGG
GGCCCATTGGGGCATCTTGGCGGGCCTAGCCTATTACTCTATGCAGGGCAATTGGGCCAAGGTCGCTATC
ATCATGGTTATGTTTTCAGGGGTCGATGCCGAAACACACACCACCGGTGGTAGCGTAGCTCGTGGCGCCC
ACGCTCTTACCAGCCTTTTTAGCGTGGGCGCCCAGCAGAACCTGCGGCTGGTCA

>1333_S60_L001_R1_001.fastq_232_3a_7
CCCCCGCTGTGGGTATGGTGGTGGCACACGTTTTGCGGTTACCCCAGACCTTATTCGACATAATAGCCGG
GGCCCATTGGGGCATCTTGGCGGGCCTAGCCTATTACTCTATGCAGGGCAATTGGGCCAAGGTCGCTATC
ATCATGGTTATGTTTTCAGGGGTCGATGCCGAAACACACACCACCGGTGGTAGCGTAGCTCGTGGCGCCC
ACGCTCTTACCAGCCTTTTTAGCGTGGGCGCCCAGCAGAACCTGCGGCTGGTCA

>1333_S60_L001_R1_001.fastq_233_3a_7
CCCCCGCTGTGGGTATGGTGGTGGCACACGTCTTGCGGTTGCCCCAGACCTTATTCGACATAATAGCCGG
GGCCCATTGGGGCATCTTGGCGGGCCTAGCCTATTACTCTATGCAGGGCAATTGGGCCAAGGTCGCTATC
ATCATGGTTATGTTTTCAGGGGTCGATGCCGAAAAACACACCACCGGTGGTAGCGTAGCTCGTGGCGCCC
ACGCTCTTACCAGCCTTTTTAGCGTGGGCGCCCAGCAGAACCTGCGGCTGGTCA

>1333_S60_L001_R1_001.fastq_234_3a_7
CCCCCGCTGTGGGTATGGTGGTGGCACACGTCTTGCGGTTGCCCCAGACCTTATTCGACATAATAGCCGG
GGCCCATTGGGGCATCTTGGCGGGCCTAGCCTATTACTCTATGCAGGGCAATTGGGCCAAGGTCGCTATC
ATCATGGTTATGTTTTCAGGGGGCGATGCCGAAACACACACCACCGGTGGTAGCGTAGCTCGTGGCGCCC
ACGCTCTTACCAGCCTTTTTAGCGTGGGCGCCCAGCAGAACCTGCGGCTGGTCA

>1333_S60_L001_R1_001.fastq_235_3a_7
CCCCCGCTGTGGGTATGGTGGTGGCACACGTCTTGCGGTTGCCCCAGACCTTATTCGACATAATAGCCGG
GGCCCATTGGGGCATCTTGGCGGGCCTAGCCTATTACTCCATGCAGGGCAATTGGGCCAAGGTCGCTATC
ATCATGGTTATGTTTTCAGGGGTCGATGCCGAAACACACACCACCGGTGGTAGTGTAGCTCGCGGCGCCA
ACTCTATTGCCAGCCTTTTTAGTGTGGGCGCCCAGCAGAACCTGCGGCTGGTCA

>1333_S60_L001_R1_001.fastq_236_3a_7
CCCCCGCTGTGGGTATGGTGGTGGCACACGTCTTGCGGTTGCCCCAGACCTTATTCGACATAATAGCCGG
GGCCCATTGGGGCATCTTGGCGGGCCTAGCCTATTACTCTATGCAGGGCAATTGGGCCAAGGTCGCTATC
ATCATGGTTATGTTTTCAGGGGTCGATGCCGAAACACACACCACCGGTGGTAGCATAGCTCGTGGCGCCC
ACGCTCTTACCAGCCTTTTTAGCGTGGGCGCCCAGCAGAACCTGCGGCTGGTCA

>1333_S60_L001_R1_001.fastq_237_3a_7
CCCCCGCTGTGGGTATGGTGGTGGCACACGTCTTGCGGTTGCCCCAGACCTTATTCGACATGATAGCCGG
GGCCCATTGGGGCATCTTGGCGGGCCTAGCCTATTACTCTATGCAGGGCAATTGGGCCAAGGTCGCTATC
ATCATGGTTATGTTTTCAGGGGTCGATGCCGAAACACACACCACCGGTGGTAGCGTAGCTCGTGGCGCCC
ACGCTCTTACCAGCCTTTTTAGCGTGGGCGCCCAGCAGAACCTGCGGCTGGTCA

>1333_S60_L001_R1_001.fastq_238_3a_6
CCCCCGCTGTGGGTATGGTGGTGGCACACGTCTTGCGGTTGCCCCAGACCTTATTCGACATCATAGCCGG
GGCCCATTGGGGCATCTTGGCGGGCCTAGCCTATTACTCTATGCAGGGCAATTGGGCCAAGGTCGCTATC
ATCATGGTTATGTTTTCAGGGGTCGATGCCGAAACACACACCACCGGTGGTAGCGTAGCTCGTGGCGCCC
ACGCTCTTACCAGCCTTTTTAGCGTGGGCGCCCAGCAGAACCTGCGGCTGGTCA

>1333_S60_L001_R1_001.fastq_239_3a_6
CCCCCGCTGTGGGTATGGTGGTGGCACACGTCTTGCGGTTGCCCCAGACCTTATTCGACATAATAGCCGG
GGCCCATTGGGGCATCTTGGCGGGCCTAGCCTATTACTCTATGCAGGGCAATTGGGCCAAGGTCGTTATC
ATCATGGTTATGTTTTCAGGGGTCGATGCCGAAACACACACCACCGGTGGTAGCGTAGCTCGTGGCGCCC
ACGCTCTTACCAGCCTTTTTAGCGTGGGCGCCCAGCAGAACCTGCGGCTGGTCA

>1333_S60_L001_R1_001.fastq_240_3a_6
CCCCCGCTGTGGGTATGGTGGTGGCACACGTCTTGCGGTTGCCCCAGACCTTATTCGACATAATAGCCGG
GGCCCATTGGGGCATCTTGGCGGGCCTAGCCTATTACTCTATGCAGGGCAATTGGGCCAAGGTCGCTATC
ATCATGGTTATGTTTTCAGGGGTCGATGCCGAAACACACCCCACCGGTGGTAGCGTAGCTCGTGGCGCCC
ACGCTCTTACCAGCCTTTTTAGCGTGGGCGCCCAGCAGAACCTGCGGCTGGTCA

>1333_S60_L001_R1_001.fastq_241_3a_6
CCCCCGCTGTGGGTATGGTGGTGGCACACGTCTTGTGGTTGCCCCAGACCTTATTCGACATAATAGCCGG
GGCCCATTGGGGCATCTTGGCGGGCCTAGCCTATTACTCTATGCAGGGCAATTGGGCCAAGGTCGCTATC
ATCATGGTTATGTTTTCAGGGGTCGATGCCGAAACACACACCACCGGTGGTAGCGTAGCTCGTGGCGCCC
ACGCTCTTACCAGCCTTTTTAGCGTGGGCGCCCAGCAGAACCTGCGGCTGGTCA

>1333_S60_L001_R1_001.fastq_242_3a_6
CCCCCGCTGTGGGTATGGTGGTGGCACACGTCTTGCGGTTGCCCCAGACCTTATTCGACATAATAGCCGG
GGCCCATTGGGGCATCTTGGCGGGCCTAGCCTATTACTCTATGCAGGGCAATTGGGCCAAGGTCGCTATC
ATCATGGTTATGTTTTCAGGGGTCGATGCCGAAACACACACCGCCGGTGGTAGCGTAGCTCGTGGCGCCC
ACGCTCTTACCAGCCTTTTTAGCGTGGGCGCCCAGCAGAACCTGCGGCTGGTCA

>1333_S60_L001_R1_001.fastq_243_3a_6
CCCCCGCTGTGGGTATGGTGGTGGCACACGTCTTGCGGTTGCCCCAGACCTTATTCGACATAATAGCCGG
GGCCCATTGGGGCATCTTGGCGGGCCTAGCCTATTACTCTATGCAGGGCAATTGGGCCAAGGTCGCTATC
ATCATGGTTATGTTTTCAGGGGTCGACGCCGAAACACACACCACCGGTGGTAGCGTAGCTCGTGGCGCCC
ACGCTCTCACCAGCCTTTTTAGCGTGGGCGCCCAGCAGAACCTGCGGCTGGTCA

>1333_S60_L001_R1_001.fastq_244_3a_6
CCCCCGCTGTGGGTATGGTGGTGGCACACGTCTTGCGGTTGCCCCAGACCTTATTCGGCATAATAGCCGG
GGCCCACTGGGGCATCTTGGCGGGCCTAGCCTATTACTCTATGCAGGGCAATTGGGCCAAGGTCGCTATC
ATCATGGTTATGTTTTCAGGGGTCGATGCCGAAACACACACCACCGGTGGTAGCGTAGCTCGTGGCGCCC
ACGCTCTTACCAGCCTTTTTAGCGTGGGCGCCCAGCAGAACCTGCGGCTGGTCA

>1333_S60_L001_R1_001.fastq_245_3a_6
CCCCCGCTGTGGGTATGGTGGTGGCACACGTCTTGCGGTTACCCCAGACCTTATTCGACATAATAGCCGG
GGCCCATTGGGGCATCTTGGCGGGCCTAGCCTATTACTCTATGCAGGGCAATTGGGCCAAGGTCGCTATC
ATCATGGTTATGTTTTCGGGGGTCGATGCCGAAACACACACCACCGGTGGTAGCGTAGCTCGTGGCGCCC
ACGCTCTTACCAGCCTTTTTAGCGTGGGCGCCCAGCAGAACCTGCGGCTGGTCA

>1333_S60_L001_R1_001.fastq_246_3a_6
CCCCCGCTGTGGGTATGGTGGTGGCACACGTCTTGCGGTTGCCCCAGACCTTATTCGACATAATAGCCGG
GGCCCATTGGGGCATCTTGGCGGGCCTAGCCTATTACTCTATGCTGGGCAATTGGGCCAAGGTCGCTATC
ATCATGGTTATGTTTTCAGGGGTCGATGCCGAAACACACACCACCGGTGGTAGCGTAGCTCGTGGCGCCC
ACGCTCTTACCAGCCTTTTTAGCGTGGGCGCCCAGCAGAACCTGCGGCTGGTCA

>1333_S60_L001_R1_001.fastq_247_3a_6
CCCCCGCTGTGGGTATGGTGGTGGCACACGTCTTGCGGTTGCCCCAGACCTTATTCGACATAATAGCCGG
GGCCCATTGGGGCATCTTGGCGGGCCTAGCCTATTACTCTATGCAGGGCAATTGGGCCAAGGTCGCTATC
ATCATGGTTATGTTTTCAGGGGTCGATGCCGAAACACATACCACCGGTGGTAGCGTAGCTCGTGGCGCCC
ATGCTCTTACCAGCCTTTTTAGCGTGGGCGCCCAGCAGAACCTGCGGCTGGTCA

>1333_S60_L001_R1_001.fastq_248_3a_6
CCCCCGCTGTGGGTATGGTGGTGGCACACGTCTTGCGGTTGCCCCAGACCTTATTCGACATAATAGCCGG
GGCCCATTGGGGCATCTTGGCGGGCCTAGCCTATTACTCTATGCAGGGCAATTGGGCCAAGGTCGCTATC
ATCATGGTTATGTTTTCAGGGGTCGATGCCGAAACACACACCACCGGTGGTAGCGTAGCTCGTGGCGCCC
ACGCTCTTACCAGCCTTTTTAGCGTGGGCGCACAGCAGAACCTGCGGCTGGTCA

>1333_S60_L001_R1_001.fastq_249_3a_6
CCCCCGCTGTGGGTATGGTGGTGGCACACGTCTTGCGGTTGCCCCAGACCTTATTCGACATAATAGCCGG
GGCCCATTGGGGCATCTTGGCGGGCCTAGCCTATTACTCTATGCAGGGCAATTGGGCCAAGGTCGCTATC
ATCATGGTTATGTTTTCAGGGGTCGATGCCGAAACACACACCACCGGTGGTAGCGTAGCTCGTGGCGCCC
ACGTTCTTACCAGCCTTTTTAGCGTGGGCGCCCAGCAGAACCTGCGGCTGGTCA

>1333_S60_L001_R1_001.fastq_250_3a_6
CCCCCGCTGTGGGTATGGTGGTGGCACACGTATTGCGGTTGCCCCAGACCTTATTCGACATAATAGCCGG
GGCCCATTGGGGCATCTTGGCGGGCCTAGCCTATTACTCTATGCAGGGCAATTGGGCCAAGGTCGCTATC
ATCATGGTTATGTTTTCAGGGGTCGATGCCGAAACACACACCACCGGTGGTAGCGTAGCTCGTGGCGCCC
ACGCTCTTACCAGCCTTTTTAGCGTGGGCGCCCAGCAGAACCTGCGGCTGGTCA

>1333_S60_L001_R1_001.fastq_251_3a_6
CCCCCGCTGTGGGTATGGTGGTGGCACACGTCTTGCGGTTGCCCCAGACCTTATTCGACATAATAGCCGG
GGCCCATTGGGGCATCTTGGCGGGCCTAGCCTATTACTCTATGCAGGGCAATTGGGCCAAGGTCGCTATC
ATCATGGTTATGTTTTCAGGGGTCGATGCCGAAACACACACCACCGGTGGTAGCGTAGCTCGTGGCGCCC
TCGCTCTTACCAGCCTTTTTAGCGTGGGCGCCCAGCAGAACCTGCGGCTGGTCA

>1333_S60_L001_R1_001.fastq_252_3a_6
CCCCCGCTGTGGGTATGGTGGTGGCACACGTCTTGCGGTTGCCCCAGACCTTATTCGACATAATAGCCGG
GGCCCGTTGGGGCATCTTGGCGGGCCTAGCCTATTACTCTATGCAGGGCAATTGGGCCAAGGTCGCTATC
ATCATGGTTATGTTTTCAGGGGTCGATGCCGAAACACACACCACCGGTGGTAGCGTAGCTCGTGGCGCCC
ACGCTCTTACCAGCCTTTTTAGCGTGGGCGCCCAGCAGAACCTGCGGCTGGTCA

>1333_S60_L001_R1_001.fastq_253_3a_6
CCCCCGCTGTGGGTATGGTGGTGGCACACGTCTTGCGGTTGCCCCAGACCTTATTCGACATAATAGCCGG
GGCCCATTGGGGCATCTTGGCGGGCCTAGCCTATTACTCTATGCAGGGCAATTGGGCCAAGGTCGCTATC
ATCATGGTTATGTTTTCAGGGGTCGATGCCGAAACACACACCACCGGTGGTAGCGTAGCTCGTGGCGCCC
ACGCTCTTATCAGCCTTTTTAGCGTGGGCGCCCAGCAGAACCTGCGGCTGGTCA

>1333_S60_L001_R1_001.fastq_254_3a_6
CCCCCGCTGTGGGTATGGTGGTGGCACACGTCTTGCGGTTGCCCCAGACCTTATTCGACATAATAGCCGG
GGCCCATTGGGGCGTCTTGGCGGGCCTAGCCTATTACTCTATGCAGGGCAATTGGGCCAAGGTCGCTATC
ATCATGGTTATGTTTTCAGGGGTCGATGCCGAAACACACACCACCGGTGGTAGCGTAGCTCGTGGCGCCC
ACGCTCTTACCAGCCTTTTTAGCGTGGGCGCCCAGCAGAACCTGCGGCTGGTCA

>1333_S60_L001_R1_001.fastq_256_3a_6
CCCCCGCTGTGGGTATGGTGGTGGCACACGTCTTGCGGTTGCCCCAGACCTTATTCGACATAATAGCCGG
GGCCCATTGGGGCATCTTGGCGGGCCTAGCCTATTACTCTATGCAGGGCAATTGGGCCAAGGTCGCTATC
ATCATGGTTATGTTTTCAGGGGTCGATGCCGAAACACACACCACCGGTGGTAGCGTAGCTCGTGGCGCCC
ACGCTCTTCCCAGCCTTTTTAGCGTGGGCGCCCAGCAGAACCTGCGGCTGGTCA

>1333_S60_L001_R1_001.fastq_257_3a_6
CCCCCGCTGTGGGTATGGTGGTGGCACACGTCTTGCGGTTGCCCCAGACCTTATTCGACATAATAGCCGG
GGCCCATTGGGGCATCTTGGCGGGCCTAGCCTATTACTCTATGCAGGGCAATTGGGCCAAGGTCGCTATC
ATCATGGTTATGTTTTCAGGGGTCGATGCCGAAACACACACCATCGGTGGTAGCGTAGCTCGTGGCGCCC
ACGCTCTTACCAGCCTTTTTAGCGTGGGCGCCCAGCAGAACCTGCGGCTGGTCA

>1333_S60_L001_R1_001.fastq_258_3a_6
CCCCCGCTGTGGGTATGGTGGTGGCACACGTCTTGCGGTTGCCCCAGACCTTATTCGACATAATAGCCGG
GGCCCATTGGGGCATCTTGGCGGGCCTAGCCTATTACTCTATGCGGGGCAATTGGGCCAAGGTCGCTATC
ATCATGGTTATGTTTTCAGGGGTCGATGCCGAAACACACACCACCGGTGGTAGCGTAGCTCGTGGCGCCC
ACGCTCTTACCAGCCTTTTTAGCGTGGGCGCCCAGCAGAACCTGCGGCTGGTCA

>1333_S60_L001_R1_001.fastq_259_3a_6
CCCCCGCTGTGGGTATGGTGGTGGCACACGTCTTGCGGTTGCCCCAGACCTTATTCGACATAATAGCCGG
GGCCCATTGGGGCATCTTGGCGGGCCTAGCCTTTTACTCTATGCAGGGCAATTGGGCCAAGGTCGCTATC
ATCATGGTTATGTTTTCAGGGGTCGATGCCGAAACACACACCACCGGTGGTAGCGTAGCTCGTGGCGCCC
ACGCTCTTACCAGCCTTTTTAGCGTGGGCGCCCAGCAGAACCTGCGGCTGGTCA

>1333_S60_L001_R1_001.fastq_260_3a_6
CCCCCGCTGTGGGTATGGTGGTGGCACACGTCTTGCGGTTGCCCCAGACCTTGTTCGACATAATAGCCGG
GGCCCATTGGGGCATCTTGGCGGGCCTAGCCTATTACTCTATGCAGGGCAATTGGGCCAAAGTCGCTATC
ATCATGGTTATGTTTTCAGGGGTCGATGCCGAAACACACACCACCGGTGGTAGCGTAGCTCGTGGCGCCC
ACGCTCTTACCAGCCTTTTTAGCGTGGGCGCCCAGCAGAACCTGCGGCTGGTCA

>1333_S60_L001_R1_001.fastq_261_3a_6
CCCCCGCTGTGGGTATGGTGGTGGCACACGTCTTGCGGCTGCCCCAGACCTTATTCGACATAATAGCCGG
GGCCCATTGGGGCATCTTAGCGGGCCTAGCCTATTACTCTATGCAGGGCAATTGGGCCAAGGTCGCTATC
ATCATGGTTATGTTTTCAGGGGTCGATGCCGAAACACACACCACCGGTGGTAGCGTAGCTCGTGGCGCCC
ACGCTCTTACCAGCCTTTTTAGCGTGGGCGCCCAGCAGAACCTGCGGCTGGTCA

>1333_S60_L001_R1_001.fastq_262_3a_6
CCCCCGCTGTGGGTATGGTGGTGGCGCACGTCTTGCGGTTACCCCAGACCTTATTCGACATAATAGCCGG
GGCCCATTGGGGCATCTTGGCGGGCCTAGCCTATTACTCTATGCAGGGCAATTGGGCCAAGGTCGCTATC
ATCATGGTTATGTTTTCAGGGGTCGATGCCGAAACACACACCACCGGTGGTAGCGTAGCTCGTGGCGCCC
ACGCTCTTACCAGCCTTTTTAGCGTGGGTGCCCAGCAGAACCTGCGGCTGGTCA

>1333_S60_L001_R1_001.fastq_263_3a_6
CCCCCGCTGTGGGTATGGTGGTGGCACACGTCTTGCGGTTGCCCCAGACCTTATTCGACATAATAGCCGG
GGCCCATTGGGGCATCTTGGCGGGCCTAGCCTATTACTCTATGCAGGGCAATTGGGCCAAGGTCGCTATC
ATCATGGTTATGTTTTCAGAGGTCGATGCCGAAACACACACCACCGGTGGTAGCGTAGCTCGTGGCGCCC
ACGCTCTTACCAGCCTTTTTAGCGTGGGCGCCCAGCAGAACCTGCGGCTGGTCA

>1333_S60_L001_R1_001.fastq_264_3a_6
CCCACGCTGTGGGTATGGTGGTGGCACACGTCTTGCGGTTGCCCCAGACCTTATTCGACATAATAGCCGG
GGCCCATTGGGGCATCTTGGCGGGCCTAGCCTATTACTCTATGCAGGGCAATTGGGCCAAGGTCGCTATC
ATCATGGTTATGTTTTCAGGGGTCGATGCCGAAACACACACCACCGGTGGTAGCGTAGCTCGTGGCGCCC
ACGCTCTTACCAGCCTTTTTAGCGTGGGCGCCCAGCAGAACCTGCGGCTGGTCA

>1333_S60_L001_R1_001.fastq_265_3a_6
CCCCCGCTGTGGGTATGGTGGTGGCACACGTCTTGCGGTTGCCCCAGACCTTATTCGACATAATAGCCGG
GGCCCATTGGGGCATCTTGGCGGGCCTAGCCTATTACTCTATGCAGGGCAATTGGGCCAAGGTCGCTATC
ATCATGGTTATGTTTTCAGGGGTCGATGCCGAAACACACACCACCGGTGGTAGCGTAGCTCGTGGCGGCC
ACGCTCTTACCAGCCTTTTTAGCGTGGGCGCCCAGCAGAACCTGCGGCTGGTCA

>1333_S60_L001_R1_001.fastq_266_3a_6
CCTCCGCTGTGGGTATGGTGGTGGCACACGTCTTGCGGTTGCCCCAGACCTTATTCGACATAATAGCCGG
GGCCCATTGGGGCATCTTGGCGGGCCTAGCCTATTACTCTATGCAGGGCAATTGGGCCAAGGTCGCTATC
ATCATGGTTATGTTTTCAGGGGTCGATGCCGAAACACACACCACCGGTGGTAGCGTAGCTCGTGGCGCCC
ACGCTCTTACCAGCCTTTTTAGCGTGGGCGCCCAGCAGAACCTGCGGCTGGTCA

>1333_S60_L001_R1_001.fastq_267_3a_6
CCCCCGCTGTGGGTATGGTGGTGGCACACGTCTTGCGGTTACCCCAGACCTTATTCGACATAATAGCCGG
GGCCCATTGGGGCATCTTGGCGGGCCTAGCCTATTACTCTATGCAGGGCAATTGGGCCAAGGTCGCTATC
ATCATGGTTATGTTTTCAGGGGTTGATGCCGAAACACACACCACCGGTGGTAGCGTAGCTCGTGGCGCCC
ACGCTCTTACCAGCCTTTTTAGCGTGGGCGCCCAGCAGAACCTGCGGCTGGTCA

>1333_S60_L001_R1_001.fastq_268_3a_6
CCCCCGCTGTGGGTATGGTGGTGGCACACGTCTTGCGGTTGCCCCAGACCTTATTCGACATAATAGCCGG
GGCCCATTGGGGCATCTTGGCGGGCCTAGCCTATTACTCTATGCAGGGCAATTGGGCCAAGGTCGCTATC
ATCATGGTTATGTTTTCAGGGGTCGATGCCGAAACACATACCACCGGTGGTAGCGTAGCTCGTGGCGCCC
ACGCTCTTACCAGCCTTTTTAGCGTGGGCGCCCAGCAGAACCTGCGGCTGGTCA

>1333_S60_L001_R1_001.fastq_269_3a_6
CCCCCGCTGTGGGTATGGTGGTGGCACACGTCTTGCGGTTGCCCCAGACCTTATTCGACATAATAGCCGG
GGCCCATTGGGGTATCTTGGCGGGCCTAGCCTATTACTCTATGCAGGGCAATTGGGCCAAGGTCGCTATC
ATCATGGTTATGTTTTCAGGGGTCGATGCCGAAACACACACCACCGGTGGTAGCGTAGCTCGTGGCGCCC
ACGCTCTTACCAGCCTTTTTAGCGTGGGCGCCCAGCAGAACCTGCGGCTGGTCA

>1333_S60_L001_R1_001.fastq_270_3a_6
CCCCCGCTGTGGGTATGGTGGTGGCGCACGTCTTGCGGTTACCCCAGACCTTATTCGACATAATAGCCGG
GGCCCATTGGGGCATCTTGGCGGGCCTAGCCTACTACTCTATGCAGGGCAATTGGGCCAAGGTCGCTATC
ATCATGGTTATGTTTTCAGGGGTCGATGCCGAAACACACACCACCGGTGGTAGCGTAGCTCGTGGCGCCC
ACGCTCTTACCAGCCTTTTTAGCGTGGGTGCCCAGCAGAACCTGCGGCTGGTCA

>1333_S60_L001_R1_001.fastq_271_3a_6
CCCCCGCTGTGGGTATGGTGGTGGCACACGTCTTGCGGTTGCCCCAGACCTTATTCGACATAATAGCCGG
GGCCCATTGGGGCATCTTGGCGGGCCTAGCCTATCACTCTATGCAGGGCAATTGGGCCAAGGTCGCTATC
ATCATGGTTATGTTTTCAGGGGTCGATGCCGAAACACACACCACCGGTGGTAGCGTAGCTCGTGGCGCCC
ACGCTCTTACCAGCCTTTTTAGCGTGGGCGCCCAGCAGAACCTGCGGCTGGTCA

>1333_S60_L001_R1_001.fastq_272_3a_6
CCCCCGCTGTGGGTATGGTGGTGGCACACGTATTGCGGTTGCCCCAGACCTTATTCGACATAATAGCCGG
GGCCCATTGGGGCATCTTGGCGGGCCTAGCCTATTACTCCATGCAGGGCAATTGGGCCAAGGTCGCTATC
ATCATGGTTATGTTTTCAGGGGTCGATGCCGAAACACACACCACCGGCGGTAGTGTAGCTCGTGGCGCCA
ACACTATTGCCACCCTTTTTAGTGTGGGCGCCCAGCAGAACCTGCGGCTGGTCA

>1333_S60_L001_R1_001.fastq_273_3a_6
CCCCCGCTGTGGGTATGGTGGTGGCACACGTCTTGCGGTTGCCCCAGACCTTATTCGACATAATAGCCGG
GGCCCATTGGGGCATCTTGGCGGGCCTAGCCTGTTACTCTATGCAGGGCAATTGGGCCAAGGTCGCTATC
ATCATGGTTATGTTTTCAGGGGTCGATGCCGAAACACACACCACCGGTGGTAGCGTAGCTCGTGGCGCCC
ACGCTCTTACCAGCCTTTTTAGCGTGGGCGCCCAGCAGAACCTGCGGCTGGTCA

>1333_S60_L001_R1_001.fastq_274_3a_6
CCCCCGCTGTGGGTATGGTGGTGGTACACGTCTTGCGGTTGCCCCAGACCTTATTCGACATAATAGCCGG
GGCCCATTGGGGCATCTTGGCGGGCCTAGCCTATTACTCTATGCAGGGCAATTGGGCCAAGGTCGCTATC
ATCATGGTTATGTTTTCAGGGGTCGATGCCGAAACACACACCACCGGTGGTAGCGTAGCTCGTGGCGCCC
ACGCTCTTACCAGCCTTTTTAGCGTGGGCGCCCAGCAGAACCTGCGGCTGGTCA

>1333_S60_L001_R1_001.fastq_276_3a_6
CCCCCGCTGTGGGTATGGTGGTGGCACACGTCTTGCGGTTACCCCAGACCTTATTCGACATAATAGCCGG
GGCCCATTGGGGCATCTTGGCGGGCCTAGCCTATTACTCTATGCAGGGCAATTGGGCCAAGGTCGCTATC
ATCATGGTTATGTTTTCAGGGGTCGATGCCGAAACACACACCACCGGTGGTAGCGTAGCTCGTGGCGCCC
ACGCTCTTACCAACCTTTTTAGCGTGGGCGCCCAGCAGAACCTGCGGCTGGTCA

>1333_S60_L001_R1_001.fastq_277_3a_6
CCCCCGCTGTGGGTATGGTGGTGGCACACGTCTTGCGGTTGCCCCAGACCTTATTCGACATAACAGCCGG
GGCCCATTGGGGCATCTTGGCGGGCCTAGCCTATTACTCTATGCAGGGCAATTGGGCCAAGGTCGCTATC
ATCATGGTTATGTTTTCAGGGGTCGATGCCGAAACACACACCACCGGTGGTAGCGTAGCTCGTGGCGCCC
ACGCTCTTACCAGCCTTTTTAGCGTGGGCGCCCAGCAGAACCTGCGGCTGGTCA

>1333_S60_L001_R1_001.fastq_278_3a_6
CCCCCGCTGTGGGTATGGTGGTGGCACACGTCTTGCGGTTACCCCAGACCTTATTCGACATAATAGCCGG
GGCCCATTGGGGCATCTTGGCGGGCCTAGCCTATTACTCTATGCAGGGCAACTGGGCCAAGGTCGCTATC
ATCATGGTTATGTTTTCAGGGGTCGATGCCGAAACACACACCACCGGTGGTAGCGTAGCTCGTGGCGCCC
ACGCTCTTACCAGCCTTTTTAGCGTGGGCGCCCAGCAGAACCTGCGGCTGGTCA

>1333_S60_L001_R1_001.fastq_279_3a_6
CCCCCGCTGTGGGTATGGTGGTGGCACACGTCTTGCGGTTGCCCCAGACCTTATTCGACATAATAGCCGG
GGCCCATTGGGGCATCTTGGCGGGCCTAGCCTATTACTCTATGCAGGGCAATCGGGCCAAGGTCGCTATC
ATCATGGTTATGTTTTCAGGGGTCGATGCCGAAACACACACCACCGGTGGTAGCGTAGCTCGTGGCGCCC
ACGCTCTTACCAGCCTTTTTAGCGTGGGCGCCCAGCAGAACCTGCGGCTGGTCA

>1333_S60_L001_R1_001.fastq_280_3a_6
CCCCCGCTGTGGGTATGGTGGTGGCACACGTCTTGCGGTTGCCCCAGACCTTATTCGACATAATAGCCGG
GGCCCATTGGGGCATCTTGGCGGGCCTAGCCTATTACTCTATGCAGGGCAATTGGGCCAAGGTCGCTATC
ATCATAGTTATGTTTTCAGGGGTCGATGCCGAAACACACACCACCGGTGGTAGCGTAGCTCGTGGCGCCC
ACGCTCTTACCAGCCTTTTTAGCGTGGGCGCCCAGCAGAACCTGCGGCTGGTCA

>1333_S60_L001_R1_001.fastq_281_3a_6
CCCCCGCTGTGGGTATGGTGGTGGCACACGTCTTGCGGTTACCCCAGACCTTATTCGACATAATAGCCGG
GGCCCATTGGGGCATCTTGGCGGGCCTAGCCTATTACTCTATGCAGGGCAATTGGGCCAAGGTCGCTATC
ATCATGGTTATGTTTTCAGGGGTCGATGCCGAAACACACACCACCGGTGGTAGCGTAGCCCGTGGCGCCC
ACGCTCTTACCAGCCTTTTTAGCGTGGGCGCCCAGCAGAACCTGCGGCTGGTCA

>1333_S60_L001_R1_001.fastq_282_3a_6
CCCCCGCTGTGGGTATGGTGGTGGCACACGTCTTGCGGTTGCCCCAGACCTTATTCGACATAATAGCCGG
GGCCCATTGGGGCATCTTGGCGGGCCTAGCCTATTACTCTATGCAGGGCAATTGGGCCAAGGTCGCTATC
ATCATGGTTATGTTTTCAGGGGTCGATGCCGAAACACACACCACCGGTGGTAGCGTAGCTCGTGGCGCCC
ACGCTCTTACCAGCCTTTTTAGCGTGGGCGCCCAGCAGAACCTGCGGCTGGTCG

>1333_S60_L001_R1_001.fastq_283_3a_6
CCCCCGCTGTGGGTATGGTGGTGGCACACGTCTTGCGGTTGCCCCAGACCTTATTCGACATAATAGCCGG
GGCCCATTGGGGCATCTTGGCGGGCCTAGCCTATTACTCTATGCAGGGCAATTGGGCCAAGGTCGCTGTC
ATCATGGTTATGTTTTCAGGGGTCGATGCCGAAACACACACCACCGGTGGTAGCGTAGCTCGTGGCGCCC
ACGCTCTTACCAGCCTTTTTAGCGTGGGCGCCCAGCAGAACCTGCGGCTGGTCA

>1333_S60_L001_R1_001.fastq_284_3a_6
CCCCCGCTGTGGGTATGGTGGTGGCACACGTCTTGCGGTTGCCCCAGACCTTATTCGACATAATAGCCGG
GGCCCATTGGGGCATCTTGGCGGGCCTAGCCTATTACTCCATGCAGGGCAATTGGGCCAAGGTCGCTATC
ATCATGGTTATGTTTTCAGGGGTCGATGCCGAAACACACACCACCGGTGGTAGCGTAGCTCGTGGCGCCA
ACACTATTGCCACCCTCTTTAGTGTGGGCGCCCAGCAGAACCTGCGGCTGGTCA

>1333_S60_L001_R1_001.fastq_285_3a_6
CCCCCGCTGTGGGTATGGTGGTGGCACACGTCTTGCGGTTGCCCCAGACCTTATTCGACATAATAGCCGG
GGCCCATTGGGGCATCTTGGCGGGCCTAGCCTATTATTCTATGCAGGGCAATTGGGCCAAGGTCGCTATC
ATCATGGTTATGTTTTCAGGGGTCGATGCCGAGACACACACCACCGGTGGTAGCGTAGCTCGTGGCGCCC
ACGCTCTTACCAGCCTTTTTAGCGTGGGCGCCCAGCAGAACCTGCGGCTGGTCA

>1333_S60_L001_R1_001.fastq_286_3a_6
CCCCCGCTGTGGGTATGGTGGTGGCACACGTCTTGCGGTTGCCCCAGACCTTATTCGACATAATAGCCGG
GGCCCATTGGGGCATCTTGGCGGGCCTAGCCTATTACTCTATGCAGGGCAATTGGGCCAAGGTCGCTATC
ATCATGGTTATGTTTTCAGGGGTCGATGCCGAACCACACACCACCGGTGGTAGCGTAGCTCGTGGCGCCC
ACGCTCTTACCAGCCTTTTTAGCGTGGGCGCCCAGCAGAACCTGCGGCTGGTCA

>1333_S60_L001_R1_001.fastq_287_3a_5
CCCCCGCTGTGGGTATGGTGGTGGCACACGTCTTGCGGTTGCCCCAGACCTTATTCGACATAATAGCCGG
GGCCCATTGGGGCATCTTGGCGGGCCTAGCCTATTACTCTATGCAGGGCAATTGGGCCAAGGTCGCTATC
ATCATGATTATGTTTTCAGGGGTCGATGCCGAAACACACACCACCGGTGGTAGCGTAGCTCGTGGCGCCC
ACGCTCTTACCAGCCTTTTTAGCGTGGGCGCCCAGCAGAACCTGCGGCTGGTCA

>1333_S60_L001_R1_001.fastq_288_3a_5
CCCCCGCTGTGGGTATGGTGGTGGCACACGTCTTGCGGTTGCCCCAGACCTTATTCGACATAATAGCCGG
GGCCCATTGGGGCATCTTGGCGGGCCTAGCCTATTACTCCATGCAGGGCAATTGGGCCAAGGTCGCTATC
ATCATGGTTATGTTTTCAGGGGTCGATGCCGAAACACACACCACCGGTGGTAGTGTAGCTCGTGGCGCCA
ACACTATTGCCACCCTTTTTAGTGTGGGCGCCCAACAGAACCTGCGGCTGGTCA

>1333_S60_L001_R1_001.fastq_289_3a_5
CCCCTGCTGTGGGTATGGTGGTGGCACACGTCTTGCGGTTACCCCAGACCTTATTCGACATAATAGCCGG
GGCCCATTGGGGCATCTTGGCGGGCCTAGCCTATTACTCTATGCAGGGCAATTGGGCCAAGGTCGCTATC
ATCATGGTTATGTTTTCAGGGGTCGATGCCGAAACACACACCACCGGTGGTAGCGTAGCTCGTGGCGCCC
ACGCTCTTACCAGCCTTTTTAGCGTGGGCGCCCAGCAGAACCTGCGGCTGGTCA

>1333_S60_L001_R1_001.fastq_291_3a_5
CCCCCGCTGTGGGTATGGTGGTGGCGCACGTCTTGCGGTTGCCCCAGACCTTATTCGACATAATAGCCGG
GGCCCATTGGGGCATCTTGGCGGGCCTAGCCTATTACTCTATGCAGGGCAATTGGGCCAAGGTCGCTATC
ATCATGGTTATGTTTTCAGGGGTCGATGCCGAAACACACACCACCGGTGGTAGCGTAGCTCGTGGCGCCC
ACGCCCTTACCAGCCTTTTTAGCGTGGGCGCCCAGCAGAACCTGCGGCTGGTCA

>1333_S60_L001_R1_001.fastq_292_3a_5
CCCCCGCTGTGGGTATGGTGGTGGCACACGTCTTGCGGTTGCCCCAGACCTTATTCGACATAATAGCCGG
GGCCCATTGGGGCATCTTGGCGGGCTTAGCCTATTACTCTATGCAGGGCAATTGGGCCAAGGTCGCTATC
ATCATGGTTATGTTTTCAGGGGTCGATGCCGAAACACACACCACCGGTGGTAGCGTAGCTCGTGGCGCCC
ACGCTCTTACCAGCCTTTTTAGCGTGGGCGCCCAGCAGAACCTGCGGCTGGTCA

>1333_S60_L001_R1_001.fastq_293_3a_5
CCCCCGCTGTGGGTATGGTGGTGGCACACGTCTTGCGGTTGCCCCAGACCTTATTCGACATAATAGCCGG
GGCCCATTGGGGCATCTTGGCGGGCCTAGCCTATTACTCTATGCAGGGCAATTGGGCCAAGGGCGCTATC
ATCATGGTTATGTTTTCAGGGGTCGATGCCGAAACACACACCACCGGTGGTAGCGTAGCTCGTGGCGCCC
ACGCTCTTACCAGCCTTTTTAGCGTGGGCGCCCAGCAGAACCTGCGGCTGGTCA

>1333_S60_L001_R1_001.fastq_294_3a_5
CCCCCGCTGTGGGTATGGTGGTGGCACACGTCTTGCGGTTGCCCCAGACCTTATTCGACATAATAGCCGG
GGCCCATTGGGGCATCTTGGCGGGCCTAGCCTATTACTCTATGCAGGGCAATTGGGCCAAGGTCGCTATC
ATCATGGTTATGTTTTCAGGGGTCGATGCCGAAACACACACCACCGGTGATAGCGTAGCTCGTGGCGCCC
ACGCTCTTACCAGCCTTTTTAGCGTGGGCGCCCAGCAGAACCTGCGGCTGGTCA

>1333_S60_L001_R1_001.fastq_295_3a_5
CCCCCGCTGTGGGTATGGTGGTGGCACACGTCTTGCGGTTGCCCCAGACCTTATTCGACATAATAGCCGG
GGCCCATTGGGGCATCTTGGCGGGCCTAGCCTATTACTCTATGCAGGGCAATTGGGCCAAGGTCGCTATC
ATCATGGTTATGTTTTCAGGGGTCGATGCCGAAACACACACCACCGGGGGGAGCGTAGCTCGTGGCGCCC
ACGCTCTTACCAGCCTTTTTAGCGTGGGCGCCCAGCAGAACCTGCGGCTGGTCA

>1333_S60_L001_R1_001.fastq_296_3a_5
CCCCCGCTGTGGGTATGGTGGTGGCACACGTCTTGCGGTTGCCCCAGACCTTATTCGACATAATAGCCGG
GGCCCATTGGGGCATCTTGGCGGGCCTAGCCTATTACTCTATGCAGGGCAATTGGGCCAAGGTCGCTATC
ATCATGGTTATGTTTTCAGGGGTCGATGCCGAAACACACACCACCGGTGGTAGCGTAGCTCGTGGCGCCC
ACGCTCTTACCAGCCTTTTTAGCGTGGGCGCCCAGCAGCACCTGCGGCTGGTCA

>1333_S60_L001_R1_001.fastq_297_3a_5
CCCCCGCTGTGGGTATGGTGGTGGCACACGTCTTGCGGTTGCCCCAGACCTTATTCGACATAATAGCCGG
GGCCCATTGGGGCATCTTGGCGGGCCTAGCCTATTACTCTATGCAGGGCAATTGGGCCAAGGTCGCTATC
ATCATGGTTATGTTTTCAGGGGTCGATGCCGAAACACACACCACCCGTGGTAGCGTAGCTCGTGGCGCCC
ACGCTCTTACCAGCCTTTTTAGCGTGGGCGCCCAGCAGAACCTGCGGCTGGTCA

>1333_S60_L001_R1_001.fastq_298_3a_5
CCCCCGCTGTGGGTATGGTGGTGGCACACGTCTTGCGGTTGCCCCAGACCTTATTCGACATAATAGCCGG
GGCCCATTGGGGCATCTTGGCGGGCCTAGCCTATTACTCTATGCAGGGCAATTGGGCCAAGGTCGCTATC
ATCATGGTTATGTTTTCAGGGATCGATGCCGAAACACACACCACCGGTGGTAGCGTAGCTCGTGGCGCCC
ACGCTCTTACCAGCCTTTTTAGCGTGGGCGCCCAGCAGAACCTGCGGCTGGTCA

>1333_S60_L001_R1_001.fastq_299_3a_5
CCCCCGCTGTGGGTATGGTGGTGGCACACGTCTTGCGGTTGCCCCAGACCTTATTCGACATAATAGCCGG
GGCCCATTGGGGCATCTTGGCGGGCCTAGCCTATTACTCTATGCAGGGCAATTGGGCCAAGGTCGCTATC
ATCATGGTTATGTTTTCAGGGGTCGATGCCGAAACACACACCACCGATGGTAGCGTAGCTCGTGGCGCCC
ACGCTCTTACCAGCCTTTTTAGCGTGGGCGCCCAGCAGAACCTGCGGCTGGTCA

>1333_S60_L001_R1_001.fastq_300_3a_5
CCCCCGCTGTGGGTATGGTGGTGGCACACGTCTTGCGGTTGCCCCAGACCTTATTCGACATAATAGCCGG
GGCCCATTGGGGCATCTTGGCGGGCCTAGCCTATTACTCTATGCAGGGCAATTGGGCCAAGGTCGCTATC
ATCATGGTTATGTTTTCAGGGGTCGATGCCGAAACACACACCACCGGTGGTAGCGTAGCTCGTGGCGCCC
ACGCTCTTACCAGCCTTTTTAGCGTGGGGGCCCAGCAGAACCTGCGGCTGGTCA

>1333_S60_L001_R1_001.fastq_301_3a_5
CCCCCGCTGTGGGTATGGTGGTGGCACACGTCTTGCGGTTACCCCAGACCTTATTCGGCATAATAGCCGG
GGCCCATTGGGGCATCTTGGCGGGCCTAGCCTATTACTCTATGCAGGGCAATTGGGCCAAGGTCGCTATC
ATCATGGTTATGTTTTCAGGGGTCGATGCCGAAACACACACCACCGGTGGTAGCGTAGCTCGTGGCGCCC
ACGCTCTTACCAGCCTTTTTAGCGTGGGCGCCCAGCAGAACCTGCGGCTGGTCA

>1333_S60_L001_R1_001.fastq_302_3a_5
CCCCCGCTGTGGGTATGGTGGTGGCACACGTCTTGCGGTTGCCCCAGACCTTATTCGACATAATAGCCGG
GGCCCATTGGGGCATCTTGGCGGGCCTAGCCTATTACTCCATGCAGGGCAATTGGGCCAAGGTCGCTATC
ATCATGGTTATGTTTTCAGGGGTCGATGCCGAAACACACACCACCGGTGGTAGCGTAGCTCGTGGCGCCA
ACACTATTGCCACCCTTTTTAGTGTGGGCGCCCAGCAGAACCTGCGGCTGGTCA

>1333_S60_L001_R1_001.fastq_303_3a_5
CCCCCGCTGTGGGTATGGTGGTGGCACACGTCTTGCGGTTGCCCCAGACCTTATTCGACATAATAGCCGG
GGCCCATTGGGGCATCTTGGCGGGCCTAGCCTATTACTCCATGCAGGGCAATTGGGCCAAGGTCGCTATC
ATCATGGTTATGTTTTCAGGGGTCGATGCCGAAACACACACCACCGGCGGTAGTGTAGCTCGTGGCGCCA
ACACTATTGCCACCCTTTTTAGTGTGGGCGCCCAGCAGAACCTGCGGCTGGTCA

>1333_S60_L001_R1_001.fastq_304_3a_5
CCCCCGCTGTGGGTATGGTGGTGGCACACGTCTTGCGGTTGCCCCAGACCTTATTCGACATAATAGCCGG
GGCCCATTGGGGCATCTTGGCGGGCCTAGCCTATTACTCCATGCAGGGCAATTGGGCCAAGGTCGCTATC
ATCATGGTTATGTTTTCAGGGGTCGATGCCGAAACACACACCACCGGTGGTAGTGTAGCTCGTGGCGCCA
ACTCTATTGCCAGCCTTTTTAGCGTGGGCGCCCAGCAGAACCTGCGGCTGGTCA

>1333_S60_L001_R1_001.fastq_305_3a_5
CCCCCGCTGTGGGTATGGTGGTGGCACACGTCTTGCGGTTACCCCAGACCTTATTCGACATAATAGCCGG
GGCCCATTGGGGCATCTTGGCGGGCCTAGCCTATTACTCTATGCAGGGCAATTGGGCCAAGGTCGCTATC
ATCATGGTTATGTTTTCAGGGGTCGATGCCGAAACACACACCACCGGTGGTAGCGTAGCTCGTGGCGCCC
ACACTCTTACCAGCCTTTTTAGCGTGGGCGCCCAGCAGAACCTGCGGCTGGTCA

>1333_S60_L001_R1_001.fastq_306_3a_5
CCCCCGCTGTGGGTATGGTGGTGGCACACGTTTTGCGGTTGCCCCAGACCTTATTCGACATAATAGCCGG
GGCCCATTGGGGCATCTTGGCGGGCCTAGCCTATTACTCTATGCAGGGCAATTGGGCCAAGGTCGCTATC
ATCATGGTTATGTTTTCAGGGGTCGATGCCGAAACACACACCACCGGTGGTAGCGTAGCTCGTGGCACCC
ACGCTCTTACCAGCCTTTTTAGCGTGGGCGCCCAGCAGAACCTGCGGCTGGTCA

>1333_S60_L001_R1_001.fastq_307_3a_5
CCCCCGCTGTGGGTATGGTGGTGGCACACGTTTTGCGGTTGCCCCAGACCTTATTCGACATAATAGCCGG
GGCCCATTGGGGCATCTTGGCGGGCCTAGCCTATTACTCTATGCAGGGCAATTGGGCCAAGGTCGCTATC
ATCATGGTTATGTTTTCAGGAGTCGATGCCGAAACACACACCACCGGTGGTAGCGTAGCTCGTGGCGCCC
ACGCTCTTACCAGCCTTTTTAGCGTGGGCGCCCAGCAGAACCTGCGGCTGGTCA

>1333_S60_L001_R1_001.fastq_308_3a_5
CCCCCGCTGTGGGTATGGTGGTGGCACACGTCTTGCGGTTGCCCCAGACCTTATTCGACATAATAGCCGG
GGCCCATTGGGGCATCTTGGCGGGCCTAGCCTATTACTCTATGCAGAGCAATTGGGCCAAGGTCGCTATC
ATCATGGTTATGTTTTCAGGGGTCGATGCCGAAACACACACCACCGGTGGTAGCGTAGCTCGTGGCGCCC
ACGCTCTTACCAGCCTTTTTAGCGTGGGCGCCCAGCAGAACCTGCGGCTGGTCA

>1333_S60_L001_R1_001.fastq_309_3a_5
TCCCCGCTGTGGGTATGGTGGTGGCACACGTCTTGCGGTTGCCCCAGACCTTATTCGACATAATAGCCGG
GGCCCATTGGGGCATCTTGGCGGGCCTAGCCTATTACTCTATGCAGGGCAATTGGGCCAAGGTCGCTATC
ATCATGGTTATGTTTTCAGGGGTCGATGCCGAAACACACACCACCGGTGGTAGCGTAGCTCGTGGCGCCC
ACGCTCTTACCAGCCTTTTTAGCGTGGGCGCCCAGCAGAACCTGCGGCTGGTCA

>1333_S60_L001_R1_001.fastq_310_3a_5
CCCCCGCTGTGGGTATGGTGGTGGCACACGTCTTGCGGCTACCCCAGACCTTATTCGACATAATAGCCGG
GGCCCATTGGGGCATCTTGGCGGGCCTAGCCTATTACTCTATGCAGGGCAATTGGGCCAAGGTCGCTATC
ATCATGGTTATGTTTTCAGGGGTCGATGCCGAAACACACACCACCGGTGGTAGCGTAGCTCGTGGCGCCC
ACGCTCTTACCAGCCTTTTTAGCGTGGGCGCCCAGCAGAACCTGCGGCTGGTCA

>1333_S60_L001_R1_001.fastq_311_3a_5
CCCCCGCTGTGGGTATGGTGGTGGCACACGTCTTGCGGTTGCCCCAGACCTTATTCGACATAATAGCCGG
GGCCCATTGGGGCATCTTGGCGGGCCTAGCCTATTACTCTATGCAGGGCAATTGGGCCAAGGTCGCTATC
ATCATGGTTATGTTTACAGGGGTCGATGCCGAAACACACACCACCGGTGGTAGCGTAGCTCGTGGCGCCC
ACGCTCTTACCAGCCTTTTTAGCGTGGGCGCCCAGCAGAACCTGCGGCTGGTCA

>1333_S60_L001_R1_001.fastq_312_3a_5
CCACCGCTGTGGGTATGGTGGTGGCACACGTCTTGCGGTTGCCCCAGACCTTATTCGACATAATAGCCGG
GGCCCATTGGGGCATCTTGGCGGGCCTAGCCTATTACTCTATGCAGGGCAATTGGGCCAAGGTCGCTATC
ATCATGGTTATGTTTTCAGGGGTCGATGCCGAAACACACACCACCGGTGGTAGCGTAGCTCGTGGCGCCC
ACGCTCTTACCAGCCTTTTTAGCGTGGGCGCCCAGCAGAACCTGCGGCTGGTCA

>1333_S60_L001_R1_001.fastq_313_3a_5
CCCCCGCTGTGGGTATGGTGGTGGCACACGTCTTGCGGTTGCCCCAGACCTTATTCGACATAATAGCCGG
GGCCCATTGGGGCATCTTGGCGGGCCTAGCCTATTACTCTATGCAGGGCAATTGGGCCAAGGTCGCTATC
ATCATGGTTATGTTTTCAGGGGTCGATGCCGAAACACACACCACCGGTGGTAGCGTAGCTCGTGGCCCCC
ACGCTCTTACCAGCCTTTTTAGCGTGGGCGCCCAGCAGAACCTGCGGCTGGTCA

>1333_S60_L001_R1_001.fastq_314_3a_5
CCCCCGCTGTGGGTATGGTGGTGGCACACGTCTTGCGGTTGCCCCAGACCTTATTCGACATAATAGCCGG
GGCCCATTGGGGCATCTTGGCGGGCCTAGCCTATTACTCTATGCAGGGCAATTGGGCCAAGGTCGCTATC
ATCATGGTTATGTTTTCAGGGGTCGATGCCGAAACACACACCACCGGTGGTAGCGTAGCTCGTGGAGCCC
ACGCTCTTACCAGCCTTTTTAGCGTGGGCGCCCAGCAGAACCTGCGGCTGGTCA

>1333_S60_L001_R1_001.fastq_315_3a_5
CCCCCGCTGTGGGTATGGTGGTGGCACACGTCTTGCGGTTGCCCCAGACCTTATTCGACATAATAGCCGG
GGCCCATTGGGGCATCTTGGCGGGCCTAGCCTATTACTCTATGCAGGGCAATTGGGCCAAGGTCGCTATC
ATCATGGTTATGTTTTCAGGGGTCGATGCCGAAACACACACCACCGGTGGTAGCGTAGCTCGTGGCGCCC
ACGCTCTTACTAGCCTTTTTAGCGTGGGCGCCCAGCAGAACCTGCGGCTGGTCA

>1333_S60_L001_R1_001.fastq_316_3a_5
CCCCCGCTGTGGGTATGGTGGTGGCACACGTCTTGCGGTTACCCCAGACCTTATTCGACATAATAGCCGG
GGCCCATTGGGGCATCTTGGCGGGCCTAGCCTATTACTCTATGCTGGGCAATTGGGCCAAGGTCGCTATC
ATCATGGTTATGTTTTCAGGGGTCGATGCCGAAACACACACCACCGGTGGTAGCGTAGCTCGTGGCGCCC
ACGCTCTTACCAGCCTTTTTAGCGTGGGCGCCCAGCAGAACCTGCGGCTGGTCA

>1333_S60_L001_R1_001.fastq_317_3a_5
CCCCCGCTGTGGGTATGGTGGTGGCACACGTCTTGCGGTTGCCCCAGACCTTATTCGACATAATAGCCGG
GGCCCATTGGGGCATCTTGGCGGGCTTAGCCTACTACTCTATGCAGGGCAATTGGGCCAAGGTCGCTATC
ATCATGGTTATGTTTTCAGGGGTCGATGCCGAAACACACACCACCGGTGGTAGCGTAGCTCGTGGCGCCC
ACGCTCTTACCAGCCTTTTTAGCGTGGGCGCCCAGCAGAACCTGCGGCTGGTCA

>1333_S60_L001_R1_001.fastq_318_3a_5
CCCCCGCTGTGGGTATGGTGGTGGCACACGTCTTGCGGTTACCCCAGACCTTATTCGACATAATAGCCGG
GGCCCATTGGGGCATCTTGGCGGGCCTAGCCTATTACTCTATGCAGGGCAATTGGGCCAAGGTCGCTATC
ATCATGGTTATGTTTTCAGGGGTCGATGCCGAAACACACACCACCGGGGGTAGCGTAGCTCGTGGCGCCC
ACGCTCTTACCAGCCTTTTTAGCGTGGGCGCCCAGCAGAACCTGCGGCTGGTCA

>1333_S60_L001_R1_001.fastq_319_3a_5
CCCCCGCTGTGGGTATGGTGGTGGCACACGTCTTGCGGTTACCCCAGACCTTATTCGACATAATAGCCGG
GGCCCATTGGGGCATCTTGGCGGGCCTAGCCTATTACTCTATGCAGGGCAATTGGGCCAAGGTCGCTATC
ATCATGGTTATGTTTTCAGGGGTCGATGCTGAAACACACACCACCGGTGGTAGCGTAGCTCGTGGCGCCC
ACGCTCTTACCAGCCTTTTTAGCGTGGGCGCCCAGCAGAACCTGCGGCTGGTCA

>1333_S60_L001_R1_001.fastq_320_3a_5
CCCCCGCTGTGGGTATGATGGTGGCACACGTCTTGCGGTTGCCCCAGACCTTATTCGACATAATAGCCGG
GGCCCATTGGGGCATCTTGGCGGGCCTAGCCTATTACTCTATGCAGGGCAATTGGGCCAAGGTCGCTATC
ATCATGGTTATGTTTTCAGGGGTCGATGCCGAAACACACACCACCGGTGGTAGCGTAGCTCGTGGCGCCC
ACGCTCTTACCAGCCTTTTTAGCGTGGGCGCCCAGCAGAACCTGCGGCTGGTCA

>1333_S60_L001_R1_001.fastq_321_3a_5
CCCCCGCTGTGGGTATGGTGGTGGCACACGTCTTGCGGTTGCCCCAGACCTTATTCGACATAATAGCCGG
GGCCCATTGGGGCATCTTGACGGGCCTAGCCTATTACTCTATGCAGGGCAATTGGGCCAAGGTCGCTATC
ATCATGGTTATGTTTTCAGGGGTCGATGCCGAAACACACACCACCGGTGGTAGCGTAGCTCGTGGCGCCC
ACGCTCTTACCAGCCTTTTTAGCGTGGGCGCCCAGCAGAACCTGCGGCTGGTCA

>1333_S60_L001_R1_001.fastq_322_3a_5
CCCCCGCTGTGGGTATGGTGGTGGCACACATCCTGCGGTTACCCCAGACCTTATTCGACATAATAGCCGG
GGCCCATTGGGGCATCTTGGCGGGCCTAGCCTATTACTCTATGCAGGGCAATTGGGCCAAGGTCGCTATC
ATCATGGTTATGTTTTCAGGGGTCGATGCCGAAACACACACCACCGGTGGTAGCGTAGCTCGTGGCGCCC
ACGCTCTTACCAGCCTTTTTAGCGTGGGCGCCCAGCAGAACCTGCGGCTGGTCA

>1333_S60_L001_R1_001.fastq_323_3a_5
CCCCCGCTGTGGGTATGGTGGTGGCACACGTCTTGCGGTTGCCCCAGACCTTATTCGACATAATAGCCGG
GGCCCATTGGGGCATCTTGGCGGGCCTAGCCTATTACTCTATGCAGGGCAATTGGGCCAAGGTCGCTATC
ATTATGGTTATGTTTTCAGGGGTCGATGCCGAAACACACACCACCGGTGGTAGCGTAGCTCGTGGCGCCC
ACGCTCTTACCAGCCTTTTTAGCGTGGGCGCCCAGCAGAACCTGCGGCTGGTCA

>1333_S60_L001_R1_001.fastq_324_3a_5
CCCCCGCTGTGGGTATGGTGGTGGCACACGTCTTGCGGTTGCCCCAGACCTTATTCGACATAATAGCCGG
GGCCCATTGGGGCATCTTGGCGGGCCTAGCCTATTACTCTATGCAGGGCAATTGGGCCAAGGTCGCTATC
ATCATGGTTATGTTTTCAGGGGTCGATGCCGAAACACACACCACCGGTGGTAGCGTAGCTCGTGGCGCCC
ACGCTCTTACCAGCCTTTCTAGCGTGGGCGCCCAGCAGAACCTGCGGCTGGTCA

>1333_S60_L001_R1_001.fastq_325_3a_5
CCCCCGCTGTGGGTATGGTGGTGGCACACGTCTTGCGGTTGCCCCAGACCTTATTCGACATAATAGCCGG
GGCCCATTGGGGCATCTTGGCGGGCCTAGCCTATTACTCTATGCAGGGCAATTGGGCCAAGGTCGCTATC
ATCATGGTTATGTTTTCAGGGGTCGATGCCGAAACACACACCACAGGTGGTAGCGTAGCTCGTGGCGCCC
ACGCTCTTACCAGCCTTTTTAGCGTGGGCGCCCAGCAGAACCTGCGGCTGGTCA

>1333_S60_L001_R1_001.fastq_326_3a_5
CCCCCGCTGTGGGTATGGTGGTGGCACACGTCTTGCGGTTGCCCCAGACCTTATTCGACATAATAGCCGG
GGCCCATTGGGGCATCTTGGCGGGCCTAGCCTATTACTCTATGCAGGGCAATTGGGCCAAGGTCGCTATC
ATCATGGTTATGTTTTCAGGGGTCGATGCCGAAACACACACACCACCGGTGGTAGCGTAGCTCGTGGCGC
CCACGCTCTTACCAGCCTTTTTAGCGTGGGCGCCCAGCAGAACCTGCGGCTGGTCA

>1333_S60_L001_R1_001.fastq_327_3a_5
CCCCCGCTGTGGGTATGGTGGTGGCACACGTCTTGCGGTTGCCCCAGACCTTATTCGACATAATAGCCGG
GGCCCATTGGGGCATCTTGGCGGGCCTAGCCTATTACTCTATGCAGGGCAATTGGGCCAAGGTCGCTATC
ATCATGGTTATGTTTTCAGGGGTCGATGCCGAAACACACACCACCGGTGGTAGCGTAGCTCATGGCGCCC
ACGCTCTTACCAGCCTTTTTAGCGTGGGCGCCCAGCAGAACCTGCGGCTGGTCA

>1333_S60_L001_R1_001.fastq_328_3a_5
CCCCCGCTGTGGGTATGGTGGTGGCACACGTCTTGCGGTTGCCCCAGACCTTATTCGACATAATAGCCGG
GGCCCATTGGGGCATCTTGGCGGGCCTAGCCTATTACTCTATGCAGGGCAATTGGGCCAAGGTCGCTATC
ATCATGGTTATGTTTTCAGGGGTCGATGCCGAAACACACACCACCGGTGGTAGCGTAGCTCGTGGCGCCC
ACGCTCTTACCAGCCTTTTCAGCGTGGGCGCCCAGCAGAACCTGCGGCTGGTCA

>1333_S60_L001_R1_001.fastq_329_3a_5
CCCCCGCTGTGGGTATGGTGGTGGCACACGTCTTGCGGTTGCCCCAGACCTTATTCGACATAATAGCCGG
GGCCCATTGGGGCATCTTGGCGGGCCTAGTCTATTACTCTATGCAGGGCAATTGGGCCAAGGTCGCTATC
ATCATGGTTATGTTTTCAGGGGTCGATGCCGAAACACACACCACCGGTGGTAGCGTAGCTCGTGGCGCCC
ACGCTCTTACCAGCCTTTTTAGCGTGGGCGCCCAGCAGAACCTGCGGCTGGTCA

>1333_S60_L001_R1_001.fastq_330_3a_5
CCCCCGCTGTGGGTATGGTGGTGGCACACGTCTTGCGGTTGCCCCAGACCTTATTCGACATAATAGCCGG
GGCCCATTGGGGCATCTTGGCGGGCCTAGCCTATTACTCTATGCAGGGCAATTGGGCCAAGGTCGCTATC
ATCATGGTTATGTTTTCAGGGGTCGATGCCGAAACACACACCACCGGTGGTAGCGTAGCTCGTGGCGCCC
ACGCTCTCACCAGCCTTTTTAGCGTGGGCGCTCAGCAGAACCTGCGGCTGGTCA

>1333_S60_L001_R1_001.fastq_331_3a_5
CCCCCGCTGTGGGTATGGTGGTGGCACACGTCTTGCGGTTGCCCCAGACCTTATTCGACATAATAGCCGG
GGCCCATTGGGGCATCTTGGCGGGCCTAGCCCATTACTCTATGCAGGGCAATTGGGCCAAGGTCGCTATC
ATCATGGTTATGTTTTCAGGGGTCGATGCCGAAACACACACCACCGGTGGTAGCGTAGCTCGTGGCGCCC
ACGCTCTTACCAGCCTTTTTAGCGTGGGCGCCCAGCAGAACCTGCGGCTGGTCA

>1333_S60_L001_R1_001.fastq_332_3a_5
CCCCCGCTGTGGGTATGGTGGTGGCACACGTCTTGCGGTTGCCCCAGACCTTATTCGACATAATAGCCGG
GGCCCATTGGGGCATCTTGGCGGGCCTAGCCTATTACTCTATGCAGGGCAATTGGGCCAAGGTCGCTATC
ATCATGGTTATGTTTTCAGGGGTCGATGCCGAAACACACACCACCGGTGGTAGCGTAGCTCGTGGCGCCC
ACGCTCGTACCAGCCTTTTTAGCGTGGGCGCCCAGCAGAACCTGCGGCTGGTCA

>1333_S60_L001_R1_001.fastq_334_3a_5
CCCCCGCTGTGGGTATGGTGGTGGCGCACGTCTTGCGGTTGCCCCAGACCTTATTCGACATAATAGCCGG
GGCCCATTGGGGCATCTTGGCGGGCCTAGCCTATTACTCTATGCAGGGCAATTGGGCCAAGGTCGCTATC
ATCATGGTTATGTTTTCAGGGGTCGATGCCGAAACACACACCACCGGGGGTAGCGTAGCTCGTGGCGCCC
ACGCTCTTACCAGCCTTTTTAGCGTGGGCGCCCAGCAGAACCTGCGGCTGGTCA

>1333_S60_L001_R1_001.fastq_335_3a_5
CCCCCGCTGTGGGTATGGTGGTGGCACACGTCTTGCGGTTGCCCCAGACCTTATTCGACATAATAGCCGG
GGCCCATTGGGGCATCTTGGCGGGCCTAGCCTATTACTCTATGCAGGGCAATTGGGCCAAGGTCGCTATC
ATCACGGTTATGTTTTCAGGGGTCGATGCCGAAACACACACCACCGGTGGTAGCGTAGCTCGTGGCGCCC
ACGCTCTTACCAGCCTTTTTAGCGTGGGCGCCCAGCAGAACCTGCGGCTGGTCA

>1333_S60_L001_R1_001.fastq_336_3a_5
CCCCCGCTGTGGGTATGGTGGTGGCACACGTCTTGCGGTTGCCCCAGACCTTATTCGACATAATAGCCGG
GGCCCATTGGGGCATCTTGGCGGGCCTAACCTATTACTCTATGCAGGGCAATTGGGCCAAGGTCGCTATC
ATCATGGTTATGTTTTCAGGGGTCGATGCCGAAACACACACCACCGGTGGTAGCGTAGCTCGTGGCGCCC
ACGCTCTTACCAGCCTTTTTAGCGTGGGCGCCCAGCAGAACCTGCGGCTGGTCA

>1333_S60_L001_R1_001.fastq_337_3a_5
CCCCCGCTGTGGGTATGGTAGTGGCACACGTCTTGCGGTTGCCCCAGACCTTATTCGACATAATAGCCGG
GGCCCATTGGGGCATCTTGGCGGGCCTAGCCTATTACTCTATGCAGGGCAATTGGGCCAAGGTCGCTATC
ATCATGGTTATGTTTTCAGGGGTCGATGCCGAAACACACACCACCGGTGGTAGCGTAGCTCGTGGCGCCC
ACGCTCTTACCAGCCTTTTTAGCGTGGGCGCCCAGCAGAACCTGCGGCTGGTCA

>1333_S60_L001_R1_001.fastq_338_3a_5
CCCCCGCTGTGGGTATGGTGGTGGCACACGTCTTGCGGTTGCCCCAGACCTTATTCGACACAATAGCCGG
GGCCCATTGGGGCATCTTGGCGGGCCTAGCCTATTACTCTATGCAGGGCAATTGGGCCAAGGTCGCTATC
ATCATGGTTATGTTTTCAGGGGTCGATGCCGAAACACACACCACCGGTGGTAGCGTAGCTCGTGGCGCCC
ACGCTCTTACCAGCCTTTTTAGCGTGGGCGCCCAGCAGAACCTGCGGCTGGTCA

>1333_S60_L001_R1_001.fastq_339_3a_5
CCCCCGCTGTGGGTATGGTGGTGGCACACGTCTTGCGGTTGCCCCAGACATTATTCGACATAATAGCCGG
GGCCCATTGGGGCATCTTGGCGGGCCTAGCCTATTACTCTATGCAGGGCAATTGGGCCAAGGTCGCTATC
ATCATGGTTATGTTTTCAGGGGTCGATGCCGAAACACACACCACCGGTGGTAGCGTAGCTCGTGGCGCCC
ACGCTCTTACCAGCCTTTTTAGCGTGGGCGCCCAGCAGAACCTGCGGCTGGTCA

>1333_S60_L001_R1_001.fastq_341_3a_5
CCCCCGCTGTGGGTATGGTGGTGGCACACGTCTTGCGGTTGCCCCAGACCTTATTCGACATAATAGCCGG
GGCCCATTGGGGCATCTTGGCGGACCTAGCCTATTACTCTATGCAGGGCAATTGGGCCAAGGTCGCTATC
ATCATGGTTATGTTTTCAGGGGTCGATGCCGAAACACACACCACCGGTGGTAGCGTAGCTCGTGGCGCCC
ACGCTCTTACCAGCCTTTTTAGCGTGGGCGCCCAGCAGAACCTGCGGCTGGTCA

>1333_S60_L001_R1_001.fastq_342_3a_5
CCCCCGCTGTGGGTATGGTGGTGGCACACGTCTTGCGGTTGCCCCAGACCTTATTCGACATAATAGCCGG
GGCCCATTGGGGCATCTTGGCGGGCCTAGCCTATTACTCTATGCAGGGCAATTGGGCCAAAGTCGCTATC
ATCATGGTTATGTTTTCTGGGGTCGATGCCGAAACACACACCACCGGTGGTAGCGTAGCTCGTGGCGCCC
ACGCTCTTACCAGCCTTTTTAGCGTGGGCGCCCAGCAGAACCTGCGGCTGGTCA

>1333_S60_L001_R1_001.fastq_343_3a_5
CCCCCGCTGTGGGTATGGTGGTGGCACACGTCTTGCGGTTGCCCCAGACCTTATTCGACATAATAGCCGG
GGCCCATTGGGGCATCTTGGCGGGCCTAGCCTATTACTCTATGCAGGGCAATTGGGCCAAGGTCGCTATC
ATCATGGTTATGTTTTCAGGGGTCGATGCCGAAACACACACCACCGGTGGTAGCGGAGCTCGTGGCGCCC
ACGCTCTTACCAGCCTTTTTAGCGTGGGCGCCCAGCAGAACCTGCGGCTGGTCA

>1333_S60_L001_R1_001.fastq_344_3a_5
CCCCCGCTGTGGGTATGGTGGTGGCACACGTCTTGCGGTTGCCCCAGACCTTATTCGACATAATAGCCGG
GGCCCATTGGGGCATCTTGGCGGGCCTAGCCTATTACTCTATGCAGGGCAATTGGGCCAAGGTCGCTATC
ATCATGGTTATGTTTTCAGGGGTCGATGCCGCAACACACACCACCGGTGGTAGCGTAGCTCGTGGCGCCC
ACGCTCTTACCAGCCTTTTTAGCGTGGGCGCCCAGCAGAACCTGCGGCTGGTCA

>1333_S60_L001_R1_001.fastq_345_3a_5
CCCCCGCTGTGGGTATGGTGGTGGCACACGTCTTGCGGTTGCCCCAGACCTTATTCGACATAATAGCCGG
GGCCCATTGGGGCATCTTGGCGGGCCTAGCCTATTACTCTATGCAGGGCAATTGGGCCAAGGTCGCTATC
ATCATGGTTATGTTTTCAGGGGTCGATGCCGTAACACACACCACCGGTGGTAGCGTAGCTCGTGGCGCCC
ACGCTCTTACCAGCCTTTTTAGCGTGGGCGCCCAGCAGAACCTGCGGCTGGTCA

>1333_S60_L001_R1_001.fastq_346_3a_5
CCCCCGCTGTGGGTATGGTGGTGGCACACGTCTTGCGGTTGCCCCAGACCTTATTCGACATAATAGCCGG
GGCCCATTGGGGCATCTTGGCGGGCCTAGCCTATTACTCTATGCAGGGCAATTGGGCCAAGGTCGCTATC
ATCATGGTCATGTTTTCAGGTGTCGATGCCGAAACACACACCACCGGTGGTAGCGTAGCTCGTGGCGCCC
ACGCTCTTACCAGCCTTTTTAGCGTGGGCGCCCAGCAGAACCTGCGGCTGGTCA

>1333_S60_L001_R1_001.fastq_347_3a_5
CCCCCGCTGTGGGTATGGTGGTGGCACACGTCTTGCGGTTGCCCCAGACCTTATTCGACATAATAGCCGG
GGCCCATTGGGGCATCTTGGCGGGCCTAGCCTATTACTCCATGCAGGGCAATTGGGCCAAGGTCGCTATC
ATCATGATTATGTTTTCAGGGGTCGATGCCGAAACACACACCACCGGTGGTAGTGTAGCTCGTGGCGCCA
ACTCTATTGCCAGCCTTTTTAGTGTGGGCGCCCAGCAGAACCTGCGGCTGGTCA
