# Supplementary material for: HCV transmission in high-risk communities in Bulgaria
Source: PLoS One. 2019 Mar 5;14(3):e0212350. doi: 10.1371/journal.pone.0212350 (PMC6400337; doi:10.1371/journal.pone.0212350)
Supplement: S1 File — (ZIP) [file pone.0212350.s002.zip › 1344_S6_L001_R1_001.fastq_1b_freq5.fas]

>1344_S6_L001_R1_001.fastq_1_1b_3456
CACCTACGACAGCCCTGGTAGTGTCGCAGTTACTCCGGATCCCACAAGCTGTCGTGGATATGGTGGTGGG
GGCCCACTGGGGAGTCCTGGCGGGCCTTGCCTACTATTCCATGGTGGGGAACTGGGCTAAGGTTTTGATT
GTGATGCTACTTTTTGCCGGAGTTGACGGGACCACCTACGTAACAGGGGGAGCGACGGGTCGCCAGACCT
CCGGTCTCGCGTCCCTCTTTACACCTGGGGCGGCTCAGAGGATCCAGCTTGTAA

>1344_S6_L001_R1_001.fastq_2_1b_415
CACCTACGACAGCCCTGGTAGTGTCGCAGTTACTCCGGATCCCACAAGCTGTCGTGGATATGGTGGTGGG
GGCCCACTGGGGAGTCCTGGCGGGCCTTGCCTACTATTCCATGGTGGGGAACTGGGCTAAGGTTTTGATT
GTGATGCTACTTTTTGCCGGAGTTGACGGGACCACCTACGTAACAGGGGGAGCGACGGGTCGCCAGACCT
CCGGTCTCGCGTCCCTCTTTACACCTGGGGCAGCTCAGAGGATCCAGCTTGTAA

>1344_S6_L001_R1_001.fastq_3_1b_211
CACCTACGACAGCCCTGGTAGTGTCGCAGTTACTCCGGATCCCACAAGCTGTCGTGGATATGGTGGTGGG
GGCCCACTGGGGAGTCTTGGCGGGCCTTGCCTACTATTCCATGGTGGGGAACTGGGCTAAGGTTTTGATT
GTGATGCTACTTTTTGCCGGAGTTGACGGGACCACCTACGTAACAGGGGGAGCGACGGGTCGCCAGACCT
CCGGTCTCGCGTCCCTCTTTACACCTGGGGCGGCTCAGAGGATCCAGCTTGTAA

>1344_S6_L001_R1_001.fastq_4_1b_182
CACCTACGACAGCCCTGGTAGTGTCGCAGTTACTCCGGATCCCACAAGCTGTCGTGGATATGGTGGTGGG
GGCCCACTGGGGAGTCCTGGCGGGCCTTGCCTACTATTCCATGGTGGGGAACTGGGCTAAGGTTTTGATT
GTGATGCTACTTTTTGCCGGAGTTGACGGGACCACCTACGTAACAGGGGGAGCGATGGGTCGCCAGACCT
CCGGTCTCGCGTCCCTCTTTACACCTGGGGCGGCTCAGAGGATCCAGCTTGTAA

>1344_S6_L001_R1_001.fastq_5_1b_149
CACCTACGACAGCCCTGGTAGTGTCGCAGTTACTCCGGATCCCACAAGCTATCGTGGATATGGTGGTGGG
GGCCCACTGGGGAGTCCTGGCGGGCCTTGCCTACTATTCCATGGTGGGGAACTGGGCTAAGGTTTTGATT
GTGATGCTACTTTTTGCCGGAGTTGACGGGACCACCTACGTAACAGGGGGAGCGACGGGTCGCCAGACCT
CCGGTCTCGCGTCCCTCTTTACACCTGGGGCGGCTCAGAGGATCCAGCTTGTAA

>1344_S6_L001_R1_001.fastq_6_1b_141
CACCTACGACAGCCCTGGTAGTGTCGCAGTTACTCCGGATCCCACAAGCTGTCGTGGATATGGTGGTGGG
GGCCCACTGGGGAGTCCTGGCGGGCCTTGCCTACTATTCCATGGTGGGGAACTGGGCTAAGGTTTTGATT
GTGATGCTACTTTTTGCCGGAGTTGACGGGACCACCTACGTAACAGGGGGAGCGACGGGTCGCCAGACCT
CCGGTCTCGCGTCCCTCTTCACACCTGGGGCGGCTCAGAGGATCCAGCTTGTAA

>1344_S6_L001_R1_001.fastq_7_1b_141
CACCTACGACAGCCCTGGTAGTGTCGCAGTTACTCCGGATCCCACAAGCTGTCGTGGATATGGTGGTGGG
GGCCCACTGGGGAGTCCTGGCGGGCCTTGCCTACTATTCCATGGTGGGGAACTGGGCTAAGGTTTTGATT
GTGATGCTACTCTTTGCCGGAGTTGACGGGACCACCTACGTAACAGGGGGAGCGACGGGTCGCCAGACCT
CCGGTCTCGCGTCCCTCTTTACACCTGGGGCGGCTCAGAGGATCCAGCTTGTAA

>1344_S6_L001_R1_001.fastq_8_1b_129
CACCTACGACAGCCCTGGTAGTGTCGCAGTTACTCCGGATCCCACAAGCTGTCGTGGATATGGTGGTGGG
GGCCCACTGGGGAGTCCTGGCGGGCCTTGCCTACTATTCCATGGTGGGGAACTGGGCTAAGGTTTTGATT
GTGATGCTACTTTTTGCCGGAGTTGACGGGACCACCTACGTAACAGGGGGAGCGACGGGTCGCCAGACCT
CCGGTCTCGCGTCCCTCTTTACACCTGGAGCGGCTCAGAGGATCCAGCTTGTAA

>1344_S6_L001_R1_001.fastq_9_1b_102
CACCTACGACAGCCCTGGTAGTGTCGCAGTTACTCCGGATCCCACAAGCTGTCGTGGATATGGTGGTGGG
GGCCCACTGGGGAGTCCTGGCGGGCCTTGCCTACTATTCCATGGTGGGGAACTGGGCTAAGGTTTTGATT
GTGATGCTACTTTTTGCCGGAGTTGACGGGACCACCTACGTAACAGGGGGAGCGACGGGTCGCCAGACCT
CCGGTCTCGCGTCCCTCTTTACGCCTGGGGCGGCTCAGAGGATCCAGCTTGTAA

>1344_S6_L001_R1_001.fastq_10_1b_74
CACCTACGACAGCCCTGGTGGTGTCGCAGTTACTCCGGATCCCACAAGCTGTCGTGGATATGGTGGTGGG
GGCCCACTGGGGAGTCCTGGCGGGCCTTGCCTACTATTCCATGGTGGGGAACTGGGCTAAGGTTTTGATT
GTGATGCTACTTTTTGCCGGAGTTGACGGGACCACCTACGTAACAGGGGGAGCGACGGGTCGCCAGACCT
CCGGTCTCGCGTCCCTCTTTACACCTGGGGCGGCTCAGAGGATCCAGCTTGTAA

>1344_S6_L001_R1_001.fastq_11_1b_74
CACCTACGACAGCCCTGGTAGTGTCGCAGTTACTCCGGATCCCACAAGCTGTCGTGGATATGGTGGTGGG
GGCCCACTGGGGAGTCTTGGCGGGCCTTGCCTACTATTCCATGGTGGGGAACTGGGCTAAGGTTTTGATT
GTGATGCTACTTTTTGCCGGAGTTGACGGGACCACCTACGTAACAGGGGGAGCGACGGGTCGCCAGACCT
CCGGTCTCGCGTCCCTCTTTACACCTGGGGCAGCTCAGAGGATCCAGCTTGTAA

>1344_S6_L001_R1_001.fastq_12_1b_69
CACCTACGACAGCCCTGGTAGTGTCGCAGTTACTCCGGATCCCACAAGCTGTCGTGGATATGGTGGTGGG
GGCCCACTGGGGAGTCCTAGCGGGCCTTGCCTACTATTCCATGGTGGGGAACTGGGCTAAGGTTTTGATT
GTGATGCTACTTTTTGCCGGAGTTGACGGGACCACCTACGTAACAGGGGGAGCGACGGGTCGCCAGACCT
CCGGTCTCGCGTCCCTCTTTACACCTGGGGCAGCTCAGAGGATCCAGCTTGTAA

>1344_S6_L001_R1_001.fastq_13_1b_69
CACCTACGACAGCCCTGGTAGTGTCGCAGTTACTCCGGATCCCACAAGCTGTCGTGGATATGGTGGTGGG
GGCCCACTGGGGAGTCCTGGCGGGCCTTGCCTACTATTCCATGGTGGGGAACTGGGCTAAGGTTTTGATT
GTGATGCTACTTTTTGCCGGAGTTGACGGGACCACCTACGTAACAGGGGGAGCGACGGGTCGCCAGACCT
CTGGTCTCGCGTCCCTCTTTACACCTGGGGCGGCTCAGAGGATCCAGCTTGTAA

>1344_S6_L001_R1_001.fastq_14_1b_62
CACCTACGACAGCCCTGGTAGTGTCGCAGTTACTCCGGATCCCACAAGCTGTCGTGGATATGGTGGTGGG
GGCCCACTGGGGAGTCCTGGCGGGCCTTGCCTACTATTCCATGGTGGGGAACTGGGCTAAGGTTTTGATT
GTGATGCTACTTTTTGCCGGAGTTGACGGGACCACCTACGTAACAGGGGGAGCGACGGGTCGCCAGACCT
CCGGTCTCGCGTCCCTCTTTACACCTGGGGCGGCTCAGAGGATCCGGCTTGTAA

>1344_S6_L001_R1_001.fastq_15_1b_62
CACCTACGACAGCCCTGGTAGTGTCGCAGTTACTCCGGATCCCACAAGCCGTCGTGGATATGGTGGTGGG
GGCCCACTGGGGAGTCCTGGCGGGCCTTGCCTACTATTCCATGGTGGGGAACTGGGCTAAGGTTTTGATT
GTGATGCTACTTTTTGCCGGAGTTGACGGGACCACCTACGTAACAGGGGGAGCGACGGGTCGCCAGACCT
CCGGTCTCGCGTCCCTCTTTACACCTGGGGCGGCTCAGAGGATCCAGCTTGTAA

>1344_S6_L001_R1_001.fastq_16_1b_61
CACCTACGACAGCCCTGGTAGTGTCGCAGTTACTCCGGATCCCACAAGCTGTCGTGGATATGGTGGTGGG
GGCCCACTGGGGAGTCCTGGCGGGCCTTGCCTACTATTCCATGGTGGGGAACTGGGCTAAGGTTTTGATT
GTGATGCTACTTTTTGCCGGAGTTGACGGGACCACCTACGTAACAGGGGGAGCGACGGGCCGCCAGACCT
CCGGTCTCGCGTCCCTCTTTACACCTGGGGCGGCTCAGAGGATCCAGCTTGTAA

>1344_S6_L001_R1_001.fastq_17_1b_60
CACCTACGACAGCCCTGGTAGTGTCGCAGTTACTCCGGATCCCACAAGCTGTCGTGGATATGGTAGTGGG
GGCCCACTGGGGAGTCCTGGCGGGCCTTGCCTACTATTCCATGGTGGGGAACTGGGCTAAGGTTTTGATT
GTGATGCTACTTTTTGCCGGAGTTGACGGGACCACCTACGTAACAGGGGGAGCGACGGGTCGCCAGACCT
CCGGTCTCGCGTCCCTCTTTACACCTGGGGCGGCTCAGAGGATCCAGCTTGTAA

>1344_S6_L001_R1_001.fastq_18_1b_60
CACCTACGACAGCCCTGGTAGTGTCGCAGTTACTCCGGATCCCACAAGCTATCGTGGATATGGTGGTGGG
GGCCCACTGGGGAGTCCTGGCGGGCCTTGCCTACTATTCCATGGTGGGGAACTGGGCTAAGGTTTTGATT
GTGATGCTACTTTTTGCCGGAGTTGACGGGACCACCTACGTAACAGGGGGAGCGACGGGTCGCCAGACCT
CCGGTCTCGCGTCCCTCTTCACACCTGGGGCGGCTCAGAGGATCCAGCTTGTAA

>1344_S6_L001_R1_001.fastq_19_1b_54
CACCTACGACAGCCCTGGTAGTGTCGCAGTTACTCCGGATCCCACAAGCTGTCGTGGATATGGTGGTGGG
GGCCCACTGGGGAGTCCTGGCGGGCCTTGCCTACTATTCCATGGTGGGGAACTGGGCTAAGGTTTTGATT
GTGATGCTACTTTTTGCTGGAGTTGACGGGACCACCTATGTAACAGGGGGAGCGACGGGTCGCCAGACCT
CCGGTCTCGCGTCCCTCTTTACACCTGGGGCGGCTCAGAGGATCCAGCTTGTAA

>1344_S6_L001_R1_001.fastq_20_1b_53
CACCTACGACAGCCCTGGTAGTGTCGCAGTTACTCCGGATCCCACAAGCTGTCGTGGATATGGTGGTGGG
GGCCCACTGGGGAGTCCTGGCGGGCCTTGCCTACTATTCCATGGTGGGGAACTGGGCTAAGGTTTTGATT
GTGATGCTACTTTTTGCCGGAGTTGACGGGACCACCTACGTAACAGGGGGGGCGACGGGTCGCCAGACCT
CCGGTCTCGCGTCCCTCTTTACACCTGGGGCGGCTCAGAGGATCCAGCTTGTAA

>1344_S6_L001_R1_001.fastq_21_1b_51
CACCTACGACAGCCCTGGTAGTGTCGCAGTTACTCCGGATCCCACAAGCTGTCGTGGATATGGTGGTGGG
GGCCCACTGGGGAGTCCTGGCGGGCCTTGCCTACTATTCCATGGTGGGGAACTGGGCTAAGGTTTTGATT
GTGATGCTACTTTTTGCCGGAGTTGACGGGACCACCTACGTAACAGGGGGAGCGACGGGTCGCCAGACCT
CCGGTCTCGCGTCCCTCTTTACTCCTGGGGCGGCTCAGAGGACCCAGCTTGTAA

>1344_S6_L001_R1_001.fastq_22_1b_51
CACCTACGACAGCCCTGGTAGTGTCGCAGTTACTCCGGATCCCACAAGCTGTCGTGGATATGGTGGTGGG
AGCCCACTGGGGAGTCCTGGCGGGCCTTGCCTACTATTCCATGGTGGGGAACTGGGCTAAGGTTTTGATT
GTGATGCTACTTTTTGCCGGAGTTGACGGGACCACCTACGTAACAGGGGGAGCGACGGGTCGCCAGACCT
CCGGTCTCGCGTCCCTCTTTAACCCTGGGGCAGCTCAGAGGATCCAGCTTGTAA

>1344_S6_L001_R1_001.fastq_23_1b_50
CACCTACGACAGCCCTGGTAGTGTCGCAGTTACTCCGGATCCCACAAGCTGTCGTGGATATGGTGGTGGG
GGCCCACTGGGGAGTCCTGGCGGGCCTTGCCTACTATTCCATGGTGGGGAACTGGGCTAAGGTTTTGATT
GTGATGCTACTTTTTGCCGGAGTTGACGGGACCACCTACGTAACAGGGGGAGCGACGGGTCGCCAGATCT
CCGGTCTCGCGTCCCTCTTTACACCTGGGGCGGCTCAGAGGATCCAGCTTGTAA

>1344_S6_L001_R1_001.fastq_24_1b_50
CACCTACGACAGCCCTGGTAGTGTCGCAGTTACTCCGGATCCCACAAGCTGTCGTGGATATGGTGGTGGG
GGCCCACTGGGGAGTCCTGGCGGGCCTTGCCTACTATTCCATGGTGGGGAACTGGGCTAAGGTTTTGATT
GTGATGCTACTTTTTGCCGGAGTTGACGGGACCACCTACGTAACAGGGGGAGCGACGGGTCGCCAGACCT
CCGGTCTCGCGCCCCTCTTTACACCTGGGGCGGCTCAGAGGATCCAGCTTGTAA

>1344_S6_L001_R1_001.fastq_25_1b_49
CACCTACGACAGCCCTGGTAGTGTCGCAGTTACTCCGGATCCCACAAGCTGTCGTGGATATGGTGGTGGG
GGCCCACTGGGGAGTCCTGGCGGGCCTTGCCTACTATTCCATGGTGGGGAACTGGGCTAAGGTTTTGATT
GTGATGCTACTTTTTGCCGGAGTTGACGGGACCACCTACGTAACAGGGGGAGCGACGGGTCGCCAGACCT
CCGGTCTCGCGTCCCTCTTTACACCTGGGGCGGCCCAGAGGATCCAGCTTGTAA

>1344_S6_L001_R1_001.fastq_26_1b_47
CACCTACGACAGCCCTGGTAGTGTCGCAGTTACTCCGGATCCCACAAGCTGTCGTGGATATGGTGGTGGG
GGCCCACTGGGGAGTCCTGGCGGGCCTTGCCTACTATTCCATGGTGGGGAACTGGGCTAAGGTTTTGATT
GTGATGCTACTTTTTGCCGGTGTTGACGGGACCACCTACGTAACAGGGGGAGCGACGGGTCGCCAGACCT
CCGGTCTCGCGTCCCTCTTTACACCTGGGGCGGCTCAGAGGATCCAGCTTGTAA

>1344_S6_L001_R1_001.fastq_27_1b_46
CACCTACGACAGCCCTGGTAGTGTCGCAGTTACTCCGGATCCCACAAGCTGTCGTGGATATGGTGGTGGG
GGCCCACTGGGGAGTCCTGGCGGGCCTTGCCTACTATTCCATGGTGGGGAACTGGGCCAAGGTTTTGATT
GTGATGCTACTTTTTGCCGGAGTTGACGGGACCACCTACGTAACAGGGGGAGCGACGGGTCGCCAGACCT
CCGGTCTCGCGTCCCTCTTTACACCTGGGGCGGCTCAGAGGATCCAGCTTGTAA

>1344_S6_L001_R1_001.fastq_28_1b_45
CACCTACGACAGCCCTGGTAGTGTCGCAGTTACTCCGGATCCCACAAGCTGTCGTGGATATGGTGGTGGG
GGCCCACTGGGGAGTCCTGGCGGGCCTTGCCTACTATTCCATGGTGGGGAACTGGGCTAAGGTTTTGATT
GTGATGCTACTTTTTGCCGGAGTTGACGGGACCACCTACGTAACAGGGGGAGCGACGGGTCGCCAGACCT
CCGGTCTCGCGTCCCTCTTTACACCTGGGGCGGCTCAGAGGGTCCAGCTTGTAA

>1344_S6_L001_R1_001.fastq_29_1b_44
CACCTACGACAGCCCTGGTAGTGTCGCAGTTACTCCGGATCCCACAAGCTGTCGTGGATATGGTGGTGGG
GGCCCACTGGGGAGTCCTGGCGGGCCTTGCCTACTATTCCATGGTGGGGAACTGGGCTAAGGTTTTGATT
GTGATGCTACTTTTTGCCGGAGTTGACGGGACCACCTACGTAACAGGGGGAGCGACGGGTCGCCAGACCT
CCGGTCTTGCGTCCCTCTTTACACCTGGGGCGGCTCAGAGGATCCAGCTTGTAA

>1344_S6_L001_R1_001.fastq_30_1b_41
CACCTACGACAGCCCTGGTAGTGTCGCAGTTACTCCGGATCCCACAAGCTGTCGTGGATATGGTGGTGGG
GGCCCACTGGGGAGTCCTGGCGGGCCTTGCCTACTATTCCATGGTGGGGAACTGGGCTAAGGTTTTGATT
GTGATGCTACTTTTTGCCGGAGTTGACGGGACCACCTACGTAACAGGGGGAGCGACGGGTCGCCAGACCT
CCGGCCTCGCGTCCCTCTTTACACCTGGGGCGGCTCAGAGGATCCAGCTTGTAA

>1344_S6_L001_R1_001.fastq_31_1b_41
CACCTACGACAGCCCTGGTAGTGTCGCAGTTACTCCGGATCCCACAAGCTGTCGTGGATATGGTGGTGGG
GGCCCACTGGGGAGTCCTGGCGGGCCTTGCCTACTATTCCATGGTGGGGAACTGGGCTAAGGTTTTGATT
GTGATGCTACTTTTTGCCGGAGTTGACGGGACCACCTACGTAACGGGGGGAGCGACGGGTCGCCAGACCT
CCGGTCTCGCGTCCCTCTTTACACCTGGGGCGGCTCAGAGGATCCAGCTTGTAA

>1344_S6_L001_R1_001.fastq_32_1b_41
CACCTACGACAGCCCTGGTAGTGTCGCAGTTACTCCGGATCCCACAAGCTGTCGTGGATATGGTGGTGGG
GGCCCACTGGGGAGTCCTGGCGGGCCTTGCCTACTATTCCATGGTGGGGAACTGGGCTAAGGTTTTGATT
GTGATGCTACTTTTTGCCGGAGTTGACGGGACCACCTACGTAACAGGGGGAGCGACGGGTCGCCAGACCT
CCGGTCTCGCGTCTCTCTTTACACCTGGGGCGGCTCAGAGGATCCAGCTTGTAA

>1344_S6_L001_R1_001.fastq_33_1b_40
CACCTACGACAGCCCTGGTAGTGTCGCAGTTACTCCGGATCCCACAAGCTGTCGTGGATATGGTGGTGGG
GGCCCACTGGGGAGTCCTGGCAGGCCTTGCCTACTATTCCATGGTGGGGAACTGGGCTAAGGTTTTGATT
GTGATGCTACTTTTTGCCGGAGTTGACGGGACCACCTACGTAACAGGGGGAGCGACAGGTCGCCAGACCT
CTGGTCTCGCGTCCCTCTTTACACCTGGGGCGGCTCAGAGGATCCAGCTTGTAA

>1344_S6_L001_R1_001.fastq_34_1b_40
CACCTACGACAGCCCTGGTAGTGTCGCAGTTACTCCGGATCCCACAAGCTATCGTGGATATGGTGGTGGG
GGCCCACTGGGGAGTCCTGGCGGGCCTTGCCTACTATTCCATGGTGGGGAACTGGGCTAAGGTTTTGATT
GTGATGCTACTTTTTGCCGGAGTTGACGGGACCACCTACGTAACAGGGGGAGCGACGGGTCGCCAGACCT
CCGGTCTCGCGTCCCTCTTCACACCTGGGGCGGCTCAGAGGGTCCAGCTTGTAA

>1344_S6_L001_R1_001.fastq_35_1b_38
CACCTACGACAGCCCTGGTAGTGTCGCAGTTACTCCGGATCCCACAAGCTGTCGTGGATATGGTGGTGGG
GGCCCACTGGGGAGTCCTGGCGGGCCTTGCCTACTATTCCATGGTGGGGAACTGGGCTAAGGTTTTGATT
GTGATGCTACTTTTTGCCGGAGTTGACGGGGCCACCTACGTAACAGGGGGAGCGACGGGTCGCCAGACCT
CCGGTCTCGCGTCCCTCTTTACACCTGGGGCGGCTCAGAGGATCCAGCTTGTAA

>1344_S6_L001_R1_001.fastq_36_1b_38
CACCTACGACAGCCCTGGTAGTGTCGCAGTTACTCCGGATCCCACAAGCTGTCGTGGATATGGTGGTGGG
GGCCCACTGGGGAGTCCTGGCGGGCCTTGCCTACTATTCCATGGTGGGGAACTGGGCTAAGGTTTTGATT
GTGATGCTACTTTTTGCCGGAGTTGACGGGACCACCTACGTAACAGGGGGAGCGACGGGTCGCCAGACCT
CCAGTCTCGCGTCCCTCTTTACACCTGGGGCGGCTCAGAGGATCCAGCTTGTAA

>1344_S6_L001_R1_001.fastq_37_1b_38
CACCTACGACAGCCCTGGTAGTGTCGCAGTTACTCCGGATCCCACAAGCTGTCGTGGATATGGTGGTGGG
GGCCCACTGGGGAGTCCTGGCGGGCCTTGCCTACTATTCCATGGTAGGGAACTGGGCTAAGGTTTTGATT
GTGATGCTACTCTTTGCCGGAGTTGACGGGACCACCTACGTAACAGGGGGAGCGACGGGTCGCCAGACCT
CCGGTCTCGCGTCCCTCTTTACACCTGGGGCGGCTCAGAGGATCCAGCTTGTAA

>1344_S6_L001_R1_001.fastq_38_1b_37
CACCTACGACAGCCCTGGTAGTGTCGCAGTTACTCCGGATCCCACAAGCTGTCGTGGATATGGTGGTGGG
GGCCCACTGGGGAGTCCTGGCGGGCCTTGCCTACTATTCCATGGTGGGGAACTGGGCTAAGGTTTTGATT
GTGATGCTGCTTTTTGCCGGAGTTGACGGGACCACCTACGTAACAGGGGGAGCGACGGGTCGCCAGACCT
CCGGTCTCGCGTCCCTCTTTACACCTGGGGCGGCTCAGAGGATCCAGCTTGTAA

>1344_S6_L001_R1_001.fastq_39_1b_37
CACCTACGACAGCCCTGGTAGTGTCGCAGTTACTCCGGATCCCACAAGCTGTCGTGGATATGGTGGTAGG
GGCCCACTGGGGAGTCCTGGCGGGCCTTGCCTACTATTCCATGGTGGGGAACTGGGCTAAGGTTTTGATT
GTGATGCTACTTTTTGCCGGAGTTGACGGGACCACCTACGTAACAGGGGGAGCGACGGGTCGCCAGACCT
CCGGTCTCGCGTCCCTCTTTACACCTGGGGCGGCTCAGAGGATCCAGCTTGTAA

>1344_S6_L001_R1_001.fastq_40_1b_35
CACCTACGACAGCCCTGGTAGTGTCGCAGTTACTCCGGATCCCACAAGCTATCGTGGATATGGTGGTGGG
GGCCCACTGGGGAGTCCTGGCGGGCCTTGCCTACTATTCCATGGTGGGGAACTGGGCTAAGGTTTTGATT
GTGATGCTACTCTTTGCCGGAGTTGACGGGACCACCTACGTAACAGGGGGAGCGACGGGTCGCCAGACCT
CCGGTCTCGCGTCCCTCTTTACACCTGGGGCGGCTCAGAGGATCCAGCTTGTAA

>1344_S6_L001_R1_001.fastq_41_1b_34
CACCTACGACAGCCCTGGTAGTGTCGCAGTTACTCCGGATCCCACAAGCTATCGTGGATATGGTGGTGGG
GGCCCACTGGGGAGTCCTGGCGGGCCTTGCCTACTATTCCATGGTGGGGAACTGGGCTAAGGTTTTGATT
GTGATGCTACTTTTTGCCGGAGTTGACGGGACCACCTACGTAACAGGGGGAGCGACGGGTCGTCAGACCT
CCGGTCTCGCGTCCCTCTTCACACCTGGGGCGGCTCAGAGGATCCAGCTTGTAA

>1344_S6_L001_R1_001.fastq_42_1b_34
CACCTACGACAGCCCTGGTAGTGTCGCAGTTACTCCGGATCCCACAAGCTGTCGTGGATATGGTGGTGGG
GGCCCACTGGGGAGTCCTGGCGGGCCTTGCCTACTATTCCATGGTGGGGAACTGGGCTAAGGTTTTGATT
GTGATGCTACTTTTCGCCGGAGTTGACGGGACCACCTACGTAACAGGGGGAGCGACGGGTCGCCAGACCT
CCGGTCTCGCGTCCCTCTTTACACCTGGGGCGGCTCAGAGGATCCAGCTTGTAA

>1344_S6_L001_R1_001.fastq_43_1b_34
CACCTACAACAGCCCTGGTAGTGTCGCAGTTACTCCGGATCCCACAAGCTGTCGTGGATATGGTGGTGGG
GGCCCACTGGGGAGTCCTGGCGGGCCTTGCCTACTATTCCATGGTGGGGAACTGGGCTAAGGTTTTGATT
GTGATGCTACTTTTTGCCGGAGTTGACGGGACCACCTACGTAACAGGGGGAGCGACGGGTCGCCAGACCT
CCGGTCTCGCGTCCCTCTTTACACCTGGGGCGGCTCAGAGGATCCAGCTTGTAA

>1344_S6_L001_R1_001.fastq_44_1b_34
CACCTACGACAGCCCTGGTAGTGTCGCAGTTACTCCGGATCCCACAAGCTGTCGTGGATATGGTGGTGGG
GGCCCACTGGGGAGTCCTGGCGGGCCTTGCCTACTATTCCATGGTGGGGAACTGGGCTAAGGTTTTGATT
GTGATGCTACTTTTTGCCGGAGTTGACGGGACCACCTACGTAACAGGGGGAGCGACGGGTCGCCAAACCT
CCGGTCTCGCGTCCCTCTTTACACCTGGGGCGGCTCAGAGGATCCAGCTTGTAA

>1344_S6_L001_R1_001.fastq_45_1b_33
CACCTACGACAGCCCTGGTAGTGTCGCAGTTACTCCGGATCCCACAAGCTGTCGTGGATATGGTGGTGGG
GGCCCACTGGGGAGTCCTAGCGGGCCTTGCCTACTATTCCATGGTGGGGAACTGGGCTAAGGTTTTGATT
GTGATGCTACTTTTTGCCGGAGTTGACGGGACCACCTACGTAACAGGGGGAGCGACGGGTCGCCAGACCT
CCGGTCTCGCGTCCCTCTTTACACCTGGGGCGGCTCAGAGGATCCAGCTTGTAA

>1344_S6_L001_R1_001.fastq_46_1b_33
CACCTACGGCAGCCCTGGTAGTGTCGCAGTTACTCCGGATCCCACAAGCTGTCGTGGATATGGTGGTGGG
GGCCCACTGGGGAGTCCTGGCGGGCCTTGCCTACTATTCCATGGTGGGGAACTGGGCTAAGGTTTTGATT
GTGATGCTACTTTTTGCCGGAGTTGACGGGACCACCTACGTAACAGGGGGAGCGACGGGTCGCCAGACCT
CCGGTCTCGCGTCCCTCTTTACACCTGGGGCGGCTCAGAGGATCCAGCTTGTAA

>1344_S6_L001_R1_001.fastq_47_1b_32
CACCTACGACAGCCCTGGTAGTGTCGCAGTTACTCCGGATCCCACAAGCTGTCGTGGATATGGTGGTGGG
GGCCCACTGGGGAGTCCTGGCGGGCCTTGCCTACTATTCCATGGTGGGGAACTGGGCTAAGGTTTTGATT
GCGATGCTACTTTTTGCCGGAGTTGACGGGACCACCTACGTAACAGGGGGAGCGACGGGTCGCCAGACCT
CCGGTCTCGCGTCCCTCTTTACACCTGGGGCGGCTCAGAGGATCCAGCTTGTAA

>1344_S6_L001_R1_001.fastq_48_1b_31
CACCTACGACAGCCCTGGTAGTGTCGCAGTTACTCCGGATCCCACAAACTGTCGTGGATATGGTGGTGGG
GGCCCACTGGGGAGTCCTGGCGGGCCTTGCCTACTATTCCATGGTGGGGAACTGGGCTAAGGTTTTGATT
GTGATGCTACTTTTTGCCGGAGTTGACGGGACCACCTACGTGACAGGGGGAGCGACGGGTCGCCAGACCT
CCGGTCTCGCGTCCCTCTTTACACCTGGGGCGGCTCAGAGGATCCAGCTTGTAA

>1344_S6_L001_R1_001.fastq_49_1b_30
CACCTACGACAGCCCTGGTAGTGTCGCAGTTACTCCGGATCCCACAAGCTATCGTGGATATGGTGGTGGG
GGCCCACTGGGGAGTCCTGGCGGGCCTTGCCTACTATTCCATGGTGGGGAACTGGGCTAAGGTTTTGATT
GTGATGCTACTTTTTGCCGGAGTTGGCGGGACCACCTACGTAACAGGGGGAGCGACGGGTCGCCAGACCT
CCGGTCTCGCGTCCCTCTTCACACCTGGGGCGGCTCAGAGGATCCAGCTTGTAA

>1344_S6_L001_R1_001.fastq_50_1b_30
CACCTACGACAGCCCTGGTAGTGTCGCAGTTACTCCGGATCCCACAAGCTGTCGTGGATATGGTGGTGGG
GGCCCACTGGGGAGTCCTGGCGGGCCTTGCCTACTATTCCATGGTGGGGAACTGGGCTAAGGTTTTGATT
GTGATGCTACTTTTTGCCGGAGTTGACGGGACCACCTACGTAACAGGGGGAGCGACGGGTCGCCAGACCT
CCGGTCTCGCGTCCCTCTTTACACCTGGGGCGGCTCAGAGGATCCAACTTGTAA

>1344_S6_L001_R1_001.fastq_51_1b_30
CACCTACGACGGCCCTGGTAGTGTCGCAGTTACTCCGGATCCCACAAGCTGTCGTGGATATGGTGGTGGG
GGCCCACTGGGGAGTCCTGGCGGGCCTTGCCTACTATTCCATGGTGGGGAACTGGGCTAAGGTTTTGATT
GTGATGCTACTTTTTGCCGGAGTTGACGGGACCACCTACGTAACAGGGGGAGCGACGGGTCGCCAGACCT
CCGGTCTCGCGTCCCTCTTTACACCTGGGGCGGCTCAGAGGATCCAGCTTGTAA

>1344_S6_L001_R1_001.fastq_52_1b_29
CACCTACGACAGCCCTGGTAGTGTCGCAGTTACTCCGGATCCCACAAGCTGTCGTGGATATGGTGGTGGG
AGCCCACTGGGGAGTCCTGGCGGGCCTTGCCTACTATTCCATGGTGGGGAACTGGGCTAAGGTTTTGATT
GTGATGCTACTTTTTGCCGGAGTTGACGGGACCACCTACGTAACAGGGGGAGCGACGGGTCGCCAGACCT
CCGGTCTCGCGTCCCTCTTTACACCTGGGGCGGCTCAGAGGATCCAGCTTGTAA

>1344_S6_L001_R1_001.fastq_53_1b_29
CACCTACGACAGCCCTGGTAGTGTCGCAGTTACTCCGGATCCCACAAGCTGTCGTGGATATGGTGGTGGG
GGCCCACTGGGGAGTCCTGGCGGGCCTTGCCTACTATTCCATGGCGGGGAACTGGGCTAAGGTTTTGATT
GTGATGCTACTTTTTGCCGGAGTTGACGGGACCACCTACGTAACAGGGGGAGCGACGGGTCGCCAGACCT
CCGGTCTCGCGTCCCTCTTTACACCTGGGGCAGCTCAGAGGATCCAGCTTGTAA

>1344_S6_L001_R1_001.fastq_54_1b_28
CACCTACGACAGCCCTGGTAGTGTCGCAGTTACTCCGGATCCCACAAGCTGTCGTGGATATGGTGGTGGG
GGCCCACTGGGGAGTCCTGGCGGGCCTTGCCTACTATTCCATGGTGGGGAACTGGGCTAAGGTTTTGATT
GTGATGCTACTTTTTGCCGGAGTTGACGGGACCACCTACGTAACAGGGGGAGCGACGGGTCGCCAGACCT
CTGGTCTCGCGTCCCTCTTTACACCTAGGGCGGCTCAGAGGATCCAGCTTGTAA

>1344_S6_L001_R1_001.fastq_55_1b_27
CACCTACGACAGCCCTGGTAGTGTCGCAGTTACTCCGGATCCCACAAGCTGTCGTGGATATGGTGGTGGG
GGCCCACTGGGGAGTCCTGGCGGGCCTTGCCTACTATTCCATGGTGGGGAACTGGGCTAAGGTTTTGATT
GTGATGCTACTTTTTGCCGGAGTTGACGGGACCACCTACGTAACAGGGGGAGCGACGGGTCGCCAGACCT
CCGGTCTCGCGTCCCTCTTTAACCCTGGGGCAGCTCAGAGGATCCAGCTTGTAA

>1344_S6_L001_R1_001.fastq_56_1b_27
CACCTACGACAGCCCTGGTAGTGTCGCAGTTACTCCGGATCCCACAAGCCGTCGTGGATATGGTGGTGGG
GGCCCACTGGGGAGTCCTGGCGGGCCTTGCCTACTATTCCATGGTGGGGAACTGGGCTAAGGTTTTGATT
GTGATGCTACTTTTTGCCGGAGTTGACGGGACCACCTACGTAACAGGGGGAGCGATGGGTCGCCAGACCT
CCGGTCTCGCGTCCCTCTTTACACCTGGGGCGGCTCAGAGGATCCAGCTTGTAA

>1344_S6_L001_R1_001.fastq_57_1b_26
CACCTACAACAGCCCTGGTAGTGTCGCAGTTACTCCGGATCCCACAAGCTGTCGTGGATATGGTGGTGGG
GGCCCACTGGGGAGTCCTGGCGGGCCTTGCCTACTATTCCATGGTGGGGAACTGGGCTAAGGTTTTGATT
GTGATGCTACTTTTTGCCGGAGTTGACGGGACCGCCTACGTAACAGGGGGAGCGACGGGCCGCCAGACCT
CCGGTCTCGCGTCCCTCTTTACACCTGGGGCGGCTCAGAGGATCCAGCTTGTAA

>1344_S6_L001_R1_001.fastq_58_1b_25
CACCTACGACAGCCCTGGTAGTGTCGCAGTTACTCCGGATCCCACAAGCTGTCGTGGATATGGTGGTGGG
GGCCCACTGGGGAGTCCTGGCGGGCCTTGCCTACTATTCCATGGTGGGGAACTGGGCTAAGGTTTTGATT
GTGATGCTACTTTTTGCCGGAGTTGACGGGACCACCTACGTAACAGGGGGAGCGATGGGTCGCCAGACCT
CCGGTCTCGCGTCCCTCTTCACACCTGGGGCGGCTCAGAGGATCCAGCTTGTAA

>1344_S6_L001_R1_001.fastq_59_1b_25
CACCTACGACAGCCCTGGTAGTGTCGCAGTTACTCCGGATCCCACAAGCTATCGTGGATATGGTGGTGGG
GGCCCACTGGGGAGTCCTGGCGGGCCTTGCCTACTATTCCATGGTGGGGAACTGGGCTAAGGTTTTGGTT
GTGATGCTACTTTTTGCCGGAGTTGACGGGACCACCTACGTAACAGGGGGAGCGACGGGTCGCCAGACCT
CCGGTCTCGCGTCCCTCTTCACACCTGGGGCGGCTCAGAGGATCCAGCTTGTAA

>1344_S6_L001_R1_001.fastq_60_1b_24
CACCTACGACAGCCCTGGTAGTGTCGCAGTTACTCCGGATCCCACAAGCTGTCGTGGATATGGTGGTGGG
GGCCCACTGGGGAGTCCTGGCGGGCCTTGCCTACTATTCCATGGTGGGGAACTGGGCTAAGGTTTTGATT
GTGATGCTACTTTTTGCCGGAGTTGACGGGACCACCTACGTGACAGGGGGAGCGACGGGTCGCCAGACCT
CCGGTCTCGCGTCCCTCTTTACACCTGGGGCGGCTCAGAGGATCCAGCTTGTAA

>1344_S6_L001_R1_001.fastq_61_1b_24
CACCTACGACAGCCCTGGTAGTGTCGCAGTTACTCCGGATCCCACAAGCTGTCGTGGATATGGTGGTGGG
GGCCCACTGGGGAGTCCTGGCGGGCCTTGCCTACTATTCCATGGTGGGGAACTGGGCTAAGGTTTTGATT
GTGATGCTACTATTTGCCGGAGTTGACGGGACCACCTACGTAACAGGGGGAGCGACGGGTCGCCAGACCT
CCGGTCTCGCGTCCCTCTTTACACCTGGGGCGGCTCAGAGGATCCAGCTTGTAA

>1344_S6_L001_R1_001.fastq_62_1b_23
CACCTACGACAGCCCTGGTAGTGTCGCAGTTACTCCGGATCCCACAAGCTATCGTGGATATGGTGGTGGG
GGCCCACTGGGGAGTCCTGGCGGGCCTTGCCTACTATTCCATGGTGGGGAACTGGGCTAAGGTTTTGATT
GTGATGCTACTTTTTGCCGGAGTTGACGGGACCACCTACGTAACAGGGGGAGCGATGGGTCGCCAGACCT
CCGGTCTCGCGTCCCTCTTCACACCTGGGGCGGCTCAGAGGATCCAGCTTGTAA

>1344_S6_L001_R1_001.fastq_63_1b_23
CACCTACGACAGCCCTGGTAGTGTCGCAGTTACTCCGGATCCCACAAGCTGTCGTGGATATGGTGGTAGG
GGCCCACTGGGGAGTCTTGGCGGGCCTTGCCTACTATTCCATGGTGGGGAACTGGGCTAAGGTTTTGATT
GTGATGCTACTTTTTGCCGGAGTTGACGGGACCACCTACGTAACAGGGGGAGCGACGGGTCGCCAGACCT
CCGGTCTCGCGTCCCTCTTTACACCTGGGGCGGCTCAGAGGATCCAGCTTGTAA

>1344_S6_L001_R1_001.fastq_64_1b_22
CACCTACGACAGCCCTGGTAGTGTCGCAGTTACTCCGGATCCCACAAGCTGTCGTGGATATGGTGGTGGG
GGCCCACTGGGGAGTCCTGGCGGGCCTTGCCTACTATTCCATGGTGGGGAACTGGGCTAAGGTTTTGATT
GTGATGCTACTTTTTGCCGGAGTTGACGGGACCACCTACGTAACAGGGGGAGCGACGGGTCGCCAGACCT
CCGGTCTCGCGTCCCTCTTCACACCTGGGGCGGCTCAGAGGGTCCAGCTTGTAA

>1344_S6_L001_R1_001.fastq_65_1b_22
CACCTACGACAGCCCTGGTAGTGTCGCAGTTACTCCGGATCCCACAAGCTATCGTGGATATGGTGGTGGG
GGCCCACTGGGGAGTCCTGGCGGGCCTTGCCTACTATTCCATGGTGGGGAACTGGGCTAAGGTTTTGATT
GTGATGCTACTTTTTGCCGGAGTTGACGGGACCACCTACGTAACAGGGGGAGCGACGGGTCGGCAGACCT
CCGGTCTCGCGTCCCTCTTCACACCTGGGGCGGCTCAGAGGATCCAGCTTGTAA

>1344_S6_L001_R1_001.fastq_66_1b_22
CACCTACGACAGCCCTGGTAGTGTCGCAGTTACTCCGGATCCCACAAGCTGTCGTGGATATGGTGGTGGG
GGCCCACTGGGGAGTCCTGGCGGGCCTTGCCTACTATTCCATGGTGGGGAACTGGGCTAAGGTTTTGATT
GTGATGCTACTTTTTGCCGGAGTTGACGGGACCGCCTACGTAACAGGGGGAGCGACGGGCCGCCAGACCT
CCGGTCTCGCGTCCCTCTTTACACCTGGGGCGGCTCAGAGGATCCAGCTTGTAA

>1344_S6_L001_R1_001.fastq_67_1b_21
CACCTACGACAGCCCTGGTAGTGTCGCAGTTACTCCGGATCCCACAAGCTGTCGTGGATATGGTGGTGGG
GGCCCACTGGGGAGTCCTGGCGGGCCTTGCCTACTATTCCATGGTGGGGAACTGGGCTAAGGTTTTGATT
GTGATGCTACTTTTTGCCGGAGTTGACGGGACCACCTATGTAACAGGGGGAGCGACGGGTCGCCAGACCT
CCGGTCTCGCGTCCCTCTTTACACCTGGGGCGGCTCAGAGGATCCAGCTTGTAA

>1344_S6_L001_R1_001.fastq_68_1b_21
CACCTACGACAGCCCTGGTAGTGTCGCAGTTACTCCGGATCCCACAAGCTGTCGTGGATATGGTGGTGGG
GGCCCACTGGGGAGTCCTGGCGGGCCTTGCCTACTATTCCATGGTGGGGAACTGGGCTAAGGGTTTGATT
GTGATGCTACTTTTTGCCGGAGTTGACGGGACCACCTACGTAACAGGGGGAGCGACGGGTCGCCAGACCT
CCGGTCTCGCGTCCCTCTTTACACCTGGGGCCGCTCAGAGGATCCAGCTTGTAA

>1344_S6_L001_R1_001.fastq_69_1b_20
CACCTACGACAGCCCTGGTAGTGTCGCAGTTACTCCGGATCCCACAAGCTGTCGTGGATATGGTGGTGGG
GGCCCACTGGGGAGTCCTGGCGGGCCTTGCCTACTATTCCATGGTGGGGAACTGGGCTAAGGTTTTGATT
GTGATGCTACTTTTTGCCGGAGTTGACGGGACCACCTACGTAACATGGGGAGCGACGGGTCGCCAGACCT
CCGGTCTCGCGTCCCTCTTTACACCTGGGGCGGCTCAGAGGATCCAGCTTGTAA

>1344_S6_L001_R1_001.fastq_70_1b_20
CACCTACGACAGCCCTGGTAGTGTCGCAGTTACTCCGGATCCCACAAGCTATCGTGGATATGGTGGTGGG
GGCCCACTGGGGAGTCCTGGCGGGCCTTGCCTACTATTCCATGGTGGGGAACTGGGCTAAGGTTTTGATT
GTGATGCTACTTTTTGCCGGAGTTGACGGGACCACCTACGTAACAGGGGGAGCGACGGGTCGCCAGACCT
CCGGTCTCGCGTCCCTCTTCACACCTGGGGCAGCTCAGAGGATCCAGCTCGTAA

>1344_S6_L001_R1_001.fastq_71_1b_20
CACCTACGACAGCCCTGGTAGTGTCGCAGTTACTCCGGATCCCACAAGCTGTCGTGGATATGGTGGTGGG
GGCCCACTGGGGAGTCCTGGCGGGCCTTGCCTACTATTCCATGGTGGGGGACTGGGCTAAGGTTTTGATT
GTGATGCTACTTTTTGCCGGAGTTGACGGGACCACCTACGTAACAGGGGGAGCGACGGGTCGCCAGACCT
CCGGTCTCGCGTCCCTCTTTACACCTGGGGCGGCTCAGAGGATCCAGCTTGTAA

>1344_S6_L001_R1_001.fastq_72_1b_20
CACCTACGACAGCCCTGGTAGTGTCGCAGTTACTCCGGATCCCACAAGCTGTCGTGGATATGGTGGTGGG
GGCCCACTGGGGAGTCCTGGCGGGCCTTGCCTACTATTCCATGGTGGGGAACTGGGCTAAGGTTTTGATT
GTGATGCTACTTTTTGCCGGAGTTGACGGGACCACCTACGTAACAGGGGGAGCAACGGGTCGCCAGACCT
CCGGTCTCGCGTCCCTCTTTACACCTGGGGCGGCTCAGAGGATCCAGCTTGTAA

>1344_S6_L001_R1_001.fastq_73_1b_20
CACCTACGACAGCCCTGGTAGTGTCGCAGTTACTCCGGATCCCACAAGCTGTCGTGGATATGGTGGTGGG
GGCCCACTGGGGAGTCCTGGCGGGCCTTGCCTACTATTCCATGGTGGGGAACTGGGCTAAGGTTTTGATT
GTGATGCTACTTTTTGCCGGAGTTGACGGGACCACCTACGTAACAGGGGGAGCGACAGGTCGCCAGACCT
CTGGTCTCGCGTCCCTCTTTACACCTGGGGCGGCTCAGAGGATCCAGCTTGTAA

>1344_S6_L001_R1_001.fastq_74_1b_20
CACCTACGACAGCCCTGGTAGTGTCGCAGTTACTCCGGATCCCACAAGCTGTCGTGGATATGGTGGCGGG
GGCCCACTGGGGAGTCCTGGCGGGCCTTGCCTACTATTCCATGGTGGGGAACTGGGCTAAGGTTTTGATT
GTGATGCTACTTTTTGCCGGAGTTGACGGGACCACCTACGTAACAGGGGGAGCGACGGGTCGCCAGACCT
CCGGTCTCGCGTCCCTCTTTACACCTGGGGCGGCTCAGAGGATCCAGCTTGTAA

>1344_S6_L001_R1_001.fastq_75_1b_20
CACCTACGACAGCCCTGGTAGTGTCGCAGTTACTCCGGATCCCACAAGCTGTCGTGGATATGGTGGTGGG
GGCCCACTGGGGAGTCTTGGCGGGCCTTGCCTACTATTCCATGGTGGGGAACTGGGCTAAGGTTTTGATT
GTGATGCTACTTTTTGCCGGAGTTGACGGGACCACCTACGTAACAGGGGGAGCGATGGGTCGCCAGACCT
CCGGTCTCGCGTCCCTCTTTACACCTGGGGCGGCTCAGAGGATCCAGCTTGTAA

>1344_S6_L001_R1_001.fastq_76_1b_19
CACCTACGACAGCCCTGGTAGTGTCGCAGTTACTCCGGATCCCACAAGCTGTCGTGGATATGGTGGTGGG
GGCCCACTGGGGAGTCCTGGCGGGCCTTGCCTACTATTCCATGGTGGGGAACTGGGCTAAGGTTTTGATT
GTGATGCTACTTTTTGCCAGAGTTGACGGGACCACCTACGTAACAGGGGGAGCGACGGGTCGCCAGACCT
CCGGTCTCGCGTCCCTCTTTACACCTGGGGCGGCCCAGAGGATCCAGCTTGTAA

>1344_S6_L001_R1_001.fastq_77_1b_19
CACCTACGACAGCCCTGGTAGTGTCGCAGTTACTCCGGATCCCACAAGCTGTCGTGGATATGGTGGTGGG
GGCCCACTGGGGAGTCCTGGCGGGCCTTGCCTACTATTCCATGGTGGGGAACTGGGCTAAGGTTTTGATT
GTGATGCTACTTTTTACCGGAGTTGACGGGACCACCTACGTAACAGGGGGAGCGACGGGTCGCCAGACCT
CCGGTCTCGCGTCCCTCTTTACACCTGGGGCGGCTCAGAGGATCCAGCTTGTAA

>1344_S6_L001_R1_001.fastq_78_1b_19
CACCTACGACAGCCCTGGTAGTGTCGCAGTTACTCCGGATCCCACAAGCTGTCGTGGATATGGTGGTGGG
GGCCCACTGGGGAGTCCTGGCGGGCCTTGCCTACTATTCCATGGTGGGGAACTGGGCTAAGGTTTTGATT
GTGATGCTACTTTTTGCCGGAGTTGACGGGACCACCTACGTAACAGGGGGAGCGACGGGTCGCCAGACCT
CCGGTCTCGCGTCCCTCTTTACACCTGGGGCGGCTCAGGGGATCCAGCTTGTAA

>1344_S6_L001_R1_001.fastq_79_1b_19
TACCTACGACAGCCCTGGTAGTGTCGCAGTTACTCCGGATCCCACAAGCTGTCGTGGATATGGTGGTGGG
GGCCCACTGGGGAGTCCTGGCGGGCCTTGCCTACTATTCCATGGTGGGGAACTGGGCTAAGGTTTTGATT
GTGATGCTACTTTTTGCCGGAGTTGACGGGACCACCTACGTAACAGGGGGAGCGACGGGTCGCCAGACCT
CCGGTCTCGCGTCCCTCTTTACACCTGGGGCGGCTCAGAGGATCCAGCTTGTAA

>1344_S6_L001_R1_001.fastq_81_1b_19
CACCTACGACAGCCCTGGTAGTGTCGCAGTTACTCCGGATCCCACAAGCTGTCGTGGATATGGTGGTGGG
GGCCCACTGGGGAGTCCTGGCGGGCCTTGCCTACTATTCCATGGTGGGGAACTGGGCTAAGGTTTTGATT
GTGGTGCTACTTTTTGCCGGAGTTGACGGGACCACCTACGTAACAGGGGGAGCGACGGGTCGCCAGACCT
CCGGTCTCGCGTCCCTCTTTACACCTGGGGCGGCTCAGAGGATCCAGCTTGTAA

>1344_S6_L001_R1_001.fastq_82_1b_18
CACCTACGACAGCCCTGGTAGTGTCGCAGTTACTCCGGACCCCACAAGCTGTCGTGGATATGGTGGTGGG
GGCCCACTGGGGAGTCCTGGCGGGCCTTGCCTACTATTCCATGGTGGGGAACTGGGCTAAGGTTTTGATT
GTGATGCTACTTTTTGCCGGAGTTGACGGGACCACCTACGTAACAGGGGGAGCGACGGGTCGCCAGACCT
CCGGTCTCGCGTCCCTCTTTACACCTGGGGCGGCTCAGAGGATCCAGCTTGTAA

>1344_S6_L001_R1_001.fastq_83_1b_18
CACCTACGACGGCCCTGGTAGTGTCGCAGTTACTCCGGATCCCACAAGCTGTCGTGGATATGGTGGTGGG
GGCCCACTGGGGAGTCCTGGCGGGCCTTGCCTACTATTCCATGGTGGGGAACTGGGCTAAGGTTTTGATT
GTGATGCTACTTTTTGCCGGAGTTGACGGGACCACCTACGTAACAGGGGGAGCGACGGGTCGCCAGACCT
CCGGTCTCGCGTCCCTCTTTACACCTGGGGCGGCCCAGAGGATCCAGCTTGTAA

>1344_S6_L001_R1_001.fastq_84_1b_18
CACCTACGACAGCCCTGGTAGTGTCGCAGTTACTCCGGATCCCACAAGCTGTCGTGGATATGGTGGTGGG
GGCCCACTGGGGAGTCCTGGCGGGCCTTGCCTACTACTCCATGGTGGGGAACTGGGCTAAGGTTTTGATT
GTGATGCTACTTTTTGCCGGAGTTGACGGGACCACCTACGTAACAGGGGGAGCGACGGGTCGCCAGACCT
CCGGTCTCGCGTCCCTCTTTACACCTGGGGCGGCTCAGAGGATCCAGCTTGTAA

>1344_S6_L001_R1_001.fastq_85_1b_17
CACCTACGACAGCCCTGGTAGTGCCGCAGTTACTCCGGATCCCACAAGCTGTCGTGGATATGGTGGTGGG
GGCCCACTGGGGAGTCCTGGCGGGCCTTGCCTACTATTCCATGGTGGGGAACTGGGCTAAGGTTTTGATT
GTGATGCTACTTTTTGCCGGAGTTGACGGGACCACCTACGTAACAGGGGGAGCGACGGGTCGCCAGACCT
CCGGTCTCGCGTCCCTCTTTACACCTGGGGCGGCTCAGAGGATCCAGCTTGTAA

>1344_S6_L001_R1_001.fastq_86_1b_17
CACCTACGACAGCCCTGGTAGTGTCGCAGTTACTCCGGATCCCACAAGCTGTCGTGGATATGGTGGTGGG
GGCCCACTGGGGAGCCCTGGCGGGCCTTGCCTACTATTCCATGGTGGGGAACTGGGCTAAGGTTTTGATT
GTGATGCTACTTTTTGCCGGAGTTGACGGGACCACCTACGTAACAGGGGGAGCGACGGGTCGCCAGACCT
CCGGTCTCGCGTCCCTCTTTACACCTGGGGCGGCTCAGAGGATCCAGCTTGTAA

>1344_S6_L001_R1_001.fastq_87_1b_17
CACCTACGACAGCCCTGGTAGTGTCGCAGTTACTCCGGATCCCACAAGCTGTCGTGGGTATGGTGGTGGG
GGCCCACTGGGGAGTCCTGGCGGGCCTTGCCTACTATTCCATGGTGGGGAACTGGGCTAAGGTTTTGATT
GTGATGCTACTTTTTGCCGGAGTTGACGGGACCACCTACGTAACAGGGGGAGCGACGGGTCGCCAGACCT
CCGGTCTCGCGTCCCTCTTTACACCTGGGGCGGCTCAGAGGATCCAGCTTGTAA

>1344_S6_L001_R1_001.fastq_88_1b_17
CACCTACGACAGCCCTGGTAGTGTCGCAGTTACTCCGGATCCCACAAACTGTCGTGGATATGGTGGTGGG
GGCCCACTGGGGAGTCCTGGCGGGCCTTGCCTACTATTCCATGGTGGGGAACTGGGCTAAGGTTTTGATT
GTGATGCTACTTTTTGCCGGAGTTGACGGGACCACCTACGTAACAGGGGGAGCGACGGGTCGCCAGACCT
CCGGTCTCGCGTCCCTCTTTACACCTGGGGCGGCTCAGAGGATCCAGCTTGTAA

>1344_S6_L001_R1_001.fastq_89_1b_16
CACCTACGACAGCCCTGGTAGTGTCGCAGTTACTCCGGATCCCACAAGCTGTCGTGGATATGGTGGTGGG
GGCCCACTGGGGAGTCCTGGCGGGCCTTGCCTACTATTCCATAGTGGGGAACTGGGCTAAGGTTTTGATT
GTGATGCTACTTTTTGCCGGAGTTGACGGGACCACCTACGTAACAGGGGGAGCGACGGGTCGCCAGACCT
CCGGTCTCGCGTCCCTCTTTACACCTGGGGCGGCTCAGAGGATCCAGCTTGTAA

>1344_S6_L001_R1_001.fastq_90_1b_16
CACCTACGACAGCCCTGGTAGTGTCGCAGTTACTCCGGATCCCACAAGCTGTCGTGGATATGGTGGTGGG
GGCCCACTGGGGAGTCCTGGCGGGCCTTGCCTACTATTCCATGGTGGGGAACTGGGCTAAGGTTTTGATT
GTGATGCTACTTTTTGCCGGAGTTGACGGGACCACCTACGTAACAGGGGGAGCGACGGGTCGCCAGACCT
CCGGTCTGGCGTCCCTCTTTACACCTGGGGCGGCTCAGAGGATCCAGCTTGTAA

>1344_S6_L001_R1_001.fastq_91_1b_16
CACCTACGACAGCCCTGGTAGTGTCGCAGTTACCCCGGATCCCACAAGCTGTCGTGGATATGGTGGTGGG
GGCCCACTGGGGAGTCCTGGCGGGCCTTGCCTACTATTCCATGGTGGGGAACTGGGCTAAGGTTTTGATT
GTGATGCTACTTTTTGCCGGAGTTGACGGGACCACCTACGTAACAGGGGGAGCGACGGGTCGCCAGACCT
CCGGTCTCGCGTCCCTCTTTACACCTGGGGCGGCTCAGAGGATCCAGCTTGTAA

>1344_S6_L001_R1_001.fastq_92_1b_16
CACCTACGACAGCCCTGGTAGTGTCGCAGTTACTCCGGATCCCACAAGCTGTCGTGGATATGGTGGTGGG
GGCCCACTGGGGAGTCCTGGCGGGCCTTGCCTACTATTCCATGGTGGGGAACTGGGCTAAGGTTTTGATT
GTGATGCTACTTTTTGCCGGAGTTGACGGGACCACCTACGTAACAAGGGGAGCGACGGGTCGCCAGACCT
CCGGTCTCGCGTCCCTCTTTACACCTGGGGCGGCTCAGAGGATCCAGCTTGTAA

>1344_S6_L001_R1_001.fastq_93_1b_16
CACCTACGACAGCCCTGGTAGTGTCGCAGTTACTCCGGATCCCACAAGCTGTCGTGGATATGGTGGTGGG
GGCCCACTGGGGAGTCCTGGCGGGCCTTGCCTACTATTCCATGGTGGGGAACTGGGCTAAGGTTTTGATT
GTGATGCTACTTTTTGCCGGAGTTGACGGGACCACCTACGTAACAGGGGGAGCGACGGGTCGCCAGACCT
CCGGTCTCGCGTCCCTCTTTACACCTGGGGCGGCTCAGAGGACCCAGCTTGTAA

>1344_S6_L001_R1_001.fastq_94_1b_16
CACCTACGACAGCCCTGGTAGTGTCGCAGTTACTCCGGATCCCACAAGCTGTCGTGGATATGGTGGTGGG
GGCCCACTGGGGAGTCCTGGCGGGCCTTGCCTACTATTCCATGGTGGGGAACTGGGCTAAGGTTTTGATT
GTGATGCTACTTTTTGCCGGAGTCGACGGGACCACCTACGTAACAGGGGGAGCGACGGGTCGCCAGACCT
CCGGTCTCGCGTCCCTCTTTACACCTGGGGCGGCTCAGAGGATCCAGCTTGTAA

>1344_S6_L001_R1_001.fastq_95_1b_16
CACCTACGACAGCCCTGGTAGTGTCGCAGTTACTCCGGATCCCACAAGCTGTCGTGGATATGGTGGTGGG
GGCCCACTGGGGAGTCCTGGCGGGCCTTGCCTACTATTCCATGGTGGGGAACTGGGCTAAGGTTTTGATT
GTGATGCTACTTTTTGCCGGAGTTGACGGGACCACCTACGTAACAGGGGGAGCGACGGGTCGCCAGACCT
CCGGTCTCGCGTCCCTCTTTACACCTGGGGCGGCTCAGAGGATCCAGCCTGTAA

>1344_S6_L001_R1_001.fastq_96_1b_15
CACCTACGACAGCCCTGGTAGTGTCGCAGTTACTCCGGATCCCACAGGCTGTCGTGGATATGGTGGTGGG
GGCCCACTGGGGAGTCCTGGCGGGCCTTGCCTACTATTCCATGGTGGGGAACTGGGCTAAGGTTTTGATT
GTGATGCTACTTTTTGCCGGAGTTGACGGGACCACCTACGTAACAGGGGGAGCGACGGGTCGCCAGACCT
CCGGTCTCGCGTCCCTCTTTACACCTGGGGCGGCTCAGAGGATCCAGCTTGTAA

>1344_S6_L001_R1_001.fastq_97_1b_15
CACCTACGACAGCCCTGGTAGTGTCGCAGTTACTCCGGATCCCACAAGCTGTCGTGGATATGGTGGTGGG
GGCCCACTGGGGAGTCCTGGCGGGCCTTGCCTACTATTCCATGGTGGGGAACTGGGCTAAGGTTTTGATT
GTGATGCTACTTTTTGCCGGAGTTGACGGGACCACCTACGTAACAGGGGGAGCGACGGGTCGTCAGACCT
CCGGTCTCGCGTCCCTCTTCACACCTGGGGCGGCTCAGAGGATCCAGCTTGTAA

>1344_S6_L001_R1_001.fastq_98_1b_15
CACCTACGACAGCCCTGGTAGTGTCGCAGTTACTCCGGATCCCACAAGCTGTCGTGGATATGGTGGTGGG
GGCCCACTGGGGAGTCCTGGCGGGCCTTGCCTACTATTCCATGGCGGGGAACTGGGCTAAGGTTTTGATT
GTGATGCTACTTTTTGCCGGAGTTGACGGGACCACCTACGTAACAGGGGGAGCGACGGGTCGCCAGACCT
CCGGTCTCGCGTCCCTCTTTACACCTGGGGCGGCTCAGAGGATCCAGCTTGTAA

>1344_S6_L001_R1_001.fastq_99_1b_15
CACCTACGACAGCCCTGGTAGTGTCGCAGTTACTCCGGATCCCACAAGCTGTCGTGGATATGGTGGTGGG
GGCCCACTGGGGAGTCCTGGCGGGCCTTGCCTACTATTCCATGGTGGGGAACTGGGCTAAGGTTTTGATT
GTGATGCTACTTTTTGCCGGAGTTGACGGGACCACCTACGTAACAGGGGGAGCGACGGGTCGCCAGACCC
CCGGTCTCGCGTCCCTCTTTACACCTGGGGCGGCTCAGAGGATCCAGCTTGTAA

>1344_S6_L001_R1_001.fastq_100_1b_15
CACCTACGACAGCCCTGGTAGTGTCGCAGTTACTCCGGATCCCACAAGCTGTCGTGGATATGGTGGTGGG
GGCCCACTGGGGAGTCCTGGCGGGCCTTGCCTACTATTCCATGGTGGGGAGCTGGGCTAAGGTTTTGATT
GTGATGCTACTTTTTGCCGGAGTTGACGGGACCACCTACGTAACAGGGGGAGCGACGGGTCGCCAGACCT
CCGGTCTCGCGTCCCTCTTTACACCTGGGGCGGCTCAGAGGATCCAGCTTGTAA

>1344_S6_L001_R1_001.fastq_101_1b_15
CACCTACGACAGCCCTGGTAGTGTCGCAGTTACTCCGGATCCCACAAGCTGTCGTGGATATGGTGGTGGG
GGCCCACTGGGGAGTCCTGGCGGGCCTTGCCTACTATTCCATGGTGGGGAACTGGGCTAAGGTTTTGATT
GTGATGCTACTTTTTGCCGGAGTTGACGGGACCACCTACGTAACAGGGGGAGCGACGGGTCGCCAGACCT
CCGGTCTCGCGTCCCTCTTTACACCTGGGGCGGCTCAGAGGATCCAGCTTGTAG

>1344_S6_L001_R1_001.fastq_102_1b_15
CACCTACGACAGCCCTGGTAGTGTCGCAGTTACTCCGGATCCCACAAGCTGTCGTGGATATGGTGGTGGG
GGCCCACTGGGGAGTCCTGGCGGGCCTTGCCTACTATTCCATGGTGGGGAACTGGGCTAAGGTTTTGATT
GTGATGCTACTTTTTGCCGGAGTTGACGGGACCACCTACGTAACAGGGGGAGCAACGGGTCGCCAGACCT
CCGGTCTCGCGTCCCTCTTTACACCTGGGGCGGCTCAGAGGATCCGGCTTGTAA

>1344_S6_L001_R1_001.fastq_103_1b_15
CACCTACGACAGCCCTGGTAGTGTCGCAGTTACTCCGGATCCCACAAGCTGTCGTGGATATGGTGGTGGG
GGCCCACTGGGGAGTCCTGGCGGGCCTTGCCTACTATTCCATGGTGGGGAACTGGGCTAAGGTTTTGATT
GTGATGCTACTTTTTGCCGGAGTTGACGGGACCACCTACGTAACCGGGGGAGCGACGGGTCGCCAGACCT
CCGGTCTCGCGTCCCTCTTTACACCTGGGGCGGCTCAGAGGATCCAGCTTGTAA

>1344_S6_L001_R1_001.fastq_104_1b_15
CACCTACGACAGCCCTGGTAGTGTCGCAGTTACTCCGGATCCCACAAGCTGTCGTGGATATGGTGGTGGG
GGCCCACTGGGGAGTCCTGGCGGGCCTTGCCTACTATTCCATGGTGGGGAACTGGGCTAAGGTTTTGATT
GTGATGCTACTTTTTGCCGGAGTTGACGGGACCACCTACGTAACAGGGGGAGCGACGGGTCGCCAGACCT
CCGGTCTCGCGTCCCCCTTTACACCTGGGGCGGCTCAGAGGATCCAGCTTGTAA

>1344_S6_L001_R1_001.fastq_105_1b_14
CACCTACGACAGCCCTGGTAGTGTCGCAGTTACTCCGGATCCCACAAGCTGTCGTGGATATGGTGGTGGG
GGCCCACTGGGGAGTCCTGGCGGGCCTTGCCTACTATTCCATGGTGGGGAACTGGGCTAAGGTTTTGATT
GTGATGCTACTTTTTGCCGGAGTTGGCGGGACCACCTACGTAACAGGGGGAGCGACGGGTCGCCAGACCT
CCGGTCTCGCGTCCCTCTTTACACCTGGGGCGGCTCAGAGGATCCAGCTTGTAA

>1344_S6_L001_R1_001.fastq_106_1b_14
CACCTACGACAGCCCTGGTAGTGTCGCAGTTACTCCGGATCCCACAAGCTGTCGTGGATATGGTGGTGGG
GGCCCACTGGGGAGTCCTGGCGGGCCTTGCCTACTATTCCATGGTGGGGAACTGGGCTAAGGTTTTGATT
GTGATGCTACTTTTTGCCGGAGTTGACGGGACCACCTACGTAACAGGGGGAGCGACGGGTCGCCAGACCT
CTGGTCTCGCGTCCCTCTTTACACCTGGGGCAGCTCAGAGGATCCAGCTTGTAA

>1344_S6_L001_R1_001.fastq_107_1b_14
CACCTACGACAGCCCTGGTAGTGTCGCAGTTACTCCGGATCCCACAAGCTGTCGTGGATATGGTGGTGGG
GGCCCACTGGGGAGTCCTGGCAGGCCTTGCCTACTATTCCATGGTGGGGAACTGGGCTAAGGTTTTGATT
GTGATGCTACTTTTTGCCGGAGTTGACGGGACCACCTACGTAACAGGGGGAGCGACGGGTCGCCAGACCT
CCGGTCTCGCGTCCCTCTTTACACCTGGGGCGGCTCAGAGGATCCAGCTTGTAA

>1344_S6_L001_R1_001.fastq_108_1b_14
CACCTACGACAGCCCTGGTAGTGTCGCAGTTACTCCGGATCCCACAAGCTGTCGTGGATATGGTGGTGGG
GGCCCACTGGGGAGTCCTGGCGGGCCTTGCCTACTATTCCATGGTGGGGAACTGGGCTAAGGTTTTGATT
GTGATGCTACTTTTTGCCGGAGTTGACGGGACCACCTACGTAACAGGGGGAGCGACGGGTCGCCAGACCT
CCGGTCTCGCCTCCCTCTTTACACCTGGGGCGGCTCAGAGGATCCAGCTTGTAA

>1344_S6_L001_R1_001.fastq_109_1b_14
CACCTACGACAGCCCTGGTAGTGTCGCAGTTACTCCGGATCCCACAAGCTATCGTGGATATGGTGGTGGG
GGCCCACTGGGGAGTCCTGGCGGGCCTTGCCTACTATTCCATGGTGGGGAACTGGGCTAAGGTTTTGATT
GTGATGCTACTTTTTGCCGGAGTTGACGGGACCACCTACGTAACAGGGGGAGCGACGGGTCGCCAGACCT
CCGGTCTCGCGTCCCTCTTTACACCTGGGGCAGCTCAGAGGATCCAGCTTGTAA

>1344_S6_L001_R1_001.fastq_110_1b_14
CACCTACGACAGCCCTGGTAGTGTCGCAGTTACTCCGGATCCCACAAGCTGTCGTGGATATGGTGGTGGG
GGCCCACTGGGGAGTCCTGGCGGGCCCTGCCTACTATTCCATGGTGGGGAACTGGGCTAAGGTTTTGATT
GTGATGCTACTTTTTGCCGGAGTTGACGGGACCACCTACGTAACAGGGGGAGCGACGGGTCGCCAGACCT
CCGGTCTCGCGTCCCTCTTTACACCTGGGGCGGCTCAGAGGATCCAGCTTGTAA

>1344_S6_L001_R1_001.fastq_111_1b_14
CACCTACGACAGCCCTGGTAGTGTCGCAGTTACTCCGGATCCCACAAGCTGTCGTGGATATGGTGGTGGG
GGCCCACTGGGGAGTCCTGGCGGGCCTTGCCTACTATTCCATGGTGGGGAACTGGGCTAAGGTTTTGATT
GTGATGCTACTTTTTGCCGGAGTTGACGGGACCACCTACGTAACAGGGGGAGCGGCGGGTCGCCAGACCT
CCGGTCTCGCGTCCCTCTTTACACCTGGGGCGGCTCAGAGGATCCAGCTTGTAA

>1344_S6_L001_R1_001.fastq_112_1b_14
CACCTACGACAGCCCTGGTAGTGTCGCAGTTACTCCGGATCCCACAAGCTGTCGTGGATATGGTGGTGGG
GGCCCACTGGGGAGTCCTGGCGGGCCTTGCCTACTATTCCATGGTGGGGAACTGGGCTAAGGTTTTGGTT
GTGATGCTACTTTTTGCCGGAGTTGACGGGACCACCTACGTAACAGGGGGAGCGACGGGTCGCCAGACCT
CCGGTCTCGCGTCCCTCTTTACACCTGGGGCGGCTCAGAGGATCCAGCTTGTAA

>1344_S6_L001_R1_001.fastq_113_1b_13
CACCTACGACAGCCCTGGTAGTGTCGCAGTTACTCCGGATCCCACAAGCTGTCGTGGATATGGTGGTGGG
GGCCCACTGGGGAGTCCTGGCGGGCCTTGCCTACTATTCCATGGTGGGGAACTGGGCTAAGGTTTTGATT
GTGATGCTACTTTTTGCCGGAGTTGACGGGACCACCTGCGTAACAGGGGGAGCGACGGGTCGCCAGACCT
CCGGTCTCGCGTCCCTCTTTACACCTGGGGCGGCTCAGAGGATCCAGCTTGTAA

>1344_S6_L001_R1_001.fastq_114_1b_13
CACCTACGACAGCCCTGGTAGTGTCGCAGTTACTCCGGATCCCACAAGCTGTCGTGGATATGGTGGTGGG
GGCCCACTGGGGAGTCCTGGCGGGCCTTGCCTACTATTCCATGGTGGGGAACTGGGCTAAGGTTTTGATC
GTGATGCTACTTTTTGCCGGAGTTGACGGGACCACCTACGTAACAGGGGGAGCGACGGGTCGCCAGACCT
CCGGTCTCGCGTCCCTCTTTACACCTGGGGCGGCTCAGAGGATCCAGCTTGTAA

>1344_S6_L001_R1_001.fastq_115_1b_13
CACCTACGACAGCCCTGGTAGTGTCGCAGTTACTCCGGATCCCACAAGCTGTCGTGGATATGGTGGTGGG
GTCCCACTGGGGAGTCCTGGCGGGCCTTGCCTACTATTCCATGGTGGGGAACTGGGCTAAGGTTTTGATT
GTGATGCTACTTTTTGCCGGAGTTGACGGGACCACCTACGTAACAGGGGGAGCGACGGGTCGCCAGACCT
CCGGTCTCGCGTCCCTCTTTACACCTGGGGCGGCTCAGAGGATCCAGCTTGTAA

>1344_S6_L001_R1_001.fastq_116_1b_13
CACCTACGACAGCCCTGGTAGTGTCGCAGTTACTCCGGATCCCACAAGCTGTCGTGGATATGGTGGTGGG
GGCCCACTGGGGAGTCCTGGCGGGCCTTGCCTACTATTCCATGGTGGGGAACTGGGCTAAGGTTTTGATT
GTGATGCTACCTTTTGCCGGAGTTGACGGGACCACCTACGTAACAGGGGGAGCGACGGGTCGCCAGACCT
CCGGTCTCGCGTCCCTCTTTACACCTGGGGCGGCTCAGAGGATCCAGCTTGTAA

>1344_S6_L001_R1_001.fastq_117_1b_12
CACCTACGACAGCCCTGGTAGTGTCGCAGTTACTCCGGATCCCACAAGCTGTCGTGGATATGGTGGTGGG
GGCCCACTGGGGAGTCCTGGCGGGCCTTGCCTACTATTCCATGGTGGGGAACTGGGCTAAGGTTTTGATT
GTGATGCTACTTTTTGCCGGAGTTGACGGGACCACCTACGTAACAGGGGGAGCGACGGGTCGCCAGACCT
CCGGTCTCGTGTCCCTCTTTACACCTGGGGCGGCTCAGAGGATCCAGCTTGTAA

>1344_S6_L001_R1_001.fastq_118_1b_12
CACCTACGACAGCCCTGGTAGTGTCGCAGTTACTCCGGATCCCACAAGCTGTCGTGGATATGGTGGTGGG
GGCCCACTGGGGAGTCCTGGCGGGCCTTGCCTACTATTCCATGGTGGGGAACTGGGCTAAGGTTTTGATT
GTGATGCTACTTTTTGCCGGAGTTGACGGGACCACCTACGTAACAGGGGGAGCGACGGGTCGGCAGACCT
CCGGTCTCGCGTCCCTCTTCACACCTGGGGCGGCTCAGAGGATCCAGCTTGTAA

>1344_S6_L001_R1_001.fastq_119_1b_12
CACCTACGACAGCCCTGGTAGTGTCGCAGTTACTCCGGATCCCACAAGCTGTCGTGGATATGGTGGTGGG
GGCCCACTGGGGAGTCCTGGCGGGCCTTGCCTACTATTCCATGGTAGGGAACTGGGCTAAGGTTTTGATT
GTGATGCTACTTTTTGCCGGAGTTGACGGGACCACCTACGTAACAGGGGGAGCGACGGGTCGCCAGACCT
CCGGTCTCGCGTCCCTCTTTACACCTGGGGCGGCTCAGAGGATCCAGCTTGTAA

>1344_S6_L001_R1_001.fastq_120_1b_12
CACCTACGACAGCCCTGGTAGTGTCGCAGTTACTCCGGATCCCACAAGCTGTCGTGGATATGGTGGTGGG
GGCCCACTGGGGAGTCCTGGCGGGCCTTGCCTACTATCCCATGGTGGGGAACTGGGCTAAGGTTTTGATT
GTGATGCTACTTTTTGCCGGAGTTGACGGGACCACCTACGTAACAGGGGGAGCGACGGGTCGCCAGACCT
CCGGTCTCGCGTCCCTCTTTACACCTGGGGCGGCTCAGAGGATCCAGCTTGTAA

>1344_S6_L001_R1_001.fastq_121_1b_12
CACCTACGACAGCCCTGGTAGTGTCGCAGTTACTCCGGATCCCACAAGCTGTCGTGGATATGGTGGTGGG
GGCCCACTGGGGAGTCCTGGCGGGCCTTGCCTACTATTCCATGGTGGGGAACTGGGCTAAGGTTTTGATT
GTGATGCTACTCTTTGCCGGAGTTGACGGGACCACCTACGTAACAGGGGGAGCGACGGGTCGCCAGACCT
CCGGTCTCGCGTCCCTCTTTACACCTGGGGCAGCTCAGAGGATCCAGCTTGTAA

>1344_S6_L001_R1_001.fastq_122_1b_12
CACCTACGACAGCCCTGGTAGTGTCGCAGTTACTCCGGATCCCACAAGCTGTCGTGGACATGGTGGTGGG
GGCCCACTGGGGAGTCCTGGCGGGCCTTGCCTACTATTCCATGGTGGGGAACTGGGCTAAGGTTTTGATT
GTGATGCTACTTTTTGCCGGAGTTGACGGGACCACCTACGTAACAGGGGGAGCGACGGGTCGCCAGACCT
CCGGTCTCGCGTCCCTCTTTACACCTGGGGCGGCTCAGAGGATCCAGCTTGTAA

>1344_S6_L001_R1_001.fastq_123_1b_12
CACCTACGACAGCCCTGGTAGTGTCGCAGTTACTCCGGATCCCACAAGCTGTCGTGGATATGGTGGTGGG
GGCCCACTGGGGAGTCCTGGCGGGCCTTGCCTACTATTCCATGGTGGGGAACTGGGCTAAGGTTTTGATT
GTGATGCTACTTTTTGCCGGGGTTGACGGGACCACCTACGTAACAGGGGGAGCGACGGGTCGCCAGACCT
CCGGTCTCGCGTCCCTCTTTACACCTGGGGCGGCTCAGAGGATCCAGCTTGTAA

>1344_S6_L001_R1_001.fastq_124_1b_12
CACCTACGACAGCCCTGGTAGTGTCGCAGTTACTCCGGATCCCACAAGCTGTCGTGGATATGGTGGTGGG
GGCCCACTGGGGAGTCCTGGCGGGCCTTGCCTACTATTCCATGGTGGGGAACTGGGCTAAGGTTTTGATT
GTGATGCTACTTTTTGCCGGAGTTGACGGGACCACCTACGTAACAGGGGGAGCGACGGGTCGCCAGACCT
CCGGTCTCGCGTCCCTCCTTACACCTGGGGCGGCTCAGAGGATCCAGCTTGTAA

>1344_S6_L001_R1_001.fastq_125_1b_12
CACCTACGACAGCCCTGGTAGTGTCGCAGTTACTCCGGATCCCACAAGCTATCGTGGATATGGTGGTGGG
GGCCCACTGGGGAGTCCTGGCGGGCCTTGCCTACTATTCCATGGTGGGGAACTGGGCTAAGGTTTTGATT
GTGATGCTACTTTTTGCCGGAGTTGACGGGACCACCTACGTAACAGGGGGAGCGATGGGTCGCCAGACCT
CCGGTCTCGCGTCCCTCTTTACACCTGGGGCGGCTCAGAGGATCCAGCTTGTAA

>1344_S6_L001_R1_001.fastq_126_1b_12
CACCTACGACAGCCCTGGTAGTGTCGCAGTTACTCCGGATCCCACAAGCTGTCGTGGATATGGTGGTGGG
GGCCCACTGGGGAGTCCTGGCGGGCCTTGCCTACTATTCCATGGTGGGGAACTGGGCTAAGGTTTTGATT
GTGATGCTACTTTTTGCCGGAGTTGACGGGACCACCTACGTAACAGGGGGAGCGACGGGTCGCCAGACCT
CCGGTCCCGCGTCCCTCTTTACACCTGGGGCGGCTCAGAGGATCCAGCTTGTAA

>1344_S6_L001_R1_001.fastq_127_1b_12
CACCTACGACAGCCCTGGTAGTGTCGCAGTTACTCCGGATCCCACAAGCTGTCGTGGATATGGTGGTGGG
GGCCCACTGGGGAGTCCTGGCGGGCCTTGCCTACTATTCCATGGTGGGGAACTGGGCTAAGGTTTTGATT
GTGATGCTACTTTTTGCCGGAGTTGACGGGACCACCTACGTAACAGGGGGAGCGATGGGTCGCCAGACCT
CCGGTCTCGCGTCCCTCTTTACACCTGGGGCAGCTCAGAGGATCCAGCTTGTAA

>1344_S6_L001_R1_001.fastq_128_1b_12
CACCTACGACAGCCCTGGTAGTGTCGCAGTTACTCCGGATCCCACAAGCTGTCGTGGATATGGTGGTGGG
GGCCCACTGGGGAGTCCTGGCGGGCCTTGCCTACTATTCCATGGTGGGGAACTGGGCTAAGGTTTTGATT
GTGATGCTACTTTTTGCCGGAGTTGACGGGACCACCTACGTAACAGGGGGAGCGACGGGTCGCCAGACCT
CCGGACTCGCGTCCCTCTTTACACCTGGGGCGGCTCAGAGGATCCAGCTTGTGA

>1344_S6_L001_R1_001.fastq_129_1b_12
CACCTACGACAGCCCTGGTAGTGTCGCAGTTACTCCGGATCCCACAAGCTGTCGTGGATATGGTGGTGGG
GGCCCACTGGGGAGTCCTGGCGGGCCTTGCCTACTATTCCATGGTGGGGAACTGGGCTAAGGTTTTGATT
GTGATGCTACTTTTTGCCGGAGTTGACGGGACCACCTACGCAACAGGGGGAGCGACGGGTCGCCAGACCT
CCGGTCTCGCGTCCCTCTTTACACCTGGGGCGGCTCAGAGGATCCAGCTTGTAA

>1344_S6_L001_R1_001.fastq_130_1b_12
CACCTACGACAGCCCTGGTAGTGTCGCAGTTACTCCGGATCCCACAAGCTGTCGTGGATATGGTGGTGGG
GGCCCACCGGGGAGTCCTGGCGGGCCTTGCCTACTATTCCATGGTGGGGAACTGGGCTAAGGTTTTGATT
GTGATGCTACTTTTTGCCGGAGTTGACGGGACCACCTACGTAACAGGGGGAGCGACGGGTCGCCAGACCT
CCGGTCTCGCGTCCCTCTTTACACCTGGGGCGGCTCAGAGGATCCAGCTTGTAA

>1344_S6_L001_R1_001.fastq_131_1b_12
CACCTACGACAGCCCTGGTAGTGTCGCAGTTACTCCGGATCCCACAAGCTGTCATGGATATGGTGGTGGG
GGCCCACTGGGGAGTCCTGGCGGGCCTTGCCTACTATTCCATGGTGGGGAACTGGGCTAAGGTTTTGATT
GTGATGCTACTTTTTGCCGGAGTTGACGGGACCACCTACGTAACAGGGGGAGCGACGGGTCGCCAGACCT
CCGGTCTCGCGTCCCTCTTTACACCTGGGGCGGCTCAGAGGATCCAGCTTGTAA

>1344_S6_L001_R1_001.fastq_132_1b_12
CACCTACGACAGCCCTGGTAGTGTCGCAGTTACTCCGGATCCCACAAGCTGTCGTGGATATGGTGGTGGG
GGCCCACTGGGGGGTCCTGGCGGGCCTTGCCTACTATTCCATGGTGGGGAACTGGGCTAAGGTTTTGATT
GTGATGCTACTTTTTGCCGGAGTTGACGGGACCACCTACGTAACAGGGGGAGCGACGGGTCGCCAGACCT
CCGGTCTCGCGTCCCTCTTTACACCTGGGGCGGCTCAGAGGATCCAGCTTGTAA

>1344_S6_L001_R1_001.fastq_133_1b_12
CACCTACGACAGCCCTGGTAGTGTCGCAGTTACTCCGGATCCCACAAGCTGTCGTGGATATGGTGGTGGG
GGCCCACTGGGGAGTCCTGGCGGGCCTTGCCTACTATTCCATGGTGGGGAACTGGGCTAAGGTTTTGATT
GTGATGCTACTTTTTGCCGGAGTTGACGGGACCACCTACGTAACAGGGGGAGCGACGGGTCGCCAGACCT
CCGGTCTCGCGTCCCTCTTTGCACCTGGGGCGGCTCAGAGGATCCAGCTTGTAA

>1344_S6_L001_R1_001.fastq_134_1b_11
CACCTACGACAGCCCTGGTAGTGTCGCAGTTACTCCAGATCCCACAAGCTGTCGTGGATATGGTGGTGGG
GGCCCACTGGGGAGTCCTGGCGGGCCTTGCCTACTATTCCATGGTGGGGAACTGGGCTAAGGTTTTGATT
GTGATGCTACTTTTTGCCGGAGTTGACGGGACCACCTACGTAACAGGGGGAGCGACGGGTCGCCAGACCT
CCGGTCTCGCGTCCCTCTTTACACCTGGGGCGGCTCAGAGGATCCAGCTTGTAA

>1344_S6_L001_R1_001.fastq_135_1b_11
CACCTACGACAGCCCTGGTAGTGTCGCAGTTACTCCGGATCCCACAAGCTGTCGTGGATATGGTGGTGGG
GGCCCACTGGGGAGTCCTGGCGGGCCTTGCCTACTATTCCATGGTGGGGAACTGGGCTAAGGTTTTGATT
GTGATGCTACTTTTTGCTGGAGTTGACGGGACCACCTACGTAACAGGGGGAGCGACGGGTCGCCAGACCT
CCGGTCTCGCGTCCCTCTTTACACCTGGGGCGGCTCAGAGGATCCAGCTTGTAA

>1344_S6_L001_R1_001.fastq_136_1b_11
CACCTACGACAGCCCTGGTAGTGTCGCAGTTACTCCGGATCCCACAAGCTGTCGTGGATATGGTGGTGGG
GGCCCACTGGGGAGTCCCGGCGGGCCTTGCCTACTATTCCATGGTGGGGAACTGGGCTAAGGTTTTGATT
GTGATGCTACTTTTTGCCGGAGTTGACGGGACCACCTACGTAACAGGGGGAGCGACGGGTCGCCAGACCT
CCGGTCTCGCGTCCCTCTTTACACCTGGGGCGGCTCAGAGGATCCAGCTTGTAA

>1344_S6_L001_R1_001.fastq_137_1b_11
CACCTACGACAGCCCTGGTAGTGTCGCAGTTACTCCGGATCCCACAAGCTGTCGTGGATATGGTGGTGGG
GGCCCACTGGGGAGTCCTGGCGGGCCTTGCCTACTATTCCATGGTGGGGAACTGGGCTAAGGTTTTGATT
GTGATGCTACTCTTTGCCGGAGTTGACGGGACCACCTACGTAACAGGGGGAGCGACGGGTCGCCAGACCT
CCAGTCTCGCGTCCCTCTTTACACCTGGGGCGGCTCAGAGGATCCAGCTTGTAA

>1344_S6_L001_R1_001.fastq_138_1b_11
CACCTACGACAGCCCTGGTAGTGTCGCAGTTACTCCGGATCCCACAAGCTGTCGTGGATATGGTGGTGGA
GGCCCACTGGGGAGTCCTGGCGGGCCTTGCCTACTATTCCATGGTGGGGAACTGGGCTAAGGTTTTGATT
GTGATGCTACTTTTTGCCGGAGTTGACGGGACCACCTACGTAACAGGGGGAGCGACGGGTCGCCAGACCT
CCGGTCTCGCGTCCCTCTTTACACCTGGGGCGGCTCAGAGGATCCAGCTTGTAA

>1344_S6_L001_R1_001.fastq_139_1b_11
CACCTACGACAGCCCTGGTAGTGTCGCAGTTACTCCGGATCCCACAAGCTGTCGTGGATATGGTGGTGGG
GGCCCACTGGGGAGTCTTGGCGGGCCTTGCCTACTATTCCATGGTGGGGAACTGGGCTAAGGTTTTGATT
GTGATGCTACTTTTTGCCGGAGTTGACGGGACCACCTACGTAACAGGGGGAGCGACGGGTCGCCAGACCT
CCGGTCTCGCGTCCCTCTTTACGCCTGGGGCAGCTCAGAGGATCCAGCTTGTAA

>1344_S6_L001_R1_001.fastq_140_1b_11
CACCTACGACAGCCCTGGTAGTGTCGCAGCTACTCCGGATCCCACAAGCTGTCGTGGATATGGTGGTGGG
GGCCCACTGGGGAGTCCTGGCGGGCCTTGCCTACTATTCCATGGTGGGGAACTGGGCTAAGGTTTTGATT
GTGATGCTACTTTTTGCCGGAGTTGACGGGACCACCTACGTAACAGGGGGAGCGACGGGTCGCCAGACCT
CCGGTCTCGCGTCCCTCTTTACACCTGGGGCGGCTCAGAGGATCCAGCTTGTAA

>1344_S6_L001_R1_001.fastq_141_1b_11
CACCTACGACAGCCCTGGTAGTGTCGCAGTTACTCCGGATCCCACAAGCTGTCGTGGATATGGTGGTGGG
GGCCCACTGGGGAGTCCTGGCGGGCCTTGCCTACTATTCCATGGTGGGGAACTGGGCTAAGGCTTTGATT
GTGATGCTACTTTTTGCCGGAGTTGACGGGACCACCTACGTAACAGGGGGAGCGACGGGTCGCCAGACCT
CCGGTCTCGCGTCCCTCTTTACACCTGGGGCGGCTCAGAGGATCCAGCTTGTAA

>1344_S6_L001_R1_001.fastq_142_1b_11
CACCTACGACAGCCCTGGTAGTGTCGCAGTTACTCCGGATCCCACAAGCTGTCGTGGATATGGTGGTGGG
GGCCCACTGGGGAGTCCTGGCGGGCCTTGCCTACTATTCCATGGTGGGGAACTGGGCTAAGGGTTTGATT
GTGATGCTACTTTTTGCCGGAGTTGACGGGACCACCTACGTAACAGGGGGAGCGACGGGTCGCCAGACCT
CCGGTCTCGCGTCCCTCTTTACACCTGGGGCGGCTCAGAGGATCCAGCTTGTAA

>1344_S6_L001_R1_001.fastq_143_1b_11
CACCTACGACAGCCCTGGTAGTGTCGCAGTTACTCCGGATCCCACAAGCTGTCGTGGATATGGTGGTGGG
GGCCCACTGGGGAGTCCTGGCGGGCCTTGCCTACTATTCCATGGTGGGGAACTGGGCTAAGGTTTTGATT
GTGATGCTACTTTTTGCCGGAGTTGACGGGACCACCTACGTAACAGGGGGAGCGACGGGTCGCCAGACCT
CCGGTCTCGCGTCCCTCTTCACACCTGGGGCAGCTCAGAGGATCCAGCTCGTAA

>1344_S6_L001_R1_001.fastq_144_1b_11
CACCTACGACAGCCCTGGTAGTGTCGCAGTTACTCCGGATCCCACAAGCTGTCGTGGATATGGTGGTGGG
GGCCCACTGGGGAGTCCTGGCGGGCCTTGCCTACTATTCCATGGTGGGGAACTGGGCTAAGGTTTTGATT
GTGATGCTACTTTTTGCCGGAGTTGACGGGACCACCTACGTAACAGGGGGAGCGACGGGTCGCCAGACCT
CCGGTCTCGCGTCCCTCTTTACACCTGGGGTGGCTCAGAGGATCCAGCTTGTAA

>1344_S6_L001_R1_001.fastq_145_1b_11
CACCTACGACAGCCCTGGTAGTGTCGCAGTTACTCCGGATCCCACAAGCTGTCGTGGATATGGTGGTGGG
GGCCCACTGGGGAGTCCTGGCGGGCCTTGCCTACTATTCCATGGTGGGGAACTGGGCTAAGGTTTTGATT
GTGATGCTACTTTTTGCCGGAGTTGGCGGGACCACCTACGTAACAGGGGGAGCGACGGGTCGCCAGACCT
CCGGTCTCGCGTCCCTCTTCACACCTGGGGCGGCTCAGAGGATCCAGCTTGTAA

>1344_S6_L001_R1_001.fastq_146_1b_11
CACCTACGACAGCCCTGGTAGTGTCGCAGTTACTCCGGATCCCACGAGCTGTCGTGGATATGGTGGTGGG
GGCCCACTGGGGAGTCCTGGCGGGCCTTGCCTACTATTCCATGGTGGGGAACTGGGCTAAGGTTTTGATT
GTGATGCTACTTTTTGCCGGAGTTGACGGGACCACCTACGTAACAGGGGGAGCGACGGGTCGCCAGACCT
CCGGTCTCGCGTCCCTCTTTACACCTGGGGCGGCTCAGAGGATCCAGCTTGTAA

>1344_S6_L001_R1_001.fastq_147_1b_11
CACCTACGACAGCCCTGGTAGTGTCGCAGTTACTCCGGATCCCACAAGCTGTCGTGGATATGGTGGTGGG
GGCCCACTGGGGAGTCCTGGCGGGCCTTGCCTACTATTCCATGGTGGGGAACTGGGCTAAGGTTTTGATT
GTGATGCTACTTTTTGCCGGAGTTGACAGGACCACCTACGTAACAGGGGGAGCGACGGGTCGCCAGACCT
CCGGTCTCGCGTCCCTCTTTACACCTGGGGCGGCTCAGAGGATCCAGCTTGTAA

>1344_S6_L001_R1_001.fastq_148_1b_10
CACCTACGACAGCCCTGGTAGTGTCGCAGTTACTCCGGATCCCACAAGCTGTCGTGGATATGGTGGTGGG
GGCCCACTGGGGAGTCCTGGCGGGCCTTGCCTACTATTCCATGGTGGGGAACTGGGCTAAGGTTTTGATT
GTGATGCTACTTTTTGCCGGAGTTGACGGGACCACCTACGTAACAGGGGGAGCGACGGGTCGCCAGACCT
CCGGTCTCGCGTTCCTCTTTACACCTGGGGCGGCTCAGAGGATCCAGCTTGTAA

>1344_S6_L001_R1_001.fastq_149_1b_10
CACCTACGACAGCCCTGGTAGTGTCGCAGTTACTCCGGATCCCACAAGCTGTCGTGGATATGGTGGTGGG
GGCCCACTGGGGAGTCCTGGCGGGCCTTGCCTACTATTCCATGGTGGGGAACTGGGCTAAGGTTCTGATT
GTGATGCTACTTTTTGCCGGAGTTGACGGGACCACCTACGTAACAGGGGGAGCGACGGGTCGCCAGACCT
CCGGTCTCGCGTCCCTCTTTACACCTGGGGCGGCTCAGAGGATCCAGCTTGTAA

>1344_S6_L001_R1_001.fastq_150_1b_10
CACCTACGACAGCCCTGGTAGTGTCGCAGTTACTCCGGATCCCACAAGCTGTCGTGGATATGGTGGTGGG
GGCCCACTGGGGAGTCCTGGCGGGCCTTGCCTACTATTCCACGGTGGGGAACTGGGCTAAGGTTTTGATT
GTGATGCTACTTTTTGCCGGAGTTGACGGGACCACCTACGTAACAGGGGGAGCGACGGGTCGCCAGACCT
CCGGTCTCGCGTCCCTCTTTACACCTGGGGCGGCTCAGAGGATCCAGCTTGTAA

>1344_S6_L001_R1_001.fastq_151_1b_10
CACCTACGACAGCCCTGGTAGTGTCGCAGTTACTCCGGATCCCACAAGCTGTCGTGGATATGGTGGTGGG
GGCCCACTGGGGAGTCCTGGCGGGCCTTGCCTACTATTCCATGGTGGGGAACTGGGCTAAGGTTTTGATT
GTGATGCTACTTTTTGCCGGAGTTGACGGGACCACCTACGTAACAGGGGGAGCGACGGGTCGCCAGACCT
CCGGTCTCGCGTCCCTCTCTACACCTGGGGCGGCTCAGAGGATCCAGCTTGTAA

>1344_S6_L001_R1_001.fastq_152_1b_10
CACCTACGACAGCCCTGGTAGTGTCGCGGTTACTCCGGATCCCACAAGCTGTCGTGGATATGGTGGTGGG
GGCCCACTGGGGAGTCCTGGCGGGCCTTGCCTACTATTCCATGGTGGGGAACTGGGCTAAGGTTTTGATT
GTGATGCTACTTTTTGCCGGAGTTGACGGGACCACCTACGTAACAGGGGGAGCGACGGGTCGCCAGACCT
CCGGTCTCGCGTCCCTCTTTACACCTGGGGCGGCTCAGAGGATCCAGCTTGTAA

>1344_S6_L001_R1_001.fastq_153_1b_10
CACCTACGACAGCCCTGGTAGTGTCGCAGTTACTCCGGATCCCACAAGCTGTCGTGGATATGGTGGTGGG
GGCCCACTGGGGAGTCCTGGCGGGCCTTGCCTACTATTCCATGGTGGGGAACTGGGCTAAGGTTTTGATT
GTGACGCTACTTTTTGCCGGAGTTGACGGGACCACCTACGTAACAGGGGGAGCGACGGGTCGCCAGACCT
CCGGTCTCGCGTCCCTCTTTACACCTGGGGCGGCTCAGAGGATCCAGCTTGTAA

>1344_S6_L001_R1_001.fastq_154_1b_10
CACCTACGACAGCCCTGGTAGTGTCGCAGTTACTCCGGATCCCACAAGCTGTCGTGGATATGGTGGTGGG
GGCCCACTGGGGAGTCCTGGCGGGCCTTGCCTACTATTCCATGGTGGGGAACTGGGCTAAGGTTTTGATT
GTGATGCTACTTTTTGCCGGAGTTGACGGGACCACCTACGTAACAGGGGGAGCGACAGGTCGCCAGACCT
CCGGTCTCGCGTCCCTCTTTACACCTGGGGCGGCTCAGAGGATCCAGCTTGTAA

>1344_S6_L001_R1_001.fastq_155_1b_10
CACCTACGACAGCCCTGGTAGTGTCGCAGTTACTCCGGGTCCCACAAGCTGTCGTGGATATGGTGGTGGG
GGCCCACTGGGGAGTCCTGGCGGGCCTTGCCTACTATTCCATGGTGGGGAACTGGGCTAAGGTTTTGATT
GTGATGCTACTTTTTGCCGGAGTTGACGGGACCACCTACGTAACAGGGGGAGCGACGGGTCGCCAGACCT
CCGGTCTCGCGTCCCTCTTTACACCTGGGGCGGCTCAGAGGATCCAGCTTGTAA

>1344_S6_L001_R1_001.fastq_156_1b_10
CACCTACGACAGCCCCGGTAGTGTCGCAGTTACTCCGGATCCCACAAGCTGTCGTGGATATGGTGGTAGG
GGCCCACTGGGGAGTCTTGGCGGGCCTTGCCTACTATTCCATGGTGGGGAACTGGGCTAAGGTTTTGATT
GTGATGCTACTTTTTGCCGGAGTTGACGGGACCACCTACGTAACAGGGGGAGCGACGGGTCGCCAGACCT
CCGGTCTCGCGTCCCTCTTTACACCTGGGGCGGCTCAGAGGATCCAGCTTGTAA

>1344_S6_L001_R1_001.fastq_157_1b_10
CACCTACGACAGCCCTGGTAGTGTCGCAGTTACTCCGGATCCCACAAGCTATCGTGGATATGGTGGTGGG
GGCCCACTGGGGAGTCCTGGCGGGCCTTGCCTACTATTCCATGGTGGGGAACTGGGCTAAGGTTTTGGTT
GTGATGCTACTTTTTGCCGGAGTTGACGGGACCACCTACGTAACAGGGGGAGCGACGGGTCGCCAGACCT
CCGGTCTCGCGTCCCTCTTTACACCTGGGGCGGCTCAGAGGATCCAGCTTGTAA

>1344_S6_L001_R1_001.fastq_158_1b_10
CACCTACGACAGCCCTGGTAGTGTCGCAGTTACTCCGGATCCCACAAGCTGTCGTGGATATGGTAGTGGG
GGCCCACTGGGGAGTCCTGGCGGGCCTTGCCTACTATTCCATGGTGGGGAACTGGGCTAAGATTTTGATT
GTGATGCTACTTTTTGCCGGAGTTGACGGGACCACCTACGTAACAGGGGGAGCGACGGGTCGCCAGACCT
CCGGTCTCGCGTCCCTCTTTACACCTGGGGCGGCTCAGAGGATCCAGCTTGTAA

>1344_S6_L001_R1_001.fastq_159_1b_10
CACCTACGACAGCCCTGGTAGTGTCGCAGTTACTCCGGATCCCACAAGCTGTCGTGGATATGGTGGTGGG
GGCCCACTGGGGAGTCCTGGCGGGCCTTGCCTACTATTCCATGGTGGGGAACTGGGCTAAGGTTTTGATT
GTGATGCTACTTTTTGCCGGAGTTGACGGGACCACCTACGTAACAGGGGGAGCGACGGGTCGCCAGACCT
CCGGTCTCGCGTCCCTCTTTACACCCGGGGCGGCTCAGAGGATCCAGCTTGTAA

>1344_S6_L001_R1_001.fastq_160_1b_10
CACCTACGACAGCCCTGGTAGTGTCGCAGTTACTCCGGATCCCACAAGCTGTCGTGGATATGGTGGTGGG
GGCCCACTGGGGAGTCCTGGCGGGCCTTGCCTACTATTCCATGGTGGGGAACTGGGCTAAGGTTTTGATT
GTGATGCTACTTTTTGCCGGAGTTGACGGGACCACCTACGTAACAGGGGGAGCGACGGGTCGCCAGGCCT
CCGGTCTCGCGTCCCTCTTTACACCTGGGGCGGCTCAGAGGATCCAGCTTGTAA

>1344_S6_L001_R1_001.fastq_161_1b_10
CACCTACGACAGCCCTGGTAGTGTCGCAGTTACTCCGGATCCCACAAGCTGTCGTGGATATGGTGGTGGG
GGCCCACTGGGGAGTCCTGGCGGGCCTTGCCTACTATTCCATGGTGGGGAACTGGGCTAAGGTTTTGATT
GTGATGCTACTTTTTGCCAGAGTTGACGGGACCACCTACGTAACAGGGGGAGCGACGGGTCGCCAGACCT
CCGGTCTCGCGTCCCTCTTTACACCTGGGGCGGCTCAGAGGATCCAGCTTGTAA

>1344_S6_L001_R1_001.fastq_162_1b_10
CACCCACGACAGCCCTGGTAGTGTCGCAGTTACTCCGGATCCCACAAGCTGTCGTGGATATGGTGGTGGG
GGCCCACTGGGGAGTCCTGGCGGGCCTTGCCTACTATTCCATGGTGGGGAACTGGGCTAAGGTTTTGATT
GTGATGCTACTTTTTGCCGGAGTTGACGGGACCACCTACGTAACAGGGGGAGCGACGGGTCGCCAGACCT
CCGGTCTCGCGTCCCTCTTTACACCTGGGGCGGCTCAGAGGATCCAGCTTGTAA

>1344_S6_L001_R1_001.fastq_163_1b_10
CACCTACGACAGCCCTGGTAGTGTCGCAGTTACTCCGGATCCCACAAGCTGTCGTGGATATGGTGGTGGG
GGCCCACTGGGGAGTCCTGGCGGGCCTTGCCCACTATTCCATGGTGGGGAACTGGGCTAAGGTTTTGATT
GTGATGCTACTTTTTGCCGGAGTTGACGGGACCACCTACGTAACAGGGGGAGCGACGGGTCGCCAGACCT
CCGGTCTCGCGTCCCTCTTTACACCTGGGGCGGCTCAGAGGATCCAGCTTGTAA

>1344_S6_L001_R1_001.fastq_164_1b_10
CACCTGCGACAGCCCTGGTAGTGTCGCAGTTACTCCGGATCCCACAAGCTGTCGTGGATATGGTGGTGGG
GGCCCACTGGGGAGTCCTGGCGGGCCTTGCCTACTATTCCATGGTGGGGAACTGGGCTAAGGTTTTGATT
GTGATGCTACTTTTTGCCGGAGTTGACGGGACCACCTACGTAACAGGGGGAGCGACGGGTCGCCAGACCT
CCGGTCTCGCGTCCCTCTTTACACCTGGGGCGGCTCAGAGGATCCAGCTTGTAA

>1344_S6_L001_R1_001.fastq_165_1b_10
CACCTACGACAGCCCTGGTAGTGTCGCAGTTACTCCGGATCCCACAAGCTATCGTGGATATGGTGGTGGG
GGCCCACTGGGGAGTCCTGGCGGGCCTTGCCTACTATTCCATGGTGGGGAACTGGGCTAAGGTTTTGATT
GTGATGCTACTTTTTGCCGGAGTTGACGGGACCACCTACGTAACAGGGGGAGCGACGGGACGCCAGACCT
CCGGTCTCGCGTCCCTCTTCACACCTGGGGCGGCTCAGAGGATCCAGCTTGTAA

>1344_S6_L001_R1_001.fastq_166_1b_10
CGCCTACGACAGCCCTGGTAGTGTCGCAGTTACTCCGGATCCCACAAGCTGTCGTGGATATGGTGGTGGG
GGCCCACTGGGGAGTCCTGGCGGGCCTTGCCTACTATTCCATGGTGGGGAACTGGGCTAAGGTTTTGATT
GTGATGCTACTTTTTGCCGGAGTTGACGGGACCACCTACGTAACAGGGGGAGCGACGGGTCGCCAGACCT
CCGGTCTCGCGTCCCTCTTTACACCTGGGGCGGCTCAGAGGATCCAGCTTGTAA

>1344_S6_L001_R1_001.fastq_167_1b_9
CACCTACGACAGCCCTGGTAGTGTCGCAGTCACTCCGGATCCCACAAGCTGTCGTGGATATGGTGGTGGG
GGCCCACTGGGGAGTCCTGGCGGGCCTTGCCTACTATTCCATGGTGGGGAACTGGGCTAAGGTTTTGATT
GTGATGCTACTTTTTGCCGGAGTTGACGGGACCACCTACGTAACAGGGGGAGCGACGGGTCGCCAGACCT
CCGGTCTCGCGTCCCTCTTTACACCTGGGGCGGCTCAGAGGATCCAGCTTGTAA

>1344_S6_L001_R1_001.fastq_168_1b_9
CGCCTACGACAGCCCTGGTAGTGTCGCAGTTACTCCGGATCCCACAAGCTGTCGTGGATATGGTGGTGGA
GGCCCACTGGGGAGTCCTGGCGGGCCTTGCCTACTATTCCATGGTGGGGAACTGGGCTAAGGTTTTGATT
GTGATGCTACTTTTTGCCGGAGTTGACGGGACCACCTACGTAACAGGGGGAGCGACGGGTCGCCAGACCT
CCGGTCTCGCGTCCCTCTTTACACCTGGGGCGGCTCAGAGGATCCAGCTTGTAA

>1344_S6_L001_R1_001.fastq_169_1b_9
CACCTACGACAGCCCTGGTAGTGTCGCAGTTACTCCGGATCCCACAAGCTGTCGTGGATATGGTGGTGGG
GGCCCACTGGGGAGTCCTGGCGGGCCTTGCCTACTATTCCATGGTGGGGAACTGGGCTAAGGTTTTGATT
GTGATGCTACTTTTTGCCGGAGTTGACGGGACCACCTACGTAACAGGGGGAGCGACGGGTCGTCAGACCT
CCGGTCTCGCGTCCCTCTTTACACCTGGGGCGGCTCAGAGGATCCAGCTTGTAA

>1344_S6_L001_R1_001.fastq_170_1b_9
CACCTACGACAGCCCTGGTAGTGTCGCAGTTACTCCGGATCCCACAAGCTGTCGTGGATATGGTGGTGGG
GGCCCACTGGGGAGTCCTGGCGGGCCTTGCCTACTATTCCATGGTGGGGAACTGGGCTAAGGTTTTGACT
GTGATGCTACTTTTTGCCGGAGTTGACGGGACCACCTACGTAACAGGGGGAGCGACGGGTCGCCAGACCT
CCGGTCTCGCGTCCCTCTTTACACCTGGGGCGGCTCAGAGGATCCAGCTTGTAA

>1344_S6_L001_R1_001.fastq_171_1b_9
CACCTACGACAGCCCTGGTAGTGTCGCAGTTACTCCGGATCCCACAAGCTGTCGTGGATATGGTGGTGGG
GGCCCACTGGGGAGTCCTGGCGGGCCTTGCCTACTATTCCATGGTGGGGAACTGGGCTAAGGTTTTGATT
GTGATGCTACTTTTTGCCGGAGTTGACGGGACCACCTACGTAACAGGGGGAGCGACGGGTCGCCAGACCT
CCGGTCTCGCGTCCCTCTTTACACCTAGGGCGGCTCAGAGGATCCAGCTTGTAA

>1344_S6_L001_R1_001.fastq_172_1b_9
CACCTATGACAGCCCTGGTAGTGTCGCAGTTACTCCGGATCCCACAAGCTGTCGTGGATATGGTGGTGGG
GGCCCACTGGGGAGTCCTGGCGGGCCTTGCCTACTATTCCATGGTGGGGAACTGGGCTAAGGTTTTGATT
GTGATGCTACTTTTTGCCGGAGTTGACGGGACCACCTACGTAACAGGGGGAGCGACGGGTCGCCAGACCT
CCGGTCTCGCGTCCCTCTTTACACCTGGGGCGGCTCAGAGGATCCAGCTTGTAA

>1344_S6_L001_R1_001.fastq_173_1b_9
CACCTACGACAGCCCTGGTAGTGTCGCAGTTACTCCGGATCCCACAAGCTGTCGTGGATATGGTGGTGGG
GGCCCACTGGGGAGTCCTGGCGGGCCTTGCCTACTATTCCATGGTGGGGAACTGGGCTAAGGTTTTGATT
GTGATGCTACTTTTTGCCGGAGTTGACGGGACCACCTACGTAACAGGGGGAGCGACGGGTCGCCAGACCT
CCGGTCTCGCGTCCCTCTTTACACCTGGGGCTGCTCAGAGGATCCAGCTTGTAA

>1344_S6_L001_R1_001.fastq_174_1b_9
CACCTACGACAGCCCTGGCAGTGTCGCAGTTACTCCGGATCCCACAAGCTGTCGTGGATATGGTGGTGGG
GGCCCACTGGGGAGTCCTGGCGGGCCTTGCCTACTATTCCATGGTGGGGAACTGGGCTAAGGTTTTGATT
GTGATGCTACTTTTTGCCGGAGTTGACGGGACCACCTACGTAACAGGGGGAGCGACGGGTCGCCAGACCT
CCGGTCTCGCGTCCCTCTTTACACCTGGGGCGGCTCAGAGGATCCAGCTTGTAA

>1344_S6_L001_R1_001.fastq_175_1b_9
CACCTACGACAGCCCTGGTAGTGTCGCAGTTACTCCGGATCCCACAAGCTGTCGTGGATATGGTGGTGGG
GGCCCACTGGGGAGTCCTGGCGGGCCTTGCCTACTATTCCATGGTGGGGAACTGGGCTAAGGTTTTGATT
GTGATGCTACTTTTTGCCGGAGTTGACGGGACCACCTACGTAACAGGGGGAGCGACGGGTCGCCGGACCT
CCGGTCTCGCGTCCCTCTTTACACCTGGGGCGGCTCAGAGGATCCAGCTTGTAA

>1344_S6_L001_R1_001.fastq_176_1b_8
CACCTACGACAGCCCTGGTAGTGTCGCAGTTACTCCGGATCCCACAAGCTGTCGTGGATATGGTGGTGGG
GGCCCACTGGGGAGTCCTGGCGGGCCTTGCTTACTATTCCATGGTGGGGAACTGGGCTAAGGTTTTGATT
GTGATGCTACTTTTTGCCGGAGTTGACGGGACCACCTACGTAACAGGGGGAGCGACGGGTCGCCAGACCT
CCGGTCTCGCGTCCCTCTTTACACCTGGGGCGGCTCAGAGGATCCAGCTTGTAA

>1344_S6_L001_R1_001.fastq_177_1b_8
CACCTACGACAGCCCTGGTAGTGTCGCAGTTACTCCGGATCCCACAAGCTGTCGTGGATATGGTGGTGGG
GGCCCACTGGGGAGTCCTGGCGGGCCTTGCCTACTATTCCATGGTGGGGAACTGGGCTGAGGTTTTGATT
GTGATGCTACTTTTTGCCGGAGTTGACGGGACCACCTACGTAACAGGGGGAGCGACGGGTCGCCAGACCT
CCGGTCTCGCGTCCCTCTTTACACCTGGGGCGGCTCAGAGGATCCAGCTTGTAA

>1344_S6_L001_R1_001.fastq_178_1b_8
CACCTACGACAGCCCTGGTAGTGTCGCAGTTACTCCGGATCCCACAAGCTGTCGTGGATATGGTGGTGGG
GGCCCACTGGGGAGTCCTGGCGGGCCTTGCCTACCATTCCATGGTGGGGAACTGGGCTAAGGTTTTGATT
GTGATGCTACTTTTTGCCGGAGTTGACGGGACCACCTACGTAACAGGGGGAGCGACGGGTCGCCAGACCT
CCGGTCTCGCGTCCCTCTTTACACCTGGGGCGGCTCAGAGGATCCAGCTTGTAA

>1344_S6_L001_R1_001.fastq_179_1b_8
CACCTACGACAGCCCTGGTAGTGTCGCAGTTACTCCGGATCCCACAAGCTGTCGTGGATATGGTGGTGGG
GGCCCACTGGGGAGTCCTGGCGGGCCTTGCCTACTATTCCATGGTGGGGAACTGGGCTAAGGTTTTGATT
GTGATGCTACTTTTTGCCGGAGTTGACGGGACCACCTACGTAACAGGGGGAGCGACGGGTCGCCAGACCT
CCGGTCTCGCGTCCCTCTTTACACCTGGGGCGGCTCAGAGGATCCAGCTCGTAA

>1344_S6_L001_R1_001.fastq_180_1b_8
CACCTACGACAGCCCTGGTAGTGTCGCAGTTACTCCGGATCCCACAAGCTGTCGTGGATATGGTGGTGGG
GGCCCACTGGGGAGTCCTGGCGGGCCTTGCCTACTATTCCATGGTGGGGAACTGGGCTAAGGTTTTGATT
GTGATGCTACTTTTTGCCGGAGTTGACGGGACCACCTACGTAACAGGGGGAGCGACGAGTCGCCAGACCT
CCGGTCTCGCGTCCCTCTTTACACCTGGGGCGGCTCAGAGGATCCAGCTTGTAA

>1344_S6_L001_R1_001.fastq_181_1b_8
CACCTACGACAGCCCTGGTAGTGTCGCAGTTACTCCGGATCCCACAAGCTGTCGTGGATATGGTGGTGGG
GGCCCACTGGGGAGTCCTGGCGGGCCTTGCCTACTATTCCATGGTGGGGAACTGGGCTAAGGTCTTGATT
GTGATGCTACTTTTTGCCGGAGTTGACGGGACCACCTACGTAACAGGGGGAGCGACGGGTCGCCAGACCT
CCGGTCTCGCGTCCCTCTTTACACCTGGGGCGGCTCAGAGGATCCAGCTTGTAA

>1344_S6_L001_R1_001.fastq_182_1b_8
CACCTACGACAGCCCTGGTAGTGTCGCAGTTACTCCGGATCCCACAAGCTGTCGTGGATATGGTGGTGGG
GGCCCACTGGGGAGTCCTGGCGGGCCTTGCCTACTATTCCATGGTGGGGAACTGGGCTAAGGTTTTGATT
GTGATGCTACTTTTTGCCGGAGTTGACGGGACCACCTACGTAACAGGGGGAGCGACGGGTCGCCAGACCT
CCGGTTTCGCGTCCCTCTTTACACCTGGGGCGGCTCAGAGGATCCAGCTTGTAA

>1344_S6_L001_R1_001.fastq_183_1b_8
CACCTACGACAGCCCTGGTAGTGTCGCAGTTACTCCGGATCCCACAAGCTGTCGTGGATATGGTGGTGGG
GGCCCACTGGGGAGTCCTGGCGGGCCTTGCCTACTATTCCATGGTGGGGAATTGGGCTAAGGTTTTGATT
GTGATGCTACTTTTTGCCGGAGTTGACGGGACCACCTACGTAACAGGGGGAGCGACGGGTCGCCAGACCT
CCGGTCTCGCGTCCCTCTTTACACCTGGGGCGGCTCAGAGGATCCAGCTTGTAA

>1344_S6_L001_R1_001.fastq_184_1b_8
CACCTACGACAGTCCTGGTAGTGTCGCAGTTACTCCGGATCCCACAAGCTGTCGTGGATATGGTGGTGGG
GGCCCACTGGGGAGTCCTGGCGGGCCTTGCCTACTATTCCATGGTGGGGAACTGGGCTAAGGTTTTGATT
GTGATGCTACTTTTTGCCGGAGTTGACGGGACCACCTACGTAACAGGGGGAGCGACGGGTCGCCAGACCT
CCGGTCTCGCGTCCCTCTTTACACCTGGGGCGGCTCAGAGGATCCAGCTTGTAA

>1344_S6_L001_R1_001.fastq_185_1b_8
CACCTACGACAGCCCTGGTAGTGTCGCAGTTACTCCGGATCCCACAAGCTGTCGTGGATATGGTGGTGGG
GGCCCACTGGGGAGTCCTGGCGGGCCTTGCCTACTATTCCATGGTGGGGAACTGGGCTAAGGTTTTGATT
GTGATGCTACTTTTTGCCGGAGTTGACGGGACCACCTACGTAACAGGGGGAGCGACGGGTCGCCAGACCT
CCGGACTCGCGTCCCTCTTTACACCTGGGGCGGCTCAGAGGATCCAGCTTGTAA

>1344_S6_L001_R1_001.fastq_186_1b_8
CACCTACGACAGCCCTGGTAGTGTCGCAGTTACTCCGGATCCCACAAGCTGTCGTGGATATGGTGGTGGG
GGCCCACTGGGGAGTCCTGGCGGGCCTTGCCTACTATTCTATGGTGGGGAACTGGGCTAAGGTTTTGATT
GTGATGCTACTTTTTGCCGGAGTTGACGGGACCACCTACGTAACAGGGGGAGCGACGGGTCGCCAGACCT
CCGGTCTCGCGTCCCTCTTTACACCTGGGGCGGCTCAGAGGATCCAGCTTGTAA

>1344_S6_L001_R1_001.fastq_187_1b_7
CACCTACGACAGCCCTGGTAGTGTCGCAGTTACTCCGGATCCCACAAGCTGTCGTGGATATGGTGGTGGG
GGCCCACTGGGGAGTCCTGGCGGGCCTTGCCTACTATTCCATGGTGGGGAACTGGGCTAAGGTTTTGGTT
GTGATGCTACTTTTTGCCGGAGTTGACGGGACCACCTACGTAACAGGGGGAGCGACGGGTCGCCAGACCT
CCGGTCTCGCGTCCCTCTTCACACCTGGGGCGGCTCAGAGGATCCAGCTTGTAA

>1344_S6_L001_R1_001.fastq_188_1b_7
CACCTACGACAGCCCTGGTAGTGTCGCAGTTACTCCGGATCCCACAAGCTGTCGTGGATATGGTGGTGGG
GGCCCACTGGGGAGTCCTGGCGGGCCTTGCCTACTATTCCATGGTGGGGAACTGGGCTAAGGTTTTGATT
GTGATGCTACTTTTTGCCGGAGTTGACGGGACCACCTACGTAACAGGGGGAGCGACGGGTTGCCAGACCT
CCGGTCTCGCGTCCCTCTTTACACCTGGGGCGGCTCAGAGGATCCAGCTTGTAA

>1344_S6_L001_R1_001.fastq_189_1b_7
CACCTACGACAGCCCTGGTAGTGTCGCAGTTACTCCGGATCCCACAAGCTGTCGTGGATATGGTGGTGGG
GGCCCACTGGGGAGTCCTGGCGGGCCTTGCCTACTATTCCATGGTGGGGAACTGGGCTAAGGTTTTGATT
GTGATGCTACTTTTTGCCGGAGTTGACGGGACCACCTACGTAACAGGGAGAGCGACGGGTCGCCAGACCT
CCGGTCTCGCGTCCCTCTTTACACCTGGGGCGGCTCAGAGGATCCAGCTTGTAA

>1344_S6_L001_R1_001.fastq_190_1b_7
CACCTACGACAGCCCTGGTAGTATCGCAGTTACTCCGGATCCCACAAGCTGTCGTGGATATGGTGGTGGG
GGCCCACTGGGGAGTCCTGGCGGGCCTTGCCTACTATTCCATGGTGGGGAACTGGGCTAAGGTTTTGATT
GTGATGCTACTTTTTGCCGGAGTTGACGGGACCACCTACGTAACAGGGGGAGCGACGGGTCGCCAGACCT
CCGGTCTCGCGTCCCTCTTTACACCTGGGGCGGCTCAGAGGATCCAGCTTGTAA

>1344_S6_L001_R1_001.fastq_191_1b_7
CACCTACGACAGCCCTGGTAGTGTCGCAGTTACTCCGGATCCCACAAGCTGTCGTGGATATGGTGGTGGG
GGCCCACTGGGGAGTCCTGGTGGGCCTTGCCTACTATTCCATGGTGGGGAACTGGGCTAAGGTTTTGATT
GTGATGCTACTTTTTGCCGGAGTTGACGGGACCACCTACGTAACAGGGGGAGCGACGGGTCGCCAGACCT
CCGGTCTCGCGTCCCTCTTTACACCTGGGGCGGCTCAGAGGATCCAGCTTGTAA

>1344_S6_L001_R1_001.fastq_192_1b_7
CACCTACGACAGCCCTGGTAGTGTCGCAGTTACTCCGGATCCCACAAGCTGTCGTGGATATGGTGGTGGG
GGCCCACTGGGGAGTCCTGGCGGGCCTTGCCTACTGTTCCATGGTGGGGAACTGGGCTAAGGTTTTGATT
GTGATGCTACTTTTTGCCGGAGTTGACGGGACCACCTACGTAACAGGGGGAGCGACGGGTCGCCAGACCT
CCGGTCTCGCGTCCCTCTTTACACCTGGGGCGGCTCAGAGGATCCAGCTTGTAA

>1344_S6_L001_R1_001.fastq_193_1b_7
CACCTACGACAGCCCTGGTAGTGTCGCAGTTACTCCGGATCCCACAAGCTGTCGTGGATATGGTGGTGGG
GGCCCACTGGGGAGTCCTGGCGGGCCTTGCCTACTATTCCATGGTGGGGAACTGGGCTAAGGTTTTGATT
GTGATGCTACTTTTTGCCGGAGTTGACGGGACCACCTACGTAACAGGGGGAGCGACGGGTCGCCAGACCT
CCGGTCTCGCGTCCCTCTTTACACCTGGGGCGACTCAGAGGATCCAGCTTGTAA

>1344_S6_L001_R1_001.fastq_194_1b_7
CACCTACGACAGCCCTGGTAGTGTCGCAGTTACTCCGGATCCCACAAGCTGTCGTGGATATGGTGGTGGG
GGCCCACTGGGGAGTCCTGGCGGGCCTTGCCTACTATTCCATGGTGGGGAACTGGGCTAAGGTTTTGATT
GTGATGCTACTTTTTGCCGGAGTTGACGGGACCACCTACGTAACAGGGGGAGCGACGGGTCGCCAGACCT
CCGGTCTCGCGTCCCTCTTTACACCTGGGGCCGCTCAGAGGATCCAGCTTGTAA

>1344_S6_L001_R1_001.fastq_195_1b_7
CACCTACGACAGCCCTGGTAGTGTCGCAGTTACTCCGGATCCCACAAGCTGTCGTGGATATGGTGGTGGG
GGCCCACTGGGGAGTCCTGGCGGGCCTTGCCTACTATTCCATGGTGGGGAACTGGGCTAAGGTTTTGATT
GTGATGCTACTTTTTGCCGGAGTTGACGGGACCACCTACGTAACAGGGGGAGCGACGGGTCGCCAGACCT
CCGGTCTCGCGTCTCTCTTTACACCTGGGGCGGCTCAGAGAATCCAGCTTGTAA

>1344_S6_L001_R1_001.fastq_196_1b_7
CACCTACGACAGCCCTGGTAGTGTCGCAGTTACTCCGGATCCCACAAGCTGTCGTGGATATGGTGGTGGG
GGCCCACTGGGGAGTCCTGGCGGGCCTTGCCTACTATTCCATGGTGGGGAACTGGGCTAAGGTTTTGATT
GTGATGCTACTTTTTGCCGGAGTTGACGGGACCACCTACGTAACAGGGGGAGCGACGGGTCGCCAGACCT
CCGGGCTCGCGTCCCTCTTTACACCTGGGGCGGCTCAGAGGATCCAGCTTGTAA

>1344_S6_L001_R1_001.fastq_197_1b_7
CACCTACGACAGCCCTGGTAGTGTCGCAGTTACTCCGGATCCCACAAGCTGTCGTGGATATGGTGGTGGG
GGCCCACTGGGGAGTCTTGGCGGGCCTTGCCTACTATTCCATGGTGGGGAACTGGGCTAAGGTTTTGATT
GTGATGCTACTTTTTGCCGGAGTTGACGGGACCACCTACGTAACGGGGGGAGCGACGGGTCGCCAGACCT
CCGGTCTCGCGTCCCTCTTTACACCTGGGGCGGCTCAGAGGATCCAGCTTGTAA

>1344_S6_L001_R1_001.fastq_198_1b_7
CACCTACGACAGCCCTGGTAGTGTTGCAGTTACTCCGGATCCCACAAGCTGTCGTGGATATGGTGGTGGG
GGCCCACTGGGGAGTCCTGGCGGGCCTTGCCTACTATTCCATGGTGGGGAACTGGGCTAAGGTTTTGATT
GTGATGCTACTTTTTGCCGGAGTTGACGGGACCACCTACGTAACAGGGGGAGCGACGGGTCGCCAGACCT
CCGGTCTCGCGTCCCTCTTTACACCTGGGGCGGCTCAGAGGATCCAGCTTGTAA

>1344_S6_L001_R1_001.fastq_199_1b_7
CACCTACGACAGCCCTGGTAGTGTCACAGTTACTCCGGATCCCACAAGCTGTCGTGGATATGGTGGTGGG
GGCCCACTGGGGAGTCCTGGCGGGCCTTGCCTACTATTCCATGGTGGGGAACTGGGCTAAGGTTTTGATT
GTGATGCTACTTTTTGCCGGAGTTGACGGGACCACCTACGTAACAGGGGGAGCGACGGGTCGCCAGACCT
CCGGTCTCGCGTCCCTCTTTACACCTGGGGCGGCTCAGAGGATCCAGCTTGTAA

>1344_S6_L001_R1_001.fastq_200_1b_7
CACCTACGACAGCCCTGGTAGTGTCGCAGTTACTCCGGATCCCACAAGCTGCCGTGGATATGGTGGTGGG
GGCCCACTGGGGAGTCCTGGCGGGCCTTGCCTACTATTCCATGGTGGGGAACTGGGCTAAGGTTTTGATT
GTGATGCTACTTTTTGCCGGAGTTGACGGGACCACCTACGTAACAGGGGGAGCGACGGGTCGCCAGACCT
CCGGTCTCGCGTCCCTCTTTACACCTGGGGCGGCTCAGAGGATCCAGCTTGTAA

>1344_S6_L001_R1_001.fastq_201_1b_7
CACCTACGACAGCCCCGGTAGTGTCGCAGTTACTCCGGATCCCACAAGCTGTCGTGGATATGGTGGTGGG
GGCCCACTGGGGAGTCCTGGCGGGCCTTGCCTACTATTCCATGGTGGGGAACTGGGCTAAGGTTTTGATT
GTGATGCTACTTTTTGCCGGAGTTGACGGGACCACCTACGTAACAGGGGGAGCGACGGGTCGCCAGACCT
CCGGTCTCGCGTCCCTCTTTACACCTGGGGCGGCTCAGAGGATCCAGCTTGTAA

>1344_S6_L001_R1_001.fastq_202_1b_7
CACCTACAACAGCCCTGGTAGTGTCGCAGTTACTCCGGATCCCACAAGCTGTCGTGGATATGGTGGTGGG
GGCCCACTGGGGAGTCCTGGCGGGCCTTGCCTACTATTCCATGGTGGGGAACTGGGCTAAGGTTTTGATT
GTGATGCTACTTTTTGCCGGAGTTGACGGGACCACCTACGTAACAGGGGGAGCGACGGGTCGCCAGACCT
CCGGTCTCGCGTCCCTCTTTACACCTGGGGCAGCTCAGAGGATCCAGCTTGTAA

>1344_S6_L001_R1_001.fastq_203_1b_7
CACCTACGACAGCCCTGGTAGTGTCGCAGTTACTCCGGATCCCACAAGCTGTCGTGGATATGGTGGTGGG
GGCCCACTGGGGAGTCCTGGCGGGCCTTGCCTACTATTCCATGGTGGGGAACTGGGCTAAGGTTTTGATT
GTGATGCTACTTTTTGCCGGAGTTGACGGGACCACCTACGTAACAGGGGGAGCGACGGGTCGCCAGACCT
CCGGTCTCGCGTCCCTCTTTACTCCTGGGGCGGCTCAGAGGATCCAGCTTGTAA

>1344_S6_L001_R1_001.fastq_204_1b_7
CACCTACGACAGCCCTGGTAGTGTCGCAGTTACTCCGGATCCCACAAGCTGTCGTGGATATGGTGGTGGG
GGCCCACTGGGGAGTCCTGGCGGGCCTTGCCTACTATTCCATGGTGGGGAACTGGGCTAAGGTTTTGATT
GTGATGCTACTTTTTGCCGGAGTTGACGGGACCGCCTACGTAACAGGGGGAGCGACGGGTCGCCAGACCT
CCGGTCTCGCGTCCCTCTTTACACCTGGGGCGGCTCAGAGGATCCAGCTTGTAA

>1344_S6_L001_R1_001.fastq_205_1b_7
CACCTACGACAGCCCTGGTAGTGTCGCAGTTGCTCCGGATCCCACAAGCTGTCGTGGATATGGTGGTGGG
GGCCCACTGGGGAGTCCTGGCGGGCCTTGCCTACTATTCCATGGTGGGGAACTGGGCTAAGGTTTTGATT
GTGATGCTACTTTTTGCCGGAGTTGACGGGACCACCTACGTAACAGGGGGAGCGACGGGTCGCCAGACCT
CCGGTCTCGCGTCCCTCTTTACACCTGGGGCGGCTCAGAGGATCCAGCTTGTAA

>1344_S6_L001_R1_001.fastq_206_1b_6
CACCTACGACAGCCCTGGTAGTGTCGCAGTTACTCCGGATCCCACAAGCTGTCGTGGATATGGTGGTGGG
GGCCCACTGGGGAGTCCTGGCGGGCCTTGCCTACTATTCCATGGTGGGGAACTGGGCTAAGGTTTTGATT
GTGATGCTACTTTTTGCCGGAGTTGACGGGACCACCTACGTAACAGGGGGGGCGACGGGTCGCCAGACCT
CCGGTCTCGCGTCCCTCTTTACACCTGGGGCAGCTCAGAGGATCCAGCTTGTAA

>1344_S6_L001_R1_001.fastq_207_1b_6
CACCTACGACAGCCCTGGTAGTGTCGCAGTTACTCCGGATCCCACAAGCTGTCGTGGATATGGTGGTGGG
GGCCCACTGGGGAGTCCTGGCGGGCCTTGCCTACTATTCCATGGTGGGGAACTGGGCTAAGGTTTTGATT
GTGATGCTACTTTTTGCCGGAGTTGACGGGACCACCCACGTAACAGGGGGAGCGACGGGTCGCCAGACCT
CCGGTCTCGCGTCCCTCTTTACACCTGGGGCGGCTCAGAGGATCCAGCTTGTAA

>1344_S6_L001_R1_001.fastq_208_1b_6
CACCTACGACAGCCCTGGTAGTGTCGCAGTTACTCCGGATCCCACAAGCTGTCGTGGATATGGTGGTGGG
GGCCCACTGGGGAGTCCTGGCGGGCCTTGCCTACTATTCCATGGTGGGGAACTGGGCTAAGGTTTTGATT
GTGATGCTACTTTTTGCCGGAGTTGACGGGACCACCTACGTAACAGGGGGAGCGACGGGTCGCCAGACCT
CCGGTCTCGCATCCCTCTTTACACCTGGGGCGGCTCAGAGGATCCAGCTTGTAA

>1344_S6_L001_R1_001.fastq_209_1b_6
CACCTACGACAGCCCTGGTAGTGTCGCAGTTACTCCGGATCCCACAAGCTGTCGTGGATATGGTGGTGGG
GGCCCACTGGGGAGTCCTGGCGGGCCTTGCCTACTATTCCATGGTGGGGAACTGGGCTAAGGGTTTGATT
GTGATGCTACCTTTTGCCGGAGTTGACGGGACCACCTACGTAACAGGGGGAGCGACGGGTCGCCAGACCT
CCGGTCTCGCGTCCCTCTTTACACCTGGGGCCGCTCAGAGGATCCAGCTTGTAA

>1344_S6_L001_R1_001.fastq_210_1b_6
CACCTACGACGGCCCTGGTAGTGTCGCAGTTACTCCGGATCCCACAAGCTGTCGTGGATATGGTGGTGGG
GGCCCACTGGGGAGTCCTGGCGGGCCTTGCCTACTATTCCATGGTGGGGAACTGGGCTAAGGTTTTGATT
GTGATGCTACTTTTTGCCGGAGTTGACGGGACCACCTACGTAACAGGGGGAGCGACGGGTCGCCAGACCT
CCGGTCTCGCGTCCCTCTTTACACCTGGGGCAGCTCAGAGGATCCAGCTTGTAA

>1344_S6_L001_R1_001.fastq_211_1b_6
CACCTACCACAGCCCTGGTAGTGTCGCAGTTACTCCGGATCCCACAAGCTATCGTGGATATGGTGGTGGG
GGCCCACTGGGGAGTCCTGGCGGGCCTTGCCTACTATTCCATGGTGGGGAACTGGGCTAAGGTTTTGATT
GTGATGCTACTTTTTGCCGGAGTTGACGGGACCACCTACGTAACAGGGGGAGCGACGGGTCGCCAGACCT
CCGGTCTCGCGTCCCTCTTCACACCTGGGGCGGCTCAGAGGATCCAGCTTGTAA

>1344_S6_L001_R1_001.fastq_212_1b_6
CACCTACGACAGCCCTGGTAGTGTCGCAGTTACTCCGGATCCCACAAGCTGTCGTGGATATGGTGGTGGG
GGCCCACTGGGGAGTCCTGGCGGGCCTTGCCTACTATTCCATGGTGGGGAACTGGGCTAAGGTTTTGATT
GTGATGCTACTTTTTGCCGGAGTTGACGGGACCATCTACGTAACAGGGGGAGCGACGGGTCGCCAGACCT
CCGGTCTCGCGTCCCTCTTTACACCTGGGGCGGCTCAGAGGATCCAGCTTGTAA

>1344_S6_L001_R1_001.fastq_213_1b_6
CACCTACGACAGCCCTGGTAGTGTCGCAGTTACTCCGGATCCCACAAGCTGTCGTGGATATGGTGGTGGG
GGCCCACTGGGGAGTCCTGGCGGGCCTTGCCTACTATTCCATGGTGGGGAACTGGGCTAAGGTTTTGATT
GTGATGCTACTTTTTGCCGGAGTTGACGGGACCACCTACGTAACAGGGGGAGCGACGGGTCACCAGACCT
CCGGTCTCGCGTCCCTCTTTACACCTGGGGCGGCTCAGAGGATCCAGCTTGTAA

>1344_S6_L001_R1_001.fastq_214_1b_6
CACCTACGACAGCCCTGGTAGTGTCGCAGTTACTCCGGATCCCACAAGCTGTCGTGGATATGGTGGTGGG
GGCCCACTGGGGAGTCCTGGCGGGCCTTACCTACTATTCCATGGTGGGGAACTGGGCTAAGGTTTTGATT
GTGATGCTACTTTTTGCCGGAGTTGACGGGACCACCTACGTAACAGGGGGAGCGACGGGTCGCCAGACCT
CCGGTCTCGCGTCCCTCTTTACACCTGGGGCGGCTCAGAGGATCCAGCTTGTAA

>1344_S6_L001_R1_001.fastq_215_1b_6
CACCTACGACAGCCCTGGTAGTGTCGCAGTTACTCCGGATCCCACAAGCTGTCGTGGATATGGTGGTGGG
GGCCCACTGGGGAGTCCTGGCGGGCCTTGCCTACTATTCCATGGTGGGGAACTGGGCTAAGGTTTCGATT
GTGATGCTACTTTTTGCCGGAGTTGACGGGACCACCTACGTAACAGGGGGAGCGACGGGTCGCCAGACCT
CCGGTCTCGCGTCCCTCTTTACACCTGGGGCGGCTCAGAGGATCCAGCTTGTAA

>1344_S6_L001_R1_001.fastq_216_1b_6
CACCTACGACAGCCCTGGTAGTGTCGCAGTTACTCCGGATCCCACAAGCTGTCGTGGATATGGTGGTGGG
GGCCCACTGGGGAGTCCTGGCGGGCCTTGCCTACTATTCCATGGTGGGGAACTGGACTAAGGTTTTGATT
GTGATGCTACTTTTTGCCGGAGTTGACGGGACCACCTACGTAACAGGGGGAGCGACGGGTCGCCAGACCT
CCGGTCTCGCGTCCCTCTTTACACCTGGGGCGGCTCAGAGGATCCAGCTTGTAA

>1344_S6_L001_R1_001.fastq_217_1b_6
CACCTACGACAGCCCTGGTAGTGTCGCAGTTACTCCGGATCCCACAAGCTGTCGTGGATATGGTGGTGGG
GGCCCACTGGGGAGTCCTGGCGGGCCTTGCCTACTATTCCATGGTGGGGAACTGGGCTAAGGTTTTGATT
GTGATGCTACTTTCTGCCGGAGTTGACGGGACCACCTACGTAACAGGGGGAGCGACGGGTCGCCAGACCT
CCGGTCTCGCGTCCCTCTTTACACCTGGGGCGGCTCAGAGGATCCAGCTTGTAA

>1344_S6_L001_R1_001.fastq_218_1b_6
CACCTACGACAGCCCTGGTAGTGTCGCAGTTACTCCGGATCCCACAAGCTGTCGTGGATATGGTGGTGGG
GGCCCACTGGGGAGTCCTGGCGGGCCTTGCCTACTATTCCATGGTGGGGAACTGGGCTAAGGTTTTGATT
GTGATGCTACTTTTTGCCGGAGTTGACGGGACCACCTACGTAACAGGGGGAGCGACGGGGCGCCAGACCT
CCGGTCTCGCGTCCCTCTTTACACCTGGGGCGGCTCAGAGGATCCAGCTTGTAA

>1344_S6_L001_R1_001.fastq_219_1b_6
CACCTACGACAGCCCTGGTAGTGTCGCAGTTACTCCGGATCCCACAAGCTGTCGTGGATATGGTGGTGGG
GGCCCACTGGGGAGTCCTGGCGGGCCTTGCCTACTATTCCATGGTGGGGAACTGGGCTAAGGTTTTGATT
GTGATGCTACTTTTTGCCGGAGTTGACGGGACCACCTACGTAACAGGGGGAGCGACGGGTCGCCAGACCT
CCGGTCTCGCGTCCCTCTTTACACCTGGGGCGGCTCAGAGGATCCAGCTAGTAA

>1344_S6_L001_R1_001.fastq_220_1b_6
CACCTACGACAGCCCTAGTAGTGTCGCAGTTACTCCGGATCCCACAAGCTGTCGTGGATATGGTGGTGGG
GGCCCACTGGGGAGTCCTGGCGGGCCTTGCCTACTATTCCATGGTGGGGAACTGGGCTAAGGTTTTGATT
GTGATGCTACTTTTTGCCGGAGTTGACGGGACCACCTACGTAACAGGGGGAGCGACGGGTCGCCAGACCT
CCGGTCTCGCGTCCCTCTTTACACCTGGGGCGGCTCAGAGGATCCAGCTTGTAA

>1344_S6_L001_R1_001.fastq_221_1b_6
CACCTACGACAGCCCTGGTAGTGTCGCAGTTACTCCGGATCCCACAAGCTGTCGCGGATATGGTGGTGGG
GGCCCACTGGGGAGTCCTGGCGGGCCTTGCCTACTATTCCATGGTGGGGAACTGGGCTAAGGTTTTGATT
GTGATGCTACTTTTTGCCGGAGTTGACGGGACCACCTACGTAACAGGGGGAGCGACGGGTCGCCAGACCT
CCGGTCTCGCGTCCCTCTTTACACCTGGGGCGGCTCAGAGGATCCAGCTTGTAA

>1344_S6_L001_R1_001.fastq_222_1b_6
CACCTACGACAGCCCTGGTAGTGTCGCAGTTACTCCGGATCCCACAAGCTGTCGTGGATATGGTGGTGAG
GGCCCACTGGGGAGTCCTGGCGGGCCTTGCCTACTATTCCATGGTGGGGAACTGGGCTAAGGTTTTGATT
GTGATGCTACTTTTTGCCGGAGTTGACGGGACCACCTACGTAACAGGGGGAGCGACGGGTCGCCAGACCT
CCGGTCTCGCGTCCCTCTTTACACCTGGGGCGGCTCAGAGGATCCAGCTTGTAA

>1344_S6_L001_R1_001.fastq_223_1b_6
CACCTACGACAGCCCTGGTAGTGTCGCAGTTACTCCGGATCCCACAAGCTGTCGTGGATATGGTGGTGGG
GGCCCACTGGGGAGTCCTGGCGGGCCTTGCCTACTATTCCATGATGGGGAACTGGGCTAAGGTTTTGATT
GTGATGCTACTTTTTGCCGGAGTTGACGGGACCACCTACGTAACAGGGGGAGCGACGGGTCGCCAGACCT
CCGGTCTCGCGTCCCTCTTTACACCTGGGGCGGCTCAGAGGATCCAGCTTGTAA

>1344_S6_L001_R1_001.fastq_224_1b_6
CACCTACGACAGCCCTGGTAGTGTCGCAGTTACTCCGGATCCCACAAGCTGTCGTGGATATGGTGGTGGG
GGCCCACTGGGGAGTCCTGGCGGGCCTTGCCTACTATTCCATGGTGGGGAACTGGGCTAAGGTTTTGATT
GTGATGCTACTTTTTGCCGGAGTTGACGGGGCCACCTACGTAACAGGGGGAGCGACGGGTCGCCAGACCT
CCGGTCTCGCGTCCCTCTTTACACCTGGGGCAGCTCAGAGGATCCAGCTTGTAA

>1344_S6_L001_R1_001.fastq_225_1b_6
CACCTACGACAGCCCTGGTGGTGTCGCAGTTACTCCGGATCCCACAAGCTGTCGTGGATATGGTGGTGGG
GGCCCACTGGGGAGTCCTGGCGGGCCTTGCCTACTATTCCATGGTGGGGAACTGGGCTAAGGTTTTGATT
GTGATGCTACTTTTTGCCGGAGTTGACGGGACCACCTACGTAACAGGGGGAGCGACGGGTCGCCAGACCT
CCGGTCTCGCGTCCCTCTTTACACCTGGGGCAGCTCAGAGGATCCAGCTTGTAA

>1344_S6_L001_R1_001.fastq_226_1b_6
CACCTACGACAGCCCTGGTAGTGTCGCAGTTACTCCGGATCCCACAAGCTGTCGTGGATATGGTGGTGGG
GGCCCACTGGGGAGTCCTGGCGGGCCTTGCCTACTATTCCATGGTGGGGAACTGGGCTAAGGTTTTGATT
GTGATGCTACTTTTTGCCGGAGTTGACGGGACTACCTACGTAACAGGGGGAGCGACGGGTCGCCAGACCT
CCGGTCTCGCGTCCCTCTTTACACCTGGGGCGGCTCAGAGGATCCAGCTTGTAA

>1344_S6_L001_R1_001.fastq_227_1b_6
CACCTACGACAGCCCTGGTAGTGTCGCAGTTACTCCGGATCCCACAAGCTGTCGTGGATATGGTGGTGGG
GGCCCACTGGGGAGTCCTGGCGGGCCTTGCCTACTATTCCATGGTGGGGAACTGGGCTAAGGTTTTGATT
GTGATGCTACTTTTTGCCGGAGCTGACGGGACCACCTACGTAACAGGGGGAGCGACGGGTCGCCAGACCT
CCGGTCTCGCGTCCCTCTTTACACCTGGGGCGGCTCAGAGGATCCAGCTTGTAA

>1344_S6_L001_R1_001.fastq_228_1b_6
CACCTACGACAGCCCTGGTAGTGTCGCAGTTACTCCGGATCCCACAAGCTGTCGTGGATATGGTGGTGGG
GGCCCACTGGGGAGTCCTGGCGGGCCTTGCCTACTATTCCATGGTGGGGAACTGGGCTAAGGTTTTGATT
GTGATGCTACCTTTTGCCGGAGTTGACGGGACCACCTACGTAACAGGGGGAGCGACGGGTCGCCAGACCT
CCAGTCTCGCGTCCCTCTTTACACCTGGGGCGGCTCAGAGGATCCAGCTTGTAA

>1344_S6_L001_R1_001.fastq_229_1b_6
CACCTACGACAGCCCTGGTAGTGTCGCAGTTACTCCGGATCCCACAAGCTGTCGTGGATATGGTGGTGGG
GGCCCACTGGGGAGTCCTGGCGGGCCTTGCCTACTATTCCATGGTGGGGAACTGGGCTAAGGTTTTGATT
GTGATGCTACTTCTTGCCGGAGTTGACGGGACCACCTACGTAACAGGGGGAGCGACGGGTCGCCAGACCT
CCGGTCTCGCGTCCCTCTTTACACCTGGGGCGGCTCAGAGGATCCAGCTTGTAA

>1344_S6_L001_R1_001.fastq_231_1b_6
CACCTACGACAGCCCTGGTAGCGTCGCAGTTACTCCGGATCCCACAAGCTGTCGTGGATATGGTGGTGGG
GGCCCACTGGGGAGTCCTGGCGGGCCTTGCCTACTATTCCATGGTGGGGAACTGGGCTAAGGTTTTGATT
GTGATGCTACTTTTTGCCGGAGTTGACGGGACCACCTACGTAACAGGGGGAGCGACGGGTCGCCAGACCT
CCGGTCTCGCGTCCCTCTTTACACCTGGGGCGGCTCAGAGGATCCAGCTTGTAA

>1344_S6_L001_R1_001.fastq_232_1b_6
CACCTACGACAGCCCTGGTAGTGTCGCAGTTACTCCGGATCCCACAAGCTGTCGTGGATATGGTGGTGGG
GGCCCACTGGGGAGTCCTGGCGGGCCTTGCCTACTATTCCATGGTGGGGAACTGGGCTAAGGTTTTGATT
GTGATGCTACTTTTTGCCGGAGTTGACGGGACCACCTACGTAACAGGGGGAGCGACGGGTCGCCAGACCG
CCGGTCTCGCGTCCCTCTTTACACCTGGGGCGGCTCAGAGGATCCAGCTTGTAA

>1344_S6_L001_R1_001.fastq_233_1b_6
CACCTACGACAGCCCTGGTAGTGTCGCAGTTACTCCGGATCCCACAAGCTGTCGTGGATATGGTGGTGGG
GGCCTACTGGGGAGTCCTGGCGGGCCTTGCCTACTATTCCATGGTGGGGAACTGGGCTAAGGTTTTGATT
GTGATGCTACTTTTTGCCGGAGTTGACGGGACCACCTACGTAACAGGGGGAGCGACGGGTCGCCAGACCT
CCGGTCTCGCGTCCCTCTTTACACCTGGGGCGGCTCAGAGGATCCAGCTTGTAA

>1344_S6_L001_R1_001.fastq_234_1b_6
CACCTACGACAGCCCTGGTAGTGTCGCAGTTACTCCGGATCCCACAAGCTGTCGTGGATATGGTGGTGGG
GGCCCACTGGGGAGTCTTGGCGGGCCTTGCCTACTATTCCATGGTGGGGAACTGGGCTAAGGTTTTGATT
GTGATGCTACTTTTTGCCGGAGTTGACGGGACCACCTACGTAACAGGGGGAGCGACGGGTCGCCAGACCT
CCGGTCTCGCGTCCCTCTTCACACCTGGGGCGGCTCAGAGGATCCAGCTTGTAA

>1344_S6_L001_R1_001.fastq_235_1b_6
CACCTACGACAGCCCTGGTAGTGTCGCAGTTACTCCGGATCCCACAAGCTGTCGTGGATATGGTGGTGGG
GGCCCACTGGGGAGTCCTGGCGGGCCTTGCCTACTATTCCATGGTGGGGAACTGGGCTAAGGTTTTGATT
GTGATGCTACTTTTTGCCGGAGTTGACGGGACCACCTACGTAACAGGGGGAGCGACGGGACGCCAGACCT
CCGGTCTCGCGTCCCTCTTCACACCTGGGGCGGCTCAGAGGATCCAGCTTGTAA

>1344_S6_L001_R1_001.fastq_237_1b_6
CACCTACGACAGCCCTGGTAGTGTCGCAGTTACTCCGGATCCCACAAGCTGTCGTGGATATGGTGGTGGG
GGCCCGCTGGGGAGTCCTGGCGGGCCTTGCCTACTATTCCATGGTGGGGAACTGGGCTAAGGTTTTGATT
GTGATGCTACTTTTTGCCGGAGTTGACGGGACCACCTACGTAACAGGGGGAGCGACGGGTCGCCAGACCT
CCGGTCTCGCGTCCCTCTTTACACCTGGGGCGGCTCAGAGGATCCAGCTTGTAA

>1344_S6_L001_R1_001.fastq_238_1b_6
CACCTACGACAGCCCTGGTAGTGTCGCAGTTACTCCGGATCCCACAAGCTGTCGTGGATATGGTGGTGGG
GGCCCACTGGGGAGTCCTGGCGGGCCTTGCCTACTATTCCATGGTGGGGAACTGGGCTAGGGTTTTGATT
GTGATGCTACTTTTTGCCGGAGTTGACGGGACCACCTACGTAACAGGGGGAGCGACGGGTCGCCAGACCT
CCGGTCTCGCGTCCCTCTTTACACCTGGGGCGGCTCAGAGGATCCAGCTTGTAA

>1344_S6_L001_R1_001.fastq_239_1b_6
CACCTACGACAGCCCTGGTAGTGTCGCAGTTACTCCGGATCCCACAAGCTGTCGTGGATATGGTGGTGGG
GGCCCACTGGGGAGTCCTGGCGGGCCTTGCCTACTATTCCATGGTGGGGAACTGGGCTAAGGTTTTGATT
GTGATGCTACTTTTTGCCGGAGTTGACGGGACCACCTACGTAACAGGGGGAGCGACGGGTCGCCAGACCA
CCGGTCTCGCGTCCCTCTTTACACCTGGGGCGGCTCAGAGGATCCAGCTTGTAA

>1344_S6_L001_R1_001.fastq_240_1b_6
CACCTACGACAGCCCTGGTAGTGTCGCAGTTACTCCGGATCCCACAAGCTGTCGTGGATATGGTGGTGGG
GGCCCACTGGGGAGTCCTGGCGGGCCTTGCCTACTATTCCATGGTGGGGAACCGGGCTAAGGTTTTGATT
GTGATGCTACTTTTTGCCGGAGTTGACGGGACCACCTACGTAACAGGGGGAGCGACGGGTCGCCAGACCT
CCGGTCTCGCGTCCCTCTTTACACCTGGGGCGGCTCAGAGGATCCAGCTTGTAA

>1344_S6_L001_R1_001.fastq_241_1b_6
CACCTACGACAGCCCTGGTAGTGTCGCAGTTACTCCGGATCCCACAAGCTGTCGTGGATATGGTGGTGGG
GGCCCACTGGGGAGTCCTGGCGGGCCTTGCCTACTATTCCATGGTGGGGAACTGGGCTAAGGTTTTGATT
GTGATGCTACTTTTTGCCGGAGTTGACGGGACCACCTACGTAACAGGGGGAGCGACGGGTCGCCAGACCT
CCGGTCTCACGTCCCTCTTTACACCTGGGGCGGCTCAGAGGATCCAGCTTGTAA

>1344_S6_L001_R1_001.fastq_242_1b_6
CACCTACGACAGCCCTGGTAGTGTCGCAGTTACTCCGGATCCCACAAGCTGTCGTGGATATGGTGGTGGG
GGCCCACTGGGGAGTCCTGGCGGGCCTTGCCTACTATTCCATGGTGGGGAACTGGGCTAAGGTTTTGATT
GTGATGCTACTTTTTGCCGGAGTTGACGGGACCACCTACGTAACAGGGGGAGCGACGGGTCGCCCGACCT
CCGGTCTCGCGTCCCTCTTTACACCTGGGGCGGCTCAGAGGATCCAGCTTGTAA

>1344_S6_L001_R1_001.fastq_243_1b_6
CACCTACGACAGCCCTGGTAGTGTCGCAGTTACTCCGGATCCCACAAGCTGTCGTGGATATGGTGGTGGG
GGCCCACTGGGGAATCCTGGCGGGCCTTGCCTACTATTCCATGGTGGGGAACTGGGCTAAGGTTTTGATT
GTGATGCTACTTTTTGCCGGAGTTGACGGGACCACCTACGTAACAGGGGGAGCGACGGGTCGCCAGACCT
CCGGTCTCGCGTCCCTCTTTACACCTGGGGCGGCTCAGAGGATCCAGCTTGTAA

>1344_S6_L001_R1_001.fastq_244_1b_6
CACCTACGACAGCCCTGGTAGTGTCGCAGTTACTCCGGATCCCACAAGCTGTCGCGGATATGGTGGTGGG
GGCCCACTGGGGAGTCTTGGCGGGCCTTGCCTACTATTCCATGGTGGGGAACTGGGCTAAGGTTTTGATT
GTGATGCTACTTTTTGCCGGAGTTGACGGGACCACCTACGTAACAGGGGGAGCGACGGGTCGCCAGACCT
CCGGTCTCGCGTCCCTCTTTACACCTGGGGCGGCTCAGAGGATCCAGCTTGTAA

>1344_S6_L001_R1_001.fastq_245_1b_6
CACCTACGACAGCCCTGGTAGTGTCGCAGTTACTCCGGATCCCACAAGCTGTCGTGGATATGGTGGTGGG
GGCCCACTGGGGAGTCCTGGCGGGCCTTGCCTACTATTCCATGGTGGGGAACTGGGCTAAGGTTTTGATT
GTGATGCTACTTTTTGCCGGAGTTGACGGGACCACCTACGTAACAGGGGGAGCGACGGGTCGCCAGACCT
CCGGTCTCGCGTCCCTCTTTACACCTGGGGCGGCTCAGAGGATCCAGCTTGTGA

>1344_S6_L001_R1_001.fastq_246_1b_6
CACCTACGACAGCCCTGGTAGTGTCGCAGTTACTCCGGATCCCACAAGCTGTCGTGGATATGGTGGTGGG
GGCCCACTGGGGAGTCTTGGCGGGCCTTGCCTACTATTCCATGGTGGGGAACTGGGCTAAGGTTTTGATT
GTGATGCTACTTTTTGCCGGAGTTGACGGGACCACCTACGTAACAGGGGGGGCGACGGGTCGCCAGACCT
CCGGTCTCGCGTCCCTCTTTACACCTGGGGCGGCTCAGAGGATCCAGCTTGTAA

>1344_S6_L001_R1_001.fastq_248_1b_5
CACCTACGACAGCCCTGGTAGTGTCGCAGTTACTCCGGATCCCACAAGCTGTCGTGGATATGGTGGTGGG
GGCCCACTGGGGAGTCCTGGCGGGCCTTGCCTACTATTCCATGGTGGGGAACTGGGCTAAGGTTTTGATT
GTGATGCTACTTTTTGCCGGAGTTGACGGGACCACCTACGTAGCAGGGGGAGCGACGGGTCGCCAGACCT
CCGGTCTCGCGTCCCTCTTTACACCTGGGGCGGCTCAGAGGATCCAGCTTGTAA

>1344_S6_L001_R1_001.fastq_249_1b_5
CACCTACGACAGCCCTGGTAGTGTCGCAGTTACTCCGGATCCCACAAGCTGTCGTGGATATGGTGGTGGG
GGCCCACTGGGGAGTCCTGGCGGGCCTCGCCTACTATTCCATGGTGGGGAACTGGGCTAAGGTTTTGATT
GTGATGCTACTTTTTGCCGGAGTTGACGGGACCACCTACGTAACAGGGGGAGCGACGGGTCGCCAGACCT
CCGGTCTCGCGTCCCTCTTTACACCTGGGGCGGCTCAGAGGATCCAGCTTGTAA

>1344_S6_L001_R1_001.fastq_250_1b_5
CACCTACGACAGCCCTGGTAGTGTCGCAGTTACTCCGGATCTCACAAGCTGTCGTGGATATGGTGGTGGG
GGCCCACTGGGGAGTCCTGGCGGGCCTTGCCTACTATTCCATGGTGGGGAACTGGGCTAAGGTTTTGATT
GTGATGCTACTTTTTGCCGGAGTTGACGGGACCACCTACGTAACAGGGGGAGCGACGGGTCGCCAGACCT
CCGGTCTCGCGTCCCTCTTTACACCTGGGGCGGCTCAGAGGATCCAGCTTGTAA

>1344_S6_L001_R1_001.fastq_251_1b_5
CACCTACGACAGCCCTGGTAGTGTCGCAGTTACTCCGGATCCCACAAGCTGTCGTGGATATGGTGGTGGG
GGCCCACTGGGGAGTCCTGGCGGGCCTTGCCTACTATTCCATGGTGGGGAACTGGGCTAAGGTTTTGATT
GTGATGCTACTTTTTGCCGGAGTTGACGAGACCACCTACGTAACAGGGGGAGCGACGGGTCGCCAGACCT
CCGGTCTCGCGTCCCTCTTTACACCTGGGGCGGCTCAGAGGATCCAGCTTGTAA

>1344_S6_L001_R1_001.fastq_252_1b_5
CACCTACGACAGCCCTGGTAGTGTCGCAGTTACTCCGGATCCCACAAGCTGTCGTGGATATGGTGGTGGG
AGCCCACTGGGGAGTCCTGGCGGGCCTTGCCTACTATTCCATGGTGGGGAACTGGGCTAAGGTTTTGATT
GTGATGCTACTTTTTGCCGGAGTTGACGGGACCACCTACGTAACAGGGGGAGCGACGGGTCGCCAGACCT
CCGGTCTCGCGTCCCTCTTTACACCTGGGGCAGCTCAGAGGATCCAGCTTGTAA

>1344_S6_L001_R1_001.fastq_253_1b_5
CACCTACGACAGCCCTGGTAGTGTCGCAGTTACTCCGGATCCCACAAGCTGTCGTGGATATGGTGGTGGG
GGCCCACTGGGGAGTCCTGGCGGGCCTTGCCTACTATTCCGTGGTGGGGAACTGGGCTAAGGTTTTGATT
GTGATGCTACTTTTTGCCGGAGTTGACGGGACCACCTACGTAACAGGGGGAGCGACGGGTCGCCAGACCT
CCGGTCTCGCGTCCCTCTTTACACCTGGGGCGGCTCAGAGGATCCAGCTTGTAA

>1344_S6_L001_R1_001.fastq_255_1b_5
CACCTACGACAGCCCTGGTAGTGTCGCAGTTACTCCGGATCCCACAAGCTGTCGTGGATATGGTGGTGGG
GGCCCACTGGGGAGTCCTGGCGGGCCTTGCCTACTATTCCATGGTGGGGAACTGGGCTAAGGTTTTGATT
GTGATGCTACTTTTTGCCGGAGTTGACGGGATCACCTACGTAACAGGGGGAGCGACGGGTCGCCAGACCT
CCGGTCTCGCGTCCCTCTTTACACCTGGGGCGGCTCAGAGGATCCAGCTTGTAA

>1344_S6_L001_R1_001.fastq_256_1b_5
CACCTACGACAGCCCTGGTAGTGTCGCAGTTACTCCGGATCCCACAAGCTGTCGTGGATATGGTGGTGGG
GGCCCACTGGGGAGTCCTGGCGGGCCTTGCCTACTATTCCATGGTGGAGAACTGGGCTAAGGTTTTGATT
GTGATGCTACTTTTTGCCGGAGTTGACGGGACCACCTACGTAACAGGGGGAGCGACGGGTCGCCAGACCT
CCGGTCTCGCGTCCCTCTTTACACCTGGGGCGGCTCAGAGGATCCAGCTTGTAA

>1344_S6_L001_R1_001.fastq_257_1b_5
CACCTACGACAGCCCTGGTAGTGTCGCAGTTACTCCGGATCCCACAAGCTGTCGTGGATATGGTGGTGGG
GGCCCACTGGGGAGTCCTGGCGGGCCTTGCCTACTATTCCATGGTGGGGAACTGGGCTAAGGTTTTGATT
GTGATGCTACTTTTTGCCGGAGTTGACGGGAACACCTACGTAACAGGGGGAGCGACGGGTCGCCAGACCT
CCGGTCTCGCGTCCCTCTTTACACCTGGGGCGGCTCAGAGGATCCAGCTTGTAA

>1344_S6_L001_R1_001.fastq_258_1b_5
CACCTACGACAGCCCTGGTAGTGTCGCAGTTACTCCGGATCCCACAAGCTGTCGTGGATATGGTGGTGGG
GGCCCACTGGGGAGTCCTGGCGGGCCTTGCCTACTATTCCATGGTGGGGAACTGGGCTAAGGTTTTGATT
GTGATGCTACTTTTTGCCGGAGTTGACGGGACCACCTACGTAACAGGGGGAGCGACGGGTCGCCAGACCT
CCGGTCTCGCGTCCCTTTTTACACCTGGGGCGGCTCAGAGGATCCAGCTTGTAA

>1344_S6_L001_R1_001.fastq_259_1b_5
CACCTACGACAGCCCTGGTAGTGTCGCAGTTACTCCGGATCCCACAAGCTGTCGTGGATATGGTGGTGGG
GGCCCACTGGGGAGTCCTGGCGGGCCTTGCCTACTATTCCATGGTGGGGAACTGGGCTAAGGTTTTGATT
GTGATGCTACTTTTTGCCGGAGTTGACGGGACCACCTACGTAACAGGGGGAGCGACGGGTCGCCAGACCT
CCGGTCTCGCGTCCCTCTTTACACCTGGGGCGGTTCAGAGGATCCAGCTTGTAA

>1344_S6_L001_R1_001.fastq_260_1b_5
CACCTACGATAGCCCTGGTAGTGTCGCAGTTACTCCGGATCCCACAAGCTGTCGTGGATATGGTGGTGGG
GGCCCACTGGGGAGTCCTGGCGGGCCTTGCCTACTATTCCATGGTGGGGAACTGGGCTAAGGTTTTGATT
GTGATGCTACTTTTTGCCGGAGTTGACGGGACCACCTACGTAACAGGGGGAGCGACGGGTCGCCAGACCT
CCGGTCTCGCGTCCCTCTTTACACCTGGGGCGGCTCAGAGGATCCAGCTTGTAA

>1344_S6_L001_R1_001.fastq_261_1b_5
CACCTACGACAGCCCTGGTAGTGTCGCAGTTACTCCGGATCCCACAAGCTGTCGTGGATATGGTGGTGGG
GGCCCACTGGGGAGTCCTGGCGGGCCTTGCCTACTATTCCATGGTGGGGAACTGGGCTAAGGTTTTGATT
GTAATGCTACTTTTTGCCGGAGTTGACGGGACCACCTACGTAACAGGGGGAGCGACGGGTCGCCAGACCT
CCGGTCTCGCGTCCCTCTTTACACCTGGGGCGGCTCAGAGGATCCAGCTTGTAA

>1344_S6_L001_R1_001.fastq_262_1b_5
CACCTACGACAGCCCTGGTAGTGTCGCAGTTACTCCGGATCCCACAAGCTGTCGTGGATATGGTGGTGGG
GGCCCACTGGGGAGTCCTGGCGGGCCTTGCCTACTATTCCATGGTGGGAAACTGGGCTAAGGTTTTGATT
GTGATGCTACTTTTTGCCGGAGTTGACGGGACCACCTACGTAACAGGGGGAGCGACGGGTCGCCAGACCT
CCGGTCTCGCGTCCCTCTTTACACCTGGGGCGGCTCAGAGGATCCAGCTTGTAA

>1344_S6_L001_R1_001.fastq_263_1b_5
CACCTACGACAGCCCTGGTAGTGTCGCAGTTACTCCGGATCCCACAAGCTGTCGTGGATATGGTAGTGGG
GGCCCACTGGGGAGTCCTGGCGGGCCTTGCCTACTATTCCATGGTGGGGAACTGGGCTAAGGTTTTGATT
GTGATGCTACTTTTTGCCGGAGTTGACGGGACCACCTACGTAACAGGGGGAGCGACGGGTCGCCAGACCT
CCGGTCTCGCGTCCCTCTTTACACCTGGGGCAGCTCAGAGGATCCAGCTTGTAA

>1344_S6_L001_R1_001.fastq_264_1b_5
CACCTACGACAGCCCTGGTAGTGTCGCAGTTACTCCGGATCCCACAAGCTGTCGTGGATATGGTGGTGGG
GGCCCACTGGGGAGTCCTGGCGGGCCTTGCCTGCTATTCCATGGTGGGGAACTGGGCTAAGGTTTTGATT
GTGATGCTACTTTTTGCCGGAGTTGACGGGACCACCTACGTAACAGGGGGAGCGACGGGTCGCCAGACCT
CCGGTCTCGCGTCCCTCTTTACACCTGGGGCGGCTCAGAGGATCCAGCTTGTAA

>1344_S6_L001_R1_001.fastq_265_1b_5
CACCTACGACAGCCCTGGTAGTGTCGCAGTTACTCCGGATCCCACAAGCTGTCGTGGATATGGTGGTGGG
GGCCCACTGGGGAGTCCTGGCGGGCCTTGCCTACTATTCCATGGGGGGGAACTGGGCTAAGGTTTTGATT
GTGATGCTACTTTTTGCCGGAGTTGACGGGACCACCTACGTAACAGGGGGAGCGACGGGTCGCCAGACCT
CCGGTCTCGCGTCCCTCTTTACACCTGGGGCGGCTCAGAGGATCCAGCTTGTAA

>1344_S6_L001_R1_001.fastq_267_1b_5
CACCTACGACAGCCCTGGTAGTGTCGCAGTTACTCCGGATCCCACAAGCTGTCGTGGATATGGTGGTGGG
GGCCCACTGGGGAGTCCTGGCGGGCCTTGCCTACTATTCCATGGTGGGGAACTGGGCTAAGGTTTTGATT
GTGATGCTACTTTTTGCCGGAGTTGACGGGACCACCTACGTAACAGGGGGAACGACGGGTCGCCAGACCT
CCGGTCTCGCGTCCCTCTTTACACCTGGGGCGGCTCAGAGGATCCAGCTTGTAA

>1344_S6_L001_R1_001.fastq_268_1b_5
CACCTACGACAGCCCTGGTAGTGTCGCAGTTACTCCGGATCCCACAAGCTGTCGTGGATATGGTGGTGGG
GGCCCACTGGGGAGTCCTGGCGGGCCTTGCCTACTATTCCATGGTGGGGAACTGGGCTAAGGTTTTGATT
GTGATGCTACTTTTTGCCGGAGTTGACGGGACCACCTACGTAACAGGGGGGGCGATGGGTCGCCAGACCT
CCGGTCTCGCGTCCCTCTTTACACCTGGGGCGGCTCAGAGGATCCAGCTTGTAA

>1344_S6_L001_R1_001.fastq_269_1b_5
CACCTACGACAGCCCTGGTAGTGTCGCAGTTACTCCGGATCCTACAAGCTGTCGTGGATATGGTGGTGGG
GGCCCACTGGGGAGTCCTGGCGGGCCTTGCCTACTATTCCATGGTGGGGAACTGGGCTAAGGTTTTGATT
GTGATGCTACTTTTTGCCGGAGTTGACGGGACCACCTACGTAACAGGGGGAGCGACGGGTCGCCAGACCT
CCGGTCTCGCGTCCCTCTTTACACCTGGGGCGGCTCAGAGGATCCAGCTTGTAA

>1344_S6_L001_R1_001.fastq_270_1b_5
CACCTACGACAGCCCTGGTAGTGTCGCAGTTACTCCGGATCCCACAAGCTGTCGTGGATATGGTGGTGGG
GGCCCACTGGGGAGTCCTGGCGGGCCTTGCCTACTATTCCATGGTGGGGAACTGGGCTAAGGTTTTGATT
GTGATGCTACTTTTTGCCAGAGTTGACGGGACCACCTACGTAACAGGGGGAGCGACGGGTCGCCAGACCT
CCGGTCTCGCGTCCCTCTTTACACCTGGGGCAGCTCAGAGGATCCAGCTTGTAA

>1344_S6_L001_R1_001.fastq_271_1b_5
CACCTACGACAGCCCTGGTAGTGTCGCAGTTACTCCGGATCCCACAAGCTGTCGTGGATATGGTGGTGGG
GGCCCACTGGGGAGTCCTGGCGGGCCTTGCCTACTATTCCATGGTGGGGAACTGGGCTAAGGTTTTGATT
GTGATGCTACTTTTCGCCGGAGTTGACGGGACCACCTACGTAACAGGGGGAGCGATGGGTCGCCAGACCT
CCGGTCTCGCGTCCCTCTTTACACCTGGGGCGGCTCAGAGGATCCAGCTTGTAA

>1344_S6_L001_R1_001.fastq_272_1b_5
CACCTACGACAGCCCTGGTAGTGTCGCAGTTACTCCGGATCCCACAAGCTGTCATGGATATGGTGGTGGG
GGCCCACTGGGGAGTCCTGGCGGGCCTTGCCTACTATTCCATGGTGGGGAACTGGGCTAAGGTTTTGACT
GTGATGCTACTTTTTGCCGGAGTTGACGGGACCACCTACGTAACAGGGGGAGCGACGGGTCGCCAGACCT
CCGGTCTCGCGTCCCTCTTTACACCTGGGGCGGCTCAGAGGATCCAGCTTGTAA

>1344_S6_L001_R1_001.fastq_273_1b_5
CACCTACGACAGCCCTGGTAGTGTCGCAGTTACTCCGGATCCCACAAGCTGTCGTGGATATGGTGGTGGG
GGCCCACTGGGGAGTCCTGGCGGGCCTTGCCTACTATTCCATGGTGGGGAACTGGGCTAAGATTTTGATT
GTGATGCTACTTTTTGCCGGAGTTGACGGGACCACCTACGTAACAGGGGGAGCGACGGGTCGCCAGACCT
CCGGTCTCGCGTCCCTCTTTACACCTGGGGCGGCTCAGAGGATCCAGCTTGTAA

>1344_S6_L001_R1_001.fastq_274_1b_5
CACCTACGACAGCCCTGGTAGTGTCGCAGTTACTCCGGATCCCACAAGCTGTCGTGGATATGGTGGTGGG
GGCCCACTGGGGAGTCTTGGCGGGCCTTGCCTACTATTCCATGGTGGGGAACTGGGCTAAGGTTTTGATT
GTGATGCTACTTTTTGCCGGAGTTGACGGGACCACCTACGTAACAGGGGGAGCGACGGGCCGCCAGACCT
CCGGTCTCGCGTCCCTCTTTACACCTGGGGCGGCTCAGAGGATCCAGCTTGTAA

>1344_S6_L001_R1_001.fastq_275_1b_5
CACCTACGACAGCCCTGGTAGTGTCGCAGTTACTCCGGATCCCACAAGCTGTCGTGGATATGGTGGTGGG
GGCCCACTGGGGAGTCCTGGCGGGCCTTGCCTACTATTCCATGGTGGGGAACTGGGCTAAGGTTTTGATT
GTGATGCTTCTTTTTGCCGGAGTTGACGGGACCACCTACGTAACAGGGGGAGCGACGGGTCGCCAGACCT
CCGGTCTCGCGTCCCTCTTTACACCTGGGGCGGCTCAGAGGATCCAGCTTGTAA

>1344_S6_L001_R1_001.fastq_276_1b_5
CACCTACGACAGCCCTGGTAGTGTCGCAGTTACTCCGGATCCCACAAGCTGTCGTGGATATGGTGGTGGG
GGCCCACTGGGGAGTCCTGGCGGGCCTTGCCTACTATTCCATGGTGGGGAACTGGGTTAAGGTTTTGATT
GTGATGCTACTTTTTGCCGGAGTTGACGGGACCACCTACGTAACAGGGGGAGCGACGGGTCGCCAGACCT
CCGGTCTCGCGTCCCTCTTTACACCTGGGGCGGCTCAGAGGATCCAGCTTGTAA
