# Supplementary material for: HCV transmission in high-risk communities in Bulgaria
Source: PLoS One. 2019 Mar 5;14(3):e0212350. doi: 10.1371/journal.pone.0212350 (PMC6400337; doi:10.1371/journal.pone.0212350)
Supplement: S1 File — (ZIP) [file pone.0212350.s002.zip › 1356_S14_L001_R1_001.fastq_3a_freq5.fas]

>1356_S14_L001_R1_001.fastq_1_3a_459
CCCCCGCTGTAGGTATGGTGGTGGCGCATGTCTTGCGGTTGCCCCAGACCTTGTTCGACATAATAGCTGG
GGCCCATTGGGGCATCTTGGCGGGCCTAGCCTATTACTCCATGCAGGGTAATTGGGCTAAGGTCGCTATC
ATCATGGTTATGTTTTCAGGGGTCGATGCCAGCACATATGTCACCGGTGGCAGTGCAGCTCATAACGCCC
GCACTTTTGCTGGCATTTTTAGTAGGGGTGCCAAGCAGAACTTACAGCTGATTA

>1356_S14_L001_R1_001.fastq_2_3a_283
CCCCCGCTGTGGGTATGGTGGTGGCGCATGTCTTGCGGTTGCCCCAGACCTTGTTCGACATAATAGCCGG
GGCCCATTGGGGCATCTTGGCGGGCCTGGCCTATTACTCCATGCAGGGCAATTGGGCTAAGGTCGCTATC
ATCATGGTTATGTTTTCAGGGGTCGATGCCGGAACACGTATCACCGGTGGCACGGCAGCTCACACCGCCA
GCACTTTCGCTGGCCTTTTTAGCATGGGCCCCAAGCAGAACCTGCAGCTGGTCA

>1356_S14_L001_R1_001.fastq_3_3a_106
CCCCCGCTGTGGGTATGGTGGTGGCGCATGTCTTGCGGTTGCCCCAGACCTTGTTCGACATAATAGCTGG
GGCCCATTGGGGCATCTTGGCGGGCCTAGCCTATTACTCCATGCAGGGTAATTGGGCTAAGGTCGCTATC
ATCATGGTTATGTTTTCAGGGGTCGATGCCAGCACATATGTCACCGGTGGCAGTGCAGCTCATAACGCCC
GCACTTTTGCTGGCATTTTTAGTAGGGGTGCCAAGCAGAACTTACAGCTGATTA

>1356_S14_L001_R1_001.fastq_4_3a_92
CCCCCGCTGTGGGTATGGTGGTGGCGCACGTCTTGCGGTTGCCCCAGACCTTGTTCGACATAATAGCTGG
GGCCCATTGGGGCATCTTGGCAGGCCTAGCCTATTACTCCATGCAGGGCAATTGGGCTAAGGTCGCTATC
ATCATGGTTATGTTTTCAGGGGTCGATGCCAGCACATATGTCACCGGTGGCAGTGCAGCTCATAGCGTCC
GCGCTTTTACTGGCATTTTTAATATGGGCGCCAAGCAGAACTTGCAGCTGATTA

>1356_S14_L001_R1_001.fastq_5_3a_69
CCCCCGCTGTGGGTATGGTGGTGGCGCATGTTTTGCGGCTGCCCCAGACCTTGTTCGACATAATAGCCGG
GGCCCATTGGGGCATCTTGGCGGGCCTAGCCTATTACTCCATGCAGGGCAATTGGGCTAAGGTCGCTATC
ATCATGGTTATGTTTTCAGGGGTCGATGCCGAAACATATATCTCCGGTGGCACTGCAGCTCGTACCACCA
ACGCTTTTACTAGGCTTTTTGATGTGGGCGCCCGACAGAAACTGCAGCTGGTCA

>1356_S14_L001_R1_001.fastq_6_3a_55
CCCCCGCTGTAGGTATGGTGGTGGCGCATGTCTTGCGGTTGCCCCAGACCTTGTTCGACATAATAGCTGG
GGCCCATTGGGGCATCTTGGCGGGCCTAGCCTACTACTCCATGCAGGGTAATTGGGCTAAGGTCGCTATC
ATCATGGTTATGTTTTCAGGGGTCGATGCTAACACATATGTCACCGGTGGCAGTGCAGCTCATAACGCCC
GCACTTTTGCTGGCATTTTTAGTAGGGGTGCCAAGCAGAACTTACAGCTGATTA

>1356_S14_L001_R1_001.fastq_7_3a_54
CCCCCGCTGTGGGTATGGTGGTGGCGCATGTCTTGCGGTTGCCCCAGACCTTGTTCGACATAATAGCCGG
GGCCCATTGGGGCATCTTGGCGGGCCTGGCCTATTACTCCATGCAGGGCAATTGGGCTAAGGTCGCTATC
ATCATGGTTATGTTTTCAGGGGTCGATGCCGGAACACGTATCACCGGTGGCACGGCAGCTCATACCGCCA
GCACTTTCGCTGGCCTTTTTAGCATGGGCCCCAAGCAGAACCTGCAGCTGGTCA

>1356_S14_L001_R1_001.fastq_8_3a_54
CCCCCGCTGTGGGTATGGTGGTGGCGCATGTTTTGCGGCTGCCCCAGACCTTGTTCGACATAATAGCCGG
GGCCCATTGGGGCATCTTGGCGGGCCTAGCCTATTACTCCATGCAGGGCAATTGGGCTAAGGTCGCTATC
ATCATGGTTATGTTTTCAGGGGTCGATGCCGAAACATATATCTCCGGTGGCACTGCAGCTCGTACCACCA
ACGCTTTTACTAGGCTTTTTGATGTCGGCGCCCGACAGAAACTGCAGCTGGTCA

>1356_S14_L001_R1_001.fastq_9_3a_49
CCCCCGCTGTGGGTATGGTGGTGGCGCATGTTTTGCGGCTGCCCCAGACCTTGTTCGACATAATAGCCGG
GGCCCATTGGGGCATCTTGGCGGGCCTAGCCTACTACTCCATGCAGGGCAATTGGGCTAAGGTCGCTATC
ATCATGGTTATGTTTTCAGGGGTCGATGCCGAAACATATATCTCCGGTGGCACTGCAGCTCGTACCACCA
ACGCTTTTACTAGGCTTTTTGATGTGGGCGCCCGACAGAAACTGCAGCTGGTCA

>1356_S14_L001_R1_001.fastq_10_3a_44
CCCCCGCTGTGGGTATGGTGGTGGCGCATGTTTTGCGGCTGCCCCAGACCTTGTTCGACATAATAGCCGG
GGCCCATTGGGGCATCTTGGCGGGCCTAGCCTATTACTCCATGCAGGGCAATTGGGCTAAGGTCGCTATC
ATCATGGTTATGTTTTCAGGGGTCGATGCCGAAACATACATCTCCGGTGGCACTGCAGCTCGTACCACCA
ACGCTTTTACTAGGCTTTTTGATGTCGGCGCCCGACAGAAACTGCAGCTGGTCA

>1356_S14_L001_R1_001.fastq_11_3a_37
CCCCCGCTGTGGGTATGGTGGTGGCGCATGTTTTGCGGCTGCCCCAGACCTTGTTTGACATAATAGCCGG
GGCCCATTGGGGCATCTTGGCGGGCCTAGCCTATTACTCCATGCAGGGCAATTGGGCTAAGGTCGCTATC
ATCATGGTTATGTTTTCAGGGGTCGATGCCGAAACATATATCTCCGGTGGCACTGCAGCTCGTACCACCA
ACGCTTTTACCAGGCTTTTTGATGTGGGCGCCCGACAGAAACTGCAGCTGGTCA

>1356_S14_L001_R1_001.fastq_12_3a_37
CCCCCGCTGTGGGTATGGTGGTGGCGCATATTTTGCGGCTGCCCCAGACCTTGTTCGACATAATAGCCGG
GGCCCATTGGGGCATCTTGGCGGGCCTAGCCTACTACTCCATGCAGGGCAATTGGGCTAAGGTCGCTATC
ATCATGGTTATGTTTTCAGGGGTCGATGCCGAAACATATATCTCCGGTGGCACTGCAGCTCGTACCACCA
ACGCTTTTACTAGGCTTTTTGATGTGGGCGCCCGACAGAAACTGCAGCTGGTCA

>1356_S14_L001_R1_001.fastq_13_3a_35
CCCCCGCTGTAGGTATGGTGGTGGCGCATGTCTTGCGGTTGCCCCAGACCTTGTTCGACATAATAGCCGG
GGCCCATTGGGGCATCTTGGCGGGCCTGGCCTATTACTCCATGCAGGGCAATTGGGCTAAGGTCGCTATC
ATCATGGTTATGTTTTCAGGGGTCGATGCCGGAACACGTATCACCGGTGGCACGGCAGCTCACACCGCCA
GCACTTTCGCTGGCCTTTTTAGCATGGGCCCCAAGCAGAACCTGCAGCTGGTCA

>1356_S14_L001_R1_001.fastq_14_3a_34
CCCCCGCTGTGGGTATGGTGGTGGCGCATGTCTTGCGGTTGCCCCAGACCTTGTTCGACATAATAGCCGG
GGCCCATTGGGGCATCTTGGCGGGCCTGGCCTATTACTCCATGCAGGGCAATTGGGCTAAGGTCGCTATC
ATCATGGTTATGTTTTCAGGGGTCGATGCCAGCACATATGTCACCGGTGGCAGTGCAGCTCATAACGCCC
GCACTTTTGCTGGCATTTTTAGTAGGGGTGCCAAGCAGAACTTACAGCTGATTA

>1356_S14_L001_R1_001.fastq_15_3a_32
CCCCCGCTGTGGGTATGGTGGTGGCGCATGTTTTGCGGCTGCCCCAGACCTTGTTTGACATAATAGCCGG
GGCCCATTGGGGCATCTTGGCGGGCCTAGCCTATTACTCCATGCAGGGCAATTGGGCTAAGGTCGCTATC
ATCATGGTTATGTTTTCAGGGGTCGATGCCGAAACATACATCTCCGGTGGCACTGCAGCTCGTACCACCA
ACGCTTTTACCAGGCTTTTTGATGTGGGCGCCCGACAGAAACTGCAGCTGGTCA

>1356_S14_L001_R1_001.fastq_16_3a_31
CCCCCGCTGTGGGTATGGTGGTGGCGCATGTTTTGCGGCTGCCCCAGACCTTGTTCGACATAATAGTTGG
GGCCCATTGGGGCATCTTGGCGGGCCTAGCCTATTACTCCATGCAGGGCAATTGGGCTAAGGTCGCTATC
ATCATGGTTATGTTTTCAGGGGTCGATGCCGAAACATACATCTCCGGTGGCACTGCAGCTCGTACCACCA
ACGCTTTTACTAGGCTTTTTGATGTCGGCGCCCGACAGAAACTGCAGCTGGTCA

>1356_S14_L001_R1_001.fastq_17_3a_30
CCCCCGCTGTGGGTATGGTGGTGGCGCATGTTTTGCGGCTGCCCCAGACCTTGTTCGACATAATAGCCGG
GGCCCATTGGGGCATCTTGGCGGGCCTAGCCTATTACTCCATGCAGGGCAATTGGGCTAAGGTCGCTATC
ATCATGGTTATGTTTTCAGGGGTCGATGCCGAAACATACATCTCCGGTGGCACTGCAGCTCGTACCACCA
ACGCTTTTACTAGGCTTTTTGATGTGGGCGCCCGACAGAAACTGCAGCTGGTCA

>1356_S14_L001_R1_001.fastq_18_3a_30
CCCCCGCTGTGGGTATGGTGGTGGCGCATGTCTTGCGGTTGCCCCAGACCTTGTTTGACATAATAGCCGG
GGCCCATTGGGGCATCTTGGCGGGCCTGGCCTATTACTCCATGCAGGGCAATTGGGCTAAGGTCGCTATC
ATCATGGTTATGTTTTCAGGGGTCGATGCCGGAACACGTATCACCGGTGGCACAGCGGCTCATACCGCCA
GCACTTTCGCTGGCCTTTTTAGCATGGGCCCCAAGCAGAACCTGCAGCTGGTCA

>1356_S14_L001_R1_001.fastq_19_3a_27
CCCCCGCTGTGGGTATGGTGGTGGCGCATGTCTTGCGGTTGCCCCAGACCTTGTTCGACATAATAGCCGG
GGCCCATTGGGGCATCTTGGCGGGCCTGGCCTATTACTCCATGCAGGGCAATTGGGCCAAGGTCGCTATC
ATCATGGTTATGTTCTCAGGGGTCGATGCCGGAACACGTATCACCGGTGGCACAGCAGCTCATACCGCCA
GCACTTTCGCTGGCCTTTTTAGCATGGGCCCCAAGCAGAACCTGCAGCTGGTCA

>1356_S14_L001_R1_001.fastq_20_3a_26
CCCCCGCTGTGGGTATGGTGGTGGCGCATGTTTTGCGGCTGCCCCAGACCTTGTTCGACATAATAGCTGG
GGCCCATTGGGGCATCTTGGCGGGCCTAGCCTATTACTCCATGCAGGGTAATTGGGCTAAGGTCGCTATC
ATCATGGTTATGTTTTCAGGGGTCGATGCCAGCACATATGTCACCGGTGGCAGTGCAGCTCATAACGCCC
GCACTTTTGCTGGCATTTTTAGTAGGGGTGCCAAGCAGAACTTACAGCTGATTA

>1356_S14_L001_R1_001.fastq_21_3a_24
CCCCCGCTGTGGGTATGGTGGTGGCGCATGTTTTGCGGCTGCCCCAGACCTTGTTCGACATAATAGCCGG
GGCCCATTGGGGCATCTTGGCGGGCCTAGCCTATTACTCCATGCAGGGCAATTGGGCTAAGGTCGCTATC
ATCATGGTTATGTTTTCAGGGGTCGATGCCAGCACATATGTCACCGGTGGCAGTGCAGCTCATAACGCCC
GCACTTTTGCTGGCATTTTTAGTAGGGGTGCCAAGCAGAACTTACAGCTGATTA

>1356_S14_L001_R1_001.fastq_22_3a_24
CCCCCGCTGTGGGTATGGTGGTGGCGCACGTCTTGCGGTTGCCCCAGACCTTGTTCGACATAATAGCTGG
GGCCCATTGGGGCATCTTGGCGGGCCTAGCCTATTACTCCATGCAGGGCAATTGGGCTAAGGTCGCTATC
ATCATGGTTATGTTTTCAGGGGTCGATGCTAACACATATGTCACCGGTGGCAGTGTAGCTCATAGCGCCC
GCGCTTTTACTAGCATTTTTAATAGGGGCGCCAAGCAGAACCTACAGCTGATTA

>1356_S14_L001_R1_001.fastq_23_3a_21
CCCCCGCTGTGGGTATGGTGGTGGCGCACGTCTTGCGGTTGCCCCAGACCTTGTTCGACATAATAGCTGG
GGCCCATTGGGGCATCTTGGCAGGCCTAGCCTATTACTCCATGCAGGGCAATTGGGCTAAGGTCGCTATC
ATCATGGTTATGTTTTCAGGGGTCGATGCCAGCACATATGTCACCGGTGGCAGTGCAGCTCATAACGCCC
GCACTTTTGCTGGCATTTTTAGTAGGGGTGCCAAGCAGAACTTACAGCTGATTA

>1356_S14_L001_R1_001.fastq_24_3a_21
CCCCCGCTGTAGGTATGGTGGTGGCGCATGTCTTGCGGTTGCCCCAGACCTTGTTCGACATAATAGCTGG
GGCCCATTGGGGCATCTTGGCGGGCCTAGCCTACTACTCCATGCAGGGTAATTGGGCTAAGGTCGCTATC
ATCATGGTTATGTTTTCAGGGGTCGATGCTAACACATATGTCACCGGTGGTAGTGCAGCTCATAACGCCC
GCACTTTTGCTGGCATTTTTAGTAGGGGTGCCAAGCAGAACTTACAGCTGATTA

>1356_S14_L001_R1_001.fastq_25_3a_21
CCCCCGCTGTGGGTATGGTGGTGGCGCATGTTTTGCGGCTGCCCCAGACCTTGTTCGACATAATAGCCGG
GGCCCATTGGGGCATCTTGGCGGGCCTAGCCTATTACTCCATGCAGGGTAATTGGGCTAAGGTCGCTATC
ATCATGGTTATGTTTTCAGGGGTCGATGCCAGCACATATGTCACCGGTGGCAGTGCAGCTCATAACGCCC
GCACTTTTGCTGGCATTTTTAGTAGGGGTGCCAAGCAGAACTTACAGCTGATTA

>1356_S14_L001_R1_001.fastq_26_3a_21
CCCCCGCTGTGGGTATGGTGGTGGCGCACGTCTTGCGGTTGCCCCAGACCTTGTTCGACATAATAGCTGG
GGCCCATTGGGGCATCTTGGCGGGCCTAGCCTATTACTCCATGCAGGGTAATTGGGCTAAGGTCGCTATC
ATCATGGTTATGTTTTCAGGGGTCGATGCCAGCACATATGTCACCGGTGGCAGTGCAGCTCATAACGCCC
GCACTTTTGCTGGCATTTTTAGTAGGGGTGCCAAGCAGAACTTACAGCTGATTA

>1356_S14_L001_R1_001.fastq_27_3a_20
CCCCCGCTGTAGGTATGGTGGTGGCGCATGTCTTGCGGTTGCCCCAGACCTTGTTCGACATAATAGCTGG
GGCCCATTGGGGCATCTTGGCGGGCCTAGCCTATTACTCCATGCAGGGTAATTGGGCTAAGGTCGCTATC
ATCATGGTTATGTTTTCAGGGGTCGATGCCGGAACACGTATCACCGGTGGCACGGCAGCTCACACCGCCA
GCACTTTCGCTGGCCTTTTTAGCATGGGCCCCAAGCAGAACCTGCAGCTGGTCA

>1356_S14_L001_R1_001.fastq_28_3a_20
CCCCCGCTGTGGGTATGGTGGTGGCGCACGTCTTGCGGTTGCCCCAGACCTTGTTCGACATAATAGCTGG
GGCCCATTGGGGCATCTTGGCGGGCCTAGCCTATTACTCCATGCAGGGCAATTGGGCTAAGGTCGCTATC
ATCATGGTTATGTTTTCAGGGGTCGATGCCAGCACATATGTCACCGGTGGCAGTGCAGCTCATAGCGTCC
GCGCTTTTACTGGCATTTTTAATATGGGCGCCAAGCAGAACTTGCAGCTGATTA

>1356_S14_L001_R1_001.fastq_29_3a_18
CCCCCGCTGTGGGTATGGTGGTGGCGCATGTTTTGCGGCTGCCCCAGACCTTGTTCGACATAATAGCCGG
GGCCCATTGGGGCATCTTGGCGGGCCTAGCCTATTACTCCATGCAGGGCAATTGGGCTAAGGTCGCTATC
ATCATGGTTATGTTTTCAGGGGTCGATGCCGAGACATATATCTCCGGTGGCACTGCAGCTCGTACCACCA
ACGCTTTTACTAGGCTTTTTGATGTGGGCGCCCGACAGAAACTGCAGCTGGTCA

>1356_S14_L001_R1_001.fastq_30_3a_18
CCCCCGCTGTAGGTATGGTGGTGGCGCATGTCTTGCGGTTGCCCCAGACCTTGTTCGACATAATAGCTGG
GGCCCATTGGGGCATCTTGGCGGGCCTAGCCTATTACTCCATGCAGGGCAATTGGGCTAAGGTCGCTATC
ATCATGGTTATGTTTTCAGGGGTCGATGCCAGCACATATGTCACCGGTGGCAGTGCAGCTCATAACGCCC
GCACTTTTGCTGGCATTTTTAGTAGGGGTGCCAAGCAGAACTTACAGCTGATTA

>1356_S14_L001_R1_001.fastq_31_3a_18
CCCCCGCTGTGGGTATGGTGGTGGCGCATGTTTTGCGGCTGCCCCAGACCTTGTTCGACATAATAGCCGG
GGCCCATTGGGGCATCTTGGCGGGCCTGGCCTATTACTCCATGCAGGGCAATTGGGCTAAGGTCGCTATC
ATCATGGTTATGTTTTCAGGGGTCGATGCCGGAACACGTATCACCGGTGGCACGGCAGCTCACACCGCCA
GCACTTTCGCTGGCCTTTTTAGCATGGGCCCCAAGCAGAACCTGCAGCTGGTCA

>1356_S14_L001_R1_001.fastq_32_3a_17
CCCCCGCTGTAGGTATGGTGGTGGCGCATGTCTTGCGGTTGCCCCAGACCTTGTTCGACATAATAGCTGG
GGCCCATTGGGGCATCTTGGCGGGCCTAGCCTATTACTCCATGCAGGGTAATTGGGCTAAGGTCGCTATC
ATCATGGTTATGTTTTCAGGGGTCGATGCTAACACATATGTCACCGGTGGCAGTGCAGCTCATAACGCCC
GCACTTTTGCTGGCATTTTTAGTAGGGGTGCCAAGCAGAACTTACAGCTGATTA

>1356_S14_L001_R1_001.fastq_33_3a_16
CCCCCGCTGTGGGTATGGTGGTGGCGCATGTTTTGCGGCTGCCCCAGACCTTGTTCGACATAATAGCCGG
GGCCCATTGGGGCATCTTGGCGGGCCTAGCCTATTACTCCATGCAGGGCAATTGGGCTAAGGTCGCTATC
ATCATGGTTATGTTTTCAGGGGTCGATGCCGAAACATATATCTCCGGTGGCACTGCAGCTCGTACCACCA
ACGCTTTTACCAGGCTTTTTGATGTGGGCGCCCGACAGAAACTGCAGCTGGTCA

>1356_S14_L001_R1_001.fastq_34_3a_15
CCCCCGCTGTGGGTATGGTGGTGGCGCATGTCTTGCGGTTGCCCCAGACCTTGTTCGACATAATAGCCGG
GGCCCATTGGGGCATCTTGGCGGGCCTGGCCTATTACTCCATGCAGGGCAATTGGGCTAAGGTCGCTATC
ATCATGGTTATGTTTTCAGGGGTCGATGCCGAAACATATATCTCCGGTGGCACTGCAGCTCGTACCACCA
ACGCTTTTACTAGGCTTTTTGATGTGGGCGCCCGACAGAAACTGCAGCTGGTCA

>1356_S14_L001_R1_001.fastq_35_3a_15
CCCCCGCTGTAGGTATGGTGGTGGCGCATGTCTTGCGGTTGCCCCAGACCTTGTTCGACATAATAGCTGG
GGCCCATTGGGGCATCTTGGCGGGCCTAGCCTATTACTCCATGCAGGGTAATTGGGCTAAGGTCGCTATC
ATCATGGTTATGTTTTCAGGGGTCGATGCCAGCACATATGTCACCGGTGGCAGTGCAGCTCATAACGCCC
GCACTTTTGCTGGCATTTTTAGCATGGGCCCCAAGCAGAACCTGCAGCTGGTCA

>1356_S14_L001_R1_001.fastq_36_3a_15
CCCCCGCTGTGGGTATGGTGGTGGCGCATGTTTTGCGGCTGCCCCAGACCTTGTTCGACATAATAGCCGG
GGCCCATTGGGGCATCTTGGCGGGCCTAGCCTATTACTCCATGCAGGGCAATTGGGCTAAGGTCGCTATC
ATCATGGTTATGTTTTCAGGGGTCGATGCCGGAACACGTATCACCGGTGGCACGGCAGCTCACACCGCCA
GCACTTTCGCTGGCCTTTTTAGCATGGGCCCCAAGCAGAACCTGCAGCTGGTCA

>1356_S14_L001_R1_001.fastq_37_3a_14
CCCCCGCTGTGGGTATGGTGGTGGCGCACGTCTTGCGGTTGCCCCAGACCTTGTTCGACATAATAGCCGG
GGCCCATTGGGGCATCTTGGCGGGCCTGGCCTATTACTCCATGCAGGGCAATTGGGCTAAGGTCGCTATC
ATCATGGTTATGTTTTCAGGGGTCGATGCCGGAACACGTATCACCGGTGGCACGGCAGCTCACACCGCCA
GCACTTTCGCTGGCCTTTTTAGCATGGGCCCCAAGCAGAACCTGCAGCTGGTCA

>1356_S14_L001_R1_001.fastq_38_3a_14
CCCCCGCTGTAGGTATGGTGGTGGCGCATGTCTTGCGGTTGCCCCAGACCTTGTTCGACATAATAGCTGG
GGCCCATTGGGGCATCTTGGCGGGCCTAGCCTACTACTCCATGCAGGGTAATTGGGCTAAGGTCGCTATC
ATCATGGTTATGTTTTCAGGGGTCGATGCCAGCACATATGTCACCGGTGGCAGTGCAGCTCATAACGCCC
GCACTTTTGCTGGCATTTTTAGTAGGGGTGCCAAGCAGAACTTACAGCTGATTA

>1356_S14_L001_R1_001.fastq_39_3a_13
CCCCCGCTGTGGGTATGGTGGTGGCGCATGTCTTGCGGTTGCCCCAGACCTTGTTCGACATAATAGCCGG
GGCCCATTGGGGCATCTTGGCGGGCCTGGCCTATTACTCCATGCAGGGCAATTGGGCTAAGGTCGCTATC
ATCATGGTTATGTTTTCAGGGGTCGATGCCGGAACACGTATCACTGGTGGCACAGCAGCTCATACCGCCA
GCACTTTCGCTGGCCTTTTTAGCATGGGCCCCAAGCAGAACCTGCAGCTGGTCA

>1356_S14_L001_R1_001.fastq_40_3a_13
CCCCCGCTGTGGGTATGGTGGTGGCGCATGTCTTGCGGTTGCCCCAGACCTTGTTCGACATAATAGCTGG
GGCCCATTGGGGCATCTTGGCGGGCCTAGCCTACTACTCCATGCAGGGTAATTGGGCTAAGGTCGCTATC
ATCATGGTTATGTTTTCAGGGGTCGATGCTAACACATATGTCACCGGTGGCAGTGCAGCTCATAACGCCC
GCACTTTTGCTGGCATTTTTAGTAGGGGTGCCAAGCAGAACTTACAGCTGATTA

>1356_S14_L001_R1_001.fastq_41_3a_13
CCCCCGCTGTGGGTATGGTGGTGGCGCATGTCTTGCGGTTGCCCCAGACCTTGTTCGACATAATAGCCGG
GGCCCATTGGGGCATCTTGGCGGGCCTAGCCTATTACTCCATGCAGGGCAATTGGGCTAAGGTCGCTATC
ATCATGGTTATGTTTTCAGGGGTCGATGCCGAAACATATATCTCCGGTGGCACTGCAGCTCGTACCACCA
ACGCTTTTACTAGGCTTTTTGATGTGGGCGCCCGACAGAAACTGCAGCTGGTCA

>1356_S14_L001_R1_001.fastq_42_3a_13
CCCCCGCTGTGGGTATGGTGGTGGCGCATGTCTTGCGGTTGCCCCAGACCTTGTTCGACATAATAGCCGG
GGCCCATTGGGGCATCTTGGCGGGCCTGGCCTATTACTCCATGCAGGGCAATTGGGCTAAGGTCGCTATC
ATCATGGTTATGTTTTCAGGGGTCGATGCCGGAACACGTATCACCGGTGGCACGGCAGCTCACACCGCCA
GCACTTTTGCTGGCCTTTTTAGCATGGGCCCCAAGCAGAACCTGCAGCTGGTCA

>1356_S14_L001_R1_001.fastq_43_3a_12
CCCCCGCTGTGGGTATGGTGGTGGCGCATGTCTTGCGGTTGCCCCAGACCTTGTTCGACATAATAGCCGG
GGCCCATTGGGGCATCTTGGCGGGCCTGGCCTATTACTCCATGCAGGGCAATTGGGCTAAGGTCGCTATC
ATCATGGTTATGTTTTCAGGGGTCGATGCCAGCACATATGTCACCGGTGGCAGTGCAGCTCATAGCGTCC
GCGCTTTTACTGGCATTTTTAATATGGGCGCCAAGCAGAACTTGCAGCTGATTA

>1356_S14_L001_R1_001.fastq_44_3a_12
CCCCCGCTGTAGGTATGGTGGTGGCGCATGTCTTGCGGTTGCCCCAGACCTTGTTCGACATAATAGCTGG
GGCCCATTGGGGCATCTTGGCGGGCCTAGCCTATTACTCCATGCAGGGTAATTGGGCTAAGGTCGCTATC
ATCATGGTTATGTTTTCAGGGGTTGATGCCAGCACATATGTCACCGGTGGCAGTGCAGCTCATAACGCCC
GCACTTTTGCTGGCATTTTTAGTAGGGGTGCCAAGCAGAACTTACAGCTGATTA

>1356_S14_L001_R1_001.fastq_45_3a_12
CCCCCGCTGTAGGTATGGTGGTGGCGCATGTCTTGCGGTTGCCCCAGACCTTGTTTGACATAATAGCTGG
GGCCCATTGGGGCATCTTGGCGGGCCTAGCCTATTACTCCATGCAGGGTAATTGGGCTAAGGTCGCTATC
ATCATGGTTATGTTTTCAGGGGTCGATGCCAGCACATATGTCACCGGTGGCAGTGCAGCTCATAACGCCC
GCACTTTTGCTGGCATTTTTAGTAGGGGTGCCAAGCAGAACTTACAGCTGATTA

>1356_S14_L001_R1_001.fastq_46_3a_12
CCCCCGCTGTGGGTATGGTGGTGGCGCATGTCTTGCGGTTGCCCCAGACCTTGTTTGACATAATAGCCGG
GGCCCATTGGGGCATCTTGGCGGGCCTGGCCTATTACTCCATGCAGGGCAATTGGGCTAAGGTCGCTATC
ATCATGGTTATGTTTTCAGGGGTCGATGCCGGAACACGTATCACCGGTGGCACGGCAGCTCACACCGCCA
GCACTTTCGCTGGCCTTTTTAGCATGGGCCCCAAGCAGAACCTGCAGCTGGTCA

>1356_S14_L001_R1_001.fastq_47_3a_11
CCCCCGCTGTGGGTATGGTGGTGGCGCATGTTTTGCGGCTGCCCCAGACCTTGTTCGACATAATAGCCGG
GGCCCATTGGGGCATCTTGGCGGGCCTAGCCTATTACTCCATGCAGGGCAATTGGGCTAAGGTCGCTATC
ATCATGGTTATGTTTTCAGGGGTCGATGCCGAAACATACATCTCCGGTGGTACTGCAGCTCGTACCACCA
ACGCTTTTACTAGGCTTTTTGATGTGGGCGCCCGACAGAAACTGCAGCTGGTCA

>1356_S14_L001_R1_001.fastq_48_3a_11
CCCCCGCTGTGGGTATGGTGGTGGCGCATGTCTTGCGGTTGCCCCAGACCTTGTTCGACATAATAGCCGG
GGCCCATTGGGGCATCTTGGCGGGCCTGGCCTATTACTCCATGCAGGGCAATTGGGCTAAGGTCGCTATC
ATCATGGTTATGTTTTCAGGGGTCGATGCTAACACATATGTCACCGGTGGCAGTGCAGCTCATAACGCCC
GCACTTTTGCTGGCATTTTTAGTAGGGGTGCCAAGCAGAACTTACAGCTGATTA

>1356_S14_L001_R1_001.fastq_49_3a_11
CCCCCGCTGTGGGTATGGTGGTGGCGCATGTCTTGCGGTTGCCCCAGACCTTGTTTGACATAATAGCTGG
GGCCCATTGGGGCATCTTGGCGGGCCTAGCCTATTACTCCATGCAGGGTAATTGGGCTAAGGTCGCTATC
ATCATGGTTATGTTTTCAGGGGTCGATGCCAGCACATATGTCACCGGTGGCAGTGCAGCTCATAACGCCC
GCACTTTTGCTGGCATTTTTAGTAGGGGTGCCAAGCAGAACTTACAGCTGATTA

>1356_S14_L001_R1_001.fastq_50_3a_10
CCCCCGCTGTAGGTATGGTGGTGGCGCATGTCTTGCGGTTGCCCCAGACCTTGTTCGACATAATAGCTGG
GGCCCATTGGGGCATCTTGGCAGGCCTAGCCTATTACTCCATGCAGGGTAATTGGGCTAAGGTCGCTATC
ATCATGGTTATGTTTTCAGGGGTCGATGCCAGCACATATGTCACCGGTGGCAGTGCAGCTCATAACGCCC
GCACTTTTGCTGGCATTTTTAGTAGGGGTGCCAAGCAGAACTTACAGCTGATTA

>1356_S14_L001_R1_001.fastq_51_3a_10
CCCCCGCTGTGGGTATGGTGGTGGCGCATGTTTTGCGGCTGCCCCAGACCTTGTTCGACATAATAGCCGG
GGCCCATTGGGGCATCTTGGCGGGCCTAGCCTACTACTCCATGCAGGGCAATTGGGCTAAGGTCGCTATC
ATCATGGTTATGTTTTCAGGGGTCGATGCCGAAACATATATCTCCGGTGGCACTGCAGCTCGTACCACCA
ACGCTCTTACTAGGCTTTTTGATGTGGGCGCCCGACAGAAACTGCAGCTGGTCA

>1356_S14_L001_R1_001.fastq_52_3a_10
CCCCCGCTGTGGGTATGGTGGTGGCGCATGTCTTGCGGTTGCCCCAGACCTTGTTCGACATAATAGCCGG
GGCCCATTGGGGCATCTTGGCGGGCCTAGCCTATTACTCCATGCAGGGTAATTGGGCTAAGGTCGCTATC
ATCATGGTTATGTTTTCAGGGGTCGATGCCAGCACATATGTCACCGGTGGCAGTGCAGCTCATAACGCCC
GCACTTTTGCTGGCATTTTTAGTAGGGGTGCCAAGCAGAACTTACAGCTGATTA

>1356_S14_L001_R1_001.fastq_53_3a_10
CCCCCGCTGTGGGTATGGTGGTGGCGCATGTCTTGCGGTTGCCCCAGACCTTGTTCGACATAATAGCCGG
GGCCCATTGGGGCATCTTGGCGGGCCTGGCCTATTACTCCATGCAGGGCAATTGGGCTAAGGTCGCTATC
ATCATGGTTATGTTTTCAGGGGTCGATGCCGGAACACGTATCACCGGTGGCACGGCAGCTCACACCGCCA
GCACTTTCGCTGGCCTTTTTAGCATGGGCCCTAAGCAGAACCTGCAGCTGGTCA

>1356_S14_L001_R1_001.fastq_54_3a_10
CCCCCGCTGTAGGTATGGTGGTGGCGCATGTCTTGCGGTTGCCCCAGACCTTGTTCGACATAATAGCTGG
GGCCCATTGGGGCATCTTGGCGGGCCTAGCCTATTACTCCATGCAGGGTAATTGGGCTAAGGTCGCTATC
ATCATGGTTATGTTTTCAGGGGTCGATGCCAGCACATATGTCACCGGTGGCAGTGCAGCTCATAGCGTCC
GCGCTTTTACTGGCATTTTTAATATGGGCGCCAAGCAGAACTTGCAGCTGATTA

>1356_S14_L001_R1_001.fastq_55_3a_10
CCCCCGCTGTGGGTATGGTGGTGGCGCATGTCTTGCGGTTGCCCCAGACCTTGTTCGACATAATAGCCGG
GGCCCATTGGGGCATCTTGGCGGGCCTGGCCTATTACTCCATGCAGGGCAATTGGGCTAAGGTCGCTATC
ATCATGGTTATGTTTTCAGGGGTCGATGCCGGAACACGTATTACTGGTGGCACAGCAGCTCATACCGCCA
GCACTTTCGCTGGCCTTTTTAGCATGGGCCCCAAGCAGAACCTGCAGCTGGTCA

>1356_S14_L001_R1_001.fastq_56_3a_10
CCCCCGCTGTGGGTATGGTGGTGGCGCATGTTTTGCGGCTGCCCCAGACCTTGTTCGACATAATAGCCGG
GGCCCATTGGGGCATCTTGGCGGGCCTAGCCTATTACTCCATGCAGGGCAATTGGGCTAAGGTCGCTATC
ATCATGGTTATGTTTTCAGGGGTCGATGCCGAAACATATATCTCCGGTGGCACTGCAGCTCGTACCACCA
ATGCTTTTACTAGGCTTTTTGATGTGGGCGCCCGACAGAAACTGCAGCTGGTCA

>1356_S14_L001_R1_001.fastq_57_3a_10
CCCCCGCTGTAGGTATGGTGGTGGCGCATGTCTTGCGGTTGCCCCAGACCTTGTTCGACATAATAGCTGG
GGCCCATTGGGGCATCTTGGCGGGCCTAGCCTATTACTCCATGCAGGGCAATTGGGCTAAGGTCGCTATC
ATCATGGTTATGTTTTCAGGGGTCGATGCCGAAACATATATCTCCGGTGGCACTGCAGCTCGTACCACCA
ACGCTTTTACTAGGCTTTTTGATGTCGGCGCCCGACAGAAACTGCAGCTGGTCA

>1356_S14_L001_R1_001.fastq_58_3a_10
CCCCCGCTGTGGGTATGGTGGTGGCGCATGTTTTGCGGCTGCCCCAGACCTTGTTCGACATAATAGCCGG
GGCCCATTGGGGCATCTTGGCGGGCCTAGCCTATTACTCCATGCAGGGCAATTGGGCTAAGGTCGCTATC
ATCATGGTTATGTTTTCAGGGGTCGATGCCAGCACATATGTCACCGGTGGCAGTGCAGCTCATAGCGTCC
GCGCTTTTACTGGCATTTTTAATATGGGCGCCAAGCAGAACTTGCAGCTGATTA

>1356_S14_L001_R1_001.fastq_59_3a_10
CCCCCGCTGTAGGTATGGTGGTGGCGCATGTCTTGCGGTTGCCCCAGACCTTGTTCGACATAATAGCTGG
GGCCCATTGGGGCATCTTGGCGGGCCTAGCCTATTACTCCATGCAGGGTAATTGGGCTAAGGTCGCTATC
ATCATGGTTATGTTTTCAGGGGTCGATGCCGAAACATATATCTCCGGTGGCACTGCAGCTCGTACCACCA
ACGCTTTTACTAGGCTTTTTGATGTGGGCGCCCGACAGAAACTGCAGCTGGTCA

>1356_S14_L001_R1_001.fastq_60_3a_10
CCCCCGCTGTAGGTATGGTGGTGGCGCATGTCTTGCGGTTGCCCCAGACCTTGTTCGACATAATAGCTGG
GGCCCATTGGGGCATCTTGGCGGGCCTAGCCTATTACTCCATGCAGGGTAATTGGGCTAAGGTCGCTATC
ATCATGGTTATGTTTTCAGGGGTCGATGCCAGCACATATGTCACCGGTGGCAGTGCAGCTCATAACGCCC
GCACTTTTGCTGGTATTTTTAGTAGGGGTGCCAAGCAGAACTTACAGCTGATTA

>1356_S14_L001_R1_001.fastq_61_3a_9
CCCCCGCTGTAGGTATGGTGGTGGCGCATGTCTTGCGGTTGCCCCAGACCTTGTTCGACATAATAGCTGG
GGCCCATTGGGGCATCTTGGCGGGCCTAGCCTATTACTCCATGCAGGGTAATTGGGCTAAGGTCGCTATC
ATCATGGTTATGTTTTCAGGGGTCGATGCCAGCACATATGTCACCGGTGGCAGTGCAGCTCATAACGCCC
GCACTTTTGCTGGCATTTTTAGCAGGGGTGCCAAGCAGAACTTACAGCTGATTA

>1356_S14_L001_R1_001.fastq_62_3a_9
CCCCCGCTGTGGGTATGGTGGTGGCGCATGTTTTGCGGCTGCCCCAGACCTTGTTTGACATAATAGCCGG
GGCCCATTGGGGCATCTTGGCGGGCCTAGCCTATTACTCCATGCAGGGCAATTGGGCTAAGGTCGCTATC
ATCATGGTTATGTTTTCAGGGGTCGATGCCGAAACGTATATCTCCGGTGGCACTGCAGCTCGTACCACCA
ACGCTTTTACCAGGCTTTTTGATGTGGGCGCCCGACAGAAACTGCAGCTGGTCA

>1356_S14_L001_R1_001.fastq_63_3a_9
CCCCCGCTGTGGGTATGGTGGTGGCGCATGTCTTGCGGTTGCCCCAGACCTTGTTCGACATAATAGCCGG
GGCCCATTGGGGCATCTTGGCGGGCCTGGCCTATTACTCCATGCAGGGCAATTGGGCTAAGGTCGCTATC
ATCATGGTTATGTTTTCAGGGGTCGATGCCGGAACACGTATCACCGGGGGCACGGCAGCTCACACCGCCA
GCACTTTCGCTGGCCTTTTTAGCATGGGCCCCAAGCAGAACCTGCAGCTGGTCA

>1356_S14_L001_R1_001.fastq_64_3a_9
CCCCCGCTGTAGGTATGGTGGTGGCGCATGTCTTGCGGTTGCCCCAGACCTTGTTCGACATAATAGCTGG
GGCCCATTGGGGCATCTTGGCGGGCCTAGCCTATTACTCCATGCAGGGTAATTGGGCTAAGGTCGCTATC
ATCATGGTTATGTTTTCAGGGGTCGATGCCAGCACATATGTCACCGGTGGCAGTGCGGCTCATAACGCCC
GCACTTTTGCTGGCATTTTTAGTAGGGGTGCCAAGCAGAACTTACAGCTGATTA

>1356_S14_L001_R1_001.fastq_65_3a_9
CCCCCGCTGTAGGTATGGTGGTGGCGCATGTCTTGCGGTTGCCCCAGACCTTGTTCGACATAATAGCTGG
GGCCCATTGGGGCATCTTGGCGGGCCTAGCCTATTACTCCATGCAGGGCAATTGGGCTAAGGTCGCTATC
ATCATGGTTATGTTTTCAGGGGTCGATGCCGAAACATATATCTCCGGTGGCACTGCAGCTCGTACCACCA
ACGCTTTTACTAGGCTTTTTGATGTGGGCGCCCGACAGAAACTGCAGCTGGTCA

>1356_S14_L001_R1_001.fastq_66_3a_9
CCCCCGCTGTAGGTATGGTGGTGGCGCATGTCTTGCGGTTGCCCCAGACCTTGTTCGACATAATAGCTGG
GGCCCATTGGGGCATCTTGGCGGGCCTAGCCTATTACTCCATGCAGGGTAATTGGGCTAAGGTCGCTATC
ATCATGGTTATGTTTTCAGGGGTCGATGCCAGCACATATGTCACCGGTGGCAGTGCAGCTCATAACGCCC
GCACTTTTGCTGGCATTTTTAGTAGGGGTGCCAAGCAGAACTTACAGCTGGTCA

>1356_S14_L001_R1_001.fastq_67_3a_9
CCCCCGCTGTGGGTATGGTGGTGGCGCATGTCTTGCGGTTGCCCCAGACCTTGTTCGACATAATAGCCGG
GGCCCATTGGGGCATCTTGGCGGGCCTGGCCTATTACTCCATGCAGGGCAATTGGGCTAAGGTCGCTATC
ATCATGGTTATGTTTTCAGGGGTCGATGCCGGAACACGTATCACCGGTGGCACAGCGGCTCATACCGCCA
GCACTTTCGCTGGCCTTTTTAGCATGGGCCCCAAGCAGAACCTGCAGCTGGTCA

>1356_S14_L001_R1_001.fastq_68_3a_9
CCCCCGCTGTGGGTATGGTGGTGGCGCATGTCTTGCGGTTGCCCCAGACCTTGTTCGACATAATAGCCGG
GGCCCATTGGGGCATCTTGGCGGGCCTAGCCTATTACTCCATGCAGGGCAATTGGGCTAAGGTCGCTATC
ATCATGGTTATGTTTTCAGGGGTCGATGCCAGCACATATGTCACCGGTGGCAGTGCAGCTCATAACGCCC
GCACTTTTGCTGGCATTTTTAGTAGGGGTGCCAAGCAGAACTTACAGCTGATTA

>1356_S14_L001_R1_001.fastq_69_3a_9
CCCCCGCTGTAGGTATGGTGGTGGCGCATGTCTTGCGGCTGCCCCAGACCTTGTTCGACATAATAGCTGG
GGCCCATTGGGGCATCTTGGCGGGCCTAGCCTATTACTCCATGCAGGGTAATTGGGCTAAGGTCGCTATC
ATCATGGTTATGTTTTCAGGGGTCGATGCCAGCACATATGTCACCGGTGGCAGTGCAGCTCATAACGCCC
GCACTTTTGCTGGCATTTTTAGTAGGGGTGCCAAGCAGAACTTACAGCTGATTA

>1356_S14_L001_R1_001.fastq_70_3a_8
CCCCCGCTGTGGGTATGGTGGTGGCGCATGTTTTGCGGCTGCCCCAGACCTTGTTTGACATAATAGCCGG
GGCCCATTGGGGCATCTTGGCGGGCCTAGCCTATTACTCCATGCAGGGCAATTGGGCTAAGGTCGCTATC
ATCATGGTTATGTTTTCAGGGGTCGATGCCAGCACATATGTCACCGGTGGCAGTGCAGCTCATAACGCCC
GCACTTTTGCTGGCATTTTTAGTAGGGGTGCCAAGCAGAACTTACAGCTGATTA

>1356_S14_L001_R1_001.fastq_71_3a_8
CCCCCGCTGTGGGTATGGTGGTGGCGCATGTTTTGCGGCTGCCCCAGACCTTGTTTGACATAATAGCCGG
GGCCCATTGGGGCATCTTGGCGGGCCTAGCCTATTACTCCATGCAGGGCAATTGGGCTAAGGTCGCTATC
ATCATGGTTATGTTTTCAGGGGTCGATGCCGAAACATATATCTCCGGTGGCACTGCAGCTCGTACCACCA
ACGCTTTTACTAGGCTTTTTGATGTCGGCGCCCGACAGAAACTGCAGCTGGTCA

>1356_S14_L001_R1_001.fastq_72_3a_8
CCCCCGCTGTGGGTATGGTGGTGGCGCATGTCTTGCGGTTGCCCCAGACCTTGTTCGACATAATAGCTGG
GGCCCATTGGGGCATCTTGGCAGGCCTAGCCTATTACTCCATGCAGGGTAATTGGGCTAAGGTCGCTATC
ATCATGGTTATGTTTTCAGGGGTCGATGCCAGCACATATGTCACCGGTGGCAGTGCAGCTCATAACGCCC
GCACTTTTGCTGGCATTTTTAGTAGGGGTGCCAAGCAGAACTTACAGCTGATTA

>1356_S14_L001_R1_001.fastq_73_3a_8
CCCCCGCTGTGGGTATGGTGGTGGCGCATGTTTTGCGGCTGCCCCAGACCTTGTTTGACATAATAGCCGG
GGCCCATTGGGGCATCTTGGCGGGCCTAGCCTATTACTCCATGCAGGGCAATTGGGCTAAGGTCGCTATC
ATCATGGTTATGTTTTCAGGGGTCGATGCCGAAACATATATCTCCGGTGGCACTGCAGCTCGCACCACCA
ACGCTTTTACCAGGCTTTTTGATGTGGGCGCCCGACAGAAACTGCAGCTGGTCA

>1356_S14_L001_R1_001.fastq_74_3a_8
CCCCCGCTGTGGGTATGGTGGTGGCGCATGTTTTGCGGCTGCCCCAGACCTTGTTCGACATAATAGCCGG
GGCCCATTGGGGCATCTTGGCGGGCCTAGCCTATTACTCCATGCAGGGCAATTGGGCTAAGGTCGCTATC
ATCATGGTTATGTTTTCAGGGGTCGATGCCGAAACATACATCTCCGGTGGCACTGCAGCTCGTACCACCA
GCGCTTTTACTAGGCTTTTTGATGTGGGCGCCCGACAGAAACTGCAGCTGGTCA

>1356_S14_L001_R1_001.fastq_75_3a_8
CCCCCGCTGTGGGTATGGTGGTGGCGCACGTCTTGCGGTTGCCCCAGACCTTGTTTGACATAATAGCTGG
GGCCCATTGGGGCATCTTGGCGGGCCTAGCCTATTACTCCATGCAGGGCAATTGGGCTAAGGTCGCTATC
ATCATGGTTATGTTTTCAGGGGTCGATGCTAACACATATGTCACCGGTGGCAGTGTAGCTCATAGCGCCC
GCGCTTTTACTAGCATTTTTAATAGGGGCGCCAAGCAGAACTTACAGCTGATTA

>1356_S14_L001_R1_001.fastq_76_3a_8
CCCCCGCTGTGGGTATGGTGGTGGCGCACGTCTTGCGGTTGCCCCAGACCTTGTTCGACATAATAGCTGG
GGCCCATTGGGGCATCTTGGCAGGCCTAGCCTATTACTCCATGCAGGGCAATTGGGCTAAGGTCGCTATC
ATCATGGTTATGTTTTCAGGGGTCGATGCCAGCACATATGTCACCGGTGGCAGTGCAGCTCATAGCGTCC
GCGCTTTTACTGGCATTTTTAGTAGGGGTGCCAAGCAGAACTTACAGCTGATTA

>1356_S14_L001_R1_001.fastq_77_3a_8
CCCCCGCTGTGGGTATGGTGGTGGCGCACGTCTTGCGGTTGCCCCAGACCTTGTTCGACATAATAGCTGG
GGCCCATTGGGGCATCTTGGCGGGCCTAGCCTATTACTCCATGCAGGGCAATTGGGCTAAGGTCGCTATC
ATCATGGTTATGTTTTCAGGGGTCGATGCCAGCACATATGTCACCGGTGGCAGTGCAGCTCATAACGCCC
GCACTTTTGCTGGCATTTTTAGTAGGGGTGCCAAGCAGAACTTACAGCTGATTA

>1356_S14_L001_R1_001.fastq_78_3a_8
CCCCCGCTGTAGGTATGGTGGTGGCGCATGTCTTGCGGTTGCCCCAGACCTTGTTCGACATAATAGCTGG
GGCCCATTGGGGCATCTTGGCGGGCCTAGCCTATTACTCCATGCAGGGTAATTGGGCTAAGGTCGCTATC
ATCATGGTTATGTTTTCAGGGGTCGACGCCAGCACATATGTCACCGGTGGCAGTGCAGCTCATAACGCCC
GCACTTTTGCTGGCATTTTTAGTAGGGGTGCCAAGCAGAACTTACAGCTGATTA

>1356_S14_L001_R1_001.fastq_79_3a_8
CCCCCGCTGTAGGTATGGTGGTGGCGCATGTTTTGCGGTTGCCCCAGACCTTGTTCGACATAATAGCTGG
GGCCCATTGGGGCATCTTGGCGGGCCTAGCCTATTACTCCATGCAGGGTAATTGGGCTAAGGTCGCTATC
ATCATGGTTATGTTTTCAGGGGTCGATGCCAGCACATATGTCACCGGTGGCAGTGCAGCTCATAACGCCC
GCACTTTTGCTGGCATTTTTAGTAGGGGTGCCAAGCAGAACTTACAGCTGATTA

>1356_S14_L001_R1_001.fastq_80_3a_8
CCCCCGCTGTGGGTATGGTGGTGGCGCATGTCTTGCGGTTGCCCCAGACCTTGTTCGACATAATAGCCGG
GGCCCATTGGGGCATCTTGGCGGGCCTGGCCTATTACTCCATGCAGGGCAATTGGGCTAAGGTCGCTATC
ATCATGGTTATGTTTTCAGGGGTCGATGCCGAAACATATATCTCCGGTGGCACTGCAGCTCGTACCACCA
ACGCTTTTACTAGGCTTTTTGATGTCGGCGCCCGACAGAAACTGCAGCTGGTCA

>1356_S14_L001_R1_001.fastq_81_3a_8
CCCCCGCTGTGGGTATGGTGGTGGCGCATGTTTTGCGGCTGCCCCAGACCTTGTTTGACATAATAGCCGG
GGCCCATTGGGGCATCTTGGCGGGCCTAGCCTATTACTCCATGCAGGGCAATTGGGCTAAGGTCGCTATC
ATCATGGTTATGTTTTCAGGGGTCGATGCCGGAACACGTATCACCGGTGGCACGGCAGCTCACACCGCCA
GCACTTTCGCTGGCCTTTTTAGCATGGGCCCCAAGCAGAACCTGCAGCTGGTCA

>1356_S14_L001_R1_001.fastq_82_3a_8
CCCCCGCTGTGGGTATGGTGGTGGCGCATGTCTTGCGGTTGCCCCAGACCTTGTTCGACATAATAGCCGG
GGCCCATTGGGGCATCTTGGCGGGCCTAGCCTACTACTCCATGCAGGGCAATTGGGCTAAGGTCGCTATC
ATCATGGTTATGTTTTCAGGGGTCGATGCCGAAACATATATCTCCGGTGGCACTGCAGCTCGTACCACCA
ACGCTTTTACTAGGCTTTTTGATGTGGGCGCCCGACAGAAACTGCAGCTGGTCA

>1356_S14_L001_R1_001.fastq_83_3a_8
CCCCCGCTGTGGGTATGGTGGTGGCGCATGTCTTGCGGTTGCCCCAGACCTTGTTCGACATAATAGCTGG
GGCCCATTGGGGCATCTTGGCGGGCCTAGCCTATTACTCCATGCAGGGTAATTGGGCTAAGGTCGCTATC
ATCATGGTTATGTTTTCAGGGGTCGATGCCGGAACACGTATCACCGGTGGCACGGCAGCTCACACCGCCA
GCACTTTCGCTGGCCTTTTTAGCATGGGCCCCAAGCAGAACCTGCAGCTGGTCA

>1356_S14_L001_R1_001.fastq_84_3a_8
CCCCCGCTGTAGGTATGGTGGTGGCGCATGTCTTGCGGTTGCCCCAGACCCTGTTCGACATAATAGCTGG
GGCCCATTGGGGCATCTTGGCGGGCCTAGCCTATTACTCCATGCAGGGTAATTGGGCTAAGGTCGCTATC
ATCATGGTTATGTTTTCAGGGGTCGATGCCAGCACATATGTCACCGGTGGCAGTGCAGCTCATAACGCCC
GCACTTTTGCTGGCATTTTTAGTAGGGGTGCCAAGCAGAACTTACAGCTGATTA

>1356_S14_L001_R1_001.fastq_85_3a_8
CCCCCGCTGTAGGTATGGTGGTGGCGCATGTCTTGCGGTTGCCTCAGACCTTGTTCGACATAATAGCTGG
GGCCCATTGGGGCATCTTGGCGGGCCTAGCCTATTACTCCATGCAGGGTAATTGGGCTAAGGTCGCTATC
ATCATGGTTATGTTTTCAGGGGTCGATGCCAGCACATATGTCACCGGTGGCAGTGCAGCTCATAACGCCC
GCACTTTTGCTGGCATTTTTAGTAGGGGTGCCAAGCAGAACTTACAGCTGATTA

>1356_S14_L001_R1_001.fastq_86_3a_8
CCCCCGCTGTGGGTATGGTGGTGGCGCATGTCTTGCGGTTGCCCCAGACCTTGTTCGACATAATAGCTGG
GGCCCATTGGGGCATCTTGGCGGGCCTGGCCTATTACTCCATGCAGGGCAATTGGGCTAAGGTCGCTATC
ATCATGGTTATGTTTTCAGGGGTCGATGCCGGAACACGTATCACCGGTGGCACGGCAGCTCACACCGCCA
GCACTTTCGCTGGCCTTTTTAGCATGGGCCCCAAGCAGAACCTGCAGCTGGTCA

>1356_S14_L001_R1_001.fastq_87_3a_8
CCCCCGCTGTGGGTATGGTGGTGGCGCATGTCTTGCGGTTGCCCCAGACCTTGTTCGACATAATAGCCGG
GGCCCATTGGGGCATCTTGGCGGGCCTGGCCTATTACTCCATGCAGGGCAATTGGGCTAAGGTCGCTATC
ATCATGGTTATGTTTTCAGGGGTCGATGCCGGGACACGTATCACCGGTGGCACGGCAGCTCACACCGCCA
GCACTTTCGCTGGCCTTTTTAGCATGGGCCCCAAGCAGAACCTGCAGCTGGTCA

>1356_S14_L001_R1_001.fastq_88_3a_7
CCCCCGCTGTGGGTATGGTGGTGGCGCATGTTTTGCGGCTGCCCCAGACCTTGTTCGACATAATAGCCGG
GGCCCATTGGGGCATCTTGGCGGGCCTAGCCTACTACTCCATGCAGGGCAATTGGGCTAAGGTCGCTATC
ATCATGGTTATGTTTTCAGGGGTCGATGCCAGCACATATGTCACCGGTGGCAGTGCAGCTCATAACGCCC
GCACTTTTGCTGGCATTTTTAGTAGGGGTGCCAAGCAGAACTTACAGCTGATTA

>1356_S14_L001_R1_001.fastq_89_3a_7
CCCCCGCTGTGGGTATGGTGGTGGCGCATGTCTTGCGGTTGCCCCAGACCTTGTTCGACATAATAGCCGG
GGCCCATTGGGGCATCTTGGCGGGCCTGGCCTATTACTCCATGCAGGGCAATTGGGCTAAGGTCGCTATC
ATCATGGTTATGTTTTCAGGGGTCGATGCCGGAACACGTATTACCGGTGGCACGGCAGCTCACACCGCCA
GCACTTTCGCTGGCCTTTTTAGCATGGGCCCCAAGCAGAACCTGCAGCTGGTCA

>1356_S14_L001_R1_001.fastq_90_3a_7
CCCCCGCTGTAGGTATGGTGGTGGCGCATGTCTTGCGGTTGCCCCAGACCTTGTTCGACATAATAGCTGG
GGCCCATTGGGGCATCTTGGCGGGCCTAGCCTATTACTCCATGCAGGGTAATTGGGCTAAGGTCGCTATC
ATCATGGTTATGTTTTCAGGGGTCGATGCCAGCACATACGTCACCGGTGGCAGTGCAGCTCATAACGCCC
GCACTTTTGCTGGCATTTTTAGTAGGGGTGCCAAGCAGAACTTACAGCTGATTA

>1356_S14_L001_R1_001.fastq_91_3a_7
CCCCCGCTGTAGGTATGGTGGTGGCGCATGTCTTGCGGTTGCCCCAGACCTTGTTCGACATAATAGCTGG
GGCCCATTGGGGCATCTTGGCGGGCCTAGCCTATTACTCCATGCAGGGTAATTGGGCTAAGGTCGCTATC
ATCATGGTTATGTTTTCAGGGGTCGATGCCAGCACATATGTCACCGGTGGCAGTGCAGCCCATAACGCCC
GCACTTTTGCTGGCATTTTTAGTAGGGGTGCCAAGCAGAACTTACAGCTGATTA

>1356_S14_L001_R1_001.fastq_92_3a_7
CCCCCGCTGTAGGTATGGTGGTGGCGCATGTCTTGCGGTTGCCCCAGACCTTGTTCGACATAATAGCTGG
GGCCCATTGGGGCATCTTGGCGGGCCTAGCCTATTACTCCATGCAGGGTAATTGGGCTAAGGTCGCTATC
ATCATGGTTATGTTTTCAGGGGTCGATGCCAGCACATATGTCACCGGCGGCAGTGCAGCTCATAACGCCC
GCACTTTTGCTGGCATTTTTAGTAGGGGTGCCAAGCAGAACTTACAGCTGATTA

>1356_S14_L001_R1_001.fastq_93_3a_7
CCCCCGCTGTAGGTATGGTGGTGGCGCATGTCTTGCGGTTGCCCCAGACCTTGTTCGACATAATAGCTGG
GGCCCACTGGGGCATCTTGGCGGGCCTAGCCTATTACTCCATGCAGGGTAATTGGGCTAAGGTCGCTATC
ATCATGGTTATGTTTTCAGGGGTCGATGCCAGCACATATGTCACCGGTGGCAGTGCAGCTCATAACGCCC
GCACTTTTGCTGGCATTTTTAGTAGGGGTGCCAAGCAGAACTTACAGCTGATTA

>1356_S14_L001_R1_001.fastq_94_3a_7
CCCCTGCTGTGGGTATGGTGGTGGCGCATGTCTTGCGGTTGCCCCAGACCTTGTTCGACATAATAGCCGG
GGCCCATTGGGGCATCTTGGCGGGCCTGGCCTATTACTCCATGCAGGGCAATTGGGCTAAGGTCGCTATC
ATCATGGTTATGTTTTCAGGGGTCGATGCCGGAACACGTATCACCGGTGGCACGGCAGCTCACACCGCCA
GCACTTTCGCTGGCCTTTTTAGCATGGGCCCCAAGCAGAACCTGCAGCTGGTCA

>1356_S14_L001_R1_001.fastq_95_3a_7
CCCCCGCTGTAGGTATGGTGGTGGCGCATGTCTTGCGGTTACCCCAGACCTTGTTCGACATAATAGCTGG
GGCCCATTGGGGCATCTTGGCGGGCCTAGCCTATTACTCCATGCAGGGTAATTGGGCTAAGGTCGCTATC
ATCATGGTTATGTTTTCAGGGGTCGATGCCAGCACATATGTCACCGGTGGCAGTGCAGCTCATAACGCCC
GCACTTTTGCTGGCATTTTTAGTAGGGGTGCCAAGCAGAACTTACAGCTGATTA

>1356_S14_L001_R1_001.fastq_96_3a_7
CCCCCGCTGTAGGTATGGTGGTGGCGCATGTCTTGCGGTTGCCCCAGACCTTGTTCGACATAATAGCTGG
GGCCCATTGGGGCATCTTGGCGGGCCTAGCCTATTACTCCATGCAGGGTAATTGGGCTAAGGTCGCTATC
ATCATGGTTATGTTTTCAGGGGTCGATGCCAGCACATATGTCACCGGTGGCAGTGCAGCTCACAACGCCC
GCACTTTTGCTGGCATTTTTAGTAGGGGTGCCAAGCAGAACTTACAGCTGATTA

>1356_S14_L001_R1_001.fastq_97_3a_7
CCCCCGCTGTAGGTATGGTGGTGGCGCATGTCTTGCGGTTGCCCCAGACCTTGTTCGACATAATAGCTGG
GGCCCATTGGGGCATCTTGGCGGGCCTAGCCTATTACTCCATGCAGGGTAATTGGGCTAAGGTCGCTATC
ATCATGGTTATGTTTTCAGGGGTCGATGCCAGCACATATGTCACCGGTGGCAGTGCAGCTCATAACGCCC
GCACTTTTGCTGGCATTTTTAGTAGGGGCGCCAAGCAGAACTTACAGCTGATTA

>1356_S14_L001_R1_001.fastq_98_3a_7
CCCCCGCTGTAGGTATGGTGGTGGCGCATGTCTTGCGGTTGCCCCAGACCTTGTTCGACATAATAGCTGG
GGCCCATTGGGGCATCTTGGCGGGCCTAGCCTATTACTCCATGCAGGGTAATTGGGCTAAGGTCGCTATC
ATCATGGTTATGTTTTCAGGGGTCGATGCCAGCACATATGTCACCGGTGGCAGTGCAGCTCATAACGCCC
GCACTTTTGCTGGCATTTTTAGTAGGGGTGCCAAGCAGAACTTGCAGCTGATTA

>1356_S14_L001_R1_001.fastq_99_3a_7
CCCCCGCTGTAGGTATGGTGGTGGCGCATGTCTTGCGGTTGCCCCAGACCTTGTTCGACATAATAGCTGG
GGCCCATTGGGGCATCTTGGCGGGCCTAGCCTATTACTCCATGCAGGGTAATTGGGCTAAGGTCGCTATC
ATCATGGTTATGTTTTCAGGGGTCGATGCCAACACATATGTCACCGGTGGCAGTGCAGCTCATAACGCCC
GCACTTTTGCTGGCATTTTTAGTAGGGGTGCCAAGCAGAACTTACAGCTGATTA

>1356_S14_L001_R1_001.fastq_100_3a_7
CCCCCGCTGTGGGTATGGTGGTGGCGCATGTTTTGCGGTTGCCCCAGACCTTGTTCGACATAATAGCCGG
GGCCCATTGGGGCATCTTGGCGGGCCTGGCCTATTACTCCATGCAGGGCAATTGGGCTAAGGTCGCTATC
ATCATGGTTATGTTTTCAGGGGTCGATGCCGGAACACGTATCACCGGTGGCACGGCAGCTCACACCGCCA
GCACTTTCGCTGGCCTTTTTAGCATGGGCCCCAAGCAGAACCTGCAGCTGGTCA

>1356_S14_L001_R1_001.fastq_101_3a_7
CCCCCGCTGTAGGTATGGTGGTGGCGCATGTCTTGCGGTTGCCCCAGACCTTGTTCGACATAATAGCTGG
GGCCCATTGGGGCATCTTGGCGGGCCTAGCCTACTACTCCATGCAGGGTAATTGGGCTAAGGTCGCTATC
ATCATGGTTATGTTTTCAGGGGTCGATGCTAGCACATATGTCACCGGTGGCAGTGCAGCTCATAACGCCC
GCACTTTTGCTGGCATTTTTAGTAGGGGTGCCAAGCAGAACTTACAGCTGATTA

>1356_S14_L001_R1_001.fastq_102_3a_7
CCCCCGCTGTGGGTATGGTGGTGGCGCACGTCTTGCGGTTGCCCCAGACCTTGTTCGACATAATAGCTGG
GGCCCATTGGGGCATCTTGGCAGGCCTAGCCTATTACTCCATGCAGGGCAATTGGGCCAAGGTCGCTATC
ATCATGGTTATGTTTTCAGGGGTCGATGCCAGCACATATGTCACCGGTGGCAGTGCAGCTCATAGCGTCC
GCGCTTTTACTGGCATCTTTAATATGGGCGCCAAGCAGAACTTGCAGCTGATTA

>1356_S14_L001_R1_001.fastq_103_3a_7
CCCCCGCTGTAGGTATGGTGGTGGCGCATGTCTTGCGGTTGCCCCAGACCTTGTTCGACATAATAGCTGG
GGCCCATTGGGGCATCTTGGCGGGCCTAGCCTATTACTCCATGCAGGGTAATTGGGCTAAGGTCGCTATC
ATCATGGTTATGTTTTCAGGGGTCGATGCCAGCACATATGTCACCGGTGGCAGTGCAGCTCATAATGCCC
GCACTTTTGCTGGCATTTTTAGTAGGGGTGCCAAGCAGAACTTACAGCTGATTA

>1356_S14_L001_R1_001.fastq_104_3a_7
CCCCCGCTGTGGGTATGGTGGTGGCGCATGTCTTGCGGTTGCCCCAGACCTTGTTCGACATAATAGCCGG
GGCCCATTGGGGCATCTTGGCGGGCCTGGCCTATTACTCCATGCAGGGCAATTGGGCTAAGGTCGCTATC
ATCATGGTTATGTTTTCAGGGGTCGATGCCGGAACACGTATCACCGGTGGCACGGCAGCTCACACCGCCA
GCACTTTCGCTGGCCTTTTTAGCATGGGCCCCAAGCAGAACCTGCAGCTGGTTA

>1356_S14_L001_R1_001.fastq_105_3a_7
CCCCCGCCGTAGGTATGGTGGTGGCGCATGTCTTGCGGTTGCCCCAGACCTTGTTCGACATAATAGCTGG
GGCCCATTGGGGCATCTTGGCGGGCCTAGCCTATTACTCCATGCAGGGTAATTGGGCTAAGGTCGCTATC
ATCATGGTTATGTTTTCAGGGGTCGATGCCAGCACATATGTCACCGGTGGCAGTGCAGCTCATAACGCCC
GCACTTTTGCTGGCATTTTTAGTAGGGGTGCCAAGCAGAACTTACAGCTGATTA

>1356_S14_L001_R1_001.fastq_106_3a_7
CCCCCGCTGTGGGTATGGTGGTGGCGCATGTCTTGCGGTTGCCCCAGACCTTGTTCGACATAATAGCCGG
GGCCCATTGGGGCATCTTGGCGGGCCTGGCCTATTACTCCATGCAGGGCAATTGGGCTAAGGTCGCTATC
ATCATGGTCATGTTTTCAGGGGTCGATGCCGGAACACGTATCACCGGTGGCACGGCAGCTCACACCGCCA
GCACTTTCGCTGGCCTTTTTAGCATGGGCCCCAAGCAGAACCTGCAGCTGGTCA

>1356_S14_L001_R1_001.fastq_107_3a_7
CCCCCGCTGTAGGTATGGTGGTGGCGCATGTCTTGCGGTTGCCCCAGACCTTGTTCGACATAATAGCCGG
GGCCCATTGGGGCATCTTGGCGGGCCTAGCCTATTACTCCATGCAGGGTAATTGGGCTAAGGTCGCTATC
ATCATGGTTATGTTTTCAGGGGTCGATGCCAGCACATATGTCACCGGTGGCAGTGCAGCTCATAACGCCC
GCACTTTTGCTGGCATTTTTAGTAGGGGTGCCAAGCAGAACTTACAGCTGATTA

>1356_S14_L001_R1_001.fastq_108_3a_7
CCCCCGCTGTGGGTATGGTGGTGGCGCACGTCTTGCGGTTGCCCCAGACCTTGTTCGACATAATAGCTGG
GGCCCATTGGGGCATCTTGGCAGGCCTAGCCTATTACTCCATGCAGGGCAATTGGGCTAAGGTCGCTATC
ATCATGGTTATGTTTTCAGGGGTCGATGCCGGAACACGTATCACCGGTGGCACGGCAGCTCACACCGCCA
GCACTTTCGCTGGCCTTTTTAGCATGGGCCCCAAGCAGAACCTGCAGCTGGTCA

>1356_S14_L001_R1_001.fastq_109_3a_7
CCCCCGCTGTGGGTATGGTGGTGGCGCATGTCTTGCGGTTGCCCCAGACCTTGTTCGACATAATAGCCGG
GGCCCATTGGGGCATCTTGGCGGGCCTGGCCTATTACTCCATGCAGGGTAATTGGGCTAAGGTCGCTATC
ATCATGGTTATGTTTTCAGGGGTCGATGCCAGCACATATGTCACCGGTGGCAGTGCAGCTCATAACGCCC
GCACTTTTGCTGGCATTTTTAGTAGGGGTGCCAAGCAGAACTTACAGCTGATTA

>1356_S14_L001_R1_001.fastq_110_3a_6
CCCCCGCTGTAGGTATGGTGGTGGCGCATGTCTTGCGGTTGCCCCAGACCTTGTTCGACATAATAGCTGG
GGCCCATTGGGGCATCTTGGCGGGCCTGGCCTATTACTCCATGCAGGGTAATTGGGCTAAGGTCGCTATC
ATCATGGTTATGTTTTCAGGGGTCGATGCCAGCACATATGTCACCGGTGGCAGTGCAGCTCATAACGCCC
GCACTTTTGCTGGCATTTTTAGTAGGGGTGCCAAGCAGAACTTACAGCTGATTA

>1356_S14_L001_R1_001.fastq_111_3a_6
CCCCCGCTGTAGGTATGGTGGTGGCGCATGTCTTGCGGTTGCCCCAGACCTTGTTCGACATAATAGCTGG
GGCCCATTGGGGCATCTTGGCGGGCCTAGCCTACTACTCCATGCAGGGTAATTGGGCTAAGGTCGCTATC
ATCATGGTTATGTTTTCAGGGGTCGATGCTAGCACATATGTCACCGGTGGTAGTGCAGCTCATAACGCCC
GCACTTTTGCTGGCATTTTTAGTAGGGGTGCCAAGCAGAACTTACAGCTGATTA

>1356_S14_L001_R1_001.fastq_112_3a_6
CCCCCGCTGTAGGTATGGTGGTGGCGCATGTCTTGCGGTTGCCCCAGACCTTGTTCGACATAATAGCTGG
GGCCCATTGGGGCATCTTGGCGGGCCTAGCCTATTACTCCATGCAGGGTAATTGGGCTAAGGTCGCTATC
ATCATGGTTATGTTTTCAGGGGTCGATGCCAGCACATATGTCACCGGTGGCAGTGCAGCTCATAACGCCC
GCACTTTTGCTGGCATTTTTAGTAGGGGTGCCAAGCAGAACCTACAGCTGATTA

>1356_S14_L001_R1_001.fastq_113_3a_6
CCCCCGCTGTAGGTATGGTGGTGGCGCATGTCTTGCGGTTGCCCCAGACCTTGTTCGACATAATAGCTGG
GGCCCATTGGGGCATCTTGGCGGGCCTAGCCTATTACTCCATGCAGGGTAATTGGGCTAAGGTCGCTATC
ATCATGGTTATGTTTTCAGGGGTCGATGCCAGCACATATGTCACCGGTGGCAGTGCAGCTCATAACGCCC
GCACTTTTGCTGGCATTTTTAGTAGGGGTGCCAAGCAGAACCTGCAGCTGGTCA

>1356_S14_L001_R1_001.fastq_114_3a_6
CCCCCGCTGTGGGTATGGTGGTGGCGCATGTTTTGCGGCTGCCCCAGACCTTGTTCGACATAATAGCTGG
GGCCCATTGGGGCATCTTGGCAGGCCTAGCCTATTACTCCATGCAGGGCAATTGGGCTAAGGTCGCTATC
ATCATGGTTATGTTTTCAGGGGTCGATGCCAGCACATATGTCACCGGTGGCAGTGCAGCTCATAGCGTCC
GCGCTTTTACTGGCATTTTTAATATGGGCGCCAAGCAGAACTTGCAGCTGATTA

>1356_S14_L001_R1_001.fastq_115_3a_6
CCCCCGCTGTGGGTATGGTGGTGGCGCATGTTTTGCGGCTGCCCCAGACCTTGTTTGACATAATAGCCGG
GGCCCATTGGGGCATCTTGGCGGGCCTAGCCTATTACTCCATGCAGGGCAATTGGGCTAAGGTCGCTATC
ATCATGGTTATGTTTTCAGGGGTCGATGCCGAAACATATATCTCCGGTGGCACTGCAGCTCGTACCACCA
ACGCTTTTACTAGGCTTTTTGATGTGGGCGCCCGACAGAAACTGCAGCTGGTCA

>1356_S14_L001_R1_001.fastq_116_3a_6
CCCCCGCTGTGGGTATGGTGGTGGCGCATGTTTTGCGGCTGCCCCAGACCTTGTTCGACATAATAGCCGG
GGCCCATTGGGGCATCTTGGCGGGCCTAGCCTATTACTCCATGCAGGGCAATTGGGCTAAGGTCGCTATC
ATCATGGTTATGTTTTCAGGGGTCGATGCCGAAACATATGTCTCCGGTGGCACTGCAGCTCGTACCACCA
ACGCTTTTACTAGGCTTTTTGATGTGGGCGCCCGACAGAAACTGCAGCTGGTCA

>1356_S14_L001_R1_001.fastq_117_3a_6
CCCCCGCTGTGGGTATGGTGGTGGCGCATGTCTTGCGGTTGCCCCAGACCTTGTTCGACATAATAGCCGG
GGCCCATTGGGGCATCTTGGCGGGCCTAGCCTATTACTCCATGCAGGGCAATTGGGCTAAGGTCGCTATC
ATCATGGTTATGTTTTCAGGGGTCGATGCCGAAACATATATCTCCGGTGGCACTGCAGCTCGTACCACCA
ACGCTTTTACTAGGCTTTTTGATGTCGGCGCCCGACAGAAACTGCAGCTGGTCA

>1356_S14_L001_R1_001.fastq_118_3a_6
CCCCCGCTGTAGGTATGGTGGTGGCGCATGTCTTGCGGTTGCCCCAGACCTTGTTCGACATAATAGCTGG
GGCCCATTGGGGCATCTTGGCGGGCCTAGCCTATTACTCCATGCAGGGCAATTGGGCTAAGGTCGCTATC
ATCATGGTTATGTTTTCAGGGGTCGATGCCAGCACATATGTCACCGGTGGCAGTGCAGCTCATAGCGTCC
GCGCTTTTACTGGCATTTTTAATATGGGCGCCAAGCAGAACTTGCAGCTGATTA

>1356_S14_L001_R1_001.fastq_119_3a_6
CCCCCGCTGTAGGTATGGTGGTGGCGCATGTTTTGCGGCTGCCCCAGACCTTGTTCGACATAATAGCCGG
GGCCCATTGGGGCATCTTGGCGGGCCTAGCCTATTACTCCATGCAGGGCAATTGGGCTAAGGTCGCTATC
ATCATGGTTATGTTTTCAGGGGTCGATGCCGAAACATATATCTCCGGTGGCACTGCAGCTCGTACCACCA
ACGCTTTTACTAGGCTTTTTGATGTGGGCGCCCGACAGAAACTGCAGCTGGTCA

>1356_S14_L001_R1_001.fastq_120_3a_6
CCCCCGCTGTGGGTATGGTGGTGGCGCATGTCTTGCGGTTGCCCCAGACCTTGTTCGACATAATAGCCGG
GGCCCATTGGGGCATCTTGGCGGGCCTGGCCTATTACTCCATGCAGGGCAATTGGGCTAAGGTCGCTATC
ATCATGGTTATGTTTTCAGGGGTCGATGCCGGAACACGTATCACCGGTGGTACGGCAGCTCACACCGCCA
GCACTTTCGCTGGCCTTTTTAGCATGGGCCCCAAGCAGAACCTGCAGCTGGTCA

>1356_S14_L001_R1_001.fastq_121_3a_6
CCCCCGCTGTAGGTATGGTGGTGGCGCATGTCTTGCGGTTGCCCCAGACCTTGTTCGACATAATAGCTGG
GGCCCATTGGGGCATCTTGGCGGGCCTAGCCTATTACTCCATGCAGGGCAATTGGGCTAAGGTCGCTATC
ATCATGGTTATGTTTTCAGGGGTCGATGCTAACACATATGTCACCGGTGGCAGTGTAGCTCATAGCGCCC
GCGCTTTTACTAGCATTTTTAATAGGGGCGCCAAGCAGAACTTACAGCTGATTA

>1356_S14_L001_R1_001.fastq_122_3a_6
CCCCCGCTGTGGGTATGGTGGTGGCGCATGTTTTGCGGCTGCCCCAGACCTTGTTCGACATAATAGCCGG
GGCCCATTGGGGCATCTTGGCGGGCCTAGCCTATTACTCCATGCAGGGCAATTGGGCTAAGGTCGCTATC
ATCATGGTTATGTTTTCAGGGGTCGATGCCGAAACATACATCTCCGGTGGCACTGCAGCTCGTACCACCA
ACGCTTTTACCAGGCTTTTTGATGTGGGCGCCCGACAGAAACTGCAGCTGGTCA

>1356_S14_L001_R1_001.fastq_123_3a_6
CCCCCGCTGTAGGTATGGTGGTGGCGCATGTCTTGCGGTTGCCCCAGACCTTGTTCGACATAATAGCTGG
GGCCCATTGGGGCATCTTGGCGGGCCTAGCCTATTACTCCATGCAGGGTAATTGGGCTAAGGTCGCTATC
ATCATGGTTATGTTTTCAGGGGTCGATGCCAGCACATATGTCACCGGTGGCAGTGCAGCTCATAACGCCC
GTACTTTTGCTGGCATTTTTAGTAGGGGTGCCAAGCAGAACTTACAGCTGATTA

>1356_S14_L001_R1_001.fastq_124_3a_6
CCCCCGCTGTAGGTATGGTGGTGGCGCATGTCTTGCGGTTGCCCCAGACCTTGTTCGACATAATAGCCGG
GGCCCATTGGGGCATCTTGGCGGGCCTGGCCTATTACTCCATGCAGGGCAATTGGGCTAAGGTCGCTATC
ATCATGGTTATGTTTTCAGGGGTCGATGCCGGAACACGTATCACCGGTGGCACGGCAGCTCATACCGCCA
GCACTTTCGCTGGCCTTTTTAGCATGGGCCCCAAGCAGAACCTGCAGCTGGTCA

>1356_S14_L001_R1_001.fastq_125_3a_6
CCCCCGCTGTAGGTATGGTGGTGGCGCATGTCTTGCGGTTGCCCCAGACCTTGTTCGACATAATAGCTGG
GGCCCATTGGGGCATCTTGGCGGGCCTAGCCTATTACTCCATGCAGGGTAATTGGGCTAAGGTCGCTATC
ATCATGGTTATGTTTTCAGGGGTCGATGCCAGCACATATGTCACTGGTGGCAGTGCAGCTCATAACGCCC
GCACTTTTGCTGGCATTTTTAGTAGGGGTGCCAAGCAGAACTTACAGCTGATTA

>1356_S14_L001_R1_001.fastq_126_3a_6
CCCCCGCTGTGGGTATGGTGGTGGCGCACGTCTTGCGGTTGCCCCAGACCTTGTTCGACATAATAGCTGG
GGCCCATTGGGGCATCTTGGCGGGCCTAGCCTATTACTCCATGCAGGGCAATTGGGCTAAGGTCGCTATC
ATCATGGTTATGTTTTCAGGGGTCGATGCTAACACATATGTCACCGGTGGCAGTGCAGCTCATAACGCCC
GCACTTTTGCTGGCATTTTTAGTAGGGGTGCCAAGCAGAACTTACAGCTGATTA

>1356_S14_L001_R1_001.fastq_127_3a_6
CCCCCGCTGTGGGTATGGTGGTGGCGCATGTCTTGCGGTTGCCCCAGACCTTGTTCGACATAATAGCCGG
GGCCCATTGGGGCATCTTGGCGGGCCTGGCCTATTACTCCATGCAGGGCAATTGGGCTAAGGTCGCTATC
ATCATGGTTATGTTTTCAGGGGTCGATGCCGAAACATACATCTCCGGTGGCACTGCAGCTCGTACCACCA
ACGCTTTTACTAGGCTTTTTGATGTGGGCGCCCGACAGAAACTGCAGCTGGTCA

>1356_S14_L001_R1_001.fastq_128_3a_6
CCCCCGCTGTGGGTATGGTGGTGGCGCATGTCTTGCGGTTGCCCCAGACCTTGTTCGACATAATAGCTGG
GGCCCATTGGGGCATCTTGGCAGGCCTAGCCTATTACTCCATGCAGGGCAATTGGGCTAAGGTCGCTATC
ATCATGGTTATGTTTTCAGGGGTCGATGCCAGCACATATGTCACCGGTGGCAGTGCAGCTCATAGCGTCC
GCGCTTTTACTGGCATTTTTAATATGGGCGCCAAGCAGAACTTGCAGCTGATTA

>1356_S14_L001_R1_001.fastq_129_3a_6
CCCCCGCTGTGGGTATGGTGGTGGCGCATATTTTGCGGCTGCCCCAGACCTTGTTCGACATAATAGCCGG
GGCCCATTGGGGCATCTTGGCGGGCCTAGCCTACTACTCCATGCAGGGCAATTGGGCTAAGGTCGCTATC
ATCATGGTTATGTTTTCAGGGGTCGATGCCGAAACATATATCTCCGGTGGCACTGCAGCTCGCACCACCA
ACGCTTTTACTAGGCTTTTTGATGTGGGCGCCCGACAGAAACTGCAGCTGGTCA

>1356_S14_L001_R1_001.fastq_130_3a_6
CCCCCGCTGTAGGTATGGTGGTGGCGCATGTCTTGCGGTTGCCCCAGACCTTGTTCGACATAATAGCTGG
GGCCCATTGGGGCATCTTGGCAGGCCTAGCCTATTACTCCATGCAGGGCAATTGGGCTAAGGTCGCTATC
ATCATGGTTATGTTTTCAGGGGTCGATGCCAGCACATATGTCACCGGTGGCAGTGCAGCTCATAACGCCC
GCACTTTTGCTGGCATTTTTAGTAGGGGTGCCAAGCAGAACTTACAGCTGATTA

>1356_S14_L001_R1_001.fastq_131_3a_6
CCCCCGCTGTGGGTATGGTGGTGGCGCATGTCTTGCGGTTGCCCCAGACCTTGTTCGACATAATAGCCGG
GGCCCATTGGGGCATCTTGGCGGGCCTGGCCTATTACTCCATGCAGGGCAATTGGGCTAAGGTCGCTATC
ATCATGGTTATGTTTTCAGGGGTCGATGCCGGAACACGCATCACCGGTGGCACGGCAGCTCACACCGCCA
GCACTTTCGCTGGCCTTTTTAGCATGGGCCCCAAGCAGAACCTGCAGCTGGTCA

>1356_S14_L001_R1_001.fastq_132_3a_6
CCCCCGCTGTAGGTATGGTGGTGGCGCATGTCTTGCGGTTGCCCCAAACCTTGTTCGACATAATAGCTGG
GGCCCATTGGGGCATCTTGGCGGGCCTAGCCTATTACTCCATGCAGGGTAATTGGGCTAAGGTCGCTATC
ATCATGGTTATGTTTTCAGGGGTCGATGCCAGCACATATGTCACCGGTGGCAGTGCAGCTCATAACGCCC
GCACTTTTGCTGGCATTTTTAGTAGGGGTGCCAAGCAGAACTTACAGCTGATTA

>1356_S14_L001_R1_001.fastq_133_3a_6
CCCCCGCTGTAGGTATGGTGGTGGCGCATGTCTTGCGGTTGCCCCAGACCTTGTTCGACATAATAGCTGG
GGCCCATTGGGGCATCTTGGCGGGCCTAGCCTATTACTCCATGCAGGGTAATTGGGCTAAGGTCGCTATC
ATCATGGTTATGTTTTCAGGGGTCGATGCCAGCACATATGTCACCGGTGGTAGTGCAGCTCATAACGCCC
GCACTTTTGCTGGCATTTTTAGTAGGGGTGCCAAGCAGAACTTACAGCTGATTA

>1356_S14_L001_R1_001.fastq_134_3a_6
CCCCCGCTGTAGGTATGGTGGTGGCGCATGTCTTGCGGTTGCCCCAGACCTTGTTCGACATAATAGCTGG
GGCCCATTGGGGCATCTTGGCGGGCCTAGCCTATTACTCCATGCAGGGTAATTGGGCTAAGGTCGCTATC
ATCATGGTTATGTTTTCAGGGGTCGATGCCAGCACATATGTCACCGGTGGCAGTGCAGCTCATAACGCCC
GCACTTTTGCTGGCATTTTCAGTAGGGGTGCCAAGCAGAACTTACAGCTGATTA

>1356_S14_L001_R1_001.fastq_135_3a_6
CCCCCGCTGTAGGTATGGTGGTGGCGCATGTCTTGCGGTTGCCCCAGACCTTGTTCGACATAATAGCTGG
GGCCCATTGGGGCATCTTGGCGGGCCTAGCCTACTACTCCATGCAGGGTAATTGGGCTAAGGTCGCTATC
ATCATGGTTATGTTTTCAGGGGTCGATGCCAACACATATGTCACCGGTGGCAGTGCAGCTCATAACGCCC
GCACTTTTGCTGGCATTTTTAGTAGGGGTGCCAAGCAGAACTTACAGCTGATTA

>1356_S14_L001_R1_001.fastq_136_3a_6
CCCCCGCTGTGGGTATGGTGGTGGCGCATGTTTTGCGGCTGCCCCAGACCTTGTTCGACATAATAGCTGG
GGCCCATTGGGGCATCTTGGCGGGCCTAGCCTATTACTCCATGCAGGGCAATTGGGCTAAGGTCGCTATC
ATCATGGTTATGTTTTCAGGGGTCGATGCCGAAACATATATCTCTGGTGGCACTGCAGCTCGTACCACCA
ACGCTTTTACTAGGCTTTTTGATGTCGGCGCCCGACAGAAACTGCAGCTGGTCA

>1356_S14_L001_R1_001.fastq_137_3a_6
CCCCCGCTGTGGGTATGGTGGTGGCGCATGTTTTGCGGCTGCCCCAGACCTTGTTCGACATAATAGCCGG
GGCCCATTGGGGCATCTTGGCGGGCCTAGCCTATTACTCCATGCAGGGCAATTGGGCTAAGGTCGCTATC
ATCATGGTTATGTTTTCAGGGGTCGATGCCGAAACATATATCTCCGGTGGCACTGCAGCTCGTACCACCA
GCGCTTTTACTAGGCTTTTTGATGTGGGCGCCCGACAGAAACTGCAGCTGGTCA

>1356_S14_L001_R1_001.fastq_138_3a_6
CCCCCGCTGTAGGTATGGTGGTGGCGCATGTCTTGCGGTTGCCCCAGACCTTGTTCGACATAATAGCTGG
GGCCCATTGGGGCATCTTGGCGGGCCTAGCCTATTACTCCATGCAGGGTAATTGGGCTAAGGTCGCTATC
ATCATGGTTATGTTTTCAGGGGTCGATGCCAGCACATATGTCACCGGTGGCAGTGCAGCTCATAACGCCC
GCACTTTTGCTGGCATTTTTAATATGGGCGCCAAGCAGAACTTGCAGCTGATTA

>1356_S14_L001_R1_001.fastq_139_3a_5
CCCCCGCTGTAGGTATGGTGGTGGCGCATATCTTGCGGTTGCCCCAGACCTTGTTCGACATAATAGCTGG
GGCCCATTGGGGCATCTTGGCGGGCCTAGCCTATTACTCCATGCAGGGTAATTGGGCTAAGGTCGCTATC
ATCATGGTTATGTTTTCAGGGGTCGATGCCAGCACATATGTCACCGGTGGCAGTGCAGCTCATAACGCCC
GCACTTTTGCTGGCATTTTTAGTAGGGGTGCCAAGCAGAACTTACAGCTGATTA

>1356_S14_L001_R1_001.fastq_140_3a_5
CCCCCGCTGTGGGTATGGTGGTGGCGCATGTCTTGCGGTTGCCCCAGACCTTGTTCGACATAATAGCTGG
GGCCCATTGGGGCATCTTGGCAGGCCTAGCCTATTACTCCATGCAGGGCAATTGGGCTAAGGTCGCTATC
ATCATGGTTATGTTTTCAGGGGTCGATGCCAGCACATATGTCACCGGTGGCAGTGCAGCTCATAACGCCC
GCACTTTTGCTGGCATTTTTAGTAGGGGTGCCAAGCAGAACTTACAGCTGATTA

>1356_S14_L001_R1_001.fastq_141_3a_5
CCCCCGCTGTGGGTATGGTGGTGGCGCATGTCTTGCGGTTGCCCCAGACCTTGTTTGACATAATAGCCGG
GGCCCATTGGGGCATCTTGGCGGGCCTGGCCTATTACTCCATGCAGGGCAATTGGGCTAAGGTCGCTATC
ATCATGGTTATGTTTTCAGGGGTCGATGCCGGAACACGTATCACCGGTGGCACGGCAGCTCATACCGCCA
GCACTTTCGCTGGCCTTTTTAGCATGGGCCCCAAGCAGAACCTGCAGCTGGTCA

>1356_S14_L001_R1_001.fastq_142_3a_5
CCCCCGCTGTGGGTATGGTGGTGGCGCATGTCTTGCGGTTGCCCCAGACCTTGTTCGACATAATAGCCGG
GGCCCATTGGGGCATCTTGGCGGGCCTGGCCTATTACTCCATGCAGGGCAATTGGGCCAAGGTCGCTATC
ATCATGGTTATGTTTTCAGGGGTCGATGCCGGAACACGTATCACCGGTGGCACGGCAGCTCACACCGCCA
GCACTTTCGCTGGCCTTTTTAGCATGGGCCCCAAGCAGAACCTGCAGCTGGTCA

>1356_S14_L001_R1_001.fastq_143_3a_5
CCCCCGCTGTGGGTATGGTGGTGGCGCATGTCTTGCGGTTGCCCCAGACCTTGTTCGACATAATAGCCGG
GGCCCATTGGGGCATCTTGGCGGGCCTGGCCTATTACTCCATGCAGGGCAATTGGGCTAAGGTCGCTATC
ATCATGGTTATGTTTTCAGGGGTCGATGCCGGAACACGGATCACCGGTGGCACGGCAGCTCACACCGCCA
GCACTTTCGCTGGCCTTTTTAGCATGGGCCCCAAGCAGAACCTGCAGCTGGTCA

>1356_S14_L001_R1_001.fastq_144_3a_5
CCCCCGCTGTGGGTATGGTGGTGGCGCATGTCTTGCGGTTGCCCCAGACCTTGTTCGACATAATAGCCGG
GGCCCATTGGGGCATCTTGGCGGGCCTGGCCTATTACTCCATGCAGGGCAATTGGGCTAAGGTCGCTATC
ATCATGGTTATGTTTTCAGGGGTCGATGCTAACACATATGTCACCGGTGGCAGTGTAGCTCATAGCGCCC
GCGCTTTTACTAGCATTTTTAATAGGGGCGCCAAGCAGAACCTACAGCTGATTA

>1356_S14_L001_R1_001.fastq_145_3a_5
CCCCCGCTGTAGGTATGGTGGTGGCGCATGTCTTGCGGTTGCCCCAGACCTTGTTTGACATAATAGCTGG
GGCCCATTGGGGCATCTTGGCGGGCCTAGCCTACTACTCCATGCAGGGTAATTGGGCTAAGGTCGCTATC
ATCATGGTTATGTTTTCAGGGGTCGATGCTAACACATATGTCACCGGTGGCAGTGCAGCTCATAACGCCC
GCACTTTTGCTGGCATTTTTAGTAGGGGTGCCAAGCAGAACTTACAGCTGATTA

>1356_S14_L001_R1_001.fastq_146_3a_5
CCCCCGCTGTAGGTATGGTGGTGGCGCATGTCTTGCGGTTGCCCCAGACCTTGTTCGACATAATAGCTGG
GGCCCATTGGGGCATCTTGGCGGGCCTAGCCTACTACTCCATGCAGGGCAATTGGGCTAAGGTCGCTATC
ATCATGGTTATGTTTTCAGGGGTCGATGCCGAAACATATATCTCCGGTGGCACTGCAGCTCGTACCACCA
ACGCTTTTACTAGGCTTTTTGATGTGGGCGCCCGACAGAAACTGCAGCTGGTCA

>1356_S14_L001_R1_001.fastq_147_3a_5
CCCCCGCTGTGGGTATGGTGGTGGCGCATGTCTTGCGGTTGCCCCAGACCTTGTTCGACATAATAGCCGG
GGCCCATTGGGGCATCTTGGCGGGCCTGGCCTATTACTCCATGCAGGGCAATTGGGCTAAGGTCGCTATC
ATCATGGTTATGTTTTCAGGGGTCGATGCCGAAACATACATCTCCGGTGGCACTGCAGCTCGTACCACCA
ACGCTTTTACTAGGCTTTTTGATGTCGGCGCCCGACAGAAACTGCAGCTGGTCA

>1356_S14_L001_R1_001.fastq_148_3a_5
CCCCCGCTGTGGGTATGGTGGTGGCGCATGTCTTGCGGTTGCCCCAGACCTTGTTCGACATAATAGCCGG
GGCCCATTGGGGCATCTTGGCGGGCCTGGCCTATTACTCCATGCAGGGCAATTGGGCTAAGGTCGCTATC
ATCATGGTTATGTTCTCAGGGGTCGATGCCGGAACACGTATCACCGGTGGCACAGCAGCTCATACCGCCA
GCACTTTCGCTGGCCTTTTTAGCATGGGCCCCAAGCAGAACCTGCAGCTGGTCA

>1356_S14_L001_R1_001.fastq_149_3a_5
CCCCCGCTGTAGGTATGGTGGTGGCGCATGTCTTGCGGTTGCCCCAGACCTTGTTCGACATAATAGCTGG
GGCCCATTGGGGCATCTTGGCGGGCCTAGCCTATTACTCCATGCAGGGTAATTGGGCTAAGGTCGCTATC
ATCATGGTTATGCTTTCAGGGGTCGATGCCAGCACATATGTCACCGGTGGCAGTGCAGCTCATAACGCCC
GCACTTTTGCTGGCATTTTTAGTAGGGGTGCCAAGCAGAACTTACAGCTGATTA

>1356_S14_L001_R1_001.fastq_150_3a_5
CCCCCGCTGTAGGTATGGTGGTGGCGCATGCCTTGCGGTTGCCCCAGACCTTGTTCGACATAATAGCTGG
GGCCCATTGGGGCATCTTGGCGGGCCTAGCCTATTACTCCATGCAGGGTAATTGGGCTAAGGTCGCTATC
ATCATGGTTATGTTTTCAGGGGTCGATGCCAGCACATATGTCACCGGTGGCAGTGCAGCTCATAACGCCC
GCACTTTTGCTGGCATTTTTAGTAGGGGTGCCAAGCAGAACTTACAGCTGATTA

>1356_S14_L001_R1_001.fastq_151_3a_5
CCCCCGCTGTGGGTATGGTGGTGGCGCATGTTTTGCGGTTGCCCCAGACCTTGTTCGACATAATAGCTGG
GGCCCATTGGGGCATCTTGGCGGGCCTAGCCTATTACTCCATGCAGGGTAATTGGGCTAAGGTCGCTATC
ATCATGGTTATGTTTTCAGGGGTCGATGCCAGCACATATGTCACCGGTGGCAGTGCAGCTCATAACGCCC
GCACTTTTGCTGGCATTTTTAGTAGGGGTGCCAAGCAGAACTTACAGCTGATTA

>1356_S14_L001_R1_001.fastq_152_3a_5
CCCCCGCTGTAGGTATGGTGGTGGCGCATGTCTTGCGGTTGCCCCAGACCTTGTTCGACATAATAGCTGG
GGCCCATTGGGGCATCTTGGCGGGCCTAGCCTATTACCCCATGCAGGGTAATTGGGCTAAGGTCGCTATC
ATCATGGTTATGTTTTCAGGGGTCGATGCCAGCACATATGTCACCGGTGGCAGTGCAGCTCATAACGCCC
GCACTTTTGCTGGCATTTTTAGTAGGGGTGCCAAGCAGAACTTACAGCTGATTA

>1356_S14_L001_R1_001.fastq_153_3a_5
CCCCCGCTGTAGGTATGGTGGTGGCGCATGTCTTGCGGTTGCCCCAGACCTTGTTCGACATAATAGCTGG
GGCCCATTGGGGCATCTTGGCGGGCCTAGCCTACTACTCCATGCAGGGTAATTGGGCTAAGGTCGCTATC
ATCATGGTCATGTTTTCAGGGGTCGATGCTAACACATATGTCACCGGTGGCAGTGCAGCTCATAACGCCC
GCACTTTTGCTGGCATTTTTAGTAGGGGTGCCAAGCAGAACTTACAGCTGATTA

>1356_S14_L001_R1_001.fastq_154_3a_5
CCCCCGCTGTAGGTATGGTGGTGGCGCATGTCTTGCGGTTGCCCCAGACCTTGTTCGACATAATAGCTGG
GGCCCATTGGGGTATCTTGGCGGGCCTAGCCTATTACTCCATGCAGGGTAATTGGGCTAAGGTCGCTATC
ATCATGGTTATGTTTTCAGGGGTCGATGCCAGCACATATGTCACCGGTGGCAGTGCAGCTCATAACGCCC
GCACTTTTGCTGGCATTTTTAGTAGGGGTGCCAAGCAGAACTTACAGCTGATTA

>1356_S14_L001_R1_001.fastq_155_3a_5
CCCCCGCTGTAGGTATGGTGGTGGCGCATGTCTTGCGGTTGCCCCAGACCTTGTTCGACATAATAGCTGG
GGCCCATTGGGGCATCTTGGCGGGCCTAGCCTACTACTCCATGCAGGGTAATTGGGCTAAGGTCGCTATC
ATCATGGTTATGTTTTCAGGGGTCGATGCCGGAACACGTATCACCGGTGGCACGGCAGCTCACACCGCCA
GCACTTTCGCTGGCCTTTTTAGCATGGGCCCCAAGCAGAACCTGCAGCTGGTCA

>1356_S14_L001_R1_001.fastq_156_3a_5
CCCCCGCTGTAGGTATGGTGGTGGCGCATGTTTTGCGGCTGCCCCAGACCTTGTTCGACATAATAGCCGG
GGCCCATTGGGGCATCTTGGCGGGCCTAGCCTATTACTCCATGCAGGGCAATTGGGCTAAGGTCGCTATC
ATCATGGTTATGTTTTCAGGGGTCGATGCCGAAACATATATCTCCGGTGGCACTGCAGCTCGTACCACCA
ACGCTTTTACTAGGCTTTTTGATGTCGGCGCCCGACAGAAACTGCAGCTGGTCA

>1356_S14_L001_R1_001.fastq_157_3a_5
CCCCCGCTGTGGGTATGGTGGTGGCGCATGTCTTGCGGTTGCCCCAGACCTTGTTTGACATAATAGCCGG
GGCCCATTGGGGCATCTTGGCGGGCCTGGCCTATTACTCCATGCAGGGCAATTGGGCTAAGGTCGCTATC
ATCATGGTTATGTTTTCAGGGGTCGATGCCAGCACATATGTCACCGGTGGCAGTGCAGCTCATAACGCCC
GCACTTTTGCTGGCATTTTTAGTAGGGGTGCCAAGCAGAACTTACAGCTGATTA

>1356_S14_L001_R1_001.fastq_158_3a_5
CCCCCGCTGTGGGTATGGTGGTGGCGCATGTTTTGCGGCTGCCCCAGACCTTGTTCGACATAATAGCCGG
GGCCCATTGGGGCATCTTGGCGGGCCTGGCCTATTACTCCATGCAGGGCAATTGGGCTAAGGTCGCTATC
ATCATGGTTATGTTTTCAGGGGTCGATGCCGAAACATATATCTCCGGTGGCACTGCAGCTCGTACCACCA
ACGCTTTTACTAGGCTTTTTGATGTGGGCGCCCGACAGAAACTGCAGCTGGTCA

>1356_S14_L001_R1_001.fastq_159_3a_5
CCCCCGCTGTGGGTATGGTGGTGGCGCATGTCTTGCGGTTGCCCCAGACCTTGTTCGACATAATAGCCGG
GGCCCATTGGGGCATCTTGGCGGGCCTGGCCTATTACTCCATGCAGGGCAATTGGGCTAAGGTCGCTATC
ATCATGGTTATGTTTTCAGGGGTCGATGCCGGAACACGTATCACCGGTGGCACGGCAGCTCACGCCGCCA
GCACTTTCGCTGGCCTTTTTAGCATGGGCCCCAAGCAGAACCTGCAGCTGGTCA

>1356_S14_L001_R1_001.fastq_160_3a_5
CCCCCGCTGTGGGTATGGTGGTGGCGCATGTTTTGCGGCTGCCCCAGACCTTGTTCGACATAATAGCCGG
GGCCCATTGGGGCATCTTGGCGGGCCTGGCCTATTACTCCATGCAGGGCAATTGGGCCAAGGTCGCTATC
ATCATGGTTATGTTCTCAGGGGTCGATGCCGGAACACGTATCACCGGTGGCACAGCAGCTCATACCGCCA
GCACTTTCGCTGGCCTTTTTAGCATGGGCCCCAAGCAGAACCTGCAGCTGGTCA

>1356_S14_L001_R1_001.fastq_161_3a_5
CCCCCGCTGTGGGTATGGTGGTGGCGCATGTTTTGCGGCTGCCCCAGACCTTGTTCGACATAATAGCCGG
GGCCCATTGGGGCATCTTGGCGGGCCTAGCCTATTACTCCATGCAGGGCAATTGGGCTAAGGTCGCTATC
ATCATGGTTATGTTTTCAGGGGTCGATGCTAACACATATGTCACCGGTGGCAGTGCAGCTCATAACGCCC
GCACTTTTGCTGGCATTTTTAGTAGGGGTGCCAAGCAGAACTTACAGCTGATTA

>1356_S14_L001_R1_001.fastq_162_3a_5
CCCCCGCTGTGGGTATGGTGGTGGCGCATGTTTTGCGGCTGCCCCAGACCTTGTTCGACATAATAGCCGG
GGCCCATTGGGGCATCTTGGCGGGCCTGGCCTATTACTCCATGCAGGGCAATTGGGCTAAGGTCGCTATC
ATCATGGTTATGTTTTCAGGGGTCGATGCCGGAACACGTATCACCGGTGGCACGGCAGCTCATACCGCCA
GCACTTTCGCTGGCCTTTTTAGCATGGGCCCCAAGCAGAACCTGCAGCTGGTCA

>1356_S14_L001_R1_001.fastq_163_3a_5
CCCCCGCTGTGGGTATGGTGGTGGCGCATGTTTTGCGGCTGCCCCAGACCCTGTTCGACATAATAGCCGG
GGCCCATTGGGGCATCTTGGCGGGCCTAGCCTACTATTCCATGCAGGGCAATTGGGCTAAGGTCGCTATC
ATCATGGTTATGTTTTCAGGGGTCGATGCCGAAACATATATCTCCGGTGGCACTGCAGCTCGTACCACCA
ACGCTCTTACTAGGCTTTTTGATGTGGGCGCCCGACAGAAACTGCAGCTGGTCA

>1356_S14_L001_R1_001.fastq_164_3a_5
CCCCCGCTGTGGGTATGGTGGTGGCGCATGTTTTGCGGCTGCCCCAGACCTTGTTTGACATAATAGCCGG
GGCCCATTGGGGCATCTTGGCGGGCCTAGCCTATTACTCCATGCAGGGCAATTGGGCTAAGGTCGCTATC
ATCATGGTTATGTTTTCAGGGGTCGATGCCGAAACATATATCTCCGGTGGCACTGCAGCCCGTACCACCA
ACGCTTTTACCAGGCTTTTTGATGTGGGCGCCCGACAGAAACTGCAGCTGGTCA

>1356_S14_L001_R1_001.fastq_165_3a_5
CCCCCGCTGTAGGTATGGTGGTGGCGCATGTCTTGCGGTTGCCCCAGACCTTGTTCGACATAATAGCCGG
GGCCCATTGGGGCATCTTGGCGGGCCTAGCCTATTACTCCATGCAGGGCAATTGGGCTAAGGTCGCTATC
ATCATGGTTATGTTTTCAGGGGTCGATGCCGAAACATATATCTCCGGTGGCACTGCAGCTCGTACCACCA
ACGCTTTTACTAGGCTTTTTGATGTGGGCGCCCGACAGAAACTGCAGCTGGTCA

>1356_S14_L001_R1_001.fastq_166_3a_5
CCCCCGCTGTAGGTATGGTGGTGGCGCATGTCTTGCGGTTGCCCCAGACCTTGTTCGACATAATAGCCGG
GGCCCATTGGGGCATCTTGGCGGGCCTAGCCTATTACTCCATGCAGGGCAATTGGGCTAAGGTCGCTATC
ATCATGGTTATGTTTTCAGGGGTCGATGCCGAAACATACATCTCCGGTGGCACTGCAGCTCGTACCACCA
ACGCTTTTACTAGGCTTTTTGATGTCGGCGCCCGACAGAAACTGCAGCTGGTCA

>1356_S14_L001_R1_001.fastq_167_3a_5
CCCCCGCTGTGGGTATGGTGGTGGCGCATGTTTTGCGGCTGCCCCAGACCTTGTTCGACATAATAGCCGG
GGCCCATTGGGGCATCTTGGCGGGCCTAGCCTATTACTCCATGCAGGGCAATTGGGCTAAGGTCGCTATC
ATCATGGTTATGTTTTCAGGGGTCGATGCCGAAACATACATCTCCGGTGGCACTGCAGCTCGCACCACCA
ACGCTTTTACTAGGCTTTTTGATGTGGGCGCCCGACAGAAACTGCAGCTGGTCA

>1356_S14_L001_R1_001.fastq_168_3a_5
CCCCCGCTGTAGGTATGGTGGTGGCGCATGTCTTGCGGTTGCCCCAGACCTTGTTCGACATAATAGCCGG
GGCCCATTGGGGCATCTTGGCGGGCCTGGCCTATTACTCCATGCAGGGCAATTGGGCCAAGGTCGCTATC
ATCATGGTTATGTTCTCAGGGGTCGATGCCGGAACACGTATCACCGGTGGCACAGCAGCTCATACCGCCA
GCACTTTCGCTGGCCTTTTTAGCATGGGCCCCAAGCAGAACCTGCAGCTGGTCA

>1356_S14_L001_R1_001.fastq_169_3a_5
CCCCCGCTGTGGGTATGGTGGTGGCGCATGTCTTGCGGTTGCCCCAGACCTTGTTCGACATAATAGCCGG
GGCCCATTGGGGCATCTTGGCGGGCCTAGCCTATTACTCCATGCAGGGCAATTGGGCTAAGGTCGCTATC
ATCATGGTTATGTTTTCAGGGGTCGATGCCGAAACATACATCTCCGGTGGCACTGCAGCTCGTACCACCA
ACGCTTTTACTAGGCTTTTTGATGTCGGCGCCCGACAGAAACTGCAGCTGGTCA

>1356_S14_L001_R1_001.fastq_170_3a_5
CCCCCGCTGTAGGTATGGTGGTGGCGCATGTCTTGCGGTTGCCCCAGACCTTGTTCGACATAATAGCTGG
GGCCCATTGGGGCATCTTGGCGGGCCTAGCCTATTACTCCATGCAGGGTAATTGGGCTAAGGTCGCTATC
ATCATGGTTATGTTTTCAGGGGTCGATGCCAGCACATATGTCACCGGTGGCAGCGCAGCTCATAACGCCC
GCACTTTTGCTGGCATTTTTAGTAGGGGTGCCAAGCAGAACTTACAGCTGATTA

>1356_S14_L001_R1_001.fastq_171_3a_5
CCCCCGCTGTAGGTATGGTGGTGGCGCATGTCTTGCGGTTGCCCCAGACCTTGTTCGACATAATAGCTGG
GGCCCATTGGGGCATCTTGGCGGGCCTAGCCTATTACTCCATGCAGGGTAATTGGGCTAAGGTCGCTATC
ATCATGGTTATGTTTTCAGGGGTCGATGCCAGCACATATGTCACCGGTGGCAGTGCAGCTCATAACGCCC
GCACCTTTGCTGGCATTTTTAGTAGGGGTGCCAAGCAGAACTTACAGCTGATTA

>1356_S14_L001_R1_001.fastq_172_3a_5
CCCCCGCTGTAGGTATGGTGGTGGCGCATGTCTTGCGGTTGCCCCAGACCTTGTTCGACATAATAGCTGG
GGCCCATTGGGGCATCTTGGCGGGCCTAGCCTATTACTCCATGCAGGGTAATTGGGCTAAGGTCGCTATC
ATCATGGTTATGTTTTCAGGGGTCGATGCCAGCACATATGTCACCGGTGGCAGTGCAGCTTATAACGCCC
GCACTTTTGCTGGCATTTTTAGTAGGGGTGCCAAGCAGAACTTACAGCTGATTA

>1356_S14_L001_R1_001.fastq_173_3a_5
CCCCCGCTGTGGGTATGGTGGTGGCGCATGTCTTGCGGTTGCCCCAGACCTTGTTCGACATAATAGCCGG
GGCCCATTGGGGCATCTTGGCGGGCCTGGCCTATTACTCCATGCAGGGCAATTGGGCTAAGGTCGCTATC
ATCATGGTTATGTTTTCAGGGGTCGATGCCGGAACACGTATCACCGGTGGCACGGCAGCTCACACCGCCA
GCACTTTCGCTGGCCTTTTTAGTATGGGCCCCAAGCAGAACCTGCAGCTGGTCA

>1356_S14_L001_R1_001.fastq_174_3a_5
CCCCCGCTGTGGGTATGGTGGTGGCGCATGTCTTGCGGTTGCCCCAGACCTTGTTCGACATAATAGCCGG
GGCCCATTGGGGCATCTTGGCGGGCCTGGCCTATTACTCCATGCAGGGCAATTGGGCTAAGGTCGCTATC
ATCATGGTTATGTTTTCAGGGGTCGATGCCGGAACACGTATCACCGGTGGCACGGCAGCCCACACCGCCA
GCACTTTCGCTGGCCTTTTTAGCATGGGCCCCAAGCAGAACCTGCAGCTGGTCA

>1356_S14_L001_R1_001.fastq_175_3a_5
CCCCCGCTGTAGGTATGGTGGTGGCGCATGTCTTGCGGTTGCCCCAGACCTTGTTCGACATAATAGCTGG
GGCCCATTGGGGCATCTTGGCGGGCCTAGCCTATTACTCCATGCAGGGTAATTGGGCTAAGGTTGCTATC
ATCATGGTTATGTTTTCAGGGGTCGATGCCAGCACATATGTCACCGGTGGCAGTGCAGCTCATAACGCCC
GCACTTTTGCTGGCATTTTTAGTAGGGGTGCCAAGCAGAACTTACAGCTGATTA

>1356_S14_L001_R1_001.fastq_176_3a_5
CCCCCGCTGTGGGTATGGTGGTGGCGCATGTCTTGCGGTTGCCCCAGACCTTGTTCGACATAATAGCCGG
GGCCCATTGGGGCATCTTGGCGGGCCTGGCCTACTACTCCATGCAGGGCAATTGGGCTAAGGTCGCTATC
ATCATGGTTATGTTTTCAGGGGTCGATGCCGGAACACGTATCACCGGTGGCACGGCAGCTCACACCGCCA
GCACTTTCGCTGGCCTTTTTAGCATGGGCCCCAAGCAGAACCTGCAGCTGGTCA

>1356_S14_L001_R1_001.fastq_177_3a_5
CCCCCGCTGTGGGTATGGTGGTGGCGCACGTCTTGCGGTTGCCCCAGACCTTGTTCGACATAATAGCCGG
GGCCCATTGGGGCATCTTGGCGGGCCTGGCCTATTACTCCATGCAGGGCAATTGGGCTAAGGTCGCTATC
ATCATGGTTATGTTTTCAGGGGTCGATGCCGGAACACGTATCACCGGTGGCACGGCAGCTCATACCGCCA
GCACTTTCGCTGGCCTTTTTAGCATGGGCCCCAAGCAGAACCTGCAGCTGGTCA

>1356_S14_L001_R1_001.fastq_178_3a_5
CCCCCGCTGTGGGTATGGTGGTGGCGCATGTTTTGCGGCTGCCCCAGACCTTGTTCGACATAATAGCCGG
GGCCCATTGGGGCATCTTGGCGGGCCTGGCCTATTACTCCATGCAGGGCAATTGGGCTAAGGTCGCTATC
ATCATGGTTATGTTTTCAGGGGTCGATGCCAGCACATATGTCACCGGTGGCAGTGCAGCTCATAACGCCC
GCACTTTTGCTGGCATTTTTAGTAGGGGTGCCAAGCAGAACTTACAGCTGATTA

>1356_S14_L001_R1_001.fastq_179_3a_5
CCCCCGCTGTAGGTATGGTGGTGGCGCATGTCTTGCGGTTGCCCCAGACCTTGTTCGACATAATAGCTGG
GGCCCATTGGGGCATCTTGGCGGGCCTAGCCTATTACTCCATGCAGGGTAATTGGGCTAAGGTCGCTATC
ATCATGGTTATGTTTTCAGGGGTCGATGCTAGCACATATGTCACCGGTGGCAGTGCAGCTCATAACGCCC
GCACTTTTGCTGGCATTTTTAGTAGGGGTGCCAAGCAGAACTTACAGCTGATTA

>1356_S14_L001_R1_001.fastq_180_3a_5
CCCCCGCTGTAGGTATGGTGGTGGCGCATGTCTTGCGGTTGCCCCAGACCTTGTTCGACATAATAGCTGG
GGCCCATTGGGGCATCTTGGCGGGCCTAGCCTATTACTCCATGCAGGGTAATTGGGCTAAGGTCGCCATC
ATCATGGTTATGTTTTCAGGGGTCGATGCCAGCACATATGTCACCGGTGGCAGTGCAGCTCATAACGCCC
GCACTTTTGCTGGCATTTTTAGTAGGGGTGCCAAGCAGAACTTACAGCTGATTA

>1356_S14_L001_R1_001.fastq_181_3a_5
CCCCCGCTGTGGGTATGGTGGTGGCGCACGTCTTGCGGTTGCCCCAGACCTTGTTCGACATAATAGCTGG
GGCCCATTGGGGCATCTTGGCAGGCCTAGCCTATTACTCCATGCAGGGCAATTGGGCTAAGGTCGCTATC
ATCATGGTTATGTTTTCAGGGGTCGATGCCGAAACATATATCTCCGGTGGCACTGCAGCTCGTACCACCA
ACGCTTTTACTAGGCTTTTTGATGTCGGCGCCCGACAGAAACTGCAGCTGGTCA

>1356_S14_L001_R1_001.fastq_182_3a_5
CCCCCGCTGTGGGTATGGTGGTGGCGCATGTCTTGCGGTTGCCCCAGACCTTGTTCGACATAATAGCCGG
GGCCCATTGGGGCATCTTGGCGGGCCTGGCCTATTACTCCATGCAGGGCAATTGGGCTAAGGTCGCTATC
ATCATGGTTATGTTTTCAGGGGTCGATGCCGGAACACGTATCACCGGTGGCACGGCAGCTCACACCGCCA
GCACTTTCGCCGGCCTTTTTAGCATGGGCCCCAAGCAGAACCTGCAGCTGGTCA

>1356_S14_L001_R1_001.fastq_183_3a_5
CCCCCGCTGTAGGTATGGTGGTGGCGCATGTCTTGCGGTTGCCCCAGACCTTGTTCGACATAATAGCTGG
GGCCCATTGGGGCATCTTGGCGGGCCTAGCCTATTACTCCATGCAGGGTAATTGGGCTAAGGTCGCTATC
ATCATGGTTATGTTTTCAGGGGTCGATGCCAGCACATATGTCACCGGTGGCAGTGCAGCTCATAACGCCC
GCACTTTCGCTGGCATTTTTAGTAGGGGTGCCAAGCAGAACTTACAGCTGATTA

>1356_S14_L001_R1_001.fastq_184_3a_5
CCCCCGCTGTGGGTATGGTGGTGGCGCATGTCTTGCGGTTGCCCCAGACCTTGTTCGACATAATAGCTGG
GGCCCATTGGGGCATCTTGGCGGGCCTAGCCTATTACTCCATGCAGGGCAATTGGGCTAAGGTCGCTATC
ATCATGGTTATGTTTTCAGGGGTCGATGCCAGCACATATGTCACCGGTGGCAGTGCAGCTCATAACGCCC
GCACTTTTGCTGGCATTTTTAGTAGGGGTGCCAAGCAGAACTTACAGCTGATTA

>1356_S14_L001_R1_001.fastq_185_3a_5
CCCCCGCTGTAGGTATGGTGGTGGCGCATGTCTTGCGGTTGCCCCAGACCTTGTTCGACATAATAGCTGG
GGCCCATTGGGGCATCTTGGCGGGCCTAGCCTATTACTCCATGCAGGGTAATTGGGCTAAGGTCGCTATC
ATCATGGTTATGTTTTCAGGGGTCGATGCCAGCACATATGTCACCGGTGGCAGTGCAGCTCATAGCGCCC
GCACTTTTGCTGGCATTTTTAGTAGGGGTGCCAAGCAGAACTTACAGCTGATTA

>1356_S14_L001_R1_001.fastq_186_3a_5
CCCCCGCTGTGGGTATGGTGGTGGCGCATGTTTTGCGGCTGCCCCAGACCTTGTTCGACATAATAGCCGG
GGCCCATTGGGGCATCTTGGCGGGCCTAGCCTATTACTCCATGCAGGGCAATTGGGCTAAGGTCGCTATC
ATCATGGTTATGTTTTCAGGGGTCGATGCCGAAACATATATCTCCGGTGGCACTGCAGCTCGTACCACCA
ACGCTTTTACTAGGCTTTTTGATGTCGGCGCCCGGCAGAAACTGCAGCTGGTCA

>1356_S14_L001_R1_001.fastq_187_3a_5
CCCCCGCTGTAGGTATGGTGGTGGCGCATGTCTTGCGGTTGCCCCAGACCTTGTTCGACATAATAGCTGG
GGCCCATTGGGGCATCTTGGCGGGCCTAGCCTATTACTCTATGCAGGGTAATTGGGCTAAGGTCGCTATC
ATCATGGTTATGTTTTCAGGGGTCGATGCCAGCACATATGTCACCGGTGGCAGTGCAGCTCATAACGCCC
GCACTTTTGCTGGCATTTTTAGTAGGGGTGCCAAGCAGAACTTACAGCTGATTA
