# Supplementary material for: HCV transmission in high-risk communities in Bulgaria
Source: PLoS One. 2019 Mar 5;14(3):e0212350. doi: 10.1371/journal.pone.0212350 (PMC6400337; doi:10.1371/journal.pone.0212350)
Supplement: S1 File — (ZIP) [file pone.0212350.s002.zip › 1371_S64_L001_R1_001.fastq_1a_freq5.fas]

>1371_S64_L001_R1_001.fastq_1_1a_4056
CCCCTACAACAGCGCTGGTAGTGGCTCAGCTACTTAGGGTCCCGCAAGCCATCCTGGACATGATCGCTGG
TGCCCACTGGGGAGTCCTAGCGGGCATAGCGTATTTCTCCATGGTGGGCAACTGGGCGAAGGTCCTAGTA
GTGCTGTTGCTGTTTGCCGGCGTCGACGCAACCACCTACACCACCGGGGGGACAATTGCTGCTGGTACGG
CATCACTCACCAGGCTTTTTACTCCGGGCGCCAAGCAAGATATCCAGCTGATCA

>1371_S64_L001_R1_001.fastq_2_1a_348
CCCCTACAACAGCGCTGGTAGTGGCTCAGCTACTTAGGATCCCGCAAGCCATCCTGGACATGATCGCTGG
TGCCCACTGGGGAGTCCTAGCGGGCATAGCGTATTTCTCCATGGTGGGCAACTGGGCGAAGGTCCTGGTA
GTGCTGTTGCTGTTTGCCGGCGTCGACGCACAGACCTACGTCACAGGGGGGACAGTTGCTGCTACTACGG
CATCACTCAGCAGGTTTCTTAGTCCGGGCGCCAAGCAAGATATCCAGCTGATCA

>1371_S64_L001_R1_001.fastq_3_1a_281
CCCCTACAACAGCGCTGGTAGTGGCTCAGCTACTTAGGATCCCGCAAGCCATCCTGGACATGATCGCTGG
TGCCCACTGGGGAGTCCTAGCGGGCATAGCGTATTTCTCCATGGTGGGCAACTGGGCGAAGGTCCTAGTA
GTGCTGTTGCTGTTTGCCGGCGTCGACGCAACCACCTACACCACCGGGGGGACAATTGCTGCTGGTACGG
CATCACTCACCAGGCTTTTTACTCCGGGCGCCAAGCAAGATATCCAGCTGATCA

>1371_S64_L001_R1_001.fastq_4_1a_234
CCCCTACAACAGCGCTGGTAGTGGCTCAGCTACTTAGGATCCCGCAAGCCATCCTGGACATGATCGCTGG
TGCCCACTGGGGAGTCCTAGCGGGCATAGCGTATTTCTCCATGGTGGGCAACTGGGCGAAGGTCCTGGTA
GTGCTGTTGCTGTTTGCCGGCGTCGACGCACAGACCTACGTCACCGGGGGGACAGTTGCTGCTACTACGG
CATCACTCAGCAGGTTTCTTAGTCCGGGCGCCAAGCAAGATATCCAGCTGATCA

>1371_S64_L001_R1_001.fastq_5_1a_177
CCCCTACAACAGCGCTGGTAGTGGCTCAGCTACTTAGGGTCCCGCAAGCCATCCTGGACATGATCGCTGG
TGCCCACTGGGGAGTCCTAGCGGGCATAGCGTATTTCTCCATGGTGGGCAACTGGGCGAAGGTCCTAGTA
GTGCTGTTGCTGTTTGCCGGCGTCGACGCAACCACCTACACCACCGGGGGGACAATTGCTGCCGGTACGG
CATCACTCACCAGGCTTTTTACTCCGGGCGCCAAGCAAGATATCCAGCTGATCA

>1371_S64_L001_R1_001.fastq_6_1a_139
CCCCTACAACAGCGCTGGTAGTGGCTCAGCTACTTAGGGTCCCGCAAGCCATCCTGGACATGATCGCTGG
TGCCCACTGGGGAGTCCTAGCGGGCATAGCGTATTTCTCCATGGTGGGCAACTGGGCGAAGGTCCTGGTA
GTGCTGTTGCTGTTTGCCGGCGTCGACGCACAGACCTACGTCACAGGGGGGACAGTTGCTGCTACTACGG
CATCACTCAGCAGGTTTCTTAGTCCGGGCGCCAAGCAAGATATCCAGCTGATCA

>1371_S64_L001_R1_001.fastq_7_1a_117
CCCCTACAACAGCGCTGGTAGTGGCTCAGCTACTTAGGGTCCCGCAAGCCATCCTGGACATGATCGCTGG
TGCCCACTGGGGAGTCCTAGCGGGCATAGCGTATTTCTCCATGGTGGGCAACTGGGCGAAGGTCCTAGTA
GTGCTGTTGCTGTTTGCCGGCGTCGACGCAACCACCTACACCACCGGGGGGACAATTGCTGCCGGTACGG
CATCACTTACCAGGCTTTTTACTCCGGGCGCCAAGCAAGATATCCAGCTGATCA

>1371_S64_L001_R1_001.fastq_8_1a_116
CCCCTACAACAGCGCTGGTAGTGGCTCAGCTACTTAGGGTCCCGCAAGCCATCCTGGACATGATCGCTGG
TGCCCACTGGGGAGTCCTAGCGGGCATAGCGTATTTCTCCATGGTGGGCAACTGGGCGAAGGTCCTGGTA
GTGCTGTTGCTGTTTGCCGGCGTCGACGCACAGACCTACGTCACCGGGGGGACAGTTGCTGCTACTACGG
CATCACTCAGCAGGTTTCTTAGTCCGGGCGCCAAGCAAGATATCCAGCTGATCA

>1371_S64_L001_R1_001.fastq_9_1a_111
CCCCTACAACAGCGCTGGTAGTGGCTCAGCTACTTAGGGTCCCGCAAGCCATCCTGGACATGATCGCTGG
TGCCCACTGGGGAGTCCTAGCGGGCATAGCGTATTTCTCCATGGTGGGCAACTGGGCGAAGGTCCTAGTA
GTGCTGTTGCTGTTTGCCGGCGTCGACGCAACCACCTACACCACCGGGGGGACAATTGCTGCTGGTACGG
CATCACTCACCAGGCTCTTTACTCCGGGCGCCAAGCAAGATATCCAGCTGATCA

>1371_S64_L001_R1_001.fastq_10_1a_108
CCCCTACAACAGCGCTGGTAGTGGCTCAGCTACTTAGGGTCCCGCAAGCCATCCTGGACATGATCGCTGG
TGCCCACTGGGGAGTCCTAGCGGGCATAGCGTATTTCTCCATGGTGGGCAACTGGGCGAAGGTCCTGGTA
GTGCTGTTGCTGTTTGCCGGCGTCGACGCAACCACCTACACCACCGGGGGGACAATTGCTGCTGGTACGG
CATCACTCACCAGGCTTTTTACTCCGGGCGCCAAGCAAGATATCCAGCTGATCA

>1371_S64_L001_R1_001.fastq_11_1a_81
CCCCTACAACAGCGCTGGTAGTGGCTCAGCTACTTAGGGTCCCGCAAGCCATCCTGGACATGATCGCTGG
TGCCCACTGGGGAGTCCTAGCGGGCATAGCGTATTTCTCCATGGTGGGCAACTGGGCGAAGGTCCTAGTA
GTGCTGTTGCTGTTTGCCGGCGTCGACGCAACCACCTACACCACCGGGGGGACAATTGCTGCTGGTACGG
CATCACTCACCAGGCTTTTTACTCCGGGCGCCAAGCAAGATATCCAGCTGATTA

>1371_S64_L001_R1_001.fastq_12_1a_67
CCCCTACAACAGCGCTGGTAGTGGCTCAGCTACTTAGGGTCCCGCAAGCCATCCTGGACATGATCGCTGG
TGCCCACTGGGGAGTCCTAGCGGGCATAGCGTATTTCTCCATGGTGGGCAACTGGGCGAAGGTCCTGGTA
GTGCTGTTGCTGTTTGCCGGCGTCGACGCACAGACCTACGTCACCGGGGGGACAGTTGCCGCTACTACGG
CATCACTCAGCAGGTTTCTTAGTCCGGGCGCCAAGCAAGATATCCAGCTGATTA

>1371_S64_L001_R1_001.fastq_13_1a_66
CCCCTACAACAGCGCTGGTAGTGGCTCAGCTACTTAGGGTCCCGCAAGCCATCCTGGACATGATCGCTGG
TGCCCACTGGGGAGTCCTAGCGGGCATAGCGTATTTCTCCATGGTGGGCAACTGGGCGAAGGTCCTAGTA
GTGCTGTTGCTGTTTGCCGGCGTCGACGCACAGACCTACGTCACAGGGGGGACAGTTGCTGCTACTACGG
CATCACTCAGCAGGTTTCTTAGTCCGGGCGCCAAGCAAGATATCCAGCTGATCA

>1371_S64_L001_R1_001.fastq_14_1a_60
CCCCTACAACAGCGCTGGTAGTGGCTCAGCTACTTAGGGTCCCGCAAGCCATCCTGGACATGATCGCTGG
TGCCCACTGGGGAGTCCTAGCGGGCATAGCGTATTTCTCCATGGTGGGCAACTGGGCGAAGGTCCTAGTA
GTGCTGTTGCTGTTTGCCGGCGTCGACGCAACCACCTACACCACCGGGGGGACAATTGCTGCTGGTACGG
CATCACTCACCAGGCTTTTTACTCCGGGCGCCAAGCAAGACATCCAGCTGATCA

>1371_S64_L001_R1_001.fastq_15_1a_58
CCCCTACAACAGCGCTGGTAGTGGCTCAGCTACTTAGGGTCCCGCAAGCCATCCTGGACATGATCGCTGG
TGCCCACTGGGGAGTCCTAGCGGGCATAGCGTATTTCTCCATGGTGGGCAACTGGGCGAAGGTCCTAGTA
GTGCTGTTGCTGTTTGCCGGCGTCGACGCAACCACCTACACCACCGGGGGGACAATTGCTGCTGGTACGG
CATCACTCACCAGGCTTTTTACTCCGGGCGCCAAGCAAGATATCCAGCTAATCA

>1371_S64_L001_R1_001.fastq_16_1a_58
CCCCTACAACAGCGCTGGTAGTGGCTCAGCTACTTAGGGTCCCGCAAGCCATCCTGGACATGATCGCTGG
TGCCCACTGGGGAGTCCTAGCGGGCATAGCGTATTTCTCCATGGTGGGCAACTGGGCGAAGGTCCTAGTA
GTGCTGCTGCTGTTTGCCGGCGTCGACGCAACCACCTACACCACCGGGGGGACAATTGCTGCTGGTACGG
CATCACTCACCAGGCTTTTTACTCCGGGCGCCAAGCAAGATATCCAGCTGATCA

>1371_S64_L001_R1_001.fastq_17_1a_58
CCCCTACAACAGCGCTGGTAGTGGCTCAGCTACTTAGGATCCCGCAAGCCATCCTGGACATGATCGCTGG
TGCCCACTGGGGAGTCCTAGCGGGCATAGCGTATTTCTCCATGGTGGGCAACTGGGCGAAGGTCCTGGTA
GTGCTGTTGCTGTTTGCCGGCGTCGACGCAACCACCTACACCACCGGGGGGACAATTGCTGCTGGTACGG
CATCACTCACCAGGCTTTTTACTCCGGGCGCCAAGCAAGATATCCAGCTGATCA

>1371_S64_L001_R1_001.fastq_18_1a_50
CCCCTACAACAGCGCTGGTAGTGGCTCAGCTACTTAGGGTCCCGCAAGCCATCCTGGACATGATCGCTGG
TGCCCACTGGGGAGTCCTAGCGGGCATAGCGTATTTCTCCATGGTGGGCAACTGGGCGAAGGTCCTGGTA
GTGCTGTTGCTGTTTGCCGGCGTCGACGCACAGACCTACGTCACCGGGGGGACAGTTGCTGCTACTACGG
CAACACTCAGCAGGTTTCTTAGTCCGGGCGCCAGGCAAGATATCCAGCTGATCA

>1371_S64_L001_R1_001.fastq_19_1a_48
CCCCTACAACAGCGCTGGTAGTGGCTCAGCTACTTAGGGTCCCGCAAGCCATCCTGGACATGATCGCTGG
TGCCCACTGGGGAGTCCTAGCGGGCGTAGCGTATTTCTCCATGGTGGGCAACTGGGCGAAGGTCCTAGTA
GTGCTGTTGCTGTTTGCCGGCGTCGACGCAACCACCTACACCACCGGGGGGACAATTGCTGCTGGTACGG
CATCACTCACCAGGCTTTTTACTCCGGGCGCCAAGCAAGATATCCAGCTGATCA

>1371_S64_L001_R1_001.fastq_20_1a_47
CCCCTACAACAGCGCTGGTAGTGGCTCAGCTACTTAGGGTCCCGCAAGCCATCCTGGACATGATCGCTGG
TGCCCACTGGGGAGTCCTAGCGGGCATAGCGTATTTCTCCATGGTGGGCAACTGGGCGAAGGTCCTAGTA
GTGCTGTTGCTGTTTGCCGGCGTTGACGCAACCACCTACACCACCGGGGGGACAATTGCTGCTGGTACGG
CATCACTCACCAGGCTTTTTACTCCGGGCGCCAAGCAAGATATCCAGCTGATCA

>1371_S64_L001_R1_001.fastq_21_1a_42
CCCCTACGACAGCGCTGGTAGTGGCTCAGCTACTTAGGGTCCCGCAAGCCATCCTGGACATGATCGCTGG
TGCCCACTGGGGAGTCCTAGCGGGCATAGCGTATTTCTCCATGGTGGGCAACTGGGCGAAGGTCCTAGTA
GTGCTGTTGCTGTTTGCCGGCGTCGACGCAACCACCTACACCACCGGGGGGACAATTGCTGCTGGTACGG
CATCACTCACCAGGCTTTTTACTCCGGGCGCCAAGCAAGATATCCAGCTGATCA

>1371_S64_L001_R1_001.fastq_22_1a_42
CCCCTACAACAGCGCTGGTAGTGGCTCAGCTACTTAGGGTCCCGCAAGCCATCCTGGACATGATCGCTGG
TGCCCACTGGGGAGTCCTAGCGGGCATAGCGTATTTCTCCATGGTGGGCAACTGGGCGAAGGTCCTAGTA
GTGCTGTTGCTGTTTGCCGGCGTCGATGCAACCACCTACACCACCGGGGGGACAATTGCTGCTGGTACGG
CATCACTCACCAGGCTTTTTACTCCGGGCGCCAAGCAAGATATCCAGCTGATCA

>1371_S64_L001_R1_001.fastq_23_1a_41
CCCCTACAACAGCGCTGGTAGTGGCTCAGCTACTTAGGGTCCCGCAAGCCATCCTGGACATGATCGCTGG
TGCCCACTGGGGAGTCCTAGCGGGCATAGCGTATTTCTCCATGGTGGGCAACTGGGCGAAGGTCCTAGTA
GTGCTGTTGCTGTTTGCCGGCGTCGACGCACAGACCTACGTCACCGGGGGGACAGTTGCTGCTACTACGG
CATCACTCAGCAGGTTTCTTAGTCCGGGCGCCAAGCAAGATATCCAGCTGATCA

>1371_S64_L001_R1_001.fastq_24_1a_40
CCCCTACAACAGCGCTGGTAGTGGCTCAGCTACTTAGGGTCCCGCAAGCCATCCTGGACATGATCGCTGG
TGCCCACTGGGGAGTCCTAGCGGGCATAGCGTATTTCTCCATGGTGGGCAACTGGGCGAAGGTCCTAGTA
GTGCTGTTGCTGTTTGCCGGCGTCGACGCAACCACCTACACCACCGGGGGGACAATTGCCGCTGGTACGG
CATCACTCACCAGGCTTTTTACTCCGGGCGCCAAGCAAGATATCCAGCTGATCA

>1371_S64_L001_R1_001.fastq_25_1a_39
CCCCTACAACAGCGCTGGTAGTGGCTCAGCTACTTAGGGTCCCGCAAGCCATCCTGGACATGATCGCTGG
TGCCCACTGGGGAGTCCTAGCGGGCATAGCGTATTTCTCCATGGTGGGCAACTGGGCGAAGGTCCTAGTA
GTGCTGTTGCTGTTTGCCGGCGTCGACGCAACCACCTACACCACCGGGGGGACAATTGCTGCTGGTACGG
CATCACTCACCAGGCTTTTTACTCCAGGCGCCAAGCAAGATATCCAGCTGATCA

>1371_S64_L001_R1_001.fastq_26_1a_38
CCCCTACAACAGCGCTGGTAGTGGCTCAGCTACTTAGGGTCCCGCAAGCCATCCTGGACATGATCGCTGG
TGCCCACTGGGGAGTCCTAGCGGGCATAGCGTATTTCTCCATGGTGGGCAACTGGGCGAAGGTCCTAGTA
GTGCTGTTGCTGTTTGCCGGCGTCGACGCAACCACCTACACCACCGGGGGGACAATTGCTGCTGGTACGG
CATCACTCACCAGGCTTTTTACTCCGGGCGCCAAACAAGATATCCAGCTGATCA

>1371_S64_L001_R1_001.fastq_27_1a_37
CCCCTACAACAGCGCTGGTAGTGGCTCAGCTACTTAGGGTCCCGCAAGCCATCCTGGACATGATCGCTGG
TGCCCACTGGGGAGTCCTAGCGGGCATAGCGTATTTCTCCATGGTGGGCAACTGGGCGAAGGTCCTAGTA
GTGCTGTTGCTGTTTGCCGGCGTCGACGCAACCACCTACACCACCGGGGGGACAATTGCTGCTGGTACGG
CATCACTCACCAGGCTTTTTACTCCGGGCGCCAAGCAGGATATCCAGCTGATCA

>1371_S64_L001_R1_001.fastq_28_1a_36
CCCCTACAACAGCGCTGGTAGTGGCTCAGCTACTTAGGGTCCCGCAAGCCATCCTGGACATGATCGCTGG
TGCCCACTGGGGAGTCCTAGCGGGCATAGCGTATTTCTCCATGGTGGGCAACTGGGCGAAGGTCCTGGTA
GTGCTGTTGCTGTTTGCCGGCGTCGACGCAACCACCTACACCACCGGGGGGACAATTGCTGCTGGTACGG
CATCACTCACCAGGCTCTTTACTCCGGGCGCCAAGCAAGATATCCAGCTGATCA

>1371_S64_L001_R1_001.fastq_29_1a_35
CCCCTACAACAGCGCTGGTAGTGGCTCAGCTACTTAGGGTCCCGCAAGCCATCCTGGACATGATCGCTGG
TGCCCACTGGGGAGTCCTAGCGGGCATAGCGTATTTCTCCATGGTGGGCAACTGGGCGAAGGTCCTAGTA
GTGCTGTTGCTGTTTGCCGGCGTCGACGCAGCCACCTACACCACCGGGGGGACAATTGCTGCTGGTACGG
CATCACTCACCAGGCTTTTTACTCCGGGCGCCAAGCAAGATATCCAGCTGATCA

>1371_S64_L001_R1_001.fastq_30_1a_31
CCCCTACAACAGCGCTGGTAGTGGCTCAGCTACTTAGGATCCCGCAAGCCATCCTGGACATGATCGCTGG
TGCCCACTGGGGAGTCCTAGCGGGCATAGCGTATTTCTCCATGGTGGGCAACTGGGCGAAGGTCCTGGTA
GTGCTGTTGCTGTTTGCCGGCGTCGACGCACAGACCTACGTCACCGGGGGGACAGTTGCTGCTACTACGG
CAACACTCAGCAGGTTTCTCAGTCCGGGCGCCAGGCAAGATATCCAGCTGATCA

>1371_S64_L001_R1_001.fastq_31_1a_31
CCCCTACAACAGCGCTGGTAGTGGCTCAGCTACTTAGGGTCCCGCAAGCCATCCTGGACATGATCGCTGG
TGCCCACTGGGGAGTCCTAGCGGGCATAGCGTACTTCTCCATGGTGGGCAACTGGGCGAAGGTCCTAGTA
GTGCTGTTGCTGTTTGCCGGCGTCGACGCAACCACCTACACCACCGGGGGGACAATTGCTGCTGGTACGG
CATCACTCACCAGGCTTTTTACTCCGGGCGCCAAGCAAGATATCCAGCTGATCA

>1371_S64_L001_R1_001.fastq_32_1a_29
CCCCTACAACAGCGCTGGTAGTGGCTCAGCTACTTAGGGTCCCGCAAGCCATCCTGGACATGATCGCTGG
TGCCCACTGGGGAGTCCTAGCGGGCATAGCGTATTTCTCCATGGTGGGCAACTGGGCGAAGGTCCTAGTG
GTGCTGTTGCTGTTTGCCGGCGTCGACGCAACCACCTACACCACCGGGGGGACAATTGCTGCTGGTACGG
CATCACTCACCAGGCTTTTTACTCCGGGCGCCAAGCAAGATATCCAGCTGATCA

>1371_S64_L001_R1_001.fastq_33_1a_29
CCCCTACAACAGCGCTGGTAGTGGCTCAGCTACTTAGGGTCCCGCAAGCCATCCTGGACATGATCGCTGG
CGCCCACTGGGGAGTCCTAGCGGGCATAGCGTATTTCTCCATGGTGGGCAACTGGGCGAAGGTCCTAGTA
GTGCTGTTGCTGTTTGCCGGCGTCGACGCAACCACCTACACCACCGGGGGGACAATTGCTGCTGGTACGG
CATCACTCACCAGGCTTTTTACTCCGGGCGCCAAGCAAGATATCCAGCTGATCA

>1371_S64_L001_R1_001.fastq_34_1a_29
CTCCTACAACAGCGCTGGTAGTGGCTCAGCTACTTAGGGTCCCGCAAGCCATCCTGGACATGATCGCTGG
TGCCCACTGGGGAGTCCTAGCGGGCATAGCGTATTTCTCCATGGTGGGCAACTGGGCGAAGGTCCTAGTA
GTGCTGTTGCTGTTTGCCGGCGTCGACGCAACCACCTACACCACCGGGGGGACAATTGCTGCTGGTACGG
CATCACTCACCAGGCTTTTTACTCCGGGCGCCAAGCAAGATATCCAGCTGATCA

>1371_S64_L001_R1_001.fastq_35_1a_28
CCCCTACAACAGCGCTGGTAGTGGCTCAGCTACTTAGGGTCCCGCAAGCCGTCCTGGACATGATCGCTGG
TGCCCACTGGGGAGTCCTAGCGGGCATAGCGTATTTCTCCATGGTGGGCAACTGGGCGAAGGTCCTAGTA
GTGCTGTTGCTGTTTGCCGGCGTCGACGCAACCACCTACACCACCGGGGGGACAATTGCTGCTGGTACGG
CATCACTCACCAGGCTTTTTACTCCGGGCGCCAAGCAAGATATCCAGCTGATCA

>1371_S64_L001_R1_001.fastq_36_1a_28
CCCCTACAACAGCGCTGGTAGTGGCTCAGCTACTTAGGGCCCCGCAAGCCATCCTGGACATGATCGCTGG
TGCCCACTGGGGAGTCCTAGCGGGCATAGCGTATTTCTCCATGGTGGGCAACTGGGCGAAGGTCCTAGTA
GTGCTGTTGCTGTTTGCCGGCGTCGACGCAACCACCTACACCACCGGGGGGACAATTGCTGCTGGTACGG
CATCACTCACCAGGCTTTTTACTCCGGGCGCCAAGCAAGATATCCAGCTGATCA

>1371_S64_L001_R1_001.fastq_37_1a_28
CCCCTACAACAGCGCTGGTAGTGGCTCAGCTACTTAGGGTCCCGCAAGCCATCCTGGACATGATCGCTGG
TGCCCACTGGGGAGTCCTAGCGGGCATAGCGTATTTCTCCATGGTGGGCAACTGGGCGAAGGTCCTAGTA
GTGCTGTTGCTGTTTGCCGGCGTCGACGCAACCACCTACACCACCGGGGGGACAATTGCTGCTGGTACGG
CATCACTCACCAGGCTTTTTACCCCGGGCGCCAAGCAAGATATCCAGCTGATCA

>1371_S64_L001_R1_001.fastq_38_1a_27
CCCCTACAACAGCGCTGGTAGTGGCTCAGCTACTTAGGGTCCCGCAAGCCATCCTGGACATGATCGCTGG
TGCCCACTGGGGAGTCCTAGCGGGCATAGCGTATTTCTCCATGGTGGGCAACTGGGCGAAGGTCCTAGTA
GTGCTGTTGCTGTTTGCCGGCGTCGACGCAACCACCTACACCACTGGGGGGACAATTGCTGCTGGTACGG
CATCACTCACCAGGCTTTTTACTCCGGGCGCCAAGCAAGATATCCAGCTGATCA

>1371_S64_L001_R1_001.fastq_39_1a_27
CCCCTACAACAGCGCTGGTAGTGGCTCAGCTACTTAGGGTCCCGCAAGCCATCCTGGACATGATCGCTGG
TGCCCACTGGGGAGTCCTAGCGGGCATAGCGTATTTCTCCATGGTGGGCAACTGGGCGAAGGTCCTAGTA
GTGCTGTTGCTGTTTGCCGGCGTCGACGCAACCACCTATACCACCGGGGGGACAATTGCTGCTGGTACGG
CATCACTCACCAGGCTTTTTACTCCGGGCGCCAAGCAAGATATCCAGCTGATCA

>1371_S64_L001_R1_001.fastq_40_1a_27
CCCCTACAACAGCGCTGGTAGTGGCTCAGCTACTTAGGGTCCCGCAAGCCATCCTGGACATGATCGCTGG
TGCCCACTGGGGAGTCCTAGCGGGCATAGCGTATTTCTCCATGGTGGGCAACTGGGCGAAGGTCCTAGTA
GTGCTGTTGCTGTTTGCCGGCGTCGACGCAACCACCTACACCACCGGGGGGACAATTGCTGCTGGCACGG
CATCACTCACCAGGCTTTTTACTCCGGGCGCCAAGCAAGATATCCAGCTGATCA

>1371_S64_L001_R1_001.fastq_41_1a_26
CCCCTACAACAGCGCTGGTAGTGGCTCAGCTACTTAGGGTCCCGCAAGCCATCCTGGACATGATCGCTGG
TGCCCACTGGGGAGTCCTAGCGGGCATAGCGTATTTCTCCATGGTGGGCAACTGGGCGAAGGTCCTGGTA
GTGCTGTTGCTGTTTGCCGGCGTCGACGCACAGACCTACGTCACCGGGGGGACAGTTGCTGCTACTACGG
CAACACTCAGCAGTTTTCTTAGTCCGGGCGCCAAGCAAGATATCCAGCTGATTA

>1371_S64_L001_R1_001.fastq_42_1a_26
CCCCTACAACAGCGCTGGTAGTGGCTCAGCTACTTAGGGTCCCGCAAGCCATCCTGGACATGATCGCTGG
TGCCCACTGGGGGGTCCTAGCGGGCATAGCGTATTTCTCCATGGTGGGCAACTGGGCGAAGGTCCTAGTA
GTGCTGTTGCTGTTTGCCGGCGTCGACGCAACCACCTACACCACCGGGGGGACAATTGCTGCTGGTACGG
CATCACTCACCAGGCTTTTTACTCCGGGCGCCAAGCAAGATATCCAGCTGATCA

>1371_S64_L001_R1_001.fastq_43_1a_26
CCCCTACAACAGCGCTGGTAGTGGCTCAGCTACTTAGGGTCCCGCAAGCCATCCTGGACATGATCGCTGG
TGCCCACTGGGGAGTCCTAGCGGGCATAGCGTATTTCTCCATGGTGGGCAACTGGGCGAAGGTCCTAGTA
GTGCTGTTGCTGTTTGCCGGCGTCGACGCAACCACCTACACCACCGGGGGGACAATTGCTGCTGGTGCGG
CATCACTCACCAGGCTTTTTACTCCGGGCGCCAAGCAAGATATCCAGCTGATCA

>1371_S64_L001_R1_001.fastq_44_1a_25
CCCCTACAACAGCGCTGGTAGTGGCTCAGCTACTTAGGGTCCCGCAAGCCATCCTGGACATGATCGCTGG
TGCCCACTGGGGAGTCCTAGCGGGCATAGCGTATTTCTCCATGGTGGGCAACTGGGCGAAGGTCCTAGTA
GTGCTGTTGCTGTTTGCCGGCGTCGACGCAACCACCTACACCACCGGGGGGACAATTGCTGCTGGTACGG
CATCACTCGCCAGGCTTTTTACTCCGGGCGCCAAGCAAGATATCCAGCTGATCA

>1371_S64_L001_R1_001.fastq_45_1a_25
CCCCTACAACAGCGCTGGTAGTGGCTCAGCTACTTAGGGTCCCGCAAGCCATCCTGGACATGATCGCTGG
TGCCCACTGGGGAGTCCTAGCGGGCATAGCGTATTTCTCCATGGCGGGCAACTGGGCGAAGGTCCTAGTA
GTGCTGTTGCTGTTTGCCGGCGTCGACGCAACCACCTACACCACCGGGGGGACAATTGCTGCTGGTACGG
CATCACTCACCAGGCTTTTTACTCCGGGCGCCAAGCAAGATATCCAGCTGATCA

>1371_S64_L001_R1_001.fastq_46_1a_25
CCCCTACAACAGCGCTGGTAGTGGCTCAGCTACTTAGGGTCCCGCAAGCCATCCTGGACATGATCGCTGG
TGCCCACTGGGGAGTCCTAGCGGGCATAGCGTATTTCTCCATGGTGGGCAACTGGGCGAAGGTCCTGGTA
GTGCTGTTGCTGTTTGCCGGCGTCGACGCACAAACCTACACCACCGGGGGGTCAGTCGCTGCTACTACGG
CAGCATTCACCAGGTTTCTTAATCCGGGCGCCAAGCAAGATATCCAGCTGATCA

>1371_S64_L001_R1_001.fastq_47_1a_25
CCCCTACAACAGCGCTGGTAGTGGCTCAGCTACTTAGGATCCCGCAAGCCATCCTGGACATGATCGCTGG
TGCCCACTGGGGAGTCCTAGCGGGCATAGCGTATTTCTCCATGGTGGGCAACTGGGCGAAGGTCCTGGTA
GTGCTGTTGCTGTTTGCCGGCGTCGACGCACAGACCTACGTCACCGGGGGGACAGTTGCTGCTACTACGG
CAACACTCAGCAGGTTTCTTAGTCCGGGCGCCAGGCAAGATATCCAGCTGATCA

>1371_S64_L001_R1_001.fastq_48_1a_25
CCCCTACAACAGCGCTGGTAGTGGCTCAGCTACTTAGGGTCCCGCAAGCCATCCTGGACATGATCGCTGG
TGCTCACTGGGGAGTCCTAGCGGGCATAGCGTATTTCTCCATGGTGGGCAACTGGGCGAAGGTCCTAGTA
GTGCTGTTGCTGTTTGCCGGCGTCGACGCAACCACCTACACCACCGGGGGGACAATTGCTGCTGGTACGG
CATCACTCACCAGGCTTTTTACTCCGGGCGCCAAGCAAGATATCCAGCTGATCA

>1371_S64_L001_R1_001.fastq_49_1a_25
CCCCTACAACAGCGCTGGTAGTGGCTCAGCTACTTAGGGTCCCGCAAGCCATCCTGGACATGATCGCTGG
TGCCCACTGGGGAGTCCTAGCGGGCATAGCGTATTTCTCCATGGTGGGCAACTGGGCGAAGGTCCTAGTA
GTTCTGTTGCTGTTTGCCGGCGTCGACGCAACCACCTACACCACCGGGGGGACAATTGCTGCTGGTACGG
CATCACTCACCAGGCTTTTTACTCCGGGCGCCAAGCAAGATATCCAGCTGATCA

>1371_S64_L001_R1_001.fastq_50_1a_25
CCCCTACAACAGCGCTGGTGGTGGCTCAGCTACTTAGGGTCCCGCAAGCCATCCTGGACATGATCGCTGG
TGCCCACTGGGGAGTCCTAGCGGGCATAGCGTATTTCTCCATGGTGGGCAACTGGGCGAAGGTCCTAGTA
GTGCTGTTGCTGTTTGCCGGCGTCGACGCAACCACCTACACCACCGGGGGGACAATTGCTGCTGGTACGG
CATCACTCACCAGGCTTTTTACTCCGGGCGCCAAGCAAGATATCCAGCTGATCA

>1371_S64_L001_R1_001.fastq_51_1a_24
CCCCTACAACAGCGCTGGTAGTGGCTCAGCTACTTAGGGTCCCGCAGGCCATCCTGGACATGATCGCTGG
TGCCCACTGGGGAGTCCTAGCGGGCATAGCGTATTTCTCCATGGTGGGCAACTGGGCGAAGGTCCTAGTA
GTGCTGTTGCTGTTTGCCGGCGTCGACGCAACCACCTACACCACCGGGGGGACAATTGCTGCTGGTACGG
CATCACTCACCAGGCTTTTTACTCCGGGCGCCAAGCAAGATATCCAGCTGATCA

>1371_S64_L001_R1_001.fastq_52_1a_24
CCCCCACAACAGCGCTGGTAGTGGCTCAGCTACTTAGGGTCCCGCAAGCCATCCTGGACATGATCGCTGG
TGCCCACTGGGGAGTCCTAGCGGGCATAGCGTATTTCTCCATGGTGGGCAACTGGGCGAAGGTCCTAGTA
GTGCTGTTGCTGTTTGCCGGCGTCGACGCAACCACCTACACCACCGGGGGGACAATTGCTGCTGGTACGG
CATCACTCACCAGGCTTTTTACTCCGGGCGCCAAGCAAGATATCCAGCTGATCA

>1371_S64_L001_R1_001.fastq_53_1a_24
CCCCTACAACAGCGCTGGTAGTGGCTCAGCTACTTAGGGTCCCGCAAGCCATCCTGGACATGATCGCTGG
TGCCCACTGGGGAGTCCTAGCGGGCATAGCGTATTTCTCCATGGTGGGCAACTGGGCGAAGGTCCTAGTA
GTGCTGTTGCTGTTTGCCGGCGTCGACGCGACCACCTACACCACCGGGGGGACAATTGCTGCTGGTACGG
CATCACTCACCAGGCTTTTTACTCCGGGCGCCAAGCAAGATATCCAGCTGATCA

>1371_S64_L001_R1_001.fastq_54_1a_23
CCCCTACAACAGCGCTGGTAGTGGCTCAGCTACTCAGGGTCCCGCAAGCCATCCTGGACATGATCGCTGG
TGCCCACTGGGGAGTCCTAGCGGGCATAGCGTATTTCTCCATGGTGGGCAACTGGGCGAAGGTCCTAGTA
GTGCTGTTGCTGTTTGCCGGCGTCGACGCAACCACCTACACCACCGGGGGGACAATTGCTGCTGGTACGG
CATCACTCACCAGGCTTTTTACTCCGGGCGCCAAGCAAGATATCCAGCTGATCA

>1371_S64_L001_R1_001.fastq_55_1a_23
CCCCTACAACAGCGCTGGTAGTGGCTCAGCTACTTAGGGTCCCGCAAGCCATCCTGGACATGATCGCTGG
TGCCCACTGGGGAGTCCTAGCGGGCATAGCGTATTTCTCCATGGTGGGCAACTGGGCGAAGGTCCTAGTA
GTGCTGTTGCTGTTTGCCGGCGCCGACGCAACCACCTACACCACCGGGGGGACAATTGCTGCTGGTACGG
CATCACTCACCAGGCTTTTTACTCCGGGCGCCAAGCAAGATATCCAGCTGATCA

>1371_S64_L001_R1_001.fastq_56_1a_23
CCCCTACAACAGCGCTGGTAGTGGCTCAGCTACTTAGGGTCCCGCAAGCCATCCTGGACATGATCGCTGG
TGCCCACTGGGGAGTCCTAGCGGGCATAGCGTATTTCTCCATGGTGGGCAACTGGGCGAAGGTCCTAGTA
GTGCTGTTGCTGTTTGCCGGCGTCGACGCAACCACCTACACCACCGGGGGGACAATTGCTGCTGGTACGG
CGTCACTCACCAGGCTTTTTACTCCGGGCGCCAAGCAAGATATCCAGCTGATCA

>1371_S64_L001_R1_001.fastq_57_1a_23
CCCCTACAACAGCGCTGGTAGTGGCTCAGCTACTTAGGGTCCCGCAAGCCATCCTGGACATGATCGCTGG
TGCCCACTGGGGAGTCCTAGCGGGCATAGCGTATTTCTCCATGGTGGGCAACTGGGCGAAGGTCCTAGTA
GTGCTGTTGCTGTTTGCCGGCGTCGACGCAACCACCTACACCACCGGGGGGACAATTGCTGCTGGTACGG
CATCACTCACCAGGCTTTTTACTCCGGGTGCCAAGCAAGATATCCAGCTGATCA

>1371_S64_L001_R1_001.fastq_58_1a_22
CCCCTACAACAGCGCTGGTAGTGGCTCAGCTACTTAGGGTCCCGCAAGCCATCCTGGACATGATCGCTGG
TGCCCACTGGGGAGTCCTAGCGGGCATAGCGTATTTCTCCATGGTGGGCAATTGGGCGAAGGTCCTAGTA
GTGCTGTTGCTGTTTGCCGGCGTCGACGCAACCACCTACACCACCGGGGGGACAATTGCTGCTGGTACGG
CATCACTCACCAGGCTTTTTACTCCGGGCGCCAAGCAAGATATCCAGCTGATCA

>1371_S64_L001_R1_001.fastq_59_1a_22
CCCCTACAACAGCGCTGGTAGTGGCTCAGCTACTTAGGGTCCCGCAAGCCATCCTGGACATGATCGCTGG
TGCCCACTGGGGAGTCCTAGCGGGCATAGCGTATTTCTCCATGGTGGGCAACTGGGCGAAGGTCCTAGTA
GTGCTGTTGCTGTTCGCCGGCGTCGACGCAACCACCTACACCACCGGGGGGACAATTGCTGCTGGTACGG
CATCACTCACCAGGCTTTTTACTCCGGGCGCCAAGCAAGATATCCAGCTGATCA

>1371_S64_L001_R1_001.fastq_60_1a_21
CCCCTACAACAGCGCTGGTAGTGGCTCAGCTACTTAGGGTCCCGCAAGCCATCCTGGACATGATCGCTGG
TGCCCACTGGGGAGTCCTAGCGGGCATAGCGTATTTCTCCATGGTGGGCAACTGGGCGAAGGTCCTAGTA
GTGCTGTTGCTGTTTGCCGGCGTCGACGCAACCACCTACACCACCGGGGGGACAATTGCTGCTGGTACGG
CATCACTCACCAGGCTTTTTACTCCGGGCGCCAAGCAAGATATCCAGCTGGTCA

>1371_S64_L001_R1_001.fastq_61_1a_21
CCCCTACAACAGCGCTGGTAGTGGCTCAGCTACTTAGGGTCCCGCAAGCCATCCTGGACATGATCGCTGG
TGCCCACTGGGGAGTCCTAGCGGGCATAGCGTATTTCTCCATGGTGGGCAACTGGGCGAAGGTCCTAGTA
GTGCTGTTGCTGTTTGCCGGCGTCGACGCAACCACCTACACCACCGGGGGGACAATTGCTGCTGGTACGG
CATCACTCACCAGGCTTTTCACTCCGGGCGCCAAGCAAGATATCCAGCTGATCA

>1371_S64_L001_R1_001.fastq_62_1a_21
CCCCTACAACAGCGCTGGTAGTGGCTCAGCTACTTAGGGTCCCGCAAGCCATCCTGGGCATGATCGCTGG
TGCCCACTGGGGAGTCCTAGCGGGCATAGCGTATTTCTCCATGGTGGGCAACTGGGCGAAGGTCCTAGTA
GTGCTGTTGCTGTTTGCCGGCGTCGACGCAACCACCTACACCACCGGGGGGACAATTGCTGCTGGTACGG
CATCACTCACCAGGCTTTTTACTCCGGGCGCCAAGCAAGATATCCAGCTGATCA

>1371_S64_L001_R1_001.fastq_63_1a_21
CCCCTACAACAGCGCTGGTAGTGGCTCAGCTACTTAGGGTCCCGCAAGCCATCCTGGACATGATCGCTGG
TGCCCACTGGGGAGTCCTAGCGGGCATAGCGTATTTCTCCATGGTGGGCAACTGGGCGAAGGTCCTAGTA
GTGCTGTTGCTGTTTGCCGGCGTCGACGCAACCACCTACACCACCGGGGGGGCAATTGCTGCTGGTACGG
CATCACTCACCAGGCTTTTTACTCCGGGCGCCAAGCAAGATATCCAGCTGATCA

>1371_S64_L001_R1_001.fastq_64_1a_20
CCCCTACAACAGCGCTGGTAGTGGCTCAGCTACTTAGGGTCCCGCAAGCCATCCTGGACATGATCGCTGG
TGCCCACTGGGGAGTCCTAGCGGGCATAGCGTATTTCTCCATGGTGGGCAACTGGGCGAAGGTCCTAGTA
GTGCTGTTGCTGTTTGCCGGCGTCGACGCAACCACCTACACCACCGGGGGGACAATTGCTGCTGGTACGG
CATCGCTCACCAGGCTTTTTACTCCGGGCGCCAAGCAAGATATCCAGCTGATCA

>1371_S64_L001_R1_001.fastq_65_1a_20
CCCCTACAACAGCGCTGGTAGTGGCTCAGCTACTTAGGGTCCCGCAAGCCATCCTGGACATGATCGCTGG
TGCCCACTGGGGAGTCCTAGCGGGCATAGCGTATTTCTCCATGGTGGGCAACTGGGCGAAGGTCCTGGTA
GTGCTGTTGCTGTTTGCCGGCGTCGACGCACAGACCTACGTCACCGGGGGGACAGTTGCCGCTACTACGG
CATCACTCAGCAGGTTTCTTAGTCCGGGCGCCAAGCAAGATATCCAGCTGATCA

>1371_S64_L001_R1_001.fastq_66_1a_20
CCCCTACAACAGCGCTGGTAGTGGCTCAGCTACTTAGGGTCCCGCAAGCCATCCTGGACATGATCGCTGG
TGCCCACTGGGGAGTCCTAGCGGGCATAGCGTATTTCTCCATGGTGGGCAACTGGGCGAAGGCCCTAGTA
GTGCTGTTGCTGTTTGCCGGCGTCGACGCAACCACCTACACCACCGGGGGGACAATTGCTGCTGGTACGG
CATCACTCACCAGGCTTTTTACTCCGGGCGCCAAGCAAGATATCCAGCTGATCA

>1371_S64_L001_R1_001.fastq_67_1a_20
CCCCTACAACAGCGCTGGTAGTGGCTCAGCTACTTAGGGTCCCGCAAGCCATCCTGGACATGATCGCTGG
TGCCCATTGGGGAGTCCTAGCGGGCATAGCGTATTTCTCCATGGTGGGCAACTGGGCGAAGGTCCTAGTA
GTGCTGTTGCTGTTTGCCGGCGTCGACGCAACCACCTACACCACCGGGGGGACAATTGCTGCTGGTACGG
CATCACTCACCAGGCTTTTTACTCCGGGCGCCAAGCAAGATATCCAGCTGATCA

>1371_S64_L001_R1_001.fastq_68_1a_20
CCCCTACAACAGCGCTGGTAGTGGCTCAGCTACTTAGGGTCCCGCAAGCCATCCTGGACATGATCGCTGG
TGCCCACTGGGGAGTCCTAGCGGGCATAGCGTATTTCTCCATGGTGGGCAACTGGGCGAAGGTCCTAGTA
GTGCTGTTGCTGTTTGCCGGCGTCGACGCAACCACCTACACCACCGGGGGGACGATTGCTGCTGGTACGG
CATCACTCACCAGGCTTTTTACTCCGGGCGCCAAGCAAGATATCCAGCTGATCA

>1371_S64_L001_R1_001.fastq_69_1a_20
CCCCTACAACAGCGCTGGTAGTGGCTCAGCTACTTAGGGTCCCGCAAGCCATCCTGGACATGATCGCTGG
TGCCCACTGGGGAGTCCTAGCGGGCATAGCGTATTTCTCCATGGTGGGCAACTGGGCGAAGGTCCTAGTA
GTGCTGTTGCTGTTTGCCGGCGTCGACGCAACCACCTACACCACCGGGGGGACAATTGCTGCTGGTACGG
CATCACTCACCAGGCTTTTTACTCCGGGCGCCAAGCAAGATATCCGGCTGATCA

>1371_S64_L001_R1_001.fastq_70_1a_20
CCCCTACAACAGCGCTGGTAGTGGCTCAGCTACTTAGGGTCCCGCAAGCCATCCTGGACATGATCGCTGG
TGCCCACTGGGGAGTCCTAGCGGGCATAGCGTATTTCTCCATGGTGGGCAACTGGGCGAAGGTCCTAGTA
GTGCTGTTGCTGTTTGCCGGCGTCGACGCAACCACCTACACCACCGGGGGGACAATTGCTGCTGGTACGG
CATCACTCACCAGGCTTTTTACTCCGGGCGCCAAGCAAGATACCCAGCTGATCA

>1371_S64_L001_R1_001.fastq_71_1a_19
CCCCTACAACAGCGCTGGTAGTGGCTCAGCTACTTAGGGTCCCGCAAGCCATCCTGGACATGATCGCTGG
TGCCCACTGGGGAGTCCTAGCGGGCATAGCGTATTTCTCCATGGTGGGCAACTGGGCGAAGGTCCTAGTA
GTGCTGTTGCTGTTTGCCGGCGTCGACGCAACCACTTACACCACCGGGGGGACAATTGCTGCTGGTACGG
CATCACTCACCAGGCTTTTTACTCCGGGCGCCAAGCAAGATATCCAGCTGATCA

>1371_S64_L001_R1_001.fastq_72_1a_19
CCCCTACAACAGCGCTGGTAGTGGCTCAGCTACTTAGGGTCCCGCAAGCCATCCTGGACATGATCGCTGG
TGCCCACTGGGGAGTCCTAGCGGGCATAGCGTATTTCTCCATGGTGGGCAACTGGGCGAAGGTCCTAGTA
GTGCTGTTGCTGTTTGCCGGCGTCGGCGCAACCACCTACACCACCGGGGGGACAATTGCTGCTGGTACGG
CATCACTCACCAGGCTTTTTACTCCGGGCGCCAAGCAAGATATCCAGCTGATCA

>1371_S64_L001_R1_001.fastq_73_1a_19
CCCCTACAACAGCGCTGGTAGTGGCTCAGCTACTTAGGGTCCCGCAAGCCATCCTGGACATGATCGCTGG
TGCCCACTGGGGAGTCCTAGCGGGCATAGCGTATTTCTCCATGGTGGGCAACTGGGCGAAGGTCCTAGTA
GTGCTGTTGCTGTTTGCCGGCGTCGACGCAACCACCTACACCACCGGGGGGACAGTTGCTGCTGGTACGG
CATCACTCACCAGGCTTTTTACTCCGGGCGCCAAGCAAGATATCCAGCTGATCA

>1371_S64_L001_R1_001.fastq_74_1a_19
CCCCTACAACAGCGCTGGTAGTGGCTCAGCTACTTAGGGTCCCGCAAGCCATCCTGGACATGATCGCTGG
TGCCCACTGGGGAGTCCTAGCGGGCATAGCGTATTTCTCCATGGTGGGCAACTGGGCGAAGGTCCTAGTA
GTGCTGTTGCTGTTTGCCGGCGTCGACGCAACCACCTACACCACCGGGGGGACAATTGCTGCTGGTACGG
CATCACTCACCAGGCTTTTTACTCCGGGCGCCAAGCGAGATATCCAGCTGATCA

>1371_S64_L001_R1_001.fastq_75_1a_19
CCCCTACAACAGCGCTGGTAGTGGCTCAGCTACTTAGGGTCCCGCAAGCCATCCTGGACATGATCGCTGG
TGCCCACTGGGGAGTCCTAGCGGGCATAGCGTATTTCTCCATGGTGGGCAACTGGGCGAAGGTCCTAGTA
GTGCTGTTGCTGTTTGCCGGCGTCGACGCAACCACCTACACCACCGGGGGGACAATTGCTGCTGGTACGG
CATCACTCACCAGGCTTTTTACTCCGGGCGCCAGGCAAGATATCCAGCTGATCA

>1371_S64_L001_R1_001.fastq_76_1a_19
CCCCTACAACAGCGTTGGTAGTGGCTCAGCTACTTAGGGTCCCGCAAGCCATCCTGGACATGATCGCTGG
TGCCCACTGGGGAGTCCTAGCGGGCATAGCGTATTTCTCCATGGTGGGCAACTGGGCGAAGGTCCTAGTA
GTGCTGTTGCTGTTTGCCGGCGTCGACGCAACCACCTACACCACCGGGGGGACAATTGCTGCTGGTACGG
CATCACTCACCAGGCTTTTTACTCCGGGCGCCAAGCAAGATATCCAGCTGATCA

>1371_S64_L001_R1_001.fastq_77_1a_18
CCCCTACAACAGCGCTGGTAGTGGCTCAGCTACTTAGGGTCCCGCAAGCCATCCTGGACATGATCGCTGG
TGCCCACTGGGGAGTCCTAGCGGGCATAGCGTATTTCCCCATGGTGGGCAACTGGGCGAAGGTCCTAGTA
GTGCTGTTGCTGTTTGCCGGCGTCGACGCAACCACCTACACCACCGGGGGGACAATTGCTGCTGGTACGG
CATCACTCACCAGGCTTTTTACTCCGGGCGCCAAGCAAGATATCCAGCTGATCA

>1371_S64_L001_R1_001.fastq_78_1a_18
CCCCTACAACAGCGCTGGTAGTGGCTCAGCTACTTAGGGTCCCGCAAGCCATCCTGGACATGATCGCTGG
TGCCCACTGGGGAGTCCTAGCGGGCATAGCGTATTTCTCCATGGTGGGCAACTGGGCGAAGGTCCTAGTA
GTGCTGTTGCTGTTTGCCGGCGTCGACGCAACCACCTACACCACCGGGGGGACAATCGCTGCTGGTACGG
CATCACTCACCAGGCTTTTTACTCCGGGCGCCAAGCAAGATATCCAGCTGATCA

>1371_S64_L001_R1_001.fastq_79_1a_18
CCCCTACAACAGCGCTGGTAGTGGCTCAGCTACTTAGGGTCCCGCAAGCCACCCTGGACATGATCGCTGG
TGCCCACTGGGGAGTCCTAGCGGGCATAGCGTATTTCTCCATGGTGGGCAACTGGGCGAAGGTCCTAGTA
GTGCTGTTGCTGTTTGCCGGCGTCGACGCAACCACCTACACCACCGGGGGGACAATTGCTGCTGGTACGG
CATCACTCACCAGGCTTTTTACTCCGGGCGCCAAGCAAGATATCCAGCTGATCA

>1371_S64_L001_R1_001.fastq_80_1a_18
CCCCTACAACAGCGCTGGTAGTGGCTCAGCTACTTAGGGTCCCGCAAGCCATCCTGGACATGATCGCTGG
TGCCCACTGGGGAGTCCTAGCGGGCATAGCGTATTTCTCCATGGTGGGCAACTGGGCGAAGGTCCTAGTA
GTGCTGTTGCTGTTTGCCGGCGTCGACGCAACCACCTACACCACCGGGGGGACAATTGCTGCTGGTACGG
CATCACTCACCAGGCCTTTTACTCCGGGCGCCAAGCAAGATATCCAGCTGATCA

>1371_S64_L001_R1_001.fastq_81_1a_18
CCCCTACAACAGCGCTGGTAGTGGCTCAGCTACCTAGGGTCCCGCAAGCCATCCTGGACATGATCGCTGG
TGCCCACTGGGGAGTCCTAGCGGGCATAGCGTATTTCTCCATGGTGGGCAACTGGGCGAAGGTCCTAGTA
GTGCTGTTGCTGTTTGCCGGCGTCGACGCAACCACCTACACCACCGGGGGGACAATTGCTGCTGGTACGG
CATCACTCACCAGGCTTTTTACTCCGGGCGCCAAGCAAGATATCCAGCTGATCA

>1371_S64_L001_R1_001.fastq_82_1a_18
CCCCTACAACAGCGCTGGTAGTGGCTCAGCTACTTAGGGTCCCGCAAGCCATCCTGGACATGATCGCTGG
TGCCCACTGGGGAGTCCTAGCGGGCATAGCGTATTTCTCCATGGTGGGCAACTGGGCGAAGGTCCTAGTA
GTGCTGTTGCTGTTTGCCGGCGTCGACGCAACCACCCACACCACCGGGGGGACAATTGCTGCTGGTACGG
CATCACTCACCAGGCTTTTTACTCCGGGCGCCAAGCAAGATATCCAGCTGATCA

>1371_S64_L001_R1_001.fastq_83_1a_18
CCCCTACAACAGCGCTGGTAGTGGCTCAGCTACTTAGGGTCCCGCAAGCCATCCTGGACATGATCGCTGG
TGCCCACTGGGGAGTCCTAGCGGGCATAGCGTATTTCTCCATGGTGGGCAACTGGGCGAAGGTCCTGGTA
GTTCTGTTGCTGTTTGCCGGCGTCGACGCACAGACCTACGTCACCGGGGGGACAGTTGCTGCTACTACGG
CAACACTCAGCAGGTTTCTTAGTCCGGGCGCCAGGCAAGATATCCAGCTGATCA

>1371_S64_L001_R1_001.fastq_84_1a_18
CCCCTACAACAGCGCTGGTAGTGGCTCAGCTACTTAGGGTCCCGCAAGCCATCCTGGACATGATCGCTGG
TGCCCACTGGGGAGTCCTAGCGGGCATAGCGTATTTCTCCATGGTGGGCAACTGGGCGAAGGTCCTAGTA
GTGCTGTTGCTGTTTGCCGGCGTCGACGCAACCACCTACACCACCGGGGGGACAATTGCTGCTGGTACGG
CATCACTCAGCAGGTTTCTTAGTCCGGGCGCCAAGCAAGATATCCAGCTGATCA

>1371_S64_L001_R1_001.fastq_85_1a_18
CCCCTACAACAGCGCTGGTAGTGGCTCAGCTACTTAGGGTCCCGCAAGCCATCCTGGACATGATCGCTGG
TGCCCACTGGGGAGTCCTAGCGGGCATAGCGTATTTCTCCATGGTGGGCAACTGGGCGAAGGTCCTAGTA
GTGCTGTTGCTGTTTGCCGGCGTCGACGCAACCACCTACACCACCGGGGGGACAATTGCTGCTGGTACGG
CATCACTCACCAGGCTTTTTACTCCGGGCGCTAAGCAAGATATCCAGCTGATCA

>1371_S64_L001_R1_001.fastq_86_1a_17
CCCCTACAACAGCGCTGGTAGTGGCTCAGCTACTTAGGGTCCCGCAAGCCATCCTGGACATGATCGCTGG
TGCCCACTGGGGAGCCCTAGCGGGCATAGCGTATTTCTCCATGGTGGGCAACTGGGCGAAGGTCCTAGTA
GTGCTGTTGCTGTTTGCCGGCGTCGACGCAACCACCTACACCACCGGGGGGACAATTGCTGCTGGTACGG
CATCACTCACCAGGCTTTTTACTCCGGGCGCCAAGCAAGATATCCAGCTGATCA

>1371_S64_L001_R1_001.fastq_87_1a_17
CCCCTACAACAGCGCTGGTAGTGGCTCAGCTACTTAGGGTCCCGCAAGCCATCCTGGACATGATCGCTGG
TGCCCACTGGGGAGTCCTAGCGGGCATAGCGTATTTCTCCATGGTGGGCAACTGGGCGAAGGTCCTAGTA
GTGCTGTTGCTGTTTGCCGGCGTCGACGCAACCACCTACACCACCGGGGGGACAATTGCTGCTGGTACGG
CATCACTCACTAGGCTTTTTACTCCGGGCGCCAAGCAAGATATCCAGCTGATCA

>1371_S64_L001_R1_001.fastq_88_1a_17
CCCCTACAACAGCGCTGGTAGTGGCTCAGCTACTTAGGGTCCCGCAAGCCATCCTGGACATGATCGCTGG
TGCCCACTGGGGAGTCCTAGCGGGCATAGCGTATTTCTCCATGGTGGGCAACTGGGCGAAGGTCCTAGTA
GTGCTGTTGCTGTTTGCCGGCGTCGACGCAACCACCTACACCACCGGGGGGACAATTGCTGCTGGTACGG
CATCACTCACCAGACTTTTTACTCCGGGCGCCAAGCAAGATATCCAGCTGATCA

>1371_S64_L001_R1_001.fastq_89_1a_17
CCCCTACAACAGCGCTGGTAGTGGCTCAGCTACTTAGGGTCCCGCAAGCCATCCTGGACATGATCGCTGG
TGCCCACTGGGGAGTCCTAGCGGGCATAGCGTATTTCTCCATGGTGGGCAACTGGGCGAAGGTCCTAGTA
GTGCTGTTGCTGTTTGCCAGCGTCGACGCAACCACCTACACCACCGGGGGGACAATTGCTGCTGGTACGG
CATCACTCACCAGGCTTTTTACTCCGGGCGCCAAGCAAGATATCCAGCTGATCA

>1371_S64_L001_R1_001.fastq_90_1a_17
CCCCTACAACAGCGCTGGTAGTGGCTCAGCTACTTAGGGTCCCGCAAGCCATCCTGGACATGATCGCTGG
TGCCCACTGGGGAGTCCTAGCGGGCATAGCGTATTTCTCCATGGTGGGCAGCTGGGCGAAGGTCCTAGTA
GTGCTGTTGCTGTTTGCCGGCGTCGACGCAACCACCTACACCACCGGGGGGACAATTGCTGCTGGTACGG
CATCACTCACCAGGCTTTTTACTCCGGGCGCCAAGCAAGATATCCAGCTGATCA

>1371_S64_L001_R1_001.fastq_91_1a_17
CCCCTACAACAGCGCTGGTAGTGGCTCAGCTACTTAGGGTCCCGCAAGCCATCCTGGACATGATCGCTGG
TGCCCACTGGGGAGTCCTAGCGGGCATAGCGTATTCCTCCATGGTGGGCAACTGGGCGAAGGTCCTAGTA
GTGCTGTTGCTGTTTGCCGGCGTCGACGCAACCACCTACACCACCGGGGGGACAATTGCTGCTGGTACGG
CATCACTCACCAGGCTTTTTACTCCGGGCGCCAAGCAAGATATCCAGCTGATCA

>1371_S64_L001_R1_001.fastq_92_1a_17
CCCCTACAACAGCGCTGGTAGTGGCTCAGCTACTTAGGGTCCCGCAAGCCATCCTGGACATGATCGCTGG
TGCCCACTGGGGAGTCCTAGCGGGCATAGCGTATTTCTCCATGGTGGGCAACTGGGCGAAGGTCCTAGTA
GTGCTGTCGCTGTTTGCCGGCGTCGACGCAACCACCTACACCACCGGGGGGACAATTGCTGCTGGTACGG
CATCACTCACCAGGCTTTTTACTCCGGGCGCCAAGCAAGATATCCAGCTGATCA

>1371_S64_L001_R1_001.fastq_93_1a_17
CCCCTACAACAGCGCTGGTAGTGGCTCAGCTACTTAGGGTCCCGCAAGCCATCCTGGACATGATCGCTGG
TGCCCACTGGGGAGTCCTAGCGGGCATAGCGTATTTCTCCATGGTGGGCAACTGGGCGAAGGTCCTAGTA
GTGCTGTTGCTGCTTGCCGGCGTCGACGCAACCACCTACACCACCGGGGGGACAATTGCTGCTGGTACGG
CATCACTCACCAGGCTTTTTACTCCGGGCGCCAAGCAAGATATCCAGCTGATCA

>1371_S64_L001_R1_001.fastq_94_1a_16
CCCCTACAACAGCGCTGGTAATGGCTCAGCTACTTAGGGTCCCGCAAGCCATCCTGGACATGATCGCTGG
TGCCCACTGGGGAGTCCTAGCGGGCATAGCGTATTTCTCCATGGTGGGCAACTGGGCGAAGGTCCTAGTA
GTGCTGTTGCTGTTTGCCGGCGTCGACGCAACCACCTACACCACCGGGGGGACAATTGCTGCTGGTACGG
CATCACTCACCAGGCTTTTTACTCCGGGCGCCAAGCAAGATATCCAGCTGATCA

>1371_S64_L001_R1_001.fastq_95_1a_16
CCCCTACAACAGCGCTGGTAGTGGCTCAGCTACTTAGGGTCCCGCAAGCCATCCTGGACATGATCGCTGG
TGCCCACTGGGGAGTCCTAGCGGGCATAGCGTATTTCTCCATGGTGGGCAACTGGGCGAAGGTCCTAGTA
GTGCTGTTGCTGTTTGCCGGCGTCGACGCAACCACCTACACCACCGGGGGGACAATTGCTGCTGGTACGG
CATCACTCACCAGGCTTTTTGCTCCGGGCGCCAAGCAAGATATCCAGCTGATCA

>1371_S64_L001_R1_001.fastq_96_1a_16
CCCCTACAACAGCGCTGGTAGTGGCTCAGCTACTTAGGGTCCCGCAAGCCATCCTGGACATGATCGCTGG
TGCCCACTGGGGAGTCCTAGCGGGCATAGCGTATTTCTCCATGGTGGGCAACTGGGCGAAGGTCCTAGTA
GTGCTGTTGCTGTTTGCCGGCGTCGACGCAACCACCTACACCACCGGGGGGACAATTGCTGCTGGTACGG
CATCACTTACCAGGCTTTTTACTCCGGGCGCCAAGCAAGATATCCAGCTGATCA

>1371_S64_L001_R1_001.fastq_97_1a_16
CCCCTACAACAGCGCTGGTAGCGGCTCAGCTACTTAGGGTCCCGCAAGCCATCCTGGACATGATCGCTGG
TGCCCACTGGGGAGTCCTAGCGGGCATAGCGTATTTCTCCATGGTGGGCAACTGGGCGAAGGTCCTAGTA
GTGCTGTTGCTGTTTGCCGGCGTCGACGCAACCACCTACACCACCGGGGGGACAATTGCTGCTGGTACGG
CATCACTCACCAGGCTTTTTACTCCGGGCGCCAAGCAAGATATCCAGCTGATCA

>1371_S64_L001_R1_001.fastq_98_1a_15
CCCCTACAACAGCGCTGGTAGTGGCTCAGCTACTTAGGGTCCCGCAAGCCATCCTGGACATGATCGCTGG
TGCCCACTGGGGAGTCCTAGCGGGCATAGCGTATTTCTCCATGGTGGGCAACTGGGCGAAGGTCCTAGTA
GTGCTGTTGCTGTTTGCCGGCGTCGACGCAACCACCTACACCACCGGGGGGACAATTGCTGCTGGTACGG
CACCACTCACCAGGCTTTTTACTCCGGGCGCCAAGCAAGATATCCAGCTGATCA

>1371_S64_L001_R1_001.fastq_99_1a_15
CCCCTACAACAGCGCTGGTAGTGGCTCAGCTACTTAGGGTCCCGCGAGCCATCCTGGACATGATCGCTGG
TGCCCACTGGGGAGTCCTAGCGGGCATAGCGTATTTCTCCATGGTGGGCAACTGGGCGAAGGTCCTAGTA
GTGCTGTTGCTGTTTGCCGGCGTCGACGCAACCACCTACACCACCGGGGGGACAATTGCTGCTGGTACGG
CATCACTCACCAGGCTTTTTACTCCGGGCGCCAAGCAAGATATCCAGCTGATCA

>1371_S64_L001_R1_001.fastq_100_1a_15
CCCCTACAGCAGCGCTGGTAGTGGCTCAGCTACTTAGGGTCCCGCAAGCCATCCTGGACATGATCGCTGG
TGCCCACTGGGGAGTCCTAGCGGGCATAGCGTATTTCTCCATGGTGGGCAACTGGGCGAAGGTCCTAGTA
GTGCTGTTGCTGTTTGCCGGCGTCGACGCAACCACCTACACCACCGGGGGGACAATTGCTGCTGGTACGG
CATCACTCACCAGGCTTTTTACTCCGGGCGCCAAGCAAGATATCCAGCTGATCA

>1371_S64_L001_R1_001.fastq_101_1a_15
CCCCTACAACGGCGCTGGTAGTGGCTCAGCTACTTAGGGTCCCGCAAGCCATCCTGGACATGATCGCTGG
TGCCCACTGGGGAGTCCTAGCGGGCATAGCGTATTTCTCCATGGTGGGCAACTGGGCGAAGGTCCTAGTA
GTGCTGTTGCTGTTTGCCGGCGTCGACGCAACCACCTACACCACCGGGGGGACAATTGCTGCTGGTACGG
CATCACTCACCAGGCTTTTTACTCCGGGCGCCAAGCAAGATATCCAGCTGATCA

>1371_S64_L001_R1_001.fastq_102_1a_15
CCCCTACAACAGCGCTGGTAGTGGCTCAGCTACTTAGGGTCCCGCAAGCCATCCTGGACATGATCGCTGG
TGCCCACTGGGGAGTCCTAGCGGGCATAGCGTATTTCTCCATGGTGGGCAACTGGGCGAAGGTCCTAGTA
GTGCTGTTGCTGTTTGCCGGCGTCGACGCAACCACCTACGCCACCGGGGGGACAATTGCTGCTGGTACGG
CATCACTCACCAGGCTTTTTACTCCGGGCGCCAAGCAAGATATCCAGCTGATCA

>1371_S64_L001_R1_001.fastq_103_1a_15
CCCCTACAACAGCGCTGGTAGTGGCTCAGCTACTTAGGGTCCCGCAAGCCATCCTGGACATGATCGCTGG
TGCCCACTGGGGAGTCCTAGCGGGCATAGCGTATTTCTCCATGGTAGGCAACTGGGCGAAGGTCCTAGTA
GTGCTGTTGCTGTTTGCCGGCGTCGACGCAACCACCTACACCACCGGGGGGACAATTGCTGCTGGTACGG
CATCACTCACCAGGCTTTTTACTCCGGGCGCCAAGCAAGATATCCAGCTGATCA

>1371_S64_L001_R1_001.fastq_104_1a_14
CCCCTACAACAGCGCTGGTAGTGGCTCAGCTACTTAGGGTCCCGCAAGCCATCCTGGACATGATCGCTGG
TGCCCACTGGGGAGTCCTAGCGGGCATAGCGTATTTCTCTATGGTGGGCAACTGGGCGAAGGTCCTAGTA
GTGCTGTTGCTGTTTGCCGGCGTCGACGCAACCACCTACACCACCGGGGGGACAATTGCTGCTGGTACGG
CATCACTCACCAGGCTTTTTACTCCGGGCGCCAAGCAAGATATCCAGCTGATCA

>1371_S64_L001_R1_001.fastq_105_1a_14
CCCCTACAACAGCGCTGGTAGTGGCTCAGCTACTTAGGGTCCCGCAAGCCATCCTGGACATGATCGCTGG
TGCCCACTGGGGAGTCCTAGCGGGCATAGCGTATTTCTCCATGGTGGGCAACTGGGCGAAGGTCCCAGTA
GTGCTGTTGCTGTTTGCCGGCGTCGACGCAACCACCTACACCACCGGGGGGACAATTGCTGCTGGTACGG
CATCACTCACCAGGCTTTTTACTCCGGGCGCCAAGCAAGATATCCAGCTGATCA

>1371_S64_L001_R1_001.fastq_106_1a_14
CCCCTACAACAGCGCTGGTAGTGGCTCAGCTACTTAGGGTCCCGCAAGCCATCCTGGACATGATCGCTGG
TGCCCACTGGGGAGTCCTAGCGGGCATAGCGTATTTCTCCATGGTGGGCAACTGGGCGAAGGTCCTAGTA
GTGCTGTTGCTGTTTGCCGGCGTCGACGCACAGACCTACGTCACCGGGGGGACAGTTGCTGCTACTACGG
CAACACTCAGCAGGTTTCTTAGTCCGGGCGCCAGGCAAGATATCCAGCTGATCA

>1371_S64_L001_R1_001.fastq_107_1a_14
CCCCTACAACAGCGCCGGTAGTGGCTCAGCTACTTAGGGTCCCGCAAGCCATCCTGGACATGATCGCTGG
TGCCCACTGGGGAGTCCTAGCGGGCATAGCGTATTTCTCCATGGTGGGCAACTGGGCGAAGGTCCTAGTA
GTGCTGTTGCTGTTTGCCGGCGTCGACGCAACCACCTACACCACCGGGGGGACAATTGCTGCTGGTACGG
CATCACTCACCAGGCTTTTTACTCCGGGCGCCAAGCAAGATATCCAGCTGATCA

>1371_S64_L001_R1_001.fastq_108_1a_14
CCCCTACAACAGCGCTGGTAGTGGCTCAGCTACTTAGGGTCCCGCAAGCCATCCTGGACATGATCGCTGG
TGCCCACTGGGGAGTTCTAGCGGGCATAGCGTATTTCTCCATGGTGGGCAACTGGGCGAAGGTCCTAGTA
GTGCTGTTGCTGTTTGCCGGCGTCGACGCAACCACCTACACCACCGGGGGGACAATTGCTGCTGGTACGG
CATCACTCACCAGGCTTTTTACTCCGGGCGCCAAGCAAGATATCCAGCTGATCA

>1371_S64_L001_R1_001.fastq_109_1a_14
CCCCTACAACAGCGCTGGTAGTGGCTCAGCTACTTAGGGTCCCGCAAGCCATCCTGGACATGATCGCTGG
TGCCCACTGGGGAGTCCTGGCGGGCATAGCGTATTTCTCCATGGTGGGCAACTGGGCGAAGGTCCTAGTA
GTGCTGTTGCTGTTTGCCGGCGTCGACGCAACCACCTACACCACCGGGGGGACAATTGCTGCTGGTACGG
CATCACTCACCAGGCTTTTTACTCCGGGCGCCAAGCAAGATATCCAGCTGATCA

>1371_S64_L001_R1_001.fastq_110_1a_14
CCCCTACAACAGCGCTGGTAGTGGCTCAGCTACTTAGGGTCCCGCAAGCCATCCCGGACATGATCGCTGG
TGCCCACTGGGGAGTCCTAGCGGGCATAGCGTATTTCTCCATGGTGGGCAACTGGGCGAAGGTCCTAGTA
GTGCTGTTGCTGTTTGCCGGCGTCGACGCAACCACCTACACCACCGGGGGGACAATTGCTGCTGGTACGG
CATCACTCACCAGGCTTTTTACTCCGGGCGCCAAGCAAGATATCCAGCTGATCA

>1371_S64_L001_R1_001.fastq_111_1a_14
CCCCTACAACAGCGCTGGTAGTGGCTCAGCTACTTAGGGTCCCGCAAGCCATCCTGGACATGATCGCTGG
TGCCCACTGGGGAGTCCTAGCGGGCATAGCGTATTTCTCCATGGTGGGCAACTGGGCGGAGGTCCTAGTA
GTGCTGTTGCTGTTTGCCGGCGTCGACGCAACCACCTACACCACCGGGGGGACAATTGCTGCTGGTACGG
CATCACTCACCAGGCTTTTTACTCCGGGCGCCAAGCAAGATATCCAGCTGATCA

>1371_S64_L001_R1_001.fastq_112_1a_14
CCCCTACAACAGCGCTGGTAGTGGCTCAGCTACTTAGGGTCCCGCAAGCCATCCTGGACATGATCGCTGG
TGCCCACTGGGGAGTCCTAGCGGGCATAGCGTATTTCTCCATGGTGGGTAACTGGGCGAAGGTCCTAGTA
GTGCTGTTGCTGTTTGCCGGCGTCGACGCAACCACCTACACCACCGGGGGGACAATTGCTGCTGGTACGG
CATCACTCACCAGGCTTTTTACTCCGGGCGCCAAGCAAGATATCCAGCTGATCA

>1371_S64_L001_R1_001.fastq_113_1a_14
CCCCTACAACAGCGCTGGTAGTGGCTCAGCTACTTAGGGTCCCGCAAGCCATCCTGGACATGATCGCTGG
TGCCCACTGGGGAGTCCTAGCGGGCATAGCGTATTTCTCCACGGTGGGCAACTGGGCGAAGGTCCTAGTA
GTGCTGTTGCTGTTTGCCGGCGTCGACGCAACCACCTACACCACCGGGGGGACAATTGCTGCTGGTACGG
CATCACTCACCAGGCTTTTTACTCCGGGCGCCAAGCAAGATATCCAGCTGATCA

>1371_S64_L001_R1_001.fastq_114_1a_14
CCCCTACAACAGCGCTGGTAGTGGCTCAGCTACTTAGGGTCCCGCAAGCCATCCTGGACATGGTCGCTGG
TGCCCACTGGGGAGTCCTAGCGGGCATAGCGTATTTCTCCATGGTGGGCAACTGGGCGAAGGTCCTAGTA
GTGCTGTTGCTGTTTGCCGGCGTCGACGCAACCACCTACACCACCGGGGGGACAATTGCTGCTGGTACGG
CATCACTCACCAGGCTTTTTACTCCGGGCGCCAAGCAAGATATCCAGCTGATCA

>1371_S64_L001_R1_001.fastq_115_1a_14
CCCCTACAACAGCGCTGGTAGTGGCTCAGCTACTTAGGGTCCCGCAAGCCATCCTGGACATGATCGCTGG
TGCCCACTGGGGAGTCCTAGCGGGCATAGCGTATTTCTCCATGGTGGGCAACTGGGCGAAGGTCCTAGTA
GTGCTGTTGCTGTTTGCCGGCGTCGACGCAACCACCTACACCACCGGAGGGACAATTGCTGCTGGTACGG
CATCACTCACCAGGCTTTTTACTCCGGGCGCCAAGCAAGATATCCAGCTGATCA

>1371_S64_L001_R1_001.fastq_116_1a_14
CCCCTACAACAGCGCTGGTAGTGGCTCAGCTACTTAGGGTCCCGCAAGCCATCCTGGACATGATCGCTGG
TGCCCACTGGGGAGTCCTAGCGGGCATAGCGTATTTCTCCATGGTGGGCAACTGGGCGAAGGTCCTAGTA
GTGCTGTTGCTGTTTGCCGGCGTCGACGCAACCACCTACACCACCGGGGGGACAATTGCTGCTGGTACGG
CATCACTCACCAGGCTTTTTACTCCGGGCGCCAAGCAAGATATCCAGCTGATCG

>1371_S64_L001_R1_001.fastq_117_1a_14
CCCCTACAACAGCGCTGGTAGTGGCTCAGCTACTTAGGGTCCCGCAAGCCATCCTGGACATGACCGCTGG
TGCCCACTGGGGAGTCCTAGCGGGCATAGCGTATTTCTCCATGGTGGGCAACTGGGCGAAGGTCCTAGTA
GTGCTGTTGCTGTTTGCCGGCGTCGACGCAACCACCTACACCACCGGGGGGACAATTGCTGCTGGTACGG
CATCACTCACCAGGCTTTTTACTCCGGGCGCCAAGCAAGATATCCAGCTGATCA

>1371_S64_L001_R1_001.fastq_118_1a_13
CCCCTACAACAGCGCTGGTAGTGGCTCAGCTACTTAGGGTCCCGCAAGCCATCCTGGACATGATCGCCGG
TGCCCACTGGGGAGTCCTAGCGGGCATAGCGTATTTCTCCATGGTGGGCAACTGGGCGAAGGTCCTAGTA
GTGCTGTTGCTGTTTGCCGGCGTCGACGCAACCACCTACACCACCGGGGGGACAATTGCTGCTGGTACGG
CATCACTCACCAGGCTTTTTACTCCGGGCGCCAAGCAAGATATCCAGCTGATCA

>1371_S64_L001_R1_001.fastq_119_1a_13
CCCCTACAACAGCGCTGGTAGTGGCTCAGCTACTTAGGGTCCCGCAAGCCATCCTGGACATGATCGCTGG
TGCCCACTGGGGAGTCCTAGCGGGCATAGCGTATTTCTCCATGGTGGGCAACTGGGCGAAGGTCCTAGTA
GTGCTGTTGCTGTTTGCCGGCGTCGACGCAACCACCTACACCACCGGGGGGACAATTGCTGCTGGTACGG
CATCACTCACCAGGCTTTTTACTCCGGGCGCCGAGCAAGATATCCAGCTGATCA

>1371_S64_L001_R1_001.fastq_120_1a_13
CCCCTACAACAGCGCTGGTAGTGGCTCAGCTACTTAGGGTCCCGCAAGCCATCCTGGACATGATCGCTGG
TGCCCACTGGGGAGTCCTAGCGGGCATAGCGTATTTCTCCATGGTGGGCAACTGGGCGAAGGTCCTAGTA
GTGCTGTTGCTGTTTGCCGGCGTCGACGCAACCACCTACACCACCGGGGGGACAATTGCTGCTGGTATGG
CATCACTCACCAGGCTTTTTACTCCGGGCGCCAAGCAAGATATCCAGCTGATCA

>1371_S64_L001_R1_001.fastq_121_1a_13
CCCCTACAACAGCGCTGGTAGTGGCTCAGCTACTTAGGGTCCCGCAAGCCATCCTGGACATGATCGCTGG
TGCCCACTGGGGAGTCCTAGCGGGCATAGCGTATTTCTCCATGGTGGGCAACTGGGCGAAGGTCCTAGTA
GTGCTGTTGCTGTTTGCCGGCGTCGACGCAACCACCTACACCACCGGGGGGACAATTGCTGCTGGTACGG
CATCACTCACCAGGCTTTTTACTCCGGGCGCCAAGCAAGGTATCCAGCTGATCA

>1371_S64_L001_R1_001.fastq_122_1a_13
CCCCTACAACAGCGCTGGTAGTGGCTCAGCTACTTAGGGTCCCGCAAGCCATCCTGGACATGATCGCTGG
TGCCCACTGGGGAGTCCTAGCGGGCATAGCGTATTTCTCCATGGTGGGCAACTGGGCGAAGGTCCTAGTA
GTGCTGTTGCTGGTTGCCGGCGTCGACGCAACCACCTACACCACCGGGGGGACAATTGCTGCTGGTACGG
CATCACTCACCAGGCTTTTTACTCCGGGCGCCAAGCAAGATATCCAGCTGATCA

>1371_S64_L001_R1_001.fastq_123_1a_13
CCCCTACAACAGCGCTGGTAGTGGCTCAGCTACTTAGGGTCCCGCAAGCCATCCTGGACATGATCGCTGG
TGCCCACTGGGGAGTCCTAGCGGGCATAGCGTATTTCTCCATGGTGGGCAACTGGGCGAAGGTCCTAGTA
GTGCTGTTGCTGTTTGCCGGCGTCGACGCAACCACCTACACCACCGGGGGGACAATTGCTGCTGGTACAG
CATCACTCACCAGGCTTTTTACTCCGGGCGCCAAGCAAGATATCCAGCTGATCA

>1371_S64_L001_R1_001.fastq_124_1a_13
CCCCTACAACAGCGCTGGTAGTGGCTCAACTACTTAGGGTCCCGCAAGCCATCCTGGACATGATCGCTGG
TGCCCACTGGGGAGTCCTAGCGGGCATAGCGTATTTCTCCATGGTGGGCAACTGGGCGAAGGTCCTAGTA
GTGCTGTTGCTGTTTGCCGGCGTCGACGCAACCACCTACACCACCGGGGGGACAATTGCTGCTGGTACGG
CATCACTCACCAGGCTTTTTACTCCGGGCGCCAAGCAAGATATCCAGCTGATCA

>1371_S64_L001_R1_001.fastq_125_1a_13
CCCCTACAACAGCGCTGGTAGTGGCTCAGCTACTTAGGGTCCCGCAAGCCATCCTGGACATGATCGCTGG
TGCCCACTGGGGAGTCCTAGCGGGCATAGCGTATTTCTCCATGGTGGGCAACTGGGCGAAGGTCCTAGTA
GTGCTGTTGCTGTTTGCTGGCGTCGACGCAACCACCTACACCACCGGGGGGACAATTGCTGCTGGTACGG
CATCACTCACCAGGCTTTTTACTCCGGGCGCCAAGCAAGATATCCAGCTGATCA

>1371_S64_L001_R1_001.fastq_126_1a_13
CCCCTACAACAGCGCTGGTAGTGGCCCAGCTACTTAGGGTCCCGCAAGCCATCCTGGACATGATCGCTGG
TGCCCACTGGGGAGTCCTAGCGGGCATAGCGTATTTCTCCATGGTGGGCAACTGGGCGAAGGTCCTAGTA
GTGCTGTTGCTGTTTGCCGGCGTCGACGCAACCACCTACACCACCGGGGGGACAATTGCTGCTGGTACGG
CATCACTCACCAGGCTTTTTACTCCGGGCGCCAAGCAAGATATCCAGCTGATCA

>1371_S64_L001_R1_001.fastq_127_1a_13
CCCCTACAACAGCGCTGGTAGTGGCTCAGCTACTTAGGGTCCCGCAAGCCATCCTGGACATGATCGCTGG
TGCCCACTGGGGAGTCCTAGCGAGCATAGCGTATTTCTCCATGGTGGGCAACTGGGCGAAGGTCCTAGTA
GTGCTGTTGCTGTTTGCCGGCGTCGACGCAACCACCTACACCACCGGGGGGACAATTGCTGCTGGTACGG
CATCACTCACCAGGCTTTTTACTCCGGGCGCCAAGCAAGATATCCAGCTGATCA

>1371_S64_L001_R1_001.fastq_128_1a_13
CCCCTACAACAGCGCTGGTAGTGGCTCAGCTACTTAGGGTCCCGCAAGCCATCCTGGACATGATCGCTGG
TGCCCACTGGGGAGTCCTAGCGGGCATAGCGTATTTCTCCATGGTGGGCAACTGGGCGAAGGTCCTAGTA
GTGCTGTTGCTGTTTGCCGGCGTCGACGCAACCACCTGCACCACCGGGGGGACAATTGCTGCTGGTACGG
CATCACTCACCAGGCTTTTTACTCCGGGCGCCAAGCAAGATATCCAGCTGATCA

>1371_S64_L001_R1_001.fastq_129_1a_13
CCCCTACAACAGTGCTGGTAGTGGCTCAGCTACTTAGGGTCCCGCAAGCCATCCTGGACATGATCGCTGG
TGCCCACTGGGGAGTCCTAGCGGGCATAGCGTATTTCTCCATGGTGGGCAACTGGGCGAAGGTCCTAGTA
GTGCTGTTGCTGTTTGCCGGCGTCGACGCAACCACCTACACCACCGGGGGGACAATTGCTGCTGGTACGG
CATCACTCACCAGGCTTTTTACTCCGGGCGCCAAGCAAGATATCCAGCTGATCA

>1371_S64_L001_R1_001.fastq_130_1a_13
CCCCTACAACAGCGCTGGTAGTGGCTCAGCTACTTAGGGTCCCACAAGCCATCCTGGACATGATCGCTGG
TGCCCACTGGGGAGTCCTAGCGGGCATAGCGTATTTCTCCATGGTGGGCAACTGGGCGAAGGTCCTAGTA
GTGCTGTTGCTGTTTGCCGGCGTCGACGCAACCACCTACACCACCGGGGGGACAATTGCTGCTGGTACGG
CATCACTCACCAGGCTTTTTACTCCGGGCGCCAAGCAAGATATCCAGCTGATCA

>1371_S64_L001_R1_001.fastq_131_1a_13
CCCCTACAACAGCGCTGGTAGTAGCTCAGCTACTTAGGGTCCCGCAAGCCATCCTGGACATGATCGCTGG
TGCCCACTGGGGAGTCCTAGCGGGCATAGCGTATTTCTCCATGGTGGGCAACTGGGCGAAGGTCCTAGTA
GTGCTGTTGCTGTTTGCCGGCGTCGACGCAACCACCTACACCACCGGGGGGACAATTGCTGCTGGTACGG
CATCACTCACCAGGCTTTTTACTCCGGGCGCCAAGCAAGATATCCAGCTGATCA

>1371_S64_L001_R1_001.fastq_132_1a_13
CCCCTACAACAGCGCTGGTAGTGGCTCAGCTACTTAGGGTCCCGCAAGCCATCCTGGACATGATCGCTGG
TGCCCACTGGGGAGTCCTAGCGGGCATAGCGTATTTCTCCATGGTGGGCAACTGGGCAAAGGTCCTAGTA
GTGCTGTTGCTGTTTGCCGGCGTCGACGCAACCACCTACACCACCGGGGGGACAATTGCTGCTGGTACGG
CATCACTCACCAGGCTTTTTACTCCGGGCGCCAAGCAAGATATCCAGCTGATCA

>1371_S64_L001_R1_001.fastq_133_1a_13
CCCCTACAACAGCGCTGGTAGTGGCTCAGCTACTTAGGGTCCCGCAAGCCATCCTGGACATGATCGCTGG
TGCCCACTGGGGAGTCCTAGCGGGCATAGTGTATTTCTCCATGGTGGGCAACTGGGCGAAGGTCCTAGTA
GTGCTGTTGCTGTTTGCCGGCGTCGACGCAACCACCTACACCACCGGGGGGACAATTGCTGCTGGTACGG
CATCACTCACCAGGCTTTTTACTCCGGGCGCCAAGCAAGATATCCAGCTGATCA

>1371_S64_L001_R1_001.fastq_134_1a_13
CCCCTACAACAGCGCTGGTAGTGGCTCAGCTACTTAGGGTCCCGCAAGCCATCCTGGACATGATCGCTGG
TGCCCACTGGGGAGTCCTAGCGGGCATAGCGTATTTCTCCATGGTGGGCAACTGGGCGAAGGTCCTAGTA
GTGCTGTTGCTGTTTGCCGGCGTCGACGCAACCACCTACACCACCGGGGGGACAATTGCTGCTGGTACGG
CATCACTCACCAGGCTTCTTACTCCGGGCGCCAAGCAAGATATCCAGCTGATCA

>1371_S64_L001_R1_001.fastq_135_1a_13
CCCCTACAACAGCGCTGGTAGTGGCTCAGCTACTTAGGGTCCCGCAAGCCATCCTGGACATGATCGCTGG
TGCCCACTGGGGAGTCCTAGCGGGCATAGCGTATTTCTCCATGGTGGGCAACTGGGCGAAGGTCCTAGTA
GTGCTGTTGCCGTTTGCCGGCGTCGACGCAACCACCTACACCACCGGGGGGACAATTGCTGCTGGTACGG
CATCACTCACCAGGCTTTTTACTCCGGGCGCCAAGCAAGATATCCAGCTGATCA

>1371_S64_L001_R1_001.fastq_136_1a_13
CCCCTACAACAGCGCTGGTAGTGGCTCAGCTACTTAGGGTCCCGCAAGCCATCTTGGACATGATCGCTGG
TGCCCACTGGGGAGTCCTAGCGGGCATAGCGTATTTCTCCATGGTGGGCAACTGGGCGAAGGTCCTAGTA
GTGCTGTTGCTGTTTGCCGGCGTCGACGCAACCACCTACACCACCGGGGGGACAATTGCTGCTGGTACGG
CATCACTCACCAGGCTTTTTACTCCGGGCGCCAAGCAAGATATCCAGCTGATCA

>1371_S64_L001_R1_001.fastq_137_1a_12
CCCCTACAACAGCGCTGGCAGTGGCTCAGCTACTTAGGGTCCCGCAAGCCATCCTGGACATGATCGCTGG
TGCCCACTGGGGAGTCCTAGCGGGCATAGCGTATTTCTCCATGGTGGGCAACTGGGCGAAGGTCCTAGTA
GTGCTGTTGCTGTTTGCCGGCGTCGACGCAACCACCTACACCACCGGGGGGACAATTGCTGCTGGTACGG
CATCACTCACCAGGCTTTTTACTCCGGGCGCCAAGCAAGATATCCAGCTGATCA

>1371_S64_L001_R1_001.fastq_138_1a_12
CCCCTACAACAGCGCTGGTAGTGGCTCAGCTACTTAGGGTCCCGCAAGCCATCCTGGACATGATCGCTGG
TGCCCACTGGGGAGTCCTAGCGGGCATAGCGTATTTCTCCATGGTGGGCAACTGGGCGAAGGTCCTAGCA
GTGCTGTTGCTGTTTGCCGGCGTCGACGCAACCACCTACACCACCGGGGGGACAATTGCTGCTGGTACGG
CATCACTCACCAGGCTTTTTACTCCGGGCGCCAAGCAAGATATCCAGCTGATCA

>1371_S64_L001_R1_001.fastq_139_1a_12
CCCCTACAACAGCGCTGGTAGTGGCTCAGCTACTTAGGGTCCCGCAAGCCATCCTGGACATGATCGCTGG
TGCCCACTGGGGAGTCCTAGCGGGCATAGCGTATTTCTCCATGGTGGGCGACTGGGCGAAGGTCCTAGTA
GTGCTGTTGCTGTTTGCCGGCGTCGACGCAACCACCTACACCACCGGGGGGACAATTGCTGCTGGTACGG
CATCACTCACCAGGCTTTTTACTCCGGGCGCCAAGCAAGATATCCAGCTGATCA

>1371_S64_L001_R1_001.fastq_140_1a_12
CCCCTACAACAGCGCTGGTAGTGGCTCAGCTACTTAGGGTCCCGCAAGCCATCCTGGACATGATCGCTGG
TGCCCACTGGGGAGTCCTAGCGGGCATAGCGTATTTCTCCATGGTGGGCAACTGGGCGAAGGTCCTAGTA
GTGCTGTTGCTGTTTGCCGGCGTCGACGCAACCACCTACACCACCGGGGGGACAATTGCTGCTGGTACGG
CATCACTCACCAGGCTTTTTACTCCGGGCGCCAAGCAAGATATTCAGCTGATCA

>1371_S64_L001_R1_001.fastq_141_1a_12
CCCCTACAACAGCGCTGGTAGTGGCTCAGCTACTTAGGGTCCCGCAAGCCATCCTGGACATGATCGCTGG
TGCCCACTGGGGAGTCCTAGCGGGCATAGCGTATTTCTCCATGGTGGGCAACTGGGCGAAGGTCCTAGTA
GTGTTGTTGCTGTTTGCCGGCGTCGACGCAACCACCTACACCACCGGGGGGACAATTGCTGCTGGTACGG
CATCACTCACCAGGCTTTTTACTCCGGGCGCCAAGCAAGATATCCAGCTGATCA

>1371_S64_L001_R1_001.fastq_142_1a_12
CCCCTACAACAGCGCTGGTAGTGGCTCAGCTACTTAGGGTCCCGCAAGCCATCCTGGACACGATCGCTGG
TGCCCACTGGGGAGTCCTAGCGGGCATAGCGTATTTCTCCATGGTGGGCAACTGGGCGAAGGTCCTAGTA
GTGCTGTTGCTGTTTGCCGGCGTCGACGCAACCACCTACACCACCGGGGGGACAATTGCTGCTGGTACGG
CATCACTCACCAGGCTTTTTACTCCGGGCGCCAAGCAAGATATCCAGCTGATCA

>1371_S64_L001_R1_001.fastq_143_1a_12
CCCCTACAACAGCGCTGGTAGTGGCTCAGCTACTTAGGGTCCCGCAAGCCATCCTGGACATGATCGCTGG
TGCCCACTGGGGAGTCCTAGCGGGCATAGCGTATTTCTCCATGGTGGGCAACTGGGCGAAGGTCCTGGTA
GTGCTGTTGCTGTTTGCCGGCGTCGACGCACAGACCTACGTCACCGGGGGGACAGTTGCTGCTACTACGG
CAACACTCAGCAGGTTTCTCAGTCCGGGCGCCAGGCAAGATATCCAGCTGATCA

>1371_S64_L001_R1_001.fastq_144_1a_12
CCCCTACAACAGCGCTGGTAGTGGCTCAGCCACTTAGGGTCCCGCAAGCCATCCTGGACATGATCGCTGG
TGCCCACTGGGGAGTCCTAGCGGGCATAGCGTATTTCTCCATGGTGGGCAACTGGGCGAAGGTCCTAGTA
GTGCTGTTGCTGTTTGCCGGCGTCGACGCAACCACCTACACCACCGGGGGGACAATTGCTGCTGGTACGG
CATCACTCACCAGGCTTTTTACTCCGGGCGCCAAGCAAGATATCCAGCTGATCA

>1371_S64_L001_R1_001.fastq_145_1a_12
CCCCTACAACAGCGCTGGTAGTGGCTCAGCTACTTAGGGTCCCGCAAGCCATCCTGGACATGATCGCTGG
TGCCCACTGGGGAGTCCTAGCGGGCATAGCGCATTTCTCCATGGTGGGCAACTGGGCGAAGGTCCTAGTA
GTGCTGTTGCTGTTTGCCGGCGTCGACGCAACCACCTACACCACCGGGGGGACAATTGCTGCTGGTACGG
CATCACTCACCAGGCTTTTTACTCCGGGCGCCAAGCAAGATATCCAGCTGATCA

>1371_S64_L001_R1_001.fastq_146_1a_12
CCCCTACAACAGCGCTGGTAGTGGCTCAGCTACTTAGGGTCCCGCAAGCCATCCTGGACATGATCACTGG
TGCCCACTGGGGAGTCCTAGCGGGCATAGCGTATTTCTCCATGGTGGGCAACTGGGCGAAGGTCCTAGTA
GTGCTGTTGCTGTTTGCCGGCGTCGACGCAACCACCTACACCACCGGGGGGACAATTGCTGCTGGTACGG
CATCACTCACCAGGCTTTTTACTCCGGGCGCCAAGCAAGATATCCAGCTGATCA

>1371_S64_L001_R1_001.fastq_147_1a_12
CCCCTACAACAGCGCTGGTAGTGGCTCAGCTACTTAGGGTCCCGCAAGCCATCCTGGACATGATCGCTGG
TGCCCACTGGGGAGTCCTAGCGGGCATAGCGTATTTCTCCATGGTGGGCAACTGGGCGAAGGTCCTAGTA
GTGCTGTTGCTGTTTGCCGGCGTCGACGCAACCACCTACACCACCGGGGGGACAATTGCTGCTGGTACGG
TATCACTCACCAGGCTTTTTACTCCGGGCGCCAAGCAAGATATCCAGCTGATCA

>1371_S64_L001_R1_001.fastq_148_1a_12
CCCCTACAACAGCGCTGGTAGTGGCTCAGCTACTTAGGGTCCCGCAAGCCATCCTGGACATGATCGCTGG
TGCCCACTGGGGAGTCCTAGCAGGCATAGCGTATTTCTCCATGGTGGGCAACTGGGCGAAGGTCCTAGTA
GTGCTGTTGCTGTTTGCCGGCGTCGACGCAACCACCTACACCACCGGGGGGACAATTGCTGCTGGTACGG
CATCACTCACCAGGCTTTTTACTCCGGGCGCCAAGCAAGATATCCAGCTGATCA

>1371_S64_L001_R1_001.fastq_149_1a_12
CCCCTACAACAGCACTGGTAGTGGCTCAGCTACTTAGGGTCCCGCAAGCCATCCTGGACATGATCGCTGG
TGCCCACTGGGGAGTCCTAGCGGGCATAGCGTATTTCTCCATGGTGGGCAACTGGGCGAAGGTCCTAGTA
GTGCTGTTGCTGTTTGCCGGCGTCGACGCAACCACCTACACCACCGGGGGGACAATTGCTGCTGGTACGG
CATCACTCACCAGGCTTTTTACTCCGGGCGCCAAGCAAGATATCCAGCTGATCA

>1371_S64_L001_R1_001.fastq_150_1a_12
CCCCTACAACAGCGCTGGTAGTGGCTCAGCTACTTAGGGTCCCGCAAGCCATCCTGGACATGATCGCTGG
TGCCCACTGGGGAGTCCTAGCGGGCATAGCGTATTTCTCCATGGTGGGCAACTGGGCGAAGGTCCTAGTA
GTGCTGTTGCTGTTTGCCGGCGTCGACGCAACCACCTACACCACCGGGGGGACAATTGCTGCTGGTACGG
CATCACTCACCAAGCTTTTTACTCCGGGCGCCAAGCAAGATATCCAGCTGATCA

>1371_S64_L001_R1_001.fastq_151_1a_12
CCCCTACAACAGCGCTGGTAGTGGCTCAGCTACTTAGGGTCCCGCAAGCCATCCTGGACATGATCGCTGG
TGCCCACTGGGGAGTCCTAGCGGGCATAGCGTATTTCTCCATGGTGGGCAACCGGGCGAAGGTCCTAGTA
GTGCTGTTGCTGTTTGCCGGCGTCGACGCAACCACCTACACCACCGGGGGGACAATTGCTGCTGGTACGG
CATCACTCACCAGGCTTTTTACTCCGGGCGCCAAGCAAGATATCCAGCTGATCA

>1371_S64_L001_R1_001.fastq_152_1a_12
CCCCTACAACAGCGCTGGTAGTGGCTCAGCTACTTAGGGTCCCGCAAGCCATCCTGGACATGATCGCTGG
TGCCCACTGGGGAGTCCTAGCGGGCATAGCGTATTTCTCCATGGTGGGCAACTGGGTGAAGGTCCTAGTA
GTGCTGTTGCTGTTTGCCGGCGTCGACGCAACCACCTACACCACCGGGGGGACAATTGCTGCTGGTACGG
CATCACTCACCAGGCTTTTTACTCCGGGCGCCAAGCAAGATATCCAGCTGATCA

>1371_S64_L001_R1_001.fastq_153_1a_11
CCCCTACAACAGCGCTGGTAGTGGCTCAGCTACTTAGGGTCCCGCAAGCCATCCTGGACATGATCGCTGG
TGCCCACTGGGGAGTCCTAGCGGGCATAGCGTATTTCTCCATGGTGGGCAACTGGGCGAAGGTCCTAGTA
GTACTGTTGCTGTTTGCCGGCGTCGACGCAACCACCTACACCACCGGGGGGACAATTGCTGCTGGTACGG
CATCACTCACCAGGCTTTTTACTCCGGGCGCCAAGCAAGATATCCAGCTGATCA

>1371_S64_L001_R1_001.fastq_154_1a_11
CCCCTGCAACAGCGCTGGTAGTGGCTCAGCTACTTAGGGTCCCGCAAGCCATCCTGGACATGATCGCTGG
TGCCCACTGGGGAGTCCTAGCGGGCATAGCGTATTTCTCCATGGTGGGCAACTGGGCGAAGGTCCTAGTA
GTGCTGTTGCTGTTTGCCGGCGTCGACGCAACCACCTACACCACCGGGGGGACAATTGCTGCTGGTACGG
CATCACTCACCAGGCTTTTTACTCCGGGCGCCAAGCAAGATATCCAGCTGATCA

>1371_S64_L001_R1_001.fastq_155_1a_11
CCCCTACAACAGCGCTGGTAGTGGCTCAGCTACTTAGGGTCCCGCAAGCCATCCTGGACATGATCGCTGG
TGCCCACTGGGGAGTCCTAGCGGGCATAGCGTATTTCTCCATGGTGGGCAACTGGGCGAAGGTCCTAGTA
GTGCTGTTGCTGTTTGCCGGCGTCGACGCAACCACCTACACCACCGGGGGGACAATTGCTGCTGGTACGG
CATCACCCACCAGGCTTTTTACTCCGGGCGCCAAGCAAGATATCCAGCTGATCA

>1371_S64_L001_R1_001.fastq_156_1a_11
CCCCTACAACAGCGCTGGTAGTGGCTCAGCTACTTAGGGTCCCGCAAGCCATCCTGGATATGATCGCTGG
TGCCCACTGGGGAGTCCTAGCGGGCATAGCGTATTTCTCCATGGTGGGCAACTGGGCGAAGGTCCTAGTA
GTGCTGTTGCTGTTTGCCGGCGTCGACGCAACCACCTACACCACCGGGGGGACAATTGCTGCTGGTACGG
CATCACTCACCAGGCTTTTTACTCCGGGCGCCAAGCAAGATATCCAGCTGATCA

>1371_S64_L001_R1_001.fastq_157_1a_11
CCCCTACAACAGCGCTGGTAGTGGCTCAGCTACTTAGGGTCCCGCAAGCCATCCTGGACATGATCGCTGG
TGCCCACTGGGGAGTCCTAGCGGGCATAGCGTATTTCTCCATGGTGGGCAACTGGGCGAAGGTCCTAGTA
GTGCTGTTGCTGTTTGCCGGCGTCGACGCAACCACCTACACCACCGGGGGGACAATTGCTGCTGGTACGG
CATCACTCACCAGGCTTTCTACTCCGGGCGCCAAGCAAGATATCCAGCTGATCA

>1371_S64_L001_R1_001.fastq_158_1a_11
CCCCTACAACAGCGCTGGTAGTGGCTCAGCTACTTAGGGTCCCGCAAGCCATCCTGGACATGATCGCTGG
TGCCCACTGGGGAGTCCTAGCGGGCATAGCGTATTTCTCCATGGTGGGCAACTGGGCGAAGGTCCTAGTA
GTGCTGTTGCTGTTTGCCGGTGTCGACGCAACCACCTACACCACCGGGGGGACAATTGCTGCTGGTACGG
CATCACTCACCAGGCTTTTTACTCCGGGCGCCAAGCAAGATATCCAGCTGATCA

>1371_S64_L001_R1_001.fastq_159_1a_11
CCCCTACAACAGCGCTGATAGTGGCTCAGCTACTTAGGGTCCCGCAAGCCATCCTGGACATGATCGCTGG
TGCCCACTGGGGAGTCCTAGCGGGCATAGCGTATTTCTCCATGGTGGGCAACTGGGCGAAGGTCCTAGTA
GTGCTGTTGCTGTTTGCCGGCGTCGACGCAACCACCTACACCACCGGGGGGACAATTGCTGCTGGTACGG
CATCACTCACCAGGCTTTTTACTCCGGGCGCCAAGCAAGATATCCAGCTGATCA

>1371_S64_L001_R1_001.fastq_160_1a_11
CCCCTACAACAGCGCTGGTAGTGGCTCAGCTACTTAGGGTCCCGCAAGCCATCCTGGACATGATTGCTGG
TGCCCACTGGGGAGTCCTAGCGGGCATAGCGTATTTCTCCATGGTGGGCAACTGGGCGAAGGTCCTAGTA
GTGCTGTTGCTGTTTGCCGGCGTCGACGCAACCACCTACACCACCGGGGGGACAATTGCTGCTGGTACGG
CATCACTCACCAGGCTTTTTACTCCGGGCGCCAAGCAAGATATCCAGCTGATCA

>1371_S64_L001_R1_001.fastq_161_1a_11
CCCCTACAACAGCGCTGGTAGTGGCTCAGCTACTTAGGGTCCCGCAAGCCATCCTGGACATGATCGCTGG
TGCCCACTGGGGAGTCCTAGCGGGCATAGCGTATTTCTCCATGGTGGGCAACTGGGCGAGGGTCCTAGTA
GTGCTGTTGCTGTTTGCCGGCGTCGACGCAACCACCTACACCACCGGGGGGACAATTGCTGCTGGTACGG
CATCACTCACCAGGCTTTTTACTCCGGGCGCCAAGCAAGATATCCAGCTGATCA

>1371_S64_L001_R1_001.fastq_162_1a_11
CCCCTACAACAGCGCTGGTAGTGGCTCAGCTACTTAGGGTCCCGCAAGCCATCCTGGACATGATCGCTGG
TGCCCACTGGGGAGTCCTAGCGGGCATAGCGTATCTCTCCATGGTGGGCAACTGGGCGAAGGTCCTAGTA
GTGCTGTTGCTGTTTGCCGGCGTCGACGCAACCACCTACACCACCGGGGGGACAATTGCTGCTGGTACGG
CATCACTCACCAGGCTTTTTACTCCGGGCGCCAAGCAAGATATCCAGCTGATCA

>1371_S64_L001_R1_001.fastq_163_1a_11
CCCCTACAACAGCGCTGGTAGTGGCTCAGCTACTTAGGATCCCGCAAGCCATCCTGGACATGATCGCTGG
TGCCCACTGGGGAGTCCTAGCGGGCATAGCGTATTTCTCCATGGTGGGCAACTGGGCGAAGGTCCTGGTA
GTGCTGTTGCTGTTTGCCGGCGTCGACGCACAGACCTACGTCACAGGGGGGACAGTTGCTGCTACTACGG
CATCACTCACCAGGCTTTTTACTCCGGGCGCCAAGCAAGATATCCAGCTGATCA

>1371_S64_L001_R1_001.fastq_164_1a_11
CCCCTACAACAGCGCTGGTAGTGGCTCAGCTGCTTAGGGTCCCGCAAGCCATCCTGGACATGATCGCTGG
TGCCCACTGGGGAGTCCTAGCGGGCATAGCGTATTTCTCCATGGTGGGCAACTGGGCGAAGGTCCTAGTA
GTGCTGTTGCTGTTTGCCGGCGTCGACGCAACCACCTACACCACCGGGGGGACAATTGCTGCTGGTACGG
CATCACTCACCAGGCTTTTTACTCCGGGCGCCAAGCAAGATATCCAGCTGATCA

>1371_S64_L001_R1_001.fastq_165_1a_11
CCCCTACAACAGCGCTGGTAGTGGCTCAGCTACTTAGGGTCCCGCAAACCATCCTGGACATGATCGCTGG
TGCCCACTGGGGAGTCCTAGCGGGCATAGCGTATTTCTCCATGGTGGGCAACTGGGCGAAGGTCCTAGTA
GTGCTGTTGCTGTTTGCCGGCGTCGACGCAACCACCTACACCACCGGGGGGACAATTGCTGCTGGTACGG
CATCACTCACCAGGCTTTTTACTCCGGGCGCCAAGCAAGATATCCAGCTGATCA

>1371_S64_L001_R1_001.fastq_166_1a_11
CCCCTACAACAGCGCTGGTAGTGGCTCAGCTACTTAGGGTCCCGCAAGCCATCCTGGACATGATCGCTGG
TGCCCACTGGGGAGTCCTAGCGGGCATAGCGTATTTCTCCATGGTGGGCAACTGGGCGAAGGTCCTGGTA
GTGCTGTTGCTGTTTGCCGGCGTCGACGCACAGACCTACGTCACCGGGGGGACAGTTGCTGCTACTACGG
CAACACTCAGCAGTTTTCTTAGTCCGGGCGCCAAGCAAGATATCCAGCTGATCA

>1371_S64_L001_R1_001.fastq_167_1a_11
CCCCTACAACAGCGCTGGTAGTGGCTCAGCTACTTAGGGTCCCGCAAGCCATCCTGGACATGATCGCTGG
TGCCCACTGGGGAGTCCTAGCGGGCATAGCGTATTTCTCCATGGTGGACAACTGGGCGAAGGTCCTAGTA
GTGCTGTTGCTGTTTGCCGGCGTCGACGCAACCACCTACACCACCGGGGGGACAATTGCTGCTGGTACGG
CATCACTCACCAGGCTTTTTACTCCGGGCGCCAAGCAAGATATCCAGCTGATCA

>1371_S64_L001_R1_001.fastq_168_1a_11
CCCCTACAACAGCGCTGGTAGTGGCTCAGCTACTTAGGGTCCCGCAAGCCATCCTGGACATGATCGCTGA
TGCCCACTGGGGAGTCCTAGCGGGCATAGCGTATTTCTCCATGGTGGGCAACTGGGCGAAGGTCCTAGTA
GTGCTGTTGCTGTTTGCCGGCGTCGACGCAACCACCTACACCACCGGGGGGACAATTGCTGCTGGTACGG
CATCACTCACCAGGCTTTTTACTCCGGGCGCCAAGCAAGATATCCAGCTGATCA

>1371_S64_L001_R1_001.fastq_169_1a_11
CCCCTACAACAGCGCTGGTAGTGGCTCAGCTACTTAGGGTCCCGCAAGCCATCCTGGACATGATCGCTGG
TGCCCACTGGGGAGTCCTAGCGGGCATAGCGTATTTCTCCGTGGTGGGCAACTGGGCGAAGGTCCTAGTA
GTGCTGTTGCTGTTTGCCGGCGTCGACGCAACCACCTACACCACCGGGGGGACAATTGCTGCTGGTACGG
CATCACTCACCAGGCTTTTTACTCCGGGCGCCAAGCAAGATATCCAGCTGATCA

>1371_S64_L001_R1_001.fastq_170_1a_11
CCCCTACAACAGCGCTGGTAGTGGCTCAGCTACTTAGGGTCCCGCAAGCCATCCTGGACATGATCGCTGG
TGCCCACTGGGGAGTCCTAGCGGGCATAGCGTATTTCTCCATGGTGGGCAACTGGGCGAAGGTCCTAGTA
GTGCTGTTGCTGTTTGCCGGCGTCGACGCAACCACCTACACCACCGGGGGGGACAATTGCTGCTGGTACG
GCATCACTCACCAGGCTTTTTACTCCGGGCGCCAAGCAAGATATCCAGCTGATCA

>1371_S64_L001_R1_001.fastq_171_1a_10
CCCCTACAACAGCGCTGGTAGTGGCTCAGCTACTTAGGATCCCGCAAGCCATCCTGGACATGATCGCTGG
TGCCCACTGGGGAGTCCTAGCGGGCATAGCGTATTTCTCCATGGTGGGCAACTGGGCGAAGGTCCTAGTA
GTGCTGTTGCTGTTTGCCGGCGTCGACGCAACCACCTACACCACCGGGGGGACAATTGCTGCCGGTACGG
CATCACTCACCAGGCTTTTTACTCCGGGCGCCAAGCAAGATATCCAGCTGATCA

>1371_S64_L001_R1_001.fastq_172_1a_10
CCCCTACAACAGCGCTGGTAGTGGCTCAGCTACTTAGGGTCCCGCAAGCCATCCTGGACATGATCGCTGG
TGCCCACTGGGGAGTCCTAGCGGGCATAGCGTATTTCTCCATGGTGGGCAACTGGGCGAAGGTCCTAGTA
GTGCTGTTGCTATTTGCCGGCGTCGACGCAACCACCTACACCACCGGGGGGACAATTGCTGCTGGTACGG
CATCACTCACCAGGCTTTTTACTCCGGGCGCCAAGCAAGATATCCAGCTGATCA

>1371_S64_L001_R1_001.fastq_173_1a_10
CCCCTACAACAGCGCTGGTAGTGGCTCAGCTACTTAGGGTCCCGCAAGCCATCCTGGACATGATCGCTGG
TGCCCACTGGGGAGTCCTAGCGGGCATAGCGTATTTCTCCATGGTGGGCAACTGGGCGAAGGTCCTAGTA
GTGCTGTTGCTGTTTGCCGGCGTCGACGCAACCACCTACACCACCGGGGGGACAGTTGCTGCTACTACGG
CATCACTCAGCAGGTTTCTTAGTCCGGGCGCCAAGCAAGATATCCAGCTGATCA

>1371_S64_L001_R1_001.fastq_174_1a_10
CCCCTACAACAGCGCTGGTAGTGGCTCAGCTACTTAGGGTCCCGCAAGCCATTCTGGACATGATCGCTGG
TGCCCACTGGGGAGTCCTAGCGGGCATAGCGTATTTCTCCATGGTGGGCAACTGGGCGAAGGTCCTAGTA
GTGCTGTTGCTGTTTGCCGGCGTCGACGCAACCACCTACACCACCGGGGGGACAATTGCTGCTGGTACGG
CATCACTCACCAGGCTTTTTACTCCGGGCGCCAAGCAAGATATCCAGCTGATCA

>1371_S64_L001_R1_001.fastq_175_1a_10
CCCCTACAACAGCGCTGGTAGTGGCTCAGCTACTTAGGGTCCCGCAAGCCATCCTGGACATGATCGCTGG
TGCCCACTGGGGAGTCCTAGCGGGCATAGCGTATTTCTCCATGGTGGGCAACTGGGCGAAGGTCCTAGTA
GTGCTGTTGCTGTTTGCCGGCGTCGACGCAACCACCTACACTACCGGGGGGACAATTGCTGCTGGTACGG
CATCACTCACCAGGCTTTTTACTCCGGGCGCCAAGCAAGATATCCAGCTGATCA

>1371_S64_L001_R1_001.fastq_176_1a_10
CCCCTACAACAGCGCTGGTAGTGGCTCAGCTACTTAGGATCCCGCAAGCCATCCTGGACATGATCGCTGG
TGCCCACTGGGGAGTCCTAGCGGGCATAGCGTATTTCTCCATGGTGGGCAACTGGGCGAAGGTCCTGGTA
GTGCTGTTGCTGTTTGCCGGCGTCGACGCACAGACCTACGTCACCGGGGGGACAATTGCTGCTGGTACGG
CATCACTCACCAGGCTTTTTACTCCGGGCGCCAAGCAAGATATCCAGCTGATCA

>1371_S64_L001_R1_001.fastq_177_1a_10
CCCCTACAACAGCGCTGGTAGTGGCTCAGCTACTTAGGGTCCCGCAAGCCATCCTGGACATGATCGCTGG
TGCCCACTGGGGAGTCCTAGCGGGCATAGCGTATTTCTCCATGGTGGGCAACTGGGCGAAGGTCCTAGTA
GTGCTGTTGCTGTTTGCCGGCGTCGACGCAACCACCTACACCACCGGGGGGACAATTGCTGCTGGTACGG
CATCACTCACCAGGCTTTTTACTCCGGGCGCCAAGCAAGATGTCCAGCTGATCA

>1371_S64_L001_R1_001.fastq_178_1a_10
CCCCTACAACAGCGCTGGTAGTGGCTCAGCTACTTAGGGTCCCGCAAGCCATCCTGGACATGATCGCTGG
TGCCCACTGGGGAGTCCTAGTGGGCATAGCGTATTTCTCCATGGTGGGCAACTGGGCGAAGGTCCTAGTA
GTGCTGTTGCTGTTTGCCGGCGTCGACGCAACCACCTACACCACCGGGGGGACAATTGCTGCTGGTACGG
CATCACTCACCAGGCTTTTTACTCCGGGCGCCAAGCAAGATATCCAGCTGATCA

>1371_S64_L001_R1_001.fastq_179_1a_10
CCCCTACAACAGCGCTGGTAGTGGCTCAGCTACTTAGGGTCCTGCAAGCCATCCTGGACATGATCGCTGG
TGCCCACTGGGGAGTCCTAGCGGGCATAGCGTATTTCTCCATGGTGGGCAACTGGGCGAAGGTCCTAGTA
GTGCTGTTGCTGTTTGCCGGCGTCGACGCAACCACCTACACCACCGGGGGGACAATTGCTGCTGGTACGG
CATCACTCACCAGGCTTTTTACTCCGGGCGCCAAGCAAGATATCCAGCTGATCA

>1371_S64_L001_R1_001.fastq_180_1a_10
CCCCTACAACAGCGCTGGTAGTGGCTCAGCTACTTAGGGTCCCGCAAGCCATCCTGGACATGATCGCTGG
TGCCCACTGGGGAGTCCTAGCGGGCATAGCGTATTTCTCCATGGTGGGCAACTGGGCGAAGGTCCTAGTA
GTGCTGTTGCTGTTTGCCGGCGTCGACACAACCACCTACACCACCGGGGGGACAATTGCTGCTGGTACGG
CATCACTCACCAGGCTTTTTACTCCGGGCGCCAAGCAAGATATCCAGCTGATCA

>1371_S64_L001_R1_001.fastq_181_1a_10
CCCCTACAACAGCGCTGGTAGTGGCTCAGCTACTTAGGGTCCCGCAAGCCATCCTGGACATGATCGCTGG
TGCCCACTGGGGAGTCCTAGCGGGCATAGCGTATTTCTCCATGGTGGGCAACTGGGCGAAGGTCCTAGTA
GTGCTGTTGCTGTTTGCCGGCGTCGACGCAACCGCCTACACCACCGGGGGGACAATTGCTGCTGGTACGG
CATCACTCACCAGGCTTTTTACTCCGGGCGCCAAGCAAGATATCCAGCTGATCA

>1371_S64_L001_R1_001.fastq_182_1a_10
CCCCTACAACAGCGCTGGTAGTGGCTCAGCTACTTAGGGTCCCGCAAGCCATCCTGGACATGATCGCTGG
TGCCCACTGGGGAGTCCTAGCGGGCATAGCGTATTTCTCCATGGTGGGCAACTGGGCGAAGGTCCTAGTA
GTGCTGTTGCTGTTTGCCGGCGTCGACGCAACCACCTACACCACCGGGGGGACAACTGCTGCTGGTACGG
CATCACTCACCAGGCTTTTTACTCCGGGCGCCAAGCAAGATATCCAGCTGATCA

>1371_S64_L001_R1_001.fastq_183_1a_10
CCCCTACAACAGCGCTGGTAGTGGCTCAGCTACTTAGGGTCCCGCAAGCTATCCTGGACATGATCGCTGG
TGCCCACTGGGGAGTCCTAGCGGGCATAGCGTATTTCTCCATGGTGGGCAACTGGGCGAAGGTCCTAGTA
GTGCTGTTGCTGTTTGCCGGCGTCGACGCAACCACCTACACCACCGGGGGGACAATTGCTGCTGGTACGG
CATCACTCACCAGGCTTTTTACTCCGGGCGCCAAGCAAGATATCCAGCTGATCA

>1371_S64_L001_R1_001.fastq_184_1a_10
CCCCTACAACAGCGCTGGTAGTGGCTCAGCTACTTAGGGTCCCGCAAGCCATCCTGGACATGATCGCTGG
TGCCCACTGGGGAGTCCTAGCGGGCATAGCGTATTTCTCCATGGTGGGCAACTGGGCGAAGGTCCTAGTA
GTGCTATTGCTGTTTGCCGGCGTCGACGCAACCACCTACACCACCGGGGGGACAATTGCTGCTGGTACGG
CATCACTCACCAGGCTTTTTACTCCGGGCGCCAAGCAAGATATCCAGCTGATCA

>1371_S64_L001_R1_001.fastq_185_1a_10
CCCCTACAACAGCGCTGGTAGTGGCTCAGCTACTTAGGGTCCCGCAAGCCATCCTGGACATGATCGCTGG
TGCCCACTGGGGAGTCCTAGCGGGCATAGCGTATTTCTCCATGGTGGGCAACTGGGCGAAGGTCCTAGTA
GTGCTGTTGCTGTCTGCCGGCGTCGACGCAACCACCTACACCACCGGGGGGACAATTGCTGCTGGTACGG
CATCACTCACCAGGCTTTTTACTCCGGGCGCCAAGCAAGATATCCAGCTGATCA

>1371_S64_L001_R1_001.fastq_186_1a_10
CCCCTACAACAGCGCTGGTAGTGGCTCAGCTACTTAGGGTCCCGCAAGCCATCCTGGACATGATCGCTGG
TGCCCACTGGGGAGTCCTAGCGGGCATAGCGTATTTCTCCATGGTGGGCAACTGGGCGAAGGTCCTGGTA
GTGCTGTTGCTGTTTGCCGGCGTCGACGCACAGACCTACGTCACCGGGGGGACAGTTGCCGCTACTACGG
CAACACTCAGCAGGTTTCTTAGTCCGGGCGCCAGGCAAGATATCCAGCTGATTA

>1371_S64_L001_R1_001.fastq_187_1a_10
CCCCTACAACAGCGCTGGTAGTGGCTCAGCTACTTAGGGTCCCGCAAGCCATCCTGGACATGATCGCTGG
TGCCCACTGGGGAGTCCTAGCGGGCATAGCGTATTTTTCCATGGTGGGCAACTGGGCGAAGGTCCTAGTA
GTGCTGTTGCTGTTTGCCGGCGTCGACGCAACCACCTACACCACCGGGGGGACAATTGCTGCTGGTACGG
CATCACTCACCAGGCTTTTTACTCCGGGCGCCAAGCAAGATATCCAGCTGATCA

>1371_S64_L001_R1_001.fastq_188_1a_10
CCCCTACAACAGCGCTGGTAGTGGCTCAGCTACTTAGGGTCCCGCAAGCCATCCTGGACATGATCGCTGG
TGCCCACTGGGGAGTCCTAGCGGGCATAGCATATTTCTCCATGGTGGGCAACTGGGCGAAGGTCCTAGTA
GTGCTGTTGCTGTTTGCCGGCGTCGACGCAACCACCTACACCACCGGGGGGACAATTGCTGCTGGTACGG
CATCACTCACCAGGCTTTTTACTCCGGGCGCCAAGCAAGATATCCAGCTGATCA

>1371_S64_L001_R1_001.fastq_189_1a_10
CCCCTACAACAGCGCTGGTAGTGGCTCAGCTACTTAGGGTCCCGCAAGCCATCCTGGACATGATCGCTGG
TGCCCACTGGGGAGTCCTAGCGGGCATAGCGTATTTCTCCATAGTGGGCAACTGGGCGAAGGTCCTAGTA
GTGCTGTTGCTGTTTGCCGGCGTCGACGCAACCACCTACACCACCGGGGGGACAATTGCTGCTGGTACGG
CATCACTCACCAGGCTTTTTACTCCGGGCGCCAAGCAAGATATCCAGCTGATCA

>1371_S64_L001_R1_001.fastq_190_1a_9
CCCCTACAACAGCGCTGGTAGTGGCTCAGCTACTTAGGGTCCCGCAAGCCATCCTGGACATGATCGCTGG
TGCCCACTGGGGAGTCCTAGCGGGCATAGCGTATTTCTCCATGGTGGGCAACTGGGCGAAGGTCCTAGTA
GTGCTGTTGCTGTTTGCCGGCGTCGACGCAACCACCTACACCACCGGGGGGACAATTGCTGCTGGTACGG
CATCACTCACCGGGCTTTTTACTCCGGGCGCCAAGCAAGATATCCAGCTGATCA

>1371_S64_L001_R1_001.fastq_191_1a_9
CCCCTACAACAGCGCTGGTAGTGGCTCAGCTACTTAGGGTCCCGCAAGCCATCCTGGACATGATCGCTGG
TGCCCACTGGGGAGTCCTAGCGGGCATAGCGTATTTCTCCATGGTGGGCAACTGGGCGAAGGTCCTAGTA
GTGCTGTTGCTGTTTGCCGGCGTCGACGCAACCACCTACACCACCGGGGGGACAATTGCTGCTGGTACGG
CATCACTCACCAGGCTTTTTACTCCGGGCACCAAGCAAGATATCCAGCTGATCA

>1371_S64_L001_R1_001.fastq_192_1a_9
CCCCTACAACAGCGCTGGTAGTGGCTCAGCTACTTAGGGTCCCGCAAGCCATCCTAGACATGATCGCTGG
TGCCCACTGGGGAGTCCTAGCGGGCATAGCGTATTTCTCCATGGTGGGCAACTGGGCGAAGGTCCTAGTA
GTGCTGTTGCTGTTTGCCGGCGTCGACGCAACCACCTACACCACCGGGGGGACAATTGCTGCTGGTACGG
CATCACTCACCAGGCTTTTTACTCCGGGCGCCAAGCAAGATATCCAGCTGATCA

>1371_S64_L001_R1_001.fastq_193_1a_9
CCCCTACAACAGCGCTGGTAGTGGCTCAGCTACTTAGGGTCCCGCAAGCCATCCTGGACATGATCGCTGG
TGCCCACTGGGGAGTCCTAGCGGGCATAGCGTATTTCTCCATGGTGGGCAACTGGGCGAAGGTCCTAGTA
GTGCTGTTGCTGTTTGCCGGCGTCGACGCAACCACCTACACCACCGGGGGGACAATTGCTGCTGGTACGG
CATCACTCACCAGGCTTTTTACTCCGGGCGTCAAGCAAGATATCCAGCTGATCA

>1371_S64_L001_R1_001.fastq_194_1a_9
CCCCTACAACAGCGCTGGTAGTGGCTCAGCTACTTAGGGTCCCGCAAGCCATCCTGGACATGATCGCTGG
TGCCCACTGGGGAGTCCTAGCGGGCATAGCGTATTTCTCCATGGTGGGCAACTGGGCGAAGGTCCTAATA
GTGCTGTTGCTGTTTGCCGGCGTCGACGCAACCACCTACACCACCGGGGGGACAATTGCTGCTGGTACGG
CATCACTCACCAGGCTTTTTACTCCGGGCGCCAAGCAAGATATCCAGCTGATCA

>1371_S64_L001_R1_001.fastq_195_1a_9
CCCCTACAACAGCGCTGGTAGTGGCTCAGCTACTTAGGGTCCCGCAAGCCATCCTGGACATGATCGCTGG
TGCCCACTGGGGAGTCCTAGCGGGCATGGCGTATTTCTCCATGGTGGGCAACTGGGCGAAGGTCCTAGTA
GTGCTGTTGCTGTTTGCCGGCGTCGACGCAACCACCTACACCACCGGGGGGACAATTGCTGCTGGTACGG
CATCACTCACCAGGCTTTTTACTCCGGGCGCCAAGCAAGATATCCAGCTGATCA

>1371_S64_L001_R1_001.fastq_196_1a_9
CCCCTACAACAGCGCTGGTAGTGGCTCAGCTACTTAGGGTCCCGCAAGCCATCCTGGACATGATCGCTGG
TGCCCACTGGGGAGTCCTAGCGGGTATAGCGTATTTCTCCATGGTGGGCAACTGGGCGAAGGTCCTAGTA
GTGCTGTTGCTGTTTGCCGGCGTCGACGCAACCACCTACACCACCGGGGGGACAATTGCTGCTGGTACGG
CATCACTCACCAGGCTTTTTACTCCGGGCGCCAAGCAAGATATCCAGCTGATCA

>1371_S64_L001_R1_001.fastq_197_1a_9
CCCCTACAACAGCGCTGGTAGTGGCTCAGCTACTTAGGGTCCCGCAAGCCATCCTGGACATGATCGCTGG
TGCCCACTGGGGAGTCCTAGCGGGCATAGCGTATTTCTCCATGGTGGGCAACTGGGCGAAGGTCCTAGTA
GTGCTGTTGCTGTTTGCCGGCGTCGACGCAATCACCTACACCACCGGGGGGACAATTGCTGCTGGTACGG
CATCACTCACCAGGCTTTTTACTCCGGGCGCCAAGCAAGATATCCAGCTGATCA

>1371_S64_L001_R1_001.fastq_198_1a_9
CCTCTACAACAGCGCTGGTAGTGGCTCAGCTACTTAGGGTCCCGCAAGCCATCCTGGACATGATCGCTGG
TGCCCACTGGGGAGTCCTAGCGGGCATAGCGTATTTCTCCATGGTGGGCAACTGGGCGAAGGTCCTAGTA
GTGCTGTTGCTGTTTGCCGGCGTCGACGCAACCACCTACACCACCGGGGGGACAATTGCTGCTGGTACGG
CATCACTCACCAGGCTTTTTACTCCGGGCGCCAAGCAAGATATCCAGCTGATCA

>1371_S64_L001_R1_001.fastq_199_1a_9
CCCCTACAACAGCGCTGGTAGTGGCTCAGCTACTTAGGATCCCGCAAGCCATCCTGGACATGATCGCTGG
TGCCCACTGGGGAGTCCTAGCGGGCATAGCGTATTTCTCCATGGTGGGCAACTGGGCGAAGGTCCTAGTA
GTGCTGTTGCTGTTTGCCGGCGTCGACGCAACCACCTACACCACCGGGGGGACAATTGCTGCTGGTACGG
CATCACTCACCAGGCTCTTTACTCCGGGCGCCAAGCAAGATATCCAGCTGATCA

>1371_S64_L001_R1_001.fastq_200_1a_9
CCCCTACAACAGCGCTGGTAGTGGCTCAGCTACTTAGGGTCCCGCAAGCCATCCTGGACATGATCGCTGG
TGCCCACTGGGGAGTCCTAGCGGGCATAGCGTATTTCTCCATGGTGGGCAACTGGGCGAAGGTCCTAGTA
ATGCTGTTGCTGTTTGCCGGCGTCGACGCAACCACCTACACCACCGGGGGGACAATTGCTGCTGGTACGG
CATCACTCACCAGGCTTTTTACTCCGGGCGCCAAGCAAGATATCCAGCTGATCA

>1371_S64_L001_R1_001.fastq_201_1a_9
CCCCTACAACAGCGCTGGTAGTGGCTCAGCTACTTAGGGTCCCGCAAGCCATCCTGGACATGATCGCTGG
TGCCCACTGGGGAGTCCTAGCGGGCATAGCGTATTTCTCCATGGTGGGCAACTGGGCGAAGGTCCTAGTA
GTGCTGTTGCTGTTTGCCGACGTCGACGCAACCACCTACACCACCGGGGGGACAATTGCTGCTGGTACGG
CATCACTCACCAGGCTTTTTACTCCGGGCGCCAAGCAAGATATCCAGCTGATCA

>1371_S64_L001_R1_001.fastq_202_1a_9
CCCCTACAACAGCGCTGGTAGTGGCTCAGCTACTTAGGATCCCGCAAGCCATCCTGGACATGATCGCTGG
TGCCCACTGGGGAGTCCTAGCGGGCATAGCGTATTTCTCCATGGTGGGCAACTGGGCGAAGGTCCTGGTA
GTGCTGTTGCTGTTTGCCGGCGTCGACGCACAGACCTACGTCACAGGGGGGACAGTTGCTGCTACTACGG
CATCACTCAGCAGGTTTCTTAGTCCGGGCGCCAAGCAAGATATCCAGCTGATTA

>1371_S64_L001_R1_001.fastq_203_1a_9
CCCCTACAACAGCGCTGGTAGTGGCTCAGCTACTTAGAGTCCCGCAAGCCATCCTGGACATGATCGCTGG
TGCCCACTGGGGAGTCCTAGCGGGCATAGCGTATTTCTCCATGGTGGGCAACTGGGCGAAGGTCCTAGTA
GTGCTGTTGCTGTTTGCCGGCGTCGACGCAACCACCTACACCACCGGGGGGACAATTGCTGCTGGTACGG
CATCACTCACCAGGCTTTTTACTCCGGGCGCCAAGCAAGATATCCAGCTGATCA

>1371_S64_L001_R1_001.fastq_204_1a_9
CCCCTACAACAGCGCTGGTAGTGGCTCAGCTACTTAGGGTCCCGCAAGCCATCCTGGACATGATCGCTGG
TGCCCACTGGGGAGTCCTAGCGGGCATAGCGTATTTCTCCATGGTGGGCAACTGGGCGAAGGTCCTAGTA
GTGCTGTTGCTGTTTGCCGGCGTCGACGCAACCACCTACACCACCGGGGGGACAATTACTGCTGGTACGG
CATCACTCACCAGGCTTTTTACTCCGGGCGCCAAGCAAGATATCCAGCTGATCA

>1371_S64_L001_R1_001.fastq_205_1a_9
CCCCTACAACAGCGCTGGTAGTGGCTCAGCTACTTAGGGTTCCGCAAGCCATCCTGGACATGATCGCTGG
TGCCCACTGGGGAGTCCTAGCGGGCATAGCGTATTTCTCCATGGTGGGCAACTGGGCGAAGGTCCTAGTA
GTGCTGTTGCTGTTTGCCGGCGTCGACGCAACCACCTACACCACCGGGGGGACAATTGCTGCTGGTACGG
CATCACTCACCAGGCTTTTTACTCCGGGCGCCAAGCAAGATATCCAGCTGATCA

>1371_S64_L001_R1_001.fastq_206_1a_8
CCCCTACAACAGCGCTGGTAGTGGCTCAGCTACTTAGGGTCCCGCAAGCCATCCTGGACATGATCGCTGG
TGCCCACTGGGGAGTCCTAGCGGGCATAGCGTATTTCTCCATGGTGGGCAACTGGGCGAAGGTCCTAGTA
GTGCTGTTGCTGTTTGCCGGCGTCGACGCAACCACCTACACCACCGGGGGGACAATTGCTGCTGGTACGG
CATCACTCACCAGGCTTTTTACTCCGGGCGCCAAGCAAGATATCCAGCCGATCA

>1371_S64_L001_R1_001.fastq_207_1a_8
CCCCTACAACAGCGCTGGTAGTGGCTCAGCTACTTAGGGTCCCGCAAGCCATCCTGGACATGATCGCTGG
TGCCCACTGGGGAGTCCTAGCGGGCATAGCGTATTTCTCCATGGTGGGCAACTGGGCGAAGGTCCTAGTA
GTGCTGTTGCTGTTTGCCGGCGTCGACGCAACCACCTACACCACCGGGGGGACAATTGCTGCTGGTACGG
CATCACTCACCAGGCTTTTTACTCTGGGCGCCAAGCAAGATATCCAGCTGATCA

>1371_S64_L001_R1_001.fastq_208_1a_8
CCCCTACAACAGCGCTGGTAGTGGCTCAGCTACTTAGGGTCCCGCAAGCCATCCTGGACATGATCGCTGG
TGCCCACTGGGGAGTCCTAGCGGGCATAGCGTATTTCTCCATGGTGGGCAACTGGGCGAAGGTCCTGGTA
GTGCTGTTGCTGTTTGCCGGCGTCGACGCACAGACCTACGTCACCGGGGGGACAGTTGCTGCTACTACGG
CATCACTCAGCAGGTTTCTTAGTCCGGGCGCCAGGCAAGATATCCAGCTGATCA

>1371_S64_L001_R1_001.fastq_209_1a_8
CCCCTACAACAGCGCTGGTAGTGGCTCAGCTACTTAGGGTCCCGCAAGCCATCCTGGACATGATCGCTGG
TGCCCACTGGGGAGTCCTAGCGGGCACAGCGTATTTCTCCATGGTGGGCAACTGGGCGAAGGTCCTAGTA
GTGCTGTTGCTGTTTGCCGGCGTCGACGCAACCACCTACACCACCGGGGGGACAATTGCTGCTGGTACGG
CATCACTCACCAGGCTTTTTACTCCGGGCGCCAAGCAAGATATCCAGCTGATCA

>1371_S64_L001_R1_001.fastq_210_1a_8
CCCCTACAACAGCGCTGGTAGTGGCTCAGCTACTTAGGGTCCCGCAAGCCATCCTGGACATGATCGCTGG
TGCCCACTGGGGAGTCCTAGCGGGCATAGCGTATTTCTCCATGGTGGGCAACTGGGCGAAGGTCCTAGTA
GTGCTGTTGCTGTTTGCCGGCGTCGACGCACAGACCTACGTCACCGGGGGGACAGTTGCCGCTACTACGG
CATCACTCAGCAGGTTTCTTAGTCCGGGCGCCAAGCAAGATATCCAGCTGATTA

>1371_S64_L001_R1_001.fastq_211_1a_8
CCCCTACAACAGCGCTGGTAGTGGCTCAGCTACTTAGGGTCCCGCAAGCCATCCTGGACATGATCGCTGG
TGCCCACTGGGGAGTCCTAGCGGGCATAGCGTATTTCTCCATGGTGGGCAACTGGGCGAAGGTCCTAGTA
GTGCTGTTGCTGTTTGCCGGCGTCGACGCAACCACCTACACCGCCGGGGGGACAATTGCTGCTGGTACGG
CATCACTCACCAGGCTTTTTACTCCGGGCGCCAAGCAAGATATCCAGCTGATCA

>1371_S64_L001_R1_001.fastq_212_1a_8
CCCCTACAACAGCGCTGGTAGTGGCTCAGCTACTTAGGGTCCCGCAAGCCATCCTGGACATGATCGCTGG
TGCCCACTGGGGAGTCCTAGCGGGCATAGCGTATTTCTCCATGGTGGGCAACTGGGCGAAGGTCCTGGTA
GTGCTGTTGCTGTTTGCCGGCGTTGACGCACAGACCTACGTCACCGGGGGGACAGTTGCTGCTACTACGG
CAACACTCAGCAGTTTTCTTAGTCCGGGCGCCAAGCAAGATATCCAGCTGATCA

>1371_S64_L001_R1_001.fastq_213_1a_8
CCCCTACAACAGCGCTGGTAGTGGCTCAGCTACTTAGGGTCCCGCAAGCCATCCTGGACATGATCGCTGG
TGCCCACTGGGGAGTCCTAGCGGGCATAGCGTATTTCTCCATGGTGGGCAACTGGGCGAAGGTCCTAGTA
GTGCTGTTGCTGTTTGCCGGCGTCGACGCAACCACCTACACCACCGGGGGGACAATTGCTGCTGGTACGG
CTTCACTCACCAGGCTTTTTACTCCGGGCGCCAAGCAAGATATCCAGCTGATCA

>1371_S64_L001_R1_001.fastq_214_1a_8
CCCCTACAACAGCGCTGGTAGTGGCTCAGCTACTTAGGATCCCGCAAGCCATCCTGGACATGATCGCTGG
TGCCCACTGGGGAGTCCTAGCGGGCATAGCGTATTTCTCCATGGTGGGCAACTGGGCGAAGGTCCTAGTA
GTGCTGTTGCTGTTTGCCGGCGTCGACGCAACCACCTACACCACCGGGGGGACAATTGCTGCCGGTACGG
CATCACTTACCAGGCTTTTTACTCCGGGCGCCAAGCAAGATATCCAGCTGATCA

>1371_S64_L001_R1_001.fastq_215_1a_8
CCCCTACAACAGCGCTGGTAGTGGCTCAGCTACTTAGGGTCTCGCAAGCCATCCTGGACATGATCGCTGG
TGCCCACTGGGGAGTCCTAGCGGGCATAGCGTATTTCTCCATGGTGGGCAACTGGGCGAAGGTCCTAGTA
GTGCTGTTGCTGTTTGCCGGCGTCGACGCAACCACCTACACCACCGGGGGGACAATTGCTGCTGGTACGG
CATCACTCACCAGGCTTTTTACTCCGGGCGCCAAGCAAGATATCCAGCTGATCA

>1371_S64_L001_R1_001.fastq_216_1a_8
CCCCTACAACAGCGCTGGTAGTGGCTCAGCTACTTAGGGTCCCGCAAGCCATCCTGGACATGATCGCTGG
TGCCCACTGGGGAGTCCTAGCGGGCATAGCGTATTTCTCCATGGTGGGCAACTGGGCGAAGGTCCTAGTA
GTGCTGTTGCTGTTTGCCGGCGTCGACGCAACCACCTACACCACCGGGGGGACAATTGCTGCTGGTACGG
CATCACTCATCAGGCTTTTTACTCCGGGCGCCAAGCAAGATATCCAGCTGATCA

>1371_S64_L001_R1_001.fastq_217_1a_8
CCCCTACAACAGCGCTGGTAGTGGCTCAGCTACTTAGGGTCCCGCAAGCCATCCTGGACATGATCGCTGG
TGCCCACTGGGGAGTCCTAGCGGGCATAGCGTATTTCTCCATGGTGGGCAACTGGGCGAAGGTCCTAGTA
GTGCTGTTGCTGTTTGCCGGCGTCAACGCAACCACCTACACCACCGGGGGGACAATTGCTGCTGGTACGG
CATCACTCACCAGGCTTTTTACTCCGGGCGCCAAGCAAGATATCCAGCTGATCA

>1371_S64_L001_R1_001.fastq_218_1a_8
CCCCTACAACAGCGCTGGTAGTGGCTCAGCTACTTAGGGTCCCGCAAGCCATCCTGGACATGATCGCTGG
TGCCCACTGGGGAGTCCTAGCGGGCATAGCGTATTTCTCCATGGTGGGCAACTGGGCGAAGGTCCTAGTA
GTGCTGTTACTGTTTGCCGGCGTCGACGCAACCACCTACACCACCGGGGGGACAATTGCTGCTGGTACGG
CATCACTCACCAGGCTTTTTACTCCGGGCGCCAAGCAAGATATCCAGCTGATCA

>1371_S64_L001_R1_001.fastq_219_1a_8
CCCCTACAACAGCGCTGGTAGTGGCTCAGCTACTTAGGGTCCCGCAAGCCATCCTGGACATGATCGCTGG
TGCCCACTGGGGAGTCCTAGCGGGCATAGCGTATTTCTCCATGGTGGGCAACTGGGCGAAGGTCCTAGTA
GTGCTGTTGCTGTTTGCCGGCGTCGACGCAACTACCTACACCACCGGGGGGACAATTGCTGCTGGTACGG
CATCACTCACCAGGCTTTTTACTCCGGGCGCCAAGCAAGATATCCAGCTGATCA

>1371_S64_L001_R1_001.fastq_220_1a_8
CCCCTACAACAGCGCTGGTAGTGGCTCAGCTACTTAGGGTCCCGCAAGCCATCCTGGACATAATCGCTGG
TGCCCACTGGGGAGTCCTAGCGGGCATAGCGTATTTCTCCATGGTGGGCAACTGGGCGAAGGTCCTAGTA
GTGCTGTTGCTGTTTGCCGGCGTCGACGCAACCACCTACACCACCGGGGGGACAATTGCTGCTGGTACGG
CATCACTCACCAGGCTTTTTACTCCGGGCGCCAAGCAAGATATCCAGCTGATCA

>1371_S64_L001_R1_001.fastq_221_1a_8
CCCTTACAACAGCGCTGGTAGTGGCTCAGCTACTTAGGGTCCCGCAAGCCATCCTGGACATGATCGCTGG
TGCCCACTGGGGAGTCCTAGCGGGCATAGCGTATTTCTCCATGGTGGGCAACTGGGCGAAGGTCCTAGTA
GTGCTGTTGCTGTTTGCCGGCGTCGACGCAACCACCTACACCACCGGGGGGACAATTGCTGCTGGTACGG
CATCACTCACCAGGCTTTTTACTCCGGGCGCCAAGCAAGATATCCAGCTGATCA

>1371_S64_L001_R1_001.fastq_222_1a_8
CCCCTACAACAGCGCTGGTAGTGGCTCAGCTACTTAGGGTCCCGCAAGCCATCCTGGACATGATCGCTGG
TGCCCACTGGGGAGTCCTAGCGGGCATAGCGTATTTCTCCATGGTGGGCAACTGGGCGAAGGTCCTAGTA
GTGCTGTTGCTGTTTGCCGGCGTCGACGCAACCACCTACACCACCGGGGGGACAATTGCTGCTGGTACGG
CATCACTCACCAGGCTTTTTACTCCCGGCGCCAAGCAAGATATCCAGCTGATCA

>1371_S64_L001_R1_001.fastq_223_1a_8
CCCCTACAACAGCGCTGGTAGTGGCTCAGCTACTTAGGGTCCCGCAAGCCATCCTGGACATGATCGCTGG
TGCCCACTGGGGAGTCCTAGCGGGCATAGCGTGTTTCTCCATGGTGGGCAACTGGGCGAAGGTCCTAGTA
GTGCTGTTGCTGTTTGCCGGCGTCGACGCAACCACCTACACCACCGGGGGGACAATTGCTGCTGGTACGG
CATCACTCACCAGGCTTTTTACTCCGGGCGCCAAGCAAGATATCCAGCTGATCA

>1371_S64_L001_R1_001.fastq_224_1a_8
CCCCTACAACAGCGCTGGTAGTGGCTCAGCTACTTAGGGTCCCGCAAGCCATCCTGGACATGATCGCTGG
TGCCCACTGGGGAGTCCTAGCGGGCATAGCGTATTTCTCCATGGTGGGCAACTGGGCGAAGGTCCTAGTA
GTGCTGTTGCTGTTTGCCGGCGTCGACGCAACCACCTACACCACCGGGGGGACCATTGCTGCTGGTACGG
CATCACTCACCAGGCTTTTTACTCCGGGCGCCAAGCAAGATATCCAGCTGATCA

>1371_S64_L001_R1_001.fastq_225_1a_8
CCCCTACAACAGCGCTGGTAGTGGCTCAGCTACTTAGGGTCCCGCAAGCCATCCTGGACGTGATCGCTGG
TGCCCACTGGGGAGTCCTAGCGGGCATAGCGTATTTCTCCATGGTGGGCAACTGGGCGAAGGTCCTAGTA
GTGCTGTTGCTGTTTGCCGGCGTCGACGCAACCACCTACACCACCGGGGGGACAATTGCTGCTGGTACGG
CATCACTCACCAGGCTTTTTACTCCGGGCGCCAAGCAAGATATCCAGCTGATCA

>1371_S64_L001_R1_001.fastq_226_1a_8
CCCCTACAACAGCGCTGGTAGTGGCTCAGCTACTTAGGGTCCCGCAAGCCATCCTGGACATGATCGCTGG
TGCCCACTGGGGAGTCCTAGCGGGCATAGCGTATTTCTCCATGGTGGGCAACTGGGCGAAGGTCCTAGTA
GTGCTGTTGCTGTTTGCCGGCGTCGACGCAACCACCTACACCACCGGGGGGACAATTGCTACTGGTACGG
CATCACTCACCAGGCTTTTTACTCCGGGCGCCAAGCAAGATATCCAGCTGATCA

>1371_S64_L001_R1_001.fastq_227_1a_7
CCCCTACAACAGCGCTGGTAGTGGCTCAGCTACTTAGGGTCCCGCAAGCCATCCTGGACATGATCGCTGG
TGCCCACTGGGGAGTCCTAGCGGGCATAGCGTATTTCTCCATGGTGGGCAACTGGGCGAAGGTCCTGGTA
GTGCTGTTGCTGTTTGCCGGCGTCGACGCACAGACCTACGTCACAGGGGGGACAGTTGCTGCTACTACGG
CATCACTCAGCAGGTTTCTTAGTCCGGGCGCCAGGCAAGATATCCAGCTGATCA

>1371_S64_L001_R1_001.fastq_228_1a_7
CCCCTACAACAGCGCTGGTAGTGGCTCAGCTACTTAGGGTCCCGCAAGCCATCCTGGACATGATCGCTGG
TGCCCACTGGGGAGTCCTAGCGGGCATAACGTATTTCTCCATGGTGGGCAACTGGGCGAAGGTCCTAGTA
GTGCTGTTGCTGTTTGCCGGCGTCGACGCAACCACCTACACCACCGGGGGGACAATTGCTGCTGGTACGG
CATCACTCACCAGGCTTTTTACTCCGGGCGCCAAGCAAGATATCCAGCTGATCA

>1371_S64_L001_R1_001.fastq_229_1a_7
CCCCTACAACAGCGCTGGTAGTGGCTCAGCTACTTAGGATCCCGCAAGCCATCCTGGACATGATCGCTGG
TGCCCACTGGGGAGTCCTAGCGGGCATAGCGTATTTCTCCATGGTGGGCAACTGGGCGAAGGTCCTGGTA
GTGCTGTTGCTGTTTGCCGGCGTCGACGCACAGACCTACGTCACAGGGGGGACAGTTGCTGCTACTACGG
CATCACTCAGCAGGTTTCTCAGTCCGGGCGCCAAGCAAGATATCCAGCTGATCA

>1371_S64_L001_R1_001.fastq_230_1a_7
CCCCTACAACAGCGCTGGTAGTGGCTCAGCTACTTAGGGTCCCGCAAGCCATCCTGGACATGATCGCTGG
TGCCCACTGGGGAGTCCTAGCGGGCATAGCGTATTTCTCCATGGTGGGCAACTGGGCGAAGGTCCTAGTA
GTGCTGTTGCTGTTTGCCGGCGTCGACGCACAGACCTACGTCACCGGGGGGACAGTTGCTGCTACTACGG
CAACACTCAGCAGGTTTCTTAGTCCGGGCGCCAAGCAAGATATCCAGCTGATCA

>1371_S64_L001_R1_001.fastq_231_1a_7
CCCCTACAACAGCGCTGGTAGTGGCTCAGCTACTTAGGGTCCCGCAAGCCATCCTGGACATGATCGCTGG
TGCCCACTGGGGAATCCTAGCGGGCATAGCGTATTTCTCCATGGTGGGCAACTGGGCGAAGGTCCTAGTA
GTGCTGTTGCTGTTTGCCGGCGTCGACGCAACCACCTACACCACCGGGGGGACAATTGCTGCTGGTACGG
CATCACTCACCAGGCTTTTTACTCCGGGCGCCAAGCAAGATATCCAGCTGATCA

>1371_S64_L001_R1_001.fastq_232_1a_7
CCCCTACAACAGCGATGGTAGTGGCTCAGCTACTTAGGGTCCCGCAAGCCATCCTGGACATGATCGCTGG
TGCCCACTGGGGAGTCCTAGCGGGCATAGCGTATTTCTCCATGGTGGGCAACTGGGCGAAGGTCCTAGTA
GTGCTGTTGCTGTTTGCCGGCGTCGACGCAACCACCTACACCACCGGGGGGACAATTGCTGCTGGTACGG
CATCACTCACCAGGCTTTTTACTCCGGGCGCCAAGCAAGATATCCAGCTGATCA

>1371_S64_L001_R1_001.fastq_233_1a_7
CCCCTACAACAGCGCTGGTAGTGGCTCAGCTACTTAGGGTCCCGCAAGCCATCCTGGACATGATCGCTGG
TGCCCACTGGGGAGTCCTAGCGGGCATAGCGTATTTCTCCATGGTGGGCAACTGGGCGAAGGTCCTAGTA
GTGCTGTTGCTGTTTGCCGGCGTCGACGCAACCACCTACACCACCGGGGGGACAATTGCTGCTGGTACGG
CATCACTCACCAGGCTTTTTACTCCGGGCGCCAAGCAAGATATCCAACTGATCA

>1371_S64_L001_R1_001.fastq_234_1a_7
CCCCTACAATAGCGCTGGTAGTGGCTCAGCTACTTAGGGTCCCGCAAGCCATCCTGGACATGATCGCTGG
TGCCCACTGGGGAGTCCTAGCGGGCATAGCGTATTTCTCCATGGTGGGCAACTGGGCGAAGGTCCTAGTA
GTGCTGTTGCTGTTTGCCGGCGTCGACGCAACCACCTACACCACCGGGGGGACAATTGCTGCTGGTACGG
CATCACTCACCAGGCTTTTTACTCCGGGCGCCAAGCAAGATATCCAGCTGATCA

>1371_S64_L001_R1_001.fastq_235_1a_7
CCCCTACAACAGCGCTGGTAGTGGCTCAGCTACTTAGGGTCCCGCAAGCCATCCTGGACATGATCGCTGG
TGCCCACTGGGGAGTCCCAGCGGGCATAGCGTATTTCTCCATGGTGGGCAACTGGGCGAAGGTCCTAGTA
GTGCTGTTGCTGTTTGCCGGCGTCGACGCAACCACCTACACCACCGGGGGGACAATTGCTGCTGGTACGG
CATCACTCACCAGGCTTTTTACTCCGGGCGCCAAGCAAGATATCCAGCTGATCA

>1371_S64_L001_R1_001.fastq_236_1a_7
CCCCTACAACAGCGCTGGTAGTGGCTCAGCTACTTAGGGTCCCGCAAGCCATCCTGGACATGATCGCTGG
TGCCCACTGGGGAGTCCTAGCGGGCATAGCGTATTTCTCCATGGTGGGCAACTGGGCGAAGGTCCTAGTA
GTGCTGTTGCTGTTTGCCGGCGTCGACGCAACCACCTACATCACCGGGGGGACAATTGCTGCTGGTACGG
CATCACTCACCAGGCTTTTTACTCCGGGCGCCAAGCAAGATATCCAGCTGATCA

>1371_S64_L001_R1_001.fastq_237_1a_7
CCCCTACAACAGCGCTGGTAGTGGCTCAGCTACTTAGGATCCCGCAAGCCATCCTGGACATGATCGCTGG
TGCCCACTGGGGAGTCCTAGCGGGCATAGCGTATTTCTCCATGGTGGGCAACTGGGCGAAGGTCCTGGTA
GTGCTGTTGCTGTTTGCCGGCGTCGACGCACAGACCTACGTCACAGGGGGGACAGTTGCTGCTACTACGG
CATCACTCAGCAGGTTTCTTAGTCCGGGCGCCAGGCAAGATATCCAGCTGATCA

>1371_S64_L001_R1_001.fastq_238_1a_7
CCCCTACAACAGCGCTGGTAGTGGCTCAGCTACTTAGGGTCCCGCAAGCCATCCTGGACATGATCGCTGG
TGCCCACTGGGGAGTCCTAGCGGGCATAGCGTATTTCTCCATGGTGGGCAACTGGGCGAAGGTCCTGGTA
GTGCTGTTGCTGTTTGCCGGCGTCGACGCACAGACCTACGTCACCGGGGGGACAGTTGCTGCTACTACGG
CAACACTCAGCGGGTTTCTTAGTCCGGGCGCCAAGCAAGATATCCAGCTGATCA

>1371_S64_L001_R1_001.fastq_239_1a_7
CCCCTACAACAGCGCTGGTAGTGGCTCAGCTACTTAGGGTCCCGCAAGCCATCCTGGACATGATCGCTGG
TGCCCACTGGGGAGTCCTAGCGGACATAGCGTATTTCTCCATGGTGGGCAACTGGGCGAAGGTCCTAGTA
GTGCTGTTGCTGTTTGCCGGCGTCGACGCAACCACCTACACCACCGGGGGGACAATTGCTGCTGGTACGG
CATCACTCACCAGGCTTTTTACTCCGGGCGCCAAGCAAGATATCCAGCTGATCA

>1371_S64_L001_R1_001.fastq_240_1a_7
CCCCTACAACAGCGCTGGTAGTGGCTCAGCTACTTAGGGTCCCGCAAGCCATCCTGGACATGATCGCTGG
TGTCCACTGGGGAGTCCTAGCGGGCATAGCGTATTTCTCCATGGTGGGCAACTGGGCGAAGGTCCTAGTA
GTGCTGTTGCTGTTTGCCGGCGTCGACGCAACCACCTACACCACCGGGGGGACAATTGCTGCTGGTACGG
CATCACTCACCAGGCTTTTTACTCCGGGCGCCAAGCAAGATATCCAGCTGATCA

>1371_S64_L001_R1_001.fastq_241_1a_7
CCCCTACAACAGCGCTGGTAGTGGCTCAGCTACTTAGGGTCCCGCAAGCCATCCTGGACATGATCGCTGG
TGCCCACTGGGGAGTCCTAGCGGGCATAGCGTATTTCTCCATGGTGGGCAACTGGGCGAAGGTCCTAGTA
GTGCTGTTGCTGTTTGCCGGCGTCGACGCAACCACCTACACCACCGGGGGGACTATTGCTGCTGGTACGG
CATCACTCACCAGGCTTTTTACTCCGGGCGCCAAGCAAGATATCCAGCTGATCA

>1371_S64_L001_R1_001.fastq_242_1a_7
CCCCTACAACAGCGCTGGTAGTGGCTCAGCTACTTAGGATCCCGCAAGCCATCCTGGACATGATCGCTGG
TGCCCACTGGGGAGTCCTAGCGGGCATAGCGTATTTCTCCATGGTGGGCAACTGGGCGAAGGTCCTGGTA
GTGCTGTTGCTGTTTGCCGGCGTCGACGCACAGACCTACGTCACCGGGGGGACAGTTGCCGCTACTACGG
CATCACTCAGCAGGTTTCTTAGTCCGGGCGCCAAGCAAGATATCCAGCTGATTA

>1371_S64_L001_R1_001.fastq_243_1a_7
CCCCTATAACAGCGCTGGTAGTGGCTCAGCTACTTAGGGTCCCGCAAGCCATCCTGGACATGATCGCTGG
TGCCCACTGGGGAGTCCTAGCGGGCATAGCGTATTTCTCCATGGTGGGCAACTGGGCGAAGGTCCTAGTA
GTGCTGTTGCTGTTTGCCGGCGTCGACGCAACCACCTACACCACCGGGGGGACAATTGCTGCTGGTACGG
CATCACTCACCAGGCTTTTTACTCCGGGCGCCAAGCAAGATATCCAGCTGATCA

>1371_S64_L001_R1_001.fastq_244_1a_7
CCCCTACAACAGCGCTGGTAGTGGCTCAGCTACTTAGGGTCCCGCAAGCCATCCTGGACATGATCGCTGG
TGCCCACTGGGGAGTCCTAGCGGGCATAGCGTATTTCTCCATGGTGGGCAACTGGGCGAAGGTCCTAGTA
GTGCTGTTGTTGTTTGCCGGCGTCGACGCAACCACCTACACCACCGGGGGGACAATTGCTGCTGGTACGG
CATCACTCACCAGGCTTTTTACTCCGGGCGCCAAGCAAGATATCCAGCTGATCA

>1371_S64_L001_R1_001.fastq_245_1a_7
CCCCTACAACAGCGCTGGTAGTGGCTCAGCTACTTAGGGTCCCGCAAGCCATCCTGGACATGATCGCTGG
TGCCCACTGGGGAGTCCTAGCGGGCATAGCGTATTTCTCCATGGTGGGCAACTGGGCGAAGGTCCTAGTA
GTGCTGTTGCTGTTTGCCGGCGTCGACGCAACCACCTACACCACCGGGGGGACAATTGCTGCTGGTACGG
CATCACTCACCAGGCTTTTTACTCCGGGCGCCAAGCAAGATATCCAGCTGACCA

>1371_S64_L001_R1_001.fastq_246_1a_7
CCCCTACAACAGCGCTGGTAGTGGCTCAGCTACTTAGGGTCCCGCAAGCCATCCTGGACATGATCGCTGG
TGCCCACTGGAGAGTCCTAGCGGGCATAGCGTATTTCTCCATGGTGGGCAACTGGGCGAAGGTCCTAGTA
GTGCTGTTGCTGTTTGCCGGCGTCGACGCAACCACCTACACCACCGGGGGGACAATTGCTGCTGGTACGG
CATCACTCACCAGGCTTTTTACTCCGGGCGCCAAGCAAGATATCCAGCTGATCA

>1371_S64_L001_R1_001.fastq_247_1a_7
TCCCTACAACAGCGCTGGTAGTGGCTCAGCTACTTAGGGTCCCGCAAGCCATCCTGGACATGATCGCTGG
TGCCCACTGGGGAGTCCTAGCGGGCATAGCGTATTTCTCCATGGTGGGCAACTGGGCGAAGGTCCTAGTA
GTGCTGTTGCTGTTTGCCGGCGTCGACGCAACCACCTACACCACCGGGGGGACAATTGCTGCTGGTACGG
CATCACTCACCAGGCTTTTTACTCCGGGCGCCAAGCAAGATATCCAGCTGATCA

>1371_S64_L001_R1_001.fastq_248_1a_7
CCCCTACAACAGCGCTGGTAGTGGCTCAGCTACTTAGGGTCCCGCAAGCCATCCTGGACATGATCGCTGG
TGCCCACTGGGGAGTCCTAGCGGGCATAGCGTATTTCTCCATGGTGGGCAACTGGGCGAAGGTCCTAGTA
GCGCTGTTGCTGTTTGCCGGCGTCGACGCAACCACCTACACCACCGGGGGGACAATTGCTGCTGGTACGG
CATCACTCACCAGGCTTTTTACTCCGGGCGCCAAGCAAGATATCCAGCTGATCA

>1371_S64_L001_R1_001.fastq_249_1a_7
CCCCTACAACAGCGCTGGTAGTGGCTCAGCTACTTAGGGTCCCGCAAGCCATCCTGGACATGATCGCTGG
TGCCCACTGGGGAGTCCTAGCGGGCATAGCGTATTTCTCCATGGTGGGCAACTGGGCGAAGGTCCTGGTA
GTGCTGTTGCTGTTTGCCGGCGTCGACGCACAGACCTACGTCACCGGGGGGACGGTTGCTGCTACTACGG
CATCACTCAGCAGGTTTCTTAGTCCGGGCGCCAAGCAAGATATCCAGCTGATCA

>1371_S64_L001_R1_001.fastq_250_1a_7
CCCCTACAACAGCGCTGGTAGTGGCTCAGCTACTTAGGGTCCCGCAAGCCATCCTGGACATGATCGCTGG
TGCCCACTGGGGAGTCCTAGCGGGCATAGCGTATTTCTCCATGGTGGGCAACTGGGCGAAGGTCCTAGTA
GTGCTGTTGCTGTTTGCCGGCGTCGACGCAACCACCTACACCACCGGGGAGACAATTGCTGCTGGTACGG
CATCACTCACCAGGCTTTTTACTCCGGGCGCCAAGCAAGATATCCAGCTGATCA

>1371_S64_L001_R1_001.fastq_251_1a_7
CCCCTACAACAGCGCTGGTAGTGGCTCAGCTACTTAGGGTCCCGCAAGCCATCCTGGACATGATCGCTGG
TGCCCACTGGGGAGTCCTAGCGGGCATAGCGTATTTCTCCATGGTGGGCAACTGGGCGAAGGTCCTAGTA
GTGCTGTTGCTGTTTGCCGGCGTCGACGCAACCACCTACACCACCGGGGGGACAATTGCTGCTGGTACGG
CATCACTCACCAGGTTTTTTACTCCGGGCGCCAAGCAAGATATCCAGCTGATCA

>1371_S64_L001_R1_001.fastq_252_1a_7
CCCCTACAACAGCGCTGGTAGTGGCTCAGCTACTTAGGGTCCCGCAAGCCATCCTGGACATGATCGCTGG
TGCCCACTGGGGAGTCCTAGCGGGCATAGCGTATTTCTCCATGATGGGCAACTGGGCGAAGGTCCTAGTA
GTGCTGTTGCTGTTTGCCGGCGTCGACGCAACCACCTACACCACCGGGGGGACAATTGCTGCTGGTACGG
CATCACTCACCAGGCTTTTTACTCCGGGCGCCAAGCAAGATATCCAGCTGATCA

>1371_S64_L001_R1_001.fastq_253_1a_6
CCCCTACAACAGCGCTGGTAGTGGCTCAGCTACTTAGGGTCCCGCAAGCCATCCTGGACATGATCGCTGG
TGCCCACTGGGGAGTCCTAGCGGGCATAGCGTATTTCTCCATGGTGGGCAACTGGGCGAAGGTCCTGGTA
GTGCTGTTGCTGTTTGCCGGCGTCGACGCACAGACCTACGTCACAGGGGGGACAGTTGCTGCTACTACGG
CATCACTCACCAGGCTTTTTACTCCGGGCGCCAAGCAAGATATCCAGCTGATCA

>1371_S64_L001_R1_001.fastq_254_1a_6
CCCCTACAACAGCGCTGGTAGTGGCTCAGCTACTTAGGATCCCGCAAGCCATCCTGGACATGATCGCTGG
TGCCCACTGGGGAGTCCTAGCGGGCATAGCGTACTTCTCCATGGTGGGCAACTGGGCGAAGGTCCTAGTA
GTGCTGTTGCTGTTTGCCGGCGTCGACGCAACCACCTACACCACCGGGGGGACAATTGCTGCTGGTACGG
CATCACTCACCAGGCTTTTTACTCCGGGCGCCAAGCAAGATATCCAGCTGATCA

>1371_S64_L001_R1_001.fastq_255_1a_6
CCCCTACAACAGCGCTGGTAGTGGCTCAGCTACTTAGGGTCCCGCAAGCCATCCTGGACATGATCGCTGG
TGCCCACTGGGGAGTCCTAGCGGGCATAGCGTATTTCTCCATGGTGGGCAACTGGGCGAAGGTCCTAGTA
GTGCTGTTGCTGTTTGCCGGCGTCGACGCAACCACCTACACCATCGGGGGGACAATTGCTGCTGGTACGG
CATCACTCACCAGGCTTTTTACTCCGGGCGCCAAGCAAGATATCCAGCTGATCA

>1371_S64_L001_R1_001.fastq_256_1a_6
CCCCTACAACAGCGCTGGTGGTGGCTCAGCTACTTAGGATCCCGCAAGCCATCCTGGACATGATCGCTGG
TGCCCACTGGGGAGTCCTAGCGGGCATAGCGTATTTCTCCATGGTGGGCAACTGGGCGAAGGTCCTGGTA
GTGCTGTTGCTGTTTGCCGGCGTCGACGCACAGACCTACGTCACAGGGGGGACAGTTGCTGCTACTACGG
CATCACTCAGCAGGTTTCTTAGTCCGGGCGCCAAGCAAGATATCCAGCTGATCA

>1371_S64_L001_R1_001.fastq_257_1a_6
CCCCTACAACAGCGCTGGTAGTGGCTCAGCTACTTAGGATCCCGCAAGCCATCCTGGACATGATCGCTGG
TGCCCACTGGGGAGTCCTAGCGGGCATAGCGTATTTCTCCATGGTGGGCAACTGGGCGAAGGTCCTGGTA
GTGCTGTTGCTGTTTGCCGGCGTCGACGCACAGACCTACGTCACCGGGGGGACAGTTGCTGCTACTACGG
CAACACTCAGCAGTTTTCTTAGTCCGGGCGCCAAGCAAGATATCCAGCTGATCA

>1371_S64_L001_R1_001.fastq_258_1a_6
CCCCTACAACAGCGCTGGTAGTGGCTCAGCTACTTAGGATCCCGCAAGCCATCCTGGACATGATCGCTGG
TGCCCACTGGGGAGTCCTAGCGGGCATAGCGTATTTCTCCATGGTGGGCAACTGGGCGAAGGTCCTGGTA
GTGCTGTTGCTGTTTGCCGGCGTCGACGCACAGACCTACGTCACCGGGGGGACAGTTGCTGCTACTACGG
CATCACTCACCAGGCTTTTTACTCCGGGCGCCAAGCAAGATATCCAGCTGATCA

>1371_S64_L001_R1_001.fastq_259_1a_6
CCCCTACAACAGCGCTGGTAGTGGCTCAGCTACTTAGGGTCCCGCAAGCCATCCTGGACATGATCGCTGG
TGCCCACTGGGGAGTCCTAGCGGGCATAGCGTATTTCTCCATGGTGGGCAACTGGGCGAAGGTCCTAGTA
GTGCTGTTGCTGTTTGCCGGCGTCGACGCAACCACCTACACCACCGGGGGGACAATTGCTGCTACTACGG
CATCACTCAGCAGGTTTCTTAGTCCGGGCGCCAAGCAAGATATCCAGCTGATCA

>1371_S64_L001_R1_001.fastq_260_1a_6
CCCCTACAACAGCGCTGGTAGTGGCTCAGCTACTTAGGGTCCCGCAAGCCATCCTGGACATGATCGCTGG
TGCCCACTGGGGAGTCCTAGCGGGCATAGCGTATTTCTCCATGGTGGGCAACTGGGCGAAGGTCCTAGTA
GTGCTGTTGCTGTTTGCCGGCGTCGACGCAACCACCTACACCACCGGGGGGACAATTGCTGCTGGTACGT
CATCACTCACCAGGCTTTTTACTCCGGGCGCCAAGCAAGATATCCAGCTGATCA

>1371_S64_L001_R1_001.fastq_261_1a_6
CCCCTACAACAGCGCTGGTAGTGGCTCAGCTACTTAGGGTCCCGCAAGCCATCCTGGACATGATCGCTGG
TGCCCACTGGGGAGTCTTAGCGGGCATAGCGTATTTCTCCATGGTGGGCAACTGGGCGAAGGTCCTAGTA
GTGCTGTTGCTGTTTGCCGGCGTCGACGCAACCACCTACACCACCGGGGGGACAATTGCTGCTGGTACGG
CATCACTCACCAGGCTTTTTACTCCGGGCGCCAAGCAAGATATCCAGCTGATCA

>1371_S64_L001_R1_001.fastq_262_1a_6
CCCCTACAACAGCGCTGGTAGTGGCTCAGCTACTTAGGGTCCCGCAAGCCATCCTGGACATGATCGCTGG
TGCCCACTGGGGAGTCCTAGCGGGCATAGCGTATTTCTCCATGGTGGGCAACTGGGCGAAGGTCCTAGTA
GTGCTGTTGCTGTTTGCCGGCGTCGACGCAACCACCTACACCACCGGGGGGACAATTGCTGCTAGTACGG
CATCACTCACCAGGCTTTTTACTCCGGGCGCCAAGCAAGATATCCAGCTGATCA

>1371_S64_L001_R1_001.fastq_263_1a_6
CCCCTACAACAGCGCTGGTAGTGGCTCAGCTACTTAGGGTCCCGCAAGCCATCCTGGACATGATCGCTGG
TGCCCACTGGGGAGTCCTAGCGGGCATAGCGTATTTCTCCATGGTGGGCAACTGGGCGAAGGTCCTGGTA
GTGCTGTTGCTGTTTGCCGGCGTCGACGCACAGACCTACGTCACCGGGGGGACAGTTGCTGCTACTACGG
CATCACTCAGCAGGTTTCTTAGTCCGGGCGCCAAGCAAGATATCCAGCTGATTA

>1371_S64_L001_R1_001.fastq_264_1a_6
CCCCTACAACAGCGCTGGTAGTGGCTCAGCTACTTAGGGTCCCGCAAGCCATCCTGGACATGATCGCTGG
TGCCCACTGGGGAGTCCTAGCGGGCATAGCGTATTTCTCCATGGTGGGCAACTGGGCGAAGGTCCTAGTA
GTGCTGTTGCTGTTTGCCGGCGTCGACGCAACCACCTACACCACCGGGGGGACAATTGCTGCTGGTACGG
CATCACTCACCAGGCTTTTTACTCCGAGCGCCAAGCAAGATATCCAGCTGATCA

>1371_S64_L001_R1_001.fastq_265_1a_6
CCCCTACAACAGCGCTGGTAGTGGCTCAGCTACTTAGGATCCCGCAAGCCATCCTGGACATGATCGCTGG
TGCCCACTGGGGAGTCCTAGCGGGCATAGCGTATTTCTCCATGGTGGGCAACTGGGCGAAGGTCCTGGTA
GTGCTGTTGCTGTTTGCCGGCGTCGACGCACAGACCTACGTCACAGGGGGGACAGTTGCTGCTACTACGG
CAACACTCAGCAGGTTTCTTAGTCCGGGCGCCAGGCAAGATATCCAGCTGATCA

>1371_S64_L001_R1_001.fastq_266_1a_6
CCCCTACAACAGCGCTGGTAGTGGCTCAGCTACTTAGGATCCCGCAAGCCATCCTGGACATGATCGCTGG
TGCCCACTGGGGAGTCCTAGCAGGCATAGCGTATTTCTCCATGGTGGGCAACTGGGCGAAGGTCCTGGTA
GTGCTGTTGCTGTTTGCCGGCGTCGACGCACAGACCTACGTCACCGGGGGGACAGTTGCTGCTACTACGG
CAACACTCAGCAGGTTTCTTAGTCCGGGCGCCAGGCAAGATATCCAGCTGATCA

>1371_S64_L001_R1_001.fastq_267_1a_6
CCCCTACAACAGCGCTGGTAGTGGCTCAGCTACTTAGGGTCCCGCAAGCCATCCTGGACATGATCGCTGG
TGCCCACTGGGGAGTCCTAGCGGGCATAGCGTATTTCTCCATGGTGGGCAACTGGGCGAAGGTCCTAGTA
GTGCTGTTGCTGTTTGCCGGCGTCGACGCAACCACCTACACCACCAGGGGGACAATTGCTGCTGGTACGG
CATCACTCACCAGGCTTTTTACTCCGGGCGCCAAGCAAGATATCCAGCTGATCA

>1371_S64_L001_R1_001.fastq_268_1a_6
CCCCTACAACAGCGCTGGTAGTGGCTCAGCTACTTAGGGTCCCGCAAGCCATCCTGGACATGATCGCTGG
TGCCCACTGGGGAGTCCTAGCGGGCATAGCGTATTTCTCCATGGTGGGCAACTGGGCGAAGGTCTTAGTA
GTGCTGTTGCTGTTTGCCGGCGTCGACGCAACCACCTACACCACCGGGGGGACAATTGCTGCTGGTACGG
CATCACTCACCAGGCTTTTTACTCCGGGCGCCAAGCAAGATATCCAGCTGATCA

>1371_S64_L001_R1_001.fastq_269_1a_6
CCCCTACAACAGCGCTGGTAGTGGCTCAGCTACTTAGGGTCCCGCAAGCCATCCTGGACATGATCGCTGG
TGCCCACTGGGGAGTCCTAGCGGGCATAGCGTATTTCTCCATGGTGGGCAACTGGGCGAAGGTCCTAGTA
GTGCTGTTGCTGTTTGCCGGCGTCGACGCAACCACCTACACCACCGGGGGGACAATTGCTGTTGGTACGG
CATCACTCACCAGGCTTTTTACTCCGGGCGCCAAGCAAGATATCCAGCTGATCA

>1371_S64_L001_R1_001.fastq_270_1a_6
CCCCTACAACAGCGCTGGTAGTGGCTCAGCTACTTGGGGTCCCGCAAGCCATCCTGGACATGATCGCTGG
TGCCCACTGGGGAGTCCTAGCGGGCATAGCGTATTTCTCCATGGTGGGCAACTGGGCGAAGGTCCTAGTA
GTGCTGTTGCTGTTTGCCGGCGTCGACGCAACCACCTACACCACCGGGGGGACAATTGCTGCTGGTACGG
CATCACTCACCAGGCTTTTTACTCCGGGCGCCAAGCAAGATATCCAGCTGATCA

>1371_S64_L001_R1_001.fastq_271_1a_6
CCCCTACAACAGCGCTGGTAGTGGCTCAGCTACTCAGGATCCCGCAAGCCATCCTGGACATGATCGCTGG
TGCCCACTGGGGAGTCCTAGCGGGCATAGCGTATTTCTCCATGGTGGGCAACTGGGCGAAGGTCCTGGTA
GTGCTGTTGCTGTTTGCCGGCGTCGACGCACAGACCTACGTCACAGGGGGGACAGTTGCTGCTACTACGG
CATCACTCAGCAGGTTTCTTAGTCCGGGCGCCAAGCAAGATATCCAGCTGATCA

>1371_S64_L001_R1_001.fastq_272_1a_6
CCCCTACAACAGCGCTGGTAGTGGCTCAGCTACTTAGGGTCCCGCAAGCCATCCTGGACATGATCGCTGG
TGCCCACTGGGGAGTCCTAGCGGGCATAGCGTATTTCTCCATGGTGGGCAACTGGGCGAAGATCCTAGTA
GTGCTGTTGCTGTTTGCCGGCGTCGACGCAACCACCTACACCACCGGGGGGACAATTGCTGCTGGTACGG
CATCACTCACCAGGCTTTTTACTCCGGGCGCCAAGCAAGATATCCAGCTGATCA

>1371_S64_L001_R1_001.fastq_273_1a_6
CCCCTACAACAGCGCTGGTAGTGGCTCAGTTACTTAGGGTCCCGCAAGCCATCCTGGACATGATCGCTGG
TGCCCACTGGGGAGTCCTAGCGGGCATAGCGTATTTCTCCATGGTGGGCAACTGGGCGAAGGTCCTAGTA
GTGCTGTTGCTGTTTGCCGGCGTCGACGCAACCACCTACACCACCGGGGGGACAATTGCTGCTGGTACGG
CATCACTCACCAGGCTTTTTACTCCGGGCGCCAAGCAAGATATCCAGCTGATCA

>1371_S64_L001_R1_001.fastq_274_1a_6
CCCCTACAACAGCGCTGGTAGTGGCTCAGCTACTTAGGGTCCCGCAAGCCATCCTGGACATGATCGCTGG
TGCCCACTGGGGAGTCCTAGCGGGCATAGCGTATTTCTCCATGGTGGGCAACTGGGCGAAGGTCCTAGTA
GTGCTGTTGCTGTTTGTCGGCGTCGACGCAACCACCTACACCACCGGGGGGACAATTGCTGCTGGTACGG
CATCACTCACCAGGCTTTTTACTCCGGGCGCCAAGCAAGATATCCAGCTGATCA

>1371_S64_L001_R1_001.fastq_275_1a_6
CCCCTACAACAGCGCTGGTAGTGGCTCAGCTACTTAGGGTCCCGCAAGCCATCCTGGACATGATCGCTGG
TACCCACTGGGGAGTCCTAGCGGGCATAGCGTATTTCTCCATGGTGGGCAACTGGGCGAAGGTCCTAGTA
GTGCTGTTGCTGTTTGCCGGCGTCGACGCAACCACCTACACCACCGGGGGGACAATTGCTGCTGGTACGG
CATCACTCACCAGGCTTTTTACTCCGGGCGCCAAGCAAGATATCCAGCTGATCA

>1371_S64_L001_R1_001.fastq_276_1a_6
CCCCTACAACAGCGCTGGTAGTGGCTCAGCTACTTAGGGTCCCGCAAGCCATCCTGGACATGATCGCTGG
TGCCCACTGGGGAGTCCTAGCGGGCATAGCGTATTTCTCCATGGTGGGCAACTGGGCGAAGGTCCTAGTA
GTGCTGTTGCTGTTTACCGGCGTCGACGCAACCACCTACACCACCGGGGGGACAATTGCTGCTGGTACGG
CATCACTCACCAGGCTTTTTACTCCGGGCGCCAAGCAAGATATCCAGCTGATCA

>1371_S64_L001_R1_001.fastq_277_1a_6
CCCCTACAACAGCGCTGGTAGTGGCTCAGCTACTTAGGGTCCCGCAAGCCATCCTGGACATGATCGCTGG
TGCCCACTGGGGAGTCCTAGCGGGCATAGCGTATTTCTCCATGGTGGGCAACTGGGCGAAGGTCCTAGTA
GTGCCGTTGCTGTTTGCCGGCGTCGACGCAACCACCTACACCACCGGGGGGACAATTGCTGCTGGTACGG
CATCACTCACCAGGCTTTTTACTCCGGGCGCCAAGCAAGATATCCAGCTGATCA

>1371_S64_L001_R1_001.fastq_278_1a_6
CCCCTACAACAGCGCTGGTAGTGGCTCAGCTACTTAGGGTCCCGCAAGCCATCCTGGACATGATCGCTAG
TGCCCACTGGGGAGTCCTAGCGGGCATAGCGTATTTCTCCATGGTGGGCAACTGGGCGAAGGTCCTAGTA
GTGCTGTTGCTGTTTGCCGGCGTCGACGCAACCACCTACACCACCGGGGGGACAATTGCTGCTGGTACGG
CATCACTCACCAGGCTTTTTACTCCGGGCGCCAAGCAAGATATCCAGCTGATCA

>1371_S64_L001_R1_001.fastq_279_1a_6
CCCCTACAACAGCGCTGGTAGTGGCTCAGCTACTTAGGGTCCCGCAAGCCATCCTGGACATGATCGCTGG
TGCCCACTGGGGAGTCCTAGCGGGCATAGCGTATTTCTCCATGGTGGGCAACTGGGCGAAGGTCCTAGTA
GTGCTGTTGCTGTTTGCCGGCGTCGACGCAACCACCTACACCACCGGGGGGACAATTGCTGCTGGTACGG
CATCACTCACCAGGCTGTTTACTCCGGGCGCCAAGCAAGATATCCAGCTGATCA

>1371_S64_L001_R1_001.fastq_280_1a_6
CCCCTACAACAGCGCTGGTAGTGGCTCAGCTACTTAGGGTCCCGCAAGCCATCCTGGACATGATCGCTGG
TGCCCACTGGGGAGTCCTAGCGGGCATAGCGTATTTCTCCATGGTGGGCAACTGGGCGAAGGTCCTGGTA
GTGCTGTTGCTGTTTGCCGGCGTCGACGCACAGACCTACGTCACCGGGGGGACAGTTGCTGCTACTACGG
CAACACTCAGCAGGTTTCTTAGTCCGGGCGCCAAGCAAGATATCCAGCTGATCA

>1371_S64_L001_R1_001.fastq_281_1a_6
CCCCTACAACAGCGCTGGTAGTGGCTCAGCTACTTAGGGTCCCGCAAGCCATCCTGGACATGATCGCTGG
TGCCCACTGGGGAGTCCTAGCGGGCATAGCGTATTTCTCCATGGTGAGCAACTGGGCGAAGGTCCTAGTA
GTGCTGTTGCTGTTTGCCGGCGTCGACGCAACCACCTACACCACCGGGGGGACAATTGCTGCTGGTACGG
CATCACTCACCAGGCTTTTTACTCCGGGCGCCAAGCAAGATATCCAGCTGATCA

>1371_S64_L001_R1_001.fastq_282_1a_6
CCCCTACAACAGCGCTGGTAGTGGCTCAGCTACTTAGGGTCCCGCAAGCCATCCTGGACATGATCGCTGG
TGCCCACTGGGGAGTCCTAGCGGGCATAGCGTATTTCTCCATGGTGGGCAACTGGGCGAAGGTCCTAGTA
GTGCTGTTGCTGTTTGCCGGCGTCGACGCAACCACCTACACCACCGGGGGGACAATTGCTGCTGGTACGG
CAGCACTCACCAGGCTTTTTACTCCGGGCGCCAAGCAAGATATCCAGCTGATCA

>1371_S64_L001_R1_001.fastq_283_1a_6
CCCCTACAACAGCGCTGGTAGTGGCTCAGCTACTTAGGGTCCCGCAAGCCATCCTGGACATGATCGCTGG
TGCCCACTGGGGAGTCCTAGCGGGCATAGCGTATTTCTCCATGGTGGGCAACTGGGCGAAGGTCCTAGTA
GTGCTGTTGCTGTTTGCCGGCGTCGACGCAACCACCTACACCACCGGGGGGACAATTGCTGCTGGTACGG
CATCACTCACCAGGCTTTTTACTCCGGACGCCAAGCAAGATATCCAGCTGATCA

>1371_S64_L001_R1_001.fastq_284_1a_6
CCCCTACAACAGCGCTGGTAGTGGCTCAGCTACTTAGGGTCCCGCAAGCCATCCTGGACATGATCGCTGG
TGCCCACTGGGGAGTCCTAGCGGGCATAGCGTATTTCTCCATGGTGGGCAACTGGGCGAAGGTCCTAGTA
GTGCTGTTGCTGTTTGCCGGCGTCGACGCAACCACCTACACCACCGGGGGGACAATTGCTGCTGGTACGG
CATCACTCACCAGGCTTTTTACTTCGGGCGCCAAGCAAGATATCCAGCTGATCA

>1371_S64_L001_R1_001.fastq_285_1a_6
CCCCTACAACAGCGCTGGTAGTGGCTCAGCTACTTAGGATCCCGCAAGCCATCCTGGACATGATCGCTGG
TGCCCACTGGGGAGTCCTAGCGGGCATAGCGTATTTCTCCATGGTGGGCAACTGGGCGAAGGTCCTGGTA
GTGCTGTTGCTGTTTGCCGGCGTCGACGCACAGACCTACGTCACCGGGGGGACAGTTGCTGCTACTACGG
CATCACTCAGCAGGTTTCTTAGTCCGGGCGCCAAGCAGGATATCCAGCTGATCA

>1371_S64_L001_R1_001.fastq_286_1a_5
CCCCTACAACAGCGCTGGTAGTGGCTCAGCTACTTAGGGTCCCGCAAGCCATCCTGGACATGATCGCTGG
TGCCCACTGGGGAGTCCTAGCGGGCATAGCGTATTTCTTCATGGTGGGCAACTGGGCGAAGGTCCTAGTA
GTGCTGTTGCTGTTTGCCGGCGTCGACGCAACCACCTACACCACCGGGGGGACAATTGCTGCTGGTACGG
CATCACTCACCAGGCTTTTTACTCCGGGCGCCAAGCAAGATATCCAGCTGATCA

>1371_S64_L001_R1_001.fastq_287_1a_5
CCCCTACAACAGCGCTGGTAGTGGCTCAGCTACTTAGGATCCCGCAAGCCATCCTGGACATGATCGCTGG
TGCCCACTGGGGAGTCCTAGCGGGCATAGCGTATTTCTCCATGGTGGGCAACTGGGCGAAGGTCCTGGTA
GTGCTGTTGCTGTTTGCCGGCGTCGACGCACAGACCTACGTCACCGGGGGGACGGTTGCTGCTACTACGG
CATCACTCAGCAGGTTTCTTAGTCCGGGCGCCAAGCAAGATATCCAGCTGATCA

>1371_S64_L001_R1_001.fastq_288_1a_5
CCCCTACAACAGCGCTGGTAGTGGCTCAGCTACTTAGGGTCCCGCAAGCCATCCTGGACATGATCGCTGG
TGCCTACTGGGGAGTCCTAGCGGGCATAGCGTATTTCTCCATGGTGGGCAACTGGGCGAAGGTCCTAGTA
GTGCTGTTGCTGTTTGCCGGCGTCGACGCAACCACCTACACCACCGGGGGGACAATTGCTGCTGGTACGG
CATCACTCACCAGGCTTTTTACTCCGGGCGCCAAGCAAGATATCCAGCTGATCA

>1371_S64_L001_R1_001.fastq_289_1a_5
CCCCTACAACAGCGCTGGTAGTGGCTCAGCTACTTAGGGTCCCGCAAGCCATCCTGGACATGATCGCTGG
TGCCCACTGGGGAGTCCTAGCGGGCATAGCGTATTTCTCCATGGTGGGCAATTGGGCGAAGGTCCTGGTA
GTGCTGTTGCTGTTTGCCGGCGTCGACGCACAAACCTACACCACCGGGGGGTCAGTCGCTGCTACTACGG
CAGCATTCACCAGGTTTCTTAATCCGGGCGCCAAGCAAGATATCCAGCTGATCA

>1371_S64_L001_R1_001.fastq_290_1a_5
CCCCTACAACAGCGCTGGTAGTGGCTCAGCTACTTAGGGTCCCGCAAGCCATCCTGGACATGATCGCTGG
TGCCCACTGGGGAGTCCTAGCGGGCATAGCGTATTTCTCCATGGTGGGCAACTGGGCGAAGGTCCTAGTA
GTGCTGTTGCTGTTTGCCGGCATCGACGCAACCACCTACACCACCGGGGGGACAATTGCTGCTGGTACGG
CATCACTCACCAGGCTTTTTACTCCGGGCGCCAAGCAAGATATCCAGCTGATCA

>1371_S64_L001_R1_001.fastq_291_1a_5
CCCCTACAACAGCGCTGGTAGTGGCTCAGCTATTTAGGGTCCCGCAAGCCATCCTGGACATGATCGCTGG
TGCCCACTGGGGAGTCCTAGCGGGCATAGCGTATTTCTCCATGGTGGGCAACTGGGCGAAGGTCCTAGTA
GTGCTGTTGCTGTTTGCCGGCGTCGACGCAACCACCTACACCACCGGGGGGACAATTGCTGCTGGTACGG
CATCACTCACCAGGCTTTTTACTCCGGGCGCCAAGCAAGATATCCAGCTGATCA

>1371_S64_L001_R1_001.fastq_292_1a_5
CCCCTACAACAGCGCTGGTAGTGGCTCAGCTACTTAGGGTCCCGCAAGCCATCCTGGACATGATCGCTGG
TGCCCACTGGGGAGTCCTAGCGGGCATAGCGTATTTCTCCATGGTGGGCAACTGGGCGAAGGTCCTAGTA
GTGCTGTTGCTGTTTGCCGGCGTCGACGCAACCACCTACACCACCGGGGGGACAATTGCTGCTGGTACGG
CCTCACTCACCAGGCTTTTTACTCCGGGCGCCAAGCAAGATATCCAGCTGATCA

>1371_S64_L001_R1_001.fastq_293_1a_5
CCCCTACAACAGCGCTGGTAGTGGCTCAGCTACTTAGGGTCCCGCAAGCCATCCTGGACATGATCGCTGG
TGCCCACTGGGGAGTCCTAGCGGGCATAGCGTATTTCTCCATGGTGGGCAACTGGGCGAAGGTCCTGGTA
GTGCTGTTGCTGTTTGCCGGCGTCGACGCACAGACCTACGTCACCGGGGGGACAGTTGCTGCTACTACGG
CAACATTCAGCAGGTTTCTTAGTCCGGGCGCCAAGCAAGATATCCAGCTGATCA

>1371_S64_L001_R1_001.fastq_294_1a_5
CCCCTACAACAGCGCTGGTAGTGGCTCAGCTACTTAGGGTCCCGCAAGCCATCCTGGACATGATCGCTGG
TGCCCACTGGGGAGTCCTAGCGGGCATAGCGTATTTCTCCATGGTGGGCAACTGGGCGAAGGTCCTAGTA
GTGCTGTTGCTGTTTGCCGGCGTCGACGCAACCACCTACACCACCGAGGGGACAATTGCTGCTGGTACGG
CATCACTCACCAGGCTTTTTACTCCGGGCGCCAAGCAAGATATCCAGCTGATCA

>1371_S64_L001_R1_001.fastq_295_1a_5
CCCCTACAACAGCGCTGGTAGTGGCTCAGCTACTTAGGGTCCCGCAAGCCATCCTGGACATGATCGCTGG
TGCCCACTGGGGAGTCCTAGCGGGCATAGCGTATTTCTCCATGGTGGGCAACTGGGCGAAGGTCCTAGTA
GTGCTGTTGCTGTTTGCCGGCGTCGACGCAACCACCTACACCACCGGGGGGACAATTGCTGCTGGTACGG
CATCACTCACCAGGCTTTTTACTCCGGGCGCCAAGCAAAATATCCAGCTGATCA

>1371_S64_L001_R1_001.fastq_296_1a_5
CCCCTACAACAGCGCTGGTAGTGGCTCAGCTACTTAGGATCCCGCAAGCCATCCTGGACATGATCGCTGG
TGCCCACTGGGGAGTCCTAGCGGGCATAGCGTATTTCTCCATGGTGGGCAACTGGGCGAAGGTCCTGGTA
GTGCTGTTGCTGTTTGCCGGCGTCGACGCACAGACCTACGTCACAGGGGGGACAGTTGCTGCTACTACGG
CATCACTCAGCAGGTTTCTTAGTCCGGGCGCTAAGCAAGATATCCAGCTGATCA

>1371_S64_L001_R1_001.fastq_297_1a_5
CCCCTACAACAGCGCTGGTAGTGGCTCAGCTACTTAGGGTCCCGCAAGCCATCCTGGACATGATCGCTGG
TGCCCACTGGGGAGTCCTAGCGGGCATAGCGTATTTCTCCATGGTGGGCAACTGGGCGAAGGTCCTAGTA
GTGCTGTTGCTGTTTGCCGGCGTCGACGCAACCACCTACACCACCGGGGGGACAATTGCTGCTGGAACGG
CATCACTCACCAGGCTTTTTACTCCGGGCGCCAAGCAAGATATCCAGCTGATCA

>1371_S64_L001_R1_001.fastq_298_1a_5
CCCCTACAACAGCGCTGGTAGTGGCTCAGCTACTTAGGGTCCCGCAAGCCATCCTGGACATGATCGCTGG
TGCCCACTGGGGAGTCCTAGCGGGCATAGCGTATTTCTCCATGGTGGGCAACTGGGCGAAGGTCCTAGTA
GTGCTGTTGCTGTTTGCCGGCGTCGACGCACAAACCTACACCACCGGGGGGTCAGTCGCTGCTACTACGG
CAGCATTCACCAGGTTTCTTAATCCGGGCGCCAAGCAAGATATCCAGCTGATCA

>1371_S64_L001_R1_001.fastq_299_1a_5
CCCCTACAACAGCGCTGGTAGTGGCTCAGCTACTTAGGGTCCCGCAAGCCATCCTGGACATGATCGCTGG
TGCCCACTGGGGAGTCCTAGCGGGCATAGCGTATTTCTCCATGGTGGGCAACTGGGCGAAGGTCCTGGTA
GTGCTGTTGCTGTTTGCCGGCGTCGACGCACAGACCTACGTCACCGGGGGGACAGTTGCTGCTACTACGG
CATCACTCACCAGGCTTTTTACTCCGGGCGCCAAGCAAGATATCCAGCTGATCA

>1371_S64_L001_R1_001.fastq_300_1a_5
CCCCTACAACAACGCTGGTAGTGGCTCAGCTACTTAGGGTCCCGCAAGCCATCCTGGACATGATCGCTGG
TGCCCACTGGGGAGTCCTAGCGGGCATAGCGTATTTCTCCATGGTGGGCAACTGGGCGAAGGTCCTAGTA
GTGCTGTTGCTGTTTGCCGGCGTCGACGCAACCACCTACACCACCGGGGGGACAATTGCTGCTGGTACGG
CATCACTCACCAGGCTTTTTACTCCGGGCGCCAAGCAAGATATCCAGCTGATCA

>1371_S64_L001_R1_001.fastq_301_1a_5
CCCCTACAACAGCGCTGGTAGTGGCTCAGCTACTTAGGGTCCCGCAAGCCATCCTGGACATGATCGCTGG
TGCCCACTGGGGAGTCCTAGCGGGCATAGCGTATTTCTCCATGGTGGGCAACTGGGCGAAGGTTCTAGTA
GTGCTGTTGCTGTTTGCCGGCGTCGACGCAACCACCTACACCACCGGGGGGACAATTGCTGCTGGTACGG
CATCACTCACCAGGCTTTTTACTCCGGGCGCCAAGCAAGATATCCAGCTGATCA

>1371_S64_L001_R1_001.fastq_302_1a_5
CCCCTACAACAGCGCTGGTAGTGGCTCGGCTACTTAGGGTCCCGCAAGCCATCCTGGACATGATCGCTGG
TGCCCACTGGGGAGTCCTAGCGGGCATAGCGTATTTCTCCATGGTGGGCAACTGGGCGAAGGTCCTAGTA
GTGCTGTTGCTGTTTGCCGGCGTCGACGCAACCACCTACACCACCGGGGGGACAATTGCTGCTGGTACGG
CATCACTCACCAGGCTTTTTACTCCGGGCGCCAAGCAAGATATCCAGCTGATCA

>1371_S64_L001_R1_001.fastq_303_1a_5
CCCCTACAACAGCGCTGGTAGTGGCTCAGCTACTTAGGATCCCGCAAGCCATCCTGGACATGATCGCTGG
TGCCCACTGGGGAGTCCTAGCGGGCATAGCGTATTTCTCCATGGTGGGCAACTGGGCGAAGGTCCTGGTA
GTGCTGTTGCTGTTTGCCGGCGTCGACGCACAGACCTACGTCACCGGGGGGACAGTTGCTGCTACTACGG
CATCACTCAGCAGGTTTCTCAGTCCGGGCGCCAAGCAAGATATCCAGCTGATCA

>1371_S64_L001_R1_001.fastq_304_1a_5
CCCCTACAACAGCGCTGGTAGTGGCTCAGCTACTTAGGATCCCGCAAGCCATCCTGGACATGATCGCTGG
TGCCCACTGGGGAGTCCTAGCGGGCATAGCGTATTTCTCCATGGTGGGCAACTGGGCGAAGGTCCTGGTA
GTGCTGTTGCTGTTTGCCGGCGTCGACGCACAGACCTACGTCACAGGGGGGACAGTTGCTGCTACTACGG
CATCACTCAGCAGGTTTCTTAGTCCGGGCGCCAAGCAAGACATCCAGCTGATCA

>1371_S64_L001_R1_001.fastq_305_1a_5
CCCCTACAACAGCGCTGGTAGTGGCTCAGCTACTTAGGATCCCGCAAGCCATCCTGGACATGATCGCTGG
TGCCCACTGGGGAGTCCTAGCGGGCATAGCGTATTTCTCCATGGTGGGCAACTGGGCGAAGGTCCTGGTA
GTGCTGTTGCTGTTTGCCGGCGTCGACGCACAGACCTACGTCACCGGGGGGACAGTTGCTGCTACTACGG
CATCACTCAGCAGGTTCCTTAGTCCGGGCGCCAAGCAAGATATCCAGCTGATCA

>1371_S64_L001_R1_001.fastq_306_1a_5
CCCCTACAACAGCGCTGGTAGTGGCTCAGCTACTTAGGATCCCGCAAGCCATCCTGGACATGATCGCTGG
CGCCCACTGGGGAGTCCTAGCGGGCATAGCGTATTTCTCCATGGTGGGCAACTGGGCGAAGGTCCTGGTA
GTGCTGTTGCTGTTTGCCGGCGTCGACGCACAGACCTACGTCACCGGGGGGACAGTTGCTGCTACTACGG
CATCACTCAGCAGGTTTCTTAGTCCGGGCGCCAAGCAAGATATCCAGCTGATCA

>1371_S64_L001_R1_001.fastq_307_1a_5
CCCCTACAACAGCGCTGGTAGTGGCTCAGCTACTTAGGGTCCCGCAAGCCATCCTGGACATGATCGCTGG
TGCCCACTGGGGAGTCCTAGCGGGCATAGCGTATTTCTCCATGGTGGGCAACTGGGCGAAGGTCCTAGTA
GTGCTGTTGCTGTTTGCCGGCGTCGACGCAACCACCTACACCACCGGGGGGACAATTGCTGCTGGTACGA
CATCACTCACCAGGCTTTTTACTCCGGGCGCCAAGCAAGATATCCAGCTGATCA

>1371_S64_L001_R1_001.fastq_308_1a_5
CCCCTACAACAGCGCTGGTAGTGGCTCAGCTACTTAGGATCCCGCAAGCCATCCTGGACATGATCGCTGG
TGCCCACTGGGGAGTCCTAGCGGGCATAGCGTATTTCTCCATGGTGGGCAACTGGGCGAAGGTCCTGGTA
GTGCTGTTGCTGTTTGCCGGCGTTGACGCACAGACCTACGTCACCGGGGGGACAGTTGCTGCTACTACGG
CAACACTCAGCAGTTTTCTTAGTCCGGGCGCCAAGCAAGATATCCAGCTGATCA

>1371_S64_L001_R1_001.fastq_309_1a_5
CCCCTACAACAGCGCTGGTAGGGGCTCAGCTACTTAGGGTCCCGCAAGCCATCCTGGACATGATCGCTGG
TGCCCACTGGGGAGTCCTAGCGGGCATAGCGTATTTCTCCATGGTGGGCAACTGGGCGAAGGTCCTAGTA
GTGCTGTTGCTGTTTGCCGGCGTCGACGCAACCACCTACACCACCGGGGGGACAATTGCTGCTGGTACGG
CATCACTCACCAGGCTTTTTACTCCGGGCGCCAAGCAAGATATCCAGCTGATCA

>1371_S64_L001_R1_001.fastq_310_1a_5
CCCCTACAACAGCGCTGGTAGTGGCTCAGCTACTTAGGATCCCGCAAGCCATCCTGGACATGATCGCTGG
CGCCCACTGGGGAGTCCTAGCGGGCATAGCGTATTTCTCCATGGTGGGCAACTGGGCGAAGGTCCTAGTA
GTGCTGTTGCTGTTTGCCGGCGTCGACGCAACCACCTACACCACCGGGGGGACAATTGCTGCTGGTACGG
CATCACTCACCAGGCTTTTTACTCCGGGCGCCAAGCAAGATATCCAGCTGATCA

>1371_S64_L001_R1_001.fastq_311_1a_5
CCCCTACCACAGCGCTGGTAGTGGCTCAGCTACTTAGGGTCCCGCAAGCCATCCTGGACATGATCGCTGG
TGCCCACTGGGGAGTCCTAGCGGGCATAGCGTATTTCTCCATGGTGGGCAACTGGGCGAAGGTCCTAGTA
GTGCTGTTGCTGTTTGCCGGCGTCGACGCAACCACCTACACCACCGGGGGGACAATTGCTGCTGGTACGG
CATCACTCACCAGGCTTTTTACTCCGGGCGCCAAGCAAGATATCCAGCTGATCA

>1371_S64_L001_R1_001.fastq_312_1a_5
CCCCTACAACAGCGCTGGTAGTGGCTCAGCTACTTAGGGTCCCGCAAGCCATCCTGGACATGATAGCTGG
TGCCCACTGGGGAGTCCTAGCGGGCATAGCGTATTTCTCCATGGTGGGCAACTGGGCGAAGGTCCTAGTA
GTGCTGTTGCTGTTTGCCGGCGTCGACGCAACCACCTACACCACCGGGGGGACAATTGCTGCTGGTACGG
CATCACTCACCAGGCTTTTTACTCCGGGCGCCAAGCAAGATATCCAGCTGATCA

>1371_S64_L001_R1_001.fastq_313_1a_5
CCCCTACAACAGCGCTGGTAGTGGCTCAGCTACTTAGGATCCCGCAAGCCATCCTGGACATGATCGCTGG
TGCCCACTGGGGAGTCCTAGCGGGCATAGCGTATTTCTCCATGGTGGGCAACTGGGCGAAGGTCCTGGTA
GTGCTGTTGCTGTTTGCCGGCGTCGACGCACAGACCTACGTCACAGGGGGGACAGTTGCTGCTACTACGG
CATCACTCAGCAGGTTTCTTACTCCGGGCGCCAAGCAAGATATCCAGCTGATCA

>1371_S64_L001_R1_001.fastq_314_1a_5
CCCCTACAACAGCGCTGGTAGTGGCTCAGCTACTTAGGATCCCGCAAGCCATCCTGGACATGATCGCTGG
TGCCCACTGGGGAGTCCTAGCGGGCATAGCGTATTTCTCCATGGTGGGCAACTGGGCGAAGGTCCTGGTA
GTGCTGTTGCTGTTTGCCGGCGTCGACGCACAGACCTACGTCACAGGGGGGACAGTTGCTGCTACTACGG
CAACACTCAGCAGGTTTCTTAGTCCGGGCGCCAGGCAAGACATCCAGCTGATCA

>1371_S64_L001_R1_001.fastq_315_1a_5
CCCCTACAACAGCGCTGGTAGTGGCTCAGCTACTTAGGATCCCGCAAGCCATCCTGGACATGATCGCTGG
TGCCCACTGGGGAGTCCTAGCGGGCATAGCGTATTTCTCCATGGTGGGCAACTGGGCGAAGGTCCTAGTA
GTGCTGTTGCTGTTTGCCGGCGTCGACGCAACCACCTACACCACCGGGGGGACAATTGCTGCTGGTACGG
CATCACTCACCAGGCTTTTTACTCCGGGCGCCAAGCAAGACATCCAGCTGATCA

>1371_S64_L001_R1_001.fastq_316_1a_5
CCCCTACAACAGCGCTGGTAGTGGCTCAGCTACTTAGGATCCCGCAAGCCACCCTGGACATGATCGCTGG
TGCCCACTGGGGAGTCCTAGCGGGCATAGCGTATTTCTCCATGGTGGGCAACTGGGCGAAGGTCCTGGTA
GTGCTGTTGCTGTTTGCCGGCGTCGACGCACAGACCTACGTCACAGGGGGGACAGTTGCTGCTACTACGG
CATCACTCAGCAGGTTTCTTAGTCCGGGCGCCAAGCAAGATATCCAGCTGATCA

>1371_S64_L001_R1_001.fastq_317_1a_5
CCCCTACAACAGCGCTGGTAGTGGCTCAGCTACTTAGGATCCCGCAAGCCATCCTGGACATGATCGCTGG
TGCCCACTGGGGAGTCCTAGCGGGCATAGCGTATTTCTCCATGGTGGGCAACTGGGCGAAGGTCCTAGTA
GTGCTGTTGCTGTTTGCCGGCGTCGACGCAGCCACCTACACCACCGGGGGGACAATTGCTGCTGGTACGG
CATCACTCACCAGGCTTTTTACTCCGGGCGCCAAGCAAGATATCCAGCTGATCA

>1371_S64_L001_R1_001.fastq_318_1a_5
CCCCTACAACAGCGCTGGTAGTGGCTCAGCTACTTAGGGTCCCGCAAGCCATCCTGGACATGATCGCTGG
TGCCCACCGGGGAGTCCTAGCGGGCATAGCGTATTTCTCCATGGTGGGCAACTGGGCGAAGGTCCTAGTA
GTGCTGTTGCTGTTTGCCGGCGTCGACGCAACCACCTACACCACCGGGGGGACAATTGCTGCTGGTACGG
CATCACTCACCAGGCTTTTTACTCCGGGCGCCAAGCAAGATATCCAGCTGATCA

>1371_S64_L001_R1_001.fastq_319_1a_5
CCCCTACAACAGCGCTGGTAGTGGCTCAGCTACTTAGGGTCCCGCAAGCCATCCTGGACATGATCGCTGG
TGCCCACTGGGGAGTCCTAGCGGGCATAGCGTATTTCTCCATGGTGGGCAACTGGGCGAAAGTCCTAGTA
GTGCTGTTGCTGTTTGCCGGCGTCGACGCAACCACCTACACCACCGGGGGGACAATTGCTGCTGGTACGG
CATCACTCACCAGGCTTTTTACTCCGGGCGCCAAGCAAGATATCCAGCTGATCA

>1371_S64_L001_R1_001.fastq_320_1a_5
CCCCTACAACAGCGCTGGTAGTGGCTCAGCTACTTAGGATCCCGCAAGCCATCCTGGACATGATCGCTGG
TGCCCACTGGGGAGTCCTAGCGGGCATAGCGTATTTCTCCATGGTGGGCAACTGGGCGAAGGTCCTAGTA
GTGCTGTTGCTGTTTGCCGGCGTCGACGCAACCACCTACACCACCGGGGGGACAATTGCTGCTGGTACGG
CATCACTCACCAGGCTTTTTACTCCGGGCGCCAAGCAGGATATCCAGCTGATCA

>1371_S64_L001_R1_001.fastq_321_1a_5
CCCCTACAACAGCACTGGTAGTGGCTCAGCTACTTAGGATCCCGCAAGCCATCCTGGACATGATCGCTGG
TGCCCACTGGGGAGTCCTAGCGGGCATAGCGTATTTCTCCATGGTGGGCAACTGGGCGAAGGTCCTGGTA
GTGCTGTTGCTGTTTGCCGGCGTCGACGCACAGACCTACGTCACCGGGGGGACAGTTGCTGCTACTACGG
CATCACTCAGCAGGTTTCTTAGTCCGGGCGCCAAGCAAGATATCCAGCTGATCA

>1371_S64_L001_R1_001.fastq_322_1a_5
CCCCTACAACAGCGCTGGTAGTGGCTCAGCTACTTAGGGTCCCGCAAGCCATCCTGGACATGATCGCTGG
TGCCCACTGGGGAGTCCTAGCGGGCGTAGCGTATTTCTCCATGGTGGGCAACTGGGCGAAGGTCCTAGTA
GTGCTGCTGCTGTTTGCCGGCGTCGACGCAACCACCTACACCACCGGGGGGACAATTGCTGCTGGTACGG
CATCACTCACCAGGCTTTTTACTCCGGGCGCCAAGCAAGATATCCAGCTGATCA

>1371_S64_L001_R1_001.fastq_323_1a_5
CCCCCACAACAGCGCTGGTAGTGGCTCAGCTACTTAGGATCCCGCAAGCCATCCTGGACATGATCGCTGG
TGCCCACTGGGGAGTCCTAGCGGGCATAGCGTATTTCTCCATGGTGGGCAACTGGGCGAAGGTCCTGGTA
GTGCTGTTGCTGTTTGCCGGCGTCGACGCACAGACCTACGTCACCGGGGGGACAGTTGCTGCTACTACGG
CAACACTCAGCAGGTTTCTTAGTCCGGGCGCCAGGCAAGATATCCAGCTGATCA

>1371_S64_L001_R1_001.fastq_324_1a_5
CCCCTACAACAGCGCTGGTAGTGGCTCAGCTACTTAGGGTCCCGCAAGCCATCCTGGACATGATCGCTGG
TGCCCACTGGGGAGTCCTAGCGGGCATAGCGTATTTCTCCATGGTGGGCAACTGGGCGAAGGTCCTAGTA
GTGCTGTTGCTGTTTGCCGGCGTCGACGCAACCACCTACACCACCGGGGGGACAATTGCTGCCGGTACGG
CATCACTCACCAGGCTCTTTACTCCGGGCGCCAAGCAAGATATCCAGCTGATCA
