# Supplementary material for: HCV transmission in high-risk communities in Bulgaria
Source: PLoS One. 2019 Mar 5;14(3):e0212350. doi: 10.1371/journal.pone.0212350 (PMC6400337; doi:10.1371/journal.pone.0212350)
Supplement: S1 File — (ZIP) [file pone.0212350.s002.zip › 1377_S46_L001_R1_001.fastq_1a_freq5.fas]

>1377_S46_L001_R1_001.fastq_1_1a_1200
CCCCAACAACAGCGCTGGTAGTAGCTCAGCTGCTCAGGGTCCCGCAAGCCATCTTGGACATGATCGCAGG
TGCCCACTGGGGAGTCCTAGCGGGCATAGCGTATTTCTCCATGGTGGGCAACTGGGCGAAGGTCCTGGTG
GTGCTGTTGCTGTTTGCCGGCGTCGATGCGACTACCCACGTCTCCGGGGGAACCATTGCTCAGACCACTG
CTAGACTCACCAGCCTCTTCAGTCCCGGCCCCCAGCAAAATGTCCAGCTGATCA

>1377_S46_L001_R1_001.fastq_2_1a_668
CCCCAACAACAGCGCTGGTAGTAGCTCAGCTGCTCAGGGTCCCGCAAGCCATCTTGGACATGATCGCAGG
TGCCCACTGGGGAGTCCTAGCGGGCATAGCGTATTTCTCCATGGTGGGCAACTGGGCGAAGGTCCTGGTG
GTGCTGTTGCTGTTTGCCGGCGTCGATGCGACTACCCACGTCAGCGGGGGAACCATTGCTCAGACCACGG
CTAGACTCACCAGCCTCTTCAGTCCCGGCCCCCAGCAAAATGTCCAGCTGATCA

>1377_S46_L001_R1_001.fastq_3_1a_539
CCCCAACAACAGCGCTGGTAGTAGCTCAGCTGCTCAGGGTCCCGCAAGCCATCTTGGACATGATCGCAGG
TGCCCACTGGGGAGTCCTAGCGGGCATAGCGTATTTCTCCATGGTGGGCAACTGGGCGAAGGTCCTGGTG
GTGCTGTTGCTGTTTGCCGGCGTCGATGCGACTACCTACGCCACCGGGGCAGCCATTGCTCACAACACGG
CTAGACTCACCAGCCTCTTTAGTCCCGGCCCCCAGCAAAATGTCCAGCTGATCA

>1377_S46_L001_R1_001.fastq_4_1a_462
CCCCAACAACAGCGCTGGTAGTAGCTCAGCTGCTCAGGGTCCCGCAAGCCATCTTGGACATGATCGCAGG
TGCCCACTGGGGAGTCCTAGCGGGCATAGCGTATTTCTCCATGGTGGGCAACTGGGCGAAGGTCCTGGTG
GTGCTGTTGCTGTTTGCCGGCGTCGATGCGACTACCTACACCACCGGGGGAGCCGCTGGCCACACCACGG
CTAGACTCACCAGCCTCTTCAGTCCCGGCCCCCAGCAAAATGTCCAGCTGATCA

>1377_S46_L001_R1_001.fastq_5_1a_353
CGCCAACAACAGCGCTGGTAGTAGCTCAGCTGCTCAGGGTCCCGCAAGCCATCTTGGACATGATCGCAGG
TGCCCACTGGGGAGTCCTAGCGGGCATAGCGTATTTCTCCATGGTGGGCAACTGGGCGAAGGTCCTGGTG
GTGCTGCTGCTGTTTGCCGGCGTCGATGCGACTACCCACGTCAGCGGGGGAACCATTGCTCAGACCACGG
CTAGACTCACCAGCCTCTTCAGTCCCGGCCCCCAGCAAAATGTCCAGCTGATCA

>1377_S46_L001_R1_001.fastq_6_1a_289
CCCCAACAACAGCGCTGGTAGTAGCTCAGCTGCTCAGGGTCCCGCAAGCCATCTTGGACATGATCGCAGG
TGCCCACTGGGGAGTCCTAGCGGGCATAGCGTATTTCTCCATGGTGGGCAACTGGGCGAAGGTCCTGGTG
GTGCTGTTGCTGTTTGCCGGCGTCGATGCGACTACCTACACCACCGGGGGAGCCGCTGGTCACACCACGG
CCAGACTCACCAGCCTCTTCAGTCCCGGCCCCCAGCAAAATGTCCAGCTGATCA

>1377_S46_L001_R1_001.fastq_7_1a_256
CCCCAACAACAGCGCTGGTAGTAGCTCAGCTGCTCAGGGTCCCGCAAGCCATCTTGGACATGATCGCAGG
TGCCCACTGGGGAGTCCTAGCGGGCATAGCGTATTTCTCCATGGTGGGCAACTGGGCGAAGGTCCTGGTG
GTGCTGTTGCTGTTTGCCGGCGTCGATGCGACTACCTACGCCACCGGGGCAGCCATTGCTCACAACACGG
CTAGACTCACCAGCCTCTTCAGTCCCGGCCCCCGGCAAAATGTCCAGCTGATCA

>1377_S46_L001_R1_001.fastq_8_1a_226
CCCCAACAACAGCGCTGGTAGTAGCTCAGCTGCTCAGGGTCCCGCAAGCCATCTTGGACATGATCGCAGG
TGCCCACTGGGGAGTCCTAGCGGGCATAGCGTATTTCTCCATGGTGGGCAACTGGGCGAAGGTCCTGGTG
GTGCTGTTGCTGTTTGCCGGCGTCGATGCGACTACCTACGCCACCGGGGCAGCCATTGCTCACAACACGG
CTAGACTCACCAGCCTCTTCAGTCCCGGCCCCCAGCAAAATGTCCAGCTGATCA

>1377_S46_L001_R1_001.fastq_9_1a_188
CCCCAACAACAGCGCTGGTAGTAGCTCAGCTGCTCAGGGTCCCGCAAGCCATCTTGGACATGATCGCAGG
TGCCCACTGGGGAGTCCTAGCGGGCATAGCGTATTTCTCCATGGTGGGCAACTGGGCGAAGGTCCTGGTG
GTGCTGCTGCTGTTTGCCGGCGTCGATGCGACTACCCACGTCAGCGGGGGAACCATTGCTCAGACCACGG
CTAGACTCACCAGCCTCTTCAGTCCCGGCCCCCAGCAAAATGTCCAGCTGATCA

>1377_S46_L001_R1_001.fastq_10_1a_78
CGCCAACAACAGCGCTGGTAGTAGCTCAGCTGCTCAGGGTCCCGCAAGCCATCTTGGACATGATCGCAGG
TGCCCACTGGGGAGTCCTAGCGGGCATAGCGTATTTCTCCATGGTGGGCAACTGGGCGAAGGTCCTGGTG
GTGCTGTTGCTGTTTGCCGGCGTCGATGCGACTACCCACGTCTCCGGGGGAACCATTGCTCAGACCACTG
CTAGACTCACCAGCCTCTTCAGTCCCGGCCCCCAGCAAAATGTCCAGCTGATCA

>1377_S46_L001_R1_001.fastq_11_1a_75
CCCCAACAACAGCGCTGGTAGTAGCTCAGCTGCTCAGGGTCCCGCAAGCCATCTTGGACATGATCGCAGG
TGCTCACTGGGGAGTCCTAGCGGGCATAGCGTATTTCTCCATGGTGGGCAACTGGGCGAAGGTCCTGGTG
GTGCTGTTGCTGTTTGCCGGCGTCGATGCGACTACCTACGCCACCGGGGCAGCCATTGCTGACAGCACGG
CTAGACTCACCAGCCTCTTCAGTCCCGGCCCCCAGCAAAATGTCCAGCTGATCA

>1377_S46_L001_R1_001.fastq_12_1a_70
CCCCAACAACAGCGTTGGTAGTAGCTCAGCTGCTCAGGATCCCGCAAGCCATCTTGGACATGATCGCAGG
TGCCCACTGGGGAGTCCTAGCGGGCATAGCGTATTTCTCCATGGTGGGCAACTGGGCGAAGGTCCTGGTG
GTGCTGTTGCTGTTTGCCGGCGTCGATGCGACTACCCACGTCAGCGGGGGAACCATTGCTCAGACCACGG
CTAGACTCACCAGCCTCTTCAGTCCCGGCCCCCAGCAAAATGTCCAGCTGATCA

>1377_S46_L001_R1_001.fastq_13_1a_65
CCCCAACAACAGCGCTGGTAGTAGCTCAGCTGCTCAGGGTCCCGCAAGCCATCTTGGACATGATCGCAGG
TGCCCACTGGGGAGTCCTAGCGGGCATAGCGTATTTCTCCATGGTGGGCAACTGGGCGAAGGTCCTGGTG
GTGCTGTTGCTGTTTGCCGGCGTCGATGCGACTACCCACGTCAGCGGGGGAACCATTGCTCAGACTACGG
CTAGACTCACCAGCCTCTTCAGTCCCGGCCCCCAGCAAAATGTCCAGCTGATCA

>1377_S46_L001_R1_001.fastq_14_1a_65
CCCCAACAACAGCGCTGGTAGTAGCTCAGCTGCTCAGGGTCCCGCAAGCCATCTTGGACATGATCGCAGG
TGCCCACTGGGGAGTCCTAGCGGGCATAGCGTATTTCTCCATGGTGGGCAACTGGGCGAAGGTCCTGGTG
GTGCTGTTGCTGTTTGCCGGCGTCGATGCGACTACCTACGCCACCGGGGCAGCCATTGCTCAGAGCACGG
CTAGATTCACCAGCCTCTTCAGTCCCGGCCCCCGGCAAAATGTCCAGCTGATCA

>1377_S46_L001_R1_001.fastq_15_1a_63
CCCCGACAACAGCGCTGGTAGTAGCTCAGCTGCTCAGGGTCCCGCAAGCCATCTTGGACATGATCGCAGG
TGCCCACTGGGGAGTCCTAGCGGGCATAGCGTATTTCTCCATGGTGGGCAACTGGGCGAAGGTCCTGGTG
GTGCTGTTGCTGTTTGCCGGCGTCGATGCGACTACCCACGTCAGCGGGGGAACCATTGCTCAGACTACGG
CTAGACTCACCAGCCTCTTCAGTCCCGGCCCCCAGCAAAATGTCCAGCTGATCA

>1377_S46_L001_R1_001.fastq_16_1a_57
CCCCAACAACAGCGCTGGTAGTAGCTCAGCTGCTCAGGGTCCCGCAAGCCATCTTGGACATGATCGCAGG
TGCCCACTGGGGAGTCCTAGCGGGCATAGCGTATTTCTCCATGGTGGGCAACTGGGCGAAGGTCCTGGTG
GTGCTGTTGCTGTTTGCCGGCGTCGATGCGACTACCCACGTCAGCGGGGGAACCATTGCTCAGACCACGG
CCAGACTCACCAGCCTCTTCAGTCCCGGCCCCCAGCAAAATGTCCAGCTGATCA

>1377_S46_L001_R1_001.fastq_17_1a_56
CCCCAACAACAGCGCTGGTAGTAGCTCAGCTGCTCAGGGTCCCGCAAGCCATCTTGGACATGATCGCAGG
TGCCCACTGGGGAGTCCTAGCGGGCATAGCGTATTTCTCCATGGTGGGCAACTGGGCGAAGGTCCTGGTG
GTGCTGTTGCTGTTTGCCGGCGTCGATGCGACTACCTACGCCACCGGGGCAGCCATTGCTCATAACACGG
CTAGACTCACCAGCCTCTTCAGTCCCGGCCCCCAGCAAAATGTCCAGCTGATCA

>1377_S46_L001_R1_001.fastq_18_1a_52
CCCCAACAACAGCGCTGGTAGTAGCTCAGCTGCTCAGGGTCCCGCAAGCCATCTTGGACATGATCGCAGG
TGCCCACTGGGGAGTCCTAGCGGGCATAGCGTATTTCTCCATGGTGGGCAACTGGGCGAAGGTCCTGGTG
GTGCTGTTGCTGTTTGCCGGCGTCGATGCGACCACCCACGTCTCCGGGGGAACCATTGCTCAGACCACTG
CTAGACTCACCAGCCTCTTCAGTCCCGGCCCCCAGCAAAATGTCCAGCTGATCA

>1377_S46_L001_R1_001.fastq_19_1a_50
CCCCAACAACAGCGCTGGTAGTAGCTCAGCTGCTCAGGGTCCCGCAAGCCATCTTGGACATGATCGCAGG
TGCCCACTGGGGAGTCCTAGCGGGCATAGCGTATTTCTCCATGGTGGGCAACTGGGCGAAGGTCCTGGTG
GTGCTGTTGCTGTTTGCCGGCGTCGATGCGACTACCTACGCCACCGGGGCAGCCATTGCTGAGAGCACGG
CTAGACTCACCAGCCTCTTCAGTCCCGGCCCCCGGCAAAATGTCCAGCTGATCA

>1377_S46_L001_R1_001.fastq_20_1a_46
CCCCAACAACAGCGCTGGTAGTAGCCCAGCTGCTCAGGGTCCCGCAAGCCATCTTGGACATGATCGCAGG
TGCCCACTGGGGAGTCCTAGCGGGCATAGCGTATTTCTCCATGGTGGGCAACTGGGCGAAGGTCCTGGTG
GTGCTGTTGCTGTTTGCCGGCGTCGATGCGACTACCTACACCACCGGGGGAGCCGCTGGTCACACCACGG
CCAGACTCACCAGCCTCTTCAGTCCCGGCCCCCAGCAAAATGTCCAGCTGATCA

>1377_S46_L001_R1_001.fastq_21_1a_43
CCCCAACAACAGCGCTGGTAGTAGCTCAGCTGCTCAGGGTCCCGCAAGCCATCTTGGACATGATCGCAGG
TGCCCACTGGGGAGTCCTAGCGGGCATAGCGTATTTCTCCATGGTGGGCAACTGGGCGAAGGTCCTGGTG
GTGCTGTTGCTGTTTGCCGGCGTCGATGCGACTACCCACGTCTCCGGGGGAACCATTGCTCAGACCACGG
CTAGACTCACCAGCCTCTTCAGTCCCGGCCCCCAGCAAAATGTCCAGCTGATCA

>1377_S46_L001_R1_001.fastq_22_1a_43
CCCCAACAACAGCGCTGGTAGTAGCTCAGCTGCTCAGGGTCCCGCAAGCCATCTTGGACATGATCGCAGG
TGCCCACTGGGGAGTCCTAGCGGGCATAGCGTATTTCTCCATGGTGGGCAACTGGGCGAAGGTCCTGGTG
GTGCTGTTGCTGTTTGCCGGCGTCGATGCGACTACCTACGCCACCGGGGCAGCCATTGCTCACAACACGG
CTAGACTCACCAGCCTCTTCAGTCCCGGCCCCCAGCAAAATATCCAGCTGATCA

>1377_S46_L001_R1_001.fastq_23_1a_42
CGCCAACAACAGCGCTGGTAGTAGCTCAGCTGCTCAGGGTCCCGCAAGCCATCTTGGACATGATCGCAGG
TGCCCACTGGGGAGTCCTAGCGGGCATAGCGTATTTCTCCATGGTGGGCAACTGGGCGAAGGTCCTGGTG
GTGCTGTTGCTGTTTGCCGGCGTCGATGCGACTACCCACGTCAGCGGGGGAACCATTGCTCAGACCACGG
CTAGACTCACCAGCCTCTTCAGTCCCGGCCCCCAGCAAAATGTCCAGCTGATCA

>1377_S46_L001_R1_001.fastq_24_1a_40
CCCCAACAACAGCGCTGGTAGTAGCTCAGCTGCTCAGGGTCCCGCAAGCCATCTTGGACATGATCGCAGG
TGCCCACTGGGGAGTCCTAGCGGGCATAGCGTATTTCTCCATGGTGGGCAACTGGGCGAAGGTCCTGGTG
GTGCTGTTGCTGTTTGCCGGCGTCGATGCGACTACCTACACCACCGGGGGAGCCGCTGGCCACACCGCGG
CTAGACTCACCAGCCTCTTCAGTCCCGGCCCCCAGCAAAATGTCCAGCTGATCA

>1377_S46_L001_R1_001.fastq_25_1a_33
CGCCAACAACAGCGCTGGTAGTAGCTCAGCTGCTCAGGGTCCCGCAAGCCATCTTGGACATGATCGCAGG
TGCCCACTGGGGAGTCCTAGCGGGCATAGCGTATTTCTCCATGGTGGGCAACTGGGCGAAGGTCCTGGTG
GTGCTGTTGCTGTTTGCCGGCGTCGATGCGACTACCTACGCCACCGGGGCAGCCATTGCTCACAACACGG
CTAGACTCACCAGCCTCTTTAGTCCCGGCCCCCAGCAAAATGTCCAGCTGATCA

>1377_S46_L001_R1_001.fastq_26_1a_32
CGCCAACAACAGCGCTGGTAGTAGCTCAGCTGCTCAGGGTCCCGCAAGCCATCTTGGACATGATCGCAGG
TGCCCACTGGGGAGTCCTAGCGGGCATAGCGTATTTCTCCATGGTGGGCAACTGGGCGAAGGTCCTGGTG
GTGCTGTTGCTGTTTGCCGGCGTCGATGCGACTACCTACACCACCGGGGGAGCCGCTGGCCACACCACGG
CTAGACTCACCAGCCTCTTCAGTCCCGGCCCCCAGCAAAATGTCCAGCTGATCA

>1377_S46_L001_R1_001.fastq_27_1a_27
CCCCAACAACAGCGCTGGTAGTAGCTCAGCTGCTCAGGGTCCCGCAAGCCATCTTGGACATGATCGCAGG
TGCCCACTGGGGAGTCCTAGCGGGCATAGCGTATTTCTCCATGGTGGGCAACTGGGCGAAGGTCCTGGTG
GTGCTGTTGCTGTTTGCCGGCGTCGATGCGACTACCTACGCCACCGGGGCAGCCATTGCTGACAGCACGG
CTAGACTCACCAGCCTCTTCAGTCCCGGCCCCCAGCAAAATGTCCAGCTGATCA

>1377_S46_L001_R1_001.fastq_28_1a_27
CCCCAACAACAGCGCTGGTAGTAGCTCAGCTGCTCAGGGTCCCGCAAGCCATCTTGGACATGATCGCAGG
TGCCCACTGGGGAGTCCTAGCGGGCATAGCGTATTTCTCCATGGTGGGCAACTGGGCGAAGGTCCTGGTG
GTGCTGTTGCTGTTTGCCGGCGTCGATGCGACTACCCACGTCAGCGGGGGAACCATTGCTCAGACCACGG
CTAGACTCACCAGCCTCTTCAGTCCTGGCCCCCAGCAAAATGTCCAGCTGATCA

>1377_S46_L001_R1_001.fastq_29_1a_26
CGCCAACAACAGCGCTGGTAGTAGCTCAGCTGCTCAGGGTCCCGCAAGCCATCTTGGACATGATCGCAGG
TGCCCACTGGGGAGTCCTAGCGGGCATAGCGTATTTCTCCATGGTGGGCAACTGGGCGAAGGTCCTGGTG
GTGCTGTTGCTGTTTGCCGGCGTCGATGCGACTACCTACACCACCGGGGGAGCCGCTGGTCACACCACGG
CCAGACTCACCAGCCTCTTCAGTCCCGGCCCCCAGCAAAATGTCCAGCTGATCA

>1377_S46_L001_R1_001.fastq_30_1a_25
CCCCGACAACAGCGCTGGTAGTAGCTCAGCTGCTCAGGGTCCCGCAAGCCATCTTGGACATGATCGCAGG
TGCCCACTGGGGAGTCCTAGCGGGCATAGCGTATTTCTCCATGGTGGGCAACTGGGCGAAGGTCCTGGTG
GTGCTGTTGCTGTTTGCCGGCGTCGATGCGACTACCCACGTCAGCGGGGGAACCATTGCTCAGACCACGG
CTAGACTCACCAGCCTCTTCAGTCCCGGCCCCCAGCAAAATGTCCAGCTGATCA

>1377_S46_L001_R1_001.fastq_31_1a_24
CCCCAACAACAGCGCTGGTAGTAGCTCAGCTGCTCAGGGTCCCGCAAGCCATCTTGGACATGATCGCAGG
TGCCCACTGGGGAGTCCTAGCGGGCATAGCGTATTTCTCCATGGTGGGCAACTGGGCGAAGGTCCTGGTG
GTGCTGTTGCTGTTTGCCGGCGTCGATGCGACTACCTACACCACCGGGGGAGCCGCTGGCCACACCACAG
CTAGACTCACCAGCCTCTTCAGTCCCGGCCCCCAGCAAAATGTCCAGCTGATCA

>1377_S46_L001_R1_001.fastq_32_1a_23
CCCCAACAACAGCGCTGGTAGTAGCTCAGCTGCTCAGGGTCCCGCAAGCCATCTTGGACATGATCGCAGG
TGCCCACTGGGGAGTCCTAGCGGGCATAGCGTATTTCTCCATGGTGGGCAACTGGGCGAAGGTCCTGGTG
GTGCTGTTGCTGTTTGCCGGCGTCGATGCGACTACCCACGTCTCCGGGGGAACCATTGCTCAGACCACTG
CTAGACTCACCAGCCTCTTCAGTCCCGGCCCCCAGCAAAATGTCCAGCTGATTA

>1377_S46_L001_R1_001.fastq_33_1a_23
CCCCAACAACAGCGCTGGTAGTAGCTCAGCTGCTCAGGGTCCCGCAAGCCATCTTGGACATGATCGCAGG
TGCCCACTGGGGAGTCCTAGCGGGCATAGCGTATTTCTCCATGGTGGGCAACTGGGCGAAGGTCCTGGTG
GTGCTGTTGCTGTTTGCCGGCGTCGATGCGACTACCCACGTCTCCGGGGGAACCATCGCTCAGACCACTG
CTAGACTCACCAGCCTCTTCAGTCCCGGCCCCCAGCAAAATGTCCAGCTGATCA

>1377_S46_L001_R1_001.fastq_34_1a_23
CCCCAACAACGGCGCTGGTAGTAGCTCAGCTGCTCAGGGTCCCGCAAGCCATCTTGGACATGATCGCAGG
TGCCCACTGGGGAGTCCTAGCGGGCATAGCGTATTTCTCCATGGTGGGCAACTGGGCGAAGGTCCTGGTG
GTGCTGTTGCTGTTTGCCGGCGTCGATGCGACTACCCACGTCAGCGGGGGAACCATTGCTCAGACCACGG
CTAGACTCACCAGCCTCTTCAGTCCCGGCCCCCAGCAAAATGTCCAGCTGATCA

>1377_S46_L001_R1_001.fastq_35_1a_23
CCCCAACAACAGCGCTGGTAGTAGCTCAGCTGCTCAGGGTCCCGCAAGCCATCTTGGACATGATCGCAGG
TGCCCACTGGGGAGTCCTAGCGGGCATAGCGTATTTCTCCATGGTGGGCAACTGGGCGAAGGTCCTGGTG
GTGCTGTTGCTGTTTGCCGGCGTCGATGCGACTACCTACGCCACCGGGGCAGCCGTTGCTGAGAGCACGG
CTAGACTCACCAGCCTCTTCAGTCCCGGCCCCCGGCAAAATGTCCAGCTGATCA

>1377_S46_L001_R1_001.fastq_36_1a_22
CCCCAACAACGGCGCTGGTAGTAGCTCAGCTGCTCAGGGTCCCGCAAGCCATCTTGGACATGATCGCAGG
TGCCCACTGGGGAGTCCTAGCGGGCATAGCGTATTTCTCCATGGTGGGCAACTGGGCGAAGGTCCTGGTG
GTGCTGTTGCTGTTTGCCGGCGTCGATGCGACTACCCACGTCTCCGGGGGAACCATTGCTCAGACCACTG
CTAGACTCACCAGCCTCTTCAGTCCCGGCCCCCAGCAAAATGTCCAGCTGATCA

>1377_S46_L001_R1_001.fastq_37_1a_20
CCCCAACAACAGCGCTGGTAGTAGCTCAGCTGCTCAGGGTCCCGCAAGCCATCTTGGACATGATCGCAGG
TGCCCACTGGGGAGTCCTAGCGGGCATAGCGTATTTCTCCATGGTGGGCAACTGGGCGAAGGTCCTGGTG
GTGCTGTTGCTGTTTGCCGGCGTCGATGCGACTACCCACGTCACCGGGGGAACCATGGCTCAGACCACGG
CTAGACTCACCAGCCTCTTCAGTCCCGGCCCCCAGCAAAATGTCCAGCTGATCA

>1377_S46_L001_R1_001.fastq_38_1a_20
CCCCAACAACAGCGTTGGTAGTAGCTCAGCTGCTCAGGATCCCGCAAGCCATCTTGGACATGATCGCAGG
TGCCCACTGGGGAGTCCTAGCGGGCATAGCGTATTTCTCCATGGTGGGCAACTGGGCGAAGGTCCTGGTG
GTGCTGTTGCTGTTTGCCGGCGTCGATGCGACTACCCACGTCTCCGGGGGAACCATTGCTCAGACCACGG
CTAGACTCACCAGCCTCTTCAGTCCCGGCCCCCAGCAAAATGTCCAGCTGATCA

>1377_S46_L001_R1_001.fastq_39_1a_20
CCCCGACAACAGCGCTGGTAGTAGCTCAGCTGCTCAGGGTCCCGCAAGCCATCTTGGACATGATCGCAGG
TGCCCACTGGGGAGTCCTAGCGGGCATAGCGTATTTCTCCATGGTGGGCAACTGGGCGAAGGTCCTGGTG
GTGCTGTTGCTGTTTGCCGGCGTCGATGCGACTACCCACGTCTCCGGGGGAACCATTGCTCAGACCACTG
CTAGACTCACCAGCCTCTTCAGTCCCGGCCCCCAGCAAAATGTCCAGCTGATCA

>1377_S46_L001_R1_001.fastq_40_1a_20
CGCCAACAACAGCGCTGGTAGTAGCTCAGCTGCTCAGGGTCCCGCAAGCCATCTTGGACATGATCGCAGG
TGCCCACTGGGGAGTCCTAGCGGGCATAGCGTATTTCTCCATGGTGGGCAACTGGGCGAAGGTCCTGGTG
GTGCTGCTGCTGTTTGCCGGCGTCGATGCGACTACCCACGTCTCCGGGGGAACCATTGCTCAGACCACTG
CTAGACTCACCAGCCTCTTCAGTCCCGGCCCCCAGCAAAATGTCCAGCTGATCA

>1377_S46_L001_R1_001.fastq_41_1a_18
CCCCAACAACAGCGCTGGTAGTAGCTCAGCTGCTCAGGGTCCCGCAAGCCATCTTGGACATGATCGCAGG
TGCCCACTGGGGAGTCCTAGCGGGCATAGCGTATTTCTCCATGGTGGGCAACTGGGCGAAGGTCCTGGTG
GTGCTGTTGCTGTTTGCCGGCGTCGATGCGAATACCTACGTCAGCGGGGGAACCATTGCTCAGACCACGG
CTAGACTCACCAGCCTCTTCAGTCCCGGCCCCCAGCAAAATGTCCAGCTGATCA

>1377_S46_L001_R1_001.fastq_42_1a_18
CCCCAACAACAGCGCTGGTAGTAGCTCAGCTGCTCAGGGTCCCGCAAGCCATCTTGGACATGATCGCAGG
TGCCCACTGGGGAGTCCTAGCGGGCATAGCGTATTTCTCCATGGTGGGCAACTGGGCGAAGGTCCTGGTG
GTGCTGTTGCTGTTTGCCGGCGTCGATGCGACTACCCACGTCAGCGGGGGAACCATTGCTCAGACCACGG
CTAGACTCACCAGCCTCTTCAGCCCCGGCCCCCAGCAAAATGTCCAGCTGATCA

>1377_S46_L001_R1_001.fastq_43_1a_17
CCCCAACAACAGCGCTGGTAGTAGCTCAGCTGCTCAGGGTCCCGCAAGCCATCTTGGACATGATCGCAGG
TGCCCACTGGGGAGTCCTAGCGGGCATAGCGTATTTCTCCATGGTGGGCAACTGGGCGAAGGTCCTGGTG
GTGCTGTTGCTGTTTGCCGGCGTCGATGCGACTACCCACGTCTCCGGGGGAACCATTGCTCAGACCACTG
CTAGACTCACCAGCCTTTTCAGTCCCGGCCCCCAGCAAAATGTCCAGCTGATCA

>1377_S46_L001_R1_001.fastq_44_1a_17
CCCCAACAACAGCGCTGGTAGTAGCTCAGCTGCTCAGGGTCCCGCAAGCCATCTTGGACATGATCGCAGG
TGCCCACTGGGGAGTCCTAGCGGGCATAGCGTATTTCTCCATGGTGGGCAACTGGGCGAAGGTCCTGGTG
GTGCTGCTGCTGTTTGCCGGCGTCGATGCGACTACCCACGTCTCCGGGGGAACCATTGCTCAGACCACTG
CTAGACTCACCAGCCTCTTCAGTCCCGGCCCCCAGCAAAATGTCCAGCTGATCA

>1377_S46_L001_R1_001.fastq_45_1a_17
CCCCAACAACAGCGCTGGTAGTAGCTCAGCTGCTCAGGGTCCCGCAAGCCATCTTGGACATGATCGCAGG
TGCCCACTGGGGAGTCCTAGCGGGCATAGCGTATTTCTCCATGGTGGGCAACTGGGCGAAGGTCCTGGTG
GTGCTGTTGCTGTTTGCCGGCGTCGATGCGACTACCCACGTCAGCGGGGGAACCATTGCTCAGACCACTG
CTAGACTCACCAGCCTCTTCAGTCCCGGCCCCCAGCAAAATGTCCAGCTGATCA

>1377_S46_L001_R1_001.fastq_46_1a_17
CCCCAACAACAGCGCTGGTAGTAGCTCAGCTGCTCAGGGTCCCGCAAGCCATCTTGGACATGATCGCAGG
TGCCCACTGGGGAGTCCTAGCGGGCATAGCGTATTTCTCCATGGTGGGCAACTGGGCGAAGGTCCTGGTG
GTGCTGTTGCTGTTTGCCGGCGTCGATGCTACTACCTACGCCACCGGGGCAGCCATTGCTCACAACACGG
CTAGACTCACCAGCCTCTTCAGTCCCGGCCCCCAGCAAAATATCCAGCTGATCA

>1377_S46_L001_R1_001.fastq_47_1a_16
CCCCAACAACAGCGCTGGTAGTAGCTCAGCTGCTCAGGGTCCCGCAAGCCATCTTGGACATGATCGCAGG
TGCCCACTGGGGAGTCCTAGCGGGCATAGCGTATTTCTCCATGGTGGGCAACTGGGCGAAGGTCCTGGTG
GTGCTGTTGCTGTTTGCCGGCGTCGATGCGACTACCCACGTCTCTGGGGGAACCATTGCTCAGACCACTG
CTAGACTCACCAGCCTCTTCAGTCCCGGCCCCCAGCAAAATGTCCAGCTGATCA

>1377_S46_L001_R1_001.fastq_48_1a_16
CCCCAACAACAGCGCTGGTAGTAGCTCAGCTGCTCAGGGTCCCGCAAGCCATCTTGGACATGATCGCAGG
TGCCCACTGGGGAGTCCTAGCGGGCATAGCGTATTTCTCCATGGTGGGCAACTGGGCGAAGGTCCTGGTG
GTGCTGTTGCTGTTTGCCGGCGTCGATGCGACTACCCACGTCAGCGGGGGAACCATCGCTCAGACCACGG
CTAGACTCACCAGCCTCTTCAGTCCCGGCCCCCAGCAAAATGTCCAGCTGATCA

>1377_S46_L001_R1_001.fastq_49_1a_16
CGCCAACAACAGCGCTGGTAGTAGCTCAGCTGCTCAGGGTCCCGCAAGCCATCTTGGACATGATCGCAGG
TGCCCACTGGGGAGTCCTAGCGGGCATAGCGTATTTCTCCATGGTGGGCAACTGGGCGAAGGTCCTGGTG
GTGCTGTTGCTGTTTGCCGGCGTCGATGCGACTACCTACGCCACCGGGGCAGCCATTGCTCACAACACGG
CTAGACTCACCAGCCTCTTCAGTCCCGGCCCCCGGCAAAATGTCCAGCTGATCA

>1377_S46_L001_R1_001.fastq_50_1a_16
CCCCAACAACAGCGCTGGTAGTAGCTCAGCTGCTCAGGGTCCCGCAAGCCATCTTGGACATGATCGCAGG
TGCCCACTGGGGAGTCCTAGCGGGCATAGCGTATTTCTCCATGGTGGGCAACTGGGCGAAGGTCCTGGTG
GTGCTGTTGCTGTTTGCCGGCGTCGATGCGACTACTTACGCCACCGGGGCAGCCATTGCTCAGCGCACGG
CTAGATTCACCAGCCTCTTCAGTCCCGGCCCCCGGCAAGATGTCCAGCTGATCA

>1377_S46_L001_R1_001.fastq_51_1a_15
CCCCAACAACAGCGCTGGTAGTAGCTCAGCTGCTCAGGGTCCCGCAAGCCATCTTGGACATGATCGCAGG
TGCCCACTGGGGAGTCCTAGCGGGCATAGCGTATTTCTCCATGGTGGGCAACTGGGCGAAGGTCCTGGTG
GTGCTGTTGCTGTTTGCCGGCGTCGATGCGACTACCTACGCCACCGGGGCAGCCATTGCTGAGAGCACGG
CTAGACTCACCAGCCTCTTCAGTCCCGGCCCCCGGCAAAATATCCAGCTGATCA

>1377_S46_L001_R1_001.fastq_52_1a_15
CCCCAACAACAGCGCTGGTAGTAGCTCAGCTGCTCAGGGTCCCGCAAGCCATCTTGGACATGATCGCAGG
TGCCCACTGGGGAGTCCTAGCGGGCATAGCGTATTTCTCCATGGTGGGCAACTGGGCGAAGGTCCTGGTG
GTGCTGTTGCTGTTTGCCGGCGTCGATGCGACTACCTACGCCACCGGGGCAGCCATTGCTGAGAGCACGG
CTAGACTCACCAGCCTCTTCAGTCCCGGCCCCCAGCAAAATATCCAGCTGATCA

>1377_S46_L001_R1_001.fastq_53_1a_15
CCCCAACAACAGCGCTGGTAGTAGCTCAGCTGCTCAGGGTCCCGCAAGCCATCTTAGACATGATCGCAGG
TGCCCACTGGGGAGTCCTAGCGGGCATAGCGTATTTCTCCATGGTGGGCAACTGGGCGAAGGTCCTGGTG
GTGCTGTTGCTGTTTGCCGGCGTCGATGCGACTACCTACACCACCGGGGGAGCCGCTGGCCACACCACGG
CTAGACTCACCAGCCTCTTCAGTCCCGGCCCCCAGCAAAATGTCCAGCTGATCA

>1377_S46_L001_R1_001.fastq_54_1a_15
CCCCGACAACAGCGCTGGTAGTAGCTCAGCTGCTCAGGGTCCCGCAAGCCATCTTGGACATGATCGCAGG
TGCCCACTGGGGAGTCCTAGCGGGCATAGCGTATTTCTCCATGGTGGGCAACTGGGCGAAGGTCCTGGTG
GTGCTGTTGCTGTTTGCCGGCGTCGATGCGACTACCCACGTCAGCGGGGGAACCATTGCTCAGACTACGG
CTAGACTCACCAGCCTCTTCAGTCCCGGCCCCCAGCAAAACGTCCAGCTGATCA

>1377_S46_L001_R1_001.fastq_55_1a_14
CCCCAACAACAGCGCTGGTAGTAGCTCAGCTGCTCAGGGTCCCGCAAGCCATCTTGGACATGATCGCAGG
TGCCCACTGGGGAGTCCTAGCGGGCATAGCGTATTTCTCCATGGTGGGCAACTGGGCGAAGGTCCTGGTG
GTGCTGTTGCTGTTCGCCGGCGTCGATGCGACTACCCACGTCTCCGGGGGAACCATTGCTCAGACCACTG
CTAGACTCACCAGCCTCTTCAGTCCCGGCCCCCAGCAAAATGTCCAGCTGATCA

>1377_S46_L001_R1_001.fastq_56_1a_14
CCCCAACAACAGCGCTGGTAGTAGCTCAGCTGCTCAGGGTCCCGCAGGCCATCTTGGACATGATCGCAGG
TGCCCACTGGGGAGTCCTAGCGGGCATAGCGTATTTCTCCATGGTGGGCAACTGGGCGAAGGTCCTGGTG
GTGCTGTTGCTGTTTGCCGGCGTCGATGCGACTACCCACGTCTCCGGGGGAACCATTGCTCAGACCACTG
CTAGACTCACCAGCCTCTTCAGTCCCGGCCCCCAGCAAAATGTCCAGCTGATCA

>1377_S46_L001_R1_001.fastq_57_1a_14
CCCCAACAACAGCGCTGGTAGTAGCTCAGCTGCTCAGGGTCCCGCAAGCCATCTTGGACATGATCGCAGG
TGCCCACTGGGGAGTCCTAGCGGGCATAGCGTATTTCTCCATGGTGGGCAACTGGGCGAAGGTCCTGGTG
GTGCTGTTGCTGTTTGCCGGCGTCGATGCGACTACCCACGTCTCCGGGGGAACCATTGCTCAGACCACTG
CTAGACTCACCAGCCTCTTTAGTCCCGGCCCCCAGCAAAATGTCCAGCTGATCA

>1377_S46_L001_R1_001.fastq_58_1a_14
CCCCAACAACAGCGCTGGTAGTAGCTCAGCTGCTCAGGATCCCGCAAGCCATCTTGGACATGATCGCAGG
TGCCCACTGGGGAGTCCTAGCGGGCATAGCGTATTTCTCCATGGTGGGCAACTGGGCGAAGGTCCTGGTG
GTGCTGTTGCTGTTTGCCGGCGTCGATGCGACTACCCACGTCAGCGGGGGAACCATTGCTCAGACCACGG
CTAGACTCACCAGCCTCTTCAGTCCCGGCCCCCAGCAAAATGTCCAGCTGATCA

>1377_S46_L001_R1_001.fastq_59_1a_13
CCCCAACAACAGCGCTGGTAGTAGCCCAGCTGCTCAGGGTCCCGCAAGCCATCTTGGACATGATCGCAGG
TGCCCACTGGGGAGTCCTAGCGGGCATAGCGTATTTCTCCATGGTGGGCAACTGGGCGAAGGTCCTGGTG
GTGCTGTTGCTGTTTGCCGGCGTCGATGCGACTACCTACGCCACCGGGGCAGCCATTGCTCACAACACGG
CTAGACTCACCAGCCTCTTTAGTCCCGGCCCCCAGCAAAATGTCCAGCTGATCA

>1377_S46_L001_R1_001.fastq_60_1a_13
CGCCAACAACAGCGCTGGTAGTAGCTCAGCTGCTCAGGGTCCCGCAAGCCATCTTGGACATGATCGCAGG
TGCCCACTGGGGAGTCCTAGCGGGCATAGCGTATTTCTCCATGGTGGGCAACTGGGCGAAGGTCCTGGTG
GTGCTGTTGCTGTTTGCCGGCGTCGATGCGACTACCCACGTCAGCGGGGGAACCATTGCTCAGACTACGG
CTAGACTCACCAGCCTCTTCAGTCCCGGCCCCCAGCAAAATGTCCAGCTGATCA

>1377_S46_L001_R1_001.fastq_61_1a_13
CCCCAACAACAGCGCTGGTAGTAGCTCAGCTGCTCAGGGTCCCGCAAGCCATCTTGGACATGATCGCAGG
TGCCCACTGGGGAGTCCTAGCGGGCATAGCGTATTTCTCCATGGTGGGCAACTGGGCGAAGGTCCTGGTG
GTGCTGTTGCTGTTTGCCGGCGTCGATGCGACTACCCACGTCTCCGGGGGAACCATTGCTCAGACCACTG
CTAGATTCACCAGCCTCTTCAGTCCCGGCCCCCAGCAAAATGTCCAGCTGATCA

>1377_S46_L001_R1_001.fastq_62_1a_13
CCCCAACAACAGCGCTGGTAGTAGCTCAGCTGCTCAGGGTCCCGCAAGCCATCTTGGACATGATCGCAGG
TGCCCACTGGGGAGTCCTAGCGGGCATAGCGTATTTCTCCATGGTGGGCAACTGGGCGAAGGTCCTGGTG
GTGCTGTTGCTGTTTGCCGGCGTCGATGCGACTACCTACACCACCGGGGGAGCCGCTGGTCACACCACGG
CCAGACTCACCAGCCTCTTTAGTCCCGGCCCCCAGCAAAATGTCCAGCTGATCA

>1377_S46_L001_R1_001.fastq_63_1a_12
CCCCAACAGCAGCGCTGGTAGTAGCTCAGCTGCTCAGGGTCCCGCAAGCCATCTTGGACATGATCGCAGG
TGCCCACTGGGGAGTCCTAGCGGGCATAGCGTATTTCTCCATGGTGGGCAACTGGGCGAAGGTCCTGGTG
GTGCTGTTGCTGTTTGCCGGCGTCGATGCGACTACCCACGTCTCCGGGGGAACCATTGCTCAGACCACTG
CTAGACTCACCAGCCTCTTCAGTCCCGGCCCCCAGCAAAATGTCCAGCTGATCA

>1377_S46_L001_R1_001.fastq_64_1a_12
CCCCAACAACAGCGCTGGTAGTAGCTCAGCTGCTCAGGGTCCCGCAAGCCATCTTGGACATGATCGCAGG
TGCCCACTGGGGAGTCCTAGCGGGCATAGCGTATTTCTCCATGGTGGGCAACTGGGCGAAGGTCCTGGTG
GTGCTGTTGCTGTTTGCCGGCGTCGATGCGACTACCCACGTCAGCGGGGGAACCATTGCTCAGACCACGG
CTAGACTCACCAGCCTCTTCAGTCCCGGCCCCCAGCAAAACGTCCAGCTGATCA

>1377_S46_L001_R1_001.fastq_65_1a_12
CCCCAACAACAGCGCTGGTAGTAGCTCAGCTGCTCAGGGTCCCGCAAGCCATCTTGGACATGATCGCAGG
TGCCCACTGGGGAGTCCTAGCGGGCATAGCGTATTTCTCCATGGTGGGCAACTGGGCGAAGGTCCTGGTG
GTGCTGTTGCTGTTTGCCGGCGTCGATGCGACTACCTACGCCACCGGGGCAGCCATTGCTCACAACACGG
CTAGGCTCACCAGCCTCTTCAGTCCCGGCCCCCGGCAAAATGTCCAGCTGATCA

>1377_S46_L001_R1_001.fastq_66_1a_12
CCCCAACAACAGCGCTGGTAGTAGCTCAGCTGCTCAGGGTCCCGCAAGCCATCTTGGACATGATCGCAGG
TGCCCACTGGGGAGTCCTAGCGGGCATAGCGTATTTCTCCATGGTGGGCAACTGGGCGAAGGTCCTGGTC
GTGCTGTTGCTGTTTGCCGGCGTCGATGCGACTACCCACGTCAGCGGGGGAACCATTGCTCAGACCACGG
CTAGACTCACCAGCCTCTTCAGTCCCGGCCCCCAGCAAAATGTCCAGCTGATCA

>1377_S46_L001_R1_001.fastq_67_1a_12
CCCCAACAACAGCGCTGGTAGTAGCTCAGCTGCTCAGGGTCCCGCAAGCCATCTTGGACATGATCGCAGG
TGCCCACTGGGGAGTCCTAGCGGGCATAGCGTATTTCTCCATGGTGGGCAACTGGGCGAAGGTCCTGGTG
GTGTTGTTGCTGTTTGCCGGCGTCGATGCGACTACCCACGTCAGCGGGGGAACCATTGCTCAGACCACGG
CTAGACTCACCAGCCTCTTCAGTCCCGGCCCCCAGCAAAATGTCCAGCTGATCA

>1377_S46_L001_R1_001.fastq_68_1a_12
CCCCAACAACAGCGCTGGTAGTAGCTCAGCTGCTCAGGGTCCCGCAAGCCATCTTGGACATGATCGCAGG
TGCCCACTGGGGAGTCCTAGCGGGCATAGCGTATTTCTCCATGGTGGGCAACTGGGCGAAGGTCCTGGTG
GTGCTGTTGCTGTTTGCCGGCGTCGATGCGACTACCTACGCCACCGGGGCAGCCATTGCTCACAACACGG
CTAGACTCACCAGCCTCTTTAGTCCCGGCCCCCGGCAAAATGTCCAGCTGATCA

>1377_S46_L001_R1_001.fastq_69_1a_12
CCCCAACAACAGCGCTGGTAGTAGCTCAGCTGCTCAGGGTCCCGCAAGCCATCTTGGACATGATCGCAGG
TGCCCACTGGGGAGTCCTAGCGGGCATAGCGTATTTCTCCATGGTGGGCAACTGGGCGAAGGTCCTGGTG
GTGCTGTTGCTGTTTGCCGGCGTCGATGCGACTACCCACGTCTCCGGGGGAACCATTGCTCAGACCACTG
CTAGACTCACCAGCCTCTTCAGTCCTGGCCCCCAGCAAAATGTCCAGCTGATCA

>1377_S46_L001_R1_001.fastq_70_1a_12
CCCCAACAACAGCGCTGGTAGTAGCTCAGCTGCTCAGGGTCCCGCAAGCCATCTTGGACATGATCGCAGG
TGCCCACTGGGGAGTCCTAGCGGGCATAGCGTATTTCTCCATGGTGGGCAACTGGGCGAAGGTCCTGGTG
GTGCTGTTGCTGTTTGCCGGCGTCGATGCGACTACCCACGTCTCCGGGGGAACCATTGCTCAGACCACTG
CTAGACTCACCAGCCTCCTCAGTCCCGGCCCCCAGCAAAATGTCCAGCTGATCA

>1377_S46_L001_R1_001.fastq_71_1a_12
CCCCAACAACAGCGCTGGTAGTAGCTCAGCTGCTCAGGGTCCCGCAAGCCATCTTGGACATGATCGCAGG
TGCCCACTGGGGAGTCCTAGCGGGCATAGCGTATTTCTCCATGGTGGGCAACTGGGCGAAGGTCCTGGTG
GTGCTGTTGCTGTTTGCCGGCGTCGATGCGACTACCCACGTCTCCGGGGGAACCACTGCTCAGACCACTG
CTAGACTCACCAGCCTCTTCAGTCCCGGCCCCCAGCAAAATGTCCAGCTGATCA

>1377_S46_L001_R1_001.fastq_72_1a_12
CCCCAACAACAGCGCTGGTAGTAGCTCAGCTGCTCAGGGTCCCGCAAGCCATCTTGGACATGATCGCAGG
TGCCCACTGGGGAGTCCTAGCGGGCATAGCGTATTTCTCCATGGTGGGCAACTGGGCGAAGGTCCTGGTG
GTGCTGTTGCTGTTTGCCGGCGTCGATGCGTCTACCTACACCACCGGGGGAGCCGCTGGTCACACCACGG
CCAGACTCACCAGCCTCTTCAGTCCCGGCCCCCAGCAAAATGTCCAGCTGATCA

>1377_S46_L001_R1_001.fastq_73_1a_12
CGCCAACAACAGCGCTGGTAGTAGCTCAGCTGCTCAGGGTCCCGCAAGCCATCTTGGACATGATCGCAGG
TGCCCACTGGGGAGTCCTAGCGGGCATAGCGTATTTCTCCATGGTGGGCAACTGGGCGAAGGTCCTGGTG
GTGCTGTTGCTGTTTGCCGGCGTCGATGCGACTACCTACGCCACCGGGGCAGCCATTGCTCACAACACGG
CTAGACTCACCAGCCTCTTCAGTCCCGGCCCCCAGCAAAATGTCCAGCTGATCA

>1377_S46_L001_R1_001.fastq_74_1a_12
CTCCAACAACAGCGCTGGTAGTAGCTCAGCTGCTCAGGGTCCCGCAAGCCATCTTGGACATGATCGCAGG
TGCCCACTGGGGAGTCCTAGCGGGCATAGCGTATTTCTCCATGGTGGGCAACTGGGCGAAGGTCCTGGTG
GTGCTGTTGCTGTTTGCCGGCGTCGATGCGACTACCCACGTCAGCGGGGGAACCATTGCTCAGACCACGG
CTAGACTCACCAGCCTCTTCAGTCCCGGCCCCCAGCAAAATGTCCAGCTGATCA

>1377_S46_L001_R1_001.fastq_75_1a_12
CGCCAACAACAGCGCTGGTAGTAGCTCAGCTGCTCAGGGTCCCGCAAGCCATCTTGGACATGATCGCAGG
TGCCCACTGGGGAGTCCTAGCGGGCATAGCGTATTTCTCCATGGTGGGCAACTGGGCGAAGGTCCTGGTG
GTGCTGCTGCTGTTTGCCGGCGTCGATGCGACTACCCACGTCAGCGGGGGAACCATTGCTCAGACCACTG
CTAGACTCACCAGCCTCTTCAGTCCCGGCCCCCAGCAAAATGTCCAGCTGATCA

>1377_S46_L001_R1_001.fastq_76_1a_12
CCCCAACAACAGCGCTGGTAGTAGCTCAGCTGCTCAGGGTCCCGCAAGCCATCTTGGACATGATCGCAGG
TGCCCACTGGGGAGTCCTAGCGGGCATAGCGTATTTCTCCATGGTGGGCAACTGGGCGAAGGTCCTGGTG
GTGCTGTTGCTGTTTGCCGGCGTCGATGCGACTACCCACGCCAGCGGGGGAACCATTGCTCAGACCACGG
CTAGACTCACCAGCCTCTTCAGTCCCGGCCCCCAGCAAAATGTCCAGCTGATCA

>1377_S46_L001_R1_001.fastq_77_1a_12
CCCCAACAACAGCGCTGGTAGTAGCCCAGCTGCTCAGGGTCCCGCAAGCCATCTTGGACATGATCGCAGG
TGCCCACTGGGGAGTCCTAGCGGGCATAGCGTATTTCTCCATGGTGGGCAACTGGGCGAAGGTCCTGGTG
GTGCTGTTGCTGTTTGCCGGCGTCGATGCGACTACCCACGTCTCCGGGGGAACCATTGCTCAGACCACTG
CTAGACTCACCAGCCTCTTCAGTCCCGGCCCCCAGCAAAATGTCCAGCTGATCA

>1377_S46_L001_R1_001.fastq_78_1a_12
CCCCAACAACAGCGCTGGTAGTAGCTCAGCTGCTCAGGGTCCCGCAAGCCATCTTGGACATGATCGCAGG
CGCCCACTGGGGAGTCCTAGCGGGCATAGCGTATTTCTCCATGGTGGGCAACTGGGCGAAGGTCCTGGTG
GTGCTGTTGCTGTTTGCCGGCGTCGATGCGACTACCCACGTCAGCGGGGGAACCATTGCTCAGACCACGG
CTAGACTCACCAGCCTCTTCAGTCCCGGCCCCCAGCAAAATGTCCAGCTGATCA

>1377_S46_L001_R1_001.fastq_79_1a_11
CGCCAACAACAGCGCTGGTAGTAACTCAGCTGCTCAGGGTCCCGCAAGCCATCTTGGACATGATCGCAGG
TGCCCACTGGGGAGTCCTAGCGGGCATAGCGTATTTCTCCATGGTGGGCAACTGGGCGAAGGTCCTGGTG
GTGCTGCTGCTGTTTGCCGGCGTCGATGCGACTACCCACGTCAGCGGGGGAACCATTGCTCAGACCACGG
CTAGACTCACCAGCCTCTTCAGTCCCGGCCCCCAGCAAAATGTCCAGCTGATCA

>1377_S46_L001_R1_001.fastq_80_1a_11
CGCCAACAACAGCGCTGGTAGTAGCTCAGCTGCTCAGGGTCCCGCAAGCCATCTTGGACATGATCGCAGG
TGCCCACTGGGGAGTCCTAGCGGGCATAGCGTATTTCTCCATGGTGGGCAACTGGGCGAAGGTCCTGGCG
GTGCTGCTGCTGTTTGCCGGCGTCGATGCGACTACCCACGTCAGCGGGGGAACCATTGCTCAGACCACGG
CTAGACTCACCAGCCTCTTCAGTCCCGGCCCCCAGCAAAATGTCCAGCTGATCA

>1377_S46_L001_R1_001.fastq_81_1a_11
CCCCAACAACAGCGCTGGTAGTAGCTCAGCTGCTCAGGGTCCCGCAAGCCATCTTGGACATGATCGCAGG
TGCCCACTGGGGAGTCCTAGCGGGCATAGCGTATTTCTCCATGGTGGGCAACTGGGCGAAGGTCCTGGTG
GTGCTGTTGCTGTTTGCCGGCGTCGATGCGACTACCCACGTCTCCGGGGGAACCATTGCTCAGACCACTG
CTAGACTCACCAGCCTCTTCAGTCCCGGCCCCCGGCAAAATGTCCAGCTGATCA

>1377_S46_L001_R1_001.fastq_82_1a_11
CCCCAACAACGGCGCTGGTAGTAGCTCAGCTGCTCAGGGTCCCGCAAGCCATCTTGGACATGATCGCAGG
TGCCCACTGGGGAGTCCTAGCGGGCATAGCGTATTTCTCCATGGTGGGCAACTGGGCGAAGGTCCTGGTG
GTGCTGTTGCTGTTTGCCGGCGTCGATGCGACTACCTACGCCACCGGGGCAGCCATTGCTGAGAGCACGG
CTAGACTCACCAGCCTCTTCAGTCCCGGCCCCCGGCAAAATGTCCAGCTGATCA

>1377_S46_L001_R1_001.fastq_83_1a_11
CCCCAACAACAGCGCTGGTAGTAGCCCAGCTGCTCAGGGTCCCGCAAGCCATCTTGGACATGATCGCAGG
TGCCCACTGGGGAGTCCTAGCGGGCATAGCGTATTTCTCCATGGTGGGCAACTGGGCGAAGGTCCTGGTG
GTGCTGTTGCTGTTTGCCGGCGTCGATGCGACTACCCACGTCAGCGGGGGAACCATTGCTCAGACCACGG
CTAGACTCACCAGCCTCTTCAGTCCCGGCCCCCAGCAAAATGTCCAGCTGATCA

>1377_S46_L001_R1_001.fastq_84_1a_11
CCCCAACAACAGCGCTGGTAGTAGCTCAGCTGCTCAGGGTCCCGCAAGCCATCTTGGACATGATCGCAGG
TGCCCACTGGGGAGTCCTAGCGGGCATAGCGTATTTCTCCATGGTGGGCAACTGGGCGAAGGTCCTGGTG
GTGCTGTTGCTGTTTGCTGGCGTCGATGCGACTACCTACGCCACCGGGGCAGCCATTGCTCACAACACGG
CTAGACTCACCAGCCTCTTTAGTCCCGGCCCCCAGCAAAATGTCCAGCTGATCA

>1377_S46_L001_R1_001.fastq_85_1a_11
CGCCAACAACAGCGCTGGTAGTAGCTCAGCTGCTCAGGGTCCCGCAAGCCATCTTGGACATGATCGCAGG
TGCCCACTGGGGAGTCCTAGCGGGCATAGCGTATTTCTCCATGGTGGGCAACTGGGCGAAGGTCCTGGTG
GTGCTGCTGCTGTTTGCCGGCGTCGATGCGACTACCCACGTCAGCGGGGGAACCGTTGCTCAGACCACGG
CTAGACTCACCAGCCTCTTCAGTCCCGGCCCCCAGCAAAATGTCCAGCTGATCA

>1377_S46_L001_R1_001.fastq_86_1a_11
CCCCAACAACAGCGCTGGTAGTAGCTCAGCTGCTCAGGGTCCCGCAAGCCATCTTGGACATGATCGCAGG
TGCCCACTGGGGAGTCCTAGCGGGCATAGCGTATTTCTCCATGGTGGGCAACTGGGCGAAGGTCCTGGTG
GTGCTGTTGCTGTTTGCCGGCGTCGATGCGACTACCCACGTCAGCGGGGGAACCATTGCTCAGACCACGG
CTAGACTCACCAGCCTCTTCAGTCCCGGCCCCCGGCAAAATGTCCAGCTGATCA

>1377_S46_L001_R1_001.fastq_87_1a_11
CCCCAACAACAGCGCTGGTAGTAGCTCAGCTGCTCAGGGTCCCGCAAGCCATCTTGGACATGGTCGCAGG
TGCCCACTGGGGAGTCCTAGCGGGCATAGCGTATTTCTCCATGGTGGGCAACTGGGCGAAGGTCCTGGTG
GTGCTGTTGCTGTTTGCCGGCGTCGATGCGACTACCCACGTCAGCGGGGGAACCATTGCTCAGACCACGG
CTAGACTCACCAGCCTCTTCAGTCCCGGCCCCCAGCAAAATGTCCAGCTGATCA

>1377_S46_L001_R1_001.fastq_88_1a_11
CCCCAACAACAGCGCTGGTAGTAGCTCAGCTGCTCAGGGTCCCGCAAGCCATCTTGGACATGATCGCAGG
TGCCCACTGGGGAGTCCTAGCGGGCATAGCGTATTTCTCCATGGTGGGCAACTGGGCGAAGGTCCTGGTG
GTGCTGTTGCTGTTTGCCGGCGTCGATGCGACTACCCACGTCAGCGGGGGAACCATTGCTCAGACCACGG
CTAGACTCACCAGCCTCTTCAGTCCCGGCCCCCAGCAAAATATCCAGCTGATCA

>1377_S46_L001_R1_001.fastq_89_1a_11
CCCCAACAACAGCGCTGGTAGTAGCTCAGCTGCTCAGGGTCCCGCAAGCCATCTTGGACATGATCGCAGG
TGCCCACTGGGGAGTCCTAGCGGGCATAGCGTATTTCTCCATGGTGGGCAACTGGGCGAAGGTCCTGGTG
GTGCTGTTGCTGTTTGCCGGCGTCGATGCGACTACCCACGTCTCCGGGGGAACCATTGCTCAGACCACTG
CCAGACTCACCAGCCTCTTCAGTCCCGGCCCCCAGCAAAATGTCCAGCTGATCA

>1377_S46_L001_R1_001.fastq_90_1a_10
CCCCAACAACAGCGCTGGTAATAGCTCAGCTGCTCAGGGTCCCGCAAGCCATCTTGGACATGATCGCAGG
TGCCCACTGGGGAGTCCTAGCGGGCATAGCGTATTTCTCCATGGTGGGCAACTGGGCGAAGGTCCTGGTG
GTGCTGTTGCTGTTTGCCGGCGTCGATGCGACTACCTACGCCACCGGGGCAGCCATTGCTGAGAGCACGG
CTAGACTCACCAGCCTCTTCAGTCCCGGCCCTCGGCAAAATGTCCAGCTGATCA

>1377_S46_L001_R1_001.fastq_91_1a_10
CCCCAACAACAGCGCTGGTAGTAGCTCAGCTGCTCAGGGTCCCGCAAGCCATCTTGGACATGATCGCAGG
TGCCCACTGGGGAGTCCTAGCGGGCATAGCGTATTTCTCCATGGTGGGCAACTGGGCGAAGGTCCTGGTG
GTGCTGTTGCTGTTTGCCGGCGTCGATGCGACTACCCACGCCTCCGGGGGAACCATTGCTCAGACCACTG
CTAGACTCACCAGCCTCTTCAGTCCCGGCCCCCAGCAAAATGTCCAGCTGATCA

>1377_S46_L001_R1_001.fastq_92_1a_10
CCCCAACAACAGCGCTGGTAATAGCTCAGCTGCTCAGGGTCCCGCAAGCCATCTTGGACATGATCGCAGG
TGCCCACTGGGGAGTCCTAGCGGGCATAGCGTATTTCTCCATGGTGGGCAACTGGGCGAAGGTCCTGGTG
GTGCTGTTGCTGTTTGCCGGCGTCGATGCGACTACCTACGCCACCGGGGCAGCCATTGCTCACAACACGG
CTAGACTCACCAGCCTCTTTAGTCCCGGCCCCCAGCAAAATGTCCAGCTGATCA

>1377_S46_L001_R1_001.fastq_93_1a_10
CCCCAACAACAGCGCTGGTAGTAGCTCAGCTGCTCAGGGTCCCGCAAGCCATCTTGGACATGATCGCAGG
TGCCCACTGGGGAGTCCTAGCGGGCATAGCGTATTTCTCCATGGTGGGCAACTGGGCGAAGGTCCTGGTG
GTGCTGTTGCTGTTTGCCGGCGTCGATGCGACTACCCGCGTCTCCGGGGGAACCATTGCTCAGACCACTG
CTAGACTCACCAGCCTCTTCAGTCCCGGCCCCCAGCAAAATGTCCAGCTGATCA

>1377_S46_L001_R1_001.fastq_94_1a_10
CCCCAACAACAGCGCTGGTAGTAGCTCAGCTGCTCAGGGTCCCGCAAGCCATCTTGGACATGATCGCAGG
TGCTCACTGGGGAGTCCTAGCGGGCATAGCGTATTTCTCCATGGTGGGCAACTGGGCGAAGGTCCTGGTG
GTGCTGTTGCTGTTTGCCGGCGTCGATGCGACTACCCACGTCTCCGGGGGAACCATTGCTCAGACCACTG
CTAGACTCACCAGCCTCTTCAGTCCCGGCCCCCAGCAAAATGTCCAGCTGATCA

>1377_S46_L001_R1_001.fastq_95_1a_10
CCCCAACAACAGCGCTGGTAGTAGCTCAGCTGCTCAGGGTCCCGCAAGCCATCTTGGACATGATCGCAGG
TGCTCACTGGGGAGTCCTAGCGGGCATAGCGTATTTCTCCATGGTGGGCAACTGGGCGAAGGTCCTGGTG
GTGCTGTTGCTGTTTGCCGGCGTCGATGCGACTACCCACGTCAGCGGGGGAACCATTGCTCAGACCACGG
CTAGACTCACCAGCCTCTTCAGTCCCGGCCCCCAGCAAAATGTCCAGCTGATCA

>1377_S46_L001_R1_001.fastq_96_1a_10
CCCCGACAACAGCGCTGGTAGTAGCTCAGCTGCTCAGGGTCCCGCAAGCCATCTTGGACATGATCGCAGG
TGCCCACTGGGGAGTCCTAGCGGGCATAGCGTATTTCTCCATGGTGGGCAACTGGGCGAAGGTCCTGGTG
GTGCTGTTGCTGTTTGCCGGCGTCGATGCGACTACCTACGCCACCGGGGCAGCCATTGCTCACAACACGG
CTAGACTCACCAGCCTCTTCAGTCCCGGCCCCCGGCAAAATGTCCAGCTGATCA

>1377_S46_L001_R1_001.fastq_97_1a_10
CCCCAACAACAGCGCTGGTGGTAGCTCAGCTGCTCAGGGTCCCGCAAGCCATCTTGGACATGATCGCAGG
TGCCCACTGGGGAGTCCTAGCGGGCATAGCGTATTTCTCCATGGTGGGCAACTGGGCGAAGGTCCTGGTG
GTGCTGTTGCTGTTTGCCGGCGTCGATGCGACTACCCACGTCTCCGGGGGAACCATTGCTCAGACCACTG
CTAGACTCACCAGCCTCTTCAGTCCCGGCCCCCAGCAAAATGTCCAGCTGATCA

>1377_S46_L001_R1_001.fastq_98_1a_10
CCCCAACAACAGCGCTGGTAGTAGCTCAGCTGCTCAGGGTCCCGCAAGCCATCTTGGACATGACCGCAGG
TGCCCACTGGGGAGTCCTAGCGGGCATAGCGTATTTCTCCATGGTGGGCAACTGGGCGAAGGTCCTGGTG
GTGCTGTTGCTGTTTGCCGGCGTCGATGCGACTACCCACGTCTCCGGGGGAACCATTGCTCAGACCACTG
CTAGACTCACCAGCCTCTTCAGTCCCGGCCCCCAGCAAAATGTCCAGCTGATCA

>1377_S46_L001_R1_001.fastq_99_1a_10
CCCCAACAACAGCGCTGGTAGTAGCTCAGCTGCTCAGGGTCCCGCAAGCCATCTTGGACATGATCGCAGG
TGCCCACTGGGGAGTCCTAGCGGGCATAGCGTATTTCTCCATGGTGGGCAACTGGGCGAAGGTCCTGGTG
GTGCTGTTGCTGTTTGCCGGCGTTGATGCGACTACCTACGCCACCGGGGCAGCCATTGCTCACAACACGG
CTAGACTCACCAGCCTCTTTAGTCCCGGCCCCCAGCAAAATGTCCAGCTGATCA

>1377_S46_L001_R1_001.fastq_100_1a_10
CCCCAACAACAGCGCTGGTAGTGGCTCAGCTGCTCAGGGTCCCGCAAGCCATCTTGGACATGATCGCAGG
TGCCCACTGGGGAGTCCTAGCGGGCATAGCGTATTTCTCCATGGTGGGCAACTGGGCGAAGGTCCTGGTG
GTGCTGTTGCTGTTTGCCGGCGTCGATGCGACTACCTACACCACCGGGGGAGCCGCTGGCCACACCACGG
CTAGACTCACCAGCCTCTTCAGTCCCGGCCCCCAGCAAAATGTCCAGCTGATCA

>1377_S46_L001_R1_001.fastq_101_1a_10
CCCCAACAACAGCGCTGGTAGTAGCTCAGCTGCTCAGGGTCCCGCAAGCCATCTTGGACATGATCGCAGG
TGCCCACTGGGGAGTCCTAGCGGGCATAGCGTATTTCTCCATGGTGGGCAACTGGGCGAAGGTCCTGGTG
GTGCTGTTGCTGTTTGCCGGTGTCGATGCGACTACCCACGTCTCCGGGGGAACCATTGCTCAGACCACTG
CTAGACTCACCAGCCTCTTCAGTCCCGGCCCCCAGCAAAATGTCCAGCTGATCA

>1377_S46_L001_R1_001.fastq_102_1a_10
CTCCAACAACAGCGCTGGTAGTAGCTCAGCTGCTCAGGGTCCCGCAAGCCATCTTGGACATGATCGCAGG
TGCCCACTGGGGAGTCCTAGCGGGCATAGCGTATTTCTCCATGGTGGGCAACTGGGCGAAGGTCCTGGTG
GTGCTGTTGCTGTTTGCCGGCGTCGATGCGACTACCTACGCCACCGGGGCAGCCATTGCTCACAACACGG
CTAGACTCACCAGCCTCTTTAGTCCCGGCCCCCAGCAAAATGTCCAGCTGATCA

>1377_S46_L001_R1_001.fastq_103_1a_10
CCCCAACAACAGCGCTGGTAGTAGCTCAGCTGCTCAGGGTCCCGCAAGCCATCTTGGACATGATCGCAGG
TGCCCACTGGGGAGTCCTAGCGGGCATAGCGTATTTCTCCATGGTGGGCAACTGGGCGAAGGTCCTGGTG
GTGCTGTTGCTGTTTGCCGGCGTCGATGCGACTACCCACGTCTCCGGGGGGACCATTGCTCAGACCACTG
CTAGACTCACCAGCCTCTTCAGTCCCGGCCCCCAGCAAAATGTCCAGCTGATCA

>1377_S46_L001_R1_001.fastq_104_1a_10
CCCCAACAACAGCGCTGGTAGTAGCTCAGCTGCTCAGGGTCCCGCAAGCCATCTTGGACATGATCGCAGG
TGCCCACTGGGGAGTCCTAGCGGGCATAGCGTATTTCTCCATGGTGGGCAACTGGGCGAAGGTCCTGGTG
GTGCTGTTGCTGTTTGCCGGCGTCGATGCGACTACCTACACCACCGGGGGAGCCGCTGGCCACACCACGG
CCAGACTCACCAGCCTCTTCAGTCCCGGCCCCCAGCAAAATGTCCAGCTGATCA

>1377_S46_L001_R1_001.fastq_105_1a_10
CCCCAACAACAGCGCTGGTAGTAGCTCAGCTGCTCAGGGTCCCGCAAGCCATCTTGGACATGATCGCAGG
TGCCCACTGGGGAGTCCTAGCGGGCATAGCGTACTTCTCCATGGTGGGCAACTGGGCGAAGGTCCTGGTG
GTGCTGTTGCTGTTTGCCGGCGTCGATGCGACTACCCACGTCTCCGGGGGAACCATTGCTCAGACCACTG
CTAGACTCACCAGCCTCTTCAGTCCCGGCCCCCAGCAAAATGTCCAGCTGATCA

>1377_S46_L001_R1_001.fastq_106_1a_9
CCCCAACAACAGCGCTGGTAGTAGCTCAGCTGCTCAGGGTCCCGCAAGCCATCTTGGACATGATCGCAGG
TGCCCACTGGGGAGTCCTAGCGGGCATAGCGTATTTCTCCATGGTGGGCAACTGGGCGAAGGTCCTGGTG
GTGCTGTTGCTGTTTGCCGGCGTCGATGCGACTACCCACGTCTCCGGGGGAACCATTGCTCAGACCACTG
CTAGACTCACCAGCCTCTTCAGTCCCGGCCCCCAGCAAGATGTCCAGCTGATCA

>1377_S46_L001_R1_001.fastq_107_1a_9
CCCCAACAACAGCGCTGGTAGTAGCTCAGCTGCTCAGGGTCCCGCAAGCCATCTTGGACATGATCGCAGG
TGCCCACTGGGGAGTCCTAGCGGGCATAGCGTATTTCTCCATGGTGGGCAACTGGGCGAAGGTCCCGGTG
GTGCTGTTGCTGTTTGCCGGCGTCGATGCGACTACCCACGTCTCCGGGGGAACCATTGCTCAGACCACTG
CTAGACTCACCAGCCTCTTCAGTCCCGGCCCCCAGCAAAATGTCCAGCTGATCA

>1377_S46_L001_R1_001.fastq_108_1a_9
CCCCAACAACAGCGCTGGTAGTAGCTCAGCTGCTCAGGGTCCCGCAAGCCATCTTGGACATGATCGCAGG
TGCCCACTGGGGAGTCCTAGCGGGCATAGCGTATTTCTCCATGGTGGGCAACTGGGCGAAGGTCCTGGTG
GTGCTGTTGCTGTTTGCCGGCGTCGATGCGACTACCTACGCCACCGGGGCAGCCATTGCTCAGAGCACGG
CTAGATTCACCAGCCTCTTCAGTCCCGGCCCCCAGCAAAATGTCCAGCTGATCA

>1377_S46_L001_R1_001.fastq_109_1a_9
CTCCAACAACAGCGCTGGTAGTAGCTCAGCTGCTCAGGGTCCCGCAAGCCATCTTGGACATGATCGCAGG
TGCCCACTGGGGAGTCCTAGCGGGCATAGCGTATTTCTCCATGGTGGGCAACTGGGCGAAGGTCCTGGTG
GTGCTGTTGCTGTTTGCCGGCGTCGATGCGACTACCCACGTCTCCGGGGGAACCATTGCTCAGACCACTG
CTAGACTCACCAGCCTCTTCAGTCCCGGCCCCCAGCAAAATGTCCAGCTGATCA

>1377_S46_L001_R1_001.fastq_110_1a_9
CCCCAACAACAGCGCTGGTAGTAGCTCAGCTGCTCAGGGTCCCGCAAGCCATCTTGGACATGATCGCAGG
TGCCCACTGGGGAGTCCTAGCGGGCATAGCGTATTTCTCCATGGTGGGCAACTGGGCGAAGGTCCTGGTG
GTGCTGTTGCTGTTTGCCGGCGTCGATGCGACTACCTACACCACCGGGGGGGCCGCTGGCCACACCACGG
CTAGACTCACCAGCCTCTTCAGTCCCGGCCCCCAGCAAAATGTCCAGCTGATCA

>1377_S46_L001_R1_001.fastq_111_1a_9
CCCCAACAACAGCGCTGGTAGTAGCTCAGCTGCTCAGGGTTCCGCAAGCCATCTTGGACATGATCGCAGG
TGCCCACTGGGGAGTCCTAGCGGGCATAGCGTATTTCTCCATGGTGGGCAACTGGGCGAAGGTCCTGGTG
GTGCTGTTGCTGTTTGCCGGCGTCGATGCGACTACCTACGCCACCGGGGCAGCCATTGCTCACAACACGG
CTAGACTCACCAGCCTCTTTAGTCCCGGCCCCCAGCAAAATGTCCAGCTGATCA

>1377_S46_L001_R1_001.fastq_112_1a_9
CCCCAACAACAGCGCTGGTAGTAGCTCAGCTGCTCAGGGTCCCGCAAGCCACCTTGGACATGATCGCAGG
TGCCCACTGGGGAGTCCTAGCGGGCATAGCGTATTTCTCCATGGTGGGCAACTGGGCGAAGGTCCTGGTG
GTGCTGTTGCTGTTTGCCGGCGTCGATGCGACTACCCACGTCTCCGGGGGAACCATTGCTCAGACCACTG
CTAGACTCACCAGCCTCTTCAGTCCCGGCCCCCAGCAAAATGTCCAGCTGATCA

>1377_S46_L001_R1_001.fastq_113_1a_9
CCCCAACAACAGCGCTGGTAGTGGCTCAGCTGCTCAGGGTCCCGCAAGCCATCTTGGACATGATCGCAGG
TGCCCACTGGGGAGTCCTAGCGGGCATAGCGTATTTCTCCATGGTGGGCAACTGGGCGAAGGTCCTGGTG
GTGCTGTTGCTGTTTGCCGGCGTCGATGCGACTACCCACGTCTCCGGGGGAACCATTGCTCAGACCACTG
CTAGACTCACCAGCCTCTTCAGTCCCGGCCCCCAGCAAAATGTCCAGCTGATCA

>1377_S46_L001_R1_001.fastq_114_1a_9
CCCCAACAACAGCGCTGGTAGTAGCTCAGCTGCTCAGGGTCCCGCAAGCCATCTTGGACATGATCGCAGG
TGCCCACTGGGGAGTCCTAGCGGGCATAGCGTATTTCTCCATGGTGGGCAACTGGGCGAAGGTCCTGGTG
GTGCTGTTGCTGTTTGCCGGCGTCGATGCGACTACCTACGCCACCGGGGCAGCCATTGCTCACAGCACGT
CTAGACTCACCAGCCTCTTCAGTCCCGGCCCCCAGCAAAATGTCCAGCTGATCA

>1377_S46_L001_R1_001.fastq_115_1a_9
CCCCAACAACAGCGCTGGTAGTAGCTCAGCTGCTCAGGGTCCCGCAAGCCATCTTGGACATGATCGCAGG
TGCCCACTGGGGAGTCCTAGCGGGCATAGCGTATTTCTCCATGGTGGGCAACTGGGCGAAGGTCCTGGTG
GTGCTGTTGCTGTTTGCCGGCGTCGATGCGACTACCCACGTCTCCGGGGGAACCATTGCTCAGACCACTG
CTAGACTCACCAGCCTCTTCAGTCCCGGCCCCCAGCAAAACGTCCAGCTGATCA

>1377_S46_L001_R1_001.fastq_116_1a_9
CCCCAACGACAGCGCTGGTAGTAGCTCAGCTGCTCAGGGTCCCGCAAGCCATCTTGGACATGATCGCAGG
TGCCCACTGGGGAGTCCTAGCGGGCATAGCGTATTTCTCCATGGTGGGCAACTGGGCGAAGGTCCTGGTG
GTGCTGTTGCTGTTTGCCGGCGTCGATGCGACTACCCACGTCAGCGGGGGAACCATTGCTCAGACCACGG
CTAGACTCACCAGCCTCTTCAGTCCCGGCCCCCAGCAAAATGTCCAGCTGATCA

>1377_S46_L001_R1_001.fastq_117_1a_9
CCCCAACAACAGCGCTGGTAGTAGCTCAGCTGCTCAGGGTCCCGCAAGCCATCTTGGACATGATCGCAGG
TGCCCACTGGGGAGTCCTAGCGGGCATAGCGTATTTCTCCATGGTGGGCAACTGGGCGAAGGTCCTGGTG
GTGCTGTTGCTGTTTGCCGGCGTCGATGCGACCACCCACGTCTCCGGGGGGACCATTGCTCAGACCACGG
CTAGACTCACCAGCCTCTTCAGTCCCGGCCCCCAGCAAAATGTCCAGCTGATCA

>1377_S46_L001_R1_001.fastq_118_1a_9
CCCCAACAACAGCGCTGGTAGTAGCTCAGCTGCTCAGGGTCCCGCAAGCCATCTTGGACATGATCGCAGG
TGCCCACTGGGGAGTCCTAGCGGGCATAGCGTATTTCTCCATGGTGGGCAACTGGGCGAAGGTCCTGGTG
GTGCTGTTGCTGTTTGCCGGCGTCGATGCGACCACCACCGTCACCGGGGGGACCATTGCTCAGACCACGG
CTAGACTCACCAGCCTCTTCAGTCCCGGCCCCCAGCAAAATGTCCAGCTGATCA

>1377_S46_L001_R1_001.fastq_119_1a_9
CGCCAACAACAGCGCTGGTAGTAGCTCAGCTGCTCAGGGTCCCGCAAGCCATCTTGGACATGATCGCGGG
TGCCCACTGGGGAGTCCTAGCGGGCATAGCGTATTTCTCCATGGTGGGCAACTGGGCGAAGGTCCTGGTG
GTGCTGCTGCTGTTTGCCGGCGTCGATGCGACTACCCACGTCAGCGGGGGAACCATTGCTCAGACCACGG
CTAGACTCACCAGCCTCTTCAGTCCCGGCCCCCAGCAAAATGTCCAGCTGATCA

>1377_S46_L001_R1_001.fastq_120_1a_9
CCCCAACAACAGCGCTGGTAGTAGCTCAGCTGCTCAGGGTCCCGCAAGCCATCTTGGACATGATCGCAGG
TGCCCACTGGGGAGTCCTAGCGGGCATAGCGTATTTCTCCATGGTGGGCAACTGGGCGAAGGTCCTGGTG
GTGCTGTTGCTGTTTGCCGGCGTCGATGCGACTACCCACGTCTCCGGGGGAACCATTGCTCAGACCACCG
CTAGACTCACCAGCCTCTTCAGTCCCGGCCCCCAGCAAAATGTCCAGCTGATCA

>1377_S46_L001_R1_001.fastq_121_1a_9
CCCCAACAACAGCGCTGGTAGTAGCTCAGCTGCTCAGGGTCCCGCAAGCCATCTTGGACATGATCGCAGG
TGCCCACTGGGGAGTCCTAGCGGGCATAGCGTATTTCTCCATGGTGGGCAACTGGGCGAAGGTCCTGGTG
GTGCTGTTGCTGTTTGCCGGCGTCGATGCGACTACCCGCGTCACCGGGGGAACCATTGCTCAGCACACGG
CTAGACTCACCAGCCTCTTCAGTCCCGGCCCCCAGCAAAATGTCCAGCTGATCA

>1377_S46_L001_R1_001.fastq_122_1a_9
CCCCAACAACAGCGCTGGTAGTGGCTCAGCTGCTCAGGGTCCCGCAAGCCATCTTGGACATGATCGCAGG
TGCCCACTGGGGAGTCCTAGCGGGCATAGTGTATTTCTCCATGGTGGGCAACTGGGCGAAGGTCCTGGTG
GTGCTGTTGCTGTTTGCCGGTGTCGATGCGACTACCTACGCCACCGGGGCAGCCATTGCTCAGAGCACGG
CTAGATTCACCAGCCTCTTCAGTCCCGGCCCCCGGCAAAATGTCCAGCTGATCA

>1377_S46_L001_R1_001.fastq_123_1a_9
CCCCAACAACAGCGCTGGTAGTAGCTCAGCTGCTCAGGGTCCCGCAAGCCATCTTGGACATGATCGCAGG
TGCCCACTGGGGAGTCCTAGCGGGCATAGCGTATTTCTCCATGGTGGGCAACTGGGCGAAGGTCCTGGTG
GTGCTGTTGCTGTTTGCCGGCGTCGATGCGACTACCCACGTCTCCGGGGGAACCGTTGCTCAGACCACTG
CTAGACTCACCAGCCTCTTCAGTCCCGGCCCCCAGCAAAATGTCCAGCTGATCA

>1377_S46_L001_R1_001.fastq_124_1a_9
CCCCAACAACAGCACTGGTAGTAGCTCAGCTGCTCAGGGTCCCGCAAGCCATTTTGGACATGATCGCAGG
TGCCCACTGGGGAGTCCTAGCGGGCATAGCGTATTTCTCCATGGTGGGCAACTGGGCGAAGGTCCTGGTT
GTGCTGTTGCTGTTTGCCGGCGTCGATGCGACTACCTACGCCACCGGGGCAGCCATTGCTCACAACACGG
CTAGACTCACCAGCCTCTTCAGTCCCGGCCCCCAGCAAAACGTCCAGCTGATCA

>1377_S46_L001_R1_001.fastq_125_1a_9
CCCCAACAACAGCGTTGGTAGTAGCTCAGCTGCTCAGGATCCCGCAAGCCATCTTGGACATGATCGCAGG
TGCCCACTGGGGAGTCCTAGCGGGCATAGCGTATTTCTCCATGGTGGGCAACTGGGCGAAGGTCCTGGTG
GTGCTGTTGCTGTTTGCCGGCGTCGATGCGACTACCCACGTCTCCGGGGGAACCATTGCTCAGACCACTG
CTAGACTCACCAGCCTCTTCAGTCCCGGCCCCCAGCAAAATGTCCAGCTGATCA

>1377_S46_L001_R1_001.fastq_126_1a_9
CCCCAACAACAGCGCTGGTAGTAGCTCAGCTGCTCAGGGTCCCGCAAGCCATCTTGGACATGATCGCAGG
TGCCCACTGGGGAGTCCTAGCGGGCATAGCGTATTTCTCCATGGTGGGCAACTGGGCGAAGGTCCTGGTG
GTGCTGTTGCTGTTTGCCGGCGTCGATGCGACTACCTACACCACCGGGGGAGCCGCTGGCCACACCACGG
CTAGACTCACCAGCCTCTTCAGTCCCGGCCCCCGGCAAAATGTCCAGCTGATCA

>1377_S46_L001_R1_001.fastq_127_1a_9
CCCCAACAACAGCGCTGGTAGTAGCTCAGCTGCTCAGGGTCCCGCAAGCCATCTTGGACATGATCGCAGG
TGCCCACTGGGGAGTCCTAGCGGGCATAGCGTATTTCTCCATGGTGGGCAACTGGGCGAAGGTCCTGGTG
GTGCTGTTGCTGTTTGCCGGCGTCGATGCAACTACCCACGTCAGCGGGGGAACCATTGCTCAGACCACGG
CTAGACTCACCAGCCTCTTCAGTCCCGGCCCCCAGCAAAATGTCCAGCTGATCA

>1377_S46_L001_R1_001.fastq_128_1a_9
CCCCAACAACAGCGCTGGTAGTAGCTCAGCTGCTCAGGGTCCCGCAAGCCATCTTGGACATGATCGCAGG
TGCCCACTGGGGAGTCCTAGCGGGCATAGCGTATTTCTCCATGGTGGGCAACTGGGCGAAGGTCCTGGTG
GTGCTGTTGCTGTTTGCCGGCGTCGATGCGACTACCCACGTCTCCGGGGGAACTATTGCTCAGACCACTG
CTAGACTCACCAGCCTCTTCAGTCCCGGCCCCCAGCAAAATGTCCAGCTGATCA

>1377_S46_L001_R1_001.fastq_129_1a_9
CCCCAACAACAGCGTTGGTAGTAGCTCAGCTGCTCAGGATCCCGCAAGCCATCTTGGACATGATCGCAGG
TGCCCACTGGGGAGTCCTAGCGGGCATAGCGTATTTCTCCATGGTGGGCAACTGGGCGAAGGTCCTGGTG
GTGCTGTTGCTGTTTGCCGGCGTCGATGCGACTACCCACGTCTCCGGGGGAACCATTGCTCAGACCACGG
CCAGACTCACCAGCCTCTTCAGTCCCGGCCCCCAGCAAAATGTCCAGCTGATCA

>1377_S46_L001_R1_001.fastq_130_1a_8
CGCCAACAACAGCGCTGGTAGTAGCTCAGCTGCTCAGGGTCCCGCAAGCCATCTTGGACATAATCGCAGG
TGCCCACTGGGGAGTCCTAGCGGGCATAGCGTATTTCTCCATGGTGGGCAACTGGGCGAAGGTCCTGGTG
GTGCTGCTGCTGTTTGCCGGCGTCGATGCGACTACCCACGTCAGCGGGGGAACCATTGCTCAGACCACGG
CTAGACTCACCAGCCTCTTCAGTCCCGGCCCCCAGCAAAATGTCCAGCTGATCA

>1377_S46_L001_R1_001.fastq_131_1a_8
CCCCAACAACAGCGCTGGTAGTAGCCCAGCTGCTCAGGGTCCCGCAAGCCATCTTGGACATGATCGCAGG
TGCCCACTGGGGAGTCCTAGCGGGCATAGCGTATTTCTCCATGGTGGGCAACTGGGCGAAGGTCCTGGTG
GTGCTGCTGCTGTTTGCCGGCGTCGATGCGACTACCCACGTCAGCGGGGGAACCATTGCTCAGACCACGG
CTAGACTCACCAGCCTCTTCAGTCCCGGCCCCCAGCAAAATGTCCAGCTGATCA

>1377_S46_L001_R1_001.fastq_132_1a_8
CCCCAACAACAGCGCTGGTAGTAGCTCAGCTGCTCAGGGTCCCGCAAGCCATCTTGGACATGATCGCAGG
TGCCCACTGGGGAGTCCTAGCGGGCATAGCGTATTTCTCCATGGTGGGCAACTGGGCGAAGGTCCTGGTG
GTGCTGTTGCTGTTTGCCGGCGTCGATGCGACCACCTACGCCACCGGGGCAGCCATCGCTCACAGCACGT
CTAGACTCACCAGCCTCTTCAGTCCCGGCCCCCAGCAAAATGTCCAGCTGATCA

>1377_S46_L001_R1_001.fastq_133_1a_8
CCCCAACAACAGCGCTGGTAGTAGCTCAGCTGCTCAGGGTCCCGCAAGCCATCTTGGACATGATCGCAGG
TGCCCACTGGGGAGCCCTAGCGGGCATAGCGTATTTCTCCATGGTGGGCAACTGGGCGAAGGTCCTGGTG
GTGCTGTTGCTGTTTGCCGGCGTCGATGCGACTACCCACGTCTCCGGGGGAACCATTGCTCAGACCACTG
CTAGACTCACCAGCCTCTTCAGTCCCGGCCCCCAGCAAAATGTCCAGCTGATCA

>1377_S46_L001_R1_001.fastq_134_1a_8
CCCCAACAACAGCGCTGGTAGTAGCTCAGCTGCTCAGGGTCCCGCAAGCCATCTTGGACATGATCGCAGG
TGCCCACTGGGGAGTCCTAGCGGGCATAGCGTATTTCTCCATGGTGGGCAACTGGGCGAAGGTCCTGGTG
GTGCTGTTGCTGTTTGCCGGCGCCGATGCGACTACCTACACCACCGGGGGAGCCGCTGGTCACACCACGG
CCAGACTCACCAGCCTCTTCAGTCCCGGCCCCCAGCAAAATGTCCAGCTGATCA

>1377_S46_L001_R1_001.fastq_135_1a_8
CCCCAACAACAGCGCTGGTAATAGCTCAGCTGCTCAGGGTCCCGCAAGCCATCTTGGACATGATCGCAGG
TGCCCACTGGGGAGTCCTAGCGGGCATAGCGTATTTCTCCATGGTGGGCAACTGGGCGAAGGTCCTGGTG
GTGCTGTTGCTGTTTGCCGGCGTCGATGCGACTACCTACGCCACCGGGGCAGCCATTGCTCACAACACGG
CTAGACTCACCAGCCTCTTCAGTCCCGGCCCCCAGCAAAATGTCCAGCTGATCA

>1377_S46_L001_R1_001.fastq_136_1a_8
CCCCAACAACAGCGCTGGTAGTGGCTCAGCTGCTCAGGGTCCCGCAAGCCATCTTGGACATGATCGCAGG
TGCCCACTGGGGAGTCCTAGCGGGCATAGCGTATTTCTCCATGGTGGGCAACTGGGCGAAGGTCCTGGTG
GTGCTGTTGCTGTTTGCCGGCGTCGATGCGACTACCCACGTCAGCGGGGGAACCATTGCTCAGACCACGG
CTAGACTCACCAGCCTCTTCAGTCCCGGCCCCCAGCAAAATGTCCAGCTGATCA

>1377_S46_L001_R1_001.fastq_137_1a_8
CCCCAACAACAGCGCTGGTAGTAGCTCAGCTGCTCAGGGTCCCGCAAGCCATCTTGGACATGATCGCAGG
TGCCCACTGGGGAGTCCTAGCGGGCATAGCGTATTTCTCCATGGTGGGCAACTGGGCGAAGGTCCTGGTG
GTGCTGTTGCTGTTTGCCGGCGTCGATGCGACTACCCACGTCAGCGGGGGAACCATTGCTCAGACCACGG
CTAGACTCGCCAGCCTCTTCAGTCCCGGCCCCCAGCAAAATGTCCAGCTGATCA

>1377_S46_L001_R1_001.fastq_138_1a_8
CCCCAACAACAGCGCTGGTAGTGGCTCAGCTGCTCAGGGTCCCGCAAGCCATCTTGGACATGATCGCAGG
TGCCCACTGGGGAGTCCTAGCGGGCATAGCGTATTTCTCCATGGTGGGCAACTGGGCGAAGGTCCTGGTG
GTGCTGTTGCTGTTTGCCGGTGTCGATGCGACTACCTACGCTACCGGGGCAGCCATTGCTCAGAGCACGG
CTAGATTCACCAGCCTCTTCAGTCCCGGCCCCCGGCAAAATGTCCAGCTGATCA

>1377_S46_L001_R1_001.fastq_139_1a_8
CGCCAACAACAGCGCTGGTAGTAGCTCAGCTGCTCAGGGTCCCGCAAGCCATCTTGGACATGATCGCAGG
TGCCCACTGGGGAGTCCTAGCGGGCATAGCGTATTTCTCCATGGTGGGCAACTGGGCGAAGGTCCTGGTG
GTGCTGCTGCTGTTTGCCGGCGTCGATGCGACTACCCACGTCAGCGGGGGAACCATTGCTCAGACCACGG
CTAGACTCACCAGCCTCTTCAGTCCCGGCCCCCGGCAAAATGTCCAGCTGATCA

>1377_S46_L001_R1_001.fastq_140_1a_8
CCCCAACAACAGCGCTGGTAGTAGCTCAGCTGCTCAGGGTCCCGCAAGCCATCCTGGACATGATCGCAGG
TGCCCACTGGGGAGTCCTAGCGGGCATAGCGTATTTCTCCATGGTGGGCAACTGGGCGAAGGTCCTGGTG
GTGCTGTTGCTGTTTGCCGGCGTCGATGCGACTACCCACGTCTCCGGGGGAACCATTGCTCAGACCACTG
CTAGACTCACCAGCCTCTTCAGTCCCGGCCCCCAGCAAAATGTCCAGCTGATCA

>1377_S46_L001_R1_001.fastq_141_1a_8
CCCCAACAACAGCGCTGGTAGTAGCTCAGCTGCTCAGGGTCCCGCAAGCCATCTTGGACATGATCGCAGG
TGCCCACTGGGGAGTCCTAGCGGGCATAGCGTATTTCTCCATGGTGGGCAACTGGGCGAAGGTCCTGGTG
GTGCTGTTGCTGTTTGCCGGCGTCGATGCGACTACCCACGTCTCCGGGGGAACCATTGCTCAGACCACTG
CTAGACTCACCAGCCTCTTCAGTCCCGGCCCCCAGCAAAATGCCCAGCTGATCA

>1377_S46_L001_R1_001.fastq_142_1a_8
CTCCAACAACAGCGCTGGTAGTAGCTCAGCTGCTCAGGGTCCCGCAAGCCATCTTGGACATGATCGCAGG
TGCCCACTGGGGAGTCCTAGCGGGCATAGCGTATTTCTCCATGGTGGGCAACTGGGCGAAGGTCCTGGTG
GTGCTGTTGCTGTTTGCCGGCGTCGATGCGACTACCTACACCACCGGGGGAGCCGCTGGCCACACCACGG
CTAGACTCACCAGCCTCTTCAGTCCCGGCCCCCAGCAAAATGTCCAGCTGATCA

>1377_S46_L001_R1_001.fastq_143_1a_8
CCCCAACAACAGCGCTGGTAGTAGCTCAGCTGCTCAGGGTCCCGCAAGCCATCTTGGACATGATCGCAGG
TGCCCACTGGGGAGTCCTAGCGGGCATAGCGTATTTCTCCATGGTGGGCAACTGGGCGAAGGTCCTGGTG
GTGCTGTTGCTGTTTGCCGGCGTCGATGCGACTGCCTACGCCACCGGGGCAGCCATTGCTCACAACACGG
CTAGACTCACCAGCCTCTTCAGTCCCGGCCCCCGGCAAAATGTCCAGCTGATCA

>1377_S46_L001_R1_001.fastq_144_1a_8
CCCCGACAACAGCGCTGGTAGTAGCTCAGCTGCTCAGGGTCCCGCAAGCCATCTTGGACATGATCGCAGG
TGCCCACTGGGGAGTCCTAGCGGGCATAGCGTATTTCTCCATGGTGGGCAACTGGGCGAAGGTCCTGGTG
GTGCTGTTGCTGTTTGCCGGCGTCGATGCGACTACCTACACCACCGGGGGAGCCGCTGGTCACACCACGG
CCAGACTCACCAGCCTCTTCAGTCCCGGCCCCCAGCAAAATGTCCAGCTGATCA

>1377_S46_L001_R1_001.fastq_145_1a_8
CCCCGACAACAGCGCTGGTAGTAGCTCAGCTGCTCAGGGTCCCGCAAGCCATCTTGGACATGATCGCAGG
TGCCCACTGGGGAGTCCTAGCGGGCATAGCGTATTTCTCCATGGTGGGCAACTGGGCGAAGGTCCTGGTG
GTGCTGTTGCTGTTTGCCGGCGTCGATGCGACTACCTACACCACCGGGGGAGCCGCTGGCCACACCACGG
CTAGACTCACCAGCCTCTTCAGTCCCGGCCCCCAGCAAAATGTCCAGCTGATCA

>1377_S46_L001_R1_001.fastq_146_1a_8
CCCCAACAACAGCGCTGGTAGTAGCTCAGCTGCTCAGGGTCCCGCAAGCCATCTTGGACATGATCGCAGG
TGCCCACTGGGGAGTCCTAGCGGGCATAGCGTATTTCTCCATGGTGGGCAACTGGGCGAAGGTCCTGGTG
GTGCTGTTGCTGTTTGCCGGCGTCGATGCGACTACCTACGCCACCGGGGCAGCCATTGCTCACAATACGG
CTAGACTCACCAGCCTCTTTAGTCCCGGCCCCCAGCAAAATGTCCAGCTGATCA

>1377_S46_L001_R1_001.fastq_147_1a_8
CCCCAACAACAGCGCTGGTAGTAGCTCAGCTGCTCAGGGTCCCGCAAGCCATCTTGGACATGATCGCAGG
TGCCCACTGGGGAGTCCTAGCGGGCATAGCGTATTTCTCCATGGTGGGCAACTGGGCGAAGGTCCTGGTG
GTGCTGTTGCTGTTTGCCGGCGTTGATGCGACTACCCACGTCTCCGGGGGAACCATTGCTCAGACCACTG
CTAGACTCACCAGCCTCTTCAGTCCCGGCCCCCAGCAAAATGTCCAGCTGATCA

>1377_S46_L001_R1_001.fastq_148_1a_8
CCCCAACAACAGCGCTGGTAGTAGCTCAGCTGCTCAGGGTCCCACAAGCCATCTTGGACATGATCGCAGG
TGCCCACTGGGGAGTCCTAGCGGGTATAGCGTATTTCTCCATGGTGGGCAACTGGGCGAAGGTCCTGGTG
GTGCTGTTGCTGTTTGCCGGCGTCGATGCGACTACCTACGCCACCGGGGCAGCCATCGCTCAGAGCACGG
CTAGATTCACCAGCCTCTTCAGTCCCGGCCCCCGGCAAAATGTCCAGCTGATCA

>1377_S46_L001_R1_001.fastq_149_1a_8
CCCCAACAACAGCGCTGGTAGTAGCCCAGCTGCTCAGGGTCCCGCAAGCCATCTTGGACATGATCGCAGG
TGCCCACTGGGGAGTCCTAGCGGGCATAGCGTATTTCTCCATGGTGGGCAACTGGGCGAAGGTCCTGGTG
GTGCTGTTGCTGTTTGCCGGCGTCGATGCGACTACCTACGCCACCGGGGCAGCCATTGCTCACAACACGG
CTAGACTCACCAGCCTCTTCAGTCCCGGCCCCCGGCAAAATGTCCAGCTGATCA

>1377_S46_L001_R1_001.fastq_150_1a_8
CCCCAACAACAGCGCTGGTAGTAGCTCAGCTGCTCAGGGTCCCGCAAGCCATCTTGGACATGATCGCAGG
TGCCCACTGGGGAGTCCTAGCGGGCATAGCGTATTTCTCCATGGTGGGCAACTGGGCGAAGGTCCTGGTG
GTGCTGTTGCTGTTTGCCGGCGTCGATGCGACTACCTACACCACCGGGGGAGCCGCTGGCCACACCACGG
CTAGACTCACCAGCCTCTTCAGTCCTGGCCCCCAGCAAAATGTCCAGCTGATCA

>1377_S46_L001_R1_001.fastq_151_1a_8
CCCCAACAACAGCGCTGGTAGTAGCTCAGCTGCTCAGGGTCCCGCAAGCCATCTTGGACATGATCGCAGG
TGCTCACTGGGGAGTCCTAGCGGGCATAGCGTATTTCTCCATGGTGGGCAACTGGGCGAAGGTCCTGGTG
GTGCTGTTGCTGTTTGCCGGCGTCGATGCGACTACCTACGCCACCGGGGCAGCCATTGCTCACAACACGG
CTAGACTCACCAGCCTCTTCAGTCCCGGCCCCCGGCAAAATGTCCAGCTGATCA

>1377_S46_L001_R1_001.fastq_152_1a_8
CCCCAACAACAGCGCTGGTAGTAGCTCAGCTGCTCAGGGTCCCGCAAGCCATCTTGGACATGATCGCAGG
TGCCCACTGGGGAGTCCTAGCGGGCATAGCGTATTTCTCCATGGTGGGCAACTGGGCGAAGGTCCTGGTG
GTGCTGTTGCTGTTTGCCGGCGTCGATGCGACCACCCACGTCAGCGGGGGAACCATTGCTCAGACCACGG
CTAGACTCACCAGCCTCTTCAGTCCCGGCCCCCAGCAAAATGTCCAGCTGATCA

>1377_S46_L001_R1_001.fastq_153_1a_8
CCCCAACAACAGCGCTGGTAGTAGCTCAGCTGCTCAGGGTCCCGCAAGCCATCTTGGACATGATCGCAGG
TGCCCACTGGGGAGTCCTAGCGGGCATAGCGTATTTCTCCATGGTGGGCAACTGGGCGAAGGTCCTGGTG
GTGCTGTTGCTGTTTGCCGGCGTCGATGCGACTACCTACACCACCGGGGGAGCCGCTGGCCACACCACGG
CTAGACTCACCAGCCTCTTCAGTCCCGGCCCTCAGCAAAATGTCCAGCTGATCA

>1377_S46_L001_R1_001.fastq_154_1a_8
CCCCAACAACAGCGCTGGTAGTAGCTCAGCTGCTCAGGGTCCCGCAAGCCATCTTGGACATGATCGCAGG
TGCCCACTGGGGAGTCCTAGCGGGCATAGCGTATTTCTCCATGGTGGGCGACTGGGCGAAGGTCCTGGTG
GTGCTGTTGCTGTTTGCCGGCGTCGATGCGACTACCCACGTCTCCGGGGGAACCATTGCTCAGACCACTG
CTAGACTCACCAGCCTCTTCAGTCCCGGCCCCCAGCAAAATGTCCAGCTGATCA

>1377_S46_L001_R1_001.fastq_155_1a_8
CCCCAACAACAGCGCTGGTAGTAGCTCAGCTGCTCAGGGTCCCGCAAGCCATCTTGGACATGATCGCAGG
TGCCCACTGGGGAGTCCTAGCGGGCATAGCGTATTTCTCCATGGTGGGCAACTGGGCGAAGGTCCTGGTG
GTGCTGTTGCTGTTTGCCGGCGTCGATGCGACTACCTACACCACCGGGGGAGCCGCTGGTCACACCACGG
CCAGACTCACCAGCCTCTTCAGTCCCGGCCCCCAGCAAAATGTTCAGCTGATCA

>1377_S46_L001_R1_001.fastq_156_1a_8
CGCCAACAACAGCGCTGGTAGTAGCTCAGCTGCTCAGGGTCCCGCAAGCCATCTTGGACATGATCGCAGG
TGCCCACTGGGGAGTCCTAGCGGGCATAGCGTATTTCTCCATGGTGGGCAACTGGGCGAAGGTCCTGGTG
GTGCTGCTGCTGTTTGCCGGCGTCGATGCGACTACCCACGTCAGCGGGGGAACCATTGCTCAGACCACGG
CTAGACTCACCAGCCTCTTCAGTCCTGGCCCCCAGCAAAATGTCCAGCTGATCA

>1377_S46_L001_R1_001.fastq_157_1a_8
CTCCAACAACGGCGCTGGTAGTAGCTCAGCTGCTCAGGGTCCCGCAAGCCATCTTGGACATGATCGCAGG
TGCCCACTGGGGAGTCCTAGCGGGCATAGCGTATTTCTCCATGGTGGGCAACTGGGCGAAGGTCCTGGTG
GTGCTGTTGCTGTTTGCCGGCGTTGATGCGACCACCCACGTCAGCGGGGGAACCATTGCTCAGACCACGG
CTAGACTCACCAGCCTCTTCAGTCCCGGCCCCCAGCAAAATGTCCAGCTGATCA

>1377_S46_L001_R1_001.fastq_158_1a_8
CCCCAACAACAGCGCTGGTAGTAGCTCAGCTGCTCAGGGTCCCGCAAGCCATCTTGGACATGATCGCAGG
TGCCCACTGGGGAGTCCTAGCGGGCATAGCGTATTTCTCCATGGTGGGCAACTGGGCGAAGGTCCTGGTG
GTGCTGTTGCTGTTTGCCGGCGTCGATGCGACTACCTACGCCACCGGGGCAGCCATTGCTGAGAGCACGG
CTAGACTCACCAGCCTCTTCAGTCCCGGCCCTCGGCAAAATGTCCAGCTGATCA

>1377_S46_L001_R1_001.fastq_159_1a_8
CCCCGACAACAGCGCTGGTAGTAGCTCAGCTGCTCAGGGTCCCGCAAGCCATCTTGGACATGATCGCAGG
TGCCCACTGGGGAGTCCTAGCGGGCATAGCGTATTTCTCCATGGTGGGCAACTGGGCGAAGGTCCTGGTG
GTGCTGTTGCTGTTTGCCGGCGTCGATGCGACTACCTACGCCACCGGGGCAGCCATTGCTCACAACACGG
CTAGACTCACCAGCCTCTTTAGTCCCGGCCCCCAGCAAAATGTCCAGCTGATCA

>1377_S46_L001_R1_001.fastq_160_1a_8
CCCCAACAACAGCGCTGGTAGTAGCTCAGCTGCTCAGGGTCCCGCAAGCCATCTTGGACATGATCGCAGG
TGCCCACTGGGGAGTCCTAGCGGGCATAGCGTATTTCTCCATGGTGGGCAACTGGGCGAAGGTCCTGGTG
GTGCTGTTGCTGTTTGCTGGCGTCGATGCGACTACCCACGTCTCCGGGGGAACCATTGCTCAGACCACTG
CTAGACTCACCAGCCTCTTCAGTCCCGGCCCCCAGCAAAATGTCCAGCTGATCA

>1377_S46_L001_R1_001.fastq_161_1a_7
CCCCAACAACAGCGCTGGTAGTAGCTCAGCTGCTCAGGGCCCCGCAAGCCATCTTGGACATGATCGCAGG
TGCCCACTGGGGAGTCCTAGCGGGCATAGCGTATTTCTCCATGGTGGGCAACTGGGCGAAGGTCCTGGTG
GTGCTGTTGCTGTTTGCCGGCGTCGATGCGACTACCCACGTCTCCGGGGGAACCATTGCTCAGACCACTG
CTAGACTCACCAGCCTCTTCAGTCCCGGCCCCCAGCAAAATGTCCAGCTGATCA

>1377_S46_L001_R1_001.fastq_162_1a_7
CCCCAACAACAGCGCTGGTAGTAGCTCAGCTGCTCAGGGTCCCGCAAGCCATCTTGGACATGATCGCAGG
TGCCCACTGGGGAGTCCTAGCGGGCATAGCGTATTTCTCCATGGTGGGCAACTGGGCGAAGGTCCTGGTG
GTGTTGTTGCTGTTTGCCGGCGTCGATGCGACTACCCACGTCAGCGGGGGAACCGTTGCTCAGACCACGG
CTAGACTCACCAGCCTCTTCAGTCCCGGCCCCCAGCAAAATGTCCAGCTGATCA

>1377_S46_L001_R1_001.fastq_163_1a_7
CCCCAACAACAGCGCTGGTAGTAGCTCAGCTGCTCAGGGTCCCGCAAGCCATCTTGGACATGATCGCAGG
TGCCCACTGGGGAGTCCTAGCGGGCATAGCGTATTTCTCCATGGTGGGCAACTGGGCGAAGGTCCTGGTG
GTGCTATTGCTGTTTGCCGGCGTCGATGCGACTACCTACGCCACCGGGGCAGCCATTGCTCACAACACGG
CTAGACTCACCAGCCTCTTCAGTCCCGGCCCCCGGCAAAATGTCCAGCTGATCA

>1377_S46_L001_R1_001.fastq_164_1a_7
CCCCAACAACAGCGCTGGTAGTAGCTCAGCTGCTCAGGGTCCCGCAAGCCATCTTGGACATGATCGCAGG
TGCCCACTGGGGAGTCCTAGCGGGCATAGCGTATTTCTCCATGGTGGGCAACTGGGCGAAGGTCCTGGTG
GTGCTGTTGCTGTTTGCCGGCGTCGATGCGACTACCCACGTCAGCGGGGGAACCATTGCTCAGACCACGG
CTAGACTCACCAGCCTCTTCAGTCCCGGCCCCCAGCAGAATGTCCAGCTGATCA

>1377_S46_L001_R1_001.fastq_165_1a_7
CCCCAACAACAGCGCTGGTAGTAGCTCAGCTGCTCAGGGTCCCGCAAGCCATCTTGGACATGATCGCAGG
TGCTCACTGGGGAGTCCTAGCGGGCATAGCGTATTTCTCCATGGTGGGCAACTGGGCGAAGGTCCTGGTG
GTGCTGTTGCTGTTTGCCGGCGTCGATGCGACTACCTACGCCACCGGGGCAGCCATTGCTGACAGCACGG
CTAGACTCACCAGCCTCTTTAGTCCCGGCCCCCAGCAAAATGTCCAGCTGATCA

>1377_S46_L001_R1_001.fastq_166_1a_7
CCCCAACAACGGCGCTGGTAGTAGCTCAGCTGCTCAGGGTCCCGCAGGCCATCTTGGACATGATCGCAGG
TGCCCACTGGGGAGTCCTAGCGGGCATAGCGTATTTCTCCATGGTGGGCAACTGGGCGAAGGTCCTGGTG
GTGCTGTTGCTGTTTGCCGGCGTCGATGCGACTACCTACGCCACCGGGGCAGCCATTGCTGAGAGCACGG
CTAGACTCACCAGCCTCTTCAGTCCCGGCCCCCAGCAAAATATCCAGCTGATCA

>1377_S46_L001_R1_001.fastq_167_1a_7
CCCCAACAACAGCGCTGGTAGTAGCTCAGCTGCTCAGGGTCCCGCAAGCCATCTTGGACATGGTCGCAGG
TGCCCACTGGGGAGTCCTAGCGGGCATAGCGTATTTCTCCATGGTGGGCAACTGGGCGAAGGTCCTGGTG
GTGCTGTTGCTGTTTGCCGGCGTCGATGCGACTACCTACGCCACCGGGGCAGCCATTGCTCACAACACGG
CTAGACTCACCAGCCTCTTTAGTCCCGGCCCCCAGCAAAATGTCCAGCTGATCA

>1377_S46_L001_R1_001.fastq_168_1a_7
CCCCAACAACAGCGCTGGTAGTAGCTCAGCTGCTCAGGGTCCCGCAAGCCATCTTGGACATGATCGCAGG
TGCCCACTGGGGAGTCCTAGCGGGCATAGCGTATTTCTCCATGGTGGGCAACTGGGCGAAGGTCCTGGTG
GTGCTGTTGCTGTTTGCCGGCGTCGATGCGACTACCCACGTCTCCGGGGGAACCATTGCTCAGACCACTG
CTAGGCTCACCAGCCTCTTCAGTCCCGGCCCCCAGCAAAATGTCCAGCTGATCA

>1377_S46_L001_R1_001.fastq_169_1a_7
CGCCAACAACAGCGCTGGTAGTAGCTCAACTGCTCAGGGTCCCGCAAGCCATCTTGGACATGATCGCAGG
TGCCCACTGGGGAGTCCTAGCGGGCATAGCGTATTTCTCCATGGTGGGCAACTGGGCGAAGGTCCTGGTG
GTGCTGCTGCTGTTTGCCGGCGTCGATGCGACTACCCACGTCAGCGGGGGAACCATTGCTCAGACCACGG
CTAGACTCACCAGCCTCTTCAGTCCCGGCCCCCAGCAAAATGTCCAGCTGATCA

>1377_S46_L001_R1_001.fastq_170_1a_7
CCCCAACAACGGCGCTGGTAGTAGCTCAGCTGCTCAGGGTCCCGCAAGCCATCTTGGACATGATCGCAGG
TGCCCACTGGGGAGTCCTAGCGGGCATAGCGTATTTCTCCATGGTGGGCAACTGGGCGAAGGTCCTGGTG
GTGCTGTTGCTGTTTGCCGGCGTCGATGCGACTACCTACGCCACCGGGGCAGCCATTGCTCAGAGCACGG
CTAGATTCACCAGCCTCTTCAGTCCCGGCCCCCGGCAAAATGTCCAGCTGATCA

>1377_S46_L001_R1_001.fastq_171_1a_7
CCCCAACAACAGCGCTGGTAGTAGCTCAGCTGCTCAGGGTCCCGCAAGCCATCTTGGACATGATCGCAGG
TGCTCACTGGGGAGTCCTAGCGGGCATAGCGTATTTCTCCATGGTGGGCAACTGGGCGAAGGTTCTGGTG
GTGCTGTTGCTGTTTGCCGGCGTCGATGCGACTACCTACGCCACCGGGGCAGCCATTGCTGACAGCACGG
CTAGACTCACCAGCCTCTTCAGTCCCGGCCCCCAGCAAAATGTCCAGCTGATCA

>1377_S46_L001_R1_001.fastq_172_1a_7
CCCCAACAACAGCGCTGGTAGTAGCTCAGCTGCTCAGGGTCCCGCAAGCCATCTTGGACATGATCGCAGG
TGCCCACTGGGGAGTCCTAGCGGGCATAGCGTATTTCTCCATGGTGGGCAACTGGGCGAAGGTCCTGGTG
GTGCTGTTGCTGTTTGCCGGCGTCGATGCGACTACCTACGCCACCGGGGCAGCCATTGCTCACAACACGG
CTAGACTCACCAGCCTCTTTAGTCCCGGCCCCCAGCAAAATATCCAGCTGATCA

>1377_S46_L001_R1_001.fastq_173_1a_7
CCCCAACAACAGCGCTGGTAGTAGCTCAGCTGCTCAGGGTCCCGCAAGCCATCTTGGACATGATCGCAGG
TGCCCACTGGGGAGTCCTAGCGGGCATAGCGTATTTCTCCATGGTGGGCAACTGGGCGAAGGTCCTGGTG
GTGCTGTTGCTGTTTGCCGGCGTCGATGCTACTACCTACGCCACCGGGGCAGCCATTGCTCACAACACGG
CTAGGCTCACCAGCCTCTTCAGTCCCGGCCCCCAGCAAAATATCCAGCTGATCA

>1377_S46_L001_R1_001.fastq_174_1a_7
CCCCAACAACAGCGCTGGTAGTAGCTCAGCTGCTCAGGGTCCCGCAAGCCATCTTGGACATGATCGCAGG
TGCCCACTGGGGAGTCCTAGCGGGCATAGCGTATTTCTCCATGGTGGGCAACTGGGCGAAGGTCCTGGTG
GTGCTGTTGCTGTTTGCCGGCGTCGATGCGACTACCCACGTCTCCGGGGGAACCATTGCTCAGACCACTG
CTAGACTCACCAGCCTCTTCAGCCCCGGCCCCCAGCAAAATGTCCAGCTGATCA

>1377_S46_L001_R1_001.fastq_175_1a_7
CCCCAACAACGGCGCTGGTAGTAGCTCAGCTGCTCAGGGTCCCGCAGGCCATCTTGGACATGATCGCAGG
TGCCCACTGGGGAGTCCTAGCGGGCATAGCGTATTTCTCCATGGTGGGCAACTGGGCGAAGGTCCTGGTG
GTGCTGCTGCTGTTTGCCGGCGTCGATGCGACTACCTACGCCACCGGGGCAGCCATTGCTGAGAGCACGG
CTAGACTCACCAGCCTCTTCAGTCCCGGCCCCCAGCAAAATATCCAGCTGATCA

>1377_S46_L001_R1_001.fastq_176_1a_7
CCCCAACAACAGCGCTGGTAGTAGCTCAGCTGCTCAGGGTCCCGCAAGCCATCTTGGACATGATCGCAGG
TGCCCACTGGGGAGTCTTAGCGGGCATAGCGTATTTCTCCATGGTGGGCAACTGGGCGAAGGTCCTGGTG
GTGCTGTTGCTGTTTGCCGGCGTCGATGCGACTACCCACGTCTCCGGGGGAACCATTGCTCAGACCACTG
CTAGACTCACCAGCCTCTTCAGTCCCGGCCCCCAGCAAAATGTCCAGCTGATCA

>1377_S46_L001_R1_001.fastq_177_1a_7
CGCCAACAACAGCGCTGGTAGTAGCTCAGCTGCTCAGGGTCCCGCAAGCCATCTTGGACATGATCGCAGG
TGCCCACTGGGGAGTCCTAGCGGGCATAGCGTATTTCTCCATGGTGGGCAACTGGGCGAAGGTCCTGGTG
GTGCTGCTGCTGTTTGCCGGCGTCGATGCGACTACCCACGTCAGCGGGGGAACCATTGCTCAGACCACGG
CTAAACTCACCAGCCTCTTCAGTCCCGGCCCCCAGCAAAATGTCCAGCTGATCA

>1377_S46_L001_R1_001.fastq_179_1a_7
CCCCAACAACAGCGCTGGTAGTAGCTCAGCTGCTCAGGGTCCCGCAAGCCATCTTGGACATGATCGCAGG
TGCCCACTGGGGAGTCCTAGCGGGCATAGCGTATTTCTCCATGGTGGGCAATTGGGCGAAGGTCCTGGTG
GTGCTGTTGCTGTTTGCCGGCGTCGATGCGACTACCTACGCCACCGGGGCAGCCATTGCTCACAACACGG
CTAGACTCACCAGCCTCTTCAGTCCCGGCCCCCGGCAAAATGTCCAGCTGATCA

>1377_S46_L001_R1_001.fastq_180_1a_7
CCCCAACAACAGCGCTGGTAGTAGCCCAGCTGCTCAGGGTCCCGCAAGCCATCTTGGACATGATCGCAGG
TGCCCACTGGGGAGTCCTAGCGGGCATAGCGTATTTCTCCATGGTGGGCAACTGGGCGAAGGTCCTGGTG
GTGCTGTTGCTGTTTGCCGGCGTCGATGCGACTACCTACGCCACCGGGGCAGCCATTGCTCACAACACGG
CTAGACTCACCAGCCTCTTCAGTCCCGGCCCCCAGCAAAATGTCCAGCTGATCA

>1377_S46_L001_R1_001.fastq_181_1a_7
CGCCAACAACAGCGCTGGTAGTAGCTCAGCTGCTCAGGGTCCCGCAAGCCATCTTGGACATGATCGCAGA
TGCCCACTGGGGAGTCCTAGCGGGCATAGCGTATTTCTCCATGGTGGGCAACTGGGCGAAGGTCCTGGTG
GTGCTGCTGCTGTTTGCCGGCGTCGATGCGACTACCCACGTCAGCGGGGGAACCATTGCTCAGACCACGG
CTAGACTCACCAGCCTCTTCAGTCCCGGCCCCCAGCAAAATGTCCAGCTGATCA

>1377_S46_L001_R1_001.fastq_182_1a_7
CCCCAACAACAGCGCTGGTAGTAGCTCAGCTGCTCAGGGTCCCGCAAGCCATCTTGGACATGATCGCAGG
TGCCCACTGGGGAGTCCTAGCGGGCATAGCGTATTTCTCCATGGTGGGCAACTGGGCGAAGGTCCTGGTG
GTGCTGTTGCTGTTTGCCGGCGTCGATGCGACTACCCACGTCTCCGGGGGAACCATTGCTCAGACCACTG
CTAGACTCACCAGCCTCTTCGGTCCCGGCCCCCAGCAAAATGTCCAGCTGATCA

>1377_S46_L001_R1_001.fastq_184_1a_7
CCCCAACAACAGCGCTGGTAGTAGCTCAGCTGCTCAGGGTCCCGCAAGCCATCTTGGACATGATCGCAGG
TGCCCACTGGGGAGTCCTAGCGGGCATAGCGTATTTCTCCATGGTGGGCAACTGGGCGAAGGTCCTGGTG
GTGCTGTTGCTGTTTGCCGGCGTCGATGCGACTACCCACGTCTCCGGGGGAACCATTGCTCAGACTACTG
CTAGACTCACCAGCCTCTTCAGTCCCGGCCCCCAGCAAAATGTCCAGCTGATCA

>1377_S46_L001_R1_001.fastq_185_1a_7
CCCCAACAACAGCGCTGGTAGTAGCTCAGCTGCTCAGGGTCCCGCAAGCCATCTTGGACATGATCGCAGG
TGCCCACTGGGGAGTCCTAGCGGGCATAGCGTATTTCTCCATGGTGGGCAACTGGGCGAAGGTCCTGGTG
GTGCTGTTGCTGTTTGCCGGCGTCGATGCGACTACCTATACCACCGGGGGAGCCGCTGGTCACACCACGG
CCAGACTCACCAGCCTCTTCAGTCCCGGCCCCCAGCAAAATGTCCAGCTGATCA

>1377_S46_L001_R1_001.fastq_186_1a_7
CCCCAACAACAGCGCTGGTAGTAGCTCAGCTGCTCAGGGTCCCGCAAGCCATCTTGGACATGATCGCAGG
TGCCCACTGGGGAGTCCTAGCGGGCATAGCGTATTTCTCCATGGTGGGCAACTGGGCGAAGGTCCTGGTG
GTGCTGTTGCTGTTTGCCGGCGTCGATGCGACTACCCACGTCTCCGGGGGAACCATTGCTCAGACCACTG
CTAGACTCACCAGCCTCTTCAGTCCCGGCCCCCAGCAAAATGTTCAGCTGATCA

>1377_S46_L001_R1_001.fastq_187_1a_7
CCCCAACAACAGCGCTGGTAGTAGCTCAGCTGCTCAGGGTCCCGCAAGCCATCTTGGACATGATCGCAGG
TGCCCACTGGGGAGTCCTAGCGGGCATAGCGTATTTCTCCATGGTGGGCAACTGGGCGAAGGTCCTGGTG
GTGCTGTTGCTGTTTGCCGGCGTCGATGCGACTACCCACGTCAGCGGGGGAACCATTGCTCAGACCACGG
CTAGACTCACCAGCCTCTTCAGTCCCGGCCCTCAGCAAAATGTCCAGCTGATCA

>1377_S46_L001_R1_001.fastq_188_1a_7
CCCCAACAACAGCGCTGGTAGTAGCTCAGCTGCTCAGGGTCCCGCAAGCCATCTTGGACATGATCGCAGG
TGCCCACTGGGGAGTCCTAGCGGGCATAGCGTATTTCTCCATGGTGGGCAACTGGGCGAAGGTCCTGGTG
GTGCTGTTGCTGTTTGCCGGCGTCGACGCGACTACCCACGTCAGCGGGGGAACCATTGCTCAGACCACGG
CTAGACTCACCAGCCTCTTCAGTCCCGGCCCCCAGCAAAATGTCCAGCTGATCA

>1377_S46_L001_R1_001.fastq_189_1a_7
CCCCAACAACAGCGCTGGTAGTAGCTCAGCTGCTCAGGGTCCCGCAAGCCATCTTGGACATGATCGCAGG
TGCCCACTGGGGAGTCCTAGCGGGCATAGCGTATTTCTCCATGGTGGGCAACTGGGCGAAGGTCCTGGTG
GTGCTGTTGCTGTTTGCCGGCGTCGATGCGACTACCCACGTTTCCGGGGGAACCATTGCTCAGACCACTG
CTAGACTCACCAGCCTCTTCAGTCCCGGCCCCCAGCAAAATGTCCAGCTGATCA

>1377_S46_L001_R1_001.fastq_190_1a_7
CCCCAACAACAGCGCTGGTAGTAGCTCAGCTGCTCAGGGTCCCGCAAGCCATCTTGGACATGATCGCAGG
TGCCCACTGGGGAGTCCTAGCGGGCATAGCGTATTTCTCCATGGTGGGCAACTGGGCGAAGGTCCTGGTG
GTGCTGTTGCTGTTTGCCGGCGTCGATGCGACCACCTACACCACCGGGGGAGCCGCTGGTCACACCACGG
CCAGACTCACCAGCCTCTTCAGTCCCGGCCCCCAGCAAAATGTCCAGCTGATCA

>1377_S46_L001_R1_001.fastq_191_1a_7
CCCCAACAACAGCGCTGGTAGTAGCTCAGCTGCTCAGGGTCCCGCAAGCCATCTTGGACATGATCGCAGG
TGCCCACTGGGGAGTCCTAGCGGGCATAGCGTATTTCTCCATGGTGGGCAACTGGGCGAAGGTCCTGGTG
GTGCTGTTGCTGTTTGCCGGCGTCGATGCGACTACCCACGTCAGCGGGGGGACCATTGCTCAGACCACGG
CTAGACTCACCAGCCTCTTCAGTCCCGGCCCCCAGCAAAATGTCCAGCTGATCA

>1377_S46_L001_R1_001.fastq_192_1a_7
CCCCAACAACAGCGCTGGTAGTAGCTCAGCTGCTCAGGGTCCCGCAAGCCATCTTGGACATGATCGCAGG
TGCCCACTGGGGAGTCCTAGCGGGCATAGCGTATTTCTCCATGGTGGGCAACTGGGCGAAGGTCCTGGTG
GTGCCGTTGCTGTTTGCCGGCGTCGATGCGACTACCCACGTCTCCGGGGGAACCATTGCTCAGACCACTG
CTAGACTCACCAGCCTCTTCAGTCCCGGCCCCCAGCAAAATGTCCAGCTGATCA

>1377_S46_L001_R1_001.fastq_193_1a_7
CCCCAACAACAGCGCTGGTAGTAGCTCAGCTGCTCAGGGTCCCGCAAGCCATCTTGGACATGATCGCAGG
TGCCCACTGGGGAGTCCTAGCGGGCATAGCGTATTTCTCCATGGTGGGCAACTGGGCGAAGGTCCTGGTG
GTGCTGTTGCTGTTTGCCGGCGTCGATGCGACTACCCACGTCTCCGGGGGAACCATTGCTCAGGCCACTG
CTAGACTCACCAGCCTCTTCAGTCCCGGCCCCCAGCAAAATGTCCAGCTGATCA

>1377_S46_L001_R1_001.fastq_194_1a_7
CCCCAACAACAGCGCTGGTAGTAGCTCAGCTGCTCAGGGTCCCGCAAGCCATCTTGGACATGATCGCAGG
TGCCCACTGGGGAGTCCTAGCGGGCATAGCGTATTTCTCCATGGTGGGCAACTGGGCGAAGGTCCTGGTG
GTGCTGTTGCTGTTTGCCGGCGTCGATGCGACTACCTACGCCACCGGGGCAGCCATTGCTCACAACACGG
CTAGACTCACCAGCCTTTTTAGTCCCGGCCCCCAGCAAAATGTCCAGCTGATCA

>1377_S46_L001_R1_001.fastq_195_1a_7
CCCCAACAACAGCGCTGGTAGTAGCTCAGCTGCTCAGGGTCCCGCAAGCCATCTTGGACATGATCGCAGG
TGCCCACTGGGGAGTCCTAGCGGGCATAGCGTATTTCTCCATGGTGGGCAACTGGGCGAAGGTCCTGGTG
GTGCTGTTGCTGTTTGCTGGCGTCGATGCGACTACCTACACCACCGGGGGAGCCGCTGGCCACACCACGG
CTAGACTCACCAGCCTCTTCAGTCCCGGCCCCCAGCAAAATGTCCAGCTGATCA

>1377_S46_L001_R1_001.fastq_196_1a_7
CCCCAACAACAGCGCTGGTAGTAGCTCAGCTGCTCAGGGTCCCGCAAGCCATCTTGGACATGATCGCAGG
TGCCCACTGGGGAGTCCTAGCGGGCATAGCGTATTTCTCCATGGTGGGCAACTGGGCGAAGGTCCTGGTG
GTGCTGTTGCTGTTTGCCGGCGTCGATGCGACTACCCACGTCAGCGGGGGAACCATTGCTCAGACCACGG
CTAGACTCACCAGCCTCTTCAGTCCCGGCCCCCAGCAAAATGTCCAGTTGATCA

>1377_S46_L001_R1_001.fastq_197_1a_7
CCCCAACAACAGCGCTGGTAGTAGCTCAGCTGCTCAGGATCCCGCAAGCCATCTTGGACATGATCGCAGG
TGCCCACTGGGGAGTCCTAGCGGGCATAGCGTATTTCTCCATGGTGGGCAACTGGGCGAAGGTCCTGGTG
GTGCTGTTGCTGTTTGCCGGCGTCGATGCGACTACCCACGTCTCCGGGGGAACCATTGCTCAGACCACTG
CTAGACTCACCAGCCTCTTCAGTCCCGGCCCCCAGCAAAATGTCCAGCTGATCA

>1377_S46_L001_R1_001.fastq_198_1a_7
CCCCAACAACAGCGCTGGTAGTAGCTCAGCTGCTCAGGGTCCCGCAAGCCATCTTGGACATGATCGCAGG
TGCCCACTGGGGAGTCCTAGCGGGCATAGCGTATTTCTCCATGGTGGGCAACTGGGCGAAGGTCCTGGTG
GTGTTGTTGCTGTTTGCCGGCGTCGATGCGACTACCCACGTCTCCGGGGGAACCATTGCTCAGACCACGG
CTAGACTCACCAGCCTCTTCAGTCCCGGCCCCCAGCAAAATGTCCAGCTGATCA

>1377_S46_L001_R1_001.fastq_199_1a_6
CCCCAACAACAGCGCTGGTAGTAGCTCAGCTGCTCAGGGTCCCGCAAGCCATCTTGGACATGATCGCAGG
TGCCCACTGGGGAGTCCTAGCGGGCATAGCGTATTTCTCCATGGTGGGCAACTGGGCGAAGGTCCTGGTG
GTGCTGTTGCTGTTTGCCGGCGTCGATGCGACTACCTACGCCACCGGGGCAGCCATTGCTCACAACACGG
CTAGACTCACCAGCCTCTTCAGTCCCGGCCCCCGGCAAAATGTTCAGCTGATCA

>1377_S46_L001_R1_001.fastq_200_1a_6
CCCCAACAACAGCGCTGGTAGTAGCTCAGCTGCTCAGGGTCCCGCAAGCCATCTTGGACATGATCGCAGG
TGCCCACTGGGGAGTCCTAGCGGGCATAGCGTATTTCTCCATGGTGGGCAACTGGGCGAAGGTCCTGGTG
GTGCTGTTGCTGTTTGCCGGCGTCGATGCGACTACCCACGTCAGCGGGGGAACCATTGCTCAGGCCACGG
CTAGACTCACCAGCCTCTTCAGTCCCGGCCCCCAGCAAAATGTCCAGCTGATCA

>1377_S46_L001_R1_001.fastq_201_1a_6
CCCCAACAACAGCGCTGGTAGTAGCTCAGCTGCTCAGGGTCCCGCAAGCCATCTTGGACATGATTGCAGG
TGCCCACTGGGGAGTCCTAGCGGGCATAGCGTATTTCTCCATGGTGGGCAACTGGGCGAAGGTCCTGGTG
GTGCTGTTGCTGTTTGCCGGCGTCGATGCGACTACCCACGTCTCCGGGGGAACCATTGCTCAGACCACTG
CTAGACTCACCAGCCTCTTCAGTCCCGGCCCCCAGCAAAATGTCCAGCTGATCA

>1377_S46_L001_R1_001.fastq_202_1a_6
CCCCAACAACAGCGCTGGTAGTAGCTCAGCTGCTCAGGGTCCCGCAAGCCATCTTGGACATGATCGCAGG
TGCCCACTGGGGAGTCCTAGCGGGCATAGCGTATTTCTCCATGGTGGGCAACTGGGCGAAGGTCCTGGTG
GTGCTGTTGCTGTTTGCCGGCGTCGATGCGACTACCTACGCCACCGGGGCAGCCATTGCTCAGAGCACGG
CTAGATTCACTAGCCTCTTCAGTCCCGGCCCCCGGCAAAATGTCCAGCTGATCA

>1377_S46_L001_R1_001.fastq_203_1a_6
CCCCAACAACAGCGCTGGTAGTAGCTCAGCTGCTCAGGGTCCCGCAAGCCATCTTGGACATGATCGCAGG
TGCCCACTGGGGAGTCCTAGCGGGCATAGCGTATTTCTCCATGGTGGGCAACTGGGCGAAGGTCCTGGTG
GTGCTGTTGCTGTTTGCTGGCGTCGATGCGACTACCTACGCCACCGGGGCAGCCATTGCTCAGAGCACGG
CTAGATTCACCAGCCTCTTCAGTCCCGGCCCCCGGCAAAATGTCCAGCTGATCA

>1377_S46_L001_R1_001.fastq_204_1a_6
CCCCAACAACAGCGCTGGTAGTAGCTCAGCTGCTCAGGGTCCCGCAAGCCACCTTGGACATGATCGCAGG
TGCCCACTGGGGAGTCCTAGCGGGCATAGCGTATTTCTCCATGGTGGGCAACTGGGCGAAGGTCCTGGTG
GTGCTGTTGCTGTTTGCCGGCGTCGATGCGACTACCCACGTCAGCGGGGGAACCATTGCTCAGACCACGG
CTAGACTCACCAGCCTCTTCAGTCCCGGCCCCCAGCAAAATGTCCAGCTGATCA

>1377_S46_L001_R1_001.fastq_205_1a_6
CCCCAACAACAGCGCTGGTAGTAGCTCAGCTGCTCAGGGTCCCGCAGGCCATCTTGGACATGATCGCAGG
TGCCCACTGGGGAGTCCTAGCGGGCATAGCGTATTTCTCCATGGTGGGCAACTGGGCGAAGGTCCTGGTG
GTGCTGTTGCTGTTTGCCGGCGTCGATGCGACTACCTACGCCACCGGGGCAGCCATTGCTCACAACACGG
CTAGACTCACTAGCCTCTTCAGTCCCGGCCCCCGGCAAAATGTCCAGCTGATCA

>1377_S46_L001_R1_001.fastq_206_1a_6
CCCCAACAACAGCGCTGGTAGTAGCTCAGCTGCTCAGGGTCCCGCAAGCCATCTTGGACATGATCGCAGG
TGCCCACTGGGGAGTCCTAGCGGGCATAGCGTATTTCTCCATGGTGGGCAACTGGGCGAAGGTCCTGGTG
GTGCTGTTGCTGTCTGCCGGCGTCGATGCGACTACCCACGTCTCCGGGGGAACCATTGCTCAGACCACTG
CTAGACTCACCAGCCTCTTCAGTCCCGGCCCCCAGCAAAATGTCCAGCTGATCA

>1377_S46_L001_R1_001.fastq_207_1a_6
CCCCAACAACAGCGCTGGTAGTAGCTCAGCTGCTCAGGGTCCCGCAAGCCATCTTGGACATGATCGCAGG
TGCCCACTGGGGAGTCCTAGCGGGCATAGCGTATTTCTCCATGGTGGGCAACTGGGCGAAGGTCCTGGTG
GTGCTGTTGCTGTTTGCCGGTGTCGATGCGACTACCTACGCCACCGGGGCAGCCATTGCTCAGAGCACGG
CTAGATTCACCAGCCTCTTCAGTCCCGGCCCCCGGCAAAATGTCCAGCTGATCA

>1377_S46_L001_R1_001.fastq_208_1a_6
CCCCAACAACAGCGCTAGTAGTAGCTCAGCTGCTCAGGGTCCCGCAAGCCATCTTGGACATGATCGCAGG
TGCCCACTGGGGAGTCCTAGCGGGCATAGCGTATTTCTCCATGGTGGGCAACTGGGCGAAGGTCCTGGTG
GTGCTGTTGCTGTTTGCCGGCGTCGATGCGACTACCCACGTCTCCGGGGGAACCATTGCTCAGACCACTG
CTAGACTCACCAGCCTCTTCAGTCCCGGCCCCCAGCAAAATGTCCAGCTGATCA

>1377_S46_L001_R1_001.fastq_209_1a_6
CCCCAACAACAGCGCTGGTAGTAGCTCAGCTGCTCAGGGTCCCGCAAGCCATCTTGGACATGATCGCAGG
TGCCCACTGGGGGGTCCTAGCGGGCATAGCGTATTTCTCCATGGTGGGCAACTGGGCGAAGGTCCTGGTG
GTGCTGTTGCTGTTTGCCGGCGTCGATGCGACTACCCACGTCTCCGGGGGAACCATTGCTCAGACCACTG
CTAGACTCACCAGCCTCTTCAGTCCCGGCCCCCAGCAAAATGTCCAGCTGATCA

>1377_S46_L001_R1_001.fastq_210_1a_6
CCCCAACAACAGCGCTGGTAGTAGCCCAGCTGCTCAGGGTCCCGCAAGCCATCTTGGACATGATCGCAGG
TGCCCACTGGGGAGTCCTAGCGGGCATAGCGTATTTCTCCATGGTGGGCAACTGGGCGAAGGTCCTGGTG
GTGCTGTTGCTGTTTGCCGGCGTCGATGCGACTACCTACACCACCGGGGGAGCCGCTGGCCACACCACGG
CTAGACTCACCAGCCTCTTCAGTCCCGGCCCCCAGCAAAATGTCCAGCTGATCA

>1377_S46_L001_R1_001.fastq_211_1a_6
CCCCAACAACAGCGCTGGTAGTAGCTCAGCTGCTCAGGGTCCCGCAAGCCATCTTGGACATGATCGCAGG
TGCCCACTGGGGAGTCCTAGCGGGCATAGCGTATTTCTCCATGGTGGGCAACTGGGCGAAGGTCCTGGTG
GTGCTGCTGCTGTTTGCCGGCGTCGATGCGACTACCCACGTCAGCGGGGGAACCATTGCTCAGACCACTG
CTAGACTCACCAGCCTCTTCAGTCCCGGCCCCCAGCAAAATGTCCAGCTGATCA

>1377_S46_L001_R1_001.fastq_212_1a_6
CCCCAACAACAGCGCTGGTAGTAGCTCAGCTGCTCAGGGTCCCGCAAGCCATCTTGGACATGATCGCAGG
TGCCCACTGGGGAGTCCTAGCGGGCATAGCGTATTTCTCCATGGTGGGCAACTGGGCGAGGGTCCTGGTG
GTGCTGTTGCTGTTTGCCGGCGTCGATGCGACTACCCACGTCTCCGGGGGAACCATTGCTCAGACCACTG
CTAGACTCACCAGCCTCTTCAGTCCCGGCCCCCAGCAAAATGTCCAGCTGATCA

>1377_S46_L001_R1_001.fastq_213_1a_6
CCCCAACAACAGCGTTGGTGGTAGCTCAGCTGCTCAGGATCCCGCAAGCCATCTTGGACATGATCGCAGG
TGCCCACTGGGGAGTCCTAGCGGGCATAGCGTATTTCTCCATGGTGGGCAACTGGGCGAAGGTCCTGGTG
GTGCTGTTGCTGTTTGCCGGCGTCGATGCGACTACCCACGTCTCCGGGGGAACCATTGCTCAGACCACGG
CTAGACTCACCAGCCTCTTCAGTCCCGGCCCCCAGCAAAATGTCCAGCTGATCA

>1377_S46_L001_R1_001.fastq_214_1a_6
CCCCAACAACAGCGCTGGTAGTAGCTCAGCTGCTCAGGGTCCCGCAAGCCATCTTGGACATGATCGCAGG
TGCCCACTGGGGAGTCCTAGCGGGCATAGCGTATTTCTCCATGGTGGGCAACTGGGCGAAGGTCCTGGTG
GTGCTGTTGCTGTTTGCCGGCGTCGATGCGACTACCCACGTCTCCGGGGGAACCATTGCCCAGACCACTG
CTAGACTCACCAGCCTCTTCAGTCCCGGCCCCCAGCAAAATGTCCAGCTGATCA

>1377_S46_L001_R1_001.fastq_215_1a_6
CCCCAACAACAGCGCTGGTAGTAGCTCAGCTGCTCAGGGTCCCGCAAGCCATCTTGGACATGATCGCAGG
TGCCCACTGGGGAGTCCTAGCGGGCATAGCGTATTTCTCCATGGTGGGCAACTGGGCGAAGGTCCTGGTG
GTGTTGTTGCTGTTTGCCGGCGTCGATGCGACTACCTACGCCACCGGGGCAGCCATTGCTCACAACACGG
CTAGACTCACCAGCCTCTTCAGTCCCGGCCCCCGGCAAAATGTCCAGCTGATCA

>1377_S46_L001_R1_001.fastq_216_1a_6
CCCCAACAACAGCGCTGGTAGTAGCTCAGCTGCTCAGGGTCCCGCAAGCCATCTTGGACATGATCGCAGG
TGCCCACTGGGGAGTCCTAGCGGGCATAGCATATTTCTCCATGGTGGGCAACTGGGCGAAGGTCCTGGTG
GTGCTGTTGCTGTTTGCCGGCGTCGATGCGACTACCTACGCCACCGGGGCAGCCATTGCTCACAACACGG
CTAGACTCACCAGCCTCTTTAGTCCCGGCCCCCAGCAAAATGTCCAGCTGATCA

>1377_S46_L001_R1_001.fastq_217_1a_6
CCCCAACAACAGCGCTGGTAGTAGCTCAGCTGCTCAGGGTCCCGCAAGCCATCTTGGACATGATCGCAGG
TGCCCACTGGGGAGTCCTAGCGGGCATAGCGTATTTTTCCATGGTGGGCAACTGGGCGAAGGTCCTGGTG
GTGCTGTTGCTGTTTGCCGGCGTCGATGCGACTACCTACGCCACCGGGGCAGCCATTGCTCACAACACGG
CTAGACTCACCAGCCTCTTCAGTCCCGGCCCCCGGCAAAATGTCCAGCTGATCA

>1377_S46_L001_R1_001.fastq_218_1a_6
CTCCAACAACAGCGCTGGTAGTAGCTCAGCTGCTCAGGGTCCCGCAAGCCATCTTGGACATGATCGCAGG
TGCCCACTGGGGAGTCCTAGCGGGCATAGCGTATTTCTCCATGGTGGGCAACTGGGCGAAGGTCCTGGTG
GTGCTGTTGCTGTTTGCCGGCGTCGATGCGACTACCTACACCACCGGGGGAGCCGCTGGTCACACCACGG
CCAGACTCACCAGCCTCTTCAGTCCCGGCCCCCAGCAAAATGTCCAGCTGATCA

>1377_S46_L001_R1_001.fastq_219_1a_6
CCCCAACAACAGCGTTGGTAGTAGCTCAGCTGCTCAGGATCCCGCAAGCCATCTTGGACATGATCGCAGG
TGCCCACTGGGGAGTCCTAGCGGGCATAGCGTATTTCTCCATGGTGGGCAACTGGGCGAAGGTCCTGGTG
GTGTTGTTGCTGTTTGCCGGCGTCGATGCGACTACCCACGTCTCCGGGGGAACCATTGCTCAGACCACGG
CTAGACTCACCAGCCTCTTCAGTCCCGGCCCCCAGCAAAATGTCCAGCTGATCA

>1377_S46_L001_R1_001.fastq_220_1a_6
CCCCAACAACAGCGTTGGTAGTAGCTCAGCTGCTCAGGGTCCCGCAAGCCATCTTGGACATGATCGCAGG
TGCCCACTGGGGAGTCCTAGCGGGCATAGCGTATTTCTCCATGGTGGGCAACTGGGCGAAGGTCCTGGTG
GTGCTGTTGCTGTTTGCCGGCGTCGATGCGACTACCCACGTCTCCGGGGGAACCATTGCTCAGACCACTG
CTAGACTCACCAGCCTCTTCAGTCCCGGCCCCCAGCAAAATGTCCAGCTGATCA

>1377_S46_L001_R1_001.fastq_221_1a_6
CCCCAACAACAGCGCTGGTAATAGCTCAGCTGCTCAGGGTCCCGCAAGCCATCTTGGACATGATCGCAGG
TGCCCACTGGGGAGTCCTAGCGGGCATAGCGTATTTCTCCATGGTGGGCAACTGGGCGAAGGTCCTGGTG
GTGCTGTTGCTGTTTGCCGGCGTCGATGCGACTACCCACGTCAGCGGGGGAACCATTGCTCAGACCACGG
CTAGACTCACCAGCCTCTTCAGTCCCGGCCCCCAGCAAAATGTCCAGCTGATCA

>1377_S46_L001_R1_001.fastq_222_1a_6
CCCCAACAACAGCGCTGGTAGTAGCTCAGCTGCTCAGGGTCCCGCAAGCCATCTTGGACATGATCGCAGG
TGCCCACTGGGGAGTCCTAGCGGGCATAGCGTATTTCTCCATGGTGGGCAACTGGGCGAAGGTCCTGGTG
GTGCTGTTGCTGTTTGCCGGCGTCGATGCGACTACCCGCGTCACCGGGGGAACCATTGCTCAGAGCACGG
CTAGATTCACCAGCCTCTTCAGTCCCGGCCCCCAGCAAAATGTCCAGCTGATCA

>1377_S46_L001_R1_001.fastq_223_1a_6
CCCCAACAACAGCGCTGGTAGTAGCTCAGCTGCTCAGGGTCCCGCAAGCCATCTTGGACATGATCGCAGG
TGCCCACTGGGGAGTCCTAGCGGGCATAGCGTATTTCTCCATGGTGGGCAACTGGGCGAAGGTCCTGGTG
GTGCTGTTGCTGTTTGCCGGCGTCGATGCGACTACCCACGTCTCCGGGGGAACCATTGCTCAGACCACTG
CTAGACTCACCAGCCTCTTCAGTCCCGGCCCCCAGCAAAATGTCCAGCTGGTCA

>1377_S46_L001_R1_001.fastq_224_1a_6
CCCCAACAACAGCGCTGGTAGTAGCTCAGCTGCTCAGGGTCCCGCAAGCCATCTTGGACATGATCGCAGG
TGCCCACTGGGGAGTCCTAGCGGGCATAGCGTATTTCTCCATGGTGGGCAACTGGGCGAAGGTCCTGGTG
GTGCTGTTGCTGTTTGCCGGCGTCGATGCGACTACCCACGTCAGCGGGGGAACCATTGCTCAGACCACGG
CTAGGCTCACCAGCCTCTTCAGTCCCGGCCCCCAGCAAAATGTCCAGCTGATCA

>1377_S46_L001_R1_001.fastq_225_1a_6
CCCCAACAACAGCGCTGGTAGTAGCTCAGCTGCTCAGGGTCCCGCAAGCCATCTTGGACATGATCGCAGG
TGCCCACTGGGGAGTCCTAGCGGGCATAGCGTATTTCTCCATGGTGGGCAACTGGGCGAAGGTCCTGGTG
GTGCTGTTGCTGTTTGCCGGCGTCGATGCGACTACCCACGTCAGCGGGGGAACCATTGCTCAGACCACGG
CTAGACTCACCAGCCTCTTCAGTCCCGTCCCCCAGCAAAATGTCCAGCTGATCA

>1377_S46_L001_R1_001.fastq_226_1a_6
CCCCAACAACAGCGCTGGTAGTAGCTCAGCTGCTCAGGGTCCCGCAAGCCATCTTGGACATGATCGCAGG
TGCCCACTGGGGAGTCCTAGCGGGCATAGCGTATTTCTCCATGGTGGGCAACTGGGCGAAGGTCCTGGTG
GTGCTGTTGCTGTTTGCCGGCGTCGATGCGACTACCTACGCCACCGGGGCAGCCATTGCTCATAACACGG
CTAGACTCACCAGCCTCTTCAGTCCCGGCCCCCAGCAAAATGTTCAGCTGATCA

>1377_S46_L001_R1_001.fastq_227_1a_6
CCCCAACAACAGCGCTGGTAGTAGCTCAGCTGCTCAGGGTCCCGCAAGCCATCTTGGACATGATCGCAGG
TGCCCACTGGGGAGTCCTAGCGGGCATAGCGTATTTCTCCATGGTGGGCAACTGGGCGAAGGTCCTGGTG
GTGCTGTTGCTGTTTGCCGGCGTCGATGCGACTACCTACACCACCGGGGGAGCCGCTGGCCACACCACGG
CTAGGCTCACCAGCCTCTTCAGTCCCGGCCCCCAGCAAAATGTCCAGCTGATCA

>1377_S46_L001_R1_001.fastq_228_1a_6
CCCCAACAACAGCGCTGGTAGTAGCTCAGCTGCTCAGGGTCCCGCAAGCCATCTTGGACATGATCGCAGG
TGCCCACTGGGGAGTCCTAGCGGGCATAGCGTATTTCTCCATGGTGGGCAACTGGGCGAAGGTCCTGGTG
GTGCTGTTGCTGTTTGCCGGCGTCGATGCGACTACCCACGTCTCCGGGGGAACCATTGCTCAGACCACTG
CTAGACTCACCAGCCTCTTCAGTCCCGGCCCCCAGCGAAATGTCCAGCTGATCA

>1377_S46_L001_R1_001.fastq_229_1a_6
CGCCAACAACAGCGCTGGTAGTAGCTCAGCTGCTCAGGGTCCCGCAAGCCATCTTGGACATGATCGCAGG
TGCCCACTGGGGAGTCCTAGCGGGCATAGCGTATTTCTCCATGGTGGGCAACTGGGCGAAGGTCCTGGTG
GTGCTGCTGCTGTTTGCTGGCGTCGATGCGACTACCCACGTCAGCGGGGGAACCATTGCTCAGACCACGG
CTAGACTCACCAGCCTCTTCAGTCCCGGCCCCCAGCAAAATGTCCAGCTGATCA

>1377_S46_L001_R1_001.fastq_230_1a_6
CCCCAACAACAGCGCTGGTAGTGGCTCAGCTGCTCAGGGTCCCGCAAGCCATCTTGGACATGATCGCAGG
TGCCCACTGGGGAGTCCTAGCGGGCATAGCGTATTTCTCCATGGTGGGCAACTGGGCGAAGGTCCTGGTG
GTGCTGTTGCTGTTTGCCGGTGTCGATGCGACTACCTACGCCACCGGGGCAGCCATTGCTCAGAGCACGG
CTAGATTCACCAGCCTCTTCAGTCCCGGCCCCCGGCAAAATGTCCAGCTGATCA

>1377_S46_L001_R1_001.fastq_231_1a_6
CCCCAACAACAGCGCTGGTAGTAGCTCAGCTGCTCAGGGTCCCGCAAGCCATCTTGGACATGATCGCAGG
TGCCCACTGGGGAGTCCTAGCGGGCATAGCGTATTTCTCCATGGTGGGCAACTGGGCGAAGATCCTGGTG
GTGCTGTTGCTGTTTGCCGGCGTCGATGCGACTACCTACACCACCGGGGGAGCCGCTGGTCACACCACGG
CCAGACTCACCAGCCTCTTCAGTCCCGGCCCCCAGCAAAATGTCCAGCTGATCA

>1377_S46_L001_R1_001.fastq_232_1a_6
CCCCAACAACAGCGCTGGTAGTAGCTCAGCTGCTCAGGGTCCCGCAAGCCATCTTGGACATGATCGCAGG
TGCCCACTGGGGAGTCCTAGCGGGCATAGCGTATTTCTCCATGGTGGGCAACTGGGCGAAGGTCCTGGTG
GTGCTGTTGCTGTTTGCCGGCGTCGATGCGACTACCTACGCCACCGGGGCAGCCATTGCTCACAACATGG
CTAGACTCACCAGCCTCTTCAGTCCCGGCCCCCGGCAAAATGTCCAGCTGATCA

>1377_S46_L001_R1_001.fastq_233_1a_6
CCCCAACAACAGCGCTGGTAGTAGCCCAGCTGCTCAGGGTCCCGCAAGCCATCTTGGACATGATCGCAGG
TGCCCACTGGGGAGTCCTAGCGGGCATAGCGTATTTCTCCATGGTGGGCAACTGGGCGAAGGTCCTGGTG
GTGCTGTTGCTGTTTGCCGGCGTCGATGCGACCACCTACACCACCGGGGGAGCCGCTGGTCACACCACGG
CCAGACTCACCAGCCTCTTCAGTCCCGGCCCCCAGCAAAATGTCCAGCTGATCA

>1377_S46_L001_R1_001.fastq_234_1a_6
CCCCAACAACAGCGCTGGTAGTAGCTCAGCTGCTCAGGGTCCCGCAAGCCATCTTGGACATGATCGCAGG
TGCCCACTGGGGAGTCCTAGCGGGCATAGCATATTTCTCCATGGTGGGCAACTGGGCGAAGGTCCTGGTG
GTGCTGTTGCTGTTTGCCGGCGTCGATGCGACTACTTACGCCACCGGGGCAGCCATTGCTCAGCGCACGG
CTAGATTCACCAGCCTCTTCAGTCCCGGCCCCCGGCAAGATGTCCAGCTGATCA

>1377_S46_L001_R1_001.fastq_235_1a_6
CCCCAACAACAGCGCTGGTAGTAGCTCAGCTGCTCAGGGTCCCGCAAGCCATCTTGGACATGATCGCAGG
TGCCCACTGGGGAGTCCTAGCGGGCGTAGCGTATTTCTCCATGGTGGGCAACTGGGCGAAGGTCCTGGTG
GTGCTGTTGCTGTTTGCCGGCGTCGATGCGACTACCCACGTCTCCGGGGGAACCATTGCTCAGACCACTG
CTAGACTCACCAGCCTCTTCAGTCCCGGCCCCCAGCAAAATGTCCAGCTGATCA

>1377_S46_L001_R1_001.fastq_236_1a_6
CCCCAACAACAGCGCTGGTAGTAGCTCAGCTGCTTAGGGTCCCGCAAGCCATCTTGGACATGATCGCAGG
TGCCCACTGGGGAGTCCTAGCGGGCATAGCGTATTTCTCCATGGTGGGCAACTGGGCGAAGGTCCTGGTG
GTGCTGTTGCTGTTTGCCGGCGTCGATGCGACTACCCACGTCTCCGGGGGAACCATTGCTCAGACCACTG
CTAGACTCACCAGCCTCTTCAGTCCCGGCCCCCAGCAAAATGTCCAGCTGATCA

>1377_S46_L001_R1_001.fastq_237_1a_6
CCCCAACAACAGCGCTGGTAGTAGCTCAGCTGCTCAGGGTCCCGCAAGCCATCTTGGACATGATCGCAGG
TGCCCACTGGGGAGTCCTAGCGGGCATAGCGTATTTCTCCATGGTGGGCAACTGGGCGAAGGTCCTGGTG
GTGCTGTTGCTGTTTGCCGGCGTCGATGCGACTACCTACACCACCGGGGGAGCCGCTGGTCACACCACGG
CCAGACTCACCAGCCTCTTCAGTCCCGGCCCCCGGCAAAATGTCCAGCTGATCA

>1377_S46_L001_R1_001.fastq_238_1a_6
CCCCAACAACAGCGCTGGTAGTAGCTCAGCTGCTCAGGGTCCCGCAAGCCATCTTGGACATGATCGCAGG
TGCCCACTGGGGAGTCCTAGCGGGCATAGCGTATTTCTCCATGGTGGGCAACTGGGCGAAGGTCCTGGTG
GTGCTGTTGCTGTTTGCCGGCGTCGATGCGACTACCTACGCCACCGGGGCAACCATTGCTCATAACACGG
CTAGACTCACCAGCCTCTTCAGTCCCGGCCCCCAGCAAAATGTCCAGCTGATCA

>1377_S46_L001_R1_001.fastq_239_1a_6
CCCCAACAACAGCGCTGGTAGTAGCTCAGCTGCTCAGGGTCCCGCAAGCCATCTTGGACATGATCGCAGG
TGCCCACTGGGGAGTCCTAGCGGGCATAGCGTATTTCTCCATGGTGGGCAACTGGGCGAAGGTCCTGGTG
GTGCTGTTGCTGTTTGCCGGCGTCGATGCGACTACCTACGCCACCGGGGGAGCCGCTGGCCACACCACGG
CTAGACTCACCAGCCTCTTCAGTCCCGGCCCCCAGCAAAATGTCCAGCTGATCA

>1377_S46_L001_R1_001.fastq_240_1a_6
CCCCAACAACAGCGCTGGTAGTAGCTCAGCTGCTCAGGGTCCCGCAAGCCATCTTGGACATGATCGCAGG
CGCCCACTGGGGAGTCCTAGCGGGCATAGCGTATTTCTCCATGGTGGGCAACTGGGCGAAGGTCCTGGTG
GTGCTGTTGCTGTTTGCCGGCGTCGATGCGACTACCCACGTCTCCGGGGGAACCATTGCTCAGACCACTG
CTAGACTCACCAGCCTCTTCAGTCCCGGCCCCCAGCAAAATGTCCAGCTGATCA

>1377_S46_L001_R1_001.fastq_241_1a_6
CCCCAACAACAGCGCTGGTAGTAGCTCAGCTGCTCAGGGTCCCGCAAGCCATCTTGGACATGATCGCAGG
TGCCCACTGGGGAGTCCTAGCGGGCATAGCGTATTTCTCCATGGTGGGCAACTGGGCGAAGGTCCTGGTG
GTGCTGTTGCTGTTTGCCGGCGTCGATGCGACTACCCACGTCAGCGGGGGAATCATTGCTCAGACCACGG
CTAGACTCACCAGCCTCTTCAGTCCCGGCCCCCAGCAAAATGTCCAGCTGATCA

>1377_S46_L001_R1_001.fastq_242_1a_6
CCCCAACAACAGCGCTGGTAGTAGCTCAGCTGCTCAGGGTCCCGCAAGCCATCTTGGACATGATCGCAGG
TGCCCACTGGGGAGTCCTAGCGGGCATAGCGTATTTCTCCATGGTGGGCAACTGGGCGAAGGTCCTGGTG
GTGCTGTCGCTGTTTGCCGGCGTCGATGCGACTACCCACGTCTCCGGGGGAACCATTGCTCAGACCACTG
CTAGACTCACCAGCCTCTTCAGTCCCGGCCCCCAGCAAAATGTCCAGCTGATCA

>1377_S46_L001_R1_001.fastq_243_1a_6
CCCCAACAACAGCGCTGGTAGTAGCTCAGCTGCTCAGGGTCCCGCAAGCCATCTTGGACATGATCGCAGG
TGCCCACTGGGGAGTCCTAGCGGGCATAGCGTATTTCTCCATGGTGGGCAACTGGGCGAAGGTCCTGGTG
GTGCTGTTGCTGTTTGCCGGCGTCGATGCGACTACCTACGCCACCGGGGCAGCCATTGCTCACAACACGG
CTAGACTCACCAGCCTCTTTAGTCCCGGCCCCCAGCAAGATGTCCAGCTGATCA

>1377_S46_L001_R1_001.fastq_244_1a_6
CCCCAACAACAGCGCTGGTAGTAGCTCAGCTGCTCAGGGTCCCGCAAGCCATCTTGGGCATGATCGCAGG
TGCCCACTGGGGAGTCCTAGCGGGCATAGCGTATTTCTCCATGGTGGGCAACTGGGCGAAGGTCCTGGTG
GTGCTGTTGCTGTTTGCCGGCGTCGATGCGACTACCCACGTCTCCGGGGGAACCATTGCTCAGACCACTG
CTAGACTCACCAGCCTCTTCAGTCCCGGCCCCCAGCAAAATGTCCAGCTGATCA

>1377_S46_L001_R1_001.fastq_245_1a_6
CCCCAACAACAGCGCTGGTAGTAGCTCAGCTGCTCAGGGTCCCGCAAGCCATCTTGGACATGATCGCAGG
TGCCCACTGGGGAGTCCTAGCGGGCATAGCGTATTTCTCCATGGTGGGCAACTGGGCGAAGGTCCTGGTG
GTGCTGTTGCTGTTTGCCGGCGTCGATGCGACTACCCACGTCTCCGGGGGAACCATTGCTCAGACCGCTG
CTAGACTCACCAGCCTCTTCAGTCCCGGCCCCCAGCAAAATGTCCAGCTGATCA

>1377_S46_L001_R1_001.fastq_246_1a_6
CCCCAACAACAGCGCTGGTAGTAGCTCAGCTGCTCAGGGTCCCGCAAGCCATCTTGGACATGATCGCAGG
TGCCCACTGGGGAGTCCTAGCGGGCATAGCGTATTTCTCCATGGTGGGCAACTGGGCGAAGGTCCTGGTG
GTGCTGTTGCTGTTTGCCGGCGTCGATGCGACTACCTACGCCACCGGGGCAGCCATTGCTCAGAGCACGG
CTAGATTCACCAGCCTCTTCAGTCCTGGCCCCCGGCAAAATGTCCAGCTGATCA

>1377_S46_L001_R1_001.fastq_247_1a_6
CCCCAACAACGGCGCTGGTAGTAGCTCAGCTGCTCAGGGTCCCGCAAGCCATCTTGGACATGATCGCAGG
TGCCCACTGGGGAGTCCTAGCGGGCATAGCGTATTTCTCCATGGTGGGCAACTGGGCGAAGGTCCTGGTG
GTGCTGCTGCTGTTTGCCGGCGTCGATGCGACTACCCACGTCAGCGGGGGAACCATTGCTCAGACCACGG
CTAGACTCACCAGCCTCTTCAGTCCCGGCCCCCAGCAAAATGTCCAGCTGATCA

>1377_S46_L001_R1_001.fastq_248_1a_6
CCCCAACAACAGCGCTGGTAGTAGCTCAGCTGCTCAGGGTCCCGCAAGCCATCTTGGACATGATCGCAGG
TGCCCACTGGGGAGTCCTAGCGGGCATAGCGTATTTCTCCATGGTGGGCAACTGGGCGAAGGTCCTGGTG
GTGCTGTTGCTGTTTGCCGGCGTCGATGCGACTACCCACGTCAGCGGGGGAACCATTGCTCAGACCACGG
CTAGACTCACTAGCCTCTTCAGTCCCGGCCCCCAGCAAAATGTCCAGCTGATCA

>1377_S46_L001_R1_001.fastq_249_1a_6
CCCCAACGACAGCGCTGGTAGTAGCTCAGCTGCTCAGGGTCCCGCAAGCCATCTTGGACATGATCGCAGG
TGCCCACTGGGGAGTCCTAGCGGGCATAGCGTATTTCTCCATGGTGGGCAACTGGGCGAAGGTCCTGGTG
GTGCTGTTGCTGTTTGCCGGCGTCGATGCGACTACCCACGTCTCCGGGGGAACCATTGCTCAGACCACTG
CTAGACTCACCAGCCTCTTCAGTCCCGGCCCCCAGCAAAATGTCCAGCTGATCA

>1377_S46_L001_R1_001.fastq_250_1a_6
CCCCAACAACAGCGCTGGTAGTAGCTCAGCTGCTCAGGGTCCCGCAAGCCATCTTGGACATGATCGCAGG
TGCCCACTGGGGAGTCCTAGCGGGCATAGCGTATTTCTCCATGGTGGGCAACTGGGCGAAGGTCCTGGTG
GTGCTGTTGCTGTTTGCCGGCGTCGATGCGACTACCTACGCCACCGGGGGAGCCGCTGGTCACACCACGG
CCAGACTCACCAGCCTCTTCAGTCCCGGCCCCCAGCAAAATGTCCAGCTGATCA

>1377_S46_L001_R1_001.fastq_251_1a_6
CCCCAACAACAGCGCTGGTAGTAGCTCAGCTGCTCAGGGTCCCGCAAGCCATCTTGGACATGATCGCAGG
TGCCCACTGGGGAGTCCTAGCGGGCATAGCGTATTTCCCCATGGTGGGCAACTGGGCGAAGGTCCTGGTG
GTGCTGTTGCTGTTTGCCGGCGTCGATGCGACTACCTACGCCACCGGGGCAGCCATTGCTCACAACACGG
CTAGACTCACCAGCCTCTTTAGTCCCGGCCCCCAGCAAAATGTCCAGCTGATCA

>1377_S46_L001_R1_001.fastq_252_1a_6
CCCCAACAACAGCGTTGGTAGTAGCTCAGCTGCTCAGGATCCCGCAAGCCATCTTGGACATGATCGCAGG
TGCCCACTGGGGAGTCCTAGCGGGCATAGCGTATTTCTCCATGGTGGGCAACTGGGCGAAGGTCCTGGTG
GTGCTGTTGCTGTTTGCCGGCGTCGATGCGACTACCTACGCCACCGGGGCAGCCATTGCTCACAACACGG
CTAGACTCACCAGCCTCTTTAGTCCCGGCCCCCAGCAAAATGTCCAGCTGATCA

>1377_S46_L001_R1_001.fastq_253_1a_5
CCCCAACAACGGCGCTAGTAGTAGCTCAGCTGCTCAGGGTCCCGCAAGCCATCTTGGACATGATCGCGGG
TGCCCACTGGGGAGTCCTAGCGGGCATAGCGTATTTCTCCATGGTGGGCAACTGGGCGAAGGTCCTGGTG
GTGCTGTTGCTGTTTGCCGGCGTTGACGCGACTACCTACGCCACCGGGGCGGCCATTGCTCAGAGCACGG
CTAGATTCACCAGCCTCTTCAGTCCCGGCCCCCGGCAAAATGTCCAGCTGATCA

>1377_S46_L001_R1_001.fastq_254_1a_5
CCCCAACAACAGCGCTGGTAGTAGCTCAGCTGCTCAGGGTCCCGCAAGCCATCTTGGACATGATCGCAGG
TGCCCACTGGGGAGTCCTAGCGGGCATAGCGTATTTCTCCATGGTGGGCAACTGGGCGAAGGTCCTGGTG
GTGCTATTGCTGTTTGCCGGCGTCGATGCGACTACCTACACCACCGGGGGAGCCGCTGGCCACACCACGG
CTAGACTCACCAGCCTCTTCAGTCCCGGCCCCCAGCAAAATGTCCAGCTGATCA

>1377_S46_L001_R1_001.fastq_255_1a_5
CCCCAACAACAGCGCTGGTAGTAGCTCAGCTGCTCAGGGTCCCGCAAGCCATCTTGGACATGATCGCAGG
TGCCCACTGGGGAGTCCTAGCGGGCATAGCGTATTTCTCCATGGTGGGCAACTGGGCGAAGGTCCTGGTG
GTGCTGTTGCTGTTTGCCGGCGTCGATGCGACTACCTACGCCACTGGGGCAGCCATTGCTCACAACACGG
CTAGACTCACCAGCCTCTTCAGTCCCGGCCCCCAGCAAAATGTCCAGCTGATCA

>1377_S46_L001_R1_001.fastq_256_1a_5
CCCCAACAACAGCGCTGGTAGTAGCTCAGCTGCTCAGGGTCCCGCAAGCCATCTTGGACATGATCGCAGG
TGCCCACTGGGGAGTCCTAGCGGGCATAGCGTATTTCTCCATGGTGGGCAACTGGGCGAAGGTCCTGGTG
GTGCTGTTGCTGTTTGCCGGCGTCGATGCGACTACCTACACCACCGGGGGAGCCGCTGGCCACACCACGG
CTAGACCCACCAGCCTCTTCAGTCCCGGCCCCCAGCAAAATGTCCAGCTGATCA

>1377_S46_L001_R1_001.fastq_257_1a_5
CCCCAACAACAGCGCTGGTAGTAGCTCAGCTGCTCAGGGTCCCGCAAGCCATCTTGGACATGATCGCAGG
TGCCCACTGGGGAGTCCTAGCGGGCATAGCGTATTTCTCCATGGTGGGCAACTGGGCGAAGGTCCTGGTG
GTGCTGTTGCTGTTTGCCGGCGCCGATGCGACTACCCACGTCTCCGGGGGAACCATTGCTCAGACCACTG
CTAGACTCACCAGCCTCTTCAGTCCCGGCCCCCAGCAAAATGTCCAGCTGATCA

>1377_S46_L001_R1_001.fastq_258_1a_5
CCCCAACAACAGCGCTGGTAGTAGCTCAGCTGCTCAGGGTCCCGCAAGCCATCTTGGACATGATCGCAGG
TGCCCACTGGGGAGTCCTAGCGGGCATAGCGTATTTCTCCATGGTGGGCAACTGGGCGAAGGTCCTGGTG
GTGCTGTTGCTGTTTGCCGGCGTCGATGCGACTACCCACGTCTCCGGGGGAACCATTGCTCAGACCACTG
CTAGACTCACCAGCCTCTTCAGTCCCGCCCCCCAGCAAAATGTCCAGCTGATCA

>1377_S46_L001_R1_001.fastq_259_1a_5
CCCCAACAACAGCGCTGGTAGTAGCTCAGCTGCTCAGAGTCCCGCAAGCCATCTTGGACATGATCGCAGG
TGCCCACTGGGGAGTCCTAGCGGGCATAGCGTATTTCTCCATGGTGGGCAACTGGGCGAAGGTCCTGGTG
GTGCTGTTGCTGTTTGCCGGCGTCGATGCGACTACCCACGTCTCCGGGGGAACCATTGCTCAGACCACTG
CTAGACTCACCAGCCTCTTCAGTCCCGGCCCCCAGCAAAATGTCCAGCTGATCA

>1377_S46_L001_R1_001.fastq_260_1a_5
CCCCAACAACAGCGCTGGTAGTAGCTCAGCTGCTCAGGGTCCCGCAAGCCATCTTGGACATGATCGCAGG
TGCCCACTGGGGAGTCCTAGCGGGCATAGCGTATTTCTCCATGGTGGGCAACTGGGCGAAGGTCCTGGTG
GTGCTGTTGCTGTTTGCCGGCGTCGATGCGACTACCCACGTCTCCGGGGGAACCATTGCTCAGACCACTG
CTGGACTCACCAGCCTCTTCAGTCCCGGCCCCCAGCAAAATGTCCAGCTGATCA

>1377_S46_L001_R1_001.fastq_261_1a_5
CTCCAACAACAGCGCTGGTAGTAGCTCAGCTGCTCAGGGTCCCGCAAGCCATCTTGGACATGATCGCAGG
TGCCCACTGGGGAGTCCTAGCGGGCATAGCGTATTTCTCCATGGTGGGCAACTGGGCGAAGGTCCTGGTG
GTGCTGCTGCTGTTTGCCGGCGTCGATGCGACTACCCACGTCAGCGGGGGAACCATTGCTCAGACCACGG
CTAGACTCACCAGCCTCTTCAGTCCCGGCCCCCAGCAAAATGTCCAGCTGATCA

>1377_S46_L001_R1_001.fastq_262_1a_5
CCCCAACAACAGCGCTGGTAGTAGCTCAGCTGCTCAGGGTCCCGCAAGCCATCTTGGACATGATCGCAGG
TGCTCACTGGGGAGTCCTGGCGGGCATAGCGTATTTCTCCATGGTGGGCAACTGGGCGAAGGTCCTGGTG
GTGCTGTTGCTGTTTGCCGGCGTCGATGCGACTACCTACGCCACCGGGGCAGCCATTGCTGACAGCACGG
CTAGACTCACCAGCCTCTTCAGTCCCGGCCCCCAGCAAAATGTCCAGCTGATCA

>1377_S46_L001_R1_001.fastq_263_1a_5
CCCCAACAACAGCGCTGGTAGTAGCTCAGCTGCTCAGGGTCCCGCAAGCCATCTTGGACATGATCGCAGG
TGCCCACTGGGGAGTCCTAGCGGGCATAGCGTATTTCTCCATGGTGGGCAACTGGGCGAAGGTCCTGGTG
GTGCTGTTGCTGTTTGCCGGCGTCGATGCGACTACCCACGTCAGCGGGGGAACCATTGCTCAGACCACGG
CTAGACTCACCAGCCTTTTCAGTCCTGGCCCCCAGCAAAATGTCCAGCTGATCA

>1377_S46_L001_R1_001.fastq_264_1a_5
CCCCAACAACAGCGCTGGTAGTAGCTCAGCTGCTCAGGGTCCCGCAAGCCATCTTGGACATGATCGCAGG
TGCCCACTGGGGAGTCCTAGCGGGCATAGCGTATTTCTCCATGGTGGGCAACTGGGCGAAGGTCCTGGTG
GTGCTGTTGCTGTTTGCCGGCGTCGATGCGACTACCTACACCACCGGGGGAGCCGCTGGTCACACCACGG
CCAGACTCACCAGCCTCTTCAGTCCTGGCCCCCAGCAAAATGTCCAGCTGATCA

>1377_S46_L001_R1_001.fastq_265_1a_5
CCCCAACAACAGCGCTGGTAGTAGCTCAGCTGCTCAGGGTCCCGCAAGCCATCTTGGACATGATCGCAGG
TGCCCACTGGGGAGTCCTAGCGGGCATAGCGTATTTCTCCATGGCGGGCAACTGGGCGAAGGTCCTGGTG
GTGCTGTTGCTGTTTGCCGGCGTCGATGCGACTACCCACGTCAGCGGGGGAACCATTGCTCAGACCACGG
CTAGACTCACCAGCCTCTTCAGTCCCGGCCCCCAGCAAAATGTCCAGCTGATCA

>1377_S46_L001_R1_001.fastq_266_1a_5
CCCCAACAACAGCGCTGGTAGTAGCTCAGCTGCTCAGGGTCCCGCAAGCCATCTTGGACATGATCGCAGG
TGCCCACTGGGGAGTCCTAGCGGGCATAGCGTATTTCTCCATGGTGGGCAACTGGGCGAAGGTCCTGGTG
GTGCTGTTGCTGTTTGCCGGCGTCGATGCGACTACCCACGTCTCCGGGGGAACCATTGCTCAGACTACGG
CTAGACTCACCAGCCTCTTCAGTCCCGGCCCCCAGCAAAATGTCCAGCTGATCA

>1377_S46_L001_R1_001.fastq_267_1a_5
CCCCAACAACAGCGCTGGTAGTAGCTCAGCTGCTCAGGGTCCCGCAAGCCATCTTGGACATGATCGCAGG
TGCCCACTGGGGAGTCCTAGCGGGCATAGCGTATTTCTCCATGGTGGGCAACTGGGCGAAGGTCCTGGTG
GTGCTGTTGCTGTTTGCCGGCGTCGATGCGACTACCCACGTCAGCGGGGGAACCATTGCTCAGACTACGG
CTAGACTCACCAGCCTCTTCAGTCCCGGCCCTCAGCAAAATGTTCAGCTGATCA

>1377_S46_L001_R1_001.fastq_268_1a_5
CCCCAACAACAGCGCTGGTAGTAGCTCAGCTGCTCAGGGTCCCGCAAGCCATCTTGGACATGATCGCAGG
TGCCCACTGGGGAGTCCTAGCGGGCATAGCGTACTTCTCCATGGTGGGCAACTGGGCGAAGGTCCTGGTG
GTGCTGTTGCTGTTTGCCGGCGTCGATGCGACTACCCACGTCAGCGGGGGAACCATTGCTCTCACCACGG
CTAGACTCACCAGCCTCTTCAGTCCCGGCCCCCAGCAAAATGTCCAGCTGATCA

>1377_S46_L001_R1_001.fastq_269_1a_5
CCCCAACAACAGCGCTGGTAGTAGCTCAGCTGCTCAGGGTCCCGCAAGCCATCTTGGACATGATCGCAGG
TGCCCACTGGGGAGTCCTAGCGGGCATAGCGTATTTCTCCATGGTGGGCAACTGGGCGAAGGTCCTGGTG
GTGCTGTTGCTGTTTGCCGGCGTCGATGCGACTACCCACGTCTCCGGGGGAACCATTGCTCAGACCACTG
CTAGACTCACCAGCCTCTCCAGTCCCGGCCCCCAGCAAAATGTCCAGCTGATCA

>1377_S46_L001_R1_001.fastq_270_1a_5
CCCCAACAACAGCGCTGGTAGTAGCTCAGCTGCCCAGGGTCCCGCAAGCCATCTTGGACATGATCGCAGG
TGCCCACTGGGGAGTCCTAGCGGGCATAGCGTATTTCTCCATGGTGGGCAACTGGGCGAAGGTCCTGGTG
GTGCTGTTGCTGTTTGCCGGCGTCGATGCGACTACCCACGTCTCCGGGGGAACCATTGCTCAGACCACTG
CTAGACTCACCAGCCTCTTCAGTCCCGGCCCCCAGCAAAATGTCCAGCTGATCA

>1377_S46_L001_R1_001.fastq_271_1a_5
CCCCAACAACAGCGCTGGTAGTAGCTCAGCTGCTCAGGGTCCCGCAAGCCATCTTGGACATGATCGCAGG
TGCCCACTGGGGAGTCCTAGCGGGCATAGCGTATTTCTCCATGGTGGGCAACTGGGCGAAGGTCCTGGTG
GTGCTGTTGCTGTTTGCCGGCGTCGATGCGACCACCTACGCCACCGGGGCAGCCATTGCTCACAACACGG
CTAGACTCACCAGCCTCTTCAGTCCCGGCCCCCGGCAAAATGTCCAGCTGATCA

>1377_S46_L001_R1_001.fastq_272_1a_5
CCCCAACAACAGCGCTGGTAGTAGCTCAGCTGCTCAGGGTCCCGCAAGCCATCTTGGACATGATCGCAGG
TGCCCACTGGGGAGTCCTAGCGGGCATAGCGTATTTCTCCATGGTGGGCAACTGGGCGAAGGTCCTGGTG
GTGCTGTTGCTGTTTGCCGGCGTCGATGCGACTACCTACACCACCGGGGGAGCCGCTGGTCACACCACGG
CCAGACTCACCAGCCTCTTCAGTCCCGGCCCCCAGCAGAATGTCCAGCTGATCA

>1377_S46_L001_R1_001.fastq_273_1a_5
CCCCAACAACAGCGCTGGTAGTAGCTCAGCTGCTCAGGGTCCCGCAAGCCATCTTGGACATGATCGCAGG
CGCCCACTGGGGAGTCCTAGCGGGCATAGCGTATTTCTCCATGGTGGGCAACTGGGCGAAGGTCCTGGTG
GTGCTGTTGCTGTTTGCCGGCGTCGATGCGACTACCTACGCCACCGGGGCAGCCATTGCTCACAACACGG
CTAGACTCACCAGCCTCTTTAGTCCCGGCCCCCAGCAAAATGTCCAGCTGATCA

>1377_S46_L001_R1_001.fastq_274_1a_5
CCCCAACAACGGCGCTGGTAGTAGCTCAGCTGCTCAGGGTCCCGCAAGCCATCTTGGACATGATCGCAGG
TGCCCACTGGGGAGTCCTAGCGGGCATAGCGTATTTCTCCATGGTGGGCAACTGGGCGAAGGTCCTGGTG
GTGCTGTTGCTGTTTGCCGGCGTCGATGCGACTACCTACACCACCGGGGGAGCCGCTGGTCACACCACGG
CCAGACTCACCAGCCTCTTCAGTCCCGGCCCCCAGCAAAATGTCCAGCTGATCA

>1377_S46_L001_R1_001.fastq_275_1a_5
CCCCAACAACAGCGCTGGTAGTAGCTCAGCTGCTCAGGGTCCCGCAAGCCATCTTGGACATGATCGCAGG
TGCCCACTGGGGAGTCCTAGCGGGCATGGCGTATTTCTCCATGGTGGGCAACTGGGCGAAGGTCCTGGTG
GTGCTGTTGCTGTTTGCCGGCGTCGATGCGACTACCTACGCCACCGGGGCAGCCATTGCTCACAACACGG
CTAGACTCACCAGCCTCTTTAGTCCCGGCCCCCAGCAAAATGTCCAGCTGATCA

>1377_S46_L001_R1_001.fastq_276_1a_5
CCCCAACAACAGCGCTGGTAGTAGCTCAGCTGCTCAGGGTCCCGCAAGCCATCTCGGACATGATCGCAGG
TGCCCACTGGGGAGTCCTAGCGGGCATAGCGTATTTCTCCATGGTGGGCAACTGGGCGAAGGTCCTGGTG
GTGCTGTTGCTGTTTGCCGGCGTCGATGCGACTACCCACGTCTCCGGGGGAACCATTGCTCAGACCACTG
CTAGACTCACCAGCCTCTTCAGTCCCGGCCCCCAGCAAAATGTCCAGCTGATCA

>1377_S46_L001_R1_001.fastq_277_1a_5
CCCCAACAACAGCACTGGTAGTAGCTCAGCTGCTCAGGGTCCCGCAAGCCATCTTGGACATGATCGCAGG
TGCCCACTGGGGAGTCCTAGCGGGCATAGCGTATTTCTCCATGGTGGGCAACTGGGCGAAGGTCCTGGTG
GTGCTGTTGCTGTTTGCCGGCGTCGATGCGACTACCCACGTCTCCGGGGGAACCATTGCTCAGACCACTG
CTAGACTCACCAGCCTCTTCAGTCCCGGCCCCCAGCAAAATGTCCAGCTGATCA

>1377_S46_L001_R1_001.fastq_278_1a_5
CCCCAACAACAGCGCTGGTAGTAGCTCAGCTGCTCAGGGTCCCGCAAGCCATCTTGGACATGATCGCAGG
TGCCCACTGGGGAGTCCTAGCGGGCATAGCGTATTTCTCCATGGTGGGCAACTGGGCGAAGGTCCTGGTG
GTGCTGTTGCTGTTTGCCGGCGTCGATGCGACTACCCACGTCTCCGGGGGAGCCATTGCTCAGACCACTG
CTAGACTCACCAGCCTCTTCAGTCCCGGCCCCCAGCAAAATGTCCAGCTGATCA

>1377_S46_L001_R1_001.fastq_279_1a_5
CGCCAACAACAGCGCTGGTAGTAGCTCAGCTGCTCAGGGTCCCGCAAGCCATCTTGGACGTGATCGCAGG
TGCCCACTGGGGAGTCCTAGCGGGCATAGCGTATTTCTCCATGGTGGGCAACTGGGCGAAGGTCCTGGTG
GTGCTGCTGCTGTTTGCCGGCGTCGATGCGACTACCCACGTCAGCGGGGGAACCATTGCTCAGACCACGG
CTAGACTCACCAGCCTCTTCAGTCCCGGCCCCCAGCAAAATGTCCAGCTGATCA

>1377_S46_L001_R1_001.fastq_280_1a_5
CCCCAACAACAGCGCTGGTAGTAGCTCAGCTGCTCAGGGTCCCGCAAGCCATCTTGGACATGATCGCAGG
TGCCCACTGGGGAGTCCTAGCGGGCATAGCGTATTTCTCCATGGTGGGCAACTGGGCGAAGGTCCTGGTG
GTGCTGTTGCTGTTTGCCGGCGTCGATGCGACTACCTACACCACCGGGGGAGCCGCTGGCCACACCACGG
CTAGACTCACCAGCCTCTTCAGTCCCGGCCCCCAGCAAAATGTTCAGCTGATCA

>1377_S46_L001_R1_001.fastq_281_1a_5
CCCCAACAACAGCGCTGGTAGTAGCTCAGCTACTCAGGGTCCCGCAAGCCATCTTGGACATGATCGCAGG
TGCCCACTGGGGAGTCCTGGCGGGCATAGCGTATTTCTCCATGGTGGGCAACTGGGCGAAGGTCCTGGTG
GTGCTGTTGCTGTTTGCCGGCGTCGATGCGACTACCCACGTCTCCGGGGGAACCATTGCTCAGACCACTG
CTAGACTCACCAGCCTCTTCAGTCCCGGCCCCCAGCAAAATGTCCAGCTGATCA

>1377_S46_L001_R1_001.fastq_282_1a_5
CCCCAACAACAGCGCTGGTAGTAGCTCAGCTGCTCAGGGTCCCGCAAGCCATCTTGGACATGATCGCAGG
TGCCCACTGGGGAGTCCTAGCGGGCATAGCGTATTTCTCCATGGTGGGCAACTGGGCGAAGGTCCTGGTG
GTGCTGTTGCTGTTTGCCGGCGTCGATGCGACTACCTACGCCACCGGGGCAGCCATTGCTCACAACACGG
CTAGACTCACCAGCCTCTTTAGTCCCGGCCCCCAGCAGAATGTCCAGCTGATCA

>1377_S46_L001_R1_001.fastq_283_1a_5
CCCCAACGACAGCGTTGGTAGTAGCTCAGCTGCTCAGGATCCCGCAAGCCATCTTGGACATGATCGCAGG
TGCCCACTGGGGAGTCCTAGCGGGCATAGCGTATTTCTCCATGGTGGGCAACTGGGCGAAGGTCCTGGTG
GTGCTGTTGCTGTTTGCCGGCGTCGATGCGACTACCCACGTCAGCGGGGGAACCATTGCTCAGACCACGG
CTAGACTCACCAGCCTCTTCAGTCCCGGCCCCCAGCAAAATGTCCAGCTGATCA

>1377_S46_L001_R1_001.fastq_284_1a_5
CCCCAACAACAGCGCTGGTAGTAGCTCAGCTGCTCAGGGTCCCGCAAGCCATCTTGGACATGATCGCAGG
TGCCCACTGGGGAGTCCTAGCGGGCATAGCGTATTTCTCCATGGTGGGCAACTGGGCGAAGGTCCTGGTG
GTGCTGTTGCTGTTTGCCGGCGTCGATGCGACTACCCACGTCAGCGGGGGAACCATTGCCCAGACCACGG
CTAGACTCACCAGCCTCTTCAGTCCTGGCCCCCAGCAAAATGTCCAGCTGATCA

>1377_S46_L001_R1_001.fastq_285_1a_5
CCCCAACAACGGCGCTGGTAGTAGCTCAGCTGCTCAGGGTCCCGCAAGCCATCTTGGACATGATCGCAGG
TGCCCACTGGGGAGTCCTAGCGGGCATAGCGTATTTCTCCATGGTGGGCAACTGGGCGAAGGTCCTGGTG
GTGCTGTTGCTGTTTGCCGGCGTCGATGCGACTACCTACACCACCGGGGGAGCCGCTGGCCACACCACGG
CTAGACTCACCAGCCTCTTCAGTCCCGGCCCCCAGCAAAATGTCCAGCTGATCA

>1377_S46_L001_R1_001.fastq_286_1a_5
CCCCAACAACAGCGCTGGTAGTAGCTCAGCTGCTCAGGGTCCCGCAAGCCATCTTGGACATGATCGCAGG
TGCCCACTGGGGAGTCCTAGCGGGCATAGCGTATTTCTCCATGGTGGGCAACTGGGCGAAGGTCCTGGTG
GTGCTGTTGCTGTTTGCCGGCGTCGATGCGACTACCTACACCACCGGGGGAACCATTGCTCAGACCACTG
CTAGACTCACCAGCCTCTTCAGTCCCGGCCCCCAGCAAAATGTCCAGCTGATCA

>1377_S46_L001_R1_001.fastq_287_1a_5
CCCCAACAACAGCGCTGGTAGTAGCTCAGCTGCTCAGGGTCCCGCAAGCCATCTTGGACATGATCGCAGG
TGCCCACTGGGGAGTCCTAGCGGGCATAGCGTATTTCTCCATGGTGGGCAACTGGGCGAAGGTCCTGGTG
GTGCTGTTGCTGTTTGCCGGCGTCGATGCGACTACCCACGTCAGCGGGGGAACCATTGCTCAGACTACGG
CTAGACTCACTAGCCTCTTCAGTCCCGGCCCCCAGCAAAATGTCCAGCTGATCA

>1377_S46_L001_R1_001.fastq_288_1a_5
CCCCGACAACAGCGCTGGTAGTAGCTCAGCTGCTCAGGGTCCCGCAAGCCATCTTGGACATGATCGCAGG
TGCCCACTGGGGAGTCCTAGCGGGCATAGCGTATTTCTCCATGGTGGGCAACTGGGCGAAGGTCCTGGTG
GTGCTGTTGCTGTTTGCCGGCGTCGATGCGACTACCCACGTCAGCGGGGGAACCATTGCTCAGACTACGG
CTAGACTCACCAGCCTCTTCAGTCCCGGCCCCCAGCAAAATGTTCAGCTGATCA

>1377_S46_L001_R1_001.fastq_289_1a_5
CCCCAACAACAGCGCTGGTAGTAGCTCAGCTGCTCAGGGTCCCGCAAGCCATCTTGGACATGATCGCAGG
TGCCCACTGGGGAGTCCTAGCGGGCATAGCGTATTTCTCTATGGTGGGCAACTGGGCGAAGGTCCTGGTG
GTGCTGTTGCTGTTTGCCGGCGTCGATGCGACTACCCACGTCAGCGGGGGAACCATTGCTCAGACCACGG
CTAGACTCACCAGCCTCTTCAGTCCCGGCCCCCAGCAAAATGTCCAGCTGATCA

>1377_S46_L001_R1_001.fastq_290_1a_5
CGCCAACAACAGCGCTGGTAGTAGCTCAGCTGCTCAGGGTCCCGCAAGCCATCTTGGACATGATCGCAGG
TGCCCACTGGGGAGTCCTAGCGGGCATAGCGTATTTCTCCATGGTGGGCAACTGGGCGAAGGTCCTGGTG
GTGCTGCTGCTGTTTGCCGGCGTCGATGCGACTACCCACGTCAGCGGGGGAACCATTGCTCAGACCACGG
CTAGACTCACCAGCCTCTTCAGTCCCGGCTCCCAGCAAAATGTCCAGCTGATCA

>1377_S46_L001_R1_001.fastq_291_1a_5
CCCCAACAACAGCGCTGGTAGTAGCTCAGCTGCTCAGGGTCCCGCAAGCCATCTTGGACATGATCGCAGG
TGCCCACTGGGGAGTCCTAGCGGGCATAGCGTATTTCTCCATGGTGGGCAACTGGGCGAAGGTCCTGGTG
GTGCTGTTGCTGTTTGCCGGCGTCGATGCGACTACCTACACCACCGGGGGAGCCGCTGGCCACACCACGG
CTAGACTCACCAGCCTCTTCAGTCCCGGCCCCCAGCAAAATGCCCAGCTGATCA

>1377_S46_L001_R1_001.fastq_292_1a_5
CCCCAACAACAGCGCTGGTAGTAGCTCAGCTGCTCAGGGTCCCGCAAGCCATCTTGGACATGATCGCAGG
TGCCCACTGGGGAGTCCTAGCGGGCATAGCGTATTTCTCCATGGTGGGCAACTGGGCGAAGGTCCTGGTG
GTGCTGTTGCTGTTTGCCGGCGTCGATGCGACTACCCACGTCAGCGGGGGAACCATTGCTCAGACCACAG
CTAGACTCACCAGCCTCTTCAGTCCCGGCCCCCAGCAAAATGTCCAGCTGATCA

>1377_S46_L001_R1_001.fastq_293_1a_5
CCCCAACAACAGCGCTGGTAGTAGCTCAGCTGCTCAGGGTCCCGCAAGCCATCTTGGACATGATCGCAGG
TGCCCACTGGGGAGTCCTAGCGGGCATAGCGTATTTCTCCATGGTGGGCAACTGGGCGAAGGTCCTGGTG
GTGCTGTTGCTGTTTGCCGGCGTCGATGCGACTACCCACGTCAGCGGGGGAACCGTTGCTCAGACCACGG
CTAGACTCACCAGCCTCTTCAGTCCCGGCCCCCAGCAAAATGTCCAGCTGATCA

>1377_S46_L001_R1_001.fastq_294_1a_5
CCCCAACAACAGCGCTGGTAGTAGCTCAGCTGCTCAGGGTCCCGCAAGCCATCTTGGACATGATCGCAGG
TGCCCACTGGGGAGTCCTAGCGGGTATAGCGTATTTCTCCATGGTGGGCAACTGGGCGAAGGTCCTGGTG
GTGCTGTTGCTGTTTGCCGGCGTCGATGCGACTACCCACGTCTCCGGGGGAACCATTGCTCAGACCACTG
CTAGACTCACCAGCCTCTTCAGTCCCGGCCCCCAGCAAAATGTCCAGCTGATCA

>1377_S46_L001_R1_001.fastq_295_1a_5
CCCCAACAACAGCGCTGGTAGTAGCTCAGCTGCTCAGGGTCCCGCAAGCCATCTTGGACATGATCGCAGG
TGCCCACTGGGGAGTCCTAGCGGGCATAGCGTATTTCTCCATGGTGGGCAACTGGGCGAAGGTCCTGGTG
GTGCTGTTGCTGTTTGCCGGCGTCGATGCGACTACCTATGCCACCGGGGCAGCCATTGCTCACAACACGG
CTAGACTCACCAGCCTCTTTAGTCCCGGCCCCCAGCAAAATGTCCAGCTGATCA

>1377_S46_L001_R1_001.fastq_297_1a_5
CCCCAACAACAGCACTGGTAGTAGCTCAGCTGCTCAGGGTCCCGCAAGCCATCTTGGACATGATCGCAGG
TGCCCACTGGGGAGTCCTAGCGGGCATAGCGTATTTCTCCATGGTGGGCAACTGGGCGAAGGTCCTGGTG
GTGCTGTTGCTGTTTGCCGGCGTCGATGCGACTACCTACACCACCGGGGGAGCCGCTGGCCACACCACGG
CTAGACTCACCAGCCTCTTCAGTCCCGGCCCCCAGCAAAATGTCCAGCTGATCA

>1377_S46_L001_R1_001.fastq_298_1a_5
CCCCAACAACAGCGCTGGTAGTAGCTCAGCTGCTCAGGGTCCCGCAAGCCATCTTGGACATGATCGCAGG
TGCCCACTGGGGAGTCCTAGCGGGCATAGCGTATTTTTCCATGGTGGGCAACTGGGCGAAGGTCCTGGTG
GTGCTGTTGCTGTTTGCCGGCGTCGATGCGACTACCCACGTCTCCGGGGGAACCGTTGCTCAGACCACTG
CTAGACTCACCAGCCTCTTCAGTCCCGGCCCCCAGCAAAATGTCCAGCTGATCA

>1377_S46_L001_R1_001.fastq_299_1a_5
CCCCAACAACAGCGCTGGTAGTAGCTCAGCTGCTCAGGGTCCCGCAAGCCATCTTGGACATGATCGCAGG
TGCCCACTGGGGAGTCCTAGCGGGCATAGCGTATTTCTCCATGGTGGGCAATTGGGCGAAGGTCCTGGTG
GTGCTGTTGCTGTTTGCCGGCGTCGATGCGACTACCTACGCCACCGGGGCAGCCATTGCTCACAACACGG
CTAGACTCACCAGCCTCTTTAGTCCCGGCCCCCAGCAAAATGTCCAGCTGATCA

>1377_S46_L001_R1_001.fastq_300_1a_5
CCCCAACAACAGCGCTGGTAGTAGCTCAGCTGCTCAGGGTCCCGCAAGCCATCTTGGACATGATCGCAGG
TGCCCACTGGGGAGTCCTAGCGGGCATAGCGTATTTCTCCATGGTGGGCAACTGGGCGAAGGTCCTGGTG
GTGCTGTTGCTGTTTGCCGGCGTCGATGCGACTATCCACGTCTCCGGGGGAACCATTGCTCAGACCACTG
CTAGACTCACCAGCCTCTTCAGTCCCGGCCCCCAGCAAAATGTCCAGCTGATCA

>1377_S46_L001_R1_001.fastq_301_1a_5
CGCCAACAACAGCGCTGGTAGTAGCTCAGCTGCTCAGGGTCCCGCAAGCCATCTTGGACATGATCGCAGG
TGCCCACTGGGGAGTCCTAGCGGGCATAGCGTATTTCTCCATGGTGGGCAACTGGGCGAAGGTCCTGGTG
GTGCTGCTGCTGTTTGCCGGCGTCGATGCGACTACCCACGTCAGCGGGGGAACCATTGCTCAGACCACGG
CTAGACTCACTAGCCTCTTCAGTCCCGGCCCCCAGCAAAATGTCCAGCTGATCA

>1377_S46_L001_R1_001.fastq_302_1a_5
CCCCAACAACAGCGCTGGTAGTAGCTCAGCTGCTCAGGGTCCCGCAAGCCATCTTGGACATGATCGCAGG
TGCCCACTGGGGAGTCCTAGCGGGCATAGCGTATTTCTCCATGGTGGGCAACTGGGCGAAGGTCCTGGTG
GTGCTGTTGCTGTTTGCCGGCGTCGATGCGACTACCCACGTCAGCGGGGGAACCATTGCTCAGACCACGG
CTAGACTCACCAGCCTCTTCAGTCCCGGTCCCCAGCAAAATGTCCAGCTGATCA

>1377_S46_L001_R1_001.fastq_303_1a_5
CCCCAACAACAGCGTTGGTAGTAGCTCAGCTGCTCAGGATCCCGCAAGCCATCTTGGACATGATCGCAGG
TGCCCACTGGGGAGTCCTAGCGGGCATAGCGTATTTCTCCATGGTGGGCAACTGGGCGAAGGTCCTGGTG
GTGCTGTTGCTGTTTGCCGGCGTCGATGCGACTACCTACACCACCGGGGGAGCCGCTGGTCACACCACGG
CCAGACTCACCAGCCTCTTCAGTCCCGGCCCCCAGCAAAATGTCCAGCTGATCA

>1377_S46_L001_R1_001.fastq_304_1a_5
CCCCAACAACAGCGCTGGTAGTAGCTCAGCTGCTCAGGGTCCCGCAAGCCATCTTGGACATGATCGCAGG
TGCCCACTGGGGAGTCCTAGCGGGCATAGCGTATTTCCCCATGGTGGGCAACTGGGCGAAGGTCCTGGTG
GTGCTGTTGCTGTTTGCCGGCGTCGATGCGACTACCCACGTCTCCGGGGGAACCATTGCTCAGACCACTG
CTAGACTCACCAGCCTCTTCAGTCCCGGCCCCCAGCAAAATGTCCAGCTGATCA

>1377_S46_L001_R1_001.fastq_305_1a_5
CCCCAACAACAGCGCTGGTAGTAGCTCAGCTGCTCAGGGTCCCGCAAGCCATCTTGGACATGATCGCAGG
TGCCCACTGGGGAGCCCTAGCGGGCATAGCGTATTTCTCCATGGTGGGCAACTGGGCGAAGGTCCTGGTG
GTGCTGTTGCTGTTTGCCGGCGTCGATGCGACTACCCACGTCAGCGGGGGAACCATTGCTCAGACCACGG
CTAGACTCACCAGCCTCTTCAGTCCCGGCCCCCAGCAAAATGTCCAGCTGATCA

>1377_S46_L001_R1_001.fastq_306_1a_5
CCCCAACAACAGCGCTGGTAGTAGCTCAGCTGCTCAGGGTCCCGCAAGCCATCTTGGACATGATCGCAGG
TGCCCACTGGGGAGTCCTAGCGGGCATAGCGTATTTCTCCATGGTGGGCAACTGGGCGAAGGTCCTGGTG
GTGCTGTTGCTGTTTGCCGGCGTCGATGCGACTACCCACGTCCCCGGGGGAACCATTGCTCAGACCACTG
CTAGACTCACCAGCCTCTTCAGTCCCGGCCCCCAGCAAAATGTCCAGCTGATCA

>1377_S46_L001_R1_001.fastq_307_1a_5
CCCCAACAACAGCGCTGGTAGTGGCTCAGCTGCTCAGGGTCCCGCAAGCCATCTTGGACATGATCGCAGG
TGCCCACTGGGGAGTCCTAGCGGGCATAGCGTATTTCTCCATGGTGGGCAACTGGGCGAAGGTCCTGGTG
GTGCTGTTGCTGTTTGCCGGCGTCGATGCAACTACCCACGTCAGCGGGGGAACCATTGCTCAGACCACGG
CTAGACTCACCAGCCTCTTCAGTCCCGGCCCCCAGCAAAATGTCCAGCTGATCA

>1377_S46_L001_R1_001.fastq_308_1a_5
CCCCAACAACAGCGCTGGTAGTAGCTCAGCTGCTCAGGGTCCCGCAAGCCATCTTGGACACGATCGCAGG
TGCCCACTGGGGAGTCCTAGCGGGCATAGCGTATTTCTCCATGGTGGGCAACTGGGCGAAGGTCCTGGTG
GTGCTGTTGCTGTTTGCCGGCGTCGATGCGACTACCCACGTCTCCGGGGGAACCATTGCTCAGACCACTG
CTAGACTCACCAGCCTCTTCAGTCCCGGCCCCCAGCAAAATGTCCAGCTGATCA

>1377_S46_L001_R1_001.fastq_309_1a_5
CCCCAACAACAGCGCTGGTAGTAGCTCAGCTGCTCAGGGTCCCGCAAGCCATCTTGGACATGATCGCAGG
TGCCCACTGGGGAGTCCTAGCGGGCATAGCGTATTTCTCCATGGTGGGCAACTGGGCGAAGGTCCTGGTG
GTGCTGTTGCTGTTTGCCGGCGTCGATGCGACTACCCACGTCTCCGGGGGAACCATTGCTCAGACCACTG
CTAGACTCACCAGCCTCTTCAGTCCCGGCCCCCAGCAAAATGTCCAGCCGATCA

>1377_S46_L001_R1_001.fastq_310_1a_5
CGCCAACAACAGCGCTGGTAGTAGCTCAGCTGCTCAGGGTCCCGCAAGCCATCTTGGACATGATCGCAGG
TGCCCACTGGGGAGTCCTAGTGGGCATAGCGTATTTCTCCATGGTGGGCAACTGGGCGAAGGTCCTGGTG
GTGCTGCTGCTGTTTGCCGGCGTCGATGCGACTACCCACGTCAGCGGGGGAACCATTGCTCAGACCACGG
CTAGACTCACCAGCCTCTTCAGTCCCGGCCCCCAGCAAAATGTCCAGCTGATCA

>1377_S46_L001_R1_001.fastq_311_1a_5
CCCCAACAACAGCGCTGGTAGTAGCTCAGCTGCTCAGGGTCCCGCAAGCCATCTTGGACATGATCGCAGG
CGCCCACTGGGGAGTCCTAGCGGGCATAGCGTATTTCTCCATGGTGGGCAACTGGGCGAAGGTCCTGGTG
GTGCTGTTGCTGTTTGCCGGCGTCGATGCGACTACCTACGCCACCGGGGCAGCCATTGCTCACAACACGG
CTAGACTCACCAGCCTCTTCAGTCCCGGCCCCCGGCAAAATGTCCAGCTGATCA

>1377_S46_L001_R1_001.fastq_312_1a_5
CCCCAACAACAGCGCTGGTAGTAGCTCAGCTGCTCAGGGTCCCGCAAGCCATCTTGGACATGATCGCAGG
TGCCCACTGGGGAGTCCTAGCGGGCATAGCGTATTTCTCCATGGTGGGCAACTGGGCGAAGGTCCTGGTG
GTGCTGTTGCTGTTTGCCGGCGTCGATGCGACTACCCACGTCTCCGGGGGAACCATTGCTCAGACCACTG
CTAGACTCACCAGCCTCTTCAGTCCCGGCCCCCAGCAAAATGTCCATCTGATCA

>1377_S46_L001_R1_001.fastq_313_1a_5
CCCCAACAACAGCGCTGGTAGTAGCTCAGCTGCTCAGGGTCCCGCAAGCCATCTTGGACATGATCGCAGG
TGCCCACTGGGGAGTCCTAGCGGGCATAGCGTATTTCTCCATGGTGGGCAACTGGGCGAAGGTCCTGGCG
GTGCTGTTGCTGTTTGCCGGCGTCGATGCGACTACCCACGTCTCCGGGGGAACCATTGCTCAGACCACTG
CTAGACTCACCAGCCTCTTCAGTCCCGGCCCCCAGCAAAATGTCCAGCTGATCA

>1377_S46_L001_R1_001.fastq_314_1a_5
CCCCAACAACAGCGCTGGTAGTAGCTCAGCTGCTCAGGGTCCCGCAAGCCATCTTGGACATGATCGCAGG
TGCCCACCGGGGAGTCCTAGCGGGCATAGCGTATTTCTCCATGGTGGGCAACTGGGCGAAGGTCCTGGTG
GTGCTGTTGCTGTTTGCCGGCGTCGATGCGACTACCCACGTCAGCGGGGGAACCATTGCTCAGACCACGG
CTAGACTCACCAGCCTCTTCAGTCCCGGCCCCCAGCAAAATGTCCAGCTGATCA

>1377_S46_L001_R1_001.fastq_315_1a_5
CCCCAACAACAGCGCTGGTAGTAGCTCAGCTGCTCAGGGTCCCGCAAGCCATCTTGGACATGATCGCAGG
TGCCCACTGGGGAGTCCTAGCGGGCATAGCGTATTTCTCCATGGTGGGCAACTGGGCGAAGGTCCTGGTG
GTGCTGTTGTTGTTTGCCGGCGTCGATGCGACTACCCACGTCTCCGGGGGAACCATTGCTCAGACCACTG
CTAGACTCACCAGCCTCTTCAGTCCCGGCCCCCAGCAAAATGTCCAGCTGATCA

>1377_S46_L001_R1_001.fastq_316_1a_5
CCCCAACAACAGCGCTGGTAGTAGCTCAGCTGCTCAGGGTCCCGCAAGCCATCTTGGACATGATCGCAGG
TGCCCACTGGGGAGTCCTAGCGGGCATAGCGTATTTCTCCATGGTGGGCAACTGGGCGAAGGTCCTGGTG
GTGCTGTCGCTGTTTGCCGGCGTCGATGCGACTACCTACACCACCGGGGGAGCCGCTGGCCACACCACGG
CTAGACTCACCAGCCTCTTCAGTCCCGGCCCCCAGCAAAATGTCCAGCTGATCA

>1377_S46_L001_R1_001.fastq_317_1a_5
CCCCAACAACAGCGCTGGTAGTAGCTCAGCTGCTCAGGGTCCCGCAAGCCATCTTGGACATGATCGCAGG
TGCCCACTGGGGAGTCCTAGCGGGCATAGCGTATTTCTCCATGGTGGGCAACTGGGCGAAGGTCCTGGTG
GTGCTGTTGCTGTTTGCCGGCGTCGATGCGACTACCTACACCACCGGGGGAGCCGCTGGCCACACCACGG
CTAGACTCACCAGCCTCTTCAGCCCCGGCCCCCAGCAAAATGTCCAGCTGATCA

>1377_S46_L001_R1_001.fastq_318_1a_5
CCCCAACAACAGCGCTGGTAGTAGCTCAGCTGCTCAGGGTCCCGCAAGCCATCTTGGACATGATCGCAGG
TGCCCATTGGGGAGTCCTAGCGGGCATAGCGTATTTCTCCATGGTGGGCAACTGGGCGAAGGTCCTGGTG
GTGCTGTTGCTGTTTGCCGGCGTCGATGCGACTACCCACGTCTCCGGGGGAACCATTGCTCAGACCACTG
CTAGACTCACCAGCCTCTTCAGTCCCGGCCCCCAGCAAAATGTCCAGCTGATCA

>1377_S46_L001_R1_001.fastq_319_1a_5
CCCCAACAACAGCGCTGGTAGTAGCTCAGCTGCTCAGGGTCCCGCAAGCCATCTTGGACATGATCGCAGG
TGCCCACTGGGGAGTCCTAGCGGTCATAGCGTATTTCTCCATGGTGGGCAACTGGGCGAAGGTCCTGGTG
GTGCTGTTGCTGTTTGCCGGCGTCGATGCGACTACCTACGCCACCGGGGCAGCCATTGCTCACAACACGG
CTAGACTCACCAGCCTCTTCAGTCCCGGCCCCCGGCAAAATGTCCAGCTGATCA

>1377_S46_L001_R1_001.fastq_320_1a_5
CCCCAACAACAGCGCTGGTAGTAGCTCAGCTGCTCAGGGTCCCGCAAGCCATCTTGGACATGATCGCAAG
TGCCCACTGGGGAGTCCTAGCGGGCATAGCGTATTTCTCCATGGTGGGCAACTGGGCGAAGGTCCTGGTG
GTGCTGTTGCTGTTTGCCGGCGTCGATGCGACTACCCACGTCTCCGGGGGAACCATTGCTCAGACCACTG
CTAGACTCACCAGCCTCTTCAGTCCCGGCCCCCAGCAAAATGTCCAGCTGATCA

>1377_S46_L001_R1_001.fastq_321_1a_5
CCCCAACAACAGCGCTGGTAGTAGCACAGCTGCTCAGGGTCCCGCAAGCCATCTTGGACATGATCGCAGG
TGCCCACTGGGGAGTCCTAGCGGGCATAGCGTATTTCTCCATGGTGGGCAACTGGGCGAAGGTCCTGGTG
GTGCTGTTGCTGTTTGCCGGCGTCGATGCGACTACCCACGTCAGCGGGGGAACCATTGCTCAGACCACGG
CTAGACTCACCAGCCTCTTCAGTCCCGGCCCCCAGCAAAATGTCCAGCTGATCA

>1377_S46_L001_R1_001.fastq_322_1a_5
CGCCAACAACAGCGCTGGTAGTAGCTCAGCTGCTCAGGGTCCCGCAAGCCATCTTGGACATGATCGCAGG
TGCCCACTGGGGAGTCCTAGCGGGCATAGCGTATTTCTCCATGGTGGGCAACTGGGCGAAGGTCCTGGTG
GTGCTGTTGCTGTTTGCCGGCGTCGATGCGACTACCTACGCCACCGGGGCAGCCATTGCTCAGAGCACGG
CTAGATTCACCAGCCTCTTCAGTCCCGGCCCCCGGCAAAATGTCCAGCTGATCA

>1377_S46_L001_R1_001.fastq_323_1a_5
CGCCTACAACAGCGCTGGTAGTAGCTCAGCTGCTCAGGGTCCCGCAAGCCATCTTGGACATGATCGCAGG
TGCCCACTGGGGAGTCCTAGCGGGCATAGCGTATTTCTCCATGGTGGGCAACTGGGCGAAGGTCCTGGTG
GTGCTGCTGCTGTTTGCCGGCGTCGATGCGACTACCCACGTCAGCGGGGGAACCATTGCTCAGACCACGG
CTAGACTCACCAGCCTCTTCAGTCCCGGCCCCCAGCAAAATGTCCAGCTGATCA

>1377_S46_L001_R1_001.fastq_324_1a_5
CCCCAACAACAGCGCTGGTAGTAGCTCAGCTGCTCAGGGTCCCGCAAGCCATCTTGGACATGATCGCAGG
CGCCCACTGGGGAGTCCTAGCGGGCATAGCGTATTTCTCCATGGTGGGCAACTGGGCGAAGGTCCTGGTG
GTGCTGTTGCTGTTTGCCGGCGTCGATGCGACTACCCACGTCAGCGGGGGAACCATTGCTCAGACCACGG
CTAGACTCACCAGCCTTTTCAGTCCCGGCCCCCAGCAAAACGTCCAGCTGATCA

>1377_S46_L001_R1_001.fastq_325_1a_5
CCCCAACAACAGCGCTGGTAGTAGCTCAGCTGCTCAGGGTCCCGCAAGCCATCTTGGACATGATCGCAGG
TGCCCACTGGGGAGTCCTAGCGGGCATAGCGTATTTCTCCATGGTGGGCAACTGGGCGAAGGTCCTGGTG
GTGCTGTTGCTGTTTGCCGGCGTCGATGCGACTACCTACGCCACCGGGGCAGCCATCGCTCACAACACGG
CTAGACTCACCAGCCTCTTCAGTCCCGGCCCCCAGCAAAATGTCCAGCTGATCA

>1377_S46_L001_R1_001.fastq_326_1a_5
CCCCAACAACGGCGCTGGTAGTAGCTCAGCTGCTCAGGGTCCCGCAAGCCATCTTGGACATGATCGCAGG
TGCCCACTGGGGAGTCCTAGCGGGCATAGCGTATTTCTCCATGGTGGGCAACTGGGCGAAGGTCCTGGTG
GTGCTGTTGCTGTTTGCCGGCGTCGATGCGACTACCTACGCCACCGGGGCAGCCATTGCTCACAACACGG
CTAGACTCACCAGCCTCTTTAGTCCCGGCCCCCAGCAAAATGTCCAGCTGATCA

>1377_S46_L001_R1_001.fastq_327_1a_5
CCCCAACAACAGCGCTGGTAGTAGCTCAGCTGCTCAGGGTCCCGCAAGCTATCTTGGACATGATCGCAGG
TGCCCACTGGGGAGTCCTAGCGGGCATAGCGTATTTCTCCATGGTGGGCAACTGGGCGAAGGTCCTGGTG
GTGCTGTTGCTGTTTGCCGGCGTCGATGCGACTACCTACACCACCGGGGGAGCCGCTGGCCACACCACGG
CTAGACTCACCAGCCTCTTCAGTCCCGGCCCCCAGCAAAATGTCCAGCTGATCA

>1377_S46_L001_R1_001.fastq_328_1a_5
CCCCAACAACAGCGCTGGTAGTAGCTCAGCTGCTCAGGGTCCCGCAAGCCATCTTGGACATGATCGCAGG
TGCCCACTGGGGAGTCCTAGCGGGCATAGCGTATTTCTCCATGGTGGGCAACTGGGCGAAGGTCCTGGTG
GTGCTGTTGCTGTTTGCCGGCGTCGATGCGACTACCTACGCCACCGGGGCAGCCATTGGTCACAGCACGG
CTAGACTCACCGGCCTCTTCAGTCCCGGCCCCCAGCAAAATGTCCAGCTGATCA

>1377_S46_L001_R1_001.fastq_329_1a_5
CCCCAACAACAGCGCTGGTAGTAGCTCAGCTGCTCAGGGTCCCGCAAGCCATCTTGGACATGATCGCAGG
TGCCCACTGGGGAGTCCTAGCGGGCATAGCGTATTTCTCCATGGTGGGCAACTGGGCGAAGGTCCTGGTG
GTGCTGCTGCTGTTTGCCGGCGTCGATGCGACTACCTACACCACCGGGGGAGCCGCTGGCCACACCACGG
CTAGACTCACCAGCCTCTTCAGTCCCGGCCCCCAGCAAAATGTCCAGCTGATCA

>1377_S46_L001_R1_001.fastq_330_1a_5
CCCCAACAACAGCGCTGGTAGTAGCTCAGCTGCTCAGGGTCCCGCAAGCCATCTTGGACATGATCGCAGG
TGCCCACTGGGGAGTCCTAGCGGGCATAGCGTATTTCTCCATGGTGGGCAACTGGGCGAAGGTCCTGGTG
GTGTTGTTGCTGTTTGCCGGCGTCGATGCGACTACCTACGCCACCGGGGCAGCCATTGCTCACAACACGG
CTAGACTCACCAGCCTCTTTAGTCCCGGCCCCCAGCAAAATGTCCAGCTGATCA

>1377_S46_L001_R1_001.fastq_331_1a_5
CCCCAACAACAGCGCTGGTAGTAGCTCAGCTGCTCAGGGTCCCGCAAGCCATCTTGGACATGATCGCAGG
TGCCCACTGGGGGGTCCTAGCGGGCATAGCGTATTTCTCCATGGTGGGCAACTGGGCGAAGGTCCTGGTG
GTGCTGTTGCTGTTTGCCGGCGTCGATGCGACTACCCACGTCAGCGGGGGAACCATTGCTCAGACCACGG
CTAGACTCACCAGCCTCTTCAGTCCCGGCCCCCAGCAAAATGTCCAGCTGATCA

>1377_S46_L001_R1_001.fastq_332_1a_5
CCCCAACAACAGCGCTGGTAGTAGCTCAGCTGCTCAGGGTCCCGCAAGCCATCTTGGACATGATCGCAGG
TGCCCACTGGGGAGTCCTAGCGGGCATAGCGTATTTCTCCATGGTGGGCAACTGGGCGAAGGTCCTGGTG
GTGCTGTTGCTGTTTGCCGGCGTCGATGCGACTACCCACGTCAGCAGGGGAACCATTGCTCAGACCACGG
CTAGACTCACCAGCCTCTTCAGTCCCGGCCCCCAGCAAAATGTCCAGCTGATCA

>1377_S46_L001_R1_001.fastq_333_1a_5
CCCCAACAACAGCGCTGGTGGTAGCTCAGCTGCTCAGGGTCCCGCAAGCCATCTTGGACATGATCGCAGG
TGCCCACTGGGGAGTCCTAGCGGGCATAGCGTATTTCTCCATGGTGGGCAACTGGGCGAAGGTCCTGGTG
GTGCTGTTGCTGTTTGCCGGCGTCGATGCGACTACCTACACCACCGGGGGAGCCGCTGGCCACACCACGG
CTAGACTCACCAGCCTCTTCAGTCCCGGCCCCCAGCAAAATGTCCAGCTGATCA

>1377_S46_L001_R1_001.fastq_334_1a_5
CCCCAACAACAGCGCTGGTAGTAGCTCAGCTGCTCAGGGTCCCGCAAGCCATCTTGGACATGATCGCAGG
TGCCCACTGGGGAGTCCTAGCGGGCATAGCGTATTTCTCCATGGTGGGCAACTGGGCGAAGGTCCTGGTG
GTGCTGTTGCTGTTTGCCGGCGTCGATGCGACTACCTACGCCACCGGGGCAGCCATTGCTCATAACACGG
CTAGACTCACCAGCCTCTTCAGTCCCGGCCCCCAGCAAAATATCCAGCTGATCA

>1377_S46_L001_R1_001.fastq_335_1a_5
CCCCAACAACAGCGCTGGTAGTAGCTCAGCTGCTCAGGGTCCCGCAAGCCATCTTGGACATGATCGCGGG
TGCCCACTGGGGAGTCCTAGCGGGCATAGCGTATTTCTCCATGGTGGGCAACTGGGCGAAGGTCCTGGTG
GTGCTGTTGCTGTTTGCCGGCGTCGATGCGACTACCCACGTCAGCGGGGGAACCATTGCTCAGACCACGG
CTAGACTCACCAGCCTCTTCAGTCCCGGCCCCCAGCAAAATGTCCAGCTGATCA

>1377_S46_L001_R1_001.fastq_336_1a_5
CCCCAACAACAGCGCTGGTAGTAGCTCAGCTGCTCAGGGTCCCGCAAGCCATCTTGGACATGATCGCAGG
TGCCCACTGGGGAGTCCTAGCGGGCATAGCGTATTTCTCCATGGTGGGCAACTGGGCGAAGGTCCTGGTG
GTGCTGTTGCTGTTTGCCGGCGTTGATGCGACTACCTACACCACCGGGGGAGCCGCTGGCCACACCACGG
CTAGACTCACCAGCCTCTTCAGTCCCGGCCCCCAGCAAAATGTCCAGCTGATCA

>1377_S46_L001_R1_001.fastq_337_1a_5
CCCCAACAACAGCGCTGGTAGTAGCTCAGCTGCTCAGGGTCCCGCAAGCCATCTTGGACATGATCGCAGG
TGCCCACTGGGGAGTCCTAGCGGGCATAGCGTATTTCTCCATGGTGGGCAACTGGGCGAAGGTCCTGGTG
GTGCTGTTGCTGTTTGCCAGCGTCGATGCGACTACCCACGTCTCCGGGGGAACCATTGCTCAGACCACTG
CTAGACTCACCAGCCTCTTCAGTCCCGGCCCCCAGCAAAATGTCCAGCTGATCA

>1377_S46_L001_R1_001.fastq_338_1a_5
CCCCAACAACAGCGCTGGTAGTAGCTCAGCTGCTCAGGGTCCCGCAAGCCATCTTGGACATGATCGCAGG
TGCCCACTGGGGAGTCCTAGCGGGCATAGCGTATTTCTCCATGGTGGGCAACTGGGCGAAGGTCCTGGTG
GTGCTGTTGCTGTTTGCCGGCGTCGATGCAACTACCTACACCACCGGGGGAGCCGCTGGCCACACCACGG
CTAGACTCACCAGCCTCTTCAGTCCCGGCCCCCAGCAAAATGTCCAGCTGATCA

>1377_S46_L001_R1_001.fastq_339_1a_5
CCCCAACAACAGCGCTGGTAGTAGCTCAGCTGCTCAGGGTCCCGCAAGCCATCTTGGACATGATCGCAGG
TGCCCACTGGGGAGTCCTAGCGGGCATAGCGTATTTCTCCATGGTGGGCAACTGGGCGAAGGTCCTGGTG
GTGCTGTTGCTGTTTGCCGGCGTCGATGCAACTACCCACGTCTCCGGGGGAACCATTGCTCAGACCACTG
CTAGACTCACCAGCCTCTTCAGTCCCGGCCCCCAGCAAAATGTCCAGCTGATCA

>1377_S46_L001_R1_001.fastq_340_1a_5
CGCCAACAACAGCGCTAGTAGTAGCTCAGCTGCTCAGGGTCCCGCAAGCCATCTTGGACATGATCGCAGG
TGCCCACTGGGGAGTCCTAGCGGGCATAGCGTATTTCTCCATGGTGGGCAACTGGGCGAAGGTCCTGGTG
GTGCTGCTGCTGTTTGCCGGCGTCGATGCGACTACCCACGTCAGCGGGGGAACCATTGCTCAGACCACGG
CTAGACTCACCAGCCTCTTCAGTCCCGGCCCCCAGCAAAATGTCCAGCTGATCA

>1377_S46_L001_R1_001.fastq_341_1a_5
CCCCAACAACAGCGCTGGTAGTAGCTCAGCTGCTCAGGGTCCCGCAAGCCATCTTGGACATGATCGCAGG
TGCCCACTGGGGAGTCCTAGCGGGCATAGCGTATTTCTCCATGGTGGGCAACTGGGCGAAGGTTCTGGTG
GTGCTGTTGCTGTTTGCCGGGGTCGATGCGACTACCTACGCCACCGGGGCAGCCATTGCTCACAACACGG
CTAGACTCACCAGCCTCTTCAGTCCCGGCCCCCGGCAGAATGTCCAGCTGATCA

>1377_S46_L001_R1_001.fastq_342_1a_5
CCCCAACAACAGCGCTGGTAGTAGCTCAGCTGCTCAGGGTCCCGCAAGCCATCTTGGACATGATCGCAGG
TGCCCACTGGGGAGTCCTAGCGGGCATAGCGTATTTCTCCATGGTGGGCAACTGGGCGAAGGTCCTGGTG
GTGCTGTTGCTGTTTGCCGGCGTCGATGCGACTACCCACGTCTCCGGGGGAACCATTGCTCAGACCACTG
CTAGACTCACCAGCCTCTTCAGTCCCGGCCCCCAGCAAAATATCCAGCTGATCA

>1377_S46_L001_R1_001.fastq_343_1a_5
CCCCAACAACAGCGCTGGTAGTAGCTCAGCTGCTCAGGGTCCCGCAAGCCATCTTGGACATGATCGCAGG
TGCCCACTGGGGAGTCCTAGCGGGCATAGCGTATTTCTCCATGGTGGGCAACTGGGCGAAGGTCCTGGTG
GTGCTGTTGCTGTTTGCCGGCGTCGATGCGACTACCCACGTCAGCGGGGGAACTATTGCTCAGACCACGG
CTAGACTCACCAGCCTCTTCAGTCCCGGCCCCCAGCAAAATGTCCAGCTGATCA

>1377_S46_L001_R1_001.fastq_344_1a_5
CGCCAACAACAGCGCTGGTAGTAGCTCAGCTGCTCAGGGTCCCGCAAGCCATCTTGGACATGATCGCAGG
TGCCCACTGGGGAGTCCTAGCGGGCATAGCGTATTTCTCCATGGTGGGCAACTGGGCGAAGGTCCTGGTG
GTGCTGCTGCTGTTTGCCGGCGTCGATGCGACTACCCACGTCAGCGGGGGAACCATCGCTCAGACCACGG
CTAGACTCACCAGCCTCTTCAGTCCCGGCCCCCAGCAAAATGTCCAGCTGATCA

>1377_S46_L001_R1_001.fastq_345_1a_5
CCCCAACAACAGCGCTGGTAGTAGCTCAGCTGCTCAGGGTCCCGCAAGCCATCTTGGACATGATCGCAGG
TGCCCACTGGGGAGTCCTAGCGGGCATAGCGTATTTCTCCATGGTGGGCAACTGGGCGAAGGTCCTGGTG
GTGCTGTTGCTGTTTGCCGGCGTCGACGCGACTACCCACGTCTCCGGGGGAACCATTGCTCAGACCACTG
CTAGACTCACCAGCCTCTTCAGTCCCGGCCCCCAGCAAAATGTCCAGCTGATCA

>1377_S46_L001_R1_001.fastq_346_1a_5
CCCCAACAACAGCGCTGGTAGTAGCTCAGCTGCTCAGGGTCCCGCAAGCCATCTTGGACATGATCGCAGG
TGCCCACTGGGGAGTCCTAGCGGGCATAGCGTATTTCTCCATGGTGGGCAACTGGGCGAAGGCCCTGGTG
GTGCTGTTGCTGTTTGCCGGCGTCGATGCGACTACCCACGTCTCCGGGGGAACCATTGCTCAGACCACTG
CTAGACTCACCAGCCTCTTCAGTCCCGCCCCCCAGCAAAATGTCCAGCTGATCA

>1377_S46_L001_R1_001.fastq_347_1a_5
CCCCAACAACAGCGCTGGTAGTGGCTCAGCTGCTCAGGGTCCCGCAAGCCATCTTGGACATGATCGCAGG
TGCCCACTGGGGAGTCCTAGCGGGCATAGCGTATTTCTCCATGGTGGGCAACTGGGCGAAGGTCCTGGTG
GTGCTGCTGCTGTTTGCCGGCGTCGATGCGACTACCCACGTCAGCGGGGGAACCATTGCTCAGACCACGG
CTAGACTCACCAGCCTCTTCAGTCCCGGCCCCCAGCAAAATGTCCAGCTGATCA

>1377_S46_L001_R1_001.fastq_348_1a_5
CCCCAACAACAGCGCTGGTAGTAGCTCAGCTGCTCAGGGTCCCGCAAGCCATCTTGGACATGATCGCAGG
TGCCCACTGGGGAGTCCTAGCGGGCATAGCGTATTTCTCCATGGTGGGCAACTGGGCGAAGGTCCTGGTG
GTGCTGTTGCTATTTGCCGGCGTCGATGCGACTACCTACGCCACCGGGGCAGCCATTGCTCAGAGCACGG
CTAGATTCACCAGCCTCTTCAGTCCCGGCCCCCGGCAAAATGTCCAGCTGATCA

>1377_S46_L001_R1_001.fastq_349_1a_5
CCCCGACAACAGCGCTGGTAGTAGCTCAGCTGCTCAGGGTCCCGCAAGCCATCTTGGACATGATCGCAGG
TGCCCACTGGGGAGTCCTAGCGGGCATAGCGTATTTCTCTATGGTGGGCAACTGGGCGAAGGTCCTGGTG
GTGCTGTTGCTGTTTGCCGGCGTCGATGCGACTACCCACGTCAGCGGGGGAACCATTGCTCAGACTACGG
CTAGACTCACCAGCCTCTTCAGTCCCGGCCCCCAGCAAAATGTCCAGCTGATCA

>1377_S46_L001_R1_001.fastq_350_1a_5
CCCCAACAACAGCGCTGGTAGTAGCCCAGCTGCTCAGGGTCCCGCAAGCCATCTTGGACATGATCGCAGG
TGCCCACTGGGGAGTCCTAGCGGGCATAGCGTATTTCTCCATGGTGGGCAACTGGGCGAAGGTCCTGGTG
GTGCTGTTGCTGTTTGCCGGCGTCGATGCGACTACCTACACCACCGGGGGAGCCGCTGGTTACACCACGG
CCAGACTCACCAGCCTCTTCAGTCCCGGCCCCCAGCAAAATGTCCAGCTGATCA

>1377_S46_L001_R1_001.fastq_351_1a_5
CCCCAACAACAGCGCTGGTAGTAGCTCAGCTGCTCAGGGTCCCGCAAGCCATCTTGGACATGATCGCAGG
TGCCCACTGGGGAGTCCTAGCGGGCATAGCGTATTTCTCCATGGTGGGCAACTGGGCGAAGGTCCTGGTG
GTGCTGTTGCTGTTTGCCGGCGTCGATGCGACTACCCACGTCTCCGGGGGAACCATTGCTCAGACCACTG
CTAGACTCACCAGCCTCTTCAGTCCCGGCCCCCAGCAAAATGTCCGGCTGATCA

>1377_S46_L001_R1_001.fastq_352_1a_5
CCCCAACAACAGCGCTGGTAGTAGCTCAGCTGCTCAGGGTCCCGCAAGCCATCTTGGACATGATCGCAGG
TGCCCACTGGGGAGTCCTAGCGGGCATAGCGTATTTCTCCATGGTAGGCAACTGGGCGAAGGTCCTGGTG
GTGCTGTTGCTGTTTGCCGGCGTCGATGCGACTACCCACGTCTCCGGGGGAACCATTGCTCAGACCACTG
CTAGACTCACCAGCCTCTTCAGTCCCGGCCCCCAGCAAAATGTCCAGCTGATCA

>1377_S46_L001_R1_001.fastq_353_1a_5
CCCCAACAACAGCGCTGGTAGTAGCTCAGCTGCTCAGGGTCCCGCAAGCCATCTTGGACATGATCGCAGG
TGCCCACTGGGGGGTCCTAGCGGGCATAGCGTATTTCTCCATGGTGGGCAACTGGGCGAAGGTCCTGGTG
GTGCTGTTGCTGTTTGCCGGCGTCGATGCGACTACCTACGCCACCGGGGCAGCCATTGCTCACAACACGG
CTAGACTCACCAGCCTCTTTAGTCCCGGCCCCCAGCAAAATGTCCAGCTGATCA

>1377_S46_L001_R1_001.fastq_354_1a_5
CCCCAACAACAGCGCTGGTAGTAGCTCAGCTGCTCAGGGTCCCGCAAGCCATCTTGGACATGATCGCAGG
TGCCCACTGGGGAGTCCTAGCGGGCATAGCGTATTTCTCCATGGTGGGCAACTGGGCGAAGGTCCTGGTG
GTGCTGTTGCTGTTTGCCGGCGTCGATGCGACTACCTACGCCACCGGGGCAGCCATTGCTGACAGCACGG
CTAGACTCACCAGCCTCTTTAGTCCCGGCCCCCAGCAAAATGTCCAGCTGATCA

>1377_S46_L001_R1_001.fastq_355_1a_5
CCCCAACAACAGCGCTGGTAGTAGCTCAGCTGCTCAGGGTCCCGCAAGCCATCTTGGACATGATCGCAGG
TGCCCACTGGGGAGTCCTAGCGGGCATAGCGTATTTCTCCATGGTGGGCAACTGGGCGAAGGTCCTGGTG
GTGCTGTTGCTGTTTGCCGGCGTCGATGCGACTACCTACGCCACCGGGGCAGCCATTGCTGAGAGCACGG
CTAGACTCACCAGCCTCTTCAGTCCCGGCCCCCAGCAAAATGTCCAGCTGATCA

>1377_S46_L001_R1_001.fastq_356_1a_5
CCCCAACAACAGCGCTGGTAGTAGCTCAGCTGCTCAGGGTCCCGCAAGCCATCTTGGACATGATCGCAGG
TGCCCACTGGGGAGTCCTAGCGGGCATAGCGTATTTCTCCATGGTGGGCAACTGGGCGAAGGTCCTGGTG
GTGCTGTTGCTGTTTGCCGGCGTCGATGCGACTACCTACACCACCGGGGGGGCCGCTGGTCACACCACGG
CCAGACTCACCAGCCTCTTCAGTCCCGGCCCCCAGCAAAATGTCCAGCTGATCA

>1377_S46_L001_R1_001.fastq_357_1a_5
CCCCAACAACAGCGCTGGTAGTAGCTCAGCTGCTCAGGGTCCCGCAAGCCATCTTGGACATGATCGCAGG
TGCCCACTGGGGAGTCCTAGCGGGCATAGCGTATTTCTCCATGGTGGGCAACTGGGCGAAGGTCCTGGTG
GTGCTGTTGCTGTTTGCCGGCGTCGATGCGACTACCTACACCACCGGGGGAGCCGCTGGCCACACTACGG
CTAGACTCACCAGCCTCTTCAGTCCCGGCCCCCAGCAAAATGTCCAGCTGATCA

>1377_S46_L001_R1_001.fastq_358_1a_5
CCCCAACAACAGCGCTGGTAGTAGCTCAGCTGCTCAGGGTCCCGCAAGCCATCTTGGACATGATCGCAGG
TGCCCACTGGGGAGTCCTAGCGGGCATAGCGTATTTCTCCATGGTGGGCAACTGGGCGAAGGCCCTGGTG
GTGCTGTTGCTGTTTGCCGGCGTCGATGCGACTACCCACGTCAGCGGGGGAACCATTGCTCAGACCACGG
CTAGACTCACCAGCCTCTTCAGTCCCGGCCCCCAGCAAAATGTCCAGCTGATCA

>1377_S46_L001_R1_001.fastq_359_1a_5
CCCCAACAACAGCGCTGGTAGTAGCTCAGCTGCTCAGGGTCCCGCAAGCCATCTTGGACATGATCGCAGG
TGCCCACTGGGGAGTCCTAGCGGGCATAGCGTATTTCTCCATGGTGGGCAACTGGGCGAAGGTCCTGGTG
GTGCTGTTGCTGTTTGCTGGCGTCGATGCGACTACCTACGCCACCGGGGCAGCCATTGCTCACAACACGG
CTAGACTCACCAGCCTCTTCAGTCCCGGCCCCCAGCAAAATGTCCAGCTGATCA

>1377_S46_L001_R1_001.fastq_360_1a_5
CCCCAACAACAGCGCTGGTAGTAGCTCAGCTGCTCAGGGTCCCGCAAGCCATCTTGGACATGATCGCAGG
TGCCCACTGGGGAGTCCTAGCGGGCATAGCGTATTTCTCCATGGTGGGCAACTGGGCGAAGGTCCTGGTG
GTGCTGTTGCTGTTTGCCGGCGTCGATGCGACTACCTACGCCACCGGGGCAGCCATTGCTCAGAGCACGG
CTAGATTCACCAGCCTCTTCAGTCCCGGCCCCAGGCAAAATGTCCAGCTGATCA

>1377_S46_L001_R1_001.fastq_361_1a_5
CCCCAACAACAGCGCTGGTAGTAGCTCAGCTGCTCAGGGTCCCGCAAGCCATCTTGGACATGATCGCAGG
TGCCCACTGGGGAGTCCTAGCGGGTATAGCGTATTTCTCCATGGTGGGCAACTGGGCGAAGGTCCTGGTG
GTGCTGTTGCTGTTTGCCGGCGTCGATGCGACTACCTACGCCACCGGGGCAGCCATCGCTCAGAGCACGG
CTAGATTCACCAGCCTCTTCAGTCCCGGCCCCCGGCAAAATGTCCAGCTGATCA

>1377_S46_L001_R1_001.fastq_362_1a_5
CCCCAACAACAGCGCTGGTAGTAGCTCAGCTGCTCAGGGTCCCGCAAGCCATCTTGGACATGATCGCAGG
TGCCCACTGGGGAGTCCTAGCGGGCATAGCGTATTTCTCCATGGTGGGCAACTGGGCGAAGGTCCTGGTG
GTGCTGTTGCTGTTTGCCGGCGTCGATGCGACTACCTACGTCAGCGGGGGAACCATTGCTCAGACCACGG
CTAGACTCACCAGCCTCTTCAGTCCCGGCCCCCAGCAAAATGTCCAGCTGATCA

>1377_S46_L001_R1_001.fastq_363_1a_5
CGCCAACAACAGCGCTGGTAGCAGCTCAGCTGCTCAGGGTCCCGCAAGCCATCTTGGACATGATCGCAGG
TGCCCACTGGGGAGTCCTAGCGGGCATAGCGTATTTCTCCATGGTGGGCAACTGGGCGAAGGTCCTGGTG
GTGCTGCTGCTGTTTGCCGGCGTCGATGCGACTACCCACGTCAGCGGGGGAACCATTGCTCAGACCACGG
CTAGACTCACCAGCCTCTTCAGTCCCGGCCCCCAGCAAAATGTCCAGCTGATCA

>1377_S46_L001_R1_001.fastq_364_1a_5
CGCCAACAACAGCGCTGGTAGTAGCTCAGCTGCTCAGGGTCCCGCAAGCCATCTTGGACATGATCGCAGG
TGCCCACTGGGGAGTCCTAGCGGGCATAGCGTATTTCTCCATGGTGGGCAACTGGGCGAAGGTCCTGGTG
GTGCTGTTGCTGTTTGCCGGCGTCGATGCGACTACCTACACCACCGGGGGAGCCGCTGGCCACACCGCGG
CTAGACTCACCAGCCTCTTCAGTCCCGGCCCCCAGCAAAATGTCCAGCTGATCA
