# Supplementary material for: HCV transmission in high-risk communities in Bulgaria
Source: PLoS One. 2019 Mar 5;14(3):e0212350. doi: 10.1371/journal.pone.0212350 (PMC6400337; doi:10.1371/journal.pone.0212350)
Supplement: S1 File — (ZIP) [file pone.0212350.s002.zip › 1400_S78_L001_R1_001.fastq_1b_freq5.fas]

>1400_S78_L001_R1_001.fastq_1_1b_3020
CACCCACAGCAGCCCTAGTAGTATCGCAGTTACTCCGGATCCCACAAGCTGTCGTGGATATGGTGGCAGG
GGCCCACTGGGGAGTCCTGGCGGGCCTTGCTTACTATTCCATGGTGGGGAACTGGGCTAAGGTTTTGATT
GTGATGCTACTCTTTGCCGGCGTTGACGGGAATACCTACGCGACGGGGGGGGCAACGGGCTACACCACCC
GCGGGCTGGTGGGGCTCTTTTCGCCTGGGCCGACTCAGAAAATCCAGCTCGTAA

>1400_S78_L001_R1_001.fastq_2_1b_330
CACCCACAGCAGCCCTAGTAGTATCGCAGTTACTCCGGATCCCACAAGCTGTCGTGGATATGGTGGCAGG
GGCCCACTGGGGAGTCCTGGCGGGCCTTGCTTACTATTCCATGGTGGGGAACTGGGCTAAGGTTTTGATT
GTGATGCTACTCTTTGCCGGCGTTGACGGGAACACCTACGCGACGGGGGGGGCAACGGGCTACACCACCC
GCGGGCTGGTGGGGCTCTTTTCGCCTGGGCCGACTCAGAAAATCCAGCTCGTAA

>1400_S78_L001_R1_001.fastq_3_1b_309
CACCCACAGCAGCCCTAGTAGTATCGCAGTTACTCCGGATCCCACAAGCTGTCGTGGATATGGTGGCAGG
GGCCCACTGGGGAGTCCTGGCGGGCCTTGCTTACTATTCCATGGTGGGGAACTGGGCTAAGGTTTTGATT
GTGATGCTACTCTTTGCCGGCGTTGACGGGAATACCTATGCGACGGGGGGGGCAACGGGCTACACCACCC
GCGGGCTGGTGGGGCTCTTTTCGCCTGGGCCGACTCAGAAAATCCAGCTCGTAA

>1400_S78_L001_R1_001.fastq_4_1b_307
CACCCACAGCAGCCCTAGTAGTATCGCAGTTACTCCGGATCCCACAAGCTGTCGTGGATATGGTGGCAGG
GGCCCACTGGGGAGTCCTGGCGGGCCTTGCTTACTATTCCATGGTGGGGAACTGGGCTAAGGTTTTGATT
GTGATGCTACTCTTTGCCGGCGTTGACGGGAATACCTACGCGACGGGGGGGGCAACGGGCCACACCACCC
GCGGGCTGGTGGGGCTCTTTTCGCCTGGGCCGACTCAGAAAATCCAGCTCGTAA

>1400_S78_L001_R1_001.fastq_5_1b_103
CACCCACAGCAGCCCTAGTGGTATCGCAGTTACTCCGGATCCCACAAGCTGTCGTGGATATGGTGGCAGG
GGCCCACTGGGGAGTCCTGGCGGGCCTTGCTTACTATTCCATGGTGGGGAACTGGGCTAAGGTTTTGATT
GTGATGCTACTCTTTGCCGGCGTTGACGGGAATACCTACGCGACGGGGGGGGCAACGGGCTACACCACCC
GCGGGCTGGTGGGGCTCTTTTCGCCTGGGCCGACTCAGAAAATCCAGCTCGTAA

>1400_S78_L001_R1_001.fastq_6_1b_89
CACCCACAGCAGCCCTAGTAGTATCGCAGTTACTCCGGATCCCACAAGCTGTCGTGGATATGGTGGCAGG
GGCCCACTGGGGAGTCCTGGCGGGCCTTGCTTACTATTCCATGGTGGGGAACTGGGCTAAGGTTTTGATT
GTGATGCTACTCTTTGCCGGCGTTGACGGGCACACCCGCGCGACGGGGGGGACAGTGAGCCACACCACCC
GCGGGTTGGCGAGGTTCTTTTCGCCTGGGCCGTCTCAGAGAATCCAGCTCATAA

>1400_S78_L001_R1_001.fastq_7_1b_88
CACCCACAGCAGCCCTAGTAGTATCGCAGTTACTCCGGATCCCACAAGCTGTCGTGGATATGGTGGCAGG
GGCCCACTGGGGAGTCCTGGCGGGCCTTGCTTACTATTCCATGGTGGGGAACTGGGCTAAGGTTTTGATT
GTGATGCTACTCTTTGCCGGCGTTGACGGGCACACCCGCGCGACGGGGGGGACAGTGAGCCACACCACCC
GCGGGTTGGCGAGGTTCTTTTCGCCTGGGCCGTCTCAGAGAATCCAGCTCGTAA

>1400_S78_L001_R1_001.fastq_8_1b_77
CACCCACAGCAGCCCTAGTAGTATCGCAGTTACTCCGGATCCCACAAGCTGTCGTGGATATGGTGGCAGG
GGCCCACTGGGGAGTCCTGGCGGGCCTTGCTTACTATTCCATGGTGGGGAACTGGGCTAAGGTTTTGATT
GTGATGCTACTCTTTGCCGGCGTTGACGGGAATACCTACGCGACGGGGGGGGGCAACGGGCTACACCACC
CGCGGGCTGGTGGGGCTCTTTTCGCCTGGGCCGACTCAGAAAATCCAGCTCGTAA

>1400_S78_L001_R1_001.fastq_9_1b_76
CACCCACAGCAGCCCTAGTAGTGTCGCAGTTACTCCGGATCCCACAAGCTGTCGTGGATATGGTGGCAGG
GGCCCACTGGGGAGTCCTGGCGGGCCTTGCTTACTATTCCATGGTGGGGAACTGGGCTAAGGTTTTGATT
GTGATGCTACTCTTTGCCGGCGTTGACGGGAATACCTACGCGACGGGGGGGGCAACGGGCTACACCACCC
GCGGGCTGGTGGGGCTCTTTTCGCCTGGGCCGACTCAGAAAATCCAGCTCGTAA

>1400_S78_L001_R1_001.fastq_10_1b_72
CACCCACAGCAGCCCTAGTAGTATCGCAGTTACTCCGGATCCCACAAGCTGTCGTGGATATGGTGGCAGG
GGCCCACTGGGGAGTCCTGGCGGGCCTTGCTTACTATTCCATGGTGGGGAACTGGGCTAAGGTTTTGATT
GTGATGCTACTCTTTGCCGGCGTTGACGGGAATACCTACGCGACGGGGGGGGCAACGGGCTACACCACCC
GCGGGCTGGGGGGGCTCTTTTCGCCTGGGCCGACTCAGAAAATCCAGCTCGTAA

>1400_S78_L001_R1_001.fastq_11_1b_71
CACCCACAGCAGCCCTAGTAGTATCGCAGTTACTCCGGATCCCACAAGCTGTCGTGGATATGGTGGCAGG
GGCCCACTGGGGAGTCCTGGCGGGCCTTGCTTACTATTCCATGGTGGGGAACTGGGCTAAGGTTTTGATT
GTGATGCTACTCTTTGCCGGCGTTGACGGGAATACCTACGCGACGGGGGGAGCAACGGGCTACACCACCC
GCGGGCTGGTGGGGCTCTTTTCGCCTGGGCCGACTCAGAAAATCCAGCTCGTAA

>1400_S78_L001_R1_001.fastq_12_1b_69
CACCTACAGCAGCCCTAGTAGTATCGCAGTTACTCCGGATCCCACAAGCTGTCGTGGATATGGTGGCAGG
GGCCCACTGGGGAGTCCTGGCGGGCCTTGCTTACTATTCCATGGTGGGGAACTGGGCTAAGGTTTTGATT
GTGATGCTACTCTTTGCCGGCGTTGACGGGAATACCTACGCGACGGGGGGGGCAACGGGCTACACCACCC
GCGGGCTGGTGGGGCTCTTTTCGCCTGGGCCGACTCAGAAAATCCAGCTCGTAA

>1400_S78_L001_R1_001.fastq_13_1b_67
CACCCACAGCAGCCCTAGTAGTATCGCAGTTACTCCGGATCCCACAAGCCGTCGTGGATATGGTGGCAGG
GGCCCACTGGGGAGTCCTGGCGGGCCTTGCTTACTATTCCATGGTGGGGAACTGGGCTAAGGTTTTGATT
GTGATGCTACTCTTTGCCGGCGTTGACGGGAATACCTACGCGACGGGGGGGGCAACGGGCTACACCACCC
GCGGGCTGGTGGGGCTCTTTTCGCCTGGGCCGACTCAGAAAATCCAGCTCGTAA

>1400_S78_L001_R1_001.fastq_14_1b_57
CACCCACAGCAGCCCTAGTAGTATCGCAGTTACTCCGGATCCCACAAGCTGTCGTGGATATGGTGGCAGG
GGCCCACTGGGGAGTCCTGGCGGGCCTTGCTTACTATTCCATGGTGGGGAACTGGGCTAAGGTTTTGATT
GTGATGCTACTCTTTGCCGGCGTTGACGGGGATACCTACGCGACGGGGGGGGCAACGGGCTACACCACCC
GCGGGCTGGTGGGGCTCTTTTCGCCTGGGCCGACTCAGAAAATCCAGCTCGTAA

>1400_S78_L001_R1_001.fastq_15_1b_43
CACCCACAGCAGCCCTAGTAGTATCGCAGTTACTCCGGATCCCACAAGCTGTCGTGGATATGGTGGCAGG
GGCTCACTGGGGAGTCCTGGCGGGCCTTGCTTACTATTCCATGGTGGGGAACTGGGCTAAGGTTTTGATT
GTGATGCTACTCTTTGCCGGCGTTGACGGGAATACCTACGCGACGGGGGGGGCAACGGGCTACACCACCC
GCGGGCTGGTGGGGCTCTTTTCGCCTGGGCCGACTCAGAAAATCCAGCTCGTAA

>1400_S78_L001_R1_001.fastq_16_1b_42
CACCCACAGCAGCCCTAGTAGTATCGCAGTTACTCCGGATCCCACAAGCTGTCGTGGATATGGTGGCAGG
GGCCCACTGGGGAGTCCTGGCGGGCCTTGCTTACTATTCCATGGTGGGGAACTGGGCTAAGGTTTTGATT
GTGATGCTACTCTTTGCCGGCGTTGACGGGAATACCTACGCGACGGGGGGGGCAACGGGCTACACCCCCC
GCGGGCTGGTGGGGCTCTTTTCGCCTGGGCCGACTCAGAAAATCCAGCTCGTAA

>1400_S78_L001_R1_001.fastq_17_1b_39
CACCCACAGCAGCCCTAGTAGTATCGCAGTTACTCCGGATCCCACAAGCTGTCGTGGATATGGTGGCAGG
GGCCCACTGGGGAGTCCTGGCGGGCCTTGCTTACTATTCCATGGTGGGGAACTGGGCTAAGGTTTTGATT
GTGATGCTGCTCTTTGCCGGCGTTGACGGGAATACCTACGCGACGGGGGGGGCAACGGGCTACACCACCC
GCGGGCTGGTGGGGCTCTTTTCGCCTGGGCCGACTCAGAAAATCCAGCTCGTAA

>1400_S78_L001_R1_001.fastq_18_1b_38
CACCCACAGCAGCCCTAGTAGTATCGCAGTTACTCCGGATCCCACAAGCTGTCGTGGATATGGTGGCAGG
GGCCCACTGGGGAGTCCTGGCGGGCCTTGCTTACTATTCCATGGTGGGGAACTGGGCTAAGGTTTTGATT
GTGATGCTACTCTTTGCCGGCGTTGACGGGAATACCTACGCGACGGGGGGGGCAACGGGCTACACCACCC
GCGGGCTGGTGGGGCTCTTTTCACCTGGGCCGACTCAGAAAATCCAGCTCGTAA

>1400_S78_L001_R1_001.fastq_19_1b_37
CACCCACAGCAGCCCTAGTAGTATCGCAGTTACTCCGGATCCCACAAGCTGTCGTGGATATGGTGGCAGG
GGCCCACTGGGGAGTCCTGGCGGGCCTTGCTTACTATTCCATGGTGGGGAACTGGGCTAAGGTTTTGATT
GTGATGCTACTCTTTGCCGGCGTTGACGGGAATACCTACGCGACGGGGGGGGCGACGGGCTACACCACCC
GCGGGCTGGTGGGGCTCTTTTCGCCTGGGCCGACTCAGAAAATCCAGCTCGTAA

>1400_S78_L001_R1_001.fastq_20_1b_36
CACCCACAGCAGCCCTAGTAGTATCGCAGTTACTCCGGATCCCACAAGCTGTCGTGGATATGGTGGCAGG
GGCCCACTGGGGAGTCCTGGCGGGCCTTGCTTACTACTCCATGGTGGGGAACTGGGCTAAGGTTTTGATT
GTGATGCTACTCTTTGCCGGCGTTGACGGGAATACCTACGCGACGGGGGGGGCAACGGGCTACACCACCC
GCGGGCTGGTGGGGCTCTTTTCGCCTGGGCCGACTCAGAAAATCCAGCTCGTAA

>1400_S78_L001_R1_001.fastq_21_1b_32
CACCTACAGCAGCCCTAGTAGTATCGCAGTTACTCCGGATCCCACAAGCCGTCGTGGATATGGTGGCAGG
GGCCCACTGGGGAGTCCTGGCGGGCCTTGCTTACTATTCCATGGTGGGGAACTGGGCTAAGGTTTTGATT
GTGATGCTACTCTTTGCCGGCGTTGACGGGAATACCTACGCGACGGGGGGGGCAACGGGCTACACCACCC
GCGGGCTGGTGGGGCTCTTTTCGCCTGGGCCGACTCAGAAAATCCAGCTCGTAA

>1400_S78_L001_R1_001.fastq_22_1b_31
CACCCACAGCAGCCCTAGTAGTATCGCAGTTACTCCGGATCCCACAAGCTGTCGTGGATATGGTGGCAGG
GGCCCACTGGGGAGTCCTGGCGGGCCTTGCTTACTATTCCATGGTGGGGAACTGGGCTAAGGTTTTGATT
GTGATGCTACTCTTTGCCGGCGTTGACGGGAATACCTACGCGACGGGGGGGGCAACGGGCTACACCACCC
GCGGGCTGGTGGGGCTCTTTTCGCCTGGGCCGACTCAGAGAATCCAGCTCGTAA

>1400_S78_L001_R1_001.fastq_23_1b_30
CACCCACAGCAGCCCTGGTAGTATCGCAGTTACTCCGGATCCCACAAGCTGTCGTGGATATGGTGGCAGG
GGCCCACTGGGGAGTCCTGGCGGGCCTTGCTTACTATTCCATGGTGGGGAACTGGGCTAAGGTTTTGATT
GTGATGCTACTCTTTGCCGGCGTTGACGGGAATACCTACGCGACGGGGGGGGCAACGGGCTACACCACCC
GCGGGCTGGTGGGGCTCTTTTCGCCTGGGCCGACTCAGAAAATCCAGCTCGTAA

>1400_S78_L001_R1_001.fastq_24_1b_29
CACCCACAGCAGCCCTAGTAGTATCGCAGTTACTCCGGATCCCACAAGCTGTCGTGGATATGGTGGCAGG
GGCCCACTGGGGAGTCCTGGCGGGCCTTGCTTACTATTCCATGGTGGGGAACTGGGCTAAGGTTTTGATT
GTGATGCTACTCTTTGCCGGCGTTGACGGGAACACCTACGCGACGGGGGGGGCAACGGGCCACACCACCC
GCGGGCTGGTGGGGCTCTTTTCGCCTGGGCCGACTCAGAAAATCCAGCTCGTAA

>1400_S78_L001_R1_001.fastq_25_1b_29
CACCCACAGCAGCCCTAGTAGTATCGCAGTTACTCCGGATCCCACAAGCTGTCGTGGATATGGTGGCAGG
GGCCCACTGGGGAGTCCTGGCGGGCCTTGCTTACTATTCCATGGTGGGGAACTGGGCTAAGGTTTTGATT
GTGATGCTACTCTTTGCCGGCGTTGACGGGCACACCCGCGCGACGGGGGGGACAGTGAGCCACACCACCC
GCGGGTTGGCGAGGTTCTTTTCGCCTGGGCCGACTCAGAAAATCCAGCTCGTAA

>1400_S78_L001_R1_001.fastq_26_1b_29
CACCCACAGCAGCCCTAGTAGTATCGCAGTTACTCCGGATCCCACAAGCTGTCGTGGATATGGTGGCAGG
GGCCCACTGGGGAGTCCTGGCGGGCCTTGCTTACTATTCCATGGTGGGGAACTGGGCTAAGGTTTTGATT
GTGATGCTACTCTTTGCCGGCGTTGACGGGAATACCTACGCGACGGGGGGGGCAACGGGCTACACCACCC
GCGGGCTGGTGGGGCTCTTTTCGCCTGGGCCGACTCAGAAAATCCAGCTCGTGA

>1400_S78_L001_R1_001.fastq_27_1b_28
CACCCACAGCAGCCCTAGTAGTATCGCAGTTACTCCGGATCCCACAAGCTGTCGTGGATATGGTGGCAGG
GGCCCACTGGGGAGTCCTGGCGGGCCTTGCTTACTATTCCATGGTGGGGAACTGGGCTAAGGTTTTGATT
GTGATGCTACTCTTTGCCGGCGTTGACGGGCACACCCGCGCGACGGGGGGGACAGTGAGCCACACCACCC
GCGGGTTGGCGAGGTTCTTTTCGCCCGGGCCGTCTCAGAGAATCCAGCTCGTAA

>1400_S78_L001_R1_001.fastq_28_1b_27
CACCCACAGCAGCCCTAGTAGTATCGCAGTTACTCCGGATCCCACAAGCTGTCGTGGATATGGTGGCAGG
GGCCCACTGGGGAGTCCTGGCGGGCCTTGCTTACTATTCCATGGTGGGGAACTGGGCTAAGGTTTTGATT
GTGATGCTACTCTTTGCCGGCGTTGACGGCCACACCCGCGCGACGGGGGGGACAGTGAGCCACACCACCC
GCGGGTTGGCGAGGTTCTTTTCGCCCGGGCCGTCTCAGAGAATCCAGCTCGTAA

>1400_S78_L001_R1_001.fastq_29_1b_27
CACCCACAGCAGCCCTAGTAGTATCGCAGTTACTCCGGATCCCACAAGCTGTCGTGGATATGGTGGCAGG
GGCCCACTGGGGAGTCCTGGCGGGCCTTGCTTACTATTCCATGGTGGGGAACTGGGCTAAGGTTTTGATT
GTGATGCTACTCTTTGCCGGCGTTGACGGGAATACCTACGCGACGGGGGGGGCAACGGGCTACACCACCC
GCGGGTTGGTGGGGCTCTTTTCGCCTGGGCCGACTCAGAAAATCCAGCTCGTAA

>1400_S78_L001_R1_001.fastq_30_1b_27
CACCCACAGCAGCCCTAGTAGTATCGCAGTTACTCCGGATCCCACAAGCTGTCGTGGATATGGTGGCAGG
GGCCCACTGGGGAGTCCTGGCGGGCCTTGCTTACTATTCCATGGTGGGGAACTGGGCTAAGGTTTTGATT
GTGATGCTACTCTTTGCCGGCGTTGACGGGAATACCTACGCGACGGGGGGGGCAACGGGCTACACCACCC
GCGGGCTGGTGGGGCTCTTTTCGCCTGGGCCGACCCAGAAAATCCAGCTCGTAA

>1400_S78_L001_R1_001.fastq_31_1b_25
CACCCACAGCAGCCCTAGTAGTATCGCAGTTACTCCGGATCCCACAAGCTGCCGTGGATATGGTGGCAGG
GGCCCACTGGGGAGTCCTGGCGGGCCTTGCTTACTATTCCATGGTGGGGAACTGGGCTAAGGTTTTGATT
GTGATGCTACTCTTTGCCGGCGTTGACGGGAATACCTACGCGACGGGGGGGGCAACGGGCTACACCACCC
GCGGGCTGGTGGGGCTCTTTTCGCCTGGGCCGACTCAGAAAATCCAGCTCGTAA

>1400_S78_L001_R1_001.fastq_32_1b_25
CACCCACAGCAGCCCTAGTGGTATCGCAGTTACTCCGGATCCCACAAGCTGTCGTGGATATGGTGGCAGG
GGCCCACTGGGGAGTCCTGGCGGGCCTTGCTTACTATTCCATGGTGGGGAACTGGGCTAAGGTTTTGATT
GTGATGCTACTCTTTGCCGGCGTTGACGGGAATACCTATGCGACGGGGGGGGCAACGGGCTACACCACCC
GCGGGCTGGTGGGGCTCTTTTCGCCTGGGCCGACTCAGAAAATCCAGCTCGTAA

>1400_S78_L001_R1_001.fastq_33_1b_25
CACCCACAGCAGCCCTAGTAGTATCGCAGTTACTCCGGATCCCACAAGCTGTCGTGGATATGGTGGCAGG
GGCCCACTGGGGAGTCCTGGCGGGCCTTGCTTACTATTCCATGGTGGGGAACTGGGCTAAGGTTTTGATT
GTGATGCTACTCTTCGCCGGCGTTGACGGGAATACCTACGCGACGGGGGGGGCAACGGGCTACACCACCC
GCGGGCTGGTGGGGCTCTTTTCGCCTGGGCCGACTCAGAAAATCCAGCTCGTAA

>1400_S78_L001_R1_001.fastq_34_1b_24
CACCCACAGCAGCCCTAGTAGTATCGCAGTTACTCCGGATCCCACAAGCTGTCGTGGATATGGTGGCAGG
GGCCCACTGGGGAGTCCTGGCGGGCCTTGCTTACTATTCCATGGTGGGGAACTGGGCTAAGGTTTTGATT
GTGATGCTACTCTTTGCCGGCGTTGACGGGAATACCTACGCGACGGGGGGGGCAACGGGCTACACCACCC
GCGGGCTGGCGGGGCTCTTTTCGCCTGGGCCGACTCAGAAAATCCAGCTCGTAA

>1400_S78_L001_R1_001.fastq_35_1b_23
CACCCACAGCAGCCCTAGTAGTATCGCAGTTACTCCGGATCCCACAAGCTGTCGTGGATATGGTGGCAGG
GGCCCACTGGGGAGTCCTGGCGGGCCTTGCTTACTATTCCATGGTGGGGAACTGGGCTAAGGTCTTGATT
GTGATGCTACTCTTTGCCGGCGTTGACGGGAATACCTACGCGACGGGGGGGGCAACGGGCTACACCACCC
GCGGGCTGGTGGGGCTCTTTTCGCCTGGGCCGACTCAGAAAATCCAGCTCGTAA

>1400_S78_L001_R1_001.fastq_36_1b_23
CACCCACAGCAGCCCTAGTAGTATCGCAGTTACTCCGGATCCCACAAGCTGTCGTGGATATGGTGGCAGG
GGCCCACTGGGGAGTCCTGGCGGGCCTTGCCTACTATTCCATGGTGGGGAACTGGGCTAAGGTTTTGATT
GTGATGCTACTCTTTGCCGGCGTTGACGGGAATACCTACGCGACGGGGGGGGCAACGGGCTACACCACCC
GCGGGCTGGTGGGGCTCTTTTCGCCTGGGCCGACTCAGAAAATCCAGCTCGTAA

>1400_S78_L001_R1_001.fastq_37_1b_23
CACCCACAGCAGCCCTAGTAGTATCGCAGTTACTCCGGATCCCACAAGCTGTCGTGGATATGGTAGCAGG
GGCCCACTGGGGAGTCCTGGCGGGCCTTGCTTACTATTCCATGGTGGGGAACTGGGCTAAGGTTTTGATT
GTGATGCTACTCTTTGCCGGCGTTGACGGGAATACCTACGCGACGGGGGGGGCAACGGGCTACACCACCC
GCGGGCTGGTGGGGCTCTTTTCGCCTGGGCCGACTCAGAAAATCCAGCTCGTAA

>1400_S78_L001_R1_001.fastq_38_1b_22
CACCCACAGCAGCCCTAGTAGTATCGCAGTTACTCCGGATCCCACAAGCTGTCGTGGATATGGTGGCAGG
GGCCCACTGGGGAGTCCTGGCGGGCCTTGCTTACTATTCCATGGTGGGGAACTGGGCTAAGGTTTTGATT
GTGATGCTACTCTTTGCCGGCGTTGACGGGAATACCTACGCGACGGGGGGGGCAACGGGCTACACCACCC
GCGGGCTGGTGGGGCTCTTTTCGCCCGGGCCGACTCAGAAAATCCAGCTCGTAA

>1400_S78_L001_R1_001.fastq_39_1b_22
CACCCACAGCAGCCCTAGTAGTATCGCAGTTACTCCGGATCCCACAAGCTGTCGTGGATATGGTGGCAGG
GGCCCACTGGGGAGTCCTAGCGGGCCTTGCTTACTATTCCATGGTGGGGAACTGGGCTAAGGTTTTGATT
GTGATGCTACTCTTTGCCGGCGTTGACGGGAATACCTACGCGACGGGGGGGGCAACGGGCTACACCACCC
GCGGGCTGGTGGGGCTCTTTTCGCCTGGGCCGACTCAGAAAATCCAGCTCGTAA

>1400_S78_L001_R1_001.fastq_40_1b_22
CACCCACAGCAGCCCTAGTAGTATCGCAGTTACTCCGGATCCCACAAGCTGTCGTGGACATGGTGGCAGG
GGCCCACTGGGGAGTCCTGGCGGGCCTTGCTTACTATTCCATGGTGGGGAACTGGGCTAAGGTTTTGATT
GTGATGCTACTCTTTGCCGGCGTTGACGGGAATACCTACGCGACGGGGGGGGCAACGGGCTACACCACCC
GCGGGCTGGTGGGGCTCTTTTCGCCTGGGCCGACTCAGAAAATCCAGCTCGTAA

>1400_S78_L001_R1_001.fastq_41_1b_21
CACCCACAGCAGCCCTAGTAGTATCGCAGTTACTCCGGATCCCACAAGCTGTCGTGGATATGGTGGCAGG
GGCCCACTGGGGAGTCCTGGCGGGCCTTGCTTACTATTCCATGGTGGGGAACTGGGCTAAGGTTTTGATC
GTGATGCTACTCTTTGCCGGCGTTGACGGGAATACCTACGCGACGGGGGGGGCAACGGGCTACACCACCC
GCGGGCTGGTGGGGCTCTTTTCGCCTGGGCCGACTCAGAAAATCCAGCTCGTAA

>1400_S78_L001_R1_001.fastq_42_1b_21
CACCCACAGCAGCCCTAGTAGTATCGCAGTTACTCCGGATCCCACAAGCTGTCGTGGATATGGTGGCAGG
GGCCCACTGGGGAGTCCTGGCGGGCCTTGCTTACTATTCCATGGTGGGGAACTGGGCTAAGGTTTTGATT
GTGATGCTACTCTTTGCCGGCGTTGACGGGAATACCTATGCGACGGGGGGGGCAACGGGCCACACCACCC
GCGGGCTGGTGGGGCTCTTTTCGCCTGGGCCGACTCAGAAAATCCAGCTCGTAA

>1400_S78_L001_R1_001.fastq_43_1b_20
CACCCACAGCAGCCCTAGTAGTATCGCAGTTACTCCGGATCCCACAAGCTGTCGTGGATATGGTGGCAGG
GGCCCACTGGGGAGTCCTGGCGGGCCTTGCTTACTATTCCATGGTGGGGAACTGGGCTAAGGTTTTGATT
GTGATGCTACTCTTTGCCGGCGTTGACGGGAATACCTACGCGACGGGGGGGGCAACGGGCTACACCACCC
GCGGGCTGGTGGGGCTCTTCTCGCCTGGGCCGACTCAGAAAATCCAGCTCGTAA

>1400_S78_L001_R1_001.fastq_44_1b_20
CACCCACAGCAGCCCTAGTAGTATCGCAGTTACTCCGGATCCCACAAGCTGTCGTGGATATGGTGGCAGG
GGCCCACTGGGGAGTCCTGGCGGGCCTTGCTTACTATTCCATGGTGGGGAACTGGGCTAAGGTTTTGATT
GTGATGCTACTCTTTGCCGGCGTTGACGGGAATACCTACGCGACGGGGGGGGCAACGGGTTACACCACCC
GCGGGCTGGTGGGGCTCTTTTCGCCTGGGCCGACTCAGAAAATCCAGCTCGTAA

>1400_S78_L001_R1_001.fastq_45_1b_19
CACCCACAGCAGCCCTAGTAGTATCGCAGTTACTCCGGATCCCACAAGCTGTCGTGGATATGGTGGCAGG
GGCCCACTGGGGAGTCCTGGCGGGCCTTGCTTACTATTCCATGGTGGGGAACTGGGCTAAGGTTTTGATT
GTGATGCTACTCTTTGCCGGCGTTGACGGGAATACCTACGCGACGGGGGGGGCAACGGGCTACACCACCC
GCGGGCTGGTGGGGCTCTTTTCGCCTGGGCCGACTCAGGAAATCCAGCTCGTAA

>1400_S78_L001_R1_001.fastq_46_1b_19
CACCCACAGCAGCCCTAGTAGTATCGCAGTTACTCCGGATCCCACAAGCTGTCGTGGATATGGTGGCAGG
GGCCCACTGGGGAGTCCTGGCGGGCCTTGCTTACTATTCCATGGTGGGGAACTGGGCTAAGGCTTTGATT
GTGATGCTACTCTTTGCCGGCGTTGACGGGAATACCTACGCGACGGGGGGGGCAACGGGCTACACCACCC
GCGGGCTGGTGGGGCTCTTTTCGCCTGGGCCGACTCAGAAAATCCAGCTCGTAA

>1400_S78_L001_R1_001.fastq_47_1b_19
CACCCACAGCAGCCCTAGTAGTATCGCAGTTACTCCGGATCCCACAAGCTGTCGTGGATATGGTGGCAGG
GGCCCACTGGGGAGTCCTGGCGGGCCTTGCTTACTATTCCATGGTGGGGAACTGGGCTAAGGTTTTGATT
GTGATGCTACTCTTTGCCGGCGTTGACGGGAATACCTACGCGACGGGGGGGGCAACGGGCTACACCACCC
GCGGGCTGGTGGGGCTCTTTTCGCCTGGGCCGACTCAGAAAATCCAGCTCATAA

>1400_S78_L001_R1_001.fastq_48_1b_19
CACCCACAGCAGCCCTAGTAGTATCGCAGTTACTCCGGATCCCACAAGCTGTCGTGGATATGGTGGCGGG
GGCCCACTGGGGAGTCCTGGCGGGCCTTGCTTACTATTCCATGGTGGGGAACTGGGCTAAGGTTTTGATT
GTGATGCTACTCTTTGCCGGCGTTGACGGGAATACCTACGCGACGGGGGGGGCAACGGGCTACACCACCC
GCGGGCTGGTGGGGCTCTTTTCGCCTGGGCCGACTCAGAAAATCCAGCTCGTAA

>1400_S78_L001_R1_001.fastq_49_1b_19
CACCCACAGCAGCCCTAGTAGTATCGCAGTTACTCCGGATCCCACAAGCTGTCGTGGATATGGTGGCAGG
GGCCCACTGGGGAGTCCTGGCGGGCCTTGCTTACTATTCCATGGTGGGGAACTGGGCTAAGGTTTTGATT
GTGATGCTACTCTTTGCCGGCGTTGACGGGAATACCTACGCGGCGGGGGGGGCAACGGGCTACACCACCC
GCGGGCTGGTGGGGCTCTTTTCGCCTGGGCCGACTCAGAAAATCCAGCTCGTAA

>1400_S78_L001_R1_001.fastq_50_1b_19
CACCCACAGCAGCCCTAGTAGTATCGCAGTTACTCCGGATCCCACAAGCTGTCGTGGATATGGTGGCAGG
GGCCCACTGGGGAGTCCTGGCGGGCCTTGCTTACTATTCCATGGTGGGGAACTGGGCTAAGGTTTTGATT
GTGATGCTACTCTTTGCCGGCGTTGACGGGAATACCTACGCGACGGGGGGGGCAACGGGCTACACCACCC
GCGGCCTGGTGGGGCTCTTTTCGCCTGGGCCGACTCAGAAAATCCAGCTCGTAA

>1400_S78_L001_R1_001.fastq_51_1b_19
CACCCACAGCAGCCCTAGTAGTATCGCAGTTACTCCGGATCCCACAAGCTGTCGTGGATATGGTGGCAGG
GGCCCACTGGGGAGTCCTGGCGGGCCTTGCTTACTATTCCATGGTAGGGAACTGGGCTAAGGTTTTGATT
GTGATGCTACTCTTTGCCGGCGTTGACGGGAATACCTACGCGACGGGGGGGGCAACGGGCTACACCACCC
GCGGGCTGGTGGGGCTCTTTTCGCCTGGGCCGACTCAGAAAATCCAGCTCGTAA

>1400_S78_L001_R1_001.fastq_52_1b_18
CACCCACAGCAGCCCTAGTAGTATCGCAGTTACTCCGGATCCCACAAGCTGTCGTGGATATGGTGGCAGG
GGCCCACTGGGGAGTCCTGGCGGGCCTCGCTTACTATTCCATGGTGGGGAACTGGGCTAAGGTTTTGATT
GTGATGCTACTCTTTGCCGGCGTTGACGGGAATACCTACGCGACGGGGGGGGCAACGGGCTACACCACCC
GCGGGCTGGTGGGGCTCTTTTCGCCTGGGCCGACTCAGAAAATCCAGCTCGTAA

>1400_S78_L001_R1_001.fastq_53_1b_18
CACCCACAGCAGCCCTAGTAGTATCGCAGTTACTCCGGATCCCACAAGCTGTCGTGGATATGGTGGCAGG
GGCCCACTGGGGAGTCCTGGCGGGCCTTGCTTACTATTCCATGGTGGGGAACTGGGCTAAGGTTTTGATT
GTGATGCTACTCTTTGCCGGCGTTGACGGGAATACCTACGCAACGGGGGGGGCAACGGGCTACACCACCC
GCGGGCTGGTGGGGCTCTTTTCGCCTGGGCCGACTCAGAAAATCCAGCTCGTAA

>1400_S78_L001_R1_001.fastq_54_1b_18
CACCCACAGCAGCCCTAGTAGTATCGCAGTTACTCCGGATCCCACAAGCTGTCGTGGATATGGTGGCAGG
GGCCCACTGGGGAGTCCTGGCGGGCCTTGCTTACTATTCCATGGTGGGGAACTGGGCTAAGGTTTTGATT
GTGATGTTACTCTTTGCCGGCGTTGACGGGAATACCTACGCGACGGGGGGGGCAACGGGCTACACCACCC
GCGGGCTGGTGGGGCTCTTTTCGCCTGGGCCGACTCAGAAAATCCAGCTCGTAA

>1400_S78_L001_R1_001.fastq_55_1b_18
CACCCACAGCAGCCCTAGTAGTATCGCAGTTACTCCGGATCCCACAAGCTGTCGTGGATATGGTGGCAGG
GGCCCACTGGGGAGTCCTGGCGGGCCTTGCTTACTATTCCATGGTGGGGAACTGGGCTAAGGTTTTGATT
GTGATGCTACTCTTTGCCGGCGTTGACGGGAATACCTACGCGACGGGGGGGGCAACGGGCTACACCACCC
GTGGGCTGGTGGGGCTCTTTTCGCCTGGGCCGACTCAGAAAATCCAGCTCGTAA

>1400_S78_L001_R1_001.fastq_56_1b_18
CACCCACAGCAGCCCTAGTAGTATCGCAGTTACTCCGGATCCCACAAGCTGTCGTGGATATGGTGGCAGG
GGCCCACTGGGGAGTCCTGGCGGGCCTTGCTTACTATTCCATGGTGGGGAACTGGGCTAAGGTTTTGGTT
GTGATGCTACTCTTTGCCGGCGTTGACGGGAATACCTACGCGACGGGGGGGGCAACGGGCTACACCACCC
GCGGGCTGGTGGGGCTCTTTTCGCCTGGGCCGACTCAGAAAATCCAGCTCGTAA

>1400_S78_L001_R1_001.fastq_57_1b_18
CGCCCACAGCAGCCCTAGTAGTATCGCAGTTACTCCGGATCCCACAAGCTGTCGTGGATATGGTGGCAGG
GGCCCACTGGGGAGTCCTGGCGGGCCTTGCTTACTATTCCATGGTGGGGAACTGGGCTAAGGTTTTGATT
GTGATGCTACTCTTTGCCGGCGTTGACGGGAATACCTACGCGACGGGGGGGGCAACGGGCTACACCACCC
GCGGGCTGGTGGGGCTCTTTTCGCCTGGGCCGACTCAGAAAATCCAGCTCGTAA

>1400_S78_L001_R1_001.fastq_58_1b_17
CACCCACAGCAGCCCTAGTAGTATCGCAGTTACTCCGGATCCCACAAGCTGTCGTGGATATGGTGGCAGG
GGCCCACTGGGGAGTCCTGGCGGGCCTTGCTTACTATTCCATGGTGGGGAACTGGGCTAAGGTTTTGATT
GTGATGCTACCCTTTGCCGGCGTTGACGGGAATACCTACGCGACGGGGGGGGCAACGGGCTACACCACCC
GCGGGCTGGTGGGGCTCTTTTCGCCTGGGCCGACTCAGAAAATCCAGCTCGTAA

>1400_S78_L001_R1_001.fastq_59_1b_17
CACCCACAGCAGCCCTAGTAGTATCGCAGTTACTCCGGATCCCACAAGCTGTCGTGGATATGGTGGCAGG
GGCCCACTGGGGAGTCCTGGCGGGCCTTGCTTACTATTCCATGGTGGGGAACTGGGCTAAGGTTTTGATT
GTGATGCTACTTTTTGCCGGCGTTGACGGGAATACCTACGCGACGGGGGGGGCAACGGGCTACACCACCC
GCGGGCTGGTGGGGCTCTTTTCGCCTGGGCCGACTCAGAAAATCCAGCTCGTAA

>1400_S78_L001_R1_001.fastq_60_1b_17
CACCCACAGCAGCCCTAGTAGTATCGCAGTTACTCCGGATCCCACAAGCTGTCGTGGATATGGTGGCAGG
GGCCCACTGGGGAGTCCTGGCGGGCCTTGCTTACTATTCCATGGTGGGGAACTGGGCTAAGGTTTTGATT
GTGATGCTACTCTTTGCCGGCGTTGACGGGAATACCTACGCGACGGGGGGGGCAACGGGCTACACCACCC
GCGGGCTGGTGGGGCTCTTTTCGCCTGGGCCGACTCAGAAGATCCAGCTCGTAA

>1400_S78_L001_R1_001.fastq_61_1b_17
CACCCACAGCAGCCCTAGTGGTATCGCAGTTACTCCGGATCCCACAAGCTGTCGTGGATATGGTGGCAGG
GGCCCACTGGGGAGTCCTGGCGGGCCTTGCTTACTATTCCATGGTGGGGAACTGGGCTAAGGTTTTGATT
GTGATGCTACTCTTTGCCGGCGTTGACGGGAACACCTACGCGACGGGGGGGGCAACGGGCTACACCACCC
GCGGGCTGGTGGGGCTCTTTTCGCCTGGGCCGACTCAGAAAATCCAGCTCGTAA

>1400_S78_L001_R1_001.fastq_62_1b_17
CACCCACAGCAGCCCTAGTAGTATCGCAGTTACTCCGGATCCCACAAGCTGTCGTGGATATGGTGGCAGG
GGCCCACTGGGGAGTCCTGGTGGGCCTTGCTTACTATTCCATGGTGGGGAACTGGGCTAAGGTTTTGATT
GTGATGCTACTCTTTGCCGGCGTTGACGGGAATACCTACGCGACGGGGGGGGCAACGGGCTACACCACCC
GCGGGCTGGTGGGGCTCTTTTCGCCTGGGCCGACTCAGAAAATCCAGCTCGTAA

>1400_S78_L001_R1_001.fastq_63_1b_17
CACCCACAGCAGCCCTAGTAGTATCGCAGTTACTCCGGATCCCACAAGCTGTCGTGGATATGGTGGCAGG
GGCCCACTGGGGAGTCCTGGCGGGCCTTGCTTACTATTCCATGGTGGGGAACTGGGCTAAGGTTTTGATT
GTGATGCTACTCTTTGCCGGCGTTGACGGGAGTACCTACGCGACGGGGGGGGCAACGGGCTACACCACCC
GCGGGCTGGTGGGGCTCTTTTCGCCTGGGCCGACTCAGAAAATCCAGCTCGTAA

>1400_S78_L001_R1_001.fastq_64_1b_17
CACCCACAGCAGCCCTAGTAGTATCGCAGTTACTCCGGATCCCACAAGCTGTCGTGGATATGGTGGCAGG
GGCCCACTGGGGAGTCCTGGCGGGCCTTGCTTACTATTCCATGGTGGGGAACTGGGCTAAGGTTTTGATT
GTGATGCTACTCTTTGCCGGCGTTGACGGGAATACCTACGCGACGGGGGGGGCAACGGGCTGCACCACCC
GCGGGCTGGTGGGGCTCTTTTCGCCTGGGCCGACTCAGAAAATCCAGCTCGTAA

>1400_S78_L001_R1_001.fastq_65_1b_17
CACCCACAGCAGCCCTAGTAGTATCGCAGTTACTCCGGATCCCACAAGCTGTCGTGGATATGGTGGCAGG
GGCCCACTGGGGAGTCCTGGCGGGCCTTGCTTACTATTCCATGGTGGGGAACTGGGCTAAGGTTTTGATT
GTGATGCTACTCTTTGCCGGCGTTGACGGGAATACCTACGCGACGGGGGGGGCAACGGGCTACACCACCC
GCGGGCTGGTGGGGCTCTTTTCGCCTGGGCCGACTCAGAAAACCCAGCTCGTAA

>1400_S78_L001_R1_001.fastq_66_1b_17
CACCCACAGCAGCCCTAGTAGTATCGCAGTTACTCCGGATCCCACAAGCTGTCGTGGATATGGTGGCAGG
GGCCCACTGGGGAGTCCTGGCGGGCCTTGCTTACTATTCCATGGTGGGGAACTGGGCTAAGGTTTTGATT
GTGATGCTACTCTTTGCCGGCGTTGACGGGAATACCTACGCGACGGGGGGGGCAACGGGCTACCCCACCC
GCGGGCTGGTGGGGCTCTTTTCGCCTGGGCCGACTCAGAAAATCCAGCTCGTAA

>1400_S78_L001_R1_001.fastq_67_1b_17
CACCCACAGCAGCCCTAGTAGTATCGCAGTTACTCCGGATCCCACAAGCTGTCGTGGATATGGTGGCAGG
GGCCCACTGGGGAGTCCTGGCGGGCCTTGCTTACTATTCCATGGTGGGGAACTGGGCTAAGGTTTTGATT
GTGATGCTACTCTTTGCCGGCGTCGACGGGAATACCTACGCGACGGGGGGGGCAACGGGCTACACCACCC
GCGGGCTGGTGGGGCTCTTTTCGCCTGGGCCGACTCAGAAAATCCAGCTCGTAA

>1400_S78_L001_R1_001.fastq_68_1b_17
CACCCACAGCAGCCCTAGTAGTATCGCAGTTACTCCGGATCCCACAAGCTGTCGTGGATATGGTGGCAGG
GGCCCACTGGGGAGTCCTGGCGGGCCTTGCTTACTATTCCATGGTGGGGAACTGGGCTAAGGTTTTGATT
GTGATGCTACTCTTTGCCGGCGTTGACGGGAATACCTACGCGACGGGGGGGGCAACGGGCTACACCGCCC
GCGGGCTGGTGGGGCTCTTTTCGCCTGGGCCGACTCAGAAAATCCAGCTCGTAA

>1400_S78_L001_R1_001.fastq_69_1b_17
CACCCACAGCAGCCCTAGTAGTATCGCAGTTACTCCGGATCCCACAAGCTGTCGTGGATATGGTGGCAGG
GGCCCACTGGGGAGTCCTGGCGGGCCTTGCTTACTATTCCATGGTGGGGAACTGGGCTAAGGTTTTGATT
GTGATGCTACTCCTTGCCGGCGTTGACGGGAATACCTACGCGACGGGGGGGGCAACGGGCTACACCACCC
GCGGGCTGGTGGGGCTCTTTTCGCCTGGGCCGACTCAGAAAATCCAGCTCGTAA

>1400_S78_L001_R1_001.fastq_70_1b_16
CACCCACAGCAGCCCTAGTAGTATCGCAGTTACTCCGGATCCCACAAGCTGTCGTGGATATGGTGGCAGG
GGCCCACTGGGGAGTCCTGGCGGGCCTTGCTTACTATTCCATGGTGGGGAACTGGGCTAAGGTTTTGATT
GTGATGCTACTCTTTGCCGGCGTTGACGGGAATACCTACGCGACGGGGGGGGCAACGGGCTACACCACCC
GCGGGCTGGTGGGGCTCCTTTCGCCTGGGCCGACTCAGAAAATCCAGCTCGTAA

>1400_S78_L001_R1_001.fastq_71_1b_16
CACCCACAGCAGCCCTAGTAGTATCGCAGTTACTCCGGATCCCACAAGCTGTCGTGGATATGGTGGCAGG
GGCCCACTGGGGAGTCCTGGCGGGCCTTGCTTACTATTCCATGGTGGGGAACTGGGCTAAGGTTTTGATT
GTGGTGCTACTCTTTGCCGGCGTTGACGGGAATACCTACGCGACGGGGGGGGCAACGGGCTACACCACCC
GCGGGCTGGTGGGGCTCTTTTCGCCTGGGCCGACTCAGAAAATCCAGCTCGTAA

>1400_S78_L001_R1_001.fastq_72_1b_16
CACCCACAGCAGCCCTAGTAGTATCGCAGTTACTCCGGATCCCACAAGCTGTCGTGGATATGGTGGCAGG
GGCCCACTGGGGAGTCCTGGCGGGCCTTGCTTACTATTCCATGGTGGGGAACTGGGCTAAGGTTCTGATT
GTGATGCTACTCTTTGCCGGCGTTGACGGGAATACCTACGCGACGGGGGGGGCAACGGGCTACACCACCC
GCGGGCTGGTGGGGCTCTTTTCGCCTGGGCCGACTCAGAAAATCCAGCTCGTAA

>1400_S78_L001_R1_001.fastq_73_1b_16
CACCCACAGCAGCCCTAGTAGTATCGCAGTTACTCCGGATCCCACAAGCTGTCGTGGATATGGTGGCAGG
GGCCCACTGGGGAGTCCTGGCGGGCCTTGCTTACTATTCCATGGTGGGGAACTGGGCCAAGGTTTTGATT
GTGATGCTACTCTTTGCCGGCGTTGACGGGAATACCTACGCGACGGGGGGGGCAACGGGCTACACCACCC
GCGGGCTGGTGGGGCTCTTTTCGCCTGGGCCGACTCAGAAAATCCAGCTCGTAA

>1400_S78_L001_R1_001.fastq_74_1b_16
CACCCACAGCAGCCCTAGTAGTATCGCAGTTACTCCGGATCCCACAAGCTGTCGTGGGTATGGTGGCAGG
GGCCCACTGGGGAGTCCTGGCGGGCCTTGCTTACTATTCCATGGTGGGGAACTGGGCTAAGGTTTTGATT
GTGATGCTACTCTTTGCCGGCGTTGACGGGAATACCTACGCGACGGGGGGGGCAACGGGCTACACCACCC
GCGGGCTGGTGGGGCTCTTTTCGCCTGGGCCGACTCAGAAAATCCAGCTCGTAA

>1400_S78_L001_R1_001.fastq_75_1b_16
CACCCACAGCAGCCCTAGTAGTATCGCAGTTACTCCGGATCCCACAAGCTGTCGTGGATATGGTGGCAGG
GGCCCACTGGGGAGCCCTGGCGGGCCTTGCTTACTATTCCATGGTGGGGAACTGGGCTAAGGTTTTGATT
GTGATGCTACTCTTTGCCGGCGTTGACGGGAATACCTACGCGACGGGGGGGGCAACGGGCTACACCACCC
GCGGGCTGGTGGGGCTCTTTTCGCCTGGGCCGACTCAGAAAATCCAGCTCGTAA

>1400_S78_L001_R1_001.fastq_76_1b_16
CACCCACAGCAGCCCTAGTAGTATCGCAGTTACTCCGGATCCCACAAGCTGTCGTGGATATGGTGGCAGG
GGCCCACTGGGGAGTCCTGGCGGGCCTTGCTTACTATTCCATGGTGGGGAACTGGGCTAAGGTTTTGATT
GTGATGCTACTCTTTGCCGGCGTTGACGGGAATACCTACGCGACGGGGGGGGCAACGGGCTACACCACCC
GCGGGCCGGTGGGGCTCTTTTCGCCTGGGCCGACTCAGAAAATCCAGCTCGTAA

>1400_S78_L001_R1_001.fastq_77_1b_16
CACCCACAGCAGCCCTAGTAGTATCGCAGTTACTCCGGATCCCACAAGCTGTCGTGGATATGGTGGCAGG
GGCCCACTGGGGAGTCCTGGCGGGCCTTGCTTACTATTCCATGGTGGGGAACTGGGCTAAGGTTTTGATT
GTGATGCTACTCTTTGCCGGCGTTGACGGGAATACCTACGCGACGGGGGGGGGCAACGGGCTACACCACC
CGCGGGCTGGGGGGGCTCTTTTCGCCTGGGCCGACTCAGAAAATCCAGCTCGTAA

>1400_S78_L001_R1_001.fastq_78_1b_15
CACCCACAGCAGCCCTAGTAGTATCGCAGTTACTCCGGATCCCACAAGCTGTCGTGGATATGGTGGCAGG
GGCCCACTGGGGAGTCCTGGCGGGCCTTGCTTACTATTCCATGGTGGGGAACTGGGCTAAGGTTTTGATT
GTGATGCTACTCTTTGCCGGCGTTGACGGGAATACCTACGCGACGGGGGGGGCAACGGGCTACACCACCC
GCGGGCTGGTGGGGCTCTTTTCGCCTGGGCCAACTCAGAAAATCCAGCTCGTAA

>1400_S78_L001_R1_001.fastq_79_1b_15
CACCCACAGCGGCCCTAGTAGTATCGCAGTTACTCCGGATCCCACAAGCTGTCGTGGATATGGTGGCAGG
GGCCCACTGGGGAGTCCTGGCGGGCCTTGCTTACTATTCCATGGTGGGGAACTGGGCTAAGGTTTTGATT
GTGATGCTACTCTTTGCCGGCGTTGACGGGAATACCTACGCGACGGGGGGGGCAACGGGCTACACCACCC
GCGGGCTGGTGGGGCTCTTTTCGCCTGGGCCGACTCAGAAAATCCAGCTCGTAA

>1400_S78_L001_R1_001.fastq_80_1b_15
CACCCACAGCAGCCCTAGTAGTATCGCAGCTACTCCGGATCCCACAAGCTGTCGTGGATATGGTGGCAGG
GGCCCACTGGGGAGTCCTGGCGGGCCTTGCTTACTATTCCATGGTGGGGAACTGGGCTAAGGTTTTGATT
GTGATGCTACTCTTTGCCGGCGTTGACGGGAATACCTACGCGACGGGGGGGGCAACGGGCTACACCACCC
GCGGGCTGGTGGGGCTCTTTTCGCCTGGGCCGACTCAGAAAATCCAGCTCGTAA

>1400_S78_L001_R1_001.fastq_81_1b_15
CACCCACAGCAGCCCTAGTAGTATCGCAGTTACTCCGGATCCCACAAGCTGTCGTGGATATGGTGGCAGG
GGCCCACTGGGGAGTCCTGGCGGGCCTTGCTTACTATTCCATGGTGGGGAACTGGGCTAAGGTTTTGATT
GTGATGCTACTCTTTGCCGGCGTTGACGGGAATACCTACACGACGGGGGGGGCAACGGGCTACACCACCC
GCGGGCTGGTGGGGCTCTTTTCGCCTGGGCCGACTCAGAAAATCCAGCTCGTAA

>1400_S78_L001_R1_001.fastq_82_1b_15
CACCCACAGCAGCCCTAGTAGTATCGCAGTTACTCCGGATCCCACAAGCTGTCGTGGATATGGTGGCAGG
GGCCCACTGGGGAGTCCTGGCGGGCCTTGCTTACTATTCCATGGTGGGGGACTGGGCTAAGGTTTTGATT
GTGATGCTACTCTTTGCCGGCGTTGACGGGAATACCTACGCGACGGGGGGGGCAACGGGCTACACCACCC
GCGGGCTGGTGGGGCTCTTTTCGCCTGGGCCGACTCAGAAAATCCAGCTCGTAA

>1400_S78_L001_R1_001.fastq_83_1b_15
CACCCACAGCAGCCCTAGTAGTATCGCAGTTACTCCGGATCCCACAAGCTGTCGTGGATATGGTGGCAGG
GGCCCACTGGGGAGTCCTGGCGGGCCTTGCTTACTATTCCATGGTGGGGAACTGGGCTAAGGTTTTGATT
GTGATGCTACTCTTTGCCGGCGTTGACGGGAATACCTACGCGACGGGAGGGGCAACGGGCTACACCACCC
GCGGGCTGGTGGGGCTCTTTTCGCCTGGGCCGACTCAGAAAATCCAGCTCGTAA

>1400_S78_L001_R1_001.fastq_84_1b_15
CACCCACAGCAGCCCTAGTAGTATCGCAGTTACTCCGGATCCCACAAGCTGTCGTGGATATGGTGGCAGG
GGCCCACTGGGGAGTCCTGGCGGGCCTTGCTTACTATTCCATGGTGGGGAACTGGGCTAAGGTTTTGATT
GTGATGCTACTCTTTGCCGGCGTTGACGGGAATACCTACGCGACGGGGGGGGCAACGGGCTACACCACCC
GCGGGCTGGTGGGGCTCTTTTCGCCTGGGCCGACTCAGAAAGTCCAGCTCGTAA

>1400_S78_L001_R1_001.fastq_85_1b_15
CACCCACAGCAGCCCTAGTAGTATCGCAGTTACTCCGGATCCCACAAGCTGTCGTGGATATGGTGGCAGG
GGCCCACTGGGGAGTCCTGGCGGGCCTTGCTTACTATTCCATGGTGGGGAGCTGGGCTAAGGTTTTGATT
GTGATGCTACTCTTTGCCGGCGTTGACGGGAATACCTACGCGACGGGGGGGGCAACGGGCTACACCACCC
GCGGGCTGGTGGGGCTCTTTTCGCCTGGGCCGACTCAGAAAATCCAGCTCGTAA

>1400_S78_L001_R1_001.fastq_86_1b_15
CACCCACAGCAGCCCTAGTAGTATCGCAGTTACTCCGGATCCCACAAGCTGTCGTGGATATGGTGGCAGG
GGCCCACTGGGGAGTCCTGGCGGGCCTTGCTTACTATTCCATGGTGGGGAACTGGGCTAAGGTTTTGATT
GTGATGCCACTCTTTGCCGGCGTTGACGGGAATACCTACGCGACGGGGGGGGCAACGGGCTACACCACCC
GCGGGCTGGTGGGGCTCTTTTCGCCTGGGCCGACTCAGAAAATCCAGCTCGTAA

>1400_S78_L001_R1_001.fastq_87_1b_14
CACCCACAGCAGCCTTAGTAGTATCGCAGTTACTCCGGATCCCACAAGCTGTCGTGGATATGGTGGCAGG
GGCCCACTGGGGAGTCCTGGCGGGCCTTGCTTACTATTCCATGGTGGGGAACTGGGCTAAGGTTTTGATT
GTGATGCTACTCTTTGCCGGCGTTGACGGGAATACCTACGCGACGGGGGGGGCAACGGGCTACACCACCC
GCGGGCTGGTGGGGCTCTTTTCGCCTGGGCCGACTCAGAAAATCCAGCTCGTAA

>1400_S78_L001_R1_001.fastq_88_1b_14
CACCCACGGCAGCCCTAGTAGTATCGCAGTTACTCCGGATCCCACAAGCTGTCGTGGATATGGTGGCAGG
GGCCCACTGGGGAGTCCTGGCGGGCCTTGCTTACTATTCCATGGTGGGGAACTGGGCTAAGGTTTTGATT
GTGATGCTACTCTTTGCCGGCGTTGACGGGAATACCTACGCGACGGGGGGGGCAACGGGCTACACCACCC
GCGGGCTGGTGGGGCTCTTTTCGCCTGGGCCGACTCAGAAAATCCAGCTCGTAA

>1400_S78_L001_R1_001.fastq_89_1b_14
CACCCACAGCAGCCCTAGTAGTATCGCAGTTACTCCGGATCCCACAAGCTGTCGTGGATATGGTGGCAGG
GGCCCACTGGGGAGTCCTGGCGGGCCTTGCTTACTATTCCATGGTGGGGAACTGGGCTAAGGTTTTGATT
GTGATGCTACTCTTTGCTGGCGTTGACGGGAATACCTACGCGACGGGGGGGGCAACGGGCTACACCACCC
GCGGGCTGGTGGGGCTCTTTTCGCCTGGGCCGACTCAGAAAATCCAGCTCGTAA

>1400_S78_L001_R1_001.fastq_90_1b_14
CACCCACAGCAGCCCTAGTAGTATCGCAGTTACTCCGGATCCCACAAGCTGTCGTGGATATGGTGGCAGG
GGCCCACTGGGGAGTCCTGGCGGGCCTTGCTTACTATTCCATGGTGGGAAACTGGGCTAAGGTTTTGATT
GTGATGCTACTCTTTGCCGGCGTTGACGGGAATACCTACGCGACGGGGGGGGCAACGGGCTACACCACCC
GCGGGCTGGTGGGGCTCTTTTCGCCTGGGCCGACTCAGAAAATCCAGCTCGTAA

>1400_S78_L001_R1_001.fastq_91_1b_14
CACCCACAGCAGCCCTAGTAGTATCGCAGTTACCCCGGATCCCACAAGCTGTCGTGGATATGGTGGCAGG
GGCCCACTGGGGAGTCCTGGCGGGCCTTGCTTACTATTCCATGGTGGGGAACTGGGCTAAGGTTTTGATT
GTGATGCTACTCTTTGCCGGCGTTGACGGGAATACCTACGCGACGGGGGGGGCAACGGGCTACACCACCC
GCGGGCTGGTGGGGCTCTTTTCGCCTGGGCCGACTCAGAAAATCCAGCTCGTAA

>1400_S78_L001_R1_001.fastq_92_1b_14
CACCCACAGCAGCCCTAGTAGTATCGCAGTTACTCCGGATCCCACAAGCTGTCGTGGATATGGTGGCAGG
GGCCCACTGGGGAGTCCTGGCGGGCCTTGCTTACTATCCCATGGTGGGGAACTGGGCTAAGGTTTTGATT
GTGATGCTACTCTTTGCCGGCGTTGACGGGAATACCTACGCGACGGGGGGGGCAACGGGCTACACCACCC
GCGGGCTGGTGGGGCTCTTTTCGCCTGGGCCGACTCAGAAAATCCAGCTCGTAA

>1400_S78_L001_R1_001.fastq_93_1b_14
CACCCACAGCAGCCCTAGTAGTATCGCAGTTACTCCGGATCCCACAGGCTGTCGTGGATATGGTGGCAGG
GGCCCACTGGGGAGTCCTGGCGGGCCTTGCTTACTATTCCATGGTGGGGAACTGGGCTAAGGTTTTGATT
GTGATGCTACTCTTTGCCGGCGTTGACGGGAATACCTACGCGACGGGGGGGGCAACGGGCTACACCACCC
GCGGGCTGGTGGGGCTCTTTTCGCCTGGGCCGACTCAGAAAATCCAGCTCGTAA

>1400_S78_L001_R1_001.fastq_94_1b_14
CACCCACAGCAGCCCTAGTAGTATCGCAGTTACTCCGGATCCCACAAGCTGTCGTGGATATGGTGGCAGG
GGCCCACTGGGGAGTCCTGGCGGGCCTTGCTTACTATTCCATGGTGGGGAACTGGGCTAAGGTTTTGATT
GTGATGCTACTCTTTGCCGGCGTTGACGGGAATACCTACGCGACGGGGGGGGCAGCGGGCTACACCACCC
GCGGGCTGGTGGGGCTCTTTTCGCCTGGGCCGACTCAGAAAATCCAGCTCGTAA

>1400_S78_L001_R1_001.fastq_95_1b_14
CACCCACAGCAGCCCTAGTAGTATCGCAGTTACTCCGGACCCCACAAGCTGTCGTGGATATGGTGGCAGG
GGCCCACTGGGGAGTCCTGGCGGGCCTTGCTTACTATTCCATGGTGGGGAACTGGGCTAAGGTTTTGATT
GTGATGCTACTCTTTGCCGGCGTTGACGGGAATACCTACGCGACGGGGGGGGCAACGGGCTACACCACCC
GCGGGCTGGTGGGGCTCTTTTCGCCTGGGCCGACTCAGAAAATCCAGCTCGTAA

>1400_S78_L001_R1_001.fastq_96_1b_14
CACCCACAGCAGCCCTAGTAGTATCGCAGTTACTCCGGATCCCACAAGCTGTCGTGGATATGGTGGCAGG
GGCCCACTGGGGGGTCCTGGCGGGCCTTGCTTACTATTCCATGGTGGGGAACTGGGCTAAGGTTTTGATT
GTGATGCTACTCTTTGCCGGCGTTGACGGGAATACCTACGCGACGGGGGGGGCAACGGGCTACACCACCC
GCGGGCTGGTGGGGCTCTTTTCGCCTGGGCCGACTCAGAAAATCCAGCTCGTAA

>1400_S78_L001_R1_001.fastq_97_1b_13
CACCCACAGCAGCCCTAGTAGTATCGCAGTTACTCCGGATCCCACAAGCTGTCGTGGATATGGTGGCAGG
GGCCCACTGGGGAGTCCTGGCGGGCCTTGCTTACTATTCCATGGTGGGGAACTGGGCTAAGGTTTTGATT
GTGATGCTACTCTTTGCCGGCGTTGACGGGAATACCTACGCGACGGGGGGGGCAACGGGCTACACCACCC
GCGGGCTGGTGGGGCTCTTTTCGCCTGGGCCGACTCAGAAAATCCGGCTCGTAA

>1400_S78_L001_R1_001.fastq_98_1b_13
CACCCGCAGCAGCCCTAGTAGTATCGCAGTTACTCCGGATCCCACAAGCTGTCGTGGATATGGTGGCAGG
GGCCCACTGGGGAGTCCTGGCGGGCCTTGCTTACTATTCCATGGTGGGGAACTGGGCTAAGGTTTTGATT
GTGATGCTACTCTTTGCCGGCGTTGACGGGAATACCTACGCGACGGGGGGGGCAACGGGCTACACCACCC
GCGGGCTGGTGGGGCTCTTTTCGCCTGGGCCGACTCAGAAAATCCAGCTCGTAA

>1400_S78_L001_R1_001.fastq_99_1b_13
CACCCACAGCAGCCCTAGTAGTATCGCAGTTACTCCGGATCCCACAAGCTGTCGTGGATATGGTGGCAGG
GGCCCACTGGGGAGTCCTGGCGGGCCTTGCTTACTATTCCATGGTGGGGAACTGGGCTAAGGTTTTGATT
GTGATGCTACTCTTTGCCGGCGTTGACGGGAATACCTACGCGACGGGGGGGGCAACGGGCTACACCACCC
GCGGGCTGGTGGGGCTCTTTTCGCTTGGGCCGACTCAGAAAATCCAGCTCGTAA

>1400_S78_L001_R1_001.fastq_100_1b_13
CACCCACAGCAGCCCTAGTAGTATCGCAGTTACTCCGGATCCCACAAGCTGTTGTGGATATGGTGGCAGG
GGCCCACTGGGGAGTCCTGGCGGGCCTTGCTTACTATTCCATGGTGGGGAACTGGGCTAAGGTTTTGATT
GTGATGCTACTCTTTGCCGGCGTTGACGGGAATACCTACGCGACGGGGGGGGCAACGGGCTACACCACCC
GCGGGCTGGTGGGGCTCTTTTCGCCTGGGCCGACTCAGAAAATCCAGCTCGTAA

>1400_S78_L001_R1_001.fastq_101_1b_13
CACCCACAGCAGCCCTAGTAGTATCGCAGTTACTCCGGATCCCACAAGCTGTCGTGGATATGGTGGCAGG
GGCCCACTGGGGAGTCCTGGCGGGCCTTGCTTACTATTCCATGGTGGGGAACTGGGCTAAGGTTTTGATT
GTGATGCTACTCTTTGCCGGCGTTGACGGGAATACCTACGCGACGGGGGGGGCAACGGGCTACACCACCC
GCGGGCTGGTGGGGCCCTTTTCGCCTGGGCCGACTCAGAAAATCCAGCTCGTAA

>1400_S78_L001_R1_001.fastq_102_1b_13
CACCCACAGCAGCCCTAGTAGTATCGCAGTTACTCCGGATCCCACAAGCTGTCGTGGATGTGGTGGCAGG
GGCCCACTGGGGAGTCCTGGCGGGCCTTGCTTACTATTCCATGGTGGGGAACTGGGCTAAGGTTTTGATT
GTGATGCTACTCTTTGCCGGCGTTGACGGGAATACCTACGCGACGGGGGGGGCAACGGGCTACACCACCC
GCGGGCTGGTGGGGCTCTTTTCGCCTGGGCCGACTCAGAAAATCCAGCTCGTAA

>1400_S78_L001_R1_001.fastq_103_1b_12
CACCCACAGCAGCCCTAGTAGTATCGCAGTTGCTCCGGATCCCACAAGCTGTCGTGGATATGGTGGCAGG
GGCCCACTGGGGAGTCCTGGCGGGCCTTGCTTACTATTCCATGGTGGGGAACTGGGCTAAGGTTTTGATT
GTGATGCTACTCTTTGCCGGCGTTGACGGGAATACCTACGCGACGGGGGGGGCAACGGGCTACACCACCC
GCGGGCTGGTGGGGCTCTTTTCGCCTGGGCCGACTCAGAAAATCCAGCTCGTAA

>1400_S78_L001_R1_001.fastq_104_1b_12
CACCCACAGCAGCCCTAGTAGTATCGCAGTTACTCCGGATCCCACAAGCTGTCGTGGATATGGTGGCAGG
GGCCCACTGGGGAGTCCTGGCGGGCCTTGCTTACTATTCCATGGTGGGGAACTGGGCTAAGGTTTTGATT
GTGATGCTACTCTTTGCCGGCGTTGACGGGAATACCTATGCGACGGGGGGAGCAACGGGCTACACCACCC
GCGGGCTGGTGGGGCTCTTTTCGCCTGGGCCGACTCAGAAAATCCAGCTCGTAA

>1400_S78_L001_R1_001.fastq_105_1b_12
CACCCACAGCAGCCCTAGTAGTATCGCAGTTACTCCGGATCCCACAAGCTGTCGTGGATATGGTGGCAGG
GGCCCACTGGGGAGTCCTGGCGGGCCTTGCTTACTATTCCATGGTGGGGAACTGGGCTAAGGTTTTGATT
GTGATGCTACTCTTTGCCGGCGTTGACGGGAATACCTACGCGACGGGGGGGGCAATGGGCTACACCACCC
GCGGGCTGGTGGGGCTCTTTTCGCCTGGGCCGACTCAGAAAATCCAGCTCGTAA

>1400_S78_L001_R1_001.fastq_106_1b_12
CACCTACAGCAGCCCTAGTAGTATCGCAGTTACTCCGGATCCCACAAGCTGTCGTGGATATGGTGGCAGG
GGCCCACTGGGGAGTCCTGGCGGGCCTTGCTTACTATTCCATGGTGGGGAACTGGGCTAAGGTTTTTATT
GTGATGCTACTCTTTGCCGGCGTTGACGGGCACACCCGCGCGACGGGGGGGACAGTGAGCCACACCACCC
GCGGGTTGGCGAGGTTCTTTTCGCCTGGGCCGTCTCAGAGAATCCAGCTCGTAA

>1400_S78_L001_R1_001.fastq_107_1b_12
CACCCACAGCAGCCCTAGTAGTATCGCAGTTACTCCGGATCCCACAAGCTGTCGTGGATATGGTGGCAGG
GGCCCACTGGGGAGTCCTGGCGGGCCTTGCTTACTATTCCATGGTGGGGAACTGGGCTAAGGTTTTGATT
GTGATGCTACTCTTTGCCGGCGTTGACGGGAATACCTACGCGACGGGGGGGGCAACGGGCTACACCACCC
GCGGGCTGGTGGGGCTCTTTTCGCCTGGGCTGACTCAGAAAATCCAGCTCGTAA

>1400_S78_L001_R1_001.fastq_108_1b_12
CACCCACAGCAGCCCTAGTAGTATCGCAGTTACTCCGGATCCCACAAGCTGTCGTGGATATGGTGGCAGG
GGCCCACTGGGGAGTCCCGGCGGGCCTTGCTTACTATTCCATGGTGGGGAACTGGGCTAAGGTTTTGATT
GTGATGCTACTCTTTGCCGGCGTTGACGGGAATACCTACGCGACGGGGGGGGCAACGGGCTACACCACCC
GCGGGCTGGTGGGGCTCTTTTCGCCTGGGCCGACTCAGAAAATCCAGCTCGTAA

>1400_S78_L001_R1_001.fastq_109_1b_12
CACCCACAGCAGCCCTAGTAGTATCGCAGTTACTCCGGATCCCACAAGCTGTCGTGGATATGGTGGCAGG
GGCCCACTGGGGAGTCCTGGCAGGCCTTGCTTACTATTCCATGGTGGGGAACTGGGCTAAGGTTTTGATT
GTGATGCTACTCTTTGCCGGCGTTGACGGGAATACCTACGCGACGGGGGGGGCAACGGGCTACACCACCC
GCGGGCTGGTGGGGCTCTTTTCGCCTGGGCCGACTCAGAAAATCCAGCTCGTAA

>1400_S78_L001_R1_001.fastq_110_1b_12
CACCCACAGCAGCCCTAGTAGTATCGCAGTTACTCCGGATCCCACAAGCTGTCGTGGATATGGTGGCAGG
GGCCCACTGGGGAGTCCTGGCGGGCCTTGCTTACTATTCCATGGTGGGGAACTGGGCTAAGGTTTTGATT
GTGATGCTACTCTTTGCCGGCGTTGACGGGGATACCTATGCGACGGGGGGGGCAACGGGCTACACCACCC
GCGGGCTGGTGGGGCTCTTTTCGCCTGGGCCGACTCAGAAAATCCAGCTCGTAA

>1400_S78_L001_R1_001.fastq_111_1b_12
CACCCACAGCAGCCCTAGTAGTATCGCAGTTACTCCGGATCCCACAAGCTGTCGTGGATATGGTGGCAGG
GGCCCACTGGGGAGTCCTGGCGGGCCTTGCTTACTATTCCATGGTGGGGAACTGGGCTAAGGTTTTGATT
GTGATGCTACTCTTTGCCGGCGTTGACGGGAATACCTACGCGACGGGGGGGGCAACGGGCTACACCACCC
GCGGGCTGGTAGGGCTCTTTTCGCCTGGGCCGACTCAGAAAATCCAGCTCGTAA

>1400_S78_L001_R1_001.fastq_112_1b_12
CACCCACAGCAGCCCTAGTAGTATCGCAGTTACTCCGGATCCCACAAGCTGTCGTGGATATGGTGGCAGG
GGCCCACTGGGGAGTCCTGGCGGGCCTTGCTTACTATTCCATGGTGGGGAACTGGGCTAAGGTTTTGATT
GTGATGCTACTCTTTGCCGGCGTTGACGGGAATACCTACGCGACGGGGGGGGCAACGGGCTACACCACCC
GCGGGCTGGTGGGGCTTTTTTCGCCTGGGCCGACTCAGAAAATCCAGCTCGTAA

>1400_S78_L001_R1_001.fastq_113_1b_12
CACCCACAGCAGCCCTAGTAGTATCGCAGTTACTCCGGATCCCACAAGCTGTCGTGGATATGGTGGCAGG
GGCCCACTGGGGAGTCCTGGCGGGCCTTGCTTACTATTCCATGGTGGGGAACTGGGCTAAGGTTTTGATT
GTGATGCTACTCTTTGCCGGCGTTGACGGGAACACCTACGCGACGGGGGGGGGCAACGGGCTACACCACC
CGCGGGCTGGTGGGGCTCTTTTCGCCTGGGCCGACTCAGAAAATCCAGCTCGTAA

>1400_S78_L001_R1_001.fastq_114_1b_11
CACCCACAGCAGCCCTAGTAGTATCGCAGTTACTCCGGATCCCACAAGCTGTCGTGGATATGGTGGCAGG
GGCCCACTGGGGAGTCCTGGCGGGCCTTGCTTACTATTCCATGGTGGGGAACTGGGCTAAGGTTTTGATT
GTGATGCTACTCTTTGCCGGCGTTGACGGGAACACCTATGCGACGGGGGGGGCAACGGGCTACACCACCC
GCGGGCTGGTGGGGCTCTTTTCGCCTGGGCCGACTCAGAAAATCCAGCTCGTAA

>1400_S78_L001_R1_001.fastq_115_1b_11
CACCCACAGCAGCCCTAGTAGTATCGCAGTTACTCCGGATCCCACAAGCTGTCGTGGATATGGTGGCAGG
GGCCCACTGGGGAGTCCTGGCGGGCCTTGCTTACTATTCCATGGTGGGGAACTGGGCTAAGGTTTTGATT
GTGACGCTACTCTTTGCCGGCGTTGACGGGAATACCTACGCGACGGGGGGGGCAACGGGCTACACCACCC
GCGGGCTGGTGGGGCTCTTTTCGCCTGGGCCGACTCAGAAAATCCAGCTCGTAA

>1400_S78_L001_R1_001.fastq_116_1b_11
CACCCACAGCAGCCCTAGTAGTATCGCAGTTACTCCGGATCCCACAAGCTGTCGTGGATATGGTGGCAGG
GGCCCACTGGGGAGTCCTGGCGGGCCTTGCTTACTATTCCATGGTGGGGAACTGGGCTAAGGTTTTTATT
GTGATGCTACTCTTTGCCGGCGTTGACGGGCACACCCGCGCGACGGGGGGGACAGTGAGCCACACCACCC
GCGGGTTGGCGAGGTTCTTTTCGCCTGGGCCGTCTCAGAGAATCCAGCTCGTAA

>1400_S78_L001_R1_001.fastq_117_1b_11
CACCCACAGCAGCCCCAGTAGTATCGCAGTTACTCCGGATCCCACAAGCTGTCGTGGATATGGTGGCAGG
GGCCCACTGGGGAGTCCTGGCGGGCCTTGCTTACTATTCCATGGTGGGGAACTGGGCTAAGGTTTTGATT
GTGATGCTACTCTTTGCCGGCGTTGACGGGAATACCTACGCGACGGGGGGGGCAACGGGCTACACCACCC
GCGGGCTGGTGGGGCTCTTTTCGCCTGGGCCGACTCAGAAAATCCAGCTCGTAA

>1400_S78_L001_R1_001.fastq_118_1b_11
CACCCACAGCAGCCCTAGTAGTATCGCAGTTACTCCGGATCCCACAAGCTGTCGTGGATATGGTGGCAGG
GGCCCACTGGGGAGTCCTGGCGGGCCTTGCTTACTATTCCATGGTGGGGAACTGGGCTAAGGTTTTGATT
GTAATGCTACTCTTTGCCGGCGTTGACGGGAATACCTACGCGACGGGGGGGGCAACGGGCTACACCACCC
GCGGGCTGGTGGGGCTCTTTTCGCCTGGGCCGACTCAGAAAATCCAGCTCGTAA

>1400_S78_L001_R1_001.fastq_119_1b_11
CACCCACAGCAGCCCTAGTAGTATCGCAGTTACTCCGGATCCCACAAGCTGTCGTGGATATGGTGGCAGG
GGCCCATTGGGGAGTCCTGGCGGGCCTTGCTTACTATTCCATGGTGGGGAACTGGGCTAAGGTTTTGATT
GTGATGCTACTCTTTGCCGGCGTTGACGGGAATACCTACGCGACGGGGGGGGCAACGGGCTACACCACCC
GCGGGCTGGTGGGGCTCTTTTCGCCTGGGCCGACTCAGAAAATCCAGCTCGTAA

>1400_S78_L001_R1_001.fastq_120_1b_11
CACCCACAGCAGCCCTAGTAGTATCGCAGTTACTCCGGATCCCACAAGCTGTCGTGGATATGGTGGCAGG
GGCCCACTGGGGAGTCCTGGCGGGCCTTGCTTACTATTCCATGGTGGGGAACTGGGCTAAGGTTTTGATT
GTGATGCTACTCTTTGCCGGCGTTGACGGGCACACCCGCGCGACCGGGGGGACAGTGAGCCACACCACCC
GCGGGTTGGCGAGGTTCTTTTCGCCTGGGCCGTCTCAGAGAATCCAGCTCGTAA

>1400_S78_L001_R1_001.fastq_121_1b_11
CACCCACAGCAGCCCTAATAGTATCGCAGTTACTCCGGATCCCACAAGCTGTCGTGGATATGGTGGCAGG
GGCCCACTGGGGAGTCCTGGCGGGCCTTGCTTACTATTCCATGGTGGGGAACTGGGCTAAGGTTTTGATT
GTGATGCTACTCTTTGCCGGCGTTGACGGGAATACCTACGCGACGGGGGGGGCAACGGGCTACACCACCC
GCGGGCTGGTGGGGCTCTTTTCGCCTGGGCCGACTCAGAAAATCCAGCTCGTAA

>1400_S78_L001_R1_001.fastq_122_1b_11
CACCCACAGCAGCCCTAGTAGTATCGCAGTTACTCCGGATCCCACAAGCTGTCGTGGATATGGTGGCAGG
GGCCCACTGGGGAGTCCTGGCGGGCCTTGCTTACTATTCCATGGTGGGGAACTGGGCTAAGGTTTTGATT
GTGATGCTACTCTTTGCCGGCGTTGACAGGAATACCTACGCGACGGGGGGGGCAACGGGCTACACCACCC
GCGGGCTGGTGGGGCTCTTTTCGCCTGGGCCGACTCAGAAAATCCAGCTCGTAA

>1400_S78_L001_R1_001.fastq_123_1b_11
CACCCACAGCAGCCCTAGTAGTATCGCAGTTACTCCGGATCCCACAAGCTGTCGTGGATATGGTGGCAGG
GGCCCACTGGGGAGTCCTGGCGGGCCTTGCTTACTATTCCATGGTGGGGAACTGGGCTAAGGTTTTGATT
GTGATGCTACTCTTTGCCGGCGTTGACGGGAATACCTACGCGACGGGGGGGGCAACGGGCTACACCACCC
ACGGGCTGGTGGGGCTCTTTTCGCCTGGGCCGACTCAGAAAATCCAGCTCGTAA

>1400_S78_L001_R1_001.fastq_124_1b_11
CACCCACAGCAGCCCTAGTAGTATCGCAGTTACTCCGGATCCCACAAGCTGTCGTGGATATGGTGGCAGG
GGCCCACTGGGGAGTCCTGGCGGGCCTTGCTTACTATTCCATGGTGGGGAACTGGGCTAAGGTTTTGATT
GTGATGCTACTCTTTGCCGGCGTTGACGGGAATACCTACGCGACGGGGGGGGCAACGGGCTACACCACCC
GCGGGCTGGTGGGGCTCTTTTCGCCTGGGCCGACTCAGAAAATCCAGCCCGTAA

>1400_S78_L001_R1_001.fastq_125_1b_11
CACCCACAGCAGCCCTAGTAGTATCGCAGTTACTCCGGATCCCACAAGCTGTCGTGGATATGGTGGCAGG
GGCCCACTGGGGAGTCCTGGCGGGCCTTGCTTACTATTCCATGGTGGGGAACTGGGCTAAGGTTTTGATT
GTGATGCTACTCTTTGCCGGCGTTGACGGGAATACCTACGCGACGGGGGGGGCAACGGGCTCCACCACCC
GCGGGCTGGTGGGGCTCTTTTCGCCTGGGCCGACTCAGAAAATCCAGCTCGTAA

>1400_S78_L001_R1_001.fastq_126_1b_11
CACCCACAGCAGCCCTAGTAGTATCGCAGTTACTCCGGATCCCACAAGCTGTCGTGGATATGGTGGCAGG
GGCCCACTGGGGAGTCCTGGCGGGCCTTGCTTACTATTCCATGGTGGGGAACTGGGCTAAGGTTTTGATT
GTGATGCTACTCTTTGCCGGCGTTGACGGGAATACCTACGCGACGGGGGGGGCAACGGGCTACACCACCC
GCGGACTGGTGGGGCTCTTTTCGCCTGGGCCGACTCAGAAAATCCAGCTCGTAA

>1400_S78_L001_R1_001.fastq_127_1b_11
CACCCACAGCAGCCCTAGTAGTATCGCAGTTACTCCGGATCCCACAAGCTGTCGTGGATATGGTGGCAGG
GGCCCACTGGGGAGTCCTGGCGGGCCTTGCTTACTATTCCATGGTGGGGAACTGGGCTAAGGTTTTGATT
GTGATGCTACTCTTTGCCGGCGCTGACGGGAATACCTACGCGACGGGGGGGGCAACGGGCTACACCACCC
GCGGGCTGGTGGGGCTCTTTTCGCCTGGGCCGACTCAGAAAATCCAGCTCGTAA

>1400_S78_L001_R1_001.fastq_128_1b_10
CACCCACAGCAGCCCTAGTAGTATCGCAGTTACTCCGGATCCCACAAGCTGTCGTGGATATGGTGGCAGG
GGCCCACTGGGGAGTCCTGGCGGGCCTTGCTTACTATTCCATGGTGGGGAACTGGGCTAAGGTTTTGATT
ATGATGCTACTCTTTGCCGGCGTTGACGGGAATACCTACGCGACGGGGGGGGCAACGGGCTACACCACCC
GCGGGCTGGTGGGGCTCTTTTCGCCTGGGCCGACTCAGAAAATCCAGCTCGTAA

>1400_S78_L001_R1_001.fastq_129_1b_10
CACCCACAGCAGCCCTAGTAGTATCGCAGTTACTCCGGATCCCACGAGCTGTCGTGGATATGGTGGCAGG
GGCCCACTGGGGAGTCCTGGCGGGCCTTGCTTACTATTCCATGGTGGGGAACTGGGCTAAGGTTTTGATT
GTGATGCTACTCTTTGCCGGCGTTGACGGGAATACCTACGCGACGGGGGGGGCAACGGGCTACACCACCC
GCGGGCTGGTGGGGCTCTTTTCGCCTGGGCCGACTCAGAAAATCCAGCTCGTAA

>1400_S78_L001_R1_001.fastq_130_1b_10
CACCCACAGCAGCCCTAGTAGTATCGCAGTTACTCCGGATCCCACAAGCTGTCGTGGATATGGTGGCAGG
GGCCCACTGGGGAGTCCTGGCGGGCCTTGCTTACTATTCCATGGTGGGGAACTGGGCTAAGGTTTTGATT
GTGATGCTACTCTTTGCCGGCGTTGACGGGAATACCTACGCGACGGGGGGGGCAACGGGCTACACCACCC
GCGGGCTGGTGGGGCTCTCTTCGCCTGGGCCGACTCAGAAAATCCAGCTCGTAA

>1400_S78_L001_R1_001.fastq_131_1b_10
CACCCACAGCAGCCCTAGTAGTATCGCAGTTACTCCGGATCCCACAAGCTGTCGTGGATATGGTGGCAGG
GGCCCACTGGGGAGTCCTGGCGGGCCTTGCTTACTATTCCATGGTGGGGAACTGGGCTAAGGTTTTGATT
GTGATGCTACTCTTTGCCGGCGTTGACGGGAATACCTACGCGACGGGGGGGGCAACGGGCTACACCACCC
GCGGGCTGGTGGGGCTCTTTTCGCCTGAGCCGACTCAGAAAATCCAGCTCGTAA

>1400_S78_L001_R1_001.fastq_132_1b_10
CACCCACAGCAGCCCTAGTAGTATCGCAGTTACTCCGGATCCCGCAAGCTGTCGTGGATATGGTGGCAGG
GGCCCACTGGGGAGTCCTGGCGGGCCTTGCTTACTATTCCATGGTGGGGAACTGGGCTAAGGTTTTGATT
GTGATGCTACTCTTTGCCGGCGTTGACGGGAATACCTACGCGACGGGGGGGGCAACGGGCTACACCACCC
GCGGGCTGGTGGGGCTCTTTTCGCCTGGGCCGACTCAGAAAATCCAGCTCGTAA

>1400_S78_L001_R1_001.fastq_133_1b_10
CACCCACAGCAGCCCTAGTAGTATCGCAGTTACTCCGGATCCCACAAGCTGTCGTGGATATGGTGGCAGG
GGCCCACTGGGGAGTCCTGGCGGGCCTTGCTTACTATTCCATGGTGGGGAACTGGGCTAAGGTTTTGATT
GTGATGCTACTCTTTGCCGGCGTTGACGGGAATGCCTACGCGACGGGGGGGGCAACGGGCTACACCACCC
GCGGGCTGGTGGGGCTCTTTTCGCCTGGGCCGACTCAGAAAATCCAGCTCGTAA

>1400_S78_L001_R1_001.fastq_134_1b_10
CACCCACAGCAGCCCTAGTAGCATCGCAGTTACTCCGGATCCCACAAGCTGTCGTGGATATGGTGGCAGG
GGCCCACTGGGGAGTCCTGGCGGGCCTTGCTTACTATTCCATGGTGGGGAACTGGGCTAAGGTTTTGATT
GTGATGCTACTCTTTGCCGGCGTTGACGGGAATACCTACGCGACGGGGGGGGCAACGGGCTACACCACCC
GCGGGCTGGTGGGGCTCTTTTCGCCTGGGCCGACTCAGAAAATCCAGCTCGTAA

>1400_S78_L001_R1_001.fastq_135_1b_10
CACCCACAGCAGCCCTAGTAGTATCGCAGTTACTCCGGATCCCACAAGCTGTCGTGGATATGGTGGCAGG
GGCCCACTGGGGAGTCCTGGCGGGCCTTGCTTATTATTCCATGGTGGGGAACTGGGCTAAGGTTTTGATT
GTGATGCTACTCTTTGCCGGCGTTGACGGGAATACCTACGCGACGGGGGGGGCAACGGGCTACACCACCC
GCGGGCTGGTGGGGCTCTTTTCGCCTGGGCCGACTCAGAAAATCCAGCTCGTAA

>1400_S78_L001_R1_001.fastq_136_1b_10
CACCCACAGCAGCCCTAGTAGTATCGCAGTTACTCCGGATCCCACAAGCTGTCGTGGATATGGTGGCAGG
GGCCCACTGGGGAGTCCTGGCGGGCCTTGCTTACTATTCCATGGTGGGGAACTGGGCTAAGGTTTTGATT
GTGATGCTACTCTTTGCCAGCGTTGACGGGAATACCTACGCGACGGGGGGGGCAACGGGCTACACCACCC
GCGGGCTGGTGGGGCTCTTTTCGCCTGGGCCGACTCAGAAAATCCAGCTCGTAA

>1400_S78_L001_R1_001.fastq_137_1b_10
CACCCACAGCAGCCCTAGTAGTATCGCAGTTACTCCGGATCCCACAAGCTGTCGTGGATATGGTGGCAGG
GGCCCACTGGGGAGTCCTGGCGGGCCTTGCTTACTATTCCATGGTGGGGAACTGGGCTAAGGGTTTGATT
GTGATGCTACTCTTTGCCGGCGTTGACGGGAATACCTACGCGACGGGGGGGGCAACGGGCTACACCACCC
GCGGGCTGGTGGGGCTCTTTTCGCCTGGGCCGACTCAGAAAATCCAGCTCGTAA

>1400_S78_L001_R1_001.fastq_138_1b_10
CACCCACAGCAGCCCTAGTAGTATCGCAGTTACTCCAGATCCCACAAGCTGTCGTGGATATGGTGGCAGG
GGCCCACTGGGGAGTCCTGGCGGGCCTTGCTTACTATTCCATGGTGGGGAACTGGGCTAAGGTTTTGATT
GTGATGCTACTCTTTGCCGGCGTTGACGGGAATACCTACGCGACGGGGGGGGCAACGGGCTACACCACCC
GCGGGCTGGTGGGGCTCTTTTCGCCTGGGCCGACTCAGAAAATCCAGCTCGTAA

>1400_S78_L001_R1_001.fastq_139_1b_10
CACCCACAGCAGCCCTAGTAGTATCGCAGTTACTCCGGATCCCACAAGCTGTCGTGGATATGGTGGCAGG
GGCCCACTGGGGAGTCCTGGCGGGCCTTGCTTACTATTCCATGGTGGGGAACTGGGCTAAGGTTTTGATT
GTGATGCTACTCTTCGCCGGCGTTGACGGGAATACCTACGCGACGGGGGGGGCAACGGGCCACACCACCC
GCGGGCTGGTGGGGCTCTTTTCGCCTGGGCCGACTCAGAAAATCCAGCTCGTAA

>1400_S78_L001_R1_001.fastq_140_1b_9
CACCCACAGCAGCCCTAGTAGTATCGCAGTTACTCCGGATCTCACAAGCTGTCGTGGATATGGTGGCAGG
GGCCCACTGGGGAGTCCTGGCGGGCCTTGCTTACTATTCCATGGTGGGGAACTGGGCTAAGGTTTTGATT
GTGATGCTACTCTTTGCCGGCGTTGACGGGAATACCTACGCGACGGGGGGGGCAACGGGCTACACCACCC
GCGGGCTGGTGGGGCTCTTTTCGCCTGGGCCGACTCAGAAAATCCAGCTCGTAA

>1400_S78_L001_R1_001.fastq_141_1b_9
CACCCACAGCAGCCCTAGTAGTATCGCAGTTATTCCGGATCCCACAAGCTGTCGTGGATATGGTGGCAGG
GGCCCACTGGGGAGTCCTGGCGGGCCTTGCTTACTATTCCATGGTGGGGAACTGGGCTAAGGTTTTGATT
GTGATGCTACTCTTTGCCGGCGTTGACGGGAATACCTACGCGACGGGGGGGGCAACGGGCTACACCACCC
GCGGGCTGGTGGGGCTCTTTTCGCCTGGGCCGACTCAGAAAATCCAGCTCGTAA

>1400_S78_L001_R1_001.fastq_142_1b_9
CACCCACAGCAGCCCTAGTAGTATCGCAGTTACTCCGGATCCCACAAGCTGTCGTGGATATGGTGGCAGG
GGCCCACTGGGGAGTCCTGGCGGGCCTTGCTTACTATTCCATGGTGGGGAACTGGGCTAAGGTTTTGATT
GTGATGCTACTCTTTGCCGGCGTTGGCGGGAATACCTACGCGACGGGGGGGGCAACGGGCTACACCACCC
GCGGGCTGGTGGGGCTCTTTTCGCCTGGGCCGACTCAGAAAATCCAGCTCGTAA

>1400_S78_L001_R1_001.fastq_143_1b_9
CACCCACAGCAGCCCTAGTAGTATCGCAGTTACTCCGGATCCCACAAGCTGTCGTGGATATGGTGGCAGG
GGCCCACTGGGGAGTCCTGGCGGGCCTTGCTTACTATTCCATGGTGGGGAACTGGGCTAAGGTTTTGATT
GTGATGCTACTCTTTGCCGGCGTTGACGGGAATACCTACGCGACGGGGGGGGCAACAGGCTACACCACCC
GCGGGCTGGTGGGGCTCTTTTCGCCTGGGCCGACTCAGAAAATCCAGCTCGTAA

>1400_S78_L001_R1_001.fastq_144_1b_9
CACCCACAGCAGCCCTAGTAGTATCGCAGTTACTCCGGATCCCACAAGCTGTCGTGGATATGGTGGCAGG
GGCCCACTGGGGAGTCCTGGCGGGCCTTGCTTACTATTCCATGGTGGGGAACTGGGCTAAGGTTTTGATT
GTGATGCTACTCTTTGCCGGCGTTGACGGGAATACTTACGCGACGGGGGGGGCAACGGGCTACACCACCC
GCGGGCTGGTGGGGCTCTTTTCGCCTGGGCCGACTCAGAAAATCCAGCTCGTAA

>1400_S78_L001_R1_001.fastq_145_1b_9
CACCCACAGCAGCCCTAGTAGTATCGCAGTTACTCCGGATCCCACAAGCTGTCGTGGATATGGTGGCAGG
GGCCCACTGGGGAGTCCTGGCGGGCCTTGCTTACTATTCCATGGTGGGGAACTGGGCTAAGGTTTTGATT
GTGATGCTACTCTTTGCCGGCGTTGACGGGAATACCTACGCGACGGGGGGGGCAACGGGCTACACCACCC
GCGGGCTGGTGGGGCTCTTTCCGCCTGGGCCGACTCAGAAAATCCAGCTCGTAA

>1400_S78_L001_R1_001.fastq_146_1b_9
CACCCACAGCAGCCCTAGTAGTATCGCAGTTACTCCGGATCCCACAAGCTGTCGTGGATATGGTGGCAGG
GGCCCACTGGGGAGTCCTGGCGGGCCTTGCTTACTATTCCATGGTGGGGAACTGGGCTAAGGTTTTGATT
GTGATGCTACTCTTTGCCGGCGTTGACGGGCATACCCGCGCGACGGGGGGGACAGTGAGCCACACCACCC
GCGGGTTGGCGAGGTTCTTTTCGCCTGGGCCGTCTCAGAGAATCCAGCTCATAA

>1400_S78_L001_R1_001.fastq_147_1b_9
CACCCACAGCAGCCCTAGTAGTATCGCAGTTACTCCGGATCCCACAAGCTGTCGTGGATATGGTGGCAGG
GGCCCACTGGGGAGTCCTGGCGGGCCTTGCTTACTATTCCATGGTGGGGAACTGGGCTAAGGTTTTGATT
GTGATGCTACTCTTTGCCGGCGTTGACGGGAATACCTACGCGACAGGGGGGGCAACGGGCTACACCACCC
GCGGGCTGGTGGGGCTCTTTTCGCCTGGGCCGACTCAGAAAATCCAGCTCGTAA

>1400_S78_L001_R1_001.fastq_148_1b_9
CACCCACAGCAGCCCTAGTAGTATCGCAGTTACTCCGGATCCCACAAGCTGTCGTGGATATGGTGGCAGG
GGCCCACTGGGGAGTCCTGGCGGGCCTTGCTTACTATTCCATGGTGGGGAACTGGGCTAAGGTTTTGATT
GTGATGCTACTCTTTGCCGGCGTTGACGGAAATACCTACGCGACGGGGGGGGCAACGGGCTACACCACCC
GCGGGCTGGTGGGGCTCTTTTCGCCTGGGCCGACTCAGAAAATCCAGCTCGTAA

>1400_S78_L001_R1_001.fastq_149_1b_9
CACCCACAGCAGCCCTAGTAGTATCGCAGTTACTCCGGATCCCACAAGCTGTCGTGGATATGGTGGCAGG
GGCCCACTGGGGAGTCCTGGCGGGCCTTGCTTACTATTCCATGGTGGGGAACTGGGCTAAGGTTTTGATT
GTGATGCTACTCTTTGCCGGCGTTGACGGGAATACCTACGCGACGGGGGGGGCAACGGGCTACGCCACCC
GCGGGCTGGTGGGGCTCTTTTCGCCTGGGCCGACTCAGAAAATCCAGCTCGTAA

>1400_S78_L001_R1_001.fastq_150_1b_9
CACCCACAGCAGCCCTAGTAGTATCGCAGTTACTCCGGATCCCACAAGCTGTCGTGGATATGGTGGCAGG
GGCCCACTGGGGAGTCCTGGCGGGCCTTGCTTACTATTCCATGGTGGGGAACTGGGCTAAGGTTTTGATT
GTGATGCTACTCTTTGCCGGCGTTGACGGGAATACCTACGCGACGGGGGGGGCAACGGGCTACACCACCT
GCGGGCTGGTGGGGCTCTTTTCGCCTGGGCCGACTCAGAAAATCCAGCTCGTAA

>1400_S78_L001_R1_001.fastq_151_1b_9
CACCCACAGCAGCCCTAGTAGTATCGCAGTTACTCCGGATCCCACAAGCTGTCGTGGATATGGTGGCAGG
GGCCCACTGGGGAGTCCTGGCGGGCCTTGCTTACTATTCCATGGTGGGGAACTGGGCTAAGGTTTTGATT
GTGATGCTACTCTTTGCCGGCGTTGACGGGAATACCCACGCGACGGGGGGGGCAACGGGCTACACCACCC
GCGGGCTGGTGGGGCTCTTTTCGCCTGGGCCGACTCAGAAAATCCAGCTCGTAA

>1400_S78_L001_R1_001.fastq_152_1b_9
CACCCACAGCAGCCCTAGTAGTATCGCAGTTACTCCGGATCCCACAAGCTGTCGTGGATATGGTGGCAGG
GGCCCACTGGGGAGTCTTGGCGGGCCTTGCTTACTATTCCATGGTGGGGAACTGGGCTAAGGTTTTGATT
GTGATGCTACTCTTTGCCGGCGTTGACGGGAATACCTACGCGACGGGGGGGGCAACGGGCTACACCACCC
GCGGGCTGGTGGGGCTCTTTTCGCCTGGGCCGACTCAGAAAATCCAGCTCGTAA

>1400_S78_L001_R1_001.fastq_153_1b_9
CACCCACAGCAGCCCTAGTAGTATCGCAGTTACTCCGGATCCCACAAGCTGTCGTGGATATGGTGGCAGG
GGCCCACTGGGGAGTCCTGGCGGGCCTTGCTTACTATTCCATGGTGGGGAACTGGGCTAAGGTTTTGATT
GTGATGCTACTCTTTGCCGGCGTTGACGGGAATACCTACGCGACGGGGGGGGCAACGGGCTATACCACCC
GCGGGCTGGTGGGGCTCTTTTCGCCTGGGCCGACTCAGAAAATCCAGCTCGTAA

>1400_S78_L001_R1_001.fastq_154_1b_9
CACCCACAGCAGCCCTAGTAGTATCGCAGTTACTCCGGATCCCACAAGCTGTCGTGGATATGGTGGCAGG
AGCCCACTGGGGAGTCCTGGCGGGCCTTGCTTACTATTCCATGGTGGGGAACTGGGCTAAGGTTTTGATT
GTGATGCTACTCTTTGCCGGCGTTGACGGGAATACCTACGCGACGGGGGGGGCAACGGGCTACACCACCC
GCGGGCTGGTGGGGCTCTTTTCGCCTGGGCCGACTCAGAAAATCCAGCTCGTAA

>1400_S78_L001_R1_001.fastq_155_1b_9
CACCCACAGCAGCCCTAGCAGTATCGCAGTTACTCCGGATCCCACAAGCTGTCGTGGATATGGTGGCAGG
GGCCCACTGGGGAGTCCTGGCGGGCCTTGCTTACTATTCCATGGTGGGGAACTGGGCTAAGGTTTTGATT
GTGATGCTACTCTTTGCCGGCGTTGACGGGAATACCTACGCGACGGGGGGGGCAACGGGCTACACCACCC
GCGGGCTGGTGGGGCTCTTTTCGCCTGGGCCGACTCAGAAAATCCAGCTCGTAA

>1400_S78_L001_R1_001.fastq_156_1b_8
CACCCACAGCAGCCCTAGTAGTATCGCAGTTACTCCGGATCCCACAAGCTGTCGTGGATATGGTGGCAGG
GGCCCACTGGGGAGTCCTGGCGGGCCTTGCTTACTATTCCATGGTGGGGAACTGGGCTAAGGTTTTAATT
GTGATGCTACTCTTTGCCGGCGTTGACGGGAATACCTACGCGACGGGGGGGGCAACGGGCTACACCACCC
GCGGGCTGGTGGGGCTCTTTTCGCCTGGGCCGACTCAGAAAATCCAGCTCGTAA

>1400_S78_L001_R1_001.fastq_157_1b_8
CACCCACAGCAGCCCTAGTAGTATCGCAGTCACTCCGGATCCCACAAGCTGTCGTGGATATGGTGGCAGG
GGCCCACTGGGGAGTCCTGGCGGGCCTTGCTTACTATTCCATGGTGGGGAACTGGGCTAAGGTTTTGATT
GTGATGCTACTCTTTGCCGGCGTTGACGGGAATACCTACGCGACGGGGGGGGCAACGGGCTACACCACCC
GCGGGCTGGTGGGGCTCTTTTCGCCTGGGCCGACTCAGAAAATCCAGCTCGTAA

>1400_S78_L001_R1_001.fastq_158_1b_8
CACCCACAGCAGCCCTAGTAGTATCGCAGTTACTCCGAATCCCACAAGCTGTCGTGGATATGGTGGCAGG
GGCCCACTGGGGAGTCCTGGCGGGCCTTGCTTACTATTCCATGGTGGGGAACTGGGCTAAGGTTTTGATT
GTGATGCTACTCTTTGCCGGCGTTGACGGGAATACCTACGCGACGGGGGGGGCAACGGGCTACACCACCC
GCGGGCTGGTGGGGCTCTTTTCGCCTGGGCCGACTCAGAAAATCCAGCTCGTAA

>1400_S78_L001_R1_001.fastq_159_1b_8
CACCCACAGCAGCCCTAGTAGTATCGCAGTTACTCCGGATCCCACAAGCTGTCGTGGATATGGTGGCAGG
GGCCCACTGGGGAGTCCTGGCGGGCCTTGCTTACTATTCCATGGTGGGGAACTGGGCTAAGGTTTTGATT
GTGATGCTACTCTTTGCCGGCGTTGACGGGAATACCTACGCGACGGGGGGGGCAACGGGCTACACCACCC
GCGGGCTGGTGGGGCTCTTTTCGCCTGGGCCGGCTCAGAAAATCCAGCTCGTAA

>1400_S78_L001_R1_001.fastq_160_1b_8
CACCCACAGCAGCCCTAGTAGTATCGCAGTTACTCCGGATCCCACAAGCTGTCGTGGATATGGTGGCAGG
GGCCCACTGGGGAGTCCTGGCGGGCCTTGCTTACTATTCCATGGTGGGGAACTGGGCTAAGGTTTTGATT
GTGATGCTACTCTTTGCCGGCGTTGACGGGAATACCTACGCGACGGGGGGGGGAACGGGCTACACCACCC
GCGGGCTGGTGGGGCTCTTTTCGCCTGGGCCGACTCAGAAAATCCAGCTCGTAA

>1400_S78_L001_R1_001.fastq_161_1b_8
CACCCACAGCAGCCCTAGTAGTATCGCAGTTACTCCGGATCCCACAAGCTGTCGTGGATATGGTGGCAGG
GGCCCACTGGGGAGTCCTGGCGGGCCTTGCTTACTATTCCATGGTGGGGAACTGGGCTAAGGTTTTGATT
GTGATGCTACTCTTTGCCGGCGTTGACGGGAATACCTACGCGACGGGGGGGGCAACGGGCTACACCACCC
GCGGGCTGGTGGGGCTCTTTTTGCCTGGGCCGACTCAGAAAATCCAGCTCGTAA

>1400_S78_L001_R1_001.fastq_162_1b_8
CACCCACAGCAGCCCTAGTAGTATCGCAGTTACTCCGGATCCCACAAGCTGTCGTGGATATGGTGGCAGG
GGCCCACTGGGGAGTCCTGGCGGGCCCTGCTTACTATTCCATGGTGGGGAACTGGGCTAAGGTTTTGATT
GTGATGCTACTCTTTGCCGGCGTTGACGGGAATACCTACGCGACGGGGGGGGCAACGGGCTACACCACCC
GCGGGCTGGTGGGGCTCTTTTCGCCTGGGCCGACTCAGAAAATCCAGCTCGTAA

>1400_S78_L001_R1_001.fastq_163_1b_8
CACCCACAGCAGCCCTAGTAGTATCGCAGTTACTCCGGATCCCACAAGCTGTCGTGGATATGGTGGCAGG
GGCCCACTGGGGAGTCCTGGCGGGCCTTGCTTACTATTCCATGGTGGGGAACTGGGCTAAGGTTTTGATT
GTGATGCTACTCTTTGCCGGCGTTGACGGGAATACCTACGCGACGGGGGGGGCAACGGGCTACACCACCC
GCGGGCTGGTGGGGCTCTTTTCGTCTGGGCCGACTCAGAAAATCCAGCTCGTAA

>1400_S78_L001_R1_001.fastq_164_1b_8
CACCCACAGCAGCCCTAGTAGTATCGCAGTTACTCCGGATCCCACAAGCTGTCGTGGATATGGTGGCAGG
GGCCCACTGGGGAGTCCTGGCGGGCCTTGCTTACTATTCCATGGTGGGGAACTGGGCTAAGGTTTTGATT
GTGATGCTACTCTTTGCCGGCGTTGACGGGAATACCTACGCGACGGGGGGGGCAACGGGCTACACCACCC
GCGGGCTGGTGGGGCTCTTTTCGCCTAGGCCGACTCAGAAAATCCAGCTCGTAA

>1400_S78_L001_R1_001.fastq_165_1b_8
CACCCACAGCAGCCCTAGTAGTATCGCAGTTACTCCGGATCCCACAAGCTGTCGTGGATATGGTGGCAGG
GGCCCACTGGGGAGTCCTGGCGGGCCTTGCTTACTATTCCATGGTGGGGAACTGGGCTAAGGTTTTGATT
GTGATGCTACTCTTTGCCGGCGTTGACGGGAATACCTACGCGACGGGGGGGGCAACGGGCTACACCACCC
GCGGGCTGGTGGGACTCTTTTCGCCTGGGCCGACTCAGAAAATCCAGCTCGTAA

>1400_S78_L001_R1_001.fastq_166_1b_8
CACCCACAGCAGCCCTAGTAGTATCGCAGTTACTCCGGATCCCACAAGCTGTCGTGGATATGGTGACAGG
GGCCCACTGGGGAGTCCTGGCGGGCCTTGCTTACTATTCCATGGTGGGGAACTGGGCTAAGGTTTTGATT
GTGATGCTACTCTTTGCCGGCGTTGACGGGAATACCTACGCGACGGGGGGGGCAACGGGCTACACCACCC
GCGGGCTGGTGGGGCTCTTTTCGCCTGGGCCGACTCAGAAAATCCAGCTCGTAA

>1400_S78_L001_R1_001.fastq_168_1b_8
CACCCACAGCAGCCCTAGTAGTATCGCAGTTACTCCGGATCCCACAAGCTGTCGTGGATATGGTGGCAGG
GGCCCACTGGGGAGTCCTGGCGGGCCTTGCTTACTATTCCATGGTGGGGAACTGGGCTAAGGTTTTGATT
GTGATGCTACTCTTTGCCGGCGTTGACGGGAATACCTACGCGACGGGGGGGGCAACGGGCGACACCACCC
GCGGGCTGGTGGGGCTCTTTTCGCCTGGGCCGACTCAGAAAATCCAGCTCGTAA

>1400_S78_L001_R1_001.fastq_169_1b_8
CACCCACAGCAGCCCTAGTAGTATCGCAGTTACTCCGGATCCCACAAGCTGTCGTGGATATGGTGGCAGG
GGCCCACTGGGGAGTCCTGGCGGGCCTTGCTTACTATTCCATGGTGGGGAACTGGGCTAAGGTTTTGATT
GTGATGCTACTCTTTGCCGGCGTTGACGGGAATACCTACGCGACGGGGGGGGTAACGGGCTACACCACCC
GCGGGCTGGTGGGGCTCTTTTCGCCTGGGCCGACTCAGAAAATCCAGCTCGTAA

>1400_S78_L001_R1_001.fastq_170_1b_8
CACCCACAGCAGCCCTAGTAGTATCGCAGTTACTCCGGATCCCACAAGCTGTCGTGGATATGGTGGCAGG
GGCCCACTGGGGAGTCCTGGCGGGCCTTGCTTACTATTCCATAGTGGGGAACTGGGCTAAGGTTTTGATT
GTGATGCTACTCTTTGCCGGCGTTGACGGGAATACCTACGCGACGGGGGGGGCAACGGGCTACACCACCC
GCGGGCTGGTGGGGCTCTTTTCGCCTGGGCCGACTCAGAAAATCCAGCTCGTAA

>1400_S78_L001_R1_001.fastq_171_1b_8
CACCCACAGCAGCCCTAGTAGTATCGCAGTTACTCCGGATCCCACAAGCTGTCGTGGATATGGTGGCAGG
GGCCCACTGGGGAGTCCTGGCGGGCCTTGCTTACTATTCCATGGTGGGGAACTGGGCTAAGGTTTTGATT
GTGATGCTACTCTTTGCCGGCGTTGACGGGAATACCTACGCGACGGGGGGGGCAACGGGCTACATCACCC
GCGGGCTGGTGGGGCTCTTTTCGCCTGGGCCGACTCAGAAAATCCAGCTCGTAA

>1400_S78_L001_R1_001.fastq_172_1b_8
CACCCACAGCAGCCCTAGTAGTATCGCAGTTACTCCGGATCCCACAAGCTGTCGTGGATATGGTGGCAGG
GGCCCACTGGGGAGTCCTGGCGGGCCTTGCTTACTATTCTATGGTGGGGAACTGGGCTAAGGTTTTGATT
GTGATGCTACTCTTTGCCGGCGTTGACGGGAATACCTACGCGACGGGGGGGGCAACGGGCTACACCACCC
GCGGGCTGGTGGGGCTCTTTTCGCCTGGGCCGACTCAGAAAATCCAGCTCGTAA

>1400_S78_L001_R1_001.fastq_173_1b_8
CACCCACAGCAGCCCTAGTAGTATCGCAGTTACTCCGGATCCCACAAGCTATCGTGGATATGGTGGCAGG
GGCCCACTGGGGAGTCCTGGCGGGCCTTGCTTACTATTCCATGGTGGGGAACTGGGCTAAGGTTTTGATT
GTGATGCTACTCTTTGCCGGCGTTGACGGGAATACCTACGCGACGGGGGGGGCAACGGGCTACACCACCC
GCGGGCTGGTGGGGCTCTTTTCGCCTGGGCCGACTCAGAAAATCCAGCTCGTAA

>1400_S78_L001_R1_001.fastq_174_1b_8
CACCCACAGCAGCCCTAGTAGTATCGCAGTTACTCCGGATCCCACAAGCTGTCGTGGATATGGTGGCAGG
GGCCCACTGGGGAGTCCTGGCGGGCCTTGCTTACTATTCCATGGTGGGGAACTGGGCTAAGGTTTTGATT
GTGATGCTACTCTTTGCCGGCGTTGACGGGAATACCTACGCGACGGGGGGGGCAACGGGCTACACCACCC
GCGGGCTGGTGGGGCTCTTTTCGCCTGGGCCGACTCAGAAAATCCAGCTCGTAG

>1400_S78_L001_R1_001.fastq_175_1b_8
CACCCACAGCAGCCCTAGTAGTGTCGCAGTTACTCCGGATCCCACAAGCTGTCGTGGATATGGTGGCAGG
GGCCCACTGGGGAGTCCTGGCGGGCCTTGCTTACTATTCCATGGTGGGGAACTGGGCTAAGGTTTTGATT
GTGATGCTACTCTTTGCCGGCGTTGACGGGAATACCTACGCGACGGGGGGGGCAACGGGCCACACCACCC
GCGGGCTGGTGGGGCTCTTTTCGCCTGGGCCGACTCAGAAAATCCAGCTCGTAA

>1400_S78_L001_R1_001.fastq_177_1b_8
CACCCACAGCAGCCCTAGTAGTATCGCAGTTACTCCGGATCCCACAAGCTGTCGTGGATATGGTGGCAGG
GGCCCACTGGGGAGTCCTGGCGGGCCTTGCTTACTATTCCATGGTGGGGAACTGGGCTAAGGTTTTGATT
GTGATGCTACTCTTTGCCGGCGTTGACGGGAATACCTACGCGACGGGGGGGGCAACGGGCTACACCACCC
GCAGGCTGGTGGGGCTCTTTTCGCCTGGGCCGACTCAGAAAATCCAGCTCGTAA

>1400_S78_L001_R1_001.fastq_178_1b_8
CACCCACAGCAGCCCTAGTAGTATCACAGTTACTCCGGATCCCACAAGCTGTCGTGGATATGGTGGCAGG
GGCCCACTGGGGAGTCCTGGCGGGCCTTGCTTACTATTCCATGGTGGGGAACTGGGCTAAGGTTTTGATT
GTGATGCTACTCTTTGCCGGCGTTGACGGGAATACCTACGCGACGGGGGGGGCAACGGGCTACACCACCC
GCGGGCTGGTGGGGCTCTTTTCGCCTGGGCCGACTCAGAAAATCCAGCTCGTAA

>1400_S78_L001_R1_001.fastq_179_1b_8
CACCCACAGCAGCCCTAGTAGTATCGCAGTTACTCCGGATCCCACAAGCTGTCGTGGATATGGTGGCAGG
GGCCCACTGGGGAGTCCTGGCGGGCCTTGCTTACTATTCCATGGTGGGGAACCGGGCTAAGGTTTTGATT
GTGATGCTACTCTTTGCCGGCGTTGACGGGAATACCTACGCGACGGGGGGGGCAACGGGCTACACCACCC
GCGGGCTGGTGGGGCTCTTTTCGCCTGGGCCGACTCAGAAAATCCAGCTCGTAA

>1400_S78_L001_R1_001.fastq_180_1b_7
CACCCACAGCAGCTCTAGTAGTATCGCAGTTACTCCGGATCCCACAAGCTGTCGTGGATATGGTGGCAGG
GGCCCACTGGGGAGTCCTGGCGGGCCTTGCTTACTATTCCATGGTGGGGAACTGGGCTAAGGTTTTGATT
GTGATGCTACTCTTTGCCGGCGTTGACGGGAATACCTACGCGACGGGGGGGGCAACGGGCTACACCACCC
GCGGGCTGGTGGGGCTCTTTTCGCCTGGGCCGACTCAGAAAATCCAGCTCGTAA

>1400_S78_L001_R1_001.fastq_181_1b_7
CACCCACAGCAGCCCTAGTAGTATCGCAGTTACTCCGGATCCCACAAGCTGTCGTGGATATGGTGGCAGG
GGCCCACTGGGGAGTCCTGGCGGGCCTTGCTTACTATTCCATGGTGGGGAACTGGGCTAAGGTTTTGATT
GTGATGCTACTCTTTGCCGGCGTTGACGGGAATACCTACGCGACGGGGGGGGCAACGGGCCACACCACCC
GCGGGCTGGGGGGGCTCTTTTCGCCTGGGCCGACTCAGAAAATCCAGCTCGTAA

>1400_S78_L001_R1_001.fastq_182_1b_7
CACCCACAGCAGCCCTAGTAGTATCGCAGTTACTCCGGATCCCACAAGCTGTCGTGGATATGGTGGCAGG
GGCCCACTGGGGAGTCCTGGCGGGCCTTGCTTACTATTCCATGGTGGGGAACTGGGCTAAGGTTTTGATT
GTGATGCTACTCTTTGCCGGCGTTAACGGGAATACCTACGCGACGGGGGGGGCAACGGGCTACACCACCC
GCGGGCTGGTGGGGCTCTTTTCGCCTGGGCCGACTCAGAAAATCCAGCTCGTAA

>1400_S78_L001_R1_001.fastq_183_1b_7
CACCCACAGCAGCCCTAGTAGTATCGCAGTTACTCCGGATCCCACAAGCTGTCGTGGATATGGTGGCAGG
GGCCCACTGGGGAGTCCTGGCGGGCCTTGCTTACTATTCCATGGTGGGGAACTGGGCTAAGGTTTTGATT
GTGATGCTACTCTTTGCCGGCGTTGACGGGAATACCTACGCGACGGGGGGGGCAACGGGCTACACCACCC
GCGGGCTGGTGGGGCTCTTTTCGCCTGGGCCGACTCAGAAAATCCAGCTTGTAA

>1400_S78_L001_R1_001.fastq_184_1b_7
CACCCACAGCAGCCCTAGTAGTATCGCAGTTACTCCGGATCCCACAAGCTGTCGTGGATATGGTGGCAGG
GGCCCACTGGGGAGTCCTGGCGGGCCTTGCTTACTATTCCATGGTGGGGAACTGGGCTAAGGTTTTGATT
GTGATGCTACTCTTTGCCGGCGTTGACGGGAATACCTACGCGACGGGGGGGGCAACGGGCTACACCACCC
GCGGGCTGGTGGGGCTCTTTTCGCCTGGGCCGACTCGGAAAATCCAGCTCGTAA

>1400_S78_L001_R1_001.fastq_185_1b_7
CACCCACAGCAGCCCTAGTAGTATCGCAGTTACTCCGGATCCCACAAGCTGTCGCGGATATGGTGGCAGG
GGCCCACTGGGGAGTCCTGGCGGGCCTTGCTTACTATTCCATGGTGGGGAACTGGGCTAAGGTTTTGATT
GTGATGCTACTCTTTGCCGGCGTTGACGGGAATACCTACGCGACGGGGGGGGCAACGGGCTACACCACCC
GCGGGCTGGTGGGGCTCTTTTCGCCTGGGCCGACTCAGAAAATCCAGCTCGTAA

>1400_S78_L001_R1_001.fastq_186_1b_7
CACCCACAGCAGCCCTAGTAGTATCGCAGTTACTCCGGATCCCACAAGCTGTCGTGGATATGGTGGCAGG
GGCCCACTGGGGAGTCCTGGCGGGCCTTGCTTACTATTCCATGGTAGGGAACTGGGCTAAGGTTTTGATT
GTGATGCTACTCTTTGCCGGCGTTGACGGGAACACCTACGCGACGGGGGGGGCAACGGGCTACACCACCC
GCGGGCTGGTGGGGCTCTTTTCGCCTGGGCCGACTCAGAAAATCCAGCTCGTAA

>1400_S78_L001_R1_001.fastq_187_1b_7
CACCCACAGCAGCCCTAGTAGTATCGCAGTTACTCCGGATCCCACAAGCTGTCGTGGATATGGTGGCAGG
GGCCCACTGGGGAGTCCTGGCGGGCCTTGCTTACTACTCCATGGTGGGGAACTGGGCTAAGGTTTTGATT
GTGATGCTACTCTTTGCCGGCGTTGACGGGAATACCTACGCGACGGGGGGGGCAACGGGCCACACCACCC
GCGGGCTGGTGGGGCTCTTTTCGCCTGGGCCGACTCAGAAAATCCAGCTCGTAA

>1400_S78_L001_R1_001.fastq_188_1b_7
CACCCACAGCAGCCCTAGTAGTATCGCAGTTACTCCGGATCCCACAAGCTGTCGTGGATATGGTGGCAGG
GGCCCACTGGGGAGTCCTGGCGGGCCTTGCTTACTATTCCATGGTGGGGAACTGGGCTAAGGTTTTGATT
GTGATGCTACTCTTTGCCGGCGTTGACGGGAATACCTACGCGACGGGGGGGGCAACGGGCTACACCACCC
GCGGGCTAGTGGGGCTCTTTTCGCCTGGGCCGACTCAGAAAATCCAGCTCGTAA

>1400_S78_L001_R1_001.fastq_190_1b_7
CACCCACAGCAGCCCTAGTAGTATCGCAGTTACTCCGGATCCCACAAGCTGTCGTGGATATGGTGGCAGG
GGCCCACTGGGGAGTCCTGGCGGGCCTTGCTTACTATTCCATGGTGGGGAACTGGGCTAAGGTTTTGATT
GTGATGCTACTCTTTGCCGGCGTTGACGGGAATACCTACGCGACGGGGGGGACAACGGGCTACACCACCC
GCGGGCTGGTGGGGCTCTTTTCGCCTGGGCCGACTCAGAAAATCCAGCTCGTAA

>1400_S78_L001_R1_001.fastq_191_1b_7
CACCCACAGCAGCCCTAGTAGTATCGCAGTTACTCCGGATCCCACAAGCTGTCGTGGATATGGTGGCAGG
GGCCCACTGGGGAGTCCTGGCGGGCCTTGCTTGCTATTCCATGGTGGGGAACTGGGCTAAGGTTTTGATT
GTGATGCTACTCTTTGCCGGCGTTGACGGGAATACCTACGCGACGGGGGGGGCAACGGGCTACACCACCC
GCGGGCTGGTGGGGCTCTTTTCGCCTGGGCCGACTCAGAAAATCCAGCTCGTAA

>1400_S78_L001_R1_001.fastq_192_1b_7
CACCCACAGCAGCCCTAGTAGTATCGCAGTTACTCCGGATCCCACAAGCTGTCGTGGATATGGTGGCAGG
GGCCCACTGGGGAGTCCTGGCGGGCCTTGCTTACTATTCCATGGTGGGGAACTGGGCTAAGGTTTTGATT
GTGATGCTACTCTTTGCCGGCGTTGACGGGAATACCTATGCGACGGGGGGGGGCAACGGGCTACACCACC
CGCGGGCTGGTGGGGCTCTTTTCGCCTGGGCCGACTCAGAAAATCCAGCTCGTAA

>1400_S78_L001_R1_001.fastq_193_1b_7
CACCCACAGCAGCCCTAGTAGTATCGCAGTTACTCCGGATCCCACAAGCTGTCGTGGATATGGTGGCAGG
GGCCCACTGGGGAGTCCTGGCGGGCCTTGCTTACTATTCCATGGTGGGGAACTGGGCTAAGGTTTTGATT
GTGATGCTACTCTTTGTCGGCGTTGACGGGAATACCTACGCGACGGGGGGGGCAACGGGCTACACCACCC
GCGGGCTGGTGGGGCTCTTTTCGCCTGGGCCGACTCAGAAAATCCAGCTCGTAA

>1400_S78_L001_R1_001.fastq_194_1b_7
CACCCACAGCAGCCCTAGTAGTATCGCAGTTACTCCGGATCCCACAAGCTGTCGTGGATATGGTGGCAGG
GGCCCACTGGGGAGTCCTGGCGGGCCTTGCTTACTATTCCATGGTGGGGAACTGGGCTAAGGTTTTGATT
GTGATGCTACTCTTTGCCGGCGTTGACGGGAATACCTACGTGACGGGGGGGGCAACGGGCTACACCACCC
GCGGGCTGGTGGGGCTCTTTTCGCCTGGGCCGACTCAGAAAATCCAGCTCGTAA

>1400_S78_L001_R1_001.fastq_195_1b_7
CACCCACAGCAGCCCTAGTAGTATCGCAGTTACTCCGGATCCCACAAGCTGTCGTGGATATGGTGGCAGG
GGCCCACTGGGGAGTCCTGGCGGGCCTTGCTTACTATTCCATGGTGGGGAACTGGGCTGAGGTTTTGATT
GTGATGCTACTCTTTGCCGGCGTTGACGGGAATACCTACGCGACGGGGGGGGCAACGGGCTACACCACCC
GCGGGCTGGTGGGGCTCTTTTCGCCTGGGCCGACTCAGAAAATCCAGCTCGTAA

>1400_S78_L001_R1_001.fastq_196_1b_7
CACCCACAGCAGCCCTAGTAGTATCGCAGTTACTCCGGATCCCACAAGCTGTCGTGGATACGGTGGCAGG
GGCCCACTGGGGAGTCCTGGCGGGCCTTGCTTACTATTCCATGGTGGGGAACTGGGCTAAGGTTTTGATT
GTGATGCTACTCTTTGCCGGCGTTGACGGGAATACCTACGCGACGGGGGGGGCAACGGGCTACACCACCC
GCGGGCTGGTGGGGCTCTTTTCGCCTGGGCCGACTCAGAAAATCCAGCTCGTAA

>1400_S78_L001_R1_001.fastq_197_1b_7
CACCCACAGCAGCCCTAGTAGTATCGCAGTTACTCCGGATCCCACAAGCTGTCGTGGATATGGTGGCAGG
GGCCCACTGGGGAGTCCTGGCGGGCCTTGCTTACTATTCCATGGTGGGGAACTGGGCTAAGGTTTTGATT
GTGATGCTGCTCTTTGCCGGCGTTGACGGGAATACCTATGCGACGGGGGGGGCAACGGGCTACACCACCC
GCGGGCTGGTGGGGCTCTTTTCGCCTGGGCCGACTCAGAAAATCCAGCTCGTAA

>1400_S78_L001_R1_001.fastq_198_1b_7
CACCCACAGCAGCCCTAGTAGTATCGCAGTTACTCCGGATCCCACAAGCTGTCGTGGATATGGTGGCAGG
GGCCCACTGGGGAGTCCTGGCGGGCCTTGCTTACTATTCCATGGTGGGGAACTGGGCTAAGGTTTTGATT
GTGATGCTACTCTTTGCCGGTGTTGACGGGAATACCTACGCGACGGGGGGGGCAACGGGCTACACCACCC
GCGGGCTGGTGGGGCTCTTTTCGCCTGGGCCGACTCAGAAAATCCAGCTCGTAA

>1400_S78_L001_R1_001.fastq_199_1b_7
CACCCACAGCAGCCCTAGTAGTATCGCAGTTACTCCGGATCCCACAAGCTGTCGTGGATATGGTGGCAGG
GGCCCACTGGGGAGTCCTGGCGGGCCTTGCTTACTATTCCATGGTGGGGAACTGGGCTAAGGTTTTGATT
GTGATGCTACTCTTTGCCGGCGTTGACGGGAATACCTACGCGACGGGGGGGGCAACGGGCTACACTACCC
GCGGGCTGGTGGGGCTCTTTTCGCCTGGGCCGACTCAGAAAATCCAGCTCGTAA

>1400_S78_L001_R1_001.fastq_200_1b_7
CACCCACAGCAGCCCTAGTAGTATCGCAGTTACTCCGGATCCCACAAGCTGTCGTGGATATGGTGGCAGG
GGCCCACTGGGGAGTCCTGGCGGGCCTTGCTTACTATTCCATGGTGGGGAACTGGGCTAAGGTTTTGATT
GTGATGCTACTCTTTGCCGGCGTTGACGGGCACACTCGCGCGACGGGGGGGACAGTGAGCCACACCACCC
GCGGGTTGGCGAGGTTCTTTTCGGCTGGGCCGTCTCAGAGAATCCAGCTCGTAA

>1400_S78_L001_R1_001.fastq_201_1b_7
CACCCACAGCAGCCCTAGTAGTATCGCAGTTACTCCGGATCCCACAAGCTGTCGTGGATATGGTGGCAGG
GGCCCACTGGGGAGTCCTGGCGGGCCTTGCTTACTATTCCATGGGGGGGAACTGGGCTAAGGTTTTGATT
GTGATGCTACTCTTTGCCGGCGTTGACGGGAATACCTACGCGACGGGGGGGGCAACGGGCTACACCACCC
GCGGGCTGGTGGGGCTCTTTTCGCCTGGGCCGACTCAGAAAATCCAGCTCGTAA

>1400_S78_L001_R1_001.fastq_202_1b_7
CACCCACAGCAGCCCTAGTAGTATCGCAGTTACTCCGGATCCCACAAGCTGTCGTGGATATGGTGGCAGG
GGCCCACTGGGGAGTCCTGGCGGGCCTTGCTTACTATTCCATGGTGGGGAACTGGGCTAAGGTTTTGATT
GTGATGCTACTCTTTGCCGGCGTTGACGGGCACACCCGCGCGACGGGGGGGACAGTGAGCCACACCACCC
GCGGGTTGGCGAGGTTCTTTTCGCCTGGGCCGTCTCAGAAAATCCAGCTCGTAA

>1400_S78_L001_R1_001.fastq_203_1b_7
CACCCACAGCAGCCCTAGTAGTATCGCAGTTACTCCGGATCCCACAAGCTGTCGTGGATATGGTGGCAGG
GGCCCACTGGGGAGTCCTGGCGGGCCTTGCTTACTATTCCATGGTGGGGAACTGGGCTAAGGTTTTGATT
GTGATGCTACTCTTTGCCGGCGTTGACGGGAATACCTACGCGACGGGGGGGGCAACGGGCCACACCCCCC
GCGGGCTGGTGGGGCTCTTTTCGCCTGGGCCGACTCAGAAAATCCAGCTCGTAA

>1400_S78_L001_R1_001.fastq_204_1b_7
CACCCACAGCAGCCCTAGTAGTATCGCAGTTACTCCGGATCCCACAAGCTGTCGTGGATATGGTGGCAGG
GGCCCACTGGGGAGTCCTGGCGGGCCTTGCTTACTATTCCATGGTGGGGAACTGGGCTAAGGTTTTGATT
GTGATGCTACTCTTTGCCGGCGTTGACGGGAATACCTACGCGACGGGGGGGGCAACGGGCTACACCACCC
GCGGGCTGGTGAGGCTCTTTTCGCCTGGGCCGACTCAGAAAATCCAGCTCGTAA

>1400_S78_L001_R1_001.fastq_205_1b_6
CACCCACAGCAGCCCTAGTAGTATCGCAGTTACTCCGGATCCCACAAGCCGTCGTGGATATGGTGGCAGG
GGCCCACTGGGGAGTCCTGGCGGGCCTTGCTTACTATTCCATGGTGGGGAACTGGGCTAAGGTTTTGATT
GTGATGCTACTCTTTGCCGGCGTTGACGGGAACACCTACGCGACGGGGGGGGCAACGGGCTACACCACCC
GCGGGCTGGTGGGGCTCTTTTCGCCTGGGCCGACTCAGAAAATCCAGCTCGTAA

>1400_S78_L001_R1_001.fastq_206_1b_6
CACCCACAGCAGCCCTAGTAGTATCGCAGTTACTCCGGATCCCACAAGCTGTCGTGGATATGGTGGCAGG
GGCCCACTGGGGAGTCCTGGCGGGCCTTGCTTACTATTCCATGGTGGGGAACTGGGCTAAGGTTTTGATT
GTGATGCTACTCTTTGCCGACGTTGACGGGAATACCTACGCGACGGGGGGGGCAACGGGCTACACCACCC
GCGGGCTGGTGGGGCTCTTTTCGCCTGGGCCGACTCAGAAAATCCAGCTCGTAA

>1400_S78_L001_R1_001.fastq_207_1b_6
CACCTACAGCAGCCCTAGTAGTATCGCAGTTACTCCGGATCCCACAAGCTGTCGTGGATATGGTGGCAGG
GGCCCACTGGGGAGTCCTGGCGGGCCTTGCTTACTATTCCATGGTGGGGAACTGGGCTAAGGTTTTGATT
GTGATGCTACTCTTTGCCGGCGTTGACGGGAACACCTACGCGACGGGGGGGGCAACGGGCTACACCACCC
GCGGGCTGGTGGGGCTCTTTTCGCCTGGGCCGACTCAGAAAATCCAGCTCGTAA

>1400_S78_L001_R1_001.fastq_208_1b_6
CACCCACAGCAGCCCTAGTAGTATTGCAGTTACTCCGGATCCCACAAGCTGTCGTGGATATGGTGGCAGG
GGCCCACTGGGGAGTCCTGGCGGGCCTTGCTTACTATTCCATGGTGGGGAACTGGGCTAAGGTTTTGATT
GTGATGCTACTCTTTGCCGGCGTTGACGGGAATACCTACGCGACGGGGGGGGCAACGGGCTACACCACCC
GCGGGCTGGTGGGGCTCTTTTCGCCTGGGCCGACTCAGAAAATCCAGCTCGTAA

>1400_S78_L001_R1_001.fastq_210_1b_6
CACCCACAGCAGCCCTAGTAGTATCGCAGTTACTCCGGATCCCACAAGCTGTCGTGGATATGGTGGCAGG
GGCCCACTGGGGAGTCCTGGCGGGCCTTGCTTACTATTCCATGGTGGGGAACTGGGCTAAGGTTTTGACT
GTGATGCTACTCTTTGCCGGCGTTGACGGGAATACCTACGCGACGGGGGGGGCAACGGGCTACACCACCC
GCGGGCTGGTGGGGCTCTTTTCGCCTGGGCCGACTCAGAAAATCCAGCTCGTAA

>1400_S78_L001_R1_001.fastq_211_1b_6
CACCCACAGCAGCCCTAGTAGTATCGCAGTTACTCCGGGTCCCACAAGCTGTCGTGGATATGGTGGCAGG
GGCCCACTGGGGAGTCCTGGCGGGCCTTGCTTACTATTCCATGGTGGGGAACTGGGCTAAGGTTTTGATT
GTGATGCTACTCTTTGCCGGCGTTGACGGGAATACCTACGCGACGGGGGGGGCAACGGGCTACACCACCC
GCGGGCTGGTGGGGCTCTTTTCGCCTGGGCCGACTCAGAAAATCCAGCTCGTAA

>1400_S78_L001_R1_001.fastq_212_1b_6
CACCCACAGCAGCCCTAGTAGTATCGCAGTTACTCCGGATCCCACAAGCTGTCGTGGATATGGTGGCAGG
GGCCCACTGGGGAGTCCTGGCGGGCCTTGCTTACTATTCCATGGTGGGGAACTGGGCTAAGGTTTTGATT
GTGATGCTACTCTTTGCCGGCGTTGACGGGAATACCTACGCGACGGGGGGGGCAACGGGCTACACCACTC
GCGGGCTGGTGGGGCTCTTTTCGCCTGGGCCGACTCAGAAAATCCAGCTCGTAA

>1400_S78_L001_R1_001.fastq_213_1b_6
CACCCACAGCAGCCCTAGTAGTATCGCAGTTACTCCGGATCCCACAAGCTGTCGTGGATATGGTGGCAGG
GGCCCGCTGGGGAGTCCTGGCGGGCCTTGCTTACTATTCCATGGTGGGGAACTGGGCTAAGGTTTTGATT
GTGATGCTACTCTTTGCCGGCGTTGACGGGAATACCTACGCGACGGGGGGGGCAACGGGCTACACCACCC
GCGGGCTGGTGGGGCTCTTTTCGCCTGGGCCGACTCAGAAAATCCAGCTCGTAA

>1400_S78_L001_R1_001.fastq_214_1b_6
CACCCACAGCAGCCCTAGTAGTATCGCAGTTACTCCGGATCCCACAAGCTGTCGTGGATATGGTGGCAGG
GGCCCACTGGGGAGTCCTGGCGGGCCTTGCTCACTATTCCATGGTGGGGAACTGGGCTAAGGTTTTGATT
GTGATGCTACTCTTTGCCGGCGTTGACGGGAATACCTACGCGACGGGGGGGGCAACGGGCTACACCACCC
GCGGGCTGGTGGGGCTCTTTTCGCCTGGGCCGACTCAGAAAATCCAGCTCGTAA

>1400_S78_L001_R1_001.fastq_215_1b_6
CACCCACAGCAGCCCTAGTAGTATCGCAGTTACTCCGGATCCCACAAGCTGTCGTGGATATGGTGGCAGG
GGCCCACTGGGGAGTCCTGGCGGGCCTTACTTACTATTCCATGGTGGGGAACTGGGCTAAGGTTTTGATT
GTGATGCTACTCTTTGCCGGCGTTGACGGGAATACCTACGCGACGGGGGGGGCAACGGGCTACACCACCC
GCGGGCTGGTGGGGCTCTTTTCGCCTGGGCCGACTCAGAAAATCCAGCTCGTAA

>1400_S78_L001_R1_001.fastq_216_1b_6
CACCCACAGCAGCCCTAGTAGTATCGCAGTTACTCCGGATCCCACAAGCTGTCGTGGATATGGTGGCAGG
GGCCCACTGGGGAGTCCTGGCGGGCCTTGCTTACTATTCCATGGTGGGGAACTGGGCTAAGGTTTTGATT
GTGATGCTACTCTTTGCCGGCGTTGACGGGAATACCTACGCGACGGGGGAGGCAACGGGCTACACCACCC
GCGGGCTGGTGGGGCTCTTTTCGCCTGGGCCGACTCAGAAAATCCAGCTCGTAA

>1400_S78_L001_R1_001.fastq_217_1b_6
CACCCACAGCAGCCCTAGTAGTATCGCAGTTACTCCGGATCCCACAAGCTGTCGTGGATATGGTGGCAGG
GGCCCACTGGGGAGTCCTGGCGGGCCTTGCTTACTATTCCATGGTGGGGAACTGGGCTAAGGTTTTGATT
GTGATGCTACTCTTTGCCGGCGTTGACGGGAATACCTATGCGACGGGGGGGGCAACGGGCTACACCACCC
GCGGGCTGGTGGGGCTCTTTTCACCTGGGCCGACTCAGAAAATCCAGCTCGTAA

>1400_S78_L001_R1_001.fastq_218_1b_6
CACTCACAGCAGCCCTAGTAGTATCGCAGTTACTCCGGATCCCACAAGCTGTCGTGGATATGGTGGCAGG
GGCCCACTGGGGAGTCCTGGCGGGCCTTGCTTACTATTCCATGGTGGGGAACTGGGCTAAGGTTTTGATT
GTGATGCTACTCTTTGCCGGCGTTGACGGGAATACCTACGCGACGGGGGGGGCAACGGGCTACACCACCC
GCGGGCTGGTGGGGCTCTTTTCGCCTGGGCCGACTCAGAAAATCCAGCTCGTAA

>1400_S78_L001_R1_001.fastq_219_1b_6
CACCCACAGCAGCCCTAGTAGTATCGCAGTTACTCCGGATCCCACAAGCTGTCGTGGATATGGTGGCAGG
GGCCCACTGGGGAGTTCTGGCGGGCCTTGCTTACTATTCCATGGTGGGGAACTGGGCTAAGGTTTTGATT
GTGATGCTACTCTTTGCCGGCGTTGACGGGAATACCTACGCGACGGGGGGGGCAACGGGCTACACCACCC
GCGGGCTGGTGGGGCTCTTTTCGCCTGGGCCGACTCAGAAAATCCAGCTCGTAA

>1400_S78_L001_R1_001.fastq_220_1b_6
CACCCACAGCAGCCCTAGTAGTATCGCAGTTACTCCGGATCCCACAAGCTGTCGTGGATATGGTGGCAGG
GGCCCACTGGGGAGTCCTGGCGGGCCTTGCTTACTATTCCATGGTGGGGAACTGGGCTAAGGTTTTGATT
GTGATGCTACTCTTTGCCGGCGTTGACGGGAATACCTACGCGACGGGGGGGGCAACGGGCCACACCACCC
GCGGGCTGGTGGGGCTCTTCTCGCCTGGGCCGACTCAGAAAATCCAGCTCGTAA

>1400_S78_L001_R1_001.fastq_221_1b_6
CACCCACAGCAGCCCTAGTAGTATCGCAGTTACTCCGGATCCCACAAGCTGTCGTGGATATGGTGGCAGG
GGCCCACTGGGGAGTCCTGGCGGGCCTTGCTTACTATTCCATGGTGGGGAACTGGGCTAAGGTTTTGATT
GTGATGCTACTCTTTGCCGGCGTTGACGGGCACACCCGCGCGACGGGGGGGGCAGTGAGCCACACCACCC
GCGGGTTGGCGAGGTTCTTTTCGCCTGGGCCGTCTCAGAGAATCCAGCTCGTAA

>1400_S78_L001_R1_001.fastq_222_1b_6
CACCCACAGCAGCCCTAGTAGTATCGCAGTTACTCCGGATCCCACAAGCTGTCGTGGATATGGTGGCAGG
GGCCCACTGGGGAGTCCTGGCGGGCCTTGCTTACTTTTCCATGGTGGGGAACTGGGCTAAGGTTTTGATT
GTGATGCTACTCTTTGCCGGCGTTGACGGGAATACCTACGCGACGGGGGGGGCAACGGGCTACACCACCC
GCGGGCTGGTGGGGCTCTTTTCGCCTGGGCCGACTCAGAAAATCCAGCTCGTAA

>1400_S78_L001_R1_001.fastq_223_1b_6
CACCCACGGCAGCCCTAGTAGTATCGCAGTTACTCCGGATCCCACAAGCTGTCGTGGATATGGTGGCAGG
GGCCCACTGGGGAGTCCTGGCGGGCCTTGCTTACTATTCCATGGTGGGGAACTGGGCTAAGGTTTTGATT
GTGATGCTACTCTTTGCCGGCGTTGACGGGAATACCTACGCGACGGGGGGGGCAACGGGCCACACCACCC
GCGGGCTGGTGGGGCTCTTTTCGCCTGGGCCGACTCAGAAAATCCAGCTCGTAA

>1400_S78_L001_R1_001.fastq_224_1b_6
CACCCACAGCAGCCCTAGTAGTGTCGCAGTTACTCCGGATCCCACAAGCTGTCGTGGATATGGTGGCAGG
GGCCCACTGGGGAGTCCTGGCGGGCCTTGCTTACTATTCCATGGTGGGGAACTGGGCTAAGGTTTTGATT
GTGATGCTACTCTTTGCCGGCGTTGACGGGAACACCTACGCGACGGGGGGGGCAACGGGCTACACCACCC
GCGGGCTGGTGGGGCTCTTTTCGCCTGGGCCGACTCAGAAAATCCAGCTCGTAA

>1400_S78_L001_R1_001.fastq_225_1b_6
CACCCACAGCAGCCCTAGTAGTATCGCAGTTACTCCGGATCCCACAAACTGTCGTGGATATGGTGGCAGG
GGCCCACTGGGGAGTCCTGGCGGGCCTTGCTTACTATTCCATGGTGGGGAACTGGGCTAAGGTTTTGATT
GTGATGCTACTCTTTGCCGGCGTTGACGGGAATACCTACGCGACGGGGGGGGCAACGGGCTACACCACCC
GCGGGCTGGTGGGGCTCTTTTCGCCTGGGCCGACTCAGAAAATCCAGCTCGTAA

>1400_S78_L001_R1_001.fastq_226_1b_6
CACCCACAGCAGCCCTAGTAGTATCGCAGTTACTCCGGATCCCACAAGCTGTCGTGGATATGGTGGCAGG
GGCCCACTGGGGAGTCCTGGCGGGCCTTGCTTACTATTCCATGGTGGGGAACTGGACTAAGGTTTTGATT
GTGATGCTACTCTTTGCCGGCGTTGACGGGAATACCTACGCGACGGGGGGGGCAACGGGCTACACCACCC
GCGGGCTGGTGGGGCTCTTTTCGCCTGGGCCGACTCAGAAAATCCAGCTCGTAA

>1400_S78_L001_R1_001.fastq_227_1b_6
CACCCACAGCAGCCCTAGTAGTATCGCAGTTACTCCGGATCCCACAAGCTGTCGTGGATATGGTGGCAGG
GGCCCACTGGGGAGTCCTGGCGGGCCTTGCTTACTATTCCATGGTGGGGAACTGGGCTAAGGTTTTGATT
GTGATGCTACTCTTTGCCGGCGTTGACGGGCACACCCGCGCGACGGGGGGGACAGTGAGCCACACCACCC
GCGGGTTGGCGAGGTTCTTTTCGGCTGGGCCGTCTCAGAGAATCCAGCTCGTAA

>1400_S78_L001_R1_001.fastq_229_1b_6
CACCCACAGCAGCCCTAGTAGTATCGCAGTTACTCCGGATCCCACAAGCTGTCGTGGATATGGTGGCAGG
GGCCCACTGGGGAGTCCTGGCGGGCCTTGCTTACTATTCCATGGTGGGGAACTGGGCTAAGGTTTTGATT
GTGATGCTACTCTTTGCCGGCGTTGACGGGAATACCTACGCGACGGGGGGGGCAACGGGCTACACCACCC
GCGGGCTGGTGGGGCTCTTTTCGCCTGGGCCGACTCAGAAAATTCAGCTCGTAA

>1400_S78_L001_R1_001.fastq_230_1b_6
CACCCACAGCAGCCCTAGTAGTATCGCAGTTACTCCGGATCCCACAAGCTGTCGTGGATATGGTGGCAGG
GGCCCACTGGGGAGTCCTGGCGGGCCTTGCTTACTATTCCATGGTGGGGAACTGGGCTAAGGTTTTGATT
GCGATGCTACTCTTTGCCGGCGTTGACGGGAATACCTACGCGACGGGGGGGGCAACGGGCTACACCACCC
GCGGGCTGGTGGGGCTCTTTTCGCCTGGGCCGACTCAGAAAATCCAGCTCGTAA

>1400_S78_L001_R1_001.fastq_231_1b_6
CACCCACAGCAGCCCTAGTAGTATCGCAGTTACTCCGGATCCCACAAGCTGTCGTGGATATGGTGGCAGG
GACCCACTGGGGAGTCCTGGCGGGCCTTGCTTACTATTCCATGGTGGGGAACTGGGCTAAGGTTTTGATT
GTGATGCTACTCTTTGCCGGCGTTGACGGGAATACCTACGCGACGGGGGGGGCAACGGGCTACACCACCC
GCGGGCTGGTGGGGCTCTTTTCGCCTGGGCCGACTCAGAAAATCCAGCTCGTAA

>1400_S78_L001_R1_001.fastq_232_1b_6
CACCCACAGCAGCCCTAGTAGTATCGCAGTTACTCCGGATCCCACAAGCTGTCGTGGATATGGTGGCAGG
GGCCCACTGGGGAGTCCTGGCGGGCCTTGCTTACTATTCCATGGTGGGGAACTGGGCTAAGGTTTTGATT
GTGATGCTACTCTTTGCCGGCGTTGACGGGAATACCTACGCGACGGGGAGGGCAACGGGCTACACCACCC
GCGGGCTGGTGGGGCTCTTTTCGCCTGGGCCGACTCAGAAAATCCAGCTCGTAA

>1400_S78_L001_R1_001.fastq_233_1b_6
CACCCACAGCAGCCCTAGTAGTATCGCAGTTACTCCGGATCCCACAAGCTGTCGTGGATATGGTGGCAGG
GGCCCACTGGGGAGTCCTGGCGGGCCTTGCTTACCATTCCATGGTGGGGAACTGGGCTAAGGTTTTGATT
GTGATGCTACTCTTTGCCGGCGTTGACGGGAATACCTACGCGACGGGGGGGGCAACGGGCTACACCACCC
GCGGGCTGGTGGGGCTCTTTTCGCCTGGGCCGACTCAGAAAATCCAGCTCGTAA

>1400_S78_L001_R1_001.fastq_234_1b_6
CACCCACAGCAGCCCTAGTAGTATCGCAGTTACTCCGGATCCCACAAGCTGTCGTGGATATGGTGGCAGG
GGCCCACTGGGGAGTCCTGGCGGGCCTTGCTTACTATTCCACGGTGGGGAACTGGGCTAAGGTTTTGATT
GTGATGCTACTCTTTGCCGGCGTTGACGGGAATACCTACGCGACGGGGGGGGCAACGGGCTACACCACCC
GCGGGCTGGTGGGGCTCTTTTCGCCTGGGCCGACTCAGAAAATCCAGCTCGTAA

>1400_S78_L001_R1_001.fastq_235_1b_6
CACCCACAGCAGCCCTAGTAGTATCGCAGTTACTCCGGATCCCACAAGCTGTCGTGGATATGGTGGCAGG
GGCCCACTGGGGAGTCCTGGCGGGCCTTGCTTACTATTCCATGGTGGGGAACTGGGCTAAGGTTTTGATT
GTGATGCTACTCTTTGCCGGCGTTGACGGGAACACCTACGCGACGGGGGGGGCAACGGGCTACACCACCC
GCGGGCTGGTGGGGCTCTTTTCACCTGGGCCGACTCAGAAAATCCAGCTCGTAA

>1400_S78_L001_R1_001.fastq_236_1b_6
CACCCACAGCAGCCCTAGTAGTATCGCAGTTACTCCGGATCCCACAAGCTGTCGTGGATATGGTGGCAGG
GGCCCACTGGGGAGTCCTGGCGGGCCTTGCTTACTATTCCATGGTGGGGAACTGGGCTAAGGTTTTGATT
GTGATGCTACTCTTTGCCGGCGTTGACGGGAATACCTGCGCGACGGGGGGGGCAACGGGCTACACCACCC
GCGGGCTGGTGGGGCTCTTTTCGCCTGGGCCGACTCAGAAAATCCAGCTCGTAA

>1400_S78_L001_R1_001.fastq_237_1b_6
CACCCACAGCAGCCCTAGTGGTATCGCAGTTACTCCGGATCCCACAAGCTGTCGTGGATATGGTGGCAGG
GGCCCACTGGGGAGTCCTGGCGGGCCTTGCTTACTATTCCATGGTGGGGAACTGGGCTAAGGTTTTGATT
GTGATGCTACTCTTTGCCGGCGTTGACGGGAATACCTACGCGACGGGGGGGGCAACGGGCCACACCACCC
GCGGGCTGGTGGGGCTCTTTTCGCCTGGGCCGACTCAGAAAATCCAGCTCGTAA

>1400_S78_L001_R1_001.fastq_239_1b_5
CACCCACAGCAGCCCTAGTAGTATCGCAGTTACTCCGGATCCCACAAGCTGTCGTGGATATGGTGGCAGG
GGCCCACTGGGGAGTCCTGGCGGGCCTTGCTTACTATTCCATGGTGGGGAACTGGGCTAAGGTTTTGATT
GTGATGCTACTCTTTGCCGGCGTTGACGGGAATACCTACGCGACGGGGGGGGCAACGGGCTACACCACCC
GCGGGCTGGTGGGGCTCTTTTCGCCTGGGCCGTCTCAGAGAATCCAGCTCATAA

>1400_S78_L001_R1_001.fastq_240_1b_5
CACCCACAGCAGCCCTAGTAGTATCGCAGTTACTCCGGATCCCACAAGCTGTCGTGGATATGGTGGCAGG
GGCCCACTGGGGAGTCCTGGCGGGCCTTGCTTACTATTCCATGGTGGGGAACTGGGCTAAGGTTTTGATT
GTGATGCTACTCTTTGCCGGCGTTGACGGGAATACCTACGCGACGGGGGGGGCAACGGGCTACACCACCC
GCGGGCTGGTGGGGTTCTTTTCGCCTGGGCCGACTCAGAAAATCCAGCTCGTAA

>1400_S78_L001_R1_001.fastq_241_1b_5
CACCCACAGCAGCCCTAGTAGTATCGCAGTTACTCCGGATCCCACAAGCTGTCGTAGATATGGTGGCAGG
GGCCCACTGGGGAGTCCTGGCGGGCCTTGCTTACTATTCCATGGTGGGGAACTGGGCTAAGGTTTTGATT
GTGATGCTACTCTTTGCCGGCGTTGACGGGAATACCTACGCGACGGGGGGGGCAACGGGCTACACCACCC
GCGGGCTGGTGGGGCTCTTTTCGCCTGGGCCGACTCAGAAAATCCAGCTCGTAA

>1400_S78_L001_R1_001.fastq_242_1b_5
CACCCACAGCAGCCCTAGTAGTGTCGCAGTTACTCCGGATCCCACAAGCTGTCGTGGATATGGTGGCAGG
GGCCCACTGGGGAGTCCTGGCGGGCCTTGCTTACTATTCCATGGTGGGGAACTGGGCTAAGGTTTTGATT
GTGATGCTACTCTTTGCCGGCGTTGACGGGAATACCTACGCGACGGGGGGGGCAACGGGCTACACCACCC
GCGGGCTGGTGGGGCTCTTTTCGCCTGGGCCGACTCAGAAAATCCAGCTCGTGA

>1400_S78_L001_R1_001.fastq_243_1b_5
CACCCACAGCAGCTCTAGTAGTATCGCAGTTACTCCGGATCCCACAAGCTGTCGTGGATATGGTGGCAGG
GGCCCACTGGGGAGTCCTGGCGGGCCTTGCTTACTATTCCATGGTGGGGAACTGGGCTAAGGTTTTGATT
GTGATGCTACTCTTTGCCGGCGTTGACGGGAATACCTATGCGACGGGGGGGGCAACGGGCTACACCACCC
GCGGGCTGGTGGGGCTCTTTTCGCCTGGGCCGACTCAGAAAATCCAGCTCGTAA

>1400_S78_L001_R1_001.fastq_244_1b_5
CACCCACAGCAGCCCTAGTAGTATCGCAGTTACTCCGGATCCCACAAGCTGTCGTGGATATGGTGGCAGG
GGCCCACTGGGGAGTCCTGGCGGGCCTTGCTTACTATTCCATGGTGGGGAACTGGGCTAAGGTTTTGATT
GTGATGCTACTCTTTGCCGGCGTTGACGGGCACACTCGCGCGACGGGGGGGACAGTGAGCCACACCACCC
GCGGGTTGGCGAGGTTCTTTTCGCCCGGGCCGTCTCAGAGAATCCAGCTCGTAA

>1400_S78_L001_R1_001.fastq_245_1b_5
CACCCACAGCAGCCCTAGTAGTATCGCAGTTACTCCGGATCCCACAAGCTGTCGTGGATATGGTGGCAGG
GGCCCACTGGGGAGTCCTGGCGGGCCTTGCTTACTATTCCATGGTGGGGAACTGGGCTAAGGTTTTGATT
GTGATGCTACTCTTTGCCGGCGTTGACGGGAATACCTACGCGACGGGGGGGGGCAACGGGCCACACCACC
CGCGGGCTGGTGGGGCTCTTTTCGCCTGGGCCGACTCAGAAAATCCAGCTCGTAA

>1400_S78_L001_R1_001.fastq_246_1b_5
CACCTACAGCAGCCCTAGTGGTATCGCAGTTACTCCGGATCCCACAAGCCGTCGTGGATATGGTGGCAGG
GGCCCACTGGGGAGTCCTGGCGGGCCTTGCTTACTATTCCATGGTGGGGAACTGGGCTAAGGTTTTGATT
GTGATGCTACTCTTTGCCGGCGTTGACGGGAATACCTACGCGACGGGGGGGGCAACGGGCTACACCACCC
GCGGGCTGGTGGGGCTCTTTTCGCCTGGGCCGACTCAGAAAATCCAGCTCGTAA

>1400_S78_L001_R1_001.fastq_247_1b_5
CACCCACAGCAGCCCTAGTAGTATCGCAGTTACTCCGGATCCCACAAGCTGTCGTGGATATGGTGGCAGG
GGCCCACTGGGGAGTCCTGGCGGGCCTTGCTTACTATTCCATGGTGGGGAACTGGGCTAAGGTTTTGATT
GTGATGCTACTCTTTGCCGGCGTTGACGGGAATACCTACGCCACGGGGGGGGCAACGGGCTACACCACCC
GCGGGCTGGTGGGGCTCTTTTCGCCTGGGCCGACTCAGAAAATCCAGCTCGTAA

>1400_S78_L001_R1_001.fastq_248_1b_5
CACCCACAGCAGCCCTAGTAGTATCGCAGTTACTCCGGATCCCACAAGCTGTCGTGGATATGGTGGCAGG
GGCCCACTGGGGAGTCCTGGCGGGCCTTGCTTACTATTCCATGGTGGGGAACTGGGCTAAGGTTTTGATT
GTGATGCTACTCTTTGCCGGGGTTGACGGGAATACCTACGCGACGGGGGGGGCAACGGGCTACACCACCC
GCGGGCTGGTGGGGCTCTTTTCGCCTGGGCCGACTCAGAAAATCCAGCTCGTAA

>1400_S78_L001_R1_001.fastq_249_1b_5
CACCCACAGCAGCCCTAGTAGTATCGCAGTTACTCCGGATCCCACAAGTTGTCGTGGATATGGTGGCAGG
GGCCCACTGGGGAGTCCTGGCGGGCCTTGCTTACTATTCCATGGTGGGGAACTGGGCTAAGGTTTTGATT
GTGATGCTACTCTTTGCCGGCGTTGACGGGAATACCTACGCGACGGGGGGGGCAACGGGCTACACCACCC
GCGGGCTGGTGGGGCTCTTTTCGCCTGGGCCGACTCAGAAAATCCAGCTCGTAA

>1400_S78_L001_R1_001.fastq_250_1b_5
CACCCACAGCAGCCCTAGTAGTATCGCAGTTACTCCGGATCCCACAAGCTGTCGTGGATATGGTGGCAGG
GGCCCACTGGGGAGTCCTGGCGGGCCTTGCTTACTATTCCATGGTGGGGAACTGGGCTAAGGTTTTGATT
GTGATGCTACTCTTTACCGGCGTTGACGGGAATACCTACGCGACGGGGGGGGCAACGGGCTACACCACCC
GCGGGCTGGTGGGGCTCTTTTCGCCTGGGCCGACTCAGAAAATCCAGCTCGTAA

>1400_S78_L001_R1_001.fastq_251_1b_5
CACCCACAGCAGCCCTAGTAGTATCGCAGTTACTCCGGATCCCACAAGCTGTCGTGGATATGGTGGCAGG
GGCCCACTGGGGAGTCCTGGCGGGCCTTGCTTACTATTCCATGGTGGGGAACTGGGCTAAGGTTTTGATT
GTGATGCTACTCTTTGCCGGCGTTGACGGGAATACCTATGCGACGGGGGGGGCAACGGGCTACACCACCC
GCGGGCTGGTGGGGCTCTTTTCGCCTGGGCCGACTCAGAAAATCCAGCTCGTGA

>1400_S78_L001_R1_001.fastq_252_1b_5
CACCCACAGCAGCCCTAGTAGTATCGCAGTTACTCCGGATCCCACAAGCTGTCGTGGATATGGTGGCAGG
GGCCCACTGGGGAGTCCTGGCGGGCCTTGCTTACTATTCCCTGGTGGGGAACTGGGCTAAGGTTTTGATT
GTGATGCTACTCTTTGCCGGCGTTGACGGGAATACCTACGCGACGGGGGGGGCAACGGGCTACACCACCC
GCGGGCTGGTGGGGCTCTTTTCGCCTGGGCCGACTCAGAAAATCCAGCTCGTAA

>1400_S78_L001_R1_001.fastq_253_1b_5
CACCCACAGCAGCCCTAGTGGTATCGCAGTTACTCCGGATCCCACAAGCTGTCGTGGATATGGTGGCAGG
GGCCCACTGGGGAGTCCTGGCGGGCCTTGCTTACTATTCCATGGTGGGGAACTGGGCTAAGGTTTTGATT
GTGATGCTACTCTTTGCCGGCGTTGACGGGAATACCTACGCGACGGGGGGAGCAACGGGCTACACCACCC
GCGGGCTGGTGGGGCTCTTTTCGCCTGGGCCGACTCAGAAAATCCAGCTCGTAA

>1400_S78_L001_R1_001.fastq_254_1b_5
CACCCACAGCAGCCCTAGTAGTATCGCAGTTACTCCGGATCCCACAAGCTGTCGTGGATATGGTGGCAGG
GGCCCACTGGGGAGTCCTGGCGGGCCTTGCTTACTATTCCATGGTGGGGAACTGGGCTAAGGTTTTGATT
GTGATGCTACTCTTTGCCGGCGTTGACGGGAACACCTACGCGACGGGGGGGGCAACGGGCTACACCCCCC
GCGGGCTGGTGGGGCTCTTTTCGCCTGGGCCGACTCAGAAAATCCAGCTCGTAA

>1400_S78_L001_R1_001.fastq_255_1b_5
CACCCACAGCAGCCCTAGTAGTATCGCAGTTACTCCGGATCCCACAAGCTGTCGTGGATATGGTGGCAGG
GGCCCACTGGGGAGTCCTGGCGGGCCTTGCTTACTATTCCATGGTGGGGAACTGGGCTAAGGTTTCGATT
GTGATGCTACTCTTTGCCGGCGTTGACGGGAATACCTACGCGACGGGGGGGGCAACGGGCTACACCACCC
GCGGGCTGGTGGGGCTCTTTTCGCCTGGGCCGACTCAGAAAATCCAGCTCGTAA

>1400_S78_L001_R1_001.fastq_256_1b_5
CACCCACAGCAGCCCTAGTAGTATCGCAGTTACTCCGGATCCCACAAGCTGTCGTGGATATGGTGGCAGG
GGCCCACTGGGGAGTCCTGGCGGGCCTTGCTTACTATTCCATGGTGGGGAACTGGGCTAAGGTTTTGATT
GTGATGCTACTCTTTGCCGGCGTTGACGGGAACACCTACGCGACGGGGGGGGCAACGGGCTACACCACCC
GCGGGCTGGGGGGGCTCTTTTCGCCTGGGCCGACTCAGAAAATCCAGCTCGTAA

>1400_S78_L001_R1_001.fastq_257_1b_5
CACCCACAGCAGCCCTAGTAGTATCGCAGTTACTCCGGATCCCACAAGCTGTCGTGGATATGGTGGCAGG
GGCCCACTGGGGAGTCCTGGCGGGCCTTGCTTACTACTCCATGGTGGGGAACTGGGCTAAGGTTTTGATT
GTGATGCTACTCTTTGCCGGCGTTGACGGGAATACCTATGCGACGGGGGGGGCAACGGGCTACACCACCC
GCGGGCTGGTGGGGCTCTTTTCGCCTGGGCCGACTCAGAAAATCCAGCTCGTAA

>1400_S78_L001_R1_001.fastq_258_1b_5
CACCCACAGCAGCCCTAGTAGTACCGCAGTTACTCCGGATCCCACAAGCTGTCGTGGATATGGTGGCAGG
GGCCCACTGGGGAGTCCTGGCGGGCCTTGCTTACTATTCCATGGTGGGGAACTGGGCTAAGGTTTTGATT
GTGATGCTACTCTTTGCCGGCGTTGACGGGAATACCTACGCGACGGGGGGGGCAACGGGCTACACCACCC
GCGGGCTGGTGGGGCTCTTTTCGCCTGGGCCGACTCAGAAAATCCAGCTCGTAA

>1400_S78_L001_R1_001.fastq_259_1b_5
CACCCACAGCAGCCCTAGTGGTATCGCAGTTACTCCGGATCCCACAAGCTGTCGTGGATATGGTGGCAGG
GGCCCACTGGGGAGTCCTGGCGGGCCTTGCTTACTATTCCATGGTGGGGAACTGGGCTAAGGTTTTGATT
GTGATGCTACTCTTTGCCGGCGTTGACGGGCACACCCGCGCGACCGGGGGGACAGTGAGCCACACCACCC
GCGGGTTGGCGAGGTTCTTTTCGCCTGGGCCGTCTCAGAGAATCCAGCTCGTAA

>1400_S78_L001_R1_001.fastq_260_1b_5
CACCCACAGCAGCCCTGGTAGTATCGCAGTTACTCCGGATCCCACAAGCTGTCGTGGATATGGTGGCAGG
GGCCCACTGGGGAGTCCTGGCGGGCCTTGCTTACTATTCCATGGTGGGGAACTGGGCTAAGGTTTTGATT
GTGATGCTACTCTTTGCCGGCGTTGACGGGAATACCTACGCGACGGGGGGGGCAACGGGCCACACCACCC
GCGGGCTGGTGGGGCTCTTTTCGCCTGGGCCGACTCAGAAAATCCAGCTCGTAA

>1400_S78_L001_R1_001.fastq_261_1b_5
CACCCACAGCAGCCCTAGTAGTATCGCAGTTACTCCGGATCCCACAAGCTGTCGTGGATATGGTGGCAGG
GGCCCACTGGGGAGTCCTGGCGGGCCTTGCTTACTATTCCATGGTGGGGAACTGGGCTAAGGTTTTGATT
GTGATGCTACTCTTTGCCGGCGTTGACGGGAATACCTACGCGACGGGGGGGGCAACGAGCTACACCACCC
GCGGGCTGGTGGGGCTCTTTTCGCCTGGGCCGACTCAGAAAATCCAGCTCGTAA

>1400_S78_L001_R1_001.fastq_262_1b_5
CACCTACAGCAGCCCTAGTAGTATCGCAGTTACTCCGGATCCCACAAGCCGTCGTGGATATGGTGGCAGG
GGCCCACTGGGGAGTCCTGGCGGGCCTTGCTTACTATTCCATGGTGGGGAACTGGGCTAAGGTTTTGATT
GTGATGCTACTCTTTGCCGGCGTTGACGGGAATACCTACGCGACGGGGGGGGGCAACGGGCTACACCACC
CGCGGGCTGGTGGGGCTCTTTTCGCCTGGGCCGACTCAGAAAATCCAGCTCGTAA

>1400_S78_L001_R1_001.fastq_263_1b_5
CACCCACAGCAGCCCTAGTAGTATCGCAGTTACTCCGGATCCCACAAGCTGTCGTGGATATGGTGGCAGG
GGCCCACTGGGGAGTCCTGGCGGGCCTTGCTTACTATTCCATGGTGGGGAACTGGGCTAAAGTTTTGATT
GTGATGCTACTCTTTGCCGGCGTTGACGGGAATACCTACGCGACGGGGGGGGCAACGGGCTACACCACCC
GCGGGCTGGTGGGGCTCTTTTCGCCTGGGCCGACTCAGAAAATCCAGCTCGTAA

>1400_S78_L001_R1_001.fastq_264_1b_5
CACCCACAGCAGCCCTAGTAGTATCGCAGTTACTCCGGATCCCACAAGCTGTCGTGGATATGGTGGCAGG
GGCCCACTGGGGAGTCCTGGCGGGCCTTGCTTACTATTCCATGGTGGGGAACTGGGCTAAGGTTTTGATT
GTGATGCTACTCTTTGCCGGCGTTGACGGGAATACCTACGCGACGGGGGGGGCAACGGGCTACACCACCC
GCGGGCTGGTGGGGCTCTTTTCGCCTGGGCCGACTCAGAAAATCCAGTTCGTAA

>1400_S78_L001_R1_001.fastq_265_1b_5
CACCTACAGCAGCCCTAGTAGTATCGCAGTTACTCCGGATCCCACAAGCTGTCGTGGATATGGTGGCAGG
GGCCCACTGGGGAGTCCTGGCGGGCCTTGCTTACTATTCCATGGTGGGGAACTGGGCTAAGGTTTTGATT
GTGATGCTACTCTTTGCCGGCGTTGACGGGAATACCTATGCGACGGGGGGGGCAACGGGCTACACCACCC
GCGGGCTGGTGGGGCTCTTTTCGCCTGGGCCGACTCAGAAAATCCAGCTCGTAA

>1400_S78_L001_R1_001.fastq_266_1b_5
CACCCACAGCAGCCCTAGTAGTATCGCAGTTACTCCGGATCCCACAAGCTGTCATGGATATGGTGGCAGG
GGCCCACTGGGGAGTCCTGGCGGGCCTTGCTTACTATTCCATGGTGGGGAACTGGGCTAAGGTTTTGATT
GTGATGCTACTCTTTGCCGGCGTTGACGGGAATACCTACGCGACGGGGGGGGCAACGGGCTACACCACCC
GCGGGCTGGTGGGGCTCTTTTCGCCTGGGCCGACTCAGAAAATCCAGCTCGTAA

>1400_S78_L001_R1_001.fastq_267_1b_5
CACCCACAGCAGCCCTAGTAGTATCGCAGTTACTCCGGATCCCACAAGCTGTCGTGGATATGGTGGCAGG
GGCCCACTGGGGAGTCCTGGCGGGCCTTGCTTACTATTCCATGGTGGGGAACTGGGCTAAGGTTTTGATT
GTGATGCTACTCTTTGCCGGCGTTGACGGGCACACCCGCGCGACGGGGGGGACAGTGAGCCACACCACCC
GCGGGTTGGCGAGGTTCTTTTCGCCCGGGCCGTCTCAGAGAATCCAGCTTGTAA

>1400_S78_L001_R1_001.fastq_268_1b_5
CACCCACAGCTGCCCTAGTAGTATCGCAGTTACTCCGGATCCCACAAGCTGTCGTGGATATGGTGGCAGG
GGCCCACTGGGGAGTCCTGGCGGGCCTTGCTTACTATTCCATGGTGGGGAACTGGGCTAAGGTTTTGATT
GTGATGCTACTCTTTGCCGGCGTTGACGGGAATACCTACGCGACGGGGGGGGCAACGGGCTACACCACCC
GCGGGCTGGTGGGGCTCTTTTCGCCTGGGCCGACTCAGAAAATCCAGCTCGTAA

>1400_S78_L001_R1_001.fastq_269_1b_5
CACCCACAGCAGCCCTAGTAGTATCGCAGTTACTCCGGATCCCACAAGCTGTCGTGGATATGGTGGCAGG
GGCCCACTGGGGAGTCCTGGCGGGCCTTGCTTACTATTCCATGGTGGGGAACTGGGCTAAGGTTTTGATT
GTGATGCTACTCTTTGCCGGCGTTGACGGGAATACCTACGCGACGGGGGGGGCAACGGGCTACACCACCC
GCGGGCTGGTGGGGCTCTTTTCGCCTGGGTCGACTCAGAAAATCCAGCTCGTAA

>1400_S78_L001_R1_001.fastq_270_1b_5
CACCCACAGCAGCCCTAGTAGTATCGCAGTTACTCCGGATCCCACAAGCCGTCGTGGATATGGTGGCAGG
GGCCCACTGGGGAGTCCTGGCGGGCCTTGCTTACTATTCCATGGTGGGGAACTGGGCTAAGGTTTTGATT
GTGATGCTACTCTTTGCCGGCGTTGACGGGAATACCTACGCGACGGGGGGGGCAACGGGCCACACCACCC
GCGGGCTGGTGGGGCTCTTTTCGCCTGGGCCGACTCAGAAAATCCAGCTCGTAA

>1400_S78_L001_R1_001.fastq_271_1b_5
CACCCACAGCAGCCCTAGTAGTATCGCAGTTACTCTGGATCCCACAAGCTGTCGTGGATATGGTGGCAGG
GGCCCACTGGGGAGTCCTGGCGGGCCTTGCTTACTATTCCATGGTGGGGAACTGGGCTAAGGTTTTGATT
GTGATGCTACTCTTTGCCGGCGTTGACGGGAATACCTACGCGACGGGGGGGGCAACGGGCTACACCACCC
GCGGGCTGGTGGGGCTCTTTTCGCCTGGGCCGACTCAGAAAATCCAGCTCGTAA

>1400_S78_L001_R1_001.fastq_272_1b_5
CACCCACAGCAGCCCTAGTAGTATCGCAGTTACTCCGGATCCCACAAGCTGTCGTGGATATGGTGGCAGG
GGCCCACCGGGGAGTCCTGGCGGGCCTTGCTTACTATTCCATGGTGGGGAACTGGGCTAAGGTTTTGATT
GTGATGCTACTCTTTGCCGGCGTTGACGGGAATACCTACGCGACGGGGGGGGCAACGGGCTACACCACCC
GCGGGCTGGTGGGGCTCTTTTCGCCTGGGCCGACTCAGAAAATCCAGCTCGTAA

>1400_S78_L001_R1_001.fastq_273_1b_5
CACCCACAGCAGCCCTAGTAGTATCGCAGTTACTCCGGATCCCACAAGCTGTCGTGGATATGGTGGCAGG
GGCCCACTGGGGAGTCCTGGCGGGTCTTGCTTACTATTCCATGGTGGGGAACTGGGCTAAGGTTTTGATT
GTGATGCTACTCTTTGCCGGCGTTGACGGGAATACCTACGCGACGGGGGGGGCAACGGGCTACACCACCC
GCGGGCTGGTGGGGCTCTTTTCGCCTGGGCCGACTCAGAAAATCCAGCTCGTAA

>1400_S78_L001_R1_001.fastq_274_1b_5
CACCCACAGCAGCCCTAGTAGTATCGCAGTTACTCCGGATCCCACAAGCTGTCGTGGATATGGTGGCAGG
GGCCCACTGGGGAGTCCTGGCGGGCCTTGCTTACTATTCCATGGTGGGGAACTGGGCTAAGGTTTTGATT
GTGATGCTACTCTTTGCCGGCGTTGACGGGAATACCTATGCGACGGGGGGGGCAACGGGCTACACCACCC
GCGGGCTGGGGGGGCTCTTTTCGCCTGGGCCGACTCAGAAAATCCAGCTCGTAA

>1400_S78_L001_R1_001.fastq_275_1b_5
CACCCACAGTAGCCCTAGTAGTATCGCAGTTACTCCGGATCCCACAAGCTGTCGTGGATATGGTGGCAGG
GGCCCACTGGGGAGTCCTGGCGGGCCTTGCTTACTATTCCATGGTGGGGAACTGGGCTAAGGTTTTGATT
GTGATGCTACTCTTTGCCGGCGTTGACGGGAATACCTACGCGACGGGGGGGGCAACGGGCTACACCACCC
GCGGGCTGGTGGGGCTCTTTTCGCCTGGGCCGACTCAGAAAATCCAGCTCGTAA
