# Supplementary material for: HCV transmission in high-risk communities in Bulgaria
Source: PLoS One. 2019 Mar 5;14(3):e0212350. doi: 10.1371/journal.pone.0212350 (PMC6400337; doi:10.1371/journal.pone.0212350)
Supplement: S1 File — (ZIP) [file pone.0212350.s002.zip › 1415_S37_L001_R1_001.fastq_1a_freq5.fas]

>1415_S37_L001_R1_001.fastq_1_1a_3374
CCCCTACAACGGCGCTGGTAGTGGCTCAGCTACTTAGGGTCCCGCAAGCCATCTTGGACATGATCGCTGG
TGCCCACTGGGGAGTCCTAGCGGGCATAGCGTATTTCTCCATGGCGGGCAACTGGGCGAAGGTCCTGGTA
GTGCTGTTGCTGTTTGCCGGCGTCGACGCAACCACCTACACCACCGGGGGGAGTGTTGCTGCCGCTACGG
CTAAATTCACCGACTTTTTCACTCCGGGCGCCAAGCAGAATATCCAGCTGATCA

>1415_S37_L001_R1_001.fastq_2_1a_1369
CCCCTACAACGGCGCTGGTAGTGGCTCAGCTACTTAGGGTCCCGCAAGCCATCTTGGACATGATCGCTGG
TGCCCACTGGGGAGTCCTAGCGGGCATAGCGTATTTCTCCATGGCGGGCAACTGGGCGAAGGTCCTGGTA
GTGCTGTTGCTGTTTGCCGGCGTCGACGCAACCACCTACACCACCGGGGGGAGTGTTGCTGCCGCTACGG
CCAAACTCACCGACTTTTTCACTCCGGGCGCCAAGCAGAATATCCAGCTGATCA

>1415_S37_L001_R1_001.fastq_3_1a_411
CCCCTACAACGGCGCTGGTAGTGGCTCAGCTACTTAGGGTCCCGCAAGCCATCTTGGACATGATCGCTGG
TGCCCACTGGGGAGTCCTAGCGGGCATAGCGTATTTCTCCATGGCGGGCAACTGGGCGAAGGTCCTGGTA
GTGCTGTTGCTGTTTGCCGGCGTCGACGCAACCACCTACACCACCGGGGGGAGTGTTGCTGCCGCTACGG
CTAAATTCACCGACTTTTTCACTCCGGGCGCCAAGCAGAATATCCAGCTGATTA

>1415_S37_L001_R1_001.fastq_4_1a_172
CTCCTACAACGGCGCTGGTAGTGGCTCAGCTACTTAGGGTCCCGCAAGCCATCTTGGACATGATCGCTGG
TGCCCACTGGGGAGTCCTAGCGGGCATAGCGTATTTCTCCATGGCGGGCAACTGGGCGAAGGTCCTGGTA
GTGCTGTTGCTGTTTGCCGGCGTCGACGCAACCACCTACACCACCGGGGGGAGTGTTGCTGCCGCTACGG
CTAAATTCACCGACTTTTTCACTCCGGGCGCCAAGCAGAATATCCAGCTGATCA

>1415_S37_L001_R1_001.fastq_5_1a_170
CTCCTACAACGGCGCTGGTAGTGGCTCAGCTACTTAGGGTCCCGCAAGCCATCTTGGACATGATCGCTGG
TGCCCACTGGGGAGTCCTAGCGGGCATAGCGTATTTCTCCATGGCGGGCAACTGGGCGAAGGTCCTGGTA
GTGCTGTTGCTGTTTGCCGGCGTCGACGCAACCACCTACACCACCGGGGGGAGTGTTGCTGCCGCTACGG
CCAAACTCACCGACTTTTTCACTCCGGGCGCCAAGCAGAATATCCAGCTGATCA

>1415_S37_L001_R1_001.fastq_6_1a_147
CCCCTACAACGGCGCTGGTAGTGGCTCAGCTACTTAGGGTCCCGCAAGCCATCTTGGACATGATCGCTGG
TGCCCACTGGGGAGTCCTAGCGGGCATAGCGTATTTCTCCATGGCGGGCAACTGGGCGAAGGTCCTGGTA
GTGCTGTTGCTGTTTGCCGGCGTCGACGCAACCACCTACACCACCGGGGGGAGTGTTGCTGCCGCTACGG
CCGGACTCACCAGGCTTTTCACTCCGGGCGCCAAGCAGAATATCCAGCTGATCA

>1415_S37_L001_R1_001.fastq_7_1a_128
CCCCTACAACGGCGCTGGTAGTGGCTCAGCTACTTAGGGTCCCGCAAGCCATCTTGGACATGATCGCTGG
TGCCCACTGGGGAGTCCTAGCGGGCATAGCGTATTTCTCCATGGCGGGCAACTGGGCGAAGGTCCTGGTA
GTGCTGTTGCTGTTTGCCGGCGTCGACGCAACCACCTACACCACCGGGGGGAGTGTTGCTGCCGCTACGG
CTAAATTCACCGACTTTTTCACTCCGGGCGCCAAGCAGAACATCCAGCTGATCA

>1415_S37_L001_R1_001.fastq_8_1a_122
CCCCTACAACGGCGCTGGTAGTGGCTCAGCTACTTAGGGTCCCGCAAGCCATCTTGGACATGATCGCTGG
TGCCCACTGGGGAGTCCTAGCGGGCATAGCGTATTTCTCCATGGCGGGCAACTGGGCGAAGGTCCTGGTA
GTGCTGTTGCTGTTTGCCGGCGTCGACGCAACCACCTACACCACCGGGGGGAGTGTTGCTGCCGCTACGG
CTAAATTCACCGACTTCTTCACTCCGGGCGCCAAGCAGAATATCCAGCTGATCA

>1415_S37_L001_R1_001.fastq_9_1a_74
CCCCTACAACGGCGCTGGTAGTGGCTCAGCTACTTAGGGTCCCGCAAGCCATCTTGGACATGATCGCTGG
TGCCCACTGGGGAGTCCTAGCGGGCGTAGCGTATTTCTCCATGGCGGGCAACTGGGCGAAGGTCCTGGTA
GTGCTGTTGCTGTTTGCCGGCGTCGACGCAACCACCTACACCACCGGGGGGAGTGTTGCTGCCGCTACGG
CTAAATTCACCGACTTTTTCACTCCGGGCGCCAAGCAGAATATCCAGCTGATCA

>1415_S37_L001_R1_001.fastq_10_1a_72
CCCCTACAACGGCGCTGGTAGTGGCTCAGCTACTTAGGGTCCCGCAAGCCATCTTGGACATGATCGCTGG
TGCCCACTGGGGAGTCCTAGCGGGCATAGCGTATTTCTCCATGGCGGGCAACTGGGCGAAGGTCCTGGTA
GTGCTGTTGCTGTTTGCCGGCGTCGACGCAACCACCTACACCACCGGGGGGAGTGTTGCTGCCGCTACGG
CTAAATTCACCGACTTTTTCACCCCGGGCGCCAAGCAGAATATCCAGCTGATCA

>1415_S37_L001_R1_001.fastq_11_1a_69
CCCCTACAACGGCGCTGGTAGTGGCTCAGCTACTTAGGGTCCCGCAAGCCATCTTGGACATGATCGCTGG
TGCCCACTGGGGAGTCCTAGCGGGCATAGCGTATTTCTCCATGGCGGGCAACTGGGCGAAGGTCCTGGTA
GTGCTGTTGCTGTTTGCCGGCGTCGACGCAACCACCTACACCACCGGGGGGAGTGTTGCTGCCGCTACGG
CCAAATTCACCGACTTTTTCACTCCGGGCGCCAAGCAGAATATCCAGCTGATCA

>1415_S37_L001_R1_001.fastq_12_1a_61
CCCCTACAACGGCGCTGGTAGTGGCTCAGCTACTTAGGGTCCCGCAAGCCATCTTGGACATGATCGCTGG
TGCCCACTGGGGAGTCCTAGCGGGCATAGCGTATTTCTCCATGGCGGGCAACTGGGCGAAGGTCCTGGTA
GTGCTGTTGCTGTTTGCCGGCGTCGACGCAACCACCTACACCACCGGGGGGAGTGTTGCTGCCGCTACGG
CCAAACTCACCGACTTTTTCACTCCGGGCGCCAAGCAGAATATCCAGCTGATTA

>1415_S37_L001_R1_001.fastq_13_1a_58
CCCCTACAACGGCGCTGGTAGTGGCTCAGCTACTTAGGGTCCCGCAAGCCATCTTGGACATGATCGCTGG
TGCCCACTGGGGAGTCCTAGCGGGCATAGCGTATTTCTCCATGGCGGGCAACTGGGCGAAGGTCCTGGTA
GTGCTGTTGCTGTTTGCCGGCGTCGACGCAACCACCTACACCACTGGGGGGAGTGTTGCTGCCGCTACGG
CTAAATTCACCGACTTTTTCACTCCGGGCGCCAAGCAGAATATCCAGCTGATCA

>1415_S37_L001_R1_001.fastq_14_1a_56
CCCCTACAACGGCGCTGGTAGTGGCTCAGCTACTTAGGGTCCCGCAAGCCATCTTGGACATGATCGCTGG
TGCCCACTGGGGAGTCCTAGCGGGCATAGCGTATTTCTCCATGGCGGGCAACTGGGCGAAGGTCCTGGTA
GTGCTGTTGCTGTTTGCCGGCGTCGACGCAACCACCTACACCACCGGGGGGAGTGTTGCTGCCGCTACGG
CTAAACTCACCGACTTTTTCACTCCGGGCGCCAAGCAGAATATCCAGCTGATCA

>1415_S37_L001_R1_001.fastq_15_1a_49
CCCCTACAACGGCGCTGGTAGTGGCTCAGCTACTTAGGGTCCCGCAAGCCATCTTGGACATGATCGCTGG
TGCCCACTGGGGAGTCCTAGCGGGCATAGCGTATTTCTCCATGGCGGGCAACTGGGCGAAGGTCCTGGTA
GTGCTGTTGCTGTTTGCCGGCGTCGACGCAACCACCTACACCACCGGGGGGAGTGTTGCTGCCGCTACGG
CTAAATTCACCGACTTTTTCACTCCGGGCGCCAAGCAGAATATTCAGCTGATCA

>1415_S37_L001_R1_001.fastq_16_1a_46
CCCCTACAACGGCGCTGGTAGTGGCTCAGCTACTTAGGGTCCCGCAAGCCATCTTGGACATGATCGCTGG
TGCCCACTGGGGAGTCCTAGCGGGCATAGCGTATTTCTCCATGGCGGGCAACTGGGCGAAGGTCCTGGTA
GTGCTGTTGCTGTTTGCCGGCGTCGACGCAACCACCTACACCACCGGGGGGAGTGTTGCTGCCGCTACGG
CTAAATTCACCGATTTTTTCACTCCGGGCGCCAAGCAGAATATCCAGCTGATCA

>1415_S37_L001_R1_001.fastq_17_1a_46
CCCCTACAACGGCGCTGGTAGTGGCTCAGCTACTTAGGGTCCCGCAAGCCATCTTGGACATGATCGCTGG
TGCCCACTGGGGAGTCCTAGCGGGCATAGCGTATTTCTCCATGGCGGGCAACTGGGCGAAGGTCCTGGTA
GTGCTGTTGCTGTTTGCCGGCGTCGACGCAACCACCTACACCACCGGGGGGAGTGTTGCTGCCGCTACGG
CTAAGTTCACCGACTTTTTCACTCCGGGCGCCAAGCAGAATATCCAGCTGATCA

>1415_S37_L001_R1_001.fastq_18_1a_44
CCCCTACAACGGCGCTGGTAGTGGCTCAGCTACTTAGGGTCCCGCAAGCCATCTTGGACATGATCGCTGG
TGCCCACTGGGGAGTCCTAGCGGGCATAGCGTATTTCTCCATGGCGGGCAACTGGGCGAAGGTCCTGGTA
GTGCTGTTGCTGTTTGCCGGCGTCGACGCGACCACCTACACCACCGGGGGGAGTGTTGCTGCCGCTACGG
CTAAATTCACCGACTTTTTCACTCCGGGCGCCAAGCAGAATATCCAGCTGATCA

>1415_S37_L001_R1_001.fastq_19_1a_41
CCCCTACAACGGCGCTGGTAGTGGCTCAGCTACTTAGGGTCCCGCAAGCCATCTTGGACATGATCGCTGG
TGCCCACTGGGGAGTCCTAGCGGGCATAGCGTATTTCTCCATGGCGGGCAACTGGGCGAAGGTCCTGGTA
GTGCTGTTGCTGTTTGCCGGCGTCGACGCAACCACCTACACCACCGGGGGGAGTGTTGCTGCCGCTACGG
CCAAACTCACCGACTTTTTCACTCCGGGCGCCAAGCAGAACATCCAGCTGATCA

>1415_S37_L001_R1_001.fastq_20_1a_41
CCCCTACAACGGCGCTGGTAGTGGCTCAGCTACTTAGGGTCCCGCAAGCCATCCTGGACATGATCGCTGG
TGCCCACTGGGGAGTCCTAGCGGGCATAGCGTATTTCTCCATGGCGGGCAACTGGGCGAAGGTCCTGGTA
GTGCTGTTGCTGTTTGCCGGCGTCGACGCAACCACCTACACCACCGGGGGGAGTGTTGCTGCCGCTACGG
CCAAACTCACCGACTTTTTCACTCCGGGCGCCAAGCAGAATATCCAGCTGATCA

>1415_S37_L001_R1_001.fastq_21_1a_41
CCCCTACAACGGCGCTGGTAGTGGCTCAGCTACTTAGGGTCCCGCAAGCCATCTTGGACATGATCGCTGG
TGCCCACTGGGGAGTCCTAGCGGGCATAGCGTATTTCTCCATGGCGGGCAACTGGGCGAAGGTCCTGGTA
GTGCTGCTGCTGTTTGCCGGCGTCGACGCAACCACCTACACCACCGGGGGGAGTGTTGCTGCCGCTACGG
CTAAATTCACCGACTTTTTCACTCCGGGCGCCAAGCAGAATATCCAGCTGATCA

>1415_S37_L001_R1_001.fastq_22_1a_37
CCCCTACAACGGCGCTGGTAGTGGCTCAGCTACTTAGGGTCCCGCAAGCCATCTTGGACATGATCGCTGG
TGCCCACTGGGGAGTCCTAGCGGGCATAGCGTATTTCTCCATGGCGGGCAACTGGGCGAAGGTCCTGGTG
GTGCTGTTGCTGTTTGCCGGCGTCGACGCAACCACCTACACCACCGGGGGGAGTGTTGCTGCCGCTACGG
CTAAATTCACCGACTTTTTCACTCCGGGCGCCAAGCAGAATATCCAGCTGATCA

>1415_S37_L001_R1_001.fastq_23_1a_36
CCCCTACAACGGCGCTGGTAGTGGCTCAGCTACTTAGGGTCCCGCAAGCCATCCTGGACATGATCGCTGG
TGCCCACTGGGGAGTCCTAGCGGGCATAGCGTATTTCTCCATGGCGGGCAACTGGGCGAAGGTCCTGGTA
GTGCTGTTGCTGTTTGCCGGCGTCGACGCAACCACCTACACCACCGGGGGGAGTGTTGCTGCCGCTACGG
CTAAATTCACCGACTTTTTCACTCCGGGCGCCAAGCAGAATATCCAGCTGATCA

>1415_S37_L001_R1_001.fastq_24_1a_35
CCCCCACAACGGCGCTGGTAGTGGCTCAGCTACTTAGGGTCCCGCAAGCCATCTTGGACATGATCGCTGG
TGCCCACTGGGGAGTCCTAGCGGGCATAGCGTATTTCTCCATGGCGGGCAACTGGGCGAAGGTCCTGGTA
GTGCTGTTGCTGTTTGCCGGCGTCGACGCAACCACCTACACCACCGGGGGGAGTGTTGCTGCCGCTACGG
CTAAATTCACCGACTTTTTCACTCCGGGCGCCAAGCAGAATATCCAGCTGATCA

>1415_S37_L001_R1_001.fastq_25_1a_33
CCCCTACAACGGCGCTGGTAGTGGCTCAGCTACTTAGGGTCCCGCAAGCCATCTTGGACATGATCGCTGG
TGCCCACTGGGGAGTCCTAGCGGGCATAGCGTATTTCTCCATGGCGGGCAACTGGGCGAAGGTCCTGGTA
GTGCTGTTGCTGTTTGCCGGCGTCGATGCAACCACCTACACCACCGGGGGGAGTGTTGCTGCCGCTACGG
CTAAGTTCACCGACTTTTTCACTCCGGGCGCCAAGCAGAATATCCAGCTGATCA

>1415_S37_L001_R1_001.fastq_26_1a_33
CCCCTACAACGGCGCTGGTAGTGGCTCAGCTACTTAGGGTCCCGCAAGCCATCTTGGACATGATCGCTGG
TGCCCACTGGGGAGTCCTAGCGGGCATAGCGTATTTCTCCATGGCGGGCAACTGGGCGAAGGTCCTGGTA
GTGCTGTTGCTGTTTGCCGGCGTCGACGCAACCACCTACACCACCGGGGGGAGTGTTGCTGCCGCTACGG
CCAGATTCACCGACTTTTTCACTCCGGGCGCCAAGCAGGATATCCAGCTGATCA

>1415_S37_L001_R1_001.fastq_27_1a_33
CCCCTACAACGGCGCTGGTAGTGGCTCAGCTACTTAGGGTCCCGCAAGCCATCTTGGACATGATCGCTGG
TGCCCACTGGGGAGTCCTAGCGGGCATAGCGTATTTCTCCATGGCGGGCAACTGGGCGAAGGTCCTGGTA
GTGCTGTTGCTGTTTGCCGGCGTCGACGCAACCACCTACACCACCGGGGGGAGTGTTGCCGCCGCTACGG
CTAAATTCACCGACTTTTTCACTCCGGGCGCCAAGCAGAATATCCAGCTGATCA

>1415_S37_L001_R1_001.fastq_28_1a_33
CCCCTACAACGGCGCTGGTAGTGGCTCAGCTACTTAGGGTCCCGCAAGCCATCTTGGACATGATCGCTGG
TGCCCACTGGGGAGTCCTAGCGGGCATAGCGTATTTCTCCATGGCGGGCAACTGGGCGAAGGTCCTGGTA
GTGCTGTTGCTGTTTGCCGGCGTCGACGCAACCACCTACACCACCGGGGGGAGTGTTGCTGCCGCTACGG
CCAAACTCACCGACTTCTTCACTCCGGGCGCCAAGCAGAATATCCAGCTGATCA

>1415_S37_L001_R1_001.fastq_29_1a_31
CCCCTACAACGGCGCTGGTAGTGGCTCAGCTACTTAGGGTCCCGCAAGCCATCTTGGACATGATCGCTGG
TGCCCACTGGGGAGTCCTAGCGGGCATAGCGTATTTCTCCATGGCGGGCAACTGGGCGAAGGTCCTGGTA
GTGCTGTTGCTGTTTGCCGGCGTCGACGCAACCACCTACACCACCGGGGGGAGTGTTGCTGCCGCTACGG
CTAAATTCACCGACTTTTTCACTCCGGGTGCCAAGCAGAATATCCAGCTGATCA

>1415_S37_L001_R1_001.fastq_30_1a_30
CCCCTACAACGGCGCTGGTAGTGGCTCAGCTACTTAGGGTCCCGCAAGCCATCTTGGACATGATCGCTGG
TGCCCACTGGGGAGTCCTAGCGGGCATAGCGTATTTCTCCATGGCGGGCAACTGGGCGAAGGTCCTGGTA
GTGCTGTTGCTGTTTGCCGGCGTCGACGCAACCACCTACACCACCGGGGGGAGTGTTGCTGCCGCTACGG
CTAAATTCACTGACTTTTTCACTCCGGGCGCCAAGCAGAATATCCAGCTGATCA

>1415_S37_L001_R1_001.fastq_31_1a_30
CCCCTACAACGGCGCTGGTAGTGGCTCAGCTACTTAGGGTCCCGCAAGCCATCTTGGACATGATCGCTGG
TGCCCACTGGGGAGTCCTAGCGGGCATAGCGTATTTCTCCATGGCGGGCAACTGGGCGAAGGTCCTGGTA
GTGCTGTTGCTGTTTGCCGGCGTCGACGCAACCACCTACACCACCGGGGGGAGTGTTGCTGCCGCTACGG
CCAAACTCACCGACCTTTTCACTCCGGGCGCCAAGCAGAATATCCAGCTGATCA

>1415_S37_L001_R1_001.fastq_32_1a_30
CCCCTACAACGGCGCTGGTAGTGGCTCAGCTACTTAGGGTCCCGCAAGCCGTCTTGGACATGATCGCTGG
TGCCCACTGGGGAGTCCTAGCGGGCATAGCGTATTTCTCCATGGCGGGCAACTGGGCGAAGGTCCTGGTA
GTGCTGTTGCTGTTTGCCGGCGTCGACGCAACCACCTACACCACCGGGGGGAGTGTTGCTGCCGCTACGG
CTAAATTCACCGACTTTTTCACTCCGGGCGCCAAGCAGAATATCCAGCTGATCA

>1415_S37_L001_R1_001.fastq_33_1a_29
CCCCTACAACGGCGCTGGTAGTGGCTCAGCTACTTAGGGTCCCGCAAGCCATCTTGGACATGATCGCTGG
TGCCCACTGGGGAGTCCTAGCGGGCATAGCGTATTTCTCCATGGCGGGCAATTGGGCGAAGGTCCTGGTA
GTGCTGTTGCTGTTTGCCGGCGTCGACGCAACCACCTACACCACCGGGGGGAGTGTTGCTGCCGCTACGG
CTAAATTCACCGACTTTTTCACTCCGGGCGCCAAGCAGAATATCCAGCTGATCA

>1415_S37_L001_R1_001.fastq_34_1a_28
CCCCTACAACGGCGCTGGTAGTGGCTCAGCTACTTAGGGTCCCGCAAGCCATCTTGGACATGATCGCTGG
CGCCCACTGGGGAGTCCTAGCGGGCATAGCGTATTTCTCCATGGCGGGCAACTGGGCGAAGGTCCTGGTA
GTGCTGTTGCTGTTTGCCGGCGTCGACGCAACCACCTACACCACCGGGGGGAGTGTTGCTGCCGCTACGG
CTAAATTCACCGACTTTTTCACTCCGGGCGCCAAGCAGAATATCCAGCTGATCA

>1415_S37_L001_R1_001.fastq_35_1a_27
CCCCTACAACGGCGCTGGTAGTGGCTCAGCTACTTAGGGTCCCGCAAGCCATCTTGGACATGATCGCTGG
TGCCCACTGGGGAGTCCTAGCGGGCATAGCGTATTTCTCCATGGCGGGCAACTGGGCGAAGGTCCTGGTA
GTGCTGTTGCTGTTTGCCGGCGTCGACGCAACCACCTACACCACCGGGGGGAGCGTTGCTGCCGCTACGG
CTAAATTCACCGACTTTTTCACTCCGGGCGCCAAGCAGAATATCCAGCTGATCA

>1415_S37_L001_R1_001.fastq_36_1a_27
CCCCTACAACGGCGCTGGTAGTGGCTCAGCTACTTAGGGTCCCGCAAGCCATCTTGGACATGATCGCTGG
TGCCCACTGGGGAGTCCTAGCGGGCATAGCGTATTTCTCCATGGCGGGCAACCGGGCGAAGGTCCTGGTA
GTGCTGTTGCTGTTTGCCGGCGTCGACGCAACCACCTACACCACCGGGGGGAGTGTTGCTGCCGCTACGG
CTAAATTCACCGACTTTTTCACTCCGGGCGCCAAGCAGAATATCCAGCTGATCA

>1415_S37_L001_R1_001.fastq_37_1a_27
CCCCTACAACGGCGCTGGTAGTGGCTCAGCTACTTAGGGTCCCGCAAGCCATCTTGGACATGATCGCTGG
TGCCCACTGGGGAGTCCTAGCGGGCATAGCGTATTTCTCCATGGCGGGCAACTGGGCGAAGGTCCTGGTA
GTGCTGTTGCTGTTTGCCGGCGTCGATGCAACCACCTACACCACCGGGGGGAGTGTTGCTGCCGCTACGG
CTAAATTCACCGACTTTTTCACTCCGGGCGCCAAGCAGAATATCCAGCTGATCA

>1415_S37_L001_R1_001.fastq_38_1a_27
CCCCTACGACGGCGCTGGTAGTGGCTCAGCTACTTAGGGTCCCGCAAGCCATCTTGGACATGATCGCTGG
TGCCCACTGGGGAGTCCTAGCGGGCATAGCGTATTTCTCCATGGCGGGCAACTGGGCGAAGGTCCTGGTA
GTGCTGTTGCTGTTTGCCGGCGTCGACGCAACCACCTACACCACCGGGGGGAGTGTTGCTGCCGCTACGG
CTAAATTCACCGACTTTTTCACTCCGGGCGCCAAGCAGAATATCCAGCTGATCA

>1415_S37_L001_R1_001.fastq_39_1a_26
CCCCTACAACGGCGCTGGTAGTGGCTCAGCTACTTAGGGTCCCGCAAGCCATCTTGGACATGATCGCTGG
TGCCCACTGGGGAGTCCTAGCGGGCATAGCGTATTTCTCCATGGTGGGCAACTGGGCGAAGGTCCTGGTA
GTGCTGTTGCTGTTTGCCGGCGTCGACGCAACCACCTACACCACCGGGGGGAGTGTTGCTGCCGCTACGG
CTAAATTCACCGACTTTTTCACTCCGGGCGCCAAGCAGAATATCCAGCTGATCA

>1415_S37_L001_R1_001.fastq_40_1a_26
CCCCTACAACGGCGCTGGTAGTAGCTCAGCTACTTAGGGTCCCGCAAGCCATCTTGGACATGATCGCTGG
TGCCCACTGGGGAGTCCTAGCGGGCATAGCGTATTTCTCCATGGCGGGCAACTGGGCGAAGGTCCTGGTA
GTGCTGTTGCTGTTTGCCGGCGTCGACGCAACCACCTACACCACCGGGGGGAGTGTTGCTGCCGCTACGG
CTAAATTCACCGACTTTTTCACTCCGGGCGCCAAGCAGAATATCCAGCTGATCA

>1415_S37_L001_R1_001.fastq_41_1a_25
CCCCTACAACGGCGCTGGTAGTGGCTCAGCTACTTAGGGTCCCGCAGGCCATCTTGGACATGATCGCTGG
TGCCCACTGGGGAGTCCTAGCGGGCATAGCGTATTTCTCCATGGCGGGCAACTGGGCGAAGGTCCTGGTA
GTGCTGTTGCTGTTTGCCGGCGTCGACGCAACCACCTACACCACCGGGGGGAGTGTTGCTGCCGCTACGG
CTAAATTCACCGACTTTTTCACTCCGGGCGCCAAGCAGAATATCCAGCTGATCA

>1415_S37_L001_R1_001.fastq_42_1a_25
CCCCTACAACGGCGCTGGTAGTGGCTCAGCTACTTAGGGTCCCGCAAGCCATCTTGGACATGATCGCTGG
TGCCCACTGGGGAGTCCTAGCGGGCATAGCGTATTTCTCCATGGCGGGCAACTGGGCGAAGGTCCTGGTA
GTGCTGTTGCTGTTTGCCGGCGTCGACGCAACCACCTACACCACCGGGGGGAGTGTTGCTGCCACTACGG
CTAAATTCACCGACTTTTTCACTCCGGGCGCCAAGCAGAATATCCAGCTGATCA

>1415_S37_L001_R1_001.fastq_43_1a_24
CCCCTACAACGGCGCTGGTAGTGGCTCAGCTACTTAGGGTCCCGCAAGCCATCTTGGACATGATCGCTGG
TGCCCACTGGGGAGTCCTAGCGGGCATAGCGTATTTCTCCATGGCGGGCAACTGGGCGAAGGTCCTGGTA
GTGCTGTTGCTGTTTGCCGGCGTCGACGCAACCACCTACACCACCGGGGGGAGTGTTGCTGCCGCTACGG
CTAAATTCACCGACTTTTTCACTCCGGGCGCCAAGCGGAATATCCAGCTGATCA

>1415_S37_L001_R1_001.fastq_44_1a_23
CCCCTACAACGGCGCTGGTAGTGGCTCAGCTACTTAGGGTCCCGCAAGCCATCTTGGACATGATCGCTGG
TGCCCACTGGGGAGTCCTAGCGGGCATAGCGTATTTCTCCATGGCGGGCAACTGGGCGAAGGTCCTGGTA
GTGCTGTTGCTGTTCGCCGGCGTCGACGCAACCACCTACACCACCGGGGGGAGTGTTGCTGCCGCTACGG
CTAAATTCACCGACTTTTTCACTCCGGGCGCCAAGCAGAATATCCAGCTGATCA

>1415_S37_L001_R1_001.fastq_45_1a_23
CCCCTACAACGGCGCTGGTAGTGGCTCAGCTACTTAGGGTCCCGCAAGCCATCTTGGACATGATCGCTGG
TGCCCACTGGGGAGTCCTAGCGGGCATAGCGTATTTCTCCATGGCGGGCAACTGGGCGAAGGTCCTGGTA
GTGCTGTTGCTGTTTGCCGGCGTCGACGCAACCACCTACACCACCGGGGGGAGTGTTGCTGCCGCTACGG
CTAAATTCACCGACTTTTTCACTCCAGGCGCCAAGCAGAATATCCAGCTGATCA

>1415_S37_L001_R1_001.fastq_46_1a_23
CTCCTACTACGGCGCTGGTAGTGGCTCAGCTACTTAGGGTCCCGCAAGCCGTCTTGGACATGATCGCTGG
TGCCCACTGGGGAGTCCTAGCGGGCATAGCGTATTTCTCCATGGCGGGCAACTGGGCGAAGGTCCTGGTA
GTGCTGTTGCTGTTTGCCGGCGTCGACGCAACCACCTACACCACCGGGGGGAGTGTTGCTGCCGCTACGG
CCAAACTCACCGACTTTTTCACTCCGGGCGCCAAGCAGAATATCCAGCTGATCA

>1415_S37_L001_R1_001.fastq_47_1a_22
CCCCTACAACGGCGCTGGTAGTGGCTCAGCTACTTAGGGTCCCGCAAGCCATCTTGGACATGATCGCTGG
TGCCCACTGGGGAGTCCTAGCGGGCATAGCGTATTTCTCCATGGCGGGCAACTGGGCGAAGGTCCTGGTA
GTGCTGTTGCTGTTTGCCGGCGTCGACGCAACCACCTACACCACCGGGGGAAGTGTTGCTGCCGCTACGG
CTAAATTCACCGACTTTTTCACTCCGGGCGCCAAGCAGAATATCCAGCTGATCA

>1415_S37_L001_R1_001.fastq_48_1a_22
CCCCTACAACGGCGCTGGTAGTGGCTCAGCTACTCAGGGTCCCGCAAGCCATCTTGGACATGATCGCTGG
TGCCCACTGGGGAGTCCTAGCGGGCATAGCGTATTTCTCCATGGCGGGCAACTGGGCGAAGGTCCTGGTA
GTGCTGTTGCTGTTTGCCGGCGTCGACGCAACCACCTACACCACCGGGGGGAGTGTTGCTGCCGCTACGG
CTAAATTCACCGACTTTTTCACTCCGGGCGCCAAGCAGAATATCCAGCTGATCA

>1415_S37_L001_R1_001.fastq_49_1a_21
CCCCTACAACGGCGCTGGTAGTGGCTCAGCTACTTAGGGTCCCGCAAGCCATCTTGGACATGATCGCTGG
TGCCCACTGGGGAGTCCTAGCGGGCATAGCGTATTTCTCCATGGCGGGCAACTGGGCGAAGGTCCTGGTA
GTGCTGTTGCTGTTTGCCGGCGTCGACGCAACCACCTACACCACCGGGGGGAGTGTTGCTGCCGCTACGG
CTAAATTCACCGACTTTTTCACTCCGGGCGCCAAGCAGAGTATCCAGCTGATCA

>1415_S37_L001_R1_001.fastq_50_1a_21
CCCCTACAACGGCGCTGGTAGTGGCTCAGCTACTTAGGGTCCCGCAAGCCATCTTGGACATGATCGCTGG
TGCCCACTGGGGAGTCCTAGCGGGCATAGCGTATTTCTCCATGGCGGGCAACTGGGCGAAGGTCCTGGTA
GTGCTGTTGCTGTTTGCCGGCGTCGACGCAACCACCTACACCACCGGGGGGAGTGTTGCTGCTGCTACGG
CCAAACTCACCGACTTTTTCACTCCGGGCGCCAAGCAGAATATCCAGCTGATCA

>1415_S37_L001_R1_001.fastq_51_1a_20
CCCCTACAACGGCGCTGGTAGTGGCTCAGCTACTTAGGGTCCCGCAAGCCATCTTGGACATGATCGCTGG
TGCCCACTGGGGAGTCCTAGCGGGCATAGCGTATTTCTCCATGGCGGGCAACTGGGCGAAGGTCCTGGTA
GTGCTGTTGCTGTTTGCCGGCGTCGACGCAACCACCTACACCACCGGGGGGAGTGTTGCTGCCGCTACGG
CTAAATTCACCGACTTTTTCACTCCGTGCGCCAAGCAGAATATCCAGCTGATCA

>1415_S37_L001_R1_001.fastq_52_1a_19
CCCCTACAACGGCGCTGGTAGTGGCTCAGCTACTTAGGGTCCCGCAAGCCATCTTGGACATGATCGCTAG
TGCCCACTGGGGAGTCCTAGCGGGCATAGCGTATTTCTCCATGGCGGGCAACTGGGCGAAGGTCCTGGTA
GTGCTGTTGCTGTTTGCCGGCGTCGACGCAACCACCTACACCACCGGGGGGAGTGTTGCTGCCGCTACGG
CCAAACTCACCGACTTTTTCACTCCGGGCGCCAAGCAGAATATCCAGCTGATCA

>1415_S37_L001_R1_001.fastq_53_1a_19
CCCCTACAACGGCGCTGGTAGTGGCTCAGCTACTTAGGGTCCCGCAAGCCATCTTGGACATGATCGCTGG
TGCCCACTGGGGAGTCCTAGCGGGCATAGCGTATTTCTCCATGGCGGGCAACTGGGCGAAGGTCCTGGTA
GTGTTGTTGCTGTTTGCCGGCGTCGACGCAACCACCTACACCACCGGGGGGAGTGTTGCTGCCGCTACGG
CTAAATTCACCGACTTTTTCACTCCGGGCGCCAAGCAGAATATCCAGCTGATCA

>1415_S37_L001_R1_001.fastq_54_1a_19
CCCCTACAACGGCGCTGGTAGTGGCTCAGCTACTTAGGGTCCCGCAAGCCATCTTGGACATGATCGCTGG
TGCCCACTGGGGAGTCCTAGCGGGCATAGCGTATTTCTCCATGGCGGGCAACTGGGCGAAGGTCCTGGTA
GTGCTGTTGCTGTTTGCCGGCGTCGACGCAACCACCTACACCATCGGGGGGAGTGTTGCTGCCGCTACGG
CTAAATTCACCGACTTTTTCACTCCGGGCGCCAAGCAGAATATCCAGCTGATCA

>1415_S37_L001_R1_001.fastq_55_1a_19
CCCCTACAACGGCGCTGGTAGTGGCTCAGCTACTTAGGGTCCCGCAAGCCATCTTGGACATGATCGCTGG
TGCCCACTGGGGAGTCCTAGCGGGCGTAGCGTATTTCTCCATGGCGGGCAACTGGGCGAAGGTCCTGGTA
GTGCTGTTGCTGTTTGCCGGCGTCGACGCAACCACCTACACCACCGGGGGGAGTGTTGCTGCCGCTACGG
CTAAATTCACCGACTTTTTCACTCCGGGCGCCAAGCAGAATATCCAGCTGATTA

>1415_S37_L001_R1_001.fastq_56_1a_19
CCCCTACAACGGCGCTGGTAGTGGCTCAGCTACTTAGGGTCCCGCAAGCCATCTTGGACATGATCGCTGG
TGCCCACTGGGGAGTCCTAGCGGGCATAGCGTATTTCTCCATGGCGGGCAACTGGGCGAAGGTCCTGGTA
GTGCTGTTGCTGTTTGCCGGCGTCGACGCAACCACCTACACCACCGGGGGGAGTGTTGCTGCCGCTACGG
CTAAATTCACCGACCTTTTCACTCCGGGCGCCAAGCAGAATATCCAGCTGATCA

>1415_S37_L001_R1_001.fastq_57_1a_19
CCCCTACAACGGCGCTGGTAGTGGCTCAGCTACTTAGGGTCCCGCAAGCCATCTTGGACATGATCGCTGG
TGCCCACTGGGGAGTCCTAGCGGGCATAGCGTATTTCTCCATGGCGGGCAACTGGGCGAAGGTCCTGGTA
GTGCTGTTGCTGTTTGCCGGCGTCGACGCAACCACCTACACCACCGGGGGGGGTGTTGCTGCCGCTACGG
CTAAATTCACCGACTTTTTCACTCCGGGCGCCAAGCAGAATATCCAGCTGATCA

>1415_S37_L001_R1_001.fastq_58_1a_19
CCCCTACAACGGCGCTGGTAGTGGCTCAGCTACTTAGGGTCCCGCAAGCCATCTTGGACATGATCGCTGG
TGCCCACTGGGGAGTCCTAGCGGGCATAGCGTATTTCTCCATGGCGGGCAACTGGGCGAAGGTCCTGGTA
GTGCTGTTGCTGTTTGCCGGCGTCGACGCAACCACCTACACCACCGGGGGGAGTGTTGCTGCCGCTACGG
CTAAATTCACCGACTTTTTCACTCCGGGCGCCAAGCAAAATATCCAGCTGATCA

>1415_S37_L001_R1_001.fastq_59_1a_19
CCCCTACAACGGCGCTGGTAGTGGCTCAGCTACTTAGGGTCCCGCAAGCCATCTTGGACATGATCGCTGG
TGCCCACTGGGGAGTCCTAGCAGGCATAGCGTATTTCTCCATGGCGGGCAACTGGGCGAAGGTCCTGGTA
GTGCTGTTGCTGTTTGCCGGCGTCGACGCAACCACCTACACCACCGGGGGGAGTGTTGCTGCCGCTACGG
CCAAACTCACCGACTTTTTCACTCCGGGCGCCAAGCAGAATATCCAGCTGATCA

>1415_S37_L001_R1_001.fastq_60_1a_19
CCCCTACAACGGCGCTGGTAGTGGCTCAGCTACTTAGGGTCCCGCAAGCCATCTTGGACATGATCGCTGG
TGCCCACTGGGGAGTCCTAGCGGGCATAGCGTATTTCTCCATGGCGGGCAACTGGGCGAAGGTCCTGGTA
GTGCTATTGCTGTTTGCCGGCGTCGACGCAACCACCTACACCACCGGGGGGAGTGTTGCTGCCGCTACGG
CTAAATTCACCGACTTTTTCACTCCGGGCGCCAAGCAGAATATCCAGCTGATCA

>1415_S37_L001_R1_001.fastq_61_1a_19
CTCCTACAACGGCGCTGGTAGTGGCTCAGCTACTTAGGGTCCCGCAAGCCATCTTGGACATGATCGCTGG
TGCCCACTGGGGAGTCCTAGCGGGCATAGCGTATTTCTCCATGGCGGGCAACTGGGCGAAGGTCCTGGTA
GTGCTGTTGCTGTTTGCCGGCGTCGACGCAACCACCTACACCACCGGGGGGAGTGTTGCTGCCGCTACGG
CTAAATTCACCGACTTTTTCACTCCGGGCGCCAAGCAGAATATCCAGCTGATTA

>1415_S37_L001_R1_001.fastq_62_1a_19
CCCCTACAACGGCGCTGGTAGTGGCTCAGCTACTTAGGGTCCCGCAAGCCATCTTGGACATGATCGCTGG
TGCCCACTGGGGAGTCCTAGCGGGCATAGCGTATTTCTCCATGGCGGGCAACTGGGCGAAGGTCCTGGTA
GTGCTGTTGCTGTTTGCCGGCGTCGACGCAGCCACCTACACCACCGGGGGGAGTGTTGCTGCCGCTACGG
CTAAATTCACCGACTTTTTCACTCCGGGCGCCAAGCAGAATATCCAGCTGATCA

>1415_S37_L001_R1_001.fastq_63_1a_18
CCCCTACAACGGCGCTGGTAGCGGCTCAGCTACTTAGGGTCCCGCAAGCCATCTTGGACATGATCGCTGG
TGCCCACTGGGGAGTCCTAGCGGGCATAGCGTATTTCTCCATGGCGGGCAACTGGGCGAAGGTCCTGGTA
GTGCTGTTGCTGTTTGCCGGCGTCGACGCAACCACCTACACCACCGGGGGGAGTGTTGCTGCCGCTACGG
CCAAACTCACCGACTTTTTCACTCCGGGCGCCAAGCAGAATATCCAGCTGATCA

>1415_S37_L001_R1_001.fastq_64_1a_18
CCCCTACAACGGCGCTGGTAGTGGCTCAGCTACTTAGGGTCCCGCAAGCCATCTTGGACATGATCGCTGG
TGCCCACTGGGGAGTCCTAGCGGGCATAGCGTATTTCTCCATGGCGGGCAACTGGGCGAAGGTCCTGGTA
GTGCTGTTGCTGTTTGCCGGCGTCGACGCGACCACCTACACCACCGGGGGGAGTGTTGCTGCCGCTACGG
CCAAACTCACCGACTTTTTCACTCCGGGCGCCAAGCAGAATATCCAGCTGATCA

>1415_S37_L001_R1_001.fastq_65_1a_18
CCCCTACAACGGCGCTGGTAGTGGCTCAGCTACTTAGGGTCCCGCAAGCCATCTTGGACATGATCGCTGG
TGCCCACTGGGGAGTCCTAGCGGGCATAGCGTATTTCTCCATGGCGGGCAACTGGGCGAAGGTCCTGGTA
GTGCTGTTGCTGTTTGCCGGCGTCGACGCAACCACTTACACCACCGGGGGGAGTGTTGCTGCCGCTACGG
CTAAATTCACCGACTTTTTCACTCCGGGCGCCAAGCAGAATATCCAGCTGATCA

>1415_S37_L001_R1_001.fastq_66_1a_18
CCCCTACAACGGCGCTGGTAGTGGCTCAGCTACTTAGGGTCCCGCAAGCCATCTTGGACATGATCGCTGG
TGCCCACTGGGGAGCCCTAGCGGGCATAGCGTATTTCTCCATGGCGGGCAACTGGGCGAAGGTCCTGGTA
GTGCTGTTGCTGTTTGCCGGCGTCGACGCAACCACCTACACCACCGGGGGGAGTGTTGCTGCCGCTACGG
CTAAATTCACCGACTTTTTCACTCCGGGCGCCAAGCAGAATATCCAGCTGATCA

>1415_S37_L001_R1_001.fastq_67_1a_17
CCCCTACAACGGCGCTGGTAGTGGCTCAGCTACTTAGGGTCCCGCAAGCCATCTTGGACATGATCGCTGG
TGCCCACTGGGGAGTCCTAGCGGGCATAGCGTATTTCTCCATGGCGGGCAACTGGGCGAAGGTCCTGGTA
GTGCTGTTGCTGTTTGCCGGCGTCGACGCAACCACCTATACCACCGGGGGGAGTGTTGCTGCCGCTACGG
CTAAATTCACCGACTTTTTCACTCCGGGCGCCAAGCAGAATATCCAGCTGATCA

>1415_S37_L001_R1_001.fastq_68_1a_17
CCCCTACAACGGCGCTGGTAGTGGCTCAGCTACTTAGGGTCCCGCAAGCCATCTTGGACATGATCGCTGG
TGCCCACTGGGGAGTCCTAGCGGGCATAGCGTATTTCTCCATGGCGGGCAACTGGGCGAAGGTCCTGGTA
GTGCTGTTGCTGTTTGCCGGCGTCGACGCAACCACCTACACCACCGGGGGGAGTGTTGCTGCCGCTACGG
CTAAATTCACCGACTTCTTCACTCCGGGCGCCAAGCAGAATATCCAGCTGATTA

>1415_S37_L001_R1_001.fastq_69_1a_17
CCCCTACAACGGCGCTGGTAGTGGCTCAGCTACTTAGGGTCCCGCAAGCCATCTTGGACATGATCGCTGG
TGCCCACTGGGGAGTCCTAGCGGGCATAGCGTATTTCTCCATGGCGGGCAACTGGGCGAAGGTCCTGGTA
GTGCTGTTGCTGTTTGCCGGCGTCGACGCAACCACCTACACCACCGGGGGGAGTGTTGCTGCCGCTACGG
CTAAATTCACCGACTTTCTCACTCCGGGCGCCAAGCAGAATATCCAGCTGATCA

>1415_S37_L001_R1_001.fastq_70_1a_17
CCCCTACAACGGCGCTGGTAGTGGCTCAGCTACTTAGGGTCCCGCAAGCCATCTTGGACATGATCGCTGG
TGCCCACTGGGGAGTCCTAGCGGGCATAGCGTATTTCTCCATGGCGGGCAACTGGGCGAAGGTCCTGGTA
GTGCTGTTGCTGTTTGCCGGCGTCGACGCAACCACCTACACCACCGGGGGGAGTGTCGCTGCCGCTACGG
CCAAACTCACCGACTTTTTCACTCCGGGCGCCAAGCAGAATATCCAGCTGATCA

>1415_S37_L001_R1_001.fastq_71_1a_17
CCCCTACAACGGCGCTGGTAGTGGCTCAGCTACTTAGGGTCCCGCAAGCCATCTTGGACATGATCGCTGG
TGCTCACTGGGGAGTCCTAGCGGGCATAGCGTATTTCTCCATGGCGGGCAACTGGGCGAAGGTCCTGGTA
GTGCTGTTGCTGTTTGCCGGCGTCGACGCAACCACCTACACCACCGGGGGGAGTGTTGCTGCCGCTACGG
CTAAATTCACCGACTTTTTCACTCCGGGCGCCAAGCAGAATATCCAGCTGATCA

>1415_S37_L001_R1_001.fastq_72_1a_17
CCCCTACAACGGCGCTGGTAGTGGCTCAGCTACTTAGGGTCCCGCAAGCCATCTTGGACATGATCGCTGG
TGCCCACTGGGGAGTCCTAGCGGGCATAGCGTATTTCTCCATGGCGGGCAACTGGGCGAAGGTCCTGGTA
GTGCTGTTGCTGTTTGCCGGCGTCGACGCAACCACCTACACCACCGGGGGGAGTGTTGCTGCCGCTACGG
CTAAATTTACCGACTTTTTCACTCCGGGCGCCAAGCAGAATATCCAGCTGATCA

>1415_S37_L001_R1_001.fastq_73_1a_17
CCCCTACAACGGCGCTGGTAGTGGCTCAGCTACTTAGGGTCCCGCAAGCCATCTTGGACGTGATCGCTGG
TGCCCACTGGGGAGTCCTAGCGGGCATAGCGTATTTCTCCATGGCGGGCAACTGGGCGAAGGTCCTGGTA
GTGCTGTTGCTGTTTGCCGGCGTCGACGCAACCACCTACACCACCGGGGGGAGTGTTGCTGCCGCTACGG
CTAAATTCACCGACTTTTTCACTCCGGGCGCCAAGCAGAATATCCAGCTGATCA

>1415_S37_L001_R1_001.fastq_74_1a_17
CCCCTACAACGGCGCTGGTAGTGGCTCAGCTACTTAGGGTCCCGCAAGCCATCTTGGACATGATCGCTGG
TGCCCACTGGGGAGTCCTAGCGGGCATAGCGTATTTCTCCATGGCGGGCAACTGGGCGAAGGTCCTGGTA
GTGCTGTTGCTGTTTGCCGGCGTCGACGCAACCACCTACACCACCGGGGGGAGTGTTGCTGCCGCTACGG
CCAAACTCACCAACTTTTTCACTCCGGGCGCCAAGCAGAATATCCAGCTGATCA

>1415_S37_L001_R1_001.fastq_75_1a_17
CCCCTACAACGGCGCTGGTAGTGGCTCAGCTACTTAGGGTCCCGCAAGCCATCTTGGACATGATCGCTGG
TGCCCACTGGGGAGTCCTAGCGGGCATAGCGTATTTCTCCATGGCGGGCAACTGGGCGAAGGTCCTGGTA
GTGCTGTTGCTGTTTGCCGGCGTCGACGCAACCACCTACACCACCGGGGGGAGTGTTGCTGCCGCTACAG
CTAAATTCACCGACTTTTTCACTCCGGGCGCCAAGCAGAATATCCAGCTGATCA

>1415_S37_L001_R1_001.fastq_76_1a_17
CCCCTACAACGGCGCTGGTAGTGGCTCAGCTACTTAGGGTCCCGCAAGCCATCTTGGACATGATCGCTGG
TGCCCACTGGGGAGTCCTAGCGGGCATAGCGTATTTCTCCATGGCGGGCAACTGGGCGAAGGTCCTGGTA
GTGCTGTTGCTGTTTGCCGGCGTCGACGCAACCACCTACACCACCGGGGGGAGTGTTGCTGCCGCTACTG
CTAAATTCACCGACTTTTTCACTCCGGGCGCCAAGCAGAATATCCAGCTGATTA

>1415_S37_L001_R1_001.fastq_77_1a_17
CCCCTACAACGGCGCTGGTAGTGGCTCAGCTACTTAGGGTCCCGCAAGCCATCTTGGACATGATCGCTGG
TGCCCACTGGGGAGTCCTAGCGGGCATAGCGTATTTCTCCATGGCGGGCAACTGGGCGAAGGTCCTGGTA
GTGCTGTTGCTGTTTGCCGGCGTCAACGCAACCACCTACACCACCGGGGGGAGTGTTGCTGCCGCTACGG
CTAAATTCACCGACTTTTTCACTCCGGGCGCCAAGCAGAATATCCAGCTGATCA

>1415_S37_L001_R1_001.fastq_78_1a_17
CCCCTACAACGGCGCTGGTAGTGGCTCAGCTACTTAGGGTCCCGCAAGCCATCTTGGACATGATCGCTGG
TGCCCACTGGGGAGTCCTAGCGGGCATAGCGTATTTCTCCATGGCGGGCAACTGGGCGAAGGTCCTGGTA
GTGCTGTTGCTGTTTGCCGGCGTCGACGCAACCACCTACACCACCGGGGGGAGTGTTGCTGCCGCTACGG
CTAAATTCACCGACTTTTTCGCTCCGGGCGCCAAGCAGAATATCCAGCTGATCA

>1415_S37_L001_R1_001.fastq_79_1a_16
CCCCTACAACGGCGCTGGTAGTGGCTCAGCTACTTAGGGTCCCGCAAGCCATCTTGGACATGATCGCTGG
TGCCCACTGGGGAGTCCTAGCGGGCATAGCGTATTTCTCCATGGCGGGCAACTGGGCGAAGGTCCTGGTA
GTGCTGTTGCTGTTTGCCGGCGTCGACGCAACCACCTACACCACCGGGGGGAGTGTTGCTGCCGCTACGG
CTAAATTCACCGACTTTTTCACTCCGGGCGCCAAGCAGGATATCCAGCTGATCA

>1415_S37_L001_R1_001.fastq_80_1a_16
CCCCTACAACGGCGCTGGTAGTGGCTCAGCTACTTAGGGTCCCGCAAGCCATCTTGGACATGATCGCTGG
TGCCCACTGGGGAGTCCTAGCGGGCATAGCGTATTTCTCCATGGCGGGCAACTGGGCGAAGGTCCTGGTA
GTGCTGTTGCTGTTTGCCGGCGTCGACGCAACCACCTACACCACCGGGGGGAGTGTTGCTGCCGCTACGG
CTAAATTCGCCGACTTTTTCACTCCGGGCGCCAAGCAGAATATCCAGCTGATCA

>1415_S37_L001_R1_001.fastq_81_1a_16
CCCCTACAACGGCGCTGGTAGTGGCTCAGCTACTTAGGGCCCCGCAAGCCATCTTGGACATGATCGCTGG
TGCCCACTGGGGAGTCCTAGCGGGCATAGCGTATTTCTCCATGGCGGGCAACTGGGCGAAGGTCCTGGTA
GTGCTGTTGCTGTTTGCCGGCGTCGACGCAACCACCTACACCACCGGGGGGAGTGTTGCTGCCGCTACGG
CTAAATTCACCGACTTTTTCACTCCGGGCGCCAAGCAGAATATCCAGCTGATCA

>1415_S37_L001_R1_001.fastq_82_1a_16
CCCCTACAACGGCGCTGGTAGTGGCTCAGCTACTTAGGGTCCCGCAAGCCATCTTGGACATGATCGCTGG
TGCCCACTGGGGAGTCCTAGCGGGCATAGCGTATTTCTCCATGGCGGGCAACTGGGCGAAGGTCCTGGTA
GTGCTGTTGCTGTTTGCCGGCGTCGACGCAACCACCCACACCACCGGGGGGAGTGTTGCTGCCGCTACGG
CTAAATTCACCGACTTTTTCACTCCGGGCGCCAAGCAGAATATCCAGCTGATCA

>1415_S37_L001_R1_001.fastq_83_1a_16
CCCCTACAACGGCGCTGGTAGTGGCTCAGCTACTTAGGGTCCCGCAAGCCATCTTGGACATGATCGCTGG
TGCCCACTGGGGAGTCCTAGCGGGCATAGCGTATTTCTCCATGGCGGGCAACTGGGCGAAGGTCCTGGTA
GTGCTGTTGCTGTTTGCCGGCGTCGACGCAACCACCTACACCACCGGGGGGAGTGTTGCTGCCGCTACGG
CTAAATTCACCGGCTTTTTCACTCCGGGCGCCAAGCAGAATATCCAGCTGATCA

>1415_S37_L001_R1_001.fastq_84_1a_16
CCCCTACAACGGCGCTGGTAGTGGCTCAGCTACTTAGGGTCCCGCAAGCCACCTTGGACATGATCGCTGG
TGCCCACTGGGGAGTCCTAGCGGGCATAGCGTATTTCTCCATGGCGGGCAACTGGGCGAAGGTCCTGGTA
GTGCTGTTGCTGTTTGCCGGCGTCGACGCAACCACCTACACCACCGGGGGGAGTGTTGCTGCCGCTACGG
CTAAATTCACCGACTTTTTCACTCCGGGCGCCAAGCAGAATATCCAGCTGATCA

>1415_S37_L001_R1_001.fastq_85_1a_16
CCCCTACAACGGCGCTGGTAGTGGCTCAGCTACTTAGGGTCCCGCAAGCCATCTTGGACATGATCGCTGG
TGCCCACTGGGGAGTCCTAGCGGGCATAGCGTATTTCTCCATGGTGGGCAACTGGGCGAAGGTCCTGGTA
GTGCTGTTGCTGTTCGCCGGCGTCGACGCAACCACCTACACCACCGGGGGGAGTGTTGCTGCCGCTACGG
CCAAACTCACCGACTTTTTCACTCCGGGCGCCAAGCAGAATATCCAGCTGATCA

>1415_S37_L001_R1_001.fastq_86_1a_16
CCCCTACAACGGCGCTGGTAGTGGCTCAGCTACTTAGGGTCCCGCAAGCCATCTTGGACATGATCGCTGG
TGCCCACTGGGGAGTCCTAGCGGGCATAGCGTATTTCTCCATGGCGGGCAACTGGGCGAAGGTCCTGGTA
GTGCTGTTGCTGTTTGCCGGCGTCGACGCAACCACCTACACCACAGGGGGGAGTGTTGCTGCCGCTACGG
CTAAATTCACCGACTTTTTCACTCCGGGCGCCAAGCAGAATATCCAGCTGATCA

>1415_S37_L001_R1_001.fastq_87_1a_16
CCCCTACAACGGCGCTGGTAGTGGCTCAGCTACTTAGGGTCCCGCAAGCCATCTTGGACATGATCGCTGG
TGCCCACTGGGGAGTCCTAGCGGGCATAGCGTATTTCTCCATGGCGGGCAACTGGGCGAAGGTCCTGGTA
GTGCTGTTGCTATTTGCCGGCGTCGACGCAACCACCTACACCACCGGGGGGAGTGTTGCTGCCGCTACGG
CTAAATTCACCGACTTTTTCACTCCGGGCGCCAAGCAGAATATCCAGCTGATCA

>1415_S37_L001_R1_001.fastq_88_1a_16
CCCCTACAACGGCGCTGGTAGTGGCTCAGCTACTTAGGGTCCCGCAAGCCATCTTGGACATGATCGCTGG
TGCCCACTGGGGAGTCCTAGCGGGCATAGCGTATTTCTCCATGGCGGGCAACTGGGCGAAGGTCCTGGTA
GTGCTGTTGCTGTTTGCCGGCGTCGACGCAACCACCTACACCACCGGGGGGAGTGTTGCTGCCGCTACGG
CTAAATTCACCGACTTTTTCACTCCGGGCGCCAAGCAGAATGTCCAGCTGATCA

>1415_S37_L001_R1_001.fastq_89_1a_16
CCCCTACAACGGCGCTGGTAGTGGCTCAGCTACTTAGGGTCCCGCAAGCCATCTTGGGCATGATCGCTGG
TGCCCACTGGGGAGTCCTAGCGGGCATAGCGTATTTCTCCATGGCGGGCAACTGGGCGAAGGTCCTGGTA
GTGCTGTTGCTGTTTGCCGGCGTCGACGCAACCACCTACACCACCGGGGGGAGTGTTGCTGCCGCTACGG
CTAAATTCACCGACTTTTTCACTCCGGGCGCCAAGCAGAATATCCAGCTGATCA

>1415_S37_L001_R1_001.fastq_90_1a_16
CCCCTACAACGGCGCTGGTAGTGGCTCAGCTACTTAGGGTCCCGCAAGCCATCTTGGACATGATCGCTGG
TGCCCACTGGGGAGTCCTAGCGGGCATAGCGTATTTCCCCATGGCGGGCAACTGGGCGAAGGTCCTGGTA
GTGCTGTTGCTGTTTGCCGGCGTCGACGCAACCACCTACACCACCGGGGGGAGTGTTGCTGCCGCTACGG
CTAAATTCACCGACTTTTTCACTCCGGGCGCCAAGCAGAATATCCAGCTGATCA

>1415_S37_L001_R1_001.fastq_91_1a_16
CCCCTACAACGGCGCTGGTAGTGGCTCAGCTACTTAGGGTCCCGCAAGCCATCTTGGACATGATCGCTGG
TGCCCACTGGGGAGTCCTAGCGGGCATAGCGTATTTCTCCATGGCGGGCAACTGGGCGAAGGTCCTGGTA
GTGCTGTTGCTGTTTGCCGGCGTCGACGCAACCACCTACACCACCGGGGGGAGTGTTGCTGCCGCTACGG
CTAAATTCCCCGACTTTTTCACTCCGGGCGCCAAGCAGAATATCCAGCTGATCA

>1415_S37_L001_R1_001.fastq_92_1a_16
CCCCTACAACGGCGCTGGTAGTGGCTCAGCTACTTAGGGTCCCGCAAGCCATCTTGGACATGATCACTGG
TGCCCACTGGGGAGTCCTAGCGGGCATAGCGTATTTCTCCATGGCGGGCAACTGGGCGAAGGTCCTGGTA
GTGCTGTTGCTGTTTGCCGGCGTCGACGCAACCACCTACACCACCGGGGGGAGTGTTGCTGCCGCTACGG
CTAAATTCACCGACTTTTTCACTCCGGGCGCCAAGCAGAATATCCAGCTGATCA

>1415_S37_L001_R1_001.fastq_93_1a_16
CCCCTACAACGGCGCTGGTAGTGGCTCAGCTACTTAGGGTCCCGCAAGCCATCTTGGACATGATCGCTGG
TGCCCACTGGGGAGTCCTAGCGGGCATAGCGTATTTCTCCATGGCGGGCAACTGGGCGAAGGTCCTGGTA
GTGTTGTTGCTGTTTGCCGGCGTCGACGCAACCACCTACACCACCGGGGGGAGTGTTGCTGCCGCTACGG
CCAAACTCACCGACTTTTTCACTCCGGGCGCCAAGCAGAATATCCAGCTGATCA

>1415_S37_L001_R1_001.fastq_94_1a_16
CCCCTACAACGGCGCCGGTAGTGGCTCAGCTACTTAGGGTCCCGCAAGCCATCTTGGACATGATCGCTGG
TGCCCACTGGGGAGTCCTAGCGGGCATAGCGTATTTCTCCATGGCGGGCAACTGGGCGAAGGTCCTGGTA
GTGCTGTTGCTGTTTGCCGGCGTCGACGCAACCACCTACACCACCGGGGGGAGTGTTGCTGCCGCTACGG
CTAAATTCACCGACTTTTTCACTCCGGGCGCCAAGCAGAATATCCAGCTGATCA

>1415_S37_L001_R1_001.fastq_95_1a_15
CCCCTACAACGGCGCTGGTAGTGGCTCAGCTACTTAGGGTCCCGCAAGCCATCTTAGACATGATCGCTGG
TGCCCACTGGGGAGTCCTAGCGGGCATAGCGTATTTCTCCATGGCGGGCAACTGGGCGAAGGTCCTGGTA
GTGCTGTTGCTGTTTGCCGGCGTCGACGCAACCACCTACACCACCGGGGGGAGTGTTGCTGCCGCTACGG
CTAAATTCACCGACTTTTTCACTCCGGGCGCCAAGCAGAATATCCAGCTGATCA

>1415_S37_L001_R1_001.fastq_96_1a_15
CCCCTACAACGGCGCTGGTAGTGGCTCAGCTACTTAGGGTCCCGCAAGCCATCTTGGACATGATCGCTGG
TGCCCACTGGGGAGTCCTAGCGGGCATAGCGTATTTCTCCATGGCGGGCAACTGGGCGAAGGTCCTGGTA
GTGCTGTTGCTGTTTGCCGGCGTCGACGCAACCACCTACACCACCGGGGGAAGTGTTGCTGCCGCTACGG
CCAAACTCACCGACTTTTTCACTCCGGGCGCCAAGCAGAATATCCAGCTGATCA

>1415_S37_L001_R1_001.fastq_97_1a_15
CCCCTACAACGGCGCTGGTAGTGGCTCAGCTACTTAGGGTCCCGCAAGCCATCTTGGACATGATCGCTGG
TGCCCACTGGGGAGTCCTAGCGGGCATAGCGTATTTCTCCATGGCGGGCAACTGGGCGAAGGTCCTGGTA
GTGCTGTTGCTGTTTGCCGGCGTCGACGCAACCACCTACACCACCGGGGGGAGTGTTGCTGCCGCTACGG
CTAAATTCACCGACTTTTTCACTCCGGGCGCCAAGCAGAATATCCAACTGATCA

>1415_S37_L001_R1_001.fastq_98_1a_15
CCCCTACAACGGTGCTGGTAGTGGCTCAGCTACTTAGGGTCCCGCAAGCCATCTTGGACATGATCGCTGG
TGCCCACTGGGGAGTCCTAGCGGGCATAGCGTATTTCTCCATGGCGGGCAACTGGGCGAAGGTCCTGGTA
GTGCTGTTGCTGTTTGCCGGCGTCGACGCAACCACCTACACCACCGGGGGGAGTGTTGCTGCCGCTACGG
CTAAATTCACCGACTTTTTCACTCCGGGCGCCAAGCAGAATATCCAGCTGATCA

>1415_S37_L001_R1_001.fastq_99_1a_15
CCCCTACAACGGCGCTGGTAGTGGCTCAGCTACTTAGGGTCCCGCAAGCCATCTTGGACATGATCGCTGG
TGCCCACTGGGGAGTCCTAGCGGGCATAGCGTATTTCTCCATGGCGGGCAACTGGGCGAAGGTCCTGGTA
GTGCTGTTGCTGTTTGCCGGCGTCGACGCAACCACCTACACCACCGGGGGGAGTGTTGCTGCCGCTACGG
CTAAATTCACCGACTTTTTCACTCCGGGCGCTAAGCAGAATATCCAGCTGATCA

>1415_S37_L001_R1_001.fastq_100_1a_15
CCCCTACAACGGCGCTGGTAGTGGCTCAGCTACTTAGGGTCCCGCAAGCCATCTTGGACATGATCGCTGG
TGCCCACTGGGGAGTCCTAGCGGGCATAGCGTATTTCTCCATGGCGGGCAACTGGGCGAAGGTCCTGGTA
GTGCTGTTGCTGGTTGCCGGCGTCGACGCAACCACCTACACCACCGGGGGGAGTGTTGCTGCCGCTACGG
CTAAATTCACCGACTTTTTCACTCCGGGCGCCAAGCAGAATATCCAGCTGATCA

>1415_S37_L001_R1_001.fastq_101_1a_15
CCCCTACAACGGCGCTGGTAGTGGCTCAGCTACTTAGGGTCCCGCAAGCCATCTTGGACATGATCGCTGG
TGCCCACTGGGGAGTCCTAGCGGGCATAGCGTATTTCTCCATGGCGGGCAACTGGGCGAAGGTCCTGGTA
GTGCTGTTGCTGTTTGCCGGCGTCGACGCAACCACCTACACCACCGGGGGGAGTGTTGCTGCCGCCACGG
CTAAATTCACCGACTTTTTCACTCCGGGCGCCAAGCAGAATATCCAGCTGATCA

>1415_S37_L001_R1_001.fastq_102_1a_14
CCCCTACAACGGCACTGGTAGTGGCTCAGCTACTTAGGGTCCCGCAAGCCATCTTGGACATGATCGCTGG
TGCCCACTGGGGAGTCCTAGCGGGCATAGCGTATTTCTCCATGGCGGGCAACTGGGCGAAGGTCCTGGTA
GTGCTGTTGCTGTTTGCCGGCGTCGACGCAACCACCTACACCACCGGGGGGAGTGTTGCTGCCGCTACGG
CTAAATTCACCGACTTTTTCACTCCGGGCGCCAAGCAGAATATCCAGCTGATCA

>1415_S37_L001_R1_001.fastq_103_1a_14
CTCCTACAACGGCGCTGGTAGTGGCTCAGCTACTTAGGGTCCCGCAAGCCATCTTGGACATGATCGCTGG
TGCCCACTGGGGAGTCCTAGCGGGCATAGCGTATTTCTCCATGGCGGGCAACTGGGCGAAGGTCCTGGTA
GTGCTGTTGCTCTTTGCCGGCGTCGACGCAACCACCTACACCACCGGGGGGAGTGTTGCTGCCGCTACGG
CCAAACTCACCGACTTTTTCACTCCGGGCGCCAAGCAGAATATCCAGCTGATCA

>1415_S37_L001_R1_001.fastq_104_1a_14
CCCCTACAACGGCGCTGGTAATGGCTCAGCTACTTAGGGTCCCGCAAGCCATCTTGGACATGATCGCTGG
TGCCCACTGGGGAGTCCTAGCGGGCATAGCGTATTTCTCCATGGCGGGCAACTGGGCGAAGGTCCTGGTA
GTGCTGTTGCTGTTTGCCGGCGTCGACGCAACCACCTACACCACCGGGGGGAGTGTTGCTGCCGCTACGG
CTAAATTCACCGACTTTTTCACTCCGGGCGCCAAGCAGAATATCCAGCTGATCA

>1415_S37_L001_R1_001.fastq_105_1a_14
CCCCTACAACGGCGCTGGTAGTGGCTCAGCTACTTAGGGTCCCGCAAGCCATCTTGGATATGATCGCTGG
TGCCCACTGGGGAGTCCTAGCGGGCATAGCGTATTTCTCCATGGCGGGCAACTGGGCGAAGGTCCTGGTA
GTGCTGTTGCTGTTTGCCGGCGTCGACGCAACCACCTACACCACCGGGGGGAGTGTTGCTGCCGCTACGG
CTAAATTCACCGACTTTTTCACTCCGGGCGCCAAGCAGAATATCCAGCTGATCA

>1415_S37_L001_R1_001.fastq_106_1a_14
CCCCTACAACGGCGCTGGTAGTGGCTCAGCTACTTAGGGTCCCGCAAGCCATCTTGGACATGATCGCTGG
TGCCCACTGGGGAGTCCTAGCGGGCATAGCGTATTTCTCCATGGCGGGCAACTGGGCGAAGGTCCTGGTA
GTGCTGTTGCTGTTTGCCGGCGTCGACGCAACCACCTACACCACCGGGGGGAGTGTTGCTGCCGCTACGG
CCAAACTCACCAACTTTTTCACCCCGGGCGCCAAGCAGAATATCCAGCTGATCA

>1415_S37_L001_R1_001.fastq_107_1a_14
CCCCTACAACGGCGCTGGTAGTGGCTCAGCTACTTAGGGTCCCGCAAGCCATCTTGGACATGATCGCTGG
TGCCCACTGGGGAGTCCTAGCGGGCATAGCGTATTTCTCCATGGCGGGCAACTGGGCGAAGGTCCTGGTA
GTGCTGTTGCTGTTTGCCGGCGTCGACGCAACCACCTACACCACCGGGGGGAGTGTTGCCGCCGCTACGG
CCGGACTCACCAGGCTTTTCACTCCGGGCGCCAAGCAGAATATCCAGCTGATCA

>1415_S37_L001_R1_001.fastq_108_1a_14
CCCCTACAACGGCGCTGGTAGTGGCTCAGCTACTTAGGGTCCCGCAAGCCATCTTGGACATGATCGCTGG
TGCCCACTGGGGAGTCCTAGCGGGCATAGCGTATTTCTCCATGGCGGGCAACTGGGCGAAGGTCCTGGTA
GTGCTGTTGCTGTTTGCCGGCGTCGACGCAACCACCTACACCACCGGGGGGAGTGTTGCTGCCGCTACGG
CCGGACTCACCAGGCTTTTCACTCCGGGCGCTAAGCAGAATATCCAGCTGATCA

>1415_S37_L001_R1_001.fastq_109_1a_14
CCCCTACAACGGCGCTGGTAGTGGCTCAGCTACTTAGGGTCCCGCAAGCCATCTTGGACATGATCGCTGG
TGCCCACTGGGGAGTCCTAGCGGGCATAGCGTATTTCTCCATGGCGGGCAACTGGGCGAAGGTCCTGGTA
GTGCTGTTGCTGTTTGCCGGCGTCGACGCAACCACCTACACCACCGGGGGGAGTGTTGCTGCCGCTACGG
CCAAACTCACCGACTTTTTTACTCCGGGCGCCAAGCAGAATATCCAGCTGATCA

>1415_S37_L001_R1_001.fastq_110_1a_14
CCCCTACAACGGCGCTGGTAGTGGCTCAGCTACTTAGGGTCCCGCAAGCCATCTTGGACATGATCGCTGG
TGCCCACTGGGGAGTCCTAGCGGGCATAGCGTATTCCTCCATGGCGGGCAACTGGGCGAAGGTCCTGGTA
GTGCTGTTGCTGTTTGCCGGCGTCGACGCAACCACCTACACCACCGGGGGGAGTGTTGCTGCCGCTACGG
CTAAATTCACCGACTTTTTCACTCCGGGCGCCAAGCAGAATATCCAGCTGATCA

>1415_S37_L001_R1_001.fastq_111_1a_14
CCCCTACAACGGCGCTGGTAGTGGCTCAGCTACTTAGGGTCCCGCAAGCCATCTTGGACATGATCGCTGG
TGCCCACTGGGGAGTCCTAGCGGGTATAGCGTATTTCTCCATGGCGGGCAACTGGGCGAAGGTCCTGGTA
GTGCTGTTGCTGTTTGCCGGCGTCGACGCAACCACCTACACCACCGGGGGGAGTGTTGCTGCCGCTACGG
CTAAATTCACCGACTTTTTCACTCCGGGCGCCAAGCAGAATATCCAGCTGATCA

>1415_S37_L001_R1_001.fastq_112_1a_14
CCCCTACAACGGCGCTGGTAGTGGCTCAGCTACTTAGGGTCCCGCAAGCCATCTTGGACATGATCGCTGG
TGCCCACTGGGGAGTCCTAGCGGGCATAGCGTATTTCTCCATGGCGGGCAACTGGGCGAAAGTCCTGGTA
GTGCTGTTGCTGTTTGCCGGCGTCGACGCAACCACCTACACCACCGGGGGGAGTGTTGCTGCCGCTACGG
CTAAATTCACCGACTTTTTCACTCCGGGCGCCAAGCAGAATATCCAGCTGATCA

>1415_S37_L001_R1_001.fastq_113_1a_14
CCCCTACAACGGCGCTGGTAGTGGCTCAGCTACTTAGGGTCCCGCAAGCCATCTTGGACATGATCGCTGG
TGCCCACTGGGGAGTCCTAGCGGGCATAGCGTATTTCTCCATGGCGGGCAACTGGGCGAAGGTCCTGGTA
GTGCTGTTGCTGTTTGCCGGCGTCGACGCATCCACCTACACCACCGGGGGGAGTGTTGCTGCCGCTACGG
CTAAATTCACCGACTTTTTCACTCCGGGCGCCAAGCAGAACATCCAGCTGATCA

>1415_S37_L001_R1_001.fastq_114_1a_14
CCCCTACAACGGCGCTGGTAGTGGCTCAGCTACTTAGGGTCCCGCAAGCCATCTTGGACATGGTCGCTGG
TGCCCACTGGGGAGTCCTAGCGGGCATAGCGTATTTCTCCATGGCGGGCAACTGGGCGAAGGTCCTGGTA
GTGCTGTTGCTGTTTGCCGGCGTCGACGCAACCACCTACACCACCGGGGGGAGTGTTGCTGCCGCTACGG
CTAAATTCACCGACTTTTTCACTCCGGGCGCCAAGCAGAATATCCAGCTGATCA

>1415_S37_L001_R1_001.fastq_115_1a_14
CCCCTACAACGGCGCTGGTAGTGGCTCAGCTACTTAGGGTCCCGCAAGCCATCTTGGACATGATCGCTGG
TGCCCACTGGGGAGTCCTAGCGGGCATAGCGTATTTCTCCATGGCGGGCAACTGGGCGAAGGTCCTGGTA
GTGCTGTTGCTGTTTGCCGGCGTCGACGCAACCACCTACACCACCGGGGGGAGTGCTGCTGCCGCTACGG
CTAAATTCACCGACTTTTTCACTCCGGGCGCCAAGCAGAATATCCAGCTGATCA

>1415_S37_L001_R1_001.fastq_116_1a_14
CCCCTACAACGGCGCTGGTAGTGGCTCAGCTACTTAGGGTCCCGCAAGCCATCTTGGACATGATCGCTGG
TGCCCACTGGGGAGTCCTAGCGGGCATAGCGTATTTCTCCATGGCGGGCAACTGGGCGAAGGTCCTGGTA
GTGCTGTTGCTGTTTGCCGGCGTTGACGCAACCACCTACACCACCGGGGGGAGTGTTGCTGCCGCTACGG
CTAAATTCACCGACTTTTTCACTCCGGGCGCCAAGCAGAATATCCAGCTGATCA

>1415_S37_L001_R1_001.fastq_117_1a_13
CCCCTACAACGGCGCTGGTAGTGGCTCAGCTACTTAGGGTCCCGCAAGCCATCTTGGACATGATCGCTGG
TGCCCACTGGGGAGTCCTAGCGGGCATAGCGTATTTCTCCATGGCGGGCAACTGGGCGAAGGTCCTGGTA
GTGCTGTTGCTGTTTGCCGGCGTCGACGCAACCACCTACGCCACCGGGGGGAGTGTTGCTGCCGCTACGG
CTAAATTCACCGACTTTTTCACTCCGGGCGCCAAGCAGAATATCCAGCTGATCA

>1415_S37_L001_R1_001.fastq_118_1a_13
CCCCTACAACGGCGCTGGTAGTGGCTCAGCTACTTAGGGTCCCGCAAGCCATCTTGGACATGATCGCTGG
TGCCCACTGGGGAGTCCTAGCGGGCATAGCGTATTTCTCCATGGCGGGCAACTGGGCGAAGGTCCTGGTA
GTGCTGTTGCTGTTTGCCGGCGCCGACGCAACCACCTACACCACCGGGGGGAGTGTTGCTGCCGCTACGG
CTAAATTCACCGACTTTTTCACTCCGGGCGCCAAGCAGAATATCCAGCTGATCA

>1415_S37_L001_R1_001.fastq_119_1a_13
CCCCCACAACGGCGCTGGTAGTGGCTCAGCTACTTAGGGTCCCGCAAGCCATCTTGGACATGATCGCTGG
TGCCCACTGGGGAGTCCTAGCGGGCATAGCGTATTTCTCCATGGCGGGCAACTGGGCGAAGGTCCTGGTA
GTGCTGTTGCTGTTTGCCGGCGTCGACGCAACCACCTACACCACCGGGGGGAGTGTTGCTGCCGCTACGG
CCAAACTCACCGACTTTTTCACTCCGGGCGCCAAGCAGAATATCCAGCTGATCA

>1415_S37_L001_R1_001.fastq_120_1a_13
CCCCTACAACGGCGCTGGTAGTGGCTCAGCTACTTAGGGTCCCGCAAGCCATTTTGGACATGATCGCTGG
TGCCCACTGGGGAGTCCTAGCGGGCATAGCGTATTTCTCCATGGCGGGCAACTGGGCGAAGGTCCTGGTA
GTGCTGTTGCTGTTTGCCGGCGTCGACGCAACCACCTACACCACCGGGGGGAGTGTTGCTGCCGCTACGG
CTAAATTCACCGACTTTTTCACTCCGGGCGCCAAGCAGAATATCCAGCTGATCA

>1415_S37_L001_R1_001.fastq_121_1a_13
CCCCTACAACGGCGCTGGTAGCGGCTCAGCTACTTAGGGTCCCGCAAGCCATCTTGGACATGATCGCTGG
TGCCCACTGGGGAGTCCTAGCGGGCATAGCGTATTTCTCCATGGCGGGCAACTGGGCGAAGGTCCTGGTA
GTGCTGTTGCTGTTTGCCGGCGTCGACGCAACCACCTACACCACCGGGGGGAGTGTTGCTGCCGCTACGG
CTAAATTCACCGACTTTTTCACTCCGGGCGCCAAGCAGAATATCCAGCTGATCA

>1415_S37_L001_R1_001.fastq_122_1a_13
CCCCTACAACGGCGCTGGTAGTGGCTCAGCTACTTAGGGTCCCGCAAGCCATCTTGGACATGATCGCTGG
TGCCCACTGGGGAGTCCTAGCGGGCATAGCGTATTTCTCCATGGCGGGCAACTGGGCGAAGGTCCTGGTA
GTGCTGTTGCTGTTTGCCGGCGTCGACGCAACCACCTACACCACCGGGGGGAGTGTTGCTGCCGCTACGG
CTAAATTCACCGACTTTTTCACTCCGGGCGCCAGGCAGAATATCCAGCTGATCA

>1415_S37_L001_R1_001.fastq_123_1a_13
CCCCTACAACGGCGCTGGTAGTGGCTCAGCTACTTAGGGTCCCGCAAGCCATCTTGGACATGATCGCTGG
TGCCCACTGGGGAGTCCTAGCGGGCATAGCGTATTTCTCCATGGCGGGCAACTGGGCGAAGGTCCTGGTA
GTGCTGCTGCTGTTTGCCGGCGTCGACGCAACCACCTACACCACCGGGGGGAGTGTTGCTGCCGCTACGG
CCAAACTCACCGACTTTTTCACTCCGGGCGCCAAGCAGAATATCCAGCTGATCA

>1415_S37_L001_R1_001.fastq_124_1a_13
CCCCTACAACGGCGCTGGTAGTGGCTCAGCTACTTAGGGTCCCGCAAGCCATCTTGGACATGATCGCTGG
TGCCCACTGGGGAGTCCTAGCGGGCATAGCGTATTTCTCCATGGCGGGCAACTGGGCGAAGGTCCTGGTA
GTGCTGTTGCTGTTTGCCGGCGTCGACGCAACCACCTACACCACCGGGGGGAGTGTTGCTGCCGCTACGG
CCAAACTCACCGACTTTTTCACTCCGGGCGCCAAGCAGGATATCCAGCTGATCA

>1415_S37_L001_R1_001.fastq_125_1a_13
CCCCTACAACGGCGCTGGTAGTGGCTCAGCTACTTAGGGTCCCGCAAGCCATCTTGGACATGATCGCTGG
TGCCCACTGGGGAGTCCTAGCGGGCATAGCGTACTTCTCCATGGCGGGCAACTGGGCGAAGGTCCTGGTA
GTGCTGTTGCTGTTTGCCGGCGTCGACGCAACCACCTACACCACCGGGGGGAGTGTTGCTGCCGCTACGG
CTAAATTCACCGACTTTTTCACTCCGGGCGCCAAGCAGAATATCCAGCTGATCA

>1415_S37_L001_R1_001.fastq_126_1a_13
CCCCTACAACGGCGCTGGTAGTGGCTCAGCTACTTAGGGTCCCGCAAGCCATCTTGGACATGATCGCTGG
TGCCCACTGGGGAGTCCTAGCGGGCATAGCGTATTTCTCCATGGCGGGCAACTGGGCGAAGGTCCTGGTA
GTGCTGTTGCTGTTTGCCGGCGTCGACGCAACCACCTACACCACCGGGGGGAGGGTTGCTGCCGCTACGG
CTAAATTCACCGACTTTTTCACTCCGGGCGCCAAGCAGAATATCCAGCTGATCA

>1415_S37_L001_R1_001.fastq_127_1a_13
CCCCTACAACGGCGCTGGTAGTGGCTCAGCTACTTAGGGTCCCGCAGGCCATCTTGGACATGATCGCTGG
TGCCCACTGGGGAGTCCTAGCGGGCATAGCGTATTTCTCCATGGCGGGCAACTGGGCGAAGGTCCTGGTA
GTGCTGTTGCTGTTTGCCGGCGTCGACGCAACCACCTACACCACCGGGGGGAGTGTTGCTGCCGCTACGG
CCAAACTCACCGACTTTTTCACTCCGGGCGCCAAGCAGAATATCCAGCTGATCA

>1415_S37_L001_R1_001.fastq_128_1a_13
CCCCTACAACGGCGCTGGTAGTGGCTCAGCTACTTAGGGTCCCGCAAGCCATCTTGGACATGATCGCCGG
TGCCCACTGGGGAGTCCTAGCGGGCATAGCGTATTTCTCCATGGCGGGCAACTGGGCGAAGGTCCTGGTA
GTGCTGTTGCTGTTTGCCGGCGTCGACGCAACCACCTACACCACCGGGGGGAGTGTTGCTGCCGCTACGG
CTAAATTCACCGACTTTTTCACTCCGGGCGCCAAGCAGAATATCCAGCTGATCA

>1415_S37_L001_R1_001.fastq_129_1a_13
CCCCTACAACGGCGCTGGTAGTGGCTCAGCTACTTAGGGTCCCGCAAGCTATCTTGGACATGATCGCTGG
TGCCCACTGGGGAGTCCTAGCGGGCATAGCGTATTTCTCCATGGCGGGCAACTGGGCGAAGGTCCTGGTA
GTGCTGTTGCTGTTTGCCGGCGTCGACGCAACCACCTACACCACCGGGGGGAGTGTTGCTGCCGCTACGG
CTAAATTCACCGACTTTTTCACTCCGGGCGCCAAGCAGAATATCCAGCTGATCA

>1415_S37_L001_R1_001.fastq_130_1a_13
CCCCTACAACGGCGCTGGTAGTGGCTCAGCTACTTAGGGTCCCGCAAGCCATCTTGGACATGATCGCTGG
TGCCCACTGGGGAGTCCTAGCGGGCATAGCGTATTTCTCCATGGCGGGCAACTGGGCGAAGGTCCTGGTA
GTGCTGTTGCTGTTCGCCGGCGTCGACGCAACCACCTACACCACCGGGGGGAGTGTTGCTGCCGCTACGG
CCAAACTCACCGACTTTTTCACTCCGGGCGCCAAGCAGAATATCCAGCTGATCA

>1415_S37_L001_R1_001.fastq_131_1a_13
CCCCTACAACGGCGCTGGTAGTGGCTCAGCTACTTAGGGTCCCGCAAGCCATCTTGGACATGATCGCTGG
TGCCCACTGGGGAGTCCTAGCGGGCATAGCGTATTTCTCCATGGCGGGCAACTGGGCGAAGGTCCTGGTA
GTGCTGTTGCTGTTTGCCGGCGTCGACGCAACCACCTACACCACCGGGGGGAGTGTTGCTGCCGCTACGG
CCAAACTCACCGACTTTTTCACTCCGGGCGCCAAGCAGAATATCCAGCTAATCA

>1415_S37_L001_R1_001.fastq_132_1a_13
CCCCTACAACGGCGCTGGTAGTGGCTCAGCTACTTAGGGTCCCGCAAGCCATCTTGGACATGATCGCTGA
TGCCCACTGGGGAGTCCTAGCGGGCATAGCGTATTTCTCCATGGCGGGCAACTGGGCGAAGGTCCTGGTA
GTGCTGTTGCTGTTTGCCGGCGTCGACGCAACCACCTACACCACCGGGGGGAGTGTTGCTGCCGCTACGG
CTAAATTCACCGACTTTTTCACTCCGGGCGCCAAGCAGAATATCCAGCTGATCA

>1415_S37_L001_R1_001.fastq_133_1a_13
CCCCTACAACGGCGCTGGTAGTGGCTCAGCTACTTAGGGTCCCGCAAGCCATCTTGGACATGATCGCTGG
TGCCCACTGGGGAGTCCTAGCGGGCATAGCGTATTTCTCCATGGCGGGTAACTGGGCGAAGGTCCTGGTA
GTGCTGTTGCTGTTTGCCGGCGTCGACGCAACCACCTACACCACCGGGGGGAGTGTTGCTGCCGCTACGG
CCAAACTCACCGACTTTTTCACTCCGGGCGCCAAGCAGAATATCCAGCTGATCA

>1415_S37_L001_R1_001.fastq_134_1a_13
CCCCTACAACGGCGCTGGTAGTGGCTCAGCTACTTAGGGTCCCGCAAGCCATCTTGGACATGATCGCTGG
TGCCCACTGGGGAGTCCTAGCGGGCATAGCGTATTTCTCCATGGCGGGCAACTGGGCGAAGGTCCTGGTA
GCGCTGTTGCTGTTTGCCGGCGTCGACGCAACCACCTACACCACCGGGGGGAGTGTTGCTGCCGCTACGG
CTAAATTCACCGACTTTTTCACTCCGGGCGCCAAGCAGAATATCCAGCTGATCA

>1415_S37_L001_R1_001.fastq_135_1a_13
CCCCTACAACGGCGCTGGTAGTGGCTCAGCTACTTAGGGTCCCGCAAGCCATCTTGGACATGATCGCTGG
TGCCCACTGGGGAGTCCTAGCGGGCATAGCGTATTTCTCCATGGCGGGCAACTGGGCGAAGGTCCTGGTA
GTGCTGTTGCTGTTTGCCGGTGTCGACGCAACCACCTACACCACCGGGGGGAGTGTTGCTGCCGCTACGG
CTAAATTCACCGACTTTTTCACTCCGGGCGCCAAGCAGAATATCCAGCTGATCA

>1415_S37_L001_R1_001.fastq_136_1a_12
CCCCTACAACGGCGCTGGTAGTGGCTCAGCTACTTAGGGTCCCGCAAGCCATCTTGGACATGATCGCTGG
TGCCCACTGGGGTGTCCTAGCGGGCATAGCGTATTTCTCCATGGCGGGCAACTGGGCGAAGGTCCTGGTA
GTGCTGTTGCTGTTTGCCGGCGTCGACGCAACCACCTACACCACCGGGGGGAGTGTTGCTGCCGCTACGG
CCAAACTCACCGACTTTTTCACTCCGGGCGCCAAGCAGAATATCCAGCTGATCA

>1415_S37_L001_R1_001.fastq_137_1a_12
CCCCTACAACGGCGCTGGTAGTGGCTCAGCTACTTAGGGTCCCGCAAGCCATCTTGGACATGATCGCTGG
TGCCCACTGGGGAGTCCTAGCGGGCATAGCGTATTTCTCCATGGCGGGCAACTGGGCGAAGGTCCTGGTA
GTGCTGTTGCTGTTTGCCGGCGTCGACGCGACCACCTACACCACCGGGGGGAGTGTTGCTGCCGCTACGG
CTAAATTCACCGACTTTTTCACTCCGGGCGCCAAGCAGAATATCCAGCTGATTA

>1415_S37_L001_R1_001.fastq_138_1a_12
CCCCTACAACGGCGCTGGTAGTGGCTCAGCTACTTAGGGTCCCGCAAGCCATCTTGGACATGGTCGCTGG
TGCCCACTGGGGAGTCCTAGCGGGCATAGCGTATTTCTCCATGGCGGGCAACTGGGCGAAGGTCCTGGTA
GTGCTGTTGCTGTTTGCCGGCGTCGACGCAACCACCTACACCACCGGGGGGAGTGTTGCTGCCGCTACGG
CCAAACTCACCGACTTTTTCACTCCGGGCGCCAAGCAGAATATCCAGCTGATCA

>1415_S37_L001_R1_001.fastq_139_1a_12
CCCCTACAACGGCGCTGGTAGTGGCTCAGCTACTTAGGGTCCCGCAAGCCATCTTGGACATGATCGCTGG
TGCCCACTGGGGAGTCCTAGCGGGCATAGCGTATTTCTCCATGGCGGGCAACTGGGCGAAGGTCCTGGTA
GTGCTGTTGCTGTCTGCCGGCGTCGACGCAACCACCTACACCACCGGGGGGAGTGTTGCTGCCGCTACGG
CTAAATTCACCGACTTTTTCACTCCGGGCGCCAAGCAGAATATCCAGCTGATCA

>1415_S37_L001_R1_001.fastq_140_1a_12
CCCCTACAACGGCGCTGGTAGTGGCTCAGCTACTTAGGGTCCCGCAAGCCATCTTGGACATGATCGCTGG
TGCCCACTGGGGAGTCCTAGCGGGCATAGCGTATTTCTCCATGGCGGGCAACTGGGCGAAGGTCCTGGTA
GTGCTGTTGCTGTTTGCCGGCGTCGACGCAACCACCTACACCACCGGGGGGAGTGTTGCTGCCGCTACGG
CCAAACTTACCGACTTTTTCACTCCGGGCGCCAAGCAGAATATCCAGCTGATCA

>1415_S37_L001_R1_001.fastq_141_1a_12
CCCCTACAACGGCGCTGGTAGTGGCTCAGCTACTTAGGATCCCGCAAGCCATCTTGGACATGATCGCTGG
TGCCCACTGGGGAGTCCTAGCGGGCATAGCGTATTTCTCCATGGCGGGCAACTGGGCGAAGGTCCTGGTA
GTGCTGTTGCTGTTTGCCGGCGTCGACGCAACCACCTACACCACCGGGGGGAGTGTTGCTGCCGCTACGG
CTAAATTCACCGACTTTTTCACTCCGGGCGCCAAGCAGAATATCCAGCTGATCA

>1415_S37_L001_R1_001.fastq_142_1a_12
CCCCTACAACGGCGCTGGTAGTGGCTCAGCTACTTAGGGTCCCGCAAGCCATCTTGGACATGATCGCTGG
TGCCCACTGGGGAGTCCTAGCGGGCATAGCGTATTTCTCCATGGCGGGCAACTGGGCGAAGGTCCTGGTA
GTGCTGTTGCTGCTTGCCGGCGTCGACGCAACCACCTACACCACCGGGGGGAGTGTTGCTGCCGCTACGG
CTAAATTCACCGACTTTTTCACTCCGGGCGCCAAGCAGAATATCCAGCTGATCA

>1415_S37_L001_R1_001.fastq_143_1a_12
CCCCTACAACGGCGCTGGTAGTGGCTCAGCTACTTAGGGTCCCGCAAGCCATCTTGGACATGATCGCTGG
TGCCCACTGGGGAGTCCTAGCAGGCATAGCGTATTTCTCCATGGCGGGCAACTGGGCGAAGGTCCTGGTA
GTGCTGTTGCTGTTTGCCGGCGTCGACGCAACCACCTACACCACCGGGGGGAGTGTTGCTGCCGCTACGG
CTAAATTCACCGACTTTTTCACTCCGGGCGCCAAGCAGAATATCCAGCTGATCA

>1415_S37_L001_R1_001.fastq_144_1a_12
CCCCTACAACGGCGCTGGTAGTGGCTCAGCTACTTAGGGTCCCGCAAGCCATCTTGGACATGATCGCTGG
TGCCCACTGGGGAGTCCTAGCGGGCATAGCGTATTTCTCCATGGCGGGCAACTGGGCGAAGGTCCTGGTA
GTGCTGTTGCTGTTTGCCGGCGTCGACGCAACCACCTACACCACCGGGGGGAGTGTTGCTGCCGCTACGG
CTAAATTCACCGACTTTTTCACTCCGGGCGCCAAGCAGAACATCCAGCTGATTA

>1415_S37_L001_R1_001.fastq_145_1a_11
CCCCCACAACGGCGCTGGTAGTGGCTCAGCTACTTAGGGTCCCGCAAGCCATCTTGGACATGATCGCTGG
TGCCCACTGGGGAGTCCTAGCGGGCATAGCGTATTTCTCCATGGCGGGCAACTGGGCGAAGGTCCTGGTA
GTGCTGTTGCTGTTTGCCGGCGTCGACGCAACCACCTACACCACTGGGGGGAGTGTTGCTGCCGCTACGG
CTAAATTCACCGACTTTTTCACTCCGGGCGCCAAGCAGAATATCCAGCTGATCA

>1415_S37_L001_R1_001.fastq_146_1a_11
CCCCTACAACGGCGCTGGTAGTGGCTCAGCTACTTAGGGTCCCGCAAGCCATCTTGGACATGATCGCTGG
TGCCCACTGGGGAGTCCTAGCGGGCATAGCGTATTTCTCCATGGCGGGCAACTGGGCGAAGGTCCTGGTA
GTGCTGTTGCTGTTTGCCGGCGTCGACGCAACCACCTACACCACCGGGGGGAGTGTTGCTGCCGCTACGG
CTAAATTCACCGACTTTTTCACTCCGGGCACCAAGCAGAATATCCAGCTGATCA

>1415_S37_L001_R1_001.fastq_147_1a_11
CCCCTACAACGGCGCTAGTAGTGGCTCAGCTACTTAGGGTCCCGCAAGCCATCTTGGACATGATCGCTGG
TGCCCACTGGGGAGTCCTAGCGGGCATAGCGTATTTCTCCATGGCGGGCAACTGGGCGAAGGTCCTGGTA
GTGCTGTTGCTGTTTGCCGGCGTCGACGCAACCACCTACACCACCGGGGGGAGTGTTGCTGCCGCTACGG
CTAAATTCACCGACTTTTTCACTCCGGGCGCCAAGCAGAATATCCAGCTGATCA

>1415_S37_L001_R1_001.fastq_148_1a_11
CCCCTACAACGGCGCTGGTAGTGGCTCAGCTACTTAGGGTCCCGCAAGCCATCTTGGACATGATCGCTGG
TGCCCACTGGGGAGTCCTAGCGGGCATAGCGTATTTCTCCATGGCGGGCAACTGGGCGAAGGTCCTGGTA
GTGCTGTTGCTGTTTGCCGGCGTCGACGCAACCACCTACACCACCGGGGGGAGTGTTGCTGCCGCTACGG
CTAAATTCACCGACTTTTTTACTCCGGGCGCCAAGCAGAATATCCAGCTGATCA

>1415_S37_L001_R1_001.fastq_149_1a_11
CCCCTACAACAGCGCTGGTAGTGGCTCAGCTACTTAGGGTCCCGCAAGCCATCTTGGACATGATCGCTGG
TGCCCACTGGGGAGTCCTAGCGGGCATAGCGTATTTCTCCATGGCGGGCAACTGGGCGAAGGTCCTGGTA
GTGCTGTTGCTGTTTGCCGGCGTCGACGCAACCACCTACACCACCGGGGGGAGTGTTGCTGCCGCTACGG
CTAAATTCACCGACTTTTTCACTCCGGGCGCCAAGCAGAATATCCAGCTGATCA

>1415_S37_L001_R1_001.fastq_150_1a_11
CCCCTACAACGGCGCTGGTAGTGGCTCAGCTACTTAGGGTCCCGCAAGCCATCTTGGACATGATCGCTGG
TGCCCACTGGGGAGTCCTAGCGGGCATAGCGTATTTCTCCATGGCGGGCAACTGGGCGAAGGTCCTGGTA
GTGCTGTTGCTGTTTGCCGGCGTCGACGCAACCACCTACACCACCGGGGGGAGTGTTGCTGCCGCTACGG
CTAAATTCACCGACTTTTTCACTCCGGGCGCCAAGCAGAATATCCAGCCGATCA

>1415_S37_L001_R1_001.fastq_151_1a_11
CCCCTACAACGGCGCTGGTAGTGGCTCAGCTACTTAGGGTCCCGCAAGCCATCTTGGACATGATCGCTGG
TGCCCACTGGGGAGTCCTAGCGGGCATAGCGTATTTCTCCATGGCGGGCAACTGGGCGAAGGTCCTGGTA
GTGCTGTTGCTGTTTGCCGGCGTCGACGCAACCACCTACACCACGGGGGGGAGTGTTGCTGCCGCTACGG
CCAAACTCACCGACTTTTTCACTCCGGGCGCCAAGCAGAATATCCAGCTGATCA

>1415_S37_L001_R1_001.fastq_152_1a_11
CCCCTACAACGGCGCTGGTAGTGGCTCAGCTACTTAGGGTCCCGCAAGCCATCTTGGACATGATCGCTGG
TGCCCACTGGGGAGTCCTAGCGGGCATAGCGTATTTCTCCATGGCGGGCAACTGGGCGAAGGTCCTGGTA
GTGCTGTTGCTGTTTGCCGGCGTCGACGCAACCACCTACACCACCGGGGGGAGTGTTGCTGCCGCTACGG
CCAAACTCACCGGCTTTTTCACTCCGGGCGCCAAGCAGAATATCCAGCTGATCA

>1415_S37_L001_R1_001.fastq_153_1a_11
CCCCTACAACGGCGCTGGTAGTGGCTCAGCTACTTAGGGTCCCGCAAGCCATCTTGGACATGATCGCTGG
TGCCCACTGGGGAGTCCTAGCGGGCATAGCGTATTTCTCCATGGCGGGCAACTGGGCGAAGGTCCTGGTA
GTGCTGTTGCTGTTTGCCGGCGTCGACGCAACCACCTACACCACCGGGGGGAGTGTTGCTGCCGCTACGG
CTAGATTCACCGACTTTTTCACTCCGGGCGCCAAGCAGAATATCCAGCTGATCA

>1415_S37_L001_R1_001.fastq_154_1a_11
CCCCTACAACGGCGCTGGTAGTGGCTCAGCTACTTAGGGTCCCGCAAGCCATCTTGGACATGATCGCTGG
TGCCCACTGGGGAGTCCTAGCGGGCATAGCGTATTTCTCCATGGCGGGCAACTGGGCGAAGGTCCTGGTA
GTGCTGTTGCTGTTTGCCGGCGTCGACGCAACCACCTACACCACCGGGGGGAGTGTTGCTGCCGCTACGG
CTAAATTCACCGACTTTTTCACTCCGGGCGCCAAGCAGAATATCCGGCTGATCA

>1415_S37_L001_R1_001.fastq_155_1a_11
CCCCTACAACGGCGCTGGTAGTGGCTCAGCTACCTAGGGTCCCGCAAGCCATCTTGGACATGATCGCTGG
TGCCCACTGGGGAGTCCTAGCGGGCATAGCGTATTTCTCCATGGCGGGCAACTGGGCGAAGGTCCTGGTA
GTGCTGTTGCTGTTTGCCGGCGTCGACGCAACCACCTACACCACCGGGGGGAGTGTTGCTGCCGCTACGG
CTAAATTCACCGACTTTTTCACTCCGGGCGCCAAGCAGAATATCCAGCTGATCA

>1415_S37_L001_R1_001.fastq_156_1a_11
CCCCTACAACGGCGCTGGTAGTGGCTCAGCTACTTAGGGTTCCGCAAGCCATCTTGGACATGATCGCCGG
TGCCCACTGGGGAGTCCTAGCGGGCATAGCGTATTTCTCCATGGCGGGCAACTGGGCGAAGGTCCTGGTA
GTGCTGTTGCTGTTTGCCGGCGTCGACGCAACCACCTACACCACCGGGGGGAGTGTTGCTGCCGCTACGG
CCAAACTCACCGACTTTTTCACTCCGGGCGCCAAGCAGAATATCCAGCTGATCA

>1415_S37_L001_R1_001.fastq_157_1a_11
CCCCTACAACGGCGCTGGTAGTGGCTCAGCTACTTAGGGTCCCGCAAGCCATCTTGGACATGATCGCTGG
TGCCCACTGGGGAGTCCTAGCGGCCATAGCGTATTTCTCCATGGCGGGCAACTGGGCGAAGGTCCTGGTA
GTGCTGTTGCTGTTTGCCGGCGTCGACGCAACCACCTACACCACCGGGGGGAGTGTTGCTGCCGCTACGG
CTAAATTCACCGACTTTTTCACTCCGGGCGCCAAGCAGAATATCCAGCTGATCA

>1415_S37_L001_R1_001.fastq_158_1a_11
CCCCTACAACGGCGCTGGTAGTGGCTCAGCTACTTAGGGTCCCACAAGCCATCTTGGACATGATCGCTGG
TGCCCACTGGGGAGTCCTAGCGGGCATAGCGTATTTCTCCATGGCGGGCAACTGGGCGAAGGTCCTGGTA
GTGCTGTTGCTGTTTGCCGGCGTCGACGCAACCACCTACACCACCGGGGGGAGTGTTGCTGCCGCTACGG
CTAAATTCACCGACTTTTTCACTCCGGGCGCCAAGCAGAATATCCAGCTGATCA

>1415_S37_L001_R1_001.fastq_159_1a_11
CCCCTACAACGGCGCTGGTAGTGGCTCAGCTACTTAGGGTCCCGCAAGCCATCTTGGACATGATCGCTGG
TGCCCACTGGGGAGTCCTAGCGGGCATAGCGTATTTCTCCATGGCGGGCAACTGGGCGAAGGTCCTGGTA
GTGCTGTTGCTGTTTGCCGGCGTCGACGCAACCACCTACACCACCGGGGGGAGTGTTGCTGCCGCTACGG
CTAAATTCACCGACTTTTTCACTCCGGGCGCCAAACAGAATATCCAGCTGATCA

>1415_S37_L001_R1_001.fastq_160_1a_11
CCCCTACAACGGCGCTGGTAGTGGCTCAGCTACTTAGGGTCCCGCAAGCCATCTTGGACATGATCGCTGG
TGCCCACTGGGGAGTCCTAGCGGGCATAGCGTATTTCTCCATGGCGGGCAACTGGGCGAAGGTCCTGGTA
GTGCTGTTGCTGTTTGCCGGCGTCGACGCAACCACCTACACCACCGGGGGGAGTGTTGCTGCCGCTACGG
CTAAATCCACCGACTTTTTCACTCCGGGCGCCAAGCAGAATATCCAGCTGATCA

>1415_S37_L001_R1_001.fastq_161_1a_11
CCCCTACAACGGCGCTGGTAGTGGCTCAGCTACTTAGGGTCCCGCAAGCCATCTTGGACATGATCGCTGG
TGCCCACTGGGGAGTCCTAGCGGGCGTAGCGTATTTCTCCATGGCGGGCAACTGGGCGAAGGTCCTGGTA
GTGCTGTTGCTGTTTGCCGGCGTCGACGCAACCACCTACGCCACCGGGGGGAGTGTTGCTGCCGCTACGG
CTAAATTCACCGACTTTTTCACTCCGGGCGCCAAGCAGAATATCCAGCTGATCA

>1415_S37_L001_R1_001.fastq_162_1a_10
CCCCTACAACGGCGCTGGTAGTGGCTCAGCTACTTAGGGTCCCGCAAGCCATCTTGGACATGATCGCTGG
TGCCCACTGGGGAGTCCTAGCGGGCATAGCGTATTTCTCCATGGCGGGCAACTGGGCGAAGGTCCTGGTA
GTGCTGTTGCTGTTTGCCGGCGTCGACGCAACCACCTACACCACCGGGGGGGGTGTTGCTGCCGCTACGG
CCAAACTCACCGACTTTTTCACTCCGGGCGCCAAGCAGAATATCCAGCTGATCA

>1415_S37_L001_R1_001.fastq_163_1a_10
CCCCTACAACGGCGCTGGTAGTGGCTCAGCTACTTAGGGTCCCGCAAGCCATCTTGGACATGATCGCTGG
TGCCCACTGGGGAGTCCTAGCGGGCATAGCGTATTTCTCCATGGTGGGCAACTGGGCGAAGGTCCTGGTA
GTGCTGTTGCTGTTTGCCGGCGTCGACGCAACCACCTACACCACCGGGGGGAGTGTTGCTGCCGCTACGG
CCAAACTCACCGACTTTTTCACTCCGGGCGCCAAGCAGAATATCCAGCTGATCA

>1415_S37_L001_R1_001.fastq_164_1a_10
CCCCTACAACGGCGCTGGTAGTGGCTCAGCTACTTAGGGTCCCGCAAGCCATCTTGGACATGATCGCTGG
TGCCCACTGGGGAGTCCTAGCGGGCATAGCGTATTTCTCCATGGCGGGCAACTGGGCGAAGGTCCTGGTA
GTGCTGTTGCTGTTCGCCGGCGTCGACGCAACCACCTACACCACCGGGGGGAGTGTTGCTGCCGCTACGG
CTAAATTCGCCGACTTTTTCACTCCGGGCGCCAAGCAGAATATCCAGCTGATCA

>1415_S37_L001_R1_001.fastq_165_1a_10
CCCCTACAACGGCGCTGGTAGTGGCTCAGCTACTTAGGGTCCCGCAAGCCATCTTGGACATGATCGCTGG
TGCCCACTGGGGAGTCCTAGCGGGCATAGCGTATTTCTCCATGGCGGGCAACTGGGCGAAGGTCCTGGTA
GTGCTGTTGCTGTTTGCCGGCGTCGACGCAACCACCTACACCACTGGGGGGAGTGTTGCTGCCGCTACGG
CCAAATTCACCGACTTTTTCACTCCGGGCGCCAAGCAGAATATCCAGCTGATCA

>1415_S37_L001_R1_001.fastq_166_1a_10
CCCCTACAACGGCGCTGGTAGTGGCTCAGCTACTTAGGGTCCCGCAAGCCATCTTGGACATGATCGCTGG
TGCCCACTGGGGAGTCCTAGCGGGCATAGCATATTTCTCCATGGCGGGCAACTGGGCGAAGGTCCTGGTA
GTGCTGTTGCTGTTTGCCGGCGTCGACGCAACCACCTACACCACCGGGGGGAGTGTTGCTGCCGCTACGG
CTAAATTCACCGACTTTTTCACTCCGGGCGCCAAGCAGAATATCCAGCTGATCA

>1415_S37_L001_R1_001.fastq_167_1a_10
CCCCTACAACGGCGCTGGTAGTGGCTCAGCTACTTAGGGTCCCGCAAGCCGTCTTGGACATGATCGCTGG
TGCCCACTGGGGAGTCCTAGCGGGCATAGCGTATTTCTCCATGGCGGGCAACTGGGCGAAGGTCCTGGTA
GTGCTGTTGCTGTTTGCCGGCGTCGACGCAACCACCTACACCACCGGGGGGAGTGTTGCTGCCGCTACGG
CCAAACTCACCGACTTTTTCACTCCGGGCGCCAAGCAGAATATCCAGCTGATCA

>1415_S37_L001_R1_001.fastq_168_1a_10
CCCCTACAACGGCGCTGGTAGTGGCTCAGCTGCTTAGGGTCCCGCAAGCCATCTTGGACATGATCGCTGG
TGCCCACTGGGGAGTCCTAGCGGGCATAGCGTATTTCTCCATGGCGGGCAACTGGGCGAAGGTCCTGGTA
GTGCTGTTGCTGTTTGCCGGCGTCGACGCAACCACCTACACCACCGGGGGGAGTGTTGCTGCCGCTACGG
CTAAATTCACCGACTTTTTCACTCCGGGCGCCAAGCAGAATATCCAGCTGATCA

>1415_S37_L001_R1_001.fastq_169_1a_10
CCCCTACAACGGCGCTGGTAGTGGCTCAGCTACTTAGGGTCCCGCAAGCCATCTTGGACATGATCGCTGG
TGCCCACTGGGGAGTCCTAGCGGGCATAGCGTATTTCTCCATGGCGGGCAACTGGGCGAAGGTCCTGGTA
GTGCTGTTGCTGTTTGCCGGCGTCGACGCAACCACCTACACCACCGGGGGGAGTGTTGCTGCCGCTACGG
CTAAATTCACCGACTTTTTCACTCCGGGCGCCAAGCAGAATATCCAGCTGACCA

>1415_S37_L001_R1_001.fastq_170_1a_10
CCCCTACAACGGCGCTGGTAGTAGCTCAGCTACTTAGGGTCCCGCAAGCCATCTTGGACATGATCGCTGG
TGCCCACTGGGGAGTCCTAGCGGGCATAGCGTATTTCTCCATGGCGGGTAACTGGGCGAAGGTCCTGGTA
GTGCTGTTGCTGTTTGCCGGCGTCGACGCAACCACCTACACCACCGGGGGGAGTGTTGCTGCCGCTACGG
CCAAACTCACCGACTTTTTCACTCCGGGCGCCAAGCAGAACATCCAGCTGATCA

>1415_S37_L001_R1_001.fastq_171_1a_10
CCCCTACAACGGCGCTGGTAGTGGCTCAGCTACTTAGGGTCCCGCAAGCCATCTTGGACATGATCGCTGG
TGCCCACTGGGGGGTCCTAGCGGGCATAGCGTATTTCTCCATGGCGGGCAACTGGGCGAAGGTCCTGGTA
GTGCTGTTGCTGTTTGCCGGCGTCGACGCAACCACCTACACCACCGGGGGGAGTGTTGCTGCCGCTACGG
CTAAATTCACCGACTTTTTCACTCCGGGCGCCAAGCAGAATATCCAGCTGATCA

>1415_S37_L001_R1_001.fastq_172_1a_10
CCCCTACAACGGCGCTGGTAGTGGCTCAGCTACTTAGGGTCCCGCAAGCCATCTTGGACATGATCGCTGG
TGCCCACTGGGGAGTCCTAGCGGGCATAGCGTATTTCTCCATGGCGGGCAACTGGGCGAAGGTCCTGGTA
GTGCTGTTGCTGTTTGCCGGCGTCGGCGCAACCACCTACACCACCGGGGGGAGTGTTGCTGCCGCTACGG
CTAAATTCACCGACTTTTTCACTCCGGGCGCCAAGCAGAATATCCAGCTGATCA

>1415_S37_L001_R1_001.fastq_173_1a_10
CCCCTACAACGGCGCTGGTAGTGGCTCAGCTACTTAGGGTCCCGCAAGCCATCTTGGACATGATCGCTGG
TGCCCACTGGGGAGTCCTAGCGGGCATAGCGTATTTCTCCATGGCGGGCAGCTGGGCGAAGGTCCTGGTA
GTGCTGTTGCTGTTTGCCGGCGTCGACGCAACCACCTACACCACCGGGGGGAGTGTTGCTGCCGCTACGG
CTAAATTCACCGACTTTTTCACTCCGGGCGCCAAGCAGAATATCCAGCTGATCA

>1415_S37_L001_R1_001.fastq_174_1a_10
CCCCTACAACGGCGCTGGTAGTGGCTCAGCTACTTAGGGTCCCGCAAGCCATCTTGGACATGATCGCTGG
TGCCCACTGGGGAGTCCTAGCGGGCATAGCGTATTTCTCCATGGCGGGCAACTGGGCGAGGGTCCTGGTA
GTGCTGTTGCTGTTTGCCGGCGTCGACGCAACCACCTACACCACCGGGGGGAGTGTTGCTGCCGCTACGG
CTAAATTCACCGACTTTTTCACTCCGGGCGCCAAGCAGAATATCCAGCTGATCA

>1415_S37_L001_R1_001.fastq_175_1a_10
CCCCTACAACGGCGCTGGTAGTGGCTCAGCTACTAAGGGTCCCGCAAGCCATCTTGGACATGATCGCTGG
TGCCCACTGGGGAGTCCTAGCGGGCATAGCGTATTTCTCCATGGCGGGCAACTGGGCGAAGGTCCTGGTA
GTGCTGTTGCTGTTTGCCGGCGTCGACGCAACCACCTACACCACCGGGGGGAGTGTTGCTGCCGCTACGG
CTAAATTCACCGACTTTTTCACTCCGGGCGCCAAGCAGAATATCCAGCTGATCA

>1415_S37_L001_R1_001.fastq_176_1a_10
CCCCTACAACGGCGCTGGTAGTGGCTCAGCTACTTAGGGTCCCGCAAGCCATCTTGGACATGATCGCTGG
TGCCCACTGGGGAGTCCTAGCGGGCATAGCGTATTTCTCCATGGCGGGCAACTGGGCGAAGGTCTTGGTA
GTGCTGTTGCTGTTTGCCGGCGTCGACGCAACCACCTACACCACCGGGGGGAGTGTTGCTGCCGCTACGG
CCAAACTCACCGACTTTTTCACTCCGGGCGCCAAGCAGAATATCCAGCTGATCA

>1415_S37_L001_R1_001.fastq_177_1a_10
CCCCTACAACGGCGCTGGTAGTGGCTCAGCTACTTAGGGTCCCGCAAGCCATCTTGGACATGATCGCTGG
TGCCCACTGGGGAGTCCTAGCGGGCGTAGCGTATTTCTCCATGGCGGGCAACTGGGCGAAGGTCCTGGTA
GTGCTGTTGCTGTTTGCCGGCGTCGACGCAACCACCTACACCACCGGGGGGAGTGTTGCTGCCGCTACGG
CCAAACTCACCGACTTTTTCACTCCGGGCGCCAAGCAGAATATCCAGCTGATCA

>1415_S37_L001_R1_001.fastq_178_1a_10
CCCCTACAACGGCGCTGGTAGTGGCTCAGCTACTTAGGGTCCCGCAAGCCATCTCGGACATGATCGCTGG
TGCCCACTGGGGAGTCCTAGCGGGCATAGCGTATTTCTCCATGGCGGGCAACTGGGCGAAGGTCCTGGTA
GTGCTGTTGCTGTTTGCCGGCGTCGACGCAACCACCTACACCACCGGGGGGAGTGTTGCTGCCGCTACGG
CTAAATTCACCGACTTTTTCACTCCGGGCGCCAAGCAGAATATCCAGCTGATCA

>1415_S37_L001_R1_001.fastq_179_1a_10
CCCCTACAACGGCGCTGGTAGTGGCTCAGCTACTTAGGGTCCCGCAAGCCATCTTGGACATGATCGCTGG
TGCCCACTGGGGAGTCCTAGCGGGCATAGCGTATTTCTCCATGGCGGGCAACTGGGCGAAGGTCCTGGTA
GTGCTGTTGCTGTTTGCCGGCGTCGACGCAACCACCTACACCACCGGGGGGAGTGTTGCTGCCGCTACGG
CTAAATTCACCGACTTTTTCACTTCGGGCGCCAAGCAGAATATCCAGCTGATCA

>1415_S37_L001_R1_001.fastq_180_1a_10
CCCCTACAACGGCGCTGGTAGTGGCTCAGCTACTTAGGGTCCCGCAAGCCATCTTGGACATGATCGCTGG
TGCCCACTGGGGAGTCCTAGCGGGCATAGCGTATTTCTCCATGGCGGGCAACTGGGCGAAGGTCCTGGTA
GTGCTGTTGCTGTTTGCCGGCGTCGACGCAACCACCTACACCACCGGGGGGAGTGTTGCTGCTGCTACGG
CTAAATTCACCGACTTTTTCACTCCGGGCGCCAAGCAGAATATCCAGCTGATCA

>1415_S37_L001_R1_001.fastq_181_1a_10
CCCCTACAACGGCGCTGGTAGTGGCTCAGCTACTTAGGGTCCCGCAAGCCATCTTGGACATGATCGCTGG
TGCCCACTGGGGAGTCCTAGCGGGCATAGCGTATTTCTCCATGGCGGGCAACTGGGCGAAGGTCCTGGTA
GTGCTGTTGCTGTTTGCCGGCGTCGACGCAACCACCTACACCACCGGGGGGAGTGCTGCTGCCGCTACGG
CCAAACTCACCGACTTTTTCACTCCGGGCGCCAAGCAGAATATCCAGCTGATCA

>1415_S37_L001_R1_001.fastq_182_1a_10
CCCCTACAACGGCGCTGGTAGTGGCTCAGCTACTTAGGGTCCCGCAAGCCATCTTGGACATGATCGCTGG
TGCCCACTGGGGAGTCCTAGCGGGCATAGCGTATTTCTCCATGGCGGGCAACTGGGCGAAGGTCCTGGTA
GTGCTGTTGCTGTTTGCCGGCGTCGACGCAACCACCTACACCACCGGGGGGAGTGTTGCTGCCGCTGCGG
CTAAATTCACCGACTTTTTCACTCCGGGCGCCAAGCAGAATATCCAGCTGATCA

>1415_S37_L001_R1_001.fastq_183_1a_10
CCCCTACAACGGCGCTGGTAGTGGCTCAGCTACTTAGGGTCCCGCAAGCCATCTTGGACATGATCGCTGG
TGCCCACTGGGGAGTCCTAGCGGGCATAGCGTATTTCTCCATAGCGGGCAACTGGGCGAAGGTCCTGGTA
GTGCTGTTGCTGTTTGCCGGCGTCGACGCAACCACCTACACCACCGGGGGGAGTGTTGCTGCCGCTACGG
CTAAATTCACCGACTTTTTCACTCCGGGCGCCAAGCAGAATATCCAGCTGATCA

>1415_S37_L001_R1_001.fastq_184_1a_10
CCCCTACAACGGCGCTGGTAGTGGCTCAGCTACTTAGGGTCCCGCAAGCCATCTTGGACATGATCGCTGG
TGCCCACTGGGGAGTCCTAGCGGGCATAGCGTATTTCTCCATGGCAGGCAACTGGGCGAAGGTCCTGGTA
GTGCTGTTGCTGTTTGCCGGCGTCGACGCAACCACCTACACCACCGGGGGGAGTGTTGCTGCCGCTACGG
CTAAATTCACCGACTTTTTCACTCCGGGCGCCAAGCAGAATATCCAGCTGATCA

>1415_S37_L001_R1_001.fastq_185_1a_9
CCCCTACAACGGCGCTGGTAGTAGCTCAGCTACTTAGGGTCCCGCAAGCCATCCTGGACATGATCGCTGG
TGCCCACTGGGGAGTCCTAGCGGGCATAGCGTATTTCTCCATGGCGGGCAACTGGGCGAAGGTCCTGGTA
GTGCTGTTGTTGTTTGCCGGCGTCGACGCAACCACCTACACCACCGGGGGGAGTGTTGCTGCCGCTACGG
CCAAACTCACCGACTTTTTCACTCCGGGCGCCAAGCAGAATATCCAGCTGATCA

>1415_S37_L001_R1_001.fastq_186_1a_9
CCCCTACAACGGCGCTGGTAGTGGCTCAGCTACTTAGGGTCCCGCAAGCCATCTTGGACATGATCGCTGG
TGCCCACTGGGGAGTCCCAGCGGGCATAGCGTATTTCTCCATGGCGGGCAACTGGGCGAAGGTCCTGGTA
GTGCTGTTGCTGTTTGCCGGCGTCGACGCAACCACCTACACCACCGGGGGGAGTGTTGCTGCCGCTACGG
CTAAATTCACCGACTTTTTCACTCCGGGCGCCAAGCAGAATATCCAGCTGATCA

>1415_S37_L001_R1_001.fastq_187_1a_9
CCCCTACAACGGCGCTGGTAGTGGCTCAGCTACTTAGGGTCCCGCAAGCCATCTTGGACATGACCGCTGG
TGCCCACTGGGGAGTCCTAGCGGGCATAGCGTATTTCTCCATGGCGGGCAACTGGGCGAAGGTCCTGGTA
GTGCTGTTGCTGTTTGCCGGCGTCGACGCAACCACCTACACCACCGGGGGGAGTGTTGCTGCCGCTACGG
CTAAATTCACCGACTTTTTCACTCCGGGCGCCAAGCAGAATATCCAGCTGATCA

>1415_S37_L001_R1_001.fastq_188_1a_9
CCCCTACAACGGCGCTGGTAGTGGCTCAGCTACTTAGGGTCCCGCAAGCCATCTTGGACATGATCGCTGG
TGCCCACTGGGGAGTCCTAGCGGGCATAGCGTATTTCTCCATGGCGGGCAACTGGGCGAAGGTCCTGGCA
GTGCTGTTGCTGTTTGCCGGCGTCGACGCAACCACCTACACCACCGGGGGGAGTGTTGCTGCCGCTACGG
CTAAATTCACCGACTTTTTCACTCCGGGCGCCAAGCAGAATATCCAGCTGATCA

>1415_S37_L001_R1_001.fastq_189_1a_9
CCCCTACAACGGCGCTGGTAGTGGCTCAGCTACTTAGGGTCCCGCAAGCCATCTTGGACATGATCACTGG
TGCCCACTGGGGAGTCCTAGCGGGCATAGCGTATTTCTCCATGGCGGGCAACTGGGCGAAGGTCCTGGTA
GTGCTGTTGCTGTTTGCCGGCGTCGACGCAACCACCTACACCACCGGGGGGAGTGTTGCTGCCGCTACGG
CCAAACTCACCGACTTTTTCACTCCGGGCGCCAAGCAGAATATCCAGCTGATCA

>1415_S37_L001_R1_001.fastq_190_1a_9
CCCCTACAACGGCGCTGGTAGTGGCTCAGCTACTTAGGGTCCCGCAAGCCATCTTGGACATGATCGCTGG
TGCCCACTGGGGAGTCCTAGCGGGCATAGCGTATTTCTCCATGGCGGGCAACTGGGCGAAGGTCCTGGTA
GTGCTGTTGCTGTTTGCCGGCGTCGACGCAACCACCTACACCACCGGGGGGAGTGTCGCTGCCGCTACGG
CTAAATTCACCGACTTTTTCACTCCGGGCGCCAAGCAGAATATCCAGCTGATCA

>1415_S37_L001_R1_001.fastq_191_1a_9
CCCCTACAACGGCGCTGGTAGTGGCTCAGCTACTTAGGGTCCCGCAAGCCATCTTGGACATGATCGCTGG
TGCCCACTGGGGAGTCCTAGCGGGCATAGCGTATTTCTCCATGGCGGGCAACTGGGCGAAGGCCCTGGTA
GTGCTGTTGCTGTTTGCCGGCGTCGACGCAACCACCTACACCACCGGGGGGAGTGTTGCTGCCGCTACGG
CTAAATTCACCGACTTTTTCACTCCGGGCGCCAAGCAGAATATCCAGCTGATCA

>1415_S37_L001_R1_001.fastq_192_1a_9
CCCCTACAACGGCGCTGGTAGTGGCTCAGCTACTTAGGGTCCCGCAAGCCATCTTGGACATGATCGCTGG
TGCCCACTGGGGAGTCCTAGCGGGCATAGCGTATTTCTCCATGGCGGGCAACTGGGCGAAGGTCCTGGTA
GTGCTGTTGCTGTTTGCCGGCGTCGACGCAACCACCTACACCACCGGGGGGAGTGTTGCTGCCGCTACGG
CCAAACTCACCGACTTTTTCACTCCGGGCGCCAGGCAGAATATCCAGCTGATCA

>1415_S37_L001_R1_001.fastq_193_1a_9
CACCTACAACGGCGCTGGTAGTGGCTCAGCTACTTAGGGTCCCGCAAGCCATCTTGGACATGATCGCTGG
TGCCCACTGGGGAGTCCTAGCGGGCATAGCGTATTTCTCCATGGCGGGCAACTGGGCGAAGGTCCTGGTA
GTGCTGTTGCTGTTTGCCGGCGTCGACGCAACCACCTACACCACCGGGGGGAGTGTTGCTGCCGCTACGG
CCAAACTCACCGACTTTTTCACTCCGGGCGCCAAGCAGAATATCCAGCTGATCA

>1415_S37_L001_R1_001.fastq_194_1a_9
CCCCTACAACGGCGCTGGTAGTGGCTCAGCTACTTAGGGTCCCGCAAGCCATCTTGGGCATGATCGCTGG
TGCCCACTGGGGAGTCCTAGCGGGCATAGCGTATTTCTCCATGGCGGGCAACTGGGCGAAGGTCCTGGTA
GTGCTGTTGCTGTTTGCCGGCGTCGACGCAACCACCTACACCACCGGGGGGAGTGTTGCTGCCGCTACGG
CCAAACTCACCGACTTTTTCACTCCGGGCGCCAAGCAGAATATCCAGCTGATCA

>1415_S37_L001_R1_001.fastq_195_1a_9
CCCCTACAACGGCGCTGGTAGTGGCTCAGCTACTTAGGGTCCCGCAAGCCATCTTGGACATGATCGCTGG
TGCCCACTGGGGAGTCCTAGCGGGCATAGCGTATTTCTCCATGGCGGGCAACTGGGCGAAGGTCCTGGTA
GTGCTGTTGCTGTTTGCCGGCGTCGACGCAACCACCTACACCACCGGGGGGAGTGTTGCTGCCGCTACGG
CCAAACTCACCGACTTTTTCACTCCGGGCGCCAAGCGGAATATCCAGCTGATCA

>1415_S37_L001_R1_001.fastq_196_1a_9
CCCCTACAACGGCGCTGGTAGTGGCTCAGCTACTTAGGGTCCCGCAAGCCATCTTGGACATGATCGCTGG
TGCCCACTGGGGAGTCCTAGCGGGCATAGCGTATTTCTCCATGGCGGGCAACTGGGCGAAGGTCCTGGTA
GTGCTGTTGCTGTTTGCCGGCGTCGACGCAACCACCTACACCACCGGGGGGAGTGTTGCTGCCGCTACGG
CCAAACCCACCGACTTTTTCACTCCGGGCGCCAAGCAGAATATCCAGCTGATCA

>1415_S37_L001_R1_001.fastq_197_1a_9
CCCCTACAACGGCACTGGTAGTGGCTCAGCTACTTAGGGTCCCGCAAGCCATCTTGGACATGATCGCTGG
TGCCCACTGGGGAGTCCTAGCGGGCATAGCGTATTTCTCCATGGCGGGCAACTGGGCGAAGGTCCTGGTA
GTGCTGTTGCTGTTTGCCGGCGTCGACGCAACCACCTACACCACCGGGGGGAGTGTTGCTGCCGCTACGG
CCAAACTCACCGACTTTTTCACTCCGGGCGCCAAGCAGAATATCCAGCTGATCA

>1415_S37_L001_R1_001.fastq_198_1a_9
CCCCTACAACGGCGCTGGTAGTGGCTCAGCTACTTAGGGTCCCGCAAGCCATCTTGGACATGATCGCTGG
TGCCCACTGGGGAGTCCTAGCGGGCATAGCGTATTTCTCCATGGCGGGCAACTGGGCGAAGGTCCTGGTA
GTGCTGTTGCTGTTTGCCGGCGTCGACGCAACCACCTACACCACTGGGGGGAGTGTTGCTGCCGCTACGG
CCAAACTCACCGACTTTTTCACTCCGGGCGCCAAGCAGAATATCCAGCTGATCA

>1415_S37_L001_R1_001.fastq_199_1a_9
CCCCTACAACGGCGCTGGTAGTGGCTCAGCTACTTAGGGTCCCGCAAGCCATCTTGGACATGATCGCTGG
TGCCCACTGGGGAGTCCTAGCGGGCATAGCGTATTTCTCCATGGCGGGCAACTGGGCGAAGGTCCTGGTA
GTGCTGTTGCTGTTTGCTGGCGTCGACGCAACCACCTACACCACCGGGGGGAGTGTTGCTGCCGCTACGG
CTAAATTCACCGACTTTTTCACTCCGGGCGCCAAGCAGAATATCCAGCTGATCA

>1415_S37_L001_R1_001.fastq_200_1a_9
CCCCTACAACGGCGCTGGTAGTGGCTCAGCTACTTAGGGTCCCGCAAGCCATCTTGGACATGATCGCTGG
TGCCCACTGGGGAGTCCTAGCGGGCATAGCGTATTTCTCCATGGCGGGCAACTGGGCGAAGGTCCTGGTA
GTGCTGTTGCTGTTTGCCGGCGTCGACGCAACCACCTACACCACCGGGGGGAGTGTTGCTGCCGCTACGG
CTGAATTCACCGACTTTTTCACTCCGGGCGCCAAGCAGAATATCCAGCTGATCA

>1415_S37_L001_R1_001.fastq_201_1a_9
CCCCTACAACGGCGCTGGTAGTGGCTCAGCTACTTAGGGTCCCGCAAGCCATCTTGGACATGATCGCTGG
TGCCCACTGGGGAGTCCTAGCGGGCATAGCGTATTTCTCCATGGCGGGCAACTGGGCGAAGGTCCTGGTA
GTGCTGTTGCTGTTTGCCGGCGTCGACGCAACCACCTACACCACCGGGGGGAGTGTTGCTGCCGCTACGG
CCAAACTCACCGACTTTTTCACTCCGGGTGCCAAGCAGAATATCCAGCTGATCA

>1415_S37_L001_R1_001.fastq_202_1a_9
CCCCTACAACGGCGCTGGTAGTGGCTCAGCTACTTAGGGTCCCGCAAGCCATCTTGGACATGATCGCTGG
TGCCCACTGGGGAGTCCTAGCGGGCATAGCGTATTTTTCCATGGCGGGCAACTGGGCGAAGGTCCTGGTA
GTGCTGTTGCTGTTTGCCGGCGTCGACGCAACCACCTACACCACCGGGGGGAGTGTTGCTGCCGCTACGG
CTAAATTCACCGACTTTTTCACTCCGGGCGCCAAGCAGAATATCCAGCTGATCA

>1415_S37_L001_R1_001.fastq_203_1a_9
CCCCTACAACGGCGCTGGTAGTGGCTCAGCTACTTAGGGTCCCGCAAGCCATCTTGGACATGATCGCTGG
TGCCCACTGGGGAGTCCTAGCGGGCATAGCGTATTTCTCCATGGCGGGCAACTGGGCGAAGGTCCTGGTA
GTGCTGTTGCTGTTTGCCGGCGTCGACGCAACCACCTACACCACCGGGGGGAGTGTTGCTGCCGCTACGG
CTAAATTCACCGACTTCTTCACTCCGGGCGCCAAGCAAAATATCCAGCTGATCA

>1415_S37_L001_R1_001.fastq_204_1a_9
CCCCTACAACGGCGCTGGTAGTGGCTCAGCTACTTAGGGTCCCGCGAGCCATCTTGGACATGATCGCTGG
TGCCCACTGGGGAGTCCTAGCGGGCATAGCGTATTTCTCCATGGCGGGCAACTGGGCGAAGGTCCTGGTA
GTGCTGTTGCTGTTTGCCGGCGTCGACGCAACCACCTACACCACCGGGGGGAGTGTTGCTGCCGCTACGG
CTAAATTCACCGACTTTTTCACTCCGGGCGCCAAGCAGAATATCCAGCTGATCA

>1415_S37_L001_R1_001.fastq_205_1a_9
CCCCTACAACGGCGCTGGTAGTGGCTCAGCTACTTAGGGTCCCGCAAGCCATCTTGGACATGATCGCTGG
TGCCCACTGGGGAGTCCTAGCGGGCATAGCGTATTTCTCCATGGCGGGCAACTGGGCGAAGGTCCTGGTA
GTGCTGTTGCTGTTTGCCGGCGTCGACGCAACCACCTACACCACCGGGGGGAGTGTTGCTGCCGCTACGG
CTAAATTCACCGACTTTTTCACTCCGGGCGCCAAGCAGAATATCCAGCTGATCG

>1415_S37_L001_R1_001.fastq_206_1a_9
CCCCTACAACGGCGCTGGTAGTGGCTCAGCCACTTAGGGTCCCGCAAGCCATCTTGGACATGATCGCTGG
TGCCCACTGGGGAGTCCTAGCGGGCATAGCGTATTTCTCCATGGCGGGCAACTGGGCGAAGGTCCTGGTA
GTGCTGTTGCTGTTTGCCGGCGTCGACGCAACCACCTACACCACCGGGGGGAGTGTTGCTGCCGCTACGG
CTAAATTCACCGACTTTTTCACTCCGGGCGCCAAGCAGAATATCCAGCTGATCA

>1415_S37_L001_R1_001.fastq_207_1a_9
CCCCTACAACGGCGCTGGTAGTGGCTCAGCTACTTAGGGTCCCGCAAGCCATCTTGGACATGATCGCTGG
TGCCCACTGGGGAGTCCTAGCGGGCATAGCGTATTTCTCCATGGCGGGCAACTGGGCGAAGGTCCTGGTA
GTGCTGTTGCCGTTTGCCGGCGTCGACGCAACCACCTACACCACCGGGGGGAGTGTTGCTGCCGCTACGG
CTAAATTCACCGACTTTTTCACTCCGGGCGCCAAGCAGAATATCCAGCTGATCA

>1415_S37_L001_R1_001.fastq_208_1a_9
CTCCTACAACGGCGCTGGTAGTGGCTCAGCTACTTAGGGTCCCGCAAGCCATCTTGGACATGATCGCTGG
TGCCCACTGGGGAGTCCTAGCGGGCATAGCGTATTTCTCCATGGCGGGCAACTGGGCGAAGGTCCTGGTA
GTGCTGTTGCTGTTTGCCGGCGTCGACGCAACCACCTACACCACCGGGGGGAGTGTTGCTGCCGCTACGG
CTAAATTCACCGACTTTTTCACTCCGGGCGCCAAGCAGAACATCCAGCTGATCA

>1415_S37_L001_R1_001.fastq_209_1a_8
CCCCTACAACGGCGCTGGTAGTGGCTCAGCTACTTAGGGTCCCGCAAGCCATCTTGGACATGATCGCTGG
TGCCCACTGGGGAGTCCTAGCGGGCATAGCGTATTTCTCCATGGCGGGTAGCTGGGCGAAAGTCCTGGTA
GTGCTGTTGCTGTTTGCCGGCGTCGACGCAACCACCTACACCACCGGGGGGAGTGTTGCTGCCGCTACGG
CCAAACTCACCGACTTTTTCACTCCGGGCGCCAAGCAGAATATCCAGCTGATCA

>1415_S37_L001_R1_001.fastq_210_1a_8
CCCCTACAACGGCGCTGGTGGTGGCTCAGCTACTTAGGGTCCCGCAAGCCATCTTGGACATGATCGCTGG
TGCCCACTGGGGAGTCCTAGCGGGCATAGCGTATTTCTCCATGGCGGGCAACTGGGCGAAGGTCCTGGTA
GTGCTGTTGCTGTTTGCCGGCGTCGACGCAACCACCTACACCACCGGGGGGAGTGTTGCTGCCGCTACGG
CTAAATTCACCGACTTTTTCACTCCGGGCGCCAAGCAGAATATCCAGCTGATCA

>1415_S37_L001_R1_001.fastq_211_1a_8
CCCCTACAACGGCGCTGGTAGTGGCTCAGCTACTTAGGGTCCCGCAAGCCATCTTGGACATGATCGCTGG
TGCCCACTGGGGAGTCCTAGCGGGCATAGCGTATTTCTCCATGGCGGGCAACTGGGCGAAGGTCCTGGTA
GTGCTGTTGCTGTTTGCCGGCGTCGACGCAGCCACCTACACCACCGGGGGGAGTGCTGCTGCCGCTACGG
CTAAATTCACCGACTTTTTCACTCCGGGCGCCAAGCAGAATATCCAGCTGATCA

>1415_S37_L001_R1_001.fastq_212_1a_8
CCCCTACAATGGCGCTGGTAGTGGCTCAGCTACTTAGGGTCCCGCAAGCCATCTTGGACATGATCGCTGG
TGCCCACTGGGGAGTCCTAGCGGGCATAGCGTATTTCTCCATGGCGGGCAACTGGGCGAAGGTCCTGGTA
GTGCTGTTGCTGTTTGCCGGCGTCGACGCAACCACCTACACCACCGGGGGGAGTGTTGCTGCCGCTACGG
CCAAACTCACCGACTTTTTCACTCCGGGCGCCAAGCAGAATATCCAGCTGATCA

>1415_S37_L001_R1_001.fastq_213_1a_8
CCCCTACAACGGCGCTGGTAGTGGCTCAGCTACTTAGGGTCCCGCAAGCCATCTTGGACATGATCGCTGG
TGCCCACTGGGGAGTCCTAGCGGGCATAGCGTATTTCTCCATGGCGGGCAACTGGGCGAAGGTCCTGGTA
GTGCTGTTGCTGTTTGCCGGCGTCGACGCAACCACCTACACCGCCGGGGGGAGTGTTGCTGCCGCTACGG
CTAAATTCACCGACTTTTTCACTCCGGGCGCCAAGCAGAATATCCAGCTGATCA

>1415_S37_L001_R1_001.fastq_214_1a_8
CTCCTACAACGGCGCTGGTAGTGGCTCAGCTACTTAGGGTCCCGCAAGCCATCTTGGACATGATCGCTGG
TGCCCACTGGGGAGTCCTAGCGGGCATAGCGTATTTCTCCATGGCGGGCAACTGGGCGAAGGTCCTGGTA
GTGCTGTTGCTGTTTGCCGGCGTCGACGCAACCACCTACACCACCGGGGGGAGTGTTGCTGCCGCTACGG
CCAGATTCACCGACTTTTTCACTCCGGGCGCCAAGCAGGATATCCAGCTGATCA

>1415_S37_L001_R1_001.fastq_215_1a_8
CCCCTACAACGGCGCTGGTAGTGGCTCAGCTACTTAGGGTCCCGCAAGCCATCTTGGACATGATCGCTGG
TGCCCACTGGGGAGTCCTAGCGGGCATAGCGTATTTCTCCATGGCGGGCAACTGGGCGAAGGTCCTGGTA
GTGCTGTTGCTCTTTGCCGGCGTCGACGCAACCACCTACACCACCGGGGGGAGTGTTGCTGCCGCTACGG
CCAAACTCACCGACTTTTTCACTCCGGGCGCCAAGCAGAATATCCAGCTGATCA

>1415_S37_L001_R1_001.fastq_216_1a_8
CCCCTACAACGGCGCTGGTAGTGGCTCAGCTACTTAGGGTCCCGCAAGCCATCTTGGACATGATCGCTGG
TGCCCACTGGGGAGTCCTAGCGGGCATAGCGTATTTCTCCATGACGGGCAACTGGGCGAAGGTCCTGGTA
GTGCTGTTGCTGTTTGCCGGCGTCGACGCAACCACCTACACCACCGGGGGGAGTGTTGCTGCCGCTACGG
CTAAATTCACCGACTTTTTCACTCCGGGCGCCAAGCAGAATATCCAGCTGATCA

>1415_S37_L001_R1_001.fastq_217_1a_8
CCCCTACAACGGCGCTGGTAGTGGCTCAGCTACTTAGGATCCCGCAAGCCATCTTGGACATGATCGCTGG
TGCCCACTGGGGAGTCCTAGCGGGCATAGCGTATTTCTCCATGGCGGGCAACTGGGCGAAGGTCCTGGTA
GTGCTGTTGCTGTTTGCCGGCGTCGACGCAACCACCTACACCACCGGGGGGAGTGTTGCTGCCGCTACGG
CTAAATTCACCGACTTTTTCACTCCGGGCGCCAAGCAGAATATCCAGCTGATTA

>1415_S37_L001_R1_001.fastq_218_1a_8
CCCCTACAACGGCGCTGGTAGTGGCTCAGCTACTTAGGGTCCCGCAAGCCATCTTGGACATGATCGCTGG
TGCCCACTGGGGAGTCCTAGCGGGCATAGCGTATTTCTCCATGGCGGGCAACTGGGCGAAGGTCCTGGTA
GTGCTGTTGCTGTTTGCCGGCGTCGACGCAACCACCTACACCACCGGGGGGAGTGTTGCTGCCGCTACGG
CCAAACTCACCGATTTTTTCACTCCGGGCGCCAAGCAGAATATCCAGCTGATCA

>1415_S37_L001_R1_001.fastq_219_1a_8
CCCCTACAACGGCGCTGGTAGTGGCTCAGCTACTTAGGGTCCCGCAAGCCATCTTGGACATGATCGCTGG
TGCCCACTGGGGAGTCCTAGCGGGCATAGCGTATTTCTCCATGGCGGGCAACTGGGCGAAGGTCCTGGTA
GTGCTGTTGCTGTTTGCCGGCGTCGGCGCAACCACCTACACCACCGGGGGGAGTGTTGCTGCCGCTACGG
CCAAACTCACCGACTTTTTCACTCCGGGCGCCAAGCAGAATATCCAGCTGATCA

>1415_S37_L001_R1_001.fastq_220_1a_8
CCCCTACAACGGCGCTGGTAGTGGCTCAGCTACTTAGAGTCCCGCAAGCCATCTTGGACATGATCGCTGG
TGCCCACTGGGGAGTCCTAGCGGGCATAGCGTATTTCTCCATGGCGGGCAACTGGGCGAAGGTCCTGGTA
GTGCTGTTGCTGTTTGCCGGCGTCGACGCAACCACCTACACCACCGGGGGGAGTGTTGCTGCCGCTACGG
CTAAATTCACCGACTTTTTCACTCCGGGCGCCAAGCAGAATATCCAGCTGATCA

>1415_S37_L001_R1_001.fastq_221_1a_8
CCCCTACAACGGCGCTGGTAGTGGCTCAGCTACTTAGGGTCCCGCAAGCCATCTTGGACATGATCGCTGG
TGCCCACTGGGGAGTCCTAGCGGGCATAGCGTATTTCTCCATGGCGGGCAACTGGGCGAAGGTCCTGGTG
GTGCTGTTGCTGTTTGCCGGCGTCGACGCAACCACCTACACCACCGGGGGGAGTGTTGCTGCCGCTACGG
CCAAACTCACCGACTTTTTCACTCCGGGCGCCAAGCAGAATATCCAGCTGATCA

>1415_S37_L001_R1_001.fastq_222_1a_8
CCCCTACAACGGCGCTGGTAGTGGCTCAGCTACTTAGGGTCCCGCAAGCCATCTTGGACATGATCGCTGG
TGCCCACTGGGGAGTCCTAGCGGGCATAGCGTATTTCTCCATGGCGGGCAACTGGGCGAAGGTCCTGGTA
GTGCTGTTGCTGTTTGCCGGCGTCGACGCAACCACCTACACCACCGGGGGGAGTGTTGCTGCCGCTACGG
CCAAACTCACCGACTTTTTCACTCCGGGCGCCAAACAGAATATCCAGCTGATCA

>1415_S37_L001_R1_001.fastq_223_1a_8
CCCCTACAGCGGCGCTGGTAGTGGCTCAGCTACTTAGGGTCCCGCAAGCCATCTTGGACATGATCGCTGG
TGCCCACTGGGGAGTCCTAGCGGGCATAGCGTATTTCTCCATGGCGGGCAACTGGGCGAAGGTCCTGGTA
GTGCTGTTGCTGTTTGCCGGCGTCGACGCAACCACCTACACCACCGGGGGGAGTGTTGCTGCCGCTACGG
CTAAATTCACCGACTTTTTCACTCCGGGCGCCAAGCAGAATATCCAGCTGATCA

>1415_S37_L001_R1_001.fastq_224_1a_8
CCCCTACAACGGCGCTGGTAGTGGCTCAGCTACTTAGGGTCCCGCAAGCCATCTTGGACATGATCGCTGG
TGCCCACTGGGGAGTCCTAGCGGGCATAGCGTATTTCTCCATGGCGGGCAACTGGGCGAAGGTCCTGGTA
GTGCTGTTGCTGTTTGCCGGCGTCGACGCAACCACTTACACCACCGGGGGGAGTGTTGCTGCCGCTACGG
CTAAGTTCACCGACTTTTTCACTCCGGGCGCCAAGCAGAATATCCAGCTGATCA

>1415_S37_L001_R1_001.fastq_225_1a_8
CCCCTACAACGGCGCTGGTAGTGGCTCAGCTACTTAGGGTCCCGCTAGCCATCTTTGACATGATCGCTGG
TGCCCACTGGGGAGTCCTAGCGGGCATAGCGTATTTCTCCATGGCGGGCAACTGGGCGAAGGTCCTGGTA
GCGCTGTTGCTGTTTGCCGGCGTCGACGCAACCACCTACACCACCGGGGGGAGTGTTGCTGCCGCTACGG
CCAAACTCACCGACTTTTTCACTCCGGGCGCCAAGCAGAATATCCAGCTGATCA

>1415_S37_L001_R1_001.fastq_226_1a_8
CCCCTACAACGGCGCTGGTAGTGGCTCAGCTACTTAGGGTCCCGCAAGCCATCTTGGACATGATCGCTGG
TGCCCACTGGGGAGTCCTAGCGGGCATAGCGTATTTCTCCATGGCGGGCAACTGGGCGAAGGTCCTGGTA
GTGCTGTCGCTGTTTGCCGGCGTCGACGCAACCACCTACACCACCGGGGGGAGTGTTGCTGCCGCTACGG
CTAAATTCACCGACTTTTTCACTCCGGGCGCCAAGCAGAATATCCAGCTGATCA

>1415_S37_L001_R1_001.fastq_227_1a_8
CCCCTACAACGGCGCTGGTAGTGGCCCAGCTACTTAGGGTCCCGCAAGCCATCTTGGACATGATCGCTGG
TGCCCACTGGGGAGTCCTAGCGGGCATAGCGTATTTCTCCATGGCGGGCAACTGGGCGAAGGTCCTGGTA
GTGCTGTTGCTGTTTGCCGGCGTCGACGCAACCACCTACACCACCGGGGGGAGTGTTGCTGCCGCTACGG
CTAAATTCACCGACTTTTTCACTCCGGGCGCCAAGCAGAATATCCAGCTGATCA

>1415_S37_L001_R1_001.fastq_228_1a_8
CCCCTACAACGGCGCTGGTAGTGGCTCAGCTACTTAGGGTCCCGCAAGCCATCTTGGACATGATCGCTGG
TGCCCACTGGGGAGTCCTAGCGGGCATAGCGTATTTCTCCATGGCGGGCAACTGGACGAAGGTCCTGGTA
GTGCTGTTGCTGTTTGCCGGCGTCGACGCAACCACCTACACCACCGGGGGGAGTGTTGCTGCCGCTACGG
CTAAATTCACCGACTTTTTCACTCCGGGCGCCAAGCAGAATATCCAGCTGATCA

>1415_S37_L001_R1_001.fastq_229_1a_8
CCCCTACAACGGCGCTGGTAGTGGCTCAGCTACTTAGGGTCCCGCAAGCCATCTTGGACATGATCGCTGG
TGCCCACTGGGGAGTCCTAGCGGGCATAGCGTATTTCTCCATGGCGGGCAACTGGGCGAAGGCCCTGGTA
GTGCTGTTGCTGTTTGCCGGCGTCGACGCAACCACCTACACCACCGGGGGGAGTGTTGCTGCCGCTACGG
CCAAACTCACCGACTTTTTCACTCCGGGCGCCAAGCAGAATATCCAGCTGATCA

>1415_S37_L001_R1_001.fastq_230_1a_8
CCCCTACAACGGCGCTGGTAGTGGCTCAGCTACTTAGGGTCCCGCAAGCCATCTTGGACATGATCGCTGG
TGCCCACTGGGGAGTCCTAGCGGGCATAGCGTATTTCTCCATGGCGGGCAACTGGGCGAAGGTCCTGGTA
GTGCTGTTGCTGTTTGCCGGCGTCGACGCAACCACCTGCACCACCGGGGGGAGTGTTGCTGCCGCTACGG
CTAAATTCACCGACTTTTTCACTCCGGGCGCCAAGCAGAATATCCAGCTGATCA

>1415_S37_L001_R1_001.fastq_231_1a_8
CCCCTACAACGGCGCTGGTAGTGGCTCAGCTACTTAGGGTCCCGCAAGCCATCTTGGACATGATCGCTGG
TGCCCACTGGGGAGTCCTAGCGGGCATAGCGTATTTCTCCATGGCGGGCAACTGGGCGAAGGTCCTGGTA
GTGCTGTTGCTGTTTGCCGGCGTCGACGCAACCACCTACACCACCGGGGGGAGTGTTGCTGCCGCTACGG
CTAAATTCACCGACTTTTTCACTCCGGGCGCCGAGCAGAATATCCAGCTGATCA

>1415_S37_L001_R1_001.fastq_232_1a_8
CCCCTACAACGGCGCTGGTAGTGGCTCAGCTACTTAGGGTCCCGCAAGCCATCTTGGACATGATCGCTGG
TGCCCACTGGGGAGTCCTAGCGGGCATAGCGTATTTCTCCATGGCGGGCAACTGGGCGAAGGTCCTGGTA
GTGCTGTTGCTGTTTGCCGGCGTCGACGCAACCACCTACACCACCGGGGGGAGTGTTGCTGCCGCTACGG
CCAAACTCACCGACTTTTTCACTCCGGGCGCCAAGCAGAATATTCAGCTGATCA

>1415_S37_L001_R1_001.fastq_233_1a_7
CCCCTACAACGGCGCTGGTAGTGGCTCAGCTACTTAGGGTCCCGCAAGCCATCTTGGACATGATCGCTGG
TGCCCACTGGGGAGTCCTAGCGGGCATAGCGTATTTCTCCATGGCGGGCAACTGGGCGAAGGTCCTGGTA
GTGCTGTTGCTGTTTGCCGGCGTCGACGCATCCACCTACACCACCGGGGGGAGTGTTGCTGCCGCTACGG
CTAAATTCACCGACTTTTTCACTCCGGGCGCCAAGCAGAATATCCAGCTGATCA

>1415_S37_L001_R1_001.fastq_234_1a_7
CCCCTACAACGGCGCTGGTAGTGGCTCAGCTACTTAGGGTCCCGCAAGCCATCTTGGACATGATCGCTGG
TGCCCACTGGGGAGTCCTAGCGGGCATAGCGTATTTCTCCATGGCGGACAACTGGGCGAAGGTCCTGGTA
GTGCTGTTGCTGTTTGCCGGCGTCGACGCAACCACCTACACCACCGGGGGGAGTGTTGCTGCCGCTACGG
CCAAACTCACCGACTTTTTCACTCCGGGCGCCAAGCAGAATATCCAGCTGATCA

>1415_S37_L001_R1_001.fastq_235_1a_7
CCCCTACGACGGCGCTGGTAATGGCTCAGCTACTTAGGGTCCCGCAAGCCATCTTGGACATGATCGCTGG
TGCCCACTGGGGAGTCCTAGCGGGCATAGCGTATTTCTCCATGGCGGGCAACTGGGCGAAGGTCCTGGTA
GTGCTGTTGCTGTTTGCCGGCGTCGACGCAACCACCTACACCACCGGGGGGAGTGTTGCTGCCGCTACGG
CCAAACTCACCGACTTTTTCACTCCGGGCGCCAAGCAGAATATCCAGCTGATCA

>1415_S37_L001_R1_001.fastq_236_1a_7
CCCCTACAACGGCGCTGGTAGTGGCTCAGCTACTTAGGGTCCCGCAAGCCATCTTGGACATGATCGCTGG
TGCCCACTGGGGAGTCCTAGCGGGCATAGCGTATTTCTCCATGGCGGGCAACTGGGCGAAGGTCCTGGTA
GTGCTGTTGCTGTTTGCCGGCGTCGACGCAACCACCTACACCACCAGGGGGAGTGTTGCTGCCGCTACGG
CTAAATTCACCGACTTTTTCACTCCGGGCGCCAAGCAGAATATCCAGCTGATCA

>1415_S37_L001_R1_001.fastq_237_1a_7
CCCCTACAACGGCGCTGGTAGTGGCTCAGCTACTTGGGGTCCCGCAAGCCATCTTGGACATGATCGCTGG
TGCCCACTGGGGAGTCCTAGCGGGCATAGCGTATTTCTCCATGGCGGGCAACTGGGCGAAGGTCCTGGTA
GTGCTGTTGCTGTTTGCCGGCGTCGACGCAACCACCTACACCACCGGGGGGAGTGTTGCTGCCGCTACGG
CTAAATTCACCGACTTTTTCACTCCGGGCGCCAAGCAGAATATCCAGCTGATCA

>1415_S37_L001_R1_001.fastq_238_1a_7
CTCCTACAACGGCGCTGGTAGTGGCTCAGCTACTTAGGGTCCCGCAAGCCATCTTGGACATGATCGCTGG
TGCCCACTGGGGAGTCCTAGCGGGCATAGCGTATTTCTCCATGGCGGGCAACTGGGCGAAGGTCCTGGTA
GTGCTGTTGCTGTTTGCCGGCGTCGACGCAACCACCTACACCACCGGGGGGAGTGTTGCTGCCGCTACGG
CTAAATTCACCGACTTCTTCACTCCGGGCGCCAAGCAGAATATCCAGCTGATCA

>1415_S37_L001_R1_001.fastq_239_1a_7
CCCCTACAACGGCGCTGGTAGTGGCTCAGCTACTTAGAGTCCCGCAAGCCATCTTGGACATGATCGCTGG
TGCCCACTGGGGAGTCCTAGCGGGCATAGCGTATTTCTCCATGGCGGGCAACTGGGCGAAGGTCCTGGTA
GTGCTGTTGCTGTTTGCCGGCGTCGACGCAACCACCTACACCACGGGGGGGAGTGTTGCTGCCGCTACGG
CCAAACTCACCGACTTTTTCACTCCGGGCGCCAAGCAGAATATCCAGCTGATCA

>1415_S37_L001_R1_001.fastq_240_1a_7
CCCCTACAACGGCGCTGGTAGTGGCTCAGCTACTTAGGGTCCCGCAAGCCATCTTGGATATGATCGCTGG
TGCCCACTGGGGAGTCCTAGCGGGCATAGCGTATTTCTCCATGGCGGGCAACTGGGCGAAGGTCCTGGTA
GTGCTGTTGCTGTTTGCCGGCGTCGACGCAACCACCTACACCACCGGGGGGAGTGTTGCTGCCGCTACGG
CTAAATTCACCGACTTTTTCACTCCGGGCGCCAAGCAGAATATCCAGCTGATTA

>1415_S37_L001_R1_001.fastq_241_1a_7
CCCCTACAACGGCGCTGGTAGTGGCTCAACTACTTAGGGTCCCGCAAGCCATCTTGGACATGATCGCTGG
TGCCCACTGGGGAGTCCTAGCGGGCATAGCGTATTTCTCCATGGCGGGCAACTGGGCGAAGGTCCTGGTA
GTGCTGTTGCTGTTTGCCGGCGTCGACGCAACCACCTACACCACCGGGGGGAGTGTTGCTGCCGCTACGG
CTAAATTCACCGACTTTTTCACTCCGGGCGCCAAGCAGAATATCCAGCTGATCA

>1415_S37_L001_R1_001.fastq_242_1a_7
CCCCTACAACGGCGCTGGTAGTGGCTCAGCTACTTAGGGTCCCGCAAGCCATCTTGGACATGATCGCTGG
TGCCCACTGGGGAGTCCTAGCGGGCATAGCGTATTTCTCCATGGCGGGCAACTGGGCGGAGGTCCTGGTA
GTGCTGTTGCTGTTTGCCGGCGTCGACGCAACCACCTACACCACCGGGGGGAGTGTTGCTGCCGCTACGG
CTAAATTCACCGACTTTTTCACTCCGGGCGCCAAGCAGAATATCCAGCTGATCA

>1415_S37_L001_R1_001.fastq_243_1a_7
CCCCTACAACGGCGCTGGTAGTGGCTCAGCTACTTAGGGTCCCGCAAGCCATCTTGGACATGATCGCTGG
TGCCCACCGGGGAGTCCTAGCGGGCATAGCGTATTTCTCCATGGCGGGCAACTGGGCGAAGGTCCTGGTA
GTGCTGTTGCTGTTTGCCGGCGTCGACGCAACCACCTACACCACCGGGGGGAGTGTTGCTGCCGCTACGG
CTAAATTCACCGACTTTTTCACTCCGGGCGCCAAGCAGAATATCCAGCTGATCA

>1415_S37_L001_R1_001.fastq_244_1a_7
CCCCTACAACGGCGCTGGTAGTGGCTCAGCTACTTAGGGTCCCGCAAGCCATCTTGGACATGATCGCTGG
TGCCCACTGGGGAGTCCTAGCGGGCATAGCGTATTTCTCCATGGCGGGCAACTGGGCGAAGGTCCTGGTA
GTGCTGTTGCTGTTTGCCGGCGTCGACGCAACCACCTACACCACCGGGGGGAGTGTTGCTGCCGCCACGG
CTAAATTCACCGACTTTTTCACTCCGGGCGCCAAGCAGAATATCCAGCTGATTA

>1415_S37_L001_R1_001.fastq_245_1a_7
CCCCTACAACGGCGCTGGTAGTGGCTCAGCTACTTAGGGTCCCGCAAGCCATCTTGGACATGATCGCTGG
TGCCCACTGGGGAGTCCTAGCGGGCATGGCGTATTTCTCCATGGCGGGCAACTGGGCGAAGGTCCTGGTA
GTGCTGTTGCTGTTTGCCGGCGTCGACGCAACCACCTACACCACCGGGGGGAGTGTTGCTGCCGCTACGG
CTAAATTCACCGACTTTTTCACTCCGGGCGCCAAGCAGAATATCCAGCTGATCA

>1415_S37_L001_R1_001.fastq_246_1a_7
CCCCTACAACGGCGCTGGTAGTGGCTCAGCTACTTAGGGTCCCGCAAGCCATCTTGGACATGATCGCTGG
TGCCCACTGGGGAGTCCTAGCGGGCATAGCGTATTCCTCCATGGCGGGCAACTGGGCGAAGGTCCTGGTA
GTGCTGTTGCTGTTTGCCGGCGTCGACGCAACCACCTACACCACCGGGGGGAGTGTTGCTGCCGCTACGG
CCAAACTCACCGACTTTTTCACTCCGGGCGCCAAGCAGAATATCCAGCTGATCA

>1415_S37_L001_R1_001.fastq_247_1a_7
CCCCTACAACGGCGCTGGTAGTGGCTCAGCTACTTAGGGTCCCGCAAGCCATCTTGGACATGATCGCTGG
TGCCCACTGGGGAGTCCTAGCGGGCATAGCGTATTTCTCCATGGCGGGCAACTGGGCGAAGGTCCTGGTA
GTGCTGTTGCTGTTTGCCGGCGTCGACGCAACCACCTACACCACCGGGGGGAGGGTTGCTGCCGCTACGG
CCAAACTCACCGACTTTTTCACTCCGGGCGCCAAGCAGAATATCCAGCTGATCA

>1415_S37_L001_R1_001.fastq_248_1a_7
CCCCTACAACGGCGCTGGTAGTGGCTCAGCTACTTAGGGTCCCGCAAGCCATCTTGGACATGATCGCTGG
TGCCCACTGGGGAGTCCTAGCGGGCATAGCGTATTTCTCCATGGCGGGCAACTGGGCGAAGGTCCTGGTA
GTGCTGTTGCTGTTTGCCGGCGTCGACGCAACCACCTACACCACCGGGGGGAGTGTTGCTGCCGCTATGG
CTAAATTCACCGACTTTTTCACTCCGGGCGCCAAGCAGAATATCCAGCTGATCA

>1415_S37_L001_R1_001.fastq_249_1a_7
CCCCTACAACGGCGCTGGTAGTGGCTCAGCTACTTAGGGTCCCGCAAGCCATCTTGGACATGATCGCTGG
TGCCCACTGGGGAGTCCTAGCGGGCATAACGTATTTCTCCATGGCGGGCAACTGGGCGAAGGTCCTGGTA
GTGCTGTTGCTGTTTGCCGGCGTCGACGCAACCACCTACACCACCGGGGGGAGTGTTGCTGCCGCTACGG
CCAGATTCACCGACTTTTTCACTCCGGGCGCCAAGCAGGATATCCAGCTGATCA

>1415_S37_L001_R1_001.fastq_250_1a_7
CCCCTACAACGGCGCTGGTAGTGGCTCAGCTACTTAGGGTCCCGCAAGCCATCTTGGACATGATCGCTGG
TGCCCACTGGGGAGTCCTAGCGGGCATAGCGTATTTCTCCATGGCGGGCAGCTGGGCGAAGGTCCTGGTA
GTGCTGTTGCTGTTTGCCGGCGTCGACGCAACCACCTACACCACCGGGGGGAGTGTTGCTGCCGCTACGG
CCAAACTCACCGACTTTTTCACTCCGGGCGCCAAGCAGAATATCCAGCTGATCA

>1415_S37_L001_R1_001.fastq_251_1a_7
CCCCTACAACGGCGCTGGTAGTGGCTCAGCTACTTAGGGTCCCGCAAGCCATCTTGGACATGATCGCCGG
TGCCCACTGGGGAGTCCTAGCGGGCATAGCGTATTTCTCCATGGCGGGCAACTGGGCGAAGGTCCTGGTA
GTGCTGTTGCTGTTTGCCGGCGTCGACGCAACCACCTACACCACCGGGGGGAGTGTTGCTGCCGCTACGG
CCAAACTCACCGACTTTTTCACTCCGGGCGCCAAGCAGAATATCCAGCTGATCA

>1415_S37_L001_R1_001.fastq_252_1a_7
CCCCTACAACGGCGCTGGTAGTGGCTCAGCTACTTAGGGTCCCGCAAGCCATCTTGGACATGATCGCTGG
TGCCCACTGGGGAGTCCTAGCGGGCATAGCGTATTTCTCCATGGCGGGCAACTGGGCGAAGGTCCTGGTA
GTGCTGTTGCTGTTTGCCGGCGTCGACGCAACCACCTACACCACCGGGAGGAGTGTTGCTGCCGCTACGG
CTAAATTCACCGACTTTTTCACTCCGGGCGCCAAGCAGAATATCCAGCTGATCA

>1415_S37_L001_R1_001.fastq_253_1a_7
CCCCTACAACGGCGCTGGTAGTGGCTCAGCTACTTAGGGTCCCGCAAGCCATCTTGGACATGATCGCTGG
TGCCCACTGGGGAGTCCTAGCGGGCATAGCGTATTTCTCCATGGCGGGCGACTGGGCGAAGGTCCTGGTA
GTGCTGTTGCTGTTTGCCGGCGTCGACGCAACCACCTACACCACCGGGGGGAGTGTTGCTGCCGCTACGG
CTAAATTCACCGACTTTTTCACTCCGGGCGCCAAGCAGAATATCCAGCTGATCA

>1415_S37_L001_R1_001.fastq_254_1a_7
CCCCTACAACGGCGCTGGTAGTGGCTCAGCTACTTAGGGTCCCGCAAGCCATCTTGGACATGATCGCTGG
TGCCCACTGGGGTGTCCTAGCGGGCATAGCGTATTTCTCCATGGCGGGCAACTGGGCGAAGGTCCTGGTA
GTGCTGTTGCTGTTTGCCGGCGTCGACGCAACCACCTACACCACCGGGGGGAGTGTTGCTGCCGCTACGG
CTAAATTCACCGACTTTTTCACTCCGGGCGCCAAGCAGAATATCCAGCTGATCA

>1415_S37_L001_R1_001.fastq_255_1a_7
CCCCTACAACGGCGCTGGTAGTGGCTCAGCTACTTAGGGTCCCGCAAGCCATCTTGGACATGATCGCTGG
TGCCCACTGGGGAGTCCTAGCGGGCATAGCGTATTTCTCCGTGGCGGGCAACTGGGCGAAGGTCCTGGTA
GTGCTGTTGCTGTTTGCCGGCGTCGACGCAACCACCTACACCACCGGGGGGAGTGTTGCTGCCGCTACGG
CTAAATTCACCGACTTTTTCACTCCGGGCGCCAAGCAGAATATCCAGCTGATCA

>1415_S37_L001_R1_001.fastq_256_1a_7
CCCCTACAACGGCGCTGGTAGTGGCTCAGCTACTTAGGGTCCCGCAAGCCATCTTGGACATGATCGCTGG
TGCCCACTGGGGAGTCCTAGCGGGCATAGCGTATTTCTCCATGGCGGGCAACTGGGCGAAGGTCCTAGTA
GTGCTGTTGCTGTTTGCCGGCGTCGACGCAACCACCTACACCACCGGGGGGAGTGTTGCTGCCGCTACGG
CCAAACTCACCGACTTTTTCACTCCGGGCGCCAAGCAGAATATCCAGCTGATCA

>1415_S37_L001_R1_001.fastq_257_1a_7
CTCCTACAACGGCGCTGGTAGTGGCTCAGCTACTTAGGGTCCCGCAAGCCATCTTGGACATGATCGCTGG
TGCCCACTGGGGAGTCCTAGCGGGCATAGCGTATTTCTCCATGGCGGGCAACTGGGCGAAGGTCCTGGTA
GTGCTGTTGCTGTTTGCCGGCGTCGACGCAACCACCTACACCACCGGGGGGAGTGTTGCTGCCGCTACGG
CCAAACTCACCGACTTTTTCACTCCGGGCGCCAAGCAGAATATCCAGCTAATCA

>1415_S37_L001_R1_001.fastq_258_1a_7
CCCCTACAACGGCGCTGGTAGTGGCTCAGCTACTTAGGGTCCCGCAAGCCATCTTGGACATGATCGCTGG
TGCCCACTGGGGAGTCCTAGCGGGCATAGCGTGTTTCTCCATGGCGGGCAACTGGGCGAAGGTCCTGGTA
GTGCTGTTGCTGTTTGCCGGCGTCGACGCAACCACCTACACCACCGGGGGGAGTGTTGCTGCCGCTACGG
CTAAATTCACCGACTTTTTCACTCCGGGCGCCAAGCAGAATATCCAGCTGATCA

>1415_S37_L001_R1_001.fastq_259_1a_7
CCCCTACAACGGCGCTGGTAGTGGCTCAGCTACTTAGGGTCCCGCAAGCCATCTTGGACATGATCGCTGG
TGCCCACTGGGGAGTCCTAGCGGGCATAGCGTATTTCTCCATGGCGGGCAACTGGGCGAAGGTCCTGGTA
GTGCCGTTGCTGTTTGCCGGCGTCGACGCAACCACCTACACCACCGGGGGGAGTGTTGCTGCCGCTACGG
CTAAATTCACCGACTTTTTCACTCCGGGCGCCAAGCAGAATATCCAGCTGATCA

>1415_S37_L001_R1_001.fastq_260_1a_7
CCCCTACAACGGCGCTGGTAGTGGCTCAGCTACTTAGGGTCCCGCAAGCCATCTTGGACATGATCGCTGG
TGCCCACTGGGGAGTCCTAGCGGGCATAGCGTATTTCTCCATGGCGGGCAACTGGGCGAAGGTCCTGGTA
GTGCTGTTGCTGTTTGCCGGCGTCGACGCAACCACCTACACCACCGGGGGGAGCGTTGCTGCCGCTACGG
CCAAACTCACCGACTTTTTCACTCCGGGCGCCAAGCAGAATATCCAGCTGATCA

>1415_S37_L001_R1_001.fastq_261_1a_7
CCCCTACAACGGCGCTGGTAGTGGCTCAGCTACTTAGGGTCCCGCAAGCCATCTTGGACATGATCGCTGG
TGCCCACTGGGGAGTCCCAGCGGGCATAGCGTATTTCTCCATGGCGGGCAACTGGGCGAAGGTCCTGGTA
GTGCTGTTGCTGTTTGCCGGCGTCGACGCAACCACCTACACCACCGGGGGGAGTGTTGCTGCCGCTACGG
CCAAACTCACCGACTTTTTCACTCCGGGCGCCAAGCAGAATATCCAGCTGATCA

>1415_S37_L001_R1_001.fastq_262_1a_7
CTCCTACAACGGCGCTGGTAGTGGCTCAGCTACTTAGGGTCCCGCAAGCCATCTTGGACATGATCGCTGG
TGCCCACTGGGGAGTCCTAGCGGGCATAGCGTATTTCTCCATGGCGGGCAACTGGGCGAAGGTCCTGGTA
GTGCTGTTGCTGTTTGCCGGCGTCGACGCAACCACCTACACCACCGGGGGGAGTGTTGCTGCCGCTACGG
CCAAACTCACCGACTTTTTCACTCCGGGCGCCAAGCAGAATATCCAGCTGATTA

>1415_S37_L001_R1_001.fastq_263_1a_7
CCCCTACAACGGCGCTGGTAGTGGCTCAGCTACTTAGGGTCCCGCAAGCCATCTTGGACATGATCGCTGG
TGCCCACTGGGGAGTCCTAGCGGGCATAGCGTATTTCTCCATGGCGGGTAACTGGGCGAAGGTCCTGGTA
GTGCTGTTGCTGTTTGCCGGCGTCGACGCAACCACCTACACCACCGGGGGGAGTGTTGCTGCCGCTACGG
CTAAATTCACCGACTTTTTCACTCCGGGCGCCAAGCAGAATATCCAGCTGATCA

>1415_S37_L001_R1_001.fastq_264_1a_7
CCCCTACAACGGCGCTGGTAGTGGCTCAGCTACTTAGGGTCCCGCAAGCCATCTTGGACATGATCGCTGG
TGCCCACTGGGGAGTCCTAGCGGGCATAGCGTATTTCTCCATAGCGGGCAACTGGGCGAAGGTCCTGGTA
GTGCTGTTGCTGTTTGCCGGCGTCGACGCAACCACCTACACCACCGGGGGGAGTGTTGCTGCCGCTACGG
CCAAACTCACCGACTTTTTCACTCCGGGCGCCAAGCAGAATATCCAGCTGATCA

>1415_S37_L001_R1_001.fastq_265_1a_7
CCCCTACAACGGCGCTGGTAGTGGCTCAGCTACTTAGGGTCCCGCAAGCCATCTTGGACATGATCGCTGG
TGCCCACTGGGGAGTCCTAGCGGGCATAGCGTATTTCTCCATGGCGGGCAACTGGGCGAAGGTCCTGGTA
GTGCTGTTGCTGTTTGCCGGCGTCGACGCAACCACCTACACCACCGGGGGGGAGTGTTGCTGCCGCTACG
GCCAAACTCACCGACTTTTTCACTCCGGGCGCCAAGCAGAATATCCAGCTGATCA

>1415_S37_L001_R1_001.fastq_266_1a_7
CCCCTACAACGGCGCTGGTAGTGGCCCAGCTACTTAGGGTCCCGCAAGCCATCTTGGACATGATCGCTGG
TGCCCACTGGGGAGTCCTAGCGGGCATAGCGTATTTCTCCATGGCGGGCAACTGGGCGAAGGTCCTGGTA
GTGCTGTTGCTGTTTGCCGGCGTCGACGCAACCACCTACACCACCGGGGGGAGTGTTGCTGCCGCTACGG
CCAAACTCACCGACTTTTTCACTCCGGGCGCCAAGCAGAATATCCAGCTGATCA

>1415_S37_L001_R1_001.fastq_267_1a_7
CCCCTACAACGGCGCTGGTAGTGGCTCAGCTACTTAGGGTCCCGCAAGCCATCTTGGACATGATCGCTGG
TGCCCACTGGGGAGTCCTAGCGGGCATAGCGTATTTCTCCATGGCGGGCAACTGGGCGAAGGTCCTGGTA
GTGCTGTTGCTGTTTGCCGGCGTCGACGCAACCGCCTACACCACCGGGGGGAGTGTTGCTGCCGCTACGG
CTAAATTCACCGACTTTTTCACTCCGGGCGCCAAGCAGAATATCCAGCTGATCA

>1415_S37_L001_R1_001.fastq_268_1a_7
CCCCTACAACGGCGCTGGTAGTGGCTCAGCTACTTAGGGTCCCGCAAGCCATCTTGGACATGATCGCTGG
TGCCCACTGGGGAGTCCTAGCGGGCATAGCGTATTTCTCCATGGCGGGCAACTGGGCGAAGGTCCTGGTA
GTGCTGTTGCTGTTTGCCGGCGTCGACGCAACCACCTACACCACCGGGGGGAGTGTTGCTGCCGCTACGG
CTAAATTCACCGACTTTTTCACTCCGGGCGCCAAGCAGAATACCCAGCTGATCA

>1415_S37_L001_R1_001.fastq_269_1a_7
CCCCTACAACGGCGCTGGTAGTGGCTCAGCTACTTAGGGTCCCGCAAGCCATCTTGGACATGATCGCTGG
TGCCCACTGGGGAGTCCTAGCGGGCATAGCGTATTTCTCCATGGCGGGCAACTGGGCGAAGGTCCTGGTA
GTGCTGTTGCTGTTTGCCGGCGTCGACGCAACCACCTACACCACTGGGGGGAGTGTTGCTGCCGCTACGG
CTAAATTCACCGACTTTTTCACCCCGGGCGCCAAGCAGAATATCCAGCTGATCA

>1415_S37_L001_R1_001.fastq_270_1a_7
CCCCTACAACGGCGCTGGTAGTGGCTCAGCTACTTAGGGTCCCGCAAGCCATCTTGGACATGATCGCTGG
TGCCCACTGGGGAGTCCTAGCGGGCATAGCGTATTTCTCCATGGCGGGCAACTGGGCGAAGGTCCTGGTA
GTGCTGTTGCTGTTTGCCGGCGTCGACGCAACCACCTACACCACCGGGGGGAGTGTTGCTGCCGCTACGG
CCAAACTCACTGACTTTTTCACTCCGGGCGCCAAGCAGAATATCCAGCTGATCA

>1415_S37_L001_R1_001.fastq_271_1a_7
CCCCTACAACGGCGCTGGTAGTGGCTCAGCTACTTAGGGTCCCGCAAGCCATCTTGGACATGATCGCTGG
TGCCCACTGGGGAGTCCTAGCGGGCATAGCGTATTTCTCCATGGCGAGCAACTGGGCGAAGGTCCTGGTA
GTGCTGTTGCTGTTTGCCGGCGTCGACGCAACCACCTACACCACCGGGGGGAGTGTTGCTGCCGCTACGG
CTAAATTCACCGACTTTTTCACTCCGGGCGCCAAGCAGAATATCCAGCTGATCA

>1415_S37_L001_R1_001.fastq_272_1a_6
CCCCTACAACGGCGCTGGTAGTGGCTCAGCTACTTAGGGTCCCGCAAGCCATCTTGGACATGATCGCTGG
TGCCCACTGGGGAGTCCTAGCGGGCATAGCGTATTTCTCCATGGCGGGCAACTGGGCGAAGGTCCTGGTA
GTGCTGTTGCTGTTTGCCGGCGTCGACGCAACCACCTACACCACCGGGGGGAGTGTTGCTGCCGCTACGG
CCGAACTCACCGACTTTTTCACTCCGGGCGCCAAGCAGAATATCCAGCTGATCA

>1415_S37_L001_R1_001.fastq_273_1a_6
CCCCTACAACGGCGCTGGTAGTGGCTCAGCTACTTAGGGTCCCGCAAGCCATCTTGGACATGATCGCTGG
TGCCCACTGGGGAGTCCTAGCGGGCATAGCGTATTTCTCCATGGCGGGCAACTGGGCGAAGGTCCTGGTA
GTGCTGTTGCTGTTTGCCGGCGTCGACGCAACCACCTACACCACCGGGGGGAGTGTTGCTGCCGCTACGG
CTAAATTCACCGACTTTTTCACCCCGGGCGCCAAGCAGGATATCCAGCTGATCA

>1415_S37_L001_R1_001.fastq_274_1a_6
CCCCTACAACGGCGCTGGTAGTGGCTCAGCTACTTAGGGTCCCGCAAGCCATCTTGGACATGATCGCTGG
TGCCCACTGGGGAGTCCTAGCGGGCATAGCGTATTTCTCCATGGCGGGCAACTGGGCGAAGGTCCTGGTA
GTGCTGTTGCTGTTTGCCGGCGTCGACGCAACCACCTACACCACCGGGGGGAGTGTTGCTGCCGCTACGG
CTAAATTCACCGACTTTTCCACTCCGGGCGCCAAGCAGAATATCCAGCTGATCA

>1415_S37_L001_R1_001.fastq_275_1a_6
CCCCTACAACGGCGCTGGTAGTGGCTCAGCTACTTAGGGTCCCGCAAGCCATCTTGGACATGATCGCTGG
TGCCCACTGGGGAGTCCTGGCGGGCATAGCGTATTTCTCCATGGCGGGCAACTGGGCGAAGGTCCTGGTA
GTGCTGTTGCTGTTTGCCGGCGTCGACGCAACCACCTACACCACCGGGGGGAGTGTTGCTGCCGCTACGG
CCAAACTCACCGACTTTTTCACTCCGGGCGCCAAGCAGAATATCCAGCTGATCA

>1415_S37_L001_R1_001.fastq_276_1a_6
CCCCTACAACGGCGCTGGTAGTGGCTCAGCTACTTAGGGTCCCGCAAGCCATCTTGGACATGATCGCTGG
TGCCCACTGGGGAGCCCTAGCGGGCATAGCGTATTTCTCCATGGCGGGCAACTGGGCGAAGGTCCTGGTA
GTGCTGTTGCTGTTTGCCGGCGTCGACGCAACCACCTACACCACCGGGGGGAGTGTTGCTGCCGCTACGG
CCAAACTCACCGACTTTTTCACTCCGGGCGCCAAGCAGAATATCCAGCTGATCA

>1415_S37_L001_R1_001.fastq_277_1a_6
CCCCTACAACGGCGCTGGTAGTGGCTCAGCTACTTAGGGTCCCGCAAGCCATCTTGGACATGATCGCTGG
TGCCCACTGGGGAGTCCTAGCGGGCATAGCGTATTTCTCCATGGCGGGCAACTGGGCGAAGGTCCTGGTA
GTGCTGTTGCTGTTTGCCGGCGTCGACGCAACCACCTACACCACCGGGGGGAGTGTTGCTGCCGCTACGG
CCAAACTCACCGACTTTTTCACTCCGGGCGCCAAGCAGAGTATCCAGCTGATCA

>1415_S37_L001_R1_001.fastq_278_1a_6
CCCCTACAACGGCGCTGGTAGTGGCTCAGCTACTTAGGGTCCCGCAAGCCATCTTGGACATGATCGCTGG
TGCCCACTGGGGAGTCCTAGCGGGCATAGCGTATTTCTCCATGGCGGGCAACTGGGCGAAGGTCCTGGTA
GTGCTGTTGCTGTTTGCCGGCGTCGACGCAACCACCTACACCACCGGGGGGAGTGTTGCTGCCGCTACTG
CTAAATTCACCGACTTTTTCACTCCGGGCGCCAAGCAGAATATCCAGCTGATCA

>1415_S37_L001_R1_001.fastq_279_1a_6
CCCCTACAACGGCGCTGGTAGTGGCTCAGCTACTTAGGGTCCCGCAAGCCATCTTGGACATGATCGCCGG
TGCCCACTGGGGAGTCCTAGCGGGCATAGCGTATTTCTCCATGGCGGGCAACTGGGCGAAGGTCCTGGTA
GTGCTGTTGCTGTTTGCCGGCGTCGACGCAACCACCTACACCACCGGGGGGAGTGTTGCTGCCGCTACGG
CTAAATTCACCGACTTTTTCACTCCGGGCGCCAAGCAGAATATCCAGCTGGTTA

>1415_S37_L001_R1_001.fastq_280_1a_6
CCCCTACAACGGCGCTGGTAGTGGCTCAGCTACTTAGGATCCCGCAAGCCATCTTGGACATGATCGCTGG
TGCCCACTGGGGAGTCCTAGCGGGCGTAGCGTATTTCTCCATGGCGGGCAACTGGGCGAAGGTCCTGGTA
GTGCTGTTGCTGTTTGCCGGCGTCGACGCAACCACCTACACCACCGGGGGGAGTGTTGCTGCCGCTACGG
CTAAATTCACCGACTTTTTCACTCCGGGCGCCAAGCAGAATATCCAGCTGATCA

>1415_S37_L001_R1_001.fastq_281_1a_6
CCCCTACAACGGCGCTGGTAGTGGCTCAGCTACTTAGGGTCCCGCAAGCCATCTTGGACATGATCGCTGG
TGCCCACTGGGGAGTTCTAGCGGGCATAGCGTATTTCTCCATGGCGGGCAACTGGGCGAAGGTCCTGGTA
GTGCTGTTGCTGTTTGCCGGCGTCGACGCAACCACCTACACCACCGGGGGGAGTGTTGCTGCCGCTACGG
CTAAATTCACCGACTTTTTCACTCCGGGCGCCAAGCAGAATATCCAGCTGATCA

>1415_S37_L001_R1_001.fastq_282_1a_6
CCCCTACAACGGCGCTGGTAGTGGCTCAGCTACTTAGGGTCCCGCAAGCCATCTTGGACATGATCGTTGG
TGCCCACTGGGGAGTCCTAGCGGGCATAGCGTATTTCTCCATGGCGGGCAACTGGGCGAAGGTCCTGGTA
GTGCTGTTGCTGTTTGCCGGCGTCGACGCAACCACCTACACCACCGGGGGGAGTGTTGCTGCCGCTACGG
CCAAACTCACCGACTTTTTCACTCCGGGCGCCAAACAGAACATCCAGCTGATCA

>1415_S37_L001_R1_001.fastq_283_1a_6
CCCCTACAACGGCGCTGGTAGTGGCTCAGCTACTTAGGGTCCCGCAAGCTATCTTGGACATGATCGCTGG
TGCCCACTGGGGAGTCCTAGCGGGCATAGCGTATTTCTCCATGGCGGGCAACTGGGCGAAGGTCCTGGTA
GTGCTGGTGCTGTTTGCCGGCGTCGACGCAACCACCTACACCACCGGGGGGAGTGTTGCTGCCGCTACGG
CTAAATTCACCGACTTTTTCACTCCGGGCGCCAAGCAGAATATCCAGCTGATCA

>1415_S37_L001_R1_001.fastq_284_1a_6
CCCCTACAACGGCGCTGGTAGTGGCTCAGCTACTTAGGGTCCCGCAAGCCATCTTGGACATGATCGCTGG
TGCCCACTGGGGAGTCCTAGCGGGCATAGCGTATTTCTCCATGGCGGGCAACTGGGCGAAGGTCCTGGTA
GTGCTGTTGCTGTTTGCCGGCGTCGACGCAACCACCCACACCACCGGGGGGAGTGTTGCTGCCGCTACGG
CCAAACTCACCGACTTTTTCACTCCGGGCGCCAAGCAGAATATCCAGCTGATCA

>1415_S37_L001_R1_001.fastq_285_1a_6
CCCCTACAACGGCGCTGGTAGTGGCTCAGCTACTTAGGGTCCCGCAAGCCATCTTGGACATGATCGCTGG
TGCCCACTGGGGAGTCCTAGCGGGCATAGCGTATTTCTCCACGGCGGGCAACTGGGCGAAGGTCCTGGTA
GTGCTGTTGCTGTTTGCCGGCGTCGACGCAACCACCTACACCACCGGGGGGAGTGTTGCTGCCGCTACGG
CCAAACTCACCGACTTTTTCACTCCGGGCGCCAAGCAGAATATCCAGCTGATCA

>1415_S37_L001_R1_001.fastq_286_1a_6
CCCCTACAACGGCGCTGGTAGTGGCTCAGCTACTTAGGGTCCCGCAAGCCATCTTGGACATGATCGCTGG
TGCCCACTGGGGAGTCCTAGCGGGCATAGCGTATTTCTCCATGGCGGGCAACTGGGCGAAGGTCCTGGTA
GTGCTGTTGCTGTTTGCCGGCGTCGACGCAACCACCTACATCACCGGGGGGAGTGTTGCTGCCGCTACGG
CTAAATTCACCGACTTTTTCACTCCGGGCGCCAAGCAGAATATCCAGCTGATCA

>1415_S37_L001_R1_001.fastq_287_1a_6
CCCCTACAACGGCGCTGGTAGTGGCTCAGCTACTTAGGGTCCCGCAAGCCATCTTGGACATGATCGCTGG
TGCCCACTGGGGAGTCCTAGCGGGCATAGCGTATTTCTCCATGGCGGGCAACTGGGCGAAGGTCCTGGTA
GTGCTGTTGCTGTTTGCCGGCGTCGACGTAACCACCTACACCACCGGGGGGAGTGTTGCTGCCGCTACGG
CCAAACTCACCGACTTTTTCACTCCGGGCGCCAAGCAGAATATCCAGCTGATCA

>1415_S37_L001_R1_001.fastq_288_1a_6
CCCCTACAACGGCGCTGGTAGTGGCTCAGCTACTTAGGGTCCCGCAAGCCATCTTGGACATGATCGCTGG
TGCCCACTGGGGAGTCCTAGCGGGCATAGCGTATTTCTCCATGGCGGGCAACTGGGCGAAGGTCCTGGTA
GTGCTGTTGCTGTTTGCCGGCGTCGACGCAACCACCTACACCACCGGGGGGAGTGTTGCTGCCACTACGG
CTAAGTTCACCGACTTTTTCACTCCGGGCGCCAAGCAGAATATCCAGCTGATCA

>1415_S37_L001_R1_001.fastq_289_1a_6
CCCCTACAACGGCGCTGGTAGTGGCTCAGCTACTTAGGGTCCCGCAAGCCATCTTGGACATGATCGCTGG
TGCCCACTGGGGAGTCCTAGCGGGCATAGCGTATTTCTCCATGGCGGGCAACTGGGCGAAGGTCCTGGTA
GTGCTGTTGCTGTTTGCCGGCGTCGACGCAACCACCTACACCACCGGGGGGAGTGTTGCTGCCGCTACGG
CCAAACTCACCGACTTTTTCACCCCGGGCGCCAAGCAGAATATCCAGCTGATCA

>1415_S37_L001_R1_001.fastq_290_1a_6
CTCCTACAACGGCGCTGGTAGTAGCTCAGCTACTTAGGGTCCCGCAAGCCATCTTGGACATGATCGCTGG
TGCCCACTGGGGAGTCCTAGCGGGCATAGCGTATTTCTCCATGGCGGGCAACTGGGCGAAGGTCCTGGTA
GTGCTGTTGCTGTTTGCCGGCGTCGACGCAACCACCTACACCACCGGGGGGAGTGTTGCTGCCGCTACGG
CTAAATTCACCGACTTTTTCACTCCGGGCGCCAAGCAGAATATCCAGCTGATCA

>1415_S37_L001_R1_001.fastq_291_1a_6
CCCCTACAACGGCGCTGGTAGTGGCTCAGCTACTTAGGGTCCCGCAAGCCACCTTGGACATGATCGCTGG
TGCCCACTGGGGAGTCCTAGCGGGCATAGCGTATTTCTCCATGGCGGGCAACTGGGCGAAGGTCCTGGTA
GTGCTGTTGCTGTTTGCCGGCGTCGACGCAACCACCTACACCACCGGGGGGAGTGTTGCTGCCGCTACGG
CCAAACTCACCGACTTTTTCACTCCGGGCGCCAAGCAGAATATCCAGCTGATCA

>1415_S37_L001_R1_001.fastq_292_1a_6
CTCCTACAACGGCGCTGGTAGTGGCTCAGCTACTTAGGGTCCCGCAAGCCATCTTGGACATGATCGCTGG
TGCCCACTGGGGAGTCCTAGCGGGCATAGCGTATTTCTCCATGGCGGGCAACTGGGCGAAGGTCCTGGTA
GTGCTGTTGCTGTTTGCCGGCGTCGACGCAACCACCTACACCACCGGGGGGAGTGTTGCTGCCGCTACGG
CCAAACTCACCGACCTTTTCACTCCGGGCGCCAAGCAGAATATCCAGCTGATCA

>1415_S37_L001_R1_001.fastq_293_1a_6
CCCTTACAACGGCGCTGGTAGTGGCTCAGCTACTTAGGGTCCCGCAAGCCATCTTGGACATGATCGCTGG
TGCCCACTGGGGAGTCCTAGCGGGCATAGCGTATTTCTCCATGGCGGGCAACTGGGCGAAGGTCCTGGTA
GTGCTGTTGCTGTTTGCCGGCGTCGACGCAACCACCTACACCACCGGGGGGAGTGTTGCTGCCGCTACGG
CTAAATTCACCGACTTTTTCACTCCGGGCGCCAAGCAGAATATCCAGCTGATCA

>1415_S37_L001_R1_001.fastq_294_1a_6
CCCCTACAACGGCGCTGGTAGTGGCTCAGCTACTTAGGGTCCCGCAAGCCATCTTGGACATGATCGCTGG
TGCCCACTGGGGAGTCCTAGCGGGCATAGCGTATTTCTCCATGGCGGGCAACTGGGCGAAGGTCCTGGTA
GTGCTGTTGCTGTTTGCCGGCGTCGACGCAACCACCTACACCACCGGGGGGAGTGTTGCTGCCGCTACGG
CCAAACTCACCGACTTTTTCACTCCGGGCGCCAAGCAGAATATCCAGCTGATCG

>1415_S37_L001_R1_001.fastq_295_1a_6
CCCCTACAACGGCGCTGGTAGTGGCTCAGCTACTTAGGATCCCGCAAGCCATCTTGGACATGATCGCTGG
TGCCCACTGGGGAGTCCTAGCGGGCATAGCGTATTTCTCCATGGCGGGCAACTGGGCGAAGGTCCTGGTA
GTGCTGTTGCTGTTTGCCGGCGTCGACGCAACCACCTACACCACCGGGGGGAGTGTTGCTGCCGCTACGG
CCAAACTCACCGACTTTTTCACTCCGGGCGCCAAGCAGAATATCCAGCTGATCA

>1415_S37_L001_R1_001.fastq_296_1a_6
CCCCTACAACGGCGCTGGTAGTGGCTCAGCTACTTAGGGTCCCGCAAGCCATCTTGGACATGATCGCTGG
TGCCCACTGGGGAGTCCTAGCGGGCATAGCGTATTTCTCCATGGCGGGCAACTGGGTGAAGGTCCTGGTA
GTGCTGTTGCTGTTTGCCGGCGTCGACGCAACCACCTACACCACCGGGGGGAGTGTTGCTGCCGCTACGG
CTAAATTCACCGACTTTTTCACTCCGGGCGCCAAGCAGAATATCCAGCTGATCA

>1415_S37_L001_R1_001.fastq_297_1a_6
CCCCTACAACGGCGCTGGTAGTGGCTCAGCTACTTAGGGTCCCGCAAGCCATCTTGGACATGATCGCTAG
TGCCCACTGGGGAGTCCTAGCGGGCATAGCGTATTTCTCCATGGCGGGCAACTGGGCGAAGGTCCTGGTA
GTGCTGTTGCTGTTTGCCGGCGTCGACGCAACCACCTACACCACCGGGGGGAGTGTTGCTGCCGCTACGG
CTAAATTCACCGACTTTTTCACTCCGGGCGCCAAGCAGAATATCCAGCTGATCA

>1415_S37_L001_R1_001.fastq_298_1a_6
CCCCTACAACGGCGCTGGTAGTGGCTCAGCTACTTAGGGTCCCGCAAGCCATCTTGGACATGATCGCTGG
TGCCCACTGGGGAGTCCTAGCGGGCATAGCGTATTTCTCCATGGCGGGCAACTGGGCGAAGGTCCTGGTA
GTGCTGTTGCTGTTTGCCGGCGTCGACGCAACCACCTACACCACCGGGGGGAGTGTTGCTGTCGCTACGG
CTAAATTCACCGACTTTTTCACTCCGGGCGCCAAGCAGAATATCCAGCTGATCA

>1415_S37_L001_R1_001.fastq_299_1a_6
CCCCTACAACGGCGCTGGTAGTGGCTCAGCTACTTAGGGTCCCGCAAGCCATCTTGGACATGATCGCTGG
TGCCCACTGGGGAGTCCTAGCGGGCATAGCGTATTTCTCCATGGCGGGCAACTGGGCGAAGGTCCTGGTA
GTGCTGTTGCTGTTTGCCGGCGTCGACGCAACCACCTACACCACCGGGGGGAGTGTTGCTGCCGCTACGG
CTAAATTCACCGACTTTTTCACTCTGGGCGCCAAGCAGAATATCCAGCTGATCA

>1415_S37_L001_R1_001.fastq_300_1a_6
CCCCTACAACGGCGCTGGTAGTGGCTCAGCTACTTAGGGTCCCGCAAGCCATCTTGGACATGATCGCTGG
TGCCCACTGGGGAGTCCTGGCGGGCATAGCGTATTTCTCCATGGCGGGCAACTGGGCGAAGGTCCTGGTA
GTGCTGTTGCTGTTTGCCGGCGTCGACGCAACCACCTACACCACCGGGGGGAGTGTTGCTGCCGCTACGG
CTAAATTCACCGACTTTTTCACTCCGGGCGCCAAGCAGAATATCCAGCTGATCA

>1415_S37_L001_R1_001.fastq_301_1a_6
CCCCTACAACGGCGCTGGTAGTGGCTCAGCTACTTAGGGTCCCGCAAGCCATCTTGGACATGATCGCTGG
TGCCCACTGGGGAGTCCTAGCGGGCATAGCGCATTTCTCCATGGCGGGCAACTGGGCGAAGGTCCTGGTA
GTGCTGTTGCTGTTTGCCGGCGTCGACGCAACCACCTACACCACCGGGGGGAGTGTTGCTGCCGCTACGG
CTAAATTCACCGACTTTTTCACTCCGGGCGCCAAGCAGAATATCCAGCTGATCA

>1415_S37_L001_R1_001.fastq_302_1a_6
CCCCTACAACGGCGCTGGTAGTGGCTCAGCTACTTAGGGTCCCGCAAGCCATCTTGGACATGATCGCTGG
TGCCCACTGGGGAGTCCTAGCGGGCATAGCGTATTTCTCCATGGCGGGCAACTGGGCGAAGGTCCTGGTA
GTGCTGTTGCTGTTTGCCGGCGTCGACGCAACCACCTACACCGCCGGGGGGAGTGTTGCTGCCGCTACGG
CCAAACTCACCGACTTTTTCACTCCGGGCGCCAAGCAGAATATCCAGCTGATCA

>1415_S37_L001_R1_001.fastq_303_1a_6
CCCCTACAACGGCGCTGGTAGTGGCTCAGCTACTTAGGGTCCCGCAAGCCATCTTGGACATGATCGCTGG
TGCCCACTGGGGAGTCCTAGCGGGCATAGCGTATTTCTCCATGGCGGGCAACTGGGCGAAGGTTCTGGTA
GTGCTGTTGCTGTTTGCCGGCGTCGACGCAACCACCTACACCACCGGGGGGAGTGTTGCTGCCGCTACGG
CTAAATTCACCGACTTTTTCACTCCGGGCGCCAAGCAGAATATCCAGCTGATCA

>1415_S37_L001_R1_001.fastq_304_1a_6
CCCCTACAACGGCGCTGGTAGTGGCTCAGCTACTCAGGGTCCCGCAAGCCATCTTGGACATGATCGCTGG
TGCCCACTGGGGAGTCCTAGCGGGCATAGCGTATTTCTCCATGGCGGGCAACTGGGCGAAGGTCCTGGTA
GTGCTGTTGCTGTTTGCCGGCGTCGACGCAACCACCTACACCACCGGGGGGAGTGTTGCTGCCGCTACGG
CCAAACTCACCGACTTTTTCACTCCGGGCGCCAAGCAGAATATCCAGCTGATCA

>1415_S37_L001_R1_001.fastq_305_1a_6
CCCCTACAACGGCGCTGGTAGTGGCTCAGCTACTTAGGGTCCCGCAAGCCATCTTGGACATAATCGCTGG
TGCCCACTGGGGAGTCCTAGCGGGCATAGCGTATTTCTCCATGGCGGGCAACTGGGCGAAGGTCCTGGTA
GTGCTGTTGCTGTTTGCCGGCGTCGACGCAACCACCTACACCACCGGGGGGAGTGTTGCTGCCGCTACGG
CTAAATTCACCGACTTTTTCACTCCGGGCGCCAAGCAGAATATCCAGCTGATCA

>1415_S37_L001_R1_001.fastq_306_1a_6
CCCCTACAACGGCGCTGGTAGTGGCTCAGCTACTTAGGGTCCCGCAAGCCATCTTGGACATGATCGCTGG
TGCCCACTGGGGAGTCCTAGCGGGCATAGCGTATTTCTCCATGGCGGGCAACTGGGCGAAGGTCCTGGTA
GTGCTGTTGCTGTTTGCCGGCGTCGACGCAGCCACCTACACCACCGGGGGGAGTGTTGCTGCCGCTACGG
CTAAATTCACCGACTTTTTCACTCCGGGCGCCAAGCAGAATATCCAGCTGATTA

>1415_S37_L001_R1_001.fastq_307_1a_6
CCCCTACAACGGCGCTGGTAGTGGCTCAGCTACTTAGGGTCCCGCAAGCCATCTTGGACATGATCGCTGG
TGCCCACTGGGGAGTCCTAGCGGGCATAGCGTATTTCTCCATGGCGGGCAACTGGGCGAAGGTCCTGGTA
GTGCTGTTGCTGTTTGCCGGCGTCGACGCAACCACCTACACCACCGGGGGGAGTGTTGCTGCCGCTACGG
CCAAACTCACCGACTTTTTCACTCCGGGCGCCAAGCAGAATACCCAGCTGATCA

>1415_S37_L001_R1_001.fastq_308_1a_6
CCCCTACAACGGCGCTGGTAGTGGCTCAGCTACTTAGGGTCCCGCAAGCCATCTTGGACATGATCGCTGG
TGCCCACTGGGGAGTCCTAGCGGGCATAGCGTATTTCTCCATGGCGGGCAACTGGGCGAAGGTCCTGGTA
GTGCTGTTGCTGTTTGCCGGCGTCGACGCAACCACCTACACCACTGGGGGGAGTGTTGCTGCCGCTACGG
CTAAATTCACCGACTTTTTCACTCCGGGCGCCAAGCAGAATATCCAGCTGATTA

>1415_S37_L001_R1_001.fastq_309_1a_6
CCCCTACAACGGCGCTGGTAGTGGCTCAGCTACTTAGGGTCCCGCAAGCCATCTTGGACGTGATCGCTGG
TGCCCACTGGGGAGTCCTAGCGGGCATAGCGTATTTCTCCATGGCGGGCAACTGGGCGAAGGTCCTGGTA
GTGCTGTTGCTGTTTGCCGGCGTCGACGCAACCACCTACACCACCGGGGGGAGTGTTGCTGCCGCTACGG
CCAAACTCACCGACTTTTTCACTCCGGGCGCCAAGCAGAATATCCAGCTGATCA

>1415_S37_L001_R1_001.fastq_310_1a_6
CCCCTACAACGGCGCTGGTAGTGGCTCAGCTACTTAGGGTCCCGCAAGCCATCTTGGACATGATCGCTGG
TGCCCACTGGGGAGTCCTAGCGGGCATAGCGTATTTCTCCATGGCGGGCAACTGGGCGAAGGTCCTGGTA
GTGCTGTCGCTGTTTGCCGGCGTCGACGCAACCACCTACACCACCGGGGGGAGTGTTGCTGCCGCTACGG
CCAAACTCACCGACTTTTTCACTCCGGGCGCCAAGCAGAATATCCAGCTGATCA

>1415_S37_L001_R1_001.fastq_311_1a_6
CCCCTACAACGGCGCTGGTAGTGGCTCAGCTACTTAGGGTCCCGCAAGCCATCTTGGACATGATCGCTGG
TGCCCACTGGGGAATCCTAGCGGGCATAGCGTATTTCTCCATGGCGGGCAACTGGGCGAAGGTCCTGGTA
GTGCTGTTGCTGTTTGCCGGCGTCGACGCAACCACCTACACCACCGGGGGGAGTGTTGCTGCCGCTACGG
CTAAATTCACCGACTTTTTCACTCCGGGCGCCAAGCAGAATATCCAGCTGATCA

>1415_S37_L001_R1_001.fastq_312_1a_6
CCCCTACAACGGCGCTGGTAGTGGCTCAGCTACTTAGGGTCCCGCAAGCCATCTTGGACATGATCGCTGG
TGCCCACTGGGGAGTCCTAGTGGGCATAGCGTATTTCTCCATGGCGGGCAACTGGGCGAAGGTCCTGGTA
GTGCTGTTGCTGTTTGCCGGCGTCGACGCAACCACCTACACCACCGGGGGGAGTGTTGCTGCCGCTACGG
CTAAATTCACCGACTTTTTCACTCCGGGCGCCAAGCAGAATATCCAGCTGATCA

>1415_S37_L001_R1_001.fastq_313_1a_6
CCCCTACAACGGCGCTGGTAGTGGCTCAGCTACTTAGGGTCCCGCAAGCCATCTTGGACATGATCGCTGG
TGCCCACTGGGGAGTCCTAGCGGGCATAGCGTATTTCTCCATGGCGGGCAACTGGGCGAAGGTCCTGGTA
GTGCTGTTGCTGTTTGCCGGCGTCGACGCAACCACATACACCACCGGGGGGAGTGTTGCTGCCGCTACGG
CTAAATTCACCGACTTTTTCACTCCGGGCGCCAAGCAGAATATCCAGCTGATCA

>1415_S37_L001_R1_001.fastq_314_1a_6
CCCCTACAACGGCGCTGGTAGTGGCTCAGCTACTTAGGGTCCCGCAAGCCATCTTGGACATGATCGCTGG
TGCCCACTGGGGAGTCCTAGCGGGCATAGCGTATTTCTCCATGGCGGGCAACTGGGCGAAGGTCCTGGTA
GTGCTGTTGCTGTTTGCCGGCGTCGACGCAACCACCTACACCACCGGGGGGAGTGTTGCTGCCGCTACGG
CCAAACTCACCGACTTTTTCACTCCGGGCGCTAAGCAGAATATCCAGCTGATCA

>1415_S37_L001_R1_001.fastq_315_1a_6
CCCCTACAACGGCGCCGGTAGTGGCTCAGCTACTTAGGGTCCCGCAAGCCATCTTGGACATGATCGCTGG
TGCCCACTGGGGAGTCCTAGCGGGCATAGCGTATTTCTCCATGGCGGGCAACTGGGCGAAGGTCCTGGTA
GTGCTGTTGCTGTTTGCCGGCGTCGACGCAACCACCTACACCACCGGGGGGAGTGTTGCTGCCGCTACGG
CCAAACTCACCGACTTTTTCACTCCGGGCGCCAAGCAGAATATCCAGCTGATCA

>1415_S37_L001_R1_001.fastq_316_1a_6
CCCCTACAACGGCGCTGGTAGTGGCTCAGCTACTTAGGGTCCCGCAAGCCATCTTGGACATGATCGCTGG
TGCCCACTGGGGAGTCCTAGCGGGCATAGCGTATTTCTCCATGGCGGGCAACTGGGCGAAGGTCCTGGTA
GTGCTGTTGCTGTTTGCCGGCGTCGACGCAACCACCTACACCACCGGGGGGAGTGTTGCTGCCGCTACAG
CCAAACTCACCGACTTTTTCACTCCGGGCGCCAAGCAGAATATCCAGCTGATCA

>1415_S37_L001_R1_001.fastq_317_1a_6
CCCCTACAACGGCACTGGTAGTGGCTCAGCTACTTAGGGTCCCGCAAGCCATCTTGGACATGATCGCTGG
TGCCCACTGGGGAGTCCTAGCGGGCATAGCGTATTTCTCCATGGCGGGCAACTGGGCGAAGGTCCTGGTA
GTGCTGTTGCTGTTTGCCGGCGTCGACGCAACCACCTACACCACCGGGGGGAGTGTTGCTGCCGCTACGG
CTAAATTCACCGACTTTTTCACTCCGGGCGCCAAGCAGAATATCCAGCTGATTA

>1415_S37_L001_R1_001.fastq_318_1a_6
CCCCTACAACGGCGCTGGTAGTGGCTCAGCTACTTAGGGTCCCGCAAGCCATCTTGGACATGATCGCTGG
TGCCCACTGGGGAGTCCTAGCGGGCATAGCGTATTTCTCCATGGCGGGCAACTGGGCGAAGGTCCTGGTA
GTGCTGTTGCTGTTTGCCGGCGTCGACGCAACCACCTACACCACCGGGGGGAGTGTTGCTGCCGCTACGG
CTAAGTTCACCGACTTTTTCACTCCGGGCGCCAAGCAGAACATCCAGCTGATCA

>1415_S37_L001_R1_001.fastq_319_1a_6
CCCCTACAACGGCGCTGGTAGTGGCTCAGCTACTTAGGGTCCCGCAAGCCATCTTGGACATGATCGCTGG
TGCCCACTGGGGAGTCCTAGCGGGCATAGCGTATTTCTCCATGGCGGGCAACTGGGCGAAGGTCCTGGTA
GTGCTGTTGCTGTTTGCCGGCGTCGACGCAACCACCTACACCACCGGGGGGAGTGTTGCTGCCGCTACGG
CCAAACTCCCCGACTTTTTCACTCCGGGCGCCAAGCAGAATATCCAGCTGATCA

>1415_S37_L001_R1_001.fastq_320_1a_6
CCCCTACAACGGCGCTGGTAGTGGCTCAGCTACTTAGGGTCCCGCAAGCCATCTTGGACATGATCGCTGG
TGCCCACTGGGGAGTCCTAGCGGGCATAGCGTATTTCTCCATGGCGGGCAACTGGGCGAAGGTCCTGGTA
GTGCTGTTGCTGTTTGCCGGCGTCGACGCAACCACCTACACCACCGGGGGGTGTGTTGCTGCCGCTACGG
CTAAATTCACCGACTTTTTCACTCCGGGCGCCAAGCAGAATATCCAGCTGATCA

>1415_S37_L001_R1_001.fastq_321_1a_6
CCCCTACAACGGCGCTGGTAGTGGCTCAGCTACTTAGGGTCCCGCAAGCCATCTTGGACATGATCGCTGG
TGCCCACTGGGGAGTCCTAGCGGGCATAGCGTATTTCTCCATGGCGGGCAACTGGGCGAAGGTCCTGGTA
GTGCTGTTGCTGTTTGCCGGCGTCGACGCAACCACCTACACCACCGGGGGGAGTGTTGCTGCCGCTACGG
CTAAATTCACCGACTTTTTCACTCCCGGCGCCAAGCAGAATATCCAGCTGATCA

>1415_S37_L001_R1_001.fastq_322_1a_5
CCCCTACAACGGCGCTGGTAGTGGCTCAGCTACTTAGGGTCCCGCAAGCCATCTTGGACATGATCGCTGG
TGCCCACTGGGGAGTCCTAGCGGGCATAGCGTATTTCTCCATGGCGGGCAACTGGGCGAAGGTCCTGGTA
GTGCTGTTGCTGTTTGCCGGCGTCGACGCAACCACCTACACCACCGGGGGGAGTGTTGCTGCCGCTACGG
CTAAATTCACCGACTTTTTCACTCCGGGCGCCAAGCAGAATATCCAGCTGGTCA

>1415_S37_L001_R1_001.fastq_323_1a_5
CCCCTACAACGGCGCTGGTAGTGGCTCAGCTACTTAGGGTCCCGCAAGCCATCTTGGACATGATCGCTGG
TGCCCACTGGGGAGTCCTAGCGGGCATAGCGTATTTCTCCATGGCGGGCAACTGGGCGAAGGTCCTGGTA
GTGCTGTTGCTGTTTGCCGGCGTCGACGCAACCACCTACACCACCGGGGGGAGTGTTGCTGCCGCTACGG
CCAAACTCACCGACTTTCTCACTCCGGGCGCCAAGCAGAATATCCAGCTGATCA

>1415_S37_L001_R1_001.fastq_324_1a_5
CCCCTACAACGGCGCTGGTAGTGGCTCAGCTACTCAGGGTCCCGCAAGCCATCTTGGACATGATCGCTGG
TGCCCACTGGGGAGTCCTAGCGGGCATAGCGTATTTCTCCATGGCGGGCAACTGGGCGAAGGTCCTGGTA
GCGCTGTTGCTGTTTGCCGGCGTCGACGCAACCACCTACACCACCGGGGGGAGTGTTGCTGCCGCTACGG
CTAAATTCACCGACTTTTTCACTCCGGGCGCCAAGCAGAATATCCAGCTGATCA

>1415_S37_L001_R1_001.fastq_325_1a_5
CCCCTACAACGGCGCTGGTAGTGGCTCAGCTACTTAGGGTCCCGCAAGCCATCTTGGACATGATCGCTGG
TGCCCACTGGGGAGTCCTAGCGGGCATAGCGTATTTCTCCATGGCGGGCAACTGGGCGAAGGTCCTGGTA
GTGCTGTTGCTGTTTGCCGGCGTCGACGCAACCACCTACACCACCGGGGGGAGTGTTGCTGCCGCCACGG
CCAAACTCACCGACTTTTTCACTCCGGGCGCCAAGCAGAATATCCAGCTGATCA

>1415_S37_L001_R1_001.fastq_326_1a_5
CCCCTACAACGGCGCTGGTAGTGGCTCAGCTACTTAGGGTCCCGCAAGCCATCTTGGACATGATCGCTGG
TGCCCACTGGGGAGTCCTAGCGGGCATAGCGTATTTCTCCATGGCAGGCAACTGGGCGAAGGTCCTGGTA
GTGCTGTTGCTGTTTGCCGGCGTCGACGCAACCACCTACACCACCGGGGGGAGTGTTGCTGCCGCTACGG
CCAAACTCACCGACTTTTTCACTCCGGGCGCCAAGCAGAATATCCAGCTGATCA

>1415_S37_L001_R1_001.fastq_327_1a_5
CCCCTACAACGGCGCTGGTAGTGGCTCAGCTACTTAGGGCCCCGCAAGCCATCTTGGACATGATCGCTGG
TGCCCACTGGGGAGTCCTAGCGGGCATAGCGTATTTCTCCATGGCGGGCAACTGGGCGAAGGTCCTGGTA
GTGCTGTTGCTGTTTGCCGGCGTCGACGCAACCACCTACACCACCGGGGGGAGTGTTGCTGCCGCTACGG
CCAAACTCACCGACTTTTTCACTCCGGGCGCCAAGCAGAATATCCAGCTGATCA

>1415_S37_L001_R1_001.fastq_328_1a_5
CCCCTACAACGGCGCTGGTAGTGGCTCAGCTACTTAGGGTCCCGCAAGCCATCCTGGACATGATCGCTGG
TGCCCACTGGGGAGTCCTAGCGGGCATAGCGTATTTCTCCATGGCGGGCAACTGGGCGAAGGTCCTGGTA
GTGCTGTTGCTGTTTGCCGGCGTCGACGCAACCACCTACACCACCGGGGGGAGTGTTGCTGCCGCTACGG
CCAAACTCACCGACTTTTTCACTCCGGGCGCTAAGCAGAATATCCAGCTGATCA

>1415_S37_L001_R1_001.fastq_329_1a_5
CCCCTACAACGGCGCTGGTAGTGGCTCAGCTACTTAGGGTCCCGCAAGCCATCTTGGACATGATCGCTGG
TGCCCACTGGGGAGTCCTAGCGGGCATAGCGTATTTCTCCATGGCGGGCAACTGGGCGAAGGTCCTGGTA
GTGCTGTTGCTGTTTGCCGGCGTCGACGTAACCACCTACACCACCGGGGGGAGTGTTGCTGCCGCTACGG
CTAAATTCACCGACTTTTTCACTCCGGGCGCCAAGCAGAATATCCAGCTGATCA

>1415_S37_L001_R1_001.fastq_330_1a_5
CCCCTACAACGGCGCTGGTAGTGGCTCAGCTACTTAGGGTCCCGCAAGCCATCTTGGACATGATCGCTGG
TGCCCACTGGGGAGTCCTAGCGGGCATAGCGTATTTCTCCATGGCGGGCAACTGGGCGAAGGTCCTGGTA
GTGCTGTTGCTGTTTGCCGGCATCGACGCAACCACCTACACCACCGGGGGGAGTGTTGCTGCCGCTACGG
CTAAATTCACCGACTTTTTCACTCCGGGCGCCAAGCAGAATATCCAGCTGATCA

>1415_S37_L001_R1_001.fastq_331_1a_5
CCCCTACAACGGCGCTGGTAGTGGCTCAGCTACTTAGGGTCCCGCAAGCCATCTTGGACATGATCGCTGG
TGCCCACTGGGGAGTCCTAGCGGGCATAGCGTACTTCTCCATGGCGGGCAACTGGGCGAAGGTCCTGGTA
GTGCTGTTGCTGTTTGCCGGCGTCGACGCAACCACCTACACCACCGGGGGGAGTGTTGCTGCCGCTACGG
CCAAACTCACCGACTTTTTCACTCCGGGCGCCAAGCAGAATATCCAGCTGATCA

>1415_S37_L001_R1_001.fastq_332_1a_5
CCCCTACAACGGCGCTGGTAGTGGCTCAGCTACTTAGGGTCCCGCAAGCCATCTTGGACATGATCGCTGG
TGCCCACTGGGGAGTCCTAGCGGGCATAGCGTATTTCTCCATGGCGGGCAACTGGGCGAAGGTCCTGGTA
GTGCTGTTGCTGTTTGCCGGCGTCGACGCAACCACCTACACCACCGGGGGGAGTGTTGCTGCCGCTACGG
CCAAACTCACCGACTTTTCCACTCCGGGCGCCAAGCAGAATATCCAGCTGATCA

>1415_S37_L001_R1_001.fastq_333_1a_5
CCCCTACAACGGCGCTGGTAGTGGCTCAGCTACTTAGGGTCCCGCAAGCCATCTTGGACATGATCGCTGG
TGCCCACTGGGGAGTCCTAGCGGGCATAGCGTATCTCTCCATGGCGGGCAACTGGGCGAAGGTCCTGGTA
GTGCTGTTGCTGTTTGCCGGCGTCGACGCAACCACCTACACCACCGGGGGGAGTGTTGCTGCCGCTACGG
CCAAACTCACCGACTTTTTCACTCCGGGCGCCAAGCAGAATATCCAGCTGATCA

>1415_S37_L001_R1_001.fastq_334_1a_5
CCCCTACAACGGCGCTGGTAGTGGCTCAGCTACTTAGGGTCCCGCAAGCCATCTTGGACATGATCGCTGG
TGCCCACTGGGGAGTCCTAGCGGGCATAGCGTATTTCTCCATGGCGGGCAACTGGGCGAAGGTCCTGGTA
GTGCTGTTGCTGTTTGCCGGCGTCGACGCAACCACCTACACCACCGGGGGGAGTGTTGCTGCCGCTACGG
CCAAACTCACCGACTTTTTCACTCCGGGCGCCGAGCAGAATATCCAGCTGATCA

>1415_S37_L001_R1_001.fastq_335_1a_5
CCCCTACAACGGCGCTGGTAGTGGCTCAGCTACTTAGGGTCCCGCAAGCCATCTTGGACATGATCGCTGG
TGCCCACTGGGGAGTCCTAGCGGGCATAGCGTATTTCTCCATGGCGGGCAACTGGGCGAAGGTCCTGGTA
GTGCTGTTGCTGTTTGCCGGCGTCGACGCAATCACCTACACCACCGGGGGGAGTGTTGCTGCCGCTACGG
CTAAATTCACCGACTTTTTCACTCCGGGCGCCAAGCAGAATATCCAGCTGATCA

>1415_S37_L001_R1_001.fastq_336_1a_5
CCCCTACAGCGGCGCTGGTAGTGGCTCAGCTACTTAGGGTCCCGCAAGCCATCTTGGACATGATCGCTGG
TGCCCACTGGGGAGTCCTAGCGGGCATAGCGTATTTCTCCATGGCGGGCAACTGGGCGAAGGTCCTGGTA
GTGCTGTTGCTGTTTGCCGGCGTCGACGCAACCACCTACACCACCGGGGGGAGTGTTGCTGCCGCTACGG
CCAAACTCACCGACTTTTTCACTCCGGGCGCCAAGCAGAATATCCAGCTGATCA

>1415_S37_L001_R1_001.fastq_337_1a_5
CCCCTACAACGGCGCTGGTAGTGGCTCAGCTACTTAGGGTCCCGCAAGCCATCTTGGACATGATCGCTGG
TACCCACTGGGGAGTCCTAGCGGGCATAGCGTATTTCTCCATGGCGGGCAACTGGGCGAAGGTCCTGGTA
GTGCTGTTGCTGTTTGCCGGCGTCGACGCAACCACCTACACCACCGGGGGGAGTGTTGCTGCCGCTACGG
CTAAATTCACCGACTTTTTCACTCCGGGCGCCAAGCAGAATATCCAGCTGATCA

>1415_S37_L001_R1_001.fastq_338_1a_5
CCCCTACAACGGCGCTGGTAGTGGCTCAGCTACTTAGGGTCCTGCAAGCCATCTTGGACATGATCGCTGG
TGCCCACTGGGGAGTCCTAGCGGGCATAGCGTATTTCTCCATGGCGGGCAACTGGGCGAAGGTCCTGGTA
GTGCTGTTGCTGTTTGCCGGCGTCGACGCAACCACCTACACCACCGGGGGGAGTGTTGCTGCCGCTACGG
CTAAATTCACCGACTTTTTCACTCCGGGCGCCAAGCAGAATATCCAGCTGATCA

>1415_S37_L001_R1_001.fastq_339_1a_5
CCCCTACAACGGCGCTGGTAGTGGCTCAGCTACTTAGGGTCCCGCAAGCCATCTTGGACATGATCGCTGG
TGCCCACTGGGGAGTCCTAGCGGGCATAGCGTATTTCTCCATGGCGGGCAACTGGGCGAAGGTCCTGGTA
GTGCTGTTGCTGTTTGCCGGCGTCGACGCAACCACCTACACCACCGGGGGGAGTGTTGCTGCCGCTACGG
CTAAATTCACCGACTTCTTCACTCCGGGCGCCAAGCAGAACATCCAGCTGATCA

>1415_S37_L001_R1_001.fastq_340_1a_5
CCCCTACAACGGCGCTGGTAGTGGCTCAGCTACTTAGGGTCCCGCAAGCCATCTTGGACATGATCGCTGG
TGTCCACTGGGGAGTCCTAGCGGGCATAGCGTATTTCTCCATGGCGGGCAACTGGGCGAAGGTCCTGGTA
GTGCTGTTGCTGTTTGCCGGCGTCGACGCAACCACCTACACCACCGGGGGGAGTGTTGCTGCCGCTACGG
CTAAATTCACCGACTTTTTCACTCCGGGCGCCAAGCAGAATATCCAGCTGATCA

>1415_S37_L001_R1_001.fastq_341_1a_5
CCCCTACAACGGCGCTGGTAGTGGCTCAGCTACTTAGGGTCCCGCAAGCCATCTTGGACATGATCGCTGG
TGCCCACTGGGGAGTCCTAGCGGGCATAGCGTATTTCTCCATGGCGGGCAACTGGGCGAAGGTCCTGGTA
GTGCTGTTACTGTTTGCCGGCGTCGACGCAACCACCTACACCACCGGGGGGAGTGTTGCTGCCGCTACGG
CTAAATTCACCGACTTTTTCACTCCGGGCGCCAAGCAGAATATCCAGCTGATCA

>1415_S37_L001_R1_001.fastq_342_1a_5
CCCCTACAACGGCGCTGGTAGTGACTCAGCTACTTAGGGTCCCGCAAGCCATCTTGGACATGATCGCTGG
TGCCCACTGGGGAGTCCTAGCGGGCATAGCGTATTTCTCCATGGCGGGCAACTGGGCGAAGGTCCTGGTA
GTGCTGTTGCTGTTTGCCGGCGTCGACGCAACCACCTACACCACCGGGGGGAGTGTTGCTGCCGCTACGG
CTAAATTCACCGACTTTTTCACTCCGGGCGCCAAGCAGAATATCCAGCTGATCA

>1415_S37_L001_R1_001.fastq_343_1a_5
CCCCTACAACGGCGCTGGTAGTGGCTCAGCTACTTAGGGTCCCGCAAGCCATCTTGGACATGATCGCTGG
TGCCCACTGGGGAGTCCTAGCGGGCATAGCGTATTTCTCCATGGCGGGCAACTGGGCGAAGGTCCCGGTA
GTGCTGTTGCTGTTTGCCGGCGTCGACGCAACCACCTACACCACCGGGGGGAGTGTTGCTGCCGCTACGG
CCAAACTCACCGACTTTTTCACTCCGGGCGCCAAGCAGAATATCCAGCTGATCA

>1415_S37_L001_R1_001.fastq_344_1a_5
CCCCTACAACGGCGCTGGTAGTGGCTCAGCTACTTAGGGTCCCGCAAGCCATCTTGGACATGATCGCTGG
TGCCCACTGGGGGGTCCTAGCGGGCATAGCGTATTTCTCCATGGCGGGCAACTGGGCGAAGGTCCTGGTA
GTGCTGTTGCTGTTTGCCGGCGTCGACGCAACCACCTACACCACCGGGGGGAGTGTTGCTGCCGCTACGG
CCAAACTCACCGACTTTTTCACTCCGGGCGCCAAGCAGAATATCCAGCTGATCA

>1415_S37_L001_R1_001.fastq_345_1a_5
CCCCTACAACGGCGCTGGTAGTGGCTCAGCTACTTAGGGTCCCGCAAGCCATCTTGGACATAATCGCTGG
TGCCCACTGGGGAGTCCTAGCGGGCATAGCGTATTTCTCCATGGCGGGCAACTGGGCGAAGGTCCTGGTA
GTGCTGTTGCTGTTTGCCGGCGTCGACGCGACCACCTACACCACCGGGGGGAGTGTTGCTGCCGCTACGG
CTAAATTCACCGACTTTTTCACTCCGGGCGCCAAGCAGAATATCCAGCTGATCA

>1415_S37_L001_R1_001.fastq_346_1a_5
CTCCTACTACGGCGCTGGTAGTGGCTCAGCTACTTAGGGTCCCGCAAGCCGTCTTGGACATGATCGCTGG
TGCCCACTGGGGAGTCCTAGCGGGCATAGCGTATTTCTCCATGGCGGGCAACTGGGCGAAGGTCCTGGTA
GTGCTGTTGCTGTTTGCCGGCGTCGACGCAACCACCTACACCACCGGGGGGAGTGTTGCTGCCGCTACGG
CTAAATTCACCGACTTTTTCACTCCGGGCGCCAAGCAGAATATCCAGCTGATCA

>1415_S37_L001_R1_001.fastq_347_1a_5
CCCCTACAACGGCGCTGGTAGTGGCTCAGCTGCTTAGGGTCCCGCAAGCCATCTTGGACATGATCGCTGG
TGCCCACTGGGGAGTCCTAGCGGGCATAGCGTATTTCTCCATGGCGGGCAACTGGGCGAAGGTCCTGGTA
GTGCTGTTGCTGTTTGCCGGCGTCGACGCAACCACCTACACCACCGGGGGGAGTGTTGCTGCCGCTACGG
CCAAACTCACCGACTTTTTCACTCCGGGCGCCAAGCAGAATATCCAGCTGATCA

>1415_S37_L001_R1_001.fastq_348_1a_5
CCCCTACAACGGCGCTGGTAGTGGCTCAGCTACTTAGGGTCCCGCAAGCCATCTTAGACATGATCGCTGG
TGCCCACTGGGGAGTCCTAGCGGGCATAGCGTATTTCTCCATGGCGGGCAACTGGGCGAAGGTCCTGGTA
GTGCTGTTGCTGTTTGCCGGCGTCGACGCAACCACCTACACCACCGGGGGGAGTGTTGCTGCCGCTACGG
CCAAACTCACCGACTTTTTCACTCCGGGCGCCAAGCAGAATATCCAGCTGATCA

>1415_S37_L001_R1_001.fastq_349_1a_5
CCCCTACAACGGCGCTGGTAGTGGCTCAGCTACTTAGGGTCCCGCAGGCCATCTTGGACATGATCGCTGG
TGCCCACTGGGGAGTCCTAGCGGGCATAGCGTATTTCTCCATGGCGGGCAACTGGGCGAAGGTCCTGGTA
GTGCTGTTGCTGTTTGCCGGCGTCGACGCAACCACCTACACCACCGGGGGGAGTGTTGCTGCCGCTACGG
CTAAATTCACCGACTTTTTCACTCCGGGCGCCAAGCAGAATATCCAGCTGATTA

>1415_S37_L001_R1_001.fastq_350_1a_5
CCCCTACAACGGCGCTGGTAGTGGCTCAGCTACTTAGGGTCCCGCAAGCCATCTTGGACATGATCGCTGG
TGCCCACTGGGGAGTCCTAGCGGGCATAGCGTATTTCTCCATGGCGGGCAACTGGGCGAAGTTCTTGGTA
GTGCTGTTGCTGTTTGCCGGCGTCGACGCAACCACCTACACCACCGGGGGGAGTGTTGCTGCCTCTACGG
CTAAATTCACCGACTTTTTCACTCCGGGCGCCAAGCAGAATATCCAGCTGATCA

>1415_S37_L001_R1_001.fastq_351_1a_5
CCCCTACAACGGCGCTGGTAGTGGCTCAGCTACTTAGGGTCCCGCAAGCCATCTTGGACATGATCGCTGG
TGCCCACTGGGGAGTCCTAGCGGGCATAGCGTATTTCTCCATGGCGGGCAACTGGGCGAAGGTCCTGGTA
GTGCTGTTGCTGTTTACCGGCGTCGACGCAACCACCTACACCACCGGGGGGAGTGTTGCTGCCGCTACGG
CTAAATTCACCGACTTTTTCACTCCGGGCGCCAAGCAGAATATCCAGCTGATCA

>1415_S37_L001_R1_001.fastq_352_1a_5
CCCCTACAACGGTGCTGGTAGTGGCTCAGCTACTTAGGGTCCCGCAAGCCATCTTGGACATGATCGCTGG
TGCCCACTGGGGAGTCCTAGCGGGCATAGCGTATTTCTCCATGGCGGGCAACTGGGCGAAGGTCCTGGTA
GTGCTGTTGCTGTTTGCCGGCGTCGACGCAACCACCTACACCACCGGGGGGAGTGTTGCTGCCGCTACGG
CTAAATTCACCGACTTTTTCACTCCGGGCGCCAAGCAGAATATCCAGCTGATTA

>1415_S37_L001_R1_001.fastq_353_1a_5
CCCCTACAACGGCGCTGGTAGTGGCTCAGCTACTTAGGGTCCCGCAAGCCATCTTGGACATGATCGCTGG
TGCCCACTGGGGAGTCCTAGCGGGCATAGCGTATTTCTCCATGGCGGGCAACTGGGCGAAGGTCCTGGTA
GTGCTGTTGCTGTTTGCCGGCGTCGACGCAACCACCTACACCACCGGGGGGAGTGTTGCTGCCGCTACGG
CTAAATTCACCGGCTTTTTCACTCCGGGCGCCAAGCAGAATATCCAGCTGATTA

>1415_S37_L001_R1_001.fastq_354_1a_5
CCCCTACAACGGCGCTGGTAGTGGCTCAGCTACTTAGGGTCCCGCAAGCCATCTTGGACATGATCGCTGG
TGCCCACTGGGGAGTCCTAGCGGGCATAGCGTATTTCTCCATGGCGGGCAACTGGGCGAAGGTCCTGGTA
GTGCTGTTGCTGTTTGCCGGCGTCGACGCAACCACCTACATCACCGGGGGGAGTGTTGCTGCCGCTACGG
CCAAACTCACCGACTTTTTCACTCCGGGCGCCAAGCAGAATATCCAGCTGATCA

>1415_S37_L001_R1_001.fastq_355_1a_5
CCCCTACAACGGCGCTGGTAGTGGCTCAGCTACTTAGGGTCCCGCAAGCCATCTTGGACATGATCGCTGG
TGCCCACTGGGGAGTCCTAGCGGGCATAGCGTATTTCTCCATGGCGGGCAACTGGGCGAAGGTCCTGGTA
GTGCCGTTGCTGTTTGCCGGCGTCGACGCAACCACCTACACCACCGGGGGGAGTGTTGCTGCCGCTACGG
CTAAATTCACCGACTTTTTCACTCCGGGCGCCAAGCAGAATATCCAGCTGATTA

>1415_S37_L001_R1_001.fastq_356_1a_5
CCCCTACAACGGCGCTGGTAGTGGCTCAGCTACTTAGGGTCCCGCAAGCCATCTTGGACATGATCGCTGG
TGCCCGCTGGGGAGTCCTAGCGGGCATAGCGTATTTCTCCATGGCGGGCAACTGGGCGAAGGTCCTGGTA
GTGCTGTTGCTGTTTGCCGGCGTCGACGCAACCACCTACACCACCGGGGGGAGTGTTGCTGCCGCTACGG
CTAAATTCACCGACTTTTTCACTCCGGGCGCCAAGCAGAATATCCAGCTGATCA

>1415_S37_L001_R1_001.fastq_357_1a_5
CCCCTACAACGGCGCTGGTAGTGGCTCAGCTACTTAGGGTCCCGCAAGCCATCTTGGACATGATCGCTGG
TGCCCACTGGGGAGTCCTAGCGGGCATAGCGTATTTCTCCATGGCGGGCAACTGGGCGGAGGTCCTGGTA
GTGCTGTTGCTGTTTGCCGGCGTCGACGCAACCACCTACACCACCGGGGGGAGTGTTGCTGCCGCTACGG
CCAAACTCACCGACTTTTTCACTCCGGGCGCCAAGCAGAATATCCAGCTGATCA

>1415_S37_L001_R1_001.fastq_358_1a_5
CCCCTACAACGGCGCTGGTAGTGGCTCAGCTACTTAGGGTCCCGCAAGCCATCTTGGACATGATCGCTGG
TGCCCACTGGGGAGTCCTAGCAGGCATAGCGTATTTCTCCATGGCGGGCAACTGGGCGAAGGTCCTGGTA
GTGCTGTTGCTGTTTGCCGGCGTCGACGCAACCACCTACACCACCGGGGGGAGTGTTGCTGCCGCTACGG
CCGGACTCACCAGGCTTTTCACTCCGGGCGCCAAGCAGAATATCCAGCTGATCA

>1415_S37_L001_R1_001.fastq_359_1a_5
CCCCTACAACGGCGCTGGTAGTGGCTCAGCTACTTAGGGTCCCGCAAGCCATCTTGGACATGATCGCTGG
TGCCCACTGGGGAGTCCTAGCGGGCATAGCGTATTTCTCCATGGCGGGCAACTGGGCGAAGGTCCTGGTA
GTGCTGTTGCTGTTTGCCGGCGTCGACGCAACCACCTACGCCACCGGGGGGAGTGTTGCTGCCGCTACGG
CCAAACTCACCGACTTTTTCACTCCGGGCGCCAAGCAGAATATCCAGCTGATCA

>1415_S37_L001_R1_001.fastq_360_1a_5
CCCCTACAACGGCGCTGGTAGTGGCTCAGCTACTTAGGGTCCCGCAAGCCATCTTGGACATGATCGCTGG
TGCCCACTGGGGAGTCCTAGCGGGCATAGCGTATTTCTCCATGGCGGGCAACTGGGCGAAGGTCCTGGTA
GTGCTGTTGCCGTTTGCCGGCGTCGACGCAACCACCTACACCACCGGGGGGAGTGTTGCTGCCGCTACGG
CCAAACTCACCGACTTTTTCACTCCGGGCGCCAAGCAGAATATCCAGCTGATCA

>1415_S37_L001_R1_001.fastq_361_1a_5
CCCCTACAACGGCGCTGGTAGTGGCTCAGCTACTTAGGGTCCCGCAAGCCATCTTGGACATGATCGCTGG
TGCCCACTGGGGAGTCCTAGCGGGCATAGCGTATTTCTCCATGGCGGGCAACTGGGCGAAGGTCCTGGTA
GTGCTGTTGCTGTTTGCCGGCGTCGACGCAACCACCTACACCACCGGGGGGAGTGTTGCTGCCGCTACGG
CCAAGCTCACCGACTTTTTCACTCCGGGCGCCAAGCAGAATATCCAGCTGATCA

>1415_S37_L001_R1_001.fastq_362_1a_5
CCCCTACAACGGCGCTGGTAGTGGCTCAGCTACTTAGGGTCCCGCAAGCCATCTTGGACATGATCGCTGG
TGCCCACTGGGGAGTCCTAGCGGGCATAGCGTATTTCTCCATGGCGGGCAACTGGGCAAAGGTCCTGGTA
GTGCTGTTGCTGTTTGCCGGCGTCGACGCAACCACCTACACCACCGGGGGGAGTGTTGCTGCCGCTACGG
CTAAATTCACCGACTTTTTCACTCCGGGCGCCAAGCAGAATATCCAGCTGATCA

>1415_S37_L001_R1_001.fastq_363_1a_5
CCCCTACAACGGCGCTGGTAGTGGCTCAGCTACTTAGGGTTCCGCAAGCCATCTTGGACATGATCGCTGG
TGCCCACTGGGGAGTCCTAGCGGGCATAGCGTATTTCTCCATGGCGGGCAACTGGGCGAAGGTCCTGGTA
GTGCTGTTGCTGTTTGCCGGCGTCGACGCAACCACCTACACCACCGGGGGGAGTGTTGCTGCCGCTACGG
CTAAATTCACCGACTTTTTCACTCCGGGCGCCAAGCAGAATATCCAGCTGATCA

>1415_S37_L001_R1_001.fastq_364_1a_5
CCCCTACAACGGCGCTGGTAGTGGCTCAGCTACTTAGGGTCCCGCAAGCCATTTTGGACATGATCGCTGG
TGCCCACTGGGGAGTCCTAGCGGGCATAGCGTATTTCTCCATGGCGGGCAACTGGGCGAAGGTCCTGGTA
GTGCTGTTGCTGTTTGCCGGCGTCGACGCAACCACCTACACCACCGGGGGGAGTGTTGCTGCCGCTACGG
CCAAACTCACCGACTTTTTCACTCCGGGCGCCAAGCAGAATATCCAGCTGATCA

>1415_S37_L001_R1_001.fastq_365_1a_5
CCCCTACGACGGCGCTGGTAGTGGCTCAGCTACTTAGGGTCCCGCAAGCCATCTTGGACATGATCGCTGG
TGCCCACTGGGGAGTCCTAGCGGGCATAGCGTATTTCTCCATGGCGGGCAACTGGGCGAAGGTCCTGGTA
GTGCTGTTGCTGTTTGCCGGCGTCGACGCAACCACCTACACCACCGGGGGGAGTGTTGCTGCCGCTACGG
CCAAACTCACCGACTTTTTCACTCCGGGCGCCAAGCAGAATATCCAGCTGATCA

>1415_S37_L001_R1_001.fastq_366_1a_5
CCCCTACAACGGCGCTGGTAGTGGCTCAGCTACTTAGGGTCCCGCAAGCCATCTTGGACATGATCGCTGG
TGCCCACTGGGGAGTCCTAGCGGGCATAGCGTATTTCTCCATGGCGGGCAACTGGGCGAAGGTCCTGGTA
GTGCTGTTGCTGTTTGCCGGCGTCGACGCAACCACCTACACCCCCGGGGGGAGTGTTGCTGCCGCTACGG
CTAAATTCACCGACTTTTTCACTCCGGGCGCCAAGCAGAATATCCAGCTGATCA

>1415_S37_L001_R1_001.fastq_367_1a_5
CCCCTACAACGGCGCTGGTAGTGGCTCAGCTACTTAGGGTCCCGCAAGCCATCTTGGACACGATCGCTGG
TGCCCACTGGGGAGTCCTAGCGGGCATAGCGTATTTCTCCATGGCGGGCAACTGGGCGAAGGTCCTGGTA
GTGCTGTTGCTGTTTGCCGGCGTCGACGCAACCACCTACACCACCGGGGGGAGTGTTGCTGCCGCTACGG
CCAAACTCACCGACTTTTTCACTCCGGGCGCCAAGCAGAATATCCAGCTGATCA

>1415_S37_L001_R1_001.fastq_368_1a_5
CCCCTACAACGGCGCTGGTAGTGGCTCAGCTACTTAGGGCCCCGCAAGCCATCTTGGACATGATCGCTGG
TGCCCACTGGGGAGTCCTAGCGGGCATAGCGTATTTCTCCATGGCGGGCAACTGGGCGAAGGTCCTGGTA
GTGCTGTTGCTGTTTGCCGGCGTCGACGCAACCACCTACACCACCGGGGGGAGTGTTGCTGCCGCTACGG
CTAAATTCACCGACTTTTTCACTCCGGGCGCCAAGCAGAATATCCAGCTGATTA

>1415_S37_L001_R1_001.fastq_369_1a_5
CCCCTACAACGGCGCTGGTAGTGGCTCAGCTACTTAGGGTCCCGCAAGCCATCTTGGACATGATCGCTGG
TGCCCACTGGGGAGTCCTAGCGGGCATAGCGTATTTCTCCATGGCGGGCAACTGGGCGAAGGTCTTGGTA
GTGCTGTTGCTGTTTGCCGGCGTCGACGCAACCACCTACACCACCGGGGGGAGTGTTGCTGCCGCTACGG
CTAAATTCACCGACTTTTTCACTCCGGGCGCCAAGCAGAATATCCAGCTGATCA

>1415_S37_L001_R1_001.fastq_370_1a_5
CCCCTACAACGGCGCTGGTAGTGGCTCAGCTACTTAGGGTCCCGCAAGCCATCTTGGACATGACCGCTGG
TGCCCACTGGGGAGTCCTAGCGGGCATAGCGTATTTCTCCATGGCGGGCAACTGGGCGAAGGTCCTGGTA
GTGCTGTTGCTGTTTGCCGGCGTCGACGCAACCACCTACACCACCGGGGGGAGTGTTGCTGCCGCTACGG
CCAAACTCACCGACTTTTTCACTCCGGGCGCCAAGCAGAATATCCAGCTGATCA

>1415_S37_L001_R1_001.fastq_371_1a_5
CCCCTACAACGGCGCTGGTAGTGGCTCAGCTACTTAGGGTCCCGCAAGCCATCTTGGACATGATCGCTGG
TGCCCACTGGGGAGTCCTAGCGGGTATAGCGTATTTCTCCATGGCGGGCAACTGGGCGAAGGTCCTGGTA
GTGCTGTTGCTGTTTGCCGGCGTCGATGCAACCACCTACACCACCGGGGGGAGTGTTGCTGCCGCTACGG
CTAAGTTCACCGACTTTTTCACTCCGGGCGCCAAGCAGAATATCCAGCTGATCA

>1415_S37_L001_R1_001.fastq_372_1a_5
CCCCTACAACGGCGCTGGTAGTGGCTCAGCTACTTAGGGTCCCGCAAGCCATCTTGGACATGATCGCTGG
TGCCCACTGGGGAGTCCTAGCGGGCATAGCGTATTTCTCCATGGCGGGCAACTGGGCGAAGGTCCTGGTA
GTGCTGTTGTTGTTTGCCGGCGTCGACGCAACCACCTACACCACCGGGGGGAGTGTTGCTGCCGCTACGG
CCAAACTCACCGACTTTTTCACTCCGGGCGCCAAGCAGAATATCCAGCTGATCA

>1415_S37_L001_R1_001.fastq_373_1a_5
CCCCTACAACGGCGCTGGTAGTAGCTCAGCTACTTAGGGTCCCGCAAGCCATCTTGGACATGATCGCTGG
TGCCCACTGGGGAGTCCTAGCGGGCATAGCGTATTTCTCCATGGCGGGCAACTGGGCGAAGGTCCTGGTA
GTGCTGTTGCTGTTTGCCGGCGTCGACGCAACCACCTACACCACCGGGGGGAGTGTTGCTGCCGCTACGG
CCAAACTCACCGACTTTTTCACTCCGGGCGCCAAGCAGAATATCCAGCTGATCA

>1415_S37_L001_R1_001.fastq_374_1a_5
CCCCTACAACGGCGCTGGTAGTGGCTCAGCTACTTAGGGTCCCGCAAGCCATCTTGGACATGATCGCTGG
TGCCCACTGGGGAGTCCTAGCGGGCATAGCCTATTTCTCCATGGCGGGCAACTGGGCGAAGGTCCTGGTA
GTGCTGTTGCTGTTTGCCGGCGTCGACGCAACCACCTACACCACCGGGGGGAGTGTTGCTGCCGCTACGG
CTAAATTCACCGACTTTTTCACTCCGGGCGCCAAGCAGAATATCCAGCTGATCA

>1415_S37_L001_R1_001.fastq_375_1a_5
CCCCTACAACGGCGCTGGTAGTGGCTCAGCTACTTAGGGTCCCGCAAGCCATCTTGGACATGATCGCTGG
TGCCCACTGGGGAGTCCTAGCGGGCATAACGTATTTCTCCATGGCGGGCAACTGGGCGAAGGTCCTGGTA
GTGCTGTTGCTGTTTGCCGGCGTCGACGCAACCACCTACACCACCGGGGGGAGTGTTGCTGCCGCTACGG
CTAAATTCACCGACTTTTTCACTCCGGGCGCCAAGCAGAATATCCAGCTGATCA

>1415_S37_L001_R1_001.fastq_376_1a_5
CCCCTACAACGGCGCTGGTAGTGGCTCAGCTACTTAGGGTCCCGCAAGCCATCTTGGACATGATCGCTGG
TGCCCACTGGGGAGTCCTAGCGGGCATAGCGTATTTCTCCATGGCGGACAACTGGGCGAAGGTCCTGGTA
GTGCTGTTGCTGTTTGCCGGCGTCGACGCAACCACCTACACCACCGGGGGGAGTGTTGCTGCCGCTACGG
CTAAATTCACCGACTTTTTCACTCCGGGCGCCAAGCAGAATATCCAGCTGATCA

>1415_S37_L001_R1_001.fastq_377_1a_5
CCCCTACAACGGCGCTGGTAGTGGCTCAGCTACTTAGGGTCCCGCAAGCCATCTTGGACATGATCGCTGG
TGCCCACTGGGGAGTCCTAGCGGGCATAGCGTATTTCTCCATGGCGGGCAACTGGGCAAAGGTCCTGGTA
GTGCTGTTGCTGTTTGCCGGCGTCGACGCAACCACCTACACCACCGGGGGGAGTGTTGCTGCCGCTACGG
CCAAACTCACCGACTTTTTCACTCCGGGCGCCAAGCAGAATATCCAGCTGATCA

>1415_S37_L001_R1_001.fastq_378_1a_5
CCCCTACAACGGCGCTGGTAGTGGCTCAGCTACTTAGGGTCCCGCAAGCCATCTTAGACATGATCGCTGG
TGCCCACTGGGGAGTCCTAGCGGGCATAGCGTATTTCTCCATGGCGGGCAACTGGGCGAAGGTCCTGGTA
GTGCTGTTGCTGTTTGCCGGCGTCGACGCAACCACCTACACCACCGGGGGGAGTGTTGCTGCCGCTACGG
CCAAACTCACCAACTTTTTCACTCCGGGCGCCAAGCAGAATATCCAGCTGATCA

>1415_S37_L001_R1_001.fastq_379_1a_5
CCCCTACAACGGCGCTGGTAGTGGCTCAGCTACTTAGGGTCCCGCAAGCCATCTTGGACATGATCGCTGG
TGCCCACTGGGGAGTCCTAGCGGGCATAGCGTATTTCTCCATGGCGGGCAACTGGGCGAAGGTCCTGGTA
GTGCTGTTGCTGTTTGCCGGCGTCGACGCAACCACCTACACCACCGGGGGGAGTGTTGCTGCCGCTACGG
CCACACTCACCGACTTTTTCACTCCGGGCGCCAAGCAGAATATCCAGCTGATCA
