# Supplementary material for: HCV transmission in high-risk communities in Bulgaria
Source: PLoS One. 2019 Mar 5;14(3):e0212350. doi: 10.1371/journal.pone.0212350 (PMC6400337; doi:10.1371/journal.pone.0212350)
Supplement: S1 File — (ZIP) [file pone.0212350.s002.zip › 1436_S58_L001_R1_001.fastq_1a_freq5.fas]

>1436_S58_L001_R1_001.fastq_1_1a_2324
CCCCAACAGCAGCGCTAGTAACGGCTCAGCTACTCAGGGTCCCGCAAGCCATCTTGGACATGATCGCTGG
TGCCCACTGGGGAGTCCTAGCGGGCGTAGCGTATTTCTCCATGGCGGGCAACTGGGCGAAGGTCCTGGTG
GTGCTGTTGCTGTTTGCCGGCGTCGATGCCAAAACCTACACCACCGGGGGAAATCTTGCTTCGGGCGCGG
CTGGACTCACCAGCCTCTTCAGTCCGGGCGCCCGGCAGAATGTCCAGCTGATCA

>1436_S58_L001_R1_001.fastq_2_1a_662
CCCCAACAGCAGCGCTAGTAGCGGCTCAGCTACTCAGGGTCCCGCAAGCCATCTTGGACATGATCGCTGG
TGCCCACTGGGGAGTCCTAGCGGGCGTAGCGTATTTCTCCATGGCGGGCAACTGGGCGAAGGTCCTGGTG
GTGCTGTTGCTGTTTGCCGGCGTCGATGCCAGAACCTACACCACCGGGGGAAATCTTGCTTGGGGCGCGG
CTAGACTCACCAGCCTCTTCAGTCCGGGCGCCCGGCAGAAAGTCCAGCTGATCA

>1436_S58_L001_R1_001.fastq_3_1a_465
CCCCAACAGCAGCGCTAGTAACGGCTCAGCTACTCAGGGTCCCGCAAGCCATCTTGGACATGATCGCTGG
TGCCCACTGGGGAGTCCTAGCGGGCGTAGCGTATTTCTCCATGGCGGGCAACTGGGCGAAGGTCCTGGTG
GTGCTGTTGCTGTTTGCCGGCGTCGATGCCAGAACCTACACCACCGGGGGAAATCTTGCTTGGGGCGCGT
CTAGAATCACCAGCCTCTTCAGTCCGGGCGCCCGGCAGAATGTCCAGCTGATCA

>1436_S58_L001_R1_001.fastq_4_1a_336
CCCCAACAGCAGCGCTAGTAGCGGCTCAGCTACTCAGGGTCCCGCAAGCCATCTTGGACATGATCGCTGG
TGCCCACTGGGGAGTCCTAGCGGGCGTAGCGTATTTCTCCATGGCGGGCAACTGGGCGAAGGTCCTGGTG
GTGCTGTTGCTGTTTGCCGGCGTCGATGCCAAAACCTACACCACCGGGGGAAATCTTGCTTCGGGCGCGG
CTGGACTCACCAGCCTCTTCAGTCCGGGCGCCCGGCAGAATGTCCAGCTGATCA

>1436_S58_L001_R1_001.fastq_5_1a_325
CCCCAACAGCAGCGCTAGTAACGGCTCAGCTACTCAGGGTCCCGCAAGCCATCTTGGACATGATCGCTGG
TGCCCACTGGGGAGTCCTAGCGGGCGTAGCGTATTTCTCCATGGTGGGCAACTGGGCGAAGGTCCTGGTG
GTGCTGTTGCTGTTTGCCGGCGTCGATGCCAGAACCTACACCACCGGGGGAAATCTTGCTTGGGGCGCGT
CTAGAATCACCAGCCTCTTCAGTCCGGGCGCCCGGCAGAATGTCCAGCTGATCA

>1436_S58_L001_R1_001.fastq_6_1a_266
CCCCAACAGCAGCGCTAGTAACGGCTCAGCTACTCAGGGTCCCGCAAGCCATCTTGGACATGATCGCTGG
TGCCCACTGGGGAGTCCTAGCGGGCGTAGCGTATTTCTCCATGGCGGGCAACTGGGCGAAGGTCCTGGTG
GTGCTGTTGCTGTTTGCCGGCGTCGATGCCAGAACCTACACCACCGGGGGAAATCTTGCTTGGGGCGCGG
CTAGACTCACCAGCCTCTTCAGTCCGGGCGCCCGGCAGAAAGTCCAGCTGATCA

>1436_S58_L001_R1_001.fastq_7_1a_189
CCCCAACAGCAGCGCTAGTAACGGCTCAGCTACTCAGGGTCCCGCAAGCCATCATGGACATGATCGCTGG
TGCCCACTGGGGAGTCCTAGCGGGCGTAGCGTATTTCTCCATGGCGGGCAACTGGGCGAAGGTCCTGGTG
GTGCTGTTGCTGTTTGCCGGCGTCGATGCCAAAACCTACACCACCGGGGGAAATCTTGCTTCGGGCGCGG
CTGGACTCACCAGCCTCTTCAGTCCGGGCGCCCGGCAGAATGTCCAGCTGATCA

>1436_S58_L001_R1_001.fastq_8_1a_166
CCCCAACAGCAGCGCTAGTAGCGGCTCAGCTACTCAGGGTCCCGCAAGCCATCTTGGACATGATCGCTGG
TGCCCACTGGGGAGTCCTAGCGGGCGTAGCGTATTTCTCCATGGCGGGCAACTGGGCGAAGGTCCTGGTG
GTGCTGTTGCTGTTTGCCGGCGTCGATGCCAGAACCTACACCACCGGGGGAAATCTTGCTTGGGGCGCGG
CTAGACTCACCAGCCTCTTCAGTCCGGGCGCCCGGCAGAATGTCCAGCTGATCA

>1436_S58_L001_R1_001.fastq_9_1a_118
CCCCAACAGCAGCGCTAGTAACGGCTCAGCTACTCAGGGTCCCGCAAGCCATCTTGGACATGATCGCTGG
TGCCCACTGGGGAGTCCTAGCGGGCGTAGCGTATTTCTCCATGGCGGGCAACTGGGCGAAGGTCCTGGTG
GTGCTGTTGCTGTTTGCCGGCGTCGATGCCAGAACCTACACCACCGGGGGAAATCTTGCTTGGGGCGCGG
CTAGACTCACCAGCCTCTTCAGTCCGGGCGCCCGGCAGAATGTCCAGCTGATCA

>1436_S58_L001_R1_001.fastq_10_1a_112
CCCCAACAGCAGCGCTAGTAACGGCTCAGCTACTCAGGGTCCCGCAAGCCATCTTGGACATGATCGCTGG
TGCCCACTGGGGAGTCCTAGCGGGCGTAGCGTATTTCTCCATGGCGGGCAACTGGGCGAAGGTCCTGGTG
GTGCTGTTGCTGTTTGCCGGCGTCGATGCCAGAACCTACACCACCGGGGGAAATCTTGCTTGGGGCGCGT
CTAGAATCACCAGCCTCTTCAGTCCGGGCGCCCGGCAGAAAGTCCAGCTGATCA

>1436_S58_L001_R1_001.fastq_11_1a_110
CCCCAACAGCAGCGCTAGTAGCGGCTCAGCTACTCAGGGTCCCGCAAGCCATCTTGGACATGATCGCTGG
TGCCCACTGGGGAGTCCTAGCGGGCATAGCGTATTTCTCCATGGTGGGCAACTGGGCGAAGGTCCTGGTG
GTGCTGTTGCTGTTTGCCGGCGTCGATGCCAGAACCTACACCACCGGGGGAAATCTTGCTTGGGGCGCGG
CTAGACTCACCAGCCTCTTCAGTCCGGGCGCCCGGCAGAAAGTCCAGCTGATCA

>1436_S58_L001_R1_001.fastq_12_1a_96
CCCCAACAGCAGCGCTAGTAACGGCTCAGCTACTCAGGGTCCCGCAAGCCATCTTGGACATGATCGCTGG
TGCCCACTGGGGAGTCCTAGCGGGCGTAGCGTATTTCTCCATGGCGGGCAACTGGGCGAAGGTCCTGGTG
GTGCTGTTGCTGTTTGCCGGCGTCGATGCCAAAACCTACACCACCGGGGGAAATCTTGCTTCGGGCGCGG
CTGGACTCACCAGCCTCTTCAGTCCGGGCGCCCGGCAGAAAGTCCAGCTGATCA

>1436_S58_L001_R1_001.fastq_13_1a_92
CCCCAACAGCAGCGCTAGTAACGGCTCAGCTACTCAGGGTCCCGCAAGCCATCTTGGACATGATCGCTGG
TGCCCACTGGGGAGTCCTAGCGGGCGTAGCGTATTTCTCCATGGCGGGCAACTGGGCGAAGGTCCTGGTG
GTGCTGTTGCTGTTTGCCGGCGTCGATGCCAGAACCTACACCACCGGGGGAAATCTTGCTTGGGGCGCGT
CTAGAATCGCCAGCCTCTTCAGTCCGGGCGCCCGGCAGAAAGTCCAGCTGATCA

>1436_S58_L001_R1_001.fastq_14_1a_79
CCCCAACAGCAGCGCTAGTAGCGGCTCAGCTACTCAGGGTCCCGCAAGCCATCTTGGACATGATCGCTGG
TGCCCACTGGGGAGTCCTAGCGGGCGTAGCGTATTTCTCCATGGCGGGCAACTGGGCGAAGGTCCTGGTG
GTGCTGTTGCTGTTTGCCGGCGTCGATGCCAGAACCTACACCACCGGGGGAAATCTTGCTTGGGGCGCGT
CTAGAATCACCAGCCTCTTCAGTCCGGGCGCCCGGCAGAATGTCCAGCTGATCA

>1436_S58_L001_R1_001.fastq_15_1a_69
CCCCAACAGCAGCGCTAGTAGCGGCTCAGCTACTCAGGGTCCCGCAAGCCATCTTGGACATGATCGCTGG
TGCCCACTGGGGAGTCCTAGCGGGCGTAGCGTATTTCTCCATGGTGGGCAACTGGGCGAAGGTCCTGGTG
GTGCTGTTGCTGTTTGCCGGCGTCGATGCCAGAACCTACACCACCGGGGGAAATCTTGCTTGGGGCGCGG
CTAGACTCACCAGCCTCTTCAGTCCGGGCGCCCGGCAGAATGTCCAGCTGATCA

>1436_S58_L001_R1_001.fastq_16_1a_65
CCCCAACAGCAGCGCTAGTAACGGCTCAGTTACTCAGGGTCCCGCAAGCCATCATGGACATGATCGCTGG
TGCCCACTGGGGAGTCCTAGCGGGCGTAGCGTATTTCTCCATGGCGGGCAACTGGGCGAAGGTCCTGGTG
GTGCTGTTGCTGTTTGCCGGCGTCGATGCCAAAACCTACACCACCGGGGGAAATCTTGCTTCGGGCGCGG
CTGGACTCACCAGCCTCTTCAGTCCGGGCGCCCGGCAGAATGTCCAGCTGATCA

>1436_S58_L001_R1_001.fastq_17_1a_64
CCCCAACAGCAGCGCTAGTAACGGCTCAGCTACTCAGGGTCCCGCAAGCCATCTTGGACATGATCGCTGG
TGCCCACTGGGGAGTCCTAGCGGGCGTAGCGTATTTCTCCATGGCGGGCAACTGGGCGAAGGTCCTGGTG
GTGCTGTTGCTGTTTGCCGGCGTCGATGCCAGAACCTACACCACCGGGGGAAATCTTGCTTCGGGCGCGG
CTGGACTCACCAGCCTCTTCAGTCCGGGCGCCCGGCAGAATGTCCAGCTGATCA

>1436_S58_L001_R1_001.fastq_18_1a_56
CCCCAACAGCAGCGCTAGTAACGGCTCAGCTACTCAGGGTCCCGCAAGCCATCTTGGACATGATCGCTGG
TGCCCACTGGGGAGTCCTAGCGGGCGTAGCGTATTTCTCCATGGCGGGCAACTGGGCGAAGGTCCTGGTG
GTGCTGTTGCTGTTTGCCGGCGTCGATGCCAAAACCTACACTACCGGGGGAAATCTTGCTTCGGGCGCGG
CTGGACTCACCAGCCTCTTCAGTCCGGGCGCCCGGCAGAATGTCCAGCTGATCA

>1436_S58_L001_R1_001.fastq_19_1a_53
CCCCAACAGCAGCGCTAGTAGCGGCTCAGCTACTCAGGGTCCCGCAAGCCATCTTGGACATGATCGCTGG
TGCCCACTGGGGAGTCCTAGCGGGCGTAGCGTATTTCTCCATGGCGGGCAACTGGGCGAAGGTCCTGGTG
GTGCTGTTGCTGTTTGCCGGCGTCGATGCCAGAACCTACACCACCGGGGGAAATCTTGCTTGGGGCGCGG
CTAGACTCACCAGCCTCTTCAGTCCGGGCGCCCGGCAGAAGGTCCAGCTGATCA

>1436_S58_L001_R1_001.fastq_20_1a_52
CCCCAACAGCAGCGCTAGTAACGGCTCAGCTACTCAGGGTCCCGCAAGCCATCATGGACATGATCGCTGG
TGCCCACTGGGGAGTCCTAGCGGGCGTAGCGTATTTCTCCATGGCGGGCAACTGGGCGAAGGTCCTGGTG
GTGCTGTTGCTGTTTGCCGGCGTTGATGCCAAAACCTACACCACCGGGGGAAATCTTGCTTCGGGCGCGG
CTGGACTCACCAGCCTCTTCAGTCCGGGCGCCCGGCAGAATGTCCAGCTGATCA

>1436_S58_L001_R1_001.fastq_21_1a_51
CCCCAACAGCAGCGCTAGTAGCGGCTCAGCTACTCAGGGTCCCGCAAGCCATCTTGGACATGATCGCTGG
TGCCCACTGGGGAGTCCTAGCGGGCATAGCGTATTTCTCCATGGTGGGCAACTGGGCGAAGGTCCTGGTG
GTGCTGTTGCTGTTTGCCGGCGTCGATGCCAGAACCTACACCACCGGGGGAAATCTTGCTTGGGGCGCGG
CTAGACTCACCAGCCTCTTCAGTCCGGGCGCCCGGCAGAATGTCCAGCTGATCA

>1436_S58_L001_R1_001.fastq_22_1a_49
CCCCAACAGCAGCGCTAGTAGCGGCTCAGCTACTCAGGGTCCCGCAAGCCATCTTGGACATGATCGCTGG
TGCCCACTGGGGAGTCCTAGCGGGCGTAGCGTATTTCTCCATGGCGGGCAACTGGGCGAAGGTCCTGGTG
GTGCTGTTGCTGTTTGCCGGCGTCGATGCCAGAACCTACACCACCGGGGGAAATCTTGCTTGGGGCGCGG
CTAGACTCGCCAGCCTCTTCAGTCCGGGCGCCCGGCAGAAAGTCCAGCTGATCA

>1436_S58_L001_R1_001.fastq_23_1a_45
CCCCAACAGCAGCGCTAGTAACGGCTCAGCTACTCAGGGTCCCGCAAGCCATCTTGGACATGATCGCTGG
TGCCCACTGGGGAGTCCTAGCGGGCGTAGCGTATTTCTCCATGGCGGGCAACTGGGCGAAGGTCCTGGTG
GTGCTGTTGCTGTTTGCCGGCGTCGATGCCAAAACCTACACCACCGGGGGAAATCTTGCTTGGGGCGCGT
CTAGAATCACCAGCCTCTTCAGTCCGGGCGCCCGGCAGAATGTCCAGCTGATCA

>1436_S58_L001_R1_001.fastq_24_1a_45
CCCCAACAGCAGCGCTAGTAACGGCTCAGCTACTCAGGGTCCCGCAAGCCATCTTGGACATGATCGCTGG
TGCCCACTGGGGAGTCCTAGCGGGCGTAGCGTATTTCTCCATGGTGGGCAACTGGGCGAAGGTCCTGGTG
GTGCTGTTGCTGTTTGCCGGCGTCGATGCCAAAACCTACACCACCGGGGGAAATCTTGCTTCGGGCGCGG
CTGGACTCACCAGCCTCTTCAGTCCGGGCGCCCGGCAGAATGTCCAGCTGATCA

>1436_S58_L001_R1_001.fastq_25_1a_40
CCCCAACAGCAGCGCTAGTAGCGGCTCAGCTACTCAGGGTCCCGCAAGCCATCTTGGACATGATCGCTGG
TGCCCACTGGGGAGTCCTAGCGGGCGTAGCGTATTTCTCCATGGCGGGCAACTGGGCGAAGGTCCTGGTG
GTGCTGTTGCTGTTTGCCGGCGTCGATGCCAGAACCTACACCACCGGGGGAAATCTTGCTTCGGGCGCGG
CTGGACTCACCAGCCTCTTCAGTCCGGGCGCCCGGCAGAATGTCCAGCTGATCA

>1436_S58_L001_R1_001.fastq_26_1a_37
CCCCAACAGCAGCGCTAGTAACGGCTCAGCTACTCAGGGTCCCGCAAGCCATCTTGGACATGATCGCTGG
TGCCCACTGGGGAGTCCTAGCGGGCGTAGCGTATTTCTCCATGGCGGGCAACTGGGCGAAGGTCCTGGTG
GTGCTGTTGCTGTTTGCCGGCGTCGATGCCAGAACCTACACCACCGGGGGAAATCTTGCTTGGGGCGCGG
CTAGACTCACCAGCCTCTTCAGTCCGGGCGCCCGGCAGAAGGTCCAGCTGATCA

>1436_S58_L001_R1_001.fastq_27_1a_37
CCCCAACAGCAGCGCTAGTAGCGGCTCAGCTACTCAGGGTCCCGCAAGCCATCTTGGACATGATCGCTGG
TGCCCACTGGGGAGTCCTAGCGGGCGTAGCGTATTTCTCCATGGCGGGCAACTGGGCGAAGGTCCTGGTG
GTGCTGTTGCTGTTTGCCGGCGTCGATGCCAGAACCTACACCACCGGGGGAAATCTTGCTTGGGGCGCGT
CTAGAATCACCAGCCTCTTCAGTCCGGGCGCCCGGCAGAAAGTCCAGCTGATCA

>1436_S58_L001_R1_001.fastq_28_1a_36
CCCCAACAGCAGCGCTAGTAGCGGCTCAGCTACTCAGGGTCCCGCAAGCCATCTTGGACATGATCGCTGG
TGCCCACTGGGGAGTCCTAGCGGGCATAGCGTATTTCTCCATGGTGGGCAACTGGGCGAAGGTCCTGGTG
GTGCTGTTGCTGTTTGCCGGCGTCGATGCCAAAACCTACACCACCGGGGGAAATCTTGCTTGGGGCGCGG
CTGGACTCACCAGCCTCTTCAGTCCGGGCGCCCGGCAGAAAGTCCAGCTGATCA

>1436_S58_L001_R1_001.fastq_29_1a_35
CCCCAACAGCAGCGCTAGTAACGGCTCAGCTACTCAGGGTCCCGCAAGCCATCTTGGACATGATCGCTGG
TGCCCACTGGGGAGTCCTAGCGGGCGTAGCGTATTTCTCCATGGCGGGCAACTGGGCGAAGGTCCTGGTG
GTGCTGTTGCTGTTTGCCGGCGTCGATGCCAAAACCTACACCACCGGGGGAAATCTTGCTTGGGGCGCGG
CTAGACTCACCAGCCTCTTCAGTCCGGGCGCCCGGCAGAAAGTCCAGCTGATCA

>1436_S58_L001_R1_001.fastq_30_1a_35
CCCCAACAGCAGCGCTAGTAACGGCTCAGCTACTCAGGGTCCCGCAAGCCATCTTGGACATGATCGCTGG
TGCCCACTGGGGAGTCCTAGCGGGCGTAGCGTATTTCTCCATGGTGGGCAACTGGGCGAAGGTCCTGGTG
GTGCTGTTGCTGTTTGCCGGCGTCGATGCCAGAACCTACACCACCGGGGGAAATCTTGCTTGGGGCGCGT
CTAGAATCACCAGCCTCTTCAGTCCGGACGCCCGGCAGAATGTCCAGCTGATCA

>1436_S58_L001_R1_001.fastq_31_1a_33
CCCCAACAGCAGCGCTAGTAACGGCTCAGCTACTCAGGGTCCCGCAAGCCATCTTGGACATGATCGCTGG
TGCCCACTGGGGAGTCCTAGCGGGCGTAGCGTATTTCTCCATGGTGGGCAACTGGGCGAAGGTCCTGGTG
GTGCTGTTGCTGTTTGCCGGCGTCGATGCCAGAACCTACACCACCGGGGGAAATCTTGCTTGGGGCGCGG
CTAGACTCACCAGCCTCTTCAGTCCGGGCGCCCGGCAGAAAGTCCAGCTGATCA

>1436_S58_L001_R1_001.fastq_32_1a_33
CCCCAACAGCAGCGCTAGTAGCGGCTCAGCTACTCAGGGTCCCGCAAGCCATCTTGGACATGATCGCTGG
TGCCCACTGGGGAGTCCTAGCGGGCGTAGCGTATTTCTCCATGGCGGGCAACTGGGCGAAGGTCCTGGTG
GTGCTGTTGCTGTTTGCCGGCGTCGATGCCAGAACCTACACCACCGGGGGAAATCTTGCTTGGGGCGCGG
CTAGACTCACCAGCCTCTTCAGTCCGGGCGCCCGGCGGAAAGTCCAGCTGATCA

>1436_S58_L001_R1_001.fastq_33_1a_32
CCCCAACAGCAGCGCTAGTAGCGGCTCAGCTACTCAGGGTCCCGCAAGCCATCTTGGACATGATCGCTGG
TGCCCACTGGGGAGTCCTAGCGGGCGTAGCGTATTTCTCCATGGTGGGCAACTGGGCGAAGGTCCTGGTG
GTGCTGTTGCTGTTTGCCGGCGTCGATGCCAGAACCTACACCACCGGGGGAAATCTTGCTTGGGGCGCGT
CTAGAATCACCAGCCTCTTCAGTCCGGGCGCCCGGCAGAATGTCCAGCTGATCA

>1436_S58_L001_R1_001.fastq_34_1a_32
CCCCAACAGCAGCGCTAGTAACGGCTCAGCTACTCAGGGTCCCGCAAGCCATCTTGGACATGATCGCTGG
TGCCCACTGGGGAGTCCTAGCGGGCGTAGCGTATTTCTCCATGGTGGGCAACTGGGCGAAGGTCCTGGTG
GTGCTGTTGCTGTTTGCCGGCGTCGATGCCAGAACCTACACCACCGGGGGAAATCTTGCTTGGGGCGCGG
CTAGACTCACCAGCCTCTTCAGTCCGGGCGCCCGGCAGAATGTCCAGCTGATCA

>1436_S58_L001_R1_001.fastq_35_1a_31
CCCCAACAGCAGCGCTAGTAGCGGCTCAGCTACTCAGGGTCCCGCAAGCCATCTTGGACATGATCGCTGG
TGCCCACTGGGGAGTCCTAGCGGGCGTAGCGTATTTCTCCATGGCGGGCAACTGGGCGAAGGTCCTGGTG
GTGCTGTTGCTGTTTGCCGGCGTCGATGCCAGAACCTACACCACCGGGGGAAATCTTGCTTGGGGCGCGT
CTAGACTCACCAGCCTCTTCAGTCCGGGCGCCCGGCAGAAAGTCCAGCTGATCA

>1436_S58_L001_R1_001.fastq_36_1a_31
CCCCAACAGCAGCGCTAGTAGCGGCTCAGCTACTCAGGGTCCCGCAAGCCATCTTGGACATGATCGCTGG
TGCCCACTGGGGAGTCCTAGCGGGCTTAGCGTATTTCTCCATGGTGGGCAACTGGGCGAAGGTCCTGGTG
GTGCTGTTGCTGTTTGCCGGCGTCGATGCCAGAACCTACACCACCGGGGGAAATCTTGCTCGGGGCGCGG
CTGGACTCACCAGCCTCTTCAGTCCGGGCGCCCGGCAGAATGTCCAGCTGATCA

>1436_S58_L001_R1_001.fastq_37_1a_30
CCCCAACAGCAGCGCTGGTAGCGGCTCAGCTACTCAGGGTCCCGCAAGCCATCTTGGACATGATCGCTGG
TGCCCACTGGGGAGTCCTAGCGGGCGTAGCGTATTTCTCCATGGCGGGCAACTGGGCGAAGGTCCTGGTG
GTGCTGTTGCTGTTTGCCGGCGTCGATGCCAGAACCTACACCACCGGGGGAAATCTTGCTTGGGGCGCGG
CTAGACTCACCAGCCTCTTCAGTCCGGGCGCCCGGCAGAAAGTCCAGCTGATCA

>1436_S58_L001_R1_001.fastq_38_1a_28
CCCCAACAGCAGCGCTAGTAACGGCTCAGCTACTCAGGGTCCCGCAAGCCATCTTGGACATGATCGCTGG
TGCCCACTGGGGAGTCCTAGCGGGCGTAGCGTATTTTTCCATGGCGGGCAACTGGGCGAAGGTCCTGGTG
GTGCTGTTGCTGTTTGCCGGCGTCGATGCCAAAACCTACACCACCGGGGGAAATCTTGCTTCGGGCGCGG
CTGGACTCACCAGCCTCTTCAGTCCGGGCGCCCGGCAGAATGTCCAGCTGATCA

>1436_S58_L001_R1_001.fastq_39_1a_28
CCCCAACAGCAGCGCTAGTAACGGCTCAGCTACTCAGGGTCCCGCAAGCCATCTTGGACATGATCGCTGG
TGCCCACTGGGGAGTCCTAGCGGGCGTAGCGTATTTCTCCATGGCGGTCAACTGGGCGAAGGTCCTGGTG
GTGCTGTTGCTGTTTGCCGGCGTCGATGCCAAAACCTACACCACCGGGGGAAATCTTGCTTCGGGCGCGG
CTGGACTCACCAGCCTCTTCAGTCCGGGCGCCCGGCAGAATGTCCAGCTGATCA

>1436_S58_L001_R1_001.fastq_40_1a_27
CCCCAACAGCAGCGCTAGTAACGGCTCAGCTACCCAGGGTCCCGCAAGCCATCTTGGACATGATCGCTGG
TGCCCACTGGGGAGTCCTAGCGGGCGTAGCGTATTTCTCCATGGCGGGCAACTGGGCGAAGGTCCTGGTG
GTGCTGTTGCTGTTTGCCGGCGTCGATGCCAAAACCTACACCACCGGGGGAAATCTTGCTTCGGGCGCGG
CTGGACTCACCAGCCTCTTCAGTCCGGGCGCCCGGCAGAATGTCCAGCTGATCA

>1436_S58_L001_R1_001.fastq_41_1a_27
CCCCAACAGCAGCGCTAGTAACGGCTCAGCTACTCAGGGTCCCGCAAGCCATCTTGGACATGATCGCTGG
TGCCCACTGGGGAGTCCTAGCGGGCGTAGCGTATTTCTCCATGGCGGGCAACTGGGCGAAGGTCCTGGTG
GTGCTGTTGCTGTTTGCCGGCGTCGATGCCAAAACTTACACCACCGGGGGAAATCTTGCTTCGGGCGCGG
CTGGACTCACCAGCCTCTTCAGTCCGGGCGCCCGGCAGAATGTCCAGCTGATCA

>1436_S58_L001_R1_001.fastq_42_1a_26
CCCCAACAGCAGCGCTAGTAGCGGCTCAGCTACTCAGGGTCCCGCAAGCCATCTTGGACATGATCGCTGG
TGCCCACTGGGGAGTCCTAGCGGGCGTAGAGTATTTCTCCATGGCGGGCAACTGGGCGAAGGTCCTGGTG
GTGCTGTTGCTGTTTGCCGGCGTCGATGCCAGAACCTACACCACCGGGGGAAATCTTGCTTGGGGCGCGG
CTAGACTCACCAGCCTCTTCAGTCCGGGCGCCCGGCAGAAAGTCCAGCTGATCA

>1436_S58_L001_R1_001.fastq_43_1a_26
CCCCAACAGCAGCGCTAGTAGCGGCTCAGCTACTCAGGGTCCCGCAAGCCATCTTGGACATGATCGCTGG
TGCCCACTGGGGAGTCCTAGCGGGCATAGCGTATTTCTCCATGGTGGGCAACTGGGCGAAGGTCCTGGTG
GTGCTGTTGCTGTTTGCCGGCGTCGATGCCAAAACCTACACCACCGGGGGAAATCTTGCTTCGGGCGCGG
CTGGACTCACCAGCCTCTTCAGTCCGGGCGCCCGGCAGAATGTCCAGCTGATCA

>1436_S58_L001_R1_001.fastq_44_1a_25
CCCCAACAGCAGCGCTAGTAGCGGCTCAGCTACTCAGGGTCCCGCAAGCCATCTTGGACATGATCGCTGG
TGCCCACTGGGGAGTCCTAGCGGGCGTAGCGTATTTCTCCATGGCGGGCAATTGGGCGAAGGTCCTGGTG
GTGCTGTTGCTGTTTGCCGGCGTCGATGCCAGAACCTACACCACCGGGGGAAATCTTGCTTGGGGCGCGG
CTAGACTCACCAGCCTCTTCAGTCCGGGCGCCCGGCAGAAAGTCCAGCTGATCA

>1436_S58_L001_R1_001.fastq_45_1a_24
CCCCAACAGCAGCGCTAGTAACGGCTCAGCTACTCAGGGTCCCGCAAGCCATCTTGGACATGATCGCTGG
TGCCCACTGGGGAGTCCTAGCGGGCGTAGCGTATTTCTCCATGGCGGGCAACTGGGCGAAGGTCCTGGTG
GTGCTGTTGCTGTTTGCCGGCGTCGATGCCAAAACCTACACCACCGGGGGAAATCTTGCTTGGGGCGCGG
CTAGACTCACCAGCCTCTTCAGTCCGGGCGCCCGGCAGAATGTCCAGCTGATCA

>1436_S58_L001_R1_001.fastq_46_1a_24
CCCCAACAGCAGCGCTAGTAGCGGCTCAGCTACTCAGGGCCCCGCAAGCCATCTTGGACATGATCGCTGG
TGCCCACTGGGGAGTCCTAGCGGGCCTAGCGTATTTCTCCATGGTGGGCAACTGGGCGAAGGTCCTGGTG
GTGCTGTTGCTGTTTGCCGGCGTCGATGCCAGAACCTACACCACCGGGGGAAATCTTGCTTGGGGCGCGG
CTAGACTCACCAGCCTCTTCAGTCCGGGCGCCCGGCAGAAGGTCCAGCTGATCA

>1436_S58_L001_R1_001.fastq_47_1a_23
CCCCAACAGCAGCGCTAGTAACGGCTCAGCTACTCAGGGTCCCGCAAGCCATCATGGACATGATCGCTGG
TTCCCACTGGGGAGTCCTAGCGGGCGTAGCGTATTTCTCCATGGCGGGCAACTGGGCGAAGGTCCTGGTG
GTGCTGTTGCTGTTTGCCGGCGTCGATGCCAAAACCTACACCACCGGGGGAAATCTTGCTTCGGGCGCGG
CTGGACTCACCAGCCTCTTCAGTCCGGGCGCCCGGCAGAATGTCCAGCTGATCA

>1436_S58_L001_R1_001.fastq_48_1a_23
CCCCAACAGCAGCGCTAGTAACGGCTCAGCTACTCAGGGTCCCGCAAGCCATCTTGGACATGATCGCTGG
TGCCCACTGGGGAGTCCTAGCGGGCGTAGCGTATTTCTCCATGGCGGGCAACTGGGCGAAGGTCCTGGTG
GTGCTGTTGCTGTTTGCCGGCGTCGATGCCAAAACCTACACCACCGGGGGGAATCTTGCTTCGGGCGCGG
CTGGACTCACCAGCCTCTTCAGTCCGGGCGCCCGGCAGAATGTCCAGCTGATCA

>1436_S58_L001_R1_001.fastq_49_1a_23
CCCCAACAGCAGCGCTAGTAGCGGCTCAGCTACTCAGGGTCCCGCAAGCCATCTTGGACATGATCGCTGG
TGCCCACTGGGGAGTCCTAGCGGGCATAGCATATTTCTCCATGGTGGGCAACTGGGCGAAGGTCCTGGTG
GTGCTGTTGCTGTTTGCCGGCGTCGATGCCAGAACCTACACCACCGGGGGAAATCTTGCTTGGGGCGCGG
CTAGACTCACCAGCCTCTTCAGTCCGGGCGCCCGGCAGAAAGTCCAGCTGATCA

>1436_S58_L001_R1_001.fastq_50_1a_22
CCCCAACAGCAGCGCTAGTAGCGGCTCAGCTACTCAGGGTCCCGCAAGCCATCTTGGACATGATCGCTGG
TGCCCACTGGGGAGTCCTAGCGGGCGTAGCGTATTTCTCCATGGCGGGCAACTGGGCGAAGGTCCTGGTG
GTGCTGTTGCTGTTTGCCGGCGTCGATGCCAGAACCTACACCACCGGGGGAAATCTTGCTTGGGGCGCGG
CTGGACTCACCAGCCTCTTCAGTCCGGGCGCCCGGCAGAATGTCCAGCTGATCA

>1436_S58_L001_R1_001.fastq_51_1a_21
CCCCAACAGCAGCGCTAGTAGCGGCTCAGCTACTCAGGGTCCCGCAAGCCATCTTGGACATGATCGCTGG
TGCCCACTGGGGAGTCCTAGCGGGCGTAGCGTATTTCTCCATGGCGGGCAACTGGGCGAAGGTCCTGGTG
GTGCTGTTGCTGTTTGCCGGCGTCGATGCCAAAACCTACACCACCGGGGGAAATCTTGCTTCGGGCGCGG
CTGGACTCACCAGCCTCTTCAGTCCGGGCGCCCGGCAGAAAGTCCAGCTGATCA

>1436_S58_L001_R1_001.fastq_52_1a_21
CCCCAACAGCAGCGCTAGTAACGGCTCAGCTACTCAGGGTCCCGCAAGCCATCTTGGACATGATCGCTGG
TGCCCACTGGGGAGTCCTAGCGGGCGTAGCGTATTTCTCCATGGCGGGCAACTGGGCGAAGGTCCTGGTG
GTGCTGTTGCTGTTTGCCGGCGTCGATGCCAAAACCTACACCACCGGGGGAAATCTTGCTTCGGGCGCGG
CTAGACTCACCAGCCTCTTCAGTCCGGGCGCCCGGCAGAATGTCCAGCTGATCA

>1436_S58_L001_R1_001.fastq_53_1a_21
CCCCAACAGCAGCGCTAGTAACGGCTCAGCTACTCAGGGTCCCGCAAGCCATCTTGGACATGATCGCTGG
TGCCCACTGGGGAGTCCTAGCGGGCGTAGCGTATTTCTCCATGGTGGGCAACTGGGCGAAGGTCCTGGTG
GTGCTGTTGCTGTTTGCCGGCGTCGATGCCAGAACCTACACCACAGGGGGAAATCTTGCTTGGGGCGCGT
CTAGAATCACCAGCCTCTTCAGTCCGGGCGCCCGGCAGAATGTCCAGCTGATCA

>1436_S58_L001_R1_001.fastq_54_1a_21
CCCCAACAGCAGCGCTAGTAACGGCTCAGCTACTCAGGGTCCCGCAAGCCATCTTGGACATGATCGCTGG
TGCCCACTGGGGAGTCCTAGCGGGCGTAGCGTATTTCTCCATGGTGGGCAACTGGGCGAAGGTCCTGGTG
GTGCTGTTGCTGTTTGCCGGCGTCGATGCCAGAACCTACACCACCGGGGGAAATCTTGCTTCGGGCGCGG
CTGGACTCACCAGCCTCTTCAGTCCGGGCGCCCGGCAGAATGTCCAGCTGATCA

>1436_S58_L001_R1_001.fastq_55_1a_21
CCCCAACAGCAGCGCTAGTAGCGGCTCAGCTACTCAGGGTCCCGCAAGCCATCTTGGACATGATCGCTGG
TGCCCACTGGGGAGTCCTAGCGGGCATAGCGTATTTCTCCATGGTGGGCAACTGGGCGAAGGTCCTGGTG
GTGCTGTTGCTGTTTGCCGGCGTCGATGCCAAAACCTACACCACCGGGGGAAATCTTGCTTGGGGCGCGG
CTAGACTCACCAGCCTCTTCAGTCCGGGCGCCCGGCAGAAAGTCCAGCTGATCA

>1436_S58_L001_R1_001.fastq_56_1a_20
CCCCAACAGCAGCGCTAGTAACAGCTCAGCTACTCAGGGTCCCGCAAGCCATCTTGGACATGATCGCTGG
TGCCCACTGGGGAGTCCTAGCGGGCGTAGCGTATTTCTCCATGGCGGGCAACTGGGCGAAGGTCCTGGTG
GTGCTGTTGCTGTTTGCCGGCGTCGATGCCCGTACCTACACCACCGGGGGAAATCTTGCTTGGGGCGCGG
CTAGACTCACCAGCCTCTTCAGTCCGGGCGCCCGGCAGAATGTCCAGCTGATCA

>1436_S58_L001_R1_001.fastq_57_1a_20
CCCCAACAGCAGCGCTAGTAGCGGCTCAGCTACTCAGGGTCCCGCAAGCCATCTTGGACATGATCGCTGG
TGCCCACTGGGGAGTCCTAGCGGGCGTAGCGTATTTCTCCATGGCGGGCAACTGGGCGAAGGTCCTGGTG
GTGTTGTTGCTGTTTGCCGGCGTCGATGCCAGAACCTACACCACCGGGGGAAATCTTGCTTGGGGCGCGG
CTAGACTCACCAGCCTCTTCAGTCCGGGCGCCCGGCAGAAAGTCCAGCTGATCA

>1436_S58_L001_R1_001.fastq_58_1a_20
CCCCAACAGCAGCGCTAGTAACGGCTCAGCTACTCAGGGTCCCGCAAGCCATCTTGGACATGATCGCTGG
TGCCCACTGGGGAGTCCTAGCGGGCATAGCGTATTTCTCCATGGCGGGCAACTGGGCGAAGGTCCTGGTG
GTGCTGTTGCTGTTTGCCGGCGTCGATGCCAGAACCTACACCACCGGGGGAAATCTTGCTTGGGGCGCGT
CTAGAATCACCAGCCTCTTCAGTCCGGGCGCCCGGCAGAAAGTCCAGCTGATCA

>1436_S58_L001_R1_001.fastq_59_1a_20
CCCCAACAGCAGCGCTAGTAACGGCTCAGCTACTCAGGGTCCCGCAAGCCATCTTGGGCATGATCGCTGG
TGCCCACTGGGGAGTCCTAGCGGGCGTAGCGTATTTCTCCATGGCGGGCAACTGGGCGAAGGTCCTGGTG
GTGCTGTTGCTGTTTGCCGGCGTCGATGCCAAAACCTACACCACCGGGGGAAATCTTGCTTCGGGCGCGG
CTGGACTCACCAGCCTCTTCAGTCCGGGCGCCCGGCAGAATGTCCAGCTGATCA

>1436_S58_L001_R1_001.fastq_60_1a_20
CCCCAACAGCAGCGCTAGTAACGGCTCAGCTACTCAGGGTCCCGCAAGCCATCCTGGACATGATCGCTGG
TGCCCACTGGGGAGTCCTAGCGGGCGTAGCGTATTTCTCCATGGCGGGCAACTGGGCGAAGGTCCTGGTG
GTGCTGTTGCTGTTTGCCGGCGTCGATGCCAAAACCTACACCACCGGGGGAAATCTTGCTTCGGGCGCGG
CTGGACTCACCAGCCTCTTCAGTCCGGGCGCCCGGCAGAATGTCCAGCTGATCA

>1436_S58_L001_R1_001.fastq_61_1a_20
CCCCAACAGCAGCGCTAGTAACGGCTCAGCTACTCAGGGTCCCGCAAGCCATCTTGGACATGATCGCTGG
TGCCCACTGGGGAGTCCTAGCGGGCGTAGCGTATTTCTCCATGGTGGGCAACTGGGCGAAGGTCCTGGTG
GTGCTGTTGCTGTTTGCCGGCGTCGATGCCAGAACCTACACCACCGGGGGAAATCTTGCTTGGGGCGCGT
CTAGAATCACCAGCCTCTTCAGTCCGGGCGCCCGGCAGAAAGTCCAGCTGATCA

>1436_S58_L001_R1_001.fastq_62_1a_19
CCCCAACAGCAGCGCTAGTAACGGCTCAGCTACTCAGGGTCCCGCAAGCCATCTTGGACATGATCGCTGG
TGCCCACTGGGGAGTCCTAGCGGGCGTAGCGTATTTCTCCATGGCGGGCAACTGGGCGAAGGTCCTGGTG
GTGCTGTTGCTGTTTGCCGGCGTCGATGCCAGAACCTACACCACCGGGGGAAATCTTGCTTGGGGCGCGG
CTAGACTCGCCAGCCTCTTCAGTCCGGGCGCCCGGCAGAAAGTCCAGCTGATCA

>1436_S58_L001_R1_001.fastq_63_1a_19
CCCCAACAGCAGCGCTAGTAACGGCTCAGCTACTCAGGGTCCCGCAAGCCATCTTGGACATGATCGCTGG
TGCCCACTGGGGAGTCCTAGCGGGCATAGCGTATTTCTCCATGGTGGGCAACTGGGCGAAGGTCCTGGTG
GTGCTGTTGCTGTTTGCCGGCGTCGATGCCAGAACCTACACCACCGGGGGAAATCTTGCTTGGGGCGCGG
CTAGACTCACCAGCCTCTTCAGTCCGGGCGCCCGGCAGAAAGTCCAGCTGATCA

>1436_S58_L001_R1_001.fastq_64_1a_18
CCCCGACAGCAGCGCTAGTAGCGGCTCAGCTACTCAGGGTCCCGCAAGCCATCTTGGACATGATCGCTGG
TGCCCACTGGGGAGTCCTAGCGGGCATAGCGTATTTCTCCATGGTGGGCAACTGGGCGAAGGTCCTGGTG
GTGCTGTTGCTGTTTGCCGGCGTCGATGCCAGAACCTACACCACCGGGGGAAATCTTGCTTGGGGCGCGG
CTAGACTCACCAGCCTCTTCAGTCCGGGCGCCCGGCAGAAGGTCCAGCTGATCA

>1436_S58_L001_R1_001.fastq_65_1a_18
CCCCAACAGCAGCGCTAGTAGCGGCTCAGCTACTCAGGGTCCCGCAAGCCATCTTGGACATGATCGCTGG
TGCCCACTGGGGAGTCCTAGCGGGCATAGCGTATTTCTCCATGGTGGGCAACTGGGCGAAGGTCCTGGTG
GTGCTGTTGCTGTTTGCCGGCGTCGATGCCAGAACCTACACCACCGGGGGAAATCTTGCTTGGGGCGCGG
CTAGACTCACCAGCCTCTTCAGTCCGGGCGCCCGGCAGAAGGTCCAGCTGATCA

>1436_S58_L001_R1_001.fastq_66_1a_18
CCCCAACAGCAGCGCTAGTAGCGGCTCAGCTACTCAGGGTCCCGCAAGCCATCTTGGACATGATCGCTGG
TGCCCACTGGGGAGTCCTAGCGGGCGTAGCGTATTTCTCCATGGTGGGCAACTGGGCGAAGGTCCTGGTG
GTGCTGTTGCTGTTTGCCGGCGTCGATGCCAGAACCTACACCACCGGGGGAAATCTTGCTTGGGGCGCGG
CTAGACTCACCAGCCTCTTCAGTCCGGGCGCCCGGCAGAAAATCCAGCTGATCA

>1436_S58_L001_R1_001.fastq_67_1a_18
CCCCAACAGCAGCGCTAGTAACGGCTCAGCTACTCAGGGTCCCGCAAGCCATCATGGACATGATCGCTGG
TGCCCACTGGGGAGTCCTAGCGGGCGTAGCGTATTTCTCCATGGCGGGCAACTGGGCGAAGGTCCTGGTG
GTGCTGTTGCTGTTTGCCGGCGTCGATGCCAGAACCTACACCACCGGGGGAAATCTTGCTTGGGGCGCGG
CTAGACTCACCAGCCTCTTCAGTCCGGGCGCCCGGCAGAAAGTCCAGCTGATCA

>1436_S58_L001_R1_001.fastq_68_1a_17
CCCCAACAGCAGCGCTAGTAACAGCTCAGCTACTCAGGGTCCCGCAAGCCATCTTGGACATGATCGCTGG
TGCCCACTGGGGAGTCCTAGCGGGCGTAGCGTATTTCTCCATGGCGGGCAACTGGGCGAAGGTCCTGGTG
GTGCTGTTGCTGTTTGCCGGCGTCGATGCCAAAACCTACACCACCGGGGGAAATCTTGCTTCGGGCGCGG
CTGGACTCACCAGCCTCTTCAGTCCGGGCGCCCGGCAGAATGTCCAGCTGATCA

>1436_S58_L001_R1_001.fastq_69_1a_17
CCCCAACAGCAGCGCTAGTAACGGCTCAGCTACTCAGGGTCCCGCAAGCCATCTTGGACATGATCGCTGG
TGCCCACTGGGGAGTCCTAGCGGGCGTAGCGTATTTCTCCATGGCGGGCAACTGGGCGAAGGTCCTGGTG
GTGCTGTTGCTGTTTGCCGGCGTCGATGCCAAAACCTACACCACCGGGGGAAATCTTGCTTCGGGCGCGG
CTGGACTCACCAGCCTCCTCAGTCCGGGCGCCCGGCAGAATGTCCAGCTGATCA

>1436_S58_L001_R1_001.fastq_70_1a_16
CCCCAACAGCAGCGCTAGTAACGGCTCAGCTACTCAGGGTCCCGCAAGCCATCTTGGACATGATCGCTGG
TGCCCACTGGGGAGTCCTAGCGGGCGTAGCGTATTTCTCCATGGCGGGCAACTGGGCGAAGGTCCTGGTG
GTGCTGTTGCTGTTTGCCGGCGTTGATGCCAAAACCTACACCACCGGGGGAAATCTTGCTTCGGGCGCGG
CTGGACTCACCAGCCTCTTCAGTCCGGGCGCCCGGCAGAATGTCCAGCTGATCA

>1436_S58_L001_R1_001.fastq_71_1a_16
CCCCAACAGCAGCGCTAGTAACGGCTCAGCTACTCAGGGTCCCGCAAGCCATCTTGGACATGATCGCTGG
TGCCCACTGGGGAGTCCTAGCGGGCGTAGCGTATTTCTCCATGGCGGGCAACTGGGCGAAGGTCCTGGTG
GTGCTGTTGCTGTTTGCCGGCGTCGATGCCAAAACCTACACCACCGGGGGAAATCTTGCTTCGGGCGCGG
CTGGACTCACCAGCCTCTTCAGTCCGGGCGCCCGGCAGGATGTCCAGCTGATCA

>1436_S58_L001_R1_001.fastq_72_1a_16
CCCCAACAGCAGCGCTAGTAACGGCTCAGCTACTCAGGGTCCCGCAAGCCATCTTGGACATGATCGCTGG
TGCCCACTGGGGAGTCCTAGCGGGCGTAGCGTATTTCTCCATGGCGGGCAACTGGGCGAAGGTCCTGGTG
GTGCTGTTGCTGTTTGCTGGCGTCGATGCCAAAACCTACACCACCGGGGGAAATCTTGCTTCGGGCGCGG
CTGGACTCACCAGCCTCTTCAGTCCGGGCGCCCGGCAGAATGTCCAGCTGATCA

>1436_S58_L001_R1_001.fastq_73_1a_16
CCCCAACAGCAGCGCTAGTAACGGCTCAGCTACTCAGGGTCCCGCAAGCCATCTTGGACATGATCGCTGG
TGCCCACTGGGGAGTCCTAGCGGGCGTAGCGTATTTCTCCATGGTGGGCAACTGGGCGAAGGTCCTGGTG
GTGCTGTTGCTGTTTGCCGGCGTCGATGCCAAAACCTACACCACCGGGGGAAATCTTGCTTGGGGCGCGT
CTAGAATCACCAGCCTCTTCAGTCCGGGCGCCCGGCAGAATGTCCAGCTGATCA

>1436_S58_L001_R1_001.fastq_74_1a_16
CCCCAACAGCAGCGCTAGTAACGGCTCAGCTACTCAGGGTCCCGCAAGCCATCTTGGACATGATCGCTGG
TGCCCACTGGGGAGTCCTAGCGGGCGTAGCGTATTTCTCCATGGCGGGCAACTGGGCGAAGGTCCTGGTG
GTGCTGTTGCTGTTTGCCGGCGTCGATGCCAAAACCTACACCACCGGGGGAAATCTTGCTTCGGGCGCGG
CCGGACTCACCAGCCTCTTCAGTCCGGGCGCCCGGCAGAATGTCCAGCTGATCA

>1436_S58_L001_R1_001.fastq_75_1a_16
CCCCAACAGCAGCGCTAGTAGCGGCTCAGCTACTCAGGGTCCCGCAAGCCATCTTGGACATGATCGCTGG
TGCCCACTGGGGAGTCCTAGCGGGCGTAGCGTATTTCTCCATGGTGGGCAACTGGGCGAAGGTCCTGGTG
GTGCTGTTGCTGTTTGCCGGCGTCGATGCCAAAACCTACACCACCGGGGGAAATCTTGCTTCGGGCGCGG
CTGGACTCACCAGCCTCTTCAGTCCGGGCGCCCGGCAGAATGTCCAGCTGATCA

>1436_S58_L001_R1_001.fastq_76_1a_16
CCCCAACAGCAGCGCTAGTAACGGCTCAGCTACTCAGGGTCCCGCAAGCCATCTTGGACATGATCGCTGG
TGCCCACTGGGGAGTCCCAGCGGGCGTAGCGTATTTCTCCATGGCGGGCAACTGGGCGAAGGTCCTGGTG
GTGCTGTTGCTGTTTGCCGGCGTCGATGCCAAAACCTACACCACCGGGGGAAATCTTGCTTCGGGCGCGG
CTGGACTCACCAGCCTCTTCAGTCCGGGCGCCCGGCAGAATGTCCAGCTGATCA

>1436_S58_L001_R1_001.fastq_77_1a_16
CCCCAACAGCAGCGCTAGTAACGGCTCAGCTACTCAGGGTCCCGCAAGCCATCTTGGACATGATCGCTGG
TGCCCACTGGGGAGTCCTAGCGGGCGTAGCGTATTTCTCCATGGCGGGCAACTGGGCGAAGGTCCTGGTG
GTGCTGTTGCTGTTTGCCGGCGTCGATGCCAGAACCTACACCACCGGGGGAAATCTTGCTTGGGGCGCGT
CTAGACTCACCAGCCTCTTCAGTCCGGGCGCCCGGCAGAAAGTCCAGCTGATCA

>1436_S58_L001_R1_001.fastq_78_1a_15
CCCCAACAGCAGCGCTAGTAGCGGCTCAGCTACTCAGGGTCCCGCAAGCCATCTTGGACATGATCGCTGG
TGCCCACTGGGGAGTCCTAGCGGGCGTAGCGTATTTCTCCATGGTGGGCAACTGGGCGAAGGTCCTGGTG
GTGCTGTTGCTGTTTGCCGGCGTCGATGCCAGAACCTACACCACCGGGGGAAATCTTGCTTGGGGCGCGG
CTAGACTCACCAGCCTCTTCAGTCCGGGCGCCCGGCAGAAAGTCCAGCTGATCA

>1436_S58_L001_R1_001.fastq_79_1a_15
CCCCAACAGCAGCGCTAGTAACGGCTCAGCTACTCAGGGTCCCGCAAGCCATCTTGGACATGATCGCTGG
TGCCCACTGGGGAGTCCTAGCGGGCATAGCGTATTTCTCCATGGTGGGCAACTGGGCGAAGGTCCTGGTG
GTGCTGTTGCTGTTTGCCGGCGTCGATGCCAGAACCTACACCACCGGGGGAAATCTTGCTTGGGGCGCGG
CTAGACTCACCAGCCTCTTCAGTCCGGGCGCCCGGCAGAATGTCCAGCTGATCA

>1436_S58_L001_R1_001.fastq_80_1a_15
CCCCAACAGCAGCGCTAGTAACGGCTCAGCTACTCAGGGTCCCGCAAGCCATCTTGGACATGATCGCTGG
TGCCCACTGGGGAGTCCTAGCGGGCGTAGCGTATTTCCCCATGGCGGGCAACTGGGCGAAGGTCCTGGTG
GTGCTGTTGCTGTTTGCCGGCGTCGATGCCAAAACCTACACCACCGGGGGAAATCTTGCTTCGGGCGCGG
CTGGACTCACCAGCCTCTTCAGTCCGGGCGCCCGGCAGAATGTCCAGCTGATCA

>1436_S58_L001_R1_001.fastq_81_1a_15
CCCCAACAGCAGCGCTAGTAGCGGCTCAGCTACTCAGGGTCCCGCAAGCCATCTTGGACATGATCGCTGG
TGCCCACTGGGGAGTCCTAGCGGGCATAGCGTATTTCTCCATGGTGGGCAACTGGGCGAAGGTCCTGGTG
GTGCTGTTGCTGTTTGCCGGCGTCGATGCCAGAACCTACACCACCGGGGGAAATCTTGCTTCGGGCGCGG
CTGGACTCACCAGCCTCTTCAGTCCGGGCGCCCGGCAGAATGTCCAGCTGATCA

>1436_S58_L001_R1_001.fastq_82_1a_15
CCCCAACAGCAGCGCTAGTAACGGCTCAGCTACTCAGGGTCCCGCAAGCCATCTTGGACATGATCGCTGG
TGCCCACTGGGGAGTCCTAGCGGGCGTAGCGTATTTCTCCATGGCGGGCAACTGGGCGAAGGTCCTGGTG
GTGCTGTTGCTGTTTGCCGGCGTCGATGCCAAAACCTACACCACCGGGGGAAATCTTGCTTCGGGCGCGG
CTGGACTCACCAGCCTCTCCAGTCCGGGCGCCCGGCAGAATGTCCAGCTGATCA

>1436_S58_L001_R1_001.fastq_83_1a_15
CCCCAACAGCAGCGCTAGTAACGGCTCAGCTACTCAGGGTCCCGCAAGCCATCTTGGACATGATCGCTGG
TGCCCACTGGGGAGTCCTAGCAGGCGTAGCGTATTTCTCCATGGCGGGCAACTGGGCGAAGGTCCTGGTG
GTGCTGTTGCTGTTTGCCGGCGTCGATGCCAAAACCTACACCACCGGGGGAAATCTTGCTTCGGGCGCGG
CTGGACTCACCAGCCTCTTCAGTCCGGGCGCCCGGCAGAATGTCCAGCTGATCA

>1436_S58_L001_R1_001.fastq_84_1a_15
CCCCAACAGCAGCGCTAGTAACGGCTCAGCTACTCAGGGTCCCGCAAGCCATCTTGGACATGATCGCTGG
TGCCCACTGGGGAGTCCTAGCGGGCGTAGCGTATTTCTCCATGGCGGGCAACTGGGCGAAGGTCCTGGTG
GTGCTGTTGCTGTTTGCCGGCGTCGATGCCAAAACCTACACCACCGGGGGAAATCTTGCTTCGGGCGCGG
CTGGGCTCACCAGCCTCTTCAGTCCGGGCGCCCGGCAGAATGTCCAGCTGATCA

>1436_S58_L001_R1_001.fastq_85_1a_15
CCCCAACAGCAGCGCTAGTAACGGCTCAGCTACTCAGGGTCCCGCAAGCCATCTTGGACATGATCGCTGG
TGCCCACTGGGGAGTCCTAGCGGGCGTAGCGTATTTCTCCATGGCGGGCAACTGGGCGAAGGTCCTGGTG
GTGCTGTTGCTGTTTGCCGGCGTCGATGCCAGAACCTACACCACCGGGGGAAATCTTGCTTGGGGCGCGT
CTAGAATCACCAGCCTCTTCAGTCCGGGCGCCCGGCAAAATGTCCAGCTGATCA

>1436_S58_L001_R1_001.fastq_86_1a_15
CCCCAACAGCAGCGCTAGTAACGGCTCAGCTACTCAGGGTCCCGCAAGCCATCTTGGACATGATCGCTGG
TGCCCACTGGGGAGTCCTAGCGGGCGTAGCGTATTTCTCCATGGCGGGCAACTGGGCGAAGGTCCTGGTG
GTGCTGTTGCTGTTTGCCGGCGTCGATGCCAAAACCTACACCACCGGGGGAAATCTTGCTCCGGGCGCGG
CTGGACTCACCAGCCTCTTCAGTCCGGGCGCCCGGCAGAATGTCCAGCTGATCA

>1436_S58_L001_R1_001.fastq_87_1a_15
CCCCAACAGCAGCGCTAGTAACGGCTCAGCTACTCAGGGTCCCGCAAGCCATCTTGGACATGATCGCTGG
TGCCCACTGGGGAGTCCTAGCGGGCGTAGCGTATTTCTCCATGGCGGGCAACTGGGCGAAGGTCCTGGTG
GTGCTGTTGCTGTTTGCCGGCGTCGATGCCAAAACCTACACCACCGGGGGAAATCTTGCTTCGGGCGCGG
CTGGACCCACCAGCCTCTTCAGTCCGGGCGCCCGGCAGAATGTCCAGCTGATCA

>1436_S58_L001_R1_001.fastq_88_1a_15
CCCCAACAGCAGCGCTAGTAACGGCTCAGCTACTCAGGGTCCCGCAAGCCATCTTGGACATGATCGCTGG
TGCCCACTGGGGGGTCCTAGCGGGCGTAGCGTATTTCTCCATGGCGGGCAACTGGGCGAAGGTCCTGGTG
GTGCTGTTGCTGTTTGCCGGCGTCGATGCCAAAACCTACACCACCGGGGGAAATCTTGCTTCGGGCGCGG
CTGGACTCACCAGCCTCTTCAGTCCGGGCGCCCGGCAGAATGTCCAGCTGATCA

>1436_S58_L001_R1_001.fastq_89_1a_15
CCCCAACAGCAGCGCTAGTAACGGCTCAGCTACTCAGGGCCCCGCAAGCCATCTTGGACATGATCGCTGG
TGCCCACTGGGGAGTCCTAGCGGGCGTAGCGTATTTCTCCATGGCGGGCAACTGGGCGAAGGTCCTGGTG
GTGCTGTTGCTGTTTGCCGGCGTCGATGCCAAAACCTACACCACCGGGGGAAATCTTGCTTCGGGCGCGG
CTGGACTCACCAGCCTCTTCAGTCCGGGCGCCCGGCAGAATGTCCAGCTGATCA

>1436_S58_L001_R1_001.fastq_90_1a_14
CCCCAACAGCAGCGCTAGTAACGGCTCAGCTACTCAGGGTCCCGCAAGCCATCATGGACATGATCGCTGG
TGCCCACTGGGGAGTCCTAGCGGGCATAGCGTATTTCTCCATGGCGGGCAACTGGGCGAAGGTCCTGGTG
GTGCTGTTGCTGTTTGCCGGCGTCGATGCCAAAACCTACACCACCGGGGGAAATCTTGCTTCGGGCGCGG
CTGGACTCACCAGCCTCTTCAGTCCGGGCGCCCGGCAGAATGTCCAGCTGATCA

>1436_S58_L001_R1_001.fastq_91_1a_14
CCCCAACAGCAGCGCTAGTAACGGCTCAGCTACTCAGGGTCCCGCAAGCCATCATGGACATGATCGCTGG
TGCCCACTGGGGAGTCCTAGCGGGCGTAGCGTATTTCTCCATGGCGGGCAACTGGGCGAAGGTCCTGGTG
GTGCTGTTGCTGTTTGCCGGCGTCGATGCCAGAACCTACACCACCGGGGGAAATCTTGCTTGGGGCGCGT
CTAGAATCACCAGCCTCTTCAGTCCGGGCGCCCGGCAGAATGTCCAGCTGATCA

>1436_S58_L001_R1_001.fastq_92_1a_14
CCCCAACAGCAGCGCTAGTAACGGCTCAGCTACTCAGGGTCCCGCAAGCCATCTTGGACATGATCGCTGG
TGCCCACTGGGGAGTCCTAGCGGGCGTAGCATATTTCTCCATGGCGGGCAACTGGGCGAAGGTCCTGGTG
GTGCTGTTGCTGTTTGCCGGCGTCGATGCCAGAACCTACACCACCGGGGGAAATCTTGCTTGGGGCGCGT
CTAGAATCACCAGCCTCTTCAGTCCGGGCGCCCGGCAGAAAGTCCAGCTGATCA

>1436_S58_L001_R1_001.fastq_93_1a_14
CCCCAACAGCAGCGCTAGTAACGGCTCAGCTACTCAGGGTCCCGCAAGCCATCTTGGACATGATCGCTGG
TGCCCACTGGGGAGTCCTAGCGGGCGTAGCGTATTTCTCCATGGCGGGCAACTGGGCGAAGGTCCTGGTG
GCGCTGTTGCTGTTTGCCGGCGTCGATGCCAAAACCTACACCACCGGGGGAAATCTTGCTTCGGGCGCGG
CTGGACTCACCAGCCTCTTCAGTCCGGGCGCCCGGCAGAATGTCCAGCTGATCA

>1436_S58_L001_R1_001.fastq_94_1a_14
CCCCAACAGCAGCGCTAGTAACGGCTCAGCTACTCAGGGTCCCGCAAGCCATCTTGGACATGATCGCTGG
TGCCCACTGGGGAGTCCTAGCGGGCGTAGCGTATTTCTCCATGGCGGGCAACTGGGCGAAGGTCCTGGTG
GTGCTGTTGCTGTTTGCCGGCGTCGATGCCAGAACCTACACCACCGGGGGAAATCTTGCTTGGGGCGCGG
CTAGACTCACCAGCCTCTTCAGTCCGGGCGCCCGGCGGAAAGTCCAGCTGATCA

>1436_S58_L001_R1_001.fastq_95_1a_14
CCCCAACAGCAGCGCTAGTAGCGGCTCAGCTACTCAGGGTCCCGCAAGCCATCTTGGACATGATCGCTGG
TGCCCACTGGGGAGTCCTAGCGGGCGTAGCGTATTTCTCCATGGCGGGCAACTGGGCGAAGGTCCTGGTG
GTGCTGTTGCTGTTTGCCGGCGTCGATGCCAAAACCTACACTACCGGGGGAAATCTTGCTTCGGGCGCGG
CTGGACTCACCAGCCTCTTCAGTCCGGGCGCCCGGCAGAATGTCCAGCTGATCA

>1436_S58_L001_R1_001.fastq_96_1a_14
CCCCAACAGCAGCGCTAGTAACGGCTCAGCTACTCAGGGTCCCGCAAGCCATCTTGGACATGATCGCTGG
TGCCCACTGGGGAGTCCTAGCGGGCGTAGCGTATTTCTCCATGGCGGGCAACTGGGCGAAGGTCCTGGTG
GTGCTGTTGCTGTTTGCCGGCGTCGATGCCAAAACCTACACCACCGGGGGAAATCTTGCCTCGGGCGCGG
CTGGACTCACCAGCCTCTTCAGTCCGGGCGCCCGGCAGAATGTCCAGCTGATCA

>1436_S58_L001_R1_001.fastq_97_1a_13
CCCCAACAGCAGCGCTAGTAACGGCTCAGCTACTCAGGGTCCCGCAAGCCATCTTGGACATGATCGCTGG
TGCCCACTGGGGAGTCCTAGCGGGCGTAGCGTATTTCTCCATGGCGGGCAACTGGGCGAAGGTCCTGGTG
GTGCTGTTGCTGTTTGCCGGCGTCGATGCCAAAACCTACACCACCGGGGGAAATCTTGCTTCGGGCGCGG
CTGGACTCACCAGCCCCTTCAGTCCGGGCGCCCGGCAGAATGTCCAGCTGATCA

>1436_S58_L001_R1_001.fastq_98_1a_13
CCCCAACAGCAGCGCTAGTAGCGGCTCAGCTACTCAGGGTCCCGCAAGCCATCTTGGACATGATCGCTGG
TGCCCACTGGGGAGTCCTAGCGGGCGTAGCGTATTTCTCCATGGCGGGCAACTGGGCGAAGGTCCTGGTG
GTGCTGTTGCTGTTTGCCGGCGTCGATGCCAGAACCTACACCACCGGGGGAAATCTTGCTTGGGGCGCGT
CTAGAATCGCCAGCCTCTTCAGTCCGGGCGCCCGGCAGAAAGTCCAGCTGATCA

>1436_S58_L001_R1_001.fastq_99_1a_13
CCCCAACAGCAGCGCTAGTAGCGGCTCAGCTACTCAGGGTCCCGCAAGCCATCTTGGACATGATCGCTGG
TGCCCACTGGGGAGTCCTAGCGGGCATAGCGTATTTCTCCATGGTGGGCAACTGGGCGAAGGTCCTGGTG
GTGCTGTTGCTGTTTGCCGGCGTCGATGCCAGAACCTACACCACCGGGGGAAATCTCGCTTGGGGCGCGG
CTAGACTCACCAGCCTCTTCAGTCCGGGTGCCCGGCAGAAAGTCCAGCTGATCA

>1436_S58_L001_R1_001.fastq_100_1a_13
CCCCAACAGCAGCGCTAGTAGCGGCTCAGCTACTCAGGGTCCCGCAAGCCATCTTGGACATGATCGCTGG
TGCCCACTGGGGAGTCCTAGCGGGCCTAGCGTATTTCTCCATGGTGGGCAACTGGGCGAAGGTCCTGGTG
GTGCTGTTGCTGTTTGCCGGCGTCGATGCCAGAACCTACACCACCGGGGGAAATCTTGCTTGGGGCGCGG
CTAGACTCGCCAGCCTCTTCAGTCCGGGCGCCCGGCAGAAGGTCCAGCTGATCA

>1436_S58_L001_R1_001.fastq_101_1a_13
CCCCAACAGCAGCGCTAGTAACGGCTCAGCTACTCAGGGTCCCGCAAGCCATCTTGGACATGATCGCTGG
TGCCCACTGGGGAGTCCTAGCGGGCATAGCGTATTTCTCCATGGCGGGCAACTGGGCGAAGGTCCTGGTG
GTGCTGTTGCTGTTTGCCGGCGTCGATGCCAGAACCTACACCACCGGGGGAAATCTTGCTTGGGGCGCGG
CTAGACTCACCAGCCTCTTCAGTCCGGGCGCCCGGCAGAAAGTCCAGCTGATCA

>1436_S58_L001_R1_001.fastq_102_1a_13
CCCCAACAGCAGCGCTAGTAACGGCTCAGCTACTCAGGGTCCCGCAAGCCATCTTGGACATGATCGCTGG
TGCCCACTGGGGAGTCCTAGCGGGCGTAGCGTATTTCTCCATGGCGGGCAACTGGGCGAAGGTCCTGGTG
GTGCTGTTGCTGTTTGCCGGCGTCGATGCCAAAACCTACACCACCGGGGGAAATCCTGCTTCGGGCGCGG
CTGGACTCACCAGCCTCTTCAGTCCGGGCGCCCGGCAGAATGTCCAGCTGATCA

>1436_S58_L001_R1_001.fastq_103_1a_13
CCCCAACAGCAGCGCTAGTAACGGCTCAGCTACTCAGGGTCCCGCAAGCCATCTTGGACATGATCGCTGG
TGCCCACTGGGGAGCCCTAGCGGGCGTAGCGTATTTCTCCATGGCGGGCAACTGGGCGAAGGTCCTGGTG
GTGCTGTTGCTGTTTGCCGGCGTCGATGCCAAAACCTACACCACCGGGGGAAATCTTGCTTCGGGCGCGG
CTGGACTCACCAGCCTCTTCAGTCCGGGCGCCCGGCAGAATGTCCAGCTGATCA

>1436_S58_L001_R1_001.fastq_104_1a_13
CCCCAACAGCAGCGCTAGTAACGGCTCAGCTACTCAGGGTCCCGCAAGCCATCTTGGACATGATCGCTGG
TGCCCACTGGGGAGTCCTAGCGGGCGTAGCGTATTTCTCCATGGCGGGCAACTGGGCGAAGGTCCTGGTG
GTGCTGTTGCTGTTTGCCGGCGTCGATGCCAAAACCTACACCACCGGGGGAAATCTTGCTTCGGGCGCGG
CTAGACTCACCAGCCTCTTCAGTCCGGGCGCCCGGCAGAAAGTCCAGCTGATCA

>1436_S58_L001_R1_001.fastq_105_1a_13
CCCCAACAGCAGCGCTAGTAACGGCTCAGCTACTCAGGGTCCCGCAAGCCATCTTGGACATGATCGCTGG
TGCCCACTGGGGAGTCCTAGCGGGCGTAGCGTATTTCTCCATGGCGGGCAACTGGGCGAAGGCCCTGGTG
GTGCTGTTGCTGTTTGCCGGCGTCGATGCCAAAACCTACACCACCGGGGGAAATCTTGCTTCGGGCGCGG
CTGGACTCACCAGCCTCTTCAGTCCGGGCGCCCGGCAGAATGTCCAGCTGATCA

>1436_S58_L001_R1_001.fastq_106_1a_13
CCCCAACAGCAGCGCTAGTAACGGCTCAGCTACTCAGGGTCCCGCAAGCCATCATGGACATGATCGCTGG
TGCCCACTGGGGAGTCCTAGCGGGCGTAGCGTATTTCTCCATGGCGGGCAACTGGGCGAAGGTCCTGGTG
GTGCTGTTGCTGTTTGCCAGCGTCGATGCCAAAACCTACACCACCGGGGGAAATCTTGCTTCGGGCGCGG
CTGGACTCACCAGCCTCTTCAGTCCGGGCGCCCGGCAGAATGTCCAGCTGATCA

>1436_S58_L001_R1_001.fastq_107_1a_12
CCCCGACAGCAGCGCTAGTAACGGCTCAGCTACTCAGGGTCCCGCAAGCCATCTTGGACATGATCGCTGG
TGCCCACTGGGGAGTCCTAGCGGGCGTAGCGTATTTCTCCATGGCGGGCAACTGGGCGAAGGTCCTGGTG
GTGCTGTTGCTGTTTGCCGGCGTCGATGCCAAAACCTACACCACCGGGGGAAATCTTGCTTCGGGCGCGG
CTGGACTCACCAGCCTCTTCAGTCCGGGCGCCCGGCAGAATGTCCAGCTGATCA

>1436_S58_L001_R1_001.fastq_108_1a_12
CCCCAACAGCAGCGCTAGTAGCGGCTCAGCTACTCAGGGTCCCGCAAGCCATCTTGGACATGATCGCTGG
TGCCCACTGGGGAGTCCTAGCGGGCATAGCGTATTTCTCCATGGTGGGCAACTGGGCGAAGGTCCTGGTG
GTGCTGTTGCTGTTTGCCGGCGTCGATGCCAGAACCTACACCACCGGGGGAAATCTTGCTTGGGGCGCGT
CTAGAATCACCAGCCTCTTCAGTCCGGGCGCCCGGCAGAATGTCCAGCTGATCA

>1436_S58_L001_R1_001.fastq_109_1a_12
CCCCAACAGCAGCGCTAGTAACGGCTCAGCTACTCAGGGTCCCGCAAGCCATCTTGGACATGATCGCTGG
TGCCCACTGGGGAGTCCTAGCGGGCGTAGCGTATTTCTCCATGGCGGGCAACTGGGCGAAGGTCCTGGTG
GTGCTGTTGCTGTTTGCCGGCGTCGATGCCAAAACCTACACCACCGGGGGAAACCTTGCTTCGGGCGCGG
CTGGACTCACCAGCCTCTTCAGTCCGGGCGCCCGGCAGAATGTCCAGCTGATCA

>1436_S58_L001_R1_001.fastq_110_1a_12
CCCCAACAGCAGCGCTAGTAACGGCCCAGCTACTCAGGGTCCCGCAAGCCATCTTGGACATGATCGCTGG
TGCCCACTGGGGAGTCCTAGCGGGCGTAGCGTATTTCTCCATGGCGGGCAACTGGGCGAAGGTCCTGGTG
GTGCTGTTGCTGTTTGCCGGCGTCGATGCCAAAACCTACACCACCGGGGGAAATCTTGCTTCGGGCGCGG
CTGGACTCACCAGCCTCTTCAGTCCGGGCGCCCGGCAGAATGTCCAGCTGATCA

>1436_S58_L001_R1_001.fastq_111_1a_12
CCCCAACAGCAGCGCTAGTGACGGCTCAGCTACTCAGGGTCCCGCAAGCCATCTTGGACATGATCGCTGG
TGCCCACTGGGGAGTCCTAGCGGGCGTAGCGTATTTCTCCATGGCGGGCAACTGGGCGAAGGTCCTGGTG
GTGCTGTTGCTGTTTGCCGGCGTCGATGCCAAAACCTACACCACCGGGGGAAATCTTGCTTCGGGCGCGG
CTGGACTCACCAGCCTCTTCAGTCCGGGCGCCCGGCAGAATGTCCAGCTGATCA

>1436_S58_L001_R1_001.fastq_112_1a_12
CCCCAACAGCAGCGCTAGTAACGGCTCAGCTACTCAGGGTCCCGCAAGCCATCTTGGACATGATCGCTGG
TGCCCACTGGGGAGTCCTAGCGGGCGTAGCGTATTTCTCCATGGTGGGCAACTGGGCGAAGGTCCTGGTG
GTGCTGTTGCTGTTTGCCGGCGTCGATGCCAGAACCTACACCACCGGGGGAAATCTTGCTTGGGGCACGT
CTAGAATCACCAGCCTCTTCAGTCCGGGCGCCCGGCAGAATGTCCAGCTGATCA

>1436_S58_L001_R1_001.fastq_113_1a_12
CCCCAACAGCAGCGCTAGTAACGGCTCAGCTACTCAGGGTCCCGCAAGCCATCTTGGACATGATCGCTGG
TGCCCACTGGGGAGTCCTAGCGGGCGTAGCGTATTTCTCCATGGCGGGCAATTGGGCGAAGGTCCTGGTG
GTGCTGTTGCTGTTTGCCGGCGTCGATGCCAGAACCTACACCACCGGGGGAAATCTTGCTTGGGGCGCGG
CTAGACTCACCAGCCTCTTCAGTCCGGGCGCCCGGCAGAAAGTCCAGCTGATCA

>1436_S58_L001_R1_001.fastq_114_1a_12
CCCCAACAGCAGCGCTAGTAACGGCTCAGCTACTCAGGGTCCCGCAAGCCATCTTGGACATGATCGCTGG
TGCCCACTGGGGAGTCCTAGCGGGCGTAGCGTATTTCTCCATGGCGGGCAACTGGGCGAAGGTCCTGGTG
GTGCTGTTGCTGTCTGCCGGCGTCGATGCCAAAACCTACACCACCGGGGGAAATCTTGCTTCGGGCGCGG
CTGGACTCACCAGCCTCTTCAGTCCGGGCGCCCGGCAGAATGTCCAGCTGATCA

>1436_S58_L001_R1_001.fastq_115_1a_11
CCCCAACAGCAGCGCTAGTAACGGCTCAGCTACTCAGGGTCCCGCAAGCCATCTTGGACATGATCGCTGG
TGCCCACTGGGGAGTCCTAGCGGGCGTAGCGTATTTCTCCATGGCGGGCAACTGGGCGAAGGTCCTGGTG
GTGCTGTTGCTGTTTGCCGGCGTCGATGCCAAAACCTACACCACCGGGGGAAATCTTGCTTCGGGCGCGG
CTGGACTCACCAGCCTCTTCAGTCCGGGCGCCCGGCAGAATGCCCAGCTGATCA

>1436_S58_L001_R1_001.fastq_116_1a_11
CCCCAACAGCAGCGCTAGTAACGGCTCAGCTACTCAGGGTCCCGCAAGCCATCTTGGACATGATCGCTGG
CGCCCACTGGGGAGTCCTAGCGGGCGTAGCGTATTTCTCCATGGCGGGCAACTGGGCGAAGGTCCTGGTG
GTGCTGTTGCTGTTTGCCGGCGTCGATGCCAAAACCTACACCACCGGGGGAAATCTTGCTTCGGGCGCGG
CTGGACTCACCAGCCTCTTCAGTCCGGGCGCCCGGCAGAATGTCCAGCTGATCA

>1436_S58_L001_R1_001.fastq_117_1a_11
CCCCAACAGCAGCGCTAGTAACGGCTCAGCTACTCAGGGTCCCGCAAGCCATCTTGGACATGATCGCTGG
TGCCCACTGGGGAGTCCTAGCGGGCGTAGCGTATTTCTCCATGGCGGGCAACTGGGCGAAGGTCCTGGTG
GTGCTGTTGCTGTTTGCCGGCGTCGATGCCAAAACCTACACCACCGGGGGAAATCTTGCTTCGGGCGCGG
CTGGACTCACCAGCCTCTTCAGTCCGGGCGCCCGGCAGAAGGTCCAGCTGATCA

>1436_S58_L001_R1_001.fastq_118_1a_11
CCCCAACAGCAGCGCTAGTAGCGGCTCAGCTACTCAGGGTCCCGCAAGCCATCTTGGACATGATCGCTGG
TGCCCACTGGGGAGTCCTAGCGGGCATAGCGTATTTCTCCATGGTGGGCAACTGGGCGAAGGTCCTGGTG
GTGCTGTTGCTGTTTGCCGGCGTCGATGCCAGAACCTACACCACCGGGGGAAACCTTGCTTGGGGCGCGG
CTAGACTCACCAGCCTCTTCAGTCCGGGCGCCCGGCAGAAAGTCCAGCTGATCA

>1436_S58_L001_R1_001.fastq_119_1a_11
CCCCAACAGCAGCGCTAGTAACGGCTCAGCTACTCAGGGTCCCGCAAGCCATCTTGGACATGATCGCTGG
TGCCCACTGGGGAGTCCTAGCGGGCGTAGCGTATTTCTCCATGGTGGGCAACTGGGCGAAGGTCCTGGTG
GTGCTGTTGCTGTTTGCCGGCGTCGATGCCAGAACCTACACCACCGGGGGAAATCTTGCTTGGGGCGCGG
CTGGACTCACCAGCCTCTTCAGTCCGGGCGCCCGGCAGAATGTCCAGCTGATCA

>1436_S58_L001_R1_001.fastq_120_1a_11
CCCCAACAGCAGCGCTAGTAACGGCTCAGCTACTCAGGGTCCCGCAAGCCATCTTGGACATGATCGCTGG
TGCCCACTGGGGAGTCCTAGCGGGCGTAGCGTATTTCTCCATGGCGGGCAACTGGGCGAAGGTCCTGGTG
GTGCTGTTGCTGTTTGCCGGCGTCGATGCCAGAACCTACACCACCGGGGGAAATCTTGCTTGGGGCGCGG
CTGGACTCACCAGCCTCTTCAGTCCGGGCGCCCGGCAGAATGTCCAGCTGATCA

>1436_S58_L001_R1_001.fastq_121_1a_10
CCCCAACAGCAGCGCTAGTAACGGCTCAGCTACTCAGGGTCCCGCAAGCCATCTTGGACATGATCGCTGG
TGCCCACTGGGGAGTCCTAGCGGGCGTAGCGTATTTCTCCATGGCGGGCAACTGGGCGAAGGTCCTGGTG
GTGCTGTTGCTGTTTGCCAGCGTCGATGCCAAAACCTACACCACCGGGGGAAATCTTGCTTCGGGCGCGG
CTGGACTCACCAGCCTCTTCAGTCCGGGCGCCCGGCAGAATGTCCAGCTGATCA

>1436_S58_L001_R1_001.fastq_122_1a_10
CCCCAACAGCAGCGCTAGTAGCGGCTCAGCTACTCAGGGTCCCGCAAGCCATCTTGGACATGATCGCTGG
TGCCCACTGGGGAGTCCTAGCGGGCGTAGCGTATTTCTCCATGGTGGGCAACTGGGCGAAGGTCCTGGTG
GTGCTGTTGCTGTTTGCCGGCGTCGATGCCAGAACCTACACCACCGGGGGAAATCTTGCTTCGGGCGCGG
CTGGACTCACCAGCCTCTTCAGTCCGGGCGCCCGGCAGAATGTCCAGCTGATCA

>1436_S58_L001_R1_001.fastq_123_1a_10
CCCCAACAGCAGCGCTAGTAGCGGCTCAGCTACTCAGGGTCCCGCAAGCCATCTTGGACATGATCGCTGG
TGCCCACTGGGGAGTCCTAGCGGGCGTAGCGTATTTCTCCATGGCGGGCAACTGGGCGAAGGTCCTGGTG
GTGCTGTTGCTGTTTGCCGGCGTCGATGCCAAAACCTACACCACCGGGGGAAATCTTGCTTGGGGCGCGG
CTAGACTCACCAGCCTCTTCAGTCCGGGCGCCCGGCAGAAAGTCCAGCTGATCA

>1436_S58_L001_R1_001.fastq_124_1a_10
CCCCAACAGCAGCGCTAGTAACGGCTCAGCTACTCAGGGTCCCGCAAGCCATCTTGGACATGATCGCTGG
TGCCCACTGGGGAGTCCTAGCGGGCGTAGCGTATTTCTCCATGGCGGGCAACTGGGCGAAGGTCCTGGTG
GTGCTGTTGCTGTTTGCCGGCGTCGATGCCAAAACCTACACCACCGGGGGAAATCTTGCTTCGGGCGCGG
CTGGACTCACCAGCCTCTTCAGTCCGGGCGCCCGGCAGAATGTCCAGCTGATCG

>1436_S58_L001_R1_001.fastq_125_1a_10
CCCCAACAGCAGCGCTAGTAACGGCTCAGCTACTCAGGGTCCCGCAAGCCATCTTGGACATGATCGCTGG
TGCCCACTGGGGAGTCCTAGCGGGCATAGCGTATTTCTCCATGGCGGGCAACTGGGCGAAGGTCCTGGTG
GTGCTGTTGCTGTTTGCCGGCGTCGATGCCAAAACCTACACCACCGGGGGAAATCTTGCTTCGGGCGCGG
CTGGACTCACCAGCCTCTTCAGTCCGGGCGCCCGGCAGAATGTCCAGCTGATCA

>1436_S58_L001_R1_001.fastq_126_1a_10
CCCCAACAGCAGCGCTAGTAACGGCTCAGCTACTCAGGGTCCCGCAAGCCATCTTGGACATGATCGCTGG
TGCCCACTGGGGAGTCCTAGCGGGCGTAGCGTATTTCTCCATGGCGGGCAACTGGGCGAAGGTCCTGGTG
GTGCTGTTGCTGTTTGCCGGCGTCGGTGCCAAAACCTACACCACCGGGGGAAATCTTGCTTCGGGCGCGG
CTGGACTCACCAGCCTCTTCAGTCCGGGCGCCCGGCAGAATGTCCAGCTGATCA

>1436_S58_L001_R1_001.fastq_127_1a_10
CCCCAACAGCAGCGCTAGTAACGGCTCAGCTACTCAGGGTCCCGCAAGCCATCTTGGACATGATCGCTGG
TGCCCACTGGGGAGTCCTAGCGGGCGTAGCGTATTTCTCCATGGCGGGCAACTGGGCGAAGGTCCTGGTG
GTGCTGTTGCTGTTTGCCGGCGTCGATGCCAAAACCCACACCACCGGGGGAAATCTTGCTTCGGGCGCGG
CTGGACTCACCAGCCTCTTCAGTCCGGGCGCCCGGCAGAATGTCCAGCTGATCA

>1436_S58_L001_R1_001.fastq_128_1a_10
CCCCAACAGCAGCGCTAGTAACGGCTCAGCTACTCAGGGTCCCGCAAGCCATCTTGGACATGATCGCTGG
TGCCCACTGGGGAGTCCTAGCGGGCGTAGCGTATTTCTCCATGGCGGGCAGCTGGGCGAAGGTCCTGGTG
GTGCTGTTGCTGTTTGCCGGCGTCGATGCCAAAACCTACACCACCGGGGGAAATCTTGCTTCGGGCGCGG
CTGGACTCACCAGCCTCTTCAGTCCGGGCGCCCGGCAGAATGTCCAGCTGATCA

>1436_S58_L001_R1_001.fastq_129_1a_10
CCCCAACAGCAGCGCTAGTAACGGCTCAGCTACTCAGGGTCCCGCAAGCCATCTTGGACATGATCGCTGG
TGCCCACTGGGGAGTCCTAGCGGGCGTAGCGTATTTCTCCATGGCGGGCAACTGGGCGAAGGTCCTGGTG
GTGCTGTTGCTGTTTGCCGGCGTCGATGCCAAAACCTACACCACCGGGGGAAATCTTGCTTCGGGCGCGG
CTGGACTCCCCAGCCTCTTCAGTCCGGGCGCCCGGCAGAATGTCCAGCTGATCA

>1436_S58_L001_R1_001.fastq_130_1a_10
CCCCAACAGCAGCGCTAGTAACGGCTCAGCTACTCAGGGTCCCGCAAGCCATCTTGGACATGATCGCTGG
TGCCCACTGGGGAGTCCTAGCGGGCGTAGCGTATTTCTCCATGGCGGGCAACTGGGCGAAGGTCCTGGTG
GTGCTGTTGCTGTTTGCCGGCGTCGATGCCCGTACCTACACCACCGGGGGAAATCTTGCTTGGGGCGCGG
CTAGACTCACCAGCCTCTTCAGTCCGGGCGCCCGGCAGAATGTCCAGCTGATCA

>1436_S58_L001_R1_001.fastq_131_1a_10
CCCCAACAGCAGCGCTAGTAACGGCTCAGCTACTCAGGGTCCCGCAGGCCATCTTGGACATGATCGCTGG
TGCCCACTGGGGAGTCCTAGCGGGCGTAGCGTATTTCTCCATGGCGGGCAACTGGGCGAAGGTCCTGGTG
GTGCTGTTGCTGTTTGCCGGCGTCGATGCCAAAACCTACACCACCGGGGGAAATCTTGCTTCGGGCGCGG
CTGGACTCACCAGCCTCTTCAGTCCGGGCGCCCGGCAGAATGTCCAGCTGATCA

>1436_S58_L001_R1_001.fastq_132_1a_10
CCCCAACAGCAGCGCTAGTAACGGCTCAGCTACTCAGGGTCCCGCAAGCCATCTTGGACATGATCGCTGG
TGCCCACTGGGGAGTCCTAGCGGGCGTAGCGTATTTCTCCATGGCGGGCAACTGGGCGAAGGTCCTGGTG
GTGCTGTTGCTGTTTGCCGGCGTCGATGCCAGAACCTACACCACCGGGGGAAATCTTGCTTGGGGCGCGG
CTAGAATCACCAGCCTCTTCAGTCCGGGCGCCCGGCAGAATGTCCAGCTGATCA

>1436_S58_L001_R1_001.fastq_133_1a_10
CCCCAACAGCAGCGCTAGTAACGGCTCAGCTACTCAGGGTCCCGCAAGCCATCTTGGACATGATCGCTGG
TGCCCACTGGGGAGTCCTAGCGGGCGTAGCGTATTTCTCCATGGCGGGCAACTGGGCGAAGGTCCTGGTG
GTGCTGTTGCTGTTTGCCGGCGTCGATGCCAAAACCTACACCACCGGGGGAAATCTTGCTTCGGGCGCGG
CTGGACTCACCAGCCTCTTCAGTCCGGGCGCCCGGCGGAATGTCCAGCTGATCA

>1436_S58_L001_R1_001.fastq_134_1a_9
CCCCAACAGCAGCGCTAGTAGCGGCTCAGCTACTCAGGGTCCCGCAAGCCATCTTGGACATGATCGCTGG
TGCCCACTGGGGAGTCCTAGCGGGCGTAGCGTATTTCTCCATGGCGGGCAACTGGGCGAAGGTCCTGGTG
GTGCTGTTGCTGTTTGCCGGCGTCGATGCCAGAACCTACGCCACCGGGGGAAATCTTGCTTGGGGCGCGG
CTAGACTCACCAGCCTCTTCAGTCCGGGCGCCCGGCAGAAAGTCCAGCTGATCA

>1436_S58_L001_R1_001.fastq_135_1a_9
CCCCAACAGCAGCGCTAGTAACGGCTCAGCTACTCAGGGTCCCGCAAGCCATCTTGGACATGATCGCTGG
TGCCCACTGGGGAGTCCTAGCGGGCGTAGCGTATTTCTCCATGGCGGGCAACTGGGCGAAGGTCCTGGTG
GTGCTGTTGCTGTTTGCCGGCGTCGATGCCAAAACCTACACCACCGGGGGAAATCTTGCTTCGGGCGCGA
CTGGACTCACCAGCCTCTTCAGTCCGGGCGCCCGGCAGAATGTCCAGCTGATCA

>1436_S58_L001_R1_001.fastq_136_1a_9
CCCCAACAGCAGCGCTAGTAACGGCTCAGCTACTCAGGGTCCCGCAAGCCATCTTGGACATGATCGCTGG
TGCCCACTGGGGAGTCCTAGCGGGCGTAGCGTATTTCTCCATGGCGGGCGACTGGGCGAAGGTCCTGGTG
GTGCTGTTGCTGTTTGCCGGCGTCGATGCCAAAACCTACACCACCGGGGGAAATCTTGCTTCGGGCGCGG
CTGGACTCACCAGCCTCTTCAGTCCGGGCGCCCGGCAGAATGTCCAGCTGATCA

>1436_S58_L001_R1_001.fastq_137_1a_9
CCCCAACAGCAGCGCTAGTAACGGCTCAGCTACTCAGGGTCCCGCAAGCCATCTTGGACATGATCGCTGG
TGCCCACTGGGGAGTCCTAGCGGGCGTAGCGTATTTCTCCATGGCGGGCAACTGGGCGAAGGTCCTGGTG
GTGCTGTTGCTGTTTGCCGGCGTCGATGCCAAAACCTACACCACCGGGGGAAATCTTGCTTCGGGCGCGG
CTGGACTCACCAGCCTCTTCAGTCCGGGCGCCCGGCAGAATGTCCGGCTGATCA

>1436_S58_L001_R1_001.fastq_138_1a_9
CCCCAACAGCAGCGCTAGTAACGGCTCAGCCACTCAGGGTCCCGCAAGCCATCTTGGACATGATCGCTGG
TGCCCACTGGGGAGTCCTAGCGGGCGTAGCGTATTTCTCCATGGCGGGCAACTGGGCGAAGGTCCTGGTG
GTGCTGTTGCTGTTTGCCGGCGTCGATGCCAAAACCTACACCACCGGGGGAAATCTTGCTTCGGGCGCGG
CTGGACTCACCAGCCTCTTCAGTCCGGGCGCCCGGCAGAATGTCCAGCTGATCA

>1436_S58_L001_R1_001.fastq_139_1a_9
CCCCAACAGCAGCGCTAGTAACGGCTCAGCTACTCAGGGTCCCGCAAGCCATCTTGGACATGATCGCTGG
TGCCCACTGGGGAGTCCTAGCGGGCGTAGCGTATTTCTCCATGGCGGGCAACTGGGCGAAGGTCCTGGTG
GTGCTGTTGCTGTTTGCCGGCGCCGATGCCAAAACCTACACCACCGGGGGAAATCTTGCTTCGGGCGCGG
CTGGACTCACCAGCCTCTTCAGTCCGGGCGCCCGGCAGAATGTCCAGCTGATCA

>1436_S58_L001_R1_001.fastq_140_1a_9
CCCCAACAGCAGCGCTAGTAACGGCTCAGCTACTCAGGGTCCCGCAAGCCATCTTGGACATGATCGCTGG
TGCCCACTGGGGAGTCCTAGCGGGCTTAGCGTATTTCTCCATGGTGGGCAACTGGGCGAAGGTCCTGGTG
GTGCTGTTGCTGTTTGCCGGCGTCGATGCCAGAACCTACACCACCGGGGGAAATCTTGCTCGGGGCGCGG
CTGGACTCACCAGCCTCTTCAGTCCGGGCGCCCGGCAGAATGTCCAGCTGATCA

>1436_S58_L001_R1_001.fastq_141_1a_9
CCCCAACAGCAGCGCTAGTAACAGCTCAGCTACTCAGGGTCCCGCAAGCCATCTTGGACATGATCGCTGG
TGCCCACTGGGGAGTCCTAGCGGGCGTAGCGTATTTCTCCATGGCGGGCAACTGGGCGAAGGTCCTGGTG
GTGCTGTTGCTGTTTGCCGGCGTCGATGCCAGAACCTACACCACCGGGGGAAATCTTGCTTGGGGCGCGG
CTAGACTCACCAGCCTCTTCAGTCCGGGCGCCCGGCAGAAAGTCCAGCTGATCA

>1436_S58_L001_R1_001.fastq_142_1a_9
CCCCAACAGCAGCGCTAGTAACGGCTCAGCTACTCAGGGTCCCGCAAGCCATCTTGGACATGATCGCTGG
TGCCCACTGGGGAGTCCTAGCGGGCGTAGCGTATTTCTCCATGGCGGGCAACTGGGCGAAGGTCCTGGTG
GTGCTGTTGCTGTTTGCCGGCGTCGATGCCAAAACCTACACCACCGGGGGAAATCTCGCTTCGGGCGCGG
CTGGACTCACCAGCCTCTTCAGTCCGGGCGCCCGGCAGAATGTCCAGCTGATCA

>1436_S58_L001_R1_001.fastq_143_1a_9
CCCCAACAGCAGCGCTAGTAACGGCTCAGCTACTCAGGGTCCCGCAAGCCATCTTGGACATGATCGCTGG
TGCCCACTGGGGAGTCCTAGCGGGCGTAGCGTATTTCTCCATGGCGGGCAACTGGGCGAAGGTCCTGGTG
GTGCTGTTGCTGTTTGCCGGCGTCGATGCCAAAACCTACACCACCGGGGGAAATCTTGCTTCGGGCGCGG
CTGGAATCACCAGCCTCTTCAGTCCGGGCGCCCGGCAGAATGTCCAGCTGATCA

>1436_S58_L001_R1_001.fastq_144_1a_8
CCCCAACAGCAGCGCTAGTAACGGCTCAGCTACTCAGGGTCCCGCAAGCCATCTTGGACATGATCGCTGG
TGCCCACTGGGGAGTCCTAGCGGGCGTAGCGTATTTCTCCATGGCGGGCAACTGGGCGAAGGTCCTGGTG
GTGCTGTTGCTGTTTGCCGGCGTCGACGCCAAAACCTACACCACCGGGGGAAATCTTGCTTCGGGCGCGG
CTGGACTCACCAGCCTCTTCAGTCCGGGCGCCCGGCAGAATGTCCAGCTGATCA

>1436_S58_L001_R1_001.fastq_145_1a_8
CCCCAACAGCAGCGCTAGTAACGGCTCAGCTACTCAGGGTCCCGCAAGCCATCTTGGACATGATCGCTGG
TGCCCACTGGGGAGTCCTAGCGGGCGTAGAGTATTTCTCCATGGCGGGCAACTGGGCGAAGGTCCTGGTG
GTGCTGTTGCTGTTTGCCGGCGTCGATGCCAGAACCTACACCACCGGGGGAAATCTTGCTTGGGGCGCGG
CTAGACTCACCAGCCTCTTCAGTCCGGGCGCCCGGCAGAAAGTCCAGCTGATCA

>1436_S58_L001_R1_001.fastq_146_1a_8
CCCCAACAGCAGCGCTAGTAACGGCTCAGCTACTCAGGGTCCCGCAAGCCATCTTGGACATGATCGCTGG
TGCCCACTGGGGAGTCCTAGCGGGCGTAGCGTATTTCTCCATGGCGGGCAACTGGGCGAAGGTCCTGGTG
GTGCTGTTGCTGTTTGCCGGCGTCGATGCCAAAACCTACACCACCGGGGGAAATCTTGCTTCGGGCGCGT
CTAGAATCACCAGCCTCTTCAGTCCGGGCGCCCGGCAGAATGTCCAGCTGATCA

>1436_S58_L001_R1_001.fastq_147_1a_8
CCCCAACAGCAGCGCTAGTAACGGCTCAGCTACTCAGGGTCCCGCAAGCCATCTTGGACATGATCGCTGG
TGCCCACTGGGGAGTCCTAGCGGGCGTAGCGTATTTCTCCATGGCGGGCAACTGGGCGAAGGTCCTGGTG
GTGCTGTTGCTGTTTGCCGGCGTCGATGCCAAAGCCTACACCACCGGGGGAAATCTTGCTTCGGGCGCGG
CTGGACTCACCAGCCTCTTCAGTCCGGGCGCCCGGCAGAATGTCCAGCTGATCA

>1436_S58_L001_R1_001.fastq_148_1a_8
CCCCAACAGCAGCGCTAGTAGCGGCTCAGCTACTCAGGGTCCCGCAAGCCATCATGGACATGATCGCTGG
TGCCCACTGGGGAGTCCTAGCGGGCGTAGCGTATTTCTCCATGGCGGGCAACTGGGCGAAGGTCCTGGTG
GTGCTGTTGCTGTTTGCCGGCGTCGATGCCAAAACCTACACCACCGGGGGAAATCTTGCTTCGGGCGCGG
CTGGACTCACCAGCCTCTTCAGTCCGGGCGCCCGGCAGAATGTCCAGCTGATCA

>1436_S58_L001_R1_001.fastq_149_1a_8
CCCCAACAGCAGCGCTAGTAACGGCTCAGCTACTCAGGGTCCCGCAAGCCATCTTGGACATGATCGCTGG
TGCCCACTGGGGAGTCCTAGCGGGCGTAGCGTATTTCTCCATGGCGGGCAACTGGGCGAAGGTCCTGGTG
GTGCTGTTGCTGTTTGCCGGCGTCGATGCCAAAACCTACACCACCGGGGGAAATCTTGCTTCGGGCACGG
CTGGACTCACCAGCCTCTTCAGTCCGGGCGCCCGGCAGAATGTCCAGCTGATCA

>1436_S58_L001_R1_001.fastq_150_1a_8
CCCCAACAGCAGCGCTAGTAGCGGCTCAGCTACTCAGGGTCCCGCAAGCCATCTTGGACATGATCGCTGG
TGCCCACTGGGGAGTCCTAGCGGGCATAGCGTATTTCTCCATGGCGGGCAACTGGGCGAAGGTCCTGGTG
GTGCTGTTGCTGTTTGCCGGCGTCGATGCCAGAACCTACACCACCGGGGGAAATCTTGCTTGGGGCGCGG
CTAGACTCACCAGCCTCTTCAGTCCGGGCGCCCGGCAGAAAGTCCAGCTGATCA

>1436_S58_L001_R1_001.fastq_151_1a_8
CCCCAACAGCAGCGCTAGTAGCGGCTCAGCTACTCAGGGTCCCGCAAGCCATCTTGGACATGATCGCTGG
TGCCCACTGGGGAGTCCTAGCGGGCGTAGCGTATTTCTCCATGGCGGGCAACTGGGCGAAGGTCCTGGTG
GTGCTGTTGCTGTTTGCCGGCGTCGATGCCAGAACCTACACCACCGGGGGAAATCTTGCTTGGGGCGCGT
CTAGACTCACCAGCCTCTTCAGTCCGGGCGCCCGGCAGAATGTCCAGCTGATCA

>1436_S58_L001_R1_001.fastq_152_1a_8
CCCCAACAGCAGCGCTAGTAACGGCTCAGCTACTCAGGGTCCCGCAAGCCATCTTGGACATGATCGCTGG
TGCCCACTGGGGAGTCCTAGCGGGCGTAGCGTATTTCTCCATGGCGGGCAACTGGGCGAAGGTCCTGGTG
GTGCTGTTGCTGTTTGCCGGCGTCGATGCCAAAACCTACACCACCGGGGGAAATCTTGCTTCGGGCGCGG
CTGGACTCACCAGCCTCTTCAGTCTGGGCGCCCGGCAGAATGTCCAGCTGATCA

>1436_S58_L001_R1_001.fastq_153_1a_8
CCCCAACAGCAGCGCTAGTAACGGCTCAGCTACTCAGGGTCCCGCAAGCCATCTTGGACATGATCGCTGG
TGCCCACTGGGGAGTCCTAGCGGGCGTAGCGTATTTCTCCATGGCGGGCAACTGGGCGAAGGTCCTGGTG
GTGCTGTTGCTGCTTGCCGGCGTCGATGCCAAAACCTACACCACCGGGGGAAATCTTGCTTCGGGCGCGG
CTGGACTCACCAGCCTCTTCAGTCCGGGCGCCCGGCAGAATGTCCAGCTGATCA

>1436_S58_L001_R1_001.fastq_154_1a_8
CCCCAACAGCAGCGCTAGTAGCGGCTCAGCTACTCAGGGTCCCGCAAGCCATCTTGGACATGATCGCTGG
TGCCCACTGGGGAGTCCTAGCGGGCATAGCGTATTTCTCCATGGCGGGCAACTGGGCGAAGGTCCTGGTG
GTGCTGTTGCTGTTTGCCGGCGTCGATGCCAAAACCTACACCACCGGGGGAAATCTTGCTTCGGGCGCGG
CTGGACTCACCAGCCTCTTCAGTCCGGGCGCCCGGCAGAATGTCCAGCTGATCA

>1436_S58_L001_R1_001.fastq_155_1a_8
CCCCAACAGCAGCGCTAGTAACGGCTCAGCTACTCAGGGTCCCGCAAGCCATCTTGGACATGATCGCTGG
TGCCCACTGGGGAGTCCTAGCGGGCGTAGCGTATTTCTCCATGGCAGGCAACTGGGCGAAGGTCCTGGTG
GTGCTGTTGCTGTTTGCCGGCGTCGATGCCAAAACCTACACCACCGGGGGAAATCTTGCTTCGGGCGCGG
CTGGACTCACCAGCCTCTTCAGTCCGGGCGCCCGGCAGAATGTCCAGCTGATCA

>1436_S58_L001_R1_001.fastq_156_1a_8
CCCCAACAGCAGCGCTAGTAACGGCTCAGCTACTCAGGGTCCCGCAAGCCATCTTGGACATGATCGCTGG
TGCCCACTGGGGAGTCCTAGCGGGCGTAGCATATTTCTCCATGGCGGGCAACTGGGCGAAGGTCCTGGTG
GTGCTGTTGCTGTTTGCCGGCGTCGATGCCAAAACCTACACCACCGGGGGAAATCTTGCTTCGGGCGCGG
CTGGACTCACCAGCCTCTTCAGTCCGGGCGCCCGGCAGAATGTCCAGCTGATCA

>1436_S58_L001_R1_001.fastq_157_1a_8
CCCCAACAGCAGCGCTAGTAGCGGCTCAGCTACTCAGGGTCCCGCAAGCCATCTTGGACATGATCGCTGG
TGCCCACTGGGGAGTCCTAGCGGGCGTAGCGTATTTCTCCATGGCGGGCAACTGGGCGAAGGTCCTGGTG
GTGCTGTTGCTGTTTGCCGGCGTCGATGCCAGAACCTACACCACCGGGGGGAATCTTGCTTGGGGCGCGG
CTAGACTCACCAGCCTCTTCAGTCCGGGCGCCCGGCAGAAAGTCCAGCTGATCA

>1436_S58_L001_R1_001.fastq_158_1a_8
CCCCAACAGCAGCGCTAGTAACGGCTCAGCTACTCAGGGTCCCGCAAGCCATCTTGGACATGATCGCTGG
TGCCCACCGGGGAGTCCTAGCGGGCGTAGCGTATTTCTCCATGGCGGGCAACTGGGCGAAGGTCCTGGTG
GTGCTGTTGCTGTTTGCCGGCGTCGATGCCAAAACCTACACCACCGGGGGAAATCTTGCTTCGGGCGCGG
CTGGACTCACCAGCCTCTTCAGTCCGGGCGCCCGGCAGAATGTCCAGCTGATCA

>1436_S58_L001_R1_001.fastq_159_1a_8
CCCCAACAGCAGCGCTAGTAACGGCTCAGCTACTCAGGGTCCCGCAAGCCATCTTGGACATGATCGCTGG
TGCCCACTGGGGAGTCCTAGCGGGCGTAGCGTATTTCTCCATGGCGGGCAACTGGGCGAAGGTCCTGGTG
GTGCTGTTACTGTTTGCCGGCGTCGATGCCAAAACCTACACCACCGGGGGAAATCTTGCTTCGGGCGCGG
CTGGACTCACCAGCCTCTTCAGTCCGGGCGCCCGGCAGAATGTCCAGCTGATCA

>1436_S58_L001_R1_001.fastq_160_1a_8
CCCCAACAGCAGCGCTAGTAACGGCTCAGCTACTCAGGGTCCCGCAAGCCATCTTGGACATGATCGCTGG
TGCCCACTGGGGAGTCCTAGCGGGCGTAGCGTACTTCTCCATGGCGGGCAACTGGGCGAAGGTCCTGGTG
GTGCTGTTGCTGTTTGCCGGCGTCGATGCCAAAACCTACACCACCGGGGGAAATCTTGCTTCGGGCGCGG
CTGGACTCACCAGCCTCTTCAGTCCGGGCGCCCGGCAGAATGTCCAGCTGATCA

>1436_S58_L001_R1_001.fastq_161_1a_8
CCCCGACAGCAGCGCTAGTAACGGCTCAGCTACTCAGGGTCCCGCAAGCCATCTTGGACATGATCGCTGG
TGCCCACTGGGGAGTCATAGCGGGCGTAGCGTATTTCTCCATGGTGGGCAACTGGGCGAAGGTCCTGGTG
GTGCTGTTGCTGTTTGCCGGCGTCGATGCCAGAACCTACACCACCGGGGGGAATCTTGCTTGGGGCGCGT
CTAGAATCACCAGCCTCTTCAGTCCGGGCGCCCGGCAGAATGTCCAGCTGATCA

>1436_S58_L001_R1_001.fastq_162_1a_8
CCCCAACAGCAGCGCTAGTAACGGCTCAGCTACTCAGGGTCCCGCAAGCCATCTTGGACATGATCGCTGG
TGCCCACTGGGGAGTCCTAGCGGGCGTAGCGTATTTCTCCATGGCGGGCAACTGGGCGAAGGTCCTGGTG
GTGCTGTTGCTGTTCGCCGGCGTCGATGCCAAAACCTACACCACCGGGGGAAATCTTGCTTCGGGCGCGG
CTGGACTCACCAGCCTCTTCAGTCCGGGCGCCCGGCAGAATGTCCAGCTGATCA

>1436_S58_L001_R1_001.fastq_163_1a_8
CCCCAACAGCAGCGCTAGTAACGGCTCAGCTACTCAGGGTCCCGCAAGCCATCTTGGACATGATCGCTGG
TGCCCACTGGGGAGTCCTAGCGGGCGTAGCGTATTTCTCCATGGCGGGCAACTGGGCGAAGGTCCTGGTG
GTGCTGTTGCTGTTTGCCGGCGTCGATGCCAAAACCTACGCCACCGGGGGAAATCTTGCTTCGGGCGCGG
CTGGACTCACCAGCCTCTTCAGTCCGGGCGCCCGGCAGAATGTCCAGCTGATCA

>1436_S58_L001_R1_001.fastq_164_1a_8
CCCCAACAGCAGCGCTAGTAACGGCTCAGCTACTCAGGGTCCCGCAAGCCATCTTGGACATGATCGCTGG
TGCCCACTGGGGAGTCCTAGCGGGCGTAGCGTATTTCTCCATGGCGGGCAACTGGGCGAAGGTCCTGGTG
GTGCTGTTGCTGTTTGCCGGCGTCGATGCCAAAACCTACACCACCGGGGGAAATCTTGCTTCGGGCGCGG
CTGGACTCACCAGCCTCTTCAGTCCGGGCGCCCGGCAGAATGTCCAGCCGATCA

>1436_S58_L001_R1_001.fastq_165_1a_7
CCCCAACAGCAGCGCTAGTAACGGCTCAGCTACTCGGGGTCCCGCAAGCCATCTTGGACATGATCGCTGG
TGCCCACTGGGGAGTCCTAGCGGGCGTAGCGTATTTCTCCATGGCGGGCAACTGGGCGAAGGTCCTGGTG
GTGCTGTTGCTGTTTGCCGGCGTCGATGCCAAAACCTACACCACCGGGGGAAATCTTGCTTCGGGCGCGG
CTGGACTCACCAGCCTCTTCAGTCCGGGCGCCCGGCAGAATGTCCAGCTGATCA

>1436_S58_L001_R1_001.fastq_166_1a_7
CCCCAACAGCAGCGCTAGTAACGGCTCAGCTACTCAGGGTCCCGCAAGCCATCTTGGACATGATCGCTGG
TGCCCACTGGGGAGTCCTAGCGGGCGTAGCGTATTTCTCCATGGCGGGCAACTGGGCGAAGGTCCTGGTG
GTGCTGTTGCTGTTTGCCGGCGTCGATGCCAAAACCTACACCACCGGGGGAAATCTTGCTTCGGGCGCGG
CTGGACTCACCAGCCTCTTCAGTCCGGGCGCCCGGCAGAATGTCCAGCTGACCA

>1436_S58_L001_R1_001.fastq_167_1a_7
CCCCAACAGCAGCGCTAGTAACGGCTCAGCTACTCAGGGTCCCGCAAGCCATCTTGGACATGATCGCTGG
TGCCCACTGGGGAGTCCTAGCGGGCGTAGCGTATTTCTCCATGGCGGGCAACTGGGCGAAGGTCCTGGTG
GTGTTGTTGCTGTTTGCCGGCGTCGATGCCAAAACCTACACCACCGGGGGAAATCTTGCTTCGGGCGCGG
CTGGACTCACCAGCCTCTTCAGTCCGGGCGCCCGGCAGAATGTCCAGCTGATCA

>1436_S58_L001_R1_001.fastq_168_1a_7
CCCCAACAGCAGCGCCAGTAACGGCTCAGCTACTCAGGGTCCCGCAAGCCATCTTGGACATGATCGCTGG
TGCCCACTGGGGAGTCCTAGCGGGCGTAGCGTATTTCTCCATGGCGGGCAACTGGGCGAAGGTCCTGGTG
GTGCTGTTGCTGTTTGCCGGCGTCGATGCCAAAACCTACACCACCGGGGGAAATCTTGCTTCGGGCGCGG
CTGGACTCACCAGCCTCTTCAGTCCGGGCGCCCGGCAGAATGTCCAGCTGATCA

>1436_S58_L001_R1_001.fastq_169_1a_7
CCCCAACAGCAGCGCTAGTAGCGGCTCAGCTACTCAGGGTCCCGCAAGCCATCTTGGACATGATCGCTGG
TGCCCACTGGGGAGCCCTAGCGGGCGTAGCGTATTTCTCCATGGCGGGCAACTGGGCGAAGGTCCTGGTG
GTGCTGTTGCTGTTTGCCGGCGTCGATGCCAGAACCTACACCACCGGGGGAAATCTTGCTTGGGGCGCGG
CTAGACTCACCAGCCTCTTCAGTCCGGGCGCCCGGCAGAAAGTCCAGCTGATCA

>1436_S58_L001_R1_001.fastq_170_1a_7
CCCCAACAGCAGCGCTAGTAACGGCTCAGCTACTCAGGGTCCCGCAAGCCATCTTGGACATGATCGCTGG
TGCCCACTGGGGAGTCCTAGCGGGCGTAGCGTATTTCTCCATGGCGGGCAACTGGGCGAAGGTCCTGGTG
GTGCTGTTGCTGTTTGCCGGCGTCGATGCCAGAACCTACACCACCGGGGGAAATCTTGCTTGGGGCGCGT
CTAGAATCACCAGCCTCTTCAGTCCGGACGCCCGGCAGAATGTCCAGCTGATCA

>1436_S58_L001_R1_001.fastq_171_1a_7
CCCCAACAGCAGCGCTAGTAACGGCTCAGCTACTCAGGGTCCCGCAAGCCACCTTGGACATGATCGCTGG
TGCCCACTGGGGAGTCCTAGCGGGCGTAGCGTATTTCTCCATGGCGGGCAACTGGGCGAAGGTCCTGGTG
GTGCTGTTGCTGTTTGCCGGCGTCGATGCCAAAACCTACACCACCGGGGGAAATCTTGCTTCGGGCGCGG
CTGGACTCACCAGCCTCTTCAGTCCGGGCGCCCGGCAGAATGTCCAGCTGATCA

>1436_S58_L001_R1_001.fastq_172_1a_7
CCCCAACAGCAGCGCTAGTAGCGGCTCAGCTACTCAGGGTCCCGCAAGCCATCTTGGACATGATCGCTGG
TGCCCACTGGGGAGTCCTAGCGGGCGTAGCGTATTTCTCCATGGCGGGCAACTGGGCGAAGGTCCTGGTG
GTGCTGTTGCTGTTTGCCGGCGTCGATGCCAGAACCTACACCACCGGGGGAAATCTTGCTTGGGGCGCGG
CTAGACTCGCCAGCCTCTTCAGTCCGGGCGCCCGGCAGAATGTCCAGCTGATCA

>1436_S58_L001_R1_001.fastq_173_1a_7
CCCCAACAGCAGCGCTAGTAACGGCTCAGCTACTCAGGGTCCCGCAAGCCATCATGGACATGATCGCTGG
TGCCCACTGGGGAGTCCTAGCGGGCGTAGCGTATTTCTCCATGGTGGGCAACTGGGCGAAGGTCCTGGTG
GTGCTGTTGCTGTTTGCCGGCGTCGATGCCAGAACCTACACCACCGGGGGAAATCTTGCTTGGGGCGCGT
CTAGAATCACCAGCCTCTTCAGTCCGGGCGCCCGGCAGAATGTCCAGCTGATCA

>1436_S58_L001_R1_001.fastq_174_1a_7
CCCCAACAGCAGCGCTAGTAACGGCTCAGCTACTCAGGGTCCCGCAAGCCATCTTGGACATGATCGCTGG
TGCCCACTGGGGAGTCCTAGCGGGCGTAGCGTATTTCTCCATGGCGGGCAACTGGGCGAAGGTCCTGGTG
GTGCTGTCGCTGTTTGCCGGCGTCGATGCCAAAACCTACACCACCGGGGGAAATCTTGCTTCGGGCGCGG
CTGGACTCACCAGCCTCTTCAGTCCGGGCGCCCGGCAGAATGTCCAGCTGATCA

>1436_S58_L001_R1_001.fastq_176_1a_7
CCCCAACAGCAGCGCTAGTAGCGGCTCAGCTACTCAGGGTCCCGCAAGCCATCTTGGACATGATCGCTGG
TGCCCACTGGGGAGTCCTAGCGGGCGTAGCGTATTTCTCCATGGCGGGCAATTGGGCGAAGGTCCTGGTG
GTGCTGTTGCTGTTTGCCGGCGTCGATGCCAGAACCTACACCACCGGGGGAAATCTTGCTTGGGGCGCGG
CTAGACTCACCAGCCTCTTCAGTCCGGGCGCCCGGCAGAATGTCCAGCTGATCA

>1436_S58_L001_R1_001.fastq_177_1a_7
CCCCAACAGCAGCGCTAGTAGCGGCTCAGCTACTCAGGGTCCCGCAAGCCATCTTGGACATGATCGCTGG
TGCCCACTGGGGAGTCCTAGCGGGCATAGCGTATTTCTCCATGGCGGGCAACTGGGCGAAGGTCCTGGTG
GTGCTGTTGCTGTTTGCCGGCGTCGATGCCAGAACCTACACCACCGGGGGAAATCTTGCTTGGGGCGCGT
CTAGAATCACCAGCCTCTTCAGTCCGGGCGCCCGGCAGAAAGTCCAGCTGATCA

>1436_S58_L001_R1_001.fastq_178_1a_7
CCCCAACAGCAGCGCTAGTAACGGCTCAGCTACTCAGGGTCCCGCAAGCCATCTTGGACATGATCGCTGG
TGCCCACTGGGGAGTCCTAGCGGGCGTAGCGTATTTCTCCATGGCGGGCAACTGGGCGAAGGTCCTGGTG
GTGCTGTTGCTGTTTGCCGGCGTCGATGCCAAAACCTACATCACCGGGGGAAATCTTGCTTCGGGCGCGG
CTGGACTCACCAGCCTCTTCAGTCCGGGCGCCCGGCAGAATGTCCAGCTGATCA

>1436_S58_L001_R1_001.fastq_179_1a_7
CCCCAACAGCAGCGCTAGTAACGGCTCAGCTACTCAGGGTCCCGCAAGCCATCTTGGACATGATCGCTGG
TGCCCACTGGGGAGTCCTAGCGGGCGTAGCGTATTTCTCCATGGCGGGCAACTGGGCGAAGGTCCTGGTG
GTGCTGTTGCTGTTTGCCGGCGTCGATGCCAAAACCTACACCACCGGGGGAAATCTTGCTTCGGGCGCGG
CTGGACTCACCAGCCTCTTCAGTCCGGGCGCCCGGCAGAACGTCCAGCTGATCA

>1436_S58_L001_R1_001.fastq_180_1a_7
CCCCAACAGCAGCGCTAGTAACGGCTCAGCTACTCAGGGTCCCGCAAGCCATCTTGGACATGATCGCTGG
TGCCCACTGGGGAGTCCTAGCGGGCATAGCATATTTCTCCATGGTGGGCAACTGGGCGAAGGTCCTGGTG
GTGCTGTTGCTGTTTGCCGGCGTCGATGCCAGAACCTACACCACCGGGGGAAATCTTGCTTGGGGCGCGG
CTAGACTCACCAGCCTCTTCAGTCCGGGCGCCCGGCAGAAAGTCCAGCTGATCA

>1436_S58_L001_R1_001.fastq_181_1a_7
CCCCAACAGCAGCGCTAGTAACGGCTCAGCTACTCAGGGTCCCGCAAGCCATCTTGGACATGATCGCCGG
TGCCCACTGGGGAGTCCTAGCGGGCGTAGCGTATTTCTCCATGGCGGGCAACTGGGCGAAGGTCCTGGTG
GTGCTGTTGCTGTTTGCCGGCGTCGATGCCAAAACCTACACCACCGGGGGAAATCTTGCTTCGGGCGCGG
CTGGACTCACCAGCCTCTTCAGTCCGGGCGCCCGGCAGAATGTCCAGCTGATCA

>1436_S58_L001_R1_001.fastq_182_1a_7
CCCCAACAGCAGCGCTAGTAACGGCTCAGCTACTCAGGATCCCGCAAGCCATCTTGGACATGATCGCTGG
TGCCCACTGGGGAGTCCTAGCGGGCGTAGCGTATTTCTCCATGGCGGGCAACTGGGCGAAGGTCCTGGTG
GTGCTGTTGCTGTTTGCCGGCGTCGATGCCAAAACCTACACCACCGGGGGAAATCTTGCTTCGGGCGCGG
CTGGACTCACCAGCCTCTTCAGTCCGGGCGCCCGGCAGAATGTCCAGCTGATCA

>1436_S58_L001_R1_001.fastq_183_1a_7
CCCCAACAGCAGCGCTGGTAGCGGCTCAGCTACTCAGGGTCCCGCAAGCCATCTTGGACATGATCGCTGG
TGCCCACTGGGGAGTCCTAGCGGGCGTAGCGTATTTCTCCATGGCGGGCAACTGGGCGAAGGTCCTGGTG
GTGCTGTTGCTGTTTGCCGGCGTCGATGCCAAAACCTACACCACCGGGGGAAATCTTGCTTCGGGCGCGG
CTGGACTCACCAGCCTCTTCAGTCCGGGCGCCCGGCAGAATGTCCAGCTGATCA

>1436_S58_L001_R1_001.fastq_184_1a_7
CCCCAACAGCAGCGCTAGTAACGGCTCAGCTACTCAGGGTCCCGCAAGCCATCATGGACATGATCGCTGG
TGCCCACTGGGGAGTCCTAGCGGGCGTAGCGTATTTCTCCATGGCGGGCAACTGGGCGAAGGTCCTGGTG
GTGCTGTTGCTGTTTGCCGGCGTCGATGCCAAAACCTACACCACCGGGGGAAATCTTGCTTCGGGCGCGG
CTGGACTCACCATCCTCTTCAGTCCGGGCGCCCGGCAGAATGTCCAGCTGATCA

>1436_S58_L001_R1_001.fastq_185_1a_7
CCCCAGCAGCAGCGCTAGTAACGGCTCAGCTACTCAGGGTCCCGCAAGCCATCTTGGACATGATCGCTGG
TGCCCACTGGGGAGTCCTAGCGGGCGTAGCGTATTTCTCCATGGCGGGCAACTGGGCGAAGGTCCTGGTG
GTGCTGTTGCTGTTTGCCGGCGTCGATGCCAAAACCTACACCACCGGGGGAAATCTTGCTTCGGGCGCGG
CTGGACTCACCAGCCTCTTCAGTCCGGGCGCCCGGCAGAATGTCCAGCTGATCA

>1436_S58_L001_R1_001.fastq_186_1a_7
CCCCAACAGCAGCGCTAGTAACGGCTCAGCTACTCAGGGTCCCGCAAGCCATCTTGGACATGATCGCTGG
TGCCCACTGGGGAGTCCTAGCGGGCATAGCGTATTTCTCCATGGTGGGCAACTGGGCGAAGGTCCTGGTG
GTGCTGTTGCTGTTTGCCGGCGTCGATGCCAGAACCTACACCACCGGGGGAAACCTTGCTTGGGGCGCGG
CTAGACTCACCAGCCTCTTCAGTCCGGGCGCCCGGCAGAAAGTCCAGCTGATCA

>1436_S58_L001_R1_001.fastq_187_1a_6
CCCCAACAGCAGCGCTAGTAACGGCTCAGCTACTCAGGGTCCCGCAAGCCATCTTGGACATGATCGCTGG
TGCCCACTGGGGAGTCCTAGCGGGCGTAGCGTATTTCTCCATGGCGGGCAACTGGGCGAAGGTCCTGGCG
GTGCTGTTGCTGTTTGCCGGCGTCGATGCCAAAACCTACACCACCGGGGGAAATCTTGCTTCGGGCGCGG
CTGGACTCACCAGCCTCTTCAGTCCGGGCGCCCGGCAGAATGTCCAGCTGATCA

>1436_S58_L001_R1_001.fastq_188_1a_6
CCCCAACAGCAGCGCTAGTAACGGCTCAGCTACTCAGGGTCCCGCAAGCCATCTTGGACATGATCGCTGG
TGCCCACTGGGGAGTCCTAGCGGGCGTAGCGTATTTCTCCATGGCGGGCAACTGGGCGAAGGTCCTGGTG
GTGCTGCTGCTGTTTGCCGGCGTCGATGCCAAAACCTACACCACCGGGGGAAATCTTGCTTCGGGCGCGG
CTGGACTCACCAGCCTCTTCAGTCCGGGCGCCCGGCAGAATGTCCAGCTGATCA

>1436_S58_L001_R1_001.fastq_189_1a_6
CCCCAACAGCAGCGCTAGTAACGGCTCAGCTACTCAGGGTCCTGCAAGCCATCTTGGACATGATCGCTGG
TGCCCACTGGGGAGTCCTAGCGGGCGTAGCGTATTTCTCCATGGCGGGCAACTGGGCGAAGGTCCTGGTG
GTGCTGTTGCTGTTTGCCGGCGTCGATGCCAAAACCTACACCACCGGGGGAAATCTTGCTTCGGGCGCGG
CTGGACTCACCAGCCTCTTCAGTCCGGGCGCCCGGCAGAATGTCCAGCTGATCA

>1436_S58_L001_R1_001.fastq_190_1a_6
CCCCAACAGCAGCGCTAGTAACGGCTCAGCTACTCAGGGTCCCGCAAGCCATCTTGGACATGATCGCTGG
TGCCCACTGGGGAGTCCTAGCGGGCATAGCGTATTTCTCCATGGTGGGCAACTGGGCGAAGGTCCTGGTG
GTGCTGTTGCTGTTTGCCGGCGTCGATGCCAAAACCTACACCACCGGGGGAAATCTTGCTTCGGGCGCGG
CTGGACTCACCAGCCTCTTCAGTCCGGGCGCCCGGCAGAATGTCCAGCTGATCA

>1436_S58_L001_R1_001.fastq_191_1a_6
CCCCAACAGCAGCGCTAGTAACGGCTCAGCTACTCAGGGTCCCGCAAGCCATCTTGGACATGATCGCTGG
TGCCCACTGGGGAGTCCTAGCGGGCGTAGCGTATTTCTCCATGGCGGGCAACTGGGCGAAGGTCCTGGTG
GTGCTGTTGCTGTTTGCCGGCGTCGATGCCAAAACCTACACCACCGGGGGAAATCTTGCTTCGGGCGCGG
CTGGACTTACCAGCCTCTTCAGTCCGGGCGCCCGGCAGAATGTCCAGCTGATCA

>1436_S58_L001_R1_001.fastq_192_1a_6
CCCCAACAGCAGCGCTAGTAACGGCTCAGCTACTCAGGGTCCCGCAAGCCATCTTGGACATGATCGCTGG
TGCCCACTGGGGAGTCCTAGCGGGCGTAGCGTATCTCTCCATGGCGGGCAACTGGGCGAAGGTCCTGGTG
GTGCTGTTGCTGTTTGCCGGCGTCGATGCCAAAACCTACACCACCGGGGGAAATCTTGCTTCGGGCGCGG
CTGGACTCACCAGCCTCTTCAGTCCGGGCGCCCGGCAGAATGTCCAGCTGATCA

>1436_S58_L001_R1_001.fastq_193_1a_6
CCTCAACAGCAGCGCTAGTAACGGCTCAGCTACTCAGGGTCCCGCAAGCCATCTTGGACATGATCGCTGG
TGCCCACTGGGGAGTCCTAGCGGGCGTAGCGTATTTCTCCATGGCGGGCAACTGGGCGAAGGTCCTGGTG
GTGCTGTTGCTGTTTGCCGGCGTCGATGCCAAAACCTACACCACCGGGGGAAATCTTGCTTCGGGCGCGG
CTGGACTCACCAGCCTCTTCAGTCCGGGCGCCCGGCAGAATGTCCAGCTGATCA

>1436_S58_L001_R1_001.fastq_194_1a_6
CCCCAACAGCAGCGCTAGTAACGGCTCAGCTACTCAGGGTCCCGCAAGCCATCTTGGACATGGTCGCTGG
TGCCCACTGGGGAGTCCTAGCGGGCGTAGCGTATTTCTCCATGGCGGGCAACTGGGCGAAGGTCCTGGTG
GTGCTGTTGCTGTTTGCCGGCGTCGATGCCAAAACCTACACCACCGGGGGAAATCTTGCTTCGGGCGCGG
CTGGACTCACCAGCCTCTTCAGTCCGGGCGCCCGGCAGAATGTCCAGCTGATCA

>1436_S58_L001_R1_001.fastq_195_1a_6
CCCCAACAGCAGCGCTGGTAACGGCTCAGCTACTCAGGGTCCCGCAAGCCATCTTGGACATGATCGCTGG
TGCCCACTGGGGAGTCCTAGCGGGCGTAGCGTATTTCTCCATGGCGGGCAACTGGGCGAAGGTCCTGGTG
GTGCTGTTGCTGTTTGCCGGCGTCGATGCCAAAACCTACACCACCGGGGGAAATCTTGCTTCGGGCGCGG
CTGGACTCACCAGCCTCTTCAGTCCGGGCGCCCGGCAGAATGTCCAGCTGATCA

>1436_S58_L001_R1_001.fastq_196_1a_6
CCCCAACAGCAGCGCTAGTAGCGGCTCAGCTACTCAGGGCCCCGCAAGCCATCTTGGACATGATCGCTGG
TGCCCACTGGGGAGTCCTAGCGGGCCTAGCGTATTTCTCCATGGTGGGCAACTGGGCGAAGGTCCTGGTG
GTGCTGTTGCTGTTTGCCGGCGTCGATGCCAGAACCTACACCACCGGGGGAAATCTTGCTTGGGGCGCGG
CTAGACTCACCAGCCTCTTCAGTCCGGGCGCCCGGCAGAATGTCCAGCTGATCA

>1436_S58_L001_R1_001.fastq_197_1a_6
CCCCAACAGCAGCGCTAGTAACGGCTCAGCTACTCAGGGTCCCGCAAGCCATCTTGGACATGATCGCTGG
TGCCCACTGGGGAGTTCTAGCGGGCGTAGCGTATTTCTCCATGGCGGGCAACTGGGCGAAGGTCCTGGTG
GTGCTGTTGCTGTTTGCCGGCGTCGATGCCAAAACCTACACCACCGGGGGAAATCTTGCTTCGGGCGCGG
CTGGACTCACCAGCCTCTTCAGTCCGGGCGCCCGGCAGAATGTCCAGCTGATCA

>1436_S58_L001_R1_001.fastq_198_1a_6
CCCCAACAGCAGCGCTAGTAACGGCTCAGCTACTCAGGGTCCCGCAAGCCATCTTGGACACGATCGCTGG
TGCCCACTGGGGAGTCCTAGCGGGCGTAGCGTATTTCTCCATGGCGGGCAACTGGGCGAAGGTCCTGGTG
GTGCTGTTGCTGTTTGCCGGCGTCGATGCCAAAACCTACACCACCGGGGGAAATCTTGCTTCGGGCGCGG
CTGGACTCACCAGCCTCTTCAGTCCGGGCGCCCGGCAGAATGTCCAGCTGATCA

>1436_S58_L001_R1_001.fastq_199_1a_6
CCCCAACAGCAGCGCTAGTAACGGCTCAGCTACTCAGGGTTCCGCAAGCCATCTTGGACATGATCGCTGG
TGCCCACTGGGGAGTCCTAGCGGGCGTAGCGTATTTCTCCATGGCGGGCAACTGGGCGAAGGTCCTGGTG
GTGCTGTTGCTGTTTGCCGGCGTCGATGCCAAAACCTACACCACCGGGGGAAATCTTGCTTCGGGCGCGG
CTGGACTCACCAGCCTCTTCAGTCCGGGCGCCCGGCAGAATGTCCAGCTGATCA

>1436_S58_L001_R1_001.fastq_200_1a_6
CCCCAACAGCAGCGCTAGTAACGGCTCAGCTACTCAGGGTCCCGCAAGCCATCTTGGACATGATCGCTGG
TGCCCACTGGGGAGTCCTAGCGGGCGTAGCGTATTTCTCCATGGCGGGCAACTGGGCGAAGGTCCTGGTG
GTGCTGTTGCTGTTTGCCGGCGTCGATGCCAAAACCTACACCACCGGGGGAAATCTTGCTTCGGGCGCGG
CTGGACTCACCAGCCTCTTCAGTCCGGACGCCCGGCAGAATGTCCAGCTGATCA

>1436_S58_L001_R1_001.fastq_201_1a_6
CCCCAACAGCAGCGCTAGTAACGGCTCAGCTACTCAGGGTCCCGCAAGCCATCTTGGACATGATCGCTGG
TGCCCACTGGGGAGTCCTAGCGGGCGTAGCGTATTTCTCCATGGTGGGCAACTGGGCGAAGGTCCTGGTG
GTGCTGTTGCTGTTTGCCGGCGTCGATGCCAGAACCTACACCACCGGGGGAAATCTTGCTTGGGGCGCGT
CTAGAATCGCCAGCCTCTTCAGTCCGGGCGCCCGGCAGAATGTCCAGCTGATCA

>1436_S58_L001_R1_001.fastq_202_1a_6
CCCCAACAGCAGCGCTAGCAACGGCTCAGCTACTCAGGGTCCCGCAAGCCATCTTGGACATGATCGCTGG
TGCCCACTGGGGAGTCCTAGCGGGCGTAGCGTATTTCTCCATGGCGGGCAACTGGGCGAAGGTCCTGGTG
GTGCTGTTGCTGTTTGCCGGCGTCGATGCCAAAACCTACACCACCGGGGGAAATCTTGCTTCGGGCGCGG
CTGGACTCACCAGCCTCTTCAGTCCGGGCGCCCGGCAGAATGTCCAGCTGATCA

>1436_S58_L001_R1_001.fastq_203_1a_6
CCCCAACAGCAGCGCTAGTAGCGGCTCAGCTACTCAGGGTCCCGCAAGCCATCTTGGACATGATCGCTGG
TGCCCACTGGGGAGTCCTAGCGGGCGTAGCGTATTTCTCCATGGCGGGCAACTGGGCGAAGGTCCTGGTG
GTGCTGTTGCTGTTTGCCGGCGTCGATGCCAGAACCTACACCACCGGGGGAAATCTTGCTTGGGGCGCGG
CTGGACTCACCAGCCTCTTCAGTCCGGGCGCCCGGCAGAAAGTCCAGCTGATCA

>1436_S58_L001_R1_001.fastq_204_1a_6
CCCTAACAGCAGCGCTAGTAACGGCTCAGCTACTCAGGGTCCCGCAAGCCATCTTGGACATGATCGCTGG
TGCCCACTGGGGAGTCCTAGCGGGCGTAGCGTATTTCTCCATGGCGGGCAACTGGGCGAAGGTCCTGGTG
GTGCTGTTGCTGTTTGCCGGCGTCGATGCCAAAACCTACACCACCGGGGGAAATCTTGCTTCGGGCGCGG
CTGGACTCACCAGCCTCTTCAGTCCGGGCGCCCGGCAGAATGTCCAGCTGATCA

>1436_S58_L001_R1_001.fastq_205_1a_6
CCCCAACAGCAACGCTAGTAACGGCTCAGCTACTCAGGGTCCCGCAAGCCATCTTGGACATGATCGCTGG
TGCCCACTGGGGAGTCCTAGCGGGCGTAGCGTATTTCTCCATGGCGGGCAACTGGGCGAAGGTCCTGGTG
GTGCTGTTGCTGTTTGCCGGCGTCGATGCCAAAACCTACACCACCGGGGGAAATCTTGCTTCGGGCGCGG
CTGGACTCACCAGCCTCTTCAGTCCGGGCGCCCGGCAGAATGTCCAGCTGATCA

>1436_S58_L001_R1_001.fastq_206_1a_6
CCCCAACAGCAGCGCTAGTAACGGCTCAGCTACTCAGGGTCCCGCAAGCCATCTTGGACATGATCGCTGG
TGCCCACTGGGGAGTCCTAGCGGGCCTAGCGTATTTCTCCATGGTGGGCAACTGGGCGAAGGTCCTGGTG
GTGCTGTTGCTGTTTGCCGGCGTCGATGCCAGAACCTACACCACCGGGGGAAATCTTGCTTGGGGCGCGG
CTAGACTCGCCAGCCTCTTCAGTCCGGGCGCCCGGCAGAAGGTCCAGCTGATCA

>1436_S58_L001_R1_001.fastq_207_1a_6
CCCCAACAGCAGCGCTAGTAACGGCTCAGCTACTCAGGGTCCCGCAAGCCATCTTGGACATGATCGCTGG
TGCCCACTGGGGAGTCCTAGCGGGCGTAGCGTATTTCTCCATGGCGGGCAACTGGGCGAAGGTCCTGGTG
GTGCTGTTGCTGTTTGCCGGCGTCGATGCCAAAACCTACACCACCGGGGGAAATCTTGCTTCGGGCGCGG
CTGGACTCACCAGCCTCTTCAGTCCGGGCGCCTGGCAGAATGTCCAGCTGATCA

>1436_S58_L001_R1_001.fastq_208_1a_6
CCCCAACAGCAGCGCTAGTAACGGCTCAGCTACTCAGGGTCCCGCAAGCCATCTTGGACATGATCGCTGG
TGCCCACTGGGGAGTCCTAGCGGGCGTAGCGTATTTCTCCATGGCGGGCAACTGGGCGAAGGTCCTGGTG
GTGCTGTTGCTGTTTGCCGGCGTCGATGCCAAAACCTACACCACCGGGGGAAATCTTGCTTCGGGCGCGG
CTGGACTCACCAGCCTCTTCAGTCCGGGCGCCCGGCAGAATGTCTAGCTGATCA

>1436_S58_L001_R1_001.fastq_209_1a_6
CCCCAACAGCAGCGCTAGTAACGGCTCAGCTACTCAGGGTCCCGCAAGCCATCTTGGACATGATCGCTGG
TGCCCACTGGGGAGTCCTAGCGGGCATAGCGTATTTCTCCATGGTGGGCAACTGGGCGAAGGTCCTGGTG
GTGCTGTTGCTGTTTGCCGGCGTCGATGCCAAAACCTACACCACCGGGGGAAATCTTGCTTGGGGCGCGG
CTGGACTCACCAGCCTCTTCAGTCCGGGCGCCCGGCAGAAAGTCCAGCTGATCA

>1436_S58_L001_R1_001.fastq_210_1a_6
CCCCAACAGCAGCGCTAGTAACGGCTCAGCTACTCAGGGTCCCGCAAGCCATCTTGGACATGATCGCTGG
TGCCCACTGGGGAGTCCTAGCGGGTGTAGCGTATTTCTCCATGGCGGGCAACTGGGCGAAGGTCCTGGTG
GTGCTGTTGCTGTTTGCCGGCGTCGATGCCAAAACCTACACCACCGGGGGAAATCTTGCTTCGGGCGCGG
CTGGACTCACCAGCCTCTTCAGTCCGGGCGCCCGGCAGAATGTCCAGCTGATCA

>1436_S58_L001_R1_001.fastq_211_1a_6
CCCCAACAGCAGCGCTAGTAACGGCTCAGCTACTCAGGGTCCCGCAAGCCATCTTGGACATGATCGCTGG
TGCCCACTGGGGAGTCCTAGCGGGCGTAGCGTATTTCTCCATGGCGGGTAACTGGGCGAAGGTCCTGGTG
GTGCTGTTGCTGTTTGCCGGCGTCGATGCCAGAACCTACACCACCGGGGGAAATCTTGCTTGGGGCGCGT
CTAGAATCACCAGCCTCTTCAGTCCGGGCGCCCGGCAGAATGTCCAGCTGATCA

>1436_S58_L001_R1_001.fastq_212_1a_6
CCCCAACAGCAGCGCTAGTAACGGCTCAGCTACTCAGGGTCCCGCAAGCCATCTTGGACATGATCGCTGG
TGCCCACTGGGGAGTCCTAGCGGGCGTAGCGTATTTCTCCATGGCGGGCAACTGGGCGAAGGTCCTGGTG
GTGTTGTTGCTGTTTGCCGGCGTCGATGCCAGAACCTACACCACCGGGGGAAATCTTGCTTGGGGCGCGG
CTAGACTCACCAGCCTCTTCAGTCCGGGCGCCCGGCAGAAAGTCCAGCTGATCA

>1436_S58_L001_R1_001.fastq_213_1a_6
CCCCAACAGCAGCGCTAGTAACGGCTCAGCTACTCAGGGTCCCGCAAGCCATCTTGGACATGATCGCTGG
TGCCCACTGGGGAGTCCTAGCGGGCATAGCGTATTTCTCCATGGTGGGCAACTGGGCGAAGGTCCTGGTG
GTGCTGTTGCTGTTTGCCGGCGTCGATGCCAGAACCTACACCACCGGGGGAAATCTTGCTTCGGGCGCGG
CTGGACTCACCAGCCTCTTCAGTCCGGGCGCCCGGCAGAATGTCCAGCTGATCA

>1436_S58_L001_R1_001.fastq_214_1a_6
CCCCAACAGCAGCGCTAGTAACGGCTCAGCTACTCAGGGTCCCGCAAGCCATCTTGGACATGATCGCTGG
TGCCCACTGGGGAGTCCTAGCGGGCGTAGCGTATTTCTCCATGGCGGGCAACTGGGCGAAGGTCCTGGTG
GTGCTGTTGCTGTTTGCCGGCGTCGATGCCAAAACCTACACCACCGGGGGAAATCTTGCTTCGGGCGCGG
CTGGACTCACCAGCCTCTTCAGTCCGGGCGCCCAGCAGAATGTCCAGCTGATCA

>1436_S58_L001_R1_001.fastq_215_1a_6
CCCCAACAGCAGCACTAGTAACGGCTCAGCTACTCAGGGTCCCGCAAGCCATCTTGGACATGATCGCTGG
TGCCCACTGGGGAGTCCTAGCGGGCGTAGCGTATTTCTCCATGGCGGGCAACTGGGCGAAGGTCCTGGTG
GTGCTGTTGCTGTTTGCCGGCGTCGATGCCAAAACCTACACCACCGGGGGAAATCTTGCTTCGGGCGCGG
CTGGACTCACCAGCCTCTTCAGTCCGGGCGCCCGGCAGAATGTCCAGCTGATCA

>1436_S58_L001_R1_001.fastq_216_1a_6
CCCCAACAGCAGCGCTAGTAGCGGCTCAGCTACTCAGGGTCCCGCAAGCCATCTTGGACATGATCGCTGG
TGCCCACTGGGGAGTCCTAGCGGGCGTAGCGTATTTCTCCATGGCGGGCAACTGGGCGAAGGTCCTGGTG
GTGCTGTTGCTGTTTGCCGGCGTCGATGCCAAAACCTACACCACCGGGGGAAATCTTGCTTCGGGCGCGG
CCGGACTCACCAGCCTCTTCAGTCCGGGCGCCCGGCAGAATGTCCAGCTGATCA

>1436_S58_L001_R1_001.fastq_217_1a_6
CCCCAACAGCAGCGCTAGTAACGGCTCAGCTACTCAGGGTCCCGCAAGCCATCTTGGACATGATCGCTGG
TGCCCACTGGGGAGTCCTAGTGGGCGTAGCGTATTTCTCCATGGCGGGCAACTGGGCGAAGGTCCTGGTG
GTGCTGTTGCTGTTTGCCGGCGTCGATGCCAAAACCTACACCACCGGGGGAAATCTTGCTTCGGGCGCGG
CTGGACTCACCAGCCTCTTCAGTCCGGGCGCCCGGCAGAATGTCCAGCTGATCA

>1436_S58_L001_R1_001.fastq_218_1a_6
CCCCAACAGCAGCGCTAGTAACGGCTCAGCTACTCAGGGTCCCGCAAGCCATCTTGGACATGATCGCTGG
TGCCCACTGGGGAGTCCTAGCGGGCGTAGCGTATTTCTCCATGGCGGGCAACTGGGCGAAGGTCCTGGTG
GTGCTGTTGCTGTTTGCCGGCGTCGATGCCAAAACCTACACCACCGGGGGAAATCTTGCTTCGGGCGCGG
CTGGACTCATCAGCCTCTTCAGTCCGGGCGCCCGGCAGAATGTCCAGCTGATCA

>1436_S58_L001_R1_001.fastq_219_1a_6
CCCCAACAGCAGCGCTAGTAACGGCTCAGCTACTCAGGGTCCCGCAAGCCATCTTGGACATGATCGCTGG
TGCCCACTGGGGAGTCCTAGCGGGCATAGCGTATTTCTCCATGGTGGGCAACTGGGCGAAGGTCCTGGTG
GTGCTGTTGCTGTTTGCCGGCGTCGATGCCAGAACCTACACCACCGGGGGAAATCTCGCTTGGGGCGCGG
CTAGACTCACCAGCCTCTTCAGTCCGGGTGCCCGGCAGAAAGTCCAGCTGATCA

>1436_S58_L001_R1_001.fastq_220_1a_6
CCCCAACAGCAGCGCTAGTAACGGCTCAGCTACTCAGGGTCCCGCAAGCCATCTTGGACATGACCGCTGG
TGCCCACTGGGGAGTCCTAGCGGGCGTAGCGTATTTCTCCATGGCGGGCAACTGGGCGAAGGTCCTGGTG
GTGCTGTTGCTGTTTGCCGGCGTCGATGCCAAAACCTACACCACCGGGGGAAATCTTGCTTCGGGCGCGG
CTGGACTCACCAGCCTCTTCAGTCCGGGCGCCCGGCAGAATGTCCAGCTGATCA

>1436_S58_L001_R1_001.fastq_221_1a_6
CCCCAACAGCAGCGCTAGTAACGGCTCAGCTACTCAGGGTCCCGCAAGCCATCTTGGACATGATCGCTGG
TGCCCACTGGGGAGTCCTAGCGGGCGTAGCGTATTCCTCCATGGCGGGCAACTGGGCGAAGGTCCTGGTG
GTGCTGTTGCTGTTTGCCGGCGTCGATGCCAAAACCTACACCACCGGGGGAAATCTTGCTTCGGGCGCGG
CTGGACTCACCAGCCTCTTCAGTCCGGGCGCCCGGCAGAATGTCCAGCTGATCA

>1436_S58_L001_R1_001.fastq_222_1a_6
CCCCAACAGCAGCGCTAGTAACGGCTCAGTTACTCAGGGTCCCGCAAGCCATCTTGGACATGATCGCTGG
TGCCCACTGGGGAGTCCTAGCGGGCGTAGCGTATTTCTCCATGGCGGGCAACTGGGCGAAGGTCCTGGTG
GTGCTGTTGCTGTTTGCCGGCGTCGATGCCAAAACCTACACCACCGGGGGAAATCTTGCTTCGGGCGCGG
CTGGACTCACCAGCCTCTTCAGTCCGGGCGCCCGGCAGAATGTCCAGCTGATCA

>1436_S58_L001_R1_001.fastq_223_1a_6
CCCCAACAGCAGCGCTAGTAACGGCTCAGCTACTCAGGGTCCCGCAAGCCATCTTGGACATGATCGCTGG
TGCCCACTGGGGAGTCCTAGCGGGCATAGCGTATTTCTCCATGGCGGGCAACTGGGCGAAGGTCCTGGTG
GTGCTGTTGCTGTTTGCCGGCGTCGATGCCAGAACCTACACCACCGGGGGAAATCTTGCTTGGGGCGCGT
CTAGAATCACCAGCCTCTTCAGTCCGGGCGCCCGGCAGAATGTCCAGCTGATCA

>1436_S58_L001_R1_001.fastq_224_1a_6
CCCCAACAGCAGCGCTAGTAACGGCTCAGCTACTCAGGGTCCCGCAAGCCATCTTGGACATGATCGCTGG
TGCCCACTGGGGAGTCCTAGCGGGCGTAGCGTATTTCTCCATAGCGGGCAACTGGGCGAAGGTCCTGGTG
GTGCTGTTGCTGTTTGCCGGCGTCGATGCCAAAACCTACACCACCGGGGGAAATCTTGCTTCGGGCGCGG
CTGGACTCACCAGCCTCTTCAGTCCGGGCGCCCGGCAGAATGTCCAGCTGATCA

>1436_S58_L001_R1_001.fastq_225_1a_6
CCCCAACAGCAGCGCTAGTAACGGCTCAGCTACTCAGGGTCCCGCAAGCCATCTTGGACATGATCGCTGG
TGCCCACTGGGGAGTCCTAGCGGGCGTAGCGTATTTCTCCACGGCGGGCAACTGGGCGAAGGTCCTGGTG
GTGCTGTTGCTGTTTGCCGGCGTCGATGCCAAAACCTACACCACCGGGGGAAATCTTGCTTCGGGCGCGG
CTGGACTCACCAGCCTCTTCAGTCCGGGCGCCCGGCAGAATGTCCAGCTGATCA

>1436_S58_L001_R1_001.fastq_226_1a_6
CCCCAACAGCAGCGCTAGTAGCGGCTCAGCTACTCAGGGTCCCGCAAGCCATCTTGGACATGATCGCTGG
TGCCCACTGGGGAGTCCTAGCGGGCGTAGCGTATTTCTCCATGGCGGGCAACTTGGCGAAGGTCCTGGTG
GTGCTGTTGCTGTTTGCCGGCGTCGATGCCAGAACCTACACCACCGGGGGAAATCTTGCTTGGGGCGCGG
CTAGACTCACCAGCCTCTTCAGTCCGGGCGCCCGGCAGAAAGTCCAGCTGATCA

>1436_S58_L001_R1_001.fastq_227_1a_6
CCCCAACAGCAGCGCTAGTAACGGCTCAGCTACTCAGGGTCCCGCAAGCCATCTTGGACATGATCGCTGG
TGCCCACTGGGGAGTCATAGCGGGCGTAGCGTATTTCTCCATGGTGGGCAACTGGGCGAAGGTCCTGGTG
GTGCTGTTGCTGTTTGCCGGCGTCGATGCCAGAACCTACACCACCGGGGGGAATCTTGCTTGGGGCGCGT
CTAGAATCACCAGCCTCTTCAGTCCGGGCGCCCGGCAGAATGTCCAGCTGATCA

>1436_S58_L001_R1_001.fastq_228_1a_6
CCCCAACAGCAGCGCTAGTAACGGCTCAGCTACTCAGGGTCCCGCAAGCCATCTTGGACATGATCGCTGG
TGCCCACTGGGGAGTCCTAGCGGGCGTAGCGTATTTCTCCATGGCGGGCAACTGGGCGAAGGTCCTGGTG
GTGCTGTTGCTGTTTGCCGGCGTCGATGCCAAAACCTACACCACCGGGGGAAATCTTGCTTCGGGCGTGG
CTGGACTCACCAGCCTCTTCAGTCCGGGCGCCCGGCAGAATGTCCAGCTGATCA

>1436_S58_L001_R1_001.fastq_229_1a_6
CCCCAACAGCAGCGCTAGTAACGGCTCAGCTACTCAGGGTCCCGCAAGCCATCTTGGACATGATCGCTGG
TGCCCACTGGGGAGTCCTAGCGGGCGTAGCGTATTTCTCCATGGCGGGCAACTGGGCGAAGGTCCTGGTG
GTGCTGTTGCTGTTTGCCGGCGTCGATGCCAAAACCTACACCACCGGGGGAAATCTTGCTTCGGGCGCGG
CTGGACTCACCAGCCTCTTCAGCCCGGGCGCCCGGCAGAATGTCCAGCTGATCA

>1436_S58_L001_R1_001.fastq_230_1a_6
CCCCAACAGCAGCGCTAGTAACGGCTCAGCTACTCAGGGTCCCGCAAGCCATCTTGGACATGATCGCTGG
TGCCCACTGGGGAGTCCTAGCGGGCGTAGCGTATTTCTCCATGGCGGGCAACTGGGCGAAGGTCCTGGTG
GTGCTGTTGCTGTTTGTCGGCGTCGATGCCAAAACCTACACCACCGGGGGAAATCTTGCTTCGGGCGCGG
CTGGACTCACCAGCCTCTTCAGTCCGGGCGCCCGGCAGAATGTCCAGCTGATCA

>1436_S58_L001_R1_001.fastq_231_1a_6
CCCCAACAGCAGCGCTAGTAACGGCTCAGCTACTCAGGGTCCCGCAAGCCATCTTGGACATGATCGCTGG
TGCCCACTGGGGAGTCCTAGCGGGCATAGCGTATTTCTCCATGGTGGGCAACTGGGCGAAGGTCCTGGTG
GTGCTGTTGCTGTTTGCCGGCGTCGATGCCAGAACCTACACCACCGGGGGAAATCTTGCTTGGGGCGCGG
CTAGACTCACCAGCCTCTTCAGTCCGGGCGCCCGGCAGAAGGTCCAGCTGATCA

>1436_S58_L001_R1_001.fastq_232_1a_5
CCCCAACAGCAGCGCTAGTAACGGCTCAGCTACTCAGGGTCCCGCAAGCCATCTTGGACATGATCGCTGG
TGCCCACTGGGGAGTCCTAGCGGGCGTAGCGTATTTCTCCATGGCGGGCAACTGGGCGAAGGTCCTGGTG
GTGCTGTTGCTGTTTGCCGGCGTCGATGCCAAAACCTACACCACCGGGGGAAATCTTGCTTCGGGCGCGG
CTGGACTCGCCAGCCTCTTCAGTCCGGGCGCCCGGCAGAATGTCCAGCTGATCA

>1436_S58_L001_R1_001.fastq_233_1a_5
CCCCAACAGCAGCGCTAGTAACGGCTCAGCTACTCAGGGTCCCGCGAGCCATCTTGGACATGATCGCTGG
TGCCCACTGGGGAGTCCTAGCGGGCGTAGCGTATTTCTCCATGGCGGGCAACTGGGCGAAGGTCCTGGTG
GTGCTGTTGCTGTTTGCCGGCGTCGATGCCAAAACCTACACCACCGGGGGAAATCTTGCTTCGGGCGCGG
CTGGACTCACCAGCCTCTTCAGTCCGGGCGCCCGGCAGAATGTCCAGCTGATCA

>1436_S58_L001_R1_001.fastq_234_1a_5
CCCCAACAGCGGCGCTAGTAACGGCTCAGCTACTCAGGGTCCCGCAAGCCATCTTGGACATGATCGCTGG
TGCCCACTGGGGAGTCCTAGCGGGCGTAGCGTATTTCTCCATGGCGGGCAACTGGGCGAAGGTCCTGGTG
GTGCTGTTGCTGTTTGCCGGCGTCGATGCCAAAACCTACACCACCGGGGGAAATCTTGCTTCGGGCGCGG
CTGGACTCACCAGCCTCTTCAGTCCGGGCGCCCGGCAGAATGTCCAGCTGATCA

>1436_S58_L001_R1_001.fastq_235_1a_5
CCCCAACAGCAGCGCTAGTAGCGGCTCAGCTACTCAGGGTCCCGCAAGCCATCTTGGACATGATCGCTGG
TGCCCACTGGGGAGTCCTAGCGGGCGTAGCGTATTTCTCCATGGCGGGCAACTGGGCGAAGGTCCTGGTG
GTGCTGTTGCTGTTTGCCGGCGTCGATGCCAGAACCTACACCACCGGGGGAAATCTTGCTTGGGGCGCGG
CTAGGCTCACCAGCCTCTTCAGTCCGGGCGCCCGGCAGAAAGTCCAGCTGATCA

>1436_S58_L001_R1_001.fastq_236_1a_5
CCCCAACAGCAGCGCTAGTAACGGCTCAGCTACTCAGGGTCCCGCAAGCCATCTTGGACATGATCGCTGG
TGCCCACTGGGGAGTCCTAGCGGGCCTAGCGTATTTCTCCATGGTGGGCAACTGGGCGAAGGTCCTGGTG
GTGCTGTTGCTGTTTGCCGGCGTCGATGCCAGAACCTACACCACCGGGGGAAATCTTGCTTGGGGCGCGG
CTAGACTCACCAGCCTCTTCAGTCCGGGCGCCCGGCAGAAGGTCCAGCTGATCA

>1436_S58_L001_R1_001.fastq_237_1a_5
CCCCAACAGCAGCGCTGGTAACGGCTCAGCTACTCAGGGTCCCGCAAGCCATCTTGGACATGATCGCTGG
TGCCCACTGGGGAGTCCTAGCGGGCGTAGCGTATTTCTCCATGGCGGGCAACTGGGCGAAGGTCCTGGTG
GTGCTGTTGCTGTTTGCCGGCGTCGATGCCAGAACCTACACCACCGGGGGAAATCTTGCTTGGGGCGCGT
CTAGAATCACCAGCCTCTTCAGTCCGGGCGCCCGGCAGAATGTCCAGCTGATCA

>1436_S58_L001_R1_001.fastq_238_1a_5
CCCCAACAGCAGCGCTAGTAACGGCTCAGCTACTCAGGGTCCCGCAAGCCATCTTGGACATGATCGCTGG
TGCCCACTGGGGAGTCCTAGCGGGCGTAGCGTATTTCTCCATGGCGGGCAACTGGGCGAAGGTCCTGGTG
GTGCTGTTGCTGTTTGCCGGCGTCGATGCCAAAACCTACACCACCGGGGGAAATCTTGCTTCGGGCGCGG
CTGGACTCACCAGCCTCTTCGGTCCGGGCGCCCGGCAGAATGTCCAGCTGATCA

>1436_S58_L001_R1_001.fastq_239_1a_5
CCCCAACAGCAGCGCTAGTAACGGCTCAGCTACTCAGGGTCCCGCAAGCCATCTTGGACATGATCGCTGG
TGCCCACTGGGGAGTCCTAGCGGGCGTAGCGTATTTCTCCATGGCGGGCAACTGGGCGAAGGTCCTGGTG
GTGCTGTTGCTGTTTGCCGGCGTCGATGCCAAAACCTACACCACCGGGGGAAGTCTTGCTTCGGGCGCGG
CTGGACTCACCAGCCTCTTCAGTCCGGGCGCCCGGCAGAATGTCCAGCTGATCA

>1436_S58_L001_R1_001.fastq_240_1a_5
CCCCAACAGCAGCGCTAGTAACAGCTCAGCTACTCAGGGTCCCGCAAGCCATCTTGGACATGATCGCTGG
TGCCCACTGGGGAGTCCTAGCGGGCGTAGCGTATTTCTCCATGGCGGGCAACTGGGCGAAGGTCCTGGTG
GTGCTGTTGCTGTTTGCCGGCGTCGATGCCCGTACCTACACCACCGGGGGAAATCTTGCTTGGGGCGCGG
CTAGACTCACCAGCCTCTTCAGTCCGGGCGCCCGGCAGAAAGTCCAGCTGATCA

>1436_S58_L001_R1_001.fastq_241_1a_5
CCCCAACAGCAGCGCTAGTAACGGCTCAGCTACTCAGGGTCCCGCAAGCCATCATGGACATGATCGCTGG
TGCCCACTGGGGAGTCCTAGCGGGCGTAGCGTATTTCTCCATGGCGGGCAACTGGGCGAAGGTCCTGGTG
GTGCTGTTGCTGTTTGCCGGCGTCGATGCCAAAACCTACACCACCGGGGGAAATCTTGCTTGGGGCGCGG
CTAGACTCACCAGCCTCTTCAGTCCGGGCGCCCGGCAGAAAGTCCAGCTGATCA

>1436_S58_L001_R1_001.fastq_242_1a_5
CCCCAACAGCAGCGCTAGTAGCGGCTCAGCTACTCAGGGTCCCGCAAGCCATCTTGGACATGATCGCTGG
TGCCCACTGGGGAGTCCTAGCGGGCGTAGCGTGTTTCTCCATGGCGGGCAACTGGGCGAAGGTCCTGGTG
GTGCTGTTGCTGTTTGCCGGCGTCGATGCCAGAACCTACACCACCGGGGGAAATCTTGCTTGGGGCGCGG
CTAGACTCACCAGCCTCTTCAGTCCGGGCGCCCGGCAGAAAGTCCAGCTGATCA

>1436_S58_L001_R1_001.fastq_243_1a_5
CCCCAACAGCAGCGCTAGTAGCGGCTCAGCCACTCAGGGTCCCGCAAGCCATCTTGGACATGATCGCTGG
TGCCCACTGGGGAGTCCTAGCGGGCGTAGCGTATTTCTCCATGGCGGGCAACTGGGCGAAGGTCCTGGTG
GTGCTGTTGCTGTTTGCCGGCGTCGATGCCAGAACCTACACCACCGGGGGAAATCTTGCTTGGGGCGCGG
CTAGACTCACCAGCCTCTTCAGTCCGGGCGCCCGGCAGAAAGTCCAGCTGATCA

>1436_S58_L001_R1_001.fastq_244_1a_5
CCCCAACAGCAGCGCTAGTAACGGCTCAGCTACTCAGGGTCCCGCAAGCCATCTTGGACATGATCGCTGG
TGCCCACTGGGGAGTCCTAGCGGGCGTAGCGTATTTCTCCATGGCGGGCAACTGGGCGAAGGTCCTGGTG
GTGCTGTTGCTGTTTGCCGGCGTCGATGCCACAACCTACACCACCGGGGGAAATCTTGCTTCGGGCGCGG
CTGGACTCACCAGCCTCTTCAGTCCGGGCGCCCGGCAGAATGTCCAGCTGATCA

>1436_S58_L001_R1_001.fastq_245_1a_5
CCCCAACAGCAGCGCTAGTAACGGCTCAGCTACTCAGGGTCCCGCAAGCCATCTTGGACATGATCGCTGG
TGCCCACTGGGGAGTCCTAGCGGGCGTAGCGCATTTCTCCATGGCGGGCAACTGGGCGAAGGTCCTGGTG
GTGCTGTTGCTGTTTGCCGGCGTCGATGCCAAAACCTACACCACCGGGGGAAATCTTGCTTCGGGCGCGG
CTGGACTCACCAGCCTCTTCAGTCCGGGCGCCCGGCAGAATGTCCAGCTGATCA

>1436_S58_L001_R1_001.fastq_247_1a_5
CCCCAACAGCAGCGCTAGTAACGGCTCAGCTACTCAGGGTCCCGCAAGCCATCTTGGACATGATCGCTGG
TGCCCACTGGGGAGTCCTAGCGGGCGTAGCGTATTTCTCCATGGCGGGCAACTGGGCGAAGGTCCTGGTG
GTGCTGTTGCTGTTTGCCGGCGTCGATGCCAAAACCTACACCGCCGGGGGAAATCTTGCTTCGGGCGCGG
CTGGACTCACCAGCCTCTTCAGTCCGGGCGCCCGGCAGAATGTCCAGCTGATCA

>1436_S58_L001_R1_001.fastq_248_1a_5
CCCCAACAGCAGCGCTAGTAACGGCTCAGCTACTCAGGGCCCCGCAAGCCATCTTGGACATGATCGCTGG
TGCCCACTGGGGAGTCCTAGCGGGCGTAGCGTATTTCTCCATGGCGGGCAACTGGGCGAAGGTCCTGGTG
GTGCTGTTGCTGTTTGCCGGCGTCGATGCCAGAACCTACACCACCGGGGGAAATCTTGCTTGGGGCGCGG
CTAGACTCACCAGCCTCTTCAGTCCGGGCGCCCGGCAGAAAGTCCAGCTGATCA

>1436_S58_L001_R1_001.fastq_249_1a_5
CCCCAACAGCAGCGCTAGTAGCGGCTCAGCTACTCAGGGTCCCGCAAGCCATCTTGGACATGATCGCTGG
TGCCCACTGGGGAGTCCTAGCGGGCGTAGCGTATTTCTCCATGGCGGGCAACTGGGCGAAGGTCCTGGTG
GTGCTGTTGCTGTTTGCCGGCGTCGATGCCAGAACCTACACCACCGGGGGAAATCTTGCTCGGGGCGCGG
CTGGACTCACCAGCCTCTTCAGTCCGGGCGCCCGGCAGAATGTCCAGCTGATCA

>1436_S58_L001_R1_001.fastq_250_1a_5
CCCCAACAGCAGCGCTAGTAACGGCTCAGCTACTCAGGGTCCCGCAAGCCATCTTGGACATGATCGCTGG
TGCCCACTGGGGGGTCCTAGCGGGCGTAGCGTATTTCTCCATGGCGGGCAACTGGGCGAAGGTCCTGGTG
GTGCTGTTGCTGTTTGCCGGCGTCGATGCCAGAACCTACACCACCGGGGGAAATCTTGCTTGGGGCGCGT
CTAGAATCACCAGCCTCTTCAGTCCGGGCGCCCGGCAGAATGTCCAGCTGATCA

>1436_S58_L001_R1_001.fastq_251_1a_5
CCCCAACAGCAGCGCTAGTAACGGCTCAGCTACTCAGGGTCCCGCAAGCCATCTTGGACATGATCGCTGG
TGCCCACTGGGGAGTCCTAGCGGGCGTAGCGTATTTCTCCATGGCGGGCAACTGGGCGAAGGTCCTGGTG
GTGCTGTTGCTGTTTGCCGGCGTCGATGCCAGAACCTACACCACCGGGGGAAATCTTGCTTGGGGCGCGT
CTAGAATCGCCAGCCTCTTCAGTCCGGGCGCCCGGCAGAATGTCCAGCTGATCA

>1436_S58_L001_R1_001.fastq_252_1a_5
CCCCAACAGCAGCGCTAGTAGCGGCTCAGCTACTCAGGGTCCCGCAAGCCATCTTGGACATGATCGCTGG
TGCCCACTGGGGAGTCCTAGCGGGCATAGCATATTTCTCCATGGTGGGCAACTGGGCGAAGGTCCTGGTG
GTGCTGTTGCTGTTTGCCGGCGTCGATGCCAGAACCTACACCACCGGGGGAAATCTTGCTTGGGGCGCGG
CTAGACTCACCAGCCTCTTCAGTCCGGGCGCCCGGCAGAATGTCCAGCTGATCA

>1436_S58_L001_R1_001.fastq_253_1a_5
CCCCAACAGCAGCGCTAGTAGCGGCTCAGCTACTCAGGGTCCCGCAAGCCATCTTGGACATGATCGCTGG
TGCCCACTGGGGAGTCCTAGCGGGCGTAGCGTATTTCTCCATGGCGGGCAACTGGGCGAAGGTCCTGGTG
GTGCTGTTGCTGTTTGCCGGCGTCGATGCCAGAACCTACACCACCGGGGGAAATCTTGCTTGGGGCGCGG
CTAGACTCACCAGCCTCCTCAGTCCGGGCGCCCGGCAGAAAGTCCAGCTGATCA

>1436_S58_L001_R1_001.fastq_254_1a_5
CCCCAACAGCAGCGCTAGTAGCGGCTCAGCTACTCAGGGTCCCGCAAGCCATCTTGGACATGATCGCTGG
TGCCCACTGGGGAGTCCTAGCGGGCGTAGCGTATTTCTCCATGGTGGGCAACTGGGCGAAGGTCCTGGTG
GTGCTGTTGCTGTTTGCCGGCGTCGATGCCAGAACCTACACCACCGGGGGAAATCTTGCTTGGGGCGCGG
CTGGACTCACCAGCCTCTTCAGTCCGGGCGCCCGGCAGAATGTCCAGCTGATCA

>1436_S58_L001_R1_001.fastq_255_1a_5
CCCCAACAGCAGCGCTAGTAACGGCTCAGCTACTCAGGGTCCCGCAAGCCATCTTGGACATGATCGCTGG
TGCCCACTGGGGAGTCCTAGCGGGCGTAGCGTATTTCTCCATGGCGGGCAACTGGGCGAAGGTCCTGGTG
GTGCTGTTGCTGTTTGCCGGCGTCGATGCCAGAACCTACACCACCGGGGGAAATCTTGCTTGGGGCACGT
CTAGAATCACCAGCCTCTTCAGTCCGGGCGCCCGGCAGAATGTCCAGCTGATCA

>1436_S58_L001_R1_001.fastq_256_1a_5
CCCCAACAGCAGCGCTAGTAGCGGCTCAGCTACTCAGGGTCCCGCAAGCCATCTTGGACATGATCGCTGG
TGCCCACTGGGGAGTCCTAGCGGGCGTAGCGTATTTCTCCATGGCGGGCAACTGGGCGAAGGTCCTGGTG
GTGCTGTTGCTGTTTGCCGGCGTCGATGCCAGAACCTACACCACCGGGGGAAATGTTGCTTGGGGCGCGG
CTAGACTCACCAGCCTCTTCAGTCCGGGCGCCCGGCAGAAAGTCCAGCTGATCA

>1436_S58_L001_R1_001.fastq_257_1a_5
CCCCAACAGCAGCGCTGGTAGCGGCTCAGCTACTCAGGGTCCCGCAAGCCATCTTGGACATGATCGCTGG
TGCCCACTGGGGAGTCCTAGCGGGCGTAGCGTATTTCTCCATGGCGGGCAACTGGGCGAAGGTCCTGGTG
GTGCTGTTGCTGTTTGCCGGCGTCGATGCCAGAACCTACACCACCGGGGGAAATCTTGCTTCGGGCGCGG
CTGGACTCACCAGCCTCTTCAGTCCGGGCGCCCGGCAGAATGTCCAGCTGATCA

>1436_S58_L001_R1_001.fastq_258_1a_5
CCCCAACAGCAGCGCTAGTAACGGCTCAGCTACTCAGGGTCCCGCAAGCCATCTTGGACATGATCGCTGG
TGCCCACTGGGGAGTCCTAGCGGGCGTAGCGTATTTCTCCATGGCGGGCAACTGGGCGAAGGTCCTGGTG
GTGCTGTTGCTGTTTGCCGGCGTCGATGCCAAAACCTACACCACCGGGGGAAATCTTGCTTCGGGCGCGG
CTGGACTCACCAGCCTCTTCAGTCCGGGCGCCCGGCAGAGTGTCCAGCTGATCA

>1436_S58_L001_R1_001.fastq_259_1a_5
CCCCAACAGCAGCGCTAGTAACGGCTCAGCTACTCAGGGTCCCGCAAGCCATCATGGACATGATCGCTGG
TGCCCACTGGGGAGTCCTAGCGGGCGTAGCGTATTTCTCCATGGCGGGCAACTGGGCGAAGGTCCTGGTG
GTGCTGTTGCTGTTTGCCGGCGTCGATGCCAGAACCTACACCACCGGGGGAAATCTTGCTTGGGGCGCGG
CTAGACTCACCAGCCTCTTCAGTCCGGGCGCCCGGCAGAATGTCCAGCTGATCA

>1436_S58_L001_R1_001.fastq_260_1a_5
CCCCAACAGCAGCGCTAGTAACGGCTCAGCTACTCAGGGTCCCGCAAGCCATCTTGGACATGATCGCTGG
TGCCCACTGGGGAGTCCTAGCGGGCGTAGCGTATTTCTCCATGGCGGGCAACTGGACGAAGGTCCTGGTG
GTGCTGTTGCTGTTTGCCGGCGTCGATGCCAAAACCTACACCACCGGGGGAAATCTTGCTTCGGGCGCGG
CTGGACTCACCAGCCTCTTCAGTCCGGGCGCCCGGCAGAATGTCCAGCTGATCA

>1436_S58_L001_R1_001.fastq_261_1a_5
CCCCAACAGCAGCGCTAGTAGCGGCTCAGCTACTCAGGGTCCCGCAAGCCATCTTGGACATGATCGCTGG
TGCCCACTGGGGAGTCCTAGCGGGCGTAGCGTATTTCTCCATGGCGGGCAACTGGGCGAAGGTCCTGGTG
GTGCTGTTGCTGTTTGCCGGCGTCGATGCCAAAACCTACACCACCGGGGGAAATCTTGCTTCGGGCGCGG
CTGGACCCACCAGCCTCTTCAGTCCGGGCGCCCGGCAGAATGTCCAGCTGATCA

>1436_S58_L001_R1_001.fastq_262_1a_5
CCCCAACAGCAGCGCTAGTAACGGCTCAGCTACTCAGGGTCCCGCAAGCCATCTTGGACATGATCGCTGG
TGCCCACTGGGGAGTCCTAGCGGGCGTAGCGTATTTCTCCATGGCGGGCAACTGGGCGAAGGTCCTGGTG
GTGCTGTTGCTGTTTGCCGGCGTCGATGCCAGAACCTACACCACCGGGGGAAATCTTGCTTGGGGCGCGT
CTAGACTCACCAGCCTCTTCAGTCCGGGCGCCCGGCAGAATGTCCAGCTGATCA

>1436_S58_L001_R1_001.fastq_263_1a_5
CCCCGACAGCAGCGCTAGTAGCGGCTCAGCTACTCAGGGTCCCGCAAGCCATCTTGGACATGATCGCTGG
TGCCCACTGGGGAGTCCTAGCGGGCGTAGCGTATTTCTCCATGGCGGGCAACTGGGCGAAGGTCCTGGTG
GTGCTGTTGCTGTTTGCCGGCGTCGATGCCAGAACCTACACCACCGGGGGAAATCTTGCTTGGGGCGCGG
CTAGACTCACCAGCCTCTTCAGTCCGGGCGCCCGGCAGAAAGTCCAGCTGATCA

>1436_S58_L001_R1_001.fastq_264_1a_5
CCCCAACAGCAGCGCTAGTAACGGCTCAGCTACTCAGGGTCCCGCAAGCCATCTTGGACATGATCGCTGG
TGCCCACTGGGGAGTCCTAGCGGGCGTAGCGTATTTCTCCATGGCGGGCAACTGGGCGAAGGTCCTGGTG
GTGCTGTTGCTGTTTGCCGGCGTCGATGCCAAAACCTACACCACTGGGGGAAATCTTGCTTCGGGCGCGG
CTGGACTCACCAGCCTCTTCAGTCCGGGCGCCCGGCAGAATGTCCAGCTGATCA

>1436_S58_L001_R1_001.fastq_265_1a_5
CCCCAACAGCAGCGCTAGTAGCGGCTCAGCTACTCAGGGTCCCGCAAGCCATCTTGGACATGATCGCTGG
TGCCCACTGGGGAGTCCTAGCGGGCGTAGCGTATTTCTCCATGGCGGGCAACTGGGCGAAGGTCCTGGTG
GTGCTGTTGCTGTTTGCCGGCGTTGATGCCAAAACCTACACCACCGGGGGAAATCTTGCTTCGGGCGCGG
CTGGACTCACCAGCCTCTTCAGTCCGGGCGCCCGGCAGAATGTCCAGCTGATCA

>1436_S58_L001_R1_001.fastq_266_1a_5
CCCCAACAGCAGCGCTAGTAGCGGCTCAGCTACTCAGGGTCCCGCAAGCCATCTTGGACATGATCGCTGG
TGCCCACTGGGGAGTCCTAGCGGGCGTAGCGTATTTCTCCATGGTGGGCAACTGGGCGAAGGTCCTGGTG
GTGCTGTTGCTGTTTGCCGGCGTCGATGCCAGAACCTACACCACCGGGGGAAATCTTGCTTGGGGCGCGT
CTAGAATCACCAGCCTCTTCAGTCCGGACGCCCGGCAGAATGTCCAGCTGATCA

>1436_S58_L001_R1_001.fastq_267_1a_5
CCCCAACAGCAGCGCTAGTAACGGCTCAGCTACTCAGGGTCCCGCAAGCCATCTTGGACATGATCGCTGG
TGCCCACTGGGGAGTCCTAGCGGGCGTAGCGTATTTCTCCATGGCGGGCAACTGGGCGAAGGTCCTGGTG
GTGCTGTTGCTGTTTGCCGGCGTCGATGCCAAAACCTACACCACCGGGGGAAATCTTGCTTCGGGCGCGG
CTGGACTCACCATCCTCTTCAGTCCGGGCGCCCGGCAGAATGTCCAGCTGATCA

>1436_S58_L001_R1_001.fastq_268_1a_5
CCCCAACAGCAGCGCTAGTAACGGCTCAGCTACTCAGGGTCCCGCAAGTCATCTTGGACATGATCGCTGG
TGCCCACTGGGGAGTCCTAGCGGGCGTAGCGTATTTCTCCATGGCGGGCAACTGGGCGAAGGTCCTGGTG
GTGCTGTTGCTGTTTGCCGGCGTCGATGCCAAAACCTACACCACCGGGGGAAATCTTGCTTCGGGCGCGG
CTGGACTCACCAGCCTCTTCAGTCCGGGCGCCCGGCAGAATGTCCAGCTGATCA

>1436_S58_L001_R1_001.fastq_269_1a_5
CCCCAACAGCAGCGCTAGTAACGGCTCAGCTACTCAGGGTCCCGCAAGCCATCATGGACATGATCGCTGG
TGCCCACTGGGGAGTCCTAGCGGGCGTAGCGTATTTCTCCATGGCGGGCAACTGGACGAAGGTCCTGGTG
GTGCTGTTGCTGTTTGCCAGCGTCGATGCCAAAACCTACACCACCGGGGGAAATCTTGCTTCGGGCGCGG
CTGGACTCACCAGCCTCTTCAGTCCGGGCGCCCGGCAGAATGTCCAGCTGATCA

>1436_S58_L001_R1_001.fastq_270_1a_5
CCCCAACAGCAGCGCTAGTAACGGCTCAGCTACTCAGGGTCCCGCAAGCCATCTTGGACATGATCGCTGG
TGCCCACTGGGGAGTCCTAGCGGGCGTAGCGTATTTCTCCATGGCGGGCAACTGGGCGAAGGTCCTGGTG
GTGCTGTTGCTGTTTGCCGGCGTCGATACCAAAACCTACACCACCGGGGGAAATCTTGCTTCGGGCGCGG
CTGGACTCACCAGCCTCTTCAGTCCGGGCGCCCGGCAGAATGTCCAGCTGATCA

>1436_S58_L001_R1_001.fastq_271_1a_5
CCCCAACAGCAGCGCTAGTAGCGGCTCAGCTACTCAGGGCCCCGCAAGCCATCTTGGACATGATCGCTGG
TGCCCACTGGGGAGTCCTAGCGGGCCTAGCGTATTTCTCCATGGTGGGCAACTGGGCGAAGGTCCTGGTG
GTGCTGTTGCTGTTTGCCGGCGTCGATGCCAGAACCTACACCACCGGGGGAAATCTTGCTTGGGGCGCGG
CTAGACTCACCAGCCTCTTCAGTCCGGGCGCCCGGCAGAAAGTCCAGCTGATCA

>1436_S58_L001_R1_001.fastq_272_1a_5
CCCCAACAGCAGCGCTAGTAGCGGCTCAGCTACTCAGGGTCCCGCAAGCCATCTTGGACATGATCGCTGG
TGCCCACTGGGGAGTCCTAGCGGGCGTAGCGTATTTCTCCATGGCGGGCAACTGGGCGAAGGTCCTGGTG
GTGCTGTTGCTGTTTGCCGGCGTCGATGCCAGAACCTACACCACCGGGGGAAATCTTGCTTGGGGCGCAG
CTAGACTCACCAGCCTCTTCAGTCCGGGCGCCCGGCAGAAAGTCCAGCTGATCA

>1436_S58_L001_R1_001.fastq_273_1a_5
CCCCAACAGCAGCGCTAGTAACGGCTCAGCTACTCAGGGTCCCGCAAGCCATCATGGACATGATCGCTGG
TGCCCACTGGGGAGTCCTAGCGGGCGTAGCGTATTTCTCCATGGCGGGCAACTGGGCGAAGGTCCTGGTG
GTGCTGTTGCTGTTTGCCGGCGTCGATGCCAAAACCTACACCACCGGGGGAAATCTTGCTTCGGGCGCGG
CTGGACTCACCAGCCTCTTCAGTCCGGGCGCCCGGCAGAAAGTCCAGCTGATCA

>1436_S58_L001_R1_001.fastq_274_1a_5
CCCCAACAGCAGCGCTAGTAACGGCTCAGCTACTCAGGGTCCCGCAAGCCATCTTGGACATGATCGCTGG
TGCCCACTGGGGAGTCCTAGCGGGCGTAGCGTATTTCTCCATGGCGGGCAACTGGGCGAAGGTCCTGGTG
GTGCTGTTGCTGTTTGCCGGCGTCGATGCCAAAACCTACACCACCGGGGGAAATCTTGCTTCGGGCGCGG
CTGGACTCACCAGCCTCTTCAGTCCGGGCGCCCGGTAGAATGTCCAGCTGATCA

>1436_S58_L001_R1_001.fastq_275_1a_5
CCCCAACAGCAGCGCTAGTAACGGCTCAGCTACTCAGGGTCCCGCAAGCCATCTCGGACATGATCGCTGG
TGCCCACTGGGGAGTCCTAGCGGGCGTAGCGTATTTCTCCATGGCGGGCAACTGGGCGAAGGTCCTGGTG
GTGCTGTTGCTGTTTGCCGGCGTCGATGCCAAAACCTACACCACCGGGGGAAATCTTGCTTCGGGCGCGG
CTGGACTCACCAGCCTCTTCAGTCCGGGCGCCCGGCAGAATGTCCAGCTGATCA

>1436_S58_L001_R1_001.fastq_276_1a_5
CCCCAACAGCAGCGCTAGTAACGGCTCAGCTACTCAGGGTCCCGCAAGCCATCTTGGACATGATCGCTGG
TGCCCACTGGGGAGTCCTAGCGGGCGTAGCGTATTTCTCCATGGCGGGCAACTGGGCGAAGGTCCTGGTG
GTGCTGTTGCTGTTTGCCGGCGTCGATGCCGAAACCTACACCACCGGGGGAAATCTTGCTTCGGGCGCGG
CTGGACTCACCAGCCTCTTCAGTCCGGGCGCCCGGCAGAATGTCCAGCTGATCA

>1436_S58_L001_R1_001.fastq_277_1a_5
CCCCAACAGCAGCGCTAGTAACGGCTCAGCTACTCAGGGTCCCGCAAGCCATCTTGGACATGATCGCTGG
TGCCCACTGGGGAGTCCTAGCGGGCGTAGCGTATTTCTCCATGGCGGGCAACTGGGCGAAGGTCCTGGTG
GTGCTGTTGCTGTTTGCCGGCGTCGATGCCAAAACCTACACCACCAGGGGAAATCTTGCTTCGGGCGCGG
CTGGACTCACCAGCCTCTTCAGTCCGGGCGCCCGGCAGAATGTCCAGCTGATCA

>1436_S58_L001_R1_001.fastq_278_1a_5
CCCCAACAGCAGCGCTAGTAGCGGCTCAGCTACTCAGGGTCCCGCAAGCCATCTTGGACATGATCGCTGG
TGCCCACTGGGGAGTCCTAGCGGGCGTAGCGTATTTCTCCATGGCGGGCAACTGGGCGAAGGTCCTGGTG
GTGCTGTTGCTGTTTGCCGGCGTCGATGCCAAAACCTACACCACCGGGGGAAATCTTGCTTGGGGCGCGT
CTAGAATCACCAGCCTCTTCAGTCCGGGCGCCCGGCAGAATGTCCAGCTGATCA

>1436_S58_L001_R1_001.fastq_279_1a_5
CCCCAACAGCAGCGCTAGTAACGGCTCAGCTACTCAGGGTCCCGCAAGCCATCTTGGACATGATCGCTGG
TGCCCACTGGGGAGTCCTAGCGGGCGTAGCGTATTTCTCCATGGCGGGCAACTGGGCGAAGGTCCTGGTG
GTGCCGTTGCTGTTTGCCGGCGTCGATGCCAAAACCTACACCACCGGGGGAAATCTTGCTTCGGGCGCGG
CTGGACTCACCAGCCTCTTCAGTCCGGGCGCCCGGCAGAATGTCCAGCTGATCA

>1436_S58_L001_R1_001.fastq_280_1a_5
CCCCAACGGCAGCGCTAGTAACGGCTCAGCTACTCAGGGTCCCGCAAGCCATCTTGGACATGATCGCTGG
TGCCCACTGGGGAGTCCTAGCGGGCGTAGCGTATTTCTCCATGGCGGGCAACTGGGCGAAGGTCCTGGTG
GTGCTGTTGCTGTTTGCCGGCGTCGATGCCAAAACCTACACCACCGGGGGAAATCTTGCTTCGGGCGCGG
CTGGACTCACCAGCCTCTTCAGTCCGGGCGCCCGGCAGAATGTCCAGCTGATCA

>1436_S58_L001_R1_001.fastq_281_1a_5
CCCCAACAGCAGCGCTAGTAGCGGCTCAGCTACTCAGGGCCCCGCAAGCCATCTTGGACATGATCGCTGG
TGCCCACTGGGGAGTCCTAGCGGGCGTAGCGTATTTCTCCATGGCGGGCAACTGGGCGAAGGTCCTGGTG
GTGCTGTTGCTGTTTGCCGGCGTCGATGCCAAAACCTACACCACCGGGGGAAATCTTGCTTCGGGCGCGG
CTGGACTCACCAGCCTCTTCAGTCCGGGCGCCCGGCAGAATGTCCAGCTGATCA

>1436_S58_L001_R1_001.fastq_282_1a_5
CCCCAACAGCAGCGCTAGTAACGGCTCAGCTACTCAGGGTCCCGCAAGCCATCTTGGACATGATCGCTGG
TGCCCACTGGGGAGTCCTAGCGGGCGTAGCGTATTTCTCCATGACGGGCAACTGGGCGAAGGTCCTGGTG
GTGCTGTTGCTGTTTGCCGGCGTCGATGCCAAAACCTACACCACCGGGGGAAATCTTGCTTCGGGCGCGG
CTGGACTCACCAGCCTCTTCAGTCCGGGCGCCCGGCAGAATGTCCAGCTGATCA

>1436_S58_L001_R1_001.fastq_283_1a_5
CCCCGACAGCAGCGCTAGTAGCGGCTCAGCTACTCAGGGTCCCGCAAGCCATCTTGGACATGATCGCTGG
TGCCCACTGGGGAGTCCTAGCGGGCATAGCGTATTTCTCCATGGTGGGCAACTGGGCGAAGGTCCTGGTG
GTGCTGTTGCTGTTTGCCGGCGTCGATGCCAGAACCTACACCACCGGGGGAAATCTTGCTTGGGGCGCGG
CTAGACTCACCAGCCTCTTCAGCCCGGGCGCCCGGCAGAAGGTCCAGCTGATCA

>1436_S58_L001_R1_001.fastq_284_1a_5
CCCCAACAGCAGCGCTAGTAACGGCTCAGCTACTCAGGGTCCCGCAAGCCATCTTGGACATGATCGCTGG
TGCCCACTGGGGAGTCCTAGCGGGCGTAGCGTATTTCTCCATGGCGGGCAACTGGGCGAAGGTCCTGGTG
GTGCTGTTGCTGTTTGCCGGCGTCGATGCCAAAACCTACACCACCGGGGGAAATCTTGCTTGGGGCGCGG
CTAGACTCACCAGCCTCTTCAGTCCGGGCGCCCGGCAGAAGGTCCAGCTGATCA

>1436_S58_L001_R1_001.fastq_285_1a_5
CCCCAACAGCAGCGCTAGTAGCGGCTCAGCTACTCAGGGTCCCGCAAGCCATCTTGGACATGATCGCTGG
TGCCCACTGGGGAGTCCTAGCGGGCGTAGCATATTTCTCCATGGCGGGCAACTGGGCGAAGGTCCTGGTG
GTGCTGTTGCTGTTTGCCGGCGTCGATGCCAGAACCTACACCACCGGGGGAAATCTTGCTTGGGGCGCGG
CTAGACTCACCAGCCTCTTCAGTCCGGGCGCCCGGCAGAAGGTCCAGCTGATCA

>1436_S58_L001_R1_001.fastq_286_1a_5
CCCCAACAGCAGCGCTAGTAACGGCTCAGCTACTCAGGGTCCCGCAAGCCATCTTGGACATGATCGCTGG
TGCCCACTGGGGAGTCCTAGCGGGCGTAGCGTGTTTCTCCATGGCGGGCAACTGGGCGAAGGTCCTGGTG
GTGCTGTTGCTGTTTGCCGGCGTCGATGCCAAAACCTACACCACCGGGGGAAATCTTGCTTCGGGCGCGG
CTGGACTCACCAGCCTCTTCAGTCCGGGCGCCCGGCAGAATGTCCAGCTGATCA

>1436_S58_L001_R1_001.fastq_287_1a_5
CCCCAACAGCAGCGCTAGTAGCGGCTCAGCTACTCAGGGTCCCGCAAGCCATCTTGGACATGATCGCTGG
TGCCCACTGGGGAGTCCTAGCGGGCCTAGCGTATTTCTCCATGGTGGGCAACTGGGCGAAGGTCCTGGTG
GTGCTGTTGCTGTTTGCCGGCGTCGATGCCAGAACCTACACCACCGGGGGAAATCTTGCTTCGGGCGCGG
CTGGACTCACCAGCCTCTTCAGTCCGGGCGCCCGGCAGAATGTCCAGCTGATCA

>1436_S58_L001_R1_001.fastq_288_1a_5
CCCCAACAGCAGCGCTAGTAGCGGCTCAGCTACTCAGGGTCCCGCAAGCCATCTTGGACATGATCGCTGG
TGCCCACTGGGGAGTCCTAGCGGGCGTAGCGTATTCCTCCATGGCGGGCAACTGGGCGAAGGTCCTGGTG
GTGCTGTTGCTGTTTGCCGGCGTCGATGCCAGAACCTACACCACCGGGGGAAATCTTGCTTGGGGCGCGG
CTAGACTCACCAGCCTCTTCAGTCCGGGCGCCCGGCAGAAAGTCCAGCTGATCA

>1436_S58_L001_R1_001.fastq_289_1a_5
CCCCAACAGCAGCGCTAGTAACGGCTCAGCTACTCAGGGTCCCGCAAGCCATCTTGGACATGATCGCTGG
TGCCCACTGGGGAGTCCTAGCGGGCGTAGCGTATTTCTCCATGGCGGGCAACTGGGCGAAGGTCCTGGTG
GTGCTGTTGCTGTTTGCCGGCGTCGATGCCAAAACCTACACCACCGGGGGAAATCTTGCTTCGGGCGCGG
CTGGACTCACCAGCCTCTTCAGTCCGGGCGTCCGGCAGAATGTCCAGCTGATCA

>1436_S58_L001_R1_001.fastq_290_1a_5
CCCCAACAGCAGCGCTAGTAACGGCTCAGCTACTCAGGGTCCCGCAAGCCATCTTGGACATGATCGCTGG
TGCCCACTGGGGAGTCCTAGCGGGCGTAGCGTATTTCTCCATGGCGGGCAACTGGGCGAAGGTCCTGGTG
GTGCTGTTGCTGTTTGCCGGTGTCGATGCCAAAACCTACACCACCGGGGGAAATCTTGCTTCGGGCGCGG
CTGGACTCACCAGCCTCTTCAGTCCGGGCGCCCGGCAGAATGTCCAGCTGATCA

>1436_S58_L001_R1_001.fastq_291_1a_5
CCCCAACAGCAGCGCTAGTAACGGCTCAGCTACTCAGGGTCCCGCAAGCCATCTTGGACATGATCGCTGG
TGCCCACTGGGGAGTCCTAGCGGGCGTAGCGTATTTCTCCATGGTGGGCAACTGGGCGAAGGTCCTGGTG
GTGCTGTTGCCGTTTGCCGGCGTCGATGCCAGAACCTACACCACCGGGGGAAATCTTGCTTGGGGCGCGT
CTAGAATCACCAGCCTCTTCAGTCCGGGCGCCCGGCAGAATGTCCAGCTGATCA

>1436_S58_L001_R1_001.fastq_292_1a_5
CCCCAACAGCAGCGCTAGTAACGGCTCAGCTACTCAGGGTCCCGCAAGCCATCTTGGACATGATCGCTGG
TGCCCACTGGGGAGTCCTAGCGGGCGTAGCGTATTTCTCCATGGCGGGCAACTGGGCGAAGGTCCTGGTG
GTGCTGTTGCTGTTTGCCGGCGTCGATGCCAAAACCTACACCCCCGGGGGAAATCTTGCTTCGGGCGCGG
CTGGACTCACCAGCCTCTTCAGTCCGGGCGCCCGGCAGAATGTCCAGCTGATCA

>1436_S58_L001_R1_001.fastq_293_1a_5
CCCCAACAGCAGCGCTAGTAACGGCTCAGCTACTCAGGGTCCCGCAAGCCATCTTGGACGTGATCGCTGG
TGCCCACTGGGGAGTCCTAGCGGGCGTAGCGTATTTCTCCATGGCGGGCAACTGGGCGAAGGTCCTGGTG
GTGCTGTTGCTGTTTGCCGGCGTCGATGCCAAAACCTACACCACCGGGGGAAATCTTGCTTCGGGCGCGG
CTGGACTCACCAGCCTCTTCAGTCCGGGCGCCCGGCAGAATGTCCAGCTGATCA

>1436_S58_L001_R1_001.fastq_294_1a_5
CCCCAACAGCAGCGCTAGTAACGGCTCAGCTACTCAGGGTCCCGCAAGCCATCTTGGACATGATCGCTGG
TGCCCACTGGGGAGTCCTAGCGGGCGTAGCGTATTTCTCCATGGTGGGCAACTGGGCGAAGGTCCTGGTG
GTGCTGTTGCTGTTTGCCGGCGTCGATGCCAGAACCTACACCACCGGGGGAAATCTTGCTTGGGGCGCGT
CTAGAATCACTAGCCTCTTCAGTCCGGGCGCCCGGCAGAATGTCCAGCTGATCA

>1436_S58_L001_R1_001.fastq_295_1a_5
CCCCAACAGCAGCGCTAGTAACGGCTCAGCTACTCAGGGTCCCGCAAGCCATCTTGGACATGATCGCTGG
TGCCCACTGGGGAGTCCTAGCGGGCGTAGCGTATTTCTCCATGGCGGGCAACTGGGCGAAGGTCCTGGTG
GTGCTGTTGCTGTTTGCCGGCGTCGATGCCAAAACCTACACCACCGGGGGAAATCTTGCTTCGGGCGCGG
CTGGACTCACTAGCCTCTTCAGTCCGGGCGCCCGGCAGAATGTCCAGCTGATCA
