# Supplementary material for: HCV transmission in high-risk communities in Bulgaria
Source: PLoS One. 2019 Mar 5;14(3):e0212350. doi: 10.1371/journal.pone.0212350 (PMC6400337; doi:10.1371/journal.pone.0212350)
Supplement: S1 File — (ZIP) [file pone.0212350.s002.zip › 1438_S50_L001_R1_001.fastq_3a.fas]

>1438_S50_L001_R1_001.fastq_1_3a_1
CCCCCGCTGTAGGTATGGTGGTGGCGCATGTCTTGCGGTTGCCCCAGACCTTGTTCGACATAATAGCCGG
GGCCCATTGGGGCATCTTGGCGGGCCTAGCCTATTACTCCATGCAGGGCAATTGGGCTAAGGTCGCTATC
ATCATGGTTATGTTTTCAGGGGTCGATGCCGAAACATATATCTCCGGTGGCACTGCAGCTCGCACCACCA
ACGCTTTTACTAGGCTTTTTGATGTGGGCGCCCGACAGAAACTGCAGCTGGTCA

>1438_S50_L001_R1_001.fastq_2_3a_1
CCCCCGCTGTGGGTATGGTGGTGGCGCATGTCTTGCGGTTGCCCCAGACCTTGTTCGACATAATAGCCGG
GGCCCATTGGGGCATCTTGGCGGGCCTGGCCTATTACTCCATGCAGGGCAATTGGGCTAAGGTCGCTATC
ATCATGGTTATGTTTTCAGGGGTCGATGCCGGAACACGTATCACCGGTGGCACGGCAGCTCACACCGCCA
GCACTTTCGCTGGCCTTTTTAGCATGGGCCCCAAGCAGAACCTGCAGCTGGTCA

>1438_S50_L001_R1_001.fastq_3_3a_1
CCCCCGCTGTGGGTATGGTGGTGGCGCATGTCTTGCGGTTGCCCCAGACCTTGTTCGACATAATAGCCGG
GGCCCATTGGGGCATCTTGGCGGGCCTGGCCTATTACTCCATGCAGGGCAATTGGGCTAAGGTCGCTATC
ATCATGGTTATGTTTTCAGGGGTCGATGCCGGAACACGTATCACCGGTGGCACGGCAGCTCATACCGCCA
GCACTTTTGCTGGCCTTCTTAGCATGGGCCCCAAGCAGAACCTGCAGCTGGTCA

>1438_S50_L001_R1_001.fastq_4_3a_1
GCCCCGCTGTGGGTATGGTGGTGGCGCACGTCTTGCGGTTGCCCCAGACCTTGTTTGACATAATAGCTGG
GGCCCATTGGGGCATCTTAGCGGGCCTAGCCTATTACTCCATGCAGGGCAATTGGGCTAAGGTCGCTATC
ATCATGGTTATGTTTTCAGGGGTCGATGCTAACACATATGTCACCGGTGGCAGTGTAGCTCATAGCGCCC
GCGCTTTTACTAGCATTTTTAATAGGGGCGCCAAGCAGAACTTACAGCTGATTA

>1438_S50_L001_R1_001.fastq_5_3a_1
CCCCCGCTGTGGGTATGGTGGTGGCGCATGTTTTGCGGCTGCCCCAGACCTTGTTCGACATAATAGCCGG
GGCCCATTGGGGCATCTTGGCGGGCCTAGCCTATTACTCCATGCAGGGTAATTGGGCTAAGGTCGCTATC
ATCATGGTTATGTTTTCAGGGGTCGATGCCGGAACACGTATCACCGGTGGCACGGCAGCTCACACCGCCA
GCACTTTCGCTGGCCTTTTTAGCATGGGCCCCAAGCAGAACCTGCAGCTGGTCA

>1438_S50_L001_R1_001.fastq_6_3a_1
CCCCCGCTGTAGGTATGGTGGTGGCGCATGTCTTGCGGTTGCCCCAGACCTTGTTCGACATAATAGCTGG
GGCCCATTGGGGCATCTTGGCGGGCCTAGCCTATTACTCCATGCAGGGTAATTGGGCTAAGGTCGCTATC
ATCATGGTTATGTTTTCAGGGGTCGATGCCAGCACATATGTCACCGGTGGCAGTGCAGCTCATAACGCCC
GCACTTTTGCTGGCATTTTTAGTAGGGGTGCCAAGCAGAACTTACAGCTGATTA

>1438_S50_L001_R1_001.fastq_7_3a_1
CCCCCGCTGTGGGTATGGTGGTGGCGCACGTCTTGCGGTTGCCCCAGACCTTGTTCGACATAATAGCTGG
GGCCCATTGGGGCATCTTGGCGGGCCTAGCCTATTACTCCATGCAGGGCAATTGGGCTAAGGTCGCTATC
ATCATGGTTATGTTTTCAGGGGTCGATGCCAGCACATATGTCACCGGTGGCAGTGCAGCTCATAGCGTCC
GCGCTTTTACTGGCATTTTTAATATGGGCGCCAAGCAGAACTTGCAGCTGATTA

>1438_S50_L001_R1_001.fastq_8_3a_1
CCCCCGCTGTGGGTATGGTGGTGGCGCATGTTTTGCGGCTGCCCCAGACCTTGTTCGACATAATAGCCGG
GGCCCATTGGGGCATCTTGGCGGGCCTAGCCTATTACTCCATGCAGGGCAATTGGGCTAAGGTCGCTATC
ATCATGGTTATGTTCTCAGGGGTCGATGCCGAAACATACATATCCGGTGGCACTGCAGCTCGTACCACCA
ACGCTTTTGCTAGGCTTTTTGATGTCGGCGCCCGACAGAAACTGCAGCTGGTCA

>1438_S50_L001_R1_001.fastq_9_3a_1
CCCCCGCTGTGGGTATGGTGGTGGCGCATGTTTTGCGGCTGCCCCAGACCTTGTTCGACATAATAGTTGG
GGCCCATTGGGGCATCTTGGCGGGCCTAGCCTATTACTCCATGCAGGGCAATTGGGCTAAGGTCGCTATC
ATCATGGTTATGTTTTCAGGGGTCGATGCCGAAACATACATCTCCGGTGGCACTGCAGCTCGTACCACCA
ACGCCTTTACTAGGCTTTTTGATGTCGGCGCCCGACAGAAACTGCAGCTGGTCA

>1438_S50_L001_R1_001.fastq_10_3a_1
CCCCCGCTGTGGGTATGGTGGTGGCGCATGTCTTGCGGTTGCCCCAGACCTTGTTCGACATAATAGCCGG
GGCCCATTGGGGCATCTTGGCGGGCCTGGCCTATTACTCCATGCAGGGCAATTGGGCCAAGGTCGCTATC
ATCATGGTTATGTTCTCAGGGGTCGATGCCGGAACACGTATCACCGGTGGCACAGTAGCTCATACCGCCA
GCACTTTCGCTGGCCTTTTTAGCATGGGCCCCAAGCAGAACCTGCAGCTGATCA

>1438_S50_L001_R1_001.fastq_11_3a_1
CCCCCGCTGTGGGTATGGTGGTGGCGCACGTCTTGCGGTTGCCCCAGACCTTGTTCGACATAATAGCTGG
GGCCCATTGGGGCATCTTGGCGGGCCTAGCCTATTACTCCATGCAGGGCAATTGGGCTAAGGTCGCTATC
ACCATGGTTATGTTTTCAGGGGTCGATGCTAGCACATATGTCACCGGTGGTAGTGCAGCTCATAACGCCC
GCACTTTTGCTGGCATTTTTAGTAGGGGTGCCAAGCAGAACTTACAGCTGATTA

>1438_S50_L001_R1_001.fastq_12_3a_1
CCCCCGCTGTGGGTATGGTGGTGGCGCATGTTTTGCGGCTGCCCCAGACCTTGTTTGACATAATAGCCGG
GGCCCATTGGGGCATCTTGGCGGGCCTGGCCTATTATTCCATGCAGGGCAATTGGGCTAAGGTCGCTATC
ATCATGGTTATGTTTTCAGGGGTCGATGCCGGAACACGTATCACCGGTGGCACGGCAGCTCACACCGCCA
GCACTTTCGCTGGCCTTTTTAGCATGGGCCCCAAGCAGAACCTGCAGCTGGTCA

>1438_S50_L001_R1_001.fastq_13_3a_1
CCCCCGCTGTAGGTATGGTGGTTGCGCATGTCTTGCGGTTGCCCCAGACCTTGTTCGACATAATAGCTGG
GGCCCATTGGGGCATCTTGGCGGGCCTAGCCTATTACTCCATGCAGGGTAATTGGGCTAAGGTCGCTATC
ATCATGGTTATGTTTTCAGGGGTCGATGCCAGCACATATGTCACCGGTGGCAGTGCAGCTCATAACGCCC
GCACTTTTGCTGGCATTTTTAGTAGGGGTGCCAAGCAGAACTTGCAGCTGATTA

>1438_S50_L001_R1_001.fastq_14_3a_1
CCCCCGCTGTAGGTATGGTGGTGGCGCAGGTCCTGCGGATGCCCCAGACCTTGTTCGACATAATAGCTGG
GGCCCATTGGGGCATCTTGGCGGGCCTAGCCTATTACTCCATGCAGGGCAATTGGGCTAAGGTCGCTATC
ATCATGGTTATGTTTTCCGGGGTCGATGCTAACACATATATCACCGGTGGCAGTGTAGCTCATAGCGCCC
GCGCTTTTACTAGCATTTTTAATAGGGGCGCTAAGCAGAACCTCCAGCTGATTA

>1438_S50_L001_R1_001.fastq_15_3a_1
CCCCCGCTGTGGGTATGGTGGTGGCGCATGTCTTGCGGTTGCCCCAGACCTTGTTCGACATAATAGCCGG
GGCCCATTGGGGCATCTTGGCGGGCCTGGCCTATTACTCCATGCAGGGCAATTGGGCTAAGGTCGCCATC
ATCATGGTTATGTTTTCAGGGGTCGATGCCGGAACACGTATCACCGGTGGCACGGCAGCCCATACCGCCA
GCACTTTCGCTGGCCTTTTTAGCATGGGCCCCAAGCAGAACCTGCAGCTGGTCA

>1438_S50_L001_R1_001.fastq_16_3a_1
CCCCCGCTGTGGGTATGGTGGTGGCGCATGTCTTGCGGTTGCCCCAGACCTTGTTTGACATAATAGCCGG
GGCCCATTGGGGCATCTTGGCGGGCCTAGCCTATTACTCCATGCAGGGCAATTGGGCTAAGGTCGCTATC
ATCATGGTTATGTTTTCAGGGGTCGATGCCGAAACATACATCTCCGGTGGCACTGCAGCTCGTACCACCA
ACGCTTTTACCAGGCTTTTTGATGTGGGCGCCCGACAGAAACTGCAGCTGGTCA

>1438_S50_L001_R1_001.fastq_17_3a_1
CCCCCGCTGTGGGTATGGTGGTGGCGCATGTCTTGCGGTTGCCCCAGACCTTGTTCGACATAATAGCCGG
GGCCCATTGGGGCATCTTGGCGGGCCTGGCCTATTACTCCATGCAGGGCAATTGGGCTAAGGTCGCTATC
ATCATGGTTATGTTTTCAGGGGTCGATGCCGAAACATACATCTCCGGTGGCACTGCAGCTCGTACCACCA
ACGCTTTTGCCAGGCTTTTTGATGAGGGCGCCCGACAGAAACTGCAGCTGGTCA
