# Supplementary material for: HCV transmission in high-risk communities in Bulgaria
Source: PLoS One. 2019 Mar 5;14(3):e0212350. doi: 10.1371/journal.pone.0212350 (PMC6400337; doi:10.1371/journal.pone.0212350)
Supplement: S1 File — (ZIP) [file pone.0212350.s002.zip › 1438_S50_L001_R1_001.fastq_4d_freq5.fas]

>1438_S50_L001_R1_001.fastq_1_4d_3469
GCCCCACTGCGACGCTGGTCCTCGCCCAGCTTATGAGGATCCCAAGCGCCATGGTTGACCTGCTCGCAGG
CGGCCATTGGGGCATTCTGGTTGGCATAGCGTACTTCAGCATGCAAGCTAATTGGGCCAAGGTTATCCTG
GTCCTGTTTCTCTTTGCTGGAGTCGACGCTGACACCCACGTCACCGGGGGCAGCGCAGGACGGACCGCAT
CTGGCCTTGCCAACCTGTTCACGTCGGGTGCCCGCCAGAACATACAGCTCATCA

>1438_S50_L001_R1_001.fastq_2_4d_745
GCCCCACTGCGACGCTGGTCCTCGCCCAGCTTATGAGGATCCCAAGCGCCATGGTTGACCTGCTCGCAGG
CGGCCATTGGGGCATTCTGGTTGGCATAGCGTACTTCAGCATGCAAGCTAATTGGGCCAAGGTTATCCTG
GTCCTGTTTCTCTTTGCTGGAGTCGACGCTGACACCCGCGTCACCGGGGGCAGCGCAGCACGGACTACAT
CTAGCCTTGCCAACCTGTTCACGTCGGGTGCCCGCCAGAACATACAGCTCATCA

>1438_S50_L001_R1_001.fastq_3_4d_476
GCCCCACTGCGACGCTGGTCCTCGCCCAGCTTATGAGGATCCCAAGCGCCATGGTTGACCTGCTCGCAGG
CGGCCATTGGGGCATTCTGGTTGGCATAGCGTACTTCAGCATGCAAGCTAATTGGGCCAAGGTTATCCTG
GTCCTGTTTCTCTTTGCTGGAGTCGACGCTGACACCCGCGTCACCGGGGGCAGCGTAGGACGGACCACAT
CTAGCCTTGCCAACCTGTTCACGTCGGGTGCCCGCCAGAACATACAGCTCATCA

>1438_S50_L001_R1_001.fastq_4_4d_362
GCCCCACTGCGACGCTGGTCCTCGCCCAGCTTATGAGGATCCCAAGCGCCATGGTTGACCTGCTCGCAGG
CGGCCATTGGGGCATTCTGGTTGGCATAGCGTACTTCAGCATGCAAGCTAATTGGGCCAAGGTTATCCTG
GTCCTGTTTCTCTTTGCTGGAGTCGACGCTGACACCCGCGTCACCGGGGGCAGCGTAGGACGGACTACAT
CTAGCCTTGCCAACCTGTTCACGTCGGGTGCCCGCCAGAACATACAGCTCATCA

>1438_S50_L001_R1_001.fastq_5_4d_289
GCCCCACTGCGACGCTGGTCCTCGCCCAGCTTATGAGGATCCCAAGCGCCATGGTTGACCTGCTCGCAGG
CGGCCATTGGGGCATTCTGGTTGGCATAGCGTACTTCAGCATGCAAGCTAATTGGGCCAAGGTTATCCTG
GTCCTGTTTCTCTTTGCTGGAGTCGACGCTGACACCCGCGTCACCGGGGGCAACGCAGGACGGACCACAT
CTAGCCTTGCCAACCTGTTCACGTCGGGTGCCCGCCAGAACATACAGCTCATCA

>1438_S50_L001_R1_001.fastq_6_4d_120
GCCCCACTGCGACGCTGGTCCTCGCCCAGCTTATGAGGATCCCAAGCGCCATGGTTGACCTGCTCGCAGG
CGGCCATTGGGGCATTCTGGTTGGCATAGCGTACTTCAGCATGCAAGCTAATTGGGCCAAGGTTATCCTG
GTCCTGTTTCTCTTCGCTGGAGTCGACGCTGACACCCACGTCACCGGGGGCAGCGCAGGACGGACCGCAT
CTGGCCTTGCCAACCTGTTCACGTCGGGTGCCCGCCAGAACATACAGCTCATCA

>1438_S50_L001_R1_001.fastq_7_4d_114
GCCCCACTGCGACGCTGGTCCTCGCCCAGCTTATGAGGATCCCAAGCGCCATGGTTGACCTGCTCGCAGG
CGGCCATTGGGGCATTCTGGTTGGCATAGCGTACTTCAGCATGCAAGCTAATTGGGCCAAGGTTATCCTG
GTCCTGTTTCTCTTTGCTGGAGTCGACGCTGACACCCACGTCACCGGGGGCAGCGCAGGACGGACTACAT
CTAGCCTTGCCAACCTGTTCACGTCGGGTGCCCGCCAGAACATACAGCTCATCA

>1438_S50_L001_R1_001.fastq_8_4d_109
GCCCCACTGCGACGCTGGTCCTCGCCCAGCTTATGAGGATCCCAAGCGCCATGGTTGACCTGCTCGCAGG
CGGCCATTGGGGCATTCTGGTTGGCATAGCGTACTTCAGCATGCAAGCTAATTGGGCCAAGGTTATCCTG
GTCTTGTTTCTCTTTGCTGGAGTCGACGCTGACACCCACGTCACCGGGGGCAGCGCAGGACGGACCGCAT
CTGGCCTTGCCAACCTGTTCACGTCGGGTGCCCGCCAGAACATACAGCTCATCA

>1438_S50_L001_R1_001.fastq_9_4d_71
GCCCCACTGCGACGCTGGTCCTCGCCCAGCTTATGAGGATCCCAAGCGCCATGGTTGACCTGCTCGCAGG
CGGCCATTGGGGCATTCTGGTTGGCATAGCGTACTTCAGCATGCAAGCTAATTGGGCCAAGGTTATCCTG
GTCCTGTTTCTCTTTGCTGGAGTCGACGCTGACACCCGCGTCACCGGGGGCAACGCAGGACGGACTACAT
CTAGCCTTGCCAACCTGTTCACGTCGGGTGCCCGCCAGAACATACAGCTCATCA

>1438_S50_L001_R1_001.fastq_10_4d_63
GCCCCACTGCGACGCTGGTCCTCGCCCAGCTTATGAGGATCCCAAGCGCCATGGTTGACCTGCTCGCAGG
CGGCCATTGGGGCATTCTGGTTGGCATAGCGTACTTCAGCATGCAAGCTAATTGGGCCAAGGTTATCCTG
GTCCTGTTTCTCTTTGCTGGAGTCGACGCTGACACCCGCGTCACCGGGGGCAGCGCAGGACGGACCGCAT
CTGGCCTTGCCAACCTGTTCACGTCGGGTGCCCGCCAGAACATACAGCTCATCA

>1438_S50_L001_R1_001.fastq_11_4d_60
GCCCCACTGCGACGCTGGTCCTCGCCCAGCTTATGAGGATCCCAAGCGCCATGGTTGACCTGCTCGCAGG
CGGCCATTGGGGCATTCTGGTTGGCATAGCGTACTTCAGCATGCAAGCTAATTGGGCCAAGGTTATCCTG
GTCCTGTTTCTCTTTGCTGGAGTCGACGCTGACACCCACGTCACCGGGGGCAGCGCAGGACGGACTGCAT
CTGGCCTTGCCAACCTGTTCACGTCGGGTGCCCGCCAGAACATACAGCTCATCA

>1438_S50_L001_R1_001.fastq_12_4d_57
GCCCCACTGCGACGCTGGTCCTCGCCCAGCTTATGAGGATCCCAAGCGCCATGGTTGACCTGCTCGCAGG
CGGCCATTGGGGCATTCTGGTTGGCATAGCGTACTTCAGCATGCAAGCTAATTGGGCCAAGGTTATCCTG
GTCCTGTTTCTCTTTGCTGGAGTCGACGCTGACACCCGCGTCACCGGGGGCAGCGCAGCACGGACTACAT
CTAGCCTTGCCAACCTGTTCACGCCGGGTGCCCGCCAGAACATACAGCTCATCA

>1438_S50_L001_R1_001.fastq_13_4d_55
GCCCCACTGCGACGCTGGTCCTCGCCCAGCTTATGAGGATCCCAAGCGCCATGGTTGACCTGCTCGCAGG
CGGCCATTGGGGCATTCTGGTTGGCATAGCGTACTTCAGCATGCAAGCTAATTGGGCCAAGGTTATCCTG
GTCCTGTTTCTCTTTGCTGGAGTCGACGCTGACACCCACGTCACCGGGGGCAGCGCAGGACGGACCACAT
CTAGCCTTGCCAACCTGTTCACGTCGGGTGCCCGCCAGAACATACAGCTCATCA

>1438_S50_L001_R1_001.fastq_14_4d_52
GCCCCACTGCGACGCTGGTCCTCGCCCAGCTTATGAGGATCCCAAGCGCCATGGTTGACCTGCTCGCAGG
CGGCCATTGGGGCATTCTGGTTGGCATAGCGTACTTCAGCATGCAAGCTAATTGGGCCAAGGTTATCCTG
GTCCTGTTTCTCTTTGCTGGAGTCGACGCTAACACCCGCGTCACCGGGGGCAACGCAGGACGGACCACAT
CTAGCCTTGCCAACCTGTTCACGTCGGGTGCCCGCCAGAACATACAGCTCATCA

>1438_S50_L001_R1_001.fastq_15_4d_49
GCCCCACTGCGACGCTGGTCCTCGCCCAGCTTATGAGGATCCCAAGCGCCATGGTCGACCTGCTCGCAGG
CGGCCATTGGGGCATTCTGGTTGGCATAGCGTACTTCAGCATGCAAGCTAATTGGGCCAAGGTTATCCTG
GTCCTGTTTCTCTTTGCTGGAGTCGACGCTGACACCCACGTCACCGGGGGCAGCGCAGGACGGACCGCAT
CTGGCCTTGCCAACCTGTTCACGTCGGGTGCCCGCCAGAACATACAGCTCATCA

>1438_S50_L001_R1_001.fastq_16_4d_48
GCCCCACTGCGACGCTGGTCCTCGCCCAGCTTATGAGGATCCCAAGCGCCATGGTTGACCTGCTCGCAGG
CGGCCATTGGGGCATTCTGGTTGGCATAGCGTACTTCAGCATGCAAGCTAATTGGGCCAAGGTTATCCTG
GTCCTGTTTCTCTTTGCTGGAGTCGACGCTGGCACCCACGTCACCGGGGGCAGCGCAGGACGGACCGCAT
CTGGCCTTGCCAACCTGTTCACGTCGGGTGCCCGCCAGAACATACAGCTCATCA

>1438_S50_L001_R1_001.fastq_17_4d_45
GCCCCACTACGACGCTGGTCCTCGCCCAGCTTATGAGGATCCCAAGCGCCATGGTTGACCTGCTCGCAGG
CGGCCATTGGGGCATTCTGGTTGGCATAGCGTACTTCAGCATGCAAGCTAATTGGGCCAAGGTTATCCTG
GTCCTGTTTCTCTTTGCTGGAGTCGACGCTGACACCCACGTCACCGGGGGCAGCGCAGGACGGACCGCAT
CTGGCCTTGCCAACCTGTTCACGTCGGGTGCCCGCCAGAACATACAGCTCATCA

>1438_S50_L001_R1_001.fastq_18_4d_40
GCCCCACTGCGACGCTGGTCCTCGCCCAGCTTATGAGGATCCCAAGCGCCATGGTTGACCTGCTCGCAGG
CGGCCATTGGGGCATTCTGGTTGGCATAGCGTACTTCAGCATGCAAGCTAATTGGGCCAAGGTTATCCTG
GTCCTGTTTCTCTTTGCTGGAGTCGACGCTGACACCCACGTCACCGGGGGCAGCGCAGGACGGACCGCAT
CCGGCCTTGCCAACCTGTTCACGTCGGGTGCCCGCCAGAACATACAGCTCATCA

>1438_S50_L001_R1_001.fastq_19_4d_34
GCCCCACTGCGACGCTGGTCCTCGCCCAGCTTATGAGGATCCCAAGCGCCATGGTTGACCTGCTCGCAGG
CGGCCATTGGGGCATTCTGGTTGGCATAGCGTACTTCAGCATGCAAGCTAATTGGGCCAAGGTTATCCTG
GTCCTGTTTCTCTTTGCTGGAGTCGACGCTGACACCCACGTCACCGGGGGCAGCGCAGGACGGACCGCAT
CTGGCCTTGCCAGCCTGTTCACGTCGGGTGCCCGCCAGAACATACAGCTCATCA

>1438_S50_L001_R1_001.fastq_20_4d_30
GCCCCACTGCGACGCTGGTCCTCGCCCAGCTTATGAGGATCCCAAGCGCCATGGTTGACCTGCTCGCAGG
CGGCCATTGGGGCATTCTGGTTGGCATAGCGTACTTCAGCATGCAAGCTAATTGGGCCAAGGTTATCCTG
GTCCTGTTTCTCTTTGCTGGAGTCGACGCTGACACCCACGTCACCGGGGGCAGCGCAGGGCGGACCGCAT
CTGGCCTTGCCAACCTGTTCACGTCGGGTGCCCGCCAGAACATACAGCTCATCA

>1438_S50_L001_R1_001.fastq_21_4d_30
GCCCCACTGCGACGCTGGTCCTCGCCCAGCTTATGAGGATCCCAAGCGCCATGGTTGACCTGCTCGCAGG
CGGCCATTGGGGCATTCTGGTTGGCATAGCGTACTTCAGCATGCAAGCTAATTGGGCCAAGGTTATCCTG
GTCCTGTTCCTCTTTGCTGGAGTCGACGCTGACACCCACGTCACCGGGGGCAGCGCAGGACGGACCGCAT
CTGGCCTTGCCAACCTGTTCACGTCGGGTGCCCGCCAGAACATACAGCTCATCA

>1438_S50_L001_R1_001.fastq_22_4d_29
GCCCCACTGCGACGCTGGTCCTCGCCCAGCTTATGAGGATCCCAAGCGCCATGGTTGACCTGCTCGCAGG
CGGCCATTGGGGCATTCTGGTTGGCATAGCGTACTTCAGCATGCAAGCTAATTGGGCCAAGGTTATCCTG
GTCCTGTTTCTCTTTGCTGGAGTCGACGCTGACACCCACGTCACCGGGGGCAGCGCAGGACGGACCGCAT
CTGGCCTTGCCAACCTGTTCACGCCGGGTGCCCGCCAGAACATACAGCTCATCA

>1438_S50_L001_R1_001.fastq_23_4d_29
GCCCCACTGCGACGCTGGTCCTCGCCCAGCTTATGAGGATCCCAAGCGCCATGGTTGACCTGCTCGCAGG
CGGCCATTGGGGCATTCTGGTTGGCATAGCGTACTTCAGCATGCAAGCTAATTGGGCCAAGGTCATCCTG
GTCCTGTTTCTCTTTGCTGGAGTCGACGCTGACACCCACGTCACCGGGGGCAGCGCAGGACGGACCGCAT
CTGGCCTTGCCAACCTGTTCACGTCGGGTGCCCGCCAGAACATACAGCTCATCA

>1438_S50_L001_R1_001.fastq_24_4d_28
GCCCCACTGCGACGCTGGTCCTCGCCCAGCTTATGAGGATCCCAAGCGCCATGGTTGACCTGCTCGCAGG
CGGCCATTGGGGCATCCTGGTTGGCATAGCGTACTTCAGCATGCAAGCTAATTGGGCCAAGGTTATCCTG
GTCCTGTTTCTCTTTGCTGGAGTCGACGCTGACACCCACGTCACCGGGGGCAGCGCAGGACGGACCGCAT
CTGGCCTTGCCAACCTGTTCACGTCGGGTGCCCGCCAGAACATACAGCTCATCA

>1438_S50_L001_R1_001.fastq_25_4d_28
GCCCCACTGCGACGCTGGTCCTCGCCCAGCTTATGAGGATCCCAAGCGCCATGGTTGACCTGCTCGCAGG
CGGCCATTGGGGCATTCTGGTTGGCATAGCGTACTTCAGCATGCAAGCTAATTGGGCCAAGGTTATCCTG
GTCCTGTTTCTCTTTGCTGGAGTCGACGCTGACACCCACGTCACCGGGGGCAGCGCAGGACGGACCGCGT
CTGGCCTTGCCAACCTGTTCACGTCGGGTGCCCGCCAGAACATACAGCTCATCA

>1438_S50_L001_R1_001.fastq_26_4d_28
GCCCCACTGCGACGCTGGTCCTCGCCCAGCTTATGAGGATCCCAAGCGCCATGGTTGACCTGCTCGCGGG
CGGCCATTGGGGCATTCTGGTTGGCATAGCGTACTTCAGCATGCAAGCTAATTGGGCCAAGGTTATCCTG
GTCCTGTTTCTCTTTGCTGGAGTCGACGCTGACACCCACGTCACCGGGGGCAGCGCAGGACGGACCGCAT
CTGGCCTTGCCAACCTGTTCACGTCGGGTGCCCGCCAGAACATACAGCTCATCA

>1438_S50_L001_R1_001.fastq_27_4d_26
GCCCCACTGCGACGCTGGTCCTCGCCCAGCTTATGAGGATCCCAAGCGCCATGGTTGACCTGCTCGCAGG
CGGCCATTGGGGCATTCTGGTTGGCATAGCGTACTTCAGCATGCAGGCTAATTGGGCCAAGGTTATCCTG
GTCCTGTTTCTCTTTGCTGGAGTCGACGCTGACACCCACGTCACCGGGGGCAGCGCAGGACGGACCGCAT
CTGGCCTTGCCAACCTGTTCACGTCGGGTGCCCGCCAGAACATACAGCTCATCA

>1438_S50_L001_R1_001.fastq_28_4d_26
GCCCCACTGCGACGCTGGTCCTCGCCCAGCTTATGAGGATCCCAAGCGCCATGGTTGACCTGCTCGCAGG
CGGCCATTGGGGCATTCTGGTTGGCATAGCGTACTTCAGCATGCAAGCTAATTGGGCCAAGGTTATCCTG
GCCCTGTTTCTCTTTGCTGGAGTCGACGCTGACACCCACGTCACCGGGGGCAGCGCAGGACGGACCGCAT
CTGGCCTTGCCAACCTGTTCACGTCGGGTGCCCGCCAGAACATACAGCTCATCA

>1438_S50_L001_R1_001.fastq_29_4d_26
GCCCCACTGCGACGCTGGTCCTCGCCCAGCTTATGAGGATCCCAAGCGCCATGGTTGACCTGCTCGCAGG
CGGCCATTGGGGCATTCTGGTTGGCATAGCGTACTTCAGCATGCAAGCTAATTGGGCCAAGGTTATCCTG
GTCCTGTTTCTCTTTGCTGGAGTCGACGCTGACACCCACGTCACCGGGGGCAGCGCGGGACGGACCGCAT
CTGGCCTTGCCAACCTGTTCACGTCGGGTGCCCGCCAGAACATACAGCTCATCA

>1438_S50_L001_R1_001.fastq_30_4d_26
GCCCCACTGCGACGCTGGTCCTCGCCCAGCTTATGAGGATCCCAAGCGCCATGGTTGACCTGCTCGCAGG
CGGCCATTGGGGCATTCTGGTTGGCATAGCGTACTTCAGCATGCAAGCTAATTGGGCCAAGGTTATCCTG
GTCCTGTTTCTCTTTGCTGGAGTTGACGCTGACACCCACGTCACCGGGGGCAGCGCAGGACGGACCGCAT
CTGGCCTTGCCAACCTGTTCACGTCGGGTGCCCGCCAGAACATACAGCTCATCA

>1438_S50_L001_R1_001.fastq_31_4d_25
GCCCCACTGCGACGCTGGTCCTCGCCCAGCTTATGAGGATCCCAAGCGCCATGGTTGACCTGCTCGCAGG
CGGCCATTGGGGCATTCTGGTTGGCATAGCGTACTTCAGCATGCAAGCTAATTGGGCCAAGGTTATCCTG
GTCCTGTTTCTCTTTGCTGGAGTCGACGCTGACACCCACGTCACCGGGGGCAGCGCAGGACGGACCGCAT
CTGGCCTTGCCAACCTGTTCGCGTCGGGTGCCCGCCAGAACATACAGCTCATCA

>1438_S50_L001_R1_001.fastq_32_4d_25
GCCCCACTGCGACGCTGGTCCTCGCCCAGCTTATGAGGGTCCCAAGCGCCATGGTTGACCTGCTCGCAGG
CGGCCATTGGGGCATTCTGGTTGGCATAGCGTACTTCAGCATGCAAGCTAATTGGGCCAAGGTTATCCTG
GTCCTGTTTCTCTTTGCTGGAGTCGACGCTGACACCCACGTCACCGGGGGCAGCGCAGGACGGACCGCAT
CTGGCCTTGCCAACCTGTTCACGTCGGGTGCCCGCCAGAACATACAGCTCATCA

>1438_S50_L001_R1_001.fastq_33_4d_25
GCCCCACTGCGACGCTGGTCCTCGCCCAGCTTATGAGGATCCCAAGCGCCATGGTTGACCTGCTCGCAGG
CGGCCATTGGGGCATTCTGGTTGGCATAGCGTACTTCAGCATGCAAGCTAATTGGGCCAAGGTTATCCTG
GTCCTGTTTCTCTTTGCTGGAGTCGACGCTGACACCCACGTCACCGGGGGCAGCGCAGGACGGACCGCAT
CTAGCCTTGCCAACCTGTTCACGTCGGGTGCCCGCCAGAACATACAGCTCATCA

>1438_S50_L001_R1_001.fastq_34_4d_25
GCCCCACTGCGACGCTGGTCCTCGCCCAGCTTATGAGGATCCCAAGCGCCATGGTTGACCTGCTTGCAGG
CGGCCATTGGGGCATTCTGGTTGGCATAGCGTACTTCAGCATGCAAGCTAATTGGGCCAAGGTTATCCTG
GTCCTGTTTCTCTTTGCTGGAGTCGACGCTGACACCCACGTCACCGGGGGCAGCGCAGGACGGACCGCAT
CTGGCCTTGCCAACCTGTTCACGTCGGGTGCCCGCCAGAACATACAGCTCATCA

>1438_S50_L001_R1_001.fastq_35_4d_25
GCCCCACTGCGACGCTGGTCCTCGCCCAGCTTATGAGGATCCCAAGCGCCATGGTTGACCTGCTCGCAGG
CGGCCATTGGGGCATTCTGGTTGGCATAGCGTACTTCAGCATGCAAGCTAATTGGGCCAAGGTTATCCTG
GTCCTGTTTCTCTTTGCTGGAGTCGACGCTGACACCCACGTCACCGGGGGCAGCGTAGGACGGACCACAT
CTAGCCTTGCCAACCTGTTCACGTCGGGTGCCCGCCAGAACATACAGCTCATCA

>1438_S50_L001_R1_001.fastq_36_4d_25
GCCCCACTGCGACGCTGGTCCTCGCCCAGCTTATGAGGACCCCAAGCGCCATGGTTGACCTGCTCGCAGG
CGGCCATTGGGGCATTCTGGTTGGCATAGCGTACTTCAGCATGCAAGCTAATTGGGCCAAGGTTATCCTG
GTCCTGTTTCTCTTTGCTGGAGTCGACGCTGACACCCACGTCACCGGGGGCAGCGCAGGACGGACCGCAT
CTGGCCTTGCCAACCTGTTCACGTCGGGTGCCCGCCAGAACATACAGCTCATCA

>1438_S50_L001_R1_001.fastq_37_4d_25
GCCCCACTGCGACGCTGGTCCTCGCCCAGCTTATGAGGATCCCAAGCGCCATGGTTGACCTGCTCGCAGG
CGGCCATTGGGGCATTCTGGTTGGCATAGCGTACTTCAGCATGCAAGCTAATTGGGCCAAGGTTATCCTG
GTCCTGTTTCTCTTTGCTGGAGTCGACGCTGACACCCACGTCACCGGGGGCAGCGCAGGACGGACCGCAT
CTGGCCTCGCCAACCTGTTCACGTCGGGTGCCCGCCAGAACATACAGCTCATCA

>1438_S50_L001_R1_001.fastq_38_4d_23
GCCCCACTGCGACGCTGGTCCTCGCCCAGCTTATGAGGATCCCAAGCGCCATGGTTGACCTGCTCGCAGG
CGGCCACTGGGGCATTCTGGTTGGCATAGCGTACTTCAGCATGCAAGCTAATTGGGCCAAGGTTATCCTG
GTCCTGTTTCTCTTTGCTGGAGTCGACGCTGACACCCACGTCACCGGGGGCAGCGCAGGACGGACCGCAT
CTGGCCTTGCCAACCTGTTCACGTCGGGTGCCCGCCAGAACATACAGCTCATCA

>1438_S50_L001_R1_001.fastq_39_4d_23
GCCCCACTGCGACGCTGGTCCTCGCCCAGCTTATGAGGATCCCAAGCGCCATGGTTGACCTGCTCGCAGG
CGGCCATTGGGGCATTCTGGTTGGCATAGCGTACTTCAGCATGCAAGCTAATTGGGCCAAGGTTATCCTG
GTCCTGTTTCTCTTTGCTGGAGTCGACGCTGACACCCACGTCACCGGGGGCAGCGTAGGACGGACCGCAT
CTGGCCTTGCCAACCTGTTCACGTCGGGTGCCCGCCAGAACATACAGCTCATCA

>1438_S50_L001_R1_001.fastq_40_4d_23
GCCCCACTGCGACGCTGGTCCTCGCCCAGCTTATGAGGATCCCAAGCGCCATGGTTGACCTGCTCGCAGG
CGGCCATTGGGGCATTCTGGTTGGCATAGCGTACTTCAGCATGCAAGCTAATTGGGCCAAGGTTATCCTG
GTCCTGTTTCTCTTTGCTGGAGTCGACGCTGACACCCACGTCACCGGGGGCAGCGCAGCACGGACTACAT
CTAGCCTTGCCAACCTGTTCACGTCGGGTGCCCGCCAGAACATACAGCTCATCA

>1438_S50_L001_R1_001.fastq_41_4d_23
GCCCCACTGCGACGCTGGTCCTCGCCCAGCTTATGAGGATCCCGAGCGCCATGGTTGACCTGCTCGCAGG
CGGCCATTGGGGCATTCTGGTTGGCATAGCGTACTTCAGCATGCAAGCTAATTGGGCCAAGGTTATCCTG
GTCCTGTTTCTCTTTGCTGGAGTCGACGCTGACACCCACGTCACCGGGGGCAGCGCAGGACGGACCGCAT
CTGGCCTTGCCAACCTGTTCACGTCGGGTGCCCGCCAGAACATACAGCTCATCA

>1438_S50_L001_R1_001.fastq_42_4d_23
GCCCCACTGCGACGCTGGTCCTCGCCCAGCTTATGAGGATCCCAAGCGCCATGGTTGACCTGCTCGCAGG
CGGCCATTGGGGCATTCTGGTTGGCATAGCGTACTTCAGCATGCAAGCTAATTGGGCCAAGGTTATCCTG
GTCCTGTTTCTCTTTGCTGGGGTCGACGCTGACACCCACGTCACCGGGGGCAGCGCAGGACGGACCGCAT
CTGGCCTTGCCAACCTGTTCACGTCGGGTGCCCGCCAGAACATACAGCTCATCA

>1438_S50_L001_R1_001.fastq_43_4d_23
GCCCCACTGCGACGCTGGTCCTCGCCCAGCTTATGAGGATCCCAAGCGCCATGGTTGACCTGCTCGCAGG
CGGCCATTGGGGCATTCTGGTTGGCATAGCGTACTTCAGCATGCAAGCCAATTGGGCCAAGGTTATCCTG
GTCCTGTTTCTCTTTGCTGGAGTCGACGCTGACACCCACGTCACCGGGGGCAGCGCAGGACGGACCGCAT
CTGGCCTTGCCAACCTGTTCACGTCGGGTGCCCGCCAGAACATACAGCTCATCA

>1438_S50_L001_R1_001.fastq_44_4d_23
GCCCCACTGCGACGCTGGTCCTCGCCCAGCCTATGAGGATCCCAAGCGCCATGGTTGACCTGCTCGCAGG
CGGCCATTGGGGCATTCTGGTTGGCATAGCGTACTTCAGCATGCAAGCTAATTGGGCCAAGGTTATCCTG
GTCCTGTTTCTCTTTGCTGGAGTCGACGCTGACACCCACGTCACCGGGGGCAGCGCAGGACGGACCGCAT
CTGGCCTTGCCAACCTGTTCACGTCGGGTGCCCGCCAGAACATACAGCTCATCA

>1438_S50_L001_R1_001.fastq_45_4d_23
GCCCCACCGCGACGCTGGTCCTCGCCCAGCTTATGAGGATCCCAAGCGCCATGGTTGACCTGCTCGCAGG
CGGCCATTGGGGCATTCTGGTTGGCATAGCGTACTTCAGCATGCAAGCTAATTGGGCCAAGGTTATCCTG
GTCCTGTTTCTCTTTGCTGGAGTCGACGCTGACACCCACGTCACCGGGGGCAGCGCAGGACGGACCGCAT
CTGGCCTTGCCAACCTGTTCACGTCGGGTGCCCGCCAGAACATACAGCTCATCA

>1438_S50_L001_R1_001.fastq_46_4d_22
GCCCCACTGCGACGCTGGTCCTCGCCCAGCTTATGAGGATCCCAAGCGCCATGGCTGACCTGCTCGCAGG
CGGCCATTGGGGCATTCTGGTTGGCATAGCGTACTTCAGCATGCAAGCTAATTGGGCCAAGGTTATCCTG
GTCCTGTTTCTCTTTGCTGGAGTCGACGCTGACACCCACGTCACCGGGGGCAGCGCAGGACGGACCGCAT
CTGGCCTTGCCAACCTGTTCACGTCGGGTGCCCGCCAGAACATACAGCTCATCA

>1438_S50_L001_R1_001.fastq_47_4d_22
GCCCCACTGCGACGCTGGTCCTCGCCCAGCTTATGAGGATCCCAAGCGCCATGGTTGACCTGCTCGCAGG
CGGCCATTGGGGCATTCTGGTTGGCATAGCGTACTTCAGCATGCAAGCTAATTGGGCCAAGGTTATCCTG
GTCCTGTTTCTCTTTGCTGGAGTCGACGCTGACACCCGCGTCACCGGGGGCAGCGTAGGACGGACCACAT
CTAGCCTTGCCAACCTGTTCACGTCGGGTGCTCGCCAGAACATACAGCTCATCA

>1438_S50_L001_R1_001.fastq_48_4d_22
GCCCCACTGCGACGCTGGTCCTCGCCCAGCTTATGAGGATCCCAAGCGCCATGGTTGACCTGCTCGCAGG
CGGCCATTGGGGCATTCTGGTTGGCATAGCGTACTTCAGCATGCAAGCTAATTGGGCCAAGGTTATCCTG
GTCCTGTTTCTCTTTGCTGGAGTCGACGCTGACACCCACGTCACCGGGGGCAGCGTAGGACGGACTACAT
CTAGCCTTGCCAACCTGTTCACGTCGGGTGCCCGCCAGAACATACAGCTCATCA

>1438_S50_L001_R1_001.fastq_49_4d_21
GCCCCACTGCGACGCTGGTCCTCGCCCAGCTTATGAGGATCCCAAGCGCCATGGTTGACCTGCTCGCAGG
CGGCCATTGGGGCATTCTGGTTGGCATAGCGTACTTCAGCATGCAAGCTAATTGGGCCAAGGTTATCCTG
GTCCTGTTTCTCTTTGCTGGAGTCGGCGCTGACACCCACGTCACCGGGGGCAGCGCAGGACGGACCGCAT
CTGGCCTTGCCAACCTGTTCACGTCGGGTGCCCGCCAGAACATACAGCTCATCA

>1438_S50_L001_R1_001.fastq_50_4d_21
GCCCCACTGCGACGCTGGTCCTCGCCCAGCTTATGAGGATCCCAAGCGCCATGGTTGACCTGCTCGCAGG
CGGCCATTGGGGCATTCTGGTTGGCATAGCGTACTTCAGCATGCAAGCTAATTGGGCCAAGGTTATCCTG
GTCCTGTTTCTCTTTGCTGGAGTCGACGCTGACACCCACGTCACCGGGGGCAGCGCAGGACGGACCGCAT
CTGGCCTTGCCAACCTGTTCACGTCGGGTGCCCGCCGGAACATACAGCTCATCA

>1438_S50_L001_R1_001.fastq_51_4d_20
GCCCCACTGCGACGCTGGCCCTCGCCCAGCTTATGAGGATCCCAAGCGCCATGGTTGACCTGCTCGCAGG
CGGCCATTGGGGCATTCTGGTTGGCATAGCGTACTTCAGCATGCAAGCTAATTGGGCCAAGGTTATCCTG
GTCCTGTTTCTCTTTGCTGGAGTCGACGCTGACACCCACGTCACCGGGGGCAGCGCAGGACGGACCGCAT
CTGGCCTTGCCAACCTGTTCACGTCGGGTGCCCGCCAGAACATACAGCTCATCA

>1438_S50_L001_R1_001.fastq_52_4d_20
GCCCCACTGCGACGCTGGTCCTCGCCCAGCTTATGAGGATCCCAAGCGCCATGGTTGACCTGCTCGCAGG
CGGCCATTGGGGCATTCTGGTTGGCATAGCGTACTTCAGCACGCAAGCTAATTGGGCCAAGGTTATCCTG
GTCCTGTTTCTCTTTGCTGGAGTCGACGCTGACACCCACGTCACCGGGGGCAGCGCAGGACGGACCGCAT
CTGGCCTTGCCAACCTGTTCACGTCGGGTGCCCGCCAGAACATACAGCTCATCA

>1438_S50_L001_R1_001.fastq_53_4d_20
GCCCCGCTGCGACGCTGGTCCTCGCCCAGCTTATGAGGATCCCAAGCGCCATGGTTGACCTGCTCGCAGG
CGGCCATTGGGGCATTCTGGTTGGCATAGCGTACTTCAGCATGCAAGCTAATTGGGCCAAGGTTATCCTG
GTCCTGTTTCTCTTTGCTGGAGTCGACGCTGACACCCACGTCACCGGGGGCAGCGCAGGACGGACCGCAT
CTGGCCTTGCCAACCTGTTCACGTCGGGTGCCCGCCAGAACATACAGCTCATCA

>1438_S50_L001_R1_001.fastq_54_4d_19
GCCCCACTGCGACGCTGGTCCTCGCCCAGCTTATGAGGATCCCAAGCGCCATGGTTGACCTGCTCGCAGG
CGGCCATTGGGGCATTCTGGTTGGCATAGCGTACTTCAGCATGCAAGCTAATTGGGCCAAGGTTATCCTG
GTCCTGTTTCTCTTTGCTGGAGTCGACGCTGACACCCACGTCACCGGGGGCAGCGCAGGACGGACCGCAT
CTGGCCTTGCCAACCTGTTCACGTCGGGTGCCCGCCAGAACATACAGCCCATCA

>1438_S50_L001_R1_001.fastq_55_4d_19
GCCCCACTGCGACGCTGGTCCTCGCCCAGCTTATGAGGATCCCAAGCGCCATGGTTGACCTGCTCGCAGG
CGGCCATTGGGGCATTCTGGTTGGCATAGCGTACTTCAGCATGCAAGCTAATTGGGCCAAGGTTATCCTG
GTCCTGTTTCTCTTTGCTGGAGTCGACGCTGACACCCACGTCACCGGGGGCAGCGCAGGACGGACCGCAT
CTGGCCTTGCCAACCTGTTCACGTCGGGCGCCCGCCAGAACATACAGCTCATCA

>1438_S50_L001_R1_001.fastq_56_4d_19
GCCCCACTGCGACGCTGGTCCTCGCCCAGCTTATGAGGATCCCAAGCGCCATGGTTGACCTGCTCGCAGG
CGGCCATTGGGGCATTCTGGTTGGCGTAGCGTACTTCAGCATGCAAGCTAATTGGGCCAAGGTTATCCTG
GTCCTGTTTCTCTTTGCTGGAGTCGACGCTGACACCCACGTCACCGGGGGCAGCGCAGGACGGACCGCAT
CTGGCCTTGCCAACCTGTTCACGTCGGGTGCCCGCCAGAACATACAGCTCATCA

>1438_S50_L001_R1_001.fastq_57_4d_18
GCCCCACTGCGACGCTGGTCCTCGCCCAGCTTATGAGGATTCCAAGCGCCATGGTTGACCTGCTCGCAGG
CGGCCATTGGGGCATTCTGGTTGGCATAGCGTACTTCAGCATGCAAGCTAATTGGGCCAAGGTTATCCTG
GTCCTGTTTCTCTTTGCTGGAGTCGACGCTGACACCCACGTCACCGGGGGCAGCGCAGGACGGACCGCAT
CTGGCCTTGCCAACCTGTTCACGTCGGGTGCCCGCCAGAACATACAGCTCATCA

>1438_S50_L001_R1_001.fastq_58_4d_18
GCCCCACTGCGACGCTGGTCCTCGCCCAGCTTATGAGGATCCCAAGCGCCATGGTTGACCTGCTCGCAGG
CGGCCATTGGGGCATTCTGGTTGGCATAGCGTACTTCAGCATGCAAGCTAATTGGGCCAAGGTTATCCTG
GTCCTGTTTCTCTTTGCTGGAGTCGACGCTGACACCCACGTCACCGGGGGCAGCGCAGGACGGACCGCAT
CTGGTCTTGCCAACCTGTTCACGTCGGGTGCCCGCCAGAACATACAGCTCATCA

>1438_S50_L001_R1_001.fastq_59_4d_18
GCCCCACTGCGACGCTGGTCCTCGCCCAGCTTATGAGGATCCCAAGCGCCATGGTTGACCTGCTCGCAGG
CGGCCATTGGGGCATTCTGGTTGGCATAGCGTACTTCAGCATGCAAGCTAACTGGGCCAAGGTTATCCTG
GTCCTGTTTCTCTTTGCTGGAGTCGACGCTGACACCCACGTCACCGGGGGCAGCGCAGGACGGACCGCAT
CTGGCCTTGCCAACCTGTTCACGTCGGGTGCCCGCCAGAACATACAGCTCATCA

>1438_S50_L001_R1_001.fastq_60_4d_18
GCCCCACTGCGACGCTGGTCCTCGCCCAGCTTATGAGGATCCCAAGCGCCATGGTTGACCTGCTCGCAGG
CGGCCATTGGGGCATTCTGGTTGGCATAGCGTACCTCAGCATGCAAGCTAATTGGGCCAAGGTTATCCTG
GTCCTGTTTCTCTTTGCTGGAGTCGACGCTGACACCCACGTCACCGGGGGCAGCGCAGGACGGACCGCAT
CTGGCCTTGCCAACCTGTTCACGTCGGGTGCCCGCCAGAACATACAGCTCATCA

>1438_S50_L001_R1_001.fastq_61_4d_17
GCCCCACTGCGACGCTGGTCCTCGCCCAGCTTATGAGGATCCCAAGCGCCATGGTTGGCCTGCTCGCAGG
CGGCCATTGGGGCATTCTGGTTGGCATAGCGTACTTCAGCATGCAAGCTAATTGGGCCAAGGTTATCCTG
GTCCTGTTTCTCTTTGCTGGAGTCGACGCTGACACCCACGTCACCGGGGGCAGCGCAGGACGGACCGCAT
CTGGCCTTGCCAACCTGTTCACGTCGGGTGCCCGCCAGAACATACAGCTCATCA

>1438_S50_L001_R1_001.fastq_62_4d_17
GCCCCACTGCGACGCTGGTCCTCGCCCAGCTTATGAGGATCCCAAGCGCCATGGTTGACCTGCTCGCAGG
CGGCCATTGGGGCATTCTGGTTGGCATAGCGTACTTCAGCATGCAAGCTAATTGGGCCAAGGTTATCCTG
GTCCTGTTTCTCTTTGCTGGAGTCGACGCTGACACCCACGTCACCGGGGGCAGCGCAGGACGGACCGCAT
CTGGCCTTGCCAACCTGTTCACGTCGGGTGCCCGCCAGAGCATACAGCTCATCA

>1438_S50_L001_R1_001.fastq_63_4d_17
GCCCCACTGCGACGCTGGTCCTCGCCCAGCTTATGAGGATCCCAAGCGCCATGGTTGACCTGCTCGCAGG
CGGCCATTGGGGCATTCTGGTTGGCATAGCGTACTTCAGCATGCAAGCTAATTGGGCCAAGGTTATCCTG
GTCCTGTTTCTCTTTGCTGGAGTCGACGCTGACACCCACGTCACCGGGGGCAGCGCAGGACGGGCCGCAT
CTGGCCTTGCCAACCTGTTCACGTCGGGTGCCCGCCAGAACATACAGCTCATCA

>1438_S50_L001_R1_001.fastq_64_4d_17
GCCCCACTGCGACGCTGGTCCTCGCCCAGCTTATGAGGATCCCAAGCGCCATGGTTGACCTGCTCGCAGG
CGGCCATTGGGGCATTCTGGTTGGCATAGCGTACTTCAGCATGCAAGCTAATTGGGCCAAGGTTATCCTG
GTCCTGTTTCTCTTTGCTGGAGTCGACGCTGACACCCACGTCACCGGGGGCAGTGCAGGACGGACCGCAT
CTGGCCTTGCCAACCTGTTCACGTCGGGTGCCCGCCAGAACATACAGCTCATCA

>1438_S50_L001_R1_001.fastq_65_4d_17
GCCCCACTGCGACGCTGGTCCTCGCCCAGCTTATGAGGATCCCAAGCGCCATGGTTGACCTGCTCGCAGG
CGGCCATTGGGGCACTCTGGTTGGCATAGCGTACTTCAGCATGCAAGCTAATTGGGCCAAGGTTATCCTG
GTCCTGTTTCTCTTTGCTGGAGTCGACGCTGACACCCACGTCACCGGGGGCAGCGCAGGACGGACCGCAT
CTGGCCTTGCCAACCTGTTCACGTCGGGTGCCCGCCAGAACATACAGCTCATCA

>1438_S50_L001_R1_001.fastq_66_4d_17
GCCCCACTGCGACGCTGGTCCTCGCCCAGCTTATGAGGATCCCAAGCGCCATGGTTGACCTGCTCGCAGG
CGGCCATTGGGGCATTCTGGTTGGCATAGCGTACTTCAGCATGCAAGCTAATTGGGCCAAGGTTATCCTG
GTCCTGCTTCTCTTTGCTGGAGTCGACGCTGACACCCACGTCACCGGGGGCAGCGCAGGACGGACCGCAT
CTGGCCTTGCCAACCTGTTCACGTCGGGTGCCCGCCAGAACATACAGCTCATCA

>1438_S50_L001_R1_001.fastq_67_4d_17
GCCCCACTGCAACGCTGGTCCTCGCCCAGCTTATGAGGATCCCAAGCGCCATGGTTGACCTGCTCGCAGG
CGGCCATTGGGGCATTCTGGTTGGCATAGCGTACTTCAGCATGCAAGCTAATTGGGCCAAGGTTATCCTG
GTCCTGTTTCTCTTTGCTGGAGTCGACGCTGACACCCACGTCACCGGGGGCAGCGCAGGACGGACCGCAT
CTGGCCTTGCCAACCTGTTCACGTCGGGTGCCCGCCAGAACATACAGCTCATCA

>1438_S50_L001_R1_001.fastq_68_4d_16
GCCCCACTGCGACGCTGGTCCTCGCCCAGCTTATGAGGATCCCAAGTGCCATGGTTGACCTGCTCGCAGG
CGGCCATTGGGGCATTCTGGTTGGCATAGCGTACTTCAGCATGCAAGCTAATTGGGCCAAGGTTATCCTG
GTCCTGTTTCTCTTTGCTGGAGTCGACGCTGACACCCACGTCACCGGGGGCAGCGCAGGACGGACCGCAT
CTGGCCTTGCCAACCTGTTCACGTCGGGTGCCCGCCAGAACATACAGCTCATCA

>1438_S50_L001_R1_001.fastq_69_4d_16
GCCCCACTGCGACGCTGGTCCTCGCCCAGCTTATGAGGATCCCAAGCGCCATGGTTGACCTGCTCGCAGG
CGGCCATTGGGGCATTCTGGTTGGCATAGCGTACTTCAGCATGCAAGCTAATTGGGCCAAGGTTATCCTG
GTCCTGTTTCTCTTTGCTGGAGTCGACGCTGACACCCACGTCACCGGGGGCAGCGCAGGACGGACCGCAT
CTGGCCTTGCCAACCTGTTCACGTCGGGTGCCCGCCAGAACATACGGCTCATCA

>1438_S50_L001_R1_001.fastq_70_4d_16
GCCCCACTGCGACGCTGGTCCTCGCCCAGCTTATGAGGATCCCAAGCGCCATGGTTGACCTGCTCGCAGG
CGGCCATTGGGGCATTCTGGTTGGCATAGCGTACTTCAGCATGCAAGCTAATTGGGCCAAGGTTATCCTG
GTCCTGTTTCTCTTTGCTGGAGTCGACGCTGACACCCACGTCACCGGGGGCAGCGCAGGACGGACCGCAT
CTGGCCTTGCCAACCTGTTCACGTCGGGTGCCCGCCAGAACATACAGCTCATCG

>1438_S50_L001_R1_001.fastq_71_4d_16
GCCCCACTGCGACGCTGGTCCTCGCCCAGCTCATGAGGATCCCAAGCGCCATGGTTGACCTGCTCGCAGG
CGGCCATTGGGGCATTCTGGTTGGCATAGCGTACTTCAGCATGCAAGCTAATTGGGCCAAGGTTATCCTG
GTCCTGTTTCTCTTTGCTGGAGTCGACGCTGACACCCACGTCACCGGGGGCAGCGCAGGACGGACCGCAT
CTGGCCTTGCCAACCTGTTCACGTCGGGTGCCCGCCAGAACATACAGCTCATCA

>1438_S50_L001_R1_001.fastq_72_4d_16
GCCCCACTGCGACGCTGGTCCTCGCCCAGCTTATGAGGATCCCAAGCGCCATGGTTGACCTGCTCGCAGG
CGGCCATTGGGGCATTCTGGTTGGCATAGCGTACTTCAGCATGCAAGCTAATTGGGCCAAGGTTATCCTG
GTCCTGTTTCTCTTTGCTGGAGTCGACGCTGACACCCACGTCACTGGGGGCAGCGCAGGACGGACCGCAT
CTGGCCTTGCCAACCTGTTCACGTCGGGTGCCCGCCAGAACATACAGCTCATCA

>1438_S50_L001_R1_001.fastq_73_4d_16
GCCCCACTGCGACGCTGGTCCTCGCCCAGCTTATGAGGATCCCAAGCGCCATGGTTGACCTGCTCGCAGG
CGGCCATTGGGGCATTCTGGTTGGCATAGCGTACTTCAGCATGCAAGCTAATTGGGCCAAGGTTATCCTG
GTCCTGTTTCTCTTTGCTGGAGTCGACGCTGACACCCACGTCACCGGAGGCAGCGCAGGACGGACCGCAT
CTGGCCTTGCCAACCTGTTCACGTCGGGTGCCCGCCAGAACATACAGCTCATCA

>1438_S50_L001_R1_001.fastq_74_4d_16
GCCCCACTGCGACGCTGGTCCTCGCCCAGCTTATGAGGATCCCAAGCGCCATGGTTGACCTGCTCGCAGG
CGGCCATTGGGGCATTCTGGTTGGCATAGCGTACTTCAGCATGCAAGCTAATTGGGCCAAGGTTATCCTG
GTCCTGTTTCTCTTTGCTGGAGTCGACGCTGATACCCACGTCACCGGGGGCAGCGCAGGACGGACCGCAT
CTGGCCTTGCCAACCTGTTCACGTCGGGTGCCCGCCAGAACATACAGCTCATCA

>1438_S50_L001_R1_001.fastq_75_4d_16
GCCCCACTGCGACGCTGGTCCTCGCCCAGCTTATGAGGATCCCAAGCGCCATGGTTGACCTGCTCGCAGG
CGGCCATTGGGGCATTCTGGTTGGCATAGCGTACTTCAGCATGCAAGCTAATTGGGCCAAGGTTATCCTG
GTCCTGTTTCTCTTTGCTGGAGTCGACGCTGACGCCCACGTCACCGGGGGCAGCGCAGGACGGACCGCAT
CTGGCCTTGCCAACCTGTTCACGTCGGGTGCCCGCCAGAACATACAGCTCATCA

>1438_S50_L001_R1_001.fastq_76_4d_16
GCCCCACTGCGACGCTGGTCCTCGCCCAGCTTATGAGGATCCCAAGCGCCATGGTTGACCTGCTCGCAGG
CGGCCATTGGGGCATTCTGGTTGGCATAGCGTACTTCAGCATGCAAGCTAATTGGGCCAAGGTTATCCTG
GTCCTGTTTCTCTTTGCTGGAGTCGACGCTGACACCCACGCCACCGGGGGCAGCGCAGGACGGACCGCAT
CTGGCCTTGCCAACCTGTTCACGTCGGGTGCCCGCCAGAACATACAGCTCATCA

>1438_S50_L001_R1_001.fastq_77_4d_16
GCCCTACTGCGACGCTGGTCCTCGCCCAGCTTATGAGGATCCCAAGCGCCATGGTTGACCTGCTCGCAGG
CGGCCATTGGGGCATTCTGGTTGGCATAGCGTACTTCAGCATGCAAGCTAATTGGGCCAAGGTTATCCTG
GTCCTGTTTCTCTTTGCTGGAGTCGACGCTGACACCCACGTCACCGGGGGCAGCGCAGGACGGACCGCAT
CTGGCCTTGCCAACCTGTTCACGTCGGGTGCCCGCCAGAACATACAGCTCATCA

>1438_S50_L001_R1_001.fastq_78_4d_16
GCCCCACTGCGACGCTGGTCCTCGCCCAGCTTATGAGGATCCCAAGCGCCATGGTTGACCTGCTCGCAGG
CGGCCATTGGGGCATTCTGGTTGGCATAGCGTACTTCAGCATGCAAGCTAATTGGGCCAAGGTTATCCTG
GTCCTGTTTCTCTTTGCTGGAGTCGACGCTGACACCCACGTCACCGGGGGCAGCGCAGGACGGACCGCAT
CTGGCCTTGCCAACCTGTTCACGTCGGGTGCTCGCCAGAACATACAGCTCATCA

>1438_S50_L001_R1_001.fastq_79_4d_15
GCCCCACTGCGACGCTGGTCCTCGCCCAGCTTATGAGGATCCCAAGCGCCATGGTTGACCTGCTCGCAGG
CGGCCATTGGGGCATTCTGGTTGGCATAGCGTACTTCAGCATGCAAGCTAATTGGGCCAAGGTTATCCTG
GTCCTGTTTCTCTTTGCTGGAGTCGACGCTGACACCCACGTCACCGGGGGCAGCGCAGGACGGACCGCAT
CTGGCCTTGCCAACCTGTTCACGTCGGGTGCCCGCCAGAACATGCAGCTCATCA

>1438_S50_L001_R1_001.fastq_80_4d_15
GCCCCACTGCGACGCTGGTCCTCGCCCAGCTTATGAGGATCCCAAGCGCCATGGTTGACCTGCTCGCAGG
CGGCCATTGGGGCATTCTGGTTGGCATAGCGTACTTCAGCATGCAAGCTAATTGGGCCAAGGTTATCCTG
GTCCTGTTTCTCTTTGCTGGAGTCGACGCTGACACCCACGTCACCGGGGGTAGCGCAGGACGGACCGCAT
CTGGCCTTGCCAACCTGTTCACGTCGGGTGCCCGCCAGAACATACAGCTCATCA

>1438_S50_L001_R1_001.fastq_81_4d_15
GCCCCACTGCGACGCTGGTCCTCGCCCAGCTTATGAGGATCCCAAGCGCCATGGTTGACCTGCTCGCAGG
CGGCCATTGGGGCATTCTGGTTGGCATAGCGTACTTCAGCATGCAAGCTAATTGGGCCAAGGTTATCCTG
GTCCTGTTTCTCTTTGCTGGAGTCGATGCTGACACCCACGTCACCGGGGGCAGCGCAGGACGGACCGCAT
CTGGCCTTGCCAACCTGTTCACGTCGGGTGCCCGCCAGAACATACAGCTCATCA

>1438_S50_L001_R1_001.fastq_82_4d_15
GCCCCACTGCGACGCTGGTCCTCGCCCAGCTTATGAGGATCCCAAGCGCCATGGTTGACCTGCTCGCAGG
CGGCCATTGGGGCATTCTGGTTGGCATAGCGTACTTCAGCATGCAAGCTAATTGGGCCAAGGTTATCCTG
GTCCTGTTTCTCTTTGCTGGAGTCGACGCTGACACCCACGTCACCGGGGGCAGCGCAGGACGGACCGCAT
CTGGCCTTGCCAACCTGCTCACGTCGGGTGCCCGCCAGAACATACAGCTCATCA

>1438_S50_L001_R1_001.fastq_83_4d_15
GCCCCACTGCGACGCTGGTCCTCGCCCAGCTTATGAGGATCCCAAGCGCCATGGTTGACCTGCTCGCAGG
CGGCCATTGGGGCATTCTGGTTGGCATAGCGTACTTCAGCATGCAAGCTAATTGGGCCAAGGTTATCCCG
GTCCTGTTTCTCTTTGCTGGAGTCGACGCTGACACCCACGTCACCGGGGGCAGCGCAGGACGGACCGCAT
CTGGCCTTGCCAACCTGTTCACGTCGGGTGCCCGCCAGAACATACAGCTCATCA

>1438_S50_L001_R1_001.fastq_84_4d_15
GCCCCACTGCGACGCTGGTCCTCGCCCAGCTTATGAGGATCCCAAGCGCCATGGTTGACCTGCTCGCAGG
CGGCCATTGGGGCATTCTGGTTGGCATAGCGTACTTCAGCATGCAAGCTAATTGGGCCAAGGTTATCCTG
GTCCTGTTTCTCTTTGCTGGAGTCGACGCTGACACCCACGTCACCGGGGGCAGCGCAGGACGGACCGCAT
CTGGCCTTGCCAACCTGTTCACGTCGGGTGCCCGCCAGAACATACAGCTCATTA

>1438_S50_L001_R1_001.fastq_85_4d_15
GCCCCACTGCGACGCTGGTCCTCGCCCAGCTTATGAGGATCCCAAGCGCCATGGTTGACCTGCCCGCAGG
CGGCCATTGGGGCATTCTGGTTGGCATAGCGTACTTCAGCATGCAAGCTAATTGGGCCAAGGTTATCCTG
GTCCTGTTTCTCTTTGCTGGAGTCGACGCTGACACCCACGTCACCGGGGGCAGCGCAGGACGGACCGCAT
CTGGCCTTGCCAACCTGTTCACGTCGGGTGCCCGCCAGAACATACAGCTCATCA

>1438_S50_L001_R1_001.fastq_86_4d_15
GCCCCACTGCGACGCTGGTCCTCGCCCAGCTTATGAGGATCCCAAGCGCCATGGTTGACCTGCTCGCAGG
CAGCCATTGGGGCATTCTGGTTGGCATAGCGTACTTCAGCATGCAAGCTAATTGGGCCAAGGTTATCCTG
GTCCTGTTTCTCTTTGCTGGAGTCGACGCTGACACCCACGTCACCGGGGGCAGCGCAGGACGGACCGCAT
CTGGCCTTGCCAACCTGTTCACGTCGGGTGCCCGCCAGAACATACAGCTCATCA

>1438_S50_L001_R1_001.fastq_87_4d_14
GCCCCACTGCGACACTGGTCCTCGCCCAGCTTATGAGGATCCCAAGCGCCATGGTTGACCTGCTCGCAGG
CGGCCATTGGGGCATTCTGGTTGGCATAGCGTACTTCAGCATGCAAGCTAATTGGGCCAAGGTTATCCTG
GTCCTGTTTCTCTTTGCTGGAGTCGACGCTGACACCCACGTCACCGGGGGCAGCGCAGGACGGACCGCAT
CTGGCCTTGCCAACCTGTTCACGTCGGGTGCCCGCCAGAACATACAGCTCATCA

>1438_S50_L001_R1_001.fastq_88_4d_14
GCCCCACTGCGACGCTGGTCCTCGCCCAGCTTATGAGGATCCCAAGCGCCGTGGTTGACCTGCTCGCAGG
CGGCCATTGGGGCATTCTGGTTGGCATAGCGTACTTCAGCATGCAAGCTAATTGGGCCAAGGTTATCCTG
GTCCTGTTTCTCTTTGCTGGAGTCGACGCTGACACCCACGTCACCGGGGGCAGCGCAGGACGGACCGCAT
CTGGCCTTGCCAACCTGTTCACGTCGGGTGCCCGCCAGAACATACAGCTCATCA

>1438_S50_L001_R1_001.fastq_90_4d_14
GCCCCACTGCGACGCTGGTCCTCGCCCAGCTTATGAGGATCCCAAGCGCCATGGTTGACCTGCTCGCAGG
CGGCCATTGGGGCATTCTGGTTGGCATAGCGTACTTCAGCATGCAAGCTAATTGGGCCAAGGTTATCCTG
GTCCTGTCTCTCTTTGCTGGAGTCGACGCTGACACCCACGTCACCGGGGGCAGCGCAGGACGGACCGCAT
CTGGCCTTGCCAACCTGTTCACGTCGGGTGCCCGCCAGAACATACAGCTCATCA

>1438_S50_L001_R1_001.fastq_91_4d_14
GCCCCACTGCGACGCTGGTCCTCGCCCAGCTTATGAGAATCCCAAGCGCCATGGTTGACCTGCTCGCAGG
CGGCCATTGGGGCATTCTGGTTGGCATAGCGTACTTCAGCATGCAAGCTAATTGGGCCAAGGTTATCCTG
GTCCTGTTTCTCTTTGCTGGAGTCGACGCTGACACCCACGTCACCGGGGGCAGCGCAGGACGGACCGCAT
CTGGCCTTGCCAACCTGTTCACGTCGGGTGCCCGCCAGAACATACAGCTCATCA

>1438_S50_L001_R1_001.fastq_92_4d_14
GCCCCACTGCGACGCTGGTCCTCGCCCAGCTTATGAGGATCCCAAGCGCCATGGTTGACCTGCTCGCAGG
CGGCCATTGGGGCATTCTGGTTGGCATAGCGTACTTCAGCATGCAAGCTAATTGGGCCAGGGTTATCCTG
GTCCTGTTTCTCTTTGCTGGAGTCGACGCTGACACCCACGTCACCGGGGGCAGCGCAGGACGGACCGCAT
CTGGCCTTGCCAACCTGTTCACGTCGGGTGCCCGCCAGAACATACAGCTCATCA

>1438_S50_L001_R1_001.fastq_93_4d_14
GCCCCACTGCGACGCTGGTCCTCGCCCAGCTTATGAGGATCCCAAGCGCCATGGTTGACCTGCTCGCAGG
CGGCCATTGGGGCATTCTGGTTGGCATAGCGTACTTCAGCATGCAAGCTAATTGGGCCAAGGTTATCCTG
GTCCTGTTTCTCTTTGCTGGAGTCGACGCTGACACCCACGTCACCGGGGGCAGCGCAGGACGGACCGCAT
CTGGCCTTGCCAACTTGTTCACGTCGGGTGCCCGCCAGAACATACAGCTCATCA

>1438_S50_L001_R1_001.fastq_94_4d_14
GCCCCACTGCGACGCTGGTCCTCGCCCAGCTTATGAGGATCCCAAGCGCCATGGTTGACCTGCTCGCAGG
CGGCCATTGGGGCATTCTGGTTGGCATAGCGTACTTCAGCATGCAAGCTAATTGGGCCAAGGTTATCCTG
GTCCTGTTTCTCTTTGCTGGAGTCGACGCTGACACCCACGTCACCGGGGGCAGCGCAGGACGGACCGCAT
CTGGCCTTGCCAACCTGTTCACATCGGGTGCCCGCCAGAACATACAGCTCATCA

>1438_S50_L001_R1_001.fastq_95_4d_13
GCCCCACTGCGACGCTGGTCCTCGCCCAGCTTATGAGGATCCCAAGCGCCATGGTTGACCTGCTCGCAGG
CGGCCATTGGGGCATTCTGGTTGGCATAGCGTACTTCAGCATGCAAGCTAATTGGGCCAAGGTTATCCTG
GTCCTGTTTCCCTTTGCTGGAGTCGACGCTGACACCCACGTCACCGGGGGCAGCGCAGGACGGACCGCAT
CTGGCCTTGCCAACCTGTTCACGTCGGGTGCCCGCCAGAACATACAGCTCATCA

>1438_S50_L001_R1_001.fastq_96_4d_13
GCCCCACTGCGACGCTGGTCCTCGCCCAGCTTATGAGGATCCCAAGCGCCATGGTTGACCTGCTCGCAGG
CGGCCATTGGGGCATTCTGGTTGGCATAGCGTACTTCAGCATGCAAGCTAATTGGGCCAAGGTTATCCTG
GTCCTGTTTCTCTTTGCTGGAGTCGACGCTGACACCCACGTCACCGGGGGCAGCGCAGGACGGACCGCAC
CTGGCCTTGCCAACCTGTTCACGTCGGGTGCCCGCCAGAACATACAGCTCATCA

>1438_S50_L001_R1_001.fastq_97_4d_13
GCCCCACTGCGACGCTGGTCCTCGCCCAACTTATGAGGATCCCAAGCGCCATGGTTGACCTGCTCGCAGG
CGGCCATTGGGGCATTCTGGTTGGCATAGCGTACTTCAGCATGCAAGCTAATTGGGCCAAGGTTATCCTG
GTCCTGTTTCTCTTTGCTGGAGTCGACGCTGACACCCACGTCACCGGGGGCAGCGCAGGACGGACCGCAT
CTGGCCTTGCCAACCTGTTCACGTCGGGTGCCCGCCAGAACATACAGCTCATCA

>1438_S50_L001_R1_001.fastq_98_4d_13
GCCCCACTGCGACGCTGGTCCTCGCCCAGCTTATGAGGATCCCAAGCGCCATGGTTGACCTGCTCGCAGG
CGGCCATTGGGGCATTCTGGTTGGCATAGCGTACTTCAGCATGCAAGCTAATTGGGCCAAGGTTATCCTG
GTCCTGTTTCTCTTTGCTGGAGTCGACGCTGACACCCACGTCACCGGGGGCAGCGCAGGACGGACCGCAT
CTGGCCTTGCCAACCTGTTCACGTCGGGTGCCCGCCAGGACATACAGCTCATCA

>1438_S50_L001_R1_001.fastq_99_4d_13
GCCCCACTGCGACGCTGGTCCTCGCCCAGCTTATGAGGATCCCAAGCGCCATGGTTGACCTGCTCGCAGG
CGGCCATTGGGGCATTCTGGTTGGCATAGCGTACTTCAGCATGCAAGCTAATTGGGCCAAGGTTACCCTG
GTCCTGTTTCTCTTTGCTGGAGTCGACGCTGACACCCACGTCACCGGGGGCAGCGCAGGACGGACCGCAT
CTGGCCTTGCCAACCTGTTCACGTCGGGTGCCCGCCAGAACATACAGCTCATCA

>1438_S50_L001_R1_001.fastq_100_4d_13
GCCCCACTGCGACGCTGGTCCTCGCCCAGCTTATGAGGATCCCAAGCGCCATGGTTGACCTGCTCGCAGG
CGGCCATTGGGGCATTCTGGCTGGCATAGCGTACTTCAGCATGCAAGCTAATTGGGCCAAGGTTATCCTG
GTCCTGTTTCTCTTTGCTGGAGTCGACGCTGACACCCACGTCACCGGGGGCAGCGCAGGACGGACCGCAT
CTGGCCTTGCCAACCTGTTCACGTCGGGTGCCCGCCAGAACATACAGCTCATCA

>1438_S50_L001_R1_001.fastq_101_4d_13
GCCCCACTGCGACGCTGGTCCTCGCCCAGCTTATGAGGATCCCAAGCGCCATGGTTGACCTGCTCGCAGG
CGGCCATTGGGGCATTCTGGTTGGCATAGCGTACTTCAGCATGCAAGCTAATTGGGCCAAGGTTATCCTG
GTCCTGTTTCTCTTTGCTGGAGTCGACGCCGACACCCACGTCACCGGGGGCAGCGCAGGACGGACCGCAT
CTGGCCTTGCCAACCTGTTCACGTCGGGTGCCCGCCAGAACATACAGCTCATCA

>1438_S50_L001_R1_001.fastq_102_4d_13
GCCCCACTGCGACGCTGGTCCTCGCCCAGCTTATGAGGATCCCAAGCGCCATGGTTGACCTGCTCGCAGG
CGGCCATTGGGGCATTCTGGTTGGCATAGCGTACTTCAGCATGCAAGCTAATTGGGCCAAGGTTATCCTG
GTCCTGTTTCTCTTTGCTGGAGTCGACGCTAACACCCACGTCACCGGGGGCAGCGCAGGACGGACCGCAT
CTGGCCTTGCCAACCTGTTCACGTCGGGTGCCCGCCAGAACATACAGCTCATCA

>1438_S50_L001_R1_001.fastq_103_4d_13
GCCCCACTGCGACGCTGGTCCTCGCCCAGCTTATGAGGATCCCAAGCGCCATGGTTGACCTGCTCGCAGG
CGGCCATTGGGGCATTCTGGTTGGCATAGCGTACTTCAGCATGCAAGCTAATTGGGCCAAGGTTATCCTG
GTCCTGTTTCTCTTTGCTGGAGTCGACGCTGACACCCACGTCGCCGGGGGCAGCGCAGGACGGACCGCAT
CTGGCCTTGCCAACCTGTTCACGTCGGGTGCCCGCCAGAACATACAGCTCATCA

>1438_S50_L001_R1_001.fastq_104_4d_13
GCCCCACTGCGACGCTGGTCCTCGCCCAGCTTATGAGGATCCCAAGCGCCATGGTTGACCTGCTCGCAGG
CGGCCATTGGGGCATTCTGGTTGGCATAGCGTACTTCAGCATGCAAGCTAATTGGGCCAAGGTTATCCTG
GTCCTGTTTCTCTTTGCTGGAGTCGACGCTGACACCCGCGTCACCGGGGGCAGCGTAGGACGGACTACAT
CTAGCCTTGCCAACCTGTTCACGCCGGGTGCCCGCCAGAACATACAGCTCATCA

>1438_S50_L001_R1_001.fastq_105_4d_13
GCCCCACTGCGACGCTGGTCCTCGCCCAGCTTATGAGGATCCCAAGCGCCATGGTTGACCTGCTCGCAGG
CGGCCATTGGGGCATTCTGGTTGGCATAGCGTACTTCAGCATGCAAGCTAATTGGGCCAAGGTTATCCTG
GTCCTATTTCTCTTTGCTGGAGTCGACGCTGACACCCACGTCACCGGGGGCAGCGCAGGACGGACCGCAT
CTGGCCTTGCCAACCTGTTCACGTCGGGTGCCCGCCAGAACATACAGCTCATCA

>1438_S50_L001_R1_001.fastq_106_4d_13
GCCCCACTGCGACGCTGGTCCTCGCCCAGCTTATGAGGATCCCAAGCGCCATGGTTGACCTGCTCGCAGG
CGGCCATTGGGGCATTCTGGTTGGCATAGCGTACTTCAGCATGCAAGCTAATTGGGCCAAGGTTATCCTG
GTCCTGTTTCTTTTTGCTGGAGTCGACGCTGACACCCACGTCACCGGGGGCAGCGCAGGACGGACCGCAT
CTGGCCTTGCCAACCTGTTCACGTCGGGTGCCCGCCAGAACATACAGCTCATCA

>1438_S50_L001_R1_001.fastq_107_4d_13
GCCCCACTGCGACGCTGGTCCTCGCCCAGCTTATGAGGATCCCAAGCGCCATGGTTGACCTGCTCGCAGG
CGGCCATTGGGGCATTCTGGTTGGCATAGCGTACTTCAGCATGCAAGCTGATTGGGCCAAGGTTATCCTG
GTCCTGTTTCTCTTTGCTGGAGTCGACGCTGACACCCACGTCACCGGGGGCAGCGCAGGACGGACCGCAT
CTGGCCTTGCCAACCTGTTCACGTCGGGTGCCCGCCAGAACATACAGCTCATCA

>1438_S50_L001_R1_001.fastq_108_4d_13
GCCCCACTGCGACGCTGGTCCTCGCCCAGCTTATGAGGATCCCAAGCGCCATGGTTGACCTGCTCGCAGG
CGGCCATTGGGGCATTCTGGTTGGCATAGCGTACTTCAGCATGCAAGCTAATTGGGCCAAGGTTATCCTG
GTCCTGTTTCTCTTTGCTGGAGTCGACGCTGACACCCACGTCACCGGGGGCAGCGCAGGACGGACCACAT
CTGGCCTTGCCAACCTGTTCACGTCGGGTGCCCGCCAGAACATACAGCTCATCA

>1438_S50_L001_R1_001.fastq_109_4d_12
GCCCCACTGCGACGCTGGTCCTCGCCCAGCTTATGAGGATCCCAAGCGCCATGGTTGACCTGCTCGCAGG
CGGCCATTGGGGCATTCTGGTTGGCATAGCGTACTTCAGCATGCAAGCTAATTGGGCCAAGGTTATCCTG
GTCCTGTTTCTCTTTGCTGGAGTCGACGCTGACACCCACGTCACCGGGGGCGGCGCAGGACGGACCGCAT
CTGGCCTTGCCAACCTGTTCACGTCGGGTGCCCGCCAGAACATACAGCTCATCA

>1438_S50_L001_R1_001.fastq_110_4d_12
GCCCCACTGCGACGCTGGTCCTCGCCCAGCTTATGAGGATCCCAAGCGCCATGGTTGACCTGCTCGCAGG
CGGCCATTGGGGCATTCTGGTTGGCATAGCGTACTTCAGCATGCAAGCTAATTGGGCCAAGGTTATCCTG
GTCCTGTTTCTCTTTGCTGGAGCCGACGCTGACACCCACGTCACCGGGGGCAGCGCAGGACGGACCGCAT
CTGGCCTTGCCAACCTGTTCACGTCGGGTGCCCGCCAGAACATACAGCTCATCA

>1438_S50_L001_R1_001.fastq_111_4d_12
GCCCCACTGCGACGCTGGTCCTCGCCCAGCTTATGAGGATCCCAAGCGCCATGGTTGACCTGCTCGCAGG
CGGCCATTGGGGCATTCTGGTTGGCATAGCGTACTTCAGCATGCAAGCTAATTGGGCCAAGGTTATCCTG
GTCCTGTTTCTCTTTGCTGGAGTCGACGCTGACACCCACGTCACCGGGGGCAGCGCAGGACGGACCGCAT
CTGGCCTTGCCAACCTGTTCACGTCAGGTGCCCGCCAGAACATACAGCTCATCA

>1438_S50_L001_R1_001.fastq_112_4d_12
GCCCCACTGCGACGCTGGTCCTCGCCCAGCTTATGAGGATCCCAGGCGCCATGGTTGACCTGCTCGCAGG
CGGCCATTGGGGCATTCTGGTTGGCATAGCGTACTTCAGCATGCAAGCTAATTGGGCCAAGGTTATCCTG
GTCCTGTTTCTCTTTGCTGGAGTCGACGCTGACACCCACGTCACCGGGGGCAGCGCAGGACGGACCGCAT
CTGGCCTTGCCAACCTGTTCACGTCGGGTGCCCGCCAGAACATACAGCTCATCA

>1438_S50_L001_R1_001.fastq_113_4d_12
GCCCCACTGCGACGCTGGTCCTCGCCCAGCTTATGAGGATCCCAAGCGCCATGGTTGACCTGCTCGCAGG
CGGCCATTGGGGCATTCTGGTCGGCATAGCGTACTTCAGCATGCAAGCTAATTGGGCCAAGGTTATCCTG
GTCCTGTTTCTCTTTGCTGGAGTCGACGCTGACACCCACGTCACCGGGGGCAGCGCAGGACGGACCGCAT
CTGGCCTTGCCAACCTGTTCACGTCGGGTGCCCGCCAGAACATACAGCTCATCA

>1438_S50_L001_R1_001.fastq_114_4d_12
GCCCCACTGCGACGCTGGTCCTCGCCCAGCTTATGAGGATCCCAAGCGCCATGGTTGACCTGCTCGCAGG
CGGCCATTGGGGCATTCTGGTTGGCATAGCGTACTTCAGCATGCAAGCTAATTGGGCCAAGGTTATCCTG
GTCCTGTTTCTCTTTGCTGGAGTCGACGCTGACACCCACGTCACCGGGGGCAGCGCAGGACGGACCGCAT
CTGGCCTTGCCAACCTGTTCACGTCGGGTGCCCGCCAGAACATACAGCTTATCA

>1438_S50_L001_R1_001.fastq_115_4d_12
GCCCCACTGTGACGCTGGTCCTCGCCCAGCTTATGAGGATCCCAAGCGCCATGGTTGACCTGCTCGCAGG
CGGCCATTGGGGCATTCTGGTTGGCATAGCGTACTTCAGCATGCAAGCTAATTGGGCCAAGGTTATCCTG
GTCCTGTTTCTCTTTGCTGGAGTCGACGCTGACACCCACGTCACCGGGGGCAGCGCAGGACGGACCGCAT
CTGGCCTTGCCAACCTGTTCACGTCGGGTGCCCGCCAGAACATACAGCTCATCA

>1438_S50_L001_R1_001.fastq_116_4d_12
GCCCCACTGCGACGCTGGTCCTCGCCCAGCTTATGAGGATCCCAAGCGCCATGGTTGACCTGCTCGCAGG
CGGCCATTGGGGCATTCTGGTTGGCACAGCGTACTTCAGCATGCAAGCTAATTGGGCCAAGGTTATCCTG
GTCCTGTTTCTCTTTGCTGGAGTCGACGCTGACACCCACGTCACCGGGGGCAGCGCAGGACGGACCGCAT
CTGGCCTTGCCAACCTGTTCACGTCGGGTGCCCGCCAGAACATACAGCTCATCA

>1438_S50_L001_R1_001.fastq_117_4d_12
GCCCCACTGCGACGCTGGTCCTCGCCCAGCTTATGAGGATCCCAAGCGCCATGGTTGACCTGCTCGCAGG
CGGCCATTGGGGCATTCTGGTTGGCATAGCGTACTTCAGCATGCAAGCTAATTGGGCCAAGGCTATCCTG
GTCCTGTTTCTCTTTGCTGGAGTCGACGCTGACACCCACGTCACCGGGGGCAGCGCAGGACGGACCGCAT
CTGGCCTTGCCAACCTGTTCACGTCGGGTGCCCGCCAGAACATACAGCTCATCA

>1438_S50_L001_R1_001.fastq_118_4d_12
GCCCCACTGCGACGCTGGTCCTCGCCCAGCTTATGAGGATCCCAAGCGCCATGGTTGACCTGCTCGCAGG
CGGCCATTGGGGCATTCTGGTTGGCATAGCGTACTTCAGCATGCAAGCTAATTGGGCCAAGGTTATCCTG
GTCCTGTTTCTCTTTGCTGGAGTCGACGCTGACACCCACGTCACCGGGGGCAGCGCAGGACGGACCGCAT
CTGGCCTTGCCAACCTGTTCACGTCGGGTGCCCGCCAGAACATACAGCTCGTCA

>1438_S50_L001_R1_001.fastq_119_4d_12
GCCCCACTGCGACGCTGGTCCTCGCCCAGCTTATGAGGATCCCAAGCGCCATGGTTGACCTGCTCGCAGG
CGGCCATTGGGGCATTCTGGTTGGCATAGCGTACTTCGGCATGCAAGCTAATTGGGCCAAGGTTATCCTG
GTCCTGTTTCTCTTTGCTGGAGTCGACGCTGACACCCACGTCACCGGGGGCAGCGCAGGACGGACCGCAT
CTGGCCTTGCCAACCTGTTCACGTCGGGTGCCCGCCAGAACATACAGCTCATCA

>1438_S50_L001_R1_001.fastq_120_4d_12
GCCCCACTGCGGCGCTGGTCCTCGCCCAGCTTATGAGGATCCCAAGCGCCATGGTTGACCTGCTCGCAGG
CGGCCATTGGGGCATTCTGGTTGGCATAGCGTACTTCAGCATGCAAGCTAATTGGGCCAAGGTTATCCTG
GTCCTGTTTCTCTTTGCTGGAGTCGACGCTGACACCCACGTCACCGGGGGCAGCGCAGGACGGACCGCAT
CTGGCCTTGCCAACCTGTTCACGTCGGGTGCCCGCCAGAACATACAGCTCATCA

>1438_S50_L001_R1_001.fastq_121_4d_12
GCCCCACTGCGACGCTGGTCCTTGCCCAGCTTATGAGGATCCCAAGCGCCATGGTTGACCTGCTCGCAGG
CGGCCATTGGGGCATTCTGGTTGGCATAGCGTACTTCAGCATGCAAGCTAATTGGGCCAAGGTTATCCTG
GTCCTGTTTCTCTTTGCTGGAGTCGACGCTGACACCCACGTCACCGGGGGCAGCGCAGGACGGACCGCAT
CTGGCCTTGCCAACCTGTTCACGTCGGGTGCCCGCCAGAACATACAGCTCATCA

>1438_S50_L001_R1_001.fastq_122_4d_11
GCCCCACTGCGACGCTGGTCCTCGCCCAGCTTATGAGGATCCCAAGCGCCATGGTTGACCTGCTCGCAGG
CGGCCATTGGGGCATTCTGGTTGGTATAGCGTACTTCAGCATGCAAGCTAATTGGGCCAAGGTTATCCTG
GTCCTGTTTCTCTTTGCTGGAGTCGACGCTGACACCCACGTCACCGGGGGCAGCGCAGGACGGACCGCAT
CTGGCCTTGCCAACCTGTTCACGTCGGGTGCCCGCCAGAACATACAGCTCATCA

>1438_S50_L001_R1_001.fastq_123_4d_11
GCCCCACTGCGACGCTGGTCCTCGCCCAGCTTATGAGGATCCCAAGCGCCATGGTTGACTTGCTCGCAGG
CGGCCATTGGGGCATTCTGGTTGGCATAGCGTACTTCAGCATGCAAGCTAATTGGGCCAAGGTTATCCTG
GTCCTGTTTCTCTTTGCTGGAGTCGACGCTGACACCCACGTCACCGGGGGCAGCGCAGGACGGACCGCAT
CTGGCCTTGCCAACCTGTTCACGTCGGGTGCCCGCCAGAACATACAGCTCATCA

>1438_S50_L001_R1_001.fastq_124_4d_11
GCCCCACTGCGACGCTGGTCCTCGCCCAGCTTATGAGGATCCCAAGCGCCATGGTTGACCTGCTCGCAGG
CGGCCATTGGGGCATTCTGGTTGGCATAGCGTACTTCAGCGTGCAAGCTAATTGGGCCAAGGTTATCCTG
GTCCTGTTTCTCTTTGCTGGAGTCGACGCTGACACCCACGTCACCGGGGGCAGCGCAGGACGGACCGCAT
CTGGCCTTGCCAACCTGTTCACGTCGGGTGCCCGCCAGAACATACAGCTCATCA

>1438_S50_L001_R1_001.fastq_125_4d_11
GCCCCACTGCGACGCTGGTCCTCGCCCAGCTTATGAGGATCCCAAGCGCCATGGTTGACCTGCTCGCAGG
CGGCCATTGGGGCGTTCTGGTTGGCATAGCGTACTTCAGCATGCAAGCTAATTGGGCCAAGGTTATCCTG
GTCCTGTTTCTCTTTGCTGGAGTCGACGCTGACACCCACGTCACCGGGGGCAGCGCAGGACGGACCGCAT
CTGGCCTTGCCAACCTGTTCACGTCGGGTGCCCGCCAGAACATACAGCTCATCA

>1438_S50_L001_R1_001.fastq_126_4d_11
GCCCCACTGCGACGCTGGTCCTCGCCCAGCTTATGAGGATCCCAAGCGCCATGGTTGACCTGCTCGCAGG
CGGCCATTGGGGCATTCTGGTTGGCATAGCGTACTTCAGCATGCAAGCTAATTGGGCCAAGGTTATCCTG
GTCCTGTTTTTCTTTGCTGGAGTCGACGCTGACACCCACGTCACCGGGGGCAGCGCAGGACGGACCGCAT
CTGGCCTTGCCAACCTGTTCACGTCGGGTGCCCGCCAGAACATACAGCTCATCA

>1438_S50_L001_R1_001.fastq_127_4d_11
GCCCCACTGCGACGCTGGTCCTCGCCCAGCTTATGAGGATCCCAAGCGCCATGGTTGACCTGCTCGCAGG
CGGCCATTGGGGCATTCTGGTTGGCATAGCGTACTTCAGCATGCAAGCTAATTGGGCCAAGGTTATCCTG
GTCCTGTTTCTCTTTGCTGGAGTCGACGCTGACACCCACGTCACCGGGGGCAGCGCAGGACGGACCGCAT
CTGGCCTTGCCAACCTGTTCACGTCGGGTGCCCGCCAGAACGTACAGCTCATCA

>1438_S50_L001_R1_001.fastq_128_4d_11
GCCCCACTGCGACGCTGGTCCTCGCCCAGCTTATGAGGATCCCAAGCGCTATGGTTGACCTGCTCGCAGG
CGGCCATTGGGGCATTCTGGTTGGCATAGCGTACTTCAGCATGCAAGCTAATTGGGCCAAGGTTATCCTG
GTCCTGTTTCTCTTTGCTGGAGTCGACGCTGACACCCACGTCACCGGGGGCAGCGCAGGACGGACCGCAT
CTGGCCTTGCCAACCTGTTCACGTCGGGTGCCCGCCAGAACATACAGCTCATCA

>1438_S50_L001_R1_001.fastq_129_4d_11
GCCCCACTGCGACGCTGGTCCTCGCCCAGCTTATGAGGATCCCAAGCGCCATGGTTGACCTGCTCGCAGG
CGGCCATTGGGGTATTCTGGTTGGCATAGCGTACTTCAGCATGCAAGCTAATTGGGCCAAGGTTATCCTG
GTCCTGTTTCTCTTTGCTGGAGTCGACGCTGACACCCACGTCACCGGGGGCAGCGCAGGACGGACCGCAT
CTGGCCTTGCCAACCTGTTCACGTCGGGTGCCCGCCAGAACATACAGCTCATCA

>1438_S50_L001_R1_001.fastq_130_4d_11
GCCCCACTGCGACGCTGGTCCTCGCCCAGCTTATGAGGATCCCAAGCGCCATGGTTGACCTGCTCGCAGG
CGGCCATTGGGGCATTCTGGTTGGCATAGCGTACTTCAGCATGCAAGCTAATTGGGCCAAGGTTATCCTG
GTCCTGTTTCTCTTTGCTGGAGTCGACGCTGACACCCGCGTCACCGGGGGCAGCGCAGCACGGACTACAT
CTAGCCTTGCCAGCCTGTTCACGTCGGGTGCCCGCCAGAACATACAGCTCATCA

>1438_S50_L001_R1_001.fastq_131_4d_11
GCCCCACTGCGACGCTGGTCCTCGCCCAGCTTATGAGGATCCCAAGCGCCATGGTTGACCTGCTCGCAGG
CGGCCATTGGGGCATTCTGGTTGGCATAGCGTACTTCAGCATGCGAGCTAATTGGGCCAAGGTTATCCTG
GTCCTGTTTCTCTTTGCTGGAGTCGACGCTGACACCCACGTCACCGGGGGCAGCGCAGGACGGACCGCAT
CTGGCCTTGCCAACCTGTTCACGTCGGGTGCCCGCCAGAACATACAGCTCATCA

>1438_S50_L001_R1_001.fastq_132_4d_11
GCCCCACTGCGACGCTGGTCCTCGCCCAGCTTATGAGGATCCCAAGCGCCATGGTTGACCTGCTCGCAGG
CGGCCATTGGGGCATTCTAGTTGGCATAGCGTACTTCAGCATGCAAGCTAATTGGGCCAAGGTTATCCTG
GTCCTGTTTCTCTTTGCTGGAGTCGACGCTGACACCCACGTCACCGGGGGCAGCGCAGGACGGACCGCAT
CTGGCCTTGCCAACCTGTTCACGTCGGGTGCCCGCCAGAACATACAGCTCATCA

>1438_S50_L001_R1_001.fastq_133_4d_11
GCCCCACTGCGACGCTGGTCCTCGCCCAGCTTATGAGGATCCCAAGCGCCATGGTTGACCTGCTCGCAGG
CGGCCATTGGGGCATTCTGGTTGGCATAGCGTACTTCAGCATGCAAGCTAATTGGGCCAAGGTTATCCTG
GTCCTGTTTCTCCTTGCTGGAGTCGACGCTGACACCCACGTCACCGGGGGCAGCGCAGGACGGACCGCAT
CTGGCCTTGCCAACCTGTTCACGTCGGGTGCCCGCCAGAACATACAGCTCATCA

>1438_S50_L001_R1_001.fastq_134_4d_11
GCCCCACTGCGACGCTGGTCCTCGCCCAGCTTATGAGGATCCCAAGCGCCATGGTTGACCTGCTCGCAGG
CGGCCATCGGGGCATTCTGGTTGGCATAGCGTACTTCAGCATGCAAGCTAATTGGGCCAAGGTTATCCTG
GTCCTGTTTCTCTTTGCTGGAGTCGACGCTGACACCCACGTCACCGGGGGCAGCGCAGGACGGACCGCAT
CTGGCCTTGCCAACCTGTTCACGTCGGGTGCCCGCCAGAACATACAGCTCATCA

>1438_S50_L001_R1_001.fastq_135_4d_11
GCCCCACTGCGACGCTGGTCCTCGCCCAGCTTATGAGGATCCCAAGCGCCATGGTTGACCTGCTCGCAGG
CGGCCATTGGGGCATTCTGGTTGGCATAGCGTACTTCAGCATGCAAGCTAATTGGGCCAAGGTTATCCTG
GTCCTGTTTCTCTTTGCTGGAGTCGACGCTGACACCCACGTCACCGGGGGCAGCGCAGGACGGACCGCAT
CTGGCCTTGCCAACCTGTTCCCGTCGGGTGCCCGCCAGAACATACAGCTCATCA

>1438_S50_L001_R1_001.fastq_136_4d_11
GCCCCACTGCGACGCTGGTCCTCGCCCAGCTTATGAGGATCCCAAGCGCCATGGTTGACCTGCTCGCAGG
CGGCCATTGGGGCATTCTGGTTGGCATAGCGTGCTTCAGCATGCAAGCTAATTGGGCCAAGGTTATCCTG
GTCCTGTTTCTCTTTGCTGGAGTCGACGCTGACACCCACGTCACCGGGGGCAGCGCAGGACGGACCGCAT
CTGGCCTTGCCAACCTGTTCACGTCGGGTGCCCGCCAGAACATACAGCTCATCA

>1438_S50_L001_R1_001.fastq_137_4d_11
GCCCCACTGCGACGCTGGTCCTCGCCCAGCTTATGAGGATCCCAAGCGCCATGGTTGACCTGCTCGCAGG
CGGCCATTGGGGCATTCTGGTTGGCATAGCATACTTCAGCATGCAAGCTAATTGGGCCAAGGTTATCCTG
GTCCTGTTTCTCTTTGCTGGAGTCGACGCTGACACCCACGTCACCGGGGGCAGCGCAGGACGGACCGCAT
CTGGCCTTGCCAACCTGTTCACGTCGGGTGCCCGCCAGAACATACAGCTCATCA

>1438_S50_L001_R1_001.fastq_138_4d_11
GTCCCACTGCGACGCTGGTCCTCGCCCAGCTTATGAGGATCCCAAGCGCCATGGTTGACCTGCTCGCAGG
CGGCCATTGGGGCATTCTGGTTGGCATAGCGTACTTCAGCATGCAAGCTAATTGGGCCAAGGTTATCCTG
GTCCTGTTTCTCTTTGCTGGAGTCGACGCTGACACCCACGTCACCGGGGGCAGCGCAGGACGGACCGCAT
CTGGCCTTGCCAACCTGTTCACGTCGGGTGCCCGCCAGAACATACAGCTCATCA

>1438_S50_L001_R1_001.fastq_139_4d_11
GCCCCACTGCGACGCTGGTCCTCGCCCAGCTTATGAGGATCCCAAGCGCCATGGTTGACCTGCTCGCAGG
CGGCCATTGGGGCATTCTGGTTGGCATAGCGTACTTCAGCATGCAAGCTAATTGGGCCAAGGTTATCCTG
GTCCTGTTTCTCTTTGCTGGAGTCGACGCTGCCACCCACGTCACCGGGGGCAGCGCAGGACGGACCGCAT
CTGGCCTTGCCAACCTGTTCACGTCGGGTGCCCGCCAGAACATACAGCTCATCA

>1438_S50_L001_R1_001.fastq_140_4d_11
GCCCCACTGCGACGCTGGTCCTCGCCCAGCTTATGAGGATCCCAAGCGCCATGGTTGACCTGCTCGCAGG
CGGCCATTGGGGCATTCCGGTTGGCATAGCGTACTTCAGCATGCAAGCTAATTGGGCCAAGGTTATCCTG
GTCCTGTTTCTCTTTGCTGGAGTCGACGCTGACACCCACGTCACCGGGGGCAGCGCAGGACGGACCGCAT
CTGGCCTTGCCAACCTGTTCACGTCGGGTGCCCGCCAGAACATACAGCTCATCA

>1438_S50_L001_R1_001.fastq_141_4d_11
GCCCCACTGCGACGCTGGTCCTCGCCCAGCTTATGAGGATCCCAAGCGCCATGGTTGACCTGCTCGCAGG
CGGCCATTGGGGCATTCTGGTTGGCATAGCGTACTTCAGCATGCAAGCTAATTGGGCCAAGGTTATCCTG
GTCCTGTTTCTCTTTGCTGGAGTCGACGCTGACACCCACGTTACCGGGGGCAGCGCAGGACGGACCGCAT
CTGGCCTTGCCAACCTGTTCACGTCGGGTGCCCGCCAGAACATACAGCTCATCA

>1438_S50_L001_R1_001.fastq_142_4d_10
GCCCCACTGCGACGCTGGTCCTCGCCCAGCTTATGAGGATCCCAAGCGCCATGGTTGACCTGCTCGCAGG
CGGCCATTGGGGCATTCTGGTTGGCATAGCGTACTTCAGCATGCAAGCTAATTGGGCCAAGGTTATCCTG
GTCCTGTTTCTCTTTGCTGGAGTCGACGCTGACACCCGCGTCACCGGGGGCAGCGTAGGACGGACCGCAT
CTGGCCTTGCCAACCTGTTCACGTCGGGTGCCCGCCAGAACATACAGCTCATCA

>1438_S50_L001_R1_001.fastq_143_4d_10
GCCCCACTGCGACGCTGGTCCTCGCCCAGCTTATGAGGATCCCAAGCGCCATGGTTGACCTGCTCGCAGG
CGACCATTGGGGCATTCTGGTTGGCATAGCGTACTTCAGCATGCAAGCTAATTGGGCCAAGGTTATCCTG
GTCCTGTTTCTCTTTGCTGGAGTCGACGCTGACACCCACGTCACCGGGGGCAGCGCAGGACGGACCGCAT
CTGGCCTTGCCAACCTGTTCACGTCGGGTGCCCGCCAGAACATACAGCTCATCA

>1438_S50_L001_R1_001.fastq_144_4d_10
GCCCCACTGCGACGCTGGTCCTCGCCCAGCTTATGAGGATCCCAAGCGCCATGGTTGACCTGCTCGCAGG
CGGCCATTGGGGCATTCTGGTTGGCATAGCGTACTTCAGCATGCAAGCTAATTGGGCCAAGGTTATCCTG
GTCCTGTTTCTCTTTGCTGGAGTCGACGCTGACACCCACGTCACCGGGGGCAGCGCAGGACGGACCGCAT
CTGGCCTTGCCAACCCGTTCACGTCGGGTGCCCGCCAGAACATACAGCTCATCA

>1438_S50_L001_R1_001.fastq_145_4d_10
GCCCCACTGCGACGCTGGTCCTCGCCCAGCTTATGAGGATCCCAAGCGCCATGGTTGACCTGCTCGCAGG
CGGCCATTGGGGCATTCTGGTTGGCATAGCGTACTTCAGCATGCAAGCTAATTGGGCCAAGGTTGTCCTG
GTCCTGTTTCTCTTTGCTGGAGTCGACGCTGACACCCACGTCACCGGGGGCAGCGCAGGACGGACCGCAT
CTGGCCTTGCCAACCTGTTCACGTCGGGTGCCCGCCAGAACATACAGCTCATCA

>1438_S50_L001_R1_001.fastq_146_4d_10
ACCCCACTGCGACGCTGGTCCTCGCCCAGCTTATGAGGATCCCAAGCGCCATGGTTGACCTGCTCGCAGG
CGGCCATTGGGGCATTCTGGTTGGCATAGCGTACTTCAGCATGCAAGCTAATTGGGCCAAGGTTATCCTG
GTCCTGTTTCTCTTTGCTGGAGTCGACGCTGACACCCACGTCACCGGGGGCAGCGCAGGACGGACCGCAT
CTGGCCTTGCCAACCTGTTCACGTCGGGTGCCCGCCAGAACATACAGCTCATCA

>1438_S50_L001_R1_001.fastq_147_4d_10
GCCCCACTGCGACGCTGGTCCTCGCCCAGCTTATGAGGATCCCAAGCGCCATGGTTGACCTGCTCACAGG
CGGCCATTGGGGCATTCTGGTTGGCATAGCGTACTTCAGCATGCAAGCTAATTGGGCCAAGGTTATCCTG
GTCCTGTTTCTCTTTGCTGGAGTCGACGCTGACACCCACGTCACCGGGGGCAGCGCAGGACGGACCGCAT
CTGGCCTTGCCAACCTGTTCACGTCGGGTGCCCGCCAGAACATACAGCTCATCA

>1438_S50_L001_R1_001.fastq_148_4d_10
GCCCCACTGCGACGCTGGTCCTCGCCCAGCTTATGAGGATCCCAAGCGCCATGGTTGACCTGCTCGCAGG
CGGCCATTGGGGCATTCTGGTTGGCATAGTGTACTTCAGCATGCAAGCTAATTGGGCCAAGGTTATCCTG
GTCCTGTTTCTCTTTGCTGGAGTCGACGCTGACACCCACGTCACCGGGGGCAGCGCAGGACGGACCGCAT
CTGGCCTTGCCAACCTGTTCACGTCGGGTGCCCGCCAGAACATACAGCTCATCA

>1438_S50_L001_R1_001.fastq_149_4d_10
GCCCCACTGCGACGCTGGTCCTCGCCCAGCTTATGAGGATCCCAAGCGCCATGGTTGACCTGCTCGCAGG
TGGCCATTGGGGCATTCTGGTTGGCATAGCGTACTTCAGCATGCAAGCTAATTGGGCCAAGGTTATCCTG
GTCCTGTTTCTCTTTGCTGGAGTCGACGCTGACACCCACGTCACCGGGGGCAGCGCAGGACGGACCGCAT
CTGGCCTTGCCAACCTGTTCACGTCGGGTGCCCGCCAGAACATACAGCTCATCA

>1438_S50_L001_R1_001.fastq_150_4d_10
GCCCCACTGCGACGCTGGTCCTCGCCCAGCTTATGAGGATCCCAAGCGCCATGGTTGACCTGCTCGCAGG
CGGCCATTGGGGCATTCTGGTTGGCATAGCGTACTTCAGCATGCAAGCTAATTGGGCCAAGGTTATCCTG
GTCCTGTTTCTCTTTGCTGGAGTCGACGCTGACACCCACGTCACCGGGGGCAGCGCAGGACGGACCGCAT
CTGGCCTTGCCAACCTGTTCACGTCGGGTGCCCACCAGAACATACAGCTCATCA

>1438_S50_L001_R1_001.fastq_151_4d_10
GCCCCACTGCGACGCTGGTCCTCGCCCAGCTTATGAGGATCCCAAGCGCCATGGTCGACCTGCTCGCAGG
CGGCCATTGGGGCATTCTGGTTGGCATAGCGTACTTCAGCATGCAAGCTAATTGGGCCAAGGTTATCCTG
GTCCTGTTTCTCTTTGCTGGAGTCGACGCTGACACCCACGTCACCGGGGGCAGCGCAGGACGGACTGCAT
CTGGCCTTGCCAACCTGTTCACGTCGGGTGCCCGCCAGAACATACAGCTCATCA

>1438_S50_L001_R1_001.fastq_152_4d_10
GCCCCACTGCGACGCTGGTCCTCGCCCAGCTTATGAGGATCCCAAGCGCCATGGTTGACCTGCTCGCAGG
CGGCCATTGGGGCATTCTGGTTGGCATAGCGTACTTCAGCATGCAAGCTAATTGGGCCGAGGTTATCCTG
GTCCTGTTTCTCTTTGCTGGAGTCGACGCTGACACCCACGTCACCGGGGGCAGCGCAGGACGGACCGCAT
CTGGCCTTGCCAACCTGTTCACGTCGGGTGCCCGCCAGAACATACAGCTCATCA

>1438_S50_L001_R1_001.fastq_153_4d_10
GCCCCACTGCGACGCTGGTCCTCGCTCAGCTTATGAGGATCCCAAGCGCCATGGTTGACCTGCTCGCAGG
CGGCCATTGGGGCATTCTGGTTGGCATAGCGTACTTCAGCATGCAAGCTAATTGGGCCAAGGTTATCCTG
GTCCTGTTTCTCTTTGCTGGAGTCGACGCTGACACCCACGTCACCGGGGGCAGCGCAGGACGGACCGCAT
CTGGCCTTGCCAACCTGTTCACGTCGGGTGCCCGCCAGAACATACAGCTCATCA

>1438_S50_L001_R1_001.fastq_154_4d_10
GCCCCACTGCGACGCTGGTCCTCGCCCAGCTTATGAGGATCCCAAGCGCCATGGTTGACCTGCTTGCAGG
CGGCCATTGGGGCATTCTGGTTGGCATAGCGTACTTCAGCATGCAAGCTAATTGGGCCAAGGTTATCCTG
GTCCTGTTTCTCTTTGCTGGAGTCGACGCTGACACCCGCGTCACCGGGGGCAGCGTAGGACGGACCACAT
CTAGCCTTGCCAACCTGTTCACGTCGGGTGCCCGCCAGAACATACAGCTCATCA

>1438_S50_L001_R1_001.fastq_155_4d_10
GCCCCACTGCGACGCTGGTCCTCGCCCAGCTTATGAGGATCCCAAGCGCCATGGTTGACCTGCTCGCAGG
CGGCCATTGGGGCATTCTGGTTGGCATAGCGTACTTCAGCATGCAAGCTAATTGGGCCAAGGTTATCCTG
GTCCTGTTTCTCTTTGCCGGAGTCGACGCTGACACCCACGTCACCGGGGGCAGCGCAGGACGGACCGCAT
CTGGCCTTGCCAACCTGTTCACGTCGGGTGCCCGCCAGAACATACAGCTCATCA

>1438_S50_L001_R1_001.fastq_156_4d_10
GCCCCACTGCGACGCTGGTCCTCGCCCAGCTTATGAGGATCCCAAGCGCCATGGTTGACCTGCTCGCAGG
CGGCCATTGGGGCATTCTGGTTGGCATAGCGTACTTCAGCATGCAAGCTAATTGGGCCAAGGTTATCCTG
GTCCTGTTTCTCTTTGCTGGAGTCGACGCTGACACCCACGTCACCGGGGGCAGCGCAGGACGGACCGCAT
CTGGCCTTGCCAACCTGTTTACGTCGGGTGCCCGCCAGAACATACAGCTCATCA

>1438_S50_L001_R1_001.fastq_157_4d_9
GCCCCACTGCGACGCTGGTCCTCGCCCAGCTTATGAGGATCCCAAGCGCCATGGTTGACCTGCTCGCAGG
CGGCCATTGGGGCATTCTGGTTGGCATAGCGTACTTCAGCATGCAAGCTAATTGGGCCAAGGTTATCCTG
GTCCTGTTTCTCTTTGCTGGAGTCGACACTGACACCCACGTCACCGGGGGCAGCGCAGGACGGACCGCAT
CTGGCCTTGCCAACCTGTTCACGTCGGGTGCCCGCCAGAACATACAGCTCATCA

>1438_S50_L001_R1_001.fastq_158_4d_9
GCCCCACTGCGACGCTGGTCCTCGCCCAGCTTATGAGGATCCCAAGCGCCATGGTTGACCTGCTCGCAGG
CGGCCATTGGGGCATCCTGGTTGGCATAGCGTACTTCAGCATGCAAGCTAATTGGGCCAAGGTTATCCTG
GTCCTGTTTCTCTTTGCTGGAGTCGACGCTGACACCCGCGTCACCGGGGGCAGCGTAGGACGGACCACAT
CTAGCCTTGCCAACCTGTTCACGTCGGGTGCCCGCCAGAACATACAGCTCATCA

>1438_S50_L001_R1_001.fastq_159_4d_9
GCCCCACTGCGACGCTGGTCCTCGCCCAGCTTATGAGGATCCCAAGCGCCATGGTTGACCTGCTCGCAGG
CGGCTATTGGGGCATTCTGGTTGGCATAGCGTACTTCAGCATGCAAGCTAATTGGGCCAAGGTTATCCTG
GTCCTGTTTCTCTTTGCTGGAGTCGACGCTGACACCCACGTCACCGGGGGCAGCGCAGGACGGACCGCAT
CTGGCCTTGCCAACCTGTTCACGTCGGGTGCCCGCCAGAACATACAGCTCATCA

>1438_S50_L001_R1_001.fastq_160_4d_9
GCCCCACTACGACGCTGGTCCTCGCCCAGCTTATGAGGATCCCAAGCGCCATGGTTGACCTGCTCGCAGG
CGGCCATTGGGGCATTCTGGTTGGCATAGCGTACTTCAGCATGCAAGCTAATTGGGCCAAGGTTATCCTG
GTCCTGTTTCTCTTTGCTGGAGTCGACGCTGACACCCGCGTCACCGGGGGCAGCGCAGCACGGACTACAT
CTAGCCTTGCCAACCTGTTCACGTCGGGTGCCCGCCAGAACATACAGCTCATCA

>1438_S50_L001_R1_001.fastq_161_4d_9
GCCCCACTGCGACGCTGGTCCTCGCCCAGCTTATGAGGATCCCACGCGCCATGGTTGACCTGCTCGCAGG
CGGCCATTGGGGCATTCTGGTTGGCATAGCGTACTTCAGCATGCAAGCTAATTGGGCCAAGGTTATCCTG
GTCCTGTTTCTCTTTGCTGGAGTCGACGCTGACACCCACGTCACCGGGGGCAGCGCAGGACGGACCGCAT
CTGGCCTTGCCAACCTGTTCACGTCGGGTGCCCGCCAGAACATACAGCTCATCA

>1438_S50_L001_R1_001.fastq_162_4d_9
GCCCCACTGCGACGCTGGTCCTCGCCCAGCTTATGAGGATCCCAAGCGCCATGGTTGACCTGCTCGCAGG
CGGCCATTGGGGCATTCTGGTTGGCATAGCGTACTTCAGCATGCAAGCTAATTGGGCCAAGGTTATCCTG
GTCCTGTTTCTCTTTGCTGGAGTCGACGCTGACACCCGCGTCACCGGGGGCAGCGCAGCACGGACTACAT
CTAGCCTTGCCAACCTGTTCACGTCGGGTGCCCGCCAGAGCATACAGCTCATCA

>1438_S50_L001_R1_001.fastq_164_4d_9
GCCCCACTGCGACGCTGGTCCTCGCCCAGCTTATGAGGATCCCAAGCGCCATGGTTGACCTGCTCGCAGG
CGGCCATTGGGGCATTCTGGTTGGCATAGCGTACTTCAGCATGCAAGCTAATTGGGCCAAAGTTATCCTG
GTCCTGTTTCTCTTTGCTGGAGTCGACGCTGACACCCACGTCACCGGGGGCAGCGCAGGACGGACCGCAT
CTGGCCTTGCCAACCTGTTCACGTCGGGTGCCCGCCAGAACATACAGCTCATCA

>1438_S50_L001_R1_001.fastq_165_4d_9
GCCCCACTGCGACGCTGGTCCTCGCCCAGCTTATGAGGATCCCAAGCGCCATGGTTGACCTGCTCGCAGG
CGGCCATTGGGGCATTCTGGTTGGCATAGCGTACTTCAGCATGCAAGCTAATTGGGCCAAGGTTATCCTG
GTCCTGTTTCTCTTTGCTGGAGTCGACGCTGACACCCGCGTCACCGGGGGCAACGCAGGACGGACCGCAT
CTGGCCTTGCCAACCTGTTCACGTCGGGTGCCCGCCAGAACATACAGCTCATCA

>1438_S50_L001_R1_001.fastq_166_4d_9
GCCCCACTGCGACGCTGGTCCTCGCCCAGCTTATGAGGATCCCAAGCGCCATGGTTGACCTGCTCGCAGG
CGGTCATTGGGGCATTCTGGTTGGCATAGCGTACTTCAGCATGCAAGCTAATTGGGCCAAGGTTATCCTG
GTCCTGTTTCTCTTTGCTGGAGTCGACGCTGACACCCACGTCACCGGGGGCAGCGCAGGACGGACCGCAT
CTGGCCTTGCCAACCTGTTCACGTCGGGTGCCCGCCAGAACATACAGCTCATCA

>1438_S50_L001_R1_001.fastq_167_4d_9
GCCCCACTGCGACGCTGGTCCTCGCCCAGCTTATGAGGATCCCAAGCGCCATGGTTGACCTGCTCGCAGG
CGGCCATTGGGGCATTCTGGTTGGCATAGCGTACTTCAGCATGCAAGCTAATTGGGCCAAGGTTATCCTG
GTCCTGTTTCTCTTTGCTGGAGTCGACGCTGACACCCACGTCACCGGGGGCAACGCAGGACGGACCACAT
CTAGCCTTGCCAACCTGTTCACGTCGGGTGCCCGCCAGAACATACAGCTCATCA

>1438_S50_L001_R1_001.fastq_168_4d_9
GCCCCACTGCGACGCTGGTCCTCGCCCAGCTTATGAGGATCCCAAGCGCCATGGTTGACCTGCTCGCAGG
CGGCCATTGGGGCATTCTGGTTGGCATAGCGTACTTCAGCATGCAAGCTAATTGGGCCAAGGTTATCCTG
GTCCTGTTTCTCTTTGCTGGAGTCGACGCTGACACCCGCGTCACCGGGGGCAGCGTAGGACGGACCACAT
CTAGCCTTGCCAGCCTGTTCACGTCGGGTGCCCGCCAGAACATACAGCTCATCA

>1438_S50_L001_R1_001.fastq_169_4d_9
GCCCCACTGCGACGCTGGTCCTCGCCCAGCTTATGAGGATCCCAAGCGCCATGGTTGACCTGCTCGCAGG
CGGCCATTGGGGCATTCTGGTTGGCATAGCGTACTTCAGCATGCAAGCTAATTGGGCCAAGGTTATCCTG
GTCCTGTTTCTCTTTGCTGGAGTCGACGCTGACACCCACGTCACCGGGGGCAGCGCAAGACGGACCGCAT
CTGGCCTTGCCAACCTGTTCACGTCGGGTGCCCGCCAGAACATACAGCTCATCA

>1438_S50_L001_R1_001.fastq_170_4d_9
GCCCCACTGCGACGCTGGTCCTCGCCCAGCTTATGAGGATCCCAAGCGCCATGGTTGACCTGCTCGCAGG
CGGCCATTGGGGCATTCTGGTTGGCATAGCGTACTTCAGCATGCAAGCTAATTGGGCCAAGGTTATCCTG
GTCCTGTTTCTCTTTGCTGGAGTCGACGCTGACACCCACGTCACCGGGGGCAGCGCAGGACGGACCGCAT
CTGGCCTTGCCAACCTGTTCACGTCGGGTGCCCGCCAGAACATACAGCTCACCA

>1438_S50_L001_R1_001.fastq_171_4d_9
GCCCCACTGCGACGCTGGTCCTCGCCCAGCTTATGAGGATCCCAAGCGCCATGGTTGACCTGCTCGCAGG
CGGCCATTGGGGCATTCTGGTTGGCATAGCGTACTTCAGCATGCAAGCTAATTGGGCCAAGGTTATCTTG
GTCCTGTTTCTCTTTGCTGGAGTCGACGCTGACACCCACGTCACCGGGGGCAGCGCAGGACGGACCGCAT
CTGGCCTTGCCAACCTGTTCACGTCGGGTGCCCGCCAGAACATACAGCTCATCA

>1438_S50_L001_R1_001.fastq_172_4d_9
GCCCCACTGCGACGCTGGTCCTCGCCCAGCTTATGAGGATCCCAAGCGCCATGGTTGACCTGCTCGCAGG
CGGCCATTGGGGCATTCTGGTTGGCATAGCGTACTTCAGCATGCAAGCTAATTGGGCTAAGGTTATCCTG
GTCCTGTTTCTCTTTGCTGGAGTCGACGCTGACACCCACGTCACCGGGGGCAGCGCAGGACGGACCGCAT
CTGGCCTTGCCAACCTGTTCACGTCGGGTGCCCGCCAGAACATACAGCTCATCA

>1438_S50_L001_R1_001.fastq_173_4d_9
GCCCCACTGCGACGCTGGTCCTCGCCCAGCTTATGAGGATCCCAAGCGCCATGGTTGACCTGCTCGCAGG
CGGCCATTGGGGCATTCTGGTTGACATAGCGTACTTCAGCATGCAAGCTAATTGGGCCAAGGTTATCCTG
GTCCTGTTTCTCTTTGCTGGAGTCGACGCTGACACCCACGTCACCGGGGGCAGCGCAGGACGGACCGCAT
CTGGCCTTGCCAACCTGTTCACGTCGGGTGCCCGCCAGAACATACAGCTCATCA

>1438_S50_L001_R1_001.fastq_174_4d_9
GCCCCACTGCGACGCTGGTCCTCGCCCAGCTTATGAGGATCCCAAGCGCCATGGTTGACCTGCTCGCAGG
CGGCCATTGGGGCATTCTGGTTGGCATAGCGTACTTCAGCATGCAAGCTAATTGGGCCAAGGTTATCCTG
GTCCTGTTTCTCTTTGCTGGAGTCGACGCTGACACCCACGTCACCGGGGGCAGCGCAGGACGAACCGCAT
CTGGCCTTGCCAACCTGTTCACGTCGGGTGCCCGCCAGAACATACAGCTCATCA

>1438_S50_L001_R1_001.fastq_175_4d_9
GCCCCACTGCGACGCTGGTCCTCGCCCAGCTTATGAGGATCCCAAGCGCCATGGTTGACCTGCTCGCAGG
CGGCCATTGGGGCATTCTGGTTGGCATAGCGTACTTCAGCATGCAAGCTAATTGGGCCAAGGTTATCCTG
GTCCTGTTTCTCTTTGCTGGAGTCGACGCTGACACCCACGTCACCGGGGGCAGCACAGGACGGACCGCAT
CTGGCCTTGCCAACCTGTTCACGTCGGGTGCCCGCCAGAACATACAGCTCATCA

>1438_S50_L001_R1_001.fastq_176_4d_9
GCCCCACTGCGACGCTGGTCCTCGCCCAGCTTATGAGGATCCCAAGCGCCATGGTTGACCTGCTCGCAGG
CGGCCATTGGGGCATTCTGGTTGGCATAGCGTATTTCAGCATGCAAGCTAATTGGGCCAAGGTTATCCTG
GTCCTGTTTCTCTTTGCTGGAGTCGACGCTGACACCCACGTCACCGGGGGCAGCGCAGGACGGACCGCAT
CTGGCCTTGCCAACCTGTTCACGTCGGGTGCCCGCCAGAACATACAGCTCATCA

>1438_S50_L001_R1_001.fastq_177_4d_9
GCCCCACTGCGACGCTGGTCCTCGCCCAGCTTATGAGGATCCCGAGCGCCATGGTTGACCTGCTCGCAGG
CGGCCATTGGGGCATTCTGGTTGGCATAGCGTACTTCAGCATGCAAGCTAATTGGGCCAAGGTTATCCTG
GTCCTGTTTCTCTTTGCTGGAGTCGACGCTGACACCCGCGTCACCGGGGGCAGCGCAGCACGGACTACAT
CTAGCCTTGCCAACCTGTTCACGTCGGGTGCCCGCCAGAACATACAGCTCATCA

>1438_S50_L001_R1_001.fastq_178_4d_9
GCCCCACTGCGACGCTGGTCCTCGCCCAGCTTATGAGGATCCCAAGCGCCATGGTTGACCTGCTCGCAGG
CGGCCATTGGGGCATTTTGGTTGGCATAGCGTACTTCAGCATGCAAGCTAATTGGGCCAAGGTTATCCTG
GTCCTGTTTCTCTTTGCTGGAGTCGACGCTGACACCCACGTCACCGGGGGCAGCGCAGGACGGACCGCAT
CTGGCCTTGCCAACCTGTTCACGTCGGGTGCCCGCCAGAACATACAGCTCATCA

>1438_S50_L001_R1_001.fastq_179_4d_9
GCCCCACTGCGACGCTGGTCCTCGCCCAGCTTATGAGGATCCCAAGCGCCATGGTTGACCTGCTCGCAGG
CGGCCATTGGGGCATTCTGGTTGGCATAGCGTACTTCAGCATGCAAGCTAATTGGGCCAAGGTTATCCTG
GTCCTGTTTCTCTTTGCTGGAGTCGACGCTGACACCCACGTCACCGGGGGCAGCGCAGGACGGACCGCAT
CTGGCCCTGCCAACCTGTTCACGTCGGGTGCCCGCCAGAACATACAGCTCATCA

>1438_S50_L001_R1_001.fastq_180_4d_8
GCCCCACTGCGACGCTGGTCCTCGCCCAGCTTACGAGGATCCCAAGCGCCATGGTTGACCTGCTCGCAGG
CGGCCATTGGGGCATTCTGGTTGGCATAGCGTACTTCAGCATGCAAGCTAATTGGGCCAAGGTTATCCTG
GTCCTGTTTCTCTTTGCTGGAGTCGACGCTGACACCCACGTCACCGGGGGCAGCGCAGGACGGACCGCAT
CTGGCCTTGCCAACCTGTTCACGTCGGGTGCCCGCCAGAACATACAGCTCATCA

>1438_S50_L001_R1_001.fastq_181_4d_8
GCCCCACTGCGACGCTGGTCCTCGCCCAGCTTATGAGGATCCCAAGCGCCATGGTTGACCTGCTCGCAGG
CGGCCATTGGGGCATTCTGGTTGGCATAGCGTACTTCAGCATGCAAGCTAATTGGGCCAAGGTTATCCTA
GTCCTGTTTCTCTTTGCTGGAGTCGACGCTGACACCCACGTCACCGGGGGCAGCGCAGGACGGACCGCAT
CTGGCCTTGCCAACCTGTTCACGTCGGGTGCCCGCCAGAACATACAGCTCATCA

>1438_S50_L001_R1_001.fastq_182_4d_8
GCCCCACTGCGACGCTGGTCCCCGCCCAGCTTATGAGGATCCCAAGCGCCATGGTTGACCTGCTCGCAGG
CGGCCATTGGGGCATTCTGGTTGGCATAGCGTACTTCAGCATGCAAGCTAATTGGGCCAAGGTTATCCTG
GTCCTGTTTCTCTTTGCTGGAGTCGACGCTGACACCCACGTCACCGGGGGCAGCGCAGGACGGACCGCAT
CTGGCCTTGCCAACCTGTTCACGTCGGGTGCCCGCCAGAACATACAGCTCATCA

>1438_S50_L001_R1_001.fastq_183_4d_8
GCCCCACTGCGACGCTGGTCCTCGCCCAGCTTATGAGGATCCCAAGCGCCATGGTTGACCTGCTCGCAGG
CGGCCATTGGGGCATTCTGGTTGGCATAGCGTACTTCAGCATGCAAGCTAATTGGGCCAAGGTTATCCTG
GTCCTGTTTCTCTTTGCTGGAGTCGACGCTGACACCCACGTCACCGGGGGCAGCGCAGGTCGGACCGCAT
CTGGCCTTGCCAACCTGTTCACGTCGGGTGCCCGCCAGAACATACAGCTCATCA

>1438_S50_L001_R1_001.fastq_184_4d_8
GCCCCACTGCGACGCTGGTCCTCGCCCAGCTTATGAGGATCCCAAGCGCCATGGTTGACCTGCTCGCAGG
CGGCCATTGGGGCATTCTGGTTGGCATAGCGTACTCCAGCATGCAAGCTAATTGGGCCAAGGTTATCCTG
GTCCTGTTTCTCTTTGCTGGAGTCGACGCTGACACCCACGTCACCGGGGGCAGCGCAGGACGGACCGCAT
CTGGCCTTGCCAACCTGTTCACGTCGGGTGCCCGCCAGAACATACAGCTCATCA

>1438_S50_L001_R1_001.fastq_185_4d_8
GCCCCACTGCGACGCTGGTCCTCGCCCAGCTTATGAGGATCCCAAGCGCCATGGTTGACCTGCTCGCAGG
CGGCCATTGGGGCATTCTGGTTGGCATAGCGTACTTCAGCATGCAAGCTAATTGGGCCAAGGTTATCCTG
GTCCTGTTTCTCTTTGCTGGAGTCGACGCTGACACCCACGTCACCGGGGGCAGCGCAGGACGGACCGCAT
CTGGCTTTGCCAACCTGTTCACGTCGGGTGCCCGCCAGAACATACAGCTCATCA

>1438_S50_L001_R1_001.fastq_186_4d_8
GCCCCACTGCGACGCTGGTCCTCGCCCAGCTTATGGGGATCCCAAGCGCCATGGTTGACCTGCTCGCAGG
CGGCCATTGGGGCATTCTGGTTGGCATAGCGTACTTCAGCATGCAAGCTAATTGGGCCAAGGTTATCCTG
GTCCTGTTTCTCTTTGCTGGAGTCGACGCTGACACCCACGTCACCGGGGGCAGCGCAGGACGGACCGCAT
CTGGCCTTGCCAACCTGTTCACGTCGGGTGCCCGCCAGAACATACAGCTCATCA

>1438_S50_L001_R1_001.fastq_187_4d_8
GCCCCACTGCGACGCTGGTCCTCGCCCAGCTTATGAGGATCCCAAGCGTCATGGTTGACCTGCTCGCAGG
CGGCCATTGGGGCATTCTGGTTGGCATAGCGTACTTCAGCATGCAAGCTAATTGGGCCAAGGTTATCCTG
GTCCTGTTTCTCTTTGCTGGAGTCGACGCTGACACCCACGTCACCGGGGGCAGCGCAGGACGGACCGCAT
CTGGCCTTGCCAACCTGTTCACGTCGGGTGCCCGCCAGAACATACAGCTCATCA

>1438_S50_L001_R1_001.fastq_188_4d_8
GCCCCACTGCGACGCTGGTCCTCGCCCAGCTTATGAGGATCCCAAGCGCCATGGTTGACCTGCTCGCAGG
CGGCCATTGGGGCATTCTGGTTGGCATAGCGTACTTCAGCATGCAAGCTAATTGGGCCAAGGTTATCCTG
GTCCTGTTTCTCTTTGCTGGAGTCGACGCTGACACCCACGTCACCGGGGACAGCGCAGGACGGACCGCAT
CTGGCCTTGCCAACCTGTTCACGTCGGGTGCCCGCCAGAACATACAGCTCATCA

>1438_S50_L001_R1_001.fastq_189_4d_8
GCCCCACTACGACGCTGGTCCTCGCCCAGCTTATGAGGATCCCAAGCGCCATGGTTGACCTGCTCGCAGG
CGGCCATTGGGGCATTCTGGTTGGCATAGCGTACTTCAGCATGCAAGCTAATTGGGCCAAGGTTATCCTG
GTCCTGTTTCTCTTTGCTGGAGTCGACGCTGACACCCACGTCACCGGGGGCAGCGCAGGACGGACTGCAT
CTGGCCTTGCCAACCTGTTCACGTCGGGTGCCCGCCAGAACATACAGCTCATCA

>1438_S50_L001_R1_001.fastq_190_4d_8
GCCCCACTGCGACGCTGGTCCTCGCCCAGCTTATGAGGATCCCAAGCGCCATGGTTGACCTGCTCGCAGG
CGGCCATTGGGGCATTCTGGTTGGCATAGCGTACTTCAGCATGCAAGCTAATTGGGCCAAGGTTATCCTG
GTCCTGTTTCTCTTTGCTGGAGTCGACGCTGACACCCGCGTCACCGGGGGCAGCGTAGGACGGACCACAT
CTAGCCTTGCCAACCTGTTCACGTCGGGTGCCCGCCAGAACATACAGCTCATTA

>1438_S50_L001_R1_001.fastq_191_4d_8
GCCCCACTGCGACGCTGGTCCTCGCCCAGCTTATGAGGATCCCAAGCGCCATGGTTGACCTGCTCGCAGG
CGGCCATTGGGGCATTCTGGTTGGCATAGCGTACTTCAGCATGCAAGCTAATTGGGCCAAGGTTATCCTG
GTCCTGTTTCTCTTTGCTGGAGTCGACGCTGACACCCACGTCACCGGGGGCAGCGCTGGACGGACCGCAT
CTGGCCTTGCCAACCTGTTCACGTCGGGTGCCCGCCAGAACATACAGCTCATCA

>1438_S50_L001_R1_001.fastq_192_4d_8
GCCCCACTGCGACGCTGGTTCTCGCCCAGCTTATGAGGATCCCAAGCGCCATGGTTGACCTGCTCGCAGG
CGGCCATTGGGGCATTCTGGTTGGCATAGCGTACTTCAGCATGCAAGCTAATTGGGCCAAGGTTATCCTG
GTCCTGTTTCTCTTTGCTGGAGTCGACGCTGACACCCACGTCACCGGGGGCAGCGCAGGACGGACCGCAT
CTGGCCTTGCCAACCTGTTCACGTCGGGTGCCCGCCAGAACATACAGCTCATCA

>1438_S50_L001_R1_001.fastq_193_4d_8
GCCCCACTGCGACGCTGGTCCTCGCCCAGCTTATGAGGATCCCAAGCGCCATGGTTGACCTGCTCGCAAG
CGGCCATTGGGGCATTCTGGTTGGCATAGCGTACTTCAGCATGCAAGCTAATTGGGCCAAGGTTATCCTG
GTCCTGTTTCTCTTTGCTGGAGTCGACGCTGACACCCACGTCACCGGGGGCAGCGCAGGACGGACCGCAT
CTGGCCTTGCCAACCTGTTCACGTCGGGTGCCCGCCAGAACATACAGCTCATCA

>1438_S50_L001_R1_001.fastq_194_4d_8
GCCCCACTGCGACGCTGGTCCTCGCCCAGCTTATGAGGATCCCAAGCGCCATGGTTGACCTGCTCGCAGG
CGGCCATTGGGGCATTCTGGTTGGCATAGCGTACTTCAGCATGCAAGCTAATTGGGCCAAGGTTATCCTG
GTCCTGTTTCTCTTTGCTGGAGTCGACGCTGACACTCACGTCACCGGGGGCAGCGCAGGACGGACCGCAT
CTGGCCTTGCCAACCTGTTCACGTCGGGTGCCCGCCAGAACATACAGCTCATCA

>1438_S50_L001_R1_001.fastq_195_4d_8
GCCCCACTGCGACGCTGGTCCTCGCCCAGCTTATGAGGATCCCAAGCGCCATGGTTGACCTGCTCGCAGG
CGGCCATTGGGGCATTCTGGTTGGCATAGCGTACTTCAGCATGCAAGCTAATTGGGCCAAGGTTATCCTG
GTCCTGTTTCTCTTTGCTGGAGTCGACGCTGACACCCGCGTCACCGGGGGCAGCGTAGGACGGACCACAT
CTGGCCTTGCCAACCTGTTCACGTCGGGTGCCCGCCAGAACATACAGCTCATCA

>1438_S50_L001_R1_001.fastq_196_4d_8
GCCCCACTGCGACGCTGGTCCTCGCCCAGCTTATGAGGATCCCAAGCGCCATGGCTGACCTGCTCGCAGG
CGGCCATTGGGGCATTCTGGTTGGCATAGCGTACTTCAGCATGCAAGCTAATTGGGCCAAGGTTATCCTG
GTCCTGTTTCTCTTTGCTGGAGTCGACGCTGACACCCGCGTCACCGGGGGCAGCGCAGCACGGACTACAT
CTAGCCTTGCCAACCTGTTCACGTCGGGTGCCCGCCAGAACATACAGCTCATCA

>1438_S50_L001_R1_001.fastq_197_4d_8
GCCCCACTGCGACGCTGGTCCTCGCCCAGCTTATGAGGATCCCAAGCGCCATGGTTGACCTGCTCGCAGG
CGGCCATTGGGGCATTCTGGTTGGCATAGCGTACTTCAGCATGCAAGCTAATTGGGCCAAGGTTATCCTG
GTCCTGTTTCTCTTTGCTGGAGTCGACGCTGACACCCGCGTCACCGGGGGCAGCGTAGGACGGACTACAT
CTAGCCTTGCCAGCCTGTTCACGTCGGGTGCCCGCCAGAACATACAGCTCATCA

>1438_S50_L001_R1_001.fastq_198_4d_8
GCCCCACTGCGACGCTGGTCCTCGCCCAGCTTATGAGGATCCCAAGCGCCATGGTTGACCTGCTCGCAGG
CGGCCATTGGGGCATTCTGGTTGGCATAGCGTACTTCAGCATGCAAGCTAATTGGGCCAAGGTTATCCTG
GTCCTGTTTCTCTTTGCTGGAGTCGACGCTGACACCCATGTCACCGGGGGCAGCGCAGGACGGACCGCAT
CTGGCCTTGCCAACCTGTTCACGTCGGGTGCCCGCCAGAACATACAGCTCATCA

>1438_S50_L001_R1_001.fastq_199_4d_8
GCCCCACTGCGACGCTGGTCCTCGCCCAGCTTATGAGGATCCCAAGCGCCATGGTTGACCTGCTCGCAGG
CGGCCATTGGGGCATTCTGGTTAGCATAGCGTACTTCAGCATGCAAGCTAATTGGGCCAAGGTTATCCTG
GTCCTGTTTCTCTTTGCTGGAGTCGACGCTGACACCCACGTCACCGGGGGCAGCGCAGGACGGACCGCAT
CTGGCCTTGCCAACCTGTTCACGTCGGGTGCCCGCCAGAACATACAGCTCATCA

>1438_S50_L001_R1_001.fastq_200_4d_8
GCCCCACTGCGACGCCGGTCCTCGCCCAGCTTATGAGGATCCCAAGCGCCATGGTTGACCTGCTCGCAGG
CGGCCATTGGGGCATTCTGGTTGGCATAGCGTACTTCAGCATGCAAGCTAATTGGGCCAAGGTTATCCTG
GTCCTGTTTCTCTTTGCTGGAGTCGACGCTGACACCCACGTCACCGGGGGCAGCGCAGGACGGACCGCAT
CTGGCCTTGCCAACCTGTTCACGTCGGGTGCCCGCCAGAACATACAGCTCATCA

>1438_S50_L001_R1_001.fastq_201_4d_8
GCCCCACTGCGACGCTGGTCCTCGCCCAGCTTATGAGGATCCCAAGCGCCATGGTTGACCTGCTCGCAGG
CGGCCATTGGGGCATTCTGGTTGGCATAGCGTACTTCAGCATGCAAGCTAGTTGGGCCAAGGTTATCCTG
GTCCTGTTTCTCTTTGCTGGAGTCGACGCTGACACCCACGTCACCGGGGGCAGCGCAGGACGGACCGCAT
CTGGCCTTGCCAACCTGTTCACGTCGGGTGCCCGCCAGAACATACAGCTCATCA

>1438_S50_L001_R1_001.fastq_202_4d_8
GCCCCACTGCGACGCTGGTCCTCGCCCAGCTTATGAGGATCCCAAGCGCCATGGTTGACCTGCTCGCAGG
CGGCCATTGGGGCATTCTGGTTGGCATAGCGTACTTCAGCATGCAAGCTAATTGGGCCAAGGTTATCCTG
GTCCTGTTTCTCTTTGCTGGAGTCGACGCTGACACCCACGTCACCGGGGGCAGCGCAGGACGGACCGCAT
CTGGCCTTGCCAACCTGTTCTCGTCGGGTGCCCGCCAGAACATACAGCTCATCA

>1438_S50_L001_R1_001.fastq_203_4d_8
GCCCCACTGCGACGCTGGTCCTCGCCCAGCTTATGAGGATCCCAAGCGCCATGGTTGACCTGCTCGCAGG
CGGCCATTGGGGCATTCTGGTTGGCATAGCGTACTTCAGCATGCAAGCTAATCGGGCCAAGGTTATCCTG
GTCCTGTTTCTCTTTGCTGGAGTCGACGCTGACACCCACGTCACCGGGGGCAGCGCAGGACGGACCGCAT
CTGGCCTTGCCAACCTGTTCACGTCGGGTGCCCGCCAGAACATACAGCTCATCA

>1438_S50_L001_R1_001.fastq_204_4d_8
GCCCCACTGCGACGCTGGTCCTCGCCCAGCTTATGAGGATCCCAAGCGCCATGGTTGACCTGCTCGCAGG
CGGCCATTGGGGCATTCTGGTTGGCATAGCGTACTTCAGCATGCAAGCTAATTGGGCCAAGGTTATCCTG
GTCCTGTTTCTCTTTGCTGGAGTCGACGCTGACACCCACGTCACCGGGGGCAGCGCAGGACGGACCGCAT
CTGGCCTTGCCAACCTGTTCACGTCGGGTGCCCGCCAGAATATACAGCTCATCA

>1438_S50_L001_R1_001.fastq_205_4d_8
GCCCCACTGCGACGCTGGTCCTCGCCCAGCTTATGAGGATCCCAAGCGCCATGGTTGACCTGCTCGCAGG
CGGCCATTGGGGCATTCTGGTTGGCATAGCGTACTTCAGCATGCAAGCTAATTGGGCCAAGGTTATCCTG
GTCCTGTTTCTCTTTGCTGGAGTCGACGCTGACACCCGCGTCACCGGGGGCAGCGCAGGACGGACTACAT
CTAGCCTTGCCAACCTGTTCACGTCGGGTGCCCGCCAGAACATACAGCTCATCA

>1438_S50_L001_R1_001.fastq_206_4d_8
GCCCCACTGCGACGCTGGTCCTCGCCCAGCTTATGAGGATCCCAAGCGCCATGGTCGACCTGCTCGCAGG
CGGCCATTGGGGCATTCTGGTTGGCATAGCGTACTTCAGCATGCAAGCTAATTGGGCCAAGGTTATCCTG
GTCCTGTTTCTCTTTGCTGGAGTCGACGCTGACACCCGCGTCACCGGGGGCAGCGTAGGACGGACTACAT
CTAGCCTTGCCAACCTGTTCACGTCGGGTGCCCGCCAGAACATACAGCTCATCA

>1438_S50_L001_R1_001.fastq_207_4d_8
GCCCCACTACGACGCTGGTCCTCGCCCAGCTTATGAGGATCCCAAGCGCCATGGTTGACCTGCTCGCAGG
CGGCCATTGGGGCATTCTGGTTGGCATAGCGTACTTCAGCATGCAAGCTAATTGGGCCAAGGTTATCCTG
GTCCTGTTTCTCTTTGCTGGAGTCGACGCTGACACCCGCGTCACCGGGGGCAGCGTAGGACGGACCACAT
CTAGCCTTGCCAACCTGTTCACGTCGGGTGCCCGCCAGAACATACAGCTCATCA

>1438_S50_L001_R1_001.fastq_208_4d_8
GCCCCACTGCGACGCTGGTCCTCGCCCAGCTTATGAGGATCCCAAGCGCCATGGTTGACCTGCTCGCAGG
CGGCCATTGGGGCATTCTGGTTGGCATAGCGTACTTCAGCATGCAAGCTAATTGGGCCAAGGTTATTCTG
GTCCTGTTTCTCTTTGCTGGAGTCGACGCTGACACCCACGTCACCGGGGGCAGCGCAGGACGGACCGCAT
CTGGCCTTGCCAACCTGTTCACGTCGGGTGCCCGCCAGAACATACAGCTCATCA

>1438_S50_L001_R1_001.fastq_209_4d_7
GCCCCACTGCGACGCTGGTCCTCACCCAGCTTATGAGGATCCCAAGCGCCATGGTTGACCTGCTCGCAGG
CGGCCATTGGGGCATTCTGGTTGGCATAGCGTACTTCAGCATGCAAGCTAATTGGGCCAAGGTTATCCTG
GTCCTGTTTCTCTTTGCTGGAGTCGACGCTGACACCCACGTCACCGGGGGCAGCGCAGGACGGACCGCAT
CTGGCCTTGCCAACCTGTTCACGTCGGGTGCCCGCCAGAACATACAGCTCATCA

>1438_S50_L001_R1_001.fastq_210_4d_7
GCCCCACTGCGACGCTGGTCCTCGCCCAGCTTATGAGGATCCCAAGCGCCATGGTTGACCTGCTCGCAGG
CGGCCATTGGGGCATTCTGGTTGGCATAGCGTACTTCAGCATGCAAGCTAATTGGGCCAAGGTTATCCTG
GTCCTGTTTCTCTTTGCTGGAGTCGACGCTGACACCCGCGTCACCGGGGGCAGCGTAGGACGGACTACAT
CTAGCCTTGCCAACCTGTTCACGTCGGGTGCTCGCCAGAACATACAGCTCATCA

>1438_S50_L001_R1_001.fastq_211_4d_7
GCCCCACTGCGACGCTGGTCCTCGCCCAGCTTATGAGGATCCCAAGCGCCATGGTTGACCTGCTCGCAGG
CGGCCATTGGGGCATTCTGGTTGGCATAGCGTACTTCAGCATGCAAGCTAATTGGGCCAAGGTTATCCTG
GTCCTGTTTCTCTTTGCTGGAGTCGACGCTGACACCCACGTCACCGGGGGCAGCGCAGGACGGACCGCAT
CTGGCCTTGCCAACCTGTTCACGTCGGGTGCCCGTCAGAACATACAGCTCATCA

>1438_S50_L001_R1_001.fastq_212_4d_7
GCCCCACTGCGACGCTGGTCCTCGCCCAGCTTATGAGGATCCCAAGCGCCATGGTTGACCTGCTCGCAGG
CGGCCATTGGGGCATTCTGGTTGGCATAGCGTACTTCAGCATGCAAGCTAATTGGGCCAAGGTTATCCTG
GTCCTGTTTCTCTTTGCTGGAGTCGACGCTGACACCCGCGTCACCGGGGGCAGCGTAGGACGGACCACAT
CCAGCCTTGCCAACCTGTTCACGTCGGGTGCCCGCCAGAACATACAGCTCATCA

>1438_S50_L001_R1_001.fastq_213_4d_7
GCCCCACTGCGACGCTGGTCCTCGCCCAGCTTATGAGGATCCCAAGCGCCATGGTTGACCTGCTCGCAGG
CGGCCATTGGGGCATTCTGGTTGGCATAGCGTACTTCAGCATGCAAGCTAATTGGGCCAAGGTTATCCTG
GTCCTGTTTCTCTTTGCTGGAGTCGACGCTGACACCCGCGTCACCGGGGGCAGCGCAGCACGGACTACAT
CTGGCCTTGCCAACCTGTTCACGTCGGGTGCCCGCCAGAACATACAGCTCATCA

>1438_S50_L001_R1_001.fastq_214_4d_7
GCCCCACTGCGACGCTGGTCCTCGCCCAGCTTATGAGGATCCCAAGCGCCATGGTTGACCTGCTCGCAGG
CGGCCATTGGGGCATTCTGGTTGGCATAGCGTACTTCAGCATGCAAGCTAATTGGGCCAAGGTTATCCTG
GTCCTGTTTCTCTTTGCTGGAGTCGACGCTGACACCCACGTCACCGGGGGCAGCGCAGGACGGACCGCAT
CTGGCCTTGCCAACCTGTTCATGTCGGGTGCCCGCCAGAACATACAGCTCATCA

>1438_S50_L001_R1_001.fastq_215_4d_7
GCCCCACTGCGACGCTGGTCCTCGCCCAGCTTATGAGGATCCCAAGCGCCATGGTTGACCTGCTCGCAGG
CGGCCATTGGGGCATTCTGGTTGGCATAGCGTACTTCAGCATGCAAGCTAATTGGGCCAAGGTTATCCTG
GTCCTGTTTCTCTTTGCTGGAGTCGACGCTGACACCCGCGTCACCGGGGGCAGCGCAGCACGGACTACAT
CTAGCCTTGCCAACCTGCTCACGTCGGGTGCCCGCCAGAACATACAGCTCATCA

>1438_S50_L001_R1_001.fastq_216_4d_7
GCCCCACTGCGACGCTGGTCCTCGCCCAGCTTATGAGGATCCCAAGCGCCATGATTGACCTGCTCGCAGG
CGGCCATTGGGGCATTCTGGTTGGCATAGCGTACTTCAGCATGCAAGCTAATTGGGCCAAGGTTATCCTG
GTCCTGTTTCTCTTTGCTGGAGTCGACGCTGACACCCACGTCACCGGGGGCAGCGCAGGACGGACCGCAT
CTGGCCTTGCCAACCTGTTCACGTCGGGTGCCCGCCAGAACATACAGCTCATCA

>1438_S50_L001_R1_001.fastq_217_4d_7
GCCCCACTGCGACGCTGGTCCTCGCCCAGCTTATGAGGATCCCAAGCGCCATGGTTGACCTGCTCGCAGG
CGGCCATTGGGGCATTCTGGTTGGCATGGCGTACTTCAGCATGCAAGCTAATTGGGCCAAGGTTATCCTG
GTCCTGTTTCTCTTTGCTGGAGTCGACGCTGACACCCACGTCACCGGGGGCAGCGCAGGACGGACCGCAT
CTGGCCTTGCCAACCTGTTCACGTCGGGTGCCCGCCAGAACATACAGCTCATCA

>1438_S50_L001_R1_001.fastq_218_4d_7
GCCCCACTGCGACGCTGGTCCTCGCCCAGCTTATGAGGATCCCAAGCGCCATGGTTGACCTGCTCGCAGG
CGGCCATTGGGGCATTCTGGTTGGCATAGCGTACTTCAGCATGCAAGCTAATTGGGCCAAGGTTATCCTG
GTCCTGTTTCTCTTTGCTGGAGTCGACGCTGACACCTACGTCACCGGGGGCAGCGCAGGACGGACCGCAT
CTGGCCTTGCCAACCTGTTCACGTCGGGTGCCCGCCAGAACATACAGCTCATCA

>1438_S50_L001_R1_001.fastq_219_4d_7
GCCCCACTGCGACGCTGGTCCTCGCCCAGCTTATGAGGACCCCAAGCGCCATGGTTGACCTGCTCGCAGG
CGGCCATTGGGGCATTCTGGTTGGCATAGCGTACTTCAGCATGCAAGCTAATTGGGCCAAGGTTATCCTG
GTCCTGTTTCTCTTTGCTGGAGTCGACGCTGACACCCGCGTCACCGGGGGCAGCGCAGCACGGACTACAT
CTAGCCTTGCCAACCTGTTCACGTCGGGTGCCCGCCAGAACATACAGCTCATCA

>1438_S50_L001_R1_001.fastq_220_4d_7
GCCTCACTGCGACGCTGGTCCTCGCCCAGCTTATGAGGATCCCAAGCGCCATGGTTGACCTGCTCGCAGG
CGGCCATTGGGGCATTCTGGTTGGCATAGCGTACTTCAGCATGCAAGCTAATTGGGCCAAGGTTATCCTG
GTCCTGTTTCTCTTTGCTGGAGTCGACGCTGACACCCACGTCACCGGGGGCAGCGCAGGACGGACCGCAT
CTGGCCTTGCCAACCTGTTCACGTCGGGTGCCCGCCAGAACATACAGCTCATCA

>1438_S50_L001_R1_001.fastq_221_4d_7
GCCCCACTGCGACGCTGGTCCTCGCCCAGCTTATGAGGATCCCAAGCGCCATGGTTGACCTGCTCGCAGG
CGGCCATTGGGGCATTCTGGTTGGCATAGCGTACTTCAGCATGCAAGCTAATTGGGCCAAGGTTATCCTG
GTCCTGTTTCTCTTTGCTGGAGTCGACGCTGACACCCACGTCACCGGGGGCAGCGCAGGACGGACCGCAT
CTGGCCTTGCCAACCTGTTCACGTCGGGTGCCTGCCAGAACATACAGCTCATCA

>1438_S50_L001_R1_001.fastq_222_4d_7
GCCCCACTGCGACGCTGGTCCTCGCCCAGCTTATGAGGATCCCAAGTGCCATGGTTGACCTGCTCGCAGG
CGGCCATTGGGGCATTCTGGTTGGCATAGCGTACTTCAGCATGCAAGCTAATTGGGCCAAGGTTATCCTG
GTCCTGTTTCTCTTTGCTGGAGTCGACGCTGACACCCGCGTCACCGGGGGCAGCGCAGCACGGACTACAT
CTAGCCTTGCCAACCTGTTCACGTCGGGTGCCCGCCAGAACATACAGCTCATCA

>1438_S50_L001_R1_001.fastq_223_4d_7
GCCCCACTGCGACGCTGGTCCTCGCCCAGCTTATGAGGATCCCAAGCGCCATGGTTGACCTGCTCGCAGG
CGGCCATTGGGGCATTCTGGTTGGCATAGCGTACTTCAGCATGCAAGCTAATTGGGCCAAGGTTATCCTG
GTCCTGTTTCTCTTTGCTGGAGTCGACGCTAACACCCGCGTCACCGGGGGCAACGCAGGACGGACTACAT
CTAGCCTTGCCAACCTGTTCACGTCGGGTGCCCGCCAGAACATACAGCTCATCA

>1438_S50_L001_R1_001.fastq_224_4d_7
GCCCCACCGCGACGCTGGTCCTCGCCCAGCTTATGAGGATCCCAAGCGCCATGGTTGACCTGCTCGCAGG
CGGCCATTGGGGCATTCTGGTTGGCATAGCGTACTTCAGCATGCAAGCTAATTGGGCCAAGGTTATCCTG
GTCCTGTTTCTCTTTGCTGGAGTCGACGCTGACACCCGCGTCACCGGGGGCGCCGCAGGCCGGACCACAT
CTAGCCTTGCCAACCTGTTCACGTCGGGTGCCCGCCAGAACATACAGCTCATCA

>1438_S50_L001_R1_001.fastq_225_4d_7
GCCCCACTGCGACGCTGGTCCTCGCCCAGCTTATGAGGATCCCAAGCGCCATGGTTGACCTGCTCGCAGG
CGGCCATTGGGGCATTCTGGTTGGCATAGCGTACTTCAGCATGCAAGCTAATTGGGCCAAGGTTATCCTG
GTCCTGTTTCTCTTTGCTGGAGTCGACGCTGACACCCACGTCACCGGGGGCAGCGCAGGACGGACCGCAT
CTGGCCTTGCCAACCTGTTCAGGTCGGGTGCCCGCCAGAACATACAGCTCATCA

>1438_S50_L001_R1_001.fastq_226_4d_7
GCCCCACTGCGACGCTGGTCCTCGCCCAGCTTATGAGGATCCCAAGCACCATGGTTGACCTGCTCGCAGG
CGGCCATTGGGGCATTCTGGTTGGCATAGCGTACTTCAGCATGCAAGCTAATTGGGCCAAGGTTATCCTG
GTCCTGTTTCTCTTTGCTGGAGTCGACGCTGACACCCACGTCACCGGGGGCAGCGCAGGACGGACCGCAT
CTGGCCTTGCCAACCTGTTCACGTCGGGTGCCCGCCAGAACATACAGCTCATCA

>1438_S50_L001_R1_001.fastq_227_4d_7
GCCCCACTGCGACGCTGGTCCTCGCCCAGCTTATGAGGATCCCAAGCGCCATAGTTGACCTGCTCGCAGG
CGGCCATTGGGGCATTCTGGTTGGCATAGCGTACTTCAGCATGCAAGCTAATTGGGCCAAGGTTATCCTG
GTCCTGTTTCTCTTTGCTGGAGTCGACGCTGACACCCACGTCACCGGGGGCAGCGCAGGACGGACCGCAT
CTGGCCTTGCCAACCTGTTCACGTCGGGTGCCCGCCAGAACATACAGCTCATCA

>1438_S50_L001_R1_001.fastq_228_4d_7
GCCCCACTGCGACGCTGGTCCTCGCCCAGCTTATGAGGATCCCAAGCGCCATGGTTGACCTGCTCGCAGG
CGGCCATTGGGGCATTCTGGTTGGCATAGCGTACTTCAGCATGCAAGCTAATTGGGCCAAGGTTATCCTG
GTCCTGTTTCTCTTTGCTGGAGTCGACGCTGACACCCGCGTCACCGGGGGCAGCGCAGCACGGACCGCAT
CTGGCCTTGCCAACCTGTTCACGTCGGGTGCCCGCCAGAACATACAGCTCATCA

>1438_S50_L001_R1_001.fastq_229_4d_7
GCCCCACTGCGACGCTGGTCCTCGCCCAGCTTATGAGGATCCCAAGCGCCATGGTTGACCTGCTCGCAGG
CGGCCATTGGGGCATTCTGGTTGGCATAGCGTACTTCAGCATGCAAGCTAATTGGGCCAAGGTTATCCTG
GTCCTGTTTCTCTTTGCTGGAGTCGACGCTGACACCCACGTCACCGGGGGCAGCGCAGGACAGACCGCAT
CTGGCCTTGCCAACCTGTTCACGTCGGGTGCCCGCCAGAACATACAGCTCATCA

>1438_S50_L001_R1_001.fastq_230_4d_7
GCCCCACTGCGACGCTGGTCCTCGCCCAGCTTATGAGGATCCCAAGCGCCATGGTTGACCTGCTCGCAGG
CGGCCATTGGGGCATTCTGGTTGGCATAGCGTACTTCAGCATGCAAGCTAATTGGGCCAAGGTTATCCTG
GTCCTGTTTCTCTTTGCTGGAGTCAACGCTGACACCCACGTCACCGGGGGCAGCGCAGGACGGACCGCAT
CTGGCCTTGCCAACCTGTTCACGTCGGGTGCCCGCCAGAACATACAGCTCATCA

>1438_S50_L001_R1_001.fastq_231_4d_7
GCCCCACTGCGACGCTGGTCCTCGCCCAGCTTATGAGGATCCCAAGCGCCATGGTTGACCTGCTCGCAGG
CGGCCATTGGGGCATTCTGGTTGGCATAGCGTACTTCAGCATGCAAGCTAATTGGGCCAAGGTTATCCTG
GTCCTGTTTCTCTTTGCTGGAGTCGACGCTGACACCCACGTCACCGGGGGCAGCGCAGGACGGACCGCAT
CTGGCCTTGCCAACCTGTCCACGTCGGGTGCCCGCCAGAACATACAGCTCATCA

>1438_S50_L001_R1_001.fastq_232_4d_7
GCCCCACTGCGACGCTGGTCCTCGCCCAGCTTATGAGGATCCCAAGCGCCACGGTTGACCTGCTCGCAGG
CGGCCATTGGGGCATTCTGGTTGGCATAGCGTACTTCAGCATGCAAGCTAATTGGGCCAAGGTTATCCTG
GTCCTGTTTCTCTTTGCTGGAGTCGACGCTGACACCCACGTCACCGGGGGCAGCGCAGGACGGACCGCAT
CTGGCCTTGCCAACCTGTTCACGTCGGGTGCCCGCCAGAACATACAGCTCATCA

>1438_S50_L001_R1_001.fastq_233_4d_7
GCCCCACTGCGACGCTGGTCCTCGCCCAGCTTATGAGGATCCCAAGCGCCATGGTTGACCTGCTCGCGGG
CGGCCATTGGGGCATTCTGGTTGGCATAGCGTACTTCAGCATGCAAGCTAATTGGGCCAAGGTTATCCTG
GTCCTGTTTCTCTTTGCTGGAGTCGACGCTGACACCCGCGTCACCGGGGGCAGCGTAGGACGGACCACAT
CTAGCCTTGCCAACCTGTTCACGTCGGGTGCCCGCCAGAACATACAGCTCATCA

>1438_S50_L001_R1_001.fastq_235_4d_7
GCCCCACTGCGACGCTAGTCCTCGCCCAGCTTATGAGGATCCCAAGCGCCATGGTTGACCTGCTCGCAGG
CGGCCATTGGGGCATTCTGGTTGGCATAGCGTACTTCAGCATGCAAGCTAATTGGGCCAAGGTTATCCTG
GTCCTGTTTCTCTTTGCTGGAGTCGACGCTGACACCCACGTCACCGGGGGCAGCGCAGGACGGACCGCAT
CTGGCCTTGCCAACCTGTTCACGTCGGGTGCCCGCCAGAACATACAGCTCATCA

>1438_S50_L001_R1_001.fastq_236_4d_7
GCCCCACTGCGACGCTGGTCCTCGCCCAGCTTATGAGGATCCCAAGCGCCATGGTTGACCTGCTCGCAGG
CGGCCATTGGGGCATTCTGGTTGGCATAGCGTACTTCAGCATGCAAGCTAATTGGGCCAAGGTTATCCTG
GTCCTGTTTCTCTTTGCTGGAGTCGACGCTGACACCCACGTCACCGGGGGCAGCGCAGGACGGACCGCAT
CTGGCCTTGCCAACCTGTTCACGTCTGGTGCCCGCCAGAACATACAGCTCATCA

>1438_S50_L001_R1_001.fastq_237_4d_7
GCCCCACTGCGACGCTGGTCCTCGCCCAGCTTATGAGGATCCCAAGCGCCATGGTTGACCTGCTCGCAGG
CGGCCATTGGGGCATTCTGGTTGGCATAGCGTACTTCAGCATACAAGCTAATTGGGCCAAGGTTATCCTG
GTCCTGTTTCTCTTTGCTGGAGTCGACGCTGACACCCACGTCACCGGGGGCAGCGCAGGACGGACCGCAT
CTGGCCTTGCCAACCTGTTCACGTCGGGTGCCCGCCAGAACATACAGCTCATCA

>1438_S50_L001_R1_001.fastq_238_4d_6
GCCCCACTGCGACGCTGGTCCTCGCCCAGCTTATGAGGATCCCAAGCGCCATGGTTGACCTGCTCGCAGG
CGGCCATTGGGGCATTCTGGTTGGCATAGCGTACTTCAGCATGCAAGCTAATTGGGCCAAGGTTATCCTG
GTCCTGTTTCTCTTTGCTGGAGTCGACGCTGACACCCGCGTCACCGGGGGCAGCGCAGCACGGACCACAT
CTAGCCTTGCCAACCTGTTCACGTCGGGTGCCCGCCAGAACATACAGCTCATCA

>1438_S50_L001_R1_001.fastq_239_4d_6
GCCCCACTGCGACGCTGGTCCTCGCCCAGCTTATGAGGATCCCAAGCGCCATGGTTGACCTGCTCGCAGG
CGGCCATTGGGGCATTCTGGTTGGCACAGCGTACTTCAGCATGCAAGCTAATTGGGCCAAGGTTATCCTG
GTCCTGTTTCTCTTTGCTGGAGTCGACGCTGACACCCGCGTCACCGGGGGCAGCGCAGCACGGACTACAT
CTAGCCTTGCCAACCTGTTCACGTCGGGTGCCCGCCAGAACATACAGCTCATCA

>1438_S50_L001_R1_001.fastq_240_4d_6
GCCCCACTGCGACGCTGATCCTCGCCCAGCTTATGAGGATCCCAAGCGCCATGGTTGACCTGCTCGCAGG
CGGCCATTGGGGCATTCTGGTTGGCATAGCGTACTTCAGCATGCAAGCTAATTGGGCCAAGGTTATCCTG
GTCCTGTTTCTCTTTGCTGGAGTCGACGCTGACACCCACGTCACCGGGGGCAGCGCAGGACGGACCGCAT
CTGGCCTTGCCAACCTGTTCACGTCGGGTGCCCGCCAGAACATACAGCTCATCA

>1438_S50_L001_R1_001.fastq_241_4d_6
GCCCCACTGCGACGCTGGTCCTCGCCCAGCTTATGAGGATCCCAAGCGCCATGGTTGACCTGCTCGCAGG
CGGCCATTGGGGCATTCTGGTTGGCATAGCGCACTTCAGCATGCAAGCTAATTGGGCCAAGGTTATCCTG
GTCCTGTTTCTCTTTGCTGGAGTCGACGCTGACACCCACGTCACCGGGGGCAGCGCAGGACGGACCGCAT
CTGGCCTTGCCAACCTGTTCACGTCGGGTGCCCGCCAGAACATACAGCTCATCA

>1438_S50_L001_R1_001.fastq_242_4d_6
GCCCCACTGCGACGCTGGTCCTCGCCCAGCTTATGAGGATCCCAAGCGCCATGGTTGACCTGCTCGCAGG
CGGCCATTGGGGCATTCTGGTTGGCATAGCGTACTTCAGCATGCAAGCTAATTGGGCCAAGGTTATCCTG
GTCCTGTTTCTCTTTGCTGGAGTCGACGCTGACACCCACGTCACCGGGGGCAGCGCAGGACGGACCGCAT
CTGGCCTTGCCACCCTGTTCACGTCGGGTGCCCGCCAGAACATACAGCTCATCA

>1438_S50_L001_R1_001.fastq_243_4d_6
GCCCCACTGCGACGCTGGTCCTCGCCCAGCTTATGAGGATCCCAAGCGCCATGGTTGACCTGCTCGCAGG
CGGCCATTGGGGCATTCTGGTTGGCATAGCGTACTTCAGCATGCAAGCTAATTGGGCCAAGGTTATCCTG
GTCCTGTTTCTCTTTGCTGGAGTCGACGCTGACACCCACGTCACCGGGGGCAGCGCAGGACGGACCGCAT
CTGGCCTTGCCAACCTGTTCACGTCGGATGCCCGCCAGAACATACAGCTCATCA

>1438_S50_L001_R1_001.fastq_244_4d_6
GCCCCACTGCGACGCTGGTCCTCGCCCAGCTTATGAGGATCCCAAGCGCCATGGTTGACCTGCTCGCAGG
CGGCCATTGGGGCATTCTGGTTGGCATAGCGTACTTCAGCATGCAAGCTAATTGGGCCAAGGTTATCCTG
GTCCTGTTTCTCTTTGCTGGAGTCGACGCTGACACCCACGTCACCGGGGGCAGCGCAGGACGGACCGCAT
CTGGCCTTGCCGACCTGTTCACGTCGGGTGCCCGCCAGAACATACAGCTCATCA

>1438_S50_L001_R1_001.fastq_245_4d_6
GCCCCACTGCGACGCTGGTCCTCGCCCAGCTTATGAGGATCCCAAGCGCCATGGTCGACCTGCTCGCAGG
CGGCCATTGGGGCATTCTGGTTGGCATAGCGTACTTCAGCATGCAAGCTAATTGGGCCAAGGTTATCCTG
GTCCTGTTTCTCTTTGCTGGAGTCGACGCTGACACCCGCGTCACCGGGGGCAGCGTAGGACGGACCACAT
CTAGCCTTGCCAACCTGTTCACGTCGGGTGCCCGCCAGAACATACAGCTCATCA

>1438_S50_L001_R1_001.fastq_246_4d_6
GCCCCACTGCGACGCTGGTCCTCGCCCAGCTTATGAGGATCCCAAGCGCCATGGTTGACCTGCTCGCAGG
CGGCCATTGGGGCATTCTGGTTGGCATAGCGTACTTCAGCATGCAAGCTAATTGGGCCAAGGTTATCCTG
GTCCTGTTTCTCTTTGCTGGAGTCGACGCTGACACCCGCGTCACCGGGGGCAGCGCAGCACGGACTACAT
CTAGCCTTGCCAACCTGTTCACGTCGGGTGCCCGCCAGAACATACAGCTCATTA

>1438_S50_L001_R1_001.fastq_247_4d_6
GCCCCACTGCGACGCTGGTCCTCGCCCAGCTTATGAGGATCCCAAGCGCCATGGTTGACCTGCCCGCAGG
CGGCCATTGGGGCATTCTGGTTGGCATAGCGTACTTCAGCATGCAAGCTAATTGGGCCAAGGTTATCCTG
GTCCTGTTTCTCTTTGCTGGAGTCGACGCTGACACCCGCGTCACCGGGGGCAGCGCAGCACGGACTACAT
CTAGCCTTGCCAACCTGTTCACGTCGGGTGCCCGCCAGAACATACAGCTCATCA

>1438_S50_L001_R1_001.fastq_248_4d_6
GCCCCACTGCGACGCTGGTCCTCGCCCAGCTTATGAGGATCCCAAGCGCCATGGTTGACCTGCTCGCAGG
CGGCCATTGGGGCATTCTGGTTGGCATAGCGTACTTCAGCATGCAAGCTAATTGGGCCAAGGTTATCCTG
GTCCTGTTTCTCTTTGCTGGAGTCGACGCTGACACCCGCGTCACCGGGGGCAGCGTAGGACGGGCTACAT
CTAGCCTTGCCAACCTGTTCACGTCGGGTGCCCGCCAGAACATACAGCTCATCA

>1438_S50_L001_R1_001.fastq_249_4d_6
GCCCCACTGCGACGCTGGTCCTCGCCCGGCTTATGAGGATCCCAAGCGCCATGGTTGACCTGCTCGCAGG
CGGCCATTGGGGCATTCTGGTTGGCATAGCGTACTTCAGCATGCAAGCTAATTGGGCCAAGGTTATCCTG
GTCCTGTTTCTCTTTGCTGGAGTCGACGCTGACACCCACGTCACCGGGGGCAGCGCAGGACGGACCGCAT
CTGGCCTTGCCAACCTGTTCACGTCGGGTGCCCGCCAGAACATACAGCTCATCA

>1438_S50_L001_R1_001.fastq_250_4d_6
GCCCCACTGCAACGCTGGTCCTCGCCCAGCTTATGAGGATCCCAAGCGCCATGGTTGACCTGCTCGCAGG
CGGCCATTGGGGCATTCTGGTTGGCATAGCGTACTTCAGCATGCAAGCTAATTGGGCCAAGGTTATCCTG
GTCCTGTTTCTCTTTGCTGGAGTCGACGCTGACACCCGCGTCACCGGGGGCAGCGCAGCACGGACTACAT
CTAGCCTTGCCAACCTGTTCACGTCGGGTGCCCGCCAGAACATACAGCTCATCA

>1438_S50_L001_R1_001.fastq_251_4d_6
GCCCCACTGCGACGCTGGTCCTCGCCCAGCTTATGAGGATCCCAAGCGCCATGGTTGACCTGCTCGCAGG
CGGCCATTGGGGCATTCTGGTTGGCATAGCGTACTTCAGCATGCAAGCTAATTGGGCCAAGGTTATCCTG
GTCCCGTTTCTCTTTGCTGGAGTCGACGCTGACACCCACGTCACCGGGGGCAGCGCAGGACGGACCGCAT
CTGGCCTTGCCAACCTGTTCACGTCGGGTGCCCGCCAGAACATACAGCTCATCA

>1438_S50_L001_R1_001.fastq_252_4d_6
GCCCCACTGCGACGCTGGTCCTCGCCCAGCTTATGAGGATCCCAAGCGCCATGGTTGACCTGCTCGCAGG
CGGCCATTGGGGCATTCTGGTTGGCATAGCGTACTTCAGCATGCAAGCTAATTGGGCCAAGGTTATCCTG
GTCCTGTTTCTCTTTGCTGGAGTCGACGCTGACACCCGCGTCACCGGGGGCAGCGCAGCACGGACTACAT
CTAGCCTTGCCAACCTGTTCACGTCGGGCGCCCGCCAGAACATACAGCTCATCA

>1438_S50_L001_R1_001.fastq_253_4d_6
GCCCCACTGCGACGCTGGTCCTCGCCCAGCTTATGAGGATCCCAAGCGCCATGGTTGACCTGCTCGCAGG
CGGCCATTGGGGCATTCTGGTTGGCATAGCGTACTTCAGCATGCAAGCTAATTGGGCCAAGGTTATCCTG
GTCCTGTTTCTCTTTGCTGGAGTCGACGCTGACACCCGCGTCACCGGGGGCAACGCAGGGCGGACCACAT
CTAGCCTTGCCAACCTGTTCACGTCGGGTGCCCGCCAGAACATACAGCTCATCA

>1438_S50_L001_R1_001.fastq_254_4d_6
GCCCCACTGCGACGCTGGTCCTCGCCCAGCTTATGAGGATCCCAAGCGCCATGGTCGACCTGCTCGCAGG
CGGCCATTGGGGCATTCTGGTTGGCATAGCGTACTTCAGCATGCAAGCTAATTGGGCCAAGGTTATCCTG
GTCCTGTTTCTCTTTGCTGGAGTCGACGCTGACACCCGCGTCACCGGGGGCAGCGCAGCACGGACTACAT
CTAGCCTTGCCAACCTGTTCACGTCGGGTGCCCGCCAGAACATACAGCTCATCA

>1438_S50_L001_R1_001.fastq_255_4d_6
GCCCCACTGCGACGCTGGTCCTCGCCCAGCTTATGAGGATCCCAAGCGCCATGGTTGACCTGCTCGCAGG
CGGCCATTGGGGCATTCTGGTTGGCATAGCGTACTTCAGCATGCAAGCTAATTGGGCCAAGGTTATCCTG
GTCCTGTTTCTCTTTGCTGGAGTCGACGCTGACACCCACGTCACCGGGGGCAGCGCAGGACGGACCGCAT
CTGGCCTTGTCAACCTGTTCACGTCGGGTGCCCGCCAGAACATACAGCTCATCA

>1438_S50_L001_R1_001.fastq_256_4d_6
GCCCCACTGCGACGCTGGTCCTCGCCCAGCTTATGAGGATCCCAAGCGCCATGGTTGACCTGCTCGCAGG
CGGCCATTGGGGCATTCTGGTTGGCATGGCGTACTTCAGCATGCAAGCTAATTGGGCCAAGGTTATCCTG
GTCCTGTTTCTCTTTGCTGGAGTCGACGCTGACACCCGCGTCACCGGGGGCAGCGCAGCACGGACTACAT
CTAGCCTTGCCAACCTGTTCACGTCGGGTGCCCGCCAGAACATACAGCTCATCA

>1438_S50_L001_R1_001.fastq_257_4d_6
GCCCCACTGCGACGCTGGTCCTCGCCCAGCTTATGAGGATCCCAAGCGCCATGGTTGACCTGCTCGCAGG
CGGCCATTGGGGCATTCTGGTTGGCATAGCGTACTTCAGCATGCAAGCTAATTGGGCCAAGGTTATCCTG
GTCCTGTTTCTCTTTGCTGGAATCGACGCTGACACCCACGTCACCGGGGGCAGCGCAGGACGGACCGCAT
CTGGCCTTGCCAACCTGTTCACGTCGGGTGCCCGCCAGAACATACAGCTCATCA

>1438_S50_L001_R1_001.fastq_258_4d_6
GCCCCACTGCGACGCTGGTCCTCGCCCAGCTTATGAGGATCCCAAGCGCCATGGTTGACCTGCTCGCAGG
CGGCCATTGGGGCATTCTGGTTGGCATAGCGTACTTCAGCATGCAAGCTAATTGGGCCAAGGTTATCCTG
GTCCTGTTCCTCTTTGCTGGAGTCGACGCTGACACCCGCGTCACCGGGGGCAGCGCAGCACGGACTACAT
CTAGCCTTGCCAACCTGTTCACGTCGGGTGCCCGCCAGAACATACAGCTCATCA

>1438_S50_L001_R1_001.fastq_259_4d_6
GCCCCACTGCGACGCTGGTCCTCGCCCAGCTTATGAGGATCCCAAGCGCCATGGTTGACCTGCTCGCAGG
CGGCCATTGGGGCATTCTGGTTGGCATAGCGTACTTCAGCATGCAAGCTAATTGGGCCAAGGTTATCCTG
GTCCTGTTTCTCTTTGCTGGAGTCGACGCTGACACCCGCGTCACCGGGGGCAGCGCAGGACGGACCACAT
CTAGCCTTGCCAACCTGTTCACGTCGGGTGCCCGCCAGAACATACAGCTCATCA

>1438_S50_L001_R1_001.fastq_260_4d_6
GCCCCACTGCGACGCTGGTCCTCGCCCAGCTTATGAGGATCCCAAGCGCCATGGTTGACCTGCTCGCAGG
CGGCCATTGGGGCATTCTGGTTGGCATAGCGTACTTCAGCATGCAAGCTAATTGGGCCAAGGTTATCCTG
GTCCTGTTTCTCTTTGCTGGAGTCGACGCTGACACCCACGTCACCGGGGGCAGCGCAGAACGGACCGCAT
CTGGCCTTGCCAACCTGTTCACGTCGGGTGCCCGCCAGAACATACAGCTCATCA

>1438_S50_L001_R1_001.fastq_261_4d_6
GCCCCACTGCGACGCTGGTCCTCGCCCAGCTTATGAGGATCCCAAGCGCCATGGTTGACCTGCTCGCAGG
CGGCCATTGGGGCATTCTGGTTGGCATAGCGTACTTCAACATGCAAGCTAATTGGGCCAAGGTTATCCTG
GTCCTGTTTCTCTTTGCTGGAGTCGACGCTGACACCCACGTCACCGGGGGCAGCGCAGGACGGACCGCAT
CTGGCCTTGCCAACCTGTTCACGTCGGGTGCCCGCCAGAACATACAGCTCATCA

>1438_S50_L001_R1_001.fastq_262_4d_6
GCCCCACTGCGACGCTGGTCCTCGCCCAGCTTATGAGGATCCCAAGCGCCATGGTTGACCTGCTCGCAGG
CGGCCATTGGGGCATTCTGGTTGGCATAGCGTACTTCAGCATGCAAGCTAATTGGGCCAAGGTTATCCTG
GTCCTGTTTCTCTTTGCTGGAGTCGACGCTGACACCCGCGCCACCGGGGGCAGCGCAGCACGGACTACAT
CTAGCCTTGCCAACCTGTTCACGTCGGGTGCCCGCCAGAACATACAGCTCATCA

>1438_S50_L001_R1_001.fastq_264_4d_6
GCCCCACTGCGACGCTGGTCCTCGCCCAGCTTATGAGGATCCCAAGCGCCATGGTTGACCTGCTCGCAGG
CGGCCATTGGGGCATTCTGGTTGGCATAGCGTACTTCAGCATGCAAGCTAATTGGGCCAAGGTTATCCTG
GTCCTGTTTCTCTTTGCTGGAGTCGACGCTGACACCCACGTCACCGGGGGCAACGCAGGACGGACCGCAT
CTGGCCTTGCCAACCTGTTCACGTCGGGTGCCCGCCAGAACATACAGCTCATCA

>1438_S50_L001_R1_001.fastq_265_4d_6
GCCCCACTGCGACGCTGGTCCTCGCCCAGCTTATGAGGATCCCAAGCGCCATGGTTGACCTGCTCGCAGG
CGGCCATTGGGGCATTCTGGTTGGCATAGCATACTTCAGCATGCAAGCTAATTGGGCCAAGGTTATCCTG
GTCCTGTTTCTCTTTGCTGGAGTCGACGCTGACACCCGCGTCACCGGGGGCAGCGTAGGACGGACCACAT
CTAGCCTTGCCAACCTGTTCACGTCGGGTGCCCGCCAGAACATACAGCTCATCA

>1438_S50_L001_R1_001.fastq_266_4d_6
GCCCCACTGCGACGCTGGTCCTCGCCCAGCTTATGAGGATCCCAAGCGCCATGGTTGACCTGCTCGCAGG
CGGCCATTGGGGCATTCTGGTTGGCATAGCGTACTTCAGCATGCAAGCTAATTGGGCCAAGGTTATCCTG
GTCTTGTTTCTCTTTGCTGGAGTCGACGCTGACACCCGCGTCACCGGGGGCAGCGCAGCACGGACTACAT
CTAGCCTTGCCAACCTGTTCACGTCGGGTGCCCGCCAGAACATACAGCTCATCA

>1438_S50_L001_R1_001.fastq_267_4d_6
GCCCCACTGCGACGCTGGTCCTCGCCCAGCTTATGAGGATCCCAAGCGCCATGGTTGACCTGCTCGCAGG
CGGCCATTGGGGCATTCTGGTTGGCATAGCGTACTTCAGCATGCAAGCTAATTGGGCCAAGGTTATCCTG
GTCCTGGTTCTCTTTGCTGGAGTCGACGCTGACACCCACGTCACCGGGGGCAGCGCAGGACGGACCGCAT
CTGGCCTTGCCAACCTGTTCACGTCGGGTGCCCGCCAGAACATACAGCTCATCA

>1438_S50_L001_R1_001.fastq_268_4d_6
GCCCCACTGCGACGCTGGTCCTCGCCCAGCTTATGAGGATCCCAAGCGCCATGGTTGACCTGCTCGCAGG
CGGCCATTGGGGCATTCTGGTTGGCATAGCGTACTTCAGCATGCAAGCTAATTGGGCCAAGGTTATCCTG
GTCCTGTTTCTCTTTGCTGGAGTCGACGCTGACACCCGCGTCACCGGGGGCAGCGTAGGACGGACTACAT
CTGGCCTTGCCAACCTGTTCACGTCGGGTGCCCGCCAGAACATACAGCTCATCA

>1438_S50_L001_R1_001.fastq_269_4d_6
GCCCCACTGCGACGCTGGTCCTCGCCCAGCTTATGAGGATCCCAAGCGCCATGGTTGACCTGCTCGCAGG
CGGCCATTGGGGCATTCTGGTTGGCATAGCGTACTTCAGCATGCAAGCTAATTGGGCCAAGGTTATCCTG
GTCCTGTTTCTCTTTGCTGGAGTCGACGCTGACACCCGCGTCACCGGGGGCAGCGCAGCACGGACTACAT
CTAGTCTTGCCAACCTGTTCACGTCGGGTGCCCGCCAGAACATACAGCTCATCA

>1438_S50_L001_R1_001.fastq_270_4d_6
GCCCCACTGCGACGCTGGTCCTCGCCCAGCTTATGAGGATCCCAAGCGCCATGGTTGACCTGCTCGCAGG
CGGCCATTGGGGCATTCTGGTTGGCATAGCGTACTTCAGCATGCAAGCTAATTGGGCCAAGGTTATCCTG
GTCCTGTTTCTCTTTGCTGGAGTCGACGCTGACACCCACGTCACCGGGGGCAGCGCAGGCCGGACCGCAT
CTGGCCTTGCCAACCTGTTCACGTCGGGTGCCCGCCAGAACATACAGCTCATCA

>1438_S50_L001_R1_001.fastq_271_4d_6
GCCCCACTGCGACGCTGGTCCTCGCCCAGCTTATGAGGATCCCAAGCGCCATGGTTGACCTGCTCGCAGG
CGGCCATTGGGGCATTCTGGTTGGCATAGCGTACTTCAGCATGCAAGCTAATTGGGCCAAGGTTATCCTG
GTCCTGTTCCTCTTTGCTGGAGTCGACGCTGACACCCGCGTCACCGGGGGCAGCGTAGGACGGACTACAT
CTAGCCTTGCCAACCTGTTCACGTCGGGTGCCCGCCAGAACATACAGCTCATCA

>1438_S50_L001_R1_001.fastq_272_4d_6
GCCCCACTGCGACGCTGGTCCTCGCCCAGCTTATGAGGATCCCAAGCGCCATGGTTGACCTGCTCGCAGG
CGGCCATTGGGGCATTCTGGTTGGCATAGCGTACTTCAGCATGCAAGCTAATTGGGCCAAGGTTATCCTG
GTCCTGTTTCTCTTTGCTGGAGTCGACGCTGACACCCGCGTCACCGGGGGCGCCGCAGGCCGGACCACAT
CTAGCCTTGCCAACCTGTTCACGTCGGGTGCCCGCCAGAACATACAGCTCATCA

>1438_S50_L001_R1_001.fastq_273_4d_6
GCCCCACTGCGACGCTGGTCCTCGCCCAGCTTATGAGGATCCCAAGCGCCATGGTTGACCTGCTCGCAGG
CGGCCATTGGGGCATTCTGGTTGGCATAGCGTACTTCAGCATGCAAGCTAATTGGGCCAAGGTTATCCTG
GTCCTGTTTCTCTTTGCTGGAGTCGACGCTGACACCCACGTCACCGGGGGCAGCGCAGGACGGACCGCAG
CTGGCCTTGCCAACCTGTTCACGTCGGGTGCCCGCCAGAACATACAGCTCATCA

>1438_S50_L001_R1_001.fastq_274_4d_6
GCCCCACTGCGACGCTGGTCCTCGCCCAGCTTATGAGGATCCCAAGCGCCATGGTTGATCTGCTCGCAGG
CGGCCATTGGGGCATTCTGGTTGGCATAGCGTACTTCAGCATGCAAGCTAATTGGGCCAAGGTTATCCTG
GTCCTGTTTCTCTTTGCTGGAGTCGACGCTGACACCCACGTCACCGGGGGCAGCGCAGGACGGACCGCAT
CTGGCCTTGCCAACCTGTTCACGTCGGGTGCCCGCCAGAACATACAGCTCATCA

>1438_S50_L001_R1_001.fastq_275_4d_6
GCCCCACTGCGACGCTGGTCCTCGCCCAGCTTATGAGGATCCCAAGCGCCATGGTTGACCTGCTCGCAGG
CGGCCATTGGGGCACTCTGGTTGGCATAGCGTACTTCAGCATGCAAGCTAATTGGGCCAAGGTTATCCTG
GTCCTGTTTCTCTTTGCTGGAGTCGACGCTGACACCCGCGTCACCGGGGGCAGCGTAGGACGGACCACAT
CTAGCCTTGCCAACCTGTTCACGTCGGGTGCCCGCCAGAACATACAGCTCATCA

>1438_S50_L001_R1_001.fastq_276_4d_6
GCCCCACTGCGACGCTGGTCCTCGCCCAGCTTATGAGGATCCCAAGCGCCATGGTTGACCTGCTCGCAGG
CGGCCATTGGGGCATTCTGGTTGGCATAGCGTACTTCAGCATGCAAGCTAATTGGGCCAAGGTTATCCTG
GTCCTGTTTCTCTCTGCTGGAGTCGACGCTGACACCCACGTCACCGGGGGCAGCGCAGGACGGACCGCAT
CTGGCCTTGCCAACCTGTTCACGTCGGGTGCCCGCCAGAACATACAGCTCATCA

>1438_S50_L001_R1_001.fastq_277_4d_6
GCCCCACTGCGACGCTGGTCCTCGCCCAGCTTATGAGGATCCCAAGCGCCATGGTTGACCTGCTCGCAGG
CGGCCATTGGGGCATTCTGGTTGGCATAGCGTACTTCAGCATGCAAGCTAATTGGGCCAAGGTTATCCTG
GTCCTGTTTCTCTTTGCTGGAGTCGACGCTGGCACCCGCGTCACCGGGGGCAGCGCAGCACGGACTACAT
CTAGCCTTGCCAACCTGTTCACGTCGGGTGCCCGCCAGAACATACAGCTCATCA

>1438_S50_L001_R1_001.fastq_278_4d_6
GCCCCACTGCGACGCTGGTCCTCGCCCAGCTTATGAGGATCCCAAGCGCCATGGTTGGCCTGCTCGCAGG
CGGCCATTGGGGCATTCTGGTTGGCATAGCGTACTTCAGCATGCAAGCTAATTGGGCCAAGGTTATCCTG
GTCCTGTTTCTCTTTGCTGGAGTCGACGCTGACACCCGCGTCACCGGGGGCAGCGCAGCACGGACTACAT
CTAGCCTTGCCAACCTGTTCACGTCGGGTGCCCGCCAGAACATACAGCTCATCA

>1438_S50_L001_R1_001.fastq_279_4d_6
GCCCCACTGCGACGCTGGTCCTCGCCCAGCTTATGAGGATCCCAAGCGCCATGGTTGACCTGCTCGCAGG
CGGCCATTGGGGCATTCTGGTTGGCATAGCGTACTTCAGCATGCAAGCTAATTGGGCCAAGGTTATCCTG
GTCCTGTTTCTCTTTGCTGGAGTCGACGCTGACACCCGCGTCACCGGGGGCAGCGTGGGACGGACCACAT
CTAGCCTTGCCAACCTGTTCACGTCGGGTGCCCGCCAGAACATACAGCTCATCA

>1438_S50_L001_R1_001.fastq_280_4d_6
GCCCCACTGCGACGCTGGTCCTCGCCCAGCTTATGAGGATCCCAAGCGCCATGGTTGACCTGCTTGCAGG
CGGCCATTGGGGCATTCTGGTTGGCATAGCGTACTTCAGCATGCAAGCTAATTGGGCCAAGGTTATCCTG
GTCCTGTTTCTCTTTGCTGGAGTCGACGCTGACACCCGCGTCACCGGGGGCAGCGCAGCACGGACTACAT
CTAGCCTTGCCAACCTGTTCACGTCGGGTGCCCGCCAGAACATACAGCTCATCA

>1438_S50_L001_R1_001.fastq_281_4d_6
GCCCCACTGCGACGCTGGTCCTCGCCCAGCTTATGAGGATCCCAAGCGCCATGGTTGACCTGCTCGCAGG
CGGCCATTGGGGCATTCTGGTTGGCATAGCGTACTTCAGCATGCAAGCTAATTGGGCCAAGGTTATCCTG
GTCCTGTTTCTCTTTGCTGGAGTCGACGCTGACACCCACGTCACCGGGGGCAGCGCAGGATGGACCGCAT
CTGGCCTTGCCAACCTGTTCACGTCGGGTGCCCGCCAGAACATACAGCTCATCA

>1438_S50_L001_R1_001.fastq_282_4d_5
GCCCCACTGCGACGCTGGTCCTCGCCCAGCTTATGAGGATCCCAAGCGCCATGGTTGACCTGCTCGCAGG
CGGCCATTGGGGCATTCTGGTTGGCATAGCGTACTTTAGCATGCAAGCTAATTGGGCCAAGGTTATCCTG
GTCCTGTTTCTCTTTGCTGGAGTCGACGCTGACACCCACGTCACCGGGGGCAGCGCAGGACGGACCGCAT
CTGGCCTTGCCAACCTGTTCACGTCGGGTGCCCGCCAGAACATACAGCTCATCA

>1438_S50_L001_R1_001.fastq_283_4d_5
GCCCCACTGCGACGCTGGTCCTCGCCCAGCTTATGAGGATCCCAAGCGCCATGGTTGACCTGCTCGCAGG
CGGCCATTGGGGCATTCTGGTTGGCATAGCGTACTTCAGCATGCAAGCTAATTGGGCCAAGGTTATCCTG
GTCCTGTTTCTCTTTGCTGGTGTCGACGCTGACACCCACGTCACCGGGGGCAGCGCAGGACGGACCGCAT
CTGGCCTTGCCAACCTGTTCACGTCGGGTGCCCGCCAGAACATACAGCTCATCA

>1438_S50_L001_R1_001.fastq_284_4d_5
GCCCCACTGCGACGCTGGTCCTCGCCCAGCTTATGAGGATCCCAAGCGCCATGGTTGACCTGCTCGCAGG
CGGCCATTGGGGCATTCTGGTTGGCATAGCGTACTTCAGCATGCAAGCTAATTGGGCCAAGGTTATCCTG
GTCCTGTTCCTCTTTGCTGGAGTCGACGCTGACACCCGCGTCACCGGGGGCAGCGTAGGACGGACCACAT
CTAGCCTTGCCAACCTGTTCACGTCGGGTGCCCGCCAGAACATACAGCTCATCA

>1438_S50_L001_R1_001.fastq_285_4d_5
GCCCCACTGCGACGCTGGTCCTCGCCCAGCTTATGAGGATCCCAAGCGCCATGGTTGACCTGCTCGCAGG
CGGCCATTGGGGCATTCTGGTTGGCATAGCGTACTTCAGCATGCAAGCTAATTGGGCCAAGGTTATCCTG
GTCCTGTTTCTCTTTGCTGGAGTCGACGCTGACACCCACGTCACCGGGGGCAGCGCAGGACGGACCGCAT
TTGGCCTTGCCAACCTGTTCACGTCGGGTGCCCGCCAGAACATACAGCTCATCA

>1438_S50_L001_R1_001.fastq_286_4d_5
GCCCCACTGCGACGCTGGTCCTCGCCCAGCTTATGAGGATCCCAAGCGCCATGGTTGACCTGCTCGCAGG
CGGCCATTGGGGCATTCTGGTTGGCATAGCGTACTTCAGCATGCAAGCTAATTGGGCCAAGGTTATCCTG
GTCCTGTTTCTCTTTGCTGGAGTCGACGCTGACACCCACGTCACCGGGGGCAGCGCAGGACGGACCGCAT
CTGGCCTTGCCAACCTGTTCACGTCGAGTGCCCGCCAGAACATACAGCTCATCA

>1438_S50_L001_R1_001.fastq_287_4d_5
GCCCCACTGCGACGCTGGTCCTCGCCCAGCTTATGAGGATCCCAAGCGCCATGGTTGACCTGCTCGCAGG
CGGCCATTGGGGCATTCTGGTTGGCATAGCGTACTTCAGCATGCAAGCTAATTGGGCCAAGGCTATCCTG
GTCCTGTTTCTCTTTGCTGGAGTCGACGCTGACACCCGCGTCACCGGGGGCAGCGCAGCACGGACTACAT
CTAGCCTTGCCAACCTGTTCACGTCGGGTGCCCGCCAGAACATACAGCTCATCA

>1438_S50_L001_R1_001.fastq_288_4d_5
GCCCCACTGCGACGCTGGTCCTCGCCCAGCTTATGAGGATCCCAAGCGCCATGGTTGACCTGCTCGCAGG
CGGCCATTGGGGCATTCTGGTTGGCATAGCGTACTTCAGCATGCAAGCTAATTGGGCCAAGGTTATCCTG
GTCCTGTTTCTCTTTGCTGGAGTCGACGCCGACACCCGCGTCACCGGGGGCAGCGCAGCACGGACTACAT
CTAGCCTTGCCAACCTGTTCACGTCGGGTGCCCGCCAGAACATACAGCTCATCA

>1438_S50_L001_R1_001.fastq_289_4d_5
GCCCCACTGCGACGCTGGTCCTCGCCCAGCTTATGAGGATCCCAAGCGCCATGGTTGACCTGCTCGCAGG
CGGCCATTGGGGCATTCTGGTTGGCATAGCGTACTTCAGCATGCAAGCTAATTGGGCCAAGGTTATCCTG
GTCCTGTTTCTCTTTGCTGGAGTCGACGCTGACACCCACGTCATCGGGGGCAGCGCAGGACGGACCGCAT
CTGGCCTTGCCAACCTGTTCACGTCGGGTGCCCGCCAGAACATACAGCTCATCA

>1438_S50_L001_R1_001.fastq_290_4d_5
GCCCCACTGCGACGCTGGTCCTCGCCCAGCTTATGAGGATCCCAAGCGCCATGGTTGACCTGCTCGCAGG
CGGCCATTGGGGCATTCTGGTAGGCATAGCGTACTTCAGCATGCAAGCTAATTGGGCCAAGGTTATCCTG
GTCCTGTTTCTCTTTGCTGGAGTCGACGCTGACACCCACGTCACCGGGGGCAGCGCAGGACGGACCGCAT
CTGGCCTTGCCAACCTGTTCACGTCGGGTGCCCGCCAGAACATACAGCTCATCA

>1438_S50_L001_R1_001.fastq_291_4d_5
GCCCCACTGCGACGCTGGTCCTCGCCCAGCTTATGAGGATCCCAAGCGCCATGGTTGACCTGCTCGCAGG
CGGCCATTGGGGCATTCTGGTTGGCATAGCGTACTTCAGCATGCAAGCTAATTGGGCCAAGGTTATCCTG
GTCCTGTTTCTCTTTGCTGGAGTCGACGCTGACACCCGCGTCACCGGGGGCAGCGTAGCACGGACTACAT
CTAGCCTTGCCAACCTGTTCACGTCGGGTGCCCGCCAGAACATACAGCTCATCA

>1438_S50_L001_R1_001.fastq_292_4d_5
GCCCCACTGCGACGCTGGTCCTCGCCCAGCTTATGAGGATCCCAAGCGCCATGGTTGACCTGCTCGCAGA
CGGCCATTGGGGCATTCTGGTTGGCATAGCGTACTTCAGCATGCAAGCTAATTGGGCCAAGGTTATCCTG
GTCCTGTTTCTCTTTGCTGGAGTCGACGCTGACACCCACGTCACCGGGGGCAGCGCAGGACGGACCGCAT
CTGGCCTTGCCAACCTGTTCACGTCGGGTGCCCGCCAGAACATACAGCTCATCA

>1438_S50_L001_R1_001.fastq_293_4d_5
GCCCCACTGCGACGCTGGTCCTCGCCCAGCTTATGAGGATCCCAAGCGCCATGGTTGACCTGCTCGCAGG
CGGCCATTGGGGCATTCTGGTTGGCATAGCGTACTTCAGCATGCAAGCTAATTGGGCCAAGGTTATCCTG
GTCCTGTTTCTCTTTGCTGGAGTCGACGCTGACACCCGCGTCACCGGGGGCAGCGCAGCACGGACTACAT
CTAGCCTTGCCAACCTGTTCACGTCGGGTGCCTGCCAGAACATACAGCTCATCA

>1438_S50_L001_R1_001.fastq_294_4d_5
GCCCCACTGCGACGCTGGTCCTCGCCCAGCTTATGAGGATCCCAAGCGCCATGGTTGACCTGCTCGCAGG
CGGCCATTGGGGCATTCTGGTTGGCATAGCGTACTTCAGCATGCAAGCTAATTGGGCCAAGGTTATCCTG
GTCCTGTTTCTCTTTGCTGGGGTCGACGCTGACACCCGCGTCACCGGGGGCAGCGCAGCACGGACTACAT
CTAGCCTTGCCAACCTGTTCACGTCGGGTGCCCGCCAGAACATACAGCTCATCA

>1438_S50_L001_R1_001.fastq_295_4d_5
GCCCCACTGCGACGCTGGTCCTCGCCCAGCTTATGAGGATCCCAAGCGCCATGGTTGACCTGCTCGCAGG
CGGCCATTGGGGCATTCTGGTTGGCATAGCGTACTTCAGCATGCAAGCTAATTGGGCCAAGGTTATCCTG
GTCCTGTTTCTCTTTGCTGGAGTCGACGCTGACACCCGCGTCACCGGGGGCAGCGCAGCACGGACTGCAT
CTAGCCTTGCCAACCTGTTCACGTCGGGTGCCCGCCAGAACATACAGCTCATCA

>1438_S50_L001_R1_001.fastq_296_4d_5
GCCCCACTGCGACGCTGGTCCTCGCCCAGCTTATGAGGATCCCAAGCGCCATGGTTGACCTGCTCGCAGG
CGGCCATTGGGGCATTCTGGTTGGCATAGCGTACTTCAGCATGCAAGCTAATTGGGCCAAGGTTATCCTG
GTCCTGTTTCTCTTTGCTGGAGTCGACGCTGACATCCACGTCACCGGGGGCAGCGCAGGACGGACCGCAT
CTGGCCTTGCCAACCTGTTCACGTCGGGTGCCCGCCAGAACATACAGCTCATCA

>1438_S50_L001_R1_001.fastq_297_4d_5
GCCCCACTGCGACGCTGGTCCTCGCCCAGCTTATGAGGATCCCAAGCGCCATGGTTGACCTGTTCGCAGG
CGGCCATTGGGGCATTCTGGTTGGCATAGCGTACTTCAGCATGCAAGCTAATTGGGCCAAGGTTATCCTG
GTCCTGTTTCTCTTTGCTGGAGTCGACGCTGACACCCACGTCACCGGGGGCAGCGCAGGACGGACCGCAT
CTGGCCTTGCCAACCTGTTCACGTCGGGTGCCCGCCAGAACATACAGCTCATCA

>1438_S50_L001_R1_001.fastq_298_4d_5
GCCCCACTGCGACGCTGGTCCTCGCCCAGCTTATGAGGATCCCAAGCGCCATGGTTGACCTGCTCGTAGG
CGGCCATTGGGGCATTCTGGTTGGCATAGCGTACTTCAGCATGCAAGCTAATTGGGCCAAGGTTATCCTG
GTCCTGTTTCTCTTTGCTGGAGTCGACGCTGACACCCACGTCACCGGGGGCAGCGCAGGACGGACCGCAT
CTGGCCTTGCCAACCTGTTCACGTCGGGTGCCCGCCAGAACATACAGCTCATCA

>1438_S50_L001_R1_001.fastq_299_4d_5
GCCCCACTGCGACGCTGGTCCTCGCCCAGCTTATGAGGATCCCAAGCGCCATGGTTGACCTGCTCGCAGG
CGGCCATTGGAGCATTCTGGTTGGCATAGCGTACTTCAGCATGCAAGCTAATTGGGCCAAGGTTATCCTG
GTCCTGTTTCTCTTTGCTGGAGTCGACGCTGACACCCACGTCACCGGGGGCAGCGCAGGACGGACCGCAT
CTGGCCTTGCCAACCTGTTCACGTCGGGTGCCCGCCAGAACATACAGCTCATCA

>1438_S50_L001_R1_001.fastq_300_4d_5
GCCCCACTGCGACGCTGGTCCTCGCCCAGCTTATGAGGATCCCAAGCGCCATGGTTGACCTGCTCGCAGG
CGGCCATTGGGGCATTCTGGTTGGCATAGCGTACTTCAGCATGCAAGCTAATTGGGCCAAGGTTATCCTG
GTCCTGTTTCTCTTTGCTGGAGTCGACGCTGACACCCGCGTCACCGGGGGCAACGCAGGACGGACCACAT
CTGGCCTTGCCAACCTGTTCACGTCGGGTGCCCGCCAGAACATACAGCTCATCA

>1438_S50_L001_R1_001.fastq_301_4d_5
GCCCCACTGCGACGCTGGTCCTCGCCCAGCTTATGAGGATCCCAAGCGCCATGGTTGACCTGCTCGCAGG
CGGCCATTGGGGCATTCTGGTTGGCATAGCGTACTTCAGCATGCAAGCTAATTGGGCCAAGGTTATCCTG
GTCCTGTTTCTCTTTGCTGGAGTCGACGCTGACACCCACGTCACCGGGGGCAGCGCAGGACGGACTACAT
CTGGCTTTGCCAACCTGTTCACGTCGGGTGCCCGCCAGAACATACAGCTCATCA

>1438_S50_L001_R1_001.fastq_302_4d_5
GCCCCACTGCGACGCTGGTCCTCGCCCAGCTTATGAGGATCCCAAGCGCCATGGTTGACCTGCTCGCAGG
CGGCCATTGGGGCATTCTGGTTGGCATAGCGTACTTCAGCATGCAAGCTAATTGGGCCAAGGTTATCCTG
GTCCTGTTTCTCTTTGCTGGAGTCGACGCTAACACCCGCGTCACCGGGGGCAGCGTAGGACGGACCACAT
CTAGCCTTGCCAACCTGTTCACGTCGGGTGCCCGCCAGAACATACAGCTCATCA

>1438_S50_L001_R1_001.fastq_303_4d_5
GCCCTACTGCGACGCTGGTCCTCGCCCAGCTTATGAGGATCCCAAGCGCCATGGTTGACCTGCTCGCAGG
CGGCCATTGGGGCATTCTGGTTGGCATAGCGTACTTCAGCATGCAAGCTAATTGGGCCAAGGTTATCCTG
GTCCTGTTTCTCTTTGCTGGAGTCGACGCTGACACCCGCGTCACCGGGGGCAGCGTAGGACGGACTACAT
CTAGCCTTGCCAACCTGTTCACGTCGGGTGCCCGCCAGAACATACAGCTCATCA

>1438_S50_L001_R1_001.fastq_304_4d_5
GCCCCACTGCGACGCTGGTCCTCGCCCAGCTTATGAGGATCCCAAGCGCCATGGTTGACCTGCTCGCAGG
CGGCCATTGGGGCATTCTGGTTGGCATAGCGTACTTCAGCATGCAAGCTAATTGGGCCAAGGTTATCCTG
GTCCTGTTTCTCTTTGCTGGAGTCGACGCTGACACCCGCGTCACCGGGGGCAGCGTAGGGCGGACCACAT
CTAGCCTTGCCAACCTGTTCACGTCGGGTGCCCGCCAGAACATACAGCTCATCA

>1438_S50_L001_R1_001.fastq_305_4d_5
GCCCCACTGCGACGCTGGTCCTCGCCCAGCTTATGAGGGTCCCAAGCGCCATGGTTGACCTGCTCGCAGG
CGGCCATTGGGGCATTCTGGTTGGCATAGCGTACTTCAGCATGCAAGCTAATTGGGCCAAGGTTATCCTG
GTCCTGTTTCTCTTTGCTGGAGTCGACGCTGACACCCGCGTCACCGGGGGCAGCGTAGGACGGACTACAT
CTAGCCTTGCCAACCTGTTCACGTCGGGTGCCCGCCAGAACATACAGCTCATCA

>1438_S50_L001_R1_001.fastq_306_4d_5
GCCCCACTGCGACGCTGGTCCTCGCCCAGCTTATGAGGATCTCAAGCGCCATGGTTGACCTGCTCGCAGG
CGGCCATTGGGGCATTCTGGTTGGCATAGCGTACTTCAGCATGCAAGCTAATTGGGCCAAGGTTATCCTG
GTCCTGTTTCTCTTTGCTGGAGTCGACGCTGACACCCACGTCACCGGGGGCAGCGCAGGACGGACCGCAT
CTGGCCTTGCCAACCTGTTCACGTCGGGTGCCCGCCAGAACATACAGCTCATCA

>1438_S50_L001_R1_001.fastq_307_4d_5
GCCCCACTGCGACGCTGGTCCTCGCCCAGCTTATGAGGATCCCAAGCGCCATGGTTGACCTGCTCGCAGG
CGGCCATTGGGGCATTCTGGTTGGCATAGCGTACTTCAGCATGCAAGCTAATTGGGCCAAGGTCATCCTG
GTCCTGTTTCTCTTTGCTGGAGTCGACGCTGACACCCGCGTCACCGGGGGCAGCGTAGGACGGACCACAT
CTAGCCTTGCCAACCTGTTCACGTCGGGTGCCCGCCAGAACATACAGCTCATCA

>1438_S50_L001_R1_001.fastq_308_4d_5
GCCCCACTGCGACGCTGGTCCTCGCCCAGCTTATGAGGATCCCAAGCGCCATGGTTGACCTGCTCGCAGG
CGGCCATTGGGGCATTCTGGTTGGCATAGCGTACTTCAGCATGCAAGCTAATTGGGCCAAGGTTATCCTG
GTCCTGTTTCTCTTTGCTGGAGTCGACGCTGACACCCGCGTCACCGGGGGCAGCGTAGGACGGACTACAC
CTAGCCTTGCCAACCTGTTCACGTCGGGTGCCCGCCAGAACATACAGCTCATCA

>1438_S50_L001_R1_001.fastq_309_4d_5
GCCCCACTGCGACGCTGGTCCTCGCCCAGCTTATGAGGATCCCAAGCGCCATGGTTGACCTGCTCGCAGG
CGGCCATTGGGGCATTCTGGCTGGCATAGCGTACTTCAGCATGCAAGCTAATTGGGCCAAGGTTATCCTG
GTCCTGTTTCTCTTTGCTGGAGTCGACGCTGACACCCGCGTCACCGGGGGCAGCGTAGGACGGACTACAT
CTAGCCTTGCCAACCTGTTCACGTCGGGTGCCCGCCAGAACATACAGCTCATCA

>1438_S50_L001_R1_001.fastq_310_4d_5
GCCCCACTGCGACGCTGGTCCTCGCCCAGCTTATGAGGATCCCAAGCGCCATGGTTGACCTGCTCGCAGG
CGGCCATTGGGGCATTCTGGTTGGCATAACGTACTTCAGCATGCAAGCTAATTGGGCCAAGGTTATCCTG
GTCCTGTTTCTCTTTGCTGGAGTCGACGCTGACACCCACGTCACCGGGGGCAGCGCAGGACGGACCGCAT
CTGGCCTTGCCAACCTGTTCACGTCGGGTGCCCGCCAGAACATACAGCTCATCA

>1438_S50_L001_R1_001.fastq_311_4d_5
GCCCCACTGCGACGCTGGTCCTCGCCCAGCTTATGAGGATCCCAAGCGCCATGGTTGACCTGCTCGCAGG
CGGCCATTGGGGCATTCTGGTTGGCATAGCGTACTTCAGCATGCAAGCTAATTGGGCCAAGGTTATCCTG
GTCCTGTTTCTCTTTGCTGGAGTCGACGCTGACACCCGCGTCACCGGGGGCAGCGTAGGACGGACCACAT
CTAGCCTTGCCGACCTGTTCACGTCGGGTGCCCGCCAGAACATACAGCTCATCA

>1438_S50_L001_R1_001.fastq_312_4d_5
GCCCCACTGCGACGCTGGTCCTCGCCCAGCTTATGAGGATCCCAAGCGCCATGGTTGACCTGCTCGCAGG
CGGCCATTGGGGCACTCTGGTTGGCATAGCGTACTTCAGCATGCAAGCTAATTGGGCCAAGGTTATCCTG
GTCCTGTTTCTCTTTGCTGGAGTCGACGCTGACACCCGCGTCACCGGGGGCAGCGCAGCACGGACTACAT
CTAGCCTTGCCAACCTGTTCACGTCGGGTGCCCGCCAGAACATACAGCTCATCA

>1438_S50_L001_R1_001.fastq_313_4d_5
GCCCCACTGCGACGCTGGTCCTCGCCCAGCTTATGAGGATCCCAAGCGCCATGGTTGACCTGCTCGCAGG
CGGCCATTGGGGCATTCTGGTTGGCATAGCGTACTTCAGCATGCAAGCTAATTGGGCCAAGGTTATCCTG
GTCCTGTTTCTCTTTGCTGGAGTCGACGCTGACACCCACGTCACCGGGGGCAGCGCAGGACGGACCGCAT
CTGGCCTTGCCAATCTGTTCACGTCGGGTGCCCGCCAGAACATACAGCTCATCA

>1438_S50_L001_R1_001.fastq_314_4d_5
GCCCCACTGCGACGCTGGTCCTCGCCCAGCTTATGAGGATCCCAAGCGCCATGGTTGACCTGCTCGCAGG
CGGCCATTGGGGCATTCTGGTTGGCATAGCGTACTTCAGCATGCAAGCTAATTGGGCCAAGGTTATCCTG
GTCCTGTTTCTCTTTGCTGGAGTCGACGCTAACACCCGCGTCACCGGGGGCAGCGCAGCACGGACTACAT
CTAGCCTTGCCAACCTGTTCACGTCGGGTGCCCGCCAGAACATACAGCTCATCA

>1438_S50_L001_R1_001.fastq_315_4d_5
GCCCCACTGCGACGCTGGTCCTCGCCCAGCTTATGAGGATCCCAAGCGCCATGGTTGACCTGCTCGCAGG
CGGCCATTGGGGCATTCTGGTTGGCATAGCGTACTTCAGCATGCAAGCTAATTGGGCCAAGGTTATCCTG
GTCCTGTTTCTCTTTGCTGGAGTCGACGCCGACACCCGCGTCACCGGGGGCAGCGTAGGACGGACCACAT
CTAGCCTTGCCAACCTGTTCACGTCGGGTGCCCGCCAGAACATACAGCTCATCA

>1438_S50_L001_R1_001.fastq_316_4d_5
GCCCCACTGCGACGCTGGTCCTCGCCCAGCTTATGAGGATCCCAAGCGCCATGGTTAACCTGCTCGCAGG
CGGCCATTGGGGCATTCTGGTTGGCATAGCGTACTTCAGCATGCAAGCTAATTGGGCCAAGGTTATCCTG
GTCCTGTTTCTCTTTGCTGGAGTCGACGCTGACACCCACGTCACCGGGGGCAGCGCAGGACGGACCGCAT
CTGGCCTTGCCAACCTGTTCACGTCGGGTGCCCGCCAGAACATACAGCTCATCA

>1438_S50_L001_R1_001.fastq_317_4d_5
GCCCCACTGCGACGCTGGTCCTCGCCCAGCTTATGAGGATCCCAAGCGCCATGGTTGACCTGCTCGCAGG
CGGCCATTGGGGCATTCTGGTTGGCATAGCGTACTTCAGCATGCAAACTAATTGGGCCAAGGTTATCCTG
GTCCTGTTTCTCTTTGCTGGAGTCGACGCTGACACCCACGTCACCGGGGGCAGCGCAGGACGGACCGCAT
CTGGCCTTGCCAACCTGTTCACGTCGGGTGCCCGCCAGAACATACAGCTCATCA

>1438_S50_L001_R1_001.fastq_318_4d_5
GCCCCACTGCGACGCTGGTCCTCGCCCAGCTTATGAGGATCCCAAGCGCCATGGTTGACCTGCTCGCAGG
CGGCCATTGGGGCATTCTGGTTGGCATAGCGTACTTCAGCATGCAAGCTAACTGGGCCAAGGTTATCCTG
GTCCTGTTTCTCTTTGCTGGAGTCGACGCTGACACCCGCGTCACCGGGGGCAGCGCAGCACGGACTACAT
CTAGCCTTGCCAACCTGTTCACGTCGGGTGCCCGCCAGAACATACAGCTCATCA

>1438_S50_L001_R1_001.fastq_319_4d_5
GCCCCACTGCGACGCTGGTCCTCGCCCAGCTTATGAGGATCCCAAGCGCCATGGTTGACCTGCTCGCAGG
CGGCCATTGGGGCATTCTGGTTGGCATAGCGTACTTCAGCATGCAAGCTAATTGGGCCAAGGTTATCCTG
GTCCTGTTTCTTTTTGCTGGAGTCGACGCTGACACCCGCGTCACCGGGGGCAACGCAGGACGGACCACAT
CTAGCCTTGCCAACCTGTTCACGTCGGGTGCCCGCCAGAACATACAGCTCATCA

>1438_S50_L001_R1_001.fastq_320_4d_5
GCCCCACTGCGATGCTGGTCCTCGCCCAGCTTATGAGGATCCCAAGCGCCATGGTTGACCTGCTCGCAGG
CGGCCATTGGGGCATTCTGGTTGGCATAGCGTACTTCAGCATGCAAGCTAATTGGGCCAAGGTTATCCTG
GTCCTGTTTCTCTTTGCTGGAGTCGACGCTGACACCCACGTCACCGGGGGCAGCGCAGGACGGACCGCAT
CTGGCCTTGCCAACCTGTTCACGTCGGGTGCCCGCCAGAACATACAGCTCATCA

>1438_S50_L001_R1_001.fastq_321_4d_5
GCCCCACTGCGACGCTGGTCCTCGCCCAGCTTATGAGGATCCCAAGCGCCATGGTTGACCTGCTCGCAGG
CGGCCATTGGGGCATTCTGGTTGGCATAGCGTACTTCAGCATGCAAGCTAATTGGGCCAAGGTTATCCTG
GTCCTGTTTCTCTTTGCTGAAGTCGACGCTGACACCCACGTCACCGGGGGCAGCGCAGGACGGACCGCAT
CTGGCCTTGCCAACCTGTTCACGTCGGGTGCCCGCCAGAACATACAGCTCATCA

>1438_S50_L001_R1_001.fastq_322_4d_5
GCCCCACTGCGACGCTGGTCCTCGCCCAGCTTATGAGGATCCCAAGCGCCATGGTTGACCTGCTCGCAGG
CGGCCATTGGGGCATTCTGGTTGGCATAGCGTACTTCAGCATGCAAGCTAATTGGGCCAAGGTTATCCTG
GTCCTGCTTCTCTTTGCTGGAGTCGACGCTGACACCCGCGTCACCGGGGGCAGCGCAGCACGGACTACAT
CTAGCCTTGCCAACCTGTTCACGTCGGGTGCCCGCCAGAACATACAGCTCATCA

>1438_S50_L001_R1_001.fastq_323_4d_5
GCCCCACTGCGACGCTGGTCCTCGCCCAGCTTATGAGGATCCCAAGCGCCATGGTTGACCTGCTTGCAGG
CGGCCATTGGGGCATTCTGGTTGGCATAGCGTACTTCAGCATGCAAGCTAATTGGGCCAAGGTTATCCTG
GTCCTGTTTCTCTTTGCTGGAGTCGACGCTGACACCCGCGTCACCGGGGGCAGCGTAGGACGGACCACAT
CTAGCCTTGCCAACCTGTTCACGTCGGGTGCCCGCCAGAACATACAGCTCATTA

>1438_S50_L001_R1_001.fastq_324_4d_5
GCCCCACTGCGACGCTGGTCCTCGCCCAGCTTATGAGGATCCCAAGCGCCATGGTTGACCTGCTCGCAGG
CGGCCATTGGGGCATTCTGGTTGGCATAGCGTACTTCAGCATGCAAGTTAATTGGGCCAAGGTTATCCTG
GTCCTGTTTCTCTTTGCTGGAGTCGACGCTGACACCCACGTCACCGGGGGCAGCGCAGGACGGACCGCAT
CTGGCCTTGCCAACCTGTTCACGTCGGGTGCCCGCCAGAACATACAGCTCATCA

>1438_S50_L001_R1_001.fastq_325_4d_5
GCCCCACTGCGACGCTGGTCCTCGCCCAGCTTATGAGGATCCCAAGCGCCATGGTTGACCTGCTCGCAGG
CGGCCATTGGGGCATTCTGGTTGGCATAGCGTACTTCAGCATGCAAGCTAATTGGGCCAAGGTTATCCTG
GTTCTGTTTCTCTTTGCTGGAGTCGACGCTGACACCCACGTCACCGGGGGCAGCGCAGGACGGACCGCAT
CTGGCCTTGCCAACCTGTTCACGTCGGGTGCCCGCCAGAACATACAGCTCATCA

>1438_S50_L001_R1_001.fastq_326_4d_5
GCCCCACTGCGACGCTGGTCCTCGCCCAGCTTATGAGGATCCCAAGTGCCATGGTTGACCTGCTCGCAGG
CGGCCATTGGGGCATTCTGGTTGGCATAGCGTACTTCAGCATGCAAGCTAATTGGGCCAAGGTTATCCTG
GTCCTGTTTCTCTTTGCTGGAGTCGACGCTGACACCCGCGTCACCGGGGGCAGCGTAGGACGGACCACAT
CTAGCCTTGCCAACCTGTTCACGTCGGGTGCCCGCCAGAACATACAGCTCATCA

>1438_S50_L001_R1_001.fastq_327_4d_5
GCCCCACTGCGACGCTGGTCCTCGCCCAGCTTATGAGGATCCCAAGCGCCATGGTTGACCTGCTCGCAGG
CGGCCATTGGGGCATTCTGGTTGGCATAGCGTACTTCAGCATGCAAGCTAATTGGGCCAAGGTTATCCTG
GTCCTGTTTCTCTTTGCTGGAGTCGACGCTGACACCCGCGTCACCGGGGGCAGCGCAGCACGGACTACAT
CTAGCCTTGCCAACCTGTTCGCGTCGGGTGCCCGCCAGAACATACAGCTCATCA

>1438_S50_L001_R1_001.fastq_328_4d_5
GCCCCACTGCGACGCTGGTCCTCGCCCAGCTTATGAGGATCCCGAGCGCCATGGTTGACCTGCTCGCAGG
CGGCCATTGGGGCATTCTGGTTGGCATAGCGTACTTCAGCATGCAAGCTAATTGGGCCAAGGTTATCCTG
GTCCTGTTTCTCTTTGCTGGAGTCGACGCTGACACCCGCGTCACCGGGGGCAACGCAGGACGGACCACAT
CTAGCCTTGCCAACCTGTTCACGTCGGGTGCCCGCCAGAACATACAGCTCATCA

>1438_S50_L001_R1_001.fastq_329_4d_5
GCCCCACTGCGACGCTGGTCCTCGCCCAGCTTATGAGGATCCCAAGCGCCATGGTTGACCTGCTCGCAGG
CGGCCATTGGGGCATTCTGGTTGGCATAGCGTACTTCAGCATGCAAGCTAATTGGGCCAAGGTTATCCTG
GTCCTGTTTCTCTTTGCTGGAGTCGACGCTGACACCCGCGTCACCGGGGGCAACGCAGGACGGACCACAT
CTAGCCTTGCCAGCCTGTTCACGTCGGGTGCCCGCCAGAACATACAGCTCATCA

>1438_S50_L001_R1_001.fastq_331_4d_5
GCCCCACTGCGACGCTGGTCCTCGCCCAGTTTATGAGGATCCCAAGCGCCATGGTTGACCTGCTCGCAGG
CGGCCATTGGGGCATTCTGGTTGGCATAGCGTACTTCAGCATGCAAGCTAATTGGGCCAAGGTTATCCTG
GTCCTGTTTCTCTTTGCTGGAGTCGACGCTGACACCCACGTCACCGGGGGCAGCGCAGGACGGACCGCAT
CTGGCCTTGCCAACCTGTTCACGTCGGGTGCCCGCCAGAACATACAGCTCATCA

>1438_S50_L001_R1_001.fastq_332_4d_5
GCCCCACTGCGACGCTGGTCCTCGCCCAGCTTATGAGGATCCCAAGCGCCATGGTTGACCTGCTCGCAGG
CGGCCATTGGGGCATTCTGGTTGGCATAGCGTACTTCAGCATGCAAGCTAATTGGGCCAAGGTTATCCTG
GTCCTGTTTCTCTTTGCTGGAGTCGACGCTGACACCCACGTCACCGGGGGCAGCGCAGGACGGACCGCAT
CTGGCCTTGCTAACCTGTTCACGTCGGGTGCCCGCCAGAACATACAGCTCATCA

>1438_S50_L001_R1_001.fastq_333_4d_5
GCCCCACTGCGACGCTGGTCCTCGCCCAGCTTATGAGGATCCCAAGCGCCATGGTTGACCTGCTCGCAGG
CGGCCATTGGGGCATTCTGGTTGGCATAGCGTACTTCAGCATGCAAGCTAATTGGGCCAAGGTTATCCTG
GTCCTGTTTCTCTTTGCTGGAGTCGACGCTGACACCCGCGTCACCGGGGGCAGTGCAGCACGGACTACAT
CTAGCCTTGCCAACCTGTTCACGTCGGGTGCCCGCCAGAACATACAGCTCATCA

>1438_S50_L001_R1_001.fastq_334_4d_5
GCCCCATTGCGACGCTGGTCCTCGCCCAGCTTATGAGGATCCCAAGCGCCATGGTTGACCTGCTCGCAGG
CGGCCATTGGGGCATTCTGGTTGGCATAGCGTACTTCAGCATGCAAGCTAATTGGGCCAAGGTTATCCTG
GTCCTGTTTCTCTTTGCTGGAGTCGACGCTGACACCCACGTCACCGGGGGCAGCGCAGGACGGACCGCAT
CTGGCCTTGCCAACCTGTTCACGTCGGGTGCCCGCCAGAACATACAGCTCATCA

>1438_S50_L001_R1_001.fastq_335_4d_5
GCCCCACTGCGACGCTGGTCCTCGCCCAGCTTATGAGGATCCCAAGCGCCATGGTTGACCTGCTCGCAGG
CGGCCATTGGGGCATCCTGGTTGGCATAGCGTACTTCAGCATGCAAGCTAATTGGGCCAAGGTTATCCTG
GTCCTGTTTCTCTTTGCTGGAGTCGACGCTGACACCCGCGTCACCGGGGGCAGCGTAGGACGGACTACAT
CTAGCCTTGCCAACCTGTTCACGTCGGGTGCCCGCCAGAACATACAGCTCATCA

>1438_S50_L001_R1_001.fastq_336_4d_5
GCCCCACTGCGACGCTGGTCCTCGCCCAGCTTATGAGGATCCCAAGCGCCATGGTTGACCTGCTCGCAGG
CGGCCATTGGGGCATTCTGGTTGGCATAGCGTACTTCAGCATGCAAGCTAATTGGGCCAAGGTTATCCTG
GTCCTGTTTCTCTTTGCTGGAGTCGACGCTGACACCCACGTCACCGGGGGCAGCGCAGGACGGACCGCAT
CTGGCCTTGCCAACCTGTTCACGTCGGGTGCCCGCCAAAACATACAGCTCATCA

>1438_S50_L001_R1_001.fastq_337_4d_5
GCCCCACTGCGACGCTGGTCCTCGCCCAGCTTATGAGGATCCCAAGCGCCATGGTTGACCTGCTCGCAGG
CGGCCATTGGGGCATTCTGGTTGGCATAGCGTACTTCAGCATGCAAGCTAATTGGGCCAAGGTTATCCTG
GTCCTGTTTCTCTTTGCTGGAGTCGACGCTGACACCCGCGTCACCGGGGGCAGCGCAGCACGGACTACAT
CTAGCCTTGCCAACCTGTTTACGTCGGGTGCCCGCCAGAACATACAGCTCATCA
