# Supplementary material for: HCV transmission in high-risk communities in Bulgaria
Source: PLoS One. 2019 Mar 5;14(3):e0212350. doi: 10.1371/journal.pone.0212350 (PMC6400337; doi:10.1371/journal.pone.0212350)
Supplement: S1 File — (ZIP) [file pone.0212350.s002.zip › 1508_S54_L001_R1_001.fastq_1a_freq5.fas]

>1508_S54_L001_R1_001.fastq_1_1a_1051
CCCCTACAACAGCGCTGGTAGTGGCTCAGCTACTTAGGATCCCGCAAGCCATCTTGGACATGATCGCCGG
TGCCCACTGGGGAGTCCTAGCGGGCATAGCGTATTTCTCCATGGTGGGCAACTGGGCGAAGGTCCTGGTA
GTGCTGTTGCTGTTTGCCGGCGTCGACGCAGCCACCTACACCACCGGGGGGAGCGCTGCTGCTGATACAA
ATAGATTCACCAAACTTTTCAATATGGGCGCCAAGCAGGATATCCAGCTGATCA

>1508_S54_L001_R1_001.fastq_2_1a_602
CCCCTACAACAGCGCTGGTAGTGGCTCAGCTACTTAGGGTCCCGCAAGCCATCCTGGACATGATCGCTGG
TGCCCACTGGGGAGTCCTAGCGGGCATAGCGTATTTCTCCATGGTGGGCAACTGGGCGAAGGTCCTGGTA
GTGCTGTTGCTGTTTGCCGGCGTCGACGCAAACACCTACGTCACTGGGGGGGCAGCTGCTGCTAGCACGG
CAGCATTCACCGGGGTTTTCAGTCCGGGCGCCAAGCAAAATGTCCAGCTGATCA

>1508_S54_L001_R1_001.fastq_3_1a_334
CCCCTACAACAGCGCTGGTAGTGGCTCAGCTACTTAGGATCCCGCAAGCCATCTTGGACATGATCGCCGG
TGCCCACTGGGGAGTCCTAGCGGGCATAGCGTATTTCTCCATGGTGGGCAACTGGGCGAAGGTCCTGGTA
GTGCTGTTGCTGTTTGCCGGCGTCGACGCAGCCACCTACACCACCGGGGGGAGCGCTGCTGCTGCTACAG
GTAGATTCACCAAACTTTTCAATATGGGCGCCAAGCAGGATATCCAGCTGATCA

>1508_S54_L001_R1_001.fastq_4_1a_216
CCCCTACAACAGCGCTGGTAGTGGCTCAGCTACTTAGGATCCCGCAAGCCATCTTGGACATGATCGCCGG
TGCCCACTGGGGAGTCCTAGCGGGCATAGCGTATTTCTCCATGGTGGGCAACTGGGCGAAGGTCCTGGTA
GTGCTGTTGCTGTTTGCCGGCGTCGACGCAGCCACCTACACCACCGGGGGGAGCGCTGCTGCTGCTACAG
GTAGATTCACCAAACTTTTCAATGTGGGCGCCAAGCAGGATATCCAGCTGATCA

>1508_S54_L001_R1_001.fastq_5_1a_206
CCCCTACAACAGCGCTGGTAGTGGCTCAGCTACTTAGGGTCCCGCAAGCCATCCTGGACATGATCGCTGG
TGCCCACTGGGGAGTCCTAGCGGGCATAGCGTATTTCTCCATGGTGGGCAACTGGGCGAAGGTCCTGGTA
GTGCTGTTGCTGTTTGCCGGCGTCGACGCAAACACCTACGTCACTGGGGGGGCAGCTGCTGCTAGCACGG
CAGCACTCGCCGGGTTTTTCAGTCCGGGCGCCAAGCAAAATGTCCAGCTGATCA

>1508_S54_L001_R1_001.fastq_6_1a_198
CCCCTACAACAGCGCTGGTAGTGGCTCAGCTACTTAGGATCCCGCAAGCCATCTTGGACATGATCGCCGG
TGCCCACTGGGGAGTCCTAGCGGGCATAGCGTATTTCTCCATGGTGGGCAACTGGGCGAAGGTCCTGGTA
GTGCTGTTGCTGTTTGCCGGCGTCGACGCAGCCACCTACACCACCGGGGGGAGCGCTGCTGCTGCTACAG
ATAGATTCACCAAAATTTTCAGTGTGGGCGCCAAGCAAGATATCCAGCTGATCA

>1508_S54_L001_R1_001.fastq_7_1a_196
CCCCTACAACAGCGCTGGTAGTGGCTCAGCTACTTAGGATCCCGCAAGCCATCTTGGACATGATCGCCGG
TGCCCACTGGGGAGTCCTAGCGGGCATAGCGTATTTCTCCATGGCGGGCAACTGGGCGAAGGTCCTGGTA
GTGCTGTTGCTGTTTGCCGGCGTTGACGCAGCCACCTACACCACCGGGGGGAGCGCTGCTGCTGCTACAG
GTAGATTCACCAAACTTTTCAATATGGGCGCCAAGCAGGATATCCAGCTGATCA

>1508_S54_L001_R1_001.fastq_8_1a_184
CCCCTACAACAGCGCTGGTAGTGGCTCAGCTACTTAGGGTCCCGCAAGCCATCCTGGACATGATCGCTGG
TGCCCACTGGGGAGTCCTAGCGGGCATAGCGTATTTCTCCATGGTGGGCAACTGGGCGAAGGTCCTGGTA
GTGCTGTTGCTGTTTGCCGGCGTCGACGCAAACACCTACGTCACTGGGGGGGCAGCTGCTGCTAGCACGG
CAGCATTCACCGGGGTTTTCAGTCCGGGCGCCAAGCAAAACGTCCAGCTGATCA

>1508_S54_L001_R1_001.fastq_9_1a_173
CCCCTACAACAGCGCTGGTAGTGGCTCAGCTACTTAGGATCCCGCAAGCCATCTTGGACATGATCGCCGG
TGCCCACTGGGGAGTCCTAGCGGGCATAGCGTATTTCTCCATGGTGGGCAACTGGGCGAAGGTCCTGGTA
GTGCTGTTGCTGTTTGCCGGCGTCGATGCAGCCACCTACACCACCGGGGGGAGCGCTGCTGCTGCTACAG
GTAGATTCACCAAACTTTTCAATGTGGGCGCCAAGCAGGATATCCAGCTGATCA

>1508_S54_L001_R1_001.fastq_10_1a_164
CCCCTACAACAGCGCTGGTAGTGGCTCAGCTACTTAGGATCCCGCAAGCCATCTTGGACATGATCGCCGG
TGCCCACTGGGGAGTCCTAGCGGGCATAGCGTATTTCTCCATGGTGGGCAACTGGGCGAAGGTCCTGGTA
GTGCTGTTGCTGTTTGCCGGCGTCGACGCAAACACCTACGTCACTGGGGGGGCAGCTGCTGCTAGCACGG
CAGCATTCACCGGGGTTTTCAGTCCGGGCGCCAAGCAAAATGTCCAGCTGATCA

>1508_S54_L001_R1_001.fastq_11_1a_146
CCCCTACAACAGCGCTGGTAGTGGCTCAGCTACTTAGGATCCCGCAAGCCATCTTGGACATGATCGCCGG
TGCCCACTGGGGAGTCCTAGCGGGCATAGCGTATTTCTCCATGGTGGGCAACTGGGCGAAGGTCCTGGTA
GTGCTGTTGCTGTTTGCCGGCGTTGACGCAGCCACCTACACCACCGGGGGGAGCGCTGCTGCTGCTACAG
GTAGATTCACCAAACTTTTCAATATGGGCGCCAAGCAGGATATCCAGCTGATCA

>1508_S54_L001_R1_001.fastq_12_1a_108
CCCCTACAACAGCGCTGGTAGTGGCTCAGCTACTTAGGATCCCGCAAGCCATCTTGGACATGATCGCCGG
TGCCCACTGGGGAGTCCTAGCGGGCATAGCGTATTTCTCCATGGTGGGCAACTGGGCGAAGGTCCTGGTA
GTGCTGTTGCTGTTTGCCGGCGTCGACGCAGCCACCTACACCACCGGGGGGAGCGCTGCTGCTGCTACAG
ATAGATTCACCAAACTTTTCAATATGGGCGCCAAGCAGGATATCCAGCTGATCA

>1508_S54_L001_R1_001.fastq_13_1a_105
CCCCTACAACAGCGCTGGTAGTGGCTCAGCTACTTAGGGTCCCGCAAGCCATCCTGGACATGATCGCTGG
TGCCCACTGGGGAGTCCTAGCGGGCATAGCGTATTTCTCCATGGTGGGCAACTGGGCGAAGGTCCTGGTA
GTGCTGTTGCTGTTTGCCGGCGTCGACGCAGCCACCTACACCACCGGGGGGAGCGCTGCTGCTGATACAA
ATAGATTCACCAAACTTTTCAATATGGGCGCCAAGCAGGATATCCAGCTGATCA

>1508_S54_L001_R1_001.fastq_14_1a_96
CCCCTACAACAGCGCTGGTAGTGGCTCAGCTACTTAGGATCCCGCAAGCCATCTTGGACATGATCGCCGG
TGCCCACTGGGGAGTCCTAGCGGGCATAGCGTATTTCTCCATGGTGGGCAACTGGGCGAAGGTCCTGGTA
GTGCTGTTGCTGTTTGCCGGCGTTGACGCAGCCACCTACACCACCGGGGGGAGCGCTGCTGCTGATACAA
ATAGATTCACCAAACTTTTCAATATGGGCGCCAAGCAGGATATCCAGCTGATCA

>1508_S54_L001_R1_001.fastq_15_1a_94
CCCCTACAACAGCGCTGGTAGTGGCTCAGCTACTTAGGGTCCCGCAAGCCATCCTGGACATGATCGCTGG
TGCCCACTGGGGAGTCCTAGCGGGCATAGCGTATTTCTCCATGGTGGGCAACTGGGCGAAGGTCCTGGTA
GTGCTGTTGCTGTTTGCCGGCGTCGACGCAAACACCTACGTCACTGGGGGGGCAGCTGCTGCTAGCACGG
CAGCATTCGCCGGGTTTTTCAGTCCGGGCGCCAAGCAAAATGTCCAGCTGATCA

>1508_S54_L001_R1_001.fastq_16_1a_84
CCCCTACAACAGCGCTGGTAGTGGCTCAGCTACTTAGGATCCCGCAAGCCATCTTGGACATGATCGCCGG
TGCCCACTGGGGAGTCCTAGCGGGCATAGCGTATTTCTCCATGGCGGGCAACTGGGCGAAGGTCCTGGTA
GTGCTGTTGCTGTTTGCCGGCGTCGACGCAGCCACCTACACCACCGGGGGGAGCGCTGCTGCTGCTACAG
GTAGATTCACCAAACTTTTCAATATGGGCGCCAAGCAGGATATCCAGCTGATCA

>1508_S54_L001_R1_001.fastq_17_1a_81
CCCCTACAACAGCGCTGGTAGTGGCTCAGCTACTTAGGATCCCGCAAGCCATCTTGGACATGATCGCCGG
TGCCCACTGGGGAGTCCTAGCGGGCATAGCGTATTTCTCCATGGTGGGCAACTGGGCGAAGGTCCTGGTA
GTGCTGTTGCTGTTTGCCGGCGTCGACGCAGCCACCTACACCACCGGGGGGAGCGCTGCTGCCGATACAA
ATAGATTCACCAAACTTTTCAATATGGGCGCCAAGCAGGATATCCAGCTGATCA

>1508_S54_L001_R1_001.fastq_18_1a_80
CCCCTACAACAGCGCTGGTAGTGGCTCAGCTACTTAGGATCCCGCAAGCCATCTTGGACATGATCGCCGG
TGCCCACTGGGGAGTCCTAGCGGGCATAGCGTATTTCTCCATGGTGGGCAACTGGGCGAAGGTCCTGGTA
GTGCTGTTGCTGTTTGCCGGCGTCGATGCAGCCACCTACACCACCGGGGGGAGCGCTGCTGCTGCTACAG
GTAGATTCACCAAACTTTTCAATATGGGCGCCAAGCAGGATATCCAGCTGATCA

>1508_S54_L001_R1_001.fastq_19_1a_73
CCCCTACAACAGCGCTGGTAGTGGCTCAGCTACTTAGGATCCCGCAAGCCATCTTGGACATGATCGCCGG
TGCCCACTGGGGAGTCCTAGCGGGCATAGCGTATTTCTCCATGGTGGGCAACTGGGCGAAGGTCCTGGTA
GTGCTGTTGCTGTTTGCCGGCGTTGACGCAGCCACCTACACCACCGGGGGGAGCGCTGCTGCTGCTACAG
GTAGATTCACCAAACTTTTCAATGTGGGCGCCAAGCAGGATATCCAGCTGATCA

>1508_S54_L001_R1_001.fastq_20_1a_69
CCCCTACAACAGCGCTGGTAGTGGCTCAGCTACTTAGGATCCCGCAAGCCATCCTGGACATGATCGCCGG
TGCCCACTGGGGAGTCCTAGCGGGCATAGCGTATTTCTCCATGGTGGGCAACTGGGCGAAGGTCCTGGTA
GTGCTGTTGCTGTTTGCCGGCGTCGACGCAGCCACCTACACCACCGGGGGGAGCGCTGCTGCTGATACAA
ATAGATTCACCAAACTTTTCAATATGGGCGCCAAGCAGGATATCCAGCTGATCA

>1508_S54_L001_R1_001.fastq_21_1a_57
CCCCTACAACAGCGCTGGTAGTGGCTCAGCTACTTAGGATCCCGCAAGCCATCTTGGACATGATCGCCGG
TGCCCACTGGGGAGTCCTAGCGGGCATAGCGTATTTCTCCATGGTGGGCAACTGGGCGAAGGTCCTGGTA
GTGCTGTTGCTGTTTGCCGGCGTCGACGCAAACACCTACGTCACTGGGGGGGCAGCTGCTGCTAGCACGG
CAGCATTCACCGGGGTTTTCAGTCCGGGCGCCAAGCAAAACGTCCAGCTGATCA

>1508_S54_L001_R1_001.fastq_22_1a_55
CCCCTACAACAGCGCTGGTAGTGGCTCAGCTACTTAGGATCCCGCAAGCCATCTTGGACATGATCGCCGG
TGCCCACTGGGGAGTCCTAGCGGGCATAGCGTATTTCTCCATGGTGGGCAACTGGGCGAAGGTCCTGGTA
GTGCTGTTGCTGTTTGCCGGCGTCGACGCAAACACCTACGTCACTGGGGGGGCAGCTGCTGCTAGCACGG
CAGCACTCGCCGGGTTTTTCAGTCCGGGCGCCAAGCAAAATGTCCAGCTGATCA

>1508_S54_L001_R1_001.fastq_23_1a_52
CCCCTACAACAGCGCTGGTAGTGGCTCAGCTACTTAGGATCCCGCAAGCCATCCTGGACATGATCGCCGG
TGCCCACTGGGGAGTCCTAGCGGGCATAGCGTATTTCTCCATGGTGGGCAACTGGGCGAAGGTCCTGGTA
GTGCTGTTGCTGTTTGCCGGCGTTGACGCAGCCACCTACACCACCGGGGGGAGCGCTGCTGCTGATACAA
ATAGATTCACCAAACTTTTCAATATGGGCGCCAAGCAGGATATCCAGCTGATCA

>1508_S54_L001_R1_001.fastq_24_1a_45
CCCCTACAACAGCGCTGGTAGTGGCTCAGCTACTTAGGATCCCGCAAGCCATCTTGGACATGATCGCCGG
TGCCCACTGGGGAGTCCTAGCGGGCATAGCGTATTTCTCCATGGTGGGCAACTGGGCGAAGGTCCTGGTA
GTGCTGTTGCTGTTTGCCGGCGTCGACGCAGCCACCTACACCACCGGGGGGAGCGCTGCTGCTGATACAA
ATAGATTCACCAAACTTTTCAATGTGGGCGCCAAGCAGGATATCCAGCTGATCA

>1508_S54_L001_R1_001.fastq_25_1a_43
CCCCTACAACAGCGCTGGTAGTGGCTCAGCTACTTAGGATCCCGCAAGCCATCTTGGACATGATCGCCGG
TGCCCACTGGGGAGTCCTAGCGGGCATAGCGTATTTCTCCATGGCGGGCAACTGGGCGAAGGTCCTGGTA
GTGCTGTTGCTGTTTGCCGGCGTCGACGCAGCCACCTACACCACCGGGGGGAGCGCTGCTGCTGATACAA
ATAGATTCACCAAACTTTTCAATATGGGCGCCAAGCAGGATATCCAGCTGATCA

>1508_S54_L001_R1_001.fastq_26_1a_41
CCCCTACAACAGCGCTGGTAGTGGCTCAGCTACTTAGGGTCCCGCAAGCCATCCTGGACATGATCGCTGG
TGCCCACTGGGGAGTCCTAGCGGGCATAGCGTATTTCTCCATGGTGGGCAACTGGGCGAAGGTCCTGGTA
GTGCTGTTGCTGTTTGCCGGCGTCGACGCAGCCACCTACACCACCGGGGGGAGCGCTGCTGCTGCTACAG
GTAGATTCACCAAACTTTTCAATATGGGCGCCAAGCAGGATATCCAGCTGATCA

>1508_S54_L001_R1_001.fastq_27_1a_40
CCCCTACAACAGCGCTGGTAGTGGCTCAGCTACTTAGGGTCCCGCAAGCCATCCTGGACATGATCGCTGG
TGCCCACTGGGGAGTCCTAGCGGGCATAGCGTATTTCTCCATGGTGGGCAACTGGGCGAAGGTCCTGGTA
GTGCTGTTGCTGTTTGCCGGCGTCGACGCAAACACCTACGTCACTGGGGGGGCAGCTGCTGCTAGCACGG
CAGCATTCGCCGGGGTTTTCAGTCCGGGCGCCAAGCAAAATGTCCAGCTGATCA

>1508_S54_L001_R1_001.fastq_28_1a_37
CCCCTACAACAGCGCTGGTAGTGGCTCAGCTACTTAGGATCCCGCAAGCCATCTTGGACATGATCGCCGG
TGCCCACTGGGGAGTCCTAGCGGGCATAGCGTATTTCTCCATGGTGGGCAACTGGGCGAAGGTCCTGGTA
GTGCTGTTGCTGTTTGCCGGCGTTGACGCAGCCACCTACACCACCGGGGGGAGCGCTGCTGCTGCTACAG
ATAGATTCACCAAACTTTTCAATATGGGCGCCAAGCAGGATATCCAGCTGATCA

>1508_S54_L001_R1_001.fastq_29_1a_37
CCCCTACAACAGCGCTGGTAGTGGCTCAGCTACTTAGGGTCCCGCAAGCCATCCTGGACATGATCGCTGG
TGCCCACTGGGGAGTCCTAGCGGGCATAGCGTATTTCTCCATGGTGGGCAACTGGGCGAAGGTCCTGGTA
GTGCTGTTGCTGTTTGCCGGCGTCGACGCAAACACCTACGTCACTGGGGGGGCAGCTGCTGCTAGCACGG
CAGCATTCGCCGGGTTTTTCAGTCCGGGCGCCAAGCAAAACGTCCAGCTGATCA

>1508_S54_L001_R1_001.fastq_30_1a_33
CCCCTACAACAGCGCTGGTAGTGGCTCAGCTACTTAGGATCCCGCAAGCCATCTTGGACATGATCGCCGG
TGCCCACTGGGGAGTCCTAGCGGGCATAGCGTATTTCTCCATGGCGGGCAACTGGGCGAAGGTCCTGGTA
GTGCTGTTGCTGTTTGCCGGCGTCGACGCAGCCACCTACACCACCGGGGGGAGCGCTGCTGCTGCTACAG
ATAGATTCACCAAAATTTTCAGTGTGGGCGCCAAGCAAGATATCCAGCTGATCA

>1508_S54_L001_R1_001.fastq_31_1a_32
CCCCTACAACGGCGCTGGTAGTGGCTCAGCTACTTAGGATCCCGCAAGCCATCTTGGACATGATCGCCGG
TGCCCACTGGGGAGTCCTAGCGGGCATAGCGTATTTCTCCATGGTGGGCAACTGGGCGAAGGTCCTGGTA
GTGCTGTTGCTGTTTGCCGGCGTCGACGCAGCCACCTACACCACCGGGGGGAGCGCTGCTGCTGATACAA
ATAGATTCACCAAACTTTTCAATATGGGCGCCAAGCAGGATATCCAGCTGATCA

>1508_S54_L001_R1_001.fastq_32_1a_30
CCCCTACAACAGCGCTGGTAGTGGCTCAGCTACTTAGGATCCCGCAAGCCATCTTGGACATGATCGCCGG
TGCCCACTGGGGAGTCCTAGCGGGCATAGCGTATTTCTCCATGGTGGGCAACTGGGCGAAGGTCCTGGTA
GTGCTGTTGCTGTTTGCCGGCGTCGACGCAGCCACCTACACCACCGGGGGGAGCGCTGCTGCTGCTACAA
ATAGATTCACCAAACTTTTCAATATGGGCGCCAAGCAGGATATCCAGCTGATCA

>1508_S54_L001_R1_001.fastq_33_1a_29
CCCCTACAACAGCGCTGGTAGTGGCTCAGCTACTTAGGATCCCGCAAGCCATCTTGGACATGATCGCCGG
TGCCCACTGGGGAGTCCTAGCGGGCATAGCGTATTTCTCCATGGTGGGCAACTGGGCGAAGGTCCTGGTA
GTGCTGTTGCTGTTTGCCGGCGTTGACGCAGCCACCTACACCACCGGGGGGAGCGCTGCTGCTGCTACGG
GTAGATTCACCAAACTTTTCAATGTGGGCGCCAAGCAGGATATCCAGCTGATCA

>1508_S54_L001_R1_001.fastq_34_1a_28
CCCCTACAACAGCGCTGGTAGTGGCTCAGCTACTTAGGATCCCGCAAGCCATCTTGGACATGATCGCCGG
TGCCCACTGGGGAGTCCTAGCGGGCATAGCGTATTTCTCCATGGCGGGCAACTGGGCGAAGGTCCTGGTA
GTGCTGTTGCTGTTTGCCGGCGTCGACGCAGCCACCTACACCACCGGGGGGAGCGCTGCTGCTGCTACAG
ATAGATTCACCAAACTTTTCAATATGGGCGCCAAGCAGGATATCCAGCTGATCA

>1508_S54_L001_R1_001.fastq_35_1a_28
CCCCTACAACAGCGCTGGTAGTGGCTCAGCTACTTAGGATCCCGCAAGCCATCCTGGACATGATCGCTGG
TGCCCACTGGGGAGTCCTAGCGGGCATAGCGTATTTCTCCATGGTGGGCAACTGGGCGAAGGTCCTGGTA
GTGCTGTTGCTGTTTGCCGGCGTCGACGCAAACACCTACGTCACTGGGGGGGCAGCTGCTGCTAGCACGG
CAGCATTCACCGGGGTTTTCAGTCCGGGCGCCAAGCAAAATGTCCAGCTGATCA

>1508_S54_L001_R1_001.fastq_36_1a_26
CCCCTACAACAGCGCTGGTAGTGGCTCAGCTACTTAGGATCCCGCAAGCCATCTTGGACATGATCGCTGG
TGCCCACTGGGGAGTCCTAGCGGGCATAGCGTATTTCTCCATGGTGGGCAACTGGGCGAAGGTCCTGGTA
GTGCTGTTGCTGTTTGCCGGCGTCGACGCAAACACCTACGTCACTGGGGGGGCAGCTGCTGCTAGCACGG
CAGCATTCACCGGGGTTTTCAGTCCGGGCGCCAAGCAAAATGTCCAGCTGATCA

>1508_S54_L001_R1_001.fastq_37_1a_25
CCCCTACAACAGCGCTGGTAGTGGCTCAGCTACTTAGGATCCCGCAAGCCATCTTGGACATGATCGCCGG
TGCCCACTGGGGAGTCCTAGCGGGCATAGCGTATTTCTCCATGGTGGGCAACTGGGCGAAGGTCCTGGTA
GTGCTGTTGCTGTTTGCCGGCGTCGATGCAGCCACCTACACCACCGGGGGGAGCGCTGCTGCTGATACAA
ATAGATTCACCAAACTTTTCAATATGGGCGCCAAGCAGGATATCCAGCTGATCA

>1508_S54_L001_R1_001.fastq_38_1a_24
CCCCTACAACAGCGCTGGTAGTGGCTCAGCTACTTAGGATCCCGCAAGCCATCTTGGACATGATCGCCGG
TGCCCACTGGGGAGTCCTAGCGGGCATAGCGTATTTCTCCATGGTGGGCAACTGGGCGAAGGTCCTGGTA
GTGCTGTTGCTGTTTGCCGGCGTCGACGCAGCCACCTACACCACCGGGGGGAGCGCTGCTGCTGATACAA
ATAGATTCACCAAACTTTTCAATATAGGCGCCAAGCAGGATATCCAGCTGATCA

>1508_S54_L001_R1_001.fastq_39_1a_23
CCCCTACAACAGCGCTGGTAGTGGCTCAGCTACTTAGGGTCCCGCAAGCCATCCTGGACATGATCGCTGG
TGCCCACTGGGGAGTCCTAGCGGGCATAGCGTATTTCTCCATGGTGGGCAACTGGGCGAAGGTCCTGGTA
GTGCTGTTGCTGTTTGCCGGCGTCGACGCAGACACCCACGTCACTGGGGGGGCAGCTGCTGCTAGCACGG
CAGCATTCGCCGGGTTTTTCAGTCCGGGCGCCAAGCAAAATGTCCAGCTGATCA

>1508_S54_L001_R1_001.fastq_40_1a_23
CCCCTACAACAGCGCTGGTGGTGGCTCAGCTACTTAGGATCCCGCAAGCCATCTTGGACATGATCGCCGG
TGCCCACTGGGGAGTCCTAGCGGGCATAGCGTATTTCTCCATGGTGGGCAACTGGGCGAAGGTCCTGGTA
GTGCTGTTGCTGTTTGCCGGCGTCGACGCAGCCACCTACACCACCGGGGGGAGCGCTGCTGCTGATACAA
ATAGATTCACCAAACTTTTCAATATGGGCGCCAAGCAGGATATCCAGCTGATCA

>1508_S54_L001_R1_001.fastq_41_1a_23
CCCCTACAACAGCGCTGGTAGTGGCTCAGCTACTTAGGGTCCCGCAAGCCATCTTGGACATGATCGCCGG
TGCCCACTGGGGAGTCCTAGCGGGCATAGCGTATTTCTCCATGGTGGGCAACTGGGCGAAGGTCCTGGTA
GTGCTGTTGCTGTTTGCCGGCGTCGACGCAGCCACCTACACCACCGGGGGGAGCGCTGCTGCTGATACAA
ATAGATTCACCAAACTTTTCAATATGGGCGCCAAGCAGGATATCCAGCTGATCA

>1508_S54_L001_R1_001.fastq_42_1a_23
CCCCTACAACAGCGCTGGTAGTGGCTCAGCTACTTAGGATCCCGCAAGCCATCTTGGACATGATCGCCGG
TGCCCACTGGGGAGTCCTAGCGGGCATAGCGTATTTCTCCATGGTGGGCAACTGGGCGAAGGTCCTGGTA
GTGCTGTTGCTGTTTGCCGGCGTCGACGCAGCCACCTACACCACCGGGGGGAGCGCTGCTGCTGCTACGG
GTAGATTCACCAAACTTTTCAATGTGGGCGCCAAGCAGGATATCCAGCTGATCA

>1508_S54_L001_R1_001.fastq_43_1a_22
CCCCTACAGCAGCGCTGGTAGTGGCTCAGCTACTTAGGATCCCGCAAGCCATCTTGGACATGATCGCCGG
TGCCCACTGGGGAGTCCTAGCGGGCATAGCGTATTTCTCCATGGTGGGCAACTGGGCGAAGGTCCTGGTA
GTGCTGTTGCTGTTTGCCGGCGTCGACGCAGCCACCTACACCACCGGGGGGAGCGCTGCTGCTGATACAA
ATAGATTCACCAAACTTTTCAATATGGGCGCCAAGCAGGATATCCAGCTGATCA

>1508_S54_L001_R1_001.fastq_44_1a_21
CCCCTACAGCAGCGCTGGTAGTGGCTCAGCTACTTAGGATCCCGCAAGCCATCTTGGACATGATCGCCGG
TGCCCACTGGGGAGTCCTAGCGGGCATAGCGTATTTCTCCATGGTGGGCAACTGGGCGAAGGTCCTGGTA
GTGCTGTTGCTGTTTGCCGGCGTCGACGCAGCCACCTACACCACCGGGGGGAGCGCTGCTGCTGCTACAG
GTAGATTCACCAAACTTTTCAATATGGGCGCCAAGCAGGATATCCAGCTGATCA

>1508_S54_L001_R1_001.fastq_45_1a_21
CCCCTACAACAGCGCTGGTAGTGGCTCAGCTACTTAGGATCCCGCAAGCCATCTTGGACATGATCGCCGG
TGCCCACTGGGGAGTCCTAGCGGGCATAGCGTATTTCTCCATGGCGGGCAACTGGGCGAAGGTCCTGGTA
GTGCTGTTGCTGTTTGCCGGCGTTGACGCAGCCACCTACACCACCGGGGGGAGCGCTGCTGCTGCTACAG
GTAGATTCACCAAACTTTTCAATGTGGGCGCCAAGCAGGATATCCAGCTGATCA

>1508_S54_L001_R1_001.fastq_46_1a_21
CCCCTACAACAGCGCTGGTAGTGGCTCAGCTACTTAGGGTCCCGCAAGCCATCCTGGACATGATCGCTGG
TGCCCACTGGGGAGTCCTAGCGGGCATAGCGTATTTCTCCATGGTGGGCAACTGGGCGAAGGTCCTGGTA
GTGCTGTTGCTGTTTGCCGGCGTTGACGCAGCCACCTACACCACCGGGGGGAGCGCTGCTGCTGCTACAG
GTAGATTCACCAAACTTTTCAATATGGGCGCCAAGCAGGATATCCAGCTGATCA

>1508_S54_L001_R1_001.fastq_47_1a_21
CCCCTACAACAGCGCTGGTAGTGGCTCAGCTACTTAGGATCCCGCAAGCCATCTTGGACATGATCGCCGG
TGCCCACTGGGGAGTCCTAGCGGGCATAGCGTATTTCTCCATGGTGGGCAACTGGGCGAAGGTCCTGGTA
GTGCTGTTGCTGTTTGCCGGCGTCGACGCAGCCACCTACACCACCGGGGGGAGCGCTGCTGCTGCTACAA
ATAGATTCACCAACCTTTTCAATATGGGCGCCAAGCAGGATATCCAGCTGATCA

>1508_S54_L001_R1_001.fastq_48_1a_21
CCCCTACAACAGCGCTGGTAGTGGCTCAGCTACTTAGGGTCCCGCAAGCCATCCTGGACATGATCGCTGG
TGCCCACTGGGGAGTCCTAGCGGGCATAGCGTATTTCTCCATGGTGGGCAACTGGGCGAAGGTCCTGGTA
GTGCTGTTGCTGTTTGCCGGCGTCGACGCAAACACCTACGTCACTGGGGGGGCAGCTGCTGCTAGCACGG
CAGCATTCACCGGGGTTTTCAGTCCGGGCGCAAAGCAAAACGTCCAGCTGATCA

>1508_S54_L001_R1_001.fastq_49_1a_20
CCCCTACAACAGCGCTGGTAATGGCTCAGCTACTTAGGGTCCCGCAAGCCATCCTGGACATGATCGCTGG
TGCCCACTGGGGAGTCCTAGCGGGCATAGCGTATTTCTCCATGGTGGGCAACTGGGCGAAGGTCCTGGTA
GTGCTGTTGCTGTTTGCCGGCGTCGACGCAAACACCTACGTCACTGGGGGGGCAGCTGCTGCTAGCACGG
CAGCATTCACCGGGGTTTTCAGTCCGGGCGCCAAGCAAAATGTCCAGCTGATCA

>1508_S54_L001_R1_001.fastq_50_1a_19
CCCCTACAACAGCGCTGGTAGTGGCTCAGCTACTTAGGGTCCCGCAAGCCATCCTGGACATGATCGCTGG
TGCCCACTGGGGAGTCCTAGCGGGCATAGCGTATTTCTCCATGGTGGGCAACTGGGCGAAGGTCCTGGTA
GTGCTGTTGCTGTTTGCCGGCGTCGACGCAGCCACCTACACCACCGGGGGGAGCGCTGCTGCTGCTACAG
GTAGATTCACCAAACTTTTCAATGTGGGCGCCAAGCAGGATATCCAGCTGATCA

>1508_S54_L001_R1_001.fastq_51_1a_19
CCCCTACAGCAGCGCTGGTAGTGGCTCAGCTACTTAGGATCCCGCAAGCCATCTTGGACATGATCGCCGG
TGCCCACTGGGGAGTCCTAGCGGGCATAGCGTATTTCTCCATGGTGGGCAACTGGGCGAAGGTCCTGGTA
GTGCTGTTGCTGTTTGCCGGCGTCGACGCAGCCACCTACACCACCGGGGGGAGCGCTGCTGCTGCTACAG
GTAGATTCACCAAACTTTTCAATGTGGGCGCCAAGCAGGATATCCAGCTGATCA

>1508_S54_L001_R1_001.fastq_52_1a_19
CCCCTACAACAGCGCTGGTAGTGGCTCAGCTACTTAGGATCCCGCAAGCCATCTTGGACATGATCGCCGG
TGCCCACTGGGGAGTCCTAGCGGGCATAGCGTATTTCTCCATGGTGGGCAACTGGGCGAAGGTCCTGGTA
GTGCTGTTGCTGTTTGCCGGCGTCGACGCAAACACCTACGTCACTGGGGGGGCAGCTGCTGCTAGCACGG
CAGCATTCGCCGGGTTTTTCAGTCCGGGCGCCAAGCAAAATGTCCAGCTGATCA

>1508_S54_L001_R1_001.fastq_53_1a_19
CCCCTACAACAGCGCTGGTAGTGGCTCAGCTACTTAGGATCCCGCAAGCCATCTTGGACATGATCGCCGG
TGCCCACTGGGGAGTCCTAGCGGGCATAGCGTATTTCTCCATGGTGGGCAACTGGGCGAAAGTCCTGGTA
GTGCTGTTGCTGTTTGCCGGCGTTGACGCAGCCACCTACACCACCGGGGGGAGCGCTGCTGCTGCTACAG
GTAGATTCACCAAACTTTTCAATATGGGCGCCAAGCAGGATATCCAGCTGATCA

>1508_S54_L001_R1_001.fastq_54_1a_19
CCCCTACAACAGCGCTGGTAGTGGCTCAGCTACTTAGGGTCCCGCAAGCCATCCTGGACATGATCGCTGG
TGCCCACTGGGGAGTCCTAGCGGGCATAGCGTATTTCTCCATGGTGGGCAACTGGGCGAAGGTCCTGGTA
GTGCTGTTGCTGTTCGCCGGCGTCGACGCAAACACCTACGTCACTGGGGGGGCAGCTGCTGCTAGCACGG
CAGCATTCACCGGGGTTTTCAGTCCGGGCGCCAAGCAAAATGTCCAGCTGATCA

>1508_S54_L001_R1_001.fastq_55_1a_19
CCCCTACAACAGCGCTGGTAGTGGCTCAGCTACTTAGGGTCCCGCAAGCCATCCTGGACATGATCGCTGG
TGCCCACTGGGGAGTCTTAGCGGGCATAGCGTATTTCTCCATGGTGGGCAACTGGGCGAAGGTCCTGGTA
GTGCTGTTGCTGTTTGCCGGCGTCGACGCAGAGACCTACGTCACTGGGGGGGCAGCTGCTGCTAGCACGG
CAGCATTCGCCGGGTTTTTCAGTCCGGGCGCCAAGCAAAATGTCCAGCTGATTA

>1508_S54_L001_R1_001.fastq_56_1a_19
CCCCTACAACAGCGCTGGTAGTGGCTCAGCTACTTAGGGTCCCGCAAGCCATCCTGGACATGATCGCTGG
TGCCCACTGGGGAGTCCTAGCGGGCATAGCGTATTTCTCCATGGTGGGCAACTGGGCGAAGGTCCTGGTA
GTGCTGTTGCTGTTTGCCGGCGTCGACGCAGCCACCTACACCACCGGGGGGAGCGCTGCTGCTGCTACAG
ATAGATTCACCAAAATTTTCAGTGTGGGCGCCAAGCAAGATATCCAGCTGATCA

>1508_S54_L001_R1_001.fastq_57_1a_19
CCCCTACAACAGCGCTGGTAGTGGCTCAGCTACTTAGGGTCCCGCAAGCCATCCTGGACATGATCGCTGG
TGCCCACTGGGGAGTCCTAGCGGGCATAGCGTATTTCTCCATGGTGGGCAACTGGGCGAAGGTCCTGGTA
GTGCTGTTGCTGTTTGCCGGCGTTGACGCAGCCACCTACACCACCGGGGGGAGCGCTGCTGCTGATACAA
ATAGATTCACCAAACTTTTCAATATGGGCGCCAAGCAGGATATCCAGCTGATCA

>1508_S54_L001_R1_001.fastq_58_1a_18
CCCCTACAACAGCGCTGGTAGTGGCTCAGCTACTTAGGATCCCGCAAGCCATCTTGGACATGATCGCCGG
TGCCCACTGGGGAGTCCTAGCGGGCATAGCGTATTTCTCCATGGCGGGCAACTGGGCGAAGGTCCTGGTA
GTGCTGTTGCTGTTTGCCGGCGTCGACGCAGCCACCTACACCACCGGGGGGAGCGCTGCTGCTGCTACAG
GTAGATTCACCAAACTTTTCAATGTGGGCGCCAAGCAGGATATCCAGCTGATCA

>1508_S54_L001_R1_001.fastq_59_1a_18
CCCCTACAACAGCGCTGGTAGTGGCTCAGCTACTTAGGGTCCCGCAAGCCATCCTGGACATGATCGCTGG
TGCCCACTGGGGAGTCCTAGCGGGCATAGCGTATTTCTCCATGGTGGGCAACTGGGCGAAGGTCCTGGTA
GTGCTGTTGCTGTTTGCCGGCGTCGACGCAGACACCCACGTCACTGGGGGGGCAGCTGCCGCTAGCACGG
CAGCATTCGCCGGGTTTTTCAGTCAGGGCGCCAAGCAGAATGTCCAGCTGATCA

>1508_S54_L001_R1_001.fastq_60_1a_18
CCCCTACAACAGCGCTGGTAGTGGCTCAGCTACTTAGGATCCCGCAAGCCATCTTGGACATGATCGCCGG
TGCCCACTGGGGAGTCCTAGCGGGCATAGCGTATTTCTCCATGGTGGGCAACTGGGCGAAGGTCCTGGTA
GTGCTGTTGCTGTTTGCCGGCGTCGACGCAGCCACCTACACCACCGGGGGGAGCGCCGCTGCTGATACAA
ATAGATTCACCAAACTTTTCAATATGGGCGCCAAGCAGGATATCCAGCTGATCA

>1508_S54_L001_R1_001.fastq_61_1a_18
CCCCTACAACAGCGCTGGTAGTGGCTCAGCTACTTAGGGTCCCGCAAGCCATCCTGGACATGATCGCTGG
TGCCCACTGGGGAGTCCTAGCGGGCATAGCGTATTTCTCCATGGTGGGCAACTGGGCGAAGGTCCTGGTA
GTGCTGTTGCTGTTTGCCGGCGTCGACGCAAACACCTACGTCACTGGGGGGGCAGCTGCTGCTAGCACGG
CAGCATTCGCCGGGCTTCTCAGTCAGGGCGCCAAACAAAATGTCCAGCTGATCA

>1508_S54_L001_R1_001.fastq_62_1a_18
CCCCTACAACAGCGCTGGTAGTGGCTCAGCTACTTAGGATCCCGCAAGCCATCTTGGACATGATCGCCGG
TGCCCACTGGGGAGTCCTAGCGGGCATAGCGTATTTCTCCATGGTGGGCAACTGGGCGAAGGTCCTGGTA
GTGCTGTTGCTGTTTGCCGGCGTCGACGCAGCCACCTACACCACCGGAGGGAGCGCTGCTGCTGCTACAG
GTAGATTCACCAAACTTTTCAATATGGGCGCCAAGCAGGATATCCAGCTGATCA

>1508_S54_L001_R1_001.fastq_63_1a_17
CCCCTACAACAGCGCTGGTAGTGGCTCAGCTACTTAGGATCCCGCAAGCCATCTTGGACATGATCGCCGG
TGCCCACTGGGGAGTCCTAGCGGGCATAGCGTATTTCTCCATGGCGGGCAACTGGGCGAAGGTCCTGGTA
GTGCTGTTGCTGTTTGCCGGCGTTGACGCAGCCACCTACACCACCGGGGGGAGCGCTGCTGCTGCTACAG
ATAGATTCACCAAACTTTTCAATATGGGCGCCAAGCAGGATATCCAGCTGATCA

>1508_S54_L001_R1_001.fastq_64_1a_17
CCCCTACAACAGCGCTGGTAGTGGCTCAGCTACTTAGGATCCCGCAAGCCATCTTGGACATGATCGCCGG
TGCCCACTGGGGAGTCCTAGCGGGCATAGCGTATTTCTCCATGGTGAGCAACTGGGCGAAGGTCCTGGTA
GTGCTGTTGCTGTTTGCCGGCGTCGACGCAGCCACCTACACCACCGGGGGGAGCGCTGCTGCTGATACAA
ATAGATTCACCAAACTTTTCAATATGGGCGCCAAGCAGGATATCCAGCTGATCA

>1508_S54_L001_R1_001.fastq_65_1a_17
CCCCTACAACAGCGCTGGTAGTGGCTCAGCTACTTAGGATCCCGCAAGCCATCTTGGACATGATCGCCGG
TGCCCACTGGGGAGTCCTAGCGGGCATAGCGTATTTCTCCATGGTGGGCAACTGGGCGAAGGTCCTAGTA
GTGCTGTTGCTGTTTGCCGGCGTCGACGCAGCCACCTACACCACCGGGGGGAGCGCTGCTGCTGCTACAG
ATAGATTCACCAAACTTTTCCATGTGGGCGCCAAGCAGGATATCCAGCTGATCA

>1508_S54_L001_R1_001.fastq_66_1a_17
CCCCTACAACAGCGCTGGTAGTGGCTCAGCTACTTAGGATCCCGCAAGCCATCTTGGACATGATCGCCGG
TGCCCACTGGGGGGTCCTAGCGGGCATAGCGTATTTCTCCATGGTGGGCAACTGGGCGAAGGTCCTGGTA
GTGCTGTTGCTGTTTGCCGGCGTCGACGCAGCCACCTACACCACCGGGGGGAGCGCTGCTGCTGATACAA
ATAGATTCACCAAACTTTTCAATATGGGCGCCAAGCAGGATATCCAGCTGATCA

>1508_S54_L001_R1_001.fastq_67_1a_16
CCCCTACAACAGCGCTGGTAGTGGCTCAGCTACTTAGGATCCCGCAAGCCATCTTGGACATGATCGCCGG
TGCCCACTGGGGAGTCCTAGCGGGCATAGCGTATTTCTCCATGGCGGGCAACTGGGCGAAGGTCCTAGTA
GTGCTGTTGCTGTTTGCCGGCGTCGACGCAGCCACCTACACCACCGGGGGGAGCGCTGCTGCTGCTACAG
GTAGATTCACCAAACTTTTCAATATGGGCGCCAAGCAGGATATCCAGCTGATCA

>1508_S54_L001_R1_001.fastq_68_1a_16
CCCCTACAACAGCGCTGGTAGTGGCTCAGCTACTTAGGATCCCGCAAGCCATCTTGGACATGATCGCCGG
TGCCCACTGGGGAGTCCTAGCGGGCATAGCGTATTTCTCCATGGTGGGCAACTGGGCGAAGGTCCTGGTA
GTGCTGTTGCTGTTTGCCGGCGTCGACGCAAACACCTACGTCACTGGGGGGGCAGCTGCTGCTAGCACGG
CAGCATTCGCCGGGGTTTTCAGTCCGGGCGCCAAGCAAAATGTCCAGCTGATCA

>1508_S54_L001_R1_001.fastq_69_1a_16
CCCCTACAACAGCGCTGGTAGTGGCTCAGCTACTTAGGATCCCGCAAGCCATCTTGGACATGATCGCCGG
TGCCCACTGGGGAGTCCTAGCGGGCATAGCGTATTTCTCCATGGTGGGCAACTGGGCGAAGGTCCTGGTA
GTGCTGTTGCTGTTTGCCGGCGTCGACGCAGCCACCTACACCACCGGGGGGAGCGCTGCTGCTGATATAA
ATAGATTCACCAAACTTTTCAATATGGGCGCCAAGCAGGATATCCAGCTGATCA

>1508_S54_L001_R1_001.fastq_70_1a_16
CCCCTACAACAGCGCTGGTAGTGGCTCAGCTACTTAGGGTCCCGCAAGCCATCCTGGACATGATCGCTGG
TGCCCACTGGGGAGTCCTAGCGGGCATAGCGTATTTCTCCATGGTGGGCAACTGGGCGAAGGTCCTGGTA
GTGCTGTTGCTGTTTGCCGGCGTCGACGCAAACACCTACGTCACTGGGGGGGCAGCTGCTGCTAGCACGG
CAGCATTCACCGAGTTTTTCAGTCCGGGCGCCAAGCAAAATGTCCAGCTGATCA

>1508_S54_L001_R1_001.fastq_71_1a_16
CCCCTACAACAGCGCTGGTAGTGGCTCAGCTACTTAGGATCCCGCAAGCCATCTTGGACATGATCGCCAG
TGCCCACTGGGGAGTCCTAGCGGGCATAGCGTATTTCTCCATGGTGGGCAACTGGGCGAAGGTCCTGGTA
GTGCTGTTGCTGTTTGCCGGCGTCGACGCAGCCACCTACACCACCGGGGGGAGCGCTGCTGCTGATACAA
ATAGATTCACCAAACTTTTCAATATGGGCGCCAAGCAGGATATCCAGCTGATCA

>1508_S54_L001_R1_001.fastq_72_1a_16
CCCCTACAACAGCGCTGGTAGTGGCTCAGCTACTTAGGATCCCGCAAGCCATCTTGGACATGATCGCCGG
TGCCCACTGGGGAGTCCTAGCGGGCATAGCGTATTTCTCCATGGTGGGCAACTGGGCGAAGGTCCTGGTA
GTGCTGTTGCTGTTTGCCAGCGTCGACGCAGCCACCTACACCACCGGGGGGAGCGCTGCTGATGCTACAA
ATAGATTCACCAAACTTTTCAATATGGGCGCCAAGCAGGATATCCAGCTGATCA

>1508_S54_L001_R1_001.fastq_73_1a_16
CCCCTACAACAGCGCTGGTAGTGGCTCAACTACTTAGGGTCCCGCAAGCCATCCTGGACATGATCGCTGG
TGCCCACTGGGGAGTCCTAGCGGGCATAGCGTATTTCTCCATGGTGGGCAACTGGGCGAAGGTCCTGGTA
GTGCTGTTGCTGTTTGCCGGCGTCGACGCAAACACCTACGTCACTGGGGGGGCAGCTGCTGCTAGCACGG
CAGCACTCGCCGGGTTTTTCAGTCCGGGCGCCAAGCAAAATGTCCAGCTGATCA

>1508_S54_L001_R1_001.fastq_74_1a_16
CCCCTACAACAGCGCTGGTAGTGGCTCAGCTACTTAGGATCCCGCAAGCCATCTTGGACATGATCGCCGG
TGCCCACTGGGGAGTCCTGGCGGGCATAGCGTATTTCTCCATGGTGGGCAACTGGGCGAAGGTCCTGGTA
GTGCTGTTGCTGTTTGCCGGCGTTGATGCAGCCACCTACACCACCGGGGGGAGCGCTGCTGCTGCTACAG
GTAGATTCACCAAACTTTTCAATATGGGCGCCAAGCAGGATATCCAGCTGATCA

>1508_S54_L001_R1_001.fastq_75_1a_16
CCCCTACAACAGCGCTGGTAGTGGCTCAGCTACTTAGGATCCCGCAAGCCATCTTGGACATGATCGCCGG
TGCCCACTGGGGAGTCCTAGCGGGCATAGCGTATTTCTCCATGGTGGGCAACTGGGCGAAGGTCCTGGTA
GTGCTGTTGCTGTTTGCCGGCGTCGACGCAGCCACCTACACCACCGGGGGGAGCGCTGCTGCTGCTACAG
ATAGATTCACCAAAATTTTCAATATGGGCGCCAAGCAGGATATCCAGCTGATCA

>1508_S54_L001_R1_001.fastq_76_1a_15
CCCCTACAGCAGCGTTGGTAGTGGCTCAGCTACTTAGGATCCCGCAAGCCATCTTGGACATGATCGCCGG
TGCCCACTGGGGAGTCCTAGCGGGCATAGCGTATTTCTCCATGGTGGGCAACTGGGCGAAGGTCCTGGTA
GTGCTGTTGCTGTTTGCCGGCGTCGACGCAGCCACCTACACCACCGGGGGGAGCGCTGCTGCTGCTACAG
GTAGATTCACCAAACTTTTCAATATGGGCGCCAAGCAGGATATCCAGCTGATCA

>1508_S54_L001_R1_001.fastq_77_1a_15
CCCCTACAACAGCGCTGGTAGTGGCTCAGCTACTTAGGGTCCCGCAAGCCGTCCTGGACATGATCGCTGG
TGCCCACTGGGGAGTCCTAGCGGGCATAACGTATTTCTCCATGGTGGGCAACTGGGCGAAGGTCCTGGTA
GTGCTGTTGCTGTTTGCCGGCGTCGACGCAAACACCTACGTCACTGGGGGGGCAGCTGCTGCTAGCACGG
CAGCACTCGCCGGGTTTTTCAGTCCGGGCGCCAAGCAAAACGTCCAGCTGATCA

>1508_S54_L001_R1_001.fastq_78_1a_15
CCCCTACAACAGCGCTGGTAGTGGCTCAGCTACTTAGGATCCCGCAAGCCATCTTGGACATGATCGCCGG
TGCCCACTGGGGAGTCCTAGCGGGCATAGCGTATTTCTCCATGGTGGGCAACTGGGCGAAGGTCCTGGTA
GTGCTGTTGCTGTTTGCCGGCGTCGACGCAGCCACCTACACCACCGGGGGGAGCGCTGCTGCTGCTACAG
ATAAATTCACCAAACTTTTCAATATGGGCGCCAAGCAGGATATCCAGCTGATCA

>1508_S54_L001_R1_001.fastq_79_1a_15
CCCCTACAACAGCGCTGGTAGTGGCTCAGCTACTTAGGGTCCCGCAAGCCATCCTGGACATGATCGCTGG
TGCCCACTGGGGAGTCCTAGCGGGCATAGCGTATTTCTCCATGGTGGGCAACTGGGCGAAGGTCCTGGTA
GTGCTGTTGCTGTTTGCCGGCGTCGACGCAAACACCTACGTCACTGGGGGGGCAGCTGCTGCTAGCACGG
CAGCATTCGCCAGGTTTTTCAGTCCGGGCGCCAAGCAAAATGTCCAGCTGATCA

>1508_S54_L001_R1_001.fastq_80_1a_15
CCCCTACAACAGCGCTGGTAGTGGCTCAGCTACTTAGGATCCCGCAAGCCATCTTGGACATGATCGCCGG
TGCCCACTGGGGAGTCCTAGCGGGCATAGCGTATTTCTCCATGGTGGGCAACTGGGCGAAGGTCCTGGTA
GTGCTGTTGCTGTTTGCCGGCGTCGACGCAGCCACCTACACCACCGGGGGGAGCGCTGCTGCTGCTACAG
ATAGATTCACCAAACTTTTCAATGTGGGCGCCAAGCAGGATATCCAGCTGATCA

>1508_S54_L001_R1_001.fastq_81_1a_15
CCCCCACAACAGCGCTGGTAGTGGCTCAGCTACTTAGGATCCCGCAAGCCATCTTGGACATGATCGCCGG
TGCCCACTGGGGAGTCCTAGCGGGCATAGCGTATTTCTCCATGGTGGGCAACTGGGCGAAGGTCCTGGTA
GTGCTGTTGCTGTTTGCCGGCGTCGACGCAGCCACCTACACCACCGGGGGGAGCGCTGCTGCTGATACAA
ATAGATTCACCAAACTTTTCAATATGGGCGCCAAGCAGGATATCCAGCTGATCA

>1508_S54_L001_R1_001.fastq_82_1a_15
CCCCTACAACAGCGCTGGTAGTGGCTCAGCTACTTAGGATCCCGCAAGCCATCTTGGACATGATCGCCGG
TGCCCACTGGGGAGTCCTAGCGGGCATAGCGTATTTCTCCATGGTGGGCAACTGGGCGAAGGTCCTGGTA
GTGCTGTTGCTGTTTGCCGGCGTCGACGCAGCCACCTACACCACCGGGGGGAGCGCTGCTGCTGACACAA
ATAGATTCACCAAACTTTTCAATATGGGCGCCAAGCAGGATATCCAGCTGATCA

>1508_S54_L001_R1_001.fastq_83_1a_14
CCCCTACAACAGCGCTGGTAGTGGCTCAGCTACTTAGGGTCCCGCAAGCCATCCTGGACATGATCGCTGG
TGCCCACTGGGGAGTCCTAGCGGGCATAGCGTATTTCTCCATGGTGGGCAACTGGGCGAAGGTCCTGGTA
GTGCTGTTGCTGTTTGCCGGCGTCGACGCAAACACCTACGTCACTGGGGGAGCAGCTGCTGCTAGCACGG
CAGCATTCACCGGGGTTTTCAGTCCGGGCGCCAAGCAAAATGTCCAGCTGATCA

>1508_S54_L001_R1_001.fastq_84_1a_14
CCCCTACAACAGCGCTGGTAGTAGCTCAGCTACTTAGGATCCCGCAAGCCATCTTGGACATGATCGCCGG
TGCCCACTGGGGAGTCCTAGCGGGCATAGCGTATTTCTCCATGGTGGGCAACTGGGCCAAGGTCCTGGTA
GTGCTGTTGCTGTTTGCCGGCGTCGACGCAGCCACCTACACCACCGGGGGGAGCGCTGCTGCTGCTACAA
ATAGACTCACCAAACTTTTCAATATGGGCGCCAAGCAGGATATCCAGCTGATCA

>1508_S54_L001_R1_001.fastq_85_1a_14
CCCCTACAACAGCGCTGGTAGTGGCTCAGCTACTTAGGGTCCCGCAAGCCATCCTGGACATGATCGCTGG
TGCCCACTGGGGAGTCCTAGCGGGCATAGCGTATTTCTCCATGGTGGGCAACTGGGCGAAGGTCCTGGTA
GTGCTGTTGCTGTTTGCCGGCGTCGACGCAAACACCTACGTCACTGGGGGGGCAGCTGCTGCTAGCACGG
CAGCACTCGCCGGGTTTTTCAGTCCAGGCGCCAAGCAAAATGTCCAGCTGATCA

>1508_S54_L001_R1_001.fastq_86_1a_14
CCCCTACAACAGCGCTGGTAGTGGCTCAGCTACTTAGGATCCCGCAAGCCATCCTGGACATGATCGCTGG
TGCCCACTGGGGAGTCCTAGCGGGCATAGCGTATTTCTCCATGGTGGGCAACTGGGCGAAGGTCCTGGTA
GTGCTGTTGCTGTTTGCCGGCGTCGACGCAAACACCTACGTCACTGGGGGGGCAGCTGCTGCTAGCACGG
CAGCACTCGCCGGGTTTTTCAGTCCGGGCGCCAAGCAAAATGTCCAGCTGATCA

>1508_S54_L001_R1_001.fastq_87_1a_14
CCCCTACAACAGCGCTGGTAGTGGCTCAGCTACTTAGGGTCCCGCAAGCCATCCTGGACATGATCGCTGG
TGCCCACTGGGGAGTCCTAGCGGGCATAGCGTATTTCTCCATGGTGGGCAACTGGGCGAAGGTCCTGGTA
GTGCTGTTGCTGTTTGCCGGCGTCGACGCAAACACCTACGTCACTGGGGGGGCAGCTGCTGCTAGCACGG
CAGCATTCACCGGGGTTTTCAGTCCGGGCGCCAAACAAAATGTCCAGCTGATCA

>1508_S54_L001_R1_001.fastq_88_1a_14
CCCCTACAACAGCGCTGGTAGTGGCTCAGCTACTTAGGATCCCGCAAGCCATCTTGGACATGATCGCCGG
TGCCCACTGGGGAGTCCTAGCGGGCATAGCGTATTTCTCCATGGTGGGCAACTGGGCGAAGGTCCTGGTA
GTGCTGTTGCTGTTTGCCGGCGTCGACGCAGCCACCTACACCACCGGGGGGAGCGCTGCTGCTGATACAA
ATAGATTCACCAAAATTTTCAGTGTGGGCGCCAAGCAAGATATCCAGCTGATCA

>1508_S54_L001_R1_001.fastq_89_1a_14
CCCCTACAACAGCGCTGGTAGTGGCTCAGCTACTTAGGATCCCGCAAGCCATCTTGGACATGATCGCCGG
TGCCCACTGGGGAGTCCTAGCGGGCATAGCGTATTTCTCCATGGTGGGCAACTGGGCGAAGGTCCTGGTA
GTGCTGTTGCTGTTTGCCGGCGTCGATGCAGCCACCTACACCACTGGGGGGAGCGCTGCTGCTGCTACAG
GTAGATTCACCAAACTTTTCAATATGGGCGCCAAGCAGGATATCCAGCTGATCA

>1508_S54_L001_R1_001.fastq_90_1a_14
CCCCTACAACAGCGCTGGTAGTGGCTCAGCTACTTAGGGTCCCGCAAGCCATCCTGGACATGATCGCTGG
TGCCCACTGGGGAGTCCTAGCGGGCATAGCGTATTTCTCCATGGTGGGCAACTGGGCGAAGGTCCTGGTA
GTGCTGTTGCTGTTTGCCGGCGTCGACGCAAACACCTACGTCACTGGGGGGGCAGCTGCTGCTAGCACGG
CAGCGTTCACCGGGGTTTTCAGTCCGGGCGCCAAGCAAAATGTCCAGCTGATCA

>1508_S54_L001_R1_001.fastq_91_1a_13
CCCCTACAACAGCGCTGGTAGTGGCTCAGCTACTTAGGATCCCGCAAGCCATCTTGGACATGATCGCTGG
TGCCCACTGGGGAGTCCTAGCGGGCATAGCGTATTTCTCCATGGTGGGCAACTGGGCGAAGGTCCTGGTA
GTGCTGTTGCTGTTTGCCGGCGTTGACGCAGCCACCTACACCACCGGGGGGAGCGCTGCTGCTGATACAA
ATAGATTCACCAAACTTTTCAATATGGGCGCCAAGCAGGATATCCAGCTGATCA

>1508_S54_L001_R1_001.fastq_92_1a_13
CCCCTACAACAGCGCTGGTAGTGGCTCAGCTACTTAGGATCCCGCAAGCCATCTTGGACATGATCGCCGG
TGCCCACTGGGGAGTCCTAGCGGGCATAGCGTATTTCTCCATGGTGGGCAACTGGGCGAAGGTCCTGGTA
GTGTTGTTGCTGTTTGCCGGCGTCGACGCAGCCACCTACACCACCGGGGGGAGCGCTGCTGCTGCTACAA
ATAGATTCACCAACCTTTTCAATATGGGCGCCAAGCAGGATATCCAGCTGATCA

>1508_S54_L001_R1_001.fastq_93_1a_13
CCCCTACAACAGCGCTGGTAGTGGCTCAGCTACTTAGGGTCCCGCAAGCCATCCTGGACATGATCGCTGG
TGCCCACTGGGGAGTCCTAGCGGGCGTAGCGTATTTCTCCATGGTGGGCAACTGGGCGAAGGTCCTGGTA
GTGCTGTTGCTGTTTGCCGGCGTCGACGCAAACACCTACGTCACTGGGGGGGCAGCTGCTGCTAGCACGG
CAGCATTCACCGGGGTTTTCAGTCCGGGCGCCAAGCAAAATGTCCAGCTGATCA

>1508_S54_L001_R1_001.fastq_94_1a_13
CCCCTACAACAGCGCTGGTAGTGGCTCAGCTACTTAGGATCCCGCAAGCTATCTTGGACATGATCGCCGG
TGCCCACTGGGGAGTCCTAGCGGGCATAGCGTATTTCTCCATGGTGGGCAACTGGGCGAAGGTCCTGGTA
GTGCTGTTGCTGTTTGCCGGCGTCGACGCAGCCACCTACACCACCGGGGGGAGCGCTGCTGCTGATACAA
ATAGATTCACCAAACTTTTCAATATGGGCGCCAAGCAGGATATCCAGCTGATCA

>1508_S54_L001_R1_001.fastq_95_1a_13
CTCCTACAACAGCGCTGGTAGTGGCTCAGCTACTTAGGATCCCGCAAGCCATCTTGGACATGATCGCCGG
TGCCCACTGGGGAGTCCTAGCGGGCATAGCGTATTTCTCCATGGTGGGCAACTGGGCGAAGGTCCTGGTA
GTGCTGTTGCTGTTTGCCGGCGTCGACGCAGCCACCTACACCACCGGGGGGAGCGCTGCTGCTGATACAA
ATAGATTCACCAAACTTTTCAATATGGGCGCCAAGCAGGATATCCAGCTGATCA

>1508_S54_L001_R1_001.fastq_96_1a_13
CCCCTACAACAGCGCTGGTAGTGGCTCAGCTGCTTAGGATCCCGCAAGCCATCTTGGACATGATCGCCGG
TGCCCACTGGGGAGTCCTAGCGGGCATAGCGTATTTCTCCATGGTGGGCAACTGGGCGAAGGTCCTGGTA
GTGCTGTTGCTGTTTGCCGGCGTCGACGCAGCCACCTACACCACCGGGGGGAGCGCTGCTGCTGATACAA
ATAGATTCACCAAACTTTTCAATATGGGCGCCAAGCAGGATATCCAGCTGATCA

>1508_S54_L001_R1_001.fastq_97_1a_13
CCCCTACAACAGCGCTGGTAGTGGCTCAGCTACTTAGGATCCCGCAAGCCATCTTGGACATGATCGCCGG
TGCCCACTGGGGAGTCCTAGCGGGCATAGCGTATTTCTCCATGGTGGGCAACTGGGCGAAGGTCCTGGTA
GTGCTGTTGCTGTTCGCCGGCGTCGACGCAGCCACCTACACCACCGGGGGGAGCGCTGCTGCTGATACAA
ATAGATTCACCAAACTTTTCAATATGGGCGCCAAGCAGGATATCCAGCTGATCA

>1508_S54_L001_R1_001.fastq_98_1a_12
CCCCTACAACAGCGCTGGTAGTGGCTCAGCTACTTAGGATCCCGCAGGCCATCTTGGACATGATCGCCGG
TGCCCACTGGGGAGTCCTAGCGGGCATAGCGTATTTCTCCATGGTGGGCAACTGGGCGAAGGTCCTGGTA
GTGCTGTTGCTGTTTGCCGGCGTCGACGCAGCCACCTACACCACCGGGGGGAGCGCTGCTGCTGATACAA
ATAGATTCACCAAACTTTTCAATATGGGCGCCAAGCAGGATATCCAGCTGATCA

>1508_S54_L001_R1_001.fastq_99_1a_12
CCCCTACAACAGCACTGGTAGTGGCTCAGCTACTTAGGATCCCGCAAGCCATCTTGGACATGATCGCCGG
TGCCCACTGGGGAGTCCTAGCGGGCATAGCGTATTTCTCCATGGTGGGCAACTGGGCGAAGGTCCTGGTA
GTGCTGTTGCTGTTTGCCGGCGTCGACGCAGCCACCTACACCACCGGGGGGAGCGCTGCTGCTGATACAA
ATAGATTCACCAAACTTTTCAATATGGGCGCCAAGCAGGATATCCAGCTGATCA

>1508_S54_L001_R1_001.fastq_100_1a_12
CCCCTACAACAGCGCTGGTAGTGGCTCAGCTACTTAGGGTCCCGCAAGCCATCCTGGACATGATCGCTGG
TGCCCACTGGGGAGTCCTAGCGGGCATAGCGTATTTCTCCATGGTGGGTAACTGGGCGAAGGTCCTGGTA
GTGCTGTTGCTGTTTGCCGGCGTCGACGCAAACACCTACGTCACTGGGGGGGCAGCTGCTGCTAGCACGG
CAGCATTCACCGGGGTTTTCAGTCCGGGCGCCAAGCAAAATGTCCAGCTGATCA

>1508_S54_L001_R1_001.fastq_101_1a_12
CCCCTACAACAGCGCTGGTAGTGGCTCAGCTACTTAGGGTCCCGCAAGCCATCCTGGACATGATCGCTGG
TGCCCACTGGGGAGTCCTAGCGGGCATAGCGTATTTCTCCATGGTGGGCAACTGGGCGAAGGTCCTGGTA
GTGCTGTTGCTGTTTGCCGGCGTCGACGCGAACACCTACGTCACTGGAGGGGCAGCTGCTGCTAGCACGG
CAGCATTCACCGAGTTTTTCAGTCCGGGCGCCAAGCAAAATGTCCAGCTGATCA

>1508_S54_L001_R1_001.fastq_102_1a_12
CCCCTACAACAGCGCTGGTAGTGGCTCAGCTACTTAGGATCCCGCAAGCCATCTTGGACATGATCGCTGG
TGCCCACTGGGGAGTCCTAGCGGGCATAGCGTATTTCTCCATGGTGGGCAACTGGGCGAAGGTCCTGGTA
GTGCTGTTGCTGTTTGCCGGCGTCGACGCAAACACCTACGTCACTGGGGGGGCAGCTGCTGCTAGCACGG
CAGCACTCGCCGGGTTTTTCAGTCCGGGCGCCAAGCAAAATGTCCAGCTGATCA

>1508_S54_L001_R1_001.fastq_103_1a_12
CCCCTACAACAGCGCTGGTAGTGGCTCAGCTACTTAGGATCCCGCAAGCCATCTTGGACATGATCGCCGG
TGCCCACTGGGGAGTCCTAGCGGGCATAGCGTATTTCTCCATGGTGGGCAACTGGGCGAAGGTCCTGGTA
GTGCTGTTGCTGTTTGCCGGCGTCGACGCAGCGACCTACACCACCGGGGGGAGCGCTGCTGCTGATACAA
ATAGATTCACCAAACTTTTCAATATGGGCGCCAAGCAGGATATCCAGCTGATCA

>1508_S54_L001_R1_001.fastq_104_1a_12
CCCCTACAACAGCGCTGGTAGTGGCTCAGCTACTTAGGATCCCGCAAGCCATCTTGGACATGATCGCCGG
TGCCCACTGGGGAGTCCTAGCGGGCATAGCATATTTCTCCATGGCGGGCAACTGGGCGAAGGTCCTGGTA
GTGCTGTTGCTGTTTGCCGGCGTTGACGCAGCCACCTACACCACCGGGGGGAGCGCTGCTGCTGCTACAG
GTAGATTCACCAAACTTTTCAATATGGGCGCCAAGCAGGATATCCAGCTGATCA

>1508_S54_L001_R1_001.fastq_105_1a_12
CCCCTACAACAGCGCTGGTAGTGGCTCAGCTACTTAGGGTCCCGCAAGCCATCTTGGACATGATCGCTGG
TGCCCACTGGGGAGTCCTAGCGGGCATAGCGTATTTCTCCATGGTGGGCAACTGGGCGAAGGTCCTGGTA
GTGCTGTTGCTGTTTGCCGGCGTCGACGCAAACACCTACGTCACTGGGGGGGCAGCTGCTGCTAGCACGG
CAGCATTCACCGGGGTTTTCAGTCCGGGCGCCAAGCAAAATGTCCAGCTGATCA

>1508_S54_L001_R1_001.fastq_106_1a_12
CCCCTACAACAGCGCTGGTAGTGGCTCAGCTACTTAGGATCCCGCAAGCCATCCTGGACATGATCGCCGG
TGCCCACTGGGGAGTCCTAGCGGGCATAGCGTATTTCTCCATGGTGGGCAACTGGGCGAAGGTCCTGGTA
GTGCTGTTGCTGTTTGCCGGCGTTGACGCAGCCACCTACACCACCGGGGGGAGCGCTGCTGCTGATACAA
ATAGATTCACCAAACTTTTCAATGTGGGCGCCAAGCAGGATATCCAGCTGATCA

>1508_S54_L001_R1_001.fastq_107_1a_12
CCCCTACAACAGCGCTGGTAGTGGCTCAGCTACTTAGGGTCCCGCAAGCCATCCTGGACATGATCGCTGG
TGCCCACTGGGGAGTCCTAGCGGGCATAGCGTATTTCTCCATGGTGGGCAACTGGGCGAAGGTCCTGGTA
GTGCTGTTGCTGTTTGCCGGCGTCGACGCAAACACCTACGTCACCGGGGGGGCAGCTGCTGCTAGCACGG
CAGCATTCACCGGGGTTTTCAGTCCGGGCGCCAAGCAAAATGTCCAGCTGATCA

>1508_S54_L001_R1_001.fastq_108_1a_12
CCCCTACAACAGCGCTGGTAGTGGCTCAGCTACTTAGGATCCCGCAAGCCATCTTGGACATGATCGCCGG
TGCCCACTGGGGAGTCCTAGCGGGCATAGCGTATTTCTCCATGGTGGGCAACTGGGCGAAAGTCCTGGTA
GTGCTGTTGCTGTTTGCCGGCGTTGACGCAGCCACCTACACCACCGGGGGGAGCGCTGCTGCTGATACAA
ATAGATTCACCAAACTTTTCAATATGGGCGCCAAGCAGGATATCCAGCTGATCA

>1508_S54_L001_R1_001.fastq_109_1a_12
CCCCTACAACAGCGCTGGTAGTGGCTCAGCTACTTAGGATCCCGCAAGCCATCCTGGACATGATCGCCGG
TGCCCACTGGGGAGTCCTAGCGGGCATAGCGTATTTCTCCATGGTGGGCAACTGGGCGAAGGTCCTGGTA
GTGCTGTTGCTGTTTGCCGGCGTTGACGCAGCCACCTACACCACCGGGGGGAGCGCTGCTGCTGCTACAG
GTAGATTCACCAAACTTTTCAATATGGGCGCCAAGCAGGATATCCAGCTGATCA

>1508_S54_L001_R1_001.fastq_110_1a_12
CCCCTACAACAGCGCTGGTAGTGGCTCAGCTACTTAGGATCCCGCAAGCCATCTTGGACATGATCGCCGG
TGCCCACTGGGGAGTCCTAGCGGGCATAGCGTATTTCTCCATGGCGGGCAACTGGGCGAAGGTCCTGGTA
GTGCTGTTGCTGTTTGCCGGCGTCGACGCAGCCACCTACACCACCGGGGGGAGCGCTGCTGCTGCTACAA
ATAGATTCACCAAACTTTTCAATATGGGCGCCAAGCAGGATATCCAGCTGATCA

>1508_S54_L001_R1_001.fastq_111_1a_12
CCCCTACAACAGCGCTGGTAGTGGCTCAGCTACTTAGGGTCCCGCAAGCCATCCTGGACATGATCGCTGG
TGCCCACTGGGGAGTCCTAGCGGGCATAGCGTATTTCTCCATGGTGGGCAACTGGGCGAAGGTCCTGGTA
GTGCTGTTGCTGTTTGCCGGCGTCGATGCAGCCACCTACACCACCGGGGGGAGCGCTGCTGCTGCTACAG
GTAGATTCACCAAACTTTTCAATGTGGGCGCCAAGCAGGATATCCAGCTGATCA

>1508_S54_L001_R1_001.fastq_112_1a_11
CCCCTACGACAGCGCTGGTAGTGGCTCAGCTACTTAGGATCCCGCAAGCCATCTTGGACATGATCGCCGG
TGCCCACTGGGGAGTCCTAGCGGGCATAGCGTATTTCTCCATGGCGGGCAACTGGGCGAAGGTCCTGGTA
GTGCTGTTGCTGTTTGCCGGCGTTGACGCAGCCACCTACACCACCGGGGGGAGCGCTGCTGCTGCTACAG
GTAGATTCACCAAACTTTTCAATATGGGCGCCAAGCAGGATATCCAGCTGATCA

>1508_S54_L001_R1_001.fastq_113_1a_11
CCCCTACAACAGCGTTGGTAGTGGCTCAGCTACTTAGGGTCCCGCAAGCCATCCTGGACATGATCGCTGG
TGCCCACTGGGGAGTCCTAGCGGGCATAGCGTATTTCTCCATGGTGGGCAACTGGGCGAAGGTCCTGGTA
GTGCTGTTGCTGTTTGCCGGCGTCGACGCAAACACCTACGTCACTGGGGGGGCAGCTGCTGCTAGCACGG
CAGCATTCACCGGGGTTTTCAGTCCGGGCGCCAAGCAAAATGTCCAGCTGATCA

>1508_S54_L001_R1_001.fastq_114_1a_11
CCCCTACAACAGCGCTGGTAGTGGCTCAGCTACTTAGGGTCCCGCAAGCCATCCTGGACATGATCGCTGG
TGCCCACTGGGGAGTCCTAGCGGGCATAGCGTATTTCTCCATGGTGGGCAACTGGGCGAAGGTCCTGGTA
GTGCTGTTGCTGTTTGCCGGCGTCGACGCAAACACCTACGTCACTGGGGGGGCAGCTGCTGCTAGCACGG
CAGCATTCACCGGGGTTTTCAGTCCGGGCGCCAGGCAAAATGTCCAGCTGATCA

>1508_S54_L001_R1_001.fastq_115_1a_11
CCCCTACAACAGCGCTGGTAGTGGCTCAGCTACTTAGGGTCCCGCAAGCCATCCTGGACATGATCGCTGG
TGCCCACTGGGGAGTCCTAGCAGGCATAGCGTATTTCTCCATGGTGGGCAACTGGGCGAAGGTCCTGGTA
GTGCTGTTGCTGTTTGCCGGCGTCGACGCAAACACCTACGTCACTGGGGGGGCAGCTGCTGCTAGCACGG
CAGCATTCACCGGGGTTTTCAGTCCGGGCGCCAAGCAAAACGTCCAGCTGATCA

>1508_S54_L001_R1_001.fastq_116_1a_11
CCCCTACAACAGCGCTGGTAGTGGCTCAGCTACTTAGGATCCCGCAAGCCATCTTGGACATGATCGCCGG
TGCCCACTGGGGAGTCCTAGCGGGCATAGCGTACTTCTCCATGGTGGGCAACTGGGCGAAGGTCCTGGTA
GTGCTGTTGCTGTTTGCCGGCGTCGACGCAGCCACCTACACCACCGGGGGGAGCGCTGCTGCTGCTACAG
ATAAATTCACCAAACTTTTCAATATGGGCGCCAAGCAGGATATCCAGCTGATCA

>1508_S54_L001_R1_001.fastq_117_1a_11
CCCCTACAACAGCGCTGGTAGTGGCTCAGCTACTTAGGATCCCGCAAGCCATCTTGGACATGATCGCCGG
TGCCCACTGGGGAGTCCTAGCGGGCATAGCGTATTTCTCCATGGTGGGCAACTGGGCGAAGGTCCTGGTA
GTGCTGTTGTTGTTTGCCGGCGTCGATGCAGCCACCTACACCACCGGGGGGAGCGCTGCTGCTGCTACAG
GTAGATTCACCAAACTTTTCAATGTGGGCGCCAAGCAGGATATCCAGCTGATCA

>1508_S54_L001_R1_001.fastq_118_1a_11
CCCCTACAACAGCGCTGGTAGTGGCTCAGCTACTTAGGATCCCGCAAGCCATCTTGGACATGATCGCTGG
TGCCCACTGGGGAGTCCTAGCGGGCATAGCGTATTTCTCCATGGTGGGCAACTGGGCGAAGGTCCTGGTA
GTGCTGTTGCTGTTTGCCGGCGTCGACGCAGCCACCTACACCACCGGGGGGAGCGCTGCTGCTGATACAA
ATAGATTCACCAAACTTTTCAATATGGGCGCCAAGCAGGATATCCAGCTGATCA

>1508_S54_L001_R1_001.fastq_119_1a_11
CCCCTACAACAGCGCTGGTAGTGGCTCAGCTACTTAGGATCCCGCAAGCCATCTTGGACATGATCGCCGG
TGCCCACTGGGGAGTCCTAGCGGGCATAGCGTATTTCTCCATGGCGGGCAACTGGGCGAAGGTCCTAGTA
GTGCTGTTGCTGTTTGCCGGCGTCGACGCAGCCACCTACACCACCGGGGGGAGCGCCGCTGCTGCTACAG
GTAGATTCACCAAACTTTTCAATATGGGCGCCAAGCAGGATATCCAGCTGATCA

>1508_S54_L001_R1_001.fastq_120_1a_11
CCCCTACAACAGCGCTGGTAGTGGCTCAGCTACTTAGGATCCCGCAAGCCATCTTGGACATGATCGCCGG
TGCCCACTGGGGAGTCCTAGCGGGCATAGCGTATTTCTCCATGGCGGGCAACTGGGCGAAGGTCCTAGTA
GTGCTGTTGCTGTTTGCCGGCGTCGACGCAACCACCTACACCACCGGGGGGAGCGCTGCTGCTGCTACAG
GTAGATTCACCAAACTTTTCAATATGGGCGCCAAGCAGGATATCCAGCTGATCA

>1508_S54_L001_R1_001.fastq_121_1a_11
CCCCTACAACAGCGCTGGTAGTGGCTCAGCTACTTAGGGTCCCGCAAGCCATCCTGGACATGATCGCTAG
TGCCCACTGGGGAGTCCTAGCGGGCATAGCGTATTTCTCCATGGTGGGCAACTGGGCGAAGGTCCTGGTA
GTGCTGTTGCTGTTTGCCGGCGTCGACGCAAACACCTACGTCACTGGGGGGGCAGTTGCTGCTAGCACGG
CAGCATTCGCCGGGTTTCTCAGTCCGGGCGCCAAGCAAAATGTCCAGCTGATCA

>1508_S54_L001_R1_001.fastq_122_1a_11
CCCCTACAACAGCGCTGGTAGTGGCTCAGCTACCTAGGATCCCGCAAGCCATCTTGGACATGATCGCCGG
TGCCCACTGGGGAGTCCTAGCGGGCATAGCGTATTTCTCCATGGTGGGCAACTGGGCGAAGGTCCTGGTA
GTGCTCTTGCTGTTTGCCGGCGTCGACGCAGCCACCTACACCACCGGGGGGAGCGCTGCTGCTGCTACAG
GTAGATTCACCAAACTTTTCAATATGGGCGCCAAGCAGGATATCCAGCTGATCA

>1508_S54_L001_R1_001.fastq_123_1a_11
CCCCCACAACAGCGCTGGTAGTGGCTCAGCTACTTAGGATCCCGCAAGCCATCTTGGACATGATCGCCGG
TGCCCACTGGGGAGTCCTAGCGGGCATAGCGTATTTCTCCATGGTGGGCAACTGGGCGAAGGTCCTGGTA
GTGCTGTTGCTGTTTGCCGGCGTCGACGCAGCCACCTACACCACCGGGGGGAGCGCTGCTGCCGATACAA
ATAGATTCACCAAACTTTTCAATATGGGCGCCAAGCAGGATATCCAGCTGATCA

>1508_S54_L001_R1_001.fastq_124_1a_10
CCCCTACAACAGCGCTGGTAGTGGCTCAGCTACTTAGGGTCCCGCAAGCCATCCTGGACATGATCGCTGG
TGCCCACTGGGGAGTCCTAGCGGGCATAGCGTATTTCTCCATGGTGGGCAACTGGGCGAAGGTCCTGGTA
GTGCTGTTGCTGTTTGCCGGCGTCGACGCAAACACCTACGTCACTGGGGGGGCAGCCGCTGCTAGCACGG
CAGCATTCACCGGGATTTTCAGTCAGGGCGCCAAGCAAAACGTCCAGCTGATCA

>1508_S54_L001_R1_001.fastq_125_1a_10
CCCCTACAACAGCGCTGGTAGTGGCTCAGCTACTTAGGATCCCGCAAGCCATCTTGGACATGATCGCCGG
TGCCCACTGGGGAGTCCTAGCGGGCATAGCGTATTTCTCCATGGTGGGCAACTGGGCGAAGGTCCTGGTA
GTGCTGTTGCTGTTTGCCGGCGTCGACGCAGCCACCTACACCACCGGGGGGAGCGCTGCTGCTGATACAA
ATAGATTCACCAAGCTTTTCAATATGGGCGCCAAGCAGGATATCCAGCTGATCA

>1508_S54_L001_R1_001.fastq_126_1a_10
CCCCTACAACAGCGCTGGTAGTGGCTCAGCTACTTAGGATCCCGCAAGCCATCTTGGACATGATCGCCGG
TGCTCACTGGGGAGTCCTAGCGGGCATAGCGTATTTCTCCATGGTGGGCAACTGGGCGAAGGTCCTGGTA
GTGCTGTTGCTGTTTGCCGGCGTCGACGCAGCCACCTACACCACCGGGGGGAGCGCTGCTGCTGATACAA
ATAGATTCACCAAACTTTTCAATATGGGCGCCAAGCAGGATATCCAGCTGATCA

>1508_S54_L001_R1_001.fastq_127_1a_10
CCCCTACAACAGCGCTGGTAGTGGCTCAGCTACTTAGGATCCCGCAAGCCATCTTGGACATGATCGCCGG
TGCCCACTGGGGAGTCCTAGCGGGCATAGCGTATTTCTCCATGGTGGGCAACTGGGCGAAGGTCCTGGTA
GTGCTGTTGCTGTTTGCCGGCGTTGACGCAGCCACCTACACCACCGGGGGGAGCGCTGCTGCTGCTACAG
GCAGATTCACCAAACTTTTCAATATGGGCGCCAAGCAGGATATCCAGCTGATCA

>1508_S54_L001_R1_001.fastq_128_1a_10
CCCCTACAACAGCGCTGGTAGTGGCTCAGCTACTTAGGGTCCCGCAAGCCATCCTGGACATGATCGCTGG
TGCCCACTGGGGAGTCCTAGCGGGCATAGCGTATTTCTCCATGGTGGGCAACTGGGCGAAGGTCCTGGTA
GTGCTGTTGCTGTTTGCCGGCGTCGACGCAAACACCTACGTCACTGGAGGGGCAGCTGCTGCTAGCACGG
CAGCACTCGCCGGGTTTTTCAGTCCGGGCGCCAAGCAAAATGTCCAGCTGATCA

>1508_S54_L001_R1_001.fastq_129_1a_10
CCCCTACAACAGCGCTGGTAGTGGCTCAGCTACTTAGGATCCCGCAAGCCATCTTGGACATGATCGCCGG
TGCCCACTGGGGAGTCCTAGCGGGCATAGCGTATTTCTCCATGGTGGGCAACTGGGCGAAGGTCCTGGTA
GTGCTGTTGCTGTTTGCTGGCGTCGACGCAGCCACCTACACCACCGGGGGGAGCGCTGCTGCTGATACAA
ATAGATTCACCAAACTTTTCAATATGGGCGCCAAGCAGGATATCCAGCTGATCA

>1508_S54_L001_R1_001.fastq_130_1a_10
CCCCTACAACAGCGCTGGTAGTGGCTCAGCTACTTAGGGTCCCGCAAGCCATCCTGGACATGATCGCTGG
TGCCCACTGGGGAGTCCTAGCGGGCATAGCGTATTTCTCCATGGCGGGCAACTGGGCGAAGGTCCTGGTA
GTGCTGTTGCTGTTTGCCGGCGTCGACGCAAACACCTACGTCACTGGGGGGGCAGCTGCTGCTAGCACGG
CAGCATTCACCGGGGTTTTCAGTCCGGGCGCCAAGCAAAATGTCCAGCTGATCA

>1508_S54_L001_R1_001.fastq_131_1a_10
CCCCTACAACAGCGCTGGTAGTGGCTCAGCTACTTAGGATCCCGCAAGCCATCTTGGACATGATCGCCGG
TGCCCACTGGGGAGTCCTAGCGGGCATAGCGTATTTCTCCATGGTGGGCAACTGGGCGAAGGTCCTGGTA
GTGCTGTTGCTGTTTGCCGGCGTCGATGCAGCCACCTACACCACCGGGGGGAGCGCTGCTGCTGCTACAG
GTAGATTCACCAAACTTTTCAATGTGGGCGCCAAGCAGGATATCCAGCTGGTCA

>1508_S54_L001_R1_001.fastq_132_1a_10
CCCCTACAACAGCGCTGGTAGTGGCTCAGCTACTTAGGATCCCGCAAGCCATCTTGGACATGATCGCCGG
TGCCCACTGGGGAGTCCTAGCGGGCATAGCGTATTTCTCCATGGTGGGCAACTGGGCGAAGGTCCTGGTA
GTGCTGTTGTTGTTTGCCGGCGTCGACGCAGCCACCTACACCACCGGGGGGAGCGCTGCTGCTGCTACAG
GTAGATTCACCAAACTTTTCAATGTGGGCGCCAAGCAGGATATCCAGCTGATCA

>1508_S54_L001_R1_001.fastq_133_1a_10
CCCCTACAACAGCGCTGGTAGTGGCTCAGCTACTTAGGATCCCGCAAGCCATCTTGGACATGATCGCCGG
TGCCCACTGGGGAGTCCTAGCGGGCATAGCGTATTTCTCCATGGTGGGCAACTGGGCGAAGGTCCTGGTA
GTGCTGTTGCTGTTTGCCGGCGTCGACGCAGCCACCTACACCACCGGGGGGAGCGCTGCTGCTGATACAA
ATAGATTCACCAAACTTTTTAATATGGGCGCCAAGCAGGATATCCAGCTGATCA

>1508_S54_L001_R1_001.fastq_134_1a_10
CCCCTACAACAGCGCTGGTAGTGGCTCAGCTACTTAGGATCCCGCAAGCCATCTTGGACATGATCGCCGG
TGCCCACTGGGGAGTCCTAGCGGGCATAGCGTATTTCTCCATGGTGGGCAACTGGGCGAAGGTCCTGGTA
GTGCTGTTGCTGTTTGCCGGCGTCGACGCAGCCACCTACACCACCGGGGGGAGCGCTGCTGCTGATACGA
ATAGATTCACCAAACTTTTCAATATGGGCGCCAAGCAGGATATCCAGCTGATCA

>1508_S54_L001_R1_001.fastq_135_1a_9
CCCCTACAACAGCGCTGGTAGTGGCTCAGCTACTTAGGGTCCCGCAAGCCATCCTGGACATGATCGCCGG
TGCCCACTGGGGAGTCCTAGCGGGCATAGCGTATTTCTCCATGGTGGGCAACTGGGCGAAGGTCCTGGTA
GTGCTGTTGCTGTTTGCCGGCGTCGACGCAAACACCTACGTCACTGGGGGGGCAGCTGCTGCTAGCACGG
CAGCATTCACCGGGGTTTTCAGTCCGGGCGCCAAGCAAAATGTCCAGCTGATCA

>1508_S54_L001_R1_001.fastq_136_1a_9
CCCCTACAACAGCGCTGGTAGTGGCTCAGCTACTTAGGGTCCCGCAAGCCATCTTGGACATGATCGCCGG
TGCCCACTGGGGAGTCCTAGCGGGCATAGCGTATTTCTCCATGGTGGGCAACTGGGCGAAGGTCCTGGTA
GTGCTGTTGCTGTTTGCCGGCGTCGATGCAGCCACCTACACCACCGGGGGGAGCGCTGCTGCTGCTACAG
GTAGATTCACCAAACTTTTCAATGTGGGCGCCAAGCAGGATATCCAGCTGATCA

>1508_S54_L001_R1_001.fastq_137_1a_9
CCCCTACAACAGCGCTGGTAGTGGCTCAGCTACTTAGGGTCCCGCAAGCCATCCTGGACATGATCGCTGG
TGCCCACTGGGGAGTCCTAGCGGGCATAGCGTATTTCTCCATGGTGGGCAACTGGGCGAAGGTCCTGGTA
GTGCTGTTGCCGTTTGCCGGCGTCGACGCAAACACCTACGTCACTGGGGGGGCAGCTGCTGCTAGCACGG
CAGCATTCACCGGGGTTTTCAGTCCGGGCGCCAAGCAAAATGTCCAGCTGATCA

>1508_S54_L001_R1_001.fastq_138_1a_9
CCCCTACAACAGCGCTGGTAGTAGCTCAGCTACTTAGGATCCCGCAAGCCATCTTGGACATGATCGCCGG
TGCCCACTGGGGAGTCCTAGCGGGCATAGCGTATTTCTCCATGGTGGGCAACTGGGCGAAGGTCCTGGTA
GTGCTGTTGCTGTTTGCCGGCGTCGACGCAGCCACCTACACCACCGGGGGGAGCGCTGCTGCTGCTACAA
ATAGACTCACCAAACTTTTCAATATGGGCGCCAAGCAGGATATCCAGCTGATCA

>1508_S54_L001_R1_001.fastq_139_1a_9
CCCCTACAACAGCGCTGGTAGTGGCTCAGCTGCTTAGGATCCCGCAAGCCATCTTGGACATGATCGCCGG
TGCCCACTGGGGAGTCCTAGCGGGCATAGCGTATTTCTCCATGGCGGGCAACTGGGCGAAGGTCCTGGTA
GTGCTGTTGCTGTTTGCCGGCGTCGACGCAGCCACCTACACCACCGGGGGGAGCGCTGCTGCTGCTACAG
GTAGATTCACCAAACTTTTCAATGTGGGCGCCAAGCAGGATATCCAGCTGATCA

>1508_S54_L001_R1_001.fastq_140_1a_9
CCCCTACAACAGCGCTGGTAGTAGCTCAGCTACTTAGGATCCCGCAAGCCATCTTGGACATGATCGCCGG
TGCCCACTGGGGAGTCCTAGCGGGCATAGCGTATTTCTCCATGGTGGGCAACTGGGCGAAGGTCCTGGTA
GTGCTGTTGCTGTTTGCCGGCGTCGACGCAGCCACCTACACCACCGGGGGGAGCGCTGCTGCTGATACAA
ATAGATTCACCAAACTTTTCAATATGGGCGCCAAGCAGGATATCCAGCTGATCA

>1508_S54_L001_R1_001.fastq_141_1a_9
CCCCTACAACAGCGCTGGTAGTGGCTCAGCTACTTAGGATCCCGCAAGCCACCTTGGACATGATCGCCGG
TGCCCACTGGGGAGTCCTAGCGGGCATAGCGTATTTCTCCATGGTGGGCAACTGGGCGAAGGTCCTGGTA
GTGCTGTTGCTGTTTGCCGGCGTCGACGCAGCCACCTACACCACCGGGGGGAGCGCTGCTGCTGATACAA
ATAGATTCACCAAACTTTTCAATATGGGCGCCAAGCAGGATATCCAGCTGATCA

>1508_S54_L001_R1_001.fastq_142_1a_9
CCCCTACAACAGCGCTGGTAGTGGCTCAGCTACTTAGGGTCCCGCAAGCCATCCTGGACATGATCGCTGG
TGCCCACTGGGGAGTCCTAGCGGGCATAGCGTATTTCTCCATGGTGGGCAACTGGGCGAAGGTCCTGGTA
GTGCTGTTGCTGTTTGCCGGCGTCGACGCAACCACCTACGTCACTGGGGGGGCAGCTGCTGCTAGCACGG
CAGCATTCACCGGGGTTTTCAGTCCGGGCGCCAAGCAAAATGTCCAGCTGATCA

>1508_S54_L001_R1_001.fastq_143_1a_9
CCCCTACAACAGCGCTGGTAGTGGCTCAGCTACTTAGGGTCCCGCAAGCCATCCTGGACATGATCGCTGG
TGCCCACTGGGGAGTCCTAGCGGGCATAGCGTATTTCTCCATGGTGGGCAACTGGGCGAAGGTCCTGGTA
GTGCTGTTGCTGTTTGCCGGCGTCGACGCAAACACCTACGCCACTGGGGGGGCAGCTGCTGCTAGCACGG
CAGCATTCACCGGGGTTTTCAGTCCGGGCGCCAAGCAAAATGTCCAGCTGATCA

>1508_S54_L001_R1_001.fastq_144_1a_9
CCCCTACAACAGCGCTGGTAGTGGCTCAGCTACTTAGGGTCCCGCAAGCCATCCTGGACATGATCGCTGG
TGCCCACTGGGGAGTCCTAGCGGGCATAGCGTATTTCTCCATGGTGGGCAACTGGGCGAAGGTCCTGGTA
GTGCTGTTGCTGTTTGCCGGCGTCGACGCAAACACCTACGTCACTGGGGGGGCAGCTGCTGCTAACACGG
CAGCATTCACCGGGGTTTTCAGTCCGGGCGCCAAGCAAAATGTCCAGCTGATCA

>1508_S54_L001_R1_001.fastq_145_1a_9
CCCCTACAACAGCGCTGGTAGTGGCTCAGCTACTTAGGATCCCGCAAGCCATCTTGGGCATGATCGCCGG
TGCCCACTGGGGAGTCCTAGCGGGCATAGCGTATTTCTCCATGGTGGGCAACTGGGCGAAGGTCCTGGTA
GTGCTGTTGCTGTTTGCCGGCGTCGACGCAGCCACCTACACCACCGGGGGGAGCGCTGCTGCTGATACAA
ATAGATTCACCAAACTTTTCAATATGGGCGCCAAGCAGGATATCCAGCTGATCA

>1508_S54_L001_R1_001.fastq_146_1a_9
CCCCTACAACAGCGCTGGTAGTGGCTCAGCTACTTAGGATCCCGCAAGCCATCTTGGACATGATCGCCGG
TGCCCACTGGGGAGTCCTAGCGGGCGTAGCGTATTTCTCCATGGTGGGCAACTGGGCGAAGGTCCTGGTA
GTGCTGTTGCTGTTTGCCGGCGTCGACGCAGCCACCTACACCACCGGGGGGAGCGCTGCTGCTGCTACAG
GTAGATTCACCAAACTTTTCAATATGGGCGCCAAGCAGGATATCCAGCTGATCA

>1508_S54_L001_R1_001.fastq_147_1a_9
CCCCTACAACAGCGCTGGTAGTGGCTCAGCTACTTAGGATCCCGCAAGCCATCTTGGACATGATCGCCGG
TGCCCACTGGGGAGTCCTAGCGGGCATAGCGTATTTCTCCATGGTGGGCAACTGGGCGAAGGTCCTGGTA
GTGCTGTTGCTGTTTGCCGGCGTCGACGCAGCCACCTACACCACCGGGGGGAGCGCTGCTGCTGATACAA
ATAAATTCACCAAACTTTTCAATATGGGCGCCAAGCAGGATATCCAGCTGATCA

>1508_S54_L001_R1_001.fastq_148_1a_9
CCCCTACAACAGCGCTGGTAGTGGCACAGCTACTTAGGGTCCCGCAAGCCATCCTGGACATGATCGCTGG
TGCCCACTGGGGAGTCCTAGCGGGCATAGCGTATTTCTCCATGGTGGGCAACTGGGCGAAGGTCCTGGTA
GTGCTGTTGCTGTTTGCCGGCGTCGACGCAAACACCTACGTCACTGGGGGGGCAGCTGCTGCTAGCACGG
CAGCATTCACCGGGGTTTTCAGTCCGGGCGCCAAGCAAAATGTCCAGCTGATCA

>1508_S54_L001_R1_001.fastq_149_1a_9
CCCCTACAACAGCGCTGGTAGTGGCTCAGCTACTTAGGATCCCGCAAGCCATCTTGGACATGATCGCCGG
TGCCCACTGGGGAGTCCTAGCGGGCATAGCGTATTTCTCCATGGTGGGCAACTGGGCGAAGGTCCTGGTG
GTGCTGTTGCTGTTTGCCGGCGTCGACGCAGCCACCTACACCACCGGGGGGAGCGCTGCTGCTGCTACAG
ATAGATTCACCAAAATTTTCAGTGTGGGCGCCAAGCAAGATATCCAGCTGATCA

>1508_S54_L001_R1_001.fastq_150_1a_9
CCCCTACAACAGCGCTGGTAGTGGCTCAGCTACTTAGGGTCCCGCAAGCCATCCTGGACATGATCGCTGG
CGCCCACTGGGGAGTCCTAGCGGGCATAGCGTATTTCTCCATGGTGGGCAACTGGGCGAAGGTCCTGGTA
GTGCTGTTGCTGTTTGCCGGCGTCGACGCAAACACCTACGTCACTGGGGGGGCAGCTGCTGCTAGCACGG
CAGCATTCACCGGGGTTTTCAGTCCGGGCGCCAAGCAAAATGTCCAGCTGATCA

>1508_S54_L001_R1_001.fastq_151_1a_9
CCCCTACAACAGCGCTGGTAGTGGCTCAGCTACTTAGGGTCCCGCAAGCCATCCTGGACATGATCGCTGG
TGCCCACTGGGGAGTCCTAGCGGGCATAGCGTATTTCTCCATGGTGGGCAACTGGGCGAAGGTCCTGGTA
GTGCTGTTGCTGTTTGCCGGCGTCGACGCAAACACCTACGTCACTGGGGGGGCAGTTGCTGCTAGCACGG
CAGCATTCACCGGGGTTTTCAGTCCGGGCGCCAAGCAAAATGTCCAGCTGATCA

>1508_S54_L001_R1_001.fastq_152_1a_9
CCCCTACAACAGCGCTGGTAGTGGCTCAGCTACTTAGGATCCCGCAAGCCATCTTGGACATGATCGCCGG
TGCCCACTGGGGAGTCCTAGCGGGCATAGCGTATTTCTCCATGGTGGGCAACTGGGCGAAGGTCCTGGTA
GTGCTGTTGCTGTTTGCCGGCGTCGACGCAGACACCCACGTCACTGGGGGGGCAGCTGCTGCTAGCACGG
CAGCATTCGCCGGGTTTTTCAGTCCGGGCGCCAAGCAAAATGTCCAGCTGATCA

>1508_S54_L001_R1_001.fastq_153_1a_9
CCCCTACAACAGCGCTGGTAGTGGCTCAGCTACTTAGGGTCCCGCAAGCCATCCTGGACATGATCGCTGG
TGCCCACTGGGGAGTCCTAGCGGGCATAGCGTATTTCTCCATGGTGGGCAACTGGGCGAAGGTCCTGGTA
GTGCTGTTGCTGTTTGCCGGCGTCGACGCAGCCACCTACACCACCGGGGGGAGCGCTGCTGCTGCTACAG
ATAGATTCACCAAACTTTTCAATATGGGCGCCAAGCAGGATATCCAGCTGATCA

>1508_S54_L001_R1_001.fastq_154_1a_9
CCCCTACAACAGCGCTGGTAGTGGCTCAGCTACTTAGGATCCCGCAAGCCATCCTGGACATGATCGCTGG
TGCCCACTGGGGAGTCCTAGCGGGCATAGCGTATTTCTCCATGGTGGGCAACTGGGCGAAGGTCCTGGTA
GTGCTGTTGCTGTTTGCCGGCGTCGACGCAAACACCTACGTCACTGGGGGGGCAGCTGCTGCTAGCACGG
CAGCATTCACCGGGGTTTTCAGTCCGGGCGCCAAGCAAAACGTCCAGCTGATCA

>1508_S54_L001_R1_001.fastq_155_1a_9
CCCCTACAGCAGCGCTGGTAGTGGCTCAGCTACTTAGGATCCCGCAAGCCATCTTGGACATGATCGCCGG
TGCCCACTGGGGAGTCCTAGCGGGCATAGCGTATTTCTCCATGGTGGGCAACTGGGCGAAGGTCCTGGTA
GTGCTGTTGCTGTTTGCCGGCGTTGACGCAGCCACCTACACCACCGGGGGGAGCGCTGCTGCTGCTACAG
GTAGATTCACCAAACTTTTCAATATGGGCGCCAAGCAGGATATCCAGCTGATCA

>1508_S54_L001_R1_001.fastq_156_1a_9
CCCCTACAACAGCGCTAGTAGTGGCTCAGCTACTTAGGATCCCGCAAGCCATCTTGGACATGATCGCCGG
TGCCCACTGGGGAGTCCTAGCGGGCATAGCGTATTTCTCCATGGTGGGCAACTGGGCGAAGGTCCTGGTA
GTGCTGTTGCTGTTTGCCGGCGTCGACGCAGCCACCTACACCACCGGGGGGAGCGCTGCTGCTGATACAA
ATAGATTCACCAAACTTTTCAATATGGGCGCCAAGCAGGATATCCAGCTGATCA

>1508_S54_L001_R1_001.fastq_157_1a_9
CCCCTACAACAGCGCTGGTAGTGGCTCAGCTACTTAGGATCCCGCAAGCCATCTTGGACATGATCGCCGG
TGCCCACTGGGGAGTCCTAGCGGGCATAGCGTATTTCTCCATGGTGGGCAACTGGGCGAAGGTCCTGGTA
GTGCTGTTGCTGTTTGCCGGCGTCGACGCAGCCACCTACACCACCGGGGGGAGCGCTGCTGCTGCTACAG
ATAGATTCACCAAAATTTTCAGTGTGGGCGCCAAGCAGGATATCCAGCTGATCA

>1508_S54_L001_R1_001.fastq_158_1a_8
CCCCTACAACAGCGCTGGTAGTGGCTCAGCTACTTAGGGTCCCGCAAGCCGTCCTGGACATGATCGCTGG
TGCCCACTGGGGAGTCCTAGCGGGCATAGCGTATTTCTCCATGGTGGGCAACTGGGCGAAGGTCCTGGTA
GTGCTGTTGCTGTTTGCCGGCGTCGACGCAAACACCTACGTCACTGGGGGGGCAGCTGCTGCTAGCACGG
CAGCATTCACCGGGGTTTTCAGTCCGGGCGCCAAGCAAAACGTCCAGCTGATCA

>1508_S54_L001_R1_001.fastq_159_1a_8
CCCCTACAACAGCGCTGGTAGTGGCTCAGCTACTTAGGATCCCGCAAGCCATCTTGGACATGATCGCCGG
TGCCCACTGGGGAGTCCTAGCGGGCATAGCGTATTTCTCCATGGTGGGCAACTGGGCGAAGGTCCTGGTA
GTGCTGTTGCTGTTTGCCGGCGTCGACGCAAACACCTACGTCACTGGGGGGGCAGCTGCTGCTAGCACGG
CAGCATTCACCGGGGTTTTCAGTCCGGGCGCAAAGCAAAACGTCCAGCTGATCA

>1508_S54_L001_R1_001.fastq_160_1a_8
CCCCTACAACAGCGCTGGTAGTGGCTCAGCTACTTAGGATCCCGCAAGCCATCTTGGACATGATCGCCGG
TGCCCACTGGGGAGTCCTAGCGGGCATAGCGTATTTCTCCATGGTGGGCAACTGGGCGAAGGTCCTGGTA
GTGCTGTTGCTGTTTGCCGGCGTCGACGCAACCACCTACACCACCGGGGGGAGCGCTGCTGCTGATACAA
ATAGATTCACCAAACTTTTCAATATGGGCGCCAAGCAGGATATCCAGCTGATCA

>1508_S54_L001_R1_001.fastq_161_1a_8
CCCCTACAACAGCGCTGGTAGTGGCTCAGCTACTTAGGGTCCCGCAAGCCATCCTGGACATGATCGCTGG
TGCCCACTGGGGAGTCCTAGCGGGCATAGCGTATTTCTCCATGGCGGGCAACTGGGCGAAGGTCCTGGTA
GTGCTGTTGCTGTTTGCCGGCGTTGACGCAGCCACCTACACCACCGGGGGGAGCGCTGCTGCTGCTACAG
GTAGATTCACCAAACTTTTCAATATGGGCGCCAAGCAGGATATCCAGCTGATCA

>1508_S54_L001_R1_001.fastq_162_1a_8
CCCCTACAACAGCGCTGGTAGTGGCTCAGCTACTTAGGATCCCGCAAGCCATCCTGGACATGATCGCCGG
TGCCCACTGGGGAGTCCTAGCGGGCATAGCGTATTTCTCCATGGTGGGCAACTGGGCGAAGGTCCTGGTA
GTGCTGTTGCTGTTTGCCGGCGTCGACGCAGCCACCTACACCACCGGGGGGAGCGCTGCTGCTGCTACAG
GTAGATTCACCAAACTTTTCAATATGGGCGCCAAGCAGGATATCCAGCTGATCA

>1508_S54_L001_R1_001.fastq_163_1a_8
CCCCTACAACAGCGCTGGTAGTAGCTCAGCTACTTAGGATCCCGCAAGCCATCTTGGACATGATCGCCGG
TGCCCACTGGGGAGTCCTAGCGGGCATAGCGTATTTCTCCATGGTGGGCAACTGGGCGAAGGTCCTGGTA
GTGCTGTTGCTGTTTGCCGGCGTCGACGCAGCCACCTACACCACCGGGGGGAGCGCTGCTGCTGCTACAG
GTAGATTCACCAAACTTTTCAATATGGGCGCCAAGCAGGATATCCAGCTGATCA

>1508_S54_L001_R1_001.fastq_164_1a_8
CCCCTACAACAGCGCTGGTAGTGGCTCAGCTACTTAGGGTCCCGCAAGCCATCCTGGACATGATCGCTGG
TGCCCACTGGGGAGTCCTAGCGGGCATAGCGTATTTCTCCATGGTGGGCAACTGGGCGAAGGTCCTGGTA
GTGCTGTTGCTGTTTGCCGGCGTCGACGCGAACACCTACGTCACTGGGGGGGCAGCTGCTGCTAGCACGG
CAGCATTCACCGGGGTCTTCAGTCCGGGCGCCAAGCAGAACGTCCAGCTGATCA

>1508_S54_L001_R1_001.fastq_165_1a_8
CCCCTACAACAGCGCTGGTAGTGGCTCAGCTACTTAGGATCCCGCAAGCCATCTTGGACATGATCGCCGG
TGCCCACTGGGGAGTCCTAGCAGGCATAGCGTATTTCTCCATGGTGGGCAACTGGGCGAAGGTCCTGGTA
GTGCTGTTGCTGTTTGCCGGCGTCGACGCAGCCACCTACACCACCGGGGGGAGCGCTGCTGCTGATACAA
ATAGATTCACCAAACTTTTCAATATGGGCGCCAAGCAGGATATCCAGCTGATCA

>1508_S54_L001_R1_001.fastq_166_1a_8
CCCCTACAACAGCGCTGGTAGTGGCTCAGCTACTTAGGATCCCGCAAGCCATCTTGGACATGATCGCCGG
TGCCCACTGGGGAGTCCTAGCGGGCATAGCGTATTTCTCCATGGTGGGCAACTGGGCGAAGGTCCTGGTA
GTGCTGTTGCTGTTTGCCGGCGTCGACGCAGCCACCTACACCACCGGGGGGAGCGCTGCTGCTGATACAA
ATAGATTCACCAAACTTTTCAATATGGGCGCCAAGCAGGATATCCAGCTGATCG

>1508_S54_L001_R1_001.fastq_167_1a_8
CCCCTACAACAGCGCTGGTAGTGGCTCAGCTACTTAGGATCCCGCAAGCCATCTTGGACATGATCGCCGG
TGCCCACTGGGGAGTCCTAGCGGGCATAGCGTATTTCTCCATGGTGGGCAACTGGGCGAAGGTCCTGGTA
GTGCTGTTGCTGTTTGCCGGCGTCGACACAGCCACCTACACCACCGGGGGGAGCGCTGCTGCTGATACAA
ATAGATTCACCAAACTTTTCAATATGGGCGCCAAGCAGGATATCCAGCTGATCA

>1508_S54_L001_R1_001.fastq_168_1a_8
CCCCTACAACAGCGCTGGTAGTGGCTCAGCTACTTAGGGTCCCGCAAGCCATCCTGGACATGATCGCTGG
TGCCCACTGGGGAGTCCTAGCGGGCATAGCGTATTTCTCCATGGTGGGCAACTGGGCGAAGGTCCTGGTA
GTGCTGTTGCTGTTTGCCGGCGTCGACGCAAACACCTACGTCACTGGGGGGGCAGCTGCTGCTAGCACGG
CAGCATTCACCGGGTTTCTCAGTCCAGGCGCCAAGCAAAATGTCCAGCTGATCA

>1508_S54_L001_R1_001.fastq_169_1a_8
CCCCTACAACAGCGCTGGTGGTGGCTCAGCTACTTAGGATCCCGCAAGCCATCTTGGACATGATCGCCGG
TGCCCACTGGGGAGTCCTAGCGGGCATAGCGTATTTCTCCATGGTGGGCAACTGGGCGAAGGTCCTGGTA
GTGCTGTTGCTGTTTGCCGGCGTCGACGCAGCCACCTACACCACCGGGGGGAGCGCTGCTGCTGCTACAG
GTAGATTCACCAAACTTTTCAATGTGGGCGCCAAGCAGGATATCCAGCTGATCA

>1508_S54_L001_R1_001.fastq_170_1a_8
CCCCTACAACGGCGCTGGTAGTGGCTCAGCTACTTAGGATCCCGCAAGCCATCTTGGACATGATCGCCGG
TGCCCACTGGGGAGTCCTAGCGGGCATAGCGTATTTCTCCATGGCGGGCAACTGGGCGAAGGTCCTAGTA
GTGCTGTTGCTGTTTGCCGGCGTCGACGCAGCCACCTACACCACCGGGGGGAGCGCTGCTGCTGCTACGG
GTAGATTCACCAAACTTTTCAATGTGGGCGCCAAGCAGGATATCCAGCTGATCA

>1508_S54_L001_R1_001.fastq_171_1a_8
CCCCTACAACAGCGCTGGTAGTGGCTCAGCTACTTAGGGTCCCGCAAGCCATCTTGGACATGATCGCCGG
TGCCCACTGGGGAGTCCTAGCGGGCATAGCGTATTTCTCCATGGTGGGCAACTGGGCGAAGGTCCTGGTA
GTGCTGTTGCTGTTTGCCGGCGTCGACGCAGCCACCTACACCACCGGGGGGAGCGCTGCTGCTGCTACAG
GTAGATTCACCAAACTTTTCAATATGGGCGCCAAGCAGGATATCCAGCTGATCA

>1508_S54_L001_R1_001.fastq_172_1a_8
CCCCTACAACAGCGCTGGTAGTGGCTCAGCTACTTAGGGTCCCGCAAGCCATCCTGGACATGATCGCTGG
TGCCCACTGGGGAGTCCTAGCGGGCATAGCGTATTTCTCCATGGTGGGCAACTGGGCGAAGGTCCTGGTA
GTGCTGTTGCTGTTTGCCGGCGTCGACGCAGCCACCTACACCACCGGGGGGAGCGCTGCTGCCGATACAA
ATAGATTCACCAAACTTTTCAATATGGGCGCCAAGCAGGATATCCAGCTGATCA

>1508_S54_L001_R1_001.fastq_173_1a_8
CCCCTACAACAGCGCTGGTAGTGGCTCAGCTACTTAGGATCCCGCAAGCCATCTTGGACATGATCGCCGG
TGCCCACTGGGGAGTCCTAGCGGGCATAGCGTATTTCTCCATGGCGGGCAACTGGGCGAAGGTCCTGGTA
GTGCTGTTGCTGTTTGCCGGCGTCGACGCAGCCACCTATACCACCGGGGGGAGCGCTGCTGCTGCTACAG
GTAGATTCACCAAACTTTTCAATATGGGCGCCAAGCAGGATATCCAGCTGATCA

>1508_S54_L001_R1_001.fastq_174_1a_8
CCCCTACAACAGCGCTGGTAGTGGCTCAGCTACTTAGGATCCCGCAAGCCATCTTGGACATGATCGCCGG
TGCCCACTGGGGAGTCCTAGCGGGCATAGCGTATTTCTCCATGGTGGGCAACTGGGCGAAGGTCCTGGTA
GTGCTGTTGCTGTTTGCCGGCGTCGACGCAGCCACCTACACCACCGGGGGGAGCGCTGCTGCTGATACAA
ATAGATTCACCAAACTTTTCAATATGGGCGCCAAGCAAGATATCCAGCTGATCA

>1508_S54_L001_R1_001.fastq_175_1a_8
CCCCTACAACAGCGCTGGTAGTGGCTCAGCTACTTAGGATCCCGCAAGCCATCTTGGACATGATCGCCGG
TGCCCACTGGGGAGTCCTAGCGGGCATAGCGTATTTCTCCATGGCGGGCAACTGGGCGAAGGTCCTGGTA
GTGCTGTTGCTGTTTGCCGGCGTTGACGCAGCCACCTACACCACCGGGGGGAGCGCTGCTGCTGATACAA
ATAGATTCACCAAACTTTTCAATATGGGCGCCAAGCAGGATATCCAGCTGATCA

>1508_S54_L001_R1_001.fastq_176_1a_8
CCCCTACAACAGCGCTGGTAGTGGCTCAGCTACTTAGGGTCCCGCAAGCCATCCTGGACATGATCGCTGG
TGCCCACTGGGGAGTCCTAGCGGGCATAGCGTATTTCTCCATGGTGAGCAACTGGGCGAAGGTCCTGGTA
GTGCTGTTGCTGTTTGCCGGCGTCGACGCAAACACCTACGTCACTGGGGGGGCAGCTGCTGCTAGCACGG
CAGCATTCACCGGGGTTTTCAGTCCGGGCGCCAAGCAAAATGTCCAGCTGATCA

>1508_S54_L001_R1_001.fastq_177_1a_8
CCCCTACAACAGCGCTGGTAGTGGCTCAGCTACTTAGGATCCCGCAAGCCATCTTGGACATGATCGCCGG
TGCCCACTGGGGAGTCCTGGCGGGCATAGCGTATTTCTCCATGGTGGGCAACTGGGCGAAGGTCCTGGTA
GTGCTGTTGCTGTTTGCCGGCGTTGACGCAGCCACCTACACCACCGGGGGGAGCGCTGCTGCTGCTACAG
GTAGATTCACCAAACTTTTCAATGTGGGCGCCAAGCAGGATATCCAGCTGATCA

>1508_S54_L001_R1_001.fastq_178_1a_8
CCCCTACAACAGCGCTGGTAGTGGCTCAGCTACTTAGGATCCCGCAAGCCATCTTGGACATGATCGCTGG
TGCCCACTGGGGAGTCCTAGCGGGCATAGCGTATTTCTCCATGGTGGGCAACTGGGCGAAGGTCCTGGTA
GTGCTGTTGCTGTTTGCCGGCGTCGACGCAAACACCTACGTCACTGGGGGGGCAGCTGCTGCTAGCACGG
CAGCATTCGCCGGGTTTTTCAGTCCGGGCGCCAAGCAAAATGTCCAGCTGATCA

>1508_S54_L001_R1_001.fastq_179_1a_8
CCCCTACAACAGCGCTGGTAGTGGCTCAGCTACTTAGGATCCCGCAAGCCATCTTGGACATGATCGCCGG
TGCCCACTGGGGAGTCCTAGCGGGCATAGCGTATTTCTCCATGGTGGGCAACTGGGCGAAGGTCCTGGTA
GTGCTGTTGCTGTTTGCCGGCGTCGACGCAGCCACCTACACCACCGGGGGGAGCGCTGCTGCTGCTACAG
GTAGATTCACCAAACTTTTCAATATGGGCGCCAAGCAGGATATCCAGCTGATTA

>1508_S54_L001_R1_001.fastq_180_1a_8
CCCCTACAACAGCGCTGGTAGTGGCTCAGCTACTTAGGGTCCCGCAAGCCATCCTGGACATGATCGCCGG
TGCCCACTGGGGAGTCCTAGCGGGCATAGCGTATTTCTCCATGGTGGGCAACTGGGCGAAGGTCCTGGTA
GTGCTGTTGCTGTTTGCCGGCGTCGACGCAGCCACCTACACCACCGGGGGGAGCGCTGCTGCTGATACAA
ATAGATTCACCAAACTTTTCAATATGGGCGCCAAGCAGGATATCCAGCTGATCA

>1508_S54_L001_R1_001.fastq_181_1a_7
CCCCTACAACAGCGCTGGTAGTGGCTCAGCTACTTAGGATCCCGCAAGCCATCTTGGACATGATCGCCGG
TGCTCACTGGGGAGTCCTAGCGGGCATAGCGTATTTCTCCATGGTGGGCAACTGGGCGAAGGTCCTGGTA
GTGCTGTTGCTGTTTGCCGGCGTTGACGCAGCCACCTACACCACCGGGGGGAGCGCTGCTGCCGCTACAG
GTAGATTCACCAAACTTTTCGATATGGGCGCCAAGCAGGATATCCAGCTGATCA

>1508_S54_L001_R1_001.fastq_182_1a_7
CCCCTACAACAGCGCTGGTAGTGGCTCAGCTACTTAGGATCCCGCAAGCCATCTTGGACATGATCGCCGG
TGCCCACTGGGGAGTCCTAGCGGGCATAGCGTATTTCTCCATGGTGGGCAACTGGGCGAAGGTCCTGGTA
GTGCTGTTGCTGTTTGCCGGCGTCGACGCAGCCACCTACACCACCGGGGGGAGCGCTGCTGCTGATACAA
ATAGATTCACCAAACTTTTCAACATGGGCGCCAAGCAGGATATCCAGCTGATCA

>1508_S54_L001_R1_001.fastq_183_1a_7
CCCCTACAACAGCGCTGGTAGTGGCTCAGCTACTTAGGGTCCCGCAAGCCATCTTGGACATGATCGCCGG
TGCCCACTGGGGAGTCCTAGCGGGCATAGCGTATTTCTCCATGGTGGGCAACTGGGCGAAGGTCCTGGTA
GTGCTGTTGCTGTTTGCCGGCGTCGACGCAGCCACCTACACCACCGGGGGGAGCGCTGCTGATGCTACAA
ATAGATTCACCAAACTTTTCAATATGGGCGCCAAGCAGGATATCCGGCTGATCA

>1508_S54_L001_R1_001.fastq_184_1a_7
CCCCTACAACAGCGCTGGTAGTGGCTCAGCTACTTAGGATCCCGCGAGCCATCTTGGACATGATCGCCGG
TGCCCACTGGGGAGTCCTAGCGGGCATAGCGTATTTCTCCATGGTGGGCAACTGGGCGAAGGTCCTGGTA
GTGCTGTTGCTGTTTGCCGGCGTCGACGCAGCCACCTACACCACCGGGGGGAGCGCTGCTGCTGATACAA
ATAGATTCACCAAACTTTTCAATATGGGCGCCAAGCAGGATATCCAGCTGATCA

>1508_S54_L001_R1_001.fastq_185_1a_7
CCCCTACAACAGCGCTGGTAGTGGCTCAGCTGCTTAGGATCCCGCAAGCCATCTTGGACATGATCGCCGG
TGCCCACTGGGGAGTCCTAGCGGGCATAGCGTATTTCTCCATGGCGGGCAACTGGGCGAAGGTCCTGGTG
GTGCTGTTGCTGTTTGCCGGCGTCGACGCAGCCACCTACACCACCGGGGGGAGCGCTGCTGCTGCTACAG
GTAGATTCACCAAACTTTTCAATATGGGCGCCAAGCAGGATATCCAGCTGATCA

>1508_S54_L001_R1_001.fastq_186_1a_7
CCCCTACAACAGCGCTGGTAGTGGCTCAGCTACTTAGGATCCCGCAAGCCATCTTGGACATGATCGCCGG
TGCCCACTGGGGAGTCCTAGCGGGCATAGCGTATTTCTCCATGGTGGGCAACTGGGCGAAAGTCCTGGTA
GTGCTGTTGCTGTTTGCCGGCGTCGACGCAGCCACCTACACCACTGGGGGGAGCGCTGCTGCTGCTACAA
ATAGATTCACCAAACTTTTCAATATGGGCGCCAAGCAGGATATCCAGCTGATCA

>1508_S54_L001_R1_001.fastq_187_1a_7
CCCCTACAACAGCGCTGGTAGTGGCTCAGCTACTTAGGATCCCGCAAGCCATCTTGGACATGATCGCCGG
TGCCCACTGGGGAGTCCTAGCGGGCATAGCGTACTTCTCCATGGTGGGCAACTGGGCGAAGGTCCTGGTA
GTGCTGTTGCTGTTTGCCGGCGTCGACGCAGCCACCTACACCACCGGGGGGAGCGCTGCTGCTGCTACAG
GTAGATTCACCAAACTTTTCAATATGGGCGCCAAGCAGGATATCCAGCTGATCA

>1508_S54_L001_R1_001.fastq_188_1a_7
CCCCTACAACAGCGCTGGTAGTGGCTCAGCTACTTAGGATCCCGCAAGCCATCTTGGACATGATCGCCGG
TGCCCACTGGGGAGTCCTAGCGGGCATAGCGTACTTCTCCATGGTGGGCAACTGGGCGAAGGTCCTGGTG
GTGCTGTTGCTGTTTGCCGGCGTCGACGCAGCCACCTACACCACCGGGGGGAGCGCAGCTGCTGCTACAG
ATAGATTCACCAAACTTTTCAATATGGGCGCCAAGCAGGATATCCAGCTGATCA

>1508_S54_L001_R1_001.fastq_189_1a_7
CCCCTACAACAGCGCTGGTAGTGGCTCAGCTACTTAGGATCCCGCAAGCCATCTTGGACATGATCGCCGG
TGCCCACTGGGGAGTCCTAGCGGGCATAGCGTATTTCTCCATGGTGGGCAACTGGGCGAAGGTCCTGGTA
GTGCTGTTGCTGTTTGCCGGCGTCGACGCAGCCACCTACACCACCGGGGGGAGCGCTGCTGCTGATACAA
ATAGATTCACCAAACTTTTCAATATGGGCGCCAAGCGGGATATCCAGCTGATCA

>1508_S54_L001_R1_001.fastq_190_1a_7
CCCCTACAACAGCGCTGGTAGTGGCTCAGCTACTTAGGGTCCCGCAAGCCATCCTGGACATGATCGCTGG
TGCCCACTGGGGAGTCCTAGCGGGCATAGCGTATTTCTCCATGGTGGGCAACTGGGCGAAGGTCCTGGTA
GTGCTGTTGCTGTTTGCCGGCGTCGACGCAAACACTTACGTCACTGGGGGGGCAGCTGCTGCTAGCACGG
CAGCATTCGCCGGGGTTTTCAGTCCGGGCGCCAAGCAAAATGTCCAGCTGATCA

>1508_S54_L001_R1_001.fastq_191_1a_7
CCCCTACGACAGCGCTGGTAGTGGCTCAGCTACTTAGGATCCCGCAAGCCATCTTGGACATGATCGCCGG
TGCCCACTGGGGAGTCCTAGCGGGCATAGCGTATTTCTCCATGGTGGGCAACTGGGCGAAGGTCCTGGTA
GTGCTGTTGCTGTTTGCCGGCGTCGACGCAGCCACCTACACCACCGGGGGGAGCGCTGCTGCTGATACAA
ATAGATTCACCAAACTTTTCAATATGGGCGCCAAGCAGGATATCCAGCTGATCA

>1508_S54_L001_R1_001.fastq_192_1a_7
CCCCTACAACAGCGCTGGTAGTGGCTCAGCTACTTAGGATCCCGCAAGCCATCTTGGACATGATCGCCGG
TGCCCACTGGGGAGTCCTAGCGGGCATAGCGTATTTCTCCATGGTGGGCAACTGGGCGAAGGTCCTGGTA
GTGCTGTTGCTGTTTGCCGGCGTCGACGCGGCCACCTACACCACCGGGGGGAGCGCTGCTGCTGATACAA
ATAGATTCACCAAACTTTTCAATATGGGCGCCAAGCAGGATATCCAGCTGATCA

>1508_S54_L001_R1_001.fastq_193_1a_7
CCCCTACAACAGCGCTGGTAGTGGCTCAGCTACTTAGGATCCCGCAAGCCATCTTGGACATGATCGCCGG
TGCCCACTGGGGAGTCCTAGCGGGCATAGCGTATTTCTCCATGGCGGGCAACTGGGCGAAGGTCCTGGTA
GTGCTGTTGCTGTTTGCCGGCGTCGACGCAGCTACCTACACCACCGGGGGGAGCGCTGCTGCTGCTACAG
GTAGATTCACCAAACTTTTCAATATGGGCGCCAAGCAGGATATCCAGCTGATCA

>1508_S54_L001_R1_001.fastq_194_1a_7
CCCCTACAACAGCGCTGGTAGTGGCTCAGCTACTTAGGATCCCGCAAGCCATCTTGGACATGATCGCCGG
TGCCCACTGGGGAGTCCTAGCGGGCATAGCGTATTTCTCCATGGTGGGCAACTGGGCGAAGGTCCTGGTA
GTGCTGTTGCTGTTTGCCGGCGTCGACGCAGCCACCTACACCACCGGGGGGAGCGCTGCTGCTGATACAA
ATAGACTCACCAAACTTTTCAATATGGGCGCCAAGCAGGATATCCAGCTGATCA

>1508_S54_L001_R1_001.fastq_195_1a_7
CCCCTACAACGGCGCTGGTAGTGGCTCAGCTACTTAGGGTCCCGCAAGCCATCTTGGACATGATCGCTGG
TGCCCACTGGGGAGTCCTAGCGGGCATAGCGTATTTCTCCATGGTGGGCAACTGGGCGAAGGTCCTGGTA
GTGCTGTTGCTGTTTGCCGGCGTCGACGCAAACACCTACGTCACTGGGGGGGCAGCTGCTGCTAGCACGG
CAGCATTCACCGGGGTTTTCAGTCCGGGCGCCAAGCAAAATGTCCAGCTGATCA

>1508_S54_L001_R1_001.fastq_196_1a_7
CCCCTACAACAGCGCTGGTAGTGGCTCAGCTACTTAGGGTCCCGCAAGCCATCCTGGACATGATCGCTGG
TGCCCACTGGGGAGTCCTAGCGGGCATAGCGTATTTCTCCATGGTGGGCAACTGGGCGAAGGTCCTGGTA
GTGCTGTTGCTGTTTGCCGGCGTCGACGCAAACACCTACGTCACTGGGGGGGCAGCTGCTGCTAGCACGG
CAGCATTCACCGGGGTTTTCAGTCCGGGCGCCAAGCAGGATATCCAGCTGATCA

>1508_S54_L001_R1_001.fastq_197_1a_7
CCCCTACAACAGCGCTGGTAGTGGCTCAGCTACTTAGGATCCCGCAAGCCATCTTGGACATGATCGCCGG
TGCCCACTGGGGAGTCCTAGCGGGCATAGCGTATTTCTCCATGGTGGGCAACTGGGCGAAGGTCCTGGTA
GTGCTGTTGCTGTTTGCCGGCGTCGACGCAGCCACCTACACCACCGGGGGGAGCGCTGCTGCTGATACAA
ATAGATTCACCAAACTTTTCAATATGGGCGCCAAGCAAAATGTCCAGCTGATCA

>1508_S54_L001_R1_001.fastq_198_1a_7
CCCCTACAACAGCGCTGGTAGTGGCTCAGCTACTTAGGGTCCCGCAAGCCATCTTGGACATGATCGCCGG
TGCCCACTGGGGAGTCCTAGCGGGCATAGCGTATTTCTCCATGGTGGGCAACTGGGCGAAGGTCCTGGTA
GTGCTGTTGCTGTTTGCCGGCGTCGACGCAGCCACCTACACCACCGGGGGGAGCGCTGCTGCTGCTACAG
ATAGATTCACCAAAATTTTCAGTGTGGGCGCCAAGCAAGATATCCAGCTGATCA

>1508_S54_L001_R1_001.fastq_199_1a_7
CCCCTACAACAGCGCTGGTAGTGGCTCAGCTACTTAGGATCCCGCAAGCCATCTTGGACATGATCGCCGG
TGCCCACTGGGGAGTCCTAGCGGGCATAGCGTATTTCTCCATGGTGGGCAACTGGGCGAAGGTCCTGGTA
GTGCTGTTGCTGTTTGCCGGCGTCGACGCAGCCACCTACACCACCGGGGGGAGCGCTGCTGCTGCTACAA
ATAGACTCACCAAACTTTTCAATATGGGCGCCAAGCAGGATATCCAGCTGATCA

>1508_S54_L001_R1_001.fastq_200_1a_7
CCCCTACAACAGCGCTGGTAGTGGCTCAGCTACTTAGGATCCCGCAAGCCATCTTGGACATGATCGCCGG
TGCCCACTGGGGAGTCCTAGCGGGCATAGCGTATTTCTCCATGGTGGGCAACTGGGCGAAGGTCCTGGTA
GTGCTGTTGCTGTTTGCCGGCGTCGACGCAAACACCTACGTCACTGGGGGGGCAGCTGCTGCTAGCACGG
CAGCATTCACCGGGGTTTTCAGTCCGGGCGCCAGGCAAAATGTCCAGCTGATCA

>1508_S54_L001_R1_001.fastq_201_1a_7
CCCCTACAACAGCGCTGGTAGTGGCTCAGCTACTTAGGATCCCGCAAGCCATCTTGGACATGATCGCCGG
TGCCCACTGGGGAGTCCTAGCGGGCATAGCGTATTTCTCCATGGTGGGCAACTGGGCGAAGGTCCTGGTA
GTGCTGTTGCTGTTTGCCGGCGTCGACGCAGCCACCTACACCACCGGGGGGAGCGCTGCTGCTGATACAA
ATAGATTCACCAAACTTTTCAATATGGGCGCCAAGCAGGACATCCAGCTGATCA

>1508_S54_L001_R1_001.fastq_202_1a_7
CCCCTACAACAGCGCTGGTAGTGGCTCAGCTACTTAGGATCCCGCAAGCCATCTTGGACATGATCGCCGG
TGCCCACTGGGGAGTCCTAGCGGGCATAGCGTACTTCTCCATGGTGGGCAACTGGGCGAAGGTCCTGGTA
GTGCTGTTGCTGTTTGCCGGCGTCGACGCAGCCACCTACACCACCGGGGGGAGCGCTGCTGCTGCTACAG
GTAGATTCACCAAACTTTTCAATGTGGGCGCCAAGCAGGATATCCAGCTGATCA

>1508_S54_L001_R1_001.fastq_203_1a_7
CCCCTACAACAGCGCTGGTAGTGGCTCAGCTACTTAGGGTCCCGCAAGCCATCCTGGACATGATCGCTGG
TGCCCACTGGGGAGTCCTAGCGGGCATAGCGTATTTCCCCATGGTGGGCAACTGGGCGAAGGTCCTGGTA
GTGCTGTTGCTGTTTGCCGGCGTCGACGCAAACACCTACGTCACTGGGGGGGCAGCTGCTGCTAGCACGG
CAGCATTCGCCGGGTTTTTCAGTCCGGGCGCCAAGCAAAATGTCCAGCTGATCA

>1508_S54_L001_R1_001.fastq_204_1a_7
CCCCTACAACAGCGCTGGTAGTGGCTCAGCTACTTAGGGTCCCGCAAGCCATCCTGGACATGATCGCTGG
TGCCCACTGGGGAGTCCTAGCGGGCATAGCGTATTTCTCCATGGTGGGCAACTGGGCGAAGGTCCTGGTA
GTGCTGTTGCTGTTTGCCGGCGTCGACGCAAGCACCTACGTCACTGGGGGGGCAGCTGCTGCTAGCACGG
CAGCATTCACCGGGGTTTTCAGTCCGGGCGCCAAGCAAAATGTCCAGCTGATCA

>1508_S54_L001_R1_001.fastq_205_1a_7
CCCCTACAACAGCGCTGGTAGTGGCTCAGCTACTTAGGATCCCGCAAGCCATCTTGGACATGATCGCCGG
TGCCCACTGGGGAGTCCTAGCGGGCATAGCGTATTTCTCCATGGTGGGCAACTGGGCGAAGGTCCTGGTA
GTGCTGTTGCTGTTTGCCGGCGTTGACGCAGCCACCTACACCACCGGGGGGAGCGCTGCTGCTGCTACAC
ATAGATTCACCAAACTTTTCAATATGGGCGCCAAGCAGGATATCCAGCTGATCA

>1508_S54_L001_R1_001.fastq_206_1a_7
CCCCTACAACAGCGCTGGTAGTGGCTCAGCTACTTAGGATCCCGCAAGCCATCTTGGACATGATCGCCGG
TGCCCACTGGGGAGTCCTAGCGGGCATAGCGTATTTCTCCATGGTGGGCAACTGGGCGAAGGTCCTGGTA
GTGCTGTTGCTTTTTGCCGGCGTCGACGCAGCCACCTACACCACCGGGGGGAGCGCTGCTGCTGCTACAG
GTAGATTCACCAAACTTTTCAATATGGGCGCCAAGCAGGATATCCAGCTGATCA

>1508_S54_L001_R1_001.fastq_207_1a_7
CCCCTACAACAGCGCTGGTAGTGGCTCAGCTACTTAGGATCCCGCAAGCCATCTTGGACATGATCGCCGG
TGCCCACTGGGGAGTCCTAGCGGGCATAGCGTATTTCTCCATGGTGGGCAACTGGGCGAAGGTCCTGGTA
GTGCTGTTGCTGCTTGCCGGCGTCGATGCAGCCACCTACACCACCGGGGGGAGCGCTGCTGCTGCTACAG
GTAGATTCACCAAACTTTTCAATGTGGGCGCCAAGCAGGATATCCAGCTGATCA

>1508_S54_L001_R1_001.fastq_208_1a_7
CCCCTACAACAGCGCTGGTAGTGGCTCAGCTACTTAGGATCCCGCAAGCCATCTTGGACATGATCGCCGG
TGCCCACTGGGGAGTCCTAGCGGGCATAGCGTATTTCTCCATGGCGGGCAACTGGGCGAAGGTCCTGGTA
GTGCTGTTGCTGTTTGCCGGCGTCGACGCAAACACCTACGTCACTGGGGGGGCAGCTGCTGCTAGCACGG
CAGCATTCACCGGGGTTTTCAGTCCGGGCGCCAAGCAAAATGTCCAGCTGATCA

>1508_S54_L001_R1_001.fastq_209_1a_6
CCCCTACAACAGCGCTGGTAGTGGCTCAGCTACTTAGGATCCCGCAAGCCATCTTGGACATGATCGCCGG
TGCCCACTGGGGAGTCCTAGCGGGCATAGCGTATTTCTCCATGGTGGGCAACTGGGCGAAGGTCCTGGTA
GTGCTGTTGCTGTTTGCCGGCGTTGACGCAGCCACCTACACCACCGGGGGGAGCGCTGCTGCTGATACAA
ATAGATTCACCAAACTTTTCAATGTGGGCGCCAAGCAGGATATCCAGCTGATCA

>1508_S54_L001_R1_001.fastq_210_1a_6
CCCCTACAACAGCGCTGGTAGTGGCTCAGCTACTTAGGATCCCGCAAGCCATCTTGGACATGATCGCCGG
TGCCCACTGGGGAGTCCTAGCGGGCATAGCGTATTTCTCCATGGTGGGCAACTGGGCGAAGGTCCTGGTA
GTGCTGTTGCTGTTTGCCGGCGTCGACGCAGCCACCTACACCACCGGGGGGAGCGCTGCTGCTGCTACAG
GTAGATTCACCAAACTTTTCAATATAGGCGCCAAGCAGGATATCCAGCTGATCA

>1508_S54_L001_R1_001.fastq_211_1a_6
CCCCTACAACAGCGCTGGTAGTGGCTCAGCTACTTAGGGTCCCGCAAGCCATCCTGGACATGATCGCTGG
TGCTCACTGGGGAGTCCTAGCGGGCATAGCGTATTTCTCCATGGTGGGCAACTGGGCGAAGGTCCTGGTA
GTGCTGTTGCTGTTTGCCGGCGTCGACGCAAACACCTACGTCACTGGGGGGGCAGCTGCTGCTAGCACGG
CAGCATTCACCGGGGTTTTCAGTCCGGGCGCCAAGCAAAATGTCCAGCTGATCA

>1508_S54_L001_R1_001.fastq_212_1a_6
CCCCTACAACAGCGCTGGTAGTGGCTCAGCTACTTAGGATCCCGCAAGCCATCTTGGACATGATCGCCGG
TGCCCACTGGGGAGTCCTAGCGGGCATAGCGTATTTCTCCATGGTGGGCAACTGGGCGAAGGTCCTGGTA
GTGCTGTTGCTGTTTGCCAGCGTCGACGCAGCCACCTACACCACCGGGGGGAGCGCTGCTGCTGCTACAG
GTAGATTCACCAAACTTTTCAATGTGGGCGCCAAGCAGGATATCCAGCTGATCA

>1508_S54_L001_R1_001.fastq_213_1a_6
CCCCTACAACAGCGCTGGTAGTGGCTCAGCTACTTAGGGTCCCGCAAGCCATCCTGGACATGATCGCCGG
TGCCCACTGGGGAGTCCTAGCGGGCATAGCGTATTTCTCCATGGTGGGCAACTGGGCGAAGGTCCTGGTA
GTGCTGTTGCTGTTTGCCGGCGTCGACGCAAACACCTACGTCACTGGGGGGGCAGCTGCTGCTAGCACGG
CAGCACTCGCCGGGTTTTTCAGTCCGGGCGCCAAGCAAAATGTCCAGCTGATCA

>1508_S54_L001_R1_001.fastq_214_1a_6
CCCCTACAACAGCGCTGGTAGTGGCTCAGCTACTTAGGATCCCGCAAGCCATCTTGGACATGATCGCCGG
TGCCCGCTGGGGAGTCCTAGCGGGCATAGCGTATTTCTCCATGGTGGGCAACTGGGCGAAGGTCCTGGTA
GTGCTGTTGCTGTTTGCCGGCGTCGACGCAGCCACCTACACCACCGGGGGGAGCGCTGCTGCTGATACAA
ATAGATTCACCAAACTTTTCAATATGGGCGCCAAGCAGGATATCCAGCTGATCA

>1508_S54_L001_R1_001.fastq_215_1a_6
CCCCTACAACAGCGCTGGTAGTGGCTCAGCTACTTAGGATCCCGCAAGCCATCTTGGACATGATCGCCGG
TGCCCACTGGGGAGTCCTAGCGGGCATAGCGTATTTCTCCATGGTGGGCAACTGGGCGAAGGTCCTGGTA
GTGCTGTTGCTGTTTGCCGGCGTCGACGCAGCCACCTACACCACCGGGGGGAGCGCTGCTGCTGATACAA
ATAGATTCACCAAACTTTCCAATATGGGCGCCAAGCAGGATATCCAGCTGATCA

>1508_S54_L001_R1_001.fastq_216_1a_6
CCCCTACAACAGCGCTGGTAGTGGCTCAGCTACTTAGGATCCCGCAAGCCATCCTGGACATGATCGCCGG
TGCCCACTGGGGAGTCCTAGCGGGCATAGCGTATTTCTCCATGGTGGGCAACTGGGCGAAGGTCCTGGTA
GTGCTGTTGCTGTTTGCCGGCGTCGATGCAGCCACCTACACCACCGGGGGGAGCGCTGCTGCTGCTACAG
GTAGATTCACCAAACTTTTCAATGTGGGCGCCAAGCAGGATATCCAGCTGATCA

>1508_S54_L001_R1_001.fastq_217_1a_6
CCCCTACAACAGCGCTGGTAGTGGCTCAGCTACTTAGGATCCCGCAAGCCATCTTGGACATGATCGCCGG
TGCCCACTGGGGAGTCCTAGCGGGCATAGCGTATTTCTCCATGGTGGGCAACTGGGCGAAGGTCCTGGTA
GTGCTGTTGCTGTTTGCCAGCGTCGACGCAGCCACCTACACCACCGGGGGGAGCGCTGCTGCTGATACAA
ATAGATTCACCAAACTTTTCAATATGGGCGCCAAGCAGGATATCCAGCTGATCA

>1508_S54_L001_R1_001.fastq_218_1a_6
CCCCTACAACAGCGCTGGTAGTGGCTCAGCTACTTAGGATCCCGCAAGCCATCTTGGACATGATCGCCGG
TGCCCACTGGGGAGTCCTAGCGGGCATAGCGTATTTCTCCATGGTGGGCAACTGGGCGAAGGTCCTGGTA
GTGCTGTTGCTGTTTGCCGGCGTCGACGCAGCCACCTACACCACCGGGGGGAGCGCTGCTGCTGCTACAG
GTAGATTCACCAAAATTTTCAGTGTGGGCGCCAAGCAAGATATCCAGCTGATCA

>1508_S54_L001_R1_001.fastq_219_1a_6
CCCCTACAACAGCGCTGGTAGTGGCTCAGCTGCTTAGGATCCCGCAAGCCATCTTGGACATGATCGCCGG
TGCCCACTGGGGAGTCCTAGCGGGCATAGCGTATTTCTCCATGGCGGGCAACTGGGCGAAGGTCCTGGTA
GTGCTGTTGCTGTTTGCCGGCGTCGACGCAGCCACCTACACCACCGGGGGGAGCGCTGCTGCTGCTACAG
GTAGATTCACCAAACTTTTCAATATGGGCGCCAAGCAGGATATCCAGCTGATCA

>1508_S54_L001_R1_001.fastq_220_1a_6
CCCCTACAACAGCGCTGGTAGTGGCTCAGCTACTTAGGATCCCGCAAGCCATCTTGGACATGATCGCCGG
TGCCCACTGGGGAGTCCTAGCGGGCATAGCGTATTTCTCCATGGTGGGCAACTGGGCGAAGGTCCTGGTA
GTGCTGTTGCTGTTTGCCGGCGTTGACGCAGCCACCTACACCACCGGGGGGAGCGCTGCTGCTGCTACAG
GTAGATTCACCAAGCTTTTCAATGTGGGCGCTAAGCAGGATATCCAGCTGATCA

>1508_S54_L001_R1_001.fastq_221_1a_6
CCCCTACAACAGCGCTGGTAGTGGCTCAGCTACTTAGGGTCCCGCAAGCCATCCTGGACATGATCGCTGG
TGCCCACTGGGGAGTCCTAGCGGGCATAGCGTATTTCTCCATGGTGGGCAACTGGGCGAAGGCCCTGGTA
GTGCTGTTGCTGTTTGCCGGCGTCGACGCAAACACCTACGTCACTGGGGGGGCAGCTGCTGCTAGCACGG
CAGCATTCACCGGGGTTTTCAGTCCGGGCGCCAAGCAAAATGTCCAGCTGATCA

>1508_S54_L001_R1_001.fastq_222_1a_6
CCCCTACAACAGCGCTGGTAGTGGCTCAGCTACTTAGGGTCCCGCAAGCCATCTTGGACATGATCGCCGG
TGCCCACTGGGGAGTCCTAGCGGGCATAGCGTATTTCTCCATGGTGGGCAACTGGGCGAAGGTCCTGGTA
GTGCTGTTGCTGTTTGCCGGCGTCGACGCAAACACCTACGTCACTGGGGGGGCAGCTGCTGCTAGCACGG
CAGCATTCACCGGGGTTTTCAGTCCGGGCGCCAAGCAAAATGTCCAGCTGATCA

>1508_S54_L001_R1_001.fastq_223_1a_6
CCCCTACAACAGCGCTGGTAGTGGCTCAGCTACTTAGGATCCCGCAAGCCATCTTGGACATGATCGCCGG
TGCCCACTGGGGAGTCCTAGCAGGCATAGCGTATTTCTCCATGGTGGGCAACTGGGCGAAAGTCCTGGTA
GTGCTGTTGCTGTTTGCCGGCGTCGATGCAGCCACCTACACCACCGGGGGGAGCGCTGCTGCTGCTACAG
GTAGATTCACCAAACTTTTCAATGTAGGCGCCAAGCAGGATATCCAGCTGATCA

>1508_S54_L001_R1_001.fastq_224_1a_6
CCCCTACAACAGCGCTGGTAGTGGCTCAGCTACTTAGGATCCCGCAAGCCATCTTGGACATGATCGCCGG
TGCCCACTGGGGAGTCCTAGCGGGCATAGCGTATTTCTCCATGGTGGGCAACTGGGCGAAGGTCCTGGTA
GTGCTGTTGCTGTTTGCCGGCGTTGACGCAGCCACCTACACCACCGGGGGGAGCGCTGCTGCCGCTACAG
GTAGATTCACCAAACTTTTCGATATGGGCGCCAAGCAGGATATCCAGCTGATCA

>1508_S54_L001_R1_001.fastq_225_1a_6
CCCCTACAACAGCGCTGGTAGTGGCTCAGCTACTTAGGATCCCGCAAGCCATCTTGGACATGATTGCCGG
TGCCCACTGGGGAGTCCTAGCGGGCATAGCGTATTTCTCCATGGTGGGCAACTGGGCGAAGGTCCTGGTA
GTGCTGTTGCTGTTTGCCGGCGTCGACGCAGCCACCTACACCACCGGGGGGAGCGCTGCTGCTGATACAA
ATAGATTCACCAAACTTTTCAATATGGGCGCCAAGCAGGATATCCAGCTGATCA

>1508_S54_L001_R1_001.fastq_226_1a_6
CCCCTACAACAGCGCTGGTAGTGGCTCAGCTACTTAGGATCCCGCAAGCCATCTTGGACATGATCGCCGG
TGCCCACTGGGGAGTCCTAGCGGGCATAGCGTATTTCTCCATGGTGGGCAACTGGGCGAAGGTCCTGGTA
GTGCTGTTGCTGTTTGCCGGCGTCGATGCAGCCACCTACACCACTGGGGGGAGCGCTGCTGCTGCTACAG
GTAGATTCACCAAACTTTTCAATGTGGGCGCCAAGCAGGATATCCAGCTGATCA

>1508_S54_L001_R1_001.fastq_227_1a_6
CCCCTACAACAGCGCTGGTAGTGGCTCAGCTACTTAGGATCCCGCAAGCCATCTTGGACATGATCGCCGG
TGCCCACTGGGGAGTCCTAGCGGGCATAGCGTATTTCTCCATGGTGGGCAACTGGGCGAAGGTCCTGGTA
GTGCTGTTGCTGTTTGCCGGCATCGACGCAGCCACCTACACCACCGGGGGGAGCGCTGCTGCTGCTACAG
GTAGATTCACCAAACTTTTCAATATGGGCGCCAAGCAGGATATCCAGCTGATCA

>1508_S54_L001_R1_001.fastq_228_1a_6
CCCCTACAACAGCGCTGGTAGTGGCTCAGCTACTTAGGATCCCGCAAGCCATCTTGGACATGATCGCCGG
TGCCCACTGGGGAGTCCTAGCGGGCATAGCGTATTTCTCCATGGTGGGCAACTGGGCGAAGGTCCTGGTG
GTGCTGTTGCTGTTTGCCGGCGTCGACGCAGCCACCTACACCACCGGGGGGAGCGCTGCTGCTGATACAA
ATAGATTCACCAAACTTTTCAATATGGGCGCCAAGCAGGATATCCAGCTGATCA

>1508_S54_L001_R1_001.fastq_229_1a_6
CCCCTACAACAGCGCTGGTAGTGGCTCAGCTACTTAGGATCCCGCAAGCCATCTTGGACATGATCGCCGG
TGCCCACTGGGGAGTCCTAGCGGGCATAGCGTACTTCTCCATGGTGGGCAACTGGGCGAAGGTCCTGGTA
GTGCTGTTGCTGTTTGCCGGCGTCGACGCAGCCACCTACACCACCGGGGGGAGCGCTGCTGCTGATACAA
ATAGATTCACCAAACTTTTCAATATGGGCGCCAAGCAGGATATCCAGCTGATCA

>1508_S54_L001_R1_001.fastq_230_1a_6
CCCCTACAACAGCGCTAGTAGTGGCTCAGCTACTTAGGATCCCGCAAGCCATCTTGGACATGATCGCCGG
TGCCCACTGGGGAGTCCTAGCGGGCATAGCGTATTTCTCCATGGTGGGCAACTGGGCGAAGGTCCTGGTA
GTGCTGTTGCTGTTTGCCGGCGTCGACGCAGCCACCTACACCACCGGGGGGAGCGCCGCTGCTGATACAA
ATAGATTCACCAAACTTTTCAATATGGGCGCCAAGCAGGATATCCAGCTGATCA

>1508_S54_L001_R1_001.fastq_231_1a_6
CCCCTACAACAGCGCTGGTATTGGCTCAGCTACTTAGGATCCCGCAAGCCATCTTGGACATGATCGCCGG
TGCCCACTGGGGAGTCCTAGCGGGCATAGCGTATTTCTCCATGGTGGGCAACTGGGCGAAGGTCCTGGTA
GTGCTGTTGCTGTTTGCCGGCGTTGACGCAGCCACCTACACCACCGGGGGGAGCGCTGCTGCTGCTACAG
GTAGATTCACCAAACTTTTCAATATGGGCGCCAAGCAGGATATCCAGCTGATCA

>1508_S54_L001_R1_001.fastq_232_1a_6
CCCCTACAACAGCGCTGGTAGTGGCTCAGCTACTTAGGGTCCCGCAAGCCATCCTGGACATGATCGCTGG
TGCCCACTGGGGAGTCCTAGCGGGCATAGCGTATTTCTCCATGGTGGGCAACTGGGCGAAGGTCCTGGTA
GTGCTGTTGCTGTTTGCCGGCGTCGACGCAAACACCTACGTCACTGGGGGGGCAGCTGCTGCTAGCACGG
CAGCATTGGCCGGGTTTTTCAGTCCGGGCGCCAAGCAAAATGTCCAGCTGATCA

>1508_S54_L001_R1_001.fastq_233_1a_6
CCCCTACAACAGCGCTGGTAGTGGCTCAGCTACTTAGGATCCCGCAAGCCATCTTGGACATGATCGCCGG
TGCCCACTGGGGAGTCCTAGCGGGCATAGCGTATTTCTCCATGGTGGGCAACTGGGCGAAGGTCCTGGTA
GTGCTGTTGCTGTTTGCCGGCGTCGACGCAGCCACCTACACCACCGGGGGGAGCGCTGCTGCTGATACAA
ATAGATTCACCAAACTCTTCAATATGGGCGCCAAGCAGGATATCCAGCTGATCA

>1508_S54_L001_R1_001.fastq_234_1a_6
CCCCTACAACAGCGCTGGTAGTGGCTCAGCTACTTAGGATCCCGCAAGCCATCTTGGACATGATCGCCGG
TGCCCACTGGGGAGTCCTAGCGGGCGTAGCGTATTTCTCCATGGTGGGCAACTGGGCGAAGGTCCTGGTA
GTGCTGTTGCTGTTTGCCGGCGTCGACGCAGCCACCTACACCACCGGGGGGAGCGCTGCTGCTGATACAA
ATAGATTCACCAAACTTTTCAATATGGGCGCCAAGCAGGATATCCAGCTGATCA

>1508_S54_L001_R1_001.fastq_235_1a_6
CCCCTACAACAGCGCTGGTAGTGGCTCAGCTACTTAGGATCCCGCAAGCCATCTTGGACATGATCGCCGG
TGCCCACTGGGGAGTCCTAGCGGGCATAGCGTATTTCTCCATGGTGGGCAACTGGGCGAAGGTCCTGGTA
GTGCTGTTGCTGTTTGCCGGCGTTGACGCAGCCACCTACACCACCGGGGGGAGCGCTGCTGCTGCTACAG
GTAGATTCACCAAACTTTTTAATATGGGCGCCAAGCAGGATATCCAGCTGATCA

>1508_S54_L001_R1_001.fastq_236_1a_6
CCCCTACAACAGCGCTGGTAGTGGCTCAGCTACTTAGGGTCCCGCAAGCCATCCTGGACATGATCGCTGG
TGCCCACTGGGGAGTCCTAGCGGGCATAGCGTATTTCTCCATGGTGGGCAACTGGGCGAAGGTCCTGGTA
GTGCTGTTGCTGTTTGCCGGCGTCGACACAAACACCTACGTCACTGGGGGGGCAGCTGCTGCTAGCACGG
CAGCATTCACCGGGGTTTTCAGTCCGGGCGCCAAGCAAAATGTCCAGCTGATCA

>1508_S54_L001_R1_001.fastq_237_1a_6
CCCCTACAACAGCGCTGGTAGTGGCTCAGCTACTTAGGATCCCGCAAGCCATCTTGGACATGATCGCTGG
TGCCCACTGGGGAGTCCTAGCGGGCATAGCGTATTTCTCCATGGTGGGCAACTGGGCGAAGGTCCTGGTA
GTGCTGTTGCTGTTTGCCGGCGTCGACGCAAACACCTACGTCACTGGGGGGGCAGCTGCTGCTAGCACGG
CAGCATTCACCGGGGTTTTCAGTCCGGGCGCCAAGCAAAACGTCCAGCTGATCA

>1508_S54_L001_R1_001.fastq_238_1a_6
CCCCTACAACAGCGCTGGTAGTGGCTCAGCTACTTAGAATCCCGCAAGCCATCTTGGACATGATCGCCGG
TGCCCACTGGGGAGTCCTAGCGGGCATAGCGTATTTCTCCATGGTGGGCAACTGGGCGAAGGTCCTGGTA
GTGCTGTTGCTGTTTGCCGGCGTCGACGCAGCCACCTACACCACCGGGGGGAGCGCTGCTGCTGCTACAG
GTAGATTCACCAAACTTTTCAATATGGGCGCCAAGCAGGATATCCAGCTGATCA

>1508_S54_L001_R1_001.fastq_239_1a_6
CCCCTACAACAGCGCTGGTAGTGGCTCAGCTACTTAGGGTCCCGCAAGCCATCCTGGACATGATCGCTGG
TGCCCACTGGGGAGTCCTAGCGGGCATAGCGTATTTCTCCATGGTGGGCAACTGGGCGAAGGTCCTGGTA
GTGCTGTTGCTGTTTGCCGGCGTCGACGCAAACACCTACGTCACTGGGGGGGCAGCTGCTGCTAGCACGG
CAGCATTCACCGGGGTTTTCAGTCCGGGCGCCAAGCAAAATGCCCAGCTGATCA

>1508_S54_L001_R1_001.fastq_240_1a_6
CCCCTACAACGGCGCTGGTAGTGGCTCAGCTACTTAGGGTCCCGCAAGCCATCCTGGACATGATCGCTGG
TGCCCACTGGGGAGTCCTAGCGGGCATAGCGTATTTCTCCATGGTGGGCAACTGGGCGAAGGTCCTGGTA
GTGCTGTTGCTGTTTGCCGGCGTCGACGCAAACACCTACGTCACTGGGGGGGCAGCTGCTGCTAGCACGG
CAGCATTCACCGGGGTTTTCAGTCCGGGCGCCAAGCAAAATGTCCAGCTGATCA

>1508_S54_L001_R1_001.fastq_241_1a_6
CCCCTACAACAGCGCTGGTAGTGGCTCAGCTGCTTAGGATCCCGCAAGCCATCTTGGACATGATCGCCGG
TGCCCACTGGGGAGTCCTAGCGGGCATAGCGTATTTCTCCATGGTGGGCAACTGGGCGAAGGTCCTGGTA
GTGCTGTTGCTGTTTGCCGGCGTCGACGCAGCCACCTACACCACCGGGGGGAGCGCTGCTGCTGCTACAG
ATAGATTCACCAAACTTTTCAATATGGGCGCCAAGCAGGATATCCAGCTGATCA

>1508_S54_L001_R1_001.fastq_242_1a_6
CCCCTACAACAGCGCTGGTAGTGGCTCAGCTACTTAGGATCCCGCAAGCCATCTTGGACATGATCGCCGG
TGCCCACTGGGGAGTCCTAGCGGGCATAGCGTATTTCTCCATGGTGGGCAACTGGGCGAAGGTCCTGGTA
GCGCTGTTGCTGTTTGCCGGCGTCGACGCAGCCACCTACACCACCGGGGGGAGCGCTGCTGCTGATACAA
ATAGATTCACCAAACTTTTCAATATGGGCGCCAAGCAGGATATCCAGCTGATCA

>1508_S54_L001_R1_001.fastq_243_1a_6
CCCCTACAACAGCGCTGGTAGTGGCTCAGCTACTTAGGATCCCGCAAGCCATCTTGGACATGATCGCCGG
TGCCCACTGGGGAGTCCTAGCGGGCATAGCATATTTCTCCATGGTGGGCAACTGGGCGAAGGTCCTGGTA
GTGCTGTTGCTGTTTGCCGGCGTTGACGCAACCACCTACACCACCGGGGGGAGCGCTGCTGCTGCTACAG
ATAGATTCACCAAACTTTTCAATATGGGCGCCAAGCAGGATATCCAGCTGATCA

>1508_S54_L001_R1_001.fastq_244_1a_6
CCCCTACAACAGCGCTGGTAGTGGCTCAGCTACTTAGGATCCCGCAAGCCATCTTGGACATGATCGCCGG
TGCCCACTGGGGAGTCCTAGCGGGCATAGCGCATTTCTCCATGGTGGGCAACTGGGCGAAGGTCCTGGTA
GTGCTGTTGCTGTTTGCCGGCGTCGACGCAGCCACCTACACCACCGGGGGGAGCGCTGCTGCTGATACAA
ATAGATTCACCAAACTTTTCAATATGGGCGCCAAGCAGGATATCCAGCTGATCA

>1508_S54_L001_R1_001.fastq_245_1a_6
CCCCTACAACAGCGCTGGTAGTGGCTCAGCTACTTAGGATCCCGCAAGCCATCTTGGACATGATCGCCGG
TGCCCACTGGGGAGTCCTAGCGGGCATAGCGTATTTCTCCATGGTGGGCAACTGGGCGAAGGTCCTGGTA
GTGCTGTTGCTGTTTGCCGGCGTCGACGCAGCCACCTACACCACCGGGGGGAGCGCTGCTGATGCTACAA
ATAGATTCACCAAACTTTTCAATATGGGCGCCAAGCAGGATATCCAGCTGATCA

>1508_S54_L001_R1_001.fastq_246_1a_6
CCCCTACAACAGCGCTGGTAGTGGCTCAGCTACTTAGGATCCCGCAAGCCATCTTGGACATGATCGCCGG
TGCCCACTGGGGAGTCCTAGCGGGCATAGCGTATTTCTCCATGGTGGGCAACTGGGCGAAGGCCCTGGTA
GTGCTGTTGCTGTTTGCCGGCGTCGACGCAGCCACCTACACCACCGGGGGGAGCGCTGCTGCTGATACAA
ATAGATTCACCAAACTTTTCAATATGGGCGCCAAGCAGGATATCCAGCTGATCA

>1508_S54_L001_R1_001.fastq_247_1a_6
CCCCTACAACAGCGCTGGTAGTGGCTCAGCTACTTAGGATCCCGCAAGCCATCTTGGACATGATCGCCGG
TGCCCACTGGGGAGTCCTAGCGGGCATAGCGTATTTCTCCATGGCGGGCAACTGGGCGAAGGTCCTGGTA
GTGCTGTTGCTGTTTGCCGGCGTTGACGCAGCCACCTACACCACCGGGGGGAGCGCTGCTGCTGCTACAG
ATAGATTCACCAAATTTTTCAGTATGGGCGCCAAGCAGGATATCCAGCTGATCA

>1508_S54_L001_R1_001.fastq_248_1a_6
CCCCTACAACAGCGCTGGTAGTGGCTCAGCTACTTAGGATCCCGCAAGCCATCTTGGACATGATCGCCGG
TGCCCACTGGGGAGTCCTAGCGGGCATAGCGTATTTCTCCATGGTGGGCAACTGGGCGAAGGTCCTGGTA
GTGCTGTTGCTGTTTGCCGACGTCGACGCAGCCACCTACACCACCGGGGGGAGCGCTGCTGCTGCTACAG
ATAGATTCACCAAAATTTTCAGTGTGGGCGCCAAGCAAGATATCCAGCTGATCA

>1508_S54_L001_R1_001.fastq_249_1a_6
CCCCTACAACAGCGCTGGTAGTGGCTCAGCTACTTAGGGTCCCGCAAGCCATCCTGGACATGATCGCTGG
TGCCCACTGGGGAGTCCTAGCGGGCATAGCGTATTTCTCCATGGTGGGCAACTGGGCGAAGGTCCTGGTA
GTGCTGTTGCTGTTTGCCGGCGTTGACGCAGCCACCTACACCACCGGGGGGAGCGCTGCTGCTGCTACAG
GTAGATTCACCAAACTTTTCAATGTGGGCGCCAAGCAGGATATCCAGCTGATCA

>1508_S54_L001_R1_001.fastq_250_1a_6
CCCCTACAACAGCGCTGGTAGTGGCTCAGCTACTTAGGATCCCGCAAGCCATCTTGGACATGATCGCCGG
TGCCCACTGGGGAGTCCTAGCGGGCATAGCGTATTTCTCCATGGTGGGCAACTGGGCGAAGGTCCTGGTA
GTGCTGCTGCTGTTTGCCGGCGTCGACGCAGCCACCTACACCACCGGGGGGAGCGCTGCTGCTGATACAA
ATAGATTCACCAAACTTTTCAATATGGGCGCCAAGCAGGATATCCAGCTGATCA

>1508_S54_L001_R1_001.fastq_251_1a_6
CCCCTACAACAGCGCTGGTAGTGGCTCAGCTACTTAGGATCCCGCAAGCCATCTTGGACATGATCGCCGG
TGCCCACTGGGGAGTCCTAGCGGGCATAGCGTATTTCTCCATGGTGGGCAACTGGGCGAAGGTCCTGGTA
GTGCTGTTGCTGTTTGCCGGCGTCGACGCAGCCGCCTACACCACCGGGGGGAGCGCTGCTGCTGATACAA
ATAGATTCACCAAACTTTTCAATATGGGCGCCAAGCAGGATATCCAGCTGATCA

>1508_S54_L001_R1_001.fastq_252_1a_6
CCCCTACAACAGCGCTGGTAGTGGCTCAGCTACTTAGGATCCCGCAAGCCATCTTGGACATGATCGCCGG
TGCCCACTGGGGAGTCCTAGCGGGCATAGCGTATTTCTCCATGGTGGGCAACTGGGCGAAGGTCCTGGTA
GTGCTGTTGCTGTTTGCCGGCGTCGACGCAGCCACCTACACCACCGGGGGGAGCGCTGCTGCTGATACAA
ACAGATTCACCAAACTTTTCAATATGGGCGCCAAGCAGGATATCCAGCTGATCA

>1508_S54_L001_R1_001.fastq_253_1a_6
CCCCTACAACAGCGCTGGTAGTGGCTCAGCTACTTAGGATCCCGCAAGCCATCTTGGACATGATCGCCGG
TGCCCACTGGGGGGTCCTAGCGGGCATAGCGTATTTCTCCATGGTGGGCAACTGGGCGAAGGTCCTGGTA
GTGCTGTTGCTGTTTGCCGGCGTCGACGCAGCCACCTACACCACCGGGGGGAGCGCTGCTGCTGCTACAG
ATAGATTCACCAAAATTTTCAGTGTGGGCGCCAAGCAAGATATCCAGCTGATCA

>1508_S54_L001_R1_001.fastq_254_1a_6
CCCCTACAACAGCGCTGGTAGTGGCTCAGCTACTTAGGATCCCGCAAGCCATCTTGGACATGATCGCCGG
TGCCCACTGGGGAGTCCTAGCGGGCATAGCGTATTTCTCCATGGTGGGCAACTGGGCGAAGGTCCTGGTA
GTGCTGTTGCTGTTTGCCGGCGTCGACGCAGCCACCTATACCACCGGGGGGAGCGCTGCTGCTGCTACAG
ATAAATTCACCAAACTTTTCAATATGGGCGCCAAGCAGGATATCCAGCTGATCA

>1508_S54_L001_R1_001.fastq_255_1a_6
CCCCTACAACAGCGCTGGTAGTGGCTCAGCTACTTAGGGTCCCGCAAGCCATCCTGGACATGATCGCTGG
TGCCCACTGGGGAGTCCTAGCGGGCATAGCGTATTTCTCCATGGTGGGCAACTGGGCGAAGGTCCTGGTA
GTGCTGTTGCTGTTTGCCGGCGTCGACGCAAACACCTACGTCACTGGGGGGGCAGCTGCTGCTAGCACGG
CAGCATTCACCGGGGTTTTCAGCCCGGGCGCCAAGCAAAATGTCCAGCTGATCA

>1508_S54_L001_R1_001.fastq_256_1a_6
CCCCTACAACAGCGCTGGTAGTGGCTCAGCTACTTAGGATCCCGCAAGCCATCCTGGACATGATCGCTGG
TGCCCACTGGGGAGTCCTAGCGGGCATAGCGTATTTCTCCATGGTGGGCAACTGGGCGAAGGTCCTGGTA
GTGCTGTTGCTGTTTGCCGGCGTCGACGCAGCCACCTACACCACCGGGGGGAGCGCTGCTGCTGATACAA
ATAGATTCACCAAACTTTTCAATATGGGCGCCAAGCAGGATATCCAGCTGATCA

>1508_S54_L001_R1_001.fastq_257_1a_5
CCCCTACAACAGCGCTGGTAGTGGCTCAGCTACTTAGGGTCCCGCAAGCCATCCTGGACATGATCGCTGG
TGCCCACTGGGGAGTCCTAGCGGGCATAGCGTATTTCTCCATGGTGGGCAACTGGGCGAAGGTCCTGGTA
GTGCTGTTGCTGTTTGCCGGCGTCGACGCAAACACCTACGTCACTGGGGGGGCAGCTGCTGCTAGCACGG
CGGCATTCACCGGGGTTTTCAGTCCGGGCGCCAAGCAAAATGTCCAGCTGATCA

>1508_S54_L001_R1_001.fastq_258_1a_5
CCCCTACAACAGCGCTGGTAGTGGCTCAGCTACTTAGGATCCCGCAAGCCATCTTGGACATGATCGCCGG
TGCCCACTGGGGAGTCCTAGCGGGCATAGCGTATTTCTCCATGGTGGGCAACTGGGCGAAGGTCCTGGTA
GTGCTGTTGCTGTTTGCCGGCGTTGACGCAGCTACCTACACCACCGGGGGGAGCGCTGCTGCTGCTACAG
GTAGATTCACCAAACTTTTCAATGTGGGCGCCAAGCAGGATATCCAGCTGATCA

>1508_S54_L001_R1_001.fastq_259_1a_5
CCCCTACAACAGCGCTGGTAGTGGCTCAGCTGCTTAGGATCCCGCAAGCCATCTTGGACATGATCGCCGG
TGCCCACTGGGGAGTCCTAGCGGGCATAGCGTATTTCTCCATGGTGGGCAACTGGGCGAAGGTCCTGGTA
GTGCTGTTGCTGTTTGCCGGCGTTGACGCAGCCACCTACACCACCGGGGGGAGCGCTGCTGCTGCTACAG
GTAGATTCACCAAACTTTTCAATATGGGCGCCAAGCAGGATATCCAGCTGATCA

>1508_S54_L001_R1_001.fastq_260_1a_5
CCCCTACAACAGCGCTGGTAGTGGCTCAGCTACTTAGGATCCCGCAAGCCATCTTGGACATGATCGCCGG
CGCCCACTGGGGAGTCCTAGCGGGCATAGCGTATTTCTCCATGGTGGGCAACTGGGCGAAGGTCCTGGTA
GTGCTGTTGCTGTTTGCCGGCGTCGACGCAGCCACCTACACCACCGGGGGGAGCGCTGCTGCTGATACAA
ATAGATTCACCAAACTTTTCAATATGGGCGCCAAGCAGGATATCCAGCTGATCA

>1508_S54_L001_R1_001.fastq_261_1a_5
CCCCTACAACAGCGCTGGTAGTGGCTCAGCTACTTAGGATCCCGCAAGCCATCCTGGACATGATCGCCGG
TGCCCACTGGGGAGTCCTAGCGGGCATAGCGTATTTCTCCATGGTGGGCAACTGGGCGAAGGTCCTGGTA
GTGCTGTTGCTGTTTGCCGGCGTCGACGCAAACACCTACGTCACTGGGGGGGCAGCTGCTGCTAGCACGG
CAGCATTCACCGGGGTTTTCAGTCCGGGCGCCAAGCAAAATGTCCAGCTGATCA

>1508_S54_L001_R1_001.fastq_262_1a_5
CCCCTACAACGGCGCTGGTAGTGGCTCAGCTACTTAGGATCCCGCAAGCCATCTTGGACATGATCGCCGG
TGCCCACTGGGGAGTCCTAGCGGGCATAGCGTATTTCTCCATGGTGGGCAACTGGGCGAAGGTCCTGGTA
GTGCTGTTGCTGTTTGCCGGCGTCGATGCAGCCACCTACACCACCGGGGGGAGCGCTGCTGCTGCTACAG
GTAGATTCACCAAACTTTTCAATGTGGGCGCCAAGCAGGATATCCAGCTGATCA

>1508_S54_L001_R1_001.fastq_263_1a_5
CCCCTACAACAGCGCTGGTAGTGGCTCAGCTACTTAGGATCCCGCAAGCCATCTTGGACATGATCGCCGG
TGCCCACTGGGGAGTCCTAGCGGGCATAGCGTATTTCTCCATGGTGGGCAACTGGGCGAAGGTCCTGGTA
GTGCTGTTGCTGTTTGCCGGCGTTGACGCAGCCACCTACACCACCGGGGGGAGCGCTGCTGCTGATACAA
ATAGATTCACCAAACTCTTCAATATGGGCGCCAAGCAGGATATCCAGCTGATCA

>1508_S54_L001_R1_001.fastq_264_1a_5
CCCCTACAACAGCGCTGGTAGTGGCTCAGCTACTTAGGATCCCACAAGCCATCTTGGACATGATCGCCGG
TGCCCACTGGGGAGTCCTAGCGGGCATAGCGTATTTCTCCATGGTGGGCAACTGGGCGAAGGTCCTGGTA
GTGCTGTTGCTGTTTGCCGGCGTCGACGCAGCCACCTACACCACCGGGGGGAGCGCTGCTGCTGATACAA
ATAGATTCACCAAACTTTTCAATATGGGCGCCAAGCAGGATATCCAGCTGATCA

>1508_S54_L001_R1_001.fastq_265_1a_5
CCCCTACAACAGCGCTGGTAGTGGCTCAGCTACTTAGGATCCCGCAAGCCATCTTGGACATGATCGCCGG
TGCCCACTGGGGAGTCCTAGCGGGCATAGCGTATTTCTCCATGGTGGGCAACTGGGCGAAGGTCCTGGTA
GTGCTGTCGCTGTTTGCCGGCGTCGACGCAGCCACCTACACCACCGGGGGGAGCGCTGCTGCTGATACAA
ATAGATTCACCAAACTTTTCAATATGGGCGCCAAGCAGGATATCCAGCTGATCA

>1508_S54_L001_R1_001.fastq_266_1a_5
CCCCTACAACAGCGCTGGTAGTGGCTCAGCTACTTAGGGTCCCGCAAGCCATCCTGGACATGATCGCTGG
TGCCCACTGGGGAGTCCTAGCGGGCATAGCGTATTTCTCCATGGTGGGCAACTGGGCGAAGGTCCTGGTA
GTGCTGTTGCTGTTTGCCGGCGTCGACGCAAACACCTACGTCACTGGGGGGGCAGCTGCTGCTAGCACGG
CAGCATTAGCCGGGTTTTTCAGTCCGGGCGCCAAGCAAAATGTCCAGCTGATCA

>1508_S54_L001_R1_001.fastq_267_1a_5
CCCCTACAACAGCGCTGGTAGTGGCTCAGCTACTTAGGATCCCGCAAGCCATCTTGGACATGATCGCCGG
TGCCCACTGGGGAGTCCTAGCGGGCATAGCGTATTTCTCCATGGTGGGCAACTGGGCGAAGGTCCTGGTA
GTGCTGTTGCTGTTTGCCGGCGTCGACGCAAACACCTACGCCACTGGGGGGGCAGCTGCTGCTAGCACGG
CAGCATTCACCGGGGTTTTCAGTCCGGGCGCCAAGCAAAATGTCCAGCTGATCA

>1508_S54_L001_R1_001.fastq_268_1a_5
CCCCTACAACAGCGCTGGTAGTGGCTCAGCTACTTAGGATCCCGCAAGCCATCTTGGACATGATCGCCGG
TGCCCACTGGGGAGTCCTAGCGGGCATAGCGTATTTCTCCATGGTGGGCAACTGGGCGAAGGTCCTAGTA
GTGCTGTTGCTGTTTGCCGGCGTCGACGCAGCCACCTACACCACCGGGGGGAGCGCTGCTGCTGCTACAG
ATAGATTCACCAAACTTTTCAATATGGGCGCCAAGCAGGATATCCAGCTGATCA

>1508_S54_L001_R1_001.fastq_269_1a_5
CCCCTACAACAGCGCTGGTAGTGGCTCAGCTACTTAGGATCCCGCAAGCCATCTTGGACATGATCGCCGG
TGCCCACTGGGGAGTCCTAGCGGGCATAGCGTATTTCTCCATGGTGGGCAACTGGGCGAAGGTCCTGGTA
GTGTTGTTGCTGTTTGCCGGCGTCGACGCAGCCACCTACACCACCGGGGGGAGCGCTGCTGCTGATACAA
ATAGATTCACCAAACTTTTCAATATGGGCGCCAAGCAGGATATCCAGCTGATCA

>1508_S54_L001_R1_001.fastq_270_1a_5
CCCCTACAACAGCGCTGGTAGTGGCTCAGCTACTTAGGGTCCCGCAAGCCATCCTGGACATGATCGCTGG
TACCCACTGGGGAGTCCTAGCGGGCATAGCGTATTTCTCCATGGTGGGCAACTGGGCGAAGGTCCTGGTA
GTGCTGTTGCTGTTTGCCGGCGTCGACGCAAACACCTACGTCACTGGGGGGGCAGCTGCTGCTAGCACGG
CAGCACTCGCCGGGTTTTTCAGTCCGGGCGCCAAGCAAAATGTCCAGCTGATCA

>1508_S54_L001_R1_001.fastq_271_1a_5
CCCCTACAACAGCGCTGGTAGTGGCTCAGCTACTTAGGATCCCGCAAGCCATCTTGGACATGATCGCCGG
TGCCCACTGGGGAGTCCTAGCGGGCATAGCGTATTTCTCCATGGTGGGCAACTGGGCGAAGGTCCTGGTA
GTGCTGTTGCTGTTTGCCGGCGTCGACGCAGCCACCTACACCACCGGGGGGAGCGCTGCTGCTGATACAA
ATAGATCCACCAAACTTTTCAATATGGGCGCCAAGCAGGATATCCAGCTGATCA

>1508_S54_L001_R1_001.fastq_272_1a_5
CCCCTACAACAGCGCTGGTAGTGGCTCAGCTACTTAGGATCCCGCAAGCCATCTTGGACATGATCGCCGG
TGCCCACTGGGGAGTCCTAGCGGGCATAGCGTATTTCTCCATGGTGGGCAACTGGGCGAGGGTCCTGGTA
GTGCTGTTGCTGTTTGCCGGCGTCGACGCAGCCACCTACACCACCGGGGGGAGCGCTGCTGCTGATACAA
ATAGATTCACCAAACTTTTCAATATGGGCGCCAAGCAGGATATCCAGCTGATCA

>1508_S54_L001_R1_001.fastq_273_1a_5
CCCCCACAACAGCGCTGGTAGTGGCTCAGCTACTTAGGATCCCGCAAGCCATCTTGGACATGATCGCCGG
TGCCCACTGGGGAGTCCTAGCGGGCATAGCGTATTTCTCCATGGTGGGCAACTGGGCGAAGGTCCTGGTA
GTGCTGTTGCTGTTTGCCGGCGTCGACGCAGCCACCTACACCACCGGGGGGAGCGCTGCTGCTGCTACAG
GTAGATTCACCAAACTTTTCAATATGGGCGCCAAGCAGGATATCCAGCTGATCA

>1508_S54_L001_R1_001.fastq_274_1a_5
CCCCTACAACAGCGCTGGTAGTGGCTCAGCTACTTAGGATCCCGCAAGCCATCTTGGACATGATCGCCGG
TGCCCACTGGGGAGTCCTAGCGGGCATAGCGTATTTCTCCATGGTGGGCAACTGGGCGAAGGTCCTGGTA
GTGCTGTTGCTGTTTGCCGGCGTCGACGCAGCCACCTACACCACCGGGGGGAGCGCTGCTGCTGATACAA
ATAGATTCACCAAACTTTTCAATATGGGCGCCAAGCAGGATACCCAGCTGATCA

>1508_S54_L001_R1_001.fastq_275_1a_5
CCCCTACAACAGCGCTGGTAGTGGCTCAGCTACTTAGGGTCCCGCAAGCCATCCTGGACATGATCGCTGG
TGCCCACTGGGGAGTCCTAGCGGGCATAGCGTATTTCTCCATGGTGGGCAACTGGGCGAAGGTCCTGGTA
GTGCTGTTGCTGTTTGCCGGCGTCGACGCAAACACCTACACCACCGGGGGGAGCGCTGCTGCTGATACAA
ATAGATTCACCAAACTTTTCAATATGGGCGCCAAGCAGGATATCCAGCTGATCA

>1508_S54_L001_R1_001.fastq_276_1a_5
CCCCTACAACAGCGCTGGTAGTGGCTCAGCTACTTAGGATCCCGCAAGCCATCTTGGACATGATCGCCGG
TGCCCACTGGGGAGTCCTAGCGGGCATAGCGTATTTTTCCATGGTGGGCAACTGGGCGAAGGTCCTGGTA
GTGCTGTTGCTGTTTGCCGGCGTCGACGCAGCCACCTACACCACCGGGGGGAGCGCTGCTGCTGATACAA
ATAGATTCACCAAACTTTTCAATATGGGCGCCAAGCAGGATATCCAGCTGATCA

>1508_S54_L001_R1_001.fastq_277_1a_5
CCCCTACAACAGCGCTGGTAGTGGCTCAGCTACTTAGGATCCCGCAAGCCATCTTGGACATGATCGCCGG
TGCCCACTGGGGAGTCCTAGCGGGCATAGCGTATTTCTCCATGGTGGGCAACTGGGCGAAGGTCCTGGTA
GTGCTGTTGCTGTTTGCCGGCGTTGACGCAGCCACCTACACCACCGGGGGGAGCGCTGCTGCTGCTACAG
GTAGATTCACCAAACTTTTCGATATGGGCGCCAAGCAGGATATCCAGCTGATCA

>1508_S54_L001_R1_001.fastq_278_1a_5
CCCCTACAACAGCGCTGGTAGTGGCTCAGCTACTTAGGATCCCGCAAGCCATCCTGGACATGATCGCCGG
TGCCCACTGGGGAGTCCTAGCGGGCATAGCGTGTTTCTCCATGGTGGGCAACTGGGCGAAGGTCCTGGTA
GTGCTGTTGCTGTTTGCCGGCGTCGACGCAGCCACCTACACCACCGGGGGGAGCGCTGCTGCTGATACAA
ATAGATTCACCAAACTTTTCAATATGGGCGCCAAGCAGGATATCCAGCTGATCA

>1508_S54_L001_R1_001.fastq_279_1a_5
CCCCTACAACAGCGCTGGTAGTGGCTCAGCTACTTAGGATCCCGCAAGCCATCTTGGACATGATCGCCGG
TGCCCACTGGGGAGTCCTAGCGGGCATAGTGTATTTCTCCATGGTGGGCAACTGGGCGAAGGTCCTGGTA
GTGCTGTTGCTGTTTGCCGGCGTCGACGCAGCCACCTACACCACCGGGGGGAGCGCTGCTGCTGATACAA
ATAGATTCACCAAACTTTTCAATATGGGCGCCAAGCAGGATATCCAGCTGATCA

>1508_S54_L001_R1_001.fastq_280_1a_5
CCCCTACAACAGCGCTGGTAGTGGCTCAGCTACTTAGGATCCCGCAAGCCATCTTGGACATGATCGCCGG
TGCCCACTGGGGAGTCCTAGCGGGCATAGCGTATTTCTCCATGGTGGGCAACTGGGCGAAGGTCCTGGTA
GTGCTGTTGCTGTTTGCCGGCGTCGATGCAGCCACCTACACCACCGGGGGGAGCGCTGCTGCTGCTACAG
ATAGATTCACCAAAATTTTCAGTGTGGGCGCCAAGCAAGATATCCAGCTGATCA

>1508_S54_L001_R1_001.fastq_281_1a_5
CCCCTACAACAGCGCTGGTAGTGGCTCAGCTACTTAGGATCCCGCAAGCCATCTTGGACATGATCGCCGG
TGCCCACTGGGGAGTCCTAGCGGGCATAGCGTATTTCTCCATGGTGGGCAACTGGGCGAAGGTCCTGGTA
GTGCTGTTGCTGTTTGCCGGCGTTGACGCAGCCACCTACACCACCGGGGGGAGCGCTGCTGCTGCTACAG
ATAGATTCACCAAACTTTTCAATGTGGGCGCCAAGCAGGATATCCAGCTGATCA

>1508_S54_L001_R1_001.fastq_282_1a_5
CCCCTACAACAGCGCTGGTAGTGGCTCAGCTACTTAGGATCCCGCAAGCCATCTTGGACATGATCACCGG
TGCCCACTGGGGAGTCCTAGCGGGCATAGCGTATTTCTCCATGGTGGGCAACTGGGCGAAGGTCCTGGTA
GTGCTGTTGCTGTTTGCCGGCGTCGACGCAGCCACCTACACCACCGGGGGGAGCGCTGCTGCTGCTACAG
GTAGATTCACCAAACTTTTCAATGTGGGCGCCAAGCAGGATATCCAGCTGATCA

>1508_S54_L001_R1_001.fastq_283_1a_5
CCCCTACAACAGCGCTGGTAGTGGCTCAGCTACTTAGGATCCCGCAAGCCATCTTGGACATGATCGCCGG
TGCCCACTGGGGAGTCCTAGCGGGCATAGCGTATTTCTCCATGGTGGGCAACTGGGCGAAGGTCCTGGTA
GTGCTGTTGCTGTCTGCCGGCGTCGACGCAGCCACCTACACCACCGGGGGGAGCGCTGCTGCTGATACAA
ATAGATTCACCAAACTTTTCAATATGGGCGCCAAGCAGGATATCCAGCTGATCA

>1508_S54_L001_R1_001.fastq_284_1a_5
CCCCTACAACAGCGCTGGTAGTGGCTCAGCTACTTAGGATCCCGCAAGCCATCTTGGACATGATCGCCGG
TGCCCACTGGGGAGTCCCAGCGGGCATAGCGTATTTCTCCATGGTGGGCAACTGGGCGAAGGTCCTGGTA
GTGCTGTTGCTGTTTGCCGGCGTCGACGCAGCCACCTACACCACCGGGGGGAGCGCTGCTGCTGATACAA
ATAGATTCACCAAACTTTTCAATATGGGCGCCAAGCAGGATATCCAGCTGATCA

>1508_S54_L001_R1_001.fastq_285_1a_5
CCCCTACAACAGCGCTGGTAGTGGCTCAGCTACTTAGGGTCCCGCAAGCCATCTTGGACATGATCGCCGG
TGCCCACTGGGGAGTCCTAGCGGGCATAGCGTATTTCTCCATGGTGGGCAACTGGGCGAAGGTCCTGGTA
GTGCTGTTGCTGTTTGCCGGCGTCGACGCAGCCACCTACACCACCGGGGGGAGCGCTGCTGCTGCTACAG
GTAGATTCACCAAACTTTTCAATGTGGGCGCCAAGCAGGATATCCAGCTGATCA

>1508_S54_L001_R1_001.fastq_286_1a_5
CCCCTACAACAGCGCTGGTAGTGGCTCAGCTACTTAGGATCCCGCAAGCCATCTTGGACATGATCGCCGG
TGCCCACTGGGGAGTCCTAGCGGGCATAGCGTATTTCTCCATGGTGGGCAACTGGGCGAAGGTCCTGGTA
GTGCTGTTGCTGTTTGCCGGCGTCGACGCAGCCACCTACACCACCGGGGGGAGCGCCGCTGCTGCTACAG
ATAGATTCACCAAAATTTTCAGTGTGGGCGCCAAGCAAGATATCCAGCTGATCA

>1508_S54_L001_R1_001.fastq_287_1a_5
CCCCTACAACAGCGCTGGTAGTGGCTCAGCTACTTAGGATCCCGCAAGCCATCTTGGACATGATCGCCGG
TGCCCACTGGGGAGTCCTAGCGGGCATAGCGTATTTCTCCATGGTGGGCAACTGGGCGAAGGTCCTGGTA
GTGCTGTTGCTGTTTGCCGGCGTCGACGCAGCCACCTACACCACCGGGGGGAGCGCTGCTGCTGATACAA
ATAGATTCACCAAACCTTTCAATATGGGCGCCAAGCAGGATATCCAGCTGATCA

>1508_S54_L001_R1_001.fastq_288_1a_5
CCCCTACAACAACGCTGGTAGTGGCTCAGCTACTTAGGATCCCGCAAGCCATCTTGGACATGATCGCCGG
TGCCCACTGGGGAGTCCTAGCGGGCATAGCGTATTTCTCCATGGTGGGCAACTGGGCGAAGGTCCTGGTA
GTGCTGCTGCTGTTTGCCGGCGTCGACGCAGCCACCTACACCACCGGGGGGAGCGCTGCTGCTGCTACAG
GTAGATTCACCAAACTTTTTAATGTGGGCGCCAAGCAGGATATCCAGCTGATCA

>1508_S54_L001_R1_001.fastq_289_1a_5
CCCCTACAACAGCGCTGGTAGTGGCTCAGCTACTTAGGATCCCACAAGCCATCTTGGACATGATCGCCGG
TGCCCATTGGGGAGTCCTAGCGGGCATAGCGTATTTCTCCATGGTGGGCAACTGGGCGAAGGTCCTGGTA
GTGCTGTTGCTGTTTGCCGGCGTCGACGCAGCCACCTACACCACCGGGGGGAGCGCTGCTGCTGATACAA
ATAGATTCACCAAACTTTTCAATATGGGCGCCAAGCAGGATATCCAGCTGATCA

>1508_S54_L001_R1_001.fastq_290_1a_5
CCCCTACAACAGCGCTGGTAGTGGCTCAGCTACTTAGGATCCCGCAAGCCATCTTGGACATGATCGCCGG
TGCCCACTGGGGAGTCCTAGCGGGCATAGCGTATTTCTCCATGGTGGGCAACTGGGCGAAGGTCCTGGTA
GTGCTGTTGCTGTTTGCCGGCGTCGACGCAAACACCTACGTCACTGGGGGGGCAGCTGCTGCTAGCACGG
CAGCACTCACCGGGGTTTTCAGTCCGGGCGCCAAGCAAAATGTCCAGCTGATCA

>1508_S54_L001_R1_001.fastq_291_1a_5
CCCCTACAACAGCGCTGGTAGTGGCTCAGCTACTTAGGGTCCCGCAAGCCATCCTGGACATGATCGCTGG
TGCCCACTGGGGAGTCCTAGCGGGCATAGCGTATTTCTCCATGGTGGGCAACTGGGCGAAGGTCCTGGTA
GTGCTGTTGCTGTTTGCCGGCGTCGACGCAAACACCTACGTCACTGGGGGGGCAGCTGCTGCTAGCACGG
CAGCACTCGCCGGGTTTTTCAGTCCGGGCGCCAAGCAGGATATCCAGCTGATCA

>1508_S54_L001_R1_001.fastq_292_1a_5
CCCCTACAACAGCGCTGGTAGTGGCTCAGCTACTTAGGATCCCGCAAGCCATCTTGGACATGATCGCCGG
TGCCCACTGGGGAGTCCTAGCGGGCATAGCGTATTTCTCCACGGTGGGCAACTGGGCGAAGGTCCTGGTA
GTGCTGTTGCTGTTTGCCGGCGTCGACGCAGCCACCTACACCACCGGGGGGAGCGCTGCTGCTGATACAA
ATAGATTCACCAAACTTTTCAATATGGGCGCCAAGCAGGATATCCAGCTGATCA

>1508_S54_L001_R1_001.fastq_293_1a_5
CCCCTACAACAGCGCTGGTAGTGGCTCAGCTACTTAGGATCCCGCAAGCCATCTTGGACATGATCGCCGG
TGCCCACTGGGGAGTCCTAGCGGGCATAGCGTATTTCTCCATGGTGGGCAACTGGGCGAAGGTCCTGGTA
GTGCTGTTGCTGTTTGCCGGCGTCGACGCAGCCACCTACACCACCGGGGGGAGCGCTGCCGCTGATACAA
ATAGATTCACCAAACTTTTCAATATGGGCGCCAAGCAGGATATCCAGCTGATCA

>1508_S54_L001_R1_001.fastq_294_1a_5
CCCCTACAACAGCGCTGGTAGTGGCTCAGCTACTTAGGATCCCGCAAGCCATCTTGGACATGATCGCCGG
TGCCCACTGGGGAGTCCTAGCGGGCATAGCGTATTTCTCCATGGCGGGCAACTGGGCGAAGGTCCTGGTA
GCGCTGTTGCTGTTTGCCGGCGTTGACGCAGCCACCTACACCACCGGGGGGAGCGCTGCTGCTGCTACAG
GTAGATTCACCAAACTTTTCAATATGGGCGCCAAGCAGGATATCCAGCTGATCA

>1508_S54_L001_R1_001.fastq_295_1a_5
CCCCTACAACAGCGCTGGTAGTGGCTCAGCTACTTAGGGTCCCGCAAGCCATCCTGGACATGATCGCTGG
TGCCCACTGGGGAGTCCTAGCGGGCATAGCGTATTTCTCCATGGTGGGCAACTGGGCGAAGGTCCTGGTA
GTGCTGTTGCTGTTTGCCGGCGTCGACGCAGACACCTACGTCACTGGGGGGGCAGCTGCTGCTAGCACGG
CAGCATTCACCGGGGTTTTCAGTCCGGGCGCCAAGCAAAATGTCCAGCTGATCA

>1508_S54_L001_R1_001.fastq_296_1a_5
CCCCTACAACAGCGCTGGTAGTGGCTCAGCTACTTAGGATCCCGCAAGCCATCTTGGACATGATCGCCGG
TGCCCACTGGGGAGTCCTAGCGGGCATAGCGTATTTCTCCATGGTGGGCAACTGGGCGAAGGTCCTGGTA
GTGCTGTTGCTGTTTGCCGGCGTCGACGCAAACACCTACGTCACTGGGGGAGCAGCTGCTGCTAGCACGG
CAGCATTCACCGGGGTTTTCAGTCCGGGCGCCAAGCAAAATGTCCAGCTGATCA

>1508_S54_L001_R1_001.fastq_297_1a_5
CCCCTACAACAGCGCTGGTAGTGGCTCAGCTACTTAGGATCCCGCAAGCCATCTTGGACATGATCGCCGG
TGCCCACTGGGGAGTCCTAGCGGGCATAGCGTATTTCTCCATGGTGGGCAACTGGGCGAAGGTCCTGGTA
GTGCTGTTGCTGTTTGCCGGCGTCGACGCAGAGACCTACGTCACTGGGGGGGCAGCTGCTGCTAGCACGG
CAGCATTCGCCGGGTTTTTCAGTCCGGGCGCCAAGCAAAATGTCCAGCTGATTA

>1508_S54_L001_R1_001.fastq_298_1a_5
CCCCTACAACAGCGCTGGTAGTGGCTCAGCTACTTAGGATCCCGCAAGCCATCTTGGACATGATCGCCGG
TGCCCACTGGGGAGTCCTAGCGGGCATAGCGTATTTCTCCATGGTGGGCAACTGGGCGAAGGTCCTGGTA
GTGCTGTTGCTGTTTGCCGGCGTCGACGCAGCCACCTACACCACCGGGGGGAGCGCCGCTGCTGCTACAG
GTAGATTCACCAAACTTTTCAATATGGGCGCCAAGCAGGATATCCAGCTGATCA

>1508_S54_L001_R1_001.fastq_299_1a_5
CCCCTACAACAGCGCTGGTAGTGGCTCAGCTACTTAGGATCCCGCAAGCCATCTTGGACATGATCGCCGG
TGCCCACTGGGGAGTCCTAGCGGGCATAGCGTATTTCTCCATGGTGGGCAACTGGGCGAAGGTCCTGGTA
GTGCTGTTGCTGTTTGCCGGCGTCGACGCAGCCACCTACACCACCGGGGGGAGTGCTGCTGCTGATACAA
ATAGATTCACCAAACTTTTCAATATGGGCGCCAAGCAGGATATCCAGCTGATCA

>1508_S54_L001_R1_001.fastq_300_1a_5
CCCCTACAACAGCGCTGGTAGTGGCTCAGCTACCTAGGATCCCGCAAGCCATCTTGGACATGATCGCCGG
TGCCCACTGGGGAGTCCTAGCGGGCATAGCGTATTTCTCCATGGTGGGCAACTGGGCGAAGGTCCTGGTA
GTGCTGTTGCTGTTTGCCGGCGTCGACGCAGCCACCTACACCACCGGGGGGAGCGCTGCTGCTGCTACAG
GTAGATTCACCAAACTTTTCAATATGGGCGCCAAGCAGGATATCCAGCTGATCA

>1508_S54_L001_R1_001.fastq_301_1a_5
CCCCTACAACAGCGCTGGTAGTGGCTCAGCTACTTAGGATCCCGCAAGCCATCTTGGACATGATCGCCGG
TGCCCACTGGGGAGTCCTAGCGGGCATAGCGTATTTCTCCATGGTGGGCAACTGGGCGAAGGTCCTGGTA
GTGCTGTTGCTGTTTGCCGGCGTCGACGCAGACACCCACGTCACTGGGGGGGCAGCTGCCGCTAGCACGG
CAGCATTCGCCGGGTTTTTCAGTCAGGGCGCCAAGCAGAATGTCCAGCTGATCA

>1508_S54_L001_R1_001.fastq_302_1a_5
CCCCTACAACAGCGCTGGTAGTGGCTCAGCTACTTAGGATCCCGCAAGCCATCTTGGACATGATCGCCGG
TGCCCACTGGGGAGTCCTAGCGGGCATAGCGTATTTCTCCATGGTGGGCAACTGGGCGAAGGTCCTGGTA
GTGCTGTTGCTGTTTGCTGGCGTCGACGCAAACACCTACGTCACTGGGGGGGCAGCTGCTGCTAGCACGG
CAGCATTCACCGGGGTTTTCAGTCCGGGCGCCAAGCAAAATGTCCAGCTGATCA

>1508_S54_L001_R1_001.fastq_303_1a_5
CCCCTACAACAGCGCTGGTAGTGGCTCAGCTACTTAGGATCCCGCAAGCCATCCTGGACATGATCGCTGG
TGCCCACTGGGGAGTCCTAGCGGGCATAGCGTATTTCTCCATGGTGGGCAACTGGGCGAAGGTCCTGGTA
GTGCTGTTGCTGTTTGCCGGCGTCGACGCAAACACCTACGTCACTGGGGGGGCAGCTGCTGCTAGCACGG
CAGCATTCGCCGGGTTTTTCAGTCCGGGCGCCAAGCAAAATGTCCAGCTGATCA

>1508_S54_L001_R1_001.fastq_304_1a_5
CCCCTACAACAGCGCTGGTAGTGGCTCAGCTACTTAGGATCCCGCAAGCCATCTTGGACATGATCGCCGG
TGCCCACTGGGGAGTCCTAGCGGGCATAGCGTATTTCTCCATGGTGGGCAACTGGGCGAAGGTCCTGGTA
GTGCTGTTGCTGTTTGCCGGCGTCGACGCAGCCACCTACACCACCGGGGGGAGCGCTGCTGCTGGTACAA
ATAGATTCACCAAACTTTTCAATATGGGCGCCAAGCAGGATATCCAGCTGATCA

>1508_S54_L001_R1_001.fastq_305_1a_5
CCCCTACAACAGCGCTGGTAGTGGCTCAGCTACTTAGGGTCCCGCAAGCCATCCTGGACATGATCGCTGG
TGCCCACTGGGGAGTCCTAGCGGGCATAGCGTATTTCTCCATGGTGGGCAACTGGGCGAAGGTCCTGGTA
GTGCTGTTGCTGTTTGCCGGCGTCGACGCAAATACCTACGTCACTGGGGGGGCAGCTGCTGCTAGCACGG
CAGCATTCACCGGGGTTTTCAGTCCGGGCGCCAAGCAAAATGTCCAGCTGATCA

>1508_S54_L001_R1_001.fastq_306_1a_5
CCCCTACAACAGCGCTGGTAGTGGCTCAGCTACTTAGGATCCCGCAAGCCATCTTGGACATGATCGCCGG
TGCCCACTGGGGAGTCCTAGCGGGCATAGCGTATTTCTCCATGGTGGGCAACTGGGCGAAGGTCCTGGTA
GTGTTGTTGCTGTTTGCCGGCGTCGACGCAGCCACCTACACCACCGGGGGGAGCGCTGCTGCTGCTACAG
GTAGATTCACCAAACTTTTCAATATGGGCGCCAAGCAGGATATCCAGCTGATCA

>1508_S54_L001_R1_001.fastq_307_1a_5
CCCCTACAACAGCGCTGGTAGTGGCTCAGCTACTTAGGATCCCGCAAGCCATCTTGGACATGATCGCCGG
TGCCCACTGGGGAGTCCTAGCGGGCATAGCGTATTTCTCCATGGTGGGCAACTGGGCGAAGGTCCTGGTA
GTGCTGTTGCTGTTTGCCGGCGTTGACGCAGCCACCTACACCACCGGGGGGAGCGCTGCTGCTGCTACAG
GTAGATTCACCAAACTTTTCAATATGGGCGCCAAGCAGGATATTCAGCTGATCA

>1508_S54_L001_R1_001.fastq_308_1a_5
CCCCTACAGCAGCGCTGGTAGTGGCTCAGCTACTTAGGATCCCGCAAGCCATCTTGGACATGATCGCCGG
TGCCCACTGGGGAGTCCTAGCGGGCATAGCGTATTTCTCCATGGTGGGCAACTGGGCGAAGGTCCTGGTA
GTGCTGTTGCTGTTTGCCGGCGTCGACGCAAACACCTACGTCACTGGGGGGGCAGCTGCTGCTAGCACGG
CAGCACTCGCCGGGTTTTTCAGTCCGGGCGCCAAGCAAAATGTCCAGCTGATCA

>1508_S54_L001_R1_001.fastq_309_1a_5
CCCCTACAACAGCGCTGGTAGTGGCTCAGCTACTTAGGATCCCGCAAGCCATCTTGGACATGATCGCCGG
TGCCCACTGGGGAGTCCTAGCGGGCATAGCGTATTTCTCCATGGTGGGCAACTGGGCGAAGGTCCTGGTA
GTGCTGTTGCTGTTTGCCGGCGTCGACGCAGCCACCTACACCACCGGGGGGAGCGCTGCTGCTGATACAA
ATAGATTCACCAACCTTTTCAATATGGGCGCCAAGCAGGATATCCAGCTGATCA

>1508_S54_L001_R1_001.fastq_310_1a_5
CCCCTACAACAGCGCTGGTAGTGGCTCAGCTACTTAGGGTCCCGCAAGCCATCCTGGACATGATCGCTGG
TGCCCACTGGGGAGTCCTAGCAGGCATAGCGTATTTCTCCATGGTGGGCAACTGGGCGAAGGTCCTGGTA
GTGCTGTTGCTGTTTGCCGGCGTCGACGCAAACACCTACGTCACTGGGGGGGCAGCTGCTGCTAGCACGG
CAGCATTCACCGGGGTTTTCAGTCCGGGCGCCAAGCAAAATGTCCAGCTGATCA

>1508_S54_L001_R1_001.fastq_311_1a_5
CCCCTACAACAGCGCTGGTAGTGGCTCAGCTACTTAGGGTCCCGCAAGCCATCCTGGACATGATCGCTGG
TGCCCACTGGGGAGTCCTAGCGGGCATAGCGTATTTCTCCATGGTGGGCAACTGGGCGAAGGTCCTGGTA
GTGCTGTTGCTGTTTGCCGGCGTCGACGCAAACACCTACGTCACTGGGGGGGCAGCTGCTGCTAGCACGG
CAGCATTCACCGGGCTTTTCAGGCCGGGCGCCAAGCAAAATGTCCAGCTGATCA

>1508_S54_L001_R1_001.fastq_312_1a_5
CCCCTACAACAGCGCTGGTAGTGGCTCAGCTACTTAGGATCCCGCAAGCCATCTTGGACATGATCGCCGG
TGCCCACTGGGGAGTCCTAGCGGGCATAGCGTATTTCTCCATGGTGGGCAACTGGGCGAAGGTCCTGGTA
GTGCTGTTGCTGTTTGCCGGCGTCGACGCAGCCACCTACACCACCGGGGGGAGCGCTGCCGCTGCTACAG
GTAGATTCACCAAACTTTTCAATGTGGGCGCCAAGCAGGATATCCAGCTGATCA

>1508_S54_L001_R1_001.fastq_313_1a_5
CCCCTACAACAGCGCTGGTAGTGGCTCAGCTACTTAGGATCCCGCAAGCCATCTTGGACATGATCGCCGG
TGCCCACTGGGGAGTCCTAGCGGGCATAGCGTATTTCTCCATGGTGGGCAACTGGGCGAAGGTCCTGGTA
GTGCTGTTGCTGTTTGCCGGCGTTGACGCAGCCACCTACACCACCGGGGGGAGCGCTGCTGCTGCTACAG
ATAGATTCACCAAACTTTTCAATATGGGCGCCAAGCAGGACATCCAGCTGATCA

>1508_S54_L001_R1_001.fastq_314_1a_5
CCCCTACAACAGCGCTGGTAGTGGCTCAGCTACTTAGGATCCCGCAAGCCATCTTGGACATGATCGCCGG
TGCCCACTGGGGAGTCCTAGCGGGCATAGCGTATTTCTCCATGGTGGGCAACTGGGCGAAGGTCCTGGTA
GTGCTGTTGCTGTTTGCCGGCGTCGACGCAGCCACCTACACCACCGGGGGGAGCGCTGCTGCTGCTACAG
GCAGATTCACCAAACTTTTCAATGTGGGCGCCAAGCAGGATATCCAGCTGATCA

>1508_S54_L001_R1_001.fastq_315_1a_5
CCCCTACAACAGCGCTGGTAGTGGCTCAGCTACTTAGGATCCCGCAAGCCATCTTGGACATGATCGCCGG
TGCCCACTGGGGAGTCCTAGCGGGCATAGCGTATTTCTCCATGGCGGGCAACTGGGCGAAGGTCCTAGTA
GTGCTGTTGCTGTTTGCCGGCGTCGACGCAGCCACCTACACCACCGGGGGGAGCGCTGCTGCTGCTACGG
GTAGATTCACCAAACTTTTCAATGTGGGCGCCAAGCAGGATATCCAGCTGATCA

>1508_S54_L001_R1_001.fastq_316_1a_5
CCCCTACAACAGCGCTGGTAGTGGCTCAGCTACTTAGGATCCCGCAAGCCATCTTGGACATGATCGCCGG
TGCCCACTGGGGAGTCCTAGCGGGCATAGCGTATTTCTCCATGGCGGGCAACTGGGCGAAGGTCCTGGTA
GTGCTGTTGCTGTTTGCCGGCGTCGACGCAGCCACCTACACCACCGGGGGGAGCGCTGCTGCTGCTACAG
GTAGGTTCACCAAACTTTTCAATATGGGCGCCAAGCAGGATATCCAGCTGATCA

>1508_S54_L001_R1_001.fastq_317_1a_5
CCCCTACAACAGCGCTGGTAGTGGCTCAGCTACTTAGGGTCCCGCAAGCCATCCTGGACATGATCGCTGG
TGCCCACTGGGGAGTCCTAGCGGGCATAGCGTATTTCTCCATGGTGGGCAACTGGGCGAAGGTCCTGGTA
GTGCTGTTGCTGTTTGCCGGCGTCGATGCAGCCACCTACACCACCGGGGGGAGCGCTGCTGCTGCTACAG
GTAGATTCACCAAACTTTTCAATATGGGCGCCAAGCAGGATATCCAGCTGATCA

>1508_S54_L001_R1_001.fastq_318_1a_5
CCCCTACAACAGCGCTGGTAGTGGCTCAGCTACTTAGGATCCCGCAAGCCATCTTGGACATGATCGCCGG
TGCCCACTGGGGAGTCCTAGCGGGCATAGCGTATTTCTCCATGGTGGGCAACTGGGCGAAGGTCCTGGTA
GTGCTGTTGCTGTTTGCCGGCGTCGACGCAGCCACCTACACCACCGGGGGGAGCGCTGCTGCTGCTACAG
ATAGATTCACCAAAATTTTCAATGTGGGCGCCAAGCAGGATATCCAGCTGATCA

>1508_S54_L001_R1_001.fastq_319_1a_5
CCCCTACAACAGCGCTGGTAGTGGCTCAGCTACTTAGGGCCCCGCAAGCCATCCTGGACATGATCGCTGG
TGCCCACTGGGGAGTCCTAGCGGGCATAGCGTATTTCTCCATGGTGGGCAACTGGGCGAAGGTCCTGGTA
GTGCTGTTGCTGTTTGCCGGCGTCGACGCAAACACCTACGTCACTGGGGGGGCAGCTGCTGCTAGCACGG
CAGCATTCACCGGGGTTTTCAGTCCGGGCGCCAAGCAAAATGTCCAGCTGATCA

>1508_S54_L001_R1_001.fastq_320_1a_5
CCCCTACAACAGCGCTGGTAGTGGCTCAGCTACTTAGGGTCCCGCAAGCCATCCTGGACATGATCGCTGG
TGCCCACTGGGGAGTCCTAGCGGGCATAGCGTATTTCTCCATGGTGGGCAACTGGGCGAAGGTCCTGGTA
GTGCTGTTGCTGTTTGCCGGCGTTGACGCAGCCACCTACACCACCGGGGGGAGCGCTGCTGCTGCTACAG
ATAGATTCACCAAACTTTTCAATATGGGCGCCAAGCAGGATATCCAGCTGATCA

>1508_S54_L001_R1_001.fastq_321_1a_5
CCCCTACAACAGCGCTGGTAGTGGCTCAGCTACTTAGGATCCCGCAAGCCATCTTGGACATGATCGCCGG
TGCCCACTGGGGAGTCCTAGCGGGCATAGCGTATTTCTCCATGGTGGGCAACTGGGCGAAGGTCCTGGTA
GTGCTGTTGCTGCTTGCCGGCGTCGACGCAGCCACCTACACCACCGGGGGGAGCGCTGCTGCTGCTACAG
GTAGATTCACCAAACTTTTCAATATGGGCGCCAAGCAGGATATCCAGCTGATCA
