# Supplementary material for: HCV transmission in high-risk communities in Bulgaria
Source: PLoS One. 2019 Mar 5;14(3):e0212350. doi: 10.1371/journal.pone.0212350 (PMC6400337; doi:10.1371/journal.pone.0212350)
Supplement: S1 File — (ZIP) [file pone.0212350.s002.zip › 1511_S33_L001_R1_001.fastq_1a_freq5.fas]

>1511_S33_L001_R1_001.fastq_1_1a_2107
CCCCTACAACAGCGCTGGTAGTGGCTCAGCTACTTAGGGTCCCGCAAGCCATCTTGGACATGATCGCTGG
TGCCCACTGGGGAGTCCTAGCGGGCATAGCGTATTTCTCCATGGTGGGCAACTGGGCGAAGGTCCTGGTA
GTGCTGTTGCTGTTTGCCGGCGTCGACGCACACACCCTCGTCACCGGGGGGACCGCTGCTGCTACTACGG
CTGGACTCGCCGGGATTTTCAGTCCGGGCGCCAAGCAGGATATCCAGCTGATCA

>1511_S33_L001_R1_001.fastq_2_1a_1558
CCCCTACAGCAGCGCTGGTAGTGGCTCAGCTACTTAGGGTCCCGCAAGCCATCTTGGACATGATCGCTGG
TGCCCACTGGGGAGTCCTAGCGGGCATAGCGTATTTCTCCATGGTGGGCAACTGGGCGAAGGTCCTGGTA
GTGCTGTTGCTGTTTGCCGGCGTCGACGCACACACCCTCGTCACCGGGGGGACCGCTGCTGCTACTACGG
CTGGACTCGCCGGGATTTTCAGTCCGGGCGCCAAGCAGGATATCCAGCTGATCA

>1511_S33_L001_R1_001.fastq_3_1a_501
CCCCTACAACAGCGCTGGTAGTGGCTCAGCTACTTAGGGTCCCGCAAGCCATCTTGGACATGATCGCTGG
TGCCCACTGGGGAGTCCTAGCGGGCATAGCGTATTTCTCCATGGTGGGCAACTGGGCGAAGGTCCTGGTA
GTGCTGTTGCTGTTTGCCGGCGTCGACGCACACACCCTCGTCACCGGGGGGACCGCTGCTGCTACTACGG
CTGGACTCGCCGGGATGTTCAGTCCGGGCGCCAAGCAGGATATCCAGCTGATCA

>1511_S33_L001_R1_001.fastq_4_1a_269
CCCCTACAATAGCGCTGGTAGTGGCTCAGCTACTTAGGGTCCCGCAAGCCATCTTGGACATGATCGCTGG
TGCCCACTGGGGAGTCCTAGCGGGCATAGCGTATTTCTCCATGGTGGGCAACTGGGCGAAGGTCCTGGTA
GTGCTGTTGCTGTTTGCCGGCGTCGACGCACACACCCTCGTCACCGGGGGGACCGCTGCTGCTACTACGG
CTGGACTCGCCGGGATTTTCAGTCCGGGCGCCAAGCAGGATATCCAGCTGATCA

>1511_S33_L001_R1_001.fastq_5_1a_176
CCCCTACAGCAGCGCTGGTAGTGGCTCAGCTACTTAGGGTCCCGCAAGCCATCTTGGACATGATCGCTGG
TGCCCACTGGGGAGTCCTAGCGGGCATAGCGTATTTCTCCATGGTGGGCAACTGGGCGAAGGTCCTGGTA
GTGCTGTTGCTGTTTGCCGGCGTCGACGCACACACCCTCGTCACCGGGGGGACCGCTGCTGCTACTACGG
CTGGACTCGCCGGGATGTTCAGTCCGGGCGCCAAGCAGGATATCCAGCTGATCA

>1511_S33_L001_R1_001.fastq_6_1a_97
CCCCTACAACAGCGCTGGTAGTGGCTCAGCTACTTAGGGTCCCGCAAGCCATCTTGGACATGGTCGCTGG
TGCCCACTGGGGAGTCCTAGCGGGCATAGCGTACTTCTCCATGGTGGGCAACTGGGCGAAGGTCCTGGTA
GTGCTGTTGCTGTTTGCCGGCGTCGACGCACACACCCTCGTCACCGGGGGGACCGCTGCTGCTACTACGG
CTGGAATCGCCGGGATTTTCAGTCCGGGCGCCAAGCAGGATGTCCAGCTGATCA

>1511_S33_L001_R1_001.fastq_7_1a_60
CCCCTACAACAGCGCTGGTAGTGGCTCAGCTACTTAGGGTCCCGCAAGCCATCTTGGACATGATCGCTGG
TGCCCACTGGGGAGTCCTAGCGGGCATAGCGTATTTCTCCATGGTGGGCAACTGGGCGAAGGTCCTGGTA
GTGCTGTTGCTGTTTGCCGGCGTCGACGCACACACCCTCGTCACCGGGGGGACCGCTGCTGCTACTACGG
CTGGACTCGCCGGGATTTTCAGTCCGGGCGCCAAGCAGGATATCCAGCTGATTA

>1511_S33_L001_R1_001.fastq_8_1a_58
CCCCTACAACAGCGCTGGTAGTGGCTCAACTACTTAGGGTCCCGCAAGCCATCTTGGACATGATCGCTGG
TGCCCACTGGGGAGTCCTAGCGGGCATAGCGTATTTCTCCATGGTGGGCAACTGGGCGAAGGTCCTGGTA
GTGCTGTTGCTGTTTGCCGGCGTCGACGCACACACCCTCGTCACCGGGGGGACCGCTGCTGCTACTACGG
CTGGACTCGCCGGGATTTTCAGTCCGGGCGCCAAGCAGGATATCCAGCTGATCA

>1511_S33_L001_R1_001.fastq_9_1a_57
CCCCTACAACAGCGCTGGTAGTGGCTCAGCTACTTAGGGTCCCGCAAGCCATCTTGGACATGGTCGCTGG
TGCCCACTGGGGAGTCCTAGCGGGCATAGCGTATTTCTCCATGGTGGGCAACTGGGCGAAGGTCCTGGTA
GTGCTGTTGCTGTTTGCCGGCGTCGACGCACACACCCTCGTCACCGGGGGGACCGCTGCTGCTACTACGG
CTGGACTCGCCGGGATTTTCAGTCCGGGCGCCAAGCAGGATATCCAGCTGATCA

>1511_S33_L001_R1_001.fastq_10_1a_51
CCCCTACAGCAGCGCTGGTAGTGGCTCAGCTACTTAGGGTCCCGCAAGCCATCTTGGACATGATCGCTGG
TGCCCACTGGGGAGTCCTAGCGGGCATAGCGTATTTCTCCATGGTGGGCAACTGGGCGAAGGTCCTGGTA
GTGCTGTTGCTGTTTGCCGGCGTCGACGCACACACCCTCGTCACCGGGGGGACCGCTGCTGCTACTACGG
CTGGACTCGCCGGGATTTTCAGTCCGGGCGCCAAGCAGGATATCCAGCTGATTA

>1511_S33_L001_R1_001.fastq_11_1a_50
CCCCTACAACATCGCTGGTAGTGGCTCATCTACTTAGGGTCCCGCAAGCCATCTTGGACATGATCGCTGG
TGCCCACTGGGGAGTCCTAGCGGGCATAGCGTATTTCTCCATGGTGGGCAACTGGGCGAAGGTCCTGGTA
GTGCTGTTGCTGTTTGCCGGCGTCGACGCACACACCCTCGTCACCGGGGGGACCGCTGCTGCTACTACGG
CTGGACTCGCCGGGATTTTCAGTCCGGGCGCCAAGCAGGATATCCAGCTGATCA

>1511_S33_L001_R1_001.fastq_12_1a_50
CCCCTACAACAGCGCTGGTAGTGGCTCAGCTACTTAGGGTCCCGCAAGCCATCTTGGACATGATCGCTGG
TGCCCACTGGGGAGTCCTAGCGGGCATAGCGTATTTCTCCATGGTGGGCAACTGGGCGAAAGTCCTGGTA
GTGCTGTTGCTGTTTGCCGGCGTCGACGCACACACCTTCGTCACCGGGGGGACCGCTGCTGCTACTACGG
CTGGACTCGCCGGGATTTTCAGTCCGGGCGCCAAGCAGGATATCCAGCTGATCA

>1511_S33_L001_R1_001.fastq_13_1a_49
CCCCTACAACAGCGCTGGTAGTGGCTCAGCTACTTAGGGTCCCGCAAGCCATCTTGGACATGATCGCTGG
TGCCCACTGGGGAGTCCTAGCGGGCATAGCGTATTTCTCCATGGTGGGCAACTGGGCGAAGGTCCTGGTA
GTGCTGTTGCTGTTTGCCGGCGTCGACGCACACACCCTCGTCACCGGGGGGACCGCTGCTGCTACTACGG
CTGGACTCGCCGGGATTTTCAGTCCAGGCGCCAAGCAGGATATCCAGCTGATCA

>1511_S33_L001_R1_001.fastq_14_1a_41
CCCCTACAGCAGCGCTGGTAGTGGCTCAGCTACTTAGGGTCCCGCAAGCCATCTTGGACATGATCGCTGG
TGCCCACTGGGGAGTCCTAGCGGGCATAGCGTATTTCTCCATGGTGGGCAACTGGGCGAAGGTCCTGGTA
GTGCTGTTGCTGTTTGCCGGCGTCGACGCACACACCCTCGTCACCGGGGGGACCGCTGCTGCTACTACGG
CTGGACTCGCCGGGATTTTCAGTCCAGGCGCCAAGCAGGATATCCAGCTGATCA

>1511_S33_L001_R1_001.fastq_15_1a_40
CCCCTACAACAGCGCTGGTAGTGGCTCAGCTACTTAGGGTCCCGCAAGCCATCTTGGACATGATCGCTGG
TGCCCACTGGGGAGTCCTAGCGGGCATAGCGTATTTCTCCATGGTGGGCAACTGGGCGAAGGTCCTGGTA
GTGCTGTTGCTGTTTGCCGGCGTCGACGCACACACCCTCGTCACCGGGGGGACCGCTGCTGCTACTACGG
CTGGACTCGCCGGGATCTTCAGTCCGGGCGCCAAGCAGGATATCCAGCTGATCA

>1511_S33_L001_R1_001.fastq_16_1a_39
CCCCTACAACAGCGCTGGTAGTGGCTCAGCTACTTAGGGTCCCGCAAGCCATCTTGGACATGATCGCTGG
TGCCCACTGGGGAGTCCTAGCGGGCATAGCGTATTTCTCCATGGTGGGCAACTGGGCGAAGGTCCTGGTA
GTGCTGTTGCTGTTTGCCTGCGTCGACGCACACACCCTCGTCACCGGGGGGACCGCTGCTGCTACTACGG
CTGGACTCGCCGGGATTTTCAGTCCGGGCGCCAAGCAGGATATCCAGCTGATCA

>1511_S33_L001_R1_001.fastq_17_1a_39
CCCCTACAGCAGCGCTGGTAGTGGCTCAGCTACTTAGGGTCCCGCAAGCCATCTTGGACATGATCGCTGG
TGCCCACTGGGGAGTCCTAGCGGGCATAGCGTATTTCTCCATGGTGGGCAACTGGGCGAAGGTCCTGGTA
GTGCTGTTGCTGTTTGCCGGCGTCGACGCACACACCCTCGTCACCGGGGGGACCGCTGCTGCTACTACGG
CTGGACTCGCCGGGATTTTCAGCCCGGGCGCCAAGCAGGATATCCAGCTGATCA

>1511_S33_L001_R1_001.fastq_18_1a_38
CCCCTACAACAGCGCTGGTAGTGGCTCAGCTACTTAGGGTCCCGCAAGCCATCTTGGACATGATCGCTGG
TGCCCACTGGGGAGTCCTAGCGGGCTTAGCGTATTTCTCCATGGTGGGCAACTGGGCGAAGGTCCTGGTA
GTGCTGTTGCTGTTTGCCGGCGTCGACGCACACACCCTCGTCACCGGGGGGACCGCTGCTGCTACCACGG
CTGGACTCGCCGGGATGTTCAGTCCCGGCGCCAAGCAGGATATCCAGCTGATCA

>1511_S33_L001_R1_001.fastq_19_1a_36
CCCCTACAACAGCGCTGGTAGTGGCTCAGCTACTTAGGGTCCCGCAAGCCATCTTGGACATGATCGCTGG
TGCCCACTGGGGAGTCCTAGCGGGCATAGCGTATTTTTCCATGGTGGGCAACTGGGCGAAGGTCCTGGTA
GTGCTGTTGCTGTTTGCCGGCGTCGACGCACACACCCTCGTCACCGGGGGGACCGCTGCTGCTACTACGG
CTGGACTCGCCGGGATTTTCAGTCCGGGCGCCAAGCAGGATATCCAGCTGATCA

>1511_S33_L001_R1_001.fastq_20_1a_36
CCCCTACAACAGCGCTGGTAGTGGCTCAGCTACTTAGGGTCCCGCAAGCCATCTTGGACATGATCGCTGG
TGCCCACTGGGGAGTCCTAGCGGGCATAGCGTATTTCTCCATGGTGGGCAACTGGGCGAAGGTCCTAGTA
GTGCTGTTGCTGTTTGCCGGCGTCGACGCACATACCCTCGTCACCGGGGGGACCGCTGCTGCTACTACGG
CTGGACTCGCCGGGATTTTCAGTCCGGGCGCCAAGCAGGATATCCAGCTGATCA

>1511_S33_L001_R1_001.fastq_21_1a_34
CCCCTACAGCAGCGCTGGTAGTGGCTCAGCTACTTAGGGTCCCGCAGGCCATCTTGGACATGATCGCTGG
TGCCCACTGGGGAGTCCTAGCGGGCATAGCGTATTTCTCCATGGTGGGCAACTGGGCGAAGGTCCTGGTA
GTGCTGTTGCTGTTTGCCGGCGTCGACGCACACACCCTCGTCACCGGGGGGACCGCTGCTGCTACTACGG
CTGGACTCGCCGGGATTTTCAGTCCGGGCGCCAAGCAGGATATCCAGCTGATCA

>1511_S33_L001_R1_001.fastq_22_1a_33
CCCCTACAGCAGCGCTGGTAGTGGCTCAGCTACTTAGGGTCCCGCAAGCCATCTTGGACATGATCGCTGG
TGCCCACTGGGGAGTCCTAGCGGGCATAGCGTATTTCTCCATGGTGGGCAACTGGGCGAAGGTCCTGGTA
GTGCTGTTGCTGTTTGCCGGCGTCGACGCACACACCCTCGTCACCGGGGGGACCGCTGCTGCTACTACGG
CTGGACTCGCCGGGATTTTCAGTCCGGGCGCCAAGCAGAATATCCAGCTGATCA

>1511_S33_L001_R1_001.fastq_23_1a_32
CCCCTACAACAGCGCTGGTAGTGGCTCAGCTACTTAGGGTCCCGCAAGCCATCTTGGACATGATCGCTGG
TGCCCACTGGGGAGTCCTAGCGGGCATAGCGTATTTCTCCATGGTGGGCAACTGGGCGAAGGTCCTGGTA
GTGCTGTTGCTGTTTGCCGGCGTCGACGCACACACCCTCGTCACCGGGGGGACCGCTGCTGCTACTACGG
CTGGACTCGCCGGGATGTTCAGTCCGGGCGCCAAGCAGGATATCCAGCTGATTA

>1511_S33_L001_R1_001.fastq_25_1a_31
CCCCTACAACAGCGCTGGTAGTGGCTCAGCTACTTAGGGTCCCGCAAGCCATCTTGGACATGATCGCTGG
TGCCCACTGGGGAGTCCTAGCGGGCATAGCGTATTTCTCCATGGTGGGCAACTGGGCGAAGGTCCTGGTA
GTGCTGTTGCTGTTTGCCGGCGTCGACGCACATACCCTCGTCACCGGGGGGACCGCTGCTGCTACTACGG
CTGGACTCGCCGGGATTTTCAGTCCGGGCGCCAAGCAGGATATCCAGCTGATCA

>1511_S33_L001_R1_001.fastq_26_1a_31
CCCCTACAACAGCGCTGGTAGTGGCTCAGCTACTTAGGGTCCCGCAAGCCATCTTGGACATGATCGCTGG
TGCCCACTGGGGAGTCCTAGCGGGCATAGCGTATTTCTCCATGGTGGGCAACTGGGCGAAGGTCCTGGTA
GTGCTGTTGCTGTTTGCCGGCGTCGACGCACACACCCTCGTCACCGGGGGGACCGCTGCTGCTACTACGG
CTGGACTCGCCGGGATTTTTAGTCCGGGCGCCAAGCAGGATATCCAGCTGATCA

>1511_S33_L001_R1_001.fastq_27_1a_31
CCCCTACAGCAGCGCTGGTAGTGGCTCAGCTACTTAGGGTCCCGCAAGCCATCTTGGACATGATCGCTGG
TGCCCACTGGGGAGTCCTAGCGGGCATAGCGTATTTCTCCATGGTGGGCAACTGGGCGAAGGTCCTGGTA
GTGCTGTTGCTGTTTGCCGGCGTCGACGCACACACCCTCGTCACCGGGGGGACCGCTGCTGCTACTACGG
CTGGACTCGCCGGGATCTTCAGTCCGGGCGCCAAGCAGGATATCCAGCTGATCA

>1511_S33_L001_R1_001.fastq_28_1a_31
CCCCTACAACAGCGCTGGTAGTGGCTCAGCTACTTAGGGTCCCGCAAGCCATCTTGGACATGATCGCTGG
TGCCCACTGGGGAGTCCTAGCGGGCATGGCGTATTTCTCCATGGTGGGCAACTGGGCGAAGGTCCTGGTA
GTGCTGTTGCTGTTTGCCGGCGTCGACGCACACACCCTCGTCACCGGGGGGACCGCTGCTGCTACTACGG
CTGGACTCGCCGGGATTTTCAGTCCGGGCGCCAAGCAGGATATCCAGCTGATCA

>1511_S33_L001_R1_001.fastq_29_1a_31
CCCCTACAACAGCGCTGGTAGTGGCTCAGCTACTTAGGGTCCCGCAAGCCATCTTGGACATGATCGCTGG
TGCCCACTGGGGAGTCCTAGCGGGCATAGCGTATTTCTCCATGGTGGGCAACTGGGCGAAGGTCCTGGTA
GTGCTGTTGCTGTTTGCCGGCGTCGACGCACACACCCTCGTCACCGGGGGGACCGCTGCTGCTACTACGG
CTGGACTCGCCGGGATTTTCAGTCCGGGCGCCAAGCAGGATGTCCAGCTGATCA

>1511_S33_L001_R1_001.fastq_30_1a_30
CCCCTACAACAGCGCTGGTAGTGGCTCAGCTACTTAGGGTCCCGCAAGCCATCTTGGACATGATCGCTGG
TGCCCACTGGGGAGTCCTAGCGGGCATAGCGTATTTCTCCATGGTGGGCAACTGGGCGAAGGTCCTGGTA
GTGCTGTTGCTGTTTGCCGGCGTCGACGCACACACCCTCGTCACCGGGGGGACCGCTGCTGCTACTATGG
CTGGACTCGCCGGGATGTTCAGTCCGGGCGCCAAGCAGGATATCCAGCTGATCA

>1511_S33_L001_R1_001.fastq_31_1a_30
CCCCCACAGCAGCGCTGGTAGTGGCTCAGCTACTTAGGGTCCCGCAAGCCATCTTGGACATGATCGCTGG
TGCCCACTGGGGAGTCCTAGCGGGCATAGCGTATTTCTCCATGGTGGGCAACTGGGCGAAGGTCCTGGTA
GTGCTGTTGCTGTTTGCCGGCGTCGACGCACACACCCTCGTCACCGGGGGGACCGCTGCTGCTACTACGG
CTGGACTCGCCGGGATTTTCAGTCCGGGCGCCAAGCAGGATATCCAGCTGATCA

>1511_S33_L001_R1_001.fastq_32_1a_30
CCCCTACGGCAGCGCTGGTAGTGGCTCAGCTACTTAGGGTCCCGCAAGCCATCTTGGACATGATCGCTGG
TGCCCACTGGGGAGTCCTAGCGGGCATAGCGTATTTCTCCATGGTGGGCAACTGGGCGAAGGTCCTGGTA
GTGCTGTTGCTGTTTGCCGGCGTCGACGCACACACCCTCGTCACCGGGGGGACCGCTGCTGCTACTACGG
CTGGACTCGCCGGGATTTTCAGTCCGGGCGCCAAGCAGGATATCCAGCTGATCA

>1511_S33_L001_R1_001.fastq_33_1a_29
CCCCTACAGCGGCGCTGGTAGTGGCTCAGCTACTTAGGGTCCCGCAAGCCATCTTGGACATGATCGCTGG
TGCCCACTGGGGAGTCCTAGCGGGCATAGCGTATTTCTCCATGGTGGGCAACTGGGCGAAGGTCCTGGTA
GTGCTGTTGCTGTTTGCCGGCGTCGACGCACACACCCTCGTCACCGGGGGGACCGCTGCTGCTACTACGG
CTGGACTCGCCGGGATTTTCAGTCCGGGCGCCAAGCAGGATATCCAGCTGATCA

>1511_S33_L001_R1_001.fastq_34_1a_29
CCCCTACAACAGCGCTGGTAGTGGCTCAGCTACTTAGGGTCCCGCAAGCCATCTTGGACATGATCGCTGG
TGCCCACTGGGGAGTCCTAGCGGGCATAGCGTATTTCTCCATGGTGGGCAACTGGGCGAAGGTCCTGGTA
GTGCTGTTGCTGTTTGCCGGCGTCGACGCACACACCCTCGTCACCGGGGGGACCGCTGCTGCTACTACGG
CTGGGCTCGCCGGGATTTTCAGTCCGGGCGCCAAGCAGGATATCCAGCTGATCA

>1511_S33_L001_R1_001.fastq_35_1a_28
CCCCTACAACAGCGCTGGTAGTGGCTCAGCTACTCAGGGTCCCGCAAGCCATCTTGGACATGATCGCTGG
TGCCCACTGGGGAGTCCTAGCGGGCATAGCGTATTTCTCCATGGTGGGCAACTGGGCGAAGGTCCTGGTA
GTGCTGTTGCTGTTTGCCGGCGTCGACGCACACACCCTCGTCACCGGGGGGACCGCTGCTGCTACTACGG
CTGGACTCGCCGGGATTTTCAGTCCGGGCGCCAAGCAGGATATCCAGCTGATCA

>1511_S33_L001_R1_001.fastq_36_1a_28
CCCCTACAATAGCGCTGGTAGTGGCTCAGCTACTTAGGGTCCCGCAAGCCATCTTGGACATGATCGCTGG
TGCCCACTGGGGAGTCCTAGCGGGCATAGCGTATTTTTCCATGGTGGGCAACTGGGCGAAGGTCCTGGTA
GTGCTGTTGCTGTTTGCCGGCGTCGACGCACACACCCTCGTCACCGGGGGGACCGCTGCTGCTACTACGG
CTGGACTCGCCGGGATTTTCAGTCCGGGCGCCAAGCAGGATATCCAGCTGATCA

>1511_S33_L001_R1_001.fastq_37_1a_27
CCCCTACAACAGCGCTGGTAGTGGCTCAGCTACTTAGGGTCCCGCAAGCCATCTTGGACATGATCGCTGG
TGCCCACTGGGGAGTCCTAGTGGGCATAGCGTATTTCTCCATGGTGGGCAACTGGGCGAAGGTCCTGGTA
GTGCTGTTGCTGTTTGCCGGCGTCGACGCACACACCCTCGTCACCGGGGGGACCGCTGCTGCTACTACGG
CTGGACTCGCCGGGATGTTCAGTCCGGGCGCCAAGCAGGATATCCAGCTGATCA

>1511_S33_L001_R1_001.fastq_38_1a_26
CCCCTACAACAGCGCTGGTAGTGGCTCAGCTACTTAGGGTCCCGCAAGCCATCTTGGACATGATCGCTGG
TGCCCACTGGGGAGTCCTAGCGGGCATAGCGTATTTCTCCATGGTGGGCAACTGGGCGAAGGTCCTGGTA
GTGCTGTTGCTGTTTGCCGGCGTCGACGCACACACCCTCGTCACCGGGGGGACCGCTGCTGCTACTACGG
CTGGACTCGCCGGGATTTTCAGCCCGGGCGCCAAGCAGGATATCCAGCTGATCA

>1511_S33_L001_R1_001.fastq_39_1a_26
CCCCTACAACAGCGCTGGTAGTGGCTCAGCTACTTAGGGTCCCGCAAGCCATCTTGGACATGATCGCTGG
TGCCCACTGGGGAGTCCTAGCGGGCATAGCGTATTTCTCCATGGTGGGCAACTGGGCGAAGGTCCTGGTA
GTGCTGTTGCTGTTTGCCGGCGTCGACGCACACACCCTCGTCACCGGGGGGACCGCTGCTGCTACTACGG
CTGGAATCGCCGGGATTTTCAGTCCGGGCGCCAAGCAGGATGTCCAGCTGATCA

>1511_S33_L001_R1_001.fastq_40_1a_26
CCCCTACAACAGCGCTGGTAGTGGCTCAGCTACTTAGGGTCCCGCAAGCCATCTTGGACATGATCGCTGG
TGCCCACTGGGGAGTCCTAGCGGGCATAGCGTATTTCTCCATGGTGGGCAACTGGGCGAAGGTCCTGGTA
GTGCTGTTGCTGTTTGCCGGCGTTGACGCACACACCCTCGTCACCGGGGGGACCGCTGCTGCTACTACGG
CTGGACTCGCCGGGATTTTCAGTCCGGGCGCCAAGCAGGATATCCAGCTGATCA

>1511_S33_L001_R1_001.fastq_41_1a_25
CCCCTACAACAGCGCTGGTAGTGGCTCAGCTACTTAGGGTCCCGCAAGCCATCTTGGACATGATCGCTGG
TGCCCACTGGGGAGTCCTAGTGGGCATAGCGTATTTCTCCATGGTGGGCAACTGGGCGAAGGTCCTGGTA
GTGCTGTTGCTGTTTGCCGGCGTCGACGCACACACCCTCGTCACCGGGGGGACCGCTGCTGCTACTACGG
CTGGACTCGCCGGGATTTTCAGTCCGGGCGCCAAGCAGGATATCCAGCTGATCA

>1511_S33_L001_R1_001.fastq_42_1a_25
CCCCTACAACAGCGCTGGTAGTGGCGCAGCTACTTAGGGTCCCGCAAGCCATCTTGGACATGGTCGCTGG
TGCCCACTGGGGAGTCCTAGCGGGCATAGCGTATTTCTCCATGGTGGGCAACTGGGCGAAGGTCCTGGTA
GTGCTGTTGCTGTTTGCCGGCGTCGACGCACACACCCTCGTCACCGGGGGGACCGCTGCTGCTACTACGG
CTGGACTCGCCGGGATTTTCAGTCCGGGCGCCAAGCAGGATGTCCAGCTGATCA

>1511_S33_L001_R1_001.fastq_43_1a_25
CCCCTACAACAGCGCTGGTAGTGGCTCAGCTACTTAGGGTCCCGCAAGCCATCTTGGACATGATCGCTGG
TGCCCACTGGGGAGTCCTAGCGGGCATAGCGTATTTCTCCATGGTGGGCAACTGGGCAAAGGTCCTGGTA
GTGCTGTTGCTGTTTGCCGGCGTCGACGCGCACACCCTCGTCACCGGGGGGACCGCTGCTGCTACTACGG
CTGGACTCGCCGGGATGTTCAGTCCGGGCGCCAAGCAGGATATCCAGCTGATCA

>1511_S33_L001_R1_001.fastq_44_1a_24
CCCCTACAGCAGCGCTGGTAGTGGCTCAGCTACTCAGGGTCCCGCAAGCCATCTTGGACATGATCGCTGG
TGCCCACTGGGGAGTCCTAGCGGGCATAGCGTATTTCTCCATGGTGGGCAACTGGGCGAAGGTCCTGGTA
GTGCTGTTGCTGTTTGCCGGCGTCGACGCACACACCCTCGTCACCGGGGGGACCGCTGCTGCTACTACGG
CTGGACTCGCCGGGATTTTCAGTCCGGGCGCCAAGCAGGATATCCAGCTGATCA

>1511_S33_L001_R1_001.fastq_45_1a_23
CCCCTACAACAGCGCTGGTAGTGGCTCAGCTACTTAGGGTCCCGCAAGCCATCTTGGACATGATCGCTGG
TGCCCACTGGGGAGTCCTAGCGGGCATAGCGTATTTCTCCATGGTGGGCAACTGGGCGAAGGTCCTGGTA
GTGCTGTTGCTGTTTGCCGGCGTCGACGCACACACCCTCGTCACCGGGGGGACCGCTGCTGCTACTACGG
CTGGACTCGCCGGGATTTTCAGTCCGGGCGCCAAGCAGGACATCCAGCTGATCA

>1511_S33_L001_R1_001.fastq_46_1a_23
CCCCTACAACAGCGCTGGTAGTGGCTCAGCTACTTAGGGTCCCGCAAGCCATCTTGGACATGATCGCTGG
TGCCCACTGGGGAGTCCTAGCGGGCATAGCGTATTTCTCCATGGTGGGCAACTGGGCGAGGGTCCTGGTA
GTGCTGTTGCTGTTTGCCGGCGTCGACGCACACACCCTCGTCACCGGGGGGACCGCTGCTGCTACTACGG
CTGGACTCGCCGGGATTTTCAGTCCGGGCGCCAAGCAGGATATCCAGCTGATCA

>1511_S33_L001_R1_001.fastq_47_1a_23
CCCCTACAGCAGCGCTGGTAGTGGCTCAGCTACTTAGGGTCCCGCAAGCCATCTTGGACATGATCGCTGG
TGCTCACTGGGGAGTCCTAGCGGGCATAGCGTATTTCTCCATGGTGGGCAACTGGGCGAAGGTCCTGGTA
GTGCTGTTGCTGTTTGCCGGCGTCGACGCACACACCCTCGTCACCGGGGGGACCGCTGCTGCTACTACGG
CTGGACTCGCCGGGATTTTCAGTCCGGGCGCCAAGCAGGATATCCAGCTGATCA

>1511_S33_L001_R1_001.fastq_48_1a_23
CCCCTACAATAGCGCTGGTAGTGGCTCAGCTACTTAGGGTCCCGCAAGCCATCTTGGACATGATCGCTGG
TGCCCACTGGGGAGTCCTAGCGGGCATAGCGTATTTCTCCATGGTGGGCAACTGGGCGAAGGTCCTGGTA
GTGCTGTTGCTGTTTGCCGGCGTCGACGCACACACCCTCGTCACCGGGGGGACCGCTGCTGCTACTACGG
CTGGACTCGCCGGGATGTTCAGTCCGGGCGCCAAGCAGGATATCCAGCTGATCA

>1511_S33_L001_R1_001.fastq_49_1a_22
CCCCTACAGCAGCGCTGGTAGTGGCTCAGCTACTTAGGGTCCCGCAAGCCATCTTGGACATGATCGCTGG
TGCCCACTGGGGAGTCCTAGCGGGCATAGCGTATTTCTCCATGGTGGGCAACTGGGCGAAGGTCCTGGTA
GTGCTGTTGCTGTTTGCCGGCGTCGACGCACACACCCTCGTCACCGGGGGGACCGCTGCTGCTACTACGG
CTGGGCTCGCCGGGATTTTCAGTCCGGGCGCCAAGCAGGATATCCAGCTGATCA

>1511_S33_L001_R1_001.fastq_50_1a_22
CCCCTACAGCAGCGCTGGTAGTGGCTCAGCTACTTAGGGTCCCGCAAGCCATCTTGGACATGATCGCTGG
TGCCCACTGGGGAGTCCTAGCGGGCATAGCATATTTCTCCATGGTGGGCAACTGGGCGAAGGTCCTGGTA
GTGCTGTTGCTGTTTGCCGGCGTCGACGCACACACCCTCGTCACCGGGGGGACCGCTGCTGCTACTACGG
CTGGACTCGCCGGGATTTTCAGTCCGGGCGCCAAGCAGGATATCCAGCTGATCA

>1511_S33_L001_R1_001.fastq_51_1a_22
CCCCTACAACAGCGCTGGTAGTGGCTCAGCTACTTAGGGTCCCGCAAGCCATCTTGGACATGATCGCTGG
TGCCCACTGGGGAGTCCTAGCGGGCATAGCGTATTTCTCCATGGTGGGCAACTGGGCGAAGGTCCTGGTA
GTGCTGTTGCTGTTTGCCGGCGTCGACGCACACACCCTCGTCACCGGGGGGACCGCTGCTGCTACTACGG
CTGGACTCGCCAGGATTTTCAGTCCGGGCGCCAAGCAGGATATCCAGCTGATCA

>1511_S33_L001_R1_001.fastq_52_1a_22
CCCCTACAACAGCGCTGGTAGTGGCTCAGCTACTTAGGGTCCCGCAAGCCATCTTGGACATGATCGCTGG
TGCCCACTGGGGAGTCCTAGCGGGCATAGCGTATTTCTCCATGGTGGGCAACTGGGCGAAGGTCCTGGTA
GTGCTGTTGCTGTTTGCCGGCGTCGACGCACACACCCTCGTCACCGGGGGGACCGCCGCTGCTACTACGG
CTGGACTCGCCGGGATTTTCAGTCCGGGCGCCAAGCAGGATATCCAGCTGATCA

>1511_S33_L001_R1_001.fastq_53_1a_21
CCCCTACAACAGCGCTGGTAGTGGCTCAGCTACTTAGGGTCCCGCAAGCCATCTTGGACATGATCGCTGG
TGCCCACTGGGGAGTCCTAGCGGGCATAGCGTATTTCTCCATGGTGGGCAACTGGGCGAAGGTCCTGGTA
GTGCTGTTGCTGTTTGCCGGCGTCGACGCACACACCCTCGTCACCGGGGGGACCGCTGCTGCTACTACGG
CTGGACTCGCCGGGATTTTCAGTCCGGGCGCCAAGCAGAATATCCAGCTGATCA

>1511_S33_L001_R1_001.fastq_54_1a_21
CCCCTACAACAGCGCTGGTAGTGGCTCAGCTACTTAGGGTCCCGCAAGCCATCTTGGACATGATCGCTGG
TGCCCACTGGGGAGTCCTAGCGGGCATGGCGTATTTCTCCATGGTGGGCAACTGGGCGAAGGTCCTGGTA
GTGCTGTTGCTGTTTGCCGGCGTCGACGCACGCACCCTCGTCACCGGGGGGACCGCTGCTGCTACTACGG
CTGGACTCGCCGGGATTTTCAGTCCGGGCGCCAAGCAGGATATCCAGCTGATCA

>1511_S33_L001_R1_001.fastq_55_1a_21
CCCCTACAACAGCGCTGGTAGTGGCTCAGCTACTCAGGGTCCCGCAAGCCATCTTGGACATGATCGCTGG
TGCCCACTGGGGAGTCCTAGCGGGCATAGCGTATTTCTCCATGGTGGGCAACTGGGCGAAGGTCCTGGTA
GTGCTGTTGCTGTTTGCCGGCGTCGACGCACACACCCTCGTCACCGGGGGGACCGCTGCTGCTACCACGG
CTGGACTCGCCGGGATTTTCAGTCCGGGCGCCAAGCAGGATATCCAGCTGATCA

>1511_S33_L001_R1_001.fastq_56_1a_21
CCCCTACAACGGCGCTGGTAGTGGCTCAGCTACTTAGGGTCCCGCAAGCCATCTTGGACATGATCGCTGG
TGCCCACTGGGGAGTCCTAGCGGGCATAGCGTATTTCTCCATGGTGGGCAACTGGGCGAAGGTCCTGGTA
GTGCTGTTGCTGTTTGCCGGCGTCGACGCACACACCCTCGTCACCGGGGGGACCGCTGCTGCTACTACGG
CTGGACTCGCCGGGATTTTCAGTCCGGGCGCCAAGCAGGATATCCAGCTGATCA

>1511_S33_L001_R1_001.fastq_57_1a_20
CCCCTACAGCAGCGCTGGTAGTGGCTCAGCTACTTAGGGTCCCGCAAGCCATCTTGGACATGATCGCTGG
TGCCCACTGGGGAGTCCTAGCGGGCATAGCGTATTTCTCCATGGTGGGCAACTGGGCGAAGGTCCTGGTA
GTGCTGTTGCTGTTTGCCGGCGTCGACGCACACACCCTCGTCACCGGGGGGACCGCTGCTGCTACCACGG
CTGGACTCGCCGGGATTTTCAGTCCGGGCGCCAAGCAGGATATCCAGCTGATCA

>1511_S33_L001_R1_001.fastq_58_1a_20
CCCCTACAGCAGCGCTGGTAGTGGCTCAGCTACTTAGGGTCCCGCAAGCCATCTTGGACATGATCGCTGG
TGCCCACTGGGGAGTCCTAGCGGGCATAGCGTATTTCTCCATGGTGGGCAACTGGGCGAAGGTCCTGGTA
GTGCTGTTGCTGTTTGCCGGCGTCGATGCACACACCCTCGTCACCGGGGGGACCGCTGCTGCTACTACGG
CTGGACTCGCCGGGATTTTCAGCCCGGGCGCTAAGCAGGATATCCAGCTGATCA

>1511_S33_L001_R1_001.fastq_59_1a_20
CCCCTACAGCAGCGCTGGTAGTGGCTCAGCTACTTAGGGTCCCGCAAGCCATCTTGGACATGATCGCTGG
TGCCCACTGGGGAGTCCTAGCGGGCATAGCGTATTTCTCCATGGTGGGCAACTGGGCGAAGGTCCTGGTA
GTGCTGTTGCTGTTTGCCGGCGTCGACGCACACACCCTCGTCACCGGGGGGACCGCTGCTGCTACTACGG
CTGGACTCGCCGGGATTTTTAGCCCGGGCGCCAAGCAGGATATCCAGCTGATCA

>1511_S33_L001_R1_001.fastq_60_1a_20
CCCCTACAGCAGCGCTGGTAGTGGCTCAGCTACTTAGGGTCCCGCAAGCCATCTTGGACATGATCGCTGG
TGCCCACTGGGGAGTCCTAGCGGGCATAGCGTATTTCTCCATGGTGGGCAACTGGGCGAAGGTCCTGGTA
GTGCTGCTGCTGTTTGCCGGCGTCGACGCACACACCCTCGTCACCGGGGGGACCGCTGCTGCTACTACGG
CTGGACTCGCCGGGATTTTCAGTCCGGGCGCCAAGCAGGATATCCAGCTGATCA

>1511_S33_L001_R1_001.fastq_61_1a_19
CCCCTACAACAGCGCTGGTAGTGGCTCAGCTACTTAGGGTCCCGCAAGCCATCTTGGACATGATCGCTGG
TGCCCACTGGGGAGTCCTAGCGGGCATAGCGTATTTCTCCATGGTGGGCAACTGGGCGAAGGTCCTGGCA
GTGCTGTTGCTGTTTGCCGGCGTCGACGCACACACCCTCGTCACCGGGGGGACCGCTGCTGCTACTACGG
CTGGACTCGCCGGGATTTTCAGTCCGGGCGCCAAGCAGGATATCCAGCTGATCA

>1511_S33_L001_R1_001.fastq_62_1a_19
CCCCTACAACAGCGCTGGTAGTGGCTCAGCTACTTAGGGTCCCGCAAGCCATCTTGGGCATGATCGCTGG
TGCCCACTGGGGAGTCCTAGCGGGCATAGCGTATTTCTCCATGGTGGGCAACTGGGCGAAGGTCCTGGTA
GTGCTGTTGCTGTTTGCCGGCGTCGACGCACACACCCTCGTCACCGGGGGGACCGCTGCTGCTACTACGG
CTGGACTCGCCGGGATTTTCAGTCCGGGCGCCAAGCAGGATATCCAGCTGATCA

>1511_S33_L001_R1_001.fastq_63_1a_19
CCCCTACAGCAGCGCTGGTAGTGGCTCAGCTACTTAGGGTCCCGCAAGCCATCTTGGACATGATCGCTGG
TGCCCACTGGGGAGTCCTAGCGGGCATAGCGTATTTCTCCATGGTGGGCAACTGGGCGAAGGTCCTGGTA
GTGCTGTTGCTGTTTGCCGGCGTCGACGCACACACCCTCGTCACCGGGGGGACCGCTGCCGCTACTACGG
CTGGACTCGCCGGGATTTTCAGTCCGGGCGCCAAGCAGGATATCCAGCTGATCA

>1511_S33_L001_R1_001.fastq_64_1a_19
CCCCTACAACAGCGCTGGTAGTGGCTCAGCTACTTAGGGTCCCGCAAGCCATCTTGGACATGATCGCTGG
TGCCCACTGGGGAGTCCTAGCGGGCATAGCGTATTTCTCCATGGTGGGCAACTGGGCGAAGGTCCTGGTA
GTGCTGTTGCTGTTTGCCGGCGTCGACGCACACACCCTCGTCACCGGGGGGACCGCTGCTGCTACTACGG
CTGGACTCGCCGGGATGTTCAGTCCGGGCGCCAAGCAGGACATCCAGCTGATCA

>1511_S33_L001_R1_001.fastq_65_1a_19
CCCCTACAGCAGCGCTGGTAGTGGCTCAGCTACTTAGGGTCCCGCAAGCCATCTTGGACATGATCGCTGG
TGCCCACTGGGGAGTCCTAGCGGGCATAGCGTATTTCTCCATGGTGGGCAACTGGGCGAAGGTCCTGGTA
GTGCTGTTGCTGTTTGCCGGCGTCGACGCACACACCCTCGTCACCGGGGGGACCGCTGCTGCTACTACGG
CTGGACTCGCCGGGATTTTTAGTCCGGGCGCCAAGCAGGATATCCAGCTGATCA

>1511_S33_L001_R1_001.fastq_66_1a_18
CCCCTACAGCAGCGCTGGTAGTGGCTCAGCTACTTAGGGTCCCGCAAGCCATCTTGGACATGATCGCTGG
TGCCCACTGGGGAGTCCTAGCGGGCATAGCGTATTTCTCCATGGTGGGCAACTGGGCGAAGGTCCTGGTA
GTGCTGTTGCTATTTGCCGGCGTCGACGCACACACCCTCGTCACCGGGGGGACCGCTGCTGCTACTACGG
CTGGACTCGCCGGGATTTTCAGTCCGGGCGCCAAGCAGGATATCCAGCTGATCA

>1511_S33_L001_R1_001.fastq_67_1a_18
CCCCTACAATAGCGCTGGTAGTGGCTCAGCTACTTAGGGTCCCGCAAGCCATCTTGGACATGATCGCTGG
TGCCCACTGGGGAGTCCTAGCGGGCATAGCGTATTTCTCCATGGTGGGCAACTGGGCGAAGGTCCTGGTA
GTGCTGTTGCTGTTTGCCGGCGTCGACGCACACACCCTCGTCACCGGGGGGACCGCTGCCGCTACTACGG
CTGGACTCGCCGGGATTTTCAGTCCGGGCGCCAAGCAGGATATCCAGCTGATCA

>1511_S33_L001_R1_001.fastq_68_1a_18
CCCCTACAACAGCGCTGGTAGTGGCTCAGCTACTTAGGGTCCCGCAAGCCATCTTGGACATGATCGCTGG
TGCCCACTGGGGAGTCCTAGCGGGCATAGCGTATTTCTCCATGGTGGGCAACTGGGCGAAGGTCCTGGTA
GTGCTGTTGCTGTTTGCCGGCGTCGACGCACACACCCTCGTTACCGGGGGGACCGCTGCTGCTACTACGG
CTGGACTCGCCGGGATTTTCAGTCCGGGCGCCAAGCAGGATATCCAGCTGATCA

>1511_S33_L001_R1_001.fastq_69_1a_18
CCCCTACAACAGCGCTGGTAGTGGCTCAGCTACTTAGGGTCCCGCAAGCCATCTTGGACATGATCGCTGG
TGCCCACTGGGGAGTCCTAGCGGGCATAGCGTATTTCTCCATGGTGGGCAACTGGGCGAAGGTTCTGGTA
GTGCTGTTGCTGTTTGCCGGCGTCGACGCACACACCCTCGTCACCGGGGGGACCGCTGCTGCTACTACGG
CTGGACTCGCCGGGATTTTCAGTCCGGGCGCCAAGCAGGATATCCAGCTGATCA

>1511_S33_L001_R1_001.fastq_70_1a_18
CCCCTACAACAGCGCTGGTAGTGGCTCAGCTACTTAGGGTCCCGCAAGCCATCTTGGACATGATCGCTGG
TGCCCACTGGGGAGTCCTAGCGGGCATAGCGTATTTCTCCATGGTGGGCAACTGGGCGAAGGTCCTGGTA
GTGCTGTTGCTGTTTGCCGGCGTTGACGCACACACCCTCGTCACCGGGGGGACCGCTGCTGCTACTACGG
CTGGACTCGCCGGGATGTTCAGTCCGGGCGCCAAGCAGGATATCCAGCTGATCA

>1511_S33_L001_R1_001.fastq_71_1a_18
CCCCTACAACAGCGCTGGTAGTGGCTCAGCTACTTAGGGTCCCGCAAGCCATCTTGGACATGATCGCTGG
TGCCCACTGGGGAGTCCTAGCGGGCATAGCGTATTTCTCCATGGTGGGCAACTGGGCGAAGGTCCTGGTA
GTGCTGTTGCTGTTTGCCGGCGTCGACGCACACACCCTCGTCACCGGGGGGACCGCTGCTGCTACCACGG
CTGGACTCGCCGGGATTTTCAGTCCGGGCGCCAAGCAGGATATCCAGCTGATCA

>1511_S33_L001_R1_001.fastq_72_1a_18
CCCCTACAACAGCGCTGGTAGTGGCTCAGCTACTTAGGGTCCCGCAAGCCATCTTGGACATGATCGCTGG
TGCCCACTGGGGAGTCCTAGCGGGCATAGCGTATTTCTCCATGGTGGGCAACTGGGCGAAGGTCCTGGTA
GTGCTGTTGCTGTTTGCCGGCGTCGACGCACACACCCTCGTCGCCGGGGGGACCGCTGCTGCTACTACGG
CTGGACTCGCCGGGATTTTCAGTCCGGGCGCCAAGCAGGATATCCAGCTGATCA

>1511_S33_L001_R1_001.fastq_73_1a_17
CCCCTACAGCAGCGCTGGTAGTGGCTCAGCTACTTAGGGTCCCGCAAGCCATCTTGGACATGATCGCTGG
TGCCCACTGGGGAGTCCTAGCGGGCATAGCGTATTTCTCCATGGTGGGCAACTGGGCGAAGGTCCTGGTA
GTGCTGTTGCTGTTTGCCGGCGTCGACGCACATACCCTCGTCACCGGGGGGACCGCTGCTGCTACTACGG
CTGGACTCGCCGGGATTTTCAGTCCGGGCGCCAAGCAGGATATCCAGCTGATCA

>1511_S33_L001_R1_001.fastq_74_1a_17
CCCCTACAGCAGCGCTGGTAGTGGCTCAGCTACTTAGGGTCCCGCAAGCCATCTTGGACATGATCGCTGG
TGCCCACTGGGGAGTCCTAGCGGGCATAGCGTATTTCTCCATGGTGGGCAACTGGGCGAAGGTCCTGGTA
GTGCTGTTGCTGTTTGCCGGCGTCGACGCACACACCCTCGCCACCGGGGGGACCGCTGCTGCTACTACGG
CTGGACTCGCCGGGATTTTCAGTCCGGGCGCCAAGCAGGATATCCAGCTGATCA

>1511_S33_L001_R1_001.fastq_75_1a_16
CCCCTACAACAGCGCTGGTAGTGGCTCAGCTACTTAGGGTCCCGCAAGCCATCTTGGACATGATCGCTGG
TGCCCACTGGGGAGTCCTAGCGGGCATAGCGTATTTCTCCATGGTGGGCAACTGGGCGAAGGTCCTGGTA
GTGCTGTTGCTGTTTGCCGGCGTCGACGCACACACCCTCGTCACCGGGGGGACCGCTGCTGCTACTACGG
CTGGACTCGCCGGGATTCTCAGTCCGGGCGCCAAGCAGGATATCCAGCTGATCA

>1511_S33_L001_R1_001.fastq_76_1a_16
CCCCTACAGCAGCGCTGGTAGTGGCTCAGCTACTTAGGGTCCCGCAAGCCATCTTGGATATGATCGCTGG
TGCCCACTGGGGAGTCCTAGCGGGCATAGCGTATTTCTCCATGGTGGACAACTGGGCGAAGGTCCTGGTA
GTGCTGTTGCTGTTTGCCGGCGTCGACGCACACACCCTCGTCACCGGGGGGACCGCTGCTGCTACTACGG
CTGGACTCGCCGGGATTTTCAGTCCGGGCGCCAAGCAGGATATCCAGCTGATCA

>1511_S33_L001_R1_001.fastq_77_1a_16
CCCCTACAACAGCGCTGGTAGTGGCTCAGCTACTTAGGGTCCCGCAAGCCATCTTGGACATGATCGCTGG
TGCCCACTGGGGAGTCCTAGCGGGCATAGCGTATTTCTCCATGGTGGGCAACTGGGCGAAGGTCCTGGTA
GTGCCGTTGCTGTTTGCCGGCGTCGACGCACACACCCTCGTCACCGGGGGGACCGCTGCTGCTACTACGG
CTGGACTCGCCGGGATTTTCAGTCCGGGCGCCAAGCAGGATATCCAGCTGATCA

>1511_S33_L001_R1_001.fastq_78_1a_16
CCCCCACAATAGCGCTGGTAGTGGCTCAGCTACTTAGGGTCCCGCAAGCCATCTTGGACATGATCGCTGG
TGCCCACTGGGGAGTCCTAGCGGGCATAGCGTATTTCTCCATGGTGGGCAACTGGGCGAAGGTCCTGGTA
GTGCTGTTGCTGTTTGCCGGCGTCGACGCACACACCCTCGTCACCGGGGGGACCGCTGCTGCTACTACGG
CTGGACTCGCCGGGATTTTCAGTCCGGGCGCCAAGCAGGATATCCAGCTGATCA

>1511_S33_L001_R1_001.fastq_79_1a_16
CCCCTACAGCAGCGCTGGTAGTGGCTCAGCTACTTAGGGTCCCGCAAGCCATCTTGGACATGATCGCTGG
TGCCCACTGGGGAGTCCTAGCGGGCATAGCGTATTTCTCCATGGTGGGCAACTGGGCGAAGGTCCTGGTA
GTGCTGTTGCTGTTTGCCGGCGTCGACGCACACACCCTCGTCACCGGGGGGACCGCTGCTGCTACTACGG
CTGGACTCGCCGGGATTTTCAGTCCGGGCGCCAAGCAGGATATCCAACTGATCA

>1511_S33_L001_R1_001.fastq_80_1a_15
CCCCTACAGCAGCGCTGGTAGTGGCTCAGCTACTTAGGGTCCCGCAAGCCATCTTGGACATGATCGCTGG
TGCCCACTGGGGAGTCCTAGCGGGCATAGCGTATTTCTCCATGGTGGGCAACTGGGCGAAGGTCCTGGTA
GTGCTGTTGCTGTTTGCCGGCGTCGACGCACACACCCTCGTCACCGGGGGGACCGCTGCTGCTACTACGG
CTGGACTCGCCGGGATTTTCAGTCCGGGCGCCAAGCAGGATGTCCAGCTGATCA

>1511_S33_L001_R1_001.fastq_81_1a_15
CCCCTACAACAGCGCTGGTAGTGGCTCAGCTACTTAGGGTCCCGCAAGCCATCTTGGACATGATCGCTGG
TGCCCACTGGGGAGTCCTAGCGGGCATAGCGTATTTCTCCATGGTGGGCAACTGGGCGAAGGTCCTGGTA
GTGCTGTTGCTGTTTGCCGGCGTCGACGCGCACACCCTCGTCACCGGGGGGACCGCTGCTGCTACTACGG
CTGGACTCGCCGGGATTTTCAGTCCGGGCGCCAAGCAGGATATCCAGCTGATCA

>1511_S33_L001_R1_001.fastq_82_1a_15
CCCCTACAACAGCGCTGGTAGTGGCTCAGCTACTTAGGGTCCCGCAAGCCATCTTGGACATGATCGCTGG
TGCCCACTGGGGAGTCCTAGCGGGCATAGCGTATTTCTCCATGGTGGGCAACTGGGCGAAGGTCCTGGTA
GTGCTGTTGCTGTTTGCCGGCGTCGACGCACACACCCTCGTCACCGGGGGGACCGCTGCCGCTACTACGG
CTGGACTCGCCGGGATTTTCAGTCCGGGCGCCAAGCAGGATATCCAGCTGATCA

>1511_S33_L001_R1_001.fastq_83_1a_15
CCCCTACAGCAGCGCTGGTAGTGGCTCAGCTACTTAGGGTCCCGCAAGCCATCTTGGACATGATCGCTGG
TGCCCACTGGGGAGTCCTAGTGGGCATAGCGTATTTCTCCATGGTGGGCAACTGGGCGAAGGTCCTGGTA
GTGCTGTTGCTGTTTGCCGGCGTCGACGCACACACCCTCGTCACCGGGGGGACCGCTGCTGCTACTACGG
CTGGACTCGCCGGGATTTTCAGTCCGGGCGCCAAGCAGGATATCCAGCTGATCA

>1511_S33_L001_R1_001.fastq_84_1a_15
CCCCTACAGCAGCGCTGGTAGTGGCTCAGCTACTTAGGGTCCCGCAAGCCATCTTGGACATGATCGCTGG
TGCCCACTGGGGAGTCCTAGCGGGCATAGCGTATTTCTCCATGGTGGGCAACTGGGCGAAGGTCCTGGTA
GTGCTGTTGCTGTTTGCCGGCGTCGACGCACACACCCTCGTCACCGGGGGGACCGCTGCTGCTACTACGG
CTGGAATCGCCGGGATTTTCAGTCCGGGCGCCAAGCAGGATGTCCAGCTGATCA

>1511_S33_L001_R1_001.fastq_85_1a_15
CCCCTACAACAGCGCTGGTAGTGGCTCAGCTACTTAGGGTCCCGCAAGCCATCTTGGACATGATCGCTGG
TGCCCACTGGGGAGTCCTAGCGGGCATAGCGTATTTCTCCATGGTGGGCAACTGGGCGAAGGTCCTGGTA
GTGCTGCTGCTGTTTGCCGGCGTCGACGCACACACCCTCGTCACCGGGGGGACCGCTGCTGCTACTACGG
CTGGACTCGCCGGGATTTTCAGTCCGGGCGCCAAGCAGGATATCCAGCTGATCA

>1511_S33_L001_R1_001.fastq_86_1a_15
CCCCTACAGCAGCGCTGGTAGTGGCTCAGCTACTTAGGGTCCCGCAAGCCATCTTGGACATGATCGCTGG
TGCCCACTGGGGAGTCCTAGCGGGCATAGCGTATTTCTCCATGGTGGGCAACTGGGCGAGGGTCCTGGTA
GTGCTGTTGCTGTTTGCCGGCGTCGACGCACACACCCTCGTCACCGGGGGGACCGCTGCTGCTACTACGG
CTGGACTCGCCGGGATTTTCAGTCCGGGCGCCAAGCAGGATATCCAGCTGATCA

>1511_S33_L001_R1_001.fastq_87_1a_15
CCCCTACAGCAGCGCTGGTAGTGGCTCAGCTACTTAGGGTCCCGCAAGCCATCTTGGACATGATCGCTGG
TGCCCACTGGGGAGTCCTAGCGGGCATAGCGTATTTCTCCATGGTGGGCAACTGGGCGAAGGTCCTGGTA
GTGCTGTTGCTGTTTGCCGGCGTCGACGCACACACCCTCGTCACCGGGGGGGCCGCTGCTGCTACTACGG
CTGGACTCGCCGGGATTTTCAGTCCGGGCGCCAAGCAGGATATCCAGCTGATCA

>1511_S33_L001_R1_001.fastq_88_1a_15
CCCCTACAACAGCGCTGGTAGTGGCTCAGCTACTTAGGGTCCCGCAAGCCATCTTGGACATGATCGCTGG
TGCCCACTGGGGAGTCCTAGCGGGCATAGCGTATTTCTCCATGGTGGGCAACTGGGCGAAGGTCCTGGTA
GTGCTGTTGCTATTTGCCGGCGTCGACGCACACACCCTCGTCACCGGGGGGACCGCTGCTGCTACTACGG
CTGGACTCGCCGGGATTTTCAGTCCGGGCGCCAAGCAGGATATCCAGCTGATCA

>1511_S33_L001_R1_001.fastq_89_1a_14
CCCCTACAGCAGCGCTGGTAGTGGCTCAGCTACTTAGGGTCCCGCAAGCCATCTTGGACATGATCGCTGG
TGCCCACTGGGGAGTCCTAGCGGGCATAGCGTATTTCTCCATGGTGGGCAACTGGGCGAAGGTCCTGGTA
GTGCTGTTGCTGTTTGCTGGCGTCGACGCACACACCCTCGTCACCGGGGGGACCGCTGCTGCTACTACGG
CTGGACTCGCCGGGATTTTCAGTCCGGGCGCCAAGCAGGATATCCAGCTGATCA

>1511_S33_L001_R1_001.fastq_90_1a_14
CCCCTACAGCAGCGCTGGTAGTGGCTCAGCTACTTAGGGTCCCGCAAGCCATCTTGGACATGATCGCTGG
TGCCCACTGGGGAGTCCTAGCGGGCATAGCGTATTTCTCCATGGTGGGCAACTGGGCGAAGGTCCTGGTA
GTGCTGTTGCTGTTTGCCGGCGTCGACGCACACACCCTCGTCACCGGGGGGACCGCTGCTGCTACTACGG
CTGGACTCGCCGGGATTTTCAGTCCGGGCGCCAAGCAGGACATCCAGCTGATCA

>1511_S33_L001_R1_001.fastq_91_1a_14
CCCCTACAGCAGCGCTGGTAGTGGCTCAGCTACTTAGGGTCCCGCAAGCCATCTTGGACATGATCGCTGG
TGCCCACTGGGGAGTCCTAGCGGGCATAGCGTATTTCTCCATGGTGGGCAACTGGGCGAAGGTCCTGGTA
GTGCTGTTGCTGTTTGCCGGCGTCGACGCACACACCCTTGTCACCGGGGGGACCGCTGCTGCTACTACGG
CTGGACTCGCCGGGATTTTCAGTCCGGGCGCCAAGCAGGATATCCAGCTGATCA

>1511_S33_L001_R1_001.fastq_92_1a_14
CCCCTACAACAGCGCTGGTAGTGGCTCAGCTACTTAGGGTCCCGCAAGCCATCTTGGACATGATCGCTGG
TGCTCACTGGGGAGTCCTAGCGGGCATAGCGTATTTCTCCATGGTGGGCAACTGGGCGAAGGTCCTGGTA
GTGCTGTTGCTGTTTGCCGGCGTCGACGCACACACCCTCGTCACCGGGGGGACCGCTGCTGCTACTACGG
CTGGACTCGCCGGGATTTTCAGTCCGGGCGCCAAGCAGGATATCCAGCTGATCA

>1511_S33_L001_R1_001.fastq_93_1a_14
CCCCTACAACAGCGCTGGTAGTGGCTCAGCTACTTAGGGTCCCGCAAGCCATCTTGGACATGATCGCTGG
TGCCCACTGGGGAGTCCTAGCGGGCATAGCGTATTTCTCCATGGTGGGCAACTGGGCGAAGGCCCTGGTA
GTGCTGTTGCTGTTTGCCGGCGTCGACGCACACACCCTCGTCACCGGGGGGACCGCTGCTGCTACTACGG
CTGGACTCGCCGGGATTTTCAGTCCGGGCGCCAAGCAGGATATCCAGCTGATCA

>1511_S33_L001_R1_001.fastq_94_1a_14
CCCCTACAGCAGCGCTGGTAGTGGCTCAGCTACTTAGGGTCCCGCAAGCCATCTTGGACATGGTCGCTGG
TGCCCACTGGGGAGTCCTAGCGGGCATAGCGTATTTCTCCATGGTGGGCAACTGGGCGAAGGTCCTGGTA
GTGCTGTTGCTGTTTGCCGGCGTCGACGCACACACCCTCGTCACCGGGGGGACCGCTGCTGCTACTACGG
CTGGACTCGCCGGGATTTTCAGTCCGGGCGCCAAGCAGGATATCCAGCTGATCA

>1511_S33_L001_R1_001.fastq_95_1a_14
CCCCTACAGCAGCGCTGGTAGTGGCTCAGCTACTTAGGGTCCCGCAAGCCATCTTGGACATGATCGCTGG
TGCCCACTGGGGAGTCCTAGCGGGCATAGCGTATTTCTCCATGGTGGGCAACTGGGCGAAGGTCCTGGTA
GTGCTGTTGCTGTTTGCCGGCGTTGACGCACACACCCTCGTCACCGGGGGGACCGCTGCTGCTACTACGG
CTGGACTCGCCGGGATTTTCAGTCCGGGCGCCAAGCAGGATATCCAGCTGATCA

>1511_S33_L001_R1_001.fastq_96_1a_14
CCCCTACAACAGCGCTGGTAGTGGCTCAGCTACTTAGGGTCCCGCAAGCCATCTTGGACATGATCGCTGG
TGCCCACTGGGGAGTCCTAGCGGGCATAGCGTATTTCTCCATGGTGGGCAACTGGGCGAAGGTCCTGGTA
GTGCTGTTGCTGTTTGCCGGCGTCGACGCACACACCCTCGTCACCGGGGGGACCGCTGCTGCTACTACGG
CTGGACTCGCCGGGATTTTCAGTCCGGGCGCCAAGCAGGGTATCCAGCTGATCA

>1511_S33_L001_R1_001.fastq_97_1a_14
CCCCTACAACAGCGCTGGTAGTGGCTCAGCTACTTAGGGTCCCGCAAGCCATCTTGGACATGATCGCTGG
TGCCCACTGGGGAGTCCTAGCGGGCATAGCGTATTTCTCCATGGTGGGCAACTGGGCGAAGGTCCTGGTA
GTGCTGTTGCTGTTTGCCGGCGCCGACGCACACACCCTCGTCACCGGGGGGACCGCTGCTGCTACTACGG
CTGGACTCGCCGGGATTTTCAGTCCGGGCGCCAAGCAGGATATCCAGCTGATCA

>1511_S33_L001_R1_001.fastq_98_1a_14
CCCCTACAACAGCGCTGGTAGTGGCTCAGCTACTTAGGATCCCGCAAGCCATCTTGGACATGATCGCTGG
TGCCCACTGGGGAGTCCTAGCGGGCATAGCGTATTTCTCCATGGTGGGCAACTGGGCGAAGGTCCTGGTA
GTGCTGTTGCTGTTTGCCGGCGTCGACGCACACACCCTCGTCACCGGGGGGACCGCTGCTGCTACTACGG
CTGGACTCGCCGGGATTTTCAGTCCGGGCGCCAAGCAGGATATCCAGCTGATCA

>1511_S33_L001_R1_001.fastq_99_1a_13
CCCCTACAACAGCGCTGGTAGTGGCTCAGCTACTTAGGGTCCCGCAAGCCATCTTGGACATGATCGCTGG
TGCCCACTGGGGAGTCCTAGCGGGCATAGCGTATTTCTCCATGGTGGGCAACTGGGCGAAGGTCCTGGTA
GTGCTGTTGCTGTTTGCCGGCGTCGACGCACACACCCTCGTCACCGGGGGGACCGCTGCTGCTACTACGG
CTGGACTCGCCGGGATTTTTAGCCCGGGCGCCAAGCAGGATATCCAGCTGATCA

>1511_S33_L001_R1_001.fastq_100_1a_13
CCCCTACAACAGCGCTGGTAGTGGCTCAGCTACTTAGGGTCCCGCAAGCCATCTTGGACATGATCGCTGG
TGCCCACTGGGGAGTCCTAGCGGGCATAGCGTATTTCTCCATGGTGGGCAACTGGGCGAAGGTCCTGGTA
GTGCTGTTGCTGTTTGCCGGCGTCGACGCACACACCCTCGTCACCGGGGGGGACCGCTGCTGCTACTACG
GCTGGACTCGCCGGGATTTTCAGTCCGGGCGCCAAGCAGGATATCCAGCTGATCA

>1511_S33_L001_R1_001.fastq_101_1a_13
CCCCTACAGCAGCGCTGGTAGTGGCTCAGCTACTTAGGGTCCCGCAAGCCATCTTGGACATGATCGCTGG
TGCCCACTGGGGAGTCCTAGCGGGCATAGCGTATTTCTCCATGGTGGGCAACTGGGCGAAGGTCCTGGTA
GTGCTGTTGCTGTTTGCCGGCGTCGACGCACACACCCTCGTCACCGGGGGGACCGCTGCTGCTACTACGG
CTGGACTCGCCGGGATTTTCAGTCCGGGCGCCAAGCAGGGTATCCAGCTGATCA

>1511_S33_L001_R1_001.fastq_102_1a_13
CCCCTACAACAGCGCTGGTAGTGGCTCAGCTACTTAGGGTCCCGCAAGCCATCTTGGACATGATCGCTGG
TGCCCACTGGGGAGTCCTAGCGGGCATAGCGTATTTCTCCATGGTGGGCAACTGGGCGAAGGTCCTGGTA
GTGCTGTTGCTGTTTGCCGGCGTCGACGCACACACCTTCGTCACCGGGGGGACCGCTGCTGCTACTACGG
CTGGACTCGCCGGGATTTTCAGTCCGGGCGCCAAGCAGGATATCCAGCTGATCA

>1511_S33_L001_R1_001.fastq_103_1a_13
CCCCTACAACAGCGCTGGTAGTGGCTCAGCTACTTAGGGTCCCGCAAGCCATCTTGGACATGATCGCTGG
TGCCCACTGGGGAGTCCTAGCGGGCATAGCATATTTCTCCATGGTGGGCAACTGGGCGAAGGTCCTGGTA
GTGCTGTTGCTGTTTGCCGGCGTCGACGCACACACCCTCGTCACCGGGGGGACCGCTGCTGCTACTACGG
CTGGACTCGCCGGGATTTTCAGTCCGGGCGCCAAGCAGGATATCCAGCTGATCA

>1511_S33_L001_R1_001.fastq_104_1a_13
CCCCTACAACAGCGCTGGTAGTGGCTCAGCTACTTAGGGTCCCGCAAGCCATCTTGGACATGATCGCTGG
TGCCCACTGGGGAGTCCTAGCGGGCATAGCGTATTTCTCCATGGTGGGCAACTGGGCGAAGGTCCTGGTA
GTGCTGTTGCTGTTTGCCGGCGTCGACGCACACGCCCTCGTCACCGGGGGGACCGCTGCTGCTACTACGG
CTGGACTCGCCGGGATTTTCAGTCCGGGCGCCAAGCAGGATATCCAGCTGATCA

>1511_S33_L001_R1_001.fastq_105_1a_13
CCCCTACAACAGCGCTGGTAGTGGCTCAGCTACTTAGGGTCCCGCAAGCCATCTTGGACATGATCGCTGG
TGCCCACTGGGGAGTCCTAGCGGGCATAGCGTATTTCTCCATGGTGGGCAACTGGGCGAAGGTCCTGGTA
GTGCTGTTGCTGTTTGCCGGCGTCGACGCACACACCCTCGTCACCGGGGGGACCGCTGCTGCTACCACGG
CTGGACTCGCCGGGATGTTCAGTCCCGGCGCCAAGCAGGATATCCAGCTGATCA

>1511_S33_L001_R1_001.fastq_106_1a_13
CCCCTACAACAGCGCTGGTAGTGGCTCAGCTACTTAGGGTCCCGCAAGCCATCTTGGACATGATCGCTGG
CGCCCACTGGGGAGTCCTAGCGGGCATAGCGTATTTCTCCATGGTGGGCAACTGGGCGAAGGTCCTGGTA
GTGCTGTTGCTGTTTGCCGGCGTCGACGCACACACCCTCGTCACCGGGGGGACCGCTGCTGCTACTACGG
CTGGACTCGCCGGGATTTTCAGTCCGGGCGCCAAGCAGGATATCCAGCTGATCA

>1511_S33_L001_R1_001.fastq_107_1a_13
CCCCTACAGCAGCGCTGGTAGTGGCTCAGCTACTTAGGGTCCCGCAAGCCATCTTGGACATGATCGCTGG
TGCCCACTGGGGAGTCCTAGCGGGCATAGCGTATTTCTCCATGGTGGGCAACTGGGCGAAGGTCCTGGTA
GTGCTGTTGCTGTTTGCCGGCGTCGACGCACACACCCTCGTCACCGGGGGGACCGCTGCTGCTACTACGG
CTGAACTCGCCGGGATTTTCAGTCCGGGCGCCAAGCAGGATATCCAGCTGATCA

>1511_S33_L001_R1_001.fastq_108_1a_13
CCCCTACAGCAGCGCTGGTAGTGGCTCAGCTACTTAGGGTCCCGCAAGCCATCTTGGACATGATCGCTGG
TGCCCACTGGGGAGTCCTAGCGGGCATAGCGTATTTCTCCATGGTGGGCAACTGGGCGAAGGTCCTGGTA
GTGCTGTTGCTGTTTGCCGGCGTCGACGCACACACCCTCGTCACCGGGGGGACCGCTGCTGCTACTACGG
CTGGACTCGCCGGGATGTTCAGTCCGGGCGCCAAGCAGGATATCCAGCTGATTA

>1511_S33_L001_R1_001.fastq_109_1a_13
CCCCTACAGCAGCGCTGGTAGTGGCTCAGCTACTTAGGGTCCCGCAAGCCATCTTGGACATGGTCGCTGG
TGCCCACTGGGGAGTCCTAGCGGGCATAGCGTACTTCTCCATGGTGGGCAACTGGGCGAAGGTCCTGGTA
GTGCTGTTGCTGTTTGCCGGCGTCGACGCACACACCCTCGTCACCGGGGGGACCGCTGCTGCTACTACGG
CTGGAATCGCCGGGATTTTCAGTCCGGGCGCCAAGCAGGATGTCCAGCTGATCA

>1511_S33_L001_R1_001.fastq_110_1a_13
CCCCTACAACAGCGCTGGTAGTGGCTCAGCTACTTAGGGTCCCGCAAGCCATCTTGGACATGATCGCTGG
TGCCCACTGGGGAGTCCTAGCGGGCATAGCGTATTTCTCCATGGTGGGCAACTGGGCGAAAGTCCTGGTA
GTGCTGTTGCTGTTTGCCGGCGTCGACGCACACACCCTCGTCACCGGGGGGACCGCTGCTGCTACTACGG
CTGGACTCGCCGGGATTTTCAGTCCGGGCGCCAAGCAGGATATCCAGCTGATCA

>1511_S33_L001_R1_001.fastq_111_1a_13
CCCCTACAGCAGCGCTGGTAGTGGCTCAGCTACTTAGGGTCCCGCAAGCCATCTTGGACATGATCGCTGG
TGCCCACTGGGGAGTCCTAGCGGGCATAGCGTATTTCTCCATGGTGGGCAACTGGGCGAAGGTCCTGGTA
GTGCTGTTGCTGTTTGCCGGCGTCGACGCACACACCCTCGTCACCGGGGGGACCGCTGCTGCTACTACGG
CTGGACCCGCCGGGATTTTCAGTCCGGGCGCCAAGCAGGATATCCAGCTGATCA

>1511_S33_L001_R1_001.fastq_112_1a_12
CCCCTACAGCAGCGCTGGTAGTGGCTCAGCTACTTAGGGTCCCGCGAGCCATCTTGGACATGATCGCTGG
TGCCCACTGGGGAGTCCTAGCGGGCATAGCGTATTTCTCCATGGTGGGCAACTGGGCGAAGGTCCTGGTA
GTGCTGTTGCTGTTTGCCGGCGTCGACGCACACACCCTCGTCACCGGGGGGACCGCTGCTGCTACTACGG
CTGGACTCGCCGGGATTTTCAGTCCGGGCGCCAAGCAGGATATCCAGCTGATCA

>1511_S33_L001_R1_001.fastq_113_1a_12
CCCCTACAACAGCGCTGGTAGTGGCTCAGCTACTTAGGGTCCCGCAAGCCATCTTGGACATGATCGCTGG
TGCCCACTGGGGAGTCCTAGCGGGCATAGCGTATTTCTCCATGGTGGGCAACTGGGCGAAGGTCCTGGTA
GTGCTGTTGCTGTTTGCCGGCGTCGACGCACACACCCTCGTCACCGGGGGGACCGCTGCTGCTGCTACGG
CTGGACTCGCCGGGATTTTCAGTCCGGGCGCCAAGCAGGATATCCAGCTGATCA

>1511_S33_L001_R1_001.fastq_114_1a_12
CCCCTACAGCAGCGCTGGTAGTGGCTCAGCTACTTAGGGTCCCGCAAGCCATCTTGGACATGATCGCTGG
TGCCCACTGGGGAGTCCTAGCGGGCATAGCGTATTTCTCCATGGTGGGCAACTGGGCGAAGGTCCTGGTA
GTGCTGTTGCTGTTTGCCGGCGTCGACGCACACACCCTCGTCACCGGGGGGACCGCCGCTGCTACTACGG
CTGGACTCGCCGGGATTTTCAGTCCGGGCGCCAAGCAGGATATCCAGCTGATCA

>1511_S33_L001_R1_001.fastq_115_1a_12
CCCCTACAGCAGCGCTGGTAGTGGCTCAGCTACTTAGGGTCCCGCAAGCCATCTTGGACATGATCGCTGG
TGCCCACTGGGGAGTCCTAGCGGGCATAGCGTATTTTTCCATGGTGGGCAACTGGGCGAAGGTCCTGGTA
GTGCTGTTGCTGTTTGCCGGCGTCGACGCACACACCCTCGTCACCGGGGGGACCGCTGCTGCTACTACGG
CTGGACTCGCCGGGATTTTCAGTCCGGGCGCCAAGCAGGATATCCAGCTGATCA

>1511_S33_L001_R1_001.fastq_116_1a_12
CCCCTACAGCAGCGCTGGTAGTGGCTCAGCTACTTAGGGTCCCGCAAGCCATCTTGGACATGATCGCTGG
TGCCCACTGGGGAGTCCTAGCGGGCATAGCGTATTTCTCCATGGTGGGCAACTGGGCGAAGGTCCTGGTA
GTGCTGTTGCTGTTTGCCGGCGTCGACGCACGCACCCTCGTCACCGGGGGGACCGCTGCTGCTACTACGG
CTGGACTCGCCGGGATTTTCAGTCCGGGCGCCAAGCAGGATATCCAGCTGATTA

>1511_S33_L001_R1_001.fastq_117_1a_12
CCCCTACAACAGCGCTGGTAGTGGCTCAGCTACTTAGGGTCCCGCAAGCCATCTTGGACATGATCGCTGG
TGCCCACTGGGGAGTCCTAGCGGGCATAGCGTATTTCTCCATGGTGGGCAACTGGGCGAAGGTCCTGGTA
GTGCTGTTGCTGTTTGCCGGCGTCGACGCACACACCCTCGTCACCGGGGGGACCGCTGCTGCTACTACGG
CTGAACTCGCCGGGATTTTCAGTCCGGGCGCCAAGCAGGATATCCAGCTGATCA

>1511_S33_L001_R1_001.fastq_118_1a_12
CCCCTACAACAGCGCTGGTAGTGGCTCAGCTACTTAGGGTCCCGCAAGCCATCTTGGACATGATCGCTGG
TGCCCACTGGGGAGTCCTAGCGGGCATAGCGTATTTCTCCATGGTGGGTAACTGGGCGAAGGTCCTGGTA
GTGCTGTTGCTGTTTGCCGGCGTCGACGCACACACCCTCGTCACCGGGGGGACCGCTGCTGCTACTACGG
CTGGACTCGCCGGGATTTTCAGTCCGGGCGCCAAGCAGGATATCCAGCTGATCA

>1511_S33_L001_R1_001.fastq_119_1a_12
CCCCTACAACAGCGCTGGTAGTGGCTCAGCTACTTAGGGTCCCGCAAGCCATCTTGGACATGACCGCTGG
TGCCCACTGGGGAGTCCTAGCGGGCATAGCGTATTTCTCCATGGTGGGCAACTGGGCGAAGGTCCTGGTA
GTGCTGTTGCTGTTTGCCGGCGTCGACGCACACACCCTCGTCACCGGGGGGACCGCTGCTGCTACTACGG
CTGGACTCGCCGGGATTTTCAGTCCGGGCGCCAAGCAGGATATCCAGCTGATCA

>1511_S33_L001_R1_001.fastq_120_1a_12
CCCCTACAACAGCGCTGGTAGTGGCTCAGCTACTTAGGGTCCCGCAAGCCATCTTGGACATGATCGCTGG
TGCCCACTGGGGAGTCCTGGCGGGCATAGCGTATTTCTCCATGGTGGGCAACTGGGCGAAGGTCCTGGTA
GTGCTGTTGCTGTTTGCCGGCGTCGACGCACACACCCTCGTCACCGGGGGGACCGCTGCTGCTACTACGG
CTGGACTCGCCGGGATGTTCAGTCCGGGCGCCAAGCAGGATATCCAGCTGATCA

>1511_S33_L001_R1_001.fastq_121_1a_12
CCCCTACAGCAGCGCTGGTAGTGGCTCAGCTACTTAGGGTCCCGCAAGCCATCTTGGACATGATCGCTGG
CGCCCACTGGGGAGTCCTAGCGGGCATAGCGTATTTCTCCATGGTGGGCAACTGGGCGAAGGTCCTGGTA
GTGCTGTTGCTGTTTGCCGGCGTCGACGCACACACCCTCGTCACCGGGGGGACCGCTGCTGCTACTACGG
CTGGACTCGCCGGGATTTTCAGTCCGGGCGCCAAGCAGGATATCCAGCTGATCA

>1511_S33_L001_R1_001.fastq_122_1a_12
CCCCTACAGCAGCGCTGGTAGTGGCTCAGCTACTTAGGGTCCCGCAAGCCATCTTGGACATGATCGCTGG
TGCCCACTGGGGAGTCCTAGCGGGCATAGCGTATTTCTCCATGGTGGGCAACTGGGCGAAGGTCCTGGTA
GTGCTGTTGCTGTTTGCCGGCGTCGACGCACGCACCCTCGTCACCGGGGGGACCGCTGCTGCTACTACGG
CTGGACTCGCCGGGATTTTCAGTCCGGGCGCCAAGCAGGATATCCAGCTGATCA

>1511_S33_L001_R1_001.fastq_123_1a_12
CCCCTACAGCAGCGCTGGTAGTGGCTCAGCTACTTAGGGTCCCGCAAGCCATCTTGGACATGATCGCTGG
TGCCCACTGGGGAGTCCTAGTGGGCATAGCGTATTTCTCCATGGTGGGCAACTGGGCGAAGGTCCTGGTA
GTGCTGTTGCTGTTTGCCGGCGTCGACGCACACACCCTCGTCACCGGGGGGACCGCTGCTGCTACTACGG
CTGGACTCGCCGGGATCTTCAGTCCGGGCGCCAAGCAGGATATCCAGCTGATCA

>1511_S33_L001_R1_001.fastq_124_1a_12
CCCCTACAGTAGCGCTGGTAGTGGCTCAGCTACTTAGGGTCCCGCAAGCCATCTTGGACATGATCGCTGG
TGCCCACTGGGGAGTCCTAGCGGGCATAGCGTATTTCTCCATGGTGGGCAACTGGGCGAAGGTCCTGGTA
GTGCTGTTGCTGTTTGCCGGCGTCGACGCACACACCCTCGTCACCGGGGGGACCGCTGCTGCTACTACGG
CTGGACTCGCCGGGATTTTCAGTCCGGGCGCCAAGCAGGATATCCAGCTGATCA

>1511_S33_L001_R1_001.fastq_125_1a_12
CCCCTACAACAGCGCTGGTAGTGGCTCAGCTACTTAGGGTCCCGCAAGCCATCTTGGACATGATCGCTGG
TGCCCACTGGGGAGTCCTAGCGGGCATAGCGTATTTCTCCATGGTGGGCAACTGGGCGAAGGTCCTGGTA
GTGCTGTTGCTGTTTGCCGGCGTCGACGCACACACCCTCGTCACCGGGGGGACCGCTGCTGCTACTACGG
CTGGACTCGCCGGGACTTTCAGTCCGGGCGCCAAGCAGGATATCCAGCTGATCA

>1511_S33_L001_R1_001.fastq_126_1a_12
CCCCTACAACAGCGCTGGTAGTGGCTCAGCTACTTAGGGTCCCGCAAGCCATCTTGGACATGATCGCTGG
TGCCCACTGGGGAGTCCTAGCGGGCATAGCGTATTTCTCCATGGTGGGCAACTGGGCGAAGGTCCTGGTA
GTGCTGTTGCTGTTTGCCGGCGTCGGCGCACACACCCTCGTCACCGGGGGGACCGCTGCTGCTACTACGG
CTGGACTCGCCGGGATTTTCAGTCCGGGCGCCAAGCAGGATATCCAGCTGATCA

>1511_S33_L001_R1_001.fastq_127_1a_12
CCCCTACAACAGCGCTGGTAGTGGCTCAGCTACTTAGGGTCCCGCAAGCCATCTTGGACATGATCGCTGG
TGCCCACTGGGGAGTCCTAGCGGGCATAGCGTATTTCTCCATGGTGGGCAACTGGGCGAAGGTCCTGGTA
GTGCTGTTGCTGTTTGCCGGCGTCGACGCACACACCCTCGTCACCGGGGGGGCCGCTGCTGCTACTACGG
CTGGACTCGCCGGGATTTTCAGTCCGGGCGCCAAGCAGGATATCCAGCTGATCA

>1511_S33_L001_R1_001.fastq_128_1a_12
CCCCTACAGCAGCGCTGGTAGTGGCTCAGCTACTTAGGGTCCCGCAAGCCATCTTGGACATGATCGCTGG
TGCCCACTGGGGAGCCCTAGCGGGCATAGCGTATTTCTCCATGGTGGGCAACTGGGCGAAGGTCCTGGTA
GTGCTGTTGCTGTTTGCCGGCGTCGACGCACACACCCTCGTCACCGGGGGGACCGCTGCTGCTACTACGG
CTGGACTCGCCGGGATTTTCAGTCCGGGCGCCAAGCAGGATATCCAGCTGATCA

>1511_S33_L001_R1_001.fastq_129_1a_11
CCCCTACAACAGCGCTGGTAGTGGCTCAGCTACTTAGGGTCCCGCAAGCCATCCTGGACATGGTCGCTGG
TGCCCACTGGGGAGTCCTAGCGGGCATAGCGTATTTCTCCATGGTGGGCAACTGGGCGAAGGTCCTGGTA
GTGCTGTTGCTGTTTGCCGGCGTCGACGCACACACCCTCGTCACCGGGGGGACCGCTGCTGCTACTACGG
CTGGACTCGCCGGGATTTTCAGTCCGGGCGCAAAGCAGGATGTCCAGCTGATCA

>1511_S33_L001_R1_001.fastq_130_1a_11
CCCCTACAACAGCGCTGGTAGTGGCTCAGCTACTTAGGGTCCCGCAAGCCATCTTGGACGTGATCGCTGG
TGCCCACTGGGGAGTCCTAGCGGGCATAGCGTATTTCTCCATGGTGGGCAACTGGGCGAAGGTCCTGGTA
GTGCTGTTGCTGTTTGCCGGCGTCGACGCACACACCCTCGTCACCGGGGGGACCGCTGCTGCTACTACGG
CTGGACTCGCCGGGATTTTCAGTCCGGGCGCCAAGCAGGATATCCAGCTGATCA

>1511_S33_L001_R1_001.fastq_131_1a_11
CCCCTACAACAGCGCTGGTAGTGGCTCAGCTACTTAGGGTCCCGCAAGCCATCTTGGACATGATCGCTGG
TGCCCACTGGGGAGTCCTAGCGGGCATAGCGTATTTCTCCATGGTGGGCAACTGGGCGAAGGTCCTGGTA
GTGCTGTTGCTGTTTGCCGGCGTCGACGCACACACCCTCGTCACCGGGGGGACCGCTGCTGCTACTACGG
CTGGACTCGCCGGGATTTTCAGTCCGGGCGCCAAGCGGGATATCCAGCTGATCA

>1511_S33_L001_R1_001.fastq_132_1a_11
CCCCTACAACAGCGCTGGTAGTGGCTCAGCTACTTAGGGTCCCGCAAGCCATCTTGGACATGATCGCTGG
TGCCCACTGGGGAGTCCTAGCGGGCATAGCGTATTTCTCCATGGTGGGCAACTGGGCGAAGGTCCTGGTG
GTGCTGTTGCTGTTTGCCGGCGTCGACGCACACACCCTCGTCACCGGGGGGACCGCTGCTGCTACTACGG
CTGGACTCGCCGGGATTTTCAGTCCGGGCGCCAAGCAGGATATCCAGCTGATCA

>1511_S33_L001_R1_001.fastq_133_1a_11
CCCCTACAGCAGCGCTGGTAGTGGCTCAGCTACTTAGGGTCCCGCAAGCCATCTTGGACATGATCGCTGG
TGCCCACTGGGGAGTCCTAGCGGGCATAGCGTATTTCTCCATGGTGGGCAACTGGGCGAAGGTCCTAGTA
GTGCTGTTGCTGTTTGCCGGCGTCGACGCACATACCCTCGTCACCGGGGGGACCGCTGCTGCTACTACGG
CTGGACTCGCCGGGATTTTCAGTCCGGGCGCCAAGCAGGATATCCAGCTGATCA

>1511_S33_L001_R1_001.fastq_134_1a_11
CCCCTACAACAGCGCTGGTAGTGGCTCAGCTACTTAGGGTCCCGCAAGCCATCTTGGACATGATCGCTGG
TGCCCACTGGGGAGTCCTAGCGGGCATAGCGTATTTCTCCATGGTGGGCAACTGGGCGAAGGTCCTGGTA
GTGCTGTTGCTGTTTGCCGGCGTCGACGCACACACCCTTGTCACCGGGGGGACCGCTGCTGCTACTACGG
CTGGACTCGCCGGGATTTTCAGTCCGGGCGCCAAGCAGGATATCCAGCTGATCA

>1511_S33_L001_R1_001.fastq_135_1a_11
CCCCTACAACAGCGCTGGTAGTGGCTCAGCTACTTAGGGTCCCACAAGCCATCTTGGACATGATCGCTGG
TGCCCACTGGGGAGTCCTAGCGGGCATAGCGTATTTCTCCATGGTGGGCAACTGGGCGAAGGTCCTGGTA
GTGCTGTTGCTGTTTGCCGGCGTCGACGCACACACCCTCGTCACCGGGGGGACCGCTGCTGCTACTACGG
CTGGACTCGCCGGGATTTTCAGTCCGGGCGCCAAGCAGGATATCCAGCTGATCA

>1511_S33_L001_R1_001.fastq_136_1a_11
CCCCTACAACAGCGCTGGTAGTGGCTCAGCTACTTAGGGTCCCGCAAGCCATCTTGGACATGGTCGCTGG
TGCCCACTGGGGAGTCCTAGCGGGCATAGCGTACTTCTCCATGGTGGGCAACTGGGCGAAGGTCCTGGTA
GTGCTGTTGCTGTTTGCCGGCGTCGACGCACACACCCTCGTCACCGGGGGGACCGCTGCTGCTACTACGG
CTGGAATCGCCGGGATTTTCAGTCCGGGCGCCAAGCAGGATATCCAGCTGATCA

>1511_S33_L001_R1_001.fastq_137_1a_11
CCCCTACAGCAGCGCTGGTAGTGGCTCAGCTACTTAGGGCCCCGCAAGCCATCTTGGACATGATCGCTGG
TGCCCACTGGGGAGTCCTAGCGGGCATAGCGTATTTCTCCATGGTGGGCAACTGGGCGAAGGTCCTGGTA
GTGCTGTTGCTGTTTGCCGGCGTCGACGCACACACCCTCGTCACCGGGGGGACCGCTGCTGCTACTACGG
CTGGACTCGCCGGGATTTTCAGTCCGGGCGCCAAGCAGGATATCCAGCTGATCA

>1511_S33_L001_R1_001.fastq_138_1a_11
CCCCTACAGCAGCGCTGGTAGTGGCTCAGCTACTTAGGGTCCCGCAAGCCATCTTGGACATGATCGCTGG
TGCCCACTGGGGAGTCCTAGCGGGCATAGCGTATTTCTCCATGGTGGGCAACTGGGCGAAAGTCCTGGTA
GTGCTGTTGCTGTTTGCCGGCGTCGACGCACACACCTTCGTCACCGGGGGGACCGCTGCTGCTACTACGG
CTGGACTCGCCGGGATTTTCAGTCCGGGCGCCAAGCAGGATATCCAGCTGATCA

>1511_S33_L001_R1_001.fastq_139_1a_11
CCCCTACAGCAGCGCTGGTAGCGGCTCAGCTACTTAGGGTCCCGCAAGCCATCTTGGACATGATCGCTGG
TGCCCACTGGGGAGTCCTAGCGGGCATAGCGTATTTCTCCATGGTGGGCAACTGGGCGAAGGTCCTGGTA
GTGCTGTTGCTGTTTGCCGGCGTCGACGCACACACCCTCGTCACCGGGGGGACCGCTGCTGCTACTACGG
CTGGACTCGCCGGGATTTTCAGTCCGGGCGCCAAGCAGGATATCCAGCTGATCA

>1511_S33_L001_R1_001.fastq_140_1a_11
CCCCTACAACAGCGCTGGTAGTGGCTCAGCTACTTAGGGTCCCGCAAGCCATCTTGGACATGATCGCTGG
TGCCCACTGGGGAGTCCTAGCGGGCATAGCGTACTTCTCCATGGTGGGCAACTGGGCGAAGGTCCTGGTA
GTGCTGTTGCTGTTTGCCGGCGTCGACGCACACACCCTCGTCACCGGGGGGACCGCTGCTGCTACTACGG
CTGGAATCGCCGGGATTTTCAGTCCGGGCGCCAAGCAGGATGTCCAGCTGATCA

>1511_S33_L001_R1_001.fastq_141_1a_11
CCCCTACAACAGCGCTGGTAGTGGCTCAGCTACTTAGGGTCCCGCAAGCCATCTTGGACATGATCGCTGG
TGCCCACTGGGGAGTCCTGGCGGGCATAGCGTATTTCTCCATGGTGGGCAACTGGGCGAAGGTCCTGGTA
GTGCTGTTGCTGTTTGCCGGCGTCGACGCACACACCCTCGTCACCGGGGGGACCGCTGCTGCTACTACGG
CTGGACTCGCCGGGATTTTCAGTCCGGGCGCCAAGCAGGATATCCAGCTGATCA

>1511_S33_L001_R1_001.fastq_142_1a_11
CCCCTACAGCAGCGCTGGTAGTGGCTCAGCTACTTAGGGTCCCGCAAGCCATCTTGGACATGATCGCTGG
TGCCCACTGGGGAGTCCTAGCGGGCATAGCGTATTTCTCCATGGTGGGCAACTGGGCGAAGGTCCTGGTA
GTGCTGTTGCTGTTTGCCGGCGTCGACGCACACACCCTCGTCACCGGGGGGGACCGCTGCTGCTACTACG
GCTGGACTCGCCGGGATTTTCAGTCCGGGCGCCAAGCAGGATATCCAGCTGATCA

>1511_S33_L001_R1_001.fastq_143_1a_11
CCCCTACAGCAGCGCTGGTAGTGGCTCAGCTACTTAGGGTCCCGCAAGCCATCTTGGACATGATCGCTGG
TGCCCACTGGGGAGTCCTAGCGGGCATAGCGTATTTCTCCATGGTGGGCAACTGGGCGAAGGTCCTGGTA
GTGCTGTTGCTGTTTGCCGGCGTCGACGCACACACCCTCGTCACCGGGGGGACCGCTGCTGCTACTACGG
CTGGACTCGCCGGGATTTTCAGTCCGGGCGCCAAGCAGGATATCCGGCTGATCA

>1511_S33_L001_R1_001.fastq_144_1a_11
CCCCTACAGCAGCGCTGGTAGTGGCTCAGCTACTTAGGGTCCCGCAAGCCATCTTGGACATGATCGCTGG
TGCCCACTGGGGAGTCCTAGCGGGCATAACGTATTTCTCCATGGTGGGCAACTGGGCGAAGGTCCTGGTA
GTGCTGTTGCTGTTTGCCGGCGTTGACGCACACACCCTCGTCACCGGGGGGACCGCTGCTGCTACTACGG
CTGGACTCGCCGGGATTTTTAGTCCGGGCGCCAAGCAGGATATCCAGCTGATCA

>1511_S33_L001_R1_001.fastq_145_1a_11
CCCCTACAACAGCGCTGGTAGCGGCTCAGCTACTTAGGGTCCCGCAAGCCATCTTGGACATGATCGCTGG
TGCCCACTGGGGAGTCCTAGCGGGCATAGCGTATTTCTCCATGGTGGGCAACTGGGCGAAGGTCCTGGTA
GTGCTGTTGCTGTTTGCCGGCGTCGACGCACACACCCTCGTCACCGGGGGGACCGCTGCTGCTACTACGG
CTGGACTCGCCGGGATTTTCAGTCCGGGCGCCAAGCAGGATATCCAGCTGATCA

>1511_S33_L001_R1_001.fastq_146_1a_11
CCCCTACAGCAGCGCTGGTAGTGGCTCAGCTACTTAGGGTCCCGCAAGCCATCTTGGACATGATCGCTGG
TGCCCACTGGGGAGTCCTAGCGGGCATAGCGTATTTCTCCATGGTGGGCAACTGGACGAAGGTCCTGGTA
GTGCTGTTGCTGTTTGCCGGCGTCGACGCACACACCCTCGTCACCGGGGGGACCGCTGCTGCTACTACGG
CTGGACTCGCCGGGATTTTCAGTCCGGGCGCCAAGCAGGATATCCAGCTGATCA

>1511_S33_L001_R1_001.fastq_147_1a_11
CCCCTACAGCAGCGCTGGTAGTGGCTCAGCTACTTAGGGTCCCGCAAGCCATCTTGGACATGATCGCTGG
TGCCCACTGGGGAGTCCTAGCGGGCATAGCGTATTTCTCCATGGTGGGCAACTGGGCGAAGGTCCTGGTA
GCGCTGTTGCTGTTTGCCGGCGTCGACGCACACACCCTCGTCACCGGGGGGACCGCTGCTGCTACTACGG
CTGGACTCGCCGGGATTTTCAGTCCGGGCGCCAAGCAGGATATCCAGCTGATCA

>1511_S33_L001_R1_001.fastq_148_1a_11
CCCCTACAGCAGCGCTGGTAGTGGCTCAGCTACTTAGGGTCCCGCAAGCCATCTTGGACATGATCGCTGG
TGCCCACTGGGGAGTCCTAGCGGGCATAGCGTATTTCTCCATGGTGGGCAACTGGGCGAAGGTCCTGGTA
GTGCTGTTGCTGTTTGCCGGCGTCGACGCACACACCCTCGTCACCGGGGGGACCGCTGCTGCTACTACGG
CTGGACTCGCCGGGGTTTTCAGTCCGGGCGCCAAGCAGGATATCCAGCTGATCA

>1511_S33_L001_R1_001.fastq_149_1a_11
CCCCTACAGCAGCGCTGGTAGTGGCTCAGCTACTTAGGGTCCCGCAAGCCATCTTGGACATGATCGCTGG
TGCCCACTGGGGAGTCCTAGCGGGCTTAGCGTATTTCTCCATGGTGGGCAACTGGGCGAAGGTCCTGGTA
GTGCTGTTGCTGTTTGCCGGCGTCGACGCACACACCCTCGTCACCGGGGGGACCGCTGCTGCTACCACGG
CTGGACTCGCCGGGATGTTCAGTCCCGGCGCCAAGCAGGATATCCAGCTGATCA

>1511_S33_L001_R1_001.fastq_150_1a_11
CCCCTACAACAGCGCTGGTAGTGGCTCAGCTACTTAGGGTCCCGCAAGCCATCTTGGACATGATCGCTGG
TGCCCACTGGGGAGTCCTAGCGGGCATAGCGTATTTCTCCATGGTGGGCAACTGGGCGAAGGTCCTGGTA
GCGCTGTTGCTGTTTGCCGGCGTCGACGCACACACCCTCGTCACCGGGGGGACCGCTGCTGCTACTACGG
CTGGACTCGCCGGGATTTTCAGTCCGGGCGCCAAGCAGGATATCCAGCTGATCA

>1511_S33_L001_R1_001.fastq_151_1a_11
CCCCTACAGCAGCGCTGGTAGTGGCTCAGCTACCTAGGGTCCCGCAAGCCATCTTGGACATGATCGCTGG
TGCCCACTGGGGAGTCCTAGCGGGCATAGCGTATTTCTCCATGGTGGGCAACTGGGCGAAGGTCCTGGTA
GTGCTGTTGCTGTTTGCCGGCGTCGACGCACACACCCTCGTCACCGGGGGGACCGCTGCTGCTACTACGG
CTGGACTCGCCGGGATTTTCAGTCCGGGCGCCAAGCAGGATATCCAGCTGATCA

>1511_S33_L001_R1_001.fastq_152_1a_11
CCCCTACAACAGCGCTGGTAGTGGCTCAGCTACTTAGGGCCCCGCAAGCCATCTTGGACATGATCGCTGG
TGCCCACTGGGGAGTCCTAGCGGGCATAGCGTATTTCTCCATGGTGGGCAACTGGGCGAAGGTCCTGGTA
GTGCTGTTGCTGTTTGCCGGCGTCGACGCACACACCCTCGTCACCGGGGGGACCGCTGCTGCTACTACGG
CTGGACTCGCCGGGATTTTCAGTCCGGGCGCCAAGCAGGATATCCAGCTGATCA

>1511_S33_L001_R1_001.fastq_153_1a_10
CCCCTACAGCAGCGCTGGTAGTGGCTCAGCTACTTAGGGTCCCGCAAGCCATCTTGGACATGATCGCTGG
TGCCCACTGGGGAGTCCTAGCGGGCATAGCGTATTTCTCCATGGTGGGCAACTGGGCGAAGGTCCTGGTA
GTGCTGTTGCTGTTTGCCGGCGTCGACGCACACACCCTCGTCACCGGGGGGACCGCTGCTGCTACTACGG
CTGGACTCGCCGGAATTTTCAGTCCGGGCGCCAAGCAGGATATCCAGCTGATCA

>1511_S33_L001_R1_001.fastq_154_1a_10
CCCCTACAACAGCGCTGGTAGTGGCTCAGCTACTTAGGGTCCCGCAAGCCATCTTGGACATGATCGCTGG
TGCCCACTGGGGAGTCCTAGCGGGCATAGCGTATTTCTCCATGGTGGGCAACTGGGCGAAGGTCCTGGTA
GTGCTGTTGCTGTTTGCCGGCGTCGACGCACACACCCTCGTCACCGGGGGGACCGCTGCTGCTACTACGG
CTGGACTCGCCGGGATTTTCGGTCCGGGCGCCAAGCAGGATATCCAGCTGATCA

>1511_S33_L001_R1_001.fastq_155_1a_10
CCCCTACAACAGCGCTGGTAGTGGCTCAGCTACTTAGGGTCCCGCAAGCCATCTTGGACATGATCGCCGG
TGCCCACTGGGGAGTCCTAGCGGGCATAGCGTATTTCTCCATGGTGGGCAACTGGGCGAAGGTCCTGGTA
GTGCTGTTGCTGTTTGCCGGCGTCGACGCACACACCCTCGTCACCGGGGGGACCGCTGCTGCTACTACGG
CTGGACTCGCCGGGATTTTCAGTCCGGGCGCCAAGCAGGATATCCAGCTGATCA

>1511_S33_L001_R1_001.fastq_156_1a_10
CCCCTACAGCAGCGCTGGCAGTGGCTCAGCTACTTAGGGTCCCGCAAGCCATCTTGGACATGATCGCTGG
TGCCCACTGGGGAGTCCTAGCGGGCATAGCGTATTTCTCCATGGTGGGCAACTGGGCGAAGGTCCTGGTA
GTGCTGTTGCTGTTTGCCGGCGTCGACGCACACACCCTCGTCACCGGGGGGACCGCTGCTGCTACTACGG
CTGGACTCGCCGGGATTTTCAGTCCGGGCGCCAAGCAGGATATCCAGCTGATCA

>1511_S33_L001_R1_001.fastq_157_1a_10
CCCCTACAGCAGCGCTGGTAGTGGCTCAGCTACTTAGGGTCCCGCAAGCCATCTTGGACATGATCGCTGG
TGCCCACTGGGGAGTCCTAGTGGGCATAGCGTATTTCTCCATGGTGGGCAACTGGGCGAAGGTCCTGGTA
GTGCTGTTGCTGTTTGCCGGCGTCGACGCACACACCCTCGTCACCGGGGGGACCGCTGCTGCTACTACGG
CTGGACTCGCCGGGATGTTCAGTCCGGGCGCCAAGCAGGATATCCAGCTGATCA

>1511_S33_L001_R1_001.fastq_158_1a_10
CCCCTACAGCAGCGCTGGTAGTGGCTCAGCTACTTAGGGTCCCGCAAGCCATCTTGGACATGATCGCTGG
TGCCCACTGGGGAGTCCTAGCGGGCATAGCGTATTTCTCCATGGTGGGCAACTGGGCGAAGGTCCTGGTA
GTGCTGTTGCTGTTTGCCGGCGTCGACGCACACACCCTCGTCACCGGGGGGACCGCTGCTGCTGCTACGG
CTGGACTCGCCGGGATTTTCAGTCCGGGCGCCAAGCAGGATATCCAGCTGATCA

>1511_S33_L001_R1_001.fastq_159_1a_10
CCCCTACAACAGCGCTGGTAGTGGCTCAGCTACTTAGGGTCCCGCAAGCCATCTTGGACATGATCGCTGG
CGCCCACTGGGGAGTCCTAGCGGGCATAGCGTATTTCTCCATGGTGGGCAACTGGGCGAAGGTCCTGGTA
GTGCTGTTGCTGTTTGCCGGCGTCGACGCACACACCCTCGTCACCGGGGGGACCGCTGCTGCTACTACGG
CTGGACTCGCCGGGATGTTCAGTCCGGGCGCCAAGCAGGATATCCAGCTGATCA

>1511_S33_L001_R1_001.fastq_160_1a_10
CCCCTACAACAGCGCTGGTAGTGGCTCAGCTACTTAGGGTCCCGCAAGCCACCTTGGACATGATCGCTGG
TGCCCACTGGGGAGTCCTAGCGGGCATAGCGTATTTCTCCATGGTGGGCAACTGGGCGAAGGTCCTGGTA
GTGCTGTTGCTGTTTGCCGGCGTCGACGCACACACCCTCGTCACCGGGGGGACCGCTGCTGCTACTACGG
CTGGACTCGCCGGGATTTTCAGTCCGGGCGCCAAGCAGGATATCCAGCTGATCA

>1511_S33_L001_R1_001.fastq_161_1a_10
CCCCTACAGCAGCGCTGGTAGTGGCTCAGCTACTTAGGGTCCCGCAAGCCATCTTGGACATGATCGCTGG
TGCCCACTGGGGAGTCCTAGCGGGCATAGCGTATTTCTCCATAGTGGGCAACTGGGCGAAGGTCCTGGTA
GTGCTGTTGCTGTTTGCCGGCGTCGACGCACACACCCTCGTCACCGGGGGGACCGCTGCTGCTACTACGG
CTGGACTCGCCGGGATTTTCAGTCCGGGCGCCAAGCAGGATATCCAGCTGATCA

>1511_S33_L001_R1_001.fastq_162_1a_10
CCCCTACAACAGCGCTGGTAGTGGCTCAGCTACTTAGGGTCCCGCAAGCCATCTTGGACATGATCGCTGG
TGCCCACTGGGGAGTCCTAGCGGGCATAGCGTATTTCTCCATGGTGGGCAACTGGGCGAAGGTCCTGGTA
GTGCTGTTGCTGTTTGCCGGCGTCGACGCACGCACCCTCGTCACCGGGGGGACCGCTGCTGCTACTACGG
CTGGACTCGCCGGGATTTTCAGTCCGGGCGCCAAGCAGGATATCCAGCTGATCA

>1511_S33_L001_R1_001.fastq_163_1a_10
CCCCTACGGCAGCGCTGGTAGTGGCTCAGCTACTTAGGGTCCCGCAAGCCATCTTGGACATGGTCGCTGG
TGCCCACTGGGGAGTCCTAGCGGGCATAGCGTATTTCTCCATGGTGGGCAACTGGGCGAAGGTCCTGGTA
GTGCTGTTGCTGTTTGCCGGCGTCGACGCACACACCTTCGTCACCGGGGGGACCGCTGCTGCTACTACGG
CTGGACTCGCCGGGATTTTCAGTCCGGGCGCCAAGCAGGATATCCAGCTGATCA

>1511_S33_L001_R1_001.fastq_164_1a_10
CCCCTACAACAGCGCTGGTAGTGGCTCAGCTACTTAGGGTCCCGCAAGCCATCTTGGACATGATCGCTGG
TGCCCACTGGGGAGTCCTAGCGGGCATAGCGTATCTCTCCATGGTGGGCAACTGGGCGAAGGTCCTGGTA
GTGCTGTTGCTGTTTGCCGGCGTCGACGCACACACCCTCGTCACCGGGGGGACCGCTGCTGCTACTACGG
CTGGACTCGCCGGGATTTTCAGTCCGGGCGCCAAGCAGGATATCCAGCTGATCA

>1511_S33_L001_R1_001.fastq_165_1a_10
CCCCTACAACAGCGCTGGTAGTGGCTCAGCTACTTAGGGTCCCGCAAGCCATCTTGGACATGATCGCTGG
TGCCCACTGGGGAGTCCTAGCGGGCATAGCGTATTTCTCCATGGTGGGCAACTGGGCGAAGGTCCTGGTA
GTGCTGTTGCTGTTTGCCGGCGTCGACGCACACACCCCCGTCACCGGGGGGACCGCTGCTGCTACTACGG
CTGGACTCGCCGGGATTTTCAGTCCGGGCGCCAAGCAGGATATCCAGCTGATCA

>1511_S33_L001_R1_001.fastq_166_1a_10
CCCCTACAGCAGCGCTGGTAGTGGCTCAGCTACTTAGGGTCCCGCAGGCCATCTTGGACATGATCGCTGG
TGCCCACTGGGGAGTCCTAGCGGGCATAGCGTATTTCTCCATGGTGGGCAACTGGGCGAAGGTCCTGGTA
GTGCTGTTGCTGTTTGCCGGCGTCGACGCACACACCCTCGTCACCGGGGGGACCGCTGCTGCTACTACGG
CTGGACTCGCCGGGATGTTCAGTCCGGGCGCCAAGCAGGATATCCAGCTGATCA

>1511_S33_L001_R1_001.fastq_167_1a_10
CCCCTACAGCAGCGCTGGTAGTGGCTCAGCTACTTAGGGTCCCGCAAGCCATCTTGGACATGATCGCTGG
TGCCCACTGGGGAGTCCTAGCGGGCATAGCGTATTTCTCCATGGTGGGCAACTGGGCGAAGGTCCTGGTA
GTGCCGTTGCTGTTTGCCGGCGTCGACGCACACACCCTCGTCACCGGGGGGACCGCTGCTGCTACTACGG
CTGGACTCGCCGGGATTTTCAGTCCGGGCGCCAAGCAGGATATCCAGCTGATCA

>1511_S33_L001_R1_001.fastq_168_1a_10
CCCCTACAGCAGCGCTGGTAGTGGCTCAGCTACTTAGGGTCCCGCAAGCCATCTTGGACATGATCGCTGG
TGCCCACTGGGGAGTCCTAGCGGGCATAGCGTATTTCTCCATGGTGGGCAACTGGGCGAAGGTCCTAGTA
GTGCTGTTGCTGTTTGCCGGCGTCGACGCACACACCCTCGTCACCGGGGGGACCGCTGCTGCTACTACGG
CTGGACTCGCCGGGATTTTCAGTCCGGGCGCCAAGCAGGATATCCAGCTGATCA

>1511_S33_L001_R1_001.fastq_169_1a_10
CCCCTACAGCAGCGCTGGTAGTGGCTCAGCTACTTAGGGTCCCGCAAGCCATCTTGGACATGATCGCTGG
TGCCCACTGGGGAGTCCTAGCGGGCATAGCGTATTTCTCCATGGTGGGCAACTGGGCGAAGGTCCTAGTA
GTGCTGTTGCTGTTTGCCGGCGTCGACGCACACACCCTCGTCACCGGGGGGACCGCTGCTGCTACTACGG
CTGGACTCGCCGGGATCTTCAGTCCGGGCGCCAAGCAGGATATCCAGCTGATCA

>1511_S33_L001_R1_001.fastq_170_1a_10
CCCCTACAACAGCGCTGGTAGTGGCTCAGCTACTTAGGGTCCCGCAAGCCATCTTGGACATGATCGCTGG
TGCCCACTGGGGAGTCCTAGCGGGCATAGCGTATTTCCCCATGGTGGGCAACTGGGCGAAGGTCCTGGTA
GTGCTGTTGCTGTTTGCCGGCGTCGACGCACACACCCTCGTCACCGGGGGGACCGCTGCTGCTACTACGG
CTGGACTCGCCGGGATTTTCAGTCCGGGCGCCAAGCAGGATATCCAGCTGATCA

>1511_S33_L001_R1_001.fastq_171_1a_10
CCCCTACAACAGCGCTGGTAGTGGCTCAGCTACTTAGGGTCCCGCAAGCCATCTTGGACATGGTCGCTGG
TGCCCACTGGGGAGTCCTAGCGGGCATAGCGTACTTCTCCATGGTGGGCAACTGGGCGAAGGTCCTGGTA
GTGCTGTTGCTGTTTGCCGGCGTCGACGCACACACCCTCGTCACCGGGGGGACCGCTGCTGCTACTACGG
CTGGACTCGCCGGGATTTTCAGTCCGGGCGCCAAGCAGGATATCCAGCTGATCA

>1511_S33_L001_R1_001.fastq_172_1a_10
CCCCTACAACAGCGCTGGTAGTGGCTCAGCTACTTAGGGTCCCGCAAGCCATCTTGGACATGATCGCTGG
TGCCCACTGGGGAGTCCTAGCGGGCATAGCGTATTTCTCCATGGTGGGCAACTGGGCGGAGGTCCTGGTA
GTGCTGTTGCTGTTTGCCGGCGTCGACGCACACACCCTCGTCACCGGGGGGACCGCTGCTGCTACTACGG
CTGGACTCGCCGGGATTTTCAGTCCGGGCGCCAAGCAGGATATCCAGCTGATCA

>1511_S33_L001_R1_001.fastq_173_1a_10
CCCCTACAACAGCGCTGGTAGTGGCTCAGCTACTTAGGGTCCCGCAAGCCATCTTGGACATGATCGCTGG
TGCCCACTGGGGAGTCCTAGCGGGCATAGCGTATTTCTCCATGGTGGGCAACTGGGCGAAGGTCCTGGTA
GTGCTGTTGCTGTTTGCCGGCGTCGATGCACACACCCTCGTCACCGGGGGGACCGCTGCTGCTACTACGG
CTGGACTCGCCGGGATTTTCAGCCCGGGCGCTAAGCAGGATATCCAGCTGATCA

>1511_S33_L001_R1_001.fastq_174_1a_10
CCCCTACAACAGCGCTGGTAGTGGCTCAGCTACTTAGGGTCCCGCAAGCCATCTTGGACATGATCGCTGG
TGCCCACTGGGGAGTCCTAGCAGGCATAGCGTATTTCTCCATGGTGGGCAACTGGGCGAAGGTCCTGGTA
GTGCTGTTGCTGTTTGCCGGCGTCGACGCACACACCCTCGTCACCGGGGGGACCGCTGCTGCTACTACGG
CTGGACTCGCCGGGATTTTCAGTCCGGGCGCCAAGCAGGATATCCAGCTGATCA

>1511_S33_L001_R1_001.fastq_175_1a_10
CCCCTACAACAGCGCTGGTAGTGGCTCAGCTACTTAGGGTCCCGCAAGCCATCTTGGACATGATCGCTGG
TGCCCACTGGGGAGTCCTAGCGGGCATAGCGTATTTCTCCATGGTGGGCAACTGGGCGAAGGTCCTGGTA
GTGCTGTTGCTGTTTGCCGGCGTCGACGCACACACCCTCGTCACCGGGGGGACCGCTGCTGCTACTACGG
CTGGACCCGCCGGGATTTTCAGTCCGGGCGCCAAGCAGGATATCCAGCTGATCA

>1511_S33_L001_R1_001.fastq_176_1a_10
CCCCTACAGCAGCGCTGGTAGTGGCTCAGCTACTTAGGGTCCCGCAAGCCATCTTGGACATGATCGCTGG
TGCCCACTGGGGAGTCCTAGCGGGCATAGCGTATTTCTCCATGGTGGGCAACTGGGCGAAGGTCCTGGTA
GTGCTGTTGCTGTTTGCCGGCGTCGACGCACACACCCCCGTCACCGGGGGGACCGCTGCTGCTACTACGG
CTGGACTCGCCGGGATTTTCAGTCCGGGCGCCAAGCAGGATATCCAGCTGATCA

>1511_S33_L001_R1_001.fastq_177_1a_9
CCCCTACAACAGCGCTGGTAGTGGCTCAGCTACTTAGGGTCCCGCAAGCCATCTTGGACATGATCGCTGG
TGCCCACTGGGGAGCCCTAGCGGGCATAGCGTATTTCTCCATGGTGGGCAACTGGGCGAAGGTCCTGGTA
GTGCTGTTGCTGTTTGCCGGCGTCGACGCACACACCCTCGTCACCGGGGGGACCGCTGCTGCTACTACGG
CTGGACTCGCCGGGATTTTCAGTCCGGGCGCCAAGCAGGATATCCAGCTGATCA

>1511_S33_L001_R1_001.fastq_178_1a_9
CCCCTACAATAGCGCTGGTAGTGGCTCAGCTACTTAGGGTCCCGCAAGCCATCTTGGACATGATCGCTGG
CGCCCACTGGGGAGTCCTAGCGGGCATAGCGTATTTCTCCATGGTGGGCAACTGGGCGAAGGTCCTGGTA
GTGCTGTTGCTGTTTGCCGGCGTCGACGCACACACCCTCGTCACCGGGGGGACCGCTGCTGCTACTACGG
CTGGACTCGCCGGGATTTTCAGTCCGGGCGCCAAGCAGGATATCCAGCTGATCA

>1511_S33_L001_R1_001.fastq_179_1a_9
CCCCTACAGCAGCGCTGGTAGTGGCTCAGCTACTTAGGGTCCCGCAAGCCATCTTGGACATGATCGCTGG
TGCCCACTGGGGAGTCCTAGCGGGCATAGCGTATTTCTCCATGGTGGGCAACTGGGCGAAGGCCCTGGTA
GTGCTGTTGCTGTTTGCCGGCGTCGACGCACACACCCTCGTCACCGGGGGGACCGCTGCTGCTACTACGG
CTGGACTCGCCGGGATTTTCAGTCCGGGCGCCAAGCAGGATATCCAGCTGATCA

>1511_S33_L001_R1_001.fastq_180_1a_9
CCCCTACAGCAGCGCTGGTAGTGGCTCAGCTACTTAGGGTCCCGCAAGCCATCTTGGACATGATCGCTGG
TGCCCACTGGGGAGTCCTAGCGGGCATAGCGTATTTCTCCATGGTGGGCAACTGGGCGAAGGTCCTGGTA
GTGCTGTTGTTGTTTGCCGGCGTCGACGCACACACCCTCGTCACCGGGGGGACCGCTGCTGCTACTACGG
CTGGACTCGCCGGGATTTTCAGTCCGGGCGCCAAGCAGGATATCCAGCTGATCA

>1511_S33_L001_R1_001.fastq_181_1a_9
CCCCTACAACAGCGCTGGTAGTGGCTCAGCTACTTAGGGTCCCGCAAGCCATCTTGGACATGATCGCTGG
TGCCCACTGGGGAGTCCTAGCGGGCATAGCGTATTTCTCCATGGTGGGCAGCTGGGCGAAGGTCCTGGTA
GTGCTGTTGCTGTTTGCCGGCGTCGACGCACACACCCTCGTCACCGGGGGGACCGCTGCTGCTACTACGG
CTGGACTCGCCGGGATTTTCAGTCCGGGCGCCAAGCAGGATATCCAGCTGATCA

>1511_S33_L001_R1_001.fastq_182_1a_9
CCCCTACAGCAGCGCTGGTAGTGGCTCAGCTACTTAGGGTCCCGCAAGCCATCTTGGACATGATCGCTGG
TGCCCACTGGGGAGTCCTAGCGGGCATAGCGTATTTCTCCGTGGTGGGCAACTGGGCGAAGGTCCTGGTA
GTGCTGTTGCTGTTTGCCGGCGTCGACGCACACACCCTCGTCACCGGGGGGACCGCTGCTGCTACTACGG
CTGGACTCGCCGGGATTTTCAGTCCGGGCGCCAAGCAGGATATCCAGCTGATCA

>1511_S33_L001_R1_001.fastq_183_1a_9
CCCCTACAACAGCGCTGGTAGTGGCTCAGCTACTTAGGGTCCCGCAAGCCATCTTGGACATGATCGCTGG
TGCCCACTGGGGAGTCCTAGCGGGCATAGTGTATTTCTCCATGGTGGGCAACTGGGCGAAGGTCCTGGTA
GTGCTGTTGCTGTTTGCCGGCGTCGACGCACACACCCTCGTCACCGGGGGGACCGCTGCTGCTACTACGG
CTGGACTCGCCGGGATTTTCAGTCCGGGCGCCAAGCAGGATATCCAGCTGATCA

>1511_S33_L001_R1_001.fastq_184_1a_9
CCCCTACAACAGCGCTGGTAGTGGCTCAGCTACTTAGGGTCCCGCAAGCCATCTTGGACATGATCGCTGG
TGCCCACTGGGGAGTCCTAGCGGGCATAGCGTACTTCTCCATGGTGGGCAACTGGGCGAAGGTCCTGGTA
GTGCTGTTGCTGTTTGCCGGCGTCGACGCACACACCCTCGTCACCGGGGGGACCGCTGCTGCTACTACGG
CTGGACTCGCCGGGATGTTCAGTCCGGGCGCCAAGCAGGATATCCAGCTGATCA

>1511_S33_L001_R1_001.fastq_185_1a_9
CCCCTACAACAGCGCTGGTAGTGGCTCAGCTACTTAGGGTCCCGCAAGCCATCTTGGACATGATCGCTGG
TGCCCACTGGGGAGTCCTAGCGGGCATAGCGTATTTCTCCATGGTGGGCAACTGGGCGAAGGTCCTGGTA
GTGCTGTTGCTGTTTGCCGGCGTCGACGCACACACCCTCGTCACCGGGGGGACCGCTGCTGCTACTACGG
CTGGACTCGCCGGGGTTTTCAGTCCGGGCGCCAAGCAGGATATCCAGCTGATCA

>1511_S33_L001_R1_001.fastq_186_1a_9
CCCCTACAACAGCGCTGGTAGTGGCTCAGCTACTTAGGGTCCCGCAAGCCATCTTGGACATGATCGCTGG
TGCCCACTGGGGAGTCCTAGCGGGCATAGCGTATTTCTCCATGGTGGGCAACTGGGCGAAGGTCCTGGTA
GTGCTGTTGCTGTTTGCCGGAGTCGACGCACACACCCTCGTCACCGGGGGGACCGCTGCTGCTACTACGG
CTGGACTCGCCGGGATTTTCAGTCCGGGCGCCAAGCAGGATATCCAGCTGATCA

>1511_S33_L001_R1_001.fastq_187_1a_9
CCCCTACAACAGCGCTGGTAGTGGCTCAGCTACTTAGGGTCCCGCGAGCCATCTTGGACATGATCGCTGG
TGCCCACTGGGGAGTCCTAGCGGGCATAGCGTATTTCTCCATGGTGGGCAACTGGGCGAAGGTCCTGGTA
GTGCTGTTGCTGTTTGCCGGCGTCGACGCACACACCCTCGTCACCGGGGGGACCGCTGCTGCTACTACGG
CTGGACTCGCCGGGATTTTCAGTCCGGGCGCCAAGCAGGATATCCAGCTGATCA

>1511_S33_L001_R1_001.fastq_188_1a_9
CCCCTACAACAGCGCTGGTAGTGGCTCAGCTACTTAGGGTCCCGCAAGCCATCTTGGACATGATCGCTGG
TGCCCACTGGGGAGTCCTAGCGGGCATAGCGTATTTCTCCATGGTGGGCAACTGGGCGAAGGTCCTGGTA
GTGCTGTTGCTGTTTGCCGGCGTCGACGCACACACCCTCGTCACTGGGGGGACCGCTGCTGCTACTACGG
CTGGACTCGCCGGGATTTTCAGTCCGGGCGCCAAGCAGGATATCCAGCTGATCA

>1511_S33_L001_R1_001.fastq_189_1a_9
CCCCTACAACAGCGCTGGTAGTGGCTCAGCTACTTAGGGTCCCGCAAGCCATCTTGGACATGATCGCTGG
TGCCCACTGGGGAGTCCTAGCGGGCTTAGCGTATTTCTCCATGGTGGGCAACTGGGCGAAGGTCCTGGTA
GTGCTGTTGCTGTTTGCCGGCGTCGACGCACACACCCTCGTCACCGGGGGGACCGCTGCTGCTACTACGG
CTGGACTCGCCGGGATTTTCAGTCCGGGCGCCAAGCAGGATATCCAGCTGATCA

>1511_S33_L001_R1_001.fastq_190_1a_9
CCCCTACAACAGCGCTGGTAGTGGCTCAGCTACTTAGGGTCCCGCAAGCCATCTTGGACATGATCGCTGG
TGCCCACTGGGGAGTCCTAGCGGGCATAGCGTATTTCTCCACGGTGGGCAACTGGGCGAAGGTCCTGGTA
GTGCTGTTGCTGTTTGCCGGCGTCGACGCACACACCCTCGTCACCGGGGGGACCGCTGCTGCTACTACGG
CTGGACTCGCCGGGATTTTCAGTCCGGGCGCCAAGCAGGATATCCAGCTGATCA

>1511_S33_L001_R1_001.fastq_191_1a_9
CCCCTACAGCAGCGCTGGTAGTGGCTCAGCTACTTAGGGTCCCGCAAGCCATCTTGGACATGATCGCTGG
TGCCCACTGGGGAGTCCTAGCGGGCATAGCGTATTTCTCCATGGTGGGCAACTGGGCGAAGGTCCTGGTA
GTGCTGTTGCTGTTTGCCGGCGTCGACGCACACACCCTCGTCACCGGGGGGACCGCTGCTGCTACTACGG
CTAGACTCGCCGGGATTTTCAGTCCGGGCGCCAAGCAGGATATCCAGCTGATCA

>1511_S33_L001_R1_001.fastq_192_1a_9
CCCCTACAACAGCGCTGGTAGTGGCTCAGCTACTTAGGGTCCCGCAAGCCATCTTGGACATGATCGCTGG
TGCCCACTGGGGGGTCCTAGCGGGCATAGCGTATTTCTCCATGGTGGGCAACTGGGCGAAGGTCCTGGTA
GTGCTGTTGCTGTTTGCCGGCGTCGACGCACACACCCTCGTCACCGGGGGGACCGCTGCTGCTACTACGG
CTGGACTCGCCGGGATTTTCAGTCCGGGCGCCAAGCAGGATATCCAGCTGATCA

>1511_S33_L001_R1_001.fastq_193_1a_9
CCCCTACAACAGCGCTGGTAGTGGCTCAGCTACTTAGGGTCCCGCAAGCCATCTTGGACATGATCGCTGG
TGCCCACTGGGGAGTCCTAGCGGGCATAGCGTATTTCTCCATGGTGGGCAACTGGGCGAAGGTCCTGGTA
GTGCTGTTGCTGTTTGCTGGCGTCGACGCACACACCCTCGTCACCGGGGGGACCGCTGCTGCTACTACGG
CTGGACTCGCCGGGATTTTCAGTCCGGGCGCCAAGCAGGATATCCAGCTGATCA

>1511_S33_L001_R1_001.fastq_194_1a_9
CCCCTACAACAGCGCTGGTAGTGGCTCAGCTACTTAGGGTCCCGCAAGCCATCTTGGACATGATCGCTGG
TGCCCACTGGGGAGTCCTAGCGGGCATAGCGTATTTCTCCATGGTGGGCAACTGGGCGAAGGTCCTGGTA
GTGCTGTTGCTGTTTGCCGGCGTCGACGCACACACCCTCGTCACCGGGGGGACCGCTGCTGCTACTACGG
CTGGACTCGCCGGGATTTTCAGTCCGGGCGCCAAGCAAGATATCCAGCTGATCA

>1511_S33_L001_R1_001.fastq_195_1a_9
CCCCTACAGCAGCGCTGGTAGTGGCTCAGCTACTTAGGGTCCCGCAAGCCGTCTTGGACATGATCGCTGG
TGCCCACTGGGGAGTCCTAGCGGGCATAGCGTATTTCTCCATGGTGGGCAACTGGGCGAAGGTCCTGGTA
GTGCTGTTGCTGTTTGCCGGCGTCGACGCACACACCCTCGTCACCGGGGGGACCGCTGCTGCTACTACGG
CTGGACTCGCCGGGATTTTCAGTCCGGGCGCCAAGCAGGATATCCAGCTGATCA

>1511_S33_L001_R1_001.fastq_196_1a_9
CCCCTACAACAGCGCTGGTAGTGGCTCAGCTACTTAGGGTCCCGCAAGCCATCTTGGACATGATCGCTGG
TGCCCACTGGGGAGTCCTAGCGGGCATAGCGTATTTCTCCATGGTGGGCAACTGGGCGAAGGTCCTGGTA
GTGCTGTTGCTGTTTGCCGGCGTCGACGCACACACCCTCGTCACCGGGGGGACCGCTGCTGCTACTACGG
CTGGAATCGCCGGGATTTTCAGTCCGGGCGCCAAGCAGGATATCCAGCTGATCA

>1511_S33_L001_R1_001.fastq_197_1a_9
CCCCTACAGCAGCGCTGGTAGTGGCTCAGCTACTTAGGGTCCCGCAAGCCATCTTGGACATGATCGCTGG
TGCCCACTGGGGAGTCCTAGCGGGCATAGCGTATTTCTCCATGGTGGGCAACTGGGCGAAGGTCCTGGTA
GTGCTGTTGCTGTTTGCCGGCGTCGACGCACACACCCTCGTCGCCGGGGGGACCGCTGCTGCTACTACGG
CTGGACTCGCCGGGATTTTCAGTCCGGGCGCCAAGCAGGATATCCAGCTGATCA

>1511_S33_L001_R1_001.fastq_198_1a_9
CCCCTACGGCAGCGCTGGTAGTGGCTCAGCTACTTAGGGTCCCGCAAGCCATCTTGGACATGGTCGCTGG
TGCCCACTGGGGAGTCCTAGCGGGCATAGCGTATTTCTCCATGGTGGGCAACTGGGCGAAGGTCCTGGTA
GTGCTGTTGCTGTTTGCCGGCGTCGACGCACACACCCTCGTCACCGGGGGGACCGCTGCTGCTACTACGG
CTGGACTCGCCGGGATTTTCAGTCCGGGCGCCAAGCAGGATATCCAGCTGATCA

>1511_S33_L001_R1_001.fastq_199_1a_9
CCCCTACAACAGCGCTGGTAGTGGCTCAGCTACTTAGGGTCCCGCAAGCCATCTTGGACATGATCGCTGG
TGCCCACTGGGGAGTCCTAGCGGGCATAGCGTATTTCTCCATGGTGGGCAACTGGGCGAAGGTCCTGGTA
GTGCTGTTGCTGTTTGCCGGCGTCGACGCACACACCCTCGCCACCGGGGGGACCGCTGCTGCTACTACGG
CTGGACTCGCCGGGATTTTCAGTCCGGGCGCCAAGCAGGATATCCAGCTGATCA

>1511_S33_L001_R1_001.fastq_200_1a_9
CCCCTACAACAGCGCTGGTAGTGGCTCAGCTACTTAGGGTCCCGCAAGCCATCTTGGACATGATCGCTGG
TGCCCACCGGGGAGTCCTAGCGGGCATAGCGTATTTCTCCATGGTGGGCAACTGGGCGAAGGTCCTGGTA
GTGCTGTTGCTGTTTGCCGGCGTCGACGCACACACCCTCGTCACCGGGGGGACCGCTGCTGCTACTACGG
CTGGACTCGCCGGGATTTTCAGTCCGGGCGCCAAGCAGGATATCCAGCTGATCA

>1511_S33_L001_R1_001.fastq_201_1a_9
CCCCTACAACAGCGCTGGTAGTGGCTCAGCTACTTAGGGTCCCGCAAGCCATCTTGGACATGATCGCTGG
TGCCCACTGGGGAGTCCTAGCGGGCATAGCGTATTTCTCCATGGCGGGCAACTGGGCGAAGGTCCTGGTA
GTGCTGTTGCTGTTTGCCGGCGTCGACGCACACACCCTCGTCACCGGGGGGACCGCTGCTGCTACTACGG
CTGGACTCGCCGGGATTTTCAGTCCGGGCGCCAAGCAGGATATCCAGCTGATCA

>1511_S33_L001_R1_001.fastq_202_1a_9
CCCCTACGACAGCGCTGGTAGTGGCTCAGCTACTTAGGGTCCCGCAAGCCATCTTGGACATGATCGCTGG
TGCCCACTGGGGAGTCCTAGCGGGCATAGCGTATTTCTCCATGGTGGGCAACTGGGCGAAGGTCCTGGTA
GTGCTGTTGCTGTTTGCCGGCGTTGACGCACACACCCTCGTCACCGGGGGGACCGCTGCTGCTACTACGG
CTGGACTCGCCGGGATTTTCAGTCCGGGCGCCAAGCAGGATATCCAGCTGATCA

>1511_S33_L001_R1_001.fastq_203_1a_9
CCCCTACAGCAGCGCTGGTAGTGGCTCAGCTACTTAGGGTCCCGCAAGCCATCTTGGACATGATCGCTGG
TGCCCACTGGGGAGTCCTAGCGGGCATAGCGTATTTCTCCATGGTGGGCAACTGGGCGAAGGTCCTGGTA
GTGCTGTTGCTGTCTGCCGGCGTCGACGCACACACCCTCGTCACCGGGGGGACCGCTGCTGCTACTACGG
CTGGACTCGCCGGGATTTTCAGTCCGGGCGCCAAGCAGGATATCCAGCTGATCA

>1511_S33_L001_R1_001.fastq_204_1a_9
CCCCTACAGCAGCGCTGGTAGTGGCTCAGCTACTTAGGGTCCCGCAAGCCATCGTGGACATGATCGCTGG
TGCCCACTGGGGAGTCCTAGCGGGCATAGCGTATTTCTCCATGGTGGGCAACTGGGCGAAGGTCCTGGTA
GTGCTGTTGCTGTTTGCCGGCGTCGACGCACACACCCTCGTCACCGGGGGGACCGCTGCTGCTACTACGG
CTGGACTCGCCGGGATTTTCAGTCCGGGCGCCAAGCAGGATATCCAGCTGATCA

>1511_S33_L001_R1_001.fastq_205_1a_8
CCCCTACAACAGCGCTGGTAGTGGCTCAGCTACTTAGGGTCCCGCAAGCCATCTTGGACATGATCGCTGG
TGCCCACTGGGGAGTCCTAGCGGGCATAGCGTATTTCTCCATGGTGGGCAACTGGGCGAAGGTCCTGGTA
GTGCTGTTGCTGTTTGCCGGCGTCGACGCACACACCCTTGTCACCGGGGGGACCGCTGCTGCTACTACGG
CTGGACTCGCCGGGATTTTCAGTCCGGGCGCCAAGCAGGATATCCAGCTGATTA

>1511_S33_L001_R1_001.fastq_206_1a_8
CCCCTACAGCAGCGCTGGTAGTGGCTCAGCTACTTAGGGTCCCGCAAGCCATCTTGGACATGATCGCTGG
TGCCCACTGGGGAGTCCTAGCGGGCATAGCGTATTTCTCCACGGTGGGCAACTGGGCGAAGGTCCTGGTA
GTGCTGTTGCTGTTTGCCGGCGTCGACGCACACACCCTCGTCACCGGGGGGACCGCTGCTGCTACTACGG
CTGGACTCGCCGGGATTTTCAGTCCGGGCGCCAAGCAGGATATCCAGCTGATCA

>1511_S33_L001_R1_001.fastq_207_1a_8
CCCCTACAACAGCGCTGGTAGTGGCTCAGCTACTTAGGGTCCCGCAAGCCATCTTGGACATGATCGCTGG
TGCCCACTGGGGAGTCCTAGCGGGCATAGCGTATTTCTCCATGGTGGGCAACTGGGCGAAGGTCCTGGTA
GTGCTGTTGCTGTTTGCCGGCGTCGACGCACACACCCTCGTCACCGGGGGGACCGCTGCTGCTACTACGG
CTGGGCTCGCCGGGATGTTCAGTCCGGGCGCCAAGCAGGATATCCAGCTGATCA

>1511_S33_L001_R1_001.fastq_208_1a_8
CCCCTACAGCAGCGCTGGTAGTGGCTCAGCTACTTAGGGTCCCGCAAGCCATCTTGGACATGATCGCTGG
TGCCCACTGGGGAGTCCTAGCGGGCATAGCGTATTTCTCCATGGTGGGCAACTGGGCGAAGGTCCTGGTA
GTGCTGTTGCTGTTTGCCGGCGTCGACGCACACACCCTCGTCACCGGGGGGACCGCTGCTGCTACTACGG
CTGGACTCACCGGGATTTTCAGTCCGGGCGCCAAGCAGGATATCCAGCTGATCA

>1511_S33_L001_R1_001.fastq_209_1a_8
CCCCTACAACAGCGCTGGTAGTGGCTCAGCTACTTAGGGTCCCGCAAGCCATCTTGGACATGATCGCTGG
TGCCCACTGGGGAGTCCTAGCGGGCATAGCGTATTTCTCCATGGTGGGCAACTGGGCGAAGGTCCTGGTA
GTGCTGTTGCTGTCTGCCGGCGTCGACGCACACACCCTCGTCACCGGGGGGACCGCTGCTGCTACTACGG
CTGGACTCGCCGGGATTTTCAGTCCGGGCGCCAAGCAGGATATCCAGCTGATCA

>1511_S33_L001_R1_001.fastq_210_1a_8
CCCCTACAGCAGCGCTGGTAGTGGCTCAGCTACTTAGGGTCCCGCAAGCCATCTTGGGCATGATCGCTGG
TGCCCACTGGGGAGTCCTAGCGGGCATAGCGTATTTCTCCATGGTGGGCAACTGGGCGAAGGTCCTGGTA
GTGCTGTTGCTGTTTGCCGGCGTCGACGCACACACCCTCGTCACCGGGGGGACCGCTGCTGCTACTACGG
CTGGACTCGCCGGGATTTTCAGTCCGGGCGCCAAGCAGGATATCCAGCTGATCA

>1511_S33_L001_R1_001.fastq_211_1a_8
CCCCTACAACGGCGCTGGTAGTGGCTCAGCTACTTAGGGTCCCGCAAGCCATCTTGGACATGATCGCTGG
TGCCCACTGGGGAGTCCTAGCGGGCATAGCGTATTTCTCCATGGTGGGCAACTGGGCGAAGGTCCTGGTA
GTGCTGTTGCTGTTTGCCGGCGTCGACGCACACACCCTCGTCACCGGGGGGACCGCTGCCGCTACTACGG
CTGGACTCGCCGGGATTTTCAGTCCGGGCGCCAAGCAGGATATCCAGCTGATCA

>1511_S33_L001_R1_001.fastq_212_1a_8
CCCCTACAACAGCGCTGGTAGTGGCTCAGCTACTTAGGGTCCCGCAAGCCATCTTGGACATGATCGCTGG
TGCCCACTGGGGAGTCCTAGCGGGCATAGCGTATTTCTCCATGGTGGGCAACTGGGCGAAGGTCCTGGTA
GTGCTGTTGCTGTTTGCCGGCGTCGACGCACACACCCTCGTCACCGGGGGGACCGCTGCTGCTACTACGG
CTGGACTCCCCGGGATTTTCAGTCCGGGCGCCAAGCAGGATATCCAGCTGATCA

>1511_S33_L001_R1_001.fastq_213_1a_8
CCCCTACAACAGCGCTGGTAGTGGCTCAGCTACTTAGGGTCCCGCAAGCCATCTTGGACATGATCGCTGG
TGCCCACTGGGGAGTCCTAGCGGGCATAGCGTATTTCTCCATGGTGGGCAACTGGGCGAAGGTCCTGGTA
GTGCTGTTGCCGTTTGCCGGCGTCGACGCACACACCCTCGTCACCGGGGGGACCGCTGCTGCTACTACGG
CTGGACTCGCCGGGATTTTCAGTCCGGGCGCCAAGCAGGATATCCAGCTGATCA

>1511_S33_L001_R1_001.fastq_214_1a_8
CCCCTACAACAGCGCTGGTAGTGGCTCAGCTACTTAGGGTCCCGCAAGCCATCTTGGACATGATCGCTGG
TGCCCACTGGGGAGTCCTAGCGGGCATAGCGTATTTCTCCATGGTGGGCAACCGGGCGAAGGTCCTGGTA
GTGCTGTTGCTGTTTGCCGGCGTCGACGCACACACCCTCGTCACCGGGGGGACCGCTGCTGCTACTACGG
CTGGACTCGCCGGGATTTTCAGTCCGGGCGCCAAGCAGGATATCCAGCTGATCA

>1511_S33_L001_R1_001.fastq_215_1a_8
CCCCTACAACAGCGCTGGTAGTGGCTCAGCTACTTAGGGTCCCGCAAGCCATCTTGGACATGATCGCTGG
TGCCCACTGGGGAGTCCTAGCGGGCACAGCGTATTTCTCCATGGTGGGCAACTGGGCGAAGGTCCTGGTA
GTGCTGTTGCTGTTTGCCGGCGTCGACGCACACACCCTCGTCACCGGGGGGACCGCTGCTGCTACTACGG
CTGGACTCGCCGGGATTTTCAGTCCGGGCGCCAAGCAGGATATCCAGCTGATCA

>1511_S33_L001_R1_001.fastq_216_1a_8
CCCCTACAGCAGCGCTGGTAGTGGCTCAGCTACTTAGGGTCCCGCAAGCCATCTTGGACATGATCGCTGG
TGCCCACTGGGGAGTCCTAGCGGGCATAGCGTATTTCTCCATGGTGGGCAACTGGGCGAAGGTCCTGGTA
GTGCTGTTGCTGTTTGCCGGCGTCGACGCACACACCCTCGTCACCGGGGGGACTGCTGCTGCTACTACGG
CTGGACTCGCCGGGATTTTCAGTCCGGGCGCCAAGCAGGATATCCAGCTGATCA

>1511_S33_L001_R1_001.fastq_217_1a_8
CCCCTACAATAGCGCTGGTAGTGGCTCAGCTACTTAGGGTCCCGCAGGCCATCTTGGACATGATCGCTGG
TGCCCACTGGGGAGTCCTAGCGGGCATAGCGTATTTCTCCATGGTGGGCAACTGGGCGAAGGTCCTGGTA
GTGCTGTTGCTGTTTGCCGGCGTCGACGCACACACCCTCGTCACCGGGGGGACCGCTGCTGCTACTACGG
CTGGACTCGCCGGGATTTTCAGTCCGGGCGCCAAGCAGGATATCCAGCTGATCA

>1511_S33_L001_R1_001.fastq_218_1a_8
CCCCTACAACAGCGCTGGCAGTGGCTCAGCTACTTAGGGTCCCGCAAGCCATCTTGGACATGATCGCTGG
TGCCCACTGGGGAGTCCTAGCGGGCATAGCGTATTTCTCCATGGTGGGCAACTGGGCGAAGGTCCTGGTA
GTGCTGTTGCTGTTTGCCGGCGTCGACGCACACACCCTCGTCACCGGGGGGACCGCTGCTGCTACTACGG
CTGGACTCGCCGGGATTTTCAGTCCGGGCGCCAAGCAGGATATCCAGCTGATCA

>1511_S33_L001_R1_001.fastq_219_1a_8
CCCCTACAGCAGCGCTGGTAGTGGCTCAGCTACTTAGGGTCCCGCAAGCCATCTTGGACATGATCGCTGG
TGCCCACTGGGGAGTCCTAGCGGGCATAGCGTATTTCTCCATGGTGGGCAACTGGGCGAAGGTCCTGGTA
GTGCTGTTGCTGTTTGCCGGCGTCGACGCACACGCCCTCGTCACCGGGGGGACCGCTGCTGCTACTACGG
CTGGACTCGCCGGGATTTTCAGTCCGGGCGCCAAGCAGGATATCCAGCTGATCA

>1511_S33_L001_R1_001.fastq_220_1a_8
CCCCTACAGCAGCGCTGGTAGTGGCTCAGCTACTTAGGGTCCCGCAAGCCATCTTGGACATGATCGCTGG
TGCCCACTGGGGAGTCCTAGCGGGCATAGCGTACTTCTCCATGGTGGGCAACTGGGCGAAGGTCCTGGTA
GTGCTGTTGCTGTTTGCCGGCGTCGACGCACACACCCTCGTCACCGGGGGGACCGCTGCTGCTACTACGG
CTGGAATCGCCGGGATTTTCAGTCCGGGCGCCAAGCAGGATGTCCAGCTGATCA

>1511_S33_L001_R1_001.fastq_221_1a_8
CCCCTACAACAGCGCTGGTAGTGGCTCAGCTACTTAGGGTCCCGCAAGCCATCTTGGACATGATCGCTGG
TGCCCACTGGGGAGTCCTAGCGGGCATAGCGTATTTCTCCATGGTGGGCAACTGGGCAAAGGTCCTGGTA
GTGCTGTTGCTGTTTGCCGGCGTCGACGCACACACCCTCGTCACCGGGGGGACCGCTGCTGCTACTACGG
CTGGACTCGCCGGGATTTTCAGTCCGGGCGCCAAGCAGGATATCCAGCTGATCA

>1511_S33_L001_R1_001.fastq_222_1a_8
CCCCTACAGCAGCGCTGGTAGTGGCTCAGCTACTTAGGGTCCCGCAAGCCATCTTGGACATGATCGCTGG
TGCCCACTGGGGAGTCCTAGCGGGCATAGCGTATTTCTCCATGGTGGGCAACTGGGCGAAGGTCCTGGTA
GTGCTGTTGCTGTTTGCCGGCGTCGACGCACACACCCTCGTCACCGGGGGGACCGCTGCTGCTACTGCGG
CTGGACTCGCCGGGATTTTCAGTCCGGGCGCCAAGCAGGATATCCAGCTGATCA

>1511_S33_L001_R1_001.fastq_223_1a_8
CCCCTACAACAGCGCTGGTAGTGGCTCAGCTACTTAGGGTCCCGCAAGCCATCTTGGACATGATCGCTGG
TGCCCACTGGGGAGTCCTAGCGGGCATAGCGTATTTCTCCATGGTGGGCAACTGGGCGAAGGTCCTGGTA
GTGCTGTCGCTGTTTGCCGGCGTCGACGCACACACCCTCGTCACCGGGGGGACCGCTGCTGCTACTACGG
CTGGACTCGCCGGGATTTTCAGTCCGGGCGCCAAGCAGGATATCCAGCTGATCA

>1511_S33_L001_R1_001.fastq_224_1a_8
CCCCTACAGCAGCGCTGGTAGTGGCTCAGCTACTTAGGGTCCCGCAAGCCATCTTGGACATGATCGCTGG
TGCCCACTGGGGAGTCCTAGCGGGCATAGCGTATTTCTCCATGGTGGGCAACTGGGCGAAGGTCCTGGTA
GTGCTGTTGCTGTTTGCCGGCGTCGACGCACACACCCTCGTCACCGGGGGGACCGCTGCTGCCACTACGG
CTGGACTCGCCGGGATTTTCAGTCCGGGCGCCAAGCAGGATATCCAGCTGATCA

>1511_S33_L001_R1_001.fastq_225_1a_8
CCCCTACAACAGCGCTGGTAGTGGCTCAGCTACTTAGGGTCCCGCAAGCCATCTTGGACATGATCGCTGG
TGCCCACTGGGGAGTCCTAGCGGGCATAGCGTATTTCTCCATGGTGGGCAACTGGGCGAAGGTCCTGGTA
GTGCTGTTGCTGTTTGCCGGCGTCGACGCACACACCCTCGTCACCGGGGGGACCGCTGCTGCTACTACGG
CTGGACTCGCCGGGATTTTCAGTCCGGGCGCCAAGCAGGATATCCGGCTGATCA

>1511_S33_L001_R1_001.fastq_226_1a_8
CCCCTACAACAGCGCTGGTAGTGGCTCAGCTACTTAGGGTCCCGCAAGCCATCTTGGATATGATCGCTGG
TGCCCACTGGGGAGTCCTAGCGGGCATAGCGTATTTCTCCATGGTGGGCAACTGGGCGAAGGTCCTGGTA
GTGCTGTTGCTGTTTGCCGGCGTCGACGCACACACCCTCGTCACCGGGGGGACCGCTGCTGCTACTACGG
CTGGACTCGCCGGGATTTTCAGTCCGGGCGCCAAGCAGGATATCCAGCTGATCA

>1511_S33_L001_R1_001.fastq_227_1a_8
CCCCTACAACAGCGCTGGTAGTGGCGCAGCTACTTAGGGTCCCGCAAGCCATCTTGGACATGGTCGCTGG
TGCCCACTGGGGAGTCCTAGCGGGCATAGCGTATTTCTCCATGGTGGGCAACTGGGCGAAGGTCCTGGTA
GTGCTGTTGCTGTTTGCCGGCGTCGACGCACACACCCTCGTCACCGGGGGGACCGCTGCTGCTACTACGG
CTGGACTCGCCGGGATTTTCAGTCCGGGCGCCAAGCAGGATATCCAGCTGATCA

>1511_S33_L001_R1_001.fastq_228_1a_8
CCCCTACAACAGCGCTGGTAGTGGCTCAGCTACTTAGGGTCCCGCAAGCCATCTTGGACATGATCGCTGG
TGCCCACTGGGGAGTCCTAGCGGGCATAGCGTATTTCTCCATGGTGGGCAACTGGGCGAAGGTCCTGGTA
GTGCTGTTGCTGTTTGCCGGCGTCGACGCACACACCCTCGTCACCGGGGGGACCGCTGCTGCTACTATGG
CTGGACTCGCCGGGATTTTCAGTCCGGGCGCCAAGCAGGATATCCAGCTGATCA

>1511_S33_L001_R1_001.fastq_229_1a_8
CCCCTACAACAGCGCTGGTAGTGGCTCAGCTACTTAGGGTCCCGCAAGCCATCTTGGACATGATCGCTGG
TGCCCACTGGGGAGTCCTAGCGGGCATAGCGTATTTCTCCGTGGTGGGCAACTGGGCGAAGGTCCTGGTA
GTGCTGTTGCTGTTTGCCGGCGTCGACGCACACACCCTCGTCACCGGGGGGACCGCTGCTGCTACTACGG
CTGGACTCGCCGGGATTTTCAGTCCGGGCGCCAAGCAGGATATCCAGCTGATCA

>1511_S33_L001_R1_001.fastq_230_1a_8
CCCCTACAACAGCGCTGGTAGTGGCTCAGCTACTTAGGGTCCCGCAAGCCATCTTGGACATGATCGCTGG
TGCCCACTGGGGAGTCCTAGCGGGCATAGCGTATTTCTCCATGGTGGGCAACTGGGCGAAGGTCCTGGTA
GTGCTGTTGCTGTTTGCCGGCGTCGACGCACGCACCCTCGTCACCGGGGGGACCGCTGCTGCTACTACGG
CTGGACTCGCCGGGATTTTCAGTCCGGGCGCCAAGCAGGATATCCAGCTGATTA

>1511_S33_L001_R1_001.fastq_231_1a_8
CCCCTACAACAGCGCTGGTAGTGGCTCAGCTACTTAGGGTCCCGCAAGCCATCTTGGACATGATCGCTGG
TGCCCACTGGGGAGTCCTAGCGGGCATAGCGCATTTCTCCATGGTGGGCAACTGGGCGAAGGTCCTGGTA
GTGCTGTTGCTGTTTGCCGGCGTCGACGCACACACCCTCGTCACCGGGGGGACCGCTGCTGCTACTACGG
CTGGACTCGCCGGGATTTTCAGTCCGGGCGCCAAGCAGGATATCCAGCTGATCA

>1511_S33_L001_R1_001.fastq_232_1a_8
CCCCTACAACAGCGCTGGTAGTGGCTCAGCTACTTAGGGTCCCGCAAGCCATCTTGGACATGATCGCTGG
TGCCCACTGGGGAGTCCTAGCGGGCATAGCGTATTTCTCCATGGTGGGCAACTGGGCGAAGGTCCTGGTA
GTGCTGTTGCTGTTCGCCGGCGTCGACGCACACACCCTCGTCACCGGGGGGACCGCTGCTGCTACTACGG
CTGGACTCGCCGGGATTTTCAGTCCGGGCGCCAAGCAGGATATCCAGCTGATCA

>1511_S33_L001_R1_001.fastq_233_1a_8
CCCCTACAACAGCGCTGGTAGTGGCTCAGCTACTTAGGGTCCCGCAAGCCATCTTGGATATGATCGCTGG
TGCCCACTGGGGAGTCCTAGCGGGCATAGCGTATTTCTCCATGGTGGACAACTGGGCGAAGGTCCTGGTA
GTGCTGTTGCTGTTTGCCGGCGTCGACGCACACACCCTCGTCACCGGGGGGACCGCTGCTGCTACTACGG
CTGGACTCGCCGGGATTTTCAGTCCGGGCGCCAAGCAGGATATCCAGCTGATCA

>1511_S33_L001_R1_001.fastq_234_1a_8
CCCCTACAACAGCGCTGGTAGTGGCTCAGCTACTTAGGGTCCCGCAAGCCATCTTGGACATGATCGCTGG
TGCCCACTGGGGAGTCCTAGCGGGCATAGCGTATTTCTCCATGGTGGGCAACTGGGCGAAGGTCCTGGTA
GTGCTGTTGCTGTTTGCCGGCGTCGACGCACACACCCTCGTCACCGGGGGGACCGCTGCTGCTACTACGG
CTGGACTCGCCGGGATTTTCAGCCCGGGCGCTAAGCAGGATATCCAGCTGATCA

>1511_S33_L001_R1_001.fastq_235_1a_8
CCCCTACAGCAGCGCTGGTAGTGGCTCAGCTACTTAGGGTCCCGCAAGCCATCTTGGACATGATCGCTGG
TGCCCACTGGGGAGTCCTAGCGGGCATAGCGTATTTCTCCATGGTGGGCAACTGGGCGAAGGTCCTGGTA
GTGCTGTTGCTGTTTGCCGGCGTCGACGCACACACCCTCGTCACCGGGGGGACCGCTGCTGCTACTACGG
CTGGACTCGCCGGGATGTTCAGTCCGGGCGCCAAGCAGGACATCCAGCTGATCA

>1511_S33_L001_R1_001.fastq_236_1a_8
CCCCTACAACAGCGCTGGTAGTGGCTCAGCTACTTAGGGTCCCGCAAGCCATCTTGGACATGATCGCTGG
TGCCCACTGGGGAGTCCTAGCGGGCATAGCGTATTTCTCCATGGTGGGCAACTGGGCGAAGGTCCTGGTA
GTGCTGTTGCTGTTTGCCGGCGTCGACGCACACACCCTCGTCACCGGGGGGACCGCTGCTGCTACTACGG
CTGGACTCGCCGGGATTTTCAGTCCGGGCGCCAAGCAGGATATCCAGCTAATCA

>1511_S33_L001_R1_001.fastq_237_1a_8
CCCCTACAACAGCGCTGGTAGTGGCTCAGCTACTTAGGATCCCGCAAGCCATCTTGGACATGATCGCTGG
TGCCCACTGGGGAGTCCTAGCGGGCATAGCGTATTTCTCCATGGTGGGCAACTGGGCGAAGGTCCTGGTA
GTGCTGTTGCTGTTTGCCGGCGTCGACGCACACACCCTCGTCACCGGGGGGACCGCTGCTGCTACTACGG
CTGGACTCGCCGGGATGTTCAGTCCGGGCGCCAAGCAGGATATCCAGCTGATCA

>1511_S33_L001_R1_001.fastq_238_1a_8
CCCCTACAGCAGCGCTGGTAGTGGCCCAGCTACTTAGGGTCCCGCAAGCCATCTTGGACATGATCGCTGG
TGCCCACTGGGGAGTCCTAGCGGGCATAGCGTATTTCTCCATGGTGGGCAACTGGGCGAAGGTCCTGGTA
GTGCTGTTGCTGTTTGCCGGCGTCGACGCACACACCCTCGTCACCGGGGGGACCGCTGCTGCTACTACGG
CTGGACTCGCCGGGATTTTCAGTCCGGGCGCCAAGCAGGATATCCAGCTGATCA

>1511_S33_L001_R1_001.fastq_239_1a_8
CCCCTACAGCAGCGCTGGTAGTGGCTCAGCTACTTAGGGTCCCGCAAGCCATCTTGGACATGATCGCTGG
TGCCCACTGGGGAGTCCTAGCGGGCATAGCGTATTTCTCCATGGTGGGCAACTGGGCGAAGGTCCTGGTA
GTGCTGTTGCTGTTTGCCGGCGTCGACGCACACACCCTCGTCACCGGGGGGACCGCTGCTGCTACTATGG
CTGGACTCGCCGGGATGTTCAGTCCGGGCGCCAAGCAGGATATCCAGCTGATCA

>1511_S33_L001_R1_001.fastq_240_1a_8
CCCCTACAACAGCGCTGGTAGTGGCTCAGCTACTTAGGGTCCCGCAAGCCATCTTGGACATGATCGCTGG
TGCCCACTGGGGAGTCCTAGCGGGCATAGCGTATTTCTCCATGGTGGGCAATTGGGCGAAGGTCCTGGTA
GTGCTGTTGCTGTTTGCCGGCGTCGACGCACACACCCTCGTCACCGGGGGGACCGCTGCTGCTACTACGG
CTGGACTCGCCGGGATTTTCAGTCCGGGCGCCAAGCAGGATATCCAGCTGATCA

>1511_S33_L001_R1_001.fastq_241_1a_7
CCCCTACAGCAGCGCTGGTAGTGGCTCAGCTACTTAGGGTCCCGCAAGCCATCTTGGACATGATCGCTGG
TGCCCACTGGGGGGTCCTAGCGGGCATAGCGTATTTCTCCATGGTGGGCAACTGGGCGAAGGTCCTGGTA
GTGCTGTTGCTGTTTGCCGGCGTCGACGCACACACCCTCGTCACCGGGGGGACCGCTGCTGCTACTACGG
CTGGACTCGCCGGGATTTTCAGTCCGGGCGCCAAGCAGGATATCCAGCTGATCA

>1511_S33_L001_R1_001.fastq_242_1a_7
CCCCTACAACAGCGCTGGTAGTGGCTCAGCTACTTAGGGTCCCGCAAGCCATCTTGGACATGATCGCTGG
TGCCCACTGGGGAGTCCTAGCGGGCATAGCGTATTTCTCCATGGTGGGCGACTGGGCGAAGGTCCTGGTA
GTGCTGTTGCTGTTTGCCGGCGTCGACGCACACACCCTCGTCACCGGGGGGACCGCTGCTGCTACTACGG
CTGGACTCGCCGGGATTTTCAGTCCGGGCGCCAAGCAGGATATCCAGCTGATCA

>1511_S33_L001_R1_001.fastq_243_1a_7
CCCCTACAGCAGCGCTGGTAGTGGCTCAGCTACTTAGGGTCCCGCAAGCCATCTTGGACATGATCGCTGG
TGCCCACTGGGGAGTCCCAGCGGGCATAGCGTATTTCTCCATGGTGGGCAACTGGGCGAAGGTCCTGGTA
GTGCTGTTGCTGTTTGCCGGCGTCGACGCACACACCCTCGTCACCGGGGGGACCGCTGCTGCTACTACGG
CTGGACTCGCCGGGATTTTCAGTCCGGGCGCCAAGCAGGATATCCAGCTGATCA

>1511_S33_L001_R1_001.fastq_244_1a_7
CCCCTACAGCAGCGCTGGTAGTGGCTCAGCTACTTAGGGTCCCGCAAGCCATCTTGGACATGATCGCTGG
TGCCCATTGGGGAGTCCTAGCGGGCATAGCGTATTTCTCCATGGTGGGCAACTGGGCGAAGGTCCTGGTA
GTGCTGTTGCTGTTTGCCGGCGTCGACGCACACACCCTCGTCACCGGGGGGACCGCTGCTGCTACTACGG
CTGGACTCGCCGGGATTTTCAGTCCGGGCGCCAAGCAGGATATCCAGCTGATCA

>1511_S33_L001_R1_001.fastq_245_1a_7
CCCCTACAACAGCGCTGGTAGTGGCTCAGCTACTTAGGGTCCCGCAAGCCATCTTGGACATGATCGCTGG
TGCCCACTGGGGAGTCCTAGCGGGCATAGCGTATTTCTCCATGGTGGGCAACTGGGCGAAGGTCCTGGTA
GTGCTGTTGCTGTTTGCCGGCGTCGACGCACACACCCTCGTCACCGGGGGGACCGCTGCTGCTACTACGG
CTGGACTCGCCGGGATTTCCAGTCCGGGCGCCAAGCAGGATATCCAGCTGATCA

>1511_S33_L001_R1_001.fastq_246_1a_7
CCCCTACAGCAGCGCTGGTAGTGGCTCAACTACTTAGGGTCCCGCAAGCCATCTTGGACATGATCGCTGG
TGCCCACTGGGGAGTCCTAGCGGGCATAGCGTATTTCTCCATGGTGGGCAACTGGGCGAAGGTCCTGGTA
GTGCTGTTGCTGTTTGCCGGCGTCGACGCACACACCCTCGTCACCGGGGGGACCGCTGCTGCTACTACGG
CTGGACTCGCCGGGATTTTCAGTCCGGGCGCCAAGCAGGATATCCAGCTGATCA

>1511_S33_L001_R1_001.fastq_247_1a_7
CCCCTACAACAGCGCTGGTAGTGGCTCAGCTACTTAGGGTCCCGCAAGCCATCTTGGACATGATCGCTGG
TGCCCACTGGGGAGTCCTAGCGGGCATAGCGTATTTCTCCATGGTGGGCAACTGGGCGAAGGTCCTGGTA
GTGCTGTTGCTGTTTGCCGGCGTCGACGCACACACCCTCGTCACCGGGGGGACCGCTGCTGCTACTACGG
CTGGACTCGCCGGGATTTTCAGTCCGGGCGCCAAGCAGGATATCCAGCTGGTCA

>1511_S33_L001_R1_001.fastq_248_1a_7
CCCCTACGACAGCGCTGGTAGTGGCTCAGCTACTTAGGGTCCCGCAAGCCATCTTGGACATGATCGCTGG
TGCCCACTGGGGAGTCCTAGCGGGCATAGCGTATTTCTCCATGGTGGGCAACTGGGCGAAGGTCCTGGTA
GTGCTGTTGCTGTTTGCCGGCGTCGACGCACACACCCTCGTCACCGGGGGGACCGCTGCTGCTACTACGG
CTGGACTCGCCGGGATTTTCAGTCCGGGCGCCAAGCAGGATATCCAGCTGATCA

>1511_S33_L001_R1_001.fastq_249_1a_7
CCCCTACAACAGCGCTGGTAGTGGCTCAGCTACTTAGGGTCCCGCAAGCCATCTTGGACATGATCGCTGG
TGCCCACTGGGGAGTCCTAGCGGGCATGGCGTATTTCTCCATGGTGGGCAACTGGGCGAAGGTCCTGGTA
GTGCTGTTGCTGTTTGCCGGCGTCGACGCACACACCCTCGTCACCGGGGGGACCGCTGCTGCTACTACGG
CTGGACTCGCCGGGATGTTCAGTCCGGGCGCCAAGCAGGATATCCAGCTGATCA

>1511_S33_L001_R1_001.fastq_250_1a_7
CCCCTACAACAGCGCTGGTAGTGGCTCAGCTACTTAGGGTCCCGCAAGCCATCTTGGACATGATCGCTGG
TGCCCACTGGGGAGTCCTAGCGGGCATAACGTATTTCTCCATGGTGGGCAACTGGGCGAAGGTCCTGGTA
GTGCTGTTGCTGTTTGCCGGCGTTGACGCACACACCCTCGTCACCGGGGGGACCGCTGCTGCTACTACGG
CTGGACTCGCCGGGATTTTTAGTCCGGGCGCCAAGCAGGATATCCAGCTGATCA

>1511_S33_L001_R1_001.fastq_251_1a_7
CCCCTACAACAGCGCTGGTAGTGGCTCAGCTACTTAGGGTCCCGCAAGCCATCTTGGACATGATCGCTGG
TGCCCACTGGGGAGTCCTAGCGGGCATAGCGTATTTCTCCATGGTGGGCAACTGGGCGAAGGTCCCGGTA
GTGCTGTTGCTGTTTGCCGGCGTCGACGCACACACCCTCGTCACCGGGGGGACCGCTGCTGCTACTACGG
CTGGACTCGCCGGGATTTTCAGTCCGGGCGCCAAGCAGGATATCCAGCTGATCA

>1511_S33_L001_R1_001.fastq_252_1a_7
CCCCTACAACAGCGCTGGTAGTGGCTCAGCTACTTAGGGTCCCGCAAGCCATCTTGGACATGATCGCTGG
TGCCCACTGGGGAGTCCTAGCGGGCATAGCGTATTTCTCCATGGTGGGCAACTGGGCGAAGGTCCTGGTA
GTGCTGTTGCTGTTTGCCGGCGTCGACGCACACACCCTCGTCACCGGGGGGACCGCTGCTGCTACTACGG
CTGGACTCGCCGGGATTTTCAGTCCGGGCGCCAAGCAGGATATCCAACTGATCA

>1511_S33_L001_R1_001.fastq_253_1a_7
CCCCTACAGCAGCGCTGGTAGTGGCTCAGCTACTTAGGGTCCCGCAAGCCATCTTGGACATGATCGCTGG
TGCCCACTGGGGAGTCCTAGCGGGCATAGCGTATTTCTCCATGGTGGGCAACTGGGCGAAGGTCCTGGTA
GTGCTGTTGCTGTTTGCCGGCGTCGACGCACACACCCTCGTCACCGGGGGGACCGCTGCTGCTACTACGG
CTGGACTCGCCGGGATTCTCAGTCCGGGCGCCAAGCAGGATATCCAGCTGATCA

>1511_S33_L001_R1_001.fastq_254_1a_7
CCCCTACAGCAGCGCTGGTAGTGGCTCAGCTACTTAGGGTCCCGCAAGCCACCTTGGACATGATCGCTGG
TGCCCACTGGGGAGTCCTAGCGGGCATAGCGTATTTCTCCATGGTGGGCAACTGGGCGAAGGTCCTGGTA
GTGCTGTTGCTGTTTGCCGGCGTCGACGCACACACCCTCGTCACCGGGGGGACCGCTGCTGCTACTACGG
CTGGACTCGCCGGGATTTTCAGTCCGGGCGCCAAGCAGGATATCCAGCTGATCA

>1511_S33_L001_R1_001.fastq_255_1a_7
CCCCTACAGCAGCGCTGGTAGTGGCTCAGCTACTTAGGGTCCCGCAAGCCATCTTGGACATGATCGCTGG
TGCCCACTGGGGAGTCCTAGCGGGCATAGCGTATTTCTCCATGGTGGGCAACTGGGCGAAGGTCCTGGCA
GTGCTGTTGCTGTTTGCCGGCGTCGACGCACACACCCTCGTCACCGGGGGGACCGCTGCTGCTACTACGG
CTGGACTCGCCGGGATTTTCAGTCCGGGCGCCAAGCAGGATATCCAGCTGATCA

>1511_S33_L001_R1_001.fastq_256_1a_7
CCCCTACAGCAGCGCTGGTAGTGGCTCAGCTACTTAGGGTCCCGCAAGCCATCTTGGACATGATCGCTGG
TGCCCACTGGGGAGTCCTAGCGGGCATAGCGTATTTCCCCATGGTGGGCAACTGGGCGAAGGTCCTGGTA
GTGCTGTTGCTGTTTGCCGGCGTCGACGCACACACCCTCGTCACCGGGGGGACCGCTGCTGCTACTACGG
CTGGACTCGCCGGGATTTTCAGTCCGGGCGCCAAGCAGGATATCCAGCTGATCA

>1511_S33_L001_R1_001.fastq_257_1a_7
CCCCTACAACAGCGCTGGTAGTGGCTCAGCTACTTAGGGTCCCGCAAGCCATCTTGGACATGATCGCTGG
TGCCCACTGGGGAGTCCTAGCGGGCATAGCGTATTTCTCCATGGTGGGCAACTGGGCGAAGGTCCTGGTA
GTGCTGTTGCTGTTTGCCGGCGTCGACGCACACACCCTCGTCACCGGGGGGACCGCTGCTGCTACTACGG
CTGGACTCACCGGGATTTTCAGTCCGGGCGCCAAGCAGGATATCCAGCTGATCA

>1511_S33_L001_R1_001.fastq_258_1a_7
CCCCTACAGCAGCGCTGGTAGTGGCTCAGCTACTTAGGGTCCCGCAAGCCATCTTGGACATGATCGCTGG
TGCCCACTGGGGAGTCCTAGCGGGCATAGCGTATTTCTCCATGGTGGGCAACTGGGCGAAGGTCCTGGTA
GTGCTGTTGCTGTTTGCCGGCGCCGACGCACACACCCTCGTCACCGGGGGGACCGCTGCTGCTACTACGG
CTGGACTCGCCGGGATTTTCAGTCCGGGCGCCAAGCAGGATATCCAGCTGATCA

>1511_S33_L001_R1_001.fastq_259_1a_7
CCTCTACAGCAGCGCTGGTAGTGGCTCAGCTACTTAGGGTCCCGCAAGCCATCTTGGACATGATCGCTGG
TGCCCACTGGGGAGTCCTAGCGGGCATAGCGTATTTCTCCATGGTGGGCAACTGGGCGAAGGTCCTGGTA
GTGCTGTTGCTGTTTGCCGGCGTCGACGCACACACCCTCGTCACCGGGGGGACCGCTGCTGCTACTACGG
CTGGACTCGCCGGGATTTTCAGTCCGGGCGCCAAGCAGGATATCCAGCTGATCA

>1511_S33_L001_R1_001.fastq_260_1a_7
CCCCTACAACAGCGCTGGTAGTGGCTCAGCTACTTAGGGTCCCGCAAGCCATCTTGGACATGATCGCTGG
TGCCCACTGGGGAGTCCTAGCGGGCATAGCGTATTTCTCCATGGTGGGCAACTGGGCGAAGGTCCTGGTA
GTGCTGTTGCTGTTTGCCGGCGTCGACGCACACACCCTCGTCACCGGGGGGACCGCTGCTGCTACTACGG
CTGGACTCGCCGGGATTTTCAGTCCGGGCGCCGAGCAGGATATCCAGCTGATCA

>1511_S33_L001_R1_001.fastq_261_1a_7
CCCCTACAACAGCGCTGGTAGTGGCTCAGCTACTTAGGGTCCCGCAAGCCATCTTGGACATGATCGCTGG
TGCCCACTGGGGAGTCCTAGCGGGCATAACGTATTTCTCCATGGTGGGCAACTGGGCGAAGGTCCTGGTA
GTGCTGTTGCTGTTTGCCGGCGTCGACGCACACACCCTCGTCACCGGGGGGACCGCTGCTGCTACTACGG
CTGGACTCGCCGGGATTTTCAGTCCGGGCGCCAAGCAGGATATCCAGCTGATCA

>1511_S33_L001_R1_001.fastq_262_1a_7
CCCCTACAACAGCGCTGGTAGTGGCTCAGCTACTTAGGGTCCCGCAAGCCATCTTGGACATGATCGCTGG
TGCCCACTGGGGAGTCCTAGCGGGCATAGCGTATTTCTCCATGGTGGGCAACTGGGCGAAGGTCCTGGTA
GTGCTGTTGCTGTTTGCCGGCGTCGACGCACACACCCTCGTCACCGGGGGGACCGCTGCTGCTACTACGG
CTGGACTCGCCGGAATTTTCAGTCCGGGCGCCAAGCAGGATATCCAGCTGATCA

>1511_S33_L001_R1_001.fastq_263_1a_7
CCCCTACAGCAGCGCTGGTAGTGGCTCAGCTACTTAGGGTCCCGCAAGCCATCTTGGACATGATCGCTGG
TGCCCACTGGGGAGTCCTAGCGGGCATAGCGTATTTCTCCATGGTGGGCAACTGGGCGAAGGTCCTGGTA
GTGCTGTTGCTGTTTGCCGGCGTCGACGCACACACCCTCGTCACCGGGGGGACCGCTGCTGCTACTACGG
CTGGACTCGCCAGGATTTTCAGTCCGGGCGCCAAGCAGGATATCCAGCTGATCA

>1511_S33_L001_R1_001.fastq_264_1a_7
CCCCTACAACAGCACTGGTAGTGGCTCAGCTACTTAGGGTCCCGCAAGCCATCTTGGACATGATCGCTGG
TGCCCACTGGGGAGTCCTAGCGGGCATAGCGTATTTCTCCATGGTGGGCAACTGGGCGAAGGTCCTGGTA
GTGCTGTTGCTGTTTGCCGGCGTCGACGCACACACCCTCGTCACCGGGGGGACCGCTGCTGCTACTACGG
CTGGACTCGCCGGGATTTTCAGTCCGGGCGCCAAGCAGGATATCCAGCTGATCA

>1511_S33_L001_R1_001.fastq_265_1a_7
CCCCTACAGCAGCGCTGGTAGTGGCTCAGCTACTTAGGGTCCCGCAAGCCATCTTGGACATGATCACTGG
TGCCCACTGGGGAGTCCTAGCGGGCATAGCGTATTTCTCCATGGTGGGCAACTGGGCGAAGGTCCTGGTA
GTGCTGTTGCTGTTTGCCGGCGTCGACGCACACACCCTCGTCACCGGGGGGACCGCTGCTGCTACTACGG
CTGGACTCGCCGGGATTTTCAGTCCGGGCGCCAAGCAGGATATCCAGCTGATCA

>1511_S33_L001_R1_001.fastq_266_1a_7
CCCCTACAGCAGCGCTGGTAGTGGCTCAGCTACTTAGGGTCCCGCAAGCCATCTTGGACATGATCGCTGG
TGCCCACTGGGGAGTCCTAGCGGGCATTGCGTATTTCTCCATGGTGGGCAACTGGGCGAAGGTCCTGGTA
GTGCTGTTGCTGTTTGCCGGCGTCGACGCACACACCCTCGTCACCGGGGGGACCGCTGCTGCTACTACGG
CTGGACTCGCCGGGATTTTCAGTCCGGGCGCCAAGCAGGATATCCAGCTGATCA

>1511_S33_L001_R1_001.fastq_267_1a_7
CCCCTACAGCAGCGCTAGTAGTGGCTCAGCTACTTAGGGTCCCGCAAGCCATCTTGGACATGATCGCTGG
TGCCCACTGGGGAGTCCTAGCGGGCATAGCGTATTTCTCCATGGTGGGCAACTGGGCGAAGGTCCTGGTA
GTGCTGTTGCTGTTTGCCGGCGTCGACGCACACACCCTCGTCACCGGGGGGACCGCTGCTGCTACTACGG
CTGGACTCGCCGGGATTTTCAGTCCGGGCGCCAAGCAGGATATCCAGCTGATCA

>1511_S33_L001_R1_001.fastq_268_1a_7
CCCCTACAACAGCGCTGGTAGTGGCTCAGCTACTTAGGGTCCCGCAAGCCATCTTGGACATGATCGCTGG
TGCCCACTGGGGAGTCCTAGCGGGCATAGCGTATTTCTCCATGGTGGGCAACTGGGTGAAGGTCCTGGTA
GTGCTGTTGCTGTTTGCCGGCGTCGACGCACACACCCTCGTCACCGGGGGGACCGCTGCTGCTACTACGG
CTGGACTCGCCGGGATTTTCAGTCCGGGCGCCAAGCAGGATATCCAGCTGATCA

>1511_S33_L001_R1_001.fastq_269_1a_7
CCCCTACAGCAGCGCTGGTAGTGGCTCAGCTACTTAGGGTCCCGCAAGCCATCTTGGACATGATCGCTGG
TGCCCACTGGGGAGTCCTAGCGGGCATAGCGTATTTCTCCATGGTGGGCAACTGGGCGAAGGTCCTGGTA
GTGCTGTTGCTGTTTGCCGGCGTCGACGCACACACCCTCGTCACCGGGGGGACCGCTGCTGCTACTACGG
CTGGACTCGCCGGGACTTTCAGTCCGGGCGCCAAGCAGGATATCCAGCTGATCA

>1511_S33_L001_R1_001.fastq_270_1a_6
CCCCTACAGCAGCGCTGGTAGTGGCTCAGCTACTTAGGGTCCCGCAAGCCATCTTGGACATGATCGCTGG
TGCCCACTGGGGAGTCCTAGCGGGCATAGCGTATTTCTCCATGGTGGACAACTGGGCGAAGGTCCTGGTA
GTGCTGTTGCTGTTTGCCGGCGTCGACGCACACACCCTCGTCACCGGGGGGACCGCTGCTGCTACTACGG
CTGGACTCGCCGGGATTTTCAGTCCGGGCGCCAAGCAGGATATCCAGCTGATCA

>1511_S33_L001_R1_001.fastq_271_1a_6
CCCCTACAGCAGCGCTGGTAGTGGCTCAGCTACTTAGGGTCCCGCAAGCCATCTTGGACATGATCGCTGG
TGCCCACTGGGGAGTCCTAGCGGGCATAGCGTATTTCTCCATGGTGGGCAACTGGGCGAAGGTCCTGGTA
GTGCTGTTGCTGTTTGCCGGCGTCGACGCACACACCCTCGTCACCGGGGGGACCGCTGCTGCTACTACGG
CTGGACTCGCCGGGATTTTCAGTCCGGGCGCCAAGCGGGATATCCAGCTGATCA

>1511_S33_L001_R1_001.fastq_272_1a_6
CCCCTACAACAGCGCTGGTAGTGGCTCAGCTACTTAGGGTCCCGCAAGCCATCTTGGACATGATCGCTGG
TGCCCACTGGGGAGTCCTAGCGGGCATAGCGTGTTTCTCCATGGTGGGCAACTGGGCGAAGGTCCTGGTA
GTGCTGTTGCTGTTTGCCGGCGTCGACGCACACACCCTCGTCACCGGGGGGACCGCTGCTGCTACTACGG
CTGGACTCGCCGGGATTTTCAGTCCGGGCGCCAAGCAGGATATCCAGCTGATCA

>1511_S33_L001_R1_001.fastq_273_1a_6
CCCCTACAACAGCGCTGGTAGTGGCTCAGCTACTTAGGGTCCCGCAAGCCATCTTGGACATGGTCGCTGG
TGCCCACTGGGGAGTCCTAGCGGGCATAGCGTATTTCTCCATGGTGGGCAACTGGGCGAAGGTCCTGGTA
GTGCTGTTGCTGTTTGCCGGCGTCGACGCACACACCCTCGTCACCGGGGGGACCGCTGCTGCTACTACGG
CTGGACTCGCCGGGATGTTCAGTCCGGGCGCCAAGCAGGATATCCAGCTGATCA

>1511_S33_L001_R1_001.fastq_274_1a_6
CCCCTACAACAGCGCTGGTAGTGGCTCAGCTACTTAGGGTCCCGCAAGCCATCTTGGACATGATCGCTGG
TGCCCACTGGGGAGTCCTAGCGGGCATAGCGTATTTCTCCATGGTGGGCAACTGGGCGAAGGTCCTGGTA
GTGCTGTTGCTGTTTGCCGGCGTTGACGCACACACCCTCGTCACCGGGGGGACCGCTGCTGCTACTACGG
CTGGACTCGCCGGGATTTTTAGTCCGGGCGCCAAGCAGGATATCCAGCTGATCA

>1511_S33_L001_R1_001.fastq_275_1a_6
CCCCTACAGCAGCGCTGGTAGTGGCTCAGCTACTTAGGGTCCCGCAAGCCATCTTGGACATGATCGCTGG
TGCCCACTGGGGAGTCCTAGCGGGCATAGCGTATTTCTCCATGGTGGGCAACTGGGCGAAGGTCCTGGTA
GTGCTGTTGCTGTTTGCCGGCGTCGACACACACACCCTCGTCACCGGGGGGACCGCTGCTGCTACTACGG
CTGGACTCGCCGGGATTTTCAGTCCGGGCGCCAAGCAGGATATCCAGCTGATCA

>1511_S33_L001_R1_001.fastq_276_1a_6
CCCCTACAGCAGCGCTGGTAGTGGCTCAGCTACTTAGGGTCCCGCAAGCCATCTTGGACATGATCGCTGG
TGCCCACTGGGGAGTCCTAGCGGACATAGCGTATTTCTCCATGGTGGGCAACTGGGCGAAGGTCCTGGTA
GTGCTGTTGCTGTTTGCCGGCGTCGACGCACACACCCTCGTCACCGGGGGGACCGCTGCTGCTACTACGG
CTGGACTCGCCGGGATTTTCAGTCCGGGCGCCAAGCAGGATATCCAGCTGATCA

>1511_S33_L001_R1_001.fastq_277_1a_6
CCCCTACAACAGCGCTGGTAGTGGCTCAGCTACTTAGGGTCCCGCAAGCCATCTTGGACATGATCGCTGG
TGCCCACTGGGGAGTCCTAGCGGGCATAGCGTATTTCTCCATGGTGGGCAACTGGGCGAAGGTCCTGGTA
GTGCTGTTGCTGTTTGCCGGCGTCGACGCACACACCCTCGTCACCGGGGGGACCACTGCTGCTACTACGG
CTGGACTCGCCGGGATTTTCAGTCCGGGCGCCAAGCAGGATATCCAGCTGATCA

>1511_S33_L001_R1_001.fastq_278_1a_6
CCCCTACAACAGCGCTGGTAGTGGCTCAGCTACTTAGGGTCCCGCAAGCCATCTTGGACATGATCGCTGG
TGCCCACTGGGGAGTCCTAGCGGGCATAGCGTATTTCTCCATGGTGGGCAACTGGGCGAAGGTCCTGGTA
GTGATGTTGCTGTTTGCCGGCGTCGACGCACACACCCTCGTCACCGGGGGGACCGCTGCTGCTACTACGG
CTGGACTCGCCGGGATTTTCAGTCCGGGCGCCAAGCAGGATATCCAGCTGATCA

>1511_S33_L001_R1_001.fastq_279_1a_6
CCCCTACAACAGCGCTGGTAGTGGCTCAGCTACTTAGGGTCCCGCAAGCCATCCTGGACATGATCGCTGG
TGCCCACTGGGGAGTCCTAGCGGGCATAGCGTATTTCTCCATGGTGGGCAACTGGGCGAAGGTCCTGGTA
GTGCTGTTGCTGTTTGCCGGCGTCGACGCACACACCCTCGTCACCGGGGGGACCGCTGCTGCTACTACGG
CTGGACTCGCCGGGATTTTCAGTCCGGGCGCCAAGCAGGATATCCAGCTGATCA

>1511_S33_L001_R1_001.fastq_280_1a_6
CCCCTACAACAGCGCTGGTAGTGGCTCAGCTACTCAGGGTCCCGCAAGCCATCTTGGACATGATCGCTGG
TGCCCACTGGGGAGTCCTAGCGGGCATAGCGTATTTCTCCATGGTGGGCAACTGGGCGAAGGTCCTGGTA
GTGCTGTTGCTGTTTGCCGGCGTCGACGCACACACCCTCGTCACCGGGGGGACCGCTGCTGCTACTACGG
CTGGACTCGCCGGGATGTTCAGTCCGGGCGCCAAGCAGGATATCCAGCTGATCA

>1511_S33_L001_R1_001.fastq_281_1a_6
CCCCTACAACAGCGCTGGTAGTGGCTCAGCTACTTAGGGTCCCGCAAGCCATCTTGGACATGATCGCTGG
TGCCCACTGGGGAGTCCTAGCGGGCATAGCGTATTTCTCCATGGTGGGCAACTGGGCGAAGGTCCTGGTA
GTGCTGTTGCTGTTTGCCAGCGTCGACGCACACACCCTCGTCACCGGGGGGACCGCTGCTGCTACTACGG
CTGGACTCGCCGGGATTTTCAGTCCGGGCGCCAAGCAGGATATCCAGCTGATCA

>1511_S33_L001_R1_001.fastq_282_1a_6
CCCCTACAGCAGCGCTGGTAGTGGCTCAGCTACTTAGGGTCCCGCAAGCCATCTTGGACATGATCGCTGG
TGCCCACTGGGGAGTCCTAGCGGGCATAGCGTATTTCTCCATGGTGGGCAACTGGGCGAAGGTCCTGGTG
GTGCTGTTGCTGTTTGCCGGCGTCGACGCACACACCCTCGTCACCGGGGGGACCGCTGCTGCTACTACGG
CTGGACTCGCCGGGATTTTCAGTCCGGGCGCCAAGCAGGATATCCAGCTGATCA

>1511_S33_L001_R1_001.fastq_283_1a_6
CCCCTACAACAGCGCTGGTAGTGGCTCAGCTACTTAGGGTCCCGCAAGCCATCTTGGACATGATCGCTGG
TGCCCACTGGGGAGTCCTAGCGGGCGTAGCGTATTTCTCCATGGTGGGCAACTGGGCGAAGGTCCTGGTA
GTGCTGTTGCTGTTTGCCGGCGTCGACGCACACACCCTCGTCACCGGGGGGACCGCTGCTGCTACTACGG
CTGGACTCGCCGGGATTTTCAGTCCGGGCGCCAAGCAGGATATCCAGCTGATCA

>1511_S33_L001_R1_001.fastq_284_1a_6
CCCCTACAGCAGCGCTGGTAGTGGCTCAGCTACTTAGGGTCCCGCAAGCTATCTTGGACATGATCGCTGG
TGCCCACTGGGGAGTCCTAGCGGGCATAGCGTATTTCTCCATGGTGGGCAACTGGGCGAAGGTCCTGGTA
GTGCTGTTGCTGTTTGCCGGCGTCGACGCACACACCCTCGTCACCGGGGGGACCGCTGCTGCTACTACGG
CTGGACTCGCCGGGATTTTCAGTCCGGGCGCCAAGCAGGATATCCAGCTGATCA

>1511_S33_L001_R1_001.fastq_285_1a_6
CCCCTACAACAGCGCTGGTAGTGGCTCAGCTACTTAGGGTCCCGCAAGCCATCTTGGACATGATCGCTGG
TGCCCACTGGGGAGTCCTAGCGGGCATAGCGTATTTCTCCATGGTGGGCAACTGGGCGAAGGTCCTGGTA
GTGCTGTTGCTGTTTGCCGGCGTCGACGCACACACCCTCGTCACCGGGGGGACCGCTGCTGCTACTACGG
CTGGACTCGCCGGGATTTTCAGTCCGGGCGCTAAGCAGGATATCCAGCTGATCA

>1511_S33_L001_R1_001.fastq_286_1a_6
CCCCTACAACAGCGCTGGTAGTGGCTCAGCTACTTAGGGTCCCGCAAGCCATCTTGGACATGATCGCTGG
TGCCCACTGGGGAGTCCTAGCGGGCATAGCGTATTCCTCCATGGTGGGCAACTGGGCGAAGGTCCTGGTA
GTGCTGTTGCTGTTTGCCGGCGTCGACGCACACACCCTCGTCACCGGGGGGACCGCTGCTGCTACTACGG
CTGGACTCGCCGGGATTTTCAGTCCGGGCGCCAAGCAGGATATCCAGCTGATCA

>1511_S33_L001_R1_001.fastq_287_1a_6
CCCCTACAACAGCGCTGGTAGTGGCCCAGCTACTTAGGGTCCCGCAAGCCATCTTGGACATGATCGCTGG
TGCCCACTGGGGAGTCCTAGCGGGCATAGCGTATTTCTCCATGGTGGGCAACTGGGCGAAGGTCCTGGTA
GTGCTGTTGCTGTTTGCCGGCGTCGACGCACACACCCTCGTCACCGGGGGGACCGCTGCTGCTACTACGG
CTGGACTCGCCGGGATTTTCAGTCCGGGCGCCAAGCAGGATATCCAGCTGATCA

>1511_S33_L001_R1_001.fastq_288_1a_6
CCCCTACAACAGCGCTGGTAGTGGCTCAGCTACTTAGGGTCCCGCAAGCCATCTTGGACATGATCGCTGG
TGCCCACTGGGGAGTCCTAGCGGGCATAGCGTATTTCTCCATGGTGGGCAACTGGGCGAAGGTCCTGGTA
GTGCTGTTGCTGTTTGCCGGCGTCGACGCACACACCCTCGTCACCGGGGGGACTGCTGCTGCTACTACGG
CTGGACTCGCCGGGATTTTCAGTCCGGGCGCCAAGCAGGATATCCAGCTGATCA

>1511_S33_L001_R1_001.fastq_289_1a_6
CCCCTACAACAGCGCTGGTAGTGGCTCAGCTACCTAGGGTCCCGCAAGCCATCTTGGACATGATCGCTGG
TGCCCACTGGGGAGTCCTAGCGGGCATAGCGTATTTCTCCATGGTGGGCAACTGGGCGAAGGTCCTGGTA
GTGCTGTTGCTGTTTGCCGGCGTCGACGCACACACCCTCGTCACCGGGGGGACCGCTGCTGCTACTACGG
CTGGACTCGCCGGGATTTTCAGTCCGGGCGCCAAGCAGGATATCCAGCTGATCA

>1511_S33_L001_R1_001.fastq_290_1a_6
CCCCTACAGCAGCGCTGGTAGTGGCTCAGCTACTTAGGGTCCCGCAAGCCATCTTGGACATGATCGCTGG
TGCCCACTGGGGAGTCCTAGCGGGCATAGCGTACTTCTCCATGGTGGGCAACTGGGCGAAGGTCCTGGTA
GTGCTGTTGCTGTTTGCCGGCGTCGACGCACACACCCTCGTCACCGGGGGGACCGCTGCTGCTACTACGG
CTGGACTCGCCGGGATTTTCAGTCCGGGCGCCAAGCAGGATATCCAGCTGATCA

>1511_S33_L001_R1_001.fastq_291_1a_6
CCCCTACAGCAGCGCTGGTAGTGGCTCAGCTACTTAGGGTCCCGCAAGCCATCTTGGACACGATCGCTGG
TGCCCACTGGGGAGTCCTAGCGGGCATAGCGTATTTCTCCATGGTGGGCAACTGGGCGAAGGTCCTGGTA
GTGCTGTTGCTGTTTGCCGGCGTCGACGCACACACCCTCGTCACCGGGGGGACCGCTGCTGCTACTACGG
CTGGACTCGCCGGGATTTTCAGTCCGGGCGCCAAGCAGGATATCCAGCTGATCA

>1511_S33_L001_R1_001.fastq_292_1a_6
CCCCTACAACAGCGCTGGTAGTGGCTCAGCTACTTAGGGTCCCGCAAGCCATCTTGGACATGATCGCTGG
TGCCCACTGGGGAGTCCTAGCGGGCATAGCGTATTTCTCCATGGTGGGCAACTGGGCGAAGGTCCTGGTA
GTGCTGTTGCTGTTTGCCGGCGTCGATGCACACACCCTCGTCACCGGGGGGACCGCTGCTGCTACTACGG
CTGGACTCGCCGGGATTTTCAGTCCGGGCGCCAAGCAGGATATCCAGCTGATCA

>1511_S33_L001_R1_001.fastq_293_1a_6
CCCCTACAGCAGCGCTGGTAGTGGCTCAGCTACTTAGGGTCCCGCAAGCCATCTTGGACATGATCGCTGG
TGCCCACTGGGGAGTCCTAGCGGGCATGGCGTATTTCTCCATGGTGGGCAACTGGGCGAAGGTCCTGGTA
GTGCTGTTGCTGTTTGCCGGCGTCGACGCACACACCCTCGTCACCGGGGGGACCGCTGCTGCTACTACGG
CTGGACTCGCCGGGATTTTCAGTCCGGGCGCCAAGCAGGATATCCAGCTGATCA

>1511_S33_L001_R1_001.fastq_294_1a_6
CCCCTACAGCAGCGCTGGTAGTGGCTCAGCTACTTAGGGTCCCGCAAGCCATCTTGGACATGATCGCTGG
TGCCCACTGGGGAGTCCTAGCGGGCATAGCGTATTTCTCCATGGTGGGCAACTGGGCGAAGGTCCTGGTA
GTGCTGTTGCTGTTTGCCGGCGTCGACGCACACACCCTCGTCACCGGGGGGACCGCTGCTGCTACTACGG
CTGGACTCGCCGGGATTTTCAGTCCGGGCGCCAAGCAAGATATCCAGCTGATCA

>1511_S33_L001_R1_001.fastq_295_1a_6
CCCCTACAGCAGCGCTGGTAGTGGCTCAGCTACTTAGGGTCCCGCAAGCCATCTTCGACATGATCGCTGG
TGCCCACTGGGGAGTCCTAGCGGGCATAGCGTATTTCTCCATGGTGGGCAACTGGGCGAAGGTCCTGGTA
GTGCTGTTGCTGTTTGCCGGCGTCGACGCACACACCCTCGTCACCGGGGGGACCGCTGCTGCTACTACGG
CTGGACTCGCCGGGATTTTCAGTCCGGGCGCCAAGCAGGATATCCAGCTGATCA

>1511_S33_L001_R1_001.fastq_296_1a_6
CCCCTACAGCAGCGCTGGTAGTGGCTCAGCTACTTAGGGTCCCGCAAGCCATCTTGGACATGATCGCTGG
TGCCCACTGGGGAGTCCTAGCGGGCATAACGTATTTCTCCATGGTGGGCAACTGGGCGAAGGTCCTGGTA
GTGCTGTTGCTGTTTGCCGGCGTCGACGCACACACCCTCGTCACCGGGGGGACCGCTGCTGCTACTACGG
CTGGACTCGCCGGGATTTTCAGTCCGGGCGCCAAGCAGGATATCCAGCTGATCA

>1511_S33_L001_R1_001.fastq_297_1a_6
CCCCTACAACAGCGCTGGTAGTGGCTCAGCTACTTAGGGTCCCGCAAGCCATCTTGGACATGATCGCTGG
TGCCCACTGGGGAGTCCTAGCGGGCATAGCGTATTTCTCCATGGTGGGCAACTGGGCGAAGGTCCTGGTA
GTGCTGTTGCTGTTTGCCGGCGTCGACGCACACACCCTCGTCACCGGGGGGACCGCTGCTGCTACTACGG
CTGGACTCGCCGGGATTTTCAGTCCGGGCGCCAAGCAGGATACCCAGCTGATCA

>1511_S33_L001_R1_001.fastq_298_1a_6
CCCCTACAACAGCGCTGGTAGTGGCTCAGCTACTTAGGGTCCCGCAAGCCATCTTGGACATGATCGCTGG
TGCCCACTGGGGAGTCCTAGCGGGCATAGCGTATTTCTCCATGGTGGGCAACTGGGCGAAGGTCCTGGTA
GTGCTGTTGCTGTTTGCCGGCGTCGACGCACACACCCTCGTCACCGGGGGGACCGCTGCTGCTACTACGG
CTGGACTCGCCGAGATTTTCAGTCCGGGCGCCAAGCAGGATATCCAGCTGATCA

>1511_S33_L001_R1_001.fastq_299_1a_6
CCCCTACAGCAGCGCTGGTAGTGGCTCAGCTACTTAGGGTCCCGCAAGCCATCTTGGACATGATCGCTGG
TGCCCACTGGGGAGTCCTAGCGGGCATAGCGTATTTCTCCATGGTGGGCAATTGGGCGAAGGTCCTGGTA
GTGCTGTTGCTGTTTGCCGGCGTCGACGCACACACCCTCGTCACCGGGGGGACCGCTGCTGCTACTACGG
CTGGACTCGCCGGGATTTTCAGTCCGGGCGCCAAGCAGGATATCCAGCTGATCA

>1511_S33_L001_R1_001.fastq_300_1a_6
CCCCTGCAGCAGCGCTGGTAGTGGCTCAGCTACTTAGGGTCCCGCAAGCCATCTTGGACATGATCGCTGG
TGCCCACTGGGGAGTCCTAGCGGGCATAGCGTATTTCTCCATGGTGGGCAACTGGGCGAAGGTCCTGGTA
GTGCTGTTGCTGTTTGCCGGCGTCGACGCACACACCCTCGTCACCGGGGGGACCGCTGCTGCTACTACGG
CTGGACTCGCCGGGATTTTCAGTCCGGGCGCCAAGCAGGATATCCAGCTGATCA

>1511_S33_L001_R1_001.fastq_301_1a_6
CCCCTACAGCAGCGCTGGTAGTGGCTCAGCTACTTAGGGTCCCGCAAGCCATCTTGGACATGATCGCTGG
TGCCCACTGGGGAGTCCTAGCGGGCATAGCGTATTTCTCCATGGTGGGCAACTGGGCGAAGGTCCTGGTA
GTGCTGTTGCTGTTTGCCGGCGTCAACGCACACACCCTCGTCACCGGGGGGACCGCTGCTGCTACTACGG
CTGGACTCGCCGGGATTTTCAGTCCGGGCGCCAAGCAGGATATCCAGCTGATCA

>1511_S33_L001_R1_001.fastq_302_1a_6
CCCCTACACCAGCGCTGGTAGTGGCTCAGCTACTTAGGGTCCCGCAAGCCATCTTGGACATGATCGCTGG
TGCCCACTGGGGAGTCCTAGCGGGCATAGCGTATTTCTCCATGGTGGGCAACTGGGCGAAGGTCCTGGTA
GTGCTGTTGCTGTTTGCCGGCGTCGACGCACACACCCTCGTCACCGGGGGGACCGCTGCTGCTACTACGG
CTGGACTCGCCGGGATTTTCAGTCCGGGCGCCAAGCAGGATATCCAGCTGATCA

>1511_S33_L001_R1_001.fastq_303_1a_6
CCCCTACAACAGCGCTGGTAGTGGCTCAGCTACTTAGGGTCCCGCAAGCCATCTTGGACATGATCGCTGG
TGCCCACTGGGGAGTCCTAGCGGGCATAGCGTATTTCTCCATGGTGGGCAACTGGGCGAAGGTCCTGGTA
GTGCTGTTGCTGTTTGCCGGCGTCGACGCACACACCCTCGTCACCGGGGGGACCGCTGCTGCTACTACGG
CTGGACTTGCCGGGATTTTCAGTCCGGGCGCCAAGCAGGATATCCAGCTGATCA

>1511_S33_L001_R1_001.fastq_304_1a_6
CCCCTGCAACAGCGCTGGTAGTGGCTCAGCTACTTAGGGTCCCGCAAGCCATCTTGGACATGATCGCTGG
TGCCCACTGGGGAGTCCTAGCGGGCATAGCGTATTTCTCCATGGTGGGCAACTGGGCGAAGGTCCTGGTA
GTGCTGTTGCTGTTTGCCGGCGTCGACGCACACACCCTCGTCACCGGGGGGACCGCTGCTGCTACTACGG
CTGGACTCGCCGGGATTTTCAGTCCGGGCGCCAAGCAGGATATCCAGCTGATCA

>1511_S33_L001_R1_001.fastq_305_1a_6
CCCCTACAGCAGCGCTGGTAGTGGCTCAGCTACTTAGGGTCCCGCAAGCCATCTTGGACATGATTGCTGG
TGCCCACTGGGGAGTCCTAGCGGGCATAGCGTATTTCTCCATGGTGGGCAACTGGGCGAAGGTCCTGGTA
GTGCTGTTGCTGTTTGCCGGCGTCGACGCACACACCCTCGTCACCGGGGGGACCGCTGCTGCTACTACGG
CTGGACTCGCCGGGATTTTCAGTCCGGGCGCCAAGCAGGATATCCAGCTGATCA

>1511_S33_L001_R1_001.fastq_306_1a_6
CCCCTACAACAGCGCTGGTAGTGGCTCAGCTACTTAGGGTCCCGCAAGCCATCTTGGACATGATCGCTGG
TGCCCACTGGGGAGTCCTAGCGGGCATAGCGTATTTCTCCATGGTGGGCAACTGGGCGAAGGTCCTGGTA
GTGCTGTTGCTGTTTGTCGGCGTCGACGCACACACCCTCGTCACCGGGGGGACCGCTGCTGCTACTACGG
CTGGACTCGCCGGGATTTTCAGTCCGGGCGCCAAGCAGGATATCCAGCTGATCA

>1511_S33_L001_R1_001.fastq_307_1a_6
CCCCCACAACAGCGCTGGTAGTGGCTCAGCTACTTAGGGTCCCGCAAGCCATCTTGGACATGATCGCTGG
TGCCCACTGGGGAGTCCTAGCGGGCATAGCGTATTTCTCCATGGTGGGCAACTGGGCGAAGGTCCTGGTA
GTGCTGTTGCTGTTTGCCGGCGTCGACGCACACACCCTCGTCACCGGGGGGACCGCTGCTGCTACTACGG
CTGGACTCGCCGGGATTTTCAGTCCGGGCGCCAAGCAGGATATCCAGCTGATCA

>1511_S33_L001_R1_001.fastq_308_1a_6
CCCCTACAACAGCGCTGGTAGTGGCTCAGCTACTTAGGGTCCCGCAAGCCATCTTGGACATGATCGCTGG
TGCCCACTGGGGAGTCCTAGCGGGCATAGCGTACTTCTCCATGGTGGGCAACTGGGCGAAGGTCCTGGTA
GTGCTGTTGCTGTTTGCCGGCGTCGACGCACACACCCTCGTCACCGGGGGGACCGCTGCTGCTACTACGG
CTGGACTCGCCGGGATTTTCAGTCCGGGCGCCAAGCAGGATATCCAGCTGATCA

>1511_S33_L001_R1_001.fastq_309_1a_6
CCCCTACAGCAGCGCTGGTAGTGGCTCAGCTACTTAGGGTCCCGCAAGCCATCTTGGACATGATCGCTGG
TGCCCACTGGGGAGTCCTAGCGGGCATAGCGTATTTCTCCATGGTGGGCAACTGGGCGAAGGTCCTGGTA
GTGCTGTTGCTGTTTGCCGGCGTCGACGCACACACCCTCGTTACCGGGGGGACCGCTGCTGCTACTACGG
CTGGACTCGCCGGGATTTTCAGTCCGGGCGCCAAGCAGGATATCCAGCTGATCA

>1511_S33_L001_R1_001.fastq_310_1a_6
CCCCTACAATAGCGCTGGTAGTGGCTCAGCTACTTAGGGTCCCGCAAGCCATCTTGGACATGATCGCTGG
TGCCCACTGGGGAGTCCTAGCGGGCATAGCGTATTTCTCCATGGTGGGCAACTGGGCGAAGGTCCTAGTA
GTGCTGTTGCTGTTTGCCGGCGTCGACGCACATACCCTCGTCACCGGGGGGACCGCTGCTGCTACTACGG
CTGGACTCGCCGGGATTTTCAGTCCGGGCGCCAAGCAGGATATCCAGCTGATCA

>1511_S33_L001_R1_001.fastq_311_1a_6
CCCCTACAGCAGCGCTGGTAGTGGCTCAGCTACTTAGGGTCCCGCAAGCCATCTTGGACATGATCGCTGG
TGCCCACTGGGGAGTCCTAGCGGGCATAGCGTATTTCTCCATGGTGGGCAACTGGGCGAAGGTCCTGGTA
GTGCTGTTGCTGTTTGCCGGCGTCGACGCACACACCCTCGTCACCGGGGGGACCGCTGCTGCTACTACGG
CTGGACTCGCCGGGATTTTCAGTCCGGGCGCCAAGCAGGATATCCAGCTAATCA

>1511_S33_L001_R1_001.fastq_312_1a_6
CCCCTACAGCAGCGCTGGTAGTGGCTCAGCTACTTAGGGTCCCGCAAGCCATCTTGGACATGATCGCTGG
TGCCCACTGGGGAGTCCTAGCGGGCATAGCGTATTTCTCCATGGTGGGCAACTGGGCGAAGGTCCTGGTA
GTGCTGTTGCTGTTTGCCGGCGTCGACGCACACACCCTCGTCACCGGGGGGACCGCTGCTGCTACTACGG
CTGGACTCGCCGGGATTTTCAGTCCGGACGCCAAGCAGGATATCCAGCTGATCA

>1511_S33_L001_R1_001.fastq_313_1a_6
CCCCTACAGCAGCGCTGGTAGTGGCTCAGCTACTTAGGGTCCCGCAAGCCATCTTGGACATGATCGCTGG
TGCCCACTGGGGAGTCCTAGCGGGCATAGCGTATTTCTCCATGGTGGGCAACTGGGCGAAGGTCCTGGTA
GTGCTGTTGCTGTTTGCCGGCGTCGACGCGCACACCCTCGTCACCGGGGGGACCGCTGCTGCTACTACGG
CTGGACTCGCCGGGATTTTCAGTCCGGGCGCCAAGCAGGATATCCAGCTGATCA

>1511_S33_L001_R1_001.fastq_314_1a_6
CCCCTACAGCAGCGCTGGTAGTGGCTCAGCTACTTAGGGTCCCGCAAGCCATCTTGGACATGATCGCTGG
TGCCCACTGGGGAGTCCTAGCGGGCATAGCGTATTTCTCCATGGTGGGCAACTGGGCGAAGGTCCTGGTA
GTGCTGTTGCTGTTTGCCGGCGTCGACGCACACACCCTCGTCACCAGGGGGACCGCTGCTGCTACTACGG
CTGGACTCGCCGGGATTTTCAGTCCGGGCGCCAAGCAGGATATCCAGCTGATCA

>1511_S33_L001_R1_001.fastq_315_1a_6
CCCCTACAGCAGCGCTGGTAGTGGCTCAGCTACTTAGGGTCCCGCAAGCCATCTTGGACATGATCGCTGG
TGCCCACTGGGGAGTCCTAGCGGGCATAGCGTATTTCTCCATGGTGGGCAACTGGGCGAAGGTCCTGGTA
GTGCTGTTGCTGTTTGCCGGCGTCGATGCACACACCCTCGTCACCGGGGGGACCGCTGCTGCTACTACGG
CTGGACTCGCCGGGATTTTCAGTCCGGGCGCCAAGCAGGATATCCAGCTGATCA

>1511_S33_L001_R1_001.fastq_316_1a_6
CCCCTACAACAGCGTTGGTAGTGGCTCAGCTACTTAGGGTCCCGCAAGCCATCTTGGACATGATCGCTGG
TGCCCACTGGGGAGTCCTAGCGGGCATAGCGTATTTCTCCATGGTGGGCAACTGGGCGAAGGTCCTGGTA
GTGCTGTTGCTGTTTGCCGGCGTCGACGCACACACCCTCGTCACCGGGGGGACCGCTGCTGCTACTACGG
CTGGACTCGCCGGGATTTTCAGTCCGGGCGCCAAGCAGGATATCCAGCTGATCA

>1511_S33_L001_R1_001.fastq_317_1a_6
CCCTTACAACAGCGCTGGTAGTGGCTCAGCTACTTAGGGTCCCGCAAGCCATCTTGGACATGATCGCTGG
TGCCCACTGGGGAGTCCTAGCGGGCATAGCGTATTTCTCCATGGTGGGCAACTGGGCGAAGGTCCTGGTA
GTGCTGTTGCTGTTTGCCGGCGTCGACGCACACACCCTCGTCACCGGGGGGACCGCTGCTGCTACTACGG
CTGGACTCGCCGGGATTTTCAGTCCGGGCGCCAAGCAGGATATCCAGCTGATCA

>1511_S33_L001_R1_001.fastq_318_1a_6
CCCCTACAGCAGCGCTGGTAGTGACTCAGCTACTTAGGGTCCCGCAAGCCATCTTGGACATGATCGCTGG
TGCCCACTGGGGAGTCCTAGCGGGCATAGCGTATTTCTCCATGGTGGGCAACTGGGCGAAGGTCCTGGTA
GTGCTGTTGCTGTTTGCCGGCGTCGACGCACACACCCTCGTCACCGGGGGGACCGCTGCTGCTACTACGG
CTGGACTCGCCGGGATTTTCAGTCCGGGCGCCAAGCAGGATATCCAGCTGATCA

>1511_S33_L001_R1_001.fastq_319_1a_6
CCCCTACAACAGCGCTGGTAGTGGCTCAGCTACTTAGGGTCCCGCAAGCCATCTTGGACATGATCGCTGG
TGCCCACTGGGGAGTCCTAGCGGGCATAGCGTATTTCTCCATAGTGGGCAACTGGGCGAAGGTCCTGGTA
GTGCTGTTGCTGTTTGCCGGCGTCGACGCACACACCCTCGTCACCGGGGGGACCGCTGCTGCTACTACGG
CTGGACTCGCCGGGATTTTCAGTCCGGGCGCCAAGCAGGATATCCAGCTGATCA

>1511_S33_L001_R1_001.fastq_320_1a_6
CCCCTACAATAGCGCTGGTAGTGGCTCAGCTACTTAGGGTCCCGCAAGCCATCTTGGACATGATCGCTGG
TGCCCACTGGGGAGTCCTAGCGGGCATAGCGTATTTCTCCATGGTGGGCAACTGGGCGAAGGTCCTGGTA
GTGCTGTTGCTGTTTGCCGGCGTCGACGCACACACCCTCGTCACCGGGGGGACCGCTGCTGCTACTACGG
CTGGACTCGCCGGGATCTTCAGTCCGGGCGCCAAGCAGGATATCCAGCTGATCA

>1511_S33_L001_R1_001.fastq_321_1a_6
CCCCTACAGCAGCGCTGGTAGTGGCTCAGCTACTTAGGGTCCCGCAAGCCATCTTGGACATGATCGCTGG
TGCCCACTGGGGAGTCCTAGCGGGCATAGCGTATTTCTCCATGGTGGGCAACTGGGCGAAGGTCCTGGTA
GTGCTGTTGCTGTTTGCCGGCGTCGACGCACACACCCTCGTCACCGGGGGGACCGCTGCTGCTACTACGG
CTGGACTCGCCGGGATTTCCAGTCCGGGCGCCAAGCAGGATATCCAGCTGATCA

>1511_S33_L001_R1_001.fastq_322_1a_6
CCCCTACAACAGCGCTGGTAGTGGCTCAGCTACTTAGGGTCCCGCAAGCCATCTTGGACATGATCGCTGG
TGCCCACTGGGGAGTCCTAGCGGGCATAGCGTATTTCTCCATGGTGGGCAACTGGGCGAAGGTCCTGGTA
GTGCTGTTGCTGTTTGCCGGCGTCGACGCACACACCCTCGTCACCGGGGGGGACCGCTGCTGCTACTACG
GCTGGACTCGCCGGGATGTTCAGTCCGGGCGCCAAGCAGGATATCCAGCTGATCA

>1511_S33_L001_R1_001.fastq_323_1a_6
CCCCTACAGCAGCGCTGGTAGTGGCTCAGCTACTTAGGGTCCCGCAAGCCATCTTGGACATAATCGCTGG
TGCCCACTGGGGAGTCCTAGCGGGCATAGCGTATTTCTCCATGGTGGGCAACTGGGCGAAGGTCCTGGTA
GTGCTGTTGCTGTTTGCCGGCGTCGACGCACACACCCTCGTCACCGGGGGGACCGCTGCTGCTACTACGG
CTGGACTCGCCGGGATTTTCAGTCCGGGCGCCAAGCAGGATATCCAGCTGATCA

>1511_S33_L001_R1_001.fastq_324_1a_6
CCCCTACAGCAGCGCTGGTAGTGGCTCAGCTACTTAGGGTCCCGCAAGCCATCTTGGACATGATCGCTGG
TGCCCACTGGGGAGTCCTAGCGGGCATAGCGTATTTCTCCATGGTGGGCAACTGGGCGAAGGTCCTGGTA
GTGCTGTTGCTGTTTGCCTGCGTCGACGCACACACCCTCGTCACCGGGGGGACCGCTGCTGCTACTACGG
CTGGACTCGCCGGGATTTTCAGTCCGGGCGCCAAGCAGGATATCCAGCTGATCA

>1511_S33_L001_R1_001.fastq_325_1a_6
CCCCTACAGCAGCGCTGGTAGTGGCTCAGCTACTTAGGGTCCCGCAAGCCATCTTGGACATGATCGCTGG
TGCCCACTGGGGAGTCCTAGCGGGCATAGCGTATTTCTCCATGGTGGGCAACTGGGCGAAGGTCCTGGTA
GTGCTGTTGCTGTTTGCCGGCGTCGACGCACACACCCTCGTCACCGGGGGGACCGCTGCTGCTACTACGG
CTGGAATCGCCGGGATTTTCAGTCCGGGCGCCAAGCAGGATATCCAGCTGATCA

>1511_S33_L001_R1_001.fastq_326_1a_6
CCCCTACAATAGCGCTGGTAGTGGCTCAGCTACTTAGGGTCCCGCAAGCCATCTTGGACATGATCGCTGG
TGCCCACTGGGGAGTCCTAGCGGGCATAGCGTATTTCTCCATGGTGGGCAACTGGGCGAAGGTCCTGGTA
GTGCTGTTGTTGTTTGCCGGCGTCGACGCACACACCCTCGTCACCGGGGGGACCGCTGCTGCTACTACGG
CTGGACTCGCCGGGATTTTCAGTCCGGGCGCCAAGCAGGATATCCAGCTGATCA

>1511_S33_L001_R1_001.fastq_327_1a_6
CCCCTACAGCAGCGCTGGTAGTGGCTCAGCTACTTAGGGTCCCGCAAGCCATCTTGGACATGATCGCTGG
TGCCCACTGGGGAGTCCTAGCGGGCATAGCGTATTTCTCCATGGTGGGCAACTGGGCGAAGGTCCTGGTA
GTGCTGTTGCTGTTTGCCGGCGTCGACGCACACACCTTCGTCACCGGGGGGACCGCTGCTGCTACTACGG
CTGGACTCGCCGGGATTTTCAGTCCGGGCGCCAAGCAGGATATCCAGCTGATCA

>1511_S33_L001_R1_001.fastq_328_1a_5
CCCCTACAGCAGCGCTGGTAGTGGCTCAGCTACTTAGGGTCCCGCAAGCCATCTTGGACATGATCGCTGG
TGCCCACTGGGGAGTCCTAGCGGGCATAGCGTATTTCTCCATGGTGGGCAACTGGGCGAAGGTCCTGGTA
GTGCTGTTGCTGTTTGCCGGCGTCGACGCACACACCCTCGTCACCGGGGGGACCGCTGCTGCTACTACGG
CTGGACTCGCCGGGATTTTCAGTCCGGGCGCAAAGCAGGATGTCCAGCTGATCA

>1511_S33_L001_R1_001.fastq_329_1a_5
CCCCTACAACAGCGCTGGTAGTGGCTCAGCTACTTAGGGTCCTGCAAGCCATCTTGGACATGATCGCTGG
TGCCCACTGGGGAGTCCTAGCGGGCATAGCGTATTTCTCCATGGTGGGCAACTGGGCGAAGGTCCTGGTA
GTGCTGTTGCTGTTTGCCGGCGTCGACGCACACACCCTCGTCACCGGGGGGACCGCTGCTGCTACTACGG
CTGGACTCGCCGGGATTTTCAGTCCGGGCGCCAAGCAGGATATCCAGCTGATCA

>1511_S33_L001_R1_001.fastq_330_1a_5
CCCCTACAACAGCGCTGGTAGTGGCTCAGCTACTTAGGGTCCCGCAAGCCATCCTGGACATGGTCGCTGG
TGCCCACTGGGGAGTCCTAGCGGGCATAGCGTATTTCTCCATGGTGGGCAACTGGGCGAAGGTCCTGGTA
GTGCTGTTGCTGTTTGCCGGCGTCGACGCACACACCCTCGTCACCGGGGGGACCGCTGCTGCTACTACGG
CTGGACTCGCCGGGATTTTCAGTCCGGGCGCCAAGCAGGATATCCAGCTGATCA

>1511_S33_L001_R1_001.fastq_331_1a_5
CCCCTACAGCAGCGCTGGTGGTGGCTCAGCTACTTAGGGTCCCGCAAGCCATCTTGGACATGATCGCTGG
TGCCCACTGGGGAGTCCTAGCGGGCATAGCGTATTTCTCCATGGTGGGCAACTGGGCGAAGGTCCTGGTA
GTGCTGTTGCTGTTTGCCGGCGTCGACGCACACACCCTCGTCACCGGGGGGACCGCTGCTGCTACTACGG
CTGGACTCGCCGGGATTTTCAGTCCGGGCGCCAAGCAGGATATCCAGCTGATCA

>1511_S33_L001_R1_001.fastq_332_1a_5
CCCCTACAGCAGCGCTGGTAGTGGCTCAGCTACTTAGGGTCCCGCAAGCCATCTTGGACATGATCGCTGG
TGCCCACTGGGGAGTCCTAGCGGGCATAGCGTATTTCTCCATGGTGGGCAACTGGGCGAAGGTCCTGGTA
GTGCTGTTGCTGCTTGCCGGCGTCGACGCACACACCCTCGTCACCGGGGGGACCGCTGCTGCTACTACGG
CTGGACTCGCCGGGATTTTCAGTCCGGGCGCCAAGCAGGATATCCAGCTGATCA

>1511_S33_L001_R1_001.fastq_333_1a_5
CCCCTACAACAGCGCTGGTAGTGGCTCAGCTACTTAGGGTCCCGCAAGCCATCTTGGACATGATCGCTGG
TGCCCACTGGGGAGTCCTAGCGGGCATAGCGTATTTCTCCATGGTGGGCAACTGGGCGAAGGTCCTGGTA
GTGCTGTTGCTGTTTGCCGGCGTCAACGCACACACCCTCGTCACCGGGGGGACCGCTGCTGCTACTACGG
CTGGACTCGCCGGGATTTTCAGTCCGGGCGCCAAGCAGGATATCCAGCTGATCA

>1511_S33_L001_R1_001.fastq_334_1a_5
CCCTTACAGCAGCGCTGGTAGTGGCTCAGCTACTTAGGGTCCCGCAAGCCATCTTGGACATGATCGCTGG
TGCCCACTGGGGAGTCCTAGCGGGCATAGCGTATTTCTCCATGGTGGGCAACTGGGCGAAGGTCCTGGTA
GTGCTGTTGCTGTTTGCCGGCGTCGACGCACACACCCTCGTCACCGGGGGGACCGCTGCTGCTACTACGG
CTGGACTCGCCGGGATTTTCAGTCCGGGCGCCAAGCAGGATATCCAGCTGATCA

>1511_S33_L001_R1_001.fastq_335_1a_5
CCCCTACAACAGCGCTGGTAGTGGTTCAGCTACTTAGGGTCCCGCAAGCCATCTTGGACATGATCGCTGG
TGCCCACTGGGGAGTCCTAGCGGGCATAGCGTATTTCTCCATGGTGGGCAACTGGGCGAAGGTCCTGGTA
GTGCTGTTGCTGTTTGCCGGCGTCGACGCACACACCCTCGTCACCGGGGGGACCGCTGCTGCTACTACGG
CTGGACTCGCCGGGATTTTCAGTCCGGGCGCCAAGCAGGATATCCAGCTGATCA

>1511_S33_L001_R1_001.fastq_336_1a_5
CCCCTACAACAGCGCTGGTAGTGGCTCAGCTACTTAGGGTCCCGCAAGCCATCTTGGACATGATCGCTGG
TGCCCGCTGGGGAGTCCTAGCGGGCATAGCGTATTTCTCCATGGTGGGCAACTGGGCGAAGGTCCTGGTA
GTGCTGTTGCTGTTTGCCGGCGTCGACGCACACACCCTCGTCACCGGGGGGACCGCTGCTGCTACTACGG
CTGGACTCGCCGGGATTTTCAGTCCGGGCGCCAAGCAGGATATCCAGCTGATCA

>1511_S33_L001_R1_001.fastq_337_1a_5
CCCCTACAACAGCGCCGGTAGTGGCTCAGCTACTTAGGGTCCCGCAAGCCATCTTGGACATGATCGCTGG
TGCCCACTGGGGAGTCCTAGCGGGCATAGCGTATTTCTCCATGGTGGGCAACTGGGCGAAGGTCCTGGTA
GTGCTGTTGCTGTTTGCCGGCGTCGACGCACACACCCTCGTCACCGGGGGGACCGCTGCTGCTACTACGG
CTGGACTCGCCGGGATTTTCAGTCCGGGCGCCAAGCAGGATATCCAGCTGATCA

>1511_S33_L001_R1_001.fastq_338_1a_5
CCCCTACAGCAGCGCTGGTAGTGGCTCAGCTACTTAGGGTCCCGCAAGCCATCTTGGACATGATCGCTGG
TGCCCACTGGGGAGTCCTAGCGGGCATAGCGTATTTCTCCATGGTGGGCAACTGGGCGAAGGTCCTGGTA
GTGCTGTTGCTGTTCGCCGGCGTCGACGCACACACCCTCGTCACCGGGGGGACCGCTGCTGCTACTACGG
CTGGACTCGCCGGGATTTTCAGTCCGGGCGCCAAGCAGGATATCCAGCTGATCA

>1511_S33_L001_R1_001.fastq_339_1a_5
CCCCTACAGCAGCGCTGGTAGTGGCTCAGCTACTTAGGGTCCCGCAAGCCATCTTGGACATGATCGCTGG
TGCCCACTGGGGAGTCCTAGCGGGCATAGCGTATCTCTCCATGGTGGGCAACTGGGCGAAGGTCCTGGTA
GTGCTGTTGCTGTTTGCCGGCGTCGACGCACACACCCTCGTCACCGGGGGGACCGCTGCTGCTACTACGG
CTGGACTCGCCGGGATTTTCAGTCCGGGCGCCAAGCAGGATATCCAGCTGATCA

>1511_S33_L001_R1_001.fastq_340_1a_5
CCCCTACAGCAGCGCTGGTAGTGGCTCAGCTACTTAGGGTCCCGCAAGCCATCTTGGACATGATCGCTGG
TGCCCACTGGGGAGTCCTAGCGGGCATAGCGTATTTCTCCATGGTGGGCAACTGGGCGAAGGTCCTGGTA
GTGCTGTTGCTGTTTGCCGGTGTCGACGCACACACCCTCGTCACCGGGGGGACCGCTGCTGCTACTACGG
CTGGACTCGCCGGGATTTTCAGTCCGGGCGCCAAGCAGGATATCCAGCTGATCA

>1511_S33_L001_R1_001.fastq_341_1a_5
CCCCTACAGCAGCGCTGGTAGTGGCTCAGCTACTTAGGGTCCCGCAAGCCATCTTGGACATGATCGCTGG
TGCCCACTGGGGAGTCCTAGCGGGCATAGCGTATTTCTCCATGGTGGGCAACTGGGCGAAGGTCCTGGTA
GTGCTGTTGCTGTTTGCCAGCGTCGACGCACACACCCTCGTCACCGGGGGGACCGCTGCTGCTACTACGG
CTGGACTCGCCGGGATTTTCAGTCCGGGCGCCAAGCAGGATATCCAGCTGATCA

>1511_S33_L001_R1_001.fastq_342_1a_5
CCCCTACAGCAGCGCTGGTAGTGGCTCAGCTACTTAGGGTCCCGCAAGCCATCTTGGACATGACCGCTGG
TGCCCACTGGGGAGTCCTAGCGGGCATAGCGTATTTCTCCATGGTGGGCAACTGGGCGAAGGTCCTGGTA
GTGCTGTTGCTGTTTGCCGGCGTCGACGCACACACCCTCGTCACCGGGGGGACCGCTGCTGCTACTACGG
CTGGACTCGCCGGGATTTTCAGTCCGGGCGCCAAGCAGGATATCCAGCTGATCA

>1511_S33_L001_R1_001.fastq_343_1a_5
CCCCTACAACAGCGCTGGTAGTGGCTCAGCTACTTAGGGTCCCGCAAGCCATCTTGGACATGATCGCTGG
TGCCCACTGGGGAGTCCTAGCGGGCATAGCGTATTTCTCCATGGTGGGCAACTGGGCGAAGGTCCTGGTA
GTGCTGTTGCTGTTTGCCGGCGTCGACGCACACACCCTCGTCACCGGAGGGACCGCTGCTGCTACTACGG
CTGGACTCGCCGGGATGTTCAGTCCGGGCGCCAAGCAGGATATCCAGCTGATCA

>1511_S33_L001_R1_001.fastq_344_1a_5
CCCCTACAACAGCGCTGGTAGTGGCTCAGCTACTTAGGGTCCCGCAAGCCATCTTGGACATGATCGCTGA
TGCCCACTGGGGAGTCCTAGCGGGCATAGCGTATTTCTCCATGGTGGGCAACTGGGCGAAGGTCCTGGTA
GTGCTGTTGCTGTTTGCCGGCGTCGACGCACACACCCTCGTCACCGGGGGGACCGCTGCTGCTACTACGG
CTGGACTCGCCGGGATTTTCAGTCCGGGCGCCAAGCAGGATATCCAGCTGATCA

>1511_S33_L001_R1_001.fastq_345_1a_5
CCCCTACAGCAGCGCTGGTAGTGGCTCAGCTACTTAGGGTCCCGCAAGCCATCTCGGACATGATCGCTGG
TGCCCACTGGGGAGTCCTAGCGGGCATAGCGTATTTCTCCATGGTGGGCAACTGGGCGAAGGTCCTGGTA
GTGCTGTTGCTGTTTGCCGGCGTCGACGCACACACCCTCGTCACCGGGGGGACCGCTGCTGCTACTACGG
CTGGACTCGCCGGGATTTTCAGTCCGGGCGCCAAGCAGGATATCCAGCTGATCA

>1511_S33_L001_R1_001.fastq_346_1a_5
CCCCTACAACAGCGCTAGTAGTGGCTCAGCTACTTAGGGTCCCGCAAGCCATCTTGGACATGATCGCTGG
TGCCCACTGGGGAGTCCTAGCGGGCATAGCGTATTTCTCCATGGTGGGCAACTGGGCGAAGGTCCTGGTA
GTGCTGTTGCTGTTTGCCGGCGTCGACGCACACACCCTCGTCACCGGGGGGACCGCTGCTGCTACTACGG
CTGGACTCGCCGGGATTTTCAGTCCGGGCGCCAAGCAGGATATCCAGCTGATCA

>1511_S33_L001_R1_001.fastq_347_1a_5
CCCCTACAACAGCGCTGGTAGTGGCTCAGCTACTTAGGGTCCCGCAAGCCATCTTGGACATGATCGCTGG
TGCCCACTGGGGAGTCCTAGCGGGCATAGCGTATTTCTCCATGGTGGGCAACTGGGCGAAGGTCCTAGTA
GTGCTGTTGCTGTTTGCCGGCGTCGACGCACACACCCTCGTCACCGGGGGGACCGCTGCTGCTACTACGG
CTGGACTCGCCGGGATTTTCAGTCCGGGCGCCAAGCAGGATATCCAGCTGATCA

>1511_S33_L001_R1_001.fastq_348_1a_5
CCCCTACAACAGCGCTGGTAGTGGCTCAGCTACTTAGGGTCCCGCAAGCCATCTTGGACATGATCGCTGG
TGCCCACTGGGGAGTCCTAGCGGGCATAGCGTATTTCTCCATGGTGGGCAACTGGGCGAAGGTCCTGGTA
GTGCTGTTGCTGTTTGCCGGCGTCGACGCACACACCCTCGTCACCGGGGGGACCGCTGCTGCTACTACGG
CTGGACTCGCCGGGATGTTCAGTCCCGGCGCCAAGCAGGATATCCAGCTGATCA

>1511_S33_L001_R1_001.fastq_349_1a_5
CCCCTACAACAGCGCTGGTAGTGGCTCAGCTACTTAGGGTCCCGCAAGCCATCTTGGACATGATCGCTAG
TGCCCACTGGGGAGTCCTAGCGGGCATAGCGTATTTCTCCATGGTGGGCAACTGGGCGAAGGTCCTGGTA
GTGCTGTTGCTGTTTGCCGGCGTCGACGCACACACCCTCGTCACCGGGGGGACCGCTGCTGCTACTACGG
CTGGACTCGCCGGGATTTTCAGTCCGGGCGCCAAGCAGGATATCCAGCTGATCA

>1511_S33_L001_R1_001.fastq_350_1a_5
CCCCTACAACAGCGCTGGTAGTGGCTCAGCTACTTAGGGTCCCGCAAGCCATCTTGGACATGATCGCTGG
TGCCCACTGGGGAGTCCTAGCGGGCATAGCGTATTTCTCCATGGTGGGCAACTGGGCGAAGGTCCTGGTA
GTGCTGTTGCTGTTTGCCGGCGTCGACGCACACACCCTCGTCACCGGGGGGACCGCTGCTGCTATTACGG
CTGGACTCGCCGGGATTTTCAGTCCGGGCGCCAAGCAGGATATCCAGCTGATCA

>1511_S33_L001_R1_001.fastq_351_1a_5
CCCCTACAACAGCGCTGGTAGTGGCTCAGCTACTTAGGGTCCCGCAGGCCATCTTGGACATGATCGCTGG
TGCCCACTGGGGAGTCCTAGCGGGCATAGCGTATTTCTCCATGGTGGGCAACTGGGCGAAGGTCCTGGTA
GTGCTGTTGCTGTTTGCCGGCGTCGACGCACACACCCTCGTCACCGGGGGGACCGCTGCTGCTACTACGG
CTGGACTCGCCGGGATTTTCAGTCCGGGCGCCAAGCAGGATATCCAGCTGATCA

>1511_S33_L001_R1_001.fastq_352_1a_5
CCCCTACAACAGCGCTGGTAGTGGCTCAGCTACTTAGGGTCCCGCAAGCCATCTTGGACATGATCGCTGG
TGCCCACTGGGGAGTCCTAGCGGGCATAGCGTATTTCTCCATGGTGGGCAACTGGGCGAAGGTCCTGGTA
GTGCTGTTGCTGTTTGCCGGCGTCGACGCACACACCCTCGTCACCGGGGGGACCGCTGCTGCTACTACGG
CTGGACTCGCCGGGATTTTCAGTCCGGGCGCCAGGCAGGATATCCAGCTGATCA

>1511_S33_L001_R1_001.fastq_353_1a_5
CCCCTACAATAGCGCTGGTAGTGGCTCAGCTACTTAGGGTCCCGCAAGCCATCTTGGACATGATCGCTGG
TGCCCACTGGGGAGTCCTAGCGGGCATAGCGTATTTCTCCATGGTGGGCAACTGGGCGAAGGTCCTGGTA
GTGCTGTTGCTGTTTGCCGGCGTCGACGCACACACCCTCGTCACCGGGGGGACCGCTGCTGCTACTACGG
CTGGACTCGCCGGGATTTTCAGTCCAGGCGCCAAGCAGGATATCCAGCTGATCA

>1511_S33_L001_R1_001.fastq_354_1a_5
CCCCTACAGCAGCGCTGGTAGTGGCTCAGCTACTTAGGGTCCCGCAAGCCATCTTGGACATGATCGCTGG
TGCCCACTGGGGAGTCCTAGCGGGCATAGCGTATTTCTCCATGGTGGGCAACTGGGCGAAGGTCCTGGTA
GTGCTGTTGCTGTTTGCCGGCGTCGACGCACACACCCTCGTCACCGGGGGGACCGCTGCTGCTACTACGG
CTGGACTCGCCGGGATTTTCAGTCCGGGCGCCAAGCAGGATATCCAGCTGATCG

>1511_S33_L001_R1_001.fastq_355_1a_5
CCCCTACAGCAGCGCTGGTAGTGGCTCAGCTACTTAGAGTCCCGCAAGCCATCTTGGACATGATCGCTGG
TGCCCACTGGGGAGTCCTAGCGGGCATAGCGTATTTCTCCATGGTGGGCAACTGGGCGAAGGTCCTGGTA
GTGCTGTTGCTGTTTGCCGGCGTCGACGCACACACCCTCGTCACCGGGGGGACCGCTGCTGCTACTACGG
CTGGACTCGCCGGGATTTTCAGTCCGGGCGCCAAGCAGGATATCCAGCTGATCA

>1511_S33_L001_R1_001.fastq_356_1a_5
CCCCTACAACAGCGCTGGTAGTGGCTCAGCTACTTAGGGTCCCGCAAGCCATCTTGGACATGATCGCTGG
TGCCCACTGGGGAGTCCTAGCGGGCATAGCGTATTTCTCCATGGTGGGCAACTGGGCGAAGGTCCTGGTA
GTGCTGTTGCTGTTTGCCGGCGTCGACGCACACACCCTCGTCACCGGGGGGACCGCTGCTGCCACTACGG
CTGGACTCGCCGGGATTTTCAGTCCGGGCGCCAAGCAGGATATCCAGCTGATCA

>1511_S33_L001_R1_001.fastq_357_1a_5
CCCCTACAACAGCGCTGGTAGTGGCTCAGCTACTTAGGGTCCCGCAAGCCATCTTGGACATGATCGCTGG
TGCCCACTGGGGAGTCCTAGCGGGCATAGCGTATTTCTCCATGGTGGGCAACTGGGCGAAGGTCCTGGTA
GTGCTGTTGCTGTTTGCCGGCGTCGACGCACACACCCTCGTCACCGGGGGGACCGCTGCTGCTACTACGG
CTGGACTCGCCGGGGTGTTCAGTCCGGGCGCCAAGCAGGATATCCAGCTGATCA

>1511_S33_L001_R1_001.fastq_358_1a_5
CCCCTACAGCAGCGCTGGTAGTGGCTCAGCTACTTAGGGTCCCGCAAGCCATCTTGGACATGATCGCTGG
TGCCCACTGGGGAGTCCTAGCGGGCATAGCGTATTTCTCCATGGTGGGCAACTGGGCGAAGGTCCCGGTA
GTGCTGTTGCTGTTTGCCGGCGTCGACGCACACACCCTCGTCACCGGGGGGACCGCTGCTGCTACTACGG
CTGGACTCGCCGGGATTTTCAGTCCGGGCGCCAAGCAGGATATCCAGCTGATCA

>1511_S33_L001_R1_001.fastq_359_1a_5
CCCCTACAGCAGCGCTGGTAGTGGCTCAGCTACTTAGGGTCCCGCAAGCCATCTTGGATATGATCGCTGG
TGCCCACTGGGGAGTCCTAGCGGGCATAGCGTATTTCTCCATGGTGGGCAACTGGGCGAAGGTCCTGGTA
GTGCTGTTGCTGTTTGCCGGCGTCGACGCACACACCCTCGTCACCGGGGGGACCGCTGCTGCTACTACGG
CTGGACTCGCCGGGATTTTCAGTCCGGGCGCCAAGCAGGATATCCAGCTGATCA

>1511_S33_L001_R1_001.fastq_360_1a_5
CCCCTACAATAGCGCTGGTAGTGGCTCAGCTACTTAGGGTCCCGCAAGCCATCTTGGACATGATCGCTGG
TGCCCACTGGGGAGTCCTAGCGGGCATAGCGTATTTCTCCATGGTGGGCAACTGGGCGAAGGTCCTGGTA
GTGCTGTTGCTGTTTGCCGGCGTCGACGCACACACCCTCGTCACCGGGGGGACCGCTGCTGCTACTACGG
CTGGACTCGCCGGGATTTTCAGTCCGGGCGCCAAGCAGGATATCCAGCTGATTA

>1511_S33_L001_R1_001.fastq_361_1a_5
CCCCTACAACAGCGCTGGTAGTGGCTCAGCTACTTAGGGTCCCGCAAGCCATCTTGGACACGATCGCTGG
TGCCCACTGGGGAGTCCTAGCGGGCATAGCGTATTTCTCCATGGTGGGCAACTGGGCGAAGGTCCTGGTA
GTGCTGTTGCTGTTTGCCGGCGTCGACGCACACACCCTCGTCACCGGGGGGACCGCTGCTGCTACTACGG
CTGGACTCGCCGGGATTTTCAGTCCGGGCGCCAAGCAGGATATCCAGCTGATCA

>1511_S33_L001_R1_001.fastq_362_1a_5
CCCCTACAGCAGCGCTGGTAGTGGCTCAGCTACTTAGGGTCCCGCAAGCCATCTTGGACATGATCGCTGG
TGCCCACTGGGGAGTCCTAGCGGGCATAGCGTATTTCTCCATGGTGGGCAACTGGGCGAAGGTCCTGGTA
GTGCTGTTGCTGTTTGCCGGCGTCGACGCACACACCCTCGTCACCGGGGGGACCGCTGCTGCTACTACGG
CTGGACTCGCCGGGATTTTCAGTCCGGGCGCCAAGCAGGATACCCAGCTGATCA

>1511_S33_L001_R1_001.fastq_363_1a_5
CCCCTACAACAGCGCTGGTAGTGGCTCAGCTACCTAGGGTCCCGCAAGCCATCTTGGACATGATCGCTGG
TGCCCACTGGGGAGTCCTAGCGGGCATAGCGTATTTCTCCATGGTGGGCAACTGGGCGAAGGTCCTGGTA
GTGCTGTTGCTGTTTGCCGGCGTCGACGCACACACCCTCGTCACCGGGGGGACCGCTGCTGCTACTACGG
CTGGACTCGCCGGGATGTTCAGTCCGGGCGCCAAGCAGGATATCCAGCTGATCA

>1511_S33_L001_R1_001.fastq_364_1a_5
CCCCTACAACAGCGCTGGTAGTGGCTCAGCTACTTAGGGTCCCGCAAGCCATCTTGGACATGATTGCTGG
TGCCCACTGGGGAGTCCTAGCGGGCATAGCGTATTTCTCCATGGTGGGCAACTGGGCGAAGGTCCTGGTA
GTGCTGTTGCTGTTTGCCGGCGTCGACGCACACACCCTCGTCACCGGGGGGACCGCTGCTGCTACTACGG
CTGGACTCGCCGGGATTTTCAGTCCGGGCGCCAAGCAGGATATCCAGCTGATCA

>1511_S33_L001_R1_001.fastq_365_1a_5
CCCCTACAACAGCGCTGGTAGTGGCTCAGCTACTTAGGGTCCCGCAAGCCATCTTGGACATGATCGCTGG
TGCCCACTGGGGTGTCCTAGCGGGCATAGCGTATTTCTCCATGGTGGGCAACTGGGCGAAGGTCCTGGTA
GTGCTGTTGCTGTTTGCCGGCGTCGACGCACACACCCTCGTCACCGGGGGGACCGCTGCTGCTACTACGG
CTGGACTCGCCGGGATTTTCAGTCCGGGCGCCAAGCAGGATATCCAGCTGATCA

>1511_S33_L001_R1_001.fastq_366_1a_5
CCCCTACAGCAGCGCTGGTAGTGGCTCAGCTACTTAGGGTCCCGCAAGCCATCTTGGACATGATCGCTGG
TGCCCACTGGGGAGTCCTAGCGGGCGTAGCGTATTTCTCCATGGTGGGCAACTGGGCGAAGGTCCTGGTA
GTGCTGTTGCTGTTTGCCGGCGTCGACGCACACACCCTCGTCACCGGGGGGACCGCTGCTGCTACTACGG
CTGGACTCGCCGGGATTTTCAGTCCGGGCGCCAAGCAGGATATCCAGCTGATCA

>1511_S33_L001_R1_001.fastq_367_1a_5
CCCCTACAATAGCGCTGGTAGTGGCTCAGCTACTTAGGGTCCCGCAAGCCATCTTGGACATGATCGCTGG
TGCCCACTGGGGAGTCCTAGCGGGCATAGCGTATTTCTCCATGGTGGGCAACTGGGCGAAGGCCCTGGTA
GTGCTGTTGCTGTTTGCCGGCGTCGACGCACACACCCTCGTCACCGGGGGGACCGCTGCTGCTACTACGG
CTGGACTCGCCGGGATTTTCAGTCCGGGCGCCAAGCAGGATATCCAGCTGATCA

>1511_S33_L001_R1_001.fastq_368_1a_5
CCCCTACAACAGCGCTGGTAGTAGCTCAGCTACTTAGGGTCCCGCAAGCCATCTTGGACATGATCGCTGG
TGCCCACTGGGGAGTCCTAGCGGGCATAGCGTATTTCTCCATGGTGGGCAACTGGGCGAAGGTCCTGGTA
GTGCTGTTGCTGTTTGCCGGCGTCGACGCACACACCCTCGTCACCGGGGGGACCGCTGCTGCTACTACGG
CTGGACTCGCCGGGATTTTCAGTCCGGGCGCCAAGCAGGATATCCAGCTGATCA

>1511_S33_L001_R1_001.fastq_369_1a_5
CCCCTACAGCAGCGCTGGTAGTGGCTCAGCTACTTAGGGTCCCGCAAGCCATCTTGGACATGATCGCTGG
TGCCCACTGGGGAGTCCTAGCGGGCATAGCGTATTTCTCCATGGTGGGCAACTGGGCGAAGGTCCTGGTA
GTGCTGTTGCTGTTTGCCGGCGTCGACGCACACACCCTCGTCACCGGGGGGACCGCTGCTGCTACTATGG
CTGGACTCGCCGGGATTTTCAGTCCGGGCGCCAAGCAGGATATCCAGCTGATCA

>1511_S33_L001_R1_001.fastq_370_1a_5
CCCCTACAACAGCGCTGGTAGTGGCTCAGCTACTTAGGGTCCCGCAAGCCATCTTGGACATGATCGCTGG
TGCCCACTGGGGAGTCCTAGCGGGCATAGCGTATTTCTCCATGGTGGGCAACTGGGCGAAGGTCCTGGTA
GTGCTGTTGCTGTTTGCCGGCGTCGACGCACACACCCTCGTCACCGGGGGGACCGCTGCTGCTACTACGG
CCGGACTCGCCGGGATTTTCAGTCCGGGCGCCAAGCAGGATATCCAGCTGATCA

>1511_S33_L001_R1_001.fastq_371_1a_5
CCCCTACAGCAGCGCTGGTAGTGGCTCAGCTACTTAGGGTCCCGCAAGCCATCTTGGACATGATCGCTGG
TGCCCACTGGGGAGTCCTAGCGGGCATAGCGCATTTCTCCATGGTGGGCAACTGGGCGAAGGTCCTGGTA
GTGCTGTTGCTGTTTGCCGGCGTCGACGCACACACCCTCGTCACCGGGGGGACCGCTGCTGCTACTACGG
CTGGACTCGCCGGGATTTTCAGTCCGGGCGCCAAGCAGGATATCCAGCTGATCA

>1511_S33_L001_R1_001.fastq_372_1a_5
CCCCTACGACAGCGCTGGTAGTGGCTCAGCTACTTAGGGTCCCGCAAGCCATCTTGGACATGATCGCTGG
TGCCCACTGGGGAGTCCTAGCGGGCATAGCGTATTTCTCCATGGTGGGCAACTGGGCGAAGGTCCTGGTA
GTGCTGTTGCTGTTTGCCGGCGTCGACGCACACACCCTCGTCACCGGGGGGACCGCTGCTGCTACTACGG
CTGGACTCGCCGGGATGTTCAGTCCGGGCGCCAAGCAGGATATCCAGCTGATCA

>1511_S33_L001_R1_001.fastq_373_1a_5
CCCCTACAGCAGCGCTGGTAGTGGCTCAGCTACTTAGGGTCCCGCAAGCCATCTTGGACATGATCGCTGG
TGCCCACTGGGGAGTCCTAGCGGGCATAGCGTATTTCTCCATGGTGGGCAACTGGGCGAAGGTCCTGGTA
GTGCTGTTGCCGTTTGCCGGCGTCGACGCACACACCCTCGTCACCGGGGGGACCGCTGCTGCTACTACGG
CTGGACTCGCCGGGATTTTCAGTCCGGGCGCCAAGCAGGATATCCAGCTGATCA

>1511_S33_L001_R1_001.fastq_374_1a_5
CCCCTACAGCGGCGCTGGTAGTGGCTCGGCTACTTAGGGTCCCGCAAGCCATCTTGGACATGATCGCTGG
TGCCCACTGGGGAGTCCTAGCGGGCATAGCGTATTTCTCCATGGTGGGCAACTGGGCGAAGGTCCTGGTA
GTGCTGTTGCTGTTTGCCGGCGTCGACGCACACACCCTCGTCACCGGGGGGACCGCTGCTGCTACTACGG
CTGGACTCGCCGGGATTTTCAGTCCGGGCGCCAAGCAGGATATCCAGCTGATCA

>1511_S33_L001_R1_001.fastq_375_1a_5
CCCCTACAACAGCGCTGGTAGTGGCTCAGCTACTTAGAGTCCCGCAAGCCATCTTGGACATGATCGCTGG
TGCCCACTGGGGAGTCCTAGCGGGCATAGCGTATTTCTCCATGGTGGGCAACTGGGCGAAGGTCCTGGTA
GTGCTGTTGCTGTTTGCCGGCGTCGACGCACACACCCTCGTCACCGGGGGGACCGCTGCTGCTACTACGG
CTGGACTCGCCGGGATTTTCAGTCCGGGCGCCAAGCAGGATATCCAGCTGATCA

>1511_S33_L001_R1_001.fastq_376_1a_5
CCCCTACAGCAGCGCTGGTAGTGGCTCAGCTACTTAGGGTCCCGCAAGCCATCTTGGACATGATCGCTGG
TGCCCACTGGGGAGTCCTAGCGGGCATAGCGTATTTCTCCATGGTGGGCAACTGGGCGAAGGTCCTGGTA
GTGCTGTTGCTGTTTGCCGGCGTCGACGCACACACCCTCGTCACCGGGGGGACCGCTGCTGCTACTACAG
CTGGACTCGCCGGGATTTTCAGTCCGGGCGCCAAGCAGGATATCCAGCTGATCA

>1511_S33_L001_R1_001.fastq_377_1a_5
CCCCTACAGCAGCGCTGGTAGTGGCTCAGCTACTTAGGGTCCCGCAAGCCATCTTGGACATGATCGCTGG
TGCCCACTGGGGAGTCCTAGCGGGCATAGCGTATTTCTCCATGGTGGGCAGCTGGGCGAAGGTCCTGGTA
GTGCTGTTGCTGTTTGCCGGCGTCGACGCACACACCCTCGTCACCGGGGGGACCGCTGCTGCTACTACGG
CTGGACTCGCCGGGATTTTCAGTCCGGGCGCCAAGCAGGATATCCAGCTGATCA

>1511_S33_L001_R1_001.fastq_378_1a_5
CCCCTACAGCAGCGCTGGTAGTGGCTCAGCTACTTAGGGTCCCGCAAGCCATCTTGGACATGATCGCTGG
TGCCCACTGGGGAGTCCTAGCGGGCATAGCGTATTTCTCCATGGTGGGCAACTGGGCGAAGGTCCTGGTA
GTGCTGTTGCTGTTTGCCGGCGTCGACGCACACACCCTCGTCACTGGGGGGACCGCTGCTGCTACTACGG
CTGGACTCGCCGGGATTTTCAGTCCGGGCGCCAAGCAGGATATCCAGCTGATCA

>1511_S33_L001_R1_001.fastq_379_1a_5
CCCCTACAACAGCGCTGGTAGTGGCTCAGCTACTTAGGGTCCCGCAAGCCATCTTGGACATGATCGCTGG
TGCCCACTGGGGAGTCCTAGCGGGCATAGCGTATTTCTCCATGGTGGGCAACTGGGCGAAGGTCCTGGTA
GTGCTGTTGCTGTTTGCCGGCGTCGACGCACACACCCTCGTCACCGGGGGGACCGCTGCTGCTACTACGG
CTGGACTCGTCGGGATTTTCAGTCCGGGCGCCAAGCAGGATATCCAGCTGATCA

>1511_S33_L001_R1_001.fastq_380_1a_5
CCCCTACAACAGCGCTGGTAGTGGCTCAGCTACTTAGGGTCCCGCAAGCCATCTTGGACATGATCGCTGG
TGCCCACTGGGGAGTCCTAGCGGGCATAGCGTATTTCTCCATGGTGGGCAACTGGGCGAAGGTCCTGGTA
GTGCTGTTGCTGTTTGCCGGCGTCGACGCACACACCCTCGTCACCGGGGGGACCGCTGCTGCTACTACGG
CTGGACTCGCCGGGATTTTCAGTCCGGGCGCCAAGCAGGATATCCAGCCGATCA

>1511_S33_L001_R1_001.fastq_381_1a_5
CCCCTACAGCAGCGCTGGTAGTGGCTCAGCTACTTAGGGTCCCGCAAGCCATCTTGGACATGATCGCTGG
TGCCCACTGGGGAGTCCTAGCGGGCATAGCGTATTTCTCCATGGTGGGCAACTGGGCGAAGGTCCTGGTA
GTGCTGTTGCTGTTTGCCGGCGTCGACGCACACACCCTCGTCACCGGGGGGACCGCTGCTGCTACTACGG
CCGGACTCGCCGGGATTTTCAGTCCGGGCGCCAAGCAGGATATCCAGCTGATCA

>1511_S33_L001_R1_001.fastq_382_1a_5
CCCCTACAGCAGCGCTGGTAGTGGCTCAGCTACTTAGGGTCCCGCAAGCCATCTTGGACATGATCGCTGG
TGCCCGCTGGGGAGTCCTAGCGGGCATAGCGTATTTCTCCATGGTGGGCAACTGGGCGAAGGTCCTGGTA
GTGCTGTTGCTGTTTGCCGGCGTCGACGCACACACCCTCGTCACCGGGGGGACCGCTGCTGCTACTACGG
CTGGACTCGCCGGGATTTTCAGTCCGGGCGCCAAGCAGGATATCCAGCTGATCA

>1511_S33_L001_R1_001.fastq_383_1a_5
CCCCTACAGCAGCGCTGGTAGTGGCTCAGCTACTTAGGGTCCCGCAAGCCATCTTGGACATGATCGCTGG
TGCCCACTGGGGAGTCCTAGCGGGCATAGCGTATTTCTCCATGGTGGGCAACTGGGCGAAGGTCCTGGTA
GTGCTGTTGCTGTTTGCCGGCGTCGACGCACACACCCTCGTCACCGGGGGGACCGCTGCTACTACTACGG
CTGGACTCGCCGGGATTTTCAGTCCGGGCGCCAAGCAGGATATCCAGCTGATCA

>1511_S33_L001_R1_001.fastq_384_1a_5
CCCCTACAGCAGCGCTGGTAGTGGCTCAGCTACTTAGGGTCCCGCAAGCCATCTTGGACATGATCGCTGG
TGCCCACTGGGGAGTCCTAGCGGGCATAGCGTATTTCTCCATGGTGGGCAACTGGGCGAAGGTCCTGGTA
GTGCTGTTGCTGTTTGCCGGCGTCGGCGCACACACCCTCGTCACCGGGGGGACCGCTGCTGCTACTACGG
CTGGACTCGCCGGGATTTTCAGTCCGGGCGCCAAGCAGGATATCCAGCTGATCA

>1511_S33_L001_R1_001.fastq_385_1a_5
CCCCTACAACAGCGCTGGTAGTGGCTCAGCTACTTAGGGTCCCGCAAGCCATCTTGGACATGATCGCTGG
TGCCCACTGGGGAGTCCTAGCGGGCATAGCGTATTTCTCCATGGTGGGCAACTGGGCGAAGGTCCTGGTA
GTGCTGTTGCTGTTTGCCGGCGTCGACGCACACACCCTCGTTACCGGGGGGACCGCTGCTGCTACTACGG
CTGGACTCGCCGGGATGTTCAGTCCGGGCGCCAAGCAGGATATCCAGCTGATCA

>1511_S33_L001_R1_001.fastq_386_1a_5
CCCCTACAATAGCGCTGGTAGTGGCTCAGCTACTTAGGGTCCCGCAAGCCATCTTGGACATGATCGCTGG
TGCCCACTGGGGAGTCCTAGCGGGCATAGCGTATTTCTCCATGGTGGGCAACTGGGCGAAGGTCCTGGTA
GTGCTGTTGCTGTTTGCCGGCGTCGACGCACACACCCTCGTCACCGGGGGGACCGCTGCTGCTACTACGG
CTGGACTCGCCGGGGTTTTCAGTCCGGGCGCCAAGCAGGATATCCAGCTGATCA

>1511_S33_L001_R1_001.fastq_387_1a_5
CCCCTACAGCAGCGCTGGTAGTGGCTCAGCTATTTAGGGTCCCGCAAGCCATCTTGGACATGATCGCTGG
TGCCCACTGGGGAGTCCTAGCGGGCATAGCGTATTTCTCCATGGTGGGCAACTGGGCGAAGGTCCTGGTA
GTGCTGTTGCTGTTTGCCGGCGTCGACGCACACACCCTCGTCACCGGGGGGACCGCTGCTGCTACTACGG
CTGGACTCGCCGGGATTTTCAGTCCGGGCGCCAAGCAGGATATCCAGCTGATCA

>1511_S33_L001_R1_001.fastq_388_1a_5
CCCCTACAACAGCGCTGGTAGTGGCTCAGCTACTTAGGGTCCCGCAAGCCATCTTGGACATGATCGCTGG
TGCCCACTGGGGAGTCCTAGCGGGCATAGCGTATTTCTCCATGGTGGGCAACTGGGCGAAGGTCCTGGTA
GTGCTGTTGCTGTTTGCCGGCGTCGACGCACACATCCTCGTCACCGGGGGGACCGCTGCTGCTACTACGG
CTGGACTCGCCGGGATTTTCAGTCCGGGCGCCAAGCAGGATATCCAGCTGATCA

>1511_S33_L001_R1_001.fastq_389_1a_5
CCCCTACAGCAGCGCTGGTAGTGGCTCAGCTACTTAGGGTCCCGCAAGCCATCTTGGACATGATCGCTGG
TGCCCACTGGGGAGTCCTAGCGGGCATAGCGTATTTCTCCATGGTGGGCGACTGGGCGAAGGTCCTGGTA
GTGCTGTTGCTGTTTGCCGGCGTCGACGCACACACCCTCGTCACCGGGGGGACCGCTGCTGCTACTACGG
CTGGACTCGCCGGGATTTTCAGTCCGGGCGCCAAGCAGGATATCCAGCTGATCA

>1511_S33_L001_R1_001.fastq_390_1a_5
CCCCTACAACAGCGCTGGTAGTGGCTCAGCCACTTAGGGTCCCGCAAGCCATCTTGGACATGATCGCTGG
TGCCCACTGGGGAGTCCTAGCGGGCATAGCGTATTTCTCCATGGTGGGCAACTGGGCGAAGGTCCTGGTA
GTGCTGTTGCTGTTTGCCGGCGTCGACGCACACACCCTCGTCACCGGGGGGACCGCTGCTGCTACTACGG
CTGGACTCGCCGGGATTTTCAGTCCGGGCGCCAAGCAGGATATCCAGCTGATCA

>1511_S33_L001_R1_001.fastq_391_1a_5
CTCCTACAGCAGCGCTGGTAGTGGCTCAGCTACTTAGGGTCCCGCAAGCCATCTTGGACATGATCGCTGG
TGCCCACTGGGGAGTCCTAGCGGGCATAGCGTATTTCTCCATGGTGGGCAACTGGGCGAAGGTCCTGGTA
GTGCTGTTGCTGTTTGCCGGCGTCGACGCACACACCCTCGTCACCGGGGGGACCGCTGCTGCTACTACGG
CTGGACTCGCCGGGATTTTCAGTCCGGGCGCCAAGCAGGATATCCAGCTGATCA

>1511_S33_L001_R1_001.fastq_392_1a_5
CCCCTACAATAGCGCTGGTAGTGGCTCAGCTACTTAGGGTCCCGCAAGCCATCTTGGACATGATCGCTGG
TGCCCACTGGGGAGTCCTAGCGGGCATAGCGTATTTCTCCATGGTGGGCAACTGGGCGAAGGTCCTGGTA
GTGCTGTTGCTGTTTGCCGGCGTCGACGCACACACCCTCGTCACCGGGGGGACCGCTGCTGCTACTACGG
CTGGACTCGCCGGGATTTTCAGCCCGGGCGCCAAGCAGGATATCCAGCTGATCA
