# Supplementary material for: HCV transmission in high-risk communities in Bulgaria
Source: PLoS One. 2019 Mar 5;14(3):e0212350. doi: 10.1371/journal.pone.0212350 (PMC6400337; doi:10.1371/journal.pone.0212350)
Supplement: S1 File — (ZIP) [file pone.0212350.s002.zip › 1515_S70_L001_R1_001.fastq_1a_freq5.fas]

>1515_S70_L001_R1_001.fastq_1_1a_2351
CCCCTACAACGGCGCTGGTAATGGCTCAGCTACTTAGGGTCCCGCAAGCCATCTTGGACATGATCGCTGG
TGCCCACTGGGGAGTCCTAGCGGGCATAGCGTATTTCTCCATGGTGGGCAACTGGGCGAAGGTCCTGGTA
GTGCTGTTGCTGTTTGCCGGCGTCGACGCGGACACCTACACCACCGGGGGGAGTGCTGCTCGTGCTACGG
CTTCATTCGCCACGATGTTCACTCCGGGCGCCAAGCAGAATATCCAGCTGATCA

>1515_S70_L001_R1_001.fastq_2_1a_1765
CCCCTACAACGGCGCTGGTAATGGCTCAGCTACTTAGGGTCCCGCAAGCCATCTTGGACATGATCGCTGG
TGCCCACTGGGGAGTCCTAGCGGGCATAGCGTATTTCTCCATGGTGGGCAACTGGGCGAAGGTCCTGGTA
GTGCTGTTGCTGTTTGCCGGCGTCGACGCGGACACCTACACCACCGGGGGGAGTGCTGCTCGTGCTACGG
CTTCATTCGCCACGATGTTCACTCCGGGCGCCAAGCAGAATATCCAGCTGATTA

>1515_S70_L001_R1_001.fastq_3_1a_1164
CCCCTACAACGGCGCTGGTAATGGCTCAGCTACTTAGGGTCCCGCAAGCCATCTTGGACATGATCGCTGG
TGCCCACTGGGGAGTCCTAGCGGGCATAGCGTATTTCTCCATGGTGGGCAACTGGGCGAAGGTCCTGGTA
GTGCTGTTGCTGTTTGCCGGCGTCGACGCGGACACCTACACCACCGGGGGGAGTGCTGCTCTTGCTACGG
CTTCATTCGCCACGATGTTCACTCCGGGCGCCAAGCAGAATATCCAGCTGATCA

>1515_S70_L001_R1_001.fastq_4_1a_778
CCCCTACAACGGCGCTGGTAATGGCTCAGCTACTTAGGGTCCCGCAAGCCATCTTGGACATGATCGCTGG
TGCCCACTGGGGAGTCCTAGCGGGCATAGCGTATTTCTCCATGGTGGGCAACTGGGCGAAGGTCCTGGTA
GTGCTGTTGCTGTTTGCCGGCGTCGACGCGGACACCTACACCACCGGGGGGAGTGCTGCTCTTGCTACGG
CTTCATTCGCCAGCATGTTCACTCCGGGCGCCAAGCAGAATATCCAGCTGATCA

>1515_S70_L001_R1_001.fastq_5_1a_411
CCCCTACAACGGCGCTGGTAATGGCTCAGCTACTTAGGGTCCCGCAAGCCATCTTGGACATGATCGCTGG
TGCCCACTGGGGAGTCCTAGCGGGCATAGCGTATTTCTCCATGGTGGGCAACTGGGCGAAGGTCCTGGTA
GTGCTGTTGCTGTTTGCCGGCGTCGACGCGGACACCTACACCACCGGGGGGAGTGCTGCTCTTGCTACGG
CTTCATTCGCCACGATGTTCACTCCGGGCGCCAAGCAGAATATCCAGCTGATTA

>1515_S70_L001_R1_001.fastq_6_1a_306
CCCCTACAACGGCGCTGGTAATGGCTCAGCTACTTAGGGTCCCGCAAGCCATCTTGGACATGATCGCTGG
TGCCCACTGGGGAGTCCTAGCGGGCATAGCGTATTTCTCCATGGTGGGCAACTGGGCGAAGGTCCTGGTA
GTGCTGTTGCTGTTTGCCGGCGTCGACGCGGACACCTACACCACCGGGGGGAGTGCTGCTCTTGCTACGG
CTGGATTCGCCAAGATGTTCACTCCGGGCGCCAAGCAGAATATCCAGCTGATCA

>1515_S70_L001_R1_001.fastq_7_1a_83
CCCCTACAACGGCGCTGGTAATGGCTCAGCTACTTAGGGTCCCGCAAGCCATCTTGGACATGATCGCTGG
TGCCCACTGGGGAGTCCTAGCGGGCATAGCGTATTTCTCCATGGTGGGCAACTGGGCGAAGGTCCTGGTA
GTGCTGTTGCTGTTTGCCGGCGTCGACGCGGACACCTACACCACCGGGGGGAGTGCTGCTCTTGCTACGG
CTTCATTCGCCAGCATGTTCACTCCGGGCGCCAAGCAGAATATCCAGCTGATTA

>1515_S70_L001_R1_001.fastq_8_1a_80
CCCCTACAACGGCGCTGGTAATGGCTCAGCTACTTAGGGTCCCGCAAGCCATCTTGGACATGATCGCTGG
TGCCCACTGGGGAGTCCTAGCGGGCATAGCGTATTTCTCCATGGTGGGCAACTGGGCGAAGGTCCTGGTA
GTGCTGTTGCTGTTTGCCGGCGTCGACGCGAACACCTACACCACCGGGGGGAGTGCTGCTCTTGCTACGG
CTTCATTCGCCACGATGTTCACTCCGGGCGCCAAGCAGAATATCCAGCTGATCA

>1515_S70_L001_R1_001.fastq_9_1a_47
CCCCTACAACGGCGCTGGTAATGGCTCAGCTACTTAGGGTCCCGCAAGCCATCTTGGACATGATCGCTGG
TGCCCACTGGGGAGTCCTAGCGGGCATAGCGTATTTCTCCATGGTGGGCAACTGGGCGAAGGTCCTGGTA
GTGCTGTTGCTGTTTGCCGGCGTCGACGCGGACACCTACACCACCGGGGGGAGTGCTGCTCTTGCTACGG
CTGGTTTCGCCAAGATGTTCACTCCGGGCGCCAAGCAGAATATCCAGCTGATCA

>1515_S70_L001_R1_001.fastq_10_1a_44
CCCCTACAACGGCGCTGGTAATGGCTCAGCTACTTAGGGTCCCGCAAGCCATCTTGGACATGATCGCTGG
TGCCCACTGGGGAGTCCTAGCGGGCATAGCGTATTTCTCCATGGTGGGCAACTGGGCGAAGGTCCTGGTA
GTGCTGTTGCTGTTTGCCGGCGTCGACGCGGACACCTACACCACCGGGGGGAGTGCTGCTCTTGCTACGG
CTGGATTCGCCAAGATGTTCACTCCGGGCGCCAAGCAGAATATCCAGCTGATTA

>1515_S70_L001_R1_001.fastq_11_1a_40
CCCCTACAACGGCGCTGGTAATGGCTCAGCTACTTAGGGTCCCGCAAGCCATCTTGGACATGATCGCTGG
TGCCCACTGGGGAGTCCTAGCGGGCATAGCGTATTTCTCCATGGTGGGCAACTGGGCGAAGGTCCTGGTA
GTGCTGTTGCTGTTTGCCGGCGTCGACGCGGACACCTACACCACCGGGGGGAGTGCTGCTCGTGCTACGG
CTTCATTCGCCAGCATGTTCACTCCGGGCGCCAAGCAGAATATCCAGCTGATCA

>1515_S70_L001_R1_001.fastq_12_1a_37
CCCCTACAACGGCGCTGGTAATGGCTCAGCTACTTAGGGTCCCGCAAGCCATCTTGGACATGATCGCTGG
TGCCCACTGGGGAGTCCTAGCGGGCATAGCGTATTTCTCCATGGTGGGCAACTGGGCGAAGGTCCTGGTA
GTGCTGTTGCTGTTTGCCGGCGTCGACGCGACCACCCACATCACCGGGGGGAGTGCTGCTGCTACTACGG
CCACACTCGCCGGGTTCCTCAGTCGGGGCGCCAAGCAGGATATCCAGCTGATCA

>1515_S70_L001_R1_001.fastq_13_1a_35
CCCCTACAACGGCGCTGGTAATGGCTCAGCTACTTAGGGTCCCGCAAGCCATCTTGGACATGATCGCTGG
TGCCCACTGGGGAGTCCTAGCGGGCATAGCGTATTTCTCCATGGTGGGCAACTGGGCGAAGGTCCTGGTA
GTGCTGTTGCTGTTTGCCGGCGTCGACGCGGACACCTACACCACCGGGGGGAGTGCTGCTCTTGCTACGG
CTTCATTCGCCAGCATGTTCACTCCGGGCGCCAGGCAGAATATCCAGCTGATCA

>1515_S70_L001_R1_001.fastq_14_1a_29
CCCCTACAACGGCGCTGGTAATGGCTCAGCTACTTAGGGTCCCGCAAGCCATCTTGGACATGATCGCTGG
TGCCCACTGGGGAGTCCTAGCGGGCATAGCGTATTTCTCCATGGTGGGCAACTGGGCGAAGGTCCTGGTA
GTGCTGTTGCTGTTTGCCGGCGTCGACGCGGACACCTACACCACCGGGGGGAGTGCTGCTTTTGCTACGG
CTTCATTAGCCAGGATGTTCACTCCGGGCGCCAAGCAGAATATCCAGCTGATCA

>1515_S70_L001_R1_001.fastq_15_1a_27
CCCCTACAACGGCGCTGGTAATGGCTCAGCTACTTAGGGTCCCGCAAGCCATCTTGGACATGATCGCTGG
TGCCCACTGGGGAGTCCTAGCGGGCATAGCGTATTTCTCCATGGTGGGCAACTGGGCGAAGGTCCTGGTA
GTGCTGTTGCTGTTTGCCGGCGTCGACGCGGACACCTACACCACTGGGGGGAGTGCTGCTCGTGCTACGG
CTTCATTCGCCACGATGTTCACTCCGGGCGCCAAGCAGAATATCCAGCTGATCA

>1515_S70_L001_R1_001.fastq_16_1a_25
CCCCTACAACGGCGCTGGTAATGGCTCAGCTACTTAGGGTCCCGCAAGCCATCTTGGACATGATCGCTGG
TGCCCACTGGGGAGTCCTAGCGGGCATAGCGTATTTCTCCATGGTGGGCAACTGGGCGAAGGTCCTGGTA
GTGCTGTTGCTGTTTGCCGGCGTCGACGCGACCACCCACACCACCGGGGGGAGTGCTGCTGCTACTACGG
CTACACTCGCCGGGTTCTTCAGTCGGGGCGCCAAGCAGGATATCCAGCTGATCA

>1515_S70_L001_R1_001.fastq_17_1a_24
CCCCTACAACGGCGCTGGTAATGGCTCAGCTACTTAGGGTCCCGCAAGCCATCTTGGACATGATCGCTGG
TGCCCACTGGGGAGTCCTAGCGGGCATAGCGTATTTCTCCATGGTGGGCAACTGGGCGAAGGTCCTGGTA
GTGCTGTTGCTGTTTGCCGGCGTCGACGCGAACACCTACACCACCGGGGGGAGTGCTGCTCTTGCTACGG
CTTCATTCGCCACGATGTTCACTCCGGGCGCCAAGCAGAATATCCAGCTGATTA

>1515_S70_L001_R1_001.fastq_18_1a_21
CCCCTACAACGGCGCTGGTAATGGCTCAGCTACTTAGGGTCCCGCAAGCCATCTTGGACATGATCGCTGG
TGCCCACTGGGGAGTCCTAGCGGGCATAGCGTATTTCTCCATGGTGGGCAACTGGGCGAAGGTCCTGGTA
GTGCTGCTGCTGTTTGCCGGCGTCGACGCGGACACCTACACCACCGGGGGGAGTGCTGCTCGTGCTACGG
CTTCATTCGCCACGATGTTCACTCCGGGCGCCAAGCAGAATATCCAGCTGATCA

>1515_S70_L001_R1_001.fastq_19_1a_21
CCCCTACAACGGCGCTGGTAATGGCTCAGCTACTTAGGGTCCCGCAAGCCATCTTGGACATGATCGCTGG
TGCCCACTGGGGAGTCCTAGCGGGCATAGCGTATTTCTCCATGGTGGGCAACTGGGCGAAGGTCCTGGTA
GTGCTGTTGCTGTTTGCCGGCGTCGACGCGGACACCTACACCACCGGGGGGAGTGCTGCCCGTGCTACGG
CTTCATTCGCCACGATGTTCACTCCGGGCGCCAAGCAGAATATCCAGCTGATCA

>1515_S70_L001_R1_001.fastq_20_1a_20
CCCCTACAACGGCGCTGGTAATGGCTCAGCTACTTAGGGTCCCGCAAGCCATCTTGGACATGATCGCTGG
TGCCCACTGGGGAGTCCTAGCGGGCATAGCGTATTTCTCCATGGTGGGCAACTGGGCGAAGGTCCTGGTA
GTGCTGTTGCTGTTTGCCGGCGTCGACGCGGACACCTACACCACCGGGGGGAGTGCTGCTCGTGCTACGG
CTTCATTCGCCACGATGTTCACTCCGGGCGCCAAGCAGAGTATCCAGCTGATCA

>1515_S70_L001_R1_001.fastq_21_1a_18
CCCCTACAACGGCGCTGGTAATGGCTCAGCTACTTAGGGTCCCGCAAGCCATCTTGGACATGATCGCTGG
TGCCCACTGGGGAGTCCTAGCGGGCATAGCGTATTTCTCCATGGTGGGCAACTGGGCGAAGGTCCTGGTA
GTGCTGTTGCTGTTTGCCGGCGTCGACGCGGACACCTACACCACCGGGGGGAGTGCTGCTCTTGCTACGG
CTGGATTCGCCAAGCTGTTCACTCCGGGCGCCAGGCAGAATATCCAGCTGATCA

>1515_S70_L001_R1_001.fastq_22_1a_18
CCCCTACAACGGCGCTGGTAATGGCTCAGCTACTTAGGGTCCCGCAAGCCATCTTGGACATGATCGCTGG
TGCCCACTGGGGGGTCCTAGCGGGCATAGCGTATTTCTCCATGGTGGGCAACTGGGCGAAGGTCCTGGTA
GTGCTGTTGCTGTTTGCCGGCGTCGACGCGGACACCTACACCACCGGGGGGAGTGCTGCTCGTGCTACGG
CTTCATTCGCCACGATGTTCACTCCGGGCGCCAAGCAGAATATCCAGCTGATCA

>1515_S70_L001_R1_001.fastq_23_1a_18
CCCCTACAACGGCGCTGGTAATGGCTCAGCTACTTAGGGTCCCGCAAGCCATCTTGGACATGATCGCTGG
TGCCCACTGGGGAGTCCTAGCGGGCATAGCGTATTTCTCCATGGTGGGCAACTGGGCGAAGGTCCTGGTG
GTGCTGTTGCTGTTTGCCGGCGTCGACGCGGACACCTACACCACCGGGGGGAGTGCTGCTCGTGCTACGG
CTTCATTCGCCACGATGTTCACTCCGGGCGCCAAGCAGAATATCCAGCTGATTA

>1515_S70_L001_R1_001.fastq_24_1a_18
CCCCTACAACGGCGCTGGTAATGGCTCAGCTACTTAGGGTCCCGCAAGCCATCTTGGACATGATCGCTGG
TGCCCACTGGGGAGTCCTAGCGGGCATAGCGTATTTCTCCATGGTGGGCAACTGGGCGAAGGTCCTGGTA
GTGCTGTTGCTGTTTGCCGGCGTCGACGCGGACACCTACACCACCGGGGGGAGTGCTGCTCGTGCTACGG
CCTCATTCGCCACGATGTTCACTCCGGGCGCCAAGCAGAATATCCAGCTGATTA

>1515_S70_L001_R1_001.fastq_25_1a_18
CCCCTACAACGGCGCTGGTAATGGCTCAGCTACTTAGGGTCCCGCAAGCCATCTTGGACATGATCGCTGG
TGCCCACTGGGGAGTCCTAGCGGGCATAGCGTATTTCTCCATGGTGGGCAACTGGGCGAAGGTCCTGGTA
GTGCTGTTGCTGTTTGCCGGCGTCGACGCGGACACCTACACCACCGGGGGGAGTGCTGCCCGTGCTACGG
CTTCATTCGCCACGATGTTCACTCCGGGCGCCAAGCAGAATATCCAGCTGATTA

>1515_S70_L001_R1_001.fastq_26_1a_17
CCCCTACAACGGCGCTGGTAATGGCTCAGCTACTTAGGGTCCCGCAAGCCATCTTGGACATGATCGCTGG
TGCCCACTGGGGAGTCCTAGCGGGCATAGCGTATTTCTCCATGGTGGGCAACTGGGCGAAGGTCCTGGTG
GTGCTGTTGCTGTTTGCCGGCGTCGACGCGGACACCTACACCACCGGGGGGAGTGCTGCTCGTGCTACGG
CTTCATTCGCCACGATGTTCACTCCGGGCGCCAAGCAGAATATCCAGCTGATCA

>1515_S70_L001_R1_001.fastq_27_1a_17
CCCCTACAACGGCGCTGGTAATGGCTCAGCTACTTAGGGTCCCGCAAGCCATCTTGGACATGATCGCTGG
TGCCCACTGGGGAGTCCTAGCGGGCATAGCGTATTTCTCCATGGTGGGCAATTGGGCGAAGGTCCTGGTA
GTGCTGTTGCTGTTTGCCGGCGTCGACGCGGACACCTACACCACCGGGGGGAGTGCTGCTCTTGCTACGG
CTTCATTCGCCACGATGTTCACTCCGGGCGCCAAGCAGAATATCCAGCTGATCA

>1515_S70_L001_R1_001.fastq_28_1a_17
CCCCTACAACGGCGCTGGTAATGGCTCAGCTACTTAGGGTCCCGCAAGCCATCTTGGACATGATCGCTGG
TGCCCACTGGGGAGTCCTAGCGGGCATAGCGTATTTCTCCATGGCGGGCAACTGGGCGAAGGTCCTGGTA
GTGCTGTTGCTGTTTGCCGGCGTCGACGCGGACACCTACACCACCGGGGGGAGTGCTGCTCGTGCTACGG
CTTCATTCGCCACGATGTTCACTCCGGGCGCCAAGCAGAATATCCAGCTGATCA

>1515_S70_L001_R1_001.fastq_29_1a_17
CCCCTACAACGGCGCTGGTAATGGCTCAGCTACTTAGGGTCCCGCAAGCCATCTTGGACATGATCGCTGG
TGCCCACTGGGGAGTCCTAGCGGGCATAGCGTATTTCTCCATGGTGGGCAACTGGGCGAAGGTCCTGGTA
GTGCTGTTGCTATTTGCCGGCGTCGACGCGGACACCTACACCACCGGGGGGAGTGCTGCTCGTGCTACGG
CTTCATTCGCCACGATGTTCACTCCGGGCGCCAAGCAGAATATCCAGCTGATCA

>1515_S70_L001_R1_001.fastq_30_1a_16
CCCCTACAACGGCGCTGGTAATGGCTCAGCTACTTAGGGTCCCGCAAGCCATCTTGGACATGATCGCTGG
TGCCCACTGGGGAGTCCTAGCGGGCATAGCGTATTTCTCCATGGTGGGCAACTGGGCGAAGGTCCTGGTA
GTGCTGTTGCTGTTTGCCGGCGTCGACGCGGACACCTACACCACCGGGGGGAGTGCTGCTCGTGCTACGG
CTTCATTCGCCACGATGTTCACTCCAGGCGCCAAGCAGAATATCCAGCTGATCA

>1515_S70_L001_R1_001.fastq_31_1a_16
CCCCCACAACGGCGCTGGTAATGGCTCAGCTACTTAGGGTCCCGCAAGCCATCTTGGACATGATCGCTGG
TGCCCACTGGGGAGTCCTAGCGGGCATAGCGTATTTCTCCATGGTGGGCAACTGGGCGAAGGTCCTGGTA
GTGCTGTTGCTGTTTGCCGGCGTCGACGCGGACACCTACACCACCGGGGGGAGTGCTGCTCGTGCTACGG
CTTCATTCGCCACGATGTTCACTCCGGGCGCCAAGCAGAATATCCAGCTGATCA

>1515_S70_L001_R1_001.fastq_32_1a_16
CCCCTACAACGGCGCTGGTAATGGCTCAGCTACTTAGGGTCCCGCAAGCCATCTTGGACATGATCGCTGG
TGCCCACTGGGGAGTCCTAGCGGGCATAGCGTATTTCTCCATGGTGGGCAACTGGGCGAAGGTCCTGGTA
GTGCTGTTGCTGTTTGCCGGCGTCGACGCGGACACCTACACCACCGGGGGGAGTGCTGCTTTTGCTACGG
CTTCACTCGCCAGGATGTTCACTCCGGGCGCCAAGCAGAATATCCAGCTGATCA

>1515_S70_L001_R1_001.fastq_33_1a_16
CCCCTACAACGGCGCTGGTAATGGCTCAGCTACTTAGGGTCCCGCAAGCCATCTTGGACATGATCGCTGG
TGCCCACTGGGGAGTCCTAGCGGGCATAGCGTATTTCTCCATGGTGGGCAACTGGGCGAAGGTCCTGGTA
GTGCTGTTGCTGTTTGCCGGCGTCGACGCGACCACCTACACCACCGGGGGGAGTGCTGCTGCTACTGTGG
CTGGACTCACCGGGCTGTTCAGTCGGGGCGCCAAGCAGAATATCCAGCTGATCA

>1515_S70_L001_R1_001.fastq_34_1a_16
CCCCTACAACGGCGCTGGTAATGGCTCAGCTACTTAGGGTCCCGCAAGCCATCTTGGACATGATCGCTGG
TGCCCACTGGGGAGTCCTAGCGGGCATAGCGTATTTCCCCATGGTGGGCAACTGGGCGAAGGTCCTGGTA
GTGCTGTTGCTGTTTGCCGGCGTCGACGCGGACACCTACACCACCGGGGGGAGTGCTGCTCGTGCTACGG
CTTCATTCGCCACGATGTTCACTCCGGGCGCCAAGCAGAATATCCAGCTGATCA

>1515_S70_L001_R1_001.fastq_35_1a_16
CCCCTACAACGGCGCTGGTAATGGCTCAGCTACTTAGGGTCCCGCAAGCCATCTTGGACATGATCGCTGG
TGCCCACTGGGGAGTCCTAGCGGGCATAGCGTATTTCTCCATGGTGGGCAACTGGGCGAAGGTCCTGGTA
GTGCTGTTGCTGTTTGCCGGCGTCGACGCGACCACCTACACCACCGGGGGGAATGCTGCTGCTAATGCGG
CTGCACTCACCGGGCTGTTCAGTCGGGGCGCCAAGCAGAATATCCAGCTGATCA

>1515_S70_L001_R1_001.fastq_36_1a_16
CCCCTACAACGGCGCTGGTAATGGCTCAGCTACTTAGGGTCCCGCAAGCCATCTTGGACATGATCGCTGG
TGCCCACTGGGGAGTCCTAGCGGGCATAGCGTATTTCTCCATGGTGGGCAACTGGGCGAAGGTCCTGGTA
GTGCTGTTGCTGTTTGCCGGCGTCGACGCGGACACCTACACCACCGGGGGGAGTGCTGCTCGTGCTACGG
CCTCATTCGCCACGATGTTCACTCCGGGCGCCAAGCAGAATATCCAGCTGATCA

>1515_S70_L001_R1_001.fastq_37_1a_15
CCCCTACAACGGCGCTGGTAATGGCTCAGCTACTTAGGGTCCCGCAAGCCATCTTGGACATGATCGCTGG
TGCTCACTGGGGAGTCCTAGCGGGCATAGCGTATTTCTCCATGGTGGGCAACTGGGCGAAGGTCCTGGTA
GTGCTGTTGCTGTTTGCCGGCGTCGACGCGGACACCTACACCACCGGGGGGAGTGCTGCTCGTGCTACGG
CTTCATTCGCCACGATGTTCACTCCGGGCGCCAAGCAGAATATCCAGCTGATCA

>1515_S70_L001_R1_001.fastq_38_1a_15
CCCCTACAACGGCGCTGGTAATGGCTCAGCTACTTAGGATCCCGCAAGCCATCTTGGACATGATCGCTGG
TGCCCACTGGGGAGTCCTAGCGGGCATAGCGTATTTCTCCATGGTGGGCAACTGGGCGAAGGTCCTGGTA
GTGCTGTTGCTGTTTGCCGGCGTCGACGCGGACACCCACATCACCGGGGGGAGTGCTGCTGCTGCTACGG
CTACATTCGCCAAGATGCTCACTCCGGGCGCCAGGCAGGATATCCAGCTGATCA

>1515_S70_L001_R1_001.fastq_39_1a_15
CCCCTACAACGGCGCTGGTAATGGCTCAGCTACTTAGGGTCCCGCAAGCCATCTTGGACATGATCGCTGG
CGCCCACTGGGGAGTCCTAGCGGGCATAGCGTATTTCTCCATGGTGGGCAACTGGGCGAAGGTCCTGGTA
GTGCTGTTGCTGTTTGCCGGCGTCGACGCGGACACCTACACCACCGGGGGGAGTGCTGCTCGTGCTACGG
CTTCATTCGCCACGATGTTCACTCCGGGCGCCAAGCAGAATATCCAGCTGATCA

>1515_S70_L001_R1_001.fastq_40_1a_15
CCCCTACAACGGCGCTGGTAATGGCTCAGCTACTTAGGGTCCCGCAAGCCATCTTGGACATGATCGCTGG
TGCCCACTGGGGAGCCCTAGCGGGCATAGCGTATTTCTCCATGGTGGGCAACTGGGCGAAGGTCCTGGTA
GTGCTGTTGCTGTTTGCCGGCGTCGACGCGGACACCTACACCACCGGGGGGAGTGCTGCTCGTGCTACGG
CTTCATTCGCCACGATGTTCACTCCGGGCGCCAAGCAGAATATCCAGCTGATCA

>1515_S70_L001_R1_001.fastq_41_1a_15
CCCCTACAACGGCGCTGGTAATGGCTCAGCTACTTAGGGTCCCGCAAGCCATCTTGGACATGATCGCTGG
TGCCCACTGGGGAGTCCTAGCGGGCATAGCGTATTTCTCCATGGTGGGCAACTGGGCGAAGGTCCTGGTA
GTGCTGTTGCTGTTTGCCGGCGTCGACGCGGACACCTACACCACCGGGGGGAGCGCTGCTCGTGCTACGG
CTTCATTCGCCACGATGTTCACTCCGGGCGCCAAGCAGAATATCCAGCTGATCA

>1515_S70_L001_R1_001.fastq_42_1a_14
CCCCTACAACGGCGCTGGTAATGGCTCAGCTACTTAGGGTCCCGCAAGCCATCTTGGACATGATCGCTGG
TGCCCACTGGGGAGTCCTAGCGGGCATAGCGTATTTCTCCATGGTGGGCAACTGGGCGAAGGTCCTGGTA
GTGCTGTTGCTGTTTGCCGGCGTCGACGCGGACACCTACACCACCGGGGGGAGTGCTGCTCGTGCTACGG
CTTCATTCGCCACGATGTCCACTCCGGGCGCCAAGCAGAATATCCAGCTGATCA

>1515_S70_L001_R1_001.fastq_43_1a_14
CCCCTACAACGGCGCTGGTAATGGCTCAGCTACTTAGGGTCCCGCAAGCCATCTTGGACATGATCGCTGG
TGCCCACTGGGGGGTCCTAGCGGGCATAGCGTATTTCTCCATGGTGGGCAACTGGGCGAAGGTCCTGGTA
GTGCTGTTGCTGTTTGCCGGCGTCGACGCGGACACCTACACCACCGGGGGGAGTGCTGCTCTTGCTACGG
CTTCATTCGCCACGATGTTCACTCCGGGCGCCAAGCAGAATATCCAGCTGATCA

>1515_S70_L001_R1_001.fastq_44_1a_14
CCCCTACAACGGCGCTGGTAATGGCTCAGCTACTTAGGGTCCCGCAAGCCATCTTGGACATGATCGCTGG
TGCCCACTGGGGAGTCCTAGCGGGCATAGCGTATTTCTCCATGGTGGGCAACTGGGCGAAGGTCCTGGTA
GTGCTGTTGCTGTTTGCCGGCGTCGACGCGGACACCTACACCGCCGGGGGGAGTGCTGCTCGTGCTACGG
CTTCATTCGCCACGATGTTCACTCCGGGCGCCAAGCAGAATATCCAGCTGATCA

>1515_S70_L001_R1_001.fastq_45_1a_14
CCCCTACAACGGCGCTGGTAATGGCTCAGCTACTTAGGGTCCCGCAAGCCATCTTGGACATGATCGCTGG
TGCCCACTGGGGAGTCCTAGCGGGCATAGCGTATTTCTCCATGGTGGGCAACTGGGCGAAGGCCCTGGTA
GTGCTGTTGCTGTTTGCCGGCGTCGACGCGGACACCTACACCACCGGGGGGAGTGCTGCTCGTGCTACGG
CTTCATTCGCCACGATGTTCACTCCGGGCGCCAAGCAGAATATCCAGCTGATCA

>1515_S70_L001_R1_001.fastq_46_1a_14
CCCCTACAACGGCGCTGGTAATGGCTCAGCTACTTAGGGTCCCGCAAGCCATCTTGGACATGATCGCTGG
TGCCCACTGGGGAGTCCTAGCGGGCATAGCGTATTTCTCCATGGTGGGCAACTGGGCGAAGGTCCTGGTA
GTGCTGTTGCTGTTTGCCGGCGTCGACGCGGACACCTACACCACCGGGGGGAGTGCTGCTCGTGCTACGG
CTTCACTCGCCACGATGTTCACTCCGGGCGCCAAGCAGAATATCCAGCTGATCA

>1515_S70_L001_R1_001.fastq_47_1a_14
CCCCTACAACGGCGCTGGTAATGGCTCAGCTACTTAGGGTCCCGCAAGCCACCTTGGACATGATCGCTGG
TGCCCACTGGGGAGTCCTAGCGGGCATAGCGTATTTCTCCATGGTGGGCAACTGGGCGAAGGTCCTGGTA
GTGCTGTTGCTGTTTGCCGGCGTCGACGCGGACACCTACACCACCGGGGGGAGTGCTGCTCGTGCTACGG
CTTCATTCGCCACGATGTTCACTCCGGGCGCCAAGCAGAATATCCAGCTGATTA

>1515_S70_L001_R1_001.fastq_48_1a_13
CCCCTACAACGGCGCTGGTAATGGCTCAGCTACTTAGGGTCCCGCAAGCCACCTTGGACATGATCGCTGG
TGCCCACTGGGGAGTCCTAGCGGGCATAGCGTATTTCTCCATGGTGGGCAACTGGGCGAAGGTCCTGGTA
GTGCTGTTGCTGTTTGCCGGCGTCGACGCGGACACCTACACCACCGGGGGGAGTGCTGCTCGTGCTACGG
CTTCATTCGCCACGATGTTCACTCCGGGCGCCAAGCAGAATATCCAGCTGATCA

>1515_S70_L001_R1_001.fastq_49_1a_13
CCCCTACAACGGCGCTGGTAATGGCTCAGCTACTTAGGGTCCCGCAAGCCATCTTGGACATGATCGCTGG
TGCCCACTGGGGAGTCCTAGCGGGCATAGCGTATTTCTCCATGGTGGGCAACTGGGCGAAGGTCCTGGTA
GTGCTGTTGCTGTTTGCCGGCGTCGACGCGGACACCTACACCACCGGGGGGAGTGCTGCTCGTGCTACGG
CTTCATTCGCCGCGATGTTCACTCCGGGCGCCAAGCAGAATATCCAGCTGATCA

>1515_S70_L001_R1_001.fastq_50_1a_13
CCCCTACAACGGCGCTGGTAATGGCTCAGCTACTTAGGGTCCCGCAAGCCATCTTGGACATGATCGCTGG
TGCCCACTGGGGAGTCCTAGCGGGCATAGCGTATTTCTCCATGGTGGGCAACTGGGCGAAGGTCCTGGTA
GTGCTGTTGCTGTTTGCCGGCGTCGACGCGGACACCTACACCACCGGGGGGAGTGCTGCTCTCGCTACGG
CTTCATTCGCCACGATGTTCACTCCGGGCGCCAAGCAGAATATCCAGCTGATCA

>1515_S70_L001_R1_001.fastq_51_1a_13
CCCCTACAACGGCGCTGGCAATGGCTCAGCTACTTAGGGTCCCGCAAGCCATCTTGGACATGATCGCTGG
TGCCCACTGGGGAGTCCTAGCGGGCATAGCGTATTTCTCCATGGTGGGCAACTGGGCGAAGGTCCTGGTA
GTGCTGTTGCTGTTTGCCGGCGTCGACGCGGACACCTACACCACCGGGGGGAGTGCTGCTCGTGCTACGG
CTTCATTCGCCACGATGTTCACTCCGGGCGCCAAGCAGAATATCCAGCTGATCA

>1515_S70_L001_R1_001.fastq_52_1a_13
CCCCTACAACGGCGCTGGTAATGGCTCAGCTACTTAGGGTCCCGCAAGCCATCTTGGACATGATCGCTGG
TGCCCACTGGGGAGTCCTAGCGGGCATAGCGTATTTCTCCATGGTGGGCAACTGGGCGAAGGTCCTGGTA
GTGCTGTTGCTGTTTGCCGGCGTCGACGCGGACACCTACACCACCGGGGGGAGTGCTGCTCGTGCTACGG
CTCCATTCGCCACGATGTTCACTCCGGGCGCCAAGCAGAATATCCAGCTGATCA

>1515_S70_L001_R1_001.fastq_53_1a_13
CCCCTACAACGGCGCTGGTAATGGCTCAGCTACTTAGGGTCCCGCAAGCCATCTTGGACATGATCGCTGG
TGCCCACTGGGGAGTCCTAGCGGGCATAGCGTATTTCTCCATGGTGGGCAACTGGGCGAAGGTCCTGGTA
GTGCTGTTGCTGTTTGCCGGCGTCGACGCGGACACCTACACCACCGGGGGGAGTGCTGCTCGTGCTACGG
CTTCATTTGCCACGATGTTCACTCCGGGCGCCAAGCAGAATATCCAGCTGATCA

>1515_S70_L001_R1_001.fastq_54_1a_13
CCCCTACAACGGCGCTGGTAATGGCTCAGCTACTTAGGGTCCCGCAAGCCATCTTGGACATGATCGCTGG
TGCCCACTGGGGAGTCCTAGCGGGCATAGCGTACTTCTCCATGGTGGGCAACTGGGCGAAGGTCCTGGTA
GTGCTGTTGCTGTTTGCCGGCGTCGACGCGGACACCTACACCACCGGGGGGAGTGCTGCTCGTGCTACGG
CTTCATTCGCCACGATGTTCACTCCGGGCGCCAAGCAGAATATCCAGCTGATCA

>1515_S70_L001_R1_001.fastq_55_1a_13
CCCCTACAACGGCGCTGGTAATGGCTCAGCTACTTAGGGTCCCGCAAGCCATCTTGGACATGATCGCTGG
TGCCCACTGGGGAGTCCTAGCGGGCATAGCGTATTTCTCCATGGTGGGCAACTGGGCGAAGGTCCTGGTA
GTGCTGTTGCTGTTTGCCGGCGTCGACGCGGACACCTATACCACCGGGGGGAGTGCTGCTCGTGCTACGG
CTTCATTCGCCACGATGTTCACTCCGGGCGCCAAGCAGAATATCCAGCTGATCA

>1515_S70_L001_R1_001.fastq_56_1a_13
CCCCTACAACAGCGCTGGTAATGGCTCAGCTACTTAGGGTCCCGCAAGCCATCTTGGACATGATCGCTGG
TGCCCACTGGGGAGTCCTAGCGGGCATAGCGTATTTCTCCATGGTGGGCAACTGGGCGAAGGTCCTGGTA
GTGCTGTTGCTGTTTGCCGGCGTCGACGCGGACACCTACACCACCGGGGGGAGTGCTGCTCGTGCTACGG
CTTCATTCGCCACGATGTTCACTCCGGGCGCCAAGCAGAATATCCAGCTGATCA

>1515_S70_L001_R1_001.fastq_57_1a_13
CCCCTACAACGGCGCTGGTAATGGCTCAGCTACTTAGGGTCCCGCAAGCCATCTTGGACATGATCGCTGG
TGCCCACTGGGGAGTCCTAGCGGGCATAGCGTATTTCTCCATGGTGGGCAACTGGGCGAAGGTCCTGGTA
GTGCTGTTGCTGTTTGCCGGCGTCGACGCGGACACCCACATCACCGGGGGGAGTGCTGCTGCTGCTACGG
CTACATTCGCCAAGATGCTCACTCCGGGCGCCAGGCAGGATATCCAGCTGATCA

>1515_S70_L001_R1_001.fastq_58_1a_12
CCCCTACAGCGGCGCTGGTAATGGCTCAGCTACTTAGGGTCCCGCAAGCCATCTTGGACATGATCGCTGG
TGCCCACTGGGGAGTCCTAGCGGGCATAGCGTATTTCTCCATGGTGGGCAACTGGGCGAAGGTCCTGGTA
GTGCTGTTGCTGTTTGCCGGCGTCGACGCGGACACCTACACCACCGGGGGGAGTGCTGCTCGTGCTACGG
CTTCATTCGCCACGATGTTCACTCCGGGCGCCAAGCAGAATATCCAGCTGATCA

>1515_S70_L001_R1_001.fastq_59_1a_12
CCCCTACAATGGCGCTGGTAATGGCTCAGCTACTTAGGGTCCCGCAAGCCATCTTGGACATGATCGCTGG
TGCCCACTGGGGAGTCCTAGCGGGCATAGCGTATTTCTCCATGGTGGGCAACTGGGCGAAGGTCCTGGTA
GTGCTGTTGCTGTTTGCCGGCGTCGACGCGGACACCTACACCACCGGGGGGAGTGCTGCTCGTGCTACGG
CTTCATTCGCCACGATGTTCACTCCGGGCGCCAAGCAGAATATCCAGCTGATCA

>1515_S70_L001_R1_001.fastq_60_1a_12
CCCCTACAACGGCGCTGGTAATGGCTCAGCTACTTAGGGTCCCGCAAGCCATCTTGGACATGATCGCTGG
TGCCCACTGGGGAGCCCTAGCGGGCATAGCGTATTTCTCCATGGTGGGCAACTGGGCGAAGGTCCTGGTA
GTGCTGTTGCTGTTTGCCGGCGTCGACGCGGACACCTACACCACCGGGGGGAGTGCTGCTCGTGCTACGG
CTTCATTCGCCACGATGTTCACTCCGGGCGCCAAGCAGAATATCCAGCTGATTA

>1515_S70_L001_R1_001.fastq_61_1a_12
CCCCTACAACGGCGCTAGTAATGGCTCAGCTACTTAGGGTCCCGCAAGCCATCTTGGACATGATCGCTGG
TGCCCACTGGGGAGTCCTAGCGGGCATAGCGTATTTCTCCATGGTGGGCAACTGGGCGAAGGTCCTGGTA
GTGCTGTTGCTGTTTGCCGGCGTCGACGCGGACACCTACACCACCGGGGGGAGTGCTGCTCGTGCTACGG
CTTCATTCGCCACGATGTTCACTCCGGGCGCCAAGCAGAATATCCAGCTGATCA

>1515_S70_L001_R1_001.fastq_62_1a_12
CCCCTACAACGGCGCTGGTAATGGCTCAGCTACTTAGGGTCCCGCAAGCCATCTTGGACATGATCGCTGG
TGCCCACTGGGGAGTCCTAGCGGGCATAGCGTATTTCTCCATGGTGGGCAACTGGGCGAAGGTCCTGGTA
GTGCTGTTGCTGTTTGCCGGCGTCGACGCGGACACCTACACCACCGGGGGGAGTGCTGCTCTTGCTACGG
CCTCATTCGCCACGATGTTCACTCCGGGCGCCAAGCAGAATATCCAGCTGATCA

>1515_S70_L001_R1_001.fastq_63_1a_12
CCCCTACAACGGCGCTGGTAATGGCTCAGCTACTTAGGGTCCCGCAAGCCATCTTGGGCATGATCGCTGG
TGCCCACTGGGGAGTCCTAGCGGGCATAGCGTATTTCTCCATGGTGGGCAACTGGGCGAAGGTCCTGGTA
GTGCTGTTGCTGTTTGCCGGCGTCGACGCGGACACCTACACCACCGGGGGGAGTGCTGCTCGTGCTACGG
CTTCATTCGCCACGATGTTCACTCCGGGCGCCAAGCAGAATATCCAGCTGATCA

>1515_S70_L001_R1_001.fastq_64_1a_12
CCCCTACGACGGCGCTGGTAATGGCTCAGCTACTTAGGGTCCCGCAAGCCATCTTGGACATGATCGCTGG
TGCCCACTGGGGAGTCCTAGCGGGCATAGCGTATTTCTCCATGGTGGGCAACTGGGCGAAGGTCCTGGTA
GTGCTGTTGCTGTTTGCCGGCGTCGACGCGGACACCTACACCACCGGGGGGAGTGCTGCTCGTGCTACGG
CTTCATTCGCCACGATGTTCACTCCGGGCGCCAAGCAGAATATCCAGCTGATCA

>1515_S70_L001_R1_001.fastq_65_1a_12
CCCCTACAACGGCGCTGGTAATGGCTCAGCTACTTAGGGTCCCGCAAGCCATCTTGGACATGATCGCTGG
TGCCCACTGGGGAGTCCTAGCGGGCATAGCGTATTTCTCCATGGTGGGCAACTGGGCGAAGGTCCTGGTA
GTGCTGTTGCTGTTTGCCGGCGTCGACGCGGACACCTACACCACCGGGGGGAGTGCTGCCCTTGCTACGG
CTTCATTCGCCACGATGTTCACTCCGGGCGCCAAGCAGAATATCCAGCTGATCA

>1515_S70_L001_R1_001.fastq_66_1a_12
CCCCTACAACGGCGCTGGTAATGGCTCAGCTACTTAGGGTCCCGCAAGCCATCTTGGACATGATCGCTGG
TGCCCACTGGGGAGTCCTAGCGGGCATAGCGTATTTCTCCATGGTGGGCAACTGGGCGAAGGTCCTGGTA
GTGCTGTTGCTGTTTGCCGGCGTCGACGCGGACACCTATACCACCGGGGGGAGTGCTGCTCGTGCTACGG
CTTCATTCGCCACGATGTTCACTCCGGGCGCCAAGCAGAATATCCAGCTGATTA

>1515_S70_L001_R1_001.fastq_67_1a_12
CCCCTACAACGGCGCTGGTAATGGCTCAGCTACTTAGGGTCCCGCAAGCCATCTTGGACATGATCGCTGG
TGCCCACTGGGGAGTCCTAGCGGGCATAGCGTATTTCTCCATGGTGGGCAACTGGGCGAAGGTCCTGGTA
GTGCTGTTGCTGTTTGCCGGCGTCGACGCGGACACCTACACCACCGGGGGGAGTGCTGCTCGTGCCACGG
CTTCATTCGCCACGATGTTCACTCCGGGCGCCAAGCAGAATATCCAGCTGATCA

>1515_S70_L001_R1_001.fastq_68_1a_12
CCCCTACAACGGCGCTGGTAATGGCCCAGCTACTTAGGGTCCCGCAAGCCATCTTGGACATGATCGCTGG
TGCCCACTGGGGAGTCCTAGCGGGCATAGCGTATTTCTCCATGGTGGGCAACTGGGCGAAGGTCCTGGTA
GTGCTGTTGCTGTTTGCCGGCGTCGACGCGGACACCTACACCACCGGGGGGAGTGCTGCTCGTGCTACGG
CTTCATTCGCCACGATGTTCACTCCGGGCGCCAAGCAGAATATCCAGCTGATCA

>1515_S70_L001_R1_001.fastq_69_1a_12
CCCCTACAACGGCGCTGGTAATGGCTCAGCTACTTAGGGTCCCGCAAGCCATCTTGGACATGATCGCTGG
TGCCCACTGGGGAGTCCTAGCGGGCATAGCGTATTTCTCCATGGTGGGCAACTGGGCGAAGGTCCTGGTA
GTGCTGTTGCTGTTTGCCGGCGTCGACGCGGACACCTACACCACCGGGGGGAGTGCTGCTCGTGCTACGG
CTTCATTCGCCACGATGTTCACTCCGGGCGCCAAGCGGAATATCCAGCTGATCA

>1515_S70_L001_R1_001.fastq_70_1a_12
CCCCTACAACGGCGCTGGTAATGGCTCAGCTACTTAGGGTCCCGCAAGCCATCCTGGACATGATCGCTGG
TGCCCACTGGGGAGTCCTAGCGGGCATAGCGTATTTCTCCATGGTGGGCAACTGGGCGAAGGTCCTGGTA
GTGCTGTTGCTGTTTGCCGGCGTCGACGCGGACACCTACACCACCGGGGGGAGTGCTGCTCGTGCTACGG
CTTCATTCGCCACGATGTTCACTCCGGGCGCCAAGCAGAATATCCAGCTGATTA

>1515_S70_L001_R1_001.fastq_71_1a_12
CCCCTACAACGGCGCTGGTAATGGCTCAGCTACTTAGGGTCCCGCAAGCCATCTTGGACATGATCGCTGG
TGCCCACTGGGGAGTCCTAGCGGGCATAGCGTATTTCTCCATGGTGGGCAACTGGGCGAAGGTCCTGGTA
GTGCTGTTGCTGTTTGCCGGCGTCGACGCGGACACCTACACCACCGGGGGGAGTGCTGCTCTTGCCACGG
CTTCATTCGCCACGATGTTCACTCCGGGCGCCAAGCAGAATATCCAGCTGATCA

>1515_S70_L001_R1_001.fastq_72_1a_12
CCCCTACAACGGCGCTGGTAATGGCTCAGCTACTTAGGGTCCCGCAAGCCATCTTGGACATGATCGCTGG
TGCCCACTGGGGAGTCCTAGCGGGCATAGCGTATTTCTCCATGGTGGGCAACTGGGCGAAGGTCCTGGTA
GTGCTGTTGCTGTTTGCCGGCGTCGACGCGGACACCTACACCACCGGGGGGAGTGCTGCTCATGCTACGG
CTTCATTCGCCACGATGTTCACTCCGGGCGCCAAGCAGAATATCCAGCTGATCA

>1515_S70_L001_R1_001.fastq_73_1a_12
CCCCTACAACGGCGCTGGTAATGGCTCAGCTACTTAGGGTCCCGCAAGCCATCCTGGACATGATCGCTGG
TGCCCACTGGGGAGTCCTAGCGGGCATAGCGTATTTCTCCATGGTGGGCAACTGGGCGAAGGTCCTGGTA
GTGCTGTTGCTGTTTGCCGGCGTCGACGCGGACACCTACACCACCGGGGGGAGTGCTGCTCGTGCTACGG
CTTCATTCGCCACGATGTTCACTCCGGGCGCCAAGCAGAATATCCAGCTGATCA

>1515_S70_L001_R1_001.fastq_74_1a_12
CCCCTACAACGGCGCTGGTAATGGCTCAGCTACTTAGGGTCCCGCAAGCCATCTTGGACATGATCGCTGG
TGCCCACTGGGGAGTCCTAGCGGGCATAGCGTATTTCTCCATGGTGGGCAACTGGGCGAAGGTCCTGGTA
GTGCTGTTGCTGTTTGCCGGCGTCGACGCGGACACCTACACCACCGGGGGGAGTGCTGCTCGTGCTACGG
CTTCATTCGCCACGATGTTCACTCCGGGTGCCAAGCAGAATATCCAGCTGATCA

>1515_S70_L001_R1_001.fastq_75_1a_11
CCCCTACAACGGCGCTGGTAATGGCTCAGCTACTTAGGGTCCCGCAAGCCATCTTGGACATGATCGCTGG
TGCCCACTGGGGAGTCCTAGCGGGCATAGCGTATTTCTCCATGGTGGGCAACTGGGCGAAGGTCCTGGTA
GTGCTGTTGCTGTTTGCCGGCGTCGACGCGGGCACCTACACCACCGGGGGGAGTGCTGCTCGTGCTACGG
CTTCATTCGCCACGATGTTCACTCCGGGCGCCAAGCAGAATATCCAGCTGATTA

>1515_S70_L001_R1_001.fastq_76_1a_11
CCCCTACAACGGCGCTGGTAATGGCTCAGCTACTTAGGGTCCCGCAAGCCATCTTGGACATGATCGCTGG
TGCCCACTGGGGAGTCCTAGCGGGCATAGCGTATTTCTCCATGGTGGGCAACTGGGCGAAGGTCCTGGTA
GTGCTGTTGCTGTTTGCCGGCGTCGACGCGGACACCTACACCACCGGGGGGAGTGCTGCTCGTGCTACGG
CTTCATTCGCCACGATGTTCGCTCCGGGCGCCAAGCAGAATATCCAGCTGATCA

>1515_S70_L001_R1_001.fastq_77_1a_11
CCCCTACAACGGCGCTGGTAATGGCTCAGCTACTTAGGGTCCCGCAAGCCATCTTGGACATGATCGCTGG
TGCCCACTGGGGAGTCCTAGCGGGCATAGCGTATTTCTCCATGGTGGGCAACTGGGCGAAGGTCCTGGTA
GTGCTGTTGCTGTTCGCCGGCGTCGACGCGGACACCTACACCACCGGGGGGAGTGCTGCTCGTGCTACGG
CTTCATTCGCCACGATGTTCACTCCGGGCGCCAAGCAGAATATCCAGCTGATCA

>1515_S70_L001_R1_001.fastq_78_1a_11
CCCCTACAACGGCGCTGGTAATGGCTCAGCTACTTAGGGTCCCGCAAGCCATCTTGGACATGATCGCTGG
TGCCCACTGGGGAGTCCTAGCGGGCATAGCGTATTTCTCCATGGTGGGCAACTGGGCGAAGGTCCTGGTA
GTGCTGTTGCTGTTTGCCGGCGTCGACGCGGACACCTACACCACCGGGGGGAGTGCTGCTCGTGCTACGG
CTTCATTCGCCACGATGTTCACCCCGGGCGCCAAGCAGAATATCCAGCTGATCA

>1515_S70_L001_R1_001.fastq_79_1a_11
CCCCTACAACGGCGCTGGTAATGGCTCAGCTACTTAGGGTCCCGCAAGCCATCTTGGACATGATCGCTGG
TGCCCACTGGGGAGTCCTAGCGGGCATAGCGTATTTCTCCATGGTGGGCAACTGGGCGAAGGTCCTGGTA
GTGCTGTTGCTGTTTGCCGGCGTCGACGCGGACACCTACACCACCGGGGGGGGTGCTGCTCGTGCTACGG
CTTCATTCGCCACGATGTTCACTCCGGGCGCCAAGCAGAATATCCAGCTGATCA

>1515_S70_L001_R1_001.fastq_80_1a_11
CCCCTACAACGGCGCTGGTAATGGCTCAGCTACTTAGGGTCCCGCAAGCCATCTTGGACATGATCGCTGG
TGCCCACTGGGGAGTCCTAGCGGGCATAGCGTATTTCTCCATGGTGGGCAACTGGGCGAAGGTCCTGGTA
GTGCTGTTGCTGTTTGCCGGCGTCGACGCGGACACCTACACCACCGGGGGGAGTGCTGCTCGCGCTACGG
CTTCATTCGCCACGATGTTCACTCCGGGCGCCAAGCAGAATATCCAGCTGATCA

>1515_S70_L001_R1_001.fastq_81_1a_11
CCCCTACAACGGCGCTGGTGATGGCTCAGCTACTTAGGGTCCCGCAAGCCATCTTGGACATGATCGCTGG
TGCCCACTGGGGAGTCCTAGCGGGCATAGCGTATTTCTCCATGGTGGGCAACTGGGCGAAGGTCCTGGTA
GTGCTGTTGCTGTTTGCCGGCGTCGACGCGGACACCTACACCACCGGGGGGAGTGCTGCTCGTGCTACGG
CTTCATTCGCCACGATGTTCACTCCGGGCGCCAAGCAGAATATCCAGCTGATCA

>1515_S70_L001_R1_001.fastq_82_1a_11
CCCCTACAACGGCGCTGGTAATGGCTCAGCTACTTAGGGTCCCGCAAGCCATCTTGGACATGATCGCTGG
TGCCCACTGGGGAGTCCTAGCGGGCATAGCGTATTTCTCCATGGTGGGCAACTGGGCGAAGGTCCTGGTA
GTGCTGTTGCTGTTTGCCGGCGTCGACGCGGACACCTACACCACCGGGGGGAGTGCTGCTCTTGCTACGG
CTTCATTCGCCACGATGTTCACTCCGGGCGCCAAGCAGAATATCCAGCTGGTCA

>1515_S70_L001_R1_001.fastq_83_1a_11
CCCCTACAACGGCGCTGGTAATGGCTCAGCTACTTAGGGTCCCGCAAGCCATCTTGGACATGATCGCTGG
TGCCCACTGGGGAGTCCTAGCGGGCATAGCGTATTTCTCCATGGTGGGCAACTGGGCGAAGGTCCTGGTA
GTGCTGTTGCTGTTTGCCGGCGTCGACGCGGACACCTACGCCACCGGGGGGAGTGCTGCTCGTGCTACGG
CTTCATTCGCCACGATGTTCACTCCGGGCGCCAAGCAGAATATCCAGCTGATCA

>1515_S70_L001_R1_001.fastq_84_1a_11
CCCCTACAACGGCGCTGGTAATGGCTCAGCTACTTAGGGTCCCGCAAGCCATCTTGGACATGATCGCTGG
TGCCCACTGGGGAGTCCTAGCGGGCATAGCGTATTTCTCCATGGTGGGCAACTGGGCGAAGGTCCTGGTA
GTGCTGTTGCTGTTTGCCGGCGTCGACGCGACCACCCACATCACCGGGGGGAGTGCTGCTGCTACTACGG
CTACACTCGCCGGGTTCCTCAGTCGGGGCGCCAAGCAGGATATCCAGCTGATCA

>1515_S70_L001_R1_001.fastq_85_1a_11
CCCCTACAACGGCGCTGGTAATGGCTCAGCTACTTAGGGTCCCGCAAGCCATCTTGGACATGATCGCTGG
TGCCCACTGGGGAGTCCTAGCGGGCATAGCGTATTTCTCCATGGTGGGCGACTGGGCGAAGGTCCTGGTA
GTGCTGTTGCTGTTTGCCGGCGTCGACGCGGACACCTACACCACCGGGGGGAGTGCTGCTCGTGCTACGG
CTTCATTCGCCACGATGTTCACTCCGGGCGCCAAGCAGAATATCCAGCTGATCA

>1515_S70_L001_R1_001.fastq_86_1a_11
CCCCTACAACGGCGCTGGTAATGGCTCAGCTACTTAGGGTCCCGCAAGCCATCTTGGACATGATCGCTGG
TGCCCACTGGGGAGTCCTAGCGGGCATAGCGTATTTCTCCATGGTGGGCAACTGGGCGAAGGTCCTGGTA
GTGCTGTTGCTGTTTGCTGGCGTCGACGCGGACACCTACACCACCGGGGGGAGTGCTGCTCTTGCTACGG
CTTCATTCGCCACGATGTTCACTCCGGGCGCCAAGCAGAATATCCAGCTGATCA

>1515_S70_L001_R1_001.fastq_87_1a_11
CCCCTACAACGGCGTTGGTAATGGCTCAGCTACTTAGGGTCCCGCAAGCCATCTTGGACATGATCGCTGG
TGCCCACTGGGGAGTCCTAGCGGGCATAGCGTATTTCTCCATGGTGGGCAACTGGGCGAAGGTCCTGGTA
GTGCTGTTGCTGTTTGCCGGCGTCGACGCGGACACCTACACCACCGGGGGGAGTGCTGCTCGTGCTACGG
CTTCATTCGCCACGATGTTCACTCCGGGCGCCAAGCAGAATATCCAGCTGATCA

>1515_S70_L001_R1_001.fastq_88_1a_10
CCCCTACAACGGCGCTGGTAATGGCTCAGCTACTTAGGGTCCCGCAAGCCATCTTGGACATGATCGCTGG
TGCCCACTGGGGAGTCCTAGTGGGCATAGCGTATTTCTCCATGGTGGGCAACTGGGCGAAGGTCCTGGTA
GTGCTGTTGCTGTTTGCCGGCGTCGACGCGGACACCTACACCACCGGGGGGAGTGCTGCTCGTGCTACGG
CTTCATTCGCCACGATGTTCACTCCGGGCGCCAAGCAGAATATCCAGCTGATCA

>1515_S70_L001_R1_001.fastq_89_1a_10
CCCCTACAACGGCGCTGGTAATGGCTCAGCTACTTAGGGTCCCGCAAGCCATCTTGGACATGGTCGCTGG
TGCCCACTGGGGAGTCCTAGCGGGCATAGCGTATTTCTCCATGGTGGGCAACTGGGCGAAGGTCCTGGTA
GTGCTGTTGCTGTTTGCCGGCGTCGACGCGGACACCTACACCACCGGGGGGAGTGCTGCTCGTGCTACGG
CTTCATTCGCCACGATGTTCACTCCGGGCGCCAAGCAGAATATCCAGCTGATCA

>1515_S70_L001_R1_001.fastq_90_1a_10
CCCCTACAACGGCGCTGGTAATGGCTCAGCTACTTAGGGTCCCGCAAGCCATCTTGGACATGATCGCTGG
TGCCCACTGGGGAGTCCTAGCGGGCATAGCGTATTTCTCCATGGTGGGCAACTGGGCGAAGGTCCTGGTA
GTGCTGTTGCTGTTTGCCGGCGTCGACGCGGACACCTACACCACCGGGGGGAGTGCTGCTCTTGCTACAG
CTTCATTCGCCACGATGTTCACTCCGGGCGCCAAGCAGAATATCCAGCTGATCA

>1515_S70_L001_R1_001.fastq_91_1a_10
CCCCTACAACGGCGCTGGTAATGGCTCAGCTACTTAGGGTCCCGCAAGCCATCTTGGACATGATCGCTGG
TGCCCACTGGGGAGTCCTAGCGGGCATAGCGTATTTCTCCATGGTGGGCAACTGGGCGAAGGTCCTGGTA
GTGCTGTTGCTGTTTGCCGGCGTCGACGCGGACACCTACACCACCGGGGGGAGTGCTGCTCGTGCTACGG
CTTCATTCGCCACGGTGTTCACTCCGGGCGCCAAGCAGAATATCCAGCTGATCA

>1515_S70_L001_R1_001.fastq_92_1a_10
CCCCTACAACGGCGCTGGTAATGGCTCAGCTACTTAGGGCCCCGCAAGCCATCTTGGACATGATCGCTGG
TGCCCACTGGGGAGTCCTAGCGGGCATAGCGTATTTCTCCATGGTGGGCAACTGGGCGAAGGTCCTGGTA
GTGCTGTTGCTGTTTGCCGGCGTCGACGCGGACACCTACACCACCGGGGGGAGTGCTGCTCGTGCTACGG
CTTCATTCGCCACGATGTTCACTCCGGGCGCCAAGCAGAATATCCAGCTGATCA

>1515_S70_L001_R1_001.fastq_93_1a_10
CCCCTACAACGGCGCTGGTAATGGCTCAGCTACTTAGGGTCCCGCAAGCCATCTTGGACATGATCGCTGG
TGCCCACTGGGGAGTCCTAGCGGGCATAGCGTATTTCTCCATGGTGGGCAACTGGGCGAAGGTCCTGGTA
GTGCTGTTGCTGTTTGCCGGCGTCGACGCGGACACCTACACCACCGGGGGGAGTGCTGCTCGTGCTACGG
CTTCATTCGCCACGATGTTCACTCCGGGCGCCAAGCAGAATATCCAGCTGGTTA

>1515_S70_L001_R1_001.fastq_94_1a_10
CCCCTACAACGGCGCTGGTAATGGCTCAGCTACTTAGGGTCCCGCAAGCCATCTTGGACATGATCGCTGG
TGCCCACTGGGGAGTCCTAGCGGGCATAGCGTATTTCTCCATGGTGGGCAACTGGGCGAAGGTCCTAGTA
GTGCTGTTGCTGTTTGCCGGCGTCGACGCGGACACCTACACCACCGGGGGGAGTGCTGCTCGTGCTACGG
CTTCATTCGCCACGATGTTCACTCCGGGCGCCAAGCAGAATATCCAGCTGATTA

>1515_S70_L001_R1_001.fastq_95_1a_10
CCCCTACAACGGCGCTGGTAATGGCTCAGCTACTTAGGGTCCCGCAAGCCATCTTGGACATGATCGCTGG
TGCCCACTGGGGAGTCCTAGCGGGCATAGCGTATTTCTCCATGGTGGGCAACTGGGCGAAGGCCCTGGTA
GTGCTGTTGCTGTTTGCCGGCGTCGACGCGGACACCTACACCACCGGGGGGAGTGCTGCTCGTGCTACGG
CTTCATTCGCCACGATGTTCACTCCGGGCGCCAAGCAGAATATCCAGCTGATTA

>1515_S70_L001_R1_001.fastq_96_1a_10
CCCCTACAACGGCGCTGGTAATGGCTCAGCTACTTAGGGTCCCGCAAGCCATCTTGGACATGATCGCTGG
TGCCCACTGGGGAGTCCTAGCAGGCATAGCGTATTTCTCCATGGTGGGCAACTGGGCGAAGGTCCTGGTA
GTGCTGTTGCTGTTTGCCGGCGTCGACGCGGACACCTACACCACCGGGGGGAGTGCTGCTCGTGCTACGG
CTTCATTCGCCACGATGTTCACTCCGGGCGCCAAGCAGAATATCCAGCTGATCA

>1515_S70_L001_R1_001.fastq_97_1a_10
CCCCTACAACGGCGCTGGTAATGGCTCAGCTACTTAGGGTCCCGCAAGCCATCTTGGACATGATCGCTGG
TGCCCACTGGGGAGTCCTAGCGGGCATAGCGTATTTCTCCATGGTGGGCAACTGGGCGAAGGTCCTGGTG
GTGCTGTTGCTGTTTGCCGGCGTCGACGCGGACACCTACACCACCGGGGGGAGTGCTGCTCTTGCTACGG
CTTCATTCGCCACGATGTTCACTCCGGGCGCCAAGCAGAATATCCAGCTGATCA

>1515_S70_L001_R1_001.fastq_98_1a_10
CCCCTACAACGGCGCTGGTAATGGCTCAGCTACTTAGGGTCCCGCAAGCCATCTTGGACATGATCGCTGG
TGCCCACTGGGGAGTCCTAGCGGGCATAGCGTATTTCTCCATGGTGGGCAACTGGGCGAAGGTCCTGGTA
GTGCTGTTGCTGTTTGCCGGCGTCGACGCGGACACCTACACCACTGGGGGGAGTGCTGCTCGTGCTACGG
CTTCATTCGCCACGATGTTCACTCCGGGCGCCAAGCAGAATATCCAGCTGATTA

>1515_S70_L001_R1_001.fastq_99_1a_10
CCCCTACAACGGCGCTGGTAATGGCTCAGCTACTTAGGGTCCCGCAAGCCATCTTGGACATGATCGCTGG
TGCCCACTGGGGAGTCCTAGCGGGCATAGCGTATTTCTCCATGGTGGGCAACTGGGCGAAGGTCCTGGTA
GTGCTGTTGCTGTTTGCCGGCGTCGACGCGGACACCTACACCACCGGGGGGAGTGCTGCTCGTGCTACGG
CTTCATTCGCCACGATGTTCACTCCGGGCGCCAAGCAGGATATCCAGCTGATTA

>1515_S70_L001_R1_001.fastq_100_1a_10
CCCCTACAACGGCGCTGGTAATGGCTCAGCTACTTAGGGTCCCGCAAGCCATCTTGGACATGATCGCTGG
TGCCCACTGGGGAGTCCTAGCGGGCATAGCGTATTTCTCCATGGTGGGCAACTGGGCGAAGGTCCTGGTA
GTGCTGTTGCTGTTTGCCGGCGTCGACGCGGACACCTATACCACCGGGGGGAGTGCTGCTCTTGCTACGG
CTTCATTCGCCACGATGTTCACTCCGGGCGCCAAGCAGAATATCCAGCTGATCA

>1515_S70_L001_R1_001.fastq_101_1a_10
CCCCTACAACGGCGCTGGTAATGGCTCAGCTACTTAGGGTCCCGCAGGCCATCTTGGACATGATCGCTGG
TGCCCACTGGGGAGTCCTAGCGGGCATAGCGTATTTCTCCATGGTGGGCAACTGGGCGAAGGTCCTGGTA
GTGCTGTTGCTGTTTGCCGGCGTCGACGCGGACACCTACACCACCGGGGGGAGTGCTGCTCGTGCTACGG
CTTCATTCGCCACGATGTTCACTCCGGGCGCCAAGCAGAATATCCAGCTGATTA

>1515_S70_L001_R1_001.fastq_102_1a_10
CCCCTACAACGGCGCTGGTAATGGCTCAGCTACTTAGGGTCCCGCAAGCCATCTTGGACATGATCGCTGG
TGCCCACTGGGGAGTCCTAGCGGGCATAGCGTATTTCTCCATGGTGGGTAACTGGGCGAAGGTCCTGGTA
GTGCTGTTGCTGTTTGCCGGCGTCGACGCGGACACCTACACCACCGGGGGGAGTGCTGCTCGTGCTACGG
CTTCATTCGCCACGATGTTCACTCCGGGCGCCAAGCAGAATATCCAGCTGATTA

>1515_S70_L001_R1_001.fastq_103_1a_10
CCCCTACAACGGCGCTGGTAATGGCTCAGCTACTTAGGGTCCCGCAAGCCATCTTGGACATGATCGCTGG
TGCCCACTGGGGAGTCCTAGCGGGCATAGCGTATTTCTCCATGGTGGGCAACTGGGCGAAAGTCCTGGTA
GTGCTGTTGCTGTTTGCCGGCGTCGACGCGGACACCTACACCACCGGGGGGAGTGCTGCTCGTGCTACGG
CTTCATTCGCCACGATGTTCACTCCGGGCGCCAAGCAGAATATCCAGCTGATCA

>1515_S70_L001_R1_001.fastq_104_1a_10
CCCCTACAACGGCGCTGGTAATGGCTCAGCTACTTAGGGTCCCGCAAGCCATCTTGGACATGATCGCTGG
TGCCCACTGGGGAGTCCTAGCGGGCATAGCGTATTTCTCCATGGTGGGCAACTGGGCGAAGGTCCTGGTA
GTGCTGTTGCTGTTTGCCGGCGTCGACGCGGACACCTACACCACCGGGGGGAGTGCCGCTCTTGCTACGG
CTTCATTCGCCACGATGTTCACTCCGGGCGCCAAGCAGAATATCCAGCTGATCA

>1515_S70_L001_R1_001.fastq_105_1a_10
CCCCTACAACGGCGCTGGTAATGGCTCAGCTACTTAGGGTCCCGCAGGCCATCTTGGACATGATCGCTGG
TGCCCACTGGGGAGTCCTAGCGGGCATAGCGTATTTCTCCATGGTGGGCAACTGGGCGAAGGTCCTGGTA
GTGCTGTTGCTGTTTGCCGGCGTCGACGCGGACACCTACACCACCGGGGGGAGTGCTGCTCGTGCTACGG
CTTCATTCGCCACGATGTTCACTCCGGGCGCCAAGCAGAATATCCAGCTGATCA

>1515_S70_L001_R1_001.fastq_106_1a_10
CCCCTACAACGGCGCTGGTAATGGCTCAGCTACTTAGGGTCCCGCAAGCCATCTTGGACATGATCGCTGG
TGCCCACTGGGGAGTCCTAGCGGGCATAGCGTATTTCTCCATGGTGGGCAACTGGGCGAAGGTCCTGGTA
GTGCTGTTGCTGTTTGCCGGCGTCGATGCGGACACCTACACCACCGGGGGGAGTGCTGCTCGTGCTACGG
CTTCATTCGCCACGATGTTCACTCCGGGCGCCAAGCAGAATATCCAGCTGATCA

>1515_S70_L001_R1_001.fastq_107_1a_10
CCCCTACAACGGCGCTGGTAATGGCTCAGCTACTTAGGGTCCCGCAAGCCATCTTGGACATGATCGCTGG
TGCCCACTGGGGAGTCCTAGCGGGCATAGCGTATTTCTCCATGGTGGGCAACTGGGCGAAGGTCCTGGTA
GTGCTGTTGCTGTTTACCGGCGTCGACGCGGACACCTACACCACCGGGGGGAGTGCTGCTCGTGCTACGG
CTTCATTCGCCACGATGTTCACTCCGGGCGCCAAGCAGAATATCCAGCTGATCA

>1515_S70_L001_R1_001.fastq_108_1a_10
CCCCTACAACGGCGCTGGTAATGGCTCAGCTACTTAGGGTCCCGCAAGCCATCTTGGACATGATCGCTGG
TGCCCACTGGGGAGTCCTAGCGGGCATAGCGTATTTCTCCATGGTGGGCAACTGGGCGAAGGTCCTGGTA
GTGCTGTTGCTGTTTGCCGGCGTCGACGCGGACACCTACACCACCGGGGGGAGTGCTGCTCTTGCTACGG
CTTCATTCGCCACGATGTTCGCTCCGGGCGCCAAGCAGAATATCCAGCTGATCA

>1515_S70_L001_R1_001.fastq_109_1a_10
CCCCTACAACGGCGCTGGTAATGGCTCAGCTACTTAGGGTCCCGCAAGCCATCTTGGACATGATCGCTGG
TGCCCACTGGGGAGTCCTAGCGGGCATAGCGTATTTCTCCATGGTGGGCAACTGGGCGAAGGTCCTGGTA
GTGCTGTTGCTGTTTGCCGGCGTCGACGCGGACACCTACACCACCGGGGGGAGTGCTGCTCTTGCTACGG
CTGGATTCGCCAAGCTGTTCACTCCGGGCGCCAAGCAGAATATCCAGCTGATCA

>1515_S70_L001_R1_001.fastq_110_1a_10
CCCCTACAACGGCGCTGGTAATGGCTCAGCTACTTAGGGTCCCGCAAGCCATCTTGGACATGATTGCTGG
TGCCCACTGGGGAGTCCTAGCGGGCATAGCGTATTTCTCCATGGTGGGCAACTGGGCGAAGGTCCTGGTA
GTGCTGTTGCTGTTTGCCGGCGTCGACGCGGACACCTACACCACCGGGGGGAGTGCTGCTCGTGCTACGG
CTTCATTCGCCACGATGTTCACTCCGGGCGCCAAGCAGAATATCCAGCTGATCA

>1515_S70_L001_R1_001.fastq_111_1a_10
CCCCTACAACGGCGCTGGTAATGGCTCAGCTACTTAGGGTCCCGCAAGCCATCTTGGACATGATCGCTGG
TGCCCACTGGGGAGTCCTAGCGGGCATAGCGTATTTCTCCATGGTGGGCAACTGGGCGAAGGTCCTGGTA
GTGCTGTTGCTGTTTGCCGGCGTCGACGCGGACACCTACACCACCGGGGGGAGTGCTGCTCTTGCTACGG
CTTCATTCGCCACGATGTTCACCCCGGGCGCCAAGCAGAATATCCAGCTGATCA

>1515_S70_L001_R1_001.fastq_112_1a_10
CCCCTACAACGGCGCTGGTAATGGCTCAGCTACTTAGGGTCCCGCAAGCCATCTTGGACATGATCGCTGG
TGCCCACTGGGGAGTCCTAGCGGGCATAGCGTATTTCTCCATGGTGGGCAACTGGGCGAAGGTCCTGGTA
GTGCTGTTGCTGTTTGCCGGCGTCGACGCGGACACCTACACCACCGGGGGGAGTGCTGCTCGTGCTACGG
CTTCATCCGCCACGATGTTCACTCCGGGCGCCAAGCAGAATATCCAGCTGATCA

>1515_S70_L001_R1_001.fastq_113_1a_10
CCCCTACAACAGCGCTGGTAATGGCTCAGCTACTTAGGGTCCCGCAAGCCATCTTGGACATGATCGCTGG
TGCCCACTGGGGAGTCCTAGCGGGCATAGCGTATTTCTCCATGGTGGGCAACTGGGCGAAGGTCCTGGTA
GTGCTGTTGCTGTTTGCCGGCGTCGACGCGGACACCTACACCACCGGGGGGAGTGCTGCTCTTGCTACGG
CTTCATTCGCCACGATGTTCACTCCGGGCGCCAAGCAGAATATCCAGCTGATCA

>1515_S70_L001_R1_001.fastq_114_1a_10
CCCCTACAACGGCGCTGGTAATGGCTCAGCTACTTAGGGTCCCGCAAGCCATCTTGGACATGATCGCTGG
TGCCCACTGGGGAGTCCTAGCGGGCATAGCGTATTTCTCCATGGTGGGCAACTGGGCGAAGGTCCTGGTA
GTGCTGTTGCTGTTTGCCGGCGTCGACGCGGACACCTACACCACCGGGGGGAGTGCCGCTCGTGCTACGG
CTTCATTCGCCACGATGTTCACTCCGGGCGCCAAGCAGAATATCCAGCTGATTA

>1515_S70_L001_R1_001.fastq_115_1a_10
CCCCTACAACGGCGCTGGTAATGGCTCAGCTACTTAGGGTCCCGCAAGCCATCTTGGACATGATCGCTGG
TGCCCACTGGGGAGTCCTAGCGGGCATAGCGTATTTCTCCATGGTGGGCAACTGGGCGAAGGTCCTGGTA
GTGCTGTTGCTGTTTGCCGGCGTCGACGCGGACACCTACACCACCGGGGGGAGTGCTGCTCGTGCTACGG
CTTCATTCGCCACGATGTTCACTCCGGGCGCCAAGCAGAATATCCAGCTGATCG

>1515_S70_L001_R1_001.fastq_116_1a_10
CCCCTACAACGGCGCTGGTAATGGCTCAGCTACTTAGGGTCCCGCAAGCCATCTTGGACATGATCGCTGG
TGCCCACTGGGGAGTCCTAGCGGGCATAGCGTATTTCTCCATGGTGGGCAACTGGGCGAAGGTCCTGGTA
GTGCTGTTGCTGTTTGCCGGCGTCGACGCGGACACCTACACCACCGGGGGGAGTGCTGCTCGTGCTACGG
CTTCATTCGCCGCGATGTTCACTCCGGGCGCCAAGCAGAATATCCAGCTGATTA

>1515_S70_L001_R1_001.fastq_117_1a_10
CCCCTACAACGGCGCTGGTAATGGCTCAGCTACTTAGGGTCCCGCAAGCCATCTTGGACATGATCGCTGG
TGCCCACTGGGGAGTCCTAGCGGGCATAGCGTATTTCTCCATGGTGGGCAACTGGGCGAAGGTCCTGGTA
GTGCTGTTGCTGTTTGCCGGCGTCGACGCGGACACCTACACCACCGGGGGGGGTGCTGCTCTTGCTACGG
CTTCATTCGCCAGCATGTTCACTCCGGGCGCCAAGCAGAATATCCAGCTGATCA

>1515_S70_L001_R1_001.fastq_118_1a_10
CCCCTACAACGGCGCTGGTAATGGCTCAGCTACTTAGGGTCCCGCAAGCCATCTTGGACATGATCGCTGG
TGCCCACTGGGGAGTCCTAGCGGGCATAGCGTATTTCTCCATGGTGGGCAACTGGGCGAAGGTCCTGGTA
GTGCTGTTGCTGTTTGCCGGCGTCGACGCGGACACCTACACCACCGGGGGGAGTGCTGCTCGCGCTACGG
CTTCATTCGCCACGATGTTCACTCCGGGCGCCAAGCAGAATATCCAGCTGATTA

>1515_S70_L001_R1_001.fastq_119_1a_9
CCCCTACAACGGCGCTGGTAATGGCTCAGCCACTTAGGGTCCCGCAAGCCATCTTGGACATGATCGCTGG
TGCCCACTGGGGAGTCCTAGCGGGCATAGCGTATTTCTCCATGGTGGGCAACTGGGCGAAGGTCCTGGTA
GTGCTGTTGCTGTTTGCCGGCGTCGACGCGGACACCTACACCACCGGGGGGAGTGCTGCTCGTGCTACGG
CTTCATTCGCCACGATGTTCACTCCGGGCGCCAAGCAGAATATCCAGCTGATTA

>1515_S70_L001_R1_001.fastq_120_1a_9
CCCCTACAACGGCGCTGGTAATGGCTCAGCTACTTAGGGTCCCGCAAGCCATCTTGGACATGATCGCTGG
TGCCCGCTGGGGAGTCCTAGCGGGCATAGCGTATTTCTCCATGGTGGGCAACTGGGCGAAGGTCCTGGTA
GTGCTGTTGCTGTTTGCCGGCGTCGACGCGGACACCTACACCACCGGGGGGAGTGCTGCTCGTGCTACGG
CTTCATTCGCCACGATGTTCACTCCGGGCGCCAAGCAGAATATCCAGCTGATCA

>1515_S70_L001_R1_001.fastq_121_1a_9
CCCCTACAACGGCGCTGGTAATGGCTCAGCTACTTAGGGTCCCGCAAGCCATCTTGGACATGATCGCTGG
TGCCCACTGGGGAGTCCTAGCGGGCATAGCGTATTTCTCCATGGTGGGCAACTGGGCGAAGGTCCTGGTA
GTGCTGTTGCTGTTTGCCGGCGTCGACGCGGACACCTACACCACCGGGGGGAGTGCTGCTCGTGCTACGG
CTTCATTCGCCACGATGTTCACTCTGGGCGCCAAGCAGAATATCCAGCTGATCA

>1515_S70_L001_R1_001.fastq_122_1a_9
CCCCTACAACGGCGCTGGTAATGGCTCAACTACTTAGGGTCCCGCAAGCCATCTTGGACATGATCGCTGG
TGCCCACTGGGGAGTCCTAGCGGGCATAGCGTATTTCTCCATGGTGGGCAACTGGGCGAAGGTCCTGGTA
GTGCTGTTGCTGTTTGCCGGCGTCGACGCGGACACCTACACCACCGGGGGGAGTGCTGCTCGTGCTACGG
CTTCATTCGCCACGATGTTCACTCCGGGCGCCAAGCAGAATATCCAGCTGATTA

>1515_S70_L001_R1_001.fastq_123_1a_9
CCCCTACAACGGCGCTGGTAATGGCTCAGCTACTTAGGGTCCCGCAAGCCATCTTGGACATGATCGCTGG
TGCCCACTGGGGAGTCCTAGCGGGCATAGCGTATTTCTCCATGGTGGGTAACTGGGCGAAGGTCCTGGTA
GTGCTGTTGCTGTTTGCCGGCGTCGACGCGGACACCTACACCACCGGGGGGAGTGCTGCTCGTGCTACGG
CTTCATTCGCCACGATGTTCACTCCGGGCGCCAAGCAGAATATCCAGCTGATCA

>1515_S70_L001_R1_001.fastq_124_1a_9
CCCCTACAACGGCGCTGGTAATGGCTCAGCTACTTAGGGTCCCGCAAGCCATCTTGGACATGATCGCTGG
TGCCCACTGGGGAGTCCTAGCGGGCATAGCGTATTTCTCCATGGTGGGCAACTGGGCGAAGGTCCTGGTA
GTGCTGTTGCTGTTTGCCGGCGTCGACGCGGACACCTACACCACCGGGGGGAGTGCTGCTCGTGCTACGG
CTTCATTCGCCACGATGCTCACTCCGGGCGCCAAGCAGAATATCCAGCTGATTA

>1515_S70_L001_R1_001.fastq_125_1a_9
CCCCTACAACGGCGCTGGTGATGGCTCAGCTACTTAGGGTCCCGCAAGCCATCTTGGACATGATCGCTGG
TGCCCACTGGGGAGTCCTAGCGGGCATAGCGTATTTCTCCATGGTGGGCAACTGGGCGAAGGTCCTGGTA
GTGCTGTTGCTGTTTGCCGGCGTCGACGCGGACACCTACACCACCGGGGGGAGTGCTGCTCGTGCTACGG
CTTCATTCGCCACGATGTTCACTCCGGGCGCCAAGCAGAATATCCAGCTGATTA

>1515_S70_L001_R1_001.fastq_126_1a_9
CCCCTACAACGGCGCTGGTAATGGCTCAGCTACTTAGGGTCCCGCAAGCCATCTTGGACATGATCGCTGG
TGCCCACTGGGGAGTCCTAGCGGGCATAGCGTATTTCTCCATGGTGGGCAACTGGGCGAAGGTCCTGGTA
GTGCTGTTGCTGTTTGCCGGCGTCGACGCGGACACCTACACCACCGGGGGGAGTGCTGCTCTTGCTACGG
CCTCATTCGCCAGCATGTTCACTCCGGGCGCCAAGCAGAATATCCAGCTGATCA

>1515_S70_L001_R1_001.fastq_127_1a_9
CCCCTACAACGGCGCTGGTAATGGCTCAGCTACTTAGGGTCCCGCAAGCCATCTTGGACATGATCGCTGG
TGCCCACTGGGGAGTCCTAGCGGGCATAGCGTATTTCTCCATGGTGGGCAACTGGGCGAAGGTCCTGGTA
GTGCTGTTGCTGTTTGCCGGCGTCGACGCGGACACCTACACCACCGGGGGGAGTGCTGCTCGTGCTACGG
CTTCATTCGCCACGATGTTCACTCCGGGCGCCAGGCAGAATATCCAGCTGATCA

>1515_S70_L001_R1_001.fastq_128_1a_9
CCCCTACAACGGCGCTGGTAATGGCTCAGCTACTTAGGGTCCCGCAAGCCATCTTGGACATGACCGCTGG
TGCCCACTGGGGAGTCCTAGCGGGCATAGCGTATTTCTCCATGGTGGGCAACTGGGCGAAGGTCCTGGTA
GTGCTGTTGCTGTTTGCCGGCGTCGACGCGGACACCTACACCACCGGGGGGAGTGCTGCTCGTGCTACGG
CTTCATTCGCCACGATGTTCACTCCGGGCGCCAAGCAGAATATCCAGCTGATCA

>1515_S70_L001_R1_001.fastq_129_1a_9
CCCCTACAACGGCGCTGGTAATGGCTCAGCTACTTAGGGTCCCGCAAGCCATCTTGGACATGATCGCTGG
TGCCCACTGGGGAGTCCTAGCGGGCATAGCGTATTTCTCCATGGTGGGCAACTGGGCGAAGGTCCTGGTA
GTGCTGTTGCTGTTTGCCAGCGTCGACGCGGACACCTACACCACCGGGGGGAGTGCTGCTCGTGCTACGG
CTTCATTCGCCACGATGTTCACTCCGGGCGCCAAGCAGAATATCCAGCTGATCA

>1515_S70_L001_R1_001.fastq_130_1a_9
CCCCTACAACGGCGCTGGTAATGGCTCAGCTACTTAGGGTCCCGCAAGCCACCTTGGACATGATCGCTGG
TGCCCACTGGGGAGTCCTAGCGGGCATAGCGTATTTCTCCATGGTGGGCAACTGGGCGAAGGTCCTGGTA
GTGCTGTTGCTGTTTGCCGGCGTCGACGCGGACACCTACACCACCGGGGGGAGTGCTGCTCTTGCTACGG
CTTCATTCGCCACGATGTTCACTCCGGGCGCCAAGCAGAATATCCAGCTGATCA

>1515_S70_L001_R1_001.fastq_131_1a_9
CCCCTACAACGGCGCTGGTAATGGCTCAGCTACTTAGGGTCCCGCAAGCCATCTTGGACATGATCGCTGG
TGCCCACTGGGGAGTCCTAGCGGGCATAGCGTATTTCTCCATGGTGGGCAACTGGGCGAAGGTCCTGGTA
GTGCTGTTGCTGTTTGCCGGCGTCGACGCGGACACCTACACCACCGGGGGGAGTGCTGCTCGTGCTACGG
CTTCATTTGCCACGATGTTCACTCCGGGCGCCAAGCAGAATATCCAGCTGATTA

>1515_S70_L001_R1_001.fastq_132_1a_9
CCCCTACAACGGCGCTGGTAATGGCTCAGCTACTTAGGGTCCCGCAAGCCATCTTGGACATGATCGCTGG
TGCCCACTGGGGAGTCCTAGCGGGCATAGCGTATTTCTCCATGGTGGGCAACTGGGCGAAGGTCCTGGTA
GTGCTGTCGCTGTTTGCCGGCGTCGACGCGGACACCTACACCACCGGGGGGAGTGCTGCTCGTGCTACGG
CTTCATTCGCCACGATGTTCACTCCGGGCGCCAAGCAGAATATCCAGCTGATTA

>1515_S70_L001_R1_001.fastq_133_1a_9
CCCCTACAACGGCGCTGGTAATGGCTCAGCTACTTAGGGTCCCGCAAGCCATCTTGGACATGATCGCTGG
TGCCCACTGGGGAGTCCTAGCGGGCATAGCGTATTTCTCCATGGTGGGCAACTGGGCGAAGGTCCTGGTA
GTGCTGTTGCTGTTTGCCGGCGTCGACGCGGACACCTACACCACCGGGGGGAGTGCTGCTCGTGCTACGG
CTTCATTCGCCACGATGTTCACTCCGGGCACCAAGCAGAATATCCAGCTGATCA

>1515_S70_L001_R1_001.fastq_134_1a_9
CCCCTACAACGGCGCTGGTAATGGCTCAGCTACTTAGGGTCCCGCAAGCCATCTTGGACGTGATCGCTGG
TGCCCACTGGGGAGTCCTAGCGGGCATAGCGTATTTCTCCATGGTGGGCAACTGGGCGAAGGTCCTGGTA
GTGCTGTTGCTGTTTGCCGGCGTCGACGCGGACACCTACACCACCGGGGGGAGTGCTGCTCGTGCTACGG
CTTCATTCGCCACGATGTTCACTCCGGGCGCCAAGCAGAATATCCAGCTGATTA

>1515_S70_L001_R1_001.fastq_135_1a_9
CCCCTACAACGGCGCTGGTAATGGCTCAGCTACTTAGGGTCCCGCAAGCCATCTTGGACATGATCGCTGG
TGCCCACTGGGGAGTCCTAGCGGGCATAGCGTATTTCTCCATGGTGGGCAACTGGGCGAAGGTCCTGGTA
GTGCTGTTGCTGTTTGCCGGCGTCGACGCGGACACCTACACCACCGGGGGGAGTGCTGCTCTTGCTACGG
CTTCATTCGCCACGATGTTCACTCCAGGCGCCAAGCAGAATATCCAGCTGATCA

>1515_S70_L001_R1_001.fastq_136_1a_9
CCCCTACAACGGCGCTGGTAATGGCTCAGCTACTTAGGGTCCCGCAAGCCATCTTGGACATGATCGCTGG
TGCCCACTGGGGAGTCCTAGCGGGCATAGCGTATTTCTCCATGGTGGGCAACTGGGCGAAGGTCCTGGTA
GTGCTGTTGCTGTTTGCCGGCGTCGACGCGGACACCTACACCACCGGGGGGAGTGCTGCTCTTGCTACGG
CTTCATTCGCCGCGATGTTCACTCCGGGCGCCAAGCAGAATATCCAGCTGATCA

>1515_S70_L001_R1_001.fastq_137_1a_9
CCCCTACAACGGCGCTGGTAATGGCTCAGCTACTTAGGGTCCCGCGAGCCATCTTGGACATGATCGCTGG
TGCCCACTGGGGAGTCCTAGCGGGCATAGCGTATTTCTCCATGGTGGGCAACTGGGCGAAGGTCCTGGTA
GTGCTGTTGCTGTTTGCCGGCGTCGACGCGGACACCTACACCACCGGGGGGAGTGCTGCTCGTGCTACGG
CTTCATTCGCCACGATGTTCACTCCGGGCGCCAAGCAGAATATCCAGCTGATTA

>1515_S70_L001_R1_001.fastq_138_1a_9
CCCCTACAACGGCGCCGGTAATGGCTCAGCTACTTAGGGTCCCGCAAGCCATCTTGGACATGATCGCTGG
TGCCCACTGGGGAGTCCTAGCGGGCATAGCGTATTTCTCCATGGTGGGCAACTGGGCGAAGGTCCTGGTA
GTGCTGTTGCTGTTTGCCGGCGTCGACGCGGACACCTACACCACCGGGGGGAGTGCTGCTCGTGCTACGG
CTTCATTCGCCACGATGTTCACTCCGGGCGCCAAGCAGAATATCCAGCTGATCA

>1515_S70_L001_R1_001.fastq_139_1a_9
CCCCTACAACGGCGCTGGTAATGGCTCAGCTACTTAGGGTCCCGCAAGCCATCTTGGACATGATCGCTGG
TGCCCACTGGGGAGTCCTAGCGGGCATAGCGTATTTCTCCATGGTGGGCAACTGGGCGAAGGTCCTGGTA
GTGCTGTTGCTGTTTGCCGGCGTCGATGCGGACACCTACACCACCGGGGGGAGTGCTGCTCTTGCTACGG
CTTCATTCGCCACGATGTTCACTCCGGGCGCCAAGCAGAATATCCAGCTGATCA

>1515_S70_L001_R1_001.fastq_140_1a_9
CCCCTACAACGGCGCTGGTAATGGCTCAGCTACTTAGGGTCCCGCAAGCCATCTTGGACATGATCGCTGG
TGCCCACTGGGGAGTCCCAGCGGGCATAGCGTATTTCTCCATGGTGGGCAACTGGGCGAAGGTCCTGGTA
GTGCTGTTGCTGTTTGCCGGCGTCGACGCGGACACCTACACCACCGGGGGGAGTGCTGCTCGTGCTACGG
CTTCATTCGCCACGATGTTCACTCCGGGCGCCAAGCAGAATATCCAGCTGATCA

>1515_S70_L001_R1_001.fastq_141_1a_9
CCCCTACAACGGCGCTGGTAATGGCTCAGCTACTTAGGGTCCCGCAAGCCATCTTGGACATGATCGCTGG
TGCCCACTGGGGAGTCCTAGCGGGCATAGCGTATTTCTCCATGGTGGGCAACTGGGCGAAGGTCCTGGTA
GTGCTGTTGCTGTTTGCCGGCGTCGACGCGGACACCTACACCACCGGGGGGAGTGCTGCTCGTGCTACGG
CTGCATTCGCCACGATGTTCACTCCGGGCGCCAAGCAGAATATCCAGCTGATCA

>1515_S70_L001_R1_001.fastq_142_1a_9
CCCCTACAACGGCGCTGGTAATGGCTCAGCTACTTAGGGCCCCGCAAGCCATCTTGGACATGATCGCTGG
TGCCCACTGGGGAGTCCTAGCGGGCATAGCGTATTTCTCCATGGTGGGCAACTGGGCGAAGGTCCTGGTA
GTGCTGTTGCTGTTTGCCGGCGTCGACGCGGACACCTACACCACCGGGGGGAGTGCTGCTCGTGCTACGG
CTTCATTCGCCACGATGTTCACTCCGGGCGCCAAGCAGAATATCCAGCTGATTA

>1515_S70_L001_R1_001.fastq_143_1a_9
CCCCTACAACGGCGCTGGTAATGGCTCAGCTACTCAGGGTCCCGCAAGCCATCTTGGACATGATCGCTGG
TGCCCACTGGGGAGTCCTAGCGGGCATAGCGTATTTCTCCATGGTGGGCAACTGGGCGAAGGTCCTGGTA
GTGCTGTTGCTGTTTGCCGGCGTCGACGCGGACACCTACACCACCGGGGGGAGTGCTGCTCTTGCTACGG
CTTCATTCGCCACGATGTTCACTCCGGGCGCCAAGCAGAATATCCAGCTGATCA

>1515_S70_L001_R1_001.fastq_144_1a_9
CCCCTACAACGGCGCTGGTAATGGCTCAGCTACTTAGGGTCCCGCAAGCCATCTTGGACATGATCGCTGG
TGCCCACTGGGGAGTCCTAGCGGGCATAGCGTATTTCTCCATGGTGGGCAACTGGGCGAAGGTCCTGGTA
GTGCTGTTGCTGTTTGCCGGCGTCGACGCGGACACCTACACCACCGGGGGGAGTGCTGCTCTTGCTACGG
CTTCATTCGTCAGGATGTTAACTCCGGGCGCCAAGCAGAATATCCAGCTGATCA

>1515_S70_L001_R1_001.fastq_145_1a_8
CCCCTACAACGGCGCTGGTAATGGCTCAGCTACTTAGGGTCCCGCAAGCCATCTTGGACATGATCGCTGG
TGCCCACTGGGGAGTCCTAGCGGGCATAGCGTATTTCTCCATGGTGGGCAACTGGGCGAAGGTCCTGGTA
GTGCTGTTGCTGTTTGCCGGCGTCGACGCGGACACCTACACCACCGGGGGGAGCGCTGCTCTTGCTACGG
CTTCATTCGCCACGATGTTCACTCCGGGCGCCAAGCAGAATATCCAGCTGATCA

>1515_S70_L001_R1_001.fastq_146_1a_8
CCCCTACAACGGCGCTGGTAATGGCTCAGCTACTTAGGGTCCCGCAAGCCATCTTGGACATGATCGCTGG
TGCCCACTGGGGAGTCCTAGCGGGCATAGCGTATTTCTCCATGGTGGGCAACTGGGCGAAGGTCCTGGTA
GTGCTGTTGCTGTTTGCCGGCGTCGACGCGGACACCTACACCACCGGGGGGAGTGCTGCTCGTGCTACGG
CTTCATTCGCCACGATGTTCACTCCGGGCGCCAAGCAGGATATCCAGCTGATCA

>1515_S70_L001_R1_001.fastq_147_1a_8
CCCCTACAACGGCGCTGGTAATGGCTCAGCTACTTAGGGTCCCGCAAGCCATCTTGGACATGATCGCTGG
TGCCCACTGGGGAGTCCTAGCGGGCATAGCGTATCTCTCCATGGTGGGCAACTGGGCGAAGGTCCTGGTA
GTGCTGTTGCTGTTTGCCGGCGTCGACGCGGACACCTACACCACCGGGGGGAGTGCTGCTCGTGCTACGG
CTTCATTCGCCACGATGTTCACTCCGGGCGCCAAGCAGAATATCCAGCTGATCA

>1515_S70_L001_R1_001.fastq_148_1a_8
CCCCTACAACGGCGCTGGTAATGGCTCAGCTACTTAGGGTCCCGCAAGCCATCTTGGACATGATCGCTGG
TGCCCACTGGGGAGTCCTAGCGGGCATAGCGTATTTCTCCATGGTGGGCAGCTGGGCGAAGGTCCTGGTA
GTGCTGTTGCTGTTTGCCGGCGTCGACGCGGACACCTACACCACCGGGGGGAGTGCTGCTCGTGCTACGG
CTTCATTCGCCACGATGTTCACTCCGGGCGCCAAGCAGAATATCCAGCTGATCA

>1515_S70_L001_R1_001.fastq_149_1a_8
CCCCTACAACGGCGCTGGTAATGGCTCAGCTACTTAGGGTCCCGCAAGCCATCTTGGACATGATCGCTGG
TGCCCACTGGGGAGTCCTAGCGGGCATAGCGTATTTCTCCATGGTGGGCAACTGGGTGAAGGTCCTGGTA
GTGCTGTTGCTGTTTGCCGGCGTCGACGCGGACACCTACACCACCGGGGGGAGTGCTGCTCGTGCTACGG
CTTCATTCGCCACGATGTTCACTCCGGGCGCCAAGCAGAATATCCAGCTGATCA

>1515_S70_L001_R1_001.fastq_150_1a_8
CCCCTACAACGGCGCTGGTAATGGCTCGGCTACTTAGGGTCCCGCAAGCCATCTTGGACATGATCGCTGG
TGCCCACTGGGGAGTCCTAGCGGGCATAGCGTATTTCTCCATGGTGGGCAACTGGGCGAAGGTCCTGGTA
GTGCTGTTGCTGTTTGCCGGCGTCGACGCGGACACCTACACCACCGGGGGGAGTGCTGCTCGTGCTACGG
CTTCATTCGCCACGATGTTCACTCCGGGCGCCAAGCAGAATATCCAGCTGATCA

>1515_S70_L001_R1_001.fastq_151_1a_8
CCCCTACAACGGCGCTGGTAATGGCTCAGCTACTTAGGGTCCCGCAAGCCATCTTGGATATGATCGCTGG
TGCCCACTGGGGAGTCCTAGCGGGCATAGCGTATTTCTCCATGGTGGGCAACTGGGCGAAGGTCCTGGTA
GTGCTGTTGCTGTTTGCCGGCGTCGACGCGGACACCTACACCACCGGGGGGAGTGCTGCTCGTGCTACGG
CTTCATTCGCCACGATGTTCACTCCGGGCGCCAAGCAGAATATCCAGCTGATCA

>1515_S70_L001_R1_001.fastq_152_1a_8
CCCCTACAACGGCGCTGGTAATGGCTCAGCTACTTAGGATCCCGCAAGCCATCTTGGACATGATCGCTGG
TGCCCACTGGGGAGTCCTAGCGGGCATAGCGTATTTCTCCATGGTGGGCAACTGGGCGAAGGTCCTGGTA
GTGCTGTTGCTGTTTGCCGGCGTCGACGCGGACACCTACACCACCGGGGGGAGTGCTGCTCGTGCTACGG
CTTCATTCGCCACGATGTTCACTCCGGGCGCCAAGCAGAATATCCAGCTGATCA

>1515_S70_L001_R1_001.fastq_153_1a_8
CCCCTACAACGGCGCTGGTAATGGCTCAGCTACTTAGGGTCCCGCAAGCCATCTTGGACATGATCGCTGG
TGCCCACTGGGGAGTCCTAGCGGGCATAGCGTATTTCTCCATGGTGGGCAACTGGGCGAAGGTCCTGGTA
GTGCTGTTGCTGTTTGCCGGCGTCGACGCGGACACCTACACCACCGGGGGGAGTGCTGCTCTTGCTACGG
CTTCATTCGCCACGATGTCCACTCCGGGCGCCAAGCAGAATATCCAGCTGATCA

>1515_S70_L001_R1_001.fastq_154_1a_8
CCCCTACAACGGCGCTGGTAATGGCTCAGCTACTTAGGGTCCCGCAAGCTATCTTGGACATGATCGCTGG
TGCCCACTGGGGAGTCCTAGCGGGCATAGCGTATTTCTCCATGGTGGGCAACTGGGCGAAGGTCCTGGTA
GTGCTGTTGCTGTTTGCCGGCGTCGACGCGGACACCTACACCACCGGGGGGAGTGCTGCTCGTGCTACGG
CTTCATTCGCCACGATGTTCACTCCGGGCGCCAAGCAGAATATCCAGCTGATTA

>1515_S70_L001_R1_001.fastq_155_1a_8
CCCCTACAACGGCGCTGGTAATGGCTCAGCTACTTAGGGTCCCGCAAGCCATCTTGGACATGATCGCTGG
TGCCCACTGGGGAGTCCTAGCGGGCATAGCGTATTTCTCCATGGTGGGCAACTGGGCGAGGGTCCTGGTA
GTGCTGTTGCTGTTTGCCGGCGTCGACGCGGACACCTACACCACCGGGGGGAGTGCTGCTCGTGCTACGG
CTTCATTCGCCACGATGTTCACTCCGGGCGCCAAGCAGAATATCCAGCTGATTA

>1515_S70_L001_R1_001.fastq_156_1a_8
CCCCTACAACGGCGCTGGTAATGGCTCAGCTACTTAGGGTCCCGCAAGCCATCTTGGACATGATCGCCGG
TGCCCACTGGGGAGTCCTAGCGGGCATAGCGTATTTCTCCATGGTGGGCAACTGGGCGAAGGTCCTGGTA
GTGCTGTTGCTGTTTGCCGGCGTCGACGCGGACACCTACACCACCGGGGGGAGTGCTGCTCGTGCTACGG
CTTCATTCGCCACGATGTTCACTCCGGGCGCCAAGCAGAATATCCAGCTGATTA

>1515_S70_L001_R1_001.fastq_157_1a_8
CCCCTACAACGGCGCTGGTAATGGCTCAGCTACTTAGGGTCCCGCAAGCCATCTTGGACATGATCGCTGG
TGCCCACTGGGGAGTCCTGGCGGGCATAGCGTATTTCTCCATGGTGGGCAACTGGGCGAAGGTCCTGGTA
GTGCTGTTGCTGTTTGCCGGCGTCGACGCGGACACCTACACCACCGGGGGGAGTGCTGCTCTTGCTACGG
CTTCATTCGCCACGATGTTCACTCCGGGCGCCAAGCAGAATATCCAGCTGATCA

>1515_S70_L001_R1_001.fastq_158_1a_8
CCCCTACAACGGCGCTGGTAATGGCTCAGCTACTTAGGGTCCCGCAAGCCATCTTGGACATGATCGCTGG
TGCCCACTGGGAAGTCCTAGCGGGCATAGCGTATTTCTCCATGGTGGGCAACTGGGCGAAGGTCCTGGTA
GTGCTGTTGCTGTTTGCCGGCGTCGACGCGGACACCTACACCACCGGGGGGAGTGCTGCTCGTGCTACGG
CTTCATTCGCCACGATGTTCACTCCGGGCGCCAAGCAGAATATCCAGCTGATCA

>1515_S70_L001_R1_001.fastq_159_1a_8
CCCCTACAACGGCGCTGGTAATGGCTCAACTACTTAGGGTCCCGCAAGCCATCTTGGACATGATCGCTGG
TGCCCACTGGGGAGTCCTAGCGGGCATAGCGTATTTCTCCATGGTGGGCAACTGGGCGAAGGTCCTGGTA
GTGCTGTTGCTGTTTGCCGGCGTCGACGCGGACACCTACACCACCGGGGGGAGTGCTGCTCGTGCTACGG
CTTCATTCGCCACGATGTTCACTCCGGGCGCCAAGCAGAATATCCAGCTGATCA

>1515_S70_L001_R1_001.fastq_160_1a_8
CCCCTACAACGGCGCTGGTAATGGCTCAGCTACTTAGGGTCCCGCAAGCCATCTTGGACATGATCGCTGG
TGCCCACTGGGGAGTCCTAGCGGGCATAGCGTATTTCTCCATGGTGGGCAACTGGGCGAAGGTCCTGGTA
GTGCTGTTGCTGTTTGCCGGCGTCGACGCGGACACCTACACCACCGGGGGGAGTGCTGCTCTTGCTACGG
CTTCATTCGCCACGATGCTCACTCCGGGCGCCAAGCAGAATATCCAGCTGATCA

>1515_S70_L001_R1_001.fastq_161_1a_8
CCCCTACAACGGCGCTGGTAATGGCTCAGCTACTTAGGGTCCCGCAAGCCATCTTGGACATGATCGCTGG
TGCCCACTGGGGAGTCCTAGCGGGCATAGCGTATTTCTCCATGGTGGGCAACTGGGCGAAGGTCCTGGTA
GTGCTGTTGCTGTTTGCCGGTGTCGACGCGGACACCTACACCACCGGGGGGAGTGCTGCTCGTGCTACGG
CTTCATTCGCCACGATGTTCACTCCGGGCGCCAAGCAGAATATCCAGCTGATCA

>1515_S70_L001_R1_001.fastq_162_1a_8
CCCCTACAACGGCGCTGGTAATGGCTCAGCTACTTAGGGTCCCGCAAGCCATCTTGGACATGATCGCTGG
TGCCCACTGGGGAGTCCTAGCGGGCATAGCGTATTTCTCCATGGTGGGCAACTGGGCGAAGGTCCTGGTA
GTGCTGTTGCTGTTTGCCGGCGTCGACGCGGACACCTACACCACCGGAGGGAGTGCTGCTCGTGCTACGG
CTTCATTCGCCACGATGTTCACTCCGGGCGCCAAGCAGAATATCCAGCTGATCA

>1515_S70_L001_R1_001.fastq_163_1a_8
CCCCTACAACGGCGCTGGTAATGGCTCAGCTACTTAGGGTCCCGCAAGCCATCTTGGACATGATCGCTGG
TGCCCACTGGGGAGTCCTAGCGGGCATAGCGTATTTCTCCATGGCGGGCAACTGGGCGAAGGTCCTGGTA
GTGCTGTTGCTGTTTGCCGGCGTCGACGCGGACACCTACACCACCGGGGGGAGTGCTGCTCTTGCTACGG
CTTCATTCGCCACGATGTTCACTCCGGGCGCCAAGCAGAATATCCAGCTGATCA

>1515_S70_L001_R1_001.fastq_164_1a_8
CCCCTACAACGGCGCTGGTAATGGCTCAGCTACTTAGGGTCCCGCAAGCCATCTTGGACATGATCGCTGG
TGCCCACTGGGGAGTCCTAGCGGGCATAGCGTATTTCTCCATGGTGGGCAACTGGGCGAAGGTCCTGGTA
GTGCTGTTGCTGTTTGCCGGCGTCGACGCGGACACCTACACCACCGGGGGGAGTGCTGCTCGTGCTACGG
CTTCATTCGCCACGATGTTTACTCCGGGCGCCAAGCAGAATATCCAGCTGATCA

>1515_S70_L001_R1_001.fastq_165_1a_8
CCCCTACAACGGCGCTGGTAATGGCTCAGCTACTTAGGGTCCCGCAAGCCATCTTGGACATGATCGCTGG
TGCCCACTGGGGAGCCCTAGCGGGCATAGCGTATTTCTCCATGGTGGGCAACTGGGCGAAGGTCCTGGTA
GTGCTGTTGCTGTTTGCCGGCGTCGACGCGGACACCTACACCACCGGGGGGAGTGCTGCTCTTGCTACGG
CTTCATTCGCCACGATGTTCACTCCGGGCGCCAAGCAGAATATCCAGCTGATCA

>1515_S70_L001_R1_001.fastq_166_1a_8
CCCCTACAACGGCGCTGGTAATGGCTCAGCTACTTAGGGTCCCGCAAGCCATCTCGGACATGATCGCTGG
TGCCCACTGGGGAGTCCTAGCGGGCATAGCGTATTTCTCCATGGTGGGCAACTGGGCGAAGGTCCTGGTA
GTGCTGTTGCTGTTTGCCGGCGTCGACGCGGACACCTACACCACCGGGGGGAGTGCTGCTCGTGCTACGG
CTTCATTCGCCACGATGTTCACTCCGGGCGCCAAGCAGAATATCCAGCTGATCA

>1515_S70_L001_R1_001.fastq_167_1a_8
CCCCTACAACGGCGCTGGTAATGGCTCAGCTACTTAGGGTCCTGCAAGCCATCTTGGACATGATCGCTGG
TGCCCACTGGGGAGTCCTAGCGGGCATAGCGTATTTCTCCATGGTGGGCAACTGGGCGAAGGTCCTGGTA
GTGCTGTTGCTGTTTGCCGGCGTCGACGCGGACACCTACACCACCGGGGGGAGTGCTGCTCGTGCTACGG
CTTCATTCGCCACGATGTTCACTCCGGGCGCCAAGCAGAATATCCAGCTGATCA

>1515_S70_L001_R1_001.fastq_168_1a_8
CCCCTACAACGGCGCTGGTAATGGCTCAGCTACTTAGGGTCCCGCAAGCCATCTTGGACATGGTCGCTGG
TGCCCACTGGGGAGTCCTAGCGGGCATAGCGTATTTCTCCATGGTGGGCAACTGGGCGAAGGTCCTGGTA
GTGCTGTTGCTGTTTGCCGGCGTCGACGCGGACACCTACACCACCGGGGGGAGTGCTGCTCTTGCTACGG
CTTCATTCGCCACGATGTTCACTCCGGGCGCCAAGCAGAATATCCAGCTGATCA

>1515_S70_L001_R1_001.fastq_169_1a_8
CCCCTACAACGGCGCTGGTAATGGCTCAGCTACTTAGGGTCCCGCAAGCCATCTTGGACATGATCGCTGG
TGCCCACTGGGGAGTCCTAGCGGGCATAGCGTATTTCTCCATGGTGGGCAACTGGGCGAAGGTCCTGGTA
GTGCTGTTGCTGTTTGCCGGCGTCGACGCGGACACCTACACCACCGGGGGGAGTGTTGCTCGTGCTACGG
CTTCATTCGCCACGATGTTCACTCCGGGCGCCAAGCAGAATATCCAGCTGATCA

>1515_S70_L001_R1_001.fastq_170_1a_8
CCCCTACAACGGCGCTGGTAATGGCTCAGCTACTTAGGGTCCCGCAAGCCATCTTGGACATGATCGCTGG
TGCCCACTGGGGAGTCCTAGCGGGCATAGCGTATTTCTCCATGGTGGGCAACTGGGCGAAGGTCCTGGTA
GTGCTGTTGCTGTTTGCCGGCGTCGACGCGGACACCTACACCACCGGGGGGAGTGCTGCTCGTGCTACGG
CTTCATTCGCCACGATGTTCACTCCGGGCGCCAAGCAGAATACCCAGCTGATCA

>1515_S70_L001_R1_001.fastq_171_1a_8
CCCCTACAACGGCGCTGGTAATGGCTCAGCTACTTAGGGTCCCGCAAGCCATCTTGGACATGATCGCTGG
TGCCCACTGGGGAGTCCTAGCGGGCATAGCGTATTTCTCCATGGTGGGCAACTGGGCGAAGGTCCTGGTA
GTGCTGTTACTGTTTGCCGGCGTCGACGCGGACACCTACACCACCGGGGGGAGTGCTGCTCGTGCTACGG
CTTCATTCGCCACGATGTTCACTCCGGGCGCCAAGCAGAATATCCAGCTGATCA

>1515_S70_L001_R1_001.fastq_172_1a_8
CCCCTACAACGGCGCTGGTAATGGCTCAGCTACTTAGGGTCCCGCAAGCCATCTTGGACATGATCGCTGG
TGCCCACTGGGGAGTCCTAGCGGGCATAGCGTATTTCTCCATGGTGGGCAACTGGGCGAAGGTCCTGGTA
GTGCTGTTGCTGTTTGCCGGCGTCGACGCGGACACCTACACCACCGGGGGGAGTGCTGCTCGTGCTACGG
CTTCATTCGCCACGATGTTCACTCCGGGCGCTAAGCAGAATATCCAGCTGATCA

>1515_S70_L001_R1_001.fastq_173_1a_8
CCCCTACAACGGCGCTGGTAATGGCTCAGCTACTTAGGGTCCCGCAAGCCATCTTGGACATGATCGCTGG
TGCCCACTGGGGAGTCCTAGCGGGCATAGCGTATTTCTCCATGGTGGGCAACTGGGCGAAGGTCCTGGTA
GTGCTGTTGCTGTTTGCCGGCGTCGACGCGGACACCTACACCACCGGGGGGAGTGCTGCTCGTGCTACGG
CTTCGTTCGCCACGATGTTCACTCCGGGCGCCAAGCAGAATATCCAGCTGATTA

>1515_S70_L001_R1_001.fastq_174_1a_8
CCCCTACAACGGCGCTGGTAATGGCTCAGCTACTTAGGGTCCCGCAAGCCATCTTGGACATGATCGCTGG
TGCCCACTGGGGAGTCCTAGCGGGCATAGCGTATTTCTCCATGGTGGGCAACTGGGCGAAGGTCCTGGTA
GTGCTGTTGCTGTTTGCCGGCGTCGATGCGGACACCTACACCACCGGGGGGAGTGCTGCTCGTGCTACGG
CTTCATTCGCCACGATGTTCACTCCGGGCGCCAAGCAGAATATCCAGCTGATTA

>1515_S70_L001_R1_001.fastq_175_1a_8
CCCCTACAACGGCGCTGGTAATGGCTCAGCTACTTAGGGTCCCGCAAGCCATCTTGGACATGATCGCTGG
TGCCCACTGGGGAGTCCTAGCGGGCATAGCGTATTTCTCCATGGTGGGCAACTGGGCGAAGGTCCTGGTA
GTGCTGTTGCTGTTTGCCGGCGTCGACGCGAACACCTACACCACCGGGGGGAGTGCTGCTCGTGCTACGG
CTTCATTCGCCACGATGTTCACTCCGGGCGCCAAGCAGAATATCCAGCTGATCA

>1515_S70_L001_R1_001.fastq_176_1a_8
CCCCTACAACGGCGCTGGTAATGGCTCAGCTACTTAGGGTCCCGCAAGCCATCTTGGACATGATCGCTGG
TGCCCACTGGGGAGTCCTAGCGGGCATAGCGTATTTCTCCATGGTGGGCAACTGGGCGAAGGTCCTGGTA
GTGCTGTTGCTGTTTGCCGGCGTCAACGCGGACACCTACACCACCGGGGGGAGTGCTGCTCGTGCTACGG
CTTCATTCGCCACGATGTTCACTCCGGGCGCCAAGCAGAATATCCAGCTGATTA

>1515_S70_L001_R1_001.fastq_177_1a_8
CCCCTACAACGGCGCTGGTAATGGCTCAGCTACTTAGGGTCCCGCAAGCCATCTTGGACATGATCGCTGG
TGCCCACTGGGGAGTCCTAGCGGGCATAGCGTATTTCCCCATGGTGGGCAACTGGGCGAAGGTCCTGGTA
GTGCTGTTGCTGTTTGCCGGCGTCGACGCGGACACCTACACCACCGGGGGGAGTGCTGCTCGTGCTACGG
CTTCATTCGCCACGATGTTCACTCCGGGCGCCAAGCAGAATATCCAGCTGATTA

>1515_S70_L001_R1_001.fastq_178_1a_8
CCCCTACAACGGCGCTGGTAATGGCTCAGCTACTTAGGGTCCCGCAAGCCATCTTGGACATGATCGCTGG
TGCCCACTGGGGAGTCCTAGCGGGCATAGCGTATTTCTCCATGGTGGGCAACTGGGCGAGGGTCCTGGTA
GTGCTGTTGCTGTTTGCCGGCGTCGACGCGGACACCTACACCACCGGGGGGAGTGCTGCTCTTGCTACGG
CTTCATTCGCCAGCATGTTCACTCCGGGCGCCAAGCAGAATATCCAGCTGATCA

>1515_S70_L001_R1_001.fastq_179_1a_8
CCCCCACAACGGCGCTGGTAATGGCTCAGCTACTTAGGGTCCCGCAAGCCATCTTGGACATGATCGCTGG
TGCCCACTGGGGAGTCCTAGCGGGCATAGCGTATTTCTCCATGGTGGGCAACTGGGCGAAGGTCCTGGTA
GTGCTGTTGCTGTTTGCCGGCGTCGACGCGGACACCTACACCACCGGGGGGAGTGCTGCTCGTGCTACGG
CTTCATTCGCCACGATGTTCACTCCGGGCGCCAAGCAGAATATCCAGCTGATTA

>1515_S70_L001_R1_001.fastq_180_1a_8
CCCCTACAACGGCGCTGGTAATGGCTCAGCTACTTAGGGTCCCGCAAGCCATCTTGGACATGATCGCTGG
TGCCCACTGGGGAGTCCTAGCGGGCATAGCGTATTTCTCCATGGTGGGCAACTGGGCGAAGGTCCTGGTA
GTGCTGTTGCTGTTTGCCGGCGTCGACGCGGACACCTACACCACCGGGGGGAGTGCTGCTCTTGCTACGG
CTTCATTCGCCAGCATGTTCACCCCGGGCGCCAAGCAGAATATCCAGCTGATCA

>1515_S70_L001_R1_001.fastq_181_1a_8
CCCCTACAACGGCGCTGGTAATGGCTCAGCTACTTAGGGTCCCGCAAGCCATCTTGGACATGATCGCTGG
TGCCCACTGGGGAGTCCTAGCGGGCATAGCGTATTTCTCCATGGTGGGCAACTGGGCGAAGGTCCTGGTA
GTGCTGTTGCTGTTTGCCGGCGTCGACGCGAACACCTACACCACCGGGGGGAGTGCTGCTCGTGCTACGG
CTTCATTCGCCACGATGTTCACTCCGGGCGCCAAGCAGAATATCCAGCTGATTA

>1515_S70_L001_R1_001.fastq_182_1a_8
CCCCTACAACGGCGCTGGTAATGGCTCAGCTACTTAGGGTCCCGCAAGCCATCTTGGACATGATCGCTGG
TGCCCACTGGGGAGTCCTAGCGGGCATAGCGTATTTCTCCATGGTGGGCAACTGGGCGAAGGTCCTGGTA
GTGCTGTTGCTGTTTGCCGGCGTCGACGCGGACACCTACACCACCGGGGGGAGTGCCGCTCGTGCTACGG
CTTCATTCGCCACGATGTTCACTCCGGGCGCCAAGCAGAATATCCAGCTGATCA

>1515_S70_L001_R1_001.fastq_183_1a_8
CCCCTACAACGGCGCTGGTAATGGCTCAGCTACTTAGGGTCCCACAAGCCATCTTGGACATGATCGCTGG
TGCCCACTGGGGAGTCCTAGCGGGCATAGCGTATTTCTCCATGGTGGGCAACTGGGCGAAGGTCCTGGTA
GTGCTGTTGCTGTTTGCCGGCGTCGACGCGGACACCTACACCACCGGGGGGAGTGCTGCTCGTGCTACGG
CTTCATTCGCCACGATGTTCACTCCGGGCGCCAAGCAGAATATCCAGCTGATCA

>1515_S70_L001_R1_001.fastq_184_1a_8
CCCCTACAACGGCGCTAGTAATGGCTCAGCTACTTAGGGTCCCGCAAGCCATCTTGGACATGATCGCTGG
TGCCCACTGGGGAGTCCTAGCGGGCATAGCGTATTTCTCCATGGTGGGCAACTGGGCGAAGGTCCTGGTA
GTGCTGTTGCTGTTTGCCGGCGTCGACGCGGACACCTACACCACCGGGGGGAGTGCTGCTCGTGCTACGG
CTTCATTCGCCACGATGTTCACTCCGGGCGCCAAGCAGAATATCCAGCTGATTA

>1515_S70_L001_R1_001.fastq_185_1a_8
CCCCTACAACGGCGCTGGTAATGGCTCAGCTACTTAGGGTCCCGCAAGCCATCTTGGACATGATCGCTGG
TGCCCACTGGGGAGTCCTAGCGGGCATAGCGTATTTCTCCATGGTGGGCAACTGGGCGAAGGTCCTGGTA
GTGCTGTTGCTGTTTGCCGGCGTCGACGCGGGCACCTACACCACCGGGGGGAGTGCTGCTCGTGCTACGG
CTTCATTCGCCACGATGTTCACTCCGGGCGCCAAGCAGAATATCCAGCTGATCA

>1515_S70_L001_R1_001.fastq_186_1a_8
CCCCTACAACGGCACTGGTAATGGCTCAGCTACTTAGGGTCCCGCAAGCCATCTTGGACATGATCGCTGG
TGCCCACTGGGGAGTCCTAGCGGGCATAGCGTATTTCTCCATGGTGGGCAACTGGGCGAAGGTCCTGGTA
GTGCTGTTGCTGTTTGCCGGCGTCGACGCGGACACCTACACCACCGGGGGGAGTGCTGCTCGTGCTACGG
CTTCATTCGCCACGATGTTCACTCCGGGCGCCAAGCAGAATATCCAGCTGATTA

>1515_S70_L001_R1_001.fastq_187_1a_8
CCCCTACAACGGCGCTGGTAATGGCTCAGCTACTTAGGGTCCCGCAAGCCATCTTGGACATGATCGCTGG
TGCCCACTGGGGAGTCCTAGCGGGCATAGCGTATTTCTCCATGGTGGGCAACTGGGCGAAGGTCCTGGTA
GTGCTGTTGCTGTTTGCCGGCGCCGACGCGGACACCTACACCACCGGGGGGAGTGCTGCTCGTGCTACGG
CTTCATTCGCCACGATGTTCACTCCGGGCGCCAAGCAGAATATCCAGCTGATTA

>1515_S70_L001_R1_001.fastq_188_1a_7
CCCCTACAACGGCGCTGGTAATGGCTCAGCTACTTAGGGTCCCGCAAGCCATCTTGGACATGATCGCTGG
TGCCCACTGGGGAGCCCTAGCGGGCATAGCGTATTTCTCCATGGTGGGCAACTGGGCGAAGGTCCTGGTA
GTGCTGTTGCTGTTTGCCGGCGTCGACGCGGACACCTACACCACCGGGGGGAGTGCTGCTCTTGCTACGG
CTTCATTCGCCAGCATGTTCACTCCGGGCGCCAAGCAGAATATCCAGCTGATCA

>1515_S70_L001_R1_001.fastq_189_1a_7
CCCCTACAACGGCGCTGGTAATGGCTCAGCTACTTAGGGTCCCGCAAGCCATCTTGGACATGATCGCTGG
TGCCCACTGGGGAGTCCTAGCGGGCATAGCGTATTTCCCCATGGTGGGCAACTGGGCGAAGGTCCTGGTA
GTGCTGTTGCTGTTTGCCGGCGTCGACGCGGACACCTACACCACCGGGGGGAGTGCTGCTCTTGCTACGG
CTTCATTCGCCACGATGTTCACTCCGGGCGCCAAGCAGAATATCCAGCTGATCA

>1515_S70_L001_R1_001.fastq_190_1a_7
CCCCTACAACGGCGCTGGTAATGGCTCAGCTACTTAGGGTCCCGCAAGCCATCTTGGACATGATCGCTGG
TGCCCACTGGGGAGTCCTAGCGGGCATAGCGTATTTCTCCATGGTGGGCAACTGGGCGAAGGTCCTGGTA
GCGCTGTTGCTGTTTGCCGGCGTCGACGCGGACACCTACACCACCGGGGGGAGTGCTGCTCTTGCTACGG
CTTCATTCGCCACGATGTTCACTCCGGGCGCCAAGCAGAATATCCAGCTGATCA

>1515_S70_L001_R1_001.fastq_191_1a_7
CCCCTACAACGGCGCTGGTAATGGCTCAGCTACTTAGGGTCCCGCAAGCCATCTTGGACATGATCGCTGG
TGCCCACTGGGGAGTCCTAGCGGGCATAGCGTATTTCTCCATGGTGGGCAACTGGGCGAAGGTCCTGGTA
GTGCTGTTGCTGTTTGCCGGCGTCGACGCGGACACCTACACCACCGGGGGGAGTGCTGCTCTCGCTACGG
CTTCATTCGCCAGCATGTTCACTCCGGGCGCCAAGCAGAATATCCAGCTGATCA

>1515_S70_L001_R1_001.fastq_192_1a_7
CCCCTACAACGGCGCTGGTAATGGCTCAGCTACTTAGGGTCCCGCAAGCCATCTTGGACATGATCGCTGG
TGCCCACTGGGGAGTCCTAGCGGGCATAGCGTATTTCTCCATGGTGGGCAACTGGGCGAAGGTCCTGGTA
GTGCTGTTGCTGTTTGCCGGCGTCGACGCGGACACCTACACCACCGGGGGGAGTGCTGCTCTTGCTACGG
CTTCATTCGCCAGTATGTTCACTCCGGGCGCCAAGCAGAATATCCAGCTGATCA

>1515_S70_L001_R1_001.fastq_193_1a_7
CCCCTACAACGGCGCTGGTAATGGCTCAGCTACTTAGGGTCCCGCAAGCCATCTTGGACATGATCGCTGG
TGCCCACTGGGGAGTCCTAGCGGGCATAGCGTATTTCTCCATGGTGGGCAACTGGGCGAAGGTCCTGGTA
GTGCTGTTGCTGTTTGCTGGCGTCGACGCGGACACCTACACCACCGGGGGGAGTGCTGCTCGTGCTACGG
CTTCATTCGCCACGATGTTCACTCCGGGCGCCAAGCAGAATATCCAGCTGATTA

>1515_S70_L001_R1_001.fastq_194_1a_7
CCCCTACAACGGCGCTGGTAATGGCTCAGCTACTTAGGGCCCCGCAAGCCATCTTGGACATGATCGCTGG
TGCCCACTGGGGAGTCCTAGCGGGCATAGCGTATTTCTCCATGGTGGGCAACTGGGCGAAGGTCCTGGTA
GTGCTGTTGCTGTTTGCCGGCGTCGACGCGGACACCTACACCACCGGGGGGAGTGCTGCTCTTGCTACGG
CTTCATTCGCCACGATGTTCACTCCGGGCGCCAAGCAGAATATCCAGCTGATCA

>1515_S70_L001_R1_001.fastq_195_1a_7
CCCCTACAACGGCGCTGGTAATGGCTCAGCTACTTAGGGTCCCGCAAGCCATCTTGGACATGATCGCTGG
TGCCCACTGGGGAGTCCTAGCGGGCATGGCGTATTTCTCCATGGTGGGCAACTGGGCGAAGGTCCTGGTA
GTGCTGTTGCTGTTTGCCGGCGTCGACGCGGACACCTACACCACCGGGGGGAGTGCTGCTCGTGCTACGG
CTTCATTCGCCACGATGTTCACTCCGGGCGCCAAGCAGAATATCCAGCTGATCA

>1515_S70_L001_R1_001.fastq_196_1a_7
CCCCTACAACGGCGCTGGTAATGGCTCAGCTACTTAGGGTCCCGCAAGCCATCTTGGACATGATCGCTGG
TGCCCACTGGGGAGTCCTAGCGGGCATAGCGTATTTCTCCATGGTGGGCAACTGGGCGAAGGTCCTGGTA
GTGCTGTTGCTGTTTGCCGGCGTCGACGCGGACACCTACACCACCGGGGGGAGTGCTGCTCGTGCTACGG
CTTCATTCGCCACGATGTTCACTCCGGGCGCCAAGCAGAATATCCAGCCGATTA

>1515_S70_L001_R1_001.fastq_197_1a_7
CCCCTACAACGGCGCTGGTAATGGCTCAGCTACTTAGGGTCCCGCAAGCCATCTTGGACATGATCGCTGG
TGCCCACTGGGGAGTCCTAGCGGGCATAGCGTATTTCTCCATGGTGGGCAACTGGGCGAAGGTCCTGGTA
GTGCTGTTGCTGTTTGCCGGCGTCGACGCGGACGCCTACACCACCGGGGGGAGTGCTGCTCGTGCTACGG
CTTCATTCGCCACGATGTTCACTCCGGGCGCCAAGCAGAATATCCAGCTGATCA

>1515_S70_L001_R1_001.fastq_198_1a_7
CCCCTACAACGGCGCTGGTAATGGCTCAGCTACTTAGGGTCCCGCAAGCCATCTTGGACATGATCGCTGG
CGCCCACTGGGGAGTCCTAGCGGGCATAGCGTATTTCTCCATGGTGGGCAACTGGGCGAAGGTCCTGGTA
GTGCTGTTGCTGTTTGCCGGCGTCGACGCGGACACCTACACCACCGGGGGGAGTGCTGCTCTTGCTACGG
CTTCATTCGCCACGATGTTCACTCCGGGCGCCAAGCAGAATATCCAGCTGATCA

>1515_S70_L001_R1_001.fastq_199_1a_7
CCCCTACAACGGCGCTGGTAATGGCTCAGCTACTTAGGGTCCCGCAAGCCATCTTGGACATGATCGCTGG
TGCCCACTGGGGAGTCCTAGCGGGCATAGCGTATTTCTCCATGGTGGGCAACTGGGCGAAGGTCCTGGTA
GTGCTGTTGCTGTTTGCCGGCATCGACGCGGACACCTACACCACCGGGGGGAGTGCTGCTCGTGCTACGG
CTTCATTCGCCACGATGTTCACTCCGGGCGCCAAGCAGAATATCCAGCTGATCA

>1515_S70_L001_R1_001.fastq_200_1a_7
CCCCTACAACGGCGCTGGTAATGGCTCAGCTACTTAGGGTCCCGCAAGCCATCTTGGACATGATCGCTGG
TGCCCACTGGGGAGTCCTAGCGGGCATAGCGTATTTCTCCATGGTGGGCAACTGGGCGAAGGTCCTGGTA
GTGCTGTTGCTGTTTGCCGGCGTCGACGCGGACACCTACACCACCGGGGGGAGTGCTGCTCGTGCTACGG
CTGCATTCGCCACGATGTTCACTCCGGGCGCCAAGCAGAATATCCAGCTGATTA

>1515_S70_L001_R1_001.fastq_201_1a_7
CCCCTACAACGGCGCTGGTAATGGCTCAGCTACTTAGGGTCCCGCAAGCCATCTTGGACATGATCGCTGG
TGCCCACTGGGGAGTCCTAGCGGGCATAGCGTATTTCTCCATGGTGGGCAACTGGGCGAAGGTCCTGGTA
GTGCTGTTGCTGTTTGCCGGCGTCGACGCGGACACCTACACCACCGGGGGGAGTGCTGCTCGTGCTACGG
CTTCATTCGCCACGATGTTCACTCCGGGCGCCAAGCAGAATATCCAGCTGACTA

>1515_S70_L001_R1_001.fastq_202_1a_7
CCCCTACAACGGCGCTGGTAATGGCTCAGCTACTTAGGGTCCCGCAAGCCATCTTGGACATGATCGCTGG
TGCCCACTGGGGAGTCCTAGCGGGCATAGCGTATTTCTCCATGGTGGGCAACTGGGCGAAGGTCCTGGTA
GTGCTGTTGCTGTTTGCTGGCGTCGACGCGGACACCTACACCACCGGGGGGAGTGCTGCTCGTGCTACGG
CTTCATTCGCCACGATGTTCACTCCGGGCGCCAAGCAGAATATCCAGCTGATCA

>1515_S70_L001_R1_001.fastq_203_1a_7
CCCCTACAACGGCGCTGGTAATGGCTCAGCTACTTAGGGTCCCGCAAGCCATCTTGGACATGATCGCTGG
TGCCCACTGGGGAGTCCTAGCGGGCATAGCGTATTTCTCCATGGTGGGCAACTGGGCGAAGGTCCTGGTA
GTGCTGTTGCTGTTTGCCGGCGTCGACGCGGACACCTACACCACCGGGGGGAGTGCTGCTCTTGCTGCGG
CTTCATTCGCCACGATGTTCACTCCGGGCGCCAAGCAGAATATCCAGCTGATCA

>1515_S70_L001_R1_001.fastq_204_1a_7
CCCCTACAACGGCGCTGGTAATGGCTCAGCTACTTAGGGTCCCGCAAGCCATCTTGGACATGATCGCTGG
TGCCCACTGGGGAGTCCTAGCGGGCATAGCGTATTTCTCCATGGTGGGCAACTGGGCGAAGGTCCTGGTA
GTGCTGTTGCTGTCTGCCGGCGTCGACGCGGACACCTACACCACCGGGGGGAGTGCTGCTCGTGCTACGG
CTTCATTCGCCACGATGTTCACTCCGGGCGCCAAGCAGAATATCCAGCTGATTA

>1515_S70_L001_R1_001.fastq_205_1a_7
CCCCTACGACGGCGCTGGTAATGGCTCAGCTACTTAGGGTCCCGCAAGCCATCTTGGACATGATCGCTGG
TGCCCACTGGGGAGTCCTAGCGGGCATAGCGTATTTCTCCATGGTGGGCAACTGGGCGAAGGTCCTGGTA
GTGCTGTTGCTGTTTGCCGGCGTCGACGCGGACACCTACACCACCGGGGGGAGTGCTGCTCTTGCTACGG
CTTCATTCGCCACGATGTTCACTCCGGGCGCCAAGCAGAATATCCAGCTGATCA

>1515_S70_L001_R1_001.fastq_206_1a_7
CCCCTACAACGGCGCTGGTAATGGCTCAGCTACTTAGGGTCCCGCAAGCCATCTTGGACATGATCGCTGG
TGCCCACTGGGGAGTCCTAGCGGGCATAGCGTATTTCTCCATGGTGGGCAACTGGGCGAAGGTCCTGGTA
GTGCTGTTGCTGTTTGCCGGCGTCGACGCGGACACCTACGCCACCGGGGGGAGTGCTGCTCTTGCTACGG
CTTCATTCGCCACGATGTTCACTCCGGGCGCCAAGCAGAATATCCAGCTGATCA

>1515_S70_L001_R1_001.fastq_207_1a_7
CCCCTACAACGGCGCTGGTAATGGCTCAGCTACTTAGGGTCCCGCAAGCCATCTTGGACATGATCGCTGG
TGCCCACTGGGGAGTCCTAGCGGGCATAGCGTATTTCCCCATGGTGGGCAACTGGGCGAAGGTCCTGGTA
GTGCTGTTGCTGTTTGCCGGCGTCGACGCGGACACCTACACCACCGGGGGGAGTGCTGCTCTTGCTACGG
CTTCATTCGCCAGCATGTTCACTCCGGGCGCCAAGCAGAATATCCAGCTGATCA

>1515_S70_L001_R1_001.fastq_208_1a_7
CCCCTACAACGGCGCTGGTAATGGCTCAGCTACTTAGGGTCCCGCAAGCCATCTTGGACATGATCGCTGG
TGCCCACTGGGGAGTCCTAGCGGGCATAGCGTATTTCTCCATGGTGGGCAACTGGGCGAAGGTCCTGGTA
GTGCTGTTGCTGTTTGCCGGCGTCGACGCGGACACCTACACCACCGGGGGGAGTGCTGCTTTTGCTACGG
CTTCATTCGCCACGATGTTCACTCCGGGCGCCAAGCAGAATATCCAGCTGATCA

>1515_S70_L001_R1_001.fastq_209_1a_7
CCCCTACAACGGCGCTGGTAATGGCTCAGCTACTTAGGGTCCCGCAAGCCATCTTGGACATGATCGCTGG
TGCCCACTGGGGAGTCCTAGCAGGCATAGCGTATTTCTCCATGGTGGGCAACTGGGCGAAGGTCCTGGTA
GTGCTGTTGCTGTTTGCCGGCGTCGACGCGGACACCTACACCACCGGGGGGAGTGCTGCTCGTGCTACGG
CTTCATTCGCCACGATGTTCACTCCGGGCGCCAAGCAGAATATCCAGCTGATTA

>1515_S70_L001_R1_001.fastq_210_1a_7
CCCCTACAACGGCACTGGTAATGGCTCAGCTACTTAGGGTCCCGCAAGCCATCTTGGACATGATCGCTGG
TGCCCACTGGGGAGTCCTAGCGGGCATAGCGTATTTCTCCATGGTGGGCAACTGGGCGAAGGTCCTGGTA
GTGCTGTTGCTGTTTGCCGGCGTCGACGCGGACACCTACACCACCGGGGGGAGTGCTGCTCGTGCTACGG
CTTCATTCGCCACGATGTTCACTCCGGGCGCCAAGCAGAATATCCAGCTGATCA

>1515_S70_L001_R1_001.fastq_211_1a_7
CCCCTACAACGGCGCTGGTAATGGCTCAGCTACTTAGGGTCCTGCAAGCCATCTTGGACATGATCGCTGG
TGCCCACTGGGGAGTCCTAGCGGGCATAGCGTATTTCTCCATGGTGGGCAACTGGGCGAAGGTCCTGGTA
GTGCTGTTGCTGTTTGCCGGCGTCGACGCGGACACCTACACCACCGGGGGGAGTGCTGCTCGTGCTACGG
CTTCATTCGCCACGATGTTCACTCCGGGCGCCAAGCAGAATATCCAGCTGATTA

>1515_S70_L001_R1_001.fastq_212_1a_7
CCCCTACAACGGCGCTGGTAATGGCTCAGCTACTTAGGGTCCCGCAAGCCATCTTGGACATGATCGCTGG
TGCCCACTGGGGAGTCCTAGCGGGCATAGCGTATTTCTCCATGGTGGGCAACTGGGCGAAGGTCCTGGTA
GTGCTGTTGCTGTTTGCCGGCGTCGACGCGGACACCTACACCACCGGGGGGAGTGCTGCTCGTGCTACGG
TTTCATTCGCCACGATGTTCACTCCGGGCGCCAAGCAGAATATCCAGCTGATCA

>1515_S70_L001_R1_001.fastq_213_1a_7
CCCCTACAACGGCGCTGGTAATGGCTCAGCTACTTAGGGTCCCGCAAGCCATCTTGGACATGATCGCTGG
TGCCCACTGGGGAGTCCTAGCGGGCATAGCGTATTTCTCCATGGTGGGCAACTGGGCGAAGGTCCTGGTA
GTGCTGTTGCTGTTCGCCGGCGTCGACGCGGACACCTACACCACCGGGGGGAGTGCTGCTCTTGCTACGG
CTTCATTCGCCAGCATGTTCACTCCGGGCGCCAAGCAGAATATCCAGCTGATCA

>1515_S70_L001_R1_001.fastq_214_1a_7
CCCCTACAACGGCGCTGGTAATGGCTCAGCTACTTAGGGTCCCGCAAGCCGTCTTGGACATGATCGCTGG
TGCCCACTGGGGAGTCCTAGCGGGCATAGCGTATTTCTCCATGGTGGGCAACTGGGCGAAGGTCCTGGTA
GTGCTGTTGCTGTTTGCCGGCGTCGACGCGGACACCTACACCACCGGGGGGAGTGCTGCTCGTGCTACGG
CTTCATTCGCCACGATGTTCACTCCGGGCGCCAAGCAGAATATCCAGCTGATTA

>1515_S70_L001_R1_001.fastq_215_1a_7
CCCCTACAACGGCGCTGGTAATGGCTCAGCTACTTAGGGTCCCGCAAGCCATCTTGGACATGATCGCTGG
TGCCCACTGGGGGGTCCTAGCGGGCATAGCGTATTTCTCCATGGTGGGCAACTGGGCGAAGGTCCTGGTA
GTGCTGTTGCTGTTTGCCGGCGTCGACGCGGACACCTACACCACCGGGGGGAGTGCTGCTCGTGCTACGG
CTTCATTCGCCACGATGTTCACTCCGGGCGCCAAGCAGAATATCCAGCTGATTA

>1515_S70_L001_R1_001.fastq_216_1a_7
CCCCTACAACGGCGCTGGTAATGGCTCAGCTACTTAGGGTCCCGCAAGCCATCTTGGACATGATCGCTGG
TGCCCACTGGGGAGTCCTAGCGGGCATAGCGTATTTCTCCATGGTGGGCAACTGGGCGAAGGTCCTGGTA
GTGCTGTTGCTGTTTGCCGGCGTCGACGCGGACACCTACACCACCGGGGGGAGTGCTGCTTGTGCTACGG
CTTCATTCGCCACGATGTTCACTCCGGGCGCCAAGCAGAATATCCAGCTGATCA

>1515_S70_L001_R1_001.fastq_217_1a_7
CCCCTACAACGGCGCTGGTAATGGCTCAGCTACTTAGGGTCCCGCAAGCCATCTTGGACATGATCGCTGG
TGCCCACTGGGGAGTCCTAGCGGGCATAGCGTATTTCTCCATGGTGGGCAACTGGGCGAAGGTCCTGGTA
GTGCTGTTGCTGTCTGCCGGCGTCGACGCGGACACCTACACCACCGGGGGGAGTGCTGCTCGTGCTACGG
CTTCATTCGCCACGATGTTCACTCCGGGCGCCAAGCAGAATATCCAGCTGATCA

>1515_S70_L001_R1_001.fastq_218_1a_7
CCCCTACAACGGCGCTGGTAATGGCTCAGCTACTTAGGGTCCCGCAAGCCATCTTGGACATGATCACTGG
TGCCCACTGGGGAGTCCTAGCGGGCATAGCGTATTTCTCCATGGTGGGCAACTGGGCGAAGGTCCTGGTA
GTGCTGTTGCTGTTTGCCGGCGTCGACGCGGACACCTACACCACCGGGGGGAGTGCTGCTCGTGCTACGG
CTTCATTCGCCACGATGTTCACTCCGGGCGCCAAGCAGAATATCCAGCTGATCA

>1515_S70_L001_R1_001.fastq_219_1a_7
CCCCTACAACGGCGCTGGTAATGGCTCAGCTACTTAGGGTCCCGCAAGCCATCTTGGACATGATCGCCGG
TGCCCACTGGGGAGTCCTAGCGGGCATAGCGTATTTCTCCATGGTGGGCAACTGGGCGAAGGTCCTGGTA
GTGCTGTTGCTGTTTGCCGGCGTCGACGCGGACACCTACACCACCGGGGGGAGTGCTGCTCGTGCTACGG
CTTCATTCGCCACGATGTTCACTCCGGGCGCCAAGCAGAATATCCAGCTGATCA

>1515_S70_L001_R1_001.fastq_220_1a_7
CCCCTACAACGGCGCTGGTAATGGCTCAGCTACTTAGGGTCCCGCAAGCCATCTTGGACATGATCGCTGG
TGCCCACTGGGGAGTCCTAGCGGGCATAGCGTATTCCTCCATGGTGGGCAACTGGGCGAAGGTCCTGGTA
GTGCTGTTGCTGTTTGCCGGCGTCGACGCGGACACCTACACCACCGGGGGGAGTGCTGCTCGTGCTACGG
CTTCATTCGCCACGATGTTCACTCCGGGCGCCAAGCAGAATATCCAGCTGATCA

>1515_S70_L001_R1_001.fastq_221_1a_7
CCCCTACAACGGCGCTGGTAATGGCTCAGCTACTTAGGGTCCCGCAAGCCATCTTGGACATGATCGCTGG
TGCCCACTGGGGAGTCCTAGCGGGCATAGCGTATTTCTCCATGGTGGGCAACTGGGCGAAGGTCCTGGTG
GTGCTGTTGCTGTTTGCCGGCGTCGACGCGGACACCTACACCACCGGGGGGAGTGCTGCTCTTGCTACGG
CTTCATTCGCCAGCATGTTCACTCCGGGCGCCAAGCAGAATATCCAGCTGATCA

>1515_S70_L001_R1_001.fastq_222_1a_7
CCCCTACAACGGCGCTGGTAATGGCTCAGCTACTTAGGGTCCCGCAAGCCATCTTGGACATGATCGCTGG
TGCCCACTGGGGAGTCCTAGCGGGCATAGCGTATTTCTCCATGGTGGGCAACTGGGCGAAGGTCCTGGTA
GTGCTGTTGCTGCTTGCCGGCGTCGACGCGGACACCTACACCACCGGGGGGAGTGCTGCTCTTGCTACGG
CTTCATTCGCCACGATGTTCACTCCGGGCGCCAAGCAGAATATCCAGCTGATCA

>1515_S70_L001_R1_001.fastq_223_1a_7
CCCCTACAACGGCGCTGGTAATGGCTCAGCTACTTAGGGTCCCGCAAGCCATCTTGGACATGATCGCTGG
TGCCCACTGGGGAGTCCTAGCGGGCATAGCGTATTTCTCCATGGTGGGCAACTGGGCGAAGGTCCTGGTA
GTGCTGTTGCCGTTTGCCGGCGTCGACGCGGACACCTACACCACCGGGGGGAGTGCTGCTCGTGCTACGG
CTTCATTCGCCACGATGTTCACTCCGGGCGCCAAGCAGAATATCCAGCTGATCA

>1515_S70_L001_R1_001.fastq_224_1a_7
CCCCTACAACGGCGCTGGTAATGGCTCAGCTACTTAGGGTCCCGCAAGCCATCTTGGACATGATCGCTGG
TGCCCACTGGGGAGTCTTAGCGGGCATAGCGTATTTCTCCATGGTGGGCAACTGGGCGAAGGTCCTGGTA
GTGCTGTTGCTGTTTGCCGGCGTCGACGCGGACACCTACACCACCGGGGGGAGTGCTGCTCGTGCTACGG
CTTCATTCGCCACGATGTTCACTCCGGGCGCCAAGCAGAATATCCAGCTGATCA

>1515_S70_L001_R1_001.fastq_225_1a_7
CCCCTACAACGGCGCTGGTAATGGCTCAGCTACTTAGGGTCCCGCAAGCCATCTTGGACATGATCGCTGG
TGCCCACTGGGGAGTCCTAGCGGGCATAGCGTATTTCTCCATGGTGGGCAACTGGGCGAAGGTCCTGGTA
GTGCTGTTGCTGTTTGCCGGCGTCGACGCGGACACCTACACCACCGGGGGGAGTGCTGCTCTTGCTACGG
CTTCATTCGCCACGATGTTCACTCCGGGCGCCAAGCGGAATATCCAGCTGATCA

>1515_S70_L001_R1_001.fastq_226_1a_7
CCCCTACAACGGCGCTGGTAATGGCTCAGCTACTTAGGGTCCCGCAAGCCATCTTGGACATGATCGCTGG
TGCCCACTGGGGAGTCCTAGCGGGCATAGCGTATTTCTCCATGGTGGGCAACTGGGCGAAGGTCCTGGTA
GCGCTGTTGCTGTTTGCCGGCGTCGACGCGGACACCTACACCACCGGGGGGAGTGCTGCTCGTGCTACGG
CTTCATTCGCCACGATGTTCACTCCGGGCGCCAAGCAGAATATCCAGCTGATTA

>1515_S70_L001_R1_001.fastq_227_1a_7
CCCCTACAACGGCGCTGGTAATGGCTCAGCTACTTAGGGTCCCGCAAGCCATCTTGGACATGATCGCTGG
TGCCCACTGGGGAGTCCTAGCGGGCATAGCGTATTTCTCCATGGTGGGCAACTGGGCGAAGGTCCTGGTA
GTGCTGTTGCTGTTTGCCGGCGTCGACGCGGACACCTACACCACCGGGGGGAGTGCTGCTCGTGCTACGG
CTTCATTCGCTACGATGTTCACTCCGGGCGCCAAGCAGAATATCCAGCTGATTA

>1515_S70_L001_R1_001.fastq_228_1a_7
CCCCTACAACGGCGCTGGTAATGGCTCAGCTGCTTAGGGTCCCGCAAGCCATCTTGGACATGATCGCTGG
TGCCCACTGGGGAGTCCTAGCGGGCATAGCGTATTTCTCCATGGTGGGCAACTGGGCGAAGGTCCTGGTA
GTGCTGTTGCTGTTTGCCGGCGTCGACGCGGACACCTACACCACCGGGGGGAGTGCTGCTCTTGCTACGG
CTTCATTCGCCAGCATGTTCACTCCGGGCGCCAAGCAGAATATCCAGCTGATCA

>1515_S70_L001_R1_001.fastq_229_1a_7
CCCCTACAACGGCGCTGGTAATGGCTCAGCTACTTAGGGTCCCGCAAGCCATCTTGGACATGATCGCTGG
TGCCCACTGGGGAGTCCTAGCGGGCATAGCGTATTTCTCCATGGTGGGCAACTGGGCGAAGGTCCTGGTA
GTGCTGTTGCCGTTTGCCGGCGTCGACGCGGACACCTACACCACCGGGGGGAGTGCTGCTCGTGCTACGG
CTTCATTCGCCACGATGTTCACTCCGGGCGCCAAGCAGAATATCCAGCTGATTA

>1515_S70_L001_R1_001.fastq_230_1a_7
CCCCTACAACGGCGCTGGTAATGGCTCAGCTACTTAGGGTCCCGCAAGCCATCTTGGGCATGATCGCTGG
TGCCCACTGGGGAGTCCTAGCGGGCATAGCGTATTTCTCCATGGTGGGCAACTGGGCGAAGGTCCTGGTA
GTGCTGTTGCTGTTTGCCGGCGTCGACGCGGACACCTACACCACCGGGGGGAGTGCTGCTCTTGCTACGG
CTTCATTCGCCACGATGTTCACTCCGGGCGCCAAGCAGAATATCCAGCTGATCA

>1515_S70_L001_R1_001.fastq_231_1a_7
CCCCTACAACGGCGCTGGTAATGGCTCAGCTACTCAGGGTCCCGCAAGCCATCTTGGACATGATCGCTGG
TGCCCACTGGGGAGTCCTAGCGGGCATAGCGTATTTCTCCATGGTGGGCAACTGGGCGAAGGTCCTGGTA
GTGCTGTTGCTGTTTGCCGGCGTCGACGCGGACACCTACACCACCGGGGGGAGTGCTGCTCGTGCTACGG
CTTCATTCGCCACGATGTTCACTCCGGGCGCCAAGCAGAATATCCAGCTGATTA

>1515_S70_L001_R1_001.fastq_232_1a_7
CCCCTACAACGGCGTTGGTAATGGCTCAGCTACTTAGGGTCCCGCAAGCCATCTTGGACATGATCGCTGG
TGCCCACTGGGGAGTCCTAGCGGGCATAGCGTATTTCTCCATGGTGGGCAACTGGGCGAAGGTCCTGGTA
GTGCTGTTGCTGTTTGCCGGCGTCGACGCGGACACCTACACCACCGGGGGGAGTGCTGCTCGTGCTACGG
CTTCATTCGCCACGATGTTCACTCCGGGCGCCAAGCAGAATATCCAGCTGATTA

>1515_S70_L001_R1_001.fastq_233_1a_7
CCCCTACAACGGCGCTGGTAATGGCTCAGCTACTTAGGGTCCCGCAAGCCATCTTGGACATGGTCGCTGG
TGCCCACTGGGGAGTCCTAGCGGGCATAGCGTATTTCTCCATGGTGGGCAACTGGGCGAAGGTCCTGGTA
GTGCTGTTGCTGTTTGCCGGCGTCGACGCGGACACCTACACCACCGGGGGGAGTGCTGCTCGTGCTACGG
CTTCATTCGCCACGATGTTCACTCCGGGCGCCAAGCAGAATATCCAGCTGATTA

>1515_S70_L001_R1_001.fastq_234_1a_7
CCCCTACAACGGCGCTGGTAATGGCTCAGCTACTTAGGGTCCCGCAAGCCATCTTGGACATGATCGCTGG
TGCCCACTGGGGAGTCCTAGCGGGCATAGCGTATTTCTCCATGGTGGGCAACTGGGCGAAGGTCCTGGTA
GTGCTGTTGCTGTTTGCCGGCGTCGACGCGGACACCTACACCACCGGGGGGAGTGCTGCTCGTGCTACGG
CTTCATTCGCCACGATGTTCACTCCGGGCGCCAAGCAGAATATCCGGCTGATCA

>1515_S70_L001_R1_001.fastq_235_1a_7
CCCCTACAACGGCGCTGGTAATGGCTCAGCTACTTAGGGTCCCGCAAGCCATCTTGGACATGATCGCTGG
TGCCCACTGGGGAGTCCTGGCGGGCATAGCGTATTTCTCCATGGTGGGCAACTGGGCGAAGGTCCTGGTA
GTGCTGTTGCTGTTTGCCGGCGTCGACGCGGACACCTACACCACCGGGGGGAGTGCTGCTCGTGCTACGG
CTTCATTCGCCACGATGTTCACTCCGGGCGCCAAGCAGAATATCCAGCTGATTA

>1515_S70_L001_R1_001.fastq_236_1a_7
CCCCTACAACGGCGCTGGTAATGGCTCAGCTACTTAGGGTCCCGCAAGCCATCTTGGACATGATCGCTGG
TGCCCACTGGGGAGTCCTAGCGGGCATAGCGTATTTCTCCATGGTGGGCAACTGGGCGAAGGTCCTGGTA
GTGCTGTTGCTGTTTGCCGGCGTCGACGCGGACACCTACACCACCGGGGGGAGTGCTGCTCGTGCTACGG
CTTCATTCGCCACGATGTTCACTCCGGGCGCCAAGCAGAGTATCCAGCTGATTA

>1515_S70_L001_R1_001.fastq_237_1a_7
CCCCTACAACGGCGCTGGTAATGGCTCAGCTACTTAGGGTCCCGCAAGCCATCTTGGACATGATCGCTGG
TGCCCACTGGGGAGTCCTAGCGGGCATAGCGTATCTCTCCATGGTGGGCAACTGGGCGAAGGTCCTGGTA
GTGCTGTTGCTGTTTGCCGGCGTCGACGCGGACACCTACACCACCGGGGGGAGTGCTGCTCGTGCTACGG
CTTCATTCGCCACGATGTTCACTCCGGGCGCCAAGCAGAATATCCAGCTGATTA

>1515_S70_L001_R1_001.fastq_238_1a_7
CCCCTACAACGGCGCTGGTAATGGCTCAGCTACCTAGGGTCCCGCAAGCCATCTTGGACATGATCGCTGG
TGCCCACTGGGGAGTCCTAGCGGGCATAGCGTATTTCTCCATGGTGGGCAACTGGGCGAAGGTCCTGGTA
GTGCTGTTGCTGTTTGCCGGCGTCGACGCGGACACCTACACCACCGGGGGGAGTGCTGCTCGTGCTACGG
CTTCATTCGCCACGATGTTCACTCCGGGCGCCAAGCAGAATATCCAGCTGATTA

>1515_S70_L001_R1_001.fastq_239_1a_7
CCCCTACAACGGCGCTGGTAATGGCTCAGCTACTTAGGGTCCCGCAAGCCATCTTGGACATGATCGCTGG
TGCCCACTGGGGAGTCCTAGCGGGCATAGCGTATTTCTCCATGGTGGGCAACCGGGCGAAGGTCCTGGTA
GTGCTGTTGCTGTTTGCCGGCGTCGACGCGGACACCTACACCACCGGGGGGAGTGCTGCTCGTGCTACGG
CTTCATTCGCCACGATGTTCACTCCGGGCGCCAAGCAGAATATCCAGCTGATCA

>1515_S70_L001_R1_001.fastq_240_1a_7
CCCCTACAACGGCGCTGGTAATGGCTCAGCTACTTAGGGTCCCGCAAGCCATCTTGGACATGATCGCTGG
TGCCCACTGGGGAGTCCTAGCGGGCATAGCGTATTTCTCCATGGTGGGCAACTGGGCGAAGGTCCTGGTA
GTGCTGTTGCTGTTTGCCGGCGTCGACGCGGACACCTACACCACCGGGGGGAGTGCTGCTCTTGCTACGG
CTTCATTTGCCACGATGTTCACTCCGGGCGCCAAGCAGAATATCCAGCTGATCA

>1515_S70_L001_R1_001.fastq_241_1a_7
CCCCTACAACGGCGCTGGTAATGGCTCAGCTACTTAGGGTCCCGCGAGCCATCTTGGACATGATCGCTGG
TGCCCACTGGGGAGTCCTAGCGGGCATAGCGTATTTCTCCATGGTGGGCAACTGGGCGAAGGTCCTGGTA
GTGCTGTTGCTGTTTGCCGGCGTCGACGCGGACACCTACACCACCGGGGGGAGTGCTGCTCGTGCTACGG
CTTCATTCGCCACGATGTTCACTCCGGGCGCCAAGCAGAATATCCAGCTGATCA

>1515_S70_L001_R1_001.fastq_242_1a_7
CCCCTACAACGGCGCTGGTAATGGCTCAGCTACTTAGGGTCCCGCAAGCCATCTTGGACATGATCGCTGG
TGCCCACTGGGGAGTCCTAGCGGGCATAGCGTATTTCTCCATGGTGGGCAACTGGGCGAAGGTCCTGGTA
GTGCTGTTGCTGTTTGCCGGCGTCGACGCGGACACCTACACCACCGGGGGGAGTGCTGCTCCTGCTACGG
CTTCATTCGCCACGATGTTCACTCCGGGCGCCAAGCAGAATATCCAGCTGATCA

>1515_S70_L001_R1_001.fastq_243_1a_7
CCCCTACAACGGCGCTGGTAATGGCTCAGCTACTTAGGGTCCCGCAAGCCATCTTGGACATGATCGCTGG
TGCCCACTGGGGGGTCCTAGCGGGCATAGCGTATTTCTCCATGGTGGGCAACTGGGCGAAGGTCCTGGTA
GTGCTGTTGCTGTTTGCCGGCGTCGACGCGGACACCTACACCACCGGGGGGAGTGCTGCTCTTGCTACGG
CTTCATTCGCCAGCATGTTCACTCCGGGCGCCAAGCAGAATATCCAGCTGATCA

>1515_S70_L001_R1_001.fastq_244_1a_7
CCCCTACAGCGGCGCTGGTAATGGCTCAGCTACTTAGGGTCCCGCAAGCCATCTTGGACATGATCGCTGG
TGCCCACTGGGGAGTCCTAGCGGGCATAGCGTATTTCTCCATGGTGGGCAACTGGGCGAAGGTCCTGGTA
GTGCTGTTGCTGTTTGCCGGCGTCGACGCGGACACCTACACCACCGGGGGGAGTGCTGCTCGTGCTACGG
CTTCATTCGCCACGATGTTCACTCCGGGCGCCAAGCAGAATATCCAGCTGATTA

>1515_S70_L001_R1_001.fastq_245_1a_7
CCCCTACAACGGCGCTGGTAATGGCTCAGCTACTTAGGGTCCCGCAGGCCATCTTGGACATGATCGCTGG
TGCCCACTGGGGAGTCCTAGCGGGCATAGCGTATTTCTCCATGGTGGGCAACTGGGCGAAGGTCCTGGTA
GTGCTGTTGCTGTTTGCCGGCGTCGACGCGGACACCTACACCACCGGGGGGAGTGCTGCTCTTGCTACGG
CTTCATTCGCCACGATGTTCACTCCGGGCGCCAAGCAGAATATCCAGCTGATCA

>1515_S70_L001_R1_001.fastq_246_1a_7
CCCCTACAACGGCGCTGGTAATGGCTCAGCTACTTAGGGTCCCGCAAGCCATCTTGGACATGATCGCTGG
TGCCCACTGGGGAGTCCTAGCGGGCATAGCGTATTTCTCCATGGTGGGCAACTGGGCGAAGGTCCTGGTA
GTGCTGTTGCTGTTTGCCGGCGTCGACGCGACCACCCACACCACCGGGGGGAGTGCTGCTGCTACTACGG
CTACACTCGCCGGGTTCTTCAATCGGGGCGCCAAGCAGGATATCCAGCTGATCA

>1515_S70_L001_R1_001.fastq_247_1a_7
CCCCTACAACGGCGCTGGTAATGGCTCAGCTACTTAGGGTCCCGCAAGCCATCTTGGACATGATCGCCGG
TGCCCACTGGGGAGTCCTAGCGGGCATAGCGTATTTCTCCATGGTGGGCAACTGGGCGAAGGTCCTGGTA
GTGCTGTTGCTGTTTGCCGGCGTCGACGCGGACACCTACACCACCGGGGGGAGTGCTGCTCTTGCTACGG
CTTCATTCGCCACGATGTTCACTCCGGGCGCCAAGCAGAATATCCAGCTGATCA

>1515_S70_L001_R1_001.fastq_248_1a_7
CCCCTACAACGGTGCTGGTAATGGCTCAGCTACTTAGGGTCCCGCAAGCCATCTTGGACATGATCGCTGG
TGCCCACTGGGGAGTCCTAGCGGGCATAGCGTATTTCTCCATGGTGGGCAACTGGGCGAAGGTCCTGGTA
GTGCTGTTGCTGTTTGCCGGCGTCGACGCGGACACCTACACCACCGGGGGGAGTGCTGCTCGTGCTACGG
CTTCATTCGCCACGATGTTCACTCCGGGCGCCAAGCAGAATATCCAGCTGATCA

>1515_S70_L001_R1_001.fastq_249_1a_7
CCCCTACAACAGCGCTGGTAATGGCTCAGCTACTTAGGGTCCCGCAAGCCATCTTGGACATGATCGCTGG
TGCCCACTGGGGAGTCCTAGCGGGCATAGCGTATTTCTCCATGGTGGGCAACTGGGCGAAGGTCCTGGTA
GTGCTGTTGCTGTTTGCCGGCGTCGACGCGGACACCTACACCACCGGGGGGAGTGCTGCTCGTGCTACGG
CTTCATTCGCCACGATGTTCACTCCGGGCGCCAAGCAGAATATCCAGCTGATTA

>1515_S70_L001_R1_001.fastq_250_1a_6
CCCCTACAACGGCGCTGGTAATGGCTCAGCTACTTAGGGTCCCGCAAGCCATCTTGGACATGATCGCTGG
TGCCCACTGGGGAGTCCTAGCGGGCACAGCGTATTTCTCCATGGTGGGCAACTGGGCGAAGGTCCTGGTA
GTGCTGTTGCTGTTTGCCGGCGTCGACGCGGACACCTACACCACCGGGGGGAGTGCTGCTCGTGCTACGG
CTTCATTCGCCACGATGTTCACTCCGGGCGCCAAGCAGAATATCCAGCTGATCA

>1515_S70_L001_R1_001.fastq_251_1a_6
CCCCTACAACGGCGCTGGTAATGGCTCAGCTACTTAGGGTCCCGCAAGCCATCTTGGACATGATCGCTGG
TGCCCACTGGGGAGTCCTAGCGGGCATAGCGTATTTCTCCATGGTGGGCAACTGGGCGAAGGTCCTGGTA
GTGCTGTTGCTGTTTGCCGGCGTCGACGCGGACACCTACACCACCGGGGGGAGTGCTGCTCTTGCTACGG
CTTCATTCGCCAGCATGTTCACTCCGGGCGCCAGGCAGAATATCCAGCTGATTA

>1515_S70_L001_R1_001.fastq_252_1a_6
CCCCTACAACGGCGCTGGTAATGGCCCAGCTACTTAGGGTCCCGCAAGCCATCTTGGACATGATCGCTGG
TGCCCACTGGGGAGTCCTAGCGGGCATAGCGTATTTCTCCATGGTGGGCAACTGGGCGAAGGTCCTGGTA
GTGCTGTTGCTGTTTGCCGGCGTCGACGCGGACACCTACACCACCGGGGGGAGTGCTGCTCTTGCTACGG
CTTCATTCGCCACGATGTTCACTCCGGGCGCCAAGCAGAATATCCAGCTGATCA

>1515_S70_L001_R1_001.fastq_253_1a_6
CCCCTACAACGGCGCTGGTAATGGCTCAGCTACTTAGGGTCCCGCAAGCCATCTTGGACATGATCGCTGG
TGCCCACTGGGGAGTCCTAGCGGGCATAGCGTATTTCTCCATGGTGGGCAACTGGGCGAAGGTCCTGGTA
GTGCTGTTGCTGTTTGCCGGCGTCGACGCGGACACCTACACCACCGGGGGGAGTGCTGCTCGTGCTACGG
CTTCATTCGCCACGATGTTCACTCCGGACGCCAAGCAGAATATCCAGCTGATCA

>1515_S70_L001_R1_001.fastq_254_1a_6
CTCCTACAACGGCGCTGGTAATGGCTCAGCTACTTAGGGTCCCGCAAGCCATCTTGGACATGATCGCTGG
TGCCCACTGGGGAGTCCTAGCGGGCATAGCGTATTTCTCCATGGTGGGCAACTGGGCGAAGGTCCTGGTA
GTGCTGTTGCTGTTTGCCGGCGTCGACGCGGACACCTACACCACCGGGGGGAGTGCTGCTCGTGCTACGG
CTTCATTCGCCACGATGTTCACTCCGGGCGCCAAGCAGAATATCCAGCTGATCA

>1515_S70_L001_R1_001.fastq_255_1a_6
CCCCTACAACGGCGCTGGTAATGGCTCAGCTACTTAGGGTCCCGCAAGCCATCTTGGACATGATCGCTGG
TGCCCACTGGGGAGTCCTAGCGGGCATAGCGTATTTCTCCATGGTGGGCAACTGGGCGAAGGTCCTGGTA
GTGCTGTTGCTGTTTGCCGGCGTCGGCGCGGACACCTACACCACCGGGGGGAGTGCTGCTCGTGCTACGG
CTTCATTCGCCACGATGTTCACTCCGGGCGCCAAGCAGAATATCCAGCTGATCA

>1515_S70_L001_R1_001.fastq_256_1a_6
CCCCTACAACGGCGCTGGTAATGGCTCAGCTACTTAGGGTCCCGCAAGCCATCTTGGACATGATCGCTGG
TGCCCACTGGGGAGTCCTAGCGGGCATAGCGTATTTCTCCATGGTGGGCAACTGGGCGAAGGTCCTGGTA
GTGCTGTTGCTGTTTGCCGGCGTCGACGCGGACACCTACACCACCGGGGGGAGTGCTGCTCTTGCTACGG
CTTCATTCGCCACGGTGTTCACTCCGGGCGCCAAGCAGAATATCCAGCTGATCA

>1515_S70_L001_R1_001.fastq_257_1a_6
CCCCTACAACGGCGCTGGTAATGGCTCAGCTACTTAGGGTCCCGCAAGCCATCTTGGACATGATCGCTGG
TGCCCACTGGGGAGTCCTAGCGGGCATAGCGTATTTTTCCATGGTGGGCAACTGGGCGAAGGTCCTGGTA
GTGCTGTTGCTGTTTGCCGGCGTCGACGCGGACACCTACACCACCGGGGGGAGTGCTGCTCGTGCTACGG
CTTCATTCGCCACGATGTTCACTCCGGGCGCCAAGCAGAATATCCAGCTGATCA

>1515_S70_L001_R1_001.fastq_258_1a_6
CCCCTACAACGGCGCTGGTAATGGCTCAGCTACTTAGGGTCCCGCAAGCCATCTTGGACATGATCGCTGG
TGCCCACTGGGGAGTCCTAGCGGGCATAGCGTATTTCTCCATGGTGGGCAACTGGGCGAAGGTCCTGGTA
GTGCTGCTGCTGTTTGCCGGCGTCGACGCGGACACCTACACCACCGGGGGGAGTGCTGCTCTTGCTACGG
CTTCATTCGCCACGATGTTCACTCCGGGCGCCAAGCAGAATATCCAGCTGATCA

>1515_S70_L001_R1_001.fastq_259_1a_6
CCCCTACAACGGCGCTGGTAATGGCTCAGCTACTTAGGGTCCCGCAAGCCATCTTGGACATGATCGCTGG
TGCCCACTGGGGAGTCCTAGCGGGCATAGCGTATTTCTCCATGGTGGGCAACTGGGCGAAGGTCCTGGTA
GTGCTGTTGCTGTTTGCCGGCGTCGACGCGGACACCTACACCACCGGGGGGAGCGCTGCTCGTGCTACGG
CTTCATTCGCCACGATGTTCACTCCGGGCGCCAAGCAGAATATCCAGCTGATTA

>1515_S70_L001_R1_001.fastq_260_1a_6
CCCCTACAACGGCGCTGGTAATGGCTCAGCTACTTAGGGTCCCGCAAGCCATCTTGGACATGATCGCTGG
TGCCCACTGGGGAGTCCTAGCGGGCATAGCGTACTTCTCCATGGTGGGCAACTGGGCGAAGGTCCTGGTA
GTGCTGTTGCTGTTTGCCGGCGTCGACGCGGACACCTACACCACCGGGGGGAGTGCTGCTCGTGCTACGG
CTTCATTCGCCACGATGTTCACTCCGGGCGCCAAGCAGAATATCCAGCTGATTA

>1515_S70_L001_R1_001.fastq_261_1a_6
CCCCTACAACGGCGCTGGTAATGGCTCAGCTACTTAGGGTCCCGCAAGCCATCTTGGACATGATCGCTGG
TGCCCACTGGGGAGTCCTAGCGGGCATAGCGTATTTCTCCATGGTGGGCAACTGGGCGAAGGTCCTGGTA
GTGCTGTTGCTGTTTGCTGGCGTCGACGCGGACACCTACACCACCGGGGGGAGTGCTGCTCTTGCTACGG
CTGGATTCGCCAAGATGTTCACTCCGGGCGCCAAGCAGAATATCCAGCTGATCA

>1515_S70_L001_R1_001.fastq_262_1a_6
CCCCTACAACGGCACTGGTAATGGCTCAGCTACTTAGGGTCCCGCAAGCCATCTTGGACATGATCGCTGG
TGCCCACTGGGGAGTCCTAGCGGGCATAGCGTATTTCTCCATGGTGGGCAACTGGGCGAAGGTCCTGGTA
GTGCTGTTGCTGTTTGCCGGCGTCGACGCGGACACCTACACCACCGGGGGGAGTGCTGCTCTTGCTACGG
CTTCATTCGCCAGCATGTTCACTCCGGGCGCCAAGCAGAATATCCAGCTGATCA

>1515_S70_L001_R1_001.fastq_263_1a_6
CCCCTACAACGGCGCTGGTAATGGCTCAGCTACTTAGGGTCCCGCAAGCCATCTTGGACATGATCGCTGG
TGCCCACTGGGGAGTCCTAGCGGGCATAGCGTATTTCTCCATGGTGGGCAACTGGGCGAAGGTCCTGGTA
GTGCTGTTGCTGTTTGCCGGCGTCGACGCGGACACCTACACCACCGGGGGGAGTGCTGCTCGTGCTACGG
CTTCATTCGCCACGATGTTCACTCCAGGCGCCAAGCAGAATATCCAGCTGATTA

>1515_S70_L001_R1_001.fastq_264_1a_6
CCCCTACAACGGCGCTGGTAATGGCTCAGCTACTTAGGGTCCCGCAAGCCATCTTGGACATGATCGCTGG
TGCCCACTGGGGAGTCCTAGCGGGCATAGCGTGTTTCTCCATGGTGGGCAACTGGGCGAAGGTCCTGGTA
GTGCTGTTGCTGTTTGCCGGCGTCGACGCGGACACCTACACCACCGGGGGGAGTGCTGCTCGTGCTACGG
CTTCATTCGCCACGATGTTCACTCCGGGCGCCAAGCAGAATATCCAGCTGATCA

>1515_S70_L001_R1_001.fastq_265_1a_6
CCCCTACAACGGCGCTGGTAATGGCTCAGCTACTTAGGGTCCCGCAAGCCATCTTGGACATGATCGCTGG
TGCCCACTGGGGAGTCCTAGCGGGCATAGCGTATTTCTCCATGGTGGGCAACTGGGCGAAGGTCCTGGTA
GTGCTGTTGCTGTTTGCCGGCGTCGACGCGGACACCTACACCACCGGGGGGAGTGCTGCTCGTGCTACGG
CTTCATTCGCCACAATGTTCACTCCGGGCGCCAAGCAGAATATCCAGCTGATTA

>1515_S70_L001_R1_001.fastq_266_1a_6
CCCCTACAACGGCGCTGGTAATGGCTCAGCTACTTAGGGTCCCGCAAGCCATCTTGGACATGATCGCTGG
TGCCCACTGGAGAGTCCTAGCGGGCATAGCGTATTTCTCCATGGTGGGCAACTGGGCGAAGGTCCTGGTA
GTGCTGTTGCTGTTTGCCGGCGTCGACGCGGACACCTACACCACCGGGGGGAGTGCTGCTCGTGCTACGG
CTTCATTCGCCACGATGTTCACTCCGGGCGCCAAGCAGAATATCCAGCTGATTA

>1515_S70_L001_R1_001.fastq_267_1a_6
CCCCTACAACGGCGCTGGTAATGGCTCAGCTACTTAGGGTCCCGCAAGCCATCTTGGACATGATCGCTGG
TGCCCACTGGGGAGTCCTAGCGGGCATAGCGTATTTCTCCATGGTGGGCAACTGGGCGAAGGTCCTGGTA
GTGCTGTTGCTGTTTGCCGGCGTCGACGCGGACACCTACACCACCGGGGGGAGTGCTGCTCGTGCTACGG
CTTCATTCGCCACGATGTTCACTCCGGGCGCCGAGCAGAATATCCAGCTGATCA

>1515_S70_L001_R1_001.fastq_268_1a_6
CCCCTACAACGGCGCTGGTAATGGCTCAGCTACTTAGGGTCCCGCAAGCCATCTTGGACATGATCGCTGG
TGCCCACTGGGGAGTCCTAGCGGGCATAGCGTATTTCTCCATGGTGGGCAACTGGGCGAAGGTCCTGGTA
GTGCTGTCGCTGTTTGCCGGCGTCGACGCGGACACCTACACCACCGGGGGGAGTGCTGCTCGTGCTACGG
CTTCATTCGCCACGATGTTCACTCCGGGCGCCAAGCAGAATATCCAGCTGATCA

>1515_S70_L001_R1_001.fastq_269_1a_6
CCCCTACAACGGCGCTGGTAATGGCTCAGCTACTTAAGGTCCCGCAAGCCATCTTGGACATGATCGCTGG
TGCCCACTGGGGAGTCCTAGCGGGCATAGCGTATTTCTCCATGGTGGGCAACTGGGCGAAGGTCCTGGTA
GTGCTGTTGCTGTTTGCCGGCGTCGACGCGGACACCTACACCACCGGGGGGAGTGCTGCTCTTGCTACGG
CTTCATTCGCCACGATGTTCACTCCGGGCGCCAAGCAGAATATCCAGCTGATCA

>1515_S70_L001_R1_001.fastq_270_1a_6
CCCCTACAACGGCGCTGGTAATGGCTCAGCTACTTAGGGTCCCACAAGCCATCTTGGACATGATCGCTGG
TGCCCACTGGGGAGTCCTAGCGGGCATAGCGTATTTCTCCATGGTGGGCAACTGGGCGAAGGTCCTGGTA
GTGCTGTTGCTGTTTGCCGGCGTCGACGCGGACACCTACACCACCGGGGGGAGTGCTGCTCTTGCTACGG
CTTCATTCGCCACGATGTTCACTCCGGGCGCCAAGCAGAATATCCAGCTGATCA

>1515_S70_L001_R1_001.fastq_271_1a_6
CCCCTACAACGGCGCTGGTAATGGCTCAGCTACTTAGGGTCCCGCAAGCCATCTTGGACATGATCGCTGG
TGCCCACTGGGGAGTCCTAGCGGGCATAGCGTATTTCTCCATGGTGGGCAACTGGGCGAAGGTCCTGGTA
GTGCTGTTGCTGTTTGCCGGCGTCGACGCGGACACCTACACCGCCGGGGGGAGTGCTGCTCGTGCTACGG
CTTCATTCGCCACGATGTTCACTCCGGGCGCCAAGCAGAATATCCAGCTGATTA

>1515_S70_L001_R1_001.fastq_272_1a_6
CCCCTACAACGGCGCTGGTAATGGCTCAGCTACTTAGGGTCCCGCAAGCCATCTTGGACATGATCGCTGG
TGCCCACTGGGGAGTCCTAGCGGGCATAGCGTATTTCTCCATGGCGGGCAACTGGGCGAAGGTCCTGGTA
GTGCTGTTGCTGTTTGCCGGCGTCGACGCGGACACCTACACCACCGGGGGGAGTGCTGCTCGTGCTACGG
CTTCATTCGCCACGATGTTCACTCCGGGCGCCAAGCAGAATATCCAGCTGATTA

>1515_S70_L001_R1_001.fastq_273_1a_6
CCCCTACAACGGCGCTGGTAATGGCTCAGCTACTTAGGGTCCCGCAAGCCATCTTGGACATGATCGCTGG
TGCCCACTGGGGAGTCCTAGCGGGCATAGCGTATTTCTCCATGGTGGGCAACTGGGCGAAGGTCCTGGTA
GTGCTGTTGCTGTTTGCCGGCGTCGACGCGGACACCTACACCACCGAGGGGAGTGCTGCTCGTGCTACGG
CTTCATTCGCCACGATGTTCACTCCGGGCGCCAAGCAGAATATCCAGCTGATTA

>1515_S70_L001_R1_001.fastq_274_1a_6
CCCCTACAACGGCGCTGGTAATGGCTCAGCTACTTAGGGTCCCGCAAGCCATCTTGGACATGATCGCTGG
TGCCCACTGGGGAGTCCTAGCGGGCATAGCGTATTTCTCCATGGTGGGCAACTGGGCGAAGGTCCTGGTA
GTGCTGTTGCTGTTTGCCGGCGTCGACGCGGACACCTACACCACCGGGGGGAGTGCTGCTCGTGCTACGG
CTTCATTCGCCACGATGTTCACTCCGGGCGCCAAGCAGAATATCCAGCTGACCA

>1515_S70_L001_R1_001.fastq_275_1a_6
CCCCTACAACGGCGCTGGTAATGGCTCAGCTACTTAGGGTCCCGCAAGCCATCTTGGACATGATCGCTGG
TGCCCACTGGGGAGTCCTAGCGGGCGTAGCGTATTTCTCCATGGTGGGCAACTGGGCGAAGGTCCTGGTA
GTGCTGTTGCTGTTTGCCGGCGTCGACGCGGACACCTACACCACCGGGGGGAGTGCTGCTCTTGCTACGG
CTTCATTCGCCACGATGTTCACTCCGGGCGCCAAGCAGAATATCCAGCTGATCA

>1515_S70_L001_R1_001.fastq_276_1a_6
CCCCTACAACGGCGCTGGTAATGGCTCAGCTACTTAGGGTCCCGCAAGCCATCTTGGACATGATCGCTGG
TGCCCACTGGGGAGTCCTAGCGGGCATAGCGTATTTCTCCATGGTGGGCAACTGGGCGAAGGTCCTGGTA
GTGCTGTTGCTGTTTGCCGGCGTCGACGCGGACACCTACACCACCGGGGGGAGTGCTGCTCTTGCTACGG
CTTCATTCGCCAGGATGTTCACTCCGGGCGCCAAGCAGAATATCCAGCTGATCA

>1515_S70_L001_R1_001.fastq_277_1a_6
CCCCTACAACGGCGCTGGTAATGGCTCAGCTACTTAGGGTCCCGCAAGCCATCTTGGACATGATCGCTGG
TGCCCACTGGGGAGTCCTAGCGGGCATAGCGTATTTCTCCATGGTGGGCAACTGGGCGAAGGTCCTGGTA
GTGCTGTTGCTGTTTGCCGGCGTCGACGCGGACACCTACACCACCGGGGGGAGTGCTGCTCGTGCTACGG
CTTCATTCGCCACGATGTTCGCTCCGGGCGCCAAGCAGAATATCCAGCTGATTA

>1515_S70_L001_R1_001.fastq_278_1a_6
CCCCTACAACGGCGCTGGTAATGGCTCAGCTACTTAGGGTCCCGCAAGCCATCTTGGACATGATCGCTGG
TGCCCACTGGGGAGTCCTAGCGGGCATAGCGTATTTCTCCATGGTGGGCAACTGGGCGAAGGTCCTGGTA
GTGCTGTTGCTGTTTGCCGGCGTCGACGCGGACACCTACACCACCGGGGGGAGTGCTGCTCGTGCTACGG
CTTCATTCGCCACGATGTTCACTCCGGGCGCCAAGCAGAATATCCAGCCGATCA

>1515_S70_L001_R1_001.fastq_279_1a_6
CCCCTACGACGGCGCTGGTAATGGCTCAGCTACTTAGGGTCCCGCAAGCCATCTTGGACATGATCGCTGG
TGCCCACTGGGGAGTCCTAGCGGGCATAGCGTATTTCTCCATGGTGGGCAACTGGGCGAAGGTCCTGGTA
GTGCTGTTGCTGTTTGCCGGCGTCGACGCGGACACCTACACCACCGGGGGGAGTGCTGCTCGTGCTACGG
CTTCATTCGCCACGATGTTCACTCCGGGCGCCAAGCAGAATATCCAGCTGATTA

>1515_S70_L001_R1_001.fastq_280_1a_6
CCCCTACAACGGCACTGGTAATGGCTCAGCTACTTAGGGTCCCGCAAGCCATCTTGGACATGATCGCTGG
TGCCCACTGGGGAGTCCTAGCGGGCATAGCGTATTTCTCCATGGTGGGCAACTGGGCGAAGGTCCTGGTA
GTGCTGTTGCTGTTTGCCGGCGTCGACGCGGACACCTACACCACCGGGGGGAGTGCTGCTCTTGCTACGG
CTTCATTCGCCACGATGTTCACTCCGGGCGCCAAGCAGAATATCCAGCTGATCA

>1515_S70_L001_R1_001.fastq_281_1a_6
CCCCTACAACGGCGCTGGTAATGGCTCAGCTACTTAGGGTCCCGCAAGCCATCTTGGACATGATCGCTGG
TGCCCACTGGGGAGTCCTAGCGGGCATAGCGTATTTCTCCATGGTGGGCAACTGGGCGAAGGTCCTGGTA
GTGCTGTTGCTGTTTGCCGGCGTCGACACGGACACCTACACCACCGGGGGGAGTGCTGCTCGTGCTACGG
CTTCATTCGCCACGATGTTCACTCCGGGCGCCAAGCAGAATATCCAGCTGATCA

>1515_S70_L001_R1_001.fastq_282_1a_6
CCCCTACAACGGCGCTGGTAATGGCTCAGCTACTTAGGGTCCCGCAAGCCATCTTGGACATGATCGCTGG
TGCCCACTGGGGAGTCCTAGCGGGCATAGCGTATTTCTCCATGGTGGGCAACTGGGCGAAGGTCCTGGTA
GTGCTGTTGCTGTTTGCCGGCGTCGACGCGGACACCTACACCACCGGGGGGGGTGCTGCTCTTGCTACGG
CTTCATTCGCCACGATGTTCACTCCGGGCGCCAAGCAGAATATCCAGCTGATCA

>1515_S70_L001_R1_001.fastq_283_1a_6
CCCCCACAACGGCGCTGGTAATGGCTCAGCTACTTAGGGTCCCGCAAGCCATCTTGGACATGATCGCTGG
TGCCCACTGGGGAGTCCTAGCGGGCATAGCGTATTTCTCCATGGTGGGCAACTGGGCGAAGGTCCTGGTA
GTGCTGTTGCTGTTTGCCGGCGTCGACGCGGACACCTACACCACCGGGGGGAGTGCTGCTCTTGCTACGG
CTTCATTCGCCACGATGTTCACTCCGGGCGCCAAGCAGAATATCCAGCTGATCA

>1515_S70_L001_R1_001.fastq_284_1a_6
CCCCTACAACGGCGCTGGTAATGGCTCAGCTACTTAGGGTCCCGCAAGCCATCTTGGACATGATCGCTGG
TGCCCACTGGGGAGTCCTAGCGGGCATAGCGTATTTCTCCATGGTGGGCAACTGGGCGAAGGTCCTGGTA
GTGCTGTTGCTGTTTGCCGGCGTCGACGCGGACACCTACACCACCGGGGGGGAGTGCTGCTCGTGCTACG
GCTTCATTCGCCACGATGTTCACTCCGGGCGCCAAGCAGAATATCCAGCTGATCA

>1515_S70_L001_R1_001.fastq_285_1a_6
CCCCTACAACGGCGCTGGTAATGGCTCAGCTACTTAGGGTCCCGCAAGCCATCTTGGACATGATCGCTGG
TGCCCACTGGGGAGTCCTAGCGGGTATAGCGTATTTCTCCATGGTGGGCAACTGGGCGAAGGTCCTGGTA
GTGCTGTTGCTGTTTGCCGGCGTCGACGCGGACACCTACACCACCGGGGGGAGTGCTGCTCGTGCTACGG
CTTCATTCGCCACGATGTTCACTCCGGGCGCCAAGCAGAATATCCAGCTGATTA

>1515_S70_L001_R1_001.fastq_286_1a_6
CCCCTACAACGGCGCTGGTAATGGCTCAGCTACTTAGGGTCCCGCAAGCCATCTTGGACATGATCGCTGG
TGCCCACTGGGGAGTCCTAGCGGGCATAGCGTATTTCTCCATGGTGGGCAACTGGGCGAAGGTCCTGGTA
GTGCCGTTGCTGTTTGCCGGCGTCGACGCGGACACCTACACCACCGGGGGGAGTGCTGCTCTTGCTACGG
CTTCATTCGCCACGATGTTCACTCCGGGCGCCAAGCAGAATATCCAGCTGATCA

>1515_S70_L001_R1_001.fastq_287_1a_6
CCCCTACAACGGCGCTGGTAATGGCTCAGCTACTTAGGGTCCCGCAAGCCATCTTGGACATGATCGCTGG
TGCCCACTGGGGAGTCCTAGCGGGCATAGCGTATTTCTCCATGGTGGGCAACTGGGCGAAGGTCCTGGTA
GTGCTGTTGCTGCTTGCCGGCGTCGACGCGGACACCTACACCACCGGGGGGAGTGCTGCTCGTGCTACGG
CTTCATTCGCCACGATGTTCACTCCGGGCGCCAAGCAGAATATCCAGCTGATTA

>1515_S70_L001_R1_001.fastq_288_1a_6
CCCCTACAACGGCGCTGGTAATGGCTCAGCTACTTAGGGTCCCGCAAGCCATCTTGGACATGATCGCTGG
TGCCCACTGGGGAGTCCTAGCGGGCATAGCGTATTTCTCCATGGTGGGCAACTGGGCGAAGGTCCTGGTA
GTGCTGTTGCTGTTTGCCGGCGTCGACGCGGACACCTACACCACCGGGGGGAGTGCTGCTCGTGCTACGG
CTTCATCCGCCACGATGTTCACTCCGGGCGCCAAGCAGAATATCCAGCTGATTA

>1515_S70_L001_R1_001.fastq_289_1a_6
CCCCTACAACGGCGCTGGTAATGGCTCAGCTACTTAGGGTCCCGCAAGCCATCTTGGACATGATCGCTGG
TGCCCACTGGGGAGTCCTAGCGGGCATAGCGTATTTCTCCATGGTGGGCAACTGGGCGAAGGTCCTGGTA
GTGCTGTTGCTGTTTGCCGGCGTCGACGCGGACACCTACACCACCGGGGGGAGTGCTGCTCGTGCTACGG
CTTCATTCGCCACGATGTTCACTCCGGGCGCCAAGCAGAATATCCAGCTAATCA

>1515_S70_L001_R1_001.fastq_290_1a_6
CCCCTACAACGGCGCTGGTAATGGCTCAGCTACTTAGGGTCCCGCAAGCCATCTTGGACATGATCGCTGG
TGCCCACTGGGGAGTCCTAGCGGGCATAGCGTATTTCTCCATGGTGGGCAACTGGGCGAGGGTCCTGGTA
GTGCTGTTGCTGTTTGCCGGCGTCGACGCGGACACCTACACCACCGGGGGGAGTGCTGCTCGTGCTACGG
CTTCATTCGCCACGATGTTCACTCCGGGCGCCAAGCAGAATATCCAGCTGATCA

>1515_S70_L001_R1_001.fastq_291_1a_6
CCCCTACAACGGCGCTGGTAATGGCTCAGCTACTTAGGGTCCCGCAAGCCATCTTGGACATGATCGCTGG
TGCCCACTGGGGAGTCCCAGCGGGCATAGCGTATTTCTCCATGGTGGGCAACTGGGCGAAGGTCCTGGTA
GTGCTGTTGCTGTTTGCCGGCGTCGACGCGGACACCTACACCACCGGGGGGAGTGCTGCTCTTGCTACGG
CTTCATTCGCCACGATGTTCACTCCGGGCGCCAAGCAGAATATCCAGCTGATCA

>1515_S70_L001_R1_001.fastq_292_1a_6
CCCCTACAACGGCGCTGGTAATGGCTCAGCTACTTAGTGTCCCGCAAGCCATCTTGGACATGATCGCTGG
TGCCCACTGGGGAGTCCTAGCGGGCATAGCGTATTTCTCCATGGTGGGCAACTGGGCGAAGGTCCTGGTA
GTGCTGTTGCTGTTTGCCGGCGTCGACGCGGACACCTACACCACCGGGGGGAGTGCTGCTCGTGCTACGG
CTTCATTCGCCACGATGTTCACTCCGGGCGCCAAGCAGAATATCCAGCTGATTA

>1515_S70_L001_R1_001.fastq_293_1a_6
CCCCTACAACGGCGCTGGTAATGGCTCAGCTACTTAGGGTCCCGCAAGCCATCTTGGACATGATCGCTGG
TGCCCACTGGGGAGTCCTAGCGGGCATAGCGTATTTCTCCATGGTGGGCAACTGGGCGAAGGTCCTGGTA
GTGCTGTTGCTGTTTGCCGGCATCGACGCGGACACCTACACCACCGGGGGGAGTGCTGCTCTTGCTACGG
CTTCATTCGCCACGATGTTCACTCCGGGCGCCAAGCAGAATATCCAGCTGATCA

>1515_S70_L001_R1_001.fastq_294_1a_6
CCCCTACAACGGCGCTGGTAATGGCTCAGCTACTTAGGGTCCCGCAAGCCGTCTTGGACATGATCGCTGG
TGCCCACTGGGGAGTCCTAGCGGGCATAGCGTATTTCTCCATGGTGGGCAACTGGGCGAAGGTCCTGGTA
GTGCTGTTGCTGTTTGCCGGCGTCGACGCGGACACCTACACCACCGGGGGGAGTGCTGCTCTTGCTACGG
CTTCATTCGCCAGCATGTTCACTCCGGGCGCCAAGCAGAATATCCAGCTGATCA

>1515_S70_L001_R1_001.fastq_295_1a_6
CCCCTACAACGGCGCTGGTAATGGCTCAGCTACTTAGGGTCCCGCAAGCCATCTTGGACATGATCGCTGG
TGCCCACTGGGGAGTCCTAGCGGGCATAGCGTATTTCTCCATGGTGGGCAACTGGGCGAAGGTCCTGGTA
GTGCTGTTGCTGTTTGCCGGCGTCGACGCGGACACCTACACCACCGGGGGGAGTGCTGCTCGTGCTACGG
CTTCATTCGCCACGATGTTCACTCCGGGCGCCAAGCAGAATATCCGGCTGATTA

>1515_S70_L001_R1_001.fastq_296_1a_6
CCCCTACAACGGCGCTGGTAATGGCTCAGCTACTTAGGGTCCCGCAAGCCATCTTGGACATGATCGCTGG
TGCCCACTGGGGAGTCCTAGCGGGCATAGCGTATTTCTCCATGGTGGGCAACTGGGCGAAGGTCCTGGTA
GTGCTGTTGCTATTTGCCGGCGTCGACGCGGACACCTACACCACCGGGGGGAGTGCTGCTCGTGCTACGG
CTTCATTCGCCACGATGTTCACTCCGGGCGCCAAGCAGAATATCCAGCTGATTA

>1515_S70_L001_R1_001.fastq_297_1a_6
CCCCTACAACGGCGCTGGTAATGGCTCAGCTACTTAGGGTCCCGCAAGCCATCTTGGACATGATCGCTGG
TGCCCACTGGGGAGTCCTAGCGGGCATAGCGTATTTCTCCATGGTGGGCAACTGGGCGAAGGTCCTGGTA
GTGCTGTTGCTGTTTGCCGGCGTCGACGCGGACACCTACACCACCGGGGGGAGTGCTGCTCGTGCTACGG
CTTCGTTCGCCACGATGTTCACTCCGGGCGCCAAGCAGAATATCCAGCTGATCA

>1515_S70_L001_R1_001.fastq_298_1a_6
CCCCTACAACGGCGCTGGTAATGGCTCAGCTACTTAGGGTCCCGCAAGCCATCTTGGACATGATCGCTGG
CGCCCACTGGGGAGTCCTAGCGGGCATAGCGTATTTCTCCATGGTGGGCAACTGGGCGAAGGTCCTGGTA
GTGCTGTTGCTGTTTGCCGGCGTCGACGCGGACACCTACACCACCGGGGGGAGTGCTGCTCGTGCTACGG
CTTCATTCGCCACGATGTTCACTCCGGGCGCCAAGCAGAATATCCAGCTGATTA

>1515_S70_L001_R1_001.fastq_299_1a_6
CCCCTACAACGGCGCTGGTAATGGCTCAGCTACTTAGGGTCCCGCAAGCCATCTTGGACATGATCGCTGG
TGCCCACTGGGGAGTCCTAGCGGGCATAGCGTATTTCTCCATGGTGGGCAACTGGGCGAAGGTCCTGGTA
GTGCTGTTGCTGTTTGCCGGCGTCGACGCGGACACCTACACCACCGGGGGGAGTGCTGCTCGTGCTACGG
CTTCATTCGCCACGACGTTCACTCCGGGCGCCAAGCAGAATATCCAGCTGATCA

>1515_S70_L001_R1_001.fastq_300_1a_6
CCCCTACAACGGCGCTGGTAATGGCTCAGCTACTTAGGGTCCCGCAAGCCATCTTGGACATGATCGCTGG
TGCCCACTGGGGAGTCCTAGCGGGCATAGCGTATTTCTCCATGGTGGGCAACTGGGCGAAGGTCCTGGTA
GTGCTGTTGCTGTTTGCCGGCGTCGACGCGGGCACCTACACCACCGGGGGGAGTGCTGCTCTTGCTACGG
CTTCATTCGCCACGATGTTCACTCCGGGCGCCAAGCAGAATATCCAGCTGATCA

>1515_S70_L001_R1_001.fastq_301_1a_6
CCCCTACAACGGCGCTGGTAATGGCTCAGCTACTTAGGGTCCCGCAAGCCATCTTGGACATGATCGCTGG
TGCCCACTGGGGAGTCCTAGCGGGCATAGCGTATTTCTCCATGGTGGGCAACTGGGCGAAGGTCCTGGTA
GTGCTGTTGCTGTTTGCCGGCGTCGACGCGGACACCTACACCACCGGGGGGGGTGCTGCTCGTGCTACGG
CTTCATTCGCCACGATGTTCACTCCGGGCGCCAAGCAGAATATCCAGCTGATTA

>1515_S70_L001_R1_001.fastq_302_1a_6
CCCCTACAACGGCGCTGGTAATGGCTCAGCTACTTAGGGTCCCGCAAGCCATCTTGGACATGATCGCTGG
TGCCCACTGGGGAGTCCTAGCGGGCATAGCGTATTTCTCCATGGTGGGCAACTGGGCGAAGGTCCTGGTA
GTGCTGTTGCTGTTTGCCGGCGTCGACGCGGACACCTACACCACCGGGGGGAGTGCTGCTCGTGCTACGG
CTTCATTCGCCACGATGCTCACTCCGGGCGCCAAGCAGAATATCCAGCTGATCA

>1515_S70_L001_R1_001.fastq_303_1a_6
CCCCTACAACGGCGCTGGTAATGACTCAGCTACTTAGGGTCCCGCAAGCCATCTTGGACATGATCGCTGG
TGCCCACTGGGGAGTCCTAGCGGGCATAGCGTATTTCTCCATGGTGGGCAACTGGGCGAAGGTCCTGGTA
GTGCTGTTGCTGTTTGCCGGCGTCGACGCGGACACCTACACCACCGGGGGGAGTGCTGCTCGTGCTACGG
CTTCATTCGCCACGATGTTCACTCCGGGCGCCAAGCAGAATATCCAGCTGATTA

>1515_S70_L001_R1_001.fastq_304_1a_6
CCCCTACAACGGCGCTGGTAATGGCTCAGCTACTTAGGGTCCCGCAAGCCATCTTGGACATGATCGCTGG
TGCCCACTGGGGAGTCCTAGCGGGCATAGCGTATTTCTCCATGGTGGGCAACTGGGCAAAGGTCCTGGTA
GTGCTGTTGCTGTTTGCCGGCGTCGACGCGGACACCTACACCACCGGGGGGAGTGCTGCTCTTGCTACGG
CTTCATTCGCCACGATGTTCACTCCGGGCGCCAAGCAGAATATCCAGCTGATCA

>1515_S70_L001_R1_001.fastq_305_1a_6
CCCCTACAACGGCGCTGGTAATGGCTCAGCTACTTAGGGTCCCACAAGCCATCTTGGACATGATCGCTGG
TGCCCACTGGGGAGTCCTAGCGGGCATAGCGTATTTCTCCATGGTGGGCAACTGGGCGAAGGTCCTGGTA
GTGCTGTTGCTGTTTGCCGGCGTCGACGCGGACACCTACACCACCGGGGGGAGTGCTGCTCGTGCTACGG
CTTCATTCGCCACGATGTTCACTCCGGGCGCCAAGCAGAATATCCAGCTGATTA

>1515_S70_L001_R1_001.fastq_306_1a_6
CCCCTACAACGGCGCTGGTAATGGCTCAGCTACTTAGGGTCCCGCAAGCCATCTTGGACATGACCGCTGG
TGCCCACTGGGGAGTCCTAGCGGGCATAGCGTATTTCTCCATGGTGGGCAACTGGGCGAAGGTCCTGGTA
GTGCTGTTGCTGTTTGCCGGCGTCGACGCGGACACCTACACCACCGGGGGGAGTGCTGCTCTTGCTACGG
CTTCATTCGCCACGATGTTCACTCCGGGCGCCAAGCAGAATATCCAGCTGATCA

>1515_S70_L001_R1_001.fastq_307_1a_6
CCCCTACAACGGCGCTGGTAATGGCTCAGCTACTTAGGGTCCCGCAAGCCATCTTGGACATGATCGCTGG
TGCCCACTGGGGAGTCCTAGCGGGCATAGCGTATTTCTCCATGGTGGGCAACTGGGCGAAGGTCCTGGTA
GTGCTGTTGCTGTTTGCCGGCGTCGACGCGGACACCCACACCACCGGGGGGAGTGCTGCTCGTGCTACGG
CTTCATTCGCCACGATGTTCACTCCGGGCGCCAAGCAGAATATCCAGCTGATCA

>1515_S70_L001_R1_001.fastq_308_1a_6
CCCCTACAACGGCGCTGGTAATGGCTCAGCTACTTAGGGTCCCGCAAGCCATCTTGGACATGATCGCTGG
TGCCCACTGGGGAGTCCTAGCGGGCATAGCGTATTTCTCCATGGTGGGCAACTGGACGAAGGTCCTGGTA
GTGCTGTTGCTGTTTGCCGGCGTCGACGCGACCACCCACATCACCGGGGGGAGTGCTGCTGCTACTACGG
CTACACTCGCCGGGTTCCTCAGTCGGGGCGCCAAGCAGGATATCCAGCTGATCA

>1515_S70_L001_R1_001.fastq_309_1a_6
CCCCTACAACGGCGCTGGTAATGGCTCAGCTACTTAGGGTCCCGCAAGCCATCTTGGACATGATCGCTGG
TGCCCACTGGGGAGTCCTAGCGGGTATAGCGTATTTCTCCATGGTGGGCAACTGGGCGAAGGTCCTGGTA
GTGCTGTTGCTGTTTGCCGGCGTCGACGCGGACACCTACACCACCGGGGGGAGTGCTGCTCTTGCTACGG
CTTCATTCGCCACGATGTTCACTCCGGGCGCCAAGCAGAATATCCAGCTGATCA

>1515_S70_L001_R1_001.fastq_310_1a_6
CCCCTATAACGGCGCTGGTAATGGCTCAGCTACTTAGGGTCCCGCAAGCCATCTTGGACATGATCGCTGG
TGCCCACTGGGGAGTCCTAGCGGGCATAGCGTATTTCTCCATGGTGGGCAACTGGGCGAAGGTCCTGGTA
GTGCTGTTGCTGTTTGCCGGCGTCGACGCGGACACCTACACCACCGGGGGGAGTGCTGCTCGTGCTACGG
CTTCATTCGCCACGATGTTCACTCCGGGCGCCAAGCAGAATATCCAGCTGATCA

>1515_S70_L001_R1_001.fastq_311_1a_6
CCCCTACAACGGCGCTGGTAATAGCTCAGCTACTTAGGGTCCCGCAAGCCATCTTGGACATGATCGCTGG
TGCCCACTGGGGAGTCCTAGCGGGCATAGCGTATTTCTCCATGGTGGGCAACTGGGCGAAGGTCCTGGTA
GTGCTGTTGCTGTTTGCCGGCGTCGACGCGGACACCTACACCACCGGGGGGAGTGCTGCTCTTGCTACGG
CTTCATTCGCCAGCATGTTCACTCCGGGCGCCAAGCAGAATATCCAGCTGATCA

>1515_S70_L001_R1_001.fastq_312_1a_6
CCCCTACAACGGCGCTGGTAATGGCTCAGCTACTTAGGGTCCCGCAAGCCATCTTGGACATGATCGCTGG
TGCCCACTGGGGAGTCCTAGCGGGCATAGCGTATTTCTCCATGGTGGGCAATTGGGCGAAGGTCCTGGTA
GTGCTGTTGCTGTTTGCCGGCGTCGACGCGGACACCTACACCACCGGGGGGAGTGCTGCTCGTGCTACGG
CTTCATTCGCCACGATGTTCACTCCGGGCGCCAAGCAGAATATCCAGCTGATTA

>1515_S70_L001_R1_001.fastq_313_1a_6
CCCCTACAACGGCGCTGGTAATGGCTCAGCTACTTAGGGTCCCGCAAGCCGTCTTGGACATGATCGCTGG
TGCCCACTGGGGAGTCCTAGCGGGCATAGCGTATTTCTCCATGGTGGGCAACTGGGCGAAGGTCCTGGTA
GTGCTGTTGCTGTTTGCCGGCGTCGACGCGGACACCTACACCACCGGGGGGAGTGCTGCTCTTGCTACGG
CTTCATTCGCCACGATGTTCACTCCGGGCGCCAAGCAGAATATCCAGCTGATCA

>1515_S70_L001_R1_001.fastq_314_1a_6
CCCCTACAACGGCGCTGGTAATGGCTCAGCTACTTAGGGTCCCGCAAGCCATCTTGGACATGATCGCTGG
TGCCCACTGGGGAGTCCTAGCGGGCGTAGCGTATTTCTCCATGGTGGGCAACTGGGCGAAGGTCCTGGTA
GTGCTGTTGCTGTTTGCCGGCGTCGACGCGGACACCTACACCACCGGGGGGAGTGCTGCTCGTGCTACGG
CTTCATTCGCCACGATGTTCACTCCGGGCGCCAAGCAGAATATCCAGCTGATCA

>1515_S70_L001_R1_001.fastq_315_1a_6
CCCCTACAACGGCGCTGGTAATGGCTCAGCTACTTAGGGTCCCGCAAGCCATCTTGGACATGATCGCTGG
TGCCCACTGGGGAGTCCTAGCGGGCATAGCGTATTTCTCCATGGTGGGCAACTGGGCGAAGGTCCTGGTA
GTGCTGTTGCTGTTTGCCGGCGTCGACGCGGACACCTACACCACCGGGGGGAGTGCTGCTCTTGCTACGG
CTTCATTCGCCAGTATGTTCACTCCGGGCGCCAGGCAGAATATCCAGCTGATCA

>1515_S70_L001_R1_001.fastq_316_1a_6
CCCCTACAACGGCGCTGGTAATGGCTCAGCTACTTAGGGTCCCGCAAGCCATCTTGGACATGATCGCTGG
TGCCCACTGGGGAGTCCTAGCGGGCATAGCGTATTTCTCCATGGTGGGCAACTGGGCGAAGGTCCTGGTA
GTGCTGTTGTTGTTTGCCGGCGTCGACGCGGACACCTACACCACCGGGGGGAGTGCTGCTCGTGCTACGG
CTTCATTCGCCACGATGTTCACTCCGGGCGCCAAGCAGAATATCCAGCTGATCA

>1515_S70_L001_R1_001.fastq_317_1a_6
CCCCTACAACGGCGCTGGTAATGGCTCAGCTACTTAGGGTCCCGCAAGCCATCTTGGACATGATCGCTGG
TGCCCACTGGGGAGTCCTAGCGGGCATAGCGTATTTCTCCATGGTGGGCGACTGGGCGAAGGTCCTGGTA
GTGCTGTTGCTGTTTGCCGGCGTCGACGCGGACACCTACACCACCGGGGGGAGTGCTGCTCTTGCTACGG
CTTCATTCGCCAGCATGTTCACTCCGGGCGCCAAGCAGAATATCCAGCTGATCA

>1515_S70_L001_R1_001.fastq_318_1a_6
CCCCTACAACGGCGCTGGTAATGGCTCAGCTACTTAGGGTCCCGCAAGCCATCTTGGACATGATCGCTGG
TGCCCACTGGGGAGTCCTAGCGGGCATAGCGTATTTCTCCATGGTGGGCAACTGGGCGAAGGTCCTGGTA
GTGCTGTTGCTGTTTGCCGGCGTCGACGCGGACACCTACACCACCGGGGGGAGTGCTGCTCGTGCTACGG
CTTCATTCGCCACGACGTTCACTCCGGGCGCCAAGCAGAATATCCAGCTGATTA

>1515_S70_L001_R1_001.fastq_319_1a_6
CCCCTACAACGGCGCTGGTAATGGCTCAGCTACTTAGGGTCCCGCAAGCCATCTTGGACATGATCGCTGG
TGCCCACTGGGGAGTCCTAGCGGGCATAGCGTATTTCTCCATGGTGGGCAACTGGGCGAAGGTCCTGGTA
GTGCTGTTGCTATTTGCCGGCGTCGACGCGGACACCTACACCACCGGGGGGAGTGCTGCTCTTGCTACGG
CTTCATTCGCCACGATGTTCACTCCGGGCGCCAAGCAGAATATCCAGCTGATCA

>1515_S70_L001_R1_001.fastq_320_1a_6
CCCCTACAACGGCGCTGGTAATGGCTCAGCTACTTAGGGTCCCGCAAGCCATCTTGGACATGATCGCTGG
TGCCCACTGGGGAGTCCTAGCGGGCATAGCGTATTTCTCCATGGTGGGCAACTGGGCGAAGGTCCTGGTA
GTGCTGTTGCTGTTTGCCGGCGTCGACGCAGACACCTACACCACCGGGGGGAGTGCTGCTCGTGCTACGG
CTTCATTCGCCACGATGTTCACTCCGGGCGCCAAGCAGAATATCCAGCTGATTA

>1515_S70_L001_R1_001.fastq_321_1a_6
CCCCTACAACGGCGCTGGTAATGGCTCAGCTACTTAGGGTCCCGCAAGCCATCTTGGACATGATCGCCGG
TGCCCACTGGGGAGTCCTAGCGGGCATAGCGTATTTCTCCATGGTGGGCAACTGGGCGAAGGTCCTGGTA
GTGCTGTTGCTGTTTGCCGGCGTCGACGCGGACACCTACACCACCGGGGGGAGTGCTGCTCTTGCTACGG
CTGGATTCGCCAAGATGTTCACTCCGGGCGCCAAGCAGAATATCCAGCTGATCA

>1515_S70_L001_R1_001.fastq_322_1a_6
CCCCTACAACGGCGCTGGTAATGGCTCAGCTGCTTAGGGTCCCGCAAGCCATCTTGGACATGATCGCTGG
TGCCCACTGGGGAGTCCTAGCGGGCATAGCGTATTTCTCCATGGTGGGCAACTGGGCGAAGGTCCTGGTA
GTGCTGTTGCTGTTTGCCGGCGTCGACGCGGACACCTACACCACCGGGGGGAGTGCTGCTCGTGCTACGG
CTTCATTCGCCACGATGTTCACTCCGGGCGCCAAGCAGAATATCCAGCTGATCA

>1515_S70_L001_R1_001.fastq_323_1a_6
CCCCTACAACGGCGCTGGTAATGGCTCAGCTACTTAGGGTCCCGCAAGCCATCTTGGACATGATCGCTGG
TGTCCACTGGGGAGTCCTAGCGGGCATAGCGTATTTCTCCATGGTGGGCAACTGGGCGAAGGTCCTGGTA
GTGCTGTTGCTGTTTGCCGGCGTCGACGCGGACACCTACACCACCGGGGGGAGTGCTGCTCTTGCTACGG
CTTCATTCGCCAGCATGTTCACTCCGGGCGCCAAGCAGAATATCCAGCTGATCA

>1515_S70_L001_R1_001.fastq_324_1a_6
CCCCTACAACGGCGCTGGTAATGGCTCAGCTACTTAGGGTCCCGCAGGCCATCTTGGACATGATCGCTGG
TGCCCACTGGGGAGTCCTAGCGGGCATAGCGTATTTCTCCATGGTGGGCAACTGGGCGAAGGTCCTGGTA
GTGCTGTTGCTGTTTGCCGGCGTCGACGCGGACACCTACACCACCGGGGGGAGTGCTGCTCTTGCTACGG
CTTCATTCGCCAGCATGTTCACTCCGGGCGCCAAGCAGAATATCCAGCTGATCA

>1515_S70_L001_R1_001.fastq_325_1a_6
CCCCTACAACGGCGCTGGTAATGGCTCAGCTACTTAGGGTCCCGCAAGCCATCTTGGACATGATCGCTGG
TACCCACTGGGGAGTCCTAGCGGGCATAGCGTATTTCTCCATGGTGGGCAACTGGGCGAAGGTCCTGGTA
GTGCTGTTGCTGTTTGCCGGCGTCGACGCGGACACCTACACCACCGGGGGGAGTGCTGCTCGTGCTACGG
CTTCATTCGCCACGATGTTCACTCCGGGCGCCAAGCAGAATATCCAGCTGATCA

>1515_S70_L001_R1_001.fastq_326_1a_6
CCCCTACAACGGCGCTGGTAATGGCCCAGCTACTTAGGGTCCCGCAAGCCATCTTGGACATGATCGCTGG
TGCCCACTGGGGAGTCCTAGCGGGCATAGCGTATTTCTCCATGGTGGGCAACTGGGCGAAGGTCCTGGTA
GTGCTGTTGCTGTTTGCCGGCGTCGACGCGGACACCTACACCACCGGGGGGAGTGCTGCTCGTGCTACGG
CTTCATTCGCCACGATGTTCACTCCGGGCGCCAAGCAGAATATCCAGCTGATTA

>1515_S70_L001_R1_001.fastq_327_1a_6
CCCCTACAACGGCGCTGGTAATGGCTCAGCTACTTAGGGTCCCGCAAGCCATCTTGGACATGATCGCTGG
TGCCCACTGGGGAGTCCTAGCGGGCATAGCGTATTTCTCCATGGTGGGCAACTGGGCGAAGGTCCTGGTA
ATGCTGTTGCTGTTTGCCGGCGTCGACGCGGACACCTACACCACCGGGGGGAGTGCTGCTCGTGCTACGG
CTTCATTCGCCACGATGTTCACTCCGGGCGCCAAGCAGAATATCCAGCTGATCA

>1515_S70_L001_R1_001.fastq_328_1a_6
CCCCTACAACGGCGCTGGTAATGGCTCAGCTACTTAGGGTCCCGCAAGCCATCTTGGACATGATCGCTGG
TGCCCACTGGGGAGTCCTAGCGGGCATAGCGTATTTCTCCATGGTGGGCAACTGGGCGAAGGTCCTGGTA
GTGCTGTTGCTGTTTGCCGGCGTCGACGCGGACACCTACACCACCGGGGGGAGTGCTGCTCGTGCTACAG
CTTCATTCGCCACGATGTTCACTCCGGGCGCCAAGCAGAATATCCAGCTGATCA

>1515_S70_L001_R1_001.fastq_329_1a_6
CCCCTACAACGGCGCTGGTAATGGCTCAGCTACTTAGGGTCCCGCAAGCCATCTTGGACATGATCGCTGG
TGCCCACTGGGGAGTCCTAGCGGGCATAGCGTATTTCTCCATGGTGGGCAACTGGGCGAAGGTCCTGGTA
GTGCTGCTGCTGTTTGCCGGCGTCGACGCGGACACCTACACCACCGGGGGGAGTGCTGCTCTTGCTACGG
CTTCATTCGCCAGCATGTTCACTCCGGGCGCCAAGCAGAATATCCAGCTGATCA

>1515_S70_L001_R1_001.fastq_330_1a_6
CCCCTACAACGGCGCTGGTAATGGCTCAGCCACTTAGGGTCCCGCAAGCCATCTTGGACATGATCGCTGG
TGCCCACTGGGGAGTCCTAGCGGGCATAGCGTATTTCTCCATGGTGGGCAACTGGGCGAAGGTCCTGGTA
GTGCTGTTGCTGTTTGCCGGCGTCGACGCGGACACCTACACCACCGGGGGGAGTGCTGCTCGTGCTACGG
CTTCATTCGCCACGATGTTCACTCCGGGCGCCAAGCAGAATATCCAGCTGATCA

>1515_S70_L001_R1_001.fastq_331_1a_6
CCCCTACAACGGCGCTGGTAATGGCTCAGCTACTTAGGGTCCCGCAAGCCATCTTGGACATGATCGCTGG
TGCCCACTGGGGAGTCCTAGCGGGCATAGCGTATTTCTCCATGGTGGGCAACTGGGCGAAGGTCCTGGTA
GTGCTGTTGCTGTTTGCCGGCGTCGACGCGGACACCTACACCACCGGGGGGAGTGCTGCTCGTGCTACGG
CTTCATTCGCCACGATGTCCACTCCGGGCGCCAAGCAGAATATCCAGCTGATTA

>1515_S70_L001_R1_001.fastq_332_1a_6
CCCCTACAACGGCGCTGGTAATGGCTCAGCTACTTAGGGTCCCGCAAGCCATCTTGGACATGATCGCTGG
TGCCCACTGGGGAGTCCTAGCGGGCATAGCGTATTTCTCCATGGTGGGCAACTGGGCGAAGGTCCTGGTA
GTGCTGTTGCTGTTTGCCGGCGTCGACGCGGACACCTGCACCACCGGGGGGAGTGCTGCTCGTGCTACGG
CTTCATTCGCCACGATGTTCACTCCGGGCGCCAAGCAGAATATCCAGCTGATCA

>1515_S70_L001_R1_001.fastq_333_1a_6
CCCCTACAACGGCGCTGGTAATGGCTCAGCTACTTAGGGTCCCGCAAGCCATCTTGGACATGATCGCTGG
TGCCCACTGGGGAGTCCTAGCGGGCATAGCGTATTTCTCCATGGTGGGCAACTGGGCGAAGGTCCTGGTA
GTGCTGTTGCTGTTTGCCGGCGTCGACGCGGACACCTACACCACCGGGGGGAGTGCTGCTCGTGCTACGG
CTCCATTCGCCACGATGTTCACTCCGGGCGCCAAGCAGAATATCCAGCTGATTA

>1515_S70_L001_R1_001.fastq_334_1a_6
CCCCTACAACGGCGCTGGTAATGGCTCAGCTACTTAGGGTCCCGCAAGCCATCTTGGACATGATCGCTGG
TGCCCACTGGGGAGTCCTAGCGGGCATAGCGTATTTCTCCATGGTGGGCAACTGGGCGAAGGTCCTGGTA
GTGCTGTTGCTGTTTGCCGGCGTCGACGCGGACACCTACACCACCGGGGGGAGTGCTGCTCTTGCTACGG
CTTCATTCGCCACGATGTTCACTCCGGGCGCCAAGCAGGATATCCAGCTGATCA

>1515_S70_L001_R1_001.fastq_335_1a_6
CCCCTACAACGGCGCTGGTAATGGCTCAGCTACTTAGGGTCCCGCAAGCCATCTTGGACATGATCGCTGG
TGCCCACTGGGGAGTCCTAGCGGGCATAGCGTATTTCTCCATGGTGGGCAACCGGGCGAAGGTCCTGGTA
GTGCTGTTGCTGTTTGCCGGCGTCGACGCGGACACCTACACCACCGGGGGGAGTGCTGCTCTTGCTACGG
CTTCATTCGCCACGATGTTCACTCCGGGCGCCAAGCAGAATATCCAGCTGATCA

>1515_S70_L001_R1_001.fastq_336_1a_6
CCCCTACAACGGCGCTGGTAATGGCTCAGCTACTTAGGGTCCCGCAAGCCATCTTGGACATGATCGCTGG
TGCCCACTGGGGAGTCCTAGCGGGCATAGCGTATTTCTCCATGGTGGGCAACTGGGCGAAGGTCCTGGTA
GTGCTGTTGCTGTTTGCCGGCGTCGACGCGGACACCTACACCACCGGGGGGAGTGCTGCTCTTGCTACGG
CTTCATTTGCCAGCATGTTCACTCCGGGCGCCAAGCAGAATATCCAGCTGATCA

>1515_S70_L001_R1_001.fastq_337_1a_6
CCCCTACAACGGCGCTGGTAATGGCTCAGCTACTTAGGGTCCCGCAAGCCATCTTGGACATGATCGCTGG
TGCCCACTGGGGAGTCCTAGCGGGCATAGCGTATTTCTCCATGGTGGGCAACTGGGCGAAGGTCCTGGTA
GTGCCGTTGCTGTTTGCCGGCGTCGACGCGGACACCTACACCACCGGGGGGAGTGCTGCTCGTGCTACGG
CTTCATTCGCCACGATGTTCACTCCGGGCGCCAAGCAGAATATCCAGCTGATTA

>1515_S70_L001_R1_001.fastq_338_1a_6
CCCCTACAACGGCGCTGGTAATGGCTCAGCTACTTAGGGTCCCGCAAGCCATCTTGGACATGATCGCTGG
CGCCCACTGGGGAGTCCTAGCGGGCATAGCGTATTTCTCCATGGTGGGCAACTGGGCGAAGGTCCTGGTA
GTGCTGTTGCTGTTTGCCGGCGTCGACGCGGACACCTACACCACCGGGGGGAGTGCTGCTCTTGCTACGG
CTTCATTCGCCAGCATGTTCACTCCGGGCGCCAAGCAGAATATCCAGCTGATCA

>1515_S70_L001_R1_001.fastq_339_1a_6
CCCCTACAACGGCGCTGGTAATGGCTCAGCTACTTAGGGTCCCGCAAGCCATCTTGGACATGATCGCTGG
TGCCCACTGGGGAGTCCTAGCGGGCATAGCGTATTTCTCCATGGTGGGCAACTGGGCGAAGGTCCTGGTA
GTGCTGTTGCTGTTTGCCGGCGTCGACGCGGACACCTACACCACCGGGGGGAGTGCTGCTCGTGCTACGG
CTTCATTCGCCACGATGTTCACTCTGGGCGCCAAGCAGAATATCCAGCTGATTA

>1515_S70_L001_R1_001.fastq_340_1a_6
CCCCTACAACGGCGCTGGTAATGGCTCAGCTACTTAGGGTCCCGCAAGCCATCTTGGACATGATCGCTGG
TGCCCACTGGGGAGTCCTAGCGGGCATAGCGTATTTCTCCATGGTGGGTAACTGGGCGAAGGTCCTGGTA
GTGCTGTTGCTGTTTGCCGGCGTCGACGCGGACACCTACACCACCGGGGGGAGTGCTGCTCTTGCTACGG
CTTCATTCGCCACGATGTTCACTCCGGGCGCCAAGCAGAATATCCAGCTGATCA

>1515_S70_L001_R1_001.fastq_341_1a_6
CCCCTACAACGGCGCTGGTAATGGCTCAGCTACTTAGGGTCCCGCAAGCCATCTTGGACATGATCGCTGG
TGCCCACTGGGGAGTCCTAGCGGGCATAGCGTATTTCTCCATGGTGGGCAACTGGGCGAAGGTCCTGGTA
GTGCTGTTGCTGTTTGCCGGCGTCGACGCGGACACCTACACCACCGGGGGGAGTGCTGCTCGTGCTACGG
CTTCATTCGCCACGATGTTCATTCCGGGCGCCAAGCAGAATATCCAGCTGATCA

>1515_S70_L001_R1_001.fastq_342_1a_6
CCCCTACAACGGCGCTGGTAATGGCTCAGCTACTTAGGGTCCCGCAAGCCATCTTGGACATGATCGCTGG
TGCCCACTGGGGAGTCCTAGCGGGCATAGCGTATTTCTCCACGGTGGGCAACTGGGCGAAGGTCCTGGTA
GTGCTGTTGCTGTTTGCCGGCGTCGACGCGGACACCTACACCACCGGGGGGAGTGCTGCTCGTGCTACGG
CTTCATTCGCCACGATGTTCACTCCGGGCGCCAAGCAGAATATCCAGCTGATCA

>1515_S70_L001_R1_001.fastq_343_1a_6
CCCTTACAACGGCGCTGGTAATGGCTCAGCTACTTAGGGTCCCGCAAGCCATCTTGGACATGATCGCTGG
TGCCCACTGGGGAGTCCTAGCGGGCATAGCGTATTTCTCCATGGTGGGCAACTGGGCGAAGGTCCTGGTA
GTGCTGTTGCTGTTTGCCGGCGTCGACGCGGACACCTACACCACCGGGGGGAGTGCTGCTCTTGCTACGG
CTTCATTCGCCACGATGTTCACTCCGGGCGCCAAGCAGAATATCCAGCTGATCA

>1515_S70_L001_R1_001.fastq_344_1a_6
CCCCTACAACGGCGCTGGTAATGGCTCAGCTACTTAGGGTCCCGCAAGCCATCTTGGACATGATCGCTGG
TGCCCACTGGGGAGTCCTAGCGGGCATAGCGTATTTCTCCATGGTGGGCAACTGGGCGAAGGTCCTGGTA
GTGCTGTTGCTGTTTGCCGGCGTCGACGCGGACACCTACACCACCGGGGGGAGTGCTGCTCGTGCTACGG
CTTCATTCGCCACAATGTTCACTCCGGGCGCCAAGCAGAATATCCAGCTGATCA

>1515_S70_L001_R1_001.fastq_345_1a_6
CCCCTACAACGGCGCTGGTAATGGCTCAGCTACTTAGGGTCCCGCAAGCCATCTTGGGCATGATCGCTGG
TGCCCACTGGGGAGTCCTAGCGGGCATAGCGTATTTCTCCATGGTGGGCAACTGGGCGAAGGTCCTGGTA
GTGCTGTTGCTGTTTGCCGGCGTCGACGCGGACACCTACACCACCGGGGGGAGTGCTGCTCGTGCTACGG
CTTCATTCGCCACGATGTTCACTCCGGGCGCCAAGCAGAATATCCAGCTGATTA

>1515_S70_L001_R1_001.fastq_346_1a_6
CCCCTACAACGGCGCTGGTAACGGCTCAGCTACTTAGGGTCCCGCAAGCCATCTTGGACATGATCGCTGG
TGCCCACTGGGGAGTCCTAGCGGGCATAGCGTATTTCTCCATGGTGGGCAACTGGGCGAAGGTCCTGGTA
GTGCTGTTGCTGTTTGCCGGCGTCGACGCGGACACCTACACCACCGGGGGGAGTGCTGCTCGTGCTACGG
CTTCATTCGCCACGATGTTCACTCCGGGCGCCAAGCAGAATATCCAGCTGATCA

>1515_S70_L001_R1_001.fastq_347_1a_6
CCCCTACAACGGCGCTGGTAATGGCTCAGCTACTTAGGGTCCCGCAAGCCATCTTGGACATGATCGCTGG
TGCCCACTGGGGAGTCCTAGCGGGCATAGCGTATTTCTCCATGGTGGGCAACTGGGCGAAGGTCCTGGTA
GTGCTGCTGCTGTTTGCCGGCGTCGACGCGGACACCTACACCACCGGGGGGAGTGCTGCTCGTGCTACGG
CTTCATTCGCCACGATGTTCACTCCGGGCGCCAAGCAGAATATCCAGCTGATTA

>1515_S70_L001_R1_001.fastq_348_1a_6
CCCCTACAACGGCGCTGGTAATGGCTCAGCTACTTAGGGTCCCGCAAGCCATCTTGGACATGATCGCTGG
TGCCCACTGGGGAGTCCTAGCGGGCATAGCGTATTTCTCCATGGTGGGCAACTGGGCGAAGGTCCTGGTA
GTGCTGTTGCTGTTTGCCGGCGTCGACGCGGACACTTACACCACCGGGGGGAGTGCTGCTCGTGCTACGG
CTTCATTCGCCACGATGTTCACTCCGGGCGCCAAGCAGAATATCCAGCTGATCA

>1515_S70_L001_R1_001.fastq_349_1a_6
CCCCTACAACGGCGCTGGTAATGGCTCAGCTACTTAGGGTCCCGCAAGCCATCTTGGACATGATCGCTGG
TGCCCACTGGGGAATCCTAGCGGGCATAGCGTATTTCTCCATGGTGGGCAACTGGGCGAAGGTCCTGGTA
GTGCTGTTGCTGTTTGCCGGCGTCGACGCGGACACCTACACCACCGGGGGGAGTGCTGCTCGTGCTACGG
CTTCATTCGCCACGATGTTCACTCCGGGCGCCAAGCAGAATATCCAGCTGATCA

>1515_S70_L001_R1_001.fastq_350_1a_6
CCCCTACAACGGCGCTGGTAATGGCTCAGCTACTTAGGGTCCCGCAAGCCATCTTGGACATGATCGCTGG
TGCCCACTGGGGAGTCCTAGCGGGCATAGCGTATTTCTCCATGGTGGGCAACTGGGCGAAGGTCCCGGTA
GTGCTGTTGCTGTTTGCCGGCGTCGACGCGGACACCTACACCACCGGGGGGAGTGCTGCTCGTGCTACGG
CTTCATTCGCCACGATGTTCACTCCGGGCGCCAAGCAGAATATCCAGCTGATCA

>1515_S70_L001_R1_001.fastq_351_1a_6
CCCCTACAACGGCGCTGGTAATGGCTCAGCTACTTAGGGTCCCGCAAGCCATCTTGGACATGATCGCTGG
TGCCCACTGGGGAGTCCTAGCGGGCATAGCGTATTTCTCCATGGTGGGCAACTGGGCGAAGGTCCTGGTA
GTGCTGTTGCTGTTTGCCGGCGTCGACGCGGACACCTACACCACCGGGGGGAGTGCTGCTCATGCTACGG
CTTCATTCGCCAGCATGTTCACTCCGGGCGCCAAGCAGAATATCCAGCTGATCA

>1515_S70_L001_R1_001.fastq_352_1a_6
CCCCTACAACGGCGCTGGTAATGGCTCAGCTACTTAGGGTCCCGCAAGCCATCTTGGACATGATCGCTGG
TGCCCACTGGGGAGTCCTAGCGGGCATAGCGTATTTCTCCATGGTGGGCAACTGGGCGAAGGTCCTGGTA
GTGCTGTTGCTGTTTGCCGGCGTCGACGCGGACACCTACACCACCGGGGGGAGTGCTGCTCTTGCTACGG
CTTCATTCGCCAAGATGTTCACTCCGGGCGCCAAGCAGAATATCCAGCTGATCA

>1515_S70_L001_R1_001.fastq_353_1a_5
CCCCTACAACGGCGCTGGTAATGGCTCAGCTACTTAGGGTCCCGCAAGCCATCTTGGACATGATCGCTGG
TGCACACTGGGGAGTCCTAGCGGGCATAGCGTATTTCTCCATGGTGGGCAACTGGGCGAAGGTCCTGGTA
GTGCTGTTGCTGTTTGCCGGCGTCGACGCGGACACCTACACCACCGGGGGGAGTGCTGCTCTTGCTACGG
CTTCATTCGCCACGATGTTCACTCCGGGCGCCAAGCAGAATATCCAGCTGATTA

>1515_S70_L001_R1_001.fastq_354_1a_5
CCCCTACAACGGCGCTGGTAATGGCTCAGCTACTTAGGGTCCCGCAAGCCATCTTGGACATGATCGCTGG
TGCCCACTGGGGAGTCCTAGCGGGCATAGCGTATTTCTCCATGGTGGGCAACTGGGCGAAGGTCCTGGTA
GTGCTGTTGCTGTTTGCCGGCGTCGACGCGGACACCTACACCACCGGGGGGAGTGCTGCTCTTGCTACGG
CTGGATTCGCCAGGATGTTCACTCCGGGCGCCAAGCAGAATATCCAGCTGATCA

>1515_S70_L001_R1_001.fastq_355_1a_5
CCCTTACAACGGCGCTGGTAATGGCTCAGCTACTTAGGGTCCCGCAAGCCATCTTGGACATGATCGCTGG
TGCCCACTGGGGAGTCCTAGCGGGCATAGCGTATTTCTCCATGGTGGGCAACTGGGCGAAGGTCCTGGTA
GTGCTGTTGCTGTTTGCCGGCGTCGACGCGGACACCTACACCACCGGGGGGAGTGCTGCTCGTGCTACGG
CTTCATTCGCCACGATGTTCACTCCGGGCGCCAAGCAGAATATCCAGCTGATTA

>1515_S70_L001_R1_001.fastq_356_1a_5
CCCCTACAACGGCGCTGGTAATGGCTCAGCTACTTAGGGTCCCGCAAGCCATCTTGGACATGATCGCTGG
TGCCCACTGGGGAGTCCTAGCGGGCATAGCGTATTTCTCCATGGTGGGCAACTGGGCGAAGGTCCTGGTA
GTGCTGTTGCTGTTTGCCGGCGTCGACGCGGACACCTACACCACCGGGGGGAGTGCTGCTCGTGCTACGG
CTTCATTCGCCACGATGTTCACTCCGGGCGCCAAGCGGAATATCCAGCTGATTA

>1515_S70_L001_R1_001.fastq_357_1a_5
CCCCTACAACGGCGCTGGTAATGGCTCAGCTACTTAGGGTCCCGCAAGCCATCTTGGACATGATCGCTGG
TGCCCACTGGGGAGTCCTAGCGGGCATAGCGTATTTCTCCATAGTGGGCAACTGGGCGAAGGTCCTGGTA
GTGCTGTTGCTGTTTGCCGGCGTCGACGCGGACACCTACACCACCGGGGGGAGTGCTGCTCGTGCTACGG
CTTCATTCGCCACGATGTTCACTCCGGGCGCCAAGCAGAATATCCAGCTGATTA

>1515_S70_L001_R1_001.fastq_358_1a_5
CCCCTACAACGGCGCTGGTAATGGCTCAGCTACTTAGGGTCCCGCAAGCCATCTTGGACATGATCGCTGG
TGCCCACTGGGGAGTCCTAGCGGGTATAGCGTATTTCTCCATGGTGGGCAACTGGGCGAAGGTCCTGGTA
GTGCTGTTGCTGTTTGCCGGCGTCGACGCGGACACCTACACCACCGGGGGGAGTGCTGCTCGTGCTACGG
CTTCATTCGCCACGATGTTCACTCCGGGCGCCAAGCAGAATATCCAGCTGATCA

>1515_S70_L001_R1_001.fastq_359_1a_5
CCCCTACAACGGCGCTGGTAATGGCTCAGCTACTTAGGGTCCCGCAAGCCATCTTGGACATGATCGCTGG
TGCCCACTGGGGAGTCCTAGCGGGCATAGCGTATTTCTCCATGGTGGGCAACTGGGCGAAGGTCCTGGTA
GTGCTGTTGCTGTTTGCCGGCGTCGACGCGGACACCTACACCACCGGGGGGAGTGCTGCTCGTGCTACGG
CTTCATTCGCCACGATGTTCACTCCGGGCGCCAGGCAGAATATCCAGCTGATTA

>1515_S70_L001_R1_001.fastq_360_1a_5
CCCCTACAACGGCGCTGGTAATGGCTCAGCTACTTAGGGTCCCGCAAGCCATCTTGGACATGATCGCTGG
TGCCCACTGGGGAGTCCTAGCGGGCATAGCGTATTTCTCCATGGTGGGCAACTGGGCGAAGGTCCTGGTA
GTGCTGTTGCTGTTTGCCGGCGTCGACGCGGACACCCACACCACCGGGGGGAGTGCTGCTGCTACTACGG
CTACACTCGCCGGGTTCTTCAGTCGGGGCGCCAAGCAGGATATCCAGCTGATCA

>1515_S70_L001_R1_001.fastq_361_1a_5
CCCCTACAACGGCGCTGGTAATGGCTCAGCTACTTAGGGTCCCGCAAGCCATCTTGGACATGATCGCTGG
TGCCCACCGGGGAGTCCTAGCGGGCATAGCGTATTTCTCCATGGTGGGCAACTGGGCGAAGGTCCTGGTA
GTGCTGTTGCTGTTTGCCGGCGTCGACGCGGACACCTACACCACCGGGGGGAGTGCTGCTCGTGCTACGG
CTTCATTCGCCACGATGTTCACTCCGGGCGCCAAGCAGAATATCCAGCTGATTA

>1515_S70_L001_R1_001.fastq_362_1a_5
CCCCTACAACGGCGCTGGTAATGGCTCAGCTACTTAGGGTCCCGCAAGCCATCTTGGACATGATCGCTGG
TGCCCACTGGGGAGTCCTAGCGGGCATAGCGTATTTCTCCATGGTGGGCAACTGGGCGAAGGTCCTGGTA
GTGCTGTTGCTGTTTGCCGGCGTCGACGCGGACACCTACACCACCGGGGGGAGTGCTGCTCGTGCTACGG
CTTCATTCGCCAGCATGTTCACTCCGGGCGCCAAGCAGAATATCCAGCTGATTA

>1515_S70_L001_R1_001.fastq_363_1a_5
CCCCTACAACGGCGCTGGTAATGGCTCAGCTACTTAGGGTCCCGCAAGCCATCTTGGACATGATCGCTGG
TGCCCACTGGGGAGTCCTAGCGGGCATAGCGTATTTCTCCATGGTGGGCAACTGGACGAAGGTCCTGGTA
GTGCTGTTGCTGTTTGCCGGCGTCGACGCGGACACCTACACCACCGGGGGGAGTGCTGCTCTTGCTACGG
CTTCATTCGCCACGATGTTCACTCCGGGCGCCAAGCAGAATATCCAGCTGATCA

>1515_S70_L001_R1_001.fastq_364_1a_5
CCCCTACAACGGCGCTGGTAATGGCTCAGCTACTTAGGGTCCCGCAAGCCATCTTGGACATGATCGCTGG
TGCCCACTGGGGAGTCCTAGCGGGCATAGCGTATTTCTCCATGGTGGGCAACTGGGCGAAGGTCCTGGTA
GTGCTGTTGCTGTTTGCCGGCGTGGACGCGGACACCTACACCACCGGGGGGAGTGCTGCTCGTGCTACGG
CTTCATTCGCCACGATGTTCACTCCGGGCGCCAAGCAGAATATCCAGCTGATCA

>1515_S70_L001_R1_001.fastq_365_1a_5
CCCCTACAACGGCGCTGGTAATGGCTCAGCTACTTAGGGTCCCGCAAGCCATCTTGGACATGATCGCTGG
TGCCCACTGGGGAGTCCTAGCGGGCATAGCGTATTTCTCCATGGTGGGCAACTGGGCGAAGGTCCTGGTA
GTGCTGTTGCTGTTTGCCGGCGTCGACGCGGACACCTACACCACCAGGGGGAGTGCTGCTCGTGCTACGG
CTTCATTCGCCACGATGTTCACTCCGGGCGCCAAGCAGAATATCCAGCTGATTA

>1515_S70_L001_R1_001.fastq_366_1a_5
CCCCTACAACGGCGCTGGTAATGGCTCAGCTACTTAGGGTCCCGCAAGCCATCTTGGACATGATCGCTGG
TGCCCACTGGGGAGTCCTAGCGGGCATAGCGTATTTCTCCATGGTGGGCAACTGGGCGAAGGTCCTGGTA
GTGCTGTTGCTGTTTGCCGGCGTCGACGCGGACACCTACACCACCGGGGGGAGTGCTGCTCTTGCTACGG
CTTCATTCGCCACGATGTTCACTCCGGGCGCCAGGCAGAATATCCAGCTGATTA

>1515_S70_L001_R1_001.fastq_367_1a_5
CCCCTACAACGGCGCTGGTAATGGCTCAGCTACTTAGGGTCCCGCAAGCCATCTTGGACATGATCGCTGG
TGCCCACTGGGGAGTCCTAGTGGGCATAGCGTATTTCTCCATGGTGGGCAACTGGGCGAAGGTCCTGGTA
GTGCTGTTGCTGTTTGCCGGCGTCGACGCGGACACCTACACCACCGGGGGGAGTGCTGCTCGTGCTACGG
CTTCATTCGCCACGATGTTCACTCCGGGCGCCAAGCAGAATATCCAGCTGATTA

>1515_S70_L001_R1_001.fastq_368_1a_5
CCCCTACAACGGCGCTGGTAATGGCTCAGCTACTTAGGGTCCCGCAAGCCATCTTGGACATGATCGCTGG
TGCCCACTGGGGAGTCCTAGCGGGCATAGTGTATTTCTCCATGGTGGGCAACTGGGCGAAGGTCCTGGTA
GTGCTGTTGCTGTTTGCCGGCGTCGACGCGGACACCTACACCACCGGGGGGAGTGCTGCTCGTGCTACGG
CTTCATTCGCCACGATGTTCACTCCGGGCGCCAAGCAGAATATCCAGCTGATTA

>1515_S70_L001_R1_001.fastq_369_1a_5
CCCCTACAACGGCGCTGGTAATGGCTCAGCTACTTAGGGTCCCGCAAGCCATCCTGGACATGATCGCTGG
TGCCCACTGGGGAGTCCTAGCGGGCATAGCGTATTTCTCCATGGTGGGCAACTGGGCGAAGGTCCTGGTA
GTGCTGTTGCTGTTTGCCGGCGTCGACGCGGACACCTACACCACCGGGGGGAGTGCTGCTCTTGCTACGG
CTTCATTCGCCACGATGTTCACTCCGGGCGCCAAGCAGAATATCCAGCTGATCA

>1515_S70_L001_R1_001.fastq_370_1a_5
CCCCTACAACGGTGCTGGTAATGGCTCAGCTACTTAGGGTCCCGCAAGCCATCTTGGACATGATCGCTGG
TGCCCACTGGGGAGTCCTAGCGGGCATAGCGTATTTCTCCATGGTGGGCAACTGGGCGAAGGTCCTGGTA
GTGCTGTTGCTGTTTGCCGGCGTCGACGCGGACACCTACACCACCGGGGGGAGTGCTGCTCGTGCTACGG
CTTCATTCGCCACGATGTTCACTCCGGGCGCCAAGCAGAATATCCAGCTGATTA

>1515_S70_L001_R1_001.fastq_371_1a_5
CCCCTACAACGGCGCTGGTAATGGCTCAGCTACTTAGGGTCCCGCAAGCCATCTTGGACATGATCGCTGG
TGCCCACTGGGGAGTCCTAGCGGGCATAGCGTATTTCTCCATGGTGGGCAACTGGGCGAAGGTCCTGGTA
GTGCTGTTGCTGTTTGCCGGCGTCGACGCGGACACCTACACCACCGGGGGGAGTGCTGCTCGTGCTATGG
CTTCATTCGCCACGATGTTCACTCCGGGCGCCAAGCAGAATATCCAGCTGATCA

>1515_S70_L001_R1_001.fastq_372_1a_5
CCCCTACAACGGCGCTGGTAATGGCTCAGCTACTTAGGGTCCCGCAAGCCATCTTGGACATGATCGCTGG
TGCCCACTGGGGAGTCCTAGCGGGCATAGCGTATTTCTCCATGGTGGGCAACTGGGCGAAGGTCCTGGTA
GTGCTGTTGCTGTTTGCCGGCGTCGACGCGGACACCTACACCACCGGGGGGAGTGCTGCTCGTGCTACGG
CTTCATTCGCCACGATGTTCACTCCGGGCGCCAAGCAGAACATCCAGCTGATTA

>1515_S70_L001_R1_001.fastq_373_1a_5
CCCCTACAACGGCGCTGGTAATGGCTCAGCTACTTAGGGTCCCGCAAGCCATCTTGGACATGATCGCTGG
TGCCCACTGGGGAGTCCTAGCGGGCATAGCGTATTTCTCCATGGTGGGCAACTGGGCGAAGGTCCTGGTA
GTGCTGTTGCTGTTTGCCGGCGTCGACGCGGACACCTACACCACCGGGGGGAGTGCTGCTCTTGCTACGG
CTTCATTCGCCAGCATGTTCACTCCGGGCGCCAAGCAGAGTATCCAGCTGATCA

>1515_S70_L001_R1_001.fastq_374_1a_5
CCCCTACAACGGCGCTGGTAATGGCTCAGCTACTTAGGGTCCCGCAAGCCATCTTGGACATGATCGCTGG
TGCCCACTGGGGAGTCCTAGCGGGCATAGCGTATTTCTCCATGGTGGGCAACTGGGCGAAGGTCCTGGTA
GTGCTGTTGCTGTTTGCCGGTGTCGACGCGGCCACCTACACCACCGGGGGGAATGCTGCTGCTAATGCGG
CTGCACTCACCGGGCTGTTCAGTCGGGGCGCCAAGCAGGATATCCAGCTGATCA

>1515_S70_L001_R1_001.fastq_375_1a_5
CCCCTACAACGGCGCTGGTAATGGCTCAGCTACTTAGGGTCCCGCAAGCCATCTTGGACATGGTCGCTGG
TGCCCACTGGGGAGTCCTAGCGGGCATAGCGTATTTCTCCATGGTGGGCAACTGGGCGAAGGTCCTGGTA
GTGCTGTTGCTGTTTGCCGGCGTCGACGCGGACACCTACACCACCGGGGGGAGTGCTGCTCTTGCTACGG
CTTCATTCGCCACGATGTTCACTCCGGGCGCCAAGCAGAATATCCAGCTGATTA

>1515_S70_L001_R1_001.fastq_376_1a_5
CCCCTACAACGGCGCTAGTAATGGCTCAGCTACTTAGGGTCCCGCAAGCCATCTTGGACATGATCGCTGG
TGCCCACTGGGGAGTCCTAGCGGGCATAGCGTATTTCTCCATGGTGGGCAACTGGGCGAAGGTCCTGGTA
GTGCTGTTGCTGTTTGCCGGCGTCGACGCGGACACCTACACCACCGGGGGGAGTGCTGCTCTTGCTACGG
CTTCATTCGCCACGATGTTCACTCCGGGCGCCAAGCAGAATATCCAGCTGATCA

>1515_S70_L001_R1_001.fastq_377_1a_5
CCCCTACAACGGCGCTGGTAATGGCTCAGCTACTTAGGGTCCCGCAAGCCATCTTGGACATGATCGCTGG
TGCCCGCTGGGGAGTCCTAGCGGGCATAGCGTATTTCTCCATGGTGGGCAACTGGGCGAAGGTCCTGGTA
GTGCTGTTGCTGTTTGCCGGCGTCGACGCGGACACCTACACCACCGGGGGGAGTGCTGCTCGTGCTACGG
CTTCATTCGCCACGATGTTCACTCCGGGCGCCAAGCAGAATATCCAGCTGATTA

>1515_S70_L001_R1_001.fastq_378_1a_5
CCCCTACAACGGCGCTGGTAATGGCTCAGCTACTTAGGGTCCCGCAAGCTATCTTGGACATGATCGCTGG
TGCCCACTGGGGAGTCCTAGCGGGCATAGCGTATTTCTCCATGGTGGGCAACTGGGCGAAGGTCCTGGTA
GTGCTGTTGCTGTTTGCCGGCGTCGACGCGGACACCTACACCACCGGGGGGAGTGCTGCTCTTGCTACGG
CTTCATTCGCCACGATGTTCACTCCGGGCGCCAAGCAGAATATCCAGCTGATCA

>1515_S70_L001_R1_001.fastq_379_1a_5
CCCCTACAACGGCGCTGGTAATGGCTCAGCTACTTAGGGTCCCGCAAGCCATCTTGGACATGATCGCTGG
TGCCCACTGGGGAGTCCTAGCGGGCATAGCGTATTTCTCCATGGTGGGCAACTGGGCGAAGGTCCTGGTA
GTGCTGTTGCTGTTTGCCGGCGTCGGCGCGGACACCTACACCACCGGGGGGAGTGCTGCTCGTGCTACGG
CTTCATTCGCCACGATGTTCACTCCGGGCGCCAAGCAGAATATCCAGCTGATTA

>1515_S70_L001_R1_001.fastq_380_1a_5
CCCCTACAACGGCGCTGGTAATGGCTCAGCTACTTAGGGTCCCGCAAGCCATCTTGGACATGATCGCTGG
TGCCCACTGGGGAGTCCTAGCGGGCATAGCGTATTTCTCCATGGTGGGCAACTGGGCGAAGGTCCTGGTA
GTGCTGTTGCTGTTTGCCGGCGTCGACGCGGACACCTACACCACCGAGGGGAGTGCTGCTCTTGCTACGG
CTTCATTCGCCACGATGTTCACTCCGGGCGCCAAGCAGAATATCCAGCTGATCA

>1515_S70_L001_R1_001.fastq_381_1a_5
CCCCTACAACGGCGCTGGTAATGGCTCAGTTACTTAGGGTCCCGCAAGCCATCTTGGACATGATCGCTGG
TGCCCACTGGGGAGTCCTAGCGGGCATAGCGTATTTCTCCATGGTGGGCAACTGGGCGAAGGTCCTGGTA
GTGCTGTTGCTGTTTGCCGGCGTCGACGCGGACACCTACACCACCGGGGGGAGTGCTGCTCTTGCTACGG
CTTCATTCGCCACGATGTTCACTCCGGGCGCCAAGCAGAATATCCAGCTGATCA

>1515_S70_L001_R1_001.fastq_382_1a_5
CCCCTACAACGGCGCTGGTAATGGCTCAGCTACTTAGGGTCCCGCAAGCCATCTTGGACATGATCGCTGG
TGCCCACTGGGGAGTCCTAGCGGGCATAGCGTATTTCTCCATGGTGGGCAACTGGGCGAAGGCCCTGGTA
GTGCTGTTGCTGTTTGCCGGCGTCGACGCGGACACCTACACCACCGGGGGGAGTGCTGCTCTTGCTACGG
CTTCATTCGCCACGATGTTCACTCCGGGCGCCAAGCAGAATATCCAGCTGATCA

>1515_S70_L001_R1_001.fastq_383_1a_5
CCCCTACAACGGCGCTGGTAATGGCTCAGCTACTTAGGGTCCCGCAAGCCATCTTGGACATGATCGCTGG
TGCCCACTGGGGAGTCCTAGCGGGCATAGTGTATTTCTCCATGGTGGGCAACTGGGCGAAGGTCCTGGTA
GTGCTGTTGCTGTTTGCCGGCGTCGACGCGGACACCTACACCACCGGGGGGAGTGCTGCTCGTGCTACGG
CTTCATTCGCCACGATGTTCACTCCGGGCGCCAAGCAGAATATCCAGCTGATCA

>1515_S70_L001_R1_001.fastq_384_1a_5
CCCCTACAACGGCGCTGGTAATGGCTCAGCTACTTAGGGTCCCGCAAGCCATCTTGGACATGATCGCTGG
TGCCCACTGGGGAGTCCTAGCGGGCATAGCGTATTTCTCCATGGTGGGCAACTGGGCGAAGGTCCTGGTA
GTGCTGTTGCTGTTTGCCGGCGTCGACGCGACCACCCACACCACCGGGGGGAGTGCTGCTGCTACTACGG
CTACACTCGCCGGGTTCTTCAGCCGGGGCGCCAAGCAGGATATCCAGCTGATCA

>1515_S70_L001_R1_001.fastq_385_1a_5
CCCCTACAACGGCGCTGGTAATGGCTCAGCTACTTAGGGTCCCGCAAGCCATCTTGGACATGATCGCTGG
TGCCCACTGGGGAGTCCTAGCGGGCATAGCGTATTTCTCCATGGTGGGCAACTGGGCGAAGGTCCTGGTA
GTGCTGTTGCTGTTTGCCGGCGTCGACGCGGACACCTACACCACCGGGGGGAGTGCTGCTCGTGCTATGG
CTTCATTCGCCACGATGTTCACTCCGGGCGCCAAGCAGAATATCCAGCTGATTA

>1515_S70_L001_R1_001.fastq_386_1a_5
CCCCTACAACGGCGCTGGTAATGGCTCAGCTACTTAGGGTCCCGCAAGCCATCTTGGACATGATCGCTGG
TGCCCACTGGGGAGTCCTAGCGGGCATAGCGTATTTCTCCATGGTGGGCAACTGGGCGAAGGTCCTGGTA
GTGCTGTTGCTGTTTGCCGGCGTCAACGCGGACACCTACACCACCGGGGGGAGTGCTGCTCGTGCTACGG
CTTCATTCGCCACGATGTTCACTCCGGGCGCCAAGCAGAATATCCAGCTGATCA

>1515_S70_L001_R1_001.fastq_387_1a_5
CCCCTACAACGGCGCTGGTAATGGCTCAGCTACTTAGGGTCCCGCAAGCCATCTTGGACATGATCGCTGG
TGCCCACTGGGGAGTCCTAGCGGGCATAGCGTATTTCTCCATGGTGGGCAACTGGGCGAAGGTCCTGGTA
GCGCTGTTGCTGTTTGCCGGCGTCGACGCGGACACCTACACCACCGGGGGGAGTGCTGCTCGTGCTACGG
CTTCATTCGCCACGATGTTCACTCCGGGCGCCAAGCAGAATATCCAGCTGATCA

>1515_S70_L001_R1_001.fastq_388_1a_5
CCCCTACAACGGCGCTGGTAATGGCTCAGCTACTTAGGGTCCCGCAAGCCATCTTGGACGTGATCGCTGG
TGCCCACTGGGGAGTCCTAGCGGGCATAGCGTATTTCTCCATGGTGGGCAACTGGGCGAAGGTCCTGGTA
GTGCTGTTGCTGTTTGCCGGCGTCGACGCGGACACCTACACCACCGGGGGGAGTGCTGCTCGTGCTACGG
CTTCATTCGCCACGATGTTCACTCCGGGCGCCAAGCAGAATATCCAGCTGATCA

>1515_S70_L001_R1_001.fastq_389_1a_5
CCCCTACAACGGCGCTGGTAATGGCTCAGCTACTTAGGGTCCCGCAAGCCATCTTGGACATGATCGCTGG
TGCCCACTGGGGAGTCCTAGCGGGCATAGCGTATTTCTCCATGGTGGGCAATTGGGCGAAGGTCCTGGTA
GTGCTGTTGCTGTTTGCCGGCGTCGACGCGGACACCTACACCACCGGGGGGAGTGCTGCTCGTGCTACGG
CTTCATTCGCCACGATGTTCACTCCGGGCGCCAAGCAGAATATCCAGCTGATCA

>1515_S70_L001_R1_001.fastq_390_1a_5
CCCCTACAACGGCGCTGGTAATGGCTCAGCTACTTAGGGTCCCGCAAGCCATCTTGGACATGATCGCTGG
TGCCCACTGGGGAGTCCTAGCGGGCATAGCGTATTTCTCCATGGTGGGCAACTGGGCGAAGGTCCCGGTA
GTGCTGTTGCTGTTTGCCGGCGTCGACGCGGACACCTACACCACCGGGGGGAGTGCTGCTCTTGCTACGG
CTTCATTCGCCAGCATGTTCACTCCGGGCGCCAAGCAGAATATCCAGCTGATCA

>1515_S70_L001_R1_001.fastq_391_1a_5
CCCCTACAACGGCGCTGGTAATGGCTCAGCTACTTAGGGTCCCGCAAGCCATCTTGGACATGACCGCTGG
TGCCCACTGGGGAGTCCTAGCGGGCATAGCGTATTTCTCCATGGTGGGCAACTGGGCGAAGGTCCTGGTA
GTGCTGTTGCTGTTTGCCGGCGTCGACGCGGACACCTACACCACCGGGGGGAGTGCTGCTCTTGCTACGG
CTTCATTCGCCAGCATGTTCACTCCGGGCGCCAAGCAGAATATCCAGCTGATCA

>1515_S70_L001_R1_001.fastq_392_1a_5
CCCCTACAACGGCGCTGGTAATGGCTCAGCTACTTAGGGTCCCGCAAGCCATCTTGGACATGATCGCTGG
TGCCCACTGGGGAGTCCTAGCGGGCATAGCGTATTTCTCCATGGTGGGCAACTGGGCGAAGGTCCTGGTA
GTGCTGTTGCTGTTTGCCGGCGTCGACGCGGACACCTACACCACCGGGGGGAGTGCTGCTCGTGCTACGG
CTGGATTCGCCAAGATGTTCACTCCGGGCGCCAAGCAGAATATCCAGCTGATCA

>1515_S70_L001_R1_001.fastq_393_1a_5
CCCCTACAACGGCGCTGGTAATGGCTCAGCTACTTAGGGTCCCGCAAGCCATCTTAGACATGATCGCTGG
TGCCCACTGGGGAGTCCTAGCGGGCATAGCGTATTTCTCCATGGTGGGCAACTGGGCGAAGGTCCTGGTA
GTGCTGTTGCTGTTTGCCGGCGTCGACGCGGACACCTACACCACCGGGGGGAGTGCTGCTCGTGCTACGG
CTTCATTCGCCACGATGTTCACTCCGGGCGCCAAGCAGAATATCCAGCTGATCA

>1515_S70_L001_R1_001.fastq_394_1a_5
CCCCTACAACGGCGCTGGTAATGGCTCAGCTACTTAGGGTCCCGCAAGCCATCTTGGACATGATCGCTGG
TGCCCACTGGGGAGTCCTAGCGGGCATAGCGTATTTCTCCATGGTGGGCAACTGGGCGAAGGTCCTGGTA
GTGTTGTTGCTGTTTGCCGGCGTCGACGCGGACACCTACACCACCGGGGGGAGTGCTGCTCGTGCTACGG
CTTCATTCGCCACGATGTTCACTCCGGGCGCCAAGCAGAATATCCAGCTGATCA

>1515_S70_L001_R1_001.fastq_395_1a_5
CCCCTACAATGGCGCTGGTAATGGCTCAGCTACTTAGGGTCCCGCAAGCCATCTTGGACATGATCGCTGG
TGCCCACTGGGGAGTCCTAGCGGGCATAGCGTATTTCTCCATGGTGGGCAACTGGGCGAAGGTCCTGGTA
GTGCTGTTGCTGTTTGCCGGCGTCGACGCGGACACCTACACCACCGGGGGGAGTGCTGCTCGTGCTACGG
CTTCATTCGCCACGATGTTCACTCCGGGCGCCAAGCAGAATATCCAGCTGATTA

>1515_S70_L001_R1_001.fastq_396_1a_5
CCCCTACAACGGCGCTGGTAATGGCTCAGCTACTTAGGGTCCCGCAAGCCATCTTGGACATGATCGCTGG
TGCCCACTGGGGAGTCCTAGCGGGCATAGCGTATTTCTCCATGGTGGGCAACTGGGCGAAGGTCCTGGTA
GTGCTGTTGCTGTTTGCCGGTGTCGACGCGGACACCTACACCACCGGGGGGAGTGCTGCTCTTGCTACGG
CTTCATTCGCCACGATGTTCACTCCGGGCGCCAAGCAGAATATCCAGCTGATCA

>1515_S70_L001_R1_001.fastq_397_1a_5
CCTCTACAACGGCGCTGGTAATGGCTCAGCTACTTAGGGTCCCGCAAGCCATCTTGGACATGATCGCTGG
TGCCCACTGGGGAGTCCTAGCGGGCATAGCGTATTTCTCCATGGTGGGCAACTGGGCGAAGGTCCTGGTA
GTGCTGTTGCTGTTTGCCGGCGTCGACGCGGACACCTACACCACCGGGGGGAGTGCTGCTCGTGCTACGG
CTTCATTCGCCACGATGTTCACTCCGGGCGCCAAGCAGAATATCCAGCTGATTA

>1515_S70_L001_R1_001.fastq_398_1a_5
CCCCTACAACGGCGCTGGTAATGGCTCAGCTACTTAGGGTCCCGCAAGCCATCTTGGACATGATCGCTGG
TGCCCACTGGGGAGTCCTAGCGGGCATAGCGTATTTCTCCATGGTGGGCAACTGGGCGGAGGTCCTGGTA
GTGCTGTTGCTGTTTGCCGGCGTCGACGCGGACACCTACACCACCGGGGGGAGTGCTGCTCGTGCTACGG
CTTCATTCGCCACGATGTTCACTCCGGGCGCCAAGCAGAATATCCAGCTGATCA

>1515_S70_L001_R1_001.fastq_399_1a_5
CCCCTACAACGGCGCTGGTAATGGCTCAGCTACTTAGGGTCCCGCAAGCCATCTTGGACATGATCGCTGG
TGCCCACTGGGGAGTCCTAGCGGGCATAGCGTATTTCTCCATGGTGGGCAACTGGGCGAAGGTCCTGGTA
GTGCTGTTGCTGTTTGCCGGCGTCGACGCGGACACCTACACCACCGGGGGGAGTGCTGCTCGTGCTACGG
CTTTATTCGCCACGATGTTCACTCCGGGCGCCAAGCAGAATATCCAGCTGATTA

>1515_S70_L001_R1_001.fastq_400_1a_5
CCCCTACAACGGCGCTGGTAATGGCTCAGCTACTTAGGGTCCCGCAAGCCATCTTGGACATGATCGCTGG
TGCCCACTGGGGAGTCCTAGCGGGCATAGCGTATTTCTCCATGGTGGGCAACTGGGCGAAGGTCCTGGTA
GTGCTGTTGCTGTTTGCCGGCGTCGACGCGGACACCTACACCACCGGGGGGAGTGCTGCTCGTGCTACGG
CTTCATTCGCCACGATGTTTACTCCGGGCGCCAAGCAGAATATCCAGCTGATTA

>1515_S70_L001_R1_001.fastq_401_1a_5
CCCCTACAACGGCGCTGGTAATGGCTCAGCTACTTAGGGTCCCGCAAGCCATCTTGGACATGATCGCTGG
TGCCCACTGGGGAGTCCTAGCGGGCATAGCGTATTTCTCCATGGTGGGCAACTGGGCGAAGGTCCTGGTA
GTGCTGTTGCTGTTTGCCGGCGTCGACGCGGACACCTACACCACCGGGGGGAGTGCTGCTTGTGCTACGG
CTTCATTCGCCACGATGTTCACTCCGGGCGCCAAGCAGAATATCCAGCTGATTA

>1515_S70_L001_R1_001.fastq_402_1a_5
CCCCTACAACGGCGCTGGTAATGGCTCAGCTACTTAGGGTCCCGCAAGCCATCTTGGACATGATCGCTGG
TGCCCACTGGGGAGTCCTAGCGGGCATAGCGTATTTCTCCATGGTGGGCAACTGGGCGAAGGTCCTGGTA
GTGCTGTTGCTGTTTGCCGGCGTCGACGCGGCCACCTACACCACCGGGGGGAATGCTGCTGCTAATGCGG
CTGCACTCACCGGGCTGTTCAGTCGGGGCGCCAAGCAGGATATCCAGCTGATCA

>1515_S70_L001_R1_001.fastq_403_1a_5
CCCCTACAACGGCGCTGGTAATGGCTCAGCTACTTAGGGTCCCGCAAGCCATCTTGGGCATGATCGCTGG
TGCCCACTGGGGAGTCCTAGCGGGCATAGCGTATTTCTCCATGGTGGGCAACTGGGCGAAGGTCCTGGTA
GTGCTGTTGCTGTTTGCCGGCGTCGACGCGGACACCTACACCACCGGGGGGAGTGCTGCTCTTGCTACGG
CTTCATTCGCCAGCATGTTCACTCCGGGCGCCAAGCAGAATATCCAGCTGATCA

>1515_S70_L001_R1_001.fastq_404_1a_5
CCCCTACAACGGCGCTGGTAATGGCTCAGCTACTTAGGGTCCCGCAAGCCATCTTGGACATGATCGCTGG
TGCCCACTGGGGAGTCCTAGCGGGCATAGCATATTTCTCCATGGTGGGCAACTGGGCGAAGGTCCTGGTA
GTGCTGTTGCTGTTTGCCGGCGTCGACGCGGACACCTACACCACCGGGGGGAGTGCTGCTCGTGCTACGG
CTTCATTCGCCACGATGTTCACTCCGGGCGCCAAGCAGAATATCCAGCTGATCA

>1515_S70_L001_R1_001.fastq_405_1a_5
CCCCTACAACGGCGCTGGTAATGGCTCAGCTACTTAGGGTCCCGCAAGCCATCTTGGACATGATCGCTGG
TGCCCACTGGGGAGTCCTAGCGGGCATAGCGTATTTCTCCATGGTGGGCAACTGGGCGAAAGTCCTGGTA
GTGCTGTTGCTGTTTGCCGGCGTCGACGCGGACACCTACACCACCGGGGGGAGTGCTGCTCTTGCTACGG
CTTCATTCGCCACGATGTTCACTCCGGGCGCCAAGCAGAATATCCAGCTGATCA

>1515_S70_L001_R1_001.fastq_406_1a_5
CCCCTACAACGGCGCTGATAATGGCTCAGCTACTTAGGGTCCCGCAAGCCATCTTGGACATGATCGCTGG
TGCCCACTGGGGAGTCCTAGCGGGCATAGCGTATTTCTCCATGGTGGGCAACTGGGCGAAGGTCCTGGTA
GTGCTGTTGCTGTTTGCCGGCGTCGACGCGGACACCTACACCACCGGGGGGAGTGCTGCTCGTGCTACGG
CTTCATTCGCCACGATGTTCACTCCGGGCGCCAAGCAGAATATCCAGCTGATCA

>1515_S70_L001_R1_001.fastq_407_1a_5
CCCCTACAACGGCGCTGGTAATGGCTCAGCTACTTAGGGTCCCGCAAGCCATCTTGGACATGATCGCTGG
TGCCCACTGGGGAGTCCTAGCGGGCATAGCGTATTTCTCCATGGTGGGCAACTGGGCGAAGGTCCTGGTA
GTGCTGTTGCTGTTTGCCGGCGTCGACGCGGACACCTACACCACCGGGGGGAGTGCTGCTCGTGCTACGG
CTTCATTCGCCACGATGTTCACTCCGGGCGCAAAGCAGAATATCCAGCTGATCA

>1515_S70_L001_R1_001.fastq_408_1a_5
CCCCTACAACGGCGCTGGTAATGGCTCAGCTACTTAGGGTCCCGCAAGCCATCTTGGACATGATCGCTGG
TGCCCACTGGGGAGTCCTAGCGGGCATAGCGTATTTCTCCATGGTGGGCAACCGGGCGAAGGTCCTGGTA
GTGCTGTTGCTGTTTGCCGGCGTCGACGCGGACACCTACACCACCGGGGGGAGTGCTGCTCGTGCTACGG
CTTCATTCGCCACGATGTTCACTCCGGGCGCCAAGCAGAATATCCAGCTGATTA

>1515_S70_L001_R1_001.fastq_409_1a_5
CCCCTACAACGGCGCTGGTAATGGCTCAGCTACTTAGGGTCCCGCAAGCCATCTTGGACATGATCGCTGG
TGCCCACTGGGGAGTCCTAGCGGGCATAGCGTATTTCTCCATGGTGGGCAACTGGGCGAAGGTCCTGGTG
GTGCTGTTGCTGTTTGCCGGCGTCGACGCGGACACCTACACCACCGGGGGGAGTGCTGCTCTTGCTACGG
CTTCATTCGCCACGATGTTCACTCCGGGCGCCAAGCAGAATATCCAGCTGATTA

>1515_S70_L001_R1_001.fastq_410_1a_5
CCCCTACAACGGCGCTGGTAATGGCTCAGCTACTTAGGGTCCCGCAAGCCATCTTGGACATGATCGCTGG
TGCCCACTGGGGAGTCCTAGCGGGCATAGCGTATTTCTCCATGGTGGGCAACTGGGCAAAGGTCCTGGTA
GTGCTGTTGCTGTTTGCCGGCGTCGACGCGGACACCTACACCACCGGGGGGAGTGCTGCTCGTGCTACGG
CTTCATTCGCCACGATGTTCACTCCGGGCGCCAAGCAGAATATCCAGCTGATCA

>1515_S70_L001_R1_001.fastq_411_1a_5
CCCCTACAACGGCGCTGGTAATGGCTCAGCTACTTAGGGTCCCGCAAGCCATCTTGGACATGATCGCTGG
TGCCCACTGGGGAGTCCTAGCGGGCATAGCGTATTTCTCCATGGTGGGCAACTGGGCGAAGGTCCTGGTA
GTGCTGTTGCTGTTTGCCGGCGTCGACGCGGACACCTACACCACCGGGGGGAGTGCTGCTCATGCTACGG
CTTCATTCGCCACGATGTTCACTCCGGGCGCCAAGCAGAATATCCAGCTGATTA

>1515_S70_L001_R1_001.fastq_412_1a_5
CCCCTACAACGGCGCTGGTAATGGCTCAGCTACTTAGGGTCCCGCAAGCCATCTTGGACATGATCGCTGG
TGCCCACTGGGGAGTCCTAGCGGGCATAGCGTATTTCTCCATGGTGGGCAACTGGGCGAAGGTCCTGGTA
GTGCTGTTGCTGTTTGCCGGCGTCGACGCGGACACCTACACCACCGGGGGGAGTGCTGCTCGTGCTACGG
CTTCATTCACCACGATGTTCACTCCGGGCGCCAAGCAGAATATCCAGCTGATTA

>1515_S70_L001_R1_001.fastq_413_1a_5
CCCCTACAACGGCGCTGGTAATGGCTCAGCTACTTAGGGTCCCGCAAGCCATCTTGGACATGATCGCTGG
TGCCCACTGGGGGGTCCTAGCGGGCATAGCGTATTTCTCCATGGTGGGCAACTGGGCGAAGGTCCTGGTA
GTGCTGTTGCTGTTTGCCGGCGTCGACGCGGACACCTACACCACCGGGGGGAGTGCTGCTCTTGCTACGG
CTTCATTCGCCACGATGTTCACTCCGGGCGCCAAGCAGAATATCCAGCTGATTA

>1515_S70_L001_R1_001.fastq_414_1a_5
CCCCTACAACGGCGCTGGTAATGGCTCAGCTACTTAGGGTCCCGCAAGCCATCTTGGACATGATCGCTGG
TGCCCACTGGGGAGTCCTAGCGGGCATAGCGTATTTCTCCATGGTGGGCAACTGGGCGAAGGTCCTGGTA
GTGCTGTTGCTGTTTGCCGGCGTCGACGCGGACACCTACACCACCGGGGGGAGTGCTGCTCGTGCTGCGG
CTTCATTCGCCACGATGTTCACTCCGGGCGCCAAGCAGAATATCCAGCTGATTA

>1515_S70_L001_R1_001.fastq_415_1a_5
CCCCTACAACGGCGCTGGTAATGGCTCAGCTACTTAGGGTCCCGCAAGCCATCTTGGACATGATCGCTGG
TGCCCACTGGGGAGTCCTAGCGGGCATAGCGTATTTCTCCATGGTGGGCAACTGGGCGAAGGTCCTGGTA
GTGCTGTTGCTGTTTGCCGGCGTCGACGCGGACACCTACACCACCGGGGGGAGTGCTGCTCGTGCTACGG
CTTCATTCGCTACGATGTTCACTCCGGGCGCCAAGCAGAATATCCAGCTGATCA

>1515_S70_L001_R1_001.fastq_416_1a_5
CCCCTACAACGGCGCTGGTAATGGCTCAGCTACTTAGGGTCCCGCAAGCCATCTTGGACATGATCGCTGG
CGCCCACTGGGGAGTCCTAGCGGGCATAGCGTATTTCTCCATGGTGGGCAACTGGGCGAAGGTCCTGGTA
GTGCTGTTGCTGTTTGCCGGCGTCGACGCGGACACCTACACCACCGGGGGGAGTGCTGCTCTTGCTACGG
CTTCATTCGCCACGATGTTCACTCCGGGCGCCAAGCAGAATATCCAGCTGATTA

>1515_S70_L001_R1_001.fastq_417_1a_5
CCCCTACAACGGCGCTGGTAATGGCTCAGCTACTTAGGGTCCCGCAAGCCATCTTGGACATGATCGCTGG
TGCCCACTGGGGAGTCCTAGCGGGCATAGCGTATTTCTCCATGGTGAGCAACTGGGCGAAGGTCCTGGTA
GTGCTGTTGCTGTTTGCCGGCGTCGACGCGGACACCTACACCACCGGGGGGAGTGCTGCTCGTGCTACGG
CTTCATTCGCCACGATGTTCACTCCGGGCGCCAAGCAGAATATCCAGCTGATCA

>1515_S70_L001_R1_001.fastq_418_1a_5
CCCCTACAACGGCGCTGGTAATGGCTCAGCTACTTAGGGTCCCGCAAGCCATCTTGGACATGATCGCTGG
TGCCCACTGGGGAGTCCTAGCGGGCATAGCGTATTTCTCCATGGTGGGCAACTGGGCAAAGGTCCTGGTA
GTGCTGTTGCTGTTTGCCGGCGTCGACGCGGACACCTACACCACCGGGGGGAGTGCTGCTCGTGCTACGG
CTTCATTCGCCACGATGTTCACTCCGGGCGCCAAGCAGAATATCCAGCTGATTA

>1515_S70_L001_R1_001.fastq_419_1a_5
CCCCTACAACGGCGCTGGTAATGGCTCAGCTACTTAGGGTCCCGCAAGCCATCTTGGACATGATCGCTGG
TGCCCACTGGGGAGTCCTAGCGGGCATAGCGTATTTCTCCATGGTGGGCAACTGGGCGAAGGTCCTGGTA
GTGCTGTTGCTGTTTGCCGGCGTCGACGCGGACACCCACACCACCGGGGGGAGTGCTGCTCTTGCTACGG
CTTCATTCGCCAGCATGTTCACTCCGGGCGCCAAGCAGAATATCCAGCTGATCA

>1515_S70_L001_R1_001.fastq_420_1a_5
CCCCTACAACGGCGCTGGTAATGGCTCAGCTACTTAGGGTCCCGCAAGCCATCTTGGACATGATCGCTGG
TGCCCACTGGGGAGTCCTAGCGGGCATAGCGTATTTCTCCATGGTGGGCAACTGGGCGAAGGTCCTGGTA
GTGCTGTTGCTGTTTGCCGGCGTCGACGCGGACACCTACACCACCGGGGGGAGTGCTGCTCGTGCTACGG
CTTCATTCGCCACGATGTTCACTCCGGGCGCCAAGCAGAACATCCAGCTGATCA

>1515_S70_L001_R1_001.fastq_421_1a_5
CCCCTACAACGGCGCTGGTAATGGCTCAGCTACTTAGGGTCCCGCAAGCCATCTTGGACATGATCGCTGG
TGCCCACTGGGGAGTCCTAGCGGGCATAGCGTATTTCTCCATGGTGGGCAACTGGGCGAAGGTCCTGGTA
GTGCTGTTGCTGTTTGCCGGCGTCGACGCGGACACCTACACCACCGGGGGGAGTGCTGCTCTTGCTACGG
CTTCATCCGCCACGATGTTCACTCCGGGCGCCAAGCAGAATATCCAGCTGATCA

>1515_S70_L001_R1_001.fastq_422_1a_5
CCCCTACAACGGCGCTGGTAATGGCTCAGCTACTTAGGGTCCCGCAAGCCATCTTGGACATGATCGCTGG
TGCCCACTGGGGAGTCCTAGCGGGCATAGCGTATTTCTCCATAGTGGGCAACTGGGCGAAGGTCCTGGTA
GTGCTGTTGCTGTTTGCCGGCGTCGACGCGGACACCTACACCACCGGGGGGAGTGCTGCTCGTGCTACGG
CTTCATTCGCCACGATGTTCACTCCGGGCGCCAAGCAGAATATCCAGCTGATCA

>1515_S70_L001_R1_001.fastq_423_1a_5
CCCCTACAACGGCGCTGGTAATGGCTCAGCTACTTAGGGTCCCGCAAGCCATCTTGGACATGATCGCTGG
TGCCCACTGGGGAGTCCTAGCGGGCATAGCGTATTTCTCCATGGTGGGCAACTGGGCGAAGGTCCTGGTA
GTGCTGTTGCTGTTTGCCGGCGTCGACGCGGACACCTACACCACCGGGGGGAGTGCTGCTCGTGCTACGG
CTTCATTCGCCCCGATGTTCACTCCGGGCGCCAAGCAGAATATCCAGCTGATCA

>1515_S70_L001_R1_001.fastq_424_1a_5
CCCCTACAACGGCGCTGGTAATGGCTCAGCTACTTAGGGTCCCGCAAGCCATCTTGGACATGATCGCTGG
TGCCCACTGGGGAGTCCTAGCGGGCATAGCGTATTTCTCCATGGTGGGCAACTGGGCGAAGGTCCTGGTA
GTGCTGTTGCTGTTTGCCGGCGTCGACGCGGACACTTACACCACCGGGGGGAGTGCTGCTCGTGCTACGG
CTTCATTCGCCACGATGTTCACTCCGGGCGCCAAGCAGAATATCCAGCTGATTA

>1515_S70_L001_R1_001.fastq_425_1a_5
CCCCTACAACGGCGCTGGTAATGGCTCAGCTACTTAGGGTCCCGCAAGCCATCTTGGACATGATCGCTGG
TGCCCACTGGGGAGTCCTAGCGGGCACAGCGTATTTCTCCATGGTGGGCAACTGGGCGAAGGTCCTGGTA
GTGCTGTTGCTGTTTGCCGGCGTCGACGCGGACACCTACACCACCGGGGGGAGTGCTGCTCGTGCTACGG
CTTCATTCGCCACGATGTTCACTCCGGGCGCCAAGCAGAATATCCAGCTGATTA

>1515_S70_L001_R1_001.fastq_426_1a_5
CCCCTACAACGGCGCTGGTAATGGCTCAGCTACTTAGGGTCCCGCAAGCCATCTTGGACATGATCGCTGG
TGCCCACTGGGGAGTCCTAGCGGGCATAGCGTATTTCTCCATGGTGGGCAACTGGGCGGAGGTCCTGGTA
GTGCTGTTGCTGTTTGCCGGCGTCGACGCGGACACCTACACCACCGGGGGGAGTGCTGCTCTTGCTACGG
CTTCATTCGCCACGATGTTCACTCCGGGCGCCAAGCAGAATATCCAGCTGATCA

>1515_S70_L001_R1_001.fastq_427_1a_5
CCCCTACAACGGCGCTGGTAATGGCTCAGCTACTTAGGGTCCCGCAAGCCATCTTGGACATGATCGCTGG
TGCCCACTGGGGAGTCCTAGCGGGCATAGCGTATTTCTCCATGGTGGGCAACTGGGCGAAGGTCCTGGTA
GTGCTGTTGCTGTTTGCCGGCGTCGACGCGGACACCTACACCACCGGGGGGAGCGCTGCTCTTGCTACGG
CTTCATTCGCCACGATGTTCACTCCGGGCGCCAAGCAGAATATCCAGCTGATTA

>1515_S70_L001_R1_001.fastq_428_1a_5
CCCCTACAACGGCGCTGGTAATGGCTCAGCTACTTAGGGTCCCGCAAGCCATCTTGGACATGATCGCTGG
TGCCCACTGGGGAGTCCTAGCGGGCATAGCGTATTTCTCCATGGTGGGCAACTGGGCGAAGGTCCTGGTA
GTGCTGTTGCTGTTTGCCGGCGTCGACGCGGACACCTACACCACCGGGGGGAGTGCTGCTCGTGCTACGG
CTTCATTCGCCACGATGTTCACTCCGGGCGTCAAGCAGAATATCCAGCTGATCA

>1515_S70_L001_R1_001.fastq_429_1a_5
CCCCTACAACGGCGCTGGTAATGGCTCAGCTACTTAGGGTCCCGCAAGCCATCTTGGACATGATCGCTGG
TGCCCACTGGGGAGTCCTAGCGGGCATAGCGTATTTCTCCATGGTGGGCAACTGGGCGAAGGTCCTGGTA
GTGCTGTTGCTGTTTGCCGGCGTCGACGCGGACACCTACACCACCGGGGGGAATGCTGCTCGTGCTACGG
CTTCATTCGCCACGATGTTCACTCCGGGCGCCAAGCAGAATATCCAGCTGATTA

>1515_S70_L001_R1_001.fastq_430_1a_5
CCCCTACAACGGCGCTGGTAATGGCTCAGCTACTTAGGGTCCCGCAAGCCATCTTGGACATGATCGCTGG
TGCCCACTGGGGAGTCCTAGCGGGCATAGCGTATTTCTCCATGGTGGGCAACTGGGCGAAGGTCCTGGTA
GTGCTGTTGCTGTTTGCCGGCGTCGACGCGGACACCTACACCACCGGGGGGAGTGCTGCTCGTGCCACGG
CTTCATTCGCCACGATGTTCACTCCGGGCGCCAAGCAGAATATCCAGCTGATTA

>1515_S70_L001_R1_001.fastq_431_1a_5
CCCCTACAACGGCGCTGGTAATGGCTCAGCTGCTTAGGGTCCCGCAAGCCATCTTGGACATGATCGCTGG
TGCCCACTGGGGAGTCCTAGCGGGCATAGCGTATTTCTCCATGGTGGGCAACTGGGCGAAGGTCCTGGTA
GTGCTGTTGCTGTTTGCCGGCGTCGACGCGGACACCTACACCACCGGGGGGAGTGCTGCTCGTGCTACGG
CTTCATTCGCCACGATGTTCACTCCGGGCGCCAAGCAGAATATCCAGCTGATTA

>1515_S70_L001_R1_001.fastq_432_1a_5
CCCCTACAACGGCGCTGGTAATGGCTCAGCTACTTAGGGTCCCGCAAGCCATCTTGGACATGATCGCTGG
TGCCCACTGGGGAGTCCTAGCGGGCATAGCGTATTTCTCCGTGGTGGGCAACTGGGCGAAGGTCCTGGTA
GTGCTGTTGCTGTTTGCCGGCGTCGACGCGGACACCTACACCACCGGGGGGAGTGCTGCTCGTGCTACGG
CTTCATTCGCCACGATGTTCACTCCGGGCGCCAAGCAGAATATCCAGCTGATTA

>1515_S70_L001_R1_001.fastq_433_1a_5
CCCCTACAACGGCGCTGGTAATGGCTCAGCTACTTAGGGTCCCGCAAGCCATCTTGGACATGATCGCTGG
TGCCCACTGGGGAGTCCTAGCGGGCATAGCGTATTTCTCCATGGTGGGCAACTGGGCGAAAGTCCTGGTA
GTGCTGTTGCTGTTTGCCGGCGTCGACGCGGACACCTACACCACCGGGGGGAGTGCTGCTCGTGCTACGG
CTTCATTCGCCACGATGTTCACTCCGGGCGCCAAGCAGAATATCCAGCTGATTA

>1515_S70_L001_R1_001.fastq_434_1a_5
CCCCTACAACGGCGCTGGTAATGGCTCAGCTACTTAGGGTCCCGCAAGCCATCTTGGACATGATCGCTGG
TGCCCACTGGGGAGTCCTAGTGGGCATAGCGTATTTCTCCATGGTGGGCAACTGGGCGAAGGTCCTGGTA
GTGCTGTTGCTGTTTGCCGGCGTCGACGCGGACACCTACACCACCGGGGGGAGTGCTGCTCTTGCTACGG
CTTCATTCGCCACGATGTTCACTCCGGGCGCCAAGCAGAATATCCAGCTGATCA

>1515_S70_L001_R1_001.fastq_435_1a_5
CCCCTACAACGGCGCTGGTGATGGCTCAGCTACTTAGGGTCCCGCAAGCCATCTTGGACATGATCGCTGG
TGCCCACTGGGGAGTCCTAGCGGGCATAGCGTATTTCTCCATGGTGGGCAACTGGGCGAAGGTCCTGGTA
GTGCTGTTGCTGTTTGCCGGCGTCGACGCGGACACCTACACCACCGGGGGGAGTGCTGCTCTTGCTACGG
CTTCATTCGCCACGATGTTCACTCCGGGCGCCAAGCAGAATATCCAGCTGATCA

>1515_S70_L001_R1_001.fastq_436_1a_5
CCCCTACAACGGCGCTGGTAATGGCTCAGCTACTTAGGGTCCCGCAAGCCATCTTGGACATGATCGCTGG
TGCCCACTGGGGAGTCCTAGCGGGCATAGCGTATTTCTCCATGGTGGGCAGCTGGGCGAAGGTCCTGGTA
GTGCTGTTGCTGTTTGCCGGCGTCGACGCGGACACCTACACCACCGGGGGGAGTGCTGCTCTTGCTACGG
CTTCATTCGCCAGCATGTTCACTCCGGGCGCCAAGCAGAATATCCAGCTGATCA

>1515_S70_L001_R1_001.fastq_437_1a_5
CCCCTACAACGGCGCTGGTAATGGCTCAGCTACTTAGGGTCCCGCAAGCCATCTTGGACATGATCGCTGG
TGCCCACTGGGGAGTCCTAGCGGGCATAGCGTATTTCTCCATGGTGGGCAACTGGGCGAAGGTCCTGGTA
GTGCTGTTGCTGTTTGCCGGCGTCGACGCGGACACCTACACCACCGGGGGGAGTGCTGCTCTTGCTATGG
CTTCATTCGCCACGATGTTCACTCCGGGCGCCAAGCAGAATATCCAGCTGATCA

>1515_S70_L001_R1_001.fastq_438_1a_5
CCCCTACAACGGCGCTGGTAATGGCTCAGCTACTTAGGGTCCCGCAAGCCATCTTGGACATGATCGCTGG
TGCCCACTGGGGAGTCCTAGCGGGCATAGCGTATTTCTCCATGGTGGGCAACTGGGCGAAGGTCCTGGTA
GTGCTATTGCTGTTTGCCGGCGTCGACGCGGACACCTACACCACCGGGGGGAGTGCTGCTCGTGCTACGG
CTTCATTCGCCACGATGTTCACTCCGGGCGCCAAGCAGAATATCCAGCTGATCA

>1515_S70_L001_R1_001.fastq_439_1a_5
CCCCTACAACGGCGCTGGTAATGGCTCAGCTACTTAGGGTCCCGCAAGCCATCTTGGACATGATCGCTGG
TGCCCACTGGGGAGTCCTAGCGGGCATAGCGTATTTCTCCATGGTGGGCGACTGGGCGAAGGTCCTGGTA
GTGCTGTTGCTGTTTGCCGGCGTCGACGCGGACACCTACACCACCGGGGGGAGTGCTGCTCGTGCTACGG
CTTCATTCGCCACGATGTTCACTCCGGGCGCCAAGCAGAATATCCAGCTGATTA

>1515_S70_L001_R1_001.fastq_440_1a_5
CCCCTACAACGGCGCTGGTAATGGCTCAGCTACTTAGGGTCCCGCAAGCCATCTTGGACATGATCGCTGG
TGCCCACTGGGGAGTCCTAGCGGGCATAGCGTATTTCTCCATGGTGGGCAACTGGGCGAAGGTCCTGGTA
GTGCTGTTGCTGTTTGCCGGCGTCGACGCGGACACCTACACCACCGGGGGGAGTGCTGCTCGTGCTACGG
CTTCATTCGCCACGATGTTCACCCCGGGCGCCAAGCAGAATATCCAGCTGATTA
