# Supplementary material for: HCV transmission in high-risk communities in Bulgaria
Source: PLoS One. 2019 Mar 5;14(3):e0212350. doi: 10.1371/journal.pone.0212350 (PMC6400337; doi:10.1371/journal.pone.0212350)
Supplement: S1 File — (ZIP) [file pone.0212350.s002.zip › 1558_S52_L001_R1_001.fastq_1a_freq5.fas]

>1558_S52_L001_R1_001.fastq_1_1a_6558
CCCCTACAACAGCGCTGGTAATGGCTCAGCTACTTAGGGTCCCGCAAGCCATCTTGGACATGATCGCTGG
TGCCCACTGGGGAGTCCTAGCGGGCATAGCGTATTTCTCCATGGTGGGCAACTGGGCGAAGGTCCTGGTA
GTGCTGTTGCTGTTTGCCGGCGTCGACGCGGCCACCTATACCACCGGGGGGAGTGCTGCTGCTACTACGG
CTGCATTCACCGGGATTTTCAGTCCGGGCGCCAAGCAGGATATCCAGCTGATCA

>1558_S52_L001_R1_001.fastq_2_1a_395
CCCCTACAACAGCGCTGGTAATGGCTCAGCTACTTAGGGTCCCGCAAGCCATCTTGGACATGATCGCTGG
TGCCCACTGGGGAGTCCTAGCGGGCATAGCGTATTTCTCCATGGTGGGCAACTGGGCGAAGGTCCTGGTA
GTGCTGTTGCTGTTTGCCGGCGTTGACGCGGCCACCTATACCACCGGGGGGAGTGCTGCTGCTACTACGG
CTGCATTCACCGGGATTTTCAGTCCGGGCGCCAAGCAGGATATCCAGCTGATCA

>1558_S52_L001_R1_001.fastq_3_1a_84
CCCCTACAACAGCGCTGATAATGGCTCAGCTACTTAGGGTCCCGCAAGCCATCTTGGACATGATCGCTGG
TGCCCACTGGGGAGTCCTAGCGGGCATAGCGTATTTCTCCATGGTGGGCAACTGGGCGAAGGTCCTGGTA
GTGCTGTTGCTGTTTGCCGGCGTCGACGCGGCCACCTATACCACCGGGGGGAGTGCTGCTGCTACTACGG
CTGCATTCACCGGGATTTTCAGTCCGGGCGCCAAGCAGGATATCCAGCTGATCA

>1558_S52_L001_R1_001.fastq_4_1a_81
CCCCTACAACAGCGCTGGTAATGGCTCAGCTACTTAGGGTCCCGCAAGCCATCTTGGACATGATCGCTGG
TGCCCACTGGGGAGTCCTAGCGGGCATAGCGTATTTCTCCATGGTGGGCAACTGGGCGAAGGTCCTGGTA
GTGCTGTTGCTGTTTGCCGGCGTCGACGCGGCCACCTATACCACCGGGGGGAGTGCTGCTGCCACTACGG
CTGCATTCACCGGGATTTTCAGTCCGGGCGCCAAGCAGGATATCCAGCTGATCA

>1558_S52_L001_R1_001.fastq_5_1a_73
CCCCCACAACAGCGCTGGTAATGGCTCAGCTACTTAGGGTCCCGCAAGCCATCTTGGACATGATCGCTGG
TGCCCACTGGGGAGTCCTAGCGGGCATAGCGTATTTCTCCATGGTGGGCAACTGGGCGAAGGTCCTGGTA
GTGCTGTTGCTGTTTGCCGGCGTCGACGCGGCCACCTATACCACCGGGGGGAGTGCTGCTGCTACTACGG
CTGCATTCACCGGGATTTTCAGTCCGGGCGCCAAGCAGGATATCCAGCTGATCA

>1558_S52_L001_R1_001.fastq_6_1a_63
CCCCTACAACAGCGCTGGTAATGGCTCAGCTACTTAGGGTCCCGCAAGCCATCTTGGACATGATCGCTGG
TGCCCACTGGGGAGTCCTAGCGGGCATAGCGTATTTCTCCATGGTGGGCAACTGGGCGAAGGTCCTGGTA
GTGCTGTTGCTGTTTGCCGGCGTCGACGCGGCCACCTATACCACCGGGGGGAGTGCTGCTGCTACTACGG
CCGCATTCACCGGGATTTTCAGTCCGGGCGCCAAGCAGGATATCCAGCTGATCA

>1558_S52_L001_R1_001.fastq_7_1a_63
CCCCTACAACAGCGCTGGTAATGGCTCAGCTACTTAGGGTCCCGCAAGCCATCTTGGACATGATCGCTGG
TGCCCACTGGGGAGTCCTAGCGGGCATAGCGTATTTCTCCATGGTGGGCAACTGGGCGAAGGTCCTGGTA
GTGCTGTTGCTGTTTGCCGGCGTCGACGCGGCCACCTACACCACCGGGGGGAGTGCTGCTGCTACTACGG
CTGCATTCACCGGGATTTTCAGTCCGGGCGCCAAGCAGGATATCCAGCTGATCA

>1558_S52_L001_R1_001.fastq_8_1a_62
CCCCTACAACAGCGCTGGTAATGGCTCAGCTACTTAGGGTCCCGCAAGCCATCTTGGACATGATCGCTGG
TGCCCACTGGGGAGTCCTAGCGGGCATAGCGTATTTCTCCATGGTGGGCAACTGGGCGAAGGTCCTGGTA
GTGCTGTTGCTGTTTGCCGGCGTCGACGCGGCCACCTATACCACCGGGGGGAGTGCCGCTGCTACTACGG
CTGCATTCACCGGGATTTTCAGTCCGGGCGCCAAGCAGGATATCCAGCTGATCA

>1558_S52_L001_R1_001.fastq_9_1a_62
CCCCTACAACAGCGCTGGTAATGGCTCAGCTACTTAGGGTCCCGCAAGCCATCTTGGACATGATCGCTGG
TGCCCACTGGGGAGTCCTAGCGGGCATAGCGTATTTCTCCATGGTGGGCAACTGGGCGAAGGTCCTGGTA
GTGCTGTTGCTGTTTGCCGGCGTCGACGCGGCCACCTATACCACCGGGGGGAGTGCTGCCGCTACTACGG
CTGCATTCACCGGGATTTTCAGTCCGGGCGCCAAGCAGGATATCCAGCTGATCA

>1558_S52_L001_R1_001.fastq_10_1a_61
CCCCTACAACAGCGCTGGTAATGGCTCAGCTACTTAGGGCCCCGCAAGCCATCTTGGACATGATCGCTGG
TGCCCACTGGGGAGTCCTAGCGGGCATAGCGTATTTCTCCATGGTGGGCAACTGGGCGAAGGTCCTGGTA
GTGCTGTTGCTGTTTGCCGGCGTCGACGCGGCCACCTATACCACCGGGGGGAGTGCTGCTGCTACTACGG
CTGCATTCACCGGGATTTTCAGTCCGGGCGCCAAGCAGGATATCCAGCTGATCA

>1558_S52_L001_R1_001.fastq_11_1a_60
CCCCTACAACGGCGCTGGTAATGGCTCAGCTACTTAGGGTCCCGCAAGCCATCTTGGACATGATCGCTGG
TGCCCACTGGGGAGTCCTAGCGGGCATAGCGTATTTCTCCATGGTGGGCAACTGGGCGAAGGTCCTGGTA
GTGCTGTTGCTGTTTGCCGGCGTCGACGCGGCCACCTATACCACCGGGGGGAGTGCTGCTGCTACTACGG
CTGCATTCACCGGGATTTTCAGTCCGGGCGCCAAGCAGGATATCCAGCTGATCA

>1558_S52_L001_R1_001.fastq_12_1a_59
CCCCTACAACAGCGCTGGTAATGGCTCAGCTACTTAGGGTCCCGCAAGCCATCTTGGACATGATCGCTGG
TGCCCACTGGGGAGTCCTAGCGGGCATAGCGTATTTCTCCATGGTGGGCAACTGGGCGAAGGTCCTGGTA
GTGCTGTTGCTGTTTGCCGGCGTCGACGCGGCCACCTATACCACCGGGGGGAGCGCTGCTGCTACTACGG
CTGCATTCACCGGGATTTTCAGTCCGGGCGCCAAGCAGGATATCCAGCTGATCA

>1558_S52_L001_R1_001.fastq_13_1a_57
CCCCTACAACAGCGCTGGTAATGGCTCAGCTACTTAGGGTCCCGCAAGCCATCTTGGACATGATCGCTGG
TGCCCACTGGGGAGTCCTAGCGGGCATAGCGTATTTCTCCATGGTGGGCAACTGGGCGAAGGTCCTGGTA
GTGCTGTTGCTGTTTGCCGGCGTCGATGCGGCCACCTATACCACCGGGGGGAGTGCTGCTGCTACTACGG
CTGCATTCACCGGGATTTTCAGTCCGGGCGCCAAGCAGGATATCCAGCTGATCA

>1558_S52_L001_R1_001.fastq_14_1a_52
CCCCTACAACAGCGCTGGTAATGGCTCAGCTACTTAGGGTCCCGCAAGCCATCTTGGACATGATCGCTGG
TGCCCACTGGGGAGTCCTAGCGGGCATAGCGTATTTCTCCATGGTGGGCAACTGGGCGAAGGTCCTGGTG
GTGCTGTTGCTGTTTGCCGGCGTCGACGCGGCCACCTATACCACCGGGGGGAGTGCTGCTGCTACTACGG
CTGCATTCACCGGGATTTTCAGTCCGGGCGCCAAGCAGGATATCCAGCTGATCA

>1558_S52_L001_R1_001.fastq_15_1a_51
CCCCTACAACAGCGCTGGTAATGGCTCAGCTACTTAGGGTCCCGCAAGCCATCTTGGACATGATCGCTGG
TGCCCACTGGGGAGTCCTAGCGGGCATAGCGTATTTCTCCATGGTGGGCAACTGGGCGAAGGTCCTGGTA
GTGCTGTTGCTGTTTGCCGGCGTCGACGCGGCCACCTATACCACCGGGGGGAGTGCTGCTGCTACTACGG
CTGCATTCGCCGGGATTTTCAGTCCGGGCGCCAAGCAGGATATCCAGCTGATCA

>1558_S52_L001_R1_001.fastq_16_1a_47
CCCCTACAACAGCGCTGGTAATGGCTCAGCTACTTAGGGTCCCGCAAGCCATCTTGGACATGATCGCTGG
TGCCCACTGGGGGGTCCTAGCGGGCATAGCGTATTTCTCCATGGTGGGCAACTGGGCGAAGGTCCTGGTA
GTGCTGTTGCTGTTTGCCGGCGTCGACGCGGCCACCTATACCACCGGGGGGAGTGCTGCTGCTACTACGG
CTGCATTCACCGGGATTTTCAGTCCGGGCGCCAAGCAGGATATCCAGCTGATCA

>1558_S52_L001_R1_001.fastq_17_1a_43
CCCCTACAACAGCGCTGGTAATGGCTCAGCTACTTAGGGTCCCGCAAGCCATCTTGGGCATGATCGCTGG
TGCCCACTGGGGAGTCCTAGCGGGCATAGCGTATTTCTCCATGGTGGGCAACTGGGCGAAGGTCCTGGTA
GTGCTGTTGCTGTTTGCCGGCGTCGACGCGGCCACCTATACCACCGGGGGGAGTGCTGCTGCTACTACGG
CTGCATTCACCGGGATTTTCAGTCCGGGCGCCAAGCAGGATATCCAGCTGATCA

>1558_S52_L001_R1_001.fastq_18_1a_43
CCCCTACAACAGCGCTGGTAATGGCTCAGCTACTTAGGGTCCCGCAAGCCATCTTGGACATGATCGCTGG
TGCCCACTGGGGAGTCCTAGCGGGCATAGCGTATTTCTCCATGGTGGGCAACTGGGCGAAGGTCCTGGTA
GTGCTGCTGCTGTTTGCCGGCGTCGACGCGGCCACCTATACCACCGGGGGGAGTGCTGCTGCTACTACGG
CTGCATTCACCGGGATTTTCAGTCCGGGCGCCAAGCAGGATATCCAGCTGATCA

>1558_S52_L001_R1_001.fastq_19_1a_43
CCCCTACGACAGCGCTGGTAATGGCTCAGCTACTTAGGGTCCCGCAAGCCATCTTGGACATGATCGCTGG
TGCCCACTGGGGAGTCCTAGCGGGCATAGCGTATTTCTCCATGGTGGGCAACTGGGCGAAGGTCCTGGTA
GTGCTGTTGCTGTTTGCCGGCGTCGACGCGGCCACCTATACCACCGGGGGGAGTGCTGCTGCTACTACGG
CTGCATTCACCGGGATTTTCAGTCCGGGCGCCAAGCAGGATATCCAGCTGATCA

>1558_S52_L001_R1_001.fastq_20_1a_42
CCCCTACAACAGCGCTGGTAATGGCTCAGCTACTTAGGGTCCCGCAAGCCATCTTGGACATGATCGCTGG
TGCCCACTGGGGAGTCCTAGCGGGCATAGCGTACTTCTCCATGGTGGGCAACTGGGCGAAGGTCCTGGTA
GTGCTGTTGCTGTTTGCCGGCGTCGACGCGGCCACCTATACCACCGGGGGGAGTGCTGCTGCTACTACGG
CTGCATTCACCGGGATTTTCAGTCCGGGCGCCAAGCAGGATATCCAGCTGATCA

>1558_S52_L001_R1_001.fastq_21_1a_42
CCCCTACAACAGCGCTGGTAATGGCTCAGCTACTTAGGGTCCCGCAAGCCATCTTGGACATGATCGCTGG
TGCCCACTGGGGAGTCCTAGCGGGCATAGCGTATTTCTCCATGGTGGGCAACTGGGCGAAGGTCCTGGTA
GTGCTGTTGCTGTTTGCCGGCGTCGACGCGGCCACCTATACCACCGGGGGGAGTGCTGCTGCTACTACGG
CTGCACTCACCGGGATTTTCAGTCCGGGCGCCAAGCAGGATATCCAGCTGATCA

>1558_S52_L001_R1_001.fastq_22_1a_42
CCCCTACAACAGCGCTGGTAATGGCTCAGCTACTTAGGGTCCCGCAAGCCATCTTGGACATGATCGCTGG
CGCCCACTGGGGAGTCCTAGCGGGCATAGCGTATTTCTCCATGGTGGGCAACTGGGCGAAGGTCCTGGTA
GTGCTGTTGCTGTTTGCCGGCGTCGACGCGGCCACCTATACCACCGGGGGGAGTGCTGCTGCTACTACGG
CTGCATTCACCGGGATTTTCAGTCCGGGCGCCAAGCAGGATATCCAGCTGATCA

>1558_S52_L001_R1_001.fastq_23_1a_41
CCCCTACAACAGCGCTGGTAATGGCTCAGCTACTTAGGGTCCCGCAAGCCATCTTGGACATGATCGCTGG
TGCCCACTGGGGAGTCCTAGCGGGCATAGCGTATTTCTCCATGGTGGGCAACTGGGCGAAGGTCCTGGTA
GTGCTGTTGCTGTTTGCCGGCGTCGACGCGGCCACCTATACCACCGGGGGGAGTGCTGCTGCTACCACGG
CTGCATTCACCGGGATTTTCAGTCCGGGCGCCAAGCAGGATATCCAGCTGATCA

>1558_S52_L001_R1_001.fastq_24_1a_41
CCCCTACAACAGCGCTGGTAATGGCTCAGCTACTTAGGGTCCCGCAAGCCACCTTGGACATGATCGCTGG
TGCCCACTGGGGAGTCCTAGCGGGCATAGCGTATTTCTCCATGGTGGGCAACTGGGCGAAGGTCCTGGTA
GTGCTGTTGCTGTTTGCCGGCGTCGACGCGGCCACCTATACCACCGGGGGGAGTGCTGCTGCTACTACGG
CTGCATTCACCGGGATTTTCAGTCCGGGCGCCAAGCAGGATATCCAGCTGATCA

>1558_S52_L001_R1_001.fastq_25_1a_40
CCCCTACAACAGCGCTGGTAATGGCTCAGCTACTTAGGGTCCCGCAAGCCATCTTGGACATGATCGCTGG
TGCCCACTGGGGAGTCCTAGCGGGCATAGCGTATTTCTCCATGGTGGGCAACTGGGCGAAGGTCCTGGTA
GTGCTGTTGCTGTTTGCCGGCGTCGACGCGGCCACCTATACCACCGGGGGGAGTGCTGCTGCTACTACGG
CTGCATTCACCGGGATTTTCAGCCCGGGCGCCAAGCAGGATATCCAGCTGATCA

>1558_S52_L001_R1_001.fastq_26_1a_40
CTCCTACAACAGCGCTGGTAATGGCTCAGCTACTTAGGGTCCCGCAAGCCATCTTGGACATGATCGCTGG
TGCCCACTGGGGAGTCCTAGCGGGCATAGCGTATTTCTCCATGGTGGGCAACTGGGCGAAGGTCCTGGTA
GTGCTGTTGCTGTTTGCCGGCGTCGACGCGGCCACCTATACCACCGGGGGGAGTGCTGCTGCTACTACGG
CTGCATTCACCGGGATTTTCAGTCCGGGCGCCAAGCAGGATATCCAGCTGATCA

>1558_S52_L001_R1_001.fastq_27_1a_40
CCCCTACAACAGCGCTGGTAATGGCTCAGCTACTTAGGGTCCCGCAAGCCATCTTGGACATGATCGCTGG
TGCCCACTGGGGAGTCCTAGCGGGCATAGCGTATTTCTCCATGGTGGGCAACTGGGCGAAGGTCCTGGTA
GTGCTGTTGCTGTTCGCCGGCGTCGACGCGGCCACCTATACCACCGGGGGGAGTGCTGCTGCTACTACGG
CTGCATTCACCGGGATTTTCAGTCCGGGCGCCAAGCAGGATATCCAGCTGATCA

>1558_S52_L001_R1_001.fastq_28_1a_39
CCCCTACAACAGCGCTGGTAATGGCTCAGCTACTTAGGGTCCCGCAAGCCGTCTTGGACATGATCGCTGG
TGCCCACTGGGGAGTCCTAGCGGGCATAGCGTATTTCTCCATGGTGGGCAACTGGGCGAAGGTCCTGGTA
GTGCTGTTGCTGTTTGCCGGCGTCGACGCGGCCACCTATACCACCGGGGGGAGTGCTGCTGCTACTACGG
CTGCATTCACCGGGATTTTCAGTCCGGGCGCCAAGCAGGATATCCAGCTGATCA

>1558_S52_L001_R1_001.fastq_29_1a_39
CCCCTACAACAGCGCTGGTAATGGCTCAGCTACTTAGGGTCCCGCAAGCCATCTTGGACATGATCGCTGG
TGCCCACTGGGGAGTCCTAGCGGGCATAGCGTATTTCTCCATGGTGGGCAACTGGGCGAAGGTCCTGGTA
GTGCTGTTGCTGTTTGCCGGCGTCGACGCGGCCACCTATACCACCGGGGGGGGTGCTGCTGCTACTACGG
CTGCATTCACCGGGATTTTCAGTCCGGGCGCCAAGCAGGATATCCAGCTGATCA

>1558_S52_L001_R1_001.fastq_30_1a_35
CCCCTACAACAGCGCTGGTAATGGCTCAGCTACTTAGGGTCCCGCAAGCCATCTTGGACATGATCGCTGG
TGCCCACTGGGGAGTCCTAGCGGGCATAGCGTATTTCTCCATGGTGGGCAACTGGGCGAAGGTCCTAGTA
GTGCTGTTGCTGTTTGCCGGCGTCGACGCGGCCACCTATACCACCGGGGGGAGTGCTGCTGCTACTACGG
CTGCATTCACCGGGATTTTCAGTCCGGGCGCCAAGCAGGATATCCAGCTGATCA

>1558_S52_L001_R1_001.fastq_31_1a_35
CCCCTACAACAGCGCTGGTAATGGCTCAGCTACTTAGGGTCCCGCAAGCCATCCTGGACATGATCGCTGG
TGCCCACTGGGGAGTCCTAGCGGGCATAGCGTATTTCTCCATGGTGGGCAACTGGGCGAAGGTCCTGGTA
GTGCTGTTGCTGTTTGCCGGCGTCGACGCGGCCACCTATACCACCGGGGGGAGTGCTGCTGCTACTACGG
CTGCATTCACCGGGATTTTCAGTCCGGGCGCCAAGCAGGATATCCAGCTGATCA

>1558_S52_L001_R1_001.fastq_32_1a_34
CCCCTACAACAGCGCTGGTAATGGCTCAGCTACTTAGGGTCCCGCAAGCCATCTTGGACATGATCGCTGG
TGCCCACTGGGGAGTCCTGGCGGGCATAGCGTATTTCTCCATGGTGGGCAACTGGGCGAAGGTCCTGGTA
GTGCTGTTGCTGTTTGCCGGCGTCGACGCGGCCACCTATACCACCGGGGGGAGTGCTGCTGCTACTACGG
CTGCATTCACCGGGATTTTCAGTCCGGGCGCCAAGCAGGATATCCAGCTGATCA

>1558_S52_L001_R1_001.fastq_33_1a_33
CCCCTACAACAGCGCTGGTAATGGCTCAGCTACTTAGGGTCCCGCAGGCCATCTTGGACATGATCGCTGG
TGCCCACTGGGGAGTCCTAGCGGGCATAGCGTATTTCTCCATGGTGGGCAACTGGGCGAAGGTCCTGGTA
GTGCTGTTGCTGTTTGCCGGCGTCGACGCGGCCACCTATACCACCGGGGGGAGTGCTGCTGCTACTACGG
CTGCATTCACCGGGATTTTCAGTCCGGGCGCCAAGCAGGATATCCAGCTGATCA

>1558_S52_L001_R1_001.fastq_34_1a_32
CCCCTACAACAGCGCTGGTAATGGCCCAGCTACTTAGGGTCCCGCAAGCCATCTTGGACATGATCGCTGG
TGCCCACTGGGGAGTCCTAGCGGGCATAGCGTATTTCTCCATGGTGGGCAACTGGGCGAAGGTCCTGGTA
GTGCTGTTGCTGTTTGCCGGCGTCGACGCGGCCACCTATACCACCGGGGGGAGTGCTGCTGCTACTACGG
CTGCATTCACCGGGATTTTCAGTCCGGGCGCCAAGCAGGATATCCAGCTGATCA

>1558_S52_L001_R1_001.fastq_35_1a_32
CCCCTACAACAGCGCTGGTAATGGCTCAGCTACTTAGGGTCCCGCAAGCCATCTTGGACATGATCGCTGG
TGCCCACTGGGGAGTCCTAGCGGGCATAGCGTATTTCTCCATGGTGGGCAACTGGGCGAAGGTCCTGGTA
GCGCTGTTGCTGTTTGCCGGCGTCGACGCGGCCACCTATACCACCGGGGGGAGTGCTGCTGCTACTACGG
CTGCATTCACCGGGATTTTCAGTCCGGGCGCCAAGCAGGATATCCAGCTGATCA

>1558_S52_L001_R1_001.fastq_36_1a_32
CCCCTACAACAGCGCTGGTAATGGCTCAGCTACTTAGGGTCCCGCAAGCCATCTTGGACATGATCGCTGG
TGCCCACTGGGGAGTCCTAGCGGGCATAGCGTATTTCTCCATGGTGGGCAACTGGGCGAAGGTCCTGGTA
GTGCTGTTGCTGTTTGCCGGCGTCGACGCGGCCACCTATACCACCGGGGGGAGTGCTGCTGCTACTACGG
CTGCATTCACCGGGATTTTCGGTCCGGGCGCCAAGCAGGATATCCAGCTGATCA

>1558_S52_L001_R1_001.fastq_37_1a_32
CCCCTACAACAGCGCTGGTAATGGCTCAGCTACTTAGGGTCCCGCAAGCCATCTTGGACATGATCGCTGG
TGCCCACTGGGGAGTCCTAGCGGGCATAGCGTATTTCTCCATGGTGGGCAACTGGGCGAAGGTCCTGGTA
GTGCTGTTGCTGTTTGCCGGCGTCGACGCGGCCACCTATACCACCGGGGGGAGTGCTGCTGCTACTACAG
CTGCATTCACCGGGATTTTCAGTCCGGGCGCCAAGCAGGATATCCAGCTGATCA

>1558_S52_L001_R1_001.fastq_38_1a_32
CCCCTACAACAGCGCTGGTAATGGCTCAGCTACTTAGGGTCCCGCAAGCCATCTTGGACATGATCGCTGG
TGCCCACTGGGGAGTCCTAGCGGGCATAGCGTATTTCTCCATGGTGGGCAACTGGGCGAAGGTCCTGGTA
GTGCTGTTGCTGTTTGCCGGCGTCGACGCGGCCACCTATACCACCGGGGGGAGTGCTGCTGCTACTACGG
CTGCATTCACCGGGATTTTCAGTCCGGGCGCCAAGCAGGGTATCCAGCTGATCA

>1558_S52_L001_R1_001.fastq_39_1a_31
CCCCTACAACAGCGCTGGTAATGGCTCAGCTACTTAGGGTCCCGCAAGCCATCTTGGACATGATCGCTGG
TGCCCACTGGGGAGTCCTAGCGGGCATAGCGTATTTCTCCATGGTGGGCAACTGGGCGAAAGTCCTGGTA
GTGCTGTTGCTGTTTGCCGGCGTCGACGCGGCCACCTATACCACCGGGGGGAGTGCTGCTGCTACTACGG
CTGCATTCACCGGGATTTTCAGTCCGGGCGCCAAGCAGGATATCCAGCTGATCA

>1558_S52_L001_R1_001.fastq_40_1a_30
CCCCTACAACAGCGCTGGTAATGGCTCAGCTACTTAGGGTCCCGCAAGCCATCTTGGACATGATCGCTGG
TGCCCACTGGGGAGCCCTAGCGGGCATAGCGTATTTCTCCATGGTGGGCAACTGGGCGAAGGTCCTGGTA
GTGCTGTTGCTGTTTGCCGGCGTCGACGCGGCCACCTATACCACCGGGGGGAGTGCTGCTGCTACTACGG
CTGCATTCACCGGGATTTTCAGTCCGGGCGCCAAGCAGGATATCCAGCTGATCA

>1558_S52_L001_R1_001.fastq_41_1a_30
CCCCTACAACAGCGCTGGTAATGGCTCAGCTACTTAGGGTCCCGCAAGCCATCTTGGACATGATCGCTGG
TGCCCACTGGGGAGTCCTAGCGGGCATAGCGTATTTCTCCATGGTGGGCAACTGGGCGAAGGTCCTGGTA
GTGCTGTTGCTGTTTGCCGGCGTCGACGCGGCCACCTATACCACCGGGGGGAGTGCTGCTGCTACTACGG
CTGCATTCACCGGGATCTTCAGTCCGGGCGCCAAGCAGGATATCCAGCTGATCA

>1558_S52_L001_R1_001.fastq_42_1a_30
CCCCTACAACAGCGCTGGTAATGGCTCAGCTACTTAGGGTCCCGCAAGCCATCTTGGACATGATCGCTGG
TGCCCACTGGGGAGTCCTAGCGGGCATAGCGTATTTCTCCATGGTGGGCAACTGGGCGAAGGTCCTGGTA
GTGCTGTTGCTGTTTGCCGGCGTCGACGCGGCCACCTATACCACCGGGGGGAGTGCTGCTGCTACTACGG
CTGCGTTCACCGGGATTTTCAGTCCGGGCGCCAAGCAGGATATCCAGCTGATCA

>1558_S52_L001_R1_001.fastq_43_1a_30
CCCCTACAACAGCGCTGGTAATGGCTCAGCTACTTAGGGTCCCGCAAGCCATCTTGGACATGATCGCTGG
TGCCCACTGGGGAGTCCTAGCGGGCATAGCGTATTTCTCCATGGTGGGCAACTGGGCGAAGGTCCTGGTA
GTGCTGTTGCTGTTTGCCGGCGTCGACGCGGCCGCCTATACCACCGGGGGGAGTGCTGCTGCTACTACGG
CTGCATTCACCGGGATTTTCAGTCCGGGCGCCAAGCAGGATATCCAGCTGATCA

>1558_S52_L001_R1_001.fastq_44_1a_29
CCCCTACAACAGCGCTGGTAATGGCTCAGCTACTTAGGGTCCCGCAAGCCATCTTGGACATGATCGCTGG
TGCCCACTGGGGAGTCCTAGCGGGCATAGCGTATTTCTCCATGGTGGGCAACTGGGCGAAGGTCCTGGTA
GTGCTGTTGCTGTTTGCCGGCGTCGACGCGGCCACCTATACCACCGGGGGGAGTGCTGCTGCTACTACGG
CTGCATTCACCGGGATTTTCAGTCCGGGCGCTAAGCAGGATATCCAGCTGATCA

>1558_S52_L001_R1_001.fastq_45_1a_29
CCCCTACAACAGCGCTGGTAATGGCTCAGCTACTTAGGGTCCCGCAAGCCATCTTGGACATGATCGCTGG
TGCCCACTGGGGAGTCCTAGCAGGCATAGCGTATTTCTCCATGGTGGGCAACTGGGCGAAGGTCCTGGTA
GTGCTGTTGCTGTTTGCCGGCGTCGACGCGGCCACCTATACCACCGGGGGGAGTGCTGCTGCTACTACGG
CTGCATTCACCGGGATTTTCAGTCCGGGCGCCAAGCAGGATATCCAGCTGATCA

>1558_S52_L001_R1_001.fastq_46_1a_29
CCCCTACAACAGCGCTGGTAATGGCTCAGCTACTTAGGGTCCCGCAAGCCATCTTGGACATGATCGCTGG
TGCCCACTGGGGAGTCCTAGCGGGCATAGCGTATTTCTCCATGGTGGGCAACTGGGCGAAGGTCCTGGTA
GTGCTGTTGCTGTTTGCCGGCGTCGACGCGGCCACCTATACCACCGGGGGGAGTGCTGCTGCTACTACGG
CTGCATTCACCGGGATTCTCAGTCCGGGCGCCAAGCAGGATATCCAGCTGATCA

>1558_S52_L001_R1_001.fastq_47_1a_29
CCCCTACAACAGCGCTGGTAATGGCTCAGCTACTTAGGGTCCCGCAAGCCATCTTGGACATGATCGCTGG
TGCCCACTGGGGAGTCCTAGCGGGCATAGCGTATTTCTCCATGGTGGGCAACTGGGCGAAGGTCCTGGTA
GTGCTGTTGCTGTTTGCCGGCGTCGACGCGGCCACCTATACCACTGGGGGGAGTGCTGCTGCTACTACGG
CTGCATTCACCGGGATTTTCAGTCCGGGCGCCAAGCAGGATATCCAGCTGATCA

>1558_S52_L001_R1_001.fastq_48_1a_28
CCCCTACAACAGCGCTGGTAATGGCTCAGCTACTTAGGGTCCCGCAAGCCATCTTGGACATGATCGCTGG
TGCCCACTGGGGAGTCCTAGCGGGCATAGCGTATTTCTCCATGGTGGGCAACTGGGCGAAGGCCCTGGTA
GTGCTGTTGCTGTTTGCCGGCGTCGACGCGGCCACCTATACCACCGGGGGGAGTGCTGCTGCTACTACGG
CTGCATTCACCGGGATTTTCAGTCCGGGCGCCAAGCAGGATATCCAGCTGATCA

>1558_S52_L001_R1_001.fastq_49_1a_28
CCCCTACAACAGCGCTGGTAATGGCTCAGCTACTTAGGGTCCCGCAAGCCATCTTGGACATGATCGCCGG
TGCCCACTGGGGAGTCCTAGCGGGCATAGCGTATTTCTCCATGGTGGGCAACTGGGCGAAGGTCCTGGTA
GTGCTGTTGCTGTTTGCCGGCGTCGACGCGGCCACCTATACCACCGGGGGGAGTGCTGCTGCTACTACGG
CTGCATTCACCGGGATTTTCAGTCCGGGCGCCAAGCAGGATATCCAGCTGATCA

>1558_S52_L001_R1_001.fastq_50_1a_28
CCCCTACAACAGCGCTGGTAATGGCTCAGCTACTTAGGATCCCGCAAGCCATCTTGGACATGATCGCTGG
TGCCCACTGGGGAGTCCTAGCGGGCATAGCGTATTTCTCCATGGTGGGCAACTGGGCGAAGGTCCTGGTA
GTGCTGTTGCTGTTTGCCGGCGTCGACGCGGCCACCTATACCACCGGGGGGAGTGCTGCTGCTACTACGG
CTGCATTCACCGGGATTTTCAGTCCGGGCGCCAAGCAGGATATCCAGCTGATCA

>1558_S52_L001_R1_001.fastq_51_1a_28
CCCCTACAACAGCGCTGGTAATGGCTCAGCTACTTAGGGTCCCGCAAGCCATCTTGGACATGACCGCTGG
TGCCCACTGGGGAGTCCTAGCGGGCATAGCGTATTTCTCCATGGTGGGCAACTGGGCGAAGGTCCTGGTA
GTGCTGTTGCTGTTTGCCGGCGTCGACGCGGCCACCTATACCACCGGGGGGAGTGCTGCTGCTACTACGG
CTGCATTCACCGGGATTTTCAGTCCGGGCGCCAAGCAGGATATCCAGCTGATCA

>1558_S52_L001_R1_001.fastq_52_1a_27
CCCCTACAACAGCGCTGGTAATGGCTCAGCTACTTAGGGTCCCGCAAGCCATCTTGGACATGATCGCTGG
TGCCCACTGGGGAGTCCTAGCGGGCATAGCGTATTTCTCCATGGTGGGCAACTGGGCGAAGGTCCTGGTA
GTGCTGTTGCTGTTTGCTGGCGTCGACGCGGCCACCTATACCACCGGGGGGAGTGCTGCTGCTACTACGG
CTGCATTCACCGGGATTTTCAGTCCGGGCGCCAAGCAGGATATCCAGCTGATCA

>1558_S52_L001_R1_001.fastq_53_1a_27
CCCCTACAACAGCGCTGGTAATGGCTCAGCTACTTAGGGTCCCGCAAGCCATCTTGGACATGATTGCTGG
TGCCCACTGGGGAGTCCTAGCGGGCATAGCGTATTTCTCCATGGTGGGCAACTGGGCGAAGGTCCTGGTA
GTGCTGTTGCTGTTTGCCGGCGTCGACGCGGCCACCTATACCACCGGGGGGAGTGCTGCTGCTACTACGG
CTGCATTCACCGGGATTTTCAGTCCGGGCGCCAAGCAGGATATCCAGCTGATCA

>1558_S52_L001_R1_001.fastq_54_1a_27
CCCCTACAACAGCGCTGGTAATGGCTCAGCTACTTAGGGTCCCGCAAGCCATCTTGGACATGATCGCTGG
TGCCCACTGGGGAGTCCTAGCGGGCATAGCGTATTTCTCCATGGTGGGCAACTGGGCAAAGGTCCTGGTA
GTGCTGTTGCTGTTTGCCGGCGTCGACGCGGCCACCTATACCACCGGGGGGAGTGCTGCTGCTACTACGG
CTGCATTCACCGGGATTTTCAGTCCGGGCGCCAAGCAGGATATCCAGCTGATCA

>1558_S52_L001_R1_001.fastq_55_1a_27
CCCCTACAACAGCGCTGGTAATGGCTCAGCTACTTAGGGTCCCGCAAGCTATCTTGGACATGATCGCTGG
TGCCCACTGGGGAGTCCTAGCGGGCATAGCGTATTTCTCCATGGTGGGCAACTGGGCGAAGGTCCTGGTA
GTGCTGTTGCTGTTTGCCGGCGTCGACGCGGCCACCTATACCACCGGGGGGAGTGCTGCTGCTACTACGG
CTGCATTCACCGGGATTTTCAGTCCGGGCGCCAAGCAGGATATCCAGCTGATCA

>1558_S52_L001_R1_001.fastq_56_1a_27
CCCCTACAACAGCGCTGGTAATGGCTCAGCTACTTAGGGTCCCGCAAGCCATCTTGGACATGATCGCTGG
TGCCCACTGGGGAGTCCTAGCGGGCATAGCGTATTTCTCCATGGTGGGCAACTGGGCGAAGGTCCTGGTA
GTGCTGTTGCTGTTTGCCGGCGTCGACGCGGCCACCTATACCACCGGGGGGAGTGCTGCTGCTACTACGG
CTGCATTCACCGGGATTTTCAGTCCGGGCGCCAGGCAGGATATCCAGCTGATCA

>1558_S52_L001_R1_001.fastq_57_1a_26
CCCCTACAACAGCGCTGGTAATGGCTCAGCTACTTAGGGTCCCGCAAGCCATCTTGGACATGATCGCTGG
TGCCCACTGGGGAGTCCTAGCGGGCATAGCGTATTTCTCCATGGTGGGCAACTGGGCGAAGGTCCTGGTA
GTGCTGTTGCTGTTTGCCGGCGTCGACGCGGCCACCTATACCACCGGGGGGAGTGCTGCTGCTACTACGG
CTGCATTCACCGGGATTTTCAGTCCAGGCGCCAAGCAGGATATCCAGCTGATCA

>1558_S52_L001_R1_001.fastq_58_1a_26
CCCCTACAGCAGCGCTGGTAATGGCTCAGCTACTTAGGGTCCCGCAAGCCATCTTGGACATGATCGCTGG
TGCCCACTGGGGAGTCCTAGCGGGCATAGCGTATTTCTCCATGGTGGGCAACTGGGCGAAGGTCCTGGTA
GTGCTGTTGCTGTTTGCCGGCGTCGACGCGGCCACCTATACCACCGGGGGGAGTGCTGCTGCTACTACGG
CTGCATTCACCGGGATTTTCAGTCCGGGCGCCAAGCAGGATATCCAGCTGATCA

>1558_S52_L001_R1_001.fastq_59_1a_26
CCCCTACAACAGCGCTGGTAATGGCTCAGCTACTTAGGGTCCCGCAAGCCATCTTGGACATGATCGCTGG
TGCCCACTGGGGAGTCCTAGCGGGCATAGCGTATTTCTCCATGGTGGGCAACTGGGCGAAGGTCCTGGTA
GTGCTGTTGCTGTTTGCCGGCGTCGACGCGGCCACCTATGCCACCGGGGGGAGTGCTGCTGCTACTACGG
CTGCATTCACCGGGATTTTCAGTCCGGGCGCCAAGCAGGATATCCAGCTGATCA

>1558_S52_L001_R1_001.fastq_60_1a_26
CCCCTACAACAGCGCTGGTAATGGCTCAGCTACTTAGGGTCCCGCAAGCCATCTTGGACATGATCGCTGG
TGCCCACTGGGGAGTCCTAGCGGGCATAGCGTATTTCTCCATGGTGGGCAACTGGGCGAAGGTCCTGGTA
GTGCTGTTGCTGTTTGCCGGCGTCGACGCGGCCACCTATACCACCGGGGGGAGTGCTGCTGCTACTACGG
CTGCATTCACCGGGATTTTCAGTCCGGGCGCCAAGCAGGATATCCAGCTGATTA

>1558_S52_L001_R1_001.fastq_61_1a_26
CCCCTACAACAGCGCTGGTAATGGCTCAGCTACTTAGGGTCCCGCAAGCCATCTTGGACATGATCGCTGG
TGCCCACTGGGGAGTCCTAGCGGGCATAGCGTATTTCTCCATGGTGGGCAACTGGGCGAAGGTCCTGGTA
GTGCTGTTGCTGTTTGCCGGCGTCGACGCGGCCACCTATACCACCGGGGGGAGTGCTGCTGCTACTACGG
CTGCATTCACCGGGATTTTCAGTCCGGGCGCCAAGCAAGATATCCAGCTGATCA

>1558_S52_L001_R1_001.fastq_62_1a_26
CCCCTACAACAGCGCTGGTAATGGCTCAGCTACTTAGGGTTCCGCAAGCCATCTTGGACATGATCGCTGG
TGCCCACTGGGGAGTCCTAGCGGGCATAGCGTATTTCTCCATGGTGGGCAACTGGGCGAAGGTCCTGGTA
GTGCTGTTGCTGTTTGCCGGCGTCGACGCGGCCACCTATACCACCGGGGGGAGTGCTGCTGCTACTACGG
CTGCATTCACCGGGATTTTCAGTCCGGGCGCCAAGCAGGATATCCAGCTGATCA

>1558_S52_L001_R1_001.fastq_63_1a_26
CCCCTACAACAGCGCTGGTAATGGCTCAGCTACTTAGGGTCCCGCAAGCCATCTTGGACATGGTCGCTGG
TGCCCACTGGGGAGTCCTAGCGGGCATAGCGTATTTCTCCATGGTGGGCAACTGGGCGAAGGTCCTGGTA
GTGCTGTTGCTGTTTGCCGGCGTCGACGCGGCCACCTATACCACCGGGGGGAGTGCTGCTGCTACTACGG
CTGCATTCACCGGGATTTTCAGTCCGGGCGCCAAGCAGGATATCCAGCTGATCA

>1558_S52_L001_R1_001.fastq_64_1a_25
CCCCTACAACAGCGCTGGTAATGGCTCAGCTACTTAGGGTCCCGCAAGCCATCTTGGACATGATCGCTGG
TGCCCACTGGGGAGTCCTAGCGGGCATAGCGTATTTCTCCATGGCGGGCAACTGGGCGAAGGTCCTGGTA
GTGCTGTTGCTGTTTGCCGGCGTCGACGCGGCCACCTATACCACCGGGGGGAGTGCTGCTGCTACTACGG
CTGCATTCACCGGGATTTTCAGTCCGGGCGCCAAGCAGGATATCCAGCTGATCA

>1558_S52_L001_R1_001.fastq_65_1a_25
CCCCTACAACAGCGCTGGTAATGGCTCAGCTACTTAGGGTCCCGCAAGCCATCTTGGACATGATCGCTGG
TGCCCACTGGGGAGTCCTAGCGGGCATAGCGTATTTCTCCATGGTGGGCAACTGGGCGAAGGTCCTGGTA
GTGCTGTTGCTGTTTGCCGGTGTCGACGCGGCCACCTATACCACCGGGGGGAGTGCTGCTGCTACTACGG
CTGCATTCACCGGGATTTTCAGTCCGGGCGCCAAGCAGGATATCCAGCTGATCA

>1558_S52_L001_R1_001.fastq_66_1a_25
CCCCTACAACAGCGCTGGTAATGGCTCAGCTACTTAGGGTCCCGCAAGCCATCTTGGACATGATCGCTGG
TGCCCACTGGGGAGTCCTAGCGGGCATAGCGTATTTCTCCATGGTGGGCAACTGGGCGAAGGTCCTGGTA
GTGCTGTTGCTGTTTGCCGGCGTCGACGCGGCCACCTATACCACCGGGGGGAGTGTTGCTGCTACTACGG
CTGCATTCACCGGGATTTTCAGTCCGGGCGCCAAGCAGGATATCCAGCTGATCA

>1558_S52_L001_R1_001.fastq_67_1a_25
CCCCTACAACAGCGCTGGTAATGGCTCAGCTACTTAGGGTCCCGCAAGCCATCTTGGACATGATCGCTGG
TGCTCACTGGGGAGTCCTAGCGGGCATAGCGTATTTCTCCATGGTGGGCAACTGGGCGAAGGTCCTGGTA
GTGCTGTTGCTGTTTGCCGGCGTCGACGCGGCCACCTATACCACCGGGGGGAGTGCTGCTGCTACTACGG
CTGCATTCACCGGGATTTTCAGTCCGGGCGCCAAGCAGGATATCCAGCTGATCA

>1558_S52_L001_R1_001.fastq_68_1a_25
CCCCTACAACAGCGCTGGTAATGGCTCAGCTACTTAGGGTCCCGCAAGCCATCTTGGACATGATCGCTGG
TGCCCACTGGGGAGTCCTAGCGGGCATAGCGTATTTCTCCATGGTGGGCAACTGGGCGAAGGTCCTGGTA
GTGCTGTTGCTGTTTGCCGGCGTCAACGCGGCCACCTATACCACCGGGGGGAGTGCTGCTGCTACTACGG
CTGCATTCACCGGGATTTTCAGTCCGGGCGCCAAGCAGGATATCCAGCTGATCA

>1558_S52_L001_R1_001.fastq_69_1a_25
CCCCTACAACAGCGCTGGTAATGGCTCAGCTACTTAGGGTCCCGCAAGCCATCTTGGACATGATCGCTGG
TGCCCACTGGGGAGTCCTAGCGGGCATAGCGTATTTCTCCATGGTGGGCAACTGGGCGAAGGTCCTGGTA
GTGCTGTTGCTGTTTGCCGGCGTCGACGCGGCCACCTATACCACCGGGGGGAGTGCTGCTGCTACTACGG
CTGCATTCACCGGGGTTTTCAGTCCGGGCGCCAAGCAGGATATCCAGCTGATCA

>1558_S52_L001_R1_001.fastq_70_1a_25
CCCCTACAACAGCGCTGGTAATGGCTCAGCTACTTAGGGTCCCGCAAGCCATCTTGGACATGATCGCTGG
TGCCCACTGGGGAGTCCTAGCGGGCATAGCGTATTTCTCCATGGTGGGCAACTGGGCGAAGGTCCTGGTA
GTGCTGTTGCTGCTTGCCGGCGTCGACGCGGCCACCTATACCACCGGGGGGAGTGCTGCTGCTACTACGG
CTGCATTCACCGGGATTTTCAGTCCGGGCGCCAAGCAGGATATCCAGCTGATCA

>1558_S52_L001_R1_001.fastq_71_1a_25
CCCCTACAACAGCGCTGGTAATGGCTCAGCTACTTAGGGTCCCGCAAGCCATCTTGGACATGATCGCTGG
TGCCCACTGGGGAGTCCTAGCGGGCATAGCGTATTTCTCCATGGTGGGCAACTGGGCGAAGGTCCTGGTA
GTGCTGTTGCTGTTTGCCGGCGTCGACGCGGCCACCTATACCGCCGGGGGGAGTGCTGCTGCTACTACGG
CTGCATTCACCGGGATTTTCAGTCCGGGCGCCAAGCAGGATATCCAGCTGATCA

>1558_S52_L001_R1_001.fastq_72_1a_24
CCCCTACAACAGCGCTGGTAATGGCTCAGCTACTTAGGGTCCCGCAAGCCATCTTGGACATGATCGCTGG
TGCCCACTGGGGAGTCCTAGCGGGCATAGCGTATTTCTCCATGGTGGGCAACTGGGCGAAGGTCCTGGTA
GTGCTGTTGCTGTTTGCCAGCGTCGACGCGGCCACCTATACCACCGGGGGGAGTGCTGCTGCTACTACGG
CTGCATTCACCGGGATTTTCAGTCCGGGCGCCAAGCAGGATATCCAGCTGATCA

>1558_S52_L001_R1_001.fastq_73_1a_24
CCCCTACAACAGCGCTGGTAACGGCTCAGCTACTTAGGGTCCCGCAAGCCATCTTGGACATGATCGCTGG
TGCCCACTGGGGAGTCCTAGCGGGCATAGCGTATTTCTCCATGGTGGGCAACTGGGCGAAGGTCCTGGTA
GTGCTGTTGCTGTTTGCCGGCGTCGACGCGGCCACCTATACCACCGGGGGGAGTGCTGCTGCTACTACGG
CTGCATTCACCGGGATTTTCAGTCCGGGCGCCAAGCAGGATATCCAGCTGATCA

>1558_S52_L001_R1_001.fastq_74_1a_24
CCCCTACAACAGCGCTGGTAATGGCTCAGCTACTTAGGGTCCCGCAAGCCATCTTGGACATGATCGCTGG
TGCCCACTGGGGAGTCCTAGCGGGCATAGCGTATTTCCCCATGGTGGGCAACTGGGCGAAGGTCCTGGTA
GTGCTGTTGCTGTTTGCCGGCGTCGACGCGGCCACCTATACCACCGGGGGGAGTGCTGCTGCTACTACGG
CTGCATTCACCGGGATTTTCAGTCCGGGCGCCAAGCAGGATATCCAGCTGATCA

>1558_S52_L001_R1_001.fastq_75_1a_24
CCCCTGCAACAGCGCTGGTAATGGCTCAGCTACTTAGGGTCCCGCAAGCCATCTTGGACATGATCGCTGG
TGCCCACTGGGGAGTCCTAGCGGGCATAGCGTATTTCTCCATGGTGGGCAACTGGGCGAAGGTCCTGGTA
GTGCTGTTGCTGTTTGCCGGCGTCGACGCGGCCACCTATACCACCGGGGGGAGTGCTGCTGCTACTACGG
CTGCATTCACCGGGATTTTCAGTCCGGGCGCCAAGCAGGATATCCAGCTGATCA

>1558_S52_L001_R1_001.fastq_76_1a_24
CCCCTACAACAGCGCTGGTAATGGCTCAGCTACTTAGGGTCCCGCAAGCCATCTTGGACATGATCGCTGG
TGCCCACTGGGGAGTCCTAGCGGGCATAGCGTATTTCTCCATGGTGGGCAACTGGGCGAAGGTCCTGGTA
GTGCTGTTGCTGTTTGCCGGCGTCGACGCGGCCACCTATACCACCGGGGGGGAGTGCTGCTGCTACTACG
GCTGCATTCACCGGGATTTTCAGTCCGGGCGCCAAGCAGGATATCCAGCTGATCA

>1558_S52_L001_R1_001.fastq_77_1a_24
CCCCTACAACAGCGCTGGTAATGGCTCAGCTACTTAGGGTCCCGCAAGCCATCTTGGACATGATCGCTGG
TGCCCACTGGGGAGTCCTAGCGGGCATAGCGTATTTCTCCATGGTGGGCAACTGGGCGAAGGTCCTGGTA
GTGCTGTTGCTGTTTGCCGGCGTCGACGCGGCCACCTATACCACCGGGGGGAGTGCTGCTGCTGCTACGG
CTGCATTCACCGGGATTTTCAGTCCGGGCGCCAAGCAGGATATCCAGCTGATCA

>1558_S52_L001_R1_001.fastq_78_1a_23
CCCCTACAACAGCGCTGGTAATGGCTCAGCTACTTAGGGTCCCGCAAGCCATCTTGGACATGATCGCTGG
TGCCCACTGGGGAGTCCTAGCGGGCATAGCGTATTTCTCCATGGTGGGCAACTGGGCGAAGGTCCTGGTA
GTGCTGTTGCCGTTTGCCGGCGTCGACGCGGCCACCTATACCACCGGGGGGAGTGCTGCTGCTACTACGG
CTGCATTCACCGGGATTTTCAGTCCGGGCGCCAAGCAGGATATCCAGCTGATCA

>1558_S52_L001_R1_001.fastq_79_1a_23
CCCCTACAACAGCGCTGGTAATGGCTCAGCTACTTAGGGTCCCACAAGCCATCTTGGACATGATCGCTGG
TGCCCACTGGGGAGTCCTAGCGGGCATAGCGTATTTCTCCATGGTGGGCAACTGGGCGAAGGTCCTGGTA
GTGCTGTTGCTGTTTGCCGGCGTCGACGCGGCCACCTATACCACCGGGGGGAGTGCTGCTGCTACTACGG
CTGCATTCACCGGGATTTTCAGTCCGGGCGCCAAGCAGGATATCCAGCTGATCA

>1558_S52_L001_R1_001.fastq_80_1a_23
CCCCTACAACAGCGCTGGTAATGGCTCAGCTACTTAGGGTCCCGCAAGCCATCTTGGACATGATCGCTGG
TGCCCACTGGGGAGTCCTAGCGGGCATAGCGTATTTTTCCATGGTGGGCAACTGGGCGAAGGTCCTGGTA
GTGCTGTTGCTGTTTGCCGGCGTCGACGCGGCCACCTATACCACCGGGGGGAGTGCTGCTGCTACTACGG
CTGCATTCACCGGGATTTTCAGTCCGGGCGCCAAGCAGGATATCCAGCTGATCA

>1558_S52_L001_R1_001.fastq_81_1a_23
CCCCTACAACAGCGCTGGTAATGGCTCAGCTACCTAGGGTCCCGCAAGCCATCTTGGACATGATCGCTGG
TGCCCACTGGGGAGTCCTAGCGGGCATAGCGTATTTCTCCATGGTGGGCAACTGGGCGAAGGTCCTGGTA
GTGCTGTTGCTGTTTGCCGGCGTCGACGCGGCCACCTATACCACCGGGGGGAGTGCTGCTGCTACTACGG
CTGCATTCACCGGGATTTTCAGTCCGGGCGCCAAGCAGGATATCCAGCTGATCA

>1558_S52_L001_R1_001.fastq_82_1a_22
CCCCTACAACAGCGCTGGTAATGGCTCAGCTACTTAGGGTCCCGCAAGCCATCTTGGACATGATCGCTGG
TGCCCACTGGGGAGTCCTAGCGGGCATAGCGTATTTCTCCATGGTGGGCAACTGGGCGAAGGTCCTGGTA
GTGCTGTTGCTGTTTGCCGGCGTCGACGCGGCCACCTATACCACCGGGGGGAGTGCTGCTGCTACTACGG
CTGCATTCACCGGGATTTTCAGTCCGGGCGCCAAGCAGGATATCCAGCTGGTCA

>1558_S52_L001_R1_001.fastq_83_1a_22
CCCCTACAACAGCGCTGGTAATGGCTCAGCTACTTAGGGTCCCGCAAGCCATCTTGGACATGATCGCTGG
TGCCCACTGGGGAGTCCTAGCGGGCATAGCGTATTTCTCCATGGTGGGCAACTGGGCGAAGGTCCTGGTA
GTGCTGTTGCTGTTTGCCGGCGTCGACGCGGCCACCTATACCACCGGGGGGAGTGCTGCTGCTACTACGG
CTGCATTCACCGGGATTTTCAGTCCGGGCGCCAAGCAGGACATCCAGCTGATCA

>1558_S52_L001_R1_001.fastq_84_1a_22
CCCCTACAACAGCGCTGGTAATGGCTCAGCTACTTAGGGTCCCGCAAGCCATCTTGGACATGATCGCTGG
TGCCCACTGGGGAGTCCTAGCGGGCATAGCGTATTTCTCCATGGTGGGCAACTGGGCGAAGGTCCTGGTA
GTGCTGTTGCTGTTTGCCGGCGTCGACGCGGCCACCTATACCACCGGGGGGAGTGCTGCTGCTACTACGG
CTGCATTCACCGGGACTTTCAGTCCGGGCGCCAAGCAGGATATCCAGCTGATCA

>1558_S52_L001_R1_001.fastq_85_1a_22
CCCCTACAACAGCGCTGGTAATGGCTCAGCTACTTAGGGTCCCGCAAGCCATCTTGGACATGATCGCTGG
TGCCCACTGGGGAGTCCTAGCGGGCATAGCGTATTTCTCCATGGTGGGCAACTGGGCGAAGGTCCTGGTA
GTGCTGTTGCTGTTTGCCGGCGTCGACGCGGCCACCTATACCACCGGAGGGAGTGCTGCTGCTACTACGG
CTGCATTCACCGGGATTTTCAGTCCGGGCGCCAAGCAGGATATCCAGCTGATCA

>1558_S52_L001_R1_001.fastq_86_1a_22
CCCCTACAACAGCGCTGGTAATGGCTCAGCTACTTAGGGTCCCGCAAGCCATCTTGGACATGATCGCTGG
TGCCCACTGGGGAGTCCTAGCGGGCATAGCGTATTTCTCCATGGTGGGCAACTGGGCGAAGGTCCTGGTA
GTGCCGTTGCTGTTTGCCGGCGTCGACGCGGCCACCTATACCACCGGGGGGAGTGCTGCTGCTACTACGG
CTGCATTCACCGGGATTTTCAGTCCGGGCGCCAAGCAGGATATCCAGCTGATCA

>1558_S52_L001_R1_001.fastq_87_1a_22
CCCCTACAACAGCGCTGGTGATGGCTCAGCTACTTAGGGTCCCGCAAGCCATCTTGGACATGATCGCTGG
TGCCCACTGGGGAGTCCTAGCGGGCATAGCGTATTTCTCCATGGTGGGCAACTGGGCGAAGGTCCTGGTA
GTGCTGTTGCTGTTTGCCGGCGTCGACGCGGCCACCTATACCACCGGGGGGAGTGCTGCTGCTACTACGG
CTGCATTCACCGGGATTTTCAGTCCGGGCGCCAAGCAGGATATCCAGCTGATCA

>1558_S52_L001_R1_001.fastq_88_1a_22
CCCCTACAACAGCGCTGGTAATGGCTCAGCTACTTAGAGTCCCGCAAGCCATCTTGGACATGATCGCTGG
TGCCCACTGGGGAGTCCTAGCGGGCATAGCGTATTTCTCCATGGTGGGCAACTGGGCGAAGGTCCTGGTA
GTGCTGTTGCTGTTTGCCGGCGTCGACGCGGCCACCTATACCACCGGGGGGAGTGCTGCTGCTACTACGG
CTGCATTCACCGGGATTTTCAGTCCGGGCGCCAAGCAGGATATCCAGCTGATCA

>1558_S52_L001_R1_001.fastq_89_1a_22
CCCCTACAACAGCGCTGGTAATGGCTCAGCTACTTAGGGTCCCGCAAGCCATCTTGGACATGATCGCTGG
TGCCCACTGGGGAGTCCTAGCGGGCATAGCGTATTTCTCCATGGTGGGCAACTGGGCGAAGGTCCTGGTA
GTGCTGTTGCTGTTTGCCGGCGTCGGCGCGGCCACCTATACCACCGGGGGGAGTGCTGCTGCTACTACGG
CTGCATTCACCGGGATTTTCAGTCCGGGCGCCAAGCAGGATATCCAGCTGATCA

>1558_S52_L001_R1_001.fastq_90_1a_22
CCCCTACAACAGCGCTGGTAATGGCTCAGCTACTTAGGGTCCCGCAAGCCATCTTGGACATGATCGCTGG
TGCCCACTGGGGAGTCCTAGCGGGCATAGCGTATTTCTCCATGGTGGGCAACTGGGCGAAGGTCCTGGTA
GTGCTGTTGCTGTTTGCCGGCGTCGACGCGGCCACCTATACCACCGGGGGGAGTGCTGCTGCTACTACGG
CTGCATTCACCGGGATTTTTAGTCCGGGCGCCAAGCAGGATATCCAGCTGATCA

>1558_S52_L001_R1_001.fastq_91_1a_22
CCCCTACAACAGCGCTGGTAATGGCTCAGCTACTTAGGGTCCCGCAAGCCATCTTGGACATGATCGCTGG
TGCCCACTGGGGAGTCCTAGCGGGCATAGCGTATTTCTCCATGGTGGGCAACTGGGCGAAGGTCCTGGTA
GTGCTGTTGCTGTTTGCCGGCGTCGACGCGGCCACCCATACCACCGGGGGGAGTGCTGCTGCTACTACGG
CTGCATTCACCGGGATTTTCAGTCCGGGCGCCAAGCAGGATATCCAGCTGATCA

>1558_S52_L001_R1_001.fastq_92_1a_22
CCCCTACAACAGCACTGGTAATGGCTCAGCTACTTAGGGTCCCGCAAGCCATCTTGGACATGATCGCTGG
TGCCCACTGGGGAGTCCTAGCGGGCATAGCGTATTTCTCCATGGTGGGCAACTGGGCGAAGGTCCTGGTA
GTGCTGTTGCTGTTTGCCGGCGTCGACGCGGCCACCTATACCACCGGGGGGAGTGCTGCTGCTACTACGG
CTGCATTCACCGGGATTTTCAGTCCGGGCGCCAAGCAGGATATCCAGCTGATCA

>1558_S52_L001_R1_001.fastq_93_1a_22
CCCCTACAACAGCGCTGGTAATGGCTCAGCTACTTAGGGTCCCGCAAGCCATCTTGGACATGATCGCTGG
TGCCCACTGGGGAGTCCTAGCGGGCATAGCGTATTTCTCCATGGTGGGCAACTGGGCGAAGGTCCTGGTA
GTGCTGTTGCTGTTTGCCGGCGTCGACGCGGCCACCTATACCACCGGGGGGAGTGCTGCTGCTACTACGG
CTGCATTCACCGGGATTTTCAGTCCGGGCGCCAAGCAGGATGTCCAGCTGATCA

>1558_S52_L001_R1_001.fastq_94_1a_22
CCCCTACAACAGCGCTGGTAATGGCTCAGCCACTTAGGGTCCCGCAAGCCATCTTGGACATGATCGCTGG
TGCCCACTGGGGAGTCCTAGCGGGCATAGCGTATTTCTCCATGGTGGGCAACTGGGCGAAGGTCCTGGTA
GTGCTGTTGCTGTTTGCCGGCGTCGACGCGGCCACCTATACCACCGGGGGGAGTGCTGCTGCTACTACGG
CTGCATTCACCGGGATTTTCAGTCCGGGCGCCAAGCAGGATATCCAGCTGATCA

>1558_S52_L001_R1_001.fastq_95_1a_22
CCCCTACAACAGCGCTGGCAATGGCTCAGCTACTTAGGGTCCCGCAAGCCATCTTGGACATGATCGCTGG
TGCCCACTGGGGAGTCCTAGCGGGCATAGCGTATTTCTCCATGGTGGGCAACTGGGCGAAGGTCCTGGTA
GTGCTGTTGCTGTTTGCCGGCGTCGACGCGGCCACCTATACCACCGGGGGGAGTGCTGCTGCTACTACGG
CTGCATTCACCGGGATTTTCAGTCCGGGCGCCAAGCAGGATATCCAGCTGATCA

>1558_S52_L001_R1_001.fastq_96_1a_22
CCCCTACAACAGCGCTGGTAATGGCTCAGCTACTTAGGGTCCCGCAAGCCATCTTGGACATGATCGCTGG
TGCCCACTGGGGAGTCCTAGCGGGCATAGCGTATTTCTCCATGGTGGGCAACTGGGCGAAGGTCCTGGTA
GTGCTGTTGCTGTTTGCCGGCGTCGACGCGGCCACCTATACCACCGGGGGGAGTGCTGCTGCTACTACGG
CTGCATTCACCGGGATTTCCAGTCCGGGCGCCAAGCAGGATATCCAGCTGATCA

>1558_S52_L001_R1_001.fastq_97_1a_21
CCCCTACAACAGCGCCGGTAATGGCTCAGCTACTTAGGGTCCCGCAAGCCATCTTGGACATGATCGCTGG
TGCCCACTGGGGAGTCCTAGCGGGCATAGCGTATTTCTCCATGGTGGGCAACTGGGCGAAGGTCCTGGTA
GTGCTGTTGCTGTTTGCCGGCGTCGACGCGGCCACCTATACCACCGGGGGGAGTGCTGCTGCTACTACGG
CTGCATTCACCGGGATTTTCAGTCCGGGCGCCAAGCAGGATATCCAGCTGATCA

>1558_S52_L001_R1_001.fastq_98_1a_21
CCCCTACAACAGCGCTGGTAATGGCTCAGCTACTTAGGGTCCCGCAAGCCATCTTGGACATGATCGCTGG
TGCCCACTGGGGAGTCCTAGCGGGCATAGCGTATTCCTCCATGGTGGGCAACTGGGCGAAGGTCCTGGTA
GTGCTGTTGCTGTTTGCCGGCGTCGACGCGGCCACCTATACCACCGGGGGGAGTGCTGCTGCTACTACGG
CTGCATTCACCGGGATTTTCAGTCCGGGCGCCAAGCAGGATATCCAGCTGATCA

>1558_S52_L001_R1_001.fastq_99_1a_21
CCCCTACAACAGCGCTGGTAATGGCTCAGCTACTTAGGGTCCCGCAAGCCATCTTGGACATGATCGCTGG
TGCCCACTGGGGAGTCCTAGCGGGCACAGCGTATTTCTCCATGGTGGGCAACTGGGCGAAGGTCCTGGTA
GTGCTGTTGCTGTTTGCCGGCGTCGACGCGGCCACCTATACCACCGGGGGGAGTGCTGCTGCTACTACGG
CTGCATTCACCGGGATTTTCAGTCCGGGCGCCAAGCAGGATATCCAGCTGATCA

>1558_S52_L001_R1_001.fastq_100_1a_21
CCCCTACAACAGCGCTAGTAATGGCTCAGCTACTTAGGGTCCCGCAAGCCATCTTGGACATGATCGCTGG
TGCCCACTGGGGAGTCCTAGCGGGCATAGCGTATTTCTCCATGGTGGGCAACTGGGCGAAGGTCCTGGTA
GTGCTGTTGCTGTTTGCCGGCGTCGACGCGGCCACCTATACCACCGGGGGGAGTGCTGCTGCTACTACGG
CTGCATTCACCGGGATTTTCAGTCCGGGCGCCAAGCAGGATATCCAGCTGATCA

>1558_S52_L001_R1_001.fastq_101_1a_21
CCCCTACAACAGCGCTGGTAATGGCTCAGCTACTTAGGGTCCCGCAAGCCATCTTGGACATGATCGCTGG
TGCCCACTGGGGAGTCCTAGTGGGCATAGCGTATTTCTCCATGGTGGGCAACTGGGCGAAGGTCCTGGTA
GTGCTGTTGCTGTTTGCCGGCGTCGACGCGGCCACCTATACCACCGGGGGGAGTGCTGCTGCTACTACGG
CTGCATTCACCGGGATTTTCAGTCCGGGCGCCAAGCAGGATATCCAGCTGATCA

>1558_S52_L001_R1_001.fastq_102_1a_21
CCCCTACAACAGCGCTGGTAATGGCTCAGCTACTTAGGGTCCCGCAAGCCATCTTGGACATGATCGCTGG
TGCCCACTGGGGAGTCCTAGCGGGCATAGCGTATTTCTCCATGGTGGGCAACTGGGCGAAGGTCCTGGTA
GTGCTGTTGCTGTTTGCCGGCGTCGACGCGGCCACCTATACCACCGGGGGGAGTGCTGCTGCTACTACGG
CTGCATTCACCGGGATTTTCAGTCCGGGCGCCAAGCAGGATATCCAGCTGATCG

>1558_S52_L001_R1_001.fastq_103_1a_21
CCCCTACAACAGCGCTGGTAATGGCTCAGCTACTTAGGGTCCCGCAAGCCATCTTGGACATGATCGCTGG
TGCCCACTGGGGAGTCCTAGCGGGCATAGCGTATTTCTCCATGGTGGGCAACTGGGCGAAGGTCCTGGTA
GTGCTGTTGCTGTTTGCCGGCGCCGACGCGGCCACCTATACCACCGGGGGGAGTGCTGCTGCTACTACGG
CTGCATTCACCGGGATTTTCAGTCCGGGCGCCAAGCAGGATATCCAGCTGATCA

>1558_S52_L001_R1_001.fastq_104_1a_21
CCCCTACAACAGCGCTGGTAATGGCTCGGCTACTTAGGGTCCCGCAAGCCATCTTGGACATGATCGCTGG
TGCCCACTGGGGAGTCCTAGCGGGCATAGCGTATTTCTCCATGGTGGGCAACTGGGCGAAGGTCCTGGTA
GTGCTGTTGCTGTTTGCCGGCGTCGACGCGGCCACCTATACCACCGGGGGGAGTGCTGCTGCTACTACGG
CTGCATTCACCGGGATTTTCAGTCCGGGCGCCAAGCAGGATATCCAGCTGATCA

>1558_S52_L001_R1_001.fastq_105_1a_21
CCCCTACAACAGCGCTGGTAATGGCTCAGCTACTTAGGGTCCCGCAAGCCATCTTGGACATGATCGCTGG
TGCCCACTGGGGAGTCCTAGCGGGCATAGCGTATTTCTCCATGGTGGGCAACTGGGCGAAGGTCCCGGTA
GTGCTGTTGCTGTTTGCCGGCGTCGACGCGGCCACCTATACCACCGGGGGGAGTGCTGCTGCTACTACGG
CTGCATTCACCGGGATTTTCAGTCCGGGCGCCAAGCAGGATATCCAGCTGATCA

>1558_S52_L001_R1_001.fastq_106_1a_20
CCCCTACAACAGCGCTGGTAATGGCTCAGCTACTTAGGGTCCCGCAAGCCATCTTGGACATGATCGCTGG
TGCCCACTGGGGAGTCCTAGCGGGCATAGCGTATTTCTCCATGGTGGGCAACTGGGCGAAGGTCCTGGTA
GTGCTGTTGCTGTTTGCCGGCGTCGACGCGGCCACCTATACCACCGGGGGGAGTGCTGCTGCTACTACGG
CTGCATTCACCGGGATTTTCAGTCCGGGCGCCAAGCAGGATATCCAGCCGATCA

>1558_S52_L001_R1_001.fastq_107_1a_20
CCCCTACAACAGCGCTGGTAATGGCTCAGCTACTTAGGGTCCCGCAAGCCATCTTGGACATGATCGCTGG
TGCCCACTGGGGAGTCCTAGCGGGCATAGCGTATTTCTCCATGGTGGGCAACTGGGCGAAGGTCCTGGCA
GTGCTGTTGCTGTTTGCCGGCGTCGACGCGGCCACCTATACCACCGGGGGGAGTGCTGCTGCTACTACGG
CTGCATTCACCGGGATTTTCAGTCCGGGCGCCAAGCAGGATATCCAGCTGATCA

>1558_S52_L001_R1_001.fastq_108_1a_20
CCCCTACAACAGCGCTGGTAATGGCTCAGCTACTTAGGGTCCCGCGAGCCATCTTGGACATGATCGCTGG
TGCCCACTGGGGAGTCCTAGCGGGCATAGCGTATTTCTCCATGGTGGGCAACTGGGCGAAGGTCCTGGTA
GTGCTGTTGCTGTTTGCCGGCGTCGACGCGGCCACCTATACCACCGGGGGGAGTGCTGCTGCTACTACGG
CTGCATTCACCGGGATTTTCAGTCCGGGCGCCAAGCAGGATATCCAGCTGATCA

>1558_S52_L001_R1_001.fastq_109_1a_20
CCCCTACAACAGCGCTGGTAATGGCTCAGCTACTTAGGGTCCCGCAAGCCATCTTGGACATGATCGCTGG
TGCCCATTGGGGAGTCCTAGCGGGCATAGCGTATTTCTCCATGGTGGGCAACTGGGCGAAGGTCCTGGTA
GTGCTGTTGCTGTTTGCCGGCGTCGACGCGGCCACCTATACCACCGGGGGGAGTGCTGCTGCTACTACGG
CTGCATTCACCGGGATTTTCAGTCCGGGCGCCAAGCAGGATATCCAGCTGATCA

>1558_S52_L001_R1_001.fastq_110_1a_20
CCCCTACAACAGCGCTGGTAATGGCTCAGCTACTTAGGGTCCCGCAAGCCATCTTGGACATGATCGCTGG
TGCCCACTGGGGAGTCCTAGCGGGCATAGCGTATTTCTCCATGGTGGGCAACTGGGCGAAGGTCCTGGTA
GTGCTGTTGCTGTTTGCCGGCGTCGACGCAGCCACCTATACCACCGGGGGGAGTGCTGCTGCTACTACGG
CTGCATTCACCGGGATTTTCAGTCCGGGCGCCAAGCAGGATATCCAGCTGATCA

>1558_S52_L001_R1_001.fastq_111_1a_20
CCCCTACAACAGCGCTGGTAATGGCTCAGCTACTTAGGGTCCCGCAAGCCATCTTGGACATGATCGCTGG
TGCCCACTGGGGAGTCCTAGCGGGCATAGCGTATTTCTCCATGGTGGGCAACTGGGCGAAGGTCCTGGTA
GTGCTGTTGCTGTTTGCCGGCGTCGACGCGGCCACCTATACCACCGGGGGGAGTGCTGCTGCTACTACGG
CTGCATTCACCGGGATTTTCAGTCCGGGCGCCAAGCAGGATATCCGGCTGATCA

>1558_S52_L001_R1_001.fastq_112_1a_20
CCCCTACAACAGCGCTGGTAATGGCTCAGCTACTTAGGGTCCCGCAAGCCATCTTGGACATGATCGCTGG
TGCCCACTGGGGAGTCCTAGCGGGCATAGCGTATTTCTCCATGGTGGGCAACTGGGCGAAGGTCCTGGTA
GTGCTGTCGCTGTTTGCCGGCGTCGACGCGGCCACCTATACCACCGGGGGGAGTGCTGCTGCTACTACGG
CTGCATTCACCGGGATTTTCAGTCCGGGCGCCAAGCAGGATATCCAGCTGATCA

>1558_S52_L001_R1_001.fastq_113_1a_20
CCCCTACAACAGCGCTGGTAATGGCTCAGCTACTTAGGGTCCCGCAAGCCATCTTGGACATGATCGCTGG
TGCCCACTGGGGAGTCCTAGCGGGCATAGCGTATTTCTCCATGGTGGGCAACTGGGCGAGGGTCCTGGTA
GTGCTGTTGCTGTTTGCCGGCGTCGACGCGGCCACCTATACCACCGGGGGGAGTGCTGCTGCTACTACGG
CTGCATTCACCGGGATTTTCAGTCCGGGCGCCAAGCAGGATATCCAGCTGATCA

>1558_S52_L001_R1_001.fastq_114_1a_19
CCCCTACAACAGCGCTGGTAATGGCTCAGCTACTTAGGGTCCCGCAAGCCATCTTGGACATGATCGCTGG
TGCCCACTGGGGAGTCCTAGCGGGCATAGCGTATTTCTCCATGGTGGGCAACTGGGCGAAGGTCCTGGTA
GTGCTGTTGCTGTTTGCCGGCGTCGACGCGGCCACCTATACCACCGGGGGGAGTGCTGCTGCTACTACGG
CTGCATTCACCGGGATTTTCAGTCCGGGCGCCAAGCAGGATATCCAGCTGACCA

>1558_S52_L001_R1_001.fastq_115_1a_19
CCCCTACAACAGCGCTGGTAATGGCTCAGCTACTTAGGGTCCCGCAAGCCATCTTGGACATGATCGCTGG
TGCCCACTGGGGAGTCCTAGCGGGCATAGCGTATTTCTCCATGGTGGGCGACTGGGCGAAGGTCCTGGTA
GTGCTGTTGCTGTTTGCCGGCGTCGACGCGGCCACCTATACCACCGGGGGGAGTGCTGCTGCTACTACGG
CTGCATTCACCGGGATTTTCAGTCCGGGCGCCAAGCAGGATATCCAGCTGATCA

>1558_S52_L001_R1_001.fastq_116_1a_19
CCCCTACAACAGCGCTGGTAATGGCTCAGCTACTTAGGGTCCCGCAAGCCATCTTGGACATGATCGCTGG
TGCCCACTGGGGAGTCCTAGCGGGCATAGCGTATTTCTCCATGGTGGGCAACTGGGCGAAGGTCCTGGTA
GTGCTGTTGCTGTTTGCCGGCGTCGACGCGGCCACCTATACCACCGGGGGGAGTGCTGCTGCTACTGCGG
CTGCATTCACCGGGATTTTCAGTCCGGGCGCCAAGCAGGATATCCAGCTGATCA

>1558_S52_L001_R1_001.fastq_117_1a_19
CCCCTACAACAGCGCTGGTAATGGCTCAGCTACTTAGGGTCCCGCAAGCCATCTTGGACATGATCGCTGG
TGCCCACTGGGGAGTCCTAGCGGGCATAGCGTATTTCTCCATGGTGGGCAACTGGGCGAAGGTCCTGGTA
GTGCTGTTGCTGTTTGCCGGCGTCGACGCGGCCACCTATACCACCGGGGGGAGTGCTGCTGCTACTACGG
CTGCATTCACCGGGATTTTCAGTCCGGGCGCCGAGCAGGATATCCAGCTGATCA

>1558_S52_L001_R1_001.fastq_118_1a_19
CCCCTACAACAGCGCTGGTAATGGCTCAGCTACTTAGGGTCCCGCAAGCCATCTTGGACACGATCGCTGG
TGCCCACTGGGGAGTCCTAGCGGGCATAGCGTATTTCTCCATGGTGGGCAACTGGGCGAAGGTCCTGGTA
GTGCTGTTGCTGTTTGCCGGCGTCGACGCGGCCACCTATACCACCGGGGGGAGTGCTGCTGCTACTACGG
CTGCATTCACCGGGATTTTCAGTCCGGGCGCCAAGCAGGATATCCAGCTGATCA

>1558_S52_L001_R1_001.fastq_119_1a_19
CCCCTACAACAGCGTTGGTAATGGCTCAGCTACTTAGGGTCCCGCAAGCCATCTTGGACATGATCGCTGG
TGCCCACTGGGGAGTCCTAGCGGGCATAGCGTATTTCTCCATGGTGGGCAACTGGGCGAAGGTCCTGGTA
GTGCTGTTGCTGTTTGCCGGCGTCGACGCGGCCACCTATACCACCGGGGGGAGTGCTGCTGCTACTACGG
CTGCATTCACCGGGATTTTCAGTCCGGGCGCCAAGCAGGATATCCAGCTGATCA

>1558_S52_L001_R1_001.fastq_120_1a_19
CCCCTACAACAGCGCTGGTAATGGCTCAGCTACTTAGGGTCCCGCAAGCCATCTTGGACATGATCGCTGG
TGCCCACTGGGGAGTCCTAGCGGGCATAGCGTATTTCTCCATGGTGGGTAACTGGGCGAAGGTCCTGGTA
GTGCTGTTGCTGTTTGCCGGCGTCGACGCGGCCACCTATACCACCGGGGGGAGTGCTGCTGCTACTACGG
CTGCATTCACCGGGATTTTCAGTCCGGGCGCCAAGCAGGATATCCAGCTGATCA

>1558_S52_L001_R1_001.fastq_121_1a_19
CCCCTACAACAGCGCTGGTAATGGCTCAACTACTTAGGGTCCCGCAAGCCATCTTGGACATGATCGCTGG
TGCCCACTGGGGAGTCCTAGCGGGCATAGCGTATTTCTCCATGGTGGGCAACTGGGCGAAGGTCCTGGTA
GTGCTGTTGCTGTTTGCCGGCGTCGACGCGGCCACCTATACCACCGGGGGGAGTGCTGCTGCTACTACGG
CTGCATTCACCGGGATTTTCAGTCCGGGCGCCAAGCAGGATATCCAGCTGATCA

>1558_S52_L001_R1_001.fastq_122_1a_19
CCCCTACAACAGCGCTGGTAATGGCTCAGCTACTTAGGGTCCCGCAAGCCATCTTGGACATGATCGCTGG
TGCCCACTGGGGAGTCCTAGCGGGCATAGCGTATTTCTCCATGGTGGGCAACTGGGCGAAGGTCCTGGTA
GTGCTGTTGCTGTTTGCCGGCGTCGACGCGGCCACCTATACCACCGGGGGGAGTGCTACTGCTACTACGG
CTGCATTCACCGGGATTTTCAGTCCGGGCGCCAAGCAGGATATCCAGCTGATCA

>1558_S52_L001_R1_001.fastq_123_1a_19
CCCCTACAACAGCGCTGGTAATGGCTCAGCTACTTAGGGTCCCGCAAGCCATCTTGGATATGATCGCTGG
TGCCCACTGGGGAGTCCTAGCGGGCATAGCGTATTTCTCCATGGTGGGCAACTGGGCGAAGGTCCTGGTA
GTGCTGTTGCTGTTTGCCGGCGTCGACGCGGCCACCTATACCACCGGGGGGAGTGCTGCTGCTACTACGG
CTGCATTCACCGGGATTTTCAGTCCGGGCGCCAAGCAGGATATCCAGCTGATCA

>1558_S52_L001_R1_001.fastq_124_1a_19
CCCCTACAACAGCGCTGGTAATGGCTCAGCTACTTAGGGTCCCGCAAGCCATCTTGGACATGATCGCTGG
TGCCCACTGGGGAGTCCTAGCGGGCATAGCGTATTTCTCCATGGTGGGCAACTGGGCGAAGGTCCTGGTA
GTGCTGTTGCTGTTTGCCGGCGTCGACGCGGCCACCTATACCACCGGGGGGAGTGCTGCTGCTACTACGG
CTGCATTCACCGGAATTTTCAGTCCGGGCGCCAAGCAGGATATCCAGCTGATCA

>1558_S52_L001_R1_001.fastq_125_1a_19
CCCCTACAACAGCGCTGGTAATGGCTCAGCTACTTAGGGTCCCGCAAGCCATCTTGGACATGATCGCTGG
TGCCCACTGGGGAGTCCTAGCGGGCATAGCGTATTTCTCCATGGTGGGCAACTGGGCGAAGGTCCTGGTA
GTGCTGTTGCTGTTTGCCGGCGTCGACACGGCCACCTATACCACCGGGGGGAGTGCTGCTGCTACTACGG
CTGCATTCACCGGGATTTTCAGTCCGGGCGCCAAGCAGGATATCCAGCTGATCA

>1558_S52_L001_R1_001.fastq_126_1a_18
CCCCTACAACAGCGCTGGTAATGGCTCAGCTACTTAGGGTCCCGCAAGCCATCTTGGACATGATCGCTGG
TGCCCACTGGGGAGTCCTAGCGGGCATAGCGTATCTCTCCATGGTGGGCAACTGGGCGAAGGTCCTGGTA
GTGCTGTTGCTGTTTGCCGGCGTCGACGCGGCCACCTATACCACCGGGGGGAGTGCTGCTGCTACTACGG
CTGCATTCACCGGGATTTTCAGTCCGGGCGCCAAGCAGGATATCCAGCTGATCA

>1558_S52_L001_R1_001.fastq_127_1a_18
CCCCTACAACAGCGCTGGTAATGGCTCAGCTACTTAGGGTCCCGCAAGCCATCTTGGACATGATCGCTGG
TGCCCACTGGGGAGTCCTAGCGGGCATGGCGTATTTCTCCATGGTGGGCAACTGGGCGAAGGTCCTGGTA
GTGCTGTTGCTGTTTGCCGGCGTCGACGCGGCCACCTATACCACCGGGGGGAGTGCTGCTGCTACTACGG
CTGCATTCACCGGGATTTTCAGTCCGGGCGCCAAGCAGGATATCCAGCTGATCA

>1558_S52_L001_R1_001.fastq_128_1a_18
CCCCTACAACAGCGCTGGTAATGGCTCAGCTACTTAGGGTCCCGCAAGCCATCTTGGACATGATCGCTGG
TGCCCACTGGGGAGTCCTAGCGGGCATAGCGTATTTCTCCATGGTGGGCAACTGGGCGAAGGTCCTGGTA
GTGCTGTTGCTGTTTGCCGGCGTCGACGCGGCCACCTATACCACCGGGGGGAGTGCTGCTGCTACTACGG
CTGCATTCACCGGGATTTTCAGTCCGGGCGCCAAGCAGGATACCCAGCTGATCA

>1558_S52_L001_R1_001.fastq_129_1a_18
CCCCTACAACAGCGCTGGTAATGGCTCAGCTACTTAGGGTCCCGCAAGCCATCTTGGACATGATCGCTGG
TGCCCACTGGGGAGTCCTAGCGGGCATAGCGTATTTCTCCATGGTGGGCAACTGGGCGAAGGTCCTGGTA
GTGCTGTTGCTGTTTGCCGGCGTCGACGCGGCCACCTATACTACCGGGGGGAGTGCTGCTGCTACTACGG
CTGCATTCACCGGGATTTTCAGTCCGGGCGCCAAGCAGGATATCCAGCTGATCA

>1558_S52_L001_R1_001.fastq_130_1a_18
CCCCTACAACAGCGCTGGTAATGGCTCAGCTACTTAGGGTCCCGCAAGCCATCTTGGACATGATCGCTGG
TGCCCACTGGGGAGTCCTAGCGGGCATAGCGTATTTCTCCATGGTGGGCAACTGGGCGAAGGTCCTGGTA
GTGCTGTTGCTGTTTGCCGGCGTCGACGCGGCCACCTATACCACCGGGGGAAGTGCTGCTGCTACTACGG
CTGCATTCACCGGGATTTTCAGTCCGGGCGCCAAGCAGGATATCCAGCTGATCA

>1558_S52_L001_R1_001.fastq_131_1a_18
CCCCTACAACAGCGCTGGTAATGGCTCAGCTACTCAGGGTCCCGCAAGCCATCTTGGACATGATCGCTGG
TGCCCACTGGGGAGTCCTAGCGGGCATAGCGTATTTCTCCATGGTGGGCAACTGGGCGAAGGTCCTGGTA
GTGCTGTTGCTGTTTGCCGGCGTCGACGCGGCCACCTATACCACCGGGGGGAGTGCTGCTGCTACTACGG
CTGCATTCACCGGGATTTTCAGTCCGGGCGCCAAGCAGGATATCCAGCTGATCA

>1558_S52_L001_R1_001.fastq_132_1a_18
CCCCTACAACAGCGCTGGTAATGGCTCAGCTACTTAGGGTCCCGCAAGCCATCTTGGACATGATCGCTGG
TGCCCACTGGGGAGTCCTAGCGGGCATAGCGTATTTCTCCATGGTGGGCAACTGGGCGAAGGTCCTGGTA
GTGCTGTTGCTGTTTGCCGGCGTCGACGCGGCCACCTATACCACCGGGGGGAGTGCTGCTGCTACTACGG
CTGCATTCACTGGGATTTTCAGTCCGGGCGCCAAGCAGGATATCCAGCTGATCA

>1558_S52_L001_R1_001.fastq_133_1a_18
CCCCTACAACAGCGCTGGTAATGGCTCAGCTACTTAGGGTCCCGCAAGCCATCTTGGACATGATCGCTGG
TGCCCACTGGGGAGTCCCAGCGGGCATAGCGTATTTCTCCATGGTGGGCAACTGGGCGAAGGTCCTGGTA
GTGCTGTTGCTGTTTGCCGGCGTCGACGCGGCCACCTATACCACCGGGGGGAGTGCTGCTGCTACTACGG
CTGCATTCACCGGGATTTTCAGTCCGGGCGCCAAGCAGGATATCCAGCTGATCA

>1558_S52_L001_R1_001.fastq_134_1a_18
CCCCTACAACAGCGCTGGTAATGGCTCAGCTACTTAGGGTCCCGCAAGCCATCTTGGACATGATCGCTGG
TGCCCACTGGGGAGTCCTAGCGGGCATAGCATATTTCTCCATGGTGGGCAACTGGGCGAAGGTCCTGGTA
GTGCTGTTGCTGTTTGCCGGCGTCGACGCGGCCACCTATACCACCGGGGGGAGTGCTGCTGCTACTACGG
CTGCATTCACCGGGATTTTCAGTCCGGGCGCCAAGCAGGATATCCAGCTGATCA

>1558_S52_L001_R1_001.fastq_135_1a_18
CCCCTACAACAGCGCTGGTAATGGCTCAGCTACTTAGGGTCCCGCAAGCCATCTTGGACATGATCGCTGG
TGCCCACTGGGGAGTCCTAGCGGGCATAGCGTATTTCTCCATGGTGGGCAACTGGGCGAAGGTCCTGGTA
GTGCTGTTGCTGTTTGCCGGCGTCGACGCGGCCACCTATACCACCGGGGGGAGTGCTGCTGCTACTACGG
CTGCATTCACCGGGATTTTCAGTCCGGGCACCAAGCAGGATATCCAGCTGATCA

>1558_S52_L001_R1_001.fastq_136_1a_18
CCCCTACAACAGCGCTGGTAATGGCTCAGCTACTTAGGGTCCCGCAAGCCATCTTGGACATGATCGCTGG
TGCCCACTGGGGAGTCCTAGCGGGCATAGCGTATTTCTCCATGGTGGGCAACTGGGCGAAGGTCCTGGTA
GTGCTGTTGCTGTTTGCCGGCGTCGACGCGGCCACCTATACCACCGGGGGGAGTGCTGCTGCTACTACGG
CTGCATTCACCGGGATTTTCAGTCCGGGCGCCAAGCGGGATATCCAGCTGATCA

>1558_S52_L001_R1_001.fastq_137_1a_18
CCCCTACAACAGCGCTGGTAATGGCTCAGCTACTTAGGGTCCCGCAAGCCATCTTGGACATGATCGCTGG
TGCCCACTGGGGAGTCCTAGCGGGCATAGCGTATTTCTCCATGGTGGGCAACTGGGCGAAGGTCCTGGTA
GTGCTGTTGCTGTTTGCCGGCGTCGACGCGGCCACCTATACCACCGGGGGGAGTGCTGCTGCTACTACGG
CTGCATTCACCGGGATTTTCAGTCCGGGCGCCAAGCAGAATATCCAGCTGATCA

>1558_S52_L001_R1_001.fastq_138_1a_18
CCCCTACAACAGCGCTGGTAATGGCTCAGCTACTTAGGGTCCCGCAAGCCATCTTGGACATGATCGCTGG
TGCCCACTGGGGAGTCCTAGCGGGCATAGCGTATTTCTCCATGGTGGGCAACTGGGCGAAGGTCCTGGTA
GTGCTGTTGCTGTTTGCCGGCGTCGACGCGGCCACCTATACCACCGGGGGGAGTGCTGCTGCTACTACGG
CTGCATCCACCGGGATTTTCAGTCCGGGCGCCAAGCAGGATATCCAGCTGATCA

>1558_S52_L001_R1_001.fastq_139_1a_18
CCCCTACAACAGCGCTGGTAATGGCTCAGCTACTTAGGGTCCCGCAAGCCATCTTGGACATGATCGCTGG
TGCCCACTGGGGAGTCCTAGCGGGCATAGCGTATTTCTCCATGGTGGGCAACTGGGCGAAGGTCCTGGTA
GTGCTGTTGCTGTTTGCCGGCGTCGACGCGGCCACCTATACCACCAGGGGGAGTGCTGCTGCTACTACGG
CTGCATTCACCGGGATTTTCAGTCCGGGCGCCAAGCAGGATATCCAGCTGATCA

>1558_S52_L001_R1_001.fastq_140_1a_17
CCCCTACAACAGCGCTGGTAATGGCTCAGCTACTTAGGGTCCCGCAAGCCATCTTGGACATGATCGCTGG
TGCCCACTGGGGAGTCCTAGCGGGCATAGCGTATTTCTCCATGGTGGGCAACTGGGCGAAGGTCCTGGTA
GTGCTGTTGCTGTTTGCCGGCGTCGACGCGGCCACCTATACCACCGGGGGGAGTGCTGCTGCTACTACGG
CAGCATTCACCGGGATTTTCAGTCCGGGCGCCAAGCAGGATATCCAGCTGATCA

>1558_S52_L001_R1_001.fastq_141_1a_17
CCCCTACAACAGCGCTGGTAATGGCTCAGCTACTTAGGGTCCCGCAAGCCATCTTGGACATGATCGCTGG
TGCCCACTGGGGAGTCCTAGCGGGCATAGCGTATTTCTCCATGGTGAGCAACTGGGCGAAGGTCCTGGTA
GTGCTGTTGCTGTTTGCCGGCGTCGACGCGGCCACCTATACCACCGGGGGGAGTGCTGCTGCTACTACGG
CTGCATTCACCGGGATTTTCAGTCCGGGCGCCAAGCAGGATATCCAGCTGATCA

>1558_S52_L001_R1_001.fastq_142_1a_17
CCCCTACAACAGCGCTGGTAATGGCTCAGCTACTTAGGGTCCCGCAAGCCATCTTGGACATGATCGCTGG
TGCCCACTGGGGAGTTCTAGCGGGCATAGCGTATTTCTCCATGGTGGGCAACTGGGCGAAGGTCCTGGTA
GTGCTGTTGCTGTTTGCCGGCGTCGACGCGGCCACCTATACCACCGGGGGGAGTGCTGCTGCTACTACGG
CTGCATTCACCGGGATTTTCAGTCCGGGCGCCAAGCAGGATATCCAGCTGATCA

>1558_S52_L001_R1_001.fastq_143_1a_17
CCCCTACAACAGCGCTGGTAATGGCTCAGCTACTTAGGGTCCCGCAAGCCATCTTGGACATGATCGCTGA
TGCCCACTGGGGAGTCCTAGCGGGCATAGCGTATTTCTCCATGGTGGGCAACTGGGCGAAGGTCCTGGTA
GTGCTGTTGCTGTTTGCCGGCGTCGACGCGGCCACCTATACCACCGGGGGGAGTGCTGCTGCTACTACGG
CTGCATTCACCGGGATTTTCAGTCCGGGCGCCAAGCAGGATATCCAGCTGATCA

>1558_S52_L001_R1_001.fastq_144_1a_17
CCCCTACAACAGCGCTGGTAATGGCTCAGCTACTTAGGGTCCCGCAAGCCATCTTGGACATGATCGCTGG
TGCCCACTGGGGAGTCCTAGCGAGCATAGCGTATTTCTCCATGGTGGGCAACTGGGCGAAGGTCCTGGTA
GTGCTGTTGCTGTTTGCCGGCGTCGACGCGGCCACCTATACCACCGGGGGGAGTGCTGCTGCTACTACGG
CTGCATTCACCGGGATTTTCAGTCCGGGCGCCAAGCAGGATATCCAGCTGATCA

>1558_S52_L001_R1_001.fastq_145_1a_17
CCCCTACAACAGCGCTGGTAGTGGCTCAGCTACTTAGGGTCCCGCAAGCCATCTTGGACATGATCGCTGG
TGCCCACTGGGGAGTCCTAGCGGGCATAGCGTATTTCTCCATGGTGGGCAACTGGGCGAAGGTCCTGGTA
GTGCTGTTGCTGTTTGCCGGCGTCGACGCGGCCACCTATACCACCGGGGGGAGTGCTGCTGCTACTACGG
CTGCATTCACCGGGATTTTCAGTCCGGGCGCCAAGCAGGATATCCAGCTGATCA

>1558_S52_L001_R1_001.fastq_146_1a_16
CCCCTACAACAGCGCTGGTAATGGCTCAGCTACTTAGGGTCCCGCAAGCCATCTTGGACATGATCGCTGG
TGCCCACTGGGGAGTCCTAGCGGGCATAGCGTATTTCTCCATGGTGGGCAACTGGGCGAAGGTCCTGGTA
GTGCTGTTGCTGTTTGCCGGCGTCGACGCGGCCACCTATACCACCGGGGGGAGTGCTGCTGCTACTACGG
CTGCATTTACCGGGATTTTCAGTCCGGGCGCCAAGCAGGATATCCAGCTGATCA

>1558_S52_L001_R1_001.fastq_147_1a_16
CCCTTACAACAGCGCTGGTAATGGCTCAGCTACTTAGGGTCCCGCAAGCCATCTTGGACATGATCGCTGG
TGCCCACTGGGGAGTCCTAGCGGGCATAGCGTATTTCTCCATGGTGGGCAACTGGGCGAAGGTCCTGGTA
GTGCTGTTGCTGTTTGCCGGCGTCGACGCGGCCACCTATACCACCGGGGGGAGTGCTGCTGCTACTACGG
CTGCATTCACCGGGATTTTCAGTCCGGGCGCCAAGCAGGATATCCAGCTGATCA

>1558_S52_L001_R1_001.fastq_148_1a_16
CCTCTACAACAGCGCTGGTAATGGCTCAGCTACTTAGGGTCCCGCAAGCCATCTTGGACATGATCGCTGG
TGCCCACTGGGGAGTCCTAGCGGGCATAGCGTATTTCTCCATGGTGGGCAACTGGGCGAAGGTCCTGGTA
GTGCTGTTGCTGTTTGCCGGCGTCGACGCGGCCACCTATACCACCGGGGGGAGTGCTGCTGCTACTACGG
CTGCATTCACCGGGATTTTCAGTCCGGGCGCCAAGCAGGATATCCAGCTGATCA

>1558_S52_L001_R1_001.fastq_149_1a_16
CCCCTACAACAGCGCTGGTAATGGCTCAGCTACTTAGGGTCCCGCAAGCCATCTTGGACATGATCGCTGG
TGCCCACTGGGGAGTCCTAGCGGGCATAGCGTATTTCTCCATGGTGGGCAATTGGGCGAAGGTCCTGGTA
GTGCTGTTGCTGTTTGCCGGCGTCGACGCGGCCACCTATACCACCGGGGGGAGTGCTGCTGCTACTACGG
CTGCATTCACCGGGATTTTCAGTCCGGGCGCCAAGCAGGATATCCAGCTGATCA

>1558_S52_L001_R1_001.fastq_150_1a_16
CCCCTACAACAGTGCTGGTAATGGCTCAGCTACTTAGGGTCCCGCAAGCCATCTTGGACATGATCGCTGG
TGCCCACTGGGGAGTCCTAGCGGGCATAGCGTATTTCTCCATGGTGGGCAACTGGGCGAAGGTCCTGGTA
GTGCTGTTGCTGTTTGCCGGCGTCGACGCGGCCACCTATACCACCGGGGGGAGTGCTGCTGCTACTACGG
CTGCATTCACCGGGATTTTCAGTCCGGGCGCCAAGCAGGATATCCAGCTGATCA

>1558_S52_L001_R1_001.fastq_151_1a_16
CCCCTACAACAGCGCTGGTAATGGCTCAGCTACTTAGGGTCCCGCAAGCCATCTTGGACATGATCGCTGG
TGCCCACTGGGGAGTCCTAGCGGGCATAGCGTATTTCTCCATGGTGGGCAACTGGGCGAAGGTCCTGGTA
GTGCTGTTGCTGTTTGCCGGCGTCGACGCGGCCACCTATACCACCGGGGGGAGTGCTGCTGCTACTACGG
CTACATTCACCGGGATTTTCAGTCCGGGCGCCAAGCAGGATATCCAGCTGATCA

>1558_S52_L001_R1_001.fastq_152_1a_16
CCCCTACAACAGCGCTGGTAATGGCTCAGCTACTTAGGGTCCCGCAAGCCATCTTGGACATGATCGCTGG
TGCCCGCTGGGGAGTCCTAGCGGGCATAGCGTATTTCTCCATGGTGGGCAACTGGGCGAAGGTCCTGGTA
GTGCTGTTGCTGTTTGCCGGCGTCGACGCGGCCACCTATACCACCGGGGGGAGTGCTGCTGCTACTACGG
CTGCATTCACCGGGATTTTCAGTCCGGGCGCCAAGCAGGATATCCAGCTGATCA

>1558_S52_L001_R1_001.fastq_153_1a_15
CCCCTACAACAGCGCTGGTAATGGCTCAGCTGCTTAGGGTCCCGCAAGCCATCTTGGACATGATCGCTGG
TGCCCACTGGGGAGTCCTAGCGGGCATAGCGTATTTCTCCATGGTGGGCAACTGGGCGAAGGTCCTGGTA
GTGCTGTTGCTGTTTGCCGGCGTCGACGCGGCCACCTATACCACCGGGGGGAGTGCTGCTGCTACTACGG
CTGCATTCACCGGGATTTTCAGTCCGGGCGCCAAGCAGGATATCCAGCTGATCA

>1558_S52_L001_R1_001.fastq_154_1a_15
CCCCTACAACAGCGCTGGTAATGGCTCAGCTACTTAGGGTCCCGCAAGCCATCTTGGACATGATCGCTGG
TGCCCACTGGGGAGTCCTAGCGGGCATAGCGTATTTCTCCATGGTGGGCAACTGGGCGAAGGTCCTGGTA
GTGCTGTTGTTGTTTGCCGGCGTCGACGCGGCCACCTATACCACCGGGGGGAGTGCTGCTGCTACTACGG
CTGCATTCACCGGGATTTTCAGTCCGGGCGCCAAGCAGGATATCCAGCTGATCA

>1558_S52_L001_R1_001.fastq_155_1a_15
CCCCTACAACAGCGCTGGTAATGGCTCAGCTACTTAGGGTCCCGCAAGCCATCTTGGACATGATCGCTGG
TGCCCACTGGGGAGTCCTAGCGGGCATAGCGTATTTCTCCATGGTGGGCAACTGGGCGAAGGTCCTGGTA
GTGCTGTTGCTGTTTGCCGGCGTCGACGCGGCCACCTATACCACCGAGGGGAGTGCTGCTGCTACTACGG
CTGCATTCACCGGGATTTTCAGTCCGGGCGCCAAGCAGGATATCCAGCTGATCA

>1558_S52_L001_R1_001.fastq_156_1a_15
CCCCTACAACAGCGCTGGTAATGGCTCAGCTACTTAGGGTCCCGCAAGCCATCTTGGACATGATCGCTGG
TGCCCACTGGGGAGTCCTAGCGGGCATAGCGTATTTCTCCACGGTGGGCAACTGGGCGAAGGTCCTGGTA
GTGCTGTTGCTGTTTGCCGGCGTCGACGCGGCCACCTATACCACCGGGGGGAGTGCTGCTGCTACTACGG
CTGCATTCACCGGGATTTTCAGTCCGGGCGCCAAGCAGGATATCCAGCTGATCA

>1558_S52_L001_R1_001.fastq_157_1a_15
CCCCTACAACAGCGCTGGTAATGGCTCAGCTACTTAGGGTCCCGCAAGCCATCTTGGACATGATCGCTGG
TGCCCACTGGGGAGTCCTAGCGGGCATAGCGTATTTCTCCATGGTGGGCAACTGGGCGAAGGTCCTGGTA
GTGCTGTTGCTGTTTGCCGGCGTCGACGCGGCCACCTATACCACCGGGGGGAGTGCTGCTGCTACTACGG
CTGCATTCACCGGGATTTTCAGTCCGGGCGCCAAGCAGGATATTCAGCTGATCA

>1558_S52_L001_R1_001.fastq_158_1a_15
CCCCTACAACAGCGCTGGTAATGGCTCAGCTACTTAGGGTCCCGCAAGCCATCTTGGACATGATCGCTGG
TGCCCACTGGGGAGTCCTAGCGGGCATAGCGTATTTCTCCATGGTAGGCAACTGGGCGAAGGTCCTGGTA
GTGCTGTTGCTGTTTGCCGGCGTCGACGCGGCCACCTATACCACCGGGGGGAGTGCTGCTGCTACTACGG
CTGCATTCACCGGGATTTTCAGTCCGGGCGCCAAGCAGGATATCCAGCTGATCA

>1558_S52_L001_R1_001.fastq_159_1a_15
CCCCTACAACAGCGCTGGTAATGGCTCAGCTACTTAGGGTCCCGCAAGCCATCTTGGACATGATCGCTGG
TGCCCACTGGGGAGTCCTAGCGGGCATAGCGTATTTCTCCATGGTGGGCAACTGGGCGAAGGTCCTGGTA
GTGCTGTTGCTGTTTGCCGGCGTCGACGCGGTCACCTATACCACCGGGGGGAGTGCTGCTGCTACTACGG
CTGCATTCACCGGGATTTTCAGTCCGGGCGCCAAGCAGGATATCCAGCTGATCA

>1558_S52_L001_R1_001.fastq_160_1a_15
CCCCTACAACAGCGCTGGTAATGGCTCAGCTACTTAGGGTCCCGCAAGCCATCTTGGACATGATCGCTGG
TGCCCACTGGGGAGTCCTAGCGGGCATAGCGTATTTCTCCATGGTGGGCAACTGGGCGAAGGTCCTGGTA
GTGCTGTTGCTGTTTGCCGGCGTCGACGCGGCCACCTATACCACCGGGGGGAGTGCTGCTGCTACTACGG
CTGCATTCACCGGGATTTTCAGTCCGGGCGCCAAGCAGGATATCCAGCTAATCA

>1558_S52_L001_R1_001.fastq_161_1a_15
CCCCTACAACAGCGCTGGTAATGGCTCAGCTACTTAGGGTCCCGCAAGCCATCTTGGACATGATCGCTGG
TGCCCACTGGGGAGTCCTAGCGGGCATAGCGTATTTCTCCATGGTGGGCAACTGGGCGAAGGTCCTGGTA
GTGCTGTTGCTGTTTGCCGGCGTCGACGCGGCCACCTATACCACCGGGGGGAGTGCTGCAGCTACTACGG
CTGCATTCACCGGGATTTTCAGTCCGGGCGCCAAGCAGGATATCCAGCTGATCA

>1558_S52_L001_R1_001.fastq_162_1a_15
CCCCTACAACAGCGCTGGTAATGGCTCAGCTACTTAGGGTCCCGCAAGCCATCTTGGACATGATCGCTGG
TGCCCACTGGGGAGTCCTAGCGGGCATAGCGTATTTCTCCATGGTGGGCAGCTGGGCGAAGGTCCTGGTA
GTGCTGTTGCTGTTTGCCGGCGTCGACGCGGCCACCTATACCACCGGGGGGAGTGCTGCTGCTACTACGG
CTGCATTCACCGGGATTTTCAGTCCGGGCGCCAAGCAGGATATCCAGCTGATCA

>1558_S52_L001_R1_001.fastq_163_1a_14
CCCCTACAACAGCGCTGGTAATGGCTCAGCTACTTAGGGTCCCGCAAGCCATCTTGGACATGATCGCTGG
TGCCCACTGGGGAGTCCTAGCGGGCGTAGCGTATTTCTCCATGGTGGGCAACTGGGCGAAGGTCCTGGTA
GTGCTGTTGCTGTTTGCCGGCGTCGACGCGGCCACCTATACCACCGGGGGGAGTGCTGCTGCTACTACGG
CTGCATTCACCGGGATTTTCAGTCCGGGCGCCAAGCAGGATATCCAGCTGATCA

>1558_S52_L001_R1_001.fastq_164_1a_14
CCCCTACAACAGCGCTGGTAATGGCTCAGCTACTTAGGGTCCCGCAAGCCATCTTGGACGTGATCGCTGG
TGCCCACTGGGGAGTCCTAGCGGGCATAGCGTATTTCTCCATGGTGGGCAACTGGGCGAAGGTCCTGGTA
GTGCTGTTGCTGTTTGCCGGCGTCGACGCGGCCACCTATACCACCGGGGGGAGTGCTGCTGCTACTACGG
CTGCATTCACCGGGATTTTCAGTCCGGGCGCCAAGCAGGATATCCAGCTGATCA

>1558_S52_L001_R1_001.fastq_165_1a_14
CCCCTACAACAGCGCTGGTAATGGCTCAGCTACTTAGGGTCCCGCAAGCCATCTTGGACATGATCGCTGG
TGCCCACTGGGGAGTCCTAGCGGGCATAGCGCATTTCTCCATGGTGGGCAACTGGGCGAAGGTCCTGGTA
GTGCTGTTGCTGTTTGCCGGCGTCGACGCGGCCACCTATACCACCGGGGGGAGTGCTGCTGCTACTACGG
CTGCATTCACCGGGATTTTCAGTCCGGGCGCCAAGCAGGATATCCAGCTGATCA

>1558_S52_L001_R1_001.fastq_166_1a_14
CCCCTACAACAGCGCTGGTAATGGCTCAGCTACTTAGGGTCCCGCAAGCCATCTTGGACATGATCGCTGG
TGCCCACTGGGGAGTCCTAGCGGGCATAGCGTATTTCTCCATGGTGGGCAACTGGGCGAAGGTCCTGGTA
GTGCTGTTGCTGTTTGCCGGCGTCGACGCGGCCACCTATACCACCGGGGGGAGTGCTGCTGCTACTACGG
CTGCATTCATCGGGATTTTCAGTCCGGGCGCCAAGCAGGATATCCAGCTGATCA

>1558_S52_L001_R1_001.fastq_167_1a_14
CCCCTACAACAGCGCTGGTAATGGCTCAGCTACTTAGGGTCCCGCAAGCCATCTTGGACATGATCGCTGG
TACCCACTGGGGAGTCCTAGCGGGCATAGCGTATTTCTCCATGGTGGGCAACTGGGCGAAGGTCCTGGTA
GTGCTGTTGCTGTTTGCCGGCGTCGACGCGGCCACCTATACCACCGGGGGGAGTGCTGCTGCTACTACGG
CTGCATTCACCGGGATTTTCAGTCCGGGCGCCAAGCAGGATATCCAGCTGATCA

>1558_S52_L001_R1_001.fastq_168_1a_14
CCCCTACAACAGCGCTGGTAATGGCTCAGCTACTTAGGGTCCCGCAAGCCATCTTGGACATGATCGCTGG
TGCCCACTGGGGAGTCCTAGCGGGCATAGCGTATTTCTCCATGGTGGGCAACTGGGCGAAGGTCCTGGTA
GTGCTGTTGCTGTTTGCCGGCGTCGACGCGGCCACCTATACCACCGGGGGGAGTGCTGCTGCTACTACGG
CTGCATTCACCGGGATTTTCAGTCTGGGCGCCAAGCAGGATATCCAGCTGATCA

>1558_S52_L001_R1_001.fastq_169_1a_14
CCCCTACAACAGCGCTGGTAATGGCTCAGCTACTTAGGGTCCCGCAAGCCATCTTGGACATGATCGCTGG
TGCCCACTGGGGAGTCCTAGCGGGCATAGTGTATTTCTCCATGGTGGGCAACTGGGCGAAGGTCCTGGTA
GTGCTGTTGCTGTTTGCCGGCGTCGACGCGGCCACCTATACCACCGGGGGGAGTGCTGCTGCTACTACGG
CTGCATTCACCGGGATTTTCAGTCCGGGCGCCAAGCAGGATATCCAGCTGATCA

>1558_S52_L001_R1_001.fastq_170_1a_14
CCCCTACAACAGCGCTGGTAATGGCTCAGCTACTTAGGGTCCCGCAAGCCATCTTGGACATGATCGCTGG
TGCCCACTGGGGAGTCCTAGCGGGTATAGCGTATTTCTCCATGGTGGGCAACTGGGCGAAGGTCCTGGTA
GTGCTGTTGCTGTTTGCCGGCGTCGACGCGGCCACCTATACCACCGGGGGGAGTGCTGCTGCTACTACGG
CTGCATTCACCGGGATTTTCAGTCCGGGCGCCAAGCAGGATATCCAGCTGATCA

>1558_S52_L001_R1_001.fastq_171_1a_13
CCCCTACAACAGCGCTGGTAATGGCTCAGCTACTTAGGGTCCCGCAAGCCATCTTGGACATGATCGCTGG
TGCCCACCGGGGAGTCCTAGCGGGCATAGCGTATTTCTCCATGGTGGGCAACTGGGCGAAGGTCCTGGTA
GTGCTGTTGCTGTTTGCCGGCGTCGACGCGGCCACCTATACCACCGGGGGGAGTGCTGCTGCTACTACGG
CTGCATTCACCGGGATTTTCAGTCCGGGCGCCAAGCAGGATATCCAGCTGATCA

>1558_S52_L001_R1_001.fastq_172_1a_13
CCCCTACAACAGCGCTGGTAATGGCTCAGCTACTTAGGGTCCCGCAAGCCATCTTGGACATGATCGCTGG
TGCCCACTGGGGAGTCCTAGCGGGCATAGCGTATTTCTCCATGGTGGGCAACTGGGCGAAGGTCCTGGTA
GTACTGTTGCTGTTTGCCGGCGTCGACGCGGCCACCTATACCACCGGGGGGAGTGCTGCTGCTACTACGG
CTGCATTCACCGGGATTTTCAGTCCGGGCGCCAAGCAGGATATCCAGCTGATCA

>1558_S52_L001_R1_001.fastq_173_1a_13
CCCCTACAACAGCGCTGGTAATGGCTCAGCTACTTAGGGTCCCGCAAGCCATCTTGGACATGATCGCTGG
TGCCCACTGGGGAGTCCTAGCGGGCATAGCGTATTTCTCCATGGTGGGCAACTGGGCGAAGGTCCTGGTA
GTGCTGTTGCTGTTTGCCGGCGTCGACGCGGCCACCTATACCACCGGGGGGAGTGCTGCTGCTACTATGG
CTGCATTCACCGGGATTTTCAGTCCGGGCGCCAAGCAGGATATCCAGCTGATCA

>1558_S52_L001_R1_001.fastq_174_1a_13
CCCCTACAACAGCGCTGGTAATGGCTCAGCTACTTAGGGTCCCGCAAGCCATCTCGGACATGATCGCTGG
TGCCCACTGGGGAGTCCTAGCGGGCATAGCGTATTTCTCCATGGTGGGCAACTGGGCGAAGGTCCTGGTA
GTGCTGTTGCTGTTTGCCGGCGTCGACGCGGCCACCTATACCACCGGGGGGAGTGCTGCTGCTACTACGG
CTGCATTCACCGGGATTTTCAGTCCGGGCGCCAAGCAGGATATCCAGCTGATCA

>1558_S52_L001_R1_001.fastq_175_1a_13
CCCCTACAACAGCGCTGGTAATGGCTCAGCTACTTAGGGTCCCGCAAGCCATCTTGGACATGATCGCTGG
TGCCCACTGGGGAGTCCTAGCGGGCATAGCGTATTTCTCCATGGTGGGCAACTGGGCGAAGGTCCTGGTA
GTGCTGTTGCTATTTGCCGGCGTCGACGCGGCCACCTATACCACCGGGGGGAGTGCTGCTGCTACTACGG
CTGCATTCACCGGGATTTTCAGTCCGGGCGCCAAGCAGGATATCCAGCTGATCA

>1558_S52_L001_R1_001.fastq_176_1a_13
CCCCTACAACAGCGCTGGTAATGACTCAGCTACTTAGGGTCCCGCAAGCCATCTTGGACATGATCGCTGG
TGCCCACTGGGGAGTCCTAGCGGGCATAGCGTATTTCTCCATGGTGGGCAACTGGGCGAAGGTCCTGGTA
GTGCTGTTGCTGTTTGCCGGCGTCGACGCGGCCACCTATACCACCGGGGGGAGTGCTGCTGCTACTACGG
CTGCATTCACCGGGATTTTCAGTCCGGGCGCCAAGCAGGATATCCAGCTGATCA

>1558_S52_L001_R1_001.fastq_177_1a_13
CCCCTACAACAGCGCTGGTAATGGCTCAGCTACTTAGGGTCCCGCAAGCCATCTTGGACATGATCGCTGG
TGCCCACTGGGGAGTCCTAGCGGGCATAGCGTATTTCTCCATGGTGGGCAACTGGGCGAAGGTCCTGGTA
GTGTTGTTGCTGTTTGCCGGCGTCGACGCGGCCACCTATACCACCGGGGGGAGTGCTGCTGCTACTACGG
CTGCATTCACCGGGATTTTCAGTCCGGGCGCCAAGCAGGATATCCAGCTGATCA

>1558_S52_L001_R1_001.fastq_178_1a_13
CCCCTACAACAGCGCTGGTAATGGCTCAGCTACTTAGGGTCCCGCAAGCCATCTTGGACATGATCGCTGG
TGCCCACTGGGGAGTCCTAGCGGGCATAGCGTATTTCTCCATGGTGGGCAACTGGGTGAAGGTCCTGGTA
GTGCTGTTGCTGTTTGCCGGCGTCGACGCGGCCACCTATACCACCGGGGGGAGTGCTGCTGCTACTACGG
CTGCATTCACCGGGATTTTCAGTCCGGGCGCCAAGCAGGATATCCAGCTGATCA

>1558_S52_L001_R1_001.fastq_179_1a_13
CCCCTACAACAGCGCTGGTAATGGCTCAGCTACTTAGGGTCCCGCAAGCCATCTTGGACATGATCGCTGG
TGCCCACTGGGGAGTCCTAGCGGGCATAGCGTGTTTCTCCATGGTGGGCAACTGGGCGAAGGTCCTGGTA
GTGCTGTTGCTGTTTGCCGGCGTCGACGCGGCCACCTATACCACCGGGGGGAGTGCTGCTGCTACTACGG
CTGCATTCACCGGGATTTTCAGTCCGGGCGCCAAGCAGGATATCCAGCTGATCA

>1558_S52_L001_R1_001.fastq_180_1a_13
CCCCTACAACAGCGCTGGTAATGGCTCAGCTACTTAGGGTCCCGCAAGCCATCTTGGACATAATCGCTGG
TGCCCACTGGGGAGTCCTAGCGGGCATAGCGTATTTCTCCATGGTGGGCAACTGGGCGAAGGTCCTGGTA
GTGCTGTTGCTGTTTGCCGGCGTCGACGCGGCCACCTATACCACCGGGGGGAGTGCTGCTGCTACTACGG
CTGCATTCACCGGGATTTTCAGTCCGGGCGCCAAGCAGGATATCCAGCTGATCA

>1558_S52_L001_R1_001.fastq_181_1a_12
CCCCTACAACAGCGCTGGTAATGGCTCAGCTACTTAGGGTCCCGCAAGCCATCTTGGACATGATCGCTGG
TGCCCACTGGGGAGTCCTAGCGGGCATAGCGTATTTCTCTATGGTGGGCAACTGGGCGAAGGTCCTGGTA
GTGCTGTTGCTGTTTGCCGGCGTCGACGCGGCCACCTATACCACCGGGGGGAGTGCTGCTGCTACTACGG
CTGCATTCACCGGGATTTTCAGTCCGGGCGCCAAGCAGGATATCCAGCTGATCA

>1558_S52_L001_R1_001.fastq_182_1a_12
CCCCTACAACAGCGCTGGTAATGGCTCAGCTACTTAGGGTCCCGCAAGCCATCTTGGACATGATCGCTGG
TGCCCACTGGGGAGTCCTAGCGGGCATAGCGTATTTCTCCATGGTGGGCAACTGGGCGGAGGTCCTGGTA
GTGCTGTTGCTGTTTGCCGGCGTCGACGCGGCCACCTATACCACCGGGGGGAGTGCTGCTGCTACTACGG
CTGCATTCACCGGGATTTTCAGTCCGGGCGCCAAGCAGGATATCCAGCTGATCA

>1558_S52_L001_R1_001.fastq_183_1a_12
CCCCTACAACAGCGCTGGTAATGGCTCAGCTACTTAGGGTCCCGCAAGCCATCTTGGACATGATCGCTGG
TGCCCACTGGGGAGTCCTAGCGGGCATAGCGTATTTCTCCATGGTGGGCAACTGGGCGAAGGTCCTGGTA
GTGCTGTTGCTGTTTGCCGGCGTCGACGCGGCCACCTATACCACCGGGGGGAGTGCTGCTGCTACTACGG
CTGCATTCACCGGGATTTTCAGTCCGGGTGCCAAGCAGGATATCCAGCTGATCA

>1558_S52_L001_R1_001.fastq_184_1a_12
CCCCTACAACAGCGCTGGTAATGGCTCAGCTACTTAGGGTCCCGCAAGCCATCTTGGACATGATCGCTGG
TGCCCACTGGGGAGTCTTAGCGGGCATAGCGTATTTCTCCATGGTGGGCAACTGGGCGAAGGTCCTGGTA
GTGCTGTTGCTGTTTGCCGGCGTCGACGCGGCCACCTATACCACCGGGGGGAGTGCTGCTGCTACTACGG
CTGCATTCACCGGGATTTTCAGTCCGGGCGCCAAGCAGGATATCCAGCTGATCA

>1558_S52_L001_R1_001.fastq_185_1a_12
CCCCTACAACAGCGCTGGTAATGGCTCAGCTACTTAGGGTCCCGCAAGCCATCTTGGACATGATCGCTGG
TGCCCACTGGGGAGTCCTAGCGGGCATAGCGTATTTCTCCGTGGTGGGCAACTGGGCGAAGGTCCTGGTA
GTGCTGTTGCTGTTTGCCGGCGTCGACGCGGCCACCTATACCACCGGGGGGAGTGCTGCTGCTACTACGG
CTGCATTCACCGGGATTTTCAGTCCGGGCGCCAAGCAGGATATCCAGCTGATCA

>1558_S52_L001_R1_001.fastq_186_1a_12
CCCCTACAACAGCGCTGGTAATGGCTCAGCTACTTAGGGTCCCGCAAGCCATCTTGGACATGATCGCTGG
TGCCCACTGGGGAGTCCTAGCGGGCATAGCGTATTTCTCCATGGTGGGCAACTGGGCGAAGGTCCTGGTA
GTGCTGTTGCTGTTTGCCGGCGTTGACGCGGCCACCTATACCACCGGGGGGAGCGCTGCTGCTACTACGG
CTGCATTCACCGGGATTTTCAGTCCGGGCGCCAAGCAGGATATCCAGCTGATCA

>1558_S52_L001_R1_001.fastq_187_1a_12
CCCCTACAACAGCGCTGGTAATGGCTCAGCTACTTAGGGTCCCGCAAGCCATCTTGGACATGATCGCTGG
TGCCCACTGGGGAGTCCTAGCGGGCATAGCGTATTTCTCCATGGTGGGCAACTGGGCGAAGGTCCTGGTA
GTCCTGTTGCTGTTTGCCGGCGTCGACGCGGCCACCTATACCACCGGGGGGAGTGCTGCTGCTACTACGG
CTGCATTCACCGGGATTTTCAGTCCGGGCGCCAAGCAGGATATCCAGCTGATCA

>1558_S52_L001_R1_001.fastq_188_1a_12
CCCCTACAACAGCGCTGGTAATGGCTCAGCTACTTAGGGTCCCGCAAGCCATCTTGGACATGATCGCTGG
TGCCCACTGGGGAGTCCTAGCGGGCATAGCGTATTTCTCCATGGTGGGCAACTGGGCGAAGGTCCTGGTA
GTGCTGTTGCTGTTTGCCGGCGTCGACGCGGCCACCTATACCACCGGGGGGAGTGCTGCTGCTACTACGG
CTGCATTCACCAGGATTTTCAGTCCGGGCGCCAAGCAGGATATCCAGCTGATCA

>1558_S52_L001_R1_001.fastq_190_1a_12
CCCCTACAACAGCGCTGGTAATGGCTCAGCTACTTAGGGTCCCGCAAGCCATCTTGGACATGATCGCTGG
TGTCCACTGGGGAGTCCTAGCGGGCATAGCGTATTTCTCCATGGTGGGCAACTGGGCGAAGGTCCTGGTA
GTGCTGTTGCTGTTTGCCGGCGTCGACGCGGCCACCTATACCACCGGGGGGAGTGCTGCTGCTACTACGG
CTGCATTCACCGGGATTTTCAGTCCGGGCGCCAAGCAGGATATCCAGCTGATCA

>1558_S52_L001_R1_001.fastq_191_1a_12
CCCCTACAACAGCGCTGGTAATGGCTCAGCTACTTAGGGTCCTGCAAGCCATCTTGGACATGATCGCTGG
TGCCCACTGGGGAGTCCTAGCGGGCATAGCGTATTTCTCCATGGTGGGCAACTGGGCGAAGGTCCTGGTA
GTGCTGTTGCTGTTTGCCGGCGTCGACGCGGCCACCTATACCACCGGGGGGAGTGCTGCTGCTACTACGG
CTGCATTCACCGGGATTTTCAGTCCGGGCGCCAAGCAGGATATCCAGCTGATCA

>1558_S52_L001_R1_001.fastq_192_1a_12
CCCCTACAACAGCGCTGGTAATGGCTCAGCTACTTAGGGTCCCGCAAGCCATCTTGGACATGATCGCTGG
TGCCCACTGGGGAGTCCTAGCGGGCATAGCGTATTTCTCCATGGTGGGCAACTGGGCGAAGGTCCTGGTA
GTGCTATTGCTGTTTGCCGGCGTCGACGCGGCCACCTATACCACCGGGGGGAGTGCTGCTGCTACTACGG
CTGCATTCACCGGGATTTTCAGTCCGGGCGCCAAGCAGGATATCCAGCTGATCA

>1558_S52_L001_R1_001.fastq_193_1a_12
CCCCTACAACAGCGCTGGTAATGGCTCAGCTACTTAGGGTCCCGCAAGCCATCTTGGACATGATCGCTGG
TGCCCACTGGGGAGTCCTAGCGGGCATAGCGTATTTCTCCATGGTGGGCAACTGGGCGAAGGTCTTGGTA
GTGCTGTTGCTGTTTGCCGGCGTCGACGCGGCCACCTATACCACCGGGGGGAGTGCTGCTGCTACTACGG
CTGCATTCACCGGGATTTTCAGTCCGGGCGCCAAGCAGGATATCCAGCTGATCA

>1558_S52_L001_R1_001.fastq_194_1a_12
CCCCTACAACAGCGCTGGTAATGGCTCAGCTACTTAGGGTCCCGCAAGCCATCTTGGACATGATCGCTGG
TGCCCACTGGGGAGTCCTAGCGGGCATAGCGTATTTCTCCATGGTGGGCAACTGGGCGAAGGTCCTGGTA
GTGCTGTTGCTGTTTGCCGGCGTCGACGCGGCCACCTATACCACCGGGGGGAGTGCTGCTGCTACTACGG
CTGCATTCACCGGGATTTTCAGTCCGGGCGCCAAGCAGGATATCCAACTGATCA

>1558_S52_L001_R1_001.fastq_195_1a_11
CCCCTACAACAGCGCTGGTAATGGCTCAGCTACTTAGGGTCCCGCAAGCCATCTTGGACATGATCACTGG
TGCCCACTGGGGAGTCCTAGCGGGCATAGCGTATTTCTCCATGGTGGGCAACTGGGCGAAGGTCCTGGTA
GTGCTGTTGCTGTTTGCCGGCGTCGACGCGGCCACCTATACCACCGGGGGGAGTGCTGCTGCTACTACGG
CTGCATTCACCGGGATTTTCAGTCCGGGCGCCAAGCAGGATATCCAGCTGATCA

>1558_S52_L001_R1_001.fastq_196_1a_11
CCCCTACAACAGCGCTGGTAATGGCTCAGCTATTTAGGGTCCCGCAAGCCATCTTGGACATGATCGCTGG
TGCCCACTGGGGAGTCCTAGCGGGCATAGCGTATTTCTCCATGGTGGGCAACTGGGCGAAGGTCCTGGTA
GTGCTGTTGCTGTTTGCCGGCGTCGACGCGGCCACCTATACCACCGGGGGGAGTGCTGCTGCTACTACGG
CTGCATTCACCGGGATTTTCAGTCCGGGCGCCAAGCAGGATATCCAGCTGATCA

>1558_S52_L001_R1_001.fastq_197_1a_11
CCCCTACAACAGCGCTGGTAATGGCTCAGCTACTTAGGGTCCCGCAAGCCATCTTGGACATGATCGCTGG
TGCCCACTGGGGAGTCCTAGCGGGCATAGCGTATTTCTCCATGGTGGGCAACTGGGCGAAGGTCCTGGTA
GTGCTGTTGCTGTTTGCCGGCGTCGACGCGACCACCTATACCACCGGGGGGAGTGCTGCTGCTACTACGG
CTGCATTCACCGGGATTTTCAGTCCGGGCGCCAAGCAGGATATCCAGCTGATCA

>1558_S52_L001_R1_001.fastq_198_1a_11
CCCCTACAACAGCGCTGGTAATGGCTCAGCTACTTGGGGTCCCGCAAGCCATCTTGGACATGATCGCTGG
TGCCCACTGGGGAGTCCTAGCGGGCATAGCGTATTTCTCCATGGTGGGCAACTGGGCGAAGGTCCTGGTA
GTGCTGTTGCTGTTTGCCGGCGTCGACGCGGCCACCTATACCACCGGGGGGAGTGCTGCTGCTACTACGG
CTGCATTCACCGGGATTTTCAGTCCGGGCGCCAAGCAGGATATCCAGCTGATCA

>1558_S52_L001_R1_001.fastq_199_1a_11
CCCCTACAACAGCGCTGGTAATGGCTCAGCTACTTAGGGTCCCGCAAGCCATCTTGGACATGATCGCTGG
TGCCCACTGGGGAGTCCTAGCGGGCATAGCGTATTTCTCCATGGTGGGCAACTGGGCGAAGGTCCTGGTA
GTGCTGTTGCTGTTTGCCGACGTCGACGCGGCCACCTATACCACCGGGGGGAGTGCTGCTGCTACTACGG
CTGCATTCACCGGGATTTTCAGTCCGGGCGCCAAGCAGGATATCCAGCTGATCA

>1558_S52_L001_R1_001.fastq_200_1a_11
CCCCTACAACAGCGCTGGTAATGGCTCAGCTACTTAGGGTCCCGCAAGCCATCTTGGACATGATCGCTGG
TGCCCACTGGAGAGTCCTAGCGGGCATAGCGTATTTCTCCATGGTGGGCAACTGGGCGAAGGTCCTGGTA
GTGCTGTTGCTGTTTGCCGGCGTCGACGCGGCCACCTATACCACCGGGGGGAGTGCTGCTGCTACTACGG
CTGCATTCACCGGGATTTTCAGTCCGGGCGCCAAGCAGGATATCCAGCTGATCA

>1558_S52_L001_R1_001.fastq_201_1a_11
CCCCTATAACAGCGCTGGTAATGGCTCAGCTACTTAGGGTCCCGCAAGCCATCTTGGACATGATCGCTGG
TGCCCACTGGGGAGTCCTAGCGGGCATAGCGTATTTCTCCATGGTGGGCAACTGGGCGAAGGTCCTGGTA
GTGCTGTTGCTGTTTGCCGGCGTCGACGCGGCCACCTATACCACCGGGGGGAGTGCTGCTGCTACTACGG
CTGCATTCACCGGGATTTTCAGTCCGGGCGCCAAGCAGGATATCCAGCTGATCA

>1558_S52_L001_R1_001.fastq_202_1a_11
CCCCTACAACAGCGCTGGTAATGGCTCAGCTACTTAGGGTCCCGCAAGCCATTTTGGACATGATCGCTGG
TGCCCACTGGGGAGTCCTAGCGGGCATAGCGTATTTCTCCATGGTGGGCAACTGGGCGAAGGTCCTGGTA
GTGCTGTTGCTGTTTGCCGGCGTCGACGCGGCCACCTATACCACCGGGGGGAGTGCTGCTGCTACTACGG
CTGCATTCACCGGGATTTTCAGTCCGGGCGCCAAGCAGGATATCCAGCTGATCA

>1558_S52_L001_R1_001.fastq_203_1a_10
CCCCTACAACAGCGCTGGTAATGGCTCAGCTACTTAGGGTCCCGCAAGCCATCTTGGACATGATCGCTGG
TGCCCACTGGGGAGTCCTAGCGGGCATAGCGTATTTCTCCATGGTGGGCAACTGGGCGAAGGTCCTGGTA
GTGCTGTTGCTGTTTGCCGGCGTCGACGCGGCCACCTATACCACCGGGGGGAGTGCTGCTGCTACTACGG
CTGCATTCACCGGGATTTTCAGTCCGGGCGTCAAGCAGGATATCCAGCTGATCA

>1558_S52_L001_R1_001.fastq_204_1a_10
CCCCTACAACAGCGCTGGTAATGGCTCAGCTACTTAGGGTCCCGCAAGCCATCTTGGACATGATCGCTGG
TGCCCACTGGGGAGTCCTAGCGGGCATAGCGTATTTCTCCATGGTGGGCAACTGGGCGAAGGTCCTGGTA
GTGCTGTTGCTGTTTGCCGGCGTCGACGCGGCCACCTATACCACGGGGGGGAGTGCTGCTGCTACTACGG
CTGCATTCACCGGGATTTTCAGTCCGGGCGCCAAGCAGGATATCCAGCTGATCA

>1558_S52_L001_R1_001.fastq_205_1a_10
CCCCTACAACAGCGCTGGTAATGGCTCAGCTACTTAGGGTCCCGCAAGCCATCTTGGACATGATCGCTGG
TGCCCACTGGGGAGTCCTAGCGGGCATAGCGTATTTCTCCATGATGGGCAACTGGGCGAAGGTCCTGGTA
GTGCTGTTGCTGTTTGCCGGCGTCGACGCGGCCACCTATACCACCGGGGGGAGTGCTGCTGCTACTACGG
CTGCATTCACCGGGATTTTCAGTCCGGGCGCCAAGCAGGATATCCAGCTGATCA

>1558_S52_L001_R1_001.fastq_206_1a_10
CCCCTACAACAGCGCTGGTAATGGCTCAGCTACTTAGGGTCCCGCAAGCCATCTTGGACATGATCGCTGG
TGCCCACTGGGGAGTCCTAGCGGGCATAGCGTATTTCTCCATGGTGGGCAACTGGGCGAAGGTCCTGGTA
GTGCTGTTGCTGTTTGCCGGCGTCGACGCGGCCACCTATACCACCGGGGGGAGTGCTGCTGCTACTACGG
CTGCATTCACCGGGATTTTCAGTCCGAGCGCCAAGCAGGATATCCAGCTGATCA

>1558_S52_L001_R1_001.fastq_207_1a_10
CCCCTACAACAGCGCTGGTAATGGCTCAGCTACTTAGGGTCCCGCAAGCCATCTTGGACATGATCGCTGG
TGCCCACTGGGGAGTCCTAGCGGGCATAGCGTATTTCTCCATGGTGGGCAACTGGGCGAAGGTCCTGGTA
GTGCTGTTGCTGTTTGCCGGCGTCGACGCGGCCACCTATACCACCGGGGGGAGTACTGCTGCTACTACGG
CTGCATTCACCGGGATTTTCAGTCCGGGCGCCAAGCAGGATATCCAGCTGATCA

>1558_S52_L001_R1_001.fastq_208_1a_10
CCCCTACAACAGCGCTGGTAATGGCTCAGCTACTTAGGGTCCCGCAAGCCATCTTGGACATGATCGCTGG
TGCCCACTGGGAAGTCCTAGCGGGCATAGCGTATTTCTCCATGGTGGGCAACTGGGCGAAGGTCCTGGTA
GTGCTGTTGCTGTTTGCCGGCGTCGACGCGGCCACCTATACCACCGGGGGGAGTGCTGCTGCTACTACGG
CTGCATTCACCGGGATTTTCAGTCCGGGCGCCAAGCAGGATATCCAGCTGATCA

>1558_S52_L001_R1_001.fastq_209_1a_10
CCCCTACAACAGCGCTGGTAATGGCTCAGCTACTTAGGGTCCCGCAAGCCATCTTGGACATGATCGCTGG
TGCCCACTGGGGAGTCCTAGCGGGCATAGCGTATTTCTCCATGGTGGGCAACTGGGCGAAGGTCCTGGTA
GTGCTGTTGCTGTTTGCCGGCGTCGACGCGGCCACCTATACCACCGGGGGGAGTGCTGCTGCTACTACGG
CTGCATTCACCGGGATTTTCAATCCGGGCGCCAAGCAGGATATCCAGCTGATCA

>1558_S52_L001_R1_001.fastq_210_1a_10
CCCCTACAACAGCGCTGGTAATGGCTCAGCTACTTAGGGTCCCGCAAGCCATCTTAGACATGATCGCTGG
TGCCCACTGGGGAGTCCTAGCGGGCATAGCGTATTTCTCCATGGTGGGCAACTGGGCGAAGGTCCTGGTA
GTGCTGTTGCTGTTTGCCGGCGTCGACGCGGCCACCTATACCACCGGGGGGAGTGCTGCTGCTACTACGG
CTGCATTCACCGGGATTTTCAGTCCGGGCGCCAAGCAGGATATCCAGCTGATCA

>1558_S52_L001_R1_001.fastq_211_1a_10
CCCCTACAACAGCGCTGGTAATGGCTCAGCTACTTAGGGTCCCGCAAGCCATCTTGGACATGATCGCTGG
TGCCCACTGGGGAGTCCTAGCGGGCATAGCGTATTTCTCCATGGTGGACAACTGGGCGAAGGTCCTGGTA
GTGCTGTTGCTGTTTGCCGGCGTCGACGCGGCCACCTATACCACCGGGGGGAGTGCTGCTGCTACTACGG
CTGCATTCACCGGGATTTTCAGTCCGGGCGCCAAGCAGGATATCCAGCTGATCA

>1558_S52_L001_R1_001.fastq_212_1a_10
CCCCTACAACAGCGCTGGTAATGGCTCAGCTACTTAGGGTCCCGCAAGCCATCTTGGACATGATCGCTGG
TGCCCACTGGGGAGTCCTAGCGGGCATAGCGTATTTCTCCATGGTGGGCAACTGGGCGAAGGTCCTGGTA
GTGCTGTTGCTGTCTGCCGGCGTCGACGCGGCCACCTATACCACCGGGGGGAGTGCTGCTGCTACTACGG
CTGCATTCACCGGGATTTTCAGTCCGGGCGCCAAGCAGGATATCCAGCTGATCA

>1558_S52_L001_R1_001.fastq_213_1a_10
CCCCTACAACAGCGCTGGTAATGGCTCAGTTACTTAGGGTCCCGCAAGCCATCTTGGACATGATCGCTGG
TGCCCACTGGGGAGTCCTAGCGGGCATAGCGTATTTCTCCATGGTGGGCAACTGGGCGAAGGTCCTGGTA
GTGCTGTTGCTGTTTGCCGGCGTCGACGCGGCCACCTATACCACCGGGGGGAGTGCTGCTGCTACTACGG
CTGCATTCACCGGGATTTTCAGTCCGGGCGCCAAGCAGGATATCCAGCTGATCA

>1558_S52_L001_R1_001.fastq_214_1a_10
CCCCTACAACAGCGCTGGTAATGGCTCAGCTACTTAGGGTCCCGCAAGCCATCTTGGACATGATCGCTGG
TGCCCACTGGGGAGTCCTAGCGGGCATAGCGTATTTCTCCATAGTGGGCAACTGGGCGAAGGTCCTGGTA
GTGCTGTTGCTGTTTGCCGGCGTCGACGCGGCCACCTATACCACCGGGGGGAGTGCTGCTGCTACTACGG
CTGCATTCACCGGGATTTTCAGTCCGGGCGCCAAGCAGGATATCCAGCTGATCA

>1558_S52_L001_R1_001.fastq_215_1a_9
CCCCTACAACAGCGCTGGTAATGGCTCAGCTACTTAGGGTCCCGCAAGCCATCTTGGACATGATCGCTGG
TGCCCACTGGGGAGTCCTAGCGGGCATAGCGTATTTCTCCATGGTGGGCAACTGGGCGAAGGTCCTGGTA
GTGTTGTTGCTGTTCGCCGGCGTCGACGCGGCCACCTATACCACCGGGGGGAGTGCTGCTGCTACTACGG
CTGCATTCACCGGGATTTTCAGTCCGGGCGCCAAGCAGGATATCCAGCTGATCA

>1558_S52_L001_R1_001.fastq_216_1a_9
CCCCTACAACAGCGCTGGTAATGGCTCAGCTACTTAGGGTCCCGCAAGCCATCTTGGACATGATCGCTGG
TGCCCACTGGGGAGTCCTAGCGGGCATAGCGTATTTCTCCATGGTGGGCAACTGGGCGAAGGTCCTGGTA
GTGCTGTTACTGTTTGCCGGCGTCGACGCGGCCACCTATACCACCGGGGGGAGTGCTGCTGCTACTACGG
CTGCATTCACCGGGATTTTCAGTCCGGGCGCCAAGCAGGATATCCAGCTGATCA

>1558_S52_L001_R1_001.fastq_217_1a_9
CCCCTACAACAGCGCTGGTAATGGCTCAGCTACTTAGGGTCCCGCAAGCCATCTTGGACATGATCGCTGG
TGCCCACTGGGGAGTCCTAGCGGGCATAGCGTATTTCTCCATGGTGGGCAACTGGGCGAAGATCCTGGTA
GTGCTGTTGCTGTTTGCCGGCGTCGACGCGGCCACCTATACCACCGGGGGGAGTGCTGCTGCTACTACGG
CTGCATTCACCGGGATTTTCAGTCCGGGCGCCAAGCAGGATATCCAGCTGATCA

>1558_S52_L001_R1_001.fastq_218_1a_9
CCCCTACAACAGCGCTGGTAATGGCTCAGCTACTTAGGGTCCCGCAAGTCATCTTGGACATGATCGCTGG
TGCCCACTGGGGAGTCCTAGCGGGCATAGCGTATTTCTCCATGGTGGGCAACTGGGCGAAGGTCCTGGTA
GTGCTGTTGCTGTTTGCCGGCGTCGACGCGGCCACCTATACCACCGGGGGGAGTGCTGCTGCTACTACGG
CTGCATTCACCGGGATTTTCAGTCCGGGCGCCAAGCAGGATATCCAGCTGATCA

>1558_S52_L001_R1_001.fastq_219_1a_9
CCCCTACAACAGCGCTGGTAATGGCTCAGCTACTTAGGGTCCCGCAAGCCATCTTGGACATGATCGCTGG
TGCCCACTGGGGAGTCCTAGCGGGCATAGCGTATTTCTCCATGGTGGGCAACTGGGCGAAGGTCCTGGTA
GTGCTGTTGCTGTTTGCCGGCGTCGACGTGGCCACCTATACCACCGGGGGGAGTGCTGCTGCTACTACGG
CTGCATTCACCGGGATTTTCAGTCCGGGCGCCAAGCAGGATATCCAGCTGATCA

>1558_S52_L001_R1_001.fastq_220_1a_9
CCCCTACAACAGCGCTGGTAATGGCTCAGCTACTTAGGGTCCCGCAAGCCATCTTGGACATGATCGCTGG
TGCCCACTGGGGAGTCCTAGCGGGCATAGCGTATTTCTCCATGGTGGGCAACTGGGCGAAGGTCCTGGTA
GTGCTGTTGCTGTTTGCCGGCGTCGACGCGGACACCTATACCACCGGGGGGAGTGCTGCTGCTACTACGG
CTGCATTCACCGGGATTTTCAGTCCGGGCGCCAAGCAGGATATCCAGCTGATCA

>1558_S52_L001_R1_001.fastq_221_1a_9
CCCCTACAACAGCGCTGGTAATGGCTCAGCTACTTAGGGTCCCGCAAGCCATCTTGGACATGATCGCTGG
TGCCCACTGGGGAGTCCTAGCGGGCATAGCGTATTTCTCCATGGTGGGCAACTGGGCGAAGGTCCTGGTA
GTGCTGTTGCTGTTTGCCGGCGTTGACGCGGCCACCTATACCACCGGGGGGAGTGCTGCTGCCACTACGG
CTGCATTCACCGGGATTTTCAGTCCGGGCGCCAAGCAGGATATCCAGCTGATCA

>1558_S52_L001_R1_001.fastq_222_1a_9
CCCCTACAACAGCGCTGGTAATGGCTCAGCTACTTAGGGTCCCGCAAGCCATCTTGGACATGATCGCTGG
TGCCCACTGGGGAGTCCTAGCGGGCATAGCGTATTTCTCCATGGTGGGCAACTGGGCGAAGGTCCTGGTA
GTGCTGTTGCTGTTTGCCGGCGTCGACGCGGCCACCTGTACCACCGGGGGGAGTGCTGCTGCTACTACGG
CTGCATTCACCGGGATTTTCAGTCCGGGCGCCAAGCAGGATATCCAGCTGATCA

>1558_S52_L001_R1_001.fastq_223_1a_9
CCCCTACAACAGCGCTGGTAATGGCTCAGCTACTTAGGGTCCCGCAAGCCATCTTGGACATGATCGCTGG
TGCCCACTGGGGAGTCCTAGCGGGCATAGCGTATTTCTCCATGGTGGGCAACTGGGCGAAGGTCCTGGTA
GTGCTGTTGCTGTTTGTCGGCGTCGACGCGGCCACCTATACCACCGGGGGGAGTGCTGCTGCTACTACGG
CTGCATTCACCGGGATTTTCAGTCCGGGCGCCAAGCAGGATATCCAGCTGATCA

>1558_S52_L001_R1_001.fastq_224_1a_9
CCCCTACAACAGCGCTGGTAATGGCTCAGCTACTTAGGGTCCCGCAAGCCATCTTGGACATGATCGCTGG
TGCCCACTGGGGAGTCCTAGCGGGCATAGCGTATTTCTCCATGGTGGGCAACTGGGCGAAGGTTCTGGTA
GTGCTGTTGCTGTTTGCCGGCGTCGACGCGGCCACCTATACCACCGGGGGGAGTGCTGCTGCTACTACGG
CTGCATTCACCGGGATTTTCAGTCCGGGCGCCAAGCAGGATATCCAGCTGATCA

>1558_S52_L001_R1_001.fastq_225_1a_9
CCCCTACAACAGCGCTGGTAATGGCTCAGCTACTTAGGGTCCCGCAAGCCATCTTGGACATGATCGCTGG
TGCCCACTGGGGAGTCCTAGCGGGCATAGCGTATTTCTCCATGGTGGGCAACTGGGCGAAGGTCCTGGTA
GTGCTGTTGCTGTTTGCCGGCGTCGACGCGGCCACTTATACCACCGGGGGGAGTGCTGCTGCTACTACGG
CTGCATTCACCGGGATTTTCAGTCCGGGCGCCAAGCAGGATATCCAGCTGATCA

>1558_S52_L001_R1_001.fastq_226_1a_9
CCCCTACAACAGCGCTGGTAATGGCTCAGCTACTTAGGGTCCCGCAAGCCATCTTGGACATGATCGCTGG
TGCCCACTGGGGAGTCCTAGCGGGCATAGCGTATTTCTCCATGGTGGGCAACTGGGCGAAGGTCCTGGTA
GTGCTGTTGCTGTTTGCCGGCGTCGACGCGGCCACCTATACCACCGGGGGGAGTGCTGCTGCTACTACGG
CTGCATTCACCGGGATTTTCAGTCCGGGCGCCAAGCAGGATATCCAGCTGATCT

>1558_S52_L001_R1_001.fastq_227_1a_9
CCCCTACAACAGCGCTGGTAATGGCTCAGCTACTTAGGGTCCCGCAAGCCATCTTGGACATGATCGCTGG
TGCCCACTGGGGAGTCCTAGCGGGCATAGCGTATTTCTCCATGGTGGGCAACTGGGCGAAGGTCCTGGTA
ATGCTGTTGCTGTTTGCCGGCGTCGACGCGGCCACCTATACCACCGGGGGGAGTGCTGCTGCTACTACGG
CTGCATTCACCGGGATTTTCAGTCCGGGCGCCAAGCAGGATATCCAGCTGATCA

>1558_S52_L001_R1_001.fastq_228_1a_9
CCCCTACAACCGCGCTGGTAATGGCTCAGCTACTTAGGGTCCCGCAAGCCATCTTGGACATGATCGCTGG
TGCCCACTGGGGAGTCCTAGCGGGCATAGCGTATTTCTCCATGGTGGGCAACTGGGCGAAGGTCCTGGTA
GTGCTGTTGCTGTTTGCCGGCGTCGACGCGGCCACCTATACCACCGGGGGGAGTGCTGCTGCTACTACGG
CTGCATTCACCGGGATTTTCAGTCCGGGCGCCAAGCAGGATATCCAGCTGATCA

>1558_S52_L001_R1_001.fastq_229_1a_9
CCCCAACAACAGCGCTGGTAATGGCTCAGCTACTTAGGGTCCCGCAAGCCATCTTGGACATGATCGCTGG
TGCCCACTGGGGAGTCCTAGCGGGCATAGCGTATTTCTCCATGGTGGGCAACTGGGCGAAGGTCCTGGTA
GTGCTGTTGCTGTTTGCCGGCGTCGACGCGGCCACCTATACCACCGGGGGGAGTGCTGCTGCTACTACGG
CTGCATTCACCGGGATTTTCAGTCCGGGCGCCAAGCAGGATATCCAGCTGATCA

>1558_S52_L001_R1_001.fastq_230_1a_8
CCCCTACAACAGCGCTGGTAATGGCTCAGCTACTTAGGGTCCCGCAAGCCATCTTGGACATGATCGCTGG
TGCCCACTGGGGAGTCCTAGCGGGCATAGCGTATTTCTCCATGGTGGGCAACTGGGCGAAGGTCCTGGTA
GTGCTGTTGCTGTTTGCCGGCGTCGACGCGGCCACCTATACCACCGGGGGGAGTGCTGCTGCTACTACGG
CCGCATTCACCGGGATTTTCAGTCCGGGCGCCAAACAGGATATCCAGCTGATCA

>1558_S52_L001_R1_001.fastq_231_1a_8
CCCCTACAACAGCGCTGGTAATGGCTCAGCTACTTAGGGTCCCGCAAGCCATCTTGGACATGATCGCTGG
TGCCCACTGGGGAGTCCTAGCGGGCATAGCGTATTTCTCCATGGTGGGCAACTGGGCGAAGGTCCTGGTA
GTGCTGTTGCTGTTTGCCGGCGTCGACGCGGCTACCTATACCACCGGGGGGAGTGCTGCTGCTACTACGG
CTGCATTCACCGGGATTTTCAGTCCGGGCGCCAAGCAGGATATCCAGCTGATCA

>1558_S52_L001_R1_001.fastq_232_1a_8
CCCCTACAACAGCGCTGGTAATGGCTCAGCTACTTAGGGTCCCGCAAGCCATCTTGGACATGATCGCTGG
TGCCCACTGGGGAGTCCTAGCGGGCATAGCGTATTTCTCCATGGTGGGCAACTGGGCGAAGGTCCTGGTA
GTGCTGTTGCTGTTTGCCGGCGTCGACGCGGCCACCTATACCACCGGTGGGAGTGCTGCTGCTACTACGG
CTGCATTCACCGGGATTTTCAGTCCGGGCGCCAAGCAGGATATCCAGCTGATCA

>1558_S52_L001_R1_001.fastq_233_1a_8
CCCCTACAACAGCGCTGGTAATGGCTCAGCTACTTAGGGTCCCGCAAGCCATCTTGGACATGATCGCTGG
TGCCCACTGGGGAGTCCTAGCGGGCATAGCGTATTTCTCCATGGTGGGCAACTGGGCGAAGGTCCTGGTA
GTGCTGTTGCTGTTTGCCGGCGTCGACGCGGCCACCTATACCACCGGGGGGAGTGCTGTTGCTACTACGG
CTGCATTCACCGGGATTTTCAGTCCGGGCGCCAAGCAGGATATCCAGCTGATCA

>1558_S52_L001_R1_001.fastq_234_1a_8
CCCCTACAACAGCGCTGGTAATGGCTCAGCTACTTAGGGTCCCGCAAGCCATCTTGGACATGATCGCTGG
TGCCCACTGGGGAGTCCTAGCGGGCATAGCGTATTTCTCCATGGTGGGCAACTGGGCGAAGGTCCTGGTA
GTGCTGTTGCTGTTTACCGGCGTCGACGCGGCCACCTATACCACCGGGGGGAGTGCTGCTGCTACTACGG
CTGCATTCACCGGGATTTTCAGTCCGGGCGCCAAGCAGGATATCCAGCTGATCA

>1558_S52_L001_R1_001.fastq_235_1a_8
CCCCTACAACAGCGCTGGTAATGGCTCAGCTACTTAGGGTCCCGCAAGCCATCTTGGACATGATCGCTGG
TGCCCACTGGGGAGTCCTAGCGGGCATAGCGTATTTCTCCATGGTGGGCAACTGGGCGAAGGTCCTGGTA
GTGCTGTTGCTGTTTGCCGGCGTCGACGCGGCCACCTATACCACCGGGGGGAGTGCTGCTGCTACTACGG
CTGCATTCTCCGGGATTTTCAGTCCGGGCGCCAAGCAGGATATCCAGCTGATCA

>1558_S52_L001_R1_001.fastq_236_1a_8
CCCCTACAACAGCGCTGGTAATGGCTCAGCTACTTAGGGTCCCGCAAGCCATCTTGAACATGATCGCTGG
TGCCCACTGGGGAGTCCTAGCGGGCATAGCGTATTTCTCCATGGTGGGCAACTGGGCGAAGGTCCTGGTA
GTGCTGTTGCTGTTTGCCGGCGTCGACGCGGCCACCTATACCACCGGGGGGAGTGCTGCTGCTACTACGG
CTGCATTCACCGGGATTTTCAGTCCGGGCGCCAAGCAGGATATCCAGCTGATCA

>1558_S52_L001_R1_001.fastq_237_1a_8
CCCCTACAACAGCGCTGGTAATGGCTCAGCTACTTAGGGTCCCGCAAGCCATCTTGGACATGATCGCTGG
TGCCCACTGGGGAGTCCTAGCGGGCATAGCGTATTTCTCCATGGTGGGCAACTGGGCGAAGGTCCTGGTA
GTGCTGCTGCTGTTTGCCGGCGTTGACGCGGCCACCTATACCACCGGGGGGAGTGCTGCTGCTACTACGG
CTGCATTCACCGGGATTTTCAGTCCGGGCGCCAAGCAGGATATCCAGCTGATCA

>1558_S52_L001_R1_001.fastq_238_1a_8
CCCCTACAACAGCGCTGGTAATGGCTCAGCTACTTAGGGTCCCGCAAGCCATCTTGGACATGATCGCTGG
TGCCCACTGGGGAGTCCTAGCGGGCATAGCGTATTTCTCCATGGTGGGCAACTGGGCGAAGGTCCTGGTA
GTGCTGTTGCTGTTTGCCGGCGTTGACGCGACCACCTATACCACCGGGGGGAGTGCTGCTGCTACTACGG
CTGCATTCACCGGGATTTTCAGTCCGGGCGCCAAGCAGGATATCCAGCTGATCA

>1558_S52_L001_R1_001.fastq_239_1a_8
CCCCTACAACAGCGCTGGTAATGGCTCAGCTACTTAGGGTCCCGCAAGCCATCTTGGACATGATCGCTGG
TGCCCACTGGGGAGTCCTAGCGGGCATAGCGTATTTCTCCATGGTGGGCAACTGGGCGAAGGTCATGGTA
GTGCTGTTGCTGTTTGCCGGCGTCGACGCGGCCACCTATACCACCGGGGGGAGTGCTGCTGCTACTACGG
CTGCATTCACCGGGATTTTCAGTCCGGGCGCCAAGCAGGATATCCAGCTGATCA

>1558_S52_L001_R1_001.fastq_240_1a_8
CCCCTACAACAGCGCTGGTAATGGCTCAGCTACTTAGGGTCTCGCAAGCCATCTTGGACATGATCGCTGG
TGCCCACTGGGGAGTCCTAGCGGGCATAGCGTATTTCTCCATGGTGGGCAACTGGGCGAAGGTCCTGGTA
GTGCTGTTGCTGTTTGCCGGCGTCGACGCGGCCACCTATACCACCGGGGGGAGTGCTGCTGCTACTACGG
CTGCATTCACCGGGATTTTCAGTCCGGGCGCCAAGCAGGATATCCAGCTGATCA

>1558_S52_L001_R1_001.fastq_241_1a_8
CCCCTACAACAGCGCTGGTAATGGCTCAGCTACTTAGGGTCCCGCAAGCCATCTTGGACATGATCGCTGG
TGCCCACTGGGGAGTCCTAGCGGGCATAGCGTATTTCTCCATGGTGGGCAACTGGGCGAAGGTCCTGGTA
GTGCTGTTGCTGTTTGCCGGCGTTGACGCAGCCACCTATACCACCGGGGGGAGTGCTGCTGCTACTACGG
CTGCATTCACCGGGATTTTCAGTCCGGGCGCCAAGCAGGATATCCAGCTGATCA

>1558_S52_L001_R1_001.fastq_242_1a_8
CCCCTACAACAGCGCTGGTAATGGTTCAGCTACTTAGGGTCCCGCAAGCCATCTTGGACATGATCGCTGG
TGCCCACTGGGGAGTCCTAGCGGGCATAGCGTATTTCTCCATGGTGGGCAACTGGGCGAAGGTCCTGGTA
GTGCTGTTGCTGTTTGCCGGCGTCGACGCGGCCACCTATACCACCGGGGGGAGTGCTGCTGCTACTACGG
CTGCATTCACCGGGATTTTCAGTCCGGGCGCCAAGCAGGATATCCAGCTGATCA

>1558_S52_L001_R1_001.fastq_243_1a_8
CCCCTACAACAGCGCTGGTAATGGCTCAGCTACTTAGGGTCCCGCAAGCCATCTTGGACATGATCGCTGG
TGCCCACTGGGGAGTCCTAGCGGGCATAGCGTATTTCTCCATGGTGGGCAACTGGACGAAGGTCCTGGTA
GTGCTGTTGCTGTTTGCCGGCGTCGACGCGGCCACCTATACCACCGGGGGGAGTGCTGCTGCTACTACGG
CTGCATTCACCGGGATTTTCAGTCCGGGCGCCAAGCAGGATATCCAGCTGATCA

>1558_S52_L001_R1_001.fastq_244_1a_8
CCCCTACAACAGCGCTGGTAATGGCTCAGCTACTTAGGGTCCCGCAAGCCATCTTGGACATGATCGCTGG
TGCCCACTGGGGAGTCCTAGCGGGCATAGCGTATTTCTCCATGGTGGGCAACTGGGCGAAGGTCCTGGTA
GTGCTGTTGCTGTTTGCCGGCGTCGACGCGGCCACCTATACCACCGGGGGGAGTGCTGCTGTTACTACGG
CTGCATTCACCGGGATTTTCAGTCCGGGCGCCAAGCAGGATATCCAGCTGATCA

>1558_S52_L001_R1_001.fastq_245_1a_8
CCCCTACAACAGCGCTGGTAATGGCTCAGCTACTTAGGGTCCCGCAAGCCATCTTGGACATGATCGCTGG
TGCCCACTGGGGAGTCCTAGCGGGCATAGCGTATTTCTCCATGGTGGGCAACTGGGCGAAGGTCCTGGTA
GTGCTGTTGCTGTTTGCCGGCGTCGACGCGGCCACCTATACCACCGGGGGGAGTGCTGCTACTACTACGG
CTGCATTCACCGGGATTTTCAGTCCGGGCGCCAAGCAGGATATCCAGCTGATCA

>1558_S52_L001_R1_001.fastq_247_1a_7
CCCCTACAACAGCGCTGGTAATGGCTCAGCTACTTAAGGTCCCGCAAGCCATCTTGGACATGATCGCTGG
TGCCCACTGGGGAGTCCTAGCGGGCATAGCGTATTTCTCCATGGTGGGCAACTGGGCGAAGGTCCTGGTA
GTGCTGTTGCTGTTTGCCGGCGTCGACGCGGCCACCTATACCACCGGGGGGAGTGCTGCTGCTACTACGG
CTGCATTCACCGGGATTTTCAGTCCGGGCGCCAAGCAGGATATCCAGCTGATCA

>1558_S52_L001_R1_001.fastq_248_1a_7
CCCCTACAACAGCGCTGGTAATGGCTCAGCTACTTAGGGTCCCGCAAGCCATCTTGGACATGATCGCTGG
TGCCCACTGGGGAGTCCTAGCGGGCATAGCGTATTTCTCCATGGTGGGCAACTGGGCGAAGGTCCTTGTA
GTGCTGTTGCTGTTTGCCGGCGTCGACGCGGCCACCTATACCACCGGGGGGAGTGCTGCTGCTACTACGG
CTGCATTCACCGGGATTTTCAGTCCGGGCGCCAAGCAGGATATCCAGCTGATCA

>1558_S52_L001_R1_001.fastq_249_1a_7
CCCCTACAACAGCGCTGGTAATGGCTCAGCTACTTAGGGTCCCGCAAGCCATCTTGGACATGATCGCTGG
TGCCCACTGGGGAGTCCTAGCGGGCATAGCGTATTTCTCCATGGTGGGCAACTGGGCGAAGGTCCTGGTA
GTGCTGTTGCTGTTTGCCGGCGTCGACGCGGCCACCTATACCACCGGGGGGAGGGCTGCTGCTACTACGG
CTGCATTCACCGGGATTTTCAGTCCGGGCGCCAAGCAGGATATCCAGCTGATCA

>1558_S52_L001_R1_001.fastq_250_1a_7
CCCCTACAACAGCGCTGGTAATGGCTCAGCTACTTAGGGTCCCGCAAGCCATCTTGGACATGATCGCTGG
TGCCCACTGGGGAGTCCTAGCGGGCATAGCGTATTTCTCCATGGTGGGCAACTGGGCGAAGGTCCTGGTA
GTGCTGTTGCTGTTTGCCGGCGTCGACGCGGCCACCTATACCACCGGGGGGTGTGCTGCTGCTACTACGG
CTGCATTCACCGGGATTTTCAGTCCGGGCGCCAAGCAGGATATCCAGCTGATCA

>1558_S52_L001_R1_001.fastq_251_1a_7
CCCCTACAACAGCGCTGGTAATGGCTCAGCTACTTAGGGTCCCGCAAGCCATCTTGGACATGATCGTTGG
TGCCCACTGGGGAGTCCTAGCGGGCATAGCGTATTTCTCCATGGTGGGCAACTGGGCGAAGGTCCTGGTA
GTGCTGTTGCTGTTTGCCGGCGTCGACGCGGCCACCTATACCACCGGGGGGAGTGCTGCTGCTACTACGG
CTGCATTCACCGGGATTTTCAGTCCGGGCGCCAAGCAGGATATCCAGCTGATCA

>1558_S52_L001_R1_001.fastq_252_1a_7
CCCCTACAACAGCGCTGGTAATGGCTCAGCTACTTAGGGTCCCGCAAGCCATCTTGGACATGATCGCTGG
TGCCCACTGGGGAGTCCTAGCGGGCATAGCGTATTTCTCCATGGTGGGCAACTGGGCGAAGGTCCTGGTA
GTGCTGTTGCTGTTTGCCGGCGTCGACGCGGCCACCTATATCACCGGGGGGAGTGCTGCTGCTACTACGG
CTGCATTCACCGGGATTTTCAGTCCGGGCGCCAAGCAGGATATCCAGCTGATCA

>1558_S52_L001_R1_001.fastq_253_1a_7
CCCCTACAACAGCGCTGGTAATGGCTCAGCTACTTAGGGTCCCGCAAGCCATCTTGGACATGATCGCTAG
TGCCCACTGGGGAGTCCTAGCGGGCATAGCGTATTTCTCCATGGTGGGCAACTGGGCGAAGGTCCTGGTA
GTGCTGTTGCTGTTTGCCGGCGTCGACGCGGCCACCTATACCACCGGGGGGAGTGCTGCTGCTACTACGG
CTGCATTCACCGGGATTTTCAGTCCGGGCGCCAAGCAGGATATCCAGCTGATCA

>1558_S52_L001_R1_001.fastq_254_1a_7
CCCCTACAACAGCGCTGGTAATGGCTCAGCTACTTAGGGTCCCGCAAGCCATCTTGGACATGATCGCTGG
TGCCCACTGGGGAGTCCTAGCGGGCATAGCGTATTTCTCCATGGTGGGCAACTGGGCGAAGGTCCTGGTA
GTGCTGTTGCTGTTTGCCGGCGTCGACGCGGCCACCTATACCACCGGGGGGAGTGCTGCTGCTACTACGG
CTGCATTCCCCGGGATTTTCAGTCCGGGCGCCAAGCAGGATATCCAGCTGATCA

>1558_S52_L001_R1_001.fastq_255_1a_7
CCCCTACAATAGCGCTGGTAATGGCTCAGCTACTTAGGGTCCCGCAAGCCATCTTGGACATGATCGCTGG
TGCCCACTGGGGAGTCCTAGCGGGCATAGCGTATTTCTCCATGGTGGGCAACTGGGCGAAGGTCCTGGTA
GTGCTGTTGCTGTTTGCCGGCGTCGACGCGGCCACCTATACCACCGGGGGGAGTGCTGCTGCTACTACGG
CTGCATTCACCGGGATTTTCAGTCCGGGCGCCAAGCAGGATATCCAGCTGATCA

>1558_S52_L001_R1_001.fastq_256_1a_7
CCCCTACAACAGCGCTGGTAATGGCTCAGCTACTTAGGTTCCCGCAAGCCATCTTGGACATGATCGCTGG
TGCCCACTGGGGAGTCCTAGCGGGCATAGCGTATTTCTCCATGGTGGGCAACTGGGCGAAGGTCCTGGTA
GTGCTGTTGCTGTTTGCCGGCGTCGACGCGGCCACCTATACCACCGGGGGGAGTGCTGCTGCTACTACGG
CTGCATTCACCGGGATTTTCAGTCCGGGCGCCAAGCAGGATATCCAGCTGATCA

>1558_S52_L001_R1_001.fastq_257_1a_7
CCCCTACAACAGCGCTGGTAATGGCTCAGCTACTTAGTGTCCCGCAAGCCATCTTGGACATGATCGCTGG
TGCCCACTGGGGAGTCCTAGCGGGCATAGCGTATTTCTCCATGGTGGGCAACTGGGCGAAGGTCCTGGTA
GTGCTGTTGCTGTTTGCCGGCGTCGACGCGGCCACCTATACCACCGGGGGGAGTGCTGCTGCTACTACGG
CTGCATTCACCGGGATTTTCAGTCCGGGCGCCAAGCAGGATATCCAGCTGATCA

>1558_S52_L001_R1_001.fastq_258_1a_7
CCCCTACAACAGCGCTGGTAATGGCTCAGCTACTTAGGGTCCCGCAAGCCATCTTGGACATGATCGCTGG
TGCCCACTGGGGAGTCCTAGCGGGCTTAGCGTATTTCTCCATGGTGGGCAACTGGGCGAAGGTCCTGGTA
GTGCTGTTGCTGTTTGCCGGCGTCGACGCGGCCACCTATACCACCGGGGGGAGTGCTGCTGCTACTACGG
CTGCATTCACCGGGATTTTCAGTCCGGGCGCCAAGCAGGATATCCAGCTGATCA

>1558_S52_L001_R1_001.fastq_259_1a_7
CCCCTACAACAGCGCTGGTAATGGCTCAGCTACTTAGGGTCCCGCAAGCCATCTTGGACATGATCGCTGG
TGCCCACTGGGGAATCCTAGCGGGCATAGCGTATTTCTCCATGGTGGGCAACTGGGCGAAGGTCCTGGTA
GTGCTGTTGCTGTTTGCCGGCGTCGACGCGGCCACCTATACCACCGGGGGGAGTGCTGCTGCTACTACGG
CTGCATTCACCGGGATTTTCAGTCCGGGCGCCAAGCAGGATATCCAGCTGATCA

>1558_S52_L001_R1_001.fastq_260_1a_7
CCCCTACAACAGCGCTGGTAATGGCTCAGCTACTTAGGGTCCCGCAAGCCATCTTGGACATGATCGCTGG
TGCCCACTGGGGAGTCCTAGCGGGCATAGCGTATTTCTCCATGGTGGGCAACTGGGCGAAGGTCCTGGTA
GTGCTGTTGCTGTTTGCCGGCGTCGACGCGGCCACCTATACCACCGGGGGGAGTGCTGCTGCTACTACGG
CTGCATTCACCGGGATTTTCAGTCCGGGCGCCAAGCAGGATATCCAGTTGATCA

>1558_S52_L001_R1_001.fastq_261_1a_6
CCCCTACAACAGCGCTGGTAATGGCTCAGCTACTTAGGGTCCCGCAAGCCATCTTGGACATGATCGCTGG
TGCCTACTGGGGAGTCCTAGCGGGCATAGCGTATTTCTCCATGGTGGGCAACTGGGCGAAGGTCCTGGTA
GTGCTGTTGCTGTTTGCCGGCGTCGACGCGGCCACCTATACCACCGGGGGGAGTGCTGCTGCTACTACGG
CTGCATTCACCGGGATTTTCAGTCCGGGCGCCAAGCAGGATATCCAGCTGATCA

>1558_S52_L001_R1_001.fastq_262_1a_6
CCCCTACAACAGCGCTGGTAATGGCTCAGCTACTTAGGGTCCCGCAAGCCATCTTGGACATGATCGCTGG
TGCCCACTGGGGAGTCCTAGCGGGCATAGCGTATTTCTCCATGGTTGGCAACTGGGCGAAGGTCCTGGTA
GTGCTGTTGCTGTTTGCCGGCGTTGACGCGGCCACCTATACCACCGGGGGGAGTGCTGCTGCTACTACGG
CTGCATTCACCGGGATTTTCAGTCCGGGCGCCAAGCAGGATATCCAGCTGATCA

>1558_S52_L001_R1_001.fastq_263_1a_6
CCCCTACAACAGCGCTGGTAATGGCTCAGCTACTTAGGGTCCCGCAAGCCATCTTGGACATGATCGCTGG
TGCCCACTGGGGAGTCCTGGCGGGCATAGCGTATTTCTCCATGGTGGGCAACTGGGCGAAGGTCCTGGTA
GTGCTGTTGCTGTTTGCCGGCGTCGACGCGGCCACCTATACCACCGGGGGGAGTGCTGCTGCTACTACGG
CTGCATTCACCGGGATTTTCAGTCCGGGCGCCAAGCAGGATATCCAGCTGATTA

>1558_S52_L001_R1_001.fastq_264_1a_6
CCCCTACAACAGCGCTGGTAATGGCTCAGCTACTTAGGGTCCCGCAAGCCATCTTGGACATGATCGCTGG
TGCCCACTGGGGAGTCCTAGCGGGCATAGCGTATTTCTCCATGGTGGGCAACTGGGCGAAGGTCCTGGTA
GTGCTGTTGCTGTTTGCCGGCGTCGACGCGGCCACCTATACCACCGGGGGGAGTGCTGCTGCTACTACGA
CTGCATTCACCGGGATTTTCAGTCCGGGCGCCAAGCAGGATATCCAGCTGATCA

>1558_S52_L001_R1_001.fastq_265_1a_6
CCCCTACAACAGCGCTGGTAATGGCTCAGCTACTTAGGGTCCCGCAAGCCATCTTGGACATGATCGCTGG
TGCCCACTGGGGAGTCCTAGCGGGCATAGCGTATTTCTCCATGGTGGGCAACTGGGCGAAGGTCCTGGTA
GTGCTGTTGCTGTTTGCCGGCGTCGACGCGGCCATCTATACCACCGGGGGGAGTGCTGCTGCTACTACGG
CTGCATTCACCGGGATTTTCAGTCCGGGCGCCAAGCAGGATATCCAGCTGATCA

>1558_S52_L001_R1_001.fastq_266_1a_6
CCCCTACAACAGCGCTGGTAATGGCTCAGCTACTTAGGGTCCCGCAAGCCATCTTGGACATGATCGCTGG
TGCCCACTGGGGAGTCCTAGCGGGAATAGCGTATTTCTCCATGGTGGGCAACTGGGCGAAGGTCCTGGTA
GTGCTGTTGCTGTTTGCCGGCGTCGACGCGGCCACCTATACCACCGGGGGGAGTGCTGCTGCTACTACGG
CTGCATTCACCGGGATTTTCAGTCCGGGCGCCAAGCAGGATATCCAGCTGATCA

>1558_S52_L001_R1_001.fastq_267_1a_6
CCCCTACAACAGCGCTGGTAATGGCTCAGCTACTTAGGGTCCCGCAAGCCATCTTGGACATGATCGCTGG
TGCCCACTGGGGAGTCCTAACGGGCATAGCGTATTTCTCCATGGTGGGCAACTGGGCGAAGGTCCTGGTA
GTGCTGTTGCTGTTTGCCGGCGTCGACGCGGCCACCTATACCACCGGGGGGAGTGCTGCTGCTACTACGG
CTGCATTCACCGGGATTTTCAGTCCGGGCGCCAAGCAGGATATCCAGCTGATCA

>1558_S52_L001_R1_001.fastq_268_1a_6
CCCCTACAACAGCGCTGGTAATGGCTCAGCTACTTAGGGTCCCGCAAGCCATCTTGGACATGATCGCTGG
TGCCCACTGGGGAGTCCTAGCGGGCATAGCGTATTTCTCCATGGTGGGCAACTGGGCGAAGGTCCTGGTA
GTGCTGTTGCTGTTTGCCGGCGTCGACGCGGCCACCTATACCACCGGGGGGAGAGCTGCTGCTACTACGG
CTGCATTCACCGGGATTTTCAGTCCGGGCGCCAAGCAGGATATCCAGCTGATCA

>1558_S52_L001_R1_001.fastq_269_1a_6
CCCCTACAACAGCGCTGGTAATGGCTCAGCTACTTAGGGTCCCGCAAGCCATCTTGGACATGATCGCTGG
TGCCCACTGGGGAGTCCTAGCGGGCATAGCGTATTTCTCCATGGTGGGCAACTGGGCGAAGGTCCTGGTA
GTGCTGTTGCTGTTTGCCGGCGTCGACGCGGCCACCTATACCACCGGGGGGAGTGCTGCTGCTACTACGG
CTGCATTCACCGGGATTTTCAGTCCGGGCCCCAAGCAGGATATCCAGCTGATCA

>1558_S52_L001_R1_001.fastq_270_1a_6
CCCCTACAACAGCGCTGGTAATGGCTCAGCTACTTAGGGTCCCGCAAGCCATCTTGGACATGATCGCTGG
TGCCCACTGGGGAGTCCTAGCGGGCATAGCGTATTTCTCCATGGTGGGCAACTGGGCGAAGGTCCTGGTA
GTGCTGTTGCTGTTTGCCGGCGTCGACGCGGCCACCTATACCACCGGGGGGAGTGCTGCTGCTACTACGG
CTGCATTCACCGAGATTTTCAGTCCGGGCGCCAAGCAGGATATCCAGCTGATCA

>1558_S52_L001_R1_001.fastq_271_1a_6
CCCCTACAACAGCGCTGGTAATGGCTCAGCTACTTAGGGTCCCGCAAGCCATCCTGGACATGATCGCTGG
TGCCCACTGGGGAGTCCTAGCGGGCATAGCGTATTTCTCCATGGTGGGCAACTGGGCGAAGGTCCTGGTA
GTGCTGTTGCTGTTTGCCGGCGTTGACGCGGCCACCTATACCACCGGGGGGAGTGCTGCTGCTACTACGG
CTGCATTCACCGGGATTTTCAGTCCGGGCGCCAAGCAGGATATCCAGCTGATCA

>1558_S52_L001_R1_001.fastq_273_1a_6
CCCCTACAACGGCGCTGGTAATGGCTCAGCTACTTAGGGTCCCACAAGCCATCTTGGACATGATCGCTGG
TGCCCACTGGGGAGTCCTAGCGGGCATAGCGTATTTCTCCATGGTGGGCAACTGGGCGAAGGTCCTGGTA
GTGCTGTTGCTGTTTGCCGGCGTCGACGCGGCCACCTATACCACCGGGGGGAGTGCTGCTGCTACTACGG
CTGCATTCACCGGGATTTTCAGTCCGGGCGCCAAGCAGGATATCCAGCTGATCA

>1558_S52_L001_R1_001.fastq_274_1a_6
CCCCTACAACAGCGCTGGTAATGGCTCAGCTACTTAGGGTCCCGCAAGCCATCTTGGACATGATCGCTGG
TGCCCACTGGGGAGTCCTAGCGGGCATAGCGTATTTCTCCATGGTGGGCAACTGGGCGAAGGTCCTGGTA
GTGCTGTTGCTGTTTGCCGGCGTCGACGCGGCCACCTATACCACCGGGGGGAGTGCTGCTGCTACTACGG
CTGCATTCACCGGGATTTTCAGGCCGGGCGCCAAGCAGGATATCCAGCTGATCA

>1558_S52_L001_R1_001.fastq_275_1a_6
CCCCTACAACAGCGCTGGTAATGGCTCAGCTACTTAGGGTCCCGCAAGCCATCTTGGACATGATCGCTGG
TGCCCACTGGGGAGTCCTAGCGGGCATAGCGTATTTCTCCATGGTGGGCAACTGGGCGAAGGTCCTGGTA
GTGCTGTTGCTGTTTGCCGGCGTCGACGCGGCCACCTATACCACCGGGGGGAGTGCTGCTGCTACTACGG
CTGCATTCACCGGGATTTTCATTCCGGGCGCCAAGCAGGATATCCAGCTGATCA

>1558_S52_L001_R1_001.fastq_276_1a_6
CCCCTACAACAGCGCTGGTAATGGCTCAGCTACTTAGGGTCCCGCAAGCCATCTTGGACATGATCGCTGG
TGCCCACTGGGGAGTCCTAGCGGGCATAGCGTATTTCTCCATGGTGGGCAACTGGGCGAAGGTCCTGATA
GTGCTGTTGCTGTTTGCCGGCGTCGACGCGGCCACCTATACCACCGGGGGGAGTGCTGCTGCTACTACGG
CTGCATTCACCGGGATTTTCAGTCCGGGCGCCAAGCAGGATATCCAGCTGATCA

>1558_S52_L001_R1_001.fastq_277_1a_6
CGCCTACAACAGCGCTGGTAATGGCTCAGCTACTTAGGGTCCCGCAAGCCATCTTGGACATGATCGCTGG
TGCCCACTGGGGAGTCCTAGCGGGCATAGCGTATTTCTCCATGGTGGGCAACTGGGCGAAGGTCCTGGTA
GTGCTGTTGCTGTTTGCCGGCGTCGACGCGGCCACCTATACCACCGGGGGGAGTGCTGCTGCTACTACGG
CTGCATTCACCGGGATTTTCAGTCCGGGCGCCAAGCAGGATATCCAGCTGATCA

>1558_S52_L001_R1_001.fastq_278_1a_6
CCCCTACAACAGCGCTGGTAATGGCTCAGCTACTTAGGGTCCCGCAAGCCATCTTGGACATGATCGCTGG
TGCCCACTGGGGAGTCCTAGCGGGCATAGCGTATTTCTCCATGGTGGGCAACTGGGCGAAGGTCCTGGTA
GTGCTGTTGCTGTTTGCCGGCGTCGACGCGGCCACCTATACCACCGGGAGGAGTGCTGCTGCTACTACGG
CTGCATTCACCGGGATTTTCAGTCCGGGCGCCAAGCAGGATATCCAGCTGATCA

>1558_S52_L001_R1_001.fastq_279_1a_6
CCCCTACAACAACGCTGGTAATGGCTCAGCTACTTAGGGTCCCGCAAGCCATCTTGGACATGATCGCTGG
TGCCCACTGGGGAGTCCTAGCGGGCATAGCGTATTTCTCCATGGTGGGCAACTGGGCGAAGGTCCTGGTA
GTGCTGTTGCTGTTTGCCGGCGTCGACGCGGCCACCTATACCACCGGGGGGAGTGCTGCTGCTACTACGG
CTGCATTCACCGGGATTTTCAGTCCGGGCGCCAAGCAGGATATCCAGCTGATCA

>1558_S52_L001_R1_001.fastq_280_1a_6
CCCCTACAACAGCGCTGGTAATGGCTCAGCTACTTAGGGTCCCGCAAGCCATCTTGGACATGATCGCTGG
TGCCCACTGGGGAGTCCTAGCGGGCATAGCGTATTTCTCCATGGTGGGCAACTGGGCGAAGGTCCTGGTA
GTGCTGTTGCTGTTTGCCGGCGTCGACGCGGCCACCTATACCACCGGGGGGAGTGCAGCTGCTACTACGG
CTGCATTCACCGGGATTTTCAGTCCGGGCGCCAAGCAGGATATCCAGCTGATCA

>1558_S52_L001_R1_001.fastq_281_1a_6
CCCCTACAACAGCGCTGGTAATGGCTCAGCTACTTAGGGCCCCGCAAGCCATCTTGGACATGATCGCTGG
TGCCCACTGGGGAGTCCTAGCGGGCATAGCGTATTTCTCCATGGTGGGCAACTGGGCGAAGGTCCTGGTA
GTGCTGTTGCTGTTTGCCGGCGTCGACGCGGCCACCTATACCACCGGGGGGAGTGCTGCTGCTACTACGG
CTGCATTCACCGGGATTTTCAGTCCGGGCGCCAAGCAAGATATCCAGCTGATCA

>1558_S52_L001_R1_001.fastq_282_1a_6
CTCCTACAACAGCGCTGGTAATGGCTCAGCTACTTAGGGTCCCGCAAGCCATCTTGGACATGATCGCTGG
TGCCCACTGGGGAGTCCTAGCGGGCATAGCGTATTTCTCCATGGTGGGCAACTGGGCGAAGGTCCTGGTA
GTGCTGTTGCTGTTTGCCGGCGTCGACGCGGCCACCTATACCACCGGGGGGAGTGCCGCTGCTACTACGG
CTGCATTCACCGGGATTTTCAGTCCGGGCGCCAAGCAGGATATCCAGCTGATCA

>1558_S52_L001_R1_001.fastq_283_1a_6
CCCCTACAACAGCGCTGGTAATGGCTCAGCTACTTAGGGTCCCGCAAGCCATCTTGGACATGATCGCTGG
TGCCCACTGGGGAGTCCTAGCGGGCATAGCGTATTTCTCCATGGTGGGCAACTGGGGGAAGGTCCTGGTA
GTGCTGTTGCTGTTTGCCGGCGTCGACGCGGCCACCTATACCACCGGGGGGAGTGCTGCTGCTACTACGG
CTGCATTCACCGGGATTTTCAGTCCGGGCGCCAAGCAGGATATCCAGCTGATCA

>1558_S52_L001_R1_001.fastq_284_1a_6
CCCCTACAACAGCGCTGGTAATGGCTCAGCTACTTAGGGTCCCGCAAGCCATCTTGGACATGATCGCTGG
TGCCCACTGGGGAGTCCTAGCGGGCATAGCGTATTTCTCCATGGTGGGCAACTGGGCGAAGGTCCTGGTA
GTGCTGTTGCTGTTTGCCGGCGTCGACGCGGCCACCTATACCACCGGGGGGAGTGCTGCTGCTACTACGG
CTGCATTCACCGGGATTTTCAGTCCGGACGCCAAGCAGGATATCCAGCTGATCA

>1558_S52_L001_R1_001.fastq_285_1a_6
CCCCTACAACAGCGCTGGTAATGGCTCAGCTACTTAGGGTCCCGCAAGCCATCTTGGACATGATCGCTGG
TGCCCACTGGGGAGTCCTAGCGGGCATAGCGTATTTCTCCATGGTGGGCAACTGGGCGAAGGTCCTGGTA
GTGCTGTTGCTGTTTGCCGGCGTCGACGCGGCCACCAATACCACCGGGGGGAGTGCTGCTGCTACTACGG
CTGCATTCACCGGGATTTTCAGTCCGGGCGCCAAGCAGGATATCCAGCTGATCA

>1558_S52_L001_R1_001.fastq_286_1a_6
CCCCTACAACAGCGCTGGTAATGGCTCAGCTACTTAGGGTCCCGCAAGCCATCTTGGACATGATCGCTGG
TGCCCACTGGGGAGTCCTAGCGGGCATAGCGTATTTCTCCATGGTGGGCAACTGGGCGAAGGTCCTGGTA
GTGCTGTTGCTGTTTGCCGGCGTCGACGCGGCCACCTATACCACCGGGGAGAGTGCTGCTGCTACTACGG
CTGCATTCACCGGGATTTTCAGTCCGGGCGCCAAGCAGGATATCCAGCTGATCA

>1558_S52_L001_R1_001.fastq_287_1a_6
CCCCTACAACAGCGCTGGTAATAGCTCAGCTACTTAGGGTCCCGCAAGCCATCTTGGACATGATCGCTGG
TGCCCACTGGGGAGTCCTAGCGGGCATAGCGTATTTCTCCATGGTGGGCAACTGGGCGAAGGTCCTGGTA
GTGCTGTTGCTGTTTGCCGGCGTCGACGCGGCCACCTATACCACCGGGGGGAGTGCTGCTGCTACTACGG
CTGCATTCACCGGGATTTTCAGTCCGGGCGCCAAGCAGGATATCCAGCTGATCA

>1558_S52_L001_R1_001.fastq_288_1a_6
CCCCTACAGCAGCGCTGGTAATGGCTCAGCTACTTAGGGTCCCGCAAGCCATCTTGGACATGATCGCTGG
TGCCCACTGGGGAGTCCTAGCGGGCATAGCGTATTTCTCCATGGTGGGCAACTGGGCGAAGGTCCTGGTA
GTGCTGTTGCTGTTTGCCGGCGTTGACGCGGCCACCTATACCACCGGGGGGAGTGCTGCTGCTACTACGG
CTGCATTCACCGGGATTTTCAGTCCGGGCGCCAAGCAGGATATCCAGCTGATCA

>1558_S52_L001_R1_001.fastq_289_1a_6
CCCCTACAACAGCGCTGGTAATGGCTCAGCTACTTAGGGTCCCGCAAGCCATCTTGGACATGATCGCTGG
TGCCCACTGGGGAGTCCTAGCGGGCATAGCGTATTTCTCCATGGTGGGCAACTGGGCGAAGGTCCTGGTA
GTGCTGTTGCTGTTTGCCGGCGTCGACGCGGCCACCTATACCACCGGGGGGAGTGCTGCTGCTACTACGG
CTGCATTCACCGGGATTTTCAGTCCGGGCGCCAAACAGGATATCCAGCTGATCA

>1558_S52_L001_R1_001.fastq_290_1a_5
CCCCTACAACAGCGCTGGTAATGGCTCAGCTACTTAGGGTCCCGCAAGCCATTTTGGACATGATCGCTGG
TGCCCACTGGGGAGTCCTAGCGGGCATAGCGTATTTCTCTATGGTGGGCAACTGGGCGAAGGTCCTGGTA
GTGCTGTTGCTGTTTGCCGGCGTCGACGCGGCCACCTATACCACCGGGGGGAGTGCTGCTGCTACTACGG
CTGCATTCACCGGGATTTTCAGTCCGGGCGCCAAGCAGGATATCCAGCTGATCA

>1558_S52_L001_R1_001.fastq_291_1a_5
CCCCTACAACAGCGCTGGTAATGGCTCAGCTACTTAGGGTCCCGCAAGCCATCTTGGACATGATCGCTGG
TGCCCACTGGGGAGTCCTAGCGGGCATAGCGTATTTCTCCATGGTGGGCAACTGGGCGAAGGTCCTGGTA
GTGCTGTTGCTGTTTGCCGGCGTCGACGCGGCCACCTATACCACCGGGGGGAGCGCTGCTGCTACTACGG
CTGCATTCACCGGAATTTTCAGTCCGGGCGCCAAGCAGGATATCCAGCTGATCA

>1558_S52_L001_R1_001.fastq_292_1a_5
CCCCTACAACAGCGCTGGTAATGGCTCAGCTACTTAGGGTCCCGCAAGCCATCTTGGACATGATCGCTGG
TGCCCACTGGGGAGTCCTAGCGGGCATAGCGTATTTCTCCATGGTGGGCAACTGGGCGAAGGTCCTGGTA
GTGCTGTTGCTGTTTGCCGGCGTCGACGCGGGCACCTATACCACCGGGGGGAGTGCTGCTGCTACTACGG
CTGCATTCACCGGGATTTTCAGTCCGGGCGCCAAGCAGGATATCCAGCTGATCA

>1558_S52_L001_R1_001.fastq_293_1a_5
CCCCTACAACAGCGCTGGTAATGGCTCAGCTACTTAGGGTCCCGCAAGCCATCTTGGACATGATCGCGGG
TGCCCACTGGGGAGTCCTAGCGGGCATAGCGTATTTCTCCATGGTGGGCAACTGGGCGAAGGTCCTGGTA
GTGCTGTTGCTGTTTGCCGGCGTCGACGCGGCCACCTATACCACCGGGGGGAGTGCTGCTGCTACTACGG
CTGCATTCACCGGGATTTTCAGTCCGGGCGCCAAGCAGGATATCCAGCTGATCA

>1558_S52_L001_R1_001.fastq_294_1a_5
CCCCTACAACGGCGCTGGTAATGGCTCAGCTACTCAGGGTCCCGCAAGCCATCTTGGACATGATCGCTGG
TGCCCACTGGGGAGTCCTAGCGGGCATAGCGTATTTCTCCATGGTGGGCAACTGGGCGAAGGTCCTGGTA
GTGCTGTTGCTGTTTGCCGGCGTCGACGCGGCCACCTATACCACCGGGGGGAGTGCTGCTGCTACTACGG
CTGCATTCACCGGGATTTTCAGTCCGGGCGCCAAGCAGGATATCCAGCTGATCA

>1558_S52_L001_R1_001.fastq_295_1a_5
CCCCTACAACAGCGCTGGTAATGGCTCAGCTACTTAGGGTCCCGCAAGCCATCTTGGACATGATCGCTGG
TGCCCACTGGGGAGTCCTAGCGGGCATAGCGTATTTCTCCATGGTGGGCAACTGGGCGAAGGTCCTGGTA
GTGCTGATGCTGTTTGCCGGCGTCGACGCGGCCACCTATACCACCGGGGGGAGTGCTGCTGCTACTACGG
CTGCATTCACCGGGATTTTCAGTCCGGGCGCCAAGCAGGATATCCAGCTGATCA

>1558_S52_L001_R1_001.fastq_296_1a_5
CCCCTACAACAGCGCTGGTAATGGCTCAGCTACTTAGGGTCCCGCAAGCCATCTTGGACATGATCGCTGG
TGCCCACTGGGGAGTCCTAGCGGGCATAGCGTATTTCTCCATGGTGGGCAACTGGGCGAAGGTCCTGGTA
GTGCTGTTGCTGTTTGCCGGCGTCGACGCGGCCACCTATACCACCGGGGGGAATGCTGCTGCTACTACGG
CTGCATTCACCGGGATTTTCAGTCCGGGCGCCAAGCAGGATATCCAGCTGATCA

>1558_S52_L001_R1_001.fastq_297_1a_5
CCCCTACAACAGCGCTGGTAATGGCTCAGCTACTTAGGGTCCCCCAAGCCATCTTGGACATGATCGCTGG
TGCCCACTGGGGAGTCCTAGCGGGCATAGCGTATTTCTCCATGGTGGGCAACTGGGCGAAGGTCCTGGTA
GTGCTGTTGCTGTTTGCCGGCGTCGACGCGGCCACCTATACCACCGGGGGGAGTGCTGCTGCTACTACGG
CTGCATTCACCGGGATTTTCAGTCCGGGCGCCAAGCAGGATATCCAGCTGATCA

>1558_S52_L001_R1_001.fastq_298_1a_5
CCCCTACAACAGCGCTGGTAATGGCTCAGCTACTTAGGGTCCCGCAAGCCATCTTGGACATGATCGCTGG
TGCCCACTGGGGAGTCCTAGCGGGCATAGCGTATTTTTCCATGGTGGGCAACTGGGCGAAGGTCCTGGTA
GTGCTGTTGCTGTTTGCCGGCGTCGACGCGGCCACCTATACCACCGTGGGGAGTGCTGCTGCTACTACGG
CTGCATTCACCGGGATTTTCAGTCCGGGCGCCAAGCAGGATATCCAGCTGATCA

>1558_S52_L001_R1_001.fastq_299_1a_5
CCCCTACAACAGCGCTGGTAATGGCTCAGCTACTTAGGGTCCCGCAAGCCATCTTGGACATGATCGCTGG
TGCCCACTGGGGAGTCCTAGCGGGCATAGCGTATTTCTCCATGGTGGGCAACTGGGCGAAGGTCCTGGTA
GTGCTGTTGCTGTTTGCCGGCGTTGACGCGGCCACCTATACCACCGGGGGGAGTGCTGCTGCTACTACGG
CTGCATTCACCGGGATTTTCAGTCCGGGCGCTAAGCAGGATATCCAGCTGATCA

>1558_S52_L001_R1_001.fastq_300_1a_5
CCCCTACAACAGCGCTGGTAATGGCTCAGCTACTTAGGGTCCCGCAAGCCATCTTGGACATGATCGCTGG
TGCCCACTGGGGAGTCCTAGCGGGCATAGCGTATTTCTCCATGGTGGGCAACTGGGCGAAGGTTCTGGTA
GTGCTGTTGCTGTTTGCCGGCGTTGACGCGGCCACCTATACCACCGGGGGGAGTGCTGCTGCTACTACGG
CTGCATTCACCGGGATTTTCAGTCCGGGCGCCAAGCAGGATATCCAGCTGATCA

>1558_S52_L001_R1_001.fastq_301_1a_5
CCCCTACAACAGCGCTGGTAATGGCTCAGCTACTTAGGGTCCCGCAAGCCATCTTGGACATGATCGCTGG
TGCCCACTGGGGAGTCCTAGCGGGCATAGCGTATTTCTCCATGGTGGGCAACAGGGCGAAGGTCCTGGTA
GTGCTGTTGCTGTTTGCCGGCGTCGACGCGGCCACCTATACCACCGGGGGGAGTGCTGCTGCTACTACGG
CTGCATTCACCGGGATTTTCAGTCCGGGCGCCAAGCAGGATATCCAGCTGATCA

>1558_S52_L001_R1_001.fastq_302_1a_5
CCCCTACAACAGCGCTGGTAATGGCTCAGCTACTTAGGGTCCCGCAAGCCATCTTGGACATGATCGCTGG
TGCCCACTGGGGAGTCCTAGCGGGCATAGCGTATTTCTCCATGGTGGGCAACTGGGCGAAGGTCCTGGTA
GTGCTGTTGCTGTTTGCCGGCGTTGACGCGGCCACCTATACCACCGGGGGGAGTGCTGCTGCTACTACGG
CTGCATTCACCGGGATTTTCAGTCCGGGCGCCAAGCGGGATATCCAGCTGATCA

>1558_S52_L001_R1_001.fastq_303_1a_5
CCCCTACAACAGCGCTGGTAATGGCTCAGCTACTTAGGGTCCCGCAAGCCATCTTGGACATGATCGCTGG
TGCCCACTGGGGAGTCCTAGCGGGCATAGCGTATTTCTCCATGGTGGGCAACTGGGCGAAGGTCCTGGTG
GTGCTGTTGCTGTTTGCCGGCGTCGACGCGGCCACCTATACCACCGGGGGGAGTGCTGCTGCTACTACGG
CTGCATTCACCGGGATTTTCAGTCCGGGCGCCAAGCAGGATATCCAGTTGATCA

>1558_S52_L001_R1_001.fastq_304_1a_5
CCCCTACAACAGCGCTGGTAATGGCTCAGCTACTTAGGGTCCCGCAAGCCATCTTGGACATGATCGCTGG
TGCCCACTGGGGAGTCCTAGCGGGCATAGCGTATTTCTCCATGGTGGGCAACTGGGCGAAGGTCCTGGTA
GTGCTGTTGCTGTTTGCCGGCGTTGACGCGGCCACCTACACCACCGGGGGGAGTGCTGCTGCTACTACGG
CTGCATTCACCGGGATTTTCAGTCCGGGCGCCAAGCAGGATATCCAGCTGATCA

>1558_S52_L001_R1_001.fastq_305_1a_5
CCCCTACAACAGCGCTGATAATGGCACAGCTACTTAGGGTCCCGCAAGCCATCTTGGACATGATCGCTGG
TGCCCACTGGGGAGTCCTAGCGGGCATAGCGTATTTCTCCATGGTGGGCAACTGGGCGAAGGTCCTGGTA
GTGCTGTTGCTGTTTGCCGGCGTCGACGCGGCCACCTATACCACCGGGGGGAGTGCTGCTGCTACTACGG
CTGCATTCACCGGGATTTTCAGTCCGGGCGCCAAGCAGGATATCCAGCTGATCA

>1558_S52_L001_R1_001.fastq_306_1a_5
CCCCTACAGCAGCGCTGGTAATGGCTCAGCTACTTAGGGTCCCGCAAGCCATCTTGGACATGATCGCTGG
TGCCCACTGGGGAGTCCTAGCGGGCATAGCGTATTTCTCCATGGTGGGTAACTGGGCGAAGATCCTGGTA
GTGCTGTTGCTGTTTGCCGGCGTCGACGCGGCCACCTATACCACCGGGGGGAGTGCTGCTGCTACTACGG
CTGCATTCACCGGGATTTTCAGTCCGGGCGCCAAGCAGGATATCCAGCTGATCA

>1558_S52_L001_R1_001.fastq_307_1a_5
TCCCTACAACAGCGCTGGTAATGGCTCAGCTACTTAGGGTCCCGCAAGCCATCTTGGACATGATCGCTGG
TGCCCACTGGGGAGTCCTAGCGGGCATAGCGTATTTCTCCATGGTGGGCAACTGGGCGAAGGTCCTGGTA
GTGCTGTTGCTGTTTGCCGGCGTCGACGCGGCCACCTATACCACCGGGGGGAGTGCTGCTGCTACTACGG
CTGCATTCACCGGGATTTTCAGTCCGGGCGCCAAGCAGGATATCCAGCTGATCA

>1558_S52_L001_R1_001.fastq_308_1a_5
CCCCTACAACAGCGCTGATAATGGCTCAGCTACTTAGGGTCCCGCAAGCCATCTTGGACATGATCGCTGG
TGCCCACTGGGGAGTCCTAGCGGGCATAGCGTATTTCTCCATGGTGGGCAACTGGGCGAAGGTCCTGGTA
GTGCTGCTGCTGTTTGCCGGCGTCGACGCGGCCACCTATACCACCGGGGGGAGTGCTGCTGCTACTACGG
CTGCATTCACCGGGATTTTCAGTCCGGGCGCCAAGCAGGATATCCAGCTGATCA

>1558_S52_L001_R1_001.fastq_309_1a_5
CCCCTACAGCAGCGCTGGTAATGGCTCAGCTACTTAGGGTCCCGCAAGCCATCTTGGACATGATCGCTGG
TGCCCACTGGGGAGTCCTAGCGGGCATAGCGTATTTCTCCATGGTGGGTAACTGGGCGAAGGTCCTGGTA
GTGCTGTTGCTGTTTGCCGGCGTCGACGCGGCCACCTATACCACCGGGGGGAGTGCTGCTGCTACTACGG
CTGCATTCACCGGGATTTTCAGTCCGGGCGCCAAGCAGGATATCCAGCTGATCA

>1558_S52_L001_R1_001.fastq_310_1a_5
CCCCTACAACAGCGCTGGTAATGGCTCAGCTACTTAGGGTCCCGCAAGCCATCTTGGACATGATCGCTGG
TGCCCACTGGGGAGTCCTAGCGGGCATAGCGTATTTCTCCATGGTGGGCAACTGGGCGAAGGTCCTGGTA
GTGCTGTTGCTGTTTGCCGGCGTCGACGCGGCCACCTATACCACCGTGGGGAGTGCTGCTGCTACTACGG
CTGCATTCACCGGGATTTTCAGTCCGGGCGCCAAGCAGGATATCCAGCTGATCA

>1558_S52_L001_R1_001.fastq_311_1a_5
CCCCTACAACAGCGCTGGTAATGGCTCAGCTACTTAGGGTCCCGCAAGCCATCTTGGACATGATCGCTGG
TGCCCACTGGGGAGTCCTAGCGGGCATAGCGTATTTCTCCATGGTGGGCAACTGGGCGAAGGTCCTGGTA
GTGCTGTTGCTGTTTTCCGGCGTCGACGCGGCCACCTATACCACCGGGGGGAGTGCTGCTGCTACTACGG
CTGCATTCACCGGGATTTTCAGTCCGGGCGCCAAGCAGGATATCCAGCTGATCA

>1558_S52_L001_R1_001.fastq_312_1a_5
CCCCTACAACAGCGCTGGTAATGGCTCAGCTACTTAGGGTCCCGCAAGCCATCTTGGACATGATCGCTGG
TGCCCACTGGGGAGTCCTAGCGGGCATAGCGTATTTCTCCATGGTGGGCAACTGGGCGAAGGTCCTGGTA
GTGCTGTTGCTGTTTGCCGGCGTCGACGCGGCCACCTATACCACCGGGGGGAGTGCTGCTGCTACTACGG
CTGCATTCACCGGGATTTTCAGTTCGGGCGCCAAGCAGGATATCCAGCTGATCA

>1558_S52_L001_R1_001.fastq_313_1a_5
CCCCTACAACAGCGCTGGTAATGGCTCAGCTACTTAGGGTCCCGCAAGCCATCTTGGACATGATCGCTGG
TGCCCACTGGGGAGTCCTAGCGGGCATAGCGTATTTCTCCATGGTCGGCAACTGGGCGAAGGTCCTGGTA
GTGCTGTTGCTGTTTGCCGGCGTCGACGCGGCCACCTATACCACCGGGGGGAGTGCTGCTGCTACTACGG
CTGCATTCACCGGGATTTTCAGTCCGGGCGCCAAGCAGGATATCCAGCTGATCA

>1558_S52_L001_R1_001.fastq_314_1a_5
CCCCTACAATAGCGCTGGTAATGGCTCAGCTACTTAGGGTCCCGCAAGCCATCTTGGACATGATCGCTGG
TGCCCACTGGGGAGTCCTAGCGGGCATAGCGTATTTCTCCATGGTGGGCAACTGGGCGAAGGTCCTGGTA
GTGCTGTTGCTGTTTGCCGGCGTTGACGCGGCCACCTATACCACCGGGGGGAGTGCTGCTGCTACTACGG
CTGCATTCACCGGGATTTTCAGTCCGGGCGCCAAGCAGGATATCCAGCTGATCA

>1558_S52_L001_R1_001.fastq_315_1a_5
CCCCTACAACAGCGCTGGTAATGGCTCAGCTACTTAGGGTCCCGCAAGCCATCTTGGACATGATCGCTGG
TGCCCACTGGGGAGTCCTAGCGGGCATAGCGTATTTCTCCATGGTGGGCAACTGGGCGAAGGTCCTGGTA
GTGCTGTTGCTGTTTGCCGGCGTCGACGCGGCCACCTATACCACCGGGGGGAGTGCTGCTGCTACTACGG
CTGCATTCACCGGGATTTTCAGTCCGGGCGCCATGCAGGATATCCAGCTGATCA

>1558_S52_L001_R1_001.fastq_316_1a_5
CCCCTACAACAGCGCTGGTAATGGCTCAGCTACTTAGGGTCCCGCAAGCCATCTTGGACATGATCGCTGG
AGCCCACTGGGGAGTCCTAGCGGGCATAGCGTATTTCTCCATGGTGGGCAACTGGGCGAAGGTCCTGGTA
GTGCTGTTGCTGTTTGCCGGCGTCGACGCGGCCACCTATACCACCGGGGGGAGTGCTGCTGCTACTACGG
CTGCATTCACCGGGATTTTCAGTCCGGGCGCCAAGCAGGATATCCAGCTGATCA

>1558_S52_L001_R1_001.fastq_317_1a_5
CCCCTACAACAGCGCTGGTAATGGCTCAGCTACTTAGGGTCCCGCAAGCCATCTTGGACATGATCGCTGG
TGCCCTCTGGGGAGTCCTAGCGGGCATAGCGTATTTCTCCATGGTGGGCAACTGGGCGAAGGTCCTGGTA
GTGCTGTTGCTGTTTGCCGGCGTCGACGCGGCCACCTATACCACCGGGGGGAGTGCTGCTGCTACTACGG
CTGCATTCACCGGGATTTTCAGTCCGGGCGCCAAGCAGGATATCCAGCTGATCA

>1558_S52_L001_R1_001.fastq_318_1a_5
CCCCTACAACAGCGCTGGTAATGGCTCAGCTACTTAGGGTCCCGCAAGCCATCTTGGACATGATCGCTGG
TGCCCACTGGGGAGTCCTAGCGGGCATAGCGTATTTCTCCATGGTGGGCAACTGGGCGAAGGTCCTGGTA
GTGCTGTTGCTGTTTGCCGGCGTCGACGCGGCCACCTATACCACCGGGGGGAGTGCTGCTGCTACTACGG
CTGCCTTCACCGGGATTTTCAGTCCGGGCGCCAAGCAGGATATCCAGCTGATCA

>1558_S52_L001_R1_001.fastq_319_1a_5
CCCCTACAACAGCGCTGGTAATGGCTCAGCTACTTAGGGTCCCGCAAGCCATCTTGGACATGATCGCTGG
TGCCCACTGGGGAGTCCTAGCGGGCATAGCGTATTTCTCCATGGTGGGCAACTGGGCGAAGGTCCTGGTA
GTGCTGTTGCTGTTTGCCGGCGTCGACGCGGCCACCTATACCACCGGGGGGAGTGCTGCTGCTACGACGG
CTGCATTCACCGGGATTTTCAGTCCGGGCGCCAAGCAGGATATCCAGCTGATCA

>1558_S52_L001_R1_001.fastq_320_1a_5
CCCCTACAACAGCGCTGGTAATGGCTCAGCTACTTAGGGTCCCGCAAGCCATCTTGGACATGATCGCTGG
TGCCCACTGGGGAGTCCTAGCGGGCATAGCGTATTTCTCCATGGTGGGCAACTGGGCGAAGGTCCTGGTA
GTGCTGTTGCTGTTTGCCGGCGTCGACGCGGCCACCTATACCACCGGGGGGAGTGCTGCTGCTACTACGG
CTGTATTCACCGGGATTTTCAGTCCGGGCGCCAAGCAGGATATCCAGCTGATCA

>1558_S52_L001_R1_001.fastq_321_1a_5
CCCCTACAACAGCGCTGGTAATGGCTCAGCTACTTAGGGTCCCGCAAGCCATCTTGGACATGATCGCTGG
TGCCCACTGGGGAGTCCTAGCGGGCATAGCATATTTCTCCATGGTGGGCAACTGGGCGAAGGTCCTGGTA
GTGCTGTTGCTGTTTGCCGGCGTCGACGCAGCCACCTATACCACCGGGGGGAGTGCTGCTGCTACTACGG
CTGCATTCACCGGGATTTTCAGTCCGGGCGCCAAGCAGGATATCCAGCTGATCA

>1558_S52_L001_R1_001.fastq_322_1a_5
CCCCTACAACAGCGCTGGTAATGGCTCAGCTACTTAGGGTCCCGCAAGCCATCCTGGACATGATCGCTGG
TGCCCACTGGGGAGTCCTAGCGGGCATAGCGTATTTCTCCATGGTGGGCAACTGGGCGAAGGTCCTGGTA
GTGCTGTTGCTGTTTGCCGGCGTCGACGCGGCCACCTATACCACCGGGGGGAGTGCTGCTGCCACTACGG
CTGCATTCACCGGGATTTTCAGTCCGGGCGCCAAGCAGGATATCCAGCTGATCA
