# Supplementary material for: HCV transmission in high-risk communities in Bulgaria
Source: PLoS One. 2019 Mar 5;14(3):e0212350. doi: 10.1371/journal.pone.0212350 (PMC6400337; doi:10.1371/journal.pone.0212350)
Supplement: S1 File — (ZIP) [file pone.0212350.s002.zip › 1591_S51_L001_R1_001.fastq_1a_freq5.fas]

>1591_S51_L001_R1_001.fastq_1_1a_2912
CCCCTACGACAGCGCTGGTAATGGCTCAGCTACTTAGGGTCCCGCAAGCCATCTTGGACATGATCGCTGG
TGCCCACTGGGGAGTCCTAGCGGGCATAGCGTATTTCTCCATGGTGGGCAACTGGGCGAAGGTCCTGGTA
GTGCTGTTGCTGTTTGCCGGCGTCGATGCAACCACCTACACCACCGGGGGGAGTGCTGCTGCTACTACGG
CTACATTCGCCGGGTTTTTTACTCCGGGCTCCAAGCAGAATATCCAGCTGATCA

>1591_S51_L001_R1_001.fastq_2_1a_1478
CCCCTACGACAGCGCTGGTAATGGCTCAGCTACTTAGGGTCCCGCAAGCCATCTTGGACATGATCGCTGG
TGCCCACTGGGGAGTCCTAGCGGGCATAGCGTATTTCTCCATGGTGGGCAACTGGGCGAAGGTCCTGGTA
GTGCTGTTGCTGTTTGCCGGCGTCGATGCAACCACCTACACCACCGGGGGGAGTGCTGCTGCTACTACGG
CTACATTCGCCGGGTTTTTTTCTCCGGGCTCCAAGCAGAATATCCAGCTGATCA

>1591_S51_L001_R1_001.fastq_3_1a_1118
CCCCTACGACAGCGCTGGTAATGGCTCAGCTACTTAGGGTCCCGCAAGCCATCTTGGACATGATCGCTGG
TGCCCACTGGGGAGTCCTAGCGGGCATAGCGTATTTCTCCATGGTGGGCAACTGGGCGAAGGTCCTGGTA
GTGCTGTTGCTGTTTGCCGGCGTCGATGCAACCACCTACACCACCGGGGGGAGTGCTGCTGCTACTACGG
CTACACTCGCCGGGCTTTTTACTCCGGGCTCCAAGCAGAATATCCAGCTGATCA

>1591_S51_L001_R1_001.fastq_4_1a_235
CCCCTACGACAGCGCTGGTAATGGCTCAGCTACTTAGGGTCCCGCAAGCCATCTTGGACATGATCGCTGG
TGCCCACTGGGGAGTCCTAGCGGGCATAGCGTATTTCTCCATGGTGGGCAACTGGGCGAAGGTCCTGGTA
GTGCTGTTGCTGTTTGCCGGCGTCGATGCAACCACCTACACCACCGGGGGGAGTGCTGCTGCTACTACGG
CTACATTCGCCAGGCTTTTTACTCCGGGCTCCAAGCAGAATATCCAGCTGATCA

>1591_S51_L001_R1_001.fastq_5_1a_111
CCCCTACGACAGCGCTGGTAATGGCTCAGCTACTTAGGGTCCCGCAAGCCATCTTGGACATGATCGCTGG
TGCCCACTGGGGAGTCCTAGCGGGCATAGCGTATTTCTCCATGGTGGGCAACTGGGCGAAGGTCCTGGTA
GTGCTGTTGCTGTTTGCCGGCGTCGATGCAACCACCTACGCCACCGGGGGGAGTGCTGCTGCTACTACGG
CTACACTCGCCGGGCTTTTTACTCCGGGCTCCAAGCAGAATATCCAGCTGATCA

>1591_S51_L001_R1_001.fastq_6_1a_105
CCCCTACGACAGCGCTGGTAATGGCTCAGCTACTTAGGGTCCCGCAAGCCATCTTGGACATGATCGCTGG
TGCCCACTGGGGAGTCCTAGCGGGCATAGCGTATTTCTCCATGGTGGGCAACTGGGCGAAGGTCCTGGTA
GTGCTGTTGCTGTTTGCCGGCGTCGATGCAACCACCTACACCACCGGGGGGAGTGCTGCTGCTACTACGG
CTACACTCACCGGGCTTTTTACTCCGGGCTCCAAGCAGAATATCCAGCTGATCA

>1591_S51_L001_R1_001.fastq_7_1a_83
CCCCTACGACAGCGCTGGTAATGGCTCAGCTACTTAGGGTCCCGCAAGCCATCTTGGACATGATCGCTGG
TGCCCACTGGGGAGTCCTAGCGGGCATAGCGTATTTCTCCATGGTGGGCAACTGGGCGAAGGTCCTGGTA
GTGCTGTTGCTGTTTGCCGGCGTCGATGCAACCACCTACACCACCGGGGGGAGTGCTGCTGCTACTACGG
CCACATTCGCCGGGTTTTTTTCTCCGGGCTCCAAGCAGAATATCCAGCTGATCA

>1591_S51_L001_R1_001.fastq_8_1a_79
CCCCTACGACAGCGCTGGTAATGGCTCAGCTACTTAGGGTCCCGCAAGCCATCTTGGACATGATCGCTGG
TGCCCACTGGGGAGTCCTAGCGGGCATAGCGTATTTCTCCATGGTGGGCAACTGGGCGAAGGTCCTGGTA
GTGCTGTTGCTGTTTGCCGGCGTCGATGCAACCACCTACACCACCGGGGGGAGTGCTGCTGCTACTACGG
CTACATTCGCCGGGCTTTTTACTCCGGGCTCCAAGCAGAATATCCAGCTGATCA

>1591_S51_L001_R1_001.fastq_9_1a_70
CCCCTACGACAGCGCTGGTAATGGCTCAGCTACTTAGGGTCCCGCAAGCCATCTTGGACATGATCGCTGG
TGCCCACTGGGGAGTCCTAGCGGGCATAGCGTATTTCTCCATGGTGGGCAACTGGGCGAAGGTCCTGGTA
GTGCTGTTGCTGTTTGCCGGCGTCGATGCAACCACCTACACCACCGGGGGGAGTGCTGCTGCTACTACGG
CTACACTCGCCGGGTTTTTTACTCCGGGCTCCAAGCAGAATATCCAGCTGATCA

>1591_S51_L001_R1_001.fastq_10_1a_59
CCCCTACGACAGCGCTGGTAATGGCTCAGCTACTTAGGGTCCCGCAAGCCATCTTGGACATGATCGCTGG
TGCCCACTGGGGAGTCCTAGCGGGCATAGCGTATTTCTCCATGGTGGGCAACTGGGCGAAGGTCCTGGTA
GTGCTGTTGCTGTTTGCCGGCGTCGATGCAACCACCTACACCACCGGGGGGAGTGCTGCTGCTACTACGG
CCACATTCGCCGGGTTTTTTACTCCGGGCTCCAAGCAGAATATCCAGCTGATCA

>1591_S51_L001_R1_001.fastq_11_1a_49
CCCCTACGACAGCGCTGGTAATGGCTCAGCTACTTAGGGTCCCGCAAGCCATCTTGGACATGATCGCTGG
TGCCCACTGGGGAGTCCTAGCGGGCATAGCGTATTTCTCCATGGTGGGCAACTGGGCGAAGGTCCTGGTA
GTGCTGTTGCTGTTTGCCGGCGTCGATGCAACCACCTACACCACTGGGGGGAGTGCTGCTGCTACTACGG
CTACATTCGCCGGGTTTTTTTCTCCGGGCTCCAAGCAGAATATCCAGCTGATCA

>1591_S51_L001_R1_001.fastq_12_1a_48
CCCCTACGACAGCGCTGGTAATGGCTCAGCTACTTAGGGTCCCGCAAGCCATCTTGGACATGATCGCTGG
TGCCCACTGGGGAGTCCTAGCGGGCATAGCGTATTTCTCCATGGTGGGCAACTGGGCGAAGGTCCTGGTA
GTGCTGTTGCTGTTTGCCGGCGTCGATGCAACCACCTACACCACCGGGGGGAGTGCTGCTGCTACTACGG
CTACATTCGCCGGGTTTTTTAGTCCGGGCTCCAAGCAGAATATCCAGCTGATCA

>1591_S51_L001_R1_001.fastq_13_1a_44
CCCCTACGACAGCGCTGGTAATGGCTCAGCTACTTAGGGTCCCGCAAGCCATCTTGGACATGATCGCTGG
TGCCCACTGGGGAGTCCTAGCGGGCATAGCGTATTTCTCCATGGTGGGCAACTGGGCGAAGGTCCTGGTA
GTGCTGTTGCTGTTTGCCGGCGTCGATGCAACCACCTACACCACCGGGGGGAGTGCTGCTGCTACTACGG
CTACATTCGCCAGTTTTTTTACTCAGGGCTCCAAGCAGAATATCCAGCTGATCA

>1591_S51_L001_R1_001.fastq_14_1a_43
CCCCTACGACAGCGCTGGTAATGGCTCAGCTACTTAGGGTCCCGCAAGCCATCTTGGACATGATCGCTGG
TGCCCACTGGGGAGTCCTAGCGGGCATAGCGTATTTCTCCATGGTGGGCAACTGGGCGAAGGTCCTGGTA
GTGCTGTTGCTGTTTGCCGGCGTCGATGCAACCACCTACACCACCGGGGGGAGTGCTGCTGCTACTACGG
CTACATTCGCCAGGTTTTTTACTCAGGGCTCCAAGCAGAATATCCAGCTGATCA

>1591_S51_L001_R1_001.fastq_15_1a_40
CCCCTACGACAGCGCTGGTAATGGCTCAGCTACTTAGGGTCCCGCAAGCCATCTTGGACATGATCGCTGG
TGCCCACTGGGGAGTCCTAGCGGGCATAGCGTATTTCTCCATGGTGGGCAACTGGGCGAAGGTCCTGGTA
GTGCTGTTGCTGTTTGCCGGCGTCGATGCAACCACCTACACCACCGGGGGGAGTGCTGCTGCTACTACGG
CTACATTCGCCGGGTTTTTTTCCCCGGGCTCCAAGCAGAATATCCAGCTGATCA

>1591_S51_L001_R1_001.fastq_16_1a_35
CCCCCACGACAGCGCTGGTAATGGCTCAGCTACTTAGGGTCCCGCAAGCCATCTTGGACATGATCGCTGG
TGCCCACTGGGGAGTCCTAGCGGGCATAGCGTATTTCTCCATGGTGGGCAACTGGGCGAAGGTCCTGGTA
GTGCTGTTGCTGTTTGCCGGCGTCGATGCAACCACCTACACCACCGGGGGGAGTGCTGCTGCTACTACGG
CTACATTCGCCGGGTTTTTTACTCCGGGCTCCAAGCAGAATATCCAGCTGATCA

>1591_S51_L001_R1_001.fastq_17_1a_35
CCCCTACGACAGCGCTGGTAATGGCTCAGCTACTTAGGGTCCCGCAAGCCATCTTGGACATGATCGCTGG
TGCCCACTGGGGAGTCCTAGCGGGCATAGCGTATTTCTCCATGGTGGGCAACTGGGCGAAGGTCCTGGTA
GTGCTGTTGCTGTTTGCCGGCGTCGATGCAACCACCTACACCACCGGGGGGAGTGCTGCTGCTACTACGG
CTACAATCGCCGGGCTTTTTACTCCGGGCTCCAAGCAGAATATCCAGCTGATCA

>1591_S51_L001_R1_001.fastq_18_1a_35
CCCCTACGACAGCGCTGGTAATGGCTCAGCTACTTAGGGTCCCGCAAGCCATCTTGGACATGATCGCTGG
TGCCCACTGGGGAGTCCTAGCGGGCATAGCGTATTTCTCCATGGTGGGCAACTGGGCGAAGGTCCTGGTA
GTGCTGTTGCTGTTTGCCGGCGTCGATGCAACCACCTACACCACCGGGGGGAGTGCTGCTGCTACTACGG
CCACATTCGCCGGGTTTTTTGCTCCGGGCTCCAAGCAGAATATCCAGCTGATCA

>1591_S51_L001_R1_001.fastq_19_1a_34
CCCCTACGACAGCGCTGGTAATGGCTCAGCTACTTAGGGTCCCGCAAGCCATCTTGGACATGATCGCTGG
TGCCCACTGGGGAGTCCTAGCGGGCATAGCGTATTTCTCCATGGTGGGCAACTGGGCGAAGGTCCTGGTA
GTGCTGTTGCTGTTTGCCGGCGTCGATGCAACCACCTACACCACCGGGGGGAGTGCTGCTGCTACTACGG
CTACGTTCGCCGGGTTTTTTACTCCGGGCTCCAAGCAGAATATCCAGCTGATCA

>1591_S51_L001_R1_001.fastq_20_1a_32
CCCCTACGACAGCGCTGGTAATGGCTCAGCTACTTAGGGTCCCGCAAGCCATCTTGGACATGATCGCTGG
TGCCCACTGGGGAGTCCTAGCGGGCATAGCGTATTTCTCCATGGTGGGCAACTGGGCGAAGGTCCTGGTA
GTGCTGTTGCTGTTTGCCGGCGTCGATGCAACCACCTACACCACCGGGGGGAGCGCTGCTGCTACTACGG
CTACATTCGCCGGGTTTTTTACTCCGGGCTCCAAGCAGAATATCCAGCTGATCA

>1591_S51_L001_R1_001.fastq_21_1a_32
CCCCTACGACAGCGCTGGTAATGGCTCAGCTACTTAGGGTCCCGCAAGCCATCTTGGACATGATCGCTGG
TGCCCACTGGGGAGTCCTAGCGGGCATAGCGTATTTCTCCATGGTGGGCAACTGGGCGAAGGTCCTGGTA
GTGCTGTTGCTGTTTGCCGGCGTTGATGCAACCACCTACACCACCGGGGGGAGTGCTGCTGCTACTACGG
CTACATTCGCCGGGTTTTTTACTCCGGGCTCCAAGCAGAATATCCAGCTGATCA

>1591_S51_L001_R1_001.fastq_22_1a_32
CCCCTACGACAGCGCTGGTAATGGCTCAGCTACTTAGGATCCCGCAAGCCATCTTGGACATGATCGCTGG
TGCCCACTGGGGAGTCCTAGCGGGCATAGCGTATTTCTCCATGGTGGGCAACTGGGCGAAGGTCCTGGTA
GTGCTGTTGCTGTTTGCCGGCGTCGATGCAACCACCTACACCACCGGGGGGAGTGCTGCTGCTACTACGG
CTACATTCGCCGGGTTTTTTACTCCGGGCTCCAAGCAGAATATCCAGCTGATCA

>1591_S51_L001_R1_001.fastq_23_1a_31
CCCCTACGACAGCGCTGGTAATGGCTCAGCTACTTAGGGTCCCGCAAGCCATCTTGGACATGATCGCTGG
TGCCCACTGGGGAGTCCTAGCGGGCATAGCGTATTTCTCCATGGTGGGCAACTGGGCGAAGGTCCTGGTA
GTGCTGTTGCTGTTTGCCGGCGTCGATGCAACCACCTACACCACCGGGGGGAGTGCTGCTGCTACTACGG
CTACATTTGCCGGGTTTTTTACTCCGGGCTCCAAGCAGAATATCCAGCTGATCA

>1591_S51_L001_R1_001.fastq_24_1a_30
CCCCTACGACAGCGCTGGTAATGGCTCAGCTACTTAGGGTCCCGCAAGCCATCTTGGATATGATCGCTGG
TGCCCACTGGGGAGTCCTAGCGGGCATAGCGTATTTCTCCATGGTGGGCAACTGGGCGAAGGTCCTGGTA
GTGCTGTTGCTGTTTGCCGGCGTCGATGCAACCACCTACACCACCGGGGGGAGTGCTGCTGCTACTACGG
CTACATTCGCCGGGTTTTTTACTCCGGGCTCCAAGCAGAATATCCAGCTGATCA

>1591_S51_L001_R1_001.fastq_25_1a_29
CCCCTACGACAGCGCTGGTAATGGCTCAGCTACTTAGGGTCCCGCAAGCCATCTTGGACATGATCGCTGG
TGCCCACTGGGGAGTCCTAGCGGGCATAGCGTATTTCTCCATGGTGGGCAACTGGGCGAAGGTCCTGGTA
GTGCTGTTGCTGTTTGCCGGCGTCGATGCAACCACCTACACCACCGGGGGGAGTGCTGCTGCTACTACGG
CTACATTCGCCGGGTTTTTTACTCCGGGCTCCAAGCAGAATATCCAGCTGATTA

>1591_S51_L001_R1_001.fastq_26_1a_27
CCCCTACGACAGCGCTGGTAATGGCTCAGCTACTTAGGGTCCCGCAAGCCATCTTGGACATGATCGCTGG
TGCCCACTGGGGAGTCCTAGCGGGCATAGCGTATTTCTCCATGGTGGGCAACTGGGCGAAGGTCCTGGTA
GTGCTGTTGCTGTTTGCCGGCGTCGATGCAACCACCTACACCACCGGGGGGAGTGCTGCTGCTACTACGG
CTACATTCGCCGGGTTTTTTTCTCAGGGCTCCAAGCAGAATATCCAGCTGATCA

>1591_S51_L001_R1_001.fastq_27_1a_27
CCCCTACGACAGCGCTGGTAATGGCTCAGCTACTTAGGGTCCCGCAAGCCATCTTGGACATGATCGCTGG
TGCCCACTGGGGAGTCCTAGCGGGCATAGCGTATTTCTCCATGGTGGGCAACTGGGCGAAGGTCCTGGTA
GTGCTGTTGCTGTTTGCCGGCGTCGATGCAACCACCTACACCACCGGGGGGAGCGCTGCTGCTACTACGG
CTACATTCGCCGGGTTTTTTTCTCCGGGCTCCAAGCAGAATATCCAGCTGATCA

>1591_S51_L001_R1_001.fastq_28_1a_26
CCCCTACGACAGCGCTGGTAATGGCTCAGCTACTTAGGGTCCCGCAAGCCATCTTGGACATGATCGCTGG
TGCCCACTGGGGAGTCCTAGCGGGCATAGCGTATTTCTCCATGGTGGGCAACTGGGCGAAGGTCCTGGTA
GTGCTGTTGCTGTTTGCCGGCGTCGATGCAACCACCTACACCACCGGGGGGAGTGCTGCCGCTACTACGG
CTACATTCGCCGGGTTTTTTACTCCGGGCTCCAAGCAGAATATCCAGCTGATCA

>1591_S51_L001_R1_001.fastq_29_1a_25
CCCCTACGACAGCGCTGGTAATGGCTCAGCTACTTAGGGCCCCGCAAGCCATCTTGGACATGATCGCTGG
TGCCCACTGGGGAGTCCTAGCGGGCATAGCGTATTTCTCCATGGTGGGCAACTGGGCGAAGGTCCTGGTA
GTGCTGTTGCTGTTTGCCGGCGTCGATGCAACCACCTACACCACCGGGGGGAGTGCTGCTGCTACTACGG
CTACATTCGCCGGGTTTTTTACTCCGGGCTCCAAGCAGAATATCCAGCTGATCA

>1591_S51_L001_R1_001.fastq_30_1a_25
CCCCTACGACAGCGCTGGTAATGGCTCAGCTACTTAGGGTCCCGCAAGCCATCTTGGACATGATCGCTGG
TGCCCACTGGGGAGTCCTAGCGGGCATAGCGTATTTCTCCATGGTGGGCAACTGGGCGAAGGTCCTGGTA
GTGCTGTTGCTGTTTGCCGGCGTCGATGCAACCACCTACACCACCGGGGGGAGTGTTGCTGCTACTACGG
CTACATTCGCCGGGTTTTTTTCTCCGGGCTCCAAGCAGAATATCCAGCTGATCA

>1591_S51_L001_R1_001.fastq_31_1a_24
CCCCTACGACAGCGCTGGTAATGGCTCAGCTACTTAGGGTCCCGCAAGCCATCTTGGACATGATCGCTGG
TGCCCACTGGGGAGTCCTAGCGGGCATAGCGTATTTCTCCATGGTGGGCAACTGGGCGAAGGTCCTGGTA
GTGCTGTTGCTGTTTGCCGGCGTCGATGCAACCACCTATACCACCGGGGGGAGTGCTGCTGCTACTACGG
CTACATTCGCCGGGTTTTTTACTCCGGGCTCCAAGCAGAATATCCAGCTGATCA

>1591_S51_L001_R1_001.fastq_32_1a_24
CCCCTACGACAGCGCTGGTAATGGCTCAGCTACTTAGGGTCCCGCAAGCCATCTTGGACATGATCGCTGG
TGCCCACTGGGGAGTCCTAGCGGGCATAGCGTATTTCTCCATGGTGGGCAACTGGGCGAAGGTCCTGGTA
GTGCTGTTGCTGTTTGCCGGCGTCGATGCAACCACCTACACCACCGGGGGGAGTGCTGCTGCTGCTACGG
CTACATTCGCCGGGTTTTTTACTCCGGGCTCCAAGCAGAATATCCAGCTGATCA

>1591_S51_L001_R1_001.fastq_33_1a_24
CCCCTACGACAGCGCTGGTAATGGCTCAGCTACTTAGGATCCCGCAAGCCATCTTGGACATGATCGCTGG
TGCCCACTGGGGAGTCCTAGCGGGCATAGCGTATTTCTCCATGGTGGGCAACTGGGCGAAGGTCCTGGTA
GTGCTGTTGCTGTTTGCCGGCGTCGATGCAACCACCTACACCACCGGGGGGAGTGCTGCTGCTACTACGG
CTACATTCGCCGGGTTTTTTTCTCCGGGCTCCAAGCAGAATATCCAGCTGATCA

>1591_S51_L001_R1_001.fastq_34_1a_23
CCCCTACGACAGCGCTGGTAATGGCTCAGCTACTTAGGGTCCCGCAAGCCATCTTGGACATGATCGCTGG
TGCCCACTGGGGAGTCCTAGCGGGCATAGCGTATTTCTCCATGGTGGGCAACTGGGCGAAGGTCCTGGTG
GTGCTGTTGCTGTTTGCCGGCGTCGATGCAACCACCTACACCACCGGGGGGAGTGCTGCTGCTACTACGG
CTACATTCGCCGGGTTTTTTACTCCGGGCTCCAAGCAGAATATCCAGCTGATCA

>1591_S51_L001_R1_001.fastq_35_1a_23
CTCCTACGACAGCGCTGGTAATGGCTCAGCTACTTAGGGTCCCGCAAGCCATCTTGGACATGATCGCTGG
TGCCCACTGGGGAGTCCTAGCGGGCATAGCGTATTTCTCCATGGTGGGCAACTGGGCGAAGGTCCTGGTA
GTGCTGTTGCTGTTTGCCGGCGTCGATGCAACCACCTACACCACCGGGGGGAGTGCTGCTGCTACTACGG
CTACATTCGCCGGGTTTTTTACTCCGGGCTCCAAGCAGAATATCCAGCTGATCA

>1591_S51_L001_R1_001.fastq_36_1a_22
CCCCTACGACAGCGCTGGTAATGGCTCAGCTACTTAGGGTCCCGCAAGCCATCTTGGACATGATCGCTGG
TGCCCACTGGGGAGTCCTAGCGGGCATAGCGTATTTCTCCATGGTGGGCAACTGGGCGAAGGTCCTGGTA
GTGCTGTTGTTGTTTGCCGGCGTCGATGCAACCACCTACACCACCGGGGGGAGTGCTGCTGCTACTACGG
CTACATTCGCCGGGTTTTTTACTCCGGGCTCCAAGCAGAATATCCAGCTGATCA

>1591_S51_L001_R1_001.fastq_37_1a_22
CCCCTACGACAGCGCTGGTAATGGCCCAGCTACTTAGGGTCCCGCAAGCCATCTTGGACATGATCGCTGG
TGCCCACTGGGGAGTCCTAGCGGGCATAGCGTATTTCTCCATGGTGGGCAACTGGGCGAAGGTCCTGGTA
GTGCTGTTGCTGTTTGCCGGCGTCGATGCAACCACCTACACCACCGGGGGGAGTGCTGCTGCTACTACGG
CTACATTCGCCGGGTTTTTTACTCCGGGCTCCAAGCAGAATATCCAGCTGATCA

>1591_S51_L001_R1_001.fastq_38_1a_22
CCCCTACGACAGCGCTGGTAATGGCTCAGCTACTTAGGGTCCCGCAAGCCATCTTGGACATGATCGCTGG
TGCCCACTGGGGAGTCCTAGCGGGCATAGCGTATTTCTCCATGGTGGGCAACTGGGCGAAGGTCCTGGTA
GTGCTGTTGCTGTTTGCCGGCGTCGATGCAACCACCTACACCACCGGGGGGAGTGTTGCTGCTACTACGG
CTACACTCGCCGGGCTTTTTACTCCGGGCTCCAAGCAGAATATCCAGCTGATCA

>1591_S51_L001_R1_001.fastq_39_1a_22
CCCCTACGACAGCGCTGGTAATGGCTCAGCTACTTAGGGTCCCGCAAGCCATCTTGGACATGATCGCTGG
TGCCCACTGGGGAGTCCTAGCGGGCATAGCGTATTTCTCCATGGTGGGCAACTGGGCGAAGGTCCTGGTA
GTGCTGTTGCTGTTTGCCGGCGTCGATGCAACCACCTACACCACTGGGGGGAGTGCTGCTGCTACTACGG
CTACACTCGCCGGGCTTTTTACTCCGGGCTCCAAGCAGAATATCCAGCTGATCA

>1591_S51_L001_R1_001.fastq_40_1a_22
CCCCTACGACAGCGCTGGTAATGGCTCAGCTACTTAGGGTCCCGCAAGCCATCTTGGACATGATCGCTGG
TGCCCACTGGGGAGTCCTAGCGGGCATAGCGTATTTCTCCATGGTGGGCAACTGGGCGAAGGTCCTGGTA
GTGCTGTTGCTGTTTGCCGGCGTCGATGCAACCACCTACACCACCGGGGGGAGTGCTGCTGCTACTACGG
CTACATTCGCCAGGTTTTTTACTCCGGGCTCCAAGCAGAATATCCAGCTGATCA

>1591_S51_L001_R1_001.fastq_41_1a_22
CCCCTACGACAGCGCTGGTAATGGCTCAGCTACTTAGGGTCCCGCAAGCCATCTTGGACATGATCGCTGG
TGCCCACTGGGGGGTCCTAGCGGGCATAGCGTATTTCTCCATGGTGGGCAACTGGGCGAAGGTCCTGGTA
GTGCTGTTGCTGTTTGCCGGCGTCGATGCAACCACCTACACCACCGGGGGGAGTGCTGCTGCTACTACGG
CTACATTCGCCGGGTTTTTTACTCCGGGCTCCAAGCAGAATATCCAGCTGATCA

>1591_S51_L001_R1_001.fastq_42_1a_21
CCCCTACGACAGCGCTGGTAATGGCTCAGCTACTCAGGGTCCCGCAAGCCATCTTGGACATGATCGCTGG
TGCCCACTGGGGAGTCCTAGCGGGCATAGCGTATTTCTCCATGGTGGGCAACTGGGCGAAGGTCCTGGTA
GTGCTGTTGCTGTTTGCCGGCGTCGATGCAACCACCTACACCACCGGGGGGAGTGCTGCTGCTACTACGG
CTACATTCGCCGGGTTTTTTACTCCGGGCTCCAAGCAGAATATCCAGCTGATCA

>1591_S51_L001_R1_001.fastq_43_1a_21
CCCCTACGACAGCGCTGGTAATGGCTCAGCTACTTAGGGTCCCGCAAGCCATCTTGGACATGATCGCTGG
TGCCCACTGGGGAGTCCTAGCGGGCATAGCGTATTTCTCCATGGTGGGCAACTGGGCGAAGGTCCTGGTA
GTGCTGTTGCTGTTTGCCGGCGTCGATGCAACCACCTACACCACCGGGGGGAGTGCTGCTGCCACTACGG
CTACACTCGCCGGGCTTTTTACTCCGGGCTCCAAGCAGAATATCCAGCTGATCA

>1591_S51_L001_R1_001.fastq_44_1a_21
CCCCTACGACAGCGCTGGTAATGGCTCAGCTACTTAGGGTCCCGCAAGCCATCTTGGACATGATCGCTGG
TGCCCACTGGGGAGTCCTAGCGGGCATAGCGTATTTCTCCATGGTGGGCAACTGGGCGAAGGTCCTGGTA
GTGCTGTTGCTGTTTGCCGGCGTCGATGCAACCACCTACACCACCGGGGGGAGTGCTGCTGCTACTACGG
CTACATTCGCCGGGTTTTTTGCTCCGGGCTCCAAGCAGAATATCCAGCTGATCA

>1591_S51_L001_R1_001.fastq_45_1a_20
CCCCTACGACAGCGCTGGTAATGGCTCAGCTACTTAGGGTCCCGCAAGCCATCTTGGACATGATCGCTGG
CGCCCACTGGGGAGTCCTAGCGGGCATAGCGTATTTCTCCATGGTGGGCAACTGGGCGAAGGTCCTGGTA
GTGCTGTTGCTGTTTGCCGGCGTCGATGCAACCACCTACACCACCGGGGGGAGTGCTGCTGCTACTACGG
CTACATTCGCCGGGTTTTTTACTCCGGGCTCCAAGCAGAATATCCAGCTGATCA

>1591_S51_L001_R1_001.fastq_46_1a_20
CCCCTACGACAGCGCTGGTAATGGCTCAGCTACTTAGGGTCCCGCAAGCCATCTTGGACATGATCACTGG
TGCCCACTGGGGAGTCCTAGCGGGCATAGCGTATTTCTCCATGGTGGGCAACTGGGCGAAGGTCCTGGTA
GTGCTGTTGCTGTTTGCCGGCGTCGATGCAACCACCTACACCACCGGGGGGAGTGCTGCTGCTACTACGG
CTACATTCGCCGGGTTTTTTACTCCGGGCTCCAAGCAGAATATCCAGCTGATCA

>1591_S51_L001_R1_001.fastq_47_1a_19
CCCCTACGACAGCGCTGGTAATGGCTCAGCTACTTAGGGTCCCGCAAGCCATCTTGGACATGATCGCTGG
TGCCCACTGGGGAGTCCTAGCGGGCATAGCGTATTTCTCCATGGTGGGCAACTGGGCGAAGGTCCTGGTA
GTGCTGTTGCTGTTTGCCGGCGTCGATGCAACCACCTACACCACTGGGGGGAGTGCTGCTGCTACTACGG
CTACATTCGCCGGGTTTTTTACTCCGGGCTCCAAGCAGAATATCCAGCTGATCA

>1591_S51_L001_R1_001.fastq_48_1a_18
CCCCTACGACAGCGCTGGTAATGGCTCAGCTACTTAGGGTCCCGCAAGCCATCTTGGACATGATCGCTGG
TGCCCACTGGGGAGTCCTAGCGGGCATAGCGTATTTCTCCATGGTGGGCAACTGGGCGAAGGTCCTGGTA
GTGCTGTTGCTGTTTGCCGGCGTCGATGCAACCACCTACACCACCGGGGGGAGTGCTGCTGCTACTACGG
CTGCATTCGCCGGGTTTTTTTCTCCGGGCTCCAAGCAGAATATCCAGCTGATCA

>1591_S51_L001_R1_001.fastq_49_1a_18
CCCCTACGACAGCGCTGGTAATGGCTCAGCTACTTAGGGTCCCGCAAGCCATCTTGGACATGATCGCTGG
TGCCCACTGGGGAGCCCTAGCGGGCATAGCGTATTTCTCCATGGTGGGCAACTGGGCGAAGGTCCTGGTA
GTGCTGTTGCTGTTTGCCGGCGTCGATGCAACCACCTACACCACCGGGGGGAGTGCTGCTGCTACTACGG
CTACATTCGCCGGGTTTTTTACTCCGGGCTCCAAGCAGAATATCCAGCTGATCA

>1591_S51_L001_R1_001.fastq_50_1a_18
CCCCTACGACAGCGCTGGTAATGGCTCAGCTACTTAGGGTCCCGCAAGCCATCCTGGACATGATCGCTGG
TGCCCACTGGGGAGTCCTAGCGGGCATAGCGTATTTCTCCATGGTGGGCAACTGGGCGAAGGTCCTGGTA
GTGCTGTTGCTGTTTGCCGGCGTCGATGCAACCACCTACACCACCGGGGGGAGTGCTGCTGCTACTACGG
CTACATTCGCCGGGTTTTTTACTCCGGGCTCCAAGCAGAATATCCAGCTGATCA

>1591_S51_L001_R1_001.fastq_51_1a_18
CCCCTACGACAGCGCTGGTAATGGCTCAGCTACTTAGGGTCCCGCAAGCCATCTTGGACATGATCGCTGG
TGCCCACTGGGGAGTCCTAGCGGGCATAGCGTATTTCTCCATGGTGGGCAACTGGGCGAAGGTCCTGGTA
GTGCTGTTGCTGTTTGCCGGCGTCGATGCAACCACCTACGCCACCGGGGGGAGTGCTGCTGCTACTACGG
CTACATTCGCCGGGTTTTTTACTCCGGGCTCCAAGCAGAATATCCAGCTGATCA

>1591_S51_L001_R1_001.fastq_52_1a_18
CCCCTACGACAGCGCTGGTAATGGCTCAGCTACTTAGGGTCCCGCAAGCCATCTTGGACATGATCGCTGG
TGCCCACTGGGGAGTCCTAGCGGGCATAGCGTATTTCTCCATGGTGGGCAACTGGGCGAAGGTCCTGGTA
GTGCTGTTGCTGTTTGCCGGCGTCGATGCAACCACCTACACCACCGGGGGGAGTGCTGCTGCTACTACGG
CTACATTCGCCGGGTTTTTCACTCCGGGCTCCAAGCAGAATATCCAGCTGATCA

>1591_S51_L001_R1_001.fastq_53_1a_17
CCCCTACGACAGCGCTGGTAATGGCTCAGCTACTTAGGGTCCCGCAAGCCATCTTGGACATGATCGCTGG
TGCCCACTGGGGAGTCCTAGCGGGCATAGCGTATTTCTCCATGGTGGGCAACTGGGCGAAGGTCCTGGTA
GTGCTGCTGCTGTTTGCCGGCGTCGATGCAACCACCTACACCACCGGGGGGAGTGCTGCTGCTACTACGG
CTACATTCGCCGGGTTTTTTACTCCGGGCTCCAAGCAGAATATCCAGCTGATCA

>1591_S51_L001_R1_001.fastq_54_1a_17
CCCCTACGACAGCGCTGGTAATGGCTCAGCTACTTAGGGTCCCGCAAGCCATCTTGGACATGATCGCTGG
TGCCCACTGGGGAGTCCTAGCGGGCATAGCGTATTTCTCCATGGTGGGCAACTGGGCGAAGGTCCTGGTA
GTGCTGTTGCTGTTTGCCGGCGTCGATGCAACCACCTACACCACCGGGGGGAGTGCCGCTGCTACTACGG
CTACATTCGCCGGGTTTTTTACTCCGGGCTCCAAGCAGAATATCCAGCTGATCA

>1591_S51_L001_R1_001.fastq_55_1a_17
CCCCTACGACAGCGCTGGTAATGGCTCAGCTACTTAGGGTCCCGCAAGCCATCTTGGACATGATCGCTGG
TGCTCACTGGGGAGTCCTAGCGGGCATAGCGTATTTCTCCATGGTGGGCAACTGGGCGAAGGTCCTGGTA
GTGCTGTTGCTGTTTGCCGGCGTCGATGCAACCACCTACACCACCGGGGGGAGTGCTGCTGCTACTACGG
CTACATTCGCCGGGTTTTTTACTCCGGGCTCCAAGCAGAATATCCAGCTGATCA

>1591_S51_L001_R1_001.fastq_56_1a_17
CCCCTACGACAGCGCTGGTAATGGCTCAGCTACTTAGGGTCCCGCAAGCCATCTTGGACATGATCGCTGG
TGCCCACTGGGGAGTCCTAGCGGGCATAGCGTATTTCTCCATGGTGGGCAACTGGGCGAAGGTCCTGGTA
GTGCTGTTGCTGTTTGCCGGCGTCGATGCAACCACCTACACCACCGGGGGGAGTGCTGCTGCTACTACAG
CTACATTCGCCGGGTTTTTTACTCCGGGCTCCAAGCAGAATATCCAGCTGATCA

>1591_S51_L001_R1_001.fastq_57_1a_17
CCCCTACGACAGCGCTGGTAATGGCTCAGCTACTTAGGGTCCCGCAAGCCATCTTGGACATGATCGCTGG
TGCCCACTGGGGAGTCCTAGCGGGCATAGCGTATTTCTCCATGGTGGGCAACTGGGCGAAGGTCCTGGTA
GTGCTGTTGCTGTTTGCCGGCGTCGATGCAACCACCTACACCACCGGGGGGAGTGCTGCTGCTACTACGG
CCACATTCGCCCGGCTTTTTACTCAGGGCTCCAAGCAGAATATCCAGCTGATCA

>1591_S51_L001_R1_001.fastq_58_1a_17
CCCCTACGACAGCGCTGGTAATGGCTCAGCTACTTAGGGTCCCGCAAGCCATCTTGGACATGATCGCTGG
TGCCCACTGGGGAGTCCTAGCGGGCATAGCGTATCTCTCCATGGTGGGCAACTGGGCGAAGGTCCTGGTA
GTGCTGTTGCTGTTTGCCGGCGTCGATGCAACCACCTACACCACCGGGGGGAGTGCTGCTGCTACTACGG
CTACATTCGCCGGGTTTTTTACTCCGGGCTCCAAGCAGAATATCCAGCTGATCA

>1591_S51_L001_R1_001.fastq_59_1a_16
CCCCTACGACAGCGCTGGTAATGGCTCAGCTACTTAGGGTCCCGCAAGCCATCTTGGACATGATCGCTGG
TGCCCACTGGGGAGTCCTGGCGGGCATAGCGTATTTCTCCATGGTGGGCAACTGGGCGAAGGTCCTGGTA
GTGCTGTTGCTGTTTGCCGGCGTCGATGCAACCACCTACACCACCGGGGGGAGTGCTGCTGCTACTACGG
CTACATTCGCCGGGTTTTTTACTCCGGGCTCCAAGCAGAATATCCAGCTGATCA

>1591_S51_L001_R1_001.fastq_60_1a_16
CCCCTACGACAGCGCTGGTAATGGCTCAGCTACTTAGGGTCCCGCAAGCCATCTTGGACATGATCGCTGG
TGCCCACTGGGGAGTCCTAGCGGGCATAGCGTACTTCTCCATGGTGGGCAACTGGGCGAAGGTCCTGGTA
GTGCTGTTGCTGTTTGCCGGCGTCGATGCAACCACCTACACCACCGGGGGGAGTGCTGCTGCTACTACGG
CTACATTCGCCGGGTTTTTTACTCCGGGCTCCAAGCAGAATATCCAGCTGATCA

>1591_S51_L001_R1_001.fastq_61_1a_16
CCCCTACGACAGCGCTGGTAATGGCTCAGCTACTTAGGGTCCCGCAAGCCATCTTGGACATGATCGCTGG
TGCCCACTGGGGAGTCCTAGCGGGCATAGCGTATTTCTCCATGGTGGGCAACTGGGCGAAGGTCCTGGTA
GTGCTGTTGCTGTTTGCCGGCGTCGATGCAACCACCTACACCACCGGGGGGAGTGCTGCTGCCACTACGG
CTACATTCGCCGGGTTTTTTACTCCGGGCTCCAAGCAGAATATCCAGCTGATCA

>1591_S51_L001_R1_001.fastq_62_1a_16
CCCCTACGACAGCGCTGGTAATGGCTCAGCTACTTAGGGTCCCGCAAGCCATCTTGGACATGATCGCTGG
TGCCCACTGGGGAGTCCTAGCGGGCATAGCGTATTTCTCCATGGTGGGCAACTGGGCGAAGGTCCTGGTA
GTGCTGTTGCTGTTTGCCGGCGTTGATGCAACCACCTACACCACCGGGGGGAGTGCTGCTGCTACTACGG
CTACACTCGCCGGGCTTTTTACTCCGGGCTCCAAGCAGAATATCCAGCTGATCA

>1591_S51_L001_R1_001.fastq_63_1a_16
CCCCTACGACAGCGCTGGTAATGGCTCAGCTACTTAGGGTCCCGCAAGCCATCTTGGACATGATCGCTGG
TGCCCACTGGGGAGTCCTAGCGGGCATAGCGTATTTCTCCATGGTGGGCAACTGGGCGAAGGTCCTGGTA
GTGCTGTTGCTGCTTGCCGGCGTCGATGCAACCACCTACACCACCGGGGGGAGTGCTGCTGCTACTACGG
CTACATTCGCCGGGTTTTTTACTCCGGGCTCCAAGCAGAATATCCAGCTGATCA

>1591_S51_L001_R1_001.fastq_64_1a_16
CCCCTACGACAGCGCTGGTAATGGCTCAGCTACTTAGGGTCCCGCAAGCCATCTTGGACATGATCGCTGG
TGCCCACTGGGGAGTCCTAGCGGGCATAGCGTATTTCTCCATGGTGGGCAACTGGGCGAAGGTCCTGGTA
GTGCTGTTGCTGTTTGCCGGCGTCGATGCAACCACCTACACCACCGGGGGGAGTGCTGCTGCCACTACGG
CTACATTCGCCGGGTTTTTTTCTCCGGGCTCCAAGCAGAATATCCAGCTGATCA

>1591_S51_L001_R1_001.fastq_65_1a_16
CCCCTACGACAGCGCTGGTAATGGCTCAGCTACTTAGGGTCCCGCAAGCCATCTTGGACATGATCGCTGG
TGCCCACTGGGGAGTCCTAGCGAGCATAGCGTATTTCTCCATGGTGGGCAACTGGGCGAAGGTCCTGGTA
GTGCTGTTGCTGTTTGCCGGCGTCGATGCAACCACCTACACCACCGGGGGGAGTGCTGCTGCTACTACGG
CTACATTCGCCGGGTTTTTTACTCCGGGCTCCAAGCAGAATATCCAGCTGATCA

>1591_S51_L001_R1_001.fastq_66_1a_15
CCCCTACGACAGCGCTGGTAATGGCTCAGCTACTTAGGGTCCCGCAAGCCATCTTGGACATGATCGCTGG
TGCCCACTGGGGAGTCCTAGCGGGCATAGCGTATTTCTCCATGGTGGGCAACTGGGCGAAGGTCCTGGTA
GTGCTGTTGCTGTTTGCCGGCGTCGATGCAACCACCTACACCACCGGGGGGAGTGCTGCTGCTGCTACGG
CTACACTCGCCGGGCTTTTTACTCCGGGCTCCAAGCAGAATATCCAGCTGATCA

>1591_S51_L001_R1_001.fastq_67_1a_15
CCCCTACGACAGCGCTGGTAATGGCTCAGCTACTTAGGGTCCCGCAAGCCATCTTGGACATGATCGCTGG
CGCCCACTGGGGAGTCCTAGCGGGCATAGCGTATTTCTCCATGGTGGGCAACTGGGCGAAGGTCCTGGTA
GTGCTGTTGCTGTTTGCCGGCGTCGATGCAACCACCTACACCACCGGGGGGAGTGCTGCTGCTACTACGG
CTACATTCGCCGGGTTTTTTTCTCCGGGCTCCAAGCAGAATATCCAGCTGATCA

>1591_S51_L001_R1_001.fastq_68_1a_15
CCCCTACGACAGCGCTGGTAATGGCTCAGCTACTTAGGGTCCCGCAAGCCATCTTGGACATGATCGCTGG
TGCCCACTGGGGAGTCCTAGCGGGCATAGCGTATTTCTCCATGGTGGGCAACTGGGCGAAGGTCCTGGTA
GTGCTGTTGCTGTTTGCCGGCGTCGATGCAACCACCTACACCACCGGGGGGAGTGCTGCTGCTACTACGG
CTACATTCGCCGGGTTTTTTACTCCGGGCTCCAAGCAGAACATCCAGCTGATCA

>1591_S51_L001_R1_001.fastq_69_1a_15
CCCCTACGACAGCGCTGGTAATGGCTCAGCTACTTAGGGTCCCGCAAGCCATCTTGGACATGATCGCTGG
TGCCCACTGGGGAGTCCTAGCGGGCATAGCGTATTTCTCCATGGTGGGCAACTGGGCGAAGGTCCTGGTA
GTGCTGTTGCTGTTTGCCGGCGTCGATGCAACCACCTACACCACCGGGGGGAGTGCTGCTGCTACTACGG
CTACATTTGCCGGGTTTTTTTCTCCGGGCTCCAAGCAGAATATCCAGCTGATCA

>1591_S51_L001_R1_001.fastq_70_1a_15
CCCCTACGACAGCGCTGGTAATGGCTCAGCTACTTAGGGTCCCGCAAGCCATCTTGGACATGATCGCTGG
TGCCCACTGGGGAGTCCTAGCGGGCATAGCGTATTTCTCCATGGTGGGCAACTGGGCGAAGGTCCTGGTA
GTGCTGTTGCTGTTTGCCGGCGTCGATGCAACCACCTACACCACCGGGGGGAGTGCTGCTGCTACTACGG
CTACATTCGCCGGGTTTTTTACTCCGGGCTCCGAGCAGAATATCCAGCTGATCA

>1591_S51_L001_R1_001.fastq_71_1a_15
CCCCTACGACAGCGCTGGTAATGGCTCAGCTACTCAGGGTCCCGCAAGCCATCTTGGACATGATCGCTGG
TGCCCACTGGGGAGTCCTAGCGGGCATAGCGTATTTCTCCATGGTGGGCAACTGGGCGAAGGTCCTGGTA
GTGCTGTTGCTGTTTGCCGGCGTCGATGCAACCACCTACACCACCGGGGGGAGTGCTGCTGCTACTACGG
CTACACTCGCCGGGCTTTTTACTCCGGGCTCCAAGCAGAATATCCAGCTGATCA

>1591_S51_L001_R1_001.fastq_72_1a_15
CCCCTACGACAGCGCTGGTAATGGCTCAGCTACTTAGGGTCCCGCAAGCCATCTTGGACATGATCGCTGG
TGCCCACTGGGGAGTCCTAGCGGGCATAGCGTATTTCTCCATGGTGGGCAACTGGGCGAAGGTCCTGGTA
GTGCTGTTGCTGTTTGCCGGCGTCGATGCAACCACCTACACCACCGGGGGGAGTGCTGCTGCTACTACGG
CTACATTCGCCGGGTTTTTTACCCCGGGCTCCAAGCAGAATATCCAGCTGATCA

>1591_S51_L001_R1_001.fastq_73_1a_15
CCCCTACGACAGCGCTGGTAATGGCTCAGCTACTTAGGGTCCCGCAAGCCATCTTGGACATGATCGCTGG
TGCCCACTGGGGAGTCCTAGCGGGCATAGCGTATTTCTCCATGGTGGGCAACTGGGCGAAGGTCCTGGTA
GTGCTGTTGCTGTTTGCCGGCGTCGATGCAACCACCTACGCCACCGGGGGGAGTGCTGCTGCTACTACGG
CTACATTCGCCGGGTTTTTTTCTCCGGGCTCCAAGCAGAATATCCAGCTGATCA

>1591_S51_L001_R1_001.fastq_74_1a_14
CCCCTACGACAGCGCTGGTAATGGCTCAGCTACTTAGGGTCCCGCAAGCCATCTTGGGCATGATCGCTGG
TGCCCACTGGGGAGTCCTAGCGGGCATAGCGTATTTCTCCATGGTGGGCAACTGGGCGAAGGTCCTGGTA
GTGCTGTTGCTGTTTGCCGGCGTCGATGCAACCACCTACACCACCGGGGGGAGTGCTGCTGCTACTACGG
CTACATTCGCCGGGTTTTTTACTCCGGGCTCCAAGCAGAATATCCAGCTGATCA

>1591_S51_L001_R1_001.fastq_75_1a_14
CCCCTACGACAGCGCTGGTAATGGCTCAGCTACTTAGGGTCCCGCAAGCCATCTTGGACATGATCGCTGG
TGCCCACTGGGGAGTCCTAGCGGGCATAGCGTATTTCTCCATGGTGGGCAACTGGGCGAAGGTCCTGGTA
GTGCTGTTGCTGTTTGCCGGCGTCGATGCAACCACCTACACCACCGGGGGGAGTGCTGCTGCTACTACGG
CTACACTCGCCGGGTTTTTTTCTCCGGGCTCCAAGCAGAATATCCAGCTGATCA

>1591_S51_L001_R1_001.fastq_76_1a_14
CCCCTACGACAGCACTGGTAATGGCTCAGCTACTTAGGGTCCCGCAAGCCATCTTGGACATGATCGCTGG
TGCCCACTGGGGAGTCCTAGCGGGCATAGCGTATTTCTCCATGGTGGGCAACTGGGCGAAGGTCCTGGTA
GTGCTGTTGCTGTTTGCCGGCGTCGATGCAACCACCTACACCACCGGGGGGAGTGCTGCTGCTACTACGG
CTACATTCGCCGGGTTTTTTACTCCGGGCTCCAAGCAGAATATCCAGCTGATCA

>1591_S51_L001_R1_001.fastq_77_1a_14
CCCCTACGACAGCGCTGGTAATGGCTCAGCTACTTAGGGTCCCGCAAGCCATCTTGGACATGATCGCTGG
TGCCCACTGGGGAGTCCTAGCGGGCATAGCGTATTTCTCCATGGTGGGCAACTGGGCGAAGGTCCTGGTA
GTGCTGTTGCTGTTTGCCGGCGTCGATGCAACCGCCTACACCACCGGGGGGAGTGCTGCTGCTACTACGG
CTACATTCGCCGGGTTTTTTACTCCGGGCTCCAAGCAGAATATCCAGCTGATCA

>1591_S51_L001_R1_001.fastq_78_1a_14
CCCCTACGACAGCGCTGGTAATGGCTCAGCTACTTAGGGTCCCGCAAGCCATCTTGGACATGATCGCTGG
TGCCCACTGGGGAGTCCTAGCGGGCATAGCGTATTTCTCCATGGTGGGCAACTGGGCGAAGGTCCTGGTA
GTGCTGTTGCTGTTTGCCGGCGTCGATGCAGCCACCTACACCACCGGGGGGAGTGCTGCTGCTACTACGG
CTACATTCGCCGGGTTTTTTACTCCGGGCTCCAAGCAGAATATCCAGCTGATCA

>1591_S51_L001_R1_001.fastq_79_1a_14
CCCCTACGACAGCGCTGGTAATGGCTCAGCTACTTAGGGTCCCGCAAGCCATCTTGGACATGATCGCTGG
TGCCCACTGGGGAGTCCTAGCGGGCATAGCGTATTTCTCCATGGTGGGCAACTGGGCGAAGGTCCTGGTA
GTGCTGTCGCTGTTTGCCGGCGTCGATGCAACCACCTACACCACCGGGGGGAGTGCTGCTGCTACTACGG
CTACATTCGCCGGGTTTTTTACTCCGGGCTCCAAGCAGAATATCCAGCTGATCA

>1591_S51_L001_R1_001.fastq_80_1a_14
CCCCTACGACAGCGCTGGTAATGGCGCAGCTACTTAGGGTCCCGCAAGCCATCTTGGACATGATCGCTGG
TGCCCACTGGGGAGTCCTAGCGGGCATAGCGTATTTCTCCATGGTGGGCAACTGGGCGAAGGTCCTGGTA
GTGCTGTTGCTGTTTGCCGGCGTCGATGCAACCACCTACACCACCGGGGGGAGTGCTGCTGCTACTACGG
CTACATTCGCCGGGTTTTTTACTCCGGGCTCCAAGCAGAATATCCAGCTGATCA

>1591_S51_L001_R1_001.fastq_81_1a_14
CCCCTACGACAGCGCTGGTAATGGCTCAGCTACTTAGGGTCCCGCAAGCCATCTTGGACATGATCGCTGG
TGCCCACTGGGGAGTCCTAGCGGGCATAGCGTATTTCTCCATGGTGGGCAACTGGGCGAAGGTCCTGGTA
GTGCTGTTGCTGTTTGCCGGCGTCGATGCAACCACCTACACCACCGGGGGGAGTGCTGCTGCTACTACGG
CTACATTCGCCGGGTTTTTTACTCAGGGCTCCAAGCAGAATATCCAGCTGATCA

>1591_S51_L001_R1_001.fastq_82_1a_14
CCCCTACGACAGCGCTGGTAATGGCTCAGCTACTTAGGGTCCCGCAAGCCATCTTGGACATGATCGCTGG
TGCCCACTGGGGAGTCCTAGCGGGCATAGCGTATTTCTCCATGGTGGGCAACTGGGCGAAGGTCCTGGTA
GCGCTGTTGCTGTTTGCCGGCGTCGATGCAACCACCTACACCACCGGGGGGAGTGCTGCTGCTACTACGG
CTACATTCGCCGGGTTTTTTACTCCGGGCTCCAAGCAGAATATCCAGCTGATCA

>1591_S51_L001_R1_001.fastq_83_1a_14
CCCCTACGACAGCGCTGGTAATGGCTCAGCTACTTAGGGTCCCGCAAGCCATCTTGGACATGATCGCTGG
TGCTCACTGGGGAGTCCTAGCGGGCATAGCGTATTTCTCCATGGTGGGCAACTGGGCGAAGGTCCTGGTA
GTGCTGTTGCTGTTTGCCGGCGTCGATGCAACCACCTACACCACCGGGGGGAGTGCTGCTGCTACTACGG
CTACACTCGCCGGGCTTTTTACTCCGGGCTCCAAGCAGAATATCCAGCTGATCA

>1591_S51_L001_R1_001.fastq_84_1a_13
CCCCTACGACAGCGCTGGTAATGGCTCAGCTACTTAGGGTCCCGCAAGCCATCTTGGACGTGATCGCTGG
TGCCCACTGGGGAGTCCTAGCGGGCATAGCGTATTTCTCCATGGTGGGCAACTGGGCGAAGGTCCTGGTA
GTGCTGTTGCTGTTTGCCGGCGTCGATGCAACCACCTACACCACCGGGGGGAGTGCTGCTGCTACTACGG
CTACATTCGCCGGGTTTTTTACTCCGGGCTCCAAGCAGAATATCCAGCTGATCA

>1591_S51_L001_R1_001.fastq_85_1a_13
CCCCTACGACAGCGCTGGTAATGGCTCAGCTGCTTAGGGTCCCGCAAGCCATCTTGGACATGATCGCTGG
TGCCCACTGGGGAGTCCTAGCGGGCATAGCGTATTTCTCCATGGTGGGCAACTGGGCGAAGGTCCTGGTA
GTGCTGTTGCTGTTTGCCGGCGTCGATGCAACCACCTACACCACCGGGGGGAGTGCTGCTGCTACTACGG
CTACATTCGCCGGGTTTTTTACTCCGGGCTCCAAGCAGAATATCCAGCTGATCA

>1591_S51_L001_R1_001.fastq_86_1a_13
CCCCTACGACAGCGCTGGTAATGGCTCAGCTACTTAGGGTCCCGCAAGCCATCTTGGACATGATCGCTGG
TGCCCACTGGGGAGTCCTAGCGGGCATAGCGTATTTCTCCATGGTGGGCAACTGGGCGAAGGTCCTGGTA
GTGCTGTTGCTGTTTGCCGGCGTCGATGCAACCACCTACACCACCGGGGGGAGTGCTGCTGCTACTACGG
CTACATTCGCCGGGTTTTTTTCTCCGGGCTCCAAGCAGAATATCCAGCTAATCA

>1591_S51_L001_R1_001.fastq_87_1a_13
CCCCTACGACAGCGCTGGTAATGGCTCAGCTACTTAGGGTCCCGCAAGCCATCTTGGACATGATCGCTGG
TGCCCACTGGGGAGTCCTAGCGGGCGTAGCGTATTTCTCCATGGTGGGCAACTGGGCGAAGGTCCTGGTA
GTGCTGTTGCTGTTTGCCGGCGTCGATGCAACCACCTACACCACCGGGGGGAGTGCTGCTGCTACTACGG
CTACATTCGCCGGGTTTTTTACTCCGGGCTCCAAGCAGAATATCCAGCTGATCA

>1591_S51_L001_R1_001.fastq_88_1a_13
CCCCTACGACAGCGCTGGTAATGGCTCAGCTACTTAGGGTCCCGCAAGCCATCTTGGACATGATCGCTGG
TGCCCACTGGGGAGTCCTAGCGGGCATAGCGTATTTCTCCATGGTGGGCAACTGGGCGAAGGTCCTGGTA
GTGCTGTTGCTGTTTGCCGGCGTCGATGCAACCACCTACACCACCGGGGGGGGTGCTGCTGCTACTACGG
CTACATTCGCCGGGTTTTTTACTCCGGGCTCCAAGCAGAATATCCAGCTGATCA

>1591_S51_L001_R1_001.fastq_89_1a_13
CCCCTACGACAGCGCTGGTAATGGCTCAGCTACTTAGGGTCCCGCAAGCCATCTTGGACATGATCGCTGG
TGCCCACTGGGGAGTCCTAGCGGGCATAGCGTATTTCTCCATGGTGGGCAACTGGGCGAAGGTCCTGGTA
GTGCTGTTGCTGTTTGCCGGCGTCGATGCAACCACCTACACCACCGGGGGGAGTGCTGCTGCTACTACGG
CTACATTCGCCGGGTTTTTTACTCCGGGCTCCAGGCAGAATATCCAGCTGATCA

>1591_S51_L001_R1_001.fastq_90_1a_13
CCCCTACGACAGCGCTGGTAATGGCTCAGCTACTTAGGGTCCCGCAAGCCATCTTGGACATGATCGCTGG
TGCCCACTGGGGAGTCCTAGCGGGCATAGCGTATTTCTCCATGGTGGGCGACTGGGCGAAGGTCCTGGTA
GTGCTGTTGCTGTTTGCCGGCGTCGATGCAACCACCTACACCACCGGGGGGAGTGCTGCTGCTACTACGG
CTACATTCGCCGGGTTTTTTACTCCGGGCTCCAAGCAGAATATCCAGCTGATCA

>1591_S51_L001_R1_001.fastq_91_1a_13
CCCCTACGACAGCGCTGGTAATGGCTCAGCTACTTAGGGTCCCGCAAGCCATCTTGGACATGATCGCTGG
TGCCCACTGGGGAGTCCTAGCGGGCATAGCGTATTTCTCCATGGTGGGCAACTGGGCGAAGGTCCTGGTA
GTGCTGTTGCTGTTTGCCGGCGTCGATGCGACCACCTACACCACCGGGGGGAGTGCTGCTGCTACTACGG
CTACATTCGCCGGGTTTTTTACTCCGGGCTCCAAGCAGAATATCCAGCTGATCA

>1591_S51_L001_R1_001.fastq_92_1a_13
CCCCTACGACAGCGCTGGTAATGGCTCAGCTACTTAGGGTCCCGCAAGCCATCTTGGACATGATCGCTGG
TGCCCACTGGGGAGTCCTAGCGGGCATAGCGTATTTCTCCATGGTGGGCAACTGGGCGAAGGTCCTGGTA
GTGCTGTTGCTGTTTGCCGGCGTCGATGCAACCACCTACACCACCGGGGGGAGTGCTGCTGCTACTACGG
CTACATTCGCCCGGCTTTTTACTCCGGGCTCCAAGCAGAATATCCAGCTGATCA

>1591_S51_L001_R1_001.fastq_93_1a_13
CCCCTACGACAGCGCTGGTAATGGCTCAGCTACTTAGGGTCCCGCAAGCCATCTTGGACATGATCGCTGG
TGCCCACTGGGGAGTCCTAGCGGGCATAGCGTATTTCTCCATGGCGGGCAACTGGGCGAAGGTCCTGGTA
GTGCTGTTGCTGTTTGCCGGCGTCGATGCAACCACCTACACCACCGGGGGGAGTGCTGCTGCTACTACGG
CTACATTCGCCGGGTTTTTTACTCCGGGCTCCAAGCAGAATATCCAGCTGATCA

>1591_S51_L001_R1_001.fastq_94_1a_13
CCCCTACGACAGCGCTGGTAATGGCTCAGCTACTTAGGGTCCCGCAAGCCATCTTGGACATGATCGCTGG
TGCCCACTGGGGAGTCCTAGCGGGCATAGCGTATTTCTCCATGGTGGGCAACTGGGCGAAGGTCCTGGTA
GTGCTGTTGCTGTTCGCCGGCGTCGATGCAACCACCTACACCACCGGGGGGAGTGCTGCTGCTACTACGG
CTACATTCGCCGGGTTTTTTACTCCGGGCTCCAAGCAGAATATCCAGCTGATCA

>1591_S51_L001_R1_001.fastq_95_1a_13
CCCCTACGACAGCGCTGGTAATGGCTCAGCTACTTAGGGTCCCGCAAGCCATCTTGGACATGATCGCTGG
TGCCCACTGGGGAGTCCTAGCGGGCATAGCGTATTTCTCCATGGTGGGCAACTGGGCGAAGGTCCTGGTA
GTGCTGTTGCTGTTTGCCGGCGTCGATGCAACCACCTACACCACCGGGGGGAGTGCTGCTGCTACTACGG
CTACATTCGCCAGGCTGTTTACTCCGGGCTCCAAGCAGAATATCCAGCTGATCA

>1591_S51_L001_R1_001.fastq_96_1a_13
CCCCTACGACAGCGCTGGTAATGGCTCAGCTACTTAGGGTCCCGCAAGCCATCTTGGACATGATCGCTGG
TGCCCACTGGGGAGTCCTAGCGGGCATAGCGTATTTCTCCATGGTGGGCAACTGGGCGAAGGTCCTGGTA
GTGCTGTTGCTGTTTGCCGGCGTCGATGCAACCACCTACACCACCGGGGGGAGTGCTGCTGCTACTACGG
CTACATTCGCCGGGTTTTTTACTCCGGGCTCCAAGCAGAGTATCCAGCTGATCA

>1591_S51_L001_R1_001.fastq_97_1a_13
CCCCTACGACAGCGCTGGTAATGGCTCAGCTACTTAGGGTCCCGCAAGCCATCTTGGACATGATCGCCGG
TGCCCACTGGGGAGTCCTAGCGGGCATAGCGTATTTCTCCATGGTGGGCAACTGGGCGAAGGTCCTGGTA
GTGCTGTTGCTGTTTGCCGGCGTCGATGCAACCACCTACACCACCGGGGGGAGTGCTGCTGCTACTACGG
CTACATTCGCCGGGTTTTTTACTCCGGGCTCCAAGCAGAATATCCAGCTGATCA

>1591_S51_L001_R1_001.fastq_98_1a_12
CCCCTACGACAGCGCTGGTAATGGCTCAGCTACTTAGGGTCCCGCAAGCCATCTTGGACATGGTCGCTGG
TGCCCACTGGGGAGTCCTAGCGGGCATAGCGTATTTCTCCATGGTGGGCAACTGGGCGAAGGTCCTGGTA
GTGCTGTTGCTGTTTGCCGGCGTCGATGCAACCACCTACACCACCGGGGGGAGTGCTGCTGCTACTACGG
CTACATTCGCCGGGTTTTTTTCTCCGGGCTCCAAGCAGAATATCCAGCTGATCA

>1591_S51_L001_R1_001.fastq_99_1a_12
CCCCTACGACAGCGCTGGTAATGGCTCAGCTACTTAGGGTCCCGCAAGCCATCTTGGACATGATCGCTGG
TGCCCACTGGGGAGTCCTAGCGGGCATAGCGTATTTCTCCATGGTGGGCAACTGGGCGAAGGCCCTGGTA
GTGCTGTTGCTGTTTGCCGGCGTCGATGCAACCACCTACACCACCGGGGGGAGTGCTGCTGCTACTACGG
CTACATTCGCCGGGTTTTTTACTCCGGGCTCCAAGCAGAATATCCAGCTGATCA

>1591_S51_L001_R1_001.fastq_100_1a_12
CCCCTACGACAGCGCTGGTAATGGCTCAGCTACTTAGGGTCCCGCAAGCCATCTTGGACATGATCGCTGG
TGCCCACTGGGGAGTCCTAGCGGGCATAGCGTATTTCTCCATGGTGGGCAGCTGGGCGAAGGTCCTGGTA
GTGCTGTTGCTGTTTGCCGGCGTCGATGCAACCACCTACACCACCGGGGGGAGTGCTGCTGCTACTACGG
CTACATTCGCCGGGTTTTTTACTCCGGGCTCCAAGCAGAATATCCAGCTGATCA

>1591_S51_L001_R1_001.fastq_101_1a_12
CCCCTACGACAGCGCTGGTAATGGCTCAGCTACTTAGGGTCCCGCAAGCTATCTTGGACATGATCGCTGG
TGCCCACTGGGGAGTCCTAGCGGGCATAGCGTATTTCTCCATGGTGGGCAACTGGGCGAAGGTCCTGGTA
GTGCTGTTGCTGTTTGCCGGCGTCGATGCAACCACCTACACCACCGGGGGGAGTGCTGCTGCTACTACGG
CTACATTCGCCGGGTTTTTTACTCCGGGCTCCAAGCAGAATATCCAGCTGATCA

>1591_S51_L001_R1_001.fastq_102_1a_12
CCCCTACGACAGCGCTGGTAATGGCTCAGCTACTTAGGGTCCCGCAAGCCATCTTGGACATGATCGCTGG
TGCCCACTGGGGAGTCCTAGCGGGCATAGCGTATTTCTCCATGGTGGGCAACTGGGCGAAGGTCCTGGTA
GTGCTGTTGCTGTTTGCCGGCGTCGATGCAACCACCTACACCACCGGGGGGAGTGCTGCTGCTACCACGG
CTACATTCGCCGGGTTTTTTACTCCGGGCTCCAAGCAGAATATCCAGCTGATCA

>1591_S51_L001_R1_001.fastq_103_1a_12
CCCCTACGACAGCGTTGGTAATGGCTCAGCTACTTAGGGTCCCGCAAGCCATCTTGGACATGATCGCTGG
TGCCCACTGGGGAGTCCTAGCGGGCATAGCGTATTTCTCCATGGTGGGCAACTGGGCGAAGGTCCTGGTA
GTGCTGTTGCTGTTTGCCGGCGTCGATGCAACCACCTACACCACCGGGGGGAGTGCTGCTGCTACTACGG
CTACATTCGCCGGGTTTTTTACTCCGGGCTCCAAGCAGAATATCCAGCTGATCA

>1591_S51_L001_R1_001.fastq_104_1a_12
CCCCTACGACAGCGCTGGTAATGGCTCAGCTACTTAGGGTCCCGCAGGCCATCTTGGACATGATCGCTGG
TGCCCACTGGGGAGTCCTAGCGGGCATAGCGTATTTCTCCATGGTGGGCAACTGGGCGAAGGTCCTGGTA
GTGCTGTTGCTGTTTGCCGGCGTCGATGCAACCACCTACACCACCGGGGGGAGTGCTGCTGCTACTACGG
CTACACTCGCCGGGCTTTTTACTCCGGGCTCCAAGCAGAATATCCAGCTGATCA

>1591_S51_L001_R1_001.fastq_105_1a_12
CCCCTACGACAGCGCTGGTAATGGCTCAGCTACTTAGGGTCCCGCAAGCCATCTTGGACATGATCGCTGG
TGCCCACTGGGGAGTCCTAGCGGGCATAGCGTATTTCTCCATGGTGGGCAACTGGGCGAAGGTCCTGGTA
GTGCTGTTGCTGTTTGCCGGCGTCGATGCAACCACCTACACCACCGGGGGGGAGTGCTGCTGCTACTACG
GCTACATTCGCCGGGTTTTTTACTCCGGGCTCCAAGCAGAATATCCAGCTGATCA

>1591_S51_L001_R1_001.fastq_106_1a_12
CCCCTACGACAGCGCTGGTAATGGCTCAGCTACTTAGGGTCCCGCAAGCCATCTTGGACATGATCGCTGG
TGCCCACTGGGGAGTCCTAGCGGGCATAGCGTATTTCTCCATGGTGGGCAACTGGGCGAAGGTCCTGGCA
GTGCTGTTGCTGTTTGCCGGCGTCGATGCAACCACCTACACCACCGGGGGGAGTGCTGCTGCTACTACGG
CTACATTCGCCGGGTTTTTTACTCCGGGCTCCAAGCAGAATATCCAGCTGATCA

>1591_S51_L001_R1_001.fastq_107_1a_12
CTCCTACGACAGCGCTGGTAATGGCTCAGCTACTTAGGGTCCCGCAAGCCATCTTGGACATGATCGCTGG
TGCCCACTGGGGAGTCCTAGCGGGCATAGCGTATTTCTCCATGGTGGGCAACTGGGCGAAGGTCCTGGTA
GTGCTGTTGCTGTTTGCCGGCGTCGATGCAACCACCTACACCACCGGGGGGAGTGCTGCTGCTACTACGG
CTACACTCGCCGGGCTTTTTACTCCGGGCTCCAAGCAGAATATCCAGCTGATCA

>1591_S51_L001_R1_001.fastq_108_1a_12
CCCCTACGACAGCGCTGGTAATGGCTCAGCTACTTAGGGTCCCGCAAGCCATCTTGGACATGATCGCTGG
TGCCCACTGGGGAGTCCTAGCGGGCATAGCGTACTTCTCCATGGTGGGCAACTGGGCGAAGGTCCTGGTA
GTGCTGTTGCTGTTTGCCGGCGTCGATGCAACCACCTACACCACCGGGGGGAGTGCTGCTGCTACTACGG
CTACATTCGCCGGGTTTTTTTCTCCGGGCTCCAAGCAGAATATCCAGCTGATCA

>1591_S51_L001_R1_001.fastq_109_1a_12
CCCCTACGACAGCGCTGGTAATGGCTCAGCTACTCAGGGTCCCGCAAGCCATCTTGGACATGATCGCTGG
TGCCCACTGGGGAGTCCTAGCGGGCATAGCGTATTTCTCCATGGTGGGCAACTGGGCGAAGGTCCTGGTA
GTGCTGTTGCTGTTTGCCGGCGTCGATGCAACCACCTACACCACCGGGGGGAGTGCTGCTGCTACTACGG
CTACATTCGCCGGGTTTTTTTCTCCGGGCTCCAAGCAGAATATCCAGCTGATCA

>1591_S51_L001_R1_001.fastq_110_1a_12
CCCCTACGACAGCGCTGGTAATGGCTCAGCTACTTAGGGTCCCGCAAGCCATCTTGGACATGATCGCTGG
TGCCCACTGGGGAGTCCTAGCGGGCATAGCGTATTTCTCCATGGTGGGCAACTGGGCGAAGGTCCTGGTA
GTGCTGTTGCTGTTTGCCGGCGTCGATGCAACCACCTACACCACCGGGGGGAGTGCTGCTGCTACTACGG
CTACATTCGCCGGGTTTTTTACTCCGGGCTCCAAGCAGGATATCCAGCTGATCA

>1591_S51_L001_R1_001.fastq_111_1a_12
CCCCTACGACAGCGCTGGTAATGGCTCAGCTACTTAGGGTCCCGCAAGCCACCTTGGACATGATCGCTGG
TGCCCACTGGGGAGTCCTAGCGGGCATAGCGTATTTCTCCATGGTGGGCAACTGGGCGAAGGTCCTGGTA
GTGCTGTTGCTGTTTGCCGGCGTCGATGCAACCACCTACACCACCGGGGGGAGTGCTGCTGCTACTACGG
CTACATTCGCCGGGTTTTTTACTCCGGGCTCCAAGCAGAATATCCAGCTGATCA

>1591_S51_L001_R1_001.fastq_112_1a_12
CCCCTACGACAGCGCTGGTAATGGCTCAGCTACTTAGGGTCCCGCAAGCCATCTTGGACATGATCGCTGG
TGCCCACTGGGGAGTCCTAGCGGGCATAGCGTATTTCCCCATGGTGGGCAACTGGGCGAAGGTCCTGGTA
GTGCTGTTGCTGTTTGCCGGCGTCGATGCAACCACCTACACCACCGGGGGGAGTGCTGCTGCTACTACGG
CTACATTCGCCGGGTTTTTTACTCCGGGCTCCAAGCAGAATATCCAGCTGATCA

>1591_S51_L001_R1_001.fastq_113_1a_12
CCCCTACGACAGCGCTGGTAATGGCTCAGCTACTTAGGGTCCCGCAAGCCATCTTGGACATGATCGCTGG
TGCCCACTGGGGAGTCCTAGCGGGCATAGCGTATTTCTCCACGGTGGGCAACTGGGCGAAGGTCCTGGTA
GTGCTGTTGCTGTTTGCCGGCGTCGATGCAACCACCTACACCACCGGGGGGAGTGCTGCTGCTACTACGG
CTACATTCGCCGGGTTTTTTACTCCGGGCTCCAAGCAGAATATCCAGCTGATCA

>1591_S51_L001_R1_001.fastq_114_1a_12
CCCCTACGACAGCGCTGGTAATGGCTCAGCTACTTAGGGTCCCGCAAGCCATCTTGGACATGATCGCTGG
TGCCCACTGGGGAGTCCTAGCGGGCATAGCGTATTTCTCCATGGTGGGCAACTGGGCGAAGGTCCTGGTA
GTGCTGTTGCTGTTTGCCGGCGTCGATGCAACCACCTACACCACCGGGGGGAGTGCTGCTGCTACTACGG
CTACATTCGCCGGGTTTTTTACTCCGGGCTCCAAGCAGAATATCCAGCTGATCG

>1591_S51_L001_R1_001.fastq_115_1a_12
CCCCTACGACAGCGCTGGTAATGGCTCAGCTACTTAGGGTCCCGCAAGCCATCTTGGACATGATCGCTGG
TGCCCACTGGGGAGTCCTAGTGGGCATAGCGTATTTCTCCATGGTGGGCAACTGGGCGAAGGTCCTGGTA
GTGCTGTTGCTGTTTGCCGGCGTCGATGCAACCACCTACACCACCGGGGGGAGTGCTGCTGCTACTACGG
CTACATTCGCCGGGTTTTTTACTCCGGGCTCCAAGCAGAATATCCAGCTGATCA

>1591_S51_L001_R1_001.fastq_116_1a_12
CCCCTACGACAGCGCTGGTAATGGCTCAGCTACTTAGGGTCCCGCAAGCCATCTTGGACATGATCGCCGG
TGCCCACTGGGGAGTCCTAGCGGGCATAGCGTATTTCTCCATGGTGGGCAACTGGGCGAAGGTCCTGGTA
GTGCTGTTGCTGTTTGCCGGCGTCGATGCAACCACCTACACCACCGGGGGGAGTGCTGCTGCTACTACGG
CTACATTCGCCGGGTTTTTTTCTCCGGGCTCCAAGCAGAATATCCAGCTGATCA

>1591_S51_L001_R1_001.fastq_117_1a_11
CCCCTACGACAGCGCTGGTAGTGGCTCAGCTACTTAGGGTCCCGCAAGCCATCTTGGACATGATCGCTGG
TGCCCACTGGGGAGTCCTAGCGGGCATAGCGTATTTCTCCATGGTGGGCAACTGGGCGAAGGTCCTGGTA
GTGCTGTTGCTGTTTGCCGGCGTCGATGCAACCACCTACACCACCGGGGGGAGTGCTGCTGCTACTACGG
CTACATTCGCCGGGTTTTTTTCTCCGGGCTCCAAGCAGAATATCCAGCTGATCA

>1591_S51_L001_R1_001.fastq_118_1a_11
CCCCTACGACAGCGCTGGTAATGGCTCAGCTACTTAGGGTCCCGCAAGCCATCTTGGACATGATCGCTGG
TGCCCACTGGGGAGTCCTAGCGGGCATAGCGTATTTCTCCATGGTGGGCAACTGGGCGAAGGTCCTGGTA
GTGCTGTTGCTGTTTGCCGGCGTCGATGCAACCACCTACACCACCGGGGGGAGTGCTGCCGCTACTACGG
CTACACTCGCCGGGCTTTTTACTCCGGGCTCCAAGCAGAATATCCAGCTGATCA

>1591_S51_L001_R1_001.fastq_119_1a_11
CCCCTACGACAGCGCTGGTAATGGCTCAGCTACTTAGGGTCCCGCAAGCCATCTTGGACATGATCGCTGG
TGCCCACTGGGGAGTCCTAGCGGGCATAGCGTATTTCTCCATGGTGGGCAACTGGGCGAAGGTCCTGGTA
GTGCTGTCGCTGTTTGCCGGCGTCGATGCAACCACCTACACCACCGGGGGGAGTGCTGCTGCTACTACGG
CTACATTCGCCGGGTTTTTTTCTCCGGGCTCCAAGCAGAATATCCAGCTGATCA

>1591_S51_L001_R1_001.fastq_120_1a_11
CCCCTACGACAGCGCTGGTAATGGCTCAGCTACTTAGGGTCCTGCAAGCCATCTTGGACATGATCGCTGG
TGCCCACTGGGGAGTCCTAGCGGGCATAGCGTATTTCTCCATGGTGGGCAACTGGGCGAAGGTCCTGGTA
GTGCTGTTGCTGTTTGCCGGCGTCGATGCAACCACCTACACCACCGGGGGGAGTGCTGCTGCTACTACGG
CTACATTCGCCGGGTTTTTTACTCCGGGCTCCAAGCAGAATATCCAGCTGATCA

>1591_S51_L001_R1_001.fastq_121_1a_11
CCCCTACGACAGCGCTGGTAATGGCTCAGCTACTTAGGGTCCCGCAAGCCATCTTGGACATGATCGCTGG
TGCCCACTGGGGAGTCCTAGCGGGCATAGCGTATTTCTCCATGGTGGGCAACTGGGCGAAGGTCCTGGTA
GTGCCGTTGCTGTTTGCCGGCGTCGATGCAACCACCTACACCACCGGGGGGAGTGCTGCTGCTACTACGG
CTACATTCGCCGGGTTTTTTACTCCGGGCTCCAAGCAGAATATCCAGCTGATCA

>1591_S51_L001_R1_001.fastq_122_1a_11
CCCCTACGACAGCGCTGGTAATGGCTCAGCTACTTAGGGTCCCGCGAGCCATCTTGGACATGATCGCTGG
TGCCCACTGGGGAGTCCTAGCGGGCATAGCGTATTTCTCCATGGTGGGCAACTGGGCGAAGGTCCTGGTA
GTGCTGTTGCTGTTTGCCGGCGTCGATGCAACCACCTACACCACCGGGGGGAGTGCTGCTGCTACTACGG
CTACATTCGCCGGGTTTTTTACTCCGGGCTCCAAGCAGAATATCCAGCTGATCA

>1591_S51_L001_R1_001.fastq_123_1a_11
CCCCTACGACAGCGCTGGTAATGGCTCAGCTACTTAGGGTCCCGCAAGCCATCTTGGACATGATCGCTGG
TGCCCACTGGGGAGTCCTAGCGGGCATAGCGTATTTCTCCATGGTGGGCAACTGGGCGAAGGTCCTGGTA
GTGCTGTTGCTGTTTGCCGGCGTCGATGCAACCACCTACACCACCGGGGGGAGTGCTGCTGCTACTACGG
CTACATTCGCCGGGTTTTTTACTCCGGGCTCCAAGCAGAATACCCAGCTGATCA

>1591_S51_L001_R1_001.fastq_124_1a_11
CTCCTACGACAGCGCTGGTAATGGCTCAGCTACTTAGGGTCCCGCAAGCCATCTTGGACATGATCGCTGG
TGCCCACTGGGGAGTCCTAGCGGGCATAGCGTATTTCTCCATGGTGGGCAACTGGGCGAAGGTCCTGGTA
GTGCTGTTGCTGTTTGCCGGCGTCGATGCAACCACCTACACCACCGGGGGGAGTGCTGCTGCTACTACGG
CTACATTCGCCGGGTTTTTTTCTCCGGGCTCCAAGCAGAATATCCAGCTGATCA

>1591_S51_L001_R1_001.fastq_125_1a_11
CCCCTACGACAGCGCTGGTAATGGCTCAGCTACTTAGGGTCCCGCAAGCCATCTTGGACATGATCGCTGG
TGCCCACTGGGGAGTCCTAGCGGGCATAGCGTATTTCTCCATGGTGGGCAATTGGGCGAAGGTCCTGGTA
GTGCTGTTGCTGTTTGCCGGCGTCGATGCAACCACCTACACCACCGGGGGGAGTGCTGCTGCTACTACGG
CTACATTCGCCGGGTTTTTTACTCCGGGCTCCAAGCAGAATATCCAGCTGATCA

>1591_S51_L001_R1_001.fastq_126_1a_11
TCCCTACGACAGCGCTGGTAATGGCTCAGCTACTTAGGGTCCCGCAAGCCATCTTGGACATGATCGCTGG
TGCCCACTGGGGAGTCCTAGCGGGCATAGCGTATTTCTCCATGGTGGGCAACTGGGCGAAGGTCCTGGTA
GTGCTGTTGCTGTTTGCCGGCGTCGATGCAACCACCTACACCACCGGGGGGAGTGCTGCTGCTACTACGG
CTACATTCGCCGGGTTTTTTACTCCGGGCTCCAAGCAGAATATCCAGCTGATCA

>1591_S51_L001_R1_001.fastq_127_1a_11
CCCCTACGACAGCGCTGGTAATGGCTCAGCTACTTAGGGTCCCGCAAGCCATCTTGGACATGATCGCTGG
TGCCCACTGGGGAGTCCTAGCGGGCACAGCGTATTTCTCCATGGTGGGCAACTGGGCGAAGGTCCTGGTA
GTGCTGTTGCTGTTTGCCGGCGTCGATGCAACCACCTACACCACCGGGGGGAGTGCTGCTGCTACTACGG
CTACATTCGCCGGGTTTTTTACTCCGGGCTCCAAGCAGAATATCCAGCTGATCA

>1591_S51_L001_R1_001.fastq_128_1a_11
CCCCTACGACAGCGCTGGTAATGGCTCAGCTACTTAGGGTCCCGCAAGCCATCTTGGACATGATTGCTGG
TGCCCACTGGGGAGTCCTAGCGGGCATAGCGTATTTCTCCATGGTGGGCAACTGGGCGAAGGTCCTGGTA
GTGCTGTTGCTGTTTGCCGGCGTCGATGCAACCACCTACACCACCGGGGGGAGTGCTGCTGCTACTACGG
CTACATTCGCCGGGTTTTTTACTCCGGGCTCCAAGCAGAATATCCAGCTGATCA

>1591_S51_L001_R1_001.fastq_129_1a_11
CCCCTACGACAGCGCTGGTAATGGCTCAGCTACTTAGGGTCCCGCAAGCCATCTTGGACATGATCGCTGG
TGCCCACTGGGGAGTCCTAGCGGGCATGGCGTATTTCTCCATGGTGGGCAACTGGGCGAAGGTCCTGGTA
GTGCTGTTGCTGTTTGCCGGCGTCGATGCAACCACCTACACCACCGGGGGGAGTGCTGCTGCTACTACGG
CTACATTCGCCGGGTTTTTTACTCCGGGCTCCAAGCAGAATATCCAGCTGATCA

>1591_S51_L001_R1_001.fastq_130_1a_11
CCCCTACGACAGCGCTGGTAATGGCTCAGCTACTTAGGGTCCCGCAAGCCATCTTGGACATGATCGCTGG
TGCCCACTGGGGAGTCCTAGCGGGCATAGCGTATTTCTCCATGGTGGGCAACTGGGCGAAGGTCCTGGTA
GTGCTGTTGCTGTTTGCCGGCGTCGATGCAACCACCTACACCACCGGGGGGAGTGCTGCTGCTACTACGG
CTACACTCGCCGGGCCTTTTACTCCGGGCTCCAAGCAGAATATCCAGCTGATCA

>1591_S51_L001_R1_001.fastq_131_1a_10
CCCCTACGACAGCGCTGGTAATGGCTCAGCTACTTAGGGTCCCGCAAGCCATCTTGGACACGATCGCTGG
TGCCCACTGGGGAGTCCTAGCGGGCATAGCGTATTTCTCCATGGTGGGCAACTGGGCGAAGGTCCTGGTA
GTGCTGTTGCTGTTTGCCGGCGTCGATGCAACCACCTACACCACCGGGGGGAGTGCTGCTGCTACTACGG
CTACATTCGCCGGGTTTTTTACTCCGGGCTCCAAGCAGAATATCCAGCTGATCA

>1591_S51_L001_R1_001.fastq_132_1a_10
CCCCTACGACAGCGCTGGTAATGGCTCAGCTACTTAGGGTCCCGCAAGCCATCTTGGGCATGATCGCTGG
TGCCCACTGGGGAGTCCTAGCGGGCATAGCGTATTTCTCCATGGTGGGCAACTGGGCGAAGGTCCTGGTA
GTGCTGTTGCTGTTTGCCGGCGTCGATGCAACCACCTACACCACCGGGGGGAGTGCTGCTGCTACTACGG
CTACATTCGCCGGGTTTTTTTCTCCGGGCTCCAAGCAGAATATCCAGCTGATCA

>1591_S51_L001_R1_001.fastq_133_1a_10
CCCCTACGACAGCGCTGGTAATGGCTCAGCTACTTAGGGTCCCGCAAGCCATCTTGGACATGATCGCTGG
TGCCCACCGGGGAGTCCTAGCGGGCATAGCGTATTTCTCCATGGTGGGCAACTGGGCGAAGGTCCTGGTA
GTGCTGTTGCTGTTTGCCGGCGTCGATGCAACCACCTACACCACCGGGGGGAGTGCTGCTGCTACTACGG
CTACATTCGCCGGGTTTTTTACTCCGGGCTCCAAGCAGAATATCCAGCTGATCA

>1591_S51_L001_R1_001.fastq_134_1a_10
CCCCTACGACAGCGCTGGTAATGGCTCAGCTACTTAGGGTCCCGCAAGCCATCTTGGACATGATCGCTGG
TGCCCACTGGGGAGTCCTAGCGGGCATAGCGTATTTCTCCATGGTGGGCAACTGGGCGAAGGTCCTGGTA
GTGCTGTTGCTGTTTGCCGGCGTCGATGCAACCACCTACACCACCGGGGGGAGTGCTGCTGCTACTACGG
CTACATTCGCCGGGTTTTTTACTCCGGGCTCCAAGCAGAATATCCAGTTGATCA

>1591_S51_L001_R1_001.fastq_135_1a_10
CCCCTACGACAGCGCTGGTAATGGCTCAGCTACTTAGGGTCCCGCAAGCCATCTTGGACATGATCGCTGG
TGCCCACTGGGGGGTCCTAGCGGGCATAGCGTATTTCTCCATGGTGGGCAACTGGGCGAAGGTCCTGGTA
GTGCTGTTGCTGTTTGCCGGCGTCGATGCAACCACCTACACCACCGGGGGGAGTGCTGCTGCTACTACGG
CTACATTCGCCGGGTTTTTTTCTCCGGGCTCCAAGCAGAATATCCAGCTGATCA

>1591_S51_L001_R1_001.fastq_136_1a_10
CCCCTACGACAGCGCTGGTAATGGCTCAGCTACTTAGGGTCCCGCAAGCCATCTTGGACATGATCGCTGG
TGCCCACTGGGGAGTCCTAGCGGGCATAGCGTATTTCTCCATGGTGGGCAACTGGGCGAAGGTCCTGGTA
GTGCTGTTGCTGTTTGCCGGCGTCGATGCAACCACCTACACCACCGGGGGGAGTGCTGCTGCTACTACGG
CTACATTCGCCGGGTTTTTTTCTCCGGGCTCCAAGCAGAATATCCAGCTGATTA

>1591_S51_L001_R1_001.fastq_137_1a_10
CCCCTACGACAGCGCTGGTGATGGCTCAGCTACTTAGGGTCCCGCAAGCCATCTTGGACATGATCGCTGG
TGCCCACTGGGGAGTCCTAGCGGGCATAGCGTATTTCTCCATGGTGGGCAACTGGGCGAAGGTCCTGGTA
GTGCTGTTGCTGTTTGCCGGCGTCGATGCAACCACCTACACCACCGGGGGGAGTGCTGCTGCTACTACGG
CTACATTCGCCGGGTTTTTTACTCCGGGCTCCAAGCAGAATATCCAGCTGATCA

>1591_S51_L001_R1_001.fastq_138_1a_10
CCCCTACAACAGCGCTGGTAATGGCTCAGCTACTTAGGGTCCCGCAAGCCATCTTGGACATGATCGCTGG
TGCCCACTGGGGAGTCCTAGCGGGCATAGCGTATTTCTCCATGGTGGGCAACTGGGCGAAGGTCCTGGTA
GTGCTGTTGCTGTTTGCCGGCGTCGATGCAACCACCTACACCACCGGGGGGAGTGCTGCTGCTACTACGG
CTACATTCGCCGGGTTTTTTACTCCGGGCTCCAAGCAGAATATCCAGCTGATCA

>1591_S51_L001_R1_001.fastq_139_1a_10
CCCCTACGACAGCGCTGGTAATGGCTCAGCTACTTAGGGTCCCGCAAGCCATCTTGGACATGATCGCTGG
TGCCCACTGGGGAGTCCTAGCGGGCATAGCGTATTTCTCCATGGTGGGCAACTGGGCGAAGGTCCTGGTA
GTGCTGTTGCTGTTTGCCGGCGTTGATGCAACCACCTACACCACCGGGGGGAGTGCTGCTGCTACTACGG
CTACATTCGCCGGGCTTTTTACTCCGGGCTCCAAGCAGAATATCCAGCTGATCA

>1591_S51_L001_R1_001.fastq_140_1a_10
CCCCTACGACAGCGCTGGTAATGGCTCAGCTACTTAGGGTCCCGCAAGCCATCTTGGACATGATCGCTGG
TGCCCACTGGGGAGTCCTAGCGGGCATAGCGTATTTCTCCATGGTGGGCAACTGGGCGAAGGTCCTGGTA
GTGCTGTTGCTGTTTGCCGGCGTCGATGCAACCACCTACACCACCGGGGGAAGTGCTGCTGCTACTACGG
CTACATTCGCCGGGTTTTTTACTCCGGGCTCCAAGCAGAATATCCAGCTGATCA

>1591_S51_L001_R1_001.fastq_141_1a_10
CCCCTACGACAGCGCTGGTAATGGCTCAGCTACTTAGGATCCCGCAAGCCATCTTGGACATGATCGCTGG
TGCCCACTGGGGAGTCCTAGCGGGCATAGCGTATTTCTCCATGGTGGGCAACTGGGCGAAGGTCCTGGTA
GTGCTGTTGCTGTTTGCCGGCGTCGATGCAACCACCTACACCACCGGGGGGAGTGCTGCTGCTACTACGG
CTACACTCGCCGGGCTTTTTACTCCGGGCTCCAAGCAGAATATCCAGCTGATCA

>1591_S51_L001_R1_001.fastq_142_1a_10
CCCCTACGACAGCGCTGGTAATGGCTCAGCTACTTAGGGTCCCGCAAGCCATCTTGGACATGATCGCTGG
TGCCCACTGGGGAGTCCTAGCGGGCATAGCGTATTTCTCCATGGTGGGCAACTGGGCGAAGGTCCTGGTA
GTGCTGTTGCTGTTTGCCGGCGTCGACGCAACCACCTACACCACCGGGGGGAGTGCTGCTGCTACTACGG
CTACATTCGCCGGGTTTTTTACTCCGGGCTCCAAGCAGAATATCCAGCTGATCA

>1591_S51_L001_R1_001.fastq_143_1a_10
CCCCTACGACAGCGCTGGCAATGGCTCAGCTACTTAGGGTCCCGCAAGCCATCTTGGACATGATCGCTGG
TGCCCACTGGGGAGTCCTAGCGGGCATAGCGTATTTCTCCATGGTGGGCAACTGGGCGAAGGTCCTGGTA
GTGCTGTTGCTGTTTGCCGGCGTCGATGCAACCACCTACACCACCGGGGGGAGTGCTGCTGCTACTACGG
CTACATTCGCCGGGTTTTTTACTCCGGGCTCCAAGCAGAATATCCAGCTGATCA

>1591_S51_L001_R1_001.fastq_144_1a_10
CCCCTACGACAGCGCTGGTAATGGCTCAGCTACTTAGGGTCCCGCAAGCCATCTTGGACATGATCGCTGG
TGCCCACTGGGGAGCCCTAGCGGGCATAGCGTATTTCTCCATGGTGGGCAACTGGGCGAAGGTCCTGGTA
GTGCTGTTGCTGTTTGCCGGCGTCGATGCAACCACCTACACCACCGGGGGGAGTGCTGCTGCTACTACGG
CTACATTCGCCGGGTTTTTTTCTCCGGGCTCCAAGCAGAATATCCAGCTGATCA

>1591_S51_L001_R1_001.fastq_145_1a_10
CCCCTACGACAGCGCTGGTAATGGCTCAGCTACTTAGGGTCCCGCAAGCCATCTTGGACATGATCGCTGG
TGCCCACTGGGGAGTCCCAGCGGGCATAGCGTATTTCTCCATGGTGGGCAACTGGGCGAAGGTCCTGGTA
GTGCTGTTGCTGTTTGCCGGCGTCGATGCAACCACCTACACCACCGGGGGGAGTGCTGCTGCTACTACGG
CTACATTCGCCGGGTTTTTTACTCCGGGCTCCAAGCAGAATATCCAGCTGATCA

>1591_S51_L001_R1_001.fastq_146_1a_10
CCCCTACGACAGCGCTGGTAATGGCTCAGCTACTTAGGGTCCCGCAGGCCATCTTGGACATGATCGCTGG
TGCCCACTGGGGAGTCCTAGCGGGCATAGCGTATTTCTCCATGGTGGGCAACTGGGCGAAGGTCCTGGTA
GTGCTGTTGCTGTTTGCCGGCGTCGATGCAACCACCTACACCACCGGGGGGAGTGCTGCTGCTACTACGG
CTACATTCGCCGGGTTTTTTTCTCCGGGCTCCAAGCAGAATATCCAGCTGATCA

>1591_S51_L001_R1_001.fastq_147_1a_10
CCCCTACGACAGCGCTGGTAATGGCTCAGCTACTTAGGGTCCCGCAAGCCATCTTGGACATGATCGCTGG
TGCCCACTGGGGAGTCCTAGCGGGCATAGCGTATTTCTCCATGGTGGGCAACTGGGCGAAGGTCCTGGTA
GTGCTGTTGCTGTTTGCCGGCGTCGATGCAACCACCTACACCACCGGGGGGAGTGCTGCTGCTACTACGG
CTACATTCGCCGGGTTTTTTTCTCCGGGCTCCAAGCAGAGTATCCAGCTGATCA

>1591_S51_L001_R1_001.fastq_148_1a_10
CCCCTACGACAGCGCTGGTAATGGCTCAGCTACTTAGGGTCCCGCAAGCCATCTTGGACATGATCGCTGG
TGCCCACTGGGGAGTCCTAGCGGGCATAGCGTATTTCTCCATGGTGGGCAACTGGGCGAAGGTCCTGGTA
GTGCTGTTGCTGTTTGCCGGCGTCGATGCAACCACCTACACCACTGGGGGGAGTGCTGCTGCTACTACGG
CTACATTCGCCAGGCTTTTTACTCCGGGCTCCAAGCAGAATATCCAGCTGATCA

>1591_S51_L001_R1_001.fastq_149_1a_10
CCCCTACGACAGCGCTGGTAATGGCTCAGCTACTTAGGGTCCCGCAAGCCATCTTGGACATGATCGCTGG
TGCCCACTGGGGAGTCCTAGCGGGCATAGCGTATTTCTCCATGGTGGGCAACTGGGCGAAGGTCCTGGTA
GTGCTGTTGCTGTTTGCCGGCGTCGATGCAACCACCTACACCACCGGGGGGAGTGCTGCTGCTACTACGG
CTACATTCGCCGGGTTCTTTTCTCCGGGCTCCAAGCAGAATATCCAGCTGATCA

>1591_S51_L001_R1_001.fastq_150_1a_10
CCCCTACGACAGCGCTGGTAATGGCTCAGCTACTTAGGGTCCCGCAAGCCATCTTGGACATGATCGCTGG
TGCCCACTGGGGAGTCCTAGCGGGCATAGCGTATTTCTCCATGGTGGGCAACTGGGCGAAGGTCCTGGTA
GTGCTGTTGCTGTTTGCCGGCGTCGATGCAACCACCTACACCACCGGGGGGAGTGCTGCTGCTACTACGG
CTACATTCGCCGGGTTTTTTACTCCGGGCTCCAAGCAGAATGTCCAGCTGATCA

>1591_S51_L001_R1_001.fastq_151_1a_10
CCCCTACGACAGCGCTGGTAATGGCTCAGCTACTTAGGGTCCCGCAAGCCATCTTGGACATGATCGCTGG
TGCCCACTGGGGAGTCCTAGCGGGCATAGCGTATTTCTCCATGGTGGGCAACTGGGCGAAGGTCCTGGTA
GTGCTGTTGCTGTTTGCCGGCGTCGATGCAACCACCTACACCACCGGGGGGAGTGCTGCTGCTACTACGG
CTACATTCGCCGGGTTTTTTACTCCGGGCTCCAAGCAGAATATCCAGCTGGTCA

>1591_S51_L001_R1_001.fastq_152_1a_10
CCCCTACGGCAGCGCTGGTAATGGCTCAGCTACTTAGGGTCCCGCAAGCCATCTTGGACATGATCGCTGG
TGCCCACTGGGGAGTCCTAGCGGGCATAGCGTATTTCTCCATGGTGGGCAACTGGGCGAAGGTCCTGGTA
GTGCTGTTGCTGTTTGCCGGCGTCGATGCAACCACCTACACCACCGGGGGGAGTGCTGCTGCTACTACGG
CTACATTCGCCGGGTTTTTTACTCCGGGCTCCAAGCAGAATATCCAGCTGATCA

>1591_S51_L001_R1_001.fastq_153_1a_10
CCCCTACGACAGCGCTGGTAATGGCTCAGCTACCTAGGGTCCCGCAAGCCATCTTGGACATGATCGCTGG
TGCCCACTGGGGAGTCCTAGCGGGCATAGCGTATTTCTCCATGGTGGGCAACTGGGCGAAGGTCCTGGTA
GTGCTGTTGCTGTTTGCCGGCGTCGATGCAACCACCTACACCACCGGGGGGAGTGCTGCTGCTACTACGG
CTACATTCGCCGGGTTTTTTACTCCGGGCTCCAAGCAGAATATCCAGCTGATCA

>1591_S51_L001_R1_001.fastq_154_1a_10
CCCCTACGACAGCGCTGGTAATGGCTCAGCTACTTAGGGTCCCGCAAGCCATCTTGGACATGATCGCTGG
TGCCCACTGGGGAGTCCTAGCGGGCATAGCGTATTTCTCCATGGTGGGCAACTCGGCGAAGGTCCTGGTA
GTGCTGTTGCTGTTTGCCGGCGTCGATGCAACCACCTACACCACCGGGGGGAGTGCTGCTGCTACTACGG
CTACATTCGCCAGGCTGTTTACTCCGGGCTCCAAGCAGAATATCCAGCTGATCA

>1591_S51_L001_R1_001.fastq_155_1a_10
CCCCTACGACAGCGCTGGTAATGGCTCAGCTACTTAGGGTCCCGCAAGCCATCTTGGACATGATCGCTGG
TGCCCACTGGGGAGTCCTAGCGGGCATAGCGTATTTCTCCATGGTGGGCAACTGGGCGAAGGTCCTGGTA
GTGCTGTTGCTGTTTGCCGGCGTCGATGCAACCACCTACACCACCGGGGGGAGTGCTGCTGCTACTACGG
CTACATTCGCCCGGCTTTTTACTCAGGGCTCCAAGCAGAATATCCAGCTGATCA

>1591_S51_L001_R1_001.fastq_156_1a_10
CCCCTACGACAGCGCTGGTAATGGCTCAGCTACTTAGGGTCCCGCAAGCCATCTTGGACATGATCGCTGG
TGCCCACTGGGGAGTCCTAGCGGGCATAGCGTATTTCTCCATGGTGGGCAACTGGGCGAAGGTCCTGGTA
GTGCTGTTGCTGTTTGCCGGCGTCGATGCAACCACCTACACCACCGGGGGGAGTGCTGCTGCTACTACAG
CTACATTCGCCGGGTTTTTTTCTCCGGGCTCCAAGCAGAATATCCAGCTGATCA

>1591_S51_L001_R1_001.fastq_157_1a_10
CCCCTACGACAGCGCTGGTAATGGCTCAGCTACTTAGGGTCCCGCAAGCCATCTTGGACATGATCGCTGG
TGCCCACTGGGGAGTCCTAGCGGGCATAGCGTATTTCTCCATGGTGGGCAACTGGGCGAAGGTCCTGGTA
GTGCTGTTGCTGTTTGCCGGCGTCGATGCGACCACCTACACCACCGGGGGGAGTGCTGCTGCTACTACGG
CTACATTCGCCGGGTTTTTTTCTCCGGGCTCCAAGCAGAATATCCAGCTGATCA

>1591_S51_L001_R1_001.fastq_158_1a_10
CCTCTACGACAGCGCTGGTAATGGCTCAGCTACTTAGGGTCCCGCAAGCCATCTTGGACATGATCGCTGG
TGCCCACTGGGGAGTCCTAGCGGGCATAGCGTATTTCTCCATGGTGGGCAACTGGGCGAAGGTCCTGGTA
GTGCTGTTGCTGTTTGCCGGCGTCGATGCAACCACCTACACCACCGGGGGGAGTGCTGCTGCTACTACGG
CTACATTCGCCGGGTTTTTTACTCCGGGCTCCAAGCAGAATATCCAGCTGATCA

>1591_S51_L001_R1_001.fastq_159_1a_10
CCCCTACGACAGCGCTGGTAATGGCTCAGCTACTTAGGGTCCCGCAAGCCATCTTGGACATGATCGCTGG
TGCCCACTGGGGAGTCCTAGCGGGCATAGCGTATTTCTCCATGGTGGGCAACTGGGCGAAGGTCCTGGTA
GTGCTGTTGCTGTTTGCCGACGTCGATGCAACCACCTACACCACCGGGGGGAGTGCTGCTGCTACTACGG
CTACATTCGCCGGGTTTTTTACTCCGGGCTCCAAGCAGAATATCCAGCTGATCA

>1591_S51_L001_R1_001.fastq_160_1a_10
CCCCTACGACAGCGCTGGTAATGGCTCAGCTACTTGGGGTCCCGCAAGCCATCTTGGACATGATCGCTGG
TGCCCACTGGGGAGTCCTAGCGGGCATAGCGTATTTCTCCATGGTGGGCAACTGGGCGAAGGTCCTGGTA
GTGCTGTTGCTGTTTGCCGGCGTCGATGCAACCACCTACACCACCGGGGGGAGTGCTGCTGCTACTACGG
CTACATTCGCCGGGTTTTTTACTCCGGGCTCCAAGCAGAATATCCAGCTGATCA

>1591_S51_L001_R1_001.fastq_161_1a_10
CCCCTACGACAGCGCTGGTAATGGCTCAGCTACTTAGGGTCCCGCAAGCCATCTTGGACATGATCGCTGG
TGCCCACTGGGGAGTCCTAGCGGGCATAGCGTATTTCTCCATGGTGGGCAACTGGGCGAAGGTCCTGGTA
GTGCTGTTGCTGTTTGCCGGCGTCGATGCAACCACCTACACCACCGGGGGGAGTGCTGCTGCTACTACGG
CTACATTCGCCGGGTTTTTTACTCCAGGCTCCAAGCAGAATATCCAGCTGATCA

>1591_S51_L001_R1_001.fastq_162_1a_10
CCCCTACGACAGCGCTGGTAATGGCTCAGCTACTTAGGGTCCCGCAAGCCATCTTGGACATGATCACTGG
TGCCCACTGGGGAGTCCTAGCGGGCATAGCGTATTTCTCCATGGTGGGCAACTGGGCGAAGGTCCTGGTA
GTGCTGTTGCTGTTTGCCGGCGTCGATGCAACCACCTACACCACCGGGGGGAGTGCTGCTGCTACTACGG
CTACACTCGCCGGGCTTTTTACTCCGGGCTCCAAGCAGAATATCCAGCTGATCA

>1591_S51_L001_R1_001.fastq_163_1a_10
CCCCTACGACAGCGCTGGTAATGGCTCAGCTACTTAGGGTCCCGCAAGCCATCTTGGACATGATCGCTGG
TGCCCACTGGGGAGTCCTAGCGGGCATAGCGTATTTCTCCATGGTGGGCAACTGGGCGAAGGTCCTGGTA
GTGCTGTTGCTGTTTGCCGGCGTCGATGCAACCACCTACACCACCGGGGGGAGTGCTGCTGCTACTACGG
CTACATTCGCCGGGTTTTTTACTCCGGGTTCCAAGCAGAATATCCAGCTGATCA

>1591_S51_L001_R1_001.fastq_164_1a_10
CCCCTACGACAGCGCTGGTAATGGCTCAGCTACTTAGGGTCCCGCAAGCCATCTTGGACATGGTCGCTGG
TGCCCACTGGGGAGTCCTAGCGGGCATAGCGTATTTCTCCATGGTGGGCAACTGGGCGAAGGTCCTGGTA
GTGCTGTTGCTGTTTGCCGGCGTCGATGCAACCACCTACACCACCGGGGGGAGTGCTGCTGCTACTACGG
CTACATTCGCCGGGTTTTTTACTCCGGGCTCCAAGCAGAATATCCAGCTGATCA

>1591_S51_L001_R1_001.fastq_165_1a_10
CCCCTACGACAGCGCTGGTAATGGCTCAGCTACTTAGGGTCCCGCAAGCCATCTTGGACATGATCGCTGG
TGCCCACTGGGGAGTCCTAGCGGGCATAGCGTATTTCTCCATGGTGGGCAACTGGGCGAAGGTCCTGGTA
GTGCTGTTGCTGTTTGCCGGCGTCGATGCAACCACCTACACCACCGGGGGGAGTGCTGCTGCTACTACGG
CTACATTCGCCGGGTTTTTTACTCCGGGCTCCAAGCGGAATATCCAGCTGATCA

>1591_S51_L001_R1_001.fastq_166_1a_10
CCCCTACGACAGCGCTGGTAATGGCTCAGCTACTTAGGGTCCCGCAAGCCATCTTGGACATGATCGCTGG
TGCCCACTGGGGAGTCCTAGCGGGCATAGCGTATTTCTCCATGGTGGGCAACTGGGCGAAGGTCCTGGTA
GTGCTGTTGCTGTTTGCCGGCGTCGATGCAACCACCTACACCACCGGGGGGAGTGCTGCTGCTACTACGG
CTACATTCGCCAGGTTTTTTTCTCCGGGCTCCAAGCAGAATATCCAGCTGATCA

>1591_S51_L001_R1_001.fastq_167_1a_10
CCCCTACGACAGCGCTGGTAATGGCTCAGCTACTTAGGGTCCCGCAAGCCATCTTGGACATGATCGCTGG
TGCCCACTGGGGAGTCCTAGCGGGCATAGCGTATTTCTCCATGGTGGGCAACTGGGCGAAGGTCCTGGTA
GTGCTGTTGCTGTTTGCCGGCGTCGATGCAACCACCTACACCACCGGGGGGAGTGCTGCTGCTACTACGG
CTACATTCGCCGGGTTTTTTACTCCGGGCCCCAAGCAGAATATCCAGCTGATCA

>1591_S51_L001_R1_001.fastq_168_1a_10
CCCCTACGACAGCGCTGGTAATGGCTCAGCTACTTAGGGTCCCGCAAGCCATCTTGGACATGATCGCTGG
TGCCCACTGGGGAGTCCTAGCGGGCATAGCGTATTTCTCCATGGTGGGCAACTGGGCGAAGGTCCTGGTA
GTGCTGTTGCTGTTTGCCGGCGTCGATGCAACCACCTACACCACCGGGGGGAGTGCTGCTGCTACTACGG
CTACATTCGCCGGGTTTTTTCCTCCGGGCTCCAAGCAGAATATCCAGCTGATCA

>1591_S51_L001_R1_001.fastq_169_1a_10
CCCCTACGACAGCGCTGGTAATGGCTCAACTACTTAGGGTCCCGCAAGCCATCTTGGACATGATCGCTGG
TGCCCACTGGGGAGTCCTAGCGGGCATAGCGTATTTCTCCATGGTGGGCAACTGGGCGAAGGTCCTGGTA
GTGCTGTTGCTGTTTGCCGGCGTCGATGCAACCACCTACACCACCGGGGGGAGTGCTGCTGCTACTACGG
CTACATTCGCCGGGTTTTTTACTCCGGGCTCCAAGCAGAATATCCAGCTGATCA

>1591_S51_L001_R1_001.fastq_170_1a_10
CCCCTACGACAGCGCTGGTAATGGCTCAGCTACTTAGGGTCCCGCAAGCCATCTTGGACATGATCGCTGG
TGCCCACTGGGGAGTCCTAGCGGGCATAGCGTATTTCTCCATGGTGGGCAACTGGGCGAAGGTCCTGGTA
GTGCTGTTGCTGTTTGCCGGCGTCGATGCAACCACCTACACCACCGGGGGGAGTGCTGCTGCTACTACGG
CTACATTCGCCGGGTTTTTTACTCCGGGCTCCAAGCAGAATATCCAGCCGATCA

>1591_S51_L001_R1_001.fastq_171_1a_10
CCCCTACGACAGCGCTGGTAATGGCTCAGCTACTTAGGGTCCCGCAAGCCATCTTGGACATGATCGCTGG
TGCCCACTGGGGAGTCCTAGCGGGCATAGCGTATTTCTCCATGGTGGGCAACTGGGCGAAGGTCCTGGTA
GTGCTGTTGCTGTTTGCCGGCGTCGGTGCAACCACCTACACCACCGGGGGGAGTGCTGCTGCTACTACGG
CTACATTCGCCGGGTTTTTTACTCCGGGCTCCAAGCAGAATATCCAGCTGATCA

>1591_S51_L001_R1_001.fastq_172_1a_10
CCCCTACGACAGCGCTGGTAATGGCTCAGCTACTTAGGGTCCCGCAAGCCATCTTGGACATGATCGCTGG
TGCCCACTGGGGAGTCCTAGCGGGCATAGCGTATTTCTCCATGGTGGGCAACTGGGCGAAGGTCCTGGTA
GTGCTGTTGCTGTTTGCCGGCGTCGATGCAACCACCTACACCACCGGGGGGAGTACTGCTGCTACTACGG
CTACATTCGCCGGGTTTTTTACTCCGGGCTCCAAGCAGAATATCCAGCTGATCA

>1591_S51_L001_R1_001.fastq_173_1a_10
CCCCTACGACAGCGCTGGTAATGGCTCAGCTACTTAGGGTCCCGCAAGCCATCTTGGACATGATCGCTGG
TGCCCACTGGGGAGTCCTAGCGGGCATAGCGTATTTCTCCATGGTGGGCAACTGGGCGAAGGTCCTGGTA
GTGCTGTTGCTGTTTGCCGGCGTTGATGCAACCACCTACACCACCGGGGGGAGTGCTGCTGCTACTACGG
CTACATTCGCCGGGTTTTTTTCTCCGGGCTCCAAGCAGAATATCCAGCTGATCA

>1591_S51_L001_R1_001.fastq_174_1a_10
CCCCTACGACAGCGCTGGTAATGGCTCAGCTACTTAGGGTCCCGCAAGCCATCTTGGACATGATCGCTGG
TGCCCACTGGGGAGTCCTAGCGGGCATAGCGTATTTCTCCATGGTGGGCAACTGGGCGAAGGTCCTGGTA
GTGCTGTTGCTGTTTGCCGGCGTCGATGCAACCACCTACACCACCGGGGGGAGTGCTGCTGCTACTACGG
CTGCACTCGCCGGGCTTTTTACTCCGGGCTCCAAGCAGAATATCCAGCTGATCA

>1591_S51_L001_R1_001.fastq_175_1a_9
CCCCTACGACAGCGCTGGTAATGGCTCAGCTACTTAGGGTCCCGCAAGCCATCTTGGACATGATCGCTGG
TGCCCACTGGGGAGTCCTAGCGGGCATAGCGTATTTCTCCATGGTGGGCAACTGGGCGAAGGTCCTGGTA
GTGCTGTTGCTGTTTGCCGGCGTCGATGCAACTACCTACACCACCGGGGGGAGTGCTGCTGCTACTACGG
CTACATTCGCCGGGTTTTTTACTCCGGGCTCCAAGCAGAATATCCAGCTGATCA

>1591_S51_L001_R1_001.fastq_176_1a_9
CCCCTACGACAGCGCTGGTAATGGCTCAGCTACTTAGGGTCCCGCAAGCCATCTTGGACATGATCGCTGG
TGCCCACTGGGGAGTCCTAGCGGGCATAGCGTATTTCTCCATGGTGGGCAACTGGGCGAGGGTCCTGGTA
GTGCTGTTGCTGTTTGCCGGCGTCGATGCAACCACCTACACCACCGGGGGGAGTGCTGCTGCTACTACGG
CTACATTCGCCGGGTTTTTTACTCCGGGCTCCAAGCAGAATATCCAGCTGATCA

>1591_S51_L001_R1_001.fastq_177_1a_9
CCCCTACGACAGCGCTGGTAATGGCTCAGCTACTTAGGGTCCCGCAAGCCATCTTGGACATGATCGCTGA
TGCCCACTGGGGAGTCCTAGCGGGCATAGCGTATTTCTCCATGGTGGGCAACTGGGCGAAGGTCCTGGTA
GTGCTGTTGCTGTTTGCCGGCGTCGATGCAACCACCTACACCACCGGGGGGAGTGCTGCTGCTACTACGG
CTACATTCGCCGGGTTTTTTACTCCGGGCTCCAAGCAGAATATCCAGCTGATCA

>1591_S51_L001_R1_001.fastq_178_1a_9
CCCCTACGACAGCGCTGGTAATGGCTCAGCTACTTAGGGTCCCGCAAGCCATCTTGGACATGATCGCTGG
TGCCCACTGGGGAGTCCTAGCGGGCATAGCGTATTTCTCCATGGTGGGCAACTGGGCGAAGGTCCTGGTA
GTGCTGTTGCTGTTTGCCGGCGTCGATGCAACCACCTACACCACCGGGGGGAGTGCTGCTGCTACTACGG
CTACATTCGCCGGGTTTCTTACTCCGGGCTCCAAGCAGAATATCCAGCTGATCA

>1591_S51_L001_R1_001.fastq_180_1a_9
CCCCTACGACAGCGCTGGTAATGGCTCAGCTACTTAGGGTCCCGCAAGCCATCTTGGACATGATCGCTGG
TGCCCACTGGGGAGTCCTAGCGGGCATAGCGTATTTCTCCATGGTGGGCAACTGGGCGAAGGTCCTGGTA
GTGCTGTTGCTGTTTGCCGGCGTCGATGCAACCACCTACACCGCCGGGGGGAGTGCTGCTGCTACTACGG
CTACACTCGCCGGGCTTTTTACTCCGGGCTCCAAGCAGAATATCCAGCTGATCA

>1591_S51_L001_R1_001.fastq_181_1a_9
CCCCTACGACAGCGCTGGTAATGGCTCAGCTACTTAGGGTCCCGCAAGCCATCTTGGACATGATCGCTGG
TGCCCACTGGGGAGTTCTAGCGGGCATAGCGTATTTCTCCATGGTGGGCAACTGGGCGAAGGTCCTGGTA
GTGCTGTTGCTGTTTGCCGGCGTCGATGCAACCACCTACACCACCGGGGGGAGTGCTGCTGCTACTACGG
CTACATTCGCCGGGTTTTTTACTCCGGGCTCCAAGCAGAATATCCAGCTGATCA

>1591_S51_L001_R1_001.fastq_182_1a_9
CCCCTACGACAGCGCTGGTAGTGGCTCAGCTACTTAGGGTCCCGCAAGCCATCTTGGACATGATCGCTGG
TGCCCACTGGGGAGTCCTAGCGGGCATAGCGTATTTCTCCATGGTGGGCAACTGGGCGAAGGTCCTGGTA
GTGCTGTTGCTGTTTGCCGGCGTCGATGCAACCACCTACACCACCGGGGGGAGTGCTGCTGCTACTACGG
CTACATTCGCCGGGTTTTTTACTCCGGGCTCCAAGCAGAATATCCAGCTGATCA

>1591_S51_L001_R1_001.fastq_183_1a_9
CCCCTACGACAGCGCTGGTAATGGCTCAGCTACTTAGGGTCCCGCAAGCCATTTTGGACATGATCGCTGG
TGCCCACTGGGGAGTCCTAGCGGGCATAGCGTATTTCTCCATGGTGGGCAACTGGGCGAAGGTCCTGGTA
GTGCTGTTGCTGTTTGCCGGCGTCGATGCAACCACCTACACCACCGGGGGGAGTGCTGCTGCTACTACGG
CCACATTCGCCGGGTTTTTTTCTCCGGGCTCCAAGCAGAATATCCAGCTGATCA

>1591_S51_L001_R1_001.fastq_184_1a_9
CCCCTACGACAGCGCTGGTAATGGCTCAGCTACTTAGGGCCCCGCAAGCCATCTTGGACATGATCGCTGG
TGCCCACTGGGGAGTCCTAGCGGGCATAGCGTATTTCTCCATGGTGGGCAACTGGGCGAAGGTCCTGGTA
GTGCTGTTGCTGTTTGCCGGCGTCGATGCAACCACCTACACCACCGGGGGGAGTGCTGCTGCTACTACGG
CTACATTCGCCGGGTTTTTTTCTCCGGGCTCCAAGCAGAATATCCAGCTGATCA

>1591_S51_L001_R1_001.fastq_185_1a_9
CCCCTACGACAGCGCTGGTAATGGCTCAGCTACTTAGGGTCCCGCAAGCCATCTTGGACATGATCGCTGG
TGCCCACTGGGGAGTCCTAGCGGGCATAGCGTATTTCTCCATGGTGGGCAACTGGGCGAAGGTCCTGGTA
GTGCTGTTGCTGTTTGCCGGCGTCGATGCAACCACCTACACCACCGGGGGGAGTGCTGCTGCTACTACGG
CTACATTCGCCAGGCTTTTTACTCAGGGCTCCAAGCAGAATATCCAGCTGATCA

>1591_S51_L001_R1_001.fastq_186_1a_9
CCCCTACGACAGCGCTGGTAATGGCTCAGCTACTTAGGGTCCCGCAAGCCATCTTGGACATGATCGCTGG
TGCCCACTGGGGAGTCCTAGCGGGCATAGCGTATTTCTCCATGGTGGGCAACTGGGCGAAGGTCCTGGTA
GTGCTGTTGCTGTTTGCCGGCGTCGATGCAACCACCTACACCACCGGGGGGAGTGCTGCTGCTACTACGG
CTACATTCGCCAGGCTTTTTACTCCGGGCTCCAAGCAGAATATCCAGCTGATTA

>1591_S51_L001_R1_001.fastq_187_1a_9
CCCCTACGACAGCGCTGGTAATGGCTCAGCTACTTAGGGTCCCGCAAGCCATCTTGGACATGATCGCTGG
TGCCCACTGGGGAGTCCTAGCGGGCATAGCGTATTTCTCCGTGGTGGGCAACTGGGCGAAGGTCCTGGTA
GTGCTGTTGCTGTTTGCCGGCGTCGATGCAACCACCTACACCACCGGGGGGAGTGCTGCTGCTACTACGG
CTACATTCGCCGGGTTTTTTACTCCGGGCTCCAAGCAGAATATCCAGCTGATCA

>1591_S51_L001_R1_001.fastq_188_1a_9
CCCCTACGACAGCGCTGGTAATGGCTCAGCTACTTAGGGTCCCGCAAGCCATCTTGGACATGATCGCTGG
TGCCCACTGGGGAGTCCTAGCGGGCATAGCGTATTTCTCCATGGTGGGCAACTGGGCGAAGGTCCTGGTA
GTGCTGTTGCTGTTTGCCGGCGTCGATGCAACCACCTACACCACCGGGGGGAGTGCTGCTGCTACTACGG
CTACATTCGCAGGGTTTTTTACTCCGGGCTCCAAGCAGAATATCCAGCTGATCA

>1591_S51_L001_R1_001.fastq_189_1a_9
CCCCTACGACAGCGCTGGTAATGGCTCAGCTACTTAGGGTCCCGCAAGCCATCTTGGACATGATCGCTGG
TGCCCACTGGGGAGTCCTAGCGGGCATAGCGTATTTCTCCATGGTGGGCAACTGGGCGAAGGTCCTGGTA
GTGCTGTTGCTGTTTGCCGGCGTCGATGCAACCACCTACACCACCGGGGGGAGTGCTGCTGCTACTACGG
CTACACTCGCCGGGCTTTTTACCCCGGGCTCCAAGCAGAATATCCAGCTGATCA

>1591_S51_L001_R1_001.fastq_190_1a_9
CCCCTACGACAGCGCTGGTAATGGCTCAGCTACTTAGGGTCCCGCAAGCCATCTTGGACATGATCGCTGG
TGCCCACTGGGGAGTCCTAGCGGGCATAGCGTATTTCTCCATGGTGGGCAACTGGGCGAAGGTCCTGGTA
GTGCTGTTGCTGTTTGCCGGCGTCGATGCAACCACCTACGCCACCGGGGGGAGTGCTGCTGCTACTACGG
CTACACTCGCCGGGCTTTTCACTCCGGGCTCCAAGCAGAATATCCAGCTGATCA

>1591_S51_L001_R1_001.fastq_191_1a_9
CCCCTACGACAGCGCTGGTAATGGCTCAGCTACTTAGGGTCCCGCAAGCCATCTTGGACATGATCGCTGG
TGCCCACTGGGGAGTCCTAGCGGGCATAGCGTACTTCTCCATGGTGGGCAACTGGGCGAAGGTCCTGGTA
GTGCTGTTGCTGTTTGCCGGCGTCGATGCAACCACCTACACCACCGGGGGGAGTGCTGCTGCTACTACGG
CTACACTCGCCGGGCTTTTTACTCCGGGCTCCAAGCAGAATATCCAGCTGATCA

>1591_S51_L001_R1_001.fastq_192_1a_9
CCCCTACGACAGCGCTGGTAATGGCTCAGCTACTTAGGGTCCCGCAAGCCATCTTGGACATGATCGCTGG
TGCCCACTGGGGAGTCCTAGCGGGCATAGCGTATTTCTCCATGGTGGGCAACTGGGCGAAGGTCCTGGTA
GTGCTGTTGCTGTTTGCCGGCGTCGATGCAACCACCTACACCACCGGGGGGAGTGCTGCTGCTACTACGG
CTACATTCGCCGGGTTCTTTACTCCGGGCTCCAAGCAGAATATCCAGCTGATCA

>1591_S51_L001_R1_001.fastq_193_1a_9
CCCCTACGATAGCGCTGGTAATGGCTCAGCTACTTAGGGTCCCGCAAGCCATCTTGGACATGATCGCTGG
TGCCCACTGGGGAGTCCTAGCGGGCATAGCGTATTTCTCCATGGTGGGCAACTGGGCGAAGGTCCTGGTA
GTGCTGTTGCTGTTTGCCGGCGTCGATGCAACCACCTACACCACCGGGGGGAGTGCTGCTGCTACTACGG
CTACATTCGCCGGGTTTTTTACTCCGGGCTCCAAGCAGAATATCCAGCTGATCA

>1591_S51_L001_R1_001.fastq_194_1a_9
CCCCTACGACAGCGCTGGTAATGGCTCAGTTACTTAGGGTCCCGCAAGCCATCTTGGACATGATCGCTGG
TGCCCACTGGGGAGTCCTAGCGGGCATAGCGTATTTCTCCATGGTGGGCAACTGGGCGAAGGTCCTGGTA
GTGCTGTTGCTGTTTGCCGGCGTCGATGCAACCACCTACACCACCGGGGGGAGTGCTGCTGCTACTACGG
CTACATTCGCCGGGTTTTTTACTCCGGGCTCCAAGCAGAATATCCAGCTGATCA

>1591_S51_L001_R1_001.fastq_195_1a_9
CCCCTACGACAGCGCTGGTAATGGCTCAGCTACTTAGGGTTCCGCAAGCCATCTTGGACATGATCGCTGG
TGCCCACTGGGGAGTCCTAGCGGGCATAGCGTATTTCTCCATGGTGGGCAACTGGGCGAAGGTCCTGGTA
GTGCTGTTGCTGTTTGCCGGCGTCGATGCAACCACCTACACCACCGGGGGGAGTGCTGCTGCTACTACGG
CTACATTCGCCGGGTTTTTTACTCCGGGCTCCAAGCAGAATATCCAGCTGATCA

>1591_S51_L001_R1_001.fastq_196_1a_9
CCCCTACGACAGCGCTGGTAATGGCTCAGCTACTTAGGGCCCCGCAAGCCATCTTGGACATGATCGCTGG
TGCCCACTGGGGAGTCCTAGCGGGCATAGCGTATTTCTCCATGGTGGGCAACTGGGCGAAGGTCCTGGTA
GTGCTGTTGCTGTTTGCCGGCGTCGATGCAACCACCTACACCACCGGGGGGAGTGCTGCTGCTACTACGG
CTACACTCGCCGGGCTTTTTACTCCGGGCTCCAAGCAGAATATCCAGCTGATCA

>1591_S51_L001_R1_001.fastq_197_1a_9
CCCCTACGACAGCGCTGGTAATGGCTCAGCTACTTAGGGTCCCGCAAGCCATCTTGGACATGATCGCTGG
TGCCCACTGGGGAGTCCTAGCGGGCATAGCGTATTTCTCCATGGTGGGCAACTGGGCGAAGGTCCTGGTA
GTGCTGTTGCTGTTTGCTGGCGTCGATGCAACCACCTACACCACCGGGGGGAGTGCTGCTGCTACTACGG
CTACATTCGCCAGTTTTTTTACTCAGGGCTCCAAGCAGAATATCCAGCTGATCA

>1591_S51_L001_R1_001.fastq_198_1a_9
CCCCTACGACAGCGCTGGTAATGGCTCAGCTACTTAGGGTCCCGCAAGCCATCTTGGACATGATCGCTGG
TGCCCACTGGGGAGTCCTAGCGGGTATAGCGTATTTCTCCATGGTGGGCAACTGGGCGAAGGTCCTGGTA
GTGCTGTTGCTGTTTGCCGGCGTCGATGCAACCACCTACACCACCGGGGGGAGTGCTGCTGCTACTACGG
CTACATTCGCCGGGTTTTTTACTCCGGGCTCCAAGCAGAATATCCAGCTGATCA

>1591_S51_L001_R1_001.fastq_199_1a_9
CCCCTACGACAGCGCTGGTAATGGCTCAGCTACTTAGGGTCCCGCAAGCCATCTTGGACATGATCGCTGG
TGCCCACTGGGGAGTCCTAGCGGGCATAGCGTATTTCTCTATGGTGGGCAACTGGGCGAAGGTCCTGGTA
GTGCTGTTGCTGTTTGCCGGCGTCGATGCAACCACCTACACCACCGGGGGGAGTGCTGCTGCTACTACGG
CTACATTCGCCGGGTTTTTTACTCCGGGCTCCAAGCAGAATATCCAGCTGATCA

>1591_S51_L001_R1_001.fastq_200_1a_9
CCCCTACGACAGCGCTGGTAATGGCTCAGCTACTTAGGGTCCCGCAGGCCATCTTGGACATGATCGCTGG
TGCCCACTGGGGAGTCCTAGCGGGCATAGCGTATTTCTCCATGGTGGGCAACTGGGCGAAGGTCCTGGTA
GTGCTGTTGCTGTTTGCCGGCGTCGATGCAACCACCTACACCACCGGGGGGAGTGCTGCTGCTACTACGG
CTACATTCGCCGGGTTTTTTACTCCGGGCTCCAAGCAGAATATCCAGCTGATCA

>1591_S51_L001_R1_001.fastq_201_1a_9
CCCCCACGACAGCGCTGGTAATGGCTCAGCTACTTAGGGTCCCGCAAGCCATCTTGGACATGATCGCTGG
TGCCCACTGGGGAGTCCTAGCGGGCATAGCGTATTTCTCCATGGTGGGCAACTGGGCGAAGGTCCTGGTA
GTGCTGTTGCTGTTTGCCGGCGTCGATGCAACCACCTACACCACCGGGGGGAGTGCTGCTGCTACTACGG
CTACACTCGCCGGGCTTTTTACTCCGGGCTCCAAGCAGAATATCCAGCTGATCA

>1591_S51_L001_R1_001.fastq_202_1a_9
CCCCTACGACAGCGCTGGTAATGGCTCAGCTACTTAGGGTCCCGCAAGCCATCTTGGACATGATCGCTGG
TGCCCACTGGGGAGTCCTAGCGGGCATAGCGTATTTCTCCATGGTGGGCAACTGGGCGAAGGTCCTGGTA
GTGCTGTTGCTGTTTGCCAGCGTCGATGCAACCACCTACACCACCGGGGGGAGTGCTGCTGCTACTACGG
CTACATTCGCCGGGTTTTTTACTCCGGGCTCCAAGCAGAATATCCAGCTGATCA

>1591_S51_L001_R1_001.fastq_203_1a_9
CCCCTACGACAGCGCTGGTAATGGCTCAGCTACTTAGGGTCCCGCAAGCCATCTTGGACATGACCGCTGG
TGCCCACTGGGGAGTCCTAGCGGGCATAGCGTATTTCTCCATGGTGGGCAACTGGGCGAAGGTCCTGGTA
GTGCTGTTGCTGTTTGCCGGCGTCGATGCAACCACCTACACCACCGGGGGGAGTGCTGCTGCTACTACGG
CTACATTCGCCGGGTTTTTTACTCCGGGCTCCAAGCAGAATATCCAGCTGATCA

>1591_S51_L001_R1_001.fastq_204_1a_9
CCCCTACGACAGCGCTGGTAATGGCTCAGCTACTTAGGGTCCCGCAAGCCATCTTGGACATGATCGCTGG
TGCCCACTGGGGAGTCCTAGCGGGCATAGCGTATTTCTCCATGGTGGGCAACTGGGCGAAGGTCCTGGTA
GTGCTGTTGCTGTTTGCCGGCGTCGATGCAACCACCTACACCACCGGGGGGAGTGCTGCTGCTACTACGG
CTACATTCGCCGGGTTTTTTACTCCGGGCTCCAAGCAGAATATCCAACTGATCA

>1591_S51_L001_R1_001.fastq_205_1a_9
CCCCTACGACAGTGCTGGTAATGGCTCAGCTACTTAGGGTCCCGCAAGCCATCTTGGACATGATCGCTGG
TGCCCACTGGGGAGTCCTAGCGGGCATAGCGTATTTCTCCATGGTGGGCAACTGGGCGAAGGTCCTGGTA
GTGCTGTTGCTGTTTGCCGGCGTCGATGCAACCACCTACACCACCGGGGGGAGTGCTGCTGCTACTACGG
CTACATTCGCCGGGTTTTTTACTCCGGGCTCCAAGCAGAATATCCAGCTGATCA

>1591_S51_L001_R1_001.fastq_206_1a_9
CCCCTACGACAGCGCTGGTAATGGCTCAGCTACTTAGGGTCCCGCAAGCCATCTTGGACATGATCGCTGG
TGCCCACTGGGGAGTCCTAGCGGGCATAGCGTATTTCTCCATGGTGGGCAACTGGGCGAAGGTCCTGGTA
GTGCTGTTGCTGTTTGCCGGCGTCGATGCAACCACCTACACCACCGGGGGGAGTGCTGCTGCTACTACGG
CTACATTCGCCGGGTTTTTTTACTCCGGGCTCCAAGCAGAATATCCAGCTGATCA

>1591_S51_L001_R1_001.fastq_207_1a_9
CCCCTACGACAGCGCTGGTAATGGCTCAGCTACTTAGGGTCCCGCAAGCCATCTTGGACATGATCGCTGG
TGCCCACTGGGGAGTCCTAGCGGGCATAGCGTATTTCTCCATGGTGGGCAACTGGGCGAAGGTCCTGGTA
GTGCTGTTGCTGTTTGCCGGCGTCGATGCAACCACCTACACCACCGGGGGGAGTGCTGCTGCTACTACGG
CTACACTCGCCGGGCTTTTTACTCCGGGCTCCAAGCAGAATATCCAGCTGATTA

>1591_S51_L001_R1_001.fastq_208_1a_9
CCCCTACGACAGCGCTGGTAATGGCTCAGCTACTTAGGGTCCCGCAAGCCATCTTGGACATGATCGCTGG
TGCCCACTGGGGAGTCCTAGCGGGCATAGCGTATTTCTCCATGGTGGGCAACTGGGCGAAGGTCCTGGTA
GTGCTGTTGCTGTTTGCCGGCGTCGATGCAACCACCTACACCACCGGGGGGAGTGCTGCTGCTACTACGG
CTACACTCGCTGGGCTTTTTACTCCGGGCTCCAAGCAGAATATCCAGCTGATCA

>1591_S51_L001_R1_001.fastq_209_1a_9
CCCCTACGACAGCGCTGGTAATGGCTCAGCTACTTAGGGTCCCGCAAGCCATCTTGGACATGATCGCTGG
TGCCCACTGGGGAGTCCTAGCGGGCATAGCGTATTTCTCCATGGTGGGCAACTGGGCGAAGGTCCTGGTA
GTGCTGTTGCTGTTTGCCGGCGTCGATGCAACCACCTACACCACCGGGGGGAGCGCTGCTGCTACTACGG
CTACATTCGCCAGGCTTTTTACTCCGGGCTCCAAGCAGAATATCCAGCTGATCA

>1591_S51_L001_R1_001.fastq_210_1a_9
CCCCTACGGCAGCGCTGGTAATGGCTCAGCTACTTAGGGTCCCGCAAGCCATCTTGGACATGATCGCTGG
TGCCCACTGGGGAGTCCTAGCGGGCATAGCGTATTTCTCCATGGTGGGCAACTGGGCGAAGGTCCTGGTA
GTGCTGTTGCTGTTTGCCGGCGTCGATGCAACCACCTACACCACCGGGGGGAGTGCTGCTGCTACTACGG
CTACATTCGCCGGGTTTTTTTCTCCGGGCTCCAAGCAGAATATCCAGCTGATCA

>1591_S51_L001_R1_001.fastq_211_1a_8
CCCCTACGACAGCGCTGGTAATGGCTCAGCTACTTAGGGTCCCGCAAGCCATCTTGGACATGATCGCTGG
TGCCCACTGGGGAGTCCTAGCGGGCATAGCGTATTTCTCCATGGTGGGCAACTGGACGAAGGTCCTGGTA
GTGCTGTTGCTGTTTGCCGGCGTCGATGCAACCACCTACACCACCGGGGGGAGTGCTGCTGCTACTACGG
CTACATTCGCCGGGTTTTTTACTCCGGGCTCCAAGCAGAATATCCAGCTGATCA

>1591_S51_L001_R1_001.fastq_212_1a_8
CCCCTACGACAGCGCTGGTAATGGCTCAGCTACTTAGGGTCCCGCAAGCCATCTTGGACATGATCGCTGG
TGCCCACTGGGGAGTCCTAGCGGGCATAGCGTATTTCTCCATGGTGGGCAACTGGGCGAAGGTCCTGGTA
GTGCTGTTGCTGTTTGCCGGCGTCGATGCCACCACCTACACCACCGGGGGGAGTGCTGCTGCTACTACGG
CTACATTCGCCAGGCTTTTTACTCCGGGCTCCAAGCAGAATATCCAGCTGATCA

>1591_S51_L001_R1_001.fastq_213_1a_8
CCCCTACGACAGCGCTGGTAATGGCTCAGCTACTTAGGGTCCCGCAAGCCATCTTGGACATGATCGCTGG
TGCCCACTGGGGAGTCCTAGCGGGCATAGCGTATTTCTCCATGGTGGGCAACTGGGCGAGGGTCCTGGTA
GTGCTGTTGCTGTTTGCCGGCGTCGATGCAACCACCTACACCACCGGGGGGAGTGCTGCTGCTACTACGG
CTACATTCGCCGGGTTTTTTTCTCCGGGCTCCAAGCAGAATATCCAGCTGATCA

>1591_S51_L001_R1_001.fastq_214_1a_8
CCCCTACGACAGCGCTGGTAATGGCTCAGCTACTTAGGGTCCCGCAAGCCATCTTGGACATGATCGCTGG
TGCCCACTGGGGAGTCCTAGCGGGCATAGCGTATTTCTCCATGGTGGGCAACTGGGCGAAGGTCCTGGTA
GTGCTGTTGCTGTTTGCCGGCGTCGATGCAACCACCTACACCACCGGGGGGAGTGCTGCTGCTACTACGG
CTACATTCGCCGGTTTTTTTTCTCCGGGCTCCAAGCAGAATATCCAGCTGATCA

>1591_S51_L001_R1_001.fastq_215_1a_8
CCCCTACGACAGCGCTGGTAATGGCTCAGCTACTTAGGGTCCCGCAAGCCATCCTGGACATGATCGCTGG
TGCCCACTGGGGAGTCCTAGCGGGCATAGCGTATTTCTCCATGGTGGGCAACTGGGCGAAGGTCCTGGTA
GTGCTGTTGCTGTTTGCCGGCGTCGATGCAACCACCTACACCACCGGGGGGAGTGCTGCTGCTACTACGG
CTACATTCGCCGGGTTTTTTTCTCCGGGCTCCAAGCAGAATATCCAGCTGATCA

>1591_S51_L001_R1_001.fastq_216_1a_8
CCCCTACGACAGCGCTGGTAATGGCTCAGCTACTTAGGGTCCCGCAAGCCATCTTGGACATGATCGCTGG
TGCCCACTGGGGAGTCCTAGCGGGCATAGCGTATTTCTCCATGGTGGGCAACTGGGCGAAGGTCCTGGTA
GTGCTGTTGCTGTTTGCCGGCGTCGATGCAACCACCTACACCACCGGGGGGAGTGCTGCTGCTACTACGG
CTACATTCGCCGGGTTTTTCTCTCCGGGCTCCAAGCAGAATATCCAGCTGATCA

>1591_S51_L001_R1_001.fastq_217_1a_8
CCCCTACGACAGCGCTGGTAATGGCTCAGCCACTTAGGGTCCCGCAAGCCATCTTGGACATGATCGCTGG
TGCCCACTGGGGAGTCCTAGCGGGCATAGCGTATTTCTCCATGGTGGGCAACTGGGCGAAGGTCCTGGTA
GTGCTGTTGCTGTTTGCCGGCGTCGATGCAACCACCTACACCACCGGGGGGAGTGCTGCTGCTACTACGG
CTACATTCGCCGGGTTTTTTACTCCGGGCTCCAAGCAGAATATCCAGCTGATCA

>1591_S51_L001_R1_001.fastq_218_1a_8
CCCCTACGACAGCGCTGGTAATGGCTCAGCTACTTAGGGTCCCGCAAGCCATCTTGGACATGATCGCTGG
TGCCCACTGGGGAGTCCTAGCGGGCATAGCGTATTTCTCCATGGTGGGCAACTGGGCGAAGGTCCTGGTA
GTGCTGTTGCTGTTTGCCGGCGTCGATGCAACCACCTACACCACCGGGGGGAGTGCTGCTGCTACTACGG
CTACATTCGCCGGGTTTTTTTCTCCGGGCTCCAAGCGGAATATCCAGCTGATCA

>1591_S51_L001_R1_001.fastq_219_1a_8
CCCCTACGACAGCGCTGGTAATGGCTCAGCTACTTAGGGTCCCGCAAGCCATCTTGGACATGATCGCTGG
TGCCCACTGGGGAGTCCTAGCGGGCATAGCGTATTTCTCCATGGTGGGCAACTGGGCGAAGGTCCTGGTG
GTGCTGTTGCTGTTTGCCGGCGTCGATGCAACCACCTACACCACCGGGGGGAGTGCTGCTGCTACTACGG
CTACACTCGCCGGGCTTTTTACTCCGGGCTCCAAGCAGAATATCCAGCTGATCA

>1591_S51_L001_R1_001.fastq_220_1a_8
CCCCTACGACAGCGCTGGTAATGGCTCAGCTACTTAGGGTCCCGCAAGCCATCTTGGACATGATCGCTGG
TGCCCACTGGGGAGTCCTAGCGGGCATAGCGTATTCCTCCATGGTGGGCAACTGGGCGAAGGTCCTGGTA
GTGCTGTTGCTGTTTGCCGGCGTCGATGCAACCACCTACACCACCGGGGGGAGTGCTGCTGCTACTACGG
CTACATTCGCCGGGTTTTTTACTCCGGGCTCCAAGCAGAATATCCAGCTGATCA

>1591_S51_L001_R1_001.fastq_221_1a_8
CCCCTACGACAGCGCTGGTAATGGCTCAGCTACTTAGGGTCCCGCAAGCCATCTTGGACATGATCGCTGG
TGCCCACTGGGGAGTCCTAGTGGGCATAGCGTATTTCTCCATGGTGGGCAACTGGGCGAAGGTCCTGGTA
GTGCTGTTGCTGTTTGCCGGCGTCGATGCAACCACCTACACCACCGGGGGGAGTGCTGCTGCTACTACGG
CTACATTCGCCGGGTTTTTTTCTCCGGGCTCCAAGCAGAATATCCAGCTGATCA

>1591_S51_L001_R1_001.fastq_222_1a_8
CCCCTACGACAGCGCTGGTAATGGCTCAGCTACTTAGGGTCCCGCAAGCCATCTTGGACATGATCGCTGG
TGCCCACTGGGGAGTCCTAGCGGGCATAGCGTATTTCTCCATGGTGGGCAACTGGGCGAAGGTCCTGGTA
GTGCTGTTGCTGTTTGCCGGCGTCGATGCAACCACCTACACCACCGGGGGGAGTGCTGCTGCTACTACGG
CTGCATTCGCCGGGTTTTTTACTCCGGGCTCCAAGCAGAATATCCAGCTGATCA

>1591_S51_L001_R1_001.fastq_223_1a_8
CCCCTACGACAGCGCTGGTAATGGCTCAGCTACTTAGGGTCCCGCAAGCCATCTTGGACATGATCGCTGG
TGCCCGCTGGGGAGTCCTAGCGGGCATAGCGTATTTCTCCATGGTGGGCAACTGGGCGAAGGTCCTGGTA
GTGCTGTTGCTGTTTGCCGGCGTCGATGCAACCACCTACACCACCGGGGGGAGTGCTGCTGCTACTACGG
CTACATTCGCCGGGTTTTTTACTCCGGGCTCCAAGCAGAATATCCAGCTGATCA

>1591_S51_L001_R1_001.fastq_224_1a_8
CCCCTACGACAGCGCTGGTAATGGCTCAGCTACTTAGAGTCCCGCAAGCCATCTTGGACATGATCGCTGG
TGCCCACTGGGGAGTCCTAGCGGGCATAGCGTATTTCTCCATGGTGGGCAACTGGGCGAAGGTCCTGGTA
GTGCTGTTGCTGTTTGCCGGCGTCGATGCAACCACCTACACCACCGGGGGGAGTGCTGCTGCTACTACGG
CTACATTCGCCGGGTTTTTTACTCCGGGCTCCAAGCAGAATATCCAGCTGATCA

>1591_S51_L001_R1_001.fastq_225_1a_8
CCCCTACGACAGCGCTGGTAATGGCTCAGCTACTTAGGGTCCCGCAAGCCATCTTGGACATGATCGCTGG
TGCCCACTGGGGAGTCCTAGCGGGCATAGCGTATTTCTCCATGGTGGGTAACTGGGCGAAGGTCCTGGTA
GTGCTGTTGCTGTTTGCCGGCGTCGATGCAACCACCTACACCACCGGGGGGAGTGCTGCTGCTACTACGG
CTACACTCGCCGGGCTTTTTACTCCGGGCTCCAAGCAGAATATCCAGCTGATCA

>1591_S51_L001_R1_001.fastq_226_1a_8
CCCCTACGACAGCGCTGGTAATGGCTCAGCTACTTAGGGTCCCGCAAGCCATCTTGGACATGATCGCTGG
TGCCCACTGGGGAGTCCTAGCGGGCATAGCGTATTTCTCCATGGTGGGCAACTGGGCGAAGGTCCTGGTA
GTGCTGTTGCTGTTTGCCGGCGTCGATGCAACCACCTACACCACCGGGGGGAGTGCTGCTGCTACTACGG
CTACATTCACCAGGCTTTTTACTCCGGGCTCCAAGCAGAATATCCAGCTGATCA

>1591_S51_L001_R1_001.fastq_227_1a_8
CCCCTACGACAGCGCTGGTAATGGCTCAGCTACTTAGGGTCCCGCAAGCCATCTTGGACATGATCGCTGG
TGCCCACTGGGGAGTCCTAGCGGGCATAGCGTATTTCTCCATGGTGGGCAACTGGGCGAAGGTCCTGGTA
GTGCTGTTGCTGTTTGCCGGCGTTGATGCAACCACCTACACCACCAGGGGGAGTGCTGCTGCTACTACGG
CCACATTCGCCGGGTTTTTTTCTCCGGGCTCCAAGCAGAATATCCAGCTGATCA

>1591_S51_L001_R1_001.fastq_228_1a_8
CCCCTACGACAGCGCTGGTAATGGCTCAGCTACTTAGGGTCCCGCAAGCCATCTTGGACATGATCGCTGG
TGCCCACTGGGGAGTCCTAGCGGGCATAGCGTATTTCTCCATGGTGGGCAACTGGGCGAAGGTCCTGGTA
GTGCTGTTGCTGTTTGCCGGCGTCGATGCAACCACCTACACCACCGGGGGGAGTGCTGCTGCTACTACGG
CTACATTCGCCAGGCTTTTCACTCCGGGCTCCAAGCAGAATATCCAGCTGATCA

>1591_S51_L001_R1_001.fastq_229_1a_8
CCCCTACGACAGCGCTGGTAATGGCTCAGCTACTTAGGGTCCCGCAAGCCATCTTGGACATGATCGCTGG
TGCCCACTGGGGAGTCCTAGCGGGCATAGCGTATTTCTCCATGGTGGGCAACTGGACGAAGGTCCTGGTA
GTGCTGTTGCTGTTTGCCGGCGTCGATGCAACCACCTACACCACCGGGGGGAGTGCTGCTGCTACTACGG
CTACACTCGCCGGGCTTTTTACTCCGGGCTCCAAGCAGAATATCCAGCTGATCA

>1591_S51_L001_R1_001.fastq_230_1a_8
CCCCTACGACAGCGCTGGTAATGGCTCAGCTACTTAGGGTCCCGCAAGCCATCTTGGACATGATCGCTGG
TGCCCACTGGGGAGTCCTAGCGGGCGTAGCGTATTTCTCCATGGTGGGCAACTGGGCGAAGGTCCTGGTA
GTGCTGTTGCTGTTTGCCGGCGTCGATGCAACCACCTACACCACCGGGGGGAGTGCTGCTGCTACTACGG
CTACATTCGCCGGGTTTTTTTCTCCGGGCTCCAAGCAGAATATCCAGCTGATCA

>1591_S51_L001_R1_001.fastq_231_1a_8
CCCCTACGACAGCGCTGGTAATGGCTCAGCTACTTAGGGTCCCGCAAGCCATCTTGGACATGATCGCTGG
TGCCCACTGGGGAGTCCTAGCGGGCATAGCGTATTTCTCCATGGTGGGCAACTGGGCGAAGGTCCTGGTA
GTGCTGTTGCTGTTTGCCGGCGTCGATGCAACCACCTACACCACCGGGGGGAGTGCTGCTGCTACTACGG
CTACATTCGCCGGGTTTTCTACTCCGGGCTCCAAGCAGAATATCCAGCTGATCA

>1591_S51_L001_R1_001.fastq_232_1a_8
CCCCTACGACAGCGCTGGTAATGGCTCAGCTACTTAGGGTCCCGCAAGCCATCTTGGACATGATCGCTGG
TGCCCACTGGGGAGTCCTAGCGGGCATAGCGTATTTCTCCATGGTGGGCAACTGGGCGAAGGTCCTGGTA
GTGCTGTTGCTGTTTGCCGGCGTCGATGCAACCACCTACACCACCGGGGGGAGTGCTGCTGCTACTACGG
CTACATTCGCCGGGTTTTTTACTCCGGGCTCCAAACAGAATATCCAGCTGATCA

>1591_S51_L001_R1_001.fastq_233_1a_8
CCCCTACGACAGCGCTGGTAATGGCTCAGCTACTTAGGGTCCCGCAAGCCATCTTGGACATGATCGCTGG
TGCCCACTGGGGAGTCCTAGCGGGCATAGCGTATTTCTCCATGGTGGGCAACTGGGCGAAGGTCCTGGTA
GTGCTGTTGCCGTTTGCCGGCGTCGATGCAACCACCTACACCACCGGGGGGAGTGCTGCTGCTACTACGG
CTACATTCGCCGGGTTTTTTACTCCGGGCTCCAAGCAGAATATCCAGCTGATCA

>1591_S51_L001_R1_001.fastq_234_1a_8
CCCCTACGACAGCGCTGGCAATGGCTCAGCTACTTAGGGTCCCGCAAGCCATCTTGGACATGATCGCTGG
TGCCCACTGGGGAGTCCTAGCGGGCATAGCGTATTTCTCCATGGTGGGCAACTGGGCGAAGGTCCTGGTA
GTGCTGTTGCTGTTTGCCGGCGTCGATGCAACCACCTACACCACCGGGGGGAGTGCTGCTGCTACTACGG
CTACATTCGCCGGGTTTTTTTCTCCGGGCTCCAAGCAGAATATCCAGCTGATCA

>1591_S51_L001_R1_001.fastq_235_1a_8
CCCCTACGACAGCGCTGGTAATGGCTCAGCTACTTAGGGTCCCGCAAGCCATCTTGGACATGATCGCTGG
TGCCCACTGGGGAGTCCTAGCGGGCATAGCGTATTTCTCCATGGTGGGCAACTGGGCGAAGGTCCTGGTA
GTGCTGTTGCTGTTTGCCGGCGTCGATGCAACCACCTACACCACCGAGGGGAGTGCTGCTGCTACTACGG
CTACATTCGCCGGGTTTTTTACTCCGGGCTCCAAGCAGAATATCCAGCTGATCA

>1591_S51_L001_R1_001.fastq_236_1a_8
CCCCTACGACGGCGCTGGTAATGGCTCAGCTACTTAGGGTCCCGCAAGCCATCTTGGACATGATCGCTGG
TGCCCACTGGGGAGTCCTAGCGGGCATAGCGTATTTCTCCATGGTGGGCAACTGGGCGAAGGTCCTGGTA
GTGCTGTTGCTGTTTGCCGGCGTCGATGCAACCACCTACACCACCGGGGGGAGTGCTGCTGCTACTACGG
CTACATTCGCCGGGTTTTTTACTCCGGGCTCCAAGCAGAATATCCAGCTGATCA

>1591_S51_L001_R1_001.fastq_237_1a_8
CCCCTACGACAGCGCTGGTAATGGCTCAGCTACTTAGGGTCCCGCAAGCCATCTTGGACATGATCGCTGG
TGCCCACTGGGGAGTCCTAGCGGGCATAGCGTATTTCTCCATGGTGGGCAACTGGGCGAAGGTCCTGGTA
GTGCTGTTGCTGTTTGCCGGCGTCGATGCAACCACCTACACCACCGGGGGGAGTGCTGCTGCTACTGCGG
CTACATTCGCCGGGTTTTTTACTCCGGGCTCCAAGCAGAATATCCAGCTGATCA

>1591_S51_L001_R1_001.fastq_238_1a_8
CCCCTACGACAGCGCTGGTAATGGCTCAGCTACTTAGGGTCCCGCAAGCCATCTTGGACATGATCGCTGG
TGCCCACTGGGGAGTCCTAGCGGGCATAGCGTATTTCTCCATGGTGGGCAACTGGGCGAAGGTCCTGGTA
GTGCTGTTGCTGTTTGCCGGCGTCGATGCAACCACCTACACCACCGGGGGGAGTGTTGCTGCTACTACGG
CTACATTCGCCGGGTTTTTTACTCCGGGCTCCAAGCAGAATATCCAGCTGATCA

>1591_S51_L001_R1_001.fastq_239_1a_8
CCCCTACGACAGCGCTGGTAATGGCTCAGCTACTTAGGGTCCCGCAAGCCATCTTGGACATGATCGCTGG
TGCCCACTGGGGAGTCCTAGCGGGCATAGCGTATTTCTCCATGGTGGGCAACTGGGCGAAGGTCCTGGTA
GTGCTGTTGCTGTTTGCTGGCGTCGATGCAACCACCTACACCACCGGGGGGAGTGCTGCTGCTACTACGG
CTACATTCGCCGGGTTTTTTACTCCGGGCTCCAAGCAGAATATCCAGCTGATCA

>1591_S51_L001_R1_001.fastq_240_1a_8
CCCCTACGACAGCGCTGGTAATGGCTCAGCTACTTAGGGTCCCGCAAGCCATCTTGGACATGATCGCTGG
TGCCCACTGGGGAGTCCTAGCGGGCATAGCGTATTTCTCCATGGTGGGCAACTGGGCGAAGGTCCTGGTA
GTGCTGTTGCTGTTTGCCGGCGTCGATGCAACCACCTACACCACCGGGGGGAGTGCTGCTGCTACTACGG
CTACATTCGCCGGGTTTTTTTCTCCGGGCTCCAAGCAGAATATCCAACTGATCA

>1591_S51_L001_R1_001.fastq_241_1a_8
CCCCTACGACAGCGCTGGTAATGGCTCAGCTACTTAGGGTCCCGCAAGCCATCTTGGACATGATCGCTGG
TGCCCACTGGGGAGTCCTAGCGGGCATAGCGTATTTCTCCATGGTGGGCAACTGGGCGAAGGTCCTGGTA
GTGCTGTTGCTGTTTGCCGGCGTCGATGCAACCACCTACACCACCGGGGGGAGTGCTGCTGCTACTACGG
TTACATTCGCCGGGTTTTTTACTCCGGGCTCCAAGCAGAATATCCAGCTGATCA

>1591_S51_L001_R1_001.fastq_242_1a_8
CCCCTACGACAGCGCTGGTAATGGCTCAGCTACTTAGGGTCCCGCAAGCCATCTTGGACATGATCGCTGG
TGCCCACTGGGGAGTCCTAGCGGGCATAGCGTATTTCTCCATGGTGGGCAACTGGGCGAAGGTCCTGGTA
GTGCTGTTGCTGTTTACCGGCGTCGATGCAACCACCTACACCACCGGGGGGAGTGCTGCTGCTACTACGG
CTACATTCGCCGGGTTTTTTACTCCGGGCTCCAAGCAGAATATCCAGCTGATCA

>1591_S51_L001_R1_001.fastq_243_1a_8
CCCCTACGACAGCGCTGGTAATGGCTCAGCTACTTAGGGTCCCGCAAGCCATCTTGGACATGATCGCTGG
TGCCCACTGGGGAGTCCTAGCAGGCATAGCGTATTTCTCCATGGTGGGCAACTGGGCGAAGGTCCTGGTA
GTGCTGTTGCTGTTTGCCGGCGTCGATGCAACCACCTACACCACCGGGGGGAGTGCTGCTGCTACTACGG
CTACATTCGCCGGGTTTTTTACTCCGGGCTCCAAGCAGAATATCCAGCTGATCA

>1591_S51_L001_R1_001.fastq_244_1a_8
CCCCTACGACAGCGCTGGTAATGGCTCAGCTACTTAGGGTCCCGCAAGCCATCTTGGACATGATCGCTGG
TGCCCACTGGGGAGTCCTAGCGGGCATAGCGTATTTCTCCATGGTGGGCAACTGGGCGAAGGTCCTGGTA
GTGCTGTTGCTGTTTGCCGGCGTCGATGCAACCACCTACACCACCGGGGGGAGTGCTGCTGCTACTACGG
CTACATTCGCTGGGTTTTTTACTCCGGGCTCCAAGCAGAATATCCAGCTGATCA

>1591_S51_L001_R1_001.fastq_245_1a_8
CCCCTACGACAGCGCTGGTAATGGCTCAGCTACTTAGGATCCCGCAAGCCATCTTGGACATGATCGCTGG
TGCCCACTGGGGAGTCCTAGCGGGCATAGCGTATTTCTCCATGGTGGGCAACTGGGCGAAGGTCCTGGTA
GTGCTGTTGCTGTTTGCCGGCGTCGATGCAACCACCTACACCACCGGGGGGAGTGCTGCTGCTACTACGG
CTACATTCGCCAGGCTTTTTACTCCGGGCTCCAAGCAGAATATCCAGCTGATCA

>1591_S51_L001_R1_001.fastq_246_1a_8
CCCCTACGACAGCGCTGGTAATGGCTCAGCTACTTAGGGTCCCGCAAGCCATCTTGGACATGATCGCTGG
TGCCCACTGGGGAGTCCTAGCGGGCATAGCGTATTTCTCCATGGTGGGCAACTGGGCGAAGGTCCTGGTA
GTGCTGTTGCTGTTTGCCGGCGTCGATGCAACCACCTACACCACCGGGGGGAGTGCTGCTGCTACTACGG
CTACATTCGCCGGGTTTTTTACTCCGGGCTCTAAGCAGAATATCCAGCTGATCA

>1591_S51_L001_R1_001.fastq_247_1a_8
CCCTTACGACAGCGCTGGTAATGGCTCAGCTACTTAGGGTCCCGCAAGCCATCTTGGACATGATCGCTGG
TGCCCACTGGGGAGTCCTAGCGGGCATAGCGTATTTCTCCATGGTGGGCAACTGGGCGAAGGTCCTGGTA
GTGCTGTTGCTGTTTGCCGGCGTCGATGCAACCACCTACACCACCGGGGGGAGTGCTGCTGCTACTACGG
CTACATTCGCCGGGTTTTTTACTCCGGGCTCCAAGCAGAATATCCAGCTGATCA

>1591_S51_L001_R1_001.fastq_248_1a_8
CCCCTACGACAACGCTGGTAATGGCTCAGCTACTTAGGGTCCCGCAAGCCATCTTGGACATGATCGCTGG
TGCCCACTGGGGAGTCCTAGCGGGCATAGCGTATTTCTCCATGGTGGGCAACTGGGCGAAGGTCCTGGTA
GTGCTGTTGCTGTTTGCCGGCGTCGATGCAACCACCTACACCACCGGGGGGAGTGCTGCTGCTACTACGG
CTACATTCGCCGGGTTTTTTACTCCGGGCTCCAAGCAGAATATCCAGCTGATCA

>1591_S51_L001_R1_001.fastq_249_1a_8
CCCCTACGACAGCGCTGGTAATGGCTCAGCTACTTAGGGTCCCGCAAGCCATCTTGGACATGATCGCTGG
TGCCCACTGGGGAGTCCTAGCGGGCATAGCGTATTTCTCCATGGTGGGCAACTGGGCGAAGGTCCTGGTA
GTGCTGTTGCTGTTTGCCGGCGTCGATGCAACCACCTACACCACCGGGGGGAGTGCTGCTGCTACTACGG
CTACATTCGCCGGGTTTTTTACTCCGGGCTCCAAGCAGAATATCCAGCTGATCT

>1591_S51_L001_R1_001.fastq_250_1a_8
CCCCTACGACAGCGCTGGTAATGGCTCGGCTACTTAGGGTCCCGCAAGCCATCTTGGACATGATCGCTGG
TGCCCACTGGGGAGTCCTAGCGGGCATAGCGTATTTCTCCATGGTGGGCAACTGGGCGAAGGTCCTGGTA
GTGCTGTTGCTGTTTGCCGGCGTCGATGCAACCACCTACACCACCGGGGGGAGTGCTGCTGCTACTACGG
CTACATTCGCCGGGTTTTTTACTCCGGGCTCCAAGCAGAATATCCAGCTGATCA

>1591_S51_L001_R1_001.fastq_251_1a_8
CCCCTACGACAGCGCTGGTAATGGCTCAGCTACTTAGGGTCCCGCAAGCCATCTTGGACATGATCGCTGG
TGCCCACTGGGGAGTCCTAGCGGGCATAGCGTATTTCTCCATGATGGGCAACTGGGCGAAGGTCCTGGTA
GTGCTGTTGCTGTTTGCCGGCGTCGATGCAACCACCTACACCACCGGGGGGAGTGCTGCTGCTACTACGG
CTACATTCGCCGGGTTTTTTACTCCGGGCTCCAAGCAGAATATCCAGCTGATCA

>1591_S51_L001_R1_001.fastq_252_1a_7
CCCCTACGACAGCGCTGGTAATGGCTCAGCTACTTAGGGTCCCGCAAGCCATCTTGGACATGATCGCTGG
TGCCCACTGGGGAGTCCTAGCGGGCATAGCGTATTTCTCCATGGTGGGCAACTGGGCGAAGGTCCTGGTA
GTGCTGTTGCTGTTTGCTGGCGTCGATGCAACCACCTACACCACCGGGGGGAGTGCCGCTGCTACTACGG
CTACACTCGCCGGGCTTTTTACTCCGGGCTCCAAGCAGAATATCCAGCTGATCA

>1591_S51_L001_R1_001.fastq_253_1a_7
CCCCTACGACAGCGCTGGTAATGGCTCAGCTACTTAGGGTCCCGCAAGCCATCTTGGACATGATCGCTGG
TGCCCACTGGGGAGTCCTAGCGGGCATAGCGTATTTCTCCATGGTGGGTAACTGGGCGAAGGTCCTGGTA
GTGCTGTTGCTGTTTGCCGGCGTCGATGCAACCACCTACACCACCGGGGGGAGTGCTGCTGCTACTACGG
CTACACTCGCCGGGCTTTTTACTCCGGGCTCCAAGCAGAATATCCAGCTAATCA

>1591_S51_L001_R1_001.fastq_254_1a_7
CCCCTACGACAGCACTGGTAATGGCTCAGCTACTTAGGGTCCCGCAAGCCATCTTGGACATGATCGCTGG
TGCCCACTGGGGAGTCCTAGCGGGCATAGCGTATTTCTCCATGGTGGGCAACTGGGCGAAGGTCCTGGTA
GTGCTGTTGCTGTTTGCCGGCGTCGATGCAACCACCTACACCACCGGGGGGAGTGCTGCTGCTACTACGG
CTACATTCGCCGGGTTTTTTTCTCCGGGCTCCAAGCAGAATATCCAGCTGATCA

>1591_S51_L001_R1_001.fastq_255_1a_7
CCCCTACGACAGCGCTGGTAATGGCTCAGCTACTTAGGGTCCCGCAAGCCATCTTGGACATGATCGCTGG
TGCCCACTGGGGAGTCCTAGCGGGCATAGCGTATTTCTCCATGGTGGGCAACTGGGCGAAGGTCCTGGTA
GTGCTGTTGCTGTTTGCCGGCGTCGATGCAACCACCTACACCACCGGGGGGAGTGCTGCTGCTACTACGG
CTACATTCGCCGGGTCTTTTACTCCGGGCTCCAAGCAGAATATCCAGCTGATCA

>1591_S51_L001_R1_001.fastq_256_1a_7
CCCCTACGACAGCGCTGGTAATGGCTCAGCTACTTAGGGTCCCGCAAGCCATCTTGGACATGATCGCTGG
TGCCCACTGGGGAGTCCTAGCGGGCATAGCGTATTTCTCCATGGTGAGCAACTGGGCGAAGGTCCTGGTA
GTGCTGTTGCTGTTTGCCGGCGTCGATGCAACCACCTACACCACCGGGGGGAGTGCTGCTGCTACTACGG
CTACATTCGCCGGGTTTTTTACTCCGGGCTCCAAGCAGAATATCCAGCTGATCA

>1591_S51_L001_R1_001.fastq_257_1a_7
CCCCTACGACAGCGCTGGTAATGGCTCAGCTACTTAGGGTCCCGCAAGCCATCTTGGACATAATCGCTGG
TGCCCACTGGGGAGTCCTAGCGGGCATAGCGTATTTCTCCATGGTGGGCAACTGGGCGAAGGTCCTGGTA
GTGCTGTTGCTGTTTGCCGGCGTCGATGCAACCACCTACACCACCGGGGGGAGTGCTGCTGCTACTACGG
CTACATTCGCCGGGTTTTTTACTCCGGGCTCCAAGCAGAATATCCAGCTGATCA

>1591_S51_L001_R1_001.fastq_258_1a_7
CCCCTACGACAGCGCTGGTAATGGCTCAGCTACTTAGGGTCCCGCAAGCCATCTTGGACATGATCGCTGG
TGCCCACTGGGGAGTCCTAGCGGGCATAGCGTATTTCTCCATGGTGGGCAACTGGGCGAAGGTCCTGGTA
GTGCTGTTGCTGTTTGTCGGCGTCGATGCAACCACCTACACCACCGGGGGGAGTGCTGCTGCTACTACGG
CTACATTCGCCGGGTTTTTTACTCCGGGCTCCAAGCAGAATATCCAGCTGATCA

>1591_S51_L001_R1_001.fastq_259_1a_7
CCCCTACGACAGCGCTGGTAATGGCTCAGCTACTTAGGGTCCCGCAAGCCATCTTGGACATGATCGCTGG
TGCCCACTGGGGAGTCCTAGCGGGCATAGCGTATTTCTCCATGGTGGGCAACTGGGCGAAGGTCCTGGTA
GTGCTGTTGCTGTTTGCCGGCGTCGATGCAACCACCTACACCACCGGGGGGAGTGCTGCTGCTACTACGG
CTACGTTCGCCGGGTTTTTTTCTCCGGGCTCCAAGCAGAATATCCAGCTGATCA

>1591_S51_L001_R1_001.fastq_260_1a_7
CCCCTACGACAGCGCTGGTAATAGCTCAGCTACTTAGGGTCCCGCAAGCCATCTTGGACATGATCGCTGG
TGCCCACTGGGGAGTCCTAGCGGGCATAGCGTATTTCTCCATGGTGGGCAACTGGGCGAAGGTCCTGGTA
GTGCTGTTGCTGTTTGCCGGCGTCGATGCAACCACCTACACCACCGGGGGGAGTGCTGCTGCTACTACGG
CTACATTCGCCGGGTTTTTTACTCCGGGCTCCAAGCAGAATATCCAGCTGATCA

>1591_S51_L001_R1_001.fastq_261_1a_7
CCCCTACGACAGCGCTGGTAATGGCTCAGCTACTTAGGGTCCCGCAAGCCATCTTGGACATGATCGCTGG
TGCCCACTGGGGAGTCCTAGCGGGCATAGCGTATTTCTCCATGGTGGGCAACTGGGCGAAGGTCCTGGTA
GTGCTGTTGCTGTTTGCCGGCGTCGATGCAACCACCTACACCACCGGGGGGAGTGCTGCTGCTACTACAG
CTACACTCGCCGGGCTTTTTACTCCGGGCTCCAAGCAGAATATCCAGCTGATCA

>1591_S51_L001_R1_001.fastq_262_1a_7
CCCCTACGACAGCGCTGGTAATGGCTCAGCTACTTAGGGTCCCGCAAGCCATCTTGGACGTGATCGCTGG
TGCCCACTGGGGAGTCCTAGCGGGCATAGCGTATTTCTCCATGGTGGGCAACTGGGCGAAGGTCCTGGTA
GTGCTGTTGCTGTTTGCCGGCGTCGATGCAACCACCTACACCACCGGGGGGAGTGCTGCTGCTACTACGG
CTACACTCGCCGGGCTTTTTACTCCGGGCTCCAAGCAGAATATCCAGCTGATCA

>1591_S51_L001_R1_001.fastq_263_1a_7
CCCCTACGACAGCGCTGGTAATGGCTCAGCTACTTAGGGTCCCGCAAGCCATCTTGGACATGGTCGCTGG
TGCCCACTGGGGAGTCCTAGCGGGCATAGCGTATTTCTCCATGGTGGGCAACTGGGCGAAGGTCCTGGTA
GTGCTGTTGCTGTTTGCCGGCGTCGATGCAACCACCTACACCACCGGGGGGAGTGCTGCTGCTACTACGG
CTACATTCGCCAGGCTTTTTACTCCGGGCTCCAAGCAGAATATCCAGCTGATCA

>1591_S51_L001_R1_001.fastq_264_1a_7
CCCCTACGACAGCGCTGGTAATGGCTCAGCTACTTAGGGTCCCGCAAGCCATCTTGGACATGATCGCTGG
TGCCCACTGGGGAGTCCTAGCGGGCATAGCGTATTTCTCCATGGTGGGCAACTGGGCGAAGGTCCTGGTA
GTGCTGTTGCTGTTTGCCGGCGTCGATGCAACCACCTACACCACCGGGGGGAGTGCTGCTGCTACTATGG
CTACATTCGCCGGGTTTTTTACTCCGGGCTCCAAGCAGAATATCCAGCTGATCA

>1591_S51_L001_R1_001.fastq_265_1a_7
CCCCTACGACAGCGCTGGTAATGGCTCAGCTACTTAGGGTCCCGCAAGCCATCCTGGACATGATCGCTGG
TGCCCACTGGGGAGTCCTAGCGGGCATAGCGTATTTCTCCATGGTGGGCAACTGGGCGAAGGTCCTGGTA
GTGCTGTTGCTGTTTGCCGGCGTCGATGCAACCACCTACACCACCGGGGGGAGTGCTGCTGCTACTACGG
CTACACTCGCCGGGCTTTTTACTCCGGGCTCCAAGCAGAATATCCAGCTGATCA

>1591_S51_L001_R1_001.fastq_266_1a_7
CCCCTACGACAGCGCTGGTAATGGCTCAGCTACTTAGGGTCCCGCAAGCCATCTTGGACATGATCGCTGG
TGCCCACTGGGGAGTCCTAGCGGGCATAGCGTATTTCTCCATGGTGGGCAACTGGGCGAAGGTCCTGGTA
GTGTTGTTGCTGTTTGCCGGCGTCGATGCAACCACCTACACCACCGGGGGGAGTGCTGCTGCTACTACGG
CTACACTCGCCGGGCTTTTTACTCCGGGCTCCAAGCAGAATATCCAGCTGATCA

>1591_S51_L001_R1_001.fastq_267_1a_7
CCCCTACGACAGCGCTGGTAATGGCTCAGCTACTTAGGGTCCCGCAAGCCATCTTGGACATGATCGCTGG
CGCCCACTGGGGAGTCCTAGCGGGCATAGCGTATTTCTCCATGGTGGGCAACTGGGCGAAGGTCCTGGTA
GTGCTGTTGCTGTTTGCCGGCGTCGATGCAACCACCTACACCACCGGGGGGAGTGCTGCTGCTACTACGG
CTACACTCGCCGGGCTTTTTACTCCGGGCTCCAAGCAGAATATCCAGCTGATCA

>1591_S51_L001_R1_001.fastq_268_1a_7
CCCCTACGACAGCGCCGGTAATGGCTCAGCTACTTAGGGTCCCGCAAGCCATCTTGGACATGATCGCTGG
TGCCCACTGGGGAGTCCTAGCGGGCATAGCGTATTTCTCCATGGTGGGCAACTGGGCGAAGGTCCTGGTA
GTGCTGTTGCTGTTTGCCGGCGTCGATGCAACCACCTACACCACCGGGGGGAGTGCTGCTGCTACTACGG
CTACATTCGCCGGGTTTTTTTCTCCGGGCTCCAAGCAGAATATCCAGCTGATCA

>1591_S51_L001_R1_001.fastq_269_1a_7
CCCCTACGACAGCGCTGGTAATGGCTCAGCTACTTAGGGTCCCGCAAGCCATCTTGGACATGATCGCTGG
TGCCCACTGGGGAGTCCTAGCGGGCATAGCGTATTTCTCCATGGTGGGCAACTGGGCGAAGGTCCTGGTA
GTGCTGTTGCTGTTTGCCGGCGTCGATGCAACCACCTACACCACCAGGGGGAGTGCTGCTGCTACTACGG
CTACATTCGCCGGGTTTTTTACTCCGGGCTCCAAGCAGAATATCCAGCTGATCA

>1591_S51_L001_R1_001.fastq_270_1a_7
CCCCTACGACAGCGCTGGTAATGGCTCAGCTACTTAGGGTCCCGCAAGCCATCTTGGACATGATCGCTGG
TGCCCACTGGGGAGTCCTAGCGGGCATAGCGTATTTCTCCATGGTGGGCAACTGGGCGAAGGTCCTGGTA
GTGCTGTTGCTGTTTGCCGGCGTCGATGCAACCACCTACACCACCGGGGGGAGTGCTGCTGTTACTACGG
CTACATTCGCCGGGTTTTTTACTCCGGGCTCCAAGCAGAATATCCAGCTGATCA

>1591_S51_L001_R1_001.fastq_271_1a_7
CCCCTACGACAGCGCTGGTAATGGCTCAGCTACTTAGGGTCCCGCAAGCCATCTTGGACATGATCGCTGG
TGCCCACTGGGGAGTCCTAGCGGGCATAGCGTATTTCTCCATGGTGGGCAACTGGGCGAAGGTCCTGGTA
GCGCTGTTGCTGTTTGCCGGCGTCGATGCAACCACCTACACCACCGGGGGGAGTGCTGCTGCTACTACGG
CTACACTCGCCGGGCTTTTTACTCCGGGCTCCAAGCAGAATATCCAGCTGATCA

>1591_S51_L001_R1_001.fastq_272_1a_7
CCCCTACGACAGCGCTGGTAATGGCTCAGCTACTTAGGGTCCCGCAAGCCATCTTGGACATGATCGCTGG
TGCCCACTGGGGAGTCCTAGCGGGCATAGCGTATTTCTCCATGGTGGGCAACTGGGCGAAGGTCCTGGTA
GTGCTGTTGCTGTTTGCCGGCGTCGATGCAACCACCTACACCACCGGGGGCAGTGCTGCTGCTACTACGG
CTACATTCGCCGGGTTCTTTACTCCGGGCTCCAAGCAGAATATCCAGCTGATCA

>1591_S51_L001_R1_001.fastq_273_1a_7
CCCCTACGACGGCGCTGGTAATGGCTCAGCTACTTAGGGTCCCGCAAGCCATCTTGGACATGATCGCTGG
TGCCCACTGGGGAGTCCTAGCGGGCATAGCGTATTTCTCCATGGTGGGCAACTGGGCGAAGGTCCTGGTA
GTGCTGTTGCTGTTTGCCGGCGTCGATGCAACCACCTACACCACCGGGGGGAGTGCTGCTGCTACTACGG
CTACACTCGCCGGGCTTTTTACTCCGGGCTCCAAGCAGAATATCCAGCTGATCA

>1591_S51_L001_R1_001.fastq_274_1a_7
CCCCTACGACAGCGCTGGTAATGGCTCAGCTACTTAGGGTCCCGCAAGCCATCTTGGACATGATCGCTGG
TGCCCACTGGGGAGTCCTAGCGGGCATAGCGTATTTCTCCATGGTGGGCAACTGGGCGAAGGTCCTGGTA
GTGCTGTTGCTGTTTGCCGGCGTCGATGCAACCACCTACACCACCGGGGGGAGTGCTGCTGCTACTACGG
CTACAATCGCCGGGCTGTTTACTCCGGGCTCCAAGCAGAATATCCAGCTGATCA

>1591_S51_L001_R1_001.fastq_275_1a_7
CCCCTACGACAGCGCTGGTAATGGCTCAGCTACTTAGGGTCCCGCAAGCCATCTTGGACATGATCGCTGG
TGCCCACTGGGGAGTCCTAGCGGGCATAGCGTATTTCTCCATGGTGGGCAACTGGGCGAAGGTCCTGGTA
GTGCTGTTGCTGTTTGCCGGCGTCGATGCAACCACCCACACCACCGGGGGGAGTGCTGCTGCTACTACGG
CTACATTCGCCGGGTTTTTTACTCCGGGCTCCAAGCAGAATATCCAGCTGATCA

>1591_S51_L001_R1_001.fastq_276_1a_7
CCCCTACGACAGCGCTGGTAATGGCTCAGCTACTTAGGGTCCCGCAAGCCATCTTGGACATGATCGCTGG
TGCCCACTGGGGAGTCCTAGCGGGCATAGCGTATTTCTCCATGGTGGGCAACTGGGCGAAGGTCCTGGTA
GTGCTGTTGCTGTTTGCCGGCGTCGATGCAACCACCTACACCACCGGGGGGAGTGCTGCTGCTACTACGG
CTACATTCGCCGGGTTTTTTTCTCCGGGCTCCAAGCAGAATATCCAGCTGGTCA

>1591_S51_L001_R1_001.fastq_277_1a_7
CCCCTACGACAGCGCTGGTAATGGCTCAGCTACTTAGGGTCCCGCAAGCCATCTTGGACATGATCGCTGG
TGCCCACTGGGGAGTCCTAGCGGGCATAGCGTATTTCTCCATGGTGGGTAACTGGGCGAAGGTCCTGGTA
GTGCTGTTGCTGTTTGCCGGCGTCGATGCAACCACCTACACCACCGGGGGGAGTGCTGCTGCTACTACGG
CTACATTCGCCGGGTTTTTTACTCCGGGCTCCAAGCAGAATATCCAGCTGATCA

>1591_S51_L001_R1_001.fastq_278_1a_7
CCCCTACGACAGCGCTGGTAATGGCTCAGCTACTTAGGGTCCCGCAAGCCATCTTGGACATGATCGCTGG
TGCCCACTGGGGAGTCCTAGCGGGCATAGCGTATTTCTCCATGGTGGGCAACTGGGCGAAGGTCCTGGTG
GTGCTGTTGCTGTTTGCCGGCGTCGATGCAACCACCTACACCACCGGGGGGAGTGCTGCTGCTACTACGG
CTACATTCGCCGGGTTTTTTTCTCCGGGCTCCAAGCAGAATATCCAGCTGATCA

>1591_S51_L001_R1_001.fastq_279_1a_7
CCCCTACGACAGCGCTGGTAATGGCTCAGCTACTTAGGGTCCCGCAAGCCATCTTGGACATGATCGCTGG
AGCCCACTGGGGAGTCCTAGCGGGCATAGCGTATTTCTCCATGGTGGGCAACTGGGCGAAGGTCCTGGTA
GTGCTGTTGCTGTTTGCCGGCGTCGATGCAACCACCTACACCACCGGGGGGAGTGCTGCTGCTACTACGG
CTACATTCGCCGGGTTTTTTACTCCGGGCTCCAAGCAGAATATCCAGCTGATCA

>1591_S51_L001_R1_001.fastq_280_1a_7
CCCCTACGACAGCGCTGGTAATGGCTCAGCTACTTAGGGTCCCGCAAGCCATCTTGGACATGATCACTGG
TGCCCACTGGGGAGTCCTAGCGGGCATAGCGTATTTCTCCATGGTGGGCAACTGGGCGAAGGTCCTGGTA
GTGCTGTTGCTGTTTGCCGGCGTCGATGCAACCACCTACACCACCGGGGGGAGTGCTGCTGCTACTACGG
CTACATTCGCCGGGTTTTTTTCTCCGGGCTCCAAGCAGAATATCCAGCTGATCA

>1591_S51_L001_R1_001.fastq_281_1a_7
CCCCTACGACAGCGCTGGTAATGGCTCAGCTACTTAGGGTCCCGCAAGCCATCTTGGACATGATCGCTGG
TGCCCACTGGGGAGTCCTAGCGGGCATAGCGTATTTCTCCATGGTGGGCAACTGGGCGAAGGTCCTGGTA
GTGCTGTTGCTGTTTGCCGGCGTCGATGCAACCACCTACACCACCGGGGGGAGTGCTGCTGCTACTACGG
CCACACTCGCCGGGCTTTTTACTCCGGGCTCCAAGCAGAATATCCAGCTGATCA

>1591_S51_L001_R1_001.fastq_282_1a_7
CCCCTACGACAGCGCTGGTAATGGCTCAGCTACTTAGGGTCCCGCAAGCCATCTTGGACATGATCGCTGG
TGCCCACTGGGGAGTCCTAGCGGGCATAGCGTATTTCTCCATGGTGGGCAACTGGGCGAAGGTCCTGGTA
GTGCTGTTGCTGTTTGCCGGCGTCGATGCAACCACCTACACCGCCGGGGGGAGTGCTGCTGCTACTACGG
CTACATTCGCCGGGTTTTTTACTCCGGGCTCCAAGCAGAATATCCAGCTGATCA

>1591_S51_L001_R1_001.fastq_283_1a_7
CCCCTACGACAGCGCTGGTAATGGCTCAGCTACTTAGGGTCCCGCAAGCCATCTTGGACATGATCGCTGG
TGCCCACTGGGGAGTCCTAGCGGGCATAGCGTATTTCTCCATGGTGGGCAACTGGGCGAAGGCCCTGGTA
GTGCTGTTGCTGTTTGCCGGCGTCGATGCAACCACCTACACCACCGGGGGGAGTGCTGCTGCTACTACGG
CTACACTCGCCGGGCTTTTTACTCCGGGCTCCAAGCAGAATATCCAGCTGATCA

>1591_S51_L001_R1_001.fastq_284_1a_7
CCCCTACGACAGCGCTGGTAATGGCTCAGCTACTTAGGGTCCCGCAAGCCATCTTGGACATGATCGCTGG
TGCCCACTGGGGAGTCCTAGCGGGCATAGCGTATTTCTCCATGGTGGGCAACTGGGCGAAGGTCCTGGTA
GTGCTGTTGCTGTTTGCCGGCGTCGATGCAACCACCTACACCACCGGGGGGAGTGCTGCTGCTACTACGG
CTACACTCGCCGGGCTTTTTACTCCGGGCTCCAAGCAGAATATCCAACTGATCA

>1591_S51_L001_R1_001.fastq_285_1a_7
CCCCTACGACAGCGCTGGTAATGGCTCAGCTACTTAGGGTCCCGCAAGCCATCTTGGACATGATCGCTGG
TGCCCACTGGGGAGTCCTAGCGGGCATAGCGTATTTCTCCATGGTGGGCAACTGGGCGAAGGTCCCGGTA
GTGCTGTTGCTGTTTGCCGGCGTCGATGCAACCACCTACACCACCGGGGGGAGTGCTGCTGCTACTACGG
CTACATTCGCCGGGTTTTTTACTCCGGGCTCCAAGCAGAATATCCAGCTGATCA

>1591_S51_L001_R1_001.fastq_286_1a_7
CCCCTACGACAGCGCTGGTAACGGCTCAGCTACTTAGGGTCCCGCAAGCCATCTTGGACATGATCGCTGG
TGCCCACTGGGGAGTCCTAGCGGGCATAGCGTATTTCTCCATGGTGGGCAACTGGGCGAAGGTCCTGGTA
GTGCTGTTGCTGTTTGCCGGCGTCGATGCAACCACCTACACCACCGGGGGGAGTGCTGCTGCTACTACGG
CTACATTCGCCGGGTTTTTTACTCCGGGCTCCAAGCAGAATATCCAGCTGATCA

>1591_S51_L001_R1_001.fastq_287_1a_7
CCCCTACGACAGCGCTGGTAATGGCTCAGCTACTTAGGGTCCCGCAAGCCATCTTGGACATGATCGCTGG
TGCCCACTGGGGAGTCCTAGCGGGCATAGCGTATTTCTCCATGGTGGGCAACTGGGCGAAGGTCCTGGTA
GTGCTGTTGCTGTTTGCCGGCGTCGATGCAACCACCTACACCACCGGGGGGAGTGCTGCTGCTACTACGG
CTACACTCGCCGGGCTTTTTTCTCCGGGCTCCAAGCAGAATATCCAGCTGATCA

>1591_S51_L001_R1_001.fastq_288_1a_7
CCCCTACGACAGCGCTGGTAATGGCTCAGCTACTTAGGGTCCCGCAAGCCATCTTGGACATGATCGCTGG
TGCCCACTGGGGAGTCCTAGCGGGCATAGCGTATTTCTCCATGGTGGGCAACTGGGCGAAGGTCCTGGTA
GTGCTGTTGCTGTTTGCCGGCGTCGATGCAACCACCTACACCACCGGGGGGAGTGCTGCTGCTACTACGG
CTACACTCGCCGGGCTTCTTACTCCGGGCTCCAAGCAGAATATCCAGCTGATCA

>1591_S51_L001_R1_001.fastq_289_1a_7
CCCCTACGACAGCGCTGGTAATGGCTCAGCTACTTAGGGTCCCGCAAGCCATCTTGGACATGATCGCTGG
TGCCCACTGGGGAGTCCTAGCGGGCATAGCGTATTTCTCCATGGTGGGCAACTGGGCGAAGGTCCTGGTA
GTGCTGTTGCTGTTTGCCGGCGTCGATGCAACCACCTACACCACCGGGGGGAGTGCTGCTGCTACTACGG
CTACATTCGCCGGGTTTTTTTTCTCCGGGCTCCAAGCAGAATATCCAGCTGATCA

>1591_S51_L001_R1_001.fastq_290_1a_7
CCCCTACGACAGCGCTGGTAATGGCTCAGCTACTTAGGGTCCCGCAAGCCATCTTGGACATGATCGCTGG
TGCCCACTGGGGAGTCCTAGCGGGCATAGCGTATTTCTCCATGGTGGGCAACTGGGCGAAGGTCCTGGTA
GTGCTGTTGCTGTTTGCCGGCGTCGATGCAACCACCTACACCACCGGGGGGAGTGCTGCTGCTACTATGG
CTACATTCGCCGGGTTTTTTTCTCCGGGCTCCAAGCAGAATATCCAGCTGATCA

>1591_S51_L001_R1_001.fastq_291_1a_7
CCCCTACGACAGCGCTGGTAATGGCTCAGCTACTTAGGGTCCCGCAAGTCATCTTGGACATGATCGCTGG
TGCCCACTGGGGAGTCCTAGCGGGCATAGCGTATTTCTCCATGGTGGGCAACTGGGCGAAGGTCCTGGTA
GTGCTGTTGCTGTTTGCCGGCGTCGATGCAACCACCTACACCACCGGGGGGAGTGCTGCTGCTACTACGG
CTACATTCGCCGGGTTTTTTACTCCGGGCTCCAAGCAGAATATCCAGCTGATCA

>1591_S51_L001_R1_001.fastq_292_1a_7
CCCCTACGACAGCGCTGGTAATGGCTCAGCTACTTAGGGTCCCGCAAGCCATCTTGGACATGATCGCTGG
TGCCCACTGGGGAGTCCTAGCGGGCATAGCGTATTTCTCCATGGTGGGCAACTGGGCGAAGGTCCTGGTA
GTGCTGTTGCTGTTTGCCGGCGTCGATGCAACCACCTACACCACCGGGGGGAGTGCTGCTGCTACTACGT
CTACATTCGCCGGGTTTTTTACTCCGGGCTCCAAGCAGAATATCCAGCTGATCA

>1591_S51_L001_R1_001.fastq_293_1a_7
CCCCTACGACAGCGCTGGTAATGGCTCAGCTACTTAGGGTCCCGCAAGCCATCTTGGACATGATCGCTGG
TGCCCACTGGGGAGTCCTAGCGGGCATAGCGTATTTCTCCATGGTGGGCAACTGGGCGAAGGTCCTGGTA
GTGCTGTTGCTGTTTGCCGGCGCCGATGCAACCACCTACACCACCGGGGGGAGTGCTGCTGCTACTACGG
CTACATTCGCCGGGTTTTTTACTCCGGGCTCCAAGCAGAATATCCAGCTGATCA

>1591_S51_L001_R1_001.fastq_294_1a_7
CCCCTACGACAGCGCTGGTAATGGCTCAGCTACTTAGGGTCCCGCAAGCCATCTTGGATATGATCGCTGG
TGCCCACTGGGGAGTCCTAGCGGGCATAGCGTATTTCTCCATGGTGGGCAACTGGGCGAAGGTCCTGGTA
GTGCTGTTGCTGTTTGCCGGCGTCGATGCAACCACCTACACCACCGGGGGGAGTGCTGCTGCTACTACGG
CTACACTCGCCGGGCTTTTTACTCCGGGCTCCAAGCAGAATATCCAGCTGATCA

>1591_S51_L001_R1_001.fastq_295_1a_7
CCCCTACGACAGCGCTGGTAATGGCTCAGCTACTTAGGGTCCCGCAAGCCATCTTGGACATGATCGCTGG
TGCCCACTGGGGAGTCCTAGCGGGCATAGCGTATTTCTCCATGGTGGGCAACTGGGCGAAGGTCCTGGTA
GTGCTGTTGCTGTTTGCCAGCGTCGATGCAACCACCTACACCACCGGGGGGAGTGCTGCTGCTACTACGG
CTACATTCGCCGGGTTTTTTTCTCCGGGCTCCAAGCAGAATATCCAGCTGATCA

>1591_S51_L001_R1_001.fastq_296_1a_7
CCCCTACGACAGCGCTGGTAATGGCTCAGCTACTTAGGGTCCCGCAAGCCATCTTGGACATGATCGCTGG
TGCCCACTGGGGAGTCCTAGCGGGCATAGCGTATTTCCCCATGGTGGGCAACTGGGCGAAGGTCCTGGTA
GTGCTGTTGCTGTTTGCCGGCGTCGATGCAACCACCTACACCACCGGGGGGAGTGCTGCTGCTACTACGG
CTACATTCGCCGGGTTTTTTTCTCCGGGCTCCAAGCAGAATATCCAGCTGATCA

>1591_S51_L001_R1_001.fastq_297_1a_7
CCCCTACGACAGCGCTGGTAATGGCTCAGCTACTTAGGGTCCCGCAAGCCATCTCGGACATGATCGCTGG
TGCCCACTGGGGAGTCCTAGCGGGCATAGCGTATTTCTCCATGGTGGGCAACTGGGCGAAGGTCCTGGTA
GTGCTGTTGCTGTTTGCCGGCGTCGATGCAACCACCTACACCACCGGGGGGAGTGCTGCTGCTACTACGG
CTACATTCGCCGGGTTTTTTACTCCGGGCTCCAAGCAGAATATCCAGCTGATCA

>1591_S51_L001_R1_001.fastq_298_1a_7
CCCCTACGACAGCGCTGGTGATGGCTCAGCTACTTAGGGTCCCGCAAGCCATCTTGGACATGATCGCTGG
TGCCCACTGGGGAGTCCTAGCGGGCATAGCGTATTTCTCCATGGTGGGCAACTGGGCGAAGGTCCTGGTA
GTGCTGTTGCTGTTTGCCGGCGTCGATGCAACCACCTACACCACCGGGGGGAGTGCTGCTGCTACTACGG
CTACATTCGCCGGGTTTTTTTCTCCGGGCTCCAAGCAGAATATCCAGCTGATCA

>1591_S51_L001_R1_001.fastq_299_1a_7
CCCCTACGACAGCGCTGGTAATGGCTCAGCTACTTAGGGTCCCGCAAGCCATCTTGGACATGATCGCTGG
TGCCCACTGGGGAGTCCTGGCGGGCATAGCGTATTTCTCCATGGTGGGCAACTGGGCGAAGGTCCTGGTA
GTGCTGTTGCTGTTTGCCGGCGTCGATGCAACCACCTACACCACCGGGGGGAGTGCTGCTGCTACTACGG
CTACACTCGCCGGGCTTTTTACTCCGGGCTCCAAGCAGAATATCCAGCTGATCA

>1591_S51_L001_R1_001.fastq_300_1a_6
CCCCTACGACAGCGCTGGTAATGGCTCAGCTACTTAGGGTCCCGCAAGCCATCTTGGACATGATCGCTGG
TGCCCACTGGGGAGTCCTAGCGGGCATAGCGTATTTCTCCATGGTGGGCAACTGGGCGAAGATCCTGGTA
GTGCTGTTGCTGTTTGCCGGCGTCGATGCAACCACCTACACCACCGGGGGGAGTGCTGCTGCTACTACGG
CTACATTCGCCGGGTTTTTTACTCCGGGCTCCAAGCAGAATATCCAGCTGATCA

>1591_S51_L001_R1_001.fastq_301_1a_6
CCCCTACGACAGCGCTGGTAATGGCTCAGCTACTTAGGGTCCCGCAAGCCATCTTGGACATGATCGCTGG
TGCCCACTGGGGAGTCCTAGCGGGCATAGCGTATTTCTCCATGGTGGGCAACTGGGCGAAGGTCCTGGTG
GTGCTGTTGCTGTTTGCCGGCGTCGATGCAACCACCTACACCACCGGGGGGAGTGCTGCCGCTACTACGG
CTACATTCGCCGGGTTTTTTTCTCCGGGCTCCAAGCAGAATATCCAGCTGATCA

>1591_S51_L001_R1_001.fastq_302_1a_6
CCCCTACGACAGCGCTGGTAATGGCTCAGCTACTTAGGGTCCCGCAAGCCATCTTGGACATGATCGTTGG
TGCCCACTGGGGAGTCCTAGCGGGCATAGCGTATTTCTCCATGGTGGGCAACTGGGCGAAGGTCCTGGTA
GTGCTGTTGCTGTTTGCCGGCGTCGATGCAACCACCTACACCACCGGGGGGAGTGCTGCTGCTACTACGG
CTACATTCGCCGGGTTTTTTACTCCGGGCTCCAAGCAGAATATCCAGCTGATCA

>1591_S51_L001_R1_001.fastq_303_1a_6
CCCCTACGACAACGCTGGTAATGGCTCAGCTACTTAGGGTCCCGCAAGCCATCTTGGACATGATCGCTGG
TGCCCACTGGGGAGTCCTAGCGGGCATAGCGTATTTCTCCATGGTGGGCAACTGGGCGAAGGTCCTGGTA
GTGCTGTTGCTGTTTGCCGGCGTCGATGCAACCACCTACACCACCGGGGGGAGTGCTGCTGCTACTACGG
CTACATTCGCCGGGTTTTTTTCTCCGGGCTCCAAGCAGAATATCCAGCTGATCA

>1591_S51_L001_R1_001.fastq_304_1a_6
CCCCTACGACAGCGCTGGTAATGGCTCAGCTACTTAGGGTCCCGCAAGCCATCTTGGACATGATCGCTGG
TGCCCACTGGGGAGTCCTAGCGGGCATAGCGTATTTCTCCATGGTGGGCAACTGGGCGAAGGTCCTGGTA
GTGCTGTTGCTGTTTGCCGGCGTCGATGCAACCACCTACACCACCGGGGGGAGTGCTGCTGCTACTACGG
CTGCATTCGCCGGGTTTTTTTCTCAGGGCTCCAAGCAGAATATCCAGCTGATCA

>1591_S51_L001_R1_001.fastq_305_1a_6
CCCCTACGACAGCGCTGGTAATGGCTCAGCTACTTAGGGTCCCGCAAGCCATCTTGGACATGATCGCTGG
TGCCCACTGGGGAGTCCTAGCGGGCATAGCGTATTTCTCCATGGTGGGCAACTGGGCGAAGGTCCTGGTA
GTGCTGTTGCTGTTTGCCGGCGTCGATGCAACCACCTACACCACCGGGGGGAGTGCTGCTGCTACTACGG
CTACATTCGCCAGGCTTTTTACTCCGGGTTCCAAGCAGAATATCCAGCTGATCA

>1591_S51_L001_R1_001.fastq_306_1a_6
CCCCTACGACAGCGCTGGTAATGGCTCAGCTACTTAGGGTCCCGCAAGCCATCTTGGACATGATCGCTGG
TGCCCACTGGGGAGTCCTAGCGGGCATAGCGTATTTCTCCATGGTGGGCAACTGGGCGAAGGTCCTGGTA
GTGCTGCTGCTGTTTGCCGGCGTCGATGCAACCACCTACACCACCGGGGGGAGTGCTGCTGCTACTACGG
CTACATTCGCCGGGTTTTTTTCTCCGGGCTCCAAGCAGAATATCCAGCTGATCA

>1591_S51_L001_R1_001.fastq_307_1a_6
CCCCTACGACAGCGCTGGTAATGGCTCAGCTACTTAGGGTCCCGCAAGCCATCTTGGACATGATCGCTGG
TGCTCACTGGGGAGTCCTAGCGGGCATAGCGTATTTCTCCATGGTGGGCAACTGGGCGAAGGTCCTGGTA
GTGCTGTTGCTGTTTGCCGGCGTCGATGCAACCACCTACACCACCGGGGGGAGTGCTGCTGCTACTACGG
CTACATTCGCCGGGTTTTTTTCTCCGGGCTCCAAGCAGAATATCCAGCTGATCA

>1591_S51_L001_R1_001.fastq_308_1a_6
CCCCTACGACAGCGCTGGTAATGGCTCAGCTACTTAGGGTCCCGCAAGCCATCTTGGACATGATCGCTGG
TGCCCACTGGGGAGTCCTAGCGGGCATAGCGTATTTCTCCATGGTGGGCAACTGGGCGAAGGTCCTGGTA
GTGCTGTTGCTGTTTGCCGGCGTCGGTGCAACCACCTACACCACCGGGGGGAGTGCTGCTGCTACTACGG
CTACACTCGCCGGGCTTTTTACTCCGGGCTCCAAGCAGAATATCCAGCTGATCA

>1591_S51_L001_R1_001.fastq_309_1a_6
CCCCTACGACAGCGCTGGTAATGGCTCAGCTACTTAGGGTCCCGCAAGCCATCTTGGACATGATCGCTGG
TGCCCACTGGGGAGTCCTAGCGGGCATAGCGTATTTCTCCATGGTGGGCAACTGGGCGAAGGTCCTGGTA
GTGCTGTTGCTGTTTGCCGGCGTCGATGCAACCACCTACACCACCGGGGGGGGTGCTGCTGCTACTACGG
CTACACTCGCCGGGCTTTTTACTCCGGGCTCCAAGCAGAATATCCAGCTGATCA

>1591_S51_L001_R1_001.fastq_310_1a_6
CCCCTACGACAGCGCTGGTAATGGCTCAGCTACTTAGGGTCCCGCAAGCCATCTTGGACATGATCGCTGG
TGCCCACTGGGGAGTCCTAGCGGGCATAGCGTATTTCTCCATGGTGGGCAACTGGGCGAAGGTCCTGGTA
GTGCTGTTGCTGTTTGCCGGCGTCGATGCAACCACCTACACCACCGGGGGGAGTGCTGCTGCTACTACGG
CTACACTCGCCGGGCTTTTTACTCCGGGCTCCAGGCAGAATATCCAGCTGATCA

>1591_S51_L001_R1_001.fastq_311_1a_6
CCCCTACGACAGCGCTGGTAATGGCTCAGCTACTTAGGGTCCCGCAAGCCATCTTGGACATGATCGCTGG
TGCCCACTGGGGAGTCCTAGCGGGCATAGCGTATTTCTCCATGGTGGGCAACTGGGCGAAGGTCCTGGTA
GTGCTGTTGCTGTTTGCCGGCGTCGATGCAACCACCTACACCACCGGGAGGAGTGCTGCTGCTACTACGG
CTACATTCGCCGGGTTTTTTACTCCGGGCTCCAAGCAGAATATCCAGCTGATCA

>1591_S51_L001_R1_001.fastq_312_1a_6
CCCCTACGACAGCGCTGGTAATGGCTCAGCTACTTAGGGTCCCGCAAGCCATCTTGGACATGATCGCTGG
TGCCCACTGGGGAGTCCTAGCGGGCATAGCGTATTTCTCCATGGTGGGCAACTGGGCGAAGGTCCTGGTA
GTGCTGTTGCTGTTTGCCGACGTCGATGCAACCACCTACACCACCGGGGGGAGTGCTGCTGCTACTACGG
CTACATTCGCCGGGTTTTTTTCTCCGGGCTCCAAGCAGAATATCCAGCTGATCA

>1591_S51_L001_R1_001.fastq_313_1a_6
CCCCTACGACAGCGCTGGTAATGGCTCAGCTACTTAGGGTCCCGCAAGCCATCTTGGACATGATCGCTGG
TGCCCATTGGGGAGTCCTAGCGGGCATAGCGTATTTCTCCATGGTGGGCAACTGGGCGAAGGTCCTGGTA
GTGCTGTTGCTGTTTGCCGGCGTCGATGCAACCACCTACACCACCGGGGGGAGTGCTGCTGCTACTACGG
CTACATTCGCCGGGTTTTTTACTCCGGGCTCCAAGCAGAATATCCAGCTGATCA

>1591_S51_L001_R1_001.fastq_314_1a_6
CCCCTACGACAGCGCTGGTAATGGCTCAGCTACTTAGGGTCCCGCAAGCCATCTTGGACATGATCGCTGG
TGCCCACTGGGGAGTCCTAGCGGGCATAGCGTATTTCTCCATGGTGGGCAACTGGGCGAAGGTCCTGGTA
GTGCTGTTGCTGTTTGCCGGCATCGATGCAACCACCTACACCACCGGGGGGAGTGCTGCTGCTACTACGG
CTACATTCGCCGGGTTTTTTTCTCCGGGCTCCAAGCAGAATATCCAGCTGATCA

>1591_S51_L001_R1_001.fastq_315_1a_6
CCCCTACGACAGCGCTGGTAATAGCTCAGCTACTTAGGGTCCCGCAAGCCATCTTGGACATGATCGCTGG
TGCCCACTGGGGAGTCCTAGCGGGCATAGCGTATTTCTCCATGGTGGGCAACTGGGCGAAGGTCCTGGTA
GTGCTGTTGCTGTTTGCCGGCGTCGATGCAACCACCTACACCACCGGGGGGAGTGCTGCTGCTACTACGG
CTACATTCGCCGGGTTTTTTTCTCCGGGCTCCAAGCAGAATATCCAGCTGATCA

>1591_S51_L001_R1_001.fastq_316_1a_6
CCCCTACGACAGCGCTGGTAATGGCTCAGCTACTTAGGGTCCCGCAAGCCATCTTGGACATGATCGCTGG
TGCCCACTGGGGAGTCCTAGCGGGCATAGCGTATTTCTCCATGGTGGGCAACTGGGCGAAGGTCCTGGTA
GTGCTGTTGCTGTTTGCCGGCGTCGATGCAACCACCTACACCACCGGGGGGAGTGCTGCTGCTACTACGG
CTACATTCGCCGGGTTCTTTTCTCAGGGCTCCAAGCAGAATATCCAGCTGATCA

>1591_S51_L001_R1_001.fastq_317_1a_6
CCCCTACGACAGCGCTGGTAATGGCTCAGCTACTTAGGGTCCCGCAAGCCATCTTGGACATGATCGCCGG
TGCCCACTGGGGAGTCCTAGCGGGCATAGCGTATTTCTCCATGGTGGGCAACTGGGCGAAGGTCCTGGTA
GTGCTGTTGCTGTTTGCCGGCGTCGATGCAACCACCTACACCACCGGGGGGAGTGCTGCTGCTACTACGG
CTACACTCGCCGGGCTTTTTACTCCGGGCTCCAAGCAGAATATCCAGCTGATCA

>1591_S51_L001_R1_001.fastq_318_1a_6
CCCCTACGACAGCGCTGGTAATGGCTCAGCTACTTAGGGTCCCGCAAGCCATCTTGGACATGATCGCTGG
TGCCCACTGGGGAGTCCTAGCGGGCATAGCGTATTTCTCCACGGTGGGCAACTGGGCGAAGGTCCTGGTA
GTGCTGTTGCTGTTTGCCGGCGTCGATGCAACCACCTACACCACCGGGGGGAGTGCTGCTGCTACTACGG
CTACACTCGCCGGGCTTTTTACTCCGGGCTCCAAGCAGAATATCCAGCTGATCA

>1591_S51_L001_R1_001.fastq_319_1a_6
CCCCTACGACAGCGCTGGTAATAGCTCAGCTACTTAGGGTCCCGCAAGCCATCTTGGACATGATCGCTGG
TGCCCACTGGGGAGTCCTAGCGGGCATAGCGTATTTCTCCATGGTGGGCAACTGGGCGAAGGTCCTGGTA
GTGCTGTTGCTGTTTGCCGGCGTCGATGCAACCACCTACACCACCGGGGGGAGTGCTGCTGCTACTACGG
CTACACTCGCCGGGCTTTTTACTCCGGGCTCCAAGCAGAATATCCAGCTGATCA

>1591_S51_L001_R1_001.fastq_320_1a_6
CCCCTACGACAGCGCTGGTAATGGCTCAGCTACTTAGGGTCCCGCAAGCCATCTTGGACATGATCGCTGG
TGCCCACTGGGGAGTCCTAGCGGGCATAGCGTATTTCTCCATGGTGGGCAACTGGGCGAAGGTCCTGGTA
GTGCTGTTGCTGTTTGCCGGCGTCGATGCAACCACCTACACCACCGGGGGGAGTGCTGCTGCTACTACGG
CTACATTCGCCGGGTTTTTTAATCCGGGCTCCAAGCAGAATATCCAGCTGATCA

>1591_S51_L001_R1_001.fastq_321_1a_6
CCCCTACGACAGCGCTGGTAATGGCTCAGCTACTTAGGGTCCCGCAAGCCATCTTGGACATGATCGCTGG
TGCCCACTGGGGAGTCCTAGCGGGCATAGCGTATTTCTCCATGGTGGGCAACTGGGCGAAGGTCCTGGTA
GTGCCGTTGCTGTTTGCCGGCGTCGATGCAACCACCTACACCACCGGGGGGAGTGCTGCTGCTACTACGG
CTACACTCGCCGGGCTTTTTACTCCGGGCTCCAAGCAGAATATCCAGCTGATCA

>1591_S51_L001_R1_001.fastq_322_1a_6
CCCCTACGACAGCGCTGGTAATGGCTCAGCTACTTAGGGTCCCGCAAGCCATCTTGGACATGATCGCTGG
TGCCCACTGGGGAGTCCTAGCGGGCATAGCGTATTTCTCCATGGTGGGCAACTGGGCGAAGGTCCTGGTA
GTGCTGTTGCTGTTTGCCGGCGTCGATGCGACCACCTACACCACCGGGGGGAGTGCTGCTGCTACTACGG
CTACACTCGCCGGGCTTTTTACTCCGGGCTCCAAGCAGAATATCCAGCTGATCA

>1591_S51_L001_R1_001.fastq_323_1a_6
CCCCTACGACAGCGCTGGTAATGGCTCAGCTACTTAGGGTCCCGCAAGCCATCTTGGACATGATCGCTGG
TGCCCACTGGGGAGTCCTAGCGGGCATAGCGTATTTCTCCATGGTGGGCAACTGGGCGAAGGTCCTGGTA
GTGCTGTTGCTGTTTGCCGGCGCCGATGCAACCACCTACACCACCGGGGGGAGTGCTGCTGCTACTACGG
CTACATTCGCCGGGTTTTTTTCTCCGGGCTCCAAGCAGAATATCCAGCTGATCA

>1591_S51_L001_R1_001.fastq_324_1a_6
CCCCTACGACAGCACTGGTAATGGCTCAGCTACTTAGGGTCCCGCAAGCCATCTTGGACATGATCGCTGG
TGCCCACTGGGGAGTCCTAGCGGGCATAGCGTATTTCTCCATGGTGGGCAACTGGGCGAAGGTCCTGGTA
GTGCTGTTGCTGTTTGCCGGCGTCGATGCAACCACCTACACCACCGGGGGGAGTGCTGCTGCTACTACGG
CTACACTCGCCGGGCTTTTTACTCCGGGCTCCAAGCAGAATATCCAGCTGATCA

>1591_S51_L001_R1_001.fastq_325_1a_6
CCCCTACGACAGCGCTGGTAATGGCTCAGCTACTTAGGGTCCCGCAAGCCATCTTGGACATGATCGCTGG
TGCCCACTGGGGAGTCCTAGCGGGCATAGCGTATTTCTCCATGGTGGGCAACTGGGCGAAGGTCCTGGTA
GTGCTGTTGCTGTTTGCCGGTGTCGATGCAACCACCTACACCACCGGGGGGAGTGCTGCTGCTACTACGG
CTACATTCGCCGGGTTTTTTACTCCGGGCTCCAAGCAGAATATCCAGCTGATCA

>1591_S51_L001_R1_001.fastq_326_1a_6
CCCCTACGACAGCGCTGGTAATGGCTCAGCTACTTAGGGTCCCGCAAGCCGTCTTGGACATGATCGCTGG
TGCCCACTGGGGAGTCCTAGCGGGCATAGCGTATTTCTCCATGGTGGGCAACTGGGCGAAGGTCCTGGTA
GTGCTGTTGCTGTTTGCCGGCGTCGATGCAACCACCTACACCACCGGGGGGAGTGCTGCTGCTACTACGG
CTACATTCGCCGGGTTTTTTACTCCGGGCTCCAAGCAGAATATCCAGCTGATCA

>1591_S51_L001_R1_001.fastq_327_1a_6
CCCCTACGACAGCGCTGGTAATGGCTCAGCTACTTAGGGTCCCGCAAGCCATCTTGGACATGATCGCTGG
TGCCCACTGGGGAGTTCTAGCGGGCATAGCGTATTTCTCCATGGTGGGCAACTGGGCGAAGGTCCTGGTA
GTGCTGTTGCTGTTTGCCGGCGTCGATGCAACCACCTACACCACCGGGGGGAGTGCTGCTGCTACTACGG
CTACATTCGCCGGGTTTTTTTCTCCGGGCTCCAAGCAGAATATCCAGCTGATCA

>1591_S51_L001_R1_001.fastq_328_1a_6
CCCCTACGACAGCGCTGGTAATGGCTCAGCTACTTAGGGTCCCGCAAGCCATCTTGGACATGATCGCTGG
TGCCCACTGGGGAGTCCTAGCGGGCATAGCGTATTTCTCCATGGTGGGCAACTGGGCGAAGGTCCTGGTA
GTGCTGTTGCTGTTTGCCGGCGTCGATGCAACCACCTACACCACCGGGGGGAGTGCCGCTGCTACTACGG
CTACATTCGCCAGGCTTTTTACTCAGGGCTCCAAGCAGAATATCCAGCTGATCA

>1591_S51_L001_R1_001.fastq_329_1a_6
CCCCTACGACAGCGCTGGTAATGGCTCAGCTACTTAGGGTCCCGCAAGCCATCTTGGACATGATCGCTGG
TGCCCACTGGGGAGTCCTAGCGGGCATAGCGTATTTCTCCATGGTGGGCAACTGGGCGAAGGTCCTGGTA
GTGCTGTTGCTGTTTGCCGGCGTCGATGCAACCACCTACACCGCCGGGGGGAGTGCTGCTGCTACTACGG
CTACATTCGCCGGGTTTTTTTCTCCGGGCTCCAAGCAGAATATCCAGCTGATCA

>1591_S51_L001_R1_001.fastq_330_1a_6
CCCCTACGACAGCGCTGGTAATGGCTCAGCTACTTAGGGTCCCGCAAGCCATCTTGGACATGATCGCTGG
TGCCCACTGGGGAGTCCTAGCGGGCATAGCGTATTTCTCCATGGTGGGCAACTGGGCGAAGGTCCTGGTA
GTGCTGTTGCTGTTTGCCGGCGTCGATGCAACCACCTACACCACCGGGGGGAGTGCTGCTGCTACTACGG
CCACATTCGCCCGGCTTTTTACTCCGGGCTCCAAGCAGAATATCCAGCTGATCA

>1591_S51_L001_R1_001.fastq_331_1a_6
CCCCTACGACAGCGCTGGTAATGGCTCAGCTACTTAGGGTCCCGCAAGCCATCTTGGACATGATCGCTGG
TGCCCACTGGGGAGTCCTAGCGGGCATAGCGTATTTCTCCATGGTGGGCAACTGGGCGAAGGTCCTGGTA
GTGCTGTTGCTGTTTGCCGGCGTCGATGCAACCACCTACACCACCGGGGGGAGTGCTGCTGCTACTACGG
CTACATTCGCCGGGTTTTTTACTCCGGGGTCCAAGCAGAATATCCAGCTGATCA

>1591_S51_L001_R1_001.fastq_332_1a_6
CCCCTACGACAGCGCTGGTAATGGCTCAGCTACTTAGGGTCCCGCAAGCCATCTTGGACATGATCGCTGG
TGCCCACTGGGGAGTCCTAGCGGGCATAGCGTATTTCTCCATGGTGGGCAACTGGGCGAAGGTCCTGGTA
GTGCTGTTGCTGTTTGCCGGCGTCGATGCAACCATCTACACCACCGGGGGGAGTGCTGCTGCTACTACGG
CTACACTCGCCGGGCTTTTTACTCCGGGCTCCAAGCAGAATATCCAGCTGATCA

>1591_S51_L001_R1_001.fastq_333_1a_6
CCCCTACGACAGCGCTGGTAATGGCTCAGCTACTTAGGGTCCCGCAAGCCATCTTGGATATGATCGCTGG
TGCCCACTGGGGAGTCCTAGCGGGCATAGCGTATTTCTCCATGGTGGGCAACTGGGCGAAGGTCCTGGTA
GTGCTGTTGCTGTTTGCCGGCGTCGATGCAACCACCTACACCACCGGGGGGAGTGCTGCTGCTACTACGG
CTACATTCGCCGGGTTTTTTTCTCCGGGCTCCAAGCAGAATATCCAGCTGATCA

>1591_S51_L001_R1_001.fastq_334_1a_6
CCCCTACGACAGCGCTGGTAATGGCTCAGCTACTTAGGGTCCCGCAAGCCATCTTGGACATGATCGCTGG
TGCCCACTGGGGAGTCCTAACGGGCATAGCGTATTTCTCCATGGTGGGCAACTGGGCGAAGGTCCTGGTA
GTGCTGTTGCTGTTTGCCGGCGTCGATGCAACCACCTACACCACCGGGGGGAGTGCTGCTGCTACTACGG
CTACATTCGCCGGGTTTTTTACTCCGGGCTCCAAGCAGAATATCCAGCTGATCA

>1591_S51_L001_R1_001.fastq_335_1a_6
CCCCTACGACAGCGCTGGTAATGGCTCAGCTACTTAGGGTCCCGCAAGCCATCTTGGACATGATCGCTGG
TGCCCACTGGGGAGTCCTAGCGGGCATAGCGTATTTCTCCATGGTGGGCAACTGGGCGAAGGTCCTGGTA
GTGCTGTTGCTGTTTGCCGGCGTCGATGCAACCACCTACACCACCGGGGGGAGTGCTGCTGCTACTACGG
CTACACTCGCCGGGCTTTTTACTCCGGGCTCCAAGCAGAATGTCCAGCTGATCA

>1591_S51_L001_R1_001.fastq_336_1a_6
CCCCTACGACAGCGCTGGTAATGGCTCAGCTACTTAGGGTCCCGCAAGCCATCTTGGACATGATCGCTGG
TGCCCACTGGGGAGTCCTAGCGGGCATAGCGTATTTCTCCATGGTGGGCAACTGGGCGAAGGTCCTGGTA
GTGCTGTTGCTGTTTGCCGGCGTCGATGCAACCACCTACACCACCGGGGGGAGTGCTGCTGCTACTACGG
CTACACTCGCCGGGCTTTTTACTCCGGGCTCCAAGCAGAATATCCAGCTAATCA

>1591_S51_L001_R1_001.fastq_337_1a_6
CCCCTACGACAGCGCTGGTAATGGCTCAGCTACTTAGGGTCCCGCAAGCCATCTTGGACATGATCGCTGG
TGCCCACTGGGGAGTCCTAGCGGGCATAGCGTATTTCTCCATGGTGGGCAACTGGGCGAAGGTCCTGGTA
GTGCTGTTGCTGTTTGCCGGCGTCGATGCAACCACCTACACCACCGGGGGGAGTGCTGCTGCTACTACGG
CTACATTAGCCGGGCTTTTTACTCCGGGCTCCAAGCAGAATATCCAGCTGATCA

>1591_S51_L001_R1_001.fastq_338_1a_6
CCCCTACGACAGCGCTGGTAATGGCTCAGCTACTTAGGGTCCCGCAAGCCATCTTGGACATGATCGCTGG
TGCCCACTGGGGAGTCCTAGCGGGCATAGCGTATTTCTCCATGGCGGGCAACTGGGCGAAGGTCCTGGTA
GTGCTGTTGCTGTTTGCCGGCGTCGATGCAACCACCTACACCACCGGGGGGAGTGCTGCTGCTACTACGG
CTACATTCGCCGGGTTTTTTTCTCCGGGCTCCAAGCAGAATATCCAGCTGATCA

>1591_S51_L001_R1_001.fastq_339_1a_6
CCCCTACGACAGCGCTGGTAATGGCTCAGCTACTTAGGGTCCCGCAAGCCATCTTGGACATGATCGCTGG
TGCCCACTGGGGAGTCCTAGCGGGCATAGCGTATTTCTCCATGGTGGGCAATTGGGCGAAGGTCCTGGTA
GTGCTGTTGCTGTTTGCCGGCGTCGATGCAACCACCTACACCACCGGGGGGAGTGCTGCTGCTACTACGG
CTACACTCGCCGGGCTTTTTACTCCGGGCTCCAAGCAGAATATCCAGCTGATCA

>1591_S51_L001_R1_001.fastq_340_1a_6
CCCCTACGACAGCGCTGGTAATGGCTCAGCTACTTAGGGTCCCGCAAGCCATCTTGGACATGATCGCTGG
TGCCCACTGGGGAGTCCTAGCGGGCATAGCGTATTTCTCCATGGTGGGCAACTGGGCGAAGGTCCTGGTA
GTGCTGTTGCTGTTTGCCGGCGTCGATGCAACCACCTACACCACCGGGGGGAGTGCTGCTGCTACTACGG
CTACATTCGCCGGGTTTTTTACTTCGGGCTCCAAGCAGAATATCCAGCTGATCA

>1591_S51_L001_R1_001.fastq_341_1a_6
CCCCTACGACAGCGCTGGTAATGGCTCAGCTACTTAGGGTCCCGCAAGCCATCTTGGACATGATCGCTGG
TGCCCACTGGGGAGTCCTAGCGGGCATAGCGTATTTCTTCATGGTGGGCAACTGGGCGAAGGTCCTGGTA
GTGCTGTTGCTGTTTGCCGGCGTCGATGCAACCACCTACACCACCGGGGGGAGTGCTGCTGCTACTACGG
CTACACTCGCCGGGCTTTTTACTCCGGGCTCCAAGCAGAATATCCAGCTGATCA

>1591_S51_L001_R1_001.fastq_342_1a_6
CCCCTACGACAGCGCTGGTAATGGCTCAGCTACTTAGGGTCCCGCAAGCCATCTTGGACATGATCGCTGG
TGCCCACTGGGGAGTCCTAGCGGGCATAGCGTATTTCTCCATGGTGGGCAACTGGGCGAAGGTCCTGGTA
GTGCTGTTGCTGTTTGCCGGCGTCGATGCAACCACCTACACCACCGGGGGGAGTGCTGCTGCTACTACGG
CTACATTGGCCGGGCTTTTTACTCCGGGCTCCAAGCAGAATATCCAGCTGATCA

>1591_S51_L001_R1_001.fastq_343_1a_6
CCCCTACGACAGCGCTGGTAATGGCTCAGCTACTTAGGGTCCCGCAAGCCATCTTGGACATGATCGCTGG
TGCCCACTGGGGAGTCCTAGCGGGCATAGCGTATTTCTCCATGGTAGGCAACTGGGCGAAGGTCCTGGTA
GTGCTGTTGCTGTTTGCCGGCGTCGATGCAACCACCTACACCACCGGGGGGAGTGCTGCTGCTACTACGG
CTACATTCGCCGGGTTTTTTACTCCGGGCTCCAAGCAGAATATCCAGCTGATCA

>1591_S51_L001_R1_001.fastq_344_1a_6
CCCCTACGACAGCGCTGGTAATGGCTCAGCTACTTAGGGTCCCGCAAGCCATCTTGGACATGATCGCTGG
TGCCCACTGGGGAGTCCTAGCGGGCATAGCGTATTTCTCCATGGTGGGCAACTGGGCGAAGGCCCTGGTA
GTGCTGTTGCTGTTTGCCGGCGTCGATGCAACCACCTACACCACCGGGGGGAGTGCTGCTGCTACTACGG
CTACATTCGCCGGGTTTTTTTCTCCGGGCTCCAAGCAGAATATCCAGCTGATCA

>1591_S51_L001_R1_001.fastq_345_1a_6
CCCCTACGACAGCGCTGGTAATGGCTCAGCTACTTAGGGTCCCGCAAGCCATCTTGGACATGATCGCTGG
TGCCCACTGGGGAGTCCTAGCGGGCATAGCGTATTTCTCCATGGTGGGCAGCTGGGCGAAGGTCCTGGTA
GTGCTGTTGCTGTTTGCCGGCGTCGATGCAACCACCTACACCACCGGGGGGAGTGCTGCTGCTACTACGG
CTACATTCGCCGGGTTTTTTTCTCCGGGCTCCAAGCAGAATATCCAGCTGATCA

>1591_S51_L001_R1_001.fastq_346_1a_6
CCCCTACGACAGCGCTGGTAATGGCTCAGCTATTTAGGGTCCCGCAAGCCATCTTGGACATGATCGCTGG
TGCCCACTGGGGAGTCCTAGCGGGCATAGCGTATTTCTCCATGGTGGGCAACTGGGCGAAGGTCCTGGTA
GTGCTGTTGCTGTTTGCCGGCGTCGATGCAACCACCTACACCACCGGGGGGAGTGCTGCTGCTACTACGG
CTACATTCGCCGGGTTTTTTTCTCCGGGCTCCAAGCAGAATATCCAGCTGATCA

>1591_S51_L001_R1_001.fastq_347_1a_6
CCCCTACGACAGCGCTGGTAATGGCTCAGCTACTTAGGGTCCCGCAAGCCATCTTGGACATGATCGCTGG
TGCCCACTGGGGAGTCCTAGCGGGCATAGCGTATTTCTCCATGGTGGGCAACTGGGCGAAGGTCCTGGTA
GTGCTGTTGCTGTTTGCCGGCGTCGATGCAACCACCTACACCACCGGGGGGAGTGCTGCTGCTACTACGG
CTACACTCGCCGGGCTTTTTACTCCGGGCTCCAAGCGGAATATCCAGCTGATCA

>1591_S51_L001_R1_001.fastq_348_1a_6
CCCCTACGACAGCGCTGGTAATGGCTCAGCTACTTAGGGTCCCGCAAGCCATCTTGGACATGATCGCTGG
TGCCCACTGGGGAGTCCTAGCGGGCATAGCGTATTTCTCCATGGTGGGCAACTGGGCGAAGGTCCTAGTA
GTGCTGTTGCTGTTTGCCGGCGTCGATGCAACCACCTACACCACCGGGGGGAGTGCTGCTGCTACTACGG
CTACATTCGCCGGGTTTTTTACTCCGGGCTCCAAGCAGAATATCCAGCTGATCA

>1591_S51_L001_R1_001.fastq_349_1a_6
CCCCTACGACAGCGCTGGTAATGGCTCAGCTACTTAGGGTCCCGCAAGCCATCTTGGACATGATCGCTGG
TGCCCACTGGGGAGTCCTAGCGGGCATAGCGTATTTCTCCATGGTGGGCAACTGGGCGAAGGTCCTGGTA
GTGCTGTTGCTGTTTGCCGGCGTCGATGCAACCACCTACACCACCGGGGGGAGTGCTGCTGCTACTACGG
CTACATTCGCCGGTTTTTTTACTCCGGGCTCCAAGCAGAATATCCAGCTGATCA

>1591_S51_L001_R1_001.fastq_350_1a_6
CCCCTACGACAGCGCTGGTAATGGCTCAGCTACTTAGGGTCCCGCAAGCCATCTTGGACATGATCGCTGG
TGCCCACTGGGGAGTCCTAGCGGGCATAGTGTATTTCTCCATGGTGGGCAACTGGGCGAAGGTCCTGGTA
GTGCTGTTGCTGTTTGCCGGCGTCGATGCAACCACCTACACCACCGGGGGGAGTGCTGCTGCTACTACGG
CTACATTCGCCGGGTTTTTTACTCCGGGCTCCAAGCAGAATATCCAGCTGATCA

>1591_S51_L001_R1_001.fastq_351_1a_6
CCCCTACGACAGCGCTGGTAATGGCTCAGCTACTTAGGGTCCCGCAAGCCATCTTGGACATGATCGCTGG
TGCCCACTGGGGAGTCCTAGCGGGCATAGCGTATTTCTCCATGGTGGGCAACTGGGCGAAGGTCCTGGTA
GTGCTGCTGCTGTTTGCCGGCGTCGATGCAACCACCTACACCACCGGGGGGAGTGCTGCTGCTACTACGG
CTACACTCGCCGGGCTTTTTACTCCGGGCTCCAAGCAGAATATCCAGCTGATCA

>1591_S51_L001_R1_001.fastq_352_1a_6
CCCCTACGACAGCGCTGGTAATGGCTCAGCCACTTAGGGTCCCGCAAGCCATCTTGGACATGATCGCTGG
TGCCCACTGGGGAGTCCTAGCGGGCATAGCGTATTTCTCCATGGTGGGCAACTGGGCGAAGGTCCTGGTA
GTGCTGTTGCTGTTTGCCGGCGTCGATGCAACCACCTACACCACCGGGGGGAGTGCTGCTGCTACTACGG
CTACATTCGCCGGGTTTTTTTCTCCGGGCTCCAAGCAGAATATCCAGCTGATCA

>1591_S51_L001_R1_001.fastq_353_1a_6
CCCCTACGACAGCGCTGGTAATGGCTCAGCTACTTAGGGTCCCGCAAGCCATCTTGGACATGATCGCTGG
TGCCCACTGGGGAGCCCTAGCGGGCATAGCGTATTTCTCCATGGTGGGCAACTGGGCGAAGGTCCTGGTA
GTGCTGTTGCTGTTTGCCGGCGTCGATGCAACCACCTACACCACCGGGGGGAGTGCTGCTGCTACTACGG
CTACACTCGCCGGGCTTTTTACTCCGGGCTCCAAGCAGAATATCCAGCTGATCA

>1591_S51_L001_R1_001.fastq_354_1a_6
CCCCTACGACAGCGCTGGTAATGGCTCAGCTACTTAGGGTCCCGCAAGCCATCTTGGACATGATCGCTGG
TGCCCACTGGGGAGTCCTAGCGGGCATAGCGTATTTCTCCATGGTGGGCAACTGGGCGAAGGTCCTGGTA
GTGCTGTTGCTGTTTGCCGGCGTCGACGCAACCACCTACACCACCGGGGGGAGTGCTGCTGCTACTACGG
CTACATTCGCCGGGTTTTTTTCTCCGGGCTCCAAGCAGAATATCCAGCTGATCA

>1591_S51_L001_R1_001.fastq_355_1a_6
CCCCTACGACAGCGCTGGTAATGGCTCAGCTACTTAGGGTCCCGCAAGCCATCTTGGACATGATCGCTGG
TGCCCACTGGGGAGTCCTAGCGGGCATAGCGTATTTCTTCATGGTGGGCAACTGGGCGAAGGTCCTGGTA
GTGCTGTTGCTGTTTGCCGGCGTCGATGCAACCACCTACACCACCGGGGGGAGTGCTGCTGCTACTACGG
CTACATTCGCCGGGTTTTTTACTCCGGGCTCCAAGCAGAATATCCAGCTGATCA

>1591_S51_L001_R1_001.fastq_356_1a_6
CCCCTACGACAGCGCTGGTAATGGCTCAGCTACTTAGGGTCCCGCAAGCCATCTTGGACATGATCGCTGG
TGCCCACTGGGGAGTCCTAGCGGGCATAGCGTATTTCTCCATGGTGGGCAACTGGGCGAAGGTCCTGGTA
GTGCTGTTGCTGTTTGCCGGCGTCGATGCAACCACCTACACCACCGGGGGGAGTGCTGCTGCTACTACGG
CCACACTCGCCCGGCTTTTTACTCAGGGCTCCAAGCAGAATATCCAGCTGATCA

>1591_S51_L001_R1_001.fastq_357_1a_6
CCCCTACGACAGCGCTGGTAATGGCTCAGCTACTTAGGGTCCCGCAAGCCATCTTGGACATGATCGCTGG
TGCCCACTGGGGAGTCCTAGCGGGCATAGCGTATTTCTCCATGGTGGGCAACTGGGCGAAGGTCCTGGTA
GTGCTGTTGCTGTTTGCCGGCGTCGATGCAACCACCTACACCACCGGGGGGAGTGCTGCTGCTACCACGG
CTACACTCGCCGGGCTTTTTACTCCGGGCTCCAAGCAGAATATCCAGCTGATCA

>1591_S51_L001_R1_001.fastq_358_1a_6
CCCCTACGACAGCGCTGGTAATGGCTCAGCTACTTAGGGTCCCACAAGCCATCTTGGACATGATCGCTGG
TGCCCACTGGGGAGTCCTAGCGGGCATAGCGTATTTCTCCATGGTGGGCAACTGGGCGAAGGTCCTGGTA
GTGCTGTTGCTGTTTGCCGGCGTCGATGCAACCACCTACACCACCGGGGGGAGTGCTGCTGCTACTACGG
CTACATTCGCCGGGTTTTTTACTCCGGGCTCCAAGCAGAATATCCAGCTGATCA

>1591_S51_L001_R1_001.fastq_359_1a_6
CCCCTACGACAGCGCTGGTAATGGCTCAGCTACTTAGGGTCCCGCAAGCCATCTTGGACATGATCGCTGG
TGCCCACTGGGGAGTCCTAGCGGGCATAGCGTATTTCTCCATGGTGGGCAACTGGGCGAAGGTCCTGGTA
GTGCTGTTGCTGTTTGCCGGCGTCGATGCAACCACCTACACCACCGGGGAGAGTGCTGCTGCTACTACGG
CTACATTCGCCGGGTTTTTTACTCCGGGCTCCAAGCAGAATATCCAGCTGATCA

>1591_S51_L001_R1_001.fastq_360_1a_5
CCCCTACGACAGCGCTGGTAATGGCTCAGCTACTTAGGGTCCCGCAAGCCATCTTGGACACGATCGCTGG
TGCCCACTGGGGAGTCCTAGCGGGCATAGCGTATTTCTCCATGGTGGGCAACTGGGCGAAGGTCCTGGTA
GTGCTGTTGCTGTTTGCCGGCGTCGATGCAACCACCTACACCACCGGGGGGAGTGCTGCTGCTACTACGG
CTACATTCGCCGGGTTTTTTTCTCCGGGCTCCAAGCAGAATATCCAGCTGATCA

>1591_S51_L001_R1_001.fastq_361_1a_5
CCCCTACGACAGCGCTGGTAATGGCTCAGCTACTTAGGGTCCCGCAAGCCATCTTGGACATGATCGCTGG
TGCCCACTGGGGAGTCCTAGCGGGCATAGCGTATTTCTCCATGGTGGGCAACTGGGCGAAGGTCCTGGTA
GTGCTGTTGCTGTTTGCCGGCGTCGATGCAACCACCTACACCACCGGGGGGAGTGCTGCTGCTACTACGG
CTACATTCGCCGGGTCTTTTTCTCCGGGCTCCAAGCAGAATATCCAGCTGATCA

>1591_S51_L001_R1_001.fastq_362_1a_5
CCCCTACGACAGCGCTGGTAATGGCTCAGCTACTTAGGGTCCCGCAAGCCATCTTGGACATGATCGCTGG
TGCCCACTGGGGAGTCCTAGCGGGCATAGCGTATTTCTCCATGGTGGGCAACTGGGCGAAGGTCCTGGTA
GTGCTGTTGCTGTTTGCCGGCGTCGATGCAACCACCTACACCACCGGGGGGAGTGCTGCTGCTACTACGG
CTACATTCGCCGGGGTTTTTACTCCGGGCTCCAAGCAGAATATCCAGCTGATCA

>1591_S51_L001_R1_001.fastq_363_1a_5
CCCCTACGACAGCGCTGGTAATGGCTCAGCTACTTAGGGTCCCGCAAGCCATCTTGGACATGATCGCTGG
TGCCCACTGGGGAGTCCTAGCGGGCATAGCGTATTTCTCCATGGTGGGCAACTGGGCGAAGGTCCTGGTA
GTGCTGTTGCTGTTTGCCGGCGTCGATGTAACCACCTACACCACCGGGGGGAGTGCTGCTGCTACTACGG
CTACATTCGCCGGGTTTTTTACTCCGGGCTCCAAGCAGAATATCCAGCTGATCA

>1591_S51_L001_R1_001.fastq_364_1a_5
CCCCTACGACAGCGCTGGTAATGGCTCAGCTACTTAGGGTCCCGCAAGCCATCTTGGACATGATCGCTGG
TGCCCACTGGGGAGTCCTAGCGGGCATAGCGTATTTCTCCATGGTGGGCAACTGGGCGAAGGTCCTGGTA
GTGCTGTTGCTGTTTGCCGGCGTCGATGCAACCACCTACACCACCGGGGGGAGTGCTGCTGCTACTACGG
CCACATTCGCCAGGCTTTTTACTCCGGGCTCCAAGCAGAATATCCAGCTGATCA

>1591_S51_L001_R1_001.fastq_365_1a_5
CCCCTACGACAGCGCTGGTAATGGCTCAGCTACTTAGGGTCCCGCAAGCCATCTTGGACATGATCGCTGG
TGCCCACTGGGGAGTCCTAGCGAGCATAGCGTATTTCTCCATGGTGGGCAACTGGGCGAAGGTCCTGGTA
GTGCTGTTGCTGTTTGCCGGCGTCGATGCAACCACCTACACCACCGGGGGGAGTGCTGCTGCTACTACGG
CTACATTCGCCGGGTTTTTTTCTCCGGGCTCCAAGCAGAATATCCAGCTGATCA

>1591_S51_L001_R1_001.fastq_366_1a_5
CCCCTACGACAGCGCTGGTAATGGCCCAGCTACTTAGGGTCCCGCAAGCCATCTTGGACATGATCGCTGG
TGCCCACTGGGGAGTCCTAGCGGGCATAGCGTATTTCTCCATGGTGGGCAACTGGGCGAAGGTCCTGGTA
GTGCTGTTGCTGTTTGCCGGCGTCGATGCAACCACCTACACCACCGGGGGGAGTGCTGCTGCTACTACGG
CTACACTCGCCGGGCTTTTTACTCCGGGCTCCAAGCAGAATATCCAGCTGATCA

>1591_S51_L001_R1_001.fastq_367_1a_5
CCCCTACGACAGCGCTGGTAATGGCTCAGCTACTTAGGGTCCCGCAAGCCATCTTGGACATGATCGCTGG
TGCCCACTGGGGAGTCCTAGCGGGCATAGCGTATTTCTCCATGGTGGGCAACTGGGCGAAGGTCCTGGTA
GTGCTGTTGCTGTTTGCCGGCGTCGATGCAACCACCTACACCACCGGGGGGAGTGCTGCTGCTACTACGG
CTACATTCGCCGGGTTTTTTACTCCGGGCTCCAAGCAGAATATCCAGCTAATCA

>1591_S51_L001_R1_001.fastq_368_1a_5
CCCCTACGACAGCGCTGGTAATGGCTCAGCTACTTAGGGTCCCGCAAGCCATTTTGGACATGATCGCTGG
TGCCCACTGGGGAGTCCTAGCGGGCATAGCGTATTTCTCCATGGTGGGCAACTGGGCGAAGGTCCTGGTA
GTGCTGTTGCTGTTTGCCGGCGTCGATGCAACCACCTACACCACCGGGGGGAGTGCTGCTGCTACTACGG
CTACATTCGCCGGGTTTTTTACTCCGGGCTCCAAGCAGAATATCCAGCTGATCA

>1591_S51_L001_R1_001.fastq_369_1a_5
CCCCTACGACAGCGCTGGTAATGGCTCAGCTACTTAGGGTCCCGCAAGCCATCTTGGACATGATCGCTGG
TGCCCACTGGGGAGTCCTAGCGGGCATAGCGTATTTCTCCATGGTGGGCAACTGGGCGAAGGTCCTGGTA
GTGCTGTTGCTGTTTGCCGGCGTCGATGCAACCGCCTACACCACCGGGGGGAGTGCTGCTGCTACTACGG
CTACACTCGCCGGGCTTTTTACTCCGGGCTCCAAGCAGAATATCCAGCTGATCA

>1591_S51_L001_R1_001.fastq_370_1a_5
CCCCTACGACAGCGCTGGTAATGGCTCAGCTACTTAGGGTCCCGCAAGCCATCTTGGACATGATCGCTGG
TGCCCACTGGGGAGTCCTAGCGGGCATAGCGTATTTCTCCATGGTGGGCAACTGGGCGAAGGTCCTGGTA
GTGCTGTTGCTGTTTGCCGGCGTCGATGCAACCACCTACACCACCGGGGGGAGTGCTGCTGCTACTACGG
CTACACTCGCCAGGCTTTTTACTCCGGGCTCCAAGCAGAATATCCAGCTGATCA

>1591_S51_L001_R1_001.fastq_371_1a_5
CCCCTACGACAGCGCTGGTAATGGCTCAGCTACTTAGGGTCCCGCAAGCCATCTTGGACATGATCGCTGG
TGCCCACTGGGGAGTCCTAGCGGGCATAGCGTATTTCTCCATGGTGGGCGACTGGGCGAAGGTCCTGGTA
GTGCTGTTGCTGTTTGCCGGCGTCGATGCAACCACCTACACCACCGGGGGGAGTGCTGCTGCTACTACGG
CTACATTCGCCGGGTTTTTTTCTCCGGGCTCCAAGCAGAATATCCAGCTGATCA

>1591_S51_L001_R1_001.fastq_372_1a_5
CCCCTACGACAGCGCTGGTAATGGCTCAGCTACTTAGGGTCCCGCAAGCCATCTTGGACATGATCGCTGG
TGCCCACTGGGGAGTCCTAGCGGGCATAGCGTATTTCTCCATGGTGGGCAACTGGGCGAAGGTCCTGGTA
GTGCTGTTGCTGTTTGCCGGCGTCGATGCAACCACCTACACCACCGGGGGGAGTGCTGCTGCTACTACGG
CTACACTCGCCGGGCTTTTTACTCCGGGCTCCAAGCAGAATATCCAGCTGATCG

>1591_S51_L001_R1_001.fastq_373_1a_5
CCCCTACGACAGCGCTGGTAATGGCTCAGCTACTTAGGGTCCCGCAAGCCATCTTGGACATGATCGCTGG
TGCCCACTGGGGAGTCCTAGCGGGCATAGCGTATTTCTCCATGGTGGGCAACTGGGCGAAGGTCCTGGTA
GTGCTGTTGCTGTTTGCTGGCGTCGATGCAACCACCTACACCACCGGGGGGAGTGCTGCCGCTACTACGG
CTACATTCGCCAGTTTTTTTACTCAGGGCTCCAAGCAGAATATCCAGCTGATCA

>1591_S51_L001_R1_001.fastq_374_1a_5
CCCCTACGACAGCGCTGGTAATGGCTCAGCTACTTAGGGTCCCGCAAGCCATCTTGGACATGATCGCTGG
TGCCCACTGGGGAGTCCTAGCGGGCATAGCGTATTTCTCCATGGTGGGCAACTGGGCGAAGGTCCTGGTA
GTGCTGTTGCTGTTTGCCGGCGTCGATGCAACCACCTACACCACCGGGGGGAGTGCTGCTACTACTACGG
CTACATTCGCCCGGCTTTTTACTCCGGGCTCCAAGCAGAATATCCAGCTGATCA

>1591_S51_L001_R1_001.fastq_375_1a_5
CCCCTACGACAGCGCTGGTAATGGCTCAGCTGCTTAGGGTCCCGCAAGCCATCTTGGACATGATCGCTGG
TGCCCACTGGGGAGTCCTAGCGGGCATAGCGTATTTCTCCATGGTGGGCAACTGGGCGAAGGTCCTGGTA
GTGCTGTTGCTGTTTGCCGGCGTCGATGCAACCACCTACACCACCGGGGGGAGTGCTGCTGCTACTACGG
CTACACTCGCCGGGCTTTTTACTCCGGGCTCCAAGCAGAATATCCAGCTGATCA

>1591_S51_L001_R1_001.fastq_376_1a_5
CCCCTACGACAGCGCTGGTAATGGCTCAGCTACTTAGGGTCCCGCAAGCCATCTTGGACATGATCGCTGG
TGCCCACTGGGGAGTCCTAGCGGGCATAGCGTATTTCTCCATGGTGGGCAACTGGGCGAAGGTCCTGGTA
GTGCTGTTGCTGTTTGCCGGCGTCGATGCAACCACCTACACCACCGGGGGGAGTGCTGCTACTACTACGG
CTACATTCGCCGGGTTTTTTACTCCGGGCTCCAAGCAGAATATCCAGCTGATCA

>1591_S51_L001_R1_001.fastq_377_1a_5
CCCCTACGACAGCGCTGGTAATGGCTCAGCTACTTAGGGTCCCGCAAGCCATCTTGGACATGATCGCTGG
TGCCCACTGGGGAGTCCTAGCGGGCATAGCGTATTTCTCCATGGTGGGCAACTGGGCGAAGGTCCTGGTA
GTGCTGTTGCTGTTTGCCGGCGTCGATGCAACCACCTACACCACCGGGGGGAGTGCTGCTGCTAGTACGG
CTACACTCGCCGGGCTTTTTACTCCGGGCTCCAAGCAGAATATCCAGCTGATCA

>1591_S51_L001_R1_001.fastq_378_1a_5
CCCCTACGACAGCGCTGGTAATGGCTCAGCTACTTAGGGTCCCGCAAGCCATCTTGGACATGATCGCTGG
TGCCCACTGGGGAGTCCTAGCGGGCATAGCGTATTTCTCCATGGTGGGCAACTGGGCGAAGGTCCTGGTA
GTGCTGATGCTGTTTGCCGGCGTCGATGCAACCACCTACACCACCGGGGGGAGTGCTGCTGCTACTACGG
CTACATTCGCCGGGTTTTTTTCTCCGGGCTCCAAGCAGAATATCCAGCTGATCA

>1591_S51_L001_R1_001.fastq_379_1a_5
CCCCTACGACAGCGCTGGTAATGGCTCAGCTACTTAGGGTCCTGCAAGCCATCTTGGACATGATCGCTGG
TGCCCACTGGGGAGTCCTAGCGGGCATAGCGTATTTCTCCATGGTGGGCAACTGGGCGAAGGTCCTGGTA
GTGCTGTTGCTGTTTGCCGGCGTCGATGCAACCACCTACACCACCGGGGGGAGTGCTGCTGCTACTACGG
CTACATTCGCCGGGTTTTTTTCTCCGGGCTCCAAGCAGAATATCCAGCTGATCA

>1591_S51_L001_R1_001.fastq_380_1a_5
CCCCTACGACAGCGCTGGTAATGGCTCAGCTACTTAGGGTCCCGCAAGCCATCTTGGACATGATCGCTGG
TGCCCACTGGGGAGTCCTAGCGGGCATAGCGTATTTCTCCATGGTGGGCAACTGGGCGAAGGTCCTGGTA
GTGCTGTTGCTGTTTGCCGGCGTCGACGCAACCACCTACACCACCGGGGGGAGTGCTGCTGCTACCACGG
CTACATTGGCCGGGCTTTTTACTCCGGGCTCCAAGCAGAATATCCAGCTGATCA

>1591_S51_L001_R1_001.fastq_381_1a_5
CCCCTACGACAGCGCTGGTAATGGCTCAGCTACTTAGGGTCCCGCAAGCCATCTTGGACATGATCGCTGG
TGCCCACTGGGGAGTCCTAGCGGGCATAGCGTATTTCTCCATGGTGGGCAACTGGGCGAAGGTCCTGGTA
GTGCTGTTGCTGTTTGCCGGTGTCGATGCAACCACCTACACCACCGGGGGGAGTGCTGCTGCTACTACGG
CTACATTCGCCGGGTTTTTTTCTCCGGGCTCCAAGCAGAATATCCAGCTGATCA

>1591_S51_L001_R1_001.fastq_382_1a_5
CCCCTACGACAGCGCTGGTAATGGCTCAGCTACTTAGGGTCCCGCAAGCCATCTTGGACATGATTGCTGG
TGCCCACTGGGGAGTCCTAGCGGGCATAGCGTATTTCTCCATGGTGGGCAACTGGGCGAAGGTCCTGGTA
GTGCTGTTGCTGTTTGCCGGCGTCGATGCAACCACCTACACCACCGGGGGGAGTGCTGCTGCTACTACGG
CTACACTCGCCGGGCTTTTTACTCCGGGCTCCAAGCAGAATATCCAGCTGATCA

>1591_S51_L001_R1_001.fastq_383_1a_5
CCCCTACGACAGCGCTGGTAATGGCTCAGCTACTTAGGGTCCCGCAAGCCATCTTGGACATGATCGCTGG
TGCCCACTGGGGAGTCCTAGCGGGCATAGCGTATTTCTCCATGGTGGGCAACTGGGCGAAGGTCCTGGTA
GTGCTGTTGCTGTTTGCCGGCGTCGATGCAACCACCTACACCACCGGGGGGAGTGCTGCTGCTGCTACGG
CTACATTCGCCGGGTTTTTTTCTCCGGGCTCCAAGCAGAATATCCAGCTGATCA

>1591_S51_L001_R1_001.fastq_384_1a_5
CCCCTACGACAGCGCTGGTAATGGCTCAGCTACTTAGGGTCCCGCAAGCCATCTTGGACATGATCGCTGG
TGCCCACTGGGGAGTCCTAGCGGGCATAGCGTATTTCTCCATGGTGGGCAACTGGGCGAAGGTCCTGGTA
GTGCTGTTGCTGTTTGCCGGCGTCGATGCAACCACCTACACCACCGGGGGCAGTGCTGCTGCTACTACGG
CTACATTCGCCGGGTTTTTTACTCCGGGCTCCAAGCAGAATATCCAGCTGATCA

>1591_S51_L001_R1_001.fastq_385_1a_5
CCCCTACGACAGCGCTGGTAATGGCTCAGCTACTTAGGGTCCCGCAAGCCATCTTGGACATGATCGCTGG
TGCCCACTGGGGAGTCCTAGCGGGCATAGCGTATTTCTCCATGGTGGGCAACTGGGCGAAGGTCCTGGTA
GTGATGTTGCTGTTTGCCGGCGTCGATGCAACCACCTACACCACCGGGGGGAGTGCTGCTGCTACTACGG
CTACATTCGCCGGGTTTTTTACTCCGGGCTCCAAGCAGAATATCCAGCTGATCA

>1591_S51_L001_R1_001.fastq_386_1a_5
CCCCTACGACAGCGCTGGTAATGGCTCAGCTACTTAGGGTCCCGCAAGCCATCTTGGACATGATCGCTGG
TGCCCACTGGGGAGTCCTAGCGGGCATAGCGTATTTCTCCATGGTGGGCAACTGGGCGAAGGTCCTGGTA
GTGCTGTTGCTGTTTGCCGGCGTCGATGCAGCCACCTACACCACCGGGGGGAGTGCTGCTGCTACTACGG
CTACATTCGCCGGGTTTTTTTCTCCGGGCTCCAAGCAGAATATCCAGCTGATCA

>1591_S51_L001_R1_001.fastq_387_1a_5
CCCCTACGACAGCGCTGGTAATGGCTCAGCTACTTAGGGTCCCGCAAGCCATCTTGGACATGATCGCTGG
TGCCCACTGGGGAGTCCTAGTGGGCATAGCGTATTTCTCCATGGTGGGCAACTGGGCGAAGGTCCTGGTA
GTGCTGTTGCTGTTTGCCGGCGTCGATGCAACCACCTACACCACCGGGGGGAGTGCTGCTGCTACTACGG
CTACACTCGCCGGGCTTTTTACTCCGGGCTCCAAGCAGAATATCCAGCTGATCA

>1591_S51_L001_R1_001.fastq_388_1a_5
CCCCTACGACAGCGCTGGTAATGGCTCAGCTACTTAGGGTCCCGCAAGCCATCTTGGACATGGTCGCTGG
TGCCCACTGGGGAGTCCTAGCGGGCATAGCGTATTTCTCCATGGTGGGCAACTGGGCGAAGGTCCTGGTA
GTGCTGTTGCTGTTTGCCGGCGTCGATGCAACCACCTACACCACTGGGGGGAGTGCTGCTGCTACTACGG
CTACATTCGCCGGGTTTTTTTCTCCGGGCTCCAAGCAGAATATCCAGCTGATCA

>1591_S51_L001_R1_001.fastq_389_1a_5
CCCCTACGACAGCGCTGGTAATGGCTCAGCTACTTAGGGTCCCGCAAGCCATCTTGGACATGATCGCTGG
TGCCCACTGGGGAGTCCTAGCGGGCATAGCGTATTTCTCCATGGTGGGCAACTGGGCGAAGGTCCTGGTA
GTGCTGTTGCTGTTTGCCGGCGTCGATGCAACCACCTACACCACCGGGGGGAGTGCTGCTGCTACTACGG
CTACATTCGCCGGGTTTTTTACTCCGGGCTCCAAGCAGAATATTCAGCTGATCA

>1591_S51_L001_R1_001.fastq_390_1a_5
CCCCTACGACAGCGCTGGTAATGGCTCAGCTACTTAGGGTCCCGCAAGCCATCTTGGACATGATCGCTGG
TGCCCACTGGGGAGTCCTAGCGGGCATAGCGTATTTCTCCATGGTGGGCAACTGGGCGAAGGTCCTGGTA
GTGCTGTTGCTGTTTGCCGGCGTTGATGCAACCACCTACACCACCGGGGGGAGTGCTGCTGCTACTACGG
CTACATTCGCCGGGTTTTTTTCTCAGGGCTCCAAGCAGAATATCCAGCTGATCA

>1591_S51_L001_R1_001.fastq_391_1a_5
CCCCTACGACAGCGCTGGTAATGGCTCAGCTACTTAGGGTCCCGCAAGCCATCTTGGACATGATCGCTGG
TGCCCACTGGGGAGTCCTAGCGGGCATAGCGTATTTCTCCATGGTGGGCAACTGGGCGAAGGTCCTGGTA
GTGCTGTTGCTGCTTGCCGGCGTCGATGCAACCACCTACACCACCGGGGGGAGTGCTGCTGCTACTACGG
CTACATTCGCCGGGTTTTTTTCTCCGGGCTCCAAGCAGAATATCCAGCTGATCA

>1591_S51_L001_R1_001.fastq_392_1a_5
CCCCTACGACAGCGCTGGTAATGGCTCAGCTACTTAGGGTCCCGCAAGCCATCTTGGACATGATCGCTGG
TGCCCACTGGGGAGTCCTAGCGGGCATAGCGTATTTCTCCATGGTGGGCAACTGGGCGAAGGTCCTGGTA
GTGCTGTTGCTGTTTGCCGGCGTCGATGCAACCACCTACACCACCGGGGGGAGTGCTGCTGCTACTACGG
CTACATTCGCCGGGTTTTTTACTCCGGGCTCCAAGCAAAATATCCAGCTGATCA

>1591_S51_L001_R1_001.fastq_393_1a_5
CCCCTACGACAGCGCTGGTAATGGCTCAGCTACTTAGGGTCCCGCAAGCCATCTTGGACATGATCGCTGG
TGCCCACTGGGGAGTCCTAGCGGGCATAGCGTATTTCTCCATGGTGGGCAACTGGGCGAAGGTCCTGGTA
GTGCTGTTGCTGTTTGCTGGCGTCGATGCAACCACCTACACCACCGGGGGGAGTGCTGCTGCTACTACGG
CTACACTCGCCGGGCTTTTTACTCCGGGCTCCAAGCAGAATATCCAGCTGATCA

>1591_S51_L001_R1_001.fastq_394_1a_5
CCCCTACGACAGCGCTGGTAATGGCTCAGCTACTTAGGGTCCCGCAAGCCATCTTGGACATGATCGCTGG
TGCCCACTGGGGAGTCCTAGCGGGCATAGCGTATTTCTCCATGGTGGGCAACTGGGCGAAGGTCCTGGTA
GTGCTGTTGCTGTTTGCCGGCGTCGATGCAACCACCTACACCACCGAGGGGAGTGCTGCTGCTACTACGG
CTACATTCGCCGGGTTTTTTTCTCCGGGCTCCAAGCAGAATATCCAGCTGATCA

>1591_S51_L001_R1_001.fastq_395_1a_5
CCCCTACGACAGCGCTGGTAATGGCTCAGCTACTTAGGGTCCCGCAAGCCACCTTGGACATGATCGCTGG
TGCCCACTGGGGAGTCCTAGCGGGCATAGCGTATTTCTCCATGGTGGGCAACTGGGCGAAGGTCCTGGTA
GTGCTGTTGCTGTTTGCCGGCGTCGATGCAACCACCTACACCACCGGGGGGAGTGCTGCTGCTACTACGG
CTACATTCGCCGGGTTTTTTTCTCCGGGCTCCAAGCAGAATATCCAGCTGATCA

>1591_S51_L001_R1_001.fastq_396_1a_5
CCCCTACGACAGCGCTGGTAATGGCTCAGCTACTTAGGGTCCCGCAAGCCATCTTGGACATGATCGCTGG
TGCCCACTGGGGAGTCCTAGCGGGCATAGCGTATTTCTCCATGGTGGGCAACTGGGCGAAGGTCCTGGTA
GTGCTGTTGCTGTTTGCCGGCGTCGATACAACCACCTACACCACCGGGGGGAGTGCTGCTGCTACTACGG
CTACATTCGCCGGGTTTTTTACTCCGGGCTCCAAGCAGAATATCCAGCTGATCA

>1591_S51_L001_R1_001.fastq_397_1a_5
CCCCTACGACAGCGCTGGTAATGGCTCAGCTACTTAGGGTCCCGCAAGCCATCTTGGACATGATCGCTGG
TGCCCACTGGGGAGTCCTAGCGGGCATGGCGTATTTCTCCATGGTGGGCAACTGGGCGAAGGTCCTGGTA
GTGCTGTTGCTGTTTGCCGGCGTCGATGCAACCACCTACACCACCGGGGGGAGTGCTGCTGCTACTACGG
CTACACTCGCCGGGCTTTTTACTCCGGGCTCCAAGCAGAATATCCAGCTGATCA

>1591_S51_L001_R1_001.fastq_398_1a_5
CCCCTACGACAGCGCTGGTAATGGCTCAGCTACTTAGGGTCCCGCAAGCCATCTTGGACATGATCGCTGG
TACCCACTGGGGAGTCCTAGCGGGCATAGCGTATTTCTCCATGGTGGGCAACTGGGCGAAGGTCCTGGTA
GTGCTGTTGCTGTTTGCCGGCGTCGATGCAACCACCTACACCACCGGGGGGAGTGCTGCTGCTACTACGG
CTACATTCGCCGGGTTTTTTACTCCGGGCTCCAAGCAGAATATCCAGCTGATCA

>1591_S51_L001_R1_001.fastq_399_1a_5
CCCCTACGACAGCGCTGGTAATGGCTCAGCTACTTAGGGTCCCGCAAACCATCTTGGACATGATCGCTGG
TGCCCACTGGGGAGTCCTAGCGGGCATAGCGTATTTCTCCATGGTGGGCAACTGGGCGAAGGTCCTGGTA
GTGCTGTTGCTGTTTGCCGGCGTCGATGCAACCACCTACACCACCGGGGGGAGTGCTGCTGCTACTACGG
CTACATTCGCCGGGTTTTTTACTCCGGGCTCCAAGCAGAATATCCAGCTGATCA

>1591_S51_L001_R1_001.fastq_400_1a_5
CCCCTACGACAGCGCTGGTAATGGCCCAGCTACTTAGGGTCCCGCAAGCCATCTTGGACATGATCGCTGG
TGCCCACTGGGGAGTCCTAGCGGGCATAGCGTATTTCTCCATGGTGGGCAACTGGGCGAAGGTCCTGGTA
GTGCTGTTGCTGTTTGCCGGCGTCGATGCAACCACCTACACCACCGGGGGGAGTGCTGCTGCTACTACGG
CTACATTCGCCGGGTTTTTTTCTCCGGGCTCCAAGCAGAATATCCAGCTGATCA

>1591_S51_L001_R1_001.fastq_401_1a_5
CCCCTACGACAGCGCTGGTAATGGCTCAGCTACTTAGGGTCCCGCAAGCCATCTTGGACATGATCGCTGG
TGCCCACTGGGGAGTCCTAGCGGGCATAGCGTATTTCTCCATGGTGGGCAACTGGGCGAAGGTCCTGGTA
GTGCTGTTGCTGTTTGCCGGCGTCGATGCAACCACCTACACCACCGGGGGAAGTGCTGCTGCTACTACGG
CTACATTCGCCGGGTTTTTTTCTCCGGGCTCCAAGCAGAATATCCAGCTGATCA

>1591_S51_L001_R1_001.fastq_402_1a_5
CCCCTACGACAGCGCTGGTAATGGCTCAGCTACTTAGGGTCCCGCAAGCCATCTTGGACATGATCGCTGG
TGCCCACTGGGGAGTCCTAGCGGGCATAGCGTATTTCTCCATGGTGGGCAACTGGGCGAAGGTCCTGGTA
GTGCTGTTGCTGTTTGCCGGCGTCGATGCAACCACCTACACCACCGGGGGGAGTGCTGCCGCTACTACGG
CTACATTCGCCAGGCTTTTTACTCCGGGCTCCAAGCAGAATATCCAGCTGATCA

>1591_S51_L001_R1_001.fastq_403_1a_5
CCCCTACGACAGCGCCGGTAATGGCTCAGCTACTTAGGGTCCCGCAAGCCATCTTGGACATGATCGCTGG
TGCCCACTGGGGAGTCCTAGCGGGCATAGCGTATTTCTCCATGGTGGGCAACTGGGCGAAGGTCCTGGTA
GTGCTGTTGCTGTTTGCCGGCGTCGATGCAACCACCTACACCACCGGGGGGAGTGCTGCTGCTACTACGG
CTACATTCGCCGGGTTTTTTACTCCGGGCTCCAAGCAGAATATCCAGCTGATCA

>1591_S51_L001_R1_001.fastq_404_1a_5
CCCCTACGACAGCGCTGGTAATGGCTCAGCTACTTAGGGTCCCGCAAGCCATCTTGGACATGATCGCTGG
TGCCCACTGGGGAGTCCTAGCGGGCATAGCGTATTTCTCCATGGTGGGCAACTGGGCGAAGGTCCTGGTA
GTGCTGTTGCTGTTTGCCGGCGTCGATGCAACCACCTACACCACCGGGGGGAGTGCTGCCGCTACTACGG
CTACATTCGCTGGGTTTTTTACTCCGGGCTCCAAGCAGAATATCCAGCTGATCA

>1591_S51_L001_R1_001.fastq_405_1a_5
CCCCTACGACAGCGCTGGTAATGGCTCAGCTACTTAGGGTCCCGCAAGCCATCTTGGACATGATCGCTGG
TGCCCGCTGGGGAGTCCTAGCGGGCATAGCGTATTTCTCCATGGTGGGCAACTGGGCGAAGGTCCTGGTA
GTGCTGTTGCTGTTTGCCGGCGTCGATGCAACCACCTACACCACCGGGGGGAGTGCTGCTGCTACTACGG
CTACATTCGCCGGGTTTTTTTCTCCGGGCTCCAAGCAGAATATCCAGCTGATCA

>1591_S51_L001_R1_001.fastq_406_1a_5
CCCCTACGACAGCGCTGGTAATGGCTCAGCTACTTAGGGTCCCGCAAGCCATCTTGGGCATGATCGCTGG
TGCCCACTGGGGAGTCCTAGCGGGCATAGCGTATTTCTCCATGGTGGGCAACTGGGCGAAGGTCCTGGTA
GTGCTGTTGCTGTTTGCCGGCGTCGATGCAACCACCTACACCACCGGGGGGAGTGCTGCTGCTACTACGG
CTACACTCGCCGGGCTTTTTACTCCGGGCTCCAAGCAGAATATCCAGCTGATCA

>1591_S51_L001_R1_001.fastq_407_1a_5
CCCCTACGACAGCGCTGGTAATGGCTCAGCTACTTAGGGTCCCGCAAGCCATCTTGGACATGATCGCTGG
TGCCCACTGGGGAGTCCTAGCGGGCATAGCGTATTTCTCCATGGTGGGCAACTGGGCGAAGGTCCTGGTA
GTGCTGTTGCTGTTTGCCGGCGTCGATGCAACCACCTACACCACCGGGGGGAGCGCTGCTGCTACTACGG
CTACACTCGCCGGGCTTTTTACTCCGGGCTCCAAGCAGAATATCCAGCTGATCA

>1591_S51_L001_R1_001.fastq_408_1a_5
CCCCTACGACAGCGCTGGTAATGGCTCAGCTACTTAGGGTCCCGCAAGCCATCTTGGACATGATCGCTAG
TGCCCACTGGGGAGTCCTAGCGGGCATAGCGTATTTCTCCATGGTGGGCAACTGGGCGAAGGTCCTGGTA
GTGCTGTTGCTGTTTGCCGGCGTCGATGCAACCACCTACACCACCGGGGGGAGTGCTGCTGCTACTACGG
CTACATTCGCCGGGTTTTTTACTCCGGGCTCCAAGCAGAATATCCAGCTGATCA

>1591_S51_L001_R1_001.fastq_409_1a_5
CCCCTACGACAGCGCTGGTAATGGCTCAGCTACTTAGGGTCCCGCAAGCCATCTTGGACATGATCGCTGG
TGCCCACTGGGGAGTCCTAGCGGGCATAGCGTATTTCTCCATGGTGGGCGACTGGGCGAAGGTCCTGGTA
GTGCTGTTGCTGTTTGCCGGCGTCGATGCAACCACCTACACCACCGGGGGGAGTGCTGCTGCTACTACGG
CTACACTCGCCGGGCTTTTTACTCCGGGCTCCAAGCAGAATATCCAGCTGATCA

>1591_S51_L001_R1_001.fastq_410_1a_5
CCCCTACGACAGCGCTGGTAATGGCTCAGCTACTTAGGGTCCCGCAAGCCATCTTGGACATGATCGCTGG
TGCCCACTGGGGAGTCCTAGCGGGCATAGCGTATTTCTCCATGGTGGGCAACTGGGCAAAGGTCCTGGTA
GTGCTGTTGCTGTTTGCCGGCGTCGATGCAACCACCTACACCACCGGGGGGAGTGCTGCTGCTACTACGG
CTACATTCGCCGGGTTTTTTACTCCGGGCTCCAAGCAGAATATCCAGCTGATCA

>1591_S51_L001_R1_001.fastq_411_1a_5
CCCCTACGACAGCGCTGGTAATGGCTCAGCTACTTAGGGTCCCGCAAGCCATCTTGGACATGATCGCTGG
TGCCCACTGGGGAGTCCTAGCGGGCATAGCGTATTTCTCCATGGTGGGCAACTGGGCGAAGGTCCTGGTA
GTGCTGTTGCTGTTTGCCGGCGTCGATGCAACCACCTACACCACCAGGGGGAGTGCTGCTGCTACTACGG
CTACATTCGCCGGGTTTTTTTCTCCGGGCTCCAAGCAGAATATCCAGCTGATCA

>1591_S51_L001_R1_001.fastq_412_1a_5
CCCCTACGACAGCGCTGGTAATGGCTCAGCTACTTAGGGTCCCGCAAGCCATCTTGGACATGATCGCTGG
TGCCCACTGGGGAGTCCTAGCGGGCATAGCGTATTTCTCCATGGTGGGCAACAGGGCGAAGGTCCTGGTA
GTGCTGTTGCTGTTTGCCGGCGTCGATGCAACCACCTACACCACCGGGGGGAGTGCTGCTGCTACTACGG
CTACATTCGCCGGGTTTTTTACTCCGGGCTCCAAGCAGAATATCCAGCTGATCA

>1591_S51_L001_R1_001.fastq_413_1a_5
CCCCTACGACAGCGCTGGTAATGGCTCAGCTACTTAGGGTCCCGCAAGCCATCTTGGACATGGTCGCTGG
TGCCCACTGGGGAGTCCTAGCGGGCATAGCGTATTTCTCCATGGTGGGCAACTGGGCGAAGGTCCTGGTA
GTGCTGTTGCTGTTTGCCGGCGTCGATGCAACCACCTACACCACCGGGGGGAGTGCTGCTGCTACTACGG
CTACACTCGCCGGGCTTTTTACTCCGGGCTCCAAGCAGAATATCCAGCTGATCA

>1591_S51_L001_R1_001.fastq_414_1a_5
CCCCTACGACAGCGCTGGTAATGGCTCAGCTACTTAGGGTCCCGCAAGCCATCTTGGACATGATCGCTGG
TGCCCACTGGGGAGTCCTAGCGGGCATAGCGTATTTCTCCATGGTGGGCAACTGGGCGAAGGTCCTGGTA
GTGCTGTTGCTGTTTGCCGGCGTCGATGCAACTACCTACACCACCGGGGGGAGTGCTGCTGCTACTACGG
CTACATTCGCCGGGTTTTTTTCTCCGGGCTCCAAGCAGAATATCCAGCTGATCA

>1591_S51_L001_R1_001.fastq_415_1a_5
CCCCTACGACAGCGCTGGTAATGGCTCAGCTGCTTAGGGTCCCGCAAGCCATCTTGGACATGATCGCTGG
TGCCCACTGGGGAGTCCTAGCGGGCATAGCGTATTTCTCCATGGTGGGCAACTGGGCGAAGGTCCTGGTA
GTGCTGTTGCTGTTTGCCGGCGTCGATGCAACCACCTACACCACCGGGGGGAGTGCTGCTGCTACTACGG
CTACATTCGCCGGGTTTTTTTCTCCGGGCTCCAAGCAGAATATCCAGCTGATCA

>1591_S51_L001_R1_001.fastq_416_1a_5
CCCCTACGACAGCGCTGGTAATGGCTCAGCTACTTAGGGTCCCGCAAGCCATCTTGGACATGATCGCTGG
TGCCCACTGGGGAGTCCTAGCGGGCATAGCGTATTTCTCCATGGTGGGCAACTGGGCGAAGGTCCTGGTA
GTGCTGTTGCTGTTTGCCGGCGTCGATGCAACCACCTACACCACCGGGGGGAGTGCTGCTGCTACTACGG
CTACACTCGCCGGGCTTTTTACTCCGGGCTCCAAGCAGAATATCCAGTTGATCA

>1591_S51_L001_R1_001.fastq_417_1a_5
CCCCTACGACAGCGCTGGTAATGGCTCAGCTACTTAGGGTCCCGCAAGCCATCTTGGACATGATCGCTGG
TGCCCACTGGGGAGTCCTAGCGGGCATAGCGTATTTCTCCATGGTGGGCAACTGGGCGAAGGTCCTGGTA
GTGCCGTTGCTGTTTGCCGGCGTCGATGCAACCACCTACACCACCGGGGGGAGTGCTGCTGCTACTACGG
CTACATTCGCCGGGTTTTTTTCTCCGGGCTCCAAGCAGAATATCCAGCTGATCA

>1591_S51_L001_R1_001.fastq_418_1a_5
CCCCTACGACAGCGCTGGTAATGGCTCAGCTACTTAGGGTCCCGCAAGCCATCTTGGACATGATCGCTGG
TGCCCACTGGGGAGTCCTAGCGGGCATAGCGTATTTCTCCATGGTGGGCAACTGGGCGAAGGTCCTGGTA
GTGCTGTTGCTGTTTGCCGGCGTCGATGCAACCACCTACACCACCGGGGGGAGTGCTGCTGTTACTACGG
CTACACTCGCCGGGCTTTTTACTCCGGGCTCCAAGCAGAATATCCAGCTGATCA

>1591_S51_L001_R1_001.fastq_419_1a_5
CCCCTACGACAGCGCTGGTAATGGCTCAGCTACTCAGGGTCCCGCAAGCCATCTTGGACATGATCGCTGG
TGCCCACTGGGGAGTCCTAGCGGGCATAGCGTATTTCTCCATGGTGGGCAACTGGGCGAAGGTCCTGGTA
GTGCTGTTGCTGTTTGCCGGCGTTGATGCAACCACCTACACCACCGGGGGGAGTGCTGCTGCTACTACGG
CTACATTCGCCGGGTTTTTTACTCCGGGCTCCAAGCAGAATATCCAGCTGATCA

>1591_S51_L001_R1_001.fastq_420_1a_5
CCCCTACGACAGCGTTGGTAATGGCTCAGCTACTTAGGGTCCCGCAAGCCATCTTGGACATGATCGCTGG
TGCCCACTGGGGAGTCCTAGCGGGCATAGCGTATTTCTCCATGGTGGGCAACTGGGCGAAGGTCCTGGTA
GTGCTGTTGCTGTTTGCCGGCGTCGATGCAACCACCTACACCACCGGGGGGAGTGCTGCTGCTACTACGG
CTACACTCGCCGGGCTTTTTACTCCGGGCTCCAAGCAGAATATCCAGCTGATCA

>1591_S51_L001_R1_001.fastq_421_1a_5
CCCCTACGACAGCGCTGGTAATGGCTCAGCTACTTAGGGTCCCGCAAGCCATCTTGGACATGATCGCTGG
TGCCCACTGGGGAGTCCTAGCGGGCATAGCGTATTTCTCCATGGTGGGCAACCGGGCGAAGGTCCTGGTA
GTGCTGTTGCTGTTTGCCGGCGTCGATGCAACCACCTACACCACCGGGGGGAGTGCTGCTGCTACTACGG
CTACATTCGCCGGGTTTTTTACTCCGGGCTCCAAGCAGAATATCCAGCTGATCA

>1591_S51_L001_R1_001.fastq_422_1a_5
CCCCTACGACAGCGCTGGTAATGGCTCAGCTACTTAGGGTCCCGCAAGCCATCTTGGACATGATCGCTGG
TGCCCACTGGGGAATCCTAGCGGGCATAGCGTATTTCTCCATGGTGGGCAACTGGGCGAAGGTCCTGGTA
GTGCTGTTGCTGTTTGCCGGCGTCGATGCAACCACCTACACCACCGGGGGGAGTGCTGCTGCTACTACGG
CTACATTCGCCGGGTTTTTTACTCCGGGCTCCAAGCAGAATATCCAGCTGATCA

>1591_S51_L001_R1_001.fastq_423_1a_5
CCCCTACGACAGCGCTGGTAATGGCTCAGCTACTTAGGGTCCCGCAAGCCATCTTGGACATGATCGCTGG
TGCCCACTGGGGAGTCCTAGCGGGCATAGCGTATTTCTCCATGGTGGGCAACTGGGTGAAGGTCCTGGTA
GTGCTGTTGCTGTTTGCCGGCGTCGATGCAACCACCTACACCACCGGGGGGAGTGCTGCTGCTACTACGG
CTACATTCGCCGGGTTTTTTACTCCGGGCTCCAAGCAGAATATCCAGCTGATCA

>1591_S51_L001_R1_001.fastq_424_1a_5
CCCCTACGACAGCGCTGGTAATGGCTCAGCTACTTAGGGTCCCGCAAGCCATCTTGGACATGATCGCTGG
TGCCCACTGGGGAGTCCTAGCGGGCATAGCGTATTTCTCCATGGTGGGCAACTGGGCGAAGGTCCTGGTA
GTGCTGTTGCTGTTTGCCGGCGTCGATGCAACCACCTACACCACCGGGGGGAGTGCTGCTGCTACTACGG
CTACATTCGCCAGGCTTTTTACTCCGGGCTCCAAGCAGAATATCCAGTTGATCA

>1591_S51_L001_R1_001.fastq_425_1a_5
CCCCTACGACAGCGCTGGTAATGGCTCAGCTACTTAGGGTCCCGCAAGCCATCTTGGACATGATCGCTGG
TGCCCACTGGGGAGTCCTAACGGGCATAGCGTATTTCTCCATGGTGGGCAACTGGGCGAAGGTCCTGGTA
GTGCTGTTGCTGTTTGCCGGCGTCGATGCAACCACCTACACCACCGGGGGGAGTGCTGCTGCTACTACGG
CTACATTCGCCGGGTTTTTTTCTCCGGGCTCCAAGCAGAATATCCAGCTGATCA

>1591_S51_L001_R1_001.fastq_426_1a_5
CCCCTACGACAGCGCTGGTAATGGCTCAGCTACTTAGGGTCCCGCAAGCCATCTTGGACATGATCGCTGG
TGCCCACTGGGGAGTCCTAGCGGGCATAGCGTATTTCTCCATGGTGGGCAACTGGGCGAAGGTCCTGGTA
GTGCTGTTGCTGTTTGCTGGCGTCGATGCAACCACCTACACCACCGGGGGGAGTGCTGCTGCTACTACGG
CTACATTCGCCGGGTTTTTTTCTCCGGGCTCCAAGCAGAATATCCAGCTGATCA

>1591_S51_L001_R1_001.fastq_428_1a_5
CCCCTACGACAGCGCTGGTAATGGCTCAGCTACTTAGGGTCCCGCAAGCCATCTTGGACATGATCGCTGG
TGCCCACTGGGGAGTCCTAGCGGGCATAGCGTATTTCTCCATGGTGGGCAACTGGGCGAAGGTCCTGGTA
GTGCTGTTGCTGTTTGCCGGCGTCGATGCAACCACCTACACCACCGGGGGGAGTGCTGCTGCTACTACGG
CTATATTCGCCGGGTTTTTTACTCCGGGCTCCAAGCAGAATATCCAGCTGATCA

>1591_S51_L001_R1_001.fastq_429_1a_5
CCCCTACGACAGCGCTGGCAATGGCTCAGCTACTTAGGGTCCCGCAAGCCATCTTGGACATGATCGCTGG
TGCCCACTGGGGAGTCCTAGCGGGCATAGCGTATTTCTCCATGGTGGGCAACTGGGCGAAGGTCCTGGTA
GTGCTGTTGCTGTTTGCCGGCGTCGATGCAACCACCTACACCACCGGGGGGAGTGCTGCTGCTACTACGG
CTACACTCGCCGGGCTTTTTACTCCGGGCTCCAAGCAGAATATCCAGCTGATCA

>1591_S51_L001_R1_001.fastq_430_1a_5
CCCCTACGACAGCGCTGGTAATGGCTCAGCTACTTAGGGTCCCGCAAGCCATCTTGGACATGATCGCTGG
TGCCCACTGGGGAGTCCTAGCGGGCATAGCGTATTTCTCCATGGTGGGCAACTGGGCGAAGGTCCTGGTA
GTGCTGTTGCTGTTTGCCGGCGTCGATGCAACCACCTACACCACCGGGGGGAGTGCCGCTGCTACTACGG
CTACACTCGCCGGGCTTTTTACTCCGGGCTCCAAGCAGAATATCCAGCTGATCA

>1591_S51_L001_R1_001.fastq_431_1a_5
CCCCTACGACAGCGCTGGTAATGGCTCAGCTACTTAGGGTCCCGCAAGCCATCTTGGACATGATCGCTGG
TGCCCACTGGGGAGTCCTAGCGGGCATAGCGTATTTCTCCATGGTGGGCAACTGGGCGAAGGTCCTGGTA
GTGCTGTCGCTGTTTGCCGGCGTCGATGCAACCACCTACACCACCGGGGGGAGTGCTGCTGCTACTACGG
CTACACTCGCCGGGCTTTTTACTCCGGGCTCCAAGCAGAATATCCAGCTGATCA

>1591_S51_L001_R1_001.fastq_432_1a_5
CCCCTACGACAGCGCTGGTAATGGCTCAGCTACTTAGGGTCCCGCAAGCCATCTTGGACATGATCGCTGG
TGCCCACTGGGGAGTCCTAGCGGGCATAGCGTATTTCTCCATGGTGGGCAACTGGGCGAAGGTCCTGGTA
GTGCTGTTGCTGTTTGCCGGCGTCGATGCAACCACCTACACCACCGGGGGGAGTGCTGCTGCTACTACGG
CTACATTCGCCGGGTTTTTTTCTCCGGGCTCCAAGCAGAATATCCGGCTGATCA

>1591_S51_L001_R1_001.fastq_433_1a_5
CCCCTACGACAGCGCTGGTAATGGCTCAGCTACTTAGGGTCCCGCAAGCCATCTTGGACATGATCGCTGG
TGCCCACTGGGGAGTCCTAGCGGGCATAGCGTATTTCTCCATGGTGGGCAACTGGGCGAAGGTCCTGGTA
GTGCTGTTGCTGTTTGCCGGCGTCGATGCAACCACCTACACCACCGGGGGGAGTGCTGCTGCTACTACGG
CTACATTCGCCGGGTTTTTTTCTCCGGGCTCCAAGCAGAATATCCAGCTGATCG

>1591_S51_L001_R1_001.fastq_434_1a_5
CCCCTACGACAGCGCTGGTAATGGCTCAGCTACTTAGGGTCCCGCAAGCCATCTTGGACATGATCGCTGG
TGCCCACTGGGGAGTCCTAGCGGGCATAGCGTATTTCTCCATGGTGGGCAACTGGGCGAAGGTCCTGGTA
GTGCTGTTGCTGTTTGCCGGCGTCGATGCAACCACCTACACCACCGGGGGGAGTGCTGCTGCTACTACGG
CTACGCTCGCCGGGCTTTTTACTCCGGGCTCCAAGCAGAATATCCAGCTGATCA

>1591_S51_L001_R1_001.fastq_435_1a_5
CCCCTACGACAGCGCTGGTAATGGCTCAGCTACTTAGGGTCCCGCAAGCCATCTTGGACATGATCGCTGG
TGCCCACTGGGGAGTCCTAGCGGGCATAGCGTATTTCTCCATGGTGGGCAACTGGGCGAGGGTCCTGGTA
GTGCTGTTGCTGTTTGCCGGCGTCGATGCAACCACCTACACCACCGGGGGGAGTGCTGCTGCTACTACGG
CTACACTCGCCGGGCTTTTTACTCCGGGCTCCAAGCAGAATATCCAGCTGATCA

>1591_S51_L001_R1_001.fastq_436_1a_5
CCCCTACGACAGCGCTGGTAATGGCTCAGCTACTTAGGGTCCCGCAAGCCATCTTGGACATGATCGCTGG
TGCCCACTGGGGAGTCCTAGCGGGCATAGCGTATTTCTCCATGGTGGGCAACTGGGCGAAGGTCCTGGTA
GTGCTATTGCTGTTTGCCGGCGTCGATGCAACCACCTACACCACCGGGGGGAGTGCTGCTGCTACTACGG
CTACATTCGCCGGGTTTTTTACTCCGGGCTCCAAGCAGAATATCCAGCTGATCA

>1591_S51_L001_R1_001.fastq_437_1a_5
CCCCTACGACAGCGCTGGTAATGGCTCAGCTACTTAGGGTCCCGCAAGCCATCTTGGACATGATCGCTGG
TGCCCACTGGGGAGTCCTAGCGGGCATAGCGTATTTCTCCATGGTGGGCAACTGGGCGAAGGTCCTGGTA
GTGCTGTTGCTGTTTGCCGGCGTCGATGCAGCCACCTACACCACCGGGGGGAGTGCTGCTGCTACTACGG
CTACACTCGCCGGGCTTTTTACTCCGGGCTCCAAGCAGAATATCCAGCTGATCA

>1591_S51_L001_R1_001.fastq_438_1a_5
CCCCTACGACAGCGCTGGTAATGGCTCAGCTACTTAGGGTCCCGCAAGCCATCTTGGACATGATCGCTGG
TGCCCACTGGGGAGTCCTAGCGGGCATAGCGTATTTCTCCATGGTGGGCAACTGGGCGAAGGTCCTGGTA
GTGCTGTTGCTATTTGCCGGCGTCGATGCAACCACCTACACCACCGGGGGGAGTGCTGCTGCTACTACGG
CTACACTCGCCGGGCTTTTTACTCCGGGCTCCAAGCAGAATATCCAGCTGATCA

>1591_S51_L001_R1_001.fastq_439_1a_5
CCCCTACGACAGCGCTGGTAATGGCTCAGCTACTTAGGGTCCCGCAAGCCATCTTGGACATGATCGCTGG
TGCCCACTGGGGAGTCCTAGCGGGCATAGCGTATTTCTCCATGGTGGGCAACTGGGCGAAGGTCCTGGTA
GTGCTGTTGCTGTTTGCCGGCGTCGATGCAACCACCTACACCACCGGGGGGAGTGCTGCTGCTACTACGG
CTACATTCGCCGGGTTTTTTTCTCCGGGCTCCAAGCAGAACATCCAGCTGATCA

>1591_S51_L001_R1_001.fastq_440_1a_5
CCCCTACGACAGCGCTGGTAATGGCTCAGCTACTTAGGGTCCTGCAAGCCATCTTGGACATGATCGCTGG
TGCCCACTGGGGAGTCCTAGCGGGCATAGCGTATTTCTCCATGGTGGGCAACTGGGCGAAGGTCCTGGTA
GTGCTGTTGCTGTTTGCCGGCGTCGATGCAACCACCTACACCACCGGGGGGAGTGCTGCTGCTACTACGG
CTACACTCGCCGGGCTTTTTACTCCGGGCTCCAAGCAGAATATCCAGCTGATCA

>1591_S51_L001_R1_001.fastq_441_1a_5
CCCCTACGACAGCGCTGGTAATGGCTCAGCTACTTAGGGTCCCGCAAGCCATCTTGGACATGATCGCTGG
TGCCCACTGGGGAGTCCTAGCGGGCATAGCGTATTTCTCCATGGTGGGCAACTGGGCGAAGGTCCTGGTA
GTGCTGTTGCTGTTTGCCGGCGTCGATGCAACCACCTGCACCACCGGGGGGAGTGCTGCTGCTACTACGG
CTACATTCGCCGGGTTTTTTACTCCGGGCTCCAAGCAGAATATCCAGCTGATCA
