# Supplementary material for: HCV transmission in high-risk communities in Bulgaria
Source: PLoS One. 2019 Mar 5;14(3):e0212350. doi: 10.1371/journal.pone.0212350 (PMC6400337; doi:10.1371/journal.pone.0212350)
Supplement: S1 File — (ZIP) [file pone.0212350.s002.zip › 1592_S73_L001_R1_001.fastq_1a_freq5.fas]

>1592_S73_L001_R1_001.fastq_1_1a_4356
CCCCTACAACGGCGCTGGTAATGGCTCAGCTACTTAGGGTCCCGCAAGCCATCTTGGACATGATCGCTGG
TGCCCACTGGGGAGTCCTAGCGGGCATAGCGTATTTCTCCATGGTGGGCAACTGGGCGAAGGTCCTGGTA
GTGCTGTTGCTGTTTGCCGGCGTCGACGCGGTCACCTACACCACCGGGGGGAGTGCTGCTGCTACTACGG
CTACATTCGCCGGGATGTTCGATCTGGGCGCCAAGCAGGATATCCAGCTGATCA

>1592_S73_L001_R1_001.fastq_2_1a_587
CCCCTACAACGGCGCTGGTAATGGCTCAGCTACTTAGGGTCCCGCAAGCCATCTTGGACATGATCGCTGG
TGCCCACTGGGGAGTCCTAGCGGGCATAGCGTATTTCTCCATGGTGGGCAACTGGGCGAAGGTCCTGGTA
GTGCTGTTGCTGTTTGCCGGCGTCGACGCGGTCACCTACACCACCGGGGGGAGTGCTGCTGCTACTACGG
CTACATTCGCCAGGATGTTCGATCTGGGCGCCAAGCAGGATATCCAGCTGATCA

>1592_S73_L001_R1_001.fastq_3_1a_367
CCCCTACGACGGCGCTGGTAATGGCTCAGCTACTTAGGGTCCCGCAAGCCATCTTGGACATGATCGCTGG
TGCCCACTGGGGAGTCCTAGCGGGCATAGCGTATTTCTCCATGGTGGGCAACTGGGCGAAGGTCCTGGTA
GTGCTGTTGCTGTTTGCCGGCGTCGACGCGGTCACCTACACCACCGGGGGGAGTGCTGCTGCTACTACGG
CTACATTCGCCGGGATGTTCGATCTGGGCGCCAAGCAGGATATCCAGCTGATCA

>1592_S73_L001_R1_001.fastq_4_1a_248
CCCCTACAACGGCGCTGGTAATGGCTCAGCTACTTAGGGTCCCGCAAGCCATCTTGGACATGATCGCTGG
TGCCCACTGGGGAGTCCTAGCGGGCATAGCGTATTTCTCCATGGTGGGCAACTGGGCGAAGGTCCTGGTA
GTGCTGTTGCTGTTTGCCGGCGCCGACGCGGTCACCTACACCACCGGGGGGAGTGCTGCTGCTACTACGG
CTACATTCGCCGGGATGTTCGATCTGGGCGCCAAGCAGGATATCCAGCTGATCA

>1592_S73_L001_R1_001.fastq_5_1a_233
CCCCTACAACGGCGCTGGTAATGGCTCAGCTACTTAGGGTCCCGCAAGCCATCTTGGACATGATCGCTGG
TGCCCACTGGGGAGTCCTAGCGGGCATAGCGTATTTCTCCATGGTGGGCAACTGGGCGAAGGTCCTGGTG
GTGCTGTTGCTGTTTGCCGGCGTCGACGCGGTCACCTACACCACCGGGGGGAGTGCTGCTGCTACTACGG
CTACATTCGCCGGGATGTTCGATCTGGGCGCCAAGCAGGATATCCAGCTGATCA

>1592_S73_L001_R1_001.fastq_6_1a_201
CCCCTACAACGGCGCTGGTAATGGCTCAGCTACTTAGGGTCCCGCAAGCCATCTTGGACATGATCGCTGG
TGCCCACTGGGGAGTCCTAGCGGGCATAGCGTATTTCTCCATGGTGGGCAACTGGGCGAAGGTCCTGGTA
GTGCTGTTGCTGTTTGCCGGCGTCGACGCGGTCACCCACACCACCGGGGGGAGTGCTGCTGCTACTACGG
CTACATTCGCCGGGATGTTCGATCTGGGCGCCAAGCAGGATATCCAGCTGATCA

>1592_S73_L001_R1_001.fastq_7_1a_197
CCCCTACAACGGCGCTGGTAATGGCTCAGCTACTTAGGGTCCCGCAAGCCATCTTGGACATGATCGCTGG
TGCCCACTGGGGAGTCCTAGCGGGCATAGCGTATTTCTCCATGGTGGGCAACTGGGCGAAGGTCCTGGTA
GTGCTGTTGCTGTTTGCCGGCGTCGACGCGGTCACCTACACCACCGGGGGGAGTGCTGCTGCTACTACGG
CTACATTCGCCGGGTTGTTCAATCAGGGCGCCAAGCAGGATATCCAGCTGATCA

>1592_S73_L001_R1_001.fastq_8_1a_164
CCCCTACAACGGCGCTGGTAATGGCTCAGCTACTTAGGGTCCCGCAAGCCATCTTGGACATGATCGCTGG
TGCCCACTGGGGAGTCCTAGCGGGCATAGCGTATTTCTCCATGGTGGGCAACTGGGCGAAGGTCCTGGTA
GTGCTGTTGCTGTTTGCCGGCGTCGACGCGACCACCTACACCACCGGGGGGAGTGCTGCTGCTACTACGG
CTGCACTCACCGGGTGGCTCAGTCGGGGCGCCAAGCAGGATATCCAGCTGATCA

>1592_S73_L001_R1_001.fastq_9_1a_152
CCCCTACAACGGCGCTGGTAATGGCTCAGCTACTTAGGGTCCCGCAAGCCATCTTGGACATGATCGCTGG
TGCCCACTGGGGAGTCCTAGCGGGCATAGCGTATTTCTCCATGGTGGGCAACTGGGCGAAGGTCCTGGTA
GTGCTGTTGCTGTTTGCCGGCGTCGACGCGACCACCTACACCACCGGGGGGAGTGCTGCTGCTACTACGG
CTACACTCACCGGGTGGTTCACTCGGGGCGCCAAGCAGGATATCCAGCTGATCA

>1592_S73_L001_R1_001.fastq_10_1a_125
CCCCTACAACGGCGCTGGTAATGGCTCAGCTACTTAGGGTCCCGCAAGCCATCTTGGACATGATCGCTGG
TGCCCACTGGGGAGTCCTAGCGGGCATAGCGTATTTCTCCATGGTGGGCAACTGGGCGAAGGTCCTGGTA
GTGCTGTTGCTGTTTGCCGGCGTCGACGCGGGCACCTACACCACCGGGGGGAGTGCTGCTGCTACTACGG
CTACACTCGCCGGGATGCTCAGTCGGGGCCCCAAGCAGGATATCCAGCTGATCA

>1592_S73_L001_R1_001.fastq_11_1a_120
CCCCTACAACGGCGCTGGTAATGGCTCAGCTACTTAGGGTCCCGCAAGCCATCTTGGACATGATCGCTGG
TGCCCACTGGGGAGTCCTAGCGGGCATAGCGTATTTCTCCATGGTGGGCAACTGGGCGAAGGTCCTGGTA
GTGCTGTTGCTGTTTGCCGGCGTCGACGCGGTCACCTACACCACTGGGGGGAGTGCTGCTGCTACTACGG
CTACATTCGCCAGGATGTTCAATCCGGGCGCCCAGCAGAATATCCAGCTGATCA

>1592_S73_L001_R1_001.fastq_12_1a_116
CCCCTACAACGGCGCTGGTAATGGCTCAGCTACTTAGGGTCCCGCAAGCCATCTTGGACATGATCGCTGG
TGCCCACTGGGGAGTCCTAGCGGGCATAGCGTATTTCTCCATGGTGGGCAACTGGGCGAAGGTCCTGGTA
GTGCTGTTGCTGTTTGCCGGCGTCGACGCGGTCACCTACACCACCGGGGGGAGTGCTGCTGCTACTACGG
CTACATTCGCCAGGATGTTCGATCGGGGCGCCAGGCAGGATATCCAGCTGATCA

>1592_S73_L001_R1_001.fastq_13_1a_70
CCCCTACAACGGCGCTGGTAATGGCTCAGCTACTTAGGGTCCCGCAAGCCATCTTGGACATGATCGCTGG
TGCCCACTGGGGAGTCCTAGCGGGCATAGCGTATTTCTCCATGGTGGGCAACTGGGCGAAGGTCCTGGTA
GTGCTGTTGCTGTTTGCCGGCGTCGACGCGACCACCTACACCACCGGGGGGAGTGCTGCTGCTACTACGG
CTACATTCGCCGGGTTGTTCAGTCAGGGCGCCAAGCAGGATATCCAGCTGATCA

>1592_S73_L001_R1_001.fastq_14_1a_69
CCCCTACAACGGCGCTGGTAATGGCTCAGCTACTTAGGGTCCCGCAAGCCATCTTGGACATGATCGCTGG
TGCCCACTGGGGAGTCCTAGCGGGCATAGCGTATTTCTCCATGGTGGGCAACTGGGCGAAGGTCCTGGTA
GTGCTGTTGCTGTTTGCCGGCGTCGACGCGGTCACCTACACCACCGGGGGGAGTGCTGCTGCTACTACGG
CTACATTCGCCAGGATGTTCAATCAGGGCGCCAAGCAGGATATCCAGCTGATCA

>1592_S73_L001_R1_001.fastq_15_1a_67
CCCCTACAACGGCGCTGGTAATGGCTCAGCTACTTAGGGTCCCGCAAGCCATCTTGGACATGATCGCTGG
TGCCCACTGGGGAGTCCTAGCGGGCATAGCGTATTTCTCCATGGTGGGCAACTGGGCGAAGGTCCTGGTA
GTGCTGTTGCTGTTTGCCGGCGTCGACGCGGTCACCTACACCACCGGGGGGAGTGCTGCTGCTACTACGG
CTACATTCGCCGCGATGTTCAATCGGGGCGCCAAGCAGGATATCCAGCTGATCA

>1592_S73_L001_R1_001.fastq_16_1a_66
CCCCTACAACGGCGCTGGTAATGGCTCAGCTACTTAGGGTCCCGCAAGCCATCTTGGACATGATCGCTGG
TGCCCACTGGGGAGTCCTAGCGGGCATAGCGTATTTCTCCATGGTGGGCAACTGGGCGAAGGTCCTGGTA
GTGCTGTTGCTGTTTGCCGGCGTCGACGCGGTCACCTACACCACCGGGGGGAGTGCTGCTGCTACTACGG
CTACATTCGCCGGGATGTTTGATCTGGGCGCCAAGCAGGATATCCAGCTGATCA

>1592_S73_L001_R1_001.fastq_17_1a_63
CCCCTACAACGGCGCTGGTAATGGCTCAGCTACTTAGGGTCCCGCAAGCCATCTTGGACATGATCGCTGG
TGCCCACTGGGGAGTCCTAGCGGGCATAGCGTATTTCTCCATGGTGGGCAACTGGGCGAAGGTCCTGGTA
GTGCTGTTGCTGTTTGCCGGCGTCGACGCGGTCACCTACACCACCGGGGGGAGTGCTGCTGCTACTACGG
CTACATTCGCCAGGATGTTCGATCAGGGCGCCAAGCAGGATATCCAGCTGATCA

>1592_S73_L001_R1_001.fastq_18_1a_58
CCCCTACAACGGCGCTGGTAATGGCTCAGCTACTTAGGGTCCCGCAAGCCATCTTGGACATGATCGCTGG
TGCCCACTGGGGGGTCCTAGCGGGCATAGCGTATTTCTCCATGGTGGGCAACTGGGCGAAGGTCCTGGTA
GTGCTGTTGCTGTTTGCCGGCGTCGACGCGGTCACCTACACCACCGGGGGGAGTGCTGCTGCTACTACGG
CTACATTCGCCGGGATGTTCGATCTGGGCGCCAAGCAGGATATCCAGCTGATCA

>1592_S73_L001_R1_001.fastq_19_1a_57
CCCCTACAACGGCGCTGGTAATGGCTCAGCTACTTAGGGTCCCGCAAGCCATCTTGGACATGATCGCTGG
TGCCCACTGGGGAGTCCTAGCGGGCATAGCGTATTTCTCCATGGCGGGCAACTGGGCGAAGGTCCTGGTA
GTGCTGTTGCTGTTTGCCGGCGTCGACGCGGTCACCTACACCACCGGGGGGAGTGCTGCTGCTACTACGG
CTACATTCGCCGGGATGTTCGATCTGGGCGCCAAGCAGGATATCCAGCTGATCA

>1592_S73_L001_R1_001.fastq_20_1a_53
CCCCTACAACGGCGCTGGTAATGGCTCAGCTACTTAGGGTCCCGCAAGCCATCTTGGACATGATCGCTGG
TGCCCACTGGGGAGTCCTAGCGGGCATAGCGTATTTCTCCATGGTGGGCAACTGGGCGAAGGTCCTGGTA
GTGCTGTTGCTGTTTGCCGGCGTCGACGCGGTCACCTACACCACCGGGGGGAGTGCTGCTGCTACTACGG
CTACATTCGCCCGGATGTTCGATCGGGGCGCCAGGCAGGATATCCAGCTGATCA

>1592_S73_L001_R1_001.fastq_21_1a_53
CCCCCACAACGGCGCTGGTAATGGCTCAGCTACTTAGGGTCCCGCAAGCCATCTTGGACATGATCGCTGG
TGCCCACTGGGGAGTCCTAGCGGGCATAGCGTATTTCTCCATGGTGGGCAACTGGGCGAAGGTCCTGGTA
GTGCTGTTGCTGTTTGCCGGCGTCGACGCGGTCACCTACACCACCGGGGGGAGTGCTGCTGCTACTACGG
CTACATTCGCCGGGATGTTCGATCTGGGCGCCAAGCAGGATATCCAGCTGATCA

>1592_S73_L001_R1_001.fastq_22_1a_53
CCCCTACAACGGCGCTGGTAATGGCTCAGCTACTTAGGGTCCCGCAAGCCATCTTGGACATGATCGCTGG
TGCCCACTGGGGAGTCCTAGCGGGCATAGCGTATTTCTCCATGGTGGGCAACTGGGCGAAGGTCCTGGTA
GTGCTGTTGCTGTTTGCCGGCGTCGACGCGGTCACCTACACCACCGGGGGGAGTGCTGCTGCCACTACGG
CTACATTCGCCAGGATGTTCGATCTGGGCGCCAAGCAGGATATCCAGCTGATCA

>1592_S73_L001_R1_001.fastq_23_1a_52
CCCCTACAACGGCGCTGGTAATGGCTCAGCTACTTAGGGTCCCGCAAGCCATCTTGGACATGATCGCCGG
TGCCCACTGGGGAGTCCTAGCGGGCATAGCGTATTTCTCCATGGTGGGCAACTGGGCGAAGGTCCTGGTA
GTGCTGTTGCTGTTTGCCGGCGTCGACGCGGTCACCTACACCACCGGGGGGAGTGCTGCTGCTACTACGG
CTACATTCGCCGGGATGTTCGATCTGGGCGCCAAGCAGGATATCCAGCTGATCA

>1592_S73_L001_R1_001.fastq_24_1a_51
CCCCTACAACGGCGCTGGTAATGGCTCAGCTACTTAGGGTCCCGCAAGCCATCTTGGACATGATCGCTGG
TGCCCACTGGGGAGTCCTAGCGGGCATAGCGTATTTCTCCATGGTGGGCAACTGGGCGAAGGTCCTGGTA
GTGCTGTTGCTGTTTGCCGGCGTCGACGCGGTCACCTACACCACCGGGGGGAGTGCTGCTGCTACTACGG
CTACATTCGCCCGGATGTTCGATCTGGGCGCCAAGCAGGATATCCAGCTGATCA

>1592_S73_L001_R1_001.fastq_25_1a_48
CCCCTACAACGGCGCTGGTGATGGCTCAGCTACTTAGGGTCCCGCAAGCCATCTTGGACATGATCGCTGG
TGCCCACTGGGGAGTCCTAGCGGGCATAGCGTATTTCTCCATGGTGGGCAACTGGGCGAAGGTCCTGGTA
GTGCTGTTGCTGTTTGCCGGCGTCGACGCGGTCACCTACACCACCGGGGGGAGTGCTGCTGCTACTACGG
CTACATTCGCCGGGATGTTCGATCTGGGCGCCAAGCAGGATATCCAGCTGATCA

>1592_S73_L001_R1_001.fastq_26_1a_47
CCCCTACAACGGCGCTGGTAATGGCTCAGCTACTTAGGGTCCCGCAAGCCATCTTGGACATGATCGCTGG
TGCCCACTGGGGAGTCCTAGCGGGCATAGCGTATTTCTCCATGGTGGGCAACTGGGCGAAGGTCCTGGTA
GTGCTGTTGCTGTTTGCCGGCGCCGACGCGGTCACCTACACCACCGGGGGGAGTGCTGCTGCTACTACGG
CTGCATTCGCCGGGATGTTCGATCTGGGCGCCAAGCAGGATATCCAGCTGATCA

>1592_S73_L001_R1_001.fastq_27_1a_47
CCCCTACAACGGCGCTGGTAATGGCTCAGCTACTTAGGGTCCCGCAAGCCATCTTGGACATGATCGCTGG
TGCCCACTGGGGAGTCCTAGCGGGTATAGCGTATTTCTCCATGGTGGGCAACTGGGCGAAGGTCCTGGTA
GTGCTGTTGCTGTTTGCCGGCGTCGACGCGGTCACCTACACCACCGGGGGGAGTGCTGCTGCTACTACGG
CTACATTCGCCGGGATGTTCGATCTGGGCGCCAAGCAGGATATCCAGCTGATCA

>1592_S73_L001_R1_001.fastq_28_1a_46
CCCCTACAACGGCGCTGGTAATGGCTCAGCTACTTAGGGTCCCGCAAGCCATCTTGGACATGATCGCTGG
TGCCCACTGGGGAGTCCTAGCGGGCATAGCGTATTTCTCCATGGTGGGCAACTGGGCGAAGGTCCTGGTA
GTGCTGTTACTGTTTGCCGGCGTCGACGCGGTCACCTACACCACCGGGGGGAGTGCTGCTGCTACTACGG
CTACATTCGCCGGGTTGTTCAATCAGGGCGCCAAGCAGGATATCCAGCTGATCA

>1592_S73_L001_R1_001.fastq_29_1a_44
CCCCTACAACGGCGCTGGTAATGGCTCAGCTACTTAGGGTCCCGCAAGCCATCTTGGACATGATCGCTGG
TGCCCACTGGGGAGTCCTAGCGGGCATAGCGTATTTCTCCATGGTGGGCAACTGGGCGAAGGTCCTGGTA
GTGCTGTTGCTGTTTGCCGGCGCCGACGCGGTCACCTACACCACCGGGGGGAGTGCTGCTGCTACTACGG
CTACATTCGCCAGGATGTTCGATCTGGGCGCCAAGCAGGATATCCAGCTGATCA

>1592_S73_L001_R1_001.fastq_30_1a_44
CCCCTACGACGGCGCTGGTAATGGCTCAGCTACTTAGGGTCCCGCAAGCCATCTTGGACATGATCGCTGG
TGCCCACTGGGGAGTCCTAGCGGGCATAGCGTATTTCTCCATGGTGGGCAACTGGGCGAAGGTCCTGGTA
GTGCTGTTGCTGTTTGCCGGCGTCGACGCGGTCACCTACACCACCGGGGGGAGTGCTGCTGCTACTACGG
CTACATTCGCCAGGATGTTCGATCTGGGCGCCAAGCAGGATATCCAGCTGATCA

>1592_S73_L001_R1_001.fastq_31_1a_44
CCCCTACAACGGCGCTGGTAATGGCTCAGCTACTTAGGGTCCCGCAAGCCATCTTGGACATGATCGCTGG
TGCCCACTGGGGAGTCCTAGCGGGCATAGCGTATTTCTCCATGGTGGGCAACTGGGCGAAGGTCCTGGTA
GTGCTGTTGCTGTTTGCCGGCGTCGACGCGGACACCTACACCACCGGGGGGAGTGCTGCTGCTACTACGG
CTACATTCGCCGGGATGTTCGATCTGGGCGCCAAGCAGGATATCCAGCTGATCA

>1592_S73_L001_R1_001.fastq_32_1a_43
CCCCTACAACGGCGCTGGTAATGGCTCAGCTACTTAGGGTCCCGCAAGCCATCTTGGACATGATCGCTGG
TGCCCACTGGGGAGTCCTAGCGGGCATAGCGTATTTCTCCATGGTGGGCAACTGGGCGAAGGTCCTGGTA
GTGCTGTTGCTGTTTGCCGGCGTCGACGCGACCACCTACACCACCGGGGGGAGTGCTGCTGCTACTACGG
CTACATTCGCCGGGATGTTCGATCTGGGCGCCAAGCAGGATATCCAGCTGATCA

>1592_S73_L001_R1_001.fastq_33_1a_42
CCCCTACAACGGCGCTGGTAATGGCTCAGCTACTTAGGGTCCCGCAAGCCATCTTGGACATGATCGCCGG
TGCCCACTGGGGAGTCCTAGCGGGCATAGCGTATTTCTCCATGGTGGGCAACTGGGCGAAGGTCCTGGTA
GTGCTGTTGCTGTTTGCCGGCGTCGACGCGACCACCTACACCACCGGGGGGAGTGCTGCTGCTACTACGG
CTACACTCACCGGGTGGTTCACTCGGGGCGCCAAGCAGGATATCCAGCTGATCA

>1592_S73_L001_R1_001.fastq_34_1a_40
CCCCTACAACGGCGCTGGTAATGGCTCAGCTACTTAGGGTCCCGCAAGCCATCTTGGACATGATCGCTGG
TGCCCATTGGGGAGTCCTAGCGGGCATAGCGTATTTCTCCATGGTGGGCAACTGGGCGAAGGTCCTGGTA
GTGCTGTTGCTGTTTGCCGGCGTCGACGCGGTCACCTACACCACCGGGGGGAGTGCTGCTGCTACTACGG
CTACATTCGCCGGGATGTTCGATCTGGGCGCCAAGCAGGATATCCAGCTGATCA

>1592_S73_L001_R1_001.fastq_35_1a_40
CCCCTACAACGGCGCTGGTAATGGCTCAGCTACTTAGGGTCCCGCAAGCCATCTTGGACATGATCGCTGG
TGCCCACTGGGGAGTCCTAGCGGGCATAGCGTATTTCTCCATGGTGGGCAACTGGGCGAAGGTCCTGGTA
GTGCTGTTGCTGTTTGCCGGCGTCGACGCGGTCACCTACACCACTGGGGGGAGTGCTGCTGCTACTACGG
CTACATTCGCCGGGATGTTCGATCTGGGCGCCAAGCAGGATATCCAGCTGATCA

>1592_S73_L001_R1_001.fastq_36_1a_37
CCCCTACAACGGCGCTGGTAATGGCTCAGCTACTTAGGGTCCCGCAAGCCATCTTGGACATGATCGCTGG
TGCCCACTGGGGAGTCCTAGCGGGCATAGCGTATTTCTCCATGGTGGGTAACTGGGCGAAGGTCCTGGTA
GTGCTGTTGCTGTTTGCCGGCGTCGACGCGACCACCTACACCACCGGGGGGAGTGCTGCTGCTACTACGG
CTACATTCGCCGGGTTGTTCAGTCAGGGCGCCAAGCAGGATATCCAGCTGATCA

>1592_S73_L001_R1_001.fastq_37_1a_37
CCCCTACAACGGCGCTGGTAATGGCTCAGCTACTTAGGGTCCCGCAAGCCATCTTGGACATGATCGCTGG
TGCCCACTGGGGAGTCCTAGCGGGCATAGCGTATTTCTCCATGGTGGGCAACTGGGCGAAGGTCCTGGTA
GTGCTGTTGCTGTTTGCCGGCGTCGACGCGGGCACCTACACCACCGGGGGGAGTGCTGCTGCTACTACGG
CTACATTCGCCGGGATGTTCGATCTGGGCGCCAAGCAGGATATCCAGCTGATCA

>1592_S73_L001_R1_001.fastq_38_1a_36
CCCCTACAACGGCGCTGGTAATGGCTCAGCTACTTAGGGTCCCGCAAGCCATCTTGGACGTGATCGCTGG
TGCCCACTGGGGAGTCCTAGCGGGCATAGCGTATTTCTCCATGGTGGGCAACTGGGCGAAGGTCCTGGTA
GTGCTGTTGCTGTTTGCCGGCGTCGACGCGGTCACCTACACCACCGGGGGGAGTGCTGCTGCTACTACGG
CTACATTCGCCGGGATGTTCGATCTGGGCGCCAAGCAGGATATCCAGCTGATCA

>1592_S73_L001_R1_001.fastq_39_1a_36
CCCCTACAACGGCGCTGGTAATGGCTCAGCTACTTAGGGTCCCGCAAGCCATCTTGGACATGATCGCTGG
TGCCCACTGGGGAGTCCTAGCGGGCATAGCGTATTTCTCCATGGTGGGCAACTGGGCGAAGGTCCTGGTA
GTGCTGTTGCTGTTTGCCGGCGTCGACGCGACCACCTACACCACCGGGGGGAGTGCTGCTGCTACTACGG
CTGCACTCACCGGGTGGCTCAGTCAGGGCGCCAAGCAGGATATCCAGCTGATCA

>1592_S73_L001_R1_001.fastq_40_1a_35
CCCCTACAACGGCGCTGATAATGGCTCAGCTACTTAGGGTCCCGCAAGCCATCTTGGACATGATCGCTGG
TGCCCACTGGGGAGTCCTAGCGGGCATAGCGTATTTCTCCATGGTGGGCAACTGGGCGAAGGTCCTGGTA
GTGCTGTTGCTGTTTGCCGGCGTCGACGCGGTCACCTACACCACCGGGGGGAGTGCTGCTGCTACTACGG
CTACATTCGCCGGGATGTTCGATCTGGGCGCCAAGCAGGATATCCAGCTGATCA

>1592_S73_L001_R1_001.fastq_41_1a_34
CCCCTACAACGGCGCTGGTAATGGCTCAGCTACTTAGGGCCCCGCAAGCCATCTTGGACATGATCGCTGG
TGCCCACTGGGGAGTCCTAGCGGGCATAGCGTATTTCTCCATGGTGGGCAACTGGGCGAAGGTCCTGGTA
GTGCTGTTGCTGTTTGCCGGCGTCGACGCGGTCACCTACACCACCGGGGGGAGTGCTGCTGCTACTACGG
CTACATTCGCCGGGATGTTCGATCTGGGCGCCAAGCAGGATATCCAGCTGATCA

>1592_S73_L001_R1_001.fastq_42_1a_34
CCCCTACAACGGCGCTGGTAATGGCTCAGCTACTTAGGGTCCCGCAAGCCATCTTGGACATGATCGCTGG
TGCTCACTGGGGAGTCCTAGCGGGCATAGCGTATTTCTCCATGGTGGGCAACTGGGCGAAGGTCCTGGTA
GTGCTGTTGCTGTTTGCCGGCGTCGACGCGGTCACCTACACCACCGGGGGGAGTGCTGCTGCTACTACGG
CTACATTCGCCGGGATGTTCGATCTGGGCGCCAAGCAGGATATCCAGCTGATCA

>1592_S73_L001_R1_001.fastq_43_1a_32
CCCCTACAACGGCGCTGGTAATGGCTCAGCTACTTAGGGTCCCGCAAGCCATCTTGGACATGATCGCTGG
TGCCCACTGGGGAGTCCTAGCGGGCATAGCGTATTTCTCCATGGTGGGCAACTGGGCGAAGGTCCTGGTA
GTGCTGTTGCTGTTTGCCGGCGTCGACGCGGTCACCTACACCACCGGGGGGAGTGCTGCTGCTACTACGG
CTACATTCGCCGGGATGTTCGATCTGGGCGCCAAGCAGAATATCCAGCTGATCA

>1592_S73_L001_R1_001.fastq_44_1a_32
CCCCTACAACGGCGCTGGTAATGGCTCAGCTACTCAGGGTCCCGCAAGCCATCTTGGACATGATCGCTGG
TGCCCACTGGGGAGTCCTAGCGGGCATAGCGTATTTCTCCATGGTGGGCAACTGGGCGAAGGTCCTGGTA
GTGCTGTTGCTGTTTGCCGGCGTCGACGCGGTCACCTACACCACCGGGGGGAGTGCTGCTGCTACTACGG
CTACATTCGCCGGGATGTTCGATCTGGGCGCCAAGCAGGATATCCAGCTGATCA

>1592_S73_L001_R1_001.fastq_45_1a_31
CCCCTACAACGGCGCTGGTAATGGCTCAGCTACTTAGGGTCCCGCAAGCCATCTTGGACACGATCGCTGG
TGCCCACTGGGGAGTCCTAGCGGGCATAGCGTATTTCTCCATGGTGGGCAACTGGGCGAAGGTCCTGGTA
GTGCTGTTGCTGTTTGCCGGCGTCGACGCGGTCACCTACACCACCGGGGGGAGTGCTGCTGCCACTACGG
CTACATTCGCCGGGATGTTCGATCTGGGCGCCAAGCAGGATATCCAGCTGATCA

>1592_S73_L001_R1_001.fastq_46_1a_29
CCCCTACAACGGCGCTGGTAATGGCTCAGCCACTTAGGGTCCCGCAAGCCATCTTGGACATGATCGCTGG
TGCCCACTGGGGAGTCCTAGCGGGCATAGCGTATTTCTCCATGGTGGGCAACTGGGCGAAGGTCCTGGTA
GTGCTGTTGCTGTTTGCCGGCGTCGACGCGGTCACCTACACCACCGGGGGGAGTGCTGCTGCTACTACGG
CTACATTCGCCGGGATGTTCGATCTGGGCGCCAAGCAGGATATCCAGCTGATCA

>1592_S73_L001_R1_001.fastq_47_1a_29
CCCCTACAACGGCGCTGGTAATGGCTCAGCTACTTAGGGTCCCGCAAGCCATCTTGGACATGATCGCTGG
TGCCCACTGGGGAGTCCTAGCGGGCATAGCGTATTTCTCCATGGTGGGCAACTGGGCGAAGGTCCTGGTA
GTGCTGTTGCTGTTTGCCGGCGTCGACGCGGTCACCTACACCACCGGGGGGAGTGCCGCTGCTACTACGG
CTACATTCGCCGGGATGTTCGATCTGGGCGCCAAGCAGGATATCCAGCTGATCA

>1592_S73_L001_R1_001.fastq_48_1a_28
CCCCTACAACGGCGCTGGTAATGGCTCAGCTACTTAGGGTCCCGCAAGCCATCTTGGACATGATCGCTGG
TGCCCACTGGGGAGTCCTAGCGGGCATAGCGTATTTCTCCATGGTGGGCAACTGGGCGAAGGTCCTGGTA
GTGCTGTTGCTGTTTGCCGGCGTCGACGCGACCACCTACACCACCGGGGGGAGTGCTGCTGCTACTACGG
CTACATTCGCCGGGTTGTTCAATCAGGGCGCCAAGCAGGATATCCAGCTGATCA

>1592_S73_L001_R1_001.fastq_49_1a_28
CCCCTACAACGGCGCTGGTAATGGCTCAGCTACTTAGGGTCCCGCAAGCCATCTTGGACATGATCGCTGG
TGCCCACTGGGGAGCCCTAGCGGGCATAGCGTATTTCTCCATGGTGGGCAACTGGGCGAAGGTCCTGGTA
GTGCTGTTGCTGTTTGCCGGCGTCGACGCGGTCACCTACACCACCGGGGGGAGTGCTGCTGCTACTACGG
CTACATTCGCCGGGATGTTCGATCTGGGCGCCAAGCAGGATATCCAGCTGATCA

>1592_S73_L001_R1_001.fastq_50_1a_26
CCCCTACAACGGCGCTGGTAATGGCTCAGCTACTTAGGGTCCCGCAAGCCATCTTGGACATGATCGCTGG
TGCCCACTGGGGAGTCCTAGCGGGCATAGCGTATTTCTCCATGGTGGGCAACTGGGCGAAGGTCCTGGTA
GTGCTGTTGCTGTTCGCCGGCGTCGACGCGGTCACCTACACCACCGGGGGGAGTGCTGCTGCTACTACGG
CTACATTCGCCGGGATGTTCGATCTGGGCGCCAAGCAGGATATCCAGCTGATCA

>1592_S73_L001_R1_001.fastq_51_1a_26
CCCCTACAACGGCGCTGGTAATGGCTCAGCTACTTAGGGTCCCGCAAGCCATCTTGGGCATGATCGCTGG
TGCCCACTGGGGAGTCCTAGCGGGCATAGCGTATTTCTCCATGGTGGGCAACTGGGCGAAGGTCCTGGTA
GTGCTGTTGCTGTTTGCCGGCGTCGACGCGGTCACCTACACCACCGGGGGGAGTGCTGCTGCTACTACGG
CTACATTCGCCGGGATGTTCGATCTGGGCGCCAAGCAGGATATCCAGCTGATCA

>1592_S73_L001_R1_001.fastq_52_1a_26
CCCCTACAACGGCGCTGGTAATGGCTCAGCTACTTAAGGTCCCGCAAGCCATCTTGGACATGATCGCTGG
TGCCCACTGGGGAGTCCTAGCGGGCATAGCGTATTTCTCCATGGTGGGCAACTGGGCGAAGGTCCTGGTA
GTGCTGTTGCTGTTTGCCGGCGTCGACGCGGTCACCTACACCACCGGGGGGAGTGCTGCTGCTACTACGG
CTACATTCGCCGGGATGTTCGATCTGGGCGCCAAGCAGGATATCCAGCTGATCA

>1592_S73_L001_R1_001.fastq_53_1a_26
CCCCTACAACGGCGCTGGTAATGGCTCAGCTACTTAGGGTCCCGCAAGCCATCTTGGACATGATCGCTGG
TGCCCACTGGGGAGTCCTAGCGGGCATAGCGTATTTCTCCATGGTGGGCAACTGGGCGAAGGTCCTGGTA
GTGCTGTTGCTGTTTGCCGGCGTCGACGCGGCCACCTACACCACCGGGGGGAGTGCTGCTGCTACTACGG
CTACATTCGCCGGGATGTTCGATCTGGGCGCCAAGCAGGATATCCAGCTGATCA

>1592_S73_L001_R1_001.fastq_54_1a_25
CCCCTACAACGGCGCTGGTAATGGCTCAGCTACTTAGGGTCCCGCAAGCCATCTTGGACATGATCGCTGG
CGCCCACTGGGGAGTCCTAGCGGGCATAGCGTATTTCTCCATGGTGGGCAACTGGGCGAAGGTCCTGGTA
GTGCTGTTGCTGTTTGCCGGCGTCGACGCGGTCACCTACACCACCGGGGGGAGTGCTGCTGCTACTACGG
CTACATTCGCCGGGATGTTCGATCTGGGCGCCAAGCAGGATATCCAGCTGATCA

>1592_S73_L001_R1_001.fastq_55_1a_25
CCCCTACAACGGCGCTGGTAATGGCTCAGCTACTTAGGGTCCCGCAAGCCATCTTGGACATGATCGCTGG
TGCCCACTGGGGAGTCCTAGCGGGCATAGCGTATTTCTCCATGGTGGGCAACTGGGCGAAGGTCCTGGTA
GTGCTGTTGCTGTTTGCCGGCGTCGACGCGACCACCTACACCACCGGGGGGAGCGCTGCTGCTACTACGG
CTACATTCGCCAGGTTGTTCAGTCAGGGCGCCAAGCAGGATATCCAGCTGATCA

>1592_S73_L001_R1_001.fastq_56_1a_25
CCCCTACGACGGCGCTGGTAATGGCTCAGCTACTTAGGGTCCCGCAAGCCATCTTGGACATGATCGCTGG
TGCCCACTGGGGAGTCCTAGCGGGCATAGCGTATTTCTCCATGGTGGGCAACTGGGCGAAGGTCCTGGTG
GTGCTGTTGCTGTTTGCCGGCGTCGACGCGGTCACCTACACCACCGGGGGGAGTGCTGCTGCTACTACGG
CTACATTCGCCGGGATGTTCGATCTGGGCGCCAAGCAGGATATCCAGCTGATCA

>1592_S73_L001_R1_001.fastq_57_1a_25
CCCCTACAACGGCGCTGGTAATGGCTCAGCTACTTAGGGTCCCGCAAGCCATCTTGGACATGATTGCTGG
TGCCCACTGGGGAGTCCTAGCGGGCATAGCGTATTTCTCCATGGTGGGCAACTGGGCGAAGGTCCTGGTA
GTGCTGTTGCTGTTTGCCGGCGTCGACGCGACCACCTACACCACCGGGGGGAGTGCTGCTGCTACTACGG
CTACATTCGCCGGGTTGTTCAGTCAGGGCGCCAAGCAGGATATCCAGCTGATCA

>1592_S73_L001_R1_001.fastq_58_1a_24
CCCCTACAACGGCGCTGGTAATGGCTCAGCTACTTAGGGTCCCGCAAGCCACCTTGGACATGATCGCTGG
TGCCCACTGGGGAGTCCTAGCGGGCATAGCGTATTTCTCCATGGTGGGCAACTGGGCGAAGGTCCTGGTA
GTGCTGTTGCTGTTTGCCGGCGTCGACGCGGTCACCTACACCACCGGGGGGAGTGCTGCTGCTACTACGG
CTACATTCGCCGGGATGTTCGATCTGGGCGCCAAGCAGGATATCCAGCTGATCA

>1592_S73_L001_R1_001.fastq_59_1a_24
CCCCTACAACGGCGCTGGTAATGGCTCAGCTACTTAGGGTCCCGCAAGCCATCTTGGACATGATCGCTGG
TGCCCACTGGGGAGTCCTAGCGGGCATAGCGTATTTCTCCATGGTGGGCAACTGGGCGAAGGTCCTGGTA
GTGCTGTTGCTGTTTGCCGGCGTCGACGCGGTCACCTACACCACCGGGGGGAGTGCTGCTGCTACTACGG
CTACATTCGCCGGGATGTTCGATCTGGGCGCCAGGCAGGATATCCAGCTGATCA

>1592_S73_L001_R1_001.fastq_60_1a_24
CCCCTACAACGGCGCTGGTAATGGCTCAGCTACTTAGGGTCCCGCAAGCCATCTTGGACATGATCGCTGG
TGCCCACTGGGGAGTCCTAGCGGGCATAGCGTATTTCTCCATGGTGGGCAACTGGGCGAAGGTCCTGGCA
GTGCTGTTGCTGTTTGCCGGCGTCGACGCGGTCACCTACACCACCGGGGGGAGTGCTGCTGCTACTACGG
CTACATTCGCCGGGATGTTCGATCTGGGCGCCAAGCAGGATATCCAGCTGATCA

>1592_S73_L001_R1_001.fastq_61_1a_24
CCCCTACAACGGCGCTGGTAATGGCTCAGCTACTTAGGGTCCCGCAAGCCATCTTGGACATGATCGCTGG
TGCCCACTGGGGAGTCCTAGCGGGCATAGCGTATTTCTCCATGGTGGGCAACTGGGCGAAGGTCCTGGTA
GTGCTGTTGCTGTTCGCCGGCGTCGACGCGGACACCTACACCACCGGGGGGAGTGCTGCTGCTACTACGG
CTACATTCGCCGGGATGTTCGATCTGGGCGCCAAGCAGGATATCCAGCTGATCA

>1592_S73_L001_R1_001.fastq_62_1a_24
CCCCTACAACGGCGCTGGTAATGGCTCAGCTACTTAGGGTCCCGCAAGCCATCTTGGACATGATCGCTGG
TGCCCACTGGGGAGTCCTAGCGGGCATAGCGTATTTCTCCATGGTGGGCAACTGGGCGAAGGTCCTGGTA
GTGCTGTTGCTGTTTGCCGGCGTCGATGCGGTCACCTACACCACCGGGGGGAGTGCTGCTGCTACTACGG
CTACATTCGCCGGGATGTTCGATCTGGGCGCCAAGCAGGATATCCAGCTGATCA

>1592_S73_L001_R1_001.fastq_63_1a_23
CCCCTACAACGGCGCTGGTAATGGCTCAGCTACTTAGGGTCCCGCAAGCCATCTTGGACATGATCGCTGG
TGCCCACTGGGGAGTCCTAGCGGGCATAGCGTATTTCTCCATGGTGGGCAACTGGGCGAAGGTCCTGGTA
GTGCTGTTACTGTTTGCCGGCGTCGACGCGGTCACCTACACCACCGGGGGGAGTGCTGCTGCTACTACGG
CTACATTCGCCGGGATGTTCGATCTGGGCGCCAAGCAGGATATCCAGCTGATCA

>1592_S73_L001_R1_001.fastq_64_1a_23
CCCCTACAACGGCGCTGGTAATGGCTCAGCTATTTAGGGTCCCGCAAGCCATCTTGGACATGATCGCTGG
TGCCCACTGGGGAGTCCTAGCGGGCATAGCGTATTTCTCCATGGTGGGCAACTGGGCGAAGGTCCTGGTA
GTGCTGTTGCTGTTTGCCGGCGTCGACGCGGTCACCTACACCACCGGGGGGAGTGCTGCTGCTACTACGG
CTACATTCGCCGGGATGTTCGATCTGGGCGCCAAGCAGGATATCCAGCTGATCA

>1592_S73_L001_R1_001.fastq_65_1a_23
CCCCTACAACGGCGCTGGTAATGGCTCAGCTACTTAGGGTCCCGCAAGCCATCTTGGACATGATCGCTGG
TGCCCACTGGGGAGTCCTAGCGGGCATAGCGTATTTCTCCATGGTGGGCAACTGGGCGAAGGTCCTGGTA
GTGCTGCTGCTGTTTGCCGGCGTCGACGCGGTCACCTACACCACCGGGGGGAGTGCTGCTGCTACTACGG
CTACATTCGCCGGGATGTTCGATCTGGGCGCCAAGCAGGATATCCAGCTGATCA

>1592_S73_L001_R1_001.fastq_66_1a_23
CCCCTACAACGGCGCTGGTAATGGCTCAGCTACTTAGGGTCCCGCAAGCCATCTTGGACATGATCGCTGG
TGCCCACTGGGGAGTCCTAGCGGGCATAGCGTATTTCCCCATGGTGGGCAACTGGGCGAAGGTCCTGGTA
GTGCTGTTGCTGTTTGCCGGCGTCGACGCGGTCACCTACACCACCGGGGGGAGTGCTGCTGCTACTACGG
CTACATTCGCCGGGATGTTCGATCTGGGCGCCAAGCAGGATATCCAGCTGATCA

>1592_S73_L001_R1_001.fastq_67_1a_23
CCCCTACAACGGCGCTGGTAATGGCTCAGCTACTTAGGGTCCCGCAAGCCATCTTGGACATGATCGCTGG
CGCCCACTGGGGAGTCCTAGCGGGCATAGCGTATTTCTCCATGATGGGCAACTGGGCGAAGGTCCTGGTA
GTGCTGTTGCTGTTTGCCGGCGTCGACGCGGTCACCTACACCACCGGGGGGAGTGCTGCTGCTACTACGG
CTACATTCGCCGGGATGTTCGATCTGGGCGCCAAGCAGGATATCCAGCTGATCA

>1592_S73_L001_R1_001.fastq_68_1a_22
CCCCTACAACGGCGCTGGTAATGGCTCAGCTACTTAGGGTCCCGCAAGCCATCTTGGACATGATCGCTGG
TGCCCACTGGGGAGTCCTAGCGGGCATAGCGTATTTCTCCATGGTGGGCAACTGGGCGAAGGTCCTGGTA
GTGCTGTTGCTGTTTGCCGGCGTCGACGCGGTCACCTACACCACCGGGGGGAGTGCTGCTGCCACTACGG
CTACATTCGCCGGGATGTTCGATCTGGGCGCCAAGCAGGATATCCAGCTGATCA

>1592_S73_L001_R1_001.fastq_69_1a_21
CCCCTACAACGGCGCTGGTAATGGCTCAGCTACTTAGGGTCCCGCAAGCCATCTTGGACATGATCGCTGG
TGCCCACTGGGGAGTCCTAGCGGGCATAGCGTATTTCTCCATGGTGGGCAACTGGGCGAAGGTCCTGGTA
GTGCTGTTGCTGTTTGCCGGCGTCGACGCGACCACCTACACCACCGGGGGGAGTGCTGCTGCTACTACGG
CTACATTCGCCGGGTTGTTCAGGCAGGGCGCCAAGCAGGATATCCAGCTGATCA

>1592_S73_L001_R1_001.fastq_70_1a_21
CCCCTACAACGGCGCTGGTAATGGCTCAGCTACTTAGGGTCCCGCAAGCCATCTTGGACATGATCGCTGG
TGCCCACTGGGGAGTCCTAGCGGGCATAGCGTATTTCTCCATGGTGGGCAACTGGGCGAAGGTCCTGGTA
GTGCTGTTGCTGTTTGCCGGCGTCGACGCGGTCACCTACACCACTGGGGGGAGTGCTGCTGCTACTACGG
CTACATTCGCCAGGATGTTCGATCTGGGCGCCAAGCAGGATATCCAGCTGATCA

>1592_S73_L001_R1_001.fastq_71_1a_21
CCCCTACAACGGCGCTGGTAATGGCTCAGCTACTTAGGGTCCCGCAAGCCATCTTGGACATGATCGCTGG
TGCCCACTGGGGAGTCCTAGCGGGCATAGCGTATTTCTCCATGGTGGGCAACTGGGCGAAGGTCCTGGTA
GTGCTGTTGCTGTTTGCCGGCGTCGACGCGGTCACCTACACCACCGGGGGGAGTGCTGCTGCTACTGCGG
CTACATTCGCCGGGATGTTCGATCTGGGCGCCAAGCAGGATATCCAGCTGATCA

>1592_S73_L001_R1_001.fastq_72_1a_21
CCCCTACAACGGCGCTGGTAATGGCTCAGCTACTTAGGGTCCCGCAAGCCATCTTGGACATGATCGCTGG
TGCCCACTGGGGAGTCCTAGCGGGCATAGCGTATTTCTCCATGGTGGGCAACTGGGCGAAGGTCCTGGTA
GTGCTGTTGCTGTTTGCCGGCGTCGACGCGGTCACCTACACCACCGGGGGGAGTGCTGCTGCTACTACGG
CTACATTCGCCGGGATGTTCGATCTGGGCGCCAAGCGGGATATCCAGCTGATCA

>1592_S73_L001_R1_001.fastq_73_1a_21
CCCCTACAACGGCGCTGGTAATGGCTCAGCTACTTAGGGTCCCGCAAGCCATCTTGGACATGATCGCTGG
TGCCCACTGGGGAGTCCTAGCGGGCATAGCGTATTTCTCCATGGTGGGCAACTGGGCGAAGGTCCTGGTA
GTGCTGTTGCTGTTTGCCGGCGTCGACGCGGTCACCTACACCACCGGGGGGAGTGCTGCTGCTACTACGG
CTACATTCGCCGGGATGTTCGATCTGGGCGCCAAGCAGGATATCCAGCTGATTA

>1592_S73_L001_R1_001.fastq_74_1a_21
CCCCTACAACAGCGCTGGTAATGGCTCAGCTACTTAGGGTCCCGCAAGCCATCTTGGACATGATCGCTGG
TGCCCACTGGGGAGTCCTAGCGGGCATAGCGTATTTCTCCATGGTGGGCAACTGGGCGAAGGTCCTGGTA
GTGCTGTTGCTGTTTGCCGGCGTCGACGCGGTCACCTACACCACCGGGGGGAGTGCTGCTGCTACTACGG
CTACATTCGCCGGGATGTTCGATCTGGGCGCCAAGCAGGATATCCAGCTGATCA

>1592_S73_L001_R1_001.fastq_75_1a_21
CCCCTACAACGGCGCTGGTAATGGCTCAGCTACTTAGGGTCCCGCAAGCCATCTTGGACATGATCGCTGG
TGCCCACTGGGGAGTCCTGGCGGGCATAGCGTATTTCTCCATGGTGGGCAACTGGGCGAAGGTCCTGGTA
GTGCTGTTGCTGTTTGCCGGCGTCGACGCGACCACCTACACCACCGGGGGGAGTGCTGCTGCTACTACGG
CTACATTCGCCGGGTTGTTCAATCAGGGCGCCAAGCAGGATATCCAGCTGATCA

>1592_S73_L001_R1_001.fastq_76_1a_20
CCCCTACAACGGCGCTGGTAATGGCTCAGCTACTTAGGGTCCCGCAAGCCATCTTGGACATGATCGCTGG
TGCCCACTGGGGAGTCCTAGCGGGCATAGCGTATTTCTCCATGGTGGGCAACTGGGCGAAGGTCCTGGTA
GTGCTGTTGCTGTTTGCCGGCGTCGACGCGGTCACCTACACCACCGGGGGGAGTGCTGCTGCTACTACGG
CTACATTCGCCGGGATGTTCGGTCTGGGCGCCAAGCAGGATATCCAGCTGATCA

>1592_S73_L001_R1_001.fastq_77_1a_20
CCCCTACAACGGCGCTGGTAATGGCTCAGCTACTTAGGGTCCCGCAAGCCATCTTGGACATGATCGCTGG
TGCCCACTGGGGAGTCCTAGCGGGCATAGCGTATTTCTCCATGGTGGGCAACTGGGCGAAGGTCCTGGTA
GTGCTGTTGCTGTTTGCCGGCGTCGACGCGGTCACCTACACCACCGGGGGGAGTGCTGCTGCTACTACGG
CTACATTCGCCGGGATGTTCGATCTGGGTGCCAAGCAGGATATCCAGCTGATCA

>1592_S73_L001_R1_001.fastq_78_1a_20
CCCCTACAACGGCGCTGGTAATGGCTCAGCTACTTAGGGTCCCGCAAGCCATCTTGGACATGATCGCTGG
TGCCCACTGGGGAGTCCTAGCGGGCATAGCGTATTTCTCCATGGTGGGCAACTGGGCGAAGGTCCTGGTA
GTGCTGTTGCTGTTTGCCGGCGTCGACGCGGTCACCTACACCACCGGGGGGAGTGCTGCTGCTAGTACGG
CTACATTCGCCGGGATGTTCGATCTGGGCGCCAAGCAGAATATCCAGCTGATCA

>1592_S73_L001_R1_001.fastq_79_1a_20
CCCCTACAACGGCGCTGGTAATGGCTCAGCTACTTAGGGTCCCGCAAGCCATCTTGGACATGATCGCTGG
TGCCCACTGGGGAGTCCTAGCGGGCATAGCGTATTTCTCCATGGTGGGCAACTGGGCGAAGGTCCTGGTA
GTGCTGTTGCTGTTTGCCGGCGTCGACGCGGTCACCTACACCACCGGGGGGAGTGCTGCTGCTACTATGG
CTACATTCGCCGGGATGTTCGATCTGGGCGCCAAGCAGGATATCCAGCTGATCA

>1592_S73_L001_R1_001.fastq_80_1a_20
CCCCTACAACGGCGCTGGTAATGGCTCAGCTACTTAGGGTCCCGCAAGCCATCTTGGACATGATCGCTGG
TGCCCACTGGGGAGTCCTAGCGGGCATAGCGTATTTCTCCATGGTGGGCAACTGGGCGAAGGTCCTGGTA
GTGCTGTTGCTGTTTGCCGGCGTCGACGCGGTCACCTACACCACCGGGGGGAGTGCTGCCGCTACTACGG
CTACATTCGCCGGGATGTTCGATCTGGGCGCCAAGCAGGATATCCAGCTGATCA

>1592_S73_L001_R1_001.fastq_81_1a_20
CCCCTACAACGGCGCTAGTAATGGCTCAGCTACTTAGGGTCCCGCAAGCCATCTTGGACATGATCGCTGG
TGCCCACTGGGGAGTCCTAGCGGGCATAGCGTATTTCTCCATGGTGGGCAACTGGGCGAAGGTCCTGGTA
GTGCTGTTGCTGTTTGCCGGCGTCGACGCGGTCACCTACACCACCGGGGGGAGTGCTGCTGCTACTACGG
CTACATTCGCCGGGATGTTCGATCTGGGCGCCAAGCAGGATATCCAGCTGATCA

>1592_S73_L001_R1_001.fastq_82_1a_20
CCCCTACAACGGCGCTGGTAATGGCTCAGCTACTTAGGGTCCCGCAAGCCATCTTGGACATGATCGCTGG
TGCCCACTGGGGAGTCCTAGCGGGCATAGCGTATTTCTCCATGGTGGGCGACTGGGCGAAGGTCCTGGTA
GTGCTGTTGCTGTTTGCCGGCGTCGACGCGGTCACCTACACCACCGGGGGGAGTGCTGCTGCTACTACGG
CTACATTCGCCGGGATGTTCGATCTGGGCGCCAAGCAGGATATCCAGCTGATCA

>1592_S73_L001_R1_001.fastq_83_1a_19
CCCCTACAACGGCGCTGGTAATGGCTCAGCTACTTAGGGTCCCGCAAGCCATCTTGGACATGATCGCTGG
TGCCCACTGGGGAGTCCTAGCGGGCATAGCGTATTTCTCCATGGTGGGCAACTGGGCGAAGGTCCTGGTA
GTGCTGTTGCTGTTTGCCGGCGTCGACGCGGTCACCTACACCACCGGGGGGAGTGCTGCTGCTACTACGG
CTACATTCGCCGGGATGCTCGATCTGGGCGCCAAGCAGGATATCCAGCTGATCA

>1592_S73_L001_R1_001.fastq_84_1a_19
CCCCTACAACGGCGCTGGTAATGGCTCAGCTACTTAGGGTCCCGCAAGCCATCTTAGACATGATCGCTGG
TGCCCACTGGGGAGTCCTAGCGGGCATAGCGTATTTCTCCATGGTGGGCAACTGGGCGAAGGTCCTGGTA
GTGCTGTTGCTGTTTGCCGGCGTCGACGCGGTCACCTACACCACCGGGGGGAGTGCTGCTGCTACTACGG
CTACATTCGCCGGGATGTTCGATCTGGGCGCCAAGCAGGATATCCAGCTGATCA

>1592_S73_L001_R1_001.fastq_85_1a_19
CCCCTACAACGGCGCTGGTAATGGCTCAGCTACTTAGGGTCCCGCAAGCCATCTTGGACATGATCGCTGG
TGCCCACTGGGGAGTCCTAGCGGGCATAGCGTATTTCTCCATGGTGGGCAACTGGGCGAAGGCCCTGGTA
GTGCTGTTGCTGTTTGCCGGCGTCGACGCGGTCACCTACACCACCGGGGGGAGTGCTGCTGCTACTACGG
CTACATTCGCCGGGATGTTCGATCTGGGCGCCAAGCAGGATATCCAGCTGATCA

>1592_S73_L001_R1_001.fastq_86_1a_19
CCCCTACAACGGCGCTGGTAATGGCTCAGCTACTTAGGGTCCCGCAAGCCATCTTGGACATGATCGCTGG
TGCCCACTGGGGAGTCCTAGCGGGCATAGCGTATTTCTCCATGGTGGGCAACTGGGCGAAGGTCCTGGTA
GTGCTGTTGCTGTTTGCCGGCGTCGACGCGGTCACCTACACCACCGGGGGGAGTGCTGCTGCTACTACGG
CTACATTCGCCGGGATGTTCGATCTGGGCGCCAAGCAGGATACCCAGCTGATCA

>1592_S73_L001_R1_001.fastq_87_1a_18
CCCCTACAACGGCGCTGGTAATGGCTCAGCTACTTAGGGTCCCGCAAGCCATCTTGGACATGATCGCTGG
TGCCCACTGGGGAGTCCTAGCGGGCATAGCGTATTTCTCCATGGTGGGCAACTGGGCGAAGGTCCTGGTA
GTGCTGTTGCTGTTTGCCGGCGTCGACGCGGTCACCTACACCACCGGGGGGAGTGCTGCTGCTACTACGG
CTACATTCGCCGGGATGTTCGATCTGGGCGCCAAGCAGGATATCCAGCTGGTCA

>1592_S73_L001_R1_001.fastq_88_1a_18
CCCCTACAACGGCGCTGGTAATGGCTCAGCTACTTAGGGTCCCGCAAGCCATCTTGGACATGATCGCTGG
TGCCCACTGGGGAGTCCTAGCGGGCATAGCGTATTTCTCCATGGTGGGCAACTGGGCGAAGGTCCTGGTA
GTGCTGTTGCTGTTTGCCGGCGTCGACGCGGTCACCTACACCACCGGGGGGAGTGCTGCTGCTACTACGG
CTACATTCGCCGGGATGTTCGATCTGGGCGCCAAGCAGGATATCCGGCTGATCA

>1592_S73_L001_R1_001.fastq_89_1a_18
CCCCTACAACGGCGCTGGTAATGGCTCAGCTACTTAGGGTCCCGCAAGCCATCTTGGACATGATCGCTGG
TGCCCACTGGGGAGTCCTAGCGGGCATAGCGTATTTCTCCATGGTGGGCAACTGGGCGAAGGTCCTGGTA
GTGCTGTTGCTGTTTGCCGGCGTCGACGCGGTCACCTACACCACCGGGGGGAGTGCTGCTGCTACTACGG
CTACATTCGCCGGGTTGTTCAGTCAGGGCGCCAAGCAGGATATCCAGCTGATCA

>1592_S73_L001_R1_001.fastq_90_1a_18
CCCCTACGACGGCGCTGGTAATGGCTCAGCTACTTAGGGTCCCGCAAGCCATCTTGGACATGATCGCTGG
TGCCCACTGGGGAGTCCTAGCGGGCATAGCGTATTTCTCCATGGTGGGCAACTGGGCGAAGGTCCTGGTA
GTGCTGTTGCTGTTTGCCGGCGCCGACGCGGTCACCTACACCACCGGGGGGAGTGCTGCTGCTACTACGG
CTACATTCGCCGGGATGTTCGATCTGGGCGCCAAGCAGGATATCCAGCTGATCA

>1592_S73_L001_R1_001.fastq_91_1a_18
CCCCTACAACGGCGCTGGTAATGGCTCAGCTACTTAGGGTCCCGCAAGCCATCTTGGACATGATCGCTGG
TGCCCACTGGGGAGTCCTAGCGGGCATAGCGTATTTCTCCATGGTGGGCAACTGGGCGAAGGTCCTGGTA
GTGCTGTTGCTGTTTGCCGGCGTCGACGCGGTCACCTACACCACCGGGGGGAGTGCTGCTGCTACTACGG
CTACATTCGCCGGGATGTTCGACCTGGGCGCCAAGCAGGATATCCAGCTGATCA

>1592_S73_L001_R1_001.fastq_92_1a_18
CCCCTACAACGGCGCTGGTAATGGCTCAGCTACTTAGGGTCCCGCAAGCCATCTTGGACATGATCGCTGG
TGCCCACTGGGGAGTCCTAGCGGGCATAGCGTATTTCTCCATGGTGGGCAACTGGGCGAAGGTCCTGGTA
GTGCTGTTGCTGTTTGCCGGCGTCGACGCGGTCACCTACACCACCGGGGGGAGTGCTGCTGCTACTACAG
CTACATTCGCCGGGATGTTCGATCTGGGCGCCAAGCAGGATATCCAGCTGATCA

>1592_S73_L001_R1_001.fastq_93_1a_17
CCCCTACAACGGCGCTGGTAATGGCTCAGCTACTTAGGGTCCCGCAAGCCATCTTGGACATGATCGCTGG
TGCCCACTGGGGAGTCCTAGCGGGCATAGCGTATTTCTCCATGGTGGGCAACTGGGCGAAGGTCCTGGTA
GTGCTGTTGCTGTTTGCCGGCGTCGACGCGGTCACCTACACCACCGGGGGGGGTGCTGCTGCTACTACGG
CTACATTCGCCGGGATGTTCGATCTGGGCGCCAAGCAGGATATCCAGCTGATCA

>1592_S73_L001_R1_001.fastq_94_1a_17
CCCCTACAACGGCGCTGGTAATGGCTCAGCTACTTAGGGTCCCGCAAGCCATCTTGGACATGATCGCTGG
TGCCCACTGGGGAGTCCTAGCGGGCATAGCGTATTTCTCTATGGTGGGCAACTGGGCGAAGGTCCTGGTA
GTGCTGTTGCTGTTTGCCGGCGTCGACGCGGTCACCTACACCACCGGGGGGAGTGCTGCTGCTACTACGG
CTACATTCGCCGGGATGTTCGATCTGGGCGCCAAGCAGGATATCCAGCTGATCA

>1592_S73_L001_R1_001.fastq_95_1a_16
CCCCTACAACGGCGCTGGTAATGGCTCAGCTACTTAGGGTCCCGCAAGCCATCTTGGACATGATCGCTGG
TGCCCACTGGGGAGTCCTAGCGGGCATAGCGTATTTCTCCATGGTGGGCAACTGGGCGAAGGTCCTGGTA
GTGCTGTTGCTGTTTGCCGGCGTCGACGCGACCACCTACACCACCGGGGGGAGCGCTGCTGCTACTACGG
CTACATTCGCCGGGTTGTTCAGACAGGGCGCCAAGCAGGATATCCAGCTGATCA

>1592_S73_L001_R1_001.fastq_96_1a_16
CCCCTACAACGGCGCTGGTAATGGCTCAGCTACTTAGGGTCCCGCAAGCCATCTTGGACATGATCGCTGG
TGCCCACTGGGGAGTCCTGGCGGGCATAGCGTATTTCTCCATGGTGGGCAACTGGGCGAAGGTCCTGGTA
GTGCTGTTGCTGTTTGCCGGCGTCGACGCGGTCACCTACACCACCGGGGGGAGTGCTGCTGCTACTACGG
CTACATTCGCCGGGATGTTCGATCTGGGCGCCAAGCAGGATATCCAGCTGATCA

>1592_S73_L001_R1_001.fastq_97_1a_16
CCCCTACAACGGCGCTGGTAATGGCTCAGCTACTTAGGGTCCCGCAAGCCATCTTGGACATGATCGCTGG
TGCCCACTGGGGAGTCCTAGCGGGCATAGCGTATTTCTCCATGGTGGGCAACTGGGCGAAGGTCCTGGTA
GTGCTGTTGCTGTCTGCCGGCGTCGACGCGGTCACCTACACCACCGGGGGGAGTGCTGCTGCTACTACGG
CTACATTCGCCGGGATGTTCGATCTGGGCGCCAAGCAGGATATCCAGCTGATCA

>1592_S73_L001_R1_001.fastq_98_1a_16
CCCCTACAACGGCGCTGGTAATGGCTCAGCTACTTAGGGTCCCGCAAGCCATCTTGGACATGATCGCTGG
TGCCCACTGGGGAGTCCTAGCGGGCATAGCGTATTTCTCCATGGTGGGCAACTGGGCGAAGGTCCTGGTA
GTGCTGTTGCTGTTTGCCGGCGTCGACGCGGTCACCTACACCACCGGGGGGAGTGCTGCTGCTACTACGG
CTACATTCGCCGGGATGTTCGATCTGGGCGCCAAGCAGGGTATCCAGCTGATCA

>1592_S73_L001_R1_001.fastq_99_1a_16
CCCCTACAACGGCGCTGGTAATGGCTCAGCTACTTAGGGTCCCGCAAGCCATCTTGGACATGATCGCTGG
TGCCCACTGGGGAGTCCTAGCGGGCATAGCGTATTTCTCCATGGTGGGCAACTGGGCGAAGGTCCTGGTA
GTGCTGTTGCTGTTTGCCGGCGTCGACGCGGTCACCTACACCACCGGGGGGAGTGCTGCTGCTACTACGG
CTACATTCGCCAGGATGTTCAATCCGGGCGCCCAGCAGAATATCCAGCTGATCA

>1592_S73_L001_R1_001.fastq_100_1a_15
CCCCTACAACGGCGCTGGTAATGGCTCAGCTACTTAGGGTCCCGCAAGCCATCTTGGACATGATCGCTGG
TGCCCACTGGGGAGTCCTAGCGGGCATAGCGTATTTCTCCATGGTGGGCAATTGGGCGAAGGTCCTGGTA
GTGCTGTTGCTGTTTGCCGGCGTCGACGCGGTCACCTACACCACCGGGGGGAGTGCTGCTGCTACTACGG
CTACATTCGCCGGGATGTTCGATCTGGGCGCCAAGCAGGATATCCAGCTGATCA

>1592_S73_L001_R1_001.fastq_101_1a_15
CCCCTACAACGGCGCTGGTAATGGCTCAGCTACTTAGGGTCCCGCAAGCCATCTTGGACATGATCGCTGG
TGCCCACTGGGGAGTCCTAGCGGGCATAGCGTATTTCTCCATGGTGGGTAACTGGGCGAAGGTCCTGGTA
GTGCTGTTGCTGTTTGCCGGCGTCGACGCGGTCACCTACACCACCGGGGGGAGTGCTGCTGCTACTACGG
CTACATTCGCCGGGATGTTCGATCTGGGCGCCAAGCAGGATATCCAGCTGATCA

>1592_S73_L001_R1_001.fastq_102_1a_15
CCCCTACAACGGCGCTGGTAATGGCTCAGCTACTTAGGGTCCCGCAAGCCATCTTGGACATGATCGCTGG
TGCCCACTGGGGAGTCCTAGCGGGCATAGCGTATTTCTCCATGGTGGGCAACTGGGCGAAGGTCCTGGTG
GTGCTGTTGCTGTTTGCCGGCGTCGACGCGGTCACCTACACCACCGGGGGGAGTGCTGCTGCTACTACGG
CTACATTCGCCAGGATGTTCGATCTGGGCGCCAAGCAGGATATCCAGCTGATCA

>1592_S73_L001_R1_001.fastq_103_1a_15
CCCCTACAACGGCGCTGGTAATGGCTCAGCTACTTAGGGTCCCGCAAGCCATCTTGGACATGATCGCTGG
TGCCCACTGGGGAGTCCTAGCGGGCATAGCGTATTTCTCCATGGTGGGCAACTGGGCGAAGGTCCTGGTA
GTGCTGTTGCTGTTTGCCGGCGTCGACGCGGTCACCTACACCACCGGGGGGAGTGCTGCTGCTACTACGG
CTGCATTCGCCGGGATGTTCGATCTGGGCGCCAAGCAGGATATCCAGCTGATCA

>1592_S73_L001_R1_001.fastq_104_1a_15
CCCCTACAACGGCGCTGGTAATGGCTCAGCTACTTAGGGTCCCGCAAGCCATCTTGGACATGATCGCTGG
TGCCCACTGGGGAGTCCTAGCGGGCATAGCGTATTTCTCCATGGTGGGCAACTGGGCGAAGGTCCCGGTA
GTGCTGTTGCTGTTTGCCGGCGTCGACGCGGTCACCTACACCACCGGGGGGAGTGCTGCTGCTACTACGG
CTACATTCGCCGGGATGTTCGATCTGGGCGCCAAGCAGGATATCCAGCTGATCA

>1592_S73_L001_R1_001.fastq_105_1a_15
CCCCTACAACGGCGCTGGTAATGGCTCAGCTACTTAGGGTCCCGCAAGCCATCTTGGACATGATTGCTGG
TGCCCACTGGGGAGTCCTAGCGGGCATAGCGTATTTCTCCATGGTGGGCAACTGGGCGAAGGTCCTGGTA
GTGCTGTTGCTGTTTGCCGGCGTCGACGCGGTCACCTACACCACCGGGGGGAGTGCTGCTGCTACTACGG
CTACATTCGCCGGGATGTTCGATCTGGGCGCCAAGCAGGATATCCAGCTGATCA

>1592_S73_L001_R1_001.fastq_106_1a_15
CCCCTACAACGGCGCTGGTAATGGCTCAGCTACTTAGGGTCCCGCAAGCCATCTTGGACATGATCGCTGG
TGCCCACTGGGGAGTCCTAGCGGGCATAGCGTATTTCTCCATGGTGGGCAACTGGGCGAAGGTCCTGGTA
GTGCTGTTGCTGTTTGCCGGCGTCGACGCGGTCACTTACACCACCGGGGGGAGTGCTGCTGCTACTACGG
CTACATTCGCCGGGATGTTCGATCTGGGCGCCAAGCAGGATATCCAGCTGATCA

>1592_S73_L001_R1_001.fastq_107_1a_15
CCCCTACAACGGCGCTGGTAATGGCTCAGCTACTTAGGGTCCCGCAAGCCATCTTGGACATGATCGCTGG
TGCCCACTGGGGAGTCCTAGCGGGCATAGCGTATTTCTCCATGGTGGGCAACTGGGCGAAGGTCCTGGTA
GTGCTGTTGCTGTTTGCCAGCGTCGACGCGGTCACCTACACCACCGGGGGGAGTGCTGCTGCTACTACGG
CTACATTCGCCGGGATGTTCGATCTGGGCGCCAAGCAGGATATCCAGCTGATCA

>1592_S73_L001_R1_001.fastq_108_1a_15
CCCCTACAACGGCGCTGGTAATGGCTCAGCTACTTAGGGTCCCGCAAGCCATCTTGGACATGATCGCTGG
TGCCCACTGGGGAGTCCTAGCGGGCATAGCGTATTTCTCCATGGTGGGCAACTGGGCGAAGGTCCTGGTA
GTGCTGTTGCCGTTTGCCGGCGTCGACGCGGTCACCTACACCACCGGGGGGAGTGCTGCTGCTACTACGG
CTACATTCGCCGGGATGTTCGATCTGGGCGCCAAGCAGGATATCCAGCTGATCA

>1592_S73_L001_R1_001.fastq_109_1a_15
CCCCTACAACGGCGCTGGTAATGGCCCAGCTACTTAGGGTCCCGCAAGCCATCTTGGACATGATCGCTGG
TGCCCACTGGGGAGTCCTAGCGGGCATAGCGTATTTCTCCATGGTGGGCAACTGGGCGAAGGTCCTGGTA
GTGCTGTTGCTGTTTGCCGGCGTCGACGCGGTCACCTACACCACCGGGGGGAGTGCTGCTGCTACTACGG
CTACATTCGCCGGGATGTTCGATCTGGGCGCCAAGCAGGATATCCAGCTGATCA

>1592_S73_L001_R1_001.fastq_110_1a_14
CCCCTACAACGGCGCTGGTAATGGCTCAGCTACTTAGGGTCCCGCAAGCCATCCTGGACATGATCGCTGG
TGCCCACTGGGGAGTCCTAGCGGGCATAGCGTATTTCTCCATGGTGGGCAACTGGGCGAAGGTCCTGGTA
GTGCTGTTGCTGTTTGCCGGCGTCGACGCGGTCACCTACACCACCGGGGGGAGTGCTGCTGCTACTACGG
CTACATTCGCCGGGATGTTCGATCTGGGCGCCAAGCAGGATATCCAGCTGATCA

>1592_S73_L001_R1_001.fastq_111_1a_14
CCCCTACAACGGCGCTGGTAATGGCTCAGCTACTTAGGGTCCCGCAAGCCATCTTGGACATGATCGCTGG
TGCCCACTGGGGAGTCCTAGCGGGCATAGCGTATTTCTCCATAGTGGGCAACTGGGCGAAGGTCCTGGTA
GTGCTGTTGCTGTTTGCCGGCGTCGACGCGGTCACCTACACCACCGGGGGGAGTGCTGCTGCTACTACGG
CTACATTCGCCGGGATGTTCGATCTGGGCGCCAAGCAGGATATCCAGCTGATCA

>1592_S73_L001_R1_001.fastq_112_1a_14
CCCCTACAACGGCGCTGGTAATGGCTCAGCTACTTAGGGTCCCGCAAGCCATCTTGGACATGATCGCTGG
TGCCCACTGGGGAGTCCTAGCGGGCATAGCGTATTTCTCCATGGTGGGCAACTGGGCGAAGGTCCTGGTA
GTGCTGTTGCTGCTTGCCGGCGTCGACGCGGTCACCTACACCACCGGGGGGAGTGCTGCTGCTACTACGG
CTACATTCGCCGGGATGTTCGATCTGGGCGCCAAGCAGGATATCCAGCTGATCA

>1592_S73_L001_R1_001.fastq_113_1a_14
CCCCTACAACGGCGCTGGTAATGGCTCAGCTACTTAGGGTCCCGCAAGCCATCTTGGACATGATCGCTGG
TGCCCACTGGGGAGTCCTAGCGGGCATAGCGTATTTCTCCATGGTGGGCAACTGGGCGAAGGTCCTGGTA
GTGCTGTTGCTGTTTGCCGGCGTCGACGCGGTCACCTACACCACCGGGGGGAGTGCTGCTGCTACTACGG
CTACATTCGCCGGGATGTTCGATCTGGGCGCTAAGCAGGATATCCAGCTGATCA

>1592_S73_L001_R1_001.fastq_114_1a_14
CCCCTACAACGGCGCTGGTAATGGCTCAGCTACTTAGGGTCCCGCAAGCCATCTTGGACATGATCGCTGG
TGCCCACTGGGGAGTCCTAGCGGGCATAGCGTATTTCTCCATGGTGGGCAACTGGGCGAAGGTCCTGGTA
GTGCTGTTGCTGTTTGCCGGCGTCGACGCGGTCACCTACACCACCGGGGGGAGTGCTGCTGCTACTACGG
CTACATCCGCCGGGATGTTCGATCTGGGCGCCAAGCAGGATATCCAGCTGATCA

>1592_S73_L001_R1_001.fastq_115_1a_14
CCCCTACAACGGCGCTGGTAATGGCTCAGCTACTTAGGGTCCCGCAAGCCATCTTGGACATGATCGCTGG
TGCCCACTGGGGAGTCCTAGCGGGCATAGCGTATTTCTCCATGGTGGGCAACTGGGCGAAGGTCCTGGTA
GTGCTGTTGCTGTTTGCCGGCGTCGACGCGGTCACCTGCACCACCGGGGGGAGTGCTGCTGCTACTACGG
CTACATTCGCCGGGATGTTCGATCTGGGCGCCAAGCAGGATATCCAGCTGATCA

>1592_S73_L001_R1_001.fastq_116_1a_14
CCCCTACAACGGCGCTGGTAATGGCTCAGCTACTTAGGGTCCCGCAAGCCATCTTGGACATGATCGCTGG
TGCCCACTGGGGAGTCCTAGCGGGCATAGCGTATTTCTCCATGGTGGGCAACTGGGCGAAGGTCCTGGTA
GTGCTGTTGCTGTTTGCCGGCGTCGACGCGGTCACCTACACCACCGGGGGGAGTGCTGCTGCTACTACGG
CTACACTCACCGGGTGGTTCACTCGGGGCGCCAAGCAGGATATCCAGCTGATCA

>1592_S73_L001_R1_001.fastq_117_1a_14
CCCCTACAACGGCGCTGGTAATGGCTCAGCTACTTAGGGTCCCGCAAGCCATCTTGGACATGATCGCTGG
TGCCCACTGGGGAGTCCTAGCGGGCATAGCGTATTTCTCCATGGTGGGCAACTGGGCGAAGGTCCTGGTA
GTGCTGTTGCTGTTTGCCGGCGTCGACGCGGTCACCTACACCACCGGGGGGAGTGCTGCTGCTACTACGG
CTACATTCGCCGGGGTGTTCGATCTGGGCGCCAAGCAGGATATCCAGCTGATCA

>1592_S73_L001_R1_001.fastq_118_1a_14
CCCCTACAACGGCGCTGGTAATGGCTCAGCTACTTAGGGTCCCGCAAGCCATCTTGGACATGATCGCTGG
TGCCCACTGGGGAGTCCTAGCGGGCATAGCGTATTTCTCCATGGTGGGCAACTGGGCGAAGGTCCTGGTA
GTGCTGTCGCTGTTTGCCGGCGTCGACGCGGTCACCTACACCACCGGGGGGAGTGCTGCTGCTACTACGG
CTACATTCGCCGGGATGTTCGATCTGGGCGCCAAGCAGGATATCCAGCTGATCA

>1592_S73_L001_R1_001.fastq_119_1a_14
CCCCTACAACGGCGCTGGTAATGGCTCAGCTACTTAGGGTCCCGCAAGCCATCTTGGACATGATCGCTGG
TGCCCACTGGGGAGTCCTAGCGGGCATAGCGTATTTCTCCATGGTGGGCAACTGGGTGAAGGTCCTGGTA
GTGCTGTTGCTGTTTGCCGGCGTCGACGCGGTCACCTACACCACCGGGGGGAGTGCTGCTGCTACTACGG
CTACATTCGCCGGGATGTTCGATCTGGGCGCCAAGCAGGATATCCAGCTGATCA

>1592_S73_L001_R1_001.fastq_120_1a_14
CCCCTACAACGGCGCTGGTAATGGCTCAGCTACTTAGGGTCCCGCAAGCCATCTTGGACATGATCGCTGG
TGCCCACTGGGGAGTCCTAGCGGGCATAGCGTATTTCTCCATGGTGGGCAACTGGGCGAAGGTCCTGGTA
GTGCTGTTGCTGTTTGCCGGCGTCGACGCGGTCGCCTACACCACCGGGGGGAGTGCTGCTGCTACTACGG
CTACATTCGCCGGGATGTTCGATCTGGGCGCCAAGCAGGATATCCAGCTGATCA

>1592_S73_L001_R1_001.fastq_121_1a_14
CCCCTACAACGGCGCTGGTAATGGCTCAGCTACTTAGGGTCCCGCAAGCCATCTTGGACATGATCGCTGG
TGCCCACTGGGGAGTCCTAGCGGGCATAGCGTATTTCTCCATGGTGGGCAACTGGGCGAAGGTCCTGGTA
GTGCTGTTGCTGTTTGCCGGCGTCGACGCGGTCACCTACACCAACGGGGGGAGTGCTGCTGCTACTACGG
CTACATTCGCCGGGATGTTCGATCTGGGCGCCAAGCAGGATATCCAGCTGATCA

>1592_S73_L001_R1_001.fastq_122_1a_14
CCCCTACAACGGCGCTGGTAATGGCTCAGCTACTTAGGGTCCCGCAAGCCATCTTGGACATGATCGCTGG
TGCCCACTGGGGAGTCCTAGCGGGCATAGCGTATTTCTCCATGGTGGGCAACTGGGCGAAGGTCCTGGTA
GTGCTGTTGCTGTTTGCCGGCGTCGACGCGGTCACCTACGCCACCGGGGGGAGTGCTGCTGCTACTACGG
CTACATTCGCCGGGATGTTCGATCTGGGCGCCAAGCAGGATATCCAGCTGATCA

>1592_S73_L001_R1_001.fastq_123_1a_14
CCCCTACAACGGCGCTGGTAATGGCTCAGCTACTTAGGGTCCTGCAAGCCATCTTGGACATGATCGCTGG
TGCCCACTGGGGAGTCCTAGCGGGCATAGCGTATTTCTCCATGGTGGGCAACTGGGCGAAGGTCCTGGTA
GTGCTGTTGCTGTTTGCCGGCGTCGACGCGGTCACCTACACCACCGGGGGGAGTGCTGCTGCTACTACGG
CTACATTCGCCGGGATGTTCGATCTGGGCGCCAAGCAGGATATCCAGCTGATCA

>1592_S73_L001_R1_001.fastq_124_1a_14
CCCCTACAACGGCGCTGGTAATGGCTCAGCTACTTAGGGTCCCGCAAGCCATCTTGGACATGATCGCTGG
TGCCCACCGGGGAGTCCTAGCGGGCATAGCGTATTTCTCCATGGTGGGCAACTGGGCGAAGGTCCTGGTA
GTGCTGTTGCTGTTTGCCGGCGTCGACGCGGTCACCTACACCACCGGGGGGAGTGCTGCTGCTACTACGG
CTACATTCGCCGGGATGTTCGATCTGGGCGCCAAGCAGGATATCCAGCTGATCA

>1592_S73_L001_R1_001.fastq_125_1a_14
CCCCTACAACGGCGCTGGTAATGGCTCAGCTACTTAGGGTCCCGCAAGCCATCTTGGACATGATCGCTGG
TGCCCACTGGGGAGTCCTAGCGGGCATAGCGTATTTCTCCATGGTGGGCAACTGGGCGAAGGTCCTGGTA
GTGCTGTTGCTGTTTGCCGGCGTCGACGCGGTCACCTACACCACCGGGGGGAGCGCTGCTGCTACTACGG
CTACATTCGCCGGGATGTTCGATCTGGGCGCCAAGCAGGATATCCAGCTGATCA

>1592_S73_L001_R1_001.fastq_126_1a_14
CCCCTACAACGGCGCTGGTAATGGCTCAGCTACTTAGGGTCCCGCAAGCCATCTTGGACATGATCGCTGG
TGCCCACTGGGGAGTCCTAGCGGGCATAGCGTATTTCTCCATGGTGGGCAACTGGGCGAAGGTCCTGGTA
GTGCTGTTGCTGTTTGCCGGCGTCGACGCGACCACCTACACCACCGGGGGGAGTGCTGCTGCTACTACGG
CTACACTCACCACGTTGTTCAGTCGGGGCGCCAAGCAGGATATCCAGCTGATCA

>1592_S73_L001_R1_001.fastq_127_1a_14
CCCCTACAACGGCGCTGGTAATGGCTCAGCTACTTAGGGTCCCGCAAGCCATCTTGGACATGATCGCTGG
TGCCCACTGGGGAGTCCTAGCGGGCATAGCGTACTTCTCCATGGTGGGCAACTGGGCGAAGGTCCTGGTA
GTGCTGTTGCTGTTTGCCGGCGTCGACGCGGTCACCTACACCACCGGGGGGAGTGCTGCTGCTACTACGG
CTACATTCGCCGGGATGTTCGATCTGGGCGCCAAGCAGGATATCCAGCTGATCA

>1592_S73_L001_R1_001.fastq_128_1a_14
CCCCTACAACGGCGCTGGTAATGGCTCAGCTACTTAGGGTCCCGCAAGCCATCTTGGACATGATCGCTGG
TGCCCACTGGGGAGTCCTAGCGGGCATAGCGTATTTCTCCATGGTGGGCAACTGGGCGAAGGTCCTGGTA
GTGCTGTTGCTGTTTGCCGGCGTCGACGCGGTCACCTACACCACCGGGGGGAGTGCTGCTGCTACTACGG
CTACATTCGCCGGGATGTTCGATCTGGGCGCCAAGCAGGATATCCAGCTGATCG

>1592_S73_L001_R1_001.fastq_129_1a_14
CCCCTACAACGGCGCTGGTAATGGCTCAACTACTTAGGGTCCCGCAAGCCATCTTGGACATGATCGCTGG
TGCCCACTGGGGAGTCCTAGCGGGCATAGCGTATTTCTCCATGGTGGGCAACTGGGCGAAGGTCCTGGTA
GTGCTGTTGCTGTTTGCCGGCGTCGACGCGGTCACCTACACCACCGGGGGGAGTGCTGCTGCTACTACGG
CTACATTCGCCGGGATGTTCGATCTGGGCGCCAAGCAGGATATCCAGCTGATCA

>1592_S73_L001_R1_001.fastq_130_1a_14
CCCCTACAACGGCGCTGGTAATGGCTCAGCTACTTAGGGTCCCGCAAGCCATCTTGGACATGATCACTGG
TGCCCACTGGGGAGTCCTAGCGGGCATAGCGTATTTCTCCATGGTGGGCAACTGGGCGAAGGTCCTGGTA
GTGCTGTTGCTGTTTGCCGGCGTCGACGCGGTCACCTACACCACCGGGGGGAGTGCTGCTGCTACTACGG
CTACATTCGCCGGGATGTTCGATCTGGGCGCCAAGCAGGATATCCAGCTGATCA

>1592_S73_L001_R1_001.fastq_131_1a_13
CCCCTACAACGGCGCTGGTAATGGCTCAGCTACTTAGGGTCCCGCAAGCCATCTTGGACATGATCGCTGG
TGCCCACTGGGGAGTCCTAGCGGGCATAGCGTATTTCTCCATGGTGGGCAACTGGGCGAAGGTCCTGGTA
GTGCTGTTGCTGTTTGCCGGCGTCGACGCGGTCACCTACACCACCGGGGGGAGTGCTGCTGCTGCTACGG
CTACATTCGCCGGGATGTTCGATCTGGGCGCCAAGCAGGATATCCAGCTGATCA

>1592_S73_L001_R1_001.fastq_132_1a_13
CCCCTACAACGGCGCTGGTAATGGCTCAGCTACTTAGGGTCCCGCAAGCCATCTTGGACATGATCGCTGG
TGCCCACTGGGGAGTCCTAGCGGGCATAGCGTATTTCTCCATGGTGGGCAACTGGGCGAAGGTCCTGGTA
GTGCTGTTGCTGTTTGCCGGCGTCGACGCGGTCACCTACACCACCGGGGGGAGTGCTGCTGCTACTACGG
CTACATTCGCCGGGACGTTCGATCTGGGCGCCAAGCAGGATATCCAGCTGATCA

>1592_S73_L001_R1_001.fastq_133_1a_13
CCCCTACAACGGCGCTGGTAATGGCTCAGCTACTTAGGGTCCCGCAAGCCATCTTGGACATGATCGCTGG
TGCCCACTGGGGAGTCCTAGCGGGCATAGCGTATTTCTCCATGGTGGGCAACTGGGCGAAGGTCCTGGTA
GTGCTGTTGCTGTTTGCCGGCGTCGGCGCGGTCACCTACACCACCGGGGGGAGTGCTGCTGCTACTACGG
CTACATTCGCCGGGATGTTCGATCTGGGCGCCAAGCAGGATATCCAGCTGATCA

>1592_S73_L001_R1_001.fastq_134_1a_13
CCCCTACAACGGCGCTGGTAATGGCTCAGCTACTTAGGGTCCCGCAAGCCATCTTGGACATGATCGCTGG
TGCCCACTGGGGAGTCCTAGCGGGCATAGCGTATTTCTCCATGGTGGGCAACTGGGCGAAGGTCCTGGTA
GTGCTGTTGCTGTTTGCCGGCGTCGACGCGGTCACCTACACCACCGGGGGGGAGTGCTGCTGCTACTACG
GCTACATTCGCCGGGATGTTCGATCTGGGCGCCAAGCAGGATATCCAGCTGATCA

>1592_S73_L001_R1_001.fastq_135_1a_13
CCCCTACAACGGCGCTGGTAATGGCTCAGCTACTTAGGGTCCCGCAAGCCATCTTGGACACGATCGCTGG
TGCCCACTGGGGAGTCCTAGCGGGCATAGCGTATTTCTCCATGGTGGGCAACTGGGCGAAGGTCCTGGTA
GTGCTGTTGCTGTTTGCCGGCGTCGACGCGGTCACCTACACCACCGGGGGGAGTGCTGCTGCTACTACGG
CTACATTCGCCGGGATGTTCGATCTGGGCGCCAAGCAGGATATCCAGCTGATCA

>1592_S73_L001_R1_001.fastq_136_1a_13
CCCCTACAACGGCGCTGGTAATGGCTCAGCTACTTAGGGTCCCGCAAGCCATCTTGGACATGATCGCTGG
TGCCCACTGGGGAGTCCTAGCGGGCATAGCGTATTTCTCCATGGTGGGCAACTGGGCGAAGGTCCTGGTA
GTGCTGTTGCTGTTTGCCGGCGTCGACGCGGTCACCTACACCACCGGGGGGAGTGCTGCTGCTACTACGG
CTACACTCGCCGGGATGTTCGATCTGGGCGCCAAGCAGGATATCCAGCTGATCA

>1592_S73_L001_R1_001.fastq_137_1a_13
CCCCTACAACGGCGCTGGTAATGGCTCAGCTACTTAGGGTCCCGCAAGCCATCTTGGACATGATCGCTGG
TGCCCACTGGGGAGTCCTAGCGGGCATAGCGTATTTCTCCATGGTGGGCAACTGGGCGAAGGTCCTGGTA
GTGCTGTTGCTGTTTGCCGGCGTCGACGCGGTCACCTACACCACCGGGGGGAGTGCTGCTGCTACTACGG
CTACATTCGCCGGGATGTTCGATCAGGGCGCCAAGCAGGATATCCAGCTGATCA

>1592_S73_L001_R1_001.fastq_138_1a_13
CCCCTACAACGGCGCTGGTAATGGCTCAGCTACTTAGGGTCCCGCAAGCCATCTTGGACATGATCGCTGG
TGCCCACTGGGGAGTCCTAGCGGGCATAGCGTATTTCTCCATGGTGGGCAACTGGGCGAAGGTCCTGGTA
GTGCTGTTGCTGTTTGCCGGCGTCGACGCGGTCACCTACACCACCGGGGGGAGTGCTGCTGCTACTACGG
CTACATTCGCCGGGATGTTCGATCTGGGCGCCAAGCAGGATATCCAGCCGATCA

>1592_S73_L001_R1_001.fastq_139_1a_13
CCCCTACAACGGCGCTGGTAATGGCTCAGCTACTTAGGGTCCCGCAAGCCATCTTGGACATGATCGCTGG
TGCCCACTGGGGAGTCCTAGCGGGCATAGCGTATCTCTCCATGGTGGGCAACTGGGCGAAGGTCCTGGTA
GTGCTGTTGCTGTTTGCCGGCGTCGACGCGGTCACCTACACCACCGGGGGGAGTGCTGCTGCTACTACGG
CTACATTCGCCGGGATGTTCGATCTGGGCGCCAAGCAGGATATCCAGCTGATCA

>1592_S73_L001_R1_001.fastq_140_1a_13
CCCCTACAACGGCGCTGGTAATGGCTCAGCTACTTAGGGTCCCGCAAGCCATCTTGGACATGATCGCTGG
TGCCCACTGGGGAGTCCTAGCGGGCATAGCGTATTTCTCCATGGTGGGCAACTGGGCGAAGGTCCTGGTA
GTGCTGTTGCTGTTTGTCGGCGTCGACGCGGTCACCTACACCACCGGGGGGAGTGCTGCTGCTACTACGG
CTACATTCGCCGGGATGTTCGATCTGGGCGCCAAGCAGGATATCCAGCTGATCA

>1592_S73_L001_R1_001.fastq_141_1a_13
CCCCTACGACGGCGCTGGTAATGGCTCAGCTACTTAGGGTCCCGCAAGCCATCTTGGACATGATCGCTGG
TGCCCACTGGGGAGTCCTAGCGGGCATAGCGTATTTCTCCATGGTGGGCAACTGGGCGAAGGTCCTGGTA
GTGCTGTTGCTGTTTGCCGGCGTCGACGCGGTCACCTACACCAACGGGGGGAGTGCTGCTGCTACTACGG
CTACATTCGCCGGGATGTTCGATCTGGGCGCCAAGCAGGATATCCAGCTGATCA

>1592_S73_L001_R1_001.fastq_142_1a_12
CCCCTACAACGGCGCTGGTAATGGCTCAGCTACTTAGGGTCCCGCAAGCCATCTTGGACATGATCGCTGG
TGCCCACTGGGGAGTCCTAGCGGGCATAGCGTATTTCTCCATGGTGGGCAACTGGGCGAGGGTCCTGGTA
GTGCTGTTGCTGTTTGCCGGCGTCGACGCGGTCACCTACACCACCGGGGGGAGTGCTGCTGCTACTACGG
CTACATTCGCCGGGATGTTCGATCTGGGCGCCAAGCAGGATATCCAGCTGATCA

>1592_S73_L001_R1_001.fastq_143_1a_12
CCCCTACAACGGCGCTGGTAATGGCTCAGCTACCTAGGGTCCCGCAAGCCATCTTGGACATGATCGCTGG
TGCCCACTGGGGAGTCCTAGCGGGCATAGCGTATTTCTCCATGGTGGGCAACTGGGCGAAGGTCCTGGTA
GTGCTGTTGCTGTTTGCCGGCGTCGACGCGGTCACCTACACCACCGGGGGGAGTGCTGCTGCTACTACGG
CTACATTCGCCGGGATGTTCGATCTGGGCGCCAAGCAGGATATCCAGCTGATCA

>1592_S73_L001_R1_001.fastq_144_1a_12
CCCCTACAACGGCGCTGGTAATGGCTCAGCTACTTAGGGTCCCGCAAGCCATCTTGGACATGATCGCTGG
TGCCCACTGGGGAGTCCTAGCGGGCATAGCGTATTTCTCCATGGTGGGCAACTGGGCGAAGGTCCTGGTA
GTGCTGTTGCTGTTTGCCGGCGTCGACGCGGTCACCTACACCGCCGGGGGGAGTGCTGCTGCTACTACGG
CTACATTCGCCGGGATGTTCGATCTGGGCGCCAAGCAGGATATCCAGCTGATCA

>1592_S73_L001_R1_001.fastq_145_1a_12
CCCCTACAACGGCGCTGGTAATGGCTCAGCTACTTAGGGTCCCGCAAGCCATCTTGGACATGATCGCTGG
TGCCCACTGGGGAGTCCTAGCGGGCATAGCGTATTTCTCCATGGTGGGCAACTGGGCGAAGGTCCTGGTA
GTGCTGTTGCTGTTTGCCGGCATCGACGCGGTCACCTACACCACCGGGGGGAGTGCTGCTGCTACTACGG
CTACATTCGCCGGGATGTTCGATCTGGGCGCCAAGCAGGATATCCAGCTGATCA

>1592_S73_L001_R1_001.fastq_146_1a_12
CCCCTACAACGGCACTGGTAATGGCTCAGCTACTTAGGGTCCCGCAAGCCATCTTGGACATGATCGCTGG
TGCCCACTGGGGAGTCCTAGCGGGCATAGCGTATTTCTCCATGGTGGGCAACTGGGCGAAGGTCCTGGTA
GTGCTGTTGCTGTTTGCCGGCGTCGACGCGGTCACCTACACCACCGGGGGGAGTGCTGCTGCTACTACGG
CTACATTCGCCGGGATGTTCGATCTGGGCGCCAAGCAGGATATCCAGCTGATCA

>1592_S73_L001_R1_001.fastq_147_1a_12
CCCCTACAACGGCGCTGGTAATGGCTCAGCTACTTAGGGTCCCGCAAGCCATCTTGGACATGATCGCTGG
TGCCCACTGGGGAGTCCTAGCGGGCATAGCGTATTTCTCCATGGTGGGCAACTGGGCGAAGGTCCTGGTA
GTGCCGTTGCTGTTTGCCGGCGTCGACGCGGTCACCTACACCACCGGGGGGAGTGCTGCTGCTACTACGG
CTACATTCGCCGGGATGTTCGATCTGGGCGCCAAGCAGGATATCCAGCTGATCA

>1592_S73_L001_R1_001.fastq_148_1a_12
CCCCTACAACGGCGCTGGTAATGGCTCAGCTACTTAGGGTCCCGCAAGCCATCTTGGACATGATCGCTGG
TGCCCACTGGGGAGTCCTAGCGGGCATAGCGTATTTCTCCATGGTGGGCAACTGGGCGAAGGTCCTGGTA
GTGCTGTTGCTGTTTGCCGGCGTCGACGCGGTCACCTACACCACCGGGGGGAGTGCTGCTGCTACTACGG
CTACATTCGCCGGGATGTCCGATCTGGGCGCCAAGCAGGATATCCAGCTGATCA

>1592_S73_L001_R1_001.fastq_149_1a_12
CCCCTACAACGGCGCTGGTAATGGCTCAGCTACTTAGGGTCCCGCAAGCCATCTTGGACATGATCGCTGG
TGCCCACTGGGGAGTCCTAGCGGGCATAGCGTATTTCTCCATGGTGGGCAACTGGGCGAAGGTCCTGGTA
GTGCTGTTGCTGTTTGCCGGCGTCGACGCGGTCACCTACACCACCGGGGGGAGTGCTGCTGCTACTACGG
CTACATTCGCCGGGATGTTCGATCTGGGCGCCGAGCAGGATATCCAGCTGATCA

>1592_S73_L001_R1_001.fastq_150_1a_12
CCCCTACAACGGCGCTGGTAATGGCTCAGCTACTTAGGGTCCCGCAAGCCATCTTGGACATGATCGCTGG
TGCCCACTGGGGAGTCCTAGCGGGCATAGCGTATTTCTCCATGGTGGGCAACTGGGCGAAGGTCCTGGTA
GTGCTGTTGCTGTTTGCCGGCGTCGACGCGGTCACCTACACCACCGGGAGGAGTGCTGCTGCTACTACGG
CTACATTCGCCGGGATGTTCGATCTGGGCGCCAAGCAGGATATCCAGCTGATCA

>1592_S73_L001_R1_001.fastq_151_1a_12
CCCCTACAACGGCGCTGGTAATGGCTCAGCTACTTAGGGTCCCGCAAGCCATCTTGGACATGATCGCTGG
TGCCCACTGGGGAGTCCTAGCGGGCATAGCGTATTTCTCCATGGTGGGCAACTGGGCGAAGGTCCTGGTA
GTGCTGTTGCTGTTTGCCGGCGTCGACGCGGTCACCTACACCACCGGGGGGAGTGCTGCTGCTACTACGG
CCACATTCGCCGGGATGTTCGATCTGGGCGCCAAGCAGGATATCCAGCTGATCA

>1592_S73_L001_R1_001.fastq_152_1a_12
CTCCTACAACGGCGCTGGTAATGGCTCAGCTACTTAGGGTCCCGCAAGCCATCTTGGACATGATCGCTGG
TGCCCACTGGGGAGTCCTAGCGGGCATAGCGTATTTCTCCATGGTGGGCAACTGGGCGAAGGTCCTGGTA
GTGCTGTTGCTGTTTGCCGGCGTCGACGCGGTCACCTACACCACCGGGGGGAGTGCTGCTGCTACTACGG
CTACATTCGCCGGGATGTTCGATCTGGGCGCCAAGCAGGATATCCAGCTGATCA

>1592_S73_L001_R1_001.fastq_153_1a_11
CCCCTACAGCGGCGCTGGTAATGGCTCAGCTACTTAGGGTCCCGCAAGCCATCTTGGACATGATCGCTGG
TGCCCACTGGGGAGTCCTAGCGGGCATAGCGTATTTCTCCATGGTGGGCAACTGGGCGAAGGTCCTGGTA
GTGCTGTTGCTGTTTGCCGGCGTCGACGCGGTCACCTACACCACCGGGGGGAGTGCTGCTGCTACTACGG
CTACATTCGCCGGGATGTTCGATCTGGGCGCCAAGCAGGATATCCAGCTGATCA

>1592_S73_L001_R1_001.fastq_154_1a_11
CCCCTACAACGGCGCTGGTAATGGCTCAGCTACTTAGGGTCCCGCAAGCCATCTTGGACATGATCGCTGG
TGCCCACTGGGGAGTCCTAGCGGGCATAGCGTATTTCTCCATGGTGGGCAACTGGGCGAAGGTCCTGGTA
GTGCTGTTGTTGTTTGCCGGCGTCGACGCGGTCACCTACACCACCGGGGGGAGTGCTGCTGCTACTACGG
CTACATTCGCCGGGATGTTCGATCTGGGCGCCAAGCAGGATATCCAGCTGATCA

>1592_S73_L001_R1_001.fastq_155_1a_11
CCCCTACAACGGCGCTGGTAATGGCTCAGCTACTTAGGGTCCCGCAAGCCATCTTGGACATGATCGCTGG
TGCCCACTGGGGAGTCCTAGCAGGCATAGCGTATTTCTCCATGGTGGGCAACTGGGCGAAGGTCCTGGTA
GTGCTGTTGCTGTTTGCCGGCGTCGACGCGGTCACCTACACCACCGGGGGGAGTGCTGCTGCTACTACGG
CTACATTCGCCGGGATGTTCGATCTGGGCGCCAAGCAGGATATCCAGCTGATCA

>1592_S73_L001_R1_001.fastq_156_1a_11
CCCCTACAACGGCGCTGGTAACGGCTCAGCTACTTAGGGTCCCGCAAGCCATCTTGGACATGATCGCTGG
TGCCCACTGGGGAGTCCTAGCGGGCATAGCGTATTTCTCCATGGTGGGCAACTGGGCGAAGGTCCTGGTA
GTGCTGTTGCTGTTTGCCGGCGTCGACGCGGTCACCTACACCACCGGGGGGAGTGCTGCTGCTACTACGG
CTACATTCGCCGGGATGTTCGATCTGGGCGCCAAGCAGGATATCCAGCTGATCA

>1592_S73_L001_R1_001.fastq_157_1a_11
CCCCTACAACGGCGCTGGTAATGGCTCAGCTACTTAGGGTCCCGCAAGCCATCTTGGACATGATCGCTGG
TGCCCACTGGGGAGTCCTAGCGGGCATAGCGTATTTCTCCATGGTGGGCAACTGGGCGAAGGTCCTGGTA
GTGCTGTTGCTGTTTGCCGGCGTCGACGCGGTCACCTACACCACCGGGGGGAGTGCTGCTGCTACTACGG
CTACATTCGCCGGGATGTTCGATCTGGGCACCAAGCAGGATATCCAGCTGATCA

>1592_S73_L001_R1_001.fastq_158_1a_11
CCCCTACAACGGCGCTGGTAATGGCTCAGCTACTTAGGGTCCCGCAAGCCATCTTGGACATGATCGCTGG
TGCCCACTGGGGAGTCCTAGCGGGCATAGCGTATTTCTCCATGGTGGGCAACTGGGCGAAGGTCCTGGTA
GTGCTGTTGCTGTTTGCCGGCGTCGACGCGGTCACCTACACCACCGGGGGGAGTGCTGCTGCTACTACGG
CTACATTCGCCGGGATGTTCGATCCGGGCGCCAAGCAGGATATCCAGCTGATCA

>1592_S73_L001_R1_001.fastq_159_1a_11
CCCCTACAACGGCGCTGGTAATGGCTCAGCTACTTAGGGTCCCGCAAGCCATCTTGGACATGATCGCTGG
TGCCCACTGGGGAGTCCCAGCGGGCATAGCGTATTTCTCCATGGTGGGCAACTGGGCGAAGGTCCTGGTA
GTGCTGTTGCTGTTTGCCGGCGTCGACGCGGTCACCTACACCACCGGGGGGAGTGCTGCTGCTACTACGG
CTACATTCGCCGGGATGTTCGATCTGGGCGCCAAGCAGGATATCCAGCTGATCA

>1592_S73_L001_R1_001.fastq_160_1a_11
CCCCTACAACGGCGCTGGTAATGGCTCAGCTACTTAGGGTCCCGCAAGCCATCTTGGACATGATCGCTGG
TGCCCACTGGGGAGTCCTAGCGGGCATAGCGTATTTCTCCATGGTGGGCAACTGGGCGAAGGTCCTGGTA
GTGCTGTTGCTGTTTGCCGGCGTCAACGCGGTCACCTACACCACCGGGGGGAGTGCTGCTGCTACTACGG
CTACATTCGCCGGGATGTTCGATCTGGGCGCCAAGCAGGATATCCAGCTGATCA

>1592_S73_L001_R1_001.fastq_161_1a_11
CCCCTACAACGGCGCTGGTAATGGCTCAGCTACTTAGGGTCCCGCAAGCCATCTTGGACATGATCGCTGG
TGCCCACTGGGGAGTCCTAGCGGGCATAGCGTATTTCTCCATGGTGGGCAGCTGGGCGAAGGTCCTGGTA
GTGCTGTTGCTGTTTGCCGGCGTCGACGCGGTCACCTACACCACCGGGGGGAGTGCTGCTGCTACTACGG
CTACATTCGCCGGGATGTTCGATCTGGGCGCCAAGCAGGATATCCAGCTGATCA

>1592_S73_L001_R1_001.fastq_162_1a_11
CCCCTACAACGGCGCTGGTAATGGCTCAGCTACTTAGGGTCCCGCAGGCCATCTTGGACATGATCGCTGG
TGCCCACTGGGGAGTCCTAGCGGGCATAGCGTATTTCTCCATGGTGGGCAACTGGGCGAAGGTCCTGGTA
GTGCTGTTGCTGTTTGCCGGCGTCGACGCGGTCACCTACACCACCGGGGGGAGTGCTGCTGCTACTACGG
CTACATTCGCCGGGATGTTCGATCTGGGCGCCAAGCAGGATATCCAGCTGATCA

>1592_S73_L001_R1_001.fastq_163_1a_11
CCCCTACAACGGCGCTGATAATGGCTCAGCTACTTAGGGTCCCGCAAGCCATCTTGGACATGATCGCTGG
TGCCCACTGGGGAGTCCTAGCGGGCATAGCGTATTTCTCCATGGTGGGCAACTGGGCGAAGGTCCTGGTA
GTGCTGTTGCTGTTTGCCGGCGTCGACGCGACCACCTACACCACCGGGGGGAGTGCTGCTGCTACTACGG
CTACATTCGCCGGGTTGTTCAGTCAGGGCGCCAAGCAGGATATCCAGCTGATCA

>1592_S73_L001_R1_001.fastq_164_1a_11
CCCCTACAACGGCGCTGGTAATGGCTCAGCTACTTAGGGTCCCGCAAGCCATCTTGGACATGATCGCTGG
TGCCCACTGGGGAGTCCTAGCGGGCATAGCGTATTTCTCCATGGTGGGCAACTGGGCGAAGGTCCTGGTA
GTGCTGTTGCTGTTTGCCGGCGTCGACGCGGTCATCTACACCACCGGGGGGAGTGCTGCTGCTACTACGG
CTACATTCGCCGGGATGTTCGATCTGGGCGCCAAGCAGGATATCCAGCTGATCA

>1592_S73_L001_R1_001.fastq_165_1a_11
CCCCTACAACGGCGCTGGTAATGGCTCAGCTACTTAGGGTCCCGCAAGCCATCTTGGACATGATCGCTGG
TGCCCACTGGGGAGTCCTAGCGGGCATAGCGTATTTCTCCATGGTGGGCAACTGGGCGAAGGTCCTGGTA
GCGCTGTTGCTGTTTGCCGGCGTCGACGCGGTCACCTACACCACCGGGGGGAGTGCTGCTGCTACTACGG
CTACATTCGCCGGGATGTTCGATCTGGGCGCCAAGCAGGATATCCAGCTGATCA

>1592_S73_L001_R1_001.fastq_166_1a_11
CCCCTACAACGGCGCTGGTAATGGCTCAGCTACTTAGGGTCCCGCAAGCCATCTTGGACATGATCGCTGG
TGCCCACTGGGGAGTCCTAGCGGGCATAGCGTATTTCTCCGTGGTGGGCAACTGGGCGAAGGTCCTGGTA
GTGCTGTTGCTGTTTGCCGGCGTCGACGCGGTCACCTACACCACCGGGGGGAGTGCTGCTGCTACTACGG
CTACATTCGCCGGGATGTTCGATCTGGGCGCCAAGCAGGATATCCAGCTGATCA

>1592_S73_L001_R1_001.fastq_167_1a_11
CCCCTGCAACGGCGCTGGTAATGGCTCAGCTACTTAGGGTCCCGCAAGCCATCTTGGACATGATCGCTGG
TGCCCACTGGGGAGTCCTAGCGGGCATAGCGTATTTCTCCATGGTGGGCAACTGGGCGAAGGTCCTGGTA
GTGCTGTTGCTGTTTGCCGGCGTCGACGCGGTCACCTACACCACCGGGGGGAGTGCTGCTGCTACTACGG
CTACATTCGCCGGGATGTTCGATCTGGGCGCCAAGCAGGATATCCAGCTGATCA

>1592_S73_L001_R1_001.fastq_168_1a_10
CCCCTACAACGGCGCTGGCAATGGCTCAGCTACTTAGGGTCCCGCAAGCCATCTTGGACATGATCGCTGG
TGCCCACTGGGGAGTCCTAGCGGGCATAGCGTATTTCTCCATGGTGGGCAACTGGGCGAAGGTCCTGGTA
GTGCTGTTGCTGTTTGCCGGCGTCGACGCGGTCACCTACACCACCGGGGGGAGTGCTGCTGCTACTACGG
CTACATTCGCCGGGATGTTCGATCTGGGCGCCAAGCAGGATATCCAGCTGATCA

>1592_S73_L001_R1_001.fastq_169_1a_10
CCCCTACAACGGCGCTGGTAATGGCTCAGCTACTTAGGGTCCCGCAAGCCATCTTGGACATGATCGCTAG
TGCCCACTGGGGAGTCCTAGCGGGCATAGCGTATTTCTCCATGGTGGGCAACTGGGCGAAGGTCCTGGTA
GTGCTGTTGCTGTTTGCCGGCGTCGACGCGGTCACCTACACCACCGGGGGGAGTGCTGCTGCTACTACGG
CTACATTCGCCGGGATGTTCGATCTGGGCGCCAAGCAGGATATCCAGCTGATCA

>1592_S73_L001_R1_001.fastq_170_1a_10
CCCCTACAACGGCGCTGGTAATGGCTCAGCTGCTTAGGGTCCCGCAAGCCATCTTGGACATGATCGCTGG
TGCCCACTGGGGAGTCCTAGCGGGCATAGCGTATTTCTCCATGGTGGGCAACTGGGCGAAGGTCCTGGTA
GTGCTGTTGCTGTTTGCCGGCGTCGACGCGGTCACCTACACCACCGGGGGGAGTGCTGCTGCTACTACGG
CTACATTCGCCGGGATGTTCGATCTGGGCGCCAAGCAGGATATCCAGCTGATCA

>1592_S73_L001_R1_001.fastq_171_1a_10
CCCCTACAACGGCGCTGGTAATGGCTCAGCTACTTAGGGTCCCGCAAGCCATCTTGGACATGATCGCTGG
TGCCCACTGGGGAGTCCTAGCGGGCATAGCGTATTTCTCCATGGTGGGCAACTGGGCGAAGGTCCTGGTA
GTGCTGTTGCTGTTTGCCGGCGTCGACGCGGTCACCTACACCACCGGGGGGAGTGCTGCTGCTACTACGG
CTACATTCGCCGGGATGTTCGATCTGGGCGCCAAGCAGGACATCCAGCTGATCA

>1592_S73_L001_R1_001.fastq_172_1a_10
CCCCTACAACGGCGCTGGTAATGGCTCAGCTACTTAGGGTCCCGCAAGCCATCTTGGACATGATCGCTGG
TGCCCACTGGGGAGTCCTAGCGGGCACAGCGTATTTCTCCATGGTGGGCAACTGGGCGAAGGTCCTGGTA
GTGCTGTTGCTGTTTGCCGGCGTCGACGCGGTCACCTACACCACCGGGGGGAGTGCTGCTGCTACTACGG
CTACATTCGCCGGGATGTTCGATCTGGGCGCCAAGCAGGATATCCAGCTGATCA

>1592_S73_L001_R1_001.fastq_173_1a_10
CCCCTACAACGGCGCTGGTAATGGCTCAGCTACTTAGGGTCCCGCAAGCCATCTTGGACATGATCGCTGG
TGCCCACTGGGGAGTCCTAGCGGGCATAGCGTATTTCTCCATGGTGGGCAACTGGGCGAAGGTCCTGGTA
GTGCTGTTGCTGTTTGCCGGCGTCGACGCGGTCACCTACACCACCGGGGGGAGTGTTGCTGCTACTACGG
CTACATTCGCCGGGATGTTCGATCTGGGCGCCAAGCAGGATATCCAGCTGATCA

>1592_S73_L001_R1_001.fastq_174_1a_10
CCCCTACAACGGCGCTGGTAATGGCTCAGCTACTTAGGGTCCCGCAAGCCATCTTGGACATGGTCGCTGG
TGCCCACTGGGGAGTCCTAGCGGGCATAGCGTATTTCTCCATGGTGGGCAACTGGGCGAAGGTCCTGGTA
GTGCTGTTGCTGTTTGCCGGCGTCGACGCGGTCACCTACACCACCGGGGGGAGTGCTGCTGCTACTACGG
CTACATTCGCCGGGATGTTCGATCTGGGCGCCAAGCAGGATATCCAGCTGATCA

>1592_S73_L001_R1_001.fastq_175_1a_10
CCCCTACAACGGCGCTGGTAATGGCTCAGCTACTTAGGGTCCCGCAAGCCATCTTGGACATGATCGCTGG
TGCCCACTGGGGAGTCCTAGTGGGCATAGCGTATTTCTCCATGGTGGGCAACTGGGCGAAGGTCCTGGTA
GTGCTGTTGCTGTTTGCCGGCGTCGACGCGGTCACCTACACCACCGGGGGGAGTGCTGCTGCTACTACGG
CTACATTCGCCGGGATGTTCGATCTGGGCGCCAAGCAGGATATCCAGCTGATCA

>1592_S73_L001_R1_001.fastq_176_1a_10
CCTCTACAACGGCGCTGGTAATGGCTCAGCTACTTAGGGTCCCGCAAGCCATCTTGGACATGATCGCTGG
TGCCCACTGGGGAGTCCTAGCGGGCATAGCGTATTTCTCCATGGTGGGCAACTGGGCGAAGGTCCTGGTA
GTGCTGTTGCTGTTTGCCGGCGTCGACGCGGTCACCTACACCACCGGGGGGAGTGCTGCTGCTACTACGG
CTACATTCGCCGGGATGTTCGATCTGGGCGCCAAGCAGGATATCCAGCTGATCA

>1592_S73_L001_R1_001.fastq_177_1a_10
CCCCTACAACGGCGCTGGTAATGGCTCAGCTACTTAGGGTCCCGCAAGCCATCTTGGACATGATCACTGG
TGCCCACTGGGGAGTCCTAGCGGGCATAGCGTATTTCTCCATGGTGGGCAACTGGGCGAAGGTCCTGGTA
GTGCTGTTGCTGTTTGCCGGCGTCGACGCGGTCACCTACACCACCGGGGGGAGTGCTGCTGCTACTACGG
CTACATTCGCCAGGATGTTCGATCTGGGCGCCAAGCAGGATATCCAGCTGATCA

>1592_S73_L001_R1_001.fastq_178_1a_10
CCCCTACAACGGCGCTGGTAATGGCTCAGCTACTTAGGGTCCCGCAAGCCATCTTGGACATGATCGCTGG
TGCCCACTGGGGAGTCCTAGCGGGCATAGCGTATTTCTCCATGATGGGCAACTGGGCGAAGGTCCTGGTA
GTGCTGTTGCTGTTTGCCGGCGTCGACGCGGTCACCTACACCACCGGGGGGAGTGCTGCTGCTACTACGG
CTACATTCGCCGGGATGTTCGATCTGGGCGCCAAGCAGGATATCCAGCTGATCA

>1592_S73_L001_R1_001.fastq_179_1a_10
CCCCTACAACGGCGCTGGTAATGGCTCAGCTACTTAGGGTCCCGCAAGCCATCTTGGACATGATCGCTGG
TGCCCACTGGGGAGTCCTAGCGGGCATAGCGTATTTCTCCATGGCGGGCAACTGGGCGAAGGTCCTGGTA
GTGCTGTTGCTGTTTGCCGGCGTCGACGCGGTCACTTACACCACTGGGGGGAGTGCTGCTGCTACTACGG
CTACATTCGCCAGGATGTTCAATCCGGGCGCCCAGCAGAATATCCAGCTGATCA

>1592_S73_L001_R1_001.fastq_180_1a_10
CCCCTACGACGGCGCTGGTAATGGCTCAGCTACTTAGGGTCCCGCAAGCCATCTTGGACATGATCGCTGG
TGCCCACTGGGGAGTCCTAGCGGGCATAGCGTATTTCTCCATGGTGGGCAACTGGGCGAAGGTCCTGGTA
GTGCTGTTGCTGTTTGCCGGCGTCGACGCGGTCACCTACACCACCGGGGGGAGTGCCGCTGCTACTACGG
CTACATTCGCCGGGATGTTCGATCTGGGCGCCAAGCAGGATATCCAGCTGATCA

>1592_S73_L001_R1_001.fastq_182_1a_9
CCCCTACAACGGCGCTGGTAATGGCTCAGCTACTTAGGGTCCCGCAAGCCATCTTGGACATGATCGCTGG
TGCCCACTGGGGAGTCCTAGCGGGCATAGCGTATTTCTCCATGGTGGGCAACTGGGCGAAGGTCCTGGTA
GTGCTGTTGCTGTTTGCCGGCGTCGACGCGGTCACCTACACCACCAGGGGGAGTGCTGCTGCTACTACGG
CTACATTCGCCGGGATGTTCGATCTGGGCGCCAAGCAGGATATCCAGCTGATCA

>1592_S73_L001_R1_001.fastq_183_1a_9
CCCCTACAACGGCGCTGGTAATGGCTCAGCTACTTAGGGTCCCGCAAGCCATCTTGGACATGATCGCTGG
TGCCCACTGGGGAGTCCTAGCGGGCATAGCGTATTTCTCCATGGTGGGCAACTGGGCGAAGGTCCTGGTA
GTGCTGTTGCTGTTTGCCGGCGTCGACGCGGTCACCTACACCACCGGGGGGAGTGCTGCTGCTACTACGG
CTACATTCGCCGAGATGTTCGATCTGGGCGCCAAGCAGGATATCCAGCTGATCA

>1592_S73_L001_R1_001.fastq_184_1a_9
CCCCTACAACGGCGCTGGTAATGGCTCAGCTACTTAGGGTCCCGCAAGCCATCTTGGACATGATCGCTGG
TGCCCACTGGGGAGTCCTAGCGGGCATAGCGTATTTCTCCATGGTGGGCAACTGGGCAAAGGTCCTGGTA
GTGCTGTTGCTGTTTGCCGGCGTCGACGCGGTCACCTACACCACCGGGGGGAGTGCTGCTGCTACTACGG
CTACATTCGCCGGGATGTTCGATCTGGGCGCCAAGCAGGATATCCAGCTGATCA

>1592_S73_L001_R1_001.fastq_185_1a_9
CCCCTACGACGGCGCTGGTAATGGCTCAGCTACTTAGGGTCCCGCAAGCCATCTTGGACATGATCGCTGG
TGCCCACTGGGGAGTCCTAGCGGGCATAGCGTATTTCTCCATGGTGGGCAACTGGGCGAAGGTCCTGGTA
GTGCTGTTGCTGTTTGCCGGCGTCGACGCGGTCACCTACACCACCGGGGGGAGTGCTGCTGCTACTACGG
CTACATTCGCCGGGTTGTTCAATCAGGGCGCCAAGCAGGATATCCAGCTGATCA

>1592_S73_L001_R1_001.fastq_186_1a_9
CCCCTACAACGGCGCCGGTAATGGCTCAGCTACTTAGGGTCCCGCAAGCCATCTTGGACATGATCGCTGG
TGCCCACTGGGGAGTCCTAGCGGGCATAGCGTATTTCTCCATGGTGGGCAACTGGGCGAAGGTCCTGGTA
GTGCTGTTGCTGTTTGCCGGCGTCGACGCGGTCACCTACACCACCGGGGGGAGTGCTGCTGCTACTACGG
CTACATTCGCCGGGATGTTCGATCTGGGCGCCAAGCAGGATATCCAGCTGATCA

>1592_S73_L001_R1_001.fastq_187_1a_9
CCCCTACAACGTCGCTGGTAATGGCTCAGCTACTTAGGGTCCCGCAAGCCATCTTGGACATGATCGCTGG
TGCCCACTGGGGAGTCCTAGCGGGCATAGCGTATTTCTCCATGGTGGGCAACTGGGCGAAGGTCCTGGTA
GTGCTGTTGCTGTTTGCCGGCGTCGACGCGGTCACCTACACCACCGGGGGGAGTGCTGCTGCTACTACGG
CTACATTCGCCGGGATGTTCGATCTGGGCGCCAAGCAGGATATCCAGCTGATCA

>1592_S73_L001_R1_001.fastq_188_1a_9
CCCCTACAACGGCGCTGGTAATGGCTCAGCTACTTAGGGTCCCGCAAGCCATCTTGGACATGATCGCTGG
TGCCCACTGGGGAGTCCTAGCGGGCATAGCGTATTTCTCCATGGTGGGCAACTGGGCGAAGGTCCTGGTA
GTGCTGTTGCTGTTTGCCGGCGTCGACGCGGTCACCTACACCACCGGGGGGAGTGCTGCTGCTACTACGG
CTACACTCGCCGGGATGCTCAGTCGGGGCCCCAAGCAGGATATCCAGCTGATCA

>1592_S73_L001_R1_001.fastq_189_1a_9
CCCCTACAACGGCGCTGGTAATGGCTCAGCTACTTAGGGTCCCGCAAGCCATCTTGGACATGATCGCTGG
TGCCCACTGGGGAGTCCTAGCGGGCATAGCGTATTTCTCCATGGTGGGCAACTGGGCGAAGGTCCTGGTA
GTGCTGTTGCTGTTTGCCGGCGTCGACGCGGTCACCTACACCACCGGGGGGAGTGCTGCTGCTACTACGG
CTACATTCGCCGGGATGTTCGATCTGGGCGCCAAGCAGGATATCCAGCTAATCA

>1592_S73_L001_R1_001.fastq_190_1a_9
CCCCTACAACGGCGCTGGTAATGGCTCAGCTACTTAGAGTCCCGCAAGCCATCTTGGACATGATCGCTGG
TGCCCACTGGGGAGTCCTAGCGGGCATAGCGTATTTCTCCATGGTGGGCAACTGGGCGAAGGTCCTGGTA
GTGCTGTTGCTGTTTGCCGGCGTCGACGCGGTCACCTACACCACCGGGGGGAGTGCTGCTGCTACTACGG
CTACATTCGCCGGGATGTTCGATCTGGGCGCCAAGCAGGATATCCAGCTGATCA

>1592_S73_L001_R1_001.fastq_191_1a_9
CCCCTACAACGGCGCTGGTAATGGCTCAGCTACTTAGGGTCTCGCAAGCCATCTTGGACATGATCGCTGG
TGCCCACTGGGGAGTCCTAGCGGGCATAGCGTATTTCTCCATGGTGGGCAACTGGGCGAAGGTCCTGGTA
GTGCTGTTGCTGTTTGCCGGCGTCGACGCGGTCACCTACACCACCGGGGGGAGTGCTGCTGCTACTACGG
CTACATTCGCCGGGATGTTCGATCTGGGCGCCAAGCAGGATATCCAGCTGATCA

>1592_S73_L001_R1_001.fastq_192_1a_9
CCCCTACAACGGCGCTGGTAATGGCTCAGCTACTTAGGGTCCCGCAAGCCATCTTGGACATGATCGCTGG
TGCCCACTGGGGAGTCCTAGCGGGCATAGCGTATTTCTCCATGGTGGGCAACTGGGCGAAGGTCCTGGTA
GTGCTGTTGCTGTTTGCCGGCGTCGACGCGGTCACCTACACCACCGGGGGGAGTGCTGCTGCTACTACGT
CTACATTCGCCGGGATGTTCGATCTGGGCGCCAAGCAGGATATCCAGCTGATCA

>1592_S73_L001_R1_001.fastq_193_1a_9
CCCCTACAACGGCGCTGGTAATGGCTCAGCTACTTAGGGTCCCGCAAGCCATCTTGGACATGATCGCTGG
TGCCCACTGGGGAGTCCTAGCGGGCATAGCGTATTTCTCCATGGTGGGCAACTGGGCGAAGGTCCTGGTA
GTGCTGTTGCTGTTTACCGGCGTCGACGCGGTCACCCACACCACCGGGGGGAGTGCTGCTGCTACTACGG
CTACATTCGCCGGGATGTTCGATCTGGGCGCCAAGCAGGATATTCAGCTGATCA

>1592_S73_L001_R1_001.fastq_194_1a_9
CCCCTACAACGGCGCTGGTAATGGCTCAGCTACTTAGGGTCCCGCAAGCCATCTTGGACATGATCGCTGG
TGCCCACTGGGGAGTCCTAGCGGGCATAGCGTATTTCTCCATGGTGGGCAACTGGGCGAAGGTCCTGGTA
GTGCTGTTGCTGTTTGCCGGCGTCGACGCGGTCACCTACACCACCGGGGGGAGTGCTGCTGCTACTACGG
CTACATTTGCCGGGATGTTCGATCTGGGCGCCAAGCAGGATATCCAGCTGATCA

>1592_S73_L001_R1_001.fastq_195_1a_9
CCCCTACAACGGCGCTGGTAATGGCTCAGCTACTTAGGGTCCCGCAAGCCGTCTTGGACATGATCGCTGG
TGCCCACTGGGGAGTCCTAGCGGGCATAGCGTATTTCTCCATGGTGGGCAACTGGGCGAAGGTCCTGGTA
GTGCTGTTGCTGTTTGCCGGCGTCGACGCGGTCACCTACACCACCGGGGGGAGTGCTGCTGCTACTACGG
CTACATTCGCCGGGATGTTCGATCTGGGCGCCAAGCAGGATATCCAGCTGATCA

>1592_S73_L001_R1_001.fastq_196_1a_9
CCCCTACAACGGCGCTGGTAATGGCTCAGCTACTTAGGGTCCCGCAAGCCATCTTGGACATGATCGCTGG
TGCCCACTGGGGAGTCCTAGCGGGCATAGCGTATTTCTCCATGGTGGGCAACTGGGCGAAGGTCCTGGTA
GTGCTGTTACTGTTTGCCGGCGTCGACGCGGTCACCTACACCACCGGGGGGAGTGCTGCTGCTACTACGG
CTACATTCGCCAGGATGTTCAATCAGGGCGCCAAGCAGGATATCCAGCTGATCA

>1592_S73_L001_R1_001.fastq_197_1a_8
CCCCTACAACGGCGCTGGTAATAGCTCAGCTACTTAGGGTCCCGCAAGCCATCTTGGACATGATCGCTGG
TGCCCACTGGGGAGTCCTAGCGGGCATAGCGTATTTCTCCATGGTGGGCAACTGGGCGAAGGTCCTGGTA
GTGCTGTTGCTGTTTGCCGGCGTCGACGCGGTCACCTACACCACCGGGGGGAGTGCTGCTGCTACTACGG
CTACATTCGCCGGGATGTTCGATCTGGGCGCCAAGCAGGATATCCAGCTGATCA

>1592_S73_L001_R1_001.fastq_198_1a_8
CCCCTACAACGGCGCTGGTAATGGCTCAGCTACTTAGGGTCCCGCAAGCCATCTTGGACATGATCGCTGG
TGCCCACTGGGGAGTCCTAGCGGGCATAGCGTATTTCTCCATGGTGGGCAACTGGGCGAAGGTCCTGGTA
GTGCTGTTGCTGTTTGCCGGCGTCGACGCGGTCACCTACACCACCGGGGGGAGTGCTGCTGCTACTACGG
CTACATTCGCCGGGATGTTCGATCTGGGCGCCAAGCAGGATGTCCAGCTGATCA

>1592_S73_L001_R1_001.fastq_199_1a_8
CCCCTACAACGGCGCTGGTAATGGCTCAGCTACTTAGGGTCCCGCAAGCCATCTTGGACATGATCGCTGG
TGCCCACTGGGGAGTCCTAGCGGGCATAGCGTATTTCTCCATGGTGGGCAACTGGGCGAAGGTCCTGGTA
GTGCTGTTGCTGTTTGCCGGCGTCGACGCAGTCACCTACACCACCGGGGGGAGTGCTGCTGCTACTACGG
CTACATTCGCCGGGATGTTCGATCTGGGCGCCAAGCAGGATATCCAGCTGATCA

>1592_S73_L001_R1_001.fastq_200_1a_8
CCCCTACAACGGCGCTGGTAATGGCTCAGCTACTTAGGGTCCCGCAAGCCATCTTGGACATGATCGCTGG
TGCCCACTGGGGAGTCCTAGCGGGCATAGCGTATTTCTCCATGGTGGGCAACTGGGCGAAGGTCCTGGTA
GTGCTGTTGCTGTTTGCCGGCGTCGACGCGGTCACCTACACCACCGGAGGGAGTGCTGCTGCTACTACGG
CTACATTCGCCGGGATGTTCGATCTGGGCGCCAAGCAGGATATCCAGCTGATCA

>1592_S73_L001_R1_001.fastq_201_1a_8
CCCCTACAACGGCGCTGGTAATGGCTCAGCTACTTAGGGTCCCGCAAGCCATCTTGGACATGATCGCTGG
TGCCCACTGGGGAGTCCTAGCGGGCATAGCGTATTTCTCCATGGTGGGCAACTGGGCGAAGGTCCTGGTA
GTGCTGTTGCTGTTTGCTGGCGTCGACGCGGTCACCTACACCACCGGGGGGAGTGCTGCTGCTACTACGG
CTACATTCGCCGGGATGTTCGATCTGGGCGCCAAGCAGGATATCCAGCTGATCA

>1592_S73_L001_R1_001.fastq_202_1a_8
CCCCTACAACGGCGCTGGTAATGGCTCAGCTACTTAGGGTCCCGCAAGCCATCTTGGATATGATCGCTGG
TGCCCACTGGGGAGTCCTAGCGGGCATAGCGTATTTCTCCATGGTGGGCAACTGGGCGAAGGTCCTGGTA
GTGCTGTTGCTGTTTGCCGGCGTCGACGCGGGCACCTACACCACCGGGGGGAGTGCTGCTGCTACTACGG
CTACACTCGCCGGGATGCTCAGTCGGGGCCCCAAGCAGGATATCCAGCTGATCA

>1592_S73_L001_R1_001.fastq_203_1a_8
CCCCTACAACGGCGCTGGTAATGGCTCAGCTACTTAGGGTCCCGCAAGCCATCTTGGACATGATCGCTGG
TGCCCACTGGAGAGTCCTAGCGGGCATAGCGTATTTCTCCATGGTGGGCAACTGGGCGAAGGTCCTGGTA
GTGCTGTTGCTGTTTGCCGGCGTCGACGCGGTCACCTACACCACCGGGGGGAGTGCTGCTGCTACTACGG
CTACATTCGCCGGGATGTTCGATCTGGGCGCCAAGCAGGATATCCAGCTGATCA

>1592_S73_L001_R1_001.fastq_204_1a_8
CCCCTACAACGGCGCTGGTAATGGCTCAGTTACTTAGGGTCCCGCAAGCCATCTTGGACATGATCGCTGG
TGCCCACTGGGGAGTCCTAGCGGGCATAGCGTATTTCTCCATGGTGGGCAACTGGGCGAAGGTCCTGGTA
GTGCTGTTGCTGTTTGCCGGCGTCGACGCGGTCACCTACACCACCGGGGGGAGTGCTGCTGCTACTACGG
CTACATTCGCCGGGATGTTCGATCTGGGCGCCAAGCAGGATATCCAGCTGATCA

>1592_S73_L001_R1_001.fastq_205_1a_8
CCCCTACAACGGCGCTGGTAATGGCTCAGCTACTTAGGGTCCCGCAAGCCATCTTGGACATGATCGCTGG
TGCCCACTGGGGAGTCCTAGCGGGCATAGCATATTTCTCCATGGTGGGCAACTGGGCGAAGGTCCTGGTA
GTGCTGTTGCTGTTTGCCGGCGTCGACGCGGTCACCTACACCACCGGGGGGAGTGCTGCTGCTACTACGG
CTACATTCGCCGGGATGTTCGATCTGGGCGCCAAGCAGGATATCCAGCTGATCA

>1592_S73_L001_R1_001.fastq_206_1a_8
CCCCTACAACGGCGCTGGTAATGGCTCAGCTACTTAGGGTCCCGCAAGCCATCTTGGACATGATCGCTGG
TGCCCACTGGGGAGTCCTAGCGGGCATAGCGTATTTCTCCATGGTGGGCAACTGGGCGAAGGTCCTGGTA
GTGCTGTTGCTGTTTGCCGGCGTCGACGCGGTCACCTACACCACCGGGGGGAGTGCTGCTGCTACTACGG
CTGCACTCACCGGGTGGCTCAGTCGGGGCGCCAAGCAGGATATCCAGCTGATCA

>1592_S73_L001_R1_001.fastq_207_1a_8
CCCCTACGACGGCGCTGGTAATGGCTCAGCTACTTAGGGTCCCGCAAGCCATCTTGGACATGATCGCTGG
TGCCCACTGGGGAGTCCTAGCGGGCATAGCGTATTTCTCCATGGTGGGCAACTGGGCGAAGGTCCTGGTA
GTGCTGTTGCTGTTTGCCGGCGTCGACGCGACCACCTACACCACCGGGGGGAGTGCTGCTGCTACTACGG
CTGCACTCACCGGGTGGCTCAGTCGGGGCGCCAAGCAGGATATCCAGCTGATCA

>1592_S73_L001_R1_001.fastq_208_1a_8
CCCCTACAACGGCGCTGGTAATGGCTCAGCTACTTAGGGTCCCGCAAGCCATCTTGGACATGATCGCTGG
TGCCCACTGGGGAGTCCTAGCGGGCATAGCGTATTTCTCCATGGTGGGCAACTGGGCGAAGGTCCTGGTA
GTGCTGTTGCTGTTTGCCGGCGTCGACGCGGTCACCTACACCACCGGGGGGAGTGCTGCTGCTACCACGG
CTACATTCGCCGGGATGTTCGATCTGGGCGCCAAGCAGGATATCCAGCTGATCA

>1592_S73_L001_R1_001.fastq_209_1a_8
CCCCTACAACGGCGCTGGTAATGGCTCAGCTACTTAGGGTCCCGCAAGCCATCTTGGACATGATCGCTGG
TGCCCACTGGGGAGTCCTAGCGGGCATAGCGTATTTCTCCACGGTGGGCAACTGGGCGAAGGTCCTGGTA
GTGCTGTTGCTGTTTGCCGGCGTCGACGCGGTCACCTACACCACCGGGGGGAGTGCTGCTGCTACTACGG
CTACATTCGCCGGGATGTTCGATCTGGGCGCCAAGCAGGATATCCAGCTGATCA

>1592_S73_L001_R1_001.fastq_211_1a_7
CCCCTACAACGGCGCTGGTAATGGCTCAGCTACTTAGGGTCCCGCAAGCCATCTTGGACATGATCGCTGG
TGCCCACTGGGGAGTCCTAGCGGGCATAGCGTATTTCTCCATGGTGGGCAACTGGGCGAAGGTCCTGGTA
GTGCTGTTGCTGTTTGCCGGCGTCGACGCGGTCACCTACACCACCGGGGGGAGTGCTGCTGCTACTACGG
CTACATTCGCCAGGATGTTCGATCTGGGCGCCAAGCAGGGTATCCAGCTGATCA

>1592_S73_L001_R1_001.fastq_212_1a_7
CCCCCACAACGGCGCTGGTAATGGCTCAGCTACTTAGGGTCCCGCAAGCCATCTTGGACATGATCGCTGG
TGCCCACTGGGGAGTCCTAGCGGGCATAGCGTATTTCTCCATGGTGGGCAACTGGGCGAAGGTCCTGGTA
GTGCTGTTGCTGTTTGCCGGCGTCGACGCGGTCACCTACACCACCGGGGGGAGTGCTGCTGCTACTACGG
CTACATTCGCCAGGATGTTCGATCTGGGCGCCAAGCAGGATATCCAGCTGATCA

>1592_S73_L001_R1_001.fastq_213_1a_7
CCCCTACAACGGCGCTGGTAATGGCTCAGCTACTTAGGGTCCCGCAAGCCATCTTGGACATGACCGCTGG
TGCCCACTGGGGAGTCCTAGCGGGCATAGCGTATTTCTCCATGGTGGGCAACTGGGCGAAGGTCCTGGTA
GTGCTGTTGCTGTTTGCCGGCGTCGACGCGGTCACCTACACCACCGGGGGGAGTGCTGCTGCTACTACGG
CTACATTCGCCGGGATGTTCGATCTGGGCGCCAAGCAGGATATCCAGCTGATCA

>1592_S73_L001_R1_001.fastq_214_1a_7
CCCCTACAACGGCGCTGGTAATGGCTCAGCTACTTAGGGTCCCGCAAGCCATCTTGGACATGATCGCTGG
TGCCCACTGGGGAGTCCTAGCGGGCATAGCGTATTTCTCCATGGTGGGCAACTGGGCGGAGGTCCTGGTA
GTGCTGTTGCTGTTTGCCGGCGTCGACGCGGTCACCTACACCACCGGGGGGAGTGCTGCTGCTACTACGG
CTACATTCGCCGGGATGTTCGATCTGGGCGCCAAGCAGGATATCCAGCTGATCA

>1592_S73_L001_R1_001.fastq_215_1a_7
CCCCTACAACGGCGCTGGTAATGGCTCAGCTACTTAGGGTCCCGCAAGCCATCTTGGACATGATCGCTGG
TGCCCACTGGGGAGTCCTAGCGGGCATAGCGTATTTCTCCATGGTGGGCAACTGGGCGAAGGTCCTGGTA
GTGCTGTTGCTGTTTGCCGGCGTCGACGCGGTCACCTACACCACCGGGGGGAGTGCTGCTGCTACTACGG
CTACATTCGCTGGGATGTTCGATCTGGGCGCCAAGCAGGATATCCAGCTGATCA

>1592_S73_L001_R1_001.fastq_216_1a_7
CCCCTACGACGGCGCTGGTAATGGCTCAGCTACTTAGGGTCCCGCAAGCCATCTTGGACATGATCGCTGG
TGCCCACTGGGGAGTCCTAGCGGGCATAGCGTATTTCTCCATGGTGGGCAACTGGGCGAAGGTCCTGGTA
GTGCTGTTGCTGTTTGCCGGCGTCGACGCGACCACCTACACCACCGGGGGGAGTGCTGCTGCTACTACGG
CTACACTCACCGGGTGGTTCACTCGGGGCGCCAAGCAGGATATCCAGCTGATCA

>1592_S73_L001_R1_001.fastq_217_1a_7
CCCCTACAACGGCGCTGGTAATGGCTCAGCTACTTAGGGTCCCGCAAGCCATCTTGGACATGATCGCTGG
TGCCCACTGGGGAGTCCTAGCGGGCATAGCGTATTTCTCCATGGTGGGCAACTGGGCGAAGGTCCTGGTA
GTGCTGTTGCTGTTTGCCGGCGTCGACGCGGTCACCTACACCACCGGGGGGAGTGCTGCTGCTACTACGG
CTACGTTCGCCGGGATGTTCGATCTGGGCGCCAAGCAGGATATCCAGCTGATCA

>1592_S73_L001_R1_001.fastq_218_1a_7
CCCCTACAATGGCGCTGGTAATGGCTCAGCTACTTAGGGTCCCGCAAGCCATCTTGGACATGATCGCTGG
TGCCCACTGGGGAGTCCTAGCGGGCATAGCGTATTTCTCCATGGTGGGCAACTGGGCGAAGGTCCTGGTA
GTGCTGTTGCTGTTTGCCGGCGTCGACGCGGTCACCTACACCACCGGGGGGAGTGCTGCTGCTACTACGG
CTACATTCGCCGGGATGTTCGATCTGGGCGCCAAGCAGGATATCCAGCTGATCA

>1592_S73_L001_R1_001.fastq_219_1a_7
CCCCTACAACGGCGCTGGTAATGGCTCAGCTACTTAGGGTCCCGCAAGCCATCTTGGACATGATCGCTGG
TGCCCACTGGGGAGTCCTAGCGGGCATAGCGTATTTCTCCATGGTAGGCAACTGGGCGAAGGTCCTGGTA
GTGCTGTTGCTGTTTGCCGGCGTCGACGCGGTCACCTACACCACCGGGGGGAGTGCTGCTGCTACTACGG
CTACATTCGCCGGGATGTTCGATCTGGGCGCCAAGCAGGATATCCAGCTGATCA

>1592_S73_L001_R1_001.fastq_220_1a_7
CCCCTACAACGGCGCTGGTAATGGCTCAGCTACTTAGGGTCCCGCAAGCCATCTTGGACATGATCGCTGG
TGCCCACTGGGGAGTCCTAGCGGGCATAGCGTATTTCTCCATGGTGGGCAACTGGGCGAAGGTCCTGGTA
GTGCTGTTGCTGTTTGCCGGCGTCGACGCGGTCACCTACACCACCGGGGGGAGTGCCGCTGCTACTACGG
CTACATTCGCCGGGTTGTTCAATCAGGGCGCCAAGCAGGATATCCAGCTGATCA

>1592_S73_L001_R1_001.fastq_221_1a_7
CCCCTACAACGGCGCTGGTAATGGCTCAGCTACTTAGGGTCCCGCAAGCCATCTTGGACATGATCGCTGG
TGCCCACTGGGGAGTCCTAGCGGGCATGGCGTATTTCTCCATGGTGGGCAACTGGGCGAAGGTCCTGGTA
GTGCTGTTGCTGTTTGCCGGCGTCGACGCGGTCACCTACACCACCGGGGGGAGTGCTGCTGCTACTACGG
CTACATTCGCCGGGATGTTCGATCTGGGCGCCAAGCAGGATATCCAGCTGATCA

>1592_S73_L001_R1_001.fastq_222_1a_7
CCCCTACAACGGCGCTGGTAATGGCTCAGCTACTTAGGGTCCCGCAAGCCATCTTGGACATGATCGCTGG
TGCCCACTGGGGAGTCCTAGCGGGCATAGCGTATTTCTCCATGGTGGGCAACTGGGCGAAGGTCCTGGTA
GTGCTGTTGCTGTTTGCCGGCGTCGACGCGGTCACCTACACCACCGGGGGGAGTGCTGCTGCTACTACGG
CTACATTCACCGGGATGTTCGATCTGGGCGCCAAGCAGGATATCCAGCTGATCA

>1592_S73_L001_R1_001.fastq_223_1a_7
CCCCTACAACGGCGCTGGTAATGGCTCAGCTACTTAGGGTCCCGCAAGCCATCTTGGACATGATCGCTGG
TGCCCACTGGGGAGTCCTAGCGGGCATAGCGTATTTCTCCATGGTGAGCAACTGGGCGAAGGTCCTGGTA
GTGCTGTTGCTGTTTGCCGGCGTCGACGCGGTCACCTACACCACCGGGGGGAGTGCTGCTGCTACTACGG
CTACATTCGCCGGGATGTTCGATCTGGGCGCCAAGCAGGATATCCAGCTGATCA

>1592_S73_L001_R1_001.fastq_224_1a_7
CCCCTACAACGGCGCTGGTAATGGCTCAGCTACTTAGGGTCCCGCAAGCCATCTTGAACATGATCGCTGG
TGCCCACTGGGGAGTCCTAGCGGGCATAGCGTATTTCTCCATGGTGGGCAACTGGGCGAAGGTCCTGGTA
GTGCTGTTGCTGTTTGCCGGCGTCGACGCGGTCACCTACACCACCGGGGGGAGTGCTGCTGCTACTACGG
CTACATTCGCCGGGATGTTCGATCTGGGCGCCAAGCAGGATATCCAGCTGATCA

>1592_S73_L001_R1_001.fastq_225_1a_7
CCCCTACAACGGCGCTGGTAATGGCTCAGCTACTTAGGGTCCCGCAAGCCATCTTGGACATGATCGCTGG
TGCCCACTGGGGAGTCCTAGCGGGCATAGCGTATTTCTCCATGGTGGGCAACTGGGCGAAGGTCCTGGTA
GTGCTGTTGCTGTTTGCCGGCGTCGACGCGGTCACCTACACCACCGGGGGGAGTGCTGCTGCTACTACGG
CTACATTCGCCGGGATGTTCGATCTGAGCGCCAAGCAGGATATCCAGCTGATCA

>1592_S73_L001_R1_001.fastq_226_1a_7
CCCCTACAACGGCGCTGGTAATGGCTCAGCTACTTAGGGTCCCGCAAGCCATCTTGGACATGATCGCTGG
TGCCCACTGGGGAGTCCTAGCGGGCATAGCGTATTTCTCCATGGTGGGCAACTGGGCGAAGGTCCTGGTA
GTGCTGTTGCTGTTTGCCGGCGTCGACGCGGTCACTTACACCACTGGGGGGAGTGCTGCTGCTACTACGG
CTACATTCGCCAGGATGTTCAATCCGGGCGCCCAGCAGAATATCCAGCTGATCA

>1592_S73_L001_R1_001.fastq_227_1a_7
CCCCTACAACGGCGCTGGTAATGGCTCAGCTACTTAGGGTCCCGCAAGCCATCTTGGATATGATCGCTGG
TGCCCACTGGGGAGTCCTAGCGGGCATAGCGTATTTCTCCATGGTGGGCAACTGGGCGAAGGTCCTGGTA
GTGCTGTTGCTGTTTGCCGGCGTCGACGCGGTCACCTACACCACCGGGGGGAGTGCTGCTGCTACTACGG
CTACATTCGCCGGGATGTTCGATCTGGGCGCCAAGCAGGATATCCAGCTGATCA

>1592_S73_L001_R1_001.fastq_228_1a_7
CCCCTACAACGGCGCTGGTAATGGCTCAGCTACTTAGGGTCCCGCAAGCCATCTTGGACATGATCGCTGG
TGCCCACTGGGGAGTCCTAGCGGGCATAGCGTATTTCTCCATGGTGGGCAACTGGGCGAAGGTCCTGGTA
GTGCTGTTGCTGTTTGCCGGCGTCGACGCGGTCACCTACACTACCGGGGGGAGTGCTGCTGCTACTACGG
CTACATTCGCCGGGATGTTCGATCTGGGCGCCAAGCAGGATATCCAGCTGATCA

>1592_S73_L001_R1_001.fastq_229_1a_7
CCCCTACAACGGCGCTGGTAATGGCTCAGCTACTTAGGGTCCCGCAAGCCATCTTGGACATGATCGCTGG
TGCCCGCTGGGGAGTCCTAGCGGGCATAGCGTATTTCTCCATGGTGGGCAACTGGGCGAAGGTCCTGGTA
GTGCTGTTGCTGTTTGCCGGCGTCGACGCGGTCACCTACACCACCGGGGGGAGTGCTGCTGCTACTACGG
CTACATTCGCCGGGATGTTCGATCTGGGCGCCAAGCAGGATATCCAGCTGATCA

>1592_S73_L001_R1_001.fastq_230_1a_7
CCCCTACAACGGCGCTGGTAATGGCTCAGCTACTTAGGGTCCCGCAAGCCATCTTGGACATGATCGCTGG
TGCCCACTGGGGAGTCCTAGCGGACATAGCGTATTTCTCCATGGTGGGCAACTGGGCGAAGGTCCTGGTA
GTGCTGTTGCTGTTTGCCGGCGTCGACGCGGTCACCTACACCACCGGGGGGAGTGCTGCTGCTACTACGG
CTACATTCGCCGGGATGTTCGATCTGGGCGCCAAGCAGGATATCCAGCTGATCA

>1592_S73_L001_R1_001.fastq_231_1a_7
CCCCTACAACGGCGCTGGTAATGGCTCAGCTACTTAGGGTCCCGCAAGCCATCTTGGACATGATCGCTGG
TGCCCACTGGGGAGTCCTAGCGGGCGTAGCGTATTTCTCCATGGTGGGCAACTGGGCGAAGGTCCTGGTA
GTGCTGTTGCTGTTTGCCGGCGTCGACGCGGTCACCTACACCACCGGGGGGAGTGCTGCTGCTACTACGG
CTACATTCGCCGGGATGTTCGATCTGGGCGCCAAGCAGGATATCCAGCTGATCA

>1592_S73_L001_R1_001.fastq_232_1a_6
CCCCTACAACGGCGCTGGTAATGGCTCAGCTACTTAGGGTCCCGCAAGCCATCTTGGACATGATCGCTGG
TGCCTACTGGGGAGTCCTAGCGGGCATAGCGTATTTCTCCATGGTGGGCAACTGGGCGAAGGTCCTGGTA
GTGCTGTTGCTGTTTGCCGGCGTCGACGCGGTCACCTACACCACCGGGGGGAGTGCTGCTGCTACTACGG
CTACATTCGCCGGGATGTTCGATCTGGGCGCCAAGCAGGATATCCAGCTGATCA

>1592_S73_L001_R1_001.fastq_233_1a_6
CCCCTACAACGGCGCTGGTAATGGCTCAGCTACTTAGGGTCCCGCAAGCCATCTTGGACATGATCGCCGG
TGCCCACTGGGGAGTCCTAGCGGGCATAGCGTATTTCTCCATGGTGGGCAACTGGGCGAAGGTCCTGGTA
GTGCTGTTGCTGTTTGCCGGCGTCGACGCGGTCACCTACACCACCGGGGGGAGTGCTGCTGCTACTACGG
CTACATTCGCCAGGATGTTCGATCTGGGCGCCAAGCAGGATATCCAGCTGATCA

>1592_S73_L001_R1_001.fastq_234_1a_6
CCCCTACAACGGCGCTGGTAATGGCTCGGCTACTTAGGGTCCCGCAAGCCATCTTGGACATGATCGCTGG
TGCCCACTGGGGAGTCCTAGCGGGCATAGCGTATTTCTCCATGGTGGGCAACTGGGCGAAGGTCCTGGTA
GTGCTGTTGCTGTTTGCCGGCGTCGACGCGGTCACCTACACCACCGGGGGGAGTGCTGCTGCTACTACGG
CTACATTCGCCGGGATGTTCGATCTGGGCGCCAAGCAGGATATCCAGCTGATCA

>1592_S73_L001_R1_001.fastq_235_1a_6
CCCCTACAACGGCGCTGGTAATGGCTCAGCTACTTAGGGTCCCGCAAGCCATCTTGGACATGATCGCTGG
TGCCCACTGGGGAGTCCTAGCGGGCATAGCGTATTTCTCCATGGTGGGCAACTGGGCGAAGGTCCTGGTA
GTGCTGTTGCTGTTTGCCGGCGTCGACGCGGTCACCTACACCACCGGGGGGAGTGCTGCTGCTACTACGG
CTACATTCGCCGGGATGTTCGATCTGGGCGCCAAGCAGGATATCCAGCTGACCA

>1592_S73_L001_R1_001.fastq_236_1a_6
CCCCTACAACGGCGCTGGTAATGGCTCAGCTACTTAGGGTCCCGCAAGCCATCTTGGACATGATCGCTGG
TGCCCACTGGGGAGTCCTAGCGGGCATAGCGTATTTCTCCATGGTGGGCAACTGGGCGAAGGTCCTGGTA
GTGCTGTTGCTGTTTGCCGGCGTCGACGCGGTCACCTATACCACCGGGGGGAGTGCTGCTGCTACTACGG
CTACATTCGCCGGGATGTTCGATCTGGGCGCCAAGCAGGATATCCAGCTGATCA

>1592_S73_L001_R1_001.fastq_237_1a_6
CCCCTACAACGGCGCTGGTAATGGCTCAGCTACTTAGGGTCCCGCAAGCCATCTTGGACATGATCGCTGG
TGCCCACTGGGGAGTCCTAGCGGGCATAGCGTATTTCTCCATGGTGGGCAACTGGGCGAAGGTCCTGGTA
GTGCTGTTGCTGTTTACCGGCGTCGACGCGGTCACCCACACCACCGGGGGGAGTGCTGCTGCTACTACGG
CTACATTCGCCGGGATGTTCGATCTGGGCGCCAAGCAGGATATCCAGCTGATCA

>1592_S73_L001_R1_001.fastq_238_1a_6
CCCCTACAACGGCGCTGGTAATGGCTCAGCTACTTAGGGTCCCGCAAGCCATTTTGGACATGATCGCTGG
TGCCCACTGGGGAGTCCTAGCGGGCATAGCGTATTTCTCCATGGTGGGCAACTGGGCGAAGGTCCTGGTA
GTGCTGTTGCTGTTTGCCGGCGTCGACGCGGTCACCTACACCACCGGGGGGAGTGCTGCTGCTACTACGG
CTACATTCGCCGGGATGTTCGATCTGGGCGCCAAGCAGGATATCCAGCTGATCA

>1592_S73_L001_R1_001.fastq_239_1a_6
CCCCTACAACGGCGCTGGTAATGGCTCAGCTACTTAGGGTCCCGCAAGCCATCTTGGACATGATCGCTGG
TGCCCACCGGGGAGTCCTAGCGGGCATAGCGTATTTCTCCATGGTGGGCAACTGGGCGAAGGTCCTGGTG
GTGCTGTTGCTGTTTGCCGGCGTCGACGCGGTCACCTACACCACCGGGGGGAGTGCTGCTGCTACTACGG
CTACATTCGCCGGGATGTTCGATCTGGGCGCCAAGCAGGATATCCAGCTGATCA

>1592_S73_L001_R1_001.fastq_240_1a_6
CCCCTACAACGGCGCTGGTAATGGCTCAGCTACTTAGGGTCCCGCAAGCCATCTTGGACATGATCGCTGG
TGCCCACTGGGGAGTCCTAGCGGGCATAGCGTATTTCTCCATGGTGGGCAACCGGGCGAAGGTCCTGGTA
GTGCTGTTGCTGTTTGCCGGCGTCGACGCGGTCACCTACACCACCGGGGGGAGTGCTGCTGCTACTACGG
CTACATTCGCCGGGATGTTCGATCTGGGCGCCAAGCAGGATATCCAGCTGATCA

>1592_S73_L001_R1_001.fastq_241_1a_6
CCCCTACAACGGCGCTGGTAATGGCTCAGCTACTTAGGGTCCCGCAAGCCATCTTGGACATGATCGCTGG
TGCCCACTGGGGAGTCCTAGCGGGCATAGCGTATTTCTCCATGGTGGGCAACTGGGCGAAAGTCCTGGTA
GTGCTGTTGCTGTTTGCCGGCGTCGACGCGGTCACCTACACCACCGGGGGGAGTGCTGCTGCTACTACGG
CTACATTCGCCGGGATGTTCGATCTGGGCGCCAAGCAGGATATCCAGCTGATCA

>1592_S73_L001_R1_001.fastq_242_1a_6
CCCCTACAACGGCGCTGGTAATGGCTCAGCTACTTAGGGTCCCGCAAGCCATCTTGGACATGATCGCTGG
TGCCCACTGGGGAGTCCTAGCGGGCATAGCGTATTTCTCCATGGTGGGCAACTGGGCGAAGGTCCTGGTA
GTGTTGTTGCTGTTTGCCGGCGTCGACGCGGTCACCTACACCACCGGGGGGAGTGCTGCTGCTACTACGG
CTACATTCGCCGGGATGTTCGATCTGGGCGCCAAGCAGGATATCCAGCTGATCA

>1592_S73_L001_R1_001.fastq_243_1a_6
CCCCTACAACGGCGCTGGTAATGGCTCAGCTACTTAGGGTCCCGCAAGCCATCTTGGACATGATCGCTGG
TGCCCACTGGGGAGTCCTAGCGGGCATAGCGTATTTCTCCATGGTGGGCAACTGGGCGAAGGTCCTGGTA
GTGCTGTTGCTGTTTGCCGGCGTTGACGCGGTCACCTACACCACCGGGGGGAGTGCTGCTGCTACTACGG
CTACATTCGCCGGGATGTTCGATCTGGGCGCCAAGCAGGATATCCAGCTGATCA

>1592_S73_L001_R1_001.fastq_244_1a_6
CCCCTACAACGACGCTGGTAATGGCTCAGCTACTTAGGGTCCCGCAAGCCATCTTGGACATGATCGCTGG
TGCCCACTGGGGAGTCCTAGCGGGCATAGCGTATTTCTCCATGGTGGGCAACTGGGCGAAGGTCCTGGTA
GTGCTGTTGCTGTTTGCCGGCGTCGACGCGGTCACCTACACCACCGGGGGGAGTGCTGCTGCTACTACGG
CTACATTCGCCGGGATGTTCGATCTGGGCGCCAAGCAGGATATCCAGCTGATCA

>1592_S73_L001_R1_001.fastq_245_1a_6
CCCCTACAACGGTGCTGGTAATGGCTCAGCTACTTAGGGTCCCGCAAGCCATCTTGGACATGATCGCTGG
TGCCCACTGGGGAGTCCTAGCGGGCATAGCGTATTTCTCCATGGTGGGCAACTGGGCGAAGGTCCTGGTA
GTGCTGTTGCTGTTTGCCGGCGTCGACGCGGTCACCTACACCACCGGGGGGAGTGCTGCTGCTACTACGG
CTACATTCGCCGGGATGTTCGATCTGGGCGCCAAGCAGGATATCCAGCTGATCA

>1592_S73_L001_R1_001.fastq_246_1a_6
CCCCTACGACGGCGCTGGTAATGGCTCAGCTACTTAGGGTCCCGCAAGCCATCTTGGACATGATCGCTGG
TGCCCACTGGGGAGTCCTAGCGGGCATAGCGTATTTCTCCATGGTGGGCAACTGGGCGAAGGTCCTGGTA
GTGCTGTTGCTGTTTGCCGGCGTCGACGCGACCACCTACACCACCGGGGGGAGTGCTGCTGCTACTACGG
CTACATTCGCCGGGTTGTTCAGTCAGGGCGCCAAGCAGGATATCCAGCTGATCA

>1592_S73_L001_R1_001.fastq_247_1a_6
CCCCTACAACGGCGCTGGTAATGGCTCAGCTACTTAGGGTCCCGCAAGCCATCTTGGACATGATCGCTGG
TGCCCACTGGGGAGTCCTAGCGGGCATAGCGTATTTCTCCATGGTGGGCAACTGGGCGAAGGTCCTGGTA
GTGCTGTTGCTGTTTACCGGCGTCGACGCGGTCACCTACACCACCGGGGGGAGTGCTGCTGCTACTACGG
CTACATTCGCCGGGATGTTCGATCTGGGCGCCAAGCAGGATATCCAGCTGATCA

>1592_S73_L001_R1_001.fastq_248_1a_6
CCCCTACAACGGCGCTGGTAATGGCTCAGCTACTTAGGGTCCCGCAAGCCATCTTGGACATGATCGCTGG
TGCCCACTGGGGAGTCCTAGCGGGCATAGCGTATTTCCCCATGGTGGGCAACTGGGCGAAGGTCCTGGTA
GTGCTGTTGCTGTTTGCCGGCGTCGACGCGGTCACCTACACCACCGGGGGGAGTGCTGCTGCTACTACGG
CTACATTCGCCAGGATGTTCGATCTGGGCGCCAAGCAGGATATCCAGCTGATCA

>1592_S73_L001_R1_001.fastq_249_1a_6
CCCCTACAACGGCGCTGGTAATGGCTCAGCTACTTAGGGTCCCGCAAGCCATCTTGGACATGATCGCTGG
TGCCCACTGGGGGGTCCTAGCGGGCATAGCGTATTTCTCCATGGTGGGCAACTGGGCGAAGGTCCTGGTA
GTGCTGTTGCTGTTTGCCGGCGTCGACGCGGTCACCTACACCACCGGGGGGAGTGCTGCTGCTACTACGG
CTACATTCGCCAGGATGTTCGATCTGGGCGCCAAGCAGGATATCCAGCTGATCA

>1592_S73_L001_R1_001.fastq_250_1a_6
CCCTTACAACGGCGCTGGTAATGGCTCAGCTACTTAGGGTCCCGCAAGCCATCTTGGACATGATCGCTGG
TGCCCACTGGGGAGTCCTAGCGGGCATAGCGTATTTCTCCATGGTGGGCAACTGGGCGAAGGTCCTGGTA
GTGCTGTTGCTGTTTGCCGGCGTCGACGCGGTCACCTACACCACCGGGGGGAGTGCTGCTGCTACTACGG
CTACATTCGCCGGGATGTTCGATCTGGGCGCCAAGCAGGATATCCAGCTGATCA

>1592_S73_L001_R1_001.fastq_251_1a_6
CCCCTACAACGGCGCTGGTAATGGCTCAGCTACTTAGGGTCCCGCAAGCCATCTTGGACATGATCGCTGG
TGCCCACTGGGGAGTCCTAGCGGGCATAGCGTATTTCTCCATGGTGGGCAACTGGGCGAAGGTCCTGGTA
GTGCTGTTGCTGTTTGCCGGCGTCGACGCGGTCACCTACACCACCGGGGGGAGTGCTGCTGCTACTACGG
TTACATTCGCCGGGATGTTCGATCTGGGCGCCAAGCAGGATATCCAGCTGATCA

>1592_S73_L001_R1_001.fastq_252_1a_6
CCCCTACAACGGCGCTGGTAATGGCTCAGCTACTTAGGGTCCCGCAAGCCATCTCGGACATGATCGCTGG
TGCCCACTGGGGAGTCCTAGCGGGCATAGCGTATTTCTCCATGGTGGGCAACTGGGCGAAGGTCCTGGTA
GTGCTGTTGCTGTTTGCCGGCGTCGACGCGGTCACCTACACCACCGGGGGGAGTGCTGCTGCTACTACGG
CTACATTCGCCGGGATGTTCGATCTGGGCGCCAAGCAGGATATCCAGCTGATCA

>1592_S73_L001_R1_001.fastq_253_1a_6
CCCCTACAACGGCGCTGGTAATGGCTCAGCTACTTAGGGTCCCGCAAGCCATCTTGGACATGATCGCTGG
TGCCCACTGGGGAGTCCTAGCGGGCATAGCGTGTTTCTCCATGGTGGGCAACTGGGCGAAGGTCCTGGTA
GTGCTGTTGCTGTTTGCCGGCGTCGACGCGGTCACCTACACCACCGGGGGGAGTGCTGCTGCTACTACGG
CTACATTCGCCGGGATGTTCGATCTGGGCGCCAAGCAGGATATCCAGCTGATCA

>1592_S73_L001_R1_001.fastq_254_1a_6
CCCCTACAACGGCGCTGGTAATGGCTCAGCTACTTAGGGTCCCGCAAGCCATCTTGGACATGATCGCTGG
TGCCCACTGGGGAGTCCTAGCGGGCATAGCGTATTTCTCCATGGTGGGCAACTGGGCGAAGGTCCTGGTA
GTGCTGTTGCTGTTTGCCGGCGTCGACGCGATCACCTACACCACCGGGGGGAGTGCTGCTGCTACTACGG
CTACATTCGCCGGGATGTTCGATCTGGGCGCCAAGCAGGATATCCAGCTGATCA

>1592_S73_L001_R1_001.fastq_255_1a_6
CCCCTACAACGGCGCTGGTAGTGGCTCAGCTACTTAGGGTCCCGCAAGCCATCTTGGACATGATCGCTGG
TGCCCACTGGGGAGTCCTAGCGGGCATAGCGTATTTCTCCATGGTGGGCAACTGGGCGAAGGTCCTGGTA
GTGCTGTTGCTGTTTGCCGGCGTCGACGCGGTCACCTACACCACCGGGGGGAGTGCTGCTGCTACTACGG
CTACATTCGCCGGGATGTTCGATCTGGGCGCCAAGCAGGATATCCAGCTGATCA

>1592_S73_L001_R1_001.fastq_256_1a_6
CCCCTACAACGGCGCTGGTAATGGCTCAGCTACTTAGGGTCCCGCAAGCCATCTTGGACATGATCGCTGG
TGCCCACTGGGGAGTCCTAGCGGGCATAGCGTATTTCCCCATGGTGGGCAACTGGGCGAAGGTCCTGGTA
GTGCTGTTGCTGTTTGCCGGCGTCGACGCGGTCACCTACACCACCGGGGGGAGTGCTGCTGCTACTATGG
CTACATTCGCCGGGATGTTCGATCTGGGCGCCAAGCAGGATATCCAGCTGATCA

>1592_S73_L001_R1_001.fastq_257_1a_6
CCCCTACAACGGCGCTGGTAATGGCTCAGCTACTTAGGGTCCCACAAGCCATCTTGGACATGATCGCTGG
TGCCCACTGGGGAGTCCTAGCGGGCATAGCGTATTTCTCCATGGTGGGCAACTGGGCGAAGGTCCTGGTA
GTGCTGTTGCTGTTTGCCGGCGTCGACGCGGTCACCTACACCACCGGGGGGAGTGCTGCTGCTACTACGG
CTACATTCGCCGGGATGTTCGATCTGGGCGCCAAGCAGGATATCCAGCTGATCA

>1592_S73_L001_R1_001.fastq_258_1a_6
CCCCTATAACGGCGCTGGTAATGGCTCAGCTACTTAGGGTCCCGCAAGCCATCTTGGACATGATCGCTGG
TGCCCACTGGGGAGTCCTAGCGGGCATAGCGTATTTCTCCATGGTGGGCAACTGGGCGAAGGTCCTGGTA
GTGCTGTTGCTGTTTGCCGGCGTCGACGCGGTCACCTACACCACCGGGGGGAGTGCTGCTGCTACTACGG
CTACATTCGCCGGGATGTTCGATCTGGGCGCCAAGCAGGATATCCAGCTGATCA

>1592_S73_L001_R1_001.fastq_259_1a_6
CCCCTACAACGGCGCTGGTAATGGCTCAGCTACTTAGGGTCCCGCAAGCCATCTTGGACATGATCGCTGG
TGCCCACTGGGGAGTCCTAGCGGGCATAGCGTATTCCTCCATGGTGGGCAACTGGGCGAAGGTCCTGGTA
GTGCTGTTGCTGTTTGCCGGCGTCGACGCGGTCACCTACACCACCGGGGGGAGTGCTGCTGCTACTACGG
CTACATTCGCCGGGATGTTCGATCTGGGCGCCAAGCAGGATATCCAGCTGATCA

>1592_S73_L001_R1_001.fastq_260_1a_5
CCCCTACAACGGCGCTGGTAATGGCTCAGCTACTTAGGGTCCCGCAAGCCATCTTGGACATGATCGCTGG
TGCCCACTGGGGAGTCCTAGCGGGCATAGCGTATTTCTCCATGGTGGGCAACTGGGCGAAGGTCCTGGTA
GTGCTGTTGCTGTTTGCCGGCGTCGACGCGGTCACCCACACCACCGGGGGGAGTGCTGCTGCTACTACGG
CTACATTCGCCAGGATGTTCGATCTGGGCGCCAAGCAGGATATCCAGCTGATCA

>1592_S73_L001_R1_001.fastq_261_1a_5
CCCCTACAACGGCGCTGGTAATGGCTCAGCTACTTAGGGTCCCGCAAGCCATCTTGGACATGATCGCTGG
TGCCCACTGGGGAGTCCTAGCGGGCATAGCGTATTTCTCCATGGTGGGCAACTGGGCGAAGGTCCTGGTA
GTGCTGTTGCTGTTTGCCGGCGTCGACGCGGTCACCTACACCACCGGGGGGAGTGCTGCCGCTACTACGG
CTACATTCGCCAGGATGTTCGATCTGGGCGCCAAGCAGGATATCCAGCTGATCA

>1592_S73_L001_R1_001.fastq_262_1a_5
CCCCTACAACGGCGCTGGTAATGGCTCAGCTACTTAGGGTCCCGCAAGCCATCTTGGACATGATCGCTGG
TGCCCACTGGGGAGTCCTAGCGGGCATAGCGTATTTCTCCATGGTGGGCAACTGGGCGAAGGTCCTGGTA
GTGCTGTTGCTGTTTGCCGGCGTCGACGTGGTCACCTACACCACCGGGGGGAGTGCTGCTGCTACTACGG
CTACATTCGCCGGGATGTTCGATCTGGGCGCCAAGCAGGATATCCAGCTGATCA

>1592_S73_L001_R1_001.fastq_263_1a_5
CCCCTACAACGGCGCTGGTAATGGCTCAGCCACTTAGGGTCCCGCAAGCCATCTTGGACATGATCGCTGG
TGCCCACTGGGGAGTCCTAGCGGGCATAGCGTATTTCTCCATGGTGGGCAACTGGGCGAAGGTCCTGGTA
GTGCTGTTGCTGTTTGCCGGCGTCGACGCGGTCACCTACACCACCGGGGGGAGTGCTGCTGCTACTACGG
CTACATTCGCCGGGTTGTTCAATCAGGGCGCCAAGCAGGATATCCAGCTGATCA

>1592_S73_L001_R1_001.fastq_264_1a_5
CCCCTACAACGGCGCTGGTAATGGCTCAGCTACTTAGGGTCCCGCAAGCCATCTTGGACATGATCGCTGG
TGCCCACTGGGGAGTCCTAGCGGGCATAGCGCATTTCTCCATGGTGGGCAACTGGGCGAAGGTCCTGGTA
GTGCTGTTGCTGTTTGCCGGCGTCGACGCGGTCACCTACACCACCGGGGGGAGTGCTGCTGCTACTACGG
CTACATTCGCCGGGATGTTCGATCTGGGCGCCAAGCAGGATATCCAGCTGATCA

>1592_S73_L001_R1_001.fastq_265_1a_5
CCCCTACAACGGCGCTGGTAATGGCTCAGCTACTTAGGGTCCCGCAAGCCATCTTGGACATGATCGCTGG
TGCCCACTGGGGAGTCCTAGCGGGCATAGCGTATTTCTCCATGGTGGGCAACTGGGCGAAGGTCCTGGTA
GTGCTGTTGCTGTTTGCCGGCGCCGACGCGGTCACCTACACCACCGGGGGGAGTGCTGCTGCTACTACGG
CTACATTCGCCGGGTTGTTCAATCAGGGCGCCAAGCAGGATATCCAGCTGATCA

>1592_S73_L001_R1_001.fastq_266_1a_5
CCCCTACAACGGCGCTGGTAATGGCTCAGCTACTTAGGGTCCCGCAAGCCATCTTGGACATGATCGCTGG
TGCCCACTGGGGAGTCTTAGCGGGCATAGCGTATTTCTCCATGGTGGGCAACTGGGCGAAGGTCCTGGTA
GTGCTGTTGCTGTTTGCCGGCGTCGACGCGGTCACCTACACCACCGGGGGGAGTGCTGCTGCTACTACGG
CTACATTCGCCGGGATGTTCGATCTGGGCGCCAAGCAGGATATCCAGCTGATCA

>1592_S73_L001_R1_001.fastq_267_1a_5
CCCCTACAACGGCGCTGGTAATGGCTCAGCTACTTAGGGTCCCGCAGGCCATCTTGGACATGATCGCTGG
TGCCCACTGGGGAGTCCTAGCGGGCATAGCGTATTTCTCCATGGTGGGCAACTGGGCGAAGGTCCTGGTA
GTGCTGTTGCTGTTTGCCGGCGTCGACGCGGTCACCTACACCACCGGGGGGAGTGCTGCTGCTACTACGG
CTACATTCGCCAGGATGTTCGATCTGGGCGCCAAGCAGGATATCCAGCTGATCA

>1592_S73_L001_R1_001.fastq_268_1a_5
CCCCTACAACGGCGCTGGTAATGGCTCAGCTACTTAGGGTCCCGCAAGCCATCTTGGACATGATCGCTGG
TGCCCACTGGGGAGTCCTAGCGGGCATAGCGTATTTCTCCATGGTGGGCAACTGGGCGAAGGTCCTGGTA
GTGCTGTTGCTGTTTGCCGGTGTCGACGCGGTCACCTACACCACCGGGGGGAGTGCTGCTGCTACTACGG
CTACATTCGCCGGGATGTTCGATCTGGGCGCCAAGCAGGATATCCAGCTGATCA

>1592_S73_L001_R1_001.fastq_269_1a_5
CCCCTACAACGGCGCTGGTAATGGCTCAGCTACTTAGGGTCCCGCAAGCCATCTTGGACATGATCGCTGG
TGCCCACTGGGGAGTCCTAGCGGGCATAGCGTATTTCTCCATGGTGGGCAACTGGGCGAAGGTCCTGGTA
GTGCTGTTGCTGTTTGCCGGCGTCGACGCGGTCACCTACACCACCGGGGGGAGTGCTGCTGCTACTACGG
CTACATTCGCCGGGATGTTCAATCTGGGCGCCAAGCAGGATATCCAGCTGATCA

>1592_S73_L001_R1_001.fastq_270_1a_5
CCCCTACAACGGCGCTGGTAATGGCTCAGCTACTTAGGGCCCCGCAAGCCATCTTGGACATGATCGCTGG
TGCCCACTGGGGAGTCCTAGCGGGCATAGCGTATTTCTCCATGGTGGGCAACTGGGCGAAGGTCCTGGTA
GTGCTGTTGCTGTTTGCCGGCGTCGACGCGGTCACCTACACCACCGGGGGGAGTGCTGCTGCTACTACGG
CTACATTCGCCAGGATGTTCGATCTGGGCGCCAAGCAGGATATCCAGCTGATCA

>1592_S73_L001_R1_001.fastq_271_1a_5
CCCCTACAACGGCGCTGGTAATGGCTCAGCTACTTAGGGTCCCGCAAGCCATCTTGGACATGATCGCTGG
TGCCCACTGGGGAGTCCTAGCGGGCATAGTGTATTTCTCCATGGTGGGCAACTGGGCGAAGGTCCTGGTA
GTGCTGTTGCTGTTTGCCGGCGTCGACGCGGTCACCTACACCACCGGGGGGAGTGCTGCTGCTACTACGG
CTACATTCGCCGGGATGTTCGATCTGGGCGCCAAGCAGGATATCCAGCTGATCA

>1592_S73_L001_R1_001.fastq_272_1a_5
CCCCTACAACGGCGCTGGTAATGGCTCAGCTACTTAGGGTCCCGCAAGCCATCTTGGACATGATCGCTGG
TGCCCACTGGGGAGTCCTAGCGGGCATAGCGTATTTCTCCATGGTGGACAACTGGGCGAAGGTCCTGGTA
GTGCTGTTGCTGTTTGCCGGCGTCGACGCGGTCACCTACACCACCGGGGGGAGTGCTGCTGCTACTACGG
CTACATTCGCCGGGATGTTCGATCTGGGCGCCAAGCAGGATATCCAGCTGATCA

>1592_S73_L001_R1_001.fastq_273_1a_5
CCCCTACAACGGCGCTGGTAATGGCTCAGCTACTTAGGGTCCCGCAAGCCATCTTGGACATGATCGCTGG
TGCCCACTGGGGAGTCCTAGCGGGCATAGCGTATTTCTCCATGGTGGGCAACTGGGCGAAGGTCCTGGTA
GTGCTGTTGCTGTTTGCCGGCGTCGACACGGTCACCTACACCACCGGGGGGAGTGCTGCTGCTACTACGG
CTACATTCGCCGGGATGTTCGATCTGGGCGCCAAGCAGGATATCCAGCTGATCA

>1592_S73_L001_R1_001.fastq_274_1a_5
CCCCTACAACGGCGCTGGTAATGGCTCAGCTACTTAGGGTCCCGCAAGCCATCTTGGACATGATCGCTGG
TGCCCACTGGGGAGTCCTAGCGGGCATAGCGTATTTCTCCATGGTGGGCAACTGGGCGAAGGTCCTGGTA
GTGCTGTTGCTGTTTGCCGGCGTCGACGCGGTCACCTACACCACCGGGGGGAGTGCTGCTGCTATTACGG
CTACATTCGCCGGGATGTTCGATCTGGGCGCCAAGCAGGATATCCAGCTGATCA

>1592_S73_L001_R1_001.fastq_275_1a_5
CCCCTACGACGGCGCTGGTAATGGCTCAGCTACTTAGGGTCCCGCAAGCCATCTTGGACATGATCGCTGG
TGCCCACTGGGGAGTCCTAGCGGGCATAGCGTATTTCTCCATGGTGGGCAACTGGGCGAAGGTCCTGGTA
GTGCTGTTGCTGTTTGCCGGCGTCGACGCGGTCACCTACACCACTGGGGGGAGTGCTGCTGCTACTACGG
CTACATTCGCCAGGATGTTCAATCCGGGCGCCCAGCAGAATATCCAGCTGATCA

>1592_S73_L001_R1_001.fastq_276_1a_5
CCCCTACAACGGCGCTGGTAATGGCTCAGCTACTTAGGGTCCCGCAAGCCATCTTGGACATGATCGCTGG
TGCCCACTGGGGAGTCCTAGCGGGCATAGCGTATTTCTCCATGGTGGGCAACTGGGCGAAGGTCCTGGTA
GTGCTGTTGCTGTTTGCCGGCGTCGACGCGGTCACCTACACCACCGGGGGGAGTGCTGCTGCTACTACGG
CTACATTCGCCGGGATGCTCAGTCGGGGCCCCAAGCAGGATATCCAGCTGATCA

>1592_S73_L001_R1_001.fastq_277_1a_5
CCCCTACAACGGCGCTGGTAATGGCTCAGCTACTTGGGGTCCCGCAAGCCATCTTGGACATGATCGCTGG
TGCCCACTGGGGAGTCCTAGCGGGCATAGCGTATTTCTCCATGGTGGGCAACTGGGCGAAGGTCCTGGTA
GTGCTGTTGCTGTTTGCCGGCGTCGACGCGGTCACCTACACCACCGGGGGGAGTGCTGCTGCTACTACGG
CTACATTCGCCGGGATGTTCGATCTGGGCGCCAAGCAGGATATCCAGCTGATCA

>1592_S73_L001_R1_001.fastq_278_1a_5
CCCCTACAACGGCGCTGGTAATGGCTCAGCTACTTAGGGTCCCGCAAGCCATCTTGGACATGATCGCTGG
TGCCCACTGGGGAGTCCTAGCGGGCATAGCGTATTTCTCCATGGTGGGCAACTGGGCGAAGGTCCTGGTA
GTGCTGTTGCTGGTTGCCGGCGTCGACGCGGTCACCTACACCACCGGGGGGAGTGCTGCTGCTACTACGG
CTACATTCGCCGGGATGTTCGATCTGGGCGCCAAGCAGGATATCCAGCTGATCA

>1592_S73_L001_R1_001.fastq_279_1a_5
CCCCTACAACGGCGCTGGTAATGGCTCAGCTACTTAGGGTCCCGCAAGCCATCTTGGACATGATCGCTGG
TGCCCACTGGGGAGTCCTAGCGGGCATAGCGTATTTCTCCATGGTGGGCAACTGGGCGAAGGTCCTGGTG
GTGCTGTTGCTGTTTGCCGGCGTCGACGCGGTCACCCACACCACCGGGGGGAGTGCTGCTGCTACTACGG
CTACATTCGCCGGGATGTTCGATCTGGGCGCCAAGCAGGATATCCAGCTGATCA

>1592_S73_L001_R1_001.fastq_280_1a_5
CCCCTACGACGGCGCTGGTAATGGCTCAGCTACTTAGGGTCCCGCAAGCCATCTTGGACATGATCGCTGG
TGCCCACTGGGGAGTCCTAGCGGGCATAGCGTATTTCTCCATGGTGGGCAACTGGGCGAAGGTCCTGGTA
GTGCTGTTGCTGTTTGCCGGCGTCGACGCGGTCACCTACACCACCGGGGGGAGTGCTGCTGCTACTACGG
CTACATTCGCCGCGATGTTCAATCGGGGCGCCAAGCAGGATATCCAGCTGATCA

>1592_S73_L001_R1_001.fastq_281_1a_5
CCCCTACAACGTCGCTGGTAATGGCTCAGCTACTTAGGGTCCCGCAAGCCATCTTGGACATGATCGCTGG
TGCCCACTGGGGAGTCCTAGCGGGCATAGCGTATTTCTCCATGGTGGGCAACTGGGCGAAGGTCCTGGTA
GTGCTGTTGCTGTTTGCCGGCGTCGACGCGGTCACCTACACCACCGGGGGGAGTGCTGCTGCTACTACGG
CTACATTCGCCAGGATGTTCGATCTGGGCGCCAAGCAGGATATCCAGCTGATCA

>1592_S73_L001_R1_001.fastq_282_1a_5
CCCCTACAACGGCGCTGGTAATGGCTCAGCTACTTAGGGTCCCGCAAGCCATCTTGGACATGATCGCTGG
TGCCCACTGGGGAGTCCTAGCGGGCATAGCGTATTTCTCCATGGTGGGCAACTGGGCGAAGGTCCTGGTA
GTGCTGTTGCTGTTTGCCGGCGTCGACGCGGTCACCTACACCACCGGGGGGAGTACTGCTGCTACTACGG
CTACATTCGCCGGGATGTTCGATCTGGGCGCCAAGCAGGATATCCAGCTGATCA

>1592_S73_L001_R1_001.fastq_283_1a_5
CCCCTACAACGGCGCTGGTAATGGCTCAGCTACTTAGGGTCCCGCAAGCCATCTTGGACATGATCGCTGG
TGCCCACTGGGGAGTCCTAGCGGGCATAGCGTATTTCTCCATGGTGGGCAACTGGGCGAAGGTCCTGGTA
GTGCTGTTGCTGTTTGCCGGCGTCGACGCGGCCACCTACACCACCGGGGGGAGTGCTGCTGCTACTACGG
CTACATTCGCCAGGATGTTCGATCTGGGCGCCAAGCAGGATATCCAGCTGATCA

>1592_S73_L001_R1_001.fastq_284_1a_5
CCCCTACAACGGCGCTGGTAATGGCTCAGCTACTTAGGGTCCCGCAAGCCATCTTGGACATGATCGCTGG
TGCCCACTGGGGAGTCCTAGCGGGCATAGCGTATTTCTCCATGGTGGGCAACTGGGCGAAGGTCCTGGTA
GTGCTGTTGCTGTTTGCCGGCGTCGACGCGGTCACCTACACCACCGGGGGGAGTGCTGCGGCTACTACGG
CTACATTCGCCGGGATGTTCGATCTGGGCGCCAAGCAGGATATCCAGCTGATCA

>1592_S73_L001_R1_001.fastq_285_1a_5
CCCCTACAACGGCGCTGGTAATGGCTCAGCTACTTAGGGTCCCGCAAGCCATCTTGGACATGATCGCTGG
TGCCCACTGGGGAGTCCTAGCGGGCATAGCGTATTTCTCCATGGTGGGCAACTGGGCGAAGGTCCTGGTA
GTGCTGTTGCTGTTTGCCGGCGTCGACGCGGTCACCTACACCACTGGGGGGAGTGCTGCTGCTACTACGG
CTACATTCGCCAGGATGTTCAATCCGGGCGCCAAGCAGGATATCCAGCTGATCA

>1592_S73_L001_R1_001.fastq_286_1a_5
CCCCTACAACGGCGCTGGTAATGGCTCAGCTACTTAGGGTCCCGCAAGCCATCTTGGACATGATCGCTGG
TGCCCACTGGGGAGTCCTAGCGGGCATAGCGTATTTCTCCATGGTGGGCAACTGGGCGAAGGTCCTGGTA
GTGCTGTTGCTGTTTGCCGGCGTCGACGCGGTCACCTACACCACCGGGGGGAGTGCTGCTGCTACTACGG
CTACATTCGCCGGGATATTCGATCTGGGCGCCAAGCAGGATATCCAGCTGATCA

>1592_S73_L001_R1_001.fastq_287_1a_5
CCCCTACAACGGCGCTGGTAATGACTCAGCTACTTAGGGTCCCGCAAGCCATCTTGGACATGATCGCTGG
TGCCCACTGGGGAGTCCTAGCGGGCATAGCGTATTTCTCCATGGTGGGCAACTGGGCGAAGGTCCTGGTA
GTGCTGTTGCTGTTTGCCGGCGTCGACGCGGTCACCTACACCACCGGGGGGAGTGCTGCTGCTACTACGG
CTACATTCGCCGGGATGTTCGATCTGGGCGCCAAGCAGGATATCCAGCTGATCA

>1592_S73_L001_R1_001.fastq_288_1a_5
CCCCTACAACGGCGCTGGTAATGGCTCAGCTACTTAGGGTCCCGCAAGCCATCTTGGACATGATCGCTGG
TGCCCACTGGGGAGTCCTAGCGGGCATAGCGTATTTCTCCATGGTGGGCAACTGGGCGAAGGTCCTGGTA
GTGCTGTTGCTGTTTGCCGGCGTCGACGCGGTCACCTACACCACCGGGGGGAGTGCTGCTGCTACTACGG
CTACATTCGCCGGGATGTTCGATTTGGGCGCCAAGCAGGATATCCAGCTGATCA

>1592_S73_L001_R1_001.fastq_289_1a_5
CCCCTACAACGGCGCTGGTAATGGCTCAGCTACTTAGGGTCCCGCAAGCCATCTTGGACATGATCGCTGG
TGCCCACTGGGGAGTCCTAGCGGGCATAGCGTATTTCTCCATGGTGGGCGACTGGGCGAAGGTCCTGGTA
GTGCTGTTGCTGTTTGCCGGCGTCGACGCGGTCACCTACACCACCGGGGGGAGTGCTGCTGCTACTACGG
CTACATTCGCCAGGATGTTCGATCTGGGCGCCAAGCAGGATATCCAGCTGATCA

>1592_S73_L001_R1_001.fastq_290_1a_5
CCCCTACAACGGCGCTGGTAATGGCTCAGCTACTTAGGGTCCCGCAAGCCATCTTGGACATGATCGCTGG
TGCCCACTGGGGAGTCCTAGCGGGCATAGCGTATTTCTCCATGGTGGGCAACTGGGCGAAGGTCCTAGTA
GTGCTGTTGCTGTTTGCCGGCGTCGACGCGGTCACCTACACCACCGGGGGGAGTGCTGCTGCTACTACGG
CTACATTCGCCGGGATGTTCGATCTGGGCGCCAAGCAGGATATCCAGCTGATCA

>1592_S73_L001_R1_001.fastq_292_1a_5
CCCCTACAACGGCGCTGGTAATGGCTCAGCTACTTAGGGTCCCGCAAGCCATCTTGGACATGATCGCTGG
TGCCCACTGGGGAGTCCTAGCGGGCATAGCGTATTTCTCCATGGTGGGCAACTGGGCGAAGGTCCTGGTA
GTGCTGTTGCTGTTTGCCGGCGTCGACGCGGGCACCTACACCACCGGGGGGAGTGCTGCTGCTACTACGG
CTACATTCGCCAGGATGTTCAATCAGGGCGCCAAGCAGGATATCCAGCTGATCA

>1592_S73_L001_R1_001.fastq_293_1a_5
CACCTACAACGGCGCTGGTAATGGCTCAGCTACTTAGGGTCCCGCAAGCCATCTTGGACATGATCGCTGG
TGCCCACTGGGGAGTCCTAGCGGGCATAGCGTATTTCTCCATGGTGGGCAACTGGGCGAAGGTCCTGGTA
GTGCTGTTGCTGTTTGCCGGCGTCGACGCGGTCACCTACACCACCGGGGGGAGTGCTGCTGCTACTACGG
CTACATTCGCCGGGATGTTCGATCTGGGCGCCAAGCAGGATATCCAGCTGATCA

>1592_S73_L001_R1_001.fastq_294_1a_5
CCCCTACAACGGCGCTGGTAATGGCTCAGCTACTTAGGGTCCCGCAAGCCATCTTGGACATGATCGCTGG
TGCCCACTGGGGAGTCCTAGCGGGCATAGCGTATTTCTCCATGGTGGGCAACTGGGCGAAGGTCTTGGTA
GTGCTGTTGCTGTTTGCCGGCGTCGACGCGGTCACCTACACCACCGGGGGGAGTGCTGCTGCTACTACGG
CTACATTCGCCGGGATGTTCGATCTGGGCGCCAAGCAGGATATCCAGCTGATCA

>1592_S73_L001_R1_001.fastq_295_1a_5
CCCCTACAACGGCGCTGGTAATGGCTCAGCTACTTAGGGTCCCGCAAGCCATCTTGGACATGATCGCTGG
TGCCCACTGGGGAGTCCTAGCGGGCATAGCGTATTTCTCCATGGTGGGCAACTGGACGAAGGTCCTGGTA
GTGCTGTTGCTGTTTGCCGGCGTCGACGCGGTCACCTACACCACCGGGGGGAGTGCTGCTGCTACTACGG
CTACATTCGCCGGGATGTTCGATCTGGGCGCCAAGCAGGATATCCAGCTGATCA

>1592_S73_L001_R1_001.fastq_296_1a_5
CCCCTACAACGGCGCTGGTAATGGCTCAGCTACTTAGGGTCCCGCAAGCCATCTTGGACATGATCGCTGG
TGCCCACTGGGGAGTCCTAGCGGGCATAGCGTATTTCTCCATGGTGGGTAACTGGGCGAAGGTCCTGGTA
GTGCTGTTGCTGTTTGCCGGCGTCGACGCGACCACCTACACCACCGGGGGGAGTGCTGCTGCTACTACGG
CTACATTCGCCGGGATGTTCGATCTGGGCGCCAAGCAGGATATCCAGCTGATCA

>1592_S73_L001_R1_001.fastq_297_1a_5
CCCCTACAACGGCGCTGGTAATGGCTCAGCTACTTAGGGTCCCGCAAGCCATCTTGGACATGATCGCTGG
TGCCCACTGGGGAGTCCTAGCGGGCATAGCGTATTTCTCCATGGTGGGCAACTGGGCGAAGATCCTGGTA
GTGCTGTTGCTGTTTGCCGGCGTCGACGCGGTCACCTACACCACCGGGGGGAGTGCTGCTGCTACTACGG
CTACATTCGCCGGGATGTTCGATCTGGGCGCCAAGCAGGATATCCAGCTGATCA

>1592_S73_L001_R1_001.fastq_298_1a_5
CCCCTACAACGGCGCTGGTAATGGCTCAGCTACTTAGGGTCCCGCGAGCCATCTTGGACATGATCGCTGG
TGCCCACTGGGGAGTCCTAGCGGGCATAGCGTATTTCTCCATGGTGGGCAACTGGGCGAAGGTCCTGGTA
GTGCTGTTGCTGTTTGCCGGCGTCGACGCGGTCACCTACACCACCGGGGGGAGTGCTGCTGCTACTACGG
CTACATTCGCCGGGATGTTCGATCTGGGCGCCAAGCAGGATATCCAGCTGATCA

>1592_S73_L001_R1_001.fastq_299_1a_5
CCCCTACAACGGCGCTGGTAATGGCTCAGCTACTTAGGGTCCCGCAAGCCATCTTGGACATGATCGCTGG
TGCCCACTGGGGAGTCCTAGCGGGCATAGCGTATTTCTCCATGGTGGGCAACTGGGCGAAGGTCCTGGTA
GTGCTGTTGCTGTTTGCCGGCGTCGACGCGGTCACCTACATCACCGGGGGGAGTGCTGCTGCTACTACGG
CTACATTCGCCGGGATGTTCGATCTGGGCGCCAAGCAGGATATCCAGCTGATCA

>1592_S73_L001_R1_001.fastq_300_1a_5
CCCCTACAACGGCGCTGGTAATGGCTCAGCTACTTAGGGTCCCGCAAGCCATCTTGGACATGATCGCTGG
TGCCCACTGGGGAGTCCTAGCGGGCATAGCGTATTTCTCCATGGTGGGCAACTGGGCGAAGGTCCTGGTA
GTGCTGTTGCTGTTTGCCGGCGTCGACGCGGTCACCTACACCACCGGGGGGAGTGCTGCTGCTACTACCG
CTACATTCGCCGGGATGTTCGATCTGGGCGCCAAGCAGGATATCCAGCTGATCA

>1592_S73_L001_R1_001.fastq_301_1a_5
CCCCTACAACGGCGCTGGTAATGGCTCAGCTACTTAGGGTCCCGCAAGCCATCTTGGACATGATCGCTGG
TGCCCACTGGGGAGTCCTAGCGGGCATAGCGTATTTCTCCATGGTGGGCAACTGGGCGAAGGTCCTGGTA
GTGCTGTTGCTGTTTGCCGGCGTCGACGCGGTTACCTACACCACCGGGGGGAGTGCTGCTGCTACTACGG
CTACATTCGCCGGGATGTTCGATCTGGGCGCCAAGCAGGATATCCAGCTGATCA

>1592_S73_L001_R1_001.fastq_302_1a_5
CCCCTACAACGGCGCTGGTAATGGCTCAGCTACTTAGGGTCCCGCAAGCCATCTTGGACATGATCGCTGG
TGCCCACTGGGGAGTCCTAGCGGGCATAGCGTATTTCTCCATGGTGGGCAACTGGGCGAAGGTCCTGGTA
GTGCTGTTGCTGTTTGCCGGCGTCGACGCGGTCACCTACACCACCGGGGGGAGTGCTGCTGCTACTACGG
CTACATTCGCCGGGATGTTCGATCGGGGCGCCAGGCAGGATATCCAGCTGATCA

>1592_S73_L001_R1_001.fastq_303_1a_5
CCCCTACGACGGCGCTGGTAATGGCTCAGCTACTTAGGGTCCCGCAAGCCATCTTGGACATGATCGCTGG
TGCCCACTGGGGAGTCCTAGCGGGCATAGCGTATTTCTCCATGGTGGGCAACTGGGCGAAGGTCCTGGTA
GTGCTGTTGCTGCTTGCCGGCGTCGACGCGGTCACCTACACCACCGGGGGGAGTGCTGCTGCTACTACGG
CTACATTCGCCGGGATGTTCGATCTGGGCGCCAAGCAGGATATCCAGCTGATCA
