# Supplementary material for: HCV transmission in high-risk communities in Bulgaria
Source: PLoS One. 2019 Mar 5;14(3):e0212350. doi: 10.1371/journal.pone.0212350 (PMC6400337; doi:10.1371/journal.pone.0212350)
Supplement: S1 File — (ZIP) [file pone.0212350.s002.zip › 1596_S72_L001_R1_001.fastq_3a_freq5.fas]

>1596_S72_L001_R1_001.fastq_1_3a_1557
CCCCCGCTGTGGGTATGGTGGTGGCGCACGTCTTGCGATTGCCCCAGACCTTGTTCGACATAATAGCCGG
GGCCCATTGGGGCATCTTGGCGGGCCTAGCCTATTACTCCATGCAGGGCAATTGGGCTAAGGTCGCTATC
ATCATGGTTATGTTTTCAGGGGTCGATGCCGGAACATATGTCACCGGTGGCAGTGCAGCTCATGGCGTCA
ACTCTTTCACTAAGCTTTTTAGTGCGGGTGCCCAGCAGAAACTGCAGCTGGTCA

>1596_S72_L001_R1_001.fastq_2_3a_735
CCCCCGCTGTGGGTATGGTGGTGGCGCACGTCTTGCGATTGCCCCAGACCTTGTTCGACATAATAGCCGG
GGCCCATTGGGGCATCTTGGCGGGCCTAGCCTATTACTCCATGCAGGGCAATTGGGCTAAGGTCGCTATC
ATCATGGTTATGTTTTCAGGGGTCGATGCCAAGACACATGTCACCGGTGGCAATGCAGCTCGTAGCGTCC
AATCTTTTACTAATCTTTTTAGTGTGGGCGCCCGGCAGAACCTGCAGCTGGTCA

>1596_S72_L001_R1_001.fastq_3_3a_473
CCCCCGCTGTGGGTATGGTGGTGGCGCACGTCTTGCGATTGCCCCAGACCTTGTTCGACATAATAGCCGG
GGCCCATTGGGGCATCTTGGCGGGCCTAGCCTATTACTCCATGCAGGGCAATTGGGCTAAGGTCGCTATC
ATCATGGTTATGTTTTCAGGGGTCGATGCCGAGACATATGCCACCGGTGGCAGTGCAGCTCGTAGCGTCC
AATCTTTTACTAATCTTTTTAGTGTGGGCGCCCGGCAGAACCTGCAGCTGGTCA

>1596_S72_L001_R1_001.fastq_4_3a_446
CCCCCGCTGTGGGTATGGTGGTGGCGCACGTCTTGCGATTGCCCCAGACCTTGTTCGACATAATAGCCGG
GGCCCATTGGGGCATCTTGGCGGGCCTAGCCTATTACTCCATGCAGGGCAATTGGGCTAAGGTCGCTATC
ATCATGGTTATGTTTTCAGGGGTCGATGCCAAGACACATGTCACCGGTGGCAATGCAGCTCGTAGCGTCC
AATCTTTTACTAATCTTTTTAGTGTGGGCGCCAAGCAGAACCTGCAGCTGGTCA

>1596_S72_L001_R1_001.fastq_5_3a_348
CCCCCGCTGTGGGTATGGTGGTGGCGCACGTCTTGCGATTGCCCCAGACCTTGTTCGACATAATAGCCGG
GGCCCATTGGGGCATCTTGGCGGGCCTAGCCTATTACTCCATGCAGGGCAATTGGGCTAAGGTCGCTATC
ATCATGGTTATGTTTTCAGGGGTCGATGCCGAGACATATGCCACCGGTGGCAGTGCAGCTCGTAGCGTCC
AATCTTTTACTAATCTTTTTAGTGTGGGCGCCAAGCAGAAACTGCAGCTGGTCA

>1596_S72_L001_R1_001.fastq_6_3a_289
CCCCCGCTGTGGGTATGGTGGTGGCGCACGTCTTGCGATTGCCCCAGACCTTGTTCGACATAATAGCCGG
GGCCCATTGGGGCATCTTGGCGGGCCTAGCCTATTACTCCATGCAGGGCAATTGGGCTAAGGTCGCTATC
ATCATGGTTATGTTTTCAGGGGTCGATGCCGAGACATATGCCACCGGTGGCAGTGCAGCTCGTAGCGTCC
AATCTTTTACTAATCTTTTTAGTGTGGGCGCCCGGCAGAAACTGCAGCTGGTCA

>1596_S72_L001_R1_001.fastq_7_3a_168
CCCCCGCTGTGGGTATGGTGGTGGCGCACGTCTTGCGATTGCCCCAGACCTTGTTCGACATAATAGCCGG
GGCCCATTGGGGCATCTTGGCGGGCCTAGCCTATTACTCCATGCAGGGCAATTGGGCTAAGGTCGCTATC
ATCATGGTTATGTTTTCAGGGGTCGATGCCGAGACATATGCCACCGGTGGCAGTGCAGCTCGTAGCGTCC
AATCTTTTACTAATCTTTTTAGTGTGGGCGCCCAGCAGAAACTGCAGCTGGTCA

>1596_S72_L001_R1_001.fastq_8_3a_148
CCCCCGCTGTGGGTATGGTGGTGGCGCACGTCTTGCGATTGCCCCAGACCTTGTTCGACATAATAGCCGG
GGCCCATTGGGGCATCTTGGCGGGCCTAGCCTATTACTCCATGCAGGGCAATTGGGCTAAGGTCGCTATC
ATCATGGTTATGTTTTCAGGGGTCGATGCCGAGACATATGCCACCGGTGGCAGTGCAGCTCGTAGCGTCC
AATCTTTTACTAATCTTTTTAGTGTGGGCGCCAAGCAGAACCTGCAGCTGGTCA

>1596_S72_L001_R1_001.fastq_9_3a_85
CCCCCGCTGTGGGTATGGTGGTGGCGCACGTCTTGCGATTGCCCCAGACCTTGTTCGACATAATAGCCGG
GGCCCATTGGGGCATCTTGGCGGGCCTAGCCTATTACTCCATGCAGGGCAATTGGGCTAAGGTCGCTATC
ATCATGGTTATGTTTTCAGGGGTCGATGCCAAGACATATGCCACCGGTGGCAATGCAGCTCGTAGCGTCC
AATCTTTTACTAATCTTTTTAGTGTGGGCGCCAAGCAGAACCTGCAGCTGGTCA

>1596_S72_L001_R1_001.fastq_10_3a_72
CCCCCGCTGTGGGTATGGTGGTGGCGCACGTCTTGCGATTGCCCCAGACCTTGTTCGACATAATAGCCGG
GGCCCATTGGGGCATCTTGGCGGGCCTAGCCTATTACTCCATGCAGGGCAATTGGGCTAAGGTCGCTATC
ATCATGGTTATGTTTTCAGGGGTCGATGCCGAGACATATGCCACCGGTGGCAGTGCAGCTCGTGGCGTCC
AATCTTTTACTAAGCTTTTTAGTATGGGCGCCCAGCAGAACCTGCAGCTGGTCA

>1596_S72_L001_R1_001.fastq_11_3a_65
CCCCCGCTGTGGGTATGGTGGTGGCGCACGTCTTGCGATTGCCCCAGACCTTGTTCGACATAATAGCCGG
GGCCCATTGGGGCATCTTGGCGGGCCTAGCCTATTACTCCATGCAGGGCAATTGGGCTAAGGTCGCTATC
ATCATGGTTATGTTTTCAGGGGTCGATGCCAAGACACATGTCACCGGTGGCAATGCAGCTCGTAGCGTCC
AATCTTTTACTAATCTTTTTAGTGTGGGCGCCAAGCAGAAACTGCAGCTGGTCA

>1596_S72_L001_R1_001.fastq_12_3a_62
CCCCCGCTGTGGGTATGGTGGTGGCGCACGTCTTGCGATTGCCCCAGACCTTGTTCGACATAATAGCCGG
GGCCCATTGGGGCATCTTGGCGGGCCTAGCCTATTACTCCATGCAGGGCAATTGGGCTAAGGTCGCTATC
ATCATGGTTATGTTTTCAGGGGTTGATGCCAAGACACATGTCACCGGTGGCAATGCAGCTCGTAGCGTCC
AATCTTTTACTAATCTTTTTAGTGTGGGCGCCAAGCAGAACCTGCAGCTGGTCA

>1596_S72_L001_R1_001.fastq_13_3a_61
CCCCCGCTGTGGGTATGGTGGTGGCGCACGTCTTGCGATTGCCCCAGACCTTGTTCGACATAATAGCCGG
GGCCCATTGGGGCATCTTGGCGGGCCTAGCCTATTACTCCATGCAGGGCAATTGGGCTAAGGTCGCTATC
ATCATGGTTATGTTTTCAGGGGTCGATGCCAAGACATATGTCACCGGTGGCAAAGCTGCTCGTAGCGTCC
AATCTTTTACTAATCTTTTTAGTGTGGGCGCCAAGCAGAACCTGCAGCTGGTCA

>1596_S72_L001_R1_001.fastq_14_3a_57
CCCCCGCTGTGGGTATGGTGGTGGCGCACGTCTTGCGATTGCCCCAGACCTTGTTCGACATAATAGCCGG
GGCCCATTGGGGCATCTTGGCGGGCCTAGCCTATTACTCCATGCAGGGCAATTGGGCTAAGGTCGCTATC
ATCATGGTTATGTTTTCAGGGGTCGATGCCGGAACATATGTCACCGGTGGCAGTGCAGCTCATGGCGTCA
ACTCTTTCACTAAGCTTTTTAGTGCGGGTGCTCAGCAGAAACTGCAGCTGGTCA

>1596_S72_L001_R1_001.fastq_15_3a_57
CCCCCGCTGTGGGTATGGTGGTGGCGCACGTCTTGCGATTGCCCCAGACCTTGTTCGACATAATAGCCGG
GGCCCATTGGGGCATCTTGGCGGGCCTAGCCTATTACTCCATGCAGGGCAATTGGGCTAAGGTCGCTATC
ATCATGGTTATGTTTTCAGGGGTCGATGCCGAGACATATGTCACCGGTGGCAAAGCAGCTCGTAGCGTCC
AATCTTTTACTAATCTTTTTAGTGTGGGCGCCAAGCAGAACCTGCAGCTGGTCA

>1596_S72_L001_R1_001.fastq_16_3a_54
CCCCCGCTGTGGGTATGGTGGTGGCGCACGTCTTGCGATTGCCCCAGACCTTGTTCGACATAATAGCCGG
GGCCCATTGGGGCATCTTGGCGGGCCTAGCCTATTACTCCATGCAGGGCAATTGGGCTAAGGTCGCTATC
ATCATGGTTATGTTTTCAGGGGTCGATGCCAAGACACATGTCACCGGTGGCAATGCAGCTCGTAGCGTCC
AATCTTTTACTAATCTTTTTAGTGTGGGCGCCCAGCAGAAACTGCAGCTGGTCA

>1596_S72_L001_R1_001.fastq_17_3a_48
CCCCCGCTGTGGGTATGGTGGTGGCGCACGTCTTGCGATTGCCCCAGACCTTGTTCGACATAATAGCCGG
GGCCCATTGGGGCATCTTGGCGGGCCTAGCCTATTACTCCATGCAGGGCAATTGGGCTAAGGTCGCTATC
ATCATGGTTATGTTTTCAGGGGTCGATGCCAAGACACATGTCACCGGTGGCAATGCAGCTCGTAGCGTCC
AATCTTTTACTAATCTTTTTAGTGTGGGCGCCCGGCAGAAACTGCAGCTGGTCA

>1596_S72_L001_R1_001.fastq_18_3a_42
CCCCCGCTGTGGGTATGGTGGTGGCGCACGTCTTGCGATTGCCCCAGACCTTGTTCGACATAATAGCCGG
GGCCCATTGGGGCATCTTGGCGGGCCTAGCCTATTACTCCATGCAGGGCAATTGGGCTAAGGTCGCTATC
ATCATGGTTATGTTTTCAGGGGTCGATGCCGAGACATATGCCACCGGTGGCAGTGCAGCTCGTAGCGTCC
AATCTTTTGCTAATCTTTTTAGTGTGGGCGCCCAGCAGAAACTGCAGCTGGTCA

>1596_S72_L001_R1_001.fastq_19_3a_40
CCCCCGCTGTGGGTATGGTGGTGGCGCACGTCTTGCGATTGCCCCAGACCTTGTTCGACATAATAGCCGG
GGCCCATTGGGGCATCTTGGCGGGCCTAGCCTATTACTCCATGCAGGGCAATTGGGCTAAGGTCGCTATC
ATCATGGTTATGTTTTCAGGGGTCGATGCCAAGACATATGCCACCGGTGGCAATGCAGCTCGTAGCGTCC
AATCTTTTACTAATCTTTTTAGTGTGGGCGCCCGGCAGAACCTGCAGCTGGTCA

>1596_S72_L001_R1_001.fastq_20_3a_40
CCCCCGCTGTGGGTATGGTGGTGGCGCACGTCTTGCGATTGCCCCAGACCTTGTTCGACATAATAGCCGG
GGCCCATTGGGGCATCTTGGCGGGCCTAGCCTATTACTCCATGCAGGGCAATTGGGCTAAGGTCGCTATC
ATCATGGTTATGTTTTCAGGGGTCGATGCCAAGACATATACCACCGGTGGCAATGCAGCTCGTAGCGTCC
AATCTTTTACTAATCTTTTTAGTGTGGGCGCCAAGCAGAACCTGCAGCTGGTCA

>1596_S72_L001_R1_001.fastq_21_3a_40
CCCCCGCTGTGGGTATGGTGGTGGCGCACGTCTTGCGATTGCCCCAGACCTTGTTCGACATAATAGCCGG
GGCCCATTGGGGCATCTTGGCGGGCCTAGCCTATTACTCCATGCAGGGCAATTGGGCTAAGGTCGCTATC
ATCATGGTTATGTTTTCAGGGGTCGATGCCGAGACATATGCCACCGGTGGCAGTGCAGCTCGTAGCGTCC
AATCTTTTACTAATCTTTTTAGTATGGGCGCCCAGCAGAAACTGCAGCTGGTCA

>1596_S72_L001_R1_001.fastq_22_3a_32
CCCCCGCTGTGGGTATGGTGGTGGCGCACGTCTTGCGATTGCCCCAGACCTTGTTCGACATAATAGCCGG
GGCCCATTGGGGCATCTTGGCGGGCCTAGCCTATTACTCCATGCAGGGCAATTGGGCTAAGGTCGCTATC
ATCATGGTTATGTTTTCAGGGGTCGATGCCAAGACATATGTCACCGGTGGCAATGCAGCTCGTAGCGTCC
AATCTTTTACTAATCTTTTTAGTGTGGGCGCCCGGCAGAACCTGCAGCTGGTCA

>1596_S72_L001_R1_001.fastq_23_3a_30
CCCCCGCTGTGGGTATGGTGGTGGCGCACGTCTTGCGATTGCCCCAGACCTTGTTCGACATAATAGCCGG
GGCCCATTGGGGCATCTTGGCGGGCCTAGCCTATTACTCCATGCAGGGCAATTGGGCTAAGGTCGCTATC
ATCATGGTTATGTTTTCAGGGGTCGATGCCAAGACATATCTCACCGGTGGCAATGCAGCTCGTAGCGTCC
AATCTTTTACTAATCTTTTTAGTGTGGGCGCCCGGCAGAACCTGCAGCTGGTCA

>1596_S72_L001_R1_001.fastq_24_3a_30
CCCCCGCTGTGGGTATGGTGGTGGCGCACGTCTTGCGATTGCCCCAGACCTTGTTCGACATAATAGCCGG
GGCCCATTGGGGCATCTTGGCGGGCCTAGCCTATTACTCCATGCAGGGCAATTGGGCTAAGGTCGCTATC
ATCATGGTTATGTTTTCAGGGGTCGATGCCGACACATATGTCACCGGTGGCAATGCAGCTCGTAGCGTCC
AATCTTTTACTAATCTTTTTAGTGTGGGCGCCCAGCAGAAACTGCAGCTGGTCA

>1596_S72_L001_R1_001.fastq_25_3a_30
CCCCCGCTGTGGGTATGGTGGTGGCGCACGCCTTGCGATTGCCCCAGACCTTGTTCGACATAATAGCCGG
GGCCCATTGGGGCATCTTGGCGGGCCTAGCCTATTACTCCATGCAGGGCAATTGGGCTAAGGTCGCTATC
ATCATGGTTATGTTTTCAGGGGTCGATGCCGGAACATATGTCACCGGTGGCAGTGCAGCTCATGGCGTCA
ACTCTTTCACTAAGCTTTTTAGTGCGGGTGCCCAGCAGAAACTGCAGCTGGTCA

>1596_S72_L001_R1_001.fastq_26_3a_25
CCCCCGCTGTGGGTATGGTGGTGGCGCACGTCTTGCGATTGCCCCAGACCTTGTTCGACATAATAGCCGG
GGCCCATTGGGGCATCTTGGCGGGCCTAGCCTATTACTCCATGCAGGGCAATTGGGCTAAGGTCGCTATC
ATCATGGTTATGTTTTCAGGGGTCGATGCCAAGACATATGTCACCGGTGGCAAAGCAGCTCGTAGCGTCC
AATCTTTTACTAATCTTTTTAGTGTGGGCGCCAAGCAGAACCTGCAGCTGGTCA

>1596_S72_L001_R1_001.fastq_27_3a_24
CCCCCGCTGTGGGTATGGTGGTGGCGCACGTCTTGCGATTGCCCCAGACCTTGTTCGACATAATAGCCGG
GGCCCATTGGGGCATCTTGGCGGGCCTAGCCTATTACTCCATGCAGGGCAATTGGGCTAAGGTCGCTATC
ATCATGGTTATGTTTTCAGGGGTCGATGCCGGAACATATGTCACCGGTGGCAGTGCAGCTCATGGCGTCA
ACTCTTTCACTAAGCTTTTTAGTGCGGGTGCCCAGCAGAAACTGCAGCTGATCA

>1596_S72_L001_R1_001.fastq_28_3a_20
CCCCCGCTGTGGGTATGGTGGTGGCGCACGTCTTGCGATTGCCCCAGACCTTGTTCGACATAATAGCCGG
GGCCCATTGGGGCATCTTGGCGGGCCTAGCCTATTACTCCATGCAGGGCAATTGGGCTAAGGTCGCTATC
ATCATGGTTATGTTTTCAGGGGTCGATGCCGGAACATATGTCACCGGTGGCAGTGCAGCTCATGGCGTCA
ACTCTTTCACTAAGCTTTTTAGTGTGGGCGCCCGGCAGAACCTGCAGCTGGTCA

>1596_S72_L001_R1_001.fastq_29_3a_20
CCCCCGCTGTGGGTATGGTGGTGGCGCACGTCTTGCGATTGCCCCAGACCTTGTTCGACATAATAGCCGG
GGCCCATTGGGGCATCTTGGCGGGCCTAGCCTATTACTCCATGCAGGGCAATTGGGCTAAGGTCGCTATC
ATCATGGTTATGTTTTCAGGGGTCGATGCCGAGACATATGTCACCGGTGGCAATGCAGCTCGTAGCGTCC
AATCTTTTACTAATCTTTTTAGTGTGGGCGCCCAGCAGAAACTGCAGCTGGTCA

>1596_S72_L001_R1_001.fastq_30_3a_20
CCCCCGCTGTGGGTATGGTGGTGGCGCACGTCTTGCGATTGCCCCAGACCTTGTTCGACATAATAGCCGG
GGCCCATTGGGGCATCTTGGCGGGCCTAGCCTATTACTCCATGCAGGGCAATTGGGCTAAGGTCGCTATC
ATCATGGTTATGTTTTCAGGGGTCGATGCCGAGACATATGCCACCGGTGGCAGTGCAGCTCGTAGCGTCC
AATCTTTTACTAATCTTTTTAGTGCGGGTGCCCAGCAGAAACTGCAGCTGGTCA

>1596_S72_L001_R1_001.fastq_31_3a_20
CCCCCGCTGTGGGTATGGTGGTGGCGCACGTCTTGCGATTGCCCCAGACCTTGTTCGACATAATAGCCGG
GGCCCATTGGGGCATCTTGGCGGGCCTAGCCTATTACTCCATGCAGGGCAATTGGGCTAAGGTCGCTATC
ATCATGGTTATGTTTTCAGGGGTCGATGCCGGGACATATGTCACCGGTGGCAATGCAGCTCGTAGCGTCC
AATCTTTTACTAATCTTTTTAGTGTGGGCGCCCAGCAGAAACTGCAGCTGGTCA

>1596_S72_L001_R1_001.fastq_32_3a_19
CCCCCGCTGTGGGTATGGTGGTGGCACACGTCTTGCGATTGCCCCAGACCTTGTTCGACATAATAGCCGG
GGCCCATTGGGGCATCTTGGCGGGCCTAGCCTATTACTCCATGCAGGGCAATTGGGCTAAGGTCGCTATC
ATCATGGTTATGTTTTCAGGGGTCGATGCCGAGACATATGCCACCGGTGGCAGTGCAGCTCGTAGCGTCC
AATCTTTTACTAATCTTTTTAGTGTGGGCGCCCGGCAGAACCTGCAGCTGGTCA

>1596_S72_L001_R1_001.fastq_33_3a_19
CCCCCGCTGTGGGTATGGTGGTGGCGCACGTCTTGCGATTGCCCCAGACCTTGTTCGACATAATAGCCGG
GGCCCATTGGGGCATCTTGGCGGGCCTAGCCTATTACTCCATGCAGGGCAATTGGGCTAAGGTCGCTATC
ATCATGGTTATGTTTTCAGGGGTCGATGCCGGAACATATGTCACCGGTGGCAGTGCAGCTCATGGCGTCA
ACTCTTTCACTAAGCTTTTTAGTGCGGGTGCCCAGCAGAAACTGCAGCTGGTTA

>1596_S72_L001_R1_001.fastq_34_3a_19
CCCCCGCTGTGGGTATGGTGGTGGCGCACGTCTTGCGATTGCCCCAGACCTTGTTCGACATAATAGCCGG
GGCCCATTGGGGCATCTTGGCGGGCCTAGCCTATTACTCCATGCAGGGCAATTGGGCTAAGGTCGCTATC
ATCATGGTTATGTTTTCAGGGGTCGATGCCGGAACATATGTCACCGGTGGCAGTGCAGCTCATGGCGTCA
ACTCTTTCACTAAGCTTTTTAGTGCGGGCGCCCAGCAGAAACTGCAGCTGGTCA

>1596_S72_L001_R1_001.fastq_35_3a_18
CCCCCGCTGTGGGTATGGTGGTGGCGCACGTCTTGCGATTGCCCCAGACCTTGTTCGACATAATAGCCGG
GGCCCATTGGGGCATCTTGGCGGGCCTAGCCTATTACTCCATGCAGGGCAATTGGGCTAAGGTCGCTATC
ATCATGGTTATGTTTTCAGGGGTCGATGCCAAGACATATACCACCGGTGGCAATGCAGCTCGTAGCGTCC
AATCTTTTACTAATCTTTTTAGTGTGGGCGCCCGGCAGAACCTGCAGCTGGTCA

>1596_S72_L001_R1_001.fastq_36_3a_18
CCCCCGCTGTGGGTATGGTGGTGGCGCACGTCTTGCGATTGCCCCAGACCTTGTTCGACATAATAGCCGG
GGCCCATTGGGGCATCTTGGCGGGCCTAGCCTATTACTCCATGCAGGGCAATTGGGCTAAGGTCGCTATC
ATCATGGTTATGTTTTCAGGGGTCGATGCCGGAACATATGTCACCGGGGGCAGTGCAGCTCATGGCGTCA
ACTCTTTCACTAAGCTTTTTAGTGCGGGTGCCCAGCAGAAACTGCAGCTGGTCA

>1596_S72_L001_R1_001.fastq_37_3a_18
CCCCCGCTGTGGGTATGGTGGTGGCGCACGTCTTGCGATTGCCCCAGACCTTGTTCGACATAATAGCCGG
GGCCCATTGGGGCATCTTGGCGGGCCTAGCCTATTACTCCATGCAGGGCAATTGGGCTAAGGTCGCTATC
ATCATGGTTATGTTTTCAGGGGTTGATGCCAAGACACATGTCACCGGTGGCAATGCAGCTCGTAGCGTCC
AATCTTTTACTAATCTTTTTAGTGTGGGCGCCCGGCAGAACCTGCAGCTGGTCA

>1596_S72_L001_R1_001.fastq_38_3a_18
CCCCCGCTGTGGGTATGGTGGTGGCGCACGTCTTGCGATTGCCCCAGACCTTGTTCGACATAATAGCCGG
GGCCCATTGGGGCATCTTGGCGGGCCTAGCCTATTACTCCATGCAGGGCAATTGGGCTAAGGTCGCTATC
ATCATGGTTATGTTTTCAGGGGTCGATGCCGGAACATATGTCACCGGTGGCAGTGCAGCCCATGGCGTCA
ACTCTTTCACTAAGCTTTTTAGTGCGGGTGCCCAGCAGAAACTGCAGCTGGTCA

>1596_S72_L001_R1_001.fastq_39_3a_17
CCCCCGCTGTGGGTATGGTGGTGGCGCACGTCTTGCGATTGCCCCAGACCTTGTTCGACATAATAGCCGG
GGCCCATTGGGGCATCTTGGCGGGCCTAGCCTATTACTCCATGCAGGGCAATTGGGCTAAGGTCGCTATC
ATCATGGTTATGTTTTCAGGGGTCGATGCCAAGACACATGTCACCGGTGGCAATGCAGCTCGTAGCGTCC
AATCTTTTACTAATCTTTTTAGTGCGGGTGCCCAGCAGAAACTGCAGCTGGTCA

>1596_S72_L001_R1_001.fastq_40_3a_17
CCCCCGCTGTGGGTATGGTGGTGGCACACGTCTTGCGATTGCCCCAGACCTTGTTCGACATAATAGCCGG
GGCCCATTGGGGCATCTTGGCGGGCCTAGCCTATTACTCCATGCAGGGCAATTGGGCTAAGGTCGCTATC
ATCATGGTTATGTTTTCAGGGGTCGATGCCGGAACATATGTCACCGGTGGCAGTGCAGCTCATGGCGTCA
ACTCTTTCACTAAGCTTTTTAGTGCGGGTGCCCAGCAGAAACTGCAGCTGGTCA

>1596_S72_L001_R1_001.fastq_41_3a_17
CCCCCGCTGTGGGTATGGTGGTGGCGCACGTCTTGCGATTGCCCCAGACCTTGTTCGACATAATAGCCGG
GGCCCATTGGGGCATCTTGGCGGGCCTAGCCTATTACTCCATGCAGGGCAATTGGGCTAAGGTCGCTATC
ATCATGGTTATGTTTTCAGGGGTCGATGCCAAGACATATGTCACCGGTGGCAAAGCTGCTCGTAGCGTCC
AATCTTTTACTAATCTTTTTAGTGTGGGCGCCCGGCAGAACCTGCAGCTGGTCA

>1596_S72_L001_R1_001.fastq_42_3a_16
CCCCCGCTGTGGGTATGGTGGTGGCGCACGTCTTGCGATTGCCCCAGACCCTGTTCGACATAATAGCCGG
GGCCCATTGGGGCATCTTGGCGGGCCTAGCCTATTACTCCATGCAGGGCAATTGGGCTAAGGTCGCTATC
ATCATGGTTATGTTTTCAGGGGTCGATGCCGGAACATATGTCACCGGTGGCAGTGCAGCTCATGGCGTCA
ACTCTTTCACTAAGCTTTTTAGTGCGGGTGCCCAGCAGAAACTGCAGCTGGTCA

>1596_S72_L001_R1_001.fastq_43_3a_16
CCCCTGCTGTGGGTATGGTGGTGGCGCACGTCTTGCGATTGCCCCAGACCTTGTTCGACATAATAGCCGG
GGCCCATTGGGGCATCTTGGCGGGCCTAGCCTATTACTCCATGCAGGGCAATTGGGCTAAGGTCGCTATC
ATCATGGTTATGTTTTCAGGGGTCGATGCCGGAACATATGTCACCGGTGGCAGTGCAGCTCATGGCGTCA
ACTCTTTCACTAAGCTTTTTAGTGCGGGTGCCCAGCAGAAACTGCAGCTGGTCA

>1596_S72_L001_R1_001.fastq_44_3a_16
CCCCCGCTGTGGGTATGGTGGTGGCGCACGTCTTGCGATTGCCCCAGACCTTGTTCGACATAATAGCCGG
GGCCCATTGGGGCATCTTGGCGGGCCTAGCCTATTACTCCATGCAGGGCAATTGGGCTAAGGTCGCTATC
ATCATGGTCATGTTTTCAGGGGTCGATGCCGAGACATATGTCACCGGTGGCAATGCAGCTCGTAGCGTCC
AATCTTTTACTAATCTTTTTAGTATGGGCGCCCAGCAGAAACTGCAGCTGGTCA

>1596_S72_L001_R1_001.fastq_45_3a_15
CCCCCGCTGTGGGTATGGTGGTGGCGCACGTCTTGCGATTGCCCCAGACCTTGTTCGACATAATAGCCGG
GGCCCATTGGGGCATCTTGGCGGGCCTAGCCTATTACTCCATGCAGGGCAATTGGGCTAAGGTCGCTATC
ATCATGGTTATGTTTTCAGGGGTCGATGCCGGAACATATGTCACCGGTGGCAGTGCAGCTCATGGCGTCA
ACTCTTTCACTAAGCTTTTTAGTGTGGGCGCCAAGCAGAACCTGCAGCTGGTCA

>1596_S72_L001_R1_001.fastq_46_3a_15
CCCCCGCTGTGGGTATGGTGGTGGCGCACGTCTTGCGATTGCCCCAGACCTTGTTCGACATAATAGCCGG
GGCCCATTGGGGCATCTTGGCGGGCCTAGCCTATTACTCCATGCAGGGCAATTGGGCTAAGGTCGCTATC
ATCATGGTTATGTTTTCAGGGGTCGATGCCGATACATATGTCACCGGTGGCAATGCAGCTCGTAGCGTCC
AATCTTTTACTAATCTTTTTAGTGTGGGCGCCCAGCAGAAACTGCAGCTGGTCA

>1596_S72_L001_R1_001.fastq_47_3a_14
CCCCCGCTGTGGGTATGGTGGTGGCGCACGTCTTGCGATTGCCCCAGACCTTGTTCGACATAATAGCCGG
GGCCCATTGGGGCATCTTGGCGGGCCTAGCCTATTACTCCATGCAGGGCAATTGGGCTAAGGTCGCTATC
ATCATGGTTATGTTTTCAGGGGTCGATGCCGGGACACATGTCACCGGTGGCAATGCAGCTCGTAGCGTCC
AATCTTTTACTAATCTTTTTAGTGTGGGCGCCCAGCAGAAACTGCAGCTGGTCA

>1596_S72_L001_R1_001.fastq_48_3a_14
CCCCCGCTGTGGGTATGGTGGTGGCGCACGTCTTGCGATTGCCCCAGACCTTGTTCGACATAATAGCCGG
GGCCCATTGGGGCATCTTGGCGGGCCTAGCCTATTACTCCATGCAGGGCAATTGGGCTAAGGTCGCTATC
ATCATGGTTATGTTTTCAGGGGTCGATGCCGAGACATATGCCACCGGTGGCAGTGCAGCTCATGGCGTCA
ACTCTTTCACTAAGCTTTTTAGTGCGGGTGCCCAGCAGAAACTGCAGCTGGTCA

>1596_S72_L001_R1_001.fastq_49_3a_14
CCCCCGCTGTGGGTATGGTGGTGGCGCACGTCTTGCGATTGCCCCAGACCTTGTTCGACATAATAGCCGG
GGCCCATTGGGGCATCTTGGCGGGCCTAGCCTATTACTCCATGCAGGGCAATTGGGCTAAGGTCGCTATC
ATCATGGTTATGTTTTCAGGGGTCGATGCCGGAACATATGTCACCGGTGGCAGTGCAGCTCATGGCGTCA
ACTCTTTCACTAAGCTTTTTAGTGCGGGTGCCCAGCAGAACCTGCAGCTGGTCA

>1596_S72_L001_R1_001.fastq_50_3a_14
CCCCCGCTGTGGGTATGGTGGTGGCGCACGTCTTGCGATTGCCCCAGACCTTGTTCGACATAATAGCCGG
GGCCCATTGGGGCATCTTGGCGGGCCTAGCCTATTACTCCATGCAGGGCAATTGGGCTAAGGTCGCTATC
ATCATGGTTATGTTTTCAGGGGTCGATGCCGGGACATATGTCACCGGTGGCAGTGCAGCTCATGGCGTCA
ACTCTTTCACTAAGCTTTTTAGTGCGGGTGCCCAGCAGAAACTGCAGCTGGTCA

>1596_S72_L001_R1_001.fastq_51_3a_13
CCCCCGCTGTGGGTATGGTGGTGGCGCACGTCTTGCGATTGCCCCAGACCTTGTTCGACATAATAGCCGG
GGCCCATTGGGGCATCTTGGCGGGCCTAGCCTATTACTCCATGCAGGGCAATTGGGCTAAGGTCGCTATC
ATCATGGTTATGTTTTCAGGGGTCGATGCCGGAACATATGTCACCGGTGGCAGTGCAGCTCATGGCGTCA
ACTCCTTCACTAAGCTTTTTAGTGCGGGTGCCCAGCAGAAACTGCAGCTGGTCA

>1596_S72_L001_R1_001.fastq_52_3a_13
CCCCCGCTGTGGGTATGGTGGTGGCGCACGTCTTGCGATTGCCCCAGACCTTGTTCGACATAATAGCCGG
GGCCCATTGGGGCATCTTGGCGGGCCTAGCCTATTACTCCATGCAGGGCAATTGGGCTAAGGTCGCTATC
ATCATGGTTATGTTTTCAGGGGTCGATGCCGGAACATATGTCACCGGTGGCAGTGCAGCTCATGGCGTCA
ACTCTTTCACCAAGCTTTTTAGTGCGGGTGCCCAGCAGAAACTGCAGCTGGTCA

>1596_S72_L001_R1_001.fastq_53_3a_13
CCCCCGCTGTGGGTATGGTGGTGGCGCACGTCTTGCGATTGCCCCAGACCTTGTTCGACATAATAGCCGG
GGCCCATTGGGGCATCTTGGCGGGCCTAGCCTATTACTCCATGCAGGGTAATTGGGCTAAGGTCGCTATC
ATCATGGTTATGTTTTCAGGGGTCGATGCCGGAACATATGTCACCGGTGGCAGTGCAGCTCATGGCGTCA
ACTCTTTCACTAAGCTTTTTAGTGCGGGTGCCCAGCAGAAACTGCAGCTGGTCA

>1596_S72_L001_R1_001.fastq_54_3a_12
CCCCTGCTGTGGGTATGGTGGTGGCGCACGTCTTGCGATTGCCCCAGACCTTGTTCGACATAATAGCCGG
GGCCCATTGGGGCATCTTGGCGGGCCTAGCCTATTACTCCATGCAGGGCAATTGGGCTAAGGTCGCTATC
ATCATGGTTATGTTTTCAGGGGTCGATGCCAAGACACATGTCACCGGTGGCAATGCAGCTCGTAGCGTCC
AATCTTTTACTAATCTTTTTAGTGTGGGCGCCCGGCAGAACCTGCAGCTGGTCA

>1596_S72_L001_R1_001.fastq_55_3a_12
CCCCCGCTGTGGGTATGGTGGTGGCGCATGTCTTGCGATTGCCCCAGACCTTGTTCGACATAATAGCCGG
GGCCCATTGGGGCATCTTGGCGGGCCTAGCCTATTACTCCATGCAGGGCAATTGGGCTAAGGTCGCTATC
ATCATGGTTATGTTTTCAGGGGTCGATGCCGGAACATATGTCACCGGTGGCAGTGCAGCTCATGGCGTCA
ACTCTTTCACTAAGCTTTTTAGTGCGGGTGCCCAGCAGAAACTGCAGCTGGTCA

>1596_S72_L001_R1_001.fastq_56_3a_12
CCCCCGCTGTGGGTATGGTGGTGGCGCACGTCTTGCGATTGCCCCAGACCTTGTTCGACATAATAGCCGG
GGCCCATTGGGGCATCTTGGCGGGCCTAGCCTATTACTCCATGCAGGGCAATTGGGCTAAGGTCGCTATC
ATCATGGTTATGTTTTCAGGGGTCGATGCCAAGACATTTGTCACCGGTGGCAATGCAGCTCGTAGCGTCC
AATCTTTTACTAATCTTTTTAGTGTGGGCGCCCGGCAGAACCTGCAGCTGGTCA

>1596_S72_L001_R1_001.fastq_57_3a_12
CCCCCGCCGTGGGTATGGTGGTGGCGCACGTCTTGCGATTGCCCCAGACCTTGTTCGACATAATAGCCGG
GGCCCATTGGGGCATCTTGGCGGGCCTAGCCTATTACTCCATGCAGGGCAATTGGGCTAAGGTCGCTATC
ATCATGGTTATGTTTTCAGGGGTCGATGCCGTAACACATGTCACCGGTGGCAGTGCAGCTCATAGCGCCC
ACTCTTTAACTAGGCTTTTTAGTGTGGGTGCCCAGCAGAACCTGCAGCTGGTCA

>1596_S72_L001_R1_001.fastq_58_3a_12
CCCCCGCTGTGGGTATGGTGGTAGCGCACGTCTTGCGATTGCCCCAGACCTTGTTCGACATAATAGCCGG
GGCCCATTGGGGCATCTTGGCGGGCCTAGCCTATTACTCCATGCAGGGCAATTGGGCTAAGGTCGCTATC
ATCATGGTTATGTTTTCAGGGGTCGATGCCGGAACATATGTCACCGGTGGCAGTGCAGCTCATGGCGTCA
ACTCTTTCACTAAGCTTTTTAGTGCGGGTGCCCAGCAGAAACTGCAGCTGGTCA

>1596_S72_L001_R1_001.fastq_59_3a_12
CCCCCGCTGTGGGTATGGTGGTGGCGCACGTCTTGCGATTGCCCCAGACCTTGTTCGATATAATAGCCGG
GGCCCATTGGGGCATCTTGGCGGGCCTAGCCTATTACTCCATGCAGGGCAATTGGGCTAAGGTCGCTATC
ATCATGGTTATGTTTTCAGGGGTCGATGCCAAGACACATGTCACCGGTGGCAATGCAGCTCGTAGCGTCC
AATCTTTTACTAATCTTTTTAGTGTGGGCGCCCGGCAGAACCTGCAGCTGGTCA

>1596_S72_L001_R1_001.fastq_60_3a_12
CCCCCGCTGTGGGTATGGTGGTGGCGCACGTCTTGCGATTGCCCCAGACCTTGTTCGACATAATAGCCGG
GGCCCATTGGGGCATCTTGGCGGGCCTAGCCTACTACTCCATGCAGGGCAATTGGGCTAAGGTCGCTATC
ATCATGGTTATGTTTTCAGGGGTCGATGCCGGAACATATGTCACCGGTGGCAGTGCAGCTCATGGCGTCA
ACTCTTTCACTAAGCTTTTTAGTGCGGGTGCCCAGCAGAAACTGCAGCTGGTCA

>1596_S72_L001_R1_001.fastq_61_3a_11
CCCCCGCTGTGGGTATGGTGGTGGCGCACGTCTTGCGATTGCCCCAGACCTTGTTCGACATAATAACCGG
GGCCCATTGGGGCATCTTGGCGGGCCTAGCCTATTACTCCATGCAGGGCAATTGGGCTAAGGTCGCTATC
ATCATGGTTATGTTTTCAGGGGTCGATGCCGGAACATATGTCACCGGTGGCAGTGCAGCTCATGGCGTCA
ACTCTTTCACTAAGCTTTTTAGTGCGGGTGCCCAGCAGAAACTGCAGCTGGTCA

>1596_S72_L001_R1_001.fastq_62_3a_11
CCCCCGCTGTGGGTATGGTGGTGGCGCACGTCTTGCGATTGCCCCAGACCTTGTTCGACATAATAGCCGG
GGCCCATTGGGGCATCTTGGCGGGCCTAGCCTATTACTCCATGCAGGGCAATTGGGCTAAGGTCGCTATC
ATCATGGTTATGTTTTCAGGGGTCGATGCCGGAACATATGTCACCGGTGGCAGTGCAGCTCATGGCGTCA
ACTCTTTCACTAAGCTTTTTAGTGCGGGTGCCCAGCAGAAACTGCGGCTGGTCA

>1596_S72_L001_R1_001.fastq_63_3a_11
CCCCCGCTGTGGGTATGGTGGTGGCGCACGTCTTGCGATTGCCCCAGACCTTGTTTGACATAATAGCCGG
GGCCCATTGGGGCATCTTGGCGGGCCTAGCCTATTACTCCATGCAGGGCAATTGGGCTAAGGTCGCTATC
ATCATGGTTATGTTTTCAGGGGTCGATGCCGGAACATATGTCACCGGTGGCAGTGCAGCTCATGGCGTCA
ACTCTTTCACTAAGCTTTTTAGTGCGGGTGCCCAGCAGAAACTGCAGCTGGTCA

>1596_S72_L001_R1_001.fastq_64_3a_11
CCCCCGCTGTGGGTATGGTGGTGGCGCACGTCTTGCGATTGCCCCAGACCTTGTTCGACATAATAGCCGG
GGCCCATTGGGGCATCTTGGCGGGCCTAGCCTATTACTCCATGCAGGGCAACTGGGCTAAGGTCGCTATC
ATCATGGTTATGTTTTCAGGGGTCGATGCCGGAACATATGTCACCGGTGGCAGTGCAGCTCATGGCGTCA
ACTCTTTCACTAAGCTTTTTAGTGCGGGTGCCCAGCAGAAACTGCAGCTGGTCA

>1596_S72_L001_R1_001.fastq_65_3a_11
CCCCCGCTGTGGGTATGGTGGTGGCGCACGTCTTGCGATTGCCCCAGACCTTGTTCGACATAATAGCCGG
GGCCCATTGGGGCATCTTGGCGGGCCTAGCCTATTACTCCATGCAGGGCAATTGGGCTAAGGTCGCTATC
ATCATGGTTATGTTTTCAGGGGTCGATGCCAAGACACATGTCACCGGTGGCAGTGCAGCTCATGGCGTCA
ACTCTTTCACTAAGCTTTTTAGTGCGGGTGCCCAGCAGAAACTGCAGCTGGTCA

>1596_S72_L001_R1_001.fastq_66_3a_11
CCCCCGCTGTGGGTATGGTGGTGGCGCACGTCTTGCGATTGCCCCAGACCTTGTTCGACATAATAGCCGG
GGCCCATTGGGGCATCTTGGCGGGCCTAGCCTATTACTCCATGCAGGGCAATTGGGCTAAGGTCGCTATC
ATCATGGTTATGTTTTCAGGGGTCGATGCCAAGACATATGTCACCGGTGGCAATGCAGCTCGTGGCGTCC
AATCTTTTACTAATCTTTTTAGTGTGGGCGCCAAGCAGAACCTGCAGCTGGTCA

>1596_S72_L001_R1_001.fastq_67_3a_10
CCCCCGCTGTGGGTATGGTGGTGGCGCACGTCTTGCGATTGCCCCAGACCTTGTTCGACATAATAGCCGG
GGCCCATTGGGGCATCTTGGCGGGCCTAGCCTATTACTCCATGCAGGGCAATTGGGCTAAGGTCGCTATC
ATCATGGTTATGTTTTCAGGGGTCGATGCCAAGACATATGTCACCGGTGGCAATGCAGCTCGTAGCGTCC
AATCTTTTACTAATCTTTTTAGTGTGGGCGCCAAGCAGAACCTGCAGCTGGTCA

>1596_S72_L001_R1_001.fastq_68_3a_10
CCCCCGCTGTGGGTATGGTGGTGGCGCACGTCTTGCGATTGCCCCAGACCTTGTTCGACATAATAGCCGG
GGCCCATTGGGGCATCTTGGCGGGCCTAGCCTATTACTCCATGCAGGGCAATTGGGCTAAGGTCGCTATC
ATCATGGTTATGTTTTCAGGGGTCGATGCCGAGACATATGCCACCGGTGGCAGTGCAGCTCGTAGCGTCC
AATCTTTTACTAATCTTTTTAGTATGGGCGCCCGGCAGAAACTGCAGCTGGTCA

>1596_S72_L001_R1_001.fastq_69_3a_10
CCCCCGCTGTGGGTATGGTGGTGGCGCACGTCTTGCGATTGCCCCAGACCTTGTTCGACATAATAGCCGG
GGCCCATTGGGGCATCTTGGCGGGCCTAGCCTATTACTCCATGCAGGGCAATTGGGCTAAGGTCGCTATC
ATCATGGTTATGTTTTCAGGGGTCGATGCCGGAACATATGTCACCGGTGGTAGTGCAGCTCATGGCGTCA
ACTCTTTCACTAAGCTTTTTAGTGCGGGTGCCCAGCAGAAACTGCAGCTGGTCA

>1596_S72_L001_R1_001.fastq_70_3a_10
CCCCCGCTGTGGGTATGGTGGTGGCGCACGTCTTGCGATTGCCCCAGACCTTGTTCGACATAATAGCCGG
GGCCCATTGGGGCATCTTGGCGGGCCTAGCCTATTACTCCATGCAGGGCAATTGGGCTAAGGTCGCTATC
ATCATGGTTATGTTTTCAGGGGTCGATGCCGAGACATATGCCACCGGTGGCAGTGCAGCTCGTGGCGTCC
AATCTTTTACTAATCTTTTTAGTGTGGGCGCCCGGCAGAACCTGCAGCTGGTCA

>1596_S72_L001_R1_001.fastq_71_3a_10
CCCCCGCTGTGGGTATGGTGGTGGCGCACGTCTTGCGATTGCCCCAGACCTTGTTCGACATAATAGCCGG
GGCCCATTGGGGCATCTTGGCGGGCCTAGCCTATTACTCCATGCAGGGCAATTGGGCTAAGGTCGCTATC
ATCATGGTTATGTTTTCAGGGGTCGATGCCGGAACATATGTCACCGGTGGCAGTGCAGCTCATGGCGTCA
ACTCTTTCACTAAGCCTTTTAGTGCGGGTGCCCAGCAGAAACTGCAGCTGGTCA

>1596_S72_L001_R1_001.fastq_72_3a_10
CCCCCGCTGTGGGTATGGTGGTGGCGCACGTCTTGCGATTGCCCCAGACCTTGTTCGACATAATAGCCGG
GGCCCATTGGGGCATCTTGGCGGGCCTAGCCTATTACTCCATGCAGGGCAATTGGGCTAAGGTCGCTATC
ATCATGGTTATGTTTTCAGGGGTCGATGCCGAGACATATGCCACCGGTGGCAGTGCAGCTCGTAGCGTCC
AATCTTTTACTAATCTTTTTAGTATGGGCGCCCGGCAGAACCTGCAGCTGGTCA

>1596_S72_L001_R1_001.fastq_73_3a_10
CCCCCGCTGTGGGTATGGTGGTGGCGCACGTCTTGCGATTGCCCCAGACCTTGTTCGACATAATAGCCGG
GGCCCATTGGGGCATCTTGGCGGGCCTAGCCTATTACTCCATGCAGGGCAATTGGGCTAAGGTCGCTATC
ATCATGGTTATGTTTTCAGGGGTCGATGCCGGAACATATGTTACCGGTGGCAGTGCAGCTCATGGCGTCA
ACTCTTTCACTAAGCTTTTTAGTGCGGGTGCCCAGCAGAAACTGCAGCTGGTCA

>1596_S72_L001_R1_001.fastq_74_3a_10
CCCCCGCTGTGGGTATGGTGGTGGCGCACGTCTTGCGATTGCCCCAGACCTTGTTCGACATAATAGCCGG
GGCCCATTGGGGCATCTTGGCGGGCCTAGCCTATTACTCCATGCAGGGCAATTGGGCTAAGGTCGCTATC
ATCATGGTTATGTTTTCAGGGGTCGATGCCAAGACATATGTCACCGGTGGCAAAGCAGCTCGTAGCGTCC
AATCTTTTACTAATCTTTTTAGTGTGGGCGCCCGGCAGAACCTGCAGCTGGTCA

>1596_S72_L001_R1_001.fastq_75_3a_10
CCCCCGCTGTGGGTATGGTGGTGGCGCACGTCTTGCGATTGCCCCAGACCTTGTTCGACATAATAGCCGG
GGCCCATTGGGGCATCTTGGCGGGCCTAGCCTATTACTCCATGCAGGGCAATTGGGCTAAGGTCGCTATC
ATCATGGTTATGTTTTCAGGGGTCGATGCCGGAACATATGTCACCGGTGGCAGTGCAGCTCATGGCGTCA
ACTCTTTCACTAAGCTTTTTAGTATGGGCGCCCAGCAGAACCTGCAGCTGGTCA

>1596_S72_L001_R1_001.fastq_76_3a_10
CCCCCGCTGTGGGTATGGTGGTGGCGCACGTCTTGCGATTGCCCCAGACCTTGTTCGACATAATAGCCGG
GGCCCATTGGGGCATCTTGGCGGGCCTAGCCTATTACTCCATGCAGGGCAATTGGGCTAAGGTCGCTATC
ATCATGGTTATGTTTTCAGGGGTCGATGCCGGAACGTATGTCACCGGTGGCAGTGCAGCTCATGGCGTCA
ACTCTTTCACTAAGCTTTTTAGTGCGGGTGCCCAGCAGAAACTGCAGCTGGTCA

>1596_S72_L001_R1_001.fastq_77_3a_10
CCCCCGCTGTGGGTATGGTGGTGGCGCACGTCTTGCGATTGCCCCAGACCTTGTTCGACATAATAGCCGG
GGCCCATTGGGGCATCTTGGCGGGCCTAGCCTATTACTCCATGCAGGGCAATTGGGCTAAGGTCGCTATC
ATCATGGTTATGTTTTCAGGGGTCGATGCCAAGACATATGTCACCGGTGGCAATGCAGCTCGTGGCGTCC
AATCTTTTACTAATCTTTTTAGTGTGGGCGCCCGGCAGAACCTGCAGCTGGTCA

>1596_S72_L001_R1_001.fastq_78_3a_9
CCCCCGCTGTGGGTATGGTGGTGGCGCACGTCTTGCGATTGCCCCAGACCTTGTTCGACATAATAGCCGG
GGCCCATTGGGGCATCTTGGCGGGCCTAGCCTATTACTCCATGCAGGGCAATTGGGCTAAGGTCGCTATC
ATCATGGTTATGTTTTCAGGGGTCGATGCCGAGACATATGTCACCGGTGGCAATGCAGCTCGTAGCGTCC
AATCTTTTACTAATCTTTTTAGTGTGGGCGCCAAGCAGAACCTGCAGCTGGTCA

>1596_S72_L001_R1_001.fastq_79_3a_9
CCCCCGCTGTGGGTATGGTGGTGGCGCACGTCTTGCGATTGCCCCAGACCTTGTTCGGCATAATAGCCGG
GGCCCATTGGGGCATCTTGGCGGGCCTAGCCTATTACTCCATGCAGGGCAATTGGGCTAAGGTCGCTATC
ATCATGGTTATGTTTTCAGGGGTCGATGCCGGAACATATGTCACCGGTGGCAGTGCAGCTCATGGCGTCA
ACTCTTTCACTAAGCTTTTTAGTGCGGGTGCCCAGCAGAAACTGCAGCTGGTCA

>1596_S72_L001_R1_001.fastq_80_3a_9
CCCCCGCTGTGGGTATGGTGGTGGCGCACGTCTTGCGATTGCCCCAGACCTTGTTCGACATAATAGCCGG
GGCCCATTGGGGCATCTTGGCGGGCCTAGCCTATTACTCCATGCAGGGCAATTGGGCTAAGGTCGCTATC
ATCATGGTTATGTTTTCAGGGGTCGATGCCGAGACACATGTCACCGGTGGCAATGCAGCTCGTAGCGTCC
AATCTTTTACTAATCTTTTTAGTGTGGGCGCCCGGCAGAACCTGCAGCTGGTCA

>1596_S72_L001_R1_001.fastq_81_3a_9
CCCCCGCTGTGGGTATGGTGGTGGCGCACGTCTTGCGATTGCCCCAGACCTTGTTCGACATAATAGCCGG
GGCCCATTGGGGCATCTTGGCGGGCCTAGCCTATTACTCCATGCAGGGCAATTGGGCTAAGGTCGCTATC
ATCATGGTTATGTTTTCAGGGGTCGATGCCAAGACACATGTCACCGGTGGCAATGCAGCTCGTAGCGTCC
AATCTTTTACTAACCTTTTTAGTGTGGGCGCCAAGCAGAACCTGCAGCTGGTCA

>1596_S72_L001_R1_001.fastq_82_3a_9
CCCCCGCTGTGGGTATGGTGGTGGCGCACGTCTTGCGATTGCCCCAGACCTTGTTCGACATAATAGCCGG
GGCCCATTGGGGCACCTTGGCGGGCCTAGCCTATTACTCCATGCAGGGCAATTGGGCTAAGGTCGCTATC
ATCATGGTTATGTTTTCAGGGGTCGATGCCGGAACATATGTCACCGGTGGCAGTGCAGCTCATGGCGTCA
ACTCTTTCACTAAGCTTTTTAGTGCGGGTGCCCAGCAGAAACTGCAGCTGGTCA

>1596_S72_L001_R1_001.fastq_83_3a_9
CCCCCGCTGTGGGTATGGTGGTGGCGCACGTCTTGCGATTGCCCCAGACCTTGTTCGACATAATAGCCGG
GGCCCATTGGGGCATCTTGGCGGGCCTAGCCTATTACTCCATGCAGGGCAATTGGGCTAAGGTCGCTATC
ATCATGGTTATGTTTTCAGGGGTCGATGCCAAGACATATGTCACCGGTGGCAATGCAGCTCGTAGCGTCC
AATCTTTTACTAATCTTTTTAGTGTGGGCGCCCAGCAGAAACTGCAGCTGGTCA

>1596_S72_L001_R1_001.fastq_84_3a_9
CCCCCGCTGTGGGTATGGTGGTGGCGCACGTCTTGCGATTGCCCCAGACCTTGTTCGACATAATAGCCGG
GGCCCATTGGGGCATCTTGGCGGGCCTAGCCTATTACTCCATGCAGGGCAATTGGGCTAAGGTCGCTATC
ATCATGGTTATGTTTTCAGGGGTCGATGCCGGAACATATGTCACCGGTGGCAGTGCAGCTCATGGCGTCA
ACTCTTTCACTAGGCTTTTTAGTGCGGGTGCCCAGCAGAAACTGCAGCTGGTCA

>1596_S72_L001_R1_001.fastq_85_3a_9
CCCCCGCTGTGGGTATGGTGGTGGCGCACGTCTTGCGATTGCCCCAGACCTTGTTCGACATAATAGCCGG
GGCCCATTGGGGCATCTTGGCGGGCCTAGCCTATTACCCCATGCAGGGCAATTGGGCTAAGGTCGCTATC
ATCATGGTTATGTTTTCAGGGGTCGATGCCGGAACATATGTCACCGGTGGCAGTGCAGCTCATGGCGTCA
ACTCTTTCACTAAGCTTTTTAGTGCGGGTGCCCAGCAGAAACTGCAGCTGGTCA

>1596_S72_L001_R1_001.fastq_86_3a_9
CCCCCGCTGTGGGTATGGTGGTGGCGCACGTCTTGCGATTGCCCCAGACCTTGTTCGACATAATAGCCGG
GGCCCATTGGGGCATCTTGGCGGGCCTAGCCTATTACTCCATGCAGGGCAATTGGGCTAAGGTCGCTATC
ATCATGGTTATGTTTTCAGGGGTCGATGCCGGAACATATGTCACCGGTGGCAGTGCAGCTCATGGCGTCA
ACTCTTTCACTAAGCTTTTTAGTGTGGGCGCCCAGCAGAAACTGCAGCTGGTCA

>1596_S72_L001_R1_001.fastq_87_3a_9
CCCCCGCTGTGGGTATGGTGGTGGCGCACGTCTTGCGATTGCCCCAGACCTTGTTCGACATAATAGCCGG
GGCCCATTGGGGCATCTTGGCGGGCCTAGCCTATTACTCCATGCAGGGCAATTGGGCTAAGGTCGCTATC
ATCATGGTTATGTTTTCAGGGGTCGATGCCGACACATATGTCACCGGTGGCAATGCAGCTCGTAGCGTCC
AATCTTTTACTAATCTTTTTAGTGTGGGCGCCCGGCAGAACCTGCAGCTGGTCA

>1596_S72_L001_R1_001.fastq_88_3a_9
CCCCCGCTGTGGGTATGGTGGTGGCGCACGTCTTGCGATTGCCCCAGACCTTGTTCGACATAATAGCCGG
GGCCCATTGGGGCATCTTGGCGGGCCTAGCCTATTACTCCATGCAGGGCAACTGGGCTAAGGTCGCTATC
ATCATGGTTATGTTTTCAGGGGTCGATGCCAAGACACATGTCACCGGTGGCAATGCAGCTCGTAGCGTCC
AATCTTTTACTAATCTTTTTAGTGTGGGCGCCCGGCAGAACCTGCAGCTGGTCA

>1596_S72_L001_R1_001.fastq_89_3a_9
CCCCCGCTGTGGGTATGGTGGTGGCGCACGTCTTGCGATTGCCCCAGACCTTGTTCGACATAATAGCCGG
GGCCCATTGGGGCATCTTGGCGGGCCTAGCCTATTACTCCATGCAGGGCAATTGGGCTAAGGTTGCTATC
ATCATGGTTATGTTTTCAGGGGTCGATGCCGGAACATATGTCACCGGTGGCAGTGCAGCTCATGGCGTCA
ACTCTTTCACTAAGCTTTTTAGTGCGGGTGCCCAGCAGAAACTGCAGCTGGTCA

>1596_S72_L001_R1_001.fastq_90_3a_9
CCCCCGCTGTGGGTATGGTGGTGGCGCACGTCTTGCGATTGCCCCAGACCTTGTTCGACATAATAGCCGG
GGCCCATTGGGGCATCTTGGCGGGCCTAGCCTATTACTCCATGCAGGGCAATTGGGCTAAGGTCGCTATC
ATCATGGTTATGTTTTCAGGGGTCGATGCCGAGACATATGTCACCGGTGGCAAAGCAGCTCGTAGCGTCC
AATCTTTTACTAATCTTTTTAGTGTGGGCGCCCGGCAGAACCTGCAGCTGGTCA

>1596_S72_L001_R1_001.fastq_91_3a_9
CCCCCGCTGTGGGTATGGTGGTGGCGCACGTCTTGCGATTGCCCCAGACCTTGTTCGACATAATAGCCGG
GGCCCATTGGGGCATCTTGGCGGGCCTAGCCTATTACTCCATGCAGGGCAATTGGGCTAAGGTCGCTATC
ATCATGGTTATGTTTTCAGGGGTCGATGCCGGAACATATGCCACCGGTGGCAGTGCAGCTCATGGCGTCA
ACTCTTTCACTAAGCTTTTTAGTGCGGGTGCCCAGCAGAAACTGCAGCTGGTCA

>1596_S72_L001_R1_001.fastq_92_3a_9
CCCCCGCTGTGGGTATGGTGGTGGCGCACGTCTTGCGATTGCCCCAGACCTTGTTCGACATAATAGCCGG
GGCCCATTGGGGCATCTTGGCGGGCCTAGCCTATTACTCCATGCAGGGCAATTGGGCTAAGGTCGCTATC
ATCATGGTTATGTTTTCAGGGGTCGATGCCGGAACATATGTCACCGGTGGCAGTGCAGCTCATGGCGTCA
ACTCTTTCACTAAGCTTTTTAGTGTGGGCGCCAAGCAGAAACTGCAGCTGGTCA

>1596_S72_L001_R1_001.fastq_93_3a_9
CCCCCGCTGTGGGTATGGTGGTGGCGCACGTCTTGCGATTGCCCCAGACCTTGTTCGACATAATAGCCGG
GGCCCATTGGGGCATCTTGGCGGGCCTAGCCTATTACTCCATGCAGGGCAATTGGGCTAAGGTCGCTATC
ATCATGGTTATGTTTTCAGGGGTCGATGCCGGAACATATGTCACCGGCGGCAGTGCAGCTCATGGCGTCA
ACTCTTTCACTAAGCTTTTTAGTGCGGGTGCCCAGCAGAAACTGCAGCTGGTCA

>1596_S72_L001_R1_001.fastq_94_3a_8
CCCCCGCTGTGGGTATGGTGGTGGCGCACGTCTTGCGATTGCCCCAGACCTTGTTCGACATAATAGCCGG
GGCCCATTGGGGCATCTTGGCGGGCCTAGCCTATTACTCCATGCAGGGCAATTGGGCTAAGGTCGCTATC
ATCATGGTCATGTTTTCAGGGGTCGATGCCGAGACATATGTCACCGGTGGCAATGCAGCTCGTAGCGTCC
AATCTTTTACTAATCTTTTTAGTGTGGGCGCCCAGCAGAAACTGCAGCTGGTCA

>1596_S72_L001_R1_001.fastq_95_3a_8
CCCCCGCTGTGGGTATGGTGGTGGCGCACGTCTTGCGATTGCCCCAGACCTTGTTCGACATAATAGCCGG
GGCCCATTGGGGCATCTTGGCGGGCCTAGCCTATTACTCCATGCAGGGCAATTGGGCTAAGGTCGCTATC
ATCATGGTTATGTTTTCAGGGGTCGATGCCGGAACATATGTCACCGGTGGCAGTGCAGCTCATGGTGTCA
ACTCTTTCACTAAGCTTTTTAGTGCGGGTGCCCAGCAGAAACTGCAGCTGGTCA

>1596_S72_L001_R1_001.fastq_97_3a_8
CCCCCGCTGTGGGTATGGTGGTGGCGCACGTCTTGCGATTGCCCCAGACCTTGTTCGACATAATAGCCGG
AGCCCATTGGGGCATCTTGGCGGGCCTAGCCTATTACTCCATGCAGGGCAATTGGGCTAAGGTCGCTATC
ATCATGGTTATGTTTTCAGGGGTCGATGCCGGAACATATGTCACCGGTGGCAGTGCAGCTCATGGCGTCA
ACTCTTTCACTAAGCTTTTTAGTGCGGGTGCCCAGCAGAAACTGCAGCTGGTCA

>1596_S72_L001_R1_001.fastq_98_3a_8
CCCCCGCTGTGGGTATGGTGGTGGCGCACGTCTTGCGATTGCCCCAGACCTTGTTCGACATAATAGCCGG
GGCCCATTGGGGCATCTTGGCGGGCCTAGCCTATTACTCCATGCAGGGCAATTGGGCTAAGGTCGCTATC
ATCATGGTTATGTTTTCAGGGGTCGATGCCGGAACATATGTCACCGGTGGCAGCGCAGCTCATGGCGTCA
ACTCTTTCACTAAGCTTTTTAGTGCGGGTGCCCAGCAGAAACTGCAGCTGGTCA

>1596_S72_L001_R1_001.fastq_99_3a_8
CCCCCGCTGTGGGTATGGTGGTGGCGCACGTCTTGCGATTGCCCCAGACCTTGTTCGACATAATAGCCGG
GGCCCATTGGGGCATCTTGGCGGGCCTAGCCTATTACTCCATGCAGGGCAATTGGGCTAAGGTCGCTATC
ATCATGGTTATGTTTTCAGGGGTCGATGCCGGAACATATGTCACCGGTGGCAGTGTAGCTCATGGCGTCA
ACTCTTTCACTAAGCTTTTTAGTGCGGGTGCCCAGCAGAAACTGCAGCTGGTCA

>1596_S72_L001_R1_001.fastq_100_3a_8
CCCCCGCTGTGGGTATGGTGGTGGCGCACGTCTTGCGATTGCCCCAGACCTTGTTCGACATAATAGCCGG
GGCCCATTGGGGCATCTTGGCGGGCCTAGCCTATTACTCCATGCAGGGCAATTGGGCTAAGGTCGCTATC
ATCATGGTTATGTTTTCAGGGGTCGATGCCGTAACACATGTCACCGGTGGCAGTGCAGCTCATAGCGCCC
ACTCTTTAACTAGGCTTTTTAGTGTGGGTGCCCAGCAGAACCTGCAGCTGGTCA

>1596_S72_L001_R1_001.fastq_101_3a_8
CCCCCGCTGTGGGTATGGTGGTGGCGCACGTCTTGCGATTGCCCCAGGCCTTGTTCGACATAATAGCCGG
GGCCCATTGGGGCATCTTGGCGGGCCTAGCCTATTACTCCATGCAGGGCAATTGGGCTAAGGTCGCTATC
ATCATGGTTATGTTTTCAGGGGTCGATGCCGGAACATATGTCACCGGTGGCAGTGCAGCTCATGGCGTCA
ACTCTTTCACTAAGCTTTTTAGTGCGGGTGCCCAGCAGAAACTGCAGCTGGTCA

>1596_S72_L001_R1_001.fastq_103_3a_8
CCCCCGCTGTGGGTATGGTGGTGGCGCACGTCTTGCGATTGCCCCAGACCTTGTTCGACATAATAGCCGG
GGCCCATTGGGGCATCTTGGCGGGCCTAGCCTATTACTCCATGCAGGGCAATTGGGCTAAGGTCGCTATC
ATCATGGTTATGTTTTCAGGGGTCGATGCCGGAACATATGTCACCGGTGGCAGTGCAGCTCATGGCGTCA
ACTCTTTCACTAAGCTTTTTAGTGCGGGTGCCCAGCAGAGACTGCAGCTGGTCA

>1596_S72_L001_R1_001.fastq_104_3a_8
CCCCCGCTGTGGGTATGGTGGTGGCGCACGTCTTGCGATTGCCCCAGACCTTGTTCGACATAATAGCCGG
GGCCCATTGGGGCATCTTAGCGGGCCTAGCCTATTACTCCATGCAGGGCAATTGGGCTAAGGTCGCTATC
ATCATGGTTATGTTTTCAGGGGTCGATGCCGGAACATATGTCACCGGTGGCAGTGCAGCTCATGGCGTCA
ACTCTTTCACTAAGCTTTTTAGTGCGGGTGCCCAGCAGAAACTGCAGCTGGTCA

>1596_S72_L001_R1_001.fastq_105_3a_8
CCCCCGCTGTGGGTATGGTGGTGGCGCACGTCTTGCGATTGCCCCAGACCTTGTTCGACATAATAGCCGG
GGCCCATTGGGGCATCTTGGCGGGCCTAGCCTATTGCTCCATGCAGGGCAATTGGGCTAAGGTCGCTATC
ATCATGGTTATGTTTTCAGGGGTCGATGCCGGAACATATGTCACCGGTGGCAGTGCAGCTCATGGCGTCA
ACTCTTTCACTAAGCTTTTTAGTGCGGGTGCCCAGCAGAAACTGCAGCTGGTCA

>1596_S72_L001_R1_001.fastq_106_3a_8
CCCCCGCTGTGGGTATGGTGGTGGCGCACGTCTTGCGATTGCCCCAGACCTTGTTCGACATAATAGCCGG
GGCCCATTGGGGCATCTTGGCGGGCCTAGCCTATTACTCCATGCAAGGCAATTGGGCTAAGGTCGCTATC
ATCATGGTTATGTTTTCAGGGGTCGATGCCGGAACATATGTCACCGGTGGCAGTGCAGCTCATGGCGTCA
ACTCTTTCACTAAGCTTTTTAGTGCGGGTGCCCAGCAGAAACTGCAGCTGGTCA

>1596_S72_L001_R1_001.fastq_107_3a_8
CCCCCGCTGTGGGTATGGTGGTGGCGCACGTCTTGCGATTGCCCCAGACCTTGTTCGACATAATAGCCGG
GGCCCATTGGGGCATCTTGGCGGGCCTAGCCTATTACTCCATGCAGGGCAATTGGGCTAAGGTCGCTATC
ATCATGGTTATGTTTTCAGGGGTCGATGCCGAGACATATGCCACCGGTGGCAGTGCAGCTCGTAGCGTCC
AATCTTTTACTAATCTTTTTAGTGTGGGCGCCCGGCAGAAACTACAGCTGGTCA

>1596_S72_L001_R1_001.fastq_108_3a_8
CCCCCGCTGTGGGTATGGTGGTGGCGCACGTCTTGCGATTGCCCCAGACCTTGTTCGACATAATAGCCGG
GGCCCATTGGGGCATCTTGGCGGGCCTAGCCTATTACTCCATGCAGGGCAATTGGGCTAAGGTCGCTATC
ATCATGGTTATGTTTTCAGGGGTCGATGCCGAGACATATGCCACCGGTGGCAGTGCAGCTCGTAGCGTCC
AATCTTTTACTAATCTTTTTAGTGTGGGCGCCCAGCAGAACCTGCAGCTGGTCA

>1596_S72_L001_R1_001.fastq_109_3a_8
CCCCCGCTGTGGGTATGGTGGTGGCGCACGTCTTGCGATTGCCCCAGACCTTGTTCGACATAATAGCCGG
GGCCCATTGGGGCATCTTGGCGGGCCTAGCCTATTACTCCATGCAGGGCAATTGGGCTAAGGTCGCTATC
ATCATGGTTATGTTTTCAGGGGTCGATGCCAAGACACATGTCACCGGTGGCAATGCAGCTCGTAGCGTCC
AATCTTTTACTAATCTTTTTAGTATGGGCGCCCAGCAGAAACTGCAGCTGGTCA

>1596_S72_L001_R1_001.fastq_110_3a_8
CCCCCGCTGTGGGTATGGTGGTGGCGCACGTCTTGCGATTGCCCCAGACCTTGTTCGACATAATAGCCGG
GGCCCATTGGGGCATCTTGGCGGGCCTAGCCTATTACTCCATGCAGGGCAATTGGGCTAAGGTCGCTATC
ATCATGGTTATGTTTTCAGGGGTCGATGCCAGGACACATGTCACCGGTGGCAATGCAGCTCGTAGCGTCC
AATCTTTTACTAATCTTTTTAGTGTGGGCGCCCGGCAGAACCTGCAGCTGGTCA

>1596_S72_L001_R1_001.fastq_111_3a_8
CCCCCGCTGTGGGTATGGTGGTGGCGCACGTCTTGCGATTGCCCCAGACCTTGTTCGACATAATAGCCGG
GGCCCATTGGGGCATCTTGGCGGGCCTAGCCTATTACTCCATGCAGGGCAATTGGGCTAAGGTCGCTATC
ATCATGGTTATGTTTTCAGGGGTCGATGCCGGAACATATGTCACCGGTGGCAGTGCAGCTCATGGCGTCA
ACTCTTTCACTAAGCTTTTTAGTGCGGGTGCCCAGCAGAAGCTGCAGCTGGTCA

>1596_S72_L001_R1_001.fastq_112_3a_8
CCCCCGCTGTGGGTATGGTGGTGGCGCACGTCTTGCGATTGCCCCAGACCTTGTTCGACATAATAGCCGG
GGCCCATTGGGGCATCTTGGCGGGCCTAGCCTATTACTCCATGCAGGGCAATTGGGCTAAGGTCGCTATC
ATCATGGTTATGTTTTCAGGGGTCGATGCCAAGACACATGTCACCGGTGGCAATGCAGCTCGTAGCGTCC
AATCTTTTACTAAGCTTTTTAGTGCGGGTGCCCAGCAGAAACTGCAGCTGGTCA

>1596_S72_L001_R1_001.fastq_113_3a_8
CCCCCGCTGTGGGTATGGTGGTGGCGCACGTCTTGCGATTGCCCCAGACCTTGTTCGACATAATAGCCGG
GGCCCATTGGGGCATCTTGGCGGGCCTAGCCTATTACTCCATGCAGGGCAATTGGGCTAAGGTCGCTATC
ATCATGGTTATGTTTTCAGGGGTCGATGCCGAGACATATGTCACCGGTGGCAGTGCAGCTCATGGCGTCA
ACTCTTTCACTAAGCTTTTTAGTGCGGGTGCCCAGCAGAAACTGCAGCTGGTCA

>1596_S72_L001_R1_001.fastq_114_3a_8
CCCCCGCTGTGGGTATGGTGGTGGCGCACGTCTTGCGATTGCCCCAGACCTTGTTCGACATAATAGCCGG
GGCCCATTGGGGCATCTTGGCGGGCCTAGCCTATTACTCCATGCAGGGCAGTTGGGCTAAGGTCGCTATC
ATCATGGTTATGTTTTCAGGGGTCGATGCCGGAACATATGTCACCGGTGGCAGTGCAGCTCATGGCGTCA
ACTCTTTCACTAAGCTTTTTAGTGCGGGTGCCCAGCAGAAACTGCAGCTGGTCA

>1596_S72_L001_R1_001.fastq_115_3a_8
CCCCCGCTGTGGGTATGGTGGTGGCGCACGTCTTGCGATTGCCTCAGACCTTGTTCGACATAATAGCCGG
GGCCCATTGGGGCATCTTGGCGGGCCTAGCCTATTACTCCATGCAGGGCAATTGGGCTAAGGTCGCTATC
ATCATGGTTATGTTTTCAGGGGTCGATGCCGGAACATATGTCACCGGTGGCAGTGCAGCTCATGGCGTCA
ACTCTTTCACTAAGCTTTTTAGTGCGGGTGCCCAGCAGAAACTGCAGCTGGTCA

>1596_S72_L001_R1_001.fastq_116_3a_8
CCCCCGCTGTGGGTATGGTGGTGGCGCACGTCTTGCGATTGCCCCAGACCTTGTTCGACATAATAGCCGG
GGCCCATTGGGGCATCTTGGCAGGCCTAGCCTATTACTCCATGCAGGGCAATTGGGCTAAGGTCGCTATC
ATCATGGTTATGTTTTCAGGGGTCGATGCCAAGACACATGTCACCGGTGGCAATGCAGCTCGTAGCGTCC
AATCTTTTACTAATCTTTTTAGTGTGGGCGCCCGGCAGAACCTGCAGCTGGTCA

>1596_S72_L001_R1_001.fastq_117_3a_7
CCCCCGCTGTGGGTATGGTGGTGGCGCACGTCTTGCGATTGCCCCAGACCTTGCTCGACATAATAGCCGG
GGCCCATTGGGGCATCTTGGCGGGCCTAGCCTATTACTCCATGCAGGGCAATTGGGCTAAGGTCGCTATC
ATCATGGTTATGTTTTCAGGGGTCGATGCCGGAACATATGTCACCGGTGGCAGTGCAGCTCATGGCGTCA
ACTCTTTCACTAAGCTTTTTAGTGCGGGTGCCCAGCAGAAACTGCAGCTGGTCA

>1596_S72_L001_R1_001.fastq_118_3a_7
CCCCCGCTGTGGGTATGGTGGTGGCGCACGTCTTGCGATTGCCCCAGACCTTGTTCGACATAATAGCCGG
GGCCCATTGGGGCATCTTGGCGGGCCTAGCCTATTACTCCATGCAGGGCAATTGGGCTAAGGTCGCTATC
ATCATGGTTATGTTTTCAGGGGTCGATGCCAAGACACATGTCACCGGTGGCAATGCAGCTCGTAGCGTCC
AATCTTTTACTAAGCTTTTTAGTATGGGCGCCCAGCAGAACCTGCAGCTGGTCA

>1596_S72_L001_R1_001.fastq_119_3a_7
CCCCCGCTGTGGGTATGGTGGTGGCGCACGTCTTGCGATTGCCCCAGACCTTGTTCGACATAATAGCCGG
GGCCCATTGGGGCATCTTGGCGGGCCTAGCCTATTACTCCATGCAGGGCAATTGGGCTAAGGTCGCTATC
ATCATGGTTATGTTTTCAGGGGTCGATGCCGGAACATACGTCACCGGTGGCAGTGCAGCTCATGGCGTCA
ACTCTTTCACTAAGCTTTTTAGTGCGGGTGCCCAGCAGAAACTGCAGCTGGTCA

>1596_S72_L001_R1_001.fastq_120_3a_7
CCCCCGCTGTGGGTATGGTGGTGGCGCACGTCTTGCGATTGCCCCAGACCTTGTTCGACATAATAGCTGG
GGCCCATTGGGGCATCTTGGCGGGCCTAGCCTATTACTCCATGCAGGGCAATTGGGCTAAGGTCGCTATC
ATCATGGTTATGTTTTCAGGGGTCGATGCCGGAACATATGTCACCGGTGGCAGTGCAGCTCATGGCGTCA
ACTCTTTCACTAAGCTTTTTAGTGCGGGTGCCCAGCAGAAACTGCAGCTGGTCA

>1596_S72_L001_R1_001.fastq_121_3a_7
CCCCCGCTGTGGGTATGGTGGTGGCGCACGTCTTGCGATTGCCCCAGACCTTGTTCGACATAATAGCCGG
GGCCCATTGGGGCATCTTGGCGGGCCTAGCCTATTACTCCATGCAGGGCAATTGGGCCAAGGTCGCTATC
ATCATGGTTATGTTTTCAGGGGTCGATGCCGGAACATATGTCACCGGTGGCAGTGCAGCTCATGGCGTCA
ACTCTTTCACTAAGCTTTTTAGTGCGGGTGCCCAGCAGAAACTGCAGCTGGTCA

>1596_S72_L001_R1_001.fastq_122_3a_7
CCCCCGCTGTGGGTATGGTGGTGGCGCACGTCTTGCGATTGCCCCAGACCTTGTTCGACATAATAGCCGG
GGCCCATTGGGGCATCTTGGCGGGCCTAGCCTATTACTCCATGCAGGGCAATTGGGCTAAGGTCGCTATC
ATCATGGTTATGTTTTCAGGGGTCGATGCCAAGACACATGTCACCGGTGGCAATGCAGCCCGTAGCGTCC
AATCTTTTACTAATCTTTTTAGTGTGGGCGCCCGGCAGAACCTGCAGCTGGTCA

>1596_S72_L001_R1_001.fastq_123_3a_7
CCCCCGCTGTGGGTATGGTGGTGGCGCACGTCTTGCGATTGCCCCAGACCTTGTTCGACATAATAGCCGG
GGCCCATTGGGGCATCTTGGCGGGCCTAGCCTATTACTCCATGCAGGGCAATTGGGCTAAGGTCGCTATC
ATCATGGTTATGTTTTCAGGGGTCGATGCCGGAACATATGTCACCGGTGGCAGTGCAGCTCATGGCGTCA
ACCCTTTCACTAAGCTTTTTAGTGCGGGTGCCCAGCAGAAACTGCAGCTGGTCA

>1596_S72_L001_R1_001.fastq_124_3a_7
CCCCCGCTGTGGGTATGGTGGTGGCGCACGTCTTGCGATTGCCCCAGACCTTGTTCGACATAATAGCCGG
GGCCCATTGGGGCATCTTGGCGGGCCTAGCCTATTACTCCATGCAGGGCAATTGGGCTAAGGTCGCTATC
ATCATGGTTATGTTTTCAGGGGTCGATGCCGGAACATATGTCACCGGTGGCGGTGCAGCTCATGGCGTCA
ACTCTTTCACTAAGCTTTTTAGTGCGGGTGCCCAGCAGAAACTGCAGCTGGTCA

>1596_S72_L001_R1_001.fastq_125_3a_7
CCCCCGCTGTGGGTATGGTGGTGGCGCACGTCTTGCGATTGCCCCAGACCTTGTTCGACATAATAGCCGG
GGCCCATTGGGGCATCTTGGCGGGCCTAGCCTATTACTCCATGCAGGGCAATTGGGCTAAGGTCGCTATC
ATCATGGTTATGTTTTCAGGGGTCGATGCCAAGACACATGTCACCGGTGGCAGTGCAGCTCGTAGCGTCC
AATCTTTTACTAATCTTTTTAGTGTGGGCGCCCGGCAGAACCTGCAGCTGGTCA

>1596_S72_L001_R1_001.fastq_126_3a_7
CCCCCGCTGTGGGTATGGTGGTGGCGCACGTCTTGCGATTGCCCCAGACCTTGTTCGACATAATAGCCGG
GGCCCATTGGGGCATCTTGGCGGGCCTAGCCTATTACTCCATGCAGGGCAATTGGGCTAAGGTCGCTATC
ATCATGGTTATGTTTTCAGGGGTCGATGCCGAGACATATGCCACCGGTGGCAGTGCAGCTCGTAGCGTCC
AATCTTTTACTAGTCTTTTTAGTGTGGGCGCCCAGCAGAAACTGCAGCTGGTCA

>1596_S72_L001_R1_001.fastq_127_3a_7
CCCCCGCTGTGGGTATGGTGGTGGCGCACGTCTTGCGATTGCCCCAGACCTTGTTCGACATAATAGCCGG
GGCCCATTGGGGCATCTTGGCGGGCCTAGCCTATTACTCCATGCAGGGCAATTGGGCTAAGGTCGCTATC
ATCATGGTTATGTTTTCAGGGGTCGATGCCAAGACACATGTCACCGGTGGCAACGCAGCTCGTAGCGTCC
AATCTTTTACTAATCTTTTTAGTGTGGGCGCCCGGCAGAACCTGCAGCTGGTCA

>1596_S72_L001_R1_001.fastq_128_3a_7
CCCCCGCTGTGGGTATGGTGGTGGCGCACGTCTTGCGATTGCCCCAGACCTTGTTCGACATAATAGCCGG
GGCCCATTGGGGCATCTTGGCGGGCCTAGCCTATTACTCCATGCAGGGCAATTGGGCTAAGGTCGCTATC
ATCATGGTTATGTTTTCAGGGGTCGATGCCAAGACACATGTCACCGGTGGCAATGCAGCTCGTAGCGTCC
AATCTTTTACTAATCTTTTTAGTATGGGCGCCCAGCAGAACCTGCAGCTGGTCA

>1596_S72_L001_R1_001.fastq_129_3a_7
CCCCCGCTGTAGGTATGGTGGTGGCGCACGTCTTGCGATTGCCCCAGACCTTGTTCGACATAATAGCCGG
GGCCCATTGGGGCATCTTGGCGGGCCTAGCCTATTACTCCATGCAGGGCAATTGGGCTAAGGTCGCTATC
ATCATGGTTATGTTTTCAGGGGTCGATGCCGGAACATATGTCACCGGTGGCAGTGCAGCTCATGGCGTCA
ACTCTTTCACTAAGCTTTTTAGTGCGGGTGCCCAGCAGAAACTGCAGCTGGTCA

>1596_S72_L001_R1_001.fastq_130_3a_7
CCCCCGCTGTGGGCATGGTGGTGGCGCACGTCTTGCGATTGCCCCAGACCTTGTTCGACATAATAGCCGG
GGCCCATTGGGGCATCTTGGCGGGCCTAGCCTATTACTCCATGCAGGGCAATTGGGCTAAGGTCGCTATC
ATCATGGTTATGTTTTCAGGGGTCGATGCCAAGACACATGTCACCGGTGGCAATGCAGCTCGTAGCGTCC
AATCTTTTACTAATCTTTTTAGTGTGGGCGCCCGGCAGAACCTGCAGCTGGTCA

>1596_S72_L001_R1_001.fastq_131_3a_7
CCCCCGCTGTGGGTATGGTGGTGGCGCACGTCTTGCGATTGCCCCAGACCTTGTTCGACATAATAGCCGG
GGCCCATTGGGGCATCTTGGCGGGCCTAGCCTATTACTCCATGCAGGGCAATTGGGCTAAGGTCGCTATC
ATCATGGTTATGTTTTCAGGGGTCGATGCCGGAACATATGTCACCGGTGGCAGTGCAGCTCATGGCGTCA
ACTCTTTCACTAAGCTTTTTAGTGCGGGTGCCCAGCAGAAACCGCAGCTGGTCA

>1596_S72_L001_R1_001.fastq_132_3a_7
CCCCCGCTGTGGGTATGGTGGTGGCGCACGTCTTGCGATTGCCCCAGACCTTGTTCGACATAATAGCCGG
GGCCCATTGGGGCATCTTGGCGGGCCTAGCCTATTACTCCATGCAGGGCAATTGGGCTAAGGTCGCTATC
ATCATGGTTATGTTTTCAGGGGTCGATGCCAAGACACATGTCACCGGTGGCAATGCAGCTCATGGCGTCA
ACTCTTTCACTAAGCTTTTTAGTGCGGGTGCCCAGCAGAAACTGCAGCTGGTCA

>1596_S72_L001_R1_001.fastq_133_3a_7
CCCCCGCTGTGGGTATGGTGGTGGCGCACGTCTTGCGATTGCCCCAGACCTTGTTCGACATAATAGCCGG
GGCCCACTGGGGCATCTTGGCGGGCCTAGCCTATTACTCCATGCAGGGCAATTGGGCTAAGGTCGCTATC
ATCATGGTTATGTTTTCAGGGGTCGATGCCGGAACATATGTCACCGGTGGCAGTGCAGCTCATGGCGTCA
ACTCTTTCACTAAGCTTTTTAGTGCGGGTGCCCAGCAGAAACTGCAGCTGGTCA

>1596_S72_L001_R1_001.fastq_134_3a_7
CCCCCGCTGTGGGTATGGTGGTGGCGCACGTCTTGCGATTGCCCCAGACCTTGTTCGACATAATAGCCGG
GGCCCATTGGGGCATCTTGGCGGGCCTAGCCTATTACTCCATGCAGGGCAATTGGGCTAAGGTCGCTATC
ATCATGGTTATGTTTTCAGGGGTCGATGCCGAGACATATGCCACCGGTGGCAATGCAGCTCGTAGCGTCC
AATCTTTTACTAATCTTTTTAGTGTGGGCGCCCGGCAGAACCTGCAGCTGGTCA

>1596_S72_L001_R1_001.fastq_135_3a_7
CCCCCGCTGTGGGTATGGTGGTGGCGCACGTCTTGCGATTGCCCCAGACCTTGTTCGACATAATAGCCGG
GGCCCATTGGGGCATCTTGGCGGGCCTAGCCTATTACTCCATGCAGGGCAATTGGGCTAAGGTCGCTATC
ATCATGGTTATGTTTTCAGGGGTCGATGCCGGAACATATGTCACCGGTGGCAGTGCAGCTCGTGGCGTCA
ACTCTTTCACTAAGCTTTTTAGTGCGGGTGCCCAGCAGAAACTGCAGCTGGTCA

>1596_S72_L001_R1_001.fastq_136_3a_7
CCCCCGCTGTGGGTATGGTGGTGGCGCACGTCTTGCGATTGCCCCAGACCTTGTTCGACATAATAGCCGG
GGCCCATTGGGGCATCTTGGCGGGCCTAGCCTATTACTCCATGCAGGGCAATTGGGCTAAGGTCGCTATC
ATCATGGTTATGTTTTCAGGGGTCGATGCCGGAACATATGTCACCGGTGGCAGTGCAGCTTATGGCGTCA
ACTCTTTCACTAAGCTTTTTAGTGCGGGTGCCCAGCAGAAACTGCAGCTGGTCA

>1596_S72_L001_R1_001.fastq_137_3a_7
CCCCCGCTGTGGGTATGGTGGTGGCGCACGTCTTGCGATTGCCCCAGACCTTGTTCGACATAATAGCCGG
GGCCCATTGGGGCATCTTGGCGGGCCTAGCCTATTACTCCATGCAGGGCAATTGGGCTAAGGTCGCTATC
ATCATGGTTATGTTTTCAGGGGTCGATGCCGGAACATATGTCACCGGTGGCAGTGCAGCTCATGGCGTCA
ACTCTTTCACTAAGCTTTTTAGTGCGGGCGCCCGGCAGAACCTGCAGCTGGTCA

>1596_S72_L001_R1_001.fastq_138_3a_7
CCCCCGCTGTGGGTATGGTGGTGGCGCACGTCTTGCGATTGCCCCAGACCTTGTCCGACATAATAGCCGG
GGCCCATTGGGGCATCTTGGCGGGCCTAGCCTATTACTCCATGCAGGGCAATTGGGCTAAGGTCGCTATC
ATCATGGTTATGTTTTCAGGGGTCGATGCCGGAACATATGTCACCGGTGGCAGTGCAGCTCATGGCGTCA
ACTCTTTCACTAAGCTTTTTAGTGCGGGTGCCCAGCAGAAACTGCAGCTGGTCA

>1596_S72_L001_R1_001.fastq_139_3a_7
CCCCCGCTGTGGGTATGGTGGTGGCGCACGTCCTGCGATTGCCCCAGACCTTGTTCGACATAATAGCCGG
GGCCCATTGGGGCATCTTGGCGGGCCTAGCCTATTACTCCATGCAGGGCAATTGGGCTAAGGTCGCTATC
ATCATGGTTATGTTTTCAGGGGTCGATGCCGGAACATATGTCACCGGTGGCAGTGCAGCTCATGGCGTCA
ACTCTTTCACTAAGCTTTTTAGTGCGGGTGCCCAGCAGAAACTGCAGCTGGTCA

>1596_S72_L001_R1_001.fastq_140_3a_7
CCCCCGCTGTGGGTATGGTGGTGGCGCACGTCTTGCGATTGCCCCAGACCTTGTTCGACATAATAGCCGG
GGCCCATTGGGGCATCTTGGCGGGCCTAGCCTATTACTCCATGCAGGGCAATTGGGCTAAGGTCGCTATC
ATCATGGTTATGTTTTCAGGGGTCGATGCCGGAACATATGTCACCGGTGGCAGTGCAGCTCATGGCGTCA
ACTCTTTCACTAAGCTTTTTAGTGCGGGTGCCCAGCAGGAACTGCAGCTGGTCA

>1596_S72_L001_R1_001.fastq_141_3a_7
CCCCCGCTGTGGGTATGGTGGTGGCGCACGTCTTGCGATTGCCCCAGACCTTGTTTGACATAATAGCCGG
GGCCCATTGGGGCATCTTGGCGGGCCTAGCCTATTACTCCATGCAGGGCAATTGGGCTAAGGTCGCTATC
ATCATGGTTATGTTTTCAGGGGTCGATGCCAAGACACATGTCACCGGTGGCAATGCAGCTCGTAGCGTCC
AATCTTTTACTAATCTTTTTAGTGTGGGCGCCCGGCAGAACCTGCAGCTGGTCA

>1596_S72_L001_R1_001.fastq_142_3a_7
CCCCCGCTGTGGGTATGGTGGTGGCGCACGTCTTGCGATTGCCCCAGACCTTGTTCGACATAATAGCCGG
GGCCCATTGGGGCATCTTGGCGGGCCTAGCCTATTACTCCATGCAGGGCAATTGGGCTAAGGTCGCTATC
ATCATGGTTATGTTTTCAGGGGTCGATGCCGGAACATATGTCACCGGTGGCAGTGCAGCTCATGGCGTCA
ACTCTTCCACTAAGCTTTTTAGTGCGGGTGCCCAGCAGAAACTGCAGCTGGTCA

>1596_S72_L001_R1_001.fastq_143_3a_7
CCCCCGCTGTGGGTATGGTGGTGGCGCACGTCTTGCGATTGCCCCAGACCTTGTTCGACATAATAGCCGG
GGCCCATTGGGGCATCTTGGCGGGCCTAGCCTATTACTCCATGCAGGGCAATTGGGCTAAGGTCGCTATC
ATCATGGTTATGTTTTCAGGGGTCGATGCCAAGACACATGTCACCGGTGGCAATGCAGCTCGTAGCGTCC
AATCTTTTACTAATCTTTTTAGTGTGGGCGCCCGGCAGAACCTGCAGCTGGTTA

>1596_S72_L001_R1_001.fastq_144_3a_7
CCCCCGCTGTGGGTATGGTGGTGGCGCACGTCTTGCGATTGCCCCAGACCTTGTTCGACATAATAGCCGG
GGCCCATTGGGGCATCTTGGCGGGCCTAGCCTATTACTCCATGCAGGGCAATTGGGCTAAGGTCGCTATC
ATCATGGTTATGTTTTCAGGGGTCGATGCCGGAACATATGTCACCGGTGGCAGTGCAGCTCATGGCGTCA
ACTCTTTCACTAAGCTTTTTAGTGTGGGCGCCCGGCAGAAACTGCAGCTGGTCA

>1596_S72_L001_R1_001.fastq_145_3a_7
CCCCCGCTGTGGGTATGGTGGTGGCGCACGTCTTGCGATTGCCCCAGACCTTGTTCGACATAATAGCCGG
GGCCCATTGGGGCATCTTGGCAGGCCTAGCCTATTACTCCATGCAGGGCAATTGGGCTAAGGTCGCTATC
ATCATGGTTATGTTTTCAGGGGTCGATGCCGGAACATATGTCACCGGTGGCAGTGCAGCTCATGGCGTCA
ACTCTTTCACTAAGCTTTTTAGTGCGGGTGCCCAGCAGAAACTGCAGCTGGTCA

>1596_S72_L001_R1_001.fastq_146_3a_7
CCCCCGCTGTGGGTATGGTGGTGGCGCACGTCTTGCGATTGCCCCAGACCTTGTTCGACATAATAGCCGG
GGCCCATTGGGGCATCTTGGCGGGCCTAGCCTATTACTCCATGCAGGGCAATTGGGCTAAGGTCGCTATC
ATCATGGTTATGTTTTCAGGGGTCGATGCCAAGACACATGTCACCGGTGGCAATGCGGCTCGTAGCGTCC
AATCTTTTACTAATCTTTTTAGTGTGGGCGCCCGGCAGAACCTGCAGCTGGTCA

>1596_S72_L001_R1_001.fastq_147_3a_7
CCCCCGCTGTGGGTATGGTGGTGGCGCACGTCTTGCGATTACCCCAGACCTTGTTCGACATAATAGCCGG
GGCCCATTGGGGCATCTTGGCGGGCCTAGCCTATTACTCCATGCAGGGCAATTGGGCTAAGGTCGCTATC
ATCATGGTTATGTTTTCAGGGGTCGATGCCAAGACACATGTCACCGGTGGCAATGCAGCTCGTAGCGTCC
AATCTTTTACTAATCTTTTTAGTGTGGGCGCCCGGCAGAACCTGCAGCTGGTCA

>1596_S72_L001_R1_001.fastq_148_3a_7
CCCCCGCTGTGGGTATGGTGGTGGCGCACGTCTTGCGATTGCCCCAGACCTTGTTCGACATAATAGCCGG
GGCCCATTGGGGCATCTTGGCGGGCCTAGCCTATTACTCCATGCAGGGCGATTGGGCTAAGGTCGCTATC
ATCATGGTTATGTTTTCAGGGGTCGATGCCAAGACACATGTCACCGGTGGCAATGCAGCTCGTAGCGTCC
AATCTTTTACTAATCTTTTTAGTGTGGGCGCCCGGCAGAACCTGCAGCTGGTCA

>1596_S72_L001_R1_001.fastq_149_3a_7
CCCCCGCTGTGGGTATGGTGGTGGCGCACGTCTTGCGATTGCCCCAGACCTTGTTCGACATAATAGCCGG
GGCCCATTGGGGCATCTTGGCGGGCCTAGCCTATTACTCCATGCAGGGCAATTGGGCTAAGGTCGCTATC
ATCATGGTTATGTTTTCAGGGGTCGATGCCGGAACATATGTCACCGGTGGCAATGCAGCTCGTAGCGTCC
AATCTTTTACTAATCTTTTTAGTGTGGGCGCCCGGCAGAACCTGCAGCTGGTCA

>1596_S72_L001_R1_001.fastq_150_3a_7
CCCCCGCTGTGGGTATGGTGGTGGCGCACGTCTTGCGATTGCCCCAGACCTTGTTCGACATAATAGCCGG
GGCCCATTGGGGCATCTTGGCGGGCCTAGCCTATTACTCCATGCAGGGCAATTGGGCTAAGGTCGCTATC
ATCATGGTTATGTTTTCAGGGGTCGATGCCGGAACATATGTCACCGGTGGCAGTGCAGCTCATGGCGGCA
ACTCTTTCACTAAGCTTTTTAGTGCGGGTGCCCAGCAGAAACTGCAGCTGGTCA

>1596_S72_L001_R1_001.fastq_151_3a_7
CCCCCGCTGTGGGTATGGTGGTGGCGCACGTCTTGCGATTGCCCCAGACCTTGTTCGACATAATAGCCGG
GGCCCATTGGGGCATCTTGGCGGGCCTAGCCTATTACTCCATGCAGGGCAATTGGGCTAAGGTCGCTATC
ATCATGGTTATGTTTTCAGGGGTCGATGCCGGAACATATGTCACCGGTGGCAGTGCAGCTCATGGCGCCA
ACTCTTTCACTAAGCTTTTTAGTGCGGGTGCCCAGCAGAAACTGCAGCTGGTCA

>1596_S72_L001_R1_001.fastq_152_3a_7
CCCCCGCTGTGGGTATGGTGGTGGCGCACGTCTTGCGATTGCCCCAGACCTTGTTCGACATAATAGCCGG
GGCCCATTGGGGCATCTTGGCGGGCCTAGCCTATTACTCCATGCAGGGCAATTGGGCTAAGGTCGCTATC
ATCATGGTTATGTTTTCAGGGGTCGATGCCGAGACATATGTCACCGGTGGCAATGCAGCTCGTAGCGTCC
AATCTTTTACTAATCTTTTTAGTGTGGGCGCCCAGCAGAACCTGCAGCTGGTCA

>1596_S72_L001_R1_001.fastq_153_3a_6
CCCCCGCTGTGGGTATGGTGGTGGCGCACGTCTTGCGATTGCCCCAGACCTTGTTCGACATAATAGCCGG
GGCCCATTGGGGCATCTTGGCGGGCCTAGCCTATTACTCCATGCAGGGCAATTGGGCTAAGGTCGCTATC
ATCATGGTTATGTTTTCAGGGGTCGATGCCGGAACATATGTCACCGGTGGCAGTGCAGCTCATGGCGTCA
ATTCTTTCACTAAGCTTTTTAGTGCGGGTGCCCAGCAGAAACTGCAGCTGGTCA

>1596_S72_L001_R1_001.fastq_154_3a_6
CCCCCGCTGTGGGTATGGTGGTGGCGCACGTCTTGCGATTGCCCCAGACCTTGTTCGACATAATAGCCGG
GGCCCATTGGGGCATCTTGGCGGGCCTAGCCTATTACTCCATGCAGGGCAATTGGGCTAAGGTCGCTATC
ATCATGGTTATGTTTTCAGGGGTCGACGCCGGAACATATGTCACCGGTGGCAGTGCAGCTCATGGCGTCA
ACTCTTTCACTAAGCTTTTTAGTGCGGGTGCCCAGCAGAAACTGCAGCTGGTCA

>1596_S72_L001_R1_001.fastq_155_3a_6
CCCCCGCTGTGGGTATGGTGGTGGCGCACGTCTTGCGATTGCCCCAGACCTTGTTCGACATAATAGCCGG
GGCCCATTGGGGCATCTTGGCGGGCCTAGCCTATTACTCCATGCAGGGCAATTGGGCTAAGGTCGCTATC
ATCATGGTTATGTTTTCAGGGGTCGATGCCAAGACACATGTCACCGGTGGCAATGCAGCTCGTAGCGTCC
AATCTTTTACTAATCCTTTTAGTGTGGGCGCCCGGCAGAACCTGCAGCTGGTCA

>1596_S72_L001_R1_001.fastq_156_3a_6
CCCCCGCTGTGGGTATGGTGGTGGCGCACGTCTTGCGATTGCCCCAGACCTTGTTCGACATAATAGCCGG
GGCCCATTGGGGCATCTTGGCGGGCCTAGCCTATTACTCCATGCAGGGCAATTGGGCTAAGGTCGCTATC
ATCATGGTTATGTTTTCAGGGGTCGATGCCGAGACATATGTCACCGGTGGCAAAGCAGCTCGTAGCGTCC
AATCTTTTACTAATCTTTTTAGTGTGGGCGCCAAGCAGAAACTGCAGCTGGTCA

>1596_S72_L001_R1_001.fastq_157_3a_6
CCCCCGCTGTGGGTATGGTGGTGGCGCACGTCTTGCGATTGCCCCAGACCTTGTTCGACATAATAGCCGG
GGCCCATTGGGGCATCTTGGCGGGCCTAGCCTATTGCTCCATGCAGGGCAATTGGGCTAAGGTCGCTATC
ATCATGGTTATGTTTTCAGGGGTCGATGCCAAGACACATGTCACCGGTGGCAATGCAGCTCGTAGCGTCC
AATCTTTTACTAATCTTTTTAGTGTGGGCGCCCGGCAGAACCTGCAGCTGGTCA

>1596_S72_L001_R1_001.fastq_158_3a_6
CCCCCGCTGTGGGTATGGTGGTGGCGCACGTCTTGCGATTGCCCCAGACCTTGTTCGACATAATAGCCGG
GGCCCATTGGGGCATCTTGGCGGGCCTAGCCTATTACTCCATGCAGGGCAATTGGGCTAAGGTCGCTATC
ATCATGGTTATGTTTTCAGGGGTCGATGCCAAGACATATACCACCGGTGGCAATGCAGCTCGTAGCGTCC
AATCTTTTACTAATCTTTTTAGTGTGGGCGCCCAGCAGAAACTGCAGCTGGTCA

>1596_S72_L001_R1_001.fastq_159_3a_6
CCCCCGCCGTGGGTATGGTGGTGGCGCACGTCTTGCGATTGCCCCAGACCTTGTTCGACATAATAGCCGG
GGCCCATTGGGGCATCTTGGCGGGCCTAGCCTATTACTCCATGCAGGGCAATTGGGCTAAGGTCGCTATC
ATCATGGTTATGTTTTCAGGGGTCGATGCCGGAACATATGTCACCGGTGGCAGTGCAGCTCATGGCGTCA
ACTCTTTCACTAAGCTTTTTAGTGCGGGTGCCCAGCAGAAACTGCAGCTGGTCA

>1596_S72_L001_R1_001.fastq_160_3a_6
CCCCCGCTGTGGGTATGGTGGTGGCGCACGTCTTGCGATTGCCCCAGACCTTGTTCGACATAATAGCCGG
GGCCCATTGGGGCATCTTGGCGGGCCTAGCCTATTACTCCATGCAGGGCAATTGGGCTAAGGTCGCTATC
ATCATGGTTATGTTTTCAGGGGTCGATGCCGGAACATATGTCACCGGTGGCAGTGCAGCTCATGGCGTCA
ACTCTTTCACTAAGCTTTTTAGTGCGGGTGCCCGGCAGAAACTGCAGCTGGTCA

>1596_S72_L001_R1_001.fastq_161_3a_6
CCCCCGCTGTGGGTATGGTGGTGGCGCACGTCTTGCGATTGCCCCAGACCTTGTTCGACATAATAGCCGG
GGCCCATTGGGGCATCTTGGCGGGCCTAGCCTATTACTCCATGCAGGGCAATTGGGCTAAGGTCGCTATC
ATCATGGTTATGTTTTCAGGGGTCGATGCCGGAACATATGTCACCGGTGGCAGTGCAGCTCATGGCGTCA
ACTCTTTCACTAAGCTTTTTAGTGCGGGTGCCCAGCAGAAACTGCAGCTGGTCG

>1596_S72_L001_R1_001.fastq_162_3a_6
CCCCCGCTGTGGGTATGGTGGTGGCGCACGTCTTGCGATTGCCCCAGACCTTGTTCGACATAATAGCCGG
GGCCCATTGGGGCATCTTGGCGGGCCTAGCCTATTACTCCATGCAGGGCAATTGGGCTAAGGTCGCTATC
ATCATGGTTATGTTTTCAGGGGTCGATGCCGAGACATATATCACCGGTGGCAAAGCAGCTCGTAGCGTCC
AATCTTTTACTAATCTTTTTAGTGTGGGCGCCAAGCAGAACCTGCAGCTGGTCA

>1596_S72_L001_R1_001.fastq_163_3a_6
CCCCCGCTGTGGGTATGGTGGTGGCGCACGTCTTGCGATTGCCCCAGACCTTGTTCGACATAATAGCCGG
GGCCCATTGGGGCATCTTGGCGGGCCTAGCCTATTACTCCATGCAGGGCAATTGGGCTAAGGTCGCTATC
ATCATGGTTATGTTTTCAGGGGCCGATGCCGAGACATATGCCACCGGTGGCAGTGCAGCTCGTAGCGTCC
AATCTTTTACTAATCTTTTTAGTGTGGGCGCCCGGCAGAACCTGCAGCTGGTCA

>1596_S72_L001_R1_001.fastq_164_3a_6
CCCCCGCTGTGGGTATGGTGGTGGCGCACGTCTTGCGATTGCCCCAGACCTTGTTCGACATAATAGCCGG
GGCCCATTGGGGCATCTTGGCGGGCCTAGCCTATTACTCCATGCAGGGCAATTGGGCTAAGGTCGCTATC
ATCATGGTTATGTTTTCAGGGGTCGATGCCAAGACATATGTCACCGGTGGCAAAGCTGCTCGTAGCGTCC
AATCTTTTACTAATCTTTTTAGTGTGGGCGCCAAGCAGAAACTGCAGCTGGTCA

>1596_S72_L001_R1_001.fastq_165_3a_6
CCCCCGCTGTGGGTATGGTGGTGGCGCACGTCTTGCGATTGCCCCAGACCTTGTTCGACATAATAGCCGG
GGCCCATTGGGGCATCTTGGCGGGCCTAGCCTATTACTCCATGCAGGGCAATTGGGCTAAGGTCGCTATC
ATCATGGTTATGTTTTCGGGGGTCGATGCCGGAACATATGTCACCGGTGGCAGTGCAGCTCATGGCGTCA
ACTCTTTCACTAAGCTTTTTAGTGCGGGTGCCCAGCAGAAACTGCAGCTGGTCA

>1596_S72_L001_R1_001.fastq_167_3a_6
CCCCCGCTGTGGGTATGGTGGTGGCGCACGTCTTGCGATTACCCCAGACCTTGTTCGACATAATAGCCGG
GGCCCATTGGGGCATCTTGGCGGGCCTAGCCTATTACTCCATGCAGGGCAATTGGGCTAAGGTCGCTATC
ATCATGGTTATGTTTTCAGGGGTCGATGCCGGAACATATGTCACCGGTGGCAGTGCAGCTCATGGCGTCA
ACTCTTTCACTAAGCTTTTTAGTGCGGGTGCCCAGCAGAAACTGCAGCTGGTCA

>1596_S72_L001_R1_001.fastq_168_3a_6
CCCCCGCTGTGGGTATGGTGGTGGCGCACGTCTTGCGATTGCCCCAGACCTTGTTCGACATAATAGCGGG
GGCCCATTGGGGCATCTTGGCGGGCCTAGCCTATTACTCCATGCAGGGCAATTGGGCTAAGGTCGCTATC
ATCATGGTTATGTTTTCAGGGGTCGATGCCGGAACATATGTCACCGGTGGCAGTGCAGCTCATGGCGTCA
ACTCTTTCACTAAGCTTTTTAGTGCGGGTGCCCAGCAGAAACTGCAGCTGGTCA

>1596_S72_L001_R1_001.fastq_169_3a_6
CCCCCGCTGTGGGTATGGTGGTGGCGCACGTCTTGCGATTGCCCCAGACCTTGTTCGACATAATAGCCGG
GGCCCATTGGGGCATCTTGGCGGGCCTAGCCTATTACTCCATGCAGGGCAATTGGGCTAAGGTCGCTATC
ATCATGGTTATGTTTTCAGGGGTCGATGCCAAGACGCATGTCACCGGTGGCAATGCAGCTCGTAGCGTCC
AATCTTTTACTAATCTTTTTAGTGTGGGCGCCCGGCAGAACCTGCAGCTGGTCA

>1596_S72_L001_R1_001.fastq_170_3a_6
CCCCCGCTGTGGGTATGGTGGTGGCGCACGCCTTGCGATTGCCCCAGACCTTGTTCGACATAATAGCCGG
GGCCCATTGGGGCATCTTGGCGGGCCTAGCCTATTACTCCATGCAGGGCAATTGGGCTAAGGTCGCTATC
ATCATGGTTATGTTTTCAGGGGTCGATGCCAAGACACATGTCACCGGTGGCAATGCAGCTCGTAGCGTCC
AATCTTTTACTAATCTTTTTAGTGTGGGCGCCAAGCAGAACCTGCAGCTGGTCA

>1596_S72_L001_R1_001.fastq_171_3a_6
CCCCCGCTGTGGGTATGGTGGTGGCGCACGTCTTGCGATTGCCCCAGACCTTGTTCGACATAATAGCCGG
GGCCCATTGGGGCATCTTGGCGGGCCTAGCCTATTACTCCATGCAGGGCAATTGGGCTAAGGTCGCTATC
ATCATGGTTATGTTTTCAGGGGTCGATGCCAAGACATATGCCACCGGTGGCAATGCAGCTCGTAGCGTCC
AATCTTTTACTAATCCTTTTAGTGTGGGCGCCAAGCAGAACCTGCAGCTGGTCA

>1596_S72_L001_R1_001.fastq_172_3a_6
CCCCCGCTGTGGGTATGGTGGTGGCGCACGTCTTGCGATTGCCCCAGACCTTGTTCGACATAATAGCCGG
GGCCCATTGGGGCATCTTGGCGGGCCTAGCCTATTACTCCATGCAGGGCAATTGGGCTAAGGTCGCTATC
ATCATGGTTATGTTTTCAGGGGTCGATGCCGAGACATATGCCACCGGTGGCAGTGCAGCTCGTAGCGTCC
AATCTTTTACCAATCTTTTTAGTGTGGGCGCCCGGCAGAACCTGCAGCTGGTCA

>1596_S72_L001_R1_001.fastq_173_3a_6
CCCCCGCTGTGGGTATGGTGGTGGCGCACGTCTTGCGATTGCCCCAGACCTTGTTCGACATAATAGCCGG
GGCCCATTGGGGCATCTTGGCGGGCCTAGCCTATTACTCCATGCAGGGCAATTGGGCTAAGGTCGCTATC
ATCATGGTTATGTTTTCAGGGGTCGATGCCGGAACATATGTCACCGGTGGCAGTGCAGCTCATGGCGTCA
ACTCTTTCACTAAACTTTTTAGTGCGGGTGCCCAGCAGAAACTGCAGCTGGTCA

>1596_S72_L001_R1_001.fastq_174_3a_6
CCCCCGCTGTGGGTATGGTGGTGGCGCACGTCTTGCGATTGCCCCAGACCTTGTTCGACATAATAGCCGG
GGCCCATTGGGGCATCTTGGCGAGCCTAGCCTATTACTCCATGCAGGGCAATTGGGCTAAGGTCGCTATC
ATCATGGTTATGTTTTCAGGGGTCGATGCCGGAACATATGTCACCGGTGGCAGTGCAGCTCATGGCGTCA
ACTCTTTCACTAAGCTTTTTAGTGCGGGTGCCCAGCAGAAACTGCAGCTGGTCA

>1596_S72_L001_R1_001.fastq_175_3a_6
CCCCCGCTGTGGGTATGGTGGTGGCGCACGTCTTGCGATTGCCTCAGACCTTGTTCGACATAATAGCCGG
GGCCCATTGGGGCATCTTGGCGGGCCTAGCCTATTACTCCATGCAGGGCAATTGGGCTAAGGTCGCTATC
ATCATGGTTATGTTTTCAGGGGTCGATGCCAAGACACATGTCACCGGTGGCAATGCAGCTCGTAGCGTCC
AATCTTTTACTAATCTTTTTAGTGTGGGCGCCCGGCAGAACCTGCAGCTGGTCA

>1596_S72_L001_R1_001.fastq_176_3a_6
CCCCCGCTGTGGGTATGGTGGTGGCGCACGTCTTGCGATTGCCCCAGACCTTGTTCGACATAATAGCCGG
GGCCCATTGGGGCATCTTGGCGGGCCTAGCCTATTACTCCATGCAGGGCAATTGGGCTAAGGTCGCTATC
ATCATGGTTATGTTTTCAGGGGTCGATGCCGAGACATATGCCACCGGTGGCAGTGCAGCTCGTAGCGTCC
AATCTTTTGCTAATCTTTTTAGTGTGGGCGCCCGGCAGAACCTGCAGCTGGTCA

>1596_S72_L001_R1_001.fastq_177_3a_6
CCCCCGCTGTGGGTATGGTGGTGGCGCACGTCTTGCGATTGCCCCAGACCTTGTTCGACATAATAGCCGG
GGCCCATTGGGGCATCTTGGCGGGCCTAGCCTATTACTCCATGCAGGGCAATTGGGCTAAGGTCGCTATC
ATCATGGTTATGTTTTCAGGGGTCGATGCCGGAACATATGTCACCGGTGGCAGTGCAGCTCGTAGCGTCC
AATCTTTTACTAATCTTTTTAGTGTGGGCGCCCGGCAGAACCTGCAGCTGGTCA

>1596_S72_L001_R1_001.fastq_178_3a_6
CCCCCGCTGTGGGTATGGTGGTGGCGCACGTCTTGCGATTGCCCCAGACCTTGTTCGACATAATAGCCGG
GGCCCATTGGGGCATCTTGGCGGGCCTAGCCTATTACTCCATGCAGGGCAATTGGGCTAAGGTCGCTATC
ATCATGGTTATGTTTTCAGGGGTCGATGCCAAGACACATGTCACCGGTGGCAATGCAGCTCGTAGCGTCC
AATCCTTTACTAATCTTTTTAGTGTGGGCGCCCGGCAGAACCTGCAGCTGGTCA

>1596_S72_L001_R1_001.fastq_179_3a_6
CCCCCGCTGTGGGTATGGTGGTGGCGCACGTCTTGCGATTGCCCCAGACCTTGTTCGACATAATAGCCGG
GGCCCATTGGGGCATCTTGGCGGGCCTAGCCTATTACTCCATGCAGGGCAATTGGGCTAAGGTCGCTATC
ATCATGGTTATGTTTTCAGGGGTCGATGCCGGAACATATGTCGCCGGTGGCAGTGCAGCTCATGGCGTCA
ACTCTTTCACTAAGCTTTTTAGTGCGGGTGCCCAGCAGAAACTGCAGCTGGTCA

>1596_S72_L001_R1_001.fastq_180_3a_6
CTCCCGCCGTGGGTATGGTGGTGGCGCACGTCTTGCGATTGCCCCAGACCTTGTTCGACATAATAGCCGG
GGCCCATTGGGGCATCTTGGCGGGCCTAGCCTATTACTCCATGCAGGGCAATTGGGCTAAGGTCGCTATC
ATCATGGTTATGTTTTCAGGGGTCGATGCCGGAACATATGTCACCGGTGGCAGTGCAGCTCATGGCGTCA
ACTCTTTCACTAAGCTTTTTAGTGCGGGTGCCCAGCAGAAACTGCAGCTGGTCA

>1596_S72_L001_R1_001.fastq_181_3a_6
CCCCCGCTGTGGGTATGGTGGTGGCGCACGTCTTGCGATTGCCCCAGACCTTGTTCGACATAATAGCCGG
GGCCCATTGGGGCATCTTGGCGGGCCTAGCCTATTACTCCATGCAGGGCAATTGGGCTAAGGTCGCTATC
ATCATGGTTATGTTTTCAGGGGTCGATGCCGAGACATATGTCACCGGTGGCAAAGCAGCTCGTAGCGTCC
AATCTTTTACTAATCTTTTTAGTGTGGGCGCCCGGCAGAAACTGCAGCTGGTCA

>1596_S72_L001_R1_001.fastq_182_3a_6
CCCCCGCTGTGGGTATGGTGGTGGCGCACGTCTTGCGATTGCCCCAGACCTTGTTCGACATAATAGCCGG
GGCCCATTGGGGCATCTTGGCGGGCCTAGCCTATTACTCCATGCAGGGCAATTGGGCTAAGGTCGCTATC
ATCATGGTTATGTTTTCAGGGGTCGATGCCGAGACATATGCCACCGGTGGCAGTGCAGCTCGTAGCGTCC
AATCTTTTACTAAGCTTTTTAGTATGGGCGCCCAGCAGAACCTGCAGCTGGTCA

>1596_S72_L001_R1_001.fastq_183_3a_6
CCCCCGCTGTGGGTATGGTGGTGGCGCACGTCTTGCGATTGCCCCAGACCTTGTTCGACATAATAGCCGG
GGCCCATTGGGGCATCTTGGCGGGCCTAGCCTATTACTCCATGCAGGGCAATTGGGCTAAGGTCGCTATC
ATCATGGTTATGTTTTCAGGGGTCGATGCCAAGACACATGTCACCGGTGGCAATGCAGCTCGTAGCGTCC
AATCTTTTACCAATCTTTTTAGTGTGGGCGCCCGGCAGAACCTGCAGCTGGTCA

>1596_S72_L001_R1_001.fastq_184_3a_6
CCCCCGCTGTGGGTATGGTGGTGGCGCACGTCTTGCGATTGCCCCAGACCTTGTTCGACATAATAGCCGG
GGCCCATTGGGGCATCTTGGCGGGCCTAGCCTATTACTCCATGCAGGGCAATTGGGCTAAGGTCGCTATC
ATCATGGTTATGTTTTCAGGGGTCGATGCCAAGACATATGCCACCGGTGGCAATGCAGCTCGTAGCGTCC
AATCTTTTACTAATCTTTTTAGTGTGGGCGCCCGGCAGAAACTGCAGCTGGTCA

>1596_S72_L001_R1_001.fastq_185_3a_6
CCCCCGCTGTGGGTATGGTGGTGGCGCACGTCTTGCGGTTGCCCCAGACCTTGTTCGACATAATAGCCGG
GGCCCATTGGGGCATCTTGGCGGGCCTAGCCTATTACTCCATGCAGGGCAATTGGGCTAAGGTCGCTATC
ATCATGGTTATGTTTTCAGGGGTCGATGCCGGAACATATGTCACCGGTGGCAGTGCAGCTCATGGCGTCA
ACTCTTTCACTAAGCTTTTTAGTGCGGGTGCCCAGCAGAAACTGCAGCTGGTCA

>1596_S72_L001_R1_001.fastq_186_3a_6
CCCCCGCTGTGGGTATGGTGGTGGCGCACGTCTTGCGATTGCCCCAGACCTTGTTCGGCATAATAGCCGG
GGCCCATTGGGGCATCTTGGCGGGCCTAGCCTATTACTCCATGCAGGGCAATTGGGCTAAGGTCGCTATC
ATCATGGTTATGTTTTCAGGGGTCGATGCCAAGACACATGTCACCGGTGGCAATGCAGCTCGTAGCGTCC
AATCTTTTACTAATCTTTTTAGTGTGGGCGCCCGGCAGAACCTGCAGCTGGTCA

>1596_S72_L001_R1_001.fastq_187_3a_6
CCCCCGCTGTGGGTATGGTGGTGGCGCACGTCTTGCGATTGCCCCAGACCTTGTTCGACATAATAGCCGG
GGCCCATTGGGGCATCTTGGCGGGCCTAGCCTATTACTCCATGCAGGGCAATTGGGCTAAGGTCGCTATC
ATCATGGTTATGTTTTCAGGGGTCGATGCCGAGACATATGCCACCGGTGGCAGTGCAGCTCGTGGCGTCC
AATCTTTTACTAAGCTTTTTAGTGCGGGTGCCCAGCAGAAACTGCAGCTGGTCA

>1596_S72_L001_R1_001.fastq_188_3a_6
CCCCCGCTGTGGGTATGGTGGTGGCGCACGTCTTGCGATTGCCCCAGACCTTGTTCGACATAATAGCCGG
GGCCCATTGGGGCATCTTGGCGGGCCTAGCCTATTACTCCACGCAGGGCAATTGGGCTAAGGTCGCTATC
ATCATGGTTATGTTTTCAGGGGTCGATGCCGGAACATATGTCACCGGTGGCAGTGCAGCTCATGGCGTCA
ACTCTTTCACTAAGCTTTTTAGTGCGGGTGCCCAGCAGAAACTGCAGCTGGTCA

>1596_S72_L001_R1_001.fastq_189_3a_6
CCCCCGCTGTGGGTATGGTGGTGGCGCACGTCTTGCGATTGCCCCAGACCTTGTTCGACATAATAGCCGG
GGCCCATTGGGGCATCTTGGCGGGCCTAGCCTATTACTCCATGCAGGGCAATTGGGCTAAGGTCGCTATC
ATCATGGTTATGTTTTCAGGGGTCGATGCCGGAACATATGTCACCGGTGGCAGTGCAGCTCACGGCGTCA
ACTCTTTCACTAAGCTTTTTAGTGCGGGTGCCCAGCAGAAACTGCAGCTGGTCA

>1596_S72_L001_R1_001.fastq_190_3a_6
CCCCCGCTGTGGGTATGGTGGTGGCGCACGTTTTGCGATTGCCCCAGACCTTGTTCGACATAATAGCCGG
GGCCCATTGGGGCATCTTGGCGGGCCTAGCCTATTACTCCATGCAGGGCAATTGGGCTAAGGTCGCTATC
ATCATGGTTATGTTTTCAGGGGTCGATGCCGGAACATATGTCACCGGTGGCAGTGCAGCTCATGGCGTCA
ACTCTTTCACTAAGCTTTTTAGTGCGGGTGCCCAGCAGAAACTGCAGCTGGTCA

>1596_S72_L001_R1_001.fastq_191_3a_6
CCCCCGCTGTGGGTATGGTGGTGGCGCACGTCTTGCGATTGCCCCAGACCTTGTTCGACATAATAGCCGG
GGCCCATTGGGGCATCTTGGCGGGCCTGGCCTATTACTCCATGCAGGGCAATTGGGCTAAGGTCGCTATC
ATCATGGTTATGTTTTCAGGGGTCGATGCCGGAACATATGTCACCGGTGGCAGTGCAGCTCATGGCGTCA
ACTCTTTCACTAAGCTTTTTAGTGCGGGTGCCCAGCAGAAACTGCAGCTGGTCA

>1596_S72_L001_R1_001.fastq_192_3a_6
CCCCCGCTGTGGGTATGGTGGTGGCGCACGTCTTGCGATTGCCCCAGACCTTGTTCGACATAATAGCCGG
GGCCCATTGGGGCATCTTGGCGGGCCTAGCCTACTACTCCATGCAGGGCAATTGGGCTAAGGTCGCTATC
ATCATGGTTATGTTTTCAGGGGTCGATGCCAAGACACATGTCACCGGTGGCAATGCAGCTCGTAGCGTCC
AATCTTTTACTAATCTTTTTAGTGTGGGCGCCCGGCAGAACCTGCAGCTGGTCA

>1596_S72_L001_R1_001.fastq_193_3a_6
CCCCCGCTGTGGGTATGGTGGTGGCGCACGTCTTGCGATTGCCCCAGACCTTGTTCGACATAATAGCCGG
GGCCCATTGGGGCATCTTGGCGGGCCTAGCCTATTACTCCATGCAGGGCAATTGGGCTAAGGTCGCTATC
ATCATGGTTATGTTTTCAGGGGTCGATGCCGAGACATATGTCACCGGTGGCAATGCAGCTCGTAGCGTCC
AATCTTTTACTAATCTTTTTAGTGTGGGCGCCCGGCAGAACCTGCAGCTGGTCA

>1596_S72_L001_R1_001.fastq_194_3a_6
CCCCCGCTGTGGGTATGGTGGTGGCGCACGTCTTGCGATTGCCCCAGACCTTGTTCGACATAATAGCCGG
GGCCCATTGGGGCATCTTGGCGGGCCTAGCCTATTACTCCATGCAGGGCAATTGGGCTAAGGTCGCTATC
ATCATGGTTATGTTTTCAGGGGTCGATGCCGGAACATATGTCACCGGTGGCAGTGCAGCTCATGGCGTCA
ACGCTTTCACTAAGCTTTTTAGTGCGGGTGCCCAGCAGAAACTGCAGCTGGTCA

>1596_S72_L001_R1_001.fastq_195_3a_6
CCCCCGCTGTGGGTATGGTGGTGGCGCACGTCTTGCGATTGCCCCAGACCTTGTTCGACATAATAGCCGG
GACCCATTGGGGCATCTTGGCGGGCCTAGCCTATTACTCCATGCAGGGCAATTGGGCTAAGGTCGCTATC
ATCATGGTTATGTTTTCAGGGGTCGATGCCGGAACATATGTCACCGGTGGCAGTGCAGCTCATGGCGTCA
ACTCTTTCACTAAGCTTTTTAGTGCGGGTGCCCAGCAGAAACTGCAGCTGGTCA

>1596_S72_L001_R1_001.fastq_196_3a_6
CCCCCGCTGTGGGTATGGTGGTGGCGCACGTCTTGCGATTGCCCCAGACCTTGTTCGACATAATAGCCGG
GGCCCATTGGGGCATCTTGGCGGGCCTAGCTTATTACTCCATGCAGGGCAATTGGGCTAAGGTCGCTATC
ATCATGGTTATGTTTTCAGGGGTCGATGCCGGAACATATGTCACCGGTGGCAGTGCAGCTCATGGCGTCA
ACTCTTTCACTAAGCTTTTTAGTGCGGGTGCCCAGCAGAAACTGCAGCTGGTCA

>1596_S72_L001_R1_001.fastq_197_3a_6
CCCCCGCTGTGGGTATGGTGGTGGCGCACGTCTTGCGATTGCCCCAGACCTTGTTCGACATAATAGCCGG
GGCCCATTGGGGCATCTTGGCGGGCCTAGCCTATTACTCCATGCGGGGCAATTGGGCTAAGGTCGCTATC
ATCATGGTTATGTTTTCAGGGGTCGATGCCGGAACATATGTCACCGGTGGCAGTGCAGCTCATGGCGTCA
ACTCTTTCACTAAGCTTTTTAGTGCGGGTGCCCAGCAGAAACTGCAGCTGGTCA

>1596_S72_L001_R1_001.fastq_198_3a_6
CCCCCGCTGTGGGTATGGTGGTGGCGCACGTCTTGCGATTGCCCCAGACCTTGTTCGACATAATAGCCGG
GGCCCATTGGGGCATCTTGGCGGGCCTAGCCTATTACTCCATGCAGGGCAATTGGGCTAAGGTCGCTATC
ATCATGGTTATGTTTTCAGGGGTCGATGCCGGGACACATGTCACCGGTGGCAATGCAGCTCGTAGCGTCC
AATCTTTTACTAATCTTTTTAGTGTGGGCGCCCGGCAGAACCTGCAGCTGGTCA

>1596_S72_L001_R1_001.fastq_199_3a_6
CCCCCGCTGTGGGTATGGTGGTGGCGCACGTCTTGCGATTGCCCCAGACCTTGTTCGACATAATAGCCGG
GGCCCATTGGGGCATCTTGGCGGGTCTAGCCTATTACTCCATGCAGGGCAATTGGGCTAAGGTCGCTATC
ATCATGGTTATGTTTTCAGGGGTCGATGCCGGAACATATGTCACCGGTGGCAGTGCAGCTCATGGCGTCA
ACTCTTTCACTAAGCTTTTTAGTGCGGGTGCCCAGCAGAAACTGCAGCTGGTCA

>1596_S72_L001_R1_001.fastq_200_3a_6
CCCCCGCTGTGGGTATGGTGGTGGCGCACGTCTTGCGATTGCCCCAGACCTTGTTCGACATAATAGCCGG
GGCCCATTGGGGCATCTTGGCGGGCCTAGCCTATTACTCCATGCAGGGCAATTGGGCTAAGGTCGCTATC
ATCATGGTTATGTTTTCAGGGGTCGATGCCGAGACATATGTCACCGGTGGCAATGCAGCTCGTAGCGTCC
AATCTTTTACTAATCTTTTTAGTATGGGCGCCCAGCAGAAACTGCAGCTGGTCA

>1596_S72_L001_R1_001.fastq_201_3a_6
CCCCCGCTGTGGGTATGGTGGTGGCGCACGTCTTGCGATTGCCCCAGACCTTGTTCGACATAATAGCCGG
GGCCCATTGGGGCATCTTGGCGGGCCTAGCCTATTACTCCATGCAGGGCAATTGGGCTAAGGTCGCTATC
ATCATGGTTATGTTTTCAGGGGTCGATGCCAAGACATATGTCACCGGTGCCAATGCAGCTCGTAGCGTCC
AATCTTTTACTAATCTTTTTAGTGTGGGCGCCCGGCAGAACCTGCAGCTGGTCA

>1596_S72_L001_R1_001.fastq_202_3a_6
CCCCCGCTGTGGGTATGGTGGTGGCGCACGTCTTGCGATTGCCCCAGACCTTGTTCGACATAATAGCCGG
GGCCCATTGGGGCATCTTGGCGGGCCTAGCCTATTACTCCATGCAGGGCAATTGGGCTAAGGTCGCCATC
ATCATGGTTATGTTTTCAGGGGTCGATGCCGGAACATATGTCACCGGTGGCAGTGCAGCTCATGGCGTCA
ACTCTTTCACTAAGCTTTTTAGTGCGGGTGCCCAGCAGAAACTGCAGCTGGTCA

>1596_S72_L001_R1_001.fastq_203_3a_6
CCCCCGCTGTGGGTATGGTGGTGGCGCACGTCTTGCGATTGCCCCAGACCTTGTTCGACATAATAGCCGG
GGCCCATTGGGGCATCTTGGCGGGCCTAGCCTATTACTCCATGCAGGGCAATTGGGCTAAGGTCGCTATC
ATCATGGTTATGTTTTCAGGGGTCGACGCCAAGACACATGTCACCGGTGGCAATGCAGCTCGTAGCGTCC
AATCTTTTACTAATCTTTTTAGTGTGGGCGCCAAGCAGAACCTGCAGCTGGTCA

>1596_S72_L001_R1_001.fastq_204_3a_6
CCCCCGCTGTGGGTATGGTGGTGGCGCACGTCTTGCGATTGCCCCAGACCTTGTTCGACATAATAGCCGG
GGCCCATTGGGGCATCTTGGCGGGCCTAGCCTATTACTCCATGCAGGGCAATTGGGCTAAGGCCGCTATC
ATCATGGTTATGTTTTCAGGGGTCGATGCCGGAACATATGTCACCGGTGGCAGTGCAGCTCATGGCGTCA
ACTCTTTCACTAAGCTTTTTAGTGCGGGTGCCCAGCAGAAACTGCAGCTGGTCA

>1596_S72_L001_R1_001.fastq_205_3a_5
CCCCCGCTGTGGGTATGGTGGTGGCGCACGTCTTGCGATTGCCCCAGACCTTGTTCGACATAATAGCCGG
GGCCCATTGGGGCATCTTGGCGGGCCTAGCCTATTACTCCATGCAGGGCAATTGGGCTAAGGTCGCTATC
ATCATGGTTATGTTTTCAGGGGTCGATGCCGGAACATATGTCACCGGTGGCAGTGCAGCTCGTAGCGTCC
AATCTTTTACTAATCTTTTTAGTGTGGGCGCCAAGCAGAAACTGCAGCTGGTCA

>1596_S72_L001_R1_001.fastq_206_3a_5
CCCCCGCTGTGGGTATGGTGGTGGCGCACGTCTTGCGATTGCCCCAGACCTTGTTCGACATAATAGCCGG
GGCCCATTGGGGCATCTTGGCGGGCCTAGCCTATTACTCCATGCAGGGCAATTGGGCTAAGGTCGCTATC
ATCATGGTTATGTTTTCAGGGGTCGATGCCGAGACATATGCCACCGGTGGCAGTGCAGCTCGTAGCGTCC
AATCTTTTACTAATCTTTTCAGTGTGGGCGCCCGGCAGAACCTGCAGCTGGTCA

>1596_S72_L001_R1_001.fastq_207_3a_5
CCCCCGCTGTGGGTATGGTGGTGGCGCACGTCTTGCGATTGCCCCAGACCTTGTTCGACATAATAGCCGG
AGCCCATTGGGGCATCTTGGCGGGCCTAGCCTATTACTCCATGCAGGGCAATTGGGCTAAGGTCGCTATC
ATCATGGTTATGTTTTCAGGGGTCGATGCCAAGACACATGTCACCGGTGGCAATGCAGCTCGTAGCGTCC
AATCTTTTACTAATCTTTTTAGTGTGGGCGCCCGGCAGAACCTGCAGCTGGTCA

>1596_S72_L001_R1_001.fastq_208_3a_5
CCCCCGCTGTGGGTATGGTGGTGGCGCACGTCTTGCGATTGCCCCAGACCTTGTTCGACATAATAGCCGG
GGCCCATTGGGGCATCTTGGCGGGCCTAGCCTATTACTCCATGCAGGGCAATTGGGCTAAGGTCGCTATC
ATCATGGTTATGTTTTCAGGGGTCGATGCCGGAACATATGTCATCGGTGGCAGTGCAGCTCATGGCGTCA
ACTCTTTCACTAAGCTTTTTAGTGCGGGTGCCCAGCAGAAACTGCAGCTGGTCA

>1596_S72_L001_R1_001.fastq_209_3a_5
CCCCCGCTGTGGGTATGGTGGTGGCGCACGTCTTGCGATTGCCCCAGACCTTGTTCGACATAATAGCCGG
GGCCCATTGGGGCATCTTGGCGGGCCTAGCCTATTACTCCATGCAGGGCAATTGGGCTAAGGTCGCTATC
ATCATGGTTATGTTTTCAGGGGTCGATGCCGAGACATACGCCACCGGTGGCAGTGCAGCTCGTAGCGTCC
AATCTTTTACTAATCTTTTTAGTGTGGGCGCCCGGCAGAACCTGCAGCTGGTCA

>1596_S72_L001_R1_001.fastq_210_3a_5
CCCCCGCTGTGGGTATGGTGGTGGCGCACGTCTTGCGATTGCCCCAGACCTTGTTCGACATAATAGCCGG
GGCCCATTGGGGCATCTTGGCGGGCCTAGCCTATTACTCCATGCAGGGCAATTGGGCTAAGGTCGCTATC
ATCATGGTCATGTTTTCAGGGGTCGATGCCGAGACACATGTCACCGGTGGCAATGCAGCTCGTAGCGTCC
AATCTTTTACTAATCTTTTTAGTATGGGCGCCCAGCAGAAACTGCAGCTGGTCA

>1596_S72_L001_R1_001.fastq_211_3a_5
CCCCCGCTGTGGGTATGGTGGTGGCGCACGTCTTGCGATTGCCCCAGACCTTGTTCGACATAATAGCCGG
GGCCCATTGGGGCATCTTGGCGGGCCTAGCCTATTACTCCATGCAGGGCAATTGGGCTAAGGTCGCTATC
ATCATGGTTATGTTTTCAGGGGTCGATGCCGAGACATATGCCACCGGTGGCAGTGCAGCTCGTAGCGTCC
AATCTTTTACTAATCTTTTTAGTGTGAGCGCCCGGCAGAACCTGCAGCTGGTCA

>1596_S72_L001_R1_001.fastq_212_3a_5
CCCCCGCTGTGGGTATGGTGGTGGCGCACGTCTTGCGATTGCCCCAGACCTTGTTCGACATAATAGCCGG
GGCCCATTGGGGCATCTTGGCGGGCCTAGCCTATTACTCCATGCAGGGCAATTGGGCTAAGGTCGCTATC
ATCATGGTTATGTTTTCAGGGGTCGATGCCGGAACATATGTCACCGGTGGCAGTGCAGCTCATGGCGTCA
ACTCTTTCACTAAGCTCTTTAGTGCGGGTGCCCAGCAGAAACTGCAGCTGGTCA

>1596_S72_L001_R1_001.fastq_213_3a_5
CCCCCGCTGTGGGTATGGTGGTGGCGCACGTCTTGCGATTGCCCCAGACCTTGTTCGACATAATAGCCGG
GGCCCATTGGGGCATCTTGGCGGGCCTAGCCTATTACTCCATGCAGGGCAATTGGGCTAAGGTCGCTATC
ATCATGGTTATGTTTTCAGGGGTCGATGCCGGAACATATGTCACCGGTGGCAGTGCAGCTCATGGCGTCA
ACTCTTTTACTAATCTTTTTAGTGTGGGCGCCCGGCAGAACCTGCAGCTGGTCA

>1596_S72_L001_R1_001.fastq_214_3a_5
CCCCCGCTGTGGGTATGGTGGTGGCGCACGTCTTGCGATTGCCCCAGACCTTGTTCAACATAATAGCCGG
GGCCCATTGGGGCATCTTGGCGGGCCTAGCCTATTACTCCATGCAGGGCAATTGGGCTAAGGTCGCTATC
ATCATGGTTATGTTTTCAGGGGTCGATGCCGGAACATATGTCACCGGTGGCAGTGCAGCTCATGGCGTCA
ACTCTTTCACTAAGCTTTTTAGTGCGGGTGCCCAGCAGAAACTGCAGCTGGTCA

>1596_S72_L001_R1_001.fastq_215_3a_5
CCCCCGCTGTGGGTATGGTGGTGGCGCACGTCTTGCGATTGCCCCAGACCTTGTTCGACATAATAGCCGG
GGCCCATTGGGGCATCTTGGCGGGCCTAGCCTATTACTCCATGCAGGGCAATTGGGCTAAGGTCGCTATC
ATCATGGTTATGTTTTCAGGGGTCGATGCCGGAACATATGTCACCGGTGGCAGTGCAGCTCATGGCGTCA
ACTCTTTCACTAAGCTTTTTAGTGCGGGTGCCCAGCAGAAACTGCAGTTGGTCA

>1596_S72_L001_R1_001.fastq_216_3a_5
CCCCCGCTGTGGGTATGGTGGTGGCGCACGTCTTGCGATTGCCTCAGACCTTGTTCGACATAATAGCCGG
GGCCCATTGGGGCATCTTGGCGGGCCTAGCCTATTACTCCATGCAGGGCAATTGGGCTAAGGTCGCTATC
ATCATGGTTATGTTTTCAGGGGTCGATGCCGAGACATATGCCACCGGTGGCAGTGCAGCTCGTAGCGTCC
AATCTTTTACTAATCTTTTTAGTGTGGGCGCCCGGCAGAACCTGCAGCTGGTCA

>1596_S72_L001_R1_001.fastq_217_3a_5
CCCCCGCTGTGGGTATGGTGGTGGCGCACGTCTTGCGATCGCCCCAGACCTTGTTCGACATAATAGCCGG
GGCCCATTGGGGCATCTTGGCGGGCCTAGCCTATTACTCCATGCAGGGCAATTGGGCTAAGGTCGCTATC
ATCATGGTTATGTTTTCAGGGGTCGATGCCAAGACACATGTCACCGGTGGCAATGCAGCTCGTAGCGTCC
AATCTTTTACTAATCTTTTTAGTGTGGGCGCCCGGCAGAACCTGCAGCTGGTCA

>1596_S72_L001_R1_001.fastq_218_3a_5
CCCCCGCTGTGGGTATGGTGGTGGCGCACGTCTTGCGATTGCCCCAGACCTTGTTCGACATAATAGCCGG
GGCCCATTGGGGCATCTTGGCGGGCCTAGCCTATTACTCCATGCAGGGCAATTGGGCTAAGGTCGCTACC
ATCATGGTTATGTTTTCAGGGGTCGATGCCGGAACATATGTCACCGGTGGCAGTGCAGCTCATGGCGTCA
ACTCTTTCACTAAGCTTTTTAGTGCGGGTGCCCAGCAGAAACTGCAGCTGGTCA

>1596_S72_L001_R1_001.fastq_219_3a_5
CCCCCGCTGTGGGTATGGTGGTGGCGCACGTCTTGCGATTGCCCCAGACCTTGTTCGACATAATAGCCGG
GGCCCATTGGGGCATCTTGGCGGGCCTAGCCTATCACTCCATGCAGGGCAATTGGGCTAAGGTCGCTATC
ATCATGGTTATGTTTTCAGGGGTCGATGCCGGAACATATGTCACCGGTGGCAGTGCAGCTCATGGCGTCA
ACTCTTTCACTAAGCTTTTTAGTGCGGGTGCCCAGCAGAAACTGCAGCTGGTCA

>1596_S72_L001_R1_001.fastq_220_3a_5
CCCCCGCTGTGGGTATGGTGGTGGCGCACGTCTTGCGATTGCCCCAGACCTTGTTCGACATAATAGCCGG
GGCCCATTGGGGCATCCTGGCGGGCCTAGCCTATTACTCCATGCAGGGCAATTGGGCTAAGGTCGCTATC
ATCATGGTTATGTTTTCAGGGGTCGATGCCAAGACACATGTCACCGGTGGCAATGCAGCTCGTAGCGTCC
AATCTTTTACTAATCTTTTTAGTGTGGGCGCCCGGCAGAACCTGCAGCTGGTCA

>1596_S72_L001_R1_001.fastq_221_3a_5
CCCCCGCTGTGGGTATGGTGGTGGCGCACGTCTTGCGACTGCCCCAGACCTTGTTCGACATAATAGCCGG
GGCCCATTGGGGCATCTTGGCGGGCCTAGCCTATTACTCCATGCAGGGCAATTGGGCTAAGGTCGCTATC
ATCATGGTTATGTTTTCAGGGGTCGATGCCAAGACACATGTCACCGGTGGCAATGCAGCTCGTAGCGTCC
AATCTTTTACTAATCTTTTTAGTGTGGGCGCCAAGCAGAACCTGCAGCTGGTCA

>1596_S72_L001_R1_001.fastq_222_3a_5
CCCCCGCTGTGGGTATGGTGGTGGCGCACGTCTTGCGATTGCCCCAGACCTTGTTCGACATAATAGCCGG
GGCCCATTGGGGCATCTTGGCGGGCCTAGCCTATTACTCCATGCAGGGCAATTGGGCTAAGGTCGCTATC
ATCATGGTTATGTTTTCAGGGGTCGATGCCAAGACACATGTCACCGGTGGCAACGCAGCTCGTAGCGTCC
AATCTTTTACTAATCTTTTTAGTGTGGGCGCCAAGCAGAACCTGCAGCTGGTCA

>1596_S72_L001_R1_001.fastq_223_3a_5
CCCCCGCTGTGGGTATGGTGGTGGCGCACGTCTTGCGATTGCCCCAGACCTTGTTCGACATAATAGCCGG
GGCCCATTGGGGCATCTTGGCGGGCCTAGCCTATTACTCCATGCAGGGCAATTGGGCTAAGGTCGCTATC
ATCATGGTTATGTTTTCAGGGGTCGATGCCGAGACATATGCCACCGGGGGCAGTGCAGCTCGTAGCGTCC
AATCTTTTACTAATCTTTTTAGTGTGGGCGCCCGGCAGAACCTGCAGCTGGTCA

>1596_S72_L001_R1_001.fastq_224_3a_5
CCCCCGCTGTGGGTATGGTGGTGGCGCACGCCTTGCGATTGCCCCAGACCTTGTTCGACATAATAGCCGG
GGCCCATTGGGGCATCTTGGCGGGCCTAGCCTATTACTCCATGCAGGGCAATTGGGCTAAGGTCGCTATC
ATCATGGTTATGTTTTCAGGGGTCGATGCCAAGACACATGTCACCGGTGGCAATGCAGCTCGTAGCGTCC
AATCTTTTACTAATCTTTTTAGTGTGGGCGCCCGGCAGAACCTGCAGCTGGTCA

>1596_S72_L001_R1_001.fastq_225_3a_5
CCCCCGCTGTGGGTATGGTGGTGGCGCACGTCTTGCGATTGCCCCAGACCTTGTTCGACATAATAGCCGG
GGCCCATTGGGGCATCTTGGCGGGCCTAGCCTATTACTCCATGCAGGGCAATTGGGCTAAGGTCGCTATC
ATCATGGTTATGTTTTCAGGAGTCGATGCCAAGACACATGTCACCGGTGGCAATGCAGCTCGTAGCGTCC
AATCTTTTACTAATCTTTTTAGTGTGGGCGCCCGGCAGAACCTGCAGCTGGTCA

>1596_S72_L001_R1_001.fastq_226_3a_5
CCCCCGCTGTGGGTATGGTGGTGGCGCACGTCTTGCGATTGCCCCAGACCTTGTTTGACATAATAGCCGG
GGCCCATTGGGGCATCTTGGCGGGCCTAGCCTATTACTCCATGCAGGGCAATTGGGCTAAGGTCGCTATC
ATCATGGTTATGTTTTCAGGGGTCGATGCCAAGACACATGTCACCGGTGGCAATGCAGCTCGTAGCGTCC
AATCTTTTACTAATCTTTTTAGTGTGGGCGCCAAGCAGAACCTGCAGCTGGTCA

>1596_S72_L001_R1_001.fastq_227_3a_5
CCCCCGCTGTGGGTATGGTGGTGGCGCACGTCTTGCGATTGCCCCAGACCTTGTTCGACATAATAGCCGG
GGCCCATTGGGGCATCTTGGCGGGCCTAGCCTATTACTCCATGCAGGGCAATTGGGCTAAGGTCGCTATC
ATCATGGTTATGTTTTCAGGGGTCGATGCCGGAACATATGTCACCGGTGGCAGTGCAGCTCATGGCGTCA
ACTCTTTCACTGAGCTTTTTAGTGCGGGTGCCCAGCAGAAACTGCAGCTGGTCA

>1596_S72_L001_R1_001.fastq_228_3a_5
CCCCCGCTGTGGGTATGGTGGTGGCGCACGTCTTGCGATTGCCCCAGACCTTGTTCGACATAATAGCCGG
GGCCCATTGGGGCATCTTGGCGGGCCTAGCCTATTACTCCATGCAGGGCAATTGGGCTAAGGTCGCTATC
ATCATGATTATGTTTTCAGGGGTCGATGCCAAGACACATGTCACCGGTGGCAATGCAGCTCGTAGCGTCC
AATCTTTTACTAATCTTTTTAGTGTGGGCGCCAAGCAGAACCTGCAGCTGGTCA

>1596_S72_L001_R1_001.fastq_229_3a_5
CCCCCGCTGTGGGTATGGTGGTGGCGCACGTCTTGCGATTGCCCCAGACCTTGTTCGACATAATAGCCGG
GGCCCATTGGGGCATCTTGGCGGGCCTAGCCTATTACTCCATGCAGGGCAATTGGGCTAAGGTCGCTATC
ATCATGGTTATGTTTTCAGGGGTCGATGCCAAGACACATGTCACCGGGGGCAATGCAGCTCGTAGCGTCC
AATCTTTTACTAATCTTTTTAGTGTGGGCGCCCGGCAGAACCTGCAGCTGGTCA

>1596_S72_L001_R1_001.fastq_230_3a_5
CCCCCGCTGTGGGTATGGTGGTGGCGCACGTCTTGCGATTGCCCCAGACCTTGTTCGACATAATAGCCGG
GGCCCATTGGGGCATCTTGGCGGGCCTAGCCTATTACTCCATGCAGGGCAATTGGGCTAAGGTCGCTATC
ATCATGGTTATGTTTTCAGGAGTCGATGCCGGAACATATGTCACCGGTGGCAGTGCAGCTCATGGCGTCA
ACTCTTTCACTAAGCTTTTTAGTGCGGGTGCCCAGCAGAAACTGCAGCTGGTCA

>1596_S72_L001_R1_001.fastq_231_3a_5
CCCCCGCTGTGGGTATGGTGGTGGCGCACGTCTTGCGATTGCCCCAGACCTTGTTCGACATAATAGCCGG
GGCCCATTGGGGCATCTTGGCGGGCCTAGCCTATTACTCCATGCAGGGCAATTGGGCTAAGGTCGCTATC
ACCATGGTTATGTTTTCAGGGGTCGATGCCGGAACATATGTCACCGGTGGCAGTGCAGCTCATGGCGTCA
ACTCTTTCACTAAGCTTTTTAGTGCGGGTGCCCAGCAGAAACTGCAGCTGGTCA

>1596_S72_L001_R1_001.fastq_232_3a_5
CCCCCGCTGTGGGTATGGTGGTGGCGCACGTCTTGCGATTGCCCCAGACCTTGTTCGACATAATAGCCGG
GGCCCATTGGGGCATCTTGGCGGGCCTAGCCTATTACTCCATGCAGGGCAATTGGGCTAAGGTCGCTATC
ATCATGGTTATGTTTTCAGGGGTTGATGCCAAGACACATGTCACCGGTGGCAATGCAGCTCGTAGCGTCC
AATCTTTTACTAATCTTTTTAGTGTGGGCGCCCAGCAGAAACTGCAGCTGGTCA

>1596_S72_L001_R1_001.fastq_233_3a_5
CCCCCGCTGTGGGTACGGTGGTGGCGCACGTCTTGCGATTGCCCCAGACCTTGTTCGACATAATAGCCGG
GGCCCATTGGGGCATCTTGGCGGGCCTAGCCTATTACTCCATGCAGGGCAATTGGGCTAAGGTCGCTATC
ATCATGGTTATGTTTTCAGGGGTCGATGCCGGAACATATGTCACCGGTGGCAGTGCAGCTCATGGCGTCA
ACTCTTTCACTAAGCTTTTTAGTGCGGGTGCCCAGCAGAAACTGCAGCTGGTCA

>1596_S72_L001_R1_001.fastq_234_3a_5
CCCCCGCTGTGGGTATGGTGGTGGCGCACGTCTTGCGATTGCCCCAGACCTTGTTCGACATAATAGCCGG
GGCCCATTGGGGCATCTTGGCGGGCCTAGCCTATTACTCCATGCAGGGCAATTGGGCTAAGGCCGCTATC
ATCATGGTTATGTTTTCAGGGGTCGATGCCGAGACATATGCCACCGGTGGCAGTGCAGCTCGTAGCGTCC
AATCTTTTACTAATCTTTTTAGTGTGGGCGCCAAGCAGAAACTGCAGCTGGTCA

>1596_S72_L001_R1_001.fastq_235_3a_5
CCCCCGCTGTGGGTATGGTGGTGGCGCACGCCTTGCGATTGCCCCAGACCTTGTTCGACATAATAGCCGG
GGCCCATTGGGGCATCTTGGCGGGCCTAGCCTATTACTCCATGCAGGGCAATTGGGCTAAGGTCGCTATC
ATCATGGTTATGTTTTCAGGGGTCGATGCCGAGACATATGCCACCGGTGGCAGTGCAGCTCGTAGCGTCC
AATCTTTTACTAATCTTTTTAGTGTGGGCGCCCGGCAGAACCTGCAGCTGGTCA

>1596_S72_L001_R1_001.fastq_236_3a_5
CCCCCGCTGTGGGTATGGTGGTGGCGCACGTCTTGCGATTGCCCCAGACCTTGTTCGACATAATAGCCGG
GGCCCATTGGGGCATCTTGGCGGGCCTAGCCTATTACTCCATGCAGGGCAATTGGGCTAAGGTCGCTATC
ATCATGGTTATGTTTTCAGGGGTTGATGCCAAGACACATGTCACCGGTGGCAATGCAGCTCGTAGCGTCC
AATCTTTTACTAATCTTTTTAGTGTGGGCGCCAAGCAGAAACTGCAGCTGGTCA

>1596_S72_L001_R1_001.fastq_237_3a_5
CCCCCGCTGTGGGTATGGTGGTGGCGCACGTCTTGCGATTGCCCCAGACCTTGTTCGACATAATAGCCGG
GGCCCATTGGGGCATCTTGGCGGGCCTAGCCTATTACTCCATGCAGGGCAATTGGGCTAAGGTCGCTATC
ATCGTGGTTATGTTTTCAGGGGTCGATGCCAAGACACATGTCACCGGTGGCAATGCAGCTCGTAGCGTCC
AATCTTTTACTAATCTTTTTAGTGTGGGCGCCCGGCAGAACCTGCAGCTGGTCA

>1596_S72_L001_R1_001.fastq_238_3a_5
CCCCCGCTGTGGGTATGGTGGTGGCGCACGTCTTGCGATTGCCCCAGACCTTGTTCGACATAATAGCCGG
GGCCCATTGGGGCATCTTGGCGGGCCTAGCCTATTACTCCATGCAGGGCAATTGGGCTAAGGTCGCCATC
ATCATGGTTATGTTTTCAGGGGTCGATGCCGAGACATATGCCACCGGTGGCAGTGCAGCTCGTAGCGTCC
AATCTTTTACTAATCTTTTTAGTGTGGGCGCCAAGCAGAAACTGCAGCTGGTCA

>1596_S72_L001_R1_001.fastq_239_3a_5
CCCCCGCTGTGGGTATGGTGGTGGCGCACGTCTTGCGATTGCCCCAGACCTTGTTCGACATAATAGCCGG
GGCCCATTGGGGCATCTTGGCGGGCCTAGCCTATTACTCCATGCAGGGCAATTGGGCTAAGGTCGCTATC
ATCATGGTTATGTTTTCAGGGGTCGATGCCAAGACACATGTCGCCGGTGGCAATGCAGCTCGTAGCGTCC
AATCTTTTACTAATCTTTTTAGTGTGGGCGCCCGGCAGAACCTGCAGCTGGTCA

>1596_S72_L001_R1_001.fastq_240_3a_5
CCCCCGCTGCGGGTATGGTGGTGGCGCACGTCTTGCGATTGCCCCAGACCTTGTTCGACATAATAGCCGG
GGCCCATTGGGGCATCTTGGCGGGCCTAGCCTATTACTCCATGCAGGGCAATTGGGCTAAGGTCGCTATC
ATCATGGTTATGTTTTCAGGGGTCGATGCCGGAACATATGTCACCGGTGGCAGTGCAGCTCATGGCGTCA
ACTCTTTCACTAAGCTTTTTAGTGCGGGTGCCCAGCAGAAACTGCAGCTGGTCA

>1596_S72_L001_R1_001.fastq_241_3a_5
CCCCCGCTGTGGGTATGGTGGTGGCGCACGTCTTGCGATTGCCCCAGACCTTGTTCGACATAATAGCCGG
GGCCCATTGGGGCATCTTGGCGGGCCTAGCCTATTACTCCATGCAGGGCAATTGGGCTAAGGTCGCTATC
ATCATGGTTATGTTTTCAGGGGTCAATGCCGGAACATATGTCACCGGTGGCAGTGCAGCTCATGGCGTCA
ACTCTTTCACTAAGCTTTTTAGTGCGGGTGCCCAGCAGAAACTGCAGCTGGTCA

>1596_S72_L001_R1_001.fastq_242_3a_5
CCCCTGCTGTGGGTATGGTGGTGGCGCACGTCTTGCGATTGCCCCAGACCTTGTTCGACATAATAGCCGG
GGCCCATTGGGGCATCTTGGCGGGCCTAGCCTATTACTCCATGCAGGGCAATTGGGCTAAGGTCGCTATC
ATCATGGTTATGTTTTCAGGGGTCGATGCCAAGACACATGTCACCGGTGGCAATGCAGCTCGTAGCGTCC
AATCTTTTACTAATCTTTTTAGTGTGGGCGCCAAGCAGAACCTGCAGCTGGTCA

>1596_S72_L001_R1_001.fastq_244_3a_5
CCCCCGCTGTGGGTATGGTGGTGGCGCACGTCTTGCGATTGCCCCAGACCTTGTTCGACATAATAGCCGG
GGCCCATTGGGGCATCTTGGCGGGCCTAGCCTATTACTCCATGCAGGGCAATTGGGCTAAGGTCGCTATC
ATCATGGTTATGTTTTCAGGGGTCGATGCCAAGACATATGTCACCGGTGGCAGTGCAGCTCATGGCGTCA
ACTCTTTCACTAAGCTTTTTAGTGCGGGTGCCCAGCAGAAACTGCAGCTGGTCA

>1596_S72_L001_R1_001.fastq_245_3a_5
CCCCCGCTGTGGGTATGGTGGTGGCGCACGTCTTGCGATTGCCCCAGACCTTGTTCGACATAATAGCCGG
GGCCCATTGGGGCATCTTGGCGGGCCTAGCCTATTACTCCATGCAGGGCAATTGGGCTAAGGCCGCTATC
ATCATGGTTATGTTTTCAGGGGTCGATGCCAAGACACATGTCACCGGTGGCAATGCAGCTCGTAGCGTCC
AATCTTTTACTAATCTTTTTAGTGTGGGCGCCCGGCAGAACCTGCAGCTGGTCA

>1596_S72_L001_R1_001.fastq_246_3a_5
CCCCCGCTGTGGGTATGGTGGTGGCGCACGTCTTGCGATTGCCCCAGACCTTGTTCGACATAATAGCCGG
GGCCCATTGGGGCATCTTGGCGGGCCTAGCCTATCACTCCATGCAGGGCAATTGGGCTAAGGTCGCTATC
ATCATGGTTATGTTTTCAGGGGTCGATGCCGAGACATATGCCACCGGTGGCAGTGCAGCTCGTAGCGTCC
AATCTTTTACTAATCTTTTTAGTGTGGGCGCCCGGCAGAAACTGCAGCTGGTCA

>1596_S72_L001_R1_001.fastq_247_3a_5
CCCCCGCTGTGGGTATGGTGGTGGCGCACGTCTTGCGATTGCCCCAGACTTTGTTCGACATAATAGCCGG
GGCCCATTGGGGCATCTTGGCGGGCCTAGCCTATTACTCCATGCAGGGCAATTGGGCTAAGGTCGCTATC
ATCATGGTTATGTTTTCAGGGGTCGATGCCAAGACATATGTCACCGGTGGCAAAGCTGCTCGTAGCGTCC
AATCTTTTACTAATCTTTTTAGTGTGGGCGCCAAGCAGAACCTGCAGCTGGTCA

>1596_S72_L001_R1_001.fastq_248_3a_5
CCCCCGCTGTGGGTATGGTGGTGGCGCACGTCTTGCGATTGCCCCAGACCTTGTTCGACATAATAGCCGG
GGCCCATTGGGGCACCTTGGCGGGCCTAGCCTATTACTCCATGCAGGGCAATTGGGCTAAGGTCGCTATC
ATCATGGTTATGTTTTCAGGGGTCGATGCCAAGACACATGTCACCGGTGGCAATGCAGCTCGTAGCGTCC
AATCTTTTACTAATCTTTTTAGTGTGGGCGCCAAGCAGAACCTGCAGCTGGTCA

>1596_S72_L001_R1_001.fastq_249_3a_5
CCCCCGCTGTGGGTATGGTGGTGGCGCACGTCTTACGATTGCCCCAGACCTTGTTCGACATAATAGCCGG
GGCCCATTGGGGCATCTTGGCGGGCCTAGCCTATTACTCCATGCAGGGCAATTGGGCTAAGGTCGCTATC
ATCATGGTTATGTTTTCAGGGGTCGATGCCGGAACATATGTCACCGGTGGCAGTGCAGCTCATGGCGTCA
ACTCTTTCACTAAGCTTTTTAGTGCGGGTGCCCAGCAGAAACTGCAGCTGGTCA

>1596_S72_L001_R1_001.fastq_250_3a_5
CCCCCGCTGTGGGTATGGTGGCGGCGCACGTCTTGCGATTGCCCCAGACCTTGTTCGACATAATAGCCGG
GGCCCATTGGGGCATCTTGGCGGGCCTAGCCTATTACTCCATGCAGGGCAATTGGGCTAAGGTCGCTATC
ATCATGGTTATGTTTTCAGGGGTCGATGCCGAGACATATGCCACCGGTGGCAGTGCAGCTCGTAGCGTCC
AATCTTTTACTAATCTTTTTAGTGTGGGCGCCCGGCAGAACCTGCAGCTGGTCA

>1596_S72_L001_R1_001.fastq_251_3a_5
CCCCCGCTGTGGGTATGGTGGTGGCGCACGTCTTGCGATTGCCCCAGACCTTGTTCGACATAATAGCCGG
GGCCCATTGGGGCATCTTGGCGGGCCTAGCCTATTACTCCATGCAGGGCAATTGGGCTAAGGTCGCTATC
ATCATGGTTATGTTTTCAGGGGTCGATGCCGAGACATATGTCACCGGTGGCAAAGCAGCTCGTAGCGTCC
AATCTTTTACTAATCTTTTTAGTGTGGGCGCCCAGCAGAAACTGCAGCTGGTCA

>1596_S72_L001_R1_001.fastq_252_3a_5
CCCCCGCTGTGGGTATGGTGGTGGCGCACGTCTTGCGATTGCCCCAGACCTTGTTCGACATAATAGCCGG
GGCCCATTGGGGCATCTTGGCGGGCCTAGCCTATTACTCCATGCAGGGCAATTGGGCTAAGGTCGCTATC
ATCATGGTTATGTTCTCAGGGGTCGATGCCGGAACATATGTCACCGGTGGCAGTGCAGCTCATGGCGTCA
ACTCTTTCACTAAGCTTTTTAGTGCGGGTGCCCAGCAGAAACTGCAGCTGGTCA

>1596_S72_L001_R1_001.fastq_253_3a_5
CCCCCGCTGTGGGTATGGTGGTGGCGCACGTCTTGCGATTGCCCCAGACCTTGTTCGACATAATAGCCGG
GGCCCATTGGGGCATCTTGGCGGGCCTAGCCTATTACTCCATGCAGGGCAATTGGGCTAAGGTCGCTATC
ATCATGGTTATGTTTTCAGGGGTCGATGCCGAGACATATGCCACCGGTGGCAGTGCAGCTCGTAGCGTCC
AATCTTTTACTAATCTTTTTAGTGTGGGCGCCCGGCAGAACCCGCAGCTGGTCA

>1596_S72_L001_R1_001.fastq_254_3a_5
CCCCCGCTGTGGGTATGGTGGTGGCGCACGTCTTGCGATTGCCCCAGACCTTGTTCGACATAATAGCCGG
GGCCCATTGGGGCATCTTGGCGGGCCTAGCCTATTACTCCATGCAGGGCAATTGGGCTAAGGTCGCTATC
ATCATGGTTATGTTTTCAGGGGTCGATGCCGGAACATATGTCACCGGTGGCAGTGCAGCTCCTGGCGTCA
ACTCTTTCACTAAGCTTTTTAGTGCGGGTGCCCAGCAGAAACTGCAGCTGGTCA

>1596_S72_L001_R1_001.fastq_255_3a_5
CCCCCGCTGTGGGTATGGTGGTGGCGCACGTCTTGCGATTGCCCCAGACCTTGTTCGATATAATAGCCGG
GGCCCATTGGGGCATCTTGGCGGGCCTAGCCTATTACTCCATGCAGGGCAATTGGGCTAAGGTCGCTATC
ATCATGGTTATGTTTTCAGGGGTCGATGCCGAGACATATGCCACCGGTGGCAGTGCAGCTCGTAGCGTCC
AATCTTTTACTAATCTTTTTAGTGTGGGCGCCAAGCAGAAACTGCAGCTGGTCA

>1596_S72_L001_R1_001.fastq_256_3a_5
CCCCCGCTGTGGGTATGGTGGTGGCGCACGTCTTGCGATTGCCCCAGACCTTGTTCGACATAATAGCCGG
GGCCCATTGGGGCATCTTGGCGGGCCTAGCCTATTACTCCATGCAGGGCAATTGGGCTAAGGTCGCTATC
ATCATGGTTATGTTTTCAGGGGTCGATGCCGGAACATATGTCACCGGTAGCAGTGCAGCTCATGGCGTCA
ACTCTTTCACTAAGCTTTTTAGTGCGGGTGCCCAGCAGAAACTGCAGCTGGTCA

>1596_S72_L001_R1_001.fastq_257_3a_5
CCCCCGCTGTGAGTATGGTGGTGGCGCACGTCTTGCGATTGCCCCAGACCTTGTTCGACATAATAGCCGG
GGCCCATTGGGGCATCTTGGCGGGCCTAGCCTATTACTCCATGCAGGGCAATTGGGCTAAGGTCGCTATC
ATCATGGTTATGTTTTCAGGGGTCGATGCCGGAACATATGTCACCGGTGGCAGTGCAGCTCATGGCGTCA
ACTCTTTCACTAAGCTTTTTAGTGCGGGTGCCCAGCAGAAACTGCAGCTGGTCA

>1596_S72_L001_R1_001.fastq_258_3a_5
CCCCCGCTGTGGGTATGGTGGTGGCGCACGTCTTGCGATTGCCCCAGACCTTGTTCGACATAATAGCCGG
GGCCCATTGGGGCATCTTGGCGGGCCTAGCCTATTACTCCATGCAGAGCAATTGGGCTAAGGTCGCTATC
ATCATGGTTATGTTTTCAGGGGTCGATGCCGGAACATATGTCACCGGTGGCAGTGCAGCTCATGGCGTCA
ACTCTTTCACTAAGCTTTTTAGTGCGGGTGCCCAGCAGAAACTGCAGCTGGTCA

>1596_S72_L001_R1_001.fastq_259_3a_5
CCCCCGCTGTGGGTATGGTGGTGGCGCACGTCTTGCGATTGCCCCAGACCTTGTTCGACATAATAGCCGG
GGCCCATTGGGGCATCTTGGCGGGCCTAGCCTATTACTCCATGCAGGGCAATTGGGCTAAGGTCGCTATC
ATCATGGTTATGTTTTCAGGGGTCGATGCCAAGACGCATGTCACCGGTGGCAATGCAGCTCGTAGCGTCC
AATCTTTTACTAATCTTTTTAGTGTGGGCGCCAAGCAGAACCTGCAGCTGGTCA

>1596_S72_L001_R1_001.fastq_260_3a_5
CCCCCGCCGTGGGTATGGTGGTGGCGCACGTCTTGCGATTGCCCCAGACCTTGTTCGACATAATAGCCGG
GGCCCATTGGGGCATCTTGGCGGGCCTAGCCTATTACTCCATGCAGGGCAATTGGGCTAAGGTCGCTATC
ATCATGGTTATGTTTTCAGGGGTCGATGCCAAGACACATGTCACCGGTGGCAATGCAGCTCGTAGCGTCC
AATCTTTTACTAATCTTTTTAGTGTGGGCGCCCGGCAGAACCTGCAGCTGGTCA

>1596_S72_L001_R1_001.fastq_261_3a_5
CCCCCGCTGTGGGTATGGTGGTGGCGCACGTCTTGCGATTGCCCCAGACCTTGTTCGACATAATAGCCGG
GGCCCATTGGGGCATCTTGGCGGGCCTAGCCTATTACTCCATGCAGGGCAGTTGGGCTAAGGTCGCTATC
ATCATGGTTATGTTTTCAGGGGTCGATGCCAAGACACATGTCACCGGTGGCAATGCAGCTCGTAGCGTCC
AATCTTTTACTAATCTTTTTAGTGTGGGCGCCCGGCAGAACCTGCAGCTGGTCA

>1596_S72_L001_R1_001.fastq_262_3a_5
CCCCCGCTGTGGGTATGGTGGTGGCGCACGTCTTGCGATTGCCCCAGACCTTGTTCGACATAATAGCCGG
GGCCCATTGGGGCATCTTGGCGGGCCTAGCCTATTACTCCATGCAGGGCAATTGGGCTAAGGTCGCTATC
ATCATGGTTATGTTTTCAGGGGTCGATGCCGACACATATGTCACCGGTGGCAATGCAGCTCGTAGCGTCC
AATCTTTTACTAATCTTTTTAGTATGGGCGCCCAGCAGAAACTGCAGCTGGTCA

>1596_S72_L001_R1_001.fastq_263_3a_5
CCCCCGCTGTGGGTATGGTGGTGGCGCACGTCTTGCGATTGCCCCAGACCTTGTTCGACATAATAGCCGG
GGCCCATTGGGGCATCTTGGCGGGCCTAGCCTATTACTCCATGCAGGGTAATTGGGCTAAGGTCGCTATC
ATCATGGTTATGTTTTCAGGGGTCGATGCCAAGACACATGTCACCGGTGGCAATGCAGCTCGTAGCGTCC
AATCTTTTACTAATCTTTTTAGTGTGGGCGCCCGGCAGAACCTGCAGCTGGTCA

>1596_S72_L001_R1_001.fastq_264_3a_5
CCCCCGCTGTGGGTATGGTGGTGGCGCACGTCTTGCGATTGCCCCAGACCTTGTTCGACATAATAACCGG
GGCCCATTGGGGCATCTTGGCGGGCCTAGCCTATTACTCCATGCAGGGCAATTGGGCTAAGGTCGCTATC
ATCATGGTTATGTTTTCAGGGGTCGATGCCAAGACACATGTCACCGGTGGCAATGCAGCTCGTAGCGTCC
AATCTTTTACTAATCTTTTTAGTGTGGGCGCCCGGCAGAACCTGCAGCTGGTCA

>1596_S72_L001_R1_001.fastq_265_3a_5
CCCCCGCTGTGGGTATGGTGGTGGCGCACGTCTTGCGATTGCCCCAGACCTTGTTCGACATAATAGCCGG
GGCCCATTGGGGCATCTTGGCGGGCCTAGCCTATTACTCCATGCAGGGCAATTGGGCTAAGGTCGCTATC
ATCATGGTTATGTTTTCAGGGGTCGATGCCGGAACATATGTCACCGGTGGCAGTGCAGCTCATGGCGTCA
ACTCTTTCACTAAGCTTTTTAGTGCGGGTGCCCAGCAGAAATTGCAGCTGGTCA

>1596_S72_L001_R1_001.fastq_266_3a_5
CCCCCGCTGTGGGTATGGTGGTGGCGCACGTCTTGCGATTGCCCCAGACCTTGTTCGACATAATAGCCGG
GGCCCATTGGGGCATCTTGGCGGGCCTAGCCTATTACTCCATGCAGGGCAATTGGGCTAAGGTCGCTATC
ATCATGGTTATGTTTTCAGGGGTCGATGCCGGAACATATGTCACCGGTGGCAGTGCAGCTCATGGCGTTA
ACTCTTTCACTAAGCTTTTTAGTGCGGGTGCCCAGCAGAAACTGCAGCTGGTCA

>1596_S72_L001_R1_001.fastq_267_3a_5
CCCCCGCTGTGGGTATGGTGGTGGCGCACGCCTTGCGATTGCCCCAGACCTTGTTCGACATAATAGCCGG
GGCCCATTGGGGCATCTTGGCGGGCCTAGCCTATTACTCCATGCAGGGCAATTGGGCTAAGGTCGCTATC
ATCATGGTTATGTTTTCAGGGGTCGATGCCGAGACATATGCCACCGGTGGCAGTGCAGCTCGTAGCGTCC
AATCTTTTACTAATCTTTTTAGTGTGGGCGCCAAGCAGAAACTGCAGCTGGTCA

>1596_S72_L001_R1_001.fastq_268_3a_5
CCCCCGCTGTGGGTATGGTGGTGGCGCACGTCTTGCGATTGCCCCAGACCTTGTTCGACATAATAGCCGG
GGCCCATTGGGGCATCTTGGCGGGCCTAGCCTATTACTCCATGCAGGGCAATTGGGCTAAGGTCGCTATC
ATCATGGTCATGTTTTCAGGGGTCGATGCCGAGACATATGCCACCGGTGGCAGTGCAGCTCGTAGCGTCC
AATCTTTTACTAATCTTTTTAGTGTGGGCGCCCGGCAGAACCTGCAGCTGGTCA

>1596_S72_L001_R1_001.fastq_269_3a_5
CCCCCGCTGTGGGTATGGTGGTGGCGCACGTCTTGCGATTGCCCCAGACCTTGTTCGACATAATAGCCGG
GGCCCATTGGGGCATCTTGGCGGGCCTAGCCTATTACTCCATGCAGGGCAATTGGGCTAAGGTCGCTATC
ATCATGGTTATGTTTTCAGGGGTCGATGCCGAGACATATGCCACCGGTGGCAGTGCAGCTCGTAGCGTCC
AATCTTTTGCTAATCTTTTTAGTGTGGGCGCCAAGCAGAACCTGCAGCTGGTCA

>1596_S72_L001_R1_001.fastq_270_3a_5
CCCCCGCTGTGGGTATGGTGGCGGCGCACGTCTTGCGATTGCCCCAGACCTTGTTCGACATAATAGCCGG
GGCCCATTGGGGCATCTTGGCGGGCCTAGCCTATTACTCCATGCAGGGCAATTGGGCTAAGGTCGCTATC
ATCATGGTTATGTTTTCAGGGGTCGATGCCGAGACATATGCCACCGGTGGCAGTGCAGCTCGTAGCGTCC
AATCTTTTACTAATCTTTTTAGTGTGGGCGCCAAGCAGAAACTGCAGCTGGTCA

>1596_S72_L001_R1_001.fastq_271_3a_5
CCCCCGCTGTGGGTATGGTGGTGGCGCACGTCTTGCGATTGCCCCAGACCTTGTTCGACATAATAGCCGG
GGCCCATTGGGGCATCTTGGCGGGCCTAGCCTATTACTCCATGCAGGGCAATTGGGCTAAGGTCGCTATC
ATCATGGTTATGTTTTCAGGGGTCGATGCCAAGACACATGTCACTGGTGGCAATGCAGCTCGTAGCGTCC
AATCTTTTACTAATCTTTTTAGTGTGGGCGCCCGGCAGAACCTGCAGCTGGTCA

>1596_S72_L001_R1_001.fastq_272_3a_5
CCCCCGCTGTGGGTATGGTGGTGGCGCACGTCTTGCGATTGCCCCAGACCTTGTTCGACATAATAGCCGG
GGCCCATCGGGGCATCTTGGCGGGCCTAGCCTATTACTCCATGCAGGGCAATTGGGCTAAGGTCGCTATC
ATCATGGTTATGTTTTCAGGGGTCGATGCCGGAACATATGTCACCGGTGGCAGTGCAGCTCATGGCGTCA
ACTCTTTCACTAAGCTTTTTAGTGCGGGTGCCCAGCAGAAACTGCAGCTGGTCA

>1596_S72_L001_R1_001.fastq_273_3a_5
CCCCCGCTGTGGGTATGGTGGTGGCGCACGTCTTGCGATTGCCCCAGACCTTGTTCGACATAATAGCCGG
GGCCCATTGGGGCATCTTGGCGGGCCTAGCCTATTACTCCATGCAGGGCAATTGGGCTAAGGTCGCTATC
ATCATGGTTATGTTTTCAGGGGTCGATGCCGGAACATATGTCACCGGTGGCAGTGCAGCTCATGGCGTCA
ACTCTTTCACTAAGCTTTTTAGCGCGGGTGCCCAGCAGAAACTGCAGCTGGTCA

>1596_S72_L001_R1_001.fastq_274_3a_5
CCCCCGCTGTGGGTATGGTGGTGGCGCACGTCTTGCGATTGCCCCAGACCTTGTTCGACATAATAGCCGG
GGCCCATTGGGGCATCTTGGCGGGCCTAGCCTATTACTCCATGCAGGGCAATTGGGCTAAGGTCGCTATC
ATCATGGTTATGTTTTCAGGGGTCGATGCCGGAACATATGTCACCGGTGGCAGTGCAGCTCATGGCGTCA
ACTCTTTCACTAATCTTTTTAGTGTGGGCGCCAAGCAGAACCTGCAGCTGGTCA

>1596_S72_L001_R1_001.fastq_275_3a_5
CCCCCGCTGTGGGTATGGTGGTGGCGCACGTCTTGCGATTGCCCCAGACCTTGTTCGACATAATAGCCGG
GGCCCATTGGGGCATCTTGGCGGGCCTAGCCTATTACTCCATGCAGGGCAATTGGGCTAAGGTCGCTATC
ATCATGGTTATGTTTTCAGGGGTCGATGCCAAGACATATGCCACCGGTGGCAATGCAGCTCGTAGCGTCC
AATCTTTTACTAATCTTTTTAGTGTGGGCGCCAAGCAGAAACTGCAGCTGGTCA

>1596_S72_L001_R1_001.fastq_276_3a_5
CCCCCGCTGTGGGTATGGTGGTGGCGCACGTCTTGCGATTGCCCCAGACCTTGTTCGACATAATAGCCGG
GGCCCATTGGGGCATCTTGGCGGGCCTAGCCTATTACTCCATGCAGGGCAATTGGGCTAAGGTCGCTATC
ATCATGGTTATGTTTTCAGGGGTCGATGCCAAGACACATGTCACCGGTGGCAATGCAGCTCGTAGCGTCC
AATCTTTCACTAATCTTTTTAGTGTGGGCGCCAAGCAGAACCTGCAGCTGGTCA

>1596_S72_L001_R1_001.fastq_277_3a_5
CCCCCGCTGTGGGTATGGTGGTGGCGCACGTCTTGCGCTTGCCCCAGACCTTGTTCGACATAATAGCCGG
GGCCCATTGGGGCATCTTGGCGGGCCTAGCCTATTACTCCATGCAGGGCAATTGGGCTAAGGTCGCTATC
ATCATGGTTATGTTTTCAGGGGTCGATGCCGGAACATATGTCACCGGTGGCAGTGCAGCTCATGGCGTCA
ACTCTTTCACTAAGCTTTTTAGTGCGGGTGCCCAGCAGAAACTGCAGCTGGTCA

>1596_S72_L001_R1_001.fastq_278_3a_5
CCCCCGCTGTGGGTATGGTGGTGGCGCACGTCTTGCGATTGCCCCAGACCTTGTTCGACATAATAGCCGG
GGCCCATTGGGGCATCTTGGCGGGCCTAGCCTATTACTCCATGCAGGGCAATTGGGCTAAGGTCGCTATC
ATCATGGTTATGTTTTCAGGGGTCGATGCCGGAACATATGTCACCGGTGGCAGTGCAGCTCATGGCGTCG
ACTCTTTCACTAAGCTTTTTAGTGCGGGTGCCCAGCAGAAACTGCAGCTGGTCA

>1596_S72_L001_R1_001.fastq_279_3a_5
CCCCCGCTGTGGGTATGGTGGTGGCGCACGTCTTGCGATTGCCCCAGACCTTGTTCGACATAATAGCCGG
GGCCCATTGGGGCATCTTGGCGGGCCTAGCCTATTACTCCATGCAGGGCAATTGGGCTAAGGTCGCTATC
ATCATGGTTATGTTTTCAGGGGTCGATGCCGAGACATATGCCACCGGTGGCAATGCAGCTCGTAGCGTCC
AATCTTTTACTAATCTTTTTAGTGTGGGCGCCAAGCAGAACCTGCAGCTGGTCA

>1596_S72_L001_R1_001.fastq_280_3a_5
CCCCCGCTGTGGGTATGGTGGTGGCGCACGTCTTGCGATTGCCCCAGACCTTGTTCAACATAATAGCCGG
GGCCCATTGGGGCATCTTGGCGGGCCTAGCCTATTACTCCATGCAGGGCAATTGGGCTAAGGTCGCTATC
ATCATGGTTATGTTTTCAGGGGTCGATGCCAAGACACATGTCACCGGTGGCAATGCAGCTCGTAGCGTCC
AATCTTTTACTAATCTTTTTAGTGTGGGCGCCCGGCAGAACCTGCAGCTGGTCA

>1596_S72_L001_R1_001.fastq_281_3a_5
CCCCCGCTGTGGGTATGGTGGTGGCGCACGTCTTGCGATTGCCCCAGACCTTGTTCGACATGATAGCCGG
GGCCCATTGGGGCATCTTGGCGGGCCTAGCCTATTACTCCATGCAGGGCAATTGGGCTAAGGTCGCTATC
ATCATGGTTATGTTTTCAGGGGTCGATGCCGGAACATATGTCACCGGTGGCAGTGCAGCTCATGGCGTCA
ACTCTTTCACTAAGCTTTTTAGTGCGGGTGCCCAGCAGAAACTGCAGCTGGTCA

>1596_S72_L001_R1_001.fastq_282_3a_5
CCCCCGCTGTGGGTATGGTGGTGGCGCACGTCTTGCGATTGCCCCAGACCTTGTTCGACATAATAGCCGG
GGTCCATTGGGGCATCTTGGCGGGCCTAGCCTATTACTCCATGCAGGGCAATTGGGCTAAGGTCGCTATC
ATCATGGTTATGTTTTCAGGGGTCGATGCCGGAACATATGTCACCGGTGGCAGTGCAGCTCATGGCGTCA
ACTCTTTCACTAAGCTTTTTAGTGCGGGTGCCCAGCAGAAACTGCAGCTGGTCA

>1596_S72_L001_R1_001.fastq_283_3a_5
CCCCCGCTGTGGGTATGGTGGTGGCGCACGTCTTGCGATTGCCCCAGACCTTGTTCGACATAATAGCCGG
GGCCCATTGGGGCATCTTGGCGGGCCTAGCCTATTACTCCATGCAGGGCAATTGGGCTAAGGTCGCTATC
ATCGTGGTTATGTTTTCAGGGGTCGATGCCGGAACATATGTCACCGGTGGCAGTGCAGCTCATGGCGTCA
ACTCTTTCACTAAGCTTTTTAGTGCGGGTGCCCAGCAGAAACTGCAGCTGGTCA

>1596_S72_L001_R1_001.fastq_284_3a_5
CCCCCGCTGTGGGTATGGTGGTGGCGCACGTCTTGCGATTGCCCCAGACCTTGTTCGACATAATAGCCGG
GGCCCATTGGGGCATCTTGGCGGGCCTAGCCTATTACTCCATGCAGGGCAATTGGGCTAAGGTCGCTATC
ATCATGGTTATGTTTTCAGGGATCGATGCCGGAACATATGTCACCGGTGGCAGTGCAGCTCATGGCGTCA
ACTCTTTCACTAAGCTTTTTAGTGCGGGTGCCCAGCAGAAACTGCAGCTGGTCA

>1596_S72_L001_R1_001.fastq_285_3a_5
CCCCCGCTGTGGGTATGGTGGTGGCGCATGTCTTGCGATTGCCCCAGACCTTGTTCGACATAATAGCCGG
GGCCCATTGGGGCATCTTGGCGGGCCTAGCCTATTACTCCATGCAGGGCAATTGGGCTAAGGTCGCTATC
ATCATGGTTATGTTTTCAGGGGTCGATGCCAAGACACATGTCACCGGTGGCAATGCAGCTCGTAGCGTCC
AATCTTTTACTAATCTTTTTAGTGTGGGCGCCAAGCAGAACCTGCAGCTGGTCA

>1596_S72_L001_R1_001.fastq_286_3a_5
CCCCCGCTGTGGGTATGGTGGTGGCGCACGTCTTGCGATTGCCCCAGACCTTGTTCGACATAATAGCCGG
GGCCCATTGGGGCATCTTGGCGGGCCTAGCCTATTACTCCATGCAGGGCAATTGGGCTAAGGTCGCTATC
ATCATGGTTATGTTTTCAGGGGTCGATGCCAGGACACATGTCACCGGTGGCAATGCAGCTCGTAGCGTCC
AATCTTTTACTAATCTTTTTAGTGTGGGCGCCAAGCAGAACCTGCAGCTGGTCA

>1596_S72_L001_R1_001.fastq_287_3a_5
CCCCCGCTGTGGGTATGGTGGTGGCGCACGTCTTGCGATTGCCCCAGACCTTGTTCGACATAATAGCCGG
GGCCCATTGGGGCATCTTGGCGGGCCTAGCCTATTACTCCATGCAGGGCAATTGGGCTAAGGTCGCTATC
ATCATGGTTATGTTTTCAGGGGTCGATGCCGAGACATATGCCACCGGTGGCAGTGCAGCTCGTAGCGTCC
AATCTCTTACTAATCTTTTTAGTGTGGGCGCCCGGCAGAACCTGCAGCTGGTCA
