# Supplementary material for: HCV transmission in high-risk communities in Bulgaria
Source: PLoS One. 2019 Mar 5;14(3):e0212350. doi: 10.1371/journal.pone.0212350 (PMC6400337; doi:10.1371/journal.pone.0212350)
Supplement: S1 File — (ZIP) [file pone.0212350.s002.zip › 1623_S15_L001_R1_001.fastq_1a_freq5.fas]

>1623_S15_L001_R1_001.fastq_1_1a_5870
CCCCAACAACAGCGCTGGTAATGGCTCAGCTACTCAGGGTCCCGCAAGCCATCTTGGACATGATCGCTGG
TGCCCACTGGGGAGTCCTAGCGGGCATAGCGTATTTCTCCATGGTGGGCAACTGGGCGAAGGTCCTGGTG
GTGCTGCTGCTGTTTGCCGGCGTCGACGCGGATACCCACACCACCGGGGGAAGTGCTGCTAGGAGCACGG
CTACATTCGCCAGCTTCTTCAATCCGGGCGCCAGGCAGAATGTCCAGCTGATCA

>1623_S15_L001_R1_001.fastq_2_1a_1336
CCCCAACAACAGCGCTGGTAATGGCTCAGCTACTCAGGGTCCCGCAAGCCATCTTGGACATGATCGCTGG
TGCCCACTGGGGAGTCCTAGCGGGCATAGCGTATTTCTCCATGGTGGGCAACTGGGCGAAGGTCCTGGTG
GTGCTGCTGCTGTTTGCCGGCGTCGACGCGGATACCCACACCACCGGGGGAAGTGCTGCTAAGAGCACGG
CTATATTCGCCAGCTTCTTCAGTCCGGGCGCCAGGCAGAATGTCCAGCTGATCA

>1623_S15_L001_R1_001.fastq_3_1a_571
ACCCAACAACAGCGCTGGTAATGGCTCAGCTACTCAGGGTCCCGCAAGCCATCTTGGACATGATCGCTGG
TGCCCACTGGGGAGTCCTAGCGGGCATAGCGTATTTCTCCATGGTGGGCAACTGGGCGAAGGTCCTGGTG
GTGCTGCTGCTGTTTGCCGGCGTCGACGCGGATACCCACACCACCGGGGGAAGTGCTGCTAGGAGCACGG
CTACATTCGCCAGCTTCTTCAATCCGGGCGCCAGGCAGAATGTCCAGCTGATCA

>1623_S15_L001_R1_001.fastq_4_1a_130
ACCCAACAACAGCGCTGGTAATGGCTCAGCTACTCAGGGTCCCGCAAGCCATCTTGGACATGATCGCTGG
TGCCCACTGGGGAGTCCTAGCGGGCATAGCGTATTTCTCCATGGTGGGCAACTGGGCGAAGGTCCTGGTG
GTGCTGCTGCTGTTTGCCGGCGTCGACGCGGATACCCACACCACCGGGGGAAGTGCTGCTAAGAGCACGG
CTATATTCGCCAGCTTCTTCAGTCCGGGCGCCAGGCAGAATGTCCAGCTGATCA

>1623_S15_L001_R1_001.fastq_5_1a_104
CCCCAACAACAGCGCTGGTAATGGCTCAGCTACTCAGGGTCCCGCAAGCCACCTTGGACATGATCGCTGG
TGCCCACTGGGGAGTCCTAGCGGGCATAGCGTATTTCTCCATGGTGGGCAACTGGGCGAAGGTCCTGGTG
GTGCTGCTGCTGTTTGCCGGCGTCGACGCGGATACCCACACCACCGGGGGAAGTGCTGCTAGGAGCACGG
CTACATTCGCCAGCTTCTTCAATCCGGGCGCCAGGCAGAATGTCCAGCTGATCA

>1623_S15_L001_R1_001.fastq_6_1a_93
CCCCAACAACAGCGCTGGTAATGGCTCAGCTACTCAGGGTCCCGCAAGCCATCTTGGACATGATCGCTGG
TGCCCACTGGGGAGTCCTAGCGGGCATAGCGTATTTCTCCATGGTGGGCAACTGGGCGAAGGTCCTGGTG
GTGCTGCTGCTGTTTGCCGGCGTCGACGCGGATACCCACACCACCGGGGGAAGTGCTGCTAGGAGCACGG
CTACATTCGCCAGCTTCTTCGATCCGGGCGCCAGGCAGAATGTCCAGCTGATCA

>1623_S15_L001_R1_001.fastq_8_1a_68
CCCCAACAACAGCGCTGGTAATGGCTCAGCTACTCAGGGTCCCGCAAGCCATCTTGGACATGATCGCTGG
TGCCCACTGGGGAGTCCTAGCGGGCATAGCGTATTTCTCCATGGTGGGCAACTGGGCGAAGGTCCTGGTG
GTGCTGCTGCTGTTTGCCGGCGTCGACGCGGATACCCACGCCACCGGGGGAAGTGCTGCTAGGAGCACGG
CTACATTCGCCAGCTTCTTCAATCCGGGCGCCAGGCAGAATGTCCAGCTGATCA

>1623_S15_L001_R1_001.fastq_9_1a_68
CCCCAACAACAGCGCTGGTAATGGCTCAGCTACTCAGGGTCCCGCAAGCCATCTTGGACATGATCGCTGG
TGCCCACTGGGGAGTCCTAGCGGGCATAGCGTATTTCTCCATGGTGGGCAACTGGGCGAAGGTCCTGGTG
GTGCTGCTGCTGTTTGCCGGCGTCGACGCGGATACCCACACCACCGGGGGAAGTGCTGCTAGGAGCACGG
CTACATTCGCCAGCTTCTTCAGTCCGGGCGCCAGGCAGAATGTCCAGCTGATCA

>1623_S15_L001_R1_001.fastq_10_1a_63
ACATCAACAGGACTGCTGGTAATGGCTCAGCTACTCAGGGTCCCGCAAGCCATCTTGGACATGATCGCTG
GTGCCCACTGGGGAGTCCTAGCGGGCATAGCGTATTTCTCCATGGTGGGCAACTGGGCGAAGGTCCTGGT
GGTGCTGCTGCTGTTTGCCGGCGTCGACGCGGATACCCACACCACCGGGGGAAGTGCTGCTAGGAGCACG
GCTACATTCGCCAGCTTCTTCAATCCGGGCGCCAGGCAGAATGTCCAGCTGATCA

>1623_S15_L001_R1_001.fastq_11_1a_59
ACATCAACAACAGCGCTGGTAATGGCTCAGCTACTCAGGGTCCCGCAAGCCATCTTGGACATGATCGCTG
GTGCCCACTGGGGAGTCCTAGCGGGCATAGCGTATTTCTCCATGGTGGGCAACTGGGCGAAGGTCCTGGT
GGTGCTGCTGCTGTTTGCCGGCGTCGACGCGGATACCCACACCACCGGGGGAAGTGCTGCTAGGAGCACG
GCTACATTCGCCAGCTTCTTCAATCCGGGCGCCAGGCAGAATGTCCAGCTGATCA

>1623_S15_L001_R1_001.fastq_12_1a_50
CCCCAACAACAGCGCTGGTAATGGCTCAGCTACTCAGGGTCCCGCAAGCCATCTTGGACATGATCGCTGG
TGCCCACTGGGGAGTCCTAGCGGGCATAGCGTATTTCTCCATGGTGGGCAACTGGGCGAAGGTCCTGGTG
GTGCTGCTGCTGTTCGCCGGCGTCGACGCGGATACCCACACCACCGGGGGAAGTGCTGCTAGGAGCACGG
CTACATTCGCCAGCTTCTTCAATCCGGGCGCCAGGCAGAATGTCCAGCTGATCA

>1623_S15_L001_R1_001.fastq_13_1a_49
CCCCAACAACAGCGCTGGTAATGGCTCAGCTACTCAGGGTCCCGCAAGCCATCTTGGACATGATCGCTGG
TGCCCACTGGGGAGTCCTAGCGGGCATAGCGTATTTCTCCATGGTGGGCAACTGGGCGAAGGTCCTGGTG
GTGCTGCTGCTGTTTGCCGGCGTCGACGCGGATACCCACACCACCGGGGGAAGTGCTGCTAAGAGCACGG
CTATATTCGCCAGCTTCTTCAATCCGGGCGCCAGGCAGAATGTCCAGCTGATCA

>1623_S15_L001_R1_001.fastq_14_1a_42
CCCCAACAACAGCGCTGGTAATGGCTCAGCTACTCAGGGTCCCGCAAGCCATCTTGGACATGATCGCTGG
TGCCCACTGGGGAGTCCTAGCGGGCACAGCGTATTTCTCCATGGTGGGCAACTGGGCGAAGGTCCTGGTG
GTGCTGCTGCTGTTTGCCGGCGTCGACGCGGATACCCACACCACCGGGGGAAGTGCTGCTAGGAGCACGG
CTACATTCGCCAGCTTCTTCAATCCGGGCGCCAGGCAGAATGTCCAGCTGATCA

>1623_S15_L001_R1_001.fastq_15_1a_40
CCCCAACAACAGCGCTGGTAATGGCTCAGCTACTCAGGGTCCCGCAAGCCATCTTGGACATGATCGCTGG
TGCCCACTGGGGAGTCCTAGCGGGCATAGCGTATTTCTCCATGGTGGGCAACTGGGCGAAGGTCCTGGTG
GTGCTGCTGCTGTTTGCCGGCGTCGACGCGGATACCCACACCACCGGGGGGAGTGCTGCTAGGAGCACGG
CTACATTCGCCAGCTTCTTCAATCCGGGCGCCAGGCAGAATGTCCAGCTGATCA

>1623_S15_L001_R1_001.fastq_16_1a_37
CCCCAACAACAGCGCTGGTAATGGCTCAGCTACTCAGGGTCCCGCAAGCCATCTTGGACATGATCGCTGG
TGCCCACTGGGGAGCCCTAGCGGGCATAGCGTATTTCTCCATGGTGGGCAACTGGGCGAAGGTCCTGGTG
GTGCTGCTGCTGTTTGCCGGCGTCGACGCGGATACCCACACCACCGGGGGAAGTGCTGCTAGGAGCACGG
CTACATTCGCCAGCTTCTTCAATCCGGGCGCCAGGCAGAATGTCCAGCTGATCA

>1623_S15_L001_R1_001.fastq_18_1a_34
CCCCAACAACAGCGCTGGTAATGGCTCAGCTACTCAGGGTCCCGCAAGCCATCTTGGACATGATCGCTGG
TGCCCACTGGGGAGTCCTAGCGGGCATAGCGTATTTCTCCATGGTGGGCAACTGGGCGAAGGTCCTGGTG
GTGCTGCTGCTGTTTGCCGGCGTCGACGCGGATACCCACACCACCGGGGGAAGTGCTGCTAGGAGCACGG
CTACATTCGCCAGCTTCTTCAATCCGGGCGCCAGGCAGAGTGTCCAGCTGATCA

>1623_S15_L001_R1_001.fastq_19_1a_34
CCCCAACAACAGCGCTGGTAATGGCTCAGCTACTCAGGGTCCCGCAAGCCATCTTGGACATGATCGCTGG
TGCCCACTGGGGAGTCCTAGCGGGCATAGCGTATTTCTCCATGGTGGGCAACTGGGCGAAGGTCCTGGTG
GTGCTGCTGCTGTTTGCCGGCGTCGACGCGGATACCCACACCACCGGGGGAAGTGCTGCTAGGAGCACGG
CTACATTCGCCAGCTTCTTCAATCCGGGCGCCAGGCAGGATGTCCAGCTGATCA

>1623_S15_L001_R1_001.fastq_20_1a_34
CCCCAACAACAGCGCTGGTAATGGCTCAGCTACTCAGGGTCCCGCAAGCCATCTTGGACATGATCGCTGG
TGCCCACTGGGGAGTCCTAGCGGGCATAGCGTATTTCTCCATGGTGGGCAACTGGGCGAAGGTCCTGGTG
GTGCTGCTGCTGTTTGCCGGCGTCGGCGCGGATACCCACACCACCGGGGGAAGTGCTGCTAGGAGCACGG
CTACATTCGCCAGCTTCTTCAATCCGGGCGCCAGGCAGAATGTCCAGCTGATCA

>1623_S15_L001_R1_001.fastq_21_1a_33
CCCCAACAACAGCGCTGGTAATGGCTCAGCTACTCAGGGTCCCGCAAGCCATCTTGGGCATGATCGCTGG
TGCCCACTGGGGAGTCCTAGCGGGCATAGCGTATTTCTCCATGGTGGGCAACTGGGCGAAGGTCCTGGTG
GTGCTGCTGCTGTTTGCCGGCGTCGACGCGGATACCCACACCACCGGGGGAAGTGCTGCTAGGAGCACGG
CTACATTCGCCAGCTTCTTCAATCCGGGCGCCAGGCAGAATGTCCAGCTGATCA

>1623_S15_L001_R1_001.fastq_22_1a_32
CCCCAACAACAGCGCTGGTAATGGCTCAGCTACTCAGGGTCCCGCAAGCCATCTTGGACATGATCGCTGG
TGCCCACTGGGGAGTCCTAGCGGGCATAGCGTATTTCTCCATGGTGGGCAACTGGGCGAAGGTCCTGGTG
GTGCTGCTGCTGTTTGCCGGCGTCGACGCGGATACCCACACCACCGGGGGAAGTGCTGCTAGGAGCACGG
CTGCATTCGCCAGCTTCTTCAATCCGGGCGCCAGGCAGAATGTCCAGCTGATCA

>1623_S15_L001_R1_001.fastq_23_1a_31
CCCCAACAACAGCGCTGGTAATGGCTCAGCTACTCAGGGTCCCGCAAGCCATCTTGGACATGATCGCTGG
TGCCCACTGGGGAGTCCTAGCGGGCATAGCGTATTTCCCCATGGTGGGCAACTGGGCGAAGGTCCTGGTG
GTGCTGCTGCTGTTTGCCGGCGTCGACGCGGATACCCACACCACCGGGGGAAGTGCTGCTAGGAGCACGG
CTACATTCGCCAGCTTCTTCAATCCGGGCGCCAGGCAGAATGTCCAGCTGATCA

>1623_S15_L001_R1_001.fastq_24_1a_31
CCCCAACAACAGCGCTGGTAATGGCTCAGCTACTCAGGGTCCCGCAAGCCATCTTGGACATGATCGCTGG
TGCCCACTGGGGGGTCCTAGCGGGCATAGCGTATTTCTCCATGGTGGGCAACTGGGCGAAGGTCCTGGTG
GTGCTGCTGCTGTTTGCCGGCGTCGACGCGGATACCCACACCACCGGGGGAAGTGCTGCTAGGAGCACGG
CTACATTCGCCAGCTTCTTCAATCCGGGCGCCAGGCAGAATGTCCAGCTGATCA

>1623_S15_L001_R1_001.fastq_25_1a_30
CCCCAACAACAGCGCTGGTAATGGCTCAGCTACTCAGGGTCCCGCAAGCCATCTTGGACATGATCGCTGG
TGCCCACTGGGGAGTCCTAGCGGGCATAGCGTATTTCTCCATGGTGGGCAACTGGGCGAAGGTCCTGGTG
GTGCTGCTGCTGTTTGCCGGCGTCGACGCGGATACCCACACCACCGGGGGAGGTGCTGCTAGGAGCACGG
CTACATTCGCCAGCTTCTTCAATCCGGGCGCCAGGCAGAATGTCCAGCTGATCA

>1623_S15_L001_R1_001.fastq_26_1a_30
CCCCAACAACAGCGCTGGTAATGGCTCAGCTACTCAGGGTCCCGCAAGCCATCTTGGACATGATCGCTGG
TGCCCACTGGGGAGTCCTAGCGGGCATAGCGTATTTCTCCATGGTGGGCAACTGGGCGAAGGTCCTGGTG
GTGCTGCTGCTGTTTGCCGGCGTCGACGCGGATACCCACACCACCGGGGGAAGTGCTGCTAGGAGCACGG
CTACATTCGCCAGCTTCTTCAATCCGGGCGCCAGGCAGAATGTCCAGCTGGTCA

>1623_S15_L001_R1_001.fastq_27_1a_29
CCCCAACAACAGCGCTGGTAATGGCTCAGCTACTCAGGGTCCCGCAAGCCATCTTGGACATGATCGCTGG
TGCCCACTGGGGAGTCCTAGCGGGCATAGCGTATTTCTCCATGGTGGGCAACTGGGCGAAGGTCCTGGTG
GTGCTGCTGCTGTTTGCCGGCGTCGACGCGGATACCCACACCACCGGGGGAAGTGCTGCTAGGAGCACGG
CTACATTCGCCAGCTTCTTCAATCCGGGCGCCAGGCAGAATGCCCAGCTGATCA

>1623_S15_L001_R1_001.fastq_28_1a_28
CCCCAACAACAGCGCTGGTAATGGCTCAGCTACTCAGGGTCCCGCAAGCCATCTTGGACATGATCGCTGG
TGCCCACTGGGGAGTCCTAGCGGGCATAGCGTATTTCTCCATGGTGGGCAACTGGGCGAAGGTCCTGGTG
GTGCTGCTGCTGTTTGCCGGCGTCGACGCGGATACCCACACCACCGGGGGAAGTGCTGCTAGGGGCACGG
CTACATTCGCCAGCTTCTTCAATCCGGGCGCCAGGCAGAATGTCCAGCTGATCA

>1623_S15_L001_R1_001.fastq_29_1a_28
CCCCAACAACAGCGCTGGTAATGGCTCAGCTACTCAGGGTCCCGCAAGCCATCTTGGACATGATCGCTGG
TGCCCACTGGGGAGTCCTAGCGGGCATAGCGTATTTCTCCATGGTGGGCAACTGGGCGAAGGCCCTGGTG
GTGCTGCTGCTGTTTGCCGGCGTCGACGCGGATACCCACACCACCGGGGGAAGTGCTGCTAGGAGCACGG
CTACATTCGCCAGCTTCTTCAATCCGGGCGCCAGGCAGAATGTCCAGCTGATCA

>1623_S15_L001_R1_001.fastq_30_1a_28
CCCCAACAACAGCGCTGGTAATGGCTCAGCTACTCAGGGTCCCGCAAGCCATCTTGGACATGATCGCTGG
TGCCCACTGGGGAGTCCTAGCGGGCATAGCGTATTTCTCCATGGTGGGCAACTGGGCGAGGGTCCTGGTG
GTGCTGCTGCTGTTTGCCGGCGTCGACGCGGATACCCACACCACCGGGGGAAGTGCTGCTAGGAGCACGG
CTACATTCGCCAGCTTCTTCAATCCGGGCGCCAGGCAGAATGTCCAGCTGATCA

>1623_S15_L001_R1_001.fastq_31_1a_28
CCCCGACAACAGCGCTGGTAATGGCTCAGCTACTCAGGGTCCCGCAAGCCATCTTGGACATGATCGCTGG
TGCCCACTGGGGAGTCCTAGCGGGCATAGCGTATTTCTCCATGGTGGGCAACTGGGCGAAGGTCCTGGTG
GTGCTGCTGCTGTTTGCCGGCGTCGACGCGGATACCCACACCACCGGGGGAAGTGCTGCTAGGAGCACGG
CTACATTCGCCAGCTTCTTCAATCCGGGCGCCAGGCAGAATGTCCAGCTGATCA

>1623_S15_L001_R1_001.fastq_32_1a_27
CCCCAACAACAGCGCTGGCAATGGCTCAGCTACTCAGGGTCCCGCAAGCCATCTTGGACATGATCGCTGG
TGCCCACTGGGGAGTCCTAGCGGGCATAGCGTATTTCTCCATGGTGGGCAACTGGGCGAAGGTCCTGGTG
GTGCTGCTGCTGTTTGCCGGCGTCGACGCGGATACCCACACCACCGGGGGAAGTGCTGCTAGGAGCACGG
CTACATTCGCCAGCTTCTTCAATCCGGGCGCCAGGCAGAATGTCCAGCTGATCA

>1623_S15_L001_R1_001.fastq_33_1a_27
CCCCAACAACAGCGCTGGTAATGGCTCAGCTACTCAGGGTCCCGCAAGCCATCTTGGACATGATCGCTGG
TGCCCACTGGGGAGTCCTAGCGGGCATAGCGTATTCCTCCATGGTGGGCAACTGGGCGAAGGTCCTGGTG
GTGCTGCTGCTGTTTGCCGGCGTCGACGCGGATACCCACACCACCGGGGGAAGTGCTGCTAGGAGCACGG
CTACATTCGCCAGCTTCTTCAATCCGGGCGCCAGGCAGAATGTCCAGCTGATCA

>1623_S15_L001_R1_001.fastq_34_1a_27
CCCCAACAACAGCGCTGGTAATGGCTCAGCTACTCAGGGTCCCGCAAGCCATCTTGGACATGATCGCTGG
TGCCCACTGGGGAGTCCTAGCGGGCATAGCGTATTTCTCCATGGTGGGCAACTGGGCGAAGGTCCTGGTG
GTGCTGCTGCTGTCTGCCGGCGTCGACGCGGATACCCACACCACCGGGGGAAGTGCTGCTAGGAGCACGG
CTACATTCGCCAGCTTCTTCAATCCGGGCGCCAGGCAGAATGTCCAGCTGATCA

>1623_S15_L001_R1_001.fastq_35_1a_27
CCCCAACAACAGCGCTGGTAATGGCTCAGCTACTCAGGGTCCCGCAAGCCATCTTGGACATGATCGCTGG
TGCCCACTGGGGAGTCCTAGCGGGCATAGCGTATTTCTCCATGGTGGGCAACTGGGCGAAGGTCCTGGTG
GTGCTGCTGCTGTTTGCCGGCGTCGACGCGGATACCCACACCACCGGGGGAAGTGCTGCTAGGAGCACGG
CTACATTCGCCAGCTTCTTCAATCCGGGCGCCAGGCAGAATGTCCGGCTGATCA

>1623_S15_L001_R1_001.fastq_36_1a_27
CCCCAACAACAGCGCTGGTAATGGCTCAGCTACTCAGGGTCCCGCAAGCCATCTTGGACATGATCGCTGG
TGCCCACTGGGGAGTCCTAGCGGGCATAGCGTACTTCTCCATGGTGGGCAACTGGGCGAAGGTCCTGGTG
GTGCTGCTGCTGTTTGCCGGCGTCGACGCGGATACCCACACCACCGGGGGAAGTGCTGCTAGGAGCACGG
CTACATTCGCCAGCTTCTTCAATCCGGGCGCCAGGCAGAATGTCCAGCTGATCA

>1623_S15_L001_R1_001.fastq_37_1a_27
CCCCAACAACAGCGCTGGTAATGGCTCAGCTACTCAGGGTCCCGCAAGCCATCTTGGACATGATCGCTGG
TGCCCACTGGGGAGTCCTAGCGGGCATAGCGTATTTCTCCATGGTGGGCAACTGGGCGAAGGTCCTGGTG
GTGCTGCTGCTGTTTGCCGGCGCCGACGCGGATACCCACACCACCGGGGGAAGTGCTGCTAGGAGCACGG
CTACATTCGCCAGCTTCTTCAATCCGGGCGCCAGGCAGAATGTCCAGCTGATCA

>1623_S15_L001_R1_001.fastq_38_1a_27
CCCCAACAACAGCGCTGGTAATGGCTCAGCTACTCAGGGTCCCGCAAGCCATCTTGGACATGATCGCTGG
TGCCCACTGGGGAGTCCTAGCGGGCATAGCGTATTTCTCCATGGTGGGCAACTGGGCGAAGGTCCTGGTG
GTGCTGCTGCTGTTTGCCGGCGTCGACGCGGATACCCACACCACCGGGGGAAGTGCTGCTAGGAGCACGG
CTATATTCGCCAGCTTCTTCAGTCCGGGCGCCAGGCAGAATGTCCAGCTGATCA

>1623_S15_L001_R1_001.fastq_39_1a_27
CCCCAACAACAGCGCTGGTAATGGCTCAGCTACTCAGGGTCCCGCAAGCCATCTTGGACATGATCGCTGG
TGCCCACTGGGGAGTCCTAGCGGGCATAGCGTATTTCTCCATGGTGGGCAATTGGGCGAAGGTCCTGGTG
GTGCTGCTGCTGTTTGCCGGCGTCGACGCGGATACCCACACCACCGGGGGAAGTGCTGCTAGGAGCACGG
CTACATTCGCCAGCTTCTTCAATCCGGGCGCCAGGCAGAATGTCCAGCTGATCA

>1623_S15_L001_R1_001.fastq_40_1a_26
CCCCAACAACAGCGCTGGTAATGGCTCAGCTACTCAGGGTCCCGCAAGCCATCTTGGACATGACCGCTGG
TGCCCACTGGGGAGTCCTAGCGGGCATAGCGTATTTCTCCATGGTGGGCAACTGGGCGAAGGTCCTGGTG
GTGCTGCTGCTGTTTGCCGGCGTCGACGCGGATACCCACACCACCGGGGGAAGTGCTGCTAGGAGCACGG
CTACATTCGCCAGCTTCTTCAATCCGGGCGCCAGGCAGAATGTCCAGCTGATCA

>1623_S15_L001_R1_001.fastq_41_1a_26
CCCCAACAACAGCGCTGGTAATGGCTCAGCTACTCAGGGTCCCGCAAGCCATCTTGGACATGATCGCTGG
TGCCCACCGGGGAGTCCTAGCGGGCATAGCGTATTTCTCCATGGTGGGCAACTGGGCGAAGGTCCTGGTG
GTGCTGCTGCTGTTTGCCGGCGTCGACGCGGATACCCACACCACCGGGGGAAGTGCTGCTAGGAGCACGG
CTACATTCGCCAGCTTCTTCAATCCGGGCGCCAGGCAGAATGTCCAGCTGATCA

>1623_S15_L001_R1_001.fastq_42_1a_26
CCCCAACAACAGCGCTGGTAATGGCTCAGCTACTCAGGGTCCCGCAAGCCATCTTGGACATGATCGCTGG
TGCCCACTGGGGAGTCCTAGCGGGCATAGCGTATTTCTCCATGGTGGGCAACTGGGCGAAGGTCCTGGTG
GTGCTGCTGCTGTTTGCCGGCGTCGACGCGGATACCCACACCACCGGGGGAAGTGCTGCTAGGAGCACGG
CTACATTCGCCAGCTCCTTCAATCCGGGCGCCAGGCAGAATGTCCAGCTGATCA

>1623_S15_L001_R1_001.fastq_43_1a_25
CCCCAACAACAGCGCTGGTAATGGCTCAGCTACTCAGGGCCCCGCAAGCCATCTTGGACATGATCGCTGG
TGCCCACTGGGGAGTCCTAGCGGGCATAGCGTATTTCTCCATGGTGGGCAACTGGGCGAAGGTCCTGGTG
GTGCTGCTGCTGTTTGCCGGCGTCGACGCGGATACCCACACCACCGGGGGAAGTGCTGCTAGGAGCACGG
CTACATTCGCCAGCTTCTTCAATCCGGGCGCCAGGCAGAATGTCCAGCTGATCA

>1623_S15_L001_R1_001.fastq_44_1a_25
CCCCAACAACAGCGCTGGTAATGGCTCAGCTACTCAGGGTCCCGCAAGCCATCTTGGACGTGATCGCTGG
TGCCCACTGGGGAGTCCTAGCGGGCATAGCGTATTTCTCCATGGTGGGCAACTGGGCGAAGGTCCTGGTG
GTGCTGCTGCTGTTTGCCGGCGTCGACGCGGATACCCACACCACCGGGGGAAGTGCTGCTAGGAGCACGG
CTACATTCGCCAGCTTCTTCAATCCGGGCGCCAGGCAGAATGTCCAGCTGATCA

>1623_S15_L001_R1_001.fastq_46_1a_24
CCCCAACAACAGCGCTGGTAATGGCTCAGCTACTCAGGGTCCCGCAAGCCATCTTGGACATGATCGCTGG
TGCCCACTGGGGAGTCCTAGCGGGCATAGCGTATTTCTCCATGGTGGGCAACTGGGCGAAGGTCCTGGTG
GTGCTGCTGCTGTTTGCCGGCGTCGACGCGGGTACCCACACCACCGGGGGAAGTGCTGCTAGGAGCACGG
CTACATTCGCCAGCTTCTTCAATCCGGGCGCCAGGCAGAATGTCCAGCTGATCA

>1623_S15_L001_R1_001.fastq_47_1a_24
CCCCAACAACAGCGCTGGTAATGGCTCAGCTACTCAGGGTCCCGCAAGCCATCTTGGACATGATCGCTGG
TGCCCACTGGGGAGTCCTAGCGGGCATAGCGTATTTCTCCATGGTGGGCAACTGGGCGAAGGTCCTGGTG
GTGCTGCTGCTGTTTGCCGGCGTCGACGCGGATACCCACACCACCGGGGGAAGTGCTGCTAGGAGCACGG
CTACATTCACCAGCTTCTTCAATCCGGGCGCCAGGCAGAATGTCCAGCTGATCA

>1623_S15_L001_R1_001.fastq_48_1a_24
CCCCAACAACAGCGCTGGTAATGGCTCAGCTACTCAGGGTCCCGCAAGCCATCTTGGACATGATCGCTGG
TGCCCACTGGGGAGTCCTAGCGGGCATAGCGTATTTCTCCATGGTGGGCAACTGGGCGAAGGTCCTGGTG
GTGCTGCTGCTGTTTGCCGGCGTCGACGCGGATACCCACACCACCGGGGGAAGTGCTGCTAGGAGCACGG
CTACATTCGCCAGCTTCCTCAATCCGGGCGCCAGGCAGAATGTCCAGCTGATCA

>1623_S15_L001_R1_001.fastq_49_1a_23
CCCCAACAACAGCGCTGGTAATGGCTCAGCTACTCAGGGTCCCGCAAGCCATCTTGGACATGATCGCTGG
TGCCCACTGGGGAGTCCTAGCGGGCATAGCGTATTTCTCCATGGTGGGCAACTGGGCGAAGGTCCTGGTG
GCGCTGCTGCTGTTTGCCGGCGTCGACGCGGATACCCACACCACCGGGGGAAGTGCTGCTAGGAGCACGG
CTACATTCGCCAGCTTCTTCAATCCGGGCGCCAGGCAGAATGTCCAGCTGATCA

>1623_S15_L001_R1_001.fastq_50_1a_23
CCCCAACAACAGCGCTGGTAATGGCTCAGCTACTCAGGGTCCCGCAAGCCATCTTGGACATGATCGCTGG
TGCCCACTGGGGAGTCCTAGCGGGCATAGCGTATTTCTCCATGGTGGGCAACTGGGCGAAGGTCCTGGTG
GTGCCGCTGCTGTTTGCCGGCGTCGACGCGGATACCCACACCACCGGGGGAAGTGCTGCTAGGAGCACGG
CTACATTCGCCAGCTTCTTCAATCCGGGCGCCAGGCAGAATGTCCAGCTGATCA

>1623_S15_L001_R1_001.fastq_51_1a_23
CCCCAACAACAGCGCCGGTAATGGCTCAGCTACTCAGGGTCCCGCAAGCCATCTTGGACATGATCGCTGG
TGCCCACTGGGGAGTCCTAGCGGGCATAGCGTATTTCTCCATGGTGGGCAACTGGGCGAAGGTCCTGGTG
GTGCTGCTGCTGTTTGCCGGCGTCGACGCGGATACCCACACCACCGGGGGAAGTGCTGCTAGGAGCACGG
CTACATTCGCCAGCTTCTTCAATCCGGGCGCCAGGCAGAATGTCCAGCTGATCA

>1623_S15_L001_R1_001.fastq_52_1a_22
CCCCAACAACAGCGCTGGTAATGGCTCAGCTACTCAGGGTCCCGCAAGCCATCTTGGACATGATCGCTGG
TGCCCACTGGGGAGTCCTAGCGGGCATAGCGTATTTCTCCATGGTGGGCAACTGGGCGAAGGTCCTGGTG
GTGCTGCTGCCGTTTGCCGGCGTCGACGCGGATACCCACACCACCGGGGGAAGTGCTGCTAGGAGCACGG
CTACATTCGCCAGCTTCTTCAATCCGGGCGCCAGGCAGAATGTCCAGCTGATCA

>1623_S15_L001_R1_001.fastq_53_1a_22
CCCCAACAACAGCGCTGGTAATGGCTCAGCTACTCAGGGTCCCGCAAGCCATCTTGGACATGATCGCTGG
TGCCCACTGGGGAGTCCTAGCGGGCATAGCGTATTTCTCCATGGTGGGCAACTGGGCGAAGGTCCTGGTG
GTGCTGCTGCTGTTTGCCGGCGTCGACGCGGATACCCACACCACCGGGGGAAGTGCCGCTAGGAGCACGG
CTACATTCGCCAGCTTCTTCAATCCGGGCGCCAGGCAGAATGTCCAGCTGATCA

>1623_S15_L001_R1_001.fastq_54_1a_22
CCCCAACAACAGCGCTGGTAATGGCTCAGCTACTCAGGGTCCCGCAAGCCATCTTGGACATGATCGCCGG
TGCCCACTGGGGAGTCCTAGCGGGCATAGCGTATTTCTCCATGGTGGGCAACTGGGCGAAGGTCCTGGTG
GTGCTGCTGCTGTTTGCCGGCGTCGACGCGGATACCCACACCACCGGGGGAAGTGCTGCTAGGAGCACGG
CTACATTCGCCAGCTTCTTCAATCCGGGCGCCAGGCAGAATGTCCAGCTGATCA

>1623_S15_L001_R1_001.fastq_55_1a_22
CCCCAACAACAGCGCTGGTAATGGCTCAGCTACTCAGGGTCCCGCAAGCCATCTTGGACATGATCGCTGG
TGCCCACTGGGGAGTCCTAGCGGGCATAGCGTATTTCTCCATGGTGGGCAACTGGGCGAAGGTCCTGGTG
GTGCTGCTGCTGTTTGCCGGCGTCGACGCGGATACCCACACCACCGGGGGAAGTGCTGCTAGGAGCACGG
CTACATTCGCCAGCTTCTTCAATCCGGGCGCCAGGCGGAATGTCCAGCTGATCA

>1623_S15_L001_R1_001.fastq_56_1a_22
CCCCAACAACAGCGCTGGTAATGGCTCAGCTACTCAGGGTCCCGCAAGCCATCTTGGACATGATCGCTGG
TGCCCACTGGGGAGTCCTAGCGGGCATAGCGTATTTCTCCATGGTGGGCAACTGGGCGAAGGTCCTGGTG
GTGCTGCTGCTGTTTGCCGGCGTCGACGCGGATACCCACACCACCGGGGGAAGTGCTGCTAGGAGCACGG
CTACATTCGCCAGCTTCTTCAATCCGGGCGCCAGGCAGAATGTCCAGCTGATCG

>1623_S15_L001_R1_001.fastq_57_1a_22
CCCCAACAACAGCGCTGGTAATGGCTCAGCTACTCAGGGTCCCGCAAGCCATCTTGGACATGATCGCTGG
TGCCCACTGGGGAGTCCTAGCGGGCATAGCGTATTTCTCCATGGTGGGCAACTGGGCGAAGGTCCTGGTG
GTGCTGCTGCTGTTTGCCGGCGTCGACGCGGATACCCACACCACCGGGGGAAGTGCTGCTAGGAGCACGG
CTACATTCGCCAGCTTCTTCAATCCGGGCGCCAGGCAGAATGTCCAGCCGATCA

>1623_S15_L001_R1_001.fastq_58_1a_22
CCCCAACAACAGCGCTGGTAATGGCTCAGCTACTCAGGGTCCTGCAAGCCATCTTGGACATGATCGCTGG
TGCCCACTGGGGAGTCCTAGCGGGCATAGCGTATTTCTCCATGGTGGGCAACTGGGCGAAGGTCCTGGTG
GTGCTGCTGCTGTTTGCCGGCGTCGACGCGGATACCCACACCACCGGGGGAAGTGCTGCTAGGAGCACGG
CTACATTCGCCAGCTTCTTCAATCCGGGCGCCAGGCAGAATGTCCAGCTGATCA

>1623_S15_L001_R1_001.fastq_59_1a_21
CCCCAACAACAGCGCTGGTAATGGCTCAGCTACTCAGGGTCCCGCAAGCCATCTTGGACATGATCGCTGG
TGCCCACTGGGGAGTCCTAGCGGGCATAGCGTATTTCTCCATGGTGGGCAACTGGGCGAAGGTCCTGGTG
GTGCTGCTGCTGTTTGCCGGCGTCGACGCGGATACCCACACCACCGGGGGAAGCGCTGCTAGGAGCACGG
CTACATTCGCCAGCTTCTTCAATCCGGGCGCCAGGCAGAATGTCCAGCTGATCA

>1623_S15_L001_R1_001.fastq_60_1a_21
CCCCAACAACAGCGCTGGTAATGGCTCAGCTACTCAGGGTCCCGCAAGCCATCTTGGACATGATCGCTGG
TGCCCACTGGGGAGTCCTAGCGGGCATAGCGTATTTCTCCATGGCGGGCAACTGGGCGAAGGTCCTGGTG
GTGCTGCTGCTGTTTGCCGGCGTCGACGCGGATACCCACACCACCGGGGGAAGTGCTGCTAGGAGCACGG
CTACATTCGCCAGCTTCTTCAATCCGGGCGCCAGGCAGAATGTCCAGCTGATCA

>1623_S15_L001_R1_001.fastq_61_1a_21
CCCCAACAACAGCACTGGTAATGGCTCAGCTACTCAGGGTCCCGCAAGCCATCTTGGACATGATCGCTGG
TGCCCACTGGGGAGTCCTAGCGGGCATAGCGTATTTCTCCATGGTGGGCAACTGGGCGAAGGTCCTGGTG
GTGCTGCTGCTGTTTGCCGGCGTCGACGCGGATACCCACACCACCGGGGGAAGTGCTGCTAGGAGCACGG
CTACATTCGCCAGCTTCTTCAATCCGGGCGCCAGGCAGAATGTCCAGCTGATCA

>1623_S15_L001_R1_001.fastq_62_1a_21
CCCCAACAACAGCGCTGGTAATGGCTCAGCTACTCAGGGTCCCGCAAGCCATCTTGGACATGATCGCTGG
TGCCCACTGGGGAGTCCTAGCGGGCATAGCGTATTTCTCCATGGTGGGCAACTGGGCGAAGGTCCCGGTG
GTGCTGCTGCTGTTTGCCGGCGTCGACGCGGATACCCACACCACCGGGGGAAGTGCTGCTAGGAGCACGG
CTACATTCGCCAGCTTCTTCAATCCGGGCGCCAGGCAGAATGTCCAGCTGATCA

>1623_S15_L001_R1_001.fastq_63_1a_21
CCCCAACAACAGCGCTGGTAATGGCTCAGCTACTCAGGGTCCCGCAAGCCATCTTGGACATGATCGCTGG
TGCCCACTGGGGAGTCCTAGCGGGCATAGCGTATCTCTCCATGGTGGGCAACTGGGCGAAGGTCCTGGTG
GTGCTGCTGCTGTTTGCCGGCGTCGACGCGGATACCCACACCACCGGGGGAAGTGCTGCTAGGAGCACGG
CTACATTCGCCAGCTTCTTCAATCCGGGCGCCAGGCAGAATGTCCAGCTGATCA

>1623_S15_L001_R1_001.fastq_64_1a_21
CCCCAACAACAGCGCTGGTAATGGCTCAGCTACTCAGGGTCCCGCAAGCCATCTTGGACATGATCGCTGG
TGCCCACTGGGGAGTCCTAGCGGGCATAGCGTATTTCTCCATGGTGGGCAGCTGGGCGAAGGTCCTGGTG
GTGCTGCTGCTGTTTGCCGGCGTCGACGCGGATACCCACACCACCGGGGGAAGTGCTGCTAGGAGCACGG
CTACATTCGCCAGCTTCTTCAATCCGGGCGCCAGGCAGAATGTCCAGCTGATCA

>1623_S15_L001_R1_001.fastq_65_1a_20
CCCCAACAGCAGCGCTGGTAATGGCTCAGCTACTCAGGGTCCCGCAAGCCATCTTGGACATGATCGCTGG
TGCCCACTGGGGAGTCCTAGCGGGCATAGCGTATTTCTCCATGGTGGGCAACTGGGCGAAGGTCCTGGTG
GTGCTGCTGCTGTTTGCCGGCGTCGACGCGGATACCCACACCACCGGGGGAAGTGCTGCTAGGAGCACGG
CTACATTCGCCAGCTTCTTCAATCCGGGCGCCAGGCAGAATGTCCAGCTGATCA

>1623_S15_L001_R1_001.fastq_66_1a_20
CCCCAACAACAGCGCTGGTAATGGCTCAGCTACTCAGGGTCCCGCAAGCCATCTTGGACATGATCGCTGG
TGCCCGCTGGGGAGTCCTAGCGGGCATAGCGTATTTCTCCATGGTGGGCAACTGGGCGAAGGTCCTGGTG
GTGCTGCTGCTGTTTGCCGGCGTCGACGCGGATACCCACACCACCGGGGGAAGTGCTGCTAGGAGCACGG
CTACATTCGCCAGCTTCTTCAATCCGGGCGCCAGGCAGAATGTCCAGCTGATCA

>1623_S15_L001_R1_001.fastq_67_1a_20
CCCCAACAACGGCGCTGGTAATGGCTCAGCTACTCAGGGTCCCGCAAGCCATCTTGGACATGATCGCTGG
TGCCCACTGGGGAGTCCTAGCGGGCATAGCGTATTTCTCCATGGTGGGCAACTGGGCGAAGGTCCTGGTG
GTGCTGCTGCTGTTTGCCGGCGTCGACGCGGATACCCACACCACCGGGGGAAGTGCTGCTAGGAGCACGG
CTACATTCGCCAGCTTCTTCAATCCGGGCGCCAGGCAGAATGTCCAGCTGATCA

>1623_S15_L001_R1_001.fastq_68_1a_20
CCCCAACAACAGCGCTGGTAATGGCTCAGCTACTCAGGGTCCCGCAAGCCATCTTGGACATGATCGCTGG
TGCCCACTGGGGAGTCCTAGCGGGCATAGCGTATTTCTCCATGGTGGGCAACTGGGCGAAGGTCCTGGTG
GTGCTGCTGCTGTTTGCCGGCGTCGACGCGGATACCCACACCACCGGGGGAAGTGCTGCTAGGAGCACGG
CTACATTCGCCAGCTTCTTCAATCCGGGCGCCAGGCAGAACGTCCAGCTGATCA

>1623_S15_L001_R1_001.fastq_69_1a_20
CCCCAACAACAGCGCTGGTAATGGCTCAGCTACTCAGGGTCCCGCAAGCCATCTTGGACATGATCGCTGG
TGCCCACTGGGGAGTCCTAGCGGGCATAGCGTATTTCTCCATGGTGGGCAACTGGGCGAAGGTCCTGGTG
GTGCTGCTGCTGTTTGCCGGCGTCGACGCAGATACCCACACCACCGGGGGAAGTGCTGCTAGGAGCACGG
CTACATTCGCCAGCTTCTTCAATCCGGGCGCCAGGCAGAATGTCCAGCTGATCA

>1623_S15_L001_R1_001.fastq_70_1a_20
CCCCAACAACAGCGCTGGTAATGGCTCAGCTACCCAGGGTCCCGCAAGCCATCTTGGACATGATCGCTGG
TGCCCACTGGGGAGTCCTAGCGGGCATAGCGTATTTCTCCATGGTGGGCAACTGGGCGAAGGTCCTGGTG
GTGCTGCTGCTGTTTGCCGGCGTCGACGCGGATACCCACACCACCGGGGGAAGTGCTGCTAGGAGCACGG
CTACATTCGCCAGCTTCTTCAATCCGGGCGCCAGGCAGAATGTCCAGCTGATCA

>1623_S15_L001_R1_001.fastq_71_1a_20
CCCCAACAACAGCGCTGGTAATGGCTCAGCTACTCAGGGTCCCGCAAGCCATCTTGGACATGATCGCTGG
TGCCCACTGGGGAGTCCCAGCGGGCATAGCGTATTTCTCCATGGTGGGCAACTGGGCGAAGGTCCTGGTG
GTGCTGCTGCTGTTTGCCGGCGTCGACGCGGATACCCACACCACCGGGGGAAGTGCTGCTAGGAGCACGG
CTACATTCGCCAGCTTCTTCAATCCGGGCGCCAGGCAGAATGTCCAGCTGATCA

>1623_S15_L001_R1_001.fastq_72_1a_20
CCCCAACAACAGCGCTGGTAATGGCTCAGCTACTCAGGGTCCCGCAAGCCATCTTGGACATGATCGCTGG
TGCCCACTGGGGAGTCCTAGCGGGCATAGCGTATTTCTCCATGGTGGGCAACTGGGCGAAGGTCCTGGTG
GTGCTGCTGCTGTTTGCCGGCGTCGACGCGGATACCCACACCACCGGGGGAAGTGCTGCTAAGAGCACGG
CTACATTCGCCAGCTTCTTCAATCCGGGCGCCAGGCAGAATGTCCAGCTGATCA

>1623_S15_L001_R1_001.fastq_73_1a_20
CCCCAACAACAGCGCTGGTAATGGCTCAGCTACTCAGGGTCCCGCAGGCCATCTTGGACATGATCGCTGG
TGCCCACTGGGGAGTCCTAGCGGGCATAGCGTATTTCTCCATGGTGGGCAACTGGGCGAAGGTCCTGGTG
GTGCTGCTGCTGTTTGCCGGCGTCGACGCGGATACCCACACCACCGGGGGAAGTGCTGCTAGGAGCACGG
CTACATTCGCCAGCTTCTTCAATCCGGGCGCCAGGCAGAATGTCCAGCTGATCA

>1623_S15_L001_R1_001.fastq_74_1a_20
CCCCAACAACAGCGCTGGTAATGGCTCAGCCACTCAGGGTCCCGCAAGCCATCTTGGACATGATCGCTGG
TGCCCACTGGGGAGTCCTAGCGGGCATAGCGTATTTCTCCATGGTGGGCAACTGGGCGAAGGTCCTGGTG
GTGCTGCTGCTGTTTGCCGGCGTCGACGCGGATACCCACACCACCGGGGGAAGTGCTGCTAGGAGCACGG
CTACATTCGCCAGCTTCTTCAATCCGGGCGCCAGGCAGAATGTCCAGCTGATCA

>1623_S15_L001_R1_001.fastq_75_1a_19
CCCCAACAACAGCGCTGGTAATGGCTCAGCTACTCAGGGTCCCGCAAGCCATCTTGGACATGATCGCTGG
TGCCCACTGGGGAGTCCTAGCGGGCATAGCGTATTTCTCCATGGTGGGCAACTGGGCGAAGGTCCTGGTG
GTGCTGCTGCTGTTTGCCGGCGTCGACGCGGATACCCACACCACCGGGGGAAGTGCTGCTAGGAGCACGG
CTACGTTCGCCAGCTTCTTCAATCCGGGCGCCAGGCAGAATGTCCAGCTGATCA

>1623_S15_L001_R1_001.fastq_76_1a_19
CCCCAACAACAGCGCTGGTAATGGCTCAGCTACTCAGGGTCCCGCAAGCCATCTTGGACATGGTCGCTGG
TGCCCACTGGGGAGTCCTAGCGGGCATAGCGTATTTCTCCATGGTGGGCAACTGGGCGAAGGTCCTGGTG
GTGCTGCTGCTGTTTGCCGGCGTCGACGCGGATACCCACACCACCGGGGGAAGTGCTGCTAGGAGCACGG
CTACATTCGCCAGCTTCTTCAATCCGGGCGCCAGGCAGAATGTCCAGCTGATCA

>1623_S15_L001_R1_001.fastq_77_1a_19
CCCCAACAACAGCGCTGGTAATGGCTCAGCTACTCAGGGTCCCGCAAGCCATCTTGGACATGATCGCTGG
TGCCCACTGGGGAGTCCTAGCGGGCATAGCGTATTTCTCCATGGTGGGCAACTGGGCGAAGGTCCTGGTG
GTGCTGCTGCTGTTTGCCGGCGTCGACGCGGATACCCACACCACCGGGGGAAGTGCTGCTAGGAGCACGG
CTACATTCGCCAGCCTCTTCAATCCGGGCGCCAGGCAGAATGTCCAGCTGATCA

>1623_S15_L001_R1_001.fastq_78_1a_19
CCCCAACAACAGCGCTGGTAATGGCTCAGCTACTCAGGGTCCCGCAAGCCATCTTGGACATGATCGCTGG
TGCCCACTGGGGAGTCCTAGCGGGCATAGCGTATTTCTCCATGGTGGGCAACTGGGCGAAGGTCCTGGTG
GTGCTGCTGCTGTTTGCCGGCGTCGACGCGGATACCCACACCACCGGGGGAAGTGCTGCTAGGAGCGCGG
CTACATTCGCCAGCTTCTTCAATCCGGGCGCCAGGCAGAATGTCCAGCTGATCA

>1623_S15_L001_R1_001.fastq_79_1a_19
CCCCAACAACAGCGCTGGTAATGGCTCAGCTACTCAGGGTCCCGCAAGCCATCTTGGACATGATCGCTGG
TGCCCACTGGGGAGTCCTAGCGGGCATAGCGCATTTCTCCATGGTGGGCAACTGGGCGAAGGTCCTGGTG
GTGCTGCTGCTGTTTGCCGGCGTCGACGCGGATACCCACACCACCGGGGGAAGTGCTGCTAGGAGCACGG
CTACATTCGCCAGCTTCTTCAATCCGGGCGCCAGGCAGAATGTCCAGCTGATCA

>1623_S15_L001_R1_001.fastq_80_1a_19
CCCCAACAACAGCGCTGGTAATGGCTCAGCTACTCAGGGTCCCGCAAGCCGTCTTGGACATGATCGCTGG
TGCCCACTGGGGAGTCCTAGCGGGCATAGCGTATTTCTCCATGGTGGGCAACTGGGCGAAGGTCCTGGTG
GTGCTGCTGCTGTTTGCCGGCGTCGACGCGGATACCCACACCACCGGGGGAAGTGCTGCTAGGAGCACGG
CTACATTCGCCAGCTTCTTCAATCCGGGCGCCAGGCAGAATGTCCAGCTGATCA

>1623_S15_L001_R1_001.fastq_81_1a_19
CCCCAACAACAGCGCTGGTAATGGCTCAGCTACTCAGGGTCCCGCAAGCCATCTTGGACATGATCGCTGG
TGCCCACTGGGGAGTCCTAGCGGGCATAGCGTATTTCTCCATGGTGGGCAACTGGGCGAAGGTCCTGGTG
GTGCTGCTGCTGTTTGCCGGCGTCGACGCGGATACCCACACCACCGGGGGAAGTGCTGCTGGGAGCACGG
CTACATTCGCCAGCTTCTTCAATCCGGGCGCCAGGCAGAATGTCCAGCTGATCA

>1623_S15_L001_R1_001.fastq_82_1a_18
CCCCAACAACAGCGCTGGTAATGGCTCAGCTACTCAGGGTCCCGCAAGCCATCTTGGACATGATCGCTGG
TGCCCACTGGGGAGTCCTAGCGGGCATAGCGTATTTCTCCATGGTGGGCAACTGGGCGAAGGTCCTGGTG
GTGCTGCTGCTGTTTGCCGGCGTCGACGCGGATACCCACACCACCGGGGGAAGTGCTGCTAGGAGCACGG
CTACATTCGCCAGCTTCTTCAATCCGGGCGCCGGGCAGAATGTCCAGCTGATCA

>1623_S15_L001_R1_001.fastq_83_1a_18
CCCCAACAACAGCGCTGGTAATGGCTCAGCTACTCAGGGTCCCGCAAGCCATCTTGGACATGATCGCTGG
TGCCCACTGGGGAGTCCTAGCGGGCATAGCGTATTTCTCCATGGTGGGCAACTGGGCGAAGGTCCTGGTG
GTGCTGCTGTTGTTTGCCGGCGTCGACGCGGATACCCACACCACCGGGGGAAGTGCTGCTAGGAGCACGG
CTACATTCGCCAGCTTCTTCAATCCGGGCGCCAGGCAGAATGTCCAGCTGATCA

>1623_S15_L001_R1_001.fastq_84_1a_18
CCCCAACAACAGCGCTGGTAATGGCTCAGCTACTCAGGGTCCCGCAAGCCATCTTGGACATGATCGCTGG
TGCCCACTGGGGAGTCCTAGCGGGCATAGCGTATTTCTCCATGGTGGGCAACCGGGCGAAGGTCCTGGTG
GTGCTGCTGCTGTTTGCCGGCGTCGACGCGGATACCCACACCACCGGGGGAAGTGCTGCTAGGAGCACGG
CTACATTCGCCAGCTTCTTCAATCCGGGCGCCAGGCAGAATGTCCAGCTGATCA

>1623_S15_L001_R1_001.fastq_85_1a_18
CCCCAACAACAGCGCTGGTAATGGCTCAGCTACTCAGGGTCCCGCAAGCCATCTTGGACATGATCGCTGG
TGCCCACTGGGGAGTCCTAGCGGGCATAGCGTATTTCTCCATGGTGGGCAACTGGGCGAAGGTCCTGGCG
GTGCTGCTGCTGTTTGCCGGCGTCGACGCGGATACCCACACCACCGGGGGAAGTGCTGCTAGGAGCACGG
CTACATTCGCCAGCTTCTTCAATCCGGGCGCCAGGCAGAATGTCCAGCTGATCA

>1623_S15_L001_R1_001.fastq_86_1a_18
CCCCAACAACAGCGCTGGTAATGGCTCAGCTACTCAGGGTCCCGCGAGCCATCTTGGACATGATCGCTGG
TGCCCACTGGGGAGTCCTAGCGGGCATAGCGTATTTCTCCATGGTGGGCAACTGGGCGAAGGTCCTGGTG
GTGCTGCTGCTGTTTGCCGGCGTCGACGCGGATACCCACACCACCGGGGGAAGTGCTGCTAGGAGCACGG
CTACATTCGCCAGCTTCTTCAATCCGGGCGCCAGGCAGAATGTCCAGCTGATCA

>1623_S15_L001_R1_001.fastq_87_1a_18
CCCCAACAACAGCGCTGGTAATGGCTCAGCTACTCAGGGTCCCGCAAGCCATCTTGGACATGATCGCTGG
TGCCCACTGGGGAGTCCTAGCGGGCATAGCGTATTTCTCCATGGTGGGCAACTGGGCGAAGGTCCTGGTG
GTGCTGCTGCTGTTTGCCGGCGTCGACGCGGATACCCACACCACCGGGGGAAGTGCTGCTAGGAGCACGG
CTACATTCGCCAGCTTCTCCAATCCGGGCGCCAGGCAGAATGTCCAGCTGATCA

>1623_S15_L001_R1_001.fastq_88_1a_18
CCCCAACAACAGCGCTGGTAATGGCTCAGCTACTCAGGGTCCCGCAAGCCATCTTGGACATGATCGCTGG
TGCCCACTGGGGAGTCCTAGCGGGCATAGCGTATTTCTCCATGGTGGGCAACTGGGCGAAGGTCCTGGTG
GTGCTGCTGCTGTTTGCCGGCGTCGACGCGGATACCCACACCACCGGGGGAAGTGCTGCTAGGAGCACGG
CTACATTCGCCGGCTTCTTCAATCCGGGCGCCAGGCAGAATGTCCAGCTGATCA

>1623_S15_L001_R1_001.fastq_89_1a_17
CCCCAACAACAGCGCTGGTAATGGCTCAGCTACTCAGGGTCCCGCAAGCCATCTTGGACATGATCGCTGG
TGCCCACTGGGGAGTCCTAGCGGGCATAGCGTATTTCTCCATGGTGGGCAACTGGGCGAAGGTCCTGGTG
GTGCTGCTGCTGCTTGCCGGCGTCGACGCGGATACCCACACCACCGGGGGAAGTGCTGCTAGGAGCACGG
CTACATTCGCCAGCTTCTTCAATCCGGGCGCCAGGCAGAATGTCCAGCTGATCA

>1623_S15_L001_R1_001.fastq_90_1a_17
CCCCAACAGCAGCGCTGGTAATGGCTCAGCTACTCAGGGTCCCGCAAGCCATCTTGGACATGATCGCTGG
TGCCCACTGGGGAGTCCTAGCGGGCATAGCGTATTTCTCCATGGTGGGCAACTGGGCGAAGGTCCTGGTG
GTGCTGCTGCTGTTTGCCGGCGTCGACGCGGATACCCACACCACCGGGGGAAGTGCTGCTAAGAGCACGG
CTATATTCGCCAGCTTCTTCAGTCCGGGCGCCAGGCAGAATGTCCAGCTGATCA

>1623_S15_L001_R1_001.fastq_91_1a_17
CCCCAACAACAGCGCTGGTAATGGCTCAGCTACTCAGGGTCCCGCAAGCCATCTTGGACATGATCGCTGG
TGCCCACTGGGGAGTCCTAGCGGGCATAGCGTATTTCTCCATGGTGGGCAACTGGGCGAAGGTCCTGGTG
GTGCTGCTGCTGTTTGCCGGCGTCGACGCGGATACCCACACCACCGGGGGAAGTGCTGCTAGGAGCACGG
CTACATTCGCCAGCTTCTTCAACCCGGGCGCCAGGCAGAATGTCCAGCTGATCA

>1623_S15_L001_R1_001.fastq_92_1a_17
CCCCAACAACAGCGCTGGTAATGGCTCAGCTACTCAGGGTCCCGCAAGCCATCTTGGACATGATCGCTGG
TGCCCACTGGGGAGTCCTAGCGGGCATAGCGTATTTCTCCATGGTGGGCAACTGGGCGAAGGTCCTGGTG
GTGCTGCTGCTGTTTGCCGGCGTCGACGCGGATACCCACACCACCGGGGGAAGTGCTGCTAGGAGCACGG
CTACATCCGCCAGCTTCTTCAATCCGGGCGCCAGGCAGAATGTCCAGCTGATCA

>1623_S15_L001_R1_001.fastq_93_1a_17
CCCCAACAACAGCGCTGGTAATGGCTCGGCTACTCAGGGTCCCGCAAGCCATCTTGGACATGATCGCTGG
TGCCCACTGGGGAGTCCTAGCGGGCATAGCGTATTTCTCCATGGTGGGCAACTGGGCGAAGGTCCTGGTG
GTGCTGCTGCTGTTTGCCGGCGTCGACGCGGATACCCACACCACCGGGGGAAGTGCTGCTAGGAGCACGG
CTACATTCGCCAGCTTCTTCAATCCGGGCGCCAGGCAGAATGTCCAGCTGATCA

>1623_S15_L001_R1_001.fastq_94_1a_17
CCCCAACAACAGCGCTGGTAATGGCTCAGCTACTCAGGGTCCCGCAAGCCATCTTGGACATGATCGCTGG
TGCCCACTGGGGAGTCCTAGCGGGCATAGCGTATTTCTCCATGGTGGGCAACTGGGCGAAGGTCCTGGTG
GTGCTGCCGCTGTTTGCCGGCGTCGACGCGGATACCCACACCACCGGGGGAAGTGCTGCTAGGAGCACGG
CTACATTCGCCAGCTTCTTCAATCCGGGCGCCAGGCAGAATGTCCAGCTGATCA

>1623_S15_L001_R1_001.fastq_95_1a_17
CCCCAACAACAGCGCTGGTAATGGCTCAGCTACTCAGGGTCCCGCAAGCCATCCTGGACATGATCGCTGG
TGCCCACTGGGGAGTCCTAGCGGGCATAGCGTATTTCTCCATGGTGGGCAACTGGGCGAAGGTCCTGGTG
GTGCTGCTGCTGTTTGCCGGCGTCGACGCGGATACCCACACCACCGGGGGAAGTGCTGCTAGGAGCACGG
CTACATTCGCCAGCTTCTTCAATCCGGGCGCCAGGCAGAATGTCCAGCTGATCA

>1623_S15_L001_R1_001.fastq_96_1a_17
CCCCAACAACAGCGCTGGTAATGGCTCAGCTACTCAGGGTCCCGCAAGCCATCTTGGACATGATCGCTGG
TGCCCACTGGGGAGTCCTAGCGGGCATAGCGTATTTCTCCATGGTGGGCAACTGGGCGAAGGTCCTGGTG
GTGCTGCTGCTGTTTGCCGGCGTCGACGCGGATGCCCACACCACCGGGGGAAGTGCTGCTAGGAGCACGG
CTACATTCGCCAGCTTCTTCAATCCGGGCGCCAGGCAGAATGTCCAGCTGATCA

>1623_S15_L001_R1_001.fastq_98_1a_16
CCCCAACAACAGCGCTGGTAACGGCTCAGCTACTCAGGGTCCCGCAAGCCATCTTGGACATGATCGCTGG
TGCCCACTGGGGAGTCCTAGCGGGCATAGCGTATTTCTCCATGGTGGGCAACTGGGCGAAGGTCCTGGTG
GTGCTGCTGCTGTTTGCCGGCGTCGACGCGGATACCCACACCACCGGGGGAAGTGCTGCTAGGAGCACGG
CTACATTCGCCAGCTTCTTCAATCCGGGCGCCAGGCAGAATGTCCAGCTGATCA

>1623_S15_L001_R1_001.fastq_99_1a_16
CCCCAACAACAGCGCTGGTAATGGCTCAGCTACTCAGGGTCCCGCAAGCCATCTTGGACATGATCGCTGG
TGCCCACTGGGGAGTCCTAGCGGGCATAGCGTATTTCTCCATGGTGGGCAACTGGGCGAAGGTCCTGGTG
GTGCTGCTGCTGTTTGCCGGCGTCGACGCGGATACCTACACCACCGGGGGAAGTGCTGCTAGGAGCACGG
CTACATTCGCCAGCTTCTTCAATCCGGGCGCCAGGCAGAATGTCCAGCTGATCA

>1623_S15_L001_R1_001.fastq_100_1a_16
CCCCAACAACAGCGCTGGTAATGGCTCAGCTACTCAGGGTCCCGCAAGCCATCTTGGACATGATCGCTGG
TGCCCACTGGGGAGTCCTGGCGGGCATAGCGTATTTCTCCATGGTGGGCAACTGGGCGAAGGTCCTGGTG
GTGCTGCTGCTGTTTGCCGGCGTCGACGCGGATACCCACACCACCGGGGGAAGTGCTGCTAGGAGCACGG
CTACATTCGCCAGCTTCTTCAATCCGGGCGCCAGGCAGAATGTCCAGCTGATCA

>1623_S15_L001_R1_001.fastq_101_1a_16
CCCCAACAACAGCGCTGGTAATGGCTCAGCTACTCAGGGTCCCGCAAGCCATCTTGGACATGATCGCTGG
TGCCCACTGGGGAGTCCTAGCGGGCATAGCGTATTTCTCCATGGTGGGCAACTGGGCGAAGGTCCTGGTG
GTGCTGCTGCTGTTTGCCGGCGTCGACGCGGATACCCACACCACCGGGGGAAGTGCTGCTAGGAGCACGG
CTACATTCGCCAGCTTCTTCAATCCGGGCGCCAGGCAGAATGTCCAGCTGACCA

>1623_S15_L001_R1_001.fastq_102_1a_16
CCCCAACAACAGCGCTGGTAATGGCCCAGCTACTCAGGGTCCCGCAAGCCATCTTGGACATGATCGCTGG
TGCCCACTGGGGAGTCCTAGCGGGCATAGCGTATTTCTCCATGGTGGGCAACTGGGCGAAGGTCCTGGTG
GTGCTGCTGCTGTTTGCCGGCGTCGACGCGGATACCCACACCACCGGGGGAAGTGCTGCTAGGAGCACGG
CTACATTCGCCAGCTTCTTCAATCCGGGCGCCAGGCAGAATGTCCAGCTGATCA

>1623_S15_L001_R1_001.fastq_103_1a_16
CCCCAACAACAGCGCTGGTAATGGCTCAGCTACTCAGGGTCCCGCAAGCCATCTTGGACATGATCGCTGG
TGCCCACTGGGGAGTCCTAGCGGGCATAGCGTATTTCTCCATGGTGGGCAACTGGGCGAAGGTCCTGGTG
GTGCTGCTGCTGTTTGCCGGCGTCGACGCGGATACCCACACCACCGGGGGAAGTGCTGCTAGGAGCACGG
CTACATTCGCTAGCTTCTTCAATCCGGGCGCCAGGCAGAATGTCCAGCTGATCA

>1623_S15_L001_R1_001.fastq_104_1a_16
CCCCAACAACAGCGCTGGTAATGGCTCAGCTACTCAGGGTCCCGCAAGCCATCTTGGACATGATCGCTGG
TGCCCACTGGGGAGTCCTAGCGGGCATAGCGTATTTCTCTATGGTGGGCAACTGGGCGAAGGTCCTGGTG
GTGCTGCTGCTGTTTGCCGGCGTCGACGCGGATACCCACACCACCGGGGGAAGTGCTGCTAGGAGCACGG
CTACATTCGCCAGCTTCTTCAATCCGGGCGCCAGGCAGAATGTCCAGCTGATCA

>1623_S15_L001_R1_001.fastq_105_1a_16
CCCCAACAACAGCGCTGGTAATGGCTCAGCTACTCAGGGTCCCGCAAGCCATCTTGGACATGATCGCTGG
TGCCCACTGGGGAGTCCTAGCGGGCGTAGCGTATTTCTCCATGGTGGGCAACTGGGCGAAGGTCCTGGTG
GTGCTGCTGCTGTTTGCCGGCGTCGACGCGGATACCCACACCACCGGGGGAAGTGCTGCTAGGAGCACGG
CTACATTCGCCAGCTTCTTCAATCCGGGCGCCAGGCAGAATGTCCAGCTGATCA

>1623_S15_L001_R1_001.fastq_106_1a_16
CCCCAACAACAGCGCTGGTAATGGCTCAGCTACTCAGGGTCCCACAAGCCATCTTGGACATGATCGCTGG
TGCCCACTGGGGAGTCCTAGCGGGCATAGCGTATTTCTCCATGGTGGGCAACTGGGCGAAGGTCCTGGTG
GTGCTGCTGCTGTTTGCCGGCGTCGACGCGGATACCCACACCACCGGGGGAAGTGCTGCTAGGAGCACGG
CTACATTCGCCAGCTTCTTCAATCCGGGCGCCAGGCAGAATGTCCAGCTGATCA

>1623_S15_L001_R1_001.fastq_107_1a_15
CCCCAACAACAGCGCTGGTAATGGCTCAGCTACTCAGGGTCCCGCAAGCCATCTTGGACATGATCGCTGG
TGCCCACTGGGGAGTCCTAGCGGGCATAGCGTATTTCTCCATGGTGGGCAACTGGGCGAAGGTCCTGGTG
GTGCTGCTGCTGTTTGCCGGCGTCGACGCGGATACCCACACCGCCGGGGGAAGTGCTGCTAGGAGCACGG
CTACATTCGCCAGCTTCTTCAATCCGGGCGCCAGGCAGAATGTCCAGCTGATCA

>1623_S15_L001_R1_001.fastq_108_1a_15
CCCCAACAACAGCGCTGGTAATGGCTCAGCTACTCAGGGTCCCGCAAGCCATCTTGGACATGATCGCTGG
TGCCCACTGGGGAGTCCTAGCGGGCATAGCGTATTTCTCCATGGTGGGCAACTGGGCGAAGGTCCTGGTG
GTGCTGCTGCTGTTTGCCGGCGTCAACGCGGATACCCACACCACCGGGGGAAGTGCTGCTAGGAGCACGG
CTACATTCGCCAGCTTCTTCAATCCGGGCGCCAGGCAGAATGTCCAGCTGATCA

>1623_S15_L001_R1_001.fastq_109_1a_15
CCCCAACAACAGCGCTGGTAATGGCTCAGCTACTCAGGGTCCCGCAAGCCATCTTGGACATGATCGCTGG
TGCCCACTGGGGAGTCCTAGCGGGCATAGCGTATTTCTCCATGGTGGGCAACTGGGCGAAGGTCCTGGTG
GTGCTGCTGCTGTTTGCTGGCGTCGACGCGGATACCCACACCACCGGGGGAAGTGCTGCTAGGAGCACGG
CTACATTCGCCAGCTTCTTCAATCCGGGCGCCAGGCAGAATGTCCAGCTGATCA

>1623_S15_L001_R1_001.fastq_110_1a_15
CCCCAACAACAGCGCTGGTAATGGCTCAGCTACTCAGGGTCCCGCAAGCCATCTTGGACATGATCGCTGG
TGCCCACTGGGGAGTCCTAGCGGGCATAGCGTATTTCTCCATGGTGGGCAACTGGGCGAAGGTCCTGGTG
GTGCTGCTGCTGTTTGCCGGCGTCGACGCGGACACCCACACCACCGGGGGAAGTGCTGCTAGGAGCACGG
CTACATTCGCCAGCTTCTTCAATCCGGGCGCCAGGCAGAATGTCCAGCTGATCA

>1623_S15_L001_R1_001.fastq_111_1a_15
CCCCAACAACAGCGCTGGTAATGGCTCAGCTACTCAGGGTCCCGCAAGCCATCTTGGACATGATCGCTGG
TGCCCACTGGGGAGTCCTAGCGGGCATAGCGTATTTCTCCATGGTGGGCAACTGGGCGAAGGTCCTGGTG
GTGCTGCTGCTGTTTGCCGGCGTCGACGCGGATACCCACACCACCGGGGGAAGTGCTGCTAGGAGCACGG
CTACATTCGCCAGCTTCTTCAATCCGGGTGCCAGGCAGAATGTCCAGCTGATCA

>1623_S15_L001_R1_001.fastq_112_1a_15
CCCCAACAACAGCGCTGGTAATGGCTCAGCTACTCAGGGTCCCGCAAGCCATCTTGGACATGATCGCTGG
TGCCCACTGGGGAGTCCTAGCGGGCATAGCGTATTTCTCCATGGTGGGCAACTGGGCGGAGGTCCTGGTG
GTGCTGCTGCTGTTTGCCGGCGTCGACGCGGATACCCACACCACCGGGGGAAGTGCTGCTAGGAGCACGG
CTACATTCGCCAGCTTCTTCAATCCGGGCGCCAGGCAGAATGTCCAGCTGATCA

>1623_S15_L001_R1_001.fastq_113_1a_15
CCCCAACAACAGCGCTGGTAGTGGCTCAGCTACTCAGGGTCCCGCAAGCCATCTTGGACATGATCGCTGG
TGCCCACTGGGGAGTCCTAGCGGGCATAGCGTATTTCTCCATGGTGGGCAACTGGGCGAAGGTCCTGGTG
GTGCTGCTGCTGTTTGCCGGCGTCGACGCGGATACCCACACCACCGGGGGAAGTGCTGCTAGGAGCACGG
CTACATTCGCCAGCTTCTTCAATCCGGGCGCCAGGCAGAATGTCCAGCTGATCA

>1623_S15_L001_R1_001.fastq_114_1a_15
CCCCAACAACAGCGCTGGTAATGGCTCAGCTACTCAGGGTCCCGCAAGCCATCTTGGACATGATCGCTGG
TGCCCACTGGGGAGTCCTAGTGGGCATAGCGTATTTCTCCATGGTGGGCAACTGGGCGAAGGTCCTGGTG
GTGCTGCTGCTGTTTGCCGGCGTCGACGCGGATACCCACACCACCGGGGGAAGTGCTGCTAGGAGCACGG
CTACATTCGCCAGCTTCTTCAATCCGGGCGCCAGGCAGAATGTCCAGCTGATCA

>1623_S15_L001_R1_001.fastq_115_1a_15
CCCCAACAACAGCGCTGGTAATGGCTCAGCTACTCAGGGTCCCGCAAGCCATCTTGGACATGATCGCTGG
TGCCCACTGGGGAGTCCTAGCGGGCATAGCGTATTTCTCCGTGGTGGGCAACTGGGCGAAGGTCCTGGTG
GTGCTGCTGCTGTTTGCCGGCGTCGACGCGGATACCCACACCACCGGGGGAAGTGCTGCTAGGAGCACGG
CTACATTCGCCAGCTTCTTCAATCCGGGCGCCAGGCAGAATGTCCAGCTGATCA

>1623_S15_L001_R1_001.fastq_116_1a_15
ACATCAACAGGACAGCGCTGGTAATGGCTCAGCTACTCAGGGTCCCGCAAGCCATCTTGGACATGATCGC
TGGTGCCCACTGGGGAGTCCTAGCGGGCATAGCGTATTTCTCCATGGTGGGCAACTGGGCGAAGGTCCTG
GTGGTGCTGCTGCTGTTTGCCGGCGTCGACGCGGATACCCACACCACCGGGGGAAGTGCTGCTAGGAGCA
CGGCTACATTCGCCAGCTTCTTCAATCCGGGCGCCAGGCAGAATGTCCAGCTGATCA

>1623_S15_L001_R1_001.fastq_117_1a_15
CCCCAACAACAGCGCTGGTAATGGCTCAGCTACTCAGGGTCCCGCAAGCCATCTTGGACATGATCGCTGG
TGCCCACTGGGGAGTCCTAGCGGGCATAGCGTATTTCTCCATGGTGGGCAACTGGGCGAAGGTCCTGGTG
GTGCTGCTGCTGTTTGCCGGCGTCGACGCGGATACCCACACCACCGGGGGAAGTGCTGCCAGGAGCACGG
CTACATTCGCCAGCTTCTTCAATCCGGGCGCCAGGCAGAATGTCCAGCTGATCA

>1623_S15_L001_R1_001.fastq_118_1a_14
CCCCAACAACAGCGCTGGTAATGGCTCAGCTACTCAGGGTCCCGCAAGCCATCTTGGACATGATCGCTGG
TGCCCACTGGGGAGTCCTAGCGGGCATAGCGTATTTCTCCATGGTGGGCAACTGGGCGAAGGTCCTGGTG
GTGCTGCTGCTGTTTGCCGGCGTCGACGCGGATACCCACACCACCGGGGGAAGTGCTGCTAGGAGCACGG
CTACATTCGCCAGCTTCTTCAATCCGGGCGCCAGACAGAATGTCCAGCTGATCA

>1623_S15_L001_R1_001.fastq_119_1a_14
CCCCAACAACAGCGCTGGTAATGGCTCAGCTACTCAGGGTCCCGCAAGCCATCTTGGACATGATCGCTGG
TGCCCACTGGGGAGTCCTAGCGGGCATAGCGTATTTCTCCATGGTGGGCAACTGGGCGAAGGTCCTGGTG
GTGCTGCTGCTGTTTGCCGGCGTTGACGCGGATACCCACACCACCGGGGGAAGTGCTGCTAGGAGCACGG
CTACATTCGCCAGCTTCTTCAATCCGGGCGCCAGGCAGAATGTCCAGCTGATCA

>1623_S15_L001_R1_001.fastq_120_1a_14
CCCCAACAACAGCGCTGGTAATGGCTCAGCTACTCAGGGTCCCGCAAGCCATCTTGGACATGATCGCTGG
TGCCCACTGGGGAGTCCTAGCGGGCATAGCGTATTTCTCCATGGTGGGCGACTGGGCGAAGGTCCTGGTG
GTGCTGCTGCTGTTTGCCGGCGTCGACGCGGATACCCACACCACCGGGGGAAGTGCTGCTAGGAGCACGG
CTACATTCGCCAGCTTCTTCAATCCGGGCGCCAGGCAGAATGTCCAGCTGATCA

>1623_S15_L001_R1_001.fastq_121_1a_14
CCCCAACAACAGCGCTGGTAATGGCTCAGCTACTCAGGGTCCCGCAAGCCATCTTGGACATGATCGCTGG
TGCCCACTGGGGAGTCCTAGCGGGCATAGCGTATTTCTCCACGGTGGGCAACTGGGCGAAGGTCCTGGTG
GTGCTGCTGCTGTTTGCCGGCGTCGACGCGGATACCCACACCACCGGGGGAAGTGCTGCTAGGAGCACGG
CTACATTCGCCAGCTTCTTCAATCCGGGCGCCAGGCAGAATGTCCAGCTGATCA

>1623_S15_L001_R1_001.fastq_122_1a_14
CCCCAACAACAGCGCTGGTAATGGCTCAGCTACTCAGGGTCCCGCAAGCCATCTTGGACATGATCGCTGG
TGCCCACTGGGGAGTCCTAGCGGGCATAGCGTATTTCTCCATGGTGGGCAACTGGGCGAAGGTCCTGGTG
GTGCTGCTGCTGTTTGCCGGCGTCGACGCGGATACCCACACCACCAGGGGAAGTGCTGCTAGGAGCACGG
CTACATTCGCCAGCTTCTTCAATCCGGGCGCCAGGCAGAATGTCCAGCTGATCA

>1623_S15_L001_R1_001.fastq_123_1a_14
ACATCAACAACAGCGCTGGTAATGGCTCAGCTACTCAGGGTCCCGCAAGCCATCTTGGACATGATCGCTG
GTGCCCACTGGGGAGTCCTAGCGGGCATAGCGTATTTCTCCATGGTGGGCAACTGGGCGAAGGTCCTGGT
GGTGCTGCTGCTGTTTGCCGGCGTCGACGCGGATACCCACACCACCGGGGGAAGTGCTGCTAAGAGCACG
GCTATATTCGCCAGCTTCTTCAGTCCGGGCGCCAGGCAGAATGTCCAGCTGATCA

>1623_S15_L001_R1_001.fastq_124_1a_14
CCCCAACAACAGCGCTGGTAATGGCTCAGCTACTCAGGGTCCCGCAAGCCATCTTGGACATGATCACTGG
TGCCCACTGGGGAGTCCTAGCGGGCATAGCGTATTTCTCCATGGTGGGCAACTGGGCGAAGGTCCTGGTG
GTGCTGCTGCTGTTTGCCGGCGTCGACGCGGATACCCACACCACCGGGGGAAGTGCTGCTAGGAGCACGG
CTACATTCGCCAGCTTCTTCAATCCGGGCGCCAGGCAGAATGTCCAGCTGATCA

>1623_S15_L001_R1_001.fastq_125_1a_14
CCCCAACAACAGCGCTGGTAATGGCTCAGCTACTCAGGGTCCCGCAAGCCATCTTGGACATGATCGCTGG
TGCCCACTGGGGAGTCCTAGCGGGCATAGCGTATTTCTCCATGGTGGGCAACTGGGCGAAGGTCCTGGTG
GTGCTGCTGCTGTTTGCCGGCGTCGACGCGGATACCCACACCACCGGGGGAAGTGCTGCTAGGAGCACGG
CTACATTCGCCAGCTTCTTCAATCCGGGCGCCAGGCAGAATATCCAGCTGATCA

>1623_S15_L001_R1_001.fastq_126_1a_14
CCCCAACAACAGCGCTGGTAATGGCTCAGCTACTCAGGGTCCCGCAAGCCATCTTGGACATGATCGCTGG
CGCCCACTGGGGAGTCCTAGCGGGCATAGCGTATTTCTCCATGGTGGGCAACTGGGCGAAGGTCCTGGTG
GTGCTGCTGCTGTTTGCCGGCGTCGACGCGGATACCCACACCACCGGGGGAAGTGCTGCTAGGAGCACGG
CTACATTCGCCAGCTTCTTCAATCCGGGCGCCAGGCAGAATGTCCAGCTGATCA

>1623_S15_L001_R1_001.fastq_128_1a_13
CCCCAACAACAGCGCTAGTAATGGCTCAGCTACTCAGGGTCCCGCAAGCCATCTTGGACATGATCGCTGG
TGCCCACTGGGGAGTCCTAGCGGGCATAGCGTATTTCTCCATGGTGGGCAACTGGGCGAAGGTCCTGGTG
GTGCTGCTGCTGTTTGCCGGCGTCGACGCGGATACCCACACCACCGGGGGAAGTGCTGCTAGGAGCACGG
CTACATTCGCCAGCTTCTTCAATCCGGGCGCCAGGCAGAATGTCCAGCTGATCA

>1623_S15_L001_R1_001.fastq_129_1a_13
CCCCAACAACAGCGCTGGTAATGGCTCAGCTACTCGGGGTCCCGCAAGCCATCTTGGACATGATCGCTGG
TGCCCACTGGGGAGTCCTAGCGGGCATAGCGTATTTCTCCATGGTGGGCAACTGGGCGAAGGTCCTGGTG
GTGCTGCTGCTGTTTGCCGGCGTCGACGCGGATACCCACACCACCGGGGGAAGTGCTGCTAGGAGCACGG
CTACATTCGCCAGCTTCTTCAATCCGGGCGCCAGGCAGAATGTCCAGCTGATCA

>1623_S15_L001_R1_001.fastq_130_1a_13
CCCCAACAACAGCGCTGGTAATGGCTCAGCTACTCAGGGTCCCGCAAGCCATCTTGGACATGATCGCTGG
TGCCCACTGGGGAGTCCTAGCGGGCATAGCGTATTTCTCCATGGTGGGCAACTGGGCGAAGGTCCTGGTG
GTGCTGCTGCTGTTTGCCGGCGTCGACGCGGCTACCCACACCACCGGGGGAAGTGCTGCTAGGAGCACGG
CTACATTCGCCAGCTTCTTCAATCCGGGCGCCAGGCAGAATGTCCAGCTGATCA

>1623_S15_L001_R1_001.fastq_131_1a_13
CCCCAACAACAGCGCTGGTAATGGCTCAGCTACTCAGGGTCCCGCAAGCCATCTTGGACATGATCGCTGG
TGCCCACTGGGGAGTCCTAGCGGGCATAGCGTATTTCTCCATGGTGGGCAACTGGGCGAAGGTCCTGGTG
GTGCTGCTGCTGTTTGCCGGCGTCGACGCGGATACCCACACCACCGGGGGAAGTGCTGCTAGGAGCACGG
CTACACTCGCCAGCTTCTTCAATCCGGGCGCCAGGCAGAATGTCCAGCTGATCA

>1623_S15_L001_R1_001.fastq_132_1a_13
ACATCAACAGGACTGCGCTGGTAATGGCTCAGCTACTCAGGGTCCCGCAAGCCATCTTGGACATGATCGC
TGGTGCCCACTGGGGAGTCCTAGCGGGCATAGCGTATTTCTCCATGGTGGGCAACTGGGCGAAGGTCCTG
GTGGTGCTGCTGCTGTTTGCCGGCGTCGACGCGGATACCCACACCACCGGGGGAAGTGCTGCTAGGAGCA
CGGCTACATTCGCCAGCTTCTTCAATCCGGGCGCCAGGCAGAATGTCCAGCTGATCA

>1623_S15_L001_R1_001.fastq_133_1a_13
CCCCAACAACAGCGCTGGTAATGGCTCAGCTACTCAGGGTCCCGCAAGCCATCTTGGACATGATCGCTGG
TGCCCACTGGGGAGTCCTAGCAGGCATAGCGTATTTCTCCATGGTGGGCAACTGGGCGAAGGTCCTGGTG
GTGCTGCTGCTGTTTGCCGGCGTCGACGCGGATACCCACACCACCGGGGGAAGTGCTGCTAGGAGCACGG
CTACATTCGCCAGCTTCTTCAATCCGGGCGCCAGGCAGAATGTCCAGCTGATCA

>1623_S15_L001_R1_001.fastq_134_1a_13
ACATCAACAGGACTGCACTGGTAATGGCTCAGCTACTCAGGGTCCCGCAAGCCATCTTGGACATGATCGC
TGGTGCCCACTGGGGAGTCCTAGCGGGCATAGCGTATTTCTCCATGGTGGGCAACTGGGCGAAGGTCCTG
GTGGTGCTGCTGCTGTTTGCCGGCGTCGACGCGGATACCCACACCACCGGGGGAAGTGCTGCTAGGAGCA
CGGCTACATTCGCCAGCTTCTTCAATCCGGGCGCCAGGCAGAATGTCCAGCTGATCA

>1623_S15_L001_R1_001.fastq_135_1a_13
CCCCAACAACAGCGCTGGTAATGGCTCAGCTACTCAGGGTCCCGCAAGCCATCTTGGACATGATCGCTGG
TGCCCACTGGGGAGTCCTAGCGGGCATAGCGTATTTCTCCATGGTGGGCAACTGGGCGAAGGTCCTGGTG
GTGCTGCTGCTGTTTGCCGGTGTCGACGCGGATACCCACACCACCGGGGGAAGTGCTGCTAGGAGCACGG
CTACATTCGCCAGCTTCTTCAATCCGGGCGCCAGGCAGAATGTCCAGCTGATCA

>1623_S15_L001_R1_001.fastq_137_1a_13
CTCCAACAACAGCGCTGGTAATGGCTCAGCTACTCAGGGTCCCGCAAGCCATCTTGGACATGATCGCTGG
TGCCCACTGGGGAGTCCTAGCGGGCATAGCGTATTTCTCCATGGTGGGCAACTGGGCGAAGGTCCTGGTG
GTGCTGCTGCTGTTTGCCGGCGTCGACGCGGATACCCACACCACCGGGGGAAGTGCTGCTAGGAGCACGG
CTACATTCGCCAGCTTCTTCAATCCGGGCGCCAGGCAGAATGTCCAGCTGATCA

>1623_S15_L001_R1_001.fastq_138_1a_13
CCTCAACAACAGCGCTGGTAATGGCTCAGCTACTCAGGGTCCCGCAAGCCATCTTGGACATGATCGCTGG
TGCCCACTGGGGAGTCCTAGCGGGCATAGCGTATTTCTCCATGGTGGGCAACTGGGCGAAGGTCCTGGTG
GTGCTGCTGCTGTTTGCCGGCGTCGACGCGGATACCCACACCACCGGGGGAAGTGCTGCTAGGAGCACGG
CTACATTCGCCAGCTTCTTCAATCCGGGCGCCAGGCAGAATGTCCAGCTGATCA

>1623_S15_L001_R1_001.fastq_139_1a_12
CCCCAACAACAGCGCTGGTAATGGCTCAGCTACTCAGGGTCCCGCAAGCCATCTTGGACATGATCGCTGG
TGCCCACTGGGGAGTCCTAGCGGGCATAGCGTATTTCTCCATGGTGGGCAACTGGGCGAAGGTCCTGGTG
GTGCTGCTGCTGTTTGCCGACGTCGACGCGGATACCCACACCACCGGGGGAAGTGCTGCTAGGAGCACGG
CTACATTCGCCAGCTTCTTCAATCCGGGCGCCAGGCAGAATGTCCAGCTGATCA

>1623_S15_L001_R1_001.fastq_140_1a_12
CCCCAACAACAGCGCTGGTAATGGCTCAGCTACTCAGGGTCCCGCAAGCCATCTCGGACATGATCGCTGG
TGCCCACTGGGGAGTCCTAGCGGGCATAGCGTATTTCTCCATGGTGGGCAACTGGGCGAAGGTCCTGGTG
GTGCTGCTGCTGTTTGCCGGCGTCGACGCGGATACCCACACCACCGGGGGAAGTGCTGCTAGGAGCACGG
CTACATTCGCCAGCTTCTTCAATCCGGGCGCCAGGCAGAATGTCCAGCTGATCA

>1623_S15_L001_R1_001.fastq_141_1a_12
ACATCAACAGGACTGCTGGTAATGGCTCAGCTACTCAGGGTCCCGCAAGCCATCTTGGACATGATCGCTG
GTGCCCACTGGGGAGTCCTAGCGGGCATAGCGTATTTCTCCATGGTGGGCAACTGGGCGAAGGTCCTGGT
GGTGCTGCTGCTGTTTGCCGGCGTCGACGCGGATACCCACACCACCGGGGGAAGTGCTGCTAAGAGCACG
GCTATATTCGCCAGCTTCTTCAGTCCGGGCGCCAGGCAGAATGTCCAGCTGATCA

>1623_S15_L001_R1_001.fastq_142_1a_12
CCCCAACAACAGCGCTGGTAATGGCTCAGCTACTCAGGGTCCCGCAAGCCATCTTGGACATGATCGCTGG
TGCCCACTGGGGAGTCCTAGCGGGCATAGCGTATTTCTCCATGGTGGGCAACTGGGCGAAGGTCCTGGTG
GTGCTGCTGCTGTTTGCCGGCGTCGACGCGGGTACCCACACCACCGGGGGAAGTGCTGCTAAGAGCACGG
CTATATTCGCCAGCTTCTTCAGTCCGGGCGCCAGGCAGAATGTCCAGCTGATCA

>1623_S15_L001_R1_001.fastq_144_1a_12
ACCCAACAACAGCGCTGGTAATGGCTCAGCTACTCAGGGTCCCGCAAGCCACCTTGGACATGATCGCTGG
TGCCCACTGGGGAGTCCTAGCGGGCATAGCGTATTTCTCCATGGTGGGCAACTGGGCGAAGGTCCTGGTG
GTGCTGCTGCTGTTTGCCGGCGTCGACGCGGATACCCACACCACCGGGGGAAGTGCTGCTAGGAGCACGG
CTACATTCGCCAGCTTCTTCAATCCGGGCGCCAGGCAGAATGTCCAGCTGATCA

>1623_S15_L001_R1_001.fastq_145_1a_12
CCCCAACAACAGCGCTGGTAATGGCTCAGCTACTCAGGGTCCCGCAAGCCATCTTGGACATGATCGCTGG
TGCCCACTGGGGAGTCCTAGCGGGCATAGCGTATTTCTCCATGGTGGGCAACTGGGCGAAGGTCCTGGTG
GTGCTGCTGCTGTTTGCCGGCGTCGACGCGGATACCCGCACCACCGGGGGAAGTGCTGCTAGGAGCACGG
CTACATTCGCCAGCTTCTTCAATCCGGGCGCCAGGCAGAATGTCCAGCTGATCA

>1623_S15_L001_R1_001.fastq_146_1a_12
CCCCAACAACAGCGCTGGTAATGGCTCAGCTACTCAGGGTCCCGCAAGCCATCTTGGACATGATCGCTGG
TGCCCACTGGGGAGTCCTAGCGGGCATAGCGTATTTCTCCATGGTGGGCAACTGGGCGAAGGTCCTGGTG
GTGCTGCTGCTGTTTGCCGGCGTCGACGCGGATACCCACACCACCGGGGAAAGTGCTGCTAGGAGCACGG
CTACATTCGCCAGCTTCTTCAATCCGGGCGCCAGGCAGAATGTCCAGCTGATCA

>1623_S15_L001_R1_001.fastq_147_1a_12
CCCCAACAACAGCGCTGGTAATGGCTCAGCTACTCAGGGTCCCGCAAGCCACCTTGGACATGATCGCTGG
TGCCCACTGGGGAGTCCTAGCGGGCATAGCGTATTTCTCCATGGTGGGCAACTGGGCGAAGGTCCTGGTG
GTGCTGCTGCTGTTTGCCGGCGTCGACGCGGATACCCACACCACCGGGGGAAGTGCTGCTAAGAGCACGG
CTATATTCGCCAGCTTCTTCAGTCCGGGCGCCAGGCAGAATGTCCAGCTGATCA

>1623_S15_L001_R1_001.fastq_148_1a_12
CCCCAACAACAGCGCTGGTAATGGCTCAGCTACTCAGGGTCCCGCAAGCCATCTTGGACATGATCGCTGG
TGCCCACTGGGGAGTCCTAGCGGGCATAGCGTATTTCTCCATGGTGGGCAACTGGGCGAAGGTCCTGGTG
GTGCTGCTGCTGTTTGCCGGCGTCGACGCGGATACCCACACCACCGGGGGAAGTGCTGCTAGGAGCACGG
CTACATTCGCCAGCTTCTTCAATCCAGGCGCCAGGCAGAATGTCCAGCTGATCA

>1623_S15_L001_R1_001.fastq_149_1a_12
CCCCAACAACAGCGCTGGTAATGGCTCAGCTACTCAGGGTCCCGCAAGCCATCTTGGACATGATCGCTGG
TGCCCACTGGGGAGTCCTAGCGGGCATAGCGTATTTCTCCATGGTGGGCAACTGGGCGAAGGTCCTGGTG
GTGCTGCTGCTGTTTGCCGGCGTCGACGCGGATACCCACACCACCGGGGGAAGTGCTGCTAGGAGCACGG
CTACATTCGCCAGCTTCTTCAATTCGGGCGCCAGGCAGAATGTCCAGCTGATCA

>1623_S15_L001_R1_001.fastq_150_1a_12
CCCCAACAACAGCGCTGGTAATGGCTCAGCTACTCAGGGTCCCGCAAGCCATCTTGGACATGATCGCTGG
TGCCCACTGGGGAGTCCTAGCGGGCATAGCGTATTTCTCCATGGTGGGCAACTGGGCGAAGGTCCTGGTG
GTGCTGCTGCTGTTTGCCGGCGTCGACGCGGATACCCACACCACCGGGGGAAGTGCTGCTAGGAGCACGG
CCACATTCGCCAGCTTCTTCAATCCGGGCGCCAGGCAGAATGTCCAGCTGATCA

>1623_S15_L001_R1_001.fastq_151_1a_12
CCCCAGCAACAGCGCTGGTAATGGCTCAGCTACTCAGGGTCCCGCAAGCCATCTTGGACATGATCGCTGG
TGCCCACTGGGGAGTCCTAGCGGGCATAGCGTATTTCTCCATGGTGGGCAACTGGGCGAAGGTCCTGGTG
GTGCTGCTGCTGTTTGCCGGCGTCGACGCGGATACCCACACCACCGGGGGAAGTGCTGCTAGGAGCACGG
CTACATTCGCCAGCTTCTTCAATCCGGGCGCCAGGCAGAATGTCCAGCTGATCA

>1623_S15_L001_R1_001.fastq_152_1a_11
CCCCAACAACAGCGCTGGTAATGGCTCAGCTACTCAGGGTCCCGCAAGCCATCTTGGACATGATCGCTGG
TGCCCACTGGGGAGTCCTAGCGGGCATAGCGTATTTCTCCATGGTGGGCAACTGGGCGAAGGTCCTGGTG
GTGCTGCTGCTGTTTGCCGGCGTCGACGCGGATACCCACACCACCGGGGGAAGTGCTGCTAGGAGCACGG
CTACATTTGCCAGCTTCTTCAATCCGGGCGCCAGGCAGAATGTCCAGCTGATCA

>1623_S15_L001_R1_001.fastq_153_1a_11
CCCCAACAACAGCGCTGGTAATGGCTCAGCTACTCAGGGTCCCGCAAGCCATCTTGGACATGATCGCTGG
TGCCCACTGGGGAGTCCTAGCGGGCATAGCGTATTTCTCCATGGTGGGCAACTGGGCAAAGGTCCTGGTG
GTGCTGCTGCTGTTTGCCGGCGTCGACGCGGATACCCACACCACCGGGGGAAGTGCTGCTAGGAGCACGG
CTACATTCGCCAGCTTCTTCAATCCGGGCGCCAGGCAGAATGTCCAGCTGATCA

>1623_S15_L001_R1_001.fastq_154_1a_11
CCCCAACAACAGCGCTGGTAATGGCTCAGCTACTCAGGGTCCCGCAAGCCATCTTGGACATGATCGCTGG
TGCCCACTGGGGAGTCCTAGCGGGCATAGCGTATTTCTCCATGGTGGGCAACTGGGCGAAGGTCCTGGTG
GTGCTGCTGCTGTTTGCCGGCGTCGACGCGGATACCCACACCACCGGGGGAAGTGCTGCTAGGAGCACGG
CTACATTCGCCAGCTTCTTCAATCCGGGCGCCTGGCAGAATGTCCAGCTGATCA

>1623_S15_L001_R1_001.fastq_155_1a_11
CCCCAACAACAGCGCTGGTAATGGCTCAGCTACTCAGGGTCCCGCAAGCCATCTTGGACATGATCGCTGG
TGCCCACTGGGGAGTCCTAGCGGGCATAGCGTATTTCTCCATGGTGGGCAACTGGGCGAAGGTCCTGATG
GTGCTGCTGCTGTTTGCCGGCGTCGACGCGGATACCCACACCACCGGGGGAAGTGCTGCTAGGAGCACGG
CTACATTCGCCAGCTTCTTCAATCCGGGCGCCAGGCAGAATGTCCAGCTGATCA

>1623_S15_L001_R1_001.fastq_156_1a_11
CCCCAACAACAGCGCTGGTAATGGCTCAGCTACTCAGAGTCCCGCAAGCCATCTTGGACATGATCGCTGG
TGCCCACTGGGGAGTCCTAGCGGGCATAGCGTATTTCTCCATGGTGGGCAACTGGGCGAAGGTCCTGGTG
GTGCTGCTGCTGTTTGCCGGCGTCGACGCGGATACCCACACCACCGGGGGAAGTGCTGCTAGGAGCACGG
CTACATTCGCCAGCTTCTTCAATCCGGGCGCCAGGCAGAATGTCCAGCTGATCA

>1623_S15_L001_R1_001.fastq_157_1a_11
CCCCAACAACAGCGCTGGTAATGGCTCAGCTACTCAGGGTCCCGCAAGCCATCTTGGACATGATCGCTGG
TGCCCACTGGGGAGTCCTAGCGGGCATAGCGTATTTCTCCATGGTGGGCAACTGGGCGAAGGTCCTGGTG
GTGCTGCTGCTGTTTGCCGGCGTCGACGCGGATACCCACACCACCGGGGGAAGTGCTGCTAGGAGCACAG
CTACATTCGCCAGCTTCTTCAATCCGGGCGCCAGGCAGAATGTCCAGCTGATCA

>1623_S15_L001_R1_001.fastq_158_1a_11
CCCCAACAACAGCGCTGGTAATGGCTCAGCTACTCAGGGTCCCGCAAGCCATCTTGGACATGATCGCTGG
TGCCCACTGGGGAGTCCTAGCGGGCATAGCGTATTTCTCCATGGTGGGCAACTGGGCGAAGGTCCTGGTG
GTGCTGCTGCTGTTTGCCGGCGTCGACGCGGATACCCACACCACCGGGGGAAGTGCTGCTAGGAGCACGG
CTACATTCGCCAACTTCTTCAATCCGGGCGCCAGGCAGAATGTCCAGCTGATCA

>1623_S15_L001_R1_001.fastq_159_1a_11
CCCCAACAACAGCGCTGGTAATGGCTCAGCTACTCAGGGTTCCGCAAGCCATCTTGGACATGATCGCTGG
TGCCCACTGGGGAGTCCTAGCGGGCATAGCGTATTTCTCCATGGTGGGCAACTGGGCGAAGGTCCTGGTG
GTGCTGCTGCTGTTTGCCGGCGTCGACGCGGATACCCACACCACCGGGGGAAGTGCTGCTAGGAGCACGG
CTACATTCGCCAGCTTCTTCAATCCGGGCGCCAGGCAGAATGTCCAGCTGATCA

>1623_S15_L001_R1_001.fastq_160_1a_11
CCCCAACAACAGCGCTGGTAATGGCTCAGCTACTCAGGGTCCCGCAAGCCATCTTGGACACGATCGCTGG
TGCCCACTGGGGAGTCCTAGCGGGCATAGCGTATTTCTCCATGGTGGGCAACTGGGCGAAGGTCCTGGTG
GTGCTGCTGCTGTTTGCCGGCGTCGACGCGGATACCCACACCACCGGGGGAAGTGCTGCTAGGAGCACGG
CTACATTCGCCAGCTTCTTCAATCCGGGCGCCAGGCAGAATGTCCAGCTGATCA

>1623_S15_L001_R1_001.fastq_161_1a_11
CCCCAACAACAGCGCTGGTAATGGCTCAGCTACTCAGGGTCCCGCAAGCCATCTTGGACATGATCGCTGG
TGCCCACTGGGGAGTCCTAGCGGGCATAGCGTATTTCTCCATGGTGGGCAACTGGGCGAAGGTCCTGGTG
GTGCTGCTGCTGTTTGCCGGCGTCGACGCGGATACCCACACCACCGGGGGAAGTGCTGCTAGGAGCACGG
CTACATTCGCCAGCTTCTTCAATCCGAGCGCCAGGCAGAATGTCCAGCTGATCA

>1623_S15_L001_R1_001.fastq_162_1a_11
CCCCAACAACAGCGCTGGTAATGGCTCAGCTACTCAGGGTCCCGCAAGCCATCTTGGACATGATCGCTGG
TGCCCACTGGGGAGTCCTAGCGGGCATAGCGTATTTCTCCATGGTGGGCAACTGGGTGAAGGTCCTGGTG
GTGCTGCTGCTGTTTGCCGGCGTCGACGCGGATACCCACACCACCGGGGGAAGTGCTGCTAGGAGCACGG
CTACATTCGCCAGCTTCTTCAATCCGGGCGCCAGGCAGAATGTCCAGCTGATCA

>1623_S15_L001_R1_001.fastq_163_1a_11
CCCCAACAACAGCGCTGGTAATGGCTCAGCTACTCAGGGTCCCGCAAGCCATCTTGGACATGATCGCTGG
TGCCCACTGGGGAGTCCTAGCGGGCATAGCGTATTTCTCCATGGTGGGCAACTGGGCGAAGGTCCTGGTG
GTGCTGCTGCTGTTTGCCGGCGTCGACGCGGATACCCACACCACCGGGGGAAGTGCTGCTAGGAGCACGG
CTACATTCGCCAGCTTCTTCAATCTGGGCGCCAGGCAGAATGTCCAGCTGATCA

>1623_S15_L001_R1_001.fastq_164_1a_10
CCCCAACAACAGCGCTGGTAATGGCTCAGCTACTCAGGGTCCCGCAAGCCATCTTGGACATGATCGCTGG
TACCCACTGGGGAGTCCTAGCGGGCATAGCGTATTTCTCCATGGTGGGCAACTGGGCGAAGGTCCTGGTG
GTGCTGCTGCTGTTTGCCGGCGTCGACGCGGATACCCACACCACCGGGGGAAGTGCTGCTAGGAGCACGG
CTACATTCGCCAGCTTCTTCAATCCGGGCGCCAGGCAGAATGTCCAGCTGATCA

>1623_S15_L001_R1_001.fastq_165_1a_10
CCCCAACAACAGCGCTGGTAATGGCTCAGCTACTCAGGGTCCCGCAAGCCATCTTGGACATGATCGCTGG
TGCCCACTGGGGAGTCCTAGCGGGCATAGCGTATTTCTCCATGGTGGGCAACTGGGCGAAGGTCCTGGTG
GTGCTGCTGCTGTTTGCCGGCGTCGACGCGGATACCCACACCACCGGGGGAAGTGCTGCTAGGAGCACGG
CTACATTCGCCAGCTTCTTCAATCCGGGCACCAGGCAGAATGTCCAGCTGATCA

>1623_S15_L001_R1_001.fastq_166_1a_10
CCCCAACAACAGCGCTGGTAATGGCTCAGCTACTCAGGGTCCCGCAAGCCATCTTGGACATGATCGCTGG
TGCCCACTGGGGAGTCCTAGCGGGCATAGCGTATTTCCCCATGGTGGGCAACTGGGCGAAGGTCCTGGTG
GTGCTGCTGCTGTTTGCCGGCGTCGACGCGGATACCCACACCACCGGGGGAAGTGCTGCTAAGAGCACGG
CTATATTCGCCAGCTTCTTCAGTCCGGGCGCCAGGCAGAATGTCCAGCTGATCA

>1623_S15_L001_R1_001.fastq_167_1a_10
CCCCAACAACAGCGCTGGTAATGGCTCAGCTACTCAGGGTCCCGCAAGCCATCTTGGACATGATCGCTGG
TGCCCACTGGGGAGTCCTAGCGGGCATAGCGTATTTCTCCATGGTGGGCAACTGGGCGAAGGTCCTGGTG
GTGCTGCTGCTGTTTGCCGGCGTCGACGCGGATACTCACACCACCGGGGGAAGTGCTGCTAGGAGCACGG
CTACATTCGCCAGCTTCTTCAATCCGGGCGCCAGGCAGAATGTCCAGCTGATCA

>1623_S15_L001_R1_001.fastq_168_1a_10
CCCCAACAACAGCGCTGGTAATGGCTCAGCTACTCAGGGTCCCGCAAGCCATCTTGGACATGATCGCTGG
TGCCCACTGGGGAGTCCTAGCGGGCATAGCGTATTTCTCCATGGTGGGCAACTGGGCGAAGGTCCTGGTG
GTGCTGCTGCTGTTTGCCGGCGTCGACGCGGATACCCACACCACCGGGGGAAGTGCTGCTAAGAGCACGG
CTACATTCGCCAGCTTCTTCAGTCCGGGCGCCAGGCAGAATGTCCAGCTGATCA

>1623_S15_L001_R1_001.fastq_169_1a_10
CCCCAACAACAGCGCTGGTAATGGCTCAGCTACTCAGGGTCCCGCAAGCCATCTTGGACATGATCGCTGG
TGCCCACTGGGGAGTCCTAGCGGGCATAGCGTATTTCTCCATGGTAGGCAACTGGGCGAAGGTCCTGGTG
GTGCTGCTGCTGTTTGCCGGCGTCGACGCGGATACCCACACCACCGGGGGAAGTGCTGCTAGGAGCACGG
CTACATTCGCCAGCTTCTTCAATCCGGGCGCCAGGCAGAATGTCCAGCTGATCA

>1623_S15_L001_R1_001.fastq_170_1a_10
CCCCAACAACAGCGCTGGTAATGGCTCAGCTACTCAGGGTCCCGCAAGCCATCTTGGACATGATCGCTGG
TGCCCACTGGGGAGTCCTAGCGGGCATAGCGTATTTCTCCATGGTGGGCAACTGGGCGAAGGTCCTGGTG
GTGCTGCTGCTGTTTGCCGGCGTCGACGCGGATACCCACACCACCGGGGGAAGTGCTGCTAGGAGTACGG
CTACATTCGCCAGCTTCTTCAATCCGGGCGCCAGGCAGAATGTCCAGCTGATCA

>1623_S15_L001_R1_001.fastq_171_1a_10
CCCCAACAACAGCGCTGGTAATGGCTCAGCTACTCAGGGTCCCGCAAGCCATCTTGGACATGATCGCTGG
TGCCCACTGGGGAGTCCTAGCGGGCATAGCGTATTTCTCCATGGTGGGCAACTGGGCGAAGGTCCTGGTG
GTGCTGCTGCTGTTTGCCAGCGTCGACGCGGATACCCACACCACCGGGGGAAGTGCTGCTAGGAGCACGG
CTACATTCGCCAGCTTCTTCAATCCGGGCGCCAGGCAGAATGTCCAGCTGATCA

>1623_S15_L001_R1_001.fastq_172_1a_10
CCCCAACAACAGCGCTGGTAATGGCTCAGCTACTCAGGGTCCCGCAAGCCATCTTGGACATGATCGCTGG
TGCCCACTGGGGAGTCCTAGCGGGCATAGCGTATTTCTCCATGGTGGGCAACTGGGCGAAGGTCCTGGTG
GTGTTGCTGCTGTTTGCCGGCGTCGACGCGGATACCCACACCACCGGGGGAAGTGCTGCTAGGAGCACGG
CTACATTCGCCAGCTTCTTCAATCCGGGCGCCAGGCAGAATGTCCAGCTGATCA

>1623_S15_L001_R1_001.fastq_173_1a_10
ACCCAACAACAGCGCTGGTAATGGCTCAGCTACTCAGGGTCCCGCAAGCCATCTTGGACATGATCGCTGG
TGCCCACTGGGGAGTCCTAGCGGGCATAGCGTATTTCTCCATGGTGGGCAACTGGGCGAAGGTCCTGGTG
GTGCTGCTGCTGTTTGCCGGCGTCGACGCGGATACCCACACCACCGGGGGAAGTGCTGCTAGGAGCACGG
CTACATTCGCCAGCTTCTTCGATCCGGGCGCCAGGCAGAATGTCCAGCTGATCA

>1623_S15_L001_R1_001.fastq_174_1a_10
CCCCAACAACAGCGCTGGTGATGGCTCAGCTACTCAGGGTCCCGCAAGCCATCTTGGACATGATCGCTGG
TGCCCACTGGGGAGTCCTAGCGGGCATAGCGTATTTCTCCATGGTGGGCAACTGGGCGAAGGTCCTGGTG
GTGCTGCTGCTGTTTGCCGGCGTCGACGCGGATACCCACACCACCGGGGGAAGTGCTGCTAGGAGCACGG
CTACATTCGCCAGCTTCTTCAATCCGGGCGCCAGGCAGAATGTCCAGCTGATCA

>1623_S15_L001_R1_001.fastq_175_1a_10
CCCCAACAACAGCGCTGGTAATGGCTCAGCTACTCAGGGTCCCGCAAGCCATCTTGGACATGATCGCTGG
TGCCCACTGGGGAGTCCTAGCGGGCATAGCGTATTTCTCCATGGTGGGCAACTGGGCGAAGGTCCTGGTG
GTGCTGCTGCTGTTTGCCGGCGTCGATGCGGATACCCACACCACCGGGGGAAGTGCTGCTAGGAGCACGG
CTACATTCGCCAGCTTCTTCAATCCGGGCGCCAGGCAGAATGTCCAGCTGATCA

>1623_S15_L001_R1_001.fastq_176_1a_10
CCCCAACAACAGCGCTGGTAATGGCTCAGCTACTCAGGGTCCCGCAAGCCATCTTGGACATGATCGCTGG
TGCCCACTGGGGAGTCCTAGCGGGCATAGCGTATTTCTCCATGGTGAGCAACTGGGCGAAGGTCCTGGTG
GTGCTGCTGCTGTTTGCCGGCGTCGACGCGGATACCCACACCACCGGGGGAAGTGCTGCTAGGAGCACGG
CTACATTCGCCAGCTTCTTCAATCCGGGCGCCAGGCAGAATGTCCAGCTGATCA

>1623_S15_L001_R1_001.fastq_177_1a_10
CCCCAACAACAGCGCTGGTAATGGCTCAGCTACTCAGGGTCCCGCAAGCCATCTTGGACATGATCGCTGG
TGCCCACTGGGGAGTCCTAGCGGGCATAGCGTATTTCTCCATGGTGGGCAACTGGGCGAAGGTCCTGGTG
GTGCTGCTGCTGTTTGCCGGCGTCGACGCGGATACCCACACCACCGGGGGAAGTGCTGCTAGGAGCACGG
CTACATTCGTCAGCTTCTTCAATCCGGGCGCCAGGCAGAATGTCCAGCTGATCA

>1623_S15_L001_R1_001.fastq_178_1a_9
CCCCAACAACAGCGCTGGTAATGGCTCAGCTACTCAGGGTCCCGCAAGCCATCTTGGACATGATCGCTAG
TGCCCACTGGGGAGTCCTAGCGGGCATAGCGTATTTCTCCATGGTGGGCAACTGGGCGAAGGTCCTGGTG
GTGCTGCTGCTGTTTGCCGGCGTCGACGCGGATACCCACACCACCGGGGGAAGTGCTGCTAGGAGCACGG
CTACATTCGCCAGCTTCTTCAATCCGGGCGCCAGGCAGAATGTCCAGCTGATCA

>1623_S15_L001_R1_001.fastq_179_1a_9
CCCCAACAACAGCGCTGGTAATGGCTCAGCTACTCAGGGTCCCGCAAGCCATCTTGGACATGATCGCTGG
TGCCCACTGGGGAGTCCTAGCGGGCATAGCGTATTTCTCCATGGTGGGCAACTGGGCGAAGGTCCTGGTG
GTGCTGCTGCTGTTTGCCGGCGTCGACGTGGATACCCACACCACCGGGGGAAGTGCTGCTAGGAGCACGG
CTACATTCGCCAGCTTCTTCAATCCGGGCGCCAGGCAGAATGTCCAGCTGATCA

>1623_S15_L001_R1_001.fastq_180_1a_9
CCCCAACAACAGCGCTGGTAATGGTTCAGCTACTCAGGGTCCCGCAAGCCATCTTGGACATGATCGCTGG
TGCCCACTGGGGAGTCCTAGCGGGCATAGCGTATTTCTCCATGGTGGGCAACTGGGCGAAGGTCCTGGTG
GTGCTGCTGCTGTTTGCCGGCGTCGACGCGGATACCCACACCACCGGGGGAAGTGCTGCTAGGAGCACGG
CTACATTCGCCAGCTTCTTCAATCCGGGCGCCAGGCAGAATGTCCAGCTGATCA

>1623_S15_L001_R1_001.fastq_181_1a_9
CCTCAACAACAGCGCTGGTAATGGCTCAGCTACTCAGGGTCCCGCAAGCCATCTTGGACATGATCGCTGG
TGCCCACTGGGGAGTCCTAGCGGGCATAGCGTATTTCTCCATGGTGGGCAACTGGGCGAAGGTCCTGGTG
GTGCTGCTGCTGTTTGCCGGCGTCGACGCGGATACCCACACCACCGGGGGAAGTGCTGCTAAGAGCACGG
CTATATTCGCCAGCTTCTTCAGTCCGGGCGCCAGGCAGAATGTCCAGCTGATCA

>1623_S15_L001_R1_001.fastq_182_1a_9
CCCCAACAACAGCGCTGGTAATGGCTCAGCTACTCAGGGTCCCGCAAGCCATCTTGGACATGATCGCTGG
TGCCCACTGGGGAGTCCTAGCGGGCATAGCGTATTTCTCCATGGTGGGCAACTGGGCGAAGGTCCTGGTG
GTGCTGCTGCTGTTTGCCGGCGTCGACGCGGATACCCACACCACCGGGGGAAGTGCTGCTAGGAGCACGA
CTACATTCGCCAGCTTCTTCAATCCGGGCGCCAGGCAGAATGTCCAGCTGATCA

>1623_S15_L001_R1_001.fastq_184_1a_9
CCCCAACAACAGCGCTGGTAATGGCTCAGCTACTCAGGGTCCCGCAAGCCATCTTGGACATGATCGCTGG
TGCCCACTGGGGAGTCCTAGCGGGCATAGCGTATTTCTCCATGGTGGGCAACTGGGCGAAGGTCCTGGTG
GTGCTGCTGCTGTTTGCCGGCGTCGACGCGGATACCCACACCACCGGGGGAAGTGCTGCTAAGAGCACGG
CTATATTCGCCAGCTTCTTCAGTCCGGGCGCCAGGCGGAATGTCCAGCTGATCA

>1623_S15_L001_R1_001.fastq_187_1a_9
CCCCAACAACAGCGCTGGTAATGGCTCAGCTACTCAGGGTCCCGCAAGCCATCTTGGACATGATCGCTGG
TGCCCACTGGGGAGTCCTAGCGGGCATAGCGTATTTCTCCATGGTGGGCAACTGGGCGAAGGTCCTGGTG
GTGCTGCTGCTGTTTGCCGGCGTCGACGCGGATACCCACACCACCGGGGGAAGTGCTGCTAAGGGCACGG
CTATATTCGCCAGCTTCTTCAGTCCGGGCGCCAGGCAGAATGTCCAGCTGATCA

>1623_S15_L001_R1_001.fastq_188_1a_9
CCCTAACAACAGCGCTGGTAATGGCTCAGCTACTCAGGGTCCCGCAAGCCATCTTGGACATGATCGCTGG
TGCCCACTGGGGAGTCCTAGCGGGCATAGCGTATTTCTCCATGGTGGGCAACTGGGCGAAGGTCCTGGTG
GTGCTGCTGCTGTTTGCCGGCGTCGACGCGGATACCCACACCACCGGGGGAAGTGCTGCTAGGAGCACGG
CTACATTCGCCAGCTTCTTCAATCCGGGCGCCAGGCAGAATGTCCAGCTGATCA

>1623_S15_L001_R1_001.fastq_189_1a_9
CCCCAACAACAGCGCTGGTAATGGCTCAGCTACTCAGGGTCCCGCAAGCCATCTTGGACATGATCGCTGG
TGCCCACTGGGGAGTCCTAGCGGGCATAGTGTATTTCTCCATGGTGGGCAACTGGGCGAAGGTCCTGGTG
GTGCTGCTGCTGTTTGCCGGCGTCGACGCGGATACCCACACCACCGGGGGAAGTGCTGCTAGGAGCACGG
CTACATTCGCCAGCTTCTTCAATCCGGGCGCCAGGCAGAATGTCCAGCTGATCA

>1623_S15_L001_R1_001.fastq_190_1a_9
CCCCAACAACAGCGCTGGTAATGGCTCAGCTACTCAGGATCCCGCAAGCCATCTTGGACATGATCGCTGG
TGCCCACTGGGGAGTCCTAGCGGGCATAGCGTATTTCTCCATGGTGGGCAACTGGGCGAAGGTCCTGGTG
GTGCTGCTGCTGTTTGCCGGCGTCGACGCGGATACCCACACCACCGGGGGAAGTGCTGCTAGGAGCACGG
CTACATTCGCCAGCTTCTTCAATCCGGGCGCCAGGCAGAATGTCCAGCTGATCA

>1623_S15_L001_R1_001.fastq_191_1a_9
CCCCAACAACAGCGCTGGTAATGGCTCAGCTACTCAGGGTCCCGCAAGCCATCTTGGACATGATCGCTGG
TGCCCACTGGGGAGTCCTAGTGGGCATAGCGTATTTCTCCATGGTGGGCAACTGGGCGAAGGTCCTGGTG
GTGCTGCTGCTGTTTGCCGGCGTCGACGCGGATACCCACACCACCGGGGGAAGTGCTGCTAAGAGCACGG
CTATATTCGCCAGCTTCTTCAGTCCGGGCGCCAGGCAGAATGTCCAGCTGATCA

>1623_S15_L001_R1_001.fastq_192_1a_9
CCCCAACAACAGCGCTGGTAATGGCTCAGCTACTCAGGGTCCCGCAAGCCATCTTGGACATGATCGCTGG
TGCCCACTGGGGAGTCCTAGCGGGCATAGCGTATTTCTCCATGGTGGGCAACTGGGCGAAGGTCCTGGTG
GTGCTGCTGCTGTTTGCCGGCGTCGACGCGGATACCCACACCACCGGGAGAAGTGCTGCTAGGAGCACGG
CTACATTCGCCAGCTTCTTCAATCCGGGCGCCAGGCAGAATGTCCAGCTGATCA

>1623_S15_L001_R1_001.fastq_193_1a_9
CCCCAACAACAGCGCTGGTAATGGCTCAGCTACTCAGGGTCCCGCAAGCCATCTTGGACATGATCGCTGG
TGCCCACTGGGGAGTCCTAGCGGGCATAGCGTATTTCTCCATGGTGGGCAACTGGGCGAAGGTCCTGGTG
GTGCTGCTGCTGTTTGCCGGCGTCGACGCGAATACCCACACCACCGGGGGAAGTGCTGCTAGGAGCACGG
CTACATTCGCCAGCTTCTTCAATCCGGGCGCCAGGCAGAATGTCCAGCTGATCA

>1623_S15_L001_R1_001.fastq_194_1a_9
CCCCAACAACAGCGCTGGTAATGGCTCAGCTACTCAGGGTCCCGCAAGCCATCTTGGACATGATCGCTGG
TGCCCACTGGGGAGTCCTAGCGGGCATAGCGTATTTCTCCATGGTGGGCAACTGGGCGAAGGTCCTAGTG
GTGCTGCTGCTGTTTGCCGGCGTCGACGCGGATACCCACACCACCGGGGGAAGTGCTGCTAGGAGCACGG
CTACATTCGCCAGCTTCTTCAATCCGGGCGCCAGGCAGAATGTCCAGCTGATCA

>1623_S15_L001_R1_001.fastq_195_1a_9
CCCCAACAACAGCGCTGGTAATGGCTCAGCTACTCAGGGTCCCGCAAGCCATCTTGGACATAATCGCTGG
TGCCCACTGGGGAGTCCTAGCGGGCATAGCGTATTTCTCCATGGTGGGCAACTGGGCGAAGGTCCTGGTG
GTGCTGCTGCTGTTTGCCGGCGTCGACGCGGATACCCACACCACCGGGGGAAGTGCTGCTAGGAGCACGG
CTACATTCGCCAGCTTCTTCAATCCGGGCGCCAGGCAGAATGTCCAGCTGATCA

>1623_S15_L001_R1_001.fastq_196_1a_8
CACCAACAACAGCGCTGGTAATGGCTCAGCTACTCAGGGTCCCGCAAGCCATCTTGGACATGATCGCTGG
TGCCCACTGGGGAGTCCTAGCGGGCATAGCGTATTTCTCCATGGTGGGCAACTGGGCGAAGGTCCTGGTG
GTGCTGCTGCTGTTTGCCGGCGTCGACGCGGATACCCACACCACCGGGGGAAGTGCTGCTAGGAGCACGG
CTACATTCGCCAGCTTCTTCAATCCGGGCGCCAGGCAGAATGTCCAGCTGATCA

>1623_S15_L001_R1_001.fastq_197_1a_8
CCCCAACAACAGCGCTGGTAATGGCTCAGCTACTCAGGGTCCCGCAAGCCATCTTGGACATGATCGCTGG
TGCCCACTGGGGAGTCCTAGCGGGCATAGCGTACTTCTCCATGGTGGGCAACTGGGCGAAGGTCCTGGTG
GTGCTGCTGCTGTTTGCCGGCGTCGACGCGGATACCCACACCACCGGGGGAAGTGCTGCTAAGAGCACGG
CTATATTCGCCAGCTTCTTCAGTCCGGGCGCCAGGCAGAATGTCCAGCTGATCA

>1623_S15_L001_R1_001.fastq_198_1a_8
CCCCAACAACAGCGCTGGTAATGGCTCAGCTACTCAGGGTCCCGCAAGCCATCTTGGACATGATCGCTGG
TGCCCACTGGGGAGTCCTAGCGGGCATAGCGTATTTCTCCATGGTGGGCAACTGGGCGGAGGTCCTGGTG
GTGCTGCTGCTGTTTGCCGGCGTCGACGCGGATACCCACACCACCGGGGGAAGTGCTGCTAAGAGCACGG
CTATATTCGCCAGCTTCTTCAGTCCGGGCGCCAGGCAGAATGTCCAGCTGATCA

>1623_S15_L001_R1_001.fastq_199_1a_8
CCCCAACAACAGCGCTGGTAATGGCTCAGCTACTCAGGGTCCCGCAAGCCATCTTGGACATGATCGCTGG
TGCCCACTGGGGAGTCCTAGCGGGCATAGCGTATTTCTCCATGGTGGGCAACTGGGCGAAGGTCCTGGTG
GTGCTGCTGCTGTTTGCCGGCGTCGACGCGGATACCCATACCACCGGGGGAAGTGCTGCTAGGAGCACGG
CTACATTCGCCAGCTTCTTCAATCCGGGCGCCAGGCAGAATGTCCAGCTGATCA

>1623_S15_L001_R1_001.fastq_200_1a_8
CCCCAACAACAGCGCTGGTAATGGCTCAGCTACTCAGGGTCCCGCAAGCCATCTTGGACATGATCGCTGG
TGCCCACTGGGGAGTCCTAGCGGGCATAGCGTATTTCTCCATGGTGGGCAACTGGGCGAAGGTCCTGGTG
GTGCTGCTGCTGTTTGCCGGCGTCGACGCGGATACCCACACTACCGGGGGAAGTGCTGCTAGGAGCACGG
CTACATTCGCCAGCTTCTTCAATCCGGGCGCCAGGCAGAATGTCCAGCTGATCA

>1623_S15_L001_R1_001.fastq_201_1a_8
CCCCAACAACAGCGCTGGTAATGGCTCAGCTACTCAGGGTCCCGCAAGCCATCTTGGACATGATCGCTGG
TGCCCACTGGGGAGTCCTAGCGGGCATAGCGTATTTCTCCATGGTGGGCAACTGGGCGAAGGTCCTGGTG
GTGCTGCTGCTGTTTGCCGGCGTCGACGCGGATACCCACACCACCGGAGGAAGTGCTGCTAGGAGCACGG
CTACATTCGCCAGCTTCTTCAATCCGGGCGCCAGGCAGAATGTCCAGCTGATCA

>1623_S15_L001_R1_001.fastq_202_1a_8
CCCCAACAACAGCGCTGGTAATGGCTCAGCTACTCAGGGTCCCGCAAGCCATCTTGGACATGATCGCTGG
TGCCCACTGGGGAGTCCTAGCGGGCATAGCGTATTTCTCCATGGTGGGCAACTGGGCGAAGGTCCTGGTG
GTGCTGCTGCTGTTTGCCGGCGTCGACGCGGATACCCACACCACCGGGGGAAGTGCTGCTAGGAGCACGG
CTACATTCGCCAGCTTCTTTAATCCGGGCGCCAGGCAGAATGTCCAGCTGATCA

>1623_S15_L001_R1_001.fastq_203_1a_8
CCCCAACAACAGCGCTGGTAATGGCTCAGCTACTCAGGGTCCCGCAAGCCATCTTGGACATGATCGCTGG
TGCCCACTGGGGAGTCCTAGCGGGCATAGCGTATTTCTCCATGGTGGGCAACTGGGCGAAGGTCCTGGTG
GTGCTGCTGCTGTTTGCCGGCGTCGACGCGGATACCCACACCACCGGGGGAAGTGCTGCTAAGAGCACGG
CTATATTCGCCAGCCTCTTCAGTCCGGGCGCCAGGCAGAATGTCCAGCTGATCA

>1623_S15_L001_R1_001.fastq_204_1a_8
CCCCAACAACAGCGCTGGTAATGGCTCAGCTACTCAGGGTCCCGCAAGCCATCTTGGACATGATCGCTGG
TGCCCACTGGGGAGTCCTAGCGGGCATAGCGTATTTCTCCATGGTGGGTAACTGGGCGAAGGTCCTGGTG
GTGCTGCTGCTGTTTGCCGGCGTCGACGCGGATACCCACACCACCGGGGGAAGTGCTGCTAGGAGCACGG
CTACATTCGCCAGCTTCTTCAATCCGGGCGCCAGGCAGAATGTCCAGCTGATCA

>1623_S15_L001_R1_001.fastq_205_1a_8
CCCCAACAACAGCGCTGGTAATGGCTCAGCTACTCAGGGTCCCGCAAGCCATCTTGGGCATGATCGCTGG
TGCCCACTGGGGAGTCCTAGCGGGCATAGCGTATTTCTCCATGGTGGGCAACTGGGCGAAGGTCCTGGTG
GTGCTGCTGCTGTTTGCCGGCGTCGACGCGGATACCCACACCACCGGGGGAAGTGCTGCTAAGAGCACGG
CTATATTCGCCAGCTTCTTCAGTCCGGGCGCCAGGCAGAATGTCCAGCTGATCA

>1623_S15_L001_R1_001.fastq_206_1a_8
CCCCAACAACAGCGCTGGTAATGGCTCAGCTACTCAGGGTCCCGCAAGCCATCTTGGACATGATCGCTGG
TGCCCACTGGGGAGTCCTAGCGGGCATAGCGTATTTCTCCATGGTGGGCAACTGGGCGAAGGTCCTGGTG
GTGCTGCTGCTGTTTGCCGGCGTCGACGCGGATACCCACACCACCGGGGGAAGTGCTGCTAGGAGCATGG
CTACATTCGCCAGCTTCTTCAATCCGGGCGCCAGGCAGAATGTCCAGCTGATCA

>1623_S15_L001_R1_001.fastq_207_1a_8
CCCCAACAACAGCGCTGGTAATGGCTCAGCTACTCAGGGTCCCGCAAGCCATCTTGGACATGATCGCTGG
TGCCCACTGGGGAGTCCTAGCGGGCATAGCGTATTTCTCCATGGTGGGCAACTGGGCGAAGGTCCTGGTG
GTGCTGCTGCTGTTTGCCGGCGTCGACGCGGATACCCACACCACCGGGGGAAGTGCTGCTAGGAGCACGG
CTACATTCCCCAGCTTCTTCAATCCGGGCGCCAGGCAGAATGTCCAGCTGATCA

>1623_S15_L001_R1_001.fastq_208_1a_8
CCCCAACAACAGCGCTGGTAATGGCTCAGCTATTCAGGGTCCCGCAAGCCATCTTGGACATGATCGCTGG
TGCCCACTGGGGAGTCCTAGCGGGCATAGCGTATTTCTCCATGGTGGGCAACTGGGCGAAGGTCCTGGTG
GTGCTGCTGCTGTTTGCCGGCGTCGACGCGGATACCCACACCACCGGGGGAAGTGCTGCTAGGAGCACGG
CTACATTCGCCAGCTTCTTCAATCCGGGCGCCAGGCAGAATGTCCAGCTGATCA

>1623_S15_L001_R1_001.fastq_209_1a_8
CCCCAACAACAGCGCTGGTAATGGCTCAGCTACTCAGGGTCCCGCAAGCCATCTTGGACATGATCGCTGG
TGCCCACTGGGGAGTCCTAGCGGGCATAGCGTATTTCTCCATGGTGGGCAACTGGGCGAAGGTCTTGGTG
GTGCTGCTGCTGTTTGCCGGCGTCGACGCGGATACCCACACCACCGGGGGAAGTGCTGCTAGGAGCACGG
CTACATTCGCCAGCTTCTTCAATCCGGGCGCCAGGCAGAATGTCCAGCTGATCA

>1623_S15_L001_R1_001.fastq_210_1a_8
CCCCAACAACAGCGCTGGTAATGGCTCAGCTACTCAGGGTCCCGCAAGCCATCTTGGACATGATCGCTGG
TGCCCACTGGGGAGTCCTAGCGGGCATAGCGTATTTCTCCATGGTGGGCAACTGGGCGAAGGTCCTGGTG
GTGCTGCTGCTGTTTGCCGGCGTCGACGCGGATACCCACACCACCGGGGGAAATGCTGCTAGGAGCACGG
CTACATTCGCCAGCTTCTTCAATCCGGGCGCCAGGCAGAATGTCCAGCTGATCA

>1623_S15_L001_R1_001.fastq_211_1a_8
CCCCAACAACAGCGCTGGTAATGGCTCAGCTACTCAGGGCCCCGCAAGCCATCTTGGACATGATCGCTGG
TGCCCACTGGGGAGTCCTAGCGGGCATAGCGTATTTCTCCATGGTGGGCAACTGGGCGAAGGTCCTGGTG
GTGCTGCTGCTGTTTGCCGGCGTCGACGCGGATACCCACACCACCGGGGGAAGTGCTGCTAAGAGCACGG
CTATATTCGCCAGCTTCTTCAGTCCGGGCGCCAGGCAGAATGTCCAGCTGATCA

>1623_S15_L001_R1_001.fastq_212_1a_8
CCCCAACAACAGCGCTGGTAATGGCTCAGCTACTCAGGGTCCCGCAAGCCATCTTGGACATGATCGCTGG
TGCCCACTGGGGAGTCCTAGCGGGCATAGCGTATTTCTCCATGGTGGGCAACTGGGCGAAGGTCCTGGTG
GTGCTGCTGCTGTTTGCCGGCGTCGACGCGGATACCCACACCACCGGGGGAAGTGCTACTAGGAGCACGG
CTACATTCGCCAGCTTCTTCAATCCGGGCGCCAGGCAGAATGTCCAGCTGATCA

>1623_S15_L001_R1_001.fastq_213_1a_8
CCCCAACAACAGCGCTGGTAATGGCTCAGCTACTCAGGGTCCCGCAAGCCATTTTGGACATGATCGCTGG
TGCCCACTGGGGAGTCCTAGCGGGCATAGCGTATTTCTCCATGGTGGGCAACTGGGCGAAGGTCCTGGTG
GTGCTGCTGCTGTTTGCCGGCGTCGACGCGGATACCCACACCACCGGGGGAAGTGCTGCTAGGAGCACGG
CTACATTCGCCAGCTTCTTCAATCCGGGCGCCAGGCAGAATGTCCAGCTGATCA

>1623_S15_L001_R1_001.fastq_214_1a_8
CCCCAACAACAGCGCTGGTAATGGCTCAGCTACTCAGGGTCCCGCAAGCCATCTTGGACATGATCGCTGG
TGTCCACTGGGGAGTCCTAGCGGGCATAGCGTATTTCTCCATGGTGGGCAACTGGGCGAAGGTCCTGGTG
GTGCTGCTGCTGTTTGCCGGCGTCGACGCGGATACCCACACCACCGGGGGAAGTGCTGCTAGGAGCACGG
CTACATTCGCCAGCTTCTTCAATCCGGGCGCCAGGCAGAATGTCCAGCTGATCA

>1623_S15_L001_R1_001.fastq_215_1a_8
CCCCAACAACAGCGCTGGTAATGGCTCAGCTACTCAGGGTCCCGCAAGCCATCTTGGACATGGTCGCTGG
TGCCCACTGGGGAGTCCTAGCGGGCATAGCGTATTTCTCCATGGTGGGCAACTGGGCGAAGGTCCTGGTG
GTGCTGCTGCTGTTTGCCGGCGTCGACGCGGATACCCACACCACCGGGGGAAGTGCTGCTAAGAGCACGG
CTATATTCGCCAGCTTCTTCAGTCCGGGCGCCAGGCAGAATGTCCAGCTGATCA

>1623_S15_L001_R1_001.fastq_216_1a_8
CCCCAACAACAGCGCTGGTAATGGCTCAGCTACTCAGGGTCCCGCAAGCCATCTTGGACATGATCGCTGG
TGCCCACTGGGGAGTCCTAGCGGGCATAGCGTATTTCTCCATGGTGGGCAACTGGGCGAAGGTCCTGGTG
GTGCTGCTGCTGTTTGCCGGCGTCGACGCGGATACCCACACCACCGGGGAAAGTGCTGCTAAGAGCACGG
CTATATTCGCCAGCTTCTTCAGTCCGGGCGCCAGGCAGAATGTCCAGCTGATCA

>1623_S15_L001_R1_001.fastq_217_1a_8
CCCCAACAACAGCGCTGGTAATGGCTCAGCTACTCAGGGTCCCGCAAGCCATCTTGGACATGATCGCTGG
TGCCCACTGGGGAGTCCTAGCGGGCATAGCGTATTTCTCCATGGTGGGCAACTGGGCGAAGGTCCTGGTG
GTGCTGCTGTTGTTTGCCGGCGTCGACGCGGATACCCACACCACCGGGGGAAGTGCTGCTAAGAGCACGG
CTATATTCGCCAGCTTCTTCAGTCCGGGCGCCAGGCAGAATGTCCAGCTGATCA

>1623_S15_L001_R1_001.fastq_218_1a_8
CCCCAACGACAGCGCTGGTAATGGCTCAGCTACTCAGGGTCCCGCAAGCCATCTTGGACATGATCGCTGG
TGCCCACTGGGGAGTCCTAGCGGGCATAGCGTATTTCTCCATGGTGGGCAACTGGGCGAAGGTCCTGGTG
GTGCTGCTGCTGTTTGCCGGCGTCGACGCGGATACCCACACCACCGGGGGAAGTGCTGCTAGGAGCACGG
CTACATTCGCCAGCTTCTTCAATCCGGGCGCCAGGCAGAATGTCCAGCTGATCA

>1623_S15_L001_R1_001.fastq_219_1a_8
ACATCAACAGGAGCGCTGGTAATGGCTCAGCTACTCAGGGTCCCGCAAGCCATCTTGGACATGATCGCTG
GTGCCCACTGGGGAGTCCTAGCGGGCATAGCGTATTTCTCCATGGTGGGCAACTGGGCGAAGGTCCTGGT
GGTGCTGCTGCTGTTTGCCGGCGTCGACGCGGATACCCACACCACCGGGGGAAGTGCTGCTAGGAGCACG
GCTACATTCGCCAGCTTCTTCAATCCGGGCGCCAGGCAGAATGTCCAGCTGATCA

>1623_S15_L001_R1_001.fastq_220_1a_8
CCCCAACAACAGCGCTGGTAATGGCTCAGCTACTCAGGGTCCCGCAAGCCATCTTGGACATGATCGCTGG
TGCCCACTGGGGAGTCCTAGCGGGCATAGCGTATTTCTCCATGGTGGGCAACTGGGCGAAGGTCCTGGTG
GTGCTGCTGCTGTTTGCCGGCGTCGACGCGGATACCCACACCACCGGGGGAAGTGCTGCTAAGAGCACGG
CTATATTCGCCAGCTTCTTCGGTCCGGGCGCCAGGCAGAATGTCCAGCTGATCA

>1623_S15_L001_R1_001.fastq_221_1a_7
CCCCAACAACAGCGCTGGTAATGGCTCAGCTACTCAGGGTCCCGCAAGCCATCTTGGACATGATCGCAGG
TGCCCACTGGGGAGTCCTAGCGGGCATAGCGTATTTCTCCATGGTGGGCAACTGGGCGAAGGTCCTGGTG
GTGCTGCTGCTGTTTGCCGGCGTCGACGCGGATACCCACACCACCGGGGGAAGTGCTGCTAGGAGCACGG
CTACATTCGCCAGCTTCTTCAATCCGGGCGCCAGGCAGAATGTCCAGCTGATCA

>1623_S15_L001_R1_001.fastq_222_1a_7
CCCCAACAACAGCGCTGGTAATGGCTCAGCTACTCAGGGTCCCGCAAGCCATCTTGGACATGATCGCTGG
TGCCCACTGGGGAGTCCTAGCGGGCATAGCGTATTTCTCCATGGTGGGCAACTGGGCGAAGGTCCTGGTG
GTGCTGCTGCTGTTTGCCGGCGTCGACGCGGATACCCACACCACCGGGGGAAGTGCTGCTAGGAGCACGG
CTACATTCGCCAGCTTCTTCAATCCGGGCGCTAGGCAGAATGTCCAGCTGATCA

>1623_S15_L001_R1_001.fastq_223_1a_7
CCCCAACAACAGCGCTGGTAATGGCTCAGCTGCTCAGGGTCCCGCAAGCCATCTTGGACATGATCGCTGG
TGCCCACTGGGGAGTCCTAGCGGGCATAGCGTATTTCTCCATGGTGGGCAACTGGGCGAAGGTCCTGGTG
GTGCTGCTGCTGTTTGCCGGCGTCGACGCGGATACCCACACCACCGGGGGAAGTGCTGCTAGGAGCACGG
CTACATTCGCCAGCTTCTTCAATCCGGGCGCCAGGCAGAATGTCCAGCTGATCA

>1623_S15_L001_R1_001.fastq_224_1a_7
CCCCAACAACAGCGCTGGTAATGGCTCAGCTACTCAGGGTCCCGCAAGCCATCTTGGACATGATCGCTGG
TGCCCACTGGGGAGTCCTAGCGGGCATAGCGTATTTCTCCATGGTGGGCAACTGGGCGAAGGTCCTGGTG
GTGCTGCTGCTGTTTGCCGGCGTCGACGCGGATACCCACACCACCGGGGGAAGTGTTGCTAGGAGCACGG
CTACATTCGCCAGCTTCTTCAATCCGGGCGCCAGGCAGAATGTCCAGCTGATCA

>1623_S15_L001_R1_001.fastq_225_1a_7
CCCCAACAACAGCGCTGGTAATGGCTCAGCTACTCAGGGTCTCGCAAGCCATCTTGGACATGATCGCTGG
TGCCCACTGGGGAGTCCTAGCGGGCATAGCGTATTTCTCCATGGTGGGCAACTGGGCGAAGGTCCTGGTG
GTGCTGCTGCTGTTTGCCGGCGTCGACGCGGATACCCACACCACCGGGGGAAGTGCTGCTAGGAGCACGG
CTACATTCGCCAGCTTCTTCAATCCGGGCGCCAGGCAGAATGTCCAGCTGATCA

>1623_S15_L001_R1_001.fastq_226_1a_7
CCCCAACAACAGCGCTGGTAATGGCTCAGCTACTCAGGGTCCCGCAAGCCATCTTGGACATGATCGCTGG
TGCCCACTGGGGAGTCCTAGCGGGCATAGCGTATTTCTCCATGGTGGGCAACTGGGCGAAGGTCCTGGTG
GTGCTGCTGCTGTTTGCCGGCGTCGGCGCGGATACCCACACCACCGGGGGAAGTGCTGCTAAGAGCACGG
CTATATTCGCCAGCTTCTTCAGTCCGGGCGCCAGGCAGAATGTCCAGCTGATCA

>1623_S15_L001_R1_001.fastq_227_1a_7
CCCCAACAACAGCGCTGGTAATGGCTCAGCTACTCAGGGTCCCGCAAGCCATCTTGGACATGATCGCTGG
TGCCCACTGGGGAGTCCTAGCGGGCATAGCGTATTTCTCCATGGTGGGCGACTGGGCGAAGGTCCTGGTG
GTGCTGCTGCTGTTTGCCGGCGTCGACGCGGATACCCACACCACCGGGGGAAGTGCTGCTAAGAGCACGG
CTATATTCGCCAGCTTCTTCAGTCCGGGCGCCAGGCAGAATGTCCAGCTGATCA

>1623_S15_L001_R1_001.fastq_228_1a_7
CCCCAACAACAGCGCTGGTAATGGCTCAGCTACTCAGGGTCCCGCAAGCCATCTTGGACATGATCGCTGG
TGCCCACTGGGGAGTCCTAGCGGGCATAACGTATTTCTCCATGGTGGGCAACTGGGCGAAGGTCCTGGTG
GTGCTGCTGCTGTTTGCCGGCGTCGACGCGGATACCCACACCACCGGGGGAAGTGCTGCTAGGAGCACGG
CTACATTCGCCAGCTTCTTCAATCCGGGCGCCAGGCAGAATGTCCAGCTGATCA

>1623_S15_L001_R1_001.fastq_229_1a_7
CCCCAACAACAGCGCTGGTAATGGCTCAGCTACTCAGGGTCCCGCAAGCCATCTTGGACATGATCGCTGG
TGCCCACTGGGGAGTCCTAGCGGGTATAGCGTATTTCTCCATGGTGGGCAACTGGGCGAAGGTCCTGGTG
GTGCTGCTGCTGTTTGCCGGCGTCGACGCGGATACCCACACCACCGGGGGAAGTGCTGCTAGGAGCACGG
CTACATTCGCCAGCTTCTTCAATCCGGGCGCCAGGCAGAATGTCCAGCTGATCA

>1623_S15_L001_R1_001.fastq_231_1a_7
CCCCAACAACAACGCTGGTAATGGCTCAGCTACTCAGGGTCCCGCAAGCCATCTTGGACATGATCGCTGG
TGCCCACTGGGGAGTCCTAGCGGGCATAGCGTATTTCTCCATGGTGGGCAACTGGGCGAAGGTCCTGGTG
GTGCTGCTGCTGTTTGCCGGCGTCGACGCGGATACCCACACCACCGGGGGAAGTGCTGCTAGGAGCACGG
CTACATTCGCCAGCTTCTTCAATCCGGGCGCCAGGCAGAATGTCCAGCTGATCA

>1623_S15_L001_R1_001.fastq_232_1a_7
CCCCAACAACAGCGCTGGTAATGGCTCAGCTACTCAGGGTCCCGCAAGCCATCTTGGACATGATCGCTGG
TGCCCACTGGGGAGTCCTAGCGGGCATAGCGTATTTCTCCATGGTGGACAACTGGGCGAAGGTCCTGGTG
GTGCTGCTGCTGTTTGCCGGCGTCGACGCGGATACCCACACCACCGGGGGAAGTGCTGCTAGGAGCACGG
CTACATTCGCCAGCTTCTTCAATCCGGGCGCCAGGCAGAATGTCCAGCTGATCA

>1623_S15_L001_R1_001.fastq_233_1a_7
CCCCAACAACAGCGCTGGTAATGGCTCAGCTACTCAGGGTCCCGCAAGCCATCTTGGACATGATCGCTGG
TGCCCACTGGGGAGTCCTAGCGGGCATAGCGTATTTCTCCATGGTGGGCAACTGGGCGAAGGTCCTGGTG
GTGCTGCTGCTGTTTGCCGGCGTCGACGCGGATACCCACACCACCGGGGGAAGTGCTGCTAAGAGCACGG
CTATATTCGCCAGCTTCTTCAGTCCGGGCGCCAGGCAGAATGCCCAGCTGATCA

>1623_S15_L001_R1_001.fastq_234_1a_7
ACCCAACAACAGCGCTGGTAATGGCTCAGCTACTCAGGGTCCCGCAAGCCATCTTGGACATGATCGCTGG
TGCCCACTGGGGAGTCCTAGCGGGCATAGCGTATTTCTCCATGGTGGGCAACTGGGCGAAGGTCCTGGTG
GTGCTGCTGCTGTTTGCCGGCGTCGACGCGGATACCCACACCACCGGGGGAGGTGCTGCTAGGAGCACGG
CTACATTCGCCAGCTTCTTCAATCCGGGCGCCAGGCAGAATGTCCAGCTGATCA

>1623_S15_L001_R1_001.fastq_235_1a_7
CCCCAACAACAGCGCTGGTAATGGCTCAGCTACTCAGGGTCCCGCAAGCCATCTTGGACATGATCGCTGG
TGCCCACTGGGGAGTCCTAGCGGGCATAGCGTGTTTCTCCATGGTGGGCAACTGGGCGAAGGTCCTGGTG
GTGCTGCTGCTGTTTGCCGGCGTCGACGCGGATACCCACACCACCGGGGGAAGTGCTGCTAGGAGCACGG
CTACATTCGCCAGCTTCTTCAATCCGGGCGCCAGGCAGAATGTCCAGCTGATCA

>1623_S15_L001_R1_001.fastq_236_1a_7
CCCCAACAACAGCGCTGGTAATGGCTCAGCTACTCAGGGTCCCGCAAGCCATCTTGGACATGATCGCTGG
TGCCCACTGGGGAGTCCTAGCGGGCATAGCGTATTTCTCCATGGTGGGCAACTGGGCGAAGGCCCTGGTG
GTGCTGCTGCTGTTTGCCGGCGTCGACGCGGATACCCACACCACCGGGGGAAGTGCTGCTAAGAGCACGG
CTATATTCGCCAGCTTCTTCAGTCCGGGCGCCAGGCAGAATGTCCAGCTGATCA

>1623_S15_L001_R1_001.fastq_237_1a_7
CCCCAACAACAGCGCTGGTAATGGCTCAGCTACTCAGGGTCCCGCAAGCCATCTTGGACATGATCGCTGG
TGCCCACTGGGGAGTCCTAGCGGGCATAGCGTATTTCTCCATGGTGGGCAACTGGGCGAAGGTCCTGGTG
GTGCTGCTGCTGTTTGCCGGCGTCGACGCGGATACCCACACCACTGGGGGAAGTGCTGCTAGGAGCACGG
CTACATTCGCCAGCTTCTTCAATCCGGGCGCCAGGCAGAATGTCCAGCTGATCA

>1623_S15_L001_R1_001.fastq_238_1a_7
CCCCAACAACAGCGCTGGCAATGGCTCAGCTACTCAGGGTCCCGCAAGCCATCTTGGACATGATCGCTGG
TGCCCACTGGGGAGTCCTAGCGGGCATAGCGTATTTCTCCATGGTGGGCAACTGGGCGAAGGTCCTGGTG
GTGCTGCTGCTGTTTGCCGGCGTCGACGCGGATACCCACACCACCGGGGGAAGTGCTGCTAAGAGCACGG
CTATATTCGCCAGCTTCTTCAGTCCGGGCGCCAGGCAGAATGTCCAGCTGATCA

>1623_S15_L001_R1_001.fastq_239_1a_7
CCCCAACAACAGCGCTGGTAATGGCTCAGCTACTCAGGGTCCCGCAAGCCATCTTGGACATGATCGCTGG
TGCCCACTGGGGAGTCCTAGCGGGCATAGCGTATTTCTCCATGGTGGGCAACTGGGCGAAGGTCCTGGTG
GTGCTGCTGCTGTTTGCCGGCGTCGACGCGGATACCCACACCACCGGGGGAAGCGCTGCTAAGAGCACGG
CTATATTCGCCAGCTTCTTCAGTCCGGGCGCCAGGCAGAATGTCCAGCTGATCA

>1623_S15_L001_R1_001.fastq_240_1a_7
CCCCAACAACAGCGCTGGTAATGGCTCAGCTACTCAGGGTCCCGCAAGCCATCTTGGACATGATCGCTGG
TGCCCACTGGGGAGTCCTAGCGGGCATAGCGTATTTCTCCATGGTGGGCAACTGGGCGAAGGTTCTGGTG
GTGCTGCTGCTGTTTGCCGGCGTCGACGCGGATACCCACACCACCGGGGGAAGTGCTGCTAGGAGCACGG
CTACATTCGCCAGCTTCTTCAATCCGGGCGCCAGGCAGAATGTCCAGCTGATCA

>1623_S15_L001_R1_001.fastq_241_1a_7
CCCCAACAACAGCGCTGGTAATGGCTCAGCTACTCAGGGTCCCGCAAGCCATCTTGGACATGATCGCTGG
TGCCCACTGGGGAGTCCTAGCGGGCATAGCGTATTTCTCCATGGTGGGCAACTGGGCGAAGGTCCTGGTG
GTGCTGCCGCTGTTTGCCGGCGTCGACGCGGATACCCACACCACCGGGGGAAGTGCTGCTAAGAGCACGG
CTATATTCGCCAGCTTCTTCAGTCCGGGCGCCAGGCAGAATGTCCAGCTGATCA

>1623_S15_L001_R1_001.fastq_242_1a_7
TCCCAACAACAGCGCTGGTAATGGCTCAGCTACTCAGGGTCCCGCAAGCCATCTTGGACATGATCGCTGG
TGCCCACTGGGGAGTCCTAGCGGGCATAGCGTATTTCTCCATGGTGGGCAACTGGGCGAAGGTCCTGGTG
GTGCTGCTGCTGTTTGCCGGCGTCGACGCGGATACCCACACCACCGGGGGAAGTGCTGCTAGGAGCACGG
CTACATTCGCCAGCTTCTTCAATCCGGGCGCCAGGCAGAATGTCCAGCTGATCA

>1623_S15_L001_R1_001.fastq_243_1a_7
CCCCAACAACAGCGCTGGTAATGGCTCAGCTACTCAGGGTCCCGCAAGCCATCTTGGACATGATCGCTGG
TGCCCACTGGGGAGTCCTAGCGGGCATAGCGTATTTCTCCATGGTGGGCAACTGGGCGAAGGTCCTGGTG
GTGCTGCTGCTGTTTGCCGGCGTCGACGCGGACACCCACACCACCGGGGGAAGTGCTGCTAAGAGCACGG
CTATATTCGCCAGCTTCTTCAGTCCGGGCGCCAGGCAGAATGTCCAGCTGATCA

>1623_S15_L001_R1_001.fastq_244_1a_7
ACATCAACAGGACTGCGCTGGTAATGGCTCAGCTACTCAGGGTCCCGCAAGCCATCTTGGACATGATCGC
TGGTGCCCACTGGGGAGTCCTAGCGGGCATAGCGTATTTCTCCATGGTGGGCAACTGGGCGAAGGTCCTG
GTGGTGCTGCTGCTGTTTGCCGGCGTCGACGCGGATACCCACACCACCGGGGGAAGTGCTGCTAAGAGCA
CGGCTATATTCGCCAGCTTCTTCAGTCCGGGCGCCAGGCAGAATGTCCAGCTGATCA

>1623_S15_L001_R1_001.fastq_245_1a_7
CCCCAACAACAGCGCTGGTAATGGCTCAGCTACTCAGGGTCCCGCAAGCCATCTTGGACATGATCGCTGG
TGCCCACTGGGGAGTCCTAGCGGGCATAGCGTATTTCTCCATGGTGGGCAACTGGGCGAAGGTCCTGGTG
ATGCTGCTGCTGTTTGCCGGCGTCGACGCGGATACCCACACCACCGGGGGAAGTGCTGCTAGGAGCACGG
CTACATTCGCCAGCTTCTTCAATCCGGGCGCCAGGCAGAATGTCCAGCTGATCA

>1623_S15_L001_R1_001.fastq_246_1a_7
CCCCAACAACAGCGCTGGTAATGGCTCAGCTACTCAGGGTCCCGCAAGCCATCTTGGACATGATCGCTGG
TGCTCACTGGGGAGTCCTAGCGGGCATAGCGTATTTCTCCATGGTGGGCAACTGGGCGAAGGTCCTGGTG
GTGCTGCTGCTGTTTGCCGGCGTCGACGCGGATACCCACACCACCGGGGGAAGTGCTGCTAGGAGCACGG
CTACATTCGCCAGCTTCTTCAATCCGGGCGCCAGGCAGAATGTCCAGCTGATCA

>1623_S15_L001_R1_001.fastq_247_1a_7
CCCCAACAACAGCGCTGGTAATGGCTCAGCTACTCAGGGTCCCGCAAGCCATCTTGGACATGATCGCTGG
TGCCCACTGGGGAGCCCTAGCGGGCATAGCGTATTTCTCCATGGTGGGCAACTGGGCGAAGGTCCTGGTG
GTGCTGCTGCTGTTTGCCGGCGTCGACGCGGATACCCACACCACCGGGGGAAGTGCTGCTAAGAGCACGG
CTATATTCGCCAGCTTCTTCAGTCCGGGCGCCAGGCAGAATGTCCAGCTGATCA

>1623_S15_L001_R1_001.fastq_248_1a_7
CCCCAACAACAGCGCTGGTAATGACTCAGCTACTCAGGGTCCCGCAAGCCATCTTGGACATGATCGCTGG
TGCCCACTGGGGAGTCCTAGCGGGCATAGCGTATTTCTCCATGGTGGGCAACTGGGCGAAGGTCCTGGTG
GTGCTGCTGCTGTTTGCCGGCGTCGACGCGGATACCCACACCACCGGGGGAAGTGCTGCTAGGAGCACGG
CTACATTCGCCAGCTTCTTCAATCCGGGCGCCAGGCAGAATGTCCAGCTGATCA

>1623_S15_L001_R1_001.fastq_249_1a_7
CCCCAACAACAGCGCTGGTAATGGCTCAGCTACTCAGGGTCCCGCAAGCCATCTTGGACATGATCGCTGG
TGCCCACTGGGGAGTCCTAGCGGGCATAGCGTATTTCTCCATGGTGGGCAACTGGGCGAAGATCCTGGTG
GTGCTGCTGCTGTTTGCCGGCGTCGACGCGGATACCCACACCACCGGGGGAAGTGCTGCTAGGAGCACGG
CTACATTCGCCAGCTTCTTCAATCCGGGCGCCAGGCAGAATGTCCAGCTGATCA

>1623_S15_L001_R1_001.fastq_250_1a_7
CCCCAACAACAGCGCTGGTAATGGCTCAGCTACTCAGGGTCCCGCAAGCCATCTTGGACATGATCGCTGG
TGCCCACTGGGGAGTCCTAGCGGGCATAGCGTATTTCTCCATGGTGGGCAACTGGGCGAAGGTCCTGGTG
GTGCTGCTGCTGTTTGCCGGCGTCGACGCGGATACCCACACCACCGGGGGAAGTGCTGCTAGGAGCACGG
CTACATTCGCCAGCTTCTTCAATCCGGGCGCCAGGCAAAATGTCCAGCTGATCA

>1623_S15_L001_R1_001.fastq_251_1a_7
CCCCAACAACAGCGCTGGTAATGGCTCAGCTACTCAGGGTCCCGCAAGCCATCTTGGACATGATCGCTGG
TGCCCACTGGGGAGTCCTAGCGGGCATAGCGTATTTCTCCATGGTGGGCAACTGGGCGAAAGTCCTGGTG
GTGCTGCTGCTGTTTGCCGGCGTCGACGCGGATACCCACACCACCGGGGGAAGTGCTGCTAGGAGCACGG
CTACATTCGCCAGCTTCTTCAATCCGGGCGCCAGGCAGAATGTCCAGCTGATCA

>1623_S15_L001_R1_001.fastq_252_1a_7
CCCCAACAACAGCGCTGGTAATGGCTCAGCTACTCAGGGTCCCGCAAGCCATCTTGGACATGATCGCTGG
TGCCCACTGGGGAGTCCTAGCGGGCATAGCGTATTTCTCCATGGTGGGCAACTGGGCGAAGGTCCTGGTG
GTGCTGCTGCTGTTTGCCGGCGCCGACGCGGATACCCACACCACCGGGGGAAGTGCTGCTAAGAGCACGG
CTATATTCGCCAGCTTCTTCAGTCCGGGCGCCAGGCAGAATGTCCAGCTGATCA

>1623_S15_L001_R1_001.fastq_253_1a_6
CCCCAACAACAGCGCTGGTAATGGCTCAGCTACTCAGGGTCCCGCAAGCCATCTTGGATATGATCGCTGG
TGCCCACTGGGGAGTCCTAGCGGGCATAGCGTATTTCTCCATGGTGGGCAACTGGGCGAAGGTCCTGGTG
GTGCTGCTGCTGTTTGCCGGCGTCGACGCGGATACCCACACCACCGGGGGAAGTGCTGCTAGGAGCACGG
CTACATTCGCCAGCTTCTTCAATCCGGGCGCCAGGCAGAATGTCCAGCTGATCA

>1623_S15_L001_R1_001.fastq_254_1a_6
CCCCAACAACAGCGCTGGTAATGGCTCAGCTACTCAGGGTCCCGCAAGCCATCTTGGACATGATCGCTGG
TGCCCACTGGGGAGTCCTAGCGGGCATAGCGTATTTCTCCATGGTGGGCAACTGGGCGAAGGTCCTGGTG
GTGCTGCTGCTGTTTGCCGGCGTCGACGCGGATACCCACACCACCGGGGGAAGTGCTGCTAGGAGCACGG
TTACATTCGCCAGCTTCTTCAATCCGGGCGCCAGGCAGAATGTCCAGCTGATCA

>1623_S15_L001_R1_001.fastq_256_1a_6
CCCCAACAACAGCGCTGGTAATGGCTCAGCTACTCAGGGTCCCGCAAGCCATCTTGGACATGATCGCTGG
TGCCCACTGGGGAGTCCTAGCGGGCATAGCGTATTTCTCCATGGTGGGCAACTGGGCGAAGGTCCTGGTG
GTGCTGCTGCTGTTTGCCGGCGTCGACGCGGATACCCACACCACCGGGGGAAGTGCTGCTAAGAGCACGG
CTATATTCGCCAGCTTCCTCAGTCCGGGCGCCAGGCAGAATGTCCAGCTGATCA

>1623_S15_L001_R1_001.fastq_257_1a_6
ACCCAACAACAGCGCTGGTAATGGCTCAGCTACTCAGGGTCCCGCAAGCCATCTTGGACATGATCGCTGG
TGCCCACTGGGGAGTCCTAGCGGGCATAGCGTATTTCTCCATGGTGGGCAACTGGGCGAAGGTCCTGGTG
GTGCTGCTGCTGTTTGCCGGCGTCGACGCGGATACCCACACCACCGGGGGAAGTGCTGCTAGGAGCACGG
CTACATTCGCCAGCTTCTTCAATCCGGGCGCCAGGCGGAATGTCCAGCTGATCA

>1623_S15_L001_R1_001.fastq_258_1a_6
CCCCAACAACAGCGCTGGTAATGGCTCAGCTACTCAGGGTCCCGCAAGCCATCTTGGACATGATCGCTGG
TGCCCACTGGGGAGTCCTAGCGGGCATAGCATATTTCTCCATGGTGGGCAACTGGGCGAAGGTCCTGGTG
GTGCTGCTGCTGTTTGCCGGCGTCGACGCGGATACCCACACCACCGGGGGAAGTGCTGCTAGGAGCACGG
CTACATTCGCCAGCTTCTTCAATCCGGGCGCCAGGCAGAATGTCCAGCTGATCA

>1623_S15_L001_R1_001.fastq_259_1a_6
CCCCAACAACAGCGCTGGTAATGGCTCAGCTACTCAAGGTCCCGCAAGCCATCTTGGACATGATCGCTGG
TGCCCACTGGGGAGTCCTAGCGGGCATAGCGTATTTCTCCATGGTGGGCAACTGGGCGAAGGTCCTGGTG
GTGCTGCTGCTGTTTGCCGGCGTCGACGCGGATACCCACACCACCGGGGGAAGTGCTGCTAGGAGCACGG
CTACATTCGCCAGCTTCTTCAATCCGGGCGCCAGGCAGAATGTCCAGCTGATCA

>1623_S15_L001_R1_001.fastq_260_1a_6
CCCCAACAACAGCGCTGGTAATGGCTCAGCTACTCAGGGTCCCGCAAGCCATCTTGGACATGATCGCTGG
TGCCCACTGGGGAGTCCTAGCGGGCATAGCGTATTTCTCCATGGTGGGCAACTGGGCGAAGGTCCTGGTG
GTGCTGCTGCTGTTTGCCGGCGTCGACGCGGATACCCACACCACCGGGGGAGGTGCTGCTAAGAGCACGG
CTATATTCGCCAGCTTCTTCAGTCCGGGCGCCAGGCAGAATGTCCAGCTGATCA

>1623_S15_L001_R1_001.fastq_262_1a_6
CCCCAACAACAGCGCTGGTAATGGCTCAGCTACTCAGGGTCCCGCAAGCCATCTTGGACATGATCGCTGG
TGCCCACTGGGGAGTCCTAGCGGGCATAGCGTATTTCTCCATGGTGGGCAACTGGGCGAAGGTCCTGGTG
GTGCTGCTGCTGTTTGCCGGCGTCGACGCGGATACCCACACCACCGGGGGAAGTGCCGCTAAGAGCACGG
CTATATTCGCCAGCTTCTTCAGTCCGGGCGCCAGGCAGAATGTCCAGCTGATCA

>1623_S15_L001_R1_001.fastq_263_1a_6
CCCCAACAACAGCGCTGGTAATGGCTCAGCTACTCAGGGTCCCGCAAGCCATCTTGGACATGATCGCTGG
TGCCCACTGGGGAGTCCTAGCGGGCATAGCGTATTTCTCCATGGTGGGCAACTGGGCGAAGGTCCTGGTG
GTGCTGCTGCTGTTTGCCGGCGTCGACACGGATACCCACACCACCGGGGGAAGTGCTGCTAGGAGCACGG
CTACATTCGCCAGCTTCTTCAATCCGGGCGCCAGGCAGAATGTCCAGCTGATCA

>1623_S15_L001_R1_001.fastq_264_1a_6
CCCCAACAACAGCGCTGGTAATGGCTCAGCTACTCAGGGTCCCGCAAGCCATCTTGAACATGATCGCTGG
TGCCCACTGGGGAGTCCTAGCGGGCATAGCGTATTTCTCCATGGTGGGCAACTGGGCGAAGGTCCTGGTG
GTGCTGCTGCTGTTTGCCGGCGTCGACGCGGATACCCACACCACCGGGGGAAGTGCTGCTAGGAGCACGG
CTACATTCGCCAGCTTCTTCAATCCGGGCGCCAGGCAGAATGTCCAGCTGATCA

>1623_S15_L001_R1_001.fastq_265_1a_6
CCCCAACAACAGCGCTGGTAATGGCTCAGCTACTCAGGGTCCCGCAAGCCATCTTGGACATGATCGCTGG
TGCCCACTGGGGAGTCCTAGCGGGCATAGCGTATTTCTCCATGGTGGGCAACTGGGCGAAGGTCCTGGTG
GTGCTGCTGCTGTTTGCCGGCGTCGACGCGGATACCCACACCACCGGGGGAAGTGCTGCTAGGAGCACGG
CTACATTCGCCAGCTTCTTCAATCCGGGCGTCAGGCAGAATGTCCAGCTGATCA

>1623_S15_L001_R1_001.fastq_266_1a_6
ACCCAACAACAGCGCTGGTAATGGCTCAGCTACTCAGGGTCCCGCAAGCCATCTTGGACATGATCGCTGG
TGCCCACTGGGGAGTCCTAGCGGGCATAGCGTATTTCTCCATGGTGGGCAACTGGGCGAAGGTCCTGGTG
GTGCTGCTGCTGTTCGCCGGCGTCGACGCGGATACCCACACCACCGGGGGAAGTGCTGCTAGGAGCACGG
CTACATTCGCCAGCTTCTTCAATCCGGGCGCCAGGCAGAATGTCCAGCTGATCA

>1623_S15_L001_R1_001.fastq_267_1a_6
CCCCAACAACAGCGCTGGTAATGGCTCAGCTACTCAGGGTCCCGCAAGCCATCTTGGACATGATCGCTGG
TGCCCACTGGGGAGTCCTAGCGGGCATAGCGTATTTCTCCATAGTGGGCAACTGGGCGAAGGTCCTGGTG
GTGCTGCTGCTGTTTGCCGGCGTCGACGCGGATACCCACACCACCGGGGGAAGTGCTGCTAGGAGCACGG
CTACATTCGCCAGCTTCTTCAATCCGGGCGCCAGGCAGAATGTCCAGCTGATCA

>1623_S15_L001_R1_001.fastq_268_1a_6
CCCCAACAACAGCGCTGGTAATGGCTCAGCTACTCAGGGTCCCGCAAGCCATCTTGGACATGATCGCTGG
TGCCCACTGGGGAGTCCTAGCGGGCATAGCGTATTTCTCCATGGTGGGCAACTGGGCGAAGGTCCTGGTG
GTGCTGCTGCTGTTTGCCGGCGTCGACGCGGATATCCACACCACCGGGGGAAGTGCTGCTAGGAGCACGG
CTACATTCGCCAGCTTCTTCAATCCGGGCGCCAGGCAGAATGTCCAGCTGATCA

>1623_S15_L001_R1_001.fastq_269_1a_6
ACCCAACAACAGCGCTGGTAATGGCTCAGCTACTCAGGGTCCCGCAAGCCATCTTGGACATGATCGCTGG
TGCCCACTGGGGAGTCCTAGCGGGCATAGCGTATTTCTCCATGGTGGGCAACTGGGCGAAGGTCCTGGTG
GTGCTGCTGCTGTTTGCCGGCGTCGACGCGGATACCCACACCACCGGGGGAAGTGCTGCTAGGAGCACGG
CTACATTCGCCAGCTTCTTCAGTCCGGGCGCCAGGCAGAATGTCCAGCTGATCA

>1623_S15_L001_R1_001.fastq_270_1a_6
CCCCAACAACAGTGCTGGTAATGGCTCAGCTACTCAGGGTCCCGCAAGCCATCTTGGACATGATCGCTGG
TGCCCACTGGGGAGTCCTAGCGGGCATAGCGTATTTCTCCATGGTGGGCAACTGGGCGAAGGTCCTGGTG
GTGCTGCTGCTGTTTGCCGGCGTCGACGCGGATACCCACACCACCGGGGGAAGTGCTGCTAGGAGCACGG
CTACATTCGCCAGCTTCTTCAATCCGGGCGCCAGGCAGAATGTCCAGCTGATCA

>1623_S15_L001_R1_001.fastq_271_1a_6
CCCCAACAACAGCGCTGGTAATGGCTCAGCTACTCAGGGTCCCGCAAGCCATCTTGGACATGATCGCTGG
TGCCCACTGGGGAGTCTTAGCGGGCATAGCGTATTTCTCCATGGTGGGCAACTGGGCGAAGGTCCTGGTG
GTGCTGCTGCTGTTTGCCGGCGTCGACGCGGATACCCACACCACCGGGGGAAGTGCTGCTAGGAGCACGG
CTACATTCGCCAGCTTCTTCAATCCGGGCGCCAGGCAGAATGTCCAGCTGATCA

>1623_S15_L001_R1_001.fastq_272_1a_6
CCCCAACAACAGCGCTGGTAATGGCTCAGCTACTCAGGGTCCCGCAAGCTATCTTGGACATGATCGCTGG
TGCCCACTGGGGAGTCCTAGCGGGCATAGCGTATTTCTCCATGGTGGGCAACTGGGCGAAGGTCCTGGTG
GTGCTGCTGCTGTTTGCCGGCGTCGACGCGGATACCCACACCACCGGGGGAAGTGCTGCTAGGAGCACGG
CTACATTCGCCAGCTTCTTCAATCCGGGCGCCAGGCAGAATGTCCAGCTGATCA

>1623_S15_L001_R1_001.fastq_273_1a_6
ACCCAACAACAGCGCTGGTAATGGCTCAGCTACTCAGGGTCCCGCAAGCCATCTTGGACATGATCGCTGG
TGCCCACTGGGGAGCCCTAGCGGGCATAGCGTATTTCTCCATGGTGGGCAACTGGGCGAAGGTCCTGGTG
GTGCTGCTGCTGTTTGCCGGCGTCGACGCGGATACCCACACCACCGGGGGAAGTGCTGCTAGGAGCACGG
CTACATTCGCCAGCTTCTTCAATCCGGGCGCCAGGCAGAATGTCCAGCTGATCA

>1623_S15_L001_R1_001.fastq_274_1a_6
CCCCAACAACAGCGCTGGTAATGGCTCAGCTACTCAGGGTCCCGCAAGCCATCTTGGACATGATCGCTGG
TGCCCACTGGGGAGTCCTAGCGGGCATAGCGTATTTCTCCATGGTGGGCAACTGGGCGAAGGTCCTGGTG
GTGCTGCTGCTGTTTGCCGGCGTCGACGCGGATACCCACACCACCGGGGGAAGTGCTGCTAAGAGCACGG
CTATATTCGCCAGCTTCTCCAGTCCGGGCGCCAGGCAGAATGTCCAGCTGATCA

>1623_S15_L001_R1_001.fastq_275_1a_6
CCCCAACAACAGCGCTGGTAATGGCTCAGCTACTCAGGGTCCCGCAAGCCATCTTGGACATGATCGCTGG
TGCCCACTGGGGAGTCCTAGCGGGCATAGCGTATTTCTCCATGGTGGGCAACTGGGCGAAGGTCCTGGTG
GTGCTGCTGCTGTTTGCCGGCGTCGACGCGGATACCCACACCACCGGGGGAAGTGCTGCTAGGAGCACGG
CTACATTCGCCAGCTTCTTCAATCCGGGCGCCAAGCAGAATGTCCAGCTGATCA

>1623_S15_L001_R1_001.fastq_276_1a_6
CCCCAACAACAGCGCTGGTAATGGCTCAGCTACTCAGGGTCCCGCAAGCCATCTTGGACATGATCGCTGG
TGCCCACTGGGGAGTCCTAGCGGGCATAGCGTATTTCTCCATGGTGGGCAACAGGGCGAAGGTCCTGGTG
GTGCTGCTGCTGTTTGCCGGCGTCGACGCGGATACCCACACCACCGGGGGAAGTGCTGCTAGGAGCACGG
CTACATTCGCCAGCTTCTTCAATCCGGGCGCCAGGCAGAATGTCCAGCTGATCA

>1623_S15_L001_R1_001.fastq_277_1a_6
CCCCAACAACAGCGCTGGTAATGGCTCAGCTACTCAGGGTCCCGCAAGCCATCTTGGACATGATCGCTGG
TGCCCACTGGGGAGTCCTAGCGGGCATAGCGTATTTCTCCATGGTGGGCAACTGGGCGAAGGTCCTGGTG
GTGCTGCTGCTGTTTGCCGGCGTCGACGCGGATACCCACACCACCGGGGGAAGGGCTGCTAGGAGCACGG
CTACATTCGCCAGCTTCTTCAATCCGGGCGCCAGGCAGAATGTCCAGCTGATCA

>1623_S15_L001_R1_001.fastq_278_1a_6
CCCCAACAACAGCGCTGGTAATGGCTCAGCTACTCAGGGTCCCGCAAGCCATCTTGGACATGATCGCTGG
TGCCCACTGGGGAGTCCTAGCGGGCATAGCGTATTTCTCCATGGTGGGCAACTGGGCGAAGGTCCTGGTG
GTGCTGCTGCTGTTTGCCGGCGTCGACGCGGATACCCACACCACCGGGGGAAGTGCTGCTAGGAGCACGG
CTACATTCGCCAGCTTCTTCAATCCGGGCGCCAGGCAGAATGTCCAGCTGATCT

>1623_S15_L001_R1_001.fastq_279_1a_6
CCCCAACAACAGCGCTGGTAATGGCTCAGCTACTCAGGGTCCCGCAAGCCATCTTGGACATGATCGCTGG
TGCCCACTGGGGGGTCCTAGCGGGCATAGCGTATTTCTCCATGGTGGGCAACTGGGCGAAGGTCCTGGTG
GTGCTGCTGCTGTTTGCCGGCGTCGACGCGGATACCCACACCACCGGGGGAAGTGCTGCTAAGAGCACGG
CTATATTCGCCAGCTTCTTCAGTCCGGGCGCCAGGCAGAATGTCCAGCTGATCA

>1623_S15_L001_R1_001.fastq_280_1a_6
CCCCAACAACAGCGCTGGTAATGGCTCAGCTACTCAGGGTCCCGCAAGCCATCTTGGACATGATCGCTGG
TGCCCACTGGGGAGTCCTAGCGGGCATAGCGTATTTCTCCATGGTGGGCAACTGGGCGAAGGTCCTGGTG
GTGCTGCTGCTGTTTGCCGGCGTCGACGCGGATGCCCACACCACCGGGGGAAGTGCTGCTAAGAGCACGG
CTATATTCGCCAGCTTCTTCAGTCCGGGCGCCAGGCAGAATGTCCAGCTGATCA

>1623_S15_L001_R1_001.fastq_281_1a_6
ACCCAACAACAGCGCTGGTAATGGCTCAGCTACTCAGGGTCCCGCAAGCCATCTTGGACATGATCGCTGG
TGCCCACTGGGGAGTCCTAGCGGGCATAGCGTATTTCTCCATGGTGGGCAACTGGGCGAAGGTCCTGGTG
GTGCTGCTGCTGTTTGCCGGCGTCGACGCGGATACCCACACCACCGGGGGAAGTGCTGCTAGGAGCACGG
CTACATTCGCCAGCTTCTTCAATCCGGGCGCCAGGCAGGATGTCCAGCTGATCA

>1623_S15_L001_R1_001.fastq_282_1a_6
CCCCAACAACAGCGCTGGTAATGGCTCAGCTACTCAGGGTCCCGCAAGCCATCTTGGACATGATCGCTGG
TGCCCACTGGGGAGTCCTAGCGGGCATAGCGTATTTCTCCATGGTGGGCAACTGGGCGAAGGTCCTGGTG
GTGCTGCTGCTGTTTGCCGGCGTCGACGCGGATACCCACACCACCGGGGGAAGTGCTGCTAGGAGCACGG
CTACATTCGCCAGCTTCTTCAATCCGGACGCCAGGCAGAATGTCCAGCTGATCA

>1623_S15_L001_R1_001.fastq_283_1a_6
CCCCAACAACAGCGCTGGTAATGGCTCAGCTACTCAGGGTCCCGCAAGCCATCTTGGACATGATTGCTGG
TGCCCACTGGGGAGTCCTAGCGGGCATAGCGTATTTCTCCATGGTGGGCAACTGGGCGAAGGTCCTGGTG
GTGCTGCTGCTGTTTGCCGGCGTCGACGCGGATACCCACACCACCGGGGGAAGTGCTGCTAGGAGCACGG
CTACATTCGCCAGCTTCTTCAATCCGGGCGCCAGGCAGAATGTCCAGCTGATCA

>1623_S15_L001_R1_001.fastq_284_1a_6
CCCCAACAACAGCGCTGGTAATGGCTCAGCTACTCAGGGTCCCGCAAGCCATCTTGGACATGATCGCTGG
TGCCCACTGGGGAGTCCCAGCGGGCATAGCGTATTTCTCCATGGTGGGCAACTGGGCGAAGGTCCTGGTG
GTGCTGCTGCTGTTTGCCGGCGTCGACGCGGATACCCACACCACCGGGGGAAGTGCTGCTAAGAGCACGG
CTATATTCGCCAGCTTCTTCAGTCCGGGCGCCAGGCAGAATGTCCAGCTGATCA

>1623_S15_L001_R1_001.fastq_285_1a_6
ACCCAACAACAGCGCTGGTAATGGCTCAGCTACTCAGGGTCCCGCAAGCCATCTTGGACATGATCGCTGG
TGCCCACTGGGGAGTCCTAGCGGGCATAGCGTATTTCTCCATGGTGGGCAACTGGGCGAAGGTCCTGGTG
GTGCTGCTGCTGTTTGCCGGCGTCGACGCGGATACCCACACCACCGGGGGGAGTGCTGCTAGGAGCACGG
CTACATTCGCCAGCTTCTTCAATCCGGGCGCCAGGCAGAATGTCCAGCTGATCA

>1623_S15_L001_R1_001.fastq_286_1a_6
ACCCAACAACAGCGCTGGTAACGGCTCAGCTACTCAGGGTCCCGCAAGCCATCTTGGACATGATCGCTGG
TGCCCACTGGGGAGTCCTAGCGGGCATAGCGTATTTCTCCATGGTGGGCAACTGGGCGAAGGTCCTGGTG
GTGCTGCTGCTGTTTGCCGGCGTCGACGCGGATACCCACACCACCGGGGGAAGTGCTGCTAGGAGCACGG
CTACATTCGCCAGCTTCTTCAATCCGGGCGCCAGGCAGAATGTCCAGCTGATCA

>1623_S15_L001_R1_001.fastq_287_1a_6
ACCCAACAACAGCGCTGGTAATGGCTCAGCTACTCAGGGTCCCGCAAGCCATCTTGGACATGATCGCTGG
TGCCCACTGGGGAGTCCTAGCGGGCATAGCGTATTTCTCCATGGTGGGCAACTGGGCGAAGGTCCTGGTG
GTGCTGCCGCTGTTTGCCGGCGTCGACGCGGATACCCACACCACCGGGGGAAGTGCTGCTAGGAGCACGG
CTACATTCGCCAGCTTCTTCAATCCGGGCGCCAGGCAGAATGTCCAGCTGATCA

>1623_S15_L001_R1_001.fastq_288_1a_6
CCCCAACAACAGCGCTGGTAATGGCTCAGCTACTCAGGGTCCCGCAAGCCATCTTGGACATGATCGCTGG
TGCCCACTGGGGAGTCCTAGCGGGCATAGCGTATTTCTCCATGGTGGGCAACTGGGCGAAGGTCCCGGTG
GTGCTGCTGCTGTTTGCCGGCGTCGACGCGGATACCCACACCACCGGGGGAAGTGCTGCTAAGAGCACGG
CTATATTCGCCAGCTTCTTCAGTCCGGGCGCCAGGCAGAATGTCCAGCTGATCA

>1623_S15_L001_R1_001.fastq_289_1a_6
ACCCAACAACAGCGCTGGTAATGGCTCAGCTACTCAGGGTCCCGCAAGCCATCTTGGACATGATCGCTGG
TGCCCACTGGGGAGTCCTAGCGGGCATAGCGTATTTCTCCATGGTGGGCAACTGGGCGAAGGTCCTGGTG
GTGCTGCTGCTGTTTGCCGGCGTCGACGCGGATACCCACACCACCGGGGGAAGTGCTGCTAGGAGCACGG
CTACATTCGCCAGCTTCCTCAATCCGGGCGCCAGGCAGAATGTCCAGCTGATCA

>1623_S15_L001_R1_001.fastq_290_1a_6
CCCCAACAACAGCGCTGGTAATGGCTCAGCTACTCAGGGTCCCGCAAGCCATCTTGGACATGATCGCTGG
TGCCCACTGGGGAGTCCTAGCGGGCGTAGCGTATTTCTCCATGGTGGGCAACTGGGCGAAGGTCCTGGTG
GTGCTGCTGCTGTTTGCCGGCGTCGACGCGGATACCCACACCACCGGGGGAAGTGCTGCTAAGAGCACGG
CTATATTCGCCAGCTTCTTCAGTCCGGGCGCCAGGCAGAATGTCCAGCTGATCA

>1623_S15_L001_R1_001.fastq_291_1a_5
CCCCAACAACAGCGCTGGTAATGGCTCAGCTACTCAGGGTCCCGCAAGCCATCTTGGACATGATCGCTGG
TGCCCACTGGGGAGTCCTAGCGGGCATAGCGTATTTCTCCATGGTGGGCAACTGGGCGAAGGTCCTGGTG
GTGCTGCTGCTGTTTGCCGGCGTCGACGCGGATACCCACATCACCGGGGGAAGTGCTGCTAGGAGCACGG
CTACATTCGCCAGCTTCTTCAATCCGGGCGCCAGGCAGAATGTCCAGCTGATCA

>1623_S15_L001_R1_001.fastq_292_1a_5
CCCCAACAACAGCGCTGGTAATGGCTCAGCTACTCAGGGTCCCGCAAGCCATCTTGGACATGATCGCTGG
TGCCCACTGGGGAGTCCTAGCGGGCATAGCGTATTTCTCCATGGTGGGCAACTGGGCGAAGGTCCTGGTG
GTGCTGCTGCTGTTTGCCGGCGTCGACGCGGATACCCACACCACCGGGGGAAGTGCTGCTAGGAGCACGG
CTACATTCGCCAGCTTCTTCAATCCGGGCGCCAGGCAGAATGTCCAGCTGATTA

>1623_S15_L001_R1_001.fastq_293_1a_5
CCCCAACAACAGCGCTGGTAATGGCTCAGCTACTCAGGGTCCCGCAAGCCATCTTGGACATGATCGCTGG
TGCCCACTGGGGAGTCCTAGCGGGCATAGCGTATTTCTCCATGGTGGGCAACTGGGCGAAGGTCCTGGTG
GTGCTGCTGCTGTTTGCCGGCGTCGACGCGGATACCCACACCACCGAGGGAAGTGCTGCTAGGAGCACGG
CTACATTCGCCAGCTTCTTCAATCCGGGCGCCAGGCAGAATGTCCAGCTGATCA

>1623_S15_L001_R1_001.fastq_294_1a_5
CCCCAACAACAGCACTGGTAATGGCTCAGCTACTCAGGGTCCCGCAAGCCATCTTGGACATGATCGCTGG
TGCCCACTGGGGAGTCCTAGCGGGCATAGCGTATTTCTCCATGGTGGGCAACTGGGCGAAGGTCCTGGTG
GTGCTGCTGCTGTTTGCCGGCGTCGACGCGGATACCCACACCACCGGGGGAAGTGCTGCTAAGAGCACGG
CTATATTCGCCAGCTTCTTCAGTCCGGGCGCCAGGCAGAATGTCCAGCTGATCA

>1623_S15_L001_R1_001.fastq_295_1a_5
CCCCAACAACAGCGCTGGTAATGGCTCAGCTACTCAGGGTCCCGCAAGCCATCTTGGACATGATCGCTGG
TGCCCACTGGGGAGTCCTAGCGGGCATAGCGTATTTCTCCATGGTGGGCAGCTGGGCGAAGGTCCTGGTG
GTGCTGCTGCTGTTTGCCGGCGTCGACGCGGATACCCACACCACCGGGGGAAGTGCTGCTAAGAGCACGG
CTATATTCGCCAGCTTCTTCAGTCCGGGCGCCAGGCAGAATGTCCAGCTGATCA

>1623_S15_L001_R1_001.fastq_296_1a_5
CCCCAACAACAGCGCTGGTAATGGCTCAGCTACTCAGGGTCCCGCAAGCCATCTTGGACATGATCGCTGG
TGCCCACTGGGGAGTCCTAGCGGGCATAGCGTATTTCTCCATGGTGGGCAACTGGGCGAAGGTCCTGGTG
GTGCTGCTGCTGTTTGCCGGCGTCGACGCGGATACCCACACCACCGGGGGAAGTGCTGCTAAGAGCACGG
CTATATTCGCCAGCTTCTTCAGTCCGGGCGCCAGGCAGAATGTCCAGCTGATCG

>1623_S15_L001_R1_001.fastq_297_1a_5
CCCCCACAACAGCGCTGGTAATGGCTCAGCTACTCAGGGTCCCGCAAGCCATCTTGGACATGATCGCTGG
TGCCCACTGGGGAGTCCTAGCGGGCATAGCGTATTTCTCCATGGTGGGCAACTGGGCGAAGGTCCTGGTG
GTGCTGCTGCTGTTTGCCGGCGTCGACGCGGATACCCACACCACCGGGGGAAGTGCTGCTAGGAGCACGG
CTACATTCGCCAGCTTCTTCAATCCGGGCGCCAGGCAGAATGTCCAGCTGATCA

>1623_S15_L001_R1_001.fastq_298_1a_5
CCCCAACAACAGCGCTGGTAATGGCTCAGCTACTCAGGGTCCCGCAAGCCATCATGGACATGATCGCTGG
TGCCCACTGGGGAGTCCTAGCGGGCATAGCGTATTTCTCCATGGTGGGCAACTGGGCGAAGGTCCTGGTG
GTGCTGCTGCTGTTTGCCGGCGTCGACGCGGATACCCACACCACCGGGGGAAGTGCTGCTAGGAGCACGG
CTACATTCGCCAGCTTCTTCAATCCGGGCGCCAGGCAGAATGTCCAGCTGATCA

>1623_S15_L001_R1_001.fastq_299_1a_5
CCCCAACAACAGCGCTGGTAATGGCTCAGCTACTCAGGGTCCCGCAAGCCATCTTGGACATGATCGCTGG
TGCCCACTGGGGAGTCCTAGCGGGCATAGCGTATTTCTCCATGGTGGGCAACTGGGCGAAGGTCCTGGTG
GTGCTGCTGCTGTTTGCCGGCGTCGACGCGGATACCCACACCACCGGGGGAAGTGCTGTTAGGAGCACGG
CTACATTCGCCAGCTTCTTCAATCCGGGCGCCAGGCAGAATGTCCAGCTGATCA

>1623_S15_L001_R1_001.fastq_300_1a_5
ACCCAACAACAGCGCTGGTAATGGCTCAGCTACTCAGGGTCCCGCAAGCCATCTTGGACATGATCGCTGG
TGCCCACTGGGGAGTCCTAGCGGGCATAGCGTATCTCTCCATGGTGGGCAACTGGGCGAAGGTCCTGGTG
GTGCTGCTGCTGTTTGCCGGCGTCGACGCGGATACCCACACCACCGGGGGAAGTGCTGCTAGGAGCACGG
CTACATTCGCCAGCTTCTTCAATCCGGGCGCCAGGCAGAATGTCCAGCTGATCA

>1623_S15_L001_R1_001.fastq_301_1a_5
CCCCAACAACAGCGCTGGTAATGGCTCAGCTACTCAGGGTCCTGCAAGCCATCTTGGACATGATCGCTGG
TGCCCACTGGGGAGTCCTAGCGGGCATAGCGTATTTCTCCATGGTGGGCAACTGGGCGAAGGTCCTGGTG
GTGCTGCTGCTGTTTGCCGGCGTCGACGCGGATACCCACACCACCGGGGGAAGTGCTGCTAAGAGCACGG
CTATATTCGCCAGCTTCTTCAGTCCGGGCGCCAGGCAGAATGTCCAGCTGATCA

>1623_S15_L001_R1_001.fastq_302_1a_5
CCCCAACAACGGCGCTGGTAATGGCTCAGCTACTCAGGGTCCCGCAAGCCATCTTGGACATGATCGCTGG
TGCCCACTGGGGAGTCCTAGCGGGCATAGCGTATTTCTCCATGGTGGGCAACTGGGCGAAGGTCCTGGTG
GTGCTGCTGCTGTTTGCCGGCGTCGACGCGGATACCCACACCACCGGGGGAAGTGCTGCTAAGAGCACGG
CTATATTCGCCAGCTTCTTCAGTCCGGGCGCCAGGCAGAATGTCCAGCTGATCA

>1623_S15_L001_R1_001.fastq_303_1a_5
CCCCAATAACAGCGCTGGTAATGGCTCAGCTACTCAGGGTCCCGCAAGCCATCTTGGACATGATCGCTGG
TGCCCACTGGGGAGTCCTAGCGGGCATAGCGTATTTCTCCATGGTGGGCAACTGGGCGAAGGTCCTGGTG
GTGCTGCTGCTGTTTGCCGGCGTCGACGCGGATACCCACACCACCGGGGGAAGTGCTGCTAGGAGCACGG
CTACATTCGCCAGCTTCTTCAATCCGGGCGCCAGGCAGAATGTCCAGCTGATCA

>1623_S15_L001_R1_001.fastq_304_1a_5
CCCCAACAACAGCGCTGGTAATGGCTCAGCTACTCAGGGTCCCGCAAGCCATCTTGGACATGATCGCTGG
TGCCCACTGGGGAGTCCTAGCGGGCATAGCGTATTTCTCCATGGTGGGCAACTGGGCGAAGGTCCTGGTG
GTGCTGCTGCTGTTTGCCGGCGTCGACGCGGATACCCACACCACCGGGGGAAGTGCTGCTAGGAGCACGG
CTACATTCGCCAGCTTCTTCAATCCGGGCGCCAGGCAGAATGTCCAACTGATCA

>1623_S15_L001_R1_001.fastq_305_1a_5
CCCCAACAACAGCGCTGGTAATGGCTCAGCTACTCAGGGTCCCGCAAGCCATCTTGGACATGATCGCTGG
TGCCCACTGGGGAGTCCTAGCGGGCATAGCGTATTTCTCCATGGTGGGCAACTGGGCGAAGGTCCTGGTG
GTGCTGCTGCTGTTTGCCGGCGTCGACGCGGATACCCACACCACCGGGGGAAGTGCTGCTAGGAGCACGG
CAACATTCGCCAGCTTCTTCAATCCGGGCGCCAGGCAGAATGTCCAGCTGATCA

>1623_S15_L001_R1_001.fastq_306_1a_5
CCCCAACAACAGCGCTGGTAATGGCTCAGCTACTCAGGGTCCCGCAAGCCATCTTGGACATGATCGCTGG
TGCCCACTGGGGAGTCCTAGCGGGCATAGCGTATTTCTCCATGGTGGGCAACTGGGCGAAGGTCCTGGTG
GTGCTGCTGCTGTTTGCCGGCGTCGACGGGGATACCCACACCACCGGGGGAAGTGCTGCTAGGAGCACGG
CTACATTCGCCAGCTTCTTCAATCCGGGCGCCAGGCAGAATGTCCAGCTGATCA

>1623_S15_L001_R1_001.fastq_307_1a_5
CCCCAACAACAGCGCTGGTAATGGCTCAGCTACTCAGGGTCCCGCAAGCCATCTTGGACATGATCGCTGG
TGCCCACTGGGGAGTCCTAGCGGGCATAGCGTATTTCTCCATGGTGGGCAACTGGGCGAAGGTCCTGGTA
GTGCTGCTGCTGTTTGCCGGCGTCGACGCGGATACCCACACCACCGGGGGAAGTGCTGCTAGGAGCACGG
CTACATTCGCCAGCTTCTTCAATCCGGGCGCCAGGCAGAATGTCCAGCTGATCA

>1623_S15_L001_R1_001.fastq_308_1a_5
CCCCAACAACAGCGCTGGTAATGGCTCAGCTACTCAGGGTCCCGCAAGCCATCTTGGACATGATCGCTGG
TGCCCATTGGGGAGTCCTAGCGGGCATAGCGTATTTCTCCATGGTGGGCAACTGGGCGAAGGTCCTGGTG
GTGCTGCTGCTGTTTGCCGGCGTCGACGCGGATACCCACACCACCGGGGGAAGTGCTGCTAGGAGCACGG
CTACATTCGCCAGCTTCTTCAATCCGGGCGCCAGGCAGAATGTCCAGCTGATCA

>1623_S15_L001_R1_001.fastq_309_1a_5
CCCCAACAACAGCGCTGGTAATGGCTCAGCTACTCAGGGTCCCGCAAGCCATCTTGGACATGATCGCTGG
TGCCCACTGGGGAGTCCTAGCGGGCATAGCGTATTTCTCCATGGTGGGCAACTGGGCGAAGGTCCTGGTG
GTGCTGCTGCTGTTTGCCGGCGTCGACGCGGATACCCACACCACCGGGGGAAGTGCTGCTAAGAGCACGG
CTGTATTCGCCAGCTTCTTCAGTCCGGGCGCCAGGCAGAATGTCCAGCTGATCA

>1623_S15_L001_R1_001.fastq_310_1a_5
ACCCAACAACAGCGCTGGTAATGGCTCAGCTACTCAGGGTCCCGCAAGCCATCTTGGACATGATCGCTGG
TGCCCACTGGGGAGTCCTAGCGGGCATAGCGTATTTCTCCATGGTGGGCAACTGGGCGAAGGTCCTGGTG
GTGCTGCTGCTGTTTGCCGGCGTCGACGCGGATACCCACACCACCGGGGGAAGTGCTGCTAGGAGCACGG
CTACATTCGCCAGCTTCTTCAATCCGGGCGCCAGGCAGAATGCCCAGCTGATCA

>1623_S15_L001_R1_001.fastq_311_1a_5
CCCCAACAACAGCGCTGGTAATGGCTCAGCTACTCAGGGTCCCGCAAGCCATCTTGGACATGATCGCTGG
TGCCCACTGGGGAGTCCTAGCGGGCATAGCGTATTCCTCCATGGTGGGCAACTGGGCGAAGGTCCTGGTG
GTGCTGCTGCTGTTTGCCGGCGTCGACGCGGATACCCACACCACCGGGGGAAGTGCTGCTAAGAGCACGG
CTATATTCGCCAGCTTCTTCAGTCCGGGCGCCAGGCAGAATGTCCAGCTGATCA

>1623_S15_L001_R1_001.fastq_312_1a_5
CCCCAACAACAGCGCTGGTAATGGCTCAGCTACTCAGGGTCCCGCAAGCCATCTTGGACATGATCGCTGG
TGCCCACTGGGGAGTCCTAGCGGGCATAGCGTATTTCTCCATGGTGGGCAACTGGGCGAAGGTCCTGGAG
GTGCTGCTGCTGTTTGCCGGCGTCGACGCGGATACCCACACCACCGGGGGAAGTGCTGCTAGGAGCACGG
CTACATTCGCCAGCTTCTTCAATCCGGGCGCCAGGCAGAATGTCCAGCTGATCA

>1623_S15_L001_R1_001.fastq_313_1a_5
CCCCAACAACAGCGCTGGTAATGGCTCAGCTACTCAGGGTCCCGCAAGCCATCTTGGACATGATCGCTGG
TGCCCACTGGGGAGTCCTAGCGGGCATAGCGTATTTCTCCATGGTGGGCAACTGGGCGAAGGTCCTGGTG
GTGCTGCTGCTGTTTGTCGGCGTCGACGCGGATACCCACACCACCGGGGGAAGTGCTGCTAGGAGCACGG
CTACATTCGCCAGCTTCTTCAATCCGGGCGCCAGGCAGAATGTCCAGCTGATCA

>1623_S15_L001_R1_001.fastq_315_1a_5
CCCCAACAACAGCGCTGGTAATGGCTCAGCTACTCAGGGTCCCGCAAGCCATCTTGGACATGATCGCTGG
TGCCCACTGGGGAGTCCTAGCGGGCATAGCGTATTTCTCCATGGTGGGCAACTGGGCGAAGGTCCTGGTG
GTGCTGCTGCTGTTTGCCGGCGTCGACGCGGATACCCACACCACCGGGGGAAGTGCAGCTAGGAGCACGG
CTACATTCGCCAGCTTCTTCAATCCGGGCGCCAGGCAGAATGTCCAGCTGATCA

>1623_S15_L001_R1_001.fastq_317_1a_5
CCCCAACAACAGCGCTGGTAATGGCTCAGCTACTCAGGGTCCCGCAAGCCATCTTGGACATGATCGCTGG
TGCCCACTGGGGAGTCCTAGCGGGCATAGCGTATTTCTCCATGGTGGGCAACTGGGCGAAGGTCCTGGTG
GTGCTGCTGCTGTTTGCCGGCGTCGACGCGGATACCCACACCACCGGGGGAAGTGCTGCTAGTAGCACGG
CTACATTCGCCAGCTTCTTCAATCCGGGCGCCAGGCAGAATGTCCAGCTGATCA

>1623_S15_L001_R1_001.fastq_318_1a_5
CCCCAACAACAGCGCTGGTAATGGCTCAGCTACTCAGGGTCCCGCAAGCCATCTTGGACATGATCGCTGG
TGCCCACTGGGGAGTCCTAGCGGGCATAGCGTATTTTTCCATGGTGGGCAACTGGGCGAAGGTCCTGGTG
GTGCTGCTGCTGTTTGCCGGCGTCGACGCGGATACCCACACCACCGGGGGAAGTGCTGCTAGGAGCACGG
CTACATTCGCCAGCTTCTTCAATCCGGGCGCCAGGCAGAATGTCCAGCTGATCA

>1623_S15_L001_R1_001.fastq_319_1a_5
CCCCAACAACAGCGCTGGTAATAGCTCAGCTACTCAGGGTCCCGCAAGCCATCTTGGACATGATCGCTGG
TGCCCACTGGGGAGTCCTAGCGGGCATAGCGTATTTCTCCATGGTGGGCAACTGGGCGAAGGTCCTGGTG
GTGCTGCTGCTGTTTGCCGGCGTCGACGCGGATACCCACACCACCGGGGGAAGTGCTGCTAGGAGCACGG
CTACATTCGCCAGCTTCTTCAATCCGGGCGCCAGGCAGAATGTCCAGCTGATCA

>1623_S15_L001_R1_001.fastq_320_1a_5
CCCCAACAACAGCGCTGGTAATGGCTCAGCTACTCAGGGTCCCGCAAGCCATCTTGGACATGATCGCTGG
TGCCCACTGGGGAGTCCTAGCGGGCATAGCGTATTTCTCCATGGTGGGCAACTGGGCGAAGGTCCTGGTG
GTGCTGCTGCTGTTTGCCGGCGTCGACGCGGATACCCACACCACCGGGGGAAGTGCTGCTAAGAGCACGG
CTATATTCGCCAGCTTCTTCAGTCCGGGCGCCAGGCAGAGTGTCCAGCTGATCA

>1623_S15_L001_R1_001.fastq_321_1a_5
ACATCAACAGGACTGCTGGTACTGGCTCAGCTACTCAGGGTCCCGCAAGCCATCTTGGACATGATCGCTG
GTGCCCACTGGGGAGTCCTAGCGGGCATAGCGTATTTCTCCATGGTGGGCAACTGGGCGAAGGTCCTGGT
GGTGCTGCTGCTGTTTGCCGGCGTCGACGCGGATACCCACACCACCGGGGGAAGTGCTGCTAGGAGCACG
GCTACATTCGCCAGCTTCTTCAATCCGGGCGCCAGGCAGAATGTCCAGCTGATCA

>1623_S15_L001_R1_001.fastq_322_1a_5
CCCCAACAACAGCGCTGGTAATGGCTCAGCTACTCAGGGTCCCGCAAGCCATCTTGGACATGATCGCTGG
TGCCCACTGGGGAGTCCTAGCGGGCATAGCGTATTTCTCCATGGTGGGCAACTGGGCGAAGGTCCTGGTG
GTGCTGCTGCTGTTTACCGGCGTCGACGCGGATACCCACACCACCGGGGGAAGTGCTGCTAGGAGCACGG
CTACATTCGCCAGCTTCTTCAATCCGGGCGCCAGGCAGAATGTCCAGCTGATCA

>1623_S15_L001_R1_001.fastq_323_1a_5
CCCCAACAACAGCGCTGGTAATGGCTCAGCTACTCAGGGTCCCGCAAGCCATCTTGGACATGATCGCTGG
CGCCCACTGGGGAGTCCTAGCGGGCATAGCGTATTTCTCCATGGTGGGCAACTGGGCGAAGGTCCTGGTG
GTGCTGCTGCTGTTTGCCGGCGTCGACGCGGATACCCACACCACCGGGGGAAGTGCTGCTAAGAGCACGG
CTATATTCGCCAGCTTCTTCAGTCCGGGCGCCAGGCAGAATGTCCAGCTGATCA

>1623_S15_L001_R1_001.fastq_324_1a_5
CCCCAACAACAGCGCTGGTAAAGGCTCAGCTACTCAGGGTCCCGCAAGCCATCTTGGACATGATCGCTGG
TGCCCACTGGGGAGTCCTAGCGGGCATAGCGTATTTCTCCATGGTGGGCAACTGGGCGAAGGTCCTGGTG
GTGCTGCTGCTGTTTGCCGGCGTCGACGCGGATACCCACACCACCGGGGGAAGTGCTGCTAGGAGCACGG
CTACATTCGCCAGCTTCTTCAATCCGGGCGCCAGGCAGAATGTCCAGCTGATCA

>1623_S15_L001_R1_001.fastq_325_1a_5
CCCCAACAACAGCGCTGGTAATGGCTCAGCTACTCAGGGTCCCGCAAGCCATCTTGGACATGATCGCTGG
TGCCCACTGGGGAGTCCTAGCGGGCATAGCGTATTTCTCCATGATGGGCAACTGGGCGAAGGTCCTGGTG
GTGCTGCTGCTGTTTGCCGGCGTCGACGCGGATACCCACACCACCGGGGGAAGTGCTGCTAGGAGCACGG
CTACATTCGCCAGCTTCTTCAATCCGGGCGCCAGGCAGAATGTCCAGCTGATCA

>1623_S15_L001_R1_001.fastq_326_1a_5
CCCCAACAACAGCGCTGGTAATGGCTCAGCTACTCAGGGTCCCGCAAGCCATCTTGGACATGATCGCTGG
TGCCCACTGGGGAGTCCTAGCGAGCATAGCGTATTTCTCCATGGTGGGCAACTGGGCGAAGGTCCTGGTG
GTGCTGCTGCTGTTTGCCGGCGTCGACGCGGATACCCACACCACCGGGGGAAGTGCTGCTAGGAGCACGG
CTACATTCGCCAGCTTCTTCAATCCGGGCGCCAGGCAGAATGTCCAGCTGATCA

>1623_S15_L001_R1_001.fastq_327_1a_5
CCCCAACAACAGCGCTGGTAATGGCTCAGCTACTCAGGGTCCCGCAAGCCATCTTGGACATGATCGCTGG
TGCCCACTGGGGAGTCCTAGCGGGCATAGCGTATTTCTCCATGGTGGGCAACTGGGCGAAGGTCCTGGTG
GTGCTGCTGCTGTTTGCCGGCGTCGACGCGGATACCCACACCTCCGGGGGAAGTGCTGCTAGGAGCACGG
CTACATTCGCCAGCTTCTTCAATCCGGGCGCCAGGCAGAATGTCCAGCTGATCA

>1623_S15_L001_R1_001.fastq_328_1a_5
CCCCAACAACAGCGCTGGTAATGGCTCAGCTACTCAGGGTCCCGCAAGCCATCTTGGACATGATCGCTGG
TGCCCACTGGGGAGTCCTAGCGGGCATAGCGTATTTCTCCATGGTGGGCAACTGGGCGAGGGTCCTGGTG
GTGCTGCTGCTGTTTGCCGGCGTCGACGCGGATACCCACACCACCGGGGGAAGTGCTGCTAAGAGCACGG
CTATATTCGCCAGCTTCTTCAGTCCGGGCGCCAGGCAGAATGTCCAGCTGATCA

>1623_S15_L001_R1_001.fastq_329_1a_5
CCCCAACAACAGCGCTGGTAATGGCTCAGCTACTCAGGGTCCCGCAAGCCATCTTGGACATGATCGCTGG
TGCCCACTGGGGAGTCCTAGCGGGCATAGCGTATTTCTCCATGGTGGGCAACTGGGCGAAGGTCCTGGTG
GTGCTGCTGCTGTTTGCCGGCGTCGACGCGGATACCCACACCACCGGGGGAAGTGCTGCTAAGAGCACGG
CTATATTCGCCAGCTTCTTCAGTCCGGGCGCCAGGCAGAATGTCCAGCTGGTCA

>1623_S15_L001_R1_001.fastq_330_1a_5
CCCCAACAACAGCGCTGGTAATGGCTCAGCTACTCAGGGTCCCGCAAGCCATCTTGGACATGATCGCTGG
TGCCCACTGGGGAGTCCTAGCGGGCATAGCGTATTTCTCCATGGTGGGCAACTGGACGAAGGTCCTGGTG
GTGCTGCTGCTGTTTGCCGGCGTCGACGCGGATACCCACACCACCGGGGGAAGTGCTGCTAGGAGCACGG
CTACATTCGCCAGCTTCTTCAATCCGGGCGCCAGGCAGAATGTCCAGCTGATCA

>1623_S15_L001_R1_001.fastq_331_1a_5
CCCCAACAACAGCGCTGGTAATGGCTCAGCTACTCAGGGTCCCGCAAGCCATCTTGGACATGATCGCTGG
TGCCCACTGGGGAGTCCTAGCGGGCATAGCGTATTTCTCCATGGTGGGCAACTGGGCGAAGGTCCTGGTG
GTGCTACTGCTGTTTGCCGGCGTCGACGCGGATACCCACACCACCGGGGGAAGTGCTGCTAGGAGCACGG
CTACATTCGCCAGCTTCTTCAATCCGGGCGCCAGGCAGAATGTCCAGCTGATCA

>1623_S15_L001_R1_001.fastq_332_1a_5
CCCCAACAACAGCGCTGGTAATGGCTCAGCTACTCAGGGTCCCGCAAGCCATCTTGGACATGATCGCTGG
TGCCCACTGGGGAGTCCTAGCGGGCATAGCGTATTTCTCCATGGTGGGCAACTGGGCGAAGGTCCTGGTG
GTGCTGCTGCTATTTGCCGGCGTCGACGCGGATACCCACACCACCGGGGGAAGTGCTGCTAGGAGCACGG
CTACATTCGCCAGCTTCTTCAATCCGGGCGCCAGGCAGAATGTCCAGCTGATCA

>1623_S15_L001_R1_001.fastq_333_1a_5
CCCAAACAACAGCGCTGGTAATGGCTCAGCTACTCAGGGTCCCGCAAGCCATCTTGGACATGATCGCTGG
TGCCCACTGGGGAGTCCTAGCGGGCATAGCGTATTTCTCCATGGTGGGCAACTGGGCGAAGGTCCTGGTG
GTGCTGCTGCTGTTTGCCGGCGTCGACGCGGATACCCACACCACCGGGGGAAGTGCTGCTAGGAGCACGG
CTACATTCGCCAGCTTCTTCAATCCGGGCGCCAGGCAGAATGTCCAGCTGATCA

>1623_S15_L001_R1_001.fastq_334_1a_5
CCCCAACAATAGCGCTGGTAATGGCTCAGCTACTCAGGGTCCCGCAAGCCATCTTGGACATGATCGCTGG
TGCCCACTGGGGAGTCCTAGCGGGCATAGCGTATTTCTCCATGGTGGGCAACTGGGCGAAGGTCCTGGTG
GTGCTGCTGCTGTTTGCCGGCGTCGACGCGGATACCCACACCACCGGGGGAAGTGCTGCTAGGAGCACGG
CTACATTCGCCAGCTTCTTCAATCCGGGCGCCAGGCAGAATGTCCAGCTGATCA

>1623_S15_L001_R1_001.fastq_335_1a_5
CCCCAACAACAGCGCTGGTAATGGCTCAGCTACTCAGGGTCCCGCAAGCCATCTTGGACATGATCGCTGG
TGCCCACTGGGGAGTCCTAGCGGGCATAGCGTATTTCTCCATGGTGGGCAACTGGGCGAAGGTCCTGGTG
GTGCTGCTGCTGTCTGCCGGCGTCGACGCGGATACCCACACCACCGGGGGAAGTGCTGCTAAGAGCACGG
CTATATTCGCCAGCTTCTTCAGTCCGGGCGCCAGGCAGAATGTCCAGCTGATCA

>1623_S15_L001_R1_001.fastq_336_1a_5
CCCCAACAACAGCGCTGGTAATGGCTCAGCTACTCAGGGTCCCGCAAGCCATCTTGGACATGATCGCTGG
TGCCCACTGGGGAGTCCTAGCGGGCATAGCGTATTTCTCCATGGTGGGCAACTGGGCGAAGGTCCTGGTG
GTGCTGCTGCTGTTTGCCGGCGTCGACGCGGATACCCACACCACCGGGGGAAGTGCTGCTAGGAGCACGG
CTACATTCGCCAGCTTCTTCAATCCGGGCGCCAGGCAGAATGTCCAGCTAATCA

>1623_S15_L001_R1_001.fastq_337_1a_5
CCCCAACAACAGCGCTGGTAATGGCTCAGCTACTCAGGGTCCCGCAAGCCATCTTGGACATGATCGCTGG
TGCCCACTGGGGAGTCCTAGCGGGCATAGCGTATTTCTCCATGGTGGGCAACTGGGCGAAGGACCTGGTG
GTGCTGCTGCTGTTTGCCGGCGTCGACGCGGATACCCACACCACCGGGGGAAGTGCTGCTAGGAGCACGG
CTACATTCGCCAGCTTCTTCAATCCGGGCGCCAGGCAGAATGTCCAGCTGATCA

>1623_S15_L001_R1_001.fastq_338_1a_5
CCCCAACAACAGCGCTGGTAATGGCTCAGCTACTCAGGGTCCCGCAAGCCATCTTGGACATGATCGCTGG
TGCCTACTGGGGAGTCCTAGCGGGCATAGCGTATTTCTCCATGGTGGGCAACTGGGCGAAGGTCCTGGTG
GTGCTGCTGCTGTTTGCCGGCGTCGACGCGGATACCCACACCACCGGGGGAAGTGCTGCTAGGAGCACGG
CTACATTCGCCAGCTTCTTCAATCCGGGCGCCAGGCAGAATGTCCAGCTGATCA

>1623_S15_L001_R1_001.fastq_339_1a_5
CCCCAACAACAGCGCTGGTAATGGCTCAGCTACTCAGGGTCCCGCAAGCCATCTTGGACATGATCGCTGG
TGCCCACTGGGGAGTCCTAGCGGGCATAGCGTATTTCTCCATGGTGGGCAACTGGGCGAAGGTCCTGGTG
GTGCTGCTGCTGTTTGCCGGCGTCGACGCGGATACCCACACCACCGGGGGAAGTGCTGCTAGGAGCACGG
CTACATTCGCCAGCTTCTTCAATCCGGGCGCCAGGCAGAATGTTCAGCTGATCA

>1623_S15_L001_R1_001.fastq_340_1a_5
CCCCAACAACAGCGCTGGTAATGGCTCAGCTACTCAGGGTCCCGCAAGCCATCTTGGACATGATCGCTGG
TGCCCACTGGGGAGTCCTAGCGGGCATAGCGTATTTCTCCATGGTGGGCAACTGGGCGAAGGTCCTGGTG
GTGCTGCTGCTGTTTGCCGGCGTCGACGCGGATACCCACACCACCGGGGGAAGTGCTGCTAAGAGCACGG
CTATATTCGTCAGCTTCTTCAGTCCGGGCGCCAGGCAGAATGTCCAGCTGATCA

>1623_S15_L001_R1_001.fastq_341_1a_5
CCCCAACAACAGCGCTGGTAATGGCTCAGCTACTCAGGGTCCCGCAAGCCATCTTGGACATGATCGCTGG
TGCCCACTGGGGAGTCCTAGCGGGCATAGCGTATTTCTCCATGGTGGGCAACTGGGCGAAGGTCCTGGTG
GTGCTGCTGCTGTTTGCCGGCGTCGACGCGGATACCCACACCACCGGGGGAAGTGCTGCTAGGAGCACGG
CTACATTCGCCAGCTTCTTCAATCCGGGCGACAGGCAGAATGTCCAGCTGATCA

>1623_S15_L001_R1_001.fastq_342_1a_5
CTCCAACAACAGCGCTGGTAATGGCTCAGCTACTCAGGGTCCCGCAAGCCATCTTGGACATGATCGCTGG
TGCCCACTGGGGAGTCCTAGCGGGCATAGCGTATTTCTCCATGGTGGGCAACTGGGCGAAGGTCCTGGTG
GTGCTGCTGCTGTTTGCCGGCGTCGACGCGGATACCCACACCACCGGGGGAAGTGCTGCTAAGAGCACGG
CTATATTCGCCAGCTTCTTCAGTCCGGGCGCCAGGCAGAATGTCCAGCTGATCA

>1623_S15_L001_R1_001.fastq_343_1a_5
CCCCAACAACAGCGCTGGTAATGGCTCAGCCACTCAGGGTCCCGCAAGCCATCTTGGACATGATCGCTGG
TGCCCACTGGGGAGTCCTAGCGGGCATAGCGTATTTCTCCATGGTGGGCAACTGGGCGAAGGTCCTGGTG
GTGCTGCTGCTGTTTGCCGGCGTCGACGCGGATACCCACACCACCGGGGGAAGTGCTGCTAAGAGCACGG
CTATATTCGCCAGCTTCTTCAGTCCGGGCGCCAGGCAGAATGTCCAGCTGATCA

>1623_S15_L001_R1_001.fastq_344_1a_5
CCCCAACAACAGCGCTGGTAATGGCTCAGCTACTCAGGGTCCCGCAAGCCATCTTGGACATGATCGCTGG
TGCCCACTGGGGAGTCCTAGCGGGCATAGCGTATTTCTCCATGGTGGGCAACTGGGCGAAGGTCCTGGTG
GTGCTGCTGCTGTTTGCCGGCGTCGACGCGGATACCCACACCACCGGGGGAAGTGCTGCTAGGAGCACGG
CTATATTCGCCAGCTTCTTCAATCCGGGCGCCAGGCAGAATGTCCAGCTGATCA

>1623_S15_L001_R1_001.fastq_345_1a_5
CCCCAACAACAGCGCTGGTAATGGCTCAGCTACTCAGGGTCCCGCAGGCCATCTTGGACATGATCGCTGG
TGCCCACTGGGGAGTCCTAGCGGGCATAGCGTATTTCTCCATGGTGGGCAACTGGGCGAAGGTCCTGGTG
GTGCTGCTGCTGTTTGCCGGCGTCGACGCGGATACCCACACCACCGGGGGAAGTGCTGCTAAGAGCACGG
CTATATTCGCCAGCTTCTTCAGTCCGGGCGCCAGGCAGAATGTCCAGCTGATCA
