# Supplementary material for: HCV transmission in high-risk communities in Bulgaria
Source: PLoS One. 2019 Mar 5;14(3):e0212350. doi: 10.1371/journal.pone.0212350 (PMC6400337; doi:10.1371/journal.pone.0212350)
Supplement: S1 File — (ZIP) [file pone.0212350.s002.zip › 1705_S25_L001_R1_001.fastq_1a_freq5.fas]

>1705_S25_L001_R1_001.fastq_1_1a_918
CCCCTACAACAGCGCTGGTAGTGGCTCAGCTACTCAGGGTCCCGCAAGCCATCTTGGACATGATTGTTGG
TGCCCACTGGGGAGTCCTAGCGGGCATAGCGTACTTCTCCATGGTGGGCAACTGGGCGAAGGTCCTGATA
GTGCTGTTGCTGTTTGCCGGCGTCGATGCGACCACCTACACCACCGGGGGGAGTGTTGCTGCTACTACGG
CTGGAGTCGCCGCGATGTTCAGTCCGGGCTCCAGGCAGAATATCCAGCTGATCA

>1705_S25_L001_R1_001.fastq_2_1a_860
CCCCTACAACAGCGCTGGTAGTGGCTCAGCTACTTAGGGTCCCGCAAGCCATCTTGGACATGATTGTTGG
TGCCCACTGGGGAGTCCTAGCGGGCATAGCGTACTTCTCCATGGTGGGCAACTGGGCGAAGGTCCTGATA
GTGCTGTTGCTGTTTGCCGGCGTCGATGCGACCACCTACACCACCGGGGGGAGTGTTGCTGCTACTACGG
CTGGAGTCGCCTCGATTTTCACTCCGGGCGCCAGGCAGAATATCCAGCTGATCA

>1705_S25_L001_R1_001.fastq_3_1a_504
CCCCTACAACAGCGCTGGTAGTGGCTCAGCTACTTAGGGTCCCGCAAGCCATCTTGGACATGATTGTTGG
TGCCCACTGGGGAGTCCTAGCGGGCATAGCGTACTTCTCCATGGTGGGCAACTGGGCGAAGGTCCTGATA
GTGCTGTTGCTGTTTGCCGGCGTCGATGCGACCACCTACACCACCGGGGGGAGTGTTGCTGCTACTACGG
CTGGAGTCGCCTCGATATTCACTCCGGGCGCCAGGCAGAATATCCAGCTGATCA

>1705_S25_L001_R1_001.fastq_4_1a_402
CCCCTACAACAGCGCTGGTAGTGGCTCAGCTACTTAGGGTCCCGCAAGCCATCTTGGACATGATTGTTGG
TGCCCACTGGGGAGTCCTAGCGGGCATAGCGTACTTCTCCATGGTGGGCAACTGGGCGAAGGTCCTGATA
GTGCTGTTGCTGTTTGCCGGCGTCGATGCGACCACCTACACCACCGGGGGGAGTGTTGCTGCTACTACGG
CTGGATTCGCCGGGATGTTCACTCCGGGCGCCAGGCAGAATATCCAGCTGATCA

>1705_S25_L001_R1_001.fastq_5_1a_391
CCCCTACAACAGCGCTGGTAGTGGCTCAGCTACTTAGGGTCCCGCAAGCCATCTTGGACATGATTGTTGG
TGCCCACTGGGGAGTCCTAGCGGGCATAGCGTACTTCTCCATGGTGGGCAACTGGGCGAAGGTCCTGATA
GTGCTGTTGCTGTTTGCCGGCGTCGATGCGACCACCTACACCACCGGGGGGAGTGTTGCTGCTACTACGG
CTGGAGTCGCCGCGATGTTCAGTCCGGGCTCCAGGCAGAATATCCAGCTGATCA

>1705_S25_L001_R1_001.fastq_6_1a_334
CCCCTACAACAGCGCTGGTAGTGGCTCAGCTACTCAGGGTCCCGCAAGCCATCTTGGACATGATTGTTGG
TGCCCACTGGGGAGTCCTAGCGGGCATAGCGTACTTCTCCATGGTGGGCAACTGGGCGAAGGTCCTGATA
GTGCTGTTGCTGTTTGCCGGCGTCGATGCGACCACCTACACCACCGGGGGGAGTGTTGCTGCTACTACGG
CTGGAGTCGCCGGGATGTTCAGTCCGGGCTCCAGGCAGAATATCCAGCTGATCA

>1705_S25_L001_R1_001.fastq_7_1a_303
CCCCTACAACAGCGCTGGTAGTGGCTCAGCTACTTAGGGTCCCGCAAGCCATCTTGGACATGATTGTTGG
TGCCCACTGGGGAGTCCTAGCGGGCATAGCGTACTTCTCCATGGTGGGCAACTGGGCGAAGGTCCTGATA
GTGCTGTTGCTGTTTGCCGGCGTCGATGCGACCACCTACACCACCGGGGGGAGTGTTGCTGCTACTACGG
CTGGAATCGCCGCGATGTTCACTCCGGGCTCCAGGCAGAATATCCAGCTGATCA

>1705_S25_L001_R1_001.fastq_8_1a_252
CCCCTACAACAGCGCTGGTAGTGGCTCAGCTACTTAGGGTCCCGCAAGCCATCTTGGACATGATTGTTGG
TGCCCACTGGGGAGTCCTAGCGGGCATAGCGTACTTCTCCATGGTGGGCAACTGGGCGAAGGTCCTGATA
GTGCTGTTGCTGTTTGCCGGCGTCGATGCGACCACCTACACCACCGGGGGGAGTGTTGCTGCTACTACGG
CTAGAGTCGCCGCGATGTTCACTCCGGGCTCCAAGCAGAATATCCAGCTGATCA

>1705_S25_L001_R1_001.fastq_9_1a_247
CCCCTACAACAGCGCTGGTAGTGGCTCAGCTACTTAGGGTCCCGCAAGCCATCTTGGACATGATTGCTGG
TGCCCACTGGGGAGTCCTAGCGGGCATAGCGTACTTCTCCATGGTGGGCAACTGGGCGAAGGTCCTGATA
GTGCTGTTGCTGTTTGCCGGCGTCGATGCGACCACCTACACCACCGGGGGGAGTGCTGCTGCTACTACAG
CTGGACTCGCCGGGTTGTTCACCACGGGCGCCAAGCAGAATATCCAGCTGATCA

>1705_S25_L001_R1_001.fastq_10_1a_211
CCCCTACAACAGCGCTGGTAGTGGCTCAGCTACTCAGGGTCCCGCAAGCCATCTTGGACATGATTGTTGG
TGCCCACTGGGGAGTCCTAGCGGGCATAGCGTACTTCTCCATGGTGGGCAACTGGGCGAAGGTCCTGATA
GTGCTGTTGCTGTTTGCCGGCGTCGATGCGACCACCTACACCACCGGGGGGAGTGTTGCTGCTACTACGG
CTGGAGTCGCCTCGATTTTCACTCCGGGCGCCAGGCAGAATATCCAGCTGATCA

>1705_S25_L001_R1_001.fastq_11_1a_188
CCCCTACAACAGCGCTGGTAGTGGCTCAGCTACTTAGGGTCCCGCAAGCCATCTTGGACATGATTGTTGG
TGCCCACTGGGGAGTCCTAGCGGGCATAGCGTACTTCTCCATGGTGGGCAACTGGGCGAAGGTCCTGATA
GTGCTGTTGCTGTTTGCCGGCGTCGATGCGACCACCTACACCACCGGGGGGAGTGTTGCTGCTACTACGG
CTGGAGTCGCCGGGATGTTCAGTCCGGGCTCCAGGCAGAATATCCAGCTGATCA

>1705_S25_L001_R1_001.fastq_12_1a_167
CCCCTACAACAGCGCTGGTAGTGGCTCAGCTACTTAGGGTCCCGCAAGCCATCTTGGACATGATTGTTGG
TGCCCACTGGGGAGTCCTAGCGGGCATAGCGTACTTCTCCATGGTGGGCAACTGGGCGAAGGTCCTGATA
GTGCTGTTGCTGTTTGCCGGCGTCGATGCGACCACCTACACCACCGGGGGGAGTGTTGCTGCTACTACGG
CTAGAGTCGCCGCGATGTTCACTCCGGGCTCCAGGCAGAATATCCAGCTGATCA

>1705_S25_L001_R1_001.fastq_13_1a_167
CCCCTACAACAGCGCTGGTAGTGGCTCAGCTACTCAGGGTCCCGCAAGCCATCTTGGACATGATTGTTGG
TGCCCACTGGGGAGTCCTAGCGGGCATAGCGTACTTCTCCATGGTGGGCAACTGGGCGAAGGTCCTGATA
GTGCTGTTGCTGTTTGCCGGCGTCGATGCGACCACCTACACCACCGGGGGGAGTGTTGCTGCTACTACGG
CTGGAGTCGCCTCGATGTTCAGTCCGGGCTCCAGGCAGAATATCCAGCTGATCA

>1705_S25_L001_R1_001.fastq_14_1a_153
CCCCTACAACAGCGCTGGTAGTGGCTCAGCTACTCAGGGTCCCGCAAGCCATCTTGGACATGATTGTTGG
TGCCCACTGGGGAGTCCTAGCGGGCATAGCGTACTTCTCCATGGTGGGCAACTGGGCGAAGGTCCTGATA
GTGCTGTTGCTGTTTGCCGGCGTCGATGCGACCACCTACACCACCGGGGGGAGTGTTGCTGCTACTACGG
CTGGAGTCGCCTCGATATTCACTCCGGGCGCCAGGCAGAATATCCAGCTGATCA

>1705_S25_L001_R1_001.fastq_15_1a_119
CCCCTACAACAGCGCTGGTAGTGGCTCAGCTACTTAGGGTCCCGCAAGCCATCTTGGACATGATTGTTGG
TGCCCACTGGGGAGTCCTAGCGGGCATAGCGTACTTCTCCATGGTGGGCAACTGGGCGAAGGTCCTGATA
GTGCTGTTGCTGTTTGCCGGCGTCGATGCGACCACCTACACCACCGGGGGGAGTGTTGCTGCTACTACGG
CTGGCCTCGCCGCGATGTTCACTCCGGGCTCCAGGCAGAATATCCAACTGATCA

>1705_S25_L001_R1_001.fastq_16_1a_116
CCCCTACAACAGCGCTGGTAGTGGCTCAGCTACTTAGGGTCCCGCAAGCCATCTTGGACATGATTGTTGG
TGCCCACTGGGGAGTCCTAGCGGGCATAGCGTACTTCTCCATGGTGGGCAACTGGGCGAAGGTCCTGATA
GTGCTGTTGCTGTTTGCCGGCGTCGATGCGACCACCTACACCACCGGGGGGAGTGCTGCTGCTACTACAG
CTGGACTCGCCGGGTTGTTCACCACGGGCGCCAAGCAGAATATCCAGCTGATCA

>1705_S25_L001_R1_001.fastq_17_1a_107
CCCCTACAACAGCGCTGGTAGTGGCTCAGCTACTTAGGGTCCCGCAAGCCATCTTGGACATGATTGTTGG
TGCCCACTGGGGAGTCCTAGCGGGCATAGCGTACTTCTCCATGGTGGGCAACTGGGCGAAGGTCCTGATA
GTGCTGTTGCTGTTTGCCGGCGTCGATGCGACCACCTACACCACCGGGGGGAGTGTTGCTGCTACTACGG
CTGGAATCACCGCGATGTTCACTCCGGGCTCCAGGCAGAATATCCAGCTGATCA

>1705_S25_L001_R1_001.fastq_18_1a_106
CTCCTACAACAGCGCTGGTAGTGGCTCAGCTACTTAGGGTCCCGCAAGCCATCTTGGACATGATTGTTGG
TGCCCACTGGGGAGTCCTAGCGGGCATAGCGTACTTCTCCATGGTGGGCAACTGGGCGAAGGTCCTGATA
GTGCTGTTGCTGTTTGCCGGCGTCGATGCGACCACCTACACCACCGGGGGGAGTGTTGCTGCTACTACGG
CTGGAATCGCCGCGATGTTCACTCCGGGCTCCAGGCAGAATATCCAGCTGATCA

>1705_S25_L001_R1_001.fastq_19_1a_95
CCCCTACAACAGCGCTGGTAGTGGCTCAGCTACTCAGGGTCCCGCAAGCCATCTTGGACATGATTGTTGG
TGCCCACTGGGGAGTCCTAGCGGGCATAGCGTACTTCTCCATGGTGGGCAACTGGGCGAAGGTCCTGATA
GTGCTGTTGCTGTTTGCCGGCGTCGATGCGACCACCTACACCACCGGGGGGAGTGTTGCTGCTACTACGG
CTGGATTCGCCGGGATGTTCACTCCGGGCGCCAGGCAGAATATCCAGCTGATCA

>1705_S25_L001_R1_001.fastq_20_1a_93
CCCCTACAACAGCGCTGGTAGTGGCTCAGCTACTCAGGGTCCCGCAAGCCATCTTGGACATGATTGTTGG
TGCCCACTGGGGAGTCCTAGCGGGCATAGCGTACTTCTCCATGGTGGGCAACTGGGCGAAGGTCCTGATA
GTGCTGTTGCTGTTTGCCGGCGTCGATGCGACCACCTACACCACCGGGGGGAGTGTTGCTGCTACTACGG
CTGGAATCGCCGCGATGTTCACTCCGGGCTCCAGGCAGAATATCCAGCTGATCA

>1705_S25_L001_R1_001.fastq_21_1a_81
CCCCTACAACAGCGCTGGTAGTGGCTCAGCTACTTAGGGTCCCGCAAGCCATCTTGGACATGATTGTTGG
TGCCCACTGGGGAGTCCTAGCGGGCATAGCGTACTTCTCCATGGTGGGCAACTGGGCGAAGGTCCTGATA
GTGCTGTTGCTGTTTGCCGGCGTCGATGCGACCACCTACACCACCGGGGGGAGTGTTGCTGCTACTACGG
CTGGAATCGCCTCGATGTTCACTCCGGGCTCCAGGCAGAATATCCAGCTGATCA

>1705_S25_L001_R1_001.fastq_22_1a_71
CCCCTACAACAGCGCTGGTAGTGGCTCAGCTACTTAGGGTCCCGCAAGCCATCTTGGACATGATTGTTGG
TGCCCACTGGGGAGTCCTAGCGGGCATAGCGTACTTCTCCATGGTGGGCAACTGGGCGAAGGTCCTGATA
GTGCTGTTGCTGTTTGCCGGCGTCGATGCGACCACCTTCACCACCGGGGGGAGTGCTGCTGCTACTACGG
CTGGAGTCGCCGCGATGTTCACTCCGGGCTCCAAGCAGAATATCCAGCTGATCA

>1705_S25_L001_R1_001.fastq_23_1a_70
CCCCTACAACAGCGCTGGTAGTGGCTCAGCTACTTAGGGTCCCGCAAGCCATCTTGGACATGATTGTTGG
TGCCCACTGGGGAGTCCTAGCGGGCATAGCGTACTTCTCCATGGTGGGCAACTGGGCGAAGGTCCTGATA
GTGCTGTTGCTGTTTGCCGGCGTCGATGCGACCACCTACACCACCGGGGGGAGTGTTGCTGCTACTACGG
CTGGAGTCGCCTCGATGTTCAGTCCGGGCTCCAGGCAGAATATCCAGCTGATCA

>1705_S25_L001_R1_001.fastq_24_1a_67
CCCCTACAACAGCGCTGGTAGTGGCTCAGCTACTCAGGGTCCCGCAAGCCATCTTGGACATGATTGTTGG
TGCCCACTGGGGAGTCCTAGCGGGCATAGCGTACTTCTCCATGGTGGGCAACTGGGCGAAGGTCCTGATA
GTGCTGTTGCTGTTTGCCGGCGTCGATGCGACCACCTACACCACCGGGGGGAGTGCTGCTGCTACTACAG
CTGGACTCGCCGGGTTGTTCACCACGGGCGCCAAGCAGAATATCCAGCTGATCA

>1705_S25_L001_R1_001.fastq_25_1a_63
CCCCTACAACAGCGCTGGTAGTGGCTCAGCTACTTAGGGTCCCGCAAGCCATCTTGGACATGATTGTTGG
TGCCCACTGGGGAGTCCTAGCGGGCATAGCGTACTTCTCCATGGTGGGCAACTGGGCGAAGGTCCTGATA
GTGCTGTTGCTGTTTGCCGGCGTCGATGCGACCACCTATACCACCGGGGGGAGTGTTGCTGCTACTACGG
CTGGACTCGCCGCGATGTTCACTCCGGGCTCCAGGCAGAATATCCAGCTGATCA

>1705_S25_L001_R1_001.fastq_26_1a_61
CCCCTACAACAGCGCTGGTAGTGGCTCAGCTACTCAGGGTCCCGCAAGCCATCTTGGACATGATTGTTGG
TGCCCACTGGGGAGTCCTAGCGGGCATAGCGTACTTCTCCATGGTGGGCAACTGGGCGAAGGTCCTGATA
GTGCTGTTGCTGTTTGCCGGCGTCGATGCGACCACCTACACCACCGGGGGGAGTGTTGCTGCTACTACGG
CTAGAGTCGCCGCGATGTTCACTCCGGGCTCCAAGCAGAATATCCAGCTGATCA

>1705_S25_L001_R1_001.fastq_27_1a_44
CCCCTACAACAGCGCTGGTAGTGGCTCAGCTACTCAGGGTCCCGCAAGCCATCTTGGACATGATTGTTGG
TGCCCACTGGGGAGTCCTAGCGGGCATAGCGTACTTCTCCATGGTGGGCAACTGGGCGAAGGTCCTGATA
GTGCTGTTGCTGTTTGCCGGCGTCGATGCGACCACCTACACCACCGGGGGGAGTGTTGCTGCTACTACGG
CTAGAGTCGCCGCGATGTTCACTCCGGGCTCCAGGCAGAATATCCAGCTGATCA

>1705_S25_L001_R1_001.fastq_28_1a_43
CCCCTACAACAGCGCTGGTAGTGGCTCAGCTACTCAGGGTCCCGCAAGCCATCTTGGACATGATTGTTGG
TGCCCACTGGGGAGTCCTAGCGGGCATAGCGTACTTCTCCATGGTGGGCAACTGGGCGAAGGTCCTGATA
GTGCTGTTGCTGTTTGCCGGCGTCGATGCGACCACCTACACCACCGGGGGGAGTGTTGCTGCTACTACGG
CTGGCCTCGCCGCGATGTTCACTCCGGGCTCCAGGCAGAATATCCAACTGATCA

>1705_S25_L001_R1_001.fastq_29_1a_41
CCCCTACAACAGCGCTGGTAGTGGCTCAGCTACTTAGGGTCCCGCAAGCCATCTTGGACATGATTGCTGG
TGCCCACTGGGGAGTCCTAGCGGGCATAGCGTACTTCTCCATGGTGGGCAACTGGGCGAAGGTCCTGATA
GTGCTGTTGCTGTTTGCCGGCGTCGATGCGACCACCTACACCACCGGGGGGAGTGCTGCTGCTACTACGG
CTGGACTCGCCGGGTTGTTCACCACGGGCGCCAAGCAGAATATCCAGCTGATCA

>1705_S25_L001_R1_001.fastq_30_1a_36
CCCCTACAACAGCGCTGGTAGTGGCTCAGCTACTCAGGGTCCCGCAAGCCATCTTGGACATGATTGTTGG
TGCCCACTGGGGAGTCCTAGCGGGCATAGCGTACTTCTCCATGGTGGGCAACTGGGCGAAGGTCCTGATA
GTGCTGTTGCTGTTTGCCGGCGTCGATGCGACCACCTACACCACCGGGGGGAGTGTTGCTGCTACTACGG
CTGGAATCACCGCGATGTTCACTCCGGGCTCCAGGCAGAATATCCAGCTGATCA

>1705_S25_L001_R1_001.fastq_31_1a_36
CCCCTACAACAGCGCTGGTAGTGGCTCAGCTACTTAGGGTCCCGCAAGCCATCTTGGACATGATTGCTGG
TGCCCACTGGGGAGTCCTAGCGGGCATAGCGTACTTCTCCATGGTGGGCAACTGGGCGAAGGTCCTGATA
GTGCTGTTGCTGTTTGCCGGCGTCGATGCGACCACCTACACCACCGGGGGGAGTGTTGCTGCTACTACGG
CTGGAGTCGCCTCGATTTTCACTCCGGGCGCCAGGCAGAATATCCAGCTGATCA

>1705_S25_L001_R1_001.fastq_32_1a_35
CCCCTACAACAGCGCTGGTAGTGGCTCAGCTACTTAGGGTCCCGCAAGCCATCTTGGACATGATTGTTGG
TGCCCACTGGGGAGTCCTAGCGGGCATAGCGTACTTCTCCATGGTGGGCAACTGGGCGAAGGTCCTGATA
GTGCTGTTGCTGTTTGCCGGCGTCGATGCGACCACCTACACCACCGGGGGGAGTGTTGCTGCTACTACGG
CTAGAGTCGCCGCGATGTTCACTCCGGGCGCCAAGCAGAATATCCAGCTGATCA

>1705_S25_L001_R1_001.fastq_33_1a_33
CTCCTACAACAGCGCTGGTAGTGGCTCAGCTACTTAGGGTCCCGCAAGCCATCTTGGACATGATTGTTGG
TGCCCACTGGGGAGTCCTAGCGGGCATAGCGTACTTCTCCATGGTGGGCAACTGGGCGAAGGTCCTGATA
GTGCTGTTGCTGTTTGCCGGCGTCGATGCGACCACCTACACCACCGGGGGGAGTGTTGCTGCTACTACGG
CTGGAGTCGCCGCGATGTTCAGTCCGGGCTCCAGGCAGAATATCCAGCTGATCA

>1705_S25_L001_R1_001.fastq_34_1a_32
CCCCTACAACAGCGCTGGTAGTGGCTCAGCTACTTAGGGTCCCGCAAGCCATCTTGGACATGATTGTTGG
TGCCCACTGGGGAGTCCTAGCGGGCATAGCGTACTTCTCCATGGTGGGCAACTGGGCGAAGGTCCTGATA
GTGCTGTTGCTGTTTGCCGGCGTCGATGCGACCACCTACACCACCGGGGGGAGTGTTGCTGCTACTACGG
CTGGAGTCGCCGCGATGTTCTCTCCGGGCTCCAGGCAGAATATCCAGCTGATCA

>1705_S25_L001_R1_001.fastq_35_1a_32
CCCCTACAACAGCGCTGGTAGTGGCTCAGCTACTTAGGGTCCCGCAAGCCATCTTGGACATGATTGTTGG
TGCCCACTGGGGAGTCCTAGCGGGCATAGCGTACTTCTCCATGGTGGGCAACTGGGCGAAGGTCCTGATA
GTGCTGTTGCTGTTTGCCGGCGTCGATGCGACCACCTACACCACCGGGGGGAGTGTTGCTGCTACTACGG
CTGGAGTCGCCTCGATGTTCTCTCCGGGCTCCAGGCAGAATATCCAGCTGATCA

>1705_S25_L001_R1_001.fastq_36_1a_29
CTCCTACAACAGCGCTGGTAGTGGCTCAGCTACTTAGGGTCCCGCAAGCCATCTTGGACATGATTGTTGG
TGCCCACTGGGGAGTCCTAGCGGGCATAGCGTACTTCTCCATGGTGGGCAACTGGGCGAAGGTCCTGATA
GTGCTGTTGCTGTTTGCCGGCGTCGATGCGACCACCTACACCACCGGGGGGAGTGTTGCTGCTACTACGG
CTGGAGTCGCCTCGATATTCACTCCGGGCGCCAGGCAGAATATCCAGCTGATCA

>1705_S25_L001_R1_001.fastq_37_1a_29
CCCCTACAACAGCGCTGGTAGTGGCTCAGCTACTTAGGGTCCCGCAAGCCATCTTGGACATGATTGTTGG
TGCCCACTGGGGAGTCCTAGCGGGCATAGCGTACTTCTCCATGGTGGGCAACTGGGCGAAGGTCCTGATA
GTGCTGTTGCTGTTTGCCGGCGTCGATGCGACCACCTACACCACCGGGGGGAGTGTTGCTGCTACTACGG
CTAGAGTCGCCGCGATATTCACTCCGGGCGCCAAGCAGAATATCCAGCTGATCA

>1705_S25_L001_R1_001.fastq_38_1a_28
CCCCTACAACAGCGCTGGTAGTGGCTCAGCTACTTAGGGTCCCGCAAGCCATCTTGGACATGATTGCTGG
TGCCCACTGGGGAGTCCTAGCGGGCATAGCGTACTTCTCCATGGTGGGCAACTGGGCGAAGGTCCTGATA
GTGCTGTTGCTGTTTGCCGGCGTCGATGCGACCACCTACACCACCGGGGGGAGTGTTGCTGCTACTACGG
CTGGAGTCGCCGCGATGTTCAGTCCGGGCTCCAGGCAGAATATCCAGCTGATCA

>1705_S25_L001_R1_001.fastq_39_1a_28
CCCCTACAACAGCGCTGGTAGTGGCTCAGCTACTCAGGGTCCCGCAAGCCATCTTGGACATGATTGCTGG
TGCCCACTGGGGAGTCCTAGCGGGCATAGCGTACTTCTCCATGGTGGGCAACTGGGCGAAGGTCCTGATA
GTGCTGTTGCTGTTTGCCGGCGTCGATGCGACCACCTACACCACCGGGGGGAGTGCTGCTGCTACTACAG
CTGGACTCGCCGGGTTGTTCACCACGGGCGCCAAGCAGAATATCCAGCTGATCA

>1705_S25_L001_R1_001.fastq_40_1a_26
CCCCTACAACAGCGCTGGTAGTGGCTCAGCTACTTAGGGTCCCGCAAGCCATCTTGGACATGATTGTTGG
TACCCACTGGGGAGTCCTAGCGGGCATAGCGTACTTCTCCATGGTGGGCAACTGGGCGAAGGTCCTGATA
GTGCTGTTGCTGTTTGCCGGCGTCGATGCGACCACCTACACCACCGGGGGGAGTGTTGCTGCTACTACGG
CTAGAGTCGCCGCGATGTTCACTCCGGGCTCCAGGCAGAATATCCAGCTGATCA

>1705_S25_L001_R1_001.fastq_41_1a_26
CTCCTACAACAGCGCTGGTAGTGGCTCAGCTACTTAGGGTCCCGCAAGCCATCTTGGACATGATTGTTGG
TGCCCACTGGGGAGTCCTAGCGGGCATAGCGTACTTCTCCATGGTGGGCAACTGGGCGAAGGTCCTGATA
GTGCTGTTGCTGTTTGCCGGCGTCGATGCGACCACCTACACCACCGGGGGGAGTGTTGCTGCTACTACGG
CTGGAGTCGCCTCGATTTTCACTCCGGGCGCCAGGCAGAATATCCAGCTGATCA

>1705_S25_L001_R1_001.fastq_42_1a_25
CCCCTACAACGGCGCTGGTAGTGGCTCAGCTACTTAGGGTCCCGCAAGCCATCTTGGACATGATTGTTGG
TGCCCACTGGGGAGTCCTAGCGGGCATAGCGTACTTCTCCATGGTGGGCAACTGGGCGAAGGTCCTGATA
GTGCTGTTGCTGTTTGCCGGCGTCGATGCGACCACCTACACCACCGGGGGGAGTGTTGCTGCTACTACGG
CTGGAGTCGCCTCGATATTCACTCCGGGCGCCAGGCAGAATATCCAGCTGATCA

>1705_S25_L001_R1_001.fastq_43_1a_25
CCCCTACAACAGCGCTGGTAGTGGCTCAGCTACTTAGGGTCCCGCAAGCCATCTTGGACATGATTGTTGG
TGCCCACTGGGGAGTCCTAGCGGGCATAGCGTACTTCTCCATGGTGGGCAACTGGGCGAAGGTCCTGATA
GTGCTGTTGCTGTTTGCCGGCGTCGATGCGACCACCTACACCACCGGGGGGAGTGTTGCTGCTACTACGG
CTGGAGTCGCCTCGATTTTCACTCCGGGCGCCAGGCAGAACATCCAGCTGATCA

>1705_S25_L001_R1_001.fastq_44_1a_22
CCCCTACAACAGCGCTGGTAGTGGCTCAGCTACTCAGGGTCCCGCAAGCCATCTTGGACATGATTGTTGG
TGCCCACTGGGGAGTCCTAGCGGGCATAGCGTACTTCTCCATGGTGGGCAACTGGGCGAAGGTCCTGATA
GTGCTGTTGCTGTTTGCCGGCGTCGATGCGACCACCTACACCACCGGGGGGAGTGTTGCTGCTACTACGG
CTGGAGTCGCCGCGATGTTCTCTCCGGGCTCCAGGCAGAATATCCAGCTGATCA

>1705_S25_L001_R1_001.fastq_45_1a_22
CCCCTACAACAGCGCTGGTAGTGGCTCAGCTACTTAGGGTCCCGCAAGCCATCTTGGACATGATTGCTGG
TGCCCACTGGGGAGTCCTAGCGGGCATAGCGTACTTCTCCATGGTGGGCAACTGGGCGAAGGTCCTGATA
GTGCTGTTGCTGTTTGCCGGCGTCGATGCGACCACCTACACCACCGGGGGGAGTGTTGCTGCTACTACGG
CTGGAGTCGCCTCGATATTCACTCCGGGCGCCAGGCAGAATATCCAGCTGATCA

>1705_S25_L001_R1_001.fastq_46_1a_21
CCCCTACAACAGCGCTGGTAGTGGCTCAGCTACTTAGGGTCCCGCAAGCCATCTTGGACATGATTGTTGG
TGCCCACTGGGGAGTCCTAGCGGGCATAGCGTACTTCTCCATGGTGGGCAACTGGGCGAAGGTCCTGATA
GTGCTGTTGCTGTTTGCCGGCGTCGATGCGACCACCTACACCACCGGGGGGAGTGTTGCTGCTACTACGG
CTGGAGTCGCCTCGATGTTCACTCCGGGCGCCAAGCAGAATATCCAGCTGATCA

>1705_S25_L001_R1_001.fastq_47_1a_20
CCCCTACAACGGCGCTGGTAGTGGCTCAGCTACTTAGGGTCCCGCAAGCCATCTTGGACATGATCGTTGG
TGCCCACTGGGGAGTCCTAGCGGGCATAGCGTACTTCTCCATGGTGGGCAACTGGGCGAAGGTCCTGATA
GTGCTGTTGCTGTTTGCCGGCGTCGATGCGACCACCTACACCACCGGGGGGAGTGTTGCTGCTACTACGG
CTGGAGTCGCCTCGATTTTCACTCCGGGCGCCAGGCAGAATATCCAGCTGATCA

>1705_S25_L001_R1_001.fastq_48_1a_19
CCCCTACAACAGCGCTGGTAGTGGCTCAGCTACTCAGGGTCCCGCAAGCCATCTTGGACATGATTGTTGG
TGCCCACTGGGGAGTCCTAGCGGGCATAGCGTACTTCTCCATGGTGGGCAACTGGGCGAAGGTCCTGATA
GTGCTGTTGCTGTTTGCCGGCGTCGATGCGACCACCTACACCACCGGGGGGAGTGTTGCTGCTACTACGG
CTGGAATCGCCTCGATGTTCACTCCGGGCTCCAGGCAGAATATCCAGCTGATCA

>1705_S25_L001_R1_001.fastq_49_1a_19
CCCCTACAACAGCGCTGGTAGTGGCTCAGCTACTTAGGGTCCCGCAAGCCATCTTGGACATGATTGTTGG
TGCCCACTGGGGAGTCCTAGCGGGCATAGCGTACTTCTCCATGGTGGGCAACTGGGCGAAGGTCCTGATA
GTGCTGTTGCTGTTTGCCGGCGTCGATGCGACCACCTACACCACCGGGGGGAGTGCTGCTGCTACTACGG
CTGGACTCGCCGGGTTGTTCACCACGGGCGCCAAGCAGAATATCCAGCTGATCA

>1705_S25_L001_R1_001.fastq_50_1a_18
CCCCTACAACAGCGCTGGTAGTGGCTCAGCTACTCAGGGTCCCGCAAGCCGTCTTGGACATGATTGTTGG
TGCCCACTGGGGAGTCCTAGCGGGCATAGCGTACTTCTCCATGGTGGGCAACTGGGCGAAGGTCCTGATA
GTGCTGTTGCTGTTTGCCGGCGTCGATGCGACCACCTACACCACCGGGGGGAGTGTTGCTGCTACTACGG
CTGGAGTCGCCGCGATGTTCAGTCCGGGCTCCAGGCAGAATATCCAGCTGATCA

>1705_S25_L001_R1_001.fastq_51_1a_17
CCCCTACAACAGCGCTGGTAGTGGCTCAGCTACTTAGGGTCCCGCAAGCCATCTTGGACATGATTGCTGG
TGCCCACTGGGGAGTCCTAGCGGGCATAGCGTACTTCTCCATGGTGGGCAACTGGGCGAAGGTCCTGATA
GTGCTGTTGCTGTTTGCCGGCGTCGATGCGACCACCTACACCACCGGGGGGAGTGTTGCTGCTACTACGG
CTGGATTCGCCGGGATGTTCACTCCGGGCGCCAGGCAGAATATCCAGCTGATCA

>1705_S25_L001_R1_001.fastq_52_1a_17
CCCCTACAACAGCGCTGGTAGTGGCTCAGCTACTCAGGGTCCCGCAAGCCATCTTGGACATGATTGTTGG
TGCCCACTGGGGAGTCCTAGCGGGCATAGCGTACTTCTCCATGGTGGGCAACTGGGCGAAGGTCCTGATA
GTGCTGTTGCTGTTTGCCGGCGTCGATGCGACCACCTACACCACCGGGGGGAGTGTTGCTGCTACTACGG
CTGGAGTCACCGCGATGTTCAGTCCGGGCTCCAGGCAGAATATCCAGCTGATCA

>1705_S25_L001_R1_001.fastq_53_1a_17
CTCCTACAACAGCGCTGGTAGTGGCTCAGCTACTTAGGGTCCCGCAAGCCATCTTGGACATGATTGTTGG
TGCCCACTGGGGAGTCCTAGCGGGCATAGCGTACTTCTCCATGGTGGGCAACTGGGCGAAGGTCCTGATA
GTGCTGTTGCTGTTTGCCGGCGTCGATGCGACCACCTACACCACCGGGGGGAGTGTTGCTGCTACTACGG
CTGGAGTCGCCGGGATGTTCAGTCCGGGCTCCAGGCAGAATATCCAGCTGATCA

>1705_S25_L001_R1_001.fastq_54_1a_15
CTCCTACAACAGCGCTGGTAGTGGCTCAGCTACTCAGGGTCCCGCAAGCCATCTTGGACATGATTGTTGG
TGCCCACTGGGGAGTCCTAGCGGGCATAGCGTACTTCTCCATGGTGGGCAACTGGGCGAAGGTCCTGATA
GTGCTGTTGCTGTTTGCCGGCGTCGATGCGACCACCTACACCACCGGGGGGAGTGTTGCTGCTACTACGG
CTGGAGTCGCCGCGATGTTCAGTCCGGGCTCCAGGCAGAATATCCAGCTGATCA

>1705_S25_L001_R1_001.fastq_55_1a_14
CCCCTACAACAGCGCTGGTAGTGGCTCAGCTACTTAGGGTCCCGCAAGCCATCTTGGACATGATTGTTGG
TGCCCACTGGGGAGTCCTAGCGGGCATAGCGTACTTCTCCATGGTGGGCAACTGGGCGAAGGTCCTGATA
GTGCTGTTGCTGTTTGCCGGCGTCGATGCGACCACCTACACCACCGGGGGGAGTGTTGCTGCTACTACGG
CTGGAGTCGCCTCGATTTTCACTCCGGGCTCCAGGCAGAATATCCAGCTGATCA

>1705_S25_L001_R1_001.fastq_56_1a_14
CTCCTACAACAGCGCTGGTAGTGGCTCAGCTACTTAGGGTCCCGCAAGCCATCTTGGACATGATTGTTGG
TGCCCACTGGGGAGTCCTAGCGGGCATAGCGTACTTCTCCATGGTGGGCAACTGGGCGAAGGTCCTGATA
GTGCTGTTGCTGTTTGCCGGCGTCGATGCGACCACCTACACCACCGGGGGGAGTGTTGCTGCTACTACGG
CTGGATTCGCCGGGATGTTCACTCCGGGCGCCAGGCAGAATATCCAGCTGATCA

>1705_S25_L001_R1_001.fastq_57_1a_14
CCCCTACAACAGCGCTGGTAGTGGCTCAGCTACTTAGGGTCCCGCAAGCCATCTTGGACATGATTGTTGG
TGCCCACTGGGGAGTCCTAGCGGGCATAGCGTACTTCTCCATGGTGGGCAACTGGGCGAAGGTCCTGATA
GTGCTGTTGCTGTTTGCCGGCGTCGATGCGACCACCTACACCACCGGGGGGAGTGTTGCTGCTACTACGG
CTGGCCTCGCCGCGATGTTCACTCCGGGCTCCAGGCAGAATATCCAGCTGATCA

>1705_S25_L001_R1_001.fastq_58_1a_14
CTCCTACAACAGCGCTGGTAGTGGCTCAGCTACTTAGGGTCCCGCAAGCCATCTTGGACATGATTGTTGG
TGCCCACTGGGGAGTCCTAGCGGGCATAGCGTACTTCTCCATGGTGGGCAACTGGGCGAAGGTCCTGATA
GTGCTGTTGCTGTTTGCCGGCGTCGATGCGACCACCTACACCACCGGGGGGAGTGTTGCTGCTACTACGG
CTAGAGTCGCCGCGATGTTCACTCCGGGCTCCAAGCAGAATATCCAGCTGATCA

>1705_S25_L001_R1_001.fastq_59_1a_13
CCCCTACAACAGCGCTGGTAGTGGCTCAGCTACTTAGGGTCCCGCAAGCCATCTTGGACATGATTGTTGG
TGCCCACTGGGGAGTCCTAGCGGGCATAGCGTACTTCTCCATGGTGGGCAACTGGGCGAAGGTCCTGATA
GTGCTGTTGCTGTTTGCCGGCGTCGATGCGACCACCTACACCACCGGGGGGAGTGTTGCTGCTGCTACGG
CTGGAGTCGCCTCGATTTTCACTCCGGGCGCCAGGCAGAATATCCAGCTGATCA

>1705_S25_L001_R1_001.fastq_60_1a_13
CCCCTACAACAGCGCTGGTAGTGGCTCAGCTACTTAGGGTCCCGCAAGCCATCTTGGACATGATTGTTGG
TGCCCACTGGGGAGTCCTAGCGGGCATAGCATACTTCTCCATGGTGGGCAACTGGGCGAAGGTCCTGATA
GTGCTGTTGCTGTTTGCCGGCGTCGATGCGACCACCTACACCACCGGGGGGAGTGTTGCTGCTACTACGG
CTGGAGTCGCCTCGATATTCACTCCGGGCGCCAGGCAGAATATCCAGCTGATCA

>1705_S25_L001_R1_001.fastq_61_1a_13
CCCCTACAACGGCGCTGGTAGTGGCTCAGCTACTTAGGGTCCCGCAAGCCATCTTGGACATGATTGTTGG
TGCCCACTGGGGAGTCCTAGCGGGCATAGCGTACTTCTCCATGGTGGGCAACTGGGCGAAGGTCCTGATA
GTGCTGTTGCTGTTTGCCGGCGTCGATGCGACCACCTACACCACCGGGGGGAGTGTTGCTGCTACTACGG
CTGGAGTCGCCGCGATGTTCAGTCCGGGCTCCAGGCAGAATATCCAGCTGATCA

>1705_S25_L001_R1_001.fastq_62_1a_13
CCCCTACAACAGCGCTGGTAGTGGCTCAGCTACTCAGGGTCCCGCAAGCCATCTTGGACATGATTGTTGG
TGCCCACTGGGGAGTCCTAGCGGGCATAGCGTACTTCTCCATGGTGGGCAACTGGGCGAAGGTCCTGATA
GTGCTGTTGCTGTTTGCCGGCGTCGATGCGACCACCTATACCACCGGGGGGAGTGTTGCTGCTACTACGG
CTGGACTCGCCGCGATGTTCACTCCGGGCTCCAGGCAGAATATCCAGCTGATCA

>1705_S25_L001_R1_001.fastq_63_1a_13
CCCCTACAACAGCGCTGGTAGTGGCTCAGCTACTTAGGGTCCCGCAAGCCATCTTGGACATGATTGTTGG
TGCCCACTGGGGAGTCCTAGCGGGCATAGCGTACTTCTCCATGGTGGGCAACTGGGCGAAGGTCCTGATA
GTGCTGTTGCTGTTTGCCGGCGTCGATGCGACCACCTACACCACCGGGGGGAGTGTTGCTGCTACTACGG
CTGGAGTCGCCTCGATATTCACTCCGGGCTCCAGGCAGAATATCCAGCTGATCA

>1705_S25_L001_R1_001.fastq_64_1a_13
CCCCTACAACAGCGCTGGTAGTGGCTCAGCTACTTAGGGTCCCGCAAGCCATCTTGGACATGATCGTTGG
TGCCCACTGGGGAGTCCTAGCGGGCATAGCGTACTTCTCCATGGTGGGCAACTGGGCGAAGGTCCTGATA
GTGCTGTTGCTGTTTGCCGGCGTCGATGCGACCACCTACACCACCGGGGGGAGTGTTGCTGCTACTACGG
CTGGAGTCGCCTCGATTTTCACTCCGGGCGCCAGGCAGAATATCCAGCTGATCA

>1705_S25_L001_R1_001.fastq_65_1a_13
CCCCTACAACAGCGCTGGTAGTGGCTCAGCTACTTAGGGTCCCGCAAGCCATCTTGGACATGATTGCTGG
TGCCCACTGGGGAGTCCTAGCGGGCATAGCGTACTTCTCCATGGTGGGCAACTGGGCGAAGGTCCTGATA
GTGCTGTTGCTGTTTGCCGGCGTCGATGCGACCACCTACACCACCGGGGGGAGTGCTGCTGCTACTACGG
CTGGACTCGCCGGGTTGTTCACTACGGGCGCCAAGCAGAATATCCAGCTGATCA

>1705_S25_L001_R1_001.fastq_66_1a_12
CCCCTACAACAGCGCTGGTAGTGGCTCAGCTACTTAGGGTCCCGCAAGCCATCTTGGACATGATTGTTGG
TGCCCACTGGGGAGTCCTAGCGGGTATAGCGTACTTCTCCATGGTGGGCAACTGGGCGAAGGTCCTGATA
GTGCTGTTGCTGTTTGCCGGCGTCGATGCGACCACCTACACCACCGGGGGGAGTGTTGCTGCTACTACGG
CTGGAGTCGCCTCGATTTTCACTCCGGGCGCCAGGCAGAATATCCAGCTGATCA

>1705_S25_L001_R1_001.fastq_67_1a_12
CCCCTACAACAGCGCTGGTAGTGGCTCAGCTACTTAGGGTCCCGCAAGCCATCTTGGACATGATTGTTGG
TGCCCACTGGGGAGTCCTAGCGGGCATAGCGTACTTCTCCATGGCGGGCAACTGGGCGAAGGTCCTGATA
GTGCTGTTGCTGTTTGCCGGCGTCGATGCGACCACCTTCACCACCGGGGGGAGTGCTGCTGCTACTACGG
CTGGAGTCGCCGCGATGTTCACTCCGGGCGCCAAGCAGAATATCCAGCTGATCA

>1705_S25_L001_R1_001.fastq_68_1a_12
CCCCTACAACAGCGCTGGTAGTGGCTCAGCTACTTAGGGTCCCGCAAGCCATCTTGGACATGATTGTTGG
TGCCCACTGGGGAGTCCTAGCGGGCATAGCGTACTTCTCCATGGTGGGCAACTGGGCGAAGGTCCTGATA
GTGCTGTTGCTGTTTGCCGGCGTCGATGCGACCACCTACACCACCGGGGGGAGTGTCGCTGCTACTACGG
CTGGACTCGCCGCGATGTTCACTCCGGGCTCCAGGCAGAATATCCAGCTGATCA

>1705_S25_L001_R1_001.fastq_69_1a_12
CCCCTACAACAGCGCTGGTAGTGGCTCAGCTACTTAGGGTCCCGCAAGCCATCTTGGACATGATTGTTGG
TGCCCACTGGGGAGTCCTAGCGGGCATAGCGTACTTCTCCATGGTGGGCAACTGGGCGAAGGTCCTGATA
GTGCTGTTGCTGTTTGCCGGCGTCGATGCGACCACCTACACCACCGGGGGGAGTGTTGCTGCTACTACGG
CTGGACTCGCCGGGTTGTTCACCACGGGCGCCAAGCAGAATATCCAGCTGATCA

>1705_S25_L001_R1_001.fastq_70_1a_11
CCCCTACAACAGCGCTGGTAGTGGCTCAGCTACTTAGGGTCCCGCAAGCCATCTTGGACATGATTGTTGG
TGCCCACTGGGGAGTCCTAGCGGGCATAGCGTACTTCTCCATGGTGGGCAACTGGGCGAAGGTCCTGATA
GTGCTGTTGCTGTTTGCCGGCGTCGATGCGACCACCTACACCACCGGGGGGAGTGTTGCTGCTACTACGG
CCGGAGTCGCCTCGATTTTCACTCCGGGCGCCAGGCAGAATATCCAGCTGATCA

>1705_S25_L001_R1_001.fastq_71_1a_11
CCCCTACAACAGCGCTGGTAGTGGCTCAGCTACTTAGGGTCCCGCAAGCCATCTTGGACATGATTGCTGG
TGCCCACTGGGGAGTCCTAGCGGGCATAGCGTACTTCTCCATGGTGGGCAACTGGGCGAAGGTCCTGATA
GTGCTGTTGCTGTTTGCCGGCGTCGATGCGACCACCTACACCACCGGGGGGAGTGTTGCTGCTACTACGG
CTAGAGTCGCCGCGATGTTCACTCCGGGCTCCAGGCAGAATATCCAGCTGATCA

>1705_S25_L001_R1_001.fastq_72_1a_11
CCCCTACAACAGCGCTGGTAGTGGCTCAGCTACTTAGGGTCCCGCAAGCCATCTTGGACATGATCGTTGG
TGCCCACTGGGGAGTCCTAGCGGGCATAGCGTACTTCTCCATGGTGGGCAACTGGGCGAAGGTCCTGATA
GTGCTGTTGCTGTTTGCCGGCGTCGATGCGACCACCTACACCACCGGGGGGAGTGTTGCTGCTACTACGG
CTGGAGTCGCCTCGATATTCACTCCGGGCGCCAGGCAGAATATCCAGCTGATCA

>1705_S25_L001_R1_001.fastq_73_1a_11
CCCCTACAACAGCGCTGGTAGTGGCTCAGCTACTTAGGGTCCCGCAAGCCATCTTGGACATGATTGTTGG
TGCCCACTGGGGAGTCCTAGCGGGCATAGCGTACTTCTCCATGGTGGGCAACTGGGCGAAGGTCCTGATA
GTGCTGTTGCTGTTTGCCGGCGTCGATGCGACCACCTATACCACCGGGGGGAGTGTTGCTGCTACTACGG
CTGGATTCGCCGGGATGTTCACTCCGGGCGCCAGGCAGAATATCCAGCTGATCA

>1705_S25_L001_R1_001.fastq_74_1a_11
CCCCTACAACAGCGCTGGTAGTGGCTCAGCTACTTAGGGTCCCGCAAGCCATCTTGGACATGATTGTTGG
TGCCCACTGGGGAGTCCTAGCGGGCATAGCGTACTTCTCCATGGTGGGCAACTGGGCGAAGGTCCTGATA
GTGCTGTTGCTGTTTGCCGGCGTCGATGCGACCACCTACACCACCGGGGGGAGTGTTGCTGCTACTACGG
CTGGATTCGCCGGGATGTTCACTCCGGGCTCCAGGCAGAATATCCAGCTGATCA

>1705_S25_L001_R1_001.fastq_75_1a_11
CCCCTACAACAGCGCTGGTAGTGGCTCAGCTACTTAGGGTCCCGCAAGCCATCTTGGACATGATTGTTGG
TGCCCACTGGGGAGTCCTAGCGGGCATAGCGTACTTCTCCATGGTGGGCAACTGGGCGAAGGTCCTGATA
GTGCTGTTGCTGTTTGCCGGCGTCGATGCGACCACCTACACCACCGGGGGGAGTGTCGCTGCTACTACGG
CTGGAGTCGCCTCGATATTCACTCCGGGCGCCAGGCAGAATATCCAGCTGATCA

>1705_S25_L001_R1_001.fastq_76_1a_11
CCCCTACAACGGCGCTGGTAGTGGCTCAGCTACTCAGGGTCCCGCAAGCCATCTTGGACATGATTGTTGG
TGCCCACTGGGGAGTCCTAGCGGGCATAGCGTACTTCTCCATGGTGGGCAACTGGGCGAAGGTCCTGATA
GTGCTGTTGCTGTTTGCCGGCGTCGATGCGACCACCTACACCACCGGGGGGAGTGTTGCTGCTACTACGG
CTGGAGTCGCCGCGATGTTCAGTCCGGGCTCCAGGCAGAATATCCAGCTGATCA

>1705_S25_L001_R1_001.fastq_77_1a_11
CCCCTACAACAGCGCTGGTAGTGGCTCAGCTACTCAGGGTCCCGCAAGCCATCTTGGACATGATTGTTGG
TGCCCACTGGGGAGTCCTAGCGGGCATAGCGTACTTCTCCATGGTGGGCAACTGGGCGAAGGTCCTGATA
GTGCTGTTGCTGTTTGCCGGCGTCGATGCGGCCACCTACACCACCGGGGGGAGTGTTGCTGCTACTACGG
CTGGAGTCGCCGGGATGTTCAGTCCGGGCTCCAGGCAGAATATCCAGCTGATCA

>1705_S25_L001_R1_001.fastq_78_1a_10
CTCCTACAACAGCGCTGGTAGTGGCTCAGCTACTTAGGGTCCCGCAAGCCATCTTGGACATGATTGTTGG
TGCCCACTGGGGAGTCCTAGCGGGCATAGCGTACTTCTCCATGGTGGGCAACTGGGCGAAGGTCCTGATA
GTGCTGTTGCTGTTTGCCGGCGTCGATGCGACCACCTACACCACCGGGGGGAGTGCTGCTGCTACTACAG
CTGGACTCGCCGGGTTGTTCACCACGGGCGCCAAGCAGAATATCCAGCTGATCA

>1705_S25_L001_R1_001.fastq_79_1a_10
CCCCTACAACAGCGCTGGTAGTGGCTCAGCTACTCAGGGTCCCGCAAGCCATCTTGGACATGATTGTTGG
TGCCCACTGGGGAGTCCTAGCGGGCATAGCGTACTTCTCCATGGTGGGCAACTGGGCGAAGGTCCTGATA
GTGCTGTTGCTGTTTGCCGGCGTCGATGCGACCACCTACACCACCGGGGGGAGTGCTGCTGCTACTACGG
CTGGACTCGCCGGGTTGTTCACCACGGGCGCCAAGCAGAATATCCAGCTGATCA

>1705_S25_L001_R1_001.fastq_80_1a_10
CCCCTACAACAGCGCTGGTAGTGGCTCAGCTACTTAGGGTCCCGCAAGCCATCTTGGACATGATTGTTGG
TGCCCACTGGGGAGTCCTAGCGGGCATAGCGTACTTCTCCATGGTGGGCAACTGGGCGAAGGTCCTGATA
GTGCTGTTGCTGTTTGCCGGCGTCGATGCGACCACCTACACCACCGGGGGGAGTGTTGCTGCTACTACGG
CTGGAGTCACCGCGATGTTCAGTCCGGGCTCCAGGCAGAATATCCAGCTGATCA

>1705_S25_L001_R1_001.fastq_81_1a_10
CCCCTACAACAGCGCTGGTAGTGGCTCAGCTACTTAGGGTCCCGCAAGCCATCTTGGACATGATTGTTGG
TGCCCACTGGGGAGTCCTAGCGGGCATAGCGTACTTCTCCATGGTGGGCAACTGGGCGAAGGTCCTGATA
GTGCTGTTGCTGTTTGCCGGCGTCGATGCGACCACCTACACCACCGGGGGGAGTGTTGCTGCTACTACGG
CTAGAGTCGCCGCGATGTTCAGTCCGGGCTCCAGGCAGAATATCCAGCTGATCA

>1705_S25_L001_R1_001.fastq_82_1a_10
CCCCTACAACAGCGCTGGTAGTGGCTCAGCTACTCAGGGTCCCGCAAGCCATCTTGGACATGATTGTTGG
TGCCCACTGGGGAGTCCTAGCGGGCATAGCATACTTCTCCATGGTGGGCAACTGGGCGAAGGTCCTGATA
GTGCTGTTGCTGTTTGCCGGCGTCGATGCGACCACCTACACCACCGGGGGGAGTGTTGCTGCTACTACGG
CTGGAGTCGCCGCGATGTTCAGTCCGGGCTCCAGGCAGAATATCCAGCTGATCA

>1705_S25_L001_R1_001.fastq_83_1a_10
CCCCTACAACGGCGCTGGTAGTGGCTCAGCTACTTAGGGTCCCGCAAGCCATCTTGGACATGATTGTTGG
TGCCCACTGGGGAGTCCTAGCGGGCATAGCGTACTTCTCCATGGTGGGCAACTGGGCGAAGGTCCTGATA
GTGCTGTTGCTGTTTGCCGGCGTCGATGCGACCACCTACACCACCGGGGGGAGTGTTGCTGCTACTACGG
CTGGAATCGCCGCGATGTTCACTCCGGGCTCCAGGCAGAATATCCAGCTGATCA

>1705_S25_L001_R1_001.fastq_84_1a_10
CTCCTACAACAGCGCTGGTAGTGGCTCAGCTACTTAGGGTCCCGCAAGCCATCTTGGACATGATTGCTGG
TGCCCACTGGGGAGTCCTAGCGGGCATAGCGTACTTCTCCATGGTGGGCAACTGGGCGAAGGTCCTGATA
GTGCTGTTGCTGTTTGCCGGCGTCGATGCGACCACCTACACCACCGGGGGGAGTGCTGCTGCTACTACAG
CTGGACTCGCCGGGTTGTTCACCACGGGCGCCAAGCAGAATATCCAGCTGATCA

>1705_S25_L001_R1_001.fastq_85_1a_10
CCCCTACAACAGCGCTGGTAGTGGCTCAGCTACTTAGGGTCCCGCAAGCCATCCTGGACATGATTGTTGG
TGCCCACTGGGGAGTCCTAGCGGGCATAGCGTACTTCTCCATGGTGGGCAACTGGGCGAAGGTCCTGATA
GTGCTGTTGCTGTTTGCCGGCGTCGATGCGACCACCTACACCACCGGGGGGAGTGTTGCTGCTACTACGG
CTGGAGTCGCCTCGATTTTCACTCCGGGCGCCAGGCAGAATATCCAGCTGATCA

>1705_S25_L001_R1_001.fastq_86_1a_10
CCCCTACAACAGCGCTGGTAGTGGCTCAGCTACTTAGGGTCCCGCAAGCCATTTTGGACATGATTGCTGG
TGCCCACTGGGGAGTCCTAGCGGGCATAGCGTACTTCTCCATGGTGGGCAACTGGGCGAAGGTCCTGATA
GTGCTGTTGCTGTTTGCCGGCGTCGATGCGACCACCTACACCACCGGGGGGAGTGCTGCTGCTACTACAG
CTGGACTCGCCGGGTTGTTCACCACGGGCGCCAAGCAGAATATCCAGCTGATCA

>1705_S25_L001_R1_001.fastq_87_1a_9
CCCCTACAACAGCGCTGGTAGTGGCTCAGCTACTTAGGGTCCCGCAAGCCATCTTGGACATGATTGCTGG
TGCCCACTGGGGAGTCCTAGCGGGCATAGCGTACTTCTCCATGGTGGGCAACTGGGCGAAGGTCCTGATA
GTGCTGTTGCTGTTTGCCGGCGTCGATGCGACCACCTACACCACCGGGGGGAGTGCTGCTGCTACTACAG
CTGGACTCGCCGGGTTGTTCACCACGGGCGCCAAGCAGAACATCCAGCTGATCA

>1705_S25_L001_R1_001.fastq_88_1a_9
CCCCTACAACAGCGCTGGTAGTGGCTCAGCTACTCAGGGTCCCGCAAGCCATCTTGGACATGATCGTTGG
TGCCCACTGGGGAGTCCTAGCGGGCATAGCGTACTTCTCCATGGTGGGCAACTGGGCGAAGGTCCTGATA
GTGCTGTTGCTGTTTGCCGGCGTCGATGCGACCACCTACACCACCGGGGGGAGTGTTGCTGCTACTACGG
CTGGAGTCGCCGCGATGTTCAGTCCGGGCTCCAGGCAGAATATCCAGCTGATCA

>1705_S25_L001_R1_001.fastq_89_1a_9
CCCCTACAACAGCGCTGGTAGTGGCTCAGCTACTTAGGGTCCCGCAAGCCATCCTGGACATGATCGCTGG
AGCCCACTGGGGAGTCCTAGCGGGCATAGCGTATTTCTCCATGGTGGGCAACTGGGCGAAGGTCCTGGTA
GTGCTGTTGCTGTTTGCCGGCGTCGACGCAAACACCTACACCACCGGGGGGAGAGTTGCTGCTACTACGG
CAGCACTCACCAATTTGTTTAGTCCGGGCGCCAGGCAAGATATCCAGCTGATCA

>1705_S25_L001_R1_001.fastq_90_1a_9
CTCCTACAACAGCGCTGGTAGTGGCTCAGCTACTTAGGGTCCCGCAAGCCATCTTGGACATGATTGTTGG
TGCCCACTGGGGAGTCCTAGCGGGCATAGCGTACTTCTCCATGGTGGGCAACTGGGCGAAGGTCCTGATA
GTGCTGTTGCTGTTTGCCGGCGTCGATGCGACCACCTACACCACCGGGGGGAGTGTTGCTGCTACTACGG
CTAGAGTCGCCGCGATGTTCACTCCGGGCTCCAGGCAGAATATCCAGCTGATCA

>1705_S25_L001_R1_001.fastq_91_1a_9
CCCCTACAACAGCGCTGGTAGTGGCTCAGCTACTCAGGGTCCCGCAAGCCATCTTGGACATGATTGTTGG
TGCCCACTGGGGAGTCCTAGCGGGCATAGCGTACTTCTCCATGGTGGGCAACTGGGCGAAGGTCCTGATA
GTGCTGTTGCTGTTTGCCGGCGTCGATGCGACCACCTACGCCACCGGGGGGAGTGTTGCTGCTACTACGG
CTGGAGTCGCCGCGATGTTCAGTCCGGGCTCCAGGCAGAATATCCAGCTGATCA

>1705_S25_L001_R1_001.fastq_92_1a_9
CCCCTACAACAGCGCTGGTAGTGGCTCAGCTACTTAGGGTCCCGCAAGCCATCTTGGACATGATTGTTGG
TGCCCACTGGGGGGTCCTAGCGGGCATAGCGTACTTCTCCATGGTGGGCAACTGGGCGAAGGTCCTGATA
GTGCTGTTGCTGTTTGCCGGCGTCGATGCGACCACCTACACCACCGGGGGGAGTGTTGCTGCTACTACGG
CTGGAGTCGCCTCGATATTCACTCCGGGCGCCAGGCAGAATATCCAGCTGATCA

>1705_S25_L001_R1_001.fastq_93_1a_9
CCCCTACAACAGCGCTGGTAGTGGCTCAGCTACTTAGGGTCCCGCAAGCCATCTTGGACATGATTGTTGG
TGCCCACTGGGGAGTCCTAGCGGGCATAGCGTACTTCTCCATGGTGGGCAACTGGGCGAAGGTCCTGATA
GTGCTGTTGCTGTTTGCCGGCGTCGATGCGACCACCTTCACCACCGGGGGGAGTGCTGCTGCTACTACGG
CTGGAGTCGCCGCGATGTTCACTCCGGGCGCCAAGCAGAATATCCAGCTGATCA

>1705_S25_L001_R1_001.fastq_94_1a_9
CCCCTACAACAGCGCTGGTAGTGGCTCAGCTACTCAGGGTCCCGCAAGCCATCTTGGACATGATTGTTGG
TGCCCACTGGGGAGTCCTAGCGGGCATAGCGTACTTCTCCATGGTGGGCAACTGGGCGAAGGTCCTGATA
GTGCTGTTGCTGTTTGCCGGCGTCGATGCGACCACCTTCACCACCGGGGGGAGTGCTGCTGCTACTACGG
CTGGAGTCGCCGCGATGTTCACTCCGGGCGCCAAGCAGAATATCCAGCTGATCA

>1705_S25_L001_R1_001.fastq_95_1a_9
CCCCTACAACAGCGCTGGTAGTGGCTCAGCTACTCAGGGTCCCGCAAGCCATCTTGGACATGATTGTTGG
TGCCCACTGGGGAGTCCTAGCGGGCATAGCGTACTTCTCCATGGTGGGCAACTGGGCGAAGGTCCTGATA
GTGCTGTTGCTGTTTGCCGGCGTCGATGCGACCACCTACACCACCGGGGGGAGTGTTGCTGCTACTACGG
CTGGAGTCGCCGCGATGTTCAGTCCGGGCGCCAGGCAGAATATCCAGCTGATCA

>1705_S25_L001_R1_001.fastq_96_1a_9
CCCCTACAACAGCGCTGGTAGTGGCTCAGCTACTCAGGGTCCCGCAAGCCATCTTGGACATGATTGTTGG
TGCCCACTGGGGAGTCCTAGCGGGCATAGCGTACTTCTCCATGGTGGGCAACTGGGCGAAGGTCCTGATA
GTGCTGTTGCTGTTTGCCGGCGTCGATGCGACCACCTACACCACCGGGGGGAGTGTTGCTGCTACTACGG
CTGGAGTCGCCTCGATTTTCACTCCGGGCGCCAGGCAGAACATCCAGCTGATCA

>1705_S25_L001_R1_001.fastq_97_1a_9
CCCCTACAACAGCGCTGGTAGTGGCTCAGCTACTCAGGGTCCCGCAAGCCATCTTGGACATGATTGTTGG
TGCCCACTGGGGGGTCCTAGCGGGCATAGCGTACTTCTCCATGGTGGGCAACTGGGCGAAGGTCCTGATA
GTGCTGTTGCTGTTTGCCGGCGTCGATGCGACCACCTACACCACCGGGGGGAGTGTTGCTGCTACTACGG
CTGGAGTCGCCGCGATGTTCAGTCCGGGCTCCAGGCAGAATATCCAGCTGATCA

>1705_S25_L001_R1_001.fastq_98_1a_9
CCCCTACAACAGCGCTGGTAGTGGCTCAGCTACTCAGGGTCCCGCAAGCCATCTTGGACATGATTGTTGG
TGCCCACTGGGGAGTCCTAGCGGGCATAGCGTACTTCTCCATGGTGGGCAACTGGGCGAAGGTCCTGATA
GTGCTGTTGCTGTTCGCCGGCGTCGATGCGACCACCTACACCACCGGGGGGAGTGTTGCTGCTACTACGG
CTGGAGTCGCCGCGATGTTCAGTCCGGGCTCCAGGCAGAATATCCAGCTGATCA

>1705_S25_L001_R1_001.fastq_99_1a_9
CCCCTACAACAGCGCTGGTAGTGGCTCAGCTACTCAGGGTCCCGCAAGCCATCTTGGACATGATTGTTGG
TGCCCACTGGGGAGTCCTAGCGGGCATAGCGTACTTCTCCATGGTGGGCAACTGGGCGAAGGTCCTGATA
GTGCTGTTGCTGTTTGCCGGCGTCGATGCGACCACCTTCACCACCGGGGGGAGTGCTGCTGCTACTACGG
CTGGAGTCGCCGCGATGTTCACTCCGGGCTCCAAGCAGAATATCCAGCTGATCA

>1705_S25_L001_R1_001.fastq_100_1a_9
CCCCTACAACAGCGCTGGTAGTGGCTCAGCTACTTAGGGTCCCGCAAGCCATCTTGGACATGATCGTTGG
TGCCCACTGGGGAGTCCTAGCGGGCATAGCGTACTTCTCCATGGTGGGCAACTGGGCGAAGGTCCTGATA
GTGCTGTTGCTGTTTGCCGGCGTCGATGCGACCACCTACACCACCGGGGGGAGTGTTGCTGCTACTACGG
CTGGAGTCGCCGCGATGTTCAGTCCGGGCTCCAGGCAGAATATCCAGCTGATCA

>1705_S25_L001_R1_001.fastq_101_1a_9
CCCCTACAACAGCGCTGGTAGTGGCTCAGCTACTTAGGGTCCCGCGAGCCATCTTGGACATGATTGTTGG
TGCCCACTGGGGAGTCCTAGCGGGCATAGCGTACTTCTCCATGGTGGGCAACTGGGCGAAGGTCCTGATA
GTGCTGTTGCTGTTTGCCGGCGTCGATGCGACCACCTACACCACCGGGGGGAGTGTTGCTGCTACTACGG
CTGGAGTCGCCTCGATATTCACTCCGGGCGCCAGGCAGAATATCCAGCTGATCA

>1705_S25_L001_R1_001.fastq_102_1a_9
CCCCTACAACGGCGCTGGTAGTGGCTCAGCTACTTAGGGTCCCGCAAGCCATCTTGGACATGATTGTTGG
TGCCCACTGGGGAGTCCTAGCGGGCATAGCGTACTTCTCCATGGTGGGCAACTGGGCGAAGGTCCTGATA
GTGCTGTTGCTGTTTGCCGGCGTCGATGCGACCACCTACACCACCGGGGGGAGTGTTGCTGCTACTACGG
CTGGAGTCGCCTCGATTTTCACTCCGGGCGCCAGGCAGAATATCCAGCTGATCA

>1705_S25_L001_R1_001.fastq_103_1a_9
CCCCTACAACAGCGCTGGTAGTGGCTCAGCTACTCAGGGTCCCGCAAGCCATCTTGGACATGATTGTTGG
TGCCCACTGGGGAGTCCTAGCGGGCATAGCGTACTTCTCCATGGTGGGCAACTGGGCGAAGGTCCTGATA
GTGCTGTTGCTGTTTGCCGGCGTCGATGCGACCACCTACACCACCGGGGGGAGTGTTGCTGCTACTACGG
CTAGAGTCGCCGCGATGTTCACTCCGGGCGCCAAGCAGAATATCCAGCTGATCA

>1705_S25_L001_R1_001.fastq_104_1a_9
CCCCTACAACAGCGCTGGTAGTGGCTCAGCTACTTAGGGTCCCGCAAGCCATCTTGGACATGATTGCTGG
TGCCCACTGGGGAGTCCTAGCGGGCATAGCGTACTTCTCCATGGTGGGCAACTGGGCGAAGGTCCTGATA
GTGCTGTTGCTGTTTGCCGGCGTCGATGCGACCACCTACACCACCGGGGGGAGTGTTGCTGCTACTACGG
CTGGAGTCGCCTCGATGTTCAGTCCGGGCTCCAGGCAGAATATCCAGCTGATCA

>1705_S25_L001_R1_001.fastq_105_1a_9
CCCCTACAACAGCGCTGGTAGTGGCTCAGCTACTTAGGGTCCCGCAAGCCATCTTGGACATGATTGTTGG
TGCCCACTGGGGAGTCCTAGCGGGCATAGCGTACTTCTCCATGGTGGGCAACTGGGCGAAGGTCCTGATA
GTGCTGTTGCTGTTTGCCGGCGTCGATGCGACCACCTACACCACCGGGGGGAGTGTTGCTGCTACTACGG
CTGGAGTCGCCGCGATGTTCGCTCCGGGCTCCAGGCAGAATATCCAGCTGATCA

>1705_S25_L001_R1_001.fastq_106_1a_9
CCCCTACAACGGCGCTGGTAGTGGCTCAGCTACTTAGGGTCCCGCAAGCCATCTTGGACATGATTGTTGG
TGCCCACTGGGGAGTCCTAGCGGGCATAGCGTACTTCTCCATGGTGGGCAACTGGGCGAAGGTCCTGATA
GTGCTGTTGCTGTTTGCCGGCGTCGATGCGACCACCTACACCACCGGGGGGAGTGTTGCTGCTACTACGG
CTGGATTCGCCGGGATGTTCACTCCGGGCGCCAGGCAGAATATCCAGCTGATCA

>1705_S25_L001_R1_001.fastq_107_1a_9
CCCCTACAACAGCGCTGGTAGTGGCTCAGCTACTCAGGGTCCCGCAAGCCATCTTGGACATGATTGTTGG
TGCCCACTGGGGAGTCCTAGCGGGCATAGCGTACTTCTCCATGGTGGGCAACTGGGCGAAGGTCCTGATA
GTGCTGTTGCTGTTTGCCGGCGTCGATGCGACCACCTACACCACCGGGGGGAGTGTTGCTGCTACTACGG
CTGGAGTCGCCGCGATGTTCACTCCGGGCTCCAGGCAGAATATCCAGCTGATCA

>1705_S25_L001_R1_001.fastq_108_1a_8
CCCCTACAACAGCGCTGGTAGTGGCTCAGCTACTTAGGGTCCCGCAAGCCATCTTGGACATGATTGTTGG
TGCCCACTGGGGAGTCCTAGCGGGCATAGCGTACTTCTCCATGGTGGGCAACTGGGCGAAGGTCCTGATA
GTGCTGTTGCTGTTTGCCGGCGTCGATGCGACCACCTACACCACCGGGGGGAGTGTTGCTGCTACTACGG
CTGGAGCCGCCTCGATTTTCACTCCGGGCGCCAGGCAGAATATCCAGCTGATCA

>1705_S25_L001_R1_001.fastq_109_1a_8
CCCCTACAACAGCGCTGGTAGTGGCTCAGCTACTTAGGGTCCCGCAAGCCATCTTGGACATGATTGCTGG
TGCCCACTGGGGAGTCCTAGCGGGCATAGCGTACTTCTCCATGGTGGGCAACTGGGCGAAGGTCCTGATA
GTGCTGTTGCTGTTTGCCGGCGTCGATGCGACCACCTACACCACCGGGGGGAGTGTTGCTGCTACTACGG
CTGGAGTCGCCGGGATGTTCAGTCCGGGCTCCAGGCAGAATATCCAGCTGATCA

>1705_S25_L001_R1_001.fastq_110_1a_8
CCCCTACAACAGCGCTGGTAGTGGCTCAGCTACTTAGGGTCCCGCAAGCCATCTTGGACATGATTGTTGG
TGCCCACTGGGGAGTCCTAGCGGGCATAGCGTACTTCTCCATGGTGGGCAACTGGGCGAAGGCCCTGATA
GTGCTGTTGCTGTTTGCCGGCGTCGATGCGACCACCTACACCACCGGGGGGAGTGTTGCTGCTACTACGG
CTGGAGTCGCCGCGATGTTCAGTCCGGGCTCCAGGCAGAATATCCAGCTGATCA

>1705_S25_L001_R1_001.fastq_111_1a_8
CCCCTACAACAGCGCTGGTAGTGGCTCAGCTACTCAGGGTCCCGCAAGCCATCTTGGACATGATTGTTGG
TGCCCACTGGGGAGTCCTAGCGGGCATAGCGTACTTCTCCATGGTGGGCAACTGGGCGAAGGTCCTGATA
GTGCTGTTGCTGTTTGCCGGCGTCGATGCGACCACCTACACCACCGGGGGGAGTGTTGCTGCTACTACGG
CTGGAGTCGCCGCGATGTTCAGTCCGGGCTCCAGGCAGAACATCCAGCTGATCA

>1705_S25_L001_R1_001.fastq_112_1a_8
CCCCTACAACAGCGCTGGTAGTGGCTCAGCTACTTAGGGTCCCGCAAGCCATCTTGGACATGATTGCTGG
TGCCCACTGGGGAGTCCTAGCGGGCATAGCGTACTTCTCCATGGTGGGCAACTGGGCGAAGGTCCTGATA
GTGCTGTTGCTGTTTGCCGGCGTCGATGCGACCACCTACACCACCGGGGGGAGTGTTGCTGCTACTACGG
CTAGAGTCGCCGCGATGTTCACTCCGGGCTCCAAGCAGAATATCCAGCTGATCA

>1705_S25_L001_R1_001.fastq_113_1a_8
CCCCTACAACAGCGCTGGTAGTGGCTCAGCTACTCAGGGTCCCGCAAGCCATCTTGGACATGATTGTTGG
TGCCCACTGGGGAGTCCTAGCGGGCATAGCGTACTTCTCCATGGTGGGCAACTGGGCGAAGGTCCTGATA
GTGCTGTTGCTGTTTGCCGGCGTCGATGCGACCACCTACACCACCGGGGGGAGTGTTGCTGCTACTACGG
CTGGAGTCGCCGGGATGTTCACTCCGGGCGCCAGGCAGAATATCCAGCTGATCA

>1705_S25_L001_R1_001.fastq_114_1a_8
CCCCTACAACAGCGCTGGTAGTGGCTCAGCTACTTAGGGTCCCGCAAGCCATCTTGGACATGATTGTTGG
TGCCCACTGGGGAGTCCTAGCGGGCATAGCGTACTTCCCCATGGTGGGCAACTGGGCGAAGGTCCTGATA
GTGCTGTTGCTGTTTGCCGGCGTCGATGCGACCACCTACACCACCGGGGGGAGTGTTGCTGCTACTACGG
CTGGAGTCGCCTCGATTTTCACTCCGGGCGCCAGGCAGAATATCCAGCTGATCA

>1705_S25_L001_R1_001.fastq_115_1a_8
CTCCTACAACAGCGCTGGTAGTGGCTCAGCTACTTAGGGTCCCGCAAGCCATCTTGGACATGATTGTTGG
TGCCCACTGGGGAGTCCTAGCGGGCATAGCGTACTTCTCCATGGTGGGCAACTGGGCGAAGGTCCTGATA
GTGCTGTTGCTGTTTGCCGGCGTCGATGCGACCACCTACACCACCGGGGGGAGTGTTGCTGCTACTACGG
CTGGAGTCGCCTCGATGTTCAGTCCGGGCTCCAGGCAGAATATCCAGCTGATCA

>1705_S25_L001_R1_001.fastq_116_1a_8
CCCCTACAACAGCGCTGGTAGTGGCTCAGCTACTTAGGGTCCCGCAAGCCATCTGGGACATGATTGTTGG
TGCCCACTGGGGAGTCCTAGCGGGCATAGCGTACTTCTCCATGGTGGGCAACTGGGCGAAGGTCCTGATA
GTGCTGTTGCTGTTTGCCGGCGTCGATGCGACCACCTACACCACCGGGGGGAGTGTTGCTGCTACTACGG
CTAGAGTCGCCGCGATGTTCACTCCGGGCTCCAGGCAGAATATCCAGCTGATCA

>1705_S25_L001_R1_001.fastq_117_1a_8
CCCCTACAACAGCGCTGGTAGTGGCTCAGCTACTTAGGGTCCCGCAAGCCATCTTGGACATGATTGCTGG
TGCCCACTGGGGAGTCCTAGCGGGTATAGCGTACTTCTCCATGGTGGGCAACTGGGCGAAGGTCCTGATA
GTGCTGTTGCTGTTTGCCGGCGTCGATGCGACCACCTACACCACCGGGGGGAGTGCTGCTGCTACTACAG
CTGGACTCGCCGGGTTGTTCACCACGGGCGCCAAGCAGAATATCCAGCTGATCA

>1705_S25_L001_R1_001.fastq_118_1a_8
CCCCTACGACGGCGCTGGTAGTGGCTCAGCTACTTAGGGTCCCGCAAGCCATCTTGGACATGATCGCTGG
TGCCCACTGGGGAGTCCTAGCGGGCATAGCGTATTTCTCCATGGCGGGCAACTGGGCGAAGGTCCTGGTA
GTGCTGTTGCTGTTTGCCGGCGTCGACGCAGCCACCTATACCACCGGGGGGAGTGCTGCTGCTACTACGG
CTGGAGTCGCTGGGCTTTTCACACCGGGCGCCAAGCAGGATATCCAGCTGATCA

>1705_S25_L001_R1_001.fastq_119_1a_8
CCCCTACAACAGCGCTGGTAGTGGCTCAGCTACTCAGGGTCCCGCAAGCCATCTTGGACATGATTGTTGG
TGCCCACTGGGGAGTCCTAGCGGGCATAGCGTACTTCTCCATGGTGGGCAACTGGGCGAAGGTCCTGATA
GTGCTGTTGCTGTTTGCCGGCGTCGATGCGACCACCTACACCACCGGGGGGAGTGTTGCTGCTACTACGG
CTGGAGTCGCCGCGATGTTCAGTCCGGGTTCCAGGCAGAATATCCAGCTGATCA

>1705_S25_L001_R1_001.fastq_120_1a_8
CCCCTACAACAGCGCTGGTAGTGGCTCAGCTACTTAGGGTCCCGCAAGCCATCTTGGACATGATTGTTGG
TGCCCACTGGGGAGTCCTAGCGGGCATAGCGTACTTCTCCATGGTGGGCAACTGGGCGAAGGTCCTGATA
GTGCTGTTGCTGTTTGCCGGCGTCGATGCGGCCACCTACACCACCGGGGGGAGTGTTGCTGCTACTACGG
CTGGAGTCGCCGCGATGTTCAGTCCGGGCTCCAGGCAGAATATCCAGCTGATCA

>1705_S25_L001_R1_001.fastq_121_1a_8
CCCCTACAACAGCGCTGGTAGTGGCTCAGCTACTTAGGGTCCCGCAAGCCATCTTGGACATGATTGTTGG
TGCCCACTGGGGAGTCCTAGCGGGCATAGCGTACTTCTCCATGGTGGGCAACTGGGCGAAGGTCCTGATA
GTGCTGTTGCTGTTTGCCGGCGTCGATGCGACCACCTACACCACCGGGGGGAGTGTTGCTGCTACTACGG
CTGGAGTCGCCGCGATGCTCAGTCCGGGCTCCAGGCAGAATATCCAGCTGATCA

>1705_S25_L001_R1_001.fastq_122_1a_8
CCCCTACAACAGCGCTGGTAGTGGCTCAGCTACTCAGGGTCCCGCAAGCCATCTTGGACATGATTGCTGG
TGCCCACTGGGGAGTCCTAGCGGGCATAGCGTACTTCTCCATGGTGGGCAACTGGGCGAAGGTCCTGATA
GTGCTGTTGCTGTTTGCCGGCGTCGATGCGACCACCTACACCACCGGGGGGAGTGTTGCTGCTACTACGG
CTGGAGTCGCCGCGATGTTCAGTCCGGGCTCCAGGCAGAATATCCAGCTGATCA

>1705_S25_L001_R1_001.fastq_123_1a_8
CCCCTACAACAGCGCTGGTAGTGGCTCAGCTACTTAGGGTCCCGCAAGCCATCTTGGACATGATTGCTGG
TGCCCACTGGGGAGTCCTAGCGGGCATAGCGTACTTCTCCATGGTGGGCAACTGGGCGAAGGTCCTGATA
GTGCTGTTGCTGTTTGCCGGCGTCGATGCGACCACCTACACCACCGGGGGGAGTGTTGCTGCTACTACGG
CTGGAATCGCCGCGATGTTCACTCCGGGCTCCAGGCAGAATATCCAGCTGATCA

>1705_S25_L001_R1_001.fastq_124_1a_7
CCCCTACAACAGCGCTGGTAGTGGCTCAGCTACTTAGGGTCCCGCAAGCCATCTTGGACATGATTGTTGG
TACCCACTGGGGAGTCCTAGCGGGCATAGCGTACTTCTCCATGGTGGGCAACTGGGCGAAGGTCCTGATA
GTGCTGTTGCTGTTTGCCGGCGTCGATGCGACCACCTACACCACCGGGGGGAGTGTTGCTGCTACTACGG
CTGGAGTCGCCTCGATATTCACTCCGGGCGCCAGGCAGAATATCCAGCTGATCA

>1705_S25_L001_R1_001.fastq_125_1a_7
CCCCTACAACAGCGCTGGTAGTGGCTCAGCTACTTAGGGTCCCGCAAGCCATCTTGGACATGATTGTTGG
TACCCACTGGGGAGTCCTAGCGGGCATAGCGTACTTCTCCATGGTGGGCAACTGGGCGAAGGTCCTGATA
GTGCTGTTGCTGTTTGCCGGCGTCGATGCGACCACCTACACCACCGGGGGGAGTGTTGCTGCTACTACGG
CTGGAGTCGCCGCGATGTTCAGTCCGGGCTCCAGGCAGAATATCCAGCTGATCA

>1705_S25_L001_R1_001.fastq_126_1a_7
CCCCCACAACAGCGCTGGTAGTGGCTCAGCTACTTAGGGTCCCGCAAGCCATCTTGGACATGATTGTTGG
TGCCCACTGGGGAGTCCTAGCGGGCATAGCGTACTTCTCCATGGTGGGCAACTGGGCGAAGGTCCTGATA
GTGCTGTTGCTGTTTGCCGGCGTCGATGCGACCACCTACACCACCGGGGGGAGTGTTGCTGCTACTACGG
CTGGAGTCGCCTCGATATTCACTCCGGGCGCCAGGCAGAATATCCAGCTGATCA

>1705_S25_L001_R1_001.fastq_127_1a_7
CCCCTACAACAGCGCTGGTAGTGGCTCAGCTACTTAGGGTCCCGCAAGCCATCTTGGACATGATTGCTGG
TGCCCACTGGGGAGTCCTAGCGGGCATAGCGTACTTCTCCATGGTGGGCAACTGGGCGAAGGTCCTGATA
GTGCTGTTGCTGTTTGCCGGCGTCGATGCGGCCACCTACACCACCGGGGGGAGTGCTGCTGCTACTACAG
CTGGACTCGCCGGGTTGTTCACCACGGGCGCCAAGCAGAATATCCAGCTGATCA

>1705_S25_L001_R1_001.fastq_128_1a_7
CCCCTACAACAGCGCTGGTAGTGGCTCAGCTACTTAGGGTCCCGCAAGCCATCTTGGACATGATTGTTGG
TGCCCACTGGGGAGTCCTAGCGGGCATAGCGTACTTCTCCATGGTGGGCAACTGGGCGAAGGTCCCGATA
GTGCTGTTGCTGTTTGCCGGCGTCGATGCGACCACCTACACCACCGGGGGGAGTGTTGCTGCTACTACGG
CTGGAGTCGCCTCGATTTTCACTCCGGGCGCCAGGCAGAATATCCAGCTGATCA

>1705_S25_L001_R1_001.fastq_129_1a_7
CTCCTACAACAGCGCTGGTAGTGGCTCAGCTACTCAGGGTCCCGCAAGCCATCTTGGACATGATTGTTGG
TGCCCACTGGGGAGTCCTAGCGGGCATAGCGTACTTCTCCATGGTGGGCAACTGGGCGAAGGTCCTGATA
GTGCTGTTGCTGTTTGCCGGCGTCGATGCGACCACCTACACCACCGGGGGGAGTGTTGCTGCTACTACGG
CTGGAATCGCCGCGATGTTCACTCCGGGCTCCAGGCAGAATATCCAGCTGATCA

>1705_S25_L001_R1_001.fastq_130_1a_7
CCCCTACAACAGCGCTGGTAGTGGCTCAGCTACTTAGGGTCCCGCAAGCCATCTTGGACATGATTGTTGG
TGCCCACTGGGGAGTCCTAGCGGGCATAGCGTACTTCTCCATGGTGGGCAACTGGGCGAAGGTCCTGATA
GTGCTGTTGCTGTTTGCCGGCGTCGATGCGACCACCTACACCACCGGGGGGGGTGTTGCTGCTACTACGG
CTGGAGTCGCCTCGATTTTCACTCCGGGCGCCAGGCAGAATATCCAGCTGATCA

>1705_S25_L001_R1_001.fastq_131_1a_7
CCCCTACAACAGCGCTGGTAGTGGCTCAGCTACTCAGGGTCCCGCAAGCCATCTTGGACATGATTGTTGG
TGCCCACTGGGGAGTCCTAGCGGGCATAGCGTACTTCTCCATGGTGGGCAACTGGGCGAAGGTCCTGATA
GTGCTGTTGCTGTTTGCCGGCGTCGATGCGACCACCTACACCACCGGGGGGAGTGTTGCTGCTACTACGG
CTGGAGTCGCTGCGATGTTCAGTCCGGGCTCCAGGCAGAATATCCAGCTGATCA

>1705_S25_L001_R1_001.fastq_132_1a_7
CCCCTACAACAGCGCTGGTAGTGGCTCAGCTACTCAGGGTCCCGCAAGCCATCTTGGACATGATTGTTGG
TGCCCACTGGGGAGTCCTAGCGGGCATAGCGTACTTCTCCATGGTGGGCAACTGGGCGAAGGTCCTGATA
GTGCTGTTGCTGTTTGCCGGCGTCGATGCGACCACCTACACCACCGGGGGGAGTGTTGCTGCCACTACGG
CTGGAGTCGCCGCGATGTTCAGTCCGGGCTCCAGGCAGAATATCCAGCTGATCA

>1705_S25_L001_R1_001.fastq_133_1a_7
CCCCTACAACAGCGCTGGTAGTGGCTCAGCTACTCAGGGTCCCGCAAGCCACCTTGGACATGATTGTTGG
TGCCCACTGGGGAGTCCTAGCGGGCATAGCGTACTTCTCCATGGTGGGCAACTGGGCGAAGGTCCTGATA
GTGCTGTTGCTGTTTGCCGGCGTCGATGCGACCACCTACACCACCGGGGGGAGTGTTGCTGCTACTACGG
CTGGAGTCGCCGCGATGTTCAGTCCGGGCTCCAGGCAGAATATCCAGCTGATCA

>1705_S25_L001_R1_001.fastq_134_1a_7
CCCCTACAACAGCGCTGGTAGTAGCTCAGCTACTTAGGGTCCCGCAAGCCATCTTGGACATGATTGTTGG
TGCCCACTGGGGAGTCCTAGCGGGCATAGCGTACTTCTCCATGGTGGGCAACTGGGCGAAGGTCCTGATA
GTGCTGTTGCTGTTTGCCGGCGTCGATGCGACCACCTACACCACCGGGGGGAGTGTTGCTGCTACTACGG
CTGGAGTCGCCTCGATATTCACTCCGGGCGCCAGGCAGAATATCCAGCTGATCA

>1705_S25_L001_R1_001.fastq_135_1a_7
CCCCTACAACAGCGCTGGTAGTGGCTCAGCTACTTAGGGTCCCGCAAGCCATCTTGGACATGATCGTTGG
TGCCCACTGGGGAGTCCTAGCGGGCATAGCGTACTTCTCCATGGTGGGCAACTGGGCGAAGGTCCTGATA
GTGCTGTTGCTGTTTGCCGGCGTCGATGCGACCACCTACACCACCGGGGGGAGTGTTGCTGCTACTACGG
CTAGAGTCGCCGCGATGTTCACTCCGGGCTCCAGGCAGAATATCCAGCTGATCA

>1705_S25_L001_R1_001.fastq_136_1a_7
CCCCTACAACAGCGCTGGTAGTGGCTCAGCTACTCAGGGTCCCGCAAGCCATCTTGGACATGATTGTTGG
TGCCCACTGGGGAGTCCTAGCGGGCATAGCGTACTTCTCCATGGTGGGCAACTGGGCGAAGGTCCTGATA
GTGCTGTTGCTGTTTGCCGGCGTCGATGCGACCACCTACACCACCGGGGGGAGTGTTGCTGCTACTACAG
CTGGACTCGCCGGGTTGTTCACCACGGGCGCCAAGCAGAATATCCAGCTGATCA

>1705_S25_L001_R1_001.fastq_137_1a_7
CCCCTACAACAGCGCTGGTAGTGGCTCAGCTACTCAGGGTCCCGCAAGCCATCTTGGACATGATTGTTGG
TGCCCACTGGGGAGTCCTAGCGGGCATAGCGTACCTCTCCATGGTGGGCAACTGGGCGAAGGTCCTGATA
GTGCTGTTGCTGTTTGCCGGCGTCGATGCGACCACCTACACCACCGGGGGGAGTGTTGCTGCTACTACGG
CTGGAGTCGCCGCGATGTTCAGTCCGGGCTCCAGGCAGAATATCCAGCTGATCA

>1705_S25_L001_R1_001.fastq_138_1a_7
CTCCTACGACAGCGCTGGTAGTGGCTCAGCTACTCAGGGTCCCGCAAGCCATCTTGGACATGATTGTTGG
TGCCCACTGGGGAGTCCTAGCGGGCATAGCGTACTTCTCCATGGTGGGCAACTGGGCGAAGGTCCTGATA
GTGCTGTTGCTGTTTGCCGGCGTCGATGCGACCACCTACACCACCGGGGGGAGTGTTGCTGCTACTACGG
CTGGAGTCGCCTCGATGTTCAGTCCGGGCTCCAGGCAGAATATCCAGCTGATCA

>1705_S25_L001_R1_001.fastq_139_1a_7
CCCCTACAACAGCGCTGGTAGTGGCTCAGCTACTCAGGGTCCCGCAAGCCATCTTGGACATGATTGTTGG
TGCCCACTGGGGAGTCCTAGCGGGCATAGCGTACTTCTCCATGGTGGGCAACTGGGCGAAGGTCCTGATA
GTGCTGTTGCTGTTTGCCGGCGTCGATGCGACCACCTACACCACCGGGGGGAGTGTTGCTGCTACTACGG
CTGGAGTCACCGCGATGTTCTCTCCGGGCTCCAGGCAGAATATCCAGCTGATCA

>1705_S25_L001_R1_001.fastq_140_1a_7
CCCCTACAACAGCGCTGGTAGTGGCTCAGCTACTTAGGGTCCCGCAAGCCATCTTGGACATGATTGTTGG
TGCCCACTGGGGAGTCCTAGCGGGCATAGCGTACTTCTCCATGGTGGGCAACTGGGCGAAGGTCCTGATA
GTGCTGTTGCTGTTTGCCGGCGTCGACGCGACCACCTACACCACCGGGGGGAGTGTTGCTGCTACTACGG
CTGGAATCGCCGCGATGTTCACTCCGGGCTCCAGGCAGAATATCCAGCTGATCA

>1705_S25_L001_R1_001.fastq_141_1a_7
CCCCTACAACAGCGCTGGTAGTGGCTCAGCTACTTAGGGTCCCGCAAGCCATCCTGGACATGATTGCTGG
TGCCCACTGGGGAGTCCTAGCGGGCATAGCGTACTTCTCCATGGTGGGCAACTGGGCGAAGGTCCTGATA
GTGCTGTTGCTGTTTGCCGGCGTCGATGCGACCACCTACACCACCGGGGGGAGTGCTGCTGCTACTACAG
CTGGACTCGCCGGGTTGTTCACCACGGGCGCCAAGCAGAATATCCAGCTGATCA

>1705_S25_L001_R1_001.fastq_142_1a_7
CCCCTACAACAGCGCTGGTAGTGGCTCAGCTACTTAGGGTCCCGCAAGCCATCTTGGACATGATTGTTGG
TGCCCACTGGGGAGTCCTAGCGGGCATAGCGTACTTCTCCATGGTGGGCAACTGGGCGAAGGTCCTGATA
GTGCTGTTGCTGTTTGCCGGCGTCGATGCGACCACCTACACCACCGGGGGGAGTGTTGCTGCTACTACGG
CTGGGGTCGCCTCGATTTTCACTCCGGGCGCCAGGCAGAATATCCAGCTGATCA

>1705_S25_L001_R1_001.fastq_143_1a_7
CCCCTACAACAGCGCTGGTAGTGGCTCAACTACTCAGGGTCCCGCAAGCCATCTTGGACATGATTGTTGG
TGCCCACTGGGGAGTCCTAGCGGGCATAGCGTACTTCTCCATGGTGGGCAACTGGGCGAAGGTCCTGATA
GTGCTGTTGCTGTTTGCCGGCGTCGATGCGACCACCTACACCACCGGGGGGAGTGTTGCTGCTACTACGG
CTGGAGTCGCCGCGATGTTCAGTCCGGGCTCCAGGCAGAATATCCAGCTGATCA

>1705_S25_L001_R1_001.fastq_144_1a_7
CCCCTACAACAGCGCTGGTAGTGGCTCAGCTACTTAGGGTCCCGCAAGCCATCTTGGACATGATCGTTGG
TGCCCACTGGGGAGTCCTAGCGGGCATAGCGTACTTCTCCATGGTGGGCAACTGGGCGAAGGTCCTGATA
GTGCTGTTGCTGTTTGCCGGCGTCGATGCGACCACCTACACCACCGGGGGGAGTGTTGCTGCTACTACGG
CTGGAGTCGCCGCGATGTTCACTCCGGGCGCCAAGCAGAATATCCAGCTGATCA

>1705_S25_L001_R1_001.fastq_145_1a_7
CCCCTACAACAGCGCTGGTAGTGGCTCAGCTACTCAGGGTCCCGCAAGCCATCTTGGACATGATTGTTGG
TGCCCACTGGGGAGTCCTAGCGGGCATAGCGTACTTCTCCATGGTGGGCAACTGGGCGAAGGTCCTGATA
GTGCTGTTGCTGTTTGCCGGCGTCGATGCGACCACCTACACCACCGGGGGGAGTGTTGCTGCTACTACGG
CTGGAGTCGCCGCGATGTTCACTCCGGGCTCCAAGCAGAATATCCAGCTGATCA

>1705_S25_L001_R1_001.fastq_146_1a_7
CCCCTACAACAGCGCTGGTAGTGGCTCAGCTACTTAGGGTCCCGCAAGCCATCTTGGACATGGTTGTTGG
TGCCCACTGGGGAGTCCTAGCGGGCATAGCGTACTTCTCCATGGTGGGCAACTGGGCGAAGGTCCTGATA
GTGCTGTTGCTGTTTGCCGGCGTCGATGCGACCACCTACACCACCGGGGGGAGTGTTGCTGCTACTACGG
CTGGAGTCGCCTCGATTTTCACTCCGGGCGCCAGGCAGAATATCCAGCTGATCA

>1705_S25_L001_R1_001.fastq_147_1a_7
CCCCTACAACAGCGCTGGTAGTGGCTCAGCTACTTAGGGTCCCGCAAGCCATCTTGGACATGATTGTTGG
TGCCCACTGGGGAGTCCTAGCGGGCATAGCGTACTTCTCCATGGTGGGCAACTGGGCGAAGGTCCTGATA
GTGCTGTTGCTGTTTGCCGGCGTCGATGCGACCACCTACACCACCGGGGGGAGTGTTGCTGCTACTACAG
CTGGACTCGCCGGGTTGTTCACCACGGGCGCCAAGCAGAATATCCAGCTGATCA

>1705_S25_L001_R1_001.fastq_148_1a_7
CTCCTACAACAGCGCTGGTAGTGGCTCAGCTACTCAGGGTCCCGCAAGCCATCTTGGACATGATTGTTGG
TGCCCACTGGGGAGTCCTAGCGGGCATAGCGTACTTCTCCATGGTGGGCAACTGGGCGAAGGTCCTGATA
GTGCTGTTGCTGTTTGCCGGCGTCGATGCGACCACCTACACCACCGGGGGGAGTGTTGCTGCTACTACGG
CTGGAGTCGCCTCGATGTTCAGTCCGGGCTCCAGGCAGAATATCCAGCTGATCA

>1705_S25_L001_R1_001.fastq_149_1a_7
CCCCTACAACAGCGCTGGTAGTGGCTCAGCTACTTAGGGTCCCGCAAGCCATCTTGGACATGATTGTTGG
TGCCCACTGGGGAGTCCTAGCGGGCATAGCGTACTTCTCCATGGTGGGCAACTGGGCGAAGGTCCTGATA
GTGCTGTTGCTGTTTGCCGGCGTCGATGCGGCCACCTACACCACCGGGGGGAGTGTTGCTGCTACTACGG
CTGGAGTCGCCTCGATATTCACTCCGGGCGCCAGGCAGAATATCCAGCTGATCA

>1705_S25_L001_R1_001.fastq_150_1a_7
CCCCTACAACAGCGCTGGTAGTGGCTCAGCTACTCAGGGTCCCGCAAGCCATCTTGGACATGATTGTTGG
TGCCCACTGGGGAGTCCTAGCGGGCATAGCGTACTTCTCCATGGTGGGCAACTGGGCGAAGGTCCTGATA
GTGCTGTTGCTGTTTGCCGGCGTCGATGCGACCACCTACACCACCGGGGGGAGTGTTGCTGCTACTACGG
CTGGGGTCGCCGCGATGTTCAGTCCGGGCTCCAGGCAGAATATCCAGCTGATCA

>1705_S25_L001_R1_001.fastq_151_1a_7
CCCCTACAACAGCGCTGGTAGTGGCTCAGCTACTTAGGGTCCCGCAAGCCATCTTGGACATGATTGTTGG
TGCCCACTGGGGAGTCCTAGCGGGCATAGCGTACTTCTCCATGGTGGGCAACTGGGCGAAGGTCCTGATA
GTGCTGTTGCTGTTTGCCGGCGTCGATGCGACCACCTACACCACCGGGGGGAGTGCTGCTGCTACTACGG
CTGGACTCGCCGGGTTGTTCACTACGGGCGCCAAGCAGAATATCCAGCTGATCA

>1705_S25_L001_R1_001.fastq_152_1a_7
CCCCTACAACAGCGCTGGTAGTGGCTCAGCTACTTAGGGTCCCGCAAGCCATCTTGGACATGATTGCTGG
TGCCCACTGGGGAGTCCTAGCGGGCATAGCGTACTTCTCCATGGTGGGCAACTGGGCGAAGGTCCTGATA
GTGCTGTTGCTGTTTGCCGGCGTCGATGCGACCACCTACACCACCGGGGGGAGTGCTGCTGCTACTACGG
CCGGGCTCGCCGGGTTGTTCACCACGGGCGCCAAGCAGAATATCCAGCTGATCA

>1705_S25_L001_R1_001.fastq_153_1a_6
CCCCTACAACAGCGCTGGTAGTGGCTCAGCTACTTAGGGTCCCGCAAGCCATCTTGGACATGATTGTTGG
TGCCCACTGGGGGGTCCTAGCGGGCATAGCGTACTTCTCCATGGTGGGCAACTGGGCGAAGGTCCTGATA
GTGCTGTTGCTGTTTGCCGGCGTCGATGCGACCACCTACACCACCGGGGGGAGTGTTGCTGCTACTACGG
CTGGATTCGCCGGGATGTTCACTCCGGGCGCCAGGCAGAATATCCAGCTGATCA

>1705_S25_L001_R1_001.fastq_154_1a_6
CCCCTACAACAGCGCTGGTAGTGGCTCAGCTACTTAGGGTCCCGCAAGCCATCTTGGACATGATTACTGG
TGCCCACTGGGGAGTCCTAGCGGGCATAGCGTACTTCTCCATGGTGGGCAACTGGGCGAAGGTCCTGATA
GTGCTGTTGCTGTTTGCCGGCGTCGATGCGACCACCTACACCACCGGGGGGAGTGCTGCTGCTACTACAG
CTGGACTCGCCGGGTTGTTCACCACGGGCGCCAAGCAGAATATCCAGCTGATCA

>1705_S25_L001_R1_001.fastq_155_1a_6
CCCCTACAACAGCGCTGGTAGTGGCTCAGCTACTCAGGGTCCCGCAAGCCATCTTGGACATGATTGTTGG
TGCCCACTGGGGAGTCCTAGCGGGCATAGCGTACTTCTCCATGGTGGGCAACTGGGCGAAGGTCCTGATA
GTGCTGTTGCTGTTTGCCGGCGTCGATGCGACCACCTACACCACCGGGGGGAGTGTTGCTGCTACTACGG
CTGGAGGCGCCGCGATGTTCAGTCCGGGCTCCAGGCAGAATATCCAGCTGATCA

>1705_S25_L001_R1_001.fastq_156_1a_6
CCCCTACAACAGCGCTGGTAGTGGCTCAGCTACTTAGGGTCCCGCAAGCCATCTTGGACATGATTGTTGG
TGCCCACTGGGGAGTCCTAGCGGGCATAGCGTACTTCTCCATGGTGGGCAACTGGGCGAAGGTCCTGATA
GTGCTGTTGCTGTTTGCCGGCGTCGATGCGACCACCTACACCACCGGGGGGAGTGTTGCTGCCACTACGG
CTGGAATCACCGCGATGTTCACTCCGGGCTCCAGGCAGAATATCCAGCTGATCA

>1705_S25_L001_R1_001.fastq_157_1a_6
CCCCTACAACAGCGCTGGTAGTGGCTCAGCTACTTAGGGTCCCGCAAGCCATCTTGGACATGATTGTTGG
TGCCCACTGGGGAGTCCTAGCGGGCATAGCTTACTTCTCCATGGTGGGCAACTGGGCGAAGGTCCTGATA
GTGCTGTTGCTGTTTGCCGGCGTCGATGCGACCACCTACACCACCGGGGGGAGTGTTGCTGCTACTACGG
CTAGAGTCGCCGCGATGTTCACTCCGGGCTCCAGGCAGAATATCCAGCTGATCA

>1705_S25_L001_R1_001.fastq_158_1a_6
CCCCTACAACAGCGCTGGTAGTGGCTCAGCTACTTAGGGTCCCGCAAGCCATCTTGGACATGATTGTTGG
TGCCCACTGGGGAGTCCTAGCGGGCATAGCGTACTTCTCCATGGTGGGCAACTGGGCGAAGGTCCTGATA
GTGCTGTTGCTGTTTGCCGGCGTCGATGCGACCACCTACACCACCGGGGGGAGTGTTGCTGCTACTACGG
CTGGAGTCGCCTCGATTTTCAGTCCGGGCTCCAGGCAGAATATCCAGCTGATCA

>1705_S25_L001_R1_001.fastq_159_1a_6
CCCCTACAACAGCGCTGGTAGTGGCTCAGCTACTTAGGGTCCCGCAAGCCATCTTGGACATGATTGTTGG
TGCCCACTGGGGAGTCCTAGCGGGCATAGCGTACTTCTCCATGGTGGGCAACTGGGCGAAGGTCCTGATA
GTGCTGTTGCTGTTTGCCGGCGTCGATGCGACCACCTACACCACCGGGGGGAGTGTTGCTGCTACTACGG
CTGGAGTCGCCGCGATGTTCACTCCGGGCTCCAGGCAGAATATCCAGCTGATCA

>1705_S25_L001_R1_001.fastq_160_1a_6
CCCCTACAACAGCGCTGGTAGTGGCTCAGCTACTTAGGGTCCCGCAAGCCATCTTGGACATGATTGTTGG
TGCCCACTGGGGAGTCCTAGCGGGCACAGCGTACTTCTCCATGGTGGGCAACTGGGCGAAGGTCCTGATA
GTGCTGTTGCTGTTTGCCGGCGTCGATGCGACCACCTACACCACCGGGGGGAGTGTTGCTGCTACTACGG
CTGGAGTCGCCTCGATATTCACTCCGGGCGCCAGGCAGAATATCCAGCTGATCA

>1705_S25_L001_R1_001.fastq_161_1a_6
CCCCTACAACAGCGCTGGTAGTGGCTCAGCTACTTAGGGTCCCGCAAGCCATCTTGGACATGATTGTTGG
TGCCCACTGGGGAGTCCTAGCGGGCATAGCGTACTTCTCCATGGTGGGCAACTGGGCGAAGGTCCTGATA
GTGCTGTTGCTGTTTGCCGGCGTCGATGCGACCACCTACACCACCGGGGGGAGTGTTGCTGCCACTACGG
CTGGAGTCGCCTCGATATTCACTCCGGGCGCCAGGCAGAATATCCAGCTGATCA

>1705_S25_L001_R1_001.fastq_162_1a_6
CCCCTACAACAGCGCTGGTAGTGGCTCAGCTACTCAGGGTCCCGCAAGCCATCTTGGACATGATTGTTGG
TGCCCACTGGGGAGTCCTAGCGGGCATAGCGTACTTCTCCATGGTGGGCAACTGGGCGAAGGTCCTGATA
GTGCTGTTGCTGTTTGCCGGCGTCGATGCGACCACCTACACCACCGGGGGGAGTGTTGCTGCTACTACGG
CTGGAGTCGCCGCGATGCTCAGTCCGGGCTCCAGGCAGAATATCCAGCTGATCA

>1705_S25_L001_R1_001.fastq_163_1a_6
CCCCTACAACAGCGCTGGTAGTGGCTCAGCTACTTAGGGTCCCGCAAGCCATCTTGGACATGATTGTTGG
TGCCCACTGGGGAGTCCTAGCGGGCATAGCGTACTTCTCCATGGTGGGCAACTGGGCGAAGGTCCTGATA
GTGCTGTTGCTGTTTGCCGGCGTCGATGCGACCACCTACACCACCGGGGGGAGTGTTGCTGCTACTACGG
CTGGAGGCGCCTCGATTTTCACTCCGGGCGCCAGGCAGAATATCCAGCTGATCA

>1705_S25_L001_R1_001.fastq_164_1a_6
CCCCTACAACAGCGCTGGTAGTGGCTCAGCTACTCAGGGTCCCGCAAGCCATCTTGGACATGATTGTTGG
TGCCCACTGGGGAGTCCTAGCGGGCATAGCGTACTTCTCCATGGTGGGCAACTGGGCGAAGGTCCTGATA
GTGCTGTTGCTGTTTGCCGGCGTCGATGCGACCACCTACACCACCGGGGGGAGTGTTGCTGCTACTACGG
CTGGATTCGCCGCGATGTTCAGTCCGGGCTCCAGGCAGAATATCCAGCTGATCA

>1705_S25_L001_R1_001.fastq_165_1a_6
CCCCTACAACAGCGCTGGTAGTGGCTCAGCTACTTAGGGTCCCGCAAGCCATCTTGGACATGATTGCTGG
TGCCCACTGGGGAGTCCTAGCGGGCATAGCGTACTTCTCCATGGTGGGCAACTGGGCGAAGGTCCTGATA
GTGCTGTTGCTGTTTGCCGGCGTTGATGCGACCACCTACACCACCGGGGGGAGTGCTGCTGCTACTACAG
CTGGACTCGCCGGGTTGTTCACCACGGGCGCCAAGCAGAATATCCAGCTGATCA

>1705_S25_L001_R1_001.fastq_166_1a_6
CCCCTACAACAGCGCTGGTAGTGGCTCAGCTACTCAGGGTCCCGCAAGCCATCTTGGACATGATTGTTGG
TGCCCACTGGGGAGTCCTAGCGGGCATAGCGTACTTCTCCATGGTGGGCAACTGGGCGAAGGTCCTGATA
GTGCTGTTGCTGTTTGCTGGCGTCGATGCGACCACCTACACCACCGGGGGGAGTGTTGCTGCTACTACGG
CTGGAGTCGCCGCGATGTTCAGTCCGGGCTCCAGGCAGAATATCCAGCTGATCA

>1705_S25_L001_R1_001.fastq_167_1a_6
CCCCTACAACAGCGCTGGTAGTGGCTCAGCTACTTAGGGTCCCGCAAGCCATCGTGGACATGATTGTTGG
TGCCCACTGGGGAGTCCTAGCGGGCATAGCGTACTTCTCCATGGTGGGCAACTGGGCGAAGGTCCTGATA
GTGCTGTTGCTGTTTGCCGGCGTCGATGCGACCACCTACACCACCGGGGGGAGTGTTGCTGCTACTACGG
CTGGAATCACCGCGATGTTCACTCCGGGCTCCAGGCAGAATATCCAGCTGATCA

>1705_S25_L001_R1_001.fastq_168_1a_6
CCCCTACAACAGCGCTGGTAGTGGCTCAGCTACTTAGGGTCCCGCAAGCCATCTTGGACATGATTGCTGG
TGCCCACTGGGGAGTCCTAGCGGGTATAGCGTACTTCTCCATGGTGGGCAACTGGGCGAAGGTCCTGATA
GTGCTGTTGCTGTTTGCCGGCGTCGATGCGACCACCTACACCGCCGGGGGGAGTGCTGCCGCTACTACAG
CTGGACTCGCCGGGTTGTTCACCACGGGCGCCAAGCAGAATATCCAGCTGATCA

>1705_S25_L001_R1_001.fastq_169_1a_6
CCCCTACAACAGCGCTGGTAGTGGCTCAGCTACTTAGGGTCCCGCAAGCCATCTTGGACATGATTGCTGG
TGCCCACTGGGGAGTCCTAGCGGGCATAGCGTACTTCTCCATGGTGGGCAACTGGGCGAAGGTCCTGATA
GTGCTGTTGCTGTTTGCCGGCGTCGATGCGACCACCTACACCACCGGGGGGAGTGTTGCTGCTACTACGG
CTGGCCTCGCCGCGATGTTCACTCCGGGCTCCAGGCAGAATATCCAACTGATCA

>1705_S25_L001_R1_001.fastq_170_1a_6
CCCCTACAACAGCGCTGGTAGTGGCTCAGCTACTTAGGGCCCCGCAAGCCATCTTGGACATGATTGTTGG
TGCCCACTGGGGAGTCCTAGCGGGCATAGCGTACTTCTCCATGGTGGGCAACTGGGCGAAGGTCCTGATA
GTGCTGTTGCTGTTTGCCGGCGTCGATGCGACCACCTACACCACCGGGGGGAGTGTTGCTGCTACTACGG
CTGGAGTCGCCTCGATTTTCACTCCGGGCGCCAGGCAGAATATCCAGCTGATCA

>1705_S25_L001_R1_001.fastq_171_1a_6
CCCCTACAACGGCGCTGGTAGTGGCTCAGCTACTTAGGGTCCCGCAAGCCATCTTGGACATGATTGCTGG
TGCCCACTGGGGAGTCCTAGCGGGCATAGCGTACTTCTCCATGGTGGGCAACTGGGCGAAGGTCCTGATA
GTGCTGTTGCTGTTTGCCGGCGTCGATGCGACCACCTACACCACCGGGGGGAGTGCTGCTGCTACTACAG
CTGGACTCGCCGGGTTGTTCACCACGGGCGCCAAGCAGAATATCCAGCTGATCA

>1705_S25_L001_R1_001.fastq_172_1a_6
CCCCTACAACAGCGCTGGTAGTGGCTCAGCTACTCAGGGTCCCGCAAGCCATCTTGGACATGATTGTTGG
TGCCCACTGGGGAGTCCTAGCGGGCATAGCGTACTTCTCCATGGTGGGCAACTGGGCGAAGGCCCTGATA
GTGCTGTTGCTGTTTGCCGGCGTCGATGCGACCACCTACACCACCGGGGGGAGTGTTGCTGCTACTACGG
CTGGAGTCGCCGCGATGTTCAGTCCGGGCTCCAGGCAGAATATCCAGCTGATCA

>1705_S25_L001_R1_001.fastq_173_1a_6
CCCCTACAACAGCGCTGGTAGTGGCTCAGCTACTTAGGGTCCCGCAAGCCATCTTGGACATGATTGCTGG
TGCCCACTGGGGAGTCCTAGCGGGTATAGCGTACTTCTCCATGGTGGGCAACTGGGCGAAGGTCCTGATA
GTGCTGTTGCTGTTTGCCGGCGTCGATGCGACCACCTACACCACCGGGGGGAGTGCTGCTGCTACTACGG
CTGGACTCGCCGGGTTGTTCACTACGGGCGCCAAGCAGAATATCCAGCTGATCA

>1705_S25_L001_R1_001.fastq_174_1a_6
CCCCTACAACAGCGCTGGTAGTGGCTCAACTACTTAGGGTCCCGCAAGCCATCTTGGACATGATTGTTGG
TGCCCACTGGGGAGTCCTAGCGGGCATAGCGTACTTCTCCATGGTGGGCAACTGGGCGAAGGTCCTGATA
GTGCTGTTGCTGTTTGCCGGCGTCGATGCGACCACCTACACCACCGGGGGGAGTGTTGCTGCTACTACGG
CTGGAATCGCCGCGATGTTCACTCCGGGCTCCAGGCAGAATATCCAGCTGATCA

>1705_S25_L001_R1_001.fastq_175_1a_6
CCCCTACAACAGCGCTGGTAGTGGCTCAGCTACTTAGGGTCCCGCAAGCCATCTTGGACATGATTGTTGG
TGCCCACTGGGGAGTCCTAGCGGGCATAGCGTACTTCTCCATGGTGGGCAACTGGGCGAAGGTCCTGATA
GTGCTGTTGCTGTTTGCCGGCGTCGATGCGACCACCTACACCACCGGGGGGAGTGTTGCTGCTACTGCGG
CTGGAGTCGCCTCGATTTTCACTCCGGGCGCCAGGCAGAATATCCAGCTGATCA

>1705_S25_L001_R1_001.fastq_176_1a_6
CCCCTACAACAGCGCTGGTAGTGGCTCAGCTACTTAGGGTCCCGCAAGCCATCTTGGACATGATTGTTGG
TGCCCACTGGGGAGTCCTAGCGGGCATAGCGTACTTCTCCATGGTGGGCAACTGGGCGAAGGTCCTGATA
GTGCTGTTGCTGTTTGCCGGCGTCGATGCGACCACCTACACCACCGGGGGGAGTGTTGCTGCTACTACGG
CTGGATTCGCCGCGATGTTCACTCCGGGCTCCAGGCAGAATATCCAGCTGATCA

>1705_S25_L001_R1_001.fastq_177_1a_6
CCCCTACAACAGCGCTGGTAGTGGCTCAGCTACTCAGGGTCCCGCAAGCCATCTTGGACATGATTGTTGG
TGCCCACTGGGGAGTCCTAGCGGGCATAGCGTACTTCTCCATGGTGGGCAACTGGGCGAAGGTCCTGATA
GTGCTGTTGCTGTTTGCCGGCGTCGATGCGACCACCTACACCACCGGGGGGAGTGTTGCTGCTACTACGG
CTAGAGTCGCCGCGATATTCACTCCGGGCGCCAAGCAGAATATCCAGCTGATCA

>1705_S25_L001_R1_001.fastq_178_1a_6
CCCCTACAACAGCGCTGGTAGTGGCTCAGCTACTCAGGGTCCCGCAAGCCATCTTGGACATGATTGTTGG
TGCCCACTGGGGAGTCCTAGCGGGCATAGCGTACTTCTCCATGGTGGGCAACTGGGCGAAGGTCCTGATA
GTGCTGTTGCTGTTTGCCGGCGTCGATGCGACCACCTACACCACCGGGGGGAGTGCTGCTGCTACTACGG
CTGGACTCGCCGGGTTGTTCACTACGGGCGCCAAGCAGAATATCCAGCTGATCA

>1705_S25_L001_R1_001.fastq_179_1a_6
CCCCTACAACAGCGCTGGTAGTAGCTCAGCTACTTAGGGTCCCGCAAGCCATCTTGGACATGATTGCTGG
TGCCCACTGGGGAGTCCTAGCGGGCATAGCGTACTTCTCCATGGTGGGCAACTGGGCGAAGGTCCTGATA
GTGCTGTTGCTGTTTGCCGGCGTCGATGCGACCACCTACACCACCGGGGGGAGTGCTGCTGCTACTACAG
CTGGACTCGCCGGGTTGTTCACCACGGGCGCCAAGCAGAATATCCAGCTGATCA

>1705_S25_L001_R1_001.fastq_180_1a_6
CCCCTACAACAGCGCTGGTAGTGGCTCAGCTACTTAGGGTCCCGCAAGCCATCTTGGACATGATTGTTGG
TGCCCACTGGGGAGTCCTAGCGGGCATAGCGTACTTCTCCATGGTGGGCAACTGGGCGAAGGTCCTGATA
GTGCTGTTGCTGTTTGCCGGCGTCGATGCGACCACCTATACCACCGGGGGGAGTGTTGCTGCTACTACGG
CTGGAGTCGCCGCGATGTTCAGTCCGGGCTCCAGGCAGAATATCCAGCTGATCA

>1705_S25_L001_R1_001.fastq_181_1a_6
CCCCTACAACAGCGCTGGTAGTGGCTCAGCTACTTAGGGTCCCGCAAGCCATCTTGGACATGATTGTTGG
TGCCCACTGGGGAGTCCTAGCGGGCATAGCGTACTTCTCCATGGCGGGCAACTGGGCGAAGGTCCTGATA
GTGCTGTTGCTGTTTGCCGGCGTCGATGCGACCACCTACACCACCGGGGGGAGTGTTGCTGCTACTACGG
CTGGAGTCGCCTCGATTTTCACTCCGGGCGCCAGGCAGAATATCCAGCTGATCA

>1705_S25_L001_R1_001.fastq_182_1a_5
CCCCTACAACAGCGCTGGTAGTGGCTCAGCTACTCAGGGTCCCGCAAGCCATCTTGGACATGATTGTTGG
TGCCCACTGGGGAGTCCTAGCGGGCATAGCGTACTTCTCCATGGTGGGCAACTGGGCGAAGGTCCTGATA
GTGCTGTTGCTGTTTGCCGGCGTCGATGCGACCACCTACACCACCGGGGGGAGTGTTGCTGCTATTACGG
CTGGAGTCGCCGCGATGTTCAGTCCGGGCTCCAGGCAGAATATCCAGCTGATCA

>1705_S25_L001_R1_001.fastq_183_1a_5
CCCCTACAACAGCGCTGGTAGTGGCTCAGCTACTTAGGGTCCCGCAAGCCATCTTGGACATGATTGTTGG
TGCCCACTGGGGAGTCCTAGCGGGCATAGCGTACTTCTCCATGGTGGGCAGCTGGGCGAAGGTCCTGATA
GTGCTGTTGCTGTTTGCCGGCGTCGATGCGACCACCTACACCACCGGGGGGAGTGTTGCTGCTACTACGG
CTGGAGTCGCCTCGATTTTCACTCCGGGCGCCAGGCAGAATATCCAGCTGATCA

>1705_S25_L001_R1_001.fastq_184_1a_5
CCCCTACAACAGCGCTGGTAGTGGCTCAGCTACTTAGGGTCCCGCAAGCCATCTTGGACATGATTGTTGG
TGCCCACTGGGGAGTCCTAGCGGGCATAGCGTACTTCTCCATGGTGGGCAACTGGGCGAAGGTCCTGATA
GTGCTGTTGCTGTTTGCCGGCGTCGATGCGACCACCTACACCACCGGGGGGAGTGTTGCTGCTACTACGG
CTGGAGTCGCCTCGATATTCAGTCCGGGCTCCAGGCAGAATATCCAGCTGATCA

>1705_S25_L001_R1_001.fastq_185_1a_5
CCCCTACAACAGCGCTGGTAGTGGCTCAGCTACTTAGGGTCCCGCAAGCCATCTTGGACATGATTGTTGG
TGCCCACTGGGGAGTCCTAGCGGGCATAGCGTACTTCTCCATGGTGGGCAACTGGGCGAAGGTCCTGATA
GTGCTGTTGCTGTTTGCCGGCGTCGATGCGACCACCTACACCACCGGGGGGAGTGTTGCTGCTACTACGG
CTGGAGTCGCCTCGATATTCACTCCGGGCGCCAGGCAGAATATCCAGCTGATTA

>1705_S25_L001_R1_001.fastq_186_1a_5
CCCCTACAACAGCGCTGGTAGTGGCTCAGCTACTCAGGGTCCCGCAAGCCATCTTGGACATGATTGTTGG
TGCCCACTGGGGAGTCCTAGCGGGCATAGCGTACTTCTCCATGGTGGGCAACTGGGCGAAGGTCCTGATA
GTGCTGTTGCTGTTTGCCGGCGTCGATGCGACCACCTACACCACCGGGGGGAGTGTTGCTGCTACTACGG
CTGGAGTCGCCACGATGTTCAGTCCGGGCTCCAGGCAGAATATCCAGCTGATCA

>1705_S25_L001_R1_001.fastq_187_1a_5
CCCCTACAACAGCGCTGGTAGTGGCTCAGCTACTTAGGGTCCCGCAAGCCATCTTGGACATGATTGTTGG
TGCCCACTGGGGAGTCCTGGCGGGCATAGCGTACTTCTCCATGGTGGGCAACTGGGCGAAGGTCCTGATA
GTGCTGTTGCTGTTTGCCGGCGTCGATGCGACCACCTACACCACCGGGGGGAGTGTTGCTGCTACTACGG
CTGGAGTCGCCTCGATTTTCACTCCGGGCGCCAGGCAGAATATCCAGCTGATCA

>1705_S25_L001_R1_001.fastq_188_1a_5
CCCCTACAACAGCGCTGGTAGTGGCTCAGCTACTTAGGGTCCCGCAAGCCATCTTGGACATGATTGTTGG
TGCCCACTGGGGAGTCCTAGCAGGCATAGCGTACTTCTCCATGATGGGCAACTGGGCGAAGGTCCTGATA
GTGCTGTTGCTGTTTGCCGGCGTCGATGCGACCACCTACACCACCGGGGGGAGTGTTGCTGCTACTACGG
CTGGAGTCGCCTCGATTTTCACTCCGGGCGCCAGGCAGAATATCCAGCTGATCA

>1705_S25_L001_R1_001.fastq_189_1a_5
CCCCTACAACAGCGCTGGTAGTGGCTCAGCTACTTAGGGTCCCGCAAGCCATCTTGGACATGATTGTTGG
TGCCCACTGGGGAGTCCTAGCGGGCATAGCGTACTTCTCCATGGTGGGCAACTGGGCGAAGGTCCTGATA
GTGCTGTTGCTGTTTGCCGGCGTCGATGCGACCACCTACACCACCGGGGGGAGTGTTGCTGCTACTACGG
CTGGAGTCGCCGCGATGTTCAGTCCGGGCTCCAGGCAGAATATCCAGCTGATTA

>1705_S25_L001_R1_001.fastq_190_1a_5
CCCCTACAACAGCGCTGGTAGTGGCTCAGCTACTTAGGGTCCCGCAAGCCATCTTGGACATGATTGTTGG
TGCCCACTGGGGAGTCCTAGCGGGCATAGCGTACTTCTCCATGGTGGGCAACTGGGCGAAGGTCCTGATA
GTGCTGTTGCTGTTTGCCGGCGTCGATGCGACCACCTACACCACCGGGGGGAGTGTTGCTGCTACTACGG
CTGGATTCGCCGGGATGTTCACTCCGGGCGCCAAGCAGAATATCCAGCTGATCA

>1705_S25_L001_R1_001.fastq_191_1a_5
CCCCTACAACAGCGCTGGTAGTGGCTCAGCTACTTAGGGTCCCGCAAGCCATCTTGGACATGATTGCTGG
TGCCCACTGGGGAGTCCTAGCGGGCATAGCGTACTTCTCCATGGTGGGCAACTGGGCGAAGGTCCTGATA
GTGCTGTTGCTGTTTGCCGGCGTCGATGCGACCACATACACCACCGGGGGGAGTGCTGCTGCTACTACAG
CTGGACTCGCCGGGTTGTTCACCACGGGCGCCAAGCAGAATATCCAGCTGATCA

>1705_S25_L001_R1_001.fastq_192_1a_5
CCCCTACAACAGCGCTGGTAGTGGCTCAGCTACTTAGGGTCCCACAAGCCATCTTGGACATGATTGTTGG
TGCCCACTGGGGAGTCCTAGCGGGCATAGCGTACTTCTCCATGGTGGGCAACTGGGCGAAGGTCCTGATA
GTGCTGTTGCTGTTTGCCGGCGTCGATGCGACCACCTACACCACCGGGGGGAGTGTTGCTGCTACTACGG
CTAGAGTCGCCGCGATGTTCACTCCGGGCTCCAGGCAGAATATCCAGCTGATCA

>1705_S25_L001_R1_001.fastq_193_1a_5
CCCCTACAACAGCGCTGGTAGTGGCTCAGCTACTCAGGGTCCCGCAAGCCATCTTGGACATGATTGTTGG
TGCCCACTGGGGAGTCCTAGCGGGCATAGCGTACTTCTCCATGGTGGGCAACTGGGCGAAGGTCCTGATA
GTGCTGTTGCTGTTTGCCGGCGTCGATGCGACCACCTACACCACCGGGGGGAGTGTTGCTGCTACTACGG
CTGGCCTCGCCGCGATGTTCACTCCGGGCTCCAGGCAGAATATCCAGCTGATCA

>1705_S25_L001_R1_001.fastq_194_1a_5
CCCCTACAACAGCGCTGGTAGTGGCTCAGCTACTTAGGGTCCCGCAAGCCATCCTGGACATGATTGTTGG
TGCCCACTGGGGAGTCCTAGCGGGCATAGCGTACTTCTCCATGGTGGGCAACTGGGCGAAGGTCCTGATA
GTGCTGTTGCTGTTTGCCGGCGTCGATGCGACCACCTACACCACCGGGGGGAGTGCTGCTGCTACTACAG
CTGGACTCGCCGGGTTGTTCACCACGGGCGCCAAGCAGAATATCCAGCTGATCA

>1705_S25_L001_R1_001.fastq_195_1a_5
CCCCTACGACAGCGCTGGTAGTGGCTCAGCTACTTAGGGTCCCGCAAGCCATCTTGGACATGATTGTTGG
TGCCCACTGGGGAGTCCTAGCGGGCATAGCGTACTTCTCCATGGTGGGCAACTGGGCGAAGGTCCTGATA
GTGCTGTTGCTGTTTGCCGGCGTCGATGCGACCACCTACACCACCGGGGGGAGTGTTGCTGCTACTACGG
CTGGAGTCGCCTCGATTTTCACTCCGGGCGCCAGGCAGAATATCCAGCTGATCA

>1705_S25_L001_R1_001.fastq_196_1a_5
CCCCTACGACAGCGCTGGTAGTGGCTCAGCTACTCAGGGTCCCGCAAGCCATCTTGGACATGATTGTTGG
TGCCCACTGGGGAGTCCTAGCGGGCATAGCGTACTTCTCCATGGTGGGCAACTGGGCGAAGGTCCTGATA
GTGCTGTTGCTGTTTGCCGGCGTCGATGCGACCACCTACACCACCGGGGGGAGTGTTGCTGCTACTACGG
CTGGAGTCGCCGCGATGTTCAGTCCGGGCTCCAGGCAGAATATCCAGCTGATCA

>1705_S25_L001_R1_001.fastq_197_1a_5
CCCCTACAACGGCGCTGGTAGTGGCTCAGCTACTTAGGGTCCCGCAAGCCATCTTGGACATGATTGTTGG
TGCCCACTGGGGAGTCCTAGCGGGCATAGCGTACTTCTCCATGGTGGGCAACTGGGCGAAGGTCCTGATA
GTGCTGTTGCTGTTTGCCGGCGTCGATGCGACCACCTACACCACCGGGGGGAGTGCTGCTGCTACTACAG
CTGGACTCGCCGGGTTGTTCACCACGGGCGCCAAGCAGAATATCCAGCTGATCA

>1705_S25_L001_R1_001.fastq_198_1a_5
CCCCTACAACAGCGCTGGTAGTGGCTCAGCTACTTAGGGTCCCGCAAGCCATCTTGGACATGATTGTTGG
TGCCCACTGGGGAGTCCTAGCGGGCATAGCGTACTCCTCCATGGTGGGCAACTGGGCGAAGGTCCTGATA
GTGCTGTTGCTGTTTGCCGGCGTCGATGCGACCACCTACACCACCGGGGGGAGTGTTGCTGCTACTACGG
CTGGAGTCGCCTCGATTTTCACTCCGGGCGCCAGGCAGAATATCCAGCTGATCA

>1705_S25_L001_R1_001.fastq_199_1a_5
CCCCTACAACAGCGCTGGTAGTGGCTCAGCTACTCAGGGTCCCGCAAGCCATCTTGGACATGATTGTTGG
TGCCCACTGGGGAGTCCTAGCGGGCATAGCGTACTTCTCCATGGTGGGCAACTGGGCGAAGGTCCTGATA
GTGCCGTTGCTGTTTGCCGGCGTCGATGCGACCACCTACACCACCGGGGGGAGTGTTGCTGCTACTACGG
CTGGAGTCGCCGCGATGTTCAGTCCGGGCTCCAGGCAGAATATCCAGCTGATCA

>1705_S25_L001_R1_001.fastq_200_1a_5
CCCCTACAACAGCGCTGGTAGTGGCTCAGCTACTTAGGGTCCCGCAAGCCATCTTGGACATGATTGCTGG
TGCCCACTGGGGAGTCCTAGCGGGCATAGCGTACTTCTCCATGGTGGGCAACTGGGCGAAGGTCCTGATA
GTGCTGTTGCTGTTTGCCGGCGTCGATGCGACCACCTACACCACCGGGGGGAGTGCTGCTGCTACTACAG
CTGGACTCGCCGGGTTGTTCACCACGGGCGCCAGGCAGAATATCCAGCTGATCA

>1705_S25_L001_R1_001.fastq_201_1a_5
CCCCTACAACAGCGCTGGTAGTGGCTCAGCTACTTAGGGTCCCGCAAGCCATCTTGGACATGATTGTTGG
TGCCCACTGGGGAGTCCTAGCGGGCATAGCGTACTTCTCCATGGTGGGCAACTGGGCGAAGGTCCTGATA
GTGCTGTTGCTGTTTGCCGGCGTCGATGCGACCACCTACACCACCGGGGGGAGTGTTGCTGCTACTACGG
CTAGGGTCGCCGCGATGTTCACTCCGGGCTCCAGGCAGAATATCCAGCTGATCA

>1705_S25_L001_R1_001.fastq_202_1a_5
CCCCTACAACAGCGCTGGTAGTGGCTCAGCTACTTAGGGTCCCGCAAGCCATCTTGGACATGATTGTTGG
TGCCCACTGGGGAGTCCTAGCGGGCATAGCGTACTTCTCCATGGTGGGCAACTGGGCGAAGGTCCTGATA
GTGCTGTTGCTGTTTGCCGGCGTCGATGCGACCACCTACACCACCGGGGGGAGTGTTGCTGCTACTACGG
CTGGAGGCGCCGCGATGTTCAGTCCGGGCTCCAGGCAGAATATCCAGCTGATCA

>1705_S25_L001_R1_001.fastq_203_1a_5
CCCCTACAACAACGCTGGTAGTGGCTCAGCTACTTAGGGTCCCGCAAGCCATCTTGGACATGATTGTTGG
TGCCCACTGGGGAGTCCTAGCGGGCATAGCGTACTTCTCCATGGTGGGCAACTGGGCGAAGGTCCTGATA
GTGCTGTTGCTGTTTGCCGGCGTCGATGCGACCACCTACACCACCGGGGGGAGTGTTGCTGCTACTACGG
CTGGAGTCGCCTCGATATTCACTCCGGGCGCCAGGCAGAATATCCAGCTGATCA

>1705_S25_L001_R1_001.fastq_204_1a_5
CCCCTACAACAGCGCTGGTAGTGGCTCAGCTACTTAGGGTCCCGCAAGCCATCTTGGACATGATTGTTGG
TGCCCACTGGGGAGTCCTAGCGGGCATAGCGTACTTCTCCATGGTGGGCAACTGGGCGAAGGTCCTGATA
GTGCTGTTGCTGTTTGCCGGCGTCGATGCGACCACCTACACCACCGGGGGGAGTGTTGCTGCTACTACGG
CTAGAGTCGCCGCGATGCTCACTCCGGGCTCCAGGCAGAATATCCAGCTGATCA

>1705_S25_L001_R1_001.fastq_205_1a_5
CCCCTACAACGGCGCTGGTAGTGGCTCAGCTACTTAGGGTCCCGCAAGCCATCTTGGACATGATTGTTGG
TGCCCACTGGGGAGTCCTAGCGGGCATAGCGTACTTCTCCATGGTGGGCAACTGGGCGAAGGTCCTGATA
GTGCTGTTGCTGTTTGCCGGCGTCGATGCGACCACCTACACCACCGGGGGGAGTGTTGCTGCTACTACGG
CTGGAGTCGCCGGGATGTTCAGTCCGGGCTCCAGGCAGAATATCCAGCTGATCA

>1705_S25_L001_R1_001.fastq_206_1a_5
CCCCTACAACAGCGCTGGTAGTGGCTCAGCTACTTAGGGTCCCGCAAGCCATCTTGGACATGATTGCTGG
TGCCCACTGGGGAGTCCTAGCGGGCATAGCGTACTTCTCCATGGTGGGCAACTGGGCGAAGGTCCTGATA
GTGCTGTTGCTGTTTGCCGGCGTCGATGCGACCACCTACACCACCGGGGGGAGTGTTGCTGCTACTACGG
CTGGAATCACCGCGATGTTCACTCCGGGCTCCAGGCAGAATATCCAGCTGATCA

>1705_S25_L001_R1_001.fastq_207_1a_5
CCCCTACAACAGCGCTGGTAGTGGCTCAGCTACTTAGGGTCCCGCAAGCCATCTTGGACATGATTGTTGG
TGCCCACTGGGGAGTCCTAGCGGGCATAGCGTACTTCTCCATGGTGGGCAACTGGGCGAAGGTCCTGATA
GTGCTGTTGCTGTTTGCCGGCGTCGATGCGACCACCTACACCACCGGGGGGGGTGTTGCTGCTACTACGG
CTGGAGTCGCCGCGATGTTCAGTCCGGGCTCCAGGCAGAATATCCAGCTGATCA

>1705_S25_L001_R1_001.fastq_208_1a_5
CCCCTACAACAGCGCTGGTAGTGGCTCAGCTACTCAGGGTCCCGCAAGCCATCTTGGACATGATTGTTGG
TGCCCATTGGGGAGTCCTAGCGGGCATAGCGTACTTCTCCATGGTGGGCAACTGGGCGAAGGTCCTGATA
GTGCTGTTGCTGTTTGCCGGCGTCGATGCGACCACCTACACCACCGGGGGGAGTGTTGCTGCTACTACGG
CTGGAGTCGCCGCGATGTTCAGTCCGGGCTCCAGGCAGAATATCCAGCTGATCA

>1705_S25_L001_R1_001.fastq_209_1a_5
CCCCTACAACAGCGCTGGTAGTGGCTCAGCTACTTAGGGTCCCGCGAGCCATCTTGGACATGATTGTTGG
TGCCCACTGGGGAGTCCTAGCGGGCATAGCGTACTTCTCCATGGTGGGCAACTGGGCGAAGGTCCTGATA
GTGCTGTTGCTGTTTGCCGGCGTCGATGCGACCACCTACACCACCGGGGGGAGTGTTGCTGCTACTACGG
CTGGAATCGCCGCGATGTTCACTCCGGGCTCCAGGCAGAATATCCAGCTGATCA

>1705_S25_L001_R1_001.fastq_210_1a_5
CCCCTACAACAGCGCTGGTAGTGGCTCAGCTACTTAGGGTCCCGCAAGCCATCTTGGACATGATCGTTGG
TGCCCACTGGGGAGTCCTAGCGGGCATAGCGTACTTCTCCATGGTGGGCAACTGGGCGAAGGTCCTGATA
GTGCTGTTGCTGTTTGCCGGCGTCGATGCGACCACCTACACCACCGGGGGGAGTGTTGCTGCTACTACGG
CTGGATTCGCCGGGATGTTCACTCCGGGCGCCAGGCAGAATATCCAGCTGATCA

>1705_S25_L001_R1_001.fastq_211_1a_5
CCCCTACAACAGCGCTGGTAGTGGCTCAGCTACTTAGGGTCCCGCAAGCCATCTTGGACATGATTGTTGG
TGCCCACTGGGGAGTCCTAGCGGGCATAGCGTACTTCTCCATGGTGGGCAACTGGGCGAAGGTCCTGATA
GTGCTGTTGCTGTTTGCCGGCGTCGATGCGACCACCTACACCACCGGGGGGAGTGTCGCTGCTACTACGG
CTGGAATCGCCGCGATGTTCACTCCGGGCTCCAGGCAGAATATCCAGCTGATCA

>1705_S25_L001_R1_001.fastq_212_1a_5
CCCCTACAACAGCGCTGGTAGTGGCTCAGCTACTCAGGGTCCCGCAAGCCATCTTGGACATGATTGTTGG
TGCCCACTGGGGAGTCCTAGCGGGCATAGCGTACTTCTCCATGGTGGGCAACTGGGCGAAGGTCCTGATA
GTGCTGTTGCTGTTTGCCGGCGTCGATGCGACCACCTACACCACCGGGGGGAGTGTTGCTGCCACTACGG
CTGGAGTCGCCTCGATATTCACTCCGGGCGCCAGGCAGAATATCCAGCTGATCA

>1705_S25_L001_R1_001.fastq_213_1a_5
CCCCTACAACAGCGCTGGTAGTAGCTCAGCTACTTAGGGTCCCGCAAGCCATCTTGGACATGATTGTTGG
TGCCCACTGGGGAGTCCTAGCGGGCATAGCGTACTTCTCCATGGTGGGCAACTGGGCGAAGGTCCTGATA
GTGCTGTTGCTGTTTGCCGGCGTCGATGCGACCACCTACACCACCGGGGGGAGTGTTGCTGCTACTACGG
CTGGAGTCGCCGCGATGTTCAGTCCGGGCTCCAGGCAGAATATCCAGCTGATCA

>1705_S25_L001_R1_001.fastq_214_1a_5
CCCCTACAACAGCGCTGGTAGTGGCTCAGCTACTCAGGGTCCCGCAAGCCATCTTGGACATGATTGTTGG
TGCCCACTGGGGAGTCCTAGCGGGCATAGCGTACTTCTCCATGGTGGGCAACTGGGCGAAGGTCCTGATA
GTGCTGTTGCTGTTTGCCGGCGTCGATGCGGCCACCTACACCACCGGGGGGAGTGTTGCTGCTACTACGG
CTGGAGTCGCCGCGATGTTCAGTCCGGGCTCCAGGCAGAATATCCAGCTGATCA

>1705_S25_L001_R1_001.fastq_215_1a_5
CCCCTACAACAGCGCTGGTAGTGGCTCAGCTACTCAGGGTCCCGCAAGCCATCTTGGACATGATTGTTGG
TGCCCACTGGGGAGTCCTAGCGGGCATAGCGTACTTCTCCATGGTGGGCAACTGGGCGAAGGTCCTGATA
GTGCTGTTGCTGTTTGCCGGCGTCGATGCGACCACCTACACCACCGGGGGGAGTGTCGCTGCTACTACGG
CTGGAGTCGCCGGGATGTTCAGTCCGGGCTCCAGGCAGAATATCCAGCTGATCA

>1705_S25_L001_R1_001.fastq_216_1a_5
CCCCTACAACAGCGCTGGTAGTGGCTCAGCTACTTAGGGTCCCGCAAGCCATCTTGGACATGATTGTTGG
TGCCCACTGGGGAGTCCTAGCGGGCATAGCGTACTTCTCCATGGTGGGCAACTGGGCGAAGGTCCTGATA
GTGCTGTTGCTGTTTGCCGGCGTCGATGCGACCACCTACACCACCGGGGGGAGTGTTGCTGCTACTACGG
CTGGAGTCGCCTCGATGTTCACTCCGGGCTCCAGGCAGAATATCCAGCTGATCA

>1705_S25_L001_R1_001.fastq_217_1a_5
CCCCTACAACAGCGCTGGTAGTGGCTCAGCTACTCAGGGTCCCGCAAGCCATCTTGGACATGATTGTTGG
TGCCCACTGGGGAGTCCTAGCGGGCATAGCGTACTTCTCCATGGTGGGCAACTGGGCGGAGGTCCTGATA
GTGCTGTTGCTGTTTGCCGGCGTCGATGCGACCACCTACACCACCGGGGGGAGTGTTGCTGCTACTACGG
CTGGAGTCGCCGCGATGTTCAGTCCGGGCTCCAGGCAGAATATCCAGCTGATCA

>1705_S25_L001_R1_001.fastq_218_1a_5
CCCCTACAACAGCGCTGGTAGTGGCTCAGCTACTCAGGGTCCCGCAAGCCATCTTGGACATGATTGTTGG
TGCCCACTGGGGAGTCCTAGCGGGCATAGCGTACTTCTCCATGGTGGGCAACTGGGCGAAGGTCCTGATA
GTGCTGTTGCTGTTTGCCGGCGTCGATGCGACCACCTACACCACCGGGGGGAGTGTTGCTGCTACTACGG
CTGGAGCCGCCGCGATGTTCAGTCCGGGCTCCAGGCAGAATATCCAGCTGATCA

>1705_S25_L001_R1_001.fastq_219_1a_5
CCCCTACAACAGCGCTGGTAGTGGCTCAGCTACTTAGGGTCCCGCAAGCCATCTTGGACATGATTGTTGG
TGCCCACTGGGGAGTCCTAGCGGGCATAGCATACTTCTCCATGGTGGGCAACTGGGCGAAGGTCCTGATA
GTGCTGTTGCTGTTTGCCGGCGTCGATGCGACCACCTACACCACCGGGGGGAGTGTTGCTGCTACTACGG
CTGGAGTCGCCTCGATTTTCACTCCGGGCGCCAGGCAGAATATCCAGCTGATCA

>1705_S25_L001_R1_001.fastq_220_1a_5
CCCCTACAACAGCGCTGGTAGTGGCTCAGCTACTTAGGGTCCCGCAAGCCATCTTGGACATGATTGTTGG
TGCCCACTGGGGAGTCCTAGCGGGCATAGCGTACTTCTCCATGGTGGGCAACTGGGCGAAGGTCCTGATA
GTGCTGTTGCTGTTTGCCGGCGTCGATGCGACCACCTACACCACCGGGGGGAGTGTTGCTGCTACCACGG
CTGGATTCGCCGGGATGTTCACTCCGGGCGCCAGGCAGAATATCCAGCTGATCA

>1705_S25_L001_R1_001.fastq_221_1a_5
CCCCTACAACAGCGCTGGTAGTGGCTCAGCTACTTAGGGTCCCGCAAGCCATCTTGGACATGATTGTTGG
TGCCCACTGGGGAGTCCTAGCGGGCATAGCGTACTTCTCCATGGTGGGCAACTGGGCGAAGGTCCTGATA
GTGCTGTTGCTGTTTGCCGGCGTCGATGCGACCACCTACACCACCGGGGGGAGTGTTGCTGCTACTACGG
CTGGATTCGCCTCGATTTTCACTCCGGGCGCCAGGCAGAATATCCAGCTGATCA

>1705_S25_L001_R1_001.fastq_222_1a_5
CCCCTACAACAGCGCTGGTAGTGGCTCAGCTACTTAGGGTCCCGCAAGCCATCTTGGACATGATTGTTGG
TGCCCACTGGGGAGTCCTAGCGGGCATAGCGTACTTCTCCATGGTGGGCAACTGGGCGAAGGTCCTGATA
GTGCTGTTGCTGTTTGCCGGCGTCGATGCGACCACCTACACCACCGGGGGGAGTGTTGCTGCTACTACGG
CTGGATTCGCCGGGATGTTCAGTCCGGGCTCCAGGCAGAATATCCAGCTGATCA

>1705_S25_L001_R1_001.fastq_223_1a_5
CCCCTACAACAGCGCTGGTAGTGGCTCAGCTACTTAGGGTCCCGCAAGCCATCTTGGACATGATTGTTGG
TGCCCACTGGGGAGTCCTAGCGGGCATAGCGTACTTCTCCATGGTGGGCAACTGGGCGAAGGTCCTGATA
GTGCTGTTGCTGTTTGCCGGCGTCGATGCGACCACCTACACCACCGGGGGGGAGTGTTGCTGCTACTACG
GCTGGAGTCGCCTCGATTTTCACTCCGGGCGCCAGGCAGAATATCCAGCTGATCA

>1705_S25_L001_R1_001.fastq_224_1a_5
CCCCTACAACAGCGCTGGTAGTGGCTCAGCTACTTAGGGTCCCGCAAGCCATCTTGGACATGATTGTTGG
TGCCCACTGGGGAGTCCTAGCGGGCATAGCGTACTTCTCCATGGTGGGCAACTGGGCGAAGGTCCTGATA
GTGCTGCTGCTGTTTGCCGGCGTCGATGCGACCACCTACACCACCGGGGGGAGTGTTGCTGCTACTACGG
CTGGAGTCGCCTCGATTTTCACTCCGGGCGCCAGGCAGAATATCCAGCTGATCA

>1705_S25_L001_R1_001.fastq_225_1a_5
CCCCTACAACAGCGCTGGTAGTGGCTCAGCTACTTAGGGTCCCGCAAGCCATCTTGGACATGATTGTTGG
TGCCCACTGGGGAGTCCTAGCGGGCATAGCGTACTTCTCCATGGTGGGCAACTGGGCGAAGGTCCTGATA
GTGCTGTTGCTGTTTGCCGGCGTCGATGCGACCACCTACACCACCGGGGGGAGTGTTGCTGCTACTACGG
CTGGCGTCGCCTCGATTTTCACTCCGGGCGCCAGGCAGAATATCCAGCTGATCA

>1705_S25_L001_R1_001.fastq_226_1a_5
CCCCTACAACAGCGCTGGTAGTGGCTCAGCTACTCAGGGTCCCGCAAGCCATCTTGGACATGATTGTTGG
TGCCCACTGGGGAGTCCTAGCGGGTATAGCGTACTTCTCCATGGTGGGCAACTGGGCGAAGGTCCTGATA
GTGCTGTTGCTGTTTGCCGGCGTCGATGCGACCACCTACACCACCGGGGGGAGTGTTGCTGCTACTACGG
CTGGAGTCGCCTCGATGTTCAGTCCGGGCTCCAGGCAGAATATCCAGCTGATCA

>1705_S25_L001_R1_001.fastq_227_1a_5
CCCCTACAACAGCGCTGGTAGTGGCTCAGCTACTTAGGGTCCCGCAAGCCATCTTGGACATGATTGTTGG
TGCCCACTGGGGAGTCCTAGCGGGCATAGCGTACCTCTCCATGGTGGGCAACTGGGCGAAGGTCCTGATA
GTGCTGTTGCTGTTTGCCGGCGTCGATGCGACCACCTACACCACCGGGGGGAGTGTTGCTGCTACTACGG
CTGGAGTCGCCTCGATTTTCACTCCGGGCGCCAGGCAGAATATCCAGCTGATCA

>1705_S25_L001_R1_001.fastq_228_1a_5
CCCCTACAACAGCGCTGGTAGTGGCTCAGCTACTTAGGGTCCCGCAAGCCGTCTTGGACATGATTGTTGG
TGCCCACTGGGGAGTCCTAGCGGGCATAGCGTACTTCTCCATGGTGGGCAACTGGGCGAAGGTCCTGATA
GTGCTGTTGCTGTTTGCCGGCGTCGATGCGACCACCTACACCACCGGGGGGAGTGTTGCTGCTACTACGG
CTGGAGTCGCCTCGATTTTCACTCCGGGCGCCAGGCAGAATATCCAGCTGATCA

>1705_S25_L001_R1_001.fastq_229_1a_5
CCCCCACAACAGCGCTGGTAGTGGCTCAGCTACTTAGGGTCCCGCAAGCCATCTTGGACATGATTGTTGG
TGCCCACTGGGGAGTCCTAGCGGGCATAGCGTACTTCTCCATGGTGGGCAACTGGGCGAAGGTCCTGATA
GTGCTGTTGCTGTTTGCCGGCGTCGATGCGACCACCTACACCACCGGGGGGAGTGTTGCTGCTACTACGG
CTGGAGTCGCCTCGATTTTCACTCCGGGCGCCAGGCAGAATATCCAGCTGATCA

>1705_S25_L001_R1_001.fastq_230_1a_5
CCCCTACAACAGCGCTGGTAGTGGCTCAGCTACTCAGGGTCCCGCAAGCCATCTTGGACATGATTGCTGG
TGCCCACTGGGGAGTCCTAGCGGGCATAGCGTACTTCTCCATGGTGGGCAACTGGGCGAAGGTCCTGATA
GTGCTGTTGCTGTTTGCCGGCGTCGATGCGACCACCTACACCACCGGGGGGAGTGTTGCTGCTACTACGG
CTGGAGTCGCCTCGATATTCACTCCGGGCGCCAGGCAGAATATCCAGCTGATCA

>1705_S25_L001_R1_001.fastq_231_1a_5
CCCCTACAACAGCGCTGGTAGTAGCTCAGCTACTTAGGGTCCCGCAAGCCATCTTGGACATGATTGTTGG
TGCCCACTGGGGAGTCCTAGCGGGCATAGCGTACTTCTCCATGGTGGGCAACTGGGCGAAGGTCCTGATA
GTGCTGTTGCTGTTTGCCGGCGTCGATGCGACCACCTACACCACCGGGGGGAGTGTTGCTGCTACTACGG
CTGGAGTCGCCTCGATTTTCACTCCGGGCGCCAGGCAGAATATCCAGCTGATCA

>1705_S25_L001_R1_001.fastq_232_1a_5
CCCCTACAACAGCGCTGGTAGTGGCTCAGCTACTTAGGGTCCCGCAAGCCATCTTGGACATGATTGTTGG
TGCCCACTGGGGAGTCCTAGCGGGCATAGCGTACTTCTCCATGGTGGGCAACTGGGCAAAGGTCCTGATA
GTGCTGTTGCTGTTTGCCGGCGTCGATGCGACCACCTACACCACCGGGGGGAGTGTTGCTGCTACTACGG
CTGGAGTCGCCTCGATTTTCACTCCGGGCGCCAGGCAGAATATCCAGCTGATCA

>1705_S25_L001_R1_001.fastq_233_1a_5
CTCCTACAACAGCGCTGGTAGTGGCTCAGCTACTCAGGGTCCCGCAAGCCATCTTGGACATGATTGTTGG
TGCCCACTGGGGAGTCCTAGCGGGCATAGCGTACTTCTCCATGGTGGGCAACTGGGCGAAGGTCCTGATA
GTGCTGTTGCTGTTTGCCGGCGTCGATGCGACCACCTACACCACCGGGGGGAGTGTTGCTGCTACTACGG
CTGGAGTCGCCGGGATGTTCAGTCCGGGCTCCAGGCAGAATATCCAGCTGATCA

>1705_S25_L001_R1_001.fastq_234_1a_5
CCCCTACAACAGCGCTGGTAGTGGCTCAGCTACTTAGGGTCCCGCAAGCCATCTTGGACATGATTGTTGG
TGCCCACTGGGGAGTCCTAGCGGGCATAGCGTACTTCTCCATGGTGGGCAACTGGGCGAAGGTCCTGATA
GTGCTGTTGCTGTTTGCCGGCGTCGATGCGACCACCTACACCACCGGGGGGAGTGTTGCTGCTACTACGG
CTGGAATCGCCGCGATGTTCACTCCGGGCGCCAGGCAGAATATCCAGCTGATCA

>1705_S25_L001_R1_001.fastq_235_1a_5
CCCCTACAACAGCGCTGGTAGTGGCTCAGCTACTCAGGGTCCCGCAAGCCATCTTGGACGTGATTGTTGG
TGCCCACTGGGGAGTCCTAGCGGGCATAGCGTACTTCTCCATGGTGGGCAACTGGGCGAAGGTCCTGATA
GTGCTGTTGCTGTTTGCCGGCGTCGATGCGACCACCTACACCACCGGGGGGAGTGTTGCTGCTACTACGG
CTGGAGTCGCCGCGATGTTCAGTCCGGGCTCCAGGCAGAATATCCAGCTGATCA

>1705_S25_L001_R1_001.fastq_236_1a_5
CCCCTACAACAGCGCTGGTAGTGGCTCAGCTACTCAGGGTCCCGCAAGCCATCTTGGACATGATTGTTGG
TGCCCACTGGGGAGTCCTAGCGGGCATAGCGTACTTCTCCATGGTGGGCAACTGGGCGAAGGTCCTGATA
GTGCTGTTGCTGTTTGCCGGCGTCGATGCGACCACCTACACCACCGGAGGGAGTGTTGCTGCTACTACGG
CTGGAGTCGCCGCGATGTTCAGTCCGGGCTCCAGGCAGAATATCCAGCTGATCA

>1705_S25_L001_R1_001.fastq_237_1a_5
CCCCTACAACAGCGCTGGTAGTGGCTCAGCTACTTAGGGTCCCGCAAGCCATCGTGGACATGATTGTTGG
TGCCCACTGGGGAGTCCTAGCGGGCATAGCGTACTTCTCCATGGTGGGCAACTGGGCGAAGGTCCTGATA
GTGCTGTTGCTGTTTGCCGGCGTCGATGCGACCACCTACACCACCGGGGGGAGTGTTGCTGCTACTACGG
CTGGAATCGCCGCGATGTTCACTCCGGGCTCCAGGCAGAATATCCAGCTGATCA

>1705_S25_L001_R1_001.fastq_238_1a_5
CCCCTACAACAGCGCTGGTAGCGGCTCAGCTACTCAGGGTCCCGCAAGCCATCTTGGACATGATTGTTGG
TGCCCACTGGGGAGTCCTAGCGGGCATAGCGTACTTCTCCATGGTGGGCAACTGGGCGAAGGTCCTGATA
GTGCTGTTGCTGTTTGCCGGCGTCGATGCGACCACCTACACCACCGGGGGGAGTGTTGCTGCTACTACGG
CTGGAGTCGCCGCGATGTTCAGTCCGGGCTCCAGGCAGAATATCCAGCTGATCA

>1705_S25_L001_R1_001.fastq_239_1a_5
CCCCTACAACAGCGCTGGTAGTGGCTCAGCTACTTAGGGTCCCGCAAGCCATCTTGGACATGATTGTTGG
TGCCCACTGGGGAGTCCTAGCGGGCATAGCGTACTTCTCCATGGTGGGCAACTGGGCGAAGGTCCTGATA
GTGCTGTTGCTGTTTGCCGGCGTCGATGCGACCACCTACACCACCGGGGGGAGTGTTGCTGCTACTACGG
CTGGAATCGCCGCGATGTTCACTCCGGGCTCCAGGCAGAATATCCAACTGATCA

>1705_S25_L001_R1_001.fastq_240_1a_5
CCCCTACAACAGCGCTGGTAGTGGCTCAGCTACTCAGGGTCCCGCAAGCCATCTTGGACATGATTGTTGG
TGCCCACTGGGGAGTCCTAGCGGGCATAGCGTACTTCTCCATGGTGGGCAACTGGGCGAAGGTCCTGATA
GTGCTGTTGCTGTTTGCCGGCGTCGATGCGACCACCTACACCACCGGGGGGAGTGTTGCTGCTACTACGG
CTGGACTCGCCGCGATGTTCACTCCGGGCTCCAGGCAGAATATCCAGCTGATCA

>1705_S25_L001_R1_001.fastq_241_1a_5
CCCCTACAACAGCGCTGGTAGTGGCTCAGCTACTCAGGGTCCCGCAAGCCATCTTGGACATGATTGTTGG
TGCCCACTGGGGAGTCCTAGCGGGCATAGCGTACTTCTCCATGGTGGGCAACTGGGCGAAGGTCCTGATA
GTGCTGTTGCTGTTTGCCGGCGTCGATGCGACCACCTACACCACCGGGGGGAGTGTTGCTGCTACTACGG
CTGGAGTTGCCGCGATGTTCAGTCCGGGCTCCAGGCAGAATATCCAGCTGATCA

>1705_S25_L001_R1_001.fastq_242_1a_5
CCCCTACAACAGCGCTGGTAGTGGCTCAGCTACTTAGAGTCCCGCAAGCCATCTTGGACATGATTGTTGG
TGCCCACTGGGGAGTCCTAGCGGGCATAGCGTACTTCTCCATGGTGGGCAACTGGGCGAAGGTCCTGATA
GTGCTGTTGCTGTTTGCCGGCGTCGATGCGACCACCTACACCACCGGGGGGAGTGTTGCTGCTACTACGG
CTGGAGTCGCCGCGATGTTCAGTCCGGGCTCCAGGCAGAATATCCAGCTGATCA

>1705_S25_L001_R1_001.fastq_244_1a_5
CCCCTACAACAGCGCTGGTAGTGGCTCAGCTACTTAGGGTCCCGCAAGCCATCTTGGACATGATTGTTGG
TGCCCACTGGGGAGTCCTAGCGGGCATAGCGTACTTCTCCATGGTGGGCAACTGGGCGAAGGTCCTGATA
GTGCTGTTGCTGTTTGCCGGCGTCGATGCGACCACCTACACCACCGGGGGGAGTGTTGCTGCTACTACGG
CTGGAGTCGCCTCGATTTTCACCCCGGGCGCCAGGCAGAATATCCAGCTGATCA

>1705_S25_L001_R1_001.fastq_245_1a_5
CCCCTACAACAGCGCTGGTAGTGGCTCAGCTACTCAGGGTCCCGCAAGCCATCTTGGACATGATTGTTGG
TGCCCACTGGGGAGTCCTAGCGGGCATAGCGTACTTCTCCATGGTGGGCAACTGGGCGAAGGTCCTGATA
GTGCTGTTGCTGTTTGCCGGCGTCGATGCGACCACCTACACCACCGGGGGGAGTGTTGCTGCTACTACGG
CTGGAGTCGCCGCGATGTTCAGTCCGGGCTCCAGGCAGGATATCCAGCTGATCA

>1705_S25_L001_R1_001.fastq_246_1a_5
CCCCTACAACAGCGCTGGTAGTGGCTCAGCTACTCAGGGTCCCGCAAGCCATCTTGGACATGATTGTTGG
TGCCCACTGGGGAGTCCTAGCGGGCATAGCGTACTTCTCCATGGTGGGCAACTGGGCGAAGGTCCTGATA
GTGCTGTTGCTGTTTGCCGGCGTCGATGCGACCACCTATACCACCGGGGGGAGTGTTGCTGCTACTACGG
CTGGAGTCGCCGCGATGTTCAGTCCGGGCTCCAGGCAGAATATCCAGCTGATCA

>1705_S25_L001_R1_001.fastq_247_1a_5
CCCCTACAACAGCGCTGGTAGTGGCTCAGCTACTTAGGGTCCCGCAAGCCATCTTGGACATGATTGTTGG
TGCCCACTGGGGAGTCCTAGCGGGCATAGCGTACTTCTCCATGGTGGGCAACTGGGCGAAGGTCCTGATA
GTGCTGTTGCTGTTTGCCGGCGTCGATGCGACCACCTACACCACCGGGGGGAGTGTTGCTGCTACTACGG
CTGGAGTCGCCGCGATGTTCACTCCGGGCTCCAAGCAGAATATCCAGCTGATCA

>1705_S25_L001_R1_001.fastq_248_1a_5
CCCCTACAACAGCGCTGGTAGTGGCTCAGCTACTTAGGGTCCCGCAAGCCATCTTGGACATGATTGTTGG
TGCCCACTGGGGAGTCCTAGCGGGCATAGCGTACTTCTCCATGGTGGGCAACTGGGCGAAGGTCCTGATA
GTGCTGTTGCTGTTTGCCGGCGTCGACGCGACCACCTACACCACCGGGGGGAGTGTTGCTGCTACTACGG
CTGGCCTCGCCGCGATGTTCACTCCGGGCTCCAGGCAGAATATCCAACTGATCA

>1705_S25_L001_R1_001.fastq_249_1a_5
CCCCTACAACAGCGCTGGTAGTGGCTCAGCTACTTAGGGTCCCGCAAGCCATCTTGGACATGATTGCTGG
TGCCCACTGGGGAGTCCTAGCGGGCATAGCGTACTTCTCCATGGTGGGCAACTGGGCGAAGGTCCTGATA
GTGCTGTTGCTGTTTGCCGGCGTCGATGCGACCACCTACACCACCGGGGGGAGCGCTGCTGCTACTACGG
CTGGACTCGCCGGGTTGTTCACCACGGGCGCCAAGCAGAATATCCAGCTGATCA

>1705_S25_L001_R1_001.fastq_250_1a_5
CCCCTACAACAGCGCTGGTAGTGGCTCAGCTACTTAGGGTCCCGCAAGCCATCTTGGACATGATTGTTGG
CGCCCACTGGGGAGTCCTAGCGGGCATAGCGTACTTCTCCATGGTGGGCAACTGGGCGAAGGTCCTGATA
GTGCTGTTGCTGTTTGCCGGCGTCGATGCGACCACCTACACCACCGGGGGGAGTGTTGCTGCTACTACGG
CTGGAGTCGCCTCGATATTCACTCCGGGCGCCAGGCAGAATATCCAGCTGATCA

>1705_S25_L001_R1_001.fastq_251_1a_5
CTCCTACAACAGCGCTGGTAGTGGCTCAGCTACTTAGGGTCCCGCAAGCCATCTTGGACATGATTGTTGG
TGCCCACTGGGGAGTCCTAGCGGGCATAGCGTACTTCTCCATGGTGGGCAACTGGGCGAAGGTCCTGATA
GTGCTGTTGCTGTTTGCCGGCGTCGATGCGACCACCTACACCACCGGGGGGAGTGTTGCTGCTACTACGG
CTGGCCTCGCCGCGATGTTCACTCCGGGCTCCAGGCAGAATATCCAACTGATCA

>1705_S25_L001_R1_001.fastq_252_1a_5
CCCCTACAACAGCGCTGGTAGTGGCTCAGCTACTTAGGGTCCCGCAAGCCATCTTGGACATGATTGCTGG
TGCCCACTGGGGAGTCCTAGCGGGCATAGCGTACTTCTCCATGGTGGGCAATTGGGCGAAGGTCCTGATA
GTGCTGTTGCTGTTTGCCGGCGTCGATGCGACCACCTACACCACCGGGGGGAGTGCTGCTGCTACTACAG
CTGGACTCGCCGGGTTGTTCACCACGGGCGCCAAGCAGAATATCCAGCTGATCA

>1705_S25_L001_R1_001.fastq_253_1a_5
CCCCTACAACAGCGCTGGTAGTGGCTCAGCTACTTAGGGTCCCGCAAGCCATCTTGGACGTGATTGTTGG
TGCCCACTGGGGAGTCCTAGCGGGCATAGCGTACTTCTCCATGGTGGGCAACTGGGCGAAGGTCCTGATA
GTGCTGTTGCTGTTTGCCGGCGTCGATGCGACCACCTACACCACCGGGGGGAGTGTTGCTGCTACTACGG
CTGGATTCGCCGGGATGTTCACTCCGGGCGCCAGGCAGAATATCCAGCTGATCA
