# Supplementary material for: HCV transmission in high-risk communities in Bulgaria
Source: PLoS One. 2019 Mar 5;14(3):e0212350. doi: 10.1371/journal.pone.0212350 (PMC6400337; doi:10.1371/journal.pone.0212350)
Supplement: S1 File — (ZIP) [file pone.0212350.s002.zip › 1710_S29_L001_R1_001.fastq_1a_freq5.fas]

>1710_S29_L001_R1_001.fastq_1_1a_5058
CCCCTACAACGGCGCTGGTAGTGGCTCAGCTACTTAGGGTTCCGCAAGCCATCTTGGACATGATCGCTGG
TGCCCACTGGGGAGTCCTGGCGGGCATAGCGTATTTCTCCATGGTGGGCAACTGGGCGAAGGTCCTGGTA
GTGCTGTTGCTGTTTGCCGGCGTCGACGCTCACACCTACACCACTGGGGGGAGTGTTGCTGCTACTACGG
CCGCACTCACCGGGTTTTTCAGTCCGGGCGCCAAGCAGGATATCCAGCTGATCA

>1710_S29_L001_R1_001.fastq_2_1a_509
CCCCTACAACGGCGCTGGTAGTGGCTCAGCTACTTAGGGTTCCGCAAGCCATCTTGGACATGATCGCTGG
TGCCCACTGGGGAGTCCTGGCGGGCATAGCGTATTTCTCCATGGTGGGCAACTGGGCGAAGGTCCTGGTA
GTGCTGTTGCTGTTTGCCGGCGTCGACGCTCACACCTACACCACCGGGGGGAGTGTTGCTGCTACTACGG
CCGCACTCACCGGGTTTTTCAGTCCGGGCGCCAAGCAGGATATCCAGCTGATCA

>1710_S29_L001_R1_001.fastq_3_1a_69
CCCCTACAACGGCGCTGGTAGTGGCTCAGCTACTTAGGGTTCCGCAAGCCATCTTGGACATGATCGCTGG
TGCCCACTGGGGAGTCCTGGCGGGCATAGCGTATTTCTCCATGGTGGGCAACTGGGCGAAGGTCCTGGTA
GTGCTGTTGCTGTTTGCCGGCGTCGACGCTCACACCTACACCACTGGGGGGAGTGTTGCTGCCACTACGG
CCGCACTCACCGGGTTTTTCAGTCCGGGCGCCAAGCAGGATATCCAGCTGATCA

>1710_S29_L001_R1_001.fastq_4_1a_60
CCCCTACAACGGCGCTGGTAGTGGCTCAGCTACTTAGGGTTCCGCAAGCCATCTTGGACATGATCGCTGG
TGCCCACTGGGGAGTCCTGGCGGGCATAGCGTATTTCTCCATGGTGGGCAACTGGGCGAAGGTCCTGGTA
GTGCTGTTGCTGTTTGCCGGCGTCGACGCCCACACCTACACCACTGGGGGGAGTGTTGCTGCTACTACGG
CCGCACTCACCGGGTTTTTCAGTCCGGGCGCCAAGCAGGATATCCAGCTGATCA

>1710_S29_L001_R1_001.fastq_5_1a_58
CCCCTACAACGGCGCTGGTGGTGGCTCAGCTACTTAGGGTTCCGCAAGCCATCTTGGACATGATCGCTGG
TGCCCACTGGGGAGTCCTGGCGGGCATAGCGTATTTCTCCATGGTGGGCAACTGGGCGAAGGTCCTGGTA
GTGCTGTTGCTGTTTGCCGGCGTCGACGCTCACACCTACACCACTGGGGGGAGTGTTGCTGCTACTACGG
CCGCACTCACCGGGTTTTTCAGTCCGGGCGCCAAGCAGGATATCCAGCTGATCA

>1710_S29_L001_R1_001.fastq_6_1a_57
CCCCTACAACGGCGCTGGTAGTGGCTCAGCTACTTAGGGTTCCGCAAGCCATCTTGGACATGATCGCTGG
TGCCCACTGGGGAGTCCTGGCGGGCATAGCGTATTTCTCCATGGTGGGCAACTGGGCGAAGGTCCTGGTA
GTGCTGTTGCTGTTTGCCGGCGTCGACGCTCACACCCACACCACTGGGGGGAGTGTTGCTGCTACTACGG
CCGCACTCACCGGGTTTTTCAGTCCGGGCGCCAAGCAGGATATCCAGCTGATCA

>1710_S29_L001_R1_001.fastq_7_1a_52
CCCCTACAACGGCGCTGGTAGTGGCTCAGCTACTTAGGGTTCCGCAAGCCATCTTGGACATGATCGCTGG
TGCCCACTGGGGAGTCCTGGCGGGCATAGCGTATTTCTCCATGGTGGGCAACTGGGCGAAGGTCCTGGTA
GTGCTGTTGCTGTTTGCCGGCGTCGACGCTCACACCTACACCACTGGGGGGAGTGTTGCTGCTACTACGG
CCGCACTCACCGGGTTCTTCAGTCCGGGCGCCAAGCAGGATATCCAGCTGATCA

>1710_S29_L001_R1_001.fastq_8_1a_51
CCCCTACAACGGCGCTGGTAGTGGCTCAGCTACTCAGGGTTCCGCAAGCCATCTTGGACATGATCGCTGG
TGCCCACTGGGGAGTCCTGGCGGGCATAGCGTATTTCTCCATGGTGGGCAACTGGGCGAAGGTCCTGGTA
GTGCTGTTGCTGTTTGCCGGCGTCGACGCTCACACCTACACCACTGGGGGGAGTGTTGCTGCTACTACGG
CCGCACTCACCGGGTTTTTCAGTCCGGGCGCCAAGCAGGATATCCAGCTGATCA

>1710_S29_L001_R1_001.fastq_9_1a_51
CCCCTACAACGGCGCTGGTAGTGGCTCAGCTACTTAGGGTTCCGCAAGCCATCTTGGACATGATCGCTGG
TGCCCACTGGGGAGTCCTGGCGGGCATAGCGTATTTCTCCATGGTGGGCAACTGGGCGAAGGTCCTGGTA
GTGCTGTTGCTGTTTGCCGGCGTCGACGCTCACACCTACACCACTGGGGGGAGTGTTGCTGCTACTACGG
CCACACTCACCAGGCTTCTCAGTCCGGGCGCCAGGCAGGATATCCAGCTGATCA

>1710_S29_L001_R1_001.fastq_10_1a_49
CCCCTACAACGGCGCTGGTATTGGCTCAGCTACTTAGGGTTCCGCAAGCCATCTTGGACATGATCGCTGG
TGCCCACTGGGGAGTCCTGGCGGGCATAGCGTATTTCTCCATGGTGGGCAACTGGGCGAAGGTCCTGGTA
GTGCTGTTGCTGTTTGCCGGCGTCGACGCTCACACCTACACCACTGGGGGGAGTGTTGCTGCTACTACGG
CCGCACTCACCGGGTTTTTCAGTCCGGGCGCCAAGCAGGATATCCAGCTGATCA

>1710_S29_L001_R1_001.fastq_11_1a_48
CCCCTACAACGGCGCTGGTAGTGGCTCAGCTACTTAGGGTTCCGCAAGCCATCTTGGACATGATCGCTGG
TGCCCACTGGGGAGTCCTGGCGGGCATAGCGTATTTCTCCATGGTGGGCAACTGGGCGAAGGTCCTGGTA
GTGCTGTTGCTGTTTGCCGGCGTCGACGCTCACACCTACACCACTGGGGGGAGTGTTGCTGCTACTACAG
CCGCACTCACCGGGTTTTTCAGTCCGGGCGCCAAGCAGGATATCCAGCTGATCA

>1710_S29_L001_R1_001.fastq_12_1a_47
CCCCTACAACGGCGCTGGTAGTGGCTCAGCTACTTAGGGTTCCGCAAGCCATCTTGGACATGATCGCTGG
TGCCCACTGGGGAGTCCTGGCGGGCATAGCGTATTTCTCCATGGTGGGCAACTGGGCGAAGGTCCTGGTA
GTGCTGTTGCTGTTTGCCGGCGTCGACGCTCACACCTACACCACTGGGGGGAGTGTTGCTGCTACTACGG
CCGCACTCACCGGGTTTTTCAGTCCGGGCGCCAAGCAGGATATCCAGCTGATCG

>1710_S29_L001_R1_001.fastq_13_1a_45
CCCCCACAACGGCGCTGGTAGTGGCTCAGCTACTTAGGGTTCCGCAAGCCATCTTGGACATGATCGCTGG
TGCCCACTGGGGAGTCCTGGCGGGCATAGCGTATTTCTCCATGGTGGGCAACTGGGCGAAGGTCCTGGTA
GTGCTGTTGCTGTTTGCCGGCGTCGACGCTCACACCTACACCACTGGGGGGAGTGTTGCTGCTACTACGG
CCGCACTCACCGGGTTTTTCAGTCCGGGCGCCAAGCAGGATATCCAGCTGATCA

>1710_S29_L001_R1_001.fastq_14_1a_44
CCCCTACAACGGCGCTGGTAGTGGCTCAGCTACTTAGGGTTCCGCAAGCCATCTTGGACATGATCGCTGG
TGCCCACTGGGGAGTCCTGGCGGGCATAGCGTATTTCTCCATGGTGGGCAACTGGGCGAAGGTCCTGGTA
GTGCTGTTGCTGTTTGCCGGCGTCGACGCTCACACCTACACCACTGGGGGGAGTGTTGCTGCTACTACGG
CCGCACTCCCCGGGTTTTTCAGTCCGGGCGCCAAGCAGGATATCCAGCTGATCA

>1710_S29_L001_R1_001.fastq_15_1a_41
CCCCTACAACGGCGCTGGTAGTGGCTCAGCTACTTAGGGTTCCGCAAGCCATCTTGGACATGATCGCTGG
TGCCCACTGGGGAGTCCTGGCGGGCATAGCGTATTTCTCCATGGTGGGCAACTGGGCGAAGGTCCTGGTA
GTGCTGTTGCTGTTTGCCGGCGTCGACGCTCACACCTATACCACTGGGGGGAGTGTTGCTGCTACTACGG
CCGCACTCACCGGGTTTTTCAGTCCGGGCGCCAAGCAGGATATCCAGCTGATCA

>1710_S29_L001_R1_001.fastq_16_1a_41
CCCCTACAACGGCGCTGGTAGTGGCTCAGCTACTTAGGGTTCCGCAAGCCATCTTGGACATGATCGCTGG
TGCCCACTGGGGAGTCCTGGCGGGCATAGCGTATTTCTCCATGGTGGGCAACTGGGCGAAGGTCCTGGTA
GTGCTGTTGCTGTTTGCCGGCGTCGACGCTCACACCTACACCACTGGGGGGAGTGTTGCTGCTACTACGG
CCGCCCTCACCGGGTTTTTCAGTCCGGGCGCCAAGCAGGATATCCAGCTGATCA

>1710_S29_L001_R1_001.fastq_17_1a_41
CCCCTACAACGGCGCTGGTAGTGGCTCAGCTACTTAGGGTTCCGCAAGCCATCTTGGACATGATCGCTGG
TGCCCACTGGGGAGTCCTGGCGGGCATAGCGTATTTCTCCATGGTGGGCAACTGGGCGAAGGTCCTGGTA
GTGCTGTTGCTGTTTGCCGGCGTCGACGCTCACACCTACACCACTGGGGGGAGTGTTGCTGCTACTACGG
CCGCACTTACCGGGTTTTTCAGTCCGGGCGCCAAGCAGGATATCCAGCTGATCA

>1710_S29_L001_R1_001.fastq_18_1a_41
CCCCTACAACGGCGCTGGTAGTGGCTCAGCTACTTAGGGTTCCGCAAGCCATCTTGGACATGATCGCTGG
TGCCCACTGGGGAGTCCTGGCGGGCATAGCGTATTTCTCCATGGTGGGCAACTGGGCGAAGGTCCTGGTA
GTGCTGTTGCTGTTTGCCGGCGTCGACGCTCACACCTACACCACTGGGGGGAGTGTTGCTGCTACTACGG
CCGCACTCACCGGGTTTTTCAGTCCGGGCGCCAAGCAGGATATCCAGCTGATTA

>1710_S29_L001_R1_001.fastq_19_1a_39
CCCCTACAACGGCGCTGGTAGTGGCTCAGCTACTTAGGGTTCCGCAAGCCATCTTGGACATGATCGCTGG
TGCCCACTGGGGAGTCCTGGCGGGCATAGCGTATTTCTCCATGGTGGGCAACTGGGCGAAGGTCCTGGTA
GTGCTGTTGCTGTTTGCCGGCGTCGACGCTCACACCTACACCACCGGGGGGAGTGTTGCTGCTACTACGG
CCGGACTCACCAGGCTTCTCAGTCGGGGCGCCAAGCAGGATATCCAGCTGATCA

>1710_S29_L001_R1_001.fastq_20_1a_39
CCCCTACAACGGCGCTGGTAGTGGCTCAGCTACTTAGGGTTCCGCAAGCCATCTTGGACATGATCGCTGG
TGCCCACTGGGGAGTCCTGGCGGGCATAGCGTATTTCTCCATGGTGGGCAACTGGGCGAAGGTCCTGGTA
GTGATGTTGCTGTTTGCCGGCGTCGACGCTCACACCTACACCACTGGGGGGAGTGTTGCTGCTACTACGG
CCGCACTCACCGGGTTTTTCAGTCCGGGCGCCAAGCAGGATATCCAGCTGATCA

>1710_S29_L001_R1_001.fastq_21_1a_37
CCCCTACAACGGCGCTGGTAGTGGCTCAGCTACTTAGGGTTCCGCAAGCCATCTTGGACATGATCGCTGG
TGCCCACTGGGGAGTCCTGGCGGGCATAGCGTATTTCTCCATGGTGGGCAACTGGGCGAAGGTCCTGGTA
GTGCTGTTGCTGTTTGCCGGCGTCGACGCTCACACCTACACCACTGGGGGGAGGGTTGCTGCTACTACGG
CCGCACTCACCGGGTTTTTCAGTCCGGGCGCCAAGCAGGATATCCAGCTGATCA

>1710_S29_L001_R1_001.fastq_22_1a_36
CCCCTACAACGGCGCTGGTAGTGGCTCAGCTACTTAGGGTTCCGCAAGCCATCTTGGACATGATCGCTGG
TGCCCACTGGGGAGTCCTGGCGGGCATAGCGTATTTCTCCATGGTGGGCAACTGGGCGAAGGTCCTGGTA
GTGCTGTTGCTGTTTGCCGGCGTCGACGCTCACACCTACACCACTGGGGGGAGTGTTGCCGCTACTACGG
CCGCACTCACCGGGTTTTTCAGTCCGGGCGCCAAGCAGGATATCCAGCTGATCA

>1710_S29_L001_R1_001.fastq_23_1a_36
CCCCTACAACGGCGCTGGTAGTGGCTCAGCTACTTAGGGTTCCGCAAGCCATCTTGGACATGATCGCTGG
TGCCCACTGGGGAGTCCTGGCGGGCATAGCGTATTTCTCCATGGTGGGCAACTGGGCGAAGGTCCTGGTA
GTGCTGTTGCTGTTTGCTGGCGTCGACGCTCACACCTACACCACTGGGGGGAGTGTTGCTGCTACTACGG
CCGCACTCACCGGGTTTTTCAGTCCGGGCGCCAAGCAGGATATCCAGCTGATCA

>1710_S29_L001_R1_001.fastq_24_1a_35
CCCCTACAACGGCGCTGGTAGTGGCTCAGCTACTTAGGGTTCCGCAAGCCATCTTGGACATGATCGCTGG
TGCCCACTGGGGAGTCCTGGCGGGCATAGCGTATTTCTCCATGGTGGGCAACTGGGCGAAGGTCCTGGTA
GTGCTGTTGCTGTTTGCCGGCGTCGACGCTCACACCTACACCACTGGGGGGGGTGTTGCTGCTACTACGG
CCGCACTCACCGGGTTTTTCAGTCCGGGCGCCAAGCAGGATATCCAGCTGATCA

>1710_S29_L001_R1_001.fastq_25_1a_34
CCCCTACAACGGCGCTGGTAGTGGCTCAGCTACTTAGGGTTCCGCAAGCCATCTTGGACATGATCGCTGG
TGCCCACTGGGGAGCCCTGGCGGGCATAGCGTATTTCTCCATGGTGGGCAACTGGGCGAAGGTCCTGGTA
GTGCTGTTGCTGTTTGCCGGCGTCGACGCTCACACCTACACCACTGGGGGGAGTGTTGCTGCTACTACGG
CCGCACTCACCGGGTTTTTCAGTCCGGGCGCCAAGCAGGATATCCAGCTGATCA

>1710_S29_L001_R1_001.fastq_26_1a_34
CCCCTACGACGGCGCTGGTAGTGGCTCAGCTACTTAGGGTTCCGCAAGCCATCTTGGACATGATCGCTGG
TGCCCACTGGGGAGTCCTGGCGGGCATAGCGTATTTCTCCATGGTGGGCAACTGGGCGAAGGTCCTGGTA
GTGCTGTTGCTGTTTGCCGGCGTCGACGCTCACACCTACACCACTGGGGGGAGTGTTGCTGCTACTACGG
CCGCACTCACCGGGTTTTTCAGTCCGGGCGCCAAGCAGGATATCCAGCTGATCA

>1710_S29_L001_R1_001.fastq_27_1a_34
CCCCTACAACGGCGCTGGTAGTGGCTCAGCTACTTAGGGTTCCGCAAGCCATCTTGGACATGATCGCTGG
TGCCCACTGGGGAGTCCTGGCGGGCATAGCGTATTTCTCCATGGCGGGCAACTGGGCGAAGGTCCTGGTA
GTGCTGTTGCTGTTTGCCGGCGTCGACGCTCACACCTACACCACTGGGGGGAGTGTTGCTGCTACTACGG
CCGCACTCACCGGGTTTTTCAGTCCGGGCGCCAAGCAGGATATCCAGCTGATCA

>1710_S29_L001_R1_001.fastq_28_1a_34
CCCCTACAACGGCGCTGGTAGTGGCTCAGCTACTTAGGGTTCCGCAAGCCATCTTGGACATGATCGCTGG
TGCCCACTGGGGAGTCCTGGCGGGCATAGCGTATTTCTCCATGGTGGGCAACTGGGCGAAGGTCCTGGTA
GTGCTGTTGCTGTTTGCCGGCGTCGACGCTCACACCTACACCACTGGGGGGAGTGTTGCTGCTACTACGG
CCGCACCCACCGGGTTTTTCAGTCCGGGCGCCAAGCAGGATATCCAGCTGATCA

>1710_S29_L001_R1_001.fastq_29_1a_34
CCCCTACAACGGCGCTGGTAGTGGCTCAGCTACTTAGGGTCCCGCAAGCCATCTTGGACATGATCGCTGG
TGCCCACTGGGGAGTCCTGGCGGGCATAGCGTATTTCTCCATGGTGGGCAACTGGGCGAAGGTCCTGGTA
GTGCTGTTGCTGTTTGCCGGCGTCGACGCTCACACCTACACCACTGGGGGGAGTGTTGCTGCTACTACGG
CCGCACTCACCGGGTTTTTCAGTCCGGGCGCCAAGCAGGATATCCAGCTGATCA

>1710_S29_L001_R1_001.fastq_30_1a_34
CCCCTACAACGGCGCTGGTAGTGGCTCAGCTACTTAGGGTTCCGCAAGCCATCTTGGACATGATCGCTGG
TGCCCACTGGGGAGTCCTGGCGGGCATAGCGTATTTCTCCATGGTGGGCAACTGGGCGAAGGTCCTGGTA
GTGCTGTTGCTGTTTGCCGGCGTCGACGCTCACACCTACACCACTGGGGGGAGTGTTGCTGCTACCACGG
CCGCACTCACCGGGTTTTTCAGTCCGGGCGCCAAGCAGGATATCCAGCTGATCA

>1710_S29_L001_R1_001.fastq_31_1a_34
CCCCTACAACGGCGCTGGTAGTGGCTCAGCTACTTAGGGTTCCGCAAGCCATCTTGGACATGATCGCTGG
TGCCCACTGGGGAGTCCTGGCGGGCATAGCGTATTTCTCCATGGTGGGCAACTGGGCGAAGGTCCTGGTA
GTGCTGTTGCTGTTCGCCGGCGTCGACGCTCACACCTACACCACTGGGGGGAGTGTTGCTGCTACTACGG
CCGCACTCACCGGGTTTTTCAGTCCGGGCGCCAAGCAGGATATCCAGCTGATCA

>1710_S29_L001_R1_001.fastq_32_1a_33
CCCCTACAACGGCGCTGGTAGTGGCTCAGCTACTTAGGGTTCCGCAAGCCATCTTGGACATGATCGCTGG
TGCCCACTGGGGAGTCCTGGCGGGCATAGCGTATTTCTCCATGGTGGGCAACTGGGCGAAGGTCCTGGTA
GTGCTGTTGCTGTTTGCCGGCGTCGACGCTCACACCTACACCACTGGGGGGAGTGTTGCTGCTACTACGG
CTGCACTCACCGGGTTTTTCAGTCCGGGCGCCAAGCAGGATATCCAGCTGATCA

>1710_S29_L001_R1_001.fastq_33_1a_33
CCCCTACAACGGCGCTGGTAGTGGCTCAGCTACTTAGGGTTCCGCAAGCCACCTTGGACATGATCGCTGG
TGCCCACTGGGGAGTCCTGGCGGGCATAGCGTATTTCTCCATGGTGGGCAACTGGGCGAAGGTCCTGGTA
GTGCTGTTGCTGTTTGCCGGCGTCGACGCTCACACCTACACCACTGGGGGGAGTGTTGCTGCTACTACGG
CCGCACTCACCGGGTTTTTCAGTCCGGGCGCCAAGCAGGATATCCAGCTGATCA

>1710_S29_L001_R1_001.fastq_34_1a_33
CCCCTACAACGGCGCTGGCAGTGGCTCAGCTACTTAGGGTTCCGCAAGCCATCTTGGACATGATCGCTGG
TGCCCACTGGGGAGTCCTGGCGGGCATAGCGTATTTCTCCATGGTGGGCAACTGGGCGAAGGTCCTGGTA
GTGCTGTTGCTGTTTGCCGGCGTCGACGCTCACACCTACACCACTGGGGGGAGTGTTGCTGCTACTACGG
CCGCACTCACCGGGTTTTTCAGTCCGGGCGCCAAGCAGGATATCCAGCTGATCA

>1710_S29_L001_R1_001.fastq_35_1a_32
CCCCTACAACGGCGCTGGTAGCGGCTCAGCTACTTAGGGTTCCGCAAGCCATCTTGGACATGATCGCTGG
TGCCCACTGGGGAGTCCTGGCGGGCATAGCGTATTTCTCCATGGTGGGCAACTGGGCGAAGGTCCTGGTA
GTGCTGTTGCTGTTTGCCGGCGTCGACGCTCACACCTACACCACTGGGGGGAGTGTTGCTGCTACTACGG
CCGCACTCACCGGGTTTTTCAGTCCGGGCGCCAAGCAGGATATCCAGCTGATCA

>1710_S29_L001_R1_001.fastq_36_1a_32
CCCCTACAACGGCGCTGGTAGTGGCTCAGCTACTTAGGGTTCCGCAAGCCATCTTGGACATGATCGCTGG
TGCCCACTGGGGAGTCCTGGCGGGCATAGCGTATTTCTCCATGGTGGGCAACTGGGCGAAGGTCCTGGTA
GTGCTGTTGCTGTTTGCCGGCGTCGACGCTCGCACCTACACCACTGGGGGGAGTGTTGCTGCTACTACGG
CCGCACTCACCGGGTTTTTCAGTCCGGGCGCCAAGCAGGATATCCAGCTGATCA

>1710_S29_L001_R1_001.fastq_37_1a_32
CCCCTACAACGGCGCTGGTAGTGGCTCAGCTACTTAGGGTTCCACAAGCCATCTTGGACATGATCGCTGG
TGCCCACTGGGGAGTCCTGGCGGGCATAGCGTATTTCTCCATGGTGGGCAACTGGGCGAAGGTCCTGGTA
GTGCTGTTGCTGTTTGCCGGCGTCGACGCTCACACCTACACCACTGGGGGGAGTGTTGCTGCTACTACGG
CCGCACTCACCGGGTTTTTCAGTCCGGGCGCCAAGCAGGATATCCAGCTGATCA

>1710_S29_L001_R1_001.fastq_38_1a_32
CCCCTACAACGGCGCTGGTAGTGGCTCAGCTACTTAGGGTTCCGCAAGCCATCTTGGACATGATCGCTGG
TGCCCACTGGGGAGTCCTGGCGGGCATAGCGTATTTCTCCATGGTGGGCAACTGGGCGAAGGTCCTGGTA
GTGCTGTTGCTGTTTGCCGGCGTCGACGCTCACACCTACACCACTGGGGGGAGTGTTGCTGCTACTACGG
CCGCACTCACCGGGCTTTTCAGTCCGGGCGCCAAGCAGGATATCCAGCTGATCA

>1710_S29_L001_R1_001.fastq_39_1a_32
CCCCTACAACGGCGCTGGTAGTGGCTCAGCTACTTAGGGTTCCGCAAGCCATCTTGGACATGATCGCTGG
TGCCCACTGGGGAGTCCTGGCGGGCATAGCGTATTTCTCCATGGTGGGCAACTGGGCGAAGGTCCTGGTA
GTGCTGTTGCTGTTTGCCGGCGTCGACGCTCACACCTACACCACTGGGGGGAGTGCTGCTGCTACTACGG
CCGCACTCACCGGGTTTTTCAGTCCGGGCGCCAAGCAGGATATCCAGCTGATCA

>1710_S29_L001_R1_001.fastq_40_1a_31
CCCCTACAACGGCGCTGGTAGTGGCTCAGCTACTTAGGGTTCCGCAAGCCATCCTGGACATGATCGCTGG
TGCCCACTGGGGAGTCCTGGCGGGCATAGCGTATTTCTCCATGGTGGGCAACTGGGCGAAGGTCCTGGTA
GTGCTGTTGCTGTTTGCCGGCGTCGACGCTCACACCTACACCACTGGGGGGAGTGTTGCTGCTACTACGG
CCGCACTCACCGGGTTTTTCAGTCCGGGCGCCAAGCAGGATATCCAGCTGATCA

>1710_S29_L001_R1_001.fastq_41_1a_31
CCCCTACAACGGCGCTGGTAGTAGCTCAGCTACTTAGGGTTCCGCAAGCCATCTTGGACATGATCGCTGG
TGCCCACTGGGGAGTCCTGGCGGGCATAGCGTATTTCTCCATGGTGGGCAACTGGGCGAAGGTCCTGGTA
GTGCTGTTGCTGTTTGCCGGCGTCGACGCTCACACCTACACCACTGGGGGGAGTGTTGCTGCTACTACGG
CCGCACTCACCGGGTTTTTCAGTCCGGGCGCCAAGCAGGATATCCAGCTGATCA

>1710_S29_L001_R1_001.fastq_42_1a_30
CCCCTACAACGGCGCTGGTAGTGGCTCAGCTACTTAGGGTTCCGCAAGCCATCTTGGACGTGATCGCTGG
TGCCCACTGGGGAGTCCTGGCGGGCATAGCGTATTTCTCCATGGTGGGCAACTGGGCGAAGGTCCTGGTA
GTGCTGTTGCTGTTTGCCGGCGTCGACGCTCACACCTACACCACTGGGGGGAGTGTTGCTGCTACTACGG
CCGCACTCACCGGGTTTTTCAGTCCGGGCGCCAAGCAGGATATCCAGCTGATCA

>1710_S29_L001_R1_001.fastq_43_1a_30
CCCCTACAACGGCGCTGGTAGTGGCTCAGCTACTTAGGGTTCCGCAAGCCATCTTGGACATGGTCGCTGG
TGCCCACTGGGGAGTCCTGGCGGGCATAGCGTATTTCTCCATGGTGGGCAACTGGGCGAAGGTCCTGGTA
GTGCTGTTGCTGTTTGCCGGCGTCGACGCTCACACCTACACCACTGGGGGGAGTGTTGCTGCTACTACGG
CCGCACTCACCGGGTTTTTCAGTCCGGGCGCCAAGCAGGATATCCAGCTGATCA

>1710_S29_L001_R1_001.fastq_44_1a_30
CCCCTACAACGGCGCTGGTAGTGGCTCAGCTACTTAGGGTTCCGCAAGCCATCTTGGACATGATCGCTGG
TGCCCACTGGGGAGTCCTGGCGGGCATAGCGTATTTCTCCATGGTGGGCAACTGGGCGAAGGTCCTGGTA
GTGCTGTTGCTGTTTGCCGGCGTCGACGCTCACACCTACACCACTGGGGGGAGTGTTGCTGCTACTACGG
CCGCACTCACCGGGTTTTTCAGTCCGGGCGCCAAGCAGGACATCCAGCTGATCA

>1710_S29_L001_R1_001.fastq_45_1a_30
CCCCTACAACGGCGCTGGTAGTGGCTCAGCTGCTTAGGGTTCCGCAAGCCATCTTGGACATGATCGCTGG
TGCCCACTGGGGAGTCCTGGCGGGCATAGCGTATTTCTCCATGGTGGGCAACTGGGCGAAGGTCCTGGTA
GTGCTGTTGCTGTTTGCCGGCGTCGACGCTCACACCTACACCACTGGGGGGAGTGTTGCTGCTACTACGG
CCGCACTCACCGGGTTTTTCAGTCCGGGCGCCAAGCAGGATATCCAGCTGATCA

>1710_S29_L001_R1_001.fastq_46_1a_29
CCCCTACAACGGCGCTGGTAGTGGCTCAGCTACTTAGGGTTCCGCAAGCCATCTTGGACATGATCGCTGG
TGCCCACTGGGGAGTCCTGGCGGGCATAGCGTATTTCTCCATGGTGGGCAACTGGGCGAAGGTCCTGGTA
GTGCTGTTGCTGTTTGCCGGCGTCGACGCTCACACCTACACCACTGGGGGGAGTGTTGCTGCTACTACGG
CCGCGCTCACCGGGTTTTTCAGTCCGGGCGCCAAGCAGGATATCCAGCTGATCA

>1710_S29_L001_R1_001.fastq_47_1a_29
CCCCTACAACGGCGCTGGTAGTGGCTCAGCTACTTAGGGTTCCGCAAGCCATCTTGGACATGATCGCTGG
TGCCCACTGGGGAGTCCTGGCGGGCATAGCGTACTTCTCCATGGTGGGCAACTGGGCGAAGGTCCTGGTA
GTGCTGTTGCTGTTTGCCGGCGTCGACGCTCACACCTACACCACTGGGGGGAGTGTTGCTGCTACTACGG
CCGCACTCACCGGGTTTTTCAGTCCGGGCGCCAAGCAGGATATCCAGCTGATCA

>1710_S29_L001_R1_001.fastq_48_1a_28
CCCCTACAACGGCGCTGGTAGTGGCTCAGCTACTTAGGGTTCCGCAAGCCATCTTGGACATGATCGCTGG
TGCCCACTGGGGAGTCCTGGCGGGCATAGCGTATTTCTCCATGGTGGGCAACTGGGCGAAGGTCCTGGTA
GTGCTGTTGCTGTTTGCCGGCGTCGACGCTCACACCTACACCACTGGGGGGAGTGTTGCTGCTACTACGG
CCGCACTCACCGGGTTTTTCAGCCCGGGCGCCAAGCAGGATATCCAGCTGATCA

>1710_S29_L001_R1_001.fastq_49_1a_27
CCCCTACAACGGCGCTGGTAGTGGCTCAGCTACTTAGGGTTCCGCAAGCCATCTTGGACATGATCGCTGG
TGCCCACTGGGGAGTCCTGGCGGGCATAGCGTATTTCTCCATGGTGGGCAACTGGGCGAAGGTCCTGGTA
GTGCTGTTGCTGTTTGCCGGCGTCGACGCTCACACCTACACCACTGGGGGGAGTGTTGCTGCTACTACGG
CCGCACTCGCCGGGTTTTTCAGTCCGGGCGCCAAGCAGGATATCCAGCTGATCA

>1710_S29_L001_R1_001.fastq_50_1a_27
CCCCTACAACGGCGCTGGTAGTGGCTCAGCTACTTAGGGTTCCGCAAGCCATCTTGGACATGATCGCTGG
TGCCCACTGGGGAGTCCTGGCGGGCATAGCGTATTCCTCCATGGTGGGCAACTGGGCGAAGGTCCTGGTA
GTGCTGTTGCTGTTTGCCGGCGTCGACGCTCACACCTACACCACTGGGGGGAGTGTTGCTGCTACTACGG
CCGCACTCACCGGGTTTTTCAGTCCGGGCGCCAAGCAGGATATCCAGCTGATCA

>1710_S29_L001_R1_001.fastq_51_1a_27
CCCCTACAACGGCGCTGGTAGTGGCTCAGCTACTTAGGGTTCCGCAAGCCATCTTGGACATGATCGCTGG
TGCCCACTGGGGAGTCCTGGCGGGCATAGCGTATTTCTCCATGGTGGGCAACTGGGCGAAGGTCCTGGTA
GTGCTGTTGCTGTTTGCCGGCGTCGACGCTCACACCTACACCACTGGGGGGAGTGTTGCTGCTACTACGG
CCGCACTCACCGGGTTTTTCAGTCCGGGCGCCAAGCAGGATATCCAGCTAATCA

>1710_S29_L001_R1_001.fastq_52_1a_27
CCCCTACAACGGCGCTGGTAGTGGCTCAGCTACTTAGGGTTCCGCAAGCCATCTTGGACATGATCGCTGG
TGCCCACTGGGGAGTCCTGGCGGGCATAGCGTATTTCTCCATGGTGGGCAACTGGGCGAAGGTCCTGGTA
GTGCTGTTGCTGTTTGCCGGCGTCGACGCTCACACCTACGCCACTGGGGGGAGTGTTGCTGCTACTACGG
CCGCACTCACCGGGTTTTTCAGTCCGGGCGCCAAGCAGGATATCCAGCTGATCA

>1710_S29_L001_R1_001.fastq_53_1a_26
CCCCTACAACGGCGCTGGTAGTGGCTCAGCTACTTAGGGTTCCGCAAGCCATCTTGGACATGATCGCCGG
TGCCCACTGGGGAGTCCTGGCGGGCATAGCGTATTTCTCCATGGTGGGCAACTGGGCGAAGGTCCTGGTA
GTGCTGTTGCTGTTTGCCGGCGTCGACGCTCACACCTACACCACTGGGGGGAGTGTTGCTGCTACTACGG
CCGCACTCACCGGGTTTTTCAGTCCGGGCGCCAAGCAGGATATCCAGCTGATCA

>1710_S29_L001_R1_001.fastq_54_1a_26
CCCCTACAACGGCGCTGGTAGTGGCTCAGCTACTTAGGGTTCCGCAAGCCATCTTGGACATGATCGCTGG
TGCCCACTGGGGAGTCCTGGCGGGCATGGCGTATTTCTCCATGGTGGGCAACTGGGCGAAGGTCCTGGTA
GTGCTGTTGCTGTTTGCCGGCGTCGACGCTCACACCTACACCACTGGGGGGAGTGTTGCTGCTACTACGG
CCGCACTCACCGGGTTTTTCAGTCCGGGCGCCAAGCAGGATATCCAGCTGATCA

>1710_S29_L001_R1_001.fastq_55_1a_26
CCCCTACAACGGCGCTGGTAGTGGCTCAGCTACTTAGGGTTCCGCAAGCCATCTTGGACATGATCGCTGG
TGCCCACTGGGGAGTCCTGGCGGGCATAGCGTATTTCTCCATGGTGGGCAACTGGGCGAAGGTCCTGGTA
GTGCTGTTGCTGTTTGCCGGCGTCGACGCTCACACCTACACCACTGGGGGGAGTGTTGCTGCTACTACGG
CCGCACTCACCGGGTTTTTCAGTCCGGGCGCTAAGCAGGATATCCAGCTGATCA

>1710_S29_L001_R1_001.fastq_56_1a_25
CTCCTACAACGGCGCTGGTAGTGGCTCAGCTACTTAGGGTTCCGCAAGCCATCTTGGACATGATCGCTGG
TGCCCACTGGGGAGTCCTGGCGGGCATAGCGTATTTCTCCATGGTGGGCAACTGGGCGAAGGTCCTGGTA
GTGCTGTTGCTGTTTGCCGGCGTCGACGCTCACACCTACACCACTGGGGGGAGTGTTGCTGCTACTACGG
CCGCACTCACCGGGTTTTTCAGTCCGGGCGCCAAGCAGGATATCCAGCTGATCA

>1710_S29_L001_R1_001.fastq_57_1a_25
CCCCTACAACGGCGCTGGTAGTGGCTCAGCTACTTAGGGTTCCGCAAGCCATCTTGGACATGATCGCTGG
TGCCCACTGGGGAGTCCTAGCGGGCATAGCGTATTTCTCCATGGTGGGCAACTGGGCGAAGGTCCTGGTA
GTGCTGTTGCTGTTTGCCGGCGTCGACGCTCACACCTACACCACTGGGGGGAGTGTTGCTGCTACTACGG
CCGCACTCACCGGGTTTTTCAGTCCGGGCGCCAAGCAGGATATCCAGCTGATCA

>1710_S29_L001_R1_001.fastq_58_1a_25
CCCCTACAACGGCGCTGGTAGTGGCTCAGCTACTTAGGGTTCCGCAAGCCATCTTGGACATGATCGCTGG
TGCCCACTGGGGAGTCCTGGCGGGCATAGCGTATTTCTCCATGGTGGGCAACTGGGCGAAGGTCCTGGTA
GTGCTGTTGCTGTTTGCCGGCGTCGACGCTCACACCTACACCACTGGGGGGAGTGTTGCTGCTGCTACGG
CCGCACTCACCGGGTTTTTCAGTCCGGGCGCCAAGCAGGATATCCAGCTGATCA

>1710_S29_L001_R1_001.fastq_59_1a_25
CCCCTACAACGGCGCTGGTAGTGGCTCAGCTACTTAGGGTTCCGCAAGCCATCTTGGACATGATCGCTGG
TGCCCACTGGGGAGTCCTGGCGGGCGTAGCGTATTTCTCCATGGTGGGCAACTGGGCGAAGGTCCTGGTA
GTGCTGTTGCTGTTTGCCGGCGTCGACGCTCACACCTACACCACTGGGGGGAGTGTTGCTGCTACTACGG
CCGCACTCACCGGGTTTTTCAGTCCGGGCGCCAAGCAGGATATCCAGCTGATCA

>1710_S29_L001_R1_001.fastq_60_1a_24
CCCCTACAACGGCGCTGGTAGTGGCTCAGCTACTTAGGGTTCCGCAGGCCATCTTGGACATGATCGCTGG
TGCCCACTGGGGAGTCCTGGCGGGCATAGCGTATTTCTCCATGGTGGGCAACTGGGCGAAGGTCCTGGTA
GTGCTGTTGCTGTTTGCCGGCGTCGACGCTCACACCTACACCACTGGGGGGAGTGTTGCTGCTACTACGG
CCGCACTCACCGGGTTTTTCAGTCCGGGCGCCAAGCAGGATATCCAGCTGATCA

>1710_S29_L001_R1_001.fastq_61_1a_24
CCCCTACAATGGCGCTGGTAGTGGCTCAGCTACTTAGGGTTCCGCAAGCCATCTTGGACATGATCGCTGG
TGCCCACTGGGGAGTCCTGGCGGGCATAGCGTATTTCTCCATGGTGGGCAACTGGGCGAAGGTCCTGGTA
GTGCTGTTGCTGTTTGCCGGCGTCGACGCTCACACCTACACCACTGGGGGGAGTGTTGCTGCTACTACGG
CCGCACTCACCGGGTTTTTCAGTCCGGGCGCCAAGCAGGATATCCAGCTGATCA

>1710_S29_L001_R1_001.fastq_62_1a_24
CCCCTACAACGGCGCTGGTAGTGGCTCAGCTACTTAGGGTTCCGCAAGCCATCTTGGACATGATCGCTGG
TGCCCACTGGGGAGTCCTGGCGGGCATAGCGTATTTCTCCATGGTGGGCAACTGGGCGAAGGTCCTGGTA
GTGCTGCTGCTGTTTGCCGGCGTCGACGCTCACACCTACACCACTGGGGGGAGTGTTGCTGCTACTACGG
CCGCACTCACCGGGTTTTTCAGTCCGGGCGCCAAGCAGGATATCCAGCTGATCA

>1710_S29_L001_R1_001.fastq_63_1a_24
CCCCTACAACGGCGCTGGTAGTGGCTCAGCTACTTAGGGTTCCGCAAGCCATCTTGGACATGATCGCTGG
TGCTCACTGGGGAGTCCTGGCGGGCATAGCGTATTTCTCCATGGTGGGCAACTGGGCGAAGGTCCTGGTA
GTGCTGTTGCTGTTTGCCGGCGTCGACGCTCACACCTACACCACTGGGGGGAGTGTTGCTGCTACTACGG
CCGCACTCACCGGGTTTTTCAGTCCGGGCGCCAAGCAGGATATCCAGCTGATCA

>1710_S29_L001_R1_001.fastq_64_1a_23
CCCCTACAACGGCGCTGGTAGTGGCTCAGCTACTTAGGGTTCCGCAAGCCATCTTGGACATGATCGCTGG
TGCCCACTGGGGAGTCCTGGCGGGCATAGCGTATTTCTCCATGGTGGGCAACTGGGCGAAGGCCCTGGTA
GTGCTGTTGCTGTTTGCCGGCGTCGACGCTCACACCTACACCACTGGGGGGAGTGTTGCTGCTACTACGG
CCGCACTCACCGGGTTTTTCAGTCCGGGCGCCAAGCAGGATATCCAGCTGATCA

>1710_S29_L001_R1_001.fastq_65_1a_23
CCCCTACAACGGCGCTGGTAGTGGCTCAGCTACTTAGGGCTCCGCAAGCCATCTTGGACATGATCGCTGG
TGCCCACTGGGGAGTCCTGGCGGGCATAGCGTATTTCTCCATGGTGGGCAACTGGGCGAAGGTCCTGGTA
GTGCTGTTGCTGTTTGCCGGCGTCGACGCTCACACCTACACCACTGGGGGGAGTGTTGCTGCTACTACGG
CCGCACTCACCGGGTTTTTCAGTCCGGGCGCCAAGCAGGATATCCAGCTGATCA

>1710_S29_L001_R1_001.fastq_66_1a_23
CCCCTACAACGGCGCTGGTAGTGGCTCAGCCACTTAGGGTTCCGCAAGCCATCTTGGACATGATCGCTGG
TGCCCACTGGGGAGTCCTGGCGGGCATAGCGTATTTCTCCATGGTGGGCAACTGGGCGAAGGTCCTGGTA
GTGCTGTTGCTGTTTGCCGGCGTCGACGCTCACACCTACACCACTGGGGGGAGTGTTGCTGCTACTACGG
CCGCACTCACCGGGTTTTTCAGTCCGGGCGCCAAGCAGGATATCCAGCTGATCA

>1710_S29_L001_R1_001.fastq_67_1a_23
CCCCTACAACGGCGCTGGTAGTGGCTCAGCTACTTAGGGTTCCGCAAGCCATCTTGGACATGATCGCTGG
TGCCCACTGGGGAGTCCTGGCGGGCATAGCGTATTTCTCCATGGTGGGCAACTGGGCGAAGGTCCTGGTA
GTGCTGTTGCTGTTTGCCGGCGTCGACGCTCACACCTACACCACTGGGGGGAGTGTCGCTGCTACTACGG
CCGCACTCACCGGGTTTTTCAGTCCGGGCGCCAAGCAGGATATCCAGCTGATCA

>1710_S29_L001_R1_001.fastq_68_1a_23
CCCCTACAACAGCGCTGGTAGTGGCTCAGCTACTTAGGGTTCCGCAAGCCATCTTGGACATGATCGCTGG
TGCCCACTGGGGAGTCCTGGCGGGCATAGCGTATTTCTCCATGGTGGGCAACTGGGCGAAGGTCCTGGTA
GTGCTGTTGCTGTTTGCCGGCGTCGACGCTCACACCTACACCACTGGGGGGAGTGTTGCTGCTACTACGG
CCGCACTCACCGGGTTTTTCAGTCCGGGCGCCAAGCAGGATATCCAGCTGATCA

>1710_S29_L001_R1_001.fastq_69_1a_22
CCCCTACAACGGCGCTGGTAGTGGCTCAGCTACTTAGGGTTCCGCAAGCCATCTTGGACATGATCGCTGG
TGCCCACTGGGGAGTCCTGGCGGGCATAGCGTATTTCTCCATGGTGGGCAACTGGGCGAAGGTCCTGGTA
GTGCTGTTGCTGTTTGCCGGCGTCGACGCTCACACCTACACCACTGGGGGGAGTGTTGCTGCTACTACGG
CCGCACTCACCGGGTTTTTCAGTCCGGGCGCCAAGCAGGATACCCAGCTGATCA

>1710_S29_L001_R1_001.fastq_70_1a_22
CCCCTACAACGGCGCTGGTAGTGGCTCAGCTACTTAGGGTTCCGCAAGCCATCTTGGACATGATCGCTGG
TGCCCACTGGGGGGTCCTGGCGGGCATAGCGTATTTCTCCATGGTGGGCAACTGGGCGAAGGTCCTGGTA
GTGCTGTTGCTGTTTGCCGGCGTCGACGCTCACACCTACACCACTGGGGGGAGTGTTGCTGCTACTACGG
CCGCACTCACCGGGTTTTTCAGTCCGGGCGCCAAGCAGGATATCCAGCTGATCA

>1710_S29_L001_R1_001.fastq_71_1a_22
CCCCTACAACGGCGCTGGTAGTGGCTCAGCTACTTAGGGTTCCGCAAGCCATCTTGGACATGATCGCTGG
TGCCCACTGGGGAGTCCTGGCGGGCATAGCGTATTTCTCCATGGTGGGCAACTGGGCGAAGGTCCTAGTA
GTGCTGTTGCTGTTTGCCGGCGTCGACGCTCACACCTACACCACTGGGGGGAGTGTTGCTGCTACTACGG
CCGCACTCACCGGGTTTTTCAGTCCGGGCGCCAAGCAGGATATCCAGCTGATCA

>1710_S29_L001_R1_001.fastq_72_1a_22
CCCCTACAACGGCGCTGGTAGTGGCTCAGCTACTTAGGGTTCCGCAAGCCATCTTGGACATGATCGCTGG
CGCCCACTGGGGAGTCCTGGCGGGCATAGCGTATTTCTCCATGGTGGGCAACTGGGCGAAGGTCCTGGTA
GTGCTGTTGCTGTTTGCCGGCGTCGACGCTCACACCTACACCACTGGGGGGAGTGTTGCTGCTACTACGG
CCGCACTCACCGGGTTTTTCAGTCCGGGCGCCAAGCAGGATATCCAGCTGATCA

>1710_S29_L001_R1_001.fastq_73_1a_22
CCCCTGCAACGGCGCTGGTAGTGGCTCAGCTACTTAGGGTTCCGCAAGCCATCTTGGACATGATCGCTGG
TGCCCACTGGGGAGTCCTGGCGGGCATAGCGTATTTCTCCATGGTGGGCAACTGGGCGAAGGTCCTGGTA
GTGCTGTTGCTGTTTGCCGGCGTCGACGCTCACACCTACACCACTGGGGGGAGTGTTGCTGCTACTACGG
CCGCACTCACCGGGTTTTTCAGTCCGGGCGCCAAGCAGGATATCCAGCTGATCA

>1710_S29_L001_R1_001.fastq_74_1a_21
CCCCTACAACGGCGCTGGTAGTGGCTCAGCTACTTAGGGTTCCGCAAGCCATCTTGGGCATGATCGCTGG
TGCCCACTGGGGAGTCCTGGCGGGCATAGCGTATTTCTCCATGGTGGGCAACTGGGCGAAGGTCCTGGTA
GTGCTGTTGCTGTTTGCCGGCGTCGACGCTCACACCTACACCACTGGGGGGAGTGTTGCTGCTACTACGG
CCGCACTCACCGGGTTTTTCAGTCCGGGCGCCAAGCAGGATATCCAGCTGATCA

>1710_S29_L001_R1_001.fastq_75_1a_21
CCCCTACAACGGCGCTGGTAGTGGCTCAGCTACTTAGGGTTCCGCAAGCCATCTTGGACATGATCGCTGG
TGCCCACTGGGGAGTCCTGGCGGGCATAGCGTATTTCTCCATGGTGGGCAACTGGGCGAAGGTCCTGGTG
GTGCTGTTGCTGTTTGCCGGCGTCGACGCTCACACCTACACCACTGGGGGGAGTGTTGCTGCTACTACGG
CCGCACTCACCGGGTTTTTCAGTCCGGGCGCCAAGCAGGATATCCAGCTGATCA

>1710_S29_L001_R1_001.fastq_76_1a_21
CCCCTACAACGGCGCTGGTAGTGGCTCAGCTACTTAGGGTTCCGCAAGCCATCTTGGACATGATCGCTGG
TGCCCACTGGGGAGTCCTGGCGGGCATAGCGTATTTCTCCGTGGTGGGCAACTGGGCGAAGGTCCTGGTA
GTGCTGTTGCTGTTTGCCGGCGTCGACGCTCACACCTACACCACTGGGGGGAGTGTTGCTGCTACTACGG
CCGCACTCACCGGGTTTTTCAGTCCGGGCGCCAAGCAGGATATCCAGCTGATCA

>1710_S29_L001_R1_001.fastq_77_1a_21
CCCCTACAACGGCGCTGGTAGTGGCTCAGCTACTTAGGGTTCCGCAAGCCATCTTGGACATGATCGCTGG
TGCCCACTGGGGAGTCCTGGCGGGCATAGCGTATTTCTCCATGGTGGGCAACTGGGCGAAGGTCCTGGTA
GTGCTGTTGCTGTTTGCCGGCGTCGACGCTCACACCTACACCACTGGGGGGAGTGTTGCTGCTACTACGG
CCACACTCACCGGGTTTTTCAGTCCGGGCGCCAAGCAGGATATCCAGCTGATCA

>1710_S29_L001_R1_001.fastq_78_1a_21
CCCCTACAACGGCGCTGGTAGTGGCTCAGCTACTTAGGGTTCCGCAAGCCATCTTGGACATGATCGCTGG
TGCCCACTGGGGAGTCCTGGCGGGCATAGCGTATTTCTCCATGGTGGGCAACTGGGCGAAGGTCCTGGTA
GTGCTGTTGCTGTTTGCCGGCGTCGACGCTCACACCTACACCACTGGGGGGAGTGTTGCTGCTACTACGG
CCGCACTCACCGGGTTTTTCAGTCCGGGCGCCAAGCGGGATATCCAGCTGATCA

>1710_S29_L001_R1_001.fastq_79_1a_21
CCCCTACAACGGCGCTGGTAGTGGCTCAGCTACTTAGGGTTCCGCAAGCCATCTTGGACATGATCGCTGG
TGCCCACTGGGGAGTCCTGGCAGGCATAGCGTATTTCTCCATGGTGGGCAACTGGGCGAAGGTCCTGGTA
GTGCTGTTGCTGTTTGCCGGCGTCGACGCTCACACCTACACCACTGGGGGGAGTGTTGCTGCTACTACGG
CCGCACTCACCGGGTTTTTCAGTCCGGGCGCCAAGCAGGATATCCAGCTGATCA

>1710_S29_L001_R1_001.fastq_80_1a_21
CCCCTACAACGGCGCTGGTAGTGGCTCAGCTACTTAGGGTTCCGCAAGCCATCTTGGACATGATCGCTGG
TGCCCACTGGGGAGTCCTGGCGGGCATAGCGTATTTCTCCATGGTGGGCAACTGGGCGAAGGTCCTGGTA
GTGCTGTTGCTGTTTGCCGGCGTCGACGCTCACACCTACACCACTGGGGGGAGTGTTGCTGCTACTACGG
CCGCACTCACCGGGTTTTTCAGTCCGGGCGCCAAGCAGGATATCCAGCTGGTCA

>1710_S29_L001_R1_001.fastq_81_1a_20
CCCCTACAACGGCACTGGTAGTGGCTCAGCTACTTAGGGTTCCGCAAGCCATCTTGGACATGATCGCTGG
TGCCCACTGGGGAGTCCTGGCGGGCATAGCGTATTTCTCCATGGTGGGCAACTGGGCGAAGGTCCTGGTA
GTGCTGTTGCTGTTTGCCGGCGTCGACGCTCACACCTACACCACTGGGGGGAGTGTTGCTGCTACTACGG
CCGCACTCACCGGGTTTTTCAGTCCGGGCGCCAAGCAGGATATCCAGCTGATCA

>1710_S29_L001_R1_001.fastq_82_1a_20
CCCCTACAACGGCGCTGGTAGTGGCTCAGCTACTTAGGGTTCCGCAAGCCATCTTGGACATGATCGCTGG
TGCCCACTGGGGAGTCCTGGCGGGCATAGCGTATTTCTCCATGGTGGGCAACTGGGCGAAGGTCCTGGTA
GTGCTGTTGCTGTTTGCCGGCGTCGATGCTCACACCTACACCACTGGGGGGAGTGTTGCTGCTACTACGG
CCGCACTCACCGGGTTTTTCAGTCCGGGCGCCAAGCAGGATATCCAGCTGATCA

>1710_S29_L001_R1_001.fastq_83_1a_20
CCCCTACAACGGCGCTGGTAGTGGCTCAGCTACTTAGGGTTCCGCAAGCCATCTTGGACATGATCGCTGG
TGCCCACTGGGGAGTCCTGGCGGGCATAGCGTATTTCTCCATGGTGGGCAACTGGGCGAAGGTCCTGGTA
GTGCTGTTGCTGTTTGCCGGCGTCGACGCTCACACCTACACCACTGGGGGGAGTGTTGCTGCTACTACGG
CCGCACTCACCGGGTCTTTCAGTCCGGGCGCCAAGCAGGATATCCAGCTGATCA

>1710_S29_L001_R1_001.fastq_84_1a_20
CCCCTACAACGGCGCTGGTAGTGGCTCAGCTACTTAGGGTTCCGCAAGCCATCTTGGACATGATCGCTGG
TGCCCACTGGGGAGTCCTGGCGGGCATAGCGTATTTCTCCATGGTGGGCAACTGGGCGAAGGTCCTGGTA
GTGCTGTTGCTGTTTGCCGGCGTCGACGCTCACACCTACACCACTGGGGGGAGTGTTGCTGCTACTACGG
CCGCACTCACCGGGTTTTTTAGTCCGGGCGCCAAGCAGGATATCCAGCTGATCA

>1710_S29_L001_R1_001.fastq_85_1a_20
CCCCTACAACGGCGCTGGTAATGGCTCAGCTACTTAGGGTTCCGCAAGCCATCTTGGACATGATCGCTGG
TGCCCACTGGGGAGTCCTGGCGGGCATAGCGTATTTCTCCATGGTGGGCAACTGGGCGAAGGTCCTGGTA
GTGCTGTTGCTGTTTGCCGGCGTCGACGCTCACACCTACACCACTGGGGGGAGTGTTGCTGCTACTACGG
CCGCACTCACCGGGTTTTTCAGTCCGGGCGCCAAGCAGGATATCCAGCTGATCA

>1710_S29_L001_R1_001.fastq_86_1a_20
CCCCTACAACGGCGCTGGTAGTGGCTCAGCTACTTAGGGTTCCGCAAGCCATCTTGGACATGATCGCTGG
TGCCCACTGGGGAGTCCTGGCGGGCATAGCGTATTTCTCCATGGTGGGCAACTGGGCGAAGGTCCTGGTA
GTGCTGTTGCTGTTTGCCGGCGTCGACGCTCACACCTACACCACTGGGGGGAGTGTTGCTGCTACTACGG
CCGCACTCACCGGGTTTTTCAGTCCAGGCGCCAAGCAGGATATCCAGCTGATCA

>1710_S29_L001_R1_001.fastq_87_1a_20
CCCCTACAACGGCGCTGGTAGTGGCTCAGCTACTTAGGGTTCCGCAAGCCATCTTGGACATGATCGCTGG
TGCCCACTGGGGAGTCCTGGCGGGCATAGCGTATTTCTCCATGGTGGGCAACTGGGCGAAGGTCCTGGTA
GTGCTGTTGCTGTTTGCCGGCGTCGACGCTCACGCCTACACCACTGGGGGGAGTGTTGCTGCTACTACGG
CCGCACTCACCGGGTTTTTCAGTCCGGGCGCCAAGCAGGATATCCAGCTGATCA

>1710_S29_L001_R1_001.fastq_88_1a_20
CCCCTACAACGGCGCTGGTAGTGGCTCAGCTACTTAGGGTTCCGCAAGCCATCTTGGACATGATCGCTGG
TGCCCACTGGGGAGTCCTGGCGGGCATAGCGTATTTCTCCATGGTGGGCAACTGGGCGAAGGTCCTGGTA
GCGCTGTTGCTGTTTGCCGGCGTCGACGCTCACACCTACACCACTGGGGGGAGTGTTGCTGCTACTACGG
CCGCACTCACCGGGTTTTTCAGTCCGGGCGCCAAGCAGGATATCCAGCTGATCA

>1710_S29_L001_R1_001.fastq_89_1a_19
CCCCTACAACGGCGCTGGTAGTGGCTCAGCTACTTAGGGTTCCGCAAGCCATCTTGGACATGATCGCTGG
TGCCCACTGGGGAGTCCTGGCGGGCATAGCGTATTTCTCCATGGTGGGCAACTGGGCGAAGGTCCTGGTA
GTGCTGTTGCTGTTTGCCGGTGTCGACGCTCACACCTACACCACTGGGGGGAGTGTTGCTGCTACTACGG
CCGCACTCACCGGGTTTTTCAGTCCGGGCGCCAAGCAGGATATCCAGCTGATCA

>1710_S29_L001_R1_001.fastq_90_1a_19
CCCCTACAACGGCGCTGGTAGTGGCTCAGCTACTTAGGGTTCCGCAAGCCATCTTGGACATGACCGCTGG
TGCCCACTGGGGAGTCCTGGCGGGCATAGCGTATTTCTCCATGGTGGGCAACTGGGCGAAGGTCCTGGTA
GTGCTGTTGCTGTTTGCCGGCGTCGACGCTCACACCTACACCACTGGGGGGAGTGTTGCTGCTACTACGG
CCGCACTCACCGGGTTTTTCAGTCCGGGCGCCAAGCAGGATATCCAGCTGATCA

>1710_S29_L001_R1_001.fastq_91_1a_19
CCCCTACAACGGCGCTGGTAGTGGCTCAGCTACTTAGGGTTCCGCAAGCCATCTTGGACATGATCGCTGG
TGCCCACTGGGGAGTCCTGGCGGGCACAGCGTATTTCTCCATGGTGGGCAACTGGGCGAAGGTCCTGGTA
GTGCTGTTGCTGTTTGCCGGCGTCGACGCTCACACCTACACCACTGGGGGGAGTGTTGCTGCTACTACGG
CCGCACTCACCGGGTTTTTCAGTCCGGGCGCCAAGCAGGATATCCAGCTGATCA

>1710_S29_L001_R1_001.fastq_92_1a_19
CCCCTACAACGGCGCTGGTAGTGGCTCAGCTACTTAGGGTTCCGCAAGCCATCTTGGACATGATCGCTGG
TGCCCACTGGGGAGTCCTGGCGGGCATAGCGTATTTCTCCATGGTGGGCAACTGGGCGAAGGTCCTGGTA
GTGCTGTTGCTGTTTGCCGGCGTCGACGCTCACACCTACACCACTGGGGGGAGCGTTGCTGCTACTACGG
CCGCACTCACCGGGTTTTTCAGTCCGGGCGCCAAGCAGGATATCCAGCTGATCA

>1710_S29_L001_R1_001.fastq_93_1a_19
CCCCTACAACGGCGCTGGTAGTGGCTCAGCTACTTAGGGTTCCGCAAGCCATCTTGGACATGATCGCTGG
TGCCCACTGGGGAGTCCTGGCGGGCATAGCGTATTTCTCCATGGTGGGCAACTGGGCGAAGGTCCTGGTA
GTGCTGTTGCTGTTTGCCGGCGTCGACGCTCACACCTACACCACTGGGGGGAGTGTTGCTGCTACTACGG
CCGCACTCACCGGGTTTTTCAGTCCGGGCGCCAAACAGGATATCCAGCTGATCA

>1710_S29_L001_R1_001.fastq_94_1a_19
CCCCTACAACGGCGCTGGTAGTGGCTCAGCTACTTAGGGTTCCGCAAGCCATCTTGGACATGATCGCTGG
TGCCCACTGGGGAGTCCTGGCGGGCATAGCGTATTTCTCCATGGTGGGCAACTGGGCGAAGGTCCTGGTA
GTGCTGTTGCTGTTTGCCGGCGTCGACGCTCACACCTACACCACTGGGGGGAGTGTTGCTGCTACTACGG
CCGCACTCACCGGGTTTTTCAGTCCGGGCGCCGAGCAGGATATCCAGCTGATCA

>1710_S29_L001_R1_001.fastq_95_1a_19
CCCCTACAACGGCGCTGGTAGTGGCTCAGCTACTTAGGGTTCCGCGAGCCATCTTGGACATGATCGCTGG
TGCCCACTGGGGAGTCCTGGCGGGCATAGCGTATTTCTCCATGGTGGGCAACTGGGCGAAGGTCCTGGTA
GTGCTGTTGCTGTTTGCCGGCGTCGACGCTCACACCTACACCACTGGGGGGAGTGTTGCTGCTACTACGG
CCGCACTCACCGGGTTTTTCAGTCCGGGCGCCAAGCAGGATATCCAGCTGATCA

>1710_S29_L001_R1_001.fastq_96_1a_19
CCCCTACAACGGCGCTGGTAGTGGCTCAGCTACTTAGGGTTCCGCAAGCCATCTTGGACATGATCGCTGG
TGCCCACTGGGGAGTCCTGGCGGGCATAGCGTATTTCTCCATGGTGGGCAACTGGGCGAAGGTCCTGGTA
GTGCTGTTGCTGTTTGCCGGCGCCGACGCTCACACCTACACCACTGGGGGGAGTGTTGCTGCTACTACGG
CCGCACTCACCGGGTTTTTCAGTCCGGGCGCCAAGCAGGATATCCAGCTGATCA

>1710_S29_L001_R1_001.fastq_97_1a_18
CCCCTACAACGGCGCTGGTAGTGGCTCAGCTACTTAGGGTTCCGCAAGCCATCTTGGACATGATCGCTGG
TGCCCACTGGGGAGTCCTGGCGGGCATAGCGTATTTCTCCATGGTGGGCAACTGGGCGAAGGTCCTGGTA
GTGCTGTTGCTGTTTGCCGGCGTCGACGCTCACACCTACACCACTGGGGGGAGTGTTGCTGCTACTACGG
CCGCACTCACCGGGTTTTTCAGTCCGGGCGCCAGGCAGGATATCCAGCTGATCA

>1710_S29_L001_R1_001.fastq_98_1a_18
CCCCTACAACGGCGCTGGTAGTGGCTCAGCTACTTAGGGTTCCGCAAGCCATCTTGGACATGATCGCTGG
TGCCCACTGGGGAGTCCTGGCGGGCATAGCGTATTTTTCCATGGTGGGCAACTGGGCGAAGGTCCTGGTA
GTGCTGTTGCTGTTTGCCGGCGTCGACGCTCACACCTACACCACTGGGGGGAGTGTTGCTGCTACTACGG
CCGCACTCACCGGGTTTTTCAGTCCGGGCGCCAAGCAGGATATCCAGCTGATCA

>1710_S29_L001_R1_001.fastq_99_1a_18
CCCCTACAACGGCGCTGGTAGTGGCTCAGCTACTTAGGGTTCCGCAAGCCATCTTGGACATGATCGCTGG
TGCCCACTGGGGAGTCCTGGCGGGCATAGCGTATTTCTCCATGGTGGGCAACTGGGCGAAGGTCCTGGTA
GTGCTGTCGCTGTTTGCCGGCGTCGACGCTCACACCTACACCACTGGGGGGAGTGTTGCTGCTACTACGG
CCGCACTCACCGGGTTTTTCAGTCCGGGCGCCAAGCAGGATATCCAGCTGATCA

>1710_S29_L001_R1_001.fastq_100_1a_18
CCCCTACAACGGCGCTGGTAGTGGCTCAGCTACTTAGGGTTCCGCAAGCCATCTTGGACATGATCGCTGG
TGCCCACTGGGGAGTCCTGGCGGGCATAGCGTATTTCTCCATGGTGGGCAACTGGGCGAAGGTCCTGGTA
GTGCTGTTGCTGTTTGCCGGCGTCGACGCTCACACCTACACCACTGGGGGGAGTGTTGCTGCTACTACGG
CCGCACTCACCGGGTTTTTCAGTCCGGGCGCCAAGCAGGATATCCAGCCGATCA

>1710_S29_L001_R1_001.fastq_101_1a_18
CCCCTACAACGGCGCTGGTAGTGGCTCAGCTACTTAGGGTTCCGCAAGCCATCTTGGACATGATCGCTGG
TGCCCACTGGGGAGTCCTGGCGGGCATAGCGTATTTCTCCATGGTGGGCAACTGGGCGAAGGTCCTGGTA
GTGCTGTTGCTGTTTGCCGGCGTCGACGCTCACACCTACACCACTGGGGGGAGTGTTGCTGCTACTATGG
CCGCACTCACCGGGTTTTTCAGTCCGGGCGCCAAGCAGGATATCCAGCTGATCA

>1710_S29_L001_R1_001.fastq_102_1a_18
CCCCTACAACGGCGCTGGTAGTGGCTCAGCTACTTAGGGTTCCGCAAGCCATCTTGGACATGATCGCTGG
TGCCCACTGGGGAGTCCTGGCGGGCATAGCGTATTTCTCCATGGTGGGCAACTGGGCGAAGGTCCTGGTA
GTGCTGTTGCTGTTTGCCGGCGTCGACGCTCACACCTACACCACTGGGGGGAGTGTTGCTGCTACTACGG
CCGCACTCACCGGGTTTTTCAGTCCGGGCGCCAAGCAGGGTATCCAGCTGATCA

>1710_S29_L001_R1_001.fastq_103_1a_17
CCCCTACAACGGCGCTGGTAGTGGCTCAGCTACTTAGGGTTCCGCAAGCCATCTTGGACATGATCGCTGG
TGCCCACTGGGGAGTCCTGGCGGGCATAGCGTATTTCTCCATGGTGGGCAACTGGGCGAAAGTCCTGGTA
GTGCTGTTGCTGTTTGCCGGCGTCGACGCTCACACCTACACCACTGGGGGGAGTGTTGCTGCTACTACGG
CCGCACTCACCGGGTTTTTCAGTCCGGGCGCCAAGCAGGATATCCAGCTGATCA

>1710_S29_L001_R1_001.fastq_104_1a_17
CCCCTACAACGGCGCTGGTAGTGGCTCAGCTACTTAGGGTTCCGCAAGCCATCTTGGACATGATCGCTGG
TGCCCACTGGGGAGTCCTGGCGGGCATAGCGTATTTCTCCATGGTGGGCAACTGGGCGAGGGTCCTGGTA
GTGCTGTTGCTGTTTGCCGGCGTCGACGCTCACACCTACACCACTGGGGGGAGTGTTGCTGCTACTACGG
CCGCACTCACCGGGTTTTTCAGTCCGGGCGCCAAGCAGGATATCCAGCTGATCA

>1710_S29_L001_R1_001.fastq_105_1a_17
CCCCTACAACGGCGCTGGTAGTGGCTCAGCTACTTAGGGTTCCGCAAGCCATCTTGGACATGATCGCTGG
TGCCCACTGGGGAGTCCTGGCGGGCATAGCGTATTTCTCCATGGTGGGCAACTGGGCGAAGGTCCTGGTA
GTGCTGTTGCTGTTTGCCGGCGTCGACGCTCACACCTACACCGCTGGGGGGAGTGTTGCTGCTACTACGG
CCGCACTCACCGGGTTTTTCAGTCCGGGCGCCAAGCAGGATATCCAGCTGATCA

>1710_S29_L001_R1_001.fastq_106_1a_17
CCCCTACAACGGCGCTGGTAGTGGCTCAGCTACTTAGGGTTCCGCAAGCCATCTTGGACATGATCGCTGG
TGCCCACTGGGGAGTCCTGGCGGGCATAGCGTATTTCTCCATGGTGGGCAACTGGGCGAAGGTCCTGGTA
GTGCTGTTGCTGTTTGCCGGCGTTGACGCTCACACCTACACCACTGGGGGGAGTGTTGCTGCTACTACGG
CCGCACTCACCGGGTTTTTCAGTCCGGGCGCCAAGCAGGATATCCAGCTGATCA

>1710_S29_L001_R1_001.fastq_107_1a_17
CCCCTACAACGGCGCTGGTAGTGGCTCAGCTACTTAGGGTTCCGCAAGCCATCTTGGACATGATCGCTGG
TGCCCACTGGGGAGTCCTGGCGGGCATAGCGTATCTCTCCATGGTGGGCAACTGGGCGAAGGTCCTGGTA
GTGCTGTTGCTGTTTGCCGGCGTCGACGCTCACACCTACACCACTGGGGGGAGTGTTGCTGCTACTACGG
CCGCACTCACCGGGTTTTTCAGTCCGGGCGCCAAGCAGGATATCCAGCTGATCA

>1710_S29_L001_R1_001.fastq_108_1a_17
CCCCTACAACGGCGCTGGTAGTGGCTCAGCTACTTAGGGTTCCGCAAGCCATCTTGGATATGATCGCTGG
TGCCCACTGGGGAGTCCTGGCGGGCATAGCGTATTTCTCCATGGTGGGCAACTGGGCGAAGGTCCTGGTA
GTGCTGTTGCTGTTTGCCGGCGTCGACGCTCACACCTACACCACTGGGGGGAGTGTTGCTGCTACTACGG
CCGCACTCACCGGGTTTTTCAGTCCGGGCGCCAAGCAGGATATCCAGCTGATCA

>1710_S29_L001_R1_001.fastq_109_1a_16
CCCCTACAACGGCGCTGGTAGTGGCTCAGCTACTTAGGGTTCCGCAAGCCATCTTGGACATGATCGCTGG
TGCCCACTGGGGAGTCCTGGCGGGCATAGCGTATTTCTCCATGGTGGGCAACTGGGCGAAGGTCCTGGTA
GTGCTGTTGCTGTCTGCCGGCGTCGACGCTCACACCTACACCACTGGGGGGAGTGTTGCTGCTACTACGG
CCGCACTCACCGGGTTTTTCAGTCCGGGCGCCAAGCAGGATATCCAGCTGATCA

>1710_S29_L001_R1_001.fastq_110_1a_16
CCCCTACAACGGCGCTGGTAGTGGCTCAGCTACTTAGGGTTCCGCAAGCCATCTTGGACATGATCGCTGG
TGCCCACTGGGGAGTCCTGGCGGGCATAGCGTATTTCTCCATGGTGGGCAACTGGGCGAAGGTCCTGGTA
GTGCTGTTGCTGTTTGCCGGCGTCGACGCTCACACCTACACCACTGGGGGGAGTGTTGCTGCTACTACGG
CCGCACTCACTGGGTTTTTCAGTCCGGGCGCCAAGCAGGATATCCAGCTGATCA

>1710_S29_L001_R1_001.fastq_111_1a_16
CCCCTACAACGGCGCTGGTAGTGGCTCAGCTACTTAGGGTTCCGCAAGCCATCTTGGACATGATCGCTGG
TGCCCACTGGGGAGTCCCGGCGGGCATAGCGTATTTCTCCATGGTGGGCAACTGGGCGAAGGTCCTGGTA
GTGCTGTTGCTGTTTGCCGGCGTCGACGCTCACACCTACACCACTGGGGGGAGTGTTGCTGCTACTACGG
CCGCACTCACCGGGTTTTTCAGTCCGGGCGCCAAGCAGGATATCCAGCTGATCA

>1710_S29_L001_R1_001.fastq_112_1a_16
CCCCTACAACGGCGCTGGTAGTGGCTCAGCTACTTAGGGTTCCGCAAGCCATCTTGGACATGATCGCTGG
TGCCCACTGGGGAGTCCTGGCGGGCATAGCGTATTTCCCCATGGTGGGCAACTGGGCGAAGGTCCTGGTA
GTGCTGTTGCTGTTTGCCGGCGTCGACGCTCACACCTACACCACTGGGGGGAGTGTTGCTGCTACTACGG
CCGCACTCACCGGGTTTTTCAGTCCGGGCGCCAAGCAGGATATCCAGCTGATCA

>1710_S29_L001_R1_001.fastq_113_1a_16
CCCTTACAACGGCGCTGGTAGTGGCTCAGCTACTTAGGGTTCCGCAAGCCATCTTGGACATGATCGCTGG
TGCCCACTGGGGAGTCCTGGCGGGCATAGCGTATTTCTCCATGGTGGGCAACTGGGCGAAGGTCCTGGTA
GTGCTGTTGCTGTTTGCCGGCGTCGACGCTCACACCTACACCACTGGGGGGAGTGTTGCTGCTACTACGG
CCGCACTCACCGGGTTTTTCAGTCCGGGCGCCAAGCAGGATATCCAGCTGATCA

>1710_S29_L001_R1_001.fastq_114_1a_16
CCCCTACAACGGCGCTGGTAGTGGCTCAGCTACTTAGGGTTCCGCAAGCCATCTTGGACATGATCGCTGG
TGCCCACTGGGGAGTCCTGGCGGGCATAGCGTATTTCTCCATGGTGGGCAATTGGGCGAAGGTCCTGGTA
GTGCTGTTGCTGTTTGCCGGCGTCGACGCTCACACCTACACCACTGGGGGGAGTGTTGCTGCTACTACGG
CCGCACTCACCGGGTTTTTCAGTCCGGGCGCCAAGCAGGATATCCAGCTGATCA

>1710_S29_L001_R1_001.fastq_115_1a_16
CCCCTACAACGGCGCTGGTAGTGGCTCAGCTACTTAGGGTTCCGCAAGCCATCTTGGACATGATCGCTGG
TGCCCACTGGGGAGTCCTGGCGGGCATAGCGTATTTCTCCATGGTGGGCAACTGGGCGAAGGTCCTGGTA
GTGCTGTTGCTGTTTGCCGGCGTCGACGCTCACACCTACACCACTGGGGGGAGTGTTGCTGCTACTACGG
CCGGACTCACCGGGTTTTTCAGTCCGGGCGCCAAGCAGGATATCCAGCTGATCA

>1710_S29_L001_R1_001.fastq_116_1a_16
CCCCTACAACGGCGCTGGTAGTGGCTCAGCTACTTAGGGTTCCGCAAGCCATCTTGGACATGATCACTGG
TGCCCACTGGGGAGTCCTGGCGGGCATAGCGTATTTCTCCATGGTGGGCAACTGGGCGAAGGTCCTGGTA
GTGCTGTTGCTGTTTGCCGGCGTCGACGCTCACACCTACACCACTGGGGGGAGTGTTGCTGCTACTACGG
CCGCACTCACCGGGTTTTTCAGTCCGGGCGCCAAGCAGGATATCCAGCTGATCA

>1710_S29_L001_R1_001.fastq_117_1a_15
CCCCTACAACGGCGCTGGTAGTGGCTCAGCTACTTAGGGTTCCGCAAGCCATCTTGGACATGATCGCTGG
TGCCCACTGGGGAGTCCTGGCGGGCATAGCGTATTTCTCCATGGTGGGCAACTGGGCGAAGGTCCTGGTA
GTGCTGTTGCTGTTTGCCGGCGTCGACGCTTACACCTACACCACTGGGGGGAGTGTTGCTGCTACTACGG
CCGCACTCACCGGGTTTTTCAGTCCGGGCGCCAAGCAGGATATCCAGCTGATCA

>1710_S29_L001_R1_001.fastq_118_1a_15
CCCCTACAACGGCGCTGGTAGTGGCTCAGCTACTTAGGGTTCCGCAAGCCATCTTGGACATGATCGCTGG
TGCCCACTGGGGAGTCCTGGCGGGCATAGCGTATTTCTCCATGGTGGGTAACTGGGCGAAGGTCCTGGTA
GTGCTGTTGCTGTTTGCCGGCGTCGACGCTCACACCTACACCACTGGGGGGAGTGTTGCTGCTACTACGG
CCGCACTCACCGGGTTTTTCAGTCCGGGCGCCAAGCAGGATATCCAGCTGATCA

>1710_S29_L001_R1_001.fastq_119_1a_15
CCCCTACAACGGCGCTGGTAGTGGCTCAGCTACTTAGGGTTCCGCAAGCCATCTTGGACATGATCGCTGG
TGCCCACTGGGGAGTCCTGGCGGGCATAGCGTATTTCTCCATGGTAGGCAACTGGGCGAAGGTCCTGGTA
GTGCTGTTGCTGTTTGCCGGCGTCGACGCTCACACCTACACCACTGGGGGGAGTGTTGCTGCTACTACGG
CCGCACTCACCGGGTTTTTCAGTCCGGGCGCCAAGCAGGATATCCAGCTGATCA

>1710_S29_L001_R1_001.fastq_120_1a_15
CCCCTACAACGGCGCTGGTAGTGGCTCAGCTACTTAGGGTTCCGCAAGCCATCTTGGACATGATCGCTGG
TGCCCACTGGGGAGTCCTGGCGGGCATAGCGTATTTCTCCATGGTGGGCAACTGGGCGAAGGTCCTGGTA
GTGCTGTTGCTGTTTGCCGGCGTCGACGCTCATACCTACACCACTGGGGGGAGTGTTGCTGCTACTACGG
CCGCACTCACCGGGTTTTTCAGTCCGGGCGCCAAGCAGGATATCCAGCTGATCA

>1710_S29_L001_R1_001.fastq_121_1a_15
CCCCTACAACGGCGCTGGTAGTGGCTCAGCTACTTAGGGTTCCGCAAGCCATCTTGGACATGATCGCTGG
TGCCCACTGGGGAGTCCTGGCGGGCATAGCGTATTTCTCCATGGTGGGCAACTGGGCGAAGGTCCTGGTA
GTGCTGTTGCTGTTTGCCGGCGTCGACGCTCACACCTACACCACTGGGGGGAGTGTTGCTGCTACTACGG
CCGCACTCACCGGGTTTTTCAGTCCGGGCACCAAGCAGGATATCCAGCTGATCA

>1710_S29_L001_R1_001.fastq_122_1a_15
CCCCTACAACGGCGCTGGTAGTGGCTCAGCTACTTAGGGTTCCGCAAGCCATCTTGGACATGATCGCTGG
TGCCCACTGGGGAGTCCTGGCGGGCATAGCGCATTTCTCCATGGTGGGCAACTGGGCGAAGGTCCTGGTA
GTGCTGTTGCTGTTTGCCGGCGTCGACGCTCACACCTACACCACTGGGGGGAGTGTTGCTGCTACTACGG
CCGCACTCACCGGGTTTTTCAGTCCGGGCGCCAAGCAGGATATCCAGCTGATCA

>1710_S29_L001_R1_001.fastq_123_1a_15
CCCCTACAACGGCGCTGGTAGTGGCTCAGCTACTTAGGGTTCCGCAAGCCATCTTGGACATGATCGCTGG
TGCCCACTGGGGAGTCCTGGCGGGCATAGCGTATTTCTCCATGGTGGGCAACTGGGCGAAGGTCCTGGTA
GTGCTGTTGCTGTTTGCCGGCGTCGACGCTCACACCTACACCACTGGGGGGAGTGTTGCTGCTACTACGG
CCGCACTCACCGGGTTTTTCAGTCCGGGTGCCAAGCAGGATATCCAGCTGATCA

>1710_S29_L001_R1_001.fastq_124_1a_15
CCCCTACAACGGCGCTGGTAGTGGCTCAGCTACTTAGGGTTCCGCAAGCCATCTTGGACATGATCGCTGG
TGCCCACTGGGGAGTCCTGGCGGGCATAGCGTATTTCTCCATGGTGGGCAACTGGGCGAAGGTCCTGGTA
GTGCTGTTGCTGTTTGCCGGCGTCGACGCGCACACCTACACCACTGGGGGGAGTGTTGCTGCTACTACGG
CCGCACTCACCGGGTTTTTCAGTCCGGGCGCCAAGCAGGATATCCAGCTGATCA

>1710_S29_L001_R1_001.fastq_125_1a_15
CCCCTACAACGGCGCTGGTAGTGGCTCAGCTACTTAGGGTTCCGCAAGCCATCTTGGACATGATCGCTGG
TGCCCACTGGGGAGTCCTGGCGGGCATAGCGTATTTCTCCACGGTGGGCAACTGGGCGAAGGTCCTGGTA
GTGCTGTTGCTGTTTGCCGGCGTCGACGCTCACACCTACACCACTGGGGGGAGTGTTGCTGCTACTACGG
CCGCACTCACCGGGTTTTTCAGTCCGGGCGCCAAGCAGGATATCCAGCTGATCA

>1710_S29_L001_R1_001.fastq_126_1a_15
CCCCTACAACGGCGCTGGTAGTGGCTCAGCTACTTAGGGTTCCGCAAGCCATCTTGGACATGATCGCTGG
TGCCCACTGGGGAGTCCTGGCGGGCATAGCGTATTTCTCCATGGTGGGCAACTGGGCGAAGGTCCTGGTA
GTGCTGTTGCTGCTTGCCGGCGTCGACGCTCACACCTACACCACTGGGGGGAGTGTTGCTGCTACTACGG
CCGCACTCACCGGGTTTTTCAGTCCGGGCGCCAAGCAGGATATCCAGCTGATCA

>1710_S29_L001_R1_001.fastq_127_1a_15
CCCCTACAACGGCGCTGGTAGTGGCTCAGCTACTTAGGGTTCCGCAAGCCATCTTGGACATGATCGCTGG
TGCCCACTGGGGAGTCCTGGCGGGCATAGCGTATTTCTCCATGGTGGGCAACTGGGCGAAGGTCCTGGTA
ATGCTGTTGCTGTTTGCCGGCGTCGACGCTCACACCTACACCACTGGGGGGAGTGTTGCTGCTACTACGG
CCGCACTCACCGGGTTTTTCAGTCCGGGCGCCAAGCAGGATATCCAGCTGATCA

>1710_S29_L001_R1_001.fastq_128_1a_15
CCCCTACAGCGGCGCTGGTAGTGGCTCAGCTACTTAGGGTTCCGCAAGCCATCTTGGACATGATCGCTGG
TGCCCACTGGGGAGTCCTGGCGGGCATAGCGTATTTCTCCATGGTGGGCAACTGGGCGAAGGTCCTGGTA
GTGCTGTTGCTGTTTGCCGGCGTCGACGCTCACACCTACACCACTGGGGGGAGTGTTGCTGCTACTACGG
CCGCACTCACCGGGTTTTTCAGTCCGGGCGCCAAGCAGGATATCCAGCTGATCA

>1710_S29_L001_R1_001.fastq_129_1a_15
CCCCTACAACGGCGCTGGTAGTGGCTCAGCTACTTAGGGTTCCGCAAGCCATCTTGGACATGATCGCTGG
TGCCCACTGGGGAGTCCTGGCGGGCATAGCGTATTTCTCCATGGTGGGCAACTGGGCGAAGGTCCTGGTA
GTGCTGTTGCTGTTTGCCGGCGTCGACGCTCACACCTACACCACTGGGGGGAGTGTTGCTGCTACTACGG
CCGCACTCACCGGGTTTCTCAGTCCGGGCGCCAAGCAGGATATCCAGCTGATCA

>1710_S29_L001_R1_001.fastq_130_1a_15
CCCCTACAACGGCGCTGGTAGTGGCTCAGCTACTTAGGGTTCCGCAAGCCGTCTTGGACATGATCGCTGG
TGCCCACTGGGGAGTCCTGGCGGGCATAGCGTATTTCTCCATGGTGGGCAACTGGGCGAAGGTCCTGGTA
GTGCTGTTGCTGTTTGCCGGCGTCGACGCTCACACCTACACCACTGGGGGGAGTGTTGCTGCTACTACGG
CCGCACTCACCGGGTTTTTCAGTCCGGGCGCCAAGCAGGATATCCAGCTGATCA

>1710_S29_L001_R1_001.fastq_131_1a_15
CCCCTACAACGGCGCTGGTAGTGGCTCAGCTACTTAGGGTTCCGCAAGCCATCTTGGACATGATCGCTGG
TGCCCACTGGGGAGTCCTGGCGGGCATAGCGTATTTCTCCATGGTGGGCAACTGGGCGAAGGTCCTGGTA
GTGCTGTTGCTGTTTGCCGGCGTCGACGCTCACACCTACACCACTGGGGGGAGTGTTGCTGCTACTACGG
CCGCACTCACCGGGTTTTTCAGTCTGGGCGCCAAGCAGGATATCCAGCTGATCA

>1710_S29_L001_R1_001.fastq_132_1a_14
CCCCTACAACGGCGCTGGTAGTGGCTCAGCTACTTAGGGTTCCGCAAGCCATCTTGGACATGATCGCTGG
TGCCCACTGGGGAGTCCTGGCGGGCATAGCGTATTTCTCCATGGTGGGCAACTGGGCGAAGGTTCTGGTA
GTGCTGTTGCTGTTTGCCGGCGTCGACGCTCACACCTACACCACTGGGGGGAGTGTTGCTGCTACTACGG
CCGCACTCACCGGGTTTTTCAGTCCGGGCGCCAAGCAGGATATCCAGCTGATCA

>1710_S29_L001_R1_001.fastq_133_1a_14
CCCCTACAACGGCGCTGGTAGTGGCTCAGCTACTTAGGGTTCCGCAAGCCATCTTGGACATGATCGCTGG
TGCCCACTGGGGAGTCCTGGCGGGCATAGCGTATTTCTCCATGGTGGGCAGCTGGGCGAAGGTCCTGGTA
GTGCTGTTGCTGTTTGCCGGCGTCGACGCTCACACCTACACCACTGGGGGGAGTGTTGCTGCTACTACGG
CCGCACTCACCGGGTTTTTCAGTCCGGGCGCCAAGCAGGATATCCAGCTGATCA

>1710_S29_L001_R1_001.fastq_134_1a_14
CCCCTACAACGGCGCTGGTAGTGGCTCAGCTACTTAGGGTTCCGCAAGCCATCTTGGACATGATCGCTGG
TGCCCACTGGGGAGTCCTGGCGGGCATAGCGTATTTCTCCATGGTGGGCAACTGGGCGAAGGTCCTGGTA
GTGCTGTTGCTGTTTGCCGGCGTCGGCGCTCACACCTACACCACTGGGGGGAGTGTTGCTGCTACTACGG
CCGCACTCACCGGGTTTTTCAGTCCGGGCGCCAAGCAGGATATCCAGCTGATCA

>1710_S29_L001_R1_001.fastq_135_1a_14
CCCCTACAACGGCGCTGGTAGTGGCTCAGCTACTTAGGGTTCCGCAAGCCATTTTGGACATGATCGCTGG
TGCCCACTGGGGAGTCCTGGCGGGCATAGCGTATTTCTCCATGGTGGGCAACTGGGCGAAGGTCCTGGTA
GTGCTGTTGCTGTTTGCCGGCGTCGACGCTCACACCTACACCACTGGGGGGAGTGTTGCTGCTACTACGG
CCGCACTCACCGGGTTTTTCAGTCCGGGCGCCAAGCAGGATATCCAGCTGATCA

>1710_S29_L001_R1_001.fastq_136_1a_14
CCCCTACAACGACGCTGGTAGTGGCTCAGCTACTTAGGGTTCCGCAAGCCATCTTGGACATGATCGCTGG
TGCCCACTGGGGAGTCCTGGCGGGCATAGCGTATTTCTCCATGGTGGGCAACTGGGCGAAGGTCCTGGTA
GTGCTGTTGCTGTTTGCCGGCGTCGACGCTCACACCTACACCACTGGGGGGAGTGTTGCTGCTACTACGG
CCGCACTCACCGGGTTTTTCAGTCCGGGCGCCAAGCAGGATATCCAGCTGATCA

>1710_S29_L001_R1_001.fastq_137_1a_14
CCCCTACAACGGCGCTGGTAGTGGCTCAGCTACTTAGGGTTCCGCAAGCCATCTTGGACATGATCGCTGG
TGCCCACTGGGGAGTCCTGGCGGGCATAGCGTATTTCTCCATGGTGGGCAACTGGGCGAAGGTCCTGGTA
GTGCTGTTGCCGTTTGCCGGCGTCGACGCTCACACCTACACCACTGGGGGGAGTGTTGCTGCTACTACGG
CCGCACTCACCGGGTTTTTCAGTCCGGGCGCCAAGCAGGATATCCAGCTGATCA

>1710_S29_L001_R1_001.fastq_138_1a_14
CCCCTACAACGGCGCTGGTAGTGGCTCAGCTACTTAGGGTTCCGCAAGCCATCTTGGACATGATCGCTGG
TGCCCACTGGGGAGTCCTGGCGGGCATAGCGTATTTCTCCATGGTGGGCAACTGGGCGAAGGTCCTGGTA
GTGCTGTTGCTGTTTGCCGGCGTCGACGCTCCCACCTACACCACTGGGGGGAGTGTTGCTGCTACTACGG
CCGCACTCACCGGGTTTTTCAGTCCGGGCGCCAAGCAGGATATCCAGCTGATCA

>1710_S29_L001_R1_001.fastq_139_1a_14
CCCCTACAACGGCGCTGGTAGTGGCTCAGCTACTTAGGGTTCCGCAAGCCATCTTGGACATGATCGCTGG
TGCCCACCGGGGAGTCCTGGCGGGCATAGCGTATTTCTCCATGGTGGGCAACTGGGCGAAGGTCCTGGTA
GTGCTGTTGCTGTTTGCCGGCGTCGACGCTCACACCTACACCACTGGGGGGAGTGTTGCTGCTACTACGG
CCGCACTCACCGGGTTTTTCAGTCCGGGCGCCAAGCAGGATATCCAGCTGATCA

>1710_S29_L001_R1_001.fastq_140_1a_13
CCCCTACAACGGCGCTGGTAGTGGCTCAGCTACTTAGGGTTCCGCAAGCCATCTTGGACATGATCGCTGG
TGCCCACTGGGGAGTCCTGGCGGGCATAGCGTATTTCTCCATGGTGGGCAACTGGGCGAAGGTCCTGGTA
GTGCTGTTGCTATTTGCCGGCGTCGACGCTCACACCTACACCACTGGGGGGAGTGTTGCTGCTACTACGG
CCGCACTCACCGGGTTTTTCAGTCCGGGCGCCAAGCAGGATATCCAGCTGATCA

>1710_S29_L001_R1_001.fastq_141_1a_13
CCCCTACAACGGCGCTGGTAGTGGCTCAGCTACTTAGGGTTCCGCAAGCCATCTTGGACATGATCGCTGG
TGCCCACTGGGGAGTCCTGGCGGGCATAGCGTATTTCTCCATGGTGGGCAACTGGGCGAAGGTCCTGGTA
GTGCTGTTGCTGTTTGCCGGCGTCGACGCTCACACCTACACCACTGGGGGGAGTGTTGCTGCTACTACGG
CCGGACTCACCAGGCTTCTCAGTCGGGGCGCCAAGCAGGATATCCAGCTGATCA

>1710_S29_L001_R1_001.fastq_142_1a_13
CCCCTACAACGGCGCTGGTAGTGGCTCAGCTACTTAGGGTTCCGCAAGCCATCTTGGACATGATCGCTGG
TGCCCACTGGGGAGTCCTGGCGGGCATAGCGTATTTCTCCATGGTGGGCAACTGGGCGAAGGTCCTGGTA
GTGCTGTTGCTGTTTGTCGGCGTCGACGCTCACACCTACACCACTGGGGGGAGTGTTGCTGCTACTACGG
CCGCACTCACCGGGTTTTTCAGTCCGGGCGCCAAGCAGGATATCCAGCTGATCA

>1710_S29_L001_R1_001.fastq_143_1a_13
CCCCTACAACGGCGCTGGTAGTGGCTCAGCTACTTAGGGTTCCGCAAGCCATCTTGGACATGATCGCTGG
TGCCCACTGGGGAGTCCTGGCGGGCATAGCGTATTTCTCCATGGTGGGCAACTGGGCGAAGGTCCTGGTA
GTGCCGTTGCTGTTTGCCGGCGTCGACGCTCACACCTACACCACTGGGGGGAGTGTTGCTGCTACTACGG
CCGCACTCACCGGGTTTTTCAGTCCGGGCGCCAAGCAGGATATCCAGCTGATCA

>1710_S29_L001_R1_001.fastq_144_1a_13
CCCCTACAACGGTGCTGGTAGTGGCTCAGCTACTTAGGGTTCCGCAAGCCATCTTGGACATGATCGCTGG
TGCCCACTGGGGAGTCCTGGCGGGCATAGCGTATTTCTCCATGGTGGGCAACTGGGCGAAGGTCCTGGTA
GTGCTGTTGCTGTTTGCCGGCGTCGACGCTCACACCTACACCACTGGGGGGAGTGTTGCTGCTACTACGG
CCGCACTCACCGGGTTTTTCAGTCCGGGCGCCAAGCAGGATATCCAGCTGATCA

>1710_S29_L001_R1_001.fastq_145_1a_13
CCCCTACAACGGCGCTGGTAGTGGCTCAGCTACTTAGGGTTCCGCAAGCCATCTTGGACATGATCGCTGG
TGCCCACTGGGGAGTCCTGGCGGGCATAGCGTATTTCTCCATGGTGGGCAACTGGGCGAAGGTCCTGGTA
GTGCTGTTGTTGTTTGCCGGCGTCGACGCTCACACCTACACCACTGGGGGGAGTGTTGCTGCTACTACGG
CCGCACTCACCGGGTTTTTCAGTCCGGGCGCCAAGCAGGATATCCAGCTGATCA

>1710_S29_L001_R1_001.fastq_146_1a_13
CCCCTACAACGGCGCTGGTAGTGGCTCAGCTACTTAGGGTTCCGCAAGCCATCTTGGACATGATCGCTGG
TGCCCACTGGGGAGTCCTGGCGGGCATAGCGTATTTCTCCATGGTGGGCAACTGGGCGAAGGTCCTGGTA
GTGCTGTTGCTGTTTGCCGGCGTCGACGCTCACACCTACACCACTGGGGGGAGTGTTGCTGCTACTACGG
CCGCACTCACCGGGTTTTTCAATCCGGGCGCCAAGCAGGATATCCAGCTGATCA

>1710_S29_L001_R1_001.fastq_147_1a_13
CCCCTACAACGGCGCTGGTAGTGGCTCAGCTACTTAGGGTTCCGCAAGCCTTCTTGGACATGATCGCTGG
TGCCCACTGGGGAGTCCTGGCGGGCATAGCGTATTTCTCCATGGTGGGCAACTGGGCGAAGGTCCTGGTA
GTGCTGTTGCTGTTTGCCGGCGTCGACGCTCACACCTACACCACTGGGGGGAGTGTTGCTGCTACTACGG
CCGCACTCACCGGGTTTTTCAGTCCGGGCGCCAAGCAGGATATCCAGCTGATCA

>1710_S29_L001_R1_001.fastq_148_1a_13
CCCCTACAACGGCGCTGGTAGTGGCTCAGCTACTTAGGGTTCCGCAAGCCATCTTGGACATGATCGCTGG
TGCCCACTGGGGAGTCCTGGCGGGCATAGCGTATTTCTCCATGGTGGGCAACTGGGCGAAGGTCCCGGTA
GTGCTGTTGCTGTTTGCCGGCGTCGACGCTCACACCTACACCACTGGGGGGAGTGTTGCTGCTACTACGG
CCGCACTCACCGGGTTTTTCAGTCCGGGCGCCAAGCAGGATATCCAGCTGATCA

>1710_S29_L001_R1_001.fastq_149_1a_13
CCCCTACAACGGCGCTGGTAGTGGCTCAGCTACTTAGGGTTCCGCAAGCCATCTTGGACATGATCGCTGG
TGCCCACTGGGGAGTCCTGGCGGGCATAGCGTATTTCTCCATGGTGGGCAACTGGGCAAAGGTCCTGGTA
GTGCTGTTGCTGTTTGCCGGCGTCGACGCTCACACCTACACCACTGGGGGGAGTGTTGCTGCTACTACGG
CCGCACTCACCGGGTTTTTCAGTCCGGGCGCCAAGCAGGATATCCAGCTGATCA

>1710_S29_L001_R1_001.fastq_150_1a_13
CCCCTACAACGGCGCTGGTAGTGGCTCAGCTACTTAGGGTTCCGCAAGCCATCTTGGACATGATCGCTGG
TGCCCACTGGGGAGTCCTGGCGGGCATAGCGTATTTCTCCATGGTGGGCAACTGGGCGAAGGTCCTGGTA
GTGCTGTTGCTGTTTGCCGGCGTCGACGCTCACACCTACACCACTGGGGGGAGTGTTGCTGCTACTACGG
CCGCACTCACCGGGTTTTCCAGTCCGGGCGCCAAGCAGGATATCCAGCTGATCA

>1710_S29_L001_R1_001.fastq_151_1a_13
CCCCTACAACGGCGCTGGTAGTGGCTCAGCTACTTAGGGTTCCGCAAGCCATCTTGGACATGATCGCTGG
TGCCCACTGGGGAGTCCTGGCGGGCATAGCGTATTTCTCCATGGTGGGCAACTGGGCGAAGGTCCTGGTA
GTGCTGTTGCTGTTTGCCAGCGTCGACGCTCACACCTACACCACTGGGGGGAGTGTTGCTGCTACTACGG
CCGCACTCACCGGGTTTTTCAGTCCGGGCGCCAAGCAGGATATCCAGCTGATCA

>1710_S29_L001_R1_001.fastq_152_1a_12
CCCCTACAACGGCGCTGGTAGTGGCTCAGCTACTTAGGGTTCCGCAAGCCATCTTGGACATGATCGCTGG
TGCCCACTGGGGAGTCCTGGCGGGCATAGCGTATTTCTCCATGGTGGGCAACTGGGCGAAGGTCCTGGTA
GTGCTGTTGCTGTTTGCCGGCGTCGACGCTCACACCTACACCACTGGGGGGAGTGTTGCTGCTACTACGG
CCGCACTCACCGAGTTTTTCAGTCCGGGCGCCAAGCAGGATATCCAGCTGATCA

>1710_S29_L001_R1_001.fastq_153_1a_12
CCCCTACAACGGCGCTGGTAGTGGCTCAGCTACTTAGGGTTCCGCAAGCCATCTTGGACATGATCGCTGG
TGCCCACTGGGGAGTCCTGGTGGGCATAGCGTATTTCTCCATGGTGGGCAACTGGGCGAAGGTCCTGGTA
GTGCTGTTGCTGTTTGCCGGCGTCGACGCTCACACCTACACCACTGGGGGGAGTGTTGCTGCTACTACGG
CCGCACTCACCGGGTTTTTCAGTCCGGGCGCCAAGCAGGATATCCAGCTGATCA

>1710_S29_L001_R1_001.fastq_154_1a_12
CCCCTACAACGGCGCTGGTAGTGGCTCAGCTACTTAGGGTTCCGCAAGCCATCTTGGACATGATCGCTGG
TGCCCACTGGGGAGTCCTGGCGGGCATAGCGTATTTCTCCATGGTGGGCAACTGGGCGAAGGTCTTGGTA
GTGCTGTTGCTGTTTGCCGGCGTCGACGCTCACACCTACACCACTGGGGGGAGTGTTGCTGCTACTACGG
CCGCACTCACCGGGTTTTTCAGTCCGGGCGCCAAGCAGGATATCCAGCTGATCA

>1710_S29_L001_R1_001.fastq_155_1a_12
CCCCTACAACGGCGCTGGTAGTGGCTCAGCTACTTAGGGTTCCGCAAGCCATCTTGGACATGATCGCTGG
TGCCCACTGGGGAGTCCTGGCGGGCATAGCGTATTTCTCCATGGTGGGCAACTGGGCGAAGGTCCTGGTA
GTGCTGTTGCTGTTTGCCGGCGTCGACGCTCACACCTACACCACTGGGGGGAGTGTTGCTGCTACTACGG
CCGCACTCACCGGGTTTTTCAGTCCGGGCGCCAAGCAGGATATCCAGTTGATCA

>1710_S29_L001_R1_001.fastq_156_1a_12
CCCCTACAACGGCGCTGGTAGTGGCTCAGCTACTTAGGGTTCCGCAAGCCATCTTGGACATGATCGCTGG
TGCCCACTGGGGAGTCCTGGCGGGTATAGCGTATTTCTCCATGGTGGGCAACTGGGCGAAGGTCCTGGTA
GTGCTGTTGCTGTTTGCCGGCGTCGACGCTCACACCTACACCACTGGGGGGAGTGTTGCTGCTACTACGG
CCGCACTCACCGGGTTTTTCAGTCCGGGCGCCAAGCAGGATATCCAGCTGATCA

>1710_S29_L001_R1_001.fastq_157_1a_12
CCCCTACAACGGCGCTGGTAGTGGCTCAGCTACTTAGGGTTCCGCAAGCCATCTTGGACATGATCGCTGG
TGCCCACTGGGGAGTCCTGGCGGGCATAGCGTATTTCTCCATGGTGGGCAACTGGGCGAAGGTCCTGGTA
GTGCTGTTGCTGTTTGCCGGCGTCGACGCTCACACCTACACCACTGGGGGGAGTGTTGCTGCTACTGCGG
CCGCACTCACCGGGTTTTTCAGTCCGGGCGCCAAGCAGGATATCCAGCTGATCA

>1710_S29_L001_R1_001.fastq_158_1a_12
CCCCTACAACGGCGCTGGTAGTGGCTCAGCTACTTAGGGTTCCGCAAGCCATCTTGGACATGATCGCTGG
TGCCCACTGGGGAGTCCTGGCGGGCATAGCGTATTTCTCCATGGTGGGCAACTGGGCGAAGGTCCTGGTA
GTGCTGTTGCTGTTTGCCGGCGTCGACGCTCACACCTACACCACTGGGGGGAGTGTTGCTGCTACTACGG
TCGCACTCACCGGGTTTTTCAGTCCGGGCGCCAAGCAGGATATCCAGCTGATCA

>1710_S29_L001_R1_001.fastq_159_1a_12
CCCCTACAACGGCGCTGGTAGTGGCTCAGCTACTTAGGGTTCCGCAAGCCATCTTGGACATGATCGCTGG
TGCCCACTGGGGAGTCCTGGCGGGCATAGCGTATTTCTCCATGGTGGGCAACTGGGCGAAGGTCCTGGTA
GTGCTGTTGCTGTTTGCCGGCGTCGACGCTCACACCTACACTACTGGGGGGAGTGTTGCTGCTACTACGG
CCGCACTCACCGGGTTTTTCAGTCCGGGCGCCAAGCAGGATATCCAGCTGATCA

>1710_S29_L001_R1_001.fastq_160_1a_12
CCCCTACAACGGCGCTGGTAGTGGCTCAGCTACTTAGGGTTCCGCAAGCCATCTTGGACATGATCGCTGG
TGCCCACTGGGGAGTCCTGGCGGGCATAGCGTATTTCTCCATGGTGGGCAACTGGGCGAAGGTCCTGGTA
GTGCTGTTGCTGTTTGCCGGCGTCGACACTCACACCTACACCACTGGGGGGAGTGTTGCTGCTACTACGG
CCGCACTCACCGGGTTTTTCAGTCCGGGCGCCAAGCAGGATATCCAGCTGATCA

>1710_S29_L001_R1_001.fastq_161_1a_12
CCCCTACAACGGCGCTGGTAGTGGCTCAGCTACTTAGGGTTCCGCAAGCCATCTTGGACATGATCGCTGG
TGCCCACTGGGGAGTCCTGGCGGGCATAGCGTATTTCTCCATGGTGGGCAACTGGGCGAAGGTCCTGGTA
GTGCTGTTGCTGTTTGCCGGCGTCGACGCTCACACCTACACCACTGGGGGGAGTGTTGCTGCTACTACGG
CCTCACTCACCGGGTTTTTCAGTCCGGGCGCCAAGCAGGATATCCAGCTGATCA

>1710_S29_L001_R1_001.fastq_162_1a_12
CCCCTACAACGGCGCTGGTAGTGGCTCAGCTACTTAGGGTTCCGCAAGCTATCTTGGACATGATCGCTGG
TGCCCACTGGGGAGTCCTGGCGGGCATAGCGTATTTCTCCATGGTGGGCAACTGGGCGAAGGTCCTGGTA
GTGCTGTTGCTGTTTGCCGGCGTCGACGCTCACACCTACACCACTGGGGGGAGTGTTGCTGCTACTACGG
CCGCACTCACCGGGTTTTTCAGTCCGGGCGCCAAGCAGGATATCCAGCTGATCA

>1710_S29_L001_R1_001.fastq_163_1a_12
CCCCTACAACGGCGCTGGTAGTGGCTCAGCTACTTAGGGTTCCGCAAGCCATCTTGGACATGATCGCTGG
TGCCCACTGGGGAGTCCTGGCGGGCATAGCGTATTTCTCTATGGTGGGCAACTGGGCGAAGGTCCTGGTA
GTGCTGTTGCTGTTTGCCGGCGTCGACGCTCACACCTACACCACTGGGGGGAGTGTTGCTGCTACTACGG
CCGCACTCACCGGGTTTTTCAGTCCGGGCGCCAAGCAGGATATCCAGCTGATCA

>1710_S29_L001_R1_001.fastq_164_1a_11
CCCCTACAACGGCGCCGGTAGTGGCTCAGCTACTTAGGGTTCCGCAAGCCATCTTGGACATGATCGCTGG
TGCCCACTGGGGAGTCCTGGCGGGCATAGCGTATTTCTCCATGGTGGGCAACTGGGCGAAGGTCCTGGTA
GTGCTGTTGCTGTTTGCCGGCGTCGACGCTCACACCTACACCACTGGGGGGAGTGTTGCTGCTACTACGG
CCGCACTCACCGGGTTTTTCAGTCCGGGCGCCAAGCAGGATATCCAGCTGATCA

>1710_S29_L001_R1_001.fastq_165_1a_11
CCCCTACAACGGCGCTGGTAGTGGCTCAGCTACCTAGGGTTCCGCAAGCCATCTTGGACATGATCGCTGG
TGCCCACTGGGGAGTCCTGGCGGGCATAGCGTATTTCTCCATGGTGGGCAACTGGGCGAAGGTCCTGGTA
GTGCTGTTGCTGTTTGCCGGCGTCGACGCTCACACCTACACCACTGGGGGGAGTGTTGCTGCTACTACGG
CCGCACTCACCGGGTTTTTCAGTCCGGGCGCCAAGCAGGATATCCAGCTGATCA

>1710_S29_L001_R1_001.fastq_166_1a_11
CCCCTACAACGGCGCTGGTAGTGGCTCAGCTACTTAGGGTTCCGCAAGCCATCTTGGACATGATCGCTAG
TGCCCACTGGGGAGTCCTGGCGGGCATAGCGTATTTCTCCATGGTGGGCAACTGGGCGAAGGTCCTGGTA
GTGCTGTTGCTGTTTGCCGGCGTCGACGCTCACACCTACACCACTGGGGGGAGTGTTGCTGCTACTACGG
CCGCACTCACCGGGTTTTTCAGTCCGGGCGCCAAGCAGGATATCCAGCTGATCA

>1710_S29_L001_R1_001.fastq_167_1a_11
CCCCTACAACGGCGCTGGTAGTGGCTCAGCTACTTAGGGTTCCGCAAGCCATCTTGGACATGATCGCTGG
TGCCCACTGGGGAGTCCTGGCGGGCATAGTGTATTTCTCCATGGTGGGCAACTGGGCGAAGGTCCTGGTA
GTGCTGTTGCTGTTTGCCGGCGTCGACGCTCACACCTACACCACTGGGGGGAGTGTTGCTGCTACTACGG
CCGCACTCACCGGGTTTTTCAGTCCGGGCGCCAAGCAGGATATCCAGCTGATCA

>1710_S29_L001_R1_001.fastq_168_1a_11
CCCCTACAACGGCGCTGGTAGTGGCTCAGCTACTTAGGGTTCCGCAAGCCATCTTGGACATGATCGCTGG
TGCCCACTGGGGAGTCCTGGCGGGCATAGCGTATTTCTCCATGGTGGGCAACTGGGCGAAGGTCCTGGTA
GTGCTGTTGCTGTTTGCCGGCGTCGACGCTCACACCTGCACCACTGGGGGGAGTGTTGCTGCTACTACGG
CCGCACTCACCGGGTTTTTCAGTCCGGGCGCCAAGCAGGATATCCAGCTGATCA

>1710_S29_L001_R1_001.fastq_169_1a_11
CCCCTACAACGGCGCTGGTAGTGGCTCAGCTACTTAGGGTTCCGCAAGCCATCTTGGACATGATCGCTGG
TGCCCACTGGGGAGTCCTGGCGGGCATAGCGTATTTCTCCATGGTGGGCAACTGGGCGAAGGTCCTGGTA
GTGTTGTTGCTGTTTGCCGGCGTCGACGCTCACACCTACACCACTGGGGGGAGTGTTGCTGCTACTACGG
CCGCACTCACCGGGTTTTTCAGTCCGGGCGCCAAGCAGGATATCCAGCTGATCA

>1710_S29_L001_R1_001.fastq_170_1a_11
CCCCTACAACGGCGCTGGTAGTGGCTCAGCTACTTAGGGTTCCGCAAGCCATCTTGGACATGATCGCTGG
TGCCCACTGGGGAGTCCTGGCGGGCCTAGCGTATTTCTCCATGGTGGGCAACTGGGCGAAGGTCCTGGTA
GTGCTGTTGCTGTTTGCCGGCGTCGACGCTCACACCTACACCACTGGGGGGAGTGTTGCTGCTACTACGG
CCGCACTCACCGGGTTTTTCAGTCCGGGCGCCAAGCAGGATATCCAGCTGATCA

>1710_S29_L001_R1_001.fastq_171_1a_11
CCCCTACAACGGCGCTGGTAGTGGCTCAGCTACTTAGAGTTCCGCAAGCCATCTTGGACATGATCGCTGG
TGCCCACTGGGGAGTCCTGGCGGGCATAGCGTATTTCTCCATGGTGGGCAACTGGGCGAAGGTCCTGGTA
GTGCTGTTGCTGTTTGCCGGCGTCGACGCTCACACCTACACCACTGGGGGGAGTGTTGCTGCTACTACGG
CCGCACTCACCGGGTTTTTCAGTCCGGGCGCCAAGCAGGATATCCAGCTGATCA

>1710_S29_L001_R1_001.fastq_172_1a_11
CCCCTACAACGGCGCTGGTAGTGGCTCAGCTACTTAGGGTTCCGCAAGCCATCTTGGACATGATCGCTGG
TGCCCACTGGGGAGTCCTGGCGGGCATAGCGTATTTCTCCATGGTGGGCAACTGGGCGAAGGTCCTGGTA
GTGCTGTTGCTGTTTGCCGGCGTCGACGCTCACACCTACACCACTGGGGGGAGTGTTGCTGCTACTACGG
CCGCACTCACCGGGTTTTTCGGTCCGGGCGCCAAGCAGGATATCCAGCTGATCA

>1710_S29_L001_R1_001.fastq_173_1a_11
CCCCTACAACGGCGCTGGTAGTGGCTCAGCTACTTAGGGTTCCGCAAGCCATCTTGGACATGATCGCTGG
TGCCCACTGGGGAGTCCTGGCGGGCATAGCGTATTTCTCCATGGTGGGCAACTGGGCGAAGGTCCTGGTA
GTGCTGTTGCTGTTTGCCGGCGTCGACGCTCACACTTACACCACTGGGGGGAGTGTTGCTGCTACTACGG
CCGCACTCACCGGGTTTTTCAGTCCGGGCGCCAAGCAGGATATCCAGCTGATCA

>1710_S29_L001_R1_001.fastq_174_1a_11
CCCCTACAACGGCGCTGGTAGTGGCTCAGCTACTTAGGGTTCCGCAAGCCATCTCGGACATGATCGCTGG
TGCCCACTGGGGAGTCCTGGCGGGCATAGCGTATTTCTCCATGGTGGGCAACTGGGCGAAGGTCCTGGTA
GTGCTGTTGCTGTTTGCCGGCGTCGACGCTCACACCTACACCACTGGGGGGAGTGTTGCTGCTACTACGG
CCGCACTCACCGGGTTTTTCAGTCCGGGCGCCAAGCAGGATATCCAGCTGATCA

>1710_S29_L001_R1_001.fastq_175_1a_11
CCCCTACAACGGCGCTGGTAGTGGCTCAGCTACTTAGGGTTCCGCAAGCCATCTTGGACATGATCGCTGG
TGCCCACTGGGGAGTCCTGGCGGGCATAACGTATTTCTCCATGGTGGGCAACTGGGCGAAGGTCCTGGTA
GTGCTGTTGCTGTTTGCCGGCGTCGACGCTCACACCTACACCACTGGGGGGAGTGTTGCTGCTACTACGG
CCGCACTCACCGGGTTTTTCAGTCCGGGCGCCAAGCAGGATATCCAGCTGATCA

>1710_S29_L001_R1_001.fastq_176_1a_11
CCCCTACAACGGCGCTGGTAGTGGCTCAACTACTTAGGGTTCCGCAAGCCATCTTGGACATGATCGCTGG
TGCCCACTGGGGAGTCCTGGCGGGCATAGCGTATTTCTCCATGGTGGGCAACTGGGCGAAGGTCCTGGTA
GTGCTGTTGCTGTTTGCCGGCGTCGACGCTCACACCTACACCACTGGGGGGAGTGTTGCTGCTACTACGG
CCGCACTCACCGGGTTTTTCAGTCCGGGCGCCAAGCAGGATATCCAGCTGATCA

>1710_S29_L001_R1_001.fastq_177_1a_11
CCCCTACAACGGCGCTAGTAGTGGCTCAGCTACTTAGGGTTCCGCAAGCCATCTTGGACATGATCGCTGG
TGCCCACTGGGGAGTCCTGGCGGGCATAGCGTATTTCTCCATGGTGGGCAACTGGGCGAAGGTCCTGGTA
GTGCTGTTGCTGTTTGCCGGCGTCGACGCTCACACCTACACCACTGGGGGGAGTGTTGCTGCTACTACGG
CCGCACTCACCGGGTTTTTCAGTCCGGGCGCCAAGCAGGATATCCAGCTGATCA

>1710_S29_L001_R1_001.fastq_178_1a_11
CCCCTACAACGGCGCTGGTAGTGGCTCAGCTACTTAGGGTTCCGCAAGCCATCTTGGACATGATCGCTGG
TGCCCACTGGGGAGTCCTGGCGGGCATAGCGTATTTCTCCATGGTGGGCAACTGGGCGAAGGTCCTGGTA
GTGCTGTTGCTGTTTGCCGGCGTCGACGCTCACACCTACACCACTGGGGGGAGTGTTGCTGCTACTACGG
CCGCACTCACCGGGTTTTTCAGTTCGGGCGCCAAGCAGGATATCCAGCTGATCA

>1710_S29_L001_R1_001.fastq_179_1a_11
CCCCTACAACGGCGCTGGTAGTGGCTCAGCTACTTAGGGTTCCGCAAGCCATCTTGGACATGATCGCTGG
TGCCCACTGGGGAGTCCTGGCGGGCATAGCATATTTCTCCATGGTGGGCAACTGGGCGAAGGTCCTGGTA
GTGCTGTTGCTGTTTGCCGGCGTCGACGCTCACACCTACACCACTGGGGGGAGTGTTGCTGCTACTACGG
CCGCACTCACCGGGTTTTTCAGTCCGGGCGCCAAGCAGGATATCCAGCTGATCA

>1710_S29_L001_R1_001.fastq_180_1a_11
CCCCTACAACGGCGCTGGTAGTGGCTCAGCTACTTAGGGTTCCGCAAGCCATCTTGGACATGATCGCTGG
TGCCCACTGGGGAGTCCTGGCGGGCATAGCGTATTTCTCCATGGTGGGCAACTGGGCGAAGGTCCTGGTA
GTGCTGTTGCTGTTTGCCGGCGTCGACGCTCACACCTACACCACTGGGGGGAGTGTTGCTACTACTACGG
CCGCACTCACCGGGTTTTTCAGTCCGGGCGCCAAGCAGGATATCCAGCTGATCA

>1710_S29_L001_R1_001.fastq_181_1a_11
CCCCTACAACGGCGCTGGTAGTGGCTCAGCTACTTAGGGTTCCGCAAGCCATCTTGGACATGATCGCTGG
TGCCCACTGGGGAGTCCTGGCGGGCATAGCGTATTTCTCCATGGTGGGCAACTGGGCGGAGGTCCTGGTA
GTGCTGTTGCTGTTTGCCGGCGTCGACGCTCACACCTACACCACTGGGGGGAGTGTTGCTGCTACTACGG
CCGCACTCACCGGGTTTTTCAGTCCGGGCGCCAAGCAGGATATCCAGCTGATCA

>1710_S29_L001_R1_001.fastq_182_1a_11
CCCCTACAACGGCGCTGGTAGTGGCTCAGCTACTTAGGGTTCCGCAAGCCATCTTGAACATGATCGCTGG
TGCCCACTGGGGAGTCCTGGCGGGCATAGCGTATTTCTCCATGGTGGGCAACTGGGCGAAGGTCCTGGTA
GTGCTGTTGCTGTTTGCCGGCGTCGACGCTCACACCTACACCACTGGGGGGAGTGTTGCTGCTACTACGG
CCGCACTCACCGGGTTTTTCAGTCCGGGCGCCAAGCAGGATATCCAGCTGATCA

>1710_S29_L001_R1_001.fastq_183_1a_11
CCCCTACAACGGCGCTGGTAGTGGCTCAGCTACTTAGGGTTCCGCAAGCCATCTTGGACATGATCGCTGG
TGCCTACTGGGGAGTCCTGGCGGGCATAGCGTATTTCTCCATGGTGGGCAACTGGGCGAAGGTCCTGGTA
GTGCTGTTGCTGTTTGCCGGCGTCGACGCTCACACCTACACCACTGGGGGGAGTGTTGCTGCTACTACGG
CCGCACTCACCGGGTTTTTCAGTCCGGGCGCCAAGCAGGATATCCAGCTGATCA

>1710_S29_L001_R1_001.fastq_184_1a_11
CCTCTACAACGGCGCTGGTAGTGGCTCAGCTACTTAGGGTTCCGCAAGCCATCTTGGACATGATCGCTGG
TGCCCACTGGGGAGTCCTGGCGGGCATAGCGTATTTCTCCATGGTGGGCAACTGGGCGAAGGTCCTGGTA
GTGCTGTTGCTGTTTGCCGGCGTCGACGCTCACACCTACACCACTGGGGGGAGTGTTGCTGCTACTACGG
CCGCACTCACCGGGTTTTTCAGTCCGGGCGCCAAGCAGGATATCCAGCTGATCA

>1710_S29_L001_R1_001.fastq_185_1a_10
CCCCTACAACGGCGCTGGTAGTGGCTCAGCTACTTAGGGTTCCGCAAGCCATCTTGGACATGATCGCTGG
TGCCCACTGGGGAGTCCTGGCGGGCATAGCGTATTTCTCCATGGTGGGCAACTGGGCGAAGGTCCTGGTA
GTGCTGTTGCTGTTTGCCGGCGTCGACGCTCACACCTACACCACTGGGGGGAGTGTTGCTGCTACTACGG
CCGCACTCACCGGGTTTTTCAGTCCGGGCGCCAAGCAGAATATCCAGCTGATCA

>1710_S29_L001_R1_001.fastq_186_1a_10
CCCCTACAACGGCGCTGGTAGTGGCTCAGCTACTTAGGGTTCCGCAAGCCATCTTGGACATGATCGCTGG
TGCCCACTGGGGAGTCCTGGCGGGCATAGCGTATTTCTCCATGGTGGGCAACTGGGCGAAGGTCCTGGTA
GTGCTGTTGCTGTTTGCCGGCGTCGACGCTCACACCTACACCACTGGGGGGAGTGTTGCTGCTACTACGG
CCGCACTCACCGGGTTTTTCAGTCCGGGCGCCAAGCAGGATATCCGGCTGATCA

>1710_S29_L001_R1_001.fastq_187_1a_10
CCCCTACAACGGCGCTGGTAGTGGCTCAGCTACTTAGGGTTCCGCAAGCCATCTTGGACATGATCGCTGA
TGCCCACTGGGGAGTCCTGGCGGGCATAGCGTATTTCTCCATGGTGGGCAACTGGGCGAAGGTCCTGGTA
GTGCTGTTGCTGTTTGCCGGCGTCGACGCTCACACCTACACCACTGGGGGGAGTGTTGCTGCTACTACGG
CCGCACTCACCGGGTTTTTCAGTCCGGGCGCCAAGCAGGATATCCAGCTGATCA

>1710_S29_L001_R1_001.fastq_188_1a_10
CCCCTACAACGGCGCTGGTAGTGGCTCAGCTACTTAGGGTTCCGCAAGCCATCTTGGACATGATCGCTGG
TGCCCACTGGGGAGTCCTGGCGAGCATAGCGTATTTCTCCATGGTGGGCAACTGGGCGAAGGTCCTGGTA
GTGCTGTTGCTGTTTGCCGGCGTCGACGCTCACACCTACACCACTGGGGGGAGTGTTGCTGCTACTACGG
CCGCACTCACCGGGTTTTTCAGTCCGGGCGCCAAGCAGGATATCCAGCTGATCA

>1710_S29_L001_R1_001.fastq_189_1a_10
CCCCTACAACGGCGCTGGTAGTGGCTCAGCTACTTAGGGTTCCGCAAGCCATCTTGGACATGATCGCTGG
TGCCCGCTGGGGAGTCCTGGCGGGCATAGCGTATTTCTCCATGGTGGGCAACTGGGCGAAGGTCCTGGTA
GTGCTGTTGCTGTTTGCCGGCGTCGACGCTCACACCTACACCACTGGGGGGAGTGTTGCTGCTACTACGG
CCGCACTCACCGGGTTTTTCAGTCCGGGCGCCAAGCAGGATATCCAGCTGATCA

>1710_S29_L001_R1_001.fastq_190_1a_10
TCCCTACAACGGCGCTGGTAGTGGCTCAGCTACTTAGGGTTCCGCAAGCCATCTTGGACATGATCGCTGG
TGCCCACTGGGGAGTCCTGGCGGGCATAGCGTATTTCTCCATGGTGGGCAACTGGGCGAAGGTCCTGGTA
GTGCTGTTGCTGTTTGCCGGCGTCGACGCTCACACCTACACCACTGGGGGGAGTGTTGCTGCTACTACGG
CCGCACTCACCGGGTTTTTCAGTCCGGGCGCCAAGCAGGATATCCAGCTGATCA

>1710_S29_L001_R1_001.fastq_191_1a_10
CCCCTACAACGGCGCTGGTAGTGGCTCAGCTACTTAGGGTTCCGCAAGCCATCTTGGACATGATCGCTGG
TGCCCACTGGGGAGTCCTGGCGGGCATAGCGTATTTCTCCATGGTGGGCAACTGGGCGAAGATCCTGGTA
GTGCTGTTGCTGTTTGCCGGCGTCGACGCTCACACCTACACCACTGGGGGGAGTGTTGCTGCTACTACGG
CCGCACTCACCGGGTTTTTCAGTCCGGGCGCCAAGCAGGATATCCAGCTGATCA

>1710_S29_L001_R1_001.fastq_192_1a_10
CCCCTACAACGGCGCTGGTAGTGGCTCAGCTACTTAGGGTTCCGCAAGCCATCTTGGACATGATCGCTGG
TGCCCACTGGAGAGTCCTGGCGGGCATAGCGTATTTCTCCATGGTGGGCAACTGGGCGAAGGTCCTGGTA
GTGCTGTTGCTGTTTGCCGGCGTCGACGCTCACACCTACACCACTGGGGGGAGTGTTGCTGCTACTACGG
CCGCACTCACCGGGTTTTTCAGTCCGGGCGCCAAGCAGGATATCCAGCTGATCA

>1710_S29_L001_R1_001.fastq_193_1a_10
CCCCTACAACGGCGCTGGTAGTGGCTCAGCTACTTAGGGTTCCGCAAGCCATCTTGGACATGATCGCTGG
TGCCCACTGGGGAGTCCTGGCGGGCATAGCGTATTTCTCCATGGTGGGCGACTGGGCGAAGGTCCTGGTA
GTGCTGTTGCTGTTTGCCGGCGTCGACGCTCACACCTACACCACTGGGGGGAGTGTTGCTGCTACTACGG
CCGCACTCACCGGGTTTTTCAGTCCGGGCGCCAAGCAGGATATCCAGCTGATCA

>1710_S29_L001_R1_001.fastq_194_1a_10
CCCCTACAACGGCGCTGGTAGTGGCTCAGCTACTTAGGGTTCTGCAAGCCATCTTGGACATGATCGCTGG
TGCCCACTGGGGAGTCCTGGCGGGCATAGCGTATTTCTCCATGGTGGGCAACTGGGCGAAGGTCCTGGTA
GTGCTGTTGCTGTTTGCCGGCGTCGACGCTCACACCTACACCACTGGGGGGAGTGTTGCTGCTACTACGG
CCGCACTCACCGGGTTTTTCAGTCCGGGCGCCAAGCAGGATATCCAGCTGATCA

>1710_S29_L001_R1_001.fastq_195_1a_10
CCCCTACAACGGCGCTGGTAGTGGCTCAGCTACTTAGGGTTCCGCAAGCCATCTTGGACATGATCGCTGG
TGCCCACTGGGGAGTCCTGGCGGGCATAGCGTATTTCTCCATGGTGGGCAACTGGGCGAAGGTCCTGGTA
GTGCTGTTGCTGTTTGCCGGCGTCGACGCTCACACCTACACCACTGGGGGGAGTGTTGCTGCTACTACGG
CCGCACTCACCGGGTTTTTCAGTCCGGGCGTCAAGCAGGATATCCAGCTGATCA

>1710_S29_L001_R1_001.fastq_196_1a_10
CCCCTACAACGGCGCTGGTAGTGGCTCAGCTACTTAGGGTTCCGCAAGCCATCTTGGACATGATCGCTGG
TGCCCACTGGGGAGTCCTGGCGGGCATAGCGTATTTCTCCATGGTGGACAACTGGGCGAAGGTCCTGGTA
GTGCTGTTGCTGTTTGCCGGCGTCGACGCTCACACCTACACCACTGGGGGGAGTGTTGCTGCTACTACGG
CCGCACTCACCGGGTTTTTCAGTCCGGGCGCCAAGCAGGATATCCAGCTGATCA

>1710_S29_L001_R1_001.fastq_197_1a_10
CCCCTACAACGGCGCTGGTAGTGGCTCAGCTACTTAGGGTTCCGCAAGCCATCTTGGACATGATCGCTGG
TGCCCACTGGGGAGTCCTGGCGGGCATAGCGTATTTCTCCATGGTGGGCAACCGGGCGAAGGTCCTGGTA
GTGCTGTTGCTGTTTGCCGGCGTCGACGCTCACACCTACACCACTGGGGGGAGTGTTGCTGCTACTACGG
CCGCACTCACCGGGTTTTTCAGTCCGGGCGCCAAGCAGGATATCCAGCTGATCA

>1710_S29_L001_R1_001.fastq_198_1a_10
CCCCTACAACGGCGCTGGTAGTGGCTCAGCTACTTAGGGTTCCGCAAGCCATCTTAGACATGATCGCTGG
TGCCCACTGGGGAGTCCTGGCGGGCATAGCGTATTTCTCCATGGTGGGCAACTGGGCGAAGGTCCTGGTA
GTGCTGTTGCTGTTTGCCGGCGTCGACGCTCACACCTACACCACTGGGGGGAGTGTTGCTGCTACTACGG
CCGCACTCACCGGGTTTTTCAGTCCGGGCGCCAAGCAGGATATCCAGCTGATCA

>1710_S29_L001_R1_001.fastq_199_1a_10
CCCCTACAACGGCGCTGGTAGTGGCTCAGCTACTTAGGGTTCCGCAAGCCATCTTGGACATGATCGCTGG
TGCCCATTGGGGAGTCCTGGCGGGCATAGCGTATTTCTCCATGGTGGGCAACTGGGCGAAGGTCCTGGTA
GTGCTGTTGCTGTTTGCCGGCGTCGACGCTCACACCTACACCACTGGGGGGAGTGTTGCTGCTACTACGG
CCGCACTCACCGGGTTTTTCAGTCCGGGCGCCAAGCAGGATATCCAGCTGATCA

>1710_S29_L001_R1_001.fastq_200_1a_10
CCCCTACAACGGCGCTGGTAGTGGCTCAGCTACTTAGGGTTCCGCAAGCCATCTTGGACATGATCGCTGG
TGCCCACTGGGGAGTCCTGGCGGGCATAGCGTATTTCTCCATGGTGGGCAACTGGGCGAAGGTCCTGGTA
GTGCTGTTGCTGTTTGCCGGCGTCGACGCTCACACCTACACCACTGGGGGGAGTGTTGCTGCTACTACGA
CCGCACTCACCGGGTTTTTCAGTCCGGGCGCCAAGCAGGATATCCAGCTGATCA

>1710_S29_L001_R1_001.fastq_201_1a_10
CCCCTACAACGGCGCTGGTAGTGGCTCAGCTACTTAGGGTTCCGCAAGCCATCTTGGACATGATCGCTGG
TGCCCACTGGGGAGTCCTGGCGGGCATAGCGTATTTCTCCATGGTGGGCAACTGGGCGAAGGTCCTGGTA
GTGCTGTTGCTGTTTGCCGGCGTCGACGCTCACACCTACACCACTGGGGGGAGTGTTGCTGCTACTACGG
CCGCACTCACCGGGTTTTTCAGTCCGGGCGCCAAGCAGGATGTCCAGCTGATCA

>1710_S29_L001_R1_001.fastq_202_1a_10
CCCCTACAACGGCGCTGGTAGTGGCTCAGCTACTTAGGGTTCCGCAAGCCATCTTGGACATGATCGTTGG
TGCCCACTGGGGAGTCCTGGCGGGCATAGCGTATTTCTCCATGGTGGGCAACTGGGCGAAGGTCCTGGTA
GTGCTGTTGCTGTTTGCCGGCGTCGACGCTCACACCTACACCACTGGGGGGAGTGTTGCTGCTACTACGG
CCGCACTCACCGGGTTTTTCAGTCCGGGCGCCAAGCAGGATATCCAGCTGATCA

>1710_S29_L001_R1_001.fastq_203_1a_9
CCCCTACAACGGCGCTGGTAGTGGCTCAGCTACTTAGGGTTCCGCAAGCCATCTTGGACATGATCGCTGG
TGCCCACTGGGGAGTCCTGGCGGGCATAGCGTATTTCTCCATGGTGAGCAACTGGGCGAAGGTCCTGGTA
GTGCTGTTGCTGTTTGCCGGCGTCGACGCTCACACCTACACCACTGGGGGGAGTGTTGCTGCTACTACGG
CCGCACTCACCGGGTTTTTCAGTCCGGGCGCCAAGCAGGATATCCAGCTGATCA

>1710_S29_L001_R1_001.fastq_204_1a_9
CCCCTACAACGGCGCTGGTAGTGGCTCAGCTACTTAGGGTTCCGCAAGCCATCTTGGACATGATCGCTGG
TGCCCACTGGGGAGTCCTGGCGGGCATAGCGTATTTCTCCATGGTGGGCAACTGGGCGAAGGTCCTGGTA
GTGCTGTTGCTGTTTGCCGGCGTCGACGCCCACACCTACACCACCGGGGGGAGTGTTGCTGCTACTACGG
CCGCACTCACCGGGTTTTTCAGTCCGGGCGCCAAGCAGGATATCCAGCTGATCA

>1710_S29_L001_R1_001.fastq_205_1a_9
CCCCTACAACGGCGCTGGTAGTGGCTCAGCTACTTAGGGTTCCGCAAGCCATCTTGGACATGATCGCTGG
TGCCCACTGGGGAGTCCTGGCGGGCATAGCGTATTTCTCCATGGTGGGCAACTGGGCGAAGGTCCTGGTA
GTGCTGTTGCTGTTTGCCGGCGTCGACGCTCACATCTACACCACTGGGGGGAGTGTTGCTGCTACTACGG
CCGCACTCACCGGGTTTTTCAGTCCGGGCGCCAAGCAGGATATCCAGCTGATCA

>1710_S29_L001_R1_001.fastq_206_1a_9
CCCCTACAACGGCGCTGGTAGTGGCTCAGCTACTTAGGGTTCCGCAAGCCATCTTGGACATGATTGCTGG
TGCCCACTGGGGAGTCCTGGCGGGCATAGCGTATTTCTCCATGGTGGGCAACTGGGCGAAGGTCCTGGTA
GTGCTGTTGCTGTTTGCCGGCGTCGACGCTCACACCTACACCACTGGGGGGAGTGTTGCTGCTACTACGG
CCGCACTCACCGGGTTTTTCAGTCCGGGCGCCAAGCAGGATATCCAGCTGATCA

>1710_S29_L001_R1_001.fastq_207_1a_9
CCCCTACAACGGCGCTGGTAGTGGCTCAGCTACTTAGGGTTCCGCAAGCCATCTTGGACATGATCGCTGG
TGCCCACTGGGGAGTCCTGGCGGGCATAGCGTATTTCTCCATGGTGGGCAACTGGGCGAAGGTCCTGGTA
GTGCTGTTGCTGTTTGCCGGCGTCGACGCTCACACCTACACCACGGGGGGGAGTGTTGCTGCTACTACGG
CCGCACTCACCGGGTTTTTCAGTCCGGGCGCCAAGCAGGATATCCAGCTGATCA

>1710_S29_L001_R1_001.fastq_208_1a_9
CCCCTACAACGGCGCTGGTAGTGGCTCAGCTACTTAGGGTTCCGCAAGCCATCTTGGACATGATCGCTGG
TGCCCACTGGGGAGTCCTGGCGGGCATAGCGTATTTCTCCATGGTGGGCAACTGGGCGAAGGTCCTGGTA
GTGCTGTTGCTGTTTGCCGGCGTCAACGCTCACACCTACACCACTGGGGGGAGTGTTGCTGCTACTACGG
CCGCACTCACCGGGTTTTTCAGTCCGGGCGCCAAGCAGGATATCCAGCTGATCA

>1710_S29_L001_R1_001.fastq_209_1a_9
CCCCTACAACGGCGCTGGTAGTGGCTCAGCTACTTAGGGTTCCGCAAGCCATCTTGGACATGATCGCTGG
TGCCCACTGGGGAGTCCTGGCGGGCATAGCGTATTTCTCCATAGTGGGCAACTGGGCGAAGGTCCTGGTA
GTGCTGTTGCTGTTTGCCGGCGTCGACGCTCACACCTACACCACTGGGGGGAGTGTTGCTGCTACTACGG
CCGCACTCACCGGGTTTTTCAGTCCGGGCGCCAAGCAGGATATCCAGCTGATCA

>1710_S29_L001_R1_001.fastq_210_1a_9
CCCCTACAACGGCGCTGGTAGTCGCTCAGCTACTTAGGGTTCCGCAAGCCATCTTGGACATGATCGCTGG
TGCCCACTGGGGAGTCCTGGCGGGCATAGCGTATTTCTCCATGGTGGGCAACTGGGCGAAGGTCCTGGTA
GTGCTGTTGCTGTTTGCCGGCGTCGACGCTCACACCTACACCACTGGGGGGAGTGTTGCTGCTACTACGG
CCGCACTCACCGGGTTTTTCAGTCCGGGCGCCAAGCAGGATATCCAGCTGATCA

>1710_S29_L001_R1_001.fastq_211_1a_9
CCCCTACAACGGCGCTGGTAGTGGCTCAGCTACTTAGGGTTCCGCAAGCCATCTTGGACATGATCGCTGG
TGCCCACTGGGGAGTCCTGGCGGGCATAGCGTATTTCTCCATGGTGGGCAACTGGGCGAAGGTCCTGGTA
GTGCTGTTGCTGTTTGCCGGCGTCGACGCTCACACCTACACCACTGGGGGGAGTGTTGCTGCTACTACGG
CCGCACTCACCGGATTTTTCAGTCCGGGCGCCAAGCAGGATATCCAGCTGATCA

>1710_S29_L001_R1_001.fastq_212_1a_9
CCCCTACAACGGCGCTGGTAGTGGCTCAGCTACTTAGGGTTCCGCAAGCCATCTTGGACACGATCGCTGG
TGCCCACTGGGGAGTCCTGGCGGGCATAGCGTATTTCTCCATGGTGGGCAACTGGGCGAAGGTCCTGGTA
GTGCTGTTGCTGTTTGCCGGCGTCGACGCTCACACCTACACCACTGGGGGGAGTGTTGCTGCTACTACGG
CCGCACTCACCGGGTTTTTCAGTCCGGGCGCCAAGCAGGATATCCAGCTGATCA

>1710_S29_L001_R1_001.fastq_213_1a_9
CCCCTACAACGGCGCTGGTAGTGGCTCAGCTACTTAGGGTTCCGCAAGCCATCTTGGACATGATCGCTGG
TGCCCACTGGGGAGTCCTGGCGGGCATAGCGTATTTCTCCATGGTGGGCAACTGGGCGAAGGTCCTGGTA
GTGCTGTTGCTGTTTGCCGGCGTCGACGCTCACACCTACACCACCGGGGGGAGTGTTGCTGCTACTACGG
CCGCACTCACCGGGTTCTTCAGTCCGGGCGCCAAGCAGGATATCCAGCTGATCA

>1710_S29_L001_R1_001.fastq_214_1a_9
CCCCTACAACGGCGCTGGTAGTGGCTCAGCTACTTAGGGTTCCGCAAGCCATCTTGGACATGATCGCTGG
TGCCCACTGGGGAGTCCTGGCGGGCATAGCGTATTTCTCCATGGTGGGCAACTGGGCGAAGGTCCTGGTA
GTGCTGTTGCTGTTTGCCGGCGTCGACGCTCACACCTACACCACTGGGGGGAGAGTTGCTGCTACTACGG
CCGCACTCACCGGGTTTTTCAGTCCGGGCGCCAAGCAGGATATCCAGCTGATCA

>1710_S29_L001_R1_001.fastq_215_1a_9
CCCCTACAACGGCGCTGGTAGTGGCTCAGCTACTTAGGGTTCCGCAAGCCATCTTGGACATGATCGCTGG
TGCCCACTGGGGAGTCCTGGCGGGCATAGCGTATTTCTCCATGGTGGGCAACTGGGCGGAGGTCCTGGTA
GTGCTGTTGCTGTTTGCCGGCGTCGACGCTCACACCTACACCACCGGGGGGAGTGTTGCTGCTACTACGG
CCGCACTCACCGGGTTTTTCAGTCCGGGCGCCAAGCAGGATATCCAGCTGATCA

>1710_S29_L001_R1_001.fastq_216_1a_9
CCCCTACAACGGCGCTGGTAGTGGCCCAGCTACTTAGGGTTCCGCAAGCCATCTTGGACATGATCGCTGG
TGCCCACTGGGGAGTCCTGGCGGGCATAGCGTATTTCTCCATGGTGGGCAACTGGGCGAAGGTCCTGGTA
GTGCTGTTGCTGTTTGCCGGCGTCGACGCTCACACCTACACCACTGGGGGGAGTGTTGCTGCTACTACGG
CCGCACTCACCGGGTTTTTCAGTCCGGGCGCCAAGCAGGATATCCAGCTGATCA

>1710_S29_L001_R1_001.fastq_217_1a_9
CCCCTACAACGGCGCTGGTAGTGGCTCAGCTACTTAGGGTTCCGCAAGCCATCTTGGACATGATCGCTGG
TGCCCACTGGGGAGTCCTGGCGGGCATAGCGTATTTCTCCATGATGGGCAACTGGGCGAAGGTCCTGGTA
GTGCTGTTGCTGTTTGCCGGCGTCGACGCTCACACCTACACCACTGGGGGGAGTGTTGCTGCTACTACGG
CCGCACTCACCGGGTTTTTCAGTCCGGGCGCCAAGCAGGATATCCAGCTGATCA

>1710_S29_L001_R1_001.fastq_218_1a_9
CCCCTACAACGGCGCTGGTAGTGGCTCAGCTACTTAGGGTTCCGCAAGCCATCTTGGACATGATCGCTGG
TGCCCACTGGGGAGTCCTGACGGGCATAGCGTATTTCTCCATGGTGGGCAACTGGGCGAAGGTCCTGGTA
GTGCTGTTGCTGTTTGCCGGCGTCGACGCTCACACCTACACCACTGGGGGGAGTGTTGCTGCTACTACGG
CCGCACTCACCGGGTTTTTCAGTCCGGGCGCCAAGCAGGATATCCAGCTGATCA

>1710_S29_L001_R1_001.fastq_219_1a_9
CCCCTACAACGGCGCTGGTAGTGGCTCAGCTACTTAGGGTTCCGCAAGCCATCTTGGACATGATCGCTGG
TGCCCACTGGGGAGTCCTGGCGGGCATAGCGTATTTCTCCATGGTGGGCAACTGGGCGAAGGTCCTGGCA
GTGCTGTTGCTGTTTGCCGGCGTCGACGCTCACACCTACACCACTGGGGGGAGTGTTGCTGCTACTACGG
CCGCACTCACCGGGTTTTTCAGTCCGGGCGCCAAGCAGGATATCCAGCTGATCA

>1710_S29_L001_R1_001.fastq_220_1a_8
CCCCTACAACGGCGCTGGTAGTGGCTCAGCTACTTAGGGTTCCGCAAGCCATCTTGGACATGATCGCTGG
TGCCCACTGGGGAGTCCTGGCGGGCATAGCGTATTTCTCCATGGTGGGCAACTGGGCGAAGGTCCTGGTA
GTGCTGTTGCTGTTTACCGGCGTCGACGCTCACACCTACACCACTGGGGGGAGTGTTGCTGCTACTACGG
CCGCACTCACCGGGTTTTTCAGTCCGGGCGCCAAGCAGGATATCCAGCTGATCA

>1710_S29_L001_R1_001.fastq_221_1a_8
CCCCTACAACGGCGCTGGTAGTGGCTCAGCTACTTAGGGTTCCGCAAGCCATCTTGGACATGATCGCTGG
TGCCCACTGGGGAGTCCTGGCGGGCATAGCGTATTTCTCCATGGTGGGCAACTGGGCGAAGGTCCTGGTA
GTGCTGTTGCTGTTTGCCGGCGTCGACGCTCACACCTACACCACTGGGGGGCGTGTTGCTGCTACTACGG
CCGCACTCACCGGGTTTTTCAGTCCGGGCGCCAAGCAGGATATCCAGCTGATCA

>1710_S29_L001_R1_001.fastq_222_1a_8
CCCCTATAACGGCGCTGGTAGTGGCTCAGCTACTTAGGGTTCCGCAAGCCATCTTGGACATGATCGCTGG
TGCCCACTGGGGAGTCCTGGCGGGCATAGCGTATTTCTCCATGGTGGGCAACTGGGCGAAGGTCCTGGTA
GTGCTGTTGCTGTTTGCCGGCGTCGACGCTCACACCTACACCACTGGGGGGAGTGTTGCTGCTACTACGG
CCGCACTCACCGGGTTTTTCAGTCCGGGCGCCAAGCAGGATATCCAGCTGATCA

>1710_S29_L001_R1_001.fastq_223_1a_8
CCCCTACAACGGCGCTGGTAGTGGCTCAGCTACTTAGGGTTCCGCAAGCCATCTTGGACATGATCGCTGG
TGCCCACTGGGGAGTCCTGGCGGGCATAGCGTATTTCTCCATGGTGGGCAACTGGGCGAAGGTCCTGGTA
GTGCTGTTGCTGTTTGCCGGCGTCGACGCACACACCTACACCACTGGGGGGAGTGTTGCTGCTACTACGG
CCGCACTCACCGGGTTTTTCAGTCCGGGCGCCAAGCAGGATATCCAGCTGATCA

>1710_S29_L001_R1_001.fastq_224_1a_8
CCCCTACAACGGCGCTGGTAGTGGCTCAGCTACTTAGGGTTCCGCAAGCCATCTTGGACATGATCGCTGG
TGCCCACTGGGGAGTCCTGGCGGGCATAGCGTATTTCTCCATGGTGGGCAACTGGGCGAAGGTCCTGGTA
GTGCTGTTGCTGTTTGCCGGCGTCGACGCTCACACCTACACCACTGGGGGGAGTGTTGTTGCTACTACGG
CCGCACTCACCGGGTTTTTCAGTCCGGGCGCCAAGCAGGATATCCAGCTGATCA

>1710_S29_L001_R1_001.fastq_225_1a_8
CCCCTACAACGGCGCTGGTAGTGGCTCAGCTACTTAGGGTTCCGCAAGCCATCTTGGACATGATCGCTGG
TGCCCACTGGGGAGTCCTGGCGGGCATAGCGTATTTCTCCATGGTGGGCAACTGGGCGAAGGTCCTGGTA
GTGCTGTTGCTGTTTGCCGGCGGCGACGCTCACACCTACACCACTGGGGGGAGTGTTGCTGCTACTACGG
CCGCACTCACCGGGTTTTTCAGTCCGGGCGCCAAGCAGGATATCCAGCTGATCA

>1710_S29_L001_R1_001.fastq_226_1a_8
CCCCTACAACGGCGCTGGTAGTGGCTCAGCTACTTAGGGTTCCGCAAGCCATCTTGGACATGATCGCTGG
TGCCCACTGGGGAGTCCTGGCGGGCATAGCGTATTTCTCCATGGCGGGCAACTGGGCGAAGGTCCTGGTA
GTGCTGTTGCTGTTTGCCGGCGTCGACGCTCACACCTACACCACCGGGGGGAGTGTTGCTGCTACTACGG
CCGCACTCACCGGGTTTTTCAGTCCGGGCGCCAAGCAGGATATCCAGCTGATCA

>1710_S29_L001_R1_001.fastq_227_1a_8
CCCCTACAACGGCGCTGGTAGTGGCTCAGCTACTTAGGGTTCCGCAAGCCATCTTGGACATGATCGCTGG
TGCCCACTGGGGAGTCCTGGCGGGCATAGCGTATTTCTCCATGGTGGGCAACTGGGCGAAGGTCCTGGTA
GTGCTGTTGCTGTTTGCCGGCGTCGACGCTCACACCTACACCACTGGGGGGGAGTGTTGCTGCTACTACG
GCCGCACTCACCGGGTTTTTCAGTCCGGGCGCCAAGCAGGATATCCAGCTGATCA

>1710_S29_L001_R1_001.fastq_228_1a_8
CCCCTACAACGGCGCTGGTAGTGGCTCAGCTACTTAGGGTTCCGCAAGCCATCTTGGACATGATCGCTGG
TGCCCACTGGGGAGTCCTGGCGGGCATAGCGTATTTCTCCATGGTGGGCAACTGGGCGAAGGTCCTGGTA
GTGCTGTTGCTGTTTGCCGGCGTCGACGCTCACACCTACACCACTGGGGGGAGTGTTGCTGCTACTACGG
CCGCACTCACCGGGTTTTTCAGTCCGGGCGCCAAGCAGGATATCCAGCTGACCA

>1710_S29_L001_R1_001.fastq_229_1a_8
CCCCTACAACGGCGCTGGTAGTGGCTCAGCTACTTAGGGTTCCGCAAGCCATCTTGGACATGATCGCTGG
TGCCCACTGGGGAGTCCTGGCGGGCATAGCGTATTTCTCCATGGTGGGCAACTGGGCGAAGGTCCTGGTA
GTGCTGTTGCTGTTTGCCGGCGTCGACGCTCACACCTACACCACTGGGGGGAGTGTTGCTGCTACTACGG
CCGCACTCACCGGGTTTTTCAGTCCGGGCGCCAAGCAAGATATCCAGCTGATCA

>1710_S29_L001_R1_001.fastq_230_1a_8
CCCCTACAACGGCGCTGGTAGTGGCTCAGCTACTTAGGGTTCCGCAAGCCATCTTGGACATGATCGCTGG
TGCCCACTGGGGAGTCCTGGCGGGCATAGCGTATTTCTCCATGGTGGGCAACTGGGCGAAGGTCCTGGTA
GTGCTGTTGCTGTTTGCCGGCGTCGACGCTCACACCTACACCACTGGGGGGAGTATTGCTGCTACTACGG
CCGCACTCACCGGGTTTTTCAGTCCGGGCGCCAAGCAGGATATCCAGCTGATCA

>1710_S29_L001_R1_001.fastq_231_1a_8
CCCCTACAACGGCGCTGGTAGTGGCTCAGCTACTTAGGGTTCCGCAAGCCATCTTGGACATGATCGCTGG
TGCCCACTGGGGAGTCCTGGCGGGCATAGCGTATTTCTCCATGGTGGGCAACTGGGCGAAGGTCCTGGTA
GTGCTGTTGCTGTTTGCCGGCGTCGACGCTCACACCTACACCACTGGGGGGAGTGTTGCTGCTACTACGG
CCGCACTCACCGGGTTTTTCAGTCCGGACGCCAAGCAGGATATCCAGCTGATCA

>1710_S29_L001_R1_001.fastq_232_1a_8
CCCCTACAACGGCGCTGGTAGTGGCTCAGCTACTTAGGGTTCCGCAAGCCATCTTGGACATGATCGCTGG
TGCCCACTGGGGAGTCCTGGCGGGCATAGCGTATTTCTCCATGGTGGGCAACTGGGCGAAGGTCCTGGTA
GTGCTGTTGCTGTTTGCCGGCGTCGACGCTCACACCTACACCACTGGGGGGAGTGTTGCTGCTACTACGG
CCGCACTCACCGGGTTTTTCAGTCCGGGCGCCAAGCAGGATATCCAACTGATCA

>1710_S29_L001_R1_001.fastq_233_1a_8
CCCCTACAACGGCGCTGGTAGTGGCTCAGCTACTTAGGGTTCCGCAAGCCATCTTGGACATGATCGCTGG
TGCCCACTGGGGAGTCCTGGCGGGCATAGCGTATTTCTCCATGGTGGGCAACTGGGCGAAGGTCCTGGTA
GTGCTGTTGCTGTTTGCCGGCGTCGACGTTCACACCTACACCACTGGGGGGAGTGTTGCTGCTACTACGG
CCGCACTCACCGGGTTTTTCAGTCCGGGCGCCAAGCAGGATATCCAGCTGATCA

>1710_S29_L001_R1_001.fastq_234_1a_8
CCCCTACAACGGCGCTGGTAGTGGCTCAGCTACTTAGGGTTCCGCAAGCCATCTTGGACATGATCGCTGG
TGCCCACTGGGGAGTCCTGGCGGGCATAGCGTATTTCTCCATGGTGGGCAACTGGGCGAAGGTCCTGGTA
GTGCTGTTGCTGTTTGCCGGCGTCGACGCTCACACCTACACCACTGGGAGGAGTGTTGCTGCTACTACGG
CCGCACTCACCGGGTTTTTCAGTCCGGGCGCCAAGCAGGATATCCAGCTGATCA

>1710_S29_L001_R1_001.fastq_235_1a_8
CCCCTACAACGGCGCTGGTAGTGGCTCAGCTACTTAGGGTTCCGCAAGCCATCTTGGACATGATCGCTGG
TGCCCACTGGGGAGTCCTGGCGGGCATAGCGTATTTCTCCATGGTGGGCAACTGGGCGAAGGTCCTGGTA
GTGCTGTTGCTGTTTGCCGGCGTCGACGCTCACACCTACACCACTGGGGGGAGTGTTGCTGCTACTACGG
CCGCACTCACCGGGTTTTTCAGTCCGGGCGCCAAGCAGGATATTCAGCTGATCA

>1710_S29_L001_R1_001.fastq_236_1a_8
CCCCTACAACGGCGCTGGTAGTGGCTCAGCTACTTAGGGTTCCGCAAGCCATCTTGGACATGATCGCTGG
TGCCCACTGGGGAGTCCTGGCGGGCATAGCGTATTTCTCCATGGTGGGCAACTGGGCGAAGGTCCTGGTA
GTGCTGTTGCTGTTTGCCGGCATCGACGCTCACACCTACACCACTGGGGGGAGTGTTGCTGCTACTACGG
CCGCACTCACCGGGTTTTTCAGTCCGGGCGCCAAGCAGGATATCCAGCTGATCA

>1710_S29_L001_R1_001.fastq_237_1a_8
CCCCTACAACGGCGCTGGTAGTGACTCAGCTACTTAGGGTTCCGCAAGCCATCTTGGACATGATCGCTGG
TGCCCACTGGGGAGTCCTGGCGGGCATAGCGTATTTCTCCATGGTGGGCAACTGGGCGAAGGTCCTGGTA
GTGCTGTTGCTGTTTGCCGGCGTCGACGCTCACACCTACACCACTGGGGGGAGTGTTGCTGCTACTACGG
CCGCACTCACCGGGTTTTTCAGTCCGGGCGCCAAGCAGGATATCCAGCTGATCA

>1710_S29_L001_R1_001.fastq_238_1a_8
CCCCTACAACGGCGCTGGTAGTGGCTCAGCTATTTAGGGTTCCGCAAGCCATCTTGGACATGATCGCTGG
TGCCCACTGGGGAGTCCTGGCGGGCATAGCGTATTTCTCCATGGTGGGCAACTGGGCGAAGGTCCTGGTA
GTGCTGTTGCTGTTTGCCGGCGTCGACGCTCACACCTACACCACTGGGGGGAGTGTTGCTGCTACTACGG
CCGCACTCACCGGGTTTTTCAGTCCGGGCGCCAAGCAGGATATCCAGCTGATCA

>1710_S29_L001_R1_001.fastq_239_1a_8
CCCCTACAACGGCGCTGGTAGTGGCTCAGCTACTTAGGGTTCCGCAAGCCATCTTGGACATGATCGCTGG
TGCCCACTGGGGAGTCCTGGCGGGCATAGCGTATTTCTCCATGGTGGGCAACTGGGCGAAGGGCCTGGTA
GTGCTGTTGCTGTTTGCCGGCGTCGACGCTCACACCTACACCACTGGGGGGAGTGTTGCTGCTACTACGG
CCGCACTCACCGGGTTTTTCAGTCCGGGCGCCAAGCAGGATATCCAGCTGATCA

>1710_S29_L001_R1_001.fastq_240_1a_8
CCCCTACAACGGCGCTGGTAGTGGCTCAGCTACTTAGGGTTCCGCAAGCCATCTTGGACATGATCGCTGG
TGCCCACTGGGGAGTCCTGGCGGGCATAGCGTATTTCTCCATGGTGGGCAACTGGGCGAAGGTCCTGGTA
GTGCTGTTGCTGTTTGCCGGCGTCGACGCTCACACCTACACCACTGGGGGAAGTGTTGCTGCTACTACGG
CCGCACTCACCGGGTTTTTCAGTCCGGGCGCCAAGCAGGATATCCAGCTGATCA

>1710_S29_L001_R1_001.fastq_241_1a_8
CCCCTACAACGGCGCTGGTAGTGGCTCAGCTACTTAGGGTTCCGCAAACCATCTTGGACATGATCGCTGG
TGCCCACTGGGGAGTCCTGGCGGGCATAGCGTATTTCTCCATGGTGGGCAACTGGGCGAAGGTCCTGGTA
GTGCTGTTGCTGTTTGCCGGCGTCGACGCTCACACCTACACCACTGGGGGGAGTGTTGCTGCTACTACGG
CCGCACTCACCGGGTTTTTCAGTCCGGGCGCCAAGCAGGATATCCAGCTGATCA

>1710_S29_L001_R1_001.fastq_242_1a_7
CCCCTACAACGGCGCTGGTAGTGGCTCAGCTACTTAGGGTTCCGCAAGCCATCTTGGACATGATCGCTGG
TGCCCACTGGGGAGTTCTGGCGGGCATAGCGTATTTCTCCATGGTGGGCAACTGGGCGAAGGTCCTGGTA
GTGCTGTTGCTGTTTGCCGGCGTCGACGCTCACACCTACACCACTGGGGGGAGTGTTGCTGCTACTACGG
CCGCACTCACCGGGTTTTTCAGTCCGGGCGCCAAGCAGGATATCCAGCTGATCA

>1710_S29_L001_R1_001.fastq_243_1a_7
CCCCTACAACGGCGCTGGTAGTGGCTCAGCTACTTAGGGTTCCGCAAGCCATCTTGGACATGATCGCTGG
TGCCCACTGGGGAGTCCTGGCGGGCATAGCGTATTTCTCCATGGTGGGCAACTGGGCGAAGGTCCTGGTA
GTGCTGTTGCTGTTTGCCGGCGTCGACGCTCACACCTACACCACTGGGGGGAGTGTTGCTGCTACTACTG
CCGCACTCACCGGGTTTTTCAGTCCGGGCGCCAAGCAGGATATCCAGCTGATCA

>1710_S29_L001_R1_001.fastq_244_1a_7
CCCCTACAACGGCGCTGGTAGTGGCTCAGCTACTTAGGGTCCCGCAAGCCATCTTGGACATGATCGCTGG
TGCCCACTGGGGAGTCCTGGCGGGCATAGCGTATTTCTCCATGGTGGGCAACTGGGCGAAGGTCCTGGTA
GTGCTGTTGCTGTTTGCCGGCGTCGACGCTCACACCTACACCACCGGGGGGAGTGTTGCTGCTACTACGG
CCGCACTCACCGGGTTTTTCAGTCCGGGCGCCAAGCAGGATATCCAGCTGATCA

>1710_S29_L001_R1_001.fastq_245_1a_7
CCCCTACAACGGCGCTGGTAGTGGCTCAGCTACTTAGGGTTCCGCAAGCCATCTTGGACATGATCGCTGG
TGCCCACTGGGGAGTCCTGGCGGGCATAGCGTATTTCTCCATGGTGGGCAACTGGGCGAAGGTCCTGGTA
GTGCTGTTGCTGTTTGCCGGCGTCGACGCTCACACCTACACCACTGGGGGGAGTGTTGCTGCTCCTACGG
CCGCACTCACCGGGTTTTTCAGTCCGGGCGCCAAGCAGGATATCCAGCTGATCA

>1710_S29_L001_R1_001.fastq_246_1a_7
CCCCTACAACGGCGCTGGTAGTGGCTCAGCTACTTAGGGTTCCGCAAGCCATCTTGGACATGATCGCTGG
TGCCCACTGGGGAGTCCTGGCGGGCATAGCGTATTTCTCCATGGTGGGCAACTGGGCGAAGGTCCTGGTA
GTGCTGTTACTGTTTGCCGGCGTCGACGCTCACACCTACACCACTGGGGGGAGTGTTGCTGCTACTACGG
CCGCACTCACCGGGTTTTTCAGTCCGGGCGCCAAGCAGGATATCCAGCTGATCA

>1710_S29_L001_R1_001.fastq_247_1a_7
CCCCTACAACGGCGCTGGTAGTGGCTCAGCTACTTAGGGTTCCGCAAGCCATCTTGGACATGATCGCTGG
TGCCCACTGGGGAGTCCTGGCGGGCATAGCGTATTTCTCCATGGTGGGCAACTGGGCGAAGGTCCTGGTA
GTGCTGTTGCTGTTTGCCGACGTCGACGCTCACACCTACACCACTGGGGGGAGTGTTGCTGCTACTACGG
CCGCACTCACCGGGTTTTTCAGTCCGGGCGCCAAGCAGGATATCCAGCTGATCA

>1710_S29_L001_R1_001.fastq_248_1a_7
CCCCTACAACGGCGCTGGTAGTGGCTCAGCTACTTAGGGTTCCGCAAGCCATCTTGGACATGATCGCTGG
TGCCCACTGGGGAGTCCTGGCGGGCATAGCGTATTTCTCCATGGTGGGCAACTGGGCGAAGGTCCTGGTA
GTGCTGTTGCTGTTTGCCGGCGTCGACGCTCACACCTACACCACTGGGGGGAGTGTTGCTGCTACTACGG
CCGCATTCACCGGGTTTTTCAGTCCGGGCGCCAAGCAGGATATCCAGCTGATCA

>1710_S29_L001_R1_001.fastq_249_1a_7
CCCCTACAACGGCGCTGGTAGTGGCTCAGCTACTTAGGGTTCCGCAAGCCATCTTGGACATGATCGCTGG
TGTCCACTGGGGAGTCCTGGCGGGCATAGCGTATTTCTCCATGGTGGGCAACTGGGCGAAGGTCCTGGTA
GTGCTGTTGCTGTTTGCCGGCGTCGACGCTCACACCTACACCACTGGGGGGAGTGTTGCTGCTACTACGG
CCGCACTCACCGGGTTTTTCAGTCCGGGCGCCAAGCAGGATATCCAGCTGATCA

>1710_S29_L001_R1_001.fastq_250_1a_7
CCCCTACAACGGCGCTGGTAGTGGCTCAGCTACTTAGGGTTCCGCAAGCCATCTTGGACATGATCGCTGG
TGCCCACTGGGGAGTCCTGGCGGGCATAGCGTATTTCTCCATGGTGGGCAACTGGGCGAAGGTCCTGGTA
GTGCTGTTGCTGTTTGCCGGCGTCGACGCTCACACCTACACCACTGGAGGGAGTGTTGCTGCTACTACGG
CCGCACTCACCGGGTTTTTCAGTCCGGGCGCCAAGCAGGATATCCAGCTGATCA

>1710_S29_L001_R1_001.fastq_251_1a_7
CCCCTACAACGGCGCTGGTAGTGGCTCAGCTACTTAGGGTTCCGCAAGCCATCTTGGACATGATCGCTGG
TGCCCACTGGGGAGTCCTGGCGGGCATAGCGTATTTCTCCATGGTGGGCAACTGGGCGAAGGTCCTGGTA
GTGCTATTGCTGTTTGCCGGCGTCGACGCTCACACCTACACCACTGGGGGGAGTGTTGCTGCTACTACGG
CCGCACTCACCGGGTTTTTCAGTCCGGGCGCCAAGCAGGATATCCAGCTGATCA

>1710_S29_L001_R1_001.fastq_252_1a_7
CCCCTACAACGGCGCTGGTAGTGGCTCAGCTACTTAGGGTTCCGCAAGCCATCTTGGACATGATCGCTGG
TGCCCACTGGGGAGTCCTGGCGGACATAGCGTATTTCTCCATGGTGGGCAACTGGGCGAAGGTCCTGGTA
GTGCTGTTGCTGTTTGCCGGCGTCGACGCTCACACCTACACCACTGGGGGGAGTGTTGCTGCTACTACGG
CCGCACTCACCGGGTTTTTCAGTCCGGGCGCCAAGCAGGATATCCAGCTGATCA

>1710_S29_L001_R1_001.fastq_253_1a_7
CCCCTACAACGGCGCTGGTATTGGCTCAGCTACTTAGGGTTCCGCAAGCCATCTTGGACATGATCGCTGG
TGCCCACTGGGGAGTCCTGGCGGGCATAGCGTATTTCTCCATGGTGGGCAACTGGGCGAAGGTCCTGGTA
GTGCTGTTGCTGTTTGCCGGCGTCGACGCTCACACCTACACCACCGGGGGGAGTGTTGCTGCTACTACGG
CCGCACTCACCGGGTTTTTCAGTCCGGGCGCCAAGCAGGATATCCAGCTGATCA

>1710_S29_L001_R1_001.fastq_254_1a_7
CCCCTACAACGGCGCTGGTAGTGGCTCAGCTACTTAGGGTTCCGCAAGCCATCTTGGACATGATCGCTGG
TGCCCACTGGGGAGTCTTGGCGGGCATAGCGTATTTCTCCATGGTGGGCAACTGGGCGAAGGTCCTGGTA
GTGCTGTTGCTGTTTGCCGGCGTCGACGCTCACACCTACACCACTGGGGGGAGTGTTGCTGCTACTACGG
CCGCACTCACCGGGTTTTTCAGTCCGGGCGCCAAGCAGGATATCCAGCTGATCA

>1710_S29_L001_R1_001.fastq_255_1a_7
CCCCTACAACGGCGCTGGTAGTGGCTCAGCTACTTAGGGTTCCGCAAGCCATCTTGGACATGATCGCTGG
TGCCCACTGGGGAGTCCTGGCGGGCATAGCGTATTTCTCCATGGGGGGCAACTGGGCGAAGGTCCTGGTA
GTGCTGTTGCTGTTTGCCGGCGTCGACGCTCACACCTACACCACTGGGGGGAGTGTTGCTGCTACTACGG
CCGCACTCACCGGGTTTTTCAGTCCGGGCGCCAAGCAGGATATCCAGCTGATCA

>1710_S29_L001_R1_001.fastq_256_1a_7
CCCCTACAACGGCGCTGGTAGTGGCTCAGCTACTTAGGGTTCCGCAAGCCATCTTGGACATGATCGCTGG
TGCCCACTGGGGAGTCCTGGCGGGCATAGCGTATTTCTCCATGGTGGGCAACTGGGCGAAGGTCCTGGTA
GTGCTGTTGCTGTTTGCCGGCGTCGACGCTCACACCTACACCACCGGGGGGAGGGTTGCTGCTACTACGG
CCGCACTCACCGGGTTTTTCAGTCCGGGCGCCAAGCAGGATATCCAGCTGATCA

>1710_S29_L001_R1_001.fastq_257_1a_7
CCCCTACAACGGCGCTGGTAGTGGCTCAGCTACTTAGGGTTCCGCAAGCCATCTTGGACATGATCGCTGG
TGCCCACTGGGGAGTCCTGGCGGGCATAGCGTATTTCTCCATGGTGGGCAACTGGGCGAAGGTCCTGGTA
GTGCTGTTGCTGTTTGCCGGCGTCGACGCTCACACCTACACCACCGGGGGGAGTGTTGCTGCTACTACGG
CCGCACTCCCCGGGTTTTTCAGTCCGGGCGCCAAGCAGGATATCCAGCTGATCA

>1710_S29_L001_R1_001.fastq_258_1a_7
CCCCTACAACGGCGCTGGTAGTGGCTCAGCTACTTAGGGTTCCGCAAGCCATCTTGGACATGATCGCTGG
TGCCCACTGGGGAGTCCTGGCGGGCATAGCGTGTTTCTCCATGGTGGGCAACTGGGCGAAGGTCCTGGTA
GTGCTGTTGCTGTTTGCCGGCGTCGACGCTCACACCTACACCACTGGGGGGAGTGTTGCTGCTACTACGG
CCGCACTCACCGGGTTTTTCAGTCCGGGCGCCAAGCAGGATATCCAGCTGATCA

>1710_S29_L001_R1_001.fastq_259_1a_7
CCCCTACAACGGCGCTGGTAGTGGCTCAGCTACTTAGGGTTCCGCAAGCCATCTTGGACATGATCGCTGG
TGCCCACTGGGGAGTCCTGGCGGGCATAGCGTATTTCTCCATGGTGGGCAACTGGGCGAAGGTCCTGGTA
GTGCTGTTGCTGTTTGCCGGCGTCGACGCTCACACCTACACCACCGGGGGGAGTGTTGCTGCCACTACGG
CCGCACTCACCGGGTTTTTCAGTCCGGGCGCCAAGCAGGATATCCAGCTGATCA

>1710_S29_L001_R1_001.fastq_260_1a_7
CCCCTACAACGGCGCTGGTAGTGGCTCAGCTACTTAGGGTTCCGCAAGCCATCTTGGACATGATCGCTGG
TGCCCACTGGGGAGTCCTGGCGGGCATAGCGTATTTCTCCATGGTGGGCAACTGGGCGAAGGTCCTGGTA
GTGCTGTTGCTGTTTGCCGGCGTCGACGCTCACACCTACACCACTGGGGGGAGTGTTGCTGCTACTACGG
CCGCACTCACCAGGTTTTTCAGTCCGGGCGCCAAGCAGGATATCCAGCTGATCA

>1710_S29_L001_R1_001.fastq_261_1a_7
CCCCTACAACGGCGCTGGTAGTGGCTCAGCTACTTAGGGTTCCGCAAGCCATCTTGGACATGATCGCTGG
TACCCACTGGGGAGTCCTGGCGGGCATAGCGTATTTCTCCATGGTGGGCAACTGGGCGAAGGTCCTGGTA
GTGCTGTTGCTGTTTGCCGGCGTCGACGCTCACACCTACACCACTGGGGGGAGTGTTGCTGCTACTACGG
CCGCACTCACCGGGTTTTTCAGTCCGGGCGCCAAGCAGGATATCCAGCTGATCA

>1710_S29_L001_R1_001.fastq_262_1a_7
CCCCTACAACGGCGCTGGTAGTGGCTCAGCTACTTAGGGCTCCGCAAGCCATCTTGGACATGATCGCTGG
TGCCCACTGGGGAGTCCTGGCGGGCATAGCGTATTTCTCCATGGTGGGCAACTGGGCGAAGGTCCTGGTA
GTGCTGTTGCTGTTTGCCGGCGTCGACGCTCACACCTACACCACCGGGGGGAGTGTTGCTGCTACTACGG
CCGCACTCACCGGGTTTTTCAGTCCGGGCGCCAAGCAGGATATCCAGCTGATCA

>1710_S29_L001_R1_001.fastq_263_1a_6
CCCCTACAACGGCGCTGGTAGTGGCTCAGCTACTTAGGGTTCCGCAAGCCATCTTGGACATGATCGCTGG
TGCCCACTGGGGAGTCCTGGCGGGCATAGCGTATTTCTCCATGGTGGGCAACTGGGCGAAGGTCCTGGTA
GTGCTGTTGCTGTTTGCCGGCGTCGACGCTCACACCTACATCACTGGGGGGAGTGTTGCTGCTACTACGG
CCGCACTCACCGGGTTTTTCAGTCCGGGCGCCAAGCAGGATATCCAGCTGATCA

>1710_S29_L001_R1_001.fastq_264_1a_6
CCCCTACAACGGCGCTGGTAGTGGCTCAGCTACTTAGGGTTCCGCAAGCCATCTTGGACATGATCGCTGG
TGCCCACTGGGGAGTCCTGGCGGGCATAGCGTATTTCTCCATGGTGGGCAACTGGGCGAAGGTCCTGGTA
GTGCTGTTGCTGTTTGCCGGCGTCGACGCTCACACCTACACCACTGGGGGGAGTGTTGCTGGTACTACGG
CCGCACTCACCGGGTTTTTCAGTCCGGGCGCCAAGCAGGATATCCAGCTGATCA

>1710_S29_L001_R1_001.fastq_265_1a_6
CCCCTACAACGGCGCTGGTAGTGGCTCAGCTACTTAGGGTTCCGCAAGCCATCTTGGACATGATCGCTGG
TGCCCACTGGGGAGTCCTGGCGGGCATAGCGTATTTCTCCATGGTGGGCAACTGGGCGAAGGTCCTGGTA
GTGCTGTTGCTGTTTGCCGGCGTCGACGCTCACACCTACACCACTGGGGGGAGTGTTACTGCTACTACGG
CCGCACTCACCGGGTTTTTCAGTCCGGGCGCCAAGCAGGATATCCAGCTGATCA

>1710_S29_L001_R1_001.fastq_266_1a_6
CCCCTACAACGGCGCTGGTAGTGGCTCAGCTACTTAGGGTTCCGCAAGTCATCTTGGACATGATCGCTGG
TGCCCACTGGGGAGTCCTGGCGGGCATAGCGTATTTCTCCATGGTGGGCAACTGGGCGAAGGTCCTGGTA
GTGCTGTTGCTGTTTGCCGGCGTCGACGCTCACACCTACACCACTGGGGGGAGTGTTGCTGCTACTACGG
CCGCACTCACCGGGTTTTTCAGTCCGGGCGCCAAGCAGGATATCCAGCTGATCA

>1710_S29_L001_R1_001.fastq_267_1a_6
CCCCTACAACGGCGCTGGTAGTGGCTCAGCTACTTAGGGTTCCGCAAGCCATCTTGGACATGATCGCTGG
TGCCCACTGGGGAGTCCTGGCGGGCATAGCGTATTTCTCCATGGTGGGCAACTGGGCGAAGGTCCTGGTA
GTGCTGTTGCTGTTTGCCGGCGTCGACGCTCACACCTACACCACTGGGGGGAATGTTGCTGCTACTACGG
CCGCACTCACCGGGTTTTTCAGTCCGGGCGCCAAGCAGGATATCCAGCTGATCA

>1710_S29_L001_R1_001.fastq_268_1a_6
CCCCTACAACGGCGCTGGTAGTGGCTCAGCTACTTAGGGTTCCGCAAGCCATCTTGGACATGATCGCTGG
TGCCCACTGGGGAGTCCTGGCGGGCATAGCGTATTTCTCCATGGTGGGCAACTGGGCGAAGGTCCTGGTA
GTGCTGTTGCTGTTTGCCGGCGTCGACGCTCACACCTACACCACTGGGGGGAGTGTTGCTGCTACTACGG
CCGCACTCTCCGGGTTTTTCAGTCCGGGCGCCAAGCAGGATATCCAGCTGATCA

>1710_S29_L001_R1_001.fastq_269_1a_6
CCCCTACAACGGCGCTGGTAGTGGCTCAGCTACTTAGGGTTCCGCAAGCCATCTTGGACATGATCGCTGG
TGCCCACTGGGGAGTCCTGGCGGGCATAGCGTATTTCTCCATGGTGGGCAACTGGGCGAAGGTCCTGGTA
GTGCTGTTGCTGTTTGCCGGCGTCGACGCTCACACCTACACCACCGGGGGGAGTGTTGCCGCTACTACGG
CCGCACTCACCGGGTTTTTCAGTCCGGGCGCCAAGCAGGATATCCAGCTGATCA

>1710_S29_L001_R1_001.fastq_270_1a_6
CCCCTACAACGGCGCTGGTAGTGGCTCAGCTACTTAGGGTTCCGCAAGCCATCTTGGACATGATCGCTGG
TGCCCACTGGGGAGTCCTGGCGGGCATAGCGTATTTCTCCATGGTGGGCAACTGGGCGAAGGTCCTGGTA
GTGCTGTTGCTGTTTGCCGGCGTCGACGCTCACACCTACACCACTGGGGGGAGTGTTGCTGCTACTACGG
CCGCACTCACCGGGTTTTTCAGTCCGAGCGCCAAGCAGGATATCCAGCTGATCA

>1710_S29_L001_R1_001.fastq_271_1a_6
CCCCTACAACGGCGCTGGTAGTGGCTCAGCTACTTAGGGTGCCGCAAGCCATCTTGGACATGATCGCTGG
TGCCCACTGGGGAGTCCTGGCGGGCATAGCGTATTTCTCCATGGTGGGCAACTGGGCGAAGGTCCTGGTA
GTGCTGTTGCTGTTTGCCGGCGTCGACGCTCACACCTACACCACTGGGGGGAGTGTTGCTGCTACTACGG
CCGCACTCACCGGGTTTTTCAGTCCGGGCGCCAAGCAGGATATCCAGCTGATCA

>1710_S29_L001_R1_001.fastq_272_1a_6
CCCCTACAACGGCGCTGGTAGTGGCTCAGCTACTTAGGGTTCCGCAAGCCATCTTGGACATGATCGCTGG
TGCCCACTGGGGAGTCCTGGCGGGCATAGCGTATTTCTCCATGGTGGGCAACTGGACGAAGGTCCTGGTA
GTGCTGTTGCTGTTTGCCGGCGTCGACGCTCACACCTACACCACTGGGGGGAGTGTTGCTGCTACTACGG
CCGCACTCACCGGGTTTTTCAGTCCGGGCGCCAAGCAGGATATCCAGCTGATCA

>1710_S29_L001_R1_001.fastq_273_1a_6
CCCCTACAACGGCGTTGGTAGTGGCTCAGCTACTTAGGGTTCCGCAAGCCATCTTGGACATGATCGCTGG
TGCCCACTGGGGAGTCCTGGCGGGCATAGCGTATTTCTCCATGGTGGGCAACTGGGCGAAGGTCCTGGTA
GTGCTGTTGCTGTTTGCCGGCGTCGACGCTCACACCTACACCACTGGGGGGAGTGTTGCTGCTACTACGG
CCGCACTCACCGGGTTTTTCAGTCCGGGCGCCAAGCAGGATATCCAGCTGATCA

>1710_S29_L001_R1_001.fastq_274_1a_6
CCCCTACAACGGCGCTGGTAGTGGCTCAGCTACTTAGGGTTCCGCAAGCCATCTTGGACATGATCGCTGG
TGCCCACTGGGGAGTCCTGGCGGGCATAGCGTATTTCTCCATGGTGGGCAACTGGGCGAAGGTCCTGGTA
GTGCTGTTGCTGTTTGCCGGCGTCGACGCTCACACCTACACCACCGGGGGGAGTGTTGCTGCTACTACGG
CCGCACTCACCGGGTTTTTCAGTCCGGGCGCCAAGCAGGATATCCAGCTGATCG

>1710_S29_L001_R1_001.fastq_275_1a_6
CCCCTACAACGGCGCTGGTAGTGGCTCAGCTACTTAGGGTTCCGCAAGCCATCTTGGACATGATCGCTGG
TGCCCACTGGGGAGTCCTGGCGGGCATAGCGTATTTCTCCATGGTGGGCAACTGGGCGAAGGTCCTGGTA
GTGCTGTTGCTGTTTGCCGGCGTCGACGCTCACACCTACACCACTGGGGGGAGTGTTGCTGCTACTACGG
CCGCACTCACCAGTTTTCTCAATCGGGGCGCCAAGCAGGATATCCAGCTGATCA

>1710_S29_L001_R1_001.fastq_276_1a_6
CCCCTACAACGGCGCTGGTAGTGGCTCAGCTACTTAGGGTTCCGCAAGCCATCTTGGACATGATCGCTGG
TGCCCACTGGGGAGTCCTGGCGGGCATAGCGTATTTCTCCATGGTGGGCAACTGGGCGAAGGTCCTGGTA
GTGCTGTTGCTGTTTGCCGGCGTCGACGCTCACACCTACACCACTGGGGGGAGTGTTGCTGCTACTACGG
CCGCACTCACCAGTTTGCTCAGTCGGGGCGCCAAGCAGGATATCCAGCTGATCA

>1710_S29_L001_R1_001.fastq_277_1a_6
CCCCTACAACGGCGCTGGTAGTGGCTCAGCTACTTAGGGTTTCGCAAGCCATCTTGGACATGATCGCTGG
TGCCCACTGGGGAGTCCTGGCGGGCATAGCGTATTTCTCCATGGTGGGCAACTGGGCGAAGGTCCTGGTA
GTGCTGTTGCTGTTTGCCGGCGTCGACGCTCACACCTACACCACTGGGGGGAGTGTTGCTGCTACTACGG
CCGCACTCACCGGGTTTTTCAGTCCGGGCGCCAAGCAGGATATCCAGCTGATCA

>1710_S29_L001_R1_001.fastq_278_1a_6
CCCCTACAACGGCGCTGATAGTGGCTCAGCTACTTAGGGTTCCGCAAGCCATCTTGGACATGATCGCTGG
TGCCCACTGGGGAGTCCTGGCGGGCATAGCGTATTTCTCCATGGTGGGCAACTGGGCGAAGGTCCTGGTA
GTGCTGTTGCTGTTTGCCGGCGTCGACGCTCACACCTACACCACTGGGGGGAGTGTTGCTGCTACTACGG
CCGCACTCACCGGGTTTTTCAGTCCGGGCGCCAAGCAGGATATCCAGCTGATCA

>1710_S29_L001_R1_001.fastq_279_1a_6
CCCCTACAACGGCGCTGGTAGTGGCTCAGCTACTTAGGGTTCCGCAAGCCATCTTGGACATGATCGCTGG
TGCCCACTGGGGAGTCCTGGCGGGCATAGCGTATTTCTCCATGGTGGGCAACTGGGCGAAGGTCCTGGTA
GTGCTGTTGCTGTTTGCCGGCGTCGACGCTCACACCTACACCACTGGGGGGAGTGTTGCTGCTACTACGG
CCGCTCTCACCGGGTTTTTCAGTCCGGGCGCCAAGCAGGATATCCAGCTGATCA

>1710_S29_L001_R1_001.fastq_280_1a_6
CCCCTACAACGGCGCTGGTAGTAGCTCAGCTACTTAGGGTTCCGCAAGCCATCTTGGACATGATCGCTGG
TGCCCACTGGGGAGTCCTGGCGGGCATAGCGTATTTCTCCATGGTGGGCAACTGGGCGAAGGTCCTGGTA
GTGCTGTTGCTGTTTGCCGGCGTCGACGCTCACACCTACACCACCGGGGGGAGTGTTGCTGCTACTACGG
CCGCACTCACCGGGTTTTTCAGTCCGGGCGCCAAGCAGGATATCCAGCTGATCA

>1710_S29_L001_R1_001.fastq_281_1a_6
CCCCCACAACGGCGCTGGTAGTGGCTCAGCTACTTAGGGTTCCGCAAGCCATCTTGGACATGATCGCTGG
TGCCCACTGGGGAGTCCTGGCGGGCATAGCGTATTTCTCCATGGTGGGCAACTGGGCGAAGGTCCTGGTA
GTGCTGTTGCTGTTTGCCGGCGTCGACGCTCACACCTACACCACCGGGGGGAGTGTTGCTGCTACTACGG
CCGCACTCACCGGGTTTTTCAGTCCGGGCGCCAAGCAGGATATCCAGCTGATCA

>1710_S29_L001_R1_001.fastq_282_1a_6
CCCCTACAACGGCGCTGGTAGTGGCTCAGCTACTTAGGGTTCCGCAAGCCATCTTGGACATGATCGCTGG
TGCCCACTGGGAAGTCCTGGCGGGCATAGCGTATTTCTCCATGGTGGGCAACTGGGCGAAGGTCCTGGTA
GTGCTGTTGCTGTTTGCCGGCGTCGACGCTCACACCTACACCACTGGGGGGAGTGTTGCTGCTACTACGG
CCGCACTCACCGGGTTTTTCAGTCCGGGCGCCAAGCAGGATATCCAGCTGATCA

>1710_S29_L001_R1_001.fastq_283_1a_6
CCCCTACAACGGCGCTGGTAGTGGCTCAGCTACTTAGGGTTCCGCAAGCCATCTTGGACATAATCGCTGG
TGCCCACTGGGGAGTCCTGGCGGGCATAGCGTATTTCTCCATGGTGGGCAACTGGGCGAAGGTCCTGGTA
GTGCTGTTGCTGTTTGCCGGCGTCGACGCTCACACCTACACCACTGGGGGGAGTGTTGCTGCTACTACGG
CCGCACTCACCGGGTTTTTCAGTCCGGGCGCCAAGCAGGATATCCAGCTGATCA

>1710_S29_L001_R1_001.fastq_284_1a_6
CCCCTACAACGGCGCTGGTAGTGGCTCAGCTACTTAAGGTTCCGCAAGCCATCTTGGACATGATCGCTGG
TGCCCACTGGGGAGTCCTGGCGGGCATAGCGTATTTCTCCATGGTGGGCAACTGGGCGAAGGTCCTGGTA
GTGCTGTTGCTGTTTGCCGGCGTCGACGCTCACACCTACACCACTGGGGGGAGTGTTGCTGCTACTACGG
CCGCACTCACCGGGTTTTTCAGTCCGGGCGCCAAGCAGGATATCCAGCTGATCA

>1710_S29_L001_R1_001.fastq_285_1a_5
CCCCTACAACGGCGCTGGTAGTGGCTCAGCTACTTAGGGTTCCGCAAGCCATCTTGGACATGATCGCTGG
TGCCCACTGGGGAGTCCTGGCGGGCATAGCGTATTTCTCCATGGTGGGCAACTGGGCGAAGGTCCTGGTA
GTGCTGTTGCTGTTTGCCGGCGTCGACGCTCACACCTACACCACTGGGGGGAGTGTTGCTGCTACTACGG
CCGCACTCACCGGGTTTTTCAGTCCGGGCGCCAAGCATGATATCCAGCTGATCA

>1710_S29_L001_R1_001.fastq_286_1a_5
CCCCTACAACGGCGCTGGTAGTGGCTCAGCTACTTAGGGTTCCGCAAGCCATCTTGGACATGATCGCTGG
TGCCCACTGGGGAGTCCTGGCGGGCATAGCGTATTTCTCCATGGTGGGCAACTGGGCGAAGGTCCTGGTA
GTGCTGTTGCTGTTTGCCGGCGTCGACGCTCACACCTACACCACTGGTGGGAGTGTTGCTGCTACTACGG
CCGCACTCACCGGGTTTTTCAGTCCGGGCGCCAAGCAGGATATCCAGCTGATCA

>1710_S29_L001_R1_001.fastq_287_1a_5
CCCCTACAACGGCGCTGGTAGTGGCTCAGCTACTTAGGGTTCCGCAAGCCATCTTGGACATGATCGCTGG
TGCCCACTGGGGAGTCCTGGCGGGCATAGCGTATTTCTCCATGGTGGGCAACTGGGCGAAGGTCCTGGTA
GTGCTGTTGCTGTTTGCCGGCGTCGACGCTCACACCTACACCACTGGGGGGAGTGTTGCTGCTACTACGG
CCGCACTCACCGGGTTTTTCAGTCCGGGCGCCAAGCAGGATATCCAGCTGATCT

>1710_S29_L001_R1_001.fastq_288_1a_5
CCCCTACAACGGCGCTGGTAGTGGCTCAGCTACTTAGGGTTCCGCAAGCCATCTTGGACATGATCGCTGG
TGCCCACTGGGGAGTCCTGGCGGGCATAGCGTATTTCTCCATGGTGGGCAACTGGGCGAAGGTCCTGGTA
GTGCTGTTGCTGTTTGCCGGCGTCGACGCTCACACCTACACCACTGGGGGGAGTGTTGCGGCTACTACGG
CCGCACTCACCGGGTTTTTCAGTCCGGGCGCCAAGCAGGATATCCAGCTGATCA

>1710_S29_L001_R1_001.fastq_289_1a_5
CCCCTACAACGGCGCTGGTAGTGGCTCAGCTACTTAGGGTTCCGCAAGCCATCTTGGACATGATCGCTGG
TGCCCACTGGGGAGTCCTGGCGGGCATAGCGTATTTCTCCATGGTGGGCAACTGGGCGAAGGTCCTGGTA
GTGCTGTTGCTGTTTGCCGGCGTCGACGCTCACACCTACACCACTGGGGGGTGTGTTGCTGCTACTACGG
CCGCACTCACCGGGTTTTTCAGTCCGGGCGCCAAGCAGGATATCCAGCTGATCA

>1710_S29_L001_R1_001.fastq_290_1a_5
CCCCTACAACGGCGCTGGTAGTGGCTCAGCTACTTAGGGTTCCGCAAGCCATCTTGGACATGATCGCTGG
TGCCCACTGGGGAGTCCTGGCGGGCATAGCGTATTTCTCCATGGTGGGCAACTGGGCGAAGGTCCTGGTA
GTGCTGTTGCTGTTTGCCGGCGTCGACGCTCACACCTACACCACTGGGGGGAGTGTTGCTGCTACTACGG
CCGCACTCATCGGGTTTTTCAGTCCGGGCGCCAAGCAGGATATCCAGCTGATCA

>1710_S29_L001_R1_001.fastq_291_1a_5
CCCCTACAACGGCGCTGGTAGTGGCTCAGCTACTTAGGGTTCCGCAAGCCATCCTGGACATGATCGCTGG
TGCCCACTGGGGAGTCCTGGCGGGCATAGCGTATTTCTCCATGGTGGGCAACTGGGCGAAGGTCCTGGTA
GTGCTGTTGCTGTTTGCCGGCGTCGACGCTCACACCTACACCACCGGGGGGAGTGTTGCTGCTACTACGG
CCGCACTCACCGGGTTTTTCAGTCCGGGCGCCAAGCAGGATATCCAGCTGATCA

>1710_S29_L001_R1_001.fastq_292_1a_5
CCCCTACAACGGCGCTGGTAGTGGCTCAGCTACTTAGGGTTCCGCAAGCCATCTTGGACATGATCGCTGG
TGCCCACTGGGGAGTCCTGGCGGGCATAGCGTATTTCTCCATGGTGGGCAACTGGGCGAAGGTCCTGGTA
GTGCTGTTGCTGTTTGCCGGCGTCGACGCTCACACCTACACCACCGGGGGGAGTGTTGCTGCTACTACGG
CCGCCCTCACCGGGTTTTTCAGTCCGGGCGCCAAGCAGGATATCCAGCTGATCA

>1710_S29_L001_R1_001.fastq_293_1a_5
CCCCTACAACGGCGCTGGTAGTGGCTCAGCTACTTAGGGTTCCGCAAGCCATCTTGGACATGATCGCTGG
TGCCCACTGGGGAGTCCTGGCGGGCATAGCGTATTTCTCCATGGTGGGCAACAGGGCGAAGGTCCTGGTA
GTGCTGTTGCTGTTTGCCGGCGTCGACGCTCACACCTACACCACTGGGGGGAGTGTTGCTGCTACTACGG
CCGCACTCACCGGGTTTTTCAGTCCGGGCGCCAAGCAGGATATCCAGCTGATCA

>1710_S29_L001_R1_001.fastq_294_1a_5
CCCCTACAACGGCGCTGGTAGTGGCTCAGCTACTTAGGGTTCCGCAAGCCATCTTGGACATGATCGCTGG
TGCCCACTGGGGAGTCCTGGCGGGCATAGCGTATTTCTCCATGGTGGGCAACTGGGCGAAGGTCCTGGTA
GTGCTGTTGCTGTTTGCCGGCGTCGACGCTCACACCTACACCACTGGGGGGAGTGTTGCTGCTATTACGG
CCGCACTCACCGGGTTTTTCAGTCCGGGCGCCAAGCAGGATATCCAGCTGATCA

>1710_S29_L001_R1_001.fastq_295_1a_5
CCCCTACAACGGCGCTGGTAGTGGTTCAGCTACTTAGGGTTCCGCAAGCCATCTTGGACATGATCGCTGG
TGCCCACTGGGGAGTCCTGGCGGGCATAGCGTATTTCTCCATGGTGGGCAACTGGGCGAAGGTCCTGGTA
GTGCTGTTGCTGTTTGCCGGCGTCGACGCTCACACCTACACCACTGGGGGGAGTGTTGCTGCTACTACGG
CCGCACTCACCGGGTTTTTCAGTCCGGGCGCCAAGCAGGATATCCAGCTGATCA

>1710_S29_L001_R1_001.fastq_296_1a_5
CCCCTACAACGGCGCTGGTAGTGGCTCAGCTACTTAGGGTTCCGCAAGCCATCTTGGACATGATCGCTGG
TGCCCACTGGGGAGTCCTGGCGGGCATAGCGTATTTCACCATGGTGGGCAACTGGGCGAAGGTCCTGGTA
GTGCTGTTGCTGTTTGCCGGCGTCGACGCTCACACCTACACCACTGGGGGGAGTGTTGCTGCTACTACGG
CCGCACTCACCGGGTTTTTCAGTCCGGGCGCCAAGCAGGATATCCAGCTGATCA

>1710_S29_L001_R1_001.fastq_297_1a_5
CCCCTACAACGGCGCTGGTAGTGGCTCAGCTACTTAGGGTTCCGCAAGCCATCTTGGACATGATCGCTGG
TGCCCACTGGGGAGTCCTGGCGGGCATAGCGTATTTCTCCATGGTGGGCAACTGGGCGAAGGTCCTGGTA
GTGCTGTTGCTGTTTGCCGGCGTCGACGCTCACACCTATACCACCGGGGGGAGTGTTGCTGCTACTACGG
CCGCACTCACCGGGTTTTTCAGTCCGGGCGCCAAGCAGGATATCCAGCTGATCA

>1710_S29_L001_R1_001.fastq_298_1a_5
CCCCTACAACGGCGCTGGTAGTGGCTCAGCTACTTAGGGTTCCGCAAGCCATCTTGGACATGATCGCTGG
TGCCCACTGGGGAATCCTGGCGGGCATAGCGTATTTCTCCATGGTGGGCAACTGGGCGAAGGTCCTGGTA
GTGCTGTTGCTGTTTGCCGGCGTCGACGCTCACACCTACACCACTGGGGGGAGTGTTGCTGCTACTACGG
CCGCACTCACCGGGTTTTTCAGTCCGGGCGCCAAGCAGGATATCCAGCTGATCA

>1710_S29_L001_R1_001.fastq_299_1a_5
CCCCTACAACGGCGCTGGTAGTGGCTCAGCTACTTAGGGTTCCGCAAGCCATCTTGGACATGATCGCTGG
TGCCCACTGGGGAGTCCTGGCGGGCATAGCGTACTTCTCCATGGTGGGCAACTGGGCGAAGGTCCTGGTA
GTGCTGTTGCTGTTTGCCGGCGTCGACGCTCACACCTACACCACCGGGGGGAGTGTTGCTGCTACTACGG
CCGCACTCACCGGGTTTTTCAGTCCGGGCGCCAAGCAGGATATCCAGCTGATCA

>1710_S29_L001_R1_001.fastq_300_1a_5
CCCCTACAACGGCGCTGGTAGTGGCTCAGCTACTTAGGGTTCCGCAAGCCATCTTGGACATGATCGCTGG
TGCCCACTGGGGAGTCCTGGCGGGCATAGCGTATTTCTTCATGGTGGGCAACTGGGCGAAGGTCCTGGTA
GTGCTGTTGCTGTTTGCCGGCGTCGACGCTCACACCTACACCACTGGGGGGAGTGTTGCTGCTACTACGG
CCGCACTCACCGGGTTTTTCAGTCCGGGCGCCAAGCAGGATATCCAGCTGATCA

>1710_S29_L001_R1_001.fastq_301_1a_5
CCCCTACAACGGCGCTGGTAGTGGCTCAGCTACTTAGGGTTCCGCAAGCCATCTTGGACATGATCGCTGG
TGCCCACTGGGGAGTCCTGGCGGGCATAGCGTATTTCTCCATGGTGGGCAACTGGGCGAAGGTCCTGGTA
GTGCTGTTGCTGTTTGCCGGCGTCGACGCTCACACCTACACCACCGGGGGGAGTGTTGCTGCTACTACGG
CCGCACTCACCGGGTTTTTCAGTCCGGGCGCCAAGCAGGATATCCAGCTGATTA

>1710_S29_L001_R1_001.fastq_302_1a_5
CCCCTACAACGGCGCTGGTAGTGGCTCAGCTACTTAGGGTTCCGCAAGCCATCTTGGACATGATCGCTGG
TGCCCACTGGGGAGTCCTGGCGGGCATAGCGTATTTCTCCATGGTGGGCAACTGGGCGAAGGTCCTGGTA
GTGCTGTTGCTGTTTGCCGGCGTCGACGCTCACACCTACACCACCGGGGGGAGTGCTGCTGCTACTACGG
CCGCACTCACCGGGTTTTTCAGTCCGGGCGCCAAGCAGGATATCCAGCTGATCA

>1710_S29_L001_R1_001.fastq_303_1a_5
CCCCTACAACGGCGCTGGTAGTGGCTCAGCTACTTAGGGTTCCGCAAGCCATCTTGGACATGATCGCTGG
TGCCCACTGGGGAGTCCTGGCGGGCGTAGCGTATTTCTCCATGGTGGGCAACTGGGCGAAGGTCCTGGTA
GTGCTGTTGCTGTTTGCCGGCGTCGACGCTCACACCTACACCACCGGGGGGAGTGTTGCTGCTACTACGG
CCGCACTCACCGGGTTTTTCAGTCCGGGCGCCAAGCAGGATATCCAGCTGATCA

>1710_S29_L001_R1_001.fastq_305_1a_5
CCCCTACAACGGCGCTGGTAGTGGCTCAGCTACTTAGGGTTCCGCAAGCCATCTTGGACATGATCGCTGG
TGCCCACTGGGGAGTCCTGGCGGGCATAGCGTATTTCTCCATGGTGGGCAACTGGGCGAAGGTCCTGGTA
GTACTGTTGCTGTTTGCCGGCGTCGACGCTCACACCTACACCACTGGGGGGAGTGTTGCTGCTACTACGG
CCGCACTCACCGGGTTTTTCAGTCCGGGCGCCAAGCAGGATATCCAGCTGATCA

>1710_S29_L001_R1_001.fastq_306_1a_5
CCCCTACAACGGCGCTGGTAGTGGCTCAGCTACTTAGGGTTCCGCAAGCCATCTTGGACATGATCGCTGG
TGCCCACTGGGGAGTCCTGGCGGGCATAGCGTATTTCTCCATGGTGGGCAACTGGGCGAAGGTCCTGGTA
GTGCTGTTGCTGTTTGCCGGCGTCGACGCTCACACCTACACCACCGGGGGGAGTGTTGCTGCTACTACGG
CCGCACTCACCGGGTTTTTCAGTCCGGGCGCCAAGCAGGATACCCAGCTGATCA

>1710_S29_L001_R1_001.fastq_307_1a_5
CCCCTACAACGGCGCTGGTAGTGGCTCAGCTACTTGGGGTTCCGCAAGCCATCTTGGACATGATCGCTGG
TGCCCACTGGGGAGTCCTGGCGGGCATAGCGTATTTCTCCATGGTGGGCAACTGGGCGAAGGTCCTGGTA
GTGCTGTTGCTGTTTGCCGGCGTCGACGCTCACACCTACACCACTGGGGGGAGTGTTGCTGCTACTACGG
CCGCACTCACCGGGTTTTTCAGTCCGGGCGCCAAGCAGGATATCCAGCTGATCA

>1710_S29_L001_R1_001.fastq_308_1a_5
CCCCTACAACGGCGCTGGTAGTGGCTCAGCTACTTAGGGTTCCGCAAGCCATCTTGGACATGATCGCTGG
TGCCCACTGGGGAGTCCTGGCGGGCATAGCGTATTTCTCCATGGTGGGCAACTGGGCGAAGGTCCTGGTA
GTGCTGTTGCTGTTTGCCGGCGTCGACGCTCACACCTACACCACTGTGGGGAGTGTTGCTGCTACTACGG
CCGCACTCACCGGGTTTTTCAGTCCGGGCGCCAAGCAGGATATCCAGCTGATCA

>1710_S29_L001_R1_001.fastq_309_1a_5
CCCCTACAACGGCGCTGGTAGTGGCTCAGCTACTTAGGGTTCCGCAAGCCATCTTGGACATGATCGCTGG
TGCCCACTGGGGAGTCCTGGCGGGCATTGCGTATTTCTCCATGGTGGGCAACTGGGCGAAGGTCCTGGTA
GTGCTGTTGCTGTTTGCCGGCGTCGACGCTCACACCTACACCACTGGGGGGAGTGTTGCTGCTACTACGG
CCGCACTCACCGGGTTTTTCAGTCCGGGCGCCAAGCAGGATATCCAGCTGATCA

>1710_S29_L001_R1_001.fastq_310_1a_5
CCCCTACAACGGCGCTGGTAGTGGCTCAGCTACTTAGGGTTCCGCAAGCCATCTTGGACATGATCGCTGG
TGCCCACTGGGGAGTCCTGGCGGGCATAGCGTATTTCTCCATGGTGGGCAACTGGGCGAAGGTCCTGGTA
GTGCTGTTGCTGTTTGCCGGCGTCGACGCTCACACCTACACCACTGGGGGGAGTGTTGCTGCGACTACGG
CCGCACTCACCGGGTTTTTCAGTCCGGGCGCCAAGCAGGATATCCAGCTGATCA

>1710_S29_L001_R1_001.fastq_311_1a_5
CCCCTACAACGGCGCTGGTAGTGGCTCAGCTACTTAGGGTTCCGCAAGCCATCGTGGACATGATCGCTGG
TGCCCACTGGGGAGTCCTGGCGGGCATAGCGTATTTCTCCATGGTGGGCAACTGGGCGAAGGTCCTGGTA
GTGCTGTTGCTGTTTGCCGGCGTCGACGCTCACACCTACACCACTGGGGGGAGTGTTGCTGCTACTACGG
CCGCACTCACCGGGTTTTTCAGTCCGGGCGCCAAGCAGGATATCCAGCTGATCA
