# Supplementary material for: HCV transmission in high-risk communities in Bulgaria
Source: PLoS One. 2019 Mar 5;14(3):e0212350. doi: 10.1371/journal.pone.0212350 (PMC6400337; doi:10.1371/journal.pone.0212350)
Supplement: S1 File — (ZIP) [file pone.0212350.s002.zip › 1714_S20_L001_R1_001.fastq_1a_freq5.fas]

>1714_S20_L001_R1_001.fastq_1_1a_2053
CCCCTACAACAGCGCTGGTAGTGGCTCAGCTACTTAGGGTCCCGCAAGCCATCCTGGACATGATCGCTGG
TGCCCACTGGGGAGTCCTAGCGGGCATAGCGTATTTCTCCATGGTGGGCAACTGGGCGAAGGTCCTGGTA
GTGCTGTTGCTGTTTGCCGGCGTCGACGCAGGCACCTACACCACCGGGGGGAAAGTTGCTGCTGCTACGT
CAGCATTCGCCGGGTTTTTTGATCCGGGCGCCAAGCAGAATATCCAGCTGATCA

>1714_S20_L001_R1_001.fastq_2_1a_573
CCCCTACAACGGCGCTGGTAGTGGCTCAGCTACTTAGGGTCCCGCAAGCCATCCTGGACATGATCGCTGG
TGCCCACTGGGGAGTCCTAGCGGGCATAGCGTATTTCTCCATGGTGGGCAACTGGGCGAAGGTCCTGGTA
GTGCTGTTGCTGTTTGCCGGCGTCGACGCAGGCACCTACACCACCGGGGGGAAAGTTGCTGCTGCTACGT
CAGCATTCGCCGGGTTTTTTGATCCGGGCGCCAAGCAGAATATCCAGCTGATCA

>1714_S20_L001_R1_001.fastq_3_1a_415
CCCCTACAACAGCGCTGGTAGTGGCTCAGCTACTTAGGGTCCCGCAAGCCATCCTGGACATGATCGCTGG
TGCCCACTGGGGAGTCCTAGCGGGCATAGCGTATTTCTCCATGGTGGGCAACTGGGCGAAGGTCCTGGTG
GTGCTGTTGCTGTTTGCCGGCGTCGACGCAGGCACCTACACCACCGGGGGGAAAGTTGCTGCTGCTACGT
CAGCATTCGCCGGGTTTTTTGATCCGGGCGCCAAGCAGAATATCCAGCTGATCA

>1714_S20_L001_R1_001.fastq_4_1a_207
CCCCTACAACAGCGCTGGTAGTGGCTCAGCTACTTAGGGTCCCGCAAGCCATCCTGGACATGATCGCTGG
TGCCCACTGGGGAGTCCTAGCGGGCATAGCGTATTTCTCCATGGTGGGCAACTGGGCGAAGGTCCTGGTA
GTGCTGTTGCTGTTTGCCGGCGTCGACGCAGGCACCTACACCACCGGGGGGAAGGTTGCTGCTGCTACGT
CAGCATTCGCCGGGTTTTTTGATCCGGGCGCCAAGCAGAATATCCAGCTGATCA

>1714_S20_L001_R1_001.fastq_5_1a_165
CCCCTACAACAGCGCTGGTAGTGGCTCAGCTACTTAGGGTCCCGCAAGCCATCCTGGACATGATCGCTGG
TGCCCACTGGGGAGTCCTAGCGGGCATAGCGTATTTCTCCATGGTGGGTAACTGGGCGAAGGTCCTGGTA
GTGCTGTTGCTGTTTGCCGGCGTCGACGCAGGCACCTACACCACCGGGGGGAAAGTTGCTGCTGCTACGT
CAGCATTCGCCGGGTTTTTTGATCCGGGCGCCAAGCAGAATATCCAGCTGATCA

>1714_S20_L001_R1_001.fastq_6_1a_151
CCCCTACAACAGCGCTGGTAGTGGCTCAGCTACTTAGGGTCCCGCAAGCCATCCTGGACATGATCGCTGG
TGCCCACTGGGGAGTCCTAGCGGGCATAGCGTATTTCTCCATGGTGGGCAACTGGGCGAAGGTCCTGGTA
GTGCTGTTGCTGTTTGCCGGCGTCGACGCAGGCACCTACACCACCGGGGGGAAAGTTGCTGCTGCTACGT
CGGCATTCGCCGGGTTTTTTGATCCGGGCGCCAAGCAGAATATCCAGCTGATCA

>1714_S20_L001_R1_001.fastq_7_1a_129
CCCCTACAACAGCGCTGGTAGTGGCTCAGCTACTTAGGGTCCCGCAAGCCATCCTGGACATGATCGCTGG
TGCCCACTGGGGAGTCCTAGCGGGCATAGCGTATTTCTCCATGGTGGGCAACTGGGCGAAGGTCCTGGTA
GTGCTGTTGCTGTTTGCCGGCGTCGACGCAGGCACCTACACCACCGGGGGGAAAGTTGCTGCTGCTACGT
CAGCATTCGCCGGGTTCTTTGATCCGGGCGCCAAGCAGAATATCCAGCTGATCA

>1714_S20_L001_R1_001.fastq_8_1a_129
CCCCTACAACGGCGCTGGTAGTGGCTCAGCTACTTAGGGTCCCGCAAGCCATCCTGGACATGATCGCTGG
TGCCCACTGGGGAGTCCTAGCGGGCATAGCGTATTTCTCCATGGTGGGCAACTGGGCGAAGGTCCTGGTA
GTGCTGTTGCTGTTTGCCGGCGTCGACGCAGGCACCTACACCACCGGGGGGAAAGTTGCTGCTGCCACGT
CAGCATTCGCCGGGTTTTTTGATCCGGGCGCCAAGCAGAATATCCAGCTGATCA

>1714_S20_L001_R1_001.fastq_9_1a_120
CCCCTACAACAGCGCTGGTAGTGGCTCAGCTACTTAGGGTCCCGCAAGCCATCCTGGACATGATCGCTGG
CGCCCACTGGGGAGTCCTAGCGGGCATAGCGTATTTCTCCATGGTGGGCAACTGGGCGAAGGTCCTGGTA
GTGCTGTTGCTGTTTGCCGGCGTCGACGCAGGCACCTACACCACCGGGGGGAAAGTTGCTGCTGCTACGT
CAGCATTCGCCGGGTTTTTTGATCCGGGCGCCAAGCAGAATATCCAGCTGATCA

>1714_S20_L001_R1_001.fastq_10_1a_117
CCCCTACAACAGCGCTGGTAGTGGCTCAGCTACTTAGGGTCCCGCAAGCCATCCTGGACATGATCGCTGG
TGCCCACTGGGGAGTCCTAGCGGGCATAGCGTATTTCTCCATGGTGGGCAACTGGGCGAAGGTCCTGGTA
GTGCTGTTGCTGTTTGCCGGCGTCGACGCAGGCACCTACACCACCGGGGGGAAAGTTGCTGCTGCCACGT
CAGCATTCGCCGGGTTTTTTGATCCGGGCGCCAAGCAGAATATCCAGCTGATCA

>1714_S20_L001_R1_001.fastq_11_1a_105
CCCCTACAACAGCGCTGGTAGTGGCTCAGCTACTTAGGGTCCCGCAAGCCATCCTGGACATGATCGCTGG
TGCCCACTGGGGAGTCCTAGCGGGCATAGCGTATTTCTCCATGGTGGGCAACTGGGCGAAGGTCCTGGTA
GTGCTGTTGCTGTTTGCCGGCGTCGACGCAGGCACCTACACCACCGGGGGGAAAGTTGCTGCTGCTACGT
CAGCATTCGCCGGGTTTTTTGATCCGGGCGCCAAGCAGAATATCCAGCTGATTA

>1714_S20_L001_R1_001.fastq_12_1a_93
CCCCTACAACGGCGCTGGTAGTGGCTCAGCTACTTAGGGTCCCGCAAGCCATCCTGGACATGATCGCTGG
TGCCCACTGGGGAGTCCTAGCGGGCATAGCGTATTTCTCCATGGTGGGCAACTGGGCGAAGGTCCTGGTA
GTGCTGTTGCTGTTTGCCGGCGTCGACGCAGGCACCTACACCACCGGGGGGAAGGTTGCTGCTGCTACGT
CAGCATTCGCCGGGTTTTTTGATCCGGGCGCCAAGCAGAATATCCAGCTGATCA

>1714_S20_L001_R1_001.fastq_13_1a_92
CCCCTACGACAGCGCTGGTAGTGGCTCAGCTACTTAGGGTCCCGCAAGCCATCCTGGACATGATCGCTGG
TGCCCACTGGGGAGTCCTAGCGGGCATAGCGTATTTCTCCATGGTGGGCAACTGGGCGAAGGTCCTGGTA
GTGCTGTTGCTGTTTGCCGGCGTCGACGCAGGCACCTACACCACCGGGGGGAAAGTTGCTGCTGCTACGT
CAGCATTCGCCGGGTTTTTTGATCCGGGCGCCAAGCAGAATATCCAGCTGATCA

>1714_S20_L001_R1_001.fastq_14_1a_86
CCCCTACAACAGCGCTGGTAGTGGCTCAGCTACTTAGGGTCCCGCAAGCCATCCTGGACATGATCGCTGG
TGCCCACTGGGGAGTCCTAGCGGGCATAGCGTATTTCTCCATGGTGGGCAACTGGGCGAAGGTCCTGGTA
GTGCTGTTGCTGTTTGCCGGCGTCGACGCAGGCACCTACACCACTGGGGGGAAAGTTGCTGCTGCTACGT
CAGCATTCGCCGGGTTTTTTGATCCGGGCGCCAAGCAGAATATCCAGCTGATCA

>1714_S20_L001_R1_001.fastq_15_1a_64
CCCCTACAACGGCGCTGGTAGTGGCTCAGCTACTTAGGGTCCCGCAAGCCATCCTGGACATGATCGCTGG
TGCCCACTGGGGAGTCCTAGCGGGCATAGCGTATTTCTCCATGGTGGGCAACTGGGCGAAGGTCCTGGTG
GTGCTGTTGCTGTTTGCCGGCGTCGACGCAGGCACCTACACCACCGGGGGGAAAGTTGCTGCTGCTACGT
CAGCATTCGCCGGGTTTTTTGATCCGGGCGCCAAGCAGAATATCCAGCTGATCA

>1714_S20_L001_R1_001.fastq_16_1a_62
CCCCTACAACGGCGCTGGTAGTGGCTCAGCTACTTAGGGTCCCGCAAGCCATCCTGGACATGATCGCTGG
TGCCCACTGGGGAGTCCTAGCGGGCATAGCGTATTTCTCCATGGTGGGCAACTGGGCGAAGGTCCTGGTA
GTGCTGTTGCTGTTTGCCGGCGTCGACGCAGGCACCTACACCACCGGGGGGAAAGTTGCTGCTGCTACGT
CGGCATTCGCCGGGTTTTTTGATCCGGGCGCCAAGCAGAATATCCAGCTGATCA

>1714_S20_L001_R1_001.fastq_17_1a_59
CCCCCACAACAGCGCTGGTAGTGGCTCAGCTACTTAGGGTCCCGCAAGCCATCCTGGACATGATCGCTGG
TGCCCACTGGGGAGTCCTAGCGGGCATAGCGTATTTCTCCATGGTGGGCAACTGGGCGAAGGTCCTGGTA
GTGCTGTTGCTGTTTGCCGGCGTCGACGCAGGCACCTACACCACCGGGGGGAAAGTTGCTGCTGCTACGT
CAGCATTCGCCGGGTTTTTTGATCCGGGCGCCAAGCAGAATATCCAGCTGATCA

>1714_S20_L001_R1_001.fastq_18_1a_54
CCCCTACAACAGCGCTGGTAGTGGCTCAGCTACTTAGGGTCCCGCAAGCCATCCTGGACATGATCGCTGG
TGCCCACTGGGGAGTCCTAGCGGGCATAGCGTATTTCTCCATGGTGGGCAACTGGGCGAAGGTCCTGGTA
GTGCTGCTGCTGTTTGCCGGCGTCGACGCAGGCACCTACACCACCGGGGGGAAAGTTGCTGCTGCTACGT
CAGCATTCGCCGGGTTTTTTGATCCGGGCGCCAAGCAGAATATCCAGCTGATCA

>1714_S20_L001_R1_001.fastq_19_1a_47
CCCCTACAACAGCGCTGGTAGTGGCTCAGCTACTTAGGGTCCCGCAAGCCATCCTGGACATGATCGCTGG
TGCCCACTGGGGAGTCCTAGCGGGCATAGCGTATTTCTCCATGGTGGGCAACTGGGCGAAGGTCCTGGTA
GTGCTGTTGCTGTTTGCCGGCGTCGATGCAGGCACCTACACCACCGGGGGGAAAGTTGCTGCTGCTACGT
CAGCATTCGCCGGGTTTTTTGATCCGGGCGCCAAGCAGAATATCCAGCTGATCA

>1714_S20_L001_R1_001.fastq_20_1a_41
CCCCTACAACGGCGCTGGTAGTGGCTCAGCTACTTAGGGTCCCGCAAGCCATCCTGGACATGATCGCTGG
TGCCCACTGGGGAGTCCTAGCGGGCATAGCGTATTTCTCCATGGTGGGCAACTGGGCGAAGGTCCTGGTA
GTGCTGTTGCTGTTTGCCGGCGTCGACGCAGGCACCTACACCACTGGGGGGAAAGTTGCTGCTGCTACGT
CAGCATTCGCCGGGTTTTTTGATCCGGGCGCCAAGCAGAATATCCAGCTGATCA

>1714_S20_L001_R1_001.fastq_21_1a_39
CCCCTACAACAGCGCTGGTAGTGGCTCAGCTACTTAGGGTCCCGCAAGCCATCCTGGACATGATCGCTGG
TGCCCACTGGGGAGTCCTAGCGGGCATAGCGTATTTCTCCATGGTGGGCAACTGGGCGAAGGTCCTGGTA
GTGCTGTTGCTGTTTGCCGGCGTCGACGCAGGCACCTACACCACCGGGGGGAAAGTTGCTGCTGCTACAT
CAGCATTCGCCGGGTTTTTTGATCCGGGCGCCAAGCAGAATATCCAGCTGATCA

>1714_S20_L001_R1_001.fastq_22_1a_38
CCCCTACAACAGCGCTGGTAGTGGCTCAGCTACTCAGGGTCCCGCAAGCCATCCTGGACATGATCGCTGG
TGCCCACTGGGGAGTCCTAGCGGGCATAGCGTATTTCTCCATGGTGGGCAACTGGGCGAAGGTCCTGGTA
GTGCTGTTGCTGTTTGCCGGCGTCGACGCAGGCACCTACACCACCGGGGGGAAAGTTGCTGCTGCTACGT
CAGCATTCGCCGGGTTTTTTGATCCGGGCGCCAAGCAGAATATCCAGCTGATCA

>1714_S20_L001_R1_001.fastq_23_1a_35
CCCCTACAACAGCGCTGGTAGTGGCTCAGCTACTTAGGGTCCCGCAAGCCATCCTGGACATGATCGCTGG
TGCCCACTGGGGAGTCCTAGCGGGCATAGCGTATTTCTCCATGGTGGGCAACTGGGCGAAGGTCCTGGTA
GTGCTGTTGCTGTTTGCCGGCGTCGACGCAGGCACCTACACCACCGGGGGGAAAGTTGCTGCTGCTACGT
CAGCATTCGCCGGGTTTTTTGATCCGGGCGCCAAGCAAAATATCCAGCTGATTA

>1714_S20_L001_R1_001.fastq_24_1a_33
CCCCTACAACAGCGCTGGTAGTGGCTCAGCTACTTAGGGTCCCGCAAGCCATCCTGGACATGATCGCTGG
TGCCCACTGGGGAGTCCTAGCGGGCATAGCGTATTTCTCCATGGTGGGCAACTGGGCGAAGGTCCTGGTA
GTGCTGTTGCTGTTTGCCGGCGTCGACGCAGGCACCTACACCACCGGGGGGAAAGTCGCTGCTGCTACGT
CAGCATTCGCCGGGTTTTTTGATCCGGGCGCCAAGCAGAATATCCAGCTGATCA

>1714_S20_L001_R1_001.fastq_25_1a_32
CCCCTACAACAGCGCTGGTAGTGGCTCAGCTACTTAGGGTCCCGCAAGCCATCCTGGACATGATCGCTGG
TGCCCACTGGGGAGTCCTAGCGGGCATAGCGTATTTCTCCATGGTGGGCAACTGGGCGAAGGTCCTGGTA
GTGCTGTTGCTATTTGCCGGCGTCGACGCAGGCACCTACACCACCGGGGGGAAAGTTGCTGCTGCTACGT
CAGCATTCGCCGGGTTTTTTGATCCGGGCGCCAAGCAGAATATCCAGCTGATCA

>1714_S20_L001_R1_001.fastq_26_1a_32
CCCCTACAACAGCGCTGGTAGTGGCTCAGCTACTTAGGGTCCCGCAAGCCATCCTGGACATGATCGCTGG
TGCCCACTGGGGAGTCCTAGCGGGCATAGCGTATTTCTCCATGGTGGGCAACTGGGCGAAGGTCCTGGTA
GTGCTGTTGCTGTTTGCCGGCGTCGACGCAGGCACCTACACCACCGGGGGGAAAGTTGCTGCCGCTACGT
CAGCATTCGCCGGGTTTTTTGATCCGGGCGCCAAGCAGAATATCCAGCTGATCA

>1714_S20_L001_R1_001.fastq_27_1a_29
CCCCTACAACAGCGCTGGTAGTGGCTCAGCTACTTAGGGTCCCGCAAGCCATCCTGGACATGATCGCTGG
TGCCCACTGGGGAGTCCTAGCGGGCATAGCGTATTTCTCCATGGTGGGCAACTGGGCGAAGGTCCTGGTA
GTGCTGTTGCTGTTTGCCGGCGTCGACGCAGGCACCTACACCACCGGGGGGAAAGTTGCTGCTGCTACGT
CAGCATTCGCCGGGTTTTTTGATCCGGGCGCCAAGCAGAACATCCAGCTGATCA

>1714_S20_L001_R1_001.fastq_28_1a_29
CCCCTACAACGGCGCTGGTAGTGGCTCAGCTACTTAGGGTCCCGCAAGCCATCCTGGACATGATCGCTGG
TGCCCACTGGGGAGTCCTAGCGGGCATAGCGTATTTCTCCATGGTGGGCAACTGGGCGAAGGTCCTGGTA
GTGCTGTTGCTGTTTGCCGGCGTCGACGCAGGCACCTACACCACCGGGGGGAAAGTTGCTGCTGCTACGT
CAGCATTCGCCGGGTTCTTTGATCCGGGCGCCAAGCAGAATATCCAGCTGATCA

>1714_S20_L001_R1_001.fastq_29_1a_28
CCCCTACAACAGCGCTGGTAGTGGCTCAGCTACTTAGGGTCCCGCAAGCCATCCTGGACATGATCGCTGG
TGCCCACTGGGGAGTCCTAGCGGGCATAGCGTATTTCTCCATGGTGGGCAACTGGGCGAAGGTCCTGGTA
GTGCTGTTGCTGTTTGCCGGCGTCGATGCAGGCACCTACACCACCGGGGGGAAAGTTGCTGCTGCTACGT
CAGCATTCGCCGGGTTTTTTGATCCGGGCGCCAAGCAGAATATACAGCTGATCA

>1714_S20_L001_R1_001.fastq_30_1a_28
CCCCTACAACAGCGCTGGTAGTGGCTCAGCTACTTAGGGTCCCGCAAGCCATCCTGGACATGATCGCTGG
TGCCCACTGGGGAGTCCTAGCGGGCATAGCGTATTTCTCCATGGTGGGCAACTGGGCGAAGGTCCTGGTG
GTGCTGTTGCTGTTTGCCGGCGTCGACGCAGGCACCTACACCACCGGGGGGAAAGTTGCTGCTGCTACGT
CAGCATTCGCCGGGTTTTTTGATCCGGGCGCCAAGCAGAATATCCAGCTGATTA

>1714_S20_L001_R1_001.fastq_31_1a_28
CCCCTACAACGGCGCTGGTAGTGGCTCAGCTACTTAGGGTCCCGCAAGCCATCCTGGACATGATCGCTGG
TGCCCACTGGGGAGTCCTAGCGGGCATAGCGTATTTCTCCATGGTGGGCAACTGGGCGAAGGTCCTGGTA
GTGCTGTTGCTGTTTGCCGGCGTCGACGCAGGCACCTACACCACCGGGGGGAAAGTTGCTGCTGCCACGT
CAGCATTCGCCGGTTTTTTTGATCCGGGCGCCAAGCAGAATATCCAGCTGATCA

>1714_S20_L001_R1_001.fastq_32_1a_26
CCCCTACAACAGCGCTGGTAGTGGCTCAGCTACTTAGGGTCCCGCAAGCCATCCTGGACATGATCGCTGG
TGCCCACTGGGGAGTCCTAGCGGGCATAGCGTATTTCTCCATGGTGGGCAACTGGGCGAAGGTCCTGGTA
GTGCTGTTGCTGTTTGCCGGCGTCGACGCAGGCACCTACACCACCGGGGGGAAAGTTGCTGCTGCTACGT
CAGCATTCGCCGGGTTTTTCGATCCGGGCGCCAAGCAGAATATCCAGCTGATCA

>1714_S20_L001_R1_001.fastq_33_1a_25
CCCCTACAACGGCGCTGGTAGTGGCTCAGCTACTTAGGGTCCCGCAAGCCATCCTGGACATGATCGCTGG
TGCCCACTGGGGAGTCCTAGCGGGCATAGCGTATTTCTCCATGGTGGGTAACTGGGCGAAGGTCCTGGTA
GTGCTGTTGCTGTTTGCCGGCGTCGACGCAGGCACCTACACCACCGGGGGGAAAGTTGCTGCTGCTACGT
CAGCATTCGCCGGGTTTTTTGATCCGGGCGCCAAGCAGAATATCCAGCTGATCA

>1714_S20_L001_R1_001.fastq_34_1a_25
CCCCTACAACAGCGCTGGTAGTGGCTCAGCTACTTAGGGTCCCGCAAGCCATCCTGGACATGATCGCTGG
TGCCCACTGGGGAGTCCTGGCGGGCATAGCGTATTTCTCCATGGTGGGCAACTGGGCGAAGGTCCTGGTA
GTGCTGTTGCTGTTTGCCGGCGTCGACGCAGGCACCTACACCACCGGGGGGAAAGTTGCTGCTGCTACGT
CAGCATTCGCCGGGTTTTTTGATCCGGGCGCCAAGCAGAATATCCAGCTGATCA

>1714_S20_L001_R1_001.fastq_35_1a_24
CCCCTACAACAGCGCTGGTAGTGGCTCAGCTACTTAGGGTCCCGCAAGCCATCCTGGACATGATCGCTGG
TGCCCACTGGGGAGTCCTAGCGGGCATAGCGTATTTCTCCATGGTGGGCAACTGGGCGAAGGTCCTGGTA
GTACTGTTGCTGTTTGCCGGCGTCGACGCAGGCACCTACACCACCGGGGGGAAAGTTGCTGCTGCTACGT
CAGCATTCGCCGGGTTTTTTGATCCGGGCGCCAAGCAGAATATCCAGCTGATCA

>1714_S20_L001_R1_001.fastq_36_1a_23
CCCCTACAACAGCGCTGGTAGTGGCTCAGCTACTTAGGGTCCCGCAAGCCATCCTGGACATGATCGCTGG
TGCCCACTGGGGAGTCCTAGCGGGCATAGCGTATTTCTCCATGGTGGGCAACTGGGCGAAGGTCCTGGTA
GTGCTGTTGCTGTTTGCCGGCGTCGACGCGGGCACCTACACCACCGGGGGGAAAGTTGCTGCTGCTACGT
CAGCATTCGCCGGGTTTTTTGATCCGGGCGCCAAGCAGAATATCCAGCTGATCA

>1714_S20_L001_R1_001.fastq_37_1a_23
CCCCTACAACAGCGCTGGTAGTGGCTCAGCTACTTAGGGTCCCGCAAGCCATCCTGGACATGATCGCTGG
TGCCCACTGGGGAGTCCTAGCGGGCATAGCGTATTTCTCCATGGTGGGCAACTGGGCGAAGGTCCTGGTA
GTGCTGTTGCTGTTTGCCGGCGTCGACGCAGGCACCTACACCACCGGGGGGAAAGTTGCCGCTGCTACGT
CAGCATTCGCCGGGTTTTTTGATCCGGGCGCCAAGCAGAATATCCAGCTGATCA

>1714_S20_L001_R1_001.fastq_38_1a_22
CCCCTACAACGGCGCTGGTAGTGGCTCAGCTACTTAGGGTCCCGCAAGCCATCCTGGACATGATCGCTGG
TGCCCACTGGGGAGTCCTAGCGGGCATAGCGTATTTCTCCATGGTGGGCAACTGGGCGAAGGTCCTGGTA
GTGCTGTTGCTGTTTGCCGGCGTCGACGCAGGCACCTACACCACCGGGGGGAAAGTTGCTGCTGCTACGT
CAGCATTCGCCGGGTTTTTTGATCCGGGCGCCAAGCAGAATATCCAGCTGATTA

>1714_S20_L001_R1_001.fastq_39_1a_22
CCCCTACGACAGCGCTGGTAGTGGCTCAGCTACTTAGGGTCCCGCAAGCCATCCTGGACATGATCGCTGG
TGCCCACTGGGGAGTCCTAGCGGGCATAGCGTATTTCTCCATGGTGGGCAACTGGGCGAAGGTCCTGGTA
GTGCTGTTGCTGTTTGCCGGCGTCGACGCAGGCACCTACACCACTGGGGGGAAAGTTGCTGCTGCTACGT
CAGCATTCGCCGGGTTTTTTGATCCGGGCGCCAAGCAGAATATCCAGCTGATCA

>1714_S20_L001_R1_001.fastq_40_1a_22
CCCCTACAACAGCGCTGGTAGTGGCTCAGCTACTTAGGGTCCCGCAGGCCATCCTGGACATGATCGCTGG
TGCCCACTGGGGAGTCCTAGCGGGCATAGCGTATTTCTCCATGGTGGGCAACTGGGCGAAGGTCCTGGTA
GTGCTGTTGCTGTTTGCCGGCGTCGACGCAGGCACCTACACCACCGGGGGGAAAGTTGCTGCTGCTACGT
CAGCATTCGCCGGGTTTTTTGATCCGGGCGCCAAGCAGAATATCCAGCTGATCA

>1714_S20_L001_R1_001.fastq_41_1a_20
CCCCTACAACAGCGCTGGTAGTGGCTCAGCTACTTAGGGTCCCGCAAGCCATCCTGGACATGATCGCTGG
TGCCCACTGGGGAGTCCTAGCGGGCATAGCGTATTTCTCCATGGTGGGCAACTGGGCGAAGGTCCTGGTA
GTGTTGTTGCTGTTTGCCGGCGTCGACGCAGGCACCTACACCACCGGGGGGAAAGTTGCTGCTGCTACGT
CAGCATTCGCCGGGTTTTTTGATCCGGGCGCCAAGCAGAATATCCAGCTGATCA

>1714_S20_L001_R1_001.fastq_42_1a_20
CCCCTACAACAGCGCTGGTAGTGGCTCAGCTACTTAGGGTCCCGCAAGCCATCCTGGACATGATCGCTGG
TGCCCACTGGGGAGTCCTAGCGGGCATAGCGTATTTCTCCATGGTGGGCAACTGGGCGAAGGTCCTGGTA
GTGCTATTGCTGTTTGCCGGCGTCGACGCAGGCACCTACACCACCGGGGGGAAAGTTGCTGCTGCTACGT
CAGCATTCGCCGGGTTTTTTGATCCGGGCGCCAAGCAGAATATCCAGCTGATCA

>1714_S20_L001_R1_001.fastq_43_1a_20
CCCCTACAACAGCGCTGGTAGTGGCTCAGCTACTTAGGGTCCCGCAAGCCATCCTGGACATGATCGCTGG
TGCCCACTGGGGAGTCCTAGCGGGCATAGCGTATTTCTCCATGGTGGGCAACTGGGCGAAGGTCCTGGTA
GTGCTGTTGCTGTTTGCCGGCGTCGACGCAGGCACCTACACCACCGGGGGGAAAGTTGCTGCTGCTACGT
CAGCATTCGCCGGGTTTTTTGATCCGGGCGCTAAGCAGAATATCCAGCTGATCA

>1714_S20_L001_R1_001.fastq_44_1a_19
CCCCTACAACAGCGCTGGTAGTGGCTCAGCTACTTAGGGTCCCGCAAGCCATCCTGGACATGATCGCTGG
TGCCCACTGGGGAGTCCTAGCGGGCATAGCGTATTTCTCCATGGTAGGCAACTGGGCGAAGGTCCTGGTA
GTGCTGTTGCTGTTTGCCGGCGTCGACGCAGGCACCTACACCACCGGGGGGAAAGTTGCTGCTGCTACGT
CAGCATTCGCCGGGTTTTTTGATCCGGGCGCCAAGCAGAATATCCAGCTGATCA

>1714_S20_L001_R1_001.fastq_45_1a_19
CCCCTACAACAGCGCTGGTAGTGGCTCAGCTACTTAGGGTCCCGCAAGCCATCCTGGACATGATCGCTGG
TGCCCACTGGGGGGTCCTAGCGGGCATAGCGTATTTCTCCATGGTGGGCAACTGGGCGAAGGTCCTGGTA
GTGCTGTTGCTGTTTGCCGGCGTCGACGCAGGCACCTACACCACCGGGGGGAAAGTTGCTGCTGCTACGT
CAGCATTCGCCGGGTTTTTTGATCCGGGCGCCAAGCAGAATATCCAGCTGATCA

>1714_S20_L001_R1_001.fastq_46_1a_19
CCCCTACAACAGCGCTGGTAGTGGCTCAGCTACTTAGGGTCCCGCAAGCCATCCTGGACATGATCGCTGG
TGCCCACTGGGGAGTCCTAGCGGGCATAGCGTATTTCTCCATGGTGGGCAACTGGGCGAAGGTCCTGGTG
GTGCTGTTGCTGTTTGCCGGCGTCGACGCAGGCACCTACACCACCGGGGGGAAAGTTGCTGCTGCTACGT
CAGCATTCGCCGGGTTCTTTGATCCGGGCGCCAAGCAGAATATCCAGCTGATCA

>1714_S20_L001_R1_001.fastq_47_1a_19
CCCCTACAACAGCGCTGGTAGTGGCTCAGCTACTTAGGGTCCCGCAAGCCATCCTGGACATGATCGCTGG
TGCCCACTGGGGAGTCCTAGCGGGCATAGCGTACTTCTCCATGGTGGGCAACTGGGCGAAGGTCCTGGTA
GTGCTGTTGCTGTTTGCCGGCGTCGACGCAGGCACCTACACCACCGGGGGGAAAGTTGCTGCTGCTACGT
CAGCATTCGCCGGGTTTTTTGATCCGGGCGCCAAGCAGAATATCCAGCTGATCA

>1714_S20_L001_R1_001.fastq_48_1a_19
CCCCTACAACAGCGCTGGTAGTGGCTCAGCTACTTAGGGTCCCGCAAGCCATCCTGGACATGATCGCTGG
TGCCCACTGGGGAGTCCTAGCGGGCATAGCGTATTTCTCCATGGTGGGCAACTGGGCGAAGGTCCTGGTA
GTGCTGTTGCTGTTTGCCGGCGTCGACGCAGGCACTTACACCACCGGGGGGAAAGTTGCTGCTGCTACGT
CAGCATTCGCCGGGTTTTTTGATCCGGGCGCCAAGCAGAATATCCAGCTGATCA

>1714_S20_L001_R1_001.fastq_49_1a_18
CCCCTACAACAGCGCTGGTAGTGGCTCAGCTACTTAGGGTCCCGCAAGCCATCCTGGACATGATCGCTGG
TGCCCACTGGGGAGTCCTAGCGGGCATAGCGTATTTCTCCATGGTGGGCAACTGGGCGAAGGTCCTGGTA
GTGCTGTTGCTGTTTGCCGGCGTCGACGCAGGCACCTACACCACCGGGGGGAAAGTTGCTGCTGCTACGT
CAGCATTCGCCGGGTTTTTTGACCCGGGCGCCAAGCAGAATATCCAGCTGATCA

>1714_S20_L001_R1_001.fastq_50_1a_18
CCCCTACAACAGCGCTGGTAGTGGCTCAGCTACTTAGGGTCCCGCAAGCCATCCTGGACATGATCGCTGG
TGCCCACTGGGGAGTCCTAGCGGGCATAGCGTATTTCTCCATGGTGGGCAACTGGGCGAAGGTCCTGGTA
GTGCTGTTGCTGTTTGCCGGCGTCGACGCAGGCACCTACACCACTGGGGGGAAGGTTGCTGCTGCTACGT
CAGCATTCGCCGGGTTTTTTGATCCGGGCGCCAAGCAGAATATCCAGCTGATCA

>1714_S20_L001_R1_001.fastq_51_1a_18
CCCCTACAACAGCGTTGGTAGTGGCTCAGCTACTTAGGGTCCCGCAAGCCATCCTGGACATGATCGCTGG
TGCCCACTGGGGAGTCCTAGCGGGCATAGCGTATTTCTCCATGGTGGGCAACTGGGCGAAGGTCCTGGTA
GTGCTGTTGCTGTTTGCCGGCGTCGACGCAGGCACCTACACCACCGGGGGGAAAGTTGCTGCTGCTACGT
CAGCATTCGCCGGGTTTTTTGATCCGGGCGCCAAGCAGAATATCCAGCTGATCA

>1714_S20_L001_R1_001.fastq_52_1a_18
CCCCTACAACAGCGCTGGTAGTGGCTCAGCTACTTAGGGTCCCGCAAGCCATCCTGGACATGATCGCTGG
TGCCCACTGGGGAGTCCTAGCGGGCATAGCGTATTTCTCCATGGTGGGTAACTGGGCGAAGGTCCTGGTA
GTGCTGTTGCTGTTTGCCGGCGTCGACGCAGGCACCTACACCACCGGGGGGAAAGTTGCTGCTGCTACAT
CAGCATTCGCCGGGTTTTTTGATCCGGGCGCCAAGCAGAATATCCAGCTGATCA

>1714_S20_L001_R1_001.fastq_53_1a_18
CCCCTACAACAGCGCTGGTAGTGGCTCAGCTACTTAGGGTCCCGCAAGCCATCCTGGACATGATCGCTGG
TGCCCACTGGGGAGTCCTAGCGGGCATAGCATATTTCTCCATGGTGGGCAACTGGGCGAAGGTCCTGGTA
GTGCTGTTGCTGTTTGCCGGCGTCGACGCAGGCACCTACACCACCGGGGGGAAAGTTGCTGCTGCTACGT
CAGCATTCGCCGGGTTTTTTGATCCGGGCGCCAAGCAGAATATCCAGCTGATCA

>1714_S20_L001_R1_001.fastq_54_1a_18
CCCCTACAACAGCGCTGGTAGTGGCTCAGCTACTTAGGGTCCCGCAAGCCATCCTGGACATGATCGCTGG
TGCCCACTGGGGAGTCCTAGCGGGTATAGCGTATTTCTCCATGGTGGGCAACTGGGCGAAGGTCCTGGTA
GTGCTGTTGCTGTTTGCCGGCGTCGACGCAGGCACCTACACCACCGGGGGGAAAGTTGCTGCTGCTACGT
CAGCATTCGCCGGGTTTTTTGATCCGGGCGCCAAGCAGAATATCCAGCTGATCA

>1714_S20_L001_R1_001.fastq_55_1a_18
CCCCTACAACAGCGCTGGTAGTGGCTCAGCTACTTAGGGTCCCGCAAGCCATCCTGGACATGATCGCTGG
TGCCCACTGGGGAGTCCTAGCGGGCATAGCGTATTTCTCCATGGTGGGCAACTGGGCGAAGGTCCTGGTA
GTGCTGTTGCTGTTTGCCGGCGTCGACGCAGGCACCTACACCACCGGGGGGAAAGTTGCTGCTGCTACGT
CAGCATTCGCCGGGTTTTTTGATCCGGGCGCCAAGCAGAATATCCAGCTAATCA

>1714_S20_L001_R1_001.fastq_56_1a_17
CCCCTACAACAGCGCTGGTAATGGCTCAGCTACTTAGGGTCCCGCAAGCCATCCTGGACATGATCGCTGG
TGCCCACTGGGGAGTCCTAGCGGGCATAGCGTATTTCTCCATGGTGGGCAACTGGGCGAAGGTCCTGGTA
GTGCTGTTGCTGTTTGCCGGCGTCGACGCAGGCACCTACACCACCGGGGGGAAAGTTGCTGCTGCTACGT
CAGCATTCGCCGGGTTTTTTGATCCGGGCGCCAAGCAGAATATCCAGCTGATCA

>1714_S20_L001_R1_001.fastq_57_1a_16
CCCCTACAACAGCGCTGGTAGTGGCTCAGCTACTTAGGGTCCCGCAAGCCATCCTGGACATGATCGCTGG
CGCCCACTGGGGAGTCCTAGCGGGCATAGCGTATTTCTCCATGGTGGGCAACTGGGCGAAGGTCCTGGTG
GTGCTGTTGCTGTTTGCCGGCGTCGACGCAGGCACCTACACCACCGGGGGGAAAGTTGCTGCTGCTACGT
CAGCATTCGCCGGGTTTTTTGATCCGGGCGCCAAGCAGAATATCCAGCTGATCA

>1714_S20_L001_R1_001.fastq_58_1a_16
CCCCTACAACAGCGCTGGTAGTGGCTCAGCTACTTAGGGTCCCGCAAGCCATCCTGGACATGATCGCTGG
TGCCCACTGGGGAGTCCTAGCGGGCATAGCGTATTTCTCCATGGTGGGCAACTGGGCGAAGGTCCTGGTA
GTGCTGTTGCTGTTTGCCGGCGTCGACGCAGGCACCTACACCACCGGGGGGAAAGTTGCTGCTGCTACGT
CAGCGTTCGCCGGGTTTTTTGATCCGGGCGCCAAGCAGAATATCCAGCTGATCA

>1714_S20_L001_R1_001.fastq_59_1a_16
CCCCTACAACAGCGCTGGTAGTGGCTCAGCTACTTAGGGTCCCGCAAGCCATCCTGGACATGATCGCTGG
TGCCCACTGGGGAGTCCTAGCGGGCATAGCGTATTTCTCCATGGTGGGCAACTGGGCGAAGGTCCTGGTG
GTGCTGTTGCTGTTTGCCGGCGTCGACGCAGGCACCTACACCACCGGGGGGAAGGTTGCTGCTGCTACGT
CAGCATTCGCCGGGTTTTTTGATCCGGGCGCCAAGCAGAATATCCAGCTGATCA

>1714_S20_L001_R1_001.fastq_60_1a_16
CCCCTACAACAGCGCTGGTAGTGGCTCAGCTACTTAGGGTCCCGCAAGCCATCCTGGACATGATCGCTGG
TGCCCACTGGGGAGTCCTAGCGGGCATAGCGTATTTCTCCATGGTGGGCAACTGGGCGAAGGTCCTGGTA
GTGCTGTTGCTGTTTGCCGGCGTCGACGCAGGCACCTACACCACCGGGGGGAAGGTTGCTGCTGCTACGT
CAGCATTCGCCGGGTTTTTTGATCCGGGCGCCAAGCAGAATATCCAGCTGATTA

>1714_S20_L001_R1_001.fastq_61_1a_16
CCCCTACAACGGCGCTGGTAGTGGCTCAGCTACTTAGGGTCCCGCAAGCCATCCTGGACATGATCGCTGG
TGCCCACTGGGGAGTCCTAGCGGGCATAGCGTATTTCTCCATGGTGGGCAACTGGGCGAAGGTCCTGGTA
GTGCTGTTGCTGTTTGCCGGCGTCGACGCAGGCACCTACACCACCGGGGGGAAAGTTGCTGCTGCTACGT
CAGCATTCGCCGGGTTTTTCGATCCGGGCGCCAAGCAGAATATCCAGCTGATCA

>1714_S20_L001_R1_001.fastq_62_1a_16
CCCCTACAACAGCGCTGGTAGTGGCTCAGCTACTTAGGGTCCCGCAAGCCATCCTGGACATGATCGCTGG
TGCCCACTGGGGAGTCCTAGCGGGCATAGCGTATTTCTCCATGGTGGGCAACTGGGCGAAGGTCCTGGTG
GTGCTGTTGCTGTTTGCCGGCGTCGACGCAGGCACCTACACCACCGGGGGGAAAGTTGCCGCTGCTACGT
CAGCATTCGCCGGGTTTTTTGATCCGGGCGCCAAGCAGAATATCCAGCTGATCA

>1714_S20_L001_R1_001.fastq_63_1a_16
CCCCTACGACAGCGCTGGTAGTGGCTCAGCTACTTAGGGTCCCGCAAGCCATCCTGGACATGATCGCTGG
TGCCCACTGGGGAGTCCTAGCGGGCATAGCGTATTTCTCCATGGTGGGCAACTGGGCGAAGGTCCTGGTG
GTGCTGTTGCTGTTTGCCGGCGTCGACGCAGGCACCTACACCACCGGGGGGAAAGTTGCTGCTGCTACGT
CAGCATTCGCCGGGTTTTTTGATCCGGGCGCCAAGCAGAATATCCAGCTGATCA

>1714_S20_L001_R1_001.fastq_64_1a_16
CCCCTACAACAGCGCTGGTAGTGGCTCAGCTACTTAGGGTCCCGCAAGCCATCCTGGACATGATCGCTGG
TGCCCACTGGGGAGTCCTAGCGGGCATAGCGTATTTCTCCATGGTGGGCAACTGGGCGAAGGTCCTGGTG
GTGCTGTTGCTGTTTGCCGGCGTCGACGCAGGCACCTACACCACCGGGGGGAAAGTTGCTGCTGCCACGT
CAGCATTCGCCGGGTTTTTTGATCCGGGCGCCAAGCAGAATATCCAGCTGATCA

>1714_S20_L001_R1_001.fastq_65_1a_16
CCCCTACAACAGCGCTGGTAGTGGCTCAGCTACTTAGGGTCCCGCAAGCCATCCTGGACATGATCGCTGG
TGCCCACTGGGGAGTCCTAGCGGGCATAGCGTATTTCTCCATGGTGGGCAACTGGGCGAAGGTCCTGGTG
GTGCTGTTGCTGTTTGCCGGCGTCGATGCAGGCACCTACACCACCGGGGGGAAAGTTGCTGCTGCTACGT
CAGCATTCGCCGGGTTTTTTGATCCGGGCGCCAAGCAGAATATCCAGCTGATCA

>1714_S20_L001_R1_001.fastq_66_1a_16
CCCCTACAACCGCGCTGGTAGTGGCTCAGCTACTTAGGGTCCCGCAAGCCATCCTGGACATGATCGCTGG
TGCCCACTGGGGAGTCCTAGCGGGCATAGCGTATTTCTCCATGGTGGGCAACTGGGCGAAGGTCCTGGTA
GTGCTGTTGCTGTTTGCCGGCGTCGACGCAGGCACCTACACCACCGGGGGGAAAGTTGCTGCTGCTACGT
CAGCATTCGCCGGGTTTTTTGATCCGGGCGCCAAGCAGAATATCCAGCTGATCA

>1714_S20_L001_R1_001.fastq_67_1a_16
CCCCTACAACAGCGCTGGTAGTGGCTCAGCTACTCAGGGTCCCGCAAGCCATCCTGGACATGATCGCTGG
TGCCCACTGGGGAGTCCTAGCGGGCATAGCGTATTTCTCCATGGTGGGCAACTGGGCGAAGGTCCTGGTG
GTGCTGTTGCTGTTTGCCGGCGTCGACGCAGGCACCTACACCACCGGGGGGAAAGTTGCTGCTGCTACGT
CAGCATTCGCCGGGTTTTTTGATCCGGGCGCCAAGCAGAATATCCAGCTGATCA

>1714_S20_L001_R1_001.fastq_68_1a_15
CCCCTACAACAGCGCTGGTAGTGGCTCAGCTACTTAGGGTCCCGCAAGCCATCCTGGACATGATCGCTGG
TGCCCACTGGGGAGTCCTAGCGGGCATAGCGTATTTCTCCATGGTGGGCAACTGGGCGAAGGTCCTGGTG
GTGCTGTTGCTGTTTGCCGGCGTCGACGCAGGCACCTACACCACCGGGGGGAAAGTTGCTGCTGCTACGT
CGGCATTCGCCGGGTTTTTTGATCCGGGCGCCAAGCAGAATATCCAGCTGATCA

>1714_S20_L001_R1_001.fastq_69_1a_15
CCCCTACAACAGCGCTGGTAGTGGCTCAGCTACTTAGGGTCCCGCAAGCCATCCTGGACATGATCGCTGG
TGCCCACTGGGGAGTCCTAGCGGGCATAGCGTATTTCTCCATGGTGGGCAACTGGGCGAAGGCCCTGGTA
GTGCTGTTGCTGTTTGCCGGCGTCGACGCAGGCACCTACACCACCGGGGGGAAAGTTGCTGCTGCTACGT
CAGCATTCGCCGGGTTTTTTGATCCGGGCGCCAAGCAGAATATCCAGCTGATCA

>1714_S20_L001_R1_001.fastq_70_1a_15
CCCCTACGACAGCGCTGGTAGTGGCTCAGCTACTTAGGGTCCCGCAAGCCATCCTGGACATGATCGCTGG
TGCCCACTGGGGAGTCCTAGCGGGCATAGCGTATTTCTCCATGGTGGGCAACTGGGCGAAGGTCCTGGTA
GTGCTGTTGCTGTTTGCCGGCGTCGACGCAGGCACCTACACCACCGGGGGGAAAGTTGCTGCTGCTACGT
CGGCATTCGCCGGGTTTTTTGATCCGGGCGCCAAGCAGAATATCCAGCTGATCA

>1714_S20_L001_R1_001.fastq_71_1a_15
CCCCTACAACAGCGCTGGTAGTGGCTCAGCTACTTAGGGTCCCGCAAGCCATCCTGGACATGATCGCTGG
TGCTCACTGGGGAGTCCTAGCGGGCATAGCGTATTTCTCCATGGTGGGCAACTGGGCGAAGGTCCTGGTA
GTGCTGTTGCTGTTTGCCGGCGTCGACGCAGGCACCTACACCACCGGGGGGAAAGTTGCTGCTGCTACGT
CAGCATTCGCCGGGTTTTTTGATCCGGGCGCCAAGCAGAATATCCAGCTGATCA

>1714_S20_L001_R1_001.fastq_72_1a_15
CCCCTACAACAGCGCTGGTAGTGGCTCAGCTACTTAGGGTCCCGCAAGCCATCCTGGACATGATCGCTGG
TGCCCACTGGGGAGTCCTAGCGGGCATAGCGTATTTCTCCATGGTGGGCAATTGGGCGAAGGTCCTGGTA
GTGCTGTTGCTGTTTGCCGGCGTCGACGCAGGCACCTACACCACCGGGGGGAAAGTTGCTGCTGCTACGT
CAGCATTCGCCGGGTTTTTTGATCCGGGCGCCAAGCAGAATATCCAGCTGATCA

>1714_S20_L001_R1_001.fastq_73_1a_15
CCCCTACAACAGCGCTGGTAGTGGCTCAGCTACTTAGGGTCCCGCAAGCCATCCTGGGCATGATCGCTGG
TGCCCACTGGGGAGTCCTAGCGGGCATAGCGTATTTCTCCATGGTGGGCAACTGGGCGAAGGTCCTGGTA
GTGCTGTTGCTGTTTGCCGGCGTCGACGCAGGCACCTACACCACCGGGGGGAAAGTTGCTGCTGCTACGT
CAGCATTCGCCGGGTTTTTTGATCCGGGCGCCAAGCAGAATATCCAGCTGATCA

>1714_S20_L001_R1_001.fastq_74_1a_14
CCCCTACAACAGCGCTGGTAGTGGCTCAGCTACTTAGGGTCCCGCAAGCCATCCTGGACATGATCGCTGG
TGCCCACTGGGGAGTCCTAGCGGGCATAGCGTATTTCTCCATGGTGGGCAACTGGGCGAAGGTCCTGGTA
GTGCTGTTGCTGTTTGCCGGCGTCGACGCAGGCACCTACACCACCGGGGGGAAAGTTGCTGCTGCTACGT
CAGCTTTCGCCGGGTTTTTTGATCCGGGCGCCAAGCAGAATATCCAGCTGATCA

>1714_S20_L001_R1_001.fastq_75_1a_14
CCCCTACAACAGCGCTGGTAGTGGCTCAGCTACTTAGGGTCCCGCAAGCCATCCTGGACATGATCGCTGG
TGCCCACTGGGGAGTCCTAGCGGGCATAGCGTATTTCTCCATGGTGGGCAACTGGGCGAAGGTCCTGGTA
GTGCTGTTGCTGCTTGCCGGCGTCGACGCAGGCACCTACACCACCGGGGGGAAAGTTGCTGCTGCTACGT
CAGCATTCGCCGGGTTTTTTGATCCGGGCGCCAAGCAGAATATCCAGCTGATCA

>1714_S20_L001_R1_001.fastq_76_1a_14
CCCCTACAACAGCGCTGGTAGTGGCTCAGCTACTTAGGATCCCGCAAGCCATCCTGGACATGATCGCTGG
TGCCCACTGGGGAGTCCTAGCGGGCATAGCGTATTTCTCCATGGTGGGCAACTGGGCGAAGGTCCTGGTA
GTGCTGTTGCTGTTTGCCGGCGTCGACGCAGGCACCTACACCACCGGGGGGAAAGTTGCTGCTGCTACGT
CAGCATTCGCCGGGTTTTTTGATCCGGGCGCCAAGCAGAATATCCAGCTGATCA

>1714_S20_L001_R1_001.fastq_77_1a_14
CCCCTACAACAGCGCTGGTAGCGGCTCAGCTACTTAGGGTCCCGCAAGCCATCCTGGACATGATCGCTGG
TGCCCACTGGGGAGTCCTAGCGGGCATAGCGTATTTCTCCATGGTGGGCAACTGGGCGAAGGTCCTGGTA
GTGCTGTTGCTGTTTGCCGGCGTCGACGCAGGCACCTACACCACCGGGGGGAAAGTTGCTGCTGCTACGT
CAGCATTCGCCGGGTTTTTTGATCCGGGCGCCAAGCAGAATATCCAGCTGATCA

>1714_S20_L001_R1_001.fastq_78_1a_14
CCCCTACAACAGCGCTGGTAGTGGCCCAGCTACTTAGGGTCCCGCAAGCCATCCTGGACATGATCGCTGG
TGCCCACTGGGGAGTCCTAGCGGGCATAGCGTATTTCTCCATGGTGGGCAACTGGGCGAAGGTCCTGGTA
GTGCTGTTGCTGTTTGCCGGCGTCGACGCAGGCACCTACACCACCGGGGGGAAAGTTGCTGCTGCTACGT
CAGCATTCGCCGGGTTTTTTGATCCGGGCGCCAAGCAGAATATCCAGCTGATCA

>1714_S20_L001_R1_001.fastq_79_1a_14
CCCCTACAACAGCGCTGGTAGTGGCTCAGCTACTTAGGGTCCCGCAAGCCATCCTGGACATGATCGCTGG
TGCCCACTGGGGAGTCCTAGCGGGCATAGCGTATTTCTCCATGGTGGGCAACTGGGCGAAGGTCCTGGTA
GTGCTGTTGCTGTTTGCCGGCGTCGACGCAGGCACCTACACCACCGGGGGGAAAGTTGCTGCTGCTACGT
CAGCACTCGCCGGGTTTTTTGATCCGGGCGCCAAGCAGAATATCCAGCTGATCA

>1714_S20_L001_R1_001.fastq_80_1a_13
CCCCTACAACAGCGCTGGTAGTGGCTCAGCTACTTAGGGTCCCGCAAGCCATCCTGGACATGATCGCTGG
TGCCCACTGGGGAGTCCTAGCGGGCATAGCGTATTTCTCCATGGTGGGCAACTGGGCGAAGGTCCTGGTA
GTGCTGTTGCTGTTTGCCGGCGTCGACGCAGGCACCTACACCACCGGGGGGAAAGTTGCTGCTGCTACGT
CGGCATTCGCCGGGTTTTTTGATCCGGGCGCCAAGCAGAACATCCAGCTGATCA

>1714_S20_L001_R1_001.fastq_81_1a_13
CCCCTACAACAGCGCTGGTAGTGGCTCAGCTACTTAGGGTCCCGCAAGCCATCCTGGACATGATCGCTGG
TGCCCACTGGGGAGTCCTAGCGGGCATAGCGTATTTCTCCATGGTGGGCAACTGGGCGAAGGTCCTGGTA
GTGCTGTTGCTGTTTGCCGGCGTCGACGCAGGCACCTACACCACCGGGGGGAAAGTTGCTGCTGCTACGT
CGGCGTTCGCCGGGTTTTTTGATCCGGGCGCCAAGCAGAATATCCAGCTGATCA

>1714_S20_L001_R1_001.fastq_82_1a_13
CCCCTACAACAGCGCTGGTAGTGGCTCAGCTACTTAGGGTCCCGCAAGCCATCCTGGACATGATCGCTGG
TGCCCACTGGGGAGTCCTAGCGGGCATAGCGTATTTCTCCATGGTGGGCAACTGGGCGAAGGTCCTGGTA
GTGCTGTTGCTGTTTGCCGGCGTTGACGCAGGCACCTACACCACCGGGGGGAAAGTTGCTGCTGCTACGT
CAGCATTCGCCGGGTTTTTTGATCCGGGCGCCAAGCAGAATATCCAGCTGATCA

>1714_S20_L001_R1_001.fastq_83_1a_13
CCCCTACAACAGCGCTGGTAGTGGCTCAGCTACTTAGGGTCCCGCAAGCCATCCTGGACATGATCGCTGG
TGCCCACTGGGGAGTCCTAGCGGGCATAGCGTATTTCTCCATGGTGGGCAACTGGGCGAAGGTCCTGGTA
GTGCTGTTGCTGTTTGCCGGCGTCGACGCAGGCACCTACACTACCGGGGGGAAAGTTGCTGCTGCTACGT
CAGCATTCGCCGGGTTTTTTGATCCGGGCGCCAAGCAGAATATCCAGCTGATCA

>1714_S20_L001_R1_001.fastq_84_1a_13
CCCCTACAACAGCGCTGGTAGTGGCTCAGCTACTTAGGGTCCCGCAAGCCATCCTGGACATGATCGCTGG
TGCCCACTGGGGAGTCCTAGCGGGCATAGCGTATTTCTCCATGGTGGGCAACTGGGCGAAGGTCCTGGTA
GTGCTGTTGCTGTTTGCCGGCGTCGACGCAGGCACCTATACCACCGGGGGGAAAGTTGCTGCTGCTACGT
CAGCATTCGCCGGGTTTTTTGATCCGGGCGCCAAGCAGAATATCCAGCTGATCA

>1714_S20_L001_R1_001.fastq_85_1a_13
CCCCTACAACGGCGCTGGTAGTGGCTCAGCTACTTAGGGTCCCGCAAGCCATCCTGGACATGATCGCTGG
TGCCCACTGGGGAGTCCTAGCGGGCATAGCGTATTTCTCCATGGTGGGCAACTGGGCGAAGGTCCTGGTA
GTGCTGTTGCTGTTTGCCGGCGTCGACGCAGGCACCTACACCACCGGGGGGAAAGTTGCCGCTGCTACGT
CAGCATTCGCCGGGTTTTTTGATCCGGGCGCCAAGCAGAATATCCAGCTGATCA

>1714_S20_L001_R1_001.fastq_86_1a_13
CCCCTACAACAGCGCTGGTAGTGGCTCAGCTACTTAGGGTCCCGCAAGCCATCCTGGACATGATCGCTGG
TGCCCACTGGGGAGTCCTAGCGGGCATAGCGTATTTCTCCATGGTGGGCAACTGGGCGAAGGTCCTGGTA
GTGCTGTTGCTGTTTGCCGGCGTCGACGCAGGCACCTACACCACCGGGGGGAAAGTTGCTGCTGCTACGT
CAGCATTTGCCGGGTTTTTTGATCCGGGCGCCAAGCAGAATATCCAGCTGATCA

>1714_S20_L001_R1_001.fastq_87_1a_13
CCCCTACAACAGCGCTGGTAGTGGCTCAGCTACTTAGGGTCCCGCAAGCCATCCTGGACATGATCGCTGG
TGCCCACTGGGGAGTCCTAGCGGGCATAGCGTATTTCTCCATGGTGGGCAACTGGGCGAAGGTCCTGGTA
GTGCTGTTGCTGTTTGCCGGCGTCGACGCAGGCACCTACACCACCGGGGGGAAAGTTGCTGCTGCTACGT
CAGCATTCGCTGGGTTTTTTGATCCGGGCGCCAAGCAGAATATCCAGCTGATCA

>1714_S20_L001_R1_001.fastq_88_1a_12
CCCCTACAACGGCGCTGGTAGTGGCTCAGCTACTTAGGGTCCCGCAAGCCATCCTGGACATGATCGCTGG
CGCCCACTGGGGAGTCCTAGCGGGCATAGCGTATTTCTCCATGGTGGGCAACTGGGCGAAGGTCCTGGTA
GTGCTGTTGCTGTTTGCCGGCGTCGACGCAGGCACCTACACCACCGGGGGGAAAGTTGCTGCTGCTACGT
CAGCATTCGCCGGGTTTTTTGATCCGGGCGCCAAGCAGAATATCCAGCTGATCA

>1714_S20_L001_R1_001.fastq_89_1a_12
CCCCTACAACAGCGCTGGTAGTGGCTCAGCTACTTAGGGTCCCGCAAGCCATCCTGGACATGATCGCTGG
TGCCCACTGGGGAGTCCTAGCGGGCATAGCGTATTTCTCCATGGTGGGTAACTGGGCGAAGGTCCTGGTG
GTGCTGTTGCTGTTTGCCGGCGTCGACGCAGGCACCTACACCACCGGGGGGAAAGTTGCTGCTGCTACGT
CAGCATTCGCCGGGTTTTTTGATCCGGGCGCCAAGCAGAATATCCAGCTGATCA

>1714_S20_L001_R1_001.fastq_90_1a_12
CCCCTACAACAGCGCTGGTAGTGGCTCAGCTACTTAGGGTCCCGCAAGCCATCCTGGACATGATCGCTGG
TGCCCACTGGGGAGTCCTAGCGGGCATAGCGTATTTCTCCATGGTGGGTAACTGGGCGAAGGTCCTGGTA
GTGCTGTTGCTGTTTGCCGGCGTCGACGCAGGCACCTACACCACCGGGGGGAAAGTTGCTGCTGCTACGT
CAGCATTCGCCGGGTTTTTTGATCCGGGCGCCAAGCAGAATATCCAGCTAATCA

>1714_S20_L001_R1_001.fastq_91_1a_12
CCCCTACAACGGCGCTGGTAGTGGCTCAGCTACTTAGGGTCCCGCAAGCCATCCTGGACATGATCGCTGG
TGCCCACTGGGGAGTCCTAGCGGGCATAGCGTATTTCTCCATGGTGGGCAACTGGGCGAAGGTCCTGGTA
GTGCTGTTGCTGTTTGCCGGCGTCGACGCAGGCACCTACACCACCGGGGGGAAAGTTGCTGCTGCTACAT
CAGCATTCGCCGGGTTTTTTGATCCGGGCGCCAAGCAGAATATCCAGCTGATCA

>1714_S20_L001_R1_001.fastq_92_1a_12
CCCCTACAACAGCGCTGGTAGTGGCTCAGCTACTTAGGGTCCCGCAAGCCATCCTGGACATGATCGCTGG
TGCCCACTGGGGAGTCCTAGCGGGCATAGCGTATTTCTCCATGGTGGGCAACTGGGCGAAGGTCCTGGTA
GTGCTGTTGCTGTTTGCCGGCGTCGACGCAGGCACCTACACCACCGGGGGGAAAGTTGCTGCTGCTACGT
CAGCATTCGCCGGGTTTTTTGATCCGGGCGCCAAGCAGGATATCCAGCTGATCA

>1714_S20_L001_R1_001.fastq_93_1a_12
CCCCTACAACAGCGCTGGTAGTGGCTCAGCTACTTAGGGTCCCGCAAGCCATCCTGGACATGATCGCTGG
TGCCCACTGGGGAGTCCTAGCGGGCATAGCGTATTTCTCCATGGTGGGCAACTGGGCGAAGGTCCTGGTA
GTGCTGTTGCTGTTTGCCGGCGTCGACGCAGGCACCTACACCACCGGGGGGAAAGTTGCTGCTGCCACGT
CAGCATTCGCCGGGTTCTTTGATCCGGGCGCCAAGCAGAATATCCAGCTGATCA

>1714_S20_L001_R1_001.fastq_94_1a_12
CCCCTACAACAGCGCTGGTAGTGGCTCAGCTACTTAGGGTCCCGCAAGCCATCCTGGACATGATCGCTGG
TGCCCACTGGGGAGTCCTAGCGGGCATAGCGTATTTCTCCATGGTGGGCAACTGGGCGAAGGTCCTGGTA
GTGCTGTTGCTGTTTGCCGGCGTCGACGCAGGCACCTACACCACCGGGGGGAAAGTTGCTGCTGCTACGT
CAGCATTCGCCGGGTTTTTTGATCCAGGCGCCAAGCAGAATATCCAGCTGATCA

>1714_S20_L001_R1_001.fastq_95_1a_12
CCCCTACAACAGCGCTGGTAGTGGCTCAGCTACTTAGGGTCCCGCAAGCCATCCTGGACATGATCGCTGG
TGCCCACTGGGGAGTCCTAGCGGGCATAGCGTATTTCTCCATGGTGGGCAACTGGGCGAAGGTCCTGGTA
GTGCTGTTGCTGTTTGCCGGCGTCGACGCGGGCACCTACACCACCGGGGGGAAAGTTGCTGCTGCTACGT
CAGCATTCGCCGGGTTCTTTGATCCGGGCGCCAAGCAGAATATCCAGCTGATCA

>1714_S20_L001_R1_001.fastq_96_1a_12
CCCCTACAACAGCGCTGGTAGTGGCTCAGCTACTTAGGGTCCCGCAAGCCACCCTGGACATGATCGCTGG
TGCCCACTGGGGAGTCCTAGCGGGCATAGCGTATTTCTCCATGGTGGGCAACTGGGCGAAGGTCCTGGTA
GTGCTGTTGCTGTTTGCCGGCGTCGACGCAGGCACCTACACCACCGGGGGGAAAGTTGCTGCTGCTACGT
CAGCATTCGCCGGGTTTTTTGATCCGGGCGCCAAGCAGAATATCCAGCTGATCA

>1714_S20_L001_R1_001.fastq_97_1a_12
CCCCTACAACAGCGCTGGTAGTGGCTCAGCTACTTAGGGTCCCGCAAGCCATCCTGGACATGATCGCTGG
TGCCCACTGGGGAGTCCTAGCGGGCATAGCGTATTTCTCCATGGTGGGCAACTGGGCGAAGGTCCTGGTG
GTGCTGTTGCTGTTTGCCGGCGTCGACGCAGGCACCTACACCACCGGGGGGAAAGTTGCTGCTGCTACGT
CAGCATTCGCCGGGTTTTTTGATCCGGGCGCCAAGCAGAACATCCAGCTGATCA

>1714_S20_L001_R1_001.fastq_98_1a_12
CCCCTACAACAGCGCTGGTAGTGGCTCAGCTACTTAGGGTCCCGCAAGCCATCCTGGACATGATCGCTGG
TGCCCACTGGGGAGTCCTAGCGGGCACAGCGTATTTCTCCATGGTGGGCAACTGGGCGAAGGTCCTGGTA
GTGCTGTTGCTGTTTGCCGGCGTCGACGCAGGCACCTACACCACCGGGGGGAAAGTTGCTGCTGCTACGT
CAGCATTCGCCGGGTTTTTTGATCCGGGCGCCAAGCAGAATATCCAGCTGATCA

>1714_S20_L001_R1_001.fastq_99_1a_12
CCCCTACAACAGCGCTGGTAGTGGCTCAGCTACTTAGGGTCCCGCAAGCCATCCTGGACATGATCGCTGG
TGCCCACTGGGGAGTCCTGGCGGGCATAGCGTATTTCTCCATGGTGGGCAACTGGGCGAAGGTCCTGGTG
GTGCTGTTGCTGTTTGCCGGCGTCGACGCAGGCACCTACACCACCGGGGGGAAAGTTGCTGCTGCTACGT
CAGCATTCGCCGGGTTTTTTGATCCGGGCGCCAAGCAGAATATCCAGCTGATCA

>1714_S20_L001_R1_001.fastq_100_1a_12
CCCCTACAACAGCGCTGGTGGTGGCTCAGCTACTTAGGGTCCCGCAAGCCATCCTGGACATGATCGCTGG
TGCCCACTGGGGAGTCCTAGCGGGCATAGCGTATTTCTCCATGGTGGGCAACTGGGCGAAGGTCCTGGTA
GTGCTGTTGCTGTTTGCCGGCGTCGACGCAGGCACCTACACCACCGGGGGGAAAGTTGCTGCTGCTACGT
CAGCATTCGCCGGGTTTTTTGATCCGGGCGCCAAGCAGAATATCCAGCTGATCA

>1714_S20_L001_R1_001.fastq_101_1a_12
CCCCTACAGCAGCGCTGGTAGTGGCTCAGCTACTTAGGGTCCCGCAAGCCATCCTGGACATGATCGCTGG
TGCCCACTGGGGAGTCCTAGCGGGCATAGCGTATTTCTCCATGGTGGGCAACTGGGCGAAGGTCCTGGTA
GTGCTGTTGCTGTTTGCCGGCGTCGACGCAGGCACCTACACCACCGGGGGGAAAGTTGCTGCTGCTACGT
CAGCATTCGCCGGGTTTTTTGATCCGGGCGCCAAGCAGAATATCCAGCTGATCA

>1714_S20_L001_R1_001.fastq_102_1a_12
CCCCTACAACAGCGCTGGTAGTGGCTCAGCTACTTAGGGTCCCGCAAGCCATCCTGGACATGATCGCTGG
TGCCCACTGGGGAGTCCTAGCGGGCATAGCGTATTTCTCCATGGTGGGCAACTGGGCGAAGGTCCTGGTA
GTGCTGTTGCTGTTTGCCGGCGTCGACGCAGGCACCTACACCACCGGGGGGAAAGTTGCTGCTGCCACGT
CAGCATTCGCCGGTTTTTTTGATCCGGGCGCCAAGCAGAATATCCAGCTGATCA

>1714_S20_L001_R1_001.fastq_103_1a_12
CCCCTACAACAGCGCTGGTAGTGGCTCAGCTACTTAGGGTCCCGCAAGCCATCCTGGACATGATCGCTGG
TGCCCACTGGGGAGTCCTAGCGGGCATAGCGTATTTCTCCATGGTGGGCAACTGGGCGAAGGTCCTGGTA
GTGCTGTTGCTGTTTGCCGGCGTCGACGCAGGCACCTACACCACCGGGGGGAAGGTTGCTGCTGCCACGT
CAGCATTCGCCGGGTTTTTTGATCCGGGCGCCAAGCAGAATATCCAGCTGATCA

>1714_S20_L001_R1_001.fastq_104_1a_12
CCCCTACAACAGCGCTGGTAGTGGCTCAGCTACTTAGGGTCCCGCAAGCCATCCTGGACATGATCGCTGG
TGCCCACTGGGGAGTCCTAGCGGGCATAGCGTATTTCTCCATGGTGGGCAACTGGGCGAAGGTCCTGGTG
GTGCTGTTGCTGTTTGCCGGCGTCGACGCAGGCACCTACACCACCGGGGGGAAAGTTGCTGCTGCTACAT
CAGCATTCGCCGGGTTTTTTGATCCGGGCGCCAAGCAGAATATCCAGCTGATCA

>1714_S20_L001_R1_001.fastq_105_1a_12
CCCCTACAACAGCGCTGGTAGTGGCTCAGCTACTTAGGGTCCCGCAAGCCATCCTGGACATGATCGCTGG
TGCCCACTGGGGAGCCCTAGCGGGCATAGCGTATTTCTCCATGGTGGGCAACTGGGCGAAGGTCCTGGTA
GTGCTGTTGCTGTTTGCCGGCGTCGACGCAGGCACCTACACCACCGGGGGGAAAGTTGCTGCTGCTACGT
CAGCATTCGCCGGGTTTTTTGATCCGGGCGCCAAGCAGAATATCCAGCTGATCA

>1714_S20_L001_R1_001.fastq_106_1a_11
CTCCTACAACAGCGCTGGTAGTGGCTCAGCTACTTAGGGTCCCGCAAGCCATCCTGGACATGATCGCTGG
TGCCCACTGGGGAGTCCTAGCGGGCATAGCGTATTTCTCCATGGTGGGCAACTGGGCGAAGGTCCTGGTA
GTGCTGTTGCTGTTTGCCGGCGTCGACGCAGGCACCTACACCACCGGGGGGAAAGTTGCTGCTGCTACGT
CAGCATTCGCCGGGTTTTTTGATCCGGGCGCCAAGCAGAATATCCAGCTGATCA

>1714_S20_L001_R1_001.fastq_107_1a_11
CCCCTACAACAGCGCTGGTAGTGGCTCAGCTACTTAGGGTCCCGCAAGCCATCCTGGACATGATCGCTGG
TGCCCACTGGGGAGTCCTAGCGGGCATAGCGTATTTCTCCATGGTGGGCAACTGGGCGAAAGTCCTGGTA
GTGCTGTTGCTGTTTGCCGGCGTCGACGCAGGCACCTACACCACCGGGGGGAAAGTTGCTGCTGCTACGT
CAGCATTCGCCGGGTTTTTTGATCCGGGCGCCAAGCAGAATATCCAGCTGATCA

>1714_S20_L001_R1_001.fastq_108_1a_11
CCCCTACGACGGCGCTGGTAGTGGCTCAGCTACTTAGGGTCCCGCAAGCCATCCTGGACATGATCGCTGG
TGCCCACTGGGGAGTCCTAGCGGGCATAGCGTATTTCTCCATGGTGGGCAACTGGGCGAAGGTCCTGGTA
GTGCTGTTGCTGTTTGCCGGCGTCGACGCAGGCACCTACACCACCGGGGGGAAAGTTGCTGCTGCTACGT
CAGCATTCGCCGGGTTTTTTGATCCGGGCGCCAAGCAGAATATCCAGCTGATCA

>1714_S20_L001_R1_001.fastq_109_1a_11
CCCCTACAACAGCGCCGGTAGTGGCTCAGCTACTTAGGGTCCCGCAAGCCATCCTGGACATGATCGCTGG
TGCCCACTGGGGAGTCCTAGCGGGCATAGCGTATTTCTCCATGGTGGGCAACTGGGCGAAGGTCCTGGTA
GTGCTGTTGCTGTTTGCCGGCGTCGACGCAGGCACCTACACCACCGGGGGGAAAGTTGCTGCTGCTACGT
CAGCATTCGCCGGGTTTTTTGATCCGGGCGCCAAGCAGAATATCCAGCTGATCA

>1714_S20_L001_R1_001.fastq_110_1a_11
CCCCCACAACGGCGCTGGTAGTGGCTCAGCTACTTAGGGTCCCGCAAGCCATCCTGGACATGATCGCTGG
TGCCCACTGGGGAGTCCTAGCGGGCATAGCGTATTTCTCCATGGTGGGCAACTGGGCGAAGGTCCTGGTA
GTGCTGTTGCTGTTTGCCGGCGTCGACGCAGGCACCTACACCACCGGGGGGAAAGTTGCTGCTGCTACGT
CAGCATTCGCCGGGTTTTTTGATCCGGGCGCCAAGCAGAATATCCAGCTGATCA

>1714_S20_L001_R1_001.fastq_111_1a_11
CCCCTACAACGGCGCTGGTAGTGGCTCAGCTACTTAGGGTCCCGCAAGCCATCCTGGACATGATCGCTGG
TGCCCACTGGGGAGTCCTAGCGGGCATAGCGTATTTCTCCATGGTGGGCAACTGGGCGAAGGTCCTGGTA
GTGCTGTTGCTGTTTGCCGGCGTCGACGCAGGCACCTACACCACCGGGGGGAAAGTTGCTGCTGCTACGT
CAGCATTCGCCGGGTTTTTTGATCCGGGCGCCAAGCAGAATATCCAGCTAATCA

>1714_S20_L001_R1_001.fastq_112_1a_11
CCCCTACAACAGCGCTGGTAGTGGCTCAGCTACTTAGGGTCCCGCAAGCCATCCTGGACATGATCGCTGG
TGCCCACTGGGGAGTCCTAGCGGGCATAGCGTATTTCTCCATGGTGGGCAACTGGGCGAAGGTCCTGGTA
GTGCTGTTGCTGTTTGCCGGCGTCGACGCAGGCACCTACACCACCGGGGGGAAGGTTGCTGCTGCTACGT
CAGCATTCGCCGGGTTCTTTGATCCGGGCGCCAAGCAGAATATCCAGCTGATCA

>1714_S20_L001_R1_001.fastq_113_1a_11
CCCCTACGACAGCGCTGGTAGTGGCTCAGCTACTTAGGGTCCCGCAAGCCATCCTGGACATGATCGCTGG
TGCCCACTGGGGAGTCCTAGCGGGCATAGCGTATTTCTCCATGGTGGGCAACTGGGCGAAGGTCCTGGTA
GTGCTGTTGCTGTTTGCCGGCGTCGACGCAGGCACCTACACCACCGGGGGGAAGGTTGCTGCTGCTACGT
CAGCATTCGCCGGGTTTTTTGATCCGGGCGCCAAGCAGAATATCCAGCTGATCA

>1714_S20_L001_R1_001.fastq_114_1a_11
CCCCTACAACAGCGCTGGTAGTGGCTCAGCTACTTAGGGTCCCGCAAGCCATCCTGGACATGATCGCTGG
CGCCCACTGGGGAGTCCTAGCGGGCATAGCGTATTTCTCCATGGTGGGCAACTGGGCGAAGGTCCTGGTA
GTGCTGTTGCTGTTTGCCGGCGTCGACGCAGGCACCTACACCACCGGGGGGAAAGTTGCTGCTGCCACGT
CAGCATTCGCCGGGTTTTTTGATCCGGGCGCCAAGCAGAATATCCAGCTGATCA

>1714_S20_L001_R1_001.fastq_115_1a_11
CCCCTACAACAGCGCTGGTAGTGGCTCAGCTACTTAGGGTCCCGCAAGCCATCCTGGACATGATCGCTGG
TGCCCACTGGGGAGTCCTAGCGGGCATAGCGTATTTCTCCATGGTGGGCAACTGGGCGAAGGTCCTGGTA
GTGCTGTTGCTGTTTGCCGGCGTCGACGCAGGCACCTACACCACCGGGGGGAAAGTTGCTGCTGCTACGT
CAGCATTCGCCGGGTTTTTTGATCCGGGCGCCAGGCAGAATATCCAGCTGATCA

>1714_S20_L001_R1_001.fastq_116_1a_11
CCCCTACAACAGCGCTGGTAGTGGCTCAGCTACTTAGGGTCCCGCAAGCCATCCTGGACATGATCGCTGG
TGCCCACTGGGGAGTCCTAGCGGGCATAGCGTATTTCTCCATGGTGGGTAACTGGGCGAAGGTCCTGGTA
GTGCTGTTGCTGTTTGCCGGCGTCGACGCAGGCACCTATACCACCGGGGGGAAAGTTGCTGCTGCTACGT
CAGCATTCGCCGGGTTTTTTGATCCGGGCGCCAAGCAGAATATCCAGCTGATCA

>1714_S20_L001_R1_001.fastq_117_1a_10
CCCCTACAACAGCGCTGGTAGTGGCTCAGCTACTTAGGGTCCCGCAAGCCATCCTGGACATGATCGCTGG
TGCCCACTGGGGAGTCCTAGCGGGCATAGCGTATTTCTCCATGGTGGGCAACTGGGCGAAGGTCCTGGTA
GTGCTGTTGCTGTTTGCCGGCGTCGACGCAGGCACCTACACCACCGGGGGGAAGGTTGCTGCTGCTACGT
CAGCATTCGCCGGGTTTTTTGATCCGGGCGCCAAGCAAAATATCCAGCTGATTA

>1714_S20_L001_R1_001.fastq_118_1a_10
CCCCTACAACAGCGCTGGTAGTGGCTCAGCTACTTAGGGTCCCGCAAGCCATCCTGGACATGATCGCTGG
TGCCCACTGGGGAGTCCTAGCGGGCATAGCGTATTTCTCCATGGTGGGCAACTGGGCGAAGGTCCTGGTA
GTGCTGTTGCTGTTTGCCGGCGTCGACGCAGGCACCTACACCACCGGGGGGAAAGTTGCTGCTGCTACGT
CAGCATCCGCCGGGTTTTTTGATCCGGGCGCCAAGCAGAATATCCAGCTGATCA

>1714_S20_L001_R1_001.fastq_119_1a_10
CCCCTACAACAGCGCTGGTAGTGGCTCAGCTACTTAGGGTCCCGCAAGCCATCCTGGACATGATCGCTGG
TGCCCACTGGGGAGTCCTAGCGGGCATAGCGTATTTCTCCATGGTGGGCAACTGGGCGAAGGTCCTGGTA
GTGCTGTTGCTGTCTGCCGGCGTCGACGCAGGCACCTACACCACCGGGGGGAAAGTTGCTGCTGCTACGT
CAGCATTCGCCGGGTTTTTTGATCCGGGCGCCAAGCAGAATATCCAGCTGATCA

>1714_S20_L001_R1_001.fastq_120_1a_10
CCCCTACAACAGCGCTGGTAGTGGCTCAGCTACTTAGGGTCCCGCAAGCCATCCTGGACATGATCGCTGG
TGCCCACTGGGGAGTCCTAGCGGGCATAGCGTATTTCTCCATGGTGGGCAACTGGGCGAAGGTCCTGGTA
GTGCTGTTGCTGTTTGCCGGCGTCGACGCAGGCACCTACACCACCGGGGGGAGAGTTGCTGCTGCTACGT
CAGCATTCGCCGGGTTTTTTGATCCGGGCGCCAAGCAGAATATCCAGCTGATCA

>1714_S20_L001_R1_001.fastq_121_1a_10
CCCCTACAACAGCGCTGGTAGTGGCTCAGCTACTTAGGGTCCCGCAAGCCATCCTGGACATGATCGCTGG
TGCCCACTGGGGAGTCCTAGCGGGCATAGCGTATTTCTCCGTGGTGGGCAACTGGGCGAAGGTCCTGGTA
GTGCTGTTGCTGTTTGCCGGCGTCGACGCAGGCACCTACACCACCGGGGGGAAAGTTGCTGCTGCTACGT
CAGCATTCGCCGGGTTTTTTGATCCGGGCGCCAAGCAGAATATCCAGCTGATCA

>1714_S20_L001_R1_001.fastq_122_1a_10
CCCCTACAACAGCGCTGGTAGTGGCTCAGCTACTTAGGGTCCCGCAAGCCATCCTGGACATGATCGCTGG
TGCCCACTGGGGAGTCCTAGCAGGCATAGCGTATTTCTCCATGGTGGGCAACTGGGCGAAGGTCCTGGTA
GTGCTGTTGCTGTTTGCCGGCGTCGACGCAGGCACCTACACCACCGGGGGGAAAGTTGCTGCTGCTACGT
CAGCATTCGCCGGGTTTTTTGATCCGGGCGCCAAGCAGAATATCCAGCTGATCA

>1714_S20_L001_R1_001.fastq_123_1a_10
CCCCTACAACAGCGCTGGTAGTGGCTCAGCTACTTAGGGCCCCGCAAGCCATCCTGGACATGATCGCTGG
TGCCCACTGGGGAGTCCTAGCGGGCATAGCGTATTTCTCCATGGTGGGCAACTGGGCGAAGGTCCTGGTA
GTGCTGTTGCTGTTTGCCGGCGTCGACGCAGGCACCTACACCACCGGGGGGAAAGTTGCTGCTGCTACGT
CAGCATTCGCCGGGTTTTTTGATCCGGGCGCCAAGCAGAATATCCAGCTGATCA

>1714_S20_L001_R1_001.fastq_124_1a_10
CCCCTACAACAGCGCTGGTAGTGGCTCAGCTACTTAGGGTCCCGCAAGCCATCCTGGACATGATCGCTGG
TGCCCACTGGGGAGTCCTAGCGGGCGTAGCGTATTTCTCCATGGTGGGCAACTGGGCGAAGGTCCTGGTA
GTGCTGTTGCTGTTTGCCGGCGTCGACGCAGGCACCTACACCACCGGGGGGAAAGTTGCTGCTGCTACGT
CAGCATTCGCCGGGTTTTTTGATCCGGGCGCCAAGCAGAATATCCAGCTGATCA

>1714_S20_L001_R1_001.fastq_125_1a_10
CCCCTACAACAGCGCTGGTAGTAGCTCAGCTACTTAGGGTCCCGCAAGCCATCCTGGACATGATCGCTGG
TGCCCACTGGGGAGTCCTAGCGGGCATAGCGTATTTCTCCATGGTGGGCAACTGGGCGAAGGTCCTGGTA
GTGCTGTTGCTGTTTGCCGGCGTCGACGCAGGCACCTACACCACCGGGGGGAAAGTTGCTGCTGCTACGT
CAGCATTCGCCGGGTTTTTTGATCCGGGCGCCAAGCAGAATATCCAGCTGATCA

>1714_S20_L001_R1_001.fastq_126_1a_10
CCCCTACAACAGCGCTGGTAGTGGCTCAGCTACTTAGGGTCCCGCAAGCCATCCTGGACATGATCGCTGG
TGCCCACTGGGGAGTCCTAGCGGGCATAGCGTATTTCTCCATGGTGGGCAACTGGGCGAAGGTCCTGGTG
GTGCTGCTGCTGTTTGCCGGCGTCGACGCAGGCACCTACACCACCGGGGGGAAAGTTGCTGCTGCTACGT
CAGCATTCGCCGGGTTTTTTGATCCGGGCGCCAAGCAGAATATCCAGCTGATCA

>1714_S20_L001_R1_001.fastq_127_1a_10
CCCCTACAACAGCGCTGGTAGTGGCTCAGCTACTTAGGGTCCCGCAAGCCATCCTGGACATGATCGCTGG
TGCCCACTGGGGAGTCCTAGCGGGCATAGCGTATTTCTCCATGGTGGGCAACTGGGCGAAGGTCCTGGTA
GTGCTGTTGCTGTTTGCCGGCGTCGACGCAGGCACCTACACCACCGGGGGGAAAGTTGCTGCTGCTACGT
CAGCATTCGCCGGGTTTTTTGATCCGGGTGCCAAGCAGAATATCCAGCTGATCA

>1714_S20_L001_R1_001.fastq_128_1a_10
CCCCTACAACAGCGCTGGTAGTGGCTCAGCTACTTAGGGTCCCGCAAGCCATCCTGGACATGATCGCTGG
TGCCCACTGGGGAGTCCTAGCGGGCATAGCGTATTTCTCCATGGTGGGCAACTGGGCGAAGGTCCTGGTA
GTGCTGTTGCTGTTCGCCGGCGTCGACGCAGGCACCTACACCACCGGGGGGAAAGTTGCTGCTGCTACGT
CAGCATTCGCCGGGTTTTTTGATCCGGGCGCCAAGCAGAATATCCAGCTGATCA

>1714_S20_L001_R1_001.fastq_129_1a_10
CCCCTACAACAGCGCTGGTAGTGGCTCAGCTACTTAGGGTCCCGCAAGCCGTCCTGGACATGATCGCTGG
TGCCCACTGGGGAGTCCTAGCGGGCATAGCGTATTTCTCCATGGTGGGCAACTGGGCGAAGGTCCTGGTA
GTGCTGTTGCTGTTTGCCGGCGTCGACGCAGGCACCTACACCACCGGGGGGAAAGTTGCTGCTGCTACGT
CAGCATTCGCCGGGTTTTTTGATCCGGGCGCCAAGCAGAATATCCAGCTGATCA

>1714_S20_L001_R1_001.fastq_130_1a_10
CCCCTACAACGGCGCTGGTAGTGGCTCAGCTACTTAGGGTCCCGCAAGCCATCCTGGACATGATCGCTGG
TGCCCACTGGGGAGTCCTAGCGGGCATAGCGTATTTCTCCATGGTGGGCAACTGGGCGAAGGTCCTGGTA
GTGCTGTTGCTGTTTGCCGGCGTCGACGCAGGCACCTACACCACCGGGGGGAAAGTTGCTGCTGCTACGT
CAGCATTCGCCGGGTTTTTTGATCCGGGCGCCAAGCAGAACATCCAGCTGATCA

>1714_S20_L001_R1_001.fastq_131_1a_10
CCCCTACAACGGCGCTGGTAGTGGCTCAGCTACTTAGGGTCCCGCAAGCCATCCTGGACATGATCGCTGG
TGCCCACTGGGGAGTCCTAGCGGGCATAGCGTATTTCTCCATGGTGGGCAACTGGGCGAAGGTCCTGGTA
GTGCTGTTGCTGTTTGCCGGCGTCGACGCAGGCACTTACACCACCGGGGGGAAAGTTGCTGCTGCTACGT
CAGCATTCGCCGGGTTTTTTGATCCGGGCGCCAAGCAGAATATCCAGCTGATCA

>1714_S20_L001_R1_001.fastq_132_1a_9
CCCCTACAACAGCGCTGGTAGTGGCTCAGCTACTTAGGGTCCCGCAAGCCATCCTGGACATGATCGCTGG
TGCTCACTGGGGAGTCCTAGCGGGCATAGCGTATTTCTCCATGGTGGGCAACTGGGCGAAGGTCCTGGTG
GTGCTGTTGCTGTTTGCCGGCGTCGACGCAGGCACCTACACCACCGGGGGGAAAGTTGCTGCTGCTACGT
CAGCATTCGCCGGGTTTTTTGATCCGGGCGCCAAGCAGAATATCCAGCTGATCA

>1714_S20_L001_R1_001.fastq_133_1a_9
CCCCTACAACAGCGCTGGTAGTGGCTCAGCTACTTAGGGTCCCGCAAGCCATCCTGGACATGATCGCTGG
TGCCCACTGGGGAGTCCCAGCGGGCATAGCGTATTTCTCCATGGTGGGCAACTGGGCGAAGGTCCTGGTA
GTGCTGTTGCTGTTTGCCGGCGTCGACGCAGGCACCTACACCACCGGGGGGAAAGTTGCTGCTGCTACGT
CAGCATTCGCCGGGTTTTTTGATCCGGGCGCCAAGCAGAATATCCAGCTGATCA

>1714_S20_L001_R1_001.fastq_134_1a_9
CCCCTACAACAGCGCTGGTAGTGGCTCAGCTACTTAGGGTCCCGCAAGCCATCCTGGACATGATCGCTGG
TGCCCACTGGGGAGTCCTAGCGGGCATAGCGTATTTCTCCATGGTGGGCAACTGGGCGAAGGTCCTGGTA
GTGCTGTTGCTGTTTGCCGGCGTCGACGCAGGCACCTACACCACCGGGGGGAAAGTTGCTGCTGCTACGT
CAGCATTCGCCGGGTTTTCTGATCCGGGCGCCAAGCAGAATATCCAGCTGATCA

>1714_S20_L001_R1_001.fastq_135_1a_9
CCCCTACAACAGCGCTGGTAGTGGCTCAGCTACTTAGGGTCCCGCAAGCCATCCTGGACATGATCGCTGG
TGCCCACTGGGGAGTCCTAGCGGGCATAGCGTATTTCTCCATGGTGGGCAACTGGGCGAAGGTCCTGGTA
GTGCTGTTGCTGTTTGCCGGCGTCGACGCAGGCACCTACACCACCGGGGGGAAAGTTGCTGCTGCTACTT
CAGCATTCGCCGGGTTTTTTGATCCGGGCGCCAAGCAGAATATCCAGCTGATCA

>1714_S20_L001_R1_001.fastq_136_1a_9
CCCCTACAACAGCGCTGGTAGTGGCTCAGCTACTTAGGGTCCCGCAAGCCATCCTGGACATGATCGCTGG
TGCCCACTGGGGAGTCCTAGCGGGCATAGCGTATTTCTCCATGGTGGGCAACTGGGCGAAGGTCCTGGTA
GTGCTGTTGCTGTTTGCCGGCGTCGACGCAGGCACCTACACCACCGGGGGGAAAGTTGCTGCTGCTACGT
CAGCATTCGCCGGGTTTTTTGGTCCGGGCGCCAAGCAGAATATCCAGCTGATCA

>1714_S20_L001_R1_001.fastq_137_1a_9
CCCCTACAACAGCGCTGGTAGTGGCTCAGCTACTTAGGGTCCCGCAAGCCATCCTGGACATGATCGCTGG
TGCCCACTGGGGAGTCCTGGCGGGCATAGCGTATTTCTCCATGGTGGGCAACTGGGCGAAGGTCCTGGTG
GTGCTGTTGCTGTTTGCCGGCGTCGACGCAGGCACCTACACCACCGGGGGGAAAGTTGCTGCTGCTACGT
CAGCATTCGCCGGGTTTTTTGATCCGGGCGCCAAGCAGAATATCCAGCTGATTA

>1714_S20_L001_R1_001.fastq_138_1a_9
CCCCTACAACGGCGCTGGTAGTGGCTCAACTACTTAGGGTCCCGCAAGCCATCCTGGACATGATCGCTGG
TGCCCACTGGGGAGTCCTAGCGGGCATAGCGTATTTCTCCATGGTGGGCAACTGGGCGAAGGTCCTGGTA
GTGCTGTTGCTGTTTGCCGGCGTCGACGCAGGCACCTACACCACCGGGGGGAAAGTTGCTGCTGCTACGT
CAGCATTCGCCGGGTTTTTTGATCCGGGCGCCAAGCAGAATATCCAGCTGATCA

>1714_S20_L001_R1_001.fastq_139_1a_9
CCCCTACAACAGCGCTGGTAGTGGCTCAGCTACTTAGGGTCCCGCAAGCCATCCTGGACATGATCGCTGG
TGCCCACTGGGGAGTCCTAGCGGGCATAGCGTATTTCTCCATGGTGGGCAACTGGGCGAAGGTCCTGGTA
GTGCTGTTGCTGTTTGCCGGCGTCGACGCAGGCACCTACACCACCGGGGGGAAAGTTGCTGCTGCTACGT
CAGCATTCGCCGGGTTTTTTGATCCGGGCGCCAAGCAAAATATCCAGCTGATCA

>1714_S20_L001_R1_001.fastq_140_1a_9
CCCCTACAACGGCGCTGGTAGTGGCTCAGCTACTTAGGGTCCCGCAAGCCATCCTGGACATGATCGCTGG
TGCCCACTGGGGAGTCCTAGCGGGCATAGCGTATTTCTCCATGGTGGGCAACTGGGCGAAGGTCCTGGTA
GTGCTGTTGCTGTTTGCCGGCGTCGACGCAGGCACCTACACCACCGGGGGGAAAGTTGCTGCTGCTACGT
CAGCATTCGCCGGGTTTTTTGATCCGGGCGCCAAGCAAAATATCCAGCTGATTA

>1714_S20_L001_R1_001.fastq_141_1a_9
CCTCTACAACAGCGCTGGTAGTGGCTCAGCTACTTAGGGTCCCGCAAGCCATCCTGGACATGATCGCTGG
TGCCCACTGGGGAGTCCTAGCGGGCATAGCGTATTTCTCCATGGTGGGCAACTGGGCGAAGGTCCTGGTA
GTGCTGTTGCTGTTTGCCGGCGTCGACGCAGGCACCTACACCACCGGGGGGAAAGTTGCTGCTGCTACGT
CAGCATTCGCCGGGTTTTTTGATCCGGGCGCCAAGCAGAATATCCAGCTGATCA

>1714_S20_L001_R1_001.fastq_142_1a_9
CCCCTACAACAGCGCTGGTAGTGGCTCAGCTACTTAGGGTCCCGCAAGCCATCCTGGACATGATCGCTGG
TGCCCACTGGGGAGTCCTAGCGGGCATAGCGTATTTCTCCATGGCGGGCAACTGGGCGAAGGTCCTGGTA
GTGCTGTTGCTGTTTGCCGGCGTCGACGCAGGCACCTACACCACCGGGGGGAAAGTTGCTGCTGCTACGT
CAGCATTCGCCGGGTTTTTTGATCCGGGCGCCAAGCAGAATATCCAGCTGATCA

>1714_S20_L001_R1_001.fastq_143_1a_9
CGCCTACAACAGCGCTGGTAGTGGCTCAGCTACTTAGGGTCCCGCAAGCCATCCTGGACATGATCGCTGG
TGCCCACTGGGGAGTCCTAGCGGGCATAGCGTATTTCTCCATGGTGGGCAACTGGGCGAAGGTCCTGGTG
GTGCTGTTGCTGTTTGCCGGCGTCGACGCAGGCACCTACACCACCGGGGGGAAAGTTGCTGCTGCTACGT
CAGCATTCGCCGGGTTTTTTGATCCGGGCGCCAAGCAGAATATCCAGCTGATCA

>1714_S20_L001_R1_001.fastq_144_1a_9
CCCCTACAACGGCGCTGGTAGTGGCTCAGCTACTTAGGGTCCCGCAAGCCATCCTGGACATGATCGCTGG
TGCCCACTGGGGAGTCCTAGCGGGCATAGCGTATTTCTCCATGGTGGGCAACTGGGCGAAGGTCCTGGTA
GTGCTGTTGCTGTTTGCCGGCGTCGACGCGGGCACCTACACCACCGGGGGGAAAGTTGCTGCTGCTACGT
CAGCATTCGCCGGGTTTTTTGATCCGGGCGCCAAGCAGAATATCCAGCTGATCA

>1714_S20_L001_R1_001.fastq_145_1a_9
CCCCTACAACAGCGCTGGTAGTGGCTCAGCTACTTAGGGTCCCGCAAGCCATCCTGGACATGATCGCTGG
TGCCCACTGGGGAGTCCTAGCGGGCATAGCGTATTTCTCCATGGTGGGCAACTGGGCGAAGGTCCTGGTA
GCGCTGTTGCTGTTTGCCGGCGTCGACGCAGGCACCTACACCACCGGGGGGAAAGTTGCTGCTGCTACGT
CAGCATTCGCCGGGTTTTTTGATCCGGGCGCCAAGCAGAATATCCAGCTGATCA

>1714_S20_L001_R1_001.fastq_146_1a_9
CCCCTACAACAGCGCTGGTAGTGGCTCAGCTACTTAGGGTCCCGCAAGCCATCCTGGACATGATCGCTGG
TGCCCACTGGGGAGTCCTAGCGGGCATAGCGTATTTCTCCATGGTGGGCAGCTGGGCGAAGGTCCTGGTA
GTGCTGTTGCTGTTTGCCGGCGTCGACGCAGGCACCTACACCACCGGGGGGAAAGTTGCTGCTGCTACGT
CAGCATTCGCCGGGTTTTTTGATCCGGGCGCCAAGCAGAATATCCAGCTGATCA

>1714_S20_L001_R1_001.fastq_147_1a_9
CCCCTACAACGGCGCTGGTAGTGGCTCAGCTACTTAGGGTCCCGCAAGCCATCCTGGACATGATCGCTGG
TGCCCACTGGGGAGTCCTAGCGGGCATAGCGTATTTCTCCATGGTGGGCAACTGGGCGAAGGTCCTGGTA
GTGCTGTTGCTGTTTGCCGGCGTCGACGCAGGCACCTACACCACCGGGGGGAAAGTTGCTGCTGCTACGT
CAGCATTCGCCGGGTTTTTTGATCCGGGCGCTAAGCAGAATATCCAGCTGATCA

>1714_S20_L001_R1_001.fastq_148_1a_9
CCCCTACAACAGCGCTGGTAGTGGCTCAGCTACTTAGGGTCCCGCAAGCCATCCTGGACATGATCGCTGG
TGCCCACTGGGGAGTCCTAGCGGGCATAGCGTATTTCTCCATGGTGGGCAACTGGGCGAAGGTCCTGGTA
GTGCTGTTGCTGTTTGCCGGCGTCGACGCAGGCACCCACACCACCGGGGGGAAAGTTGCTGCTGCTACGT
CAGCATTCGCCGGGTTTTTTGATCCGGGCGCCAAGCAGAATATCCAGCTGATCA

>1714_S20_L001_R1_001.fastq_149_1a_9
CCCCTACAACAGCGCTGGTAGTGGCTCAGCTACTTAGGGTCCCGCAAGCCATCCTGGACACGATCGCTGG
TGCCCACTGGGGAGTCCTAGCGGGCATAGCGTATTTCTCCATGGTGGGCAACTGGGCGAAGGTCCTGGTA
GTGCTGTTGCTGTTTGCCGGCGTCGACGCAGGCACCTACACCACCGGGGGGAAAGTTGCTGCTGCTACGT
CAGCATTCGCCGGGTTTTTTGATCCGGGCGCCAAGCAGAATATCCAGCTGATCA

>1714_S20_L001_R1_001.fastq_150_1a_9
CCCCTACAACAGCGCTGGTAGTGGCTCAGCTACTTAGGGTCCCGCAAGCCATCCTGGACATGATCGCTGG
TGCCCACTGGGGAGTCCTAGCGGGCATAGCGTATTTCTCCATGGTGGGCAACTGGGCGAAGGTCCTGGTA
GTGCTGTTGCTGTTTGCCGGCGTCGACGCAGGCACCTACACCACCGGGGGAAAAGTTGCTGCTGCTACGT
CAGCATTCGCCGGGTTTTTTGATCCGGGCGCCAAGCAGAATATCCAGCTGATCA

>1714_S20_L001_R1_001.fastq_151_1a_8
CCCCTACAACAGCGTTGGTAGTGGCTCAGCTACTTAGGGTCCCGCAAGCCATCCTGGACATGATCGCTGG
TGCCCACTGGGGAGTCCTAGCGGGCATAGCGTATTTCTCCATGGTGGGCAACTGGGCGAAGGTCCTGGTA
GTGCTGTTGCTGTTTGCCGGCGTCGACGCAGGCACCTACACCACCGGGGGGAAAGTTGCTGCTGCTACGT
CGGCATTCGCCGGGTTTTTTGATCCGGGCGCCAAGCAGAATATCCAGCTGATCA

>1714_S20_L001_R1_001.fastq_152_1a_8
CCCCTACAACAGCGCTGGTAGTGGCTCAGCTACTTAGGGTCCCGCAAGCCATCCTGGACATGATCGCTGG
TGCCCACTGGGGAGTCCTAGCGGGCATAGCGTATTTCTCCATGGTAGGCAACTGGGCGAAGGTCCTGGTA
GTGCTGTTGCTGTTTGCCGGCGTCGACGCAGGCACCTACACCACCGGGGGGAAGGTTGCTGCTGCTACGT
CAGCATTCGCCGGGTTTTTTGATCCGGGCGCCAAGCAGAATATCCAGCTGATCA

>1714_S20_L001_R1_001.fastq_153_1a_8
CCCCTACAACAGCGCTGGTAGTGGCTCAGCTACTTAGGGTCCCGCAAGCCATCCTGGACATGATCGCTGG
TGCCCACTGGGGAGTCCTAGCGGGCATAGCGTATTTCTCCATGGTGGGCAACTGGGCGAAGGTCCTGGTA
GTGCTGTTGCCGTTTGCCGGCGTCGACGCAGGCACCTACACCACCGGGGGGAAAGTTGCTGCTGCTACGT
CAGCATTCGCCGGGTTTTTTGATCCGGGCGCCAAGCAGAATATCCAGCTGATCA

>1714_S20_L001_R1_001.fastq_154_1a_8
CCCCTACAACGGCGCTGGTAGTGGCTCAGCTACTTAGGGTCCCGCAAGCCATCCTGGACATGATCGCTGG
TGCCCACTGGGGAGTCCTAGCGGGCATAGCGTATTTCTCCATGGTGGGCAACTGGGCGAAGGTCCTGGTA
GTGCTGTTGCTGTTTGCCGGCGTCGACGCAGGCACCTACACCACCGGGGGAAAAGTTGCTGCTGCTACGT
CAGCATTCGCCGGGTTTTTTGATCCGGGCGCCAAGCAGAATATCCAGCTGATCA

>1714_S20_L001_R1_001.fastq_155_1a_8
CCCCTACAACAGCGCTGGTAGTGGCTCAGCTACTTAGGGTCCCGCAAGCCATCCTGGACATGATCGCTGG
TGCCCGCTGGGGAGTCCTAGCGGGCATAGCGTATTTCTCCATGGTGGGCAACTGGGCGAAGGTCCTGGTA
GTGCTGTTGCTGTTTGCCGGCGTCGACGCAGGCACCTACACCACCGGGGGGAAAGTTGCTGCTGCTACGT
CAGCATTCGCCGGGTTTTTTGATCCGGGCGCCAAGCAGAATATCCAGCTGATCA

>1714_S20_L001_R1_001.fastq_156_1a_8
CCCCTACAACAGCGCTGGTAGTGGCTCAGCTACTTAGGGTCCCGCAAGCCATCCTGGACATGATCGCTGG
TGCCCACTGGGGAGTCCTAGCGGGCATAGCGTATTTCTCCATGGTGGGCAACTGGGCGAAGGTCCTGGTA
GTGCTGTTGCTGTTTGCCGGCGTCGACGCAGGCACCTACACCACCGGGGGGAAAGTTGCTGCTGCTACGT
CAGCATTCGCCGGTTTTTTTGATCCGGGCGCCAAGCAGAATATCCAGCTGATCA

>1714_S20_L001_R1_001.fastq_157_1a_8
CCCCCACAACAGCGCTGGTAGTGGCTCAGCTACTTAGGGTCCCGCAAGCCATCCTGGACATGATCGCTGG
TGCCCACTGGGGAGTCCTAGCGGGCATAGCGTATTTCTCCATGGTGGGCAACTGGGCGAAGGTCCTGGTG
GTGCTGTTGCTGTTTGCCGGCGTCGACGCAGGCACCTACACCACCGGGGGGAAAGTTGCTGCTGCTACGT
CAGCATTCGCCGGGTTTTTTGATCCGGGCGCCAAGCAGAATATCCAGCTGATCA

>1714_S20_L001_R1_001.fastq_158_1a_8
CCCCTACAACAGCGCTGGTAGTGGCTCAGCTACTTAGGGTCCCGCAAGCCATCCTGGACATGATCGCTGG
TGCCCACTGGGGAGTCCTAGCGGGCATAGCGTATTTCTCCATGGTGGGCGACTGGGCGAAGGTCCTGGTA
GTGCTGTTGCTGTTTGCCGGCGTCGACGCAGGCACCTACACCACCGGGGGGAAAGTTGCTGCTGCTACGT
CAGCATTCGCCGGGTTTTTTGATCCGGGCGCCAAGCAGAATATCCAGCTGATCA

>1714_S20_L001_R1_001.fastq_159_1a_8
CCCCTACAACAGCGCTGGTAGTGGCTCAGCTACTTAGGGTCCCGCAAGCCATCCTGGACATGATCGCTGG
TGCCCACTGGGGAGTCCTGGCGGGCATAGCGTATTTCTCCATGGTGGGCAACTGGGCGAAGGTCCTGGTA
GTGCTGTTGCTGTTTGCCGGCGTCGACGCAGGCACCTACACCACCGGGGGGAAAGTTGCTGCTGCTACGT
CAGCATTCGCCGGGTTTTTTGATCCGGGCGCCAAGCAAAATATCCAGCTGATTA

>1714_S20_L001_R1_001.fastq_160_1a_8
CCCCTACAACAGCGCTGGTAGTGGCTCAGCTACTTAGGGTCCCGCAAGCCATCCTGGACATGATCGCTGG
TGCCCACTGGGGAGTCCTAGCGGGCATAGCGTATTTCTCCATGGTGGGCAACTGGGCGAAGGTCCTGGTG
GTGCTGTTGCTGTTTGCCGGCGTCGACGCAGGCACCTACACCACTGGGGGGAAAGTTGCTGCTGCTACGT
CAGCATTCGCCGGGTTTTTTGATCCGGGCGCCAAGCAGAATATCCAGCTGATCA

>1714_S20_L001_R1_001.fastq_161_1a_8
CCCCTACAACAGCACTGGTAGTGGCTCAGCTACTTAGGGTCCCGCAAGCCATCCTGGACATGATCGCTGG
TGCCCACTGGGGAGTCCTAGCGGGCATAGCGTATTTCTCCATGGTGGGCAACTGGGCGAAGGTCCTGGTA
GTGCTGTTGCTGTTTGCCGGCGTCGACGCAGGCACCTACACCACCGGGGGGAAAGTTGCTGCTGCTACGT
CAGCATTCGCCGGGTTTTTTGATCCGGGCGCCAAGCAGAATATCCAGCTGATCA

>1714_S20_L001_R1_001.fastq_162_1a_8
CCCCTACAACAGCGCTGGTAGTGGCTCAGCTACTTAGGGTCCCGCAAGCCATCCTGGACATGATCGCTGG
TGCCCACTGGGGAGTCCTAGCGGGCATAGCGTATTTTTCCATGGTGGGCAACTGGGCGAAGGTCCTGGTA
GTGCTGTTGCTGTTTGCCGGCGTCGACGCAGGCACCTACACCACCGGGGGGAAAGTTGCTGCTGCTACGT
CAGCATTCGCCGGGTTTTTTGATCCGGGCGCCAAGCAGAATATCCAGCTGATCA

>1714_S20_L001_R1_001.fastq_163_1a_8
CCCCTACAACGGCGCTGGTAGTGGCTCAGCTACTTAGGGTCCCGCAAGCCATCCTGGACATGATCGCTGG
TGCCCACTGGGGAGTCCTAGCGGGCATAGCGTATTTCTCCATGGTGGGCAACTGGGCGAAGGTCCTGGTG
GTGCTGTTGCTGTTTGCCGGCGTCGACGCAGGCACCTACACCACCGGGGGGAAAGTTGCTGCTGCCACGT
CAGCATTCGCCGGGTTTTTTGATCCGGGCGCCAAGCAGAATATCCAGCTGATCA

>1714_S20_L001_R1_001.fastq_164_1a_8
CCCCTACAACAGCGCTGGTAGTGGCTCAGCTACTTAGGGTCCCGCAAGCCATCCTGGACATGGTCGCTGG
TGCCCACTGGGGAGTCCTAGCGGGCATAGCGTATTTCTCCATGGTGGGCAACTGGGCGAAGGTCCTGGTA
GTGCTGTTGCTGTTTGCCGGCGTCGACGCAGGCACCTACACCACCGGGGGGAAAGTTGCTGCTGCTACGT
CAGCATTCGCCGGGTTTTTTGATCCGGGCGCCAAGCAGAATATCCAGCTGATCA

>1714_S20_L001_R1_001.fastq_165_1a_8
CCCCTACAACAGCGCTGGTAGTGGCTCAGCTACTTAGGGTCCCGCAAGCCATCCTGGACATGATCGCTGG
TGCCCACTGGGGAGTCCTAGCGGGCATAGCGTATTTCTCCATGGTGGGCAACTGGGCGAAGGTCCTGGTA
GTGCTGTTGCTGTTTGCCGGCGTCGACGCAGGCACCTACACCACCGGGGGGAAAGTTGCTGCTGCTACGT
CAGCATTCGCCGGGTTTTTTGATCCGGGCGCCAAGCAGAATATACAGCTGATCA

>1714_S20_L001_R1_001.fastq_166_1a_8
CCCCTACAACAGCGCTGGTAGTGGCTCAGCTACTTAGGGTCCCGCAAGCCATCCTGGACATGATCGCTGG
TGCCCACTGGGGAGTCCTAGCGGGCATAGCGTATTTCTCCATGGTGGGCAACTGGGCGAAGGTCCTGGTA
GTGCTGTTGCTGTTTGCCGGCGTCGACGCAGGCACCTACACCACCGGGGGGAAAGTTGCTGCTGCTACGC
CAGCATTCGCCGGGTTTTTTGATCCGGGCGCCAAGCAGAATATCCAGCTGATCA

>1714_S20_L001_R1_001.fastq_167_1a_8
CCCCTACAACAGCGCTGGTAGTGGCTCAGCTACTTAGGGTCCCGCAAGCCATCCTGGACATGATCGCTGG
TGCCCACTGGGGAGTCCTAGCGGGCATAGCGTATTTCTCCATGGTGGGCAACTGGGCGAAGGTCCTGGTA
GTGCTGTTGCTGTTTGCCGGCGTCGACGCAGGCACCTACACCACCGGGGGGAAAGTTGCTGCTGCTACGT
CAGCATTCGCCGGGTTTTTTGATCCGGGCGCCAAGCAGAGTATCCAGCTGATCA

>1714_S20_L001_R1_001.fastq_168_1a_8
CCCCTACAACAGCGCTGGTAGTGGCTCAGCTACTTAGGGTCCCGCAAGCCATCCTGGACATGATCGCTGG
TGCCCACTGGGGAGTCCTAGCGGGCATAGCGTATTTCTCCATGGTGGGCAACTGGGCGGAGGTCCTGGTA
GTGCTGTTGCTGTTTGCCGGCGTCGACGCAGGCACCTACACCACCGGGGGGAAAGTTGCTGCTGCTACGT
CAGCATTCGCCGGGTTTTTTGATCCGGGCGCCAAGCAGAATATCCAGCTGATCA

>1714_S20_L001_R1_001.fastq_169_1a_8
CCCCTACAACAGCGCTGGTAGTGGCTCAGCTACTTAGGGTCCCGCAAGCCATCCTGGACATGATCGCTGG
TGCCCACTGGGGAGTCCTAGCGGGCATAGCGTATTTCTCCATGGTGGGCAACTGGGCGAAGGTCCTGGTA
GTGCTGTTGCTGTTTGCCGGTGTCGACGCAGGCACCTACACCACCGGGGGGAAAGTTGCTGCTGCTACGT
CAGCATTCGCCGGGTTTTTTGATCCGGGCGCCAAGCAGAATATCCAGCTGATCA

>1714_S20_L001_R1_001.fastq_170_1a_7
CCCCTACAACAGCGCTGGTAGTGGCTCAGCTACTTAGGGTCCCGCAAGCCATCCTGGACATGATCGCTGG
TGCCCACTGGGGAGTCCTAGCGGGCATAGCGTATTTCTCCATGGTGGGCAACCGGGCGAAGGTCCTGGTA
GTGCTGTTGCTGTTTGCCGGCGTCGACGCAGGCACCTACACCACCGGGGGGAAAGTTGCTGCTGCTACGT
CAGCATTCGCCGGGTTTTTTGATCCGGGCGCCAAGCAGAATATCCAGCTGATCA

>1714_S20_L001_R1_001.fastq_171_1a_7
CCCCTACAACAGCGCTGGTAGTGGCTCAGCTACTTAGGGTCCCGCAAGCCATCCTGGACATGATCGCCGG
TGCCCACTGGGGAGTCCTAGCGGGCATAGCGTATTTCTCCATGGTGGGCAACTGGGCGAAGGTCCTGGTA
GTGCTGTTGCTGTTTGCCGGCGTCGACGCAGGCACCTACACCACCGGGGGGAAAGTTGCTGCTGCTACGT
CAGCATTCGCCGGGTTTTTTGATCCGGGCGCCAAGCAGAATATCCAGCTGATCA

>1714_S20_L001_R1_001.fastq_172_1a_7
CCCCTACAACAGCGCTGGTAGTGGCTCAGCTACTTAGGGTCCCGCAAGCCATCCTGGACATGATCGCTGG
TGCCCACTGGGGAGTCCTAGCGGGCATAGCGTATTTCTCCATGGTGGGCAACTGGGCGAAGGTCCTGGTA
GTGCTGTTGCTGTTTGCCGGCGTCGACGCAGGCACCTACACCACCGGGGGGAAAGTTGCTGCTGCTACGT
CAGCATTCGCCGGGTTTTTTGATCCGGGCGCCAAGCAGAATATTCAGCTGATCA

>1714_S20_L001_R1_001.fastq_173_1a_7
CCCCTACAACAGCGCTAGTAGTGGCTCAGCTACTTAGGGTCCCGCAAGCCATCCTGGACATGATCGCTGG
TGCCCACTGGGGAGTCCTAGCGGGCATAGCGTATTTCTCCATGGTGGGCAACTGGGCGAAGGTCCTGGTA
GTGCTGTTGCTGTTTGCCGGCGTCGACGCAGGCACCTACACCACCGGGGGGAAAGTTGCTGCTGCTACGT
CAGCATTCGCCGGGTTTTTTGATCCGGGCGCCAAGCAGAATATCCAGCTGATCA

>1714_S20_L001_R1_001.fastq_174_1a_7
CCCCTACAACAGCGCTGGTAGTGGCTCAGCTACTTAGGGTCCCGCAAGCCATCCTGGACATGATCGCTGG
TGCCCACTGGGGAGTCCTAGCGGGCATAGCGTATTTCTCCATGGTGGGCAACTGGGCGAAGGTCCTGGTA
GTGCTGTTGCTGTTTGCCGGCGTCGACGCAGGCACCTACACCACCGGGGGGAAAGTTGCTGCTGCTACGT
CAGCATTCGCCGGGTTTTTTGATCCGGGCGCCAAGCAGAATATCCGGCTGATCA

>1714_S20_L001_R1_001.fastq_175_1a_7
CCCCTACAACAGCGCTGGTAGTGGCTCAGCTACTTAGGGTCCCGCAAGCCATCCTGGACATGATCGCTGG
TGCCCACTGGGGGGTCCTAGCGGGCATAGCGTATTTCTCCATGGTGGGCAACTGGGCGAAGGTCCTGGTG
GTGCTGTTGCTGTTTGCCGGCGTCGACGCAGGCACCTACACCACCGGGGGGAAAGTTGCTGCTGCTACGT
CAGCATTCGCCGGGTTTTTTGATCCGGGCGCCAAGCAGAATATCCAGCTGATCA

>1714_S20_L001_R1_001.fastq_176_1a_7
CCCCTACAACAGCGCTGGTAGTGGCTAAGCTACTTAGGGTCCCGCAAGCCATCCTGGACATGATCGCTGG
TGCCCACTGGGGAGTCCTAGCGGGCATAGCGTATTTCTCCATGGTGGGCAACTGGGCGAAGGTCCTGGTA
GTGCTGTTGCTGTTTGCCGGCGTCGACGCAGGCACCTACACCACCGGGGGGAAAGTTGCTGCTGCTACGT
CAGCATTCGCCGGGTTTTTTGATCCGGGCGCCAAGCAGAATATCCAGCTGATCA

>1714_S20_L001_R1_001.fastq_177_1a_7
CCCCTACAACAGCGCTGGTAGTGGCTCAGCTACTTAGGGTCCCGCAAGCCATCCTGGACATGATCGCTGG
TGCCCACTGGGGAGTCCTAGCGGGCATAGCGTATTTCTCCATGGTGGGCAACTGGGCGAAGGTCCTGGTG
GTGCTGTTGCTGTTTGCCGGCGTCGACGCAGGCACCTACACCACCGGGGGGAAAGTTGCTGCTGCTACGT
CAGCATTCGCTGGGTTTTTTGATCCGGGCGCCAAGCAGAATATCCAGCTGATCA

>1714_S20_L001_R1_001.fastq_178_1a_7
CCCCTACAACGGCGCTGGTAGTGGCTCAGCTGCTTAGGGTCCCGCAAGCCATCCTGGACATGATCGCTGG
TGCCCACTGGGGAGTCCTAGCGGGCATAGCGTATTTCTCCATGGTGGGCAACTGGGCGAAGGTCCTGGTA
GTGCTGTTGCTGTTTGCCGGCGTCGACGCAGGCACCTACACCACCGGGGGGAAAGTTGCTGCTGCTACGT
CAGCATTCGCCGGGTTTTTTGATCCGGGCGCCAAGCAGAATATCCAGCTGATCA

>1714_S20_L001_R1_001.fastq_179_1a_7
CCCCTACAACAGCGCTGGTAGTGGCTCAGCTACTTAGGGTCCCGCAAGCCATCCTGGACATGATCGCTGG
TGCCCACTGGGGAGTCCTAGCGGGCATAGCGTATTTCTCCATGGTGGGCAACTGGGCGAAGGTCCTGGTA
GTGCTGTTGCTGTTTGCCGGCGTCGACGCAGGCACCTACACCACCGGGGGGAAAGTTGCTGCTGCTACGT
CAGCATTCGCCGGGTTTTTTGATCCGGGCGCCAAGCAGAATATCCAGCTGATCG

>1714_S20_L001_R1_001.fastq_180_1a_7
CCCCTACAACAGCGCTGGTAGTGGCTCAGCTACTTAGGGTCCCGCAAGCCATCCTGGACATGATCGCTGG
TGCCCACTGGGGAGTCCTAGCGGGCATAGCGTATTTCTCCATGGTGGGCAACTGGGCGAAGGTCCTGGTA
GTGCTGTTGCTGTTTGCCGGCGTCGACGCAGGCACCTACGCCACCGGGGGGAAAGTTGCTGCTGCTACGT
CAGCATTCGCCGGGTTTTTTGATCCGGGCGCCAAGCAGAATATCCAGCTGATCA

>1714_S20_L001_R1_001.fastq_181_1a_7
CCCTTACAACAGCGCTGGTAGTGGCTCAGCTACTTAGGGTCCCGCAAGCCATCCTGGACATGATCGCTGG
TGCCCACTGGGGAGTCCTAGCGGGCATAGCGTATTTCTCCATGGTGGGCAACTGGGCGAAGGTCCTGGTA
GTGCTGTTGCTGTTTGCCGGCGTCGACGCAGGCACCTACACCACCGGGGGGAAAGTTGCTGCTGCTACGT
CAGCGTTCGCCGGGTTTTTTGATCCGGGCGCCAAGCAGAATATCCAGCTGATTA

>1714_S20_L001_R1_001.fastq_182_1a_7
CCCCTACAACGGCGCTGGTAGTGGCTCAGCTACTTAGGGTCCCGCAAGCCATCCTGGACATGATCGCTGG
TGCCCACTGGGGAGTCCTAGCGGGCATAGCGTATTTCTCCATGGTGGGCAACTGGGCGAAGGTCCTGGTA
GTGCTGTTGCTGTTTGCCGGCGTCGACGCAGGCACCTACACCACCGGGGGGAAAGTTGCTGCTGCTACGT
CAGCATTCGCTGGGTTTTTTGATCCGGGCGCCAAGCAGAATATCCAGCTGATCA

>1714_S20_L001_R1_001.fastq_183_1a_7
CCCCTACAACGGCGCTGGTAGTGGCTCAGCTACTTAGGGTCCCGCAAGCCATCCTGGACATGATCGCTGG
TGCCCACTGGGGAGTCCTAGCGGGCATAGCGTATTTCTCCATGGTGGGCAACTGGGCGAAGGTCCTGGTA
GTGCTGTTGCTGTTTGCCGGCGTCGACGCAGGCACCTATACCACCGGGGGGAAAGTTGCTGCTGCTACGT
CAGCATTCGCCGGGTTTTTTGATCCGGGCGCCAAGCAGAATATCCAGCTGATCA

>1714_S20_L001_R1_001.fastq_184_1a_7
CCCCTACAACAGCGCTGGTAGTGGCTCAGCTACTTAGGGTCCCGCAAGCCATCCTGGACATGATCGCTGG
TGCCCACTGGGGAGTCCTAGCGGGCATAGCGTATTTCTCCATGGTGGGCAACTGGGCGAAGGTCCTGGTA
GTGCTGTTGCTGTTTGCCGGCGTCGACGCAGGTACCTACACCACCGGGGGGAAAGTTGCTGCTGCTACGT
CAGCATTCGCCGGGTTTTTTGATCCGGGCGCCAAGCAGAATATCCAGCTGATCA

>1714_S20_L001_R1_001.fastq_185_1a_7
CCCCTACAACAGCGCTGGTAGTGGCTCAGCTACTTAGGGTCCCGCAAGCCATCCTGGACATGATCGCTGG
TGCCCACTGGGGAGTCCTAGCGGGCATAGCGTATTTCTCCATGGTGGGCAACTGGGCGAAGGTCCTGGTA
GTGCTGTTGCTGTTTGCCGGCGTCGACGCAGACACCTACACCACCGGGGGGAAAGTTGCTGCTGCTACGT
CAGCATTCGCCGGGTTTTTTGATCCGGGCGCCAAGCAGAATATCCAGCTGATCA

>1714_S20_L001_R1_001.fastq_186_1a_7
CCCCTACAACAGCGCTGGTAGTGGCTCAGCTACTTAGGGTCCCGCAAGCCATCCTGGACATGATCGCTGG
TGCCCACTGGGGAGTCCTAGCGGGCATAGCGTATTTCTCCATGGTGGGCAACTGGGCGAAGGTCCTGGTG
GTGCTGTTGCTGTTTGCCGGCGTCGACGCAGGCACCTACACCACCGGGGGGAAAGTCGCTGCTGCTACGT
CAGCATTCGCCGGGTTTTTTGATCCGGGCGCCAAGCAGAATATCCAGCTGATCA

>1714_S20_L001_R1_001.fastq_187_1a_7
CCCCGACAACAGCGCTGGTAGTGGCTCAGCTACTTAGGGTCCCGCAAGCCATCCTGGACATGATCGCTGG
TGCCCACTGGGGAGTCCTAGCGGGCATAGCGTATTTCTCCATGGTGGGCAACTGGGCGAAGGTCCTGGTA
GTGCTGCTGCTGTTTGCCGGCGTCGACGCAGGCACCTACACCACCGGGGGGAAAGTTGCTGCTGCTACGT
CAGCATTCGCCGGGTTTTTTGATCCGGGCGCCAAGCAGAATATCCAGCTGATCA

>1714_S20_L001_R1_001.fastq_188_1a_7
CCCCTACAACAGCGCTGGTAGTGGCTCAGCTACTTAGGGTCCCGCAAGCCATCCTGGACATGATCGCTGG
TGCCCACTGGGGAGTCCTAGCGGGCATAGCGTATTTCTCCATGGTGGGCAACTGGGCGAAGGTCCTGGTA
GTGCTGTTGCTGTTTGCCGGCGTCGACGCAGGCGCCTACACCACCGGGGGGAAAGTTGCTGCTGCTACGT
CAGCATTCGCCGGGTTTTTTGATCCGGGCGCCAAGCAGAATATCCAGCTGATCA

>1714_S20_L001_R1_001.fastq_189_1a_7
CCCCTACAACGGCGCTGGTAGTGGCTCAGCTACTTAGGGTCCCGCAAGCCATCCTGGACATGATCGCTGG
TGCCCACTGGGGAGTCCTAGCGGGCATAGCGTATTTCTCCATGGTGGGCAACTGGGCGAAGGTCCTGGTA
GTGCTGTTGCTGTTTGCCGGCGTCGACGCAGGCACCTACACCACCGGGGGGAAAGTTGCTGCCGCTACGT
CAGCATTCGCCGGGTTTTTTGATCCGGGCGCCAAGCAGAATATCCAGCTGATCA

>1714_S20_L001_R1_001.fastq_190_1a_7
CCCCTACAACGGCGCTGGTAGTGGCTCAGCTACTTAGGGTCCCGCAAGCCATCCTGGACATGATCGCTGG
TGCCCACTGGGGAGTCCTAGCGGGCATAGCGTATTTCTCCATGGTGGGCAACTGGGCGAAGGTCCTGGTA
GTGCTGTTGCTGTTTGCCGGCGTCGACGCAGGCACCTACACCACCGGGGGGAAAGTTGCTGCTGCTACGT
CAGCGTTCGCCGGGTTTTTTGATCCGGGCGCCAAGCAGAATATCCAGCTGATCA

>1714_S20_L001_R1_001.fastq_191_1a_7
CCCCTACAACAGCGCTGGTAGTGGCTCAGCTACTTAGGGTCCCGCAAGCCATCCTGGACATGATCGCTGG
TGCCCACTGGGGAGTCCTAGCGGGCATAGCGTATTTCTCCATGGTGGGCAACTGGGCGAAGGTCCTGGTA
GTGCTGTTGCTGTTTGCCGGCGTCGACGCAGGCACCTACACCACCGGGGGGAAAGTTGCTGCTGCTACGT
CAGCATTCGCCGGGTTTCTTGATCCGGGCGCCAAGCAGAATATCCAGCTGATCA

>1714_S20_L001_R1_001.fastq_192_1a_7
CCCCTACAACAGCGCTGGTAGTGGCTCAGCTACTTAGGGTCCCGCAAGCCATCCTGGACATGATCGCTGG
TGCCCACTGGGGAGTCCTAGCGGGCATAGCGTATTTCCCCATGGTGGGCAACTGGGCGAAGGTCCTGGTA
GTGCTGTTGCTGTTTGCCGGCGTCGACGCAGGCACCTACACCACCGGGGGGAAAGTTGCTGCTGCTACGT
CAGCATTCGCCGGGTTTTTTGATCCGGGCGCCAAGCAGAATATCCAGCTGATCA

>1714_S20_L001_R1_001.fastq_193_1a_7
CCCCTACAACGGCGCTGGTAGTGGCTCAGCTACTTAGGGTCCCGCAGGCCATCCTGGACATGATCGCTGG
TGCCCACTGGGGAGTCCTAGCGGGCATAGCGTATTTCTCCATGGTGGGCAACTGGGCGAAGGTCCTGGTA
GTGCTGTTGCTGTTTGCCGGCGTCGACGCAGGCACCTACACCACCGGGGGGAAAGTTGCTGCTGCTACGT
CAGCATTCGCCGGGTTTTTTGATCCGGGCGCCAAGCAGAATATCCAGCTGATCA

>1714_S20_L001_R1_001.fastq_194_1a_7
CCCCTACAACAGCGCTGGTAGTGGCTCAGCTACTTAGGGTCCCGCAAGCCATCCTGGACATGATCGCTGG
TGCCCACTGGGGAGTCCTAGCGGGCATAGCGTATTTCTCTATGGTGGGCAACTGGGCGAAGGTCCTGGTA
GTGCTGTTGCTGTTTGCCGGCGTCGACGCAGGCACCTACACCACCGGGGGGAAAGTTGCTGCTGCTACGT
CAGCATTCGCCGGGTTTTTTGATCCGGGCGCCAAGCAGAATATCCAGCTGATCA

>1714_S20_L001_R1_001.fastq_195_1a_7
CCCCTACAACAGCGCTGGTAGTGGCTCAGCTACTTAGGGTCCCACAAGCCATCCTGGACATGATCGCTGG
TGCCCACTGGGGAGTCCTAGCGGGCATAGCGTATTTCTCCATGGTGGGCAACTGGGCGAAGGTCCTGGTG
GTGCTGTTGCTGTTTGCCGGCGTCGACGCAGGCACCTACACCACCGGGGGGAAAGTTGCTGCTGCTACGT
CAGCATTCGCCGGGTTTTTTGATCCGGGCGCCAAGCAGAATATCCAGCTGATCA

>1714_S20_L001_R1_001.fastq_196_1a_7
CCCCTACAACAGCGCTGGTAGTGGCTCAGCTACTTAGGGTCCCGCAAGCCATCCTGGACATGATCGCTGG
TGCCCACTGGGGAGTCCTAGCGGGCATAGCGTATTTCTCCATGGTGGGCAACTGGGCGAAGGTCCTGGCA
GTGCTGTTGCTGTTTGCCGGCGTCGACGCAGGCACCTACACCACCGGGGGGAAAGTTGCTGCTGCTACGT
CAGCATTCGCCGGGTTTTTTGATCCGGGCGCCAAGCAGAATATCCAGCTGATCA

>1714_S20_L001_R1_001.fastq_197_1a_7
CCCCTACAACAGCGCTGGTAGTGGCTCAGCTACTTAGGGTCCCGCAAGCCATCCTGGACATGATCGCTGG
TGCCCACTGGGGAGTCCTAGCGGGCATAGTGTATTTCTCCATGGTGGGCAACTGGGCGAAGGTCCTGGTA
GTGCTGTTGCTGTTTGCCGGCGTCGACGCAGGCACCTACACCACCGGGGGGAAAGTTGCTGCTGCTACGT
CAGCATTCGCCGGGTTTTTTGATCCGGGCGCCAAGCAGAATATCCAGCTGATCA

>1714_S20_L001_R1_001.fastq_198_1a_7
CCCCTACAACAGCGCTGGTAGTGGCTCAGCTACTTAGGGTCCCGCAAGCCATCCTGGACATGATCGCTGG
TGCCCACTGGGGAGTCCTAGCGGGCATAGCGTATTTCTCCATGGTGGGCAACTGGGCGAAGGTCCTAGTA
GTGCTGTTGCTGTTTGCCGGCGTCGACGCAGGCACCTACACCACCGGGGGGAAAGTTGCTGCTGCTACGT
CAGCATTCGCCGGGTTTTTTGATCCGGGCGCCAAGCAGAATATCCAGCTGATCA

>1714_S20_L001_R1_001.fastq_199_1a_7
CCCCTACAACAGCGCTGGTAGTGGCTCAGCTGCTTAGGGTCCCGCAAGCCATCCTGGACATGATCGCTGG
TGCCCACTGGGGAGTCCTAGCGGGCATAGCGTATTTCTCCATGGTGGGCAACTGGGCGAAGGTCCTGGTA
GTGCTGTTGCTGTTTGCCGGCGTCGACGCAGGCACCTACACCACCGGGGGGAAAGTTGCTGCTGCTACGT
CAGCATTCGCCGGGTTTTTTGATCCGGGCGCCAAGCAGAATATCCAGCTGATCA

>1714_S20_L001_R1_001.fastq_200_1a_7
CCCCTACAACAGCGCTGGTAGTGGCTCAGCTACTCAGGGTCCCGCAAGCCATCCTGGACATGATCGCTGG
TGCCCACTGGGGAGTCCTAGCGGGCATAGCGTATTTCTCCATGGTGGGCAACTGGGCGAAGGTCCTGGTA
GTGCTGTTGCTGTTTGCCGGCGTCGACGCAGGCACCTACACCACCGGGGGGAAGGTTGCTGCTGCTACGT
CAGCATTCGCCGGGTTTTTTGATCCGGGCGCCAAGCAGAATATCCAGCTGATCA

>1714_S20_L001_R1_001.fastq_201_1a_7
CCCCTACAACAGCGCTGGTAGTGGCTCAGCTACTTAGGGTCCCGCAAGCCATCCTGGACATGATCGCTGG
TGCCCACTGGGGAGTCCTAGCGGGCATAGCGTATTTCTCCATGGTGGGCAACTGGGCGAAGGTCCTGGTG
GTGCTGTTGCTGTTCGCCGGCGTCGACGCAGGCACCTACACCACCGGGGGGAAAGTTGCTGCTGCTACGT
CAGCATTCGCCGGGTTTTTTGACCCGGGCGCCAAGCAGAATATCCAGCTGATCA

>1714_S20_L001_R1_001.fastq_202_1a_6
CCCCTACAACAGCGCTGGTAGTGGCTCAGCTACTTAGGGTCCCGCAAGCCATCCTGGACATGATCGCTGG
TGCCCACTGGGGAGTCCTAGCGGGCATAGCGTATTTCTCCATGGTGGGCAACTGGGCGAAGGTCCTGGTA
GTGCTGTTGCTGTTTGCCGGCGTCGACGCAGGCACCTACACCGCCGGGGGGAAAGTTGCTGCTGCTACGT
CAGCATTCGCCGGGTTTTTTGATCCGGGCGCCAAGCAGAATATCCAGCTGATCA

>1714_S20_L001_R1_001.fastq_203_1a_6
CCCCTACAACAGCGCTGGTAGTGGCTCAGCTACTTAGGGTCCCGCAAGCCATCCTGGACATGATCGCTGG
TGCCCACTGGGGAGTCTTAGCGGGCATAGCGTATTTCTCCATGGTGGGCAACTGGGCGAAGGTCCTGGTG
GTGCTGTTGCTGTTTGCCGGCGTCGACGCAGGCACCTACACCACCGGGGGGAAAGTTGCTGCTGCTACGT
CAGCATTCGCCGGGTTTTTTGATCCGGGCGCCAAGCAGAATATCCAGCTGATCA

>1714_S20_L001_R1_001.fastq_204_1a_6
CCCCTACAACAGCGCTGGTAGTGGCTCAGCTACTTAGGGTCCCGCAAGCCATCCTGGACATGATCGCTGG
TGCCCACTGGGGAGTCCTAGCGGGCATAGCGTATTTCTCCATGGTGGGCAACTGGGCGAAGGTCCTGGTA
GTGCTGTTGCTGTTTGCCGGCGTCGACGCAGGCACCTACACCACCGGGGGGAAAGTTGCTGCTGCTACGT
CAGCATTCGCCGGGTTTTTTGATCCGGGCGCCAAGCAGAATGTCCAGCTGATCA

>1714_S20_L001_R1_001.fastq_205_1a_6
CCCCTACAACGGCGCTGGTAGTGGCTCAGCTACTTAGGGTCCCGCAAGCCATCCTGGACATGATCGCTGG
TGCCCACTGGGGAGTCCTAGCGGGCATAGCGTATTTCTCCATGGTGGGCAACTGGGCGAAGGTCCTGGTA
GTGCTGTTGCTGTTTGCCGGCGTCGACGCAGGCACCTACACCACCGGGGGGAAGGTTGCTGCTGCTACGT
CAGCATTCGCCGGGTTCTTTGATCCGGGCGCCAAGCAGAATATCCAGCTGATCA

>1714_S20_L001_R1_001.fastq_206_1a_6
CCCCTACAACGGCGCTGGTAGTGGCTCAGCTACTTAGGGTCCCGCAAGCCATCCTGGACATGATCGCTGG
TGCCCACTGGGGAGTCCTAGTGGGCATAGCGTATTTCTCCATGGTGGGCAACTGGGCGAAGGTCCTGGTA
GTGCTGTTGCTGTTTGCCGGCGTCGACGCAGGCACCTACACCACCGGGGGGAAAGTTGCTGCTGCTACGT
CAGCATTCGCCGGGTTTTTTGATCCGGGCGCCAAGCAGAATATCCAGCTGATCA

>1714_S20_L001_R1_001.fastq_207_1a_6
CCCCTACAACAGCGCTGGTAGTGGCTCAGCTACTTAGGGTCCCGCAAGCCATCCTGGACATGATCGCTGG
TGCCCACTGGGGAGTCCTAGCGGGCATAGCGTATTTCTCCATGGTGGGCAACTGGGCGAAGGTCCTGGTA
GTGCTGTTGCTGTTTGCCGGCGTCGACGCAGGCACCTGCACCACCGGGGGGAAAGTTGCTGCTGCTACGT
CAGCATTCGCCGGGTTTTTTGATCCGGGCGCCAAGCAGAATATCCAGCTGATCA

>1714_S20_L001_R1_001.fastq_208_1a_6
CCCCTACAACAGCGCTGGTAGTGGCTCAGCTACTTAGGGTCCCGCAAGCCATCCTGGACATGATCGCTGG
TGCCCACTGGGGAGTCCTAGCGGGCATAGCGTATTTCTCCATGGTGGGCAACTGGGCGAAGGTCCTGGTA
GTGCTGTTGCTGTTTGCCAGCGTCGACGCAGGCACCTACACCACCGGGGGGAAAGTTGCTGCTGCTACGT
CAGCATTCGCCGGGTTTTTTGATCCGGGCGCCAAGCAGAATATCCAGCTGATCA

>1714_S20_L001_R1_001.fastq_209_1a_6
CCCCTACAACGGCGCTGGTAGTGGCTCAGCTACTTAGGGTCCCGCAAGCCATCCTGGACATGATCGCTGG
TGCCCACTGGGGAGTCCTAGCGGGCATAGCGTATTTCTCCATGGCGGGCAACTGGGCGAAGGTCCTGGTA
GTGCTGTTGCTGTTTGCCGGCGTCGACGCAGGCACCTACACCACCGGGGGGAAAGTTGCTGCTGCTACGT
CAGCATTCGCCGGGTTTTTTGATCCGGGCGCCAAGCAGAATATCCAGCTGATCA

>1714_S20_L001_R1_001.fastq_210_1a_6
CCCCTACAACAGCGCTGGTAGTGGCTCAGCTACTTAGGGTCCCGCAAGCCATCCTGGACATGATCGCTGG
TGCCCACTGGGGAGTCCTAGCGGGCATAGCGTATTTCTCCATGGTGGGCAACTGGGCGAAGGTCCTGGTA
GTGCTGTTGCTGTTTGCCGGCGTCGACGCAGGCACCTACACCACCGGGGGGAAAGTTGCTGCTGCTATGT
CAGCATTCGCCGGGTTTTTTGATCCGGGCGCCAAGCAGAATATCCAGCTGATCA

>1714_S20_L001_R1_001.fastq_211_1a_6
CCCCTACAACAGCGCTGGTAGTGGCTCAGCTACTTAGGGTCCCGCAAGCCATCCTGGACATGATCGCTGG
TGCCCACTGGGGAGTCCTAGCGGGCATAGCGTATTTCTCCATGGTGGGCAACTGGGCGAAGGTCCTGGTA
GTGCTGTTGCTGTTTGCCGGCGTCGACGCAGGCACCTACACCATCGGGGGGAAAGTTGCTGCTGCTACGT
CAGCATTCGCCGGGTTTTTTGATCCGGGCGCCAAGCAGAATATCCAGCTGATCA

>1714_S20_L001_R1_001.fastq_212_1a_6
CCCCTGCAACAGCGCTGGTAGTGGCTCAGCTACTTAGGGTCCCGCAAGCCATCCTGGACATGATCGCTGG
TGCCCACTGGGGAGTCCTAGCGGGCATAGCGTATTTCTCCATGGTGGGCAACTGGGCGAAGGTCCTGGTA
GTGCTGTTGCTGTTTGCCGGCGTCGACGCAGGCACCTACACCACCGGGGGGAAAGTTGCTGCTGCTACGT
CAGCATTCGCCGGGTTTTTTGATCCGGGCGCCAAGCAGAATATCCAGCTGATCA

>1714_S20_L001_R1_001.fastq_213_1a_6
CTCCTACAACAGCGCTGGTAGTGGCTCAGCTACTTAGGGTCCCGCAAGCCATCCTGGACATGATCGCTGG
TGCCCACTGGGGAGTCCTAGCGGGCATAGCGTATTTCTCCATGGTGGGCAACTGGGCGAAGGTCCTGGTG
GTGCTGTTGCTGTTTGCCGGCGTCGACGCAGGCACCTACACCACCGGGGGGAAAGTTGCTGCTGCTACGT
CAGCATTCGCCGGGTTTTTTGATCCGGGCGCCAAGCAGAATATCCAGCTGATCA

>1714_S20_L001_R1_001.fastq_214_1a_6
CCCCTACAACAGCGCTGGTAGTGGCTCAGCTACTTAGGGTCCCGCAAGCCATCCTGGACATGATCGCTGG
TGCCCACTGGGGAGTCCTAGCGGGCATAGCGTATTTCTCCATGGTGGGCAACTGGGCGAAGGTCCTGGTA
GTGCTGTTGCTGTTTGCCGGCGTCGACGCAGGCACCTACACCACCGGGGGGAAAGTTGCTGCTGCTGCGT
CAGCATTCGCCGGGTTTTTTGATCCGGGCGCCAAGCAGAATATCCAGCTGATCA

>1714_S20_L001_R1_001.fastq_215_1a_6
CCCCTACAACAGCGCTGGTAGTGGCTCAGCTACTTAGGGTCCCGCAAGCCATCCTGGACATGATCGCTGG
TGCCCACTGGGGAGTCCTAGCGGGCATAGCGTATTTCTCCATGGTGGGCAACTGGGCAAAGGTCCTGGTA
GTGCTGTTGCTGTTTGCCGGCGTCGACGCAGGCACCTACACCACCGGGGGGAAAGTTGCTGCTGCTACGT
CAGCATTCGCCGGGTTTTTTGATCCGGGCGCCAAGCAGAATATCCAGCTGATCA

>1714_S20_L001_R1_001.fastq_216_1a_6
CCCCTACAACGGCGCTGGCAGTGGCTCAGCTACTTAGGGTCCCGCAAGCCATCCTGGACATGATCGCTGG
TGCCCACTGGGGAGTCCTAGCGGGCATAGCGTATTTCTCCATGGTGGGCAACTGGGCGAAGGTCCTGGTA
GTGCTGTTGCTGTTTGCCGGCGTCGACGCAGGCACCTACACCACCGGGGGGAAAGTTGCTGCTGCTACGT
CAGCATTCGCCGGGTTTTTTGATCCGGGCGCCAAGCAGAATATCCAGCTGATCA

>1714_S20_L001_R1_001.fastq_217_1a_6
CCCCTACAACGGCGCTGGTAGTGGCTCAGCTACTTAGGGTCCCGCAAGCCATCCTGGACATGATCGCTGG
TGCCCACTGGGGAGTCCTAGCGGGCATAGCGTATTTCTCCATGGTGGGCAACTGGGCGAAGGTCCTGGTA
GTGCTGTTGCTGTTTGCCGGCGTCGACGCAGGCACCTACACCACCGGGGGGAAGGTTGCTGCTGCCACGT
CAGCATTCGCCGGGTTTTTTGATCCGGGCGCCAAGCAGAATATCCAGCTGATCA

>1714_S20_L001_R1_001.fastq_218_1a_6
CCCCTACAACAGCGCTGGTAGTGGCTCAGCTACTTAGGGTCCCGCAAGCCATCCTGGACATGATCGCTGG
TGCCCACTGGGGAGTCCTAGCGGGCATAGCGTATTTCTCCATGGTGGGCAACTGGACGAAGGTCCTGGTA
GTGCTGTTGCTGTTTGCCGGCGTCGACGCAGGCACCTACACCACCGGGGGGAAAGTTGCTGCTGCTACGT
CAGCATTCGCCGGGTTTTTTGATCCGGGCGCCAAGCAGAATATCCAGCTGATCA

>1714_S20_L001_R1_001.fastq_219_1a_6
CCCCTACAACAGCGCTGGTAGTGGCTCAGCTACTTAGGGTCCCGCAAGCCATCCTGGACATGATCGCTGG
TGCCCACTGGGGAGTCCTAGCGGACATAGCGTATTTCTCCATGGTGGGCAACTGGGCGAAGGTCCTGGTA
GTGCTGTTGCTGTTTGCCGGCGTCGACGCAGGCACCTACACCACCGGGGGGAAAGTTGCTGCTGCTACGT
CAGCATTCGCCGGGTTTTTTGATCCGGGCGCCAAGCAGAATATCCAGCTGATCA

>1714_S20_L001_R1_001.fastq_220_1a_6
CCCCTACAACAGCGCTGGTAGTGGCTCAGCTACTTAGGGTCCCGCAAGCCATCCTGGACATGATCGCTGG
TGCCCACTGGGGAGTCCTAGCGGGCATAGCGTATTTCTCCATGGTGGGCAACTGGGCGAAGGTCCTGGTA
GTGCTGTTGCTGTTTGCCGGCGTCGACGCAGGCACCTACACCACCGGGGGGAAAGTTGCTGCTGCTACGT
CGGCATTCGCCGGGTTTTTTGACCCGGGCGCCAAGCAGAATATCCAGCTGATCA

>1714_S20_L001_R1_001.fastq_221_1a_6
CCCCTACAACAGCGCTGGTAGTGGCTCAGCTACTTAGGGTCCCGCAAGCCATCCTGGACATGATCGCTGG
TGCCCACTGGGGAGTCCTAGCGGGCATAGCGTATTTCTCCATGGTGGGCAACTGGGCGAAGGTCCTGGTA
GTGCTGTTGCTGTTTGCCGGCGTCGACGCAGGCACCTACACCACCGGGGGGAAAGTTGCTGCTGCTACGT
CAGCATTCGCCGGGTTTTTTGATCCGGGCGCCGAGCAGAATATCCAGCTGATCA

>1714_S20_L001_R1_001.fastq_222_1a_6
CCCCTACAACAGCGCTGGTAGTGGCTCAGCTACTTAGGGTCCCGCAAGCCATCCTGGACATGATCGCTAG
TGCCCACTGGGGAGTCCTAGCGGGCATAGCGTATTTCTCCATGGTGGGCAACTGGGCGAAGGTCCTGGTA
GTGCTGTTGCTGTTTGCCGGCGTCGACGCAGGCACCTACACCACCGGGGGGAAAGTTGCTGCTGCTACGT
CAGCATTCGCCGGGTTTTTTGATCCGGGCGCCAAGCAGAATATCCAGCTGATCA

>1714_S20_L001_R1_001.fastq_223_1a_6
CCCCTACAACAGCGCTGGTAGTGGCTCAGCTACTTAGGGTCCCGCGAGCCATCCTGGACATGATCGCTGG
TGCCCACTGGGGAGTCCTAGCGGGCATAGCGTATTTCTCCATGGTGGGCAACTGGGCGAAGGTCCTGGTA
GTGCTGTTGCTGTTTGCCGGCGTCGACGCAGGCACCTACACCACCGGGGGGAAAGTTGCTGCTGCTACGT
CAGCATTCGCCGGGTTTTTTGATCCGGGCGCCAAGCAGAATATCCAGCTGATCA

>1714_S20_L001_R1_001.fastq_224_1a_6
CCCCTACAACAGCGCTGGTAGTGGCTCAGCTACTTAGGGTCCCACAAGCCATCCTGGACATGATCGCTGG
TGCCCACTGGGGAGTCCTAGCGGGCATAGCGTATTTCTCCATGGTGGGCAACTGGGCGAAGGTCCTGGTA
GTGCTGTTGCTGTTTGCCGGCGTCGACGCAGGCACCTACACCACCGGGGGGAAAGTTGCTGCTGCTACGT
CAGCATTCGCCGGGTTTTTTGATCCGGGCGCCAAGCAGAATATCCAGCTGATCA

>1714_S20_L001_R1_001.fastq_225_1a_6
CCCCTACAACGGCGCTGGTAGTGGCTCAGCTACTTAGGGTCCCGCAAGCCATCCTGGACATGATCGCTGG
TGCCCACTGGGGAGTCCTAGCGGGCATAGCGTATTTCTCCATGGTGGGCAACTGGGCGAAGGTCCTGGTA
GTGCTGTTGCTGTTTGCCGGCGTCGACGCAGGCACCTACACCACCGGGGGGAAAGTTGCTGCTGCTACGT
CAGCATTCGCCGGGTTTTTTGACCCGGGCGCCAAGCAGAATATCCAGCTGATCA

>1714_S20_L001_R1_001.fastq_226_1a_6
CCCCTACAACAGCGCTGGTAGTGGCTCAGCTACTTAGGGTCCCGCAAGCCATCCTGGACATGATCGCTGG
TGCCCACTGGGGAGTCCTAGCGGGCATAGCGTATTTCTCCATGGTGGGCAACTGGGCGAAGGTCCTGGTA
GTGCTGTTGCTGTTTGCCGGCGTCGACGCAGGCACCTACACCACCGGGGGGAAAGTTGCTGCTGCTACGT
CAGCATTCGCCGGGCTTTTTGATCCGGGCGCCAAGCAGAATATCCAGCTGATCA

>1714_S20_L001_R1_001.fastq_227_1a_6
CCCCTACAACAGCGCTGGTAGTGGCTCAGCTACTTAGGGTCCCGCAAGCTATCCTGGACATGATCGCTGG
TGCCCACTGGGGAGTCCTAGCGGGCATAGCGTATTTCTCCATGGTGGGCAACTGGGCGAAGGTCCTGGTA
GTGCTGTTGCTGTTTGCCGGCGTCGACGCAGGCACCTACACCACCGGGGGGAAAGTTGCTGCTGCTACGT
CAGCATTCGCCGGGTTTTTTGATCCGGGCGCCAAGCAGAATATCCAGCTGATCA

>1714_S20_L001_R1_001.fastq_228_1a_6
CCCCTACAACAGCGCTGGTAGTGGCTCAGCTACTTAGGGTCCCGCAAGCCATCCTGGACATGATCGCTGG
TGCCCACTGGGGAGTCCTAGCGGGCATAGCGTATTTCTCCATGGTGGGCAACTGGGCGAAGGTCCTGGTA
GTGCTGTTGCTGTTTGCCGGCGTCGGCGCAGGCACCTACACCACCGGGGGGAAAGTTGCTGCTGCTACGT
CAGCATTCGCCGGGTTTTTTGATCCGGGCGCCAAGCAGAATATCCAGCTGATCA

>1714_S20_L001_R1_001.fastq_229_1a_6
CCCCTACAACAGCGCTGGTAGTGGCTCAGCTACTTAGGGTCCCGCAAGCCATCCTGGACATGATCGCTGG
TGCCCACTGGGGAGTCCTAGCGGGCATAGCGTATTTCTCCATGGTGGGTAACTGGGCGAAGGTCCTGGTA
GTGCTGTTGCTGTTTGCCGGCGTCGACGCAGGCACCTACACCACCGGGGGGAAAGTTGCTGCTGCTACGT
CAGCATTCGCCGGGTTTTTTGATCCAGGCGCCAAGCAGAATATCCAGCTGATCA

>1714_S20_L001_R1_001.fastq_230_1a_6
CCCCTACAACGGCGCTGGTAGTGGCTCAGCTACTTAGGGTCCCGCAAGCCATCCTGGACATGATCGCTGG
TGCCCACTGGGGAGTCCTAGCGGGCATAGCGTATTTCTCCATGGTGGGCAACTGGGCGAAGGTCCTGGTA
GTGCTGTTGCTGTTTGCCGGCGTCGACGCAGGCACCTACACCACCGGGGGGAAAGTTGCTGCTGCTACGT
CAGCATTCGCCGGGTTTTTTGATCCGGGCGCCAAGCAAAATATCCAGCTGATCA

>1714_S20_L001_R1_001.fastq_231_1a_6
CCCCTACAACAGCGCTGGTAGTGGCTCAGCTACTTAGGGTCCCGCAAGCCATCCTGGACATGATCGCTGG
TGCCCACTGGGGAGTCCTAGCGGGCATAGCGTATTTCTCCATGGTGGGCAACTGGGCGAAAGTCCTGGTG
GTGCTGTTGCTGTTTGCCGGCGTCGACGCAGGCACCTACACCACCGGGGGGAAAGTTGCTGCTGCTACGT
CAGCATTCGCCGGGTTTTTTGATCCGGGCGCCAAGCAGAATATCCAGCTGATCA

>1714_S20_L001_R1_001.fastq_232_1a_6
CCCCTACAACAGCGCTGGTAGTGGCTCAGCTACTTAGGGTCCCGCAAGCCATCCTGGACATGATCGCTGG
TGCCCACCGGGGAGTCCTAGCGGGCATAGCGTATTTCTCCATGGTGGGCAACTGGGCGAAGGTCCTGGTA
GTGCTGTTGCTGTTTGCCGGCGTCGACGCAGGCACCTACACCACCGGGGGGAAAGTTGCTGCTGCTACGT
CAGCATTCGCCGGGTTTTTTGATCCGGGCGCCAAGCAGAATATCCAGCTGATCA

>1714_S20_L001_R1_001.fastq_233_1a_6
CCCCTACAACAGCGCTGGTAGTGGCTCAGCTACTTAGGGTCCCGCAAGCCATCTTGGACATGATCGCTGG
TGCCCACTGGGGAGTCCTAGCGGGCATAGCGTATTTCTCCATGGTGGGCAACTGGGCGAAGGTCCTGGTA
GTGCTGTTGCTGTTTGCCGGCGTCGACGCAGGCACCTACACCACCGGGGGGAAAGTTGCTGCTGCTACGT
CAGCATTCGCCGGGTTTTTTGATCCGGGCGCCAAGCAGAATATCCAGCTGATCA

>1714_S20_L001_R1_001.fastq_234_1a_6
CCCCTACAACAGCGCTGGCAGTGGCTCAGCTACTTAGGGTCCCGCAAGCCATCCTGGACATGATCGCTGG
TGCCCACTGGGGAGTCCTAGCGGGCATAGCGTATTTCTCCATGGTGGGCAACTGGGCGAAGGTCCTGGTA
GTGCTGTTGCTGTTTGCCGGCGTCGACGCAGGCACCTACACCACCGGGGGGAAAGTTGCTGCTGCTACGT
CAGCATTCGCCGGGTTTTTTGATCCGGGCGCCAAGCAGAATATCCAGCTGATCA

>1714_S20_L001_R1_001.fastq_235_1a_6
CCCCTACAACAGCGCTGGTAGTGGCTCAGCTACTTAGGGTCCCGCAAGCCATCCTGGACATGATCGCTGG
TGCCCACTGGGGAGTCCTAGCGGGCATAGCGTATTTCTCCATGGTGGGTAACTGGGCGAAGGTCCTGGTA
GTGCTGTTGCTGTTTGCCGGCGTCGACGCAGGCACCTACACCACCGGGGGGAAAGTTGCTGCTGCTACGT
CAGCATTCGCCGGGTTTTTTGATCCGGGCGCCAAGCAGAATATCCAGCTGATTA

>1714_S20_L001_R1_001.fastq_236_1a_6
CCCCTACAACAGCGCTGGTAGTGGCTCAGCTACTTAGGGTCCCGCAAGCCATCCTGGACATGATCGCTGG
TGCCCACTGGGGAGTCCTAGCGGGCATAGCGTATTCCTCCATGGTGGGCAACTGGGCGAAGGTCCTGGTA
GTGCTGTTGCTGTTTGCCGGCGTCGACGCAGGCACCTACACCACCGGGGGGAAAGTTGCTGCTGCTACGT
CAGCATTCGCCGGGTTTTTTGATCCGGGCGCCAAGCAGAATATCCAGCTGATCA

>1714_S20_L001_R1_001.fastq_237_1a_6
CCCCTACAACAGCGCTGGTAGTGGCTCAGCTACTTAGGGTCCCGCAAGCCATCCTGGACATGATCGCTGG
TGCCCACTGGGGAGTCCTAGCGGGCATAGCGTATTTCTCCATGGTGGGCAACTGGGCGAAGGTCCTGGTA
GTGCTGTTGCTGTTTGCCGGCGTCGACGCAGGCACCTACACCACCGGGGGGAAAGTTGCTGCTGCTACGT
CAGCATTCGCCGGGTCTTTTGATCCGGGCGCCAAGCAGAATATCCAGCTGATCA

>1714_S20_L001_R1_001.fastq_238_1a_6
CCCCTACAACAGCGCTGGTAGTGGCTCAGCTACTCAGGGTCCCGCAAGCCATCCTGGACATGATCGCTGG
TGCCCACTGGGGAGTCCTAGCGGGCATAGCGTATTTCTCCATGGTGGGCAACTGGGCGAAGGTCCTGGTG
GTGCTGTTGCTGTTTGCCGGCGTCGACGCAGGCACCTACACCACCGGGGGGAAAGTTGCTGCTGCTACGT
CAGCATTCGCCGGGTTTTTTGATCCGGGCGCCAAGCAAAATATCCAGCTGATTA

>1714_S20_L001_R1_001.fastq_239_1a_6
CCCCTACAACGGCGCTGGTAGTGGCTCAGCTACTTAGAGTCCCGCAAGCCATCCTGGACATGATCGCTGG
TGCCCACTGGGGAGTCCTAGCGGGCATAGCGTATTTCTCCATGGTGGGCAACTGGGCGAAGGTCCTGGTA
GTGCTGTTGCTGTTTGCCGGCGTCGACGCAGGCACCTACACCACCGGGGGGAAAGTTGCTGCTGCTACGT
CAGCATTCGCCGGGTTTTTTGATCCGGGCGCCAAGCAGAATATCCAGCTGATCA

>1714_S20_L001_R1_001.fastq_240_1a_6
CCCCTACAACAGCGCTGGTAGTGGCTCAGCTACTTAGGGTCCCGCAAGCCATCCTGGACATGATCGCTGG
TGCCCACTGGGGAGTCCTAGCGGGCATAGCGTATTTCTCCATGGTGGGCAACTGGGCGAAGGTCCTGGTA
GTGCTGTTGCTGTTTGCTGGCGTCGACGCAGGCACCTACACCACCGGGGGGAAAGTTGCTGCTGCTACGT
CAGCATTCGCCGGGTTTTTTGATCCGGGCGCCAAGCAGAATATCCAGCTGATCA

>1714_S20_L001_R1_001.fastq_241_1a_6
CCCCTACAACGGCGCTGGTAGTGGCTCAGCTACTTAGGGTCCCGCAAGCCATCCTGGACATGATCGCTGG
TGCCCACTGGGGAGTCCTAGCGGGCATAGCGTATTTCTCCATGGTGGGCAACTGGGCGAAGGTCCTGGTA
GTGCTGTTGCTATTTGCCGGCGTCGACGCAGGCACCTACACCACCGGGGGGAAAGTTGCTGCTGCTACGT
CAGCATTCGCCGGGTTTTTTGATCCGGGCGCCAAGCAGAATATCCAGCTGATCA

>1714_S20_L001_R1_001.fastq_242_1a_6
CCCCTACGACAGCGCTGGTAGTGGCTCAGCTACTTAGGGTCCCGCAAGCCATCCTGGACATGATCGCTGG
TGCCCACTGGGGAGTCCTAGCGGGCATAGCGTATTTCTCCATGGTGGGCAACTGGGCGAAGGTCCTGGTA
GTGCTGTTGCTGTTTGCCGGCGTCGACGCAGGCACCTACACCACCGGGGGGAAAGTTGCTGCTGCTACGT
CAGCATTCGCCGGGTTCTTTGATCCGGGCGCCAAGCAGAATATCCAGCTGATCA

>1714_S20_L001_R1_001.fastq_243_1a_6
CCCCTACAACGGCGCTGGTAGTGGCTCAGCTACTTAGGGTCCCGCAAGCCATCCTGGACATGATCGCTGG
TGCCCACTGGGGAGTCCTAGCGGGCATAGCGTATTTCTCCATGGTGGGCAACTGGGCGAAGGTCCTGGTG
GTGCTGTTGCTGTTTGCCGGCGTCGACGCAGGCACCTACACCACCGGGGGGAAAGTTGCTGCTGCTACGT
CGGCATTCGCCGGGTTTTTTGATCCGGGCGCCAAGCAGAATATCCAGCTGATCA

>1714_S20_L001_R1_001.fastq_244_1a_6
CCCCTACAACGGCGCTGGTAGTGGCTCAGCTACTTAGGGTCCCGCAAGCCATCCTGGACATGATCGCTGG
TGCCCACTGGGGAGTCCTAGCGGGCATAGCGTATTTCTCCATGGTGGGCAACTGGGCGAAGGTCCTGGTG
GTGCTGTTGCTGTTTGCCGGCGTCGACGCAGGCACCTACACCACCGGGGGGAAAGTTGCTGCTGCTACGT
CAGCATTCGCCGGGTTCTTTGATCCGGGCGCCAAGCAGAATATCCAGCTGATCA

>1714_S20_L001_R1_001.fastq_245_1a_6
CCCCTACAACAGCGCTGGTAGTGGCTCAGCTACTTAGGGTCCCGCAAGCCATCCTGGACATGATCGCTGG
TGCCCACTGGGGAGTCCTAGCGGGCATAGCGTATTTCTCCATGGTGGGCAACTGGGCGAAGGTCCTGGTA
GTGCTGTTGCTGTTTGCCGGCGTCGACGCAGGCACCTACACCACCGGGGGGAAAGCTGCTGCTGCTACGT
CAGCATTCGCCGGGTTTTTTGATCCGGGCGCCAAGCAGAATATCCAGCTGATCA

>1714_S20_L001_R1_001.fastq_246_1a_6
CCCCTACAACAGCGCTGGTAGTAGCTCAGCTACTTAGGGTCCCGCAAGCCATCCTGGACATGATCGCTGG
TGCCCACTGGGGAGTCCTAGCGGGCATAGCGTATTTCTCCATGGTGGGCAACTGGGCGAAGGTCCTGGTG
GTGCTGTTGCTGTTTGCCGGCGTCGACGCAGGCACCTACACCACCGGGGGGAAAGTTGCTGCTGCTACGT
CAGCATTCGCCGGGTTTTTTGATCCGGGCGCCAAGCAGAATATCCAGCTGATCA

>1714_S20_L001_R1_001.fastq_247_1a_6
CCCCTACAACAGCGCTGGTAGTGGCTCAGCTACTTAGGGTCCCGCAAGCCATCCTGGACATGATCGCTGG
CGCCCACTGGGGAGTCCTAGCGGGCATAGCGTATTTCTCCATGGTGGGCAACTGGGCGAAGGTCCTGGTA
GTGCTGTTGCTGTTTGCCGGCGTCGACGCAGGCACCTACACCACCGGGGGGAAGGTTGCTGCTGCTACGT
CAGCATTCGCCGGGTTTTTTGATCCGGGCGCCAAGCAGAATATCCAGCTGATCA

>1714_S20_L001_R1_001.fastq_248_1a_6
CCCCTACAACAGCGCTGGTAGTGGCTCAGCTACTTAGGGTCCCGCAAGCCATCCTGGACATGATCGCTGG
TGCCCACTGGGGAGTCCTAGCGGGCATAGCGTATTTCTCCATGGTGGGCAACTGGGCGAAGGTCCTGGTA
GTGCTGTTGCTGTTTGCCGGCGTCGACGCAGGCACCTACACCACCGGGGGGAAAGTTGCTGCTGCTACGT
CGGCATTCGCCGGGTTTTTTGATCCGGGCGCCAAGCAGAATATCCAGCTGATTA

>1714_S20_L001_R1_001.fastq_249_1a_6
CCCCTACAACAGCGCTGGTAGTGGCTCAGCTACTTAGGGTCCCGCAAGCCATCCTGGACATGATCGCTGG
TGCCCACTGGGGAGTCCTAGCGGGTATAGCGTATTTCTCCATGGTGGGCAACTGGGCGAAGGTCCTGGTA
GTGCTGTTGCTGTTTGCCGGCGTCGACGCAGGCACCTACACCACCGGGGGGAAAGTTGCTGCTGCTACGT
CAGCATTCGCCGGGTTTTTTGATCCGGGCGCCAAGCAGAATATCCAGCTGATTA

>1714_S20_L001_R1_001.fastq_250_1a_6
CTCCTACAACGGCGCTGGTAGTGGCTCAGCTACTTAGGGTCCCGCAAGCCATCCTGGACATGATCGCTGG
TGCCCACTGGGGAGTCCTAGCGGGCATAGCGTATTTCTCCATGGTGGGCAACTGGGCGAAGGTCCTGGTA
GTGCTGTTGCTGTTTGCCGGCGTCGACGCAGGCACCTACACCACCGGGGGGAAAGTTGCTGCTGCTACGT
CAGCATTCGCCGGGTTTTTTGATCCGGGCGCCAAGCAGAATATCCAGCTGATCA

>1714_S20_L001_R1_001.fastq_251_1a_6
CCCCTACAACAGCGCTGGTAGTGGCTCAGCTACTTAGGGTCCCGCAAGCCATCCTGGACATGATCGCTGG
TGCCCACTGGGGAGTCCTAGCGGGAATAGCGTATTTCTCCATGGTGGGCAACTGGGCGAAGGTCCTGGTA
GTGCTGTTGCTGTTTGCCGGCGTCGACGCAGGCACCTACACCACCGGGGGGAAAGTTGCTGCTGCTACGT
CAGCATTCGCCGGGTTTTTTGATCCGGGCGCCAAGCAGAATATCCAGCTGATCA

>1714_S20_L001_R1_001.fastq_252_1a_5
CCCCTACGACAGCGCTGGTAGTGGCTCAGCTACTTAGGGTCCCGCAAGCCATCCTGGACATGATCGCTGG
CGCCCACTGGGGAGTCCTAGCGGGCATAGCGTATTTCTCCATGGTGGGCAACTGGGCGAAGGTCCTGGTA
GTGCTGTTGCTGTTTGCCGGCGTCGACGCAGGCACCTACACCACCGGGGGGAAAGTTGCTGCTGCTACGT
CAGCATTCGCCGGGTTTTTTGATCCGGGCGCCAAGCAGAATATCCAGCTGATCA

>1714_S20_L001_R1_001.fastq_253_1a_5
CCCCTACAACAGCGCTGGTAGTGGCTCAGCTACTTAGGGTCCCGCAAGCCATCCTGGACATGATCGCTGG
TGCCCACTGGGGAGTCCTAGCGGGCATAGCGTATTTCTCCATGGTGGGCAACTGGGCGAAGGTCCTGGTA
GTGCTGTTGTTGTTTGCCGGCGTCGACGCAGGCACCTACACCACCGGGGGGAAAGTTGCTGCTGCTACGT
CAGCATTCGCCGGGTTTTTTGATCCGGGCGCCAAGCAGAATATCCAGCTGATCA

>1714_S20_L001_R1_001.fastq_254_1a_5
CCCCTACAACAGCGCTGGTAGTGGCTCAGCTACTTAGGGTCCCGCAAGCCATCCTGGACATGATCGCTGG
TGCCCACTGGGGAGTCCTAGCGGGCATAGCGTATTTCTCCATGGTGGGCAACTGGGCGAAGGTCCTGGTA
GTGTTGTTGCTGTTTGCCGGCGTCGACGCAGGCACCTACACCACCGGGGGGAAAGTTGCTGCTGCTACGT
CGGCATTCGCCGGGTTTTTTGATCCGGGCGCCAAGCAGAATATCCAGCTGATCA

>1714_S20_L001_R1_001.fastq_255_1a_5
CCCCTACAACGGCGCTGGTAGTGGCTCAGCTACTTAGGGTCCCGCAAGCCATCCTGGACATGATCGCTGG
TGCCCACTGGGGAGTCCTAGCGGGCATAGCGTATTTCTCCATGGTGGGCAATTGGGCGAAGGTCCTGGTA
GTGCTGTTGCTGTTTGCCGGCGTCGACGCAGGCACCTACACCACCGGGGGGAAAGTTGCTGCTGCTACGT
CAGCATTCGCCGGGTTTTTTGATCCGGGCGCCAAGCAGAATATCCAGCTGATCA

>1714_S20_L001_R1_001.fastq_256_1a_5
CCCCTACAACAGCGCTGGTAGTGGCTCGGCTACTTAGGGTCCCGCAAGCCATCCTGGACATGATCGCTGG
TGCCCACTGGGGAGTCCTAGCGGGCATAGCGTATTTCTCCATGGTGGGCAACTGGGCGAAGGTCCTGGTA
GTGCTGTTGCTGTTTGCCGGCGTCGACGCAGGCACCTACACCACCGGGGGGAAAGTTGCTGCTGCTACGT
CAGCATTCGCCGGGTTTTTTGATCCGGGCGCCAAGCAGAATATCCAGCTGATCA

>1714_S20_L001_R1_001.fastq_257_1a_5
CCCCTACAACAGCGCTGGTAGTGGCTCAGCTACTTAGGGTCCCGCAAGCCATCCTGGACATGATCGCTGG
TGCCCACTGGGGAGTCCTAGCGGGCATAGCGTATTTCTCCATGGTGGGCAACTGGGCGAAGGTCCTGGTA
GTGCTGTTGCTGTTTGCCGGCGTCGATGCAGGCACCTACACCACCGGGGGGAAAGTTGCTGCTGCTACGT
CAGCATTCGCCGGGTTCTTTGATCCGGGCGCCAAGCAGAATATCCAGCTGATCA

>1714_S20_L001_R1_001.fastq_258_1a_5
CCCCTACAACAGCGCTGGTAGTGGCTCAGCTACTTAGGGTCCCGCAAGCCATCCTGGACATGATCGCTGG
TGCCCACTGGGGAGTCCTAGCGGGCATAGCGTATTTCTCCATGGTGGGCAACTGGGCGAAGGTCCTGGTA
GTGCTGTTGCTGTTTGCCGGCGTCGACGCAGGCACCTACACCACCGGGGGAAAAGTTGCTGCAGCTACGT
CAGCATTCGCCGGGTTTTTTGATCCGGGCGCCAAGCAGAATATCCAGCTGATCA

>1714_S20_L001_R1_001.fastq_259_1a_5
CCCCTACAACAGCGCTGGTAGTGGCTCAGCTACTCAGGGTCCCGCAAGCCATCCTGGACATGATCGCTGG
TGCCCACTGGGGAGTCCTAGCGGGCATAGCGTATTTCTCCATGGTGGGCAACTGGGCGAAGGTCCTGGTG
GTGCTGTTGCTGTTTGCCGGCGTCGACGCAGGCACCTACACCACCGGGGGGAAAGTTGCTGCTGCTACGT
CAGCATTCGCCGGGTTTTTTGATCCGGGCGCCAAGCAGAACATCCAGCTGATCA

>1714_S20_L001_R1_001.fastq_260_1a_5
CCCCTACAACAGCGCTGGTAGTGGCTCAGCTACTTAGGGTCCAGCAAGCCATCCTGGACATGATCGCTGG
TGCCCACTGGGGAGTCCTAGCGGGCATAGCGTATTTCTCCATGGTGGGCAACTGGGCGAAGGTCCTGGTA
GTGCTGTTGCTGTTTGCCGGCGTCGACGCAGGCACCTACACCACCGGGGGGAAAGTTGCTGCTGCTACGT
CAGCATTCGCCGGGTTTTTTGATCCGGGCGCCAAGCAGAATATCCAGCTGATCA

>1714_S20_L001_R1_001.fastq_261_1a_5
CCCCTACAACAGCGCTGGTAGTGGCTCAGCTACTTAGGGTCCCGCAAGCCATCCTGGACATGATCGCTGG
TGCCCACTGGGGAGTCCTAGCGGGCATAGCGTATTTCTCCATGGTGGGCAACTGGGCGAAGGTCCTGATA
GTGCTGTTGCTGTTTGCCGGCGTCGACGCAGGCACCTACACCACCGGGGGGAAAGTTGCTGCTGCTACGT
CAGCATTCGCCGGGTTTTTTGATCCGGGCGCCAAGCAGAATATCCAGCTGATCA

>1714_S20_L001_R1_001.fastq_262_1a_5
CCCCTACGACAGCGCTGGTAGTGGCTCAGCTACTTAGGGTCCCGCAAGCCATCCTGGACATGATCGCTGG
TGCCCACTGGGGAGTCCTAGCGGGCATAGCGTATTTCTCCATGGTGGGCAACTGGGCGAAGGTCCTGGTA
GTGCTGTTGCTGTTTGCCGGCGTCGACGCAGGCACCTACACCACCGGGGGGAAAGTTGCTGCTGCCACGT
CAGCATTCGCCGGGTTTTTTGATCCGGGCGCCAAGCAGAATATCCAGCTGATCA

>1714_S20_L001_R1_001.fastq_263_1a_5
CCCCTACAACAGCGCTGGTAGTGGCTCAGCTACTTAGGGTCCCGCAAGCCATCCTGGACATGATCGCTGG
TGCCCACTGGGGAGTCCTAGTGGGCATAGCGTATTTCTCCATGGTGGGCAACTGGGCGAAGGTCCTGGTG
GTGCTGTTGCTGTTTGCCGGCGTCGACGCAGGCACCTACACCACCGGGGGGAAAGTTGCTGCTGCTACGT
CAGCATTCGCCGGGTTTTTTGATCCGGGCGCCAAGCAGAATATCCAGCTGATCA

>1714_S20_L001_R1_001.fastq_264_1a_5
CCCCTACAACAGCGCTGGTAGTGGCTCAGCTACTTAGGGTCCCGCAAGCCATCCTGGACATGATCGCTGG
TGCCCACTGGGGAGTCCTAGCGGGCATAGCGTATTTCTCCATGGTGGGCAACTGGGCGAAGGTCCTGGTA
GTGCTGTTGCTGTTTGCCGGCGTCGACGCAGGCACCTACACCACCGGGGGGAAGGTTGCTGCTGCTACGT
CAGCATTCGCCGGGTTTTTTGATCCGGGCGCCAAGCAAAATATCCAGCTGATCA

>1714_S20_L001_R1_001.fastq_265_1a_5
CCCCTACAACAGCGCTGGTAGTGGCTCAGCTACTTAGGGTCCCGCAAGCCATCCTGGACATGATCGCTGG
TGCCCACTGGGGAGTCCTAGCGGGCATAGCGTATTTCTCCATGGTGGGCAACTGGGCGAAGGTCCTGGTA
GTGCTGTTGCTGTTTGCCGGCGTCGACGCAGGCACCTACACCACCGGGGGGAAAGTTGCTGCTGCTACGT
CAGCATTCGCCGGGTTTTTTGATCCGGGCGCCAAGCAGAATATCCAGCTGGTTA

>1714_S20_L001_R1_001.fastq_266_1a_5
CCCCTACAACAGCGCTGGTAGTGGCTCAGCTACTTAGGGTCCCGCAAGCCATCCTGGACATGATCGCTGG
TGCCCACTGGGGAGTCCTAGCGGGCATAGCGTATTTCTCCATGGTGGGCAACTGGGCGAAGGTCCTGGTA
GTGCTGTTGCTGTTTGCCGGCGTCGACGCAGGCACCTACACCACCGGGGGGAAAGTTGCTGCTGCTACGT
CAGCATTCGCCGGGTTTTTTGATCCGGGCGCCAAGCAGAATACCCAGCTGATCA

>1714_S20_L001_R1_001.fastq_267_1a_5
CCCCTACAACGGCGCTGGTAGTGGCTCAGCTACTTAGGGTCCCGCAAGCCATCCTGGACATGATCGCTGG
TGCCCACTGGGGAGTCCTAGCGGGCATAGCGTATTTCTCCATGGTGGGCAACTGGGCGAAGGTCCTGGTA
GTGCTGTTGCTGTTTGCCGGCGTCGACGCAGGCACCTACACCACCGGGGGGAAAGTTGCTGCTGCTACGT
CAGCATTCGCCGGTTTTTTTGATCCGGGCGCCAAGCAGAATATCCAGCTGATCA

>1714_S20_L001_R1_001.fastq_268_1a_5
CCCCTACAACAGCGCTGGTAGTGGCTCAGCTACTTAGGGTCCCGCAAGCCATCCTGGACATGATCGCTGG
TGCCCACTGGGGAGTCCTAGCGGGCATAGCGTATTTCTCCATGGTGGGCAACTGGGCGAAGGTCCTGGTG
GTGCTGTTGCTGTTTGCCGGCGTCGACGCAGGCACCTACACCACCGGGGGGAAAGTTGCTGCTGCTACGT
CAGCATTCGCCGGGTTTTTTGATCCGGGCGCCAAGCAAAATATCCAGCTGATTA

>1714_S20_L001_R1_001.fastq_269_1a_5
CCCCTACAACGGCGCTGGTAGTGGCTCAGCTACTTAGGGTCCCGCAAGCCATCCTGGACATGATCGCTGG
TGCCCACTGGGGAGTCCTAGCGGGCATAGCGTATTTCTCCATGGTGGGCAACTGGGCGAAGGTCCTGGTA
GTGCTGTTGCTGTTTGCCGGCGTCGACGCAGGCACCTACACCACCGGGGGGAAAGTTGCTGCTGCTACGT
CAGCTTTCGCCGGGTTTTTTGATCCGGGCGCCAAGCAGAATATCCAGCTGATCA

>1714_S20_L001_R1_001.fastq_270_1a_5
CCCCTACAACAGCGCTGGTAGTGGCTCAGCCACTTAGGGTCCCGCAAGCCATCCTGGACATGATCGCTGG
TGCCCACTGGGGAGTCCTAGCGGGCATAGCGTATTTCTCCATGGTGGGCAACTGGGCGAAGGTCCTGGTA
GTGCTGTTGCTGTTTGCCGGCGTCGACGCAGGCACCTACACCACCGGGGGGAAAGTTGCTGCTGCTACGT
CAGCATTCGCCGGGTTTTTTGATCCGGGCGCCAAGCAGAATATCCAGCTGATCA

>1714_S20_L001_R1_001.fastq_271_1a_5
CCCCTACAACAGCGCTGGTAGTGGCTCAGCTACTTAGGGTCCCGCAAGCCATCCTGGACATGATTGCTGG
TGCCCACTGGGGAGTCCTAGCGGGCATAGCGTATTTCTCCATGGTGGGCAACTGGGCGAAGGTCCTGGTA
GTGCTGTTGCTGTTTGCCGGCGTCGACGCAGGCACCTACACCACCGGGGGGAAAGTTGCTGCTGCTACGT
CAGCATTCGCCGGGTTTTTTGATCCGGGCGCCAAGCAGAATATCCAGCTGATCA

>1714_S20_L001_R1_001.fastq_272_1a_5
CCCCTACAACAGCGCTGGTAGTGGCTCAGCTACTTAGGGTCCCGCAAGCCATCCTGGACATGATCGCTGG
TGCCCACTGGGGAGTCCTAGCGGGCATAGCGTATTTCTCCATGGTGGGCAACTGGGCGAAGGTCCTGGTA
GTGCTGTTGCTGTTTGCCGGCGTCGACGCAGGCACCTACACCACCGGGGGGAAAGTTGCTGCTGCTACGT
CAGCATTCGCCGGGTTTTTTGATCCGGGCGCCAAACAGAATATCCAGCTGATCA

>1714_S20_L001_R1_001.fastq_273_1a_5
CCCCTACAACAGCGCTGGTAGTGGCTCAGCTATTTAGGGTCCCGCAAGCCATCCTGGACATGATCGCTGG
TGCCCACTGGGGAGTCCTAGCGGGCATAGCGTATTTCTCCATGGTGGGCAACTGGGCGAAGGTCCTGGTA
GTGCTGTTGCTGTTTGCCGGCGTCGACGCAGGCACCTACACCACCGGGGGGAAAGTTGCTGCTGCTACGT
CAGCATTCGCCGGGTTTTTTGATCCGGGCGCCAAGCAGAATATCCAGCTGATCA

>1714_S20_L001_R1_001.fastq_274_1a_5
CCCCTACAACAGCGCTGGTAGTGGCTCAGCTACTTAGGGTCCCGCAAGCCATCCTGGACATGATCGCTGG
TGCCCACTGGGGAGTCCTAGCGGGCATAGCGTATTTCTCCATGGTGGGCAACTGGGCGAAGGTCCTGGTA
GTGCTGTTGCTGTTTGCCGGCGTCGACGCAGGCACCTACACCACCGGGGGGAAAGTTGCTGCTGCTACGT
CAGCATTCGCCGGGTTTTTTGATCCGGGCGCCAAGCAGAATATCCAACTGATCA

>1714_S20_L001_R1_001.fastq_275_1a_5
CCCCTACAACAGCGCTGGTAGTGGCTCAGCTACTTAGGGTCCCGCAAGCCATCCTGGACATGATCGCTGG
TGCCCATTGGGGAGTCCTAGCGGGCATAGCGTATTTCTCCATGGTGGGCAACTGGGCGAAGGTCCTGGTA
GTGCTGTTGCTGTTTGCCGGCGTCGACGCAGGCACCTACACCACCGGGGGGAAAGTTGCTGCTGCTACGT
CAGCATTCGCCGGGTTTTTTGATCCGGGCGCCAAGCAGAATATCCAGCTGATCA

>1714_S20_L001_R1_001.fastq_276_1a_5
CCCCTACAACAGCGCTGGTAGTGGCTCAGCTACTTAGGGTCCCGCAAGCCATCCTGGACATGATCGCTGG
TGCCCACTGGGGAGTCCTAGCGGGCATAGCGTACTTCTCCATGGTGGGCAACTGGGCGAAGGTCCTGGTG
GTGCTGTTGCTGTTTGCCGGCGTCGACGCAGGCACCTACACCACCGGGGGGAAAGTTGCTGCTGCTACGT
CAGCATTCGCCGGGTTTTTTGATCCGGGCGCCAAGCAGAATATCCAGCTGATCA

>1714_S20_L001_R1_001.fastq_277_1a_5
CCCCTACAACGGCGCTGGTAGTGGCTCAGCTACTTAGGGTCCCGCAAGCCATCCTGGACATGATCGCTGG
TGCCCACTGGGGAGTCCTAGCGGGCATAGCGTATTTCTCCATGGTAGGCAACTGGGCGAAGGTCCTGGTA
GTGCTGTTGCTGTTTGCCGGCGTCGACGCAGGCACCTACACCACCGGGGGGAAAGTTGCTGCTGCTACGT
CAGCATTCGCCGGGTTTTTTGATCCGGGCGCCAAGCAGAATATCCAGCTGATCA

>1714_S20_L001_R1_001.fastq_278_1a_5
CCCCTACAACAGTGCTGGTAGTGGCTCAGCTACTTAGGGTCCCGCAAGCCATCCTGGACATGATCGCTGG
TGCCCACTGGGGAGTCCTAGCGGGCATAGCGTATTTCTCCATGGTGGGCAACTGGGCGAAGGTCCTGGTA
GTGCTGTTGCTGTTTGCCGGCGTCGACGCAGGCACCTACACCACCGGGGGGAAAGTTGCTGCTGCTACGT
CAGCATTCGCCGGGTTTTTTGATCCGGGCGCCAAGCAGAATATCCAGCTGATCA

>1714_S20_L001_R1_001.fastq_279_1a_5
CCCCTACAACAGCGCTGGTAGTGGCTCAGCTACTTAGGGTCCCGCAAGCCATCCTGGACATGATCGCTGG
TGCCCACTGGGGAGTCCTAGCGGGCATAGCGTATTTCTCCATGGTGGGCAACTGGGCGAAGGTCCTGGTA
GTGCTGTTGCTGTTTGCCGGCGTCGACGTAGGCACCTACACCACCGGGGGGAAAGTTGCTGCTGCTACGT
CAGCATTCGCCGGGTTTTTTGATCCGGGCGCCAAGCAGAATATCCAGCTGATCA

>1714_S20_L001_R1_001.fastq_280_1a_5
CCCCTACAACAGCGCTGGTAGTGGCTCAGCTACTTAGGGTCCCGCAAGCCATCCTGGACATGATCGCTGG
TGCCCACTGGGGAGTCCTAGCGGGCATAGCATATTTCTCCATGGTGGGCAACTGGGCGAAGGTCCTGGTG
GTGCTGTTGCTGTTTGCCGGCGTCGACGCAGGCACCTACACCACCGGGGGGAAAGTTGCTGCTGCTACGT
CAGCATTCGCCGGGTTTTTTGATCCGGGCGCCAAGCAGAATATCCAGCTGATCA

>1714_S20_L001_R1_001.fastq_281_1a_5
CCCCTACAACAGCGCTGGTAGTGGCTCAGCTACTTAGGGTCCCGCAAGCCATCCTGGACATGATCGCTGG
TGCCCACTGGGGAGTCCTAGCGGGCATAGCATATTTCTCCATGGTGGGCAACTGGGCGAAGGTCCTGGTA
GTGCTGTTGCTATTTGCCGGCGTCGACGCAGGCACCTACACCACCGGGGGGAAAGTTGCTGCTGCTACGT
CAGCATTCGCCGGGTTTTTTGATCCGGGCGCCAAGCAGAATATCCAGCTGATCA

>1714_S20_L001_R1_001.fastq_282_1a_5
CCCCTACGACAGCGCTGGTAGTGGCTCAGCTACTTAGGGTCCCGCAAGCCATCCTGGACATGATCGCTGG
TGCCCACTGGGGAGTCCTAGCGGGCATAGCGTATTTCTCCATGGTGGGCAACTGGGCGAAGGTCCTGGTA
GTGCTGTTGCTGTTTGCCGGCGTCGACGCGGGCACCTACACCACCGGGGGGAAAGTTGCTGCTGCTACGT
CAGCATTCGCCGGGTTTTTTGATCCGGGCGCCAAGCAGAATATCCAGCTGATCA

>1714_S20_L001_R1_001.fastq_283_1a_5
CCCCTACAACAGCGCTGGTAGTGGCTCAGCTACTTAGGGCCCCGCAAGCCATCCTGGACATGATCGCTGG
TGCCCACTGGGGAGTCCTAGCGGGCATAGCGTATTTCTCCATGGTGGGCAACTGGGCGAAGGTCCTGGTG
GTGCTGTTGCTGTTTGCCGGCGTCGACGCAGGCACCTACACCACCGGGGGGAAAGTTGCTGCTGCTACGT
CAGCATTCGCCGGGTTTTTTGATCCGGGCGCCAAGCAGAATATCCAGCTGATCA

>1714_S20_L001_R1_001.fastq_284_1a_5
CCCCTACAACAGCGCTGGTAGTGGCTCAGCTACTTAGGGTCCCGCAAGCCATCCTGGACATGATCGCTGG
TGCCCACTGGGGAGTCCTAGCGGGCATAGCGTATTTCTCCATGGTGGGCAACTGGGCGAAGGTCCTGGTA
GTGCTGTTGCTGTTTGCCGGCGTCGACGCAAGCACCTACACCACCGGGGGGAAAGTTGCTGCTGCTACGT
CAGCATTCGCCGGGTTTTTTGATCCGGGCGCCAAGCAGAATATCCAGCTGATCA

>1714_S20_L001_R1_001.fastq_285_1a_5
CCCCTACAACAGCGCTGGTAGTGGCTCAGCTACTTAGGGTCCCGCAAGCCATCCTGGACATGATCGCTGG
TGCCCACTGGGGAGTCCTAGCGGGCATAGCGTATTTCTCCATGGTGGGCAACTGGGCGAAGGTCCTGGTA
GTACTGTTGCTGTTTGCCGGCGTCGACGCAGGCACCTACACCACCGGGGGGAAGGTTGCTGCTGCTACGT
CAGCATTCGCCGGGTTTTTTGATCCGGGCGCCAAGCAGAATATCCAGCTGATCA

>1714_S20_L001_R1_001.fastq_286_1a_5
CCCCTACAACAGCGCTGGTAGTGGCTCAGCTACTTAGGGTCCCGCAAGCCATCCTGGACATGATCGCTGG
TGCCCACTGGGGAGTCCTAGCGGGCATAGCGTATTTCTCCATGGTGGGCAACTGGGCGAAGGTCCTGGTA
GTGCTGTTGCTGTTTGCCGGCGTCGACGCAGGCACCTACACCACCGGGGGGAAAGTTGCTGCTGTTACGT
CAGCATTCGCCGGGTTTTTTGATCCGGGCGCCAAGCAGAATATCCAGCTGATCA

>1714_S20_L001_R1_001.fastq_287_1a_5
CCCCTACAACAGCGCTGGTAGTGGCTCAGCTACTTAGGGTCCCGCAAGCCATCCTGGACATGATCGCTGG
TGCCCACTGGGGAGTCCTAGCGGGCATAGCGCATTTCTCCATGGTGGGCAACTGGGCGAAGGTCCTGGTA
GTGCTGTTGCTGTTTGCCGGCGTCGACGCAGGCACCTACACCACCGGGGGGAAAGTTGCTGCTGCTACGT
CAGCATTCGCCGGGTTTTTTGATCCGGGCGCCAAGCAGAATATCCAGCTGATCA

>1714_S20_L001_R1_001.fastq_288_1a_5
CCCCTACAACAGCGCTGGTAGTGGCTCAGCTACTTAGGGTTCCGCAAGCCATCCTGGACATGATCGCTGG
TGCCCACTGGGGAGTCCTAGCGGGCATAGCGTATTTCTCCATGGTGGGCAACTGGGCGAAGGTCCTGGTA
GTGCTGTTGCTGTTTGCCGGCGTCGACGCAGGCACCTACACCACCGGGGGGAAAGTTGCTGCTGCTACGT
CAGCATTCGCCGGGTTTTTTGATCCGGGCGCCAAGCAGAATATCCAGCTGATCA

>1714_S20_L001_R1_001.fastq_289_1a_5
CCCCTACAACTGCGCTGGTAGTGGCTCAGCTACTTAGGGTCCCGCAAGCCATCCTGGACATGATCGCTGG
TGCCCACTGGGGAGTCCTAGCGGGCATAGCGTATTTCTCCATGGTGGGCAACTGGGCGAAGGTCCTGGTA
GTGCTGTTGCTGTTTGCCGGCGTCGACGCAGGCACCTACACCACCGGGGGGAAAGTTGCTGCTGCTACGT
CAGCATTCGCCGGGTTTTTTGATCCGGGCGCCAAGCAGAATATCCAGCTGATCA

>1714_S20_L001_R1_001.fastq_290_1a_5
CCCCTACAACAGCGCTGGTAGTGGCTCAGCTACTTAGGGTCCCGCAAGCCATCCTGGACATGATCGCTGG
CGCTCACTGGGGAGTCCTAGCGGGCATAGCGTATTTCTCCATGGTGGGCAACTGGGCGAAGGTCCTGGTA
GTGCTGTTGCTGTTTGCCGGCGTCGACGCAGGCACCTACACCACCGGGGGGAAAGTTGCTGCTGCTACGT
CAGCATTCGCCGGGTTTTTTGATCCGGGCGCCAAGCAGAATATCCAGCTGATCA

>1714_S20_L001_R1_001.fastq_291_1a_5
CCCCTACGACGGCGCTGGTAGTGGCTCAGCTACTTAGGGTCCCGCAAGCCATCCTGGACATGATCGCTGG
TGCCCACTGGGGAGTCCTAGCGGGCATAGCGTATTTCTCCATGGTGGGCAACTGGGCGAAGGTCCTGGTA
GTGCTGTTGCTGTTTGCCGGCGTCGACGCAGGCACCTACACCACTGGGGGGAAAGTTGCTGCTGCTACGT
CAGCATTCGCCGGGTTTTTTGATCCGGGCGCCAAGCAGAATATCCAGCTGATCA

>1714_S20_L001_R1_001.fastq_292_1a_5
CCCCTACAACAGCGCTGGTAGTGGCTCAGCTACTTAGGGTCCCGCAAGCCATCCTGGACATGATCGCTGG
TGCCCACTGGGGAGTCCTAGCGGGCATAGCGTATTTCTCCATGGTGGGCAACTGGGCGAAGGTCCTGGTA
GTGCTGTTGCTGTTTGCCGGCGTCGACGCAGGCACCTACACCACCAGGGGGAAAGTTGCTGCTGCTACGT
CAGCATTCGCCGGGTTTTTTGATCCGGGCGCCAAGCAGAATATCCAGCTGATCA

>1714_S20_L001_R1_001.fastq_293_1a_5
CCCCTACAACGGCGCTGGTAGTGGCTCAGCTACTTAGGGTCCCGCAAGCCATCCTGGACATGATCGCTGG
TGCCCACTGGGGAGTCCTAGCGGGCATAGCGTACTTCTCCATGGTGGGCAACTGGGCGAAGGTCCTGGTA
GTGCTGTTGCTGTTTGCCGGCGTCGACGCAGGCACCTACACCACCGGGGGGAAAGTTGCTGCTGCTACGT
CAGCATTCGCCGGGTTTTTTGATCCGGGCGCCAAGCAGAATATCCAGCTGATCA

>1714_S20_L001_R1_001.fastq_294_1a_5
CCCCTACAACAGCGCTGGTAGTGGCTCAGCTACTTAGGGTCCCGCAAGCCATCCTGGACATGATCGCTGG
TGCCCACTGGGGAGTCCTAGCGGGCATAGCGTATTTCTCCATGGTGGGCAACTGGGCGAAGGTCCTGGTA
GTGCTGTTGCTGTTTGCCGGCGTCGATGCAGGCACCTACACCACCGGGGGGAAGGTTGCTGCTGCTACGT
CAGCATTCGCCGGGTTCTTTGATCCGGGCGCCAAGCAGAATATCCAGCTGATCA

>1714_S20_L001_R1_001.fastq_295_1a_5
CCCCTACAACAGCGCTGGTAGTGGCTCAGCTACTTAGGGTCCCGCAAGCCATCCTGGACATGATCGCTGG
TGCCCACTGGGGAGTCCTAGCGGGCATAGCGTATTTCTCCATGGTGGGCAACTGGGCGAAGGTTCTGGTA
GTGCTGTTGCTGTTTGCCGGCGTCGACGCAGGCACCTACACCACCGGGGGGAAAGTTGCTGCTGCTACGT
CAGCATTCGCCGGGTTTTTTGATCCGGGCGCCAAGCAGAATATCCAGCTGATCA

>1714_S20_L001_R1_001.fastq_296_1a_5
CCCCTACAACAGCGCTGGTAGTGGCTCAGCTACTTAGGGTCCCGCAAGCCATCCTGGACATGATCGCTGG
TGCCCACTGGGGAGTCCTAGCGGGCATAGCGTATTTCTCCATGGTGGGCAACTGGGCGAAGGTCCTGGTA
GTGCTGTTGCTGTTTGCCGGCGTCGACGCAGGCACCTACACCACCGGGGGGAAAGTTGCTGCTGCTACGT
TAGCATTCGCCGGGTTTTTTGATCCGGGCGCCAAGCAGAATATCCAGCTGATCA

>1714_S20_L001_R1_001.fastq_297_1a_5
CCCCTACAACGGCGCTGGTAGTGGCTCAGCTACTCAGGGTCCCGCAAGCCATCCTGGACATGATCGCTGG
TGCCCACTGGGGAGTCCTAGCGGGCATAGCGTATTTCTCCATGGTGGGCAACTGGGCGAAGGTCCTGGTA
GTGCTGTTGCTGTTTGCCGGCGTCGACGCAGGCACCTACACCACCGGGGGGAAAGTTGCTGCTGCTACGT
CAGCATTCGCCGGGTTTTTTGATCCGGGCGCCAAGCAGAATATCCAGCTGATCA

>1714_S20_L001_R1_001.fastq_298_1a_5
CCCCTACAACGGCGCTGGTAGTGGCTCAGCTACTTAGGGTCCCGCAAGCCATCCTGGACATGATCGCTGG
TGCCCACTGGGGGGTCCTAGCGGGCATAGCGTATTTCTCCATGGTGGGCAACTGGGCGAAGGTCCTGGTA
GTGCTGTTGCTGTTTGCCGGCGTCGACGCAGGCACCTACACCACCGGGGGGAAAGTTGCTGCTGCTACGT
CAGCATTCGCCGGGTTTTTTGATCCGGGCGCCAAGCAGAATATCCAGCTGATCA

>1714_S20_L001_R1_001.fastq_299_1a_5
CCCCTACAACAGCGCTGGTAGTGGCTCAACTACTTAGGGTCCCGCAAGCCATCCTGGACATGATCGCTGG
TGCCCACTGGGGAGTCCTAGCGGGCATAGCGTATTTCTCCATGGTGGGCAACTGGGCGAAGGTCCTGGTA
GTGCTGTTGCTGTTTGCCGGCGTCGACGCAGGCACCTACACCACCGGGGGGAAAGTTGCTGCTGCTACGT
CAGCATTCGCCGGGTTTTTTGATCCGGGCGCCAAGCAGAATATCCAGCTGATCA

>1714_S20_L001_R1_001.fastq_300_1a_5
CCCCTACAACGGCGCTGGTAGTGGCTCAGCTACTTAGGGTCCCGCAAGCCATCCTGGACATGATCGCTGG
TGCCCACTGGGGAGCCCTAGCGGGCATAGCGTATTTCTCCATGGTGGGCAACTGGGCGAAGGTCCTGGTA
GTGCTGTTGCTGTTTGCCGGCGTCGACGCAGGCACCTACACCACCGGGGGGAAAGTTGCTGCTGCTACGT
CAGCATTCGCCGGGTTTTTTGATCCGGGCGCCAAGCAGAATATCCAGCTGATCA

>1714_S20_L001_R1_001.fastq_301_1a_5
CCCCTACAACAGCGCTGGTAGTGGCTCAGCTACTTGGGGTCCCGCAAGCCATCCTGGACATGATCGCTGG
TGCCCACTGGGGAGTCCTAGCGGGCATAGCGTATTTCTCCATGGTGGGCAACTGGGCGAAGGTCCTGGTA
GTGCTGTTGCTGTTTGCCGGCGTCGACGCAGGCACCTACACCACCGGGGGGAAAGTTGCTGCTGCTACGT
CAGCATTCGCCGGGTTTTTTGATCCGGGCGCCAAGCAGAATATCCAGCTGATCA

>1714_S20_L001_R1_001.fastq_302_1a_5
CCCCTACAACAGCGCTGGTAGTGGCTCAGCTACTTAGGGTCCCGCAAGCCATCCTGGACATGATCACTGG
TGCCCACTGGGGAGTCCTAGCGGGCATAGCGTATTTCTCCATGGTGGGTAACTGGGCGAAGGTCCTGGTA
GTGCTGTTGCTGTTTGCCGGCGTCGACGCAGGCACCTACACCACCGGGGGGAAAGTTGCTGCTGCTACGT
CAGCATTCGCCGGGTTTTTTGATCCGGGCGCCAAGCAGAATATCCAGCTGATCA

>1714_S20_L001_R1_001.fastq_303_1a_5
CCCCTACAACAGCGCTGGTAGTGGCTCAGCTACTTAGGGTCCCGCAAGCCATCCTGGACATGATCGCTGG
TGCCCACTGGGGAGTCCTAGCGGGCATAGCGTATTTCTCCATGGTGGGCAACTGGGCGAAGGTCCTGGTG
GTGCTGTTGCTGTTTGCCGGCGTCGACGCAGGCACCTACACCACCGGGGGGAAAGTTGCTGCTGCTACGT
CAGCGTTCGCCGGGTTTTTTGATCCGGGCGCCAAGCAGAATATCCAGCTGATCA

>1714_S20_L001_R1_001.fastq_304_1a_5
CCCCCACAACAGCGCTGGTAGTGGCTCAGCTACTTAGGGTCCCGCAAGCCATCCTGGACATGATCGCTGG
TGCCCACTGGGGAGTCCTAGCGGGCATAGCGTATTTCTCCATGGTGGGCAACTGGGCGAAGGTCCTGGTA
GTGCTGTTGCTGTTTGCCGGCGTCGACGCAGGCACCTACACCACCGGGGGGAAAGTTGCTGCTGCCACGT
CAGCATTCGCCGGGTTTTTTGATCCGGGCGCCAAGCAGAATATCCAGCTGATCA

>1714_S20_L001_R1_001.fastq_305_1a_5
CCCCTACAACAGCGCTGGTAGTGGCTCAGCTACTTAGGGTCCCGCAAGCCATCCTGGACATGACCGCTGG
TGCCCACTGGGGAGTCCTAGCGGGCATAGCGTATTTCTCCATGGTGGGCAACTGGGCGAAGGTCCTGGTA
GTGCTGTTGCTGTTTGCCGGCGTCGACGCAGGCACCTACACCACCGGGGGGAAAGTTGCTGCTGCTACGT
CAGCATTCGCCGGGTTTTTTGATCCGGGCGCCAAGCAGAATATCCAGCTGATCA

>1714_S20_L001_R1_001.fastq_306_1a_5
CCCCTACAACGGCGCTGGTAGTGGCTCAGCTACTTAGGGTCCCGCAAGCCATCCTGGACATGATCGCTGG
TGCCCACTGGGGAGTCCTAGCGGGCATAGCGTATTTCTCCATGGTGGGCAACTGGGCGAAGGTCCTGGTA
GTGCTGTTACTGTTTGCCGGCGTCGACGCAGGCACCTACACCACCGGGGGGAAAGTTGCTGCTGCTACGT
CAGCATTCGCCGGGTTTTTTGATCCGGGCGCCAAGCAGAATATCCAGCTGATCA

>1714_S20_L001_R1_001.fastq_307_1a_5
CCCCTACAACAGCGCTGGTAGTGGCTCAGCTACTTAGGGTCCCGCAAGCCATCCTGGACATGATCGCTGG
TGCCCACTGGGGAGTCCTAGCGGGCATAGCGTATTTCTCCATGGTGGGCAACTGGGCGAAGGTCCTGGTG
GTGCTGTTGCTGTTTGCCGGCGTTGACGCAGGCACCTACACCACCGGGGGGAAAGTTGCTGCTGCTACGT
CAGCATTCGCCGGGTTTTTTGATCCGGGCGCCAAGCAGAATATCCAGCTGATCA

>1714_S20_L001_R1_001.fastq_308_1a_5
CCCCTACGACAGCGCTGGTAGTGGCTCAGCTACTTAGGGTCCCGCAAGCCATCCTGGACATGATCGCTGG
TGCCCACTGGGGAGTCCTAGCGGGCATAGCGTATTTCTCCATGGTGGGCAACTGGGCGAAGGTCCTGGTA
GTGCTGTTGCTGTTTGCCGGCGTCGACGCAGGCACCTACACCACCGGGGGGAAAGTTGCTGCTGCTACGT
CAGCATTCGCCGGGTTTTTTGATCCGGGCGCCAAGCAGAATATCCAGCTGATTA

>1714_S20_L001_R1_001.fastq_309_1a_5
CCCCTACAACAGCGCTGGTAGTGGCTCAGCTACTTAGGGTCCCGCAAGCCATCCTGGACATGATCGCTGG
TGCCCACTGGGGAGTCCTAGCGGGCATAGCGTATTTCTCCATGGTGGGCAACTGGGCGAAGGTCCTGGTA
GTGCTGTTGCTGTTTGCCGGCGTCGACGCAGGCACCTACACCACTGGGGGGAAAGTTGCCGCTGCTACGT
CAGCATTCGCCGGGTTTTTTGATCCGGGCGCCAAGCAGAATATCCAGCTGATCA

>1714_S20_L001_R1_001.fastq_310_1a_5
CCCCTACAACAGCGCTGGTAGTGGCTCAGCTACTTAGGGTCCCGCAAGCCATCCTGGACATGATCGCTGG
TGCCCACTGGGGAGTTCTAGCGGGCATAGCGTATTTCTCCATGGTGGGCAACTGGGCGAAGGTCCTGGTA
GTGCTGTTGCTGTTTGCCGGCGTCGACGCAGGCACCTACACCACCGGGGGGAAAGTTGCTGCTGCTACGT
CAGCATTCGCCGGGTTTTTTGATCCGGGCGCCAAGCAGAATATCCAGCTGATCA

>1714_S20_L001_R1_001.fastq_311_1a_5
CCCCTACAACGGCGCTGGTAGTGGCTCAGCTACTTAGGGTCCCGCAAGCCATCCTGGACATGATCGCTGG
TGCCCACTGGGGAGTCCTAGCGGGCATAGCGTATTTCTCCATGGTGGGCAACTGGGCGAAGGTCCTGGTA
GTGCTGTTGCTGTTTGCCGGCGTCGACGCAGGCACCTACACCACCGGGGGGAAAGTTGCTGCTGCCACGT
CGGCATTCGCCGGGTTTTTTGATCCGGGCGCCAAGCAGAATATCCAGCTGATCA

>1714_S20_L001_R1_001.fastq_312_1a_5
CCCCTACAACAGCGCTGGTAGTGGCTCAGCTACTTAGGGTCCCGCAAGCCATCCTGGACATGATCGCTGG
TACCCACTGGGGAGTCCTAGCGGGCATAGCGTATTTCTCCATGGTGGGCAACTGGGCGAAGGTCCTGGTA
GTGCTGTTGCTGTTTGCCGGCGTCGACGCAGGCACCTACACCACCGGGGGGAAAGTTGCTGCTGCTACGT
CAGCATTCGCCGGGTTTTTTGATCCGGGCGCCAAGCAGAATATCCAGCTGATCA

>1714_S20_L001_R1_001.fastq_313_1a_5
CCCCTACAACAGCGCTGGTAGTGGCTCAGCTACTTAGGGTCCCGCAAGCCATCCTGGACATGATCGCTGG
TGCCCACTGGGGAGTCCTAGCGGGCATAGCGTATTTCTCCATGGTGGGCAACTGGGCGAAGGTCCTGGTG
GTGCTGTTGCTGTTTGCCGGCGTCGACGCAGGCACCTACACCACCGGGGGGAAAGTTGCTGCTGCTACGT
CAGCATTCGCCGGGTTTTTTGATCCGGGCGCCAAGCAGGATATCCAGCTGATCA

>1714_S20_L001_R1_001.fastq_314_1a_5
CCCCTACAACAGCGCTGGTAGTGGCTCAGCTACTTAGGATCCCGCAAGCCATCCTGGACATGATCGCTGG
TGCCCACTGGGGAGTCCTAGCGGGCATAGCGTATTTCTCCATGGTGGGCAACTGGGCGAAGGTCCTGGTA
GTGCTGTTGCTGTTTGCCGGCGTCGACGCAGGCACCTACACCACCGGGGGGAAAGTTGCTGCTGCTACGT
CGGCATTCGCCGGGTTTTTTGATCCGGGCGCCAAGCAGAATATCCAGCTGATCA

>1714_S20_L001_R1_001.fastq_315_1a_5
CCCCTACAACAGCGCTGGTAGTGGCTCAGCTACTTAGGGTCCCGCAAGCCATCCTGGACATGATCGCTGG
TGCCCACTGGGGAGTCCTGGCGGGCATAGCGTATTTCTCCATGGTGGGCAACTGGGCGAAGGTCCTGGTA
GTGCTGTTGCTGTTTGCCGGCGTCGACGCAGGCACCTACACCACCGGGGGGAAAGTTGCTGCTGCTACGT
CAGCATTCGCCGGGTTTTTTGATCCGGGCGCCAAGCAGAATATCCAGCTGATTA

>1714_S20_L001_R1_001.fastq_316_1a_5
CCCCTACAACAGCGCTGGTAGTGGCTCAGCTACTTAGGGTCCCGCAAGCCATCCTGGACATGATCGCTGG
TGCCCACTGGGGAGTCCTAGCGGGCATAGCGTATTTCTCCATGGTGGGCAACTGGGCGAAGGTCCTGGTA
GTGCTGTCGCTGTTTGCCGGCGTCGACGCAGGCACCTACACCACCGGGGGGAAAGTTGCTGCTGCTACGT
CAGCATTCGCCGGGTTTTTTGATCCGGGCGCCAAGCAGAATATCCAGCTGATCA

>1714_S20_L001_R1_001.fastq_317_1a_5
CCCCTACAACGGCGCTGGTAGTGGCTCAGCTACTTAGGGTCCCGCAAGCCATCCTGGACATGATCGCTGG
TGCCCACTGGGGAGTCCTAGCGGGCATAGCGTATTTCTCCATGGTGGGCAACTGGGCGAAGGTCCTGGTA
GTGCTGTCGCTGTTTGCCGGCGTCGACGCAGGCACCTACACCACCGGGGGGAAAGTTGCTGCTGCTACGT
CAGCATTCGCCGGGTTTTTTGATCCGGGCGCCAAGCAGAATATCCAGCTGATCA

>1714_S20_L001_R1_001.fastq_318_1a_5
CCCCTACAACGGCGCTGGTAGTGGCTCAGCTACTTAGGGTCCCGCAAGCCATCCTGGACATGATCGCTGG
TGCCCACTGGGGAGTCCTAGCGGGCATAGCGTATTTCTCCATGGTGGGCAACTGGGCGAAGGTCCTGGCA
GTGCTGTTGCTGTTTGCCGGCGTCGACGCAGGCACCTACACCACCGGGGGGAAGGTTGCTGCTGCTACGT
CAGCATTCGCCGGGTTTTTTGATCCGGGCGCCAAGCAGAATATCCAGCTGATCA
