# Supplementary material for: HCV transmission in high-risk communities in Bulgaria
Source: PLoS One. 2019 Mar 5;14(3):e0212350. doi: 10.1371/journal.pone.0212350 (PMC6400337; doi:10.1371/journal.pone.0212350)
Supplement: S1 File — (ZIP) [file pone.0212350.s002.zip › 1728_S17_L001_R1_001.fastq_1a_freq5.fas]

>1728_S17_L001_R1_001.fastq_1_1a_1853
CCCCTACAACAGCGCTGATAGTGGCTCAGCTACTTAGGGTCCCGCAAGCCATCTTGGACATGATCGCTGG
TGCCCACTGGGGAGTCCTAGCGGGCATAGCGTATTTCTCCATGGTGGGCAACTGGGCGAAGGTCCTGGTA
GTGCTGTTGCTGTTTGCCGGCGTCGACGCAACCACCTACACCACCGGGGGGAGTGCCGCCGCTACTACAG
CTACACTCACTGGGTTTTTCAGTCCGGGCGCCAAGCAGAATATCCAGCTGATCA

>1728_S17_L001_R1_001.fastq_2_1a_237
CCCCTACAACGGCGCTGGTAATAGCTCAGCTACTTAGGGTCCCGCAAGCCATCTTGGACATGATCGCTGG
TGCCCACTGGGGAGTCCTAGCGGGCATAGCGTATTTCTCCATGGTGGGCAACTGGGCGAAGGTCCTGGTA
GTGCTGCTGCTGTTTGCCGGCGTCGACGCAACCACCTACACCACCGGGGGGAGTGTCGCTGCTACCACAG
CTGGATTCGTCGGGCTTCTCAGTCCGGGCGCCAAGCAGAATATCCAGCTGATCA

>1728_S17_L001_R1_001.fastq_3_1a_215
CCCCTACAACGGCGCTGGTAATGGCTCAGCTACTTAGGGTCCCGCAAGCCATCTTGGACATGATCGCTGG
TGCTCACTGGGGAGTCCTAGCGGGCATAGCGTATTTCTCCATGGCGGGCAACTGGGCGAAAGTCCTGGTA
GTGCTGTTGCTGTTTGCCGGCGTCGACGCAACCACCTACACCACCGGGGGGAGTGCCGCTGCTACTACAG
CTGGATTCGTCAGGCTTCTCAGTCCGGGCGCCAAGCAGGATATCCAACTGATCA

>1728_S17_L001_R1_001.fastq_4_1a_167
CCCCTACAACGGCGCTGGTAATAGCTCAGCTACTTAGGGTCCCGCAAGCCATCTTGGACATGATCGCTGG
TGCCCACTGGGGAGTCCTAGCGGGCATAGCGTATTTCTCCATGGTGGGCAACTGGGCGAAGGTCCTGGTA
GTGCTGCTGCTGTTTGCCGGCGTCGACGCAACCACCTACACCACCGGGGGGAGCGTCGCTGCTACCACAG
CTGGATTCGTCGGGCTTCTCAGTCCGGGCGCCAAGCAGAATATCCAGCTGATCA

>1728_S17_L001_R1_001.fastq_5_1a_155
CCCCTACAACAGCGTTGATAGTGGCTCAGCTACTTAGGGTCCCGCAAGCCATCTTGGACATGATCGCTGG
TGCCCACTGGGGAGTCCTAGCGGGCATAGCGTATTTCTCCATGGTGGGCAACTGGGCGAAGGTCCTGGTA
GTGCTGTTGCTGTTTGCCGGCGTCGACGCAACCACCTACACCACCGGGGGGAGTGCCGCCGCTACTACAG
CTACACTCACTGGGTTTTTCAGTCCGGGCGCCAAGCAGAATATCCAGCTGATCA

>1728_S17_L001_R1_001.fastq_6_1a_141
CCCCTACAACGGCGCTGGTAATAGCTCAGCTACTTAGGGTCCCGCAAGCCATCTTGGACATGATCGCTGG
TGCCCACTGGGGAGTCCTAGCGGGCATAGCGTATTTCTCCATGGTGGGCAACTGGGCGAAGGTCCTGGTA
GTGCTGTTGCTGTTTGCCGGCGTCGACGCAACCACCTACACCACCGGGGGGAGTGCCGCCGCTACTACAG
CTACACTCACTGGGTTTTTCAGTCCGGGCGCCAAGCAGAATATCCAGCTGATCA

>1728_S17_L001_R1_001.fastq_7_1a_131
CCCCTACAACAGCGCTGATAGTGGCTCAGCTACTTAGGGTCCCGCAAGCCATCTTGGACATGATCGCTGG
TGCCCACTGGGGAGTCCTAGCGGGCATAGCGTATTTCTCCATGGTGGGCAACTGGGCGAAGGTCCTGGTA
GTGCTGTTGCTGTTTGCCGGCGTCGACGCAACCACCTACACCACCGGGGGGAGTGCCGCCGCTACTACAG
CTACACTCACTGGGTTCTTCAGTCCGGGCGCCAAGCAGAATATCCAGCTGATCA

>1728_S17_L001_R1_001.fastq_8_1a_123
CCCCTACAACGGCGCTGGTAATGGCTCAGCTACTTAGGGTCCCGCAAGCCATCTTGGACATGATCGCTGG
TGCCCACTGGGGAGTCCTAGCGGGCATAGCGTATTTCTCCATGGCGGGCAACTGGGCGAAGGTCCTGGTA
GTGCTGTTGCTGTTTGCCGGCGTCGACGCAACCACCTACACCACCGGGGGGAGTGCCGCTGCTACCACAT
CCGGACTCGTCGGGCTTCTCAGTCCGGGCGCCAAGCAGGATATCCAGCTGATCA

>1728_S17_L001_R1_001.fastq_9_1a_121
CCCCTACAACAGCGCTGATAGTGGCTCAGCTACTTAGGGTCCCGCAAGCCATCTTGGACATGATCGCTGG
TGCCCACTGGGGAGTCCTAGCGGGCATAGCGTATTTCTCCATGGTGGGCAACTGGGCGAAGGTCCTGGTA
GTGCTGTTGCTGTTTGCCGGCGTCGACGCAACCACCTACACCACCGGGGGGAGTGCCGCCGCTACTACAG
CTACACTCACCGGGTTTTTCAGTCCGGGCGCCAAGCAGAATATCCAGCTGATCA

>1728_S17_L001_R1_001.fastq_10_1a_103
CCCCTACAACAGCGCTGATAGTGGCTCAGCTACTTAGGGTCCCGCAAGCCATCTTGGACATGATCGCTGG
TGCCCACTGGGGAGTCCTAGCGGGCATAGCGTATTTCTCCATGGTGGGCAACTGGGCGAAGGTCCTGGTA
GTGCTGTTGCTGTTTGCCGGCGTCGACGCAACCACCTACACCACCGGGGGGAGCGCCGCCGCTACTACAG
CTACACTCACTGGGTTTTTCAGTCCGGGCGCCAAGCAGAATATCCAGCTGATCA

>1728_S17_L001_R1_001.fastq_11_1a_97
CCCCTACAACAGCGCTGATAGTGGCTCAGCTACTTAGGGTCCCGCAAGCCATCTTGGACATGATCGCTGG
TGCCCACTGGGGAGTCCTAGCGGGCATAGCGTATTTCTCCATGGTGGGCAACTGGGCGAAGGTCCTGGTA
GTGCTGCTGCTGTTTGCCGGCGTCGACGCAACCACCTACACCACCGGGGGGAGTGTCGCTGCTACCACAG
CTGGATTCGTCGGGCTTCTCAGTCCGGGCGCCAAGCAGAATATCCAGCTGATCA

>1728_S17_L001_R1_001.fastq_12_1a_64
CCCCTACGACGGCGCTGGTAATGGCTCAGCTACTTAGGGTCCCGCAAGCCATCTTGGACATGATCGCTGG
TGCCCACTGGGGAGTCCTAGCGGGCATAGCGTATTTCTCCATGGCGGGCAACTGGGCGAAAGTCCTGGTA
GTGCTGTTGCTGTTTGCCGGCGTCGACGCAACCACCTACACCACCGGGGGGAGTGCCGCTGCTACTACAG
CTGGATTCGTCAGGCTTCTCAGTCCGGGCGCCAAGCAGGATATCCAACTGATCA

>1728_S17_L001_R1_001.fastq_13_1a_60
CCCCTACAACGGCGCTGGTAATGGCTCAGCTACTTAGGGTCCCGCAAGCCATCTTGGACATGATCGCTGG
TGCCCACTGGGGAGTCCTAGCGGGCATAGCGTATTTCTCCATGGTGGGCAACTGGGCGAAGGTCCTGGTA
GTGCTGTTGCTGTTTGCCGGCGTCGACGCAACCACCTACACCACCGGGGGGAGTGCCGCCGCTACTACAG
CTACACTCACTGGGTTTTTCAGTCCGGGCGCCAAGCAGAATATCCAGCTGATCA

>1728_S17_L001_R1_001.fastq_14_1a_60
CCCCTACAACGGCGCTGGTAATAGCTCAGCTACTTAGGGTCCCGCAAGCCATCTTGGACATGATCGCTGG
TGCCCACTGGGGAGTCCTAGCGGGTATAGCGTATTTCTCCATGGTGGGCAACTGGGCGAAGGTCCTGGTA
GTGCTGCTGCTGTTTGCCGGCGTCGACGCAACCACCTACACCACCGGGGGGAGTGTCGCTGCTACCACAG
CTGGATTCGTCGGGCTTCTCAGTCCGGGCGCCAAGCAGAATATCCAGCTGATCA

>1728_S17_L001_R1_001.fastq_15_1a_59
CCCCTACAACAGCGCTGATAGTGGCTCAGCTACTTAGGGTCCCGCAAGCCATCTTGGACATGATCGCTGG
TGCCCACTGGGGAGTCCTAGCGGGCATAGCGTATTTCTCCATGGTGGGCAACTGGGCGAAGGTCCTGGTA
GTGCTGTTGCTGTTTGCCGGCGTCGACGCAACCACCTACACCACCGGGGGGAGTGTCGCTGCTACCACAG
CTGGATTCGTCGGGCTTCTCAGTCCGGGCGCCAAGCAGAATATCCAGCTGATCA

>1728_S17_L001_R1_001.fastq_16_1a_54
CCCCTACAACAGCGCTGATAGTGGCTCAGCTACTTAGGGTCCCGCAAGCCATCTTGGACATGATCGCTGG
TGCCCACTGGGGAGTCCTAGCGGGCATAGCGTATTTCTCCATGGTGGGCAACTGGGCGAAGGTCCTGGTA
GTGCTGTTGCTGTTTGCCGGCGTCGACGCAACCACCTACACCACCGGGGGGAGTGCCGCTGCTACTACAG
CTGGATTCGTCAGGCTTCTCAGTCCGGGCGCCAAGCAGGATATCCAACTGATCA

>1728_S17_L001_R1_001.fastq_17_1a_52
CCCCTACAACAGCGCTGATAGTGGCTCAGCTACTTAGGGTCCCGCAAGCCATCTTGGACATGATCGCTGG
TGCCCACTGGGGAGTCCTAGCGGGCATAGCGTATTTCTCCATGGTGGGCAACTGGGCGAAGGTCCTGGTA
GTGCTGCTGCTGTTTGCCGGCGTCGACGCAACCACCTACACCACCGGGGGGAGCGTCGCTGCTACCACAG
CTGGATTCGTCGGGCTTCTCAGTCCGGGCGCCAAGCAGAATATCCAGCTGATCA

>1728_S17_L001_R1_001.fastq_18_1a_49
CCCCTACAACAGCGCTGATAGTGGCTCAGCTACTTAGGGTCCCGCAAGCCATCTTGGACATGATCGCTGG
TGCCCACTGGGGAGTCCTAGCGGGCATAGCGTATTTCTCCATGGTGGGCAACTGGGCGAAGGTCCTGGTA
GTGTTGTTGCTGTTTGCCGGCGTCGACGCAACCACCTACACCACCGGGGGGAGTGCCGCCGCTACTACAG
CTACACTCACTGGGTTTTTCAGTCCGGGCGCCAAGCAGAATATCCAGCTGATCA

>1728_S17_L001_R1_001.fastq_19_1a_44
CCCCTACAACAGCGCTGATAGTGGCTCAGCTACTTAGGGTCCCGCAAGCCATCTTGGACATGATCGCTGG
TGCCCACTGGGGAGTCCTAGCGGGCATAGCGTATTTCTCCATGGCGGGCAACTGGGCGAAAGTCCTGGTA
GTGCTGTTGCTGTTTGCCGGCGTCGACGCAACCACCTACACCACCGGGGGGAGTGCCGCTGCTACTACAG
CTGGATTCGTCAGGCTTCTCAGTCCGGGCGCCAAGCAGGATATCCAACTGATCA

>1728_S17_L001_R1_001.fastq_20_1a_43
CCCCTACAACGGCGCTGGTAATAGCTCAGCTACTTAGGGTCCCGCAAGCCATCTTGGACATGATCGCTGG
TGCCCACTGGGGAGTCCTAGCGGGCATAGCGTATTTCTCCATGGTGGGCAACTGGGCGAAGGTCCTGGTA
GTGCTGCTGCTGTTTGCCGGCGTCGACGCAACCACCTACACCACCGGGGGGAGTGCCGCCGCTACTACAG
CTACACTCACTGGGTTTTTCAGTCCGGGCGCCAAGCAGAATATCCAGCTGATCA

>1728_S17_L001_R1_001.fastq_21_1a_43
CCCCTACAACGGCGCTGATAGTGGCTCAGCTACTTAGGGTCCCGCAAGCCATCTTGGACATGATCGCTGG
TGCCCACTGGGGAGTCCTAGCGGGCATAGCGTATTTCTCCATGGTGGGCAACTGGGCGAAGGTCCTGGTA
GTGCTGTTGCTGTTTGCCGGCGTCGACGCAACCACCTACACCACCGGGGGGAGTGCCGCCGCTACTACAG
CTACACTCACTGGGTTTTTCAGTCCGGGCGCCAAGCAGAATATCCAGCTGATCA

>1728_S17_L001_R1_001.fastq_22_1a_42
CCCCTACAACAGCGCTGATAGTGGCTCAGCTACTTAGGGTCCCGCAAGCCATCTTGGACATGATCGCTGG
TGCCCACTGGGGAGTCCTAGCGGGCATAGCGTATTTCTCCATGGCGGGCAACTGGGCGAAGGTCCTGGTA
GTGCTGTTGCTGTTTGCCGGCGTCGACGCAACCACCTACACCACCGGGGGGAGTGCCGCCGCTACTACAG
CTACACTCACTGGGTTTTTCAGTCCGGGCGCCAAGCAGAATATCCAGCTGATCA

>1728_S17_L001_R1_001.fastq_23_1a_38
CCCCTACAACAGCGCTGATAGTGGCTCAGCTACTTAGGGTCCCGCAAGCCATCTTGGACATGATCGCTGG
TGCCCACTGGGGAGTCCTAGCGGGCATAGCGTATTTCTCCATGGTGGGCAACTGGGCGAAGGTCCTGGTA
GTGCTGTTGCTGTTTGCCGGCGTCGACGCAACCACCTACACCACCGGGGGGAGTGCCGCCGCTACTACAG
CTACACTCACTGGGTTTTTCAGTCCGGGCGCCAAGCAGAACATCCAGCTGATCA

>1728_S17_L001_R1_001.fastq_24_1a_37
CCCCTACAACAGCGCTGATAGTGGCTCAGCTACTTAGGGTCCCGCAAGCCATCTTGGACATGATCGCTGG
TGCCCACTGGGGAGTCCTAGCGGGCATAGCGTATTTCTCCATGGTGGGCAACTGGGCGAAGGTCCTGGTA
GTGCTGTTGCTGTTTGCCGGCGTCGACGCAACCACCTATACCACCGGGGGGAGTGCCGCCGCTACTACAG
CTACACTCACTGGGTTTTTCAGTCCGGGCGCCAAGCAGAATATCCAGCTGATCA

>1728_S17_L001_R1_001.fastq_25_1a_36
CCCCTACAACAGCGCTGATAGTGGCTCAGCTACTTAGGGTCCCGCAAGCCATCTTGGACATGATCGCTGG
TGCCCACTGGGGAGTCCTAGCGGGCATAGCGTATTTCTCCATGGTGGGCAACTGGGCGAAGGTCCTGGTA
GTGCTGTTGCTGTTTGCCGGCGTCGACGCAACCACCTACACCACTGGGGGGAGTGCCGCCGCTACTACAG
CTACACTCACTGGGTTTTTCAGTCCGGGCGCCAAGCAGAATATCCAGCTGATCA

>1728_S17_L001_R1_001.fastq_26_1a_36
CCCCTACAACAGCGCTGATAGTGGCTCAGCTACTTAGGGTCCCGCAAGCCATCTTGGACATGATCGCTGG
TGCCCACTGGGGAGTCCTAGCGGGCATAGCGTATTTCTCCATGGTGGGCAACTGGGCGAAGGTCCTGGTA
GTGCTGCTGCTGTTTGCCGGCGTCGACGCAACCACCTACACCACCGGGGGGAGTGCCGCCGCTACTACAG
CTACACTCACTGGGTTTTTCAGTCCGGGCGCCAAGCAGAATATCCAGCTGATCA

>1728_S17_L001_R1_001.fastq_27_1a_33
CCCCTACAACAGCGCTGATAGTGGCTCAGCTACTTAGGGTCCCGCAAGCCATCTTGGACATGATCGCTGG
TGCCCACTGGGGAGTCCTAGCGGGCATAGCGTATTTCTCCATGGTGGGCAACTGGGCGAAGGTCCTGGTA
GTGCTGTTGCTGTTTGCCGGCGTCGACGCAACCACCTACACCACCGGGGGGAGTGCCGCCGCTACTACAG
CTTCACTCACTGGGTTTTTCAGTCCGGGCGCCAAGCAGAATATCCAGCTGATCA

>1728_S17_L001_R1_001.fastq_28_1a_32
CCCCTACGACGGCGCTGGTAATGGCTCAGCTACTTAGGGTCCCGCAAGCCATCTTGGACATGATCGCTGG
TGCCCACTGGGGAGTCCTAGCGGGCATAGCGTATTTCTCCATGGTGGGCAACTGGGCGAAGGTCCTGGTA
GTGCTGTTGCTGTTTGCCGGCGTCGACGCAACCACCTACACCACCGGGGGGAGTGCCGCCGCTACTACAG
CTACACTCACTGGGTTTTTCAGTCCGGGCGCCAAGCAGAATATCCAGCTGATCA

>1728_S17_L001_R1_001.fastq_29_1a_30
CCCCTACAACAGCGCTGATAGTGGCTCAGCTACTTAGGGTCCCGCAAGCCATCTTGGACATGATCGCTGG
TGCCCACTGGGGAGTCCTAGCGGGCATAGCGTATTTCTCCATGGTGGGCAACTGGGCGAAGGTCCTGGTA
GTGCTGTTGCTGTTTGCTGGCGTCGACGCAACCACCTACACCACCGGGGGGAGTGCCGCCGCTACTACAG
CTACACTCACTGGGTTTTTCAGTCCGGGCGCCAAGCAGAATATCCAGCTGATCA

>1728_S17_L001_R1_001.fastq_30_1a_29
CCCCTACAACAGCGCTGATAGTGGCTCAGCTACTTAGGGTCCCGCAAGCCATCTTGGACATGATCGCTGG
TGCCCACTGGGGAGTCCTAGCGGGCATAGCGTATTTCTCCATGGTGGGCAACTGGGCGAAGGTCCTGGTA
GTGCTGTTGCTGTTTGCCGGCGTCGACGCAACCACCTACACCACCGGGGGGAGTGCCGCTGCTACCACAT
CCGGACTCGTCGGGCTTCTCAGTCCGGGCGCCAAGCAGGATATCCAGCTGATCA

>1728_S17_L001_R1_001.fastq_31_1a_28
CCCCTACAACAGCGCTGATAGTGGCTCAGCTACTTAGGGTCCCGCAAGCCATCTTGGACATGATCGCTGG
TGCCCACTGGGGAGTCCTAGCGGGCATAGCGTATTTCTCCATGGTGGGCAACTGGGCGAAGGTCCTGGTA
GTGCTGTTGCTGTTTGCCGGCGTCGACGCAACCACCTACACCACCGGGGGGAGTGCCGCCGCTACTACAG
CTACGCTCACTGGGTTTTTCAGTCCGGGCGCCAAGCAGAATATCCAGCTGATCA

>1728_S17_L001_R1_001.fastq_32_1a_28
CCCCTACAACAGCGCTGATAGTGGCTCAGCTACTTAGGGTCCCGCAAGCCATCTTGGACATGATCGCTGG
TGCCCACTGGGGAGTCCTAGCGGGCATAGCGTACTTCTCCATGGTGGGCAACTGGGCGAAGGTCCTGGTA
GTGCTGTTGCTGTTTGCCGGCGTCGACGCAACCACCTACACCACCGGGGGGAGTGCCGCCGCTACTACAG
CTACACTCACTGGGTTTTTCAGTCCGGGCGCCAAGCAGAATATCCAGCTGATCA

>1728_S17_L001_R1_001.fastq_33_1a_28
CCCCTACAACAGCGCTGATAGTGGCTCAGCTACTTAGGGTCCCGCAAGCCATCTTGGACATGATCGCTGG
TGCCCACTGGGGAGTCCTAGCGGGCATAGCGTATTTCTCCATGGTGGGCAACTGGGCGAAGGTCCTGGTA
GTGCTGTTGCTGTTTGCCGGCGTCGACGCAACCACCTACACCACCGGGGGGAGTGCCGCCGCTACTACAG
CTACACTTACTGGGTTTTTCAGTCCGGGCGCCAAGCAGAATATCCAGCTGATCA

>1728_S17_L001_R1_001.fastq_34_1a_28
CCCCTACAACAGCGCTGATAGTGGCTCAGCTACTTAGGGTCCCGCAAGCCATCTTGGACATGATCGCTGG
TGCCCACTGGGGAGTCCTAGCGGGCATAGCGTATTTCTCCATGGTGGGCAACTGGGCGAAGGTCCTGGTA
GTGCTGTTGCTGTTTGCCGGCGTCGACGCAACCACCTACACCACCGGGGGGAGCGTCGCTGCTACCACAG
CTGGATTCGTCGGGCTTCTCAGTCCGGGCGCCAAGCAGAATATCCAGCTGATCA

>1728_S17_L001_R1_001.fastq_35_1a_27
CCCCTACAACAGCGCTGATAGTGGCTCAGCTACTTAGGGTCCCGCAAGCCATCTTGGACATGATCGCTGG
TGCCCACTGGGGAGTCCTAGCGGGCATAGCGTATTTCTCCATGGCGGGCAACTGGGCGAAGGTCCTGGTA
GTGCTGTTGCTGTTTGCCGGCGTCGACGCAACCACCTACACCACCGGGGGGAGTGCCGCTGCTACCACAT
CCGGACTCGTCGGGCTTCTCAGTCCGGGCGCCAAGCAGGATATCCAGCTGATCA

>1728_S17_L001_R1_001.fastq_36_1a_26
CCCCTACAACAGCGCTGATAGTGGCTCAGCTACTTAGGGTCCCGCAAGCCATCTTGGACATGATCGCTGG
TGCTCACTGGGGAGTCCTAGCGGGCATAGCGTATTTCTCCATGGCGGGCAACTGGGCGAAAGTCCTGGTA
GTGCTGTTGCTGTTTGCCGGCGTCGACGCAACCACCTACACCACCGGGGGGAGTGCCGCTGCTACTACAG
CTGGATTCGTCAGGCTTCTCAGTCCGGGCGCCAAGCAGGATATCCAACTGATCA

>1728_S17_L001_R1_001.fastq_37_1a_26
CCCCTACAACAGCGCTGATAGTGGCTCAGCTACTTAGGGTCCCGCAAGCCATCTTGGACATGATCGCTGG
TGCCCACTGGGGAGTCCTAGCGGGCATAGCGTATTTCTCCATGGTGGGCAACTGGGCGAAGGTCCTGGTA
GTGCTGTTGCTGTTTGCCGGCGTCGACGCAACCACCTACACCACCGGGGGGAGTGCCGCCGCTACTACAG
CTACACTCACTGGGATTTTCAGTCCGGGCGCCAAGCAGGATATCCAGCTGATCA

>1728_S17_L001_R1_001.fastq_38_1a_26
CCCCTACAACGGCGCTGGTAATGGCTCAGCTACTTAGGGTCCCGCAGGCCATCTTGGACATGATCGCTGG
TGCTCACTGGGGAGTCCTAGCGGGCATAGCGTATTTCTCCATGGCGGGCAACTGGGCGAAAGTCCTGGTA
GTGCTGTTGCTGTTTGCCGGCGTCGACGCAACCACCTACACCACCGGGGGGAGTGCCGCTGCTACTACAG
CTGGATTCGTCAGGCTTCTCAGTCCGGGCGCCAAGCAGGATATCCAACTGATCA

>1728_S17_L001_R1_001.fastq_39_1a_25
CCCCTACAACAGCGCTGATAGTGGCTCAGCTACTTAGGGTCCCGCAAGCCATCTTGGACATGATCGCTGG
TGCCCACTGGGGAGTCCTAGCGGGTATAGCGTATTTCTCCATGGTGGGCAACTGGGCGAAGGTCCTGGTA
GTGCTGTTGCTGTTTGCCGGCGTCGACGCAACCACCTACACCACCGGGGGGAGTGCCGCCGCTACTACAG
CTACACTCACTGGGTTTTTCAGTCCGGGCGCCAAGCAGAATATCCAGCTGATCA

>1728_S17_L001_R1_001.fastq_40_1a_25
CCCCTACAACAGCGCTGATAGTGGCTCAGCTACTTAGGGTCCCGCAAGCCATCTTGGACATGATCGCTGG
TGCCCACTGGGGAGTCCTAGCGGGCATAGCGTATTTCTCCATGGTGGGCAACTGGGCGAAGGTCCTGGTA
GTGCTGTTGCTGTTTGCCGGCGTCGACGCGACCACCTACACCACCGGGGGGAGTGCCGCCGCTACTACAG
CTACACTCACTGGGTTTTTCAGTCCGGGCGCCAAGCAGAATATCCAGCTGATCA

>1728_S17_L001_R1_001.fastq_41_1a_24
CCCCTACAACAGCGCTGATAGTGGCTCAGCTACTTAGGGTCCCGCAAGCCATCTTGGACATGATCGCTGG
TGCCCACTGGGGAGTCCTAGCGGGCATAGCGTATTTCTCCATGGTGGGCAACTGGGCGAAAGTCCTGGTA
GTGCTGTTGCTGTTTGCCGGCGTCGACGCAACCACCTACACCACCGGGGGGAGTGCCGCCGCTACTACAG
CTACACTCACTGGGTTTTTCAGTCCGGGCGCCAAGCAGAATATCCAGCTGATCA

>1728_S17_L001_R1_001.fastq_42_1a_24
CCCCTACAACAGCGCTGATAGTGGCTCAGCTACTTAGGGTCCCGCAAGCCATCTTGGACATGATCGCTGG
TGCTCACTGGGGAGTCCTAGCGGGCATAGCGTATTTCTCCATGGTGGGCAACTGGGCGAAGGTCCTGGTA
GTGCTGTTGCTGTTTGCCGGCGTCGACGCAACCACCTACACCACCGGGGGGAGTGCCGCCGCTACTACAG
CTACACTCACTGGGTTTTTCAGTCCGGGCGCCAAGCAGAATATCCAGCTGATCA

>1728_S17_L001_R1_001.fastq_43_1a_24
CCCCTACGACAGCGCTGATAGTGGCTCAGCTACTTAGGGTCCCGCAAGCCATCTTGGACATGATCGCTGG
TGCCCACTGGGGAGTCCTAGCGGGCATAGCGTATTTCTCCATGGTGGGCAACTGGGCGAAGGTCCTGGTA
GTGCTGTTGCTGTTTGCCGGCGTCGACGCAACCACCTACACCACCGGGGGGAGTGCCGCCGCTACTACAG
CTACACTCACTGGGTTTTTCAGTCCGGGCGCCAAGCAGAATATCCAGCTGATCA

>1728_S17_L001_R1_001.fastq_44_1a_24
CCCCTACAACAGCGCTGATAGTGGCTCAGCTACTTAGGGTCCCGCAAGCCATCTTGGACATGATCGCTGG
TGCCCACTGGGGAGTCCTAGCGGGCATAGCGTATTTCTCCATGGTGGGCAACTGGGCGAAGGTCCTGGTA
GTGCTGTTGCTGTTTGCCGGCGTCGACGCAACCACCTACACCACCGGGGGGAGTGCCGCCGCTACTACAG
CTACACTAACTGGGTTTTTCAGTCCGGGCGCCAAGCAGAATATCCAGCTGATCA

>1728_S17_L001_R1_001.fastq_45_1a_23
CCCCTACAACAGCGCTGATAGTGGCTCAGCTACTTAGGGTCCCGCAAGCCATCTTGGACATGATCGCTGG
TGCCCACTGGGGAGTCCTAGCGGGCATAGCGTATTTCTCCATGGTGGGCAACTGGGCGAAGGTCCTGGTA
GTGCTGTTGCTGTTTGCCGGCGTCGACGCAACCACCTACACCACCGGGGGGAGTGCCGCCGCTACTACAG
CTACACTCACTGGGTTTTTCAGCCCGGGCGCCAAGCAGAATATCCAGCTGATCA

>1728_S17_L001_R1_001.fastq_46_1a_23
CCCCTACAACAGCGCTGATAGTGGCTCAGCTACTTAGGGTCCCGCAAGCCATCTTGGACATGATCGCTGG
TGCCCACTGGGGAGTCCTAGCGGGCATAGCGTATTTCTCCATGGTGGGCAACTGGGCGAAGGTCCTGGTA
GTGCTGTTGCTGTTTGCCGGCGTCGACGCAACCACCTACACCACCGGGGGGAGTGCCGCCGCTACTACAG
CTACACTCACTGGGTTTTTCAGTCCGGGCGCCAAGCAGGATATCCAGCTGATCA

>1728_S17_L001_R1_001.fastq_47_1a_22
CCCCTACAACAGCGCTGATAGTGGCTCAGCTACTTAGGGTCCCGCAAGCCATCTTGGACATGATCGCTGG
TGCCCACTGGGGAGTCCTAGCGGGCATAGCGTATTTCTCCATGGTGGGCAACTGGGCGAAGGTCCTGGTA
GTGCTGTTGCTGTTTGCCGGCGTCGACGCAACCACCTACACCACCGGGGGGAGTGCCGCCGCTACTACAG
CTACACTCACTGGGTTTTTCAGTCCGGGCGCCAAGCAGAATATCCAACTGATCA

>1728_S17_L001_R1_001.fastq_48_1a_22
CCCCTACAACAGCGCTGATAGTGGCTCAGCTACTTAGGGTCCCGCAAGCCATCTTGGACATGATCGCTGG
TGCCCACTGGGGAGTCCTAGCGGGCATAGCGTATTTCTCCATGGTGGGCAACTGGGCGAAGGTCCTGGTA
GTGCTGTTGCTGTTTGCCGGCGTCGACGCAACCACCTACACCACCGGGGGGAGTGCCGCCGCTACTACAG
CTACACTCACTGGGTTTTTCAGTCCGGGCGCCAAGCAGAATATCCAGCTGATTA

>1728_S17_L001_R1_001.fastq_49_1a_21
CCCCTACAACAGCGCTGATAGTGGCTCAGCTACTTAGGGTCCCGCAAGCCATCTTGGACATGATCGCTGG
TGCCCACTGGGGAGTCCTAGCGGGCATAGCGTATTTCTCCATGGTGGGCAACTGGGCGAAGGTCCTGGTA
GTGCTGTTGCTGTTTGCCGGCGTCGACGCAACCACCTACACCACCGGGGGGAGTGCCGCCGCTACCACAG
CTACACTCACTGGGTTTTTCAGTCCGGGCGCCAAGCAGAATATCCAGCTGATCA

>1728_S17_L001_R1_001.fastq_50_1a_21
CCCCTACAACGGCGCTGGTAATGGCTCAGCTACTTAGGGTCCCGCAAGCCATCTTGGACATGATCGCCGG
TGCCCACTGGGGAGTCCTAGCGGGCATAGCGTATTTCTCCATGGCGGGCAACTGGGCGAAGGTCCTGGTA
GTGTTGTTGCTGTTTGCCGGCGTCGACGCAACCACCTACACCACCGGGGGGAGTGCCGCTGCTACCACAT
CCGGACTCGTCGGGCTTCTCAGTCCGGGCGCCAAGCAGGATATCCAGCTGATCA

>1728_S17_L001_R1_001.fastq_51_1a_21
CCCCTACAACAGCGCTGATAGTGGCTCAGCTACTTAGGGTCCCGCAAGCCATCTTGGACATGATCGCTGG
TGCCCACTGGGGAGTCCTAGCGGGCATAGCGTATTTCTCCATGGTGGGCAACTGGGCGAAGGTCCTGGTA
GTGCTGTTGCTGTTTGCCGGCGTCGACGCAACCACCTACACCACCGGGGGGAGTGCCGCCGCTACTACAG
CTACACTCACTGGGTTTTTCAGTCCAGGCGCCAAGCAGAATATCCAGCTGATCA

>1728_S17_L001_R1_001.fastq_52_1a_21
CCCCTACAACAGCGCTGATAGTGGCTCAGCTACTTAGGGTCCCGCAAGCCATCTTGGACATGATCGCTGG
TGCCCACTGGGGAGTCCTAGCGGGCATAGCGTATTTCTCCATGGTGGGCAACTGGGCGAAGGTCCTGGTG
GTGCTGTTGCTGTTTGCCGGCGTCGACGCAACCACCTACACCACCGGGGGGAGTGCCGCCGCTACTACAG
CTACACTCACTGGGTTTTTCAGTCCGGGCGCCAAGCAGAATATCCAGCTGATCA

>1728_S17_L001_R1_001.fastq_53_1a_21
CCCCTACAACGGCGCTGGTAATGGCTCAGCTACTTAGGGTCCCGCAAGCCATCTTGGACATGATCGCTGG
TGCTCACTGGGGAGTCCTAGCGGGCATAGCGTATTTCTCCATGGCGGGCAACTGGGCGAAAGTCCTGGTA
GTGCTGTTGCTGTTTGCCGGCGTCGACGCAACCACCTACACCACCGGGGGGAGTGCCGCCGCTACTACAG
CTACACTCACTGGGTTTTTCAGTCCGGGCGCCAAGCAGAATATCCAGCTGATCA

>1728_S17_L001_R1_001.fastq_54_1a_21
CCCCTACAACAGCGTTGATAGTGGCTCAGCTACTTAGGGTCCCGCAAGCCATCTTGGACATGATCGCTGG
TGCCCACTGGGGAGTCCTAGCGGGCATAGCGTATTTCTCCATGGTGGGCAACTGGGCGAAGGTCCTGGTA
GTGCTGTTGCTGTTTGCCGGCGTCGACGCAACCACCTACACCACCGGGGGGAGTGCCGCCGCTACTACAG
CTACACTCACCGGGTTTTTCAGTCCGGGCGCCAAGCAGAATATCCAGCTGATCA

>1728_S17_L001_R1_001.fastq_55_1a_20
CCCCTACAACAGCGCTGATAGTGGCTCAGCTACTTAGGGTCCCGCAAGCCATCTTGGACATGATCGCTGG
TGCCCACTGGGGAGTCCTAGCGGGCATAGCGTATTTCTCCATGGTGGGCAACTGGGCGAAGGTCCTGGTA
GTGCTGTTGCTGTTTGCCGGCGTCGACGCAACCACCTACACCACCGGGGGGAGTGCCGCCGCTACTACAG
CTACACTCACTGGGTTTTTCAGTCCGGGCGCCAAGCAGAATATCCAGCTAATCA

>1728_S17_L001_R1_001.fastq_56_1a_20
CCCCTACAACGGCGCTGGTAATAGCTCAGCTACTTAGGGTCCCGCAAGCCATCTTGGACATGATCGCTGG
TGCCCACTGGGGAGTCCTAGCGGGCGTAGCGTATTTCTCCATGGTGGGCAACTGGGCGAAGGTCCTGGTA
GTGCTGCTGCTGTTTGCCGGCGTCGACGCAACCACCTACACCACCGGGGGGAGTGTCGCTGCTACCACAG
CTGGATTCGTCGGGCTTCTCAGTCCGGGCGCCAAGCAGAATATCCAGCTGATCA

>1728_S17_L001_R1_001.fastq_57_1a_20
CCCCCACAACAGCGCTGATAGTGGCTCAGCTACTTAGGGTCCCGCAAGCCATCTTGGACATGATCGCTGG
TGCCCACTGGGGAGTCCTAGCGGGCATAGCGTATTTCTCCATGGTGGGCAACTGGGCGAAGGTCCTGGTA
GTGCTGTTGCTGTTTGCCGGCGTCGACGCAACCACCTACACCACCGGGGGGAGTGCCGCCGCTACTACAG
CTACACTCACTGGGTTTTTCAGTCCGGGCGCCAAGCAGAATATCCAGCTGATCA

>1728_S17_L001_R1_001.fastq_58_1a_19
CCCCTACAACGGCGCTGGTAATGGCTCAGCTACTTAGGGTCCCGCAAGCCATCTTGGACATGATCGCTGG
TGCTCACTGGGGAGTCCTAGCGGGCATAGCGTATTTCTCCATGGCGGGCAACTGGGCGAAAGTCCTGGTA
GTGCTGTTGCTGTTTGCCGGCGTCGACGCAACCACCTACACCACCGGGGGGAGTGCCGCTGCTACTACAG
CTGGATTCGTCAGGCTTCTCAGTCCGGGCGCCAAGCAGGATATCCAGCTGATCA

>1728_S17_L001_R1_001.fastq_59_1a_19
CCCCTACAACAGCGCTGATAGTGGCTCAGCTACTTAGGGTCCCGCAAGCCATCTTGGACATGATCGCCGG
TGCCCACTGGGGAGTCCTAGCGGGCATAGCGTATTTCTCCATGGTGGGCAACTGGGCGAAGGTCCTGGTA
GTGCTGTTGCTGTTTGCCGGCGTCGACGCAACCACCTACACCACCGGGGGGAGTGCCGCCGCTACTACAG
CTACACTCACTGGGTTTTTCAGTCCGGGCGCCAAGCAGAATATCCAGCTGATCA

>1728_S17_L001_R1_001.fastq_60_1a_19
CCCCTACAACGGCGCTGGTAATGGCTCAGCTACTTAGGGTCCCGCAAGCCATCTTGGACATGATCGCTGG
TGCTCACTGGGGAGTCCTAGCGGGCATAGCGTATTTCTCCATGGCGGGCAACTGGGCGAAAGTCCTGGTA
GTGCTGTTGCTGTTTGCCGGCGTCGACGCAACCACCTACACCACCGGGGGGAGTGCCGCTGCTACTACAG
CTGGATTCGTCAGGCTTCTCAGTCCGGGCGCCAAGCAGAATATCCAGCTGATCA

>1728_S17_L001_R1_001.fastq_61_1a_18
CCCCTACAACAGCGCTGATAGTGGCTCAGCTACTTAGGGTCCCGCAAGCCATCTTGGACATGATCGCTGG
TGCCCACTGGGGAGTCCTAGCGGGCATGGCGTATTTCTCCATGGTGGGCAACTGGGCGAAGGTCCTGGTA
GTGCTGTTGCTGTTTGCCGGCGTCGACGCAACCACCTACACCACCGGGGGGAGTGCCGCCGCTACTACAG
CTACACTCACTGGGTTTTTCAGTCCGGGCGCCAAGCAGAATATCCAGCTGATCA

>1728_S17_L001_R1_001.fastq_62_1a_18
CCCCTACAACAGCGCTGATAGTGGCTCAGCTACTTAGGGTCCCGCAAGCCATCTTGGACATGATCGCTGG
TGCCCACTGGGGAGTCCTAGCGGGCATAGCGTATTTCTCCATGGTGGGCAACTGGGCGAAGGTCCTGGTA
GTGCTGTTGCTGTTTGCCGGCGTCGACGCAACCACCTACACCACCGGGGGGAGTGCCGCCGCCACTACAG
CTACACTCACTGGGTTTTTCAGTCCGGGCGCCAAGCAGAATATCCAGCTGATCA

>1728_S17_L001_R1_001.fastq_63_1a_18
CCCCTACAACAGCGCTGATAGTGGCTCAGCTACTCAGGGTCCCGCAAGCCATCTTGGACATGATCGCTGG
TGCCCACTGGGGAGTCCTAGCGGGCATAGCGTATTTCTCCATGGTGGGCAACTGGGCGAAGGTCCTGGTA
GTGCTGTTGCTGTTTGCCGGCGTCGACGCAACCACCTACACCACCGGGGGGAGTGCCGCCGCTACTACAG
CTACACTCACTGGGTTTTTCAGTCCGGGCGCCAAGCAGAATATCCAGCTGATCA

>1728_S17_L001_R1_001.fastq_64_1a_18
CCCCTACAACAGCGCTGATAGTGGCTCAGCTACTTAGGGTCCCGCAGGCCATCTTGGACATGATCGCTGG
TGCCCACTGGGGAGTCCTAGCGGGCATAGCGTATTTCTCCATGGTGGGCAACTGGGCGAAGGTCCTGGTA
GTGCTGTTGCTGTTTGCCGGCGTCGACGCAACCACCTACACCACCGGGGGGAGTGCCGCCGCTACTACAG
CTACACTCACTGGGTTTTTCAGTCCGGGCGCCAAGCAGAATATCCAGCTGATCA

>1728_S17_L001_R1_001.fastq_65_1a_18
CCCCTACAACAGCGCTGATAGTGGCTCAGCTACTTAGGGTCCCGCAAGCCATCTTGGACATGATCGCTGG
TGCCCACTGGGGAGTCCTAGCGGGCATAGCGTATTTCTCCATGGTGGGCAACTGGGCGAAGGTCCTGGTA
GTGCTGTTGCTGTTTGCCGGCGTCGACGCAACCACCTACACCACCGGGGGGAGTGCCGCCGCTACTACAG
CCACACTCACTGGGTTTTTCAGTCCGGGCGCCAAGCAGAATATCCAGCTGATCA

>1728_S17_L001_R1_001.fastq_66_1a_17
CCCCTACAACGGCGCTGGTAATGGCTCAGCTACTTAGGGTCCCGCAAGCCATCTTGGACATGATCGCTGG
TGCCCACTGGGGAGTCCTAGCGGGCATAGCGTATTTCTCCATGGCGGGCAACTGGGCGAAGGTCCTGGTA
GTGCTGTTGCTGTTTGCCGGCGTCGACGCAACCACCTACACCACCGGGGGGAGTGCCGCCGCTACTACAG
CTACACTCACTGGGTTTTTCAGTCCGGGCGCCAAGCAGAATATCCAGCTGATCA

>1728_S17_L001_R1_001.fastq_67_1a_17
CCCCTACAACAGCGCTGATAGTGGCTCAGCTACTTAGGGTCCCGCAAGCCGTCTTGGACATGATCGCTGG
TGCCCACTGGGGAGTCCTAGCGGGCATAGCGTATTTCTCCATGGTGGGCAACTGGGCGAAGGTCCTGGTA
GTGCTGTTGCTGTTTGCCGGCGTCGACGCAACCACCTACACCACCGGGGGGAGTGCCGCCGCTACTACAG
CTACACTCACTGGGTTTTTCAGTCCGGGCGCCAAGCAGAATATCCAGCTGATCA

>1728_S17_L001_R1_001.fastq_68_1a_17
CCCCTACAACGGCGCTGGTAATGGCTCAGCTACTTAGGGTCCCGCAAGCCATCTTGGACATGATCGCTGG
TGCCCACTGGGGAGTCCTAGCGGGCATAGCGTATTTCTCCATGGCGGGCAACTGGGCGAAAGTCCTGGTA
GTGCTGTTGCTGTTTGCCGGCGTCGACGCAACCACCTACACCACCGGGGGGAGTGCCGCTGCTACTACAG
CTGGATTCGTCAGGCTTCTCAGTCCGGGCGCCAAGCAGGATATCCAACTGATCA

>1728_S17_L001_R1_001.fastq_69_1a_16
CCCCTACAACAGCGCTGATAGTGGCTCAGCTGCTTAGGGTCCCGCAAGCCATCTTGGACATGATCGCTGG
TGCCCACTGGGGAGTCCTAGCGGGCATAGCGTATTTCTCCATGGTGGGCAACTGGGCGAAGGTCCTGGTA
GTGCTGTTGCTGTTTGCCGGCGTCGACGCAACCACCTACACCACCGGGGGGAGTGCCGCCGCTACTACAG
CTACACTCACTGGGTTTTTCAGTCCGGGCGCCAAGCAGAATATCCAGCTGATCA

>1728_S17_L001_R1_001.fastq_70_1a_15
CCCCTACAACAGCGCTGATAGTGGCTCAGCTACTTAGGGTCCCGCAAGCCATCTTGGACATGATCGCTGG
TGCCCACTGGGGAGTCCTAGCGGGCATAGCGTATTTCTCCATGGTGGGCAACTGGGCGAAGGTCCTGGTA
GTGCTGTTGCTGTTTGCCGGCGTCGACGCAGCCACCTACACCACCGGGGGGAGTGCCGCCGCTACTACAG
CTACACTCACTGGGTTTTTCAGTCCGGGCGCCAAGCAGAATATCCAGCTGATCA

>1728_S17_L001_R1_001.fastq_71_1a_15
CCCCTACAACAGCGCTGATAGTGGCTCAGCTACTTAGGGTCCCGCAAGCCATCTTGGACATGATCGCTGG
TGCCCACTGGGGAGTCCTAGCGGGCATAGCGTATTTCTCCATGGTGGGCAATTGGGCGAAGGTCCTGGTA
GTGCTGTTGCTGTTTGCCGGCGTCGACGCAACCACCTACACCACCGGGGGGAGTGCCGCCGCTACTACAG
CTACACTCACTGGGTTTTTCAGTCCGGGCGCCAAGCAGAATATCCAGCTGATCA

>1728_S17_L001_R1_001.fastq_72_1a_15
CCCCTACAACAGCGCTGATAGTGGCTCAGCTACTTAGGGTCCCGCAAGCCATCTTGGACATGATCGCTGG
TGCCCACTGGGGAGTCCTAGCGGGCATAGCGTATTTCTCCATGGTGGGCAACTGGGCGAAGGTCCTGGTA
GTGCTGTTGCTGTTTGCCGGCGTCGACGCAACCACCTACACCACCGGGGGGAGTGCCGCCGCTACTACAG
CTACACTCACTGGGTTTTTCAGTCCGGGCGCCAAGCGGAATATCCAGCTGATCA

>1728_S17_L001_R1_001.fastq_73_1a_14
CCCCTACAACAGCGCTGATAGTGGCTCAGCTACTTAGGGTCCCGCAAGCCATCTTGGACATGATCGCTGG
TGCCCACTGGGGAGTCCTAGCGGGCATAGCGTATTTCTCCATGGTGGGCAACTGGGCGAAGGTCCTGGTA
GTGCTGTTGCTGTTTGCCGGCGTCGACGCAACCACCTACACCACCGGGGGGAGTGCCGCCGCTACTACAG
CTACACTCACTGGGTTTTTCAGTCCGGGCGCCAAGCAGAATATCCAGCTGATCG

>1728_S17_L001_R1_001.fastq_74_1a_14
CCCCTACAACAGCGCTGATAGTGGCTCAGCTACTTAGGGTCCCGCAAGCCATCCTGGACATGATCGCTGG
TGCCCACTGGGGAGTCCTAGCGGGCATAGCGTATTTCTCCATGGTGGGCAACTGGGCGAAGGTCCTGGTA
GTGCTGTTGCTGTTTGCCGGCGTCGACGCAACCACCTACACCACCGGGGGGAGTGCCGCCGCTACTACAG
CTACACTCACTGGGTTTTTCAGTCCGGGCGCCAAGCAGAATATCCAGCTGATCA

>1728_S17_L001_R1_001.fastq_75_1a_13
CCCCTACAACAGCGCTGATAGTGGCTCAGCTACTTAGGGTCCCGCAAGCCATCTTGGACATGATCGCTGG
TGCCCACTGGGGAGTCCTAGCGGGCATAGCGTATTTCTCCATGGTGGGCAACTGGGCGAAGGTCCTGGTA
GTGCTGTTGCTGTTTGCCGGCGTCGACGCAACCACCTACACCACCGGGGGGAGTGCCGCCGCTACTACAG
CTACACTCACTGGATTTTTCAGTCCGGGCGCCAAGCAGAATATCCAGCTGATCA

>1728_S17_L001_R1_001.fastq_76_1a_13
CCCCTACAACAGCGCTGATAGTGGCTCAGCTACTTAGGGTCCCGCAAGCCATCTTGGACATGATCGCTGG
TGCCCACTGGGGAGTCCTAGCGGGCATAGCGTATTTCTCCATGGTGGGCAACTGGGCGAAAGTCCTGGTA
GTGCTGTTGCTGTTTGCCGGCGTCGACGCAACCACCTACACCACCGGGGGGAGTGCCGCTGCTACTACAG
CTGGATTCGTCAGGCTTCTCAGTCCGGGCGCCAAGCAGGATATCCAACTGATCA

>1728_S17_L001_R1_001.fastq_77_1a_13
CCCCTACAACAGCGCTGATAGTGGCTCAGCTACTTAGGGTCCCGCAAGCCATCTTGGACATGATCGCTGG
TGCCCACTGGGGAGTCCTAGCGGGCATAGCGTATTTCTCCATGGTGGGCAACTGGGCGAAGGTCCTGGTA
GTGCTGTTGCTGTTTGCCGGCGTCGACGCAACCACCCACACCACCGGGGGGAGTGCCGCCGCTACTACAG
CTACACTCACTGGGTTTTTCAGTCCGGGCGCCAAGCAGAATATCCAGCTGATCA

>1728_S17_L001_R1_001.fastq_78_1a_13
CCCCTACAACAGCGCTGATAGTGGCTCAGCTACTTAGGGTCCCGCAAGCCATCTTGGACATGGTCGCTGG
TGCCCACTGGGGAGTCCTAGCGGGCATAGCGTATTTCTCCATGGTGGGCAACTGGGCGAAGGTCCTGGTA
GTGCTGTTGCTGTTTGCCGGCGTCGACGCAACCACCTACACCACCGGGGGGAGTGCCGCCGCTACTACAG
CTACACTCACTGGGTTTTTCAGTCCGGGCGCCAAGCAGAATATCCAGCTGATCA

>1728_S17_L001_R1_001.fastq_79_1a_13
CCCCTACAACAGCGCTGATAGTGGCTCAGCTACTTAGGGTCCCGCAAGCCATCTTGGACATGATCGCTGG
TGCCCACTGGGGAGTCCTAGCGGGCGTAGCGTATTTCTCCATGGTGGGCAACTGGGCGAAGGTCCTGGTA
GTGCTGTTGCTGTTTGCCGGCGTCGACGCAACCACCTACACCACCGGGGGGAGTGCCGCCGCTACTACAG
CTACACTCACTGGGTTTTTCAGTCCGGGCGCCAAGCAGAATATCCAGCTGATCA

>1728_S17_L001_R1_001.fastq_80_1a_13
CCCCTACAACAGCGCTGATAGTGGCTCAGCTACTTAGGGTCCCGCAAGCCATCTTGGACATGATCGCTGG
TGCCCACTGGGGAGTCCTGGCGGGCATAGCGTATTTCTCCATGGTGGGCAACTGGGCGAAGGTCCTGGTA
GTGCTGTTGCTGTTTGCCGGCGTCGACGCAACCACCTACACCACCGGGGGGAGTGCCGCCGCTACTACAG
CTACACTCACTGGGTTTTTCAGTCCGGGCGCCAAGCAGAATATCCAGCTGATCA

>1728_S17_L001_R1_001.fastq_81_1a_13
CCCCTACAACAGCGCTGATAGTGGCTCAGCTACTTAGGGTCCCGCAAGCCATCTTGGACATGATCGCTGG
TGCCCACTGGGGAGTCCTAGCGGGCATAGCGTATTTCTCCATGGTGGGCAACTGGGCGAAGGTCCTAGTA
GTGCTGTTGCTGTTTGCCGGCGTCGACGCAACCACCTACACCACCGGGGGGAGTGCCGCCGCTACTACAG
CTACACTCACTGGGTTTTTCAGTCCGGGCGCCAAGCAGAATATCCAGCTGATCA

>1728_S17_L001_R1_001.fastq_82_1a_12
CCCCTACAACAGCGCTGATAGTGGCTCAGCTACTTAGGGTCCCGCAAGCCATCTTGGACATGATCGCTGG
TGCCCACTGGGGAGTCCTAGCGGGCATAGCGTATTTCTCCATGGTGGGCAACTGGGCGAAGGTCCTGGTA
GTGCTATTGCTGTTTGCCGGCGTCGACGCAACCACCTACACCACCGGGGGGAGTGCCGCCGCTACTACAG
CTACACTCACTGGGTTTTTCAGTCCGGGCGCCAAGCAGAATATCCAGCTGATCA

>1728_S17_L001_R1_001.fastq_83_1a_12
CTCCTACAACAGCGCTGATAGTGGCTCAGCTACTTAGGGTCCCGCAAGCCATCTTGGACATGATCGCTGG
TGCCCACTGGGGAGTCCTAGCGGGCATAGCGTATTTCTCCATGGTGGGCAACTGGGCGAAGGTCCTGGTA
GTGCTGTTGCTGTTTGCCGGCGTCGACGCAACCACCTACACCACCGGGGGGAGTGCCGCCGCTACTACAG
CTACACTCACTGGGTTTTTCAGTCCGGGCGCCAAGCAGAATATCCAGCTGATCA

>1728_S17_L001_R1_001.fastq_84_1a_12
CCCCTACAACAGCGCTGATAGTGGCTCAGCTACTTAGAGTCCCGCAAGCCATCTTGGACATGATCGCTGG
TGCCCACTGGGGAGTCCTAGCGGGCATAGCGTATTTCTCCATGGTGGGCAACTGGGCGAAGGTCCTGGTA
GTGCTGTTGCTGTTTGCCGGCGTCGACGCAACCACCTACACCACCGGGGGGAGTGCCGCCGCTACTACAG
CTACACTCACTGGGTTTTTCAGTCCGGGCGCCAAGCAGAATATCCAGCTGATCA

>1728_S17_L001_R1_001.fastq_85_1a_12
CCCCTACAACAGCGCTGATAGTGGCTCAGCTACTTAGGGTCCCGCAAGCCATCTTGGACATGATCGCTGG
TGCCCACTGGGGAGTCCTAGCGGGCATAGCGTATTTCTCCATGGTGGGCAACTGGGCGAAGGTCCTGGTA
GTGCTGTTGCTGTTTGCCGGCGTCGACGCAACCACCTACACCACCGGGGGGAGTGCCGCCGCTACTACAG
CTACACTCACTGGGTTTTTCAGTCCGGGCGCCAAGCAGGATATCCAACTGATCA

>1728_S17_L001_R1_001.fastq_86_1a_12
CCCCTACAACAGCACTGATAGTGGCTCAGCTACTTAGGGTCCCGCAAGCCATCTTGGACATGATCGCTGG
TGCCCACTGGGGAGTCCTAGCGGGCATAGCGTATTTCTCCATGGTGGGCAACTGGGCGAAGGTCCTGGTA
GTGCTGTTGCTGTTTGCCGGCGTCGACGCAACCACCTACACCACCGGGGGGAGTGCCGCCGCTACTACAG
CTACACTCACTGGGTTTTTCAGTCCGGGCGCCAAGCAGAATATCCAGCTGATCA

>1728_S17_L001_R1_001.fastq_87_1a_12
CCCCTACAACAGCGTTGATAGTGGCTCAGCTACTTAGGGTCCCGCAAGCCATCTTGGACATGATCGCTGG
TGCCCACTGGGGAGTCCTAGCGGGCATAGCGTATTTCTCCATGGCGGGCAACTGGGCGAAAGTCCTGGTA
GTGCTGTTGCTGTTTGCCGGCGTCGACGCAACCACCTACACCACCGGGGGGAGTGCCGCTGCTACTACAG
CTGGATTCGTCAGGCTTCTCAGTCCGGGCGCCAAGCAGGATATCCAACTGATCA

>1728_S17_L001_R1_001.fastq_88_1a_12
CCCCTACAACGGCGCTGGTAATAGCTCAGCTACTTAGGGTCCCGCAAGCCATCTTGGACATGATCGCTGG
TGCTCACTGGGGAGTCCTAGCGGGCATAGCGTATTTCTCCATGGCGGGCAACTGGGCGAAAGTCCTGGTA
GTGCTGTTGCTGTTTGCCGGCGTCGACGCAACCACCTACACCACCGGGGGGAGTGCCGCTGCTACTACAG
CTGGATTCGTCAGGCTTCTCAGTCCGGGCGCCAAGCAGGATATCCAACTGATCA

>1728_S17_L001_R1_001.fastq_89_1a_12
CCCCTACAACAGCGCTGATAGTGGCTCAGCTACTTAGGGTCCCGCAAGCCATCTTGGACATGATCGCTGG
TGCCCACTGGGGAGTCCTAGCGGGCATAGCGTATTTCTCCATGGTGGGCAACTGGGCGAAGGTCCTGGTA
GTGCTGTTACTGTTTGCCGGCGTCGACGCAACCACCTACACCACCGGGGGGAGTGCCGCCGCTACTACAG
CTACACTCACTGGGTTTTTCAGTCCGGGCGCCAAGCAGAATATCCAGCTGATCA

>1728_S17_L001_R1_001.fastq_90_1a_12
CCCCTACGACGGCGCTGGTAATGGCTCAGCTACTTAGGGTCCCGCAAGCCATCTTGGACATGATCGCTGG
TGCCCACTGGGGAGTCCTAGCGGGCATAGCGTATTTCTCCATGGCGGGCAACTGGGCGAAAGTCCTGGTA
GTGCTGTTGCTGTTTGCCGGCGTCGACGCAACCACCTACACCACCGGGGGGAGTGCAGCTGCTACTACAG
CTGGATTCGTCAGGCTTCTCAGTCCGGGCGCCAAGCAGGATATCCAACTGATCA

>1728_S17_L001_R1_001.fastq_91_1a_12
CCCCTACAACAGCGCTGATAGCGGCTCAGCTACTTAGGGTCCCGCAAGCCATCTTGGACATGATCGCTGG
TGCCCACTGGGGAGTCCTAGCGGGCATAGCGTATTTCTCCATGGTGGGCAACTGGGCGAAGGTCCTGGTA
GTGCTGTTGCTGTTTGCCGGCGTCGACGCAACCACCTACACCACCGGGGGGAGTGCCGCCGCTACTACAG
CTACACTCACTGGGTTTTTCAGTCCGGGCGCCAAGCAGAATATCCAGCTGATCA

>1728_S17_L001_R1_001.fastq_92_1a_12
CCCCTACAACGGCGCTGGTAATAGCTCAGCTACTTAGGGTCCCGCAAGCCATCTTGGACATGATCGCTGG
TGCCCACTGGGGAGTCCTAGCGGGCATAGCGTATTTCTCCATGGTGGGCAACTGGGCGAAGGTCCTGGTA
GTGCTGTTGCTGTTTGCCGGCGTCGACGCAACCACCTACACCACCGGGGGGAGTGCCGCCGCTACTACAG
CTACACTCACCGGGTTTTTCAGTCCGGGCGCCAAGCAGAATATCCAGCTGATCA

>1728_S17_L001_R1_001.fastq_93_1a_12
CCCCTACAACAGCGCTGATAGTGGCTCAGCTACTTAGGGTTCCGCAAGCCATCTTGGACATGATCGCTGG
TGCCCACTGGGGAGTCCTAGCGGGCATAGCGTATTTCTCCATGGTGGGCAACTGGGCGAAGGTCCTGGTA
GTGCTGTTGCTGTTTGCCGGCGTCGACGCAACCACCTACACCACCGGGGGGAGTGCCGCCGCTACTACAG
CTACACTCACTGGGTTTTTCAGTCCGGGCGCCAAGCAGAATATCCAGCTGATCA

>1728_S17_L001_R1_001.fastq_94_1a_12
CCCCTACAACAGCGCTGATAGTGGCTCAGCTACTTAGGGTCCCACAAGCCATCTTGGACATGATCGCTGG
TGCCCACTGGGGAGTCCTAGCGGGCATAGCGTATTTCTCCATGGTGGGCAACTGGGCGAAGGTCCTGGTA
GTGCTGTTGCTGTTTGCCGGCGTCGACGCAACCACCTACACCACCGGGGGGAGTGCCGCCGCTACTACAG
CTACACTCACTGGGTTTTTCAGTCCGGGCGCCAAGCAGAATATCCAGCTGATCA

>1728_S17_L001_R1_001.fastq_95_1a_12
CCCCTACAACAGCGTTGATAGTGGCTCAGCTACTTAGGGTCCCGCAAGCCATCTTGGACATGATCGCTGG
TGCCCACTGGGGAGTCCTAGCGGGCATAGCGTATTTCTCCATGGTGGGCAACTGGGCGAAGGTCCTGGTA
GTGCTGTTGCTGTTTGCCGGCGTCGACGCAACCACCTACACCACCGGGGGGAGCGCCGCCGCTACTACAG
CTACACTCACTGGGTTTTTCAGTCCGGGCGCCAAGCAGAATATCCAGCTGATCA

>1728_S17_L001_R1_001.fastq_96_1a_12
CCCCTACAACAGCGCTGATAGTGGCTCAGCTACTTAGGGTCCCGCAAGCCATCTTGGACATGATCGCTGG
CGCCCACTGGGGAGTCCTAGCGGGCATAGCGTATTTCTCCATGGTGGGCAACTGGGCGAAGGTCCTGGTA
GTGCTGTTGCTGTTTGCCGGCGTCGACGCAACCACCTACACCACCGGGGGGAGTGCCGCCGCTACTACAG
CTACACTCACTGGGTTTTTCAGTCCGGGCGCCAAGCAGAATATCCAGCTGATCA

>1728_S17_L001_R1_001.fastq_97_1a_11
CCCCTACAACGGCGCTGGTAATGGCTCAGCTACTTAGGGTCCCGCAAGCCATCTTGGACATGATCGCTGG
TGCCCACTGGGGAGTCCTAGCGGGCATAGCGTATTTCTCCATGGTGGGCAACTGGGCGAAGGTCCTGGTA
GTGCTGCTGCTGTTTGCCGGCGTCGACGCAACCACCTACACCACCGGGGGGAGTGTCGCTGCTACCACAG
CTGGATTCGTCGGGCTTCTCAGTCCGGGCGCCAAGCAGAATATCCAGCTGATCA

>1728_S17_L001_R1_001.fastq_98_1a_11
CCCCTACAACAGCGCTGATAGTGGCTCAGCTACTTAGGGTCCCGCAAGCCATCTTGGACATGATCGCTGG
TGCCCACTGGGGAGTCCTAGCGGGCATAGCGTATTTCTCCATGGTGGGCAACTGGGCGAGGGTCCTGGTA
GTGCTGTTGCTGTTTGCCGGCGTCGACGCAACCACCTACACCACCGGGGGGAGTGCCGCCGCTACTACAG
CTACACTCACTGGGTTTTTCAGTCCGGGCGCCAAGCAGAATATCCAGCTGATCA

>1728_S17_L001_R1_001.fastq_99_1a_11
CCCCTACAACAGCGCTGATAGTGGCTCAGCTACTTAGGGTCCCGCAAGCCATCTTGGACATGATCGCTGG
TGCCCACTGGGGAGTCCTAGCGGGCATAGCGTATTTCTCCATGGTGGGCAACTGGGCGAAGGTCCTGGTA
GTGCTGTTGCTGTTTGCCGGCGTCGACGCAACCACCTACACCACCGGGGGGAGTGCCGCCGCTACTACGG
CTACACTCACTGGGTTTTTCAGTCCGGGCGCCAAGCAGAATATCCAGCTGATCA

>1728_S17_L001_R1_001.fastq_100_1a_11
CCCCTACGACGGCGCTGGTAATGGCTCAGCTACTTAGGGTCCCGCAAGCCATCTTGGACATGATCGCTGG
TGCCCACTGGGGAGTCCTAGCGGGCATAGCGTATTTCTCCATGGCGGGCAACTGGGCGAAAGTCCTGGTA
GTGCTGTTGCTGTTTGCCGGCGTCGACGCAACCACCTACACCACCGGGGGGAGTGCCGCCGCTACTACAG
CTACACTCACTGGGTTTTTCAGTCCGGGCGCCAAGCAGAATATCCAGCTGATCA

>1728_S17_L001_R1_001.fastq_101_1a_11
CCCCTACAACGGCGCTGGTAATAGCTCAGCTACTTAGGGTCCCGCAAGCCATCTTGGACATGATCGCTGG
TGCCCACTGGGGAGTCCTAGCGGGCATAGCGTATTTCTCCATGGTGGGCAACTGGGCGAAGGTCCTGGTA
GTGCTGTTGCTGTTTGCCGGCGTCGACGCAACCACCTACACCACCGGGGGGAGTGCCGCCGCTACTACAG
CTACACTCACTGGGTTCTTCAGTCCGGGCGCCAAGCAGAATATCCAGCTGATCA

>1728_S17_L001_R1_001.fastq_102_1a_11
CCCCTACAACAGCGCTGATAGTGGCTCAGCTACTTAGGGTCCCGCAAGCCATCTTGGACATGATCGCTGG
TGCCCACTGGGGAGTCCTAGCGGGCATAGCGTATTTCTCCATGGTGGGCAACTGGGCGAAGGTCCTGGTA
GTGCTGTTGCTGTTTGCCGGCGTCGACGCAACCACCTACACCACCGGGGGGAGTGCCGCCGCTACTACAG
CTACACTCACTGGGTTTTTCAGTCCGGGCGCCAAGCAGAATATTCAGCTGATCA

>1728_S17_L001_R1_001.fastq_103_1a_11
CCCCTACAACAGCGCTGATAGTGGCTCAGCTACTTAGGGTCCCGCAAGCCATCTTGGACATGATCGCTGG
TGCCCACTGGGGGGTCCTAGCGGGCATAGCGTATTTCTCCATGGTGGGCAACTGGGCGAAGGTCCTGGTA
GTGCTGTTGCTGTTTGCCGGCGTCGACGCAACCACCTACACCACCGGGGGGAGTGCCGCCGCTACTACAG
CTACACTCACTGGGTTTTTCAGTCCGGGCGCCAAGCAGAATATCCAGCTGATCA

>1728_S17_L001_R1_001.fastq_104_1a_11
CCCCTACAACAGCGCTGATAGTGGCTCAGCTACTTAGGGTCCCGCAAGCCACCTTGGACATGATCGCTGG
TGCCCACTGGGGAGTCCTAGCGGGCATAGCGTATTTCTCCATGGTGGGCAACTGGGCGAAGGTCCTGGTA
GTGCTGTTGCTGTTTGCCGGCGTCGACGCAACCACCTACACCACCGGGGGGAGTGCCGCCGCTACTACAG
CTACACTCACTGGGTTTTTCAGTCCGGGCGCCAAGCAGAATATCCAGCTGATCA

>1728_S17_L001_R1_001.fastq_105_1a_11
CCCCTACAACGGCGCTGGTAATGGCTCAGCTACTTAGGGTCCCGCAAGCCATCTTGGACATGATCGCTGG
TGCTCACTGGGGAGTCCTAGCGGGCATAGCGTATTTCTCCATGGTGGGCAACTGGGCGAAGGTCCTGGTA
GTGCTGTTGCTGTTTGCCGGCGTCGACGCAACCACCTACACCACCGGGGGGAGTGCCGCCGCTACTACAG
CTACACTCACTGGGTTTTTCAGTCCGGGCGCCAAGCAGAATATCCAGCTGATCA

>1728_S17_L001_R1_001.fastq_106_1a_11
CCCCTACAACAGCGCTGATAGTGGCTCAGCTACTTAGGGTCCCGCAAGCCATCTTGGACATGATCGCTGG
TGCCCACTGGGGAGTCCTAGCGGGCATAGCGTATTTCTCCATGGTGGGCAACTGGGCGAAGGTCCTGGTA
GTGCTGTTGCTGTTTGCCGGCGTCGACGCAACCGCCTACACCACCGGGGGGAGTGCCGCCGCTACTACAG
CTACACTCACTGGGTTTTTCAGTCCGGGCGCCAAGCAGAATATCCAGCTGATCA

>1728_S17_L001_R1_001.fastq_107_1a_11
CCCCTACAACAGCGCTGATAGTGGCTCAGCTACTTAGGGTCCCGCAAGCCATCTTGGACATGATCGCTGG
TGCCCACTGGGGAGTCCTAGCGGGCATAGCGTATTTCTCCATGGTGGGCAACTGGGCGAAGGTCCTGGTA
GTGCTGTTGCTGTTCGCCGGCGTCGACGCAACCACCTACACCACCGGGGGGAGTGCCGCCGCTACTACAG
CTACACTCACTGGGTTTTTCAGTCCGGGCGCCAAGCAGAATATCCAGCTGATCA

>1728_S17_L001_R1_001.fastq_108_1a_11
CCCCTACAACAGCGCTGATAGTGGCTCAGCTACTTAGGGTCCCGCAAGCCATCTTGGACATGATCGCTGG
TGCCCACTGGGGAGTCCTAGCGGGCATAGCGTATTTCTCCATGGTGGGCAACTGGGCGAAGGTCCTGGTA
GTGCTGTTGCTGTTTGCCGGCGTCGACGCAACCACCTACACCACCGGGGGGAGTGCCGCCGCTACTACAG
CTACACTCACTGGTTTTTTCAGTCCGGGCGCCAAGCAGAATATCCAGCTGATCA

>1728_S17_L001_R1_001.fastq_109_1a_11
CCCCTACAACAGCGCTGATAGTGGCTCAGCTACTTAGGGTCCCGCAAGCCATCTTGGACATGATCGCTGG
TGCCCACTGGGGAGTCCTAGCGGGCATAGCGTATTTCTCCATGGTGGGCAACTGGGCGAAGGTCCTGGTA
GTGCTGTTGCTGTTTGCCGGCGTCGACGCAACCACCTACACCACCGGGGGGAGTGCCGCCGCTACTACAG
CTACACCCACTGGGTTTTTCAGTCCGGGCGCCAAGCAGAATATCCAGCTGATCA

>1728_S17_L001_R1_001.fastq_110_1a_11
CCCCTACAACAGCGCTGATAGTGGCTCAGCTACTTAGGGTCCCGCAAGCCATCTTGGACATGATCGCTGG
TGCCCACTGGGGAGTCCTAGCGGGCATAGCGTATTTCTCCATGGTGGGCAACTGGGCGAAGGTCCTGGTA
GTGCTGTTGCTGTTTGCCGGCGTCGACGCAACCACCTACACCACCGGGGGGAGTGCCGCCGCTACTACAG
CTGGATTCGTCAGGCTTCTCAGTCCGGGCGCCAAGCAGGATATCCAACTGATCA

>1728_S17_L001_R1_001.fastq_111_1a_10
CCCCTACAACAGCGCTGATAGTGGCTCAGCTACTTAGGGTCCCGCAAGCCATCTTGGACGTGATCGCTGG
TGCCCACTGGGGAGTCCTAGCGGGCATAGCGTATTTCTCCATGGTGGGCAACTGGGCGAAGGTCCTGGTA
GTGCTGTTGCTGTTTGCCGGCGTCGACGCAACCACCTACACCACCGGGGGGAGTGCCGCCGCTACTACAG
CTACACTCACTGGGTTTTTCAGTCCGGGCGCCAAGCAGAATATCCAGCTGATCA

>1728_S17_L001_R1_001.fastq_112_1a_10
CCCCTACAACAGCGTTGATAGTGGCTCAGCTACTTAGGGTCCCGCAAGCCATCTTGGACATGATCGCTGG
TGCCCACTGGGGAGTCCTAGCGGGCATAGCGTATTTCTCCATGGTGGGCAACTGGGCGAAGGTCCTGGTA
GTGCTGTTGCTGTTTGCCGGCGTCGACGCAACCACCTACACCACCGGGGGGAGTGCCGCCGCTACTACAG
CTACACTCACTGGGTTCTTCAGTCCGGGCGCCAAGCAGAATATCCAGCTGATCA

>1728_S17_L001_R1_001.fastq_113_1a_10
CCCCTACAACAGCGCTGATAGTGGCTCAGCTACTTAGGGTCCCGCAAGCCATCTTGGACATGATCGCTGG
TGCCCACTGGGGAGTCCTAGCGGGCATAGCGTATTTCTCCATGGTGGGCGACTGGGCGAAGGTCCTGGTA
GTGCTGTTGCTGTTTGCCGGCGTCGACGCAACCACCTACACCACCGGGGGGAGTGCCGCCGCTACTACAG
CTACACTCACTGGGTTTTTCAGTCCGGGCGCCAAGCAGAATATCCAGCTGATCA

>1728_S17_L001_R1_001.fastq_114_1a_10
CCCCTACAACAGCGCTGATAGTGGCTCAGCTACTTAGGGTCCCGCAAGCCATCTTGGACATGATCGCTGG
TGCCCACTGGGGAGTCCTAGCGGGCATAGCGTATTTCTCCATGGTGGGCAACTGGGCGAAGGTCCTGGTA
GTGCTGTTGCTGTTTGCCGGCGTCGACGCAACCACCTACACCACCGGGGGGAGTGCCGCTGCTACTACAG
CTACACTCACTGGGTTTTTCAGTCCGGGCGCCAAGCAGAATATCCAGCTGATCA

>1728_S17_L001_R1_001.fastq_115_1a_10
CCCCTACAACAGCGCTGATAGTGGCTCAGCTACTTAGGGTCCCGCAAGCCATCTTGGACATGATCGCTGG
TGCCCACTGGGGAGTCCTAGCGGGCATAGCGTATTTCTCCATGGTGGGCAACTGGGCGAAGGTCCTGGTA
GCGCTGTTGCTGTTTGCCGGCGTCGACGCAACCACCTACACCACCGGGGGGAGTGCCGCCGCTACTACAG
CTACACTCACTGGGTTTTTCAGTCCGGGCGCCAAGCAGAATATCCAGCTGATCA

>1728_S17_L001_R1_001.fastq_116_1a_10
CCCCTACAACAGCGCTGATAGTGGCTCAGCTACTTAGGGTCCCGCAAGCCATCTTGGACATGATCGCTGG
TGCCCACTGGGGAGTCCTAGCGGGCATAGCGTATTTCTCCATGGTGGGCAACTGGGCGAAGGCCCTGGTA
GTGCTGTTGCTGTTTGCCGGCGTCGACGCAACCACCTACACCACCGGGGGGAGTGCCGCCGCTACTACAG
CTACACTCACTGGGTTTTTCAGTCCGGGCGCCAAGCAGAATATCCAGCTGATCA

>1728_S17_L001_R1_001.fastq_117_1a_10
CCCCTACAACAGCGCTGATAGTGGCTCAGCTACTTAGGGTCCCGCGAGCCATCTTGGACATGATCGCTGG
TGCCCACTGGGGAGTCCTAGCGGGCATAGCGTATTTCTCCATGGTGGGCAACTGGGCGAAGGTCCTGGTA
GTGCTGTTGCTGTTTGCCGGCGTCGACGCAACCACCTACACCACCGGGGGGAGTGCCGCCGCTACTACAG
CTACACTCACTGGGTTTTTCAGTCCGGGCGCCAAGCAGAATATCCAGCTGATCA

>1728_S17_L001_R1_001.fastq_118_1a_10
CCCCTACGACGGCGCTGGTAATGGCTCAGCTACTTAGGGTCCCGCAAGCCATCTTGGACATGATCGCTGG
TGCCCACTGGGGAGTCCTAGCGGGCATAGCGTATTTCTCCATGGCGGGCAACTGGGCGAAAGTCCTGGTA
GTGCTGTTGCTGTTTGCCGGCGTCGACGCAACCACCTACACCACCGGGGGGAGTGCCGCTGCTACTACAG
CTGGATTCGTCAGGCTTCTCAGTCCGGGCGCCAAGCAGGACATCCAACTGATCA

>1728_S17_L001_R1_001.fastq_119_1a_10
CCCCTACAACGGCGCTGGTAATGGCTCAGCTACTTAGGGTCCCGCAAGCCATCTTGGACATGATCGCTGG
TGCCCACTGGGGAGTCCTAGCGGGCATAGCGTATTTCTCCATGGTGGGCAACTGGGCGAAGGTCCTGGTA
GTGCTGCTGCTGTTTGCCGGCGTCGACGCAACCACCTACACCACCGGGGGGAGCGTCGCTGCTACCACAG
CTGGATTCGTCGGGCTTCTCAGTCCGGGCGCCAAGCAGAATATCCAGCTGATCA

>1728_S17_L001_R1_001.fastq_120_1a_10
CCCCTACAACAGCGCTGATAGTGGCTCAGCTACTTAGGGTCCCGCAAGCCATCTTGGACATGATCGCTGG
TGCCCACTGGGGAGTCCTAGCGGGCATAGCGTATTTCTCCATGGTGGGCAACTGGGCGAAGGTCCTGGTA
GTGCTGTTGCTGTTTGCCGGCGTCGACGCAACCACCTACACCACCGGGGGGAGTGCCGCCGCTACTACAG
CTACACTCACTGGGTTTTTCAGTCCGGGCGCCAAGCAGAATATCCAGTTGATCA

>1728_S17_L001_R1_001.fastq_121_1a_10
CCCCTACAACAGCGCTGATAGTGGCTCAGCTACTTAGGGTCCTGCAAGCCATCTTGGACATGATCGCTGG
TGCCCACTGGGGAGTCCTAGCGGGCATAGCGTATTTCTCCATGGTGGGCAACTGGGCGAAGGTCCTGGTA
GTGCTGTTGCTGTTTGCCGGCGTCGACGCAACCACCTACACCACCGGGGGGAGTGCCGCCGCTACTACAG
CTACACTCACTGGGTTTTTCAGTCCGGGCGCCAAGCAGAATATCCAGCTGATCA

>1728_S17_L001_R1_001.fastq_122_1a_10
CCCCTACAACGGCGCTGGTAATAGCTCAGCTACTTAGGGTCCCGCAAGCCATCTTGGACATGATCGCTGG
TGCCCACTGGGGAGTCCTAGCGGGCATAGCGTATTTCTCCATGGTGGGCAACTGGGCGAAGGTCCTGGTA
GTGCTGTTGCTGTTTGCCGGCGTCGACGCAACCACCTACACCACCGGGGGGAGTGTCGCTGCTACCACAG
CTGGATTCGTCGGGCTTCTCAGTCCGGGCGCCAAGCAGAATATCCAGCTGATCA

>1728_S17_L001_R1_001.fastq_123_1a_10
CCCCTACAACAGCGCTGATAGTGGCTCAGCTACTAAGGGTCCCGCAAGCCATCTTGGACATGATCGCTGG
TGCCCACTGGGGAGTCCTAGCGGGCATAGCGTATTTCTCCATGGTGGGCAACTGGGCGAAGGTCCTGGTA
GTGTTGTTGCTGTTTGCCGGCGTCGACGCAACCACCTACACCACCGGGGGGAGTGCCGCCGCTACTACAG
CTACACTCACTGGGTTTTTCAGTCCGGGCGCCAAGCAGAATATCCAGCTGATCA

>1728_S17_L001_R1_001.fastq_124_1a_10
CCCCTACAACAGCGCTGATAGTGGCTCAGCTACTTAGGGTCCCGCAAGCCATCTTGGACATGATCGCTGG
TGCCCACTGGGGAGTCCTAGCGGGCATAGCGTATTTCTCCATGGTGGGTAACTGGGCGAAGGTCCTGGTA
GTGCTGTTGCTGTTTGCCGGCGTCGACGCAACCACCTACACCACCGGGGGGAGTGCCGCCGCTACTACAG
CTACACTCACTGGGTTTTTCAGTCCGGGCGCCAAGCAGAATATCCAGCTGATCA

>1728_S17_L001_R1_001.fastq_125_1a_10
CCCCTACAGCAGCGCTGATAGTGGCTCAGCTACTTAGGGTCCCGCAAGCCATCTTGGACATGATCGCTGG
TGCCCACTGGGGAGTCCTAGCGGGCATAGCGTATTTCTCCATGGTGGGCAACTGGGCGAAGGTCCTGGTA
GTGCTGTTGCTGTTTGCCGGCGTCGACGCAACCACCTACACCACCGGGGGGAGTGCCGCCGCTACTACAG
CTACACTCACTGGGTTTTTCAGTCCGGGCGCCAAGCAGAATATCCAGCTGATCA

>1728_S17_L001_R1_001.fastq_126_1a_9
CCCCTACAACAGCGCTGATAGTGGCTCAGCTACTTAGGGTCCCGCAAGCCATCTTGGACATGATCGCTGG
TGCCCACTGGGGAGTCCTAGCGGGCATAGCGTATTTCTCCATGGTGGGCAACTGGGCGAAGGTCCTGGTA
GTGCTGTTGCTGTTTGCCGGCGTCGACGCAACCACCTACACCACCGGGGGGAGTGCCGCCGCTACTACAG
CTACACTCACTGGGTTTTTCAGTCCGGGCGCTAAGCAGAATATCCAGCTGATCA

>1728_S17_L001_R1_001.fastq_127_1a_9
CCCCTACAACAGCGCTGATAGTGGCTCAGCTACTTAGGGTCCCGCAAGCCATCTTGGACATGATCGCTGG
TGCCCACTGGGGAGTCCTAGCGGGCATAGCGTATTTCTCCATGGTGGGCAACTGGGCGAAGGTCCTGGTA
GTGCTGTCGCTGTTTGCCGGCGTCGACGCAACCACCTACACCACCGGGGGGAGTGCCGCCGCTACTACAG
CTACACTCACTGGGTTTTTCAGTCCGGGCGCCAAGCAGAATATCCAGCTGATCA

>1728_S17_L001_R1_001.fastq_128_1a_9
CCCCTACAACGGCGCTGGTAATGGCTCAGCTACTTAGGGTCCCGCAAGCCATCTTGGACATGATCGCTGG
TGCCCACTGGGGAGTCCTAGCGGGCATAGCGTATTTCTCCATGGCGGGCAACTGGGCGAAGGTCCTGGTA
GTGCTGTTGCTGTTTGCCGGCGTCGACGCAACCACCTACACCACCGGGGGGAGTGCCGCTGCTACCACAT
CCGGACTCGTCGGGCTTCTCAGTCCGGGCGCCAAGCAGAATATCCAGCTGATCA

>1728_S17_L001_R1_001.fastq_129_1a_9
CCCCTACAACAGCGCTGATAGTGGCTCAGCTACTTAGGGTCCCGCAAGCCATCTTGGACATGATCGCTGG
TGCCCACTGGGGAGTCCTAGCGGGCATAGCGTATTTCTCCATGGTGGGCAACTGGGCGAAGGTCCTGGTA
GTGCTGTTGCTGTTTGCCGGCGTCGACGCAACCACCTACACCACCGGGAGGAGTGCCGCCGCTACTACAG
CTACACTCACTGGGTTTTTCAGTCCGGGCGCCAAGCAGAATATCCAGCTGATCA

>1728_S17_L001_R1_001.fastq_130_1a_9
CCCCTACAACAGCGCTGATAGTGGCTCAGCTACTTAGGGTCCCGCAAGCCATCTTGGACATGATCGCTGG
TGCCCACTGGGGAGTCCTAGCGGGCATAGCGTATTTCTCCATGGTGGGCAACTGGGCGAAGGTCCTGGTA
GTGCTGTTGCTGTTTGCCGGCGTCGACGCAACCACCTACACCACCGGGGGGAGTGCCGCCGCTACTACAG
CTACACTCACTGGGTTTTTCAGTCCGGGCGCCAAGCAGAGTATCCAGCTGATCA

>1728_S17_L001_R1_001.fastq_131_1a_9
CCCCTACAACGGCGCTGGTAATAGCTCAGCTACTTAGGGTCCCGCAAGCCATCTTGGACATGATCGCTGG
TGCCCACTGGGGAGTCCTAGCGGGCATAGCGTATTTCTCCATGGTGGGCAACTGGGCGAAGGTCCTGGTA
GTGCTGTTGCTGTTTGCCGGCGTCGACGCAACCACCTACACCACCGGGGGGAGCGTCGCTGCTACCACAG
CTGGATTCGTCGGGCTTCTCAGTCCGGGCGCCAAGCAGAATATCCAGCTGATCA

>1728_S17_L001_R1_001.fastq_132_1a_9
CCCCTACAACGGCGCTGGTAATGGCTCAGCTGCTTAGGGTCCCGCAAGCCATCTTGGACATGATCGCCGG
TGCCCACTGGGGAGTCCTAGCGGGCATAGCGTATTTCTCCATGGCGGGCAACTGGGCGAAGGTCCTGGTA
GTGCTGTTGCTGTTTGCCGGCGTCGACGCAACCACCTACACCACCGGGGGGAGTGCCGCTGCTACCACAT
CCGGACTCGTCGGGCTTCTCAGTCCGGGCGCCAAGCAGGATATCCAGCTGATCA

>1728_S17_L001_R1_001.fastq_133_1a_9
CCCCTACAACAGCGCTGATAGTGGCTCAGCTACTAAGGGTCCCGCAAGCCATCTTGGACATGATCGCTGG
TGCCCACTGGGGAGTCCTAGCGGGCATAGCGTATTTCTCCATGGTGGGCAACTGGGCGAAGGTCCTGGTA
GTGCTGTTGCTGTTTGCCGGCGTCGACGCAACCACCTACACCACCGGGGGGAGTGCCGCCGCTACTACAG
CTACACTCACTGGGTTTTTCAGTCCGGGCGCCAAGCAGAATATCCAGCTGATCA

>1728_S17_L001_R1_001.fastq_134_1a_9
CCCCTACAACAGCGCTGATAGTGGCTCAGCTACTTAGGGTCCCGCAAGCCATCTTGGACATGATCGCTGG
TGCCCACTGGGGAGTCCTAGCGGGCATAGCGTATTTCTCCATGGTGGGCAACTGGGCGAAGGTCCTGGTA
GTGCTGTTGCTGTTTGCCGGCGTCGGCGCAACCACCTACACCACCGGGGGGAGTGCCGCCGCTACTACAG
CTACACTCACTGGGTTTTTCAGTCCGGGCGCCAAGCAGAATATCCAGCTGATCA

>1728_S17_L001_R1_001.fastq_135_1a_9
CCCCTACAACAGCGCTGATAGTAGCTCAGCTACTTAGGGTCCCGCAAGCCATCTTGGACATGATCGCTGG
TGCCCACTGGGGAGTCCTAGCGGGCATAGCGTATTTCTCCATGGTGGGCAACTGGGCGAAGGTCCTGGTA
GTGCTGTTGCTGTTTGCCGGCGTCGACGCAACCACCTACACCACCGGGGGGAGTGCCGCCGCTACTACAG
CTACACTCACTGGGTTTTTCAGTCCGGGCGCCAAGCAGAATATCCAGCTGATCA

>1728_S17_L001_R1_001.fastq_136_1a_9
CCCCTACAACAGCGCTGATAGTGGCTCAGCTACTTAGGGTCCCGCAAGCCATCTTGGACATGATCGCTGG
TGCCCACTGGGGAGTCCTAGCGGGCATAGCGTATTTCTCCATGGTGGGCAACTGGGCGAAGGTCCTGGTA
GTGCTGTTGCTGTTTGCCGGCGTCGACGCAACTACCTACACCACCGGGGGGAGTGCCGCCGCTACTACAG
CTACACTCACTGGGTTTTTCAGTCCGGGCGCCAAGCAGAATATCCAGCTGATCA

>1728_S17_L001_R1_001.fastq_137_1a_9
CCCCTACAACAGCGCTGATAGTGGCTCAGCTACTTAGGGTCCCGCAAGCCATCTTGGACATGATCGCTGG
TGCCCACTGGGGAGTCCTAGCGGGCATAGCGTATTTCTCCATGGTGGGCAACTGGGCGAAGGTCCTGGTA
GTGCTGTTGCTGTTTGCCGGCGTCGACGCAACCACCTACACCACCGGGGGGAGTGCTGCCGCTACTACAG
CTACACTCACTGGGTTTTTCAGTCCGGGCGCCAAGCAGAATATCCAGCTGATCA

>1728_S17_L001_R1_001.fastq_138_1a_9
CCCCTACAACAGCGCTGATAGTGGCTCAGCTACTTAGGGTCCCGCAAGCCATCTTGGACATGATCGCTGG
TGCCCACTGGGGAGTCCTAGCGGGCATAGCGTATTTCTCCATGGTGGGCAACTGGGCGAAGGTCCTGGTA
GTGCTGTTGCTGTTTGCCGGCGTCGACGCAACCACCTACACCACCGGGGGGAGCGCCGCCGCTACTACAG
CTACACTCACCGGGTTTTTCAGTCCGGGCGCCAAGCAGAATATCCAGCTGATCA

>1728_S17_L001_R1_001.fastq_139_1a_9
CCCCTACAACAGCGCTGATAGTGGCTCAGCTACTTAGGGTCCCGCAAGCCATCTTGGACATGATCGCTGG
TGCCCACTGGGGAGTCCTAGCGGGCATAGCGTATTTCTCCATGGTGGGCAACTGGGCGAAGGTCCTGGTA
GTGCTGTTGCTGTTTGCCGGCGTCGATGCAACCACCTACACCACCGGGGGGAGTGCCGCCGCTACTACAG
CTACACTCACTGGGTTTTTCAGTCCGGGCGCCAAGCAGAATATCCAGCTGATCA

>1728_S17_L001_R1_001.fastq_140_1a_9
CCCCTACAACAGCGCTGATAGTGGCTCAGCTACTTAGGGTCCCGCAAGCCATCTTGGACATGATCGCTGG
TGCCCACTGGGGAGTCCTAGCGGGCATAGCGTATTTCTCCATGGTGGGCAACTGGGCGAAGGTCCTGGTA
GTGCTGTTGCTGTTTGCCGGCGTCGACGCAACCACCTACACCACCGGGGGGAGTGCCGCCGCTACTACAG
CTGCACTCACTGGGTTTTTCAGTCCGGGCGCCAAGCAGAATATCCAGCTGATCA

>1728_S17_L001_R1_001.fastq_141_1a_9
CCCCTACAACGGCGCTGGTAATAGCTCAGCTACTTAGGGTCCCGCAAGCCATCTTGGACATGATCGCTGG
TGCCCACTGGGGAGTCCTAGCGGGCATAGCGTATTTCTCCATGGTGGGCAACTGGGCGAAGGTCCTGGTA
GTGCTGTTGCTGTTTGCCGGCGTCGACGCAACCACCTACACCACCGGGGGGAGCGCCGCCGCTACTACAG
CTACACTCACTGGGTTTTTCAGTCCGGGCGCCAAGCAGAATATCCAGCTGATCA

>1728_S17_L001_R1_001.fastq_142_1a_8
CCCCTACAACAGCGCTGATAGTGGCTCAGCTACTTAGGGTCCCGCAAGCCATCTTGGACATGATCGCTGG
TGCCCACTGGGGAGTCCTAGCGGGCATAGCGTATTTCTCCATGGTAGGCAACTGGGCGAAGGTCCTGGTA
GTGCTGTTGCTGTTTGCCGGCGTCGACGCAACCACCTACACCACCGGGGGGAGTGCCGCCGCTACTACAG
CTACACTCACTGGGTTTTTCAGTCCGGGCGCCAAGCAGAATATCCAGCTGATCA

>1728_S17_L001_R1_001.fastq_143_1a_8
CCCCTACAACAGCGCTGATAGTGGCTCAGCTACTTAGGGTCCCGCAAGCCATCTTGGACATGATCGCTGG
TGCCCACTGGGGAGTCCTAGCGGGCATAGCGTATTTCTCCATGGTGGGCAACTGGGCGAAGGTCCTGGTA
GTACTGTTGCTGTTTGCCGGCGTCGACGCAACCACCTACACCACCGGGGGGAGTGCCGCCGCTACTACAG
CTACACTCACTGGGTTTTTCAGTCCGGGCGCCAAGCAGAATATCCAGCTGATCA

>1728_S17_L001_R1_001.fastq_144_1a_8
CCCCTACAACGGCGCTGGTAATAGCTCAGCTACTTAGGGTCCCGCAAGCCATCCTGGACATGATCGCTGG
TGCCCACTGGGGAGTCCTAGCGGGCGTAGCGTATTTCTCCATGGTGGGCAACTGGGCGAAGGTCCTGGTA
GTGCTGCTGCTGTTTGCCGGCGTTGACGCAACCACCTACACCACCGGGGGGAGCGTCGCTGCTACCACAG
CTGGATTCGTCGGGCTTCTCAGTCCGGGCGCCAAGCAGAATATCCAGCTGATCA

>1728_S17_L001_R1_001.fastq_145_1a_8
CCCCTACAACAGCGCTGATAGTGGCTCAGCTACTTAGGGTCCCGCAAGCCATCTTGGACATGATCGCTGG
TGCCCACTGGGGAGTCCTAGCGGGCATAGCGTATTTCTCCATAGTGGGCAACTGGGCGAAGGTCCTGGTA
GTGCTGTTGCTGTTTGCCGGCGTCGACGCAACCACCTACACCACCGGGGGGAGTGCCGCCGCTACTACAG
CTACACTCACTGGGTTTTTCAGTCCGGGCGCCAAGCAGAATATCCAGCTGATCA

>1728_S17_L001_R1_001.fastq_146_1a_8
CCCCTACAACAGCGCTGATAGTGGCTCAGCTACTTAGGGTCCCGCAAGCCATCTTGGACATGATCGCTGG
TGCCCACTGGGGAGTCCTAGCGGGCATAGCGTATTTCTCCATGGTGGGCAACTGGGCGAAGGTCCTGGTA
GTGCTGTTGCTGTTTGCCGGCGTCGACGCAACCACCTACACCACCGGGGGGAGTGCCGCCGCTACTGCAG
CTACACTCACTGGGTTTTTCAGTCCGGGCGCCAAGCAGAATATCCAGCTGATCA

>1728_S17_L001_R1_001.fastq_147_1a_8
CCCCTACAACAGCGCTGATAGTGGCTCAGCTACTTAGGGTCCCGCAAGCCATCTTGGACATGATCGCTGG
TGCCCACTGGGGAGTCCTAGCGGGCATAGCGTATTTCTCCATGGTGGGCAACTGGGCGAAGGTCCTGGTA
GTGCTGTTGCTGCTTGCCGGCGTCGACGCAACCACCTACACCACCGGGGGGAGTGCCGCCGCTACTACAG
CTACACTCACTGGGTTTTTCAGTCCGGGCGCCAAGCAGAATATCCAGCTGATCA

>1728_S17_L001_R1_001.fastq_148_1a_8
CCCCTACAACGGCGCTGGTAATAGCTCAGCTACTTAGGGTCCCGCAAGCCATCTTGGACATGATCGCTGG
TGCCCACTGGGGAGTCCTAGCGGGCATAGCGTATTTCTCCATGGTGGGCAACTGGGCGAAGGTCCTGGTA
GTGCTGCTGCTGTTCGCCGGCGTCGACGCAACCACCTACACCACCGGGGGGAGTGTCGCTGCTACCACAG
CTGGATTCGTCGGGCTTCTCAGTCCGGGCGCCAAGCAGAATATCCAGCTGATCA

>1728_S17_L001_R1_001.fastq_149_1a_8
CCCCTACAACGGCGCTGGTAATAGCTCAGCTACTTAGGGTCCCGCAAGCCATCTTGGACATGATCGCTGG
TGCCCACTGGGGAGTCCTAGCGGGCATAGCGTATTTCTCCATGGTGGGCAACTGGGCGAAGGTCCTGGTA
GTGCTGCTGCTGTTTGCCGGCGTCGACGCAACCACCTACACCACCGGGGGGAGTGCCGCTGCTACTACAG
CTGGATTCGTCAGGCTTCTCAGTCCGGGCGCCAAGCAGGATATCCAACTGATCA

>1728_S17_L001_R1_001.fastq_150_1a_8
CCCCTACAACAGCGCTGATAGTGGCTCAGCTACTTAGGGTCCCGCAAGCCATCTTGGACATGATCGCTGG
TGCCCACTGGGGAGTCCTAGCGGGCATAGCGTATTTCTCCATGGTGGGCAACTGGGCGAAGGTCCTGGTA
GTGCTGTTGCTGTTTGCCGGCGTCGACGCAACCACCTACACCACCGGGGGAAGTGCCGCCGCTACTACAG
CTACACTCACTGGGTTTTTCAGTCCGGGCGCCAAGCAGAATATCCAGCTGATCA

>1728_S17_L001_R1_001.fastq_151_1a_8
CCCCTACAACAGCGCTGATAGTGGCTCAGCTACTTAGGGTCCCGCAAGCCATCTTGGACATGATCGCTGG
TGCCCACTGGGGAGTCCTAGCGGGCATAGCGTATTTCTCCATGGTGGGCAACTGGGCGAAGGTCCTGGTA
GTGCTGTTGCTGTTTGCCGGCGTCGACGCAACCACCTACGCCACCGGGGGGAGTGCCGCCGCTACTACAG
CTACACTCACTGGGTTTTTCAGTCCGGGCGCCAAGCAGAATATCCAGCTGATCA

>1728_S17_L001_R1_001.fastq_152_1a_8
CCCCTACAACAGCGCTGATAGTGGCTCAGCTACTTAGGATCCCGCAAGCCATCTTGGACATGATCGCTGG
TGCCCACTGGGGAGTCCTAGCGGGCATAGCGTATTTCTCCATGGTGGGCAACTGGGCGAAGGTCCTGGTA
GTGCTGTTGCTGTTTGCCGGCGTCGACGCAACCACCTACACCACCGGGGGGAGTGCCGCCGCTACTACAG
CTACACTCACTGGGTTTTTCAGTCCGGGCGCCAAGCAGAATATCCAGCTGATCA

>1728_S17_L001_R1_001.fastq_153_1a_8
CCCCTACAACAGCGCTGATAGTGGCTCAGCTACTTAGGGTCCCGCAAGCCATCTTGGACATGATCGCTGG
TGCCCACTGGGGAGTCCTAGCGGGCATAGCGTATTTCTCCATGGTGGGCAACTGGGCGAAGGTCCTGGTA
GTGCTGTTGCTGTTTGCCGGCGTCGACGCAACCACCTACACCACCGGAGGGAGTGCCGCCGCTACTACAG
CTACACTCACTGGGTTTTTCAGTCCGGGCGCCAAGCAGAATATCCAGCTGATCA

>1728_S17_L001_R1_001.fastq_154_1a_8
CCCCTACAACAGCGCTGATAGTGGCTCAGCTACTTAGGGTCCCGCAAGCCATCTTGGATATGATCGCTGG
TGCCCACTGGGGAGTCCTAGCGGGCATAGCGTATTTCTCCATGGTGGGCAACTGGGCGAAGGTCCTGGTA
GTGCTGTTGCTGTTTGCCGGCGTCGACGCAACCACCTACACCACCGGGGGGAGTGCCGCCGCTACTACAG
CTACACTCACTGGGTTTTTCAGTCCGGGCGCCAAGCAGAATATCCAGCTGATCA

>1728_S17_L001_R1_001.fastq_155_1a_8
CCCCTACAACAGCGCTGATAGTGGCTCAGCTACTTAGGGTCCCGCAAGCCATCTTGGGCATGATCGCTGG
TGCCCACTGGGGAGTCCTAGCGGGCATAGCGTATTTCTCCATGGTGGGCAACTGGGCGAAGGTCCTGGTA
GTGCTGTTGCTGTTTGCCGGCGTCGACGCAACCACCTACACCACCGGGGGGAGTGCCGCCGCTACTACAG
CTACACTCACTGGGTTTTTCAGTCCGGGCGCCAAGCAGAATATCCAGCTGATCA

>1728_S17_L001_R1_001.fastq_156_1a_8
CCCCTACAACAGCGCTAATAGTGGCTCAGCTACTTAGGGTCCCGCAAGCCATCTTGGACATGATCGCTGG
TGCCCACTGGGGAGTCCTAGCGGGCATAGCGTATTTCTCCATGGTGGGCAACTGGGCGAAGGTCCTGGTA
GTGCTGTTGCTGTTTGCCGGCGTCGACGCAACCACCTACACCACCGGGGGGAGTGCCGCCGCTACTACAG
CTACACTCACTGGGTTTTTCAGTCCGGGCGCCAAGCAGAATATCCAGCTGATCA

>1728_S17_L001_R1_001.fastq_157_1a_8
CCCCTACAACAGCGCTGATAGTGGCTCAGCTACTTAGGGTCCCGCAAGCCATCTTGGACATGATCGCTGG
TGCCCACTGGGGAGTCCTAGCGGGCATAGCGTATTTCTCCATGGTGGGCAACTGGGCGAAGGTCCTGGTA
GTGCTGTTGCTGTTTGCCGGCGTCGACGCAACCACCTACACCACCGGGGGGAGTGCCGCCGCTACTACAG
CTACACTCACTGGGTTTTTCAGTCCGGGCGCCAAGCAGAATACCCAGCTGATCA

>1728_S17_L001_R1_001.fastq_158_1a_8
CCCCTACAACGGCGCTGGTAATAGCTCAGCTACTTAGGGTCCCGCAAGCCATCTTGGACATGATCGCTGG
TGCCCACTGGGGAGTCCTAGCGGGCGTAGCGTATTTCTCCATGGTGGGCAACTGGGCGAAGGTCCTGGTA
GTGCTGCTGCTGTTTGCCGGCGTCGACGCAACCACCTACACCACCGGGGGGAGCGTCGCTGCTACCACAG
CTGGATTCGTCGGGCTTCTCAGTCCGGGCGCCAAGCAGAATATCCAGCTGATCA

>1728_S17_L001_R1_001.fastq_159_1a_8
CCCCTACAACAGCGCTGATAGTGGCTCAGCTACTTAGGGTCCCGCAAGCCATCGTGGACATGATCGCTGG
TGCCCACTGGGGAGTCCTAGCGGGCATAGCGTATTTCTCCATGGTGGGCAACTGGGCGAAGGTCCTGGTA
GTGCTGTTGCTGTTTGCCGGCGTCGACGCAACCACCTACACCACCGGGGGGAGTGCCGCCGCTACTACAG
CTACACTCACTGGGTTTTTCAGTCCGGGCGCCAAGCAGAATATCCAGCTGATCA

>1728_S17_L001_R1_001.fastq_160_1a_8
CCCCTACAACAGCGCTGATAGTGGCTCAGCTACTTAGGGTCCCGCAAGCCATCTTGGACATGATCGCTGG
TGCCCACTGGGGAGTCCTAGCGGGTATAGCGTATTTCTCCATGGTGGGCAACTGGGCGAAGGTCCTGGTA
GTGCTGCTGCTGTTTGCCGGCGTCGACGCAACCACCTACACCACCGGGGGGAGTGTCGCTGCTACCACAG
CTGGATTCGTCGGGCTTCTCAGTCCGGGCGCCAAGCAGAATATCCAGCTGATCA

>1728_S17_L001_R1_001.fastq_161_1a_7
CCCCTACAACAGCGCTGATAGTGGCTCAGCTACTTAGGGTCCCGCAAGCCATCTTGGACATGATCGCTGG
TGCCCACTGGGGAGTCCTAGCGGGCATAGCGTATTTCTCCATGGTGGGCAACTGGGCGAAGGTCCTGGTA
GTGCTGTTGCTGTTTGCCGGCGTCGACGCAACCACCTACACCACCGGGGGGAGTGCCGCCGCTACTACAG
CTACACTCACTGGGTTTTTCAGTCCGGGCGCCAAGCAGAATATCCGGCTGATCA

>1728_S17_L001_R1_001.fastq_162_1a_7
CCCCTACAACAGCTCTGATAGTGGCTCAGCTACTTAGGGTCCCGCAAGCCATCTTGGACATGATCGCTGG
TGCCCACTGGGGAGTCCTAGCGGGCATAGCGTATTTCTCCATGGTGGGCAACTGGGCGAAGGTCCTGGTA
GTGCTGTTGCTGTTTGCCGGCGTCGACGCAACCACCTACACCACCGGGGGGAGTGCCGCCGCTACTACAG
CTACACTCACTGGGTTTTTCAGTCCGGGCGCCAAGCAGAATATCCAGCTGATCA

>1728_S17_L001_R1_001.fastq_163_1a_7
CCCCTACAACAGCGCTGATAGTGGCTCAGCTACTTAGGGTCCCGCAAGCCATCTTGGACATGATCGCTGG
TGCCCACTGGGGAGTCCTAGCGGGCATAGCGTATTTCTCCATGGTGGGCAACTGGGCGAAGGTCCTGGTA
GTGCTGTTGCTGTTTGCCGGCGTTGACGCAACCACCTACACCACCGGGGGGAGTGCCGCCGCTACTACAG
CTACACTCACTGGGTTTTTCAGTCCGGGCGCCAAGCAGAATATCCAGCTGATCA

>1728_S17_L001_R1_001.fastq_164_1a_7
CCCCTACAACAGCGCTGGTAATAGCTCAGCTACTTAGGGTCCCGCAAGCCATCTTGGACATGATCGCTGG
TGCCCACTGGGGAGTCCTAGCGGGCATAGCGTATTTCTCCATGGTGGGCAACTGGGCGAAGGTCCTGGTA
GTGCTGCTGCTGTTTGCCGGCGTCGACGCAACCACCTACACCACCGGGGGGAGCGTCGCTGCTACCACAG
CTGGATTCGTCGGGCTTCTCAGTCCGGGCGCCAAGCAGAATATCCAGCTGATCA

>1728_S17_L001_R1_001.fastq_165_1a_7
CCCCTACAACAGCGCTGGTAGTGGCTCAGCTACTTAGGGTCCCGCAAGCCATCTTGGACATGATCGCTGG
TGCCCACTGGGGAGTCCTAGCGGGCATGGCGTATTTCTCCATGGTGGGCAACTGGGCGAAGGTCCTGGTA
GTGCTGTTGCTGTTTGCCGGCGTCGACGCAACCACCTACACCACCGGGGGGAGTGCCGCCGCTACTACAG
CTACACTCACTGGGTTTTTCAGTCCGGGCGCCAAGCAGAATATCCAGCTGATCA

>1728_S17_L001_R1_001.fastq_166_1a_7
CCCCTACAACGGCGCTGGTAATAGCTCAGCTACTTAGGGTCCCGCAAGCCATCTTGGACATGATCGCTGG
TGCCCACTGGGGAGTCCTAGCGGGTATAGCGTATTTCTCCATGGTGGGCAACTGGGCGAAGGTCCTGGTA
GTGCTGCTGCTGTTTGCCGGCGTCGACGCAACCACCTACACCACCGGGGGGAGCGTCGCTGCTACCACAG
CTGGATTCGTCGGGCTTCTCAGTCCGGGCGCCAAGCAGAATATCCAGCTGATCA

>1728_S17_L001_R1_001.fastq_167_1a_7
CCCCTACGACGGCGCTGGTAATGGCTCAGCTACTTAGGGTCCCGCAAGCCATCTTGGACATGATCGCTGG
TGCCCACTGGGGAGTCCTAGCGGGCATAGCGTATTTCTCCATGGCGGGCAACTGGGCGAAAGTCCTGGTA
GTGCTGTTGCTGTTTGCCGGCGTCGACGCAACCACCTATACCACCGGGGGGAGCGCCGCTGCTACTACAG
CTGGATTCGTCAGGCTTCTCAGTCCGGGCGCCAAGCAGGATATCCAACTGATCA

>1728_S17_L001_R1_001.fastq_168_1a_7
CCCCTACAACGGCGCTGGTAATAGCTCAGCTACTTAGGGTCCCGCAAGCCATCTTGGACATGATCGCTGG
TGCCCACTGGGGAGTCCTAGCGGGCATAGCGTATTTCTCCATGGTGGGCAACTGGGCGAAGGTCCTGGTA
GTGCTGCTGCTGTTTGCCGGCGTCGACGCAACCACCTACACCACCGGGGGGAGTGTCGCTGCTACCACGG
CTGGATTCGTCGGGCTTCTCAGTCCGGGCGCCAAGCAGAATATCCAGCTGATCA

>1728_S17_L001_R1_001.fastq_169_1a_7
CCCCTACAACAGCGCTGATAGTGGCTCAGCTACTCAGGGTCCCGCAAGCCATCTTGGACATGATCGCTGG
TGCCCACTGGGGAGTCCTAGCGGGCATAGCGTATTTCTCCATGGTGGGCAACTGGGCGAAGGTCCTGGTA
GTGTTGTTGCTGTTTGCCGGCGTCGACGCAACCACCTACACCACCGGGGGGAGTGCCGCCGCTACTACAG
CTACACTCACTGGGTTTTTCAGTCCGGGCGCCAAGCAGAATATCCAGCTGATCA

>1728_S17_L001_R1_001.fastq_170_1a_7
CCCCTACAACAGCGCTGGTAATGGCTCAGCTACTTAGGGTCCCGCAAGCCATCTTGGACATGATCGCTGG
TGCTCACTGGGGAGTCCTAGCGGGCATAGCGTATTTCTCCATGGCGGGCAACTGGGCGAAAGTCCTGGTA
GTGCTGTTGCTGTTTGCCGGCGTCGACGCAACCACCTACACCACCGGGGGGAGTGCCGCTGCTACTACAG
CTGGATTCGTCAGGCTTCTCAGTCCGGGCGCCAAGCAGGATATCCAACTGATCA

>1728_S17_L001_R1_001.fastq_171_1a_7
CCCCTACAACAGCGCTGATAGTGGCTCAGCCACTTAGGGTCCCGCAAGCCATCTTGGACATGATCGCTGG
TGCCCACTGGGGAGTCCTAGCGGGCATAGCGTATTTCTCCATGGTGGGCAACTGGGCGAAGGTCCTGGTA
GTGCTGTTGCTGTTTGCCGGCGTCGACGCAACCACCTACACCACCGGGGGGAGTGCCGCCGCTACTACAG
CTACACTCACTGGGTTTTTCAGTCCGGGCGCCAAGCAGAATATCCAGCTGATCA

>1728_S17_L001_R1_001.fastq_172_1a_7
CCCCTACAACAGCGCTGATAGTGGCTCAGCTACTTAGGGTCCCGCAAGCCATCTTGGACATGATCGCTGG
TGCCCACTGGGGAGCCCTAGCGGGCATAGCGTATTTCTCCATGGTGGGCAACTGGGCGAAGGTCCTGGTA
GTGCTGTTGCTGTTTGCCGGCGTCGACGCAACCACCTACACCACCGGGGGGAGTGCCGCCGCTACTACAG
CTACACTCACTGGGTTTTTCAGTCCGGGCGCCAAGCAGAATATCCAGCTGATCA

>1728_S17_L001_R1_001.fastq_173_1a_7
CCCCTACAACGGCGCTGGTAATGGCTCAGCTACTTAGGGTCCCGCAAGCCATCTTGGACATGATCGCTGG
TGCTCACTGGGGAGTCCTAGCGGGCATAGCGTATTTCTCCATGGCGGGCAACTGGGCGAAAGTCCTGGTG
GTGCTGTTGCTATTTGCCGGCGTCGACGCAACCACCTACACCACCGGGGGGAGTGCCGCTGCTACTACAG
CTGGATTCGTCAGGCTTCTCAGTCCGGGCGCCAAGCAGGATATCCAACTGATCA

>1728_S17_L001_R1_001.fastq_174_1a_7
CCCCTACAACAGCGCTGATAGTGGCTCAGCTACTTAGGGTCCCGCAAGCCATCTTGGACATGATCGCTGG
TGCCCACTGGGGAGTCCTAGCGGGCATAGCGTATTTCCCCATGGTGGGCAACTGGGCGAAGGTCCTGGTA
GTGCTGTTGCTGTTTGCCGGCGTCGACGCAACCACCTACACCACCGGGGGGAGTGCCGCCGCTACTACAG
CTACACTCACTGGGTTTTTCAGTCCGGGCGCCAAGCAGAATATCCAGCTGATCA

>1728_S17_L001_R1_001.fastq_175_1a_7
CCCCTACAACAGCGCTGATAGTGGCTCAGCTACTTAGGGTCCCGCAAGCCATCTTGGACATGATCGCTGG
TGCCCACTGGGGAGTCCTAGCGGGCATAGCGTATTTCTCCATGGTGGGCAACTGGGCAAAGGTCCTGGTA
GTGCTGTTGCTGTTTGCCGGCGTCGACGCAACCACCTACACCACCGGGGGGAGTGCCGCCGCTACTACAG
CTACACTCACTGGGTTTTTCAGTCCGGGCGCCAAGCAGAATATCCAGCTGATCA

>1728_S17_L001_R1_001.fastq_176_1a_7
CCCCTACAACGGCGCTGGTAATAGCTCAGCTACTTAGGGTCCCGCAAGCCATCTTGGACATGATCGCTGG
TGCCCACTGGGGAGTCCTAGCGGGCATAGCGTATTTCTCCATGGTGGGCAACTGGGCGAAGGTCCTGGTA
GTGCTGCTGCTGTTTGCCGGCGTCGACGCAACCACCTACACCACCGGGGGAAGTGTCGCTGCTACCACAG
CTGGATTCGTCGGGCTTCTCAGTCCGGGCGCCAAGCAGAATATCCAGCTGATCA

>1728_S17_L001_R1_001.fastq_177_1a_7
CCCCTACAACAGCGCTGATAGTGGCTCAGCTACTTAGGGTCCCGCAAGCCATCTTGGACATGATCGCTGG
TGCCCACTGGGGAGTCCTAGCGGGCATAGCGTATTTCTCCATGGTGGGCAACTGGGCGAAGGTCCTGGTA
GTGCTGTTGCTGTTTGCCGGCGTCGACGCAACCACCTACACCACCGGGGGGGGTGCCGCCGCTACTACAG
CTACACTCACTGGGTTTTTCAGTCCGGGCGCCAAGCAGAATATCCAGCTGATCA

>1728_S17_L001_R1_001.fastq_178_1a_7
CCCCTACGACGGCGCTGGTAATGGCTCAGCTACTTAGGGTCCCGCAAGCCATCTTGGACATGATCGCTGG
TGCCCACTGGGGAGTCCTAGCGGGCATAGCGTATTTCTCCATGGTGGGCAACTGGGCGAAGGTCCTGGTA
GTGCTGCTGCTGTTTGCCGGCGTCGACGCAACCACCTACACCACCGGGGGGAGTGTCGCTGCTACCACAG
CTGGATTCGTCGGGCTTCTCAGTCCGGGCGCCAAGCAGAATATCCAGCTGATCA

>1728_S17_L001_R1_001.fastq_179_1a_7
CCCCTACAACAGCGCTGATAGTGGCTCAGCTACTTAGGGTCCCGCAAGCCATCTTGGACATGATCGCTGG
TACCCACTGGGGAGTCCTAGCGGGCATAGCGTATTTCTCCATGGTGGGCAACTGGGCGAAGGTCCTGGTA
GTGCTGTTGCTGTTTGCCGGCGTCGACGCAACCACCTACACCACCGGGGGGAGTGCCGCCGCTACTACAG
CTACACTCACTGGGTTTTTCAGTCCGGGCGCCAAGCAGAATATCCAGCTGATCA

>1728_S17_L001_R1_001.fastq_180_1a_7
CCCCTACAACAGCGCTGATAGTGGCTCAGCTACTTAGGGTCCCGCAAGCCATCTTGGACATGATCGCTGG
TGCCCACTGGGGAGTCCTAGCGGGCATAGCGTATTTCTCCATGGTGGGCAACTGGGCGAAGGTCCTGGCA
GTGCTGTTGCTGTTTGCCGGCGTCGACGCAACCACCTACACCACCGGGGGGAGTGCCGCCGCTACTACAG
CTACACTCACTGGGTTTTTCAGTCCGGGCGCCAAGCAGAATATCCAGCTGATCA

>1728_S17_L001_R1_001.fastq_181_1a_7
CCCCTACAACGGCGCTGGTAATAGCTCAGCTACTTAGGGTCCCGCAAGCCATCTTGGACATGATCGCTGG
TGCCCACTGGGGAGTCCTAGCGGGCGTAGCGTATTTCTCCATGGTGGGCAACTGGGCGAAGGTCCTGGTA
GTGCTGCTGCTGTTTGCCGGCGTCGACGCAACCACCTACACCACCGGGGGGAGTGCCGCCGCTACTACAG
CTACACTCACTGGGTTTTTCAGTCCGGGCGCCAAGCAGAATATCCAGCTGATCA

>1728_S17_L001_R1_001.fastq_182_1a_7
CCCCTACAACAGCGCTGATAGTGGCTCAGCTACTTAGGGTCCCGCAAGCTATCTTGGACATGATCGCTGG
TGCCCACTGGGGAGTCCTAGCGGGCATAGCGTATTTCTCCATGGTGGGCAACTGGGCGAAGGTCCTGGTA
GTGCTGTTGCTGTTTGCCGGCGTCGACGCAACCACCTACACCACCGGGGGGAGTGCCGCCGCTACTACAG
CTACACTCACTGGGTTTTTCAGTCCGGGCGCCAAGCAGAATATCCAGCTGATCA

>1728_S17_L001_R1_001.fastq_183_1a_7
CCCCTACAACAGCGCTGATAGTGGCTCAGCTACTTAGGGTCCCGCAAGCCATCTTGGACATGATCGCTGG
TGCCCACTGGGGAGTCCTAGCGGGCATAGCGTATTTCTCCATGGTGGGCAACTGGGCGAAGGTCCTGGTA
GTGCTGTTGCTGTTTGCCGGCGTCGACGCAACCACCTACACCACCGGGGGGAGTGCCGCCGCTACTACAG
CTACACTCACCGGGTTCTTCAGTCCGGGCGCCAAGCAGAATATCCAGCTGATCA

>1728_S17_L001_R1_001.fastq_184_1a_6
CCCCTACAACAGCGTTGATAGTGGCTCAGCTACTTAGGGTCCCGCAAGCCATCTTGGACATGATCGCTGG
TGCCCACTGGGGAGTCCTAGCGGGCATAGCGTATTTCTCCATGGTGGGCAACTGGGCGAAGGTCCTGGTA
GTGCTGTTGCTGTTTGCCGGCGTCGACGCAACCACCTACACCACCGGGGGGAGTGCCGCCGCTACTACAG
CTACACTCACTGGGTTTTTCAGTCCGGGCGCCAAGCAGAACATCCAGCTGATCA

>1728_S17_L001_R1_001.fastq_185_1a_6
CCCCTACAACGGCGCTGGTAATAGCTCAGCTACTTAGGGTCCCGCAAGCCATCTTGGACATGATCGCTGG
TGCCCACTGGGGAGTCCTAGCGGGCATAGCGTATTTCTCCATGGTGGGCAACTGGGCGAAGGTCCTGGTA
GTGCTGCTGCTGTTTGCCGGCGTTGACGCAACCACCTACACCACCGGGGGGAGTGTCGCTGCTACCACAG
CTGGATTCGTCGGGCTTCTCAGTCCGGGCGCCAAGCAGAATATCCAGCTGATCA

>1728_S17_L001_R1_001.fastq_186_1a_6
CCCCTACAACGGCGCTGGTAATAGCTCAGCTACTTAGGGTCCCGCAAGCCATCTTGGACATGATCGCTGG
TGCCCACTGGGGAGTCCTAGCGGGCATAGCGTATTTCTCCATGGTGGGCAACTGGGCGAAGGTCCTGGTA
GTGCTGCTGCTGTTTGCCGGCGTCGACGCAACCACCTACACCACCGGGGGGAGTGTCGCTGCTACCACAG
CTGGATTCGTCGGGCTTCTCAGTCCGGGCGCCAAGCAGGATATCCAACTGATCA

>1728_S17_L001_R1_001.fastq_187_1a_6
CCCCTACAACAGCGCTGATAGTGGCTCAGCTACTTAGGGTCCCGCAAGCCATCTTGGACATGATCGCTGG
TGCCCACTGGGGAGTCCTAGCGGGCATAGCGTATTTCTCCATGGTGGGCAACTGGGCGAAGGTTCTGGTA
GTGCTGTTGCTGTTTGCCGGCGTCGACGCAACCACCTACACCACCGGGGGGAGTGCCGCCGCTACTACAG
CTACACTCACTGGGTTTTTCAGTCCGGGCGCCAAGCAGAATATCCAGCTGATCA

>1728_S17_L001_R1_001.fastq_188_1a_6
CCCCTACAACAGCGCTGATAGTGGCTCAGCTACTTAGGGTCCCGCAAGCCATCTTGGACATGATCGCTGG
TGCCCACTGGGGAGTCCTAGCAGGCATAGCGTATTTCTCCATGGTGGGCAACTGGGCGAAGGTCCTGGTA
GTGCTGTTGCTGTTTGCCGGCGTCGACGCAACCACCTACACCACCGGGGGGAGTGCCGCCGCTACTACAG
CTACACTCACTGGGTTTTTCAGTCCGGGCGCCAAGCAGAATATCCAGCTGATCA

>1728_S17_L001_R1_001.fastq_189_1a_6
CCCCTACAACAGCGCTGATAGTGGCTCAGCTACTTAGGGTCCCGCAAGCCATCTTGGACATGATCGCTGG
TGCCCATTGGGGAGTCCTAGCGGGCATAGCGTATTTCTCCATGGTGGGCAACTGGGCGAAGGTCCTGGTA
GTGCTGTTGCTGTTTGCCGGCGTCGACGCAACCACCTACACCACCGGGGGGAGTGCCGCCGCTACTACAG
CTACACTCACTGGGTTTTTCAGTCCGGGCGCCAAGCAGAATATCCAGCTGATCA

>1728_S17_L001_R1_001.fastq_190_1a_6
CCCCTACGACGGCGCTGGTAATAGCTCAGCTACTTAGGGTCCCGCAAGCCATCTTGGACATGATCGCTGG
TGCCCACTGGGGAGTCCTAGCGGGCATAGCGTATTTCTCCATGGTGGGCAACTGGGCGAAGGTCCTGGTA
GTGCTGCTGCTGTTTGCCGGCGTCGACGCAACCACCTACACCACCGGGGGGAGTGTCGCTGCTACCACAG
CTGGATTCGTCGGGCTTCTCAGTCCGGGCGCCAAGCAGAATATCCAGCTGATCA

>1728_S17_L001_R1_001.fastq_191_1a_6
CCCCTACAACGGCGCTGGTAATGGCTCAGCTACTTAGGGTCCCGCAAGCCATCTTGGACATGATCGCTGG
CGCTCACTGGGGAGTCCTAGCGGGCATAGCGTATTTCTCCATGGCGGGCAACTGGGCGAAAGTCCTGGTA
GTGCTGTTGCTGTTTGCCGGCGTCGACGCAACCACCTACACCACCGGGGGGAGTGCCGCTGCTACTACAG
CTGGATTCGTCAGGCTTCTCAGTCCGGGCGCCAAGCAGGATATCCAACTGATCA

>1728_S17_L001_R1_001.fastq_192_1a_6
CCCCTACAACGGCGCTGGTAATAGCTCAGCTACTTAGGGTCCCGCAAGCCATCTTGGACATGATCGCTGG
TGCCCACTGGGGAGTCCTAGCGGGCATAGCGTATTTCTCCATGGCGGGCAACTGGGCGAAGGTCCTGGTA
GTGCTGTTGCTGTTTGCCGGCGTCGACGCAACCACCTACACCACCGGGGGGAGTGCCGCTGCTACCACAT
CCGGACTCGTCGGGCTTCTCAGTCCGGGCGCCAAGCAGGATATCCAGCTGATCA

>1728_S17_L001_R1_001.fastq_193_1a_6
CCCCTACAACGGCGCTGATAGTGGCTCAGCTACTTAGGGTCCCGCAAGCCATCTTGGACATGATCGCTGG
TGCCCACTGGGGAGTCCTAGCGGGCATAGCGTATTTCTCCATGGTGGGCAACTGGGCGAAGGTCCTGGTA
GTGCTGTTGCTGTTTGCCGGCGTCGACGCAACCACCTACACCACCGGGGGGAGTGCCGCCGCTACTACAG
CTACACTCACCGGGTTTTTCAGTCCGGGCGCCAAGCAGAATATCCAGCTGATCA

>1728_S17_L001_R1_001.fastq_194_1a_6
CCCCTACAACAGCGCTGATAGTGGCTCAGCTACTTAGGGTCCCGCAAGCCATCTTGGACATGATCGCTGG
TGCCCACTGGGGAGTCCTAGCGGGCATAGCGTATTTCTCCATGGTGGGCAACTGGGCGAAGGTCCTGGTA
GTGCTGTTGCTGTTTGCCGGCGTCGACGCAACCACCTACACCACCGGGGGGAGTGCCGCCGCTACTACAG
CTACACTCACTGGGTTTTTCAGTCCGGGTGCCAAGCAGAATATCCAGCTGATCA

>1728_S17_L001_R1_001.fastq_195_1a_6
CCCCTACAACAGCGCTGATAGTGGCTCAGCTACTTAGGGTCCCGCAAGCCATCTTGGACATGATCGCTGG
TGCCCACTGGGGAGTCCTAGCGGGCATAGCGTATTTCTCCATGGTGGGCAACTGGGCGAAGGTCCTGGTA
GTGCTGTTGCTGTTTGCCGGCGTCGACGCAACCACCTACACCACCGGGGGGAGTGCCGCTGCTACCACAG
CTGGATTCGTCGGGCTTCTCAGTCCGGGCGCCAAGCAGAATATCCAGCTGATCA

>1728_S17_L001_R1_001.fastq_196_1a_6
CCCCTACAACAGCGTTGATAGTGGCTCAGCTGCTTAGGGTCCCGCAAGCCATCTTGGACATGATCGCTGG
TGCCCACTGGGGAGTCCTAGCGGGCATAGCGTATTTCTCCATGGTGGGCAACTGGGCGAAGGTCCTGGTA
GTGCTGTTGCTGTTTGCCGGCGTCGACGCAACCACCTACACCACCGGGGGGAGTGCCGCCGCTACTACAG
CTACACTCACTGGGTTTTTCAGTCCGGGCGCCAAGCAGAATATCCAGCTGATCA

>1728_S17_L001_R1_001.fastq_197_1a_6
CCCCTACAACAGCGCTGATAGTGGCTCAGCTACTTAGGGTCCCGCAAGCCATCTTGGACATGATCGCTGG
TGCCCACTGGGGAGTCCTAGCGGGCATAGCGTATTTTTCCATGGTGGGCAACTGGGCGAAGGTCCTGGTA
GTGCTGTTGCTGTTTGCCGGCGTCGACGCAACCACCTACACCACCGGGGGGAGTGCCGCCGCTACTACAG
CTACACTCACTGGGTTTTTCAGTCCGGGCGCCAAGCAGAATATCCAGCTGATCA

>1728_S17_L001_R1_001.fastq_198_1a_6
CCCCTACAACAGCGCTGATAGTGGCTCAGCTACTTAGGGTCCCGCAAGCCATCTTGGACATGATCGCTGG
TGCCCACTGGGGAGTCCTAGCGGGCATAGCGTATTTCTCCATGGTGGGCAACTGGGCGAAGGTCCTGGTA
GTGCTGTTGCTGTCTGCCGGCGTCGACGCAACCACCTACACCACCGGGGGGAGTGCCGCCGCTACTACAG
CTACACTCACTGGGTTTTTCAGTCCGGGCGCCAAGCAGAATATCCAGCTGATCA

>1728_S17_L001_R1_001.fastq_199_1a_6
CCCCTACAACGGCGCTGGTAATGGCTCAGCTACTTAGGGTCCCGCAAGCCATCTTGGACATGATCGCTGG
TGCTCACTGGGGAGTCCTAGCGGGCATAGCGTATTTCTCCATGGCGGGCAACTGGGCGAAAGTCCTGGTA
GTGCTGTTGCTGTTTGCCGGCGTCGACGCAACCACCTACACCACCGGGGGGAGTGCCGCTGCTACTACAG
CCGGATTCGTCAGGCTTCTCAGTCCGGGCGCCAAGCAGGATATCCAACTGATCA

>1728_S17_L001_R1_001.fastq_200_1a_6
CCCCTACAACAGCGCTGATAGTGGCTCAGCTACTTAGGGTCCCGCAAGCCATCTTGGACATGATCGCTGG
TGCCCACTGGGGAGTCCTAGCGGGCATAGCGTATTTCTCCATGGTGGGCAGCTGGGCGAAGGTCCTGGTA
GTGCTGTTGCTGTTTGCCGGCGTCGACGCAACCACCTACACCACCGGGGGGAGTGCCGCCGCTACTACAG
CTACACTCACTGGGTTTTTCAGTCCGGGCGCCAAGCAGAATATCCAGCTGATCA

>1728_S17_L001_R1_001.fastq_201_1a_6
CCCCTACAACGGCGCTGGTAATAGCTCAGCTACTTAGGGTCCCGCAAGCCATCTTGGACATGATCGCTGG
TGCCCACTGGGGAGTCCTAGCGGGCATAGCGTATTTCTCCATGGTGGGCAACTGGGCGAAGGTCCTGGTA
GTGCTGCTGCTGTTTGCCGGCGTCGACGCAACCACCTACACCACCGGGGGGAGTGTCGCTGCTACCACAG
CTGGATTCGTCGGGCTTCTCAGTCCGGGCGCCAAGCAGGATATCCAGCTGATCA

>1728_S17_L001_R1_001.fastq_202_1a_6
CCCCTACAACGGCGCTGGTAATAGCTCAGCTACTTAGGGTCCCGCAAGCCATCTTGGACATGATCGCTGG
TGCCCACTGGGGAGTCCTAGCGGGCATAGCGTATTTCTCCATGGTGGGCAACTGGGCGAAGGTCCTGGTA
GTGCTGCTGCTGTTTGCCGGCGTCGACGCAACCACCTACACCACCGGGGGGAGTGTCGCTGCTACCACAG
CCGGATTCGTCGGGCTTCTCAGTCCGGGCGCCAAGCAGAATATCCAGCTGATCA

>1728_S17_L001_R1_001.fastq_203_1a_6
CCCCTACAACAGCGCTGATAGTGGCTCAGCTACTTAGGGTCCCGCAAGCCATCTTGGACATGATCGCTGG
TGCCCACTGGGGAGTCCTAGCGGGCATAGCGTATTTCTCCATGGTGGGCAACTGGGCGAAGGTCCTGGTA
GTGCTGTTGCTGTTTGCCGGCGTCGACGCAACCACCTACACCACCGGGGGGAGTGCCGCCGCTACTACAG
CTACACTCACTGGGATTTTCAGTCCGGGCGCCAAGCAGAATATCCAGCTGATCA

>1728_S17_L001_R1_001.fastq_204_1a_6
CCCCTACAACAGCGCTGATAGTGGCTCAGCTACTTAGGGTCCCGCAAGCCATCTTGGACATGATCGCTGG
TGCCCACTGGGGAGTCCTAGCGGGCATAGCGTATTTCTCCATGGTGGGCAACTGGGCGAAGGTCCTGGTA
GTGCTGTTGCTGTTTGCCGGCGTCGACGCAACCACCTACACCACCGGGGGGAGTGCCGCCGCTACTACAG
CTACACTCACTGGGTTTCTCAGTCCGGGCGCCAAGCAGAATATCCAGCTGATCA

>1728_S17_L001_R1_001.fastq_205_1a_6
CCCCTACAACAGCGCTGATAGTGGCCCAGCTACTTAGGGTCCCGCAAGCCATCTTGGACATGATCGCTGG
TGCCCACTGGGGAGTCCTAGCGGGCATAGCGTATTTCTCCATGGTGGGCAACTGGGCGAAGGTCCTGGTA
GTGCTGTTGCTGTTTGCCGGCGTCGACGCAACCACCTACACCACCGGGGGGAGTGCCGCCGCTACTACAG
CTACACTCACTGGGTTTTTCAGTCCGGGCGCCAAGCAGAATATCCAGCTGATCA

>1728_S17_L001_R1_001.fastq_206_1a_6
CCCCTACAACAGCGCTGATAGTGGCTCAGCTACTTAGGGTCCCGCAAGCCATCTTGGACATGATCGCTGG
TGCCCACTGGGGAGTCCTAGCGGGCATAGCGTATTTCTCCATGGTGGGCAACTGGGCGAAGGTCCTGGTA
GTGCTGTTGCTGTTTGCCGGCGTCGACGCAACCACCTACACCACCGGGGGGAGTGCCGCCGCTACTACAG
CTACACTCACTGGGTTTTTCAGTCCGGGCGCCAAGCAGAATATCCAGCTGGTCA

>1728_S17_L001_R1_001.fastq_207_1a_6
CCCCTACAACAGCGCTGATAGTGGCTCAACTACTTAGGGTCCCGCAAGCCATCTTGGACATGATCGCTGG
TGCCCACTGGGGAGTCCTAGCGGGCATAGCGTATTTCTCCATGGTGGGCAACTGGGCGAAGGTCCTGGTA
GTGCTGTTGCTGTTTGCCGGCGTCGACGCAACCACCTACACCACCGGGGGGAGTGCCGCCGCTACTACAG
CTACACTCACTGGGTTTTTCAGTCCGGGCGCCAAGCAGAATATCCAGCTGATCA

>1728_S17_L001_R1_001.fastq_208_1a_6
CCCCTACAACAGCGCTGATAGTGGCTCAGCTACTTAGGGTCCCGCAAGCCATCTTGGACATGATCGCTGG
TGCCCACTGGGGAGTCCTAGCGGGCATAGCGTATTTCTCCATGGTGGGCAACTGGGCGAAGGTCCTGGTA
GTGCTGCTGCTGTTTGCCGGCGTCGACGCAACCACCTACACCACCGGGGGAAGTGTCGCTGCTACCACAG
CTGGATTCGTCGGGCTTCTCAGTCCGGGCGCCAAGCAGAATATCCAGCTGATCA

>1728_S17_L001_R1_001.fastq_209_1a_6
CCCCTACAACAGCGCTGGTAGTGGCTCAGCTACTTAGGGTCCCGCAAGCCATCTTGGACATGATCGCTGG
TGCCCACTGGGGAGTCCTAGCGGGCATAGCGTATTTCTCCATGGTGGGCAACTGGGCGAAGGTCCTGGTA
GTGCTGTTGCTGTTTGCCGGCGTCGACGCAACCACCTACACCACCGGGGGGAGTGCCGCCGCTACTACAG
CTACACTCACTGGGTTTTTCAGTCCGGGCGCCAAGCAGAATATCCAGCTGATCA

>1728_S17_L001_R1_001.fastq_210_1a_6
CCCCTACAACAGCGCTGATAGTGGCTCAGCTACTTAGGGTCCCGCAAGCCATCTTGGACATGATCGCTGG
TGCCCACTGGGGAGTCCTAGCGGGCATAGCGTATTTCTCCATGGTGGGCAACTGGGCGAAGGTCCTGGTA
GTGCTGTTGCTGTTTGCCGGCGTCGACGCAACCACCTACACCACCGGGGGGAGTGCCGCCGCTACTACAG
CTACACTCACTGGGTTTTTCAGTCCGGGCGCCGAGCAGAATATCCAGCTGATCA

>1728_S17_L001_R1_001.fastq_211_1a_6
CCCCTACAACGGCGCTGGTAATAGCTCAGCTACTTAGGGTCCCGCAAGCCATCTTGGACATGATCGCTGG
TGCCCACTGGGGAGTCCTAGCGGGCATAGCGTATTTCTCCATGGTGGGCAACTGGGCGAAGGTCCTGGTA
GTGCTGCTGCTGTTTGCCGGCGTTGACGCAACCACCTACACCACCGGGGGGAGCGTCGCTGCTACCACAG
CTGGATTCGTCGGGCTTCTCAGTCCGGGCGCCAAGCAGAATATCCAGCTGATCA

>1728_S17_L001_R1_001.fastq_212_1a_6
CCCCTACAACAGCGCTGATAGTGGCTCAGCTACTTAGGGTCCCGCAAGCCATCTTGGACATGATCGCTGG
TGCCCACTGGGGAGTCCTAGCGGGCATAGCGTATTTCTCCATGGTGGGCAACTGGGCGAAGGTCCTGGTA
GTGCTGTTGCTGTTTGCCGGCGTCGACGCAACCACCTACACCACCGGGGGGAGTGCCGCCGCTACTACAG
CTACACTCACTGGGCTTTTCAGTCCGGGCGCCAAGCAGAATATCCAGCTGATCA

>1728_S17_L001_R1_001.fastq_213_1a_6
CCCCTACAACAGCGCTGATAGTGGCTCAGCTACTTAGGGTCCCGCAAGCCATCTTGGACATGATCGCTGG
TGCCCACTGGGGAGTCCTAGCGGGCATAGCGTATTTCTCCATGGTGGGCAACTGGGCGAAGGTCCTGGTA
GTGCTGTTGCTGTTTGCCGGCGTCGACGCAACCACCTACACCACCGGGGGGAGTGCCGCCGCTGCTACAG
CTACACTCACTGGGTTTTTCAGTCCGGGCGCCAAGCAGAATATCCAGCTGATCA

>1728_S17_L001_R1_001.fastq_214_1a_6
CCCCTACAACAGCGCTGATAGTGGCTCAGCTACTTAGGGTCCCGCAAGCCATCTTGGACATGATCGCTGG
TGCCCACTGGGGAGTCCTAGCGGGCATAGCGTATTCCTCCATGGTGGGCAACTGGGCGAAGGTCCTGGTA
GTGCTGTTGCTGTTTGCCGGCGTCGACGCAACCACCTACACCACCGGGGGGAGTGCCGCCGCTACTACAG
CTACACTCACTGGGTTTTTCAGTCCGGGCGCCAAGCAGAATATCCAGCTGATCA

>1728_S17_L001_R1_001.fastq_215_1a_6
CCCCTACAACAGCGCTGATAGTGGCTCAGCTACTTAGGGTCCCGCAAGCCATCTTGGACATGATCGCTGG
TGCCCACTGGGGAGTCCTAGCGGGCATAGCGTATTTCTCCATGGTGGGCAACTGGGCGAAGGTCCCGGTA
GTGCTGTTGCTGTTTGCCGGCGTCGACGCAACCACCTACACCACCGGGGGGAGTGCCGCCGCTACTACAG
CTACACTCACTGGGTTTTTCAGTCCGGGCGCCAAGCAGAATATCCAGCTGATCA

>1728_S17_L001_R1_001.fastq_216_1a_6
CCCCTACGACGGCGCTGGTAATGGCTCAGCTACTTAGGGTCCCGCAAGCCATCTTGGACATGATCGCTGG
TGCCCACTGGGGAGTCCTAGCGGGCATAGCGTACTTCTCCATGGCGGGCAACTGGGCGAAAGTCCTGGTA
GTGCTGTTGCTGTTTGCCGGCGTCGACGCAACCACCTACACCACCGGGGGGAGTGCCGCTGCTACTACAG
CTGGATTCGTCAGGCTTCTCAGTCCGGGCGCCAAGCAGGATATCCAACTGATCA

>1728_S17_L001_R1_001.fastq_217_1a_6
CCCCTACAACAGCGCTGATAGTGGCTCAGCTACTTAGGGTCCCGCAAGCCATCTTGGACATGATCGCTGG
TGCCCACTGGGGAGTCCTAGCGGGCATAGCGTATTTCTCCATGGTGGGCAACTGGGCGAAGGTCCTGGTA
GTGCTGTTGCTGTTTGCCGGCGTCGACGCAACCACCTACACCACCGGGGGGAGTGCCGCCGCTACTACAG
CTACACTCGCTGGGTTTTTCAGTCCGGGCGCCAAGCAGAATATCCAGCTGATCA

>1728_S17_L001_R1_001.fastq_218_1a_6
CCCCTACAACGGCGCTGGTAATAGCTCAGCTACTTAGGGTCCCGCAAGCCATCTTGGACATGATCGCTGG
TGCCCACTGGGGAGTCCTAGCGGGCATAGCGTATTTCTCCATGGTGGGCAACTGGGCGAAGGTCCTGGTA
GTGCTGTTGCTGTTTGCCGGCGTCGACGCAACCACCTACACCACCGGGGGGAGTGCCGCTGCTACCACAT
CCGGACTCGTCGGGCTTCTCAGTCCGGGCGCCAAGCAGGATATCCAGCTGATCA

>1728_S17_L001_R1_001.fastq_219_1a_6
CCCCTACAACAGCGCTGATAGTGGCTCAGCTACTTAGGGTCCCGCAAGCCATCTTGGACATGATCGCTGG
TGCCCACTGGGGAGTCCTAGCGGGCATAGCGTATTTCTCCATGGTGGGCAACTGGGCGAAGGTCCTGGTA
GTGCTGTTGCTGTTTGCCGGCGTCGACGCAACCACCTACACCACCGGGGGGAGTGCCGCCGCTACTACAG
CTACACTCACTGGGTTTTTCAGTCCGGGCACCAAGCAGAATATCCAGCTGATCA

>1728_S17_L001_R1_001.fastq_220_1a_6
CCCCTGCAACAGCGCTGATAGTGGCTCAGCTACTTAGGGTCCCGCAAGCCATCTTGGACATGATCGCTGG
TGCCCACTGGGGAGTCCTAGCGGGCATAGCGTATTTCTCCATGGTGGGCAACTGGGCGAAGGTCCTGGTA
GTGCTGTTGCTGTTTGCCGGCGTCGACGCAACCACCTACACCACCGGGGGGAGTGCCGCCGCTACTACAG
CTACACTCACTGGGTTTTTCAGTCCGGGCGCCAAGCAGAATATCCAGCTGATCA

>1728_S17_L001_R1_001.fastq_221_1a_6
CCCCTACAACAGCGCTGATAGTGGCTCAGCTACTTAGGGTCCCGCAAGCCATTTTGGACATGATCGCTGG
TGCCCACTGGGGAGTCCTAGCGGGCATAGCGTATTTCTCCATGGTGGGCAACTGGGCGAAGGTCCTGGTA
GTGCTGTTGCTGTTTGCCGGCGTCGACGCAACCACCTACACCACCGGGGGGAGTGCCGCCGCTACTACAG
CTACACTCACTGGGTTTTTCAGTCCGGGCGCCAAGCAGAATATCCAGCTGATCA

>1728_S17_L001_R1_001.fastq_222_1a_6
CCCCTACAACAGCGCTGATAGTGGCTCAGCTACTTAGGGCCCCGCAAGCCATCTTGGACATGATCGCTGG
TGCCCACTGGGGAGTCCTAGCGGGCATAGCGTATTTCTCCATGGTGGGCAACTGGGCGAAGGTCCTGGTA
GTGCTGTTGCTGTTTGCCGGCGTCGACGCAACCACCTACACCACCGGGGGGAGTGCCGCCGCTACTACAG
CTACACTCACTGGGTTTTTCAGTCCGGGCGCCAAGCAGAATATCCAGCTGATCA

>1728_S17_L001_R1_001.fastq_223_1a_6
CCCCTACAACAGCGCTGATAGTGGCTCAGCTACTTAGGGTCCCGCAAGCCATCTTGGACATGATCGCTGG
TGCTCACTGGGGAGTCCTAGCGGGCATAGCGTATTTCTCCATGGCGGGCAACTGGGCGAAAGTCCTGGTA
GTGCTGTTGCTGTTTGCCGGCGTCGACGCAACCACCTACACCACCGGGGGGAGTGCCGCTGCTACTACAG
CTGGATTCGTCAGGCTTCTCAGTCCGGGCGCCAAGCAGAATATCCAGCTGATCA

>1728_S17_L001_R1_001.fastq_224_1a_6
CCCCTACAACGGCGCTGGTAATAGCTCAGCTACTTAGGGTCCCGCAAGCCATCTTGGACATGATCGCTGG
TGCCCACTGGGGAGTCCTAGCGGGTATAGCGTATTTCTCCATGGTGGGCAACTGGGCGAAGGTCCTGGTA
GTGCTGCTGCTGTTTGCCGGCGTCGACGCAACCACCTACACCACCGGGGGGAGTGCCGCCGCTACTACAG
CTACACTCACTGGGTTTTTCAGTCCGGGCGCCAAGCAGAATATCCAGCTGATCA

>1728_S17_L001_R1_001.fastq_225_1a_6
CCCCTACAACAGCGCTGACAGTGGCTCAGCTACTTAGGGTCCCGCAAGCCATCTTGGACATGATCGCTGG
TGCCCACTGGGGAGTCCTAGCGGGCATAGCGTATTTCTCCATGGTGGGCAACTGGGCGAAGGTCCTGGTA
GTGCTGTTGCTGTTTGCCGGCGTCGACGCAACCACCTACACCACCGGGGGGAGTGCCGCCGCTACTACAG
CTACACTCACTGGGTTTTTCAGTCCGGGCGCCAAGCAGAATATCCAGCTGATCA

>1728_S17_L001_R1_001.fastq_226_1a_6
CCCCTACAACAGCGCTGATAGTGGCTCAGCTACTTAGGGTCCCGCAAGCCATCTTGGACATGATCGCTGG
TGCCCACTGGGGAGTCCTAGCGGGCATAGCGTATTTCTCCATGGTGGGCAACTGGGCGAAGGTCCTGGTA
GTGCTGTTGCTGTTTGCCGGCGTCGACGCAACCACCTACACCACCGGGGGGAGTGCCGCCGCTACTACAG
CTTCACTCACCGGGTTTTTCAGTCCGGGCGCCAAGCAGAATATCCAGCTGATCA

>1728_S17_L001_R1_001.fastq_227_1a_5
CCCCTACAACAGCGCTGATAGTGGCTCAGCTACTTAGGGTCCCGCAAGCCATCTTGGACATGATCGCTGG
TGCCCACTGGGGAGTCCTAGCGGGCATAGCGTATTTCTCCATGGTGGGCAACTGGGCGAAGGTCCTGGTA
GTGCTGTTGCTGTTTGCCGGTGTCGACGCAACCACCTACACCACCGGGGGGAGTGCCGCCGCTACTACAG
CTACACTCACTGGGTTTTTCAGTCCGGGCGCCAAGCAGAATATCCAGCTGATCA

>1728_S17_L001_R1_001.fastq_228_1a_5
CCCCTACAACGGCGCTGGTAATAGCTCAGCTACTTAGGGTCCCGCAAGCCATCTTGGACATGATCGCTGG
TGCCCACTGGGGAGTCCTAGCGGGCATAGCGTATTTCTCCATGGTGGGCAACTGGGCGAAGGTCCTGGTA
GTGCTGTTGCTGTTTGCCGGCGTCGACGCAACCACCTACACCACCGGGGGGAGTGCCGCCGCTACTACAG
CTTCACTCACTGGGTTTTTCAGTCCGGGCGCCAAGCAGAATATCCAGCTGATCA

>1728_S17_L001_R1_001.fastq_229_1a_5
CCCCTACAACAGCGCTGATAGTGGCTCAGCTACTTAGGGTCCCGCAAGCCATCTTGGACATGATCGCTGG
TGCCCACTGGGGAGTCCTAGCGGGCATAGCGTATTTCTCCATGGTGGGCAACTGGGCGAAGGTCCTGGTA
GTGCTGTTGCTGTTTGCCGGCGTCGACGCAACCACCTACACCACCGGGGGGAGTGCCGCCGCTACTACAG
CTACACTCACTGGGTTTTTCAGTCCGGGCGCCAAGCAAAATATCCAGCTGATCA

>1728_S17_L001_R1_001.fastq_230_1a_5
CCCCTACAACAGCGCTGATAGTGGCTCAGCTACTTAGGGTCCCGCAAGCCATCTTGGACATGATCGCTGG
TGCCCACTGGGGAGTCCTAGCGGGCATAGCGTATTTCTCCATGGTGGGCAACTGGGCGAAGGTCCTGGTA
GTGCTGTTGCTGTTTGCCGGCGTCGACGCAACCACCTACACCACCGGGGGGAGTGCCGCCGCTACTACAG
CTACACTCACTGGGTTTTTCAGTCCGGGCGCCAAGCAGAATGTCCAGCTGATCA

>1728_S17_L001_R1_001.fastq_231_1a_5
CCCCTACAACGGCGCTGGTAATGGCTCAGCTACTTAGGGTCCCGCAAGCCATCTTGGACATGATCGCCGG
TGCCCACTGGGGAGTCCTAGCGGGCATAGCGTATTTCTCCATGGTGGGCAACTGGGCGAAGGTCCTGGTA
GTGCTGTTGCTGTTTGCCGGCGTCGACGCAACCACCTACACCACCGGGGGGAGTGCCGCCGCTACTACAG
CTACACTCACTGGGTTTTTCAGTCCGGGCGCCAAGCAGAATATCCAGCTGATCA

>1728_S17_L001_R1_001.fastq_232_1a_5
CCCCTACAACAGCGCTGATAGTGGCTCAGCTACTTAGGGTCCCGCAAGCCATCTTGGACATGATCGCTGG
TGCCCACTGGGGAGTCCTAGCGGGCATAGCGTATTTCTCCATGGTGGGCAACTGGGCGAAGGTCCTGGTA
GTGCTGCTGCTGTTTGCCGGCGTCGACGCAACCACCTACACCACCGGGGGGAGTGTCGCTGCTACCACAG
CTGGATTCGTCGGGCTTCTCAGTCCGGGCGCCAAGCAGGATATCCAACTGATCA

>1728_S17_L001_R1_001.fastq_233_1a_5
CCCCTACAACAGCGCTGATAGTGGCTCAGCTACTTAGGGTCCCGCAAGCCATCTTGGACATGATCGCTGG
TGCCCACTGGGGAGTCCTAGCGGGCATAGCGTATTTCTCCATGGTGGGCAACTGGGCGAAGGTCCTGGTA
GTGCTGTTGCTGTTTGCCGGCGTCGACGCAACCACCTACACCACCGGGGGGAGTGCCGCCGCTACTACGG
CTAGACTCACCGGGATTTTCAGTCCGGGCGCCAAGCAGGATATCCAGCTGATCA

>1728_S17_L001_R1_001.fastq_234_1a_5
CCCCTACAACGGCGCTGGTAATGGCTCAGCTACTTAGGGTCCCGCAAGCCATCTTGGACATGATCGCTGG
TGCTCACTGGGGAGTCCTAGCGGGCATAGCGTATTTCTCCATGGCGGGCAACTGGGCGAAAGTCCTGGTA
GTGCTGTTGCTGTTTGCCGGCGTCGACGCAACCACCTACACCACCGGGGGGAGCGCCGCTGCTACTACAG
CTGGATTCGTCAGGCTTCTCAGTCCGGGCGCCAAGCAGGATATCCAACTGATCA

>1728_S17_L001_R1_001.fastq_235_1a_5
CCCCTACAACAGCGCTGATAGTGGCTCAGCTACTTAGGGTCTCGCAAGCCATCTTGGACATGATCGCTGG
TGCCCACTGGGGAGTCCTAGCGGGCATAGCGTATTTCTCCATGGTGGGCAACTGGGCGAAGGTCCTGGTA
GTGCTGTTGCTGTTTGCCGGCGTCGACGCAACCACCTACACCACCGGGGGGAGTGCCGCCGCTACTACAG
CTACACTCACTGGGTTTTTCAGTCCGGGCGCCAAGCAGAATATCCAGCTGATCA

>1728_S17_L001_R1_001.fastq_236_1a_5
CCCCTACAACAGCGCTGATAGTGGCTCAGCTACTTAGGGTCCCGCAAGCCATCTTGGACATGACCGCTGG
TGCCCACTGGGGAGTCCTAGCGGGCATAGCGTATTTCTCCATGGTGGGCAACTGGGCGAAGGTCCTGGTA
GTGCTGTTGCTGTTTGCCGGCGTCGACGCAACCACCTACACCACCGGGGGGAGTGCCGCCGCTACTACAG
CTACACTCACTGGGTTTTTCAGTCCGGGCGCCAAGCAGAATATCCAGCTGATCA

>1728_S17_L001_R1_001.fastq_237_1a_5
CCCCTACAACGGCGCTGGTAATAGCTCAGCTACTTAGGGTCCCGCAAGCCATCTTGGACATGATCGCTGG
TGCCCACTGGGGAGTCCTAGCGGGCATAGCGTATTTCTCCATGGTGGGCAACTGGGCGAAGGTCCTGGTA
GTGCTGTTGCTGTTTGCCGGCGTCGACGCAACCACCTACACCACTGGGGGGAGTGCCGCCGCTACTACAG
CTACACTCACTGGGTTTTTCAGTCCGGGCGCCAAGCAGAATATCCAGCTGATCA

>1728_S17_L001_R1_001.fastq_238_1a_5
CCCCTACGACGGCGCTGGTAATAGCTCAGCTACTTAGGGTCCCGCAAGCCATCTTGGACATGATCGCTGG
TGCCCACTGGGGAGTCCTAGCGGGTATAGCGTATTTCTCCATGGTGGGCAACTGGGCGAAGGTCCTGGTA
GTGCTGCTGCTGTTTGCCGGCGTCGACGCAACCACCTACACCACCGGGGGGAGTGTCGCTGCTACCACAG
CTGGATTCGTCGGGCTTCTCAGTCCGGGCGCCAAGCAGAATATCCAGCTGATCA

>1728_S17_L001_R1_001.fastq_239_1a_5
CCCCTACAACAGCGCTGATAGTGGCTCAGCTACTTAGGGTCCCGCAAGCCATCTTGGACATGATCGCTGG
TGCCCACTGGGGAGTCCTAGCGGGCACAGCGTATTTCTCCATGGTGGGCAACTGGGCGAAGGTCCTGGTA
GTGCTGTTGCTGTTTGCCGGCGTCGACGCAACCACCTACACCACCGGGGGGAGTGCCGCCGCTACTACAG
CTACACTCACTGGGTTTTTCAGTCCGGGCGCCAAGCAGAATATCCAGCTGATCA

>1728_S17_L001_R1_001.fastq_240_1a_5
CCCCTACAACAGCGTTGATAGTGGCTCAGCTACTTAGGGTCCCGCAAGCCATCTTGGACATGATCGCTGG
TGCTCACTGGGGAGTCCTAGCGGGCATAGCGTATTTCTCCATGGCGGGCAACTGGGCGAAAGTCCTGGTA
GTGCTGTTGCTGTTTGCCGGCGTCGACGCAACCACCTACACCACCGGGGGGAGTGCCGCTGCTACTACAG
CTGGATTCGTCAGGCTTCTCAGTCCGGGCGCCAAGCAGGATATCCAACTGATCA

>1728_S17_L001_R1_001.fastq_241_1a_5
CCCCTACAACAGCGCTGATAGTGGCTCAGCTACTTAGGGTCCCGCAAGCCATCTTGGACATGATCGCTGG
TGCCCACTGGGGAGTCCTAGCGGGCATAGCGTATTTCTCCATGGTGGGCAACTGGGCGAAGGTCCTGGTA
GTGCTGTTGCTGTTTGCCGGCATCGACGCAACCACCTACACCACCGGGGGGAGTGCCGCCGCTACTACAG
CTACACTCACTGGGTTTTTCAGTCCGGGCGCCAAGCAGAATATCCAGCTGATCA

>1728_S17_L001_R1_001.fastq_242_1a_5
CCCCTACAACGGCGCTGGTAATAGCTCAGCTACTTAGGGTCCCGCAAGCCATCTTGGACATGATCGCTGG
TGCCCACTGGGGAGTCCTAGCGGGTATAGCGTATTTCTCCATGGTGGGCAACTGGGCGAAGGTCCTGGTA
GTGCTGTTGCTGTTTGCCGGCGTCGACGCAACCACCTACACCACCGGGGGGAGTGCCGCCGCTACTACAG
CTACACTCACTGGGTTTTTCAGTCCGGGCGCCAAGCAGAATATCCAGCTGATCA

>1728_S17_L001_R1_001.fastq_243_1a_5
CCCCTACAACAGCGCTGATAGTGGCTCAGCTACTTAGGGTCCCGCAAGCCATCTTGGACATGATCGCTGG
TGCCCACTGGGGAGTCCTAGCGGGCATAGCGTATTTCTCCATGGTGGGCAACTGGGCGAAGGTCTTGGTA
GTGCTGTTGCTGTTTGCCGGCGTCGACGCAACCACCTACACCACCGGGGGGAGTGCCGCCGCTACTACAG
CTACACTCACTGGGTTTTTCAGTCCGGGCGCCAAGCAGAATATCCAGCTGATCA

>1728_S17_L001_R1_001.fastq_244_1a_5
CCCCTACAACAGCGCTGATAGTGGCTCAGCTACTTAGGGTCCCGCAAGCCATCTTGGACATGATCGCTGG
TGCCCACTGGGGAGTCCTAGCGGGCATAGCGTATTTCTCCATGGTGGGCAACTGGGCGAAGGTCCTGGTA
GTGCTGTTGCTGTTTGCCGGCGTCGACGCAACCACCTACACCACCGGGGAGAGTGCCGCCGCTACTACAG
CTACACTCACTGGGTTTTTCAGTCCGGGCGCCAAGCAGAATATCCAGCTGATCA

>1728_S17_L001_R1_001.fastq_245_1a_5
CCCCTACAACGGCGCTGGTAATGGCTCAGCTACTTAGGGTCCCGCAAGCCATCTTGGACATGATCGCTGG
TGCCCACTGGGGAGTCCTAGCGGGCATAGCGTATTTCTCCATGGCGGGCAACTGGGCGAAGGTCCTGGTA
GTGCTGTTGCTGTTTGCCGGCGTCGACGCAACCACCTACACCACCGGGGGGAGTGCCGCTGCTACCACAT
CTGGACTCGTCGGGCTTCTCAGTCCGGGCGCCAAGCAGGATATCCAGCTGATCA

>1728_S17_L001_R1_001.fastq_246_1a_5
CCCCTACAACAGCGCTGATAGTGGCTCAGCTACTTAGGGTCCCGCAAGCCATCTTGGACATGATCGCTGG
TGCCCACTGGGGAGTCCTAGCGGGCATAGCGTATTTCTCCATGGTGGGCAACTGGGCGAAGGTCCTGGTA
GTGCTGTTGCCGTTTGCCGGCGTCGACGCAACCACCTACACCACCGGGGGGAGTGCCGCCGCTACTACAG
CTACACTCACTGGGTTTTTCAGTCCGGGCGCCAAGCAGAATATCCAGCTGATCA

>1728_S17_L001_R1_001.fastq_247_1a_5
CCCCTACAACAGCGTTGATAGTGGCTCAGCTACTTAGGGTCCCGCAAGCCATCTTGGACATGATCGCTGG
TGCCCACTGGGGAGTCCTAGCGGGCATAGCGTATTTCTCCATGGTGGGCAACTGGGCGAAGGTCCTGGTA
GTGCTGTTGCTGTTTGCCGGCGTCGACGCAACCACCTATACCACCGGGGGGAGTGCCGCCGCTACTACAG
CTACACTCACTGGGTTTTTCAGTCCGGGCGCCAAGCAGAATATCCAGCTGATCA

>1728_S17_L001_R1_001.fastq_248_1a_5
CCCCTACAACAGCGCTGATAGTGGCTCAGCTACTTAGGGTCCCGCAAGCCATCTTGGACATGATCGCTGG
TGCCCACTGGGGAGTCCTAGCGGGCATAGCATATTTCTCCATGGTGGGCAACTGGGCGAAGGTCCTGGTA
GTGCTGTTGCTGTTTGCCGGCGTCGACGCAACCACCTACACCACCGGGGGGAGTGCCGCCGCTACTACAG
CTACACTCACTGGGTTTTTCAGTCCGGGCGCCAAGCAGAATATCCAGCTGATCA

>1728_S17_L001_R1_001.fastq_249_1a_5
CCCCTACAACAGCGTTGATAGTGGCTCAGCTACTTAGGGTCCCGCAAGCCATCTTGGACATGATCGCTGG
TGCCCACTGGGGAGTCCTAGCGGGCATAGCGTATTTCTCCATGGTGGGCAACTGGGCGAAGGTCCTGGTA
GTGCTGCTGCTGTTTGCCGGCGTCGACGCAACCACCTACACCACCGGGGGGAGTGTCGCTGCTACCACAG
CTGGATTCGTCGGGCTTCTCAGTCCGGGCGCCAAGCAGAATATCCAGCTGATCA

>1728_S17_L001_R1_001.fastq_250_1a_5
CCCCTACAACAGCGCTGATAGTGGCTCAGCTACTTAGGGTCCCGCAAGCCATCTTGGACATGATCGCTGG
TGCCCACTGGGGAGTCCTAGCGGGCATAGCGTATTTCTCCATGGTGGGCAACTGGGCGAAGGTCCTGGTA
GTGCTGTTGCTGTTTGCCGGCGTCGACGCAACCACCTACACCACCGGGGGGGAGTGCCGCCGCTACTACA
GCTACACTCACTGGGTTTTTCAGTCCGGGCGCCAAGCAGAATATCCAGCTGATCA

>1728_S17_L001_R1_001.fastq_251_1a_5
CCCCTACAACGGCGCTGGTAATGGCTCAGCTACTTAGGGTCCCGCAAGCCATCTTGGACATGATCGCTGG
TGCTCACTGGGGAGTCCTAGCGGGCATAGCGTATTTCTCCATGGCGGGCAACTGGGCGAAAGTCCTGGTA
GTGCTGTTGCTGTTTGCCGGCGTCGACGCAACCACCTACACCACCGGGGGGAGTGTCGCTGCTACCACAG
CTGGATTCGTCGGGCTTCTCAGTCCGGGCGCCAAGCAGAATATCCAGCTGATCA

>1728_S17_L001_R1_001.fastq_252_1a_5
CCCCTACAACAGCGCTGATAGTGGCTCAGCTACTTAGGGTCCCGCAAGCCATCTTGGACATGATCGCTGG
TGCCCACTGGGGAGTCCTAGCGGGCATAGCGTATTTCTCCATGGCGGGCAACTGGGCGAAGGTCCTGGTA
GTGTTGTTGCTGTTTGCCGGCGTCGACGCAACCACCTACACCACCGGGGGGAGTGCCGCTGCTACCACAT
CCGGACTCGTCGGGCTTCTCAGTCCGGGCGCCAAGCAGGATATCCAGCTGATCA

>1728_S17_L001_R1_001.fastq_253_1a_5
CTCCTACAACGGCGCTGGTAATAGCTCAGCTACTTAGGGTCCCGCAAGCCATCTTGGACATGATCGCTGG
TGCCCACTGGGGAGTCCTAGCGGGCATAGCGTATTTCTCCATGGTGGGCAACTGGGCGAAGGTCCTGGTA
GTGCTGTTGCTGTTTGCCGGCGTCGACGCAACCACCTACACCACCGGGGGGAGTGCCGCCGCTACTACAG
CTACACTCACTGGGTTTTTCAGTCCGGGCGCCAAGCAGAATATCCAGCTGATCA

>1728_S17_L001_R1_001.fastq_254_1a_5
CCCCTACAACAGCGCTGATAGTGGCTCAGCTACTTAGGGTCCCGCAAGCCATCTTGGACATGATCGCTGG
TGCCCACTGGGGAGTCCTAGCGGGCATAGCGTATTTCTCCATGGTGGGCAACTGGGCGAAGGTCCTGGTA
GTGCTGTTGCTGTTTGCCGGCGTCGACGCAACCACCTACACCACCGGGGGGAGTGCCGCCGCTACTACAG
CTACACTCACTGGGTCTTTCAGTCCGGGCGCCAAGCAGAATATCCAGCTGATCA

>1728_S17_L001_R1_001.fastq_255_1a_5
CCCCTACAACAGCGTTGATAGTGGCTCAGCTACTTAGGGTCCCGCAAGCCATCTTGGACATGATCGCTGG
TGCCCACTGGGGAGTCCTAGCGGGCATAGCGTATTTCTCCATGGTGGGCAACTGGGCGAAGGTCCTGGTA
GTGTTGTTGCTGTTTGCCGGCGTCGACGCAACCACCTACACCACCGGGGGGAGTGCCGCCGCTACTACAG
CTACACTCACTGGGTTTTTCAGTCCGGGCGCCAAGCAGAATATCCAGCTGATCA

>1728_S17_L001_R1_001.fastq_256_1a_5
CCCCTACAACAGCGCTGGTAGTGGCTCAGCTACTTAGGGTCCCGCAAGCCATCTTGGACATGATCGCTGG
TGCCCACTGGGGAGTCCTAGCGGGCATGGCGTATTTCTCCATGGTGGGCAACTGGGCGAAGGTCCTGGTA
GTGCTGTTGCTGTTTGCCGGCGTCGACGCAACCACCTACACCACCGGGGGGAGTGCCGCCGCTACTACGG
CTAGACTCACCGGGATTTTCAGTCCGGGCGCCAAGCAGGATATCCAGCTGATCA

>1728_S17_L001_R1_001.fastq_257_1a_5
CCCCTACGACGGCGCTGGTAATGGCTCAGCTACTTAGGGTCCCGCAAGCCATCTTGGACATGATCGCTGG
TGCCCACTGGGGAGTCCTAGCGGGCATAGCGTATTTCTCCATGGCGGGCAACTGGGCGAAGGTCCTGGTA
GTGCTGTTGCTGTTTGCCGGCGTCGACGCAACCACCTACACCACCGGGGGGAGTGCCGCTGCTACCACAT
CCGGACTCGTCGGGCTTCTCAGTCCGGGCGCCAAGCAGGATATCCAGCTGATCA

>1728_S17_L001_R1_001.fastq_258_1a_5
CCCCTACAACGGCGCTGGTAATGGCTCAGCTACTTAGGGTCCCGCAAGCCATCTTGGACATGATCGCTGG
TGCCCACTGGGGAGTCCTAGCGGGCATAGCGTATTTCTCCATGGCGGGCAACTGGGCGAAGGTCCTGGTA
GTGCTGTTGCTGTTTGCCGGCGTCGACGCAACCACCTACACCACCGGGGGGAGTGTCGCTGCTACCACAG
CTGGATTCGTCGGGCTTCTCAGTCCGGGCGCCAAGCAGAATATCCAGCTGATCA

>1728_S17_L001_R1_001.fastq_259_1a_5
CCCCTACAACAGCGCTGATAGTGGCTCAGCTACTTAGGGTCCCGCAAGCCATCTTGGACATGATCGCTGG
TGCCCACTGGGGAGTCCTAGCGGGCATAGCGTATTTCTCCATGGTGGGCAACTGGGCGAAGGTCCTGGTA
GTGCTGTTGCTGTTTGCCAGCGTCGACGCAACCACCTACACCACCGGGGGGAGTGCCGCCGCTACTACAG
CTACACTCACTGGGTTTTTCAGTCCGGGCGCCAAGCAGAATATCCAGCTGATCA

>1728_S17_L001_R1_001.fastq_260_1a_5
CCCCTACAACAGCGCTGATAGTGGCTCAGCTACTTAGGGTCCCGCAAGCCATCTTGGACATGATCGCTGG
TGCCCACTGGGGAGTCCTAGCGGGCATAGCGTATTTCTCCATGGTGGGCAACTGGGCGAAGGTCCTGGTA
GTGCTGCTGCTGTTTGCCGGCGTTGACGCAACCACCTACACCACCGGGGGGAGCGTCGCTGCTACCACAG
CTGGATTCGTCGGGCTTCTCAGTCCGGGCGCCAAGCAGAATATCCAGCTGATCA

>1728_S17_L001_R1_001.fastq_261_1a_5
CCCCTACAACGGCGCTGGTAATAGCTCAGCTACTTAGGGTCCCGCAAGCCATCTTGGACATGATCGCTGG
TGCCCACTGGGGAGTCCTAGCGGGCATAGCGTATTTCTCCATGGTGGGCAACTGGGCGAAGGTCCTGGTA
GTGCTGCTGCTGTTTGCCGGCGTCGACGCAACCACCTACACCACCGGGGGGAGTGTCGCTGCCACCACAG
CTGGATTCGTCGGGCTTCTCAGTCCGGGCGCCAAGCAGAATATCCAGCTGATCA

>1728_S17_L001_R1_001.fastq_262_1a_5
CCCCTACAACAGCGCTGATAGTGGCTCAGTTACTTAGGGTCCCGCAAGCCATCTTGGACATGATCGCTGG
TGCCCACTGGGGAGTCCTAGCGGGCATAGCGTATTTCTCCATGGTGGGCAACTGGGCGAAGGTCCTGGTA
GTGCTGTTGCTGTTTGCCGGCGTCGACGCAACCACCTACACCACCGGGGGGAGTGCCGCCGCTACTACAG
CTACACTCACTGGGTTTTTCAGTCCGGGCGCCAAGCAGAATATCCAGCTGATCA

>1728_S17_L001_R1_001.fastq_263_1a_5
CCCCTACAACAGCGCTGATAGTGGCTCAGCTACTTAGGGTCCCGCAAGCCATCTTGGACATGATCGCTGG
TGCCCACTGGGGAGTCCTAGCGGGCATAGCGTATTTCTCCATGGTGGGCAACTGGGCGAAGGTCCTGGTA
GTGCTGCTGCTGTTTGCCGGCGTCGACGCAACCACCTACACCACCGGGGGGAGCGTCGCTGCTACCACGG
CTGGATTCGTCGGGCTTCTCAGTCCGGGCGCCAAGCAGAATATCCAGCTGATCA

>1728_S17_L001_R1_001.fastq_264_1a_5
CCCCTACAACAGCGCTGATAGTGGCTCAGCTACTTAGGGTCCCGCAAGCCATCTTGGACATGATCGCTGG
TGCCCACTGGGGAGTCCTAGCGGGCATAGCGTATCTCTCCATGGTGGGCAACTGGGCGAAGGTCCTGGTA
GTGCTGTTGCTGTTTGCCGGCGTCGACGCAACCACCTACACCACCGGGGGGAGTGCCGCCGCTACTACAG
CTACACTCACTGGGTTTTTCAGTCCGGGCGCCAAGCAGAATATCCAGCTGATCA

>1728_S17_L001_R1_001.fastq_265_1a_5
CCCCTACAACGGCGCTGGTAATAGCTCAGCTACTTAGGGTCCCGCAAGCCATCTTGGACATGATCGCTGG
TGCCCACTGGGGAGTCCTAGCGGGCATAGCGTATTTCTCCATGGTGGGCAACTGGGCGAAGGTCCTGGTA
GTGCTGCTGCTGTTTGCCGGCGTCGACGCAACCACCTACACCACCGGGGGGAGTGTCGCTGCTACCACAG
CTGGATTCGTCGGGCTTCTCAGTCCGGGCGCCAAGCAGAATATTCAGCTGATCA
