# Supplementary material for: HCV transmission in high-risk communities in Bulgaria
Source: PLoS One. 2019 Mar 5;14(3):e0212350. doi: 10.1371/journal.pone.0212350 (PMC6400337; doi:10.1371/journal.pone.0212350)
Supplement: S1 File — (ZIP) [file pone.0212350.s002.zip › 1741_S28_L001_R1_001.fastq_3a_freq5.fas]

>1741_S28_L001_R1_001.fastq_1_3a_1845
CCCCCGCTGTGGGTATGGTGGTGGCGCACGTCTTGCGGTTGCCCCAGACCTTGTTTGACATAATAGCCGG
GGCCCATTGGGGCATCTTGGCGGGCCTAGCCTATTACTCCATGCAGGGCAATTGGGCTAAGGTTGCTATC
ATCATGGTTATGTTTTCGGGGGTCGATGCCAATACATATACCACCGGTGGCGCCGTAGCTCGTAGAACTA
ACTTTGTTGCTAGCCTTTTTAGTTCGGGCGCCCAGCAGAACCTGCAGCTGATCA

>1741_S28_L001_R1_001.fastq_2_3a_1331
CCCCCGCTGTGGGTATGGTGGTGGCGCACGTCTTGCGGTTGCCCCAGACCTTGTTTGACATAATAGCCGG
GGCCCATTGGGGCATCTTGGCGGGCCTAGCCTATTACTCCATGCAGGGCAATTGGGCTAAGGTTGCTATC
ATCATGGTTATGTTTTCGGGGGTCGATGCCGGTACATATACCACCGGTGGCGCCGTAGCTCGTAGAACTA
ACTTTGTTGCTAGCCTTTTTAGTTCGGGCGCCCAGCAGAACCTGCAGCTGATCA

>1741_S28_L001_R1_001.fastq_3_3a_323
CCCCCGCTGTGGGTATGGTGGTGGCGCACGTCTTGCGGTTGCCCCAGACCTTGTTTGACATAATAGCCGG
GGCCCATTGGGGCATCTTGGCGGGCCTAGCCTATTACTCCATGCAGGGCAATTGGGCTAAGGTTGCTATC
ATCATGGTTATGTTTTCGGGGGTCGATGCCAATACATATACCACCGGTGGCTCCGCAGCTCGTAAAACTA
ACATTGTTGCTAGCCTTTTTAGTTCGGGCGCCCAGCAGAACCTGCAGCTGATCA

>1741_S28_L001_R1_001.fastq_4_3a_312
CCCCCGCTGTGGGTATGGTGGTGGCGCACGTCTTGCGGTTGCCCCAGACCTTGTTTGACATAATAGCCGG
GGCCCATTGGGGCATCTTGGCGGGCCTAGCCTATTACTCCATGCAGGGCAATTGGGCTAAGGTTGCTATC
ATCATGGTTATGTTTTCGGGGGTCGATGCCAATACATATACCACCGGTGGCGCCGCAGCTCGTAAAACTA
ACATTGTTGCTAGCCTTTTTAGTTCGGGCGCCCAGCAGAACCTGCAGCTGATCA

>1741_S28_L001_R1_001.fastq_5_3a_264
CCCCCGCTGTGGGTATGGTGGTGGCGCACGTCTTGCGGTTGCCCCAGACCTTGTTTGACATAATAGCCGG
GGCCCATTGGGGCATCTTGGCGGGCCTAGCCTATTACTCCATGCAGGGCAATTGGGCTAAGGTTGCTATC
ATCATGGTCATGTTTTCGGGGGTCGATGCCAATACATATACCACCGGTGGCGCCGTAGCTCGTAGAACTA
ACTTTGTTGCTAGCCTTTTTAGTTCGGGCGCCCAGCAGAACCTGCAGCTGATCA

>1741_S28_L001_R1_001.fastq_6_3a_231
CCCCCGCTGTGGGTATGGTGGTGGCGCACGTCTTGCGGTTGCCCCAGACCTTGTTTGACATAATAGCCGG
GGCCCATTGGGGCATCTTGGCGGGCCTAGCCTATTACTCCATGCAGGGCAATTGGGCTAAGGTTGCTATC
ATCATGGTTATGTTTTCGGGGGTCGATGCCGGTACATATACCACCGGTGGCTCCGCAGCTCGTAAAACTA
ACATTGTTGCTAGCCTTTTTAGTTCGGGCGCCCAGCAGAACCTGCAGCTGATCA

>1741_S28_L001_R1_001.fastq_7_3a_188
CCCCCGCTGTGGGTATGGTGGTGGCGCACGTCTTGCGGTTGCCCCAGACCTTGTTTGACATAATAGCCGG
GGCCCATTGGGGCATCTTGGCGGGCCTAGCCTATTACTCCATGCAGGGCAATTGGGCTAAGGTTGCTATC
ATCATGGTTATGTTTTCGGGGGTCGATGCCAGTACATATACCACCGGTGGCGCCGTAGCTCGTAGAACTA
ACTTTGTTGCTAGCCTTTTTAGTTCGGGCGCCCAGCAGAACCTGCAGCTGATCA

>1741_S28_L001_R1_001.fastq_8_3a_174
CCCCCGCTGTGGGTATGGTGGTGGCGCACGTCTTGCGGTTGCCCCAGACCTTGTTTGACATAATAGCCGG
GGCCCATTGGGGCATCTTGGCGGGCCTAGCCTATTACTCCATGCAGGGCAATTGGGCTAAGGTTGCTATC
ATCATGGTTATGTTTTCGGGGGTCGATGCCGGTACATATACCACCGGTGCCGTCGCAGCTCGTAAAACTA
ACATTGTTGCTAGCCTTTTTAGTTCGGGCGCCCAGCAGAACCTGCAGCTGATCA

>1741_S28_L001_R1_001.fastq_9_3a_161
CCCCCGCTGTGGGTATGGTGGTGGCGCACGTCTTGCGGTTGCCCCAGACCTTGTTTGACATAATAGCCGG
GGCCCATTGGGGCATCTTGGCGGGCCTAGCCTATTACTCCATGCAGGGCAATTGGGCTAAGGTTGCTATC
ATCATGGTTATGTTTTCGGGGGTCGATGCCGCTACATATACCACCGGTGGCTCCGCAGCTCGTAAAACTA
ACATTGTTGCTAGCCTTTTTAGTTCGGGCGCCCAGCAGAACCTGCAGCTGATCA

>1741_S28_L001_R1_001.fastq_10_3a_148
CCCCCGCTGTGGGTATGGTGGTGGCGCACGTCTTGCGGTTGCCCCAGACCTTGTTTGACATAATAGCCGG
GGCCCATTGGGGCATCTTGGCGGGCCTAGCCTATTACTCCATGCAGGGCAATTGGGCTAAGGTTGCTATC
ATCATGGTTATGTTTTCGGGGGTCGATGCCAATACATATACCACCGGTGGCGCCCTAGCTCGTAAAACTA
ACATTGTTGCTAGCCTTTTTAGTTCGGGCGCCCAGCAGAACCTGCAGCTGATCA

>1741_S28_L001_R1_001.fastq_11_3a_125
CCCCCGCTGTGGGTATGGTGGTGGCGCACGTCTTGCGGTTGCCCCAGACCTTGTTTGACATAATAGCCGG
GGCCCATTGGGGCATCTTGGCGGGCCTAGCCTATTACTCCATGCAGGGCAATTGGGCTAAGGTTGCTATC
ATCATGGTTATGTTTTCGGGGGTCGATGCCTATACATATACCACCGGTGGCGCCGTAGCTCGTAGAACTA
ACTTTGTTGCTAGCCTTTTTAGTTCGGGCGCCCAGCAGAACCTGCAGCTGATCA

>1741_S28_L001_R1_001.fastq_12_3a_115
CCCCCGCTGTGGGTATGGTGGTGGCGCACGTCTTGCGGTTGCCCCAGACCTTGTTTGACATAATAGCCGG
GGCCCATTGGGGCATCTTGGCGGGCCTAGCCTATTACTCCATGCAGGGCAATTGGGCTAAGGTTGCTATC
ATCATGGTTATGTTTTCGGGGGTCGATGCCGGTACATATACCACCGGTGGCTCTGCAGCTCGTAAAACTA
ACATTGTTGCTAGCCTTTTTAGTTCGGGCGCCCAGCAGAACCTGCAGCTGATCA

>1741_S28_L001_R1_001.fastq_13_3a_89
CCCCCGCTGTGGGTATGGTGGTGGCGCACGTCTTGCGGTTGCCCCAGACCTTGTTTGACATAATAGCCGG
GGCCCATTGGGGCATCTTGGCGGGCCTAGCCTATTACTCCATGCAGGGCAATTGGGCTAAGGTTGCTATC
ATCATGGTTATGTTTTCGGGGGTCGATGCCAATACATATACCACCGGTGGCGCCTTAGCTCGTAAAACTA
ACATTGTTGCTAGCCTTTTTAGTTCGGGCGCCCAGCAGAACCTGCAGCTGATCA

>1741_S28_L001_R1_001.fastq_14_3a_88
CCCCCGCTGTGGGTATGGTGGTGGCGCACGTCTTGCGGTTGCCCCAGACCTTGTTTGACATAATAGCCGG
GGCCCATTGGGGCATCTTGGCGGGCCTAGCCTATTACTCCATGCAGGGCAATTGGGCTAAGGTTGCTATC
ATCATGGTTATGTTTTCGGGGGTCGATGCCCATACATATACCACCGGTGGCGCCGTAGCTCGTAGAACTA
ACTTTGTTGCTAGCCTTTTTAGTTCGGGCGCCCAGCAGAACCTGCAGCTGATCA

>1741_S28_L001_R1_001.fastq_15_3a_81
CCCCCGCTGTGGGTATGGTGGTGGCGCACGTCTTGCGGTTGCCCCAGACCTTGTTTGACATAATAGCCGG
GGCCCATTGGGGCATCTTGGCGGGCCTAGCCTATTACTCCATGCAGGGCAATTGGGCTAAGGTTGCTATC
ATCATGGTTATGTTTTCGGGGGTCGATGCCAATACATATACCACCGGTGGCGCCGTAGCTCGTAGAACTA
ACCTTGTTGCTAGCCTTTTTAGTTCGGGCGCCCAGCAGAACCTGCAGCTGATCA

>1741_S28_L001_R1_001.fastq_16_3a_68
CCCCCGCTGTGGGTATGGTGGTGGCGCACGTCTTGCGGTTGCCCCAGACCTTGTTTGACATAATAGCCGG
GGCCCATTGGGGCATCCTGGCGGGCCTAGCCTATTACTCCATGCAGGGCAATTGGGCTAAGGTTGCTATC
ATCATGGTTATGTTTTCGGGGGTCGATGCCAATACATATACCACCGGTGGCGCCGTAGCTCGTAGAACTA
ACTTTGTTGCTAGCCTTTTTAGTTCGGGCGCCCAGCAGAACCTGCAGCTGATCA

>1741_S28_L001_R1_001.fastq_17_3a_56
CCCCCGCTGTGGGTATGGTGGTGGCGCACGTCTTGCGGTTGCCCCAGACCTTGTTTGACATAATAGCCGG
GGCCCATTGGGGCATCTTGGCGGGCCTAGCCTATTACTCCATGCAGGGCAATTGGGCTAAGGTTGCTATC
ATCATGGTTATGTTTTCGGGGGTCGATGCCAATACATATACCACCGGTGGCGCCGTAGCTCGTAGAACTA
ACTTTGTTGCTAGCCTTTTTAGTCCGGGCGCCCAGCAGAACCTGCAGCTGATCA

>1741_S28_L001_R1_001.fastq_18_3a_56
CCCCCGCTGTGGGTATGGTGGTGGCGCACGTCTTGCGGTTGCCCCAGACCTTGTTTGACATAATAGCCGG
GGCCCATTGGGGCATCTTGGCGGGCCTAGCCTATTACTCCATGCAGGGCAATTGGGCTAAGGTTGCTATC
ATCATGGTTATGTTTTCGGGGGTCGATGCCGCTACATATACCACTGGTGGCTCCGCAGCTCGTAAAACTA
ACATTGTTGCTAGCCTTTTTAGTTCGGGCGCCCAGCAGAACCTGCAGCTGATCA

>1741_S28_L001_R1_001.fastq_19_3a_45
CCCCCGCTGTGGGTATGGTGGTGGCGCACGTCTTGCGGTTGCCCCAGACCTTGTTTGACATAATAGCCGG
GGCCCATTGGGGCATCTTGGCGGGCCTAGCCTATTACTCCATGCAGGGCAATTGGGCTAAGGTTGCTATC
ATCATGGTTATGTTTTCGGGGGTCGATGCCGGTACATATACCACCGGTGGCTCTGTAGCTCGTAGAACTA
ACCTTGTTGCTAGCCTTTTTAGTTCGGGCGCCCAGCAGAACCTGCAGCTGATCA

>1741_S28_L001_R1_001.fastq_20_3a_29
CCCCCGCTGTGGGTATGGTGGTGGCGCACGTCTTGCGGTTGCCCCAGACCTTGTTTGACATAATAGCCGG
GGCCCATTGGGGCATCTTGGCGGGCCTAGCCTATTACTCCATGCAGGGCAATTGGGCTAAGGTTGCTATC
ATCATGGTTATGTTTTCGGGGGTCGATGCCAATACATATACCACCGGTGGCGCCGTAGCTCGTAGAACTA
ACATTGTTGCTAGCCTTTTTAGTTCGGGCGCCCAGCAGAACCTGCAGCTGATCA

>1741_S28_L001_R1_001.fastq_21_3a_29
CCCCCGCTGTGGGTATGGTGGTGGCGCACGTCTTGCGGTTGCCCCAGACCTTGTTTGACATAATAGCCGG
GGCCCATTGGGGCATCTTGGCGGGCCTAGCCTATTACTCCATGCAGGGCAATTGGGCTAAGGTTGCTATC
ATCATGGTTATGTTTTCGGGGGTCGATGCCAGTACATATACCACCGGTGGCGCCGTAGCTCGTAGAACTA
ACTTTGTTGCTAGCCTTTTTAGTCCGGGCGCCCAGCAGAACCTGCAGCTGATCA

>1741_S28_L001_R1_001.fastq_22_3a_26
CCCCCGCTGTGGGTATGGTGGTGGCGCACGTCTTGCGGTTGCCCCAGACCTTGTTTGACATAATAGCCGG
GGCCCATTGGGGCATCTTGGCGGGCCTAGCCTATTACTCCATGCAGGGCAATTGGGCTAAGGTTGCTATC
ATCATGGTTATGTTTTCGGGGGTCGATGCCGCTACATATACCACCGGTGGCGCCGTAGCTCGTAGAACTA
ACTTTGTTGCTAGCCTTTTTAGTTCGGGCGCCCAGCAGAACCTGCAGCTGATCA

>1741_S28_L001_R1_001.fastq_23_3a_26
CCCCCGCTGTGGGTATGGTGGTGGCGCACGTCTTGCGGTTGCCCCAGACCTTGTTTGACATAATAGCCGG
GGCCCATTGGGGCATCTTGGCGGGCCTAGCCTATTACTCCATGCAGGGCAATTGGGCTAAGGTTGCTATC
ATCATGGTTATGTTTTCGGGGGTCGATGCCGGTACATATACCACCGGTGGCGCCGTAGCTCGTAGAACTA
ACATTGTTGCTAGCCTTTTTAGTTCGGGCGCCCAGCAGAACCTGCAGCTGATCA

>1741_S28_L001_R1_001.fastq_24_3a_25
CCCCCGCTGTGGGTATGGTGGTGGCGCACGTCTTGCGGTTGCCCCAGACCTTGTTTGACATAATAGCCGG
GGCCCATTGGGGCATCTTGGCGGGCCTAGCCTATTACTCCATGCAGGGCAATTGGGCTAAGGTTGCTATC
ATCATGGTTATGTTTTCGGGGGTCGATGCCGGTACATATACCACCGGTGGCGCCGTAGCTCGTAGAACTA
ACTTTGTTGCTAGCCTTTTTAGTCCGGGCGCCCAGCAGAACCTGCAGCTGATCA

>1741_S28_L001_R1_001.fastq_25_3a_23
CCCCCGCTGTGGGTATGGTGGTGGCGCACGTCTTGCGGTTGCCCCAGACCTTGTTTGACATAATAGCCGG
GGCCCATTGGGGCATCTTGGCGGGCCTAGCCTATTACTCCATGCAGGGCAATTGGGCTAAGGTTGCTATC
ATCATGGTTATGTTTTCGGGGGTCGATGCCGGTACATACACCACCGGTGGCGCCGTAGCTCGTAGAACTA
ACTTTGTTGCTAGCCTTTTTAGTTCGGGCGCCCAGCAGAACCTGCAGCTGATCA

>1741_S28_L001_R1_001.fastq_26_3a_22
CCCCCGCTGTGGGTATGGTGGTGGCGCACGTCTTGCGGTTGCCCCAGACCTTGTTTGACATAATAGCCGG
GGCCCATTGGGGCATCTTGGCGGGCCTAGCCTATTACTCCATGCAGGGCAATTGGGCTAAGGTTGCTATC
ATCATGGTTATGTTTTCGGGGGTCGATGCCAACACATATACCACCGGTGGCGCCGTAGCTCGTAGAACTA
ACTTTGTTGCTAGCCTTTTTAGTTCGGGCGCCCAGCAGAACCTGCAGCTGATCA

>1741_S28_L001_R1_001.fastq_27_3a_22
CCCCCGCTGTGGGTATGGTGGTGGCGCACGTCTTGCGGTTGCCCCAGACCTTGTTTGACATAATAGCCGG
GGCCCATTGGGGCATCTTGGCGGGCCTAGCCTATTACTCCATGCAGGGCAATTGGGCTAAGGTTGCTATC
ATCATGGTTATGTTTTCGGGGGTCGATGCCAATACATATACCACCGGGGGCGCCGTAGCTCGTAGAACTA
ACTTTGTTGCTAGCCTTTTTAGTTCGGGCGCCCAGCAGAACCTGCAGCTGATCA

>1741_S28_L001_R1_001.fastq_28_3a_21
CCCCCGCTGTGGGTATGGTGGTAGCGCACGTCTTGCGGTTGCCCCAGACCTTGTTTGACATAATAGCCGG
GGCCCATTGGGGCATCTTGGCGGGCCTAGCCTATTACTCCATGCAGGGCAATTGGGCTAAGGTTGCTATC
ATCATGGTTATGTTTTCGGGGGTCGATGCCAATACATATACCACCGGTGGCGCCGTAGCTCGTAGAACTA
ACTTTGTTGCTAGCCTTTTTAGTTCGGGCGCCCAGCAGAACCTGCAGCTGATCA

>1741_S28_L001_R1_001.fastq_29_3a_21
CCCCCGCTGTGGGTATGGTGGTGGCGCACGTCTTGCGGTTGCCCCAGACCTTGTTTGACATAATAGCCGG
GGCCCATTGGGGCATCTTGGCGGGCCTAGCCTATTACTCCATGCAGGGCAATTGGGCTAAGGTTGCTATC
ATCATGGTTATGTTTTCGGGGGTCGATGCCAATACATACACCACCGGTGGCGCCGTAGCTCGTAGAACTA
ACTTTGTTGCTAGCCTTTTTAGTTCGGGCGCCCAGCAGAACCTGCAGCTGATCA

>1741_S28_L001_R1_001.fastq_30_3a_19
CCCCCGCTGTGGGTATGGTGGTGGCGCACGTCTTGCGGCTGCCCCAGACCTTGTTTGACATAATAGCCGG
GGCCCATTGGGGCATCTTGGCGGGCCTAGCCTATTACTCCATGCAGGGCAATTGGGCTAAGGTTGCTATC
ATCATGGTTATGTTTTCGGGGGTCGATGCCAATACATATACCACCGGTGGCGCCGTAGCTCGTAGAACTA
ACTTTGTTGCTAGCCTTTTTAGTTCGGGCGCCCAGCAGAACCTGCAGCTGATCA

>1741_S28_L001_R1_001.fastq_31_3a_19
CCCCCGCTGTGGGTATGGTGGTGGCGCACGTCTTGCGGTTGCCCCAGACCTTGTTTGACATAATAGCCGG
GGCCCATTGGGGCATCTTGGCGGGCCTAGCCTATTACTCCATGCAGGGCAATTGGGCTAAGGTTGCTATC
ATCATGGTTATGTTTTCGGGGGTCGATGCCGGTACATATACCACCGGCGGCGCCGTAGCTCGTAGAACTA
ACTTTGTTGCTAGCCTTTTTAGTTCGGGCGCCCAGCAGAACCTGCAGCTGATCA

>1741_S28_L001_R1_001.fastq_32_3a_19
CCCCCGCTGTGGGTATGGTGGTGGCGCACGTCTTGCGGTTGCCCCAGACCTTGTTTGACATAATAGCCGG
GGCCCATTGGGGCATCTTGGCGGGCCTAGCCTATTACTCCATGCAGGGCAATTGGGCTAAGGTTGCTATC
ATCATGGTTATGTTTTCGGGGGTCGATGCCAATACATATACCACCGGTGGCGCCGCAGCTCGTAAAACTA
ACTTTGTTGCTAGCCTTTTTAGTTCGGGCGCCCAGCAGAACCTGCAGCTGATCA

>1741_S28_L001_R1_001.fastq_33_3a_19
CCCCCGCTGTGGGTATGGTGGTGGCGCACGTCTTGCGGTTGCCCCAGACCTTGTTTGACATAATAGCCGG
GGCCCATTGGGGCATCCTGGCGGGCCTAGCCTATTACTCCATGCAGGGCAATTGGGCTAAGGTTGCTATC
ATCATGGTTATGTTTTCGGGGGTCGATGCCGGTACATATACCACCGGTGGCGCCGTAGCTCGTAGAACTA
ACTTTGTTGCTAGCCTTTTTAGTTCGGGCGCCCAGCAGAACCTGCAGCTGATCA

>1741_S28_L001_R1_001.fastq_34_3a_18
CCCCCGCTGTGGGTATGGTGGTGGCGCACGTCTTGCGGTTGCCCCAGACCTTGTTTGACATAATAGCCGG
GGCCCATTGGGGCATCTTGGCGGGCCTAGCCTATTACTCCATGCAGGGCAATTGGGCTAAGGTTGCTATC
ATCATGGTTATGTTTTCGGGGGTCGATGCCAATACATATGCCACCGGTGGCTCCGCAGCTCGTAAAACTA
ACATTGTTGCTAGCCTTTTTAGTTCGGGCGCCCAGCAGAACCTGCAGCTGATCA

>1741_S28_L001_R1_001.fastq_35_3a_18
CCCCCGCTGTGGGTATGGTGGTGGCGCACGTCTTGCGGTTGCCCCAGACCTTGTTTGACATAATAGCCGG
GGCCCATTGGGGCATCTTGGCGGGCCTAGCCTATTACTCCATGCAGGGCAATTGGGCTAAGGTTGCTATC
ATCATGGTTATGTTTTCAGGGGTCGATGCCAATACATATACCACCGGTGGCGCCGTAGCTCGTAGAACTA
ACTTTGTTGCTAGCCTTTTTAGTTCGGGCGCCCAGCAGAACCTGCAGCTGATCA

>1741_S28_L001_R1_001.fastq_36_3a_17
CCCCCGCTGTGGGTATGGTGGTGGCGCACGTCTTGCGGTTGCCCCAGACCTTGTTTGACATAATAGCCGG
GGCCCATTGGGGCATCTTGGCGGGCCTAGCCTATTACTCCATGCAGGGCAATTGGGCTAAGGTCGCTATC
ATCATGGTTATGTTTTCGGGGGTCGATGCCGGTACATATACCACCGGTGGCGCCGTAGCTCGTAGAACTA
ACTTTGTTGCTAGCCTTTTTAGTTCGGGCGCCCAGCAGAACCTGCAGCTGATCA

>1741_S28_L001_R1_001.fastq_37_3a_17
CCCCCGCTGTGGGTATGGTGGTGGCGCACGTCTTGCGGTTGCCCCAGACCTTGTTTGACATAATAGCCGG
GGCCCATTGGGGCATCTTGGCGGGCCTAGCCTATTACTCCATGCAGGGCAATTGGGCTAAGGTTGCTATC
ATCATGGTTATGTTTTCGGGGGTCGATGCCAATACACATGTCACCGGTGGCGCCGCAGCTCGTGGAGCTA
GCGGCCTTGCTAGCCTTTTTAGTTCGGGCGCCCAGCAGAACCTGCAGCTGATCA

>1741_S28_L001_R1_001.fastq_38_3a_17
CCCCCGCTGTGGGTATGGTGGTGGCGCACGTCTTGCGGTTGCCCCAGACCTTGTTTGACATAATAGCCGG
GGCCCATTGGGGCATCTTGGCGGGCCTAGCCTATTACTCCATGCAGGGCAATTGGGCTAAGGTTGCTATC
ATCATGGTTATGTTTTCGGGGGTCGATGCCGGCACATATACCACCGGTGGCGCCGTAGCTCGTAGAACTA
ACTTTGTTGCTAGCCTTTTTAGTTCGGGCGCCCAGCAGAACCTGCAGCTGATCA

>1741_S28_L001_R1_001.fastq_39_3a_17
CCCCCGCTGTGGGTATGGTGGTGGCGCACGTCTTGCGGTTGCCCCAGACCTTGTTTGACATAATAGCCGG
GGCCCATTGGGGCATCTTGGCGGGCCTAGCCTATTACTCCATGCAGGGCAATTGGGCTAAGGTTGCTATC
ATCATGGTTATGTTTTCGGGGGTCGATGCTGGTACATATACCACCGGTGGCTCCGCAGCTCGTAAAACTA
ACATTGTTGCTAGCCTTTTTAGTTCGGGCGCCCAGCAGAACCTGCAGCTGATCA

>1741_S28_L001_R1_001.fastq_40_3a_17
CCCCCGCTGTGGGTATGGTGGTGGCGCACGTCTTGCGGTTGCCCCAGACCTTGTTTGACATAATAGCCGG
GGCCCATTGGGGCATCTTGGCGGGCCTAGCCTATTACTCCATGCAGGGCAATTGGGCTAAGGTTGCTATC
ATCATGGTTATGTTTTCGGGGGTCGATGCCAGTACATATACCACCGGTGGCTCCGCAGCTCGTAAAACTA
ACATTGTTGCTAGCCTTTTTAGTTCGGGCGCCCAGCAGAACCTGCAGCTGATCA

>1741_S28_L001_R1_001.fastq_41_3a_17
CCCCCGCTGTGGGTATGGTGGTGGCGCACGTCTTGCGGTTGCCCCAGACCTTGTTTGACATAATAGCCGG
GGCCCATTGGGGCATCTTGGCGGGCCTAGCCTATTACTCCATGCAGGGCAATTGGGCTAAGGTTGCTATC
ATCATGGTCATGTTTTCGGGGGTCGATGCCGGTACATATACCACCGGTGGCGCCGTAGCTCGTAGAACTA
ACTTTGTTGCTAGCCTTTTTAGTTCGGGCGCCCAGCAGAACCTGCAGCTGATCA

>1741_S28_L001_R1_001.fastq_42_3a_16
CCCCCGCTGTGGGTATGGTGGTGGCGCACGTCTTGCGGTTGCCCCAGACCTTGTTTGACATAATAGCCGG
GGCCCATTGGGGCATCTTGGCGGGCCTAGCCTATTACTCCATGCAGGGCAATTGGGCTAAGGTTGCTATC
ATCATGGTTATGTTTTCGGGGGTCGATGCCGGTACATATACCACCGGTGGCGCTGTAGCTCGTAGAACTA
ACTTTGTTGCTAGCCTTTTTAGTTCGGGCGCCCAGCAGAACCTGCAGCTGATCA

>1741_S28_L001_R1_001.fastq_43_3a_16
CCCCCGCTGTGGGTATGGTGGTGGCGCACGTCTTGCGGTTGCCCCAGACCTTGTTTGACATAATAGCCGG
GGCCCATTGGGGCATCTTGGCGGGCCTAGCCTATTACTCCATGCAGGGCAATTGGGCTAAGGTTGCTATC
ATCATGGTTATGTTTTCGGGGGTCGATGCCAATACATATACCACCGGTGGCTCCGCAGCTCGTAAAACTA
ACTTTGTTGCTAGCCTTTTTAGTTCGGGCGCCCAGCAGAACCTGCAGCTGATCA

>1741_S28_L001_R1_001.fastq_44_3a_16
CCCCCGCTGTGGGTATGGTGGTGGCGCACGTCTTGCGGTTGCCCCAGACCTTGTTTGACATAATAGCCGG
GGCCCATTGGGGCATCTTGGCGGGCCTAGCCTATTACTCCATGCAGGGCAATTGGGCTAAGGTTGCTATC
ATCATGGTTATGTTTTCGGGGGTCGATGCCAATACATATACCACCGGTGGCGCCGTAGCTCGTAAAACTA
ACATTGTTGCTAGCCTTTTTAGTTCGGGCGCCCAGCAGAACCTGCAGCTGATCA

>1741_S28_L001_R1_001.fastq_45_3a_16
CCCCCGCTGTGGGTATGGTGGTGGCGCACGTCTTGCGGTTGCCCCAGACCTTGTTTGACATAATAGCCGG
GGCCCATTGGGGCATCTTGGCGGGCCTAGCCTATTACTCCATGCAGGGCAATTGGGCTAAGGTTGCTATC
ATCATGGTTATGTTTTCGGGGGTCGATGCCAATACATATACCACCGGTGGCGCCGTAGCTCGTAGAACTA
ACTTTGTTGCCAGCCTTTTTAGTTCGGGCGCCCAGCAGAACCTGCAGCTGATCA

>1741_S28_L001_R1_001.fastq_46_3a_16
CCCCCGCTGTGGGTATGGTGGTGGCGCACGTCTTGCGGTTGCCCCAGACCTTGTTTGACATAATAGCCGG
GGCCCATTGGGGCATCTTGGCGGGCCTAGCCTATTACTCCATGCAGGGCAATTGGGCTAAGGTTGCTATC
ATCATGGTTATGTTTTCGGGGGTCGATGCCAATACATATACCACCGGTGGCGCCGTAGCTCGTAGAACTA
ACTTTGTTGCTAGCCTTTTTAGTTCGGGCGCCCAGCAGAACCTGCAGCTGGTCA

>1741_S28_L001_R1_001.fastq_47_3a_16
CCCCCGCTGTGGGTATGGTGGTGGCGCACGTCTTGCGGTTGCCCCAGACCTTGTTTGACATAATAGCCGG
GGCCCATTGGGGCATCTTGGCGGGCCTAGCCTATTACTCCATGCAGGGCAATTGGGCTAAGGTTGCTATC
ATCATGGTTATGTTTTCGGGGGTCGATGCCGGTACATATACCACCGGTGGCGCCGTAGCTCGTAGAACTA
ACTTTGTTGCCAGCCTTTTTAGTTCGGGCGCCCAGCAGAACCTGCAGCTGATCA

>1741_S28_L001_R1_001.fastq_48_3a_15
CCCCCGCTGTGGGTATGGTGGTGGCGCACGTCTTGCGGTTGCCCCAGACCTTGTTTGACATAATAGCCGG
GGCCCATTGGGGCATCTTGGCGGGCCTAGCCTATTACTCCATGCAGGGCAATTGGGCTAAGGTTGCTATC
ATCATGGTTATGTTTTCGGGGGTCGATGCCAATACATATACCACCGGTGGTGCCGTAGCTCGTAGAACTA
ACTTTGTTGCTAGCCTTTTTAGTTCGGGCGCCCAGCAGAACCTGCAGCTGATCA

>1741_S28_L001_R1_001.fastq_49_3a_15
CCCCCGCTGTGGGTATGGTGGTGGCGCACGTCCTGCGGTTGCCCCAGACCTTGTTTGACATAATAGCCGG
GGCCCATTGGGGCATCTTGGCGGGCCTAGCCTATTACTCCATGCAGGGCAATTGGGCTAAGGTTGCTATC
ATCATGGTTATGTTTTCGGGGGTCGATGCCAATACATATACCACCGGTGGCGCCGTAGCTCGTAGAACTA
ACTTTGTTGCTAGCCTTTTTAGTTCGGGCGCCCAGCAGAACCTGCAGCTGATCA

>1741_S28_L001_R1_001.fastq_50_3a_15
CCCCCGCTGTGGGTATGGTGGTGGCGCACGTCTTGCGGCTGCCCCAGACCTTGTTTGACATAATAGCCGG
GGCCCATTGGGGCATCTTGGCGGGCCTAGCCTATTACTCCATGCAGGGCAATTGGGCTAAGGTTGCTATC
ATCATGGTTATGTTTTCGGGGGTCGATGCCGGTACATATACCACCGGTGGCGCCGTAGCTCGTAGAACTA
ACTTTGTTGCTAGCCTTTTTAGTTCGGGCGCCCAGCAGAACCTGCAGCTGATCA

>1741_S28_L001_R1_001.fastq_51_3a_15
CCCCCGCTGTGGGTATGGTGGTGGCGCACGTCTTGCGGTTGCCCCAGACCTTGTTTGACATAATAGCCGG
GGCCCATTGGGGCATCTTGGCGGGCCTAGCCTATTACTCCATGCAGGGCAATTGGGCTAAGGTTGCTATC
ATCATGGTTATGTTTTCGGGGGTCGATGCCAATACATATACCACCGGTGGCGCCGTAGCTCGTAGGACTA
ACTTTGTTGCTAGCCTTTTTAGTTCGGGCGCCCAGCAGAACCTGCAGCTGATCA

>1741_S28_L001_R1_001.fastq_52_3a_14
CCCCCGCTGTGGGTATGGTGGTGGCGCACGTCTTGCGGTTGCCCCAGACCTTGTTTGACATAATAGCCGG
GGCCCATTGGGGCATCTTGGCGGGCCTAGCCTATTACTCCATGCAGGGCAATTGGGCTAAGGTTGCTATC
ATCATGGTTATGTTTTCGGGGGTCGATGCCAATACGTATACCACCGGTGGCGCCGTAGCTCGTAGAACTA
ACTTTGTTGCTAGCCTTTTTAGTTCGGGCGCCCAGCAGAACCTGCAGCTGATCA

>1741_S28_L001_R1_001.fastq_53_3a_14
CCCCCGCTGTGGGTATGGTGGTGGCGCACGTCTTGCGGTTGCCCCAGACCTTGTTTGACATAATAGCCGG
GGCCCATTGGGGCATCTTGGCGGGCCTAGCCTATTACTCCATGCAGGGCAATTGGGCTAAGGTTGCTATC
ATCATGGCTATGTTTTCGGGGGTCGATGCCAATACATATACCACCGGTGGCGCCGTAGCTCGTAGAACTA
ACTTTGTTGCTAGCCTTTTTAGTTCGGGCGCCCAGCAGAACCTGCAGCTGATCA

>1741_S28_L001_R1_001.fastq_54_3a_13
CCCCCGCTGTGGGTATGGTGGTGGCGCACGTCTTGCGGTTACCCCAGACCTTGTTTGACATAATAGCCGG
GGCCCATTGGGGCATCTTGGCGGGCCTAGCCTATTACTCCATGCAGGGCAATTGGGCTAAGGTTGCTATC
ATCATGGTTATGTTTTCGGGGGTCGATGCCAATACATATACCACCGGTGGCGCCGTAGCTCGTAGAACTA
ACTTTGTTGCTAGCCTTTTTAGTTCGGGCGCCCAGCAGAACCTGCAGCTGATCA

>1741_S28_L001_R1_001.fastq_55_3a_13
CCCCCGCTGTGGGTATGGTGGTGGCGCACGTCTTGCGGTTGCCCCAGACCTTGTTTGACATAATAGCCGG
GGCCCATTGGGGCATCTTGGCGGGCCTAGCCTATTACTCCATGCAGGGCAATTGGGCTAAGGTTGCTATC
ATCATGGTTATGTTTTCGGGGGTCGATGCCAATACATATACCACCGGTGGCTCTGCAGCTCGTAAAACTA
ACATTGTTGCTAGCCTTTTTAGTTCGGGCGCCCAGCAGAACCTGCAGCTGATCA

>1741_S28_L001_R1_001.fastq_56_3a_13
CCCCCGCTGTGGGTATGGTGGTGGCGCACGTCTTGCGGTTGCCCCAGACCTTGTTTGACATAATAGCCGG
GGCCCATTGGGGCATCTTGGCGGGCCTAGCCTATTACTCCATGCAGGGCAATTGGGCTAAGGTTGCTATC
ATCATGGTTATGTTTTCGGGGGTCGATGCCGGTACATATACCACCGGTGGCGCCGCAGCTCGTAAAACTA
ACATTGTTGCTAGCCTTTTTAGTTCGGGCGCCCAGCAGAACCTGCAGCTGATCA

>1741_S28_L001_R1_001.fastq_57_3a_13
CCCCCGCTGTGGGTATGGTGGTGGCGCACGTCTTGCGGTTGCCCCAGACCTTGTTTGACATAATAGCCGG
GGCCCATTGGGGCATCTTGGCGGGCCTAGCCTATTACTCCATGCAGGGCAATTGGGCTAAGGTTGCTATC
ATCATGGTTATGTTTTCGGGGGTCGATGCCAATACATATACCACCGGTGGCGCCGTAGCTCGTAGAACTA
ACTTTGTTGCTAGCCTTTTTAGTTCGGGCGCCCAGCAGAACCTGCAGCTGATTA

>1741_S28_L001_R1_001.fastq_58_3a_13
CCCCCGCTGTGGGTATGGTGGTGGCGCACGTCTTGCGGTTGCCCCAGACCTTGTTTGACATAATAGCCGG
GGCCCATTGGGGCATCTTGGCGGGCCTAGCCTATTACTCCATGCAGGGCAATTGGGCTAAGGTTGCTATC
ATCATGGTTATGTTTTCGGGGGTCGATGCCAATACATATACCACCGGTGGCGCCGTAGCTCGTAGAACTA
ACTTTGTTGCTAGCCTTTTTAGTTCGGGCGCCCAGCGGAACCTGCAGCTGATCA

>1741_S28_L001_R1_001.fastq_59_3a_13
CCCCCGCTGTGGGCATGGTGGTGGCGCACGTCTTGCGGTTGCCCCAGACCTTGTTTGACATAATAGCCGG
GGCCCATTGGGGCATCTTGGCGGGCCTAGCCTATTACTCCATGCAGGGCAATTGGGCTAAGGTTGCTATC
ATCATGGTTATGTTTTCGGGGGTCGATGCCAATACATATACCACCGGTGGCGCCGTAGCTCGTAGAACTA
ACTTTGTTGCTAGCCTTTTTAGTTCGGGCGCCCAGCAGAACCTGCAGCTGATCA

>1741_S28_L001_R1_001.fastq_60_3a_12
CCCCCGCTGTGGGTATGGTGGTGGCGCACGTCTTGCGGTTGCCCCAGACCTTGTTTGACATAATAGCCGG
GGCCCATTGGGGCATCTTGGCGGGCCTAGCCTATTACTCCATGCAGGGCAATTGGGCTAAGGTTGCTATC
ATCATGGTTATGTTTTCGGGGGTCGATGCCGGTACATATACCACCGGTGGTGCCGTAGCTCGTAGAACTA
ACTTTGTTGCTAGCCTTTTTAGTTCGGGCGCCCAGCAGAACCTGCAGCTGATCA

>1741_S28_L001_R1_001.fastq_61_3a_12
CCCCCGCTGTGGGTATGGTGGTGGCGCACGTCTTGCGGTTGCCCCAGACCTTGTTTGACATAATAGCCGG
GGCCCATTGGGGCATCTTGGCGGGCCTAGCCTACTACTCCATGCAGGGCAATTGGGCTAAGGTTGCTATC
ATCATGGTTATGTTTTCGGGGGTCGATGCCGGTACATATACCACCGGTGGCGCCGTAGCTCGTAGAACTA
ACTTTGTTGCTAGCCTTTTTAGTTCGGGCGCCCAGCAGAACCTGCAGCTGATCA

>1741_S28_L001_R1_001.fastq_62_3a_12
CCCCCGCTGTGGGTATGGTGGTGGCACACGTCTTGCGGTTGCCCCAGACCTTGTTTGACATAATAGCCGG
GGCCCATTGGGGCATCTTGGCGGGCCTAGCCTATTACTCCATGCAGGGCAATTGGGCTAAGGTTGCTATC
ATCATGGTTATGTTTTCGGGGGTCGATGCCAATACATATACCACCGGTGGCGCCGTAGCTCGTAGAACTA
ACTTTGTTGCTAGCCTTTTTAGTTCGGGCGCCCAGCAGAACCTGCAGCTGATCA

>1741_S28_L001_R1_001.fastq_63_3a_12
CCCCCGCTGTGGGTATGGTGGTGGCGCACGTCTTGCGGTTGCCCCAGACCTTGTTTGACATAATAGCCGG
GGCCCATTGGGGCATCTTGGCGGGCCTAGCCTATTACTCCATGCAGGGCAATTGGGCTAAGGTTGCTATC
ATCATGGTTATGTTTTCGGGGGTCGATGCCAATACATATACCACCGGTGGCGCCGTAGCCCGTAGAACTA
ACTTTGTTGCTAGCCTTTTTAGTTCGGGCGCCCAGCAGAACCTGCAGCTGATCA

>1741_S28_L001_R1_001.fastq_64_3a_12
CCCCCGCTGTGGGTATGGTGGTGGCGCACGTCTTGCGGTTGCCCCAGACCTTGTTTGACATAATAGCCGG
GGCCCATTGGGGCATCTTGGCGGGCCTAGCCTATTACTCCATGCAGGGCAATTGGGCTAAGGTCGCTATC
ATCATGGTTATGTTTTCGGGGGTCGATGCCAATACATATACCACCGGTGGCGCCGTAGCTCGTAGAACTA
ACTTTGTTGCTAGCCTTTTTAGTTCGGGCGCCCAGCAGAACCTGCAGCTGATCA

>1741_S28_L001_R1_001.fastq_65_3a_12
CCCCCGCTGTGGGTATGGTGGTGGCGCACGTCTTGCGGTTGCCCCAGACCTTGTTTGACATAATAGCCGG
GGCCCATTGGGGCATCTTGGCGGGCCTAGCCTATTACTCCATGCAGGGCAATTGGGCTAAGGTTGCTATC
ATCATGGTTATGTTTTCGGGGGTCGATGCCGGTACATATACCACCGGGGGCGCCGTAGCTCGTAGAACTA
ACTTTGTTGCTAGCCTTTTTAGTTCGGGCGCCCAGCAGAACCTGCAGCTGATCA

>1741_S28_L001_R1_001.fastq_66_3a_12
CCCCCGCTGTGGGTATGGTGGTGGCGCACGTCTTGCGGTTGCCCCAGACCTTGTTTGACATAATAGCCGG
GGCCCATTGGGGCATCTTGGCGGGCCTAGCCTATTACTCCATGCAGGGCAATTGGGCTAAGGTTGCTATC
ATCATGGTTATGTTTTCGGGGGTCGATGCCAATACATATACCACCGGCGGCGCCGTAGCTCGTAGAACTA
ACTTTGTTGCTAGCCTTTTTAGTTCGGGCGCCCAGCAGAACCTGCAGCTGATCA

>1741_S28_L001_R1_001.fastq_67_3a_12
CCCCCGCTGTGGGTATGGTGGTGGCGCACGTCTTGCGGTTGCCCCAGACCTTGTTTGACATAATAGCCGG
GGCCCATTGGGGCATCTTGGCGGGCCTAGCCTATTACTCCATGCAGGGCAATTGGGCTAAGGTTGCTATC
ATCATGGTTATGTTTTCGGGGGTCGATGCCAATACATATACCACCGGTGGCGCCGTAGCTCGTAGAACTA
ACTTTGTTGCTAGCCTTTTTAGTTCAGGCGCCCAGCAGAACCTGCAGCTGATCA

>1741_S28_L001_R1_001.fastq_68_3a_12
CCCCCGCTGTGGGTATGGTGGTGGCGCACGTCTTGCGGTTGCCCCAGACCTTGTTTGACATAATAGCCGG
GGCCCATTGGGGCATCTTGGCGGGCCTAGCCTATTACTCCATGCAGGGCAATTGGGCTAAGGTTGCTATC
ATCATGGTTATGTTTTCGGGGGTCGATGCCAATACATATACCACCGGTGGCGCTGTAGCTCGTAGAACTA
ACTTTGTTGCTAGCCTTTTTAGTTCGGGCGCCCAGCAGAACCTGCAGCTGATCA

>1741_S28_L001_R1_001.fastq_69_3a_11
CCCCCGCTGTGGGTATGGTGGTGGCGCACGTCTTGCGGTTGCCCCAGACCTTGTTTGACATAATAGCCGG
GGCCCATTGGGGCATCTTGGCGGGCCTAGCCTATTACTCCATGCAGGGCAATTGGGCTAAGGTTGCTATC
ATCATGGTTATGTTTTCGGGGGTCGATGCTGGTACATATACCACCGGTGGCGCCGTAGCTCGTAGAACTA
ACTTTGTTGCTAGCCTTTTTAGTTCGGGCGCCCAGCAGAACCTGCAGCTGATCA

>1741_S28_L001_R1_001.fastq_70_3a_11
CCCCCGCTGTGGGTATGGTGGTGGCGCACGTCTTGCGGTTGCCCCAGACCTTGTTTGACATAATAGCTGG
GGCCCATTGGGGCATCTTGGCGGGCCTAGCCTATTACTCCATGCAGGGCAATTGGGCTAAGGTTGCTATC
ATCATGGTTATGTTTTCGGGGGTCGATGCCGGTACATATACCACCGGTGGCGCCGTAGCTCGTAGAACTA
ACTTTGTTGCTAGCCTTTTTAGTTCGGGCGCCCAGCAGAACCTGCAGCTGATCA

>1741_S28_L001_R1_001.fastq_71_3a_11
CCCCCGCTGTGGGTATGGTGGTGGCGCACGTCTTGCGGTTGCCCCAGACCTTGTTTGACATAATAGCCGG
GGCCCATTGGGGCATCTTGGCGGGCCTAGCCTATTACTCCATGCAGGGCAATTGGGCTAAGGTTGCTATC
ATCATGGTTATGTTTTCGGGGGTCGATGCCGGTACATATACCACCGGTGGCGCCGTAGCTCGTAGAACTA
ACCTTGTTGCTAGCCTTTTTAGTTCGGGCGCCCAGCAGAACCTGCAGCTGATCA

>1741_S28_L001_R1_001.fastq_72_3a_11
CCCCCGCTGTGGGTATGGTGGTGGCGCACGTCTTGCGGTTGCCCCAGACCTTGTTTGACATAATAGCCGG
GGCCCATTGGGGCATCTTGGCGGGCCTAGCCTATTACTCCATGCAGGGCAATTGGGCTAAGGTTGTTATC
ATCATGGTTATGTTTTCGGGGGTCGATGCCAATACATATACCACCGGTGGCGCCGTAGCTCGTAGAACTA
ACTTTGTTGCTAGCCTTTTTAGTTCGGGCGCCCAGCAGAACCTGCAGCTGATCA

>1741_S28_L001_R1_001.fastq_73_3a_11
CCCCCGCTGTGGGTATGGTGGTGGCGCACGTCTTGCGGTTGCCCCAGACCTTGTTTGACATAATAGCCGG
GGCCCATTGGGGCATCTTGGCGGGCCTAGCCTATTACTCCATGCAGGGCAATTGGGCTAAGGTTGCTATC
ATCATGGTTATGTTTTCGGGGGTCGATGCCAATACATATACCACCGGTGGCGCCGCAGCTCGTAGAACTA
ACTTTGTTGCTAGCCTTTTTAGTTCGGGCGCCCAGCAGAACCTGCAGCTGATCA

>1741_S28_L001_R1_001.fastq_74_3a_11
CTCCCGCTGTGGGTATGGTGGTGGCGCACGTCTTGCGGTTGCCCCAGACCTTGTTTGACATAATAGCCGG
GGCCCATTGGGGCATCTTGGCGGGCCTAGCCTATTACTCCATGCAGGGCAATTGGGCTAAGGTTGCTATC
ATCATGGTTATGTTTTCGGGGGTCGATGCCAATACATATACCACCGGTGGCGCCGTAGCTCGTAGAACTA
ACTTTGTTGCTAGCCTTTTTAGTTCGGGCGCCCAGCAGAACCTGCAGCTGATCA

>1741_S28_L001_R1_001.fastq_75_3a_11
CCCCTGCTGTGGGTATGGTGGTGGCGCACGTCTTGCGGTTGCCCCAGACCTTGTTTGACATAATAGCCGG
GGCCCATTGGGGCATCTTGGCGGGCCTAGCCTATTACTCCATGCAGGGCAATTGGGCTAAGGTTGCTATC
ATCATGGTTATGTTTTCGGGGGTCGATGCCAATACATATACCACCGGTGGCGCCGTAGCTCGTAGAACTA
ACTTTGTTGCTAGCCTTTTTAGTTCGGGCGCCCAGCAGAACCTGCAGCTGATCA

>1741_S28_L001_R1_001.fastq_76_3a_11
CCCCCGCTGTGGGTATGGTGGTGGCGCACGTCTTGCGGTTGCCCCAGACCTTGTTTGGCATAATAGCCGG
GGCCCATTGGGGCATCTTGGCGGGCCTAGCCTATTACTCCATGCAGGGCAATTGGGCTAAGGTTGCTATC
ATCATGGTTATGTTTTCGGGGGTCGATGCCAATACATATACCACCGGTGGCGCCGTAGCTCGTAGAACTA
ACTTTGTTGCTAGCCTTTTTAGTTCGGGCGCCCAGCAGAACCTGCAGCTGATCA

>1741_S28_L001_R1_001.fastq_77_3a_11
CCCCCGCTGTGGGTATGGTGGTGGCGCACGTCTTGCGGTTGCCCCAGACCTTGTTTGACATAATAGCCGG
GGCCCATTGGGGCATCTTGGCGGGCCTAGCCTATTACTCCATGCAGGGCAATTGGGCTAAGGTTGCTATC
ATCATGGTTATGTTTTCGGGGGTCGATGCCAATACATATACCACCGGTGGCGCCGTAGCTCGTAGAACTA
ACTTTTTTGCTAGCCTTTTTAGTTCGGGCGCCCAGCAGAACCTGCAGCTGATCA

>1741_S28_L001_R1_001.fastq_78_3a_11
CCCCCGCTGTGGGTATGGTGGTGGCGCACGTCTTGCGGTTGCCCCAGACCTTGTTTGACATAATAGCCGG
GGCCCATTGGGGCATCTTGGCGGGCCTAGCCTATTACTCCATGCAGGGCAATTGGGCTAAGGTTGCTATC
ATCATGGTTATGTTTTCGGGGGTCGATGCCAATACATATACCACCGGTGGCGCCGTAGCTCGTAGAACCA
ACTTTGTTGCTAGCCTTTTTAGTTCGGGCGCCCAGCAGAACCTGCAGCTGATCA

>1741_S28_L001_R1_001.fastq_79_3a_11
CCCCCGCTGTGGGTATGGTGGTGGCGCACGTCTTGCGGTTGCCCCAGACCTTGTTTGACATAATAGCCGG
GGCCCATTGGGGCATCTTGGCGGGCCTAGCCTATTACTCCATGCAGGGCAATTGGGCTAAGGTTGCTATC
ATCATGGTTATGTTTTCGGGGGTCGATGCCGGTACATATACCACCGGTGGCGCCGTAGCTCGTAGAACCA
ACTTTGTTGCTAGCCTTTTTAGTTCGGGCGCCCAGCAGAACCTGCAGCTGATCA

>1741_S28_L001_R1_001.fastq_80_3a_11
CCCCCGCTGTGGGTATGGTGGTGGCGCATGTCTTGCGGTTGCCCCAGACCTTGTTTGACATAATAGCCGG
GGCCCATTGGGGCATCTTGGCGGGCCTAGCCTATTACTCCATGCAGGGCAATTGGGCTAAGGTTGCTATC
ATCATGGTTATGTTTTCGGGGGTCGATGCCAATACATATACCACCGGTGGCGCCGTAGCTCGTAGAACTA
ACTTTGTTGCTAGCCTTTTTAGTTCGGGCGCCCAGCAGAACCTGCAGCTGATCA

>1741_S28_L001_R1_001.fastq_81_3a_11
CCCCCGCTGTGGGTATGGTGGTAGCGCACGTCTTGCGGTTGCCCCAGACCTTGTTTGACATAATAGCCGG
GGCCCATTGGGGCATCTTGGCGGGCCTAGCCTATTACTCCATGCAGGGCAATTGGGCTAAGGTTGCTATC
ATCATGGTTATGTTTTCGGGGGTCGATGCCAATACATATACCACCGGTGGCGCCTTAGCTCGTAAAACTA
ACATTGTTGCTAGCCTTTTTAGTTCGGGCGCCCAGCAGAACCTGCAGCTGATCA

>1741_S28_L001_R1_001.fastq_82_3a_11
CCCCCGCTGTGGGTATGGTGGTGGCGCACGTCTTGCGGTTGCCCCAGACCTTGTTTGACATAATAGCCGG
GGCCCATTGGGGCATCTTGGCGGGCCTAGCCTATTACTCCATGCAGGGCAATTGGGCTAAGGTTGCTATC
ATCATGGTTATGTTTTCGGGGGTCGATGCCGGTACATATACCACCGGTGGCGCCGTAGCTCGTAGAACTA
ACTTTGTTGCTAGCCTCTTTAGTTCGGGCGCCCAGCAGAACCTGCAGCTGATCA

>1741_S28_L001_R1_001.fastq_83_3a_11
CCCCCGCTGTGGGTATGGTGGTGGCGCACGTCTTGCGGTTGCCCCAGACCTTGTTTGACATAATAGCCGG
GGCCCATTGGGGCATCTTGGCGGGCCTAGCCTATTACTCCATGCAGGGCAATTGGGCTAAGGTTGCTATC
ATCATGGTTATGTTTTCGGGGGTCGATGCCGATACATATACCACCGGTGGCGCCGTAGCTCGTAGAACTA
ACTTTGTTGCTAGCCTTTTTAGTTCGGGCGCCCAGCAGAACCTGCAGCTGATCA

>1741_S28_L001_R1_001.fastq_84_3a_11
CCCCCGCTGTGGGTATGGTGGTGGCGCACGTCTTGCGGTTGCCCCAGACCTTGTTTGACATAATAGCCGG
GGCCCATTGGGGCATCTTGGCAGGCCTAGCCTATTACTCCATGCAGGGCAATTGGGCTAAGGTTGCTATC
ATCATGGTTATGTTTTCGGGGGTCGATGCCGGTACATATACCACCGGTGGCGCCGTAGCTCGTAGAACTA
ACTTTGTTGCTAGCCTTTTTAGTTCGGGCGCCCAGCAGAACCTGCAGCTGATCA

>1741_S28_L001_R1_001.fastq_85_3a_10
CCCCCGCTGTGGGTATGGTGGTGGCGCACGTTTTGCGGTTGCCCCAGACCTTGTTTGACATAATAGCCGG
GGCCCATTGGGGCATCTTGGCGGGCCTAGCCTATTACTCCATGCAGGGCAATTGGGCTAAGGTTGCTATC
ATCATGGTTATGTTTTCGGGGGTCGATGCCAATACATATACCACCGGTGGCGCCGTAGCTCGTAGAACTA
ACTTTGTTGCTAGCCTTTTTAGTTCGGGCGCCCAGCAGAACCTGCAGCTGATCA

>1741_S28_L001_R1_001.fastq_86_3a_10
CCCCCGCTGTGGGTATGGTGGTGGCGCACGTCTTGCGGTTGCCCCAGACCTTGTTTGACATAATAGCCGG
GGCCCATTGGGGCATCTTGGCGGGCCTAGCCTATTACTCCATGCAGGGCAATTGGGCTAAGGCTGCTATC
ATCATGGTTATGTTTTCGGGGGTCGATGCCAATACATATACCACCGGTGGCGCCGTAGCTCGTAGAACTA
ACTTTGTTGCTAGCCTTTTTAGTTCGGGCGCCCAGCAGAACCTGCAGCTGATCA

>1741_S28_L001_R1_001.fastq_87_3a_10
CCCCCGCTGTGGGTATGGTGGTGGCGCACGTCTTGCGGTTGCCCCAGACCTTGTTTGACATAATAGCCGG
GGCCCATTGGGGCATCTTGGCGGGCCTAGCCTATTACTCCATGCAGGGTAATTGGGCTAAGGTTGCTATC
ATCATGGTTATGTTTTCGGGGGTCGATGCCGGTACATATACCACCGGTGGCGCCGTAGCTCGTAGAACTA
ACTTTGTTGCTAGCCTTTTTAGTTCGGGCGCCCAGCAGAACCTGCAGCTGATCA

>1741_S28_L001_R1_001.fastq_88_3a_10
CCCCCGCTGTGGGTATGGTGGTGGCGCACGTCTTGCGGTTGCCCCAGACCTTGTTTGACATAATAGCCGG
GGCCCATTGGGGCATCTTGGCGGGCCTAGCCTATTACTCCATGCAGGGCAATTGGGCTAAGGTTGCTATC
ATCATGGTTATGTTTTCGGGGGTCGATGCCGGTACATATACCACCGGTGGCTCCGCAGCTCGTAAAACTA
ACTTTGTTGCTAGCCTTTTTAGTTCGGGCGCCCAGCAGAACCTGCAGCTGATCA

>1741_S28_L001_R1_001.fastq_90_3a_10
CCCCCGCTGTGGGTATGGTGGTGGCGCACGTCTTGCGGTTGCCCCAGACCTTGTTTGACATAATAGCCGG
GGCCCATTGGGGCATCTTGGCGGGCCTAGCCTATTACTCCATGCAGGGCAATTGGGCTAAGGTTGCTATC
ATCATGGTTATGTTTTCGGGGGTCGATGCCGGTACATATACCACCGGTGGCTCCGCAGCTCGCAAAACTA
ACATTGTTGCTAGCCTTTTTAGTTCGGGCGCCCAGCAGAACCTGCAGCTGATCA

>1741_S28_L001_R1_001.fastq_91_3a_10
CCCCCGCTGTGGGTATGGTGGTGGTGCACGTCTTGCGGTTGCCCCAGACCTTGTTTGACATAATAGCCGG
GGCCCATTGGGGCATCTTGGCGGGCCTAGCCTATTACTCCATGCAGGGCAATTGGGCTAAGGTTGCTATC
ATCATGGTTATGTTTTCGGGGGTCGATGCCAATACATATACCACCGGTGGCGCCGTAGCTCGTAGAACTA
ACTTTGTTGCTAGCCTTTTTAGTTCGGGCGCCCAGCAGAACCTGCAGCTGATCA

>1741_S28_L001_R1_001.fastq_92_3a_10
CCCCCGCTGTGGGTATGGTGGTGGCGCACGTCTTGCGGTTGCCCCAGACCTTGTTTGACATAATAGCCGG
GGCCCATTGGGGCATCTTGGCGGGCCTAGCCTATTACTCCATGCAGGGCAATTGGGCTAAGGTTGCTATC
ATCATGGTTATGTTTTCGGGGGTCGATGCCGGTACATATACCACCGGTGGCGCCGTAGCTCGTAGAACTA
ACTTTGTTGCTAGCCTTTTTAGTTCGGGCGCCCAGCAGAGCCTGCAGCTGATCA

>1741_S28_L001_R1_001.fastq_93_3a_10
CCCCTGCTGTGGGTATGGTGGTGGCGCACGTCTTGCGGTTGCCCCAGACCTTGTTTGACATAATAGCCGG
GGCCCATTGGGGCATCTTGGCGGGCCTAGCCTATTACTCCATGCAGGGCAATTGGGCTAAGGTTGCTATC
ATCATGGTTATGTTTTCGGGGGTCGATGCCGGTACATATACCACCGGTGGCGCCGTAGCTCGTAGAACTA
ACTTTGTTGCTAGCCTTTTTAGTTCGGGCGCCCAGCAGAACCTGCAGCTGATCA

>1741_S28_L001_R1_001.fastq_94_3a_10
CCCCCGCTGTGGGTATGGTGGTGGCGCATGTCTTGCGGTTGCCCCAGACCTTGTTTGACATAATAGCCGG
GGCCCATTGGGGCATCTTGGCGGGCCTAGCCTATTACTCCATGCAGGGCAATTGGGCTAAGGTTGCTATC
ATCATGGTTATGTTTTCGGGGGTCGATGCCGGTACATATACCACCGGTGGCGCCGTAGCTCGTAGAACTA
ACTTTGTTGCTAGCCTTTTTAGTTCGGGCGCCCAGCAGAACCTGCAGCTGATCA

>1741_S28_L001_R1_001.fastq_95_3a_10
CCCCCGCTGTGGGTATGGTGGTGGCGCACGTCTTGCGGTTGCCCCAGACCCTGTTTGACATAATAGCCGG
GGCCCATTGGGGCATCTTGGCGGGCCTAGCCTATTACTCCATGCAGGGCAATTGGGCTAAGGTTGCTATC
ATCATGGTTATGTTTTCGGGGGTCGATGCCGGTACATATACCACCGGTGGCGCCGTAGCTCGTAGAACTA
ACTTTGTTGCTAGCCTTTTTAGTTCGGGCGCCCAGCAGAACCTGCAGCTGATCA

>1741_S28_L001_R1_001.fastq_96_3a_10
CCCCCGCTGTGGGTATGGTGGTGGCGCACGTCTTGCGGTTGCCCCAGACCTTGTTTGACATAATAGCCGG
GGCCCATTGGGGCATCTTGGCGGGCCTAGCCTATTACTCCATGCAGGGCAATTGGGCTAAGGTTGCTATC
ATCATGGTTATGTTTTCGGGGGTCGATGCCAATACATATACCACCGGTGGCGCCGTAGCTCGTAGAACTA
ACTTTGTTGCTAGCCTTTTTAGTTCGGGCGCCCAGCAGAACCTGCAGTTGATCA

>1741_S28_L001_R1_001.fastq_97_3a_10
CCCCCGCTGTGGGTATGGTGGTGGCGCACGTCTTGCGGTTGCCCCAGACCTTGTTTGACATAATAGCCGG
GGCCCATTGGGGCATCTTGGCGGGCCTAGCCTATTACTCCATGCAGGGCAATTGGGCTAAGGTTGCTATC
ATCATGGTTATGTTTTCGGGGGTCGATGCCGGTACATATACCACCGGTGGCGCCGTAGCTCGTAAAACTA
ACATTGTTGCTAGCCTTTTTAGTTCGGGCGCCCAGCAGAACCTGCAGCTGATCA

>1741_S28_L001_R1_001.fastq_98_3a_10
CCCCCGCTGCGGGTATGGTGGTGGCGCACGTCTTGCGGTTGCCCCAGACCTTGTTTGACATAATAGCCGG
GGCCCATTGGGGCATCTTGGCGGGCCTAGCCTATTACTCCATGCAGGGCAATTGGGCTAAGGTTGCTATC
ATCATGGTTATGTTTTCGGGGGTCGATGCCGGTACATATACCACCGGTGGCGCCGTAGCTCGTAGAACTA
ACTTTGTTGCTAGCCTTTTTAGTTCGGGCGCCCAGCAGAACCTGCAGCTGATCA

>1741_S28_L001_R1_001.fastq_99_3a_10
CCCCCGCTGTGGGTATGGTGGTGGCGCACGTCTTGCGGTTGCCCCAGACCTTGTTTGACATAATAGCCGG
GGCCCATTGGGGCATCTTGGCGGGCCTAGCCTATTACTCCATGCAGGGCAATTGGGCTAAGGTTGCTATC
ATCATGGTTATGTTTTCGGGGGTCGATGCCGGTACATATACCACCGGTGGCGCCGTAGCTCGTAGAACTA
ACTTTGTTGCTAGCCTTTTTAGTTCGGGCGCCCAGCAGAACCTACAGCTGATCA

>1741_S28_L001_R1_001.fastq_100_3a_10
CCCCCGCTGTGGGTATGGTGGTGGCGCACGTCTTGCGGTTGCCCCAGACCTTGTTTGACATAATAGCCGG
GGCCCATTGGGGCATCTTGGCGGGCCTAGCCTATTACTCCATGCAGGGCAATTGGGCTAAGGTTGCTATC
ATCATGGTTATGTTTTCGGGGGTCGATGCCTATACACATACCACCGGTGGCGCCGCAGCTCGTAAAGCTA
ACATTGTTGCTAGCCTTTTTAGTTCGGGCGCCCAGCAGAACCTGCAGCTGATCA

>1741_S28_L001_R1_001.fastq_101_3a_10
CCCCCGCTGTGGGTATGGTGGTGGCGCACGTCTTGCGATTGCCCCAGACCTTGTTTGACATAATAGCCGG
GGCCCATTGGGGCATCTTGGCGGGCCTAGCCTATTACTCCATGCAGGGCAATTGGGCTAAGGTTGCTATC
ATCATGGTTATGTTTTCGGGGGTCGATGCCAATACATATACCACCGGTGGCGCCGTAGCTCGTAGAACTA
ACTTTGTTGCTAGCCTTTTTAGTTCGGGCGCCCAGCAGAACCTGCAGCTGATCA

>1741_S28_L001_R1_001.fastq_102_3a_10
CCCCCGCTGTGGGTATGGTGGTGGCGCACGTCTTGCGGTTGCCCCAGACCTTGTTTGACATAATAGCCGG
GGCCCATTGGGGCATCTTGGCGGGCCTAGCCTATTACTCCATGCAGGGCAATTGGGCTAAGGTTGCTATC
ATCATGGTTATGTTTTCGGGGGTCGATGCCGGTACATATACCACCGGTGGCGCCGTAGCTCGTAGAACTA
ACTTTGTTGCTAGCCTTTTTAGTTCGGGCGCCCAGCAGAACCTGCAGCTGATTA

>1741_S28_L001_R1_001.fastq_103_3a_10
CCCCCGCTGTGGGTATGGTGGTGGCGCACGTCTTGCGGTTGCCCCAGACCTTGTTCGACATAATAGCCGG
GGCCCATTGGGGCATCTTGGCGGGCCTAGCCTATTACTCCATGCAGGGCAATTGGGCTAAGGTTGCTATC
ATCATGGTTATGTTTTCGGGGGTCGATGCCGGTACATATACCACCGGTGGCGCCGTAGCTCGTAGAACTA
ACTTTGTTGCTAGCCTTTTTAGTTCGGGCGCCCAGCAGAACCTGCAGCTGATCA

>1741_S28_L001_R1_001.fastq_104_3a_10
CCCCCGCTGTGGGTATGGTGGTGGCGCACGTCTTGCGGTTGCCCCAGACCTTGTTTGACATAATAGCCGG
GGCCCATTGGGGCATCTTGGCGGGCCTAGCCTATTACTCCATGCAGGGCAATTGGGCTAAGGTTGCTATC
ATCATGGTTATGTTTTCGGGGGTCGATGCCAATACATATACCACCGGTGGCGCCGTAGCTCGTAGAACTA
ACTTTGTTGCTAGCCTTTTCAGTTCGGGCGCCCAGCAGAACCTGCAGCTGATCA

>1741_S28_L001_R1_001.fastq_105_3a_10
CCCCCGCTGTGGGTATGGTGGTGGCGCACGTCTTGCGGTTGCCCCAGACCTTGTTTGACATAATAGCCGG
GGCCCATTGGGGCATCTTGGCGGGCCTAGCCTATTACTCCATGCAGGGCAATTGGGCTAAGGTTGCTATC
ATCATGGTCATGTTTTCGGGGGTCGATGCCAAAACATATACCACCGGTGGCGCCGCAGCTCGTAAAGCTA
ACATTGTTGCTAGCCTTTTTAGTTCGGGCGCCCAGCAGAACCTGCAGCTGATCA

>1741_S28_L001_R1_001.fastq_106_3a_9
CCCCCGCTGTGGGTATGGTGGTGGCGCACGTCTTGCGGTTGCCCCAGACCTTGTTTGACATAATAGCCGG
GGCCCATTGGGGCATCTTGGCGGGCCTAGCCTATTACTCCATGCAGGGCAATTGGGCTAAGGTTGCTATC
ATCATGGTTATGTTTTCGGGGGTCGATGCCAATACATATACCACCGGTGGCGCCGTAGCTCGTAGAACTA
ACTTTGTTGCTAGCCTCTTTAGTTCGGGCGCCCAGCAGAACCTGCAGCTGATCA

>1741_S28_L001_R1_001.fastq_107_3a_9
CCCCCGCTGTGGGTATGGTGGTGGCGCACGTCTTGCGGTTGCCCCAGACCTTGTTTGACATAATAGCCGG
GGCCCATTGGGGCACCTTGGCGGGCCTAGCCTATTACTCCATGCAGGGCAATTGGGCTAAGGTTGCTATC
ATCATGGTTATGTTTTCGGGGGTCGATGCCGGTACATATACCACCGGTGGCGCCGTAGCTCGTAGAACTA
ACTTTGTTGCTAGCCTTTTTAGTTCGGGCGCCCAGCAGAACCTGCAGCTGATCA

>1741_S28_L001_R1_001.fastq_108_3a_9
CCCCCGCTGTGGGTATGGTGGTGGCGCACGTCTTGCGGTTGCCCCAGACCTTGTTTGACATAATAGCCGG
GGCCCATTGGGGCATCTTGGCGGGCCTAGCCTATTACCCCATGCAGGGCAATTGGGCTAAGGTTGCTATC
ATCATGGTTATGTTTTCGGGGGTCGATGCCAATACATATACCACCGGTGGCGCCGTAGCTCGTAGAACTA
ACTTTGTTGCTAGCCTTTTTAGTTCGGGCGCCCAGCAGAACCTGCAGCTGATCA

>1741_S28_L001_R1_001.fastq_109_3a_9
CCCCCGCTGTGGGTATGGTGGTGGCACACGTCTTGCGGTTGCCCCAGACCTTGTTTGACATAATAGCCGG
GGCCCATTGGGGCATCTTGGCGGGCCTAGCCTATTACTCCATGCAGGGCAATTGGGCTAAGGTTGCTATC
ATCATGGTTATGTTTTCGGGGGTCGATGCCGGTACATATACCACCGGTGGCGCCGTAGCTCGTAGAACTA
ACTTTGTTGCTAGCCTTTTTAGTTCGGGCGCCCAGCAGAACCTGCAGCTGATCA

>1741_S28_L001_R1_001.fastq_110_3a_9
CCCCCGCTGTGGGTATGGTGGTAGCGCACGTCTTGCGGTTGCCCCAGACCTTGTTTGACATAATAGCCGG
GGCCCATTGGGGCATCTTGGCGGGCCTAGCCTATTACTCCATGCAGGGCAATTGGGCTAAGGTTGCTATC
ATCATGGTTATGTTTTCGGGGGTCGATGCCGGTACATATACCACCGGTGGCGCCGTAGCTCGTAGAACTA
ACTTTGTTGCTAGCCTTTTTAGTTCGGGCGCCCAGCAGAACCTGCAGCTGATCA

>1741_S28_L001_R1_001.fastq_111_3a_9
CCCCCGCTGTGGGTATGGTGGTGGCGCACGTCTTGCGGTTGCCCCAGACCTTGTTTGACATAATAGCCGG
GGCCCATTGGGGCATCTTGGCGGGCCTAGCCTATTACTCCATGCAGGGCAATTGGGCTAAGGTTGCTATC
ATCATGGTTATGTTTTCGGGGGTCGACGCCAATACATATACCACCGGTGGCGCCGTAGCTCGTAGAACTA
ACTTTGTTGCTAGCCTTTTTAGTTCGGGCGCCCAGCAGAACCTGCAGCTGATCA

>1741_S28_L001_R1_001.fastq_112_3a_9
CCCCCGCTGTGGGTATGGTGGTGGCGCACGTCTTGCGGTTGCCCCAGACCTTGTTTGACATAATAGCCGG
GGCCCATTGGGGCATCTTGGCGGGCCTAGCCTATTACTCCATGCAGGGCAATTGGGCTAAGGTTGCTATC
ATCATGGTTATGTTTTCGGGGGTCGATGCCAATACATATACCACCGGTGGCGCCGTAGCTCGTAGAACTA
ACTTCGTTGCTAGCCTTTTTAGTTCGGGCGCCCAGCAGAACCTGCAGCTGATCA

>1741_S28_L001_R1_001.fastq_113_3a_9
CCCCCGCTGTGGGTATGGTGGTGGCGCACGTCTTGCGGTTGCCCCAGACCTTGTTTGACATAATAGCCGG
GGCCCATTGGGGCATCTTGGCGGGCCTAGCCTATTACTCCATGCAGGGCAATTGGGCTAAGGTTGCTATC
ATCATGGTTATGTTTTCGGGGGTCGATGCCGGTACATATACCACCGGTGGCGCCGTAGCTCGTAGAACTA
ACTTTGTTGCTAGCCTTTTTAGTTCAGGCGCCCAGCAGAACCTGCAGCTGATCA

>1741_S28_L001_R1_001.fastq_114_3a_9
CCCCCGCTGTGGGTATGGTGGTGGCGCACGTCTTGCAGTTGCCCCAGACCTTGTTTGACATAATAGCCGG
GGCCCATTGGGGCATCTTGGCGGGCCTAGCCTATTACTCCATGCAGGGCAATTGGGCTAAGGTTGCTATC
ATCATGGTTATGTTTTCGGGGGTCGATGCCAATACATATACCACCGGTGGCGCCGTAGCTCGTAGAACTA
ACTTTGTTGCTAGCCTTTTTAGTTCGGGCGCCCAGCAGAACCTGCAGCTGATCA

>1741_S28_L001_R1_001.fastq_115_3a_9
CCCCCGCTGTGGGTATGGTGGTGGCGCACGTCTTGCGGTTGCCCCAGACCTTGTTTGACATAATAGCCGG
GGCCCATTGGGGCATCTTGGCGGGCCTAGCCTATTACTCCATGCAGGGCAATTGGGCTAAGGTTGCTATC
ATCATGGTTATGTTTTCGGGGGTCGATGCCGGTACATATACCACCGGTGGCGCCGTAGCTCGTAGGACTA
ACTTTGTTGCTAGCCTTTTTAGTTCGGGCGCCCAGCAGAACCTGCAGCTGATCA

>1741_S28_L001_R1_001.fastq_116_3a_9
CCCCCGCTGTGGGTATGGTGGTGGCGCACGTCTTGCGGTTGCCCCAGACCTTGTTTGACATAATAGCCGG
GGCCCATTGGGGCATCTTGGCGGGCCTAGCCTATTACTCCATGCAGGGTAATTGGGCTAAGGTTGCTATC
ATCATGGTTATGTTTTCGGGGGTCGATGCCAATACATATACCACCGGTGGCGCCGTAGCTCGTAGAACTA
ACTTTGTTGCTAGCCTTTTTAGTTCGGGCGCCCAGCAGAACCTGCAGCTGATCA

>1741_S28_L001_R1_001.fastq_117_3a_9
CCCCCGCTGTGGGTATGGTGGTGGCGCACGCCTTGCGGTTGCCCCAGACCTTGTTTGACATAATAGCCGG
GGCCCATTGGGGCATCTTGGCGGGCCTAGCCTATTACTCCATGCAGGGCAATTGGGCTAAGGTTGCTATC
ATCATGGTTATGTTTTCGGGGGTCGATGCCAATACATATACCACCGGTGGCGCCGTAGCTCGTAGAACTA
ACTTTGTTGCTAGCCTTTTTAGTTCGGGCGCCCAGCAGAACCTGCAGCTGATCA

>1741_S28_L001_R1_001.fastq_118_3a_9
CCCCCGCTGTGGGTATGGTGGTGGCGCACGTCTTGCGGTTGCCCCAGACCTTGTTTGACATAATAGCCGG
GGCCCATTGGGGCATCTTGGCGGGCCTAGCCTATTACTCCATGCAGGGCAATTGGGCTAAGGTTGCTATC
ATCATGGTTATGTTTTCAGGGGTCGATGCCGGTACATATACCACCGGTGGCGCCGTAGCTCGTAGAACTA
ACTTTGTTGCTAGCCTTTTTAGTTCGGGCGCCCAGCAGAACCTGCAGCTGATCA

>1741_S28_L001_R1_001.fastq_119_3a_9
CCCCCGCTGTGGGTATGGTGGTGGCGCACGTCTTGCGGTTGCCCCAGACCTTGTTTGACATAATAGCCGG
GGCCCATTGGGGCATCTTGGCGGGCCTAGCCTATTACTCCATGCAGGGCAATTGGGCTAAGGTTGCTATC
ATCATGGTTATGTTTTCGGGGGTCGATGCCAATACATATACCACCGGTGGCGCCGTAGCTCGTAGAACTA
ACTTTGTTGCTAGCCTTTTTAGTTCGGGCGCCCGGCAGAACCTGCAGCTGATCA

>1741_S28_L001_R1_001.fastq_120_3a_9
CCCCCGCTGTGGGTATGGTGGTGGCGCACGTCTTGCGGTTGCCCCAGACCTTGTTTGACATAATAGCCGG
GGCCCATTGGGGCATCTTGGCGGGCCTAGCCTATTACTCCATGCAGGGCAATTGGGCTAAGGTTGCTATC
ATCATAGTTATGTTTTCGGGGGTCGATGCCAATACATATACCACCGGTGGCGCCGTAGCTCGTAGAACTA
ACTTTGTTGCTAGCCTTTTTAGTTCGGGCGCCCAGCAGAACCTGCAGCTGATCA

>1741_S28_L001_R1_001.fastq_121_3a_9
CCCCCGCTGTGGGTATGGTGGTGGCGCACGTCTTGCGGTTGCCCCAGACCTTGTTTGACATAATAGCCGG
GGCCCATTGGGGCATCTTGGCGGGCCTAGCCTATTACTCCATGCAGGGCAATTGGGCTAAGGTTGCTATC
ATCATGGTTATGTTTTCGGGGGTCGATGCCAATACATATACCACCGGTGGCGCCGTAGCTCGTAGAACTA
ACTTTGTTGCTAGCCTTTTTAGTTCGGGTGCCCAGCAGAACCTGCAGCTGATCA

>1741_S28_L001_R1_001.fastq_122_3a_9
CCCCCGCTGTGGGTATGGTGGTGGCGCACGTCTTGCGGTTGCCCCAGACCTTGTTTGACATAATAGCCGG
GGCCCATTGGGGCATCTTGGCGGGCCTAGCCTATTACTCCATGCAGGGCAATTGGGCTAAGGTTGCTATC
ATCATGGTTATGTTTTCGGGGGTCGATGCCGGTACATATACCACCGGTGGCGCCGTAGCCCGTAGAACTA
ACTTTGTTGCTAGCCTTTTTAGTTCGGGCGCCCAGCAGAACCTGCAGCTGATCA

>1741_S28_L001_R1_001.fastq_123_3a_8
CCCCCGCTGTGGGTATGGTGGTGGCGCACGTCTTGCGGTTGCCCCAGACCTTGTTTGACATAATAGCCGG
GGCCCATTGGGGCATCTTGGCGAGCCTAGCCTATTACTCCATGCAGGGCAATTGGGCTAAGGTTGCTATC
ATCATGGTTATGTTTTCGGGGGTCGATGCCAATACATATACCACCGGTGGCGCCGTAGCTCGTAGAACTA
ACTTTGTTGCTAGCCTTTTTAGTTCGGGCGCCCAGCAGAACCTGCAGCTGATCA

>1741_S28_L001_R1_001.fastq_124_3a_8
CCCCCGCTGTGGGTATGGTGGTGGCGCACGTCTTGCGGTTGCCCCAGACCTTGTTTGACATAATAGCCGG
GGCCCATTGGGGCATCTTGGCGGGCCTAGCCTATTACTCCATGCAGGGCAATTGGGCTAAGGTTGCCATC
ATCATGGTTATGTTTTCGGGGGTCGATGCCAATACATATACCACCGGTGGCGCCGTAGCTCGTAGAACTA
ACTTTGTTGCTAGCCTTTTTAGTTCGGGCGCCCAGCAGAACCTGCAGCTGATCA

>1741_S28_L001_R1_001.fastq_125_3a_8
CCCCCGCTGTGGGTATGGTGGTGGCGCACGTCTTGCGGTTGCCCCAGACCCTGTTTGACATAATAGCCGG
GGCCCATTGGGGCATCTTGGCGGGCCTAGCCTATTACTCCATGCAGGGCAATTGGGCTAAGGTTGCTATC
ATCATGGTTATGTTTTCGGGGGTCGATGCCAATACATATACCACCGGTGGCGCCGTAGCTCGTAGAACTA
ACTTTGTTGCTAGCCTTTTTAGTTCGGGCGCCCAGCAGAACCTGCAGCTGATCA

>1741_S28_L001_R1_001.fastq_126_3a_8
CCCCCGCTGTGGGTATGGTGGTGGCGCACGTCTTGCGGTTGCCCCAGACCTTGTTTGACATAATAGCCGG
GGCCCATTGGGGCATTTTGGCGGGCCTAGCCTATTACTCCATGCAGGGCAATTGGGCTAAGGTTGCTATC
ATCATGGTTATGTTTTCGGGGGTCGATGCCAATACATATACCACCGGTGGCGCCGTAGCTCGTAGAACTA
ACTTTGTTGCTAGCCTTTTTAGTTCGGGCGCCCAGCAGAACCTGCAGCTGATCA

>1741_S28_L001_R1_001.fastq_127_3a_8
CCCCCGCTGTGGGTATGGTGGTGGCGCACGTCTTGCGGTTGCCCCAGACCTTGTTTGACATAATAGCCGG
GGCCCATTGGGGCATCTTGGCGGGCCTAGCCTATTACTCCATGCAGGGCAATTGGGCTAAGGTTGCTATC
ATCATGGTTATGTTTTCGGGGGTCGATGCCGGTACATATACCACCGGTGGCGCCGTAGCTCGTAGAACTA
ACTTTGTTGCTGGCCTTTTTAGTTCGGGCGCCCAGCAGAACCTGCAGCTGATCA

>1741_S28_L001_R1_001.fastq_128_3a_8
CCCCCGCTGTGGGTATGGTGGTGGCGCACGTCTTGCGGTTGCCCCAGACCTTGTTTGACATAATAGCCGG
GGCCCATTGGGGCATCTTGGCGGGCCTAGCCTATTACTCCACGCAGGGCAATTGGGCTAAGGTTGCTATC
ATCATGGTTATGTTTTCGGGGGTCGATGCCAATACATATACCACCGGTGGCGCCGTAGCTCGTAGAACTA
ACTTTGTTGCTAGCCTTTTTAGTTCGGGCGCCCAGCAGAACCTGCAGCTGATCA

>1741_S28_L001_R1_001.fastq_129_3a_8
CCCCCGCTGTGGGTATGGTGGTGGCGCACGTCTTGCGGTTGCCCCAGACCTTGTTTGACATAATAGCCGG
GGCCCATTGGGGCATCTTGGCGGGCCTAGCCTATTACTCCATGCAGGGCAATTGGGCTAAGGTTGCTATC
ATCATGGTTATGTTCTCGGGGGTCGATGCCAATACATATACCACCGGTGGCGCCGTAGCTCGTAGAACTA
ACTTTGTTGCTAGCCTTTTTAGTTCGGGCGCCCAGCAGAACCTGCAGCTGATCA

>1741_S28_L001_R1_001.fastq_130_3a_8
CCCCCGCTGTGGGTATGGTGGTGGCGCACGTCTTGCGGTTGCCCCAGACCTTGTTTGACATAATAGCCGG
GGCCCATTGGGGCATCTTGGCGGGCCTAGCCTATTACTCCATGCAGGGCAATTGGGCTAAGGTTGCTATC
ATCATGGTCATGTTTTCGGGGGTCGATGCCAATACATATACCACCGGTGGCTCCGCAGCTCGTAAAACTA
ACATTGTTGCTAGCCTTTTTAGTTCGGGCGCCCAGCAGAACCTGCAGCTGATCA

>1741_S28_L001_R1_001.fastq_131_3a_8
CCCCCGCTGTGGGTACGGTGGTGGCGCACGTCTTGCGGTTGCCCCAGACCTTGTTTGACATAATAGCCGG
GGCCCATTGGGGCATCTTGGCGGGCCTAGCCTATTACTCCATGCAGGGCAATTGGGCTAAGGTTGCTATC
ATCATGGTTATGTTTTCGGGGGTCGATGCCAATACATATACCACCGGTGGCGCCGTAGCTCGTAGAACTA
ACTTTGTTGCTAGCCTTTTTAGTTCGGGCGCCCAGCAGAACCTGCAGCTGATCA

>1741_S28_L001_R1_001.fastq_132_3a_8
CCCCCGCTGTGGGTATGGTGGTGGCGCACGTCTTGCGGTTGCTCCAGACCTTGTTTGACATAATAGCCGG
GGCCCATTGGGGCATCTTGGCGGGCCTAGCCTATTACTCCATGCAGGGCAATTGGGCTAAGGTTGCTATC
ATCATGGTTATGTTTTCGGGGGTCGATGCCAATACATATACCACCGGTGGCGCCGTAGCTCGTAGAACTA
ACTTTGTTGCTAGCCTTTTTAGTTCGGGCGCCCAGCAGAACCTGCAGCTGATCA

>1741_S28_L001_R1_001.fastq_133_3a_8
CCCCCGCTGTGGGTATGGTGGTGGCGCACGTCTTGCGGTTGCCCCAGACCTTGTTCGACATAATAGCCGG
GGCCCATTGGGGCATCTTGGCGGGCCTAGCCTATTACTCCATGCAGGGCAATTGGGCTAAGGTTGCTATC
ATCATGGTTATGTTTTCGGGGGTCGATGCCAATACATATACCACCGGTGGCGCCGTAGCTCGTAGAACTA
ACTTTGTTGCTAGCCTTTTTAGTTCGGGCGCCCAGCAGAACCTGCAGCTGATCA

>1741_S28_L001_R1_001.fastq_134_3a_8
CCCCCGCTGTGGGTATGGTGGTGGCGCACGTCTTGCGGTTGCCCCAGACCTTGTTTGACATAATAGCCGG
AGCCCATTGGGGCATCTTGGCGGGCCTAGCCTATTACTCCATGCAGGGCAATTGGGCTAAGGTTGCTATC
ATCATGGTTATGTTTTCGGGGGTCGATGCCAATACATATACCACCGGTGGCGCCGTAGCTCGTAGAACTA
ACTTTGTTGCTAGCCTTTTTAGTTCGGGCGCCCAGCAGAACCTGCAGCTGATCA

>1741_S28_L001_R1_001.fastq_135_3a_8
CCCCCGCTGTGGGTATGGTGGTGGCGCACGTCTTGCGGTTGCCCCAGACCTTGTTTGACATAATAGCCGG
GGCCCATTGGGGCATCTTGGCAGGCCTAGCCTATTACTCCATGCAGGGCAATTGGGCTAAGGTTGCTATC
ATCATGGTTATGTTTTCGGGGGTCGATGCCAATACATATACCACCGGTGGCGCCGTAGCTCGTAGAACTA
ACTTTGTTGCTAGCCTTTTTAGTTCGGGCGCCCAGCAGAACCTGCAGCTGATCA

>1741_S28_L001_R1_001.fastq_136_3a_8
CCCCCGCTGTGGGTATGGTGGTGGCGCACGTCTTGCGGTTGCCCCAGACCTTGTTTGACATAATAGCCGG
GGCCCATTGGGGCATCTTGGCGGGCCTAGCCTATTACTCCATGCAGGGCAATTGGGCTAAGGTTGCTATC
ATCATGGTTATGTTTTCGGGGGTTGATGCCAATACATATACCACCGGTGGCGCCGTAGCTCGTAGAACTA
ACTTTGTTGCTAGCCTTTTTAGTTCGGGCGCCCAGCAGAACCTGCAGCTGATCA

>1741_S28_L001_R1_001.fastq_137_3a_8
CCCCCGCTGTGGGTATGGTGGTGGCGCACGTCTTGCGGTTGCCCCAGACCTTGTTTGACATAATAGCCGG
GGCCCATTGGGGCATCTTGGCGGGCCTAGCCTATTACTCCATGCAGGGCAATTGGGCTAAGGTTGCTATC
ATCATGGTTATGTTTTCGGGGGTCGATGCCAATACATATACCACCGGTGGCGCCGTAGCTCGTGGAACTA
ACTTTGTTGCTAGCCTTTTTAGTTCGGGCGCCCAGCAGAACCTGCAGCTGATCA

>1741_S28_L001_R1_001.fastq_138_3a_8
CCCCCGCCGTGGGTATGGTGGTGGCGCACGTCTTGCGGTTGCCCCAGACCTTGTTTGACATAATAGCCGG
GGCCCATTGGGGCATCTTGGCGGGCCTAGCCTATTACTCCATGCAGGGCAATTGGGCTAAGGTTGCTATC
ATCATGGTTATGTTTTCGGGGGTCGATGCCAATACATATACCACCGGTGGCGCCGTAGCTCGTAGAACTA
ACTTTGTTGCTAGCCTTTTTAGTTCGGGCGCCCAGCAGAACCTGCAGCTGATCA

>1741_S28_L001_R1_001.fastq_139_3a_8
CCCCCGCTGTGGGTATGGTGGTGGCGCACGTCTTGCGGTTGCCCCAGACCTTGTTTGACATAATAGCCGG
GGCCCATTGGGGCATCTTGGCGGGCCTAGCCTATTACTCTATGCAGGGCAATTGGGCTAAGGTTGCTATC
ATCATGGTTATGTTTTCGGGGGTCGATGCCAATACATATACCACCGGTGGCGCCGTAGCTCGTAGAACTA
ACTTTGTTGCTAGCCTTTTTAGTTCGGGCGCCCAGCAGAACCTGCAGCTGATCA

>1741_S28_L001_R1_001.fastq_140_3a_8
CCCCCGCTGTGGGTATGGTGGTGGCGCACGTCCTGCGGTTGCCCCAGACCTTGTTTGACATAATAGCCGG
GGCCCATTGGGGCATCTTGGCGGGCCTAGCCTATTACTCCATGCAGGGCAATTGGGCTAAGGTTGCTATC
ATCATGGTTATGTTTTCGGGGGTCGATGCCGGTACATATACCACCGGTGGCGCCGTAGCTCGTAGAACTA
ACTTTGTTGCTAGCCTTTTTAGTTCGGGCGCCCAGCAGAACCTGCAGCTGATCA

>1741_S28_L001_R1_001.fastq_141_3a_8
CCCCCGCTGTGGGTATGGTGGTGGCGCACGTCTTGCGGTTGCCCCAGACCTTGTTTGACATAATAGCCGG
GGCCCATTGGGGCATCTTGGCGGGCCTAGCCTATTACTCCATGCAGGGCAATTGGGCTAAGGTTGCTATC
ATCATGGTTATGTTTTCGGGGGTCGATGCCGGTACATATACCACCGGTGGCGCCGTAGCTCGTAGAACTA
ACTTTGTTGCTAGCCTTTTTAGTTCGGGCGCCCAGCAGAACCTGCAGCTGACCA

>1741_S28_L001_R1_001.fastq_142_3a_8
CCCCCGCTGTGGGTATGGTGGTGGCGCACGTCTTGCGGTTGCCCCAGACCTTGTTTGACATAATAGCCGG
GGCCCATTGGGGCATCTTGGCGGGCCTAGCCTATTACTCCATGCAGGGCAATTGGGCTAAGGTTGCTATC
ATCATGGTTATGTTTTCGGGGGTCGATGCCAATACATATACCACCGGTGGCGCCGTAGCTCGCAGAACTA
ACTTTGTTGCTAGCCTTTTTAGTTCGGGCGCCCAGCAGAACCTGCAGCTGATCA

>1741_S28_L001_R1_001.fastq_143_3a_8
CCCCCGCTGTGGGTATGGTGGTGGCGCACGTCTTGCGGTTGCCCCAGACCTTGTTTGACATAATAGCCGG
GGCCCATTGGGGCATCTTGGCGGGCCTAGCCTATTACTCCATGCAGGGCAATTGGGCTAAGGTTGCTATC
ATCATGGTTATGTTTTCGGGGGTTGATGCCGGTACATATACCACCGGTGGCGCCGTAGCTCGTAGAACTA
ACTTTGTTGCTAGCCTTTTTAGTTCGGGCGCCCAGCAGAACCTGCAGCTGATCA

>1741_S28_L001_R1_001.fastq_144_3a_8
CCCCCGCTGTGGGTATGGTGGTGGCGCACGTCTTGCGGTTGCCCCAGACCTTGTTTGACATAATAGCCGG
GGCCCATTGGGGCATCTTGGCGGGCCTAGCCTATTACTCCATGCAGGGCAATTGGGCTAAGGTTGCTATC
ATCATGGTTATGTTTTCGGGGGTCGATGCCAATACATATACCACCGGTGGCGCCGTAGCTCGTAGAACTT
ACTTTGTTGCTAGCCTTTTTAGTTCGGGCGCCCAGCAGAACCTGCAGCTGATCA

>1741_S28_L001_R1_001.fastq_145_3a_8
CCCCCGCTGTGGGTATGGTGGTGGCGCACGTCTTGCGGTTGCCCCAGACCTTGTTTGACATAATAGCCGG
GGCCCATTGGGGCATCTTGGCGGGCCTAGCCTATTACTCCATGCAGGGCAATTGGGCCAAGGTTGCTATC
ATCATGGTTATGTTTTCGGGGGTCGATGCCAATACATATACCACCGGTGGCGCCGTAGCTCGTAGAACTA
ACTTTGTTGCTAGCCTTTTTAGTTCGGGCGCCCAGCAGAACCTGCAGCTGATCA

>1741_S28_L001_R1_001.fastq_146_3a_8
CCCCCGCTGTGGGTATGGTGGTGGCGCACGTCTTGCGGTTGCCCCAGACCTTGTTTGACATAATAGCCGG
GGCCCATTGGGGCATCTTGGCGGGCCTAGCCTATTACTCCATGCAGGGCAATTGGGCTAAGGTTGCTATC
ATCATGGTTATGTTTTCGGGGGTCGATGCCGGTACATATACCACCGCTGGTGCCGCAGCTCGTAAAACTA
ACATTGTTGCTAGCCTTTTTAGTTCGGGCGCCCAGCAGAACCTGCAGCTGATCA

>1741_S28_L001_R1_001.fastq_147_3a_8
CCCCCGCTGTGGGTATGGTGGTGGCGCACGTCTTGCGGTTGCCCCAGACCTTGTTTGACATAATAGCCGG
GGCCCATTGGGGCATCTTGGCGGGCCTAGCCTATTACTCCATGCAGGGCAATTGGGCTAAGGTTGCTATC
ATCATGGTTATGTTTTCGGGGGTCGATGCCAATACATATACCACCGGTGGCGCCGTAGCTCGTAGAACTA
ACTTTGTTGCTAGCCTTTTTAGTTCGGGCGCCCAGCAGAGCCTGCAGCTGATCA

>1741_S28_L001_R1_001.fastq_148_3a_8
CCCCCGCTGTGGGTATGGTGGCGGCGCACGTCTTGCGGTTGCCCCAGACCTTGTTTGACATAATAGCCGG
GGCCCATTGGGGCATCTTGGCGGGCCTAGCCTATTACTCCATGCAGGGCAATTGGGCTAAGGTTGCTATC
ATCATGGTTATGTTTTCGGGGGTCGATGCCAATACATATACCACCGGTGGCGCCGTAGCTCGTAGAACTA
ACTTTGTTGCTAGCCTTTTTAGTTCGGGCGCCCAGCAGAACCTGCAGCTGATCA

>1741_S28_L001_R1_001.fastq_149_3a_8
CCCCCGCTGTGGGTATGGTGGTGGCGCACGTCTTGCGGTTGCCCCAGACCTTGTTTGACATAATAGCCGG
GGCCCATTGGGGCATCTTGGCGGGCCTAGCCTATTACTCCATGCAGGGCAATTGGGCTAAGGTTGCTATC
ATCATGGTTATGTTTTCGGGGGTCGATGCCGGTACATATACCACTGGTGGCGCCGTAGCTCGTAGAACTA
ACTTTGTTGCTAGCCTTTTTAGTTCGGGCGCCCAGCAGAACCTGCAGCTGATCA

>1741_S28_L001_R1_001.fastq_150_3a_7
CCCCCGCTGTGGGTATGGTGGTGGCGCACGTCTTGCGGTTGCCCCAGACCTTGTTTGACATAATAGCCGG
GGCCCATTGGGGCATCTTGGCGGGCCTAGCCTATTACTCCATGCAGGGCAATTGGGCTAAGGTTGCTATC
ATCATGGTTATGTTTTCGGGGGTCGATGCCGGTACATATACCACCGGTGGCGCCGTAGCTCGTAGAACTA
ACTTTGTTGCTAGCCTTTTTAGTTCGGGCGCCCAGCAGAACCTGCAGCTGGTCA

>1741_S28_L001_R1_001.fastq_151_3a_7
CCCCCGCTGTGGGTATGGTGGTGGCGCACGTCTTGCGGTTGCCCCAGACCTTGTTTGACATAATAGCCGG
GGCCCATTGGGGCATCTTGGCGGGCCTAGCCTATTACTCCATGCAGGGCAATTGGGCTAAGGTTGCTATC
ATCATGATTATGTTTTCGGGGGTCGATGCCAATACATATACCACCGGTGGCGCCGTAGCTCGTAGAACTA
ACTTTGTTGCTAGCCTTTTTAGTTCGGGCGCCCAGCAGAACCTGCAGCTGATCA

>1741_S28_L001_R1_001.fastq_152_3a_7
CCCCCGCTGTGGGTATGGTGGTGGCGCACGTCTTGCGGTTGCCCCAGACCTTGTTTGACATAATAGCCGG
AGCCCATTGGGGCATCTTGGCGGGCCTAGCCTATTACTCCATGCAGGGCAATTGGGCTAAGGTTGCTATC
ATCATGGTTATGTTTTCGGGGGTCGATGCCGGTACATATACCACCGGTGGCGCCGTAGCTCGTAGAACTA
ACTTTGTTGCTAGCCTTTTTAGTTCGGGCGCCCAGCAGAACCTGCAGCTGATCA

>1741_S28_L001_R1_001.fastq_153_3a_7
CCCCCGCTGTGGGTATGGTGGTGGCGCACGTCTTGCGGTTGCCCCAGACCTTGTTTGACATAATAGCCGG
GGCCCATTGGGGCATCTTGGCGGGCCTAGCCTATTACTCCATGCAGGGTAATTGGGCTAAGGTTGCTATC
ATCATGGTTATGTTTTCGGGGGTCGATGCCAGTACATATACCACCGGTGGCGCCGTAGCTCGTAGAACTA
ACTTTGTTGCTAGCCTTTTTAGTTCGGGCGCCCAGCAGAACCTGCAGCTGATCA

>1741_S28_L001_R1_001.fastq_154_3a_7
CCCCCGCTGTGGGTATGGTGGTGGCGCACGTCTTGCGGTTGCCCCAGGCCTTGTTTGACATAATAGCCGG
GGCCCATTGGGGCATCTTGGCGGGCCTAGCCTATTACTCCATGCAGGGCAATTGGGCTAAGGTTGCTATC
ATCATGGTTATGTTTTCGGGGGTCGATGCCAATACATATACCACCGGTGGCGCCGTAGCTCGTAGAACTA
ACTTTGTTGCTAGCCTTTTTAGTTCGGGCGCCCAGCAGAACCTGCAGCTGATCA

>1741_S28_L001_R1_001.fastq_155_3a_7
CCCCCGCTGTGGGTATGGTGGTGGCGCACGTCTTGCGGTTGCCCCAGACCTTGTTTGACATAATAGCCGG
GGCCCATTGGGGCATCTTGGCGGGCCTAGCCTATTACTCCATGCAGGGCAATTGGGCTAAGGTTGCTATC
ATCATGGTTATGTTTTCGGGGGTCGATGCCCGTACATATACCACCGGTGGCGCCGCAGCTCGTAAAACTA
ACATTGTTGCTAGCCTTTTTAGTTCGGGCGCCCAGCAGAACCTGCAGCTGATCA

>1741_S28_L001_R1_001.fastq_156_3a_7
CCCCCGCTGTGGGTATGGTGGTGGCGCACGTCTTGCGGTTGCCCCAGACCTTGTTTGACATAATAGCCGG
GGCCCATTGGGGCATCTTGGCGGGCCTAGCCTATTACTCCATGCAGGGCAATTGGGCTAAGGTTGCTATC
ATCATGGTTATGTTTTCGGGGGTCGATGCCAATACATATACCACCGGTGGCGCCTTAGCTCGTAAAACTA
ACTTTGTTGCTAGCCTTTTTAGTTCGGGCGCCCAGCAGAACCTGCAGCTGATCA

>1741_S28_L001_R1_001.fastq_157_3a_7
CCCCCGCTGTGGGTATGGTGGTGGCGCACGTCTTGCGGTTGCCCCAGACCTTGTTTGACATAATAGCCGG
GGCCCATTGGGGCATCTTGGCGGGCCTGGCCTATTACTCCATGCAGGGCAATTGGGCTAAGGTTGCTATC
ATCATGGTTATGTTTTCGGGGGTCGATGCCGGTACATATACCACCGGTGGCGCCGTAGCTCGTAGAACTA
ACTTTGTTGCTAGCCTTTTTAGTTCGGGCGCCCAGCAGAACCTGCAGCTGATCA

>1741_S28_L001_R1_001.fastq_158_3a_7
CCCCCGCTGTGGGTATGGTGGTGGCGCACGTCTTGCGGTTGCCCCAGACCTTGTTTGACATAATAGCCGG
GGCCCATTGGGGCATCTTGGCGGGCCTAGCCTATTACTCCATGCAGGGCAATTGGGCTAAGGTTGCTATC
ATCGTGGTTATGTTTTCGGGGGTCGATGCCAATACATATACCACCGGTGGCGCCGTAGCTCGTAGAACTA
ACTTTGTTGCTAGCCTTTTTAGTTCGGGCGCCCAGCAGAACCTGCAGCTGATCA

>1741_S28_L001_R1_001.fastq_159_3a_7
CCCCCGCTGTGGGTATGGTGGTGGCGCACGCCTTGCGGTTGCCCCAGACCTTGTTTGACATAATAGCCGG
GGCCCATTGGGGCATCTTGGCGGGCCTAGCCTATTACTCCATGCAGGGCAATTGGGCTAAGGTTGCTATC
ATCATGGTTATGTTTTCGGGGGTCGATGCCGGTACATATACCACCGGTGGCGCCGTAGCTCGTAGAACTA
ACTTTGTTGCTAGCCTTTTTAGTTCGGGCGCCCAGCAGAACCTGCAGCTGATCA

>1741_S28_L001_R1_001.fastq_160_3a_7
CCCCCGCTGTGGGTATGGTGGTGGCGCACGTCTTGCGGTTGCCCCAGACCTTGTTTGACATAATAGCCGG
GGCCCATTGGGGCATCTTGGCGGGCCTAGCCTATTACTCCATGCAGGGCAATTGGGCTAAGGTTGCTATC
ATCATGGTTATGTTTTCGGGGGTCGATGCCGGTACATATACCACCGGTGGCGCCGTAGCTCGTAGAACTA
ACTTTGTTGCTAGCCTTTTTAGTTCGGGCGCTCAGCAGAACCTGCAGCTGATCA

>1741_S28_L001_R1_001.fastq_161_3a_7
CCCCCGCTGTGGGTATGGTGGTGGCGCACGTCTTGCGGTTGCCCCAGACCTTGTTTGACATAATAGCCGG
GGCCCATTGGGGCATCTTGGCGGGCCTAGCCTATTACTCCATGCAGGGCAATTGGGCTAAGGTTGCTATC
ATCATGGTTATGTTTTCGGGGGTCGATGCCGGTACATATACCACCGGTGGCGCCGTAGCTCGTAGAACTA
ACTTTGTTGCTAGCCCTTTTAGTTCGGGCGCCCAGCAGAACCTGCAGCTGATCA

>1741_S28_L001_R1_001.fastq_162_3a_7
CCCCCGCTGTGGGTATGGTGGTGGCGCACGTCTTGCGGTTGCCCCAGACCTTGTTTGACATAATAGCCGG
GGCCCATTGGGGCATCTTGGCGGGCCTAGCCTATTACTCCATGCAGGGCAATTGGGCTAAGGTTGCTATC
ATCATGGTTATGTTTTCGGGGGTCGATGCCGGTACATATACCACCGGTGGCGCCGTAGCTCGTAGAACTA
ACTTTGTTGCTAGCCTTTTTAGTTCGGGTGCCCAGCAGAACCTGCAGCTGATCA

>1741_S28_L001_R1_001.fastq_163_3a_7
CCCCCGCTGTGGGTATGGTGGTGGCGCACGTCTTGCGGTTGCCCCAGACCTTGTTTGACATAATAGCCGG
GGCCCATTGGGGCATCTTGGCGGGCCTAGCCTATTACTCCATGCAGGGCAATTGGGCTAAGGTTGCTATC
ATCATGGTTATGTTTTCGGGGGTCGATGCCGGTACGTATACCACCGGTGGCGCCGTAGCTCGTAGAACTA
ACTTTGTTGCTAGCCTTTTTAGTTCGGGCGCCCAGCAGAACCTGCAGCTGATCA

>1741_S28_L001_R1_001.fastq_164_3a_7
CCCCCGCTGTGGGTATGGTGGTGGCGCACGTCTTGCGGTTGCCCCAGACCTTGTTTGACATAATAGCCGG
GGCCCATTGGGGCATCTTGGCGGGCCTAGCCTATTACTCCATGCAGGGCAATTGGGCTAAGGTTGCTATC
ATCATGGTTATGTTTTCGGGGGTCGATGCCAATACATATACCACCGGTGGCGCCGTAGCTCGTAGAACTA
ACTTTGTTGCTAGCCTTTTTAGTTCGGGCGCCCAGCAGAACTTGCAGCTGATCA

>1741_S28_L001_R1_001.fastq_165_3a_7
CCCCCGCTGCGGGTATGGTGGTGGCGCACGTCTTGCGGTTGCCCCAGACCTTGTTTGACATAATAGCCGG
GGCCCATTGGGGCATCTTGGCGGGCCTAGCCTATTACTCCATGCAGGGCAATTGGGCTAAGGTTGCTATC
ATCATGGTTATGTTTTCGGGGGTCGATGCCAATACATATACCACCGGTGGCGCCGTAGCTCGTAGAACTA
ACTTTGTTGCTAGCCTTTTTAGTTCGGGCGCCCAGCAGAACCTGCAGCTGATCA

>1741_S28_L001_R1_001.fastq_166_3a_7
CCCCCGCTGTGGGTATGGTGGTGGCGCACGTCTTGCGGTTGCCTCAGACCTTGTTTGACATAATAGCCGG
GGCCCATTGGGGCATCTTGGCGGGCCTAGCCTATTACTCCATGCAGGGCAATTGGGCTAAGGTTGCTATC
ATCATGGTTATGTTTTCGGGGGTCGATGCCAATACATATACCACCGGTGGCGCCGTAGCTCGTAGAACTA
ACTTTGTTGCTAGCCTTTTTAGTTCGGGCGCCCAGCAGAACCTGCAGCTGATCA

>1741_S28_L001_R1_001.fastq_167_3a_7
CCCCCGCTGTGGGTATGGTGGTGGCGCACGTCTTGCGGTTGCCCCAGACCTTGTTTGACATAATAGCCGG
GGCCCATTGGGGCATCTTGGCGGGCCTAGCCTATTACTCCATGCAGGGCAATTGGGCTAAGGTTGCTATC
ATCATGGTTATGTTTTCGGGGGTCGATGCCGGTACATATACCACCGGTGGCACCGTAGCTCGTAGAACTA
ACTTTGTTGCTAGCCTTTTTAGTTCGGGCGCCCAGCAGAACCTGCAGCTGATCA

>1741_S28_L001_R1_001.fastq_168_3a_7
CCCCCGCTGTGGGTATGGTGGTGGCGCACGTCTTGCGGTTGCCCCAGACCTTGTTTGACATAATAGCCGG
GGCCCATTGGGGCATCTTGGCGGGCCTAGCCTATTACTCCATGCAGGGCAATTGGGCTAAGGTTGCCATC
ATCATGGTTATGTTTTCGGGGGTCGATGCCGGTACATATACCACCGGTGGCGCCGTAGCTCGTAGAACTA
ACTTTGTTGCTAGCCTTTTTAGTTCGGGCGCCCAGCAGAACCTGCAGCTGATCA

>1741_S28_L001_R1_001.fastq_169_3a_7
CCCCCGCTGTGGGTATGGTGGTGGCGCACGTCTTGCGGTTGCCCCAGACCTTGTTTGACATAATAGCTGG
GGCCCATTGGGGCATCTTGGCGGGCCTAGCCTATTACTCCATGCAGGGCAATTGGGCTAAGGTTGCTATC
ATCATGGTTATGTTTTCGGGGGTCGATGCCAATACATATACCACCGGTGGCGCCGTAGCTCGTAGAACTA
ACTTTGTTGCTAGCCTTTTTAGTTCGGGCGCCCAGCAGAACCTGCAGCTGATCA

>1741_S28_L001_R1_001.fastq_170_3a_7
CCCCCGCTGTGGGTATGGTGGTGGCGCACGTCTTGCGGTTGCCCCAGACCTTGTTTGACATAATAGCCGG
GGCCCATTGGGGCATCTTGGCGGGCCTAGCCTATTACTCCATGCAGGGCAATTGGGCTAAGGTTGCTATC
ATCATGGTTATGTTTTCGGGGGTCGATGCCAATACATATACCACCGGTGGCGCCGTAGCTCGTAGAACTA
ACTTTGTTACTAGCCTTTTTAGTTCGGGCGCCCAGCAGAACCTGCAGCTGATCA

>1741_S28_L001_R1_001.fastq_171_3a_7
CCCCCGCTGTGGGTATGGTGGTGGCGCACGTCTTGCGGTTGCCCCAGACCTTGTTTGACATAATAGCCGG
GGCCCATTGGGGCATCTTGGCGGGCCTAGCCTATTACTCCATGCAGGGCAATTGGGCTAAGGTTGCTATC
ATCATGGTTATGTTTTCGGGGGTCGATGCCGGTACATATACCACCGGTGGCGCCGTAGCTCGTAGAACTA
ACTTTGTTGCTAGCCTTTTTAGTTCGGGCGCCCAGCGGAACCTGCAGCTGATCA

>1741_S28_L001_R1_001.fastq_172_3a_7
CCCCCGCTGTGGGTATGGTGGTGGCGCACGTCTTGCGGTTGCCCCAGACCTTGTTTGACATAATAGCCGG
GGCCCATTGGGGCATCTTGGCGGGCCTAGCCTATTACTCCATGCAGGGCAATTGGGCTAAGGTTGCTATC
ATCATGGTTATGTTTTCGGGGGTCGATGCCAATACATATACCACCGGTGGCGCCGTAGCTCGTAGAACTA
ACTTTGTTGCTAGTCTTTTTAGTTCGGGCGCCCAGCAGAACCTGCAGCTGATCA

>1741_S28_L001_R1_001.fastq_173_3a_7
CCCCCGCTGTGGGTATGGTGGTGGCGCACGTCTTGCGGTTGCCCCAGACCTTGTTTGACATAATAGCCGG
GGCCCATTGGGGCATCTTGGCGGGCCTAGCCTATTACTCCATGCGGGGCAATTGGGCTAAGGTTGCTATC
ATCATGGTTATGTTTTCGGGGGTCGATGCCAATACATATACCACCGGTGGCGCCGTAGCTCGTAGAACTA
ACTTTGTTGCTAGCCTTTTTAGTTCGGGCGCCCAGCAGAACCTGCAGCTGATCA

>1741_S28_L001_R1_001.fastq_174_3a_7
CCCCCGCTGTGGGTATGGTGGTGGCGCACGTCTTGCGGTTGCCCCAGACCTTGTTTGACATAATAGCCGG
GGCCCATTGGGGCATCTTGGCGGGCCTAGCCTATTACTCCATGCAGGGCAATTGGGCTAAGGTTGCTATC
ATCATGGTTATGTTTTCGGGGGTCGACGCCGGTACATATACCACCGGTGGCTCCGCAGCTCGTAAAACTA
ACATTGTTGCTAGCCTTTTTAGTTCGGGCGCCCAGCAGAACCTGCAGCTGATCA

>1741_S28_L001_R1_001.fastq_175_3a_7
CCCCCGCTGTGGGTATGGTGGTGGCGCACGTCTTGCGGTTGCCCCAGACCTTGTTTGACATAATAGCCGG
GGCCCATTGGGGCATCTTGGCGGGCCTAGCCTATTACTCCATGCAGGGCAATTGGGCTAAGGTTGCTATC
ATCATGGCTATGTTTTCGGGGGTCGATGCCGGTACATATACCACCGGTGGCGCCGTAGCTCGTAGAACTA
ACTTTGTTGCTAGCCTTTTTAGTTCGGGCGCCCAGCAGAACCTGCAGCTGATCA

>1741_S28_L001_R1_001.fastq_176_3a_7
CCCCCGCTGTGGGTATGGTGGTGGCGCACGTCTTGCGGTTGCCCCAGACCTTGTTTGACATAATAGCCGG
GGCCCATTGGGGCATCTTGGCGGGCCTAGCCTATTACTCCATGCAGGGCAATTGGGCTAAGGTTGCTATC
ATCATGGTTATGTTTTCGGGGGTCGATGCCAATGCATATACCACCGGTGGCGCCGTAGCTCGTAGAACTA
ACTTTGTTGCTAGCCTTTTTAGTTCGGGCGCCCAGCAGAACCTGCAGCTGATCA

>1741_S28_L001_R1_001.fastq_177_3a_7
CCCCCGCTGTGGGTATGGTGGTGGCGCACGTCTTGCGGTTGCCCCAGACCTTGTTTGACATAATAGCCGG
GGCCCATTGGGGCATCTTGGCGGGCCTAGCCTATTACTCCATGCAGGGCAATTGGGCTAAGGTTGCTGTC
ATCATGGTTATGTTTTCGGGGGTCGATGCCAATACATATACCACCGGTGGCGCCGTAGCTCGTAGAACTA
ACTTTGTTGCTAGCCTTTTTAGTTCGGGCGCCCAGCAGAACCTGCAGCTGATCA

>1741_S28_L001_R1_001.fastq_178_3a_7
CCCCCGCTGTGGGTATGGTGGTGGCGCACGTCTTGCGGTTGCCCCAGACCTTGTTTGACATAATAGCCGG
GGCCCATTGGGGCATCTTGGCGGGCCTAGCCTATTACTCCATGCAGGGCAATTGGGCTAAGGTTGCTATC
ATCATGGTTATGTTTTCGGGGGTCGATGCCGGTACATATACCACCGGTGGCTCCGTAGCTCGTAGAACTA
ACTTTGTTGCTAGCCTTTTTAGTTCGGGCGCCCAGCAGAACCTGCAGCTGATCA

>1741_S28_L001_R1_001.fastq_179_3a_7
CCCCCGCTGTGGGTATGGTGGTGGCGCACGTCTTGCGGTTGCCCCAGACCTTGTTTGACATAATAGCCGG
GGCCCATTGGGGCATCTTGGCGGGCCTAGCCTATTACTCCATGCAGGGCAATTGGGCTAAGGTTGCTATC
ATCATGGTTATGTTTTCGGGGGTCGACGCCGGTACATATACCACCGGTGGCGCCGTAGCTCGTAGAACTA
ACTTTGTTGCTAGCCTTTTTAGTTCGGGCGCCCAGCAGAACCTGCAGCTGATCA

>1741_S28_L001_R1_001.fastq_180_3a_7
CCCCCGCTGTGGGTATGGTGGTGGCGCACGTCTTGCGGTTGCCCCAGACCTTGTTTGACATAATAGCCGG
GGCCCATTGGGGCATCTTGGCGGGCCTAGCCTATTACTCCATGCAGGGCAATTGGGCTAAGGTTGCTATC
ATCATGGTTATGTTTTCGGGGGTCGATGCCGGTACATATACCACCGGTGGCGCCGTAGCTCGCAGAACTA
ACTTTGTTGCTAGCCTTTTTAGTTCGGGCGCCCAGCAGAACCTGCAGCTGATCA

>1741_S28_L001_R1_001.fastq_181_3a_7
CCCCCGCTGTGGGTATGGTGGTGGCGCACGTCTTGCGGTTGCCCCAGACCTTGTTTGACATAATAGCCGG
GGCCCATTGGGGCATCTTGGCGGGCCTAGCCTATTACTCCATGCAGGGCAATTGGGCTAAGGTTGCTATC
ATCATGGTTATGTTTTCGGGGGTCGATGCCGGTACATATACTACCGGTGGCGCCGTAGCTCGTAGAACTA
ACTTTGTTGCTAGCCTTTTTAGTTCGGGCGCCCAGCAGAACCTGCAGCTGATCA

>1741_S28_L001_R1_001.fastq_182_3a_7
CCCCCGCTGTGGGTATGGTGGTGGCGCACGTCTTGCGGTTGCCCCAGACCTTGTTTGACATAATAGCCGG
GGCCCATTGGGGTATCTTGGCGGGCCTAGCCTATTACTCCATGCAGGGCAATTGGGCTAAGGTTGCTATC
ATCATGGTTATGTTTTCGGGGGTCGATGCCAATACATATACCACCGGTGGCGCCGTAGCTCGTAGAACTA
ACTTTGTTGCTAGCCTTTTTAGTTCGGGCGCCCAGCAGAACCTGCAGCTGATCA

>1741_S28_L001_R1_001.fastq_183_3a_6
CCCCCGCTGTGGGTATGGTGGTGGCGCACGTCTTGCGGTTGCCCCGGACCTTGTTTGACATAATAGCCGG
GGCCCATTGGGGCATCTTGGCGGGCCTAGCCTATTACTCCATGCAGGGCAATTGGGCTAAGGTTGCTATC
ATCATGGTTATGTTTTCGGGGGTCGATGCCGGTACATATACCACCGGTGGCGCCGTAGCTCGTAGAACTA
ACTTTGTTGCTAGCCTTTTTAGTTCGGGCGCCCAGCAGAACCTGCAGCTGATCA

>1741_S28_L001_R1_001.fastq_184_3a_6
CCCCCGCTGTGGGTATGGTGGTGGCGCACGTCTTGCGGTTGCCCCAGACCTTGTTTGACATAATAGCCGG
GGCCCATTGGGGCATCTTGGCGGGCCTAGCCTATTACTCCATGCAGGGCAATTGGGCTAAGGTTGCTATC
ATCATGGTTATGTTTTCGGGGGTCGATGCCAATACATATGCCACCGGTGGCGCCGTAGCTCGTAGAACTA
ACTTTGTTGCTAGCCTTTTTAGTTCGGGCGCCCAGCAGAACCTGCAGCTGATCA

>1741_S28_L001_R1_001.fastq_185_3a_6
CCCCCGCTGTGGGTATGGTGGTGGCGCACGTCTTGCGGTTGCCCCAGACCTTGTTTGACATAATAGCCGG
GGCCCATTGGGGCATCTTGGCGGGCCTAACCTATTACTCCATGCAGGGCAATTGGGCTAAGGTTGCTATC
ATCATGGTTATGTTTTCGGGGGTCGATGCCAATACATATACCACCGGTGGCGCCGTAGCTCGTAGAACTA
ACTTTGTTGCTAGCCTTTTTAGTTCGGGCGCCCAGCAGAACCTGCAGCTGATCA

>1741_S28_L001_R1_001.fastq_186_3a_6
CCCCCGCTGTGGGTATGGTGGTGGCGCACGTCTTGCGGTTGCCCCAGACCTTGTTTGACATAATAGCCGG
GGCCCATTGGGGCATCTTGGCGGGCCTAGCCTATTACTCCATGCAGGGCAATTGGGCTAAGGTTGCTATC
ATCATGGTTATGTTTTCGGGGGTCGATGCCGGTACATATACCACCGGTGGGGCCGTAGCTCGTAGAACTA
ACTTTGTTGCTAGCCTTTTTAGTTCGGGCGCCCAGCAGAACCTGCAGCTGATCA

>1741_S28_L001_R1_001.fastq_187_3a_6
CCCCCGCTGTGGGTATGGTGGTGGCGCACGTCTTGCGGTTGCCCCAGACCTTGTTTGACATAATAGCCGG
GGCCCATTGGGGCATCTTGGCGGGCCTAGCCTATTACTCCATGCAGGGCAATTGGGCTAAGGTTGCTATC
ATCATGGTTATGTTTTCGGGGGTCGATGCCAATACATATACCACCGGTGGCGCCGTAGCTCGTAGAACTA
ACTTTGTTGCTAGCCTTTTTAGTTCGGGCACCCAGCAGAACCTGCAGCTGATCA

>1741_S28_L001_R1_001.fastq_188_3a_6
CCTCCGCTGTGGGTATGGTGGTGGCGCACGTCTTGCGGTTGCCCCAGACCTTGTTTGACATAATAGCCGG
GGCCCATTGGGGCATCTTGGCGGGCCTAGCCTATTACTCCATGCAGGGCAATTGGGCTAAGGTTGCTATC
ATCATGGTTATGTTTTCGGGGGTCGATGCCAATACATATACCACCGGTGGCGCCGTAGCTCGTAGAACTA
ACTTTGTTGCTAGCCTTTTTAGTTCGGGCGCCCAGCAGAACCTGCAGCTGATCA

>1741_S28_L001_R1_001.fastq_189_3a_6
CCCCCGCTGTGGGTATGGTGGTGGCGCACGTCTTGCGGTTGCCCCAGACCTTGTTTGACATAATAGCCGG
GGCCCATTGGGGCATCTTGGCGGGCCTAGCCTATTACTCCATGCAGGGCAATTGGGCTAAGGTTGCTATC
ATCATGGTTATGTTTTCGGGGGTCGATGCCAATACATATACCACCGGTGGCGCCGTAGCTCGTAGAACTA
ACTTTGTTGCTGGCCTTTTTAGTTCGGGCGCCCAGCAGAACCTGCAGCTGATCA

>1741_S28_L001_R1_001.fastq_190_3a_6
CCCCCGCTGTGGGTATGGTGGTGGCACACGTCTTGCGGTTGCCCCAGACCTTGTTTGACATAATAGCCGG
GGCCCATTGGGGCATCTTGGCGGGCCTAGCCTATTACTCCATGCAGGGCAATTGGGCTAAGGTTGCTATC
ATCATGGTTATGTTTTCGGGGGTCGATGCCAATACATATACCACCGGTGGCGCCGCAGCTCGTAAAACTA
ACATTGTTGCTAGCCTTTTTAGTTCGGGCGCCCAGCAGAACCTGCAGCTGATCA

>1741_S28_L001_R1_001.fastq_191_3a_6
CCCCCGCTGTGGGTATGGTGGTGGCGCACGTCTTGCGGTTGCCCCAGACCTTGTTTGACATAATAGCCGG
GGCCCATTGGGGCATCTTGGCGGGCCTAGCCTATTACTCCATGCAGGGCAATTGGGCTAAGGTTGCTATC
ATCATGGTTATGTTTTCGGGGGTCGATGCCAATACATATACCACCGGTGGCGCCGTAGCTCGTAGAACTA
ACTTTGTTGCTAGCCTTTTTAGTTCGGGCGCCCAGCAGAACCTGCAGCTGATCG

>1741_S28_L001_R1_001.fastq_192_3a_6
CCCCCGCTGTGGGTATGGTGGTGGCGCACGTCTTGCGGTTGCCCCAGACCTTGTTTGACATAATAGCCGG
GGCCCATTGGGGCATCTTGGCGGGCCTAGCCTATTACTCTATGCAGGGCAATTGGGCTAAGGTTGCTATC
ATCATGGTTATGTTTTCGGGGGTCGATGCCGGTACATATACCACCGGTGGCGCCGTAGCTCGTAGAACTA
ACTTTGTTGCTAGCCTTTTTAGTTCGGGCGCCCAGCAGAACCTGCAGCTGATCA

>1741_S28_L001_R1_001.fastq_193_3a_6
CCCCCGCTGTGGGTATGGTGGTGGCGCACGTCTTGCGGTTGCCCCAGACCTTGTTTGACATAATAGCCGG
GGCCCATTGGGGCATCTTGGCGGGCCTAGCCTATTACTCCATGCAGGGCAATTGGGCTAAGGTTGCTATC
ACCATGGTTATGTTTTCGGGGGTCGATGCCGGTACATATACCACCGGTGGCGCCGTAGCTCGTAGAACTA
ACTTTGTTGCTAGCCTTTTTAGTTCGGGCGCCCAGCAGAACCTGCAGCTGATCA

>1741_S28_L001_R1_001.fastq_194_3a_6
CCCCCGCTGTGGGTATGGTGGTGGCGCACGTCTTGCGGTTGCCCCAGACCTTGTTTGACATAATAGCCGG
GGCCCATTGGGGCATCTTGGCGGGCCTAGCCTATTACTCCATGCAGGGCAATTGGGCTAAGGTTGCTATC
ATCATGGTTATGTTTTCGGGGGTCGATGCCCGTACATATACCACCGGTGGCGCCGTAGCTCGTAGAACTA
ACTTTGTTGCTAGCCTTTTTAGTTCGGGCGCCCAGCAGAACCTGCAGCTGATCA

>1741_S28_L001_R1_001.fastq_195_3a_6
CCCCCGCTGTGGGTATGGTGGTGGCGCACGTCTTGCGGTTGCCCCAGACCTTGTTTGACATAATAGCCGG
GGCCCATTGGGGCATCTTGGCGGGCCTAGCCTATTACTCCATGCAGGGCAATTGGGCTAAGGTTGCTATC
ATCATGGTCATGTTTTCGGGGGTCGATGCCAATACATATACCACCGGTGGCGCCGCAGCTCGTAAAACTA
ACATTGTTGCTAGCCTTTTTAGTTCGGGCGCCCAGCAGAACCTGCAGCTGATCA

>1741_S28_L001_R1_001.fastq_196_3a_6
CCCCCGCTGTGGGTATGGTGGTGGCGCACGTCTTGCGGTTGCCCCAGACCTTGCTTGACATAATAGCCGG
GGCCCATTGGGGCATCTTGGCGGGCCTAGCCTATTACTCCATGCAGGGCAATTGGGCTAAGGTTGCTATC
ATCATGGTTATGTTTTCGGGGGTCGATGCCAATACATATACCACCGGTGGCGCCGTAGCTCGTAGAACTA
ACTTTGTTGCTAGCCTTTTTAGTTCGGGCGCCCAGCAGAACCTGCAGCTGATCA

>1741_S28_L001_R1_001.fastq_197_3a_6
CCCCCGCTGTGGGTATGGTGGTGGCGCACGTCTTGCGGTTGCCCCAGACCTTGTTTGACATAATAGCCGG
GGCCCATTGGGGCATCTTGGCGGGCCTAGCCTATTACTCCATGCAGGGCAATTGGGCTAAGGTTGCTATC
ATCATGGTTATGTTTTCGGGGGTCGATGCCGGTACATATACCACCGGTGGCGCCGTAGCTCGTGGAACTA
ACTTTGTTGCTAGCCTTTTTAGTTCGGGCGCCCAGCAGAACCTGCAGCTGATCA

>1741_S28_L001_R1_001.fastq_198_3a_6
CCCCCGCTGTGGGTATGGTGGTGGCGCACGTCTTGCGGTTGCCCCAGACCTTGTTTGACATAATAGCCGG
GGCCCATTGGGGCATCTTGGCGGGCCTAGCCTATTACTCCATGCAGGGCAATTGGGCTAAGGTTGCTATC
ATCATGGTTATGTTTTCGGGGGTCGATGCCGGTACATATACCACCGGGGGCTCCGCAGCTCGTAAAACTA
ACATTGTTGCTAGCCTTTTTAGTTCGGGCGCCCAGCAGAACCTGCAGCTGATCA

>1741_S28_L001_R1_001.fastq_199_3a_6
CCCCCGCTGTGGGTATGGTGGTGGCGCACGTCTTGCGGTTGCCCCAGACCTTGTTTGACATAATAGCCGG
GGCCCATTGGGGCATCTTGGCGGGCCTAGCCTATTACTCCATGCAGGGCAATTGGGCTAAGGTTGCTATC
ATCATGGTTATGTTTTCGGGGGTCGATGCCGGTACATATACCACCGGTGGCGCCGTAGCTCGTAGAACTA
ACTTTGTTGCTAGCCTTTTTAGTTCGGGCGCCCGGCAGAACCTGCAGCTGATCA

>1741_S28_L001_R1_001.fastq_200_3a_6
CCCCCGCTGTGGGTATGGTGGTGGCGCACGTCTTGCGGTTGCCCCAGACCTTGTTTGACATAATAGCCGG
GGCCCATTGGGGCATCTTGGCGGGCCTAGCCTATTACTCCATGCAGGGCAATTGGGCTAAGGTTGCTATC
ATCATGGTTATGTTTTCGGGGGTCGATGCCAATACATATACCACCGGTGGCGCCGTAGCTCGTAGAACTA
ACTTTGTTGCTAGCCTTTTTAGTTCGGGCGCCCAGCAGAACCTGCGGCTGATCA

>1741_S28_L001_R1_001.fastq_201_3a_6
CCCCCGCTGTGGGTATGGTGGTGGCGCACGTCTTGCGGTTGCCCCAGACCTTGTTTGACATAATAGCCGG
GGCCCATTGGGGCATCTTGGCGGGCCTAGCCTATTACTCCATGCAGGGCAATTGGGCTAAGGTTGCTATC
ATCATGGTTATGTTTTCGGGGGTCGATGCCGCCACATATACCACCGGTGGCTCCGCAGCTCGTAAAACTA
ACATTGTTGCTAGCCTTTTTAGTTCGGGCGCCCAGCAGAACCTGCAGCTGATCA

>1741_S28_L001_R1_001.fastq_202_3a_6
CCCCCGCTGTGGGTATGGTGGTGGCGCACGTCTTGCGGTTGCCCCAGACCTTGTTTGACATAATAGCCGG
GGCCCATTGGGGCATCTTGGCGGGCCTAGCCTATTACTCCATGCAAGGCAATTGGGCTAAGGTTGCTATC
ATCATGGTTATGTTTTCGGGGGTCGATGCCGGTACATATACCACCGGTGGCGCCGTAGCTCGTAGAACTA
ACTTTGTTGCTAGCCTTTTTAGTTCGGGCGCCCAGCAGAACCTGCAGCTGATCA

>1741_S28_L001_R1_001.fastq_203_3a_6
CCCCCGCTGTGGGTATGGTGGTGGCGCACGTCTTGCGGTTGCCCCAGACCTTGTTTGACATAATAGCCGG
GGCCCATTGGGGCATCTTGGCGGGCCTAGCCTATTACTCCATGCAGGGCAATTGGGCTAAGGTTGCTATC
ATCATGGTTATGTTTTCGGGGGTCGATGCCAATACATATACCACCGGTGGCGCCGTAGCTCGTAGAACTA
ACTTTGTTGCTAGCCTTTTTAGTTTGGGCGCCCAGCAGAACCTGCAGCTGATCA

>1741_S28_L001_R1_001.fastq_204_3a_6
CCCCCGCTGTGGGTATGGTGGTGGCGCACGTCTTGCGGTTGCCCCAGACCTTGTTTGACATAATAGCCGG
GGCCCATTGGGGCATCTTGGCGGGCCTAGCCTATTACTCCATGCAGGGCAATTGGGCTAAGGTTGCTATC
ATCATGGTCATGTTTTCGGGGGTCGACGCCAATACATATACCACCGGTGGCGCCGTAGCTCGTAGAACTA
ACTTTGTTGCTAGCCTTTTTAGTTCGGGCGCCCAGCAGAACCTGCAGCTGATCA

>1741_S28_L001_R1_001.fastq_205_3a_6
CCCCCGCTGTGGGCATGGTGGTGGCGCACGTCTTGCGGTTGCCCCAGACCTTGTTTGACATAATAGCCGG
GGCCCATTGGGGCATCTTGGCGGGCCTAGCCTATTACTCCATGCAGGGCAATTGGGCTAAGGTTGCTATC
ATCATGGTTATGTTTTCGGGGGTCGATGCCGGTACATATACCACCGGTGGCGCCGTAGCTCGTAGAACTA
ACTTTGTTGCTAGCCTTTTTAGTTCGGGCGCCCAGCAGAACCTGCAGCTGATCA

>1741_S28_L001_R1_001.fastq_206_3a_6
CCCCCGCTGTGGGTATGGTGGTGGCGCACGTCTTGCGGTTGCCCCAGACCTTGTTTGACATAATAGCCGG
GGCCCATTGGGGCATCTTGGCGGGCCTAGCCTATTACTCCATGCAGGGCAATTGGGCTAAGGTTGCTATC
ATCATGGTCATGTTTTCGGGGGTCGATGCCAATACATACACCACCGGTGGCGCCGTAGCTCGTAGAACTA
ACTTTGTTGCTAGCCTTTTTAGTTCGGGCGCCCAGCAGAACCTGCAGCTGATCA

>1741_S28_L001_R1_001.fastq_207_3a_6
CCCCCGCTGTGGGTATGGTGGTGGCGCACGTCTTGCGGTTGCCCCAGACCTTGTTTGACATAATAGCCGG
GGCCCATTGGGGCATCTTGGCGGGCCTAGCCTATTACTCCATGCAGGGCAATTGGGCTAAGGTTGCTATC
ATCATGGTTATGTTTTCGGGGGTCGATGCCAATACATATACCACCGGTGGCGCCGTAGCTTGTAGAACTA
ACTTTGTTGCTAGCCTTTTTAGTTCGGGCGCCCAGCAGAACCTGCAGCTGATCA

>1741_S28_L001_R1_001.fastq_208_3a_6
CCCCCGCTGTGGGTATGGTGGTGGCGCACGTCTTGCGGTTGCCCCAGACCTTGTTTGACATAATAGCCGG
GGCCCATTGGGGCATCTTGGCGGGCCTAGCCTATTACTCCATGCAGGGCAATTGGGCTAAGGTTGCTATC
ATCATGGTTATGTTTTCGGGGGTCGATGCCGGTACATATACCACCGGTGGCGCCGTAGCTCGTAGAACTA
ATTTTGTTGCTAGCCTTTTTAGTTCGGGCGCCCAGCAGAACCTGCAGCTGATCA

>1741_S28_L001_R1_001.fastq_209_3a_6
CCCCCGCTGTGGGTATGGTGGTGGCGCACGTCTTGCGGTCGCCCCAGACCTTGTTTGACATAATAGCCGG
GGCCCATTGGGGCATCTTGGCGGGCCTAGCCTATTACTCCATGCAGGGCAATTGGGCTAAGGTTGCTATC
ATCATGGTTATGTTTTCGGGGGTCGATGCCGGTACATATACCACCGGTGGCGCCGTAGCTCGTAGAACTA
ACTTTGTTGCTAGCCTTTTTAGTTCGGGCGCCCAGCAGAACCTGCAGCTGATCA

>1741_S28_L001_R1_001.fastq_210_3a_6
CCCCCGCTGTGGGTATGGTGGTGGCGCACGTCTTGCGGTTGCCCCAGACCTTGTTTGACATAATAGCCGG
GGCCCATTGGGGCATCTTGGCGGGCCTAGCCTATTACTCCATGCAGGGCAATTGGGCTAAGGTTGCTATC
ATCATGGTTATGTTTTCGGGGGTCGATGCCGGTACATATACCACCGGTGGCGCCGTAGCTCGTAGAACTA
ACTTTGCTGCTAGCCTTTTTAGTTCGGGCGCCCAGCAGAACCTGCAGCTGATCA

>1741_S28_L001_R1_001.fastq_211_3a_6
CCCCCGCTGTGGGTATGGTGGTGGCGCACGTCTTGCGGTTGCCCCAGACCTTGTTTGACATAATAGCCGG
GGCCCATTGGGGCATCTTGGCGGGCCTAGCCTATTACTCCATGCAGGGCAATTGGGCTAAGGTTGCTATC
ATCATGGTTATGTTTTCGGGGGTCGATGCCAATACACATACCACCGGTGGCGCCGTAGCTCGTAGAACTA
ACTTTGTTGCTAGCCTTTTTAGTTCGGGCGCCCAGCAGAACCTGCAGCTGATCA

>1741_S28_L001_R1_001.fastq_212_3a_6
CCCCCGCTGTGGGTATGGTGGCGGCGCACGTCTTGCGGTTGCCCCAGACCTTGTTTGACATAATAGCCGG
GGCCCATTGGGGCATCTTGGCGGGCCTAGCCTATTACTCCATGCAGGGCAATTGGGCTAAGGTTGCTATC
ATCATGGTTATGTTTTCGGGGGTCGATGCCGGTACATATACCACCGGTGGCGCCGTAGCTCGTAGAACTA
ACTTTGTTGCTAGCCTTTTTAGTTCGGGCGCCCAGCAGAACCTGCAGCTGATCA

>1741_S28_L001_R1_001.fastq_213_3a_6
CCCCCGCTGTGGGTATGGTGGTGGCGCACGTCTTGCGGTTGCCCCAGACCTTGTTTGACATAATAGCCGG
GGCCCATTGGGGCATCTTGGCGGGCCTAGCCTATTACTCCATGCAGGGCAATTGGGCTAAGGTTGCTATC
ATCATGGTTATGTTTTCGGGGGTCGATGCCAATACATATACCACCGGTGGCGCCGTAGCTCGTAGAGCTA
ACTTTGTTGCTAGCCTTTTTAGTTCGGGCGCCCAGCAGAACCTGCAGCTGATCA

>1741_S28_L001_R1_001.fastq_214_3a_6
CCCCCGCTGTGGGTATGGTGGTGGCGCACGTCTTGCGGTTGCCCCAGACCTTGTTTGACATAATAGCCGG
GGCCCATTGGGGCATCTTGGCGGGCCTAGCCTATTACTCCATGCAGGGCAATTGGGCTAAGGTTGCTATC
ATCATGGTCATGTTTTCGGGGGTCGATGCCGGTACATATACCACCGGTGGCTCCGCAGCTCGTAAAACTA
ACATTGTTGCTAGCCTTTTTAGTTCGGGCGCCCAGCAGAACCTGCAGCTGATCA

>1741_S28_L001_R1_001.fastq_215_3a_6
CCCCCGCTGTGGGTATGGTGGTGGCGCACGTCTTGCGGTTGCCCCAGACCTTGTTTGACATAATAGCCGG
GGCCCATTGGGGCATCTTGGCGGGCCTAGCCTATTACTCCATGCAGGGCAATTGGGCTAAGGTTGCTATC
ATCATGGTTATGTTTTCGGGGGTCGATGCCAATACATATACCACCGGTGGCGTCGTAGCTCGTAGAACTA
ACTTTGTTGCTAGCCTTTTTAGTTCGGGCGCCCAGCAGAACCTGCAGCTGATCA

>1741_S28_L001_R1_001.fastq_216_3a_6
CCCCCGCTGTGGGTATGGTGGTGGCGCACGTCTTGCGGTTGCCCCAGACCTTGTTTGACATAATAGCCGG
GGCCCATTGGGGCATCTTGGCGGGCCTAGCCTATTACTCCATGCAGGGCAATTGGGCCAAGGTTGCTATC
ATCATGGTTATGTTTTCGGGGGTCGATGCCGGTACATATACCACCGGTGGCGCCGTAGCTCGTAGAACTA
ACTTTGTTGCTAGCCTTTTTAGTTCGGGCGCCCAGCAGAACCTGCAGCTGATCA

>1741_S28_L001_R1_001.fastq_217_3a_6
CCCCCGCTGTGGGTATGGTGGTGGCGCACGTCTTGCGGTTGCCCCAGACCTTGTTTGACATAATAGCCGG
GGCCCATTGGGGCATCTTGGCGGGCCTAGCCTATTACTCCATGCAGGGCAATTGGGCTAAGGTTGCTATC
ATCATGGTTATGTTTTCGGGGGTCGATGCCGTTACATATACCACCGGTGGCGCCGCAGCTCGTAAAACTA
ACATTGTTGCTAGCCTTTTTAGTTCGGGCGCCCAGCAGAACCTGCAGCTGATCA

>1741_S28_L001_R1_001.fastq_218_3a_6
CCCCCGCTGTGGGTATGGTGGTGGCGCACGTCTTGCGGTTGCCCCAGACCTTGTTTGACATAATAGCCGG
GGCCCATTGGGGCATCTTGGCGGGCCTAGCCTATTACTCCATGCAGGGCAATTGGGCTAAGGTTGCTATC
ATCATGGTCATGTTTTCGGGGGTCGATGCCAATACATATACCACCGGTGGCGCCGTAGCTCGTAGAACTA
ACTTTGTTGCTAGCCTTTTTAGTTCAGGCGCCCAGCAGAACCTGCAGCTGATCA

>1741_S28_L001_R1_001.fastq_219_3a_6
CCCCCGCTGTGGGTATGGTGGTGGCGCACGTCTTGCGGTTGCCCCAGACCTTGTTTGACATAATAGCCGG
GGCCCATTGGGGCATCTTGGCGGGCCTAGCCTATTACTCCATGCAGGGCAATTGGGCTAAGGCTGCTATC
ATCATGGTTATGTTTTCGGGGGTCGATGCCGGTACATATACCACCGGTGGCGCCGTAGCTCGTAGAACTA
ACTTTGTTGCTAGCCTTTTTAGTTCGGGCGCCCAGCAGAACCTGCAGCTGATCA

>1741_S28_L001_R1_001.fastq_220_3a_6
CCCCCGCTGTGGGTATGGTGGTGGCGCACGTCTTGCGGTTGCCCCAGACCTTGTTTGACATAATAGCCGG
GGCCCATTGGGGCATCTTGGCGGGCCTAGCCTATTACTCCATGCAGGGCAATTGGGCTAAGGTTGCTATC
ATCATGGTTATGTTTTCGGGGGTCGATGCCAATACATATACCACCGGTGGCGCCGTAGCTCGTAGAACTA
ACTTTGTTGCTAGCCTTTTTAGTTCGGGCGCCCAGCAGAACCTACAGCTGATCA

>1741_S28_L001_R1_001.fastq_221_3a_6
CCCCCGCTGTGGGTATGGTGGTGGCGCACGTCTTGCGGTTGCCCCAGACCTTGTTTGACATAATAGCCGG
GGCCCATTGGGGCATCTTGGCGGGCCTAGCCTATTACTCCATGCAGGGCAATTGGGCTAAGGTTGCTATC
ATCATGGTTATGTTTTCGGGGGTCGATGCCAATACATATACCACCGGTGGCGCCGTAGCTCGTAGAACTA
ACTTTGTTGCTAGCCTTTTTAGTTCGGGCGCCCAGCAGAACCTGCAACTGATCA

>1741_S28_L001_R1_001.fastq_222_3a_6
CCCCCGCTGTGGGTATGGTGGTGGCGCACGTCTTGCGGTTGCCCCAGACCTTGTTTGACATAATAGCCGG
GGCCCATTGGGGCATCTTGGCGGGCCTAGCCTATTACTCCATGCAGGGCAATTGGGCTAAGGTTGCTATC
ATCATGGTTATGTTTTCGGGGGTCGATGCCAATACATATACCACCGGTGGCGCCATAGCTCGTAGAACTA
ACTTTGTTGCTAGCCTTTTTAGTTCGGGCGCCCAGCAGAACCTGCAGCTGATCA

>1741_S28_L001_R1_001.fastq_223_3a_6
CCCCCGCTGTGGGTATGGTGGTGGCGCACGTCTTGCGGTTGCCCCAGACCTTGTTTGACATAATAGCCGG
GGCCCATTGGGGCATCTTGGCGGGCCTAGCCTATTACTCCATGCAGGGCAATTGGGCTAAGGTTGCTATC
ATCATGGTTATGTTTTCGGGGGTTGATGCCGGTACATATACCACCGGTGGCTCCGCAGCTCGTAAAACTA
ACATTGTTGCTAGCCTTTTTAGTTCGGGCGCCCAGCAGAACCTGCAGCTGATCA

>1741_S28_L001_R1_001.fastq_224_3a_6
CCCCCGCTGTGGGTATGGTGGTGGCGCACGTCTTGCGGTTGCCCCAGACCTTGTTTGACATAATAGCCGG
GGCCCATTGGGGCATCTTGGCGGGCCTAGCCTATTACTCCATGCAGGGCAATTGGGCTAAGGTTGCTATC
ATCATGGTTATGTTTTCGGGGGTCGATGCCGGTACATACACCACCGGTGGCTCCGCAGCTCGTAAAACTA
ACATTGTTGCTAGCCTTTTTAGTTCGGGCGCCCAGCAGAACCTGCAGCTGATCA

>1741_S28_L001_R1_001.fastq_225_3a_6
CCCCCGCTGTGGGTATGGTGGTGGCGCACGTCTTGCGGTTGCCCCAGACCTTGTTTGACATAATAGCCGG
GGCCCATTGGGGCATCTTGGCGGGCCTAGCCTATTACTCCATGCAGGGCAATTGGGCTAAGGTTGCTATC
ATCATGGTTATGTTTTCGGGGGTCGATGCCAATACATATACCACCGGTGGCGCCGTAGCTCGTAGAACTA
ACTTTGTCGCTAGCCTTTTTAGTTCGGGCGCCCAGCAGAACCTGCAGCTGATCA

>1741_S28_L001_R1_001.fastq_226_3a_6
CCCCCGCTGTGGGTATGGTGGTGGCGCACGTCTTGCGGTTGCCCCAGACCTTGTTTGACATAATGGCCGG
GGCCCATTGGGGCATCTTGGCGGGCCTAGCCTATTACTCCATGCAGGGCAATTGGGCTAAGGTTGCTATC
ATCATGGTTATGTTTTCGGGGGTCGATGCCAATACATATACCACCGGTGGCGCCGTAGCTCGTAGAACTA
ACTTTGTTGCTAGCCTTTTTAGTTCGGGCGCCCAGCAGAACCTGCAGCTGATCA

>1741_S28_L001_R1_001.fastq_227_3a_6
CCCCCGCTGTGGGTATGGTGGTGGCGCACGTCTTGCGGTTGCCCCAGACCTTGTTTGACATAATAGCCGG
GGCCCATTGGGGCATCTTGGCGGGCCTAGCCTATTACTCCATGCAGGGCAATTGGGCTAAGGTTGCTATC
ATCATGGTTATGTTTTCGGGGGTCGATGCCAATACATATACCACCGGTGGCGCCGTAGCTCGTAGAACTA
ACTTTGTTGCTAGCCTTTTTAGCTCGGGCGCCCAGCAGAACCTGCAGCTGATCA

>1741_S28_L001_R1_001.fastq_228_3a_6
CCCCCGCTGTGGGTATGGTGGTGGCGCACGTCTTGCGGTTGCCCCAGACCTTGTTTGACATAATAGCCGG
GGCCCATTGGGGCACCTTGGCGGGCCTAGCCTATTACTCCATGCAGGGCAATTGGGCTAAGGTTGCTATC
ATCATGGTTATGTTTTCGGGGGTCGATGCCAATACATATACCACCGGTGGCGCCGTAGCTCGTAGAACTA
ACTTTGTTGCTAGCCTTTTTAGTTCGGGCGCCCAGCAGAACCTGCAGCTGATCA

>1741_S28_L001_R1_001.fastq_229_3a_6
CCCCCGCTGTGGGTATGGTGGTGGCGCACGTCTTGCGGTTGCCCCAGACCTTGTTTGACATAATAGCCGG
GGCCCATTGGGGCATCTTGGCGGGCCTAGCCTATTACTCCATGCAGGGCAATTGGGCTAAGGTTGCTATC
ATCATGGTTATGTTTTCGGGGGTCGATGCCGGTACATATACCACCGGTGGCGCCTTAGCTCGTAAAACTA
ACATTGTTGCTAGCCTTTTTAGTTCGGGCGCCCAGCAGAACCTGCAGCTGATCA

>1741_S28_L001_R1_001.fastq_230_3a_6
CCCCCGCTGTGGGTATGGTGGTGGCGCACGTCTTGCGGTTGCCCCAGACCTTGTTTGACATAATAGCCGG
GGCCCATTGGGGCATCTTGGCGGGCCTAGCCTATTACTCCATGCAGGGCAATTGGGCTAAGGTTGCTATC
ATCATGGTTATGTTTTCGGGGGTCGATGCCGGTACATATACCACCGGTGGCGCCGTAGCTCGTAGAACTA
ACTTTGTTGCTAGCCTTTTTAGTTCGGGCGCCCAGCAGGACCTGCAGCTGATCA

>1741_S28_L001_R1_001.fastq_231_3a_6
CCCCCGCTGTGGGTATGGTGGTGGCGCACGTCTTGCGGTTGCCCCAGACCTTGTTTGACATAGTAGCCGG
GGCCCATTGGGGCATCTTGGCGGGCCTAGCCTATTACTCCATGCAGGGCAATTGGGCTAAGGTTGCTATC
ATCATGGTTATGTTTTCGGGGGTCGATGCCGGTACATATACCACCGGTGGCGCCGTAGCTCGTAGAACTA
ACTTTGTTGCTAGCCTTTTTAGTTCGGGCGCCCAGCAGAACCTGCAGCTGATCA

>1741_S28_L001_R1_001.fastq_232_3a_6
CCCCCGCTGTGGGTATGGTGGTGGCGCACGTCTTGCGGTTGCCCCAGACCTTGTTTGACGTAATAGCCGG
GGCCCATTGGGGCATCTTGGCGGGCCTAGCCTATTACTCCATGCAGGGCAATTGGGCTAAGGTTGCTATC
ATCATGGTTATGTTTTCGGGGGTCGATGCCGGTACATATACCACCGGTGGCGCCGTAGCTCGTAGAACTA
ACTTTGTTGCTAGCCTTTTTAGTTCGGGCGCCCAGCAGAACCTGCAGCTGATCA

>1741_S28_L001_R1_001.fastq_233_3a_6
CCCCCGCTGTGGGTATGGTGGTGGCGCACGTCTTGCGGTTACCCCAGACCTTGTTTGACATAATAGCCGG
GGCCCATTGGGGCATCTTGGCGGGCCTAGCCTATTACTCCATGCAGGGCAATTGGGCTAAGGTTGCTATC
ATCATGGTTATGTTTTCGGGGGTCGATGCCGGTACATATACCACCGGTGGCGCCGTAGCTCGTAGAACTA
ACTTTGTTGCTAGCCTTTTTAGTTCGGGCGCCCAGCAGAACCTGCAGCTGATCA

>1741_S28_L001_R1_001.fastq_234_3a_6
CCCCCGCTGTGGGTATGGTGGTGGCGCACGTCTTGCGGTTGCCCCAGACCTTGTTTGACATAATAGCCGG
GGCCCATTGGGGCATCTTGGCGGGCCTAGCCTATTACTCCATGCAGAGCAATTGGGCTAAGGTTGCTATC
ATCATGGTTATGTTTTCGGGGGTCGATGCCGGTACATATACCACCGGTGGCGCCGTAGCTCGTAGAACTA
ACTTTGTTGCTAGCCTTTTTAGTTCGGGCGCCCAGCAGAACCTGCAGCTGATCA

>1741_S28_L001_R1_001.fastq_235_3a_6
CCCCCGCTGTGGGTATGGTGGTGGCGCACGTCTTGCGGTTGCCCCAGACCTTGTTTGACATAATAGCCGG
GGCCCATTGGGGCATCTTGGCGGGCCTAGCCTATTACTCCATGCAGGGCAATTGGGCTAAGGTTGCTATC
ATCATGGTTATGTTTTCGGGGGTCGATGCCACTACATATACCACCGGTGGCGCCGTAGCTCGTAGAACTA
ACTTTGTTGCTAGCCTTTTTAGTTCGGGCGCCCAGCAGAACCTGCAGCTGATCA

>1741_S28_L001_R1_001.fastq_236_3a_6
CCCCCGCTGTGGGTATGGTGGTGGCGCACGTTTTGCGGTTGCCCCAGACCTTGTTTGACATAATAGCCGG
GGCCCATTGGGGCATCTTGGCGGGCCTAGCCTATTACTCCATGCAGGGCAATTGGGCTAAGGTTGCTATC
ATCATGGTTATGTTTTCGGGGGTCGATGCCGGTACATATACCACCGGTGGCGCCGTAGCTCGTAGAACTA
ACTTTGTTGCTAGCCTTTTTAGTTCGGGCGCCCAGCAGAACCTGCAGCTGATCA

>1741_S28_L001_R1_001.fastq_237_3a_6
CCCCCGCTGTGGGTATGGTGGTGGCGCACGTCTTGCGGTTGCCCCAGACCTTGTTTGACATAATAGCCGG
GGCCCATTGGGGCATCTTGGCGGGCCTAGCCTATTACTCCATGCAGGGCAATTGGGCTAAGGTTGCTATC
ATCATGGTTATGTTTTCGGGGGTCGATGCCAATACATATACCACCGGTGGCGCCGTAGCTCGTAGAACTA
ACTTTGTTGCTAGCCCTTTTAGTTCGGGCGCCCAGCAGAACCTGCAGCTGATCA

>1741_S28_L001_R1_001.fastq_238_3a_6
CCCCCGCTGTGGGTATGGTGGTGGCGCACGTCTTGCGGTTGCCCCAGACCTTGTTTGACATAATAGCCGG
GGCCCATTGGGGCATCTTAGCGGGCCTAGCCTATTACTCCATGCAGGGCAATTGGGCTAAGGTTGCTATC
ATCATGGTTATGTTTTCGGGGGTCGATGCCAATACATATACCACCGGTGGCGCCGTAGCTCGTAGAACTA
ACTTTGTTGCTAGCCTTTTTAGTTCGGGCGCCCAGCAGAACCTGCAGCTGATCA

>1741_S28_L001_R1_001.fastq_239_3a_6
CCCCCGCTGTGGGTATGGTAGTGGCGCACGTCTTGCGGTTGCCCCAGACCTTGTTTGACATAATAGCCGG
GGCCCATTGGGGCATCTTGGCGGGCCTAGCCTATTACTCCATGCAGGGCAATTGGGCTAAGGTTGCTATC
ATCATGGTTATGTTTTCGGGGGTCGATGCCAATACATATACCACCGGTGGCGCCGTAGCTCGTAGAACTA
ACTTTGTTGCTAGCCTTTTTAGTTCGGGCGCCCAGCAGAACCTGCAGCTGATCA

>1741_S28_L001_R1_001.fastq_240_3a_5
CCCCCGCTGTGGGTATGGTGGTGGCGCACGTCTTGCGGTTGCCCCGGACCTTGTTTGACATAATAGCCGG
GGCCCATTGGGGCATCTTGGCGGGCCTAGCCTATTACTCCATGCAGGGCAATTGGGCTAAGGTTGCTATC
ATCATGGTTATGTTTTCGGGGGTCGATGCCAATACATATACCACCGGTGGCGCCGTAGCTCGTAGAACTA
ACTTTGTTGCTAGCCTTTTTAGTTCGGGCGCCCAGCAGAACCTGCAGCTGATCA

>1741_S28_L001_R1_001.fastq_241_3a_5
CCCCCGCTGTGGGTATGGTGGTGGCGCACGTCTTGCGGTTGCCCCAGACCTTGTTTGACATAATAGCCGG
GGCCCATTGGGGCATCTTGGCGGGCCTAGCCTATTACTCCATGCAGGGCAATTGGGCTAAGGTTGCTATC
ATCATGGTTATGTTTTCGGGGGTCGATGCCGGTACATATACCACCGGTAGCGCCGTAGCTCGTAGAACTA
ACTTTGTTGCTAGCCTTTTTAGTTCGGGCGCCCAGCAGAACCTGCAGCTGATCA

>1741_S28_L001_R1_001.fastq_242_3a_5
CCCCCGCTGTGGGTATGGTGGTGGCGCACGTCTTGCGGTTGCCCCAGACCTTGTTTGACATAATAGCCGG
GGCCCATTGGGGCATCTTGGCGGGCCTAGCCTATTACTCCATGCAGGGCAATTGGGCTAAGGTTGCTATC
ATCATGGTTATGTTTTCGGGGGTCGATGCCAATACATATACCACTGGTGGCGCCGTAGCTCGTAGAACTA
ACTTTGTTGCTAGCCTTTTTAGTTCGGGCGCCCAGCAGAACCTGCAGCTGATCA

>1741_S28_L001_R1_001.fastq_243_3a_5
CCCCCGCTGTGGGTATGGTGGTGGCACACGTCTTGCGGTTGCCCCAGACCTTGTTTGACATAATAGCCGG
GGCCCATTGGGGCATCTTGGCGGGCCTAGCCTATTACTCCATGCAGGGCAATTGGGCTAAGGTTGCTATC
ATCATGGTTATGTTTTCGGGGGTCGATGCCGGTACATATACCACCGGTGGCTCTGCAGCTCGTAAAACTA
ACATTGTTGCTAGCCTTTTTAGTTCGGGCGCCCAGCAGAACCTGCAGCTGATCA

>1741_S28_L001_R1_001.fastq_244_3a_5
CCCCCGCTGTGGGTATGGTGGTGGCGCACGTCTTGCGGTTGCCCCAGACCTTGTTTGACATAATAGCCAG
GGCCCATTGGGGCATCTTGGCGGGCCTAGCCTATTACTCCATGCAGGGCAATTGGGCTAAGGTTGCTATC
ATCATGGTTATGTTTTCGGGGGTCGATGCCGGTACATATACCACCGGTGGCGCCGTAGCTCGTAGAACTA
ACTTTGTTGCTAGCCTTTTTAGTTCGGGCGCCCAGCAGAACCTGCAGCTGATCA

>1741_S28_L001_R1_001.fastq_245_3a_5
CCCCCGCTGTGGGTATGGTGGTGGCGCACGTCTTGCGGTTGCCCCAGACCTTGTTTGACATAATAGCCGG
GGCCCATTGGGGCATCTTGGCGGGCCTAGCCTATTACTCCATGCAGGGCAATTGGGCTAAGGTTGCTATC
ATCATGGTTATGTTTTCGGGGGCCGATGCCGGTACATATACCACCGGTGGCGCCGTAGCTCGTAGAACTA
ACTTTGTTGCTAGCCTTTTTAGTTCGGGCGCCCAGCAGAACCTGCAGCTGATCA

>1741_S28_L001_R1_001.fastq_246_3a_5
CCCCCGCTGTGAGTATGGTGGTGGCGCACGTCTTGCGGTTGCCCCAGACCTTGTTTGACATAATAGCCGG
GGCCCATTGGGGCATCTTGGCGGGCCTAGCCTATTACTCCATGCAGGGCAATTGGGCTAAGGTTGCTATC
ATCATGGTTATGTTTTCGGGGGTCGATGCCGGTACATATACCACCGGTGGCGCCGTAGCTCGTAGAACTA
ACTTTGTTGCTAGCCTTTTTAGTTCGGGCGCCCAGCAGAACCTGCAGCTGATCA

>1741_S28_L001_R1_001.fastq_247_3a_5
CCCCCGCTGTGGGTATGGTGGTGGCGCACGTCTTGCGGTTGCCCCAGACCTTGTTTGACATAATAGCCGG
GGCCCATTGGGGCATCTTGGCGGGCCTAGCCTATTACTCCATGCAGGGCAATTGGGCTAAGGTTGCTATC
ATCATGGTTATGTTTTCGGGGGTCGATGCCGGTACATATACCACCGGTGGCGCCGTAGCTCGTAGAACTA
ACTTTGTTGCTAGCCTTTTTAGCTCGGGCGCCCAGCAGAACCTGCAGCTGATCA

>1741_S28_L001_R1_001.fastq_248_3a_5
CCCCCGCTGTGGGTATGGTGGTAGCGCACGTCTTGCGGTTGCCCCAGACCTTGTTTGACATAATAGCCGG
GGCCCATTGGGGCATCTTGGCGGGCCTAGCCTATTACTCCATGCAGGGCAATTGGGCTAAGGTTGCTATC
ATCATGGTTATGTTTTCGGGGGTCGATGCCGGTACATATACCACCGGTGGCTCCGCAGCTCGTAAAACTA
ACATTGTTGCTAGCCTTTTTAGTTCGGGCGCCCAGCAGAACCTGCAGCTGATCA

>1741_S28_L001_R1_001.fastq_249_3a_5
CCCCCGCTGTGGGTATGGTGGTGGCGCACGTCTTGCGGTTGCCCCAGACCTTGTTTGACATAATAGCCGG
GGCCCATTGGGGCATCTTGGCGGGCTTAGCCTATTACTCCATGCAGGGCAATTGGGCTAAGGTTGCTATC
ATCATGGTTATGTTTTCGGGGGTCGATGCCGGTACATATACCACCGGTGGCGCCGTAGCTCGTAGAACTA
ACTTTGTTGCTAGCCTTTTTAGTTCGGGCGCCCAGCAGAACCTGCAGCTGATCA

>1741_S28_L001_R1_001.fastq_250_3a_5
CCCCCGCTGTGGGTATGGTGGTGGCGCACGTCTTGCGGTTGCCCCAGACCTTGTTTGACATAATAGCCGG
GGCCCATTGGGGCATCTTGGCGGGCCTAGCCTATTACTCCATGCAGGGCAATTGGGCTAGGGTTGCTATC
ATCATGGTTATGTTTTCGGGGGTCGATGCCAATACATATACCACCGGTGGCGCCGTAGCTCGTAGAACTA
ACTTTGTTGCTAGCCTTTTTAGTTCGGGCGCCCAGCAGAACCTGCAGCTGATCA

>1741_S28_L001_R1_001.fastq_251_3a_5
CCCCCGCTGTGGGTATGGTGGTGGCGCACGTCTTGCGGTTGCCCCAGACCTTGTTTGACATAATAGCCGG
GGCCCATTGGGGCATCTTGGCGGGCCTAGCCTATTACTCCATGCAGGGCAATTGGGCTAAGGTTGCTATC
ATCATGGTTATGTTTTCGGGGGTCGATGCCGGTACATATACTACCGGTGGCTCCGCAGCTCGTAAAACTA
ACATTGTTGCTAGCCTTTTTAGTTCGGGCGCCCAGCAGAACCTGCAGCTGATCA

>1741_S28_L001_R1_001.fastq_252_3a_5
CCCCCGCTGTGGGTATGGTGGTGGCGCACGTCTTGCGGTTGCCCCAGACCTTGTTTGACATAATAGCCGG
GGCCCATTGGGGCATCTTGGCGGGCCTAGCCTATTACTCCATGCAGGGCAATTGGGCTAAGGTTGCTATC
ATCATGGTTATGTTTTCGGGGGTCGGTGCCGGTACATATACCACCGGTGGCGCCGTAGCTCGTAGAACTA
ACTTTGTTGCTAGCCTTTTTAGTTCGGGCGCCCAGCAGAACCTGCAGCTGATCA

>1741_S28_L001_R1_001.fastq_253_3a_5
CCCCCGCTGTGGGTATGGTGGTGGCGCACGTCTTGCGGTCGCCCCAGACCTTGTTTGACATAATAGCCGG
GGCCCATTGGGGCATCTTGGCGGGCCTAGCCTATTACTCCATGCAGGGCAATTGGGCTAAGGTTGCTATC
ATCATGGTTATGTTTTCGGGGGTCGATGCCAATACATATACCACCGGTGGCGCCGTAGCTCGTAGAACTA
ACTTTGTTGCTAGCCTTTTTAGTTCGGGCGCCCAGCAGAACCTGCAGCTGATCA

>1741_S28_L001_R1_001.fastq_254_3a_5
CCCCCGCCGTGGGTATGGTGGTGGCGCACGTCTTGCGGTTGCCCCAGACCTTGTTTGACATAATAGCCGG
GGCCCATTGGGGCATCTTGGCGGGCCTAGCCTATTACTCCATGCAGGGCAATTGGGCTAAGGTTGCTATC
ATCATGGTTATGTTTTCGGGGGTCGATGCCGGTACATATACCACCGGTGGCGCCGTAGCTCGTAGAACTA
ACTTTGTTGCTAGCCTTTTTAGTTCGGGCGCCCAGCAGAACCTGCAGCTGATCA

>1741_S28_L001_R1_001.fastq_255_3a_5
CCCCCGCTGTGGGTATGGTGGTGGCGCACGTCTTGCGGTTGCCCCAGACCTTGTTTGACATAATAGCCGG
GGCCCATTGGGGCATCTTGGCGGGCCTAGCCTATTACTCCATGCAGGGCAATTGGGCTAAGGTTGCTATC
ATCATGGTTATGTTTTCGGGGGTCGATGCCAATACATATACCACCGGTGGCGCCGTGGCTCGTAGAACTA
ACTTTGTTGCTAGCCTTTTTAGTTCGGGCGCCCAGCAGAACCTGCAGCTGATCA

>1741_S28_L001_R1_001.fastq_256_3a_5
CCCCCGCTGTGGGTATGGTGGTGGCGCACGTCTTGCGGTTGCCCCAGACCTTGTTTGACATAATAGCCGG
GGCCCATTGGGGCATCTTGGCGGGCCTAGCCTATTACTCCATGCAGGGCAATTGGGCTAAGGTTGCTATC
ATCATGGTTATGTTTTCGGGGGTCGATGCCAATACATATACCACCGGTGGCACCGTAGCTCGTAGAACTA
ACTTTGTTGCTAGCCTTTTTAGTTCGGGCGCCCAGCAGAACCTGCAGCTGATCA

>1741_S28_L001_R1_001.fastq_257_3a_5
CCCCCGCTGTGGGTATGGTGGTGGCGCACGTCTTGCGGTTGCCCCAGACCTTGTTTGACATAATAGCCGG
GGCCCATTGGGGCATCTTGGCGGGCCTAGCCTATTACTCCATGCAGGGCAATTGGGCTAAGGTTGCTATC
ATCATGGTTATGTTTTCGGGGGTCGATGCCGGTACATATACCACCGGTGGCGCCGTAGCTCGTAGAACTA
ACTTTGTTGCTAGTCTTTTTAGTTCGGGCGCCCAGCAGAACCTGCAGCTGATCA

>1741_S28_L001_R1_001.fastq_258_3a_5
CCCCCGCTGTGGGTATGGTGGTGGCGCACGTCTTGCGGTTGCCCCAGACCTTGTTTGACATAATAGCCGG
GGCCCATTGGGGCATCTTGGCGGGCCTAGCCTATTACTCCATGCAGGGCAATTGGGCTAAGGTTGCTATC
ATCATGGTTATGTTTTCGGGGGTGGATGCCAATACATATACCACCGGTGGCGCCGTAGCTCGTAGAACTA
ACTTTGTTGCTAGCCTTTTTAGTTCGGGCGCCCAGCAGAACCTGCAGCTGATCA

>1741_S28_L001_R1_001.fastq_259_3a_5
CCCCCGCTGTGGGTATGGTGGTGGCGCACGTCTTGCGGTTGCCCCAGACCTTGTTTGACATAATAGCCGG
GGCCCATTGGGGCATCTTGGCGGGCCTAGCCTATTACTCCATGCAGGGCAATTGGGCTAAGGTTGCTATC
ATCATGGTTATGTTTTCGGGGGTCGGTGCCAATACATATACCACCGGTGGCGCCGTAGCTCGTAGAACTA
ACTTTGTTGCTAGCCTTTTTAGTTCGGGCGCCCAGCAGAACCTGCAGCTGATCA

>1741_S28_L001_R1_001.fastq_260_3a_5
CCCCCGCTGTGGGTATGGTGGTGGCGCACGTCTTGCGGTTGCCCCAGACCTTGTTTGACATAATAGCCGG
GGCCCATTGGGGCATCTTGGCGGGCCTAGCCTATTACTCCATGCAGGGCAATTGGGCTAAGGTTGCTATC
ATCATGGTTATGTTTTCGGGGGTCGATGGCGGTACATATACCACCGGTGGCGCCGTAGCTCGTAGAACTA
ACTTTGTTGCTAGCCTTTTTAGTTCGGGCGCCCAGCAGAACCTGCAGCTGATCA

>1741_S28_L001_R1_001.fastq_261_3a_5
CCCCCGCTGTGGGTATGGTGGTGGCGCACGTCTTGCGGTTGCCCCAGACCTTGTTTGACATAATAGCCGG
GGCCCATTGGGGCATCTTGGCGGGCCTAGCCTATTACTCCATGCAGGGCAATTGGGCTAAGGTTGCTATC
ATCATGGTTATGTTTTCGGGGGTCGATGCCGGTACATATACCACCGGTGGCGCCGTAGCTCGTAGAACTA
ACTTTGTTGCTAGCCTTTTTAGTTCGGGCGCCCAGCAGAACTTGCAGCTGATCA

>1741_S28_L001_R1_001.fastq_262_3a_5
CCCCCGCTGTGGGTATGGTGGTGGCGCACGTCTTGCGGTTGCCCCAGACCTTGTTTGACATAATAGCCGG
GGCCCATTGGGGCATCTTGGCGGGCCTAGCCTATTACTCCATGCAGGGCAATTGGGCTAAGGTTGCTATC
ATCATGGTTATGTTTTCGGGGGTCGATGCCAATACATATACCACCGGTGGCGCCGTAGCTCGTAGAACTA
GCTTTGTTGCTAGCCTTTTTAGTTCGGGCGCCCAGCAGAACCTGCAGCTGATCA

>1741_S28_L001_R1_001.fastq_263_3a_5
CCCCCGCTGTGGGTATGGTGGTGGCGCACGTCTTGCGGTTGCCCCAGACCCTGTTTGACATAATAGCCGG
GGCCCATTGGGGCATCTTGGCGGGCCTAGCCTATTACTCCATGCAGGGCAATTGGGCTAAGGTTGCTATC
ATCATGGTTATGTTTTCGGGGGTCGATGCCGGTACATATACCACCGGTGGCTCCGCAGCTCGTAAAACTA
ACATTGTTGCTAGCCTTTTTAGTTCGGGCGCCCAGCAGAACCTGCAGCTGATCA

>1741_S28_L001_R1_001.fastq_264_3a_5
CCCCCGCTGTGGGTATGGTGGTGGCGCACGTCTTGCGGTTGCCCCAGACCTTGTTTGACATAATAGCCGG
GGCCCATTGGGGCATCTTGGCGGGCTTAGCCTATTACTCCATGCAGGGCAATTGGGCTAAGGTTGCTATC
ATCATGGTTATGTTTTCGGGGGTCGATGCCAATACATATACCACCGGTGGCGCCGTAGCTCGTAGAACTA
ACTTTGTTGCTAGCCTTTTTAGTTCGGGCGCCCAGCAGAACCTGCAGCTGATCA

>1741_S28_L001_R1_001.fastq_265_3a_5
CCCCCGCTGTGGGTATGGTGGTGGCGCACGTCTTGCGGTTGCCCCAGACCTTGTTTGACATAATAGCCGG
GGCCCATTGGGGCATCTTGGCGGGCCTAGCCTATTACTCCATGCAGGGCAATTGGGCTAAGGTTGCTATC
ATCATGGTTATGTTTTCGGGGGTCGATGCCGCTACATATACCACCGGTGGCTCCGCAGCTCGTAAAACTA
ACTTTGTTGCTAGCCTTTTTAGTTCGGGCGCCCAGCAGAACCTGCAGCTGATCA

>1741_S28_L001_R1_001.fastq_266_3a_5
CCCCCGCTGTGGGTATGGTGGTGGCGCACGTCTTGCGGTTGCCCCAGACCTTGTTTGACATAATAGCCGG
GGCCCATTGGGGCATCTTGGCGGGCCTAGCCTATTACTCCATGCAGGGCAATTGGGCTAAGGTTGCTATC
ATCACGGTTATGTTTTCGGGGGTCGATGCCGGTACATATACCACCGGTGGCGCCGTAGCTCGTAGAACTA
ACTTTGTTGCTAGCCTTTTTAGTTCGGGCGCCCAGCAGAACCTGCAGCTGATCA

>1741_S28_L001_R1_001.fastq_267_3a_5
CCCCCGCTGTGGGTATGGTGGTGGCGCACGTCTTGCGGTTGCCCCAGACCTTGTTTGACATAATAGCCGG
GGCCCATTGGGGCATCTTGGCGGGCCTAGCCTATTACTCCATGCAGGGCAATTGGGCTAAGGTTGCTGTC
ATCATGGTTATGTTTTCGGGGGTCGATGCCGGTACATATACCACCGGTGGCGCCGTAGCTCGTAGAACTA
ACTTTGTTGCTAGCCTTTTTAGTTCGGGCGCCCAGCAGAACCTGCAGCTGATCA

>1741_S28_L001_R1_001.fastq_268_3a_5
CCCCCGCTGTGGGTATGGTGGTGGCGCACGTCTTGCGGTTGCCCCAGACCTTGTTTGACATAATAGCCGG
GGCCCATTGGGGCATCTTGGCGGGCCTAGCCTATTACTCCATGCAGGGCAATTGGGCTAAGGTTGCTATC
ATCATGGTTATGTTTTCGGGGGTCGATGCCCATACATACACCACCGGTGGCGCCGTAGCTCGTAGAACTA
ACTTTGTTGCTAGCCTTTTTAGTTCGGGCGCCCAGCAGAACCTGCAGCTGATCA

>1741_S28_L001_R1_001.fastq_269_3a_5
CCCCCGCTGTAGGTATGGTGGTGGCGCACGTCTTGCGGTTGCCCCAGACCTTGTTTGACATAATAGCCGG
GGCCCATTGGGGCATCTTGGCGGGCCTAGCCTATTACTCCATGCAGGGTAATTGGGCTAAGGTTGCTATC
ATCATGGTTATGTTTTCGGGGGTCGATGCCAGTACATATACCACCGGTGGCGCCGTAGCTCGTAGAACTA
ACTTTGTTGCTAGCCTTTTTAGTTCGGGCGCCCAGCAGAACCTGCAGCTGATCA

>1741_S28_L001_R1_001.fastq_270_3a_5
CCCCCGCTGTGGGTATGGTGGTGGCGCACGTCTTGCGGTTGCCCCAGACCTTGTTTGACATAATAGCCGG
GGCCCATTGGGGCATCTTGGCGGGCCTAGCCTATTACTCCATGCAGGGCAATTGGGCTAAGGTTGCTATC
ATCATGGTTATGTTTTCGGGGGTCGATGCCTATACATATACCACCGGTGGCGCCGCAGCTCGTAAAACTA
ACATTGTTGCTAGCCTTTTTAGTTCGGGCGCCCAGCAGAACCTGCAGCTGATCA

>1741_S28_L001_R1_001.fastq_271_3a_5
CCCCCGCTGTGGGTATGGTGGTGGCGCACGTCTTGCGGTTGCCCCAGACCTTATTTGACATAATAGCCGG
GGCCCATTGGGGCATCTTGGCGGGCCTAGCCTATTACTCCATGCAGGGCAATTGGGCTAAGGTTGCTATC
ATCATGGTTATGTTTTCGGGGGTCGATGCCAATACATATACCACCGGTGGCGCCGTAGCTCGTAGAACTA
ACTTTGTTGCTAGCCTTTTTAGTTCGGGCGCCCAGCAGAACCTGCAGCTGATCA

>1741_S28_L001_R1_001.fastq_272_3a_5
CCCCCGCTGTGGGTATGGTGGTGGCGCACGTCTTGCGGTTGCCCCAGACCTTGTTTGACATAATAGCCGG
GGCCCATTGGGGCATCTTGGCGGGCCTAGCCTATTACTCCATGCAGGGCAATTGGGCTAAGGTTGCTATC
ATCATGGTTATGTTTTCGGGGGTCGATGCCGGTACATATACCACCGGTGGCGCCGTAGCTCGTAGAACTA
ACTTTGTTGCTAGCCTTTTTAGTTCGGGCGCCCAACAGAACCTGCAGCTGATCA

>1741_S28_L001_R1_001.fastq_273_3a_5
CCCCCGCTGTGGGTATGGTGGTGGCGCACGTCTTGCGGTTGCCCCAGACCTTGTTTGACATAATAGCCGG
GGCCCATTGGGGCATCTTGGCGGGCCCAGCCTATTACTCCATGCAGGGCAATTGGGCTAAGGTTGCTATC
ATCATGGTTATGTTTTCGGGGGTCGATGCCGGTACATATACCACCGGTGGCGCCGTAGCTCGTAGAACTA
ACTTTGTTGCTAGCCTTTTTAGTTCGGGCGCCCAGCAGAACCTGCAGCTGATCA

>1741_S28_L001_R1_001.fastq_274_3a_5
CCCCCGCTGTGGGTATGGTGGTGGCGCACGTCTTGCGGTTGCCCCAGACCTTGTTTGACATAATAGCCGG
GGCCCATTGGGGCATCTTGGCGGGCCTAGCCTATTACTCCATGCAGGGCAATTGGGCTAAGGTTGCTATC
ATCATGGTTATGTTTTCGGGGGTCGATGCCGGTACATATACCACCGGTGGCTCCGCAGCTCGAAAAACTA
ACATTGTTGCTAGCCTTTTTAGTTCGGGCGCCCAGCAGAACCTGCAGCTGATCA

>1741_S28_L001_R1_001.fastq_275_3a_5
CCCCCGCTGTGGGTATGGTGGTGGCGCACGCCTTGCGGTTGCCCCAGACCTTGTTTGACATAATAGCCGG
GGCCCATTGGGGCATCTTGGCGGGCCTAGCCTATTACTCCATGCAGGGCAATTGGGCTAAGGTTGCTATC
ATCATGGTTATGTTTTCGGGGGTCGATGCCAGTACATATACCACCGGTGGCGCCGTAGCTCGTAGAACTA
ACTTTGTTGCTAGCCTTTTTAGTTCGGGCGCCCAGCAGAACCTGCAGCTGATCA

>1741_S28_L001_R1_001.fastq_276_3a_5
CCCCCGCTGTGGGTATGGTGGTGGCGCACGTCTTGCGGTTGCCCCAGACCTTGTTTGACATAATAGCCGG
GGCCCATTGGGGCATCTTGGCGGGCCTAGCCTATTACTCCATGCAGGGCAATTGGGCTAAGGTTGCTATC
ATCATGGTTATGTTTTCGGGGGTCGATGCCGGTACATATACCACCGGTGGCGCCGTAGCTCGTAGAACTA
ACTTTGTTGCTAGCCTTTTTAGTTCGGGCGCCCAGCAGAACCTGCAGTTGATCA

>1741_S28_L001_R1_001.fastq_277_3a_5
CCCCCGCTGTGGGTATGGTGGTGGCGCACGTCTTGCGGTTGCCCCAGACCTTGTTTGACATAATAGCCGG
GGCCCATTGGGGCATCTTGGCGGGCCTAGCCTATTACTCCATGCAGGGCAATTGGGCTAAGGTTGCTATC
ATCATGGTTATGTTTTCGGGGGTCGATGCCGGTACATATACCACCGGTGGCGCCGTAGCTCGTAGAACTA
ACTTTTTTGCTAGCCTTTTTAGTTCGGGCGCCCAGCAGAACCTGCAGCTGATCA

>1741_S28_L001_R1_001.fastq_278_3a_5
CCCCCGCTGTGGGTATGGTGGTGGCGCACGTCTTGCGGTTGCCCCAGACCTTGTTTGACATAATAGCCGG
GGCCCATTGGGGCATCTTGGCGGGCCTAGCCTATTACTCCATGCAGGGCAATTGGGCTAAGGTTGCTATC
ATCATGGTTATGTTTTCGGGGGTCGATGCCAGTACATATACCACCGGTGGCGCCGTAGCTCGTAGAACTA
ACCTTGTTGCTAGCCTTTTTAGTTCGGGCGCCCAGCAGAACCTGCAGCTGATCA

>1741_S28_L001_R1_001.fastq_279_3a_5
CCCCCGCTGTGGGTATGGTGGTGGCGCACGTCTTGCGGTTGCCCCAGACCTTGTTTGACATAATAGCCGG
GGCCCATTGGGGCATCTTGGCGGGCCTAGCCTATTACTCCATGCAGGGCAATTGGGCTAAGGTTGCTATC
ATCATGGTTATGTTTTCGGGGGTCGATGCCGGTACATATACCACCGGTGCCGTCGCAGCTCGTAAAACTA
ACTTTGTTGCTAGCCTTTTTAGTTCGGGCGCCCAGCAGAACCTGCAGCTGATCA

>1741_S28_L001_R1_001.fastq_280_3a_5
CCCCCGCTGTGGGTATGATGGTGGCGCACGTCTTGCGGTTGCCCCAGACCTTGTTTGACATAATAGCCGG
GGCCCATTGGGGCATCTTGGCGGGCCTAGCCTATTACTCCATGCAGGGCAATTGGGCTAAGGTTGCTATC
ATCATGGTTATGTTTTCGGGGGTCGATGCCAATACATATACCACCGGTGGCGCCGTAGCTCGTAGAACTA
ACTTTGTTGCTAGCCTTTTTAGTTCGGGCGCCCAGCAGAACCTGCAGCTGATCA

>1741_S28_L001_R1_001.fastq_281_3a_5
CCCCCGCTGTGGGTATGGTGGTGGCGCACGTCTTGCGGTTGCCCCAGACCTTGTTTGACATAATAGCCGG
GGCCCATTGGGGCATCTTGGCGGGCCTAGCCTATTACTCCATGCAGGGCAATTGGGCTAAGGTTGCTATC
ATCATGGTTATGTTTTCGGGGGTCGATGCCGGTACATATACCACCGGTGGCGTCGTAGCTCGTAGAACTA
ACTTTGTTGCTAGCCTTTTTAGTTCGGGCGCCCAGCAGAACCTGCAGCTGATCA

>1741_S28_L001_R1_001.fastq_282_3a_5
CCCCCGCTGTGGGTATGGTGGTGGCGCACGTCTTGCGGTTGCCCCAGACCTTGTCTGACATAATAGCCGG
GGCCCATTGGGGCATCTTGGCGGGCCTAGCCTATTACTCCATGCAGGGCAATTGGGCTAAGGTTGCTATC
ATCATGGTTATGTTTTCGGGGGTCGATGCCGGTACATATACCACCGGTGGCGCCGTAGCTCGTAGAACTA
ACTTTGTTGCTAGCCTTTTTAGTTCGGGCGCCCAGCAGAACCTGCAGCTGATCA

>1741_S28_L001_R1_001.fastq_283_3a_5
CCCCCGCTGTGGGTATGGTGGTAGCGCACGTCTTGCGGTTGCCCCAGACCTTGTTTGACATAATAGCCGG
GGCCCATTGGGGCATCTTGGCGGGCCTAGCCTATTACTCCATGCAGGGCAATTGGGCTAAGGTTGCTATC
ATCATGGTTATGTTTTCGGGGGTCGATGCCAATACATATACCACCGGTGGCTCCGCAGCTCGTAAAACTA
ACATTGTTGCTAGCCTTTTTAGTTCGGGCGCCCAGCAGAACCTGCAGCTGATCA

>1741_S28_L001_R1_001.fastq_284_3a_5
CCCCCGCTGTGGGTATGGTGGTGGCGCACGTCTTGCGGTTGCCCCAGACCTTGTTTGACATAATAGCCGG
GGCCCATTGGGGCATCTTGGCGGGCCTAGCCTATTACTCCATGCAGGGCAATTGGGCTAAGGTTGCTATC
ATCATGGTTATGTTTTCGGGGGTCGATGCTAATACATATACCACCGGTGGCGCCGTAGCTCGTAGAACTA
ACTTTGTTGCTAGCCTTTTTAGTTCGGGCGCCCAGCAGAACCTGCAGCTGATCA

>1741_S28_L001_R1_001.fastq_285_3a_5
CCCCCGCTGTGGGTATGGTGGTGGCGCACGTCTTGCGGTTGCCCCAGACCTTGTTTGACATAATAGCCGG
GGCCCATTGGGGCATCTTGGCGGGCCTAGCCTATTACTCCATGCAGGGCAATTGGGCTAAGGTTGCTATC
ATCATGGTTATGTTTTCGGGGGTCGATGCCGGTACATATACCACCGGTGGCGCCGTGGCTCGTAGAACTA
ACTTTGTTGCTAGCCTTTTTAGTTCGGGCGCCCAGCAGAACCTGCAGCTGATCA

>1741_S28_L001_R1_001.fastq_286_3a_5
CCCCCGCTGTGGGTATGGTGGTGGCGCACGTCTTGCGGTTGCCCCAGACCTTGTTTGACATAATAGCCGG
GGCCCATTGGGGCATCTTGGCGGGCCTAGCCTATTACTCCATGCAGGGCAATTGGGCTAAGGTTGCTATC
ATCATGGTTATGTTTTCGGGGGTTGATGCCAATACATATACCACCGGTGGCTCCGCAGCTCGTAAAACTA
ACATTGTTGCTAGCCTTTTTAGTTCGGGCGCCCAGCAGAACCTGCAGCTGATCA

>1741_S28_L001_R1_001.fastq_287_3a_5
CCCCCGCTGTGGGTATGGTGGTGGCGCACGTCTTGCGGTTGCCCCAGACCTTGTTTGACATAATAGCCGG
GGCCCATTGGGGCATCTTGGCGGGCCTAGCCTATTACTCCATGCAGGGCAATTGGGCTAAGGTTGCTATC
ATCATGGTTATGTTTTCGGGGGTCGATGCCAATACATATACCACCGGTGGCGCCGTAGCTCGTAGAACTA
ACTTTGTTGCTAGCCTTTTTAGTTCGGGCGCCCAGCAGAACCTGCAGCTGACCA

>1741_S28_L001_R1_001.fastq_288_3a_5
CCCCCGCTGTGGGTATGGTGGTGGCGCACGTCTTGCGGTTGCCCCAGACCTTGTTTGATATAATAGCCGG
GGCCCATTGGGGCATCTTGGCGGGCCTAGCCTATTACTCCATGCAGGGCAATTGGGCTAAGGTTGCTATC
ATCATGGTTATGTTTTCGGGGGTCGATGCCAATACATATACCACCGGTGGCGCCGTAGCTCGTAGAACTA
ACTTTGTTGCTAGCCTTTTTAGTTCGGGCGCCCAGCAGAACCTGCAGCTGATCA

>1741_S28_L001_R1_001.fastq_289_3a_5
CCCCCGCTGTGGGTATGGTGGTGGCGCACGTCTTGCGGTTGCCCCAGACCTTGTTTGACATAATAGCCGG
GGCCCATTGGGGCATCTTGGCGGGCCTAGCCTATTACTCCATGCAGGGCAGTTGGGCTAAGGTTGCTATC
ATCATGGTTATGTTTTCGGGGGTCGATGCCAATACATATACCACCGGTGGCGCCGTAGCTCGTAGAACTA
ACTTTGTTGCTAGCCTTTTTAGTTCGGGCGCCCAGCAGAACCTGCAGCTGATCA

>1741_S28_L001_R1_001.fastq_290_3a_5
CCCCCGCTGTGGGTATGGTGGTGGCGCACGTCTTGCGGTTGCCCCAGACCTTGTTTGACATAATAGCCGG
GGCCCATTGGGGCATCTTGGCGGGCCTAGCCTATTATTCCATGCAGGGCAATTGGGCTAAGGTTGCTATC
ATCATGGTTATGTTTTCGGGGGTCGATGCCAATACATATACCACCGGTGGCGCCGTAGCTCGTAGAACTA
ACTTTGTTGCTAGCCTTTTTAGTTCGGGCGCCCAGCAGAACCTGCAGCTGATCA

>1741_S28_L001_R1_001.fastq_291_3a_5
CCCCCGCTGTGGGTATGGTGGTGGCGCACGTCTTGCGGTTGCCCCAGACCTTGTTTGACATAATAGCCGG
GGCCCATTGGGGCATCTTGGCGGGCCTAGCCTATTACTCCATGCAGGGCAATTGGGCTAAGGTTGCTATC
ATCATGATTATGTTTTCGGGGGTCGATGCCGGTACATATACCACCGGTGGCGCCGTAGCTCGTAGAACTA
ACTTTGTTGCTAGCCTTTTTAGTTCGGGCGCCCAGCAGAACCTGCAGCTGATCA

>1741_S28_L001_R1_001.fastq_292_3a_5
CCCCCGCTGTGGGTATGGTGGTGGCGCACGTCTTGCGGTTGCCCCAGACCTTGTTTGACATAATAGCCGG
GGCCCATTGGGGCATCTTGGCGGGCCTAGCCTATTACTCCATGCAGGGCAATTGGGCTAAGGTTGCTATT
ATCATGGTTATGTTTTCGGGGGTCGATGCCGGTACATATACCACCGGTGGCGCCGTAGCTCGTAGAACTA
ACTTTGTTGCTAGCCTTTTTAGTTCGGGCGCCCAGCAGAACCTGCAGCTGATCA

>1741_S28_L001_R1_001.fastq_293_3a_5
CCCCCGCTGTGGGTATGGTGGTGGCGCACGTCTTGCGGTTGCCCCAGACCTTGTTTGACATAATAGCCGG
GGCCCATTGGGGCATCTTGGCGGGCCTAGCCTATTACTCCATGCAGGGCAATTGGGCTAAGGTTGCTATC
ATCATGGTTATGTTTTCGGGGGTCGATGCCGGTACATATACCACCGGTGGCGCCGTAGCTCGTAGAACTA
ACTTCGTTGCTAGCCTTTTTAGTTCGGGCGCCCAGCAGAACCTGCAGCTGATCA

>1741_S28_L001_R1_001.fastq_294_3a_5
CCCCCGCTGTGGGTATGGTGGTGGCGCACGTCTTGCGGTTGCCCCAGACCTTGTTTGACATAATAGCCGG
GGCCCATTGGGGCATCTTGGCGGGCCTAGCCTATTACTCCATGCAGGGCAATTGGGCTAAGGTTGCTATC
ATCATGGTTATGTTTTCGGGGGTCGATGCCAATACATATACCACCGGTGGCGCCGTAGCTCGTAGAACTA
ACTTTGTTGCTAGCCTTTTTGGTTCGGGCGCCCAGCAGAACCTGCAGCTGATCA

>1741_S28_L001_R1_001.fastq_295_3a_5
CCCCCGCTGTGGGTATGGTGGTGGCGCACGTCTTGCGGTTGCCCCAGGCCTTGTTTGACATAATAGCCGG
GGCCCATTGGGGCATCTTGGCGGGCCTAGCCTATTACTCCATGCAGGGCAATTGGGCTAAGGTTGCTATC
ATCATGGTTATGTTTTCGGGGGTCGATGCCGGTACATATACCACCGGTGGCGCCGTAGCTCGTAGAACTA
ACTTTGTTGCTAGCCTTTTTAGTTCGGGCGCCCAGCAGAACCTGCAGCTGATCA

>1741_S28_L001_R1_001.fastq_296_3a_5
CCCCCGCTGTGGGTATGGTGGTGGCGCACGTCTTGCGGTTGCCCCAGACCTTGTTTGACATAATAGCCGG
GGCCCATTGGGGCATCTTGGCGGGCCTAGCCTATTACTCCATGCAGGGCAATTGGGCTAAGGTTGCTATC
ATCATGGTTATGTTTTCGGGGGTCGATGCCAATACATATACCACCGGTGGCTCCGTAGCTCGTAGAACTA
ACTTTGTTGCTAGCCTTTTTAGTTCGGGCGCCCAGCAGAACCTGCAGCTGATCA

>1741_S28_L001_R1_001.fastq_297_3a_5
CCCCCGCTGTAGGTATGGTGGTGGCGCACGTCTTGCGGTTGCCCCAGACCTTGTTTGACATAATAGCCGG
GGCCCATTGGGGCATCTTGGCGGGCCTAGCCTATTACTCCATGCAGGGCAATTGGGCTAAGGTTGCTATC
ATCATGGTTATGTTTTCGGGGGTCGATGCCAATACATATACCACCGGTGGCGCCGTAGCTCGTAGAACTA
ACTTTGTTGCTAGCCTTTTTAGTTCGGGCGCCCAGCAGAACCTGCAGCTGATCA

>1741_S28_L001_R1_001.fastq_298_3a_5
CCCCCGCTGTGGGTATGGTGGTGGCGCACGTCTTGCGGTTGCCCCAGACCTTGTTTGACATAATAGCCGG
GGCCCATTGGGGCATCTTGGCGGGCCTAGCCTATTACTCCATGCAGGGCAATTGGGCTAAGGTTGCTATC
ATCATGGTTATGTTTTCGGGGGTCGATGCCGGTACATATACCACCGGTGGCGCCGTAGCTCGTAGAACTA
ACTTTGTTGCTAGCCTTTTTAGTTCGGGCGCCCAGCAGAACCCGCAGCTGATCA
