# Supplementary material for: HCV transmission in high-risk communities in Bulgaria
Source: PLoS One. 2019 Mar 5;14(3):e0212350. doi: 10.1371/journal.pone.0212350 (PMC6400337; doi:10.1371/journal.pone.0212350)
Supplement: S1 File — (ZIP) [file pone.0212350.s002.zip › 1770_S24_L001_R1_001.fastq_1a_freq5.fas]

>1770_S24_L001_R1_001.fastq_1_1a_969
CCCCTACGACGGCGCTGGTAATGGCTCAGCTACTTAGGGTCCCGCAAGCCATCCTGGACATGATCGCTGG
TGCCCACTGGGGAGTCCTAGCGGGTATAGCGTATTTCTCCATGGCGGGCAACTGGGCGAAAGTCCTAGTA
GTGCTGTTGCTGTTTGCCGGCGTCGACGCAACCACCTACACCACCGGGGGGAGTGCCGCTGCTACTACAG
CTGGATTCGTCGGGCTTCTCAGTCCGGGCGCCAAGCAGCATATCCAACTGATTA

>1770_S24_L001_R1_001.fastq_2_1a_595
CCCCTACGACGGCGCTGGTAATGGCTCAGCTACTTAGGGTCCCGCAAGCCATCCTGGACATGATCGCTGG
TGCCCACTGGGGAGTCCTAGCGGGTATAGCGTATTTCTCCATGGCGGGCAACTGGGCGAAAGTCCTAGTA
GTGCTGTTGCTGTTTGCCGGCGTCGACGCAACCACCTACACCACCGGGGGGAGTGCCGCTGCTACTACAG
CTGGATTCGTCGGGCTTCTCAGTCCGGGCGCCAAGCAGGATATCCAACTGATCA

>1770_S24_L001_R1_001.fastq_3_1a_561
CCCCTACGACGGCGCTGGTAATGGCTCAGCTACTTAGGGTCCCGCAAGCCATCCTGGACATGATCGCTGG
TGCCCACTGGGGAGTCCTAGCGGGTATAGCGTATTTCTCCATGGCGGGCAACTGGGCGAAAGTCCTAGTA
GTGCTGTTGCTGTTTGCCGGCGTCGACGCAACCACCTACACCACCGGGGGGAGTGCCGCTGCTACTACAG
CTGGATTCGTCAGGCTTCTCAATCCGGGCGCCAAGCAGAATATCCAACTGATCA

>1770_S24_L001_R1_001.fastq_4_1a_411
CCCCTACGACGGCGCTGGTAATGGCTCAGCTACTTAGGGTCCCGCAAGCCATCCTGGACATGATCGCTGG
TGCCCACTGGGGAGTCCTAGCGGGTATAGCGTATTTCTCCATGGCGGGCAACTGGGCGAAAGTCCTAGTA
GTGCTGTTGCTGTTTGCCGGCGTCGACGCAACCACCTACACCACCGGGGGGAGTGCCGCTGCTACTACAG
CTGGATTCGTCAAGCTTCTCAATCCGGGCGCCAAGCAGAATATCCAACTGATCA

>1770_S24_L001_R1_001.fastq_5_1a_376
CCCCTACGACGGCGCTGGTAATGGCTCAGCTACTTAGGGTCCCGCAAGCCATCCTGGACATGATCGCTGG
TGCCCACTGGGGAGTCCTAGCGGGTATAGCGTATTTCTCCATGGCGGGCAACTGGGCGAAAGTCCTAGTA
GTGCTGTTGCTGTTTGCCGGCGTCGACGCAACCACCTACACCACCGGGGGGAGTGCCGCTGCTACTGCAG
CTGGACTCGTCAGGCTTCTCAGTCCGGGCGCCAAGCAGGCTATCCAACTGATCA

>1770_S24_L001_R1_001.fastq_6_1a_221
CCCCTACGACGGCGCTGGTAATGGCTCAGCTACTTAGGGTCCCGCAAGCCATCCTGGACATGATCGCTGG
TGCCCACTGGGGAGTCCTAGCGGGTATAGCGTATTTCTCCATGGCGGGCAACTGGGCGAAAGTCCTAGTA
GTGCTGTTGCTGTTTGCCGGCGTCGACGCAACCACCTACACCACCGGGGGGAGTGCCGCTGCTACTACAG
CTGGATTCGTCGGGTTTCTCAGTCCGGGCGCCAAGCAGAATATCCAACTGATCA

>1770_S24_L001_R1_001.fastq_7_1a_183
CCCCTACGACGGCGCTGGTAATGGCTCAGCTACTTAGGGTCCCGCAAGCCATCCTGGACATGATCGCTGG
TGCCCACTGGGGAGTCCTAGCGGGTATAGCGTATTTCTCCATGGCGGGCAACTGGGCGAAAGTCCTAGTA
GTGCTGTTGCTGTTTGCCGGCGTCGACGCAACCACCTACACCACCGGGGGGAGTGCCGCTGCTACTACAG
CTGGATTCGTCGGGCTTCTCAGTCCGGGCGCCAAGCAGGATATCCAACTGATTA

>1770_S24_L001_R1_001.fastq_8_1a_182
CCCCTACGACGGCGCTGGTAATGGCTCAGCTACTTAGGGTCCCGCAAGCCATCCTGGACATGATCGCTGG
TGCCCACTGGGGAGTCCTAGCGGGTATAGCGTATTTCTCCATGGCGGGCAACTGGGCGAAAGTCCTAATA
GTGCTGTTGCTGTTTGCCGGCGTCGACGCAACCACCTACACCACCGGGGGGAGTGCCGCTGCTACTACAG
CTGGATTCGTCGGGCTTCTCAGTCCGGGCGCCAAGCAGGATATCCAACTGATCA

>1770_S24_L001_R1_001.fastq_9_1a_139
CCCCTACGACGGCGCTGGTAATGGCTCAGCTACTTAGGGTCCCGCAAGCCATCCTGGACATGATCGCTGG
TGCCCACTGGGGAGTCCTAGCGGGTATAGCGTATTTCTCCATGGCGGGCAACTGGGCGAAAGTCCTAGTA
GTGCTGTTGCTGTTTGCCGGCGTCGACGCAACCACCTACACCACCGGGGGGAGTGCCGCTGCTACTACAG
CTGGAATCGTCAGGCTTCTCAATCCGGGCGCCAAGCAGAATATCCAACTGATCA

>1770_S24_L001_R1_001.fastq_10_1a_136
CCCCTACGGCGGCGCTGGTAATGGCTCAGCTACTTAGGGTCCCGCAAGCCATCCTGGACATGATCGCTGG
TGCCCACTGGGGAGTCCTAGCGGGTATAGCGTATTTCTCCATGGCGGGCAACTGGGCGAAAGTCCTAGTA
GTGCTGTTGCTGTTTGCCGGCGTCGACGCAACCACCTACACCACCGGGGGGAGTGCCGCTGCTACTACAG
CTGGATTCGTCGGGCTTCTCAGTCCGGGCGCCAAGCAGCATATCCAACTGATTA

>1770_S24_L001_R1_001.fastq_11_1a_134
CCCCTACGACGGCGCTGGTGATGGCTCAGCTACTTAGGGTCCCGCAAGCCATCCTGGACATGATCGCTGG
TGCCCACTGGGGAGTCCTAGCGGGTATAGCGTATTTCTCCATGGCGGGCAACTGGGCGAAAGTCCTAGTA
GTGCTGTTGCTGTTTGCCGGCGTCGACGCAACCACCTACACCACCGGGGGGAGTGCCGCTGCTACTACAG
CTGGATTCGTCGGGCTTCTCAGTCCGGGCGCCAAGCAGCATATCCAACTGATTA

>1770_S24_L001_R1_001.fastq_12_1a_90
CCCCTACGACGGCGCTGGTAATGGCTCAGCTACTTAGGGTCCCGCAAGCCATCCTGGACATGATCGCTGG
TGCCCACTGGGGAGTCCTAGCGGGTATAGCGTATTTCTCCATGGCGGGCAACTGGGCGAAAGTCCTAGTA
GTGCTGTTGCTGTTTGCCGGCGTCGACGCAACCACCTACACCACCGGGGGGAGTGCCGCTGCTACTACAG
CTGGATTCGTCGGGCTTCTCAGTCCGGGCGCCAAGCAGAATATCCAACTGATCA

>1770_S24_L001_R1_001.fastq_13_1a_83
CCCCTACGACGGCGCTGGTAATGGCTCAGCTACTTAGGGTCCCGCAAGCCATCCTGGACATGATCGCTGG
TGCCCACTGGGGAGTCCTAGCGGGTATAGCGTATTTCTCCATGGCGGGCAACTGGGCGAAAGTCCTAGTA
GTGCTGTTGCTGTTTGCCGGCGTCGACGCAACCACCTACACCACCGGGGGGAGTGCCGCTGCTACTACAG
CCGGATTCGTCGGGCTTCTCAGTCCGGGCGCCAAGCAGGATATCCAACTGATTA

>1770_S24_L001_R1_001.fastq_14_1a_68
CCCCTACGACGGCGCTGGTAATGGCTCAGCTACTTAGGGTCCCGCAAGCCATCCTGGACATGATCGCTGG
TGCCCACTGGGGAGTCCTAGCGGGTATAGCGTATTTCTCCATGGCGGGCAACTGGGCGAAAGTCCTAGTA
GTGCTGTTGCTGTTTGCCGGCGTCGACGCAACCACCTACACCACCGGGGGGAGTGCCGCTGCTACTACAG
CTGGACTCGTCGGGTTTCTCAGTCCGGGCGCCAAGCAGAATATCCAACTGATCA

>1770_S24_L001_R1_001.fastq_15_1a_61
CCCCTACGACGGCGCTGGTAATGGCTCAGCTACTTAGGGTCCCGCAAGCCATCCTGGACATGATCGCTGG
TGCCCACTGGGGAGTCCTAGCGGGTATAGCGTATTTCTCCATGGCGGGCAACTGGGCGAAAGTCCTAGTA
GTGCTGTTGCTGTTTGCCGGCGTCGACGCAACCACCTACACCACCGGGGGGAGTGCCGCTGCTACTACAG
CTGGATTCGTCGGGCTTCTCAGTCCGGGCGCCAAGCAGCATATCCAACTGATCA

>1770_S24_L001_R1_001.fastq_16_1a_60
CCCCTACGACGGCGCTGGTAATGGCTCAGCTACTTAGGGTCCCGCAAGCCATCCTGGACATGATCGCTGG
TGCCCACTGGGGAGTCCTAGCGGGTATAGCGTATTTCTCCATGGCGGGCAACTGGGCGAAAGTCCTAGTA
GTGCTGTTGCTGTTTGCCGGCGTCGACGCAACCACCCACACCACCGGGGGGAGTGCCGCTGCTACTACAG
CTGGACTCGTCGGGTTTCTCAGTCCGGGCGCCAAGCAGAATATCCAACTGATCA

>1770_S24_L001_R1_001.fastq_17_1a_47
CCCCTACGACGGCGCTGGTAATGGCTCAGCTACTTAGGGTCCCGCAAGCCATCCTGGACATGATCGCTGG
TGCCCACTGGGGAGTCCTAGCGGGTATAGCGTATTTCTCCATGGCGGGCAACTGGGCGAAAGTCCTAGTA
GTGCTGTTGCTGTTTGCCGGCGTCGACGCAACCACCTACACCACCGGGGGGAGTGCCGCTGCTACTACAG
CTGGATTCGCCAAGTTTCTCAGTCCGGGCGCCAAGCAGAATATCCAACTGATCA

>1770_S24_L001_R1_001.fastq_18_1a_46
CCCCTACGACGGCGCTGGTAATGGCTCAGCTACTTAGGGTCCCGCAAGCCATCCTGGACATGATCGCTGG
TGCCCACTGGGGAGTCCTAGCGGGTATAGCGTATTTCTCCATGGCGGGCAACTGGGCGAAAGTCCTAGTA
GTGCTGTTGCTGTTTGCCGGCGTCGACGCAACCACCTACACCACCGGGGGGAGTGCCGCTGCTACTACAG
CTGGATTCGTCAGGCTTCTCAATCCGGGCGCCAAGCAGAATATCCAACTGATTA

>1770_S24_L001_R1_001.fastq_19_1a_43
CCCCTACGACGGCGCTGGTAATGGCTCAGCTACTTAGGGTCCCGCAAGCCATCCTGGACATGATCGCTGG
TGCCCACTGGGGAGTCCTAGCGGGTATAGCGTATTTCTCCATGGCGGGCAACTGGGCGAAAGTCCTAATA
GTGCTGTTGCTGTTTGCCGGCGTCGACGCAACCACCTACACCACCGGGGGGAGTGCCGCTGCTACTACAG
CTGGATTCGTCGGGCTTCTCAGTCCGGGCGCCAAGCAGCATATCCAACTGATTA

>1770_S24_L001_R1_001.fastq_20_1a_39
CCCCTACGACGGCGCTGGTAATGGCTCAGCTACTTAGGGTCCCGCAAGCCATCCTGGACATGATCGCTGG
TGCCCACTGGGGAGTCCTAGCGGGTATAGCGTATTTCTCCATGGCGGGCAACTGGGCGAAAGTCCTAGTA
GTGCTGTTGCTGTTTGCCGGCGTCGACGCAACCACCTACACCACCGGGGGGAGTGTCGCTGCTACTACAG
CTGGATTCGTCGGGCTTCTCAGTCCGGGCGCCAAGCAGGATATCCAACTGATCA

>1770_S24_L001_R1_001.fastq_21_1a_33
CCCCTACGACGGCGCTGATAATGGCTCAGCTACTTAGGGTCCCGCAAGCCATCCTGGACATGATCGCTGG
TGCCCACTGGGGAGTCCTAGCGGGTATAGCGTATTTCTCCATGGCGGGCAACTGGGCGAAAGTCCTAGTA
GTGCTGTTGCTGTTTGCCGGCGTCGACGCAACCACCTACACCACCGGGGGGAGTGCCGCTGCTACTACAG
CTGGATTCGTCGGGCTTCTCAGTCCGGGCGCCAAGCAGCATATCCAACTGATTA

>1770_S24_L001_R1_001.fastq_22_1a_32
CCCCTACGACGGCGCTGGTAATGGCTCAGCTACTTAGGGTCCCGCAAGCCATCCTGGACATGATCGCTGG
TGCCCACTGGGGAGTCCTAGCGGGTATAGCGTATTTCTCCATGGCGGGCAACTGGGCGAAAGTCCTAGTA
GTGCTGTTGCTGTTTGCCGGCGTCGACGCAACCACCTACACCACCGGGGGGAGTGTCGCTGCTACTACAG
CTGGATTCGTCGGGCTTCTCAGTCCGGGCGCCAAGCAGCATATCCAACTGATTA

>1770_S24_L001_R1_001.fastq_23_1a_31
CCCCTACGACGGCGCTGGTAATGGCTCAGCTACTTAGGGTCCCGCAAGCCATCCTGGACATGATCGCTGG
TGCCCACTGGGGAGTCCTAGCGGGTATAGCGTATTTCTCCATGGCGGGCAACTGGGCGAAAGTCCTAGTA
GTGCTGTTGCTGTTTGCCGGCGTCGACGCAACCACCTACACCACCGGGGGGAGTGTCGCTGCTACTACAG
CTGGATTCGTCGGGCTTCTCAGTCCGGGCGCCAAGCAGGATATCCAACTGATTA

>1770_S24_L001_R1_001.fastq_24_1a_31
CCCCTACGACGGCGCTGGTAATGGCTCAGCTACTTAGGGTCCCGCAAGCCATCCTGGACATGATCGCTGG
TGCCCACTGGGGAGTCCTAGCGGGTATAGCGTATTTCTCCATGGCGGGCAACTGGGCGAAAGTCCTAGTA
GTGCTGTTGCTGTTTGCCGGCGTCGACGCAACCACCCACACCACCGGGGGGAGTGCCGCTGCTACTACAG
CTGGACTCGTCAGGTTTCTCAGTCCGGGCGCCAAGCAGAATATCCAACTGATCA

>1770_S24_L001_R1_001.fastq_25_1a_31
CCCCTACGGCGGCGCTGGTAATGGCTCAGCTACTTAGGGTCCCGCAAGCCATCCTGGACATGATCGCTGG
TGCCCACTGGGGAGTCCTAGCGGGTATAGCGTATTTCTCCATGGCGGGCAACTGGGCGAAAGTCCTAGTA
GTGCTGTTGCTGTTTGCCGGCGTCGACGCAACCACCTACACCACCGGGGGGAGTGCCGCTGCTACTACAG
CTGGATTCGTCGGGCTTCTCAGTCCGGGCGCCAAGCAGGATATCCAACTGATCA

>1770_S24_L001_R1_001.fastq_26_1a_28
CCCCTACGACGGCGCTGGTGATGGCTCAGCTACTTAGGGTCCCGCAAGCCATCCTGGACATGATCGCTGG
TGCCCACTGGGGAGTCCTAGCGGGTATAGCGTATTTCTCCATGGCGGGCAACTGGGCGAAAGTCCTAGTA
GTGCTGTTGCTGTTTGCCGGCGTCGACGCAACCACCTACACCACCGGGGGGAGTGCCGCTGCTACTACAG
CTGGATTCGTCGGGCTTCTCAGTCCGGGCGCCAAGCAGGATATCCAACTGATCA

>1770_S24_L001_R1_001.fastq_27_1a_27
CCCCTACGACGGCGCTGGTAATGGCTCAGCTACTTAGGGTCCCGCAAGCCATCCTGGACATGATCGCTGG
TGCCCACTGGGGAGTCCTAGCGGGTATAGCGTATTTCTCCATGGCGGGCAACTGGGCGAAAGTCCTAGTA
GTGCTGTTGCTGTTTGCCGGCGTCGACGCAACCACCTACACCACCGGGGGGAGTGCCGCTGCTACTACAG
CTGGACTCGTCAGGCTTCTCAATCCGGGCGCCAAGCAGAATATCCAACTGATCA

>1770_S24_L001_R1_001.fastq_28_1a_27
CCCCTACGACGGCGCTGGTAATGGCTCAGCTACTTAGGGTCCCGCAAGCCATCCTGGACATGATCGCTGG
TGCCCACTGGGGAGTCCTAGCGGGTATAGCGTATTTCTCCATGGCGGGCAACTGGGCGAAAGTCCTAGTA
GTGCTGTTGCTGTTTGCCGGCGTCGACGCAACCACCTACACCACCGGGGGGAGTGCCGCTGCTACTGCAG
CTGGATTAGTCAGGCTTCTCAGTCCGGGCGCCAAGCAGGCTATCCAACTGATCA

>1770_S24_L001_R1_001.fastq_29_1a_25
CCCCTACGACGGCGCTGGTAATGGCTCAGCTACTTAGGGTCCCGCAAGCCATCCTGGACATGATCGCTGG
TGCCCACTGGGGAGTCCTAGCGGGTATAGCGTATTTCTCCATGGCGGGCAACTGGGCGAAAGTCCTAGTA
GTGCTGTTGCTGTTTGCCGGCGTCGACGCAACCACCTACACCACCGGGGGGAGTGCCGCTGCTACCACAG
CTGGATTCGTCGGGCTTCTCAGTCCGGGCGCCAAGCAGCATATCCAACTGATTA

>1770_S24_L001_R1_001.fastq_30_1a_25
CCCCTACGACGGCGCTGGTAATGGCTCAGCTACTTAGGGTCCCGCAAGCCATCCTGGACATGATCGCTGG
TGCCCACTGGGGAGTCCTAGCGGGTATAGCGTATTTCTCCATGGCGGGCAACTGGGCGAAAGTCCTAGTA
GTGCTGTTGCTGTTTGCCGGCGTCGACGCAACCACCTACACCACCGGGGGGAGTGCCGCTGCTACTACAG
CTGGATTCGTCGGGCTTCTCAGTCAGGGCGCCAAGCAGGATATCCAACTGATTA

>1770_S24_L001_R1_001.fastq_31_1a_24
CCCCTACGACGGCGCTGGTAATGGCTCAGCTACTTAGGGTCCCGCAAGCCATCCTGGACATGATCGCTGG
TGCCCACTGGGGAGTCCTAGCGGGTATAGCGTATTTCTCCATGGCGGGCAACTGGGCGAAAGTCCTAGTA
GTGCTGTTGCTGTTTGCCGGCGTCGACGCAACCACCCACACCACCGGGGGGAGTGCCGCTGCTACTACAG
CTGGATTAGTCAGGTTTCTCAGTCCGGGCGCCAAGCAGAATATCCAACTGATCA

>1770_S24_L001_R1_001.fastq_32_1a_23
CCCCTACGGCGGCGCTGGTAATGGCTCAGCTACTTAGGGTCCCGCAAGCCATCCTGGACATGATCGCTGG
TGCCCACTGGGGAGTCCTAGCGGGTATAGCGTATTTCTCCATGGCGGGCAACTGGGCGAAAGTCCTAGTA
GTGCTGTTGCTGTTTGCCGGCGTCGACGCAACCACCTACACCACCGGGGGGAGTGCCGCTGCTACTACAG
CTGGATTCGTCAGGCTTCTCAATCCGGGCGCCAAGCAGAATATCCAACTGATCA

>1770_S24_L001_R1_001.fastq_33_1a_23
CCCCTACGACGGCGCTGGTAATGGCTCAGCTACTTAGGGTCCCGCAAGCCATCCTGGACATGATCGCTGG
TGCCCACTGGGGAGTCCTAGCGGGTATAGCGTATTTCTCCATGGCGGGCAACTGGGCGAAAGTCCTAGTA
GTGCTGTTGCTGTTTGCCGGCGTCGACGCAACCACCCACACCACCGGGGGGAGTGCCGCTGCTACTACAG
CTGGACTCGTCAGGCTTCTCAATCCGGGCGCCAAGCAGAATATCCAACTGATCA

>1770_S24_L001_R1_001.fastq_34_1a_22
CCCCTACGACGGCGCTGGTAATGGCTCAGCTACTTAGGGTCCCGCAAGCCATCCTGGACATGATCGCTGG
TGCCCACTGGGGAGTCCTAGCGGGTATAGCGTATTTCTCCATGGCGGGCAACTGGGCGAAAGTCCTAGTA
GTGCTGTTGCTGTTTGCCGGCGTCGACGCAACCACCTACACCACCGGGGGGAGTGCCGCTGCTACTACAG
CTGGATTCGTCAAGCTTCTCAATCCGGGCGCCAAGCAGAATATCCAACTGATTA

>1770_S24_L001_R1_001.fastq_35_1a_21
CCCCTACGACGGCGCTGGTAATAGCTCAGCTACTTAGGGTCCCGCAAGCCATCCTGGACATGATCGCTGG
TGCCCACTGGGGAGTCCTAGCGGGTATAGCGTATTTCTCCATGGCGGGCAACTGGGCGAAAGTCCTAGTA
GTGCTGTTGCTGTTTGCCGGCGTCGACGCAACCACCTACACCACCGGGGGGAGTGCCGCTGCTACTACAG
CTGGATTCGTCGGGCTTCTCAGTCCGGGCGCCAAGCAGCATATCCAACTGATTA

>1770_S24_L001_R1_001.fastq_36_1a_20
CCCCTACGACGGCGCTGGTAATGGCTCAGCTACTTAGGGTCCCGCAAGCCATCCTGGACATGATCGCTGG
TGCCCACTGGGGAGTCCTAGCGGGTATAGCGTATTTCTCCATGGCGGGCAACTGGGCGAAAGTCCTAGTA
GTGCTGTTGCTGTTTGCCGGCGTCGACGCAACCACCTACACCACCGGGGGGAGTGCCGCTGCTACTGCAG
CTGGACTCGTCAGGCTTCTCAGTCCGGGCGCCAAGCAGGCTATCCAACTGATTA

>1770_S24_L001_R1_001.fastq_37_1a_19
CCCCTACGGCGGCGCTGGTAATGGCTCAGCTACTTAGGGTCCCGCAAGCCATCCTGGACATGATCGCTGG
TGCCCACTGGGGAGTCCTAGCGGGTATAGCGTATTTCTCCATGGCGGGCAACTGGGCGAAAGTCCTAGTA
GTGCTGTTGCTGTTTGCCGGCGTCGACGCAACCACCTACACCACCGGGGGGAGTGCCGCTGCTACTACAG
CTGGATTCGTCAAGCTTCTCAATCCGGGCGCCAAGCAGAATATCCAACTGATCA

>1770_S24_L001_R1_001.fastq_38_1a_19
CCCCTACGACGGCGCTGGTAATGGCTCAGCTACTTAGGGTCCCGCAAGCCATCCTGGACATGATCGCTGG
TGCCCACTGGGGAGTCCTAGCGGGTATAGCGTATTTCTCCATGGCGGGCAACTGGGCGAAAGTCCTAGTA
GTGCTGTTGCTGTTTGCCGGCGTCGACGCAACCACCTACACCACCGGGGGGAGTGCCGCTGCTACTACAG
CTGGACTCGTCGGGCTTCTCAGTCCGGGCGCCAAGCAGCATATCCAACTGATTA

>1770_S24_L001_R1_001.fastq_39_1a_18
CCCCTACGACGGCGCTGGTAATGGCTCAGCTACTTAGGGTCCCGCAAGCCATCCTGGACATGATCGCTGG
TGCCCACTGGGGAGTCCTAGCGGGTATAGCGTATTTCTCCATGGCGGGCAACTGGGCGAAAGTCCTAGTA
GTGCTGTTGCTGTTTGCCGGCGTCGACGCAACCACCCACACCACCGGGGGGAGTGCCGCTGCTACTACAG
CTGGACTCGTCAGGCTTCTCAGTCCGGGCGCCAAGCAGGCTATCCAACTGATCA

>1770_S24_L001_R1_001.fastq_40_1a_18
CCCCTACGACGGCGCTGGTAATGGCTCAGCTACTTAGGGTCCCGCAAGCCATCCTGGACATGATCGCTGG
TGCCCACTGGGGAGTCCTAGCGGGTATAGCGTATTTCTCCATGGCGGGCAACTGGGCGAAAGTCCTAGTG
GTGCTGTTGCTGTTTGCCGGCGTCGACGCAACCACCTACACCACCGGGGGGAGTGCCGCTGCTACTACAG
CTGGACTCGTCGGGTTTCTCAGTCCGGGCGCCAAGCAGAATATCCAACTGATCA

>1770_S24_L001_R1_001.fastq_41_1a_18
CCCCTACGACGGCGCTGGTGATGGCTCAGCTACTTAGGGTCCCGCAAGCCATCCTGGACATGATCGCTGG
TGCCCACTGGGGAGTCCTAGCGGGTATAGCGTATTTCTCCATGGCGGGCAACTGGGCGAAAGTCCTAGTA
GTGCTGTTGCTGTTTGCCGGCGTCGACGCAACCACCTACACCACCGGGGGGAGTGCCGCTGCTACTACAG
CTGGATTCGTCAGGCTTCTCAATCCGGGCGCCAAGCAGAATATCCAACTGATCA

>1770_S24_L001_R1_001.fastq_42_1a_18
CCCCTACGACGGCGCTGGTGATGGCTCAGCTACTTAGGGTCCCGCAAGCCATCCTGGACATGATCGCTGG
TGCCCACTGGGGAGTCCTAGCGGGTATAGCGTATTTCTCCATGGCGGGCAACTGGGCGAAAGTCCTAGTA
GTGCTGTTGCTGTTTGCCGGCGTCGACGCAACCACCTACACCACCGGGGGGAGTGCCGCTGCTACTACAG
CTGGATTCGTCAAGCTTCTCAATCCGGGCGCCAAGCAGAATATCCAACTGATCA

>1770_S24_L001_R1_001.fastq_43_1a_17
CCCCTACGACGGCGCTGGTAATGGCTCAGCTACTTAGGGTCCCGCAAGCCATCCTGGACATGATCGCTGG
TGCCCACTGGGGAGTCCTAGCGGGTATAGCGTATTTCTCCATGGCGGGCAACTGGGCGAAAGTCCTAATA
GTGCTGTTGCTGTTTGCCGGCGTCGACGCAACCACCTACACCACCGGGGGGAGTGCCGCTGCTACTGCAG
CTGGACTCGTCAGGCTTCTCAGTCCGGGCGCCAAGCAGGCTATCCAACTGATCA

>1770_S24_L001_R1_001.fastq_44_1a_17
CCCCTACGACGGCGCTGGTAATGGCTCAGCTACTTAGGGTCCCGCAAGCCATCCTGGACATGATCGCTGG
TGCCCACTGGGGAGTCCTAGCGGGTATAGCGTATTTCTCCATGGCGGGCAACTGGGCGAAAGTCCTGGTA
GTGCTGTTGCTGTTTGCCGGCGTTGACGCAACCACCTACACCACCGGGGGGAGTGCCGCTGCTACTGCAG
CTGGACTCGTCAGGCTTCTCAGTCCGGGCGCCAAGCAGGCTATCCAACTGATCA

>1770_S24_L001_R1_001.fastq_45_1a_17
CCCCTACGACGGCGCTGGTAATGGCTCAGCTACTTAGGGTCCCGCAAGCCATCCTGGACATGATCGCTGG
TGCCCACTGGGGAGTCCTAGCGGGTATAGCGTATTTCTCCATGGCGGGCAACTGGGCGAAAGTCCTAGTA
GTGCTGTTGCTGTTTGCCGGCGTCGACGCAACCACCTACACCACCGGGGGGAGTGCCGCTGCTACTACAG
CTGGATTCGTCGGGCTTCTTAGTCCGGGCGCCAAGCAGCATATCCAACTGATTA

>1770_S24_L001_R1_001.fastq_46_1a_17
CCCCTACGGCGGCGCTGGTAATGGCTCAGCTACTTAGGGTCCCGCAAGCCATCCTGGACATGATCGCTGG
TGCCCACTGGGGAGTCCTAGCGGGTATAGCGTATTTCTCCATGGCGGGCAACTGGGCGAAAGTCCTAGTA
GTGCTGTTGCTGTTTGCCGGCGTCGACGCAACCACCTACACCACCGGGGGGAGTGCCGCTGCTACTGCAG
CTGGACTCGTCAGGCTTCTCAGTCCGGGCGCCAAGCAGGCTATCCAACTGATCA

>1770_S24_L001_R1_001.fastq_47_1a_17
CCCCTACGACGGCGCTGGTAATGGCTCAGCTACTTAGGGTCCCGCAAGCCATCCTGGACATGATCGCTGG
TGCCCACTGGGGAGTCCTAGCGGGTATAGCGTATTTCTCCATGGCGGGCAACTGGGCGAAAGTCCTAGTA
GTGCTGTTGCTGTTTGCCGGCGTCGACGCAACCACCTACACCACCGGGGGGAGTGCCGCTGCTACTGCAG
CTGGACTCGTCAGGCTTCTCAGTCCGGGCGCCAAGCAGCATATCCAACTGATTA

>1770_S24_L001_R1_001.fastq_48_1a_16
CCCCTACGACGGCGCTGGTAATGGCTCAGCTACTTAGGGTCCCGCAAGCCATCCTGGACATGATCGCTGG
TACCCACTGGGGAGTCCTAGCGGGTATAGCGTATTTCTCCATGGCGGGCAACTGGGCGAAAGTCCTAGTA
GTGCTGTTGCTGTTTGCCGGCGTCGACGCAACCACCTACACCACCGGGGGGAGTGCCGCTGCTACTACAG
CTGGATTCGTCGGGCTTCTCAGTCCGGGCGCCAAGCAGCATATCCAACTGATTA

>1770_S24_L001_R1_001.fastq_49_1a_16
CCCCTACGACGGCGCTGGTAATGGCTCAGCTACTTAGGGTCCCGCAAGCCATCCTGGACATGATCGCTGG
TGCCCACTGGGGAGTCCTAGCGGGTATAGCGTATTTCTCCATGGCGGGCAACTGGGCGAAAGTCCTAGTA
GTGCTGTTGCTGTTTGCCGGCGTCGACGCAACCACCTACACCACCGGGGGGAGTGCCGCTGCTACTACAG
CTGGATTCGTCGGGCTTCTCAGTCCGGGCGCCAAGCAGGCTATCCAACTGATCA

>1770_S24_L001_R1_001.fastq_50_1a_16
CCCCTACGACGGCGCTGGTAATGGCTCAGCTACTTAGGGTCCCGCAAGCCATCCTGGACATGATCGCTGG
TGCCCACTGGGGAGTCCTAGCGGGTATAGCGTATTTCTCCATGGCGGGCAACTGGGCGAAAGTCCTAGTA
GTGCTGTTGCTGTTTGCCGGCGTCGACGCAACCACCTACACCACCGGGGGGAGTGCCGCTGCTACTGCAG
CTGGACTCGTCAGGCTTCTCAGTCCGGGCGCCAAGCAGAATATCCAACTGATCA

>1770_S24_L001_R1_001.fastq_51_1a_16
CCCCTACGACGGCGCTGGTAATGGCTCAGCTACTTAGGGTCCCGCAAGCCATCCTGGACATGATCGCTGG
TGCCCACTGGGGAGTCCTAGCGGGTATAGCGTATTTCTCCATGGCGGGCAACTGGGCGAAAGTCCTAGTA
GTGCTGTTGCTGTTTGCCGGCGTCGACGCAACCACCTACACCACCGGGGGGAGTGCCGCTGCTACTACAG
CCGGATTCGTCGGGCTTCTCAGTCCGGGCGCCAAGCAGGATATCCAACTGATCA

>1770_S24_L001_R1_001.fastq_52_1a_15
CCCCTACGACGGCGCTGGTAATGGCTCAGCTACTTAGGGTCCCGCAAGCCATCCTGGACATGATCGCTGG
TGCCCACTGGGGAGTCCTAGCGGGTATAGCGTATTTCTCCATGGCGGGCAACTGGGCGAAAGTCCTAGTA
GTGCTGTTGCTGTTTGCCGGCGTCGACGCAACCACCTACACCACCGGGGGGAGTGCCGCTGCTACTACAG
CTGGATTCGTCGGGCTTCTCAGTCAGGGCGCCAAGCAGGATATCCAACTGATCA

>1770_S24_L001_R1_001.fastq_53_1a_15
CCCCTACGACGGCGCTGGTAATGGCTCAGCTACTTAGGGTCCCGCAAGCCATCCTGGACATGATCGCTGG
TGCCCACTGGGGAGTCCTAGCGGGTATAGCGTATTTCTCCATGGCGGGCAACTGGGCGAAAGTCCTAGTA
GTGCTGTTGCTGTTTGCCGGCGTCGACGCAACCACCTACACCACCGGGGGGAGTGCCGCTGCTACTACAG
CTGGATTCGTCGGGCTTCTCAGTCCGGGCGCCAAGCAGGACATCCAACTGATCA

>1770_S24_L001_R1_001.fastq_54_1a_15
CCCCTACGACGGCGCTGGTAATGGCTCAGCTACTTAGGGTCCCGCAAGCCGTCCTGGACATGATCGCTGG
TGCCCACTGGGGAGTCCTAGCGGGTATAGCGTATTTCTCCATGGCGGGCAACTGGGCGAAAGTCCTAGTA
GTGCTGTTGCTGTTTGCCGGCGTCGACGCAACCACCTACACCACCGGGGGGAGTGCCGCTGCTACTACAG
CTGGATTCGTCGGGCTTCTCAGTCCGGGCGCCAAGCAGCATATCCAACTGATTA

>1770_S24_L001_R1_001.fastq_55_1a_15
CCCCTACGACGGCGCTGGTAATGGCTCAGCTACTTAGGGTCCCGCAAGCCATCCTGGACATGATCGCTGG
TGCCCACTGGGGAGTCCTAGCGGGTATAGCGTATTTCTCCATGGCGGGCAACTGGGCGAAAGTCCTAGTA
GTGCTGTTGCTGTTTGCCGGCGTCGACGCAACCACCTACACCACCGGGGGGAGTGCCGCTGCTACTGCAG
CTGGACTCGTTAGGCTTCTCAGTCCGGGCGCCAAGCAGGCTATCCAACTGATCA

>1770_S24_L001_R1_001.fastq_56_1a_14
CCCCTACGACGGCGCTGGTAATGGCTCAGCTACTTAGGGTCCCGCAAGCCATCCTGGACATGATCGCTGG
TGCCCACTGGGGAGTCCTAGCGGGTATAGCGTATTTCTCCATGGCGGGCAACTGGGCGAAAGTCCTAGTA
GTGCTGTTGCTGTTTGCCGGCGTCGACGCAACCACCTACACCACCGGGGGGAGTGCCGCTGCTACTACAG
CTGGATTCGTCGGGCTTCTCAATCCGGGCGCCAAGCAGAATATCCAACTGATCA

>1770_S24_L001_R1_001.fastq_57_1a_14
CCCCTACGACGGCGCTGGTAATGGCTCAGCTACTTAGGGTCCCGCAAGCCATCCTGGACATGATCGCTGG
TGCCCACTGGGGAGTCCTAGCGGGTATAGCGTATTTCTCCATGGCGGGCAACTGGGCGAAAGTCCTAGTA
GTGCTGTTGCTGTTTGCCGGCGTCGACGCAACCACCTACACCACCGGGGGGAGTGCCGCTGCTACTACAG
CTGGATTCGTCAGGCTTCTCAATCCGGGCGCCAAGCAGGATATCCAACTGATCA

>1770_S24_L001_R1_001.fastq_58_1a_14
CCCCTACGACGGCGCTGGTAATGGCTCAGCTACTTAGGGTCCCGCAAGCCATCCTGGACATGATCGCTGG
TGCCCACTGGGGAGTCCTAGCGGGTATAGCGTATTTCTCCATGGCGGGCAACTGGGCGAAAGTCCTAATA
GTGCTGTTGCTGTTTGCCGGCGTCGACGCAACCACCTACACCACCGGGGGGAGTGCCGCTGCTACTACAG
CTGGATTCGTCGGGCTTCTCAGTCCGGGCGCCAAGCAGGATATCCAACTGATTA

>1770_S24_L001_R1_001.fastq_59_1a_14
CCCCTACGACGGCGCTGGTAATGGCTCAGCTACTTAGGGTCCCGCAAGCCATCCTGGACATGATCGCTGG
TGCCCACTGGGGAGTCCTAGCGGGTATAGCGTATTTCTCCATGGCGGGCAACTGGGCGAAAGTCCTAGTA
GTGCTGTTGCTGTTTGCCGGCGTCGACGCAACCACCTACACCACCGGGGGGAGTGCCGCTGCTACTACAG
CTGGATTCGTCAAGCTCCTCAATCCGGGCGCCAAGCAGAATATCCAACTGATCA

>1770_S24_L001_R1_001.fastq_60_1a_14
CCCCTACGACGGCGCTGGTAATGGCTCAGCTACTTAGGGTCCCGCAAGCCATCCTGGACATGATCGCTGG
TGCCCACTGGGGAGTCCTAGCGGGTATAGCGTACTTCTCCATGGCGGGCAACTGGGCGAAAGTCCTAGTA
GTGCTGTTGCTGTTTGCCGGCGTCGACGCAACCACCTACACCACCGGGGGGAGTGCCGCTGCTACTACAG
CTGGATTCGTCGGGCTTCTCAGTCCGGGCGCCAAGCAGCATATCCAACTGATTA

>1770_S24_L001_R1_001.fastq_61_1a_14
CCCCTACGACGGCGCTGGTAATGGCTCAGCTACTTAGGGTCCCGCAAGCCATCCTGGACATGATCGCTGG
TGCCCACTGGGGAGTCCTAGCGGGTATAGCGTATTTCTCCATGGCGGGCAACTGGGCGAAAGTCCTAGTA
GTGCTGTTGCTGTTTGCCGGCGTCGACGCAACCACCTACACCACCGGGGGGAGTGCCGCTGCTACTGCAG
CTGGACTCGTCAGGCTTCTCAGTCCGGGCGCCAAGCAGGATATCCAACTGATCA

>1770_S24_L001_R1_001.fastq_62_1a_14
CCCCTACGACGGCGCTGGTAATGGCTCAGCTACTTAGGGTCCCGCAAGCCATCCTGGACATGATCGCTGG
TGCCCACTGGGGAGTCCTAGCGGGTATAGCGTATTTCTCCATGGCGGGCAACTGGGCGAAAGTCCTAGTA
GTGCTGTTGCTGTTTGCCGGCGTCGACGCAACCACCCACACCACCGGGGGGAGTGCCGCTGCTACTACAT
CTGGATTCGTCAGGCTTCTCAGTCAGGGCGCCAAGCAGAATATCCAACTGATCA

>1770_S24_L001_R1_001.fastq_63_1a_14
CCCCTACGGCGGCGCTGGTAATGGCTCAGCTACTTAGGGTCCCGCAAGCCATCCTGGACATGATCGCTGG
TGCCCACTGGGGAGTCCTAGCGGGTATAGCGTATTTCTCCATGGCGGGCAACTGGGCGAAAGTCCTAGTA
GTGCTGTTGCTGTTTGCCGGCGTCGACGCAACCACCTACACCACCGGGGGGAGTGCCGCTGCTACTACAG
CTGGATTCGTCGGGCTTCTCAGTCCGGGCGCCAAGCAGCATATCCAACTGATCA

>1770_S24_L001_R1_001.fastq_64_1a_13
CCCCTACGACGGCGCTGGTAATGGCTCAGCTACTTAGGGTCCCGCAAGCCATCCTGGACATGATCGCTGG
TGCCCACTGGGGAGTCCTAGCGGGTATAGCGTATTTCTCCATGGCGGGCAACTGGGCGAAAGTCCTAGTA
GTGCTGTTGCTGTTTGCCGGCGTCGACGCAACCACCTACACCACCGGGGGGAGTGCCGCTGCTACTACAG
CTGGATTCGTCGGGTTTCTCAGTCCGGGCGCCAAGCAGGATATCCAACTGATCA

>1770_S24_L001_R1_001.fastq_65_1a_13
CCCCTACGACGGCGCTGGTAATGGCTCAGCTACTTAGGGTCCCGCAAGCCATCCTGGACATGATCGCTGG
TGCCCACTGGGGAGTCCTAGCGGGTATAGCGTATTTCTCCATGGCGGGCAACTGGGCGAAAGTCCTAGTA
GTGCTGTTGCTGTTTGCCGGCGTCGACGCAACCACCTACACCACCGGGGGGAGTGCCGCTGCTACTACAG
CCGGATTCGTCGGGCTTCTCAGTCCGGGCGCCAAGCAGCATATCCAACTGATTA

>1770_S24_L001_R1_001.fastq_66_1a_13
CCCCTACGACGGCGCTGGTAATGGCTCAGCTACTTAGGGTCCCGCAAGCCATCCTGGACATGATCGCTGG
TGCCCACTGGGGAGTCCTAGCGGGTATGGCGTATTTCTCCATGGCGGGCAACTGGGCGAAAGTCCTAGTA
GTGCTGTTGCTGTTTGCCGGCGTCGACGCAACCACCTACACCACCGGGGGGAGTGCCGCTGCTACTACAG
CTGGATTCGTCGGGCTTCTCAGTCCGGGCGCCAAGCAGCATATCCAACTGATTA

>1770_S24_L001_R1_001.fastq_67_1a_13
CCCCTACGACGGCGCTGGTAATGGCTCAGCTACTTAGGGTCCCGCAAGCCATCCTGGACATGATCGCTGG
TGCCCACTGGGGAGTCCTAGCGGGTATAGCGTATTTCTCCATGGCGGGCAACTGGGCGAAAGTCCTAGTA
GTGCTGTTGCTGTTTGCCGGCGTCGACGCGACCACCTACACCACCGGGGGGAGTGCCGCTGCTACTACAG
CTGGATTCGTCAAGCTTCTCAATCCGGGCGCCAAGCAGAATATCCAACTGATCA

>1770_S24_L001_R1_001.fastq_68_1a_13
CCCCTACGACGGCGCTGGTGATGGCTCAGCTACTTAGGGTCCCGCAAGCCATCCTGGACATGATCGCTGG
TGCCCACTGGGGAGTCCTAGCGGGTATAGCGTATTTCTCCATGGCGGGCAACTGGGCGAAAGTCCTAGTA
GTGCTGTTGCTGTTTGCCGGCGTCGACGCAACCACCTACACCACCGGGGGGAGTGCCGCTGCTACTGCAG
CTGGACTCGTCAGGCTTCTCAGTCCGGGCGCCAAGCAGGCTATCCAACTGATCA

>1770_S24_L001_R1_001.fastq_69_1a_13
CCCCTACGACGGCGCTGGTAATGGCTCAGCTACTTAGGGTCCCGCAAGCCATCCTGGACATGATCGCTGG
TGCCCACTGGGGAGTCCTAGCGGGTATAGCGTATTTCTCCATGGCGGGCAACTGGGCGAAAGTCCTAGTA
GTGCTGTTGCTGTTTGCCGGCGTCGACGCAACCACCTACACCACCGGGGGGAGTGCCGCTGCTACTACAG
CTGGATTCGTCGGGTTTCTCAGTCCGGGCGCCAAGCAGAATATCCAACTGATTA

>1770_S24_L001_R1_001.fastq_70_1a_12
CCCCTACGACGGCGCTGGTAATGGCTCAGCTACTTAGGGTCCCGCAAGCCATCCTGGACATGATCGCTGG
TGCCCACTGGGGAGTCCTAGCGGGTATAGCGTATTTCTCCATGGCGGGCAACTGGGCGAAAGTCCTAGTA
GTGCTGTTGCTGTTTGCCGGCGTCGACGCAACCACCCACACCACCGGGGGGAGTGCCGCTGCTACTACAG
CTGGACTCGTCAGGTTTTTCAGTCCGGGCGCCAAGCAGAATATCCAACTGATCA

>1770_S24_L001_R1_001.fastq_71_1a_12
CCCCTACGACGGCGCTGGTAATGGCTCAGCTACTTAGGGTCCCGCAAGCCATCCTGGACATGATCGCTGG
TGCCCACTGGGGAGTCCTAGCGGGTATAGCGTATTTCTCCATGGCGGGCAACTGGGCGAAAGTCCTAGTA
GTGCTGTTGCTGTTTGCCGGCGTCGACGCAACCACCCACACCACCGGGGGGAGTGCCGCTGCTACTACAG
CTGGATTCGTCGGGCTTCTCAGTCCGGGCGCCAAGCAGCATATCCAACTGATTA

>1770_S24_L001_R1_001.fastq_72_1a_12
CCCCTACGACGGCGCTGGTAATGGCTCAGCTACTTAGGGTCCCGCAAGCCATCCTGGACATGATCGCTGG
TGCCCACTGGGGAGTCCTAGCGGGTATAGCGTATTTCTCCATGGCGGGCAACTGGGCGAAAGTCCTAGTA
GTGCTGTTGCTGTTTGCCGGCGTCGACGCAACCACCTACACCACCGGGGGGAGTGCCGCTGCTACTACAG
CTGGATTCGTCGGGCTTCTCAGTCCGGGCGCCAAGCAGAATATCCAACTGATTA

>1770_S24_L001_R1_001.fastq_73_1a_12
CCCCTACGACGGCGCTGATAATGGCTCAGCTACTTAGGGTCCCGCAAGCCATCCTGGACATGATCGCTGG
TGCCCACTGGGGAGTCCTAGCGGGTATAGCGTATTTCTCCATGGCGGGCAACTGGGCGAAAGTCCTAGTA
GTGCTGTTGCTGTTTGCCGGCGTCGACGCAACCACCTACACCACCGGGGGGAGTGCCGCTGCTACTACAG
CTGGATTCGTCGGGCTTCTCAGTCCGGGCGCCAAGCAGGATATCCAACTGATCA

>1770_S24_L001_R1_001.fastq_74_1a_12
CCCCTACGACGGCGCTGGTAATGGCTCAGCTACTTAGGGTCCCGCAAGCCATCCTGGACATGATCGCTGG
TGCCCACTGGGGAGTCCTAGCGGGTATAGCGTATTTCTCCATGGCGGGCAACTGGGCGAAAGTCCTAATA
GTGCTGTTGCTGTTTGCCGGCGTCGACGCAACCACCTACACCACCGGGGGGAGTGCCGCTGCTACTACAG
CTGGATTCGTCAGGCTTCTCAATCCGGGCGCCAAGCAGAATATCCAACTGATCA

>1770_S24_L001_R1_001.fastq_75_1a_11
CCCCTACGACGGCGCTGGTAATGGCTCAGCTACTTAGGGTCCCGCAAGCCATCCTGGACATGATCGCTGG
TGCCCACTGGGGAGTCCTAGCGGGTATAGCGTATTTCTCCATGGCGGGCAACTGGGCGAAAGTCCTAGTA
GTGCTGTTGCTGTTTGCCGGCGTCGACGCAACCACCTACACCACCGGGGGGAGTGCTGCTGCTACTACAG
CTGGATTCGTCGGGCTTCTCAGTCCGGGCGCCAAGCAGCATATCCAACTGATTA

>1770_S24_L001_R1_001.fastq_76_1a_11
CCCCTACGACGGCGCTGGTAATGGCTCAGCTACTTAGGGTCCCGCAAGCCATCCTGGACATGATCGCTGG
TGCCCACTGGGGAGTCCTAGCGGGTATAGCGTATTTCTCCATGGCGGGCAACTGGGCGAAAGTCCTAGTA
GTGCTGTTGCTGTTTGCCGGCGTCGACGCAACCACCTACACCACCGGGGGGAGTGCTGCTGCTACTACAG
CTGGATTCGTCAGGCTTCTCAATCCGGGCGCCAAGCAGAATATCCAACTGATCA

>1770_S24_L001_R1_001.fastq_77_1a_11
CCCCTACGACGGCGCTGGTAATGGCTCAGCTACTTAGGGTCCCGCAAGCCATCCTGGACATGATCGCTGG
TGCCCACTGGGGAGTCCTAGCGGGTATAGCGTATTTCTCCATGGCGGGCAACTGGGCGAAAGTCCTAGTA
GTGCTGTTGCTGTTTGCCGGCGTCGACGCAACCACCTACACCACCGGGGGGAGTGCCGCTGCTACTACAG
CTGGATTCGTCGGGCTTCTCAGTCGGGGCGCCAAGCAGGATATCCAACTGATCA

>1770_S24_L001_R1_001.fastq_78_1a_11
CCCCTACGACGGCGCTGGTAATGGCTCAGCTACTTAGGGTCCCGCAAGCCATCCTGGACATGATCGCTGG
TGCCCACTGGGGAGTCCTAGCGGGTATAGCGTATTTCTCCATGGCGGGCAACTGGGCGAAGGTCCTAGTA
GTGCTGTTGCTGTTTGCCGGCGTCGACGCAACCACCTACACCACCGGGGGGAGTGCCGCTGCTACTACAG
CTGGATTCGTCGGGCTTCTCAGTCCGGGCGCCAAGCAGCATATCCAACTGATTA

>1770_S24_L001_R1_001.fastq_79_1a_11
CCCCTACGACGGCGCTGGTAATGGCTCAGCTACTTAGGGTCCCGCAAGCCATCCTGGACATGATCGCTGG
TGCCCACTGGGGAGTCCTAGCGGGTATAGCGTATTTCTCCATGGCGGGCAACTGGGCGAAAGTCCTAATA
GTGCTGTTGCTGTTTGCCGGCGTCGACGCAACCACCTACACCACCGGGGGGAGTGCCGCTGCTACTACAG
CTGGATTCGTCAAGCTTCTCAATCCGGGCGCCAAGCAGAATATCCAACTGATCA

>1770_S24_L001_R1_001.fastq_80_1a_11
CCCCTACGACGGCGCTGGTAATGGCTCAGCTACTTAGGGTCCCGCAAGCCATCCTGGACATGATCGCTGG
TGCCCACTGGGGAGTCCTAGCGGGTATAGCGTATTTCTCCATGGCGGGCAACTGGGCGAAAGTCCTAGTA
GTGCTGTTGCTGTTTGCCGGCGTCGACGCAACCACCTACACCACCGGGGGGAGTGCCGCTGCTACTACAG
CTGGATTCGTCAGGCTTCTCAATCCGGGCGCCAAGCAGCATATCCAACTGATTA

>1770_S24_L001_R1_001.fastq_81_1a_11
CCCCTACGACGGCGCTGGTAATGGCTCAGCTACTTAGGGTCCCGCAAGCCATCCTGGACATGATCGCTGG
TGCCCACTGGGGAGTCCTAGCGGGTATAGCGTATTTCTCCATGGCGGGCAACTGGGCGAAAGTCCTAGTA
GTGCTGTTGCTGTTTGCCGGCGTCGACGCAACCACCTACACCACCGGGGGGAGTGCCGCTGCTACTACAG
CTGGATTCGTCAGGCTTCTCAGTCCGGGCGCCAAGCAGGATATCCAACTGATCA

>1770_S24_L001_R1_001.fastq_82_1a_11
CCCCTACGACGGCGCTGGTAATGGCTCAGCTACTTAGGGTCCCGCAAGCCATCCTGGACATGATCGCTGG
TGCCCACTGGGGAGTCCTAGCGGGTATAGCGTATTTCTCCATGGCGGGCAACTGGGCGAAAGTCCTAGTA
GTGCTGTTGCTGTTTGCCGGCGTCGACGCAACCACCTACACCACCGGGGGGAGTGCCGCTGCTACTACAT
CTGGATTCGTCAGGCTTCTCAGTCAGGGCGCCAAGCAGAATATCCAACTGATCA

>1770_S24_L001_R1_001.fastq_83_1a_11
CCCCTACGGCGGCGCTGGTAATGGCTCAGCTACTTAGGGTCCCGCAAGCCATCCTGGACATGATCGCTGG
TGCCCACTGGGGAGTCCTAGCGGGTATAGCGTATTTCTCCATGGCGGGCAACTGGGCGAAAGTCCTAGTA
GTGCTGTTGCTGTTTGCCGGCGTCGACGCAACCACCTACACCACCGGGGGGAGTGCCGCTGCTACTACAG
CTGGATTCGTCGGGCTTCTCAGTCCGGGCGCCAAGCAGGATATCCAACTGATTA

>1770_S24_L001_R1_001.fastq_84_1a_10
CCCCTACGACGGCGCTGGTAATGGCTCAGCTACTTAGGGTCCCGCAAGCCATCCTGGACATGATCGCTGG
TGCCCACTGGGGAGTCCTAGCGGGTATAGCGTATTTCTCCATGGCGGGCAACTGGGCGAAAGTTCTAGTA
GTGCTGTTGCTGTTTGCCGGCGTCGACGCAACCACCTACACCACCGGGGGGAGTGCCGCTGCTACTACAG
CTGGATTCGTCGGGCTTCTCAGTCCGGGCGCCAAGCAGGATATCCAACTGATCA

>1770_S24_L001_R1_001.fastq_85_1a_10
CCCCTACGACGGCGCTAGTAATGGCTCAGCTACTTAGGGTCCCGCAAGCCATCCTGGACATGATCGCTGG
TGCCCACTGGGGAGTCCTAGCGGGTATAGCGTATTTCTCCATGGCGGGCAACTGGGCGAAAGTCCTAGTA
GTGCTGTTGCTGTTTGCCGGCGTCGACGCAACCACCTACACCACCGGGGGGAGTGCCGCTGCTACTACAG
CTGGATTCGTCGGGCTTCTCAGTCCGGGCGCCAAGCAGCATATCCAACTGATTA

>1770_S24_L001_R1_001.fastq_86_1a_10
CCCCTACGACGGCGCTGGTAATGGCTCAGCTACTTAGGGTCCCGCAAGCCATCCTGGACATGATCGCTGG
TGCCCACTGGGGAGTCCTAGCGGGTATAGCGTATTTCTCCATGGCGGGCAACTGGGCGAAAGTCCTAGTA
GTGCTGTTGCTGTTTGCCGGCGTCGACGCAACCACCTACACCACCGGGGGGAGTGCCGCTGCTACTACAG
CTGGATTCGTCAGGCTTCTCAATCCGGGCGCCAAGCAGAATATCCAATTGATCA

>1770_S24_L001_R1_001.fastq_87_1a_10
CCCCTACGACGGCGCTGGTAATGGCTCAGCTACTTAGGGTCCCGCAAGCCATCCTGGACATGATCGCTGG
TGCCCACTGGGGAGTCCTAGCGGGTATAGCGTATTTCTCCATGGCGGGCAACTGGGCGAAAGTCCTAGTA
GTGCTGTTGCTGTTTGCCGGCGTCGACGCAACCACCTACACCACCGGGGGGAGTGCCGCTGCTACTACAG
CTGGATTCGTCGGGTTTCTCAGTCCGGGCGCCAAGCAGCATATCCAACTGATTA

>1770_S24_L001_R1_001.fastq_88_1a_10
CCCCTACGACGGCGCTGGTAATGGCTCAGCTACTTAGGGTCCCGCAAGCCATCCTGGACATGATCGCTGG
TGCCCACTGGGGAGTCCTAGCGGGTATAGCGTATTTCTCCATGGCGGGCAACTGGGCGAAAGTCCTAGTA
GTGCTGTTGCTGTTTGCCGGCGTCGACGCAACCACCTACACCACCGAGGGGAGTGCCGCTGCTACTACAG
CTGGATTCGTCAGGCTTCTCAATCCGGGCGCCAAGCAGAATATCCAACTGATCA

>1770_S24_L001_R1_001.fastq_89_1a_10
CCCCTACGACGGCGCTGGTAATGGCTCAGCTACTTAGGGTCCCGCAAGCCATCCTGGACATGATCGCTGG
TGCCCACTGGGGAGTCCTAGCGGGTATAGCGTATTTCTCCATGGCGGGCAACTGGGCGAAAGTCCTAGTA
GTGCTGTTGCTGTTTGCCGGCGTCGACGCAACCACCCACACCACCGGGGGGAGTGCCGCTGCTACTACAT
CTGGATTCGTCAGGCTTCTCAGTCAGGGCGCCAAGCAGGATATCCAACTGATCA

>1770_S24_L001_R1_001.fastq_90_1a_10
CCCCTACGACGGCGCTGGTAATGGCTCAGCTACTTAGGGTCCCGCAAGCCATCCTGGACATGATCGCTGG
TGCCCACTGGGGAGTCCTAGCGGGTATAGCGTATTTCTCCATGGCGGGCAACTGGGCGAAAGTCCTGGTA
GTGCTGTTGCTGTTTGCCGGCGTCGACGCAACCACCCATACCACCGGGGGGAGTGCCGCTGCTACTACAG
CTGGACTCGTCAAGCTTTTCAGGCCGGGCGCCAAGCAGAATATCCAACTGATCA

>1770_S24_L001_R1_001.fastq_91_1a_10
CCCCTACGACGGCGCTGGTAATGGCTCAGCTACTTAGGGTCCCGCAAGCCATCCTGGACATGATCGCTGG
TGCCCACTGGGGAGTCCTAGCGGGTATAGCGTATTTCTCCATGGCGGGCAACTGGGCGAAAGTCCTAGTA
GTGCTGTTGCTGTTTGCCGGCGTCGACGCAACCACCTACACCACCGGGGGGAGTGCCGCTGCTACTACAG
CTGGATTCGTTGGGCTTCTCAGTCCGGGCGCCAAGCAGCATATCCAACTGATTA

>1770_S24_L001_R1_001.fastq_92_1a_10
CCCCTACGACGGCGCTGGTAATGGCTCAGCTACTTAGGGTCCCGCAAGCCATCCTGGACATGATCGCTGG
TGCCCACTGGGGAGTCCTAGCGGGTATAGCGTATTTCTCCATGGCGGGCAACTGGGCGAAAGTCCTAGTA
GTGCTGTTGCTGTTTGCCGGCGTCGACGCAACCACCTACACCACCGGGGGGAGTGCCGCTGCTACTACAG
CTGGATTCGTCAGGCTTCTCAGTCCGGGCGCCAAGCAGCATATCCAACTGATTA

>1770_S24_L001_R1_001.fastq_93_1a_10
CCCCTACGACGGCGCTGGTAATGGCTCAGCTACTTAGGGTCCCGCAAGCCGTCCTGGACATGATCGCTGG
TGCCCACTGGGGAGTCCTAGCGGGTATAGCGTATTTCTCCATGGCGGGCAACTGGGCGAAAGTCCTAGTA
GTGCTGTTGCTGTTTGCCGGCGTCGACGCAACCACCTACACCACCGGGGGGAGTGCCGCTGCTACTACAG
CTGGATTCGTCGGGCTTCTCAGTCCGGGCGCCAAGCAGGATATCCAACTGATCA

>1770_S24_L001_R1_001.fastq_94_1a_9
CCCCTACGACGGCGCTGGTAATGGCTCAGCTACTTAGGGTCCCGCAAGCCATCCTGGACATGATCGCTGG
TGCCCACTGGGGAGTCCTAGCGGGTATAGCGTATTTCTCCATGGCGGGCAACTGGGCGAAAGTCCTAGTA
GTGCTGCTGCTGTTTGCCGGCGTCGACGCAACCACCTACACCACCGGGGGGAGTGCCGCTGCTACTACAG
CTGGATTCGTCGGGCTTCTCAGTCCGGGCGCCAAGCAGCATATCCAACTGATTA

>1770_S24_L001_R1_001.fastq_95_1a_9
CCCCTACGACGGCGCTGGTAATGGCTCAGCTACTTAGGGTCCCGCAAGCCATCCTGGACATGATCGCTGG
TGCCCACTGGGGAGTCCTAGCGGGTATAGCGTATTTCTCCATGGCGGGCAACTGGGCGAAAGTCCTAGTA
GTGCTGTTGCTGTTTGCCGGCGTCGACGCAACCACCTACACCACCGGGGGGAGTGCCGCCGCTACTACAG
CTGGATTCGTCGGGTTTCTCAGTCCGGGCGCCAAGCAGAATATCCAACTGATCA

>1770_S24_L001_R1_001.fastq_96_1a_9
CCCCTACGACGGCGCTGGTAATGGCTCAGCTACTTAGGGTCCCGCAAGCCATCCTGGACATGATCGCTGG
TGCCCACTGGGGAGTCCTAGCGGGTATAGCGTATTTCTCCATGGCGGGCAACTGGGCGAAAGTCCTAGTA
GTGCTGTTGCTGTTTGCCGGCGTTGACGCAACCACCTACACCACCGGGGGGAGTGCCGCCGCTACTACAG
CTGGAATCGTCAGGCTTCTCAATCCGGGCGCCAAGCAGAATATCCAACTGATCA

>1770_S24_L001_R1_001.fastq_97_1a_9
CCCCTACGACGGCGCTGGTAATGGCTCAGCTACTTAGGGTCCCGCAAGCCATCCTGGACATGATCGCTGG
CGCCCACTGGGGAGTCCTAGCGGGTATAGCGTATTTCTCCATGGCGGGCAACTGGGCGAAAGTCCTAATA
GTGCTGTTGCTGTTTGCCGGCGTCGACGCAACCACCTACACCACCGGGGGGAGTGCCGCTGCTACTACAG
CTGGATTCGTCGGGCTTCTCAGTCCGGGCGCCAAGCAGGATATCCAACTGATCA

>1770_S24_L001_R1_001.fastq_98_1a_9
CCCCTACGACGGCGCTGGTAATGGCTCAGCTACTTAGGGTCCCGCAAGCCATCCTGGACATGATCGCTGG
TGCCCACTGGGGAGTCCTAGCGGGTATAGCGTATTTCTCCATGGCGGGCAACTGGGCGAAAGTCCTAGTA
GTGCTGTTGCTGTTTGCCGGCGTCGACGCAACCACCTACACCACCGGGGGGAGTGCCGCTGCTACTACAG
CTGGATTCGTCGGGCTTCTCAGTCCGGGCGCTAAGCAGCATATCCAACTGATTA

>1770_S24_L001_R1_001.fastq_99_1a_9
CCCCTACGACGGCGCTGGTAATGGCTCAGCTACTTAGGGTCCCGCAAGCCATCCTGGACATGATCGCTGG
TGCCCACTGGGGAGTCCTAGCGGGTATAGCGTATTTCTCCATGGCGGGCAACTGGGCGAAAGTCCTAGTA
GTGCTGTTGCTGTTTGCCGGCGTCGACGCAACCACCTACACCACCGGGGGGAGTGCCGCTGCTACTACAG
CTGGATTCGTCAAGCTTCTCAATCCGGGCGCCGAGCAGAATATCCAACTGATCA

>1770_S24_L001_R1_001.fastq_100_1a_9
CCCCTACGACGGCGCTGGTAATGGCTCAGCTACTTAGGGTCCCGCAAGCCATCCTGGACATGATCGCTGG
TGCCCACTGGGGAGTCCTAGCGGGTATAGCGTATTTCTCCATGGCGGGCAACTGGGCGAAAGTCCTAGTA
GTGCTGTTGCTGTTTGCCGGCGCCGACGCAACCACCTACACCACCGGGGGGAGTGCCGCTGCTACTACAG
CTGGATTCGTCGGGCTTCTCAGTCCGGGCGCCAAGCAGCATATCCAACTGATTA

>1770_S24_L001_R1_001.fastq_101_1a_9
CCCCTACGACGGCGCTGGTAATGGCTCAGCTACTTAGGGTCCCGCAAGCCATCCTGGACATGATCGCTGG
TGCCCACTGGGGAGTCCTAGCGGGTATAGCGTATTTCTCCATGGCGGGCAACTGGGCGAAAGTCCTAGTA
GTGCTGTTGCTGTTTGCCGGCGTCGACGCGACCACCTACACCACCGGGGGGAGTGCCGCTGCTACTACAG
CTGGATTCGTCGGGCTTCTCAGTCCGGGCGCCAAGCAGGATATCCAACTGATCA

>1770_S24_L001_R1_001.fastq_102_1a_9
CCCCTACGACGGCGCTGGTGATGGCTCAGCTACTTAGGGTCCCGCAAGCCATCCTGGACATGATCGCTGG
TGCCCACTGGGGAGTCCTAGCGGGTATAGCGTATTTCTCCATGGCGGGCAACTGGGCGAAAGTCCTAGTA
GTGCTGTTGCTGTTTGCCGGCGTCGACGCAACCACCTACACCACCGGGGGGAGTGCCGCTGCTACTACAG
CTGGATTCGTCGGGCTTCTCAGTCCGGGCGCCAAGCAGGATATCCAACTGATTA

>1770_S24_L001_R1_001.fastq_103_1a_9
CCCCTACGACGGCGCTGGTAATGGCTCAGCTACTTAGGGTCCCGCAAGCCATCCTGGACATGATCGCTGG
TGCCCACTGGGGAGTCCTAGCGGGTATAGCGTATTTCTCCATGGCGGGCAACTGGGCGAAAGTCCTAGTA
GTGCTGTTGCTGTTTGCCGGCGTCGACGCAACCACCTACACCACCGGGGGGAGTGCCGCTGCTACTACAG
CTGGGTTCGTCGGGCTTCTCAGTCCGGGCGCCAAGCAGCATATCCAACTGATTA

>1770_S24_L001_R1_001.fastq_104_1a_9
CCCCTACGACGGCGCTGGTAATGGCTCAGCTACTTAGGGTCCCGCAAGCCATCCTGGACATGATCGCTGG
TGCCCACTGGGGAGTCCTAGCGGGTATAGCGTATTTCTCCATGGCGGGCAACTGGGCGAAAGTCCTAGTA
GTGCTGTTGCTGTTTGCCGGCGTCGACGCAACCACCTACACCACCGGGGGGAGTGCCGCTGCTACTACAG
CTGGATTCGCCGGGCTTCTCAGTCCGGGCGCCAAGCAGCATATCCAACTGATTA

>1770_S24_L001_R1_001.fastq_105_1a_9
CCCCTACGACGGCGCTGGTAATGGCTCAGCTACTTAGGGTCCCGCAAGCCATCCTGGACATGATCGCTGG
TGCCCACTGGGGAGTCCTAGCGGGTATAGCGTATTTCTCCATGGCGGGCAACTGGGCGAAAGTCCTAGTA
GTGCTGTTGCTGTTTGCCGGCGTCGACGCAACCACCTACACCACCGGGGGGAGTGCCGCTGCTACTACAG
CTGGATTCGTCAAGCTTCTCAATCCGGGCGCCAAGCAGGATATCCAACTGATCA

>1770_S24_L001_R1_001.fastq_106_1a_9
CCCCTACGACGGCGCTGGTAATGGCTCAGCTACTTAGGGTCCCGCAAGCCATCCTGGACATGATCGCTGG
TGCCCACTGGGGAGTCCTAGCGGGTATAGCGTATTTCTCCATGGCGGGCAGCTGGGCGAAAGTCCTAGTA
GTGCTGTTGCTGTTTGCCGGCGTCGACGCAACCACCTACACCACCGGGGGGAGTGCCGCTGCTACTACAG
CTGGATTCGTCGGGCTTCTCAGTCCGGGCGCCAAGCAGCATATCCAACTGATTA

>1770_S24_L001_R1_001.fastq_107_1a_9
CCCCTACGACGGCGCTGGTAATGGCTCAGCTACTTAGGGTCCCGCAAGCCATCCTGGACATGATCGCTGG
TGCCCACTGGGGAGTCCTAGCGGGTATAGCGTATTTCTCCATGGCGGGCAACTGGGCGAAAGTCCTAGTA
GTGCTGTTGCTGTTTGCCGGCGTCGACGCAACCACCTACACCACCGGGGGGAGTGCCGCTGCTACTACAG
CTGGATTCGTCGGGCTTCTCAGTCGGGGCGCCAAGCAGGATATCCAACTGATTA

>1770_S24_L001_R1_001.fastq_108_1a_9
CCCCTACGACGGCGCTGGTAATGGCTCAGCTACTTAGGGTCCCGCAAGCCATCCTGGACATGATCGCTGG
TGCCCACTGGGGAGTCCTAGCGGGTATAGCGTATTTCTCCATGGCGGGCAACTGGGCGAAAGTCCTAGTA
GTGCTGTTGCTGTTTGCCGGCGTCGACGCAACCACCTACACCACCGGGGGGAGTGCCGCTGCTACTACAG
CTGGACTCGTCAGGCTTCTCAGTCCGGGCGCCAAGCAGGCTATCCAACTGATCA

>1770_S24_L001_R1_001.fastq_109_1a_8
CCCCTACGACGGCGCTAGTAATGGCTCAGCTACTTAGGGTCCCGCAAGCCATCCTGGACATGATCGCTGG
TGCCCACTGGGGAGTCCTAGCGGGTATAGCGTATTTCTCCATGGCGGGCAACTGGGCGAAAGTCCTAGTA
GTGCTGTTGCTGTTTGCCGGCGTCGACGCAACCACCTACACCACCGGGGGGAGTGCCGCTGCTACTACAG
CTGGATTCGTCGGGCTTCTCAGTCCGGGCGCCAAGCAGGATATCCAACTGATCA

>1770_S24_L001_R1_001.fastq_110_1a_8
CCCCTACGACGGCGCTGGTAATGGCTCAGCTACTTAGGGTCCCGCAAGCCATCCTGGACATGATCGCTGG
TGCCCACTGGGGAGTCCTAGCGGGTATAGCGTATTTCTCCATGGCGGGCAACTGGGCGAAAGTCCTAGTG
GTGCTGTTGCTGTTTGCCGGCGTCGACGCAACCACCTACACCACCGGGGGGAGTGCCGCTGCTACTACAG
CTGGATTCGTCAAGCTTCTCAATCCGGGCGCCAAGCAGAATATCCAACTGATCA

>1770_S24_L001_R1_001.fastq_111_1a_8
CCCCTACGACGGCGCTGGTGATGGCTCAGCTACTTAGGGTCCCGCAAGCCATCCTGGACATGATCGCTGG
TGCCCACTGGGGAGTCCTAGCGGGTATAGCGTATTTCTCCATGGCGGGCAACTGGGCGAAAGTCCTAGTA
GTGCTGTTGCTGTTTGCCGGCGTCGACGCAACCACCCACACCACCGGGGGGAGTGCCGCTGCTACTACAG
CTGGACTCGTCAGGTTTCTCAGTCCGGGCGCCAAGCAGAATATCCAACTGATCA

>1770_S24_L001_R1_001.fastq_112_1a_8
CCCCTACGACGGCGCTGGTAATGGCTCAGCTACTTAGGGTCCCGCAAGCCATCCTGGACATGATCGCTGG
TGCCCACTGGGGAGTCCTAGCGGGTATAGCGTATTTCTCCATGGCGGGCAACTGGGCGAAAGTCCTAGTA
GTGCTGTTGCTGTTTGCCGGCGTCGACGCAACCACCTACACCACCGGGGGGAGCGCCGCTGCTACTACAG
CTGGATTCGTCGGGCTTCTCAGTCCGGGCGCCAAGCAGCATATCCAACTGATTA

>1770_S24_L001_R1_001.fastq_113_1a_8
CCCCTACGACGGCGCTGGTAATGGCTCAGCTACTTAGGGTCCCGCAAGCCATCCTGGACATGATCGCTGG
TGCCCACTGGGGAGTCCTAGCGGGTATAGCGTATTTCTCCATGGCGGGCAACTGGGCGAAAGTCCTAGTA
GTGCTGTTGCTGTTTGCCGGCGTCGACGCAACCACCTACACCACCGGGGGGAGTGCCGCTGCTACTACAG
CTGGACTCGTCGGGTTTCTCAGTCCGGGCGCCAAGCAGAATATCCAACTGATTA

>1770_S24_L001_R1_001.fastq_114_1a_8
CCCCCACGACGGCGCTGGTAATGGCTCAGCTACTTAGGGTCCCGCAAGCCATCCTGGACATGATCGCTGG
TGCCCACTGGGGAGTCCTAGCGGGTATAGCGTATTTCTCCATGGCGGGCAACTGGGCGAAAGTCCTAGTA
GTGCTGTTGCTGTTTGCCGGCGTCGACGCAACCACCTACACCACCGGGGGGAGTGCCGCTGCTACTACAG
CTGGATTCGTCGGGTTTCTCAGTCCGGGCGCCAAGCAGAATATCCAACTGATCA

>1770_S24_L001_R1_001.fastq_115_1a_8
CCCCTACGACGGCGCTGGTAATGGCTCAGCTACTTAGGGTCCCGCAAGCCATCCTGGACATGATCGCTGG
TGCCCACTGGGGAGTCCTAGCGGGTATAGCGTATTTCTCCATGGCGGGCAACTGGGCGAAAGTCCTAGTA
GTGCTGTTGCTGTTTGCCGGCGTCGACGCGACCACCTACACCACCGGGGGGAGTGCCGCTGCTACTACAG
CTGGATTCGTCGGGCTTCTCAGTCCGGGCGCCAAGCAGCATATCCAACTGATTA

>1770_S24_L001_R1_001.fastq_116_1a_8
CCCCTACGACGGCGCTGGTAATGGCTCAGCTACTTAGGGTCCCGCAAGCCATCCTGGACATGATCGCTGG
TGCCCACTGGGGAGTCCTAGCGGGTATAGCGTATTTCTCCATGGCGGGCAACTGGGCGAAAGTCCTAGTA
GTGCTGTTGCTGTTTGCCGGCGTCGACGCAACCACCTACACCACCGGGGGGAGTGCCGCTGCTACTACAG
CCGGATTCGTCAGGCTTCTCAATCCGGGCGCCAAGCAGAATATCCAACTGATCA

>1770_S24_L001_R1_001.fastq_117_1a_8
CCCCTACGACGGCGCTGGTAATGGCTCAGCTACTTAGGGTCCCGCAAGCCATCCTGGACATGGTCGCTGG
TGCCCACTGGGGAGTCCTAGCGGGTATAGCGTATTTCTCCATGGCGGGCAACTGGGCGAAAGTCCTAGTA
GTGCTGTTGCTGTTTGCCGGCGTCGACGCAACCACCTACACCACCGGGGGGAGTGCCGCTGCTACTACAG
CTGGATTCGTCGGGCTTCTCAGTCCGGGCGCCAAGCAGGATATCCAACTGATCA

>1770_S24_L001_R1_001.fastq_118_1a_8
CCCCTACGACGGCGCTGGTAATGGCTCAGCTACTTAGGGTCCCGCAAGCCATCCTGGACATGATCGCTGG
TGCCCACTGGGGAGTCCTAGCGGGTATAGCGTATTTCTCCATGGCGGGCAACTGGGCGAAAGTCCTAGTG
GTGCTGTTGCTGTTTGCCGGCGTCGACGCAACCACCTACACCACCGGGGGGAGTGCCGCTGCTACTACAG
CTGGATTCGTCGGGCTTCTCAGTCCGGGCGCCAAGCAGGATATCCAACTGATCA

>1770_S24_L001_R1_001.fastq_119_1a_8
CCCCTACGACGGCGCTGGTAATGGCTCAGCTACTTAGGGTCCCGCAAGCCATCCTGGACATGATCGCTGG
TGCCCACTGGGGAGTCCTAGCGGGTATAGCGTATTTCTCCATGGCGGGCAACTGGGCGAAAGTCCTAGTA
GTGCTGTTGCTGTTTGCCGGCGTCGACGCAACCACCTACACCACCGGGGGGAGTGCCGCTGCTACTACAG
CTGGATTCGTCGGGCTTCTCAGCCCGGGCGCCAAGCAGCATATCCAACTGATTA

>1770_S24_L001_R1_001.fastq_120_1a_8
CCCCTACGACGGCGCTGGTAATGGCTCAGCTACTTAGGGTCCCGCAAGCCATCCTGGACATGATCGCTGG
TGCCCACTGGGGAGTCCTAGCGGGTATAGCGTATTTCTCCATGGCGGGCAACTGGGCGAAAGTCCTAGTA
GTGCTGTTGCTGTTTGCCGGCGTCGACGCAACCACCTACACCACCGGGGGGAGTGCCGCTGCTACTGCAG
CTGGACTCGTCAGGCTTCTCAGTCCGGGCGCCAAGCAGGATATCCAACTGATTA

>1770_S24_L001_R1_001.fastq_121_1a_8
CCCCTACGACGGCGCTGGTAATGGCTCAGCTACTTAGGGTCCCGCAAGCCATCCTGGACATGATCGCTGG
TGCCCACTGGGGAGTCCTAGCGGGTATAGCGTATTTCTCCATGGCGGGCAAGTGGGCGAAAGTCCTAGTA
GTGCTGTTGCTGTTTGCCGGCGTCGACGCAACCACCTACACCACCGGGGGGAGTGCCGCTGCTACTACAG
CTGGATTCGTCGGGCTTCTCAGTCCGGGCGCCAAGCAGGATATCCAACTGATCA

>1770_S24_L001_R1_001.fastq_122_1a_8
CCCCTACGACGGCGCTGGTAATAGCTCAGCTACTTAGGGTCCCGCAAGCCATCCTGGACATGATCGCTGG
TGCCCACTGGGGAGTCCTAGCGGGTATAGCGTATTTCTCCATGGCGGGCAACTGGGCGAAAGTCCTAGTA
GTGCTGTTGCTGTTTGCCGGCGTCGACGCAACCACCTACACCACCGGGGGGAGTGCCGCTGCTACTACAG
CTGGATTCGTCAAGCTTCTCAATCCGGGCGCCAAGCAGAATATCCAACTGATCA

>1770_S24_L001_R1_001.fastq_123_1a_8
CCCCTACGACGGCGCTGGTAATGGCTCAGCTACTTAGGGTCCCGCAAGCCATCCTGGACATGATCGCTGG
TGCCCACTGGGGAGTCCTAGCGGGTATAGCGTATTTCTCCATGGCGGGCAACTGGGCGAAAGTCCTAGTA
GTGCTGTTGCTGTTTGCCGGCGTCGACGCAACCACCTACACCACCGGGGGGAGTGCCGCTGCTACTACAT
CTGGACTCGTCAGGCTTCTCAGTCCGGGCGCCAAGCAGGCTATCCAACTGATCA

>1770_S24_L001_R1_001.fastq_124_1a_8
CCCCTACGACGGCGCTGGTAATGGCTCAGCTACTAAGGGTCCCGCAAGCCATCCTGGACATGATCGCTGG
TGCCCACTGGGGAGTCCTAGCGGGTATAGCGTATTTCTCCATGGCGGGCAACTGGGCGAAAGTCCTAGTA
GTGCTGTTGCTGTTTGCCGGCGTCGACGCAACCACCTACACCACCGGGGGGAGTGCCGCTGCTACTACAG
CTGGATTCGTCGGGCTTCTCAGTCCGGGCGCCAAGCAGCATATCCAACTGATTA

>1770_S24_L001_R1_001.fastq_125_1a_8
CCCCTACGACGGCGCTGGTAATGGCTCAGCTACTTAGGGTCCCGCAAGCCACCCTGGACATGATCGCTGG
TGCCCACTGGGGAGTCCTAGCGGGTATAGCGTATTTCTCCATGGCGGGCAACTGGGCGAAAGTCCTAGTA
GTGCTGTTGCTGTTTGCCGGCGTCGACGCAACCACCTACACCACCGGGGGGAGTGCCGCTGCTACTACAG
CTGGATTCGTCAAGCTTCTCAATCCGGGCGCCAAGCAGAATATCCAACTGATCA

>1770_S24_L001_R1_001.fastq_126_1a_8
CCCCTACGGCGGCGCTGGTAATGGCTCAGCTACTTAGGGTCCCGCAAGCCATCCTGGACATGATCGCTGG
TGCCCACTGGGGAGTCCTAGCGGGTATAGCGTATTTCTCCATGGCGGGCAACTGGGCGAAAGTCCTAGTA
GTGCTGTTGCTGTTTGCCGGCGTCGACGCAACCACCTACACCACCGGGGGGAGTGCCGCTGCTACTACAG
CCGGATTCGTCGGGCTTCTCAGTCCGGGCGCCAAGCAGGATATCCAACTGATTA

>1770_S24_L001_R1_001.fastq_127_1a_8
CCCCTACGACGGCGCTGGTAATGGCTCAGCTACTTAGGGTCCCGCAAGCCATCCTGGACATGATCGCTGG
TGCCCACTGGGGAGTCCTAGCGGGTATAGCGTATTTCTCCATGGCGGGCAACTGGGCGAAAGTCCTAGTA
GTGCTGTTACTGTTTGCCGGCGTCGACGCAACCACCTACACCACCGGGGGGAGTGCCGCTGCTACTACAG
CTGGATTAGTCGGGTTTCTCAGTCCGGGCGCCAAGCAGAATATCCAACTGATCA

>1770_S24_L001_R1_001.fastq_128_1a_8
CCCCTACGACGGCGCTGGTAATGGCTCAGCTACTTAGGGTCCCGCAAGCCATCCTGGACATGATCGCTGG
TGCCCACTGGGGAGTCCTAGCGGGTATAGCGTATTTCTCCATGGCGGGCAACTGGGCGAAAGTCCTAGTA
GTGCTGTTGCTGTTTGCCGGCGTCGACGCAACCACCTACACCACCGGGGGGAGTGCCGCTGCTACTACAG
CTGGACTCGTCGGGCTTCTCAGTCCGGGCGCCAAGCAGGATATCCAACTGATCA

>1770_S24_L001_R1_001.fastq_129_1a_8
CCCCTACGACGGCGCTGGTAATGGCTCAGCTACTTAGGGTTCCGCAAGCCATCCTGGACATGATCGCTGG
TGCCCACTGGGGAGTCCTAGCGGGTATAGCGTATTTCTCCATGGCGGGCAACTGGGCGAAAGTCCTAATA
GTGCTGTTGCTGTTTGCCGGCGTCGACGCAACCACCTACACCACCGGGGGGAGTGCCGCTGCTACTACAG
CTGGATTCGTCGGGCTTCTCAGTCCGGGCGCCAAGCAGGATATCCAACTGATCA

>1770_S24_L001_R1_001.fastq_130_1a_8
CCCCTACGACGGCGCTGGTAATGGCTCAGCTACTTAGGGTCCCGCAAGCCATCCTGGACATGATCGCTGG
TGCCCACTGGGGAGTCCTAGCGGGTATAGCGTATTTCTCCATGGCGGGCAACTGGGCGAAAGTCCTAGTA
GTGCTGTTGCTGTTTGCCGGCGTCGACGCAACCACCTACACCACCGGGGGGAGTGCCGCTGCTACTACAG
CTGGAATCGTCAGGCTTCTCAATCCGGGCGCCAAGCAGAATATCCAACTGATTA

>1770_S24_L001_R1_001.fastq_131_1a_8
CCCCTACGACGGCGCTGGTAATGGCTCAGCTACTTAGGGTCCCGCAAGCCATCCTGGACATGATCGCTGG
TGCCCACTGGGGAGTCCTAGCGGGTATAGCGTATTTCTCCATGGCGGGCAACTGGGCGAAAGTCCTAGTA
GTGCTGTTGCTGTTTGCCGGCGTCGACGCAACCACCTACACCACCGGGGGGAGTGCCGCCGCTACTACAG
CTGGATTCGTCGGGCTTCTCAGTCCGGGCGCCAAGCAGCATATCCAACTGATTA

>1770_S24_L001_R1_001.fastq_132_1a_8
CCCCTACGACGGCGCTGGTGATGGCTCAGCTACTTAGGGTCCCGCAAGCCATCCTGGACATGATCGCTGG
TGCCCACTGGGGAGTCCTAGCGGGTCTAGCGTATTTCTCCATGGCGGGCAACTGGGCGAAAGTCCTAGTA
GTGCTGTTGCTGTTTGCCGGCGTCGACGCAACCACCTACACCACCGGGGGGAGTGCCGCTGCTACTACAG
CTGGATTCGTCGGGCTTCTCAGTCCGGGCGCCAAGCAGCATATCCAACTGATTA

>1770_S24_L001_R1_001.fastq_133_1a_8
CTCCTACGACGGCGCTGGTAATGGCTCAGCTACTTAGGGTCCCGCAAGCCATCCTGGACATGATCGCTGG
TGCCCACTGGGGAGTCCTAGCGGGTATAGCGTATTTCTCCATGGCGGGCAACTGGGCGAAAGTCCTAGTA
GTGCTGTTGCTGTTTGCCGGCGTCGACGCAGCCACCTACACCACCGGGGGGAGTGCCGCTGCTACTACAG
CTGGATTCGTCGGGCTTCTCAGTCCGGGCGCCAAGCAGGATATCCAACTGATCA

>1770_S24_L001_R1_001.fastq_134_1a_8
CCCCTACGACGGCGCTGGTAATGGCTCAGCTACTTAGGGTCCCGCAAGCCATCCTGGACATGATCGCTGG
TGCCCACTGGGGAGTCCTAGCGGGTATAGCGTATTTCTCCATGGCGGGCAACTGGGCGAAAGTCCTAGTA
GTGCTGTTGCTGTTTGCCGGCGTCGACGCAACCACCTATACCACCGGGGGGAGTGCCGCTGCTACTACAG
CTGGATTCGTCGGGCTTCTCAGTCCGGGCGCCAAGCAGGATATCCAACTGATCA

>1770_S24_L001_R1_001.fastq_135_1a_7
CCCCTACGACGGCGCTGGTAATGGCTCAGCTACTTAGGGTCCCGCAAGCCATCTTGGACATGATCGCTGG
TGCCCACTGGGGAGTCCTAGCGGGTATAGCGTATTTCTCCATGGCGGGCAACTGGGCGAAAGTCCTAGTA
GTGCTGTTGCTGTTTGCCGGCGTCGACGCAACCACCTACACCACCGGGGGGAGTGCCGCTGCTACTACAG
CTGGATTCGTCGGGCTTCTCAGTCCGGGCGCCAAGCAGGATATCCAACTGATCA

>1770_S24_L001_R1_001.fastq_136_1a_7
CCCCTACGACGGTGCTGGTAATGGCTCAGCTACTTAGGGTCCCGCAAGCCATCCTGGACATGATCGCTGG
TGCCCACTGGGGAGTCCTAGCGGGTATAGCGTATTTCTCCATGGCGGGCAACTGGGCGAAAGTCCTAGTA
GTGCTGTTGCTGTTTGCCGGCGTCGACGCAACCACCTACACCACCGGGGGGAGTGCCGCTGCTACTGCAG
CTGGACTCGTCAGGCTTCTCAGTCCGGGCGCCAAGCAGGCTATCCAACTGATCA

>1770_S24_L001_R1_001.fastq_137_1a_7
CCCCTACGACGGCGCTGGTGATGGCTCAGCTACTTAGGGTCCCGCAAGCCATCCTGGACATGATCGCTGG
TGCCCACTGGGGAGTCCTAGCGGGTATAGCGTATTTCTCCATGGCGGGCAACTGGGCGAAAGTCCTAGTA
GTGCTGTTGCTGTTTGCCGGCGTCGACGCAACCACCTACACCACCGGGGGGAGTGCCGCTGCTACTACAG
CTGGATTCGTCGGGCTTCTCAGTCCGGGCGCCAAGCAGCATATCCAACTGATCA

>1770_S24_L001_R1_001.fastq_138_1a_7
CCCCTACGACGGCGCTGGTAATGGCTCAGCTACTTAGGGTCCCGCAAGCCATCCTGGACATGATCGCCGG
TGCCCACTGGGGAGTCCTAGCGGGTATAGCGTATTTCTCCATGGCGGGCAACTGGGCGAAAGTCCTAGTA
GTGCTGTTGCTGTTTGCCGGCGTCGACGCAACCACCTACACCACCGGGGGGAGTGCCGCTGCTACTACAG
CTGGATTCGTCAGGCTTCTCAATCCGGGCGCCAAGCAGAATATCCAACTGATCA

>1770_S24_L001_R1_001.fastq_139_1a_7
CCCCTACGACGGCGCTGGTAATGGCTCAGCTACTTAGGGTCCCGCAAGCCATCCTGGACATGATCGCTGG
TGCCCACTGGGGAGTCCTAGCGGGTATAGCGTATTTCTCCATGGCGGGCAACTGGGCGAAAGTCCTAGTA
GTGCTGTTGCTGTTTGCCGGCGTCGACGCAACCACCTACACCACCGGGGGGAGTGCCGCTGCTACTACAG
CTGGATTCGTCGGGCTTCTCAGTCCGGGCGCCAAGCAGCGTATCCAACTGATTA

>1770_S24_L001_R1_001.fastq_140_1a_7
CCCCTACGACGGCGCTGGTAATGGCTCAGCTACTTAGGGTCCCGCAAGCCATCTTGGACATGATCGCTGG
TGCCCACTGGGGAGTCCTAGCGGGTATAGCGTATTTCTCCATGGCGGGCAACTGGGCGAAAGTCCTAGTA
GTGCTGTTGCTGTTTGCCGGCGTCGACGCAACCACCTACACCACCGGGGGGAGTGCCGCTGCTACTACAG
CTGGATTCGTCGGGCTTCTCAGTCCGGGCGCCAAGCAGCATATCCAACTGATTA

>1770_S24_L001_R1_001.fastq_141_1a_7
CCCCTACGACGGCACTGGTAATGGCTCAGCTACTTAGGGTCCCGCAAGCCATCCTGGACATGATCGCTGG
TGCCCACTGGGGAGTCCTAGCGGGTATAGCGTATTTCTCCATGGCGGGCAACTGGGCGAAAGTCCTAGTA
GTGCTGTTGCTGTTTGCCGGCGTCGACGCAACCACCTACACCACCGGGGGGAGTGCCGCTGCTACTACAG
CTGGATTCGTCGGGCTTCTCAGTCCGGGCGCCAAGCAGCATATCCAACTGATTA

>1770_S24_L001_R1_001.fastq_142_1a_7
CCCCTACGACGGCGCTGGTAATGGCTCAGCTACTTAGGGTCCCGCAAGCCATCCTGGACATGATCGCTGG
TGCCCACTGGGGAGTCCTAGCGGGTATAGCGTATTTCTCCATGGCGGGCAACTGGGCGAAAGTCCTAGTA
GTGCTGTTGCTGTTTGCCGGCGTCGACGCAACCACCTACACCACCGGGGGGAGCGCCGCTGCTACTACAG
CTGGATTCGTCGGGCTTCTCAGTCCGGGCGCCAAGCAGGATATCCAACTGATCA

>1770_S24_L001_R1_001.fastq_143_1a_7
CCCCTACGACGGCGCTGGTAATGGCTCAGCTACTTAGGGTCCCGCAAGCCATCCTGGACATGATCGCTGG
TACCCACTGGGGAGTCCTAGCGGGTATAGCGTATTTCTCCATGGCGGGCAACTGGGCGAAAGTCCTAGTA
GTGCTGTTGCTGTTTGCCGGCGTCGACGCAACCACCTACACCACCGGGGGGAGTGCCGCTGCTACTACAG
CTGGATTCGTCGGGCTTCTCAGTCCGGGCGCCAAGCAGGATATCCAACTGATCA

>1770_S24_L001_R1_001.fastq_144_1a_7
CCCCTACGACGGCGCTGGTAATGGCTCAGCTACTTAGGGTCCCGCAAGCCATCCTGGACATGATCGCTGG
TGCCCACTGGGGAGTCCTAGCGGGTATAGCGTATTTCTCCATGGCGGGCAACTGGGCGAAGGTCCTAGTA
GTGCTGTTGCTGTTTGCCGGCGTCGACGCAACCACCTACACCACCGGGGGGAGTGCCGCTGCTACTACAG
CTGGATTCGTCGGGCTTCTCAGTCCGGGCGCCAAGCAGGATATCCAACTGATCA

>1770_S24_L001_R1_001.fastq_145_1a_7
CCCCTACGACGGCGCTGGTAATGGCTCAGCTACTTAGGGTCCCGCAAGCCATCCTGGACATGATCGCTGG
TGCCCACTGGGGAGTCCTAGCGGGTATAGCGTATTTCTCCATGGCGGGCAACTGGGCGAAAGTCCTAGTA
GTGCTGTTGCTGTTTGCCGGCGTCGACGCAACCACCTACACCACCGGGGGGAGTGCCGCTGCTACTACAG
CTGGATTCGTCGGGCTTCTCAGTCCGGGCGCCAAGCAGCATATTCAACTGATTA

>1770_S24_L001_R1_001.fastq_146_1a_7
CCCCTACGGCGGCGCTGGTAATGGCTCAGCTACTTAGGGTCCCGCAAGCCATCCTGGACATGATCGCTGG
TGCCCACTGGGGAGTCCTAGCGGGTATAGCGTATTTCTCCATGGCGGGCAACTGGGCGAAAGTCCTAGTA
GTGCTGTTGCTGTTTGCCGGCGTCGACGCAACCACCTACACCACCGGGGGGAGTGCCGCTGCTACTACAG
CTGGAATCGTCAGGCTTCTCAATCCGGGCGCCAAGCAGAATATCCAACTGATCA

>1770_S24_L001_R1_001.fastq_147_1a_7
CCCCTACGACGGCGCTGGTAATGGCTCAGCTACTTAGGGTCCCGCAAGCCATCCTGGACATGATCGCTGG
TGCCCACTGGGGAGTCCTAGCGGGTATAGCGTATTTCTCCATGGCGGGCAACTGGGCGAAAGTCCTAGTA
GTGCTGTTGCTGTTTGCCGGCGTCGACGCAACCACCTACACCACTGGGGGGAGTGCCGCTGCTACTACAG
CTGGATTCGTCAGGCTTCTCAATCCGGGCGCCAAGCAGAATATCCAACTGATCA

>1770_S24_L001_R1_001.fastq_148_1a_7
CCCCTACGACGGCGCTGGTAATGGCTCAGCTACTTAGGGTCCCGCAAGCCATCCTGGACATGATCGCTGG
TGCCCACTGGGGAGTCCTAGCGGGTATAGCGTATTTCTCCATGGCGGGCAACTGGGCGAAAGTCCTAGTA
GTGCTGTTGCTGTTTGCCGGCGTCGACGCAACCACCTACACCACCGGGGGGAGCGCCGCTGCTACTACAG
CTGGATTCGTCGGGCTTCTCAGTCAGGGCGCCAAGCAGGATATCCAACTGATTA

>1770_S24_L001_R1_001.fastq_149_1a_7
CCCCTACGACGGCGCTGGTAATGGCTCAGCTACTTAGGGTCCCGCAAGCCATCCTGGACATGATCGCTGG
TGCCCACTGGGGAGTCCTAGCGGGTATAGCGTATTTCTCCATGGCGGGCAACTGGGCGAAAGTCCTAATA
GTGCTGTTGCTGTTTGCCGGCGTCGACGCAACCACCTACACCACCGGGGGGAGTGCCGCTGCTACTACAG
CTGGATTCGTCGGGCTTCTCAGTCCGGGCGCCAAGCAGAATATCCAACTGATCA

>1770_S24_L001_R1_001.fastq_150_1a_7
CCCCTACGACGGCGCTGGTAATGGCTCAGCTACTTAGGGTCCCGCAAGCCATCCTGGACATGATCGCTGG
TGCCCACTGGGGAGTCCTAGCGGGTATAGCGTATTTCTCCATGGCGGGCAACTGGGCGAAAGTCCTAGTA
GTGCTGTTGCTGTTTGCCGGCGTCGACGCAACCACCTACACCACTGGGGGGAGTGCCGCTGCTACTACAG
CTGGATTCGTCGGGCTTCTCAGTCCGGGCGCCAAGCAGGATATCCAACTGATCA

>1770_S24_L001_R1_001.fastq_151_1a_7
CCCCTACGACGGCGCTGGTAATGGCTCAGCTACTTAGGGTCCCGCAAGCCATCCTGGACATGATCGCTGG
TGCCCACTGGGGAGTCCTAGCGGGTATAGCGTATTTCTCCATGGCGGGCAACTGGGCGAAAGTCCTAGTA
GTGCTGTTGCTGTTTGCCGGCGTCGACGCAACCACCTACACCACCGGGGGGAGTGCCGCTGCTACTACAG
CTGGATTCGTCAGGCTTCTCAATCCAGGCGCCAAGCAGAATATCCAACTGATCA

>1770_S24_L001_R1_001.fastq_152_1a_7
CCCCTACGACGGCGCTGGTAATGGCTCAGCTACTTAGGGTCCCGCAAGCCATCCTGGACATGATCGCTGG
TGCCCACTGGGGAATCCTAGCGGGTATAGCGTATTTCTCCATGGCGGGCAACTGGGCGAAAGTCCTAGTA
GTGCTGTTGCTGTTTGCCGGCGTCGACGCAACCACCTACACCACCGGGGGGAGTGCCGCTGCTACTACAG
CTGGATTCGTCGGGCTTCTCAGTCCGGGCGCCAAGCAGGATATCCAACTGATCA

>1770_S24_L001_R1_001.fastq_153_1a_7
CCCCTACGACGGCGCTGGTAATGGCTCAGCTACTTAGGGTCCCGCAAGCCATCCTGGACATGATCGCTGG
TGCCCACTGGGGAGTCCTAGCGGGTATAGCGTATTTCTCCATGGCGGGCAACTGGGCGAAAGTCCTAGTA
GTGCTGTTGCTGTTTGCCGGCGTCGACGCAACCACCTACACCACTGGGGGGAGTGCCGCTGCTACTACAG
CTGGATTCGTCAAGCTTCTCAATCCGGGCGCCAAGCAGAATATCCAACTGATCA

>1770_S24_L001_R1_001.fastq_154_1a_7
CCCCTACGACGGCGCTGGTAATGGCTCAGCTACTTAGGGTCCCGCAAGCCATCCTGGACATGATCGCTGG
TGCCCACTGGGGAGTCCTAGCGGGCATAGCGTATTTCTCCATGGCGGGCAACTGGGCGAAAGTCCTAGTA
GTGCTGTTGCTGTTTGCCGGCGTCGACGCAACCACCTACACCACCGGGGGGAGTGCCGCTGCTACTACAG
CTGGATTCGTCAGGCTTCTCAATCCGGGCGCCAAGCAGAATATCCAACTGATCA

>1770_S24_L001_R1_001.fastq_155_1a_7
CCCCTACGACGGCGCTGGTACTGGCTCAGCTACTTAGGGTCCCGCAAGCCATCCTGGACATGATCGCTGG
TGCCCACTGGGGAGTCCTAGCGGGTATAGCGTATTTCTCCATGGCGGGCAACTGGGCGAAAGTCCTAGTA
GTGCTGTTGCTGTTTGCCGGCGTCGACGCAACCACCTACACCACCGGGGGGAGTGCCGCTGCTACTACAG
CTGGATTCGTCGGGCTTCTCAGTCCGGGCGCCAAGCAGGATATCCAACTGATCA

>1770_S24_L001_R1_001.fastq_156_1a_7
CCCCTACGACGGCGCTGGTAATGGCTCAGCTACTTAGGGTCCCGCAAGCCATCCTGGACATGATCGCTGG
CGCCCACTGGGGAGTCCTAGCGGGTATAGCGTATTTCTCCATGGCGGGCAACTGGGCGAAAGTCCTAGTA
GTGCTGTTGCTGTTTGCCGGCGTCGACGCAACCACCTACACCACCGGGGGGAGTGCCGCTGCTACTACAG
CTGGATTCGTCAGGCTTCTCAATCCGGGCGCCAAGCAGAATATCCAACTGATCA

>1770_S24_L001_R1_001.fastq_157_1a_7
CCCCTACGACGGCGCTGGTAATGGCTCAGCTACTTAGGGTCCCGCAAGCCATCCTGGACATGATCGCTGG
TGCCCACTGGGGAGTCCTAGCGGGTATAGCGTATTTCTCCATGGCGGGCAACTGGGCGAAAGTCCTAGTA
GTGCTGTTGCTGTTTGCCGGCGTCGACGCAACCACCTACACCACCGGGGGGAGTGCCGCTGCCACTACAG
CTGGATTCGTCGGGCTTCTCAGTCCGGGCGCCAAGCAGCATATCCAACTGATTA

>1770_S24_L001_R1_001.fastq_158_1a_7
CCCCTACGACGGCGCTGGTAATGGCTCAGCTACTTAGGGTCCCGCAAGCCATCCTGGACATGATCGCTGA
TGCCCACTGGGGAGTCCTAGCGGGTATAGCGTATTTCTCCATGGCGGGCAACTGGGCGAAAGTCCTAGTA
GTGCTGTTGCTGTTTGCCGGCGTCGACGCAACCACCTACACCACCGGGGGGAGTGCCGCTGCTACTACAG
CTGGATTCGTCGGGCTTCTCAGTCCGGGCGCCAAGCAGCATATCCAACTGATTA

>1770_S24_L001_R1_001.fastq_159_1a_7
CCCCTACGACGGCGCTGGTAATGGCTCAGCTACTTAGGGTCCCGCAAGCCATCCTGGACATGATCGCTGG
CGCCCACTGGGGAGTCCTAGCGGGTATAGCGTATTTCTCCATGGCGGGCAACTGGGCGAAAGTCCTAGTA
GTGCTGTTGCTGTTTGCCGGCGTCGACGCAACCACCTACACCACCGGGGGGAGTGCCGCTGCTACTACAG
CTGGATTCGTCGGGTTTCTCAGTCCGGGCGCCAAGCAGAATATCCAACTGATCA

>1770_S24_L001_R1_001.fastq_160_1a_7
CCCCTACGACGGCGCTGGTAATCGCTCAGCTACTTAGGGTCCCGCAAGCCATCCTGGACATGATCGCTGG
TGCCCACTGGGGAGTCCTAGCGGGTATAGCGTATTTCTCCATGGCGGGCAACTGGGCGAAAGTCCTAGTA
GTGCTGTTGCTGTTTGCCGGCGTCGACGCAACCACCCACACCACCGGGGGGAGTGCCGCTGCTACTACAT
CTGGATTCGTCAGGCTTCTCAGTCAGGGCGCCAAGCAGGATATCCAACTGATCA

>1770_S24_L001_R1_001.fastq_161_1a_7
CCCCTACGACGGCGCTGGTAATGGCTCAGCTACTTAGGGTCCCGCAAGCCATCCTGGACATGATCGCTGG
TGCCCACTGGGGAGTCCTAGCGGGTATAGCGTATTTCTCCATGGCGGGCAATTGGGCGAAAGTCCTAGTA
GTGCTGTTGCTGTTTGCCGGCGTCGACGCAACCACCTACACCACCGGGGGGAGTGCCGCTGCTACTACAG
CTGGATTCGTCGGGCTTCTCAGTCCGGGCGCCAAGCAGCATATCCAACTGATTA

>1770_S24_L001_R1_001.fastq_162_1a_7
CCCCTACGACGGCGCTGGTAATGGCTCAGCTACTTAGGGTCCCGCAAGCCATCCTGGACATGATCGCTGG
TGCCCACTGGGGAGTCCTAGCGGGTATAGCGTATTTCTCCATGGCGGGCAACTGGGCGAAAGTCCTAGTA
GTGCTGTTGCTGTTTGCCGGCGTCGACGCAACCACCTACACCACCGGGGGGAGTGCCGCTGCTACTGCAG
CTGGACTCGTCAGGCTTCTCAGTCCGGGCTCCAAGCAGGCTATCCAACTGATCA

>1770_S24_L001_R1_001.fastq_163_1a_7
CCCCTACGGCGGCGCTGGTAATGGCTCAGCTACTTAGGGTCCCGCAAGCCATCCTGGACATGATCGCTGG
TGCCCACTGGGGAGTCCTAGCGGGTATAGCGTATTTCTCCATGGCGGGCAACTGGGCGAAAGTCCTAGTA
GTGCTGTTGCTGTTTGCCGGCGTCGACGCAACCACCTACACTACCGGGGGGAGTGCCGCTGCTACTACAG
CTGGATTCGTCGGGCTTCTCAGTCCGGGCGCCAAGCAGCATATCCAACTGATTA

>1770_S24_L001_R1_001.fastq_164_1a_7
CCCCTACGACGGCGCTGGTAATGGCTCAGCTACTTAGGGTCCCGCAAGCCATCCTGGACATGATCGCTGG
TGCCCACTGGGGAGTCCTAGCGGGTATAGCGTATTTCTCCATGGCGGGCAACTGGGCGAAAGTCCTAGTA
GTGCTGTTGCTGTTTGCCGGCGTCGACGCAACCACCTACACCACCGGGGGGAGTGCCGCTGATACTACAG
CTGGATTCGTCGGGCTTCTCAGTCCGGGCGCCAAGCAGCATATCCAACTGATTA

>1770_S24_L001_R1_001.fastq_165_1a_7
CCCCTACGACGGCGCTGGTAATGGCTCAGCTACTTAGGGTCCCGCAAGCCATCCTGGACATGATCGCTGG
TGCCCACTGGGGAGTCCTAGCGGGTATAGCGTATTTCTCCATGGCGGGCAACTGGGCGAAAGTCCTGGTA
GTGCTGTTGCTGTTTGCCGGCGTCGACGCAACCACCTACACCACCGGGGGGAGTGCCGCTGCTACTACAG
CTGGATTCGTCGGGCTTCTCAGTCCGGGCGCCAAGCAGCATATCCAACTGATTA

>1770_S24_L001_R1_001.fastq_166_1a_7
CTCCTACGGCGGCGCTGGTAATGGCTCAGCTACTTAGGGTCCCGCAAGCCATCCTGGACATGATCGCTGG
TGCCCACTGGGGAGTCCTAGCGGGTATAGCGTATTTCTCCATGGCGGGCAACTGGGCGAAAGTCCTAGTA
GTGCTGTTGCTGTTTGCCGGCGTCGACGCAACCACCTACACCACCGGGGGGAGTGCCGCTGCTACTACAG
CTGGATTCGTCGGGCTTCTCAGTCCGGGCGCCAAGCAGCATATCCAACTGATTA

>1770_S24_L001_R1_001.fastq_167_1a_7
CCCCTACGACGGCGCTGGTAATGGCTCAGCTGCTTAGGGTCCCGCAAGCCATCCTGGACATGATCGCTGG
TGCCCACTGGGGAGTCCTAGCGGGTATAGCGTATTTCTCCATGGCGGGCAACTGGGCGAAAGTCCTAGTA
GTGCTGTTGCTGTTTGCCGGCGTCGACGCAACCACCTACACCACCGGGGGGAGTGCCGCTGCTACTACAG
CTGGATTCGTCGGGCTTCTCAGTCCGGGCGCCAAGCAGCATATCCAACTGATTA

>1770_S24_L001_R1_001.fastq_168_1a_6
CCCCTACGACGGCGCTGGTAATGGCTCAGCTACTTAGGGTCCCGCAAGCCATCCTGGACATGATCGCTGG
TGCCCACTGGGGAGTCCTAGCGGGTATAGCGTATTTCTCCATGGCGGGCAACTGGGCGAAAGTCCTAGTA
GTGCTGTTGCTGTTTGCCGGCGTCGACGCAACCACCTACACCACCGGGGGGAGTGTCGCTGCTACTACGG
CTGGATTCGTCGGGCTTCTCAGTCCGGGCGCCAAGCAGCATATCCAACTGATTA

>1770_S24_L001_R1_001.fastq_169_1a_6
CCCCTACGACGGCGCTGGTAATGGCTCAGCTACTTAGGGTCCCGCAAGCCATCCTGGACATGATCGCTGG
TGCCCACTGGGGAGTCCTAGCGGGTATAGTGTATTTCTCCATGGCGGGCAACTGGGCGAAAGTCCTAGTA
GTGCTGTTGCTGTTTGCCGGCGTCGACGCAACCACCCACACCACCGGGGGGAGTGCCGCTGCTACTACAG
CTGGACTCGTCGGGTTTCTCAGTCCGGGCGCCAAGCAGAATATCCAACTGATCA

>1770_S24_L001_R1_001.fastq_170_1a_6
CCCCTACGACGGCGCTGGTAATGGCTCAGCTACTTAGGGTCCCGCAAGCCATCCTGGACATGATCGCTGG
TGCCCACTGGGGAGTCCTAGCGGGTATAGCGTATTTCTCCATGGCGGGCAACTGGGCGAAAGTCCTAGTA
GTGCTGTTGCTGTTTGCCGGCGTCGACGCAACCACCTACACCACCGGGGGGAGTGCCGCTGCTACTACAG
CTGGATTCGTCAAGCTTCTCAATCCAGGCGCCAAGCAGAATATCCAACTGATCA

>1770_S24_L001_R1_001.fastq_171_1a_6
CCCCTACGACGGCGCTGGTAATGGCTCAGCTACTTAGGGTCCCGCAAGCCATCCTGGACATGATCGCTGG
TGCCCACTGGGGAGTCCTAACGGGTATAGCGTATTTCTCCATGGCGGGCAACTGGGCGAAAGTCCTAGTA
GTGCTGTTGCTGTTTGCCGGCGTCGACGCAACCACCTACACCACCGGGGGGAGTGCCGCTGCTACTACAG
CTGGATTCGTCAGGCTTCTCAATCCGGGCGCCAAGCAGAATATCCAACTGATCA

>1770_S24_L001_R1_001.fastq_172_1a_6
CCCCTACGACGGCGCTGGTAATGGCTCAGCTACTTAGGGTCCCGCAAGCCATCCTGGACATGATCGCTGG
TGCCCACTGGGGAGTCCTAGCGGGTATAGCGTATTTCTCCATGGCGGGCAACTGGGCGAAAGTCCTAGTA
GTGCTGCTGCTGTTTGCCGGCGTCGACGCAACCACCTACACCACCGGGGGGAGTGCCGCTGCTACTACAG
CTGGATTCGTCGGGTTTCTCAGTCCGGGCGCCAAGCAGAATATCCAACTGATCA

>1770_S24_L001_R1_001.fastq_173_1a_6
CCCCTACGGCGGCGCTGGTAATGGCTCAGCTACTTAGGGTCCCGCAAGCCATCCTGGACATGATCGCTGG
TGCCCACTGGGGAGTCCTAGCGGGTATAGCGTATTTCTCCATGGCGGGCAACTGGGCGAAAGTCCTAATA
GTGCTGTTGCTGTTTGCCGGCGTCGACGCAACCACCTACACCACCGGGGGGAGTGCCGCTGCTACTACAG
CTGGATTCGTCGGGCTTCTCAGTCCGGGCGCCAAGCAGGATATCCAACTGATCA

>1770_S24_L001_R1_001.fastq_174_1a_6
CCCCTACGACGGCGCTGGTAATGGCTCAGCTACTTAGGGTCCCGCAAGCCATCCTGGACATGATCGCCGG
TGCCCACTGGGGAGTCCTAGCGGGTATAGCGTATTTCTCCATGGCGGGCAACTGGGCGAAAGTCCTAGTA
GTGCTGTTGCTGTTTGCCGGCGTCGACGCAACCACCTACACCACCGGGGGGAGTGCCGCTGCTACTACAG
CTGGATTCGTCGGGCTTCTCAGTCCGGGCGCCAAGCAGGATATCCAACTGATCA

>1770_S24_L001_R1_001.fastq_175_1a_6
CCCCTACGACGGCGCTGATAATGGCTCAGCTACTTAGGGTCCCGCAAGCCATCCTGGACATGATCGCTGG
TGCCCACTGGGGAGTCCTAGCGGGTATAGCGTATTTCTCCATGGCGGGCAACTGGGCGAAAGTCCTAGTA
GTGCTGTTGCTGTTTGCCGGCGTCGACGCAACCACCTACACCACCGGGGGGAGTGCCGCTGCTACTACAG
CCGGATTCGTCGGGCTTCTCAGTCCGGGCGCCAAGCAGGATATCCAACTGATTA

>1770_S24_L001_R1_001.fastq_176_1a_6
CCCCTACGACGGCGCTGGTAATGGCTCAGCTACTTAGGGTCCCGCAAGCCATCCTGGACATGATCGCTGG
TGCCCACTGGGGAGTCCTAGCGGGTATAGCGTATTTCTCCATGGCGGGCAACTGGGCGAAAGTCCTAGTA
GTGCTGTTGCTGTTTGCCGGCGTCGACGCAACCACCTACACCACCGGGGGGAGTGCCGCTGCTACTACAG
CTGGATTCGCCAGGCTTCTCAATCCGGGCGCCAAGCAGAATATCCAACTGATCA

>1770_S24_L001_R1_001.fastq_177_1a_6
CCCCTACGACGGCGCTGGTAATGGCTCAGCTACTTAGGGTCCCGCAAGCCATCCTGGACATGATCGCTGG
TGCCCACTGGGGAGTCCTAGCGGGTATAGCGTATTTCTCCATGGCGGGCAACTGGGCGAAAGTCCTAGTA
GTGCTGTTGCTGTTTGCCGGCGTCGACGCAACCACCTACACCACCGGGGGGAGTGCCGCTGCTACTACAG
CTGGATTCGTCGGGCTTCTCAGTCCAGGCGCCAAGCAGCATATCCAACTGATTA

>1770_S24_L001_R1_001.fastq_178_1a_6
CCCCTACGACGGCGCTGGTAATGGCTCAGCTACTTAGGGTCCCGCAAGCCATCCTGGACATGATCGCTGG
TGCCCACTGGGGAGTCCTAGCGGGTATAGCGTATTTCTCCATGGCGGGCAACTGGGCGAAAGTCCTAGTA
GTGCTGTTGCTGTTTGCCGGCGTCGACGCAACCACCTACACCACCGGGGGGGGTGCCGCTGCTACTACAG
CTGGATTCGTCGGGCTTCTCAGTCCGGGCGCCAAGCAGCATATCCAACTGATTA

>1770_S24_L001_R1_001.fastq_179_1a_6
CCCCTACGACGGCGCTGGTAATGGCTCAGCTACTTAGGGTCCCGCAAGCCATCCTGGACATGATCGCTGG
TGCCCACTGGGGAGTCCTAGCGGGTATAGCGTATTTCTCCATGGCGGGCAACTGGGCGAAAGTCCTAGTA
GTGCTGTTGCTGTTTGCCGGCGTCGACGCAACCACCCACACCACCGGGGGGAGTGCCGCTGCTACTACAG
CTGGATTCGTCAGGCTTCTCAATCCGGGCGCCAAGCAGAATATCCAACTGATCA

>1770_S24_L001_R1_001.fastq_180_1a_6
CCCCTACGACGGCGCTGGTAATGGCTCAGCTACTTAGGGTCCCGCAAGCCATCCTGGACATGATCGCTGG
TGCCCACTGGGGAGTCCTAGCGGGTATAGCGTATTTCTCCATGGCGGGCAACTGGGCGAAAGTCCTAGTA
GTGCTGTTGCTGTTTGCCGGCGTCGACGCAACCACCTACACCACCGGGGGGAGTGCCGCTGCTACTACAG
CTGGATTTGTCAAGCTTCTCAATCCGGGCGCCAAGCAGAATATCCAACTGATCA

>1770_S24_L001_R1_001.fastq_181_1a_6
CCCCTACGACGGCGCTGGTAATGGCTCAGCTACTTAGGGTCCCGCAAGCCATCCTGGACATGATCGCTGG
TGCCCACTGGGGAGTCCTAGCGGGTGTAGCGTATTTCTCCATGGCGGGCAACTGGGCGAAAGTCCTAGTA
GTGCTGTTGCTGTTTGCCGGCGTCGACGCAACCACCTACACCACCGGGGGGAGTGCCGCTGCTACTACAG
CTGGATTCGTCAGGCTTCTCAATCCGGGCGCCAAGCAGAATATCCAACTGATCA

>1770_S24_L001_R1_001.fastq_182_1a_6
CCCCTACGACGGCGCTGGTAATGGCTCAGCTACTTAGGGTCCCGCAAGCCATCCTGGACATGATCGCTGG
TGCCCACTGGGGAGTCCTAGCGGGTATAGCGTATTTCTCCATGGCGGGCAACTGGGCGAAAGTCCTAGTA
GTGCTGTTGCTGTTTGCTGGCGTCGACGCAACCACCTACACCACCGGGGGGAGTGCCGCTGCTACTACAG
CTGGATTCGTCAGGCTTCTCAATCCGGGCGCCAAGCAGAATATCCAACTGATCA

>1770_S24_L001_R1_001.fastq_183_1a_6
CCCCTACGACGGCGCTGGTGATGGCTCAGCTACTTAGGGTCCCGCAAGCCATCCTGGACATGATCGCTGG
TGCCCACTGGGGAGTCCTAGCGGGTATAGCGTATTTCTCCATGGCGGGCAACTGGGCGAAAGTCCTGGTA
GTGCTGTTGCTGTTTGCCGGCGTCGACGCAACCACCTACACCACCGGGGGGAGTGCCGCTGCTACTACAG
CTGGATTCGTCGGGCTTCTCAGTCCGGGCGCCAAGCAGCATATCCAACTGATTA

>1770_S24_L001_R1_001.fastq_184_1a_6
CCCCTACGACGGCGCTGGTAATGGCTCAGCTACTTAGGGCCCCGCAAGCCATCCTGGACATGATCGCTGG
TGCCCACTGGGGAGTCCTAGCGGGTATAGCGTATTTCTCCATGGCGGGCAACTGGGCGAAAGTCCTAGTA
GTGCTGTTGCTGTTTGCCGGCGTCGACGCAACCACCTACACCACCGGGGGGAGTGCCGCTGCTACTGCAG
CTGGACTCGTCAGGCTTCTCAGTCCGGGCGCCAAGCAGGCTATCCAACTGATCA

>1770_S24_L001_R1_001.fastq_185_1a_6
CCCCTACGACGGCGCTGGTAATGGCTCAGCTACTTAGGGTTCCGCAAGCCATCCTGGACATGATCGCTGG
TGCCCACTGGGGAGTCCTAGCGGGTATAGCGTATTTCTCCATGGCGGGCAACTGGGCGAAAGTCCTAGTA
GTGCTGTTGCTGTTTGCCGGCGTCGACGCAACCACCTACACCACCGGGGGGAGTGCCGCTGCTACTACAG
CTGGATTCGTCAAGCTTCTCAATCCGGGCGCCAAGCAGAATATCCAACTGATCA

>1770_S24_L001_R1_001.fastq_186_1a_6
CCCCTACGACGGCGCTGGTAATAGCTCAGCTACTTAGGGTCCCGCAAGCCATCCTGGACATGATCGCTGG
TGCCCACTGGGGAGTCCTAGCGGGTATAGCGTATTTCTCCATGGCGGGCAACTGGGCGAAAGTCCTAGTA
GTGCTGTTGCTGTTTGCCGGCGTCGACGCAACCACCTACACCACCGGGGGGAGTGCCGCTGCTACTACAG
CTGGATTCGTCGGGCTTCTCAGTCCGGGCGCCAAGCAGGATATCCAACTGATCA

>1770_S24_L001_R1_001.fastq_187_1a_6
CCCCTACGACGGCGCTGATAATGGCTCAGCTACTTAGGGTCCCGCAAGCCATCCTGGACATGATCGCTGG
TGCCCACTGGGGAGTCCTAGCGGGTATAGCGTATTTCTCCATGGCGGGCAACTGGGCGAAAGTCCTAGTA
GTGCTGTTGCTGTTTGCCGGCGTCGACGCAACCACCTACACCACCGGGGGGAGTGCCGCTGCTACTACAG
CTGGATTCGTCAAGCTTCTCAATCCGGGCGCCAAGCAGAATATCCAACTGATCA

>1770_S24_L001_R1_001.fastq_188_1a_6
CCCCTACGACGGCGCTGGTAATGGCTCAGCTACTTAGGGTCCCGCAAGCCATCCTGGACATGATCGCTGG
TGCCCACTGGGGAGTCCTAGCGGGTATAGCGTATTTCTCCATGGCGGGCAACTGGACGAAAGTCCTAGTA
GTGCTGTTGCTGTTTGCCGGCGTCGACGCAACCACCTACACCACCGGGGGGAGTGCCGCTGCTACTACAG
CCGGATTCGTCGGGCTTCTCAGTCGGGGCGCCAAGCAGGATATCCAACTGATCA

>1770_S24_L001_R1_001.fastq_189_1a_6
CCCCTACGACGGCGCTGGTAATGGCCCAGCTACTTAGGGTCCCGCAAGCCATCCTGGACATGATCGCTGG
TGCCCACTGGGGAGTCCTAGCGGGTATAGCGTATTTCTCCATGGCGGGCAACTGGGCGAAAGTCCTAGTA
GTGCTGTTGCTGTTTGCCGGCGTCGACGCAACCACCTACACCACCGGGGGGAGTGCCGCTGCTACTACAG
CTGGATTCGTCGGGCTTCTCAGTCCGGGCGCCAAGCAGCATATCCAACTGATTA

>1770_S24_L001_R1_001.fastq_190_1a_6
CCCCTACGACGGCGCTGGTAATGGCTCAGCTACTTAGGGTCCCGCAAGCCATCCTGGACATGATCGCTGG
TGCCCACTGGGGAGTCCTAGCGGGTATAGCGTATTTCTCCATGGCGGGCAACTGGGCGAAAGTCCTAGTA
GTGCTGTTGCTGTTTGCCGGCGTCGACGCAACCACCTACACCACCGGGGGGAGTGCCGCTGCTACTACAG
CTGGATTCGCCGGGCTTCTCAGTCCGGGCGCCAAGCAGGATATCCAACTGATCA

>1770_S24_L001_R1_001.fastq_191_1a_6
CCCCTACGACGGCGCTGGTAATGGCTCAGCTATTTAGGGTCCCGCAAGCCATCCTGGACATGATCGCTGG
TGCCCACTGGGGAGTCCTAGCGGGTATAGCGTATTTCTCCATGGCGGGCAACTGGGCGAAAGTCCTAGTA
GTGCTGTTGCTGTTTGCCGGCGTCGACGCAACCACCTACACCACCGGGGGGAGTGCCGCTGCTACTACAG
CTGGATTCGTCGGGTTTCTCAGTCCGGGCGCCAAGCAGAATATCCAACTGATCA

>1770_S24_L001_R1_001.fastq_192_1a_6
CTCCTACGACGGCGCTGGTAATGGCTCAGCTACTTAGGGTCCCGCAAGCCATCCTGGACATGATCGCTGG
TGCCCACTGGGGAGTCCTAGCGGGTATAGCGTATTTCTCCATGGCGGGCAACTGGGCGAAAGTCCTAGTA
GTGCTGTTGCTGTTTGCCGGCGTCGACGCAACCACCTACACCACCGGGGGGAGTGCCGCTGCTACTACAG
CTGGATTCGTCGGGCTTCTCAGTCCGGGCGCCAAGCAGCATATCCAACTGATTA

>1770_S24_L001_R1_001.fastq_193_1a_6
CCCCTACGACGGCGCTGGTAATGGCTCAGCTACTTAGGGTCCCGCAAGCCATCCTGGACATGATCGCTGG
TGCCCACTGGGGAGTCCTAGCGGGTATAGCGTATTCCTCCATGGCGGGCAACTGGGCGAAAGTCCTAGTA
GTGCTGTTGCTGTTTGCCGGCGTCGACGCAACCACCTACACCACCGGGGGGAGTGCCGCTGCTACTACAG
CTGGATTCGTCGGGCTTCTCAGTCCGGGCGCCAAGCAGCATATCCAACTGATTA

>1770_S24_L001_R1_001.fastq_194_1a_6
CCCCTACGACGGCGCTGGTAATGGCTCAGCTACTTAGGGTCCCGCAAGCCATCCTGGACATGATCGCTGG
TGCCCACTGGGGAGTCCTAGCGGGTATAGCGTATTTCTCCATGGCGGGCAACTGGGCGAAAGTCCTAGTA
GTGCTGTTGCTGTTTGCCGGCGTCGACGCAACCACCTACACCACCGGGGGGAGCGCCGCTGCTACTACAG
CTGGATTCGTCAAGCTTCTCAATCCGGGCGCCAAGCAGAATATCCAACTGATCA

>1770_S24_L001_R1_001.fastq_195_1a_6
CCCCTACGACGGCGCTGGTAATGGCTCAGCTACTTAGGGTCCCGCAAGCCATCCTGGACATGATCGCTGG
TGCCCACTGGGGAGTCCTAGCGGGTATAGCGTATTTCTCCATGGCGGGCAACTGGGCGAAAGTCCTAGTA
GTGCTGTTGCTGTTTGCCGGCGTCGACGCAACCACCTACACCACCGGGGGGAGTGCCGCTGCTGCTACAG
CTGGATTCGTCGGGCTTCTCAGTCCGGGCGCCAAGCAGCATATCCAACTGATTA

>1770_S24_L001_R1_001.fastq_196_1a_6
CCCCTACGACGGCGCTGGTAATGGCTCAGCTACTTAGGGTCCCGCAAGCCATCCTGGACATGATCGCTGG
TGCCCACTGGGGAGTCCTAGCGGGTATAGCGTATTTCTCCATGGCGGGCAACTGGGCGAAAGTCCTAGTA
GTGCTGTTGCTGTTTGCCGGCGTCGACGCAACCACCCACACCACCGGGGGGAGTGCCGCTGCTACTACAT
CTGGACTCGTCAGGCTTCTCAGTCCGGGCGCCAAGCAGGCTATCCAATTGATCA

>1770_S24_L001_R1_001.fastq_197_1a_6
CCCCTACGACGGCGCTGGTAATGGCTCAGCTACTTAGGGTCCCGCAAGCCATCCTGGACATGATCGCTGG
TGCCCACTGGGGAGTCCTAGCGGGTATAGCGTATTTCTCCATGGCGGGCAACTGGGCGAAAGTCCTAGTA
GTGCTGTTGCTGTTTGCCGGCGTCGACGCAACCACCTACACCACCGGGGGGAGTGCCGCTGCTACTACAG
CTGGATTCGTCGGGCTTCTCAGTCCGGGCGCCAAGCAGGGTATCCAACTGATCA

>1770_S24_L001_R1_001.fastq_198_1a_6
CCCCTACGACGGCGCTGGTAATGGCTCAGCTACTTAGGGTCCCGCAAGCCATCCTGGACATGATCGCTGG
TGCCCACTGGGGAGTCCTAGCGGGTATAGCGTATTTCTCCATGGCGGGCAACTGGGCGAAAGTCCTAGTA
GTGCTGTTGCTGTTTGCCGGCGTCGACGCAACCACCTACACCACCGGGGGGAGTGCCGCTGCTACCACAG
CTGGATTCGTCGGGCTTCTCAGTCAGGGCGCCAAGCAGGATATCCAACTGATCA

>1770_S24_L001_R1_001.fastq_199_1a_6
CCCCTACGACGGCGCTGGTAATGGCTCAGCTACTTAGGGTCCCGCAAGCCATCCTGGACATGATCGCTGG
TGCCCACTGGGGAGTCCTAGCGGGTATAGCGTATTTCTCCATGGCGGGCAACTGGGCGAAAGTCCTAGTA
GTGCTGTTGCTGTTTGCCGGCGTCGACGCAACCACCTACACCACCGGGGGGAGTGCCGCTGCTACTACAG
CTGGACTCGTCAGGTTTCTCAGTCCGGGCGCCAAGCAGAATATCCAACTGATCA

>1770_S24_L001_R1_001.fastq_200_1a_6
CCCCTACGACGGCGCTGGTAATGGCTCAGCTACTTAGGGTCCCGCAGGCCATCCTGGACATGATCGCTGG
TGCCCACTGGGGAGTCCTAGCGGGTATAGCGTATTTCTCCATGGCGGGCAACTGGGCGAAAGTCCTAGTA
GTGCTGTTGCTGTTTGCCGGCGTCGACGCAACCACCTACACCACCGGGGGGAGTGCCGCTGCTACTACAG
CTGGATTCGTCGGGCTTCTCAGTCCGGGCGCCAAGCAGCATATCCAACTGATTA

>1770_S24_L001_R1_001.fastq_201_1a_6
CCCCTACGGCGGCGCTGGTAATGGCTCAGCTACTTAGGGTCTCGCAAGCCATCCTGGACATGATCGCTGG
TGCCCACTGGGGAGTCCTAGCGGGTATAGCGTATTTCTCCATGGCGGGCAACTGGGCGAAAGTCCTAGTA
GTGCTGTTGCTGTTTGCCGGCGTCGACGCAACCACCTACACCACCGGGGGGAGTGCCGCTGCTACTACAG
CTGGATTCGTCGGGCTTCTCAGTCCGGGCGCCAAGCAGCATATCCAACTGATTA

>1770_S24_L001_R1_001.fastq_202_1a_6
CCCCTACGACGGCGCTGGTAATGGCTCAGCTACTTAGGGTCCCGCAAGCCATCCTGGACATGATCGCTGG
TGCCCACTGGGGAGTCCTAGCGGGTATAGCGTATTTCTCCATGGCGGGCAACTGGGCGAAAGTCCTAGTA
GTGCTGTTGCTGTTTGCCGGCGTCGACGCAACCACCTACACTACCGGGGGGAGTGCCGCTGCTACTACAG
CTGGATTCGTCGGGCTTCTCAGTCCGGGCGCCAAGCAGCATATCCAACTGATTA

>1770_S24_L001_R1_001.fastq_203_1a_6
CCCCTACGACGGCGCTGGTAATGGCTCAGCTACTTAGGGTCCCGCAAGCCATCCTGGACATGATCGCTGG
TGCCCACTGGGGAGTCCTAGCGGGTATAGCGTATTTCTCCATGGCGGGCAACTGGGCGAAAGTCCTAGTA
GTGCTGTTGCTGTTTGCCGGCGTCGATGCAACCACCTACACCACCGGGGGGAGTGCCGCTGCTACTACAG
CTGGATTCGTCGGGCTTCTCAGTCCGGGCGCCAAGCAGGATATCCAACTGATCA

>1770_S24_L001_R1_001.fastq_204_1a_6
CCCCTACGACGGCGCTGGTAATGGCTCAGCTACTTAGGGTCCCGCAAGCCATCCTGGACATGATCGCTGG
TGCCCACTGGGGAGTCCTAGCGGGTATAGCATATTTCTCCATGGCGGGCAACTGGGCGAAAGTCCTAGTA
GTGCTGTTGCTGTTTGCCGGCGTCGACGCAACCACCTACACCACCGGGGGGAGTGCCGCTGCTACTACAG
CTGGATTCGTCGGGCTTCTCAGTCCGGGCGCCAAGCAGCATATCCAACTGATTA

>1770_S24_L001_R1_001.fastq_205_1a_6
CCCCTACGACGGCGCTGGTAATGGCTCAGCTACTTAGGGTCCCGCAAGCCACCCTGGACATGATCGCTGG
TGCCCACTGGGGAGTCCTAGCGGGTATAGCGTATTTCTCCATGGCGGGCAACTGGGCGAAAGTCCTAGTA
GTGCTGTTGCTGTTTGCCGGCGTCGACGCAACCACCTACACCACCGGGGGGAGTGCCGCTGCTACTACAG
CTGGATTCGTCAGGCTTCTCAATCCGGGCGCCAAGCAGAATATCCAACTGATCA

>1770_S24_L001_R1_001.fastq_206_1a_6
CCCCTACGACGGCGCTGGTAATGGCTCAGCTACTTAGGGTCCCGCAAGCCATCCTGGACATGATCGCTGG
TGCCCACTGGGGAGTCCTAGCGGGTATAGCGTATTTCTCCATGGCGGGCAACTGGGCGAAAGTCCTGATA
GTGCTGTTGCTGTTTGCCGGCGTCGACGCAACCACCTACACCACCGGGGGGAGTGCCGCTGCTACTACAG
CTGGATTCGTCGGGCTTCTCAGTCCGGGCGCCAAGCAGGATATCCAACTGATCA

>1770_S24_L001_R1_001.fastq_207_1a_6
CCCCTACGACGGCGCTGGTAATGGCTCAGCTACTTAGGGTCCCGCAAGCCATCCTGGACATGATCGCTGG
TGCCCACTGGGGAGTCCTAGCGGGTATAGCGTATTTCTCCATGGCGGGCAACTGGGCGAGAGTCCTAGTA
GTGCTGTTGCTGTTTGCCGGCGTCGACGCAACCACCTACACCACCGGGGGGAGTGCCGCTGCTACTACAG
CTGGATTCGTCGGGCTTCTCAGTCCGGGCGCCAAGCAGCATATCCAACTGATTA

>1770_S24_L001_R1_001.fastq_208_1a_6
CCCCTACGACGGCGCTGGTAATGGCTCAGCTACTTAGGGTCCCGCAAGCCATCCTGGACATGATCGCTGG
TGCCCACTGGGGAGTCCTAGCGGGTATAGCGTATTTCTCCATGGCGGGCAACTGGGCGAAAGTCCTAGTA
GTGCTGTTGCTGTTTGCCGGCGTCGACGCAACCACCTACACCACCGGGGGGAGTGCCGCTGCTACTACAG
CTGGATTCGCCAAGCTTCTCAATCCGGGCGCCAAGCAGAATATCCAACTGATCA

>1770_S24_L001_R1_001.fastq_209_1a_6
CCCCTACGACGGCACTGGTAATGGCTCAGCTACTTAGGGTCCCGCAAGCCATCCTGGACATGATCGCTGG
TGCCCACTGGGGAGTCCTAGCGGGTATAGCGTATTTCTCCATGGCGGGCAACTGGGCGAAAGTCCTAGTA
GTGCTGTTGCTGTTTGCCGGCGTCGACGCAACCACCCACACCACCGGGGGGAGTGCCGCTGCTACTACAG
CTGGACTCGTCAGGCTTCTCAATCCGGGCGCCAAGCAGAATATCCAACTGATCA

>1770_S24_L001_R1_001.fastq_210_1a_6
CCCCTACGACGGCGCTGGTGATAGCTCAGCTACTTAGGGTCCCGCAAGCCATCCTGGACATGATCGCTGG
TGCCCACTGGGGAGTCCTAGCGGGTATAGCGTATTTCTCCATGGCGGGCAACTGGGCGAAAGTCCTAGTA
GTGCTGTTGCTGTTTGCCGGCGTCGACGCAACCACCTACACCACCGGGGGGAGTGCCGCTGCTACTACAG
CTGGATTCGTCGGGCTTCTCAGTCCGGGCGCCAAGCAGCATATCCAACTGATTA

>1770_S24_L001_R1_001.fastq_211_1a_6
CCCCTACGACGGCGCTGGTAATGGCTCAGCTACTTAGGGTCCCGCAAGCCATCCTGGACATGATCGCTGG
TGCCCACTGGGGAGTCCTAGCGGGTATAGCGTATTTCTCCATGGCGGGCAACTGGGCGAAAGTCCTAGTA
GTGCTGTTGCTGTTTGCCGGCGTCGACGCAACCACCTACACCACCGGGGGGAGTGCCGCTGCTACTACAG
CTGGATTCGCCAAGTTTCTCAGTCCGGGCGCCAAGCAGAATATCCAACTGATTA

>1770_S24_L001_R1_001.fastq_212_1a_5
CCCCTACGACGGCGCTGGTAATGGCTCAGCTACTTAGGGTCCCGCAAGCCATCCTGGACATGATCGCTGG
TGCCCACTGGGGAGTCCTAGCGGGTATAGCGTATTTCTCCATGGCGGGCAACTGGGCGAAAGTCCTAGTA
GTGCTGTTGCTGTTTGCCGGCGTCGACGCAACCACCTACACCACCGGGGGGAGTGCCGCTGCTACTACAG
CTGGAATCGTCAGGCTTCTCAATCCGGGCGCCAAGCAGGATATCCAACTGATCA

>1770_S24_L001_R1_001.fastq_213_1a_5
CCCCTACGACGGCGCTGGTAATGGCTCAGCTACTTAGGGTCCCGCAAGCCATCCTGGACATGATCGCTGG
TGCCCACTGGGGAGTCCTAGCGGGTATAGCGTATTTCTCCATGGCGGGCAACTGGGCGAAAGTCCTAGTA
GTGCTGTTGCTGTTTGCCGGCGTCGACGCAACCACCTACACCACCGGGGGGAGTGCCGCTGCTACTACAG
CTGGATTCGTCAAGCTTCTCAGTCCGGGCGCCAAGCAGCATATCCAACTGATTA

>1770_S24_L001_R1_001.fastq_214_1a_5
CCCCTACGACGGCGCTGGTAATGGCTCAGCTACTTAGGGTCCCGCAAGCCATCCTGGGCATGATCGCTGG
TGCCCACTGGGGAGTCCTAGCGGGTATAGCGTATTTCTCCATGGCGGGCAACTGGGCGAAAGTCCTAGTA
GTGCTGTTGCTGTTTGCCGGCGTCGACGCAACCACCTACACCACCGGGGGGAGTGCCGCTGCTACTACAG
CTGGATTCGTCGGGCTTCTCAGTCCGGGCGCCAAGCAGCATATCCAACTGATTA

>1770_S24_L001_R1_001.fastq_215_1a_5
CCCCTACGACGGCGCTGGTAATGGCTCAGCTACTTAGGGTCCCGCAAGCCATCCTGGACATGATCGCTGG
TGCCCACTGGGGAGTCCTAGCGGGTATAGCGTATTTCTCCATGGCGGGCAACTGGGCGAAAGTCCTAGTA
GTGCTGTTGCTGTTTGCCGGCGTCGACGCAACCACCTACACCACCAGGGGGAGTGCCGCTGCTACTACAG
CTGGATTCGTCGGGCTTCTCAGTCCGGGCGCCAAGCAGGATATCCAACTGATCA

>1770_S24_L001_R1_001.fastq_216_1a_5
CCCCTACGACGGCGCTGGTAATGGCTCAGCTACTTAGGGTCCCGCAAGCCATCCTGGACATGATCGCTGG
TGCCCACTGGGGAGTCCTAGCGGGTATAGCGTATTTCTCCATGGCGGGCAACTGGGCGAAAGTCCTAGTA
GTGCTGTTGCTGTTTGCCGGCGTCGACGCAACCACCTACACCCCCGGGGGGAGTGCCGCTGCTACTACAG
CTGGATTCGTCGGGCTTCTCAGTCCGGGCGCCAAGCAGCATATCCAACTGATTA

>1770_S24_L001_R1_001.fastq_217_1a_5
CCCCTACGACGGCGCTGGTAATGGCTCAGCTACTTAGGGTCCCGCAAGCCATCCTGGACATGATCGCTGG
TGCCCACTGGGGAGTCCTAGCGGGTACAGCGTATTTCTCCATGGCGGGCAACTGGGCGAAAGTCCTAGTA
GTGCTGTTGCTGTTTGCCGGCGTCGACGCAACCACCTACACCACCGGGGGGAGTGCCGCTGCTACTACAG
CTGGATTCGTCGGGCTTCTCAGTCCGGGCGCCAAGCAGCATATCCAACTGATTA

>1770_S24_L001_R1_001.fastq_218_1a_5
CCCCTACGACGGCGCTGGTAATGGCTCAGCTACTTAGGGTCCCGCAAGCCATCCTGGACATGATCGCTGG
TGCCCACTGGGGAGTCCTAGCGGGTATAGCGTATTTCTCCATGGCGGGCAACTGGGCGAAAGTCCTAGTA
GTGCTGTTGCTGTTTGCCGGCGTCGACGCAACCACCTACACCACCGGGGGGAGTGCCGCTGCTACTACAG
CTGGATTCGTCAGGCCTCTCAATCCGGGCGCCAAGCAGAATATCCAACTGATCA

>1770_S24_L001_R1_001.fastq_219_1a_5
CCCCTACGACGGCGCTGGTAATGGCTCAGCTACTTAGGGTCCCGCAAGCCATCCTGGACATGATCGCTGG
TGCCCACTGGGGAGTCCTAGCGGGCATAGCGTATTTCTCCATGGCGGGCAACTGGGCGAAAGTCCTAGTA
GTGCTGTTGCTGTTTGCCGGCGTCGACGCAACCACCTACACCACCGGGGGGAGTGCCGCTGCTACTACAG
CTGGATTCGTCAAGCTTCTCAATCCGGGCGCCAAGCAGAATATCCAACTGATCA

>1770_S24_L001_R1_001.fastq_220_1a_5
CCCCTACGACGGCGCTGGTAATGGCTCAGCTACTTAGGGTCCCGCAAGCCATCCTGGACATGATCGCTGG
TGCCCACTGGGGAGTCCTAGCGGGTATAGCGTATTTCCCCATGGCGGGCAACTGGGCGAAAGTCCTAGTA
GTGCTGTTGCTGTTTGCCGGCGTCGACGCAACCACCTACACCACCGGGGGGAGTGCCGCTGCTACTACAG
CTGGATTCGTCGGGCTTCTCAGTCCGGGCGCCAAGCAGCATATCCAACTGATTA

>1770_S24_L001_R1_001.fastq_221_1a_5
CCCCTACAACGGCGCTGGTAATGGCTCAGCTACTTAGGGTCCCGCAAGCCATCCTGGACATGATCGCTGG
TGCCCACTGGGGAGTCCTAGCGGGTATAGCGTATTTCTCCATGGCGGGCAACTGGGCGAAAGTCCTAGTA
GTGCTGTTGCTGTTTGCCGGCGTCGACGCAACCACCTACACCACCGGGGGGAGTGCCGCTGCTACTACAG
CTGGATTCGTCGGGCTTCTCAGTCCGGGCGCCAAGCAGCATATCCAACTGATTA

>1770_S24_L001_R1_001.fastq_222_1a_5
CCCCTACGACGGCGCTGGTAATGGCTCAGCTACTTAGGGTCCCGCAAGCCATCCTGGACATGATCGCTGG
TACCCACTGGGGAGTCCTAGCGGGTATAGCGTATTTCTCCATGGCGGGCAACTGGGCGAAAGTCCTAGTA
GTGCTGTTGCTGTTTGCCGGCGTCGACGCAACCACCTACACCACCGGGGGGAGTGCCGCTGCTACTACAG
CTGGATTCGTCGGGCTTCTCAGTCAGGGCGCCAAGCAGGATATCCAACTGATTA

>1770_S24_L001_R1_001.fastq_223_1a_5
CCCCTACGACGGCGCTGGTAATGGCTCAGCTACTTAGGGTCCCGCAAGTCATCCTGGACATGATCGCTGG
TGCCCACTGGGGAGTCCTAGCGGGTATAGCGTATTTCTCCATGGCGGGCAACTGGGCGAAAGTCCTAGTA
GTGCTGTTGCTGTTTGCCGGCGTCGACGCAACCACCTACACCACCGGGGGGAGTGCCGCTGCTACTGCAG
CTGGACTCGTCAGGCTTCTCAGTCCGGGCGCCAAGCAGGCTATCCAACTGATCA

>1770_S24_L001_R1_001.fastq_224_1a_5
CCCCTACGACGGCGCTGGTAATGGCTCAGCTACTTAGGGTCCCGCAAGCCATCCTGGACATGATCGCTGG
TGCCCACTGGGGAGTCCTAGCGGGTATGGCGTATTTCTCCATGGCGGGCAACTGGGCGAAAGTCCTAGTA
GTGCTGTTGCTGTTTGCCGGCGTCGACGCAACCACCTACACCACCGGGGGGAGTGCCGCTGCTACTACAG
CTGGATTCGTCGGGTTTCTCAGTCCGGGCGCCAAGCAGAATATCCAACTGATCA

>1770_S24_L001_R1_001.fastq_225_1a_5
CCCCTACGACGGCGCTGGTAATGGCTCAGCTACTTAGGGCCCCGCAAGCCATCCTGGACATGATCGCTGG
TGCCCACTGGGGAGTCCTAGCGGGTATAGCGTATTTCTCCATGGCGGGCAACTGGGCGAAAGTCCTAGTA
GTGCTGTTGCTGTTTGCCGGCGTCGACGCAACCACCTACACCACCGGGGGGAGTGCCGCTGCTACTACAG
CTGGATTCGTCGGGCTTCTCAGTCCGGGCGCCAAGCAGCATATCCAACTGATTA

>1770_S24_L001_R1_001.fastq_226_1a_5
CCCCTACGACGGCGCTGGTAATGGCTCAGCTACTTAGGGTCCCGCAAGCCATCCTGGACATGATCGCTGG
TGCCCACTGGGGAGTCCTAGCGGGTATAGCGTATTTCTCCATGGCGGGCAACTGGGCGAAAGTCCTAGTA
GTGCTGTTGCTGTTTGCCGGCGTCGACGCAACCACCTACACCACCGGGGGGAGTGCCGCTGCTACTACAG
CTGGATTCGTCAAGCTTCTCAATCCGGGCGCCAAGCAGCATATCCAACTGATTA

>1770_S24_L001_R1_001.fastq_227_1a_5
CCCCTACGACGGCGCTGGTAATGGCTCAGCTACTTAGGGTCCCGCAAGCCATCCTGGACATGATCGCTGG
TGCCCACTGGGGAGTCCTAGCGGGTATAGCGTATTTCTCCATGGCGGGCAACTGGGCGAAAGTCTTAGTA
GTGCTGTTGCTGTTTGCCGGCGTCGACGCAACCACCTACACCACCGGGGGGAGTGCCGCTGCTACTACAG
CTGGATTCGTCAAGCTTCTCAATCCGGGCGCCAAGCAGAATATCCAACTGATCA

>1770_S24_L001_R1_001.fastq_228_1a_5
CCCCTACGACGGCGCTGGTAATGGCTCAGCTACTTAGGGTCCCGCAAGCCATCCTGGACATGATCGCTGG
TGCCCACTGGGGAGTCCTAGCGGGTATAGCGTATTTCTCCATGGCGGGCAACTGGGCGAAAGTCCTAGTA
GTGCTGTTGCTGTTTGCCGGCGTCGACGCAACCACCTACACCACCGGGGGGAGTGCCGCTGCTACTACAG
CTGGACTCGTCGGGTTTCTCAGTCCGGGCGCCAAGCAGCATATCCAACTGATTA

>1770_S24_L001_R1_001.fastq_229_1a_5
CCCCTACGACGGCGCTGGTAATGGCTCAGCTACTTAGGGTCCCGCAAGCCATCCTGGACATGATCGCTGG
TGCCCACTGGGGAGTCCTAGCGGGTATAGCGTATTTCTCCATGGCGGGCAACTGGGCGAAAGTCCTAGTA
GTGCTGTTGCTGTTTGCCGGCGTCGACGCAACCACCTACACCACCGGGGGGAGTGTCGCTGCTACTACAG
CTGGATTCGTCAAGCTTCTCAATCCGGGCGCCAAGCAGAATATCCAACTGATCA

>1770_S24_L001_R1_001.fastq_230_1a_5
CCCCTACGACGGCGCTGGTAATGGCTCAGCTACTTAGGGTTCCGCAAGCCATCCTGGACATGATCGCTGG
TGCCCACTGGGGAGTCCTAGCGGGTATAGCGTATTTCTCCATGGCGGGCAACTGGGCGAAAGTCCTAGTA
GTGCTGTTGCTGTTTGCCGGCGTCGACGCAACCACCTACACCACCGGGGGGAGTGCCGCTGCTACTACAG
CTGGATTCGTCGGGCTTCTCAGTCCGGGCGCCAAGCAGGATATCCAACTGATCA

>1770_S24_L001_R1_001.fastq_231_1a_5
CCCCTACGACGGCGCTGGTAATGGCTCAGCTACTTAGGGTCCCGCAAGCCATCCTGGACATGATCGCTGG
TGCCCACTGGGGAGTCCTAGCGGGTATAGCGTATTTCTCCATGGCGGGCAACTGGGCGAAAGTCCTAGTA
GTGCTGTTGCTGTTTGCCGGCGTCGACGCAACCACCTACACCACCGGGGGGAGTGCCGCTGCTACTACAG
CTGGATCCGTCGGGCTTCTCAGTCCGGGCGCCAAGCAGCATATCCAACTGATTA

>1770_S24_L001_R1_001.fastq_232_1a_5
CCCCTACGACGGCGCTGGTAATGGCTCAGCTACTTAGGGTCCCGCAAGCCATCCTGGACATGATCGCTGG
TGCCCACTGGGGAGTCCTAGCGGGTATAGCGTATTTCTCCATGGCGGGCAACTGGGCGAAAGTCCTAGTA
GTGCTGTTGCTGTTTGCCGGCGTCGATGCAACCACCTACACCACCGGGGGGAGTGCCGCTGCTACTACAG
CTGGATTCGTCGGGCTTCTCAGTCCGGGCGCCAAGCAGCATATCCAACTGATTA

>1770_S24_L001_R1_001.fastq_233_1a_5
CCCCTACGACGGCGCTGGTAATGGCTCAGCTACTTAGGGTCCCGCAAGCCATCCTGGACATGATCGCTGG
TGCCCACTGGGGAGTCCTAGCGGGTATAGCGTATTTCTCCATGGCAGGCAACTGGGCGAAAGTCCTAGTA
GTGCTGTTGCTGTTTGCCGGCGTCGACGCAACCACCTACACCACCGGGGGGAGTGCCGCTGCTACTACAG
CTGGATTCGTCGGGCTTCTCAGTCCGGGCGCCAAGCAGGATATCCAACTGATCA

>1770_S24_L001_R1_001.fastq_234_1a_5
CCCCTACGACGGCGCTGGTAATGGCTCAGCTACTTAGGGTCCCGCAAGCCATCCTGGACATGATCGCTGG
TGCCCACTGGGGAGTCCTAGCGGGTATAGCGTATTTCTCCATGGCGGGCAACTGGGCGAAAGTCCTAGTA
GTGCTGTTGCTGTTTGCCGGCGTCGACGCAACCACCTGCACCACCGGGGGGAGTGCCGCTGCTACTACAG
CTGGATTCGTCGGGCTTCTCAGTCCGGGCGCCAAGCAGCATATCCAACTGATTA

>1770_S24_L001_R1_001.fastq_235_1a_5
CCCCTACGACGGCGCTGGTAATGGCTCAGCTACTTAGGGTCCCGCAAGCCATCCTGGACATGATCGCTGG
TGCCCACTGGGGAGTCCTAGCGGGTATAGCGTATTTCTCCATGGCGGGCAACTGGGCGAAAGTCCTAGTA
GTGCTGTTGCCGTTTGCCGGCGTCGACGCAACCACCTACACCACCGGGGGGAGTGCCGCTGCTACTACAG
CTGGATTCGTCGGGCTTCTCAGTCCGGGCGCCAAGCAGCATATCCAACTGATTA

>1770_S24_L001_R1_001.fastq_236_1a_5
CCCCTACGACGGCGCTGGTAATGGCTCAGCTACTTAGGGTCCCGCAAGCCATCCTGGACATGATCGCTGG
TGCCCACTGGGGAGTCCTAGCGGGTATAGCGTATTTCTCCATGGCGGGCAACTGGGCGAAAGTCCTAGTA
GTGCTGTTGCTGTTTGCCGGCGTCGACGCAACCACCTACACCACCGGGGGGAGTGCCGCCGCTACTACAG
CTGGATTCGTCAGGCTTCTCAATCCGGGCGCCAAGCAGAATATCCAACTGATCA

>1770_S24_L001_R1_001.fastq_237_1a_5
CCCCTACGGCGGCGCTGGTAATGGCTCAGCTACTTAGGGTCCCGCAAGCCATCCTGGACATGATCGCCGG
TGCCCACTGGGGAGTCCTAGCGGGTATAGCGTATTTCTCCATGGCGGGCAACTGGGCGAAAGTCCTAGTA
GTGCTGTTGCTGTTTGCCGGCGTCGACGCAACCACCTACACCACCGGGGGGAGTGCCGCTGCTACTACAG
CTGGATTCGTCGGGCTTCTCAGTCGGGGCGCCAAGCAGGATATCCAACTGATCA

>1770_S24_L001_R1_001.fastq_238_1a_5
CCCCTACGACGGCGCTGGTAATGGCTCAGCTACTTAGGGTCCCGCAAGCCATCCTGGACATGATCGCTGG
TGCCCACTGGGGAGTCCTAGCGGGTATAGCGTATTTCTCCATGGCGGGCAACTGGGCGAAAGTCCTAGTA
GCGCTGTTGCTGTTTGCCGGCGTCGACGCAACCACCTACACCACCGGGGGGAGTGCCGCTGCTACTACAG
CTGGATTCGTCGGGCTTCTCAGTCCGGGCGCCAAGCAGGATATCCAACTGATCA

>1770_S24_L001_R1_001.fastq_239_1a_5
CCCCTACGACGGCGCTGGTAATGGCTCAGCTACTTAGGGTCCCGCAAGCCATCCTGGACATGATCGCTGG
TGCCCACTGGGGAGTCCTAGCGGGTATAGCGTATTTCTCCATGGCGGGCAACTGGGCGAAAGTCCTAGTA
GTGCTGTTGCTGTTTGCCGGCGTCGACGCGACCACCTACACCACCGGGGGAAGTGCCGCTGCTACTGCAG
CTGGATTAGTCAAGCTTCTCAGTCCGGGCGCCAAGCAGAATATCCAACTGATCA

>1770_S24_L001_R1_001.fastq_240_1a_5
CCCCTACGACGGCGCTGGTAATGGCTCAGCTACTTAGGGTCCCGCAAGCCATCCTGGACATGATCGCTGG
TGCCCACTGGGGAGTCCTAGCGGGTATAGCGTATTTCTCCATGGCGGGCAACTGGGCGAAAGTCCTAGTA
GTGCTGTTGCTGTTTGCCGGCGTCGACGCAACCACCTACACCACCGGGGGGAGTGCCGCTGCTACTACAG
CTGGATTCGTCGGGTTTCTCAGCCCGGGCGCCAAGCAGAATATCCAACTGATCA

>1770_S24_L001_R1_001.fastq_241_1a_5
CCCCTACGACGGCGCTGGTAATGGCTCAGCTACTTAGGGTCCCGCAAGCCATCCTGGACATGATCGCTGG
TGCCCACTGGGGAGTCCTAGCGGGTATAGCGTATTTCTCCATGGCGGGCAACTGGGCGAAAGTCCTAATA
GTGCTGTTGCTGTTTGCCGGCGTCGACGCAACCACCTACACCACCGGGGGGAGTGCCGCTGCTACCACAG
CTGGATTCGTCGGGCTTCTCAGTCCGGGCGCCAAGCAGGATATCCAACTGATCA

>1770_S24_L001_R1_001.fastq_242_1a_5
CCCCTACGACGGCGCTGGTAATGGCTCGGCTACTTAGGGTCCCGCAAGCCATCCTGGACATGATCGCTGG
TGCCCACTGGGGAGTCCTAGCGGGTATAGCGTATTTCTCCATGGCGGGCAACTGGGCGAAAGTCCTAGTA
GTGCTGTTGCTGTTTGCCGGCGTCGACGCAACCACCTACACCACCGGGGGGAGTGCCGCTGCTACTACAG
CTGGATTCGTCGGGCTTCTCAGTCCGGGCGCCAAGCAGCATATCCAACTGATTA

>1770_S24_L001_R1_001.fastq_243_1a_5
CCCCTACGGCGGCGCTGGTAATGGCTCAGCTACTTAGGGTCCCGCAAGCCATCCTGGACATGATCGCTGG
TGCCCACTGGGGAGTCCTAGCGGGTATAGCGTATTTCTCCATGGCGGGCAACTGGGCGAAAGTCCTAGTA
GTGCTGTTGCTGTTTGCCGGCGTCGACGCAACCACCTACACCACCGGGGGGAGTGCCGCTGCTACTACAG
CTGGATTCGTCGGGCTTCTCAGTCCGGGCGCCAAGCAGAATATCCAACTGATCA

>1770_S24_L001_R1_001.fastq_244_1a_5
CCCCTACGACGGCGCTGGTAATGGCTCAGCTACTTAGGGTCCCGCAAGCCATCCTGGACATGATCGCTGG
TGCCCACTGGGGAGTTCTAGCGGGTATAGCGTATTTCTCCATGGCGGGCAACTGGGCGAAAGTCCTAGTA
GTGCTGTTGCTGTTTGCCGGCGTCGACGCAACCACCTACACCACCGGGGGGAGTGCCGCTGCTACTACAG
CTGGATTCGCCAAGTTTCTCAGTCCGGGCGCCAAGCAGAATATCCAACTGATCA

>1770_S24_L001_R1_001.fastq_245_1a_5
CCCCTACGACGGCGCTGGTAATGGCTCAGCTACTTAGGGTCCCGCAAGCCGTCCTGGACATGATCGCTGG
TGCCCACTGGGGAGTCCTAGCGGGTATAGCGTATTTCTCCATGGCGGGCAACTGGGCGAAAGTCCTAGTA
GTGCTGTTGCTGTTTGCCGGCGTCGACGCAACCACCTACACCACCGGGGGGAGTGCCGCTGCTACTACAG
CTGGACTCGTCGGGTTTCTCAGTCCGGGCGCCAAGCAGAATATCCAACTGATCA

>1770_S24_L001_R1_001.fastq_246_1a_5
CCCCTACGACGGCGCTGGTAATGGCTCAGCTACTTAGGGTCCCGCAAGCCATCCTGGACATGATCGCTGG
TGCCCACTGGGGAGTCCTAGCGGGTATAGCGTATTTCTCCATGGCGGGCAACTGGGCGAAAGTCCTAGTA
GTGCTGCTGCTGTTTGCCGGCGTCGACGCAACCACCTACACCACCGGGGGGAGTGCCGCTGCTACTACAG
CTGGATTCGTCGGGCTTCTCAGTCCGGGCGCCAAGCAGGATATCCAACTGATCA

>1770_S24_L001_R1_001.fastq_247_1a_5
CCCCTACGACGGCGCTGGTAATGGCTCAGCTACTTAGGGTCCCGCAAGCCATCCTGGACATGATCGCTGG
TGCCCACTGGGGAGTCCTAGCGGGTATAGCGTATTTCTCCATGGCGGGCAACTGGGCGAAAGTCCTAGTA
GTGCTGTTGCTGTTTGCTGGCGTCGACGCAACCACCTACACCACCGGGGGGAGTGCCGCTGCTACTACAG
CTGGATTCGTCGGGCTTCTCAGTCCGGGCGCCAAGCAGCATATCCAACTGATTA

>1770_S24_L001_R1_001.fastq_248_1a_5
CCCCTACGACGGCGCTGGTAATGGCTCAGCTACTTAGGGTCCCGCAAGCCATCCTGGACATGATCGCTGG
TGCCCACTGGGGAGTCCTAGCGGGTATAGCGTATTTCTCCATGGCGGGCAACTGGGCGAAAGTCCTAGTA
GTGCTGTTGCTGTTTGCCGGCGTCGACGCAACCACCTACACCACCGGGGGGAGTGCCGCTGCTACTACAG
CTGGAATCGTCAGGCTTCTCAATCCGGGCGCCAAGCAGCATATCCAACTGATTA

>1770_S24_L001_R1_001.fastq_249_1a_5
CCCCTACGACGGCGCTGGTAATGGCTCAGCTACTTAGGGTCCCGCAAGCCATCCTGGACATGATCGCTGG
TGCCCACTGGGGAGTCCTAGCGGGTATAGCGTATTTCTCCATGGCGGGCAACTGGGCGAAAGTCCTAGTA
GTGCTGTTGCTGTTTGCCGGCGTCGACGCAACCACCTACACCACCGGGGGGAGTGCCGCTGCTACCACAG
CTGGATTCGTCGGGCTTCTCAGTCCGGGCGCCAAGCAGCATATCCAACTGATCA

>1770_S24_L001_R1_001.fastq_250_1a_5
CCCCTACGACGGCGCTGGTAGTGGCTCAGCTACTTAGGGTCCCGCAAGCCATCCTGGACATGATCGCTGG
TGCCCACTGGGGAGTCCTAGCGGGTATAGCGTATTTCTCCATGGCGGGCAACTGGGCGAAAGTCCTAGTA
GTGCTGTTGCTGTTTGCCGGCGTCGACGCAACCACCTACACCACCGGGGGGAGTGCCGCTGCTACTACAG
CTGGATTCGTCGGGCTTCTCAGTCCGGGCGCCAAGCAGGATATCCAACTGATTA

>1770_S24_L001_R1_001.fastq_251_1a_5
CCCCTACGACGGCGCTGGTAATGGCTCAGCTACTTAGGGTCCCGCAAGCCATCCTGGACATGATCGCTGG
TGCCCACTGGGGAGTCCTAGCGGGTATAGCGTATTTCTCCATGGCGGGCAACTGGGCGAAAGTCCTAGTA
GTGCTGTTGCTGTTTGCCGGCGTCGACGCAACCACCTACACCACCGGGGGGAGTGCCGCTGCTACTACAG
CTGGATTCGTCGGGCTTCTCAGTCCGGGCACCAAGCAGGATATCCAACTGATCA

>1770_S24_L001_R1_001.fastq_252_1a_5
CCCCTACGACGGCGCTGGTAATGGCTCAGCTACTTAGAGTCCCGCAAGCCATCCTGGACATGATCGCTGG
TGCCCACTGGGGAGTCCTAGCGGGTATAGCGTATTTCTCCATGGCGGGCAACTGGGCGAAAGTCCTAATA
GTGCTGTTGCTGTTTGCCGGCGTCGACGCAACCACCTACACCACCGGGGGGAGTGCCGCTGCTACTACAG
CTGGATTCGTCGGGCTTCTCAATCCGGGCGCCAAGCAGGATATCCAACTGATCA

>1770_S24_L001_R1_001.fastq_253_1a_5
CCCCTACGATGGCGCTGGTAATGGCTCAGCTACTTAGGGTCCCGCAAGCCATCCTGGACATGATCGCTGG
TGCCCACTGGGGAGTCCTAGCGGGTATAGCGTATTTCTCCATGGCGGGCAACTGGGCGAAAGTCCTAGTA
GTGCTGTTGCTGTTTGCCGGCGTCGACGCAACCACCTACACCACCGGGGGGAGTGCCGCTGCTACTACAG
CTGGATTCGTCGGGCTTCTCAGTCCGGGCGCCAAGCAGCATATCCAACTGATTA

>1770_S24_L001_R1_001.fastq_254_1a_5
CCCCTACGACGGCGCTGGTAATGGCTCAGCTACTTAGGGTCCCGCAAGCCATCCTGGACATGATCGCTGG
TGCCCACTGGGGAGTCCTAGCGGGTATAGCGTATTTCCCCATGGCGGGCAACTGGGCGAAAGTCCTAGTA
GTGCTGTTGCTGTTTGCCGGCGTCGACGCAACCACCTACACCACCGGGGGGAGTGCCGCTGCTACTACAG
CTGGATTCGTCAAGCTTCTCAATCCGGGCGCCAAGCAGAATATCCAACTGATCA

>1770_S24_L001_R1_001.fastq_255_1a_5
CCCCTACGACGGCGCTGGTAATGGCTCAGCTACTTAGGGTCCCGCAAGCCATCCTGGACATGATCGCTGG
TGCCCACTGGGGAGTCCTAGCGGGTATAGCGTATTTCTCCATGGCGGGCAACTGGGCGAAAGTCCTAGTA
GTGCTGTTGCTGTCTGCCGGCGTCGACGCAACCACCTACACCACCGGGGGGAGTGCCGCTGCTACTACAG
CTGGATTCGTCAGGCTTCTCAATCCGGGCGCCAAGCAGAATATCCAACTGATCA

>1770_S24_L001_R1_001.fastq_256_1a_5
CCCCTACGACGGCGCTGGTAATGGCTCAGCTACTTAGGGTCCCGCAAGCCATCCTGGACATGATCGCTGG
TGCCCACTGGGGAGTCCTAGCGGGTATAGCGTATTTCTCCATGGCGGGCAACTGGGCGAAAGTCCTAGTA
GTGCTGTTGCTGTTTGCCGGCGTCGACGCAACCACCTACACCACCGGGGGGAGCGCCGCTGCTACTACAG
CTGGATTCGTCGGGCTTCTCAGTCCGGGCGCCAAGCAGAATATCCAACTGATCA

>1770_S24_L001_R1_001.fastq_257_1a_5
CCCCTACGACGGCGCTGGTAATGGCTCAGCTACTTAGGGTCCCGCAAGCCATCCTGGACATGATCGCTGG
TGCCCACTGGGGAGTCCTAGCGGGTATAGTGTATTTCTCCATGGCGGGCAACTGGGCGAAAGTCCTAGTA
GTGCTGTTGCTGTTTGCCGGCGTCGACGCAACCACCTACACCACCGGGGGGAGTGCCGCTGCTACTACAG
CTGGATTCGTCGGGCTTCTCAGTCCGGGCGCCAAGCAGCATATCCAACTGATTA

>1770_S24_L001_R1_001.fastq_258_1a_5
CCCCTACGACGGCGCTGGTAATGGCTCAGCTACTTAGGGTCCCGCAAGCCATCCTGGACATGATCGCTGG
TGCCCACTGGGGAGTCCTAGCGGGTATAGCGTATTTCTCCATGGCGGGCAACTGGGCGAAAGTCCTAGTA
GTGCTGTTGCTGTTTGCCGGCGTCGACGCAACCACCTACACCACCGGGGGGAGTGCCGCTGCTACTACAG
CTGGATTCGTCAGGCTTCTCAATCCGGGCGCCAAGCAGAATATCCAACCGATCA

>1770_S24_L001_R1_001.fastq_259_1a_5
CCCCTACGACGGCGCTGGTAATGGCTCAGCTACTTAGGGTCCCGCAAGCCATCCTGGACATGATCGCTGG
TGCCCACTGGGGAGTCCTAGCGGGTATAGCGTATTTCTCCATGGCGGGCAACTGGGCGAAAGTCCTAGTA
GTGCTGTTGCTGTTTGCCGGCGTCGACGCAACCACTTACACCACCGGGGGGAGTGCCGCTGCTACTACAG
CTGGATTCGTCGGGCTTCTCAGTCCGGGCGCCAAGCAGCATATCCAACTGATTA

>1770_S24_L001_R1_001.fastq_260_1a_5
CCCCTACGACGGCGCTGGTAATGGCGCAGCTACTTAGGGTCCCGCAAGCCATCCTGGACATGATCGCTGG
TGCCCACTGGGGAGTCCTAGCGGGTATAGCGTATTTCTCCATGGCGGGCAACTGGGCGAAAGTCCTAGTA
GTGCTGTTGCTGTTTGCCGGCGTCGACGCAACCACCTACACCACCGGGGGGAGTGCCGCTGCTACTGCAG
CTGGACTCGTCAGGCTTCTCAGTCCGGGCGCCAAGCAGGCTATCCAACTGATCA

>1770_S24_L001_R1_001.fastq_261_1a_5
CCCCTACGACGGCGCTGGTAATGGCTCAGCTACTTAGAGTCCCGCAAGCCATCCTGGACATGATCGCTGG
TGCCCACTGGGGAGTCCTAGCGGGTATAGCGTATTTCTCCATGGCGGGCAACTGGGCGAAAGTCCTAGTA
GTGCTGTTGCTGTTTGCCGGCGTCGACGCAACCACCTACACCACCGGGGGGAGTGCCGCTGCTACTACAG
CTGGATTCGTCAAGCTTCTCAATCCGGGCGCCAAGCAGAATATCCAACTGATCA

>1770_S24_L001_R1_001.fastq_262_1a_5
CCCCTACGACGGCGCTGGTAATGGCTCAGCTACTTAGGGTCCCGCAAGCCATCCTGGACATGATCGCTGG
TGCCCACTGGGGAGTCCTAGCGGGTATAGCGTATTTCTCCATGGCGGGCAACTGGGCGAAAATCCTAGTA
GTGCTGTTGCTGTTTGCCGGCGTCGACGCAACCACCCACACCACCGGGGGGAGTGCCGCTGCTACTACAG
CTGGATTAGTCAGGTTTCTCAGTCCGGGCGCCAAGCAGAATATCCAACTGATCA

>1770_S24_L001_R1_001.fastq_263_1a_5
CCCTTACGACGGCGCTGGTAATGGCTCAGCTACTTAGGGTCCCGCAAGCCATCCTGGACATGATCGCTGG
TGCCCACTGGGGAGTCCTAGCGGGTATAGCGTATTTCTCCATGGCGGGCAACTGGGCGAAAGTCCTAGTA
GTGCTGTTGCTGTTTGCCGGCGTCGACGCAACCACCTACACCACCGGGGGGAGTGCCGCTGCTACTACAG
CTGGATTCGTCGGGCTTCTCAGTCCGGGCGCCAAGCAGCATATCCAACTGATTA

>1770_S24_L001_R1_001.fastq_264_1a_5
CCCCTACGACGGCGCTGGTAATGGCTCAGCTACTTAGGGTCCCGCAAGCCATCCTGGACATGATCGCTGG
TGCCCACTGGGGAGTCCTAGCGGGTATAGCGTATTTCTCCATGGCGGGCAACTGGGCGAAAGTCCTAATA
GTGCTGTTGCTGTTTGCCGGCGTCGACGCAACCACCTACACCACCGGGGGGAGTGCCGCTGCTACTACAG
CTGGATTCGTCGGGTTTCTCAGTCCGGGCGCCAAGCAGAATATCCAACTGATCA

>1770_S24_L001_R1_001.fastq_265_1a_5
CCCCTACGACGGCGCTGGTAATGGCTCAGCTACTTAGGGTCCCGCAAGCCATCCTGGACATGATCGCTGG
TGCCCACTGGGGAGTCCTAGCGGGTATGGCGTATTTCTCCATGGCGGGCAACTGGGCGAAAGTCCTAGTA
GTGCTGTTGCTGTTTGCCGGCGTCGACGCAACCACCTACACCACCGGGGGGAGTGCCGCTGCTACTACAG
CTGGATTCGTCAGGCTTCTCAATCCGGGCGCCAAGCAGAATATCCAACTGATCA

>1770_S24_L001_R1_001.fastq_266_1a_5
CCCCTACGACGGCGCTGGTAATGGCTCAGCTACTTAGGGTCCCGCAAGCCATCCTGGACATGATCGCTGG
TGCCCACTGGGGAGTCCTAGCGGGTATGGCGTATTTCTCCATGGCGGGCAACTGGGCGAAAGTCCTAGTA
GTGCTGTTGCTGTTTGCCGGCGTCGACGCAACCACCTACACCACCGGGGGGAGTGCCGCTGCTACTACAG
CTGGATTCGTCGGGCTTCTCAGTCCGGGCGCCAAGCAGGATATCCAACTGATCA

>1770_S24_L001_R1_001.fastq_267_1a_5
CCCCTACGGCGGCGCTGGTAATGGCTCAGCTACTTAGGGTCCCGCAAGCCATCCTGGACATGATCGCTGG
TGCCCACTGGGGAGTCCTAGCGGGTATAGCGTATTTCTCCATGGCGGGCAACTGGGCGAAAGTCCTAGTA
GTGCTGTTGCTGTTTGCCGGCGTCGACGCAACCACCTACACCACCGGGGGGAGTGCCGCTGCTACTACAG
CTGGATTCGCCAAGTTTCTCAGTCCGGGCGCCAAGCAGAATATCCAACTGATCA

>1770_S24_L001_R1_001.fastq_268_1a_5
CCCCTACGACGGCGCTGGTAATGGCTCAGCTACTTAGGGTCCCGCAAGCCATCCTGGACATGATCGCTGG
TGCCCACTGGGGAGTCCTAGCGGGTATAGCGTATTTCTCCATGGCGGGCAACTGGGCGAAAGTCCTAGTA
GTGCTGTTGCTGTTTGCCGGCGTCGACGCAACCACCTACACCACCGGGGGGAGTGTTGCTGCTACTACAG
CTGGATTCGTCGGGCTTCTCAGTCCGGGCGCCAAGCAGGATATCCAACTGATTA

>1770_S24_L001_R1_001.fastq_269_1a_5
CCCCTACGACGGCGCTGGTAATGGCTCAGCTACTTAGGGTCCCGCAAGCCATCCCGGACATGATCGCTGG
TGCCCACTGGGGAGTCCTAGCGGGTATAGCGTATTTCTCCATGGCGGGCAACTGGGCGAAAGTCCTAGTA
GTGCTGTTGCTGTTTGCCGGCGTCGACGCAACCACCTACACCACCGGGGGGAGTGCCGCTGCTACTACAG
CTGGATTCGTCGGGCTTCTCAGTCCGGGCGCCAAGCAGCATATCCAACTGATTA

>1770_S24_L001_R1_001.fastq_270_1a_5
CCCCTACGACGGCGCTGGTAATGGCTCAGCTACTTAGGGTCCCGCAAGCCATCCTGGACATGATCGCTGG
TGCCCACTGGGGAGTCCTAGCGGGTATAGCGTATTTCTCCATGGCGGACAACTGGGCGAAAGTCCTAGTA
GTGCTGTTGCTGTTTGCCGGCGTCGACGCAACCACCTACACCACCGGGGGGAGTGCCGCTGCTACTACAG
CTGGATTCGTCAGGCTTCTCAATCCGGGCGCCAAGCAGAATATCCAACTGATCA

>1770_S24_L001_R1_001.fastq_271_1a_5
CCCCTACGACGGCGCCGGTAATGGCTCAGCTACTTAGGGTCCCGCAAGCCATCCTGGACATGATCGCTGG
TGCCCACTGGGGAGTCCTAGCGGGTATAGCGTATTTCTCCATGGCGGGCAACTGGGCGAAAGTCCTAGTA
GTGCTGTTGCTGTTTGCCGGCGTCGACGCAACCACCTACACCACCGGGGGGAGTGCCGCTGCTACTACAG
CTGGATTCGTCGGGCTTCTCAGTCCGGGCGCCAAGCAGCATATCCAACTGATTA

>1770_S24_L001_R1_001.fastq_272_1a_5
CCCCTACGACGGCGCTGGTAATGGCTCAGCTACTTAGGGTCCCGCAAGCCATCCTGGACATGATCGCTGG
TGCCCACTGGGGAGTCCTAGCGGGTATAGCGTATTTCTCCATGGCGGGCAACTGGGCGAAAGTCCTAGTA
GTGCTGTTGCTGTTTGCCGGCGTCGACGCAACCACCCACACCACCGGGGGGAGTGCCGCTGCTACTACAG
CTGGATTCGTCAAGCTTCTCAATCCGGGCGCCAAGCAGAATATCCAACTGATCA

>1770_S24_L001_R1_001.fastq_273_1a_5
CCCCTACGACGGCGCTGGTAATGGCTCAGCTACTTAGGGTCCCGCAAGCCATCCTGGACATGATCGCTGG
TGCCCACTGGGGAGTCCTAGCGGGTATAGCGTATTTCTCCATGGCGGGCAACTGGGCGAAAGTCCTAGTA
GTGCTGTTGCTGTTTGCCGGCGTCGACGCAACCACCTACACCACCGGGGGGAGTGCCGCTGCTACTACAG
CTGGATTCGTCAAGCTTCTCAATCCGGGCGCCAAGCAGAATATCCAATTGATCA

>1770_S24_L001_R1_001.fastq_274_1a_5
CCCCTACGACGGCGCTGGTAATGGCTCAGCTACTTAGGGTCCCGCAAGCCATCCTGGACATGATCGCTGG
TGCCCACTGGGGAGTCCTAGCGGGTATAGCGTATTTCTCCATGGCGGGCAACTGGGCGAAAGTCCTAGTA
GTGCTGTTGCTGTTTGCCGGCGTCGACGCAACCACCTACACCACCGGGGGGAGTGCCGCTGCTACTACAG
CTGGAATCGTCAGGCTTCTCAGTCCGGGCGCCAAGCAGGATATCCAACTGATCA

>1770_S24_L001_R1_001.fastq_275_1a_5
CCCCTACGACGGCGCTGGTAATGGCTCAGCTACTTAGGGTCCCGCAAGCCATCCTGGACATGATCGCTGG
TGCCCACTGGGGAGCCCTAGCGGGTATAGCGTATTTCTCCATGGCGGGCAACTGGGCGAAAGTCCTAGTA
GTGCTGTTGCTGTTTGCCGGCGTCGACGCAACCACCTACACCACCGGGGGGAGTGCCGCTGCTACTACAG
CTGGATTCGTCAAGCTTCTCAATCCGGGCGCCAAGCAGAATATCCAACTGATCA

>1770_S24_L001_R1_001.fastq_276_1a_5
CCCCTACGACGGCGCTGGTAATGGCTCAGCTACTTAGGGTCCCGCAAGCCATCCTGGACATGATCGCTGG
TGCCCACTGGGGAGTCCTAGCGGGTATAGCGTATTTCTCCATGGCGGGCAACTGGGCGAAAGTCCTAGTA
GTGCTGTTGCTGTTTGCCGGCGTCGACGCAACCACCTACACCACCGGGGGGAGTGCCGCTGCTACTACAG
TTGGATTCGTCAGGCTTCTCAATCCGGGCGCCAAGCAGAATATCCAACTGATCA

>1770_S24_L001_R1_001.fastq_277_1a_5
CCCCTACGACGGCGCTGGTGATGGCTCAGCTACTTAGGGTCCCGCAAGCCATCCTGGACATGATCGCTGG
TGCCCACTGGGGAGTCCTAGCGGGTATAGCGTATTTCTCCATGGCGGGCAACTGGGCGAAAGTCCTAGTA
GTGCTGTTGCTGTTTGCCGGCGTCGACGCAACCACCTACACCACCGGGGGGAGTGCCGCTGCTACTACAG
CTGGATTCGTCGGGTTTCTCAGTCCGGGCGCCAAGCAGAATATCCAACTGATCA

>1770_S24_L001_R1_001.fastq_278_1a_5
CCCCTACGACGGCGCTGGTAATGGCTCAGCTACTTAGGGTCCCGCAAGCCATCCTGGACATGATCGCTGG
TGCCCACTGGGGGGTCCTAGCGGGTATAGCGTATTTCTCCATGGCGGGCAACTGGGCGAAAGTCCTAGTA
GTGCTGTTGCTGTTTGCCGGCGTCGACGCAACCACCTACACCACCGGGGGGAGTGCCGCTGCTACTACAG
CTGGATTCGTCAGGCTTCTCAATCCGGGCGCCAAGCAGAATATCCAACTGATCA

>1770_S24_L001_R1_001.fastq_279_1a_5
CCCCTACGACGGCGCTGGTAATGGCTCAGCTACTTAGGGTCCCGCAAGCCATCCTGGACATGATCGCTGG
TGCCCACTGGGGAGTCCTAGCGGGTATAGCGTATTTCTCCATGGCGGGCAACTGGGCGAAAGTCCTAGTA
GTGCTGTTGCTGTTTGCCGGCGTCGACGCAACCACCTACACCACCGGGGGGAGTGCCGCTGCTACTACAG
CCGGATTCGTCAAGCTTCTCAATCCGGGCGCCAAGCAGAATATCCAACTGATCA

>1770_S24_L001_R1_001.fastq_280_1a_5
CCCCTACGACGGCGCTGGTAATGGCTCAGCTACTTAGGGTCCCGCAAGCCATCCTGGACATGATCGCTGG
TGCCCACTGGGGAGTCCTAGCGGGTATAGCGTATTTCTCCATGGCGGGCAACTGGGCGAAAGTCCTAGTA
GTGCTGTTGCTGTTTGCCGGCGTCGACGCAACCACCTACACCACCGGGGGAAGTGCCGCTGCTACTACAG
CTGGATTCGTCGGGCTTCTCAGTCCGGGCGCCAAGCAGCATATCCAACTGATTA

>1770_S24_L001_R1_001.fastq_281_1a_5
CCCCTACGACGGCGCTGGTAATGGCTCAGCTACTTAGGGTCCCGCAAGCCATCCTGGACATGATCGCTGG
TGCCCACTGGGGAGTCCTAGCGGGTATAGCGTATTTCTCCATGGCGGGCAACTGGGCGAAAGTCCTAGTA
GTGCTGTTGCTGTTTGCCGGCGTCGACGCAACCACCTACACCACCGGGGGGAGTGCCGCTGCTACTACAG
CTGGATTCGTCAGGCTTCTCAGTCCGGGCGCCAAGCAGGCTATCCAACTGATCA

>1770_S24_L001_R1_001.fastq_282_1a_5
CCCCTACGACGGCGCTGGTAATGGCTCAGCTACTTAGGGTCCCGCAAGCCATCCTGGACATGATCGCTGG
TGCCCACTGGGGAGTCCTAGCGGGTATAGCGTATTTCTCCATGGCGGGCAACTGGGCGAAAGTCCTAGTA
GTGCTGTTGCTGTTTGCCGGTGTCGACGCAACCACCTACACCACCGGGGGGAGTGCCGCTGCTACTACAG
CTGGATTCGTCGGGCTTCTCAGTCCGGGCGCCAAGCAGCATATCCAACTGATTA
