# Supplementary material for: HCV transmission in high-risk communities in Bulgaria
Source: PLoS One. 2019 Mar 5;14(3):e0212350. doi: 10.1371/journal.pone.0212350 (PMC6400337; doi:10.1371/journal.pone.0212350)
Supplement: S1 File — (ZIP) [file pone.0212350.s002.zip › 252_S9_L001_R1_001.fastq_3a_freq5.fas]

>252_S9_L001_R1_001.fastq_1_3a_1059
CCCCCGCTGTGGGCATGGTGGTGGCGCACATCTTGCGGTTGCCCCAGACCTTGTTCGACATAATAGCCGG
GGCCCATTGGGGCATCTTGGCGGGCCTAGCCTATTACTCCATGCAGGGCAACTGGGCCAAGGTCGCTATC
ATCGTGGTTATGTTTTCAGGGGTCGATGCCGAAACATTTACTATCGGTGGTAGTACAGCCCGCCAAACCG
GCCTTATTACCAGTTTGTTCAGTCAGGGTGCCCAACAGAAACTGCAGCTGGTCA

>252_S9_L001_R1_001.fastq_2_3a_696
CCCCCGCTGTGGGCATGGTGGTGGCGCACATCTTGCGGTTGCCCCAGACCTTGTTCGACATAATAGCCGG
GGCCCATTGGGGCATCTTGGCGGGCCTAGCCTATTACTCCATGCAGGGCAACTGGGCCAAGGTCGCTATC
ATCGTGGTTATGTTTTCAGGGGTCGATGCCGAAACATTTACTATCGGTGGTAGTACAGCCCGCCAAACCG
GCCTTATTACCAGTTTGTTCAGTCAGGGTGCCCAACAGAAACTGCAGCTGGTTA

>252_S9_L001_R1_001.fastq_3_3a_654
CCCCCGCTGTGGGCATGGTGGTGGCGCACATCTTGCGGTTGCCCCAGACCTTGTTCGACATAATAGCCGG
GGCCCATTGGGGCATCTTGGCGGGCCTAGCCTATTACTCCATGCAGGGCAACTGGGCCAAGGTCGCTATC
ATCGTGGTTATGTTTTCAGGGGTCGATGCCGAAACATTTACTATCGGTGGTAGCACAGCCCGCCAAACCG
GCCTTATTACCAGTTTGTTCAGTCAGGGTGCCCAACAGAAACTGCAGCTGGTTA

>252_S9_L001_R1_001.fastq_4_3a_132
CCCCCGCTGTGGGCATGGTGGTGGCGCACATCTTGCGGCTGCCCCAGACCTTGTTCGACATAATAGCCGG
GGCCCATTGGGGCATCTTGGCGGGCCTAGCCTATTACTCCATGCAGGGCAACTGGGCCAAGGTCGCTATC
ATCGTGGTTATGTTTTCAGGGGTCGATGCCGAAACATTTACTATCGGTGGTAGTACAGCCCGCCAAACCG
GCCTTATTACCAGTTTGTTCAGTCAGGGTGCCCAACAGAAACTGCAGCTGGTCA

>252_S9_L001_R1_001.fastq_5_3a_112
CCCCCGCTGTGGGCATGGTGGTGGCGCACATCTTGCGGTTGCCCCAGACCTTGTTCGACATAATAGCCGG
GGCCCATTGGGGCATCTTGGCGGGCCTAGCCTATTACTCCATGCAGGGCAACTGGGCCAAGGTCGCTATC
ATCGTGGTTATGTTTTCAGGGGTCGATGCCGAAACATTTACTATCGGTGGTAGCACAGCCCGCCAAACCG
GCCTTATTACCAGTTTGTTCAGTCAGGGTGCCCAACAGAAACTGCAGCTGGTCA

>252_S9_L001_R1_001.fastq_6_3a_112
CCCCCGCTGTGGGCATGGTGGTGGCGCACATCTTGCGGCTGCCCCAGACCTTGTTCGACATAATAGCCGG
GGCCCATTGGGGCATCTTGGCGGGCCTAGCCTATTACTCCATGCAGGGCAACTGGGCCAAGGTCGCTATC
ATCGTGGTTATGTTTTCAGGGGTCGATGCCAGCACAGTTACTATCGGTGGTAGTACAGCCCGCCAAGCCA
ACCTTATTGCTAATTTGTTCAGTCCGGGTGCCCGACAGAACCTGCAGCTGGTCA

>252_S9_L001_R1_001.fastq_7_3a_84
CCCCCGCTGTGGGCATGGTGGTGGCGCACATCTTGCGGCTGCCCCAGACCTTGTTCGACATAATAGCCGG
GGCCCATTGGGGCATCTTGGCGGGCCTAGCTTATTATTCCATGCAGGGCAACTGGGCCAAGGTCGCTATC
ATCGTGGTTATGTTTTCAGGGGTCGATGCCAGAACAACTATTAGCGGTGGCAGTGTAGCCCACGATGCCA
GCGTCTTTACTAGGTTGTTTAGTGTGGGTGCCAAACAGAAACTGCAGCTGGTCA

>252_S9_L001_R1_001.fastq_8_3a_78
CCCCCGCTGTGGGCATGGTGGTGGCGCACATCTTGCGGCTGCCCCAGACCTTGTTCGACATAATAGCCGG
GGCCCATTGGGGCATCTTGGCGGGCCTAGCCTATTACTCCATGCAGGGCAACTGGGCCAAGGTCGCTATC
ATCGTGGTTATGTTTTCAGGGGTCGATGCCGAAACATTTACTATCGGTGGTAGTACAGCCCGCCAAACCG
GCCTTATTACCAGTTTGTTCAGTCAGGGTGCCCAACAGAAACTGCAGCTGGTTA

>252_S9_L001_R1_001.fastq_9_3a_77
CCCCCGCTGTGGGCATGGTGGTGGCGCACATCTTGCGGCTGCCCCAGACCTTGTTCGACATAATAGCCGG
GGCCCATTGGGGCATCTTGGCGGGCCTAGCTTATTATTCCATGCAGGGCAACTGGGCCAAGGTCGCTATC
ATCGTGGTTATGTTTTCAGGGGTCGATGCCAGAACAACTATTAGCGGTGGCAGTGTAGCCCACGATGCCA
GCCTCTTTACTAGGTTGTTTAGTGTGGGTGCCCAACAGAAACTGCAGCTGGTCA

>252_S9_L001_R1_001.fastq_10_3a_69
CCCCCGCTGTGGGCATGGTGGTGGCGCACATCTTGCGGCTGCCCCAGACCTTGTTCGACATAATAGCCGG
GGCCCATTGGGGCATCTTGGCGGGCCTAGCCTATTACTCCATGCAGGGCAACTGGGCCAAGGTCGCTATC
ATCGTGGTTATGTTTTCAGGGGTCGATGCCGAAACATTTACTATCGGTGGTAGCACAGCCCGCCAAACCG
GCCTTATTACCAGTTTGTTCAGTCAGGGTGCCCAACAGAAACTGCAGCTGGTTA

>252_S9_L001_R1_001.fastq_11_3a_54
CCCCCGCTGTGGGCATGGTGGTGGCGCACATCTTGCGGTTGCCCCAGACCTTGTTCGACATAATAGCCGG
GGCCCATTGGGGCATCTTGGCGGGCCTAGCCTATTACTCCATGCAGGGCAACTGGGCCAAGGTCGCTATC
ATCGTGGTTATGTTTTCAGGGGTCGATGCCAGCACAGTTACTATCGGTGGTAGTACAGCCCGCCAAGCCA
ACCTTATTGCTAATTTGTTCAGTCCGGGTGCCCGACAGAACCTGCAGCTGGTCA

>252_S9_L001_R1_001.fastq_12_3a_53
CCCCCGCTGTGGGCATGGTGGTGGCGCACATTTTGCGGTTGCCCCAGACCTTGTTCGACATAATAGCCGG
GGCCCATTGGGGCATCTTGGCGGGCCTAGCCTATTACTCCATGCAGGGCAACTGGGCCAAGGTCGCTATC
ATCGTGGTTATGTTTTCAGGGGTCGATGCCGAAACATTTACTATCGGTGGTAGTACAGCCCGCCAAACCG
GCCTTATTACCAGTTTGTTCAGTCAGGGTGCCCAACAGAAACTGCAGCTGGTCA

>252_S9_L001_R1_001.fastq_13_3a_49
CCCCCGCTGTGGGCATGGTGGTGGCGCACATCTTGCGGTTGCCCCAGACCTTGTTCGACATAATAGCCGG
GGCCCATTGGGGCATCTTGGCGGGCCTAGCCTATTACTCCATGCAGGGCAACTGGGCCAAGGTCGCTATC
ATCGTGGTTATGTTTTCAGGGGTCGATGCCGAAACATTTACTATCGGTGGTAGTACAGCCCGCCAAACCA
GCCTTATTACCAGTTTGTTCAGTCAGGGTGCCCAACAGAAACTGCAGCTGGTTA

>252_S9_L001_R1_001.fastq_14_3a_43
CCCCCGCTGTGGGCATGGTGGTGGCGCACATCTTGCGGCTGCCCCAGACCCTGTTCGACATAATAGCCGG
GGCCCATTGGGGCATCTTGGCGGGCCTAGCCTATTATTCCATGCAGGGCAACTGGGCCAAGGTCGCTATC
ATCGTGGTTATGTTTTCAGGGGTCGATGCCGAAACATATACTAGCGGTGGCAGTGTAGCCCGCGGTGCCA
ACCTCATTACCAGTTTGTTTAGTCCGGGTGCCCAACAGAACCTGCAGCTGATCA

>252_S9_L001_R1_001.fastq_15_3a_41
CCCCCGCTGTGGGCATGGTGGTGGCGCACATCTTGCGGCTGCCCCAGACCTTGTTCGACATAATAGCCGG
GGCCCATTGGGGCATCTTGGCGGGCCTAGCCTATTACTCCATGCAGGGCAACTGGGCCAAGGTCGCTATC
ATCGTGGTTATGTTTTCAGGGGTCGATGCCAGCACAGTTACTATCGGTGGTAGTACAGCCCGCCAAGCCA
ACCTTATTGCTAATTTGTTCAGTCCGGGTGCCCGACAGAATCTGCAGCTGGTCA

>252_S9_L001_R1_001.fastq_16_3a_41
CCCCCGCTGTGGGCATGGTGGTGGCGCACATCTTGCGGCTGCCCCAGACCTTGTTCGACATAATAGCCGG
GGCCCATTGGGGCATCTTGGCGGGCCTAGCTTATTATTCCATGCAGGGCAACTGGGCCAAGGTCGCTATC
ATCGTGGTTATGTTTTCAGGGGTCGATGCCAGAACAACTATTAGCGGTGGCAGTGTAGCCCACGATGCCA
GCGTCTTTACTAGGTTGTTTAGTGTGGGTGCCCAACAGAAACTGCAGCTGGTCA

>252_S9_L001_R1_001.fastq_17_3a_39
CCCCCGCTGTGGGCATGGTGGTGGCGCACATCTTGCGGCTGCCCCAGACCCTATTCGACATAATAGCCGG
GGCCCATTGGGGCATCTTGGCGGGCTTAGCCTATTATTCCATGCAGGGCAACTGGGCCAAGGTCGCTATC
ATCGTGGTTATGTTTTCAGGGGTCGATGCCGAAACACATACTACCGGTGGCAGTGTAGCCCGCGGTGCCA
ACCTCATTACCAGTTTGTTTAGTCCGGGTGCCCAACAGAACCTGCAGCTGATCA

>252_S9_L001_R1_001.fastq_18_3a_36
CCCCCGCTGTGGGCATGGTGGTGGCGCACATCTTGCGGTTGCCCCAGACCTTGTTCGACATAATAGCCGG
GGCCCATTGGGGCATCTTGGCGGGCCTAGCCTATTACTCCATGCAAGGCAACTGGGCCAAGGTCGCTATC
ATCGTGGTTATGTTTTCAGGGGTCGATGCCGAAACATTTACTATCGGTGGTAGCACAGCCCGCCAAACCG
GCCTTATTACCAGTTTGTTCAGTCAGGGTGCCCAACAGAAACTGCAGCTGGTTA

>252_S9_L001_R1_001.fastq_19_3a_34
CCCCCGCTGTGGGCATGGTGGTGGCGCACATCTTGCGGTTGCCCCAGACCTTGTTCGACATAATAGCCGG
GGCCCATTGGGGCATCTTGGCGGGCCTAGCTTATTATTCCATGCAGGGCAACTGGGCCAAGGTCGCTATC
ATCGTGGTTATGTTTTCAGGGGTCGATGCCAGAACAACTATTAGCGGTGGCAGTGTAGCCCACGATGCCA
GCGTCTTTACTAGGTTGTTTAGTGTGGGTGCCAAACAGAAACTGCAGCTGGTCA

>252_S9_L001_R1_001.fastq_20_3a_29
CCCCCGCTGTGGGCATGGTGGTGGCGCACATCTTGCGGTTGCCCCAGACCTTGTTCGACATAATAGCCGG
GGCCCATTGGGGCATCTTGGCGGGCCTAGCCTATTACTCCATGCAGGGCAACTGGGCCAAGGTCGCTATC
ATCGTGGTTATGTTTTCAGGGGTCGATGCCGAAACATTTACTATCGGTGGTAGTACAGCCCGCCAAACCA
GCCTTATTACCAGTTTGTTCAATCAGGGTGCCCAACAGAAACTGCAGCTGGTCA

>252_S9_L001_R1_001.fastq_21_3a_29
CCCCCGCTGTGGGCATGGTGGTGGCGCACATCTTGCGGCTGCCCCAGACCCTATTCGACATAATAGCCGG
GGCCCATTGGGGCATCTTGGCGGGCTTGGCCTATTATTCCATGCAGGGCAACTGGGCCAAGGTCGCTATC
ATCGTGGTTATGTTTTCAGGGGTCGATGCCGAAACACATACTACCGGTGGCAGTGTAGCCCGCGGTGCCA
ACCTCATTACCAGTTTGTTTAGTCCGGGTGCCCAACAGAACCTGCAGCTGATCA

>252_S9_L001_R1_001.fastq_22_3a_24
CCCCCGCTGTGGGCATGGTGGTGGCGCACATCTTGCGGTTGCCCCAGACCTTGTTCGACATAATAGCCGG
GGCCCATTGGGGCATCTTGGCGGGCCTAGCTTATTATTCCATGCAGGGCAACTGGGCCAAGGTCGCTATC
ATCGTGGTTATGTTTTCAGGGGTCGATGCCAGAACAACTATTAGCGGTGGCAGTGTAGCCCACGATGCCA
GCCTCTTTACTAGGTTGTTTAGTGTGGGTGCCCAACAGAAACTGCAGCTGGTCA

>252_S9_L001_R1_001.fastq_23_3a_23
CCCCCGCTGTGGGCATGGTGGTGGCGCACATCTTGCGGTTGCCCCAGACCTTGTTCGACATAATAGCCGG
GGCCCATTGGGGCATCTTGGCGGGCCTAGCCTATTACTCCATGCAGGGCAACTGGGCCAAGGTTGCTATC
ATCGTGGTTATGTTTTCAGGGGTCGATGCCGAAACATTTACTATCGGTGGTAGTACAGCCCGCCAAACCG
GCCTTATTACCAGTTTGTTCAGTCAGGGTGCCCAACAGAAACTGCAGCTGGTCA

>252_S9_L001_R1_001.fastq_24_3a_22
CCCCCGCTGTGGGCATGGTGGTGGCGCACATCTTGCGGTTGCCCCAGACCTTGTTCGACATAATAGCCGG
GGCCCATTGGGGCATCTTGGCGGGCCTAGCCTATTACTCCATGCAGGGCAACTGGGCCAAGGTCGCTATC
ATCGTGGTTATGTTTTCAGGGGTCGATGCCAGAACAACTATTAGCGGTGGCAGTGTAGCCCACGATGCCA
GCCTCTTTACTAGGTTGTTTAGTGTGGGTGCCCAACAGAAACTGCAGCTGGTCA

>252_S9_L001_R1_001.fastq_25_3a_22
CCCCCGCTGTGGGCATGGTGGTGGCGCACATCTTGCGGTTGCCCCAGACCTTGTTCGACATAATAGCCGG
GGCCCATTGGGGCATCTTGGCGGGCCTAGCCTATTACTCCATGCAGGGCAACTGGGCCAAGGTCGCTATC
ATCGTGGTTATGTTTTCAGGGGTCGATGCCAGCACAGTTACTATCGGTGGTAGTACAGCCCGCCAAGCCA
ACCTTATTGCTAATTTGTTCAGTCCGGGTGCCCGACAGAATCTGCAGCTGGTCA

>252_S9_L001_R1_001.fastq_26_3a_21
CCCCCGCTGTGGGCATGGTGGTGGCGCACATCTTGCGGTTGCCCCAGACCTTGTTCGACATAATAGCCGG
GGCCCATTGGGGCATCTTGGCGGGCCTAGCCTATTACTCCATGCAGGGCAACTGGGCCAAGGTCGCTATC
ATCGTGGTTATGTTTTCAGGGGTCGATGCCGAAACATTTACTATCGGGGGTAGTACAGCCCGCCAAACCG
GCCTTATTACCAGTTTGTTCAGTCAGGGTGCCCAACAGAAACTGCAGCTGGTCA

>252_S9_L001_R1_001.fastq_27_3a_20
CCCCCGCTGTGGGCATGGTGGTGGCGCACATCTTGCGGCTGCCCCAGACCTTGTTCGACATAATAGCCGG
GGCCCATTGGGGCATCTTGGCGGGCCTAGCTTATTATTCCATGCAGGGCAACTGGGCCAAGGTCGCTATC
ATCGTGGTTATGTTTTCGGGGGTCGATGCCAAAACAGTTACTAGCGGTGGCGCTGTAGCCCACGATGCCA
GCGTCATGACTAGTTTGTTTAGTCTGGGTGCCCGACAGAAACTGCAGCTGGTCA

>252_S9_L001_R1_001.fastq_28_3a_20
CCCCCGCTGTGGGCATGGTGGTGGCGCACATTTTGCGGTTGCCCCAGACCTTGTTCGACATAATAGCCGG
GGCCCATTGGGGCATCTTGGCGGGCCTAGCCTATTACTCCATGCAGGGCAACTGGGCCAAGGTCGCTATC
ATCGTGGTTATGTTTTCAGGGGTCGATGCCGAAACATTTACTATCGGTGGTAGTACAGCCCGCCAAACCG
GCCTTATTACCAGTTTGTTCAGTCAGGGTGCCCAACAGAAACTGCAGCTGGTTA

>252_S9_L001_R1_001.fastq_29_3a_18
CCCCCGCTGTGGGCATGGTGGTGGCGCACATCTTGCGGTTGCCCCAGACCTTGTTCGACATAATAGCCGG
GGCCCATTGGGGCATCTTGGCGGGCCTAGCCTATTACTCCATGCAGGGCAACTGGGCCAAGGTCGCTATC
ATCGTGGTTATGTTTTCAGGGGTCGACGCCGAAACATTTACTATCGGTGGTAGTACAGCCCGCCAAACCG
GCCTTATTACCAGTTTGTTCAGTCAGGGTGCCCAACAGAAACTGCAGCTGGTCA

>252_S9_L001_R1_001.fastq_30_3a_18
CCCCCGCTGTGGGCATGGTGGTGGCGCACATCTTGCGGTTGCCCCAGACCTTGTTCGACATAATAGCCGG
GGCCCATTGGGGCATCTTGGCGGGCCTAGCCTATTACTCCATGCAGGGCAACTGGGCCAAGGTCGCTATC
ATCGTGGTTATGTTTTCAGGGGTCGATGCCGAAACATTTACTATCGGTGGTAGTACAGCCCGCCAAACCA
GCCTTATTACCAGTTTGTTCAGTCAGGGTGCCCAACAGAAACTGCAGCTGGTCA

>252_S9_L001_R1_001.fastq_31_3a_18
CCCCCGCTGTGGGCATGGTGGTGGCGCACATCTTGCGGCTGCCCCAGACCCTGTTCGACATAATAGCCGG
GGCCCATTGGGGCATCTTGGCGGGCCTAGCCTATTACTCCATGCAGGGCAACTGGGCCAAGGTCGCTATC
ATCGTGGTTATGTTTTCAGGGGTCGATGCCGAAACATTTACTATCGGTGGTAGTACAGCCCGCCAAACCG
GCCTTATTACCAGTTTGTTCAGTCAGGGTGCCCAACAGAAACTGCAGCTGGTCA

>252_S9_L001_R1_001.fastq_32_3a_18
CCCCCGCTGTGGGCATGGTGGTGGCGCACATCTTGCGGTTGCCCCAGACCTTGTTCGACATAATAGCCGG
GGCCCATTGGGGCATCTTGGCGGGCCTAGCCTATTACTCCATGCAGGGCAACTGGGCCAAGGTCGCTATC
ATCGTGGTTATGTTTTCAGGGGTCGATGCCGAAACACATACTACCGGTGGCAGTGTAGCCCGCGGTGCCA
ACCTCATTACCAGTTTGTTTAGTCCGGGTGCCCAACAGAACCTGCAGCTGATCA

>252_S9_L001_R1_001.fastq_33_3a_17
CCCCCGCTGTGGGCATGGTGGTGGCGCACATCTTGCGGTTGCCCCAGACCTTGTTCGACATAATAGCCGG
GGCCCATTGGGGCATCTTGGCGGGCCTAGCCTATTACTCCATGCAGGGCAACTGGGCCAAGGTCGCTATC
ATCGTGGTTATGTTTTCAGGGGTCGATGCCGAAACATTTACTATCGGTGGTAGCACAGCCCGCCAGACCG
GCCTTATTACCAGTTTGTTCAGTCAGGGTGCCCAACAGAAACTGCAGCTGGTTA

>252_S9_L001_R1_001.fastq_34_3a_17
CCCCCGCTGCGGGCATGGTGGTGGCGCACATCTTGCGGTTGCCCCAGACCTTGTTCGACATAATAGCCGG
GGCCCATTGGGGCATCTTGGCGGGCCTAGCCTATTACTCCATGCAGGGCAACTGGGCCAAGGTCGCTATC
ATCGTGGTTATGTTTTCAGGGGTCGATGCCGAAACATTTACTATCGGTGGTAGTACAGCCCGCCAAACCG
GCCTTATTACCAGTTTGTTCAGTCAGGGTGCCCAACAGAAACTGCAGCTGGTCA

>252_S9_L001_R1_001.fastq_35_3a_17
CCCCCGCTGTGGGCATGGTGGTGGCGCACATCTTGCGGTTGCCCCAGACCTTGTTCGACATAATAGCCGG
GGCCCATTGGGGCATCTTGGCGGGCCTAGCCTATTACTCCATGCAGGGCAACTGGGCCAAGGTCGCTATC
ATCGTGGTTATGTTTTCAGGGGTCGATGCCGAAACATTTACTATCGGTGGTAGCACAGCCCGCCAAACCA
GCCTTATTACCAGTTTGTTCAGTCAGGGTGCCCAACAGAAACTGCAGCTGGTTA

>252_S9_L001_R1_001.fastq_36_3a_17
CCCCCGCTGTGGGCATGGTGGTGGCGCACATCTTGCGGTTGCCCCAGACCTTGTTCGACATAATAGCCGG
GGCCCACTGGGGCATCTTGGCGGGCCTAGCCTATTACTCCATGCAGGGCAACTGGGCCAAGGTCGCTATC
ATCGTGGTTATGTTTTCAGGGGTCGATGCCGAAACATTTACTATCGGTGGTAGCACAGCCCGCCAAACCG
GCCTTATTACCAGTTTGTTCAGTCAGGGTGCCCAACAGAAACTGCAGCTGGTTA

>252_S9_L001_R1_001.fastq_37_3a_16
CCCCCGCTGTGGGCATGGTGGTGGCGCACATCTTGCGGTTGCCCCAGACCTTGTTCGACATAATAGCCGG
GGCCCATTGGGGCATCTTGGCGGGCCTAGCCTATTACTCCATGCAGGGCAACTGGGCCAAGGTCGCTATC
ATCGTGGTTATGTTTTCAGGGGTTGATGCCGAAACATTTACTATCGGTGGTAGTACAGCCCGCCAAACCG
GCCTTATTACCAGTTTGTTCAGTCAGGGTGCCCAACAGAAACTGCAGCTGGTCA

>252_S9_L001_R1_001.fastq_38_3a_16
CCCCCGCTGTGGGCATGGTGGTGGCGCACATCTTGCGGTTGCCCCAGACCTTGTTCGACATAATAGCCGG
GGCCCATTGGGGCATCTTGGCGGGCCTAGCCTATTACTCCATGCAGGGCAACTGGGCCAAGGTCGCTATC
ATCGTGGTTATGTTTTCAGGGGTCGATGCCAGAACAACTATTAGCGGTGGCAGTGTAGCCCACGATGCCA
GCGTCTTTACTAGGTTGTTTAGTGTGGGTGCCAAACAGAAACTGCAGCTGGTCA

>252_S9_L001_R1_001.fastq_39_3a_16
CCCCCGCTGTGGGCATGGTGGTGGCGCACATCTTGCGGTTGCCCCAGACCTTGTTCGACATAATAGCCGG
GGCCCATTGGGGCATCTTGGCGGGCCTAGCCTATTACTCCATGCAGGGCAACTGGGCCAAGGTCGCTATC
ATCGTGGTTATGTTTTCAGGGGTCGATGCCGAAACATTTACTATCGGTGGTAGTACAGCCCGCCAAACCG
GCCTTATTACCAGGTTGTTCAGTCAGGGTGCCCAACAGAAACTGCAGCTGGTTA

>252_S9_L001_R1_001.fastq_40_3a_15
CCCCCGCTGTGGGCATGGTGGTGGCGCACATCTTGCGGTTGCCCCAGACCTTGTTCGACATAATAGCCGG
GGCCCATTGGGGCATCTTGGCGGGCCTAGCCTATTACTCCATGCAGGGCAACTGGGCCAAGGTCGCTATC
ATCGTGGTTATGTTTTCAGGGGTCGATGCTGAAACATTTACTATCGGTGGTAGTACAGCCCGCCAAACCG
GCCTTATTACCAGTTTGTTCAGTCAGGGTGCCCAACAGAAACTGCAGCTGGTCA

>252_S9_L001_R1_001.fastq_41_3a_14
CCCCCGCTGTGGGCATGGTGGTGGCGCACATCTTGCGGCTGCCCCAGACCCTATTCGACATAATAGCCGG
GGCCCATTGGGGCATCTTGGCGGGCCTAGCCTATTACTCCATGCAGGGCAACTGGGCCAAGGTCGCTATC
ATCGTGGTTATGTTTTCAGGGGTCGATGCCGAAACATTTACTATCGGTGGTAGTACAGCCCGCCAAACCG
GCCTTATTACCAGTTTGTTCAGTCAGGGTGCCCAACAGAAACTGCAGCTGGTTA

>252_S9_L001_R1_001.fastq_42_3a_14
CCCCCGCTGTGGGCATGGTGGTGGCGCACATCTTGCGGTTGCCCCAGACCTTGTTCGACATAATAGCCGG
GGCCCATTGGGGCATCTTGGCGGGCCTAGCCTATTACTCCATGCAGGGCAACTGGGCCAAGGTCGCTATC
ATCGTGGTTATGTTCTCAGGGGTCGATGCCGAAACATTTACTATCGGTGGTAGTACAGCCCGCCAAACCG
GCCTTATTACCAGTTTGTTCAGTCAGGGTGCCCAACAGAAACTGCAGCTGGTCA

>252_S9_L001_R1_001.fastq_43_3a_14
CCCCCGCTGTGGGCATGGTGGTGGCGCACATCTTGCGGCTGCCCCAGACCTTGTTCGACATAATAGCCGG
GGCCCATTGGGGCATCTTGGCGGGCCTAGCCTATTACTCCATGCAGGGCAACTGGGCCAAGGTCGCTATC
ATCGTGGTTATGTTTTCAGGGGTCGATGCCAGCACAGTTACCATCGGTGGTAGTACAGCCCGCCAAGCCA
ACCTTATTGCTAATTTGTTCAGTCCGGGTGCCCGACAGAACCTGCAGCTGGTCA

>252_S9_L001_R1_001.fastq_44_3a_14
CCCCCGCTGTGGGCATGGTGGTGGCGCACATCTTGCGGTTGCCCCAGACCTTGTTCGACATAATAGCCGG
GGCCCATTGGGGCATCTTGGCGGGCCTAGCCTATTACTCCATGCAGGGCAACTGGGCCAAGGTCGCTATC
ATCGTGGTTATGTTTTCAGGGGTCGATGCCGAAACATTTACTATCGGTGGTAGTACAGCCCGCCAAACCG
GCCTTATTACCAGTTTGTTCAGTCAGGGTGCTCAACAGAAACTGCAGCTGGTCA

>252_S9_L001_R1_001.fastq_45_3a_14
CCCCCGCTGTGGGCATGGTGGTGGCGCACATTTTGCGGTTGCCCCAGACCTTGTTCGACATAATAGCCGG
GGCCCATTGGGGCATCTTGGCGGGCCTAGCCTATTACTCCATGCAGGGCAACTGGGCCAAGGTCGCTATC
ATCGTGGTTATGTTTTCAGGGGTCGATGCCGAAACATTTACTATCGGTGGTAGCACAGCCCGCCAAACCG
GCCTTATTACCAGTTTGTTCAGTCAGGGTGCCCAACAGAAACTGCAGCTGGTTA

>252_S9_L001_R1_001.fastq_46_3a_13
CCCCTGCTGTGGGCATGGTGGTGGCGCACATCTTGCGGTTGCCCCAGACCTTGTTCGACATAATAGCCGG
GGCCCATTGGGGCATCTTGGCGGGCCTAGCCTATTACTCCATGCAGGGCAACTGGGCCAAGGTCGCTATC
ATCGTGGTTATGTTTTCAGGGGTCGATGCCGAAACATTTACTATCGGTGGTAGTACAGCCCGCCAAACCG
GCCTTATTACCAGTTTGTTCAGTCAGGGTGCCCAACAGAAACTGCAGCTGGTCA

>252_S9_L001_R1_001.fastq_47_3a_13
CCCCCGCTGTGGGCATGGTGGTGGCGCACATCTTGCGGCTGCCCCAGACCTTGTTCGACATAATAGCCGG
GGCCCATTGGGGCATCTTGGCGGGCCTAGCTTATTATTCCATGCAGGGCAACTGGGCCAAGGTCGCTATC
ATCGTGGTTATGTTTTCAGGGGTCGATGCCGAAACATTTACTATCGGTGGTAGTACAGCCCGCCAAACCG
GCCTTATTACCAGTTTGTTCAGTCAGGGTGCCCAACAGAAACTGCAGCTGGTCA

>252_S9_L001_R1_001.fastq_48_3a_13
CCCCCGCTGTGGGCATGGTGGTGGCGCACATCTTGCGGTTACCCCAGACCTTGTTCGACATAATAGCCGG
GGCCCATTGGGGCATCTTGGCGGGCCTAGCCTATTACTCCATGCAGGGCAACTGGGCCAAGGTCGCTATC
ATCGTGGTTATGTTTTCAGGGGTCGATGCCGAAACATTTACTATCGGTGGTAGTACAGCCCGCCAAACCG
GCCTTATTACCAGTTTGTTCAGTCAGGGTGCCCAACAGAAACTGCAGCTGGTCA

>252_S9_L001_R1_001.fastq_49_3a_13
CCCCCGCTGTGGGCATGGTGGTGGCGCATATCTTGCGGTTGCCCCAGACCTTGTTCGACATAATAGCCGG
GGCCCATTGGGGCATCTTGGCGGGCCTAGCCTATTACTCCATGCAGGGCAACTGGGCCAAGGTCGCTATC
ATCGTGGTTATGTTTTCAGGGGTCGATGCCGAAACATTTACTATCGGTGGTAGTACAGCCCGCCAAACCG
GCCTTATTACCAGTTTGTTCAGTCAGGGTGCCCAACAGAAACTGCAGCTGGTCA

>252_S9_L001_R1_001.fastq_50_3a_13
CCCCCGCTGTGGGCATGGTGGTGGCGCACATCTTGCGGTTGCCCCAGACCTTGTTCGACATAATAGCCGG
GGCCCATTGGGGCATCTTGGCGGGCCTAGCCTATTACTCCATGCAGGGCAACTGGGCCAAGGTCGCTATC
ATCGTGGTTATGTTTTCAGGGGTCGATGCCGAAACATTTACTATCGGGGGTAGCACAGCCCGCCAAACCG
GCCTTATTACCAGTTTGTTCAGTCAGGGTGCCCAACAGAAACTGCAGCTGGTTA

>252_S9_L001_R1_001.fastq_51_3a_13
CCCCCGCTGTGGGCATGGTGGTGGCACACATCTTGCGGTTGCCCCAGACCTTGTTCGACATAATAGCCGG
GGCCCATTGGGGCATCTTGGCGGGCCTAGCCTATTACTCCATGCAGGGCAACTGGGCCAAGGTCGCTATC
ATCGTGGTTATGTTTTCAGGGGTCGATGCCGAAACATTTACTATCGGTGGTAGTACAGCCCGCCAAACCG
GCCTTATTACCAGTTTGTTCAGTCAGGGTGCCCAACAGAAACTGCAGCTGGTCA

>252_S9_L001_R1_001.fastq_52_3a_13
CCCCCGCTGTGGGCATGGTGGTGGCGCACATCTTGCGGTTGCCCCAGACCTTGTTCGACATAATAGCCGG
GGCCCATTGGGGCATCTTGGCGGGCCTAGCCTATTACTCCATGCAGGGCAATTGGGCCAAGGTCGCTATC
ATCGTGGTTATGTTTTCAGGGGTCGATGCCGAAACATTTACTATCGGTGGTAGTACAGCCCGCCAAACCG
GCCTTATTACCAGTTTGTTCAGTCAGGGTGCCCAACAGAAACTGCAGCTGGTCA

>252_S9_L001_R1_001.fastq_53_3a_13
CCCCCGCTGTGGGCATGGTGGTGGCGCACATCTTGCGGTTGCCCCAGACCTTGTTCGACATAATAGCCGG
GGCCCATTGGGGCATCTTGGCGGGCCTAGCCTATTACTCCATGCAGGGCAACTGGGCCAAGGTCGCTATC
ATCGTGGTTATGTTTTCAGGGGTCGATGCTGAAACATTTACTATCGGTGGTAGCACAGCCCGCCAAACCG
GCCTTATTACCAGTTTGTTCAGTCAGGGTGCCCAACAGAAACTGCAGCTGGTTA

>252_S9_L001_R1_001.fastq_54_3a_12
CCCCCGCTGTGGGCATGGTGGTGGCGCACATCTTGCGGTTGCCCCAGACCTTGTTCGACATAATAGCCGG
GGCCCATTGGGGCATCTTGGCGGGCCTAGCCTATTACTCCATGCAGGGCAACTGGGCCAAGGTCGCTATC
ATCGTGGTTATGTTCTCAGGGGTCGATGCCGAAACATTTACTATCGGTGGTAGTACAGCCCGCCAAACCG
GCCTTATTACCAGTTTGTTCAGTCAGGGTGCCCAACAGAAACTGCAGCTGGTTA

>252_S9_L001_R1_001.fastq_55_3a_12
CCCCCGCTGTGGGCATGGTGGTGGCGCACATCTTGCGGTTGCCCCAGACCTTGTTCGACATAATAGCCGG
GGCCCACTGGGGCATCTTGGCGGGCCTAGCCTATTACTCCATGCAGGGCAACTGGGCCAAGGTCGCTATC
ATCGTGGTTATGTTTTCAGGGGTCGATGCCGAAACATTTACTATCGGTGGTAGTACAGCCCGCCAAACCG
GCCTTATTACCAGTTTGTTCAGTCAGGGTGCCCAACAGAAACTGCAGCTGGTCA

>252_S9_L001_R1_001.fastq_56_3a_12
CCCCCGCTGTGGGTATGGTGGTGGCGCACATCTTGCGGTTGCCCCAGACCTTGTTCGACATAATAGCCGG
GGCCCATTGGGGCATCTTGGCGGGCCTAGCCTATTACTCCATGCAGGGCAACTGGGCCAAGGTCGCTATC
ATCGTGGTTATGTTTTCAGGGGTCGATGCCGAAACATTTACTATCGGTGGTAGTACAGCCCGCCAAACCG
GCCTTATTACCAGTTTGTTCAGTCAGGGTGCCCAACAGAAACTGCAGCTGGTCA

>252_S9_L001_R1_001.fastq_57_3a_12
CCCCCGCTGTGGGTATGGTGGTGGCGCACATCTTGCGGTTGCCCCAGACCTTGTTCGACATAATAGCCGG
GGCCCATTGGGGCATCTTGGCGGGCCTAGCCTATTACTCCATGCAGGGCAACTGGGCCAAGGTCGCTATC
ATCGTGGTTATGTTTTCAGGGGTCGATGCCGAAACATTTACTATCGGTGGTAGCACAGCCCGCCAAACCG
GCCTTATTACCAGTTTGTTCAGTCAGGGTGCCCAACAGAAACTGCAGCTGGTTA

>252_S9_L001_R1_001.fastq_58_3a_12
CCCCCGCTGTGGGCATGGTGGTGGCGCACATCTTGCGGTTGCCCCAGACCTTGTTCGACATAATAGCCGG
GGCCCATTGGGGCATCTTGGCGGGCCTAGCCTATTACTCCATGCAGGGCAACTGGGCCAAGGTCGCTATC
ATCGTGGTTATGTTTTCGGGGGTCGATGCCGAAACATTTACTATCGGTGGTAGTACAGCCCGCCAAACCG
GCCTTATTACCAGTTTGTTCAGTCAGGGTGCCCAACAGAAACTGCAGCTGGTCA

>252_S9_L001_R1_001.fastq_59_3a_12
CCCCCGCTGTGGGCATGGTGGTGGCGCACATCTTGCGGCTGCCCCAGACCCTGTTCGACATAATAGCCGG
GGCCCATTGGGGCATCTTGGCGGGCCTAGCCTATTATTCCATGCAGGGCAACTGGGCCAAGGTCGCTATC
ATCGTGGTTATGTTTTCAGGGGTCGATGCCGAAACATTTACTATCGGTGGTAGTACAGCCCGCCAAACCG
GCCTTATTACCAGTTTGTTCAGTCAGGGTGCCCAACAGAAACTGCAGCTGGTCA

>252_S9_L001_R1_001.fastq_60_3a_12
CCCCCGCTGTGGGCATGGTGGTGGCGCACATCTTGCGGTTGCCCCAGACCTTGTTCGACATAATAGCCGG
GGCCCATTGGGGCATCTTGGCGGGCCTAGCCTATTACTCCATGCAGGGCAACTGGGCCAAGGTCGCTATC
ATCGTGGTTATGTTTTCAGGGGTCGATGCCGAAACATTTACTATCGGTGGTAGCACAGCCCGCCAAACCG
GCCTTATTACCAGTTTGTTCAGTCAGGGCGCCCAACAGAAACTGCAGCTGGTTA

>252_S9_L001_R1_001.fastq_61_3a_12
CCCCCGCTGTGGGCATGGTGGTGGCGCACATCTTGCGGCTGCCCCAGACCTTGTTCGACATAATAGCCGG
GGCCCATTGGGGCATCTTGGCGGGCCTAGCTTATTATTCCATGCAGGGCAACTGGGCCAAGGTCGCTATC
ATCGTGGTTATGTTTTCAGGGGTCGATGCCAGAACAACTATTAGCGGTGGCAGCGTAGCCCACGATGCCA
GCGTCTTTACTAGGTTGTTTAGTGTGGGTGCCCAACAGAAACTGCAGCTGGTCA

>252_S9_L001_R1_001.fastq_62_3a_12
CCCCCGCTGTGGGCATGGTGGTGGCGCACATCTTGCGGTTGCCCCAGACCTTGTTCGACATAATAGCCGG
GGCCCATTGGGGCATCTTGGCGGGCCTAGCCTATTACTCCATGCAGGGCAACTGGGCCAAGGTCGCTATC
ATCGTGGTTATGTTTCCAGGGGTCGATGCCGAAACATTTACTATCGGTGGTAGTACAGCCCGCCAAACCG
GCCTTATTACCAGTTTGTTCAGTCAGGGTGCCCAACAGAAACTGCAGCTGGTCA

>252_S9_L001_R1_001.fastq_63_3a_12
CCCCCGCTGTGGGCATGGTGGTGGCGCACATCTTGCGGTTGCCCCAGACCTTGTTCGACATAATAGCCGG
GGCCCATTGGGGCATCTTGGCGGGCCTAGCCTATTACTCCATGCAGGGCAACTGGGCCAAGGTCGCTATC
ATCGTGGTTATGTTTTCAGGGGTCGATGCCGAAACATTTACTATCGGTGGTAGCACAGCTCGCCAAACCG
GCCTTATTACCAGTTTGTTCAGTCAGGGTGCCCAACAGAAACTGCAGCTGGTTA

>252_S9_L001_R1_001.fastq_64_3a_12
CCCCCGCTGTGGGCATGGTGGTGGCGCACATCTTGCGGCTGCCCCAGACCTTGTTCGACATAATAGCCGG
GGCCCATTGGGGCATCTTGGCGGGCCTAGCTTATTATTCCATGCAGGGCAACTGGGCCAAGGTCGCTATC
ATCGTGGTTATGTTTTCGGGGGTCGATGCCAAAACAGTTACTAGCGGTGGCGCTGTAGCCCACGATGCCA
ACGTCATGACTAGGTTGTTTAGTCTGGGTGCCCGACAGAAACTGCAGCTGGTCA

>252_S9_L001_R1_001.fastq_65_3a_12
CCCCCGCTGTGGGCATGGTGGTGGCGCACATCTTGCGGTTGCCCCAGACCTTGTTCGACATAATAGCCGG
GGCCCATTGGGGCATCTTGGCGGGCCTAGCCTATTACTCCATGCAGGGCAACTGGGCCAAGGTCGCTATC
ATCGTGGTTATGTTTTCAGGGGTCGATGCCGAAACATTTACTATCGGTGGTAGTACAGCCCGCCAAGCCA
ACCTTATTGCTAATTTGTTCAGTCCGGGTGCCCGACAGAACCTGCAGCTGGTCA

>252_S9_L001_R1_001.fastq_66_3a_12
CCCCCGCTGTGGGCATGGTGGTGGCGCACATCTTGCGGTTGCCCCAGACCTTGTTCGACATAATAGCCGG
GGCCCATTGGGGCATCTTGGCGGGCCTAGCCTATTACTCCATGCAGGGCAACTGGGCCAAGGTTGCTATC
ATCGTGGTTATGTTTTCAGGGGTCGATGCCGAAACATTTACTATCGGTGGTAGTACAGCCCGCCAAACCG
GCCTTATTACCAGTTTGTTCAGTCAGGGTGCCCAACAGAAACTGCAGCTGGTTA

>252_S9_L001_R1_001.fastq_67_3a_11
CCCCCGCTGTGGGCATGGTAGTGGCGCACATCTTGCGGTTGCCCCAGACCTTGTTCGACATAATAGCCGG
GGCCCATTGGGGCATCTTGGCGGGCCTAGCCTATTACTCCATGCAGGGCAACTGGGCCAAGGTCGCTATC
ATCGTGGTTATGTTTTCAGGGGTCGATGCCGAAACATTTACTATCGGTGGTAGTACAGCCCGCCAAACCG
GCCTTATTACCAGTTTGTTCAGTCAGGGTGCCCAACAGAAACTGCAGCTGGTCA

>252_S9_L001_R1_001.fastq_68_3a_11
CCCCCGCTGTGGGCATGGTGGTGGCGCACATCTTGCGGTTGCCCCAGACCTTGTTCGACATAATAGCCGG
GGCCCACTGGGGCATCTTGGCGGGCCTAGCCTATTACTCCATGCAGGGCAACTGGGCCAAGGTCGCTATC
ATCGTGGTTATGTTTTCAGGGGTCGATGCCGAAACATTTACTATCGGTGGTAGTACAGCCCGCCAAACCG
GCCTTATTACCAGTTTGTTCAGTCAGGGTGCCCAACAGAAACTGCAGCTGGTTA

>252_S9_L001_R1_001.fastq_69_3a_11
CCCCCGCTGTGGGCATGGTGGTAGCGCACATCTTGCGGTTGCCCCAGACCTTGTTCGACATAATAGCCGG
GGCCCATTGGGGCATCTTGGCGGGCCTAGCCTATTACTCCATGCAGGGCAACTGGGCCAAGGTCGCTATC
ATCGTGGTTATGTTTTCAGGGGTCGATGCCGAAACATTTACTATCGGTGGTAGTACAGCCCGCCAAACCG
GCCTTATTACCAGTTTGTTCAGTCAGGGTGCCCAACAGAAACTGCAGCTGGTCA

>252_S9_L001_R1_001.fastq_70_3a_11
CCCCCGCTGTGGGCATGGTGGTGGCGCACATCTTGCGGCTGCCCCAGACCCTGTTCGACATAATAGCCGG
GGCCCATTGGGGCATCTTGGCGGGCCTAGCCTATTACTCCATGCAGGGCAACTGGGCCAAGGTCGCTATC
ATCGTGGTTATGTTTTCAGGGGTCGATGCCGAAACATTTACTATCGGTGGTAGCACAGCCCGCCAAACCG
GCCTTATTACCAGTTTGTTCAGTCAGGGTGCCCAACAGAAACTGCAGCTGGTTA

>252_S9_L001_R1_001.fastq_71_3a_11
CCCCCGCTGTGGGCATGGTGGTGGCGCACATCTTGCGGCTGCCCCAGACCTTGTTCGACATAATAGCCGG
GGCCCATTGGGGCATCTTGGCGGGCCTAGCCTATTACTCCATGCAGGGCAACTGGGCCAAGGTCGCTATC
ATCGTGGTTATGTTTTCAGGGGTCGATGCCGAAACATTTACTATCGGTGGTAGCACAGCCCGCCAAACCG
GCCTTATTACCAGTTTGTTCAGTCAGGGTGCCCAACAGAAACTGCAGCTGGTCA

>252_S9_L001_R1_001.fastq_72_3a_11
CCCCCGCTGTGGGCATGGTGGTGGCGCACATCTTGCGGTTGCCCCAGACCTTGTTCGACATAATAGCCGG
GGCCCATTGGGGCATCTTGGCGGGCCTAGCCTATTACTCCATGCAGGGCAACTGGGCCAAGGTCGCTATC
ATCGTGGTTATGTTTTCAGGGGTCGATGCCGAAACATTTACTATCGGTGGTAGTACAGCCCGCCAAACCG
GCCTTATTACCAGTTTGTTCAGTCAGGGCGCCCAACAGAAACTGCAGCTGGTCA

>252_S9_L001_R1_001.fastq_73_3a_11
CCCCCGCTGTGGGCATGGTGGTGGCGCACATCTTGCGGTTGCCCCAGACCTTGTTCGACATAATAGCCGG
GGCCCATTGGGGCATCTTGGCGGGCCTAGCCTATTACTCCATGCAGGGCAACTGGGCCAAGGTCGCTATC
ATCGTGGTTATGTTTTCAGGGGTCGATGCCGAAACATTTACTATCGGTGGTAGTACAGCCCGCCAAACCG
GCCTTATTACTAGTTTGTTCAGTCAGGGTGCCCAACAGAAACTGCAGCTGGTCA

>252_S9_L001_R1_001.fastq_74_3a_11
CCCCCGCTGTGGGCATGGTGGTGGCGCACATCTTGCGGTTGCCCCAGACCTTGTTCGACATAATAGCCGG
GGCCCATTGGGGCATCTTGGCGGGCCTAGCCTATTACTCCATGCAAGGCAACTGGGCCAAGGTCGCTATC
ATCGTGGTTATGTTTTCAGGGGTCGATGCCGAAACATTTACTATCGGTGGTAGTACAGCCCGCCAAACCG
GCCTTATTACCAGTTTGTTCAGTCAGGGTGCCCAACAGAAACTGCAGCTGGTTA

>252_S9_L001_R1_001.fastq_75_3a_11
CCCCCGCTGTGGGCATGGTGGTGGCGCACATCTTGCGGCTGCCCCAGACCCTATTCGACATAATAGCCGG
GGCCCATTGGGGCATCTTGGCGGGCTTAGCCTATTATTCCATGCAGGGCAACTGGGCCAAGGTCGCTATC
ATCGTGGTTATGTTTTCAGGGGTCGATGCCGAAACATTTACTATCGGTGGTAGTACAGCCCGCCAAACCG
GCCTTATTACCAGTTTGTTCAGTCAGGGTGCCCAACAGAAACTGCAGCTGGTCA

>252_S9_L001_R1_001.fastq_76_3a_11
CCCCCGCTGTGGGCATGGTGGTGGCGCACACCTTGCGGTTGCCCCAGACCTTGTTCGACATAATAGCCGG
GGCCCATTGGGGCATCTTGGCGGGCCTAGCCTATTACTCCATGCAGGGCAACTGGGCCAAGGTCGCTATC
ATCGTGGTTATGTTTTCAGGGGTCGATGCCGAAACATTTACTATCGGTGGTAGTACAGCCCGCCAAACCG
GCCTTATTACCAGTTTGTTCAGTCAGGGTGCCCAACAGAAACTGCAGCTGGTCA

>252_S9_L001_R1_001.fastq_77_3a_11
CCCCCGCTGTGGGCATGGTGGTGGCGCACATCTTGCGGTTGCCCCAGACCTTGTTCGACATAATAGCCGG
GGCCCATTGGGGCATCTTGGCGGGCCTAGCCTATTACTCTATGCAGGGCAACTGGGCCAAGGTCGCTATC
ATCGTGGTTATGTTTTCAGGGGTCGATGCCAGCACAGTTACTATCGGTGGTAGTACAGCCCGCCAAGCCA
ACCTTATTGCTAATTTGTTCAGTCCGGGTGCCCGACAGAACCTGCAGCTGGTCA

>252_S9_L001_R1_001.fastq_78_3a_11
CCCCCGCTGTGGGCATGGTGGTGGCGCACATCTTGCGGCTGCCCCAGACCTTGTTCGACATAATAGCCGG
GGCCCATTGGGGCATCTTGGCGGGCCTAGCCTATTACTCTATGCAGGGCAACTGGGCCAAGGTCGCTATC
ATCGTGGTTATGTTTTCAGGGGTCGATGCCAGCACAGTTACTATCGGTGGTAGTACAGCCCGCCAAGCCA
ACCTTATTGCTAATTTGTTCAGTCCGGGTGCCCGACAGAACCTGCAGCTGGTCA

>252_S9_L001_R1_001.fastq_79_3a_11
CCCCCGCTGTGGGCATGGTGGTGGCGCACATCTTGCGGTTGCCCCAGACCTTGTTCGACATAATAGCCGG
GGCCCATTGGGGCATCTTGGCGGGCCTAGCCTATTACTCCATGCAGGGCAACTGGGCCAAGGTCGCTATC
ATCGTGGTTATGTTTTCAGGGGTCGATGCCGAAACATTTACTATCGGTGGTAGTACAGCCCGCCAAACCG
GCCTTATTACCAGTTTGTTCAGTCAGGGCGCCCAACAGAAACTGCAGCTGGTTA

>252_S9_L001_R1_001.fastq_80_3a_11
CCCCCGCTGTGGGCATGGTGGTGGCGCACATCTTGCGGTTGCCCCAGACCTTGTTCGACATAATAGCCGG
GGCCCATTGGGGCATCTTGGCGGGCCTAGCCTATTATTCCATGCAGGGCAACTGGGCCAAGGTCGCTATC
ATCGTGGTTATGTTTTCAGGGGTCGATGCCGAAACATTTACTATCGGTGGTAGTACAGCCCGCCAAACCG
GCCTTATTACCAGTTTGTTCAGTCAGGGTGCCCAACAGAAACTGCAGCTGGTCA

>252_S9_L001_R1_001.fastq_81_3a_11
CCCCCGCTGTGGGCATGGTGGTGGCGCACATCTTGCGGTTGCCCCAGACCTTGTTCGACATAATAGCCGG
GGCCCATTGGGGCATCTTGGCGGGCCTAGCCTATTATTCCATGCAGGGCAACTGGGCCAAGGTCGCTATC
ATCGTGGTTATGTTTTCAGGGGTCGATGCCGAAACACATACTACCGGTGGCAGTGTAGCCCGCGGTGCCA
ACCTCATTACCAGTTTGTTTAGTCCGGGTGCCCAACAGAACCTGCAGCTGATCA

>252_S9_L001_R1_001.fastq_82_3a_11
CCCCCGCTGTGGGCATGGTGGTGGCGCACATCTTGCGGTTGCCCCAGACCTTGTTCGACATAATAGCCGG
GGCCCATTGGGGCATCTTGGCGGGCCTAGCCTATTACTCCATGCAGGGCAACTGGGCCAAGGTCGCTATC
ATCGTGGTTATGTTTTCAGGGGTCGATGCCGAAACATATACTAGCGGTGGCAGTGTAGCCCGCGGTGCCA
ACCTCATTACCAGTTTGTTTAGTCCGGGTGCCCAACAGAACCTGCAGCTGATCA

>252_S9_L001_R1_001.fastq_83_3a_11
CCCCCGCTGTGGGCATGGTGGTGGCGCACATCTTGCGGTTGCCCCAGACCTTGTTCGACATAATAGCCGG
GGCCCATTGGGGCATCTTGGCGGGCCTAGCCTATTACTCCATGCAGGGCAACTGGGCCAAGGTCGCTATC
ATCGTGGTTATGTTTTCAGGGGTCGATGCCGAAACATTTACTATCGGTGGTAGTACAGCCCGCCAAACCG
GCCTTATTACCAGTTTGTTCAGTCAGGGTGCCCAACAGAAGCTGCAGCTGGTCA

>252_S9_L001_R1_001.fastq_84_3a_10
CCCCCGCTGTGGGCATGGTGGTGGCGCACATCTTGCGGTTGCCCCAGACCTTGTTCGACATAATAGCCGG
GGCCCATTGGGGCATCTTGGCGGGCCTAGCCTATTACTCCATGCAGGGCAACTGGGCCAAGGTCGCTATC
ATCGTGGTTATGTTTTCAGGGGTCGATGCCGAAACATTTACTATCGGTGGGAGTACAGCCCGCCAAACCG
GCCTTATTACCAGTTTGTTCAGTCAGGGTGCCCAACAGAAACTGCAGCTGGTCA

>252_S9_L001_R1_001.fastq_85_3a_10
CCCCCGCTGTGGGCATGGTGGTGGCGCACATCTTGCGGTTGCCCCAGACCTTGTTCGACATAATAGCCGG
GGCCCATTGGGGCATCTTGGCGGGCCTAGCCTATTACTCCATGCAGGGCAACTGGGCCAAGGTCGCTATC
ATCGTGGTTATGTTTTCAGGGGTCGATGCTGAAACATTTACTATCGGTGGTAGTACAGCCCGCCAAACCG
GCCTTATTACCAGTTTGTTCAGTCAGGGTGCCCAACAGAAACTGCAGCTGGTTA

>252_S9_L001_R1_001.fastq_86_3a_10
CCCCCGCTGTGGGCATGGTGGTGGCGCACATCTTGCGGCTGCCCCAGACCCTATTCGACATAATAGCCGG
GGCCCATTGGGGCATCTTGGCGGGCTTAGCCTATTATTCCATGCAGGGCAACTGGGCCAAGGTCGCTATC
ATCGTGGTTATGTTTTCAGGGGTCGATGCCGAAACATTTACTATCGGTGGTAGTACAGCCCGCCAAACCG
GCCTTATTACCAGTTTGTTCAGTCAGGGTGCCCAACAGAAACTGCAGCTGGTTA

>252_S9_L001_R1_001.fastq_87_3a_10
CCCCCGCTGTGGGCATGGTGGTGGCGCACATCTTGCGGTTGCCCCAGGCCTTGTTCGACATAATAGCCGG
GGCCCATTGGGGCATCTTGGCGGGCCTAGCCTATTACTCCATGCAGGGCAACTGGGCCAAGGTCGCTATC
ATCGTGGTTATGTTTTCAGGGGTCGATGCCGAAACATTTACTATCGGTGGTAGTACAGCCCGCCAAACCG
GCCTTATTACCAGTTTGTTCAGTCAGGGTGCCCAACAGAAACTGCAGCTGGTTA

>252_S9_L001_R1_001.fastq_88_3a_10
CCCCCGCTGTGGGCATGGTGGTGGCGCACATCTTGCGGTTGCCCCAGACCTTGTTCGACATAATAGCCGG
GGCCCATTGGGGCATCTTGGCGGGCCTAGCCTATTACTCCATGCAGGGCAATTGGGCCAAGGTCGCTATC
ATCGTGGTTATGTTTTCAGGGGTCGATGCCGAAACATTTACTATCGGTGGTAGTACAGCCCGCCAAACCG
GCCTTATTACCAGTTTGTTCAGTCAGGGTGCCCAACAGAAACTGCAGCTGGTTA

>252_S9_L001_R1_001.fastq_89_3a_10
CCCCCGCTGTGGGCATGGTGGTGGCGCACATCTTGCGGTTGCCCCAGACCTTGTTCGACATAATAGCCGG
GGCCCATTGGGGCATCTTGGCGGGCCTAGCCTATTACTCCATGCAGGGCAACTGGGCTAAGGTCGCTATC
ATCGTGGTTATGTTTTCAGGGGTCGATGCCGAAACATTTACTATCGGTGGTAGCACAGCCCGCCAAACCG
GCCTTATTACCAGTTTGTTCAGTCAGGGTGCCCAACAGAAACTGCAGCTGGTTA

>252_S9_L001_R1_001.fastq_90_3a_10
CCCCCGCTGTGGGCATGGTGGTGGCGCACATCTTGCGGTTGCCCCAGACCCTGTTCGACATAATAGCCGG
GGCCCATTGGGGCATCTTGGCGGGCCTAGCCTATTACTCCATGCAGGGCAACTGGGCCAAGGTCGCTATC
ATCGTGGTTATGTTTTCAGGGGTCGATGCCGAAACATTTACTATCGGTGGTAGTACAGCCCGCCAAACCG
GCCTTATTACCAGTTTGTTCAGTCAGGGTGCCCAACAGAAACTGCAGCTGGTCA

>252_S9_L001_R1_001.fastq_91_3a_10
CCCCCGCTGTGGGCATGGTGGTGGCGCACATCTTGCGATTGCCCCAGACCTTGTTCGACATAATAGCCGG
GGCCCATTGGGGCATCTTGGCGGGCCTAGCCTATTACTCCATGCAGGGCAACTGGGCCAAGGTCGCTATC
ATCGTGGTTATGTTTTCAGGGGTCGATGCCGAAACATTTACTATCGGTGGTAGTACAGCCCGCCAAACCG
GCCTTATTACCAGTTTGTTCAGTCAGGGTGCCCAACAGAAACTGCAGCTGGTCA

>252_S9_L001_R1_001.fastq_92_3a_10
CCCCCGCTGTGGGCATGGTGGTGGCGCACATCTTGCGGTTGCCCCAGACCTTGTTCGACATAATAGCCGG
GGCCCATTGGGGCATCTTGGCGGGCCTAGCCTACTACTCCATGCAGGGCAACTGGGCCAAGGTCGCTATC
ATCGTGGTTATGTTTTCAGGGGTCGATGCCGAAACATTTACTATCGGTGGTAGTACAGCCCGCCAAACCG
GCCTTATTACCAGTTTGTTCAGTCAGGGTGCCCAACAGAAACTGCAGCTGGTTA

>252_S9_L001_R1_001.fastq_93_3a_10
CCCCCGCTGTGGGCATGGTGGTGGCGCACATCTTGCGGTTGCCCCAGACCTTGTTCGACATAATAGCCGG
GGCCCATTGGGGCATCTTGGCGGGCCTAGCTTATTATTCCATGCAGGGCAACTGGGCCAAGGTCGCTATC
ATCGTGGTTATGTTTTCGGGGGTCGATGCCAAAACAGTTACTAGCGGTGGCGCTGTAGCCCACGATGCCA
ACGTCATGACTAGGTTGTTTAGTCTGGGTGCCCGACAGAAACTGCAGCTGGTCA

>252_S9_L001_R1_001.fastq_94_3a_10
CCCCTGCTGTGGGCATGGTGGTGGCGCACATCTTGCGGTTGCCCCAGACCTTGTTCGACATAATAGCCGG
GGCCCATTGGGGCATCTTGGCGGGCCTAGCCTATTACTCCATGCAGGGCAACTGGGCCAAGGTCGCTATC
ATCGTGGTTATGTTTTCAGGGGTCGATGCCGAAACATTTACTATCGGTGGTAGCACAGCCCGCCAAACCG
GCCTTATTACCAGTTTGTTCAGTCAGGGTGCCCAACAGAAACTGCAGCTGGTTA

>252_S9_L001_R1_001.fastq_95_3a_10
CCCCCGCTGTGGGCATGGTGGTGGCGCACATCTTGCGGCTGCCCCAGACCTTGTTCGACATAATAGCCGG
GGCCCATTGGGGCATCTTGGCGGGCCTAGCTTATTATTCCATGCAGGGCAACTGGGCCAAGGTCGCTATC
ATCGTGGTCATGTTTTCGGGGGTCGATGCCAAAACAGTTACTAGCGGTGGCGCTGTAGCCCACGATGCCA
GCGTCATGACTAGTTTGTTTAGTCTGGGTGCCCGACAGAAACTGCAGCTGGTCA

>252_S9_L001_R1_001.fastq_96_3a_10
CCCCCGCTGTGGGCATGGTGGTGGCGCACATCTTGCGGTTGCCCCAGACCTTGTTCGACATAATAGCCGG
GGCCCATTGGGGCATCTTGGCGGGCCTAGCCTATTACTCCATGCAGGGCAACTGGGCCAAGGTCGCTATC
ATCGTGGTTATGTTTTCAGGGGTCGATGCCGAAACATTTACCATCGGTGGTAGTACAGCCCGCCAAACCG
GCCTTATTACTAGTTTGTTCAGTCAGGGTGCTCAACAGAAACTGCAGCTGGTTA

>252_S9_L001_R1_001.fastq_97_3a_9
CCCCCGCTGTGGGCATGGTGGTGGCGCACATCTTGCGGTTACCCCAGACCTTGTTCGACATAATAGCCGG
GGCCCATTGGGGCATCTTGGCGGGCCTAGCCTATTACTCCATGCAGGGCAACTGGGCCAAGGTCGCTATC
ATCGTGGTTATGTTTTCAGGGGTCGATGCCGAAACATTTACTATCGGTGGTAGCACAGCCCGCCAAACCG
GCCTTATTACCAGTTTGTTCAGTCAGGGTGCCCAACAGAAACTGCAGCTGGTTA

>252_S9_L001_R1_001.fastq_98_3a_9
CCCCCGCTGTGGGCATGGTGGTGGCGCACATCTTGCGGTTGCCCCAGACCTTGTTCGACATAATAGCCGG
GGCCCATTGGGGCATCTTGGCGGGCCTAGCCTACTACTCCATGCAGGGCAACTGGGCCAAGGTCGCTATC
ATCGTGGTTATGTTTTCAGGGGTCGATGCCGAAACATTTACTATCGGTGGTAGTACAGCCCGCCAAACCG
GCCTTATTACCAGTTTGTTCAGTCAGGGTGCCCAACAGAAACTGCAGCTGGTCA

>252_S9_L001_R1_001.fastq_99_3a_9
CCCCCGCTGTGGGCATGGTGGTGGCGCACATCTTGCGGTTGCCCCAGACCTTGTTCGACATAATAGCCGG
GGCCCATTGGGGCATCTTGGCGGGCCTAGCCTATTACTCCATGCAGGGCAACTGGGCCAAGGTCGCTATC
ATCGTGGTTATGTTTTCAGGGGTCGATGCCGAAACATTTACTATCGGTGGTAGCACGGCCCGCCAAACCG
GCCTTATTACCAGTTTGTTCAGTCAGGGTGCCCAACAGAAACTGCAGCTGGTTA

>252_S9_L001_R1_001.fastq_100_3a_9
CCCCCGCTGTGGGCATGGTGGTGGCGCACATCTTGCGGCTGCCCCAGACCTTGTTCGACATAATAGCCGG
GGCCCATTGGGGCATCTTGGCGGGCCTAGCCTATTACTCCATGCAGGGCAACTGGGCCAAGGTCGCTATC
ATCGTGGTTATGTTTTCAGGGGTCGATGCCAGCACAGTTACTATCGGTGGTAGTACAGCCCGCCAAACCG
GCCTTATTACCAGTTTGTTCAGTCAGGGTGCCCAACAGAAACTGCAGCTGGTCA

>252_S9_L001_R1_001.fastq_101_3a_9
CCCCCGCTGTGGGCATGGTGGTGGCGCACATCTTGCGGTTGCCCCAGACCTTGTTCGACATAATAGCCGG
GGCCCATTGGGGCATCTTGGCGGGCCTAGCCTATTACTCCATGCAGGGCAACTGGGCCAAGGTCGCTATC
ATCGTGGTTATGTTCTCAGGGGTCGATGCCGAAACATTTACTATCGGTGGTAGTACAGCCCGCCAAACCG
GCCTTATTACCAGTTTGTTCAGTCAGGGTGCTCAACAGAAACTGCAGCTGGTCA

>252_S9_L001_R1_001.fastq_102_3a_9
CCCCCGCTGTGGGCATGGTGGTGGCGCACATCTTGCGGCTGCCCCAGACCTTGTTCGACATAATAGCCGG
GGCCCATTGGGGCATCTTGGCGGGCCTAGCTTATTATTCCATGCAGGGCAACTGGGCCAAGGTCGCTATC
ATCGTGGTTATGTTTTCAGGGGTCGATGCCGAAACATTTACTATCGGTGGTAGTACAGCCCGCCAAACCG
GCCTTATTACCAGTTTGTTCAGTCAGGGTGCCCAACAGAAACTGCAGCTGGTTA

>252_S9_L001_R1_001.fastq_103_3a_9
CCCCCGCTGTGGGCATGGTGGTGGCGCACATCTTGCGGTTGCCCCAGACCTTGTTCGACATAATAGCCGG
GGCCCATTGGGGCATCTTGGCGGGCCTAGCCTATTACTCCATGCAGGGCAACTGGGCCAAGGTCGCTATC
ATCGTGGTTATGTTTTCAGGGGTCGACGCCGAAACATTTACTATCGGTGGTAGTACAGCCCGCCAAACCG
GCCTTATTACCAGTTTGTTCAGTCAGGGTGCCCAACAGAAACTGCAGCTGGTTA

>252_S9_L001_R1_001.fastq_104_3a_9
CCCCCGCTGTGGGCATGGTGGTGGCGCACATCTTGCGGTTGCCCCAGACCTTGTTCGACATAATAGCCGG
GGCCCATTGGGGCATCTTGGCGGGCCTAGCCTATTACTCCATGCAGGGCAACTGGGCCAAGGTCGCTATC
ATCGTGGTTATGTTTTCAGGGGTCGATGCCGAAACATTTACTATCGGTGGTAGTACAGCCCGCCAAACCG
GCCTTATTACTAGTTTGTTCAGTCAGGGTGCCCAACAGAAACTGCAGCTGGTTA

>252_S9_L001_R1_001.fastq_105_3a_9
CCCCCGCTGTGGGCATGGTGGTGGCGCACATCTTGCGGTTGCCCCAGACCTTGTTCGACATAATAGCCGG
GGCCCATTGGGGCATCTTGGCGGGCCTAGCCTATTACTCCATGCAGGGCAACTGGGCCAAGGTCGCTATC
ATCGTGGTTATGTTTTCAGGGGTCGATGCCAGCACAGTTACTATCGGTGGTAGTACAGCCCGCCAAACCG
GCCTTATTACCAGTTTGTTCAGTCAGGGTGCCCAACAGAAACTGCAGCTGGTCA

>252_S9_L001_R1_001.fastq_106_3a_8
CCCCCGCTGTGGGCATGGTGGTGGCGCACATCTTGCGGTTGCCCCAGACCTTGTTCGACATAATAGCCGG
GGCCCATTGGGGCATCTTGGCGGGCCTAGCCTATTACTCCATGCAGGGCAACTGGGCCAAGGTCGCTATC
ATCGTGGTTATGTTTTCAGGGGTCGATGCCGAAACATTTACTATCGGTGGTAGTACAGCCCGCCAAACCC
GCCTTATTACCAGTTTGTTCAGTCAGGGTGCCCAACAGAAACTGCAGCTGGTTA

>252_S9_L001_R1_001.fastq_107_3a_8
CCCCCGCTGTGGGCATGGTGGTGGCGCACATCTTGCGGTTGCCCCAGACCTTGTTCGACATAATAGCCGG
GGCCCATTGGGGCATCTTGGCAGGCCTAGCCTATTACTCCATGCAGGGCAACTGGGCCAAGGTCGCTATC
ATCGTGGTTATGTTTTCAGGGGTCGATGCCGAAACATTTACTATCGGTGGTAGTACAGCCCGCCAAACCG
GCCTTATTACCAGTTTGTTCAGTCAGGGTGCCCAACAGAAACTGCAGCTGGTCA

>252_S9_L001_R1_001.fastq_108_3a_8
ACCCCGCTGTGGGCATGGTGGTGGCGCACATCTTGCGGTTGCCCCAGACCTTGTTCGACATAATAGCCGG
GGCCCATTGGGGCATCTTGGCGGGCCTAGCCTATTACTCCATGCAGGGCAACTGGGCCAAGGTCGCTATC
ATCGTGGTTATGTTTTCAGGGGTCGATGCCGAAACATTTACTATCGGTGGTAGTACAGCCCGCCAAACCG
GCCTTATTACCAGTTTGTTCAGTCAGGGTGCCCAACAGAAACTGCAGCTGGTCA

>252_S9_L001_R1_001.fastq_109_3a_8
CCCCCGCTGTGGGCATGGTGGTGGCGCACATCTTGCGGTTGCCCCAGACCTTGTTCGACATAATAGCCGG
GGCCCATTGGGGCATCTTGGCGGGCCTAGCCTATTACTCCATGCAGGGCAACTGGGCCAAGGTCGCTATC
ATCGTGGTTATGTTTTCAGGGGTCGATGCCAGAACAACTATTAGCGGTGGCAGTGTAGCCCACGATGCCA
GCGTCTTTACTAGGTTGTTTAGTGTGGGTGCCCAACAGAAACTGCAGCTGGTCA

>252_S9_L001_R1_001.fastq_110_3a_8
CCCCCGCTGTGGGCATGGTGGTGGCGCACATCTTGCGGTTGCCCCAGACCTTGTTCGACATAATAGCCGG
GGCCCATTGGGGCATCTTGGCGGGCCTAGCCTATTACTCCATGCAGGGCAACTGGGCCAAGGTCGCTATC
ATCGTGGTTATGTTTTCAGGGGTCGATGCCGAAACATTTACTATCGGTGGTAGTACAGCCCGCCAAACCG
GCCTTATTACCAGCTTGTTCAGTCAGGGTGCCCAACAGAAACTGCAGCTGGTCA

>252_S9_L001_R1_001.fastq_111_3a_8
CCCCCGCTGTGGGCATGGTGGTGGCGCACATCTTGCGGTTGCCCCAGACCTTGTTCGACATAATAGCCGG
GGCCCATTGGGGCATCTTGGCGGGCCTAGCCTATTACTCCATGCAGGGCAACTGGGCCAAGGTCGCTATC
ATCGTGGTTATGTTTTCAGGGGTCGATGCCGAAACATTTACTATCGGTGGTAGTACAGCTCGCCAAACCG
GCCTTATTACCAGTTTGTTCAGTCAGGGTGCCCAACAGAAACTGCAGCTGGTTA

>252_S9_L001_R1_001.fastq_112_3a_8
CCCCCGCTGTGGGCATGGTGGTGGCGCACATCTTGCGGCTGCCCCAGACCTTGTTCGACATAATAGCCGG
GGCCCATTGGGGCATCTTGGCGGGCCTAGCTTATTATTCCATGCAGGGCAACTGGGCCAAGGTCGCTATC
ATCGTGGTTATGTTTTCAGGGGTCGATGCCAGAACAACTATCAGCGGTGGCAGTGTAGCCCACGATGCCA
GCCTCTTTACTAGGTTGTTTAGTGTGGGTGCCCAACAGAAACTGCAGCTGGTCA

>252_S9_L001_R1_001.fastq_113_3a_8
CCCCCGCTGTGGGCATGGTGGTGGCGCACATCTTGCGGTTGCCCCAGACCCTGTTCGACATAATAGCCGG
GGCCCATTGGGGCATCTTGGCGGGCCTAGCCTATTACTCCATGCAGGGCAACTGGGCCAAGGTCGCTATC
ATCGTGGTTATGTTTTCAGGGGTCGATGCCGAAACATTTACTATCGGTGGTAGCACAGCCCGCCAAACCG
GCCTTATTACCAGTTTGTTCAGTCAGGGTGCCCAACAGAAACTGCAGCTGGTTA

>252_S9_L001_R1_001.fastq_114_3a_8
CCCCCGCTGTGGGCATGGTGGTGGCGCACATCTTGCAGTTGCCCCAGACCTTGTTCGACATAATAGCCGG
GGCCCATTGGGGCATCTTGGCGGGCCTAGCCTATTACTCCATGCAGGGCAACTGGGCCAAGGTCGCTATC
ATCGTGGTTATGTTTTCAGGGGTCGATGCCGAAACATTTACTATCGGTGGTAGTACAGCCCGCCAAACCG
GCCTTATTACCAGTTTGTTCAGTCAGGGTGCCCAACAGAAACTGCAGCTGGTCA

>252_S9_L001_R1_001.fastq_115_3a_8
CCCCCGCTGTGGGCATGGTGGTGGCGCACATCTTGCGGTTGCCCCAGACCTTGTTCGACATAATAGCCGG
GGCCCATTGGGGCATCTTGGCGGGCCTAGCCTATTACTCCATGCAGGGCAACTGGGCCAAGGTCGCTACC
ATCGTGGTTATGTTTTCAGGGGTCGATGCCGAAACATTTACTATCGGTGGTAGTACAGCCCGCCAAACCG
GCCTTATTACCAGTTTGTTCAGTCAGGGTGCCCAACAGAAACTGCAGCTGGTCA

>252_S9_L001_R1_001.fastq_116_3a_8
CCCCCGCTGTGGGCATGGTGGTGGCGCACATCTTGCGGTTGCCCCAGACCTTGTTCGACATAATAGCCGG
GGCCCATTGGGGCATCTTGGCGGGCCTAGCCTATTACTCCATGCAGGGCAACTGGGCCAAGGTCGCTATC
ATCGTGGTTATGTTTTCAGGGGTCGATGCCGAAACATTTACTATCGGTGGTAGTACAGCCCGCCAAACCG
GCCTTATTACCAGTTTGTTCAGTCAGGGTGCCCAACAGAAACTGCGGCTGGTCA

>252_S9_L001_R1_001.fastq_117_3a_8
CCCCCGCTGTGGGCATGGTGGTGGCGCACATCCTGCGGTTGCCCCAGACCTTGTTCGACATAATAGCCGG
GGCCCATTGGGGCATCTTGGCGGGCCTAGCCTATTACTCCATGCAGGGCAACTGGGCCAAGGTCGCTATC
ATCGTGGTTATGTTTTCAGGGGTCGATGCCGAAACATTTACTATCGGTGGTAGTACAGCCCGCCAAACCG
GCCTTATTACCAGTTTGTTCAGTCAGGGTGCCCAACAGAAACTGCAGCTGGTCA

>252_S9_L001_R1_001.fastq_118_3a_8
CCCCCGCTGTGGGCATGGTGGTGGCGCACATCTTGCGGTTGCCCCAGACCTTGTTCGACATAATAGCCGG
GGCCCATTGGGGCATCTTGGCGGGCCTAGCCTATTACTCCATGCAGGGCAACTGGGCCAAGGTCGCTATC
ATCGTGGTTATGTTTTCAGGGGTCGATGCCGAGACATTTACTATCGGTGGTAGTACAGCCCGCCAAACCG
GCCTTATTACCAGTTTGTTCAGTCAGGGTGCCCAACAGAAACTGCAGCTGGTCA

>252_S9_L001_R1_001.fastq_119_3a_8
CCCCCGCTGCGGGCATGGTGGTGGCGCACATCTTGCGGTTGCCCCAGACCTTGTTCGACATAATAGCCGG
GGCCCATTGGGGCATCTTGGCGGGCCTAGCCTATTACTCCATGCAGGGCAACTGGGCCAAGGTCGCTATC
ATCGTGGTTATGTTTTCAGGGGTCGATGCCGAAACATTTACTATCGGTGGTAGTACAGCCCGCCAAACCG
GCCTTATTACCAGTTTGTTCAGTCAGGGTGCCCAACAGAAACTGCAGCTGGTTA

>252_S9_L001_R1_001.fastq_120_3a_8
CCCCCGCTGTGGGCATGGTGGTGGCGCACATCTTGCGGTTGCCCCAGACCTTGTTCGACATAATAGCCGG
GGCCCATTGGGGCATCTTGGCGGGCCTAGCCTATTACTCCATGCAGGGCAACTGGGCCAAGGTCGCTATC
ATCGTGGTTATGTTTTCAGGGGTCGATGCCGAAACATTTACTATCGGTGGTAGTACAGCCCGCCAAACTG
GCCTTATTACCAGTTTGTTCAGTCAGGGTGCCCAACAGAAACTGCAGCTGGTTA

>252_S9_L001_R1_001.fastq_121_3a_8
CCCCCGCTGTGGGCATGGTGGTGGCGCACATCTTGCGGTTGCCCCAGACCTTGTTCGACATAATAGCCGG
GGCCCATTGGGGCATCTTGGCGGGCCTAGCCTATTACTCCATGCAGGGCAACTGGGCCAAGGTCGCTATC
ATCGTGGTTATGTTTTCAGGGGTCGATGCCGAAACATTTACTATCGGTGGTAGTACAGCCCGCCAAACCG
GCCTTATCACCAGTTTGTTCAGTCAGGGTGCCCAACAGAAACTGCAGCTGGTTA

>252_S9_L001_R1_001.fastq_122_3a_8
CCCCCGCTGTGGGCATGGTGGTGGCGCACATCTTGCGGTTGCCCCAGACCTTGTTCGACATAATAGCCGG
GGCCCATTGGGGCATCTTGGCGGGCCTAGCCTATTACTCCATGCAGGGCAACTGGGCCAAGGTCGCTATC
ATCGTGGTTATGTTTTCAGGGGTCGATGCCGAAACATTTACTATCGGTGGTAGTGCAGCCCGCCAAACCG
GCCTTATTACCAGTTTGTTCAGTCAGGGTGCCCAACAGAAACTGCAGCTGGTTA

>252_S9_L001_R1_001.fastq_123_3a_8
CCCCCGCTGTGGGCATGGTGGTGGCGCACATCTTGCGGTTGCCCCGGACCTTGTTCGACATAATAGCCGG
GGCCCATTGGGGCATCTTGGCGGGCCTAGCCTATTACTCCATGCAGGGCAACTGGGCCAAGGTCGCTATC
ATCGTGGTTATGTTTTCAGGGGTCGATGCCGAAACATTTACTATCGGTGGTAGTACAGCCCGCCAAACCG
GCCTTATTACCAGTTTGTTCAGTCAGGGTGCCCAACAGAAACTGCAGCTGGTCA

>252_S9_L001_R1_001.fastq_124_3a_8
CCCCCGCTGTGGGCATGGTGGTGGCGCACATCTTGCGGTTGCCCCAGACCTTGTTCGACATAATAGCCGG
GGCCCATTGGGGCATCTTGGCGGGCCTAGCCTATTACTCCATGCAAGGCAACTGGGCCAAGGTCGCTATC
ATCGTGGTTATGTTTTCAGGGGTCGATGCCGAAACATTTACTATCGGTGGTAGTACAGCCCGCCAAACCG
GCCTTATTACCAGTTTGTTCAGTCAGGGTGCCCAACAGAAACTGCAGCTGGTCA

>252_S9_L001_R1_001.fastq_125_3a_8
CCCCCGCTGTGGGCATGGTGGTGGCGCACATCTTACGGTTGCCCCAGACCTTGTTCGACATAATAGCCGG
GGCCCATTGGGGCATCTTGGCGGGCCTAGCCTATTACTCCATGCAGGGCAACTGGGCCAAGGTCGCTATC
ATCGTGGTTATGTTTTCAGGGGTCGATGCCGAAACATTTACTATCGGTGGTAGTACAGCCCGCCAAACCG
GCCTTATTACCAGTTTGTTCAGTCAGGGTGCCCAACAGAAACTGCAGCTGGTCA

>252_S9_L001_R1_001.fastq_126_3a_8
CCCCCGCTGTGGGCATGGTGGCGGCGCACATCTTGCGGTTGCCCCAGACCTTGTTCGACATAATAGCCGG
GGCCCATTGGGGCATCTTGGCGGGCCTAGCCTATTACTCCATGCAGGGCAACTGGGCCAAGGTCGCTATC
ATCGTGGTTATGTTTTCAGGGGTCGATGCCGAAACATTTACTATCGGTGGTAGTACAGCCCGCCAAACCG
GCCTTATTACCAGTTTGTTCAGTCAGGGTGCCCAACAGAAACTGCAGCTGGTTA

>252_S9_L001_R1_001.fastq_127_3a_8
CCCCCGCTGTGGGCATGGTGGTGGCGCACATCTTGCGGTTGCCCCAGACCTTGTTCGACATAATAGCCGG
GGCCCATTGGGGCATCTTGGCGGGCCTAGCCTATTACTCCATGCAGGGCAACTGGGCCAAGGTCGCTATC
ATCGTGGTTATGTTTTCAGGGGTCGATGCCGAAACATTCACTATCGGTGGTAGTACAGCCCGCCAAACCG
GCCTTATTACCAGTTTGTTCAGTCAGGGTGCCCAACAGAAACTGCAGCTGGTCA

>252_S9_L001_R1_001.fastq_128_3a_8
CCCCCGCTGTGGGCATGGTGGTGGCGCACATCTTGCGGTTGCCCCAGACCTTGTTCGACATAATAGCCGG
GGCCCATTGGGGCATCTTGGCGGGCCTAGCCTATTACTCCATGCAGGGCAACTGGGCCAAGGTCGCTATC
ATCGTGGTTATGTTTTCAGGGGTCGATGCCGAAACATTTACTATCGGTGGTAGTACAGCCCGCCAAACCG
GCCTTATTACCAGTTTGTTCAGCCAGGGTGCCCAACAGAAACTGCAGCTGGTCA

>252_S9_L001_R1_001.fastq_129_3a_8
CCCCCGCTGTGGGCATGGTGGTGGCGCACATCTTGCGGTTGCCCCAGACCTTGTTCGACATAATAGCCGG
GGCCCATTGGGGCATCTTGGCGGGCCTAGCCTATTACTCCATGCAGGGCAACTGGGCCAAGGTCGCTATC
ATCGTGGTTATGTTCTCAGGGGTCGATGCCGAAACATTTACTATCGGTGGTAGCACAGCCCGCCAAACCG
GCCTTATTACCAGTTTGTTCAGTCAGGGTGCCCAACAGAAACTGCAGCTGGTTA

>252_S9_L001_R1_001.fastq_130_3a_8
CCCCCGCTGTGGGCATGGTGGTGGCGCACATCTTGCGGTTGCCCCAGACCTTGTTCGACATAATAGCCGG
GGCCCATTGGGGCATCTTGGCGGGCCTAGCCTATTACTCCATGCAGGGCAACTGGGCCAAGGTCGCTATC
ATCGTGGTTATGTTTTCAGGAGTCGATGCCGAAACATTTACTATCGGTGGTAGTACAGCCCGCCAAACCG
GCCTTATTACCAGTTTGTTCAGTCAGGGTGCCCAACAGAAACTGCAGCTGGTCA

>252_S9_L001_R1_001.fastq_131_3a_8
CCCCCGCTGTGGGCATGGTGGTGGCGCACATCTTGCGGTTGCCCCAGACCTTGTTCGACATAATAGCCGG
GGCCCATTGGGGCATCTTGGCGGGCCTAGCCTATTACTCCATGCAGGGCAACTGGGCCAAGGTCGCTATC
ATCGTGGTTATGTTTTCAGGGGTCGATGCCAGCACAGTTACTATCGGTGGTAGTACAGCCCGCCAAACCG
GCCTTATTACCAGTTTGTTCAGTCAGGGTGCCCAACAGAAACTGCAGCTGGTTA

>252_S9_L001_R1_001.fastq_132_3a_7
CCCCCGCTGTGGGCATGGTGGCGGCGCACATCTTGCGGTTGCCCCAGACCTTGTTCGACATAATAGCCGG
GGCCCATTGGGGCATCTTGGCGGGCCTAGCCTATTACTCCATGCAGGGCAACTGGGCCAAGGTCGCTATC
ATCGTGGTTATGTTTTCAGGGGTCGATGCCGAAACATTTACTATCGGTGGTAGCACAGCCCGCCAAACCG
GCCTTATTACCAGTTTGTTCAGTCAGGGTGCCCAACAGAAACTGCAGCTGGTTA

>252_S9_L001_R1_001.fastq_133_3a_7
CCCCCGCTGTGGGCATGGTGGTGGCGCACATCTTGCGGTTGCCCCAGACCTTGTTCGACATAATAGCCGG
GGCCCATTGGGGCATCTTGGCGGGCCTAGCCTATTACTCCATGCAGGGCAACTGGGCCAAGGTCGCTATC
ATCGTGGTTATGTTTTCAGGGGTCGATGCCGAAACATTTACTATCGGTGGTAGTACAGCCCGCCAAACCG
GCCTTATTACCAGTTTGTTTAGTCCGGGTGCCCAACAGAACCTGCAGCTGATCA

>252_S9_L001_R1_001.fastq_134_3a_7
CCCCCGCTGTGGGCATGGTGGTGGCGCACATCTTGCGGTTGCCCCAGACCTTGTTCGACATAATAGCCGG
GGCCCATTGGGGCATCTTGGCGGGCCTAGCTTATTATTCCATGCAGGGCAACTGGGCCAAGGTCGCTATC
ATCGTGGTTATGTTTTCAGGGGTCGATGCCAGAACAACTATTAGCGGTGGCAGTGTAGCCCACGATGCCA
GCGTCTTTACTAGGTTGTTTAGTGTGGGTGCCCAACAGAAACTGCAGCTGGTCA

>252_S9_L001_R1_001.fastq_135_3a_7
CCCCCGCTGTGGGCATGGTGGTGGCGCACATCTTGCGGCTGCCCCAGACCTTGTTCGACATAATAGCCGG
GGCCCATTGGGGCATCTTGGCGGGCCTAGCTTATTATTCCATGCAGGGCAACTGGGCCAAGGTCGCTATC
ATCGTGGTTATGTTTTCAGGGGTCGATGCCAGAACAACTATTAGCGGTGGCAGTGTAGCCCACGATGCCA
GCCTCTTTACTAGGTTGTTTAGTGTGGGTGCCCAACAGAAACTGCAGCTGGTTA

>252_S9_L001_R1_001.fastq_136_3a_7
CCCCCGCTGTGGGCATGGTGGTGGCGCACATCTTGCGGTTGCCCCAGACCTTGTTCGACATAATAGCCGG
GGCCCATTGGGGCATCTTGGCGGGCCTAGCCTATTACTCCATGCAGGGCAACTGGGCCAAGGTCGCTATC
ATCGTGGTTATGTTTTCAGGGGTCGATGCCGAAACATTTACTGTCGGTGGTAGCACAGCCCGCCAAACCG
GCCTTATTACCAGTTTGTTCAGTCAGGGTGCCCAACAGAAACTGCAGCTGGTTA

>252_S9_L001_R1_001.fastq_137_3a_7
CCCCCGCTGTGGGCATGGTGGTGGCGCACATCTTGCGGTTGCCCCAGACCTTGTTCGACATAATAGCCGG
GGCCCATTGGGGCATCTTGGCGGGCCTAGCCTATTACTCCATGCAGGGCAACTGGGCCAAGGTCGCTATC
ATCGTGGTTATGTTTTCAGGGGTCGATGCCGAAACATTTACTATCGGTGGTAGTACAGCCCGCCAAACCG
GCCTTATTACCAGTTTGTTCAGTCAGGGTGCCCAACAGAAACTGCAGCTAGTCA

>252_S9_L001_R1_001.fastq_138_3a_7
CCCCCGCTGTGGGCATGGTGGTGGCGCACATCTTGCGGTTGCCCCAGACCTTGTTCGACATAATAGCCGG
GGCCCATTGGGGCATCTTGGCGGGCCTAGCCTATTACTCCATGCAGGGCAACTGGGCCAAGGTCGCTATC
ATCGTGGTTATGTTTTCAGGGGTCGATGCCGAAACATTTACTATCGGTGGTAGTACAGCCCGCCAAACCG
GCCTTATTACCAGTTTGTTCAGTCAGGGTGCCCAACAGAAACTGCAGCTGGTCG

>252_S9_L001_R1_001.fastq_139_3a_7
CCCCCGCTGTGGGCATGGTGGTGGCGCACATCTTGCGGCTGCCCCAGACCTTGTTCGACATAATAGCCGG
GGCCCATTGGGGCATCTTGGCGGGCCTAGCCTATTACTCCATGCAGGGCAACTGGGCCAAGGTCGCTATC
ATCGTGGTTATGTTTTCAGGGGTCGATGCCAGCACAGTTACTATCGGTGGTAGTACAGCCCGCCAAGCCA
ACCTTATTGCTAATTTGTTCAGCCCGGGTGCCCGACAGAACCTGCAGCTGGTCA

>252_S9_L001_R1_001.fastq_140_3a_7
CCCCCGCTGTGGGCATGGTGGTGGCGCACATCTTGCGGCTGCCCCAGACCTTGTTCGACATAATAGCCGG
GGCCCATTGGGGCATCTTGGCGGGCCTAGCCTATTACTCCATGCAGGGCAACTGGGCCAAGGTCGCTATC
ATCGTGGTTATGTTTTCAGGGGTCGATGCCAGCACAGTTACTATCGGTGGTAGTACAGCCCGCCAAGCCA
ACCTTATTGCTAATTTGTTCAGTCAGGGTGCCCAACAGAAACTGCAGCTGGTTA

>252_S9_L001_R1_001.fastq_141_3a_7
CCCCCGCTGTGGGCATGGTGGTGGCGCACATCTTGCGGTTGCCCCAGACCTTGTTCGACATAATAGCCGG
GGCCCATTGGGGCATCTTGGCGGGCTTAGCCTATTATTCCATGCAGGGCAACTGGGCCAAGGTCGCTATC
ATCGTGGTTATGTTTTCAGGGGTCGATGCCGAAACACATACTACCGGTGGCAGTGTAGCCCGCGGTGCCA
ACCTCATTACCAGTTTGTTTAGTCCGGGTGCCCAACAGAACCTGCAGCTGATCA

>252_S9_L001_R1_001.fastq_142_3a_7
CCCCCGCTGTGGGCATGGTGGTGGCGCACATCTTGCGGTTGCCCCAGACCTTGTTCGACATAATAGCCGG
GGCCCATTGGGGCATCTTGGCGGGCCTAGCCTATTACTCCATGCAGGGCAACTGGGCCAAGGTCGCTATC
ATCGTGGTTATGTTTTCAGGGGTCGATGCCGAAACATTTACTATCGGGGGTAGTACAGCCCGCCAAACCG
GCCTTATTACCAGTTTGTTCAGTCAGGGTGCCCAACAGAAACTGCAGCTGGTTA

>252_S9_L001_R1_001.fastq_143_3a_7
CCCCCGCTGTGGGCATGGTGGTGGCGCACATCTTGCGGTTGCCCCAGACCTTGTTCGACATAATAGCCGG
GGCCCATTGGGGCATTTTGGCGGGCCTAGCCTATTACTCCATGCAGGGCAACTGGGCCAAGGTCGCTATC
ATCGTGGTTATGTTTTCAGGGGTCGATGCCGAAACATTTACTATCGGTGGTAGCACAGCCCGCCAAACCG
GCCTTATTACCAGTTTGTTCAGTCAGGGTGCCCAACAGAAACTGCAGCTGGTTA

>252_S9_L001_R1_001.fastq_144_3a_7
CCCCCGCTGTGGGCATGGTGGTGGCGCACATCTTGCGGTTGCCCCAGACCTTGTTCGACATAATAGCCGG
GGCCCATTGGGGCATCTTGGCGGGCCTAGCTTATTATTCCATGCAGGGCAACTGGGCCAAGGTCGCTATC
ATCGTGGTTATGTTTTCAGGGGTCGATGCCGAAACATTTACTATCGGTGGTAGTACAGCCCGCCAAACCG
GCCTTATTACCAGTTTGTTCAGTCAGGGTGCCCAACAGAAACTGCAGCTGGTCA

>252_S9_L001_R1_001.fastq_145_3a_7
CCCCCGCTGTGGGCATGGTGGTGGCGCACATCTTGCGGCTGCCCCAGACCCTATTCGACATAATAGCCGG
GGCCCATTGGGGCATCTTGGCGGGCTTAGCCTATTATTCCATGCAGGGCAACTGGGCCAAGGTCGCTATC
ATCGTGGTTATGTTTTCAGGGGTCGATGCCGAAACATTTACTATCGGTGGTAGCACAGCCCGCCAAACCG
GCCTTATTACCAGTTTGTTCAGTCAGGGTGCCCAACAGAAACTGCAGCTGGTTA

>252_S9_L001_R1_001.fastq_146_3a_7
CCCCCGCTGTGGGCATGGTGGTGGCGCACATCTTGCGGTTGCCCCAGACCTTGTTCGACATAATAGCCGG
GGCCCATTGGGGCATCTTGGCGGGCCTAGCCTATTACTCCATGCAGGGCAACTGGGCCAAGGTCGCTATC
ATCGTGGTTATGTTTTCAGGGGTCGATGCCGAAACATTTACTATCGGTGGTAGCACAGCCCGCCAAACCG
GCCTTATTACCAGTTTGTTCAGTCAGGGTGCCCAACAGAAGCTGCAGCTGGTTA

>252_S9_L001_R1_001.fastq_147_3a_7
CCCCCGCTGTGGGCATGGTGGTGGCGCGCATCTTGCGGTTGCCCCAGACCTTGTTCGACATAATAGCCGG
GGCCCATTGGGGCATCTTGGCGGGCCTAGCCTATTACTCCATGCAGGGCAACTGGGCCAAGGTCGCTATC
ATCGTGGTTATGTTTTCAGGGGTCGATGCCGAAACATTTACTATCGGTGGTAGTACAGCCCGCCAAACCG
GCCTTATTACCAGTTTGTTCAGTCAGGGTGCCCAACAGAAACTGCAGCTGGTCA

>252_S9_L001_R1_001.fastq_148_3a_7
CCCCCGCTGTGGGCATGGTGGTGGCGCACACCTTGCGGTTGCCCCAGACCTTGTTCGACATAATAGCCGG
GGCCCATTGGGGCATCTTGGCGGGCCTAGCCTATTACTCCATGCAGGGCAACTGGGCCAAGGTCGCTATC
ATCGTGGTTATGTTTTCAGGGGTCGATGCCGAAACATTTACTATCGGTGGTAGTACAGCCCGCCAAACCG
GCCTTATTACCAGTTTGTTCAGTCAGGGTGCCCAACAGAAACTGCAGCTGGTTA

>252_S9_L001_R1_001.fastq_149_3a_7
CCCCCGCTGTGGGCATGGTGGTAGCGCACATCTTGCGGTTGCCCCAGACCTTGTTCGACATAATAGCCGG
GGCCCATTGGGGCATCTTGGCGGGCCTAGCCTATTACTCCATGCAGGGCAACTGGGCCAAGGTCGCTATC
ATCGTGGTTATGTTTTCAGGGGTCGATGCCGAAACATTTACTATCGGTGGTAGCACAGCCCGCCAAACCG
GCCTTATTACCAGTTTGTTCAGTCAGGGTGCCCAACAGAAACTGCAGCTGGTTA

>252_S9_L001_R1_001.fastq_150_3a_7
CCCCCGCCGTGGGCATGGTGGTGGCGCACATCTTGCGGTTGCCCCAGACCTTGTTCGACATAATAGCCGG
GGCCCATTGGGGCATCTTGGCGGGCCTAGCCTATTACTCCATGCAGGGCAACTGGGCCAAGGTCGCTATC
ATCGTGGTTATGTTTTCAGGGGTCGATGCCGAAACATTTACTATCGGTGGTAGTACAGCCCGCCAAACCG
GCCTTATTACCAGTTTGTTCAGTCAGGGTGCCCAACAGAAACTGCAGCTGGTCA

>252_S9_L001_R1_001.fastq_151_3a_7
CCCCCGCTGTGGGCATGGTGGTGGCGCACATCTTGCGGTTGCCCCAGACCTTGTTCGACATAATAGCCGG
GGCCCATTGGGGCATCTTGGCGGGCCTAGCCTATTACTCCATGCAGGGCAACTGGGCCAAGGTCGCTATC
ATCGTGGTTATGTTTTCAGGGGTCGACGCCGAAACATTTACTATCGGTGGTAGCACAGCCCGCCAAACCG
GCCTTATTACCAGTTTGTTCAGTCAGGGTGCCCAACAGAAACTGCAGCTGGTTA

>252_S9_L001_R1_001.fastq_152_3a_7
CCCCCGCTGTGGGCATGGTGGTGGCGCACATCTTGCGGTTGCCCCAGACCTTGTTCGACATAATAGCCGG
GGCCCATTGGGGCATCTTGGCGGGCCTAGCCTATTACTCCATGCAGGGCAACTGGGCCAAGGTCGCTATC
ATCGTGGTTATGTTTTCAGGGGTCGATGCCGAAACATTTACCATCGGTGGTAGCACAGCCCGCCAAACCG
GCCTTATTACCAGTTTGTTCAGTCAGGGTGCCCAACAGAAACTGCAGCTGGTTA

>252_S9_L001_R1_001.fastq_153_3a_7
CCCCCGCTGTGGGCATGGTGGTGGCGCACATCTTGCGGTTGCCCCAGACCTTGTTCGACATAATAGCCGG
GGCCCATTGGGGCATCTTGGCGGGCCTAGCCTATTACTCCATGCAGGGCAATTGGGCCAAGGTCGCTATC
ATCGTGGTTATGTTTTCAGGGGTTGATGCCGAAACATTTACTATCGGTGGTAGCACAGCCCGCCAAACCG
GCCTTATTACCAGTTTGTTCAGTCAGGGTGCCCAACAGAAACTGCAGCTGGTTA

>252_S9_L001_R1_001.fastq_154_3a_6
CCCCCGCTGTGGGCATGGTGGTGGCGCACATCTTGCGGTTGCCCCAGACCTTGTTCGACATAATAGCCGG
GGCCCATTGGGGCACCTTGGCGGGCCTAGCCTATTACTCCATGCAGGGCAACTGGGCCAAGGTCGCTATC
ATCGTGGTTATGTTTTCAGGGGTCGATGCCGAAACATTTACTATCGGTGGTAGTACAGCCCGCCAAACCG
GCCTTATTACCAGTTTGTTCAGTCAGGGTGCCCAACAGAAACTGCAGCTGGTCA

>252_S9_L001_R1_001.fastq_155_3a_6
CCCCCGCTGTGGGCATGGTGGTGGCGCACATCTTGCGGTTGCCCCAGACCTTGTTCGACATAATAGCCGG
GGCCCATTGGGGCATCTTGGCGGGCCTAGCCTATTACTCCATGCAGGGCAACTGGGCCAAGGTCGCTATC
ATCGTGGTTATGTTTTCAGGGGTCGATGCCGAAACATTTACTATCGGTGGTAGCACAGCCCGCCAAACCG
GCCTTATTACCAGTTTATTCAGTCAGGGTGCCCAACAGAAACTGCAGCTGGTTA

>252_S9_L001_R1_001.fastq_156_3a_6
CCCCCGCTGTGGGCATGGTGGTGGCGCACATCTTGCGGTTGCCCCAGACCTTGTTCGACATAATAGCCGG
GGCCCATTGGGGCATCTTGGCGGGCTTAGCCTATTACTCCATGCAGGGCAACTGGGCCAAGGTCGCTATC
ATCGTGGTTATGTTTTCAGGGGTCGATGCCGAAACATTTACTATCGGTGGTAGTACAGCCCGCCAAACCG
GCCTTATTACCAGTTTGTTCAGTCAGGGTGCCCAACAGAAACTGCAGCTGGTCA

>252_S9_L001_R1_001.fastq_157_3a_6
CCCCCGCTGTGGGCATGGTGGTGGCGCACATCTTGCGGCTGCCCCAGACCTTGTTCGACATAATAGCCGG
GGCTCATTGGGGCATCTTGGCGGGCCTAGCCTATTACTCCATGCAGGGCAACTGGGCCAAGGTCGCTATC
ATCGTGGTTATGTTTTCAGGGGTCGATGCCAGCACAGTTACTATCGGTGGTAGTACAGCCCGCCAAGCCA
ACCTTATTGCTAATTTGTTCAGTCCGGGTGCCCGACAGAATCTGCAGCTGGTCA

>252_S9_L001_R1_001.fastq_158_3a_6
CCCCCGCTGTGGGCATGGTGGTAGCGCACATCTTGCGGTTGCCCCAGACCTTGTTCGACATAATAGCCGG
GGCCCATTGGGGCATCTTGGCGGGCCTAGCCTATTACTCCATGCAGGGCAACTGGGCCAAGGTCGCTATC
ATCGTGGTTATGTTTTCAGGGGTCGATGCCGAAACATTTACTATCGGTGGTAGTACAGCCCGCCAAACCG
GCCTTATTACCAGTTTGTTCAGTCAGGGTGCCCAACAGAAACTGCAGCTGGTTA

>252_S9_L001_R1_001.fastq_159_3a_6
CCCCCGCTGTGGGCATGGTGGTGGCGCACATCTTGCGGTTGCCCCAGACCCTGTTCGACATAATAGCCGG
GGCCCATTGGGGCATCTTGGCGGGCCTAGCCTATTACTCCATGCAGGGCAACTGGGCCAAGGTCGCTATC
ATCGTGGTTATGTTTTCAGGGGTCGATGCCGAAACATTTACTATCGGTGGTAGTACAGCCCGCCAAACCG
GCCTTATTACCAGTTTGTTCAGTCAGGGTGCCCAACAGAAACTGCAGCTGGTTA

>252_S9_L001_R1_001.fastq_160_3a_6
CCCCCGCTGTGGGCATGGTGGTGGCGCACATCTTGCGGTTGCCCCAGACCTTGTTCGACATAATAGCCGG
GGCCCATTGGGGCATCTTGGCGGGCCTAGCCTATTACTCCATGCAGGGCAACTGGGCCAAGGTCGCTATC
ATCGTGGTTATGTTTTCAGGGGTCGATGCCGAAACATTTACTATCGGTGGTAGTACAGCCCGCCAAACCG
GCCTTATTACCAGTTTGTTCAGTCAGGGTGCCCAACAGAAACTGCGGCTGGTTA

>252_S9_L001_R1_001.fastq_161_3a_6
CCCCCGCTGTGGGCATGGTGGTGGCGCACATCTTGCGGTTGCCCCAGACCTTGTTCGACATAATAGCCGG
GGCCCATTGGGGCATCTTGGCGGGCCTAGCCTATTACTCCATGCAGGGCAACTGGGCCAAGGTCGCTATC
ATCGTGGTTGTGTTTTCAGGGGTCGATGCCGAAACATTTACTATCGGTGGTAGCACAGCCCGCCAAACCG
GCCTTATTACCAGTTTGTTCAGTCAGGGTGCCCAACAGAAACTGCAGCTGGTTA

>252_S9_L001_R1_001.fastq_162_3a_6
CCCCCGCTGTGGGCATGGTGGTGGCGCACATCTTGCGGTTGCCCCAGACCTTGTTCGACATAATAGCCGG
GGCCCATTGGGGCATCTTGGCGGGCCTAGCCTATTACTCCATGCAGGGCAACTGGGCCAAGGTCGCTATC
ATCGTGGTTATGTTTTCAGGGGTCGATGCCGAAACATTTACTATCGGTGGTAGCACAGCCCGCCAGACCG
GCCTTATTACCAGTTTGTTCAGTCAGGGTGCTCAACAGAAACTGCAGCTGGTTA

>252_S9_L001_R1_001.fastq_163_3a_6
CCCCCGCTGTGGGCATGGTGGTGGCGCACATCTTGCGGTTGCCCCAGACCTTGTTCGACATAATAGCCGG
GGCCCATTGGGGCATCTTGGCGGGCCTAGCCTATTACTCCATGCAGGGCAACTGGGCCAAGGTCGCTATC
ATCGTGGTTATGTTTTCAGGGGTCGATGCCGAAACATTTACTATCGGTGGGAGTACAGCCCGCCAAACCG
GCCTTATTACCAGTTTGTTCAGTCAGGGTGCCCAACAGAAACTGCAGCTGGTTA

>252_S9_L001_R1_001.fastq_165_3a_6
CCCCCGCTGTGGGCATGGTGGTGGCGCACATCTTGCGGTTGCCCCAGACCTTGTTCGACATAATAGCCGG
GGCCCATTGGGGCATCTTGGCGGGCCTAGCCTATTACTCCATGCAGGGCAACTGGGCCAAGGTCGCTATC
ATCGTGGTTATGTTTTCAGGGGTTGATGCCGAAACATTTACTATCGGTGGTAGCACAGCCCGCCAAACCG
GCCTTATTACCAGTTTGTTCAGTCAGGGTGCCCAACAGAAACTGCAGCTGGTTA

>252_S9_L001_R1_001.fastq_166_3a_6
CCCCCGCTGTGGGCATGGTGGTGGCGCACATCTTGCGGTTGCCCCAGACCTTGTTCGACATAATAGCTGG
GGCCCATTGGGGCATCTTGGCGGGCCTAGCCTATTACTCCATGCAGGGCAACTGGGCCAAGGTCGCTATC
ATCGTGGTTATGTTTTCAGGGGTCGATGCCGAAACATTTACTATCGGTGGTAGTACAGCCCGCCAAACCG
GCCTTATTACCAGTTTGTTCAGTCAGGGTGCCCAACAGAAACTGCAGCTGGTCA

>252_S9_L001_R1_001.fastq_167_3a_6
CCCCCGCTGTGGGCATGGTGGTGGCGCACATCTTGCGGTTGCCCCAGACCTTGTTCGACATAATAGCCGG
GGCCCATTGGGGCATTTTGGCGGGCCTAGCCTATTACTCCATGCAGGGCAACTGGGCCAAGGTCGCTATC
ATCGTGGTTATGTTTTCAGGGGTCGATGCCGAAACATTTACTATCGGTGGTAGTACAGCCCGCCAAACCG
GCCTTATTACCAGTTTGTTCAGTCAGGGTGCCCAACAGAAACTGCAGCTGGTCA

>252_S9_L001_R1_001.fastq_168_3a_6
CCCCCGCTGTGGGCATGGTGGTGGCGCACATCTTGCGGTTGCCCCAGACCTTGTTCGACATAATAGCCGG
GGCCCATTGGGGCATCTTGGCGGGCCTAGCCTATTACTCCATGCAGGGCAACTGGGCCAAGGTCGCTATC
ATCGTGGTTATGTTTTCAGGGGTCGATGCCGAAACATTTACTATCGGTGGTAGTACAGCCCGCCAAACCG
GCCTTATCACCAGTTTGTTCAGTCAGGGTGCCCAACAGAAACTGCAGCTGGTCA

>252_S9_L001_R1_001.fastq_169_3a_6
CCCCCGCTGTGGGCATGGTGGTGGCGCACATCTTGCGGTTGCCCCAGACCTTGTTCGACATAATAGCCGG
GGCCCATTGGGGCATCTTGGCGGGCCTAGCCTATTACTCCATGCAGGGCAACTGGGCCAAGGTCGCTATC
ATCGTGGTTATGTCTTCAGGGGTCGATGCCGAAACATTTACTATCGGTGGTAGTACAGCCCGCCAAACCG
GCCTTATTACCAGTTTGTTCAGTCAGGGTGCCCAACAGAAACTGCAGCTGGTCA

>252_S9_L001_R1_001.fastq_170_3a_6
CCCCCGCTGTGGGCATGGTGGTGGCGCACATCTTGCGGTTGCCCCAGACCTTGTTCGACATAATAGCCGG
GGCCCATTGGGGCATCTTGGCGGGCCTAGCCTATTACTCCATGCAGGGCAACTGGGCCAAGGTCGCTATC
ATCGTGGTTATGTTTTCAGGGGTCGATGCCGAAACATTTACTATTGGTGGTAGTACAGCCCGCCAAACCG
GCCTTATTACCAGTTTGTTCAGTCAGGGTGCCCAACAGAAACTGCAGCTGGTTA

>252_S9_L001_R1_001.fastq_171_3a_6
CCCCCGCTGTGGGCATGGTGGTGGCGCACATCTTGCGGTTGCCCCAGACCTTGTTCGACATAATAGCCGG
GGCCCATTGGGGCATCTTGGCGGGCCTAGCCTATTACTCCATGCAGGGCAACTGGGCCAAGGTCGCTATC
ATCGTGGTTATGTTTTCAGGGGTCGATGCCGAAACATTTACTATCGGTGGTAGCACAGCCCGCCAAACCG
GTCTTATTACCAGTTTGTTCAGTCAGGGTGCCCAACAGAAACTGCAGCTGGTTA

>252_S9_L001_R1_001.fastq_172_3a_6
CCCCCGCTGTGGGCATGGTGGTGGCGCACATCTTGCGGTTGCCCCAGACCTTGTTCGACATAATAGCCGG
GGCCCATTGGGGCATCTTGGCGGGCCTAGCCTATTACTCCATGCAGGGCAACTGGGCCAAGGTCGCTATC
ATCGTGGTTATGTTTTCAGGGGTCGATGCCGAAACATTTACTATCGGTGGTAGTACAGCCCGCCAAACCG
GCCCTATTACCAGTTTGTTCAGTCAGGGTGCCCAACAGAAACTGCAGCTGGTCA

>252_S9_L001_R1_001.fastq_173_3a_6
CCCCCGCTGTGGGCATGGTGGTGGCGCACATCTTGCGGTTGCCCCAGACCTTGTTCGACATAATAGCCGG
GGCCCATTGGGGCATCTTGGCGGGCCTAGCCTATTACTCCATGCAGGGCAACTGGGCCAAGGTCGCTATC
ATCGTGGCTATGTTTTCAGGGGTCGATGCCGAAACATTTACTATCGGTGGTAGTACAGCCCGCCAAACCG
GCCTTATTACCAGTTTGTTCAGTCAGGGTGCCCAACAGAAACTGCAGCTGGTCA

>252_S9_L001_R1_001.fastq_174_3a_6
CCCCCGCTGTGGGCATGGTGGTGGCGCACATCTTGCGGTTGCCCCAGACCTTGTTCGACATAATAGCCGG
GGCCCATTGGGGCATCTTGGCGGGCCTAGCCTATTACTCCATGCAGGGCAACTGGGCCAAGGTCGCTATC
ATCGTGGTTATGTTTTCAGGGGTCGATGCCGAAACATTCACTATCGGTGGTAGCACAGCCCGCCAAACCG
GCCTTATTACCAGTTTGTTCAGTCAGGGTGCCCAACAGAAACTGCAGCTGGTTA

>252_S9_L001_R1_001.fastq_175_3a_6
CCCCCGCTGTGGGCATGGTGGTGGCGCATATCTTGCGGTTGCCCCAGACCTTGTTCGACATAATAGCCGG
GGCCCATTGGGGCATCTTGGCGGGCCTAGCCTATTACTCCATGCAGGGCAACTGGGCCAAGGTCGCTATC
ATCGTGGTTATGTTTTCAGGGGTCGATGCCGAAACATTTACTATCGGTGGTAGTACAGCCCGCCAAACCG
GCCTTATTACCAGTTTGTTCAGTCAGGGTGCCCAACAGAAACTGCAGCTGGTTA

>252_S9_L001_R1_001.fastq_176_3a_6
CCCCCGCTGTGGGCATGGTGGTGGCGCACATCTTGCGGTTGCCCCAGACCTTGTTCGACATAATAGCCGG
GGCCCATTGGGGCATCTTGGCGGGCCTAGCTTATTACTCCATGCAGGGCAACTGGGCCAAGGTCGCTATC
ATCGTGGTTATGTTTTCAGGGGTCGATGCCGAAACATTTACTATCGGTGGTAGTACAGCCCGCCAAACCG
GCCTTATTACCAGTTTGTTCAGTCAGGGTGCCCAACAGAAACTGCAGCTGGTCA

>252_S9_L001_R1_001.fastq_177_3a_6
CCCCCGCTGTGGGCATGGTGGTGGCGCACATCTTGCGGTTGCCCCAGACCTTGTTCGACATAATAGCCGG
GGCCCATTGGGGCATCTTGGCGGGCCTAGCCTATTACTCCATGCAGGGCAACTGGGCCAAGGTCGCTATC
ATCGTGGTTATGTTTTCAGGGGTCGATGCCGAAACATTTACTATCGGTGGTAGTACAGCCCGCCAAACCG
GCCTTATTACCAGTCTGTTCAGTCAGGGTGCCCAACAGAAACTGCAGCTGGTTA

>252_S9_L001_R1_001.fastq_178_3a_6
CCCCCGCTGTGGGCATGGTGGTGGCGCACATCTTGCGGTTGCCCCAGACCTTGTTCGACATAATAGCCGG
GGCCCATTGGGGCATCTTGGCGGGCCTAGCCTATTACTCCATGCAGGGCAACTGGGCCAAGGTCGCTATC
ATCGTGGTTATGTTTTCAGGGGTCGATGCCGAAACATTTACTATCGGTGGTAGTACAGCCCGCCAAACCG
GCCTTATTACCAGTTTGTTCGGTCAGGGTGCCCAACAGAAACTGCAGCTGGTCA

>252_S9_L001_R1_001.fastq_179_3a_6
CCCCCGCTGTGGGCATGGTGGTGGCGCACATCTTGCGGTTGCCCCAGACCTTGTTCGACATAATAGCCGG
GGCCCATTGGGGCATCTTGGTGGGCCTAGCCTATTACTCCATGCAGGGCAACTGGGCCAAGGTCGCTATC
ATCGTGGTTATGTTTTCAGGGGTCGATGCCGAAACATTTACTATCGGTGGTAGTACAGCCCGCCAAACCG
GCCTTATTACCAGTTTGTTCAGTCAGGGTGCCCAACAGAAACTGCAGCTGGTCA

>252_S9_L001_R1_001.fastq_180_3a_6
CCCCCGCTGTGGGCATGGTGGTGGCGCACATCCTGCGGTTGCCCCAGACCTTGTTCGACATAATAGCCGG
GGCCCATTGGGGCATCTTGGCGGGCCTAGCCTATTACTCCATGCAGGGCAACTGGGCCAAGGTCGCTATC
ATCGTGGTTATGTTTTCAGGGGTCGATGCCGAAACATTTACTATCGGTGGTAGTACAGCCCGCCAAACCG
GCCTTATTACCAGTTTGTTCAGTCAGGGTGCCCAACAGAAACTGCAGCTGGTTA

>252_S9_L001_R1_001.fastq_181_3a_6
CCCCCGCTGTGGGCATGGTGGTGGCGCACATCTTGCGGTTGCCCCAGACCTTGTTCGACATAATAGCCGG
GGCCCATTGGGGCATCTTGGCGGGCCTAGCCTATTACTCCATGCAGGGCAACTGGGCCAAGGTCGCTATC
ATCGTGGTTATGCTTTCAGGGGTCGATGCCGAAACATTTACTATCGGTGGTAGCACAGCCCGCCAAACCG
GCCTTATTACCAGTTTGTTCAGTCAGGGTGCCCAACAGAAACTGCAGCTGGTTA

>252_S9_L001_R1_001.fastq_182_3a_6
CCCCCGCTGTGGGCATGGTGGTGGCGCACATCTTGCGGCTGCCCCAGACCTTGTTCGACATAATAGCCGG
GGCCCATTGGGGCATCTTGGCGGGCCTAGCTTATTATTCCATGCAGGGCAACTGGGCCAAGGTCGCTATC
ATCGTGGTTATGTTTTCAGGGGTCGATGCCAGAACAACTATTAGCGGTGGCAGTGTAGCCCACGATGCCA
GCGTCTTTACTAGGTTGTTTAGTGTGGGTGCCAAACAGAAACTGCAGCTGGTTA

>252_S9_L001_R1_001.fastq_183_3a_6
CCCCCGCTGTGGGCATGGTGGTGGCGCACATCTTGCGGCTGCCCCAGACCTTGTTCGACATAATAGCCGG
GGCCCATTGGGGCATCTTGGCGGGCCTAGCTTATTATTCCATGCAGGGCAACTGGGCCAAGGTCGCTATC
ATCGTGGTTATGTTTTCAGGGGTCGATGCCGAAACATTTACTATCGGTGGTAGCACAGCCCGCCAAACCG
GCCTTATTACCAGTTTGTTCAGTCAGGGTGCCCAACAGAAACTGCAGCTGGTTA

>252_S9_L001_R1_001.fastq_184_3a_6
CCTCCGCTGTGGGCATGGTGGTGGCGCACATCTTGCGGTTGCCCCAGACCTTGTTCGACATAATAGCCGG
GGCCCATTGGGGCATCTTGGCGGGCCTAGCCTATTACTCCATGCAGGGCAACTGGGCCAAGGTCGCTATC
ATCGTGGTTATGTTTTCAGGGGTCGATGCCGAAACATTTACTATCGGTGGTAGTACAGCCCGCCAAACCG
GCCTTATTACCAGTTTGTTCAGTCAGGGTGCCCAACAGAAACTGCAGCTGGTTA

>252_S9_L001_R1_001.fastq_185_3a_6
CCCCCGCTGTGGGCATGGTGGTGGCGCACATCTTGCGGTTGCCCCAGACCTTGTTCGACATAATAGCCGG
GGCCCATTGGGGCATCTTGGCGGGCCTAGCCTATTACTCCATGCAGGGCAACTGGGCCAAGGTCGCTATC
ATCGTGGTTATGTTTTCAGGGGCCGATGCCGAAACATTTACTATCGGTGGTAGTACAGCCCGCCAAACCG
GCCTTATTACCAGTTTGTTCAGTCAGGGTGCCCAACAGAAACTGCAGCTGGTCA

>252_S9_L001_R1_001.fastq_186_3a_6
CCCCCGCTGTGGGCATGGTGGTGGCGCACATCTTGCGGTTGCCCCAGACCTTGTTCGACATAATAGCCGG
GGCCCATTGGGGCATCTTGGCGGGCCTAGCCTATTACTCCATGCAGGGCAACTGGGCCAAGGTCGCTATC
ATCGTGGTTATGTTTTCAGGGGTCGATGCCGAAACATTTACCATCGGTGGTAGTACAGCCCGCCAAACCG
GCCTTATTACCAGTTTGTTCAGTCAGGGTGCCCAACAGAAACTGCAGCTGGTCA

>252_S9_L001_R1_001.fastq_187_3a_6
CCCCCGCTGTGGGCATGGTGGTGGCGCACATCTTGCGGTTGCCCCAGACCTTGTTCGACATAATAGCCGG
GGCCCATTGGGGCATCTTGGCGGGCCTAGCCTATTACTCCATGCAGGGCAACTGGGCCAAGGTCGCTATC
ATCGTGGTTATGTTTTCAGGGGTCGATGCCGAAACATTTACTATCGGTGGTAGTACAGCCCGCCAAACCG
GCCTTATTACCAGTTTGTTCAGTCAGGGTGCCCAACAGAAACTGCAGCTGATCA

>252_S9_L001_R1_001.fastq_188_3a_6
CCCCCGCTGTGGGCATGGTGGTGGCGCACATCTTGCGGTTGCCCCAGACCTTGTTCGACATAATAGCCGG
GGCCCATTGGGGCATCTTGGCGGGCCCAGCCTATTACTCCATGCAGGGCAACTGGGCCAAGGTCGCTATC
ATCGTGGTTATGTTTTCAGGGGTCGATGCCGAAACATTTACTATCGGTGGTAGTACAGCCCGCCAAACCG
GCCTTATTACCAGTTTGTTCAGTCAGGGTGCCCAACAGAAACTGCAGCTGGTCA

>252_S9_L001_R1_001.fastq_189_3a_6
CCCCCGCTGTGGGCATGGTGGTGGCGCACATCTTGCGGTTGCCCCAGACCTTGTTCGACATAATAGCCGG
GGCCCATTGGGGCATCTTGGCGGGCCTAGCCTATTACTCCATGCAGGGCAACTGGGCCAAGGTCGCTATC
ATCGTGGTTATGTTTTCAGGGGTCGATGCCGAAACATTTACTATCGGTGGTAGTACAGCCCGCCAGACCG
GCCTTATTACCAGTTTGTTCAGTCAGGGTGCCCAACAGAAACTGCAGCTGGTCA

>252_S9_L001_R1_001.fastq_190_3a_6
CCCCCGCTGTGGGCATGGTGGTGGCGCACATCTTGCGGTTGCCCCAGACCTTGTTCGACATAATAGCCGG
GGCCCATTGGGGCATCTTGGCGGGCCTAGCCTATTACTCCATGCAGGGCAACTGGGCCAAGGTCGCTATC
ATCGTGGTTATGTTTTCAGGGGTCGATGCCGAAACATTTACTATCGGTGGTAGTACAGCCCGCCAAGCCG
GCCTTATTACCAGTTTGTTCAGTCAGGGTGCCCAACAGAAACTGCAGCTGGTCA

>252_S9_L001_R1_001.fastq_191_3a_6
CCCCCGCTGTGGGCATGGTGGTGGCGCACATCTTGCGGCTGCCCCAGACCCTGTTCGACATAATAGCCGG
GGCCCATTGGGGCATCTTGGCGGGCCTAGCCTATTATTCCATGCAGGGCAACTGGGCCAAGGTCGCTATC
ATCGTGGTTATGTTTTCAGGGGTCGATGCCGAAACATTTACTATCGGTGGTAGTACAGCCCGCCAAACCG
GCCTTATTACCAGTTTGTTCAGTCAGGGTGCCCAACAGAAACTGCAGCTGGTTA

>252_S9_L001_R1_001.fastq_192_3a_6
CCCCCGCTGTGGGCATGGTGGTGGCGCACATCTTGCGGTTGCCCCAGACCTTGTTCGACATAATAGCCGG
GGCCCATTGGGGCATCTTGGCGGGCCTAGCCTATTACTCCATGCAGGGCAACTGGGCCAAGGTCGCTATC
ATCGTGGTTATGTTTTCAGGGGTCGATGCCGAAACATTTACTATCGGTGGTAGTACAGCCCGCCAAACCG
GCCTTATTACCAGTTTGTCCAGTCAGGGTGCCCAACAGAAACTGCAGCTGGTCA

>252_S9_L001_R1_001.fastq_193_3a_6
CCCCCGCTGTGGGCATGGTGGTGGCGCACATCTTGCGGTTGCCCCAGACCTTGTTCGACATAATAGCCGG
GGCCCATTGGGGCATCTTGGCGGGCCTAGCCTATTACTCCATGCAAGGCAACTGGGCCAAGGTCGCTATC
ATCGTGGTTATGTTTTCAGGGGTCGATGCCGAAACATTTACTATCGGTGGTAGCACAGCCCGCCAAACCG
GCCTTATTACCAGTTTGTTCAGTCAGGGTGCCCAACAGAAACTGCAGCTGGTCA

>252_S9_L001_R1_001.fastq_194_3a_6
CCCCCGCTGTGGGCATGGTGGTGGCGCACATCTTGCGGCTGCCCCAGACCCTATTCGACATAATAGCCGG
GGCCCATTGGGGCATCTTGGCGGGCCTAGCCTATTACTCCATGCAGGGCAACTGGGCCAAGGTCGCTATC
ATCGTGGTTATGTTTTCAGGGGTCGATGCCGAAACATTTACTATCGGTGGTAGTACAGCCCGCCAAACCG
GCCTTATTACCAGTTTGTTCAGTCAGGGTGCCCAACAGAAACTGCAGCTGGTCA

>252_S9_L001_R1_001.fastq_195_3a_6
CTCCCGCTGTGGGCATGGTGGTGGCGCACATCTTGCGGTTGCCCCAGACCTTGTTCGACATAATAGCCGG
GGCCCATTGGGGCATCTTGGCGGGCCTAGCCTATTACTCCATGCAGGGCAACTGGGCCAAGGTCGCTATC
ATCGTGGTTATGTTTTCAGGGGTCGATGCCGAAACATTTACTATCGGTGGTAGTACAGCCCGCCAAACCG
GCCTTATTACCAGTTTGTTCAGTCAGGGTGCCCAACAGAAACTGCAGCTGGTCA

>252_S9_L001_R1_001.fastq_196_3a_6
CCCCCGCTGTGGGCATGGTGGTGGCGCACATCTTGCGGTTGCCCCAGACCTTGTTCGACATAATAGCCGG
GGCCCATTGGGGCATCTTGGCGGGCCTAGCCTATTACTCCATGCAGGGCAACTGGGCCAAGGTCGCTATC
ATCGTGGTTATGTTTTCAGGGGTCGATGCCGAAACATTTACTATCGGTGGTAGCACAGCCCGCCAAACCG
GCCTTATTACCAGTTTGTTCAGTCAGGGTGCTCAACAGAAACTGCAGCTGGTTA

>252_S9_L001_R1_001.fastq_197_3a_6
CCCCCGCTGTGGGCATGGTGGTGGCGCACATCTTGCGGTTGCCCCAGACCTTGTTCGACATAATAGCCGG
GGCCCATTGGGGCATCTTGGCGGGCCTAGCCTATTACTCCATGCAGGGCAACTGGGCCAAGGTCGCTATC
ATCGTGGTTATGTTTTCAGGGGTCGATGCCGAAACATTTACTATCGGTGGTAGTACAGCCCGCCAAACCG
GCCTTATTACCAGTTCGTTCAGTCAGGGTGCCCAACAGAAACTGCAGCTGGTTA

>252_S9_L001_R1_001.fastq_198_3a_6
CCCCCGCTGTGGGCATGGTGGTGGCGCACATCTTGCGGTTGCCCCAGACCTTGTTCGACATAATAGCCGG
GGCCCATTGGGGCATCTTGGCGGGCCTAGCCTATTACTCCATGCAGGGCAACTGGGCCAAGGTCGCTATC
ATCGTGGTTATGTTTTCAGGGGTCGATGCCGAAACATTTACTATCGGTGGTAGTACAGCCCGCCAAACCG
GCCTTATTACCAGTTTGTTCAGTCAGGGTGCCCAACAGAGACTGCAGCTGGTTA

>252_S9_L001_R1_001.fastq_199_3a_5
CCCCCGCTGTGGGCATGGTGGTGGCGCACATCTTGCGGTTGCCCCAGACCTTGTTCGACATAATAGCCGG
GGCCCATTGGGGCATCTTGGCGGGCCTAGCCTATTACTCCATGCAGGGCAACTGGGCCAAGGTCGCCATC
ATCGTGGTTATGTTTTCAGGGGTCGATGCCGAAACATTTACTATCGGTGGTAGTACAGCCCGCCAAACCG
GCCTTATTACCAGTTTGTTCAGTCAGGGTGCCCAACAGAAACTGCAGCTGGTCA

>252_S9_L001_R1_001.fastq_200_3a_5
CCCCCGCTGTGGGCATGGTGGTGGCGCACATCTTGCGGCTGCCCCAGACCTTGTTCGACATAATAGCCGG
GGCCCATTGGGGCATCTTGGCGGGCCTAGCTTATTATTCCATGCAGGGCAATTGGGCCAAGGTCGCTATC
ATCGTGGTTATGTTTTCAGGGGTCGATGCCAGAACAACTATTAGCGGTGGCAGTGTAGCCCACGATGCCA
GCCTCTTTACTAGGTTGTTTAGTGTGGGTGCCCAACAGAAACTGCAGCTGGTCA

>252_S9_L001_R1_001.fastq_201_3a_5
CCCCCGCTGTGGGCATGGTGGTGGCGCACATCTTGCGGTTGCCCCAGACCTTGTTCGACATAATAGCCGG
GGCCCATTGGGGCATCTTGGCGGGCCTAGCCTATTACTCCATGCAGGGCAACTGGGCCAAGGTCGCTATC
ATCGTGGTTATGTTTTCAGGGGTCGATGCCGAAACATTTACTATCGGTAGTAGTACAGCCCGCCAAACCG
GCCTTATTACCAGTTTGTTCAGTCAGGGTGCCCAACAGAAACTGCAGCTGGTCA

>252_S9_L001_R1_001.fastq_202_3a_5
CCCCCGCTGTGGGCATGGTGGTGGCGCACATCTTGCGGTTGCCCCAGACCTTGTTCGACATAATAGCCGG
GGCCCATTGGGGCATCTTGGCGGGCCTAGCCTATTACTCCATGCAGGGCAACTGGGCCAAGGTCGCTATC
ATCGTGGTTATGTTTTCAGGGGTCGATGCCGAAACATTTACTATTGGTGGTAGTACAGCCCGCCAAACCG
GCCTTATTACCAGTTTGTTCAGTCAGGGTGCCCAACAGAAACTGCAGCTGGTCA

>252_S9_L001_R1_001.fastq_203_3a_5
CCCCCGCTGTGGGCATGGTGGTGGCGCACATCTTGCGGTTGCCCCAGACCTTGTTCGACATAATAGCCGG
GGCCCATTGGGGCATCTTGGCGGGCCTAGCCTATTACTCCATGCAGGGCAGCTGGGCCAAGGTCGCTATC
ATCGTGGTTATGTTTTCAGGGGTCGATGCCGAAACATTTACTATCGGTGGTAGTACAGCCCGCCAAACCG
GCCTTATTACCAGTTTGTTCAGTCAGGGTGCCCAACAGAAACTGCAGCTGGTCA

>252_S9_L001_R1_001.fastq_204_3a_5
CCCCCGCTGTGGGCATGGTGGTGGCGCACATCTTGCGGTTGCCCCAGACCTTGTTCGACATAATAGCCGG
GGCCCATTGGGGCATCTTGGCGGGCCTAGCCTATTACTCCATGCAGGGCAACTGGGCCAAGGTCGCTATC
ATCGTGGTTATGTTTTCAGGGGTCGATGCCGAAACATTTACTATCGGTGGTAGTACAGCCCGCCAAACCG
GCCTTATTACCAGTTCGTTCAGTCAGGGTGCCCAACAGAAACTGCAGCTGGTCA

>252_S9_L001_R1_001.fastq_205_3a_5
CCCCCGCTGTGGGCATGGTGGTGGCGCACATCTTGCGGTTGCCCCAGACCTTGTTCGACATAATAGCCGG
GGCCCATTGGGGCATCTTGGCGGGCCTAGCCTATTACTCCATGCAGGGCAACTGGGCCAAGGTCGCTATC
ATCGTGGTTATGTTTTCAGGGGTCGATGCCGAAACATTTACTATCGGTGGTAGTACAGCCCGCCAAACCG
GCTTTATTACCAGTTTGTTCAGTCAGGGTGCCCAACAGAAACTGCAGCTGGTCA

>252_S9_L001_R1_001.fastq_206_3a_5
CCCCCGCTGTGGGCATGGTGGTGGCGCACATCTTGCGGTTGCCCCAGACCTTGTTCGACATAATAGCCGG
GGCCCATTGGGGCATCTTGGCGGGCCTAGCCTATTACTCCATGCAGGGCAACTGGGCCAAGGTCGCTATC
ATCGTGGTTATGTTTTCAGGGGTCGATGCCGAAACATTTACTATCGGTGGTAGTACAGCCCGCCAAACCG
GCCTTATTACCAGTTTGCTCAGTCAGGGTGCCCAACAGAAACTGCAGCTGGTCA

>252_S9_L001_R1_001.fastq_207_3a_5
CCCCCGCTGTGGGCATGGTGGTGGCACACATCTTGCGGTTGCCCCAGACCTTGTTCGACATAATAGCCGG
GGCCCATTGGGGCATCTTGGCGGGCCTAGCCTATTACTCCATGCAGGGCAACTGGGCCAAGGTCGCTATC
ATCGTGGTTATGTTTTCAGGGGTCGATGCCGAAACATTTACTATCGGTGGTAGCACAGCCCGCCAAACCG
GCCTTATTACCAGTTTGTTCAGTCAGGGTGCCCAACAGAAACTGCAGCTGGTTA

>252_S9_L001_R1_001.fastq_208_3a_5
CCCCCGCTGTGGGCATGGTGGTGGCGCACATCTTGCGGTTGCCCCAGACCTTGTTCGACATAATAGCCGG
GGCCCATTGGGGCATCTTGGCGGGCCTAGCCTATTACTCCATGCAGGGCAACTGGGCCAAGGTCGCTATC
ATCGTGGTTATGTTTTCAGGGGTCGATGCCGAAACATTTACTATCGGTGGTAGTACAGCCCGCCAAACCG
GCCTCATTACCAGTTTGTTCAGTCAGGGTGCCCAACAGAAACTGCAGCTGGTCA

>252_S9_L001_R1_001.fastq_209_3a_5
CCCCCGCTGTGGGCATGGTGGTGGCGCACATCTTGCGGCTGCCCCAGACCCTATTCGACATAATAGCCGG
GGCCCATTGGGGCATCTTGGCGGGCCTAGCCTATTACTCCATGCAGGGCAACTGGGCCAAGGTCGCTATC
ATCGTGGTTATGTTTTCAGGGGTCGATGCCGAAACATTTACTATCGGTGGTAGCACAGCCCGCCAAACCG
GCCTTATTACCAGTTTGTTCAGTCAGGGTGCCCAACAGAAACTGCAGCTGGTTA

>252_S9_L001_R1_001.fastq_210_3a_5
CCCCCGCTGTGGGCATGGTGGTAGCGCACATCTTGCGGCTGCCCCAGACCCTATTCGACATAATAGCCGG
GGCCCATTGGGGCATCTTGGCGGGCCTAGCCTATTATTCCATGCAGGGCAACTGGGCCAAGGTCGCTATC
ATCGTGGTTATGTTTTCAGGGGTCGATGCCGAAACACATACTACCGGTGGCAGTGTAGCCCGCGGTGCCA
ACCTCATTACCAGTTTGTTTAGTCCGGGTGCCCAACAGAACCTGCAGCTGATCA

>252_S9_L001_R1_001.fastq_211_3a_5
CCCCCGCTGTGGGCATGGTGGTGGCGCACATCTTGCGGCTGCCCCAGACCCTGTTCGACATAATAGCCGG
GGCCCATTGGGGCATCTTGGCGGGCCTAGCCTATTACTCCATGCAGGGCAACTGGGCCAAGGTCGCTATC
ATCGTGGTTATGTTTTCAGGGGTCGATGCCAGCACAGTTACTATCGGTGGTAGTACAGCCCGCCAAGCCA
ACCTTATTGCTAATTTGTTCAGTCCGGGTGCCCGACAGAACCTGCAGCTGGTCA

>252_S9_L001_R1_001.fastq_212_3a_5
CCCCCGCTGTGGGCATGGTGGTGGCGCACATCTTGCGGTTGCCCCAGACCTTGTTCGACATAATAGCCGG
GGCCCATTGGGGCATCTTGGCGGGCCTAGCTTATTATTCCATGCAGGGCAACTGGGCCAAGGTCGCTATC
ATCGTGGTTATGTTTTCGGGGGTCGATGCCAAAACAGTTACTAGCGGTGGCGCTGTAGCCCACGATGCCA
GCGTCATGACTAGTTTGTTTAGTCTGGGTGCCCGACAGAAACTGCAGCTGGTCA

>252_S9_L001_R1_001.fastq_213_3a_5
CCCCCGCTGCGGGCATGGTGGTGGCGCACATCTTGCGGTTGCCCCAGACCTTGTTCGACATAATAGCCGG
GGCCCATTGGGGCATCTTGGCGGGCCTAGCCTATTACTCCATGCAGGGCAACTGGGCCAAGGTCGCTATC
ATCGTGGTTATGTTTTCAGGGGTCGATGCCGAAACATTTACTATCGGTGGTAGCACAGCCCGCCAAACCG
GCCTTATTACCAGTTTGTTCAGTCAGGGTGCCCAACAGAAACTGCAGCTGGTTA

>252_S9_L001_R1_001.fastq_214_3a_5
CCCCCGCTGTGGGCATGGTGGTGGCGCACATCTTGCGGTTGCCCCAGACCTTGTTCGACATAATAGCCGG
GGCCCATTGGGGCATCTTGGCGGGCCTAGCCTATTACTCCATGCAGGGCAACTGGGCCAAGGTCGCTATC
ATCGTGGTTATGTTTTCAGGGATCGATGCCGAAACATTTACTATCGGTGGTAGTACAGCCCGCCAAACCG
GCCTTATTACCAGTTTGTTCAGTCAGGGTGCCCAACAGAAACTGCAGCTGGTCA

>252_S9_L001_R1_001.fastq_215_3a_5
CCCCCGCTGTGGGCATGGTGGTGGCGCACATCTTGCGGTTGCCCCAGACCTTGTTCGACATAATAGCCGG
GGCCCATTGGGGCATCTTGGCGGGCCTAGCCTATTACTCCATGCAGGGCAACTGGGCTAAGGTCGCTATC
ATCGTGGTTATGTTTTCAGGGGTCGATGCCGAAACATTTACTATCGGTGGTAGTACAGCCCGCCAAACCG
GCCTTATTACCAGTTTGTTCAGTCAGGGTGCCCAACAGAAACTGCAGCTGGTCA

>252_S9_L001_R1_001.fastq_216_3a_5
CCCCCGCTGTGGGCATGGTGGTGGCGCACATCTTGCGGTTGCCCCAGACCTTGTTCGACATAATAGCCGG
GGCTCATTGGGGCATCTTGGCGGGCCTAGCCTATTACTCCATGCAGGGCAACTGGGCCAAGGTCGCTATC
ATCGTGGTTATGTTTTCAGGGGTCGATGCCGAAACATTTACTATCGGTGGTAGTACAGCCCGCCAAACCG
GCCTTATTACCAGTTTGTTCAGTCAGGGTGCCCAACAGAAACTGCAGCTGGTCA

>252_S9_L001_R1_001.fastq_217_3a_5
CCCCCGCTGTGGGCATGGTGGTGGCGCACATCTTGCGGTTGCCCCAGACCTTGTTCGACATAGTAGCCGG
GGCCCATTGGGGCATCTTGGCGGGCCTAGCCTATTACTCCATGCAGGGCAACTGGGCCAAGGTCGCTATC
ATCGTGGTTATGTTTTCAGGGGTCGATGCCGAAACATTTACTATCGGTGGTAGTACAGCCCGCCAAACCG
GCCTTATTACCAGTTTGTTCAGTCAGGGTGCCCAACAGAAACTGCAGCTGGTCA

>252_S9_L001_R1_001.fastq_218_3a_5
CCCCCGCTGTGGGCATGGTGGTGGCGCACATCTTGCGGTTGCCCCAGACCTTGTTCGACATAATAGCCGG
GGCCCATTGGGGCATCTTGGCGGGCCTAGCCTATTACTCCATGCAGGGCAACTGGGCCAAGGTCGCTATC
ATCGTGGTTATGTTTTCAGGGGTCGATGCCGAAACACTTACTATCGGTGGTAGCACAGCCCGCCAAACCG
GCCTTATTACCAGTTTGTTCAGTCAGGGTGCCCAACAGAAACTGCAGCTGGTTA

>252_S9_L001_R1_001.fastq_219_3a_5
CCCCCGCTGTGGGCATGGTGGTGGCGCACATCTTGCGGTTGCCCCAGACCTTGTTCGACATAATAGCCGG
GGCCCATTGGGGCATCTTGGCGGGCCTAGCCTATTACTCCATGCAGGGCAACTGGGCCAAGGTCGCTATC
ATCGTAGTTATGTTTTCAGGGGTCGATGCCGAAACATTTACTATCGGTGGTAGTACAGCCCGCCAAACCG
GCCTTATTACCAGTTTGTTCAGTCAGGGTGCCCAACAGAAACTGCAGCTGGTCA

>252_S9_L001_R1_001.fastq_220_3a_5
CCCCCGCTGTGGGCATGGTGGTGGCGCACATCTTGCGGTTGCCCCAGACCTTGTTCGACATAATAGCCGG
GGCCCATTGGGGCATCTTGGCGGGCCTAGCCTATTACTCCATGCAGGGCAACTGGGCCAAGGTCGCTATC
ATCGTGGTTATGTTTTCAGGGGTCGATGCCGAAACATTTACTATCGGTGGTAGCACAGCCCGCCAAACCG
GCCTTATTACCAGTTTGTTCAGTCAGGGTGCCCAACAGAAATTGCAGCTGGTTA

>252_S9_L001_R1_001.fastq_221_3a_5
CCCCCGCTGTGGGCATGGTGGTGGCGCACATCTTGCGGTTGCCCCAGACCTTGTTCGACATAATAGCCGG
GGCCCATTGGGGCATCTTGGCGGGCCTAGCCTATTACTCCATGCAGGGCAACTGGGCCAAGGTCGCTATC
ATCGTGGTTATGTTTTCGGGGGTCGACGCCGAAACATTTACTATCGGTGGTAGTACAGCCCGCCAAACCG
GCCTTATTACCAGTTTGTTCAGTCAGGGTGCCCAACAGAAACTGCAGCTGGTTA

>252_S9_L001_R1_001.fastq_222_3a_5
CCCCCGCTGTGGGCATGGTGGTGGCGCACATCTTGCGGTTGCCCCAGACCTTGTTCGACATAATAGCCGG
GGCCCATTGGGGCATCTTGGCGGGCCTAGCCTATTACTCCATGCAGGGCAACTGGGCCAAGGTCGCTATC
ATCGTGGTTATGTTTTCAGGGGTCGATGCCGAAACATTTACTATCGGTGGTAGTACAGCCCGCCAAACCG
GCCTTATTACCAGTTTGTTCAGTCAGGGTGCCCAACAAAAACTGCAGCTGGTCA

>252_S9_L001_R1_001.fastq_223_3a_5
CCCCCGCTGTGGGCATGGTGGTGGCGCACATCTTGCGGTTGCCCCAGACCTTGTTCGACATAATAGCCGG
GGCCCATTGGGGCATCTTGGCGGGCCTAGCCTATTATTCCATGCAGGGCAACTGGGCCAAGGTCGCTATC
ATCGTGGTTATGTTTTCAGGGGTCGATGCCAGAACAACTATTAGCGGTGGCAGTGTAGCCCACGATGCCA
GCCTCTTTACTAGGTTGTTTAGTGTGGGTGCCCAACAGAAACTGCAGCTGGTCA

>252_S9_L001_R1_001.fastq_224_3a_5
CCCCCGCTGTGGGCATGGTGGTGGCGCACATCTTGCGGTTGCCCCAGACCTTGTTCGACATAATAGCCGG
GGCCCATTGGGGCATCTTGGCGGGCTTGGCCTATTATTCCATGCAGGGCAACTGGGCCAAGGTCGCTATC
ATCGTGGTTATGTTTTCAGGGGTCGATGCCGAAACACATACTACCGGTGGCAGTGTAGCCCGCGGTGCCA
ACCTCATTACCAGTTTGTTTAGTCCGGGTGCCCAACAGAACCTGCAGCTGATCA

>252_S9_L001_R1_001.fastq_225_3a_5
CCCCCGCTGTGGGCATGGTGGTGGCGCACATCTTGCGGTTGCCCCAGACCTTGTTCGACATAATAGCCGG
GGCCCATTGGGGCATCTTGGCGGGCCTAGCCTATTACTCCATGCAGGGCAACTGGGCCAAGGTCGCTATC
ATCGTGGTTATGTTTTCAGGGGTCGATGCCGAAACATTTACTATCGGTGGTAGCACAGCCCGCCAAACCG
GCCTTATTACCAGTTTGCTCAGTCAGGGTGCCCAACAGAAACTGCAGCTGGTTA

>252_S9_L001_R1_001.fastq_226_3a_5
CCCCCGCTGTGGGCATGGTGGTGGCGCACATCTTGCGGTTGCCCCAGACCTTGTTCGACATAATAGCCGG
GGCCCATTGGGGCATCTTGGCGGGCCTAGCCTATTATTCCATGCAGGGCAACTGGGCCAAGGTCGCTATC
ATCGTGGTTATGTTTTCAGGGGTCGATGCCGAAACATTTACTATCGGTGGTAGCACAGCCCGCCAAACCG
GCCTTATTACCAGTTTGTTCAGTCAGGGTGCCCAACAGAAACTGCAGCTGGTCA

>252_S9_L001_R1_001.fastq_227_3a_5
CCCCCGCTGTGGGCATGGTGGTGGCGCACATCTTGCGGCTGCCCCAGACCTTGTTCGACATAATAGCCGG
GGCCCATTGGGGCATCTTGGCGGGCCTAGCCTATTACTCCATGCAGGGCAACTGGGCCAAGGTCGCTATC
ATCGTGGTTATGTTTTCAGGGGTCGATGCCAGCACAGTTACTATCGGTGGTAGTACAGCCCGCCAAGCCA
ACCTTATTGCTAATTTGTTCAGTCCGGGTGCCCGACAGAACCTGCAGCTGGTTA

>252_S9_L001_R1_001.fastq_228_3a_5
CCCCCGCTGTGGGCATGGTGGTGGCGCACATCTTGCGGTTGCCCCAGACCTTGTTCGGCATAATAGCCGG
GGCCCATTGGGGCATCTTGGCGGGCCTAGCCTATTACTCCATGCAGGGCAACTGGGCCAAGGTCGCTATC
ATCGTGGTTATGTTTTCAGGGGTCGATGCCGAAACATTTACTATCGGTGGTAGTACAGCCCGCCAAACCG
GCCTTATTACCAGTTTGTTCAGTCAGGGTGCCCAACAGAAACTGCAGCTGGTCA

>252_S9_L001_R1_001.fastq_229_3a_5
CCCCCGCTGTGGGCATGGTGGTGGCGCACATCTTGCGGTTGCCCCAGACCTTGTTCGACATAATAGCCGG
GGCCCATTGGGGCATCTTGGCGGGCCTAGCCTATTACTCCATGCAGGGCGACTGGGCCAAGGTCGCTATC
ATCGTGGTTATGTTTTCAGGGGTCGATGCCGAAACATTTACTATCGGTGGTAGCACAGCCCGCCAAACCG
GCCTTATTACCAGTTTGTTCAGTCAGGGTGCCCAACAGAAACTGCAGCTGGTTA

>252_S9_L001_R1_001.fastq_230_3a_5
CCCCCGCTGTGGGCATGGTGGTGGCGCACATCTTGCGGCTGCCCCAGACCCTGTTCGACATAATAGCCGG
GGCCCATTGGGGCATCTTGGCGGGCCTAGCCTATTACTCCATGCAGGGCAACTGGGCCAAGGTCGCTATC
ATCGTGGTTATGTTTTCAGGGGTCGATGCCGAAACATTTACTATCGGTGGTAGTACAGCCCGCCAAACCG
GCCTTATTACCAGTTTGTTCAGTCAGGGTGCCCAACAGAAACTGCAGCTGGTTA

>252_S9_L001_R1_001.fastq_231_3a_5
CCCCCGCTGTGGGCGTGGTGGTGGCGCACATCTTGCGGTTGCCCCAGACCTTGTTCGACATAATAGCCGG
GGCCCATTGGGGCATCTTGGCGGGCCTAGCCTATTACTCCATGCAGGGCAACTGGGCCAAGGTCGCTATC
ATCGTGGTTATGTTTTCAGGGGTCGATGCCGAAACATTTACTATCGGTGGTAGTACAGCCCGCCAAACCG
GCCTTATTACCAGTTTGTTCAGTCAGGGTGCCCAACAGAAACTGCAGCTGGTCA

>252_S9_L001_R1_001.fastq_232_3a_5
CCCCCGCTGTGGGCATGGTGGTGGCGCACATCTTGCGGTTGCCCCAGACCTTGTTCGACATAATAGCCGG
GGCCCATTGGGGCATCTTGGCGGGCCTAGCCTATTACTCCATGCAGGGCAACTGGGCCAAGGTCGCTATC
ATCGTGGTTATGTTTTCAGGGGTCGATGCCGAAACATTTACTATCGGTGGTAGTACAGCCCGCCAAACCG
GCCTTATTACCAGTTTGTTCAGTCAGGGTGCCCAGCAGAAACTGCAGCTGGTTA

>252_S9_L001_R1_001.fastq_233_3a_5
CCCCCGCTGTGGGCATGGTGGTGGCGCACATCTTGCGGCTGCCCCAGACCTTGTTCGACATAATAGCCGG
GGCCCATTGGGGCATCTTGGCGGGCCTAGCCTATTACTCCATGCAGGGCAACTGGGCCAAGGTCGCTATC
ATCGTGGTTATGTTTTCAGGGGTCGATGCCAGCACAGTTACTATCGGTGGTAGTACAGCCCGCCAAGCCA
ACCTTATTGCTAATTTGTTCAGTCCGGGCGCCCGACAGAACCTGCAGCTGGTCA

>252_S9_L001_R1_001.fastq_234_3a_5
CCCCCGCTGTGGGCATGGTGGTGGCGCACATCTTGCGGTTGCCCCAGACCTTGTTCGACATAATAGCCGG
GGCCCATTGGGGCATCTTGGCGGGCCTAGCCTACTACTCCATGCAGGGCAACTGGGCCAAGGTCGCTATC
ATCGTGGTTATGTTTTCAGGGGTCGATGCCGAAACATTTACTATCGGTGGTAGCACAGCCCGCCAAACCG
GCCTTATTACCAGTTTGTTCAGTCAGGGTGCCCAACAGAAACTGCAGCTGGTTA

>252_S9_L001_R1_001.fastq_235_3a_5
CCCCCGCTGTGGGCATGGTGGTGGCGCACATCTTGCGGTTGCCCCAGACCTTGTTCGACATAATAGCCGG
GGCCCATTGGGGCATCTTGGCGGGCCTAGCCTATTACTCCATGCAGGGCAACTGGGCCAAGGTCGCTATC
GTCGTGGTTATGTTTTCAGGGGTCGATGCCGAAACATTTACTATCGGTGGTAGTACAGCCCGCCAAACCG
GCCTTATTACCAGTTTGTTCAGTCAGGGTGCCCAACAGAAACTGCAGCTGGTTA

>252_S9_L001_R1_001.fastq_236_3a_5
CCCCCGCTGTGGGCATGGTGGTGGCGCACATCTTGCGGTTGCCCCAGACCTTGTTCGACATAATAGCCGG
GGCCCATTGGGGCATCTTGGCGGGCCTAGCCTATTACTCCATGCAGGGCAACTGGGCCAAGGTCGCTATC
ATCGTGGTTATGTTTTCAGGGGTCGATGCCGAAACATTTACTATCGGTGGTAGTACAGCCCGCCAAACCG
GTCTTATTACCAGTTTGTTCAGTCAGGGTGCCCAACAGAAACTGCAGCTGGTTA

>252_S9_L001_R1_001.fastq_237_3a_5
CCCCCGCTGTGGGCATGGTGGTGGCGCACATCTTGCGGTTGCCCCAGACCTTGTTCGACATAATAGCCGG
GGCCCATTGGGGCATCTTGGCGGGCCTAGCCTATTACTCCATGCAGGGCAACTGGGCCAAGGTCGCTATC
ATCGTGGTTATGTTTTCAGGGGTCGGTGCCGAAACATTTACTATCGGTGGTAGCACAGCCCGCCAAACCG
GCCTTATTACCAGTTTGTTCAGTCAGGGTGCCCAACAGAAACTGCAGCTGGTTA

>252_S9_L001_R1_001.fastq_238_3a_5
CCCCCGCTGTGGGCATGGTGGTGGCGCACATCTTGCGGTTGCCCCAGACCTTGTTCGACATAATAGCCGG
GGCCCATTGGGGCATCTTGGCGGGCCTAGCCTATTACTCCATGCAGGGCAACTGGGCCAAGGTCGCTATC
ATCGTGGTTATGTTTTCGGGGGTCGATGCCGAAACATTTACTATCGGTGGTAGCACAGCCCGCCAAACCG
GCCTTATTACCAGTTTGTTCAGTCAGGGTGCCCAACAGAAACTGCAGCTGGTTA

>252_S9_L001_R1_001.fastq_239_3a_5
CCCCCGCTGTGGGCATGGTGGTGGCGCACATCTTGCGGCTGCCCCAGACCTTGTTCGACATAATAGCCGG
GGCCCATTGGGGCATCTTGGCGGGCCTAGCTTATTATTCCATGCAGGGCAACTGGGCCAAGGTCGCTATC
ATCGTGGTTATGTTTTCGGGGGTCGATGCCAAAACAGTTACTAGCGGTGGCGCTGTAGCCCATGATGCCA
ACGTCATGACTAGGTTGTTTAGTCTGGGTGCCCGACAGAAACTGCAGCTGGTCA

>252_S9_L001_R1_001.fastq_240_3a_5
CCCCCGCTGTGGGCATGGTGGTGGCGCACATCTTGCGGTTGCCCCAGACCTTGTTCGACATAATAGCCGG
GGCCCATTGGGGCATCTTGGCGGGCCTAGCCTATTACCCCATGCAGGGCAACTGGGCCAAGGTCGCTATC
ATCGTGGTTATGTTTTCAGGGGTCGATGCCGAAACATTTACTATCGGTGGTAGTACAGCCCGCCAAACCG
GCCTTATTACCAGTTTGTTCAGTCAGGGTGCCCAACAGAAACTGCAGCTGGTCA

>252_S9_L001_R1_001.fastq_241_3a_5
CCCCCGCTGTGGGCATGGTGGTGGCGCACATCTTGCGGTTGCCCCAGACCTTGTTCGACATAATAGCCGG
GGCCCATTGGGGCATCTTGGCGGGCCTAGCCTATTACTCCATGCAGGGCAACTGGGCCAAGGTCGCTATC
ATCGTGGTTATGTTTTCAGGGGTCGATGCCGAAACACTTACTATCGGTGGTAGTACAGCCCGCCAAACCG
GCCTTATTACCAGTTTGTTCAGTCAGGGTGCCCAACAGAAACTGCAGCTGGTCA

>252_S9_L001_R1_001.fastq_242_3a_5
CCCCCGCTGTGGGCATGGTGGTGGCGCACATCTTGCGGCTGCCCCAGACCTTGTTCGACATAATAGCCGG
GGCCCATTGGGGCATCTTGGCGGGCCTAGCCTATTACTCCATGCAGGGCAACTGGGCCAAGGTCGCTATC
ATCGTGGTTATGTTTTCAGGGGTCGATGCCAGCACAGTTACTATCGGTGGTAGCACAGCCCGCCAAGCCA
ACCTTATTGCTAATTTGTTCAGTCCGGGTGCCCGACAGAACCTGCAGCTGGTCA

>252_S9_L001_R1_001.fastq_243_3a_5
CCCCCACTGTGGGCATGGTGGTGGCGCACATCTTGCGGTTGCCCCAGACCTTGTTCGACATAATAGCCGG
GGCCCATTGGGGCATCTTGGCGGGCCTAGCCTATTACTCCATGCAGGGCAACTGGGCCAAGGTCGCTATC
ATCGTGGTTATGTTTTCAGGGGTCGATGCCGAAACATTTACTATCGGTGGTAGTACAGCCCGCCAAACCG
GCCTTATTACCAGTTTGTTCAGTCAGGGTGCCCAACAGAAACTGCAGCTGGTTA

>252_S9_L001_R1_001.fastq_244_3a_5
CCCCCGCTGTGGGCATGGTGGTGGCGCACATCTTGCGGTTGCCCCAGACCTTGTTCGACATAATAGCCGG
GGCCCATTGGGGCATCTTGGCGGGCCTAGCCTATTACTCCATGCAGGGCAACTGGGCCAAGGTCGCTATC
ATCGTGGTTATGTTTTCAGGGGTCGATGCCGAAACATTTACTATCGGTGGTAGTACAGCCCGCCAAACCG
GCCTTATTACCAGTTTGTTTAGTCAGGGTGCCCAACAGAAACTGCAGCTGGTCA

>252_S9_L001_R1_001.fastq_245_3a_5
CCCCCGCTGTGGGCATGGTGGTGGCGCACATCTTGCGGTTGCCCCAGACCTTGTTCGACATAATAGCCGG
GGCCCATTGGGGCATCTTGGCGGGCCTAGCCTATTACTCCATGCAGGGCAACTGGGCCAAGGTCGCTATC
ATCGTGGTTATGTTTTCAGGGGTCGATGCCGAAACATTTACTATCGGTGGTAGTACAGCCCGCCAAACCC
GCCTTATTACCAGTTTGTTCAGTCAGGGTGCCCAACAGAAACTGCAGCTGGTCA

>252_S9_L001_R1_001.fastq_246_3a_5
CCCCCGCTGTGGGCATGGTGGTGGCGCACATCTTGCGGTTGCCCCAGACCTTGTTCGACATAATAGCCGG
GGCCCATTGGGGCATCTTGGCGGGCCTAGCCTATTACTCCATGCAGGGCAACTGGGCCAAGGTCGCTATC
ATCGTGGTTATGTTTTCAGGGGTCGATGCCGAAACATTTACTATCGGTGGTAGTACAGCCCGCCAAACTG
GCCTTATTACCAGTTTGTTCAGTCAGGGTGCCCAACAGAAACTGCAGCTGGTCA

>252_S9_L001_R1_001.fastq_247_3a_5
CCCCCGCTGTGGGCATGGTGGTGGCGCACATCTTGCGGTTGCCCCAGACCTTGTTCGACATAATAGCCGG
GGCCCATTGGGGCATCTTGGCGGGCCTAGCCTATTACTCCATGCAGGGCAACTGGGCCAAGGTCGCTATC
ATCGTGGTTATGTTTTCAGGGGTCGATGCCGAAACATTTACTATCGGTGGTAGTACAGCCCGCCAAACCG
GTCTTATTACCAGTTTGTTCAGTCAGGGTGCCCAACAGAAACTGCAGCTGGTCA

>252_S9_L001_R1_001.fastq_248_3a_5
CCCCCGCTGTGGGCATGGTGGTGGCGCACATCTTGCGGTTGCCCCAGACCTTGTTCGACATAATAGCCGG
GGCCCATTGGGGCATCTTGGCGGGCCTAGCCTATTATTCCATGCAGGGCAACTGGGCCAAGGTCGCTATC
ATCGTGGTTATGTTTTCAGGGGTCGATGCCAGAACAACTATTAGCGGTGGCAGTGTAGCCCACGATGCCA
GCGTCTTTACTAGGTTGTTTAGTGTGGGTGCCAAACAGAAACTGCAGCTGGTCA

>252_S9_L001_R1_001.fastq_249_3a_5
CCCCCGCTGTGGGCATGGTGGTGGCGCACATCTTGCGGCTGCCCCAGACCTTGTTCGACATAATAGCCGG
GGCCCATTGGGGCATCTTGGCGGGCCTAGCCTATTACTCCATGCAGGGCAACTGGGCCAAGGTCGCTATC
ATCGTGGTTATGTTTTCAGGGGTCGATGCCAGCACAGTTACTATCGGTGGTAGTACAGCCCGCCAAGCCA
ACCTTATTGCTAATTTGTTCAGTCCGGGTGCCCGGCAGAACCTGCAGCTGGTCA

>252_S9_L001_R1_001.fastq_250_3a_5
CCCCCGCTGTGGGCATGGTGGTGGCGCACATCTTGCGGTTGCCCCAGACCTTGTTCGACATAATAGCCGG
GGCCCATTGGGGCATCTTGGCGGGCCTAGCCTATTACTCCATGCAGGGCAACTGGGCCAAGGTCGCTATC
ATCGTGGTTATGTTTTCAGGGGTCGATGCCGAAGCATTTACTATCGGTGGTAGTACAGCCCGCCAAACCG
GCCTTATTACCAGTTTGTTCAGTCAGGGTGCCCAACAGAAACTGCAGCTGGTCA

>252_S9_L001_R1_001.fastq_251_3a_5
CCCCCGCTGTGGGCATGGTGGTGGCGCACATCTTGCGGTTGCCCCAGACCTTGCTCGACATAATAGCCGG
GGCCCATTGGGGCATCTTGGCGGGCCTAGCCTATTACTCCATGCAGGGCAACTGGGCCAAGGTCGCTATC
ATCGTGGTTATGTTTTCAGGGGTCGATGCCGAAACATTTACTATCGGTGGTAGTACAGCCCGCCAAACCG
GCCTTATTACCAGTTTGTTCAGTCAGGGTGCCCAACAGAAACTGCAGCTGGTCA

>252_S9_L001_R1_001.fastq_252_3a_5
CCCCCGCCGTGGGCATGGTGGTGGCGCACATCTTGCGGTTGCCCCAGACCTTGTTCGACATAATAGCCGG
GGCCCATTGGGGCATCTTGGCGGGCCTAGCCTATTACTCCATGCAGGGCAACTGGGCCAAGGTCGCTATC
ATCGTGGTTATGTTTTCAGGGGTCGATGCCGAAACATTTACTATCGGTGGTAGTACAGCCCGCCAAACCG
GCCTTATTACCAGTTTGTTCAGTCAGGGTGCCCAACAGAAACTGCAGCTGGTTA

>252_S9_L001_R1_001.fastq_253_3a_5
CCCCCGCTGTGGGCATAGTGGTGGCGCACATCTTGCGGTTGCCCCAGACCTTGTTCGACATAATAGCCGG
GGCCCATTGGGGCATCTTGGCGGGCCTAGCCTATTACTCCATGCAGGGCAACTGGGCCAAGGTCGCTATC
ATCGTGGTTATGTTTTCAGGGGTCGATGCCGAAACATTTACTATCGGTGGTAGTACAGCCCGCCAAACCG
GCCTTATTACCAGTTTGTTCAGTCAGGGTGCCCAACAGAAACTGCAGCTGGTCA

>252_S9_L001_R1_001.fastq_254_3a_5
CCCCCGCTGTGGGCATGGTGGTGGCGCACATCTTGCGGTTGCCCCAGACCTTGTTCGACATAATAGCCGG
GGCCCATTGGGGCATCTTGGCGGGCCTAGCCTATTACTCCATGCAGGGCAACCGGGCCAAGGTCGCTATC
ATCGTGGTTATGTTTTCAGGGGTCGATGCCGAAACATTTACTATCGGTGGTAGTACAGCCCGCCAAACCG
GCCTTATTACCAGTTTGTTCAGTCAGGGTGCCCAACAGAAACTGCAGCTGGTCA

>252_S9_L001_R1_001.fastq_255_3a_5
CCCCCGCTGTGGGCATGGTGGTGGCGCACATCTTGCGGTTGCCCCAGACCTTGTTCGACATAATAGCCGG
GGCCCATTGGGGCATCTTGGCGGGCCTAGCCTATTACTCCATGCAGGGCAACTGGGCCAAGGTCGCTATC
ATCGTGGTTATGTTTTCAGGGGTCGATGCCGAAACATTTACTATCGGTGGTAGTACAGCCCGCCAAACCG
GCCTTATTACCAGTTTGTTCAGTCAGGGTGCCCGACAGAAACTGCAGCTGGTTA

>252_S9_L001_R1_001.fastq_256_3a_5
CCCCCGCTGTGGGCATGGTGGTGGCGCACATCTTGCGGTTGCCCCAGACCTTGTTCGACATAATAGCCGG
GGCCCATTGGGGCATCTTGGCGGGCCTAGCCTATTACTCCATGCAGGGCAACTGGGCCAAGGTCGCTATC
ATCGTGGTTATGTTTTCAGGGGTCGATGCCGAAACATTTACTATCGGTGGTAGTACAGCCCGCCAAACCG
GCTTTATTACCAGTTTGTTCAGTCAGGGTGCCCAACAGAAACTGCAGCTGGTTA

>252_S9_L001_R1_001.fastq_257_3a_5
CCCCCGCTGTGGGCATGGTGGTGGCGCACATCTTGCGGTTGCCCCAGACCTTGTTCGACATAATAGCCGG
GGCCCATTGGGGCATCTTGGCGGGCCTAGCCTATTACTCCATGCAGGGCAACTGGGCCAAAGTCGCTATC
ATCGTGGTTATGTTTTCAGGGGTCGATGCCGAAACATTTACTATCGGTGGTAGTACAGCCCGCCAAACCG
GCCTTATTACCAGCTTGTTCAGTCAGGGTGCCCAACAGAAACTGCAGCTGGTCA

>252_S9_L001_R1_001.fastq_258_3a_5
CCCCCGCTGTGGGCATGGTGGTGGCGCACATCTTACGGTTGCCCCAGACCTTGTTCGACATAATAGCCGG
GGCCCATTGGGGCATCTTGGCGGGCCTAGCCTATTACTCCATGCAGGGCAACTGGGCCAAGGTCGCTATC
ATCGTGGTTATGTTTTCAGGGGTCGATGCCGAAACATTTACTATCGGTGGTAGCACAGCCCGCCAAACCG
GCCTTATTACCAGTTTGTTCAGTCAGGGTGCCCAACAGAAACTGCAGCTGGTTA

>252_S9_L001_R1_001.fastq_259_3a_5
CCCCCGCTGTGGGCATGGTGGTGGCGCACATCTTGCGGTTGCCCCAGACCTTGTTCGACATAATAGCCGG
GGCCCATTGGGGCATCTTGGCGGGCCTAGCTTATTATTCCATGCAGGGCAACTGGGCCAAGGTCGCTATC
ATCGTGGTTATGTTTTCAGGGGTCGATGCCGAAACATTTACTATCGGTGGTAGTACAGCCCGCCAAACCG
GCCTTATTACCAGTTTGTTCAGTCAGGGTGCCCAACAGAAACTGCAGCTGGTTA

>252_S9_L001_R1_001.fastq_260_3a_5
CCCCCGCTGTGGGCATGGTGGTGGCGCACATCTTGCGGCTGCCCCAGACCCTATTCGACATAATAGCCGG
GGCCCATTGGGGCATCTTGGCGGGCTTAGCCTATTATTCCATGCAGGGCAACTGGGCCAAGGTCGCTATC
ATCGTGGTTATGTTTTCAGGGGTCGATGCCGAAACACATACTACCGGTGGCAGTGTAGCCCGCGGTGCCA
ACCTCATTACCAGTTTGTTCAGTCAGGGTGCCCAACAGAAACTGCAGCTGGTTA

>252_S9_L001_R1_001.fastq_261_3a_5
CCCCCGCTGTGGGCATGGTGGTGGCGCACATCTTGCGGTTGCCCCAGACCTTGTTCGACATAATAGCCGG
GGCCCATTGGGGCATCTTGGCGGGCCTAGCCTATTACTCCATGCAGGGCAACTGGGCCAAGGTCGCTATC
ATCGTGGTTATGTTTTCAGGAGTCGATGCCGAAACATTTACTATCGGTGGTAGCACAGCCCGCCAAACCG
GCCTTATTACCAGTTTGTTCAGTCAGGGTGCCCAACAGAAACTGCAGCTGGTTA

>252_S9_L001_R1_001.fastq_262_3a_5
CCCCCGCTGTGGGCATGGTGGTGGCGCACATCTTGCGGTTGCCCCAGACCTTGTTCGACATAATAGCCGG
GGCCCATTGGGGCATCTTGGCGGGCCTAGCCTATTACTCCATGCAGGGCAACTGGGCCAAGGTCGCTATC
ATCGTGGTTATGTTTTCAGGGGTCGATGCCGAAACATTTACTATCGGTGGTAGTACAGCCCGCCAAACCG
GCCTTATTACCAGTTTGTTCAGTCAGGGTGCCCAACAGAAACCGCAGCTGGTTA

>252_S9_L001_R1_001.fastq_263_3a_5
CCCCCGCTGTGGGCATGGTGGTGGCGCACATCTTGCGGCTGCCCCAGACCTTGTTCGACATAATAGCCGG
GGCCCATTGGGGCATCTTGGCGGGCCTAGCCTATTACTCCATGCAGGGCAACTGGGCCAAGGTCGCTATC
ATCGTGGTTATGTTTTCAGGGGTCGATGCCAGCACAGTCACCATCGGTGGTAGTACGGCCCGCCAAGCCA
ACCTTATTGCTAATTTGTTTAGTCCGGGTGCCCGACAGAACCTGCAGCTGGTCA
