# Supplementary material for: HCV transmission in high-risk communities in Bulgaria
Source: PLoS One. 2019 Mar 5;14(3):e0212350. doi: 10.1371/journal.pone.0212350 (PMC6400337; doi:10.1371/journal.pone.0212350)
Supplement: S1 File — (ZIP) [file pone.0212350.s002.zip › 3_S91_L001_R1_001.fastq_3a_freq5.fas]

>3_S91_L001_R1_001.fastq_1_3a_8975
CCCCCGCTGTGGGTATGGTGGTAGCGCACATCCTGCGTCTGCCCCAGACCTTGTTTGACATAATAGCCGG
GGCCCATTGGGGCATCTTAGCGGGCCTAGCCTATTACTCCATGCAGGGCAACTGGGCCAAGGTCGCTGTC
ATCCTGGTTATGTTTTCAGGAGTCGATGCCAGTACGCGTGTCACCGGTGGCTCCGTAGCTCGTGATGCCC
AGTTGTTTACCAATTTGTTTAGTGTGGGTGCCAACCAGAAATTGCAGCTGATCA

>3_S91_L001_R1_001.fastq_2_3a_128
CCCCCGCTGTGGGTATGGTGGTAGCGCACATCCTGCGTCTGCCCCAGACCTTGTTTGACATAATAGCCGG
GGCCCATTGGGGCATCTTAGCGGGCCTAGCCTATTACTCCATGCAGGGCAACTGGGCCAAGGTCGCTGTC
ATCCTGGTTATGTTTTCAGGAGTCGATGCCAGTACGCGTGTCACCGGTGGCTCCGTAGCTCGTGATGCCC
AGTTGTTTACCAATTTGTTTAGTGTGGGTGCCAACCAGAAGTTGCAGCTGATCA

>3_S91_L001_R1_001.fastq_3_3a_68
CCCCCGCTGTGGGTATGGTGGTAGCGCACATCCTGCGTCTGCCCCAGACCTTGCTTGACATAATAGCCGG
GGCCCATTGGGGCATCTTAGCGGGCCTAGCCTATTACTCCATGCAGGGCAACTGGGCCAAGGTCGCTGTC
ATCCTGGTTATGTTTTCAGGAGTCGATGCCAGTACGCGTGTCACCGGTGGCTCCGTAGCTCGTGATGCCC
AGTTGTTTACCAATTTGTTTAGTGTGGGTGCCAACCAGAAATTGCAGCTGATCA

>3_S91_L001_R1_001.fastq_4_3a_66
CCCCCGCTGTGGGTATGGTGGTAGCGCACATCCTGCGTCTGCCCCAGACCTTGTTTGACATAATAGCCGG
GGCCCATTGGGGCATCTTAGCGGGCCTAGCCTATTACTCCATGCAGGGCAACTGGGCCAAGGTCGCTGTC
ATCCTGGTTATGTTTTCAGGAGTCGATGCCAGTACGCGTGTCACCGGTGGCTCCGTAGCTCGTGATGCCC
AGTTGTTTGCCAATTTGTTTAGTGTGGGTGCCAACCAGAAATTGCAGCTGATCA

>3_S91_L001_R1_001.fastq_5_3a_61
CCCCCGCTGTGGGTATGGTGGTAGCGCACATCCTGCGTCTGCCCCAGACCTTGTTTGACATAATAGCCGG
GGCCCATTGGGGCATCTTAGCGGGCCTAGCCTATTACTCCATGCAGGGCAACTGGGCCAAGGTCGCTGTC
ATCCTGGTTATGTTTTCAGGGGTCGATGCCAGTACGCGTGTCACCGGTGGCTCCGTAGCTCGTGATGCCC
AGTTGTTTACCAATTTGTTTAGTGTGGGTGCCAACCAGAAATTGCAGCTGATCA

>3_S91_L001_R1_001.fastq_7_3a_51
CCCCCGCTGTGGGTATGGTGGTAGCGCACATCCTGCGTCTGCCCCAGACCTTGTTTGACATAATAGCCGG
GGCCCATTGGGGCATCTTAGCGGGCCTAGCCTATTACTCCATGCAGGGCAACTGGGCCAAGGTCGCTGTC
ATCCTGGTTATGTTTTCAGGAGTCGATGCCAGTACGCGTGTCGCCGGTGGCTCCGTAGCTCGTGATGCCC
AGTTGTTTACCAATTTGTTTAGTGTGGGTGCCAACCAGAAATTGCAGCTGATCA

>3_S91_L001_R1_001.fastq_8_3a_50
CCCCCGCTGCGGGTATGGTGGTAGCGCACATCCTGCGTCTGCCCCAGACCTTGTTTGACATAATAGCCGG
GGCCCATTGGGGCATCTTAGCGGGCCTAGCCTATTACTCCATGCAGGGCAACTGGGCCAAGGTCGCTGTC
ATCCTGGTTATGTTTTCAGGAGTCGATGCCAGTACGCGTGTCACCGGTGGCTCCGTAGCTCGTGATGCCC
AGTTGTTTACCAATTTGTTTAGTGTGGGTGCCAACCAGAAATTGCAGCTGATCA

>3_S91_L001_R1_001.fastq_9_3a_49
CCCCCGCTGTGGGTATGGTGGTAGCGCACATCCTGCGTCTGCCCCAGACCTTGTTTGGCATAATAGCCGG
GGCCCATTGGGGCATCTTAGCGGGCCTAGCCTATTACTCCATGCAGGGCAACTGGGCCAAGGTCGCTGTC
ATCCTGGTTATGTTTTCAGGAGTCGATGCCAGTACGCGTGTCACCGGTGGCTCCGTAGCTCGTGATGCCC
AGTTGTTTACCAATTTGTTTAGTGTGGGTGCCAACCAGAAATTGCAGCTGATCA

>3_S91_L001_R1_001.fastq_10_3a_48
CCCCCGCTGTGGGTATGGTGGTAGCGCACATCCTGCGTCTGCCCCAGACCTTGTTTGACATAATAGCCGG
GGCCCATTGGGGCATCTTAGCGGGCCTAGCCTATTACTCCATGCAGGGCAACTGGGCCAAGGTCGCTGTC
ATCCTGGTTATGTTTTCAGGAGTCGATGCCAGTACGCGTGTCACCGGTGGCTCCGTAGCTCGTGATGCCC
AGTTGTTTACCAATTTGTTTAGTGTGGGTGCCAACCAGAGATTGCAGCTGATCA

>3_S91_L001_R1_001.fastq_11_3a_48
CCCCCGCTGTGGGTATGGTGGTAGCGCACATCCTGCGTCTGCCCCAGACCTTGTTTGACATAATAGCCGG
GGCCCATTGGGGCATCTTAGCGGGCCTAGCCTATTACCCCATGCAGGGCAACTGGGCCAAGGTCGCTGTC
ATCCTGGTTATGTTTTCAGGAGTCGATGCCAGTACGCGTGTCACCGGTGGCTCCGTAGCTCGTGATGCCC
AGTTGTTTACCAATTTGTTTAGTGTGGGTGCCAACCAGAAATTGCAGCTGATCA

>3_S91_L001_R1_001.fastq_12_3a_47
CCCCCGCTGTGGGTATGGTGGTAGCGCACATCCTGCGTCTGCCCCAGACCTTGTTTGACATAATAGCCGG
GGCCCATTGGGGCACCTTAGCGGGCCTAGCCTATTACTCCATGCAGGGCAACTGGGCCAAGGTCGCTGTC
ATCCTGGTTATGTTTTCAGGAGTCGATGCCAGTACGCGTGTCACCGGTGGCTCCGTAGCTCGTGATGCCC
AGTTGTTTACCAATTTGTTTAGTGTGGGTGCCAACCAGAAATTGCAGCTGATCA

>3_S91_L001_R1_001.fastq_13_3a_46
CCCCCGCTGTGGGTATGGTGGTAGCGCACATCCTGCGTCTGCCCCAGACCTTGTTTGACATAATAGCCGG
GGCCCATTGGGGCATCTTAGCGGGCCTAGCCTATTACTCCATGCAGGGCAACTGGGCCAAGGTCGCTGTC
ATCCTGGTTATGTTTTCAGGAGTCGATGCCAGTACGCGTGTCACCGGTGGCTCCGTAGCTCGTGATGCCC
AGTTGTTTACCAATTTGTTTAGTGTGGGTGCCAACCAGGAATTGCAGCTGATCA

>3_S91_L001_R1_001.fastq_14_3a_45
CCCCCGCTGTGGGTATGGTGGTAGCGCACATCCTGCGTCTGCCCCAGACCTTGTTTGACATAATAGCCGG
GGCCCATTGGGGCATCTTAGCGGGCCTAGCCTATTACTCCATGCAGGGCAACTGGGCCAAGGTCGCTGTC
ATCCTGGTTATGTTTTCAGGAGCCGATGCCAGTACGCGTGTCACCGGTGGCTCCGTAGCTCGTGATGCCC
AGTTGTTTACCAATTTGTTTAGTGTGGGTGCCAACCAGAAATTGCAGCTGATCA

>3_S91_L001_R1_001.fastq_15_3a_43
CCCCCGCTGTGGGTATGGTGGTAGCGCACATCCTGCGTCTGCCCCAGACCTTGTTTGACATAATAGCCGG
GGCCCATTGGGGCATCTTAGCGGGCCTAGCCTATTACTCCATGCAGGGCAACTGGGCCAAGGTCGCTGTC
ATCCTGGTTATGTTTTCAGGAGTCGATGCCAGTACGCGTGTCACCGGTGGCTCCGTAGCCCGTGATGCCC
AGTTGTTTACCAATTTGTTTAGTGTGGGTGCCAACCAGAAATTGCAGCTGATCA

>3_S91_L001_R1_001.fastq_16_3a_43
CCCCCGCTGTGGGTATGGTGGTAGCGCACATCCTGCGTCTGCCCCAGACCTTGTTTGACATAATAGCCGG
GGCCCATTGGGGCATCTTAGCGGGCCTAGCCTATTACTCCATGCAGGGCAACTGGGCCAAGGTCGCTGTC
ATCCTGGTTATGTTTTCAGGAGTCGATGCCAGTACGCGTGTCACCGGTGGCTCCGTAGCTCGTGGTGCCC
AGTTGTTTACCAATTTGTTTAGTGTGGGTGCCAACCAGAAATTGCAGCTGATCA

>3_S91_L001_R1_001.fastq_17_3a_43
CCCCTGCTGTGGGTATGGTGGTAGCGCACATCCTGCGTCTGCCCCAGACCTTGTTTGACATAATAGCCGG
GGCCCATTGGGGCATCTTAGCGGGCCTAGCCTATTACTCCATGCAGGGCAACTGGGCCAAGGTCGCTGTC
ATCCTGGTTATGTTTTCAGGAGTCGATGCCAGTACGCGTGTCACCGGTGGCTCCGTAGCTCGTGATGCCC
AGTTGTTTACCAATTTGTTTAGTGTGGGTGCCAACCAGAAATTGCAGCTGATCA

>3_S91_L001_R1_001.fastq_18_3a_42
CCCCCGCTGTGGGTATGGTGGTAGCGCACATCCTGCGTCTGCCCCAGACCTTGTTTGACATAATAGCCGG
GGCCCATTGGGGCATCTTAGCGGGCCTAGCCTATTACTCCATGCAGGGCAACTGGGCCAAGGTCGCTGTC
ATCCTGGTTATGTTTTCAGGAGTCGATGCCAGTACGCGTGTCACCGGTGGCTCCGTAGCTCGTGATGCCC
AGTTGTTTACCAATTTGTTTAGTGTGGGTGCCAACCAGAAATTGCGGCTGATCA

>3_S91_L001_R1_001.fastq_19_3a_41
CCCCCGCTGTGGGTATGGTGGCAGCGCACATCCTGCGTCTGCCCCAGACCTTGTTTGACATAATAGCCGG
GGCCCATTGGGGCATCTTAGCGGGCCTAGCCTATTACTCCATGCAGGGCAACTGGGCCAAGGTCGCTGTC
ATCCTGGTTATGTTTTCAGGAGTCGATGCCAGTACGCGTGTCACCGGTGGCTCCGTAGCTCGTGATGCCC
AGTTGTTTACCAATTTGTTTAGTGTGGGTGCCAACCAGAAATTGCAGCTGATCA

>3_S91_L001_R1_001.fastq_20_3a_41
CCCCCGCCGTGGGTATGGTGGTAGCGCACATCCTGCGTCTGCCCCAGACCTTGTTTGACATAATAGCCGG
GGCCCATTGGGGCATCTTAGCGGGCCTAGCCTATTACTCCATGCAGGGCAACTGGGCCAAGGTCGCTGTC
ATCCTGGTTATGTTTTCAGGAGTCGATGCCAGTACGCGTGTCACCGGTGGCTCCGTAGCTCGTGATGCCC
AGTTGTTTACCAATTTGTTTAGTGTGGGTGCCAACCAGAAATTGCAGCTGATCA

>3_S91_L001_R1_001.fastq_21_3a_41
CCCCCGCTGTGGGTATGGTGGTAGCGCACATCCTGCGTCTGCCCCAGACCTTGTTTGACATAATAGCCGG
GGCCCATTGGGGCATCTTAGCGGGCCTAGCCTATTACTCCATGCAGGGCAACTGGGCCAAGGTCGCTGTC
ATCCTGGTTATGTTTTCAGGAGTCGATGCCAGTACGCGTGTCACCGGTGGCTCCGTAGCTCGTGATGCCC
AGTTGTTTACCAATTTGTTTAGCGTGGGTGCCAACCAGAAATTGCAGCTGATCA

>3_S91_L001_R1_001.fastq_22_3a_40
CCCCCGCTGTGGGTATGGTGGTAGCGCACATCCTGCGTCTGCCCCAGACCTTGTTTGACATAATAGCCGG
GGCCCATTGGGGCATCTTAGCGGGCCTAGCCTATTACTCCATGCAGGGCAACTGGGCCAAGGTCGCTGTC
ATCCTGGTTATGTTTTCAGGAGTCGATGCCAGTACGCGTGTCACCGGTGGCTCCGTAGCTCGTGATGCCC
AGTTGTTTACCAATTTGCTTAGTGTGGGTGCCAACCAGAAATTGCAGCTGATCA

>3_S91_L001_R1_001.fastq_23_3a_40
CCCCCGCTGTGGGTATGGTGGTAGCGCACATCCCGCGTCTGCCCCAGACCTTGTTTGACATAATAGCCGG
GGCCCATTGGGGCATCTTAGCGGGCCTAGCCTATTACTCCATGCAGGGCAACTGGGCCAAGGTCGCTGTC
ATCCTGGTTATGTTTTCAGGAGTCGATGCCAGTACGCGTGTCACCGGTGGCTCCGTAGCTCGTGATGCCC
AGTTGTTTACCAATTTGTTTAGTGTGGGTGCCAACCAGAAATTGCAGCTGATCA

>3_S91_L001_R1_001.fastq_24_3a_39
CCCCCGCTGTGGGTATGGTGGTAGCGCACATCCTGCGTCTGCCCCAGACCTTGTTTGACATAATAGCCGG
GGCCCATTGGGGCATCTTAGCGGGCCTAGCCTATTACTCCATGCAGGGCAACTGGGCCAAGGTCGCTGTC
ATCCTGGTTATGTTCTCAGGAGTCGATGCCAGTACGCGTGTCACCGGTGGCTCCGTAGCTCGTGATGCCC
AGTTGTTTACCAATTTGTTTAGTGTGGGTGCCAACCAGAAATTGCAGCTGATCA

>3_S91_L001_R1_001.fastq_25_3a_39
CCCCCGCTGTGGGTATGGTGGTAGCGCACATCCTGCGTCTGCCCCAGACCTTGTTTGACATAATAGCCGG
GGCCCATTGGGGCATCTTAGCGGGCCTAGCCTATTACTCCATGCAGGGCAACTGGGCCAAGGTCGCTGTC
ATCCTGGTTATGTTTTCGGGAGTCGATGCCAGTACGCGTGTCACCGGTGGCTCCGTAGCTCGTGATGCCC
AGTTGTTTACCAATTTGTTTAGTGTGGGTGCCAACCAGAAATTGCAGCTGATCA

>3_S91_L001_R1_001.fastq_26_3a_39
CCCCCGCTGTGGGTATGGTGGTAGCGCACATCCTGCGTCTGCCCCAGACCTTGTTTGACATAATAGCCGG
GGCCCATTGGGGCATCTTAGCGGGCCTAGCCTATTACTCCATGCAGGGCGACTGGGCCAAGGTCGCTGTC
ATCCTGGTTATGTTTTCAGGAGTCGATGCCAGTACGCGTGTCACCGGTGGCTCCGTAGCTCGTGATGCCC
AGTTGTTTACCAATTTGTTTAGTGTGGGTGCCAACCAGAAATTGCAGCTGATCA

>3_S91_L001_R1_001.fastq_27_3a_39
CCCCCGCTGTGGGTATGGTGGTAGCGCACATCCTGCGTCTGCCCCAGACCTTGTTTGACATAATAGCCGG
GGCCCATTGGGGCATCTTAGCGGGCCTAGCCTATTACTCCATGCAGGGCAACTGGGCCAAGGTCGCTGTC
ATCCTGGTTATGTTTTCAGGAGTCGATGCCAGTACGCGTGTCACCGGTGGCTCCGCAGCTCGTGATGCCC
AGTTGTTTACCAATTTGTTTAGTGTGGGTGCCAACCAGAAATTGCAGCTGATCA

>3_S91_L001_R1_001.fastq_28_3a_37
CCCCCGCTGTGGGTATGGTGGTAGCGCACATCCTGCGTCTGCCCCAGACCTTGTTTGACATAATAGCCGG
GGCCCATTGGGGCATCTTAGCGGGCCTAGCCTATTACTCCACGCAGGGCAACTGGGCCAAGGTCGCTGTC
ATCCTGGTTATGTTTTCAGGAGTCGATGCCAGTACGCGTGTCACCGGTGGCTCCGTAGCTCGTGATGCCC
AGTTGTTTACCAATTTGTTTAGTGTGGGTGCCAACCAGAAATTGCAGCTGATCA

>3_S91_L001_R1_001.fastq_29_3a_37
CCCCCGCTGTGGGTATGGTGGTAGCGCACATCCTGCGTCTGCCCCAGGCCTTGTTTGACATAATAGCCGG
GGCCCATTGGGGCATCTTAGCGGGCCTAGCCTATTACTCCATGCAGGGCAACTGGGCCAAGGTCGCTGTC
ATCCTGGTTATGTTTTCAGGAGTCGATGCCAGTACGCGTGTCACCGGTGGCTCCGTAGCTCGTGATGCCC
AGTTGTTTACCAATTTGTTTAGTGTGGGTGCCAACCAGAAATTGCAGCTGATCA

>3_S91_L001_R1_001.fastq_30_3a_36
CCCCCGCTGTGGGTATGGTGGTAGCGCACACCCTGCGTCTGCCCCAGACCTTGTTTGACATAATAGCCGG
GGCCCATTGGGGCATCTTAGCGGGCCTAGCCTATTACTCCATGCAGGGCAACTGGGCCAAGGTCGCTGTC
ATCCTGGTTATGTTTTCAGGAGTCGATGCCAGTACGCGTGTCACCGGTGGCTCCGTAGCTCGTGATGCCC
AGTTGTTTACCAATTTGTTTAGTGTGGGTGCCAACCAGAAATTGCAGCTGATCA

>3_S91_L001_R1_001.fastq_31_3a_35
CCCCCGCTGTGGGTATGGTGGTAGCGCACATCCTGCGTCTGCCCCAGACCTTGTTTGACATAATAGCCGG
GGCCCATTGGGGCATCTTAGCGGGCCTAGCCTATTACTCCATGCAGGGCAACTGGGCCAAGGTCGCTGTC
ATCCTGGTTATGTTTTCAGGAGTCGATGCCAGTACGCGTGTCACCGGTGGCTCCGTGGCTCGTGATGCCC
AGTTGTTTACCAATTTGTTTAGTGTGGGTGCCAACCAGAAATTGCAGCTGATCA

>3_S91_L001_R1_001.fastq_32_3a_35
CCCCCGCTGTGGGTATGGTGGTAGCGCACATCCTGCGTCCGCCCCAGACCTTGTTTGACATAATAGCCGG
GGCCCATTGGGGCATCTTAGCGGGCCTAGCCTATTACTCCATGCAGGGCAACTGGGCCAAGGTCGCTGTC
ATCCTGGTTATGTTTTCAGGAGTCGATGCCAGTACGCGTGTCACCGGTGGCTCCGTAGCTCGTGATGCCC
AGTTGTTTACCAATTTGTTTAGTGTGGGTGCCAACCAGAAATTGCAGCTGATCA

>3_S91_L001_R1_001.fastq_33_3a_35
CCCCCGCTGTGGGTATGGTGGTAGCGCACATCCTGCGTCTGCCCCAGACCTTGTTTGACATAATAGCCGG
GGCCCATTGGGGCATCTTAGCGGGCCTAGCCTATTACTCCATGCAGGGCAACTGGGCCAAGGTCGCTGTC
ATCCTGGTTATGTTTTCAGGAGTCGATGCCAGTACGCGCGTCACCGGTGGCTCCGTAGCTCGTGATGCCC
AGTTGTTTACCAATTTGTTTAGTGTGGGTGCCAACCAGAAATTGCAGCTGATCA

>3_S91_L001_R1_001.fastq_34_3a_35
CCCCCGCTGTGGGTATGGTGGTAGCGCACATCCTGCATCTGCCCCAGACCTTGTTTGACATAATAGCCGG
GGCCCATTGGGGCATCTTAGCGGGCCTAGCCTATTACTCCATGCAGGGCAACTGGGCCAAGGTCGCTGTC
ATCCTGGTTATGTTTTCAGGAGTCGATGCCAGTACGCGTGTCACCGGTGGCTCCGTAGCTCGTGATGCCC
AGTTGTTTACCAATTTGTTTAGTGTGGGTGCCAACCAGAAATTGCAGCTGATCA

>3_S91_L001_R1_001.fastq_35_3a_35
CCCCCGCTGTGGGTATGGTGGTAGCGCACATCCTGCGTCTGCCCCAGACCTTGTTTGACATAATAGCCGG
GGCCCATTGGGGCATCTTAGCGGGCCTAGCCTATTACTCCATGCAGGGCAACTGGGCCAAGGTCGCTGTC
ACCCTGGTTATGTTTTCAGGAGTCGATGCCAGTACGCGTGTCACCGGTGGCTCCGTAGCTCGTGATGCCC
AGTTGTTTACCAATTTGTTTAGTGTGGGTGCCAACCAGAAATTGCAGCTGATCA

>3_S91_L001_R1_001.fastq_36_3a_34
CCCCCGCTGTGGGTATGGTGGTAGCGCGCATCCTGCGTCTGCCCCAGACCTTGTTTGACATAATAGCCGG
GGCCCATTGGGGCATCTTAGCGGGCCTAGCCTATTACTCCATGCAGGGCAACTGGGCCAAGGTCGCTGTC
ATCCTGGTTATGTTTTCAGGAGTCGATGCCAGTACGCGTGTCACCGGTGGCTCCGTAGCTCGTGATGCCC
AGTTGTTTACCAATTTGTTTAGTGTGGGTGCCAACCAGAAATTGCAGCTGATCA

>3_S91_L001_R1_001.fastq_37_3a_34
CCCCCGCTGTGGGTATGGTGGTAGCGCACATCCTGCGTCTGCCCCAGACCTTGTTTGACATAATAGCCGG
GGCCCATTGGGGCATCTTAGCGGGCCTAGCCTATTACTCCATGCAGGGCAACTGGGCCAAGGCCGCTGTC
ATCCTGGTTATGTTTTCAGGAGTCGATGCCAGTACGCGTGTCACCGGTGGCTCCGTAGCTCGTGATGCCC
AGTTGTTTACCAATTTGTTTAGTGTGGGTGCCAACCAGAAATTGCAGCTGATCA

>3_S91_L001_R1_001.fastq_38_3a_34
CCCCCGCTGTGGGTATGGTGGTAGCGCACATCCTGCGTCTGCCCCAGACCTTGTTTGACATAATAGCCGG
GGCCCATTGGGGCATCTTAGCGGGCCTAGCCTATTACTCCATGCAGGGCAACTGGGCCAAGGTCGCTGTC
ATCCTGGTTATGTTTTCAGGAGTCGATGCCAGTACGCGTGCCACCGGTGGCTCCGTAGCTCGTGATGCCC
AGTTGTTTACCAATTTGTTTAGTGTGGGTGCCAACCAGAAATTGCAGCTGATCA

>3_S91_L001_R1_001.fastq_39_3a_33
CCCCCGCTGTGGGTATGGTGGTAGCGCACATCCTGCGTCTGCCCCAGACCTTGTTTGACATAATAGCCGG
GGCCCATTGGGGCATCTTAGCGGGCCTAGCCTATTACTCCATGCAGGGCAACTGGGCCAAGGTCGCTGTC
ATCCTGGTTATGTTTTCAGGAGTCGATGCCAGTACGCGTGTCACCGGTGGCTCCGTAGCTCGTGATGCCC
AGTTGTTTACCAATTTGTTTAGTGTGGGTGCCAACCAGAAATCGCAGCTGATCA

>3_S91_L001_R1_001.fastq_40_3a_33
CCCCCGCTGTGGGTATGGTGGTAGCGCACATCCTGCGTCTGCCCCAGACCTTGTTTGACATAATAGCCGG
GGCCCATTGGGGCATCTTAGCGGGCCTAGCCTATTACTCCATGCAGGGCAACTGGGCCAAGGTCGCTGTC
ATCCTGGTTATGCTTTCAGGAGTCGATGCCAGTACGCGTGTCACCGGTGGCTCCGTAGCTCGTGATGCCC
AGTTGTTTACCAATTTGTTTAGTGTGGGTGCCAACCAGAAATTGCAGCTGATCA

>3_S91_L001_R1_001.fastq_41_3a_33
CCCCCGCTGTGGGTATGGTGGTAGCGCACATCCTGCGTCTGCCCCAGACCTTGTTTGACATAATAGCCGG
GGCCCATTGGGGCATCTTAGCGGGCCTAGCCTATTACTCCATGCAGGGCAACTGGGCCAAGGTCGCCGTC
ATCCTGGTTATGTTTTCAGGAGTCGATGCCAGTACGCGTGTCACCGGTGGCTCCGTAGCTCGTGATGCCC
AGTTGTTTACCAATTTGTTTAGTGTGGGTGCCAACCAGAAATTGCAGCTGATCA

>3_S91_L001_R1_001.fastq_42_3a_32
CCCCCGCTGTGGGTATGGTGGTAGCGCACATCCTGCGTCTGCCCCAGACCTTGTTTGACATAATAGCCGG
GGCCCATTGGGGCATCTTAGCGGGCCTAGCCTATTACTCCATGCAGGGCAACTGGGCCAAGGTCGCTGTC
ATCCTGGTTATGTTTTCAGGAGTCGATGCCAGTACGCGTGTCACCGGTGGCTCCGTAGCTCGTGATGCCC
AGTTGTTTACCAATTTGTTTAGTGCGGGTGCCAACCAGAAATTGCAGCTGATCA

>3_S91_L001_R1_001.fastq_43_3a_31
CCCCCGCTGTGGGTATGGTGGTAGCGCACATCCTGCGTCTGCCCCAGACCTTGTTTGACATAATAGCCGG
GGCCCATTGGGGCATCTTAGCGGGCCTAGCCTATTACTCCATGCAGGGCAACTGGGCCAAGGTCGCTGTC
ATCCTGGTTATGTTTTCAGGAGTCGATGCCAGTACGCGTGTCACCGGTGGCTCCGTAGCTCGTGATGCCC
AGTTGTTTACCAATTTGTTTAGTGTGGGCGCCAACCAGAAATTGCAGCTGATCA

>3_S91_L001_R1_001.fastq_44_3a_31
CCCCCGCTGTGGGTATGGTGGTAGCGCACATCCTGCGTCTGCCCCAGACCTTGTTTGACATAATAGCCGG
GGCCCATTGGGGCATCTTAGCGGGCCTAGCCTATTACTCCATGCAGGGCAACTGGGCCAAGGTCGCTGTC
ATCCTGGTTATGTTTTCAGGAGTCGATGCCAGTACGCGTGTCACCGGTGGCTCCGTAGCTCGTGATGCCC
AGTTGTTTACCAATTTGTTTAGTGTGGGTGCCAACCAGAAATTGCAGCTGGTCA

>3_S91_L001_R1_001.fastq_45_3a_31
CCCCCGCTGTGGGTATGGTGGTAGCGCACATCCTGCGTCTGCCCCAGACCTTGTTTGACGTAATAGCCGG
GGCCCATTGGGGCATCTTAGCGGGCCTAGCCTATTACTCCATGCAGGGCAACTGGGCCAAGGTCGCTGTC
ATCCTGGTTATGTTTTCAGGAGTCGATGCCAGTACGCGTGTCACCGGTGGCTCCGTAGCTCGTGATGCCC
AGTTGTTTACCAATTTGTTTAGTGTGGGTGCCAACCAGAAATTGCAGCTGATCA

>3_S91_L001_R1_001.fastq_46_3a_31
CCCCCGCTGTGGGTATGGTGGTAGCGCACATCCTGCGTCTGCCCCAGACCTTGTTCGACATAATAGCCGG
GGCCCATTGGGGCATCTTAGCGGGCCTAGCCTATTACTCCATGCAGGGCAACTGGGCCAAGGTCGCTGTC
ATCCTGGTTATGTTTTCAGGAGTCGATGCCAGTACGCGTGTCACCGGTGGCTCCGTAGCTCGTGATGCCC
AGTTGTTTACCAATTTGTTTAGTGTGGGTGCCAACCAGAAATTGCAGCTGATCA

>3_S91_L001_R1_001.fastq_47_3a_31
CCCCCGCTGTGGGTATGGTGGTAGCGCACATCCTGCGTCTGCCCCAGACCTTGTTTGACATAATAGCCGG
GGCCCATTGGGGCATCTTAGCGGGCCTAGCCTATTACTCCATGCAGGGCAACTGGGCCAAGGTCGCTGTC
ATCCTGGTTATGTTTTCAGGAGTCGATGCCAGTACGCGTGTCACCGGTGGCTCCGTAGCTCGTGATGCCC
AGTTGTTTACCAATTTGTTTAGTGTGGGTGCCAACCAGAAACTGCAGCTGATCA

>3_S91_L001_R1_001.fastq_48_3a_31
CCCCCGCTGTGGGTATGGTGGTAGCGCACATCCTGCGTCTGCCCCAGACCTTGTTTGACATAATAGCCGG
GGCCCATTGGGGCATCTTAGCGGGCCTAGCCTATTACTCCATGCAGGGCAACTGGGCCAAGGTCGCTGTC
ATCCTGGTTATGTTTTCAGGAGTCGATGCCAGTACGCGTGTCACCGGCGGCTCCGTAGCTCGTGATGCCC
AGTTGTTTACCAATTTGTTTAGTGTGGGTGCCAACCAGAAATTGCAGCTGATCA

>3_S91_L001_R1_001.fastq_49_3a_31
CCCCCGCTGTGGGTATGGTGGTAGCGCACATCCTGCGTCTGCCCCAGACCTTGTTTGACATAATAGCCGG
GGCCCATTGGGGCATCTTAGCGGGCCTAGCCTATTACTCCATGCAGGGCAACTGGGCCAAGGTCGCTGTC
ATCCTGGTTATGTTTTCAGGAGTCGATGCCAGTACGCGTGTCACCGGTGGCTCCGTAGCTCGTGACGCCC
AGTTGTTTACCAATTTGTTTAGTGTGGGTGCCAACCAGAAATTGCAGCTGATCA

>3_S91_L001_R1_001.fastq_50_3a_31
CCCCCGCTGTGGGTATGGTGGTAGCGCACATCCTGCGTCTGCCCCAGACCCTGTTTGACATAATAGCCGG
GGCCCATTGGGGCATCTTAGCGGGCCTAGCCTATTACTCCATGCAGGGCAACTGGGCCAAGGTCGCTGTC
ATCCTGGTTATGTTTTCAGGAGTCGATGCCAGTACGCGTGTCACCGGTGGCTCCGTAGCTCGTGATGCCC
AGTTGTTTACCAATTTGTTTAGTGTGGGTGCCAACCAGAAATTGCAGCTGATCA

>3_S91_L001_R1_001.fastq_51_3a_30
CCCCCGCTGTGGGTATGGTGGTAGCGCACATCCTGCGTCTGCCCCAGACCTTGTTTGACATAATAGCCGG
GGCCCATTGGGGCATCTTAGCGGGCCTAGCCTATTACTCCATGCGGGGCAACTGGGCCAAGGTCGCTGTC
ATCCTGGTTATGTTTTCAGGAGTCGATGCCAGTACGCGTGTCACCGGTGGCTCCGTAGCTCGTGATGCCC
AGTTGTTTACCAATTTGTTTAGTGTGGGTGCCAACCAGAAATTGCAGCTGATCA

>3_S91_L001_R1_001.fastq_52_3a_30
CCCCCGCTGTGGGTATGGTGGTAGCGCACATCCTGCGTCTGCCCCAGACCTTGTTTGACATAATAGCCGG
GGCCCATTGGGGCATCTTAGCGGGCCCAGCCTATTACTCCATGCAGGGCAACTGGGCCAAGGTCGCTGTC
ATCCTGGTTATGTTTTCAGGAGTCGATGCCAGTACGCGTGTCACCGGTGGCTCCGTAGCTCGTGATGCCC
AGTTGTTTACCAATTTGTTTAGTGTGGGTGCCAACCAGAAATTGCAGCTGATCA

>3_S91_L001_R1_001.fastq_53_3a_30
CCCCCGCTGTGGGTATGGTGGTAGCGCACATCCTGCGCCTGCCCCAGACCTTGTTTGACATAATAGCCGG
GGCCCATTGGGGCATCTTAGCGGGCCTAGCCTATTACTCCATGCAGGGCAACTGGGCCAAGGTCGCTGTC
ATCCTGGTTATGTTTTCAGGAGTCGATGCCAGTACGCGTGTCACCGGTGGCTCCGTAGCTCGTGATGCCC
AGTTGTTTACCAATTTGTTTAGTGTGGGTGCCAACCAGAAATTGCAGCTGATCA

>3_S91_L001_R1_001.fastq_54_3a_29
CCCCCGCTGTGGGTATGGTGGTAGCGCACATCCTGCGTCTGCCCCAGACCTTGTTTGACATAATAGCCGG
GGCCCATTGGGGCATCTTAGCGGGCCTAGCCTATTACTCCATGCAGGGCAACTGGGCCAAGGTCGCTGTC
ATCCTGGTTATGTTTTCAGGAGTCGATGCCAGTACGCGTGTCACCGGTGGCTCCGTAGCTCGTGATGCCC
AGTTGTTTACCAATTTGTTTAGTGTGGGTGCCGACCAGAAATTGCAGCTGATCA

>3_S91_L001_R1_001.fastq_55_3a_29
CCCCCGCTGTGGGTATGGTGGTAGCGCACATCCTGCGTCTGCCCCAGACCTTGTTTGACATAATAGCCGG
GGCCCATTGGGGCATCTTAGCGGGCCTAGCCTATTACTCCATGCAGGGCAACTGGGCCAAGGTCGCTGTC
ATCCTGGTTATGTTTTCAGGAGTTGATGCCAGTACGCGTGTCACCGGTGGCTCCGTAGCTCGTGATGCCC
AGTTGTTTACCAATTTGTTTAGTGTGGGTGCCAACCAGAAATTGCAGCTGATCA

>3_S91_L001_R1_001.fastq_56_3a_29
CCCCCGCTGTGGGTATGGTGGTAGCGCACATCCTGCGTCTGCCCCAGACCTTGTTTGACATAATAGCCGG
GGCCCATTGGGGCATCTTAGCGGGCCTAGCCTATTACTCCATGCAGGGCAGCTGGGCCAAGGTCGCTGTC
ATCCTGGTTATGTTTTCAGGAGTCGATGCCAGTACGCGTGTCACCGGTGGCTCCGTAGCTCGTGATGCCC
AGTTGTTTACCAATTTGTTTAGTGTGGGTGCCAACCAGAAATTGCAGCTGATCA

>3_S91_L001_R1_001.fastq_57_3a_29
CCCCCGCTGTGGGTATGGTGGTAGCGCACATCCTGCGTCTGCCCCAGACCTTGTTTGACATAATAGCCGG
GGCCCATTGGGGCATCTTAGCGGGCCTAGCCTATTACTCCATGCAGGGCAACTGGGCCAAGGTCGCTGTC
ATCCTGGTTATGTTTTCAGGAGTCGATGCCAGTACGCGTGTCACCGGTGGCTCCGTAGCTCGTGATGCCC
AGTTGTTTACCAATTTGTTTAGTGTGGGTGCCAGCCAGAAATTGCAGCTGATCA

>3_S91_L001_R1_001.fastq_58_3a_29
CCCCCGCTGTGGGTATGGTGGTAGCGCACATCCTGCGTCTGCCCCAGACCTTGTTTGACATAATAGCCGG
GGCCCATTGGGGCATCTTAGCGGGCCTAGCCTATTACTCCATGCAGGGCAACTGGGCCAAGGTCGCTGTC
ATCCTGGTTATGTTTTCAGGAGTCGATGCCAGTACGCGTGTCACCGGTGGCCCCGTAGCTCGTGATGCCC
AGTTGTTTACCAATTTGTTTAGTGTGGGTGCCAACCAGAAATTGCAGCTGATCA

>3_S91_L001_R1_001.fastq_59_3a_28
CCCCCGCTGTGGGTATGGTGGTAGCGCACATCCTGCGTCTGCCCCAGACCTTGTTTGACATAATAGCCGG
GGCCCATTGGGGCATCTTAGCGGGCCTAGCCTATTACTCCATGCAGGGCAACTGGGCCAAGGTCGCTGTC
ATCCTGGCTATGTTTTCAGGAGTCGATGCCAGTACGCGTGTCACCGGTGGCTCCGTAGCTCGTGATGCCC
AGTTGTTTACCAATTTGTTTAGTGTGGGTGCCAACCAGAAATTGCAGCTGATCA

>3_S91_L001_R1_001.fastq_60_3a_28
CCCCCGCTGTGGGTATGGTGGTAGCGCACATCCTGCGTCTGCCCCAGACCTTGTTTGACATAATAGCCGG
GGCCCATTGGGGCATCTTAGCGGGCCTAGCCTATTACTCCATGCAGGGCAACTGGGCCAAGGTCGCTGTC
ATCCTGGTTATGTTTTCAGGAGTCGACGCCAGTACGCGTGTCACCGGTGGCTCCGTAGCTCGTGATGCCC
AGTTGTTTACCAATTTGTTTAGTGTGGGTGCCAACCAGAAATTGCAGCTGATCA

>3_S91_L001_R1_001.fastq_61_3a_28
CCCCCGCTGTGGGTATGGTGGTAGCGCACATCCTGCGTCTGCCCCAGACCTTGTTTGACATAATAGCCGG
GGCCCATTGGGGCATCTTAGCGGGCCTAGCCTATTACTCCATGCAGGGCAACTGGGCCAAGGTCGCTGTC
ATCCTGGTTATGTTTTCAGGAGTCGATGCCAGTACGCGTGTCACCGGTGGCTCCGTAGCTCGTGATGCCC
AGTTGTTTACCAATTTGTCTAGTGTGGGTGCCAACCAGAAATTGCAGCTGATCA

>3_S91_L001_R1_001.fastq_62_3a_28
CCCCCGCTGTGGGTATGGTGGTAGCGCACATCCTGCGTCTGCCCCGGACCTTGTTTGACATAATAGCCGG
GGCCCATTGGGGCATCTTAGCGGGCCTAGCCTATTACTCCATGCAGGGCAACTGGGCCAAGGTCGCTGTC
ATCCTGGTTATGTTTTCAGGAGTCGATGCCAGTACGCGTGTCACCGGTGGCTCCGTAGCTCGTGATGCCC
AGTTGTTTACCAATTTGTTTAGTGTGGGTGCCAACCAGAAATTGCAGCTGATCA

>3_S91_L001_R1_001.fastq_63_3a_28
CCCCCGCTGTGGGTATGGTGGTAGCGCACATCCTGCGTCTGCCCCAGACCTTGTTTGACATAATAGCCGG
GGCCCATTGGGGCATCTTAGCGGGCCTAGCCTATTACTCCATGCAGGGCAACTGGGCCAAGGTCGCTGTC
ATCCTGGTTATGTTTTCAGGAGTCGATGCCAGTACGCGTGTCACCGGTGGCTCCGTAGCTCGTGATGCCC
AGTTGTTTACCAATTTGTTTAGTGTGGGTGCCAACCGGAAATTGCAGCTGATCA

>3_S91_L001_R1_001.fastq_64_3a_28
CCCCCGCTGTGGGTATGGTGGTAGCGCACATCCTGCGTCTGCCCCAGACCTTGTTTGACATAATAGCCGG
GGCCCATTGGGGCATCTTAGCGGGCCTAGCCTATTACTCCATGCAGGGCAACTGGGCCAAGGTCGCTGTC
ATCCTGGTTATGTTTTCAGGAGTCGGTGCCAGTACGCGTGTCACCGGTGGCTCCGTAGCTCGTGATGCCC
AGTTGTTTACCAATTTGTTTAGTGTGGGTGCCAACCAGAAATTGCAGCTGATCA

>3_S91_L001_R1_001.fastq_65_3a_27
CCCCCGCTGTGGGTACGGTGGTAGCGCACATCCTGCGTCTGCCCCAGACCTTGTTTGACATAATAGCCGG
GGCCCATTGGGGCATCTTAGCGGGCCTAGCCTATTACTCCATGCAGGGCAACTGGGCCAAGGTCGCTGTC
ATCCTGGTTATGTTTTCAGGAGTCGATGCCAGTACGCGTGTCACCGGTGGCTCCGTAGCTCGTGATGCCC
AGTTGTTTACCAATTTGTTTAGTGTGGGTGCCAACCAGAAATTGCAGCTGATCA

>3_S91_L001_R1_001.fastq_66_3a_27
CCCCCGCTGTGGGTATGGTGGTAGCGCACATCCTGCGTCTGCCCCAGACCTTGTTTGACATAATAGCCGG
GGCCCATTGGGGCATCTTAGCGGGCCTAGCCTATTACTCCATGCAGGGCAACTGGGCCAAGGTCGCTGTC
ATCCTGGTTATGTTTTCAGGAGTCGATGCCGGTACGCGTGTCACCGGTGGCTCCGTAGCTCGTGATGCCC
AGTTGTTTACCAATTTGTTTAGTGTGGGTGCCAACCAGAAATTGCAGCTGATCA

>3_S91_L001_R1_001.fastq_67_3a_27
CCCCCGCTGTGGGTATGGTGGTAGCGCACATCCTGCGTCTGCCCCAGACCTTGTTTGACATAATAGCCGG
GGCCCATTGGGGCATCTTAGCGGGCCTAGCCTATTACTCCATGCAGGGCAACTGGGCCAAGGTCGCTGTC
ATCCTGGTTATGTTTTCAGGAGTCGATGCCAGTACGCGTGTCACCGGTGGCTCCGTAGCTCGTGATGCCC
AGCTGTTTACCAATTTGTTTAGTGTGGGTGCCAACCAGAAATTGCAGCTGATCA

>3_S91_L001_R1_001.fastq_68_3a_27
CCCCCGCTGTGGGTATGGTGGTAGCGCACATCCTGCGTCTGCCCCAGACCTTGTTTGACATAATAGCCGG
GGCCCATTGGGGCATCTTAGCGGGCCTAGCCTATTACTCCATGCAGGGCAACTGGGCCAAGGTCGCTGCC
ATCCTGGTTATGTTTTCAGGAGTCGATGCCAGTACGCGTGTCACCGGTGGCTCCGTAGCTCGTGATGCCC
AGTTGTTTACCAATTTGTTTAGTGTGGGTGCCAACCAGAAATTGCAGCTGATCA

>3_S91_L001_R1_001.fastq_69_3a_27
CCCCCGCTGTGGGTATGGTGGTAGCGCACATCCTGCGTCTGCCCCAGACCTTGTCTGACATAATAGCCGG
GGCCCATTGGGGCATCTTAGCGGGCCTAGCCTATTACTCCATGCAGGGCAACTGGGCCAAGGTCGCTGTC
ATCCTGGTTATGTTTTCAGGAGTCGATGCCAGTACGCGTGTCACCGGTGGCTCCGTAGCTCGTGATGCCC
AGTTGTTTACCAATTTGTTTAGTGTGGGTGCCAACCAGAAATTGCAGCTGATCA

>3_S91_L001_R1_001.fastq_70_3a_26
CCCCCGCTGTGGGTATGGTGGTAGCGCACATCCTGCGTCTGCCCCAGACCTTGTTTGACATAATAGCCGG
GGCCCATTGGGGCATCTTAGCGGGCCTAGCCTATTACTCCATGCAGGGCAACTGGGCCAAGGTCGCTGTC
ATCCTGGTTATGTTTTCAGGAGTCGATGCCAGTACGCGTGTCACCGGTGGCTCCGTAGCTCGTGATGCCC
AGTTGTTTACCAATTTGTTTAGTGTGGGTGCCAACCAGAAATTGCAGCTGATCG

>3_S91_L001_R1_001.fastq_71_3a_26
CCCCCGCTGTGGGTATGGTGGTAGCGCACATCCTGCGTCTGCCCCAGACCTTGTTTGACATAATAGCCGG
GGCCCATTGGGGCATCTTAGCGGGCCTAGCCTATTACTCCATGCAGGGCAACTGGGCCAAGGTCGCTGTC
ATCCTGGTTATGTTTTCAGGAGTCGATGCCAGTACGCGTGTCACCGGTGGCTCCGTAGCTCGTGATGCTC
AGTTGTTTACCAATTTGTTTAGTGTGGGTGCCAACCAGAAATTGCAGCTGATCA

>3_S91_L001_R1_001.fastq_72_3a_25
CCCCCGCTGTGGGTATGGTGGTAGCGCACATCCTGCGTCTGCCCCAGACCTTGTTTGACATAATAGCCGG
GGCCCATTGGGGCATCCTAGCGGGCCTAGCCTATTACTCCATGCAGGGCAACTGGGCCAAGGTCGCTGTC
ATCCTGGTTATGTTTTCAGGAGTCGATGCCAGTACGCGTGTCACCGGTGGCTCCGTAGCTCGTGATGCCC
AGTTGTTTACCAATTTGTTTAGTGTGGGTGCCAACCAGAAATTGCAGCTGATCA

>3_S91_L001_R1_001.fastq_73_3a_25
CCCCCGCTGTGGGTATGGTGGTAGCGCACATCCTGCGTCTGCCCCAGACCTTGTTTGACATAATAGCCGG
GGCCCATTGGGGCATCTTAGCGGGCCTAGCCTATTACTCCGTGCAGGGCAACTGGGCCAAGGTCGCTGTC
ATCCTGGTTATGTTTTCAGGAGTCGATGCCAGTACGCGTGTCACCGGTGGCTCCGTAGCTCGTGATGCCC
AGTTGTTTACCAATTTGTTTAGTGTGGGTGCCAACCAGAAATTGCAGCTGATCA

>3_S91_L001_R1_001.fastq_74_3a_25
CCCCCGCTGTGGGTATGGTGGTAGCGCACATCCTGCGTCTGCCCCAGACCTCGTTTGACATAATAGCCGG
GGCCCATTGGGGCATCTTAGCGGGCCTAGCCTATTACTCCATGCAGGGCAACTGGGCCAAGGTCGCTGTC
ATCCTGGTTATGTTTTCAGGAGTCGATGCCAGTACGCGTGTCACCGGTGGCTCCGTAGCTCGTGATGCCC
AGTTGTTTACCAATTTGTTTAGTGTGGGTGCCAACCAGAAATTGCAGCTGATCA

>3_S91_L001_R1_001.fastq_75_3a_25
CCCCCGCTGTGGGTATGGTGGTAGCGCACATCCTGCGTCTGCCCCAGACCTTGTTTGACATAATAGCCGG
GGCCCATTGGGGCATCTTAGCGGGCCTGGCCTATTACTCCATGCAGGGCAACTGGGCCAAGGTCGCTGTC
ATCCTGGTTATGTTTTCAGGAGTCGATGCCAGTACGCGTGTCACCGGTGGCTCCGTAGCTCGTGATGCCC
AGTTGTTTACCAATTTGTTTAGTGTGGGTGCCAACCAGAAATTGCAGCTGATCA

>3_S91_L001_R1_001.fastq_76_3a_25
CCCCCGCTGTGGGTATGGTGGTAGCGCACATCCTGCGTCTGCCCCAGACCTTGTTTGACATAATAGCCGG
GGCCCATTGGGGCATCTTAGCGGGCCTAGCCTATTACTCCATGCAGGGCAACTGGGCCAAGGTCGCTGTC
ATCCTGGTTATGTTTTCAGGAGTCGATGCCAGTACGCGTGTCACCGGTGGCTCCGTAGCTCGTGATGCCC
AGTTGTTTACCAATTTGTTTAGTGTGGGTGCTAACCAGAAATTGCAGCTGATCA

>3_S91_L001_R1_001.fastq_77_3a_25
CCCCCGCTGTGGGTATGGTGGTAGCGCACATCCTGCGTCTGCCCCAGACCTTGTTTGACATAATAGCCGG
GGCCCATTGGGGCATCTTAGCGGGCCTAGCCTATTACTCCATGCAGGGCAACTGGGCCAAGGTCGCTGTC
ATCCTGGTTATGTCTTCAGGAGTCGATGCCAGTACGCGTGTCACCGGTGGCTCCGTAGCTCGTGATGCCC
AGTTGTTTACCAATTTGTTTAGTGTGGGTGCCAACCAGAAATTGCAGCTGATCA

>3_S91_L001_R1_001.fastq_78_3a_25
CCCCCGCTGTGGGTATGGTGGTAGCGCACATCCTGCGTCTGCCCCAGACCTTGTTTGACATAATAGCCGG
GGCCCATTGGGGCATCTTAGCGGGCCTAGCCTATTACTCCATGCAGGGCAACTGGGCCAAGGTCGCTGTC
ATCCTGGTTATGTTTTCAGGAGTCGATGCCAGTACGCGTGTCACCGGTGGCTCCGTAGCTCGTGATGCCC
GGTTGTTTACCAATTTGTTTAGTGTGGGTGCCAACCAGAAATTGCAGCTGATCA

>3_S91_L001_R1_001.fastq_79_3a_24
CCCCCGCTGTGGGTATGGTGGTAGCGCACATCCTGCGTCTGCCCCAGACCTTGTTTGACATAATAGCCGG
GGCCCATTGGGGCATCTTAGCGGGCCTAGCCTATTACTCCATGCAGGGCAACCGGGCCAAGGTCGCTGTC
ATCCTGGTTATGTTTTCAGGAGTCGATGCCAGTACGCGTGTCACCGGTGGCTCCGTAGCTCGTGATGCCC
AGTTGTTTACCAATTTGTTTAGTGTGGGTGCCAACCAGAAATTGCAGCTGATCA

>3_S91_L001_R1_001.fastq_80_3a_24
CCCCCGCTGTGGGTATGGTGGTAGCGCACATCCTGCGTCTGCCCCAGACCTTGTTTGACATAATAGCCGG
GGCCCACTGGGGCATCTTAGCGGGCCTAGCCTATTACTCCATGCAGGGCAACTGGGCCAAGGTCGCTGTC
ATCCTGGTTATGTTTTCAGGAGTCGATGCCAGTACGCGTGTCACCGGTGGCTCCGTAGCTCGTGATGCCC
AGTTGTTTACCAATTTGTTTAGTGTGGGTGCCAACCAGAAATTGCAGCTGATCA

>3_S91_L001_R1_001.fastq_81_3a_24
CCCCCGCTGTGGGTATGGTGGTAGCGCACATCCTGCGTCTGCCCCAGACCTTGTTTGACATAATAGCCGG
GGCCCATTGGGGCATCTTAGCGGGCCTAGCCTATTACTCCATGCAGGGCAACTGGGCCAAGGTCGCTGTC
ATCCTGGTTATGTTTCCAGGAGTCGATGCCAGTACGCGTGTCACCGGTGGCTCCGTAGCTCGTGATGCCC
AGTTGTTTACCAATTTGTTTAGTGTGGGTGCCAACCAGAAATTGCAGCTGATCA

>3_S91_L001_R1_001.fastq_82_3a_24
CCCCCGCTGTGGGTATGGTGGTAGCGCACATCCTGCGTCTGCCCCAGACCTTGTTTGACATAATAGCTGG
GGCCCATTGGGGCATCTTAGCGGGCCTAGCCTATTACTCCATGCAGGGCAACTGGGCCAAGGTCGCTGTC
ATCCTGGTTATGTTTTCAGGAGTCGATGCCAGTACGCGTGTCACCGGTGGCTCCGTAGCTCGTGATGCCC
AGTTGTTTACCAATTTGTTTAGTGTGGGTGCCAACCAGAAATTGCAGCTGATCA

>3_S91_L001_R1_001.fastq_83_3a_24
CCCCCGCTGTGGGTATGGTGGTAGCGCACATCCTGCGTCTGCCCCAGACCTTGTTTGACATAATAGCCGG
GGCCCATTGGGGCATCTTAGCGGGCCTAGCCTATTACTCCATGCAGGGCAACTGGGCCAAGGTCGCTGTC
ATCCTGGTTATGTTTTCAGGAGTCGATGCCAGTACGCGTGTCACCGGTGGCTCCGTAGCTCGTGATGCCC
AGTTGTTTACCAGTTTGTTTAGTGTGGGTGCCAACCAGAAATTGCAGCTGATCA

>3_S91_L001_R1_001.fastq_84_3a_24
CCCCCGCTGTGGGTATGGTGGTAGCGCACATCCTGCGTCTGCCCCAGACCTTGTTTGACATAATAGCCGG
GGCCCATTGGGGCATCTTAGCGGGCCTAGCCTACTACTCCATGCAGGGCAACTGGGCCAAGGTCGCTGTC
ATCCTGGTTATGTTTTCAGGAGTCGATGCCAGTACGCGTGTCACCGGTGGCTCCGTAGCTCGTGATGCCC
AGTTGTTTACCAATTTGTTTAGTGTGGGTGCCAACCAGAAATTGCAGCTGATCA

>3_S91_L001_R1_001.fastq_85_3a_24
CCCCCGCTGTGGGTATGGTGGTAGCGCACATCCTGCGTCTGCCCCAGACCTTGTTTGACATAATAGCCGG
GGCCCATTGGGGCATCTTAGCGGGCCTAGCCTATTACTCCATGCAGGGCAACTGGGCCAAGGTCGCTGTC
ATCCTGGTTATGTTTTCAGGAGTCGATGCCAGTACGCGTGTCACCGGTGGCTCCGTAGCTCGTGATGCCC
AGTCGTTTACCAATTTGTTTAGTGTGGGTGCCAACCAGAAATTGCAGCTGATCA

>3_S91_L001_R1_001.fastq_86_3a_24
CCCCCGCTGTGGGTATGGTGGTAGCGCACATCCTGCGTCTGCCCCAGACCTTGTTTGACATAATAGCCGG
GGCCCATTGGGGCATCTTAGCGGGCCTAGCCTATTACTCCATGCAGGGCAACTGGGCCAAGGTCGCTGTC
ATCCTGGTTATGTTTTCAGGAGTCGATGCCAGTACGCGTGTCACCGGTGGCTCCGTAGCTCGTGATGCCC
AGTTGCTTACCAATTTGTTTAGTGTGGGTGCCAACCAGAAATTGCAGCTGATCA

>3_S91_L001_R1_001.fastq_87_3a_23
CCCCCGCTGTGGGTATGGTGGTAGCGCACATCCTGCGTCTGCCCCAGACCTTGTTTGACATAATAGCCGG
GGCCCATTGGGGCATCTTAGCGGGCCTAGCCTATTACTCCATGCAGGGCAACTGGGCCAAGGTCGCTGTC
ATCCTGGTTATGTTTTCAGGAGTCGATGCCAGTACGCGTGTCACCGGTGGCTCCGTAGCTCGTGATGCCC
AGTTGTTTACCAATTTGTTTAGTGTGGGTGTCAACCAGAAATTGCAGCTGATCA

>3_S91_L001_R1_001.fastq_88_3a_23
CCCCCGCTGTGGGTATGGTGGTAGCGCACATCCTGCGTCTGCCCCAGACCTTGTTTGACATAATAGCCGG
GGCCCATTGGGGCATCTTAGCGGGCCTAGCCTATTACTCCATGCAGGGCAACTGGGCCAAGGTCGCTGTC
ATCCTGGTTATGTTTTCAGGAGTCGATGCCAGTACGCGTGTCACTGGTGGCTCCGTAGCTCGTGATGCCC
AGTTGTTTACCAATTTGTTTAGTGTGGGTGCCAACCAGAAATTGCAGCTGATCA

>3_S91_L001_R1_001.fastq_89_3a_23
CCCCCGCTGTGGGTATGGTGGTAGCGCACATCCTGCGTCTGCCCCAGACCTTGTTTGACATAATAGCCGG
GGCCCATTGGGGCATCTTAGCGGGCCTAGCCTATCACTCCATGCAGGGCAACTGGGCCAAGGTCGCTGTC
ATCCTGGTTATGTTTTCAGGAGTCGATGCCAGTACGCGTGTCACCGGTGGCTCCGTAGCTCGTGATGCCC
AGTTGTTTACCAATTTGTTTAGTGTGGGTGCCAACCAGAAATTGCAGCTGATCA

>3_S91_L001_R1_001.fastq_90_3a_23
CCCCCGCTGTGGGTATGGTGGTAGCGCACATCCTGCGTCTGCCCCAGACCTTGTTTGACATAATAGCCGG
GGCCCATTGGGGCATCTTAGCGGGCCTAGCCTATTACTCCATGCAGGGCAACTGGGCCAAGGTCGCTGTC
GTCCTGGTTATGTTTTCAGGAGTCGATGCCAGTACGCGTGTCACCGGTGGCTCCGTAGCTCGTGATGCCC
AGTTGTTTACCAATTTGTTTAGTGTGGGTGCCAACCAGAAATTGCAGCTGATCA

>3_S91_L001_R1_001.fastq_91_3a_23
CCCCCGCTGTGGGTATGGTGGTAGCGCACATCCTGCGTCTGCCCCAGACCTTGTTTGACATAATAGCCGG
GGCCCATTGGGGCGTCTTAGCGGGCCTAGCCTATTACTCCATGCAGGGCAACTGGGCCAAGGTCGCTGTC
ATCCTGGTTATGTTTTCAGGAGTCGATGCCAGTACGCGTGTCACCGGTGGCTCCGTAGCTCGTGATGCCC
AGTTGTTTACCAATTTGTTTAGTGTGGGTGCCAACCAGAAATTGCAGCTGATCA

>3_S91_L001_R1_001.fastq_92_3a_23
CCCCCGCTGTGGGTATGGTGGTAGCGCACATCCTGCGTCTGCCCCAGACCTTGTTTGACATAATAGCCGG
GGCCCATTGGGGCATCTTAGCGGGCCTAGCCTATTACTCCATGCAGGGCAACTGGGCCAAGGTCGCTGTC
ATCCTGGTTACGTTTTCAGGAGTCGATGCCAGTACGCGTGTCACCGGTGGCTCCGTAGCTCGTGATGCCC
AGTTGTTTACCAATTTGTTTAGTGTGGGTGCCAACCAGAAATTGCAGCTGATCA

>3_S91_L001_R1_001.fastq_93_3a_23
CCCCCGCTGTGGGTATGGTGGTAGCGCACATCCTGCGTCTGCCCCAGACCTTGTTTGACATAATAGCCGG
GGCCCATTGGGGCATCTTAGCGGGCCTAGCCTATTACTCCATGCAGGGCAACTGGGCCAAGGTCGCTGTC
ATCCTGGTTATGTTTTCAGGAGTCGATGCCAGTACGCGTGTCACCGGTGGCTCCGTAGCTCGTGATGCCC
AGTTGTTTACCAATTCGTTTAGTGTGGGTGCCAACCAGAAATTGCAGCTGATCA

>3_S91_L001_R1_001.fastq_94_3a_23
CCCCCGCTGTGGGTATGGTGGTAGCGCACATCCTGCGTCTGCCCCAGACCTTGTTTGACATAATAGCCGG
GGCCCATTGGGGCATCTTAGCGGGCCTAGCCTATTACTCCATGCAGGGCAACTGGGCCAAGGTCGCTGTC
ATCCTGGTTATGTTTTCAGGAGTCGATGCCAGTACGCGTGTCACCGGTGGCTCCGTAGCTCGTGATGCCC
AGTTGTTTACCAATTTGTTTAGTGTGGGTGCCAACCAGAAATTGCAGCTGACCA

>3_S91_L001_R1_001.fastq_95_3a_23
CCCCCGCTGTGGGTATGGTGGTAGCGCACATCCTGCGTCTGCCCCAGACCTTGTTTGACATAATAGCCGG
GGCCCATTGGGGCATCTTAGCGGGCCTAGCCTATTACTCCATGCAGGGCAACTGGGCCAAGGTCGCTGTC
ATCCTGGTTATGTTTTCAGGAGTCGATGCCAGTACGCGTGTCACCGGTGGCTCCGTAGCTCGTGATGCCC
AGTTGTTTACCAATTTGTTTAGTGTGGGTGCCAACCAGAAATTGCAGCCGATCA

>3_S91_L001_R1_001.fastq_96_3a_23
CCCCCGCTGTGGGTATGGTGGTAGCGCACATCCTGCGTCTGCCCCAGACCTTGTTTGACATAATAGCCGG
GGCCCATTGGGGCATCTTAGCGGGCCTAGCCTATTACTCCATGCAGGGCAACTGGGCCAAGGTCGCTGTC
ATCCTGGTTATGTTTTCAGGAGTCGATGCCAGTACGCGTGTCACCGGTGGCTCCGTAGCTCGTGATGCCC
AGTTGTCTACCAATTTGTTTAGTGTGGGTGCCAACCAGAAATTGCAGCTGATCA

>3_S91_L001_R1_001.fastq_97_3a_22
CCCCCGCTGTGGGTATGGTGGTAGCGCACATCCTGCGTCTGCCCCAGACCTTGTTTGACATAATAGCCGG
GGCCCATTGGGGCATCTTAGCGGGCCTAGCCTATTACTCCATGCAGGGCAACTGGGCCAAGGTCGCTGTC
ATCCTGGTTATGTTTTCAGGAGTCGATGCCAGTGCGCGTGTCACCGGTGGCTCCGTAGCTCGTGATGCCC
AGTTGTTTACCAATTTGTTTAGTGTGGGTGCCAACCAGAAATTGCAGCTGATCA

>3_S91_L001_R1_001.fastq_98_3a_22
CCCCCGCTGTGGGTATGGTGGTAGCGCACATCCTGCGTCTGCCCCAGACCTTGTTTGACATAATAGCCGG
GGCCCATTGGGGCATCTCAGCGGGCCTAGCCTATTACTCCATGCAGGGCAACTGGGCCAAGGTCGCTGTC
ATCCTGGTTATGTTTTCAGGAGTCGATGCCAGTACGCGTGTCACCGGTGGCTCCGTAGCTCGTGATGCCC
AGTTGTTTACCAATTTGTTTAGTGTGGGTGCCAACCAGAAATTGCAGCTGATCA

>3_S91_L001_R1_001.fastq_99_3a_22
CCCCCGCTGTGGGTATGGTGGTAGCGCACATCCTGCGTCTGCCCCAGACCTTGTTTGACATAATAGCCGG
GGCCCATTGGGGCATCTTAGCGGGCCTAGCCTATTACTCCATGCAGGGCAACTGGGCCAAGGTCGCTGTC
ATCCTGGTTATGTTTTCAGGAGTCGATGCCAGTACGTGTGTCACCGGTGGCTCCGTAGCTCGTGATGCCC
AGTTGTTTACCAATTTGTTTAGTGTGGGTGCCAACCAGAAATTGCAGCTGATCA

>3_S91_L001_R1_001.fastq_100_3a_22
CCCCCGCTGTGGGTATGGTGGTAGCGCACATCCTGCGTCTGCCCCAGACCTTGTTTGACATAATAGCCGG
GGCCCATTGGGGCATCTTAGCGGGCCTAGCCTATTGCTCCATGCAGGGCAACTGGGCCAAGGTCGCTGTC
ATCCTGGTTATGTTTTCAGGAGTCGATGCCAGTACGCGTGTCACCGGTGGCTCCGTAGCTCGTGATGCCC
AGTTGTTTACCAATTTGTTTAGTGTGGGTGCCAACCAGAAATTGCAGCTGATCA

>3_S91_L001_R1_001.fastq_101_3a_22
CCCCCGCTGTGGGTATGGTGGTAGCGCACATCCTGCGTCTGCCCCAGACCTTGTTTGACATAATAGCCGG
GGCCCATTGGGGCATCTTAGCGGGCCTAGCCTATTACTCCATGCAGGGCAACTGGGCCAAGGTCGCTGTC
ATCCTGGTTATGTTTTCAGGAGTCGATGCCAGTACGCGTGTCACCAGTGGCTCCGTAGCTCGTGATGCCC
AGTTGTTTACCAATTTGTTTAGTGTGGGTGCCAACCAGAAATTGCAGCTGATCA

>3_S91_L001_R1_001.fastq_102_3a_22
CCCCCGCTGTGGGTATGGTGGTAGCGCACATCCTGCGTCTGCCCCAGACCTTGTTTGACATAATAGCCGG
GGCCCATTGGGGCATCTTAGCGGGCCTAGCCTATTACTCCATGCAGGGCAACTGGGCCAAGGTCGCTGTC
ATCCTGGTTATGTTTTCAGGAGTCGATGCCAGTACGCGTGTCACCGGTGGCTCCGTAGCTCGCGATGCCC
AGTTGTTTACCAATTTGTTTAGTGTGGGTGCCAACCAGAAATTGCAGCTGATCA

>3_S91_L001_R1_001.fastq_103_3a_22
CCCCCGCTGTGGGTATGGTGGTAGCGCACATCCTGCGTCTGCCCCAGACCTTGTTTGACATAGTAGCCGG
GGCCCATTGGGGCATCTTAGCGGGCCTAGCCTATTACTCCATGCAGGGCAACTGGGCCAAGGTCGCTGTC
ATCCTGGTTATGTTTTCAGGAGTCGATGCCAGTACGCGTGTCACCGGTGGCTCCGTAGCTCGTGATGCCC
AGTTGTTTACCAATTTGTTTAGTGTGGGTGCCAACCAGAAATTGCAGCTGATCA

>3_S91_L001_R1_001.fastq_104_3a_21
CCCCCGCTGTGGGTATGGTGGTAGCGCACATCCTGCGTCTGCCCCAGACCTTGTTTGACATAATAGCCGG
GGCCCATTGGGGCATCTTAGCGGGCCTAGCCTATTACTCCATGCAGGGCAACTGGGCCAAGGTCGCTGTC
ATCCTGGTTATGTTTTCAGGAGTCGATGCCAGTACGCGTGTCACCGGTGGCTCCGTAGCTCGTGATGCCC
AGTTGTTTACCAATCTGTTTAGTGTGGGTGCCAACCAGAAATTGCAGCTGATCA

>3_S91_L001_R1_001.fastq_105_3a_21
CCCCCGCTGTGGGTATGGTGGTAGCGCACGTCCTGCGTCTGCCCCAGACCTTGTTTGACATAATAGCCGG
GGCCCATTGGGGCATCTTAGCGGGCCTAGCCTATTACTCCATGCAGGGCAACTGGGCCAAGGTCGCTGTC
ATCCTGGTTATGTTTTCAGGAGTCGATGCCAGTACGCGTGTCACCGGTGGCTCCGTAGCTCGTGATGCCC
AGTTGTTTACCAATTTGTTTAGTGTGGGTGCCAACCAGAAATTGCAGCTGATCA

>3_S91_L001_R1_001.fastq_106_3a_21
CCCCCGCTGTGGGTATGGTGGTAGCGTACATCCTGCGTCTGCCCCAGACCTTGTTTGACATAATAGCCGG
GGCCCATTGGGGCATCTTAGCGGGCCTAGCCTATTACTCCATGCAGGGCAACTGGGCCAAGGTCGCTGTC
ATCCTGGTTATGTTTTCAGGAGTCGATGCCAGTACGCGTGTCACCGGTGGCTCCGTAGCTCGTGATGCCC
AGTTGTTTACCAATTTGTTTAGTGTGGGTGCCAACCAGAAATTGCAGCTGATCA

>3_S91_L001_R1_001.fastq_107_3a_21
CCCCCGCTGTGGGTATGGTGGTAGCGCACATCCTGCGTCTGCCCCAGACCTTGTTTGACATGATAGCCGG
GGCCCATTGGGGCATCTTAGCGGGCCTAGCCTATTACTCCATGCAGGGCAACTGGGCCAAGGTCGCTGTC
ATCCTGGTTATGTTTTCAGGAGTCGATGCCAGTACGCGTGTCACCGGTGGCTCCGTAGCTCGTGATGCCC
AGTTGTTTACCAATTTGTTTAGTGTGGGTGCCAACCAGAAATTGCAGCTGATCA

>3_S91_L001_R1_001.fastq_108_3a_21
CCCCCGCTGTGGGTATGGTGGTAGCGCACATCCTGCGTCTGCCCCAGACCTTGTTTGACATAATAGCCGG
GGCCCATTGGGGCATCTTAGCGGGCCTAGCCTATTACTCCATGCAGGGCAACTGGGCCAAGGTCGCTGTC
ATCCTGGTTATGTTTTCAGGAGTCGATGCCAGTACGCGTGTCACCGGTGGCTCCGTAGCTCGTGATGCCC
AGTTGTTTACCAATTTGTTCAGTGTGGGTGCCAACCAGAAATTGCAGCTGATCA

>3_S91_L001_R1_001.fastq_109_3a_20
CCCCCGCTGTGGGTATGGTGGTAGCGCACATCCTGCGTCTGCCCCAGACCTTGTTTGACATAATAGCCGG
GGCCCATTGGGGCATCTTAGCGGGCCTAGCCTATTACTCCATGCAGGGCAACTGGGCCAAGGTCGCTGTC
ATCCTGGTTATGTTTTCAGGAGTCGATGCCAGTACGCGTGTCACCGGTGGCTCCGTAGCTTGTGATGCCC
AGTTGTTTACCAATTTGTTTAGTGTGGGTGCCAACCAGAAATTGCAGCTGATCA

>3_S91_L001_R1_001.fastq_110_3a_20
CCCCCGCTGTGGGTATGGTGGTAGCGCACATCCTGCGTCTGCCCCAGACCTTGTTTGACATAATGGCCGG
GGCCCATTGGGGCATCTTAGCGGGCCTAGCCTATTACTCCATGCAGGGCAACTGGGCCAAGGTCGCTGTC
ATCCTGGTTATGTTTTCAGGAGTCGATGCCAGTACGCGTGTCACCGGTGGCTCCGTAGCTCGTGATGCCC
AGTTGTTTACCAATTTGTTTAGTGTGGGTGCCAACCAGAAATTGCAGCTGATCA

>3_S91_L001_R1_001.fastq_111_3a_20
CCCCCGCTGTGGGTATGGTGGTAGCGCACATCCTGCGTCTGCCCCAGACCTTGTTTGACATAATAGCCAG
GGCCCATTGGGGCATCTTAGCGGGCCTAGCCTATTACTCCATGCAGGGCAACTGGGCCAAGGTCGCTGTC
ATCCTGGTTATGTTTTCAGGAGTCGATGCCAGTACGCGTGTCACCGGTGGCTCCGTAGCTCGTGATGCCC
AGTTGTTTACCAATTTGTTTAGTGTGGGTGCCAACCAGAAATTGCAGCTGATCA

>3_S91_L001_R1_001.fastq_112_3a_20
CCCCCACTGTGGGTATGGTGGTAGCGCACATCCTGCGTCTGCCCCAGACCTTGTTTGACATAATAGCCGG
GGCCCATTGGGGCATCTTAGCGGGCCTAGCCTATTACTCCATGCAGGGCAACTGGGCCAAGGTCGCTGTC
ATCCTGGTTATGTTTTCAGGAGTCGATGCCAGTACGCGTGTCACCGGTGGCTCCGTAGCTCGTGATGCCC
AGTTGTTTACCAATTTGTTTAGTGTGGGTGCCAACCAGAAATTGCAGCTGATCA

>3_S91_L001_R1_001.fastq_113_3a_20
CCCCCGCTGTGGGTATGGTGGTAGCGCACATCCTGCGTCTGCCCCAGACCTTGTTTGACATAATAGCCGG
GGCCCATTGGGGCATCTTAGCGGGCCTAGCCTATTACTCCATGCAGGGCAACTGGGCCAAGGTCGCTGTC
ATCCTGGTTATGTTTTCAGGAGTCGATGCCAGTACGCGTGTCACCGGTGGCTCCGTAGCTCGTGATGCCC
AGTTGTTTACCAATTTGTTTGGTGTGGGTGCCAACCAGAAATTGCAGCTGATCA

>3_S91_L001_R1_001.fastq_115_3a_19
CCCCCGCTGTGGGTATGGTGGTAGCGCACATCCTGCGTCTGCCCCAGACCTTGTTTGACATAATAGCCGG
GGCCCATTGGGGCATCTTAGCGGGCCTAGCCTGTTACTCCATGCAGGGCAACTGGGCCAAGGTCGCTGTC
ATCCTGGTTATGTTTTCAGGAGTCGATGCCAGTACGCGTGTCACCGGTGGCTCCGTAGCTCGTGATGCCC
AGTTGTTTACCAATTTGTTTAGTGTGGGTGCCAACCAGAAATTGCAGCTGATCA

>3_S91_L001_R1_001.fastq_116_3a_19
CCCCCGCTGTGGGTATGGTGGTAGCGCACATCCTGCGTCTGCCCCAGACCTTGTTTGACATAATAGCCGG
GGCCCATTGGGGCATCTTAGCGGGCCTAGCCTATTACTCCATGCAGGGCAACTGGGCCAAGGTCGCTGTC
ATCCTGGTTATGTTTTCAGGAGTCGATGCCAGTACGCGTGTCACCGGTGGCTCCGTAGCTCGTGATGTCC
AGTTGTTTACCAATTTGTTTAGTGTGGGTGCCAACCAGAAATTGCAGCTGATCA

>3_S91_L001_R1_001.fastq_117_3a_19
CCCCCGCTGTGGGTATGGTGGTAGCGCACATCCTGCGTCTGCCCCAGACCTTGTTTGACATAATAGCCGG
GGCCCATTGGGGCATCTTGGCGGGCCTAGCCTATTACTCCATGCAGGGCAACTGGGCCAAGGTCGCTGTC
ATCCTGGTTATGTTTTCAGGAGTCGATGCCAGTACGCGTGTCACCGGTGGCTCCGTAGCTCGTGATGCCC
AGTTGTTTACCAATTTGTTTAGTGTGGGTGCCAACCAGAAATTGCAGCTGATCA

>3_S91_L001_R1_001.fastq_118_3a_19
CCCCCGCTGTGGGTATGGTGGTAGCGCACATCCTGCGTCTGCCCCAGACCTTGTTTGACATAATAGCCGG
GGCCCATTGGGGCATCTTAGCGGGCCTAGCCTATTACTCCATGCAGGGCAACTGGGCCAAGGTCGCTGTC
ATCCTGGTCATGTTTTCAGGAGTCGATGCCAGTACGCGTGTCACCGGTGGCTCCGTAGCTCGTGATGCCC
AGTTGTTTACCAATTTGTTTAGTGTGGGTGCCAACCAGAAATTGCAGCTGATCA

>3_S91_L001_R1_001.fastq_119_3a_19
CCCCCGCTGTGGGTATGGTGGTAGCGCACATCCTGCGTCTGCCCCAGACCTTGTTTGACATAATAGCCGG
GGCCCATTGGGGCATCTTAGCGGGCCTAGCCTATTACTCCATGCAGAGCAACTGGGCCAAGGTCGCTGTC
ATCCTGGTTATGTTTTCAGGAGTCGATGCCAGTACGCGTGTCACCGGTGGCTCCGTAGCTCGTGATGCCC
AGTTGTTTACCAATTTGTTTAGTGTGGGTGCCAACCAGAAATTGCAGCTGATCA

>3_S91_L001_R1_001.fastq_120_3a_19
CCCCCGCTGTGGGTATGGTGGTAGCGCACATCCTGCGTCTGCCCCAGACCTTGTTTGACATAATAGCCGG
GGCCCATCGGGGCATCTTAGCGGGCCTAGCCTATTACTCCATGCAGGGCAACTGGGCCAAGGTCGCTGTC
ATCCTGGTTATGTTTTCAGGAGTCGATGCCAGTACGCGTGTCACCGGTGGCTCCGTAGCTCGTGATGCCC
AGTTGTTTACCAATTTGTTTAGTGTGGGTGCCAACCAGAAATTGCAGCTGATCA

>3_S91_L001_R1_001.fastq_121_3a_19
CTCCCGCTGTGGGTATGGTGGTAGCGCACATCCTGCGTCTGCCCCAGACCTTGTTTGACATAATAGCCGG
GGCCCATTGGGGCATCTTAGCGGGCCTAGCCTATTACTCCATGCAGGGCAACTGGGCCAAGGTCGCTGTC
ATCCTGGTTATGTTTTCAGGAGTCGATGCCAGTACGCGTGTCACCGGTGGCTCCGTAGCTCGTGATGCCC
AGTTGTTTACCAATTTGTTTAGTGTGGGTGCCAACCAGAAATTGCAGCTGATCA

>3_S91_L001_R1_001.fastq_122_3a_18
CCCCCGCTGTGGGTATGGTGGTAGCGCACATCCTGCGTCTGCCCCAGACCTTGTTTGACATAATAGCCGG
GGCCCATTGGGGCATCTTAGCGGGCCTAGCCTATTACTCCATGCAGGGCAACTGGGCCAAGGTTGCTGTC
ATCCTGGTTATGTTTTCAGGAGTCGATGCCAGTACGCGTGTCACCGGTGGCTCCGTAGCTCGTGATGCCC
AGTTGTTTACCAATTTGTTTAGTGTGGGTGCCAACCAGAAATTGCAGCTGATCA

>3_S91_L001_R1_001.fastq_123_3a_18
CCCCCGCTGTGGGTATGGTGGTAGCGCACATCCTGCGTCTGCCCCAGACCTTGTTTGACATAATAGCCGG
GGCCCATTGGGGCATCTTAGCGGGCCTAGCCTATTACTCCATGCAGGGCAACTGGGCCAAGGTCGCTGTC
ATCCTGGTTATGTTTTCAGGAGTCAATGCCAGTACGCGTGTCACCGGTGGCTCCGTAGCTCGTGATGCCC
AGTTGTTTACCAATTTGTTTAGTGTGGGTGCCAACCAGAAATTGCAGCTGATCA

>3_S91_L001_R1_001.fastq_124_3a_18
CCCCCGCTGTGGGTATGGTGGTAGCGCACATCCTGCGTCTGCCCCAGACCTTGTTTGACATAATAGCCGG
AGCCCATTGGGGCATCTTAGCGGGCCTAGCCTATTACTCCATGCAGGGCAACTGGGCCAAGGTCGCTGTC
ATCCTGGTTATGTTTTCAGGAGTCGATGCCAGTACGCGTGTCACCGGTGGCTCCGTAGCTCGTGATGCCC
AGTTGTTTACCAATTTGTTTAGTGTGGGTGCCAACCAGAAATTGCAGCTGATCA

>3_S91_L001_R1_001.fastq_125_3a_18
CCCCCGCTGTGGGTATGGTGGTAGCACACATCCTGCGTCTGCCCCAGACCTTGTTTGACATAATAGCCGG
GGCCCATTGGGGCATCTTAGCGGGCCTAGCCTATTACTCCATGCAGGGCAACTGGGCCAAGGTCGCTGTC
ATCCTGGTTATGTTTTCAGGAGTCGATGCCAGTACGCGTGTCACCGGTGGCTCCGTAGCTCGTGATGCCC
AGTTGTTTACCAATTTGTTTAGTGTGGGTGCCAACCAGAAATTGCAGCTGATCA

>3_S91_L001_R1_001.fastq_126_3a_18
CCCCCGCTGTGGGTATGGTGGTAGTGCACATCCTGCGTCTGCCCCAGACCTTGTTTGACATAATAGCCGG
GGCCCATTGGGGCATCTTAGCGGGCCTAGCCTATTACTCCATGCAGGGCAACTGGGCCAAGGTCGCTGTC
ATCCTGGTTATGTTTTCAGGAGTCGATGCCAGTACGCGTGTCACCGGTGGCTCCGTAGCTCGTGATGCCC
AGTTGTTTACCAATTTGTTTAGTGTGGGTGCCAACCAGAAATTGCAGCTGATCA

>3_S91_L001_R1_001.fastq_127_3a_18
CCCCCGCTGTGGGTATGGTGGTAGCGCACATCCTGCGTCTGCCCCAGACCTTGTTTGACATAATAGCCGG
GGCCCATTGGGGCATCTTAGCGGGCCTAGCCTATTACTCCATGCAGGGCAACTGGGCCGAGGTCGCTGTC
ATCCTGGTTATGTTTTCAGGAGTCGATGCCAGTACGCGTGTCACCGGTGGCTCCGTAGCTCGTGATGCCC
AGTTGTTTACCAATTTGTTTAGTGTGGGTGCCAACCAGAAATTGCAGCTGATCA

>3_S91_L001_R1_001.fastq_128_3a_18
CCCCCGCTGTGGGTATGGTGGTAGCGCACATCCTGCGTCTGCCCCAGACCTTGTTTGACATAATAGCCGG
GGCCCATTGGGGCATCTTAGCGGGCCTAGCCTATTACTCCATGCAGGGCAACTGGGCCAGGGTCGCTGTC
ATCCTGGTTATGTTTTCAGGAGTCGATGCCAGTACGCGTGTCACCGGTGGCTCCGTAGCTCGTGATGCCC
AGTTGTTTACCAATTTGTTTAGTGTGGGTGCCAACCAGAAATTGCAGCTGATCA

>3_S91_L001_R1_001.fastq_129_3a_18
CCCCCGCTGTGGGTATGGTGGTAGCGCACATCCTGCGTCTGCCCCAGACCTTGTTTGACATAATAGCCGG
GGCCCATTGGGGCATCTTAGCGGGCCTAGCCCATTACTCCATGCAGGGCAACTGGGCCAAGGTCGCTGTC
ATCCTGGTTATGTTTTCAGGAGTCGATGCCAGTACGCGTGTCACCGGTGGCTCCGTAGCTCGTGATGCCC
AGTTGTTTACCAATTTGTTTAGTGTGGGTGCCAACCAGAAATTGCAGCTGATCA

>3_S91_L001_R1_001.fastq_130_3a_17
CCCCCGCTGTGGGCATGGTGGTAGCGCACATCCTGCGTCTGCCCCAGACCTTGTTTGACATAATAGCCGG
GGCCCATTGGGGCATCTTAGCGGGCCTAGCCTATTACTCCATGCAGGGCAACTGGGCCAAGGTCGCTGTC
ATCCTGGTTATGTTTTCAGGAGTCGATGCCAGTACGCGTGTCACCGGTGGCTCCGTAGCTCGTGATGCCC
AGTTGTTTACCAATTTGTTTAGTGTGGGTGCCAACCAGAAATTGCAGCTGATCA

>3_S91_L001_R1_001.fastq_131_3a_17
CCCCCGCTGTGGGTATGGTGGTAGCGCACATCCTGCGTCTGCCCCAGACCTTGTTTGACATAATAGCCGG
GGCCCATTGGGGCATCTTAGCGGGCCTAGCCTATTACTCCATGCAGGACAACTGGGCCAAGGTCGCTGTC
ATCCTGGTTATGTTTTCAGGAGTCGATGCCAGTACGCGTGTCACCGGTGGCTCCGTAGCTCGTGATGCCC
AGTTGTTTACCAATTTGTTTAGTGTGGGTGCCAACCAGAAATTGCAGCTGATCA

>3_S91_L001_R1_001.fastq_132_3a_17
CCCCCGCTGTGGGTATGGTGGTAGCGCACATCCTGCGTCTGCCCCAGACCTTGTTTGACATAATAGCCGG
GGCCCATTGGGGCATCTTAGCGGGCCTAGCCTATTACTCCATGCAGGGCAACTGGGCCAAGGTCGCTGTC
ATCCTGGTTATGTTTTCAGGAGTCGATGCCAGTACGCGTGTCACCGGTGGCTCTGTAGCTCGTGATGCCC
AGTTGTTTACCAATTTGTTTAGTGTGGGTGCCAACCAGAAATTGCAGCTGATCA

>3_S91_L001_R1_001.fastq_133_3a_17
CCCCCGCTGTGGGTATAGTGGTAGCGCACATCCTGCGTCTGCCCCAGACCTTGTTTGACATAATAGCCGG
GGCCCATTGGGGCATCTTAGCGGGCCTAGCCTATTACTCCATGCAGGGCAACTGGGCCAAGGTCGCTGTC
ATCCTGGTTATGTTTTCAGGAGTCGATGCCAGTACGCGTGTCACCGGTGGCTCCGTAGCTCGTGATGCCC
AGTTGTTTACCAATTTGTTTAGTGTGGGTGCCAACCAGAAATTGCAGCTGATCA

>3_S91_L001_R1_001.fastq_134_3a_16
CCCCCGCTGTGGGTATGGTGGTAGCGCACATCCTGCGTCTGCCCCAGACCTTGTTTGACATAATAGCCGG
GGCCCATTGGGGCATCTTAGCGGGCCTAGCCTATTACTCCATGCAGGGCAACTGGGCCAAGGTCGCTGTC
ATCCTGGTTATGTTTTCAGGAGTCGATGCCAGTACGCGTGTCACCGGTGGCTCCGTAGCTCGTGATGCCC
AGTTGTTTACCAATTTGTTTAGTGTGGGTGCCAACCAGAAATTGCAGCTGATTA

>3_S91_L001_R1_001.fastq_135_3a_16
CCCCCGCTGTGGGTATGGTGGTAGCGCACATCCTGCGTCTGCCCCAGACCTTGTTTGACATAATAGCCGG
GGCCCATTGGAGCATCTTAGCGGGCCTAGCCTATTACTCCATGCAGGGCAACTGGGCCAAGGTCGCTGTC
ATCCTGGTTATGTTTTCAGGAGTCGATGCCAGTACGCGTGTCACCGGTGGCTCCGTAGCTCGTGATGCCC
AGTTGTTTACCAATTTGTTTAGTGTGGGTGCCAACCAGAAATTGCAGCTGATCA

>3_S91_L001_R1_001.fastq_136_3a_16
CCCCCGCTGTGGGTATGGTGGTGGCGCACATCCTGCGTCTGCCCCAGACCTTGTTTGACATAATAGCCGG
GGCCCATTGGGGCATCTTAGCGGGCCTAGCCTATTACTCCATGCAGGGCAACTGGGCCAAGGTCGCTGTC
ATCCTGGTTATGTTTTCAGGAGTCGATGCCAGTACGCGTGTCACCGGTGGCTCCGTAGCTCGTGATGCCC
AGTTGTTTACCAATTTGTTTAGTGTGGGTGCCAACCAGAAATTGCAGCTGATCA

>3_S91_L001_R1_001.fastq_137_3a_16
CCCCCGCTGTGGGTATGGTGGTAGCGCACATCCTGCGTCTGCCCCAGACCTTGTTTGACATAATAGCCGG
GGCCCATTGGGGCATCTTAGTGGGCCTAGCCTATTACTCCATGCAGGGCAACTGGGCCAAGGTCGCTGTC
ATCCTGGTTATGTTTTCAGGAGTCGATGCCAGTACGCGTGTCACCGGTGGCTCCGTAGCTCGTGATGCCC
AGTTGTTTACCAATTTGTTTAGTGTGGGTGCCAACCAGAAATTGCAGCTGATCA

>3_S91_L001_R1_001.fastq_138_3a_16
CCCCCGCTGTGGGTATGGTGGTAGCGCACATCCTGCGTCTGCCCCAGACCTTGTTTGACATAATAGCCGG
GGCCCATTGGGGCATCTTAGCGGGCCTAGCCTATTACTCCATGCAGGGCAACTGGGCCAAGGTCGCTGTC
ATCCCGGTTATGTTTTCAGGAGTCGATGCCAGTACGCGTGTCACCGGTGGCTCCGTAGCTCGTGATGCCC
AGTTGTTTACCAATTTGTTTAGTGTGGGTGCCAACCAGAAATTGCAGCTGATCA

>3_S91_L001_R1_001.fastq_139_3a_16
CCCCCGCTGTGGGTATGGTGGTAGCGCACATCCTGCGTCTGCCCCAGACCTTGTTTGACATAATAGCCGG
GGCCCATTGGGGCATCTTAGCGGGCCTAGCCTATTACTCCATGCAGGGCAACTGGGCCAAGGTCGCTGTC
ATCCTGGTTATGTTTTCAGGAGTCGATGCCAGTACGCGTGTCACCGGTGGCTCCGTAGCTCGTGATGCCC
AGTTGTTTACCAACTTGTTTAGTGTGGGTGCCAACCAGAAATTGCAGCTGATCA

>3_S91_L001_R1_001.fastq_140_3a_15
CCCCCGCTGTGGGTATGGTGGTAGCGCACATCCTGCGTCTGCCCCAGACCTTGTTTGACATAATAGCCGG
GGCCCATTGGGGCATCTTAGCGGGCCTAGCCTATTACTCTATGCAGGGCAACTGGGCCAAGGTCGCTGTC
ATCCTGGTTATGTTTTCAGGAGTCGATGCCAGTACGCGTGTCACCGGTGGCTCCGTAGCTCGTGATGCCC
AGTTGTTTACCAATTTGTTTAGTGTGGGTGCCAACCAGAAATTGCAGCTGATCA

>3_S91_L001_R1_001.fastq_141_3a_15
CCCCCGCTGTGGGTATGGTGGTAGCGCACATCCTGCGTCTGCCCCAGACCTTGTTTGACATAATAGCCGG
GGCCCATTGGGGCATCTTAGCGGGCCTAGCCTATTACTCCATGCAGGGCAACTGGGCCAAGGTCGCTGTC
ATCCTGGTTATGTTTTCAGGAGTCGATGCCAGTACGCGTGTCACCGGGGGCTCCGTAGCTCGTGATGCCC
AGTTGTTTACCAATTTGTTTAGTGTGGGTGCCAACCAGAAATTGCAGCTGATCA

>3_S91_L001_R1_001.fastq_142_3a_15
CCCCCGCTGTGGGTATGGTGGTAGCGCACATCCTGCGTCTGCCCCAGACCTTGTTTGACATAATAGCCGG
GGCCCATTGGGGCATCTTAGCGGGCCTAGCCTATTACTCCATGCAGGGCAACTGGGCCAAGGTCGCTGTC
ATCCTGGTTATGTTTTCAGGAGTCGATGCCAGTACGCGTGTCATCGGTGGCTCCGTAGCTCGTGATGCCC
AGTTGTTTACCAATTTGTTTAGTGTGGGTGCCAACCAGAAATTGCAGCTGATCA

>3_S91_L001_R1_001.fastq_143_3a_15
CCCCCGCTGTGGGTATGGTGGTAGCGCACATCCTGCGTCTGCCCCAGACCTTGTTTGACATAATAGCCGG
GGCCCATTGGGGCATCTTAGCGGGCCTAGCCTATTACTCCATGCAGGGCAACTGGGCCAAGGTCGCTGTC
ATCCTGGTTATGTTTTCAGGAGTCGATGCTAGTACGCGTGTCACCGGTGGCTCCGTAGCTCGTGATGCCC
AGTTGTTTACCAATTTGTTTAGTGTGGGTGCCAACCAGAAATTGCAGCTGATCA

>3_S91_L001_R1_001.fastq_144_3a_15
CCCCCGCTGTGGGTATGGTGGTAGCGCACATCCTGCGTCTGCCCCAGACCTTGTTTGACATAATAGCCGG
GGCCCATTGGGGCATCTTAGCGGGCCTAGCCTATTACTCCATGCAGGGCAACTGGGCCAAGGTCGCTGTC
ATCCTGGTTATGTTTTCAGGAGTCGATGCCAGTACGCGTGTCACCGGTGGCTCCGTAGCTCGTGATGCCC
AGTTGTTTACCGATTTGTTTAGTGTGGGTGCCAACCAGAAATTGCAGCTGATCA

>3_S91_L001_R1_001.fastq_145_3a_15
CCCCCGCTGTGGGTATGGTGGTAGCGCACATCCTGCGTCTGCCCCAGACCTTGTTTGACATAATAGCCGG
GGCCCATTGGGGCATCTTAGCGGGCCTAGCCTATTACTCCATGCAGGGCAACTGGGCCAAGGTCGCTGTC
ATCCTGGTTATGTTTTCAGGAGTCGATGCCAGCACGCGTGTCACCGGTGGCTCCGTAGCTCGTGATGCCC
AGTTGTTTACCAATTTGTTTAGTGTGGGTGCCAACCAGAAATTGCAGCTGATCA

>3_S91_L001_R1_001.fastq_146_3a_15
CCTCCGCTGTGGGTATGGTGGTAGCGCACATCCTGCGTCTGCCCCAGACCTTGTTTGACATAATAGCCGG
GGCCCATTGGGGCATCTTAGCGGGCCTAGCCTATTACTCCATGCAGGGCAACTGGGCCAAGGTCGCTGTC
ATCCTGGTTATGTTTTCAGGAGTCGATGCCAGTACGCGTGTCACCGGTGGCTCCGTAGCTCGTGATGCCC
AGTTGTTTACCAATTTGTTTAGTGTGGGTGCCAACCAGAAATTGCAGCTGATCA

>3_S91_L001_R1_001.fastq_147_3a_15
CCCCCGCTGTGGGTATGGTGGTAGCGCACATCCTGCGTCTGCCCCAGACCTTGTTTGACATAATAGCCGG
GGCCCATTGGGGCATCTTAGCGGGCCTAGCCTATTACTCCATGCAGGGCAACTGGGCTAAGGTCGCTGTC
ATCCTGGTTATGTTTTCAGGAGTCGATGCCAGTACGCGTGTCACCGGTGGCTCCGTAGCTCGTGATGCCC
AGTTGTTTACCAATTTGTTTAGTGTGGGTGCCAACCAGAAATTGCAGCTGATCA

>3_S91_L001_R1_001.fastq_148_3a_15
CCCCCGCTGTGGGTATGGTGGTAGCGCACATCCTGCGTCTGCCCCAGACCTTGTTTGACATAATAGCCGG
GGCCCATTGGGGCATCTTAGCGGGCCTAGCCTATTACTCCATGCAGGGCAACTGGGCCAAGGTCGCTGTC
ATCCTGGTTATGTTTTTAGGAGTCGATGCCAGTACGCGTGTCACCGGTGGCTCCGTAGCTCGTGATGCCC
AGTTGTTTACCAATTTGTTTAGTGTGGGTGCCAACCAGAAATTGCAGCTGATCA

>3_S91_L001_R1_001.fastq_149_3a_14
CCCCCGCTGTGGGTATGGTGGTAGCGCACATCCTGCGTCTGCCCCAGACCTTGTTTGACATAATAGCCGG
GGCCCATTGGGGCATCTTAGCGGGCCTAGCCTATTACTCCATGCAGGGCAACTGGGCCAAGGTCGCTGTC
ATCCTGGTTATGTTTTCAGGAGTCGATGCCAGTATGCGTGTCACCGGTGGCTCCGTAGCTCGTGATGCCC
AGTTGTTTACCAATTTGTTTAGTGTGGGTGCCAACCAGAAATTGCAGCTGATCA

>3_S91_L001_R1_001.fastq_150_3a_14
CCCCCGCTGTGGGTATGGTGGTAGCGCACATCCTGCGTCTGCCCCAGACCTTGTTTGACATAATAGCCGG
GGCCCATTGGGGCATCTTAGCGGGCCTAGCCTATTACTCCATGCAGGGCAACTGGGCCAAGGTCGCTGTC
ATCCTGGTTATGTTTTCAGGAGTCGATGCCAGTACGCGTGTCACCGGTGGCTCCGTAGTTCGTGATGCCC
AGTTGTTTACCAATTTGTTTAGTGTGGGTGCCAACCAGAAATTGCAGCTGATCA

>3_S91_L001_R1_001.fastq_151_3a_14
CCCCCGCTGTGGGTATGGTGGTAGCGCACATCCTGCGTCTGCCCCAGACCTTGTTTGACATAATAGCCGG
GGCCCATTGGGGCATCTTAGCGGGCCTAGCCTATTACTCCATGCAGGGCAACTGGGCCAAGGTCGCTGTC
ATCCTGGTTATGTTTTCAGGAGTCGATACCAGTACGCGTGTCACCGGTGGCTCCGTAGCTCGTGATGCCC
AGTTGTTTACCAATTTGTTTAGTGTGGGTGCCAACCAGAAATTGCAGCTGATCA

>3_S91_L001_R1_001.fastq_152_3a_14
CCCCCGCTGTGGGTATGGTGGTAGCGCACATCCTGCGTCTGCCCCAGACCTTGTTTGACATAATAGCCGG
GGCCCATTGGGGCATCTTAGCGGGCCTAGCCTATTACTCCATGCAGGGCAACTGGGCCAAGGTCGCTGTT
ATCCTGGTTATGTTTTCAGGAGTCGATGCCAGTACGCGTGTCACCGGTGGCTCCGTAGCTCGTGATGCCC
AGTTGTTTACCAATTTGTTTAGTGTGGGTGCCAACCAGAAATTGCAGCTGATCA

>3_S91_L001_R1_001.fastq_153_3a_14
CCCCCGCTGTGGGTATGGTGGTAGCGCACATCCTGCGTCTGCTCCAGACCTTGTTTGACATAATAGCCGG
GGCCCATTGGGGCATCTTAGCGGGCCTAGCCTATTACTCCATGCAGGGCAACTGGGCCAAGGTCGCTGTC
ATCCTGGTTATGTTTTCAGGAGTCGATGCCAGTACGCGTGTCACCGGTGGCTCCGTAGCTCGTGATGCCC
AGTTGTTTACCAATTTGTTTAGTGTGGGTGCCAACCAGAAATTGCAGCTGATCA

>3_S91_L001_R1_001.fastq_154_3a_14
CCCCCGCTGTGGGTATGGTGGTAGCGCACATCCTGCGTCTGCCCCAGACCTTGTTTGACATAATAGCCGG
GGCCCATTGGGGCATCTTAGCGGGCCTAGCCTATTACTCCATGCAGGGCAACTGGGCCAAGGTCGCTGTC
ATCCTGGTTATGTTTTCAGGAGTCGATGCCAGTACGCGTGTCACCGGTGGCTCCGTAGCTCGTGATGCCC
AGTTGTTTACCAATTTGTTTAGTGTGGATGCCAACCAGAAATTGCAGCTGATCA

>3_S91_L001_R1_001.fastq_155_3a_14
CCCCCGCTGTGGGTATGGTGGTAGCGCACATCCTGCGTCTGCCCCAGACCTTGTTTGACATAATAACCGG
GGCCCATTGGGGCATCTTAGCGGGCCTAGCCTATTACTCCATGCAGGGCAACTGGGCCAAGGTCGCTGTC
ATCCTGGTTATGTTTTCAGGAGTCGATGCCAGTACGCGTGTCACCGGTGGCTCCGTAGCTCGTGATGCCC
AGTTGTTTACCAATTTGTTTAGTGTGGGTGCCAACCAGAAATTGCAGCTGATCA

>3_S91_L001_R1_001.fastq_156_3a_13
CCCCCGCTGTGGGTATGGTGGTAGCGCACATCCTGCGTCTGCCCCAGACCTTGTTTGACATAATAGCCGG
GGCCCATTGGGGCATCTTAGCGGGCCTAGCCTATTACTCCATGCAGGGCAACTGGGCCAAGGTCGCTGTC
ATCCTGGTTGTGTTTTCAGGAGTCGATGCCAGTACGCGTGTCACCGGTGGCTCCGTAGCTCGTGATGCCC
AGTTGTTTACCAATTTGTTTAGTGTGGGTGCCAACCAGAAATTGCAGCTGATCA

>3_S91_L001_R1_001.fastq_157_3a_13
CCCCCGCTGTGGGTATGGTGGTAGCGCACATCCTGCGTCTGCCTCAGACCTTGTTTGACATAATAGCCGG
GGCCCATTGGGGCATCTTAGCGGGCCTAGCCTATTACTCCATGCAGGGCAACTGGGCCAAGGTCGCTGTC
ATCCTGGTTATGTTTTCAGGAGTCGATGCCAGTACGCGTGTCACCGGTGGCTCCGTAGCTCGTGATGCCC
AGTTGTTTACCAATTTGTTTAGTGTGGGTGCCAACCAGAAATTGCAGCTGATCA

>3_S91_L001_R1_001.fastq_158_3a_13
CCCCCGCTGTGGGTATGGTGGTAGCGCACATCCTGCGTCTGCCCCAGACCTTGTTTGACATAATAGCCGG
GGCCCATTGGGGCATCTTAGCGGGCCTAGCCTATTACTCCATGCAGGGCAACTGGGCCAAGGTCGCTGTC
ATCCTGGTTATGTTTTCAGGAGTCGATGCCAGTACGCGTGTCACCGGTGGCTCCGTAGCTCGTGATGCCC
AGTTGTTTACCAATTTGTTTAGTGTGGGTGCCAACCAAAAATTGCAGCTGATCA

>3_S91_L001_R1_001.fastq_159_3a_13
CCCCCGCTGTGGGTGTGGTGGTAGCGCACATCCTGCGTCTGCCCCAGACCTTGTTTGACATAATAGCCGG
GGCCCATTGGGGCATCTTAGCGGGCCTAGCCTATTACTCCATGCAGGGCAACTGGGCCAAGGTCGCTGTC
ATCCTGGTTATGTTTTCAGGAGTCGATGCCAGTACGCGTGTCACCGGTGGCTCCGTAGCTCGTGATGCCC
AGTTGTTTACCAATTTGTTTAGTGTGGGTGCCAACCAGAAATTGCAGCTGATCA

>3_S91_L001_R1_001.fastq_161_3a_13
CCCCCGCTGTGGGTATGGTGGTAGCGCACATCCTGCGTCTGCCCCAGACCTTGTTTGACATAATAGCCGG
GGCCCATTGGGGCATCTTAGCGGGCCTAGCCTATTACTCCATGCAGGGCAACTGGGCCAAGGTCGCTGTC
ATCCTGGTTATGTTTTCAGGAGTCGATGCCAGTACGCATGTCACCGGTGGCTCCGTAGCTCGTGATGCCC
AGTTGTTTACCAATTTGTTTAGTGTGGGTGCCAACCAGAAATTGCAGCTGATCA

>3_S91_L001_R1_001.fastq_162_3a_13
CCCCCGCTGTGGGTATGGTGGTAGCGCACATCCTGCGTCTGCCCCAGACCTTGTTTGACATAATAGCCGG
GGCCCATTGGGGCATCTTAGCGGGCCTAGCCTATTACTCCATGCAGGGCAACTGGGCCAAGGTCACTGTC
ATCCTGGTTATGTTTTCAGGAGTCGATGCCAGTACGCGTGTCACCGGTGGCTCCGTAGCTCGTGATGCCC
AGTTGTTTACCAATTTGTTTAGTGTGGGTGCCAACCAGAAATTGCAGCTGATCA

>3_S91_L001_R1_001.fastq_163_3a_13
CCCCCGCTGTGGGTATGGTGGTAGCGCACATCCTGCGTCTGCCCCAGACCTTGTTTGACATAATAGCCGG
GGCCCATTGGGGCATCTTAGCGGGCTTAGCCTATTACTCCATGCAGGGCAACTGGGCCAAGGTCGCTGTC
ATCCTGGTTATGTTTTCAGGAGTCGATGCCAGTACGCGTGTCACCGGTGGCTCCGTAGCTCGTGATGCCC
AGTTGTTTACCAATTTGTTTAGTGTGGGTGCCAACCAGAAATTGCAGCTGATCA

>3_S91_L001_R1_001.fastq_164_3a_13
CCCCCGCTGTGGGTATGGTGGTAGCGCACATCCTGCGGCTGCCCCAGACCTTGTTTGACATAATAGCCGG
GGCCCATTGGGGCATCTTAGCGGGCCTAGCCTATTACTCCATGCAGGGCAACTGGGCCAAGGTCGCTGTC
ATCCTGGTTATGTTTTCAGGAGTCGATGCCAGTACGCGTGTCACCGGTGGCTCCGTAGCTCGTGATGCCC
AGTTGTTTACCAATTTGTTTAGTGTGGGTGCCAACCAGAAATTGCAGCTGATCA

>3_S91_L001_R1_001.fastq_165_3a_13
CCCCCGCTGTGGGTATGGTGGTAGCGCACATCCTGCGTCTGCCCCAGACCTTGTTTGACATAATAGCCGG
GGCCCATTGGGGCATCTTAGCGGGCCTAGCCTATTACTCCATGCAGGGCAACTGGGCCAAGGTCGCTGTC
ATCCTGGTTATGTTTTCAGGAGTCGATGCCAGTACGCGTGTCACCGGTGGTTCCGTAGCTCGTGATGCCC
AGTTGTTTACCAATTTGTTTAGTGTGGGTGCCAACCAGAAATTGCAGCTGATCA

>3_S91_L001_R1_001.fastq_166_3a_13
CCCCCGCTGTGGGTATGGTGGTAGCGCACATCCTGCGTCTGCCCCAGACCTTGTTTGACATAATAGCCGG
GGCCCATTGGGGCATCTTAGCGGGCCTAGCCTATTACTCCATGCAGGGCGACTGGGCCAAGGTCGCTGTC
ATCCTGGTTATGTTTTCAGGAGTCGATGCCAGTACGCGTGTCACCGGTGGCTCCGTAGCTCGTGATGCCC
AGTTGTTTACCAATTTGTTTAGTGTGGGTGCCAACCAGGAATTGCAGCTGATCA

>3_S91_L001_R1_001.fastq_167_3a_13
CCCCCGCTGTGGGTATGGTGGTAGCGCACATCCTGCGTCTGCCCCAGACCTTGTTTGACATAATAGCCGG
GGCCCATTGGGGCATCTTAGCGGGCCTAGCCTATTACTCCATGCAGGGCAACTGGGCCAAGGTCGCTGTC
ATCCTAGTTATGTTTTCAGGAGTCGATGCCAGTACGCGTGTCACCGGTGGCTCCGTAGCTCGTGATGCCC
AGTTGTTTACCAATTTGTTTAGTGTGGGTGCCAACCAGAAATTGCAGCTGATCA

>3_S91_L001_R1_001.fastq_168_3a_13
CCCCCGCTGTGGGTATGGTGGTAGCGCACATCCTGCGTCTGCCCCAGACCTTGTTTGACATAATAGCCGA
GGCCCATTGGGGCATCTTAGCGGGCCTAGCCTATTACTCCATGCAGGGCAACTGGGCCAAGGTCGCTGTC
ATCCTGGTTATGTTTTCAGGAGTCGATGCCAGTACGCGTGTCACCGGTGGCTCCGTAGCTCGTGATGCCC
AGTTGTTTACCAATTTGTTTAGTGTGGGTGCCAACCAGAAATTGCAGCTGATCA

>3_S91_L001_R1_001.fastq_169_3a_12
CCCTCGCTGTGGGTATGGTGGTAGCGCACATCCTGCGTCTGCCCCAGACCTTGTTTGACATAATAGCCGG
GGCCCATTGGGGCATCTTAGCGGGCCTAGCCTATTACTCCATGCAGGGCAACTGGGCCAAGGTCGCTGTC
ATCCTGGTTATGTTTTCAGGAGTCGATGCCAGTACGCGTGTCACCGGTGGCTCCGTAGCTCGTGATGCCC
AGTTGTTTACCAATTTGTTTAGTGTGGGTGCCAACCAGAAATTGCAGCTGATCA

>3_S91_L001_R1_001.fastq_170_3a_12
CCCCCGCTGTGGGTATGGTGGTAGCGCACATCCTGCGTCTGCCCCAGACCTTGTTTGACATAACAGCCGG
GGCCCATTGGGGCATCTTAGCGGGCCTAGCCTATTACTCCATGCAGGGCAACTGGGCCAAGGTCGCTGTC
ATCCTGGTTATGTTTTCAGGAGTCGATGCCAGTACGCGTGTCACCGGTGGCTCCGTAGCTCGTGATGCCC
AGTTGTTTACCAATTTGTTTAGTGTGGGTGCCAACCAGAAATTGCAGCTGATCA

>3_S91_L001_R1_001.fastq_171_3a_12
CCCCCGCTGTGGGTATGGTGGTAGCGCACATCCTGCGTCTGCCCCAGACCTTGTTTGACATAATAGCCGG
GGCCCATTGGGGCATCTTAGCGGGCCTAGCCTATTACTCCATGCAGGGCAACTGGGCCAAGGTCGCTGTC
ATCCTGGTTATGTTTTCAGGAGTCGATGCCAGTACACGTGTCACCGGTGGCTCCGTAGCTCGTGATGCCC
AGTTGTTTACCAATTTGTTTAGTGTGGGTGCCAACCAGAAATTGCAGCTGATCA

>3_S91_L001_R1_001.fastq_172_3a_12
CCCCCGCTGTGGGTATGGTGGTAGCGCACATCCTGCGTCTGCCCCAGACCTTGTTTGACATAATAGCCGG
GGCCCATTGGGGCATCTTAGCGGGCCTAGCCTATTACTCCATACAGGGCAACTGGGCCAAGGTCGCTGTC
ATCCTGGTTATGTTTTCAGGAGTCGATGCCAGTACGCGTGTCACCGGTGGCTCCGTAGCTCGTGATGCCC
AGTTGTTTACCAATTTGTTTAGTGTGGGTGCCAACCAGAAATTGCAGCTGATCA

>3_S91_L001_R1_001.fastq_173_3a_12
CCCCCGCTGTGGGTATGGTGGTAGCGCACATCCTGCGTCTGCCCCAGACCTTGTTTGACATAATAGCCGG
GGCCCATTGGGGCATCTTAGCAGGCCTAGCCTATTACTCCATGCAGGGCAACTGGGCCAAGGTCGCTGTC
ATCCTGGTTATGTTTTCAGGAGTCGATGCCAGTACGCGTGTCACCGGTGGCTCCGTAGCTCGTGATGCCC
AGTTGTTTACCAATTTGTTTAGTGTGGGTGCCAACCAGAAATTGCAGCTGATCA

>3_S91_L001_R1_001.fastq_174_3a_12
CCCCCGCTGTGGGTATGGTGGTAGCGCACATCCTGCGTCTGCCCCAGACCTTGTTTGACATAATAGCCGG
GGCCCATTGGGGCATCTTAGCGGGCCTAGCCTATTACTCCATGCAGGGCAACTGGGCCAAGGTCGCTGTC
ATCCTGGTTATGTTTTCAGGAGTCGATGCCAGTACGCGTGTCACCGGTGGCTCCGTAGCTCGTGATGCCC
AGTTGTTTACCAATTTGTTTAGTGTGGGTGCCAACCAGAAATTACAGCTGATCA

>3_S91_L001_R1_001.fastq_175_3a_12
CCCCCGCTGTGGGTATGGTGGTAGCGCACATCCTGCGTCTGCCCCAGACCTTGTTTGACATAATAGCCGG
GGCCTATTGGGGCATCTTAGCGGGCCTAGCCTATTACTCCATGCAGGGCAACTGGGCCAAGGTCGCTGTC
ATCCTGGTTATGTTTTCAGGAGTCGATGCCAGTACGCGTGTCACCGGTGGCTCCGTAGCTCGTGATGCCC
AGTTGTTTACCAATTTGTTTAGTGTGGGTGCCAACCAGAAATTGCAGCTGATCA

>3_S91_L001_R1_001.fastq_176_3a_12
CCCCCGCTGTGGGTATGGTGGTAGCGCACATCCTGCGTCTGCCCCAGACCTTGTTTGACATAATAGCCGG
GGCCCATTGGGGCATCTTAGCGGGCCTAGCCTATTACTCCATGCAGGGCAACTGGGCCAAGGTCGCTGTC
ATCCTGGTTATGTTTTCAGGAGTCGATGCCAGTACGCGTGTCACCGGTGGCTCCGTAGCTCGTGATGCCC
AGTTGGTTACCAATTTGTTTAGTGTGGGTGCCAACCAGAAATTGCAGCTGATCA

>3_S91_L001_R1_001.fastq_177_3a_12
CCCCCGCTATGGGTATGGTGGTAGCGCACATCCTGCGTCTGCCCCAGACCTTGTTTGACATAATAGCCGG
GGCCCATTGGGGCATCTTAGCGGGCCTAGCCTATTACTCCATGCAGGGCAACTGGGCCAAGGTCGCTGTC
ATCCTGGTTATGTTTTCAGGAGTCGATGCCAGTACGCGTGTCACCGGTGGCTCCGTAGCTCGTGATGCCC
AGTTGTTTACCAATTTGTTTAGTGTGGGTGCCAACCAGAAATTGCAGCTGATCA

>3_S91_L001_R1_001.fastq_178_3a_12
CCCCCGCTGTGGGTATGGTGGTAGCGCACATCCTGCGTCTGCCCCAGACCTTGTTTGACATAATAGCCGG
GGCCCATTGGGGCATCTTAGCGGGCCTAGCCTATTACTCCATGCAGGGCAACTGGGCCAAGGTCGCTGTC
ATCCTGGTTATGTTTTCAGAAGTCGATGCCAGTACGCGTGTCACCGGTGGCTCCGTAGCTCGTGATGCCC
AGTTGTTTACCAATTTGTTTAGTGTGGGTGCCAACCAGAAATTGCAGCTGATCA

>3_S91_L001_R1_001.fastq_179_3a_12
CCCCCGCTGTGGGTATGGTGGTAGCGCACATCCTGCGTCTGCCCCAGACCTTGTTTGACATAATAGCCGG
GGCCCATTGGGGCATCTTAGCGGGCCTAGCCTATTACTCCATGCAGGGCAACTGGGCCAAAGTCGCTGTC
ATCCTGGTTATGTTTTCAGGAGTCGATGCCAGTACGCGTGTCACCGGTGGCTCCGTAGCTCGTGATGCCC
AGTTGTTTACCAATTTGTTTAGTGTGGGTGCCAACCAGAAATTGCAGCTGATCA

>3_S91_L001_R1_001.fastq_180_3a_12
CCCCCGCTGTGGGTATGGTGGTAGCGCACATCCTGCGTCTGCCCCAGACCTTGTTTGACACAATAGCCGG
GGCCCATTGGGGCATCTTAGCGGGCCTAGCCTATTACTCCATGCAGGGCAACTGGGCCAAGGTCGCTGTC
ATCCTGGTTATGTTTTCAGGAGTCGATGCCAGTACGCGTGTCACCGGTGGCTCCGTAGCTCGTGATGCCC
AGTTGTTTACCAATTTGTTTAGTGTGGGTGCCAACCAGAAATTGCAGCTGATCA

>3_S91_L001_R1_001.fastq_181_3a_11
CCCCCGCTGTGGGTATGGTGGTAGCGCACATCCTGCGTCTGCCCCAGACCTTGTTTGACATAATAGCCGG
GGCCCATTGGGGCATCTTAGCGGGCCTAGCCTATTACTCCATGCAGGGCAACTGGGCCAAGGTCGCTGTC
ATCCTGGTTATGTTTTCAGGAGTCGATGCCAGTACGCGTGTTACCGGTGGCTCCGTAGCTCGTGATGCCC
AGTTGTTTACCAATTTGTTTAGTGTGGGTGCCAACCAGAAATTGCAGCTGATCA

>3_S91_L001_R1_001.fastq_182_3a_11
CCCCCGCTGTGGGTATGGTGGTAGCGCACATCCTGCGTCTGCCCCAGACCTTGTTTGACATAATAGCCGG
GGCCCATTGGGGCATCTTAGCGGGCCTAGCCTATTACTCCATGCAGGGTAACTGGGCCAAGGTCGCTGTC
ATCCTGGTTATGTTTTCAGGAGTCGATGCCAGTACGCGTGTCACCGGTGGCTCCGTAGCTCGTGATGCCC
AGTTGTTTACCAATTTGTTTAGTGTGGGTGCCAACCAGAAATTGCAGCTGATCA

>3_S91_L001_R1_001.fastq_183_3a_11
CCCCCGCTGTGGGTATGGTAGTAGCGCACATCCTGCGTCTGCCCCAGACCTTGTTTGACATAATAGCCGG
GGCCCATTGGGGCATCTTAGCGGGCCTAGCCTATTACTCCATGCAGGGCAACTGGGCCAAGGTCGCTGTC
ATCCTGGTTATGTTTTCAGGAGTCGATGCCAGTACGCGTGTCACCGGTGGCTCCGTAGCTCGTGATGCCC
AGTTGTTTACCAATTTGTTTAGTGTGGGTGCCAACCAGAAATTGCAGCTGATCA

>3_S91_L001_R1_001.fastq_184_3a_11
CCCCCGCTGTGGGTATGGTGGTAGCGCACATCCTGCGTCTGCCCCAGACCTTGTTTAACATAATAGCCGG
GGCCCATTGGGGCATCTTAGCGGGCCTAGCCTATTACTCCATGCAGGGCAACTGGGCCAAGGTCGCTGTC
ATCCTGGTTATGTTTTCAGGAGTCGATGCCAGTACGCGTGTCACCGGTGGCTCCGTAGCTCGTGATGCCC
AGTTGTTTACCAATTTGTTTAGTGTGGGTGCCAACCAGAAATTGCAGCTGATCA

>3_S91_L001_R1_001.fastq_185_3a_11
CCCCCGCTGTGGGTATGGTGATAGCGCACATCCTGCGTCTGCCCCAGACCTTGTTTGACATAATAGCCGG
GGCCCATTGGGGCATCTTAGCGGGCCTAGCCTATTACTCCATGCAGGGCAACTGGGCCAAGGTCGCTGTC
ATCCTGGTTATGTTTTCAGGAGTCGATGCCAGTACGCGTGTCACCGGTGGCTCCGTAGCTCGTGATGCCC
AGTTGTTTACCAATTTGTTTAGTGTGGGTGCCAACCAGAAATTGCAGCTGATCA

>3_S91_L001_R1_001.fastq_186_3a_11
CCCCCGCTGTGGGTATGATGGTAGCGCACATCCTGCGTCTGCCCCAGACCTTGTTTGACATAATAGCCGG
GGCCCATTGGGGCATCTTAGCGGGCCTAGCCTATTACTCCATGCAGGGCAACTGGGCCAAGGTCGCTGTC
ATCCTGGTTATGTTTTCAGGAGTCGATGCCAGTACGCGTGTCACCGGTGGCTCCGTAGCTCGTGATGCCC
AGTTGTTTACCAATTTGTTTAGTGTGGGTGCCAACCAGAAATTGCAGCTGATCA

>3_S91_L001_R1_001.fastq_187_3a_11
CCCCCGCTGTGGGTATGGTGGTAGCGCACATCCTGCGTCTGCCCCAGACCTTGTTTGACATAATAGCCGG
GGCCCATTGGGGCATCTTAGCGGACCTAGCCTATTACTCCATGCAGGGCAACTGGGCCAAGGTCGCTGTC
ATCCTGGTTATGTTTTCAGGAGTCGATGCCAGTACGCGTGTCACCGGTGGCTCCGTAGCTCGTGATGCCC
AGTTGTTTACCAATTTGTTTAGTGTGGGTGCCAACCAGAAATTGCAGCTGATCA

>3_S91_L001_R1_001.fastq_188_3a_11
CCCCCGCTGTGAGTATGGTGGTAGCGCACATCCTGCGTCTGCCCCAGACCTTGTTTGACATAATAGCCGG
GGCCCATTGGGGCATCTTAGCGGGCCTAGCCTATTACTCCATGCAGGGCAACTGGGCCAAGGTCGCTGTC
ATCCTGGTTATGTTTTCAGGAGTCGATGCCAGTACGCGTGTCACCGGTGGCTCCGTAGCTCGTGATGCCC
AGTTGTTTACCAATTTGTTTAGTGTGGGTGCCAACCAGAAATTGCAGCTGATCA

>3_S91_L001_R1_001.fastq_189_3a_11
CCCCCGCTGTGGGTATGGTGGTAGCGCACATCCTGCGTCTGCCCCAGACCTTGTTTGACATAATAGCCGG
GGCCCATTGGGGCATCTTAGCGGGCCTAGCCTATTACTCCATGCAGGGCAACTGGGCCAAGGTCGCTGTC
ATCCTGGTTATGTTTTCAGGAGTCGATGCCAGTACGCGTGTCACCGGTGGCTCCGTAGCTCGTGATGCCC
AGTTGTTTACCAATTTGTTTAGTGTGGGTGCCTACCAGAAATTGCAGCTGATCA

>3_S91_L001_R1_001.fastq_190_3a_11
CCCCCGCTGTGGGTATGGTGGTAGCGCACATCCTGCGTCTACCCCAGACCTTGTTTGACATAATAGCCGG
GGCCCATTGGGGCATCTTAGCGGGCCTAGCCTATTACTCCATGCAGGGCAACTGGGCCAAGGTCGCTGTC
ATCCTGGTTATGTTTTCAGGAGTCGATGCCAGTACGCGTGTCACCGGTGGCTCCGTAGCTCGTGATGCCC
AGTTGTTTACCAATTTGTTTAGTGTGGGTGCCAACCAGAAATTGCAGCTGATCA

>3_S91_L001_R1_001.fastq_191_3a_11
CCCCCGCTGTGGGTATGGTGGTAGCGCACATCCTGCGTCTGCCCCAGACCTTGTTTGACATAATAGCCGG
GGCCCATTGGGGCATCTTAGCGGGTCTAGCCTATTACTCCATGCAGGGCAACTGGGCCAAGGTCGCTGTC
ATCCTGGTTATGTTTTCAGGAGTCGATGCCAGTACGCGTGTCACCGGTGGCTCCGTAGCTCGTGATGCCC
AGTTGTTTACCAATTTGTTTAGTGTGGGTGCCAACCAGAAATTGCAGCTGATCA

>3_S91_L001_R1_001.fastq_192_3a_11
CCCCCGCTGTGGGTATGGTGGTAGCGCACATCCTGCGTCTGCCCCAGACCTTGTTTGACATAATAGCCGG
GGCCCATTGGGGCATCTTAGCGGGCCTAGCCTATTACTCCATGCAGGGCAACTGGGCCAAGGTCGCTGTC
ATCCTGGTTATGTTTTCAGGAGTCGATGCCAGTACGCGTGTCACCGGTGGCTCCGTAGCTCGTGATGCCC
AGTTGTTTACCAATTTGTTTAGTGTGAGTGCCAACCAGAAATTGCAGCTGATCA

>3_S91_L001_R1_001.fastq_193_3a_11
CCCCCGCTGTGGGTATGGTGGTAGCGCACATCCTGCGTCTGCCCCAGACCTTGTTTGACATAATAGCCGG
GGCTCATTGGGGCATCTTAGCGGGCCTAGCCTATTACTCCATGCAGGGCAACTGGGCCAAGGTCGCTGTC
ATCCTGGTTATGTTTTCAGGAGTCGATGCCAGTACGCGTGTCACCGGTGGCTCCGTAGCTCGTGATGCCC
AGTTGTTTACCAATTTGTTTAGTGTGGGTGCCAACCAGAAATTGCAGCTGATCA

>3_S91_L001_R1_001.fastq_194_3a_11
CCCCCGCTGTGGGTATGGTGGTAGCGCACATCCTGCGTCTGCCCCAGACCTTGTTTGACATAATAGCCGG
GGCCCATTGGGGCATCTTAGCGGGCCTAGCCTATTACTCCATGCAGGGCAACTGGGCCAAGGTCGCTGTC
ATCCTGGTTATGTTTTCAGGAGTCGATGCCAGTACGCGTGTCACCGGTGGCTCCGTAGCTCGTAATGCCC
AGTTGTTTACCAATTTGTTTAGTGTGGGTGCCAACCAGAAATTGCAGCTGATCA

>3_S91_L001_R1_001.fastq_195_3a_11
CCCCCGCTGTGGGTATGGTGGTAGCGCACATCCTGCGTCTGCCCCAGACCTTGTTTGACATAATAGTCGG
GGCCCATTGGGGCATCTTAGCGGGCCTAGCCTATTACTCCATGCAGGGCAACTGGGCCAAGGTCGCTGTC
ATCCTGGTTATGTTTTCAGGAGTCGATGCCAGTACGCGTGTCACCGGTGGCTCCGTAGCTCGTGATGCCC
AGTTGTTTACCAATTTGTTTAGTGTGGGTGCCAACCAGAAATTGCAGCTGATCA

>3_S91_L001_R1_001.fastq_196_3a_10
CCCCCGCTGTGGGTATGGTGGTAGCGCACATCCTGCGTCTGCCCCAGACCTTGTTTGACATAATAGCCGG
GGCCCATTGGGGCATCTTAGCGGGCCTAGCCTATTACTCCATGCAGGGCAACTGGGCCAAGGTCGCTGTC
ATCCTGGTTATGTTTTCAGGAGTCGATGCCAGTACGCGTGTCACCGGTGGCTCCGTAGCTCGTGATGCCC
TGTTGTTTACCAATTTGTTTAGTGTGGGTGCCAACCAGAAATTGCAGCTGATCA

>3_S91_L001_R1_001.fastq_197_3a_10
CCCCCGCTGTGGGTATGGTGGTAGCGCACATCCTGCGTCTGCCCCAGACCTTGTTTGACATAATAGCCGG
GGCCCATTGGGGCATCTTAGCGGGCCTAGCCTATTACTCCATGCAGGGCAACTGGGCCAAGGTCGCTGTC
ATCCTGGTTATGTTTTCAGGAGTCGATGCCAGTACGCGTGTCACCGGTGACTCCGTAGCTCGTGATGCCC
AGTTGTTTACCAATTTGTTTAGTGTGGGTGCCAACCAGAAATTGCAGCTGATCA

>3_S91_L001_R1_001.fastq_198_3a_10
CCCCCGCTGTGGGTATGGTGGTAGCGCACATCCTGCGTCTGTCCCAGACCTTGTTTGACATAATAGCCGG
GGCCCATTGGGGCATCTTAGCGGGCCTAGCCTATTACTCCATGCAGGGCAACTGGGCCAAGGTCGCTGTC
ATCCTGGTTATGTTTTCAGGAGTCGATGCCAGTACGCGTGTCACCGGTGGCTCCGTAGCTCGTGATGCCC
AGTTGTTTACCAATTTGTTTAGTGTGGGTGCCAACCAGAAATTGCAGCTGATCA

>3_S91_L001_R1_001.fastq_199_3a_10
CCCCCGCTGTGGGTATGGTGGTAGCGCACATCCTGCGTCTGCCCCAGACCTTGTTTGACATAATAGCCGG
GGCCCATTGGGGCATCTTAGCGGGCCTAGCCTATTACTCCATGCAGGGCAACTGGGCCAAGGTCGCTGTC
ATCCTGATTATGTTTTCAGGAGTCGATGCCAGTACGCGTGTCACCGGTGGCTCCGTAGCTCGTGATGCCC
AGTTGTTTACCAATTTGTTTAGTGTGGGTGCCAACCAGAAATTGCAGCTGATCA

>3_S91_L001_R1_001.fastq_200_3a_10
CCCCCGCTGTGGGTATGGTGGTAGCGCACATCCTGCGTCTGCCCCAGACCTTGTTTGACATAATAGCCGG
GGCCCATTGGGGCATCTTAGCGGGCCTAGCCTATTACTCCATGCAGGGCAACTGGGTCAAGGTCGCTGTC
ATCCTGGTTATGTTTTCAGGAGTCGATGCCAGTACGCGTGTCACCGGTGGCTCCGTAGCTCGTGATGCCC
AGTTGTTTACCAATTTGTTTAGTGTGGGTGCCAACCAGAAATTGCAGCTGATCA

>3_S91_L001_R1_001.fastq_201_3a_10
CCCCCGCTGTGGGTATGGTGGTAGCGCACATCCTGCGTCTGCCCCAGACCTTGTTTGACATAATAGCCGG
GGCCCATTGGGGCATCTTAGCGGGCCTAGCCTATTACTCCATGCAGGGCAACTGGGCCAAGGTCGCTGTC
ATCTTGGTTATGTTTTCAGGAGTCGATGCCAGTACGCGTGTCACCGGTGGCTCCGTAGCTCGTGATGCCC
AGTTGTTTACCAATTTGTTTAGTGTGGGTGCCAACCAGAAATTGCAGCTGATCA

>3_S91_L001_R1_001.fastq_202_3a_10
CCCCCGCTGTGGGTATGGTGGTAGCGCACATCCTGCGTCTGCCCCAGACCTTGTTTGACATAATAGCCGG
GGCCCATTGGGGCATCTTAGCGAGCCTAGCCTATTACTCCATGCAGGGCAACTGGGCCAAGGTCGCTGTC
ATCCTGGTTATGTTTTCAGGAGTCGATGCCAGTACGCGTGTCACCGGTGGCTCCGTAGCTCGTGATGCCC
AGTTGTTTACCAATTTGTTTAGTGTGGGTGCCAACCAGAAATTGCAGCTGATCA

>3_S91_L001_R1_001.fastq_203_3a_10
CCCCCGCTGTGGGTATGGTGGTAGCGCACATCCTGCGTCTGCCCCAGACCTTGTTTGACATAATAGCCGG
GGCCCGTTGGGGCATCTTAGCGGGCCTAGCCTATTACTCCATGCAGGGCAACTGGGCCAAGGTCGCTGTC
ATCCTGGTTATGTTTTCAGGAGTCGATGCCAGTACGCGTGTCACCGGTGGCTCCGTAGCTCGTGATGCCC
AGTTGTTTACCAATTTGTTTAGTGTGGGTGCCAACCAGAAATTGCAGCTGATCA

>3_S91_L001_R1_001.fastq_204_3a_10
CCCCCGCTGTGGGTATGGTGGTAGCGCACATCCTGCGTCTGCCCCAGACCTTGTTTGACATAATAGCCGG
GGCCCATTGGGGCATCTTAGCGGGCCTAGCCTATTACTCCATGCAGGGCAACTGGGCCAAGGTCGCTGTC
ATCCTGGTTATGTTTTCAGGAGTCGATGCCAGTACGCGTGTCACCGGTGGCTCCGTAGCTCGTGATGCCC
AGTTGTTTACCAATTTGTTTAGTGTGGGTACCAACCAGAAATTGCAGCTGATCA

>3_S91_L001_R1_001.fastq_205_3a_10
CCCCCGCTGTGGGTATGGTGGTAGCGCACATCCTGTGTCTGCCCCAGACCTTGTTTGACATAATAGCCGG
GGCCCATTGGGGCATCTTAGCGGGCCTAGCCTATTACTCCATGCAGGGCAACTGGGCCAAGGTCGCTGTC
ATCCTGGTTATGTTTTCAGGAGTCGATGCCAGTACGCGTGTCACCGGTGGCTCCGTAGCTCGTGATGCCC
AGTTGTTTACCAATTTGTTTAGTGTGGGTGCCAACCAGAAATTGCAGCTGATCA

>3_S91_L001_R1_001.fastq_206_3a_10
CCCCCGCTGTGGGTATGGTGGTAGCGCACATCCTGCGTCTGCCCCAGACCTTGTTTGACATAATAGCCGG
GGCCCATTGGGGCATCTTAGCGGGCCTAGCCTATTACTCCATGCAGGGCAACTGGGCCAAGGTCGCTGTC
ATCCTGGTTATGTTTTCAGGAGTCGATGCCAGTACGCGTGTCACCGGTGGCTCCGTAGCTCGTGATACCC
AGTTGTTTACCAATTTGTTTAGTGTGGGTGCCAACCAGAAATTGCAGCTGATCA

>3_S91_L001_R1_001.fastq_207_3a_10
CCCCCGCTGTGGGTATGGTGGTAGCGCACATCCTGCGTCTGCCCCAGACCTTGTTTGACATAATAGCCGG
GACCCATTGGGGCATCTTAGCGGGCCTAGCCTATTACTCCATGCAGGGCAACTGGGCCAAGGTCGCTGTC
ATCCTGGTTATGTTTTCAGGAGTCGATGCCAGTACGCGTGTCACCGGTGGCTCCGTAGCTCGTGATGCCC
AGTTGTTTACCAATTTGTTTAGTGTGGGTGCCAACCAGAAATTGCAGCTGATCA

>3_S91_L001_R1_001.fastq_208_3a_9
CCCCCGCTGTGGGTATGGTGGTAGCGCACATCCTGCGACTGCCCCAGACCTTGTTTGACATAATAGCCGG
GGCCCATTGGGGCATCTTAGCGGGCCTAGCCTATTACTCCATGCAGGGCAACTGGGCCAAGGTCGCTGTC
ATCCTGGTTATGTTTTCAGGAGTCGATGCCAGTACGCGTGTCACCGGTGGCTCCGTAGCTCGTGATGCCC
AGTTGTTTACCAATTTGTTTAGTGTGGGTGCCAACCAGAAATTGCAGCTGATCA

>3_S91_L001_R1_001.fastq_209_3a_9
CCCCCGCTGTGGGTATGGTGGTAGCGCACATCCTGCGTCTGCCCCAAACCTTGTTTGACATAATAGCCGG
GGCCCATTGGGGCATCTTAGCGGGCCTAGCCTATTACTCCATGCAGGGCAACTGGGCCAAGGTCGCTGTC
ATCCTGGTTATGTTTTCAGGAGTCGATGCCAGTACGCGTGTCACCGGTGGCTCCGTAGCTCGTGATGCCC
AGTTGTTTACCAATTTGTTTAGTGTGGGTGCCAACCAGAAATTGCAGCTGATCA

>3_S91_L001_R1_001.fastq_210_3a_9
CCCCCGCTGTGGGTATGGTGGTAGCGCACATCCTGCGTCTGCCCCAGACCTTGTTTGACATAATAGCCGG
GGCCCATTGGGGCATCTTAGCGGGCCTAGCCTATTACTCCATGCAGGGCAACTGGGCCAAGGTCGCTGTC
ATCCTGGTTATATTTTCAGGAGTCGATGCCAGTACGCGTGTCACCGGTGGCTCCGTAGCTCGTGATGCCC
AGTTGTTTACCAATTTGTTTAGTGTGGGTGCCAACCAGAAATTGCAGCTGATCA

>3_S91_L001_R1_001.fastq_211_3a_9
CCCCCGCTGTGGGTATGGTGGTAGCGCACATCCTGCGTCTGCCCCAGACCTTGTTTGACATAATAGCCGG
GGCCCATTGGGGCATCTTAGCGGGCCTAGCCTATTACTCCATGCAGGGCAACTGGGCCAAGGTCGCTGTC
ATCCTGGTTATGTTTTCAGGAGTCGATGCCAGTACGCGTGTCACCGGTGGCTCCGTAGCTCGTGATGCCC
AGTTGTTTACCAATTTGTTTAGTGTGGGTGCCAACCAGAAATTGCAGCTAATCA

>3_S91_L001_R1_001.fastq_212_3a_9
CCCCCGCTGTGGGTATGGTGGTAGCGCACATCCTGCGTCTGCCCCAGACCTTGTTTGACATAATAGCCGG
GGCCCATTGGGGCATCTTAGCGGGCCTAGCCTATTACTCCATGCAGGGCAACTGGGCCAAGGTCGCTGTC
ATCCTGGTTATGTTTTCAGGAGTCGATGCCAGTACGCGTGTCACCGGTGGCTTCGTAGCTCGTGATGCCC
AGTTGTTTACCAATTTGTTTAGTGTGGGTGCCAACCAGAAATTGCAGCTGATCA

>3_S91_L001_R1_001.fastq_213_3a_9
CCCCCGCTGTGGGTATGGTGGTAGCGCACATCCTGCGTCTGCCCCAGACCTTGTTTGACATAATAGCCGG
GGCCCATTGGGGCATCTTAGCGGGCCTAGCCTATTACTCCATGCAGGGCAACTGGACCAAGGTCGCTGTC
ATCCTGGTTATGTTTTCAGGAGTCGATGCCAGTACGCGTGTCACCGGTGGCTCCGTAGCTCGTGATGCCC
AGTTGTTTACCAATTTGTTTAGTGTGGGTGCCAACCAGAAATTGCAGCTGATCA

>3_S91_L001_R1_001.fastq_214_3a_9
CCCCCGCTGTGGGTATGGTGGTAGCGCATATCCTGCGTCTGCCCCAGACCTTGTTTGACATAATAGCCGG
GGCCCATTGGGGCATCTTAGCGGGCCTAGCCTATTACTCCATGCAGGGCAACTGGGCCAAGGTCGCTGTC
ATCCTGGTTATGTTTTCAGGAGTCGATGCCAGTACGCGTGTCACCGGTGGCTCCGTAGCTCGTGATGCCC
AGTTGTTTACCAATTTGTTTAGTGTGGGTGCCAACCAGAAATTGCAGCTGATCA

>3_S91_L001_R1_001.fastq_215_3a_9
CCCCCGCTGTGGGTATGGTGGTAGCGCACATCCTGCGTCTGCCCCAGACCTTGTTTGACATAATAGCCGG
GGCCCATTGGGGCATCTTAGCGGGCCTAGCCTATTACTCCATGCAGGGCAACTGGGCCAAGGTCGCTGTC
ATCCTGGTTATGTTTTCAGGAGTCGATGCCAGTACGCGTGTCACCGGTGGCTCCGTAGCTCGTGATGCCC
AGTTGTTTACTAATTTGTTTAGTGTGGGTGCCAACCAGAAATTGCAGCTGATCA

>3_S91_L001_R1_001.fastq_216_3a_9
CCCCCGCTGTGGGTATGGTGGTAGCGCACATCCTGCGTCTGCCCCAGACCTTGTTTGACATAATAGCCGG
GGCCCATTGGGGCATCTTAGCGGGCCTAGCCTATTACTCCATGCAGGGCAACTGGGCCAAGGTCGCTGTC
ATCCTGGTTATGTTTTCAGGAGTCGATGCCAGTACGCGTGTCACCGGTGGCGCCGTAGCTCGTGATGCCC
AGTTGTTTACCAATTTGTTTAGTGTGGGTGCCAACCAGAAATTGCAGCTGATCA

>3_S91_L001_R1_001.fastq_217_3a_9
CCCCCGCTGTGGATATGGTGGTAGCGCACATCCTGCGTCTGCCCCAGACCTTGTTTGACATAATAGCCGG
GGCCCATTGGGGCATCTTAGCGGGCCTAGCCTATTACTCCATGCAGGGCAACTGGGCCAAGGTCGCTGTC
ATCCTGGTTATGTTTTCAGGAGTCGATGCCAGTACGCGTGTCACCGGTGGCTCCGTAGCTCGTGATGCCC
AGTTGTTTACCAATTTGTTTAGTGTGGGTGCCAACCAGAAATTGCAGCTGATCA

>3_S91_L001_R1_001.fastq_218_3a_9
CCCCCGCTGTGGGTATGGTGGTAACGCACATCCTGCGTCTGCCCCAGACCTTGTTTGACATAATAGCCGG
GGCCCATTGGGGCATCTTAGCGGGCCTAGCCTATTACTCCATGCAGGGCAACTGGGCCAAGGTCGCTGTC
ATCCTGGTTATGTTTTCAGGAGTCGATGCCAGTACGCGTGTCACCGGTGGCTCCGTAGCTCGTGATGCCC
AGTTGTTTACCAATTTGTTTAGTGTGGGTGCCAACCAGAAATTGCAGCTGATCA

>3_S91_L001_R1_001.fastq_219_3a_9
CCCCCGCTGTGGGTATGGTGGTAGCGCACATCCTGCGTCTGCCCCAGACCTTGTTTGACATAATAGCCGG
GGCCCATTGGGGCATCTTAGCGGGCCTAGCCTATTACTCCATGCAGGGCAACTGGGCCAAGGTCGCTGTC
ATCCTGGTTATGTTTTCAGGAGTCGATGCCAGTACGCGTGTCACCGGTGGCTCCGTAGCTCGTGATGCCC
AGTTGTTTACCAATTTGTTTAGTGTGGGTGCCAATCAGAAATTGCAGCTGATCA

>3_S91_L001_R1_001.fastq_220_3a_9
CCCCCGCTGTGGGTATGGTGGTAGCGCACATCCTGCGTCTGCCCCAGACCTTGTTTGACATAATAGCCGG
GGCCCATTGGGGTATCTTAGCGGGCCTAGCCTATTACTCCATGCAGGGCAACTGGGCCAAGGTCGCTGTC
ATCCTGGTTATGTTTTCAGGAGTCGATGCCAGTACGCGTGTCACCGGTGGCTCCGTAGCTCGTGATGCCC
AGTTGTTTACCAATTTGTTTAGTGTGGGTGCCAACCAGAAATTGCAGCTGATCA

>3_S91_L001_R1_001.fastq_222_3a_9
CCCCCGCTGTGGGTATGGTGGTAGCGCACATCCTGCGTCTGCCCCAGACCTTGTTTGACATAATAGCCGG
GGCCCATTGGGGCATCTTAGCGGGCCTAGCCTATTACTCCATGCAGGGCAACTGGGCCAAGGTCGCTGTC
ATCCTGGTTATGTTTTCAGGAGTCGATGCCAGTACGCGTGTCACCGGTGGCTCCGTAGCTCATGATGCCC
AGTTGTTTACCAATTTGTTTAGTGTGGGTGCCAACCAGAAATTGCAGCTGATCA

>3_S91_L001_R1_001.fastq_223_3a_9
CCCCCGCTGTGGGTATGGTGGTAGCGCACATCCTGCGTTTGCCCCAGACCTTGTTTGACATAATAGCCGG
GGCCCATTGGGGCATCTTAGCGGGCCTAGCCTATTACTCCATGCAGGGCAACTGGGCCAAGGTCGCTGTC
ATCCTGGTTATGTTTTCAGGAGTCGATGCCAGTACGCGTGTCACCGGTGGCTCCGTAGCTCGTGATGCCC
AGTTGTTTACCAATTTGTTTAGTGTGGGTGCCAACCAGAAATTGCAGCTGATCA

>3_S91_L001_R1_001.fastq_224_3a_8
CCCCCGCTGTGGGTATGGTGGTAGCGCACATCCTGCGTCTGCCCCAGACCTTGTTTGACATAATAGCCGG
GGCCCATTGGGGCATCTTAGCGGGCCTAGCCTATTACTCCATGCAGGGCAACTGGGCCAAGGTCGCTGTC
ATCCTGGTTATGTTTTCAGGAGTCGATGCCAGTACGCGTGTCACCGGTGGCTCCGTAGCTCGTGATGCCC
AGTTGTTTATCAATTTGTTTAGTGTGGGTGCCAACCAGAAATTGCAGCTGATCA

>3_S91_L001_R1_001.fastq_225_3a_8
CCCCCGCTGTGGGTATGGTGGTAGCGCACATCCTGCGTCTGCCCCAGACCTTGTTTGACATAATAGCCGG
GGCCCATTGGGGCATCTTAGCGGGCCTAGCCTATTACTCCATGCAGGGCAACTGGGCCAAGGTCGTTGTC
ATCCTGGTTATGTTTTCAGGAGTCGATGCCAGTACGCGTGTCACCGGTGGCTCCGTAGCTCGTGATGCCC
AGTTGTTTACCAATTTGTTTAGTGTGGGTGCCAACCAGAAATTGCAGCTGATCA

>3_S91_L001_R1_001.fastq_226_3a_8
CCCCCGCTGTGGGTATGGTGGTAGCGCACATCCTGCGTCTGCCCCAGACCTTGTTTGACATAATAGCCGG
GGCCCATTGGGGCATCTTAGCGGGCCTAGCCTATTACTCCATGCAGGGCAACTGGGCCAAGGTCGCTGTC
ATCCTGGTTATGTTTTCAGGAGTCGATGCCAGTACGCGTGTCACCGGTGGCTCCGTAGCTCGTGATGCCC
AGTTGTTCACCAATTTGTTTAGTGTGGGTGCCAACCAGAAATTGCAGCTGATCA

>3_S91_L001_R1_001.fastq_227_3a_8
CCCCCGCTGTGGGTATGGTGGTAGCGCACATCCTGCGTCTGCCCCAGACCTTGTTTGATATAATAGCCGG
GGCCCATTGGGGCATCTTAGCGGGCCTAGCCTATTACTCCATGCAGGGCAACTGGGCCAAGGTCGCTGTC
ATCCTGGTTATGTTTTCAGGAGTCGATGCCAGTACGCGTGTCACCGGTGGCTCCGTAGCTCGTGATGCCC
AGTTGTTTACCAATTTGTTTAGTGTGGGTGCCAACCAGAAATTGCAGCTGATCA

>3_S91_L001_R1_001.fastq_228_3a_8
CCCCCGCTGTGGGTATGGTGGTAGCGCACATCCTGCGTCTGCCCCAGACCTTGTTTGACATAATAGCCGG
GGCCCATTGGGGCATCTTAGCGGGCCTAGCCTATTACTCCATGCAGGGCAACTGGGCCAAGGTCGCTGTC
ATCCTGGTTATGTTTTCAGGAGTCGATGCCAGTACGCGTGTCACCGGTGGCTCCGTAGCTCGTGATGCCC
AGTTATTTACCAATTTGTTTAGTGTGGGTGCCAACCAGAAATTGCAGCTGATCA

>3_S91_L001_R1_001.fastq_229_3a_8
CCCCCGCTGTGGGTATGGTGGTAGCGCACATCCTGCGTCTGCCCCAGACCTTGTTTGACATAATAGCCGG
GGTCCATTGGGGCATCTTAGCGGGCCTAGCCTATTACTCCATGCAGGGCAACTGGGCCAAGGTCGCTGTC
ATCCTGGTTATGTTTTCAGGAGTCGATGCCAGTACGCGTGTCACCGGTGGCTCCGTAGCTCGTGATGCCC
AGTTGTTTACCAATTTGTTTAGTGTGGGTGCCAACCAGAAATTGCAGCTGATCA

>3_S91_L001_R1_001.fastq_230_3a_8
CCCCCGCTGTGGGTATGGTGGTAGCGCACATCCTGCGTCTGCCCCAGACCTTGTTTGACATAATAGCCGG
GGCCCATTGGGGCATCTTAGCGGGCCTAGCCTATTACTCCATGCAGGGCAACTGGGCCAAGGTCGCTGTC
ATCCTGGTTATGTTTTCAGGAGTCGATGCCAGTACGCGTGTCTCCGGTGGCTCCGTAGCTCGTGATGCCC
AGTTGTTTACCAATTTGTTTAGTGTGGGTGCCAACCAGAAATTGCAGCTGATCA

>3_S91_L001_R1_001.fastq_231_3a_8
CCCCCGCTGTGGGTATGGTGGTAGCGCACATTCTGCGTCTGCCCCAGACCTTGTTTGACATAATAGCCGG
GGCCCATTGGGGCATCTTAGCGGGCCTAGCCTATTACTCCATGCAGGGCAACTGGGCCAAGGTCGCTGTC
ATCCTGGTTATGTTTTCAGGAGTCGATGCCAGTACGCGTGTCACCGGTGGCTCCGTAGCTCGTGATGCCC
AGTTGTTTACCAATTTGTTTAGTGTGGGTGCCAACCAGAAATTGCAGCTGATCA

>3_S91_L001_R1_001.fastq_232_3a_8
CCCCCGCTGTGGGTATGGTGGTAGCGCACATCCTGCGTCTGCCCCAGACCTTGTTTGACATAATAGCCGG
GGCCCATTGGGGCATCTTAGCGGGCCTAGCCTATTACTCCATGCAGGGCAACTGGGCCAAGGTCGCTGTC
ATCCTGGTTATGTTTTCAGGAGTCGATGCCAGTACGCGTGTCACCGGTGGCTCCGTAGCACGTGATGCCC
AGTTGTTTACCAATTTGTTTAGTGTGGGTGCCAACCAGAAATTGCAGCTGATCA

>3_S91_L001_R1_001.fastq_233_3a_8
CCCCCGCTGTGGGTATGGTGGTAGCGCACATCCTGCGTCTGCCCCAGACCTTGTTTGACATAATAGCCGG
GGCCCATTGGGGCATCTTAGCGGGCCTAGCTTATTACTCCATGCAGGGCAACTGGGCCAAGGTCGCTGTC
ATCCTGGTTATGTTTTCAGGAGTCGATGCCAGTACGCGTGTCACCGGTGGCTCCGTAGCTCGTGATGCCC
AGTTGTTTACCAATTTGTTTAGTGTGGGTGCCAACCAGAAATTGCAGCTGATCA

>3_S91_L001_R1_001.fastq_234_3a_8
CCCCCGCTGTGGGTATGGTGGTAGCGCACATCCTGCGTCTGCCCCAGACCTTGTTTGACATAATAGCCGG
GGCCCATTGGGGCATCTTAGCGGGCCTAGCCTATTACTCCATGCAGGGCAACTGGGCCAAGATCGCTGTC
ATCCTGGTTATGTTTTCAGGAGTCGATGCCAGTACGCGTGTCACCGGTGGCTCCGTAGCTCGTGATGCCC
AGTTGTTTACCAATTTGTTTAGTGTGGGTGCCAACCAGAAATTGCAGCTGATCA

>3_S91_L001_R1_001.fastq_235_3a_8
CCCCCGCTGTAGGTATGGTGGTAGCGCACATCCTGCGTCTGCCCCAGACCTTGTTTGACATAATAGCCGG
GGCCCATTGGGGCATCTTAGCGGGCCTAGCCTATTACTCCATGCAGGGCAACTGGGCCAAGGTCGCTGTC
ATCCTGGTTATGTTTTCAGGAGTCGATGCCAGTACGCGTGTCACCGGTGGCTCCGTAGCTCGTGATGCCC
AGTTGTTTACCAATTTGTTTAGTGTGGGTGCCAACCAGAAATTGCAGCTGATCA

>3_S91_L001_R1_001.fastq_236_3a_8
CCCCCGCTGTGGGTATGGTGGTAGCGCACATCCTGCGTCTGCCCCAGACCTTGTTTGACATAATAGCCGG
GGCCCATTGGGGCATCTTAGCGGGCCTAGCCTATTACTCCATGCAGGGCAACTGGGCCAAGGTCGCTGTC
ATCCTGGTTATGTTTTCAGGAGTCGATGCCAGTACGCGTGTCACCGGTGGCACCGTAGCTCGTGATGCCC
AGTTGTTTACCAATTTGTTTAGTGTGGGTGCCAACCAGAAATTGCAGCTGATCA

>3_S91_L001_R1_001.fastq_237_3a_8
CCCCCGCTGTGGGTATGGTGGTAGCGCACATCCTGCGTCTGCCCCAGACCTTGTTTGACATAATAGCCGG
GGCCCATTGGGGCATCTTAACGGGCCTAGCCTATTACTCCATGCAGGGCAACTGGGCCAAGGTCGCTGTC
ATCCTGGTTATGTTTTCAGGAGTCGATGCCAGTACGCGTGTCACCGGTGGCTCCGTAGCTCGTGATGCCC
AGTTGTTTACCAATTTGTTTAGTGTGGGTGCCAACCAGAAATTGCAGCTGATCA

>3_S91_L001_R1_001.fastq_238_3a_8
CCCCCGCTGTGGGTATGGTGGTAGCGCACATCCTGCGTCTGCCCCAGACCTTGTTTGACATAATAGCCGG
GGCCCATTGGGGCATCTTAGCGGGCCTAGCCTATTACTCCATGCAGGGCAACTGGGCCAAGGTCGCTGTC
ATCCTGGTTATGTTTTCAGGAGTCGATGCCAGTACGCGTATCACCGGTGGCTCCGTAGCTCGTGATGCCC
AGTTGTTTACCAATTTGTTTAGTGTGGGTGCCAACCAGAAATTGCAGCTGATCA

>3_S91_L001_R1_001.fastq_239_3a_7
CCCCCGTTGTGGGTATGGTGGTAGCGCACATCCTGCGTCTGCCCCAGACCTTGTTTGACATAATAGCCGG
GGCCCATTGGGGCATCTTAGCGGGCCTAGCCTATTACTCCATGCAGGGCAACTGGGCCAAGGTCGCTGTC
ATCCTGGTTATGTTTTCAGGAGTCGATGCCAGTACGCGTGTCACCGGTGGCTCCGTAGCTCGTGATGCCC
AGTTGTTTACCAATTTGTTTAGTGTGGGTGCCAACCAGAAATTGCAGCTGATCA

>3_S91_L001_R1_001.fastq_240_3a_7
CCCCCGCTGTGGGTATGGTGGTAGCGCACATCCTGCGTCTGCCCCAGACCTTGTTTGACATAATAGCCGG
GGCCCATTGGGGCATCTTAGCGGGCCTAGCCTATTACTCCATGCAGGGCAACTGGGCCAAGGTCGCTGTC
ATCCTGGTTATGTTTTCAGGAGTCGATGCCAATACGCGTGTCACCGGTGGCTCCGTAGCTCGTGATGCCC
AGTTGTTTACCAATTTGTTTAGTGTGGGTGCCAACCAGAAATTGCAGCTGATCA

>3_S91_L001_R1_001.fastq_241_3a_7
CCCCCGCTGTGGGTATGGTGGTAGCGCACATCCTGCGTCTGCCCCAGACCTTGTTTGACATAATAGCCGG
GGCCCATTGGGGCATCTTAGCGGGCCTAGCCTATTACTCCATGCAGGGCAACTGGGCCAAGGTCGCTGTC
ATCCTGGTTATGTTTTCAGGAGTCGATGTCAGTACGCGTGTCACCGGTGGCTCCGTAGCTCGTGATGCCC
AGTTGTTTACCAATTTGTTTAGTGTGGGTGCCAACCAGAAATTGCAGCTGATCA

>3_S91_L001_R1_001.fastq_242_3a_7
CCCCCGCTGTGGGTATGGTGGTAGCGCACATCCTGCGTCTGCCCCAGACCTTGTTTGACTTAATAGCCGG
GGCCCATTGGGGCATCTTAGCGGGCCTAGCCTATTACTCCATGCAGGGCAACTGGGCCAAGGTCGCTGTC
ATCCTGGTTATGTTTTCAGGAGTCGATGCCAGTACGCGTGTCACCGGTGGCTCCGTAGCTCGTGATGCCC
AGTTGTTTACCAATTTGTTTAGTGTGGGTGCCAACCAGAAATTGCAGCTGATCA

>3_S91_L001_R1_001.fastq_243_3a_7
CCCCCGCTGTGGGTATGGTGGTAGCGCACATCCTGCGTCTGCCCCAGACCTTGTTTGACATAATAGCCGG
GGCCCATTGGGGCATCTTAGCGGGCCTAGCCTATTACTCCATGCAGGGCAACTGGGCCAAGGTCGCTATC
ATCCTGGTTATGTTTTCAGGAGTCGATGCCAGTACGCGTGTCACCGGTGGCTCCGTAGCTCGTGATGCCC
AGTTGTTTACCAATTTGTTTAGTGTGGGTGCCAACCAGAAATTGCAGCTGATCA

>3_S91_L001_R1_001.fastq_244_3a_7
CCCCCGCTGTGGGTATGGTGGTAGCGCACATCCTGCGTCTGCCCCAGATCTTGTTTGACATAATAGCCGG
GGCCCATTGGGGCATCTTAGCGGGCCTAGCCTATTACTCCATGCAGGGCAACTGGGCCAAGGTCGCTGTC
ATCCTGGTTATGTTTTCAGGAGTCGATGCCAGTACGCGTGTCACCGGTGGCTCCGTAGCTCGTGATGCCC
AGTTGTTTACCAATTTGTTTAGTGTGGGTGCCAACCAGAAATTGCAGCTGATCA

>3_S91_L001_R1_001.fastq_245_3a_7
CCCCCGCTGTGGGTATGGTGGTAGCGCACATCCTGCGTCTGCCCCAGACCTTGTTTGACATAATAGCCGG
GGCCCATTGGGACATCTTAGCGGGCCTAGCCTATTACTCCATGCAGGGCAACTGGGCCAAGGTCGCTGTC
ATCCTGGTTATGTTTTCAGGAGTCGATGCCAGTACGCGTGTCACCGGTGGCTCCGTAGCTCGTGATGCCC
AGTTGTTTACCAATTTGTTTAGTGTGGGTGCCAACCAGAAATTGCAGCTGATCA

>3_S91_L001_R1_001.fastq_246_3a_7
CCCCCGCTGTGGGTATGGTGGTAGCGCACATCCTGCGTCTGCCCCAGACCTTGTTTGACATAATAGCCGG
GGCCCATTGGGGCATCTTAGCGGGCCTAGCCTATTACTCCATGCAGGGCAACTGGGCCAAGGTCGCTGTC
ATCCTGGTTATGTTTTCAGGAGTCGATGCCAGTACGCGTGTCACCGGTGGCTCCGTAGCTCGTGATGCCC
AGTTGTTTACCAATTTGTTTAGTGTGGGTGCCAACCAGAAATTGCAGCTGATCC

>3_S91_L001_R1_001.fastq_247_3a_7
CCCCCGCTGTGGGTATGGTGGTAGCGCACATCTTGCGTCTGCCCCAGACCTTGTTTGACATAATAGCCGG
GGCCCATTGGGGCATCTTAGCGGGCCTAGCCTATTACTCCATGCAGGGCAACTGGGCCAAGGTCGCTGTC
ATCCTGGTTATGTTTTCAGGAGTCGATGCCAGTACGCGTGTCACCGGTGGCTCCGTAGCTCGTGATGCCC
AGTTGTTTACCAATTTGTTTAGTGTGGGTGCCAACCAGAAATTGCAGCTGATCA

>3_S91_L001_R1_001.fastq_248_3a_7
CCCCCGCTGTGGGTATGGTGGTAGCGCACATCCTGCGTCTGCCCCAGACCTTGTTTGACATAATAGCCGG
GGCCCATTGGGGCATCTTAGCGGGCCTAGCCTATTACTCCATGCAGGGCAACTGGGCCAAGGTCGCTGTC
ATCCTGGTTATGTTTTCAGGAGTCGATGCCAGTACGCGTGTCACCGGTGGCTCCATAGCTCGTGATGCCC
AGTTGTTTACCAATTTGTTTAGTGTGGGTGCCAACCAGAAATTGCAGCTGATCA

>3_S91_L001_R1_001.fastq_249_3a_7
CCCCCGCTGTGGGTATGGTGGTAGCGCACATCCTGCGTCTGCCCCAGACCTTGTTTGACATAATAGCCGG
GGCCCATTGGGGCATCTTAGCGGGCCTAGCCTATTACTCCATGCAGGGCAACTGGGCCAAGGTCGCTGTC
ATCCTGGTTATGTTTTCAGGAGTCGATGCCAGTACGCGTGTCACCGGTGGCTCCGTAGCTCGTGATGCCC
AGTTGTTTACCAATTTGTTTAGTGTGGGTGCCAACCAGAAATTGCAGTTGATCA

>3_S91_L001_R1_001.fastq_250_3a_7
CCCCCGCTGTGGGTATGGTGGTAGCGCACATCCTACGTCTGCCCCAGACCTTGTTTGACATAATAGCCGG
GGCCCATTGGGGCATCTTAGCGGGCCTAGCCTATTACTCCATGCAGGGCAACTGGGCCAAGGTCGCTGTC
ATCCTGGTTATGTTTTCAGGAGTCGATGCCAGTACGCGTGTCACCGGTGGCTCCGTAGCTCGTGATGCCC
AGTTGTTTACCAATTTGTTTAGTGTGGGTGCCAACCAGAAATTGCAGCTGATCA

>3_S91_L001_R1_001.fastq_251_3a_7
CCCCCGCTGTGGGTATGGTGGTAGCGCACATCCTGCGTCTGCCACAGACCTTGTTTGACATAATAGCCGG
GGCCCATTGGGGCATCTTAGCGGGCCTAGCCTATTACTCCATGCAGGGCAACTGGGCCAAGGTCGCTGTC
ATCCTGGTTATGTTTTCAGGAGTCGATGCCAGTACGCGTGTCACCGGTGGCTCCGTAGCTCGTGATGCCC
AGTTGTTTACCAATTTGTTTAGTGTGGGTGCCAACCAGAAATTGCAGCTGATCA

>3_S91_L001_R1_001.fastq_252_3a_7
CCCCCGCTGTGGGTATGGTGGTAGCGCACATCCTGCGTCTGCCCCAGACCTTGTTTGACATAATAGCCGG
GGCCCATTGGGGCATTTTAGCGGGCCTAGCCTATTACTCCATGCAGGGCAACTGGGCCAAGGTCGCTGTC
ATCCTGGTTATGTTTTCAGGAGTCGATGCCAGTACGCGTGTCACCGGTGGCTCCGTAGCTCGTGATGCCC
AGTTGTTTACCAATTTGTTTAGTGTGGGTGCCAACCAGAAATTGCAGCTGATCA

>3_S91_L001_R1_001.fastq_253_3a_7
CCCCCGCTGTGGGTATGGTGGTAGCGCACATCCTGCGTCTGCCCCAGACCTTGTTTGACATAATAGCCGG
GGCCCATTGGGGCATCTTAGCGGGCCTAGCCTATTACTCCATGCAGGGCAACTGGGCCAAGGTCGCTGTC
ATCCTGGTTATGTTTTCAGGAGTCGATGCCAGTACGCGTGTCACCGGTAGCTCCGTAGCTCGTGATGCCC
AGTTGTTTACCAATTTGTTTAGTGTGGGTGCCAACCAGAAATTGCAGCTGATCA

>3_S91_L001_R1_001.fastq_254_3a_6
CCCCCGCTGTGGGTATGGTGGTAGCGCACATCCTGCGTCTGCCCCAGACCTTGTTTGACATAATAGCCGG
GGCCCATTGGGGCATCTTAGCGGGCCTAGCCTATTACTCCATGCAGGGCAACTGGGCCAAGGTCGCTGTC
ATTCTGGTTATGTTTTCAGGAGTCGATGCCAGTACGCGTGTCACCGGTGGCTCCGTAGCTCGTGATGCCC
AGTTGTTTACCAATTTGTTTAGTGTGGGTGCCAACCAGAAATTGCAGCTGATCA

>3_S91_L001_R1_001.fastq_255_3a_6
CCCCCGCTGTGGGTATGGTGGTAGCGCACATCCTGCGTCTGCCCCAGACCTTGTTTGACATAATAGCCGG
GGCCCATTGGGGCATCTTAGCGGGCCTAGCCTATTACTCCATGCAGGGCAACTGGGCCAAGGTCGCTGTC
ATCCTGGTTATGTTTTCAGGAGTCGATGCCAGTACGCGTGTCACCGGTGGCTCCGTAGCTCGTGATGCCC
AGTTGTTTACAAATTTGTTTAGTGTGGGTGCCAACCAGAAATTGCAGCTGATCA

>3_S91_L001_R1_001.fastq_256_3a_6
CCCCCGCTGTGGGTATGGTGGTAGCGCACATCCTGCGTCTGCCCCAGACCTTGTTTGACATAATAGCCGG
GGCCCATTGGGGCATCTTAGCGGGCCTAACCTATTACTCCATGCAGGGCAACTGGGCCAAGGTCGCTGTC
ATCCTGGTTATGTTTTCAGGAGTCGATGCCAGTACGCGTGTCACCGGTGGCTCCGTAGCTCGTGATGCCC
AGTTGTTTACCAATTTGTTTAGTGTGGGTGCCAACCAGAAATTGCAGCTGATCA

>3_S91_L001_R1_001.fastq_257_3a_6
CCCCCGCTGTGGGTATGGTGGTAGCGCACATCCTGCGTCTGCCCCAGACCTTGTTTGACATAATAGCCGG
GGCCCATTGGGGCATCTTAGCGGGCCTAGCCAATTACTCCATGCAGGGCAACTGGGCCAAGGTCGCTGTC
ATCCTGGTTATGTTTTCAGGAGTCGATGCCAGTACGCGTGTCACCGGTGGCTCCGTAGCTCGTGATGCCC
AGTTGTTTACCAATTTGTTTAGTGTGGGTGCCAACCAGAAATTGCAGCTGATCA

>3_S91_L001_R1_001.fastq_258_3a_6
CCCCCGCTGTGGGTATGGTGGTAGCGCACATCCTGCGTCTGCCCCAGACCTTGTTTGACATAATAGCCGG
GGCCCATTGGGGCATCTTAGCGGGCCTAGCCTATTACTCCATGCAGGGCAACTGGGCCAAGGTCGCTGTC
ATCCTGGTTATGTTTTCAGGAGTCGATGCCAGTACGCGTGTCACCGGTGGCTCCGTAGCTCGTGATGCCC
AGTTGTTTACCAATTTGTTTAATGTGGGTGCCAACCAGAAATTGCAGCTGATCA

>3_S91_L001_R1_001.fastq_259_3a_6
CCCCCGCTGTGGGTATGGTGGTAGCGCCCATCCTGCGTCTGCCCCAGACCTTGTTTGACATAATAGCCGG
GGCCCATTGGGGCATCTTAGCGGGCCTAGCCTATTACTCCATGCAGGGCAACTGGGCCAAGGTCGCTGTC
ATCCTGGTTATGTTTTCAGGAGTCGATGCCAGTACGCGTGTCACCGGTGGCTCCGTAGCTCGTGATGCCC
AGTTGTTTACCAATTTGTTTAGTGTGGGTGCCAACCAGAAATTGCAGCTGATCA

>3_S91_L001_R1_001.fastq_260_3a_6
CCCCCGCTGTGGGTATGGTGGTAGCGCACATCCTGCGTCTGCCCCAGACCTTGTTTGACATAATAGCCGG
GGCCCATTGGGGCATCTTAGCGGGCCTAGCCTATTACTCCATGCAGGGCAACTGGGCCAAGGTCGCTGTC
ATCCTGGTTATGTTTTCAGGAGTCGATGCCAGTACGCGTGTCACCGGTGGCTCCGTAGCTCGTGATGCCC
AGTTGTTTACCAATTTGTTTAGTGGGGGTGCCAACCAGAAATTGCAGCTGATCA

>3_S91_L001_R1_001.fastq_261_3a_6
CCCCCGCTGTGGGTATGGTGGTAGCGCACATCCTGCGTCTGCCCCAGACCTTGTTTGTCATAATAGCCGG
GGCCCATTGGGGCATCTTAGCGGGCCTAGCCTATTACTCCATGCAGGGCAACTGGGCCAAGGTCGCTGTC
ATCCTGGTTATGTTTTCAGGAGTCGATGCCAGTACGCGTGTCACCGGTGGCTCCGTAGCTCGTGATGCCC
AGTTGTTTACCAATTTGTTTAGTGTGGGTGCCAACCAGAAATTGCAGCTGATCA

>3_S91_L001_R1_001.fastq_262_3a_6
CCCCCGCTGTGGGTATGGTGGTAGCGCACATCCTGCGTCTGCCCCAGACCTTGTTTGACATAATAGCCGG
GGCCCATTGGGGCATCTTAGCGGGCCTAGCCTATTACTCCATGCAGGGCAACTGGGCCAAGGTCGCTGTC
ATCCTGGTTATGTTTTCAGGAGTCGATGCCAGTACGCGTGTCACCGGTGGCTCCGTAACTCGTGATGCCC
AGTTGTTTACCAATTTGTTTAGTGTGGGTGCCAACCAGAAATTGCAGCTGATCA

>3_S91_L001_R1_001.fastq_263_3a_6
CCCCCGCTGTGGGTATGGTGGTAGCGCACATCCTGCGTCAGCCCCAGACCTTGTTTGACATAATAGCCGG
GGCCCATTGGGGCATCTTAGCGGGCCTAGCCTATTACTCCATGCAGGGCAACTGGGCCAAGGTCGCTGTC
ATCCTGGTTATGTTTTCAGGAGTCGATGCCAGTACGCGTGTCACCGGTGGCTCCGTAGCTCGTGATGCCC
AGTTGTTTACCAATTTGTTTAGTGTGGGTGCCAACCAGAAATTGCAGCTGATCA

>3_S91_L001_R1_001.fastq_264_3a_6
CCCCCGCTGTGGGTATGGTGGTAGCGCACATCCTGCGTCTGCCCCAGACCTTGTTTGACATAATAGCCGG
GGCCCATTGGGGCATCTTAGCGGGCCTAGCCTATTACTCCATGCAGGGCAACTGGGCCAAGGTCGCTGTC
ATCCTGGTTATGTTTTCAGGAGTCGATGCCAGTACGCGTGTCACCGGAGGCTCCGTAGCTCGTGATGCCC
AGTTGTTTACCAATTTGTTTAGTGTGGGTGCCAACCAGAAATTGCAGCTGATCA

>3_S91_L001_R1_001.fastq_265_3a_6
CCCCCGCTGTGGGTATGGTGGTAGCGCACATCCTGCGTCTGCCCCAGACCTTGTTTGACATAATAGCCGG
GGCCCATTGGGGCATCTTAGCGGGCCTAGCCTATTACTCCATGCAGGGCAACTGGGCCAAGGTCGCTGTC
ATCCTGGTTATGTTTTCAGGTGTCGATGCCAGTACGCGTGTCACCGGTGGCTCCGTAGCTCGTGATGCCC
AGTTGTTTACCAATTTGTTTAGTGTGGGTGCCAACCAGAAATTGCAGCTGATCA

>3_S91_L001_R1_001.fastq_266_3a_6
CCCCCGCTGTGGGTATGGTGGAAGCGCACATCCTGCGTCTGCCCCAGACCTTGTTTGACATAATAGCCGG
GGCCCATTGGGGCATCTTAGCGGGCCTAGCCTATTACTCCATGCAGGGCAACTGGGCCAAGGTCGCTGTC
ATCCTGGTTATGTTTTCAGGAGTCGATGCCAGTACGCGTGTCACCGGTGGCTCCGTAGCTCGTGATGCCC
AGTTGTTTACCAATTTGTTTAGTGTGGGTGCCAACCAGAAATTGCAGCTGATCA

>3_S91_L001_R1_001.fastq_267_3a_6
CCCCCGCTGTGGGTATGGTGGTAGCGCACATCCTGCGTCTGCCCCAGACCTTGTTTGACATAATAGCCGG
GGCCCATTGGGGCATCTTAGCGGGCCTAGCCTATTACTCCATGCAAGGCAACTGGGCCAAGGTCGCTGTC
ATCCTGGTTATGTTTTCAGGAGTCGATGCCAGTACGCGTGTCACCGGTGGCTCCGTAGCTCGTGATGCCC
AGTTGTTTACCAATTTGTTTAGTGTGGGTGCCAACCAGAAATTGCAGCTGATCA

>3_S91_L001_R1_001.fastq_268_3a_6
CCCCCGCTGTGGGTATGGTGGTAGCGCACATCCTGCGTCTGCCCCAGACCTTGTTTGACATAATAGCCGG
GGCCCATTGGGGCATCTTAGCGGGCCTAGCCTATTACTCCATGCAGGGCAACTGGGCCAAGGTCGCTGTC
ATCCTGGTTATGTTTTCAGGAGTCGATGCCAGTACGCGTGTCACCGGTGGCTCCGTAGCTCGTGATGCCC
AGTTGTTTACCAATTTGTTTAGTGAGGGTGCCAACCAGAAATTGCAGCTGATCA

>3_S91_L001_R1_001.fastq_269_3a_6
CCCCCGCTGTGGGTATGGTGGTAGCGCACATCCTGCGTCTGCCCCAGACCTTGTTTGACATAATAGCCGG
GGCCCATTGGGGCATCTTAGCGGGCCTAGCCTATTACTCCATGCAGGGCAACTGGGCCAAGGTCGCTGTC
ATCCTGGTTATGTTTTCAGGAGTCGATGCCAGTACGCGTGTCACCGGTGGCTCCGTAGCTCGTGATGCCC
AGTTGTTTACCAATTTGTTTAGTGTGGGTGCCAACCAGAAATTGCAGCTGATCT

>3_S91_L001_R1_001.fastq_270_3a_6
CCCCCGCTGTGGGTATGGCGGTAGCGCACATCCTGCGTCTGCCCCAGACCTTGTTTGACATAATAGCCGG
GGCCCATTGGGGCATCTTAGCGGGCCTAGCCTATTACTCCATGCAGGGCAACTGGGCCAAGGTCGCTGTC
ATCCTGGTTATGTTTTCAGGAGTCGATGCCAGTACGCGTGTCACCGGTGGCTCCGTAGCTCGTGATGCCC
AGTTGTTTACCAATTTGTTTAGTGTGGGTGCCAACCAGAAATTGCAGCTGATCA

>3_S91_L001_R1_001.fastq_271_3a_6
CCCCCGCTGTGTGTATGGTGGTAGCGCACATCCTGCGTCTGCCCCAGACCTTGTTTGACATAATAGCCGG
GGCCCATTGGGGCATCTTAGCGGGCCTAGCCTATTACTCCATGCAGGGCAACTGGGCCAAGGTCGCTGTC
ATCCTGGTTATGTTTTCAGGAGTCGATGCCAGTACGCGTGTCACCGGTGGCTCCGTAGCTCGTGATGCCC
AGTTGTTTACCAATTTGTTTAGTGTGGGTGCCAACCAGAAATTGCAGCTGATCA

>3_S91_L001_R1_001.fastq_272_3a_6
CCCCCGCTGTGGGTATGGTGGTAGCGCACATCCTGCGTCTGCCCCAGACCTTGTTTGACATAATAGCCGG
GGCCCATTGGGGCATCTTAGCGGGCCTAGCCTATTACTCCATGCAGGGCAACTGGGCCAAGGTCGCTGTC
ATCCTGGTTATGTTTTCAAGAGTCGATGCCAGTACGCGTGTCACCGGTGGCTCCGTAGCTCGTGATGCCC
AGTTGTTTACCAATTTGTTTAGTGTGGGTGCCAACCAGAAATTGCAGCTGATCA

>3_S91_L001_R1_001.fastq_273_3a_6
CCCCCGCTGAGGGTATGGTGGTAGCGCACATCCTGCGTCTGCCCCAGACCTTGTTTGACATAATAGCCGG
GGCCCATTGGGGCATCTTAGCGGGCCTAGCCTATTACTCCATGCAGGGCAACTGGGCCAAGGTCGCTGTC
ATCCTGGTTATGTTTTCAGGAGTCGATGCCAGTACGCGTGTCACCGGTGGCTCCGTAGCTCGTGATGCCC
AGTTGTTTACCAATTTGTTTAGTGTGGGTGCCAACCAGAAATTGCAGCTGATCA

>3_S91_L001_R1_001.fastq_274_3a_6
CCCCCGCTGTGGGTATGGTGGTAGCGCACATCCTGCGTCTGCCCCAGACCTTGTTTGACATAATAGCCTG
GGCCCATTGGGGCATCTTAGCGGGCCTAGCCTATTACTCCATGCAGGGCAACTGGGCCAAGGTCGCTGTC
ATCCTGGTTATGTTTTCAGGAGTCGATGCCAGTACGCGTGTCACCGGTGGCTCCGTAGCTCGTGATGCCC
AGTTGTTTACCAATTTGTTTAGTGTGGGTGCCAACCAGAAATTGCAGCTGATCA

>3_S91_L001_R1_001.fastq_275_3a_5
CCCCCCGCTGTGGGTATGGTGGTAGCGCACATCCTGCGTCTGCCCCAGACCTTGTTTGACATAATAGCCG
GGGCCCATTGGGGCATCTTAGCGGGCCTAGCCTATTACTCCATGCAGGGCAACTGGGCCAAGGTCGCTGT
CATCCTGGTTATGTTTTCAGGAGTCGATGCCAGTACGCGTGTCACCGGTGGCTCCGTAGCTCGTGATGCC
CAGTTGTTTACCAATTTGTTTAGTGTGGGTGCCAACCAGAAATTGCAGCTGATCA

>3_S91_L001_R1_001.fastq_276_3a_5
CCCCCGCTGTGGGTATGGTGGTAGCGCACATCCTGCGTCTGCCCCAGACCTTGTTTGACATAATAGCCGG
GGCCCATTGGGGCATCTTAGCGGGCCTAGCCTATTACTCCATGCAGGGCAATTGGGCCAAGGTCGCTGTC
ATCCTGGTTATGTTTTCAGGAGTCGATGCCAGTACGCGTGTCACCGGTGGCTCCGTAGCTCGTGATGCCC
AGTTGTTTACCAATTTGTTTAGTGTGGGTGCCAACCAGAAATTGCAGCTGATCA

>3_S91_L001_R1_001.fastq_277_3a_5
CCCCCGCTGTGGGTATGGAGGTAGCGCACATCCTGCGTCTGCCCCAGACCTTGTTTGACATAATAGCCGG
GGCCCATTGGGGCATCTTAGCGGGCCTAGCCTATTACTCCATGCAGGGCAACTGGGCCAAGGTCGCTGTC
ATCCTGGTTATGTTTTCAGGAGTCGATGCCAGTACGCGTGTCACCGGTGGCTCCGTAGCTCGTGATGCCC
AGTTGTTTACCAATTTGTTTAGTGTGGGTGCCAACCAGAAATTGCAGCTGATCA

>3_S91_L001_R1_001.fastq_278_3a_5
CCCCCGCTGTGGGTATGGTGGTAGCGCACATCCTGCGTCTGCCCCAGACCTTGTTTGACATAATAGCCGG
GGCCCATTGGGGCATCTTAGCGGGCCTAGCCTATTACTCCATGCAGGGCAACTGGGCCAAGGTCGCTGTC
ATCCTGGTTATGTTTTCAGGAGTCGATGCCAGTACGCGTGTCACCGGTGGCTCCGTAGCTCGTGATGCCC
AGTTGTTTACCAATTTGGTTAGTGTGGGTGCCAACCAGAAATTGCAGCTGATCA

>3_S91_L001_R1_001.fastq_279_3a_5
CCCCCGCTGTGGGTATGGTGGTAGCGCACATCCTGCGTCTGCCCCAGACCTTGTTTGACATAATAGCCGG
GGCCCATTGGGGCATCTTAGCGGGCCTAGCCTATTACTCCATGCAGGGCAACTGGGCCAAGGTCGCTGTC
ATCCTGGTTATGTTTTCAGGAGTCGATGCCAGTACGCGTGTCACCGGTGGCTCCGTAGCTCGTGATGCCC
AGTTGTTTACCAATTTGTTTAGTGTGGGTGGCAACCAGAAATTGCAGCTGATCA

>3_S91_L001_R1_001.fastq_280_3a_5
CCCCCGCTGTGGGTATGGTGGTAGCGCACATCCTGCGTCTGCCCCAGACCTTGTTTGACATAATAGCCGG
GGCCCATTGGGGCATCTTAGCGGGCCTAGCCTATTACTCCATGCAGGGCAACTGGGCCAAGGTCGCTGTC
ATCCTGGTTATGTTTTCAGGAGTCGATGCCAGTACGCGTGTCACCGGTGGCTCCGTAGCTCGTGATGCCC
AGTTGTTTACCAATTTGTTTAGTGTGGGTGCCAACCAGAAAGTGCAGCTGATCA

>3_S91_L001_R1_001.fastq_281_3a_5
CCCCCCCTGTGGGTATGGTGGTAGCGCACATCCTGCGTCTGCCCCAGACCTTGTTTGACATAATAGCCGG
GGCCCATTGGGGCATCTTAGCGGGCCTAGCCTATTACTCCATGCAGGGCAACTGGGCCAAGGTCGCTGTC
ATCCTGGTTATGTTTTCAGGAGTCGATGCCAGTACGCGTGTCACCGGTGGCTCCGTAGCTCGTGATGCCC
AGTTGTTTACCAATTTGTTTAGTGTGGGTGCCAACCAGAAATTGCAGCTGATCA

>3_S91_L001_R1_001.fastq_282_3a_5
CCCCCGCTGTGGGTATGGTGGTAGCGCACATCCTGCGTCTGCCCCAGACCTTGTTTGACATAATAGCCGG
TGCCCATTGGGGCATCTTAGCGGGCCTAGCCTATTACTCCATGCAGGGCAACTGGGCCAAGGTCGCTGTC
ATCCTGGTTATGTTTTCAGGAGTCGATGCCAGTACGCGTGTCACCGGTGGCTCCGTAGCTCGTGATGCCC
AGTTGTTTACCAATTTGTTTAGTGTGGGTGCCAACCAGAAATTGCAGCTGATCA

>3_S91_L001_R1_001.fastq_283_3a_5
CCCCCGCTGTGGGTATGGGGGTAGCGCACATCCTGCGTCTGCCCCAGACCTTGTTTGACATAATAGCCGG
GGCCCATTGGGGCATCTTAGCGGGCCTAGCCTATTACTCCATGCAGGGCAACTGGGCCAAGGTCGCTGTC
ATCCTGGTTATGTTTTCAGGAGTCGATGCCAGTACGCGTGTCACCGGTGGCTCCGTAGCTCGTGATGCCC
AGTTGTTTACCAATTTGTTTAGTGTGGGTGCCAACCAGAAATTGCAGCTGATCA

>3_S91_L001_R1_001.fastq_284_3a_5
CCCCCGCTGTGGGTATGGTGGTAGCGCACATCCTGCGTCTGCCCCAGACCTTGTTTGACATAATAGCCGG
GGCCCATTGGGGCATCTTAGCGGGCCTAGCCTATTACTCCATGCAGGGCAACTGGGCCAAGGTCGCTGTC
ATCCTGGTTATGTTTTCAGGAGTCGATGCCAGTACGCGTGTCACCGGTGGCTCCGTAGCTCGTGATGCCC
AGTTGTTTACCAATTTGTTTAGTGTGGGTGCCAACCAGAAATTGCAGCAGATCA

>3_S91_L001_R1_001.fastq_285_3a_5
CCCCCGCTGTGGGTATGGTGGTAGCGCACATCCTGCGTCTGCCCCAGACCTTGTTTGACATAATAGCCGG
GGCCCATTGGGGCATCTTAGCGGGCCTAGCCTATTACTCCATGCAGGGCAACTGGGCCAAGGTCGCTGTC
ATCCTGGTTATGTTTTCAGGAGTCGATGCCAGTACGCGTGTCACCGGTGGCTCCGTAGCTCGTGATGCCC
AGTTGTTTACCAATTTGTTTAGTATGGGTGCCAACCAGAAATTGCAGCTGATCA

>3_S91_L001_R1_001.fastq_286_3a_5
CCCCCGCTGTGGGTATGGTGGTAGCGCACATCCTGCGTCTGCCCCAGACCTTGTTTGACATAATAGCCGG
GGCCCATTGGGGCATCTTAGCGGGCCTAGCCTATTACTCCATGCAGGGCAACTGGGCCAAGGTCGCTGTC
ATCCTGGTTATGTTTTCAGGAGTCGATGCCAGTACGCGTGTCACCGGTGGCTCCGTAGCTCGTGATGCCC
AGTTGTTTACCAATTTGTTTAGTGTAGGTGCCAACCAGAAATTGCAGCTGATCA

>3_S91_L001_R1_001.fastq_287_3a_5
CCCCCGCTGTGGGTATGGTGGTAGCGCACATCCTGCGTCTGCCCCAGACCTTGTTTGACATAATAGCCGG
GGCCCATTGGGGCATCTTAGCGGGCCAAGCCTATTACTCCATGCAGGGCAACTGGGCCAAGGTCGCTGTC
ATCCTGGTTATGTTTTCAGGAGTCGATGCCAGTACGCGTGTCACCGGTGGCTCCGTAGCTCGTGATGCCC
AGTTGTTTACCAATTTGTTTAGTGTGGGTGCCAACCAGAAATTGCAGCTGATCA

>3_S91_L001_R1_001.fastq_288_3a_5
CCCCCGCTGTGGGTATGGTGGTAGCGCACATCCTGCGTCTGCCCCAGACCTTGTTTGACATAATAGCCGG
GGCCCATTGGGGCATCTTAGCGGGCCTAGCCTATTACACCATGCAGGGCAACTGGGCCAAGGTCGCTGTC
ATCCTGGTTATGTTTTCAGGAGTCGATGCCAGTACGCGTGTCACCGGTGGCTCCGTAGCTCGTGATGCCC
AGTTGTTTACCAATTTGTTTAGTGTGGGTGCCAACCAGAAATTGCAGCTGATCA

>3_S91_L001_R1_001.fastq_289_3a_5
CCCACGCTGTGGGTATGGTGGTAGCGCACATCCTGCGTCTGCCCCAGACCTTGTTTGACATAATAGCCGG
GGCCCATTGGGGCATCTTAGCGGGCCTAGCCTATTACTCCATGCAGGGCAACTGGGCCAAGGTCGCTGTC
ATCCTGGTTATGTTTTCAGGAGTCGATGCCAGTACGCGTGTCACCGGTGGCTCCGTAGCTCGTGATGCCC
AGTTGTTTACCAATTTGTTTAGTGTGGGTGCCAACCAGAAATTGCAGCTGATCA

>3_S91_L001_R1_001.fastq_290_3a_5
CCCCCGCTGTGGGTATGGTGGTAGCGCACATCCTGCGTCTGCCCCAGACCTTGTTTGACATAATAGCCGG
GGCCCATTGGGGCATCTTAGCGGGCCTAGCCTATTACTCCATGCAGGGCAACTGGGCCAAGGTCGCTGTC
AACCTGGTTATGTTTTCAGGAGTCGATGCCAGTACGCGTGTCACCGGTGGCTCCGTAGCTCGTGATGCCC
AGTTGTTTACCAATTTGTTTAGTGTGGGTGCCAACCAGAAATTGCAGCTGATCA

>3_S91_L001_R1_001.fastq_291_3a_5
CCCCCGCTGTGGGTATGGTGGTAGCGCACATCCTGCGTCTGCCCCAGACCTTGTTTGACATAATAGCCGG
GGCCCATTGGGGCATCTTAGCGGGCCTAGCCTATTACTCCATGCAGGGCAACTGGGCCAAGGTCGCTGTC
ATCCTGGTTATGTTTTCAGGAGTCGATGCCAGTACGCGTGTCACCGGTGGCTCCGTAGCTCGTGATGCCC
AGTTGTTTACCAATTTGTTTAGTGTGGGTGCCAACCAGAATTTGCAGCTGATCA

>3_S91_L001_R1_001.fastq_292_3a_5
CCCCCGCTGTGGGTATGGTGGTAGCGCACATCCTGCGTCTGCCCCAGACCTTGTTTGACATAATAGCCGG
GGCCCATTGGGGCATCTTAGCGGGCCTAGCCTATTACTCCATGCAGGGCAACTGGGCCAAGGACGCTGTC
ATCCTGGTTATGTTTTCAGGAGTCGATGCCAGTACGCGTGTCACCGGTGGCTCCGTAGCTCGTGATGCCC
AGTTGTTTACCAATTTGTTTAGTGTGGGTGCCAACCAGAAATTGCAGCTGATCA

>3_S91_L001_R1_001.fastq_293_3a_5
CCCCCGCTGTGGGAATGGTGGTAGCGCACATCCTGCGTCTGCCCCAGACCTTGTTTGACATAATAGCCGG
GGCCCATTGGGGCATCTTAGCGGGCCTAGCCTATTACTCCATGCAGGGCAACTGGGCCAAGGTCGCTGTC
ATCCTGGTTATGTTTTCAGGAGTCGATGCCAGTACGCGTGTCACCGGTGGCTCCGTAGCTCGTGATGCCC
AGTTGTTTACCAATTTGTTTAGTGTGGGTGCCAACCAGAAATTGCAGCTGATCA

>3_S91_L001_R1_001.fastq_294_3a_5
CCCCCGCTGTGGGTATGGTGGTAGCGCACAACCTGCGTCTGCCCCAGACCTTGTTTGACATAATAGCCGG
GGCCCATTGGGGCATCTTAGCGGGCCTAGCCTATTACTCCATGCAGGGCAACTGGGCCAAGGTCGCTGTC
ATCCTGGTTATGTTTTCAGGAGTCGATGCCAGTACGCGTGTCACCGGTGGCTCCGTAGCTCGTGATGCCC
AGTTGTTTACCAATTTGTTTAGTGTGGGTGCCAACCAGAAATTGCAGCTGATCA

>3_S91_L001_R1_001.fastq_296_3a_5
CCCCCGCTGTGGGTATGGTGGTAGCGCACATCCTGCGTCTGCCCCAGACCTTGTTTGACATAATAGCCGG
GGCCCATTGGGGCATCTTAGCGGGCCTAGCCTATTACTCCATGCAGGGCAACTGGGCCACGGTCGCTGTC
ATCCTGGTTATGTTTTCAGGAGTCGATGCCAGTACGCGTGTCACCGGTGGCTCCGTAGCTCGTGATGCCC
AGTTGTTTACCAATTTGTTTAGTGTGGGTGCCAACCAGAAATTGCAGCTGATCA

>3_S91_L001_R1_001.fastq_297_3a_5
TCCCCGCTGTGGGTATGGTGGTAGCGCACATCCTGCGTCTGCCCCAGACCTTGTTTGACATAATAGCCGG
GGCCCATTGGGGCATCTTAGCGGGCCTAGCCTATTACTCCATGCAGGGCAACTGGGCCAAGGTCGCTGTC
ATCCTGGTTATGTTTTCAGGAGTCGATGCCAGTACGCGTGTCACCGGTGGCTCCGTAGCTCGTGATGCCC
AGTTGTTTACCAATTTGTTTAGTGTGGGTGCCAACCAGAAATTGCAGCTGATCA

>3_S91_L001_R1_001.fastq_298_3a_5
CCCCCGCTGTGGGTATGGTGGTAGCGCACATCCTGCGTCTGCCCCAGACCTTGTTTGACATAATAGCCGG
GGCCCATTGGGGCATCTTAGCGGGCCTAGTCTATTACTCCATGCAGGGCAACTGGGCCAAGGTCGCTGTC
ATCCTGGTTATGTTTTCAGGAGTCGATGCCAGTACGCGTGTCACCGGTGGCTCCGTAGCTCGTGATGCCC
AGTTGTTTACCAATTTGTTTAGTGTGGGTGCCAACCAGAAATTGCAGCTGATCA

>3_S91_L001_R1_001.fastq_299_3a_5
CCCCCGCTGTGGGTATGGTGGTAGCGCACATCCTGCGTCTGCCCCAGACCTTGTTTGACATAATAGCCGG
GGCCCATTGGGGCATCTTAGCGGGCCTAGCCTATTACTCCATGCAGGGCAACTGGGCCAAGGTCGCTGTC
ATCCTGGTTATGTTTTCAGGAGTCGATGGCAGTACGCGTGTCACCGGTGGCTCCGTAGCTCGTGATGCCC
AGTTGTTTACCAATTTGTTTAGTGTGGGTGCCAACCAGAAATTGCAGCTGATCA

>3_S91_L001_R1_001.fastq_300_3a_5
CCCCCGCTGTGGGTATGGTGGTAGCGCACATCCTGCGTCTGCCCCAGACCTTGTTTGACATAATAGCCGG
GGCCCATTGGGGCATCTTAGCGGGCCTAGCCTATTACTCCATGCAGGGCAACTGGGCCAAGGTCGCTGTC
ATCCTGGTTATGTTTTCAGGAGTCGATGCCTGTACGCGTGTCACCGGTGGCTCCGTAGCTCGTGATGCCC
AGTTGTTTACCAATTTGTTTAGTGTGGGTGCCAACCAGAAATTGCAGCTGATCA

>3_S91_L001_R1_001.fastq_301_3a_5
CCCCCGCTGTGGGTATGGTGGTAGCGCACATCCTGCGTCTGCCCCAGACCTTGTTTGACATAATAGCCGG
GGCCCATTGGGGCATCTTAGCGGGCCTAGCCTATTACTCCATGCAGGGCAACTGGGCCAAGGTCGCTGTC
ATCCTGGTTATGTTTTCAGGAGTCGATGCCAGTACGCGTGTCACCGGTGGCTCCGTAGCTCGTGATGCCC
AGTTGTTTACCAATTTGTTTAGAGTGGGTGCCAACCAGAAATTGCAGCTGATCA

>3_S91_L001_R1_001.fastq_302_3a_5
CCCCCGCTGTGCGTATGGTGGTAGCGCACATCCTGCGTCTGCCCCAGACCTTGTTTGACATAATAGCCGG
GGCCCATTGGGGCATCTTAGCGGGCCTAGCCTATTACTCCATGCAGGGCAACTGGGCCAAGGTCGCTGTC
ATCCTGGTTATGTTTTCAGGAGTCGATGCCAGTACGCGTGTCACCGGTGGCTCCGTAGCTCGTGATGCCC
AGTTGTTTACCAATTTGTTTAGTGTGGGTGCCAACCAGAAATTGCAGCTGATCA

>3_S91_L001_R1_001.fastq_303_3a_5
CCCCCGCTGTGGGTATGGTGGTAGCGCACATCCTGCGTCTGCCCCAGACCTTGTTTGACATAATAGCCGG
GGCCCATTGGGGCATCTTAGCGGGCCTAGCCTATTACTCCAAGCAGGGCAACTGGGCCAAGGTCGCTGTC
ATCCTGGTTATGTTTTCAGGAGTCGATGCCAGTACGCGTGTCACCGGTGGCTCCGTAGCTCGTGATGCCC
AGTTGTTTACCAATTTGTTTAGTGTGGGTGCCAACCAGAAATTGCAGCTGATCA

>3_S91_L001_R1_001.fastq_304_3a_5
CCCCCGCTGTGGGTATGGTGGTAGCGCACATCCTGCGTCTGCCCCAGACCTTGTTTGACATAATAGCCGG
GGCCCATTGGTGCATCTTAGCGGGCCTAGCCTATTACTCCATGCAGGGCAACTGGGCCAAGGTCGCTGTC
ATCCTGGTTATGTTTTCAGGAGTCGATGCCAGTACGCGTGTCACCGGTGGCTCCGTAGCTCGTGATGCCC
AGTTGTTTACCAATTTGTTTAGTGTGGGTGCCAACCAGAAATTGCAGCTGATCA

>3_S91_L001_R1_001.fastq_305_3a_5
CCCCCGCTGTGGGTATGGTGGTAGCGCACATCCTGCGTCTGCCCCCGACCTTGTTTGACATAATAGCCGG
GGCCCATTGGGGCATCTTAGCGGGCCTAGCCTATTACTCCATGCAGGGCAACTGGGCCAAGGTCGCTGTC
ATCCTGGTTATGTTTTCAGGAGTCGATGCCAGTACGCGTGTCACCGGTGGCTCCGTAGCTCGTGATGCCC
AGTTGTTTACCAATTTGTTTAGTGTGGGTGCCAACCAGAAATTGCAGCTGATCA
