# Supplementary material for: HCV transmission in high-risk communities in Bulgaria
Source: PLoS One. 2019 Mar 5;14(3):e0212350. doi: 10.1371/journal.pone.0212350 (PMC6400337; doi:10.1371/journal.pone.0212350)
Supplement: S1 File — (ZIP) [file pone.0212350.s002.zip › 4_S12_L001_R1_001.fastq_1b_freq5.fas]

>4_S12_L001_R1_001.fastq_1_1b_527
CACCTACAGCGGCCCTAGTGGTATCGCAGTTACTCCGGATCCCACAAGCCGTCGTGGATATGGTGGCGGG
GGCCCACTGGGGAGTCCTGGCGGGCCTCGCCTACTACTCCATGGTGGGGAACTGGGCTAAGGTTTTGATT
GTGATGCTGCTCTTTGCCGGCGTCGACGGGGGGAACACCTACGTGACGGGAGGGCAGGCAGCCCACACCA
CCCAGGGGATCGCGAGCTTCCTTACGCTTGGGCCGAAGCAGAAAATCCAGCTTGTGA

>4_S12_L001_R1_001.fastq_2_1b_51
CACCTACAGCGGCCCTAGTGGTATCGCAGTTACTCCGGATCCCACAAGCCGTCGTGGATATGGTGGCGGG
GGCCCACTGGGGAGTCCTGGCGGGCCTCGCCTACTACTCCATGGTGGGGAACTGGGCTAAGGTTTTGATT
GTGATGTTACTTTTTGCCGGCGTCGACGGGGAGACCCACGTGTCGGGAGGGCAGGTAGCCCACGCCGCCT
TCCGGATCACGGGGTTCCTTACAACTGGGCCGAAACAGAAAATCCAGCTTGTGA

>4_S12_L001_R1_001.fastq_3_1b_51
CACCTACAGCGGCCCTAGTGGTATCGCAGTTACTCCGGATCCCACAAGCCGTCGTGGATATGGTGGCGGG
GGCCCACTGGGGAGTCCTGGCGGGCCTCGCCTACTACTCCATGGTGGGGAACTGGGCTAAGGTTTTGATT
GTGATGTTACTTTTTGCCGGCGTCGACGGGGAGACCCACGTGTCGGGAGGGCAGGTAGCCCACGCCGCCT
TCCGGATCACGGGGTTCCTTACAACTGGGCCGAACCAGAAAATCCAGCTTGTGA

>4_S12_L001_R1_001.fastq_4_1b_34
CACCTACAGCGGCCCTAGTGGTATCGCAGTTACTCCGGATCCCACAAGCCGTCGTGGATATGGTGGCGGG
GGCCCACTGGGGAGTCCTGGCGGGCCTCGCCTACTACTCCATGGTGGGGAACTGGGCTAAGGGTTTGATT
GTGATGCTGCTCTTTGCCGGCGTCGACGGGGGGAACACCTACGTGACGGGAGGGCAGGCAGCCCACACCA
CCCAGGGGATCGCGAGCTTCCTTACGCTTGGGCCGAAGCAGAAAATCCAGCTTGTGA

>4_S12_L001_R1_001.fastq_5_1b_30
CACCTACAGCGGCCCTAGTGGTATCGCAGTTACTCCGGATCCCACAAGCCGTCGTGGATATGGTGGCGGG
GGCCCACTGGGGAGTCCTGGCGGGCCTCGCCTACTACTCCATGGTGGGGAACTGGGCTAAGGTTTTGATT
GTGATGCTGCTCTTTGCCGGCGTCGACGGGGGGAACACCTACGTGACGGGAGGGCAGGCAGCCCACACCA
CCCCGGGGATCGCGAGCTTCCTTACGCTTGGGCCGAAGCAGAAAATCCAGCTTGTGA

>4_S12_L001_R1_001.fastq_6_1b_22
CACCTACAGCGGCCCTAGTGGTATCGCAGTTACTCCGGATCCCACAAGCCGTCGTGGATATGGTGGCGGG
GGCCCACTGGGGAGTCCTGGCGGGCCTCGCCTACTACTCCATGGTGGGGAACTGGGCTAAGGTTTTGATT
GTGATGCTGCTCTTTGCCGGCGTCGACGGGGGGGACACCTACGTGACGGGAGGGCAGGCAGCCCACACCA
CCCAGGGGATCGCGAGCTTCCTTACGCTTGGGCCGAAGCAGAAAATCCAGCTTGTGA

>4_S12_L001_R1_001.fastq_7_1b_18
CACCTACAGCGGCCCTGGTGGTATCGCAGTTACTCCGGATCCCACAAGCCGTCGTGGATATGGTGGCGGG
GGCCCACTGGGGAGTCCTGGCGGGCCTCGCCTACTACTCCATGGTGGGGAACTGGGCTAAGGTTTTGATT
GTGATGCTGCTCTTTGCCGGCGTCGACGGGGGGAACACCTACGTGACGGGAGGGCAGGCAGCCCACACCA
CCCAGGGGATCGCGAGCTTCCTTACGCTTGGGCCGAAGCAGAAAATCCAGCTTGTGA

>4_S12_L001_R1_001.fastq_8_1b_17
CACCTACAGCGGCCCTAGTGGTATCGCAGTTACTCCGGATCCCACAAGCCGTCGTGGATATGGTGGCGGG
GGCCCACTGGGGAGTCCTGGCGGGCCTCGCCTACTACTCCATGGTGGGGAACTGGGCTAAGGTTTTGATT
GTGATGCTGCTCTTTGCCGGCGTCGACGGGGGGAACACCTACGTGACGGGAGGGCAGGCAGCCCACACCA
CCCAGGGGAGCGCGAGCTTCCTTACGCTTGGGCCGAAGCAGAAAATCCAGCTTGTGA

>4_S12_L001_R1_001.fastq_9_1b_17
CACCTACAGCGGCCCTAGTGGTATCGCAGTTACTCCGGATCCCACAAGCCGTCGTGGATATGGTGGCGGG
GGCCCACTGGGGAGTCCTGGCGGGCCTCGCCTACTACTCCATGGTGGGGAACTGGGCTAAGGTTTTGATT
GTGATGCTGCTCTTTGCCGGCGTCGACGGGGGGAACACCTACGTGACGGGAGGGCAGGCAGCCCACACCA
CCCAGGGGGTCGCGAGCTTCCTTACGCTTGGGCCGAAGCAGAAAATCCAGCTTGTGA

>4_S12_L001_R1_001.fastq_10_1b_16
CACCTACAGCGGCCCTAGTGGTATCGCAGTTACTCCGGATCCCACAAGCCGTCGTGGATATGGTGGCGGG
GGCCCACTGGGGAGTCCTGGCGGGCCTCGCCTACTACTCCATGGTGGGGAACTGGGCTAAGGTTTTGATT
GTGATGCTGCTCTTTGCCGGCGTCGACGGGGGGAACACCTACGTGACGGGGGGGCAGGCAGCCCACACCA
CCCAGGGGATCGCGAGCTTCCTTACGCTTGGGCCGAAGCAGAAAATCCAGCTTGTGA

>4_S12_L001_R1_001.fastq_11_1b_14
CACCTACAGCGGCCCTAGTGGTATCGCAGTTACTCCGGATCCCACAAGCCGTCGTGGATATGGTGGCGGG
GGCCCACTGGGGAGTCCTGGCGGGCCTCGCCTACTACTCCATGGTGGGGAACTGGGCTAAGGTTTTGATT
GTGATGCTGCTCTTTGCCGGCGTCGACGGGGGGAACACCTACGTGACGGGAGGGCAGGCAGGCCACACCA
CCCAGGGGATCGCGCGCTTCCTTACACCTGGGCCGAAGCAGAAAATCCAGCTTGTGA

>4_S12_L001_R1_001.fastq_12_1b_14
CACCTACAGCGGCCCTAGTGGTATCGCAGTTACTCCGGATCCCACAAGCCGTCGTGGATATGGTGGCGGG
GGCCCACTGGGGAGTCCTGGCGGGCCTCGCCTACTACTCCATGGGGGGGAACTGGGCTAAGGTTTTGATT
GTGATGCTGCTCTTTGCCGGCGTCGACGGGGGGAACACCTACGTGACGGGAGGGCAGGCAGCCCACACCA
CCCAGGGGATCGCGAGCTTCCTTACGCTTGGGCCGAAGCAGAAAATCCAGCTTGTGA

>4_S12_L001_R1_001.fastq_13_1b_13
CACCTACAGCGGCCCTAGTGGTATCGCAGTTACTCCGGATCCCACAAGCCGTCGTGGATATGGTGGCGGG
GGCCCACTGGGGAGTCCTGGCGGGCCTCGCCTACTACTCCATGGTGGGGAACTGGGCTAAGGTTTTGATT
GTGATGCTGCTCTTTGCCGGCGTCGACGGGGGGAACACCTACGTGACGGGAGGGCAGGCAGCCCACACCA
CCCAGGGGATCGCGAGCTTCCTTACGCTTGGGCCGAAGCAGAAAATCCAGCTCGTGA

>4_S12_L001_R1_001.fastq_14_1b_12
CACCTACAGCGGCCCTAGTGGTATCGCAGTTACTCCGGATCCCACAAGCCGTCGTGGATATGGTGGCGGG
GGCCCACTGGGGAGTCCTGGCGGGCCTCGCCTACTACTCCATGGTGGGGAACTGGGCTAAGGTTTTGATT
GTGATGCTGCTCTTTGCCGGCGTCGACGGGGGGAACACCTACGTGACGGGAGGGCAGGCAGCCCCCACCA
CCCAGGGGATCGCGAGCTTCCTTACGCTTGGGCCGAAGCAGAAAATCCAGCTTGTGA

>4_S12_L001_R1_001.fastq_15_1b_12
CACCTACAGCGGCCCTAGTGGTATCGCAGTTACTCCGGATCCCACAAGCCGTCGTGGATATGGTGGCGGG
GGCCCACTGGGGAGTCCTGGCGGGCCTCGCCTACTACTCCATGGTGGGGAACTGGGCTAAGGTTTTGATT
GTGATGCTGCTCTTTGCCGGCGTCGACGGGGGGAACACCTACGTGACGGGAGGGCAGGCAGCCCACACCA
CCCAGGGGACCGCGAGCTTCCTTACGCTTGGGCCGAAGCAGAAAATCCAGCTTGTGA

>4_S12_L001_R1_001.fastq_16_1b_11
CACCTACAGCAGCCCTAGTGGTATCGCAGTTACTCCGGATCCCACAAGCCGTCGTGGATATGGTGGCGGG
GGCCCACTGGGGAGTCCTGGCGGGCCTCGCCTACTACTCCATGGTGGGGAACTGGGCTAAGGTTTTGATT
GTGATGCTGCTCTTTGCCGGCGTCGACGGGGGGAACACCTACGTGACGGGAGGGCAGGCAGCCCACACCA
CCCAGGGGATCGCGAGCTTCCTTACGCTTGGGCCGAAGCAGAAAATCCAGCTTGTGA

>4_S12_L001_R1_001.fastq_17_1b_10
CACCTACAGCGGCCCTAGTGGTATCGCAGTTACTCCGGATCCCACAAGCCGTCGTGGATATGGTGGCGGG
GGCCCACTGGGGAGTCCTGGCGGGCCTCGCCTACTACTCCCTGGTGGGGAACTGGGCTAAGGTTTTGATT
GTGATGCTGCTCTTTGCCGGCGTCGACGGGGGGAACACCTACGTGACGGGAGGGCAGGCAGCCCACACCA
CCCAGGGGATCGCGAGCTTCCTTACGCTTGGGCCGAAGCAGAAAATCCAGCTTGTGA

>4_S12_L001_R1_001.fastq_18_1b_10
CACCTACAGCGGCCCTAGTGGTATCGCAGTTACTCCGGATCCCACAAGCCGTCGTGGATATGGTGGCGGG
GGCCCACTGGGGAGTCCTGGCGGGCCTCGCCTACTACTCCATGGTGGGGAACTGGGCTAAGGTTTTGATT
GTGATGTTACTTTTTGCCGGCGTCGACGGGGAGACCCACGTGTCGGGAGGGCAGGTAGCCCACGCCGCCT
CCCGGATCACGGGGTTCTTTACAACTGGGCCGAAACAGAAAATCCAGCTTGTGA

>4_S12_L001_R1_001.fastq_19_1b_10
CACCTACAGCGGCCCTAGTGGTATCGCAGTTACTCCGGATCCCACAAGCCGTCGTGGATATGGTGGCGGG
GGCCCACTGGGGAGCCCTGGCGGGCCTCGCCTACTACTCCATGGTGGGGAACTGGGCTAAGGTTTTGATT
GTGATGCTGCTCTTTGCCGGCGTCGACGGGGGGAACACCTACGTGACGGGAGGGCAGGCAGCCCACACCA
CCCAGGGGATCGCGAGCTTCCTTACGCTTGGGCCGAAGCAGAAAATCCAGCTTGTGA

>4_S12_L001_R1_001.fastq_20_1b_9
CACCTACAGCGGCCCTAGTGGTATCGCAGTTACTCCGGATCCCACAAGCCGTCGTGGATATGGTGGCGGG
GGCCCACTGGGGAGTCCTGGCGGGCCTCGCCTACTACTCCATGGTGGGGAACTGGGCTAAGGTTTTGATT
GTAATGCTGCTCTTTGCCGGCGTCGACGGGGGGAACACCTACGTGACGGGAGGGCAGGCAGCCCACACCA
CCCAGGGGATCGCGAGCTTCCTTACGCTTGGGCCGAAGCAGAAAATCCAGCTTGTGA

>4_S12_L001_R1_001.fastq_21_1b_9
CACCTACAGCGGCCCTAGTGGTATCGCAGTTACTCCGGATCCCACAAGCCGTCGTGGATATGGTGGCGGG
GGCCCACTGGGGAGTCCTGACGGGCCTCGCCTACTACTCCATGGTGGGGAACTGGGCTAAGGTTTTGATT
GTGATGCTGCTCTTTGCCGGCGTCGACGGGGGGAACACCTACGTGACGGGAGGGCAGGCAGCCCACACCA
CCCAGGGGATCGCGAGCTTCCTTACGCTTGGGCCGAAGCAGAAAATCCAGCTTGTGA

>4_S12_L001_R1_001.fastq_22_1b_9
CACCTACAGCGGCCCTAGTGGTATCGCAGTTACTCCGGATCCCACAAGCCGTCGTGGATATGGTGGCGGG
GGCCCACTGGGGAGTCCTGGCGGGCCTCGCCTACTACTCCATGGTGGGGAACTGGGCTAAGGTTTTGATT
GTGATGCTGCTCTTTGCCGGCGTCGACGGGGGGAACACCTACGTGGCGGGAGGGCAGGCAGCCCACACCA
CCCAGGGGATCGCGAGCTTCCTTACGCTTGGGCCGAAGCAGAAAATCCAGCTTGTGA

>4_S12_L001_R1_001.fastq_23_1b_8
CACCTACAGCGGCCCTAGTGGTATCGCAGTTACTCCGGATCCCACAAGCCGTCGTGGATATGGTGGCGGG
GGCCCACTGGGGAGTCCTGGCGGGCCTCGCCTACTACTCCATGGTGGGGAACTGGGCTAAGGTTTTGATT
GTGATGCTGCTCTTCGCCGGCGTCGACGGGGGGAACACCTACGTGACGGGAGGGCAGGCAGCCCACACCA
CCCAGGGGATCGCGAGCTTCCTTACGCTTGGGCCGAAGCAGAAAATCCAGCTTGTGA

>4_S12_L001_R1_001.fastq_24_1b_7
CACCTACAGCGGCCCTAGTGGTATCGCAGTTACTCCGGATCCCACAAGCCGTCGTGGATATGGTGGCGGG
GGCCCACTGGGGAGTCCTGGCGGGCCTCGCCTACTACTCCATGGTGGGGAACTGGGCTAAGGTTTTGATT
GTGATGTTACTTTTTGCCGGCGTCGACGGGGAGACCCACGTGTCGGGAGGGCAGGTAGCCCACGCCGCCT
TCCGGATTACGGGGTTCCTTACAACTGGGCCGAAACAGAAAATCCAGCTTGTGA

>4_S12_L001_R1_001.fastq_25_1b_7
CACCTACAGCGGCCCTAGTGGTATCGCAGTTACTCCGGATCCCACAAGCCGTCGTGGATATGGTGGCGGG
GGCCCACTGGGGAGTCCTGGCGGGCCTCGCCTACTACTCCATGGTGGGGAACTGGGCTAAGGTTTTGATT
GTGATGCTGCTCTTTGCCGGCGTCGACGGGGGGAACACCTGCGTGACGGGAGGGCAGGCAGCCCACACCA
CCCAGGGGATCGCGAGCTTCCTTACGCTTGGGCCGAAGCAGAAAATCCAGCTTGTGA

>4_S12_L001_R1_001.fastq_26_1b_7
CACCTACAGCGGCCCTAGTGGTATCGCAGTTACTCCGGATCCCACAAGCCGCCGTGGATATGGTGGCGGG
GGCCCACTGGGGAGTCCTGGCGGGCCTCGCCTACTACTCCATGGTGGGGAACTGGGCTAAGGTTTTGATT
GTGATGCTGCTCTTTGCCGGCGTCGACGGGGGGAACACCTACGTGACGGGAGGGCAGGCAGCCCACACCA
CCCAGGGGATCGCGAGCTTCCTTACGCTTGGGCCGAAGCAGAAAATCCAGCTTGTGA

>4_S12_L001_R1_001.fastq_27_1b_7
CACCTACAGCGGCCCTAGTGGTATCGCAGTTACTCCGGATCCCACAAGCCGTCGTGGATACGGTGGCGGG
GGCCCACTGGGGAGTCCTGGCGGGCCTCGCCTACTACTCCATGGTGGGGAACTGGGCTAAGGTTTTGATT
GTGATGCTGCTCTTTGCCGGCGTCGACGGGGGGAACACCTACGTGACGGGAGGGCAGGCAGCCCACACCA
CCCAGGGGATCGCGAGCTTCCTTACGCTTGGGCCGAAGCAGAAAATCCAGCTTGTGA

>4_S12_L001_R1_001.fastq_28_1b_6
CACCTACAGCGGCCCTAGTGGTATCGCAGTTACTCCGGATCCCACAAGCCGTCGTGGATATGGTGGCGGG
GGCCCACTGGGGAGTCCTGGCGGGCCTCGCCTACTACTCCATGGTGGGGAACTGGGCTAAGGTTTTGATT
GTGATGCTGCTCTTTGCCGGCGTCGACGGGGGGAACACCTACGTGACGGGAGGGCAGGCAGCCCACACCA
CCCAGGGAGTCGCGAGCTTCCTTACGCTTGGGCCGAAGCAGAAAATCCAGCTTGTGA

>4_S12_L001_R1_001.fastq_29_1b_6
CACCTACAGCGGCCCTAGTGGTATCGCAGTTACTCCGGATCCCACAAGCCGTCGTGGATATGGTGGTGGG
GGCCCACTGGGGAGTCCTGGCGGGCCTCGCCTACTACTCCATGGTGGGGAACTGGGCTAAGGTTTTGATT
GTGATGCTGCTCTTTGCCGGCGTCGACGGGGGGAACACCTACGTGACGGGAGGGCAGGCAGCCCACACCA
CCCAGGGGATCGCGAGCTTCCTTACGCTTGGGCCGAAGCAGAAAATCCAGCTTGTGA

>4_S12_L001_R1_001.fastq_30_1b_6
CACCTACAGCGGCCCTAGTGGTATCGCAGTTACTCCGGATCCCACAAGCCGTCGTGGGTATGGTGGCGGG
GGCCCACTGGGGAGTCCTGGCGGGCCTCGCCTACTACTCCATGGTGGGGAACTGGGCTAAGGTTTTGATT
GTGATGCTGCTCTTTGCCGGCGTCGACGGGGGGAACACCTACGTGACGGGAGGGCAGGCAGCCCACACCA
CCCAGGGGATCGCGAGCTTCCTTACGCTTGGGCCGAAGCAGAAAATCCAGCTTGTGA

>4_S12_L001_R1_001.fastq_31_1b_6
CACCTACAGCGGCCCTAGTGGTATCGCAGTTACTCCGGATCCCACAAGCCGTCGTGGATATGGTGGCGGG
GGCCCACTGGGGAGTCCTGGCGGGCCTCGCCTACTACTCCATGGTGGGGAACTGGGCTAAGGTTTTGATT
GTGATGCTGCTCTTTGCCGGCGTCGACGGGGGGAACACCTACGTGACGGGAGGGCAGGCAGCCCACACCA
CCCAGGGGATCGCGAGCTTCCTTACGCTTGAGCCGAAGCAGAAAATCCAGCTTGTGA

>4_S12_L001_R1_001.fastq_32_1b_6
CACCTACAGCGGCCCTAGTGGTATCGCAGTTACTCCGGATCCCACAAGCCGTCGTGGATATGGTAGCGGG
GGCCCACTGGGGAGTCCTGGCGGGCCTCGCCTACTACTCCATGGTGGGGAACTGGGCTAAGGTTTTGATT
GTGATGCTGCTCTTTGCCGGCGTCGACGGGGGGAACACCTACGTGACGGGAGGGCAGGCAGCCCACACCA
CCCAGGGGATCGCGAGCTTCCTTACGCTTGGGCCGAAGCAGAAAATCCAGCTTGTGA

>4_S12_L001_R1_001.fastq_33_1b_6
CACCTACAGCGGCCCTAGTGGTATCGCAGTTACTCCGGATCCCACAAGCCGTCGTGGATATGGTGGCGGG
GGCCCACTGGGGAGTCCTGGCGGGCCTCGCCTACTACTCCATGGTGGGGAACTGGGCTAAGGTTTTGATT
GTGATGTTACTTTTTGCCGGCGTCGACGGGGAGACCCACGTGTCGGGAGGGCAGGCAGCCCACACCACCC
AGGGGATCGCGAGCTTCCTTACGCTTGGGCCGAAGCAGAAAATCCAGCTTGTGA

>4_S12_L001_R1_001.fastq_34_1b_6
CACCTACAGCGGCCCTAGTGGTATCGCAGTTACTCCGGATCCCACAAGCCGTCGTGGATATGGTGGCGGG
GGCCCACTGGGGAGTCCTGGCGGGCCTCGCCTACTACTCCATGGTGGGGAACTGGGCTAAGGTTTTGATT
GTGATGTTACTTTTTGCCGGCGTCGACGGGGGGAACACCTACGTGACGGGAGGGCAGGCAGCCCACACCA
CCCAGGGGATCGCGAGCTTCCTTACGCTTGGGCCGAAGCAGAAAATCCAGCTTGTGA

>4_S12_L001_R1_001.fastq_35_1b_6
CACCTACAGCGGCCCTAGTGGTATCGCAGTTACTCCGGATCCCACAAGCCGTCGTGGATATGGTGGCGGG
GGCCCACTGGGGAGTCCTGGCGGGCCTCGCCTACTACTCCATGGTGGGGAACTGGGCTAAGGTTTTGATT
GTGATGCTGCTCTTTGCCGGCGTCGACGGGGGGAACACCTACGTGACGGGAGGGCAGGCAGCCCACACCA
CCCAGGGGATCGCGAGCTTCCTTACGCTTGGGCCGAAGCGGAAAATCCAGCTTGTGA

>4_S12_L001_R1_001.fastq_36_1b_5
CACCTACAGCGGCCCTAGTGGTATCGCAGTTACTCCGGATCCCACAAGCCGTCGTGGATATGGTGGCGGG
GGCCCACTGGGGAGTCCTAGCGGGCCTCGCCTACTACTCCATGGTGGGGAACTGGGCTAAGGTTTTGATT
GTGATGCTGCTCTTTGCCGGCGTCGACGGGGGGAACACCTACGTGACGGGAGGGCAGGCAGCCCACACCA
CCCAGGGGATCGCGAGCTTCCTTACGCTTGGGCCGAAGCAGAAAATCCAGCTTGTGA

>4_S12_L001_R1_001.fastq_37_1b_5
CACCTACAGCGGCCCTAGTGGTACCGCAGTTACTCCGGATCCCACAAGCCGTCGTGGATATGGTGGCGGG
GGCCCACTGGGGAGTCCTGGCGGGCCTCGCCTACTACTCCATGGTGGGGAACTGGGCTAAGGTTTTGATT
GTGATGCTGCTCTTTGCCGGCGTCGACGGGGGGAACACCTACGTGACGGGAGGGCAGGCAGCCCACACCA
CCCAGGGGATCGCGAGCTTCCTTACGCTTGGGCCGAAGCAGAAAATCCAGCTTGTGA

>4_S12_L001_R1_001.fastq_38_1b_5
CACCTACAGCGGCCCTAGTGGTATCGCAGTTACTCCGGATCCCACAAGCCGTCGTGGATATGGTGGCGGG
GGCCCACTGGGGAGTCCTGGCGAGCCTCGCCTACTACTCCATGGTGGGGAACTGGGCTAAGGTTTTGATT
GTGATGCTGCTCTTTGCCGGCGTCGACGGGGGGAACACCTACGTGACGGGAGGGCAGGCAGCCCACACCA
CCCAGGGGATCGCGAGCTTCCTTACGCTTGGGCCGAAGCAGAAAATCCAGCTTGTGA

>4_S12_L001_R1_001.fastq_39_1b_5
CACCTACAGCGGCCCTAGTGGTATCGCAGTTACTCCGGATCCCACAAGCCGTCGCGGATATGGTGGCGGG
GGCCCACTGGGGAGTCCTGGCGGGCCTCGCCTACTACTCCATGGTGGGGAACTGGGCTAAGGTTTTGATT
GTGATGCTGCTCTTTGCCGGCGTCGACGGGGGGAACACCTACGTGACGGGAGGGCAGGCAGCCCACACCA
CCCAGGGGATCGCGAGCTTCCTTACGCTTGGGCCGAAGCAGAAAATCCAGCTTGTGA

>4_S12_L001_R1_001.fastq_40_1b_5
CACCTACAGCGGCCCTAGTGGTATCGCAGTTACTCCGGATCCCACAAGCCGTCGTGGATATGGTGGCGGA
GGCCCACTGGGGAGTCCTGGCGGGCCTCGCCTACTACTCCATGGTGGGGAACTGGGCTAAGGTTTTGATT
GTGATGCTGCTCTTTGCCGGCGTCGACGGGGGGAACACCTACGTGACGGGAGGGCAGGCAGCCCACACCA
CCCAGGGGATCGCGAGCTTCCTTACGCTTGGGCCGAAGCAGAAAATCCAGCTTGTGA

>4_S12_L001_R1_001.fastq_41_1b_5
CACCTACAGCGGCCCTAGTGGTATCGCAGTTACTCCGGATCCCACAAGCCGTCGTGGATATGGTGGCGGG
GGCCCACTGGGGAGTCCTGGCGGGCCTCGCCTACTACTCCATGGTGGGGGACTGGGCTAAGGTTTTGATT
GTGATGCTGCTCTTTGCCGGCGTCGACGGGGGGAACACCTACGTGACGGGAGGGCAGGCAGCCCACACCA
CCCAGGGGATCGCGAGCTTCCTTACGCTTGGGCCGAAGCAGAAAATCCAGCTTGTGA

>4_S12_L001_R1_001.fastq_42_1b_5
CACCTACAGCGGCCCTAGTGGTATCGCAGTTACTCCGGATCCCACAAGCCGTCGTGGATATGGTGGCGGG
GGCCCACTGGGGAGTCCTGGCGGGCCTCGCCTACTACTCCATGGTGGGGAACTGGGCTAAGGTTTTGATT
GTGATGCTGCTCTTTGCCGGCGTCGACGGGGGGAACACCTACGTGACGGGAGGGCAGGCAGCCCACACCA
CCCAGGGGATCGCGAGCTTCCTTACGCTTGGGCCGAAGCAGAAAATCCAGCTTGTGG

>4_S12_L001_R1_001.fastq_43_1b_5
CGCCTACAGCGGCCCTAGTGGTATCGCAGTTACTCCGGATCCCACAAGCCGTCGTGGATATGGTGGCGGG
GGCCCACTGGGGAGTCCTGGCGGGCCTCGCCTACTACTCCATGGTGGGGAACTGGGCTAAGGTTTTGATT
GTGATGCTGCTCTTTGCCGGCGTCGACGGGGGGAACACCTACGTGACGGGAGGGCAGGCAGCCCACACCA
CCCAGGGGATCGCGAGCTTCCTTACGCTTGGGCCGAAGCAGAAAATCCAGCTTGTGA
