# Supplementary material for: HCV transmission in high-risk communities in Bulgaria
Source: PLoS One. 2019 Mar 5;14(3):e0212350. doi: 10.1371/journal.pone.0212350 (PMC6400337; doi:10.1371/journal.pone.0212350)
Supplement: S1 File — (ZIP) [file pone.0212350.s002.zip › 43_S11_L001_R1_001.fastq_1b_freq5.fas]

>43_S11_L001_R1_001.fastq_1_1b_443
CACCTACAACGGCCTTGGTGGTGTCGCAGTTACTCCGGATCCCACAAGCCGTCGTGGATATGGTGGCGGG
GGCCCACTGGGGAGTCCTAGCGGGCATCGCCTACTATTCCATGGTGGGGAACTGGGCTAAGGTCTTAATT
GTGATGCTACTCTTTGCTGGCGTAGATGGGAGGGGAACCCACGTGACGGGGGGGCAACACGGCATCGGCG
CTAGGGGTATTGCGAGCCTCTTCGCGCCTGGGGCGTCCCAGAGCGTCCAGCTCATAA

>43_S11_L001_R1_001.fastq_2_1b_117
CACCTACAACGGCCTTGGTGGTATCGCAGTTACTCCGGATCCCACAAGCCGTCGTGGATATGGTGGCGGG
GGCCCACTGGGGAGTCCTAGCGGGCATCGCCTACTATTCCATGGCGGGGAACTGGGCTAAGGTTTTGATT
GTGATGCTACTCTTTGCTGGCGTAGATGGGAGTGGAACCCACGTGACGGGGGGGCAACACGGCCTCGGCG
CTAGGGGTATTGCGGGCTTCTTCGCGCCTGGGGCGTCTCAGAACATCCAGCTCATAA

>43_S11_L001_R1_001.fastq_3_1b_116
CACCTACAACGGCCTTGGTGGTGTCGCAGTTACTCCGGATCCCACAAGCCGTCGTGGATATGGTGGCGGG
GGCCCACTGGGGAGTCCTAGCGGGCATCGCCTACTATTCCATGGTGGGGAACTGGGCTAAGGTCTTAATT
GTGATGCTACTTTTTGCTGGCGTAGATGGGAGGGGAACCCACGTGACGGGGGGGCAACACGGCATCGGCG
CTAGGGGTATTGCGAGCCTCTTCGCGCCTGGGGCGTCCCAGAGCGTCCAGCTCATAA

>43_S11_L001_R1_001.fastq_4_1b_112
CACCTACAACGGCCTTGGTGGTATCGCAGTTACTCCGGATCCCACAAGCCGTCGTGGATATGGTGGCGGG
GGCCCACTGGGGAGTCCTAGCGGGCATCGCCTACTATTCCATGGTGGGGAACTGGGCTAAGGTCTTAATT
GTGATGCTACTCTTTGCTGGCGTAGATGGGAGGGGAACCCACGTGACGGGGGGGCAACACGGCATCGGCG
CTAGGGGTATTGCGAGCCTCTTCGCGCCTGGGGCGTCCCAGAGCGTCCAGCTCATAA

>43_S11_L001_R1_001.fastq_5_1b_99
CACCTACAACGGCCTTGGTGGTATCGCAGTTACTCCGGATCCCACAAGCCGTCGTGGATATGGTGGCGGG
GGCCCACTGGGGAGTCCTAGCGGGCATCGCCTACTATTCCATGGCGGGGAACTGGGCTAAGGTTTTGATT
GTGATGCTACTCTTTGCTGGCGTAGATGGGAGTGGAACCTACGTGACGGGGGGGCAACACGGCCTCGGCG
CTAGGGGTATTGCGGGCTTCTTCGCGCCTGGGGCGTCTCAGAACATCCAGCTCATAA

>43_S11_L001_R1_001.fastq_6_1b_58
CACCTACAACGGCCTTGGTGGTGTCGCAGTTACTCCGGATCCCACAAGCCGTCGTGGATATGGTGGCGGG
GGCCCACTGGGGAGTCCTAGCGGGCATTGCCTACTATTCCATGGTGGGGAACTGGGCTAAGGTTTTGATT
GTGATGCTACTCTTTGCTGGCGTAGATGGGAGGGGAACCCACGTGACGGGGGGGCAACACGGCCTCGGCG
CTAGGGGTCTTGCGAGCCTCTTTTCGCCTGGGGCGTCTCAGAAAGTCCAGCTTATAA

>43_S11_L001_R1_001.fastq_7_1b_49
CACCTACAACGGCCTTGGTGGTGTCGCAGTTACTCCGGATCCCACAAGCCGTCGTGGATATGGTGGCGGG
GGCCCACTGGGGAGTCCTAGCGGGCGTCGCCTACTATTCCATGGTGGGGAACTGGGCTAAGGTTTTGATT
GTGATGCTACTCTTTGCTGGCGTAGATGGGAGCGGAACCCACGTGACGGGGGGGCAACACGGCCTTGGCG
CTAGGGGTATTACGAGCTTCTTTGCGCCTGGGGCGTCTCAGAACATCCAGCTTATAA

>43_S11_L001_R1_001.fastq_8_1b_47
CACCTACAACGGCTTTGGTGGTGTCGCAGTTACTCCGGATCCCACAAGCCGTCGTGGATATGGTGGCGGG
GGCCCACTGGGGAGTCCTAGCGGGCGTCGCCTACTATTCCATGGTGGGGAACTGGGCTAAGGTTTTGATT
GTGATGCTACTCTTTGCTGGCGTCGATGGGAGCGGAACCCACGTGACGGGGGGGCAACACGGCCTTGGCG
CTAGGGGTATTACGAGCTTCTTTGCGCCTGGGGCGTCTCAGAACATCCAGCTTATAA

>43_S11_L001_R1_001.fastq_9_1b_46
CACCTACAACGGCCTTGGTGGTGTCGCAGTTACTCCGGATCCCACAAGCCGTCGTGGATATGGTGGCGGG
GGCCCACTGGGGAGTCCTAGCGGGCATCGCCTACTATTCCATGGTGGGGAACTGGGCTAAGGTCTTAATT
GTGATGCTACTCTTTGCTGGCGTAGATGGGAGGGGAACCCACGTGACGGGGGGGCAACACGGCATCGGCG
CTAGGGGTATTGCGAGCCTCTTCGCGCCCGGGGCGTCCCAGAGCGTCCAGCTCATAA

>43_S11_L001_R1_001.fastq_10_1b_38
CACCTACAACGGCCTTGGTGGTGTCGCAGTTACTCCGGATCCCACAAGCCGTCGTGGATATGGTGGCGGG
GGCCCACTGGGGAGTCCTAGCGGGCATCGCCTACTATTCCATGGTGGGGAACTGGGCTAAGGTCTTAATT
GTGATGCTACTCTTTGCTGGCGTAGATGGGAGGGGAACCCACGTGACGGGGGGGCAACACGGCATCGGCG
CTAGGGGTATTGCGAGCCTCTTTGCGCCTGGGGCGTCCCAGAGCGTCCAGCTCATAA

>43_S11_L001_R1_001.fastq_11_1b_36
CACCTACAACGGCCTTGGTGGTATCGCAGTTACTCCGGATCCCACAAGCCGTCGTGGATATGGTGGCGGG
GGCCCACTGGGGAGTCCTAGCGGGCATCGCCTACTATTCCATGGCGGGGAACTGGGCTAAGGTTTTGATT
GTGATGCTACTCTTTGCTGGCGTAGATGGGAGTGGAACCTACGTGACGGGGGGGCAACACGGCCTCGGCG
CTAGGGGTATTGCAGGCTTCTTCGCGCCTGGGGCGTCTCAGAACATCCAGCTCATAA

>43_S11_L001_R1_001.fastq_12_1b_33
CACCTACAACGGCCTTGGTGGTATCGCAGTTACTCCGGATCCCACAAGCCGTCGTGGATATGGTGGCGGG
GGCCCACTGGGGAGTCCTAGCGGGCATCGCCTACTATTCCATGGCGGGGAACTGGGCTAAGGTTTTGATT
GTGATGCTACTCTTTGCTGGCGTAGATGGGAGTGGAACCCACGTGACGGGGGGGCAACACGGCCTCGGCG
CTAGGGGCATTGCGGGCTTCTTCGCGCCTGGGGCGTCTCAGAACATCCAGCTCATAA

>43_S11_L001_R1_001.fastq_13_1b_30
CACCTACAACGGCCTTGGTGGTATCGCAGTTACTCCGGATCCCACAAGCCGTCGTGGATATGGTGGCGGG
GGCCCACTGGGGAGTCCTAGCGGGCATCGCCTACTATTCCATGGCGGGGAACTGGGCTAAGGTTTTGATT
GTGATGCTACTCTTTGCTGGCGTAGATGGGAGTGGAACCCACGTGACGGGGGGGCAACACGGCCTCGGCG
CTAGGGGGATTGCGGGCTTCTTCGCGCCTGGGGCGTCTCAGAACATCCAGCTCATAA

>43_S11_L001_R1_001.fastq_14_1b_27
CACCTACAACGGCCTTGGTGGTGTCGCAGTTACTCCGGATCCCACAAGCCGTCGTGGATATGGTGGCGGG
GGCCCACTGGGGAGTCCTAGCGGGCATCGCCTACTATTCCATGGTGGGGAACTGGGCTAAGGTCTTAATT
GTGATGCTACTCTTTGCTGGCGTAGATGGGAGGGGAACCCACGTGACGGGGGGGCAACACGGCATCGGCG
CTAGGGGTATTGCGAGCCTCTTCGCGCCTGGGGCGTCTCAGAACATCCAGCTCATAA

>43_S11_L001_R1_001.fastq_15_1b_27
CACCTACAACGGCCTTGGTGGTATCGCAGTTACTCCGGATCCCACAAGCCGTCGTGGATATGGTGGCGGG
GGCCCACTGGGGAGTCCTAGCGGGCATCGCCTACTATTCCATGGTGGGGAACTGGGCTAAGGTCTTAATT
GTGATGCTACTTTTTGCTGGCGTAGATGGGAGGGGAACCCACGTGACGGGGGGGCAACACGGCATCGGCG
CTAGGGGTATTGCGAGCCTCTTCGCGCCTGGGGCGTCCCAGAGCGTCCAGCTCATAA

>43_S11_L001_R1_001.fastq_16_1b_23
CACCTACAACGGCCTTGGTGGTATCGCAGTTACTCCGGATCCCACAAGCCGTCGTGGATATGGTGGCGGG
GGCCCACTGGGGAGTCCTAGCGGGCATCGCCTACTATTCCATGGCGGGGAACTGGGCTAAGGTTTTGATT
GTGATGCTACTCTTTGCTGGCGTAGATGGGAGTGGAACCTACGTGACGGGGGGGCAACACGGCCTCGGCG
CTAGGGGGATTGCGGGCTTCTTCGCGCCTGGGGCGTCTCAGAACATCCAGCTCATAA

>43_S11_L001_R1_001.fastq_17_1b_20
CACCTACAACGGCCTTGGTAGTATCGCAGTTACTCCGGATCCCACAAGCCGTCGTGGATATGGTGGCGGG
GGCCCACTGGGGAGTCCTAGCGGGCATCGCCTACTATTCCATGGCGGGGAACTGGGCTAAGGTTTTGATT
GTGATGCTACTCTTTGCTGGCGTAGATGGGAGTGGAACCTACGTGACGGGGGGGCAACACGGCCTCGGCG
CTAGGGGTATTGCAGGCTTCTTCGCGCCTGGGGCGTCTCAGAACATCCAGCTCATAA

>43_S11_L001_R1_001.fastq_18_1b_20
CACCTACAACGGCCTTGGTGGTGTCGCAGTTACTCCGGATCCCACAAGCCGTCGTGGATATGGTGGCGGG
GGCCCACTGGGGAGTCCTAGCGGGCATCGCCTACTATTCCATGGCGGGGAACTGGGCTAAGGTTTTGATT
GTGATGCTACTCTTTGCTGGCGTAGATGGGAGTGGAACCCACGTGACGGGGGGGCAACACGGCCTCGGCG
CTAGGGGTATTGCGGGCTTCTTCGCGCCTGGGGCGTCTCAGAACATCCAGCTCATAA

>43_S11_L001_R1_001.fastq_19_1b_20
CACCTACAACGGCCTTGGTGGTGTCGCAGTTACTCCGGATCCCACAAGCCGTCGTGGATATGGTGGCGGG
GGCCCACTGGGGAGTCCTAGCGGGCATCGCCTACTATTCCATGGTGGGGAACTGGGCTAAGGTCTTAATT
GTGATGCTACTCTTTGCTGGCGTAGATGGGAGGGGAACCCACGTGACGGGGGGGCAACACGGCATCGGCG
CTAGGGGGATTGCGAGCCTCTTCGCGCCTGGGGCGTCCCAGAGCGTCCAGCTCATAA

>43_S11_L001_R1_001.fastq_20_1b_19
CACCTACAACGGCCTTGGTAGTATCGCAGTTACTCCGGATCCCACAAGCCGTCGTGGATATGGTGGCGGG
GGCCCACTGGGGAGTCCTAGCGGGCATCGCCTACTATTCCATGGTGGGGAACTGGGCTAAGGTCTTAATT
GTGATGCTACTCTTTGCTGGCGTAGATGGGAGGGGAACCCACGTGACGGGGGGGCAACACGGCATCGGCG
CTAGGGGTATTGCGAGCCTCTTCGCGCCTGGGGCGTCCCAGAGCGTCCAGCTCATAA

>43_S11_L001_R1_001.fastq_21_1b_19
CACCTACAACGGCCTTGGTGGTATCGCAGTTACTCCGGATCCCACAAGCCGTCGTGGATATGGTGGCGGG
GGCCCACTGGGGAGTCCTAGCGGGCATCGCCTACTATTCCATGGCGGGGAACTGGGCTAAGGGTTTGATT
GTGATGCTACTCTTTGCTGGCGTAGATGGGAGTGGAACCCACGTGACGGGGGGGCAACACGGCCTCGGCG
CTAGGGGTATTGCGGGCTTCTTCGCGCCTGGGGCGTCTCAGAACATCCAGCTCATAA

>43_S11_L001_R1_001.fastq_22_1b_18
CACCTACAACGGCCTTGGTGGTGTCGCAGTTACTCCGGATCCCACAAGCCGTCGTGGATATGGTGGCGGG
GGCCCACTGGGGAGTCCTAGCGGGCATCGCCTACTATTCCATGGTGGGGAACTGGGCTAAGGTTTTGATT
GTGATGCTACTCTTTGCTGGCGTAGATGGGGGGGGAACCCGCGTGACGGGGAGCCAATACGGCCGCGGCG
CTAGGGGTCTTGCGGGCATCTTTGCGCCTGGGGCGTCCCAGAACATCCAGCTTGTAA

>43_S11_L001_R1_001.fastq_23_1b_18
CACCTACAACGGCCTTGGTGGTGTCGCAGTTACTCCGGATCCCACAAGCCGTCGTGGATATGGTGGCGGG
GGCCCACTGGGGAGTCCTAGCGGGCATCGCCTACTATTCCATGGCGGGGAACTGGGCTAAGGTTTTGATT
GTGATGCTACTCTTTGCTGGCGTAGATGGGAGTGGAACCTACGTGACGGGGGGGCAACACGGCCTCGGCG
CTAGGGGTATTGCGGGCTTCTTCGCGCCTGGGGCGTCTCAGAACATCCAGCTCATAA

>43_S11_L001_R1_001.fastq_24_1b_17
CACCTACAACGGCCTTGGTGGTGTCGCAGTTACTCCGGATCCCACAAGCCGTCGTGGATATGGTGGCGGG
GGCCCACTGGGGAGTCCTAGCGGGCATCGCCTACTATTCCATGGTGGGGAACTGGGCTAAGGTCTTAATT
GTGATGCTACTCTTTGCTGGCGTAGATGGGAGGGGAACCCACGTGACGGGGGGGCAACACGGCATCGGCG
CTAGGGGTATTGCGGGCTTCTTCGCGCCTGGGGCGTCTCAGAACATCCAGCTCATAA

>43_S11_L001_R1_001.fastq_25_1b_17
CACCTACAACGGCCTTGGTGGTGTCGCAGTTACTCCGGATCCCACAAGCCGTCGTGGATATGGTGGCGGG
GGCCCACTGGGGAGTCCTAGCGGGCGTCGCCTACTATTCCATGGTGGGGAACTGGGCTAAGGTTTTGATT
GTGATGCTACTCTTTGCTGGCGTAGATGGGAGCGGAACCCACGTGACGGGGGGGCAACACGGCCTTGGCG
CTAGGGGCATTGCGGGCTTCTTTGCGCCTGGGGCGTCTCAGAACATCCAGCTTATAA

>43_S11_L001_R1_001.fastq_26_1b_16
CACCTACAACGGCCTTGGTGGTGTCGCAGTTACTCCGGATCCCACAAGCCGTCGTGGATATGGTGGCGGG
GGCCCACTGGGGAGTCCTAGCGGGCGTCGCCTACTATTCCATGGTGGGGAACTGGGCTAAGGTTTTGATT
GTGATGCTACTCTTTGCTGGCGTAGATGGGAGCGGAACCCACGTGACGGGGGGGCAACACGGCCTTGGCG
CTAGGGGTATTGCGGGCTTCTTTGCGCCTGGGGCGTCTCAGAACATCCAGCTTATAA

>43_S11_L001_R1_001.fastq_27_1b_16
CACCTACAACGGCCTTGGTGGTGTCGCAGTTACTCCGGATCCCGCAAGCCGTCGTGGATATGGTGGCGGG
GGCCCACTGGGGAGTCCTAGCGGGCATCGCCTACTATTCCATGGTGGGGAACTGGGCTAAGGTCTTAATT
GTGATGCTACTCTTTGCTGGCGTAGATGGGAGGGGAACCCACGTGACGGGGGGGCAACACGGCATCGGCG
CTAGGGGTATTGCGAGCCTCTTCGCGCCTGGGGCGTCCCAGAGCGTCCAGCTCATAA

>43_S11_L001_R1_001.fastq_28_1b_15
CACCTACAACGGCCTTGGTGGTATCGCAGTTACTCCGGATCCCACAAGCCGTCGTGGATATGGTGGCGGG
GGCCCACTGGGGAGTCCTAGCGGGCATCGCCTACTATTCCATGGTGGGGAACTGGGCTAAGGTCTTAATT
GTGATGCTACTCTTTGCTGGCGTAGATGGGAGGGGAACCCACGTGACGGGGGGGCAACACGGCATCGGCG
CTAGGGGTATTGCGAGCCTCTTTGCGCCTGGGGCGTCCCAGAGCGTCCAGCTCATAA

>43_S11_L001_R1_001.fastq_29_1b_14
CACCTACAACGGCCTTGGTGGTGTCGCAGTTACTCCGGATCCCACAAGCCGTCGTGGATATGGTGGCGGG
GGCCCACTGGGGAGTCCTAGCGGGCATCGCCTACTATTCCATGGTGGGGAACTGGGCTAAGGTTTTGATT
GTGATGCTACTCTTTGCTGGCGTAGATGGGAGTGGAACCTACGTGACGGGGGGGCAACACGGCCTCGGCG
CTAGGGGTATTGCGGGCTTCTTCGCGCCTGGGGCGTCTCAGAACATCCAGCTCATAA

>43_S11_L001_R1_001.fastq_30_1b_14
CACCTACAACGGCCTTGGTAGTATCGCAGTTACTCCGGATCCCACAAGCCGTCGTGGATATGGTGGCGGG
GGCCCACTGGGGAGTCCTAGCGGGCATCGCCTACTATTCCATGGCGGGGAACTGGGCTAAGGTTTTGATT
GTGATGCTACTCTTTGCTGGCGTAGATGGGAGTGGAACCCACGTGACGGGGGGGCAACACGGCCTCGGCG
CTAGGGGTATTGCGGGCTTCTTCGCGCCTGGGGCGTCTCAGAACATCCAGCTCATAA

>43_S11_L001_R1_001.fastq_31_1b_13
CACCTACAACGGCCTTGGTGGTGTCGCAGTTACTCCGGATCCCACAAGCCGTCGTGGATATGGTGGCGGG
GGCCCACTGGGGAGTCCTAGCGGGCATCGCCTACTATTCCATGGTGGGGAACTGGGCTAAGGTCTTAATT
GTGATGCTACTCTTTGCTGGCGTAGATGGGAGTGGAACCCACGTGACGGGGGGGCAACACGGCCTCGGCG
CTAGGGGTATTGCGGGCTTCTTCGCGCCTGGGGCGTCTCAGAACATCCAGCTCATAA

>43_S11_L001_R1_001.fastq_32_1b_13
CACCTACAACGGCCTTGGTGGTGTCGCAGTTACTCCGGATCCCACAAGCCGTCGTGGATATGGTGGCGGG
GGCCCACTGGGGAGTCCTAGCGGGCATCGCCTACTATTCCATGGTGGGGAACTGGGCTAAGGTCTTAATT
GTGATGCTACTCTTTGCTGGCGTAGATGGGAGTGGAACCTACGTGACGGGGGGGCAACACGGCCTCGGCG
CTAGGGGTATTGCGGGCTTCTTCGCGCCTGGGGCGTCTCAGAACATCCAGCTCATAA

>43_S11_L001_R1_001.fastq_33_1b_12
CACCTACAGCGGCCTTGGTGGTGTCGCAGTTACTCCGGATCCCACAAGCCGTCGTGGATATGGTGGCGGG
GGCCCACTGGGGAGTCCTAGCGGGCATCGCCTACTATTCCATGGTGGGGAACTGGGCTAAGGTCTTAATT
GTGATGCTACTCTTTGCTGGCGTAGATGGGAGGGGAACCCACGTGACGGGGGGGCAACACGGCATCGGCG
CTAGGGGTATTGCGAGCCTCTTCGCGCCTGGGGCGTCCCAGAGCGTCCAGCTCATAA

>43_S11_L001_R1_001.fastq_34_1b_12
CACCTACAACGGCCTTGGTGGTATCGCAGTTACTCCGGATCCCACAAGCCGTCGTGGATATGGTGGCGGG
GGCCCACTGGGGAGTCCTAGCGGGCATCGCCTACTATTCCATGGTGGGGAACTGGGCTAAGGTCTTAATT
GTGATGCTACTCTTTGCTGGCGTAGATGGGAGGGGAACCCACGTGACGGGGGGGCAACACGGCATCGGCG
CTAGGGGTATTGCGAGCCTCTTCGCGCCCGGGGCGTCCCAGAGCGTCCAGCTCATAA

>43_S11_L001_R1_001.fastq_35_1b_12
CACCTACAACGGCCTTGGTGGTATCGCAGTTACTCCGGATCCCACAAGCCGTCGTGGATATGGTGGCGGG
GGCCCACTGGGGAGTCCTAGCGGGCATTGCCTACTATTCCATGGTGGGGAACTGGGCTAAGGTTTTGATT
GTGATGCTACTCTTTGCTGGCGTAGATGGGAGGGGAACCCACGTGACGGGGGGGCAACACGGCCTCGGCG
CTAGGGGTCTTGCGAGCCTCTTTTCGCCTGGGGCGTCTCAGAAAGTCCAGCTTATAA

>43_S11_L001_R1_001.fastq_36_1b_11
CACCTACAACGGCCTTGGTGGTATCGCAGTTACTCCGGATCCCACAAGCCGTCGTGGATATGGTGGCGGG
GGCCCACTGGGGAGTCCTAGCGGGCATCGCCTACTATTCCATGGCGGGGAACTGGGCTAAGGTTTTGATT
GTGATGCTACTCTTCGCTGGCGTAGATGGGAGTGGAACCCACGTGACGGGGGGGCAACACGGCCTCGGCG
CTAGGGGTATTGCGGGCTTCTTCGCGCCTGGGGCGTCTCAGAACATCCAGCTCATAA

>43_S11_L001_R1_001.fastq_37_1b_11
CACCTACAACGGCCTTGGTGGTGTCGCAGTTACTCCGGATCCCACAAGCCGTCGTGGATATGGTGGCGGG
GGCCCACTGGGGAGTCCTAGCGGGCGTCGCCTACTATTCCATGGTGGGGAACTGGGCTAAGGTTTTGATT
GTGATGCTACTCTTTGCTGGCGTCGATGGGAGCGGAACCCACGTGACGGGGGGGCAACACGGCCTTGGCG
CTAGGGGTATTACGAGCTTCTTTGCGCCTGGGGCGTCTCAGAACATCCAGCTTATAA

>43_S11_L001_R1_001.fastq_38_1b_10
CACCTACAACGGCCTTGGTGGTATCGCAGTTACTCCGGATCCCACAAGCCGTCGTGGATATGGTGGCGGG
GGCCCACTGGGGAGTCCTAGCGGGCATCGCCTACTATTCCATGGTGGGGAACTGGGCTAAGGTCTTAATT
GTGATGCTACTCTTTGCTGGCGTAGATGGGAGGGGAACCCACGTGACGGGGGGGCAACACGGCATCGGCG
CTAGGGGGATTGCGAGCCTCTTCGCGCCTGGGGCGTCCCAGAGCGTCCAGCTCATAA

>43_S11_L001_R1_001.fastq_39_1b_10
CACCTACAACGGCCTTGGTGGTATCGCAGTTACTCCGGATCCCACAAGCCGTCGTGGATATGGTGGCGGG
GGCCCACTGGGGAGTCCTAGCGGGCATCGCCTACTATTCCATGGTGGGGAACTGGGCTAAGGTCTTAATT
GTGATGCTACTCTTTGCTGGCGTAGATGGGAGGGGAACCCACGTGACGGGGGGGCAACACGGCATCGGCG
CTAGGGGTATTGCGAGCCTCTTCGCGCCTGGGGCGTCTCAGAACATCCAGCTCATAA

>43_S11_L001_R1_001.fastq_40_1b_10
CACCTACAACGGCCTTGGTGGTATCGCAGTTACTCCGGATCCCACAAGCCGTCGTGGATATGGTGGCGGG
GGCCCACTGGGGAGTCCTAGCGGGCGTCGCCTACTATTCCATGGTGGGGAACTGGGCTAAGGTTTTGATT
GTGATGCTACTCTTTGCTGGCGTAGATGGGAGCGGAACCCACGTGACGGGGGGGCAACACGGCCTTGGCG
CTAGGGGTATTACGAGCTTCTTTGCGCCTGGGGCGTCTCAGAACATCCAGCTTATAA

>43_S11_L001_R1_001.fastq_41_1b_10
CACCTACAACGGCCTTGGTGGTATCGCAGTTACTCCGGATCCCACAAGCCGTCGTGGATATGGTGGCGGG
GGCCCACTGGGGAGTCCTAGCGGGCATCGCCTACTATTCCATGGCGGGGAACTGGGCTAAGGGTTTGATT
GTGATGCTACTCTTTGCTGGCGTAGATGGGAGTGGAACCTACGTGACGGGGGGGCAACACGGCCTCGGCG
CTAGGGGTATTGCGGGCTTCTTCGCGCCTGGGGCGTCTCAGAACATCCAGCTCATAA

>43_S11_L001_R1_001.fastq_42_1b_10
CACCTACAACGGCCTTGGTGGTGTCGCAGTTACTCCGGATCCCACAAGCCGTCGTGGATATGGTGGCGGG
GGCCCACTGGGGAGTCCTAGCGGGCATCGCCTACTATTCCATGGTGGGGAACTGGGCTAAGGTCTTAATT
GTGATGCTACTCTTTGCTGGCGTAGATGGGAGGGGAACCCACGTGACGGGGGGGCAACACGGCCTCGGCG
CTAGGGGTATTGCGGGCTTCTTCGCGCCTGGGGCGTCTCAGAACATCCAGCTCATAA

>43_S11_L001_R1_001.fastq_43_1b_9
CACCTACAACGGCCTTGGTGGTGTCGCAGTTACTCCGGATCCCACAAGCCGTCGTGGATATGGTGGCGGG
GGCCCACTGGGGAGTCCTAGCGGGCGTCGCCTACTATTCCATGGTGGGGAACTGGGCTAAGGTTTTGATT
GTGATGCTACTCTTTGCTGGCGTAGATGGGAGCGGAACCCACGTGACGGGGGGGCAACACGGCCTTGGCG
CTAGGGGTATTACGAGCTTCTTTGCGCCTGGGGCGTCTCAGAACATCCAGCTCATAA

>43_S11_L001_R1_001.fastq_44_1b_9
CACCTACAACGGCCTTGGTGGTGTCGCAGTTACTCCGGATCCCACAAGCCGTCGTGGATATGGTGGCGGG
GGCCCACTGGGGAGTCCTAGCGGGCATCGCCTACTATTCCATGGTGGGGAACTGGGCTAAGGTTTTGATT
GTGATGCTACTCTTTGCTGGCGTAGATGGGAGTGGAACCCACGTGACGGGGGGGCAACACGGCCTCGGCG
CTAGGGGTATTGCGGGCTTCTTCGCGCCTGGGGCGTCTCAGAACATCCAGCTCATAA

>43_S11_L001_R1_001.fastq_45_1b_8
CACCTACAACGGCCTTGGTGGTGTCGCAGTTACTCCGGATCCCACAAGCCGTCGTGGATATGGTGGCGGG
GGCCCACTGGGGAGTCCTAGCGGGCGTCGCCTACTATTCCATGGTGGGGAACTGGGCTAAGGTTTTGATT
GTGATGCTACTCTTTGCTGGCGTAGATGGGAGTGGAACCCACGTGACGGGGGGGCAACACGGCCTCGGCG
CTAGGGGTATTGCGGGCTTCTTCGCGCCTGGGGCGTCTCAGAACATCCAGCTCATAA

>43_S11_L001_R1_001.fastq_46_1b_8
CACCTACAACGGCCTTGGTGGTATCGCAGTTACTCCGGATCCCACAAGCCGTCGTGGATATGGTGGCGGG
GGCCCACTGGGGAGTCCTAGCGGGCATCGCCTACTATTCCATGGCGGGGAACTGGGCTAAGGTTTTGATT
GTGATGCTACTCTTTGCTGGCGTAGATGGGAGGGGAACCCACGTGACGGGGGGGCAACACGGCATCGGCG
CTAGGGGTATTGCGAGCCTCTTCGCGCCTGGGGCGTCCCAGAGCGTCCAGCTCATAA

>43_S11_L001_R1_001.fastq_47_1b_8
CACCTACAACGGCCTTGGTGGTGTCGCAGTTACTCCGGATCCCACAAGCCGTCGTGGATATGGTGGCGGG
GGCCCACTGGGGAGTCCTAGCGGGCATCGCCTACTATTCCATGGTGGGGAACTGGGCTAAGGTCTTAATT
GTGATGCTACTCTTTGCTGGCGTAGATGGGAGGGGAACCCACGTGACGGGGGGGCAACACGGCATCGGCG
CTAGGGGTATTGCGGGCCTCTTCGCGCCTGGGGCGTCCCAGAGCGTCCAGCTCATAA

>43_S11_L001_R1_001.fastq_48_1b_8
CACCTACAACGGCCTTGGTGGTATCGCAGTTACTCCGGATCCCACAAGCCGTCGTGGATATGGTGGCGGG
GGCCCACTGGGGAGTCCTAGCGGGCATCGCCTACTATTCCATGGTGGGGAACTGGGCTAAGGTCTTAATT
GTGATGCTACTCTTTGCTGGCGTAGATGGGAGGGGAACCCACGTGACGGGGGGGCAACACGGCATCGGCG
CTAGGGGTATTGCGGGCTTCTTCGCGCCTGGGGCGTCTCAGAACATCCAGCTCATAA

>43_S11_L001_R1_001.fastq_49_1b_8
CACCTACAACGGCCTTGGTGGTGTCGCAGTTACTCCGGATCCCACAAGCCGTCGTGGATATGGTGGCGGG
GGCCCACTGGGGAGTCCTAGCGGGCATCGCCTACTACTCCATGGTGGGGAACTGGGCTAAGGTCTTAATT
GTGATGCTACTCTTTGCTGGCGTAGATGGGAGGGGAACCCACGTGACGGGGGGGCAACACGGCATCGGCG
CTAGGGGTATTGCGAGCCTCTTCGCGCCTGGGGCGTCCCAGAGCGTCCAGCTCATAA

>43_S11_L001_R1_001.fastq_50_1b_8
CACCTACAACGGCCTTGGTGGTGTCGCAGTTACTCCGGATCCCACAAGCCGTCGTGGATATGGTGGCGGG
GGCCCACTGGGGAGTCCTAGCGGGCATCGCCTACTATTCCATGGTGGGGAACTGGGCTAAGGTCTTAATT
GTGATGCTACTCTTTGCTGGCGTAGATGGGAGGGGAACCCACGTGACAGGGGGGCAACACGGCATCGGCG
CTAGGGGTATTGCGAGCCTCTTCGCGCCTGGGGCGTCCCAGAGCGTCCAGCTCATAA

>43_S11_L001_R1_001.fastq_51_1b_8
CACCTACAACGGCCTTGGTGGTATCGCAGTTACTCCGGATCCCACAAGCCGTCGTGGATATGGTGGCGGG
GGCCCACTGGGGAGTCCTAGCGGGCATCGCCTACTATTCCATGGCGGGGAACTGGGCTAAGGTTTTGATT
GTGATGCTACTCTTTGCTGGCGTAGATGGGAGTGGAACCTACGTGACGGGGGGGCAACACGGCCTCGGCG
CTAGGGGGATTGCAGGCTTCTTCGCGCCTGGGGCGTCTCAGAACATCCAGCTCATAA

>43_S11_L001_R1_001.fastq_52_1b_8
CACCTACAACGGCCTTGGTGGTGTCGCAGTTACTCCGGATCCCACAAGCCGTCGTGGATATGGTGGCGGG
GGCCCACTGGGGAGTCCTAGCGGGCATCGCCTACTATTCCATGGTGGGGAACTGGGCTAAGGTCTTAATT
GTGATGCTACTCTTTGCTGGCGTAGATGGAAGGGGAACCCACGTGACGGGGGGGCAACACGGCATCGGCG
CTAGGGGTATTGCGAGCCTCTTCGCGCCTGGGGCGTCCCAGAGCGTCCAGCTCATAA

>43_S11_L001_R1_001.fastq_53_1b_8
CACCTACAACGGCCTTGGTGGTGTCGCAGTTACTCCGGATCCCACAAGCCGTCGTGGATATGGTGGCGGG
GGCCCACTGGGGAGTCCTAGCGGGCATCGCCTACTATTCCATGGTGGGGAACTGGGCTAAGGTTTTGATT
GTGATGCTACTCTTTGCTGGCGTAGATGGGGGGGGAACCCACGTGACTGGGGGGCAATACGGCCGCGGCG
CTAGGGGTATTGCGGGCATCTTTGCACCCGGGGCGTCCCAGAACATCCAGCTTATAA

>43_S11_L001_R1_001.fastq_54_1b_8
CACCTACAACGGCCTTGGTGGTGTCGCAGTTACTCCGGATCCCACAAGCCGTCGTGGATATGGTGGCGGG
GGCCCACTGGGGAGTCCTAGCGGGCATCGCCTACTATTCCATGGCGGGGAACTGGGCTAAGGTTTTGATT
GTGATGCTACTCTTTGCTGGCGTAGATGGGAGTGGAACCCACGTGACGGGGGGGCAACACGGCCTCGGCG
CTAGGGGGATTGCGGGCTTCTTCGCGCCTGGGGCGTCTCAGAACATCCAGCTCATAA

>43_S11_L001_R1_001.fastq_55_1b_7
CACCTACAACGGCCTTGGTGGTGTCGCAGTTACTCCGGATCCCACAAGCCGTCGTGGATATGGTGGCGGG
GGCCCACTGGGGAGTCCTAGCGGGCATCGCCTACTATTCCATGGTGGGGAACTGGGCTAAGGTCTTAATT
GTGATGCTACTCTTTGCTGGCGTAGATGGGAGTGGAACCTACGTGACGGGGGGGCAACACGGCCTCGGCG
CTAGGGGTATTGCAGGCTTCTTCGCGCCTGGGGCGTCTCAGAACATCCAGCTCATAA

>43_S11_L001_R1_001.fastq_56_1b_7
CACCTACAACGGCCTTGGTGGTATCGCAGTTACTCCGGATCCCACAAGCCGTCGTGGATATGGTGGCGGG
GGCCCACTGGGGAGTCCTAGCGGGCATCGCCTACTATTCCATGGCGGGGAACTGGGCTAAGGTATTGATT
GTGATGCTACTCTTTGCTGGCGTAGATGGGAGTGGAACCTACGTGACGGGGGGGCAACACGGCCTCGGCG
CTAGGGGTATTGCGGGCTTCTTCGCGCCTGGGGCGTCTCAGAACATCCAGCTCATAA

>43_S11_L001_R1_001.fastq_57_1b_7
CACCTACAACGGCCTTGGTGGTATCGCAGTTACTCCGGATCCCACAAGCCGTCGTGGATATGGTGGCGGG
GGCCCACTGGGGAGTCCTAGCGGGCATCGCCTACTATTCCATGGCGGGGAACTGGGCTAAGGTCTTAATT
GTGATGCTACTCTTTGCTGGCGTAGATGGGAGGGGAACCCACGTGACGGGGGGGCAACACGGCATCGGCG
CTAGGGGTATTGCGAGCCTCTTCGCGCCTGGGGCGTCCCAGAGCGTCCAGCTCATAA

>43_S11_L001_R1_001.fastq_58_1b_7
CACCTACAACGGCCTTGGTGGTGTCGCAGTTACTCCGGATCCCACAAGCCGTCGTGGATATGGTGGCGGG
GGCCCACTGGGGAGTCCTAGCGGGCATCGCCTACTATTCCATGGTGGGGAACTGGGCTAAGGTCTTAATT
GTGATGCTACTTTTTGCTGGCGTAGATGGGAGGGGAACCCACGTGACGGGGGGGCAACACGGCATCGGCG
CTAGGGGTATTGCGAGCCTCTTCGCGCCTGGGGCGTCTCAGAACATCCAGCTCATAA

>43_S11_L001_R1_001.fastq_59_1b_7
CACCTACAACGGCCTTGGTGGTGTCGCAGTTACTCCGGATCCCACAAGCCGTCGTGGATATGGTGGCGGG
GGCCCACTGGGGAGTCCTAGCGGGCATCGCCTACTATTCCATGGTGGGGAACTGGGCTAAGGTCTTAATT
GTGATGCTACTTTTTGCTGGCGTAGATGGGAGGGGAACCCACGTGACGGGGGGGCAACACGGCATCGGCG
CTAGGGGTATTGCGAGCCTCTTTGCGCCTGGGGCGTCCCAGAGCGTCCAGCTCATAA

>43_S11_L001_R1_001.fastq_60_1b_7
CACCTACAACGGCCTTGGTGGTATCGCAGTTACTCCGGATCCCACAAGCCGTCGTGGATATGGTGGCGGG
GGCCCACTGGGGAGTCCTAGCGGGCATCGCCTACTATTCCATGGTGGGGAACTGGGCTAAGGTTTTGATT
GTGATGCTACTCTTTGCTGGCGTAGATGGGAGTGGAACCTACGTGACGGGGGGGCAACACGGCCTCGGCG
CTAGGGGTATTGCGGGCTTCTTCGCGCCTGGGGCGTCTCAGAACATCCAGCTCATAA

>43_S11_L001_R1_001.fastq_61_1b_7
CACCTACAACGGCCTTGGTGGTGTCGCAGTTACTCCGGATCCCACAAGCCGTCGTGGATATGGTGGCGGG
GGCCCACTGGGGAGTCCTAGCGGGCGTCGCCTACTATTCCATGGTGGGGAACTGGGCTAAGGTTTTGATT
GTGATGCTACTCTTTGCTGGCGTAGATGGGAGCGGAACCCACGTGACGGGGGGGCAACACGGCCTTGGCG
CTAGGGGTATTACGAGCTTCTTCGCGCCTGGGGCGTCTCAGAACATCCAGCTCATAA

>43_S11_L001_R1_001.fastq_62_1b_7
CACCTACAACGGCCTTGGTGGTATCGCAGTTACTCCGGATCCCACAAGCCGTCGTGGATATGGTGGCGGG
GGCCCACTGGGGAGTCCTAGCGGGCATCGCCTACTATTCCATGGCGGGGAACTGGGCTAAGGGTTTGATT
GTGATGCTACTCTTTGCTGGCGTAGATGGGAGTGGAACCTACGTGACGGGGGGGCAACACGGCCTCGGCG
CTAGGGGTATTGCAGGCTTCTTCGCGCCTGGGGCGTCTCAGAACATCCAGCTCATAA

>43_S11_L001_R1_001.fastq_63_1b_7
CACCTACAACGGCCTTGGTGGTGTCGCAGTTACTCCGGATCCCACAAGCCGTCGTGGATATGGTGGCGGG
GGCCCACTGGGGAGTCCTAGCGGGCATCGCCTACTATTCCATGGTGGGGAACTGGGCTAAGGTCTTAATT
GTGATGCTACTCTTTGCTGGCGTAGATGGGAGGGGAACCCACGTGACGGGGGGGCAACATGGCATCGGCG
CTAGGGGTATTGCGAGCCTCTTCGCGCCTGGGGCGTCCCAGAGCGTCCAGCTCATAA

>43_S11_L001_R1_001.fastq_64_1b_7
CACCTACAACGGCCTTGGTGGTATCGCAGTTACTCCGGATCCCACAAGCCGTCGTGGATATGGTGGCGGG
GGCCCACTGGGGAGTCCTAGCGGGCGTCGCCTACTATTCCATGGTGGGGAACTGGGCTAAGGTTTTGATT
GTGATGCTACTCTTTGCTGGCGTCGATGGGAGCGGAACCCACGTGACGGGGGGGCAACACGGCCTTGGCG
CTAGGGGTATTACGAGCTTCTTTGCGCCTGGGGCGTCTCAGAACATCCAGCTTATAA

>43_S11_L001_R1_001.fastq_65_1b_7
CACCTACAACGGCCTTGGTGGTGTCGCAGTTACTCCGGATCCCACAAGCCGTCGTGGATATGGTGGCGGG
GGCCCACTGGGGAGTCCTAGCGGGCATCGCCTACTATTCCATGGCGGGGAACTGGGCTAAGGTTTTGATT
GTGATGCTACTCTTTGCTGGCGTAGATGGGAGTGGAACCTACGTGACGGGGGGGCAACACGGCCTCGGCG
CTAGGGGTATTGCAGGCTTCTTCGCGCCTGGGGCGTCTCAGAACATCCAGCTCATAA

>43_S11_L001_R1_001.fastq_66_1b_7
CACCTACAACGGCCTTGGTGGTATCGCAGTTACTCCGGATCCCACAAGCCGTCGTGGATATGGTGGCGGG
GGCCCACTGGGGAGTCCTAGCGGGCATCGCCTACTATTCCATGGCGGGGAACTGGGCTAAGGTTTTGATT
GTGATGCTACTCTTTGCTGGCGTAGATGGGAGTGGAACCCACGTGACGGGGGGGCAACACGGCCTCGGCG
CTAGGGGTATTGCGGGCTTCTTTGCGCCTGGGGCGTCTCAGAACATCCAGCTCATAA

>43_S11_L001_R1_001.fastq_67_1b_6
CACCTACAACGGCCTTGGTGGTGTCGCAGTTACTCCGGATCCCACAAGCCGTCGTGGATATGGTGGCGGG
GGCCCACTGGGGAGTCCTAGCGGGCATCGCCTACTATTCCATGGTGGGGAACTGGGCTAAGGTCTTAATT
GTGATGCTACTCTTTGCTGGCGTAGATGGGAGGGGAACCCACGTGACGGGGGGGCAACACGGCATCGGCG
CTAGGGGTATCGCGAGCCTCTTCGCGCCTGGGGCGTCCCAGAGCGTCCAGCTCATAA

>43_S11_L001_R1_001.fastq_68_1b_6
CACCTACAACGGCCTTGGTGGTATCGCAGTTACTCCGGATCCCACAAGCCGTCGTGGATATGGTGGCGGG
GGCCCACTGGGGAGTCCTAGCGGGCATCGCCTACTATTCCATGGCGGGGAACTGGGCTAAGGTTTTGATT
GTGATGCTACTCTTTGCTGGCGTAGATGGGAGTGGAACCCACGTGACGGGGGGGCAACACGGCCTCGGCG
CCAGGGGTATTGCGGGCTTCTTCGCGCCTGGGGCGTCTCAGAACATCCAGCTCATAA

>43_S11_L001_R1_001.fastq_69_1b_6
CACCTACAACGGCCTTGGTGGTATCGCAGTTACTCCGGATCCCACAAGCCGTCGTGGATATGGTGGCGGG
GGCCCACTGGGGAGTCCTAGCGGGCATCGCCTACTATTCCATGGCGGGGAACTGGGCTAAGGTTTTGATT
GTGATGCTACTCTTTGCTGGCGTAGATGGGAGTGGAACCCACGTGACGGGGGGGCAGCACGGCCTCGGCG
CTAGGGGTATTGCGGGCTTCTTCGCGCCTGGGGCGTCTCAGAACATCCAGCTCATAA

>43_S11_L001_R1_001.fastq_70_1b_6
CACCTACAACGGCCTTGGTGGTGTCGCAGTTACTCCGGATCCCACAAGCCGTCGTGGATATGGTGGCGGG
GGCCCACTGGGGAGTCCTAGCGGGCATCGCCTACTATTCCATGGTGGGGAACTGGGCTAAGGTCTTAATT
GTGATGCTACTCTTTGCTGGCGTAGATGGGAGGGGAACCCACGTGACGGGGGGGCAACACGGCATCGGCG
CCAGGGGTATTGCGAGCCTCTTCGCGCCTGGGGCGTCCCAGAGCGTCCAGCTCATAA

>43_S11_L001_R1_001.fastq_71_1b_6
CACCTACAACGGCCTTGGTGGTGTCGCAGTTGCTCCGGATCCCACAAGCCGTCGTGGATATGGTGGCGGG
GGCCCACTGGGGAGTCCTAGCGGGCATCGCCTACTATTCCATGGTGGGGAACTGGGCTAAGGTCTTAATT
GTGATGCTACTCTTTGCTGGCGTAGATGGGAGGGGAACCCACGTGACGGGGGGGCAACACGGCATCGGCG
CTAGGGGTATTGCGAGCCTCTTCGCGCCTGGGGCGTCCCAGAGCGTCCAGCTCATAA

>43_S11_L001_R1_001.fastq_72_1b_6
CACCTACAACGGCCTTGGTGGTATCGCAGTTACTCCGGATCCCACAAGCCGTCGTGGATATGGTGGCGGG
GGCCCACTGGGGAGTCCTAGCGGGCATCGCCTACTATTCCATGGTGGGGAACTGGGCTAAGGTTTTGATT
GTGATGCTACTCTTTGCTGGCGTAGATGGGGGGGGAACCCGCGTGACGGGGAGCCAATACGGCCGCGGCG
CTAGGGGTCTTGCGGGCATCTTTGCGCCTGGGGCGTCCCAGAACATCCAGCTTGTAA

>43_S11_L001_R1_001.fastq_73_1b_6
CACCTACAACGGCCTTGGTGGTGTCGCAGTTACTCCGGATCCCACAAGCCGTCGTGGATATGGTGGCGGG
GGCCCACTGGGGAGTCCTAGCGGGCATCGCCTACTATTCCATGGTGGGGAACTGGGCTAAGGTCTTAATT
GTGATGCTACTCTTTGCTGGCGTAGATGGGAGGGGAACCCACGTGACGGGGGGGCAACACGGCATCGGCG
CTAGGGGTATTGCGAGCCTCTTCGCGCCTGGGGCGTCTCAGAGCGTCCAGCTCATAA

>43_S11_L001_R1_001.fastq_74_1b_6
CACCTACAACGGCTTTGGTGGTGTCGCAGTTACTCCGGATCCCACAAGCCGTCGTGGATATGGTGGCGGG
GGCCCACTGGGGAGTCCTAGCGGGCATCGCCTACTATTCCATGGTGGGGAACTGGGCTAAGGTCTTAATT
GTGATGCTACTCTTTGCTGGCGTAGATGGGAGGGGAACCCACGTGACGGGGGGGCAACACGGCATCGGCG
CTAGGGGTATTGCGAGCCTCTTCGCGCCTGGGGCGTCCCAGAGCGTCCAGCTCATAA

>43_S11_L001_R1_001.fastq_75_1b_6
CACCTACAACGGCCTTGGTGGTGTCGCAGTTACTCCGGATCCCACAAGCCGTCGTGGATATGGTGGCGGG
GGCCCACTGGGGAGTCCTAGCGGGCATCGCCTACTATTCCATGGTGGGGAACTGGGCTAAGGTCTTAATT
GTGATGCTACTCTTTGCTGGCGTAGATGGGAGGGGAACCCACGTGACGGGGGGGCAACACGGCATCGGCG
CTAGGGGTATTGCGAGCCTCTTTGCGCCTGGGGCGTCTCAGAACATCCAGCTCATAA

>43_S11_L001_R1_001.fastq_76_1b_6
CACCTACAACGGCCTTGGTGGTATCGCAGTTACTCCGGATCCCACAAGCCGTCGTGGATATGGTGGCGGG
GGCCCACTGGGGAGTCCTAGCGGGCATCGCCTACTATTCCATGGCGGGGAACTGGGCTAAGGTTTTGATT
GTGATGCTACTCTTTGCTGGCGTAGATGGGAGTGGAACCCACGTGACGGGGGGGCAACATGGCCTCGGCG
CTAGGGGTATTGCGGGCTTCTTCGCGCCTGGGGCGTCTCAGAACATCCAGCTCATAA

>43_S11_L001_R1_001.fastq_77_1b_6
CACCTACAACGGCCTTGGTGGTGTCGCAGTTACTCCGGATCCCACAAGCCGTCGTGGATATGGTGGCGGG
GGCCCACTGGGGAGTCCTAGCGGGCATCGCCTACTATTCCATGGTGGGGAACTGGGCTAAGGTTTTGATT
GTGATGCTACTCTTTGCTGGCGTAGATGGGGGAACCCACGTGACGGGGGGGCAACACGGCCAGGGCGCTA
GGGGTATTGCGGGCCTCTTCGCGCCTGGGGCGTCTCAGAACATCAAGCTTATAA

>43_S11_L001_R1_001.fastq_78_1b_6
CACCTACAACGGCCTTGGTGGTGTCGCAGTTACTCCGGATCCCACAAGCCGTCGTGGATATGGTGGCGGG
GGCCCACTGGGGAGTCCTAGCGGGCATCGCCTACTATTCCATGGTGGGGAACTGGGCTAAGGTCTTAATT
GTGATGCTACTCTTTGCTGGCGTAGATGGGAGGGGAACCCACGTGACGGGGGGGCAACACGGCATCGGCG
CTAGGGGTATTGCGAGCCTCTTCGCGCCTGGGGCGTCCCAGGGCGTCCAGCTCATAA

>43_S11_L001_R1_001.fastq_79_1b_6
CACCTACAACGGCCTTGGTGGTGTCGCAGTTACTCCGGATCCCACAAGCCGTCGTGGATATGGTGGCGGG
GGCCCACTGGGGAGTCCTAGCGGGCATCGCCTACTATTCCATGGTGGGGAACTGGGCTAAGGTCTTAATT
GTGATGCTACTCTTTGCTGGCGTAGATGGGAGGGGAACCCACGTGACGGGGGGGCAACACGGCATTGGCG
CTAGGGGTATTGCGAGCCTCTTCGCGCCTGGGGCGTCCCAGAGCGTCCAGCTCATAA

>43_S11_L001_R1_001.fastq_80_1b_5
CACCTACAACGGCCTTGGTGGTGTCGCAGTTACTCCGGATCCCACAAGCCGTCGTGGATATGGTGGCGGG
GGCCCACTGGGGAGTCCTAGCGGGCATCGCCTACTATTCCATGGTGGGGAACTGGGCTAAGGTCTTAATT
GTGATGCTACTCTTTGCCGGCGTAGATGGGAGGGGAACCCACGTGACGGGGGGGCAACACGGCATCGGCG
CTAGGGGTATTGCGAGCCTCTTCGCGCCTGGGGCGTCCCAGAGCGTCCAGCTCATAA

>43_S11_L001_R1_001.fastq_81_1b_5
CACCTACAACGGCCTTGGTAGTATCGCAGTTACTCCGGATCCCACAAGCCGTCGTGGATATGGTGGCGGG
GGCCCACTGGGGAGTCCTAGCGGGCATCGCCTACTATTCCATGGCGGGGAACTGGGCTAAGGTTTTGATT
GTGATGCTACTCTTTGCTGGCGTAGATGGGAGTGGAACCTACGTGACGGGGGGGCAACACGGCCTCGGCG
CTAGGGGGATTGCAGGCTTCTTCGCGCCTGGGGCGTCTCAGAACATCCAGCTCATAA

>43_S11_L001_R1_001.fastq_82_1b_5
CACCTACAACGGCCTTGGTGGTGTCGCAGTTACTCCGGATCCCACAAGCCGTCGTGGATATGGTGGCGGG
GGCCCACTGGGGAGTCCTAGCGGGCGTCGCCTACTATTCCATGGTGGGGAACTGGGCTAAGGTTTTGATT
GTGATGCTACTCTTTGCTGGCGTAGATGGGAGTGGAACCCACGTGACGGGGGGGCAACACGGCCTCGGCG
CTAGGGGTATTGCGGGCTTCTTTGCGCCTGGGGCGTCTCAGAACATCCAGCTTATAA

>43_S11_L001_R1_001.fastq_83_1b_5
CACCTACAACGGCCTTGGTGGTGTCGCAGTTACTCCGGATCCCACAAGCCGTCGTGGATATGGTGGCGGG
GGCCCACTGGGGAGTCCTAGCGGGCATCGCCTACTATTCCATGGTGGGGAACTGGGCTAAGGTCTTAATT
GTGATGCTACTCTTTGCTGGCGTAGATGGGAGGGGGACCCACGTGACGGGGGGGCAACACGGCATCGGCG
CTAGGGGTATTGCGAGCCTCTTCGCGCCTGGGGCGTCCCAGAGCGTCCAGCTCATAA

>43_S11_L001_R1_001.fastq_84_1b_5
CACCTACAACAGCCTTGGTGGTATCGCAGTTACTCCGGATCCCACAAGCCGTCGTGGATATGGTGGCGGG
GGCCCACTGGGGAGTCCTAGCGGGCATCGCCTACTATTCCATGGCGGGGAACTGGGCTAAGGTTTTGATT
GTGATGCTACTCTTTGCTGGCGTAGATGGGAGTGGAACCCACGTGACGGGGGGGCAACACGGCCTCGGCG
CTAGGGGTATTGCGGGCTTCTTCGCGCCTGGGGCGTCTCAGAACATCCAGCTCATAA

>43_S11_L001_R1_001.fastq_85_1b_5
CACCTACAACGGCCTTGGTGGTGTCGCAGTTACTCCGGATCCCACAAGCCGTCGTGGATATGGTGGCGGG
GGCCCACTGGGGAGTCCTAGCAGGCATCGCCTACTATTCCATGGTGGGGAACTGGGCTAAGGTCTTAATT
GTGATGCTACTCTTTGCTGGCGTAGATGGGAGGGGAACCCACGTGACGGGGGGGCAACACGGCATCGGCG
CTAGGGGTATTGCGAGCCTCTTCGCGCCTGGGGCGTCCCAGAGCGTCCAGCTCATAA

>43_S11_L001_R1_001.fastq_86_1b_5
CACCTACAACGGCCTTGGTGGTATCGCAGTTACTCCGGATCCCACAAGCCGTCGTGGATATGGTGGCGGG
GGCCCACTGGGGAGTCCTAGCGGGCATCGCCTACTATTCCATGGCGGGGAACTGGGCTAAGGTTTTGATT
GTGATGCTACTCTTTGCTGGCGTAGATGGGAGTGGAACCCACGTGACGGGGGGGCAACACGGCCTCGGCG
CTAGGGGTATTGCAGGCTTCTTCGCGCCTGGGGCGTCTCAGAACATCCAGCTCATAA

>43_S11_L001_R1_001.fastq_87_1b_5
CACCTACAACGGCCTTGGTGGTGTCGCAGTTACTCCGGATCCCACAAGCCGTCGTGGATATGGTGGCGGG
GGCCCACTGGGGAGTCCTAGCGGGCATCGCCTACTATTCCATGGTGGGGAACTGGGCTAAGGGCTTAATT
GTGATGCTACTCTTTGCTGGCGTAGATGGGAGGGGAACCCACGTGACGGGGGGGCAACACGGCATCGGCG
CTAGGGGTATTGCGAGCCTCTTCGCGCCTGGGGCGTCCCAGAGCGTCCAGCTCATAA

>43_S11_L001_R1_001.fastq_88_1b_5
CACCTACAACGGCCTTGGTGGTATCGCAGTTACTCCGGATCCCACAAGCCGTCGTGGATATGGTGGCGGG
GGCCCACTGGGGAGTCCTAGCGGGCATCGCCTACTATTCCATGGTGGGGAACTGGGCTAAGGTCTTAATT
GTGATGCTACTCTTTGCTGGCGTAGATGGGAGGGGAACCCACGTGACGGGGGGGCAACACGGCCTCGGCG
CTAGGGGTATTGCGGGCTTCTTCGCGCCTGGGGCGTCTCAGAACATCCAGCTCATAA

>43_S11_L001_R1_001.fastq_89_1b_5
CACCTACAACGGCCTTGGTAGTATCGCAGTTACTCCGGATCCCACAAGCCGTCGTGGATATGGTGGCGGG
GGCCCACTGGGGAGTCCTAGCGGGCATCGCCTACTATTCCATGGTGGGGAACTGGGCTAAGGTCTTAATT
GTGATGCTACTCTTTGCTGGCGTAGATGGGAGGGGAACCCACGTGACGGGGGGGCAACACGGCATCGGCG
CTAGGGGTATTGCGAGCCTCTTCGCGCCCGGGGCGTCCCAGAGCGTCCAGCTCATAA

>43_S11_L001_R1_001.fastq_90_1b_5
CACCTACAACGGCTTTGGTGGTGTCGCAGTTACTCCGGATCCCACAAGCCGTCGTGGATATGGTGGCGGG
GGCCCACTGGGGAGTCCTAGCGGGCGTCGCCTACTATTCCATGGTGGGGAACTGGGCTAAGGTTTTGATT
GTGATGCTACTCTTTGCTGGCGTAGATGGGAGTGGAACCCACGTGACGGGGGGGCAACACGGCCTCGGCG
CTAGGGGTATTGCGGGCTTCTTCGCGCCTGGGGCGTCTCAGAACATCCAGCTCATAA

>43_S11_L001_R1_001.fastq_91_1b_5
CACCTACAACGGCCTTGGTGGTGTCGCAGTTACTCCGGATCCCACAAGCCGTCGTGGATATGGTGGCGGG
GGCCCACTGGGGAGTCCTAGCGGGCATCGCCTACTATTCCATGGTGGGGAACTGGGCTAAGGCCTTAATT
GTGATGCTACTCTTTGCTGGCGTAGATGGGAGGGGAACCCACGTGACGGGGGGGCAACACGGCATCGGCG
CTAGGGGTATTGCGAGCCTCTTCGCGCCTGGGGCGTCCCAGAGCGTCCAGCTCATAA

>43_S11_L001_R1_001.fastq_92_1b_5
CACCTACAACGGCCTTGGTGGTATCGCAGCTACTCCGGATCCCACAAGCCGTCGTGGATATGGTGGCGGG
GGCCCACTGGGGAGTCCTAGCGGGCATCGCCTACTATTCCATGGCGGGGAACTGGGCTAAGGTTTTGATT
GTGATGCTACTCTTTGCTGGCGTAGATGGGAGTGGAACCCACGTGACGGGGGGGCAACACGGCCTCGGCG
CTAGGGGTATTGCGGGCTTCTTCGCGCCTGGGGCGTCTCAGAACATCCAGCTCATAA

>43_S11_L001_R1_001.fastq_93_1b_5
CACCTACAACGGCCTTGGTGGTATCGCAGTTACTCCGGATCCCACAAGCCGTCGTGGATATGGTGGCGGG
GGCCCACTGGGGAGTCCTAGCGGGCATCGCCTACTATTCCATGGCGGGGAACTGGGCTAAGGGTTTGATT
GTGATGCTACTCTTTGCTGGCGTAGATGGGAGTGGAACCCACGTGACGGGGGGGCAACACGGCCTCGGCG
CTAGGGGGATTGCGGGCTTCTTCGCGCCTGGGGCGTCTCAGAACATCCAGCTCATAA

>43_S11_L001_R1_001.fastq_94_1b_5
CACCTACAACGGCCTTGGTGGTGTCGCAGTTACTCCGGATCCCACAAGCCGTCGTGGATATGGTGGCGGG
GGCCCACTGGGGAGTCCTAGCGGGCATCGCCTACTATTCCATGGTGGGGAACTGGGCTAAGGTCTTAATT
GTGATGCTACTTTTTGCTGGCGTAGATGGGAGGGGAACCCACGTGACGGGGGGGCAACACGGCATCGGCG
CTAGGGGTATTGCGGGCTTCTTCGCGCCTGGGGCGTCTCAGAACATCCAGCTCATAA

>43_S11_L001_R1_001.fastq_95_1b_5
CACCTACAACGGCCTTGGTGGTGTCGCAGTTACTCCGGATCCCACAAGCCGTCGTGGATATGGTGGCGGG
GGCCCACTGGGGAGTCCTAGCGGGCATCGCCTACTATTCCATGGTGGGGAACTGGGCTAAGGTCTTAATT
GTGATGCTACTCTTTGCTGGCGTAGATGGGAGTGGAACCCACGTGACGGGGGGGCAACACGGCCTCGGCG
CTAGGGGCATTGCGGGCTTCTTCGCGCCTGGGGCGTCTCAGAACATCCAGCTCATAA

>43_S11_L001_R1_001.fastq_96_1b_5
CACCTACAACGGCCTTGGTGGTGTCGCAGTTACTCCGGATCCCACAAGCCGTCGTGGATATGGTGGCGGG
GGCCCACTGGGGAGTCCTAGCGGGCATCGCCTACTATTCCATGGTGGGGAACTGGGCTAAGGTCCTAATT
GTGATGCTACTCTTTGCTGGCGTAGATGGGAGGGGAACCCACGTGACGGGGGGGCAACACGGCATCGGCG
CTAGGGGTATTGCGAGCCTCTTCGCGCCTGGGGCGTCCCAGAGCGTCCAGCTCATAA

>43_S11_L001_R1_001.fastq_97_1b_5
CACCTACAACGGCCTTGGTGGTATCGCAGTTACTCCGGATCCCACAAGCCGTCGTGGATATGGTGGCGGG
GGCCCACTGGGGAGTCCTAGCGGGCGTCGCCTACTATTCCATGGTGGGGAACTGGGCTAAGGTTTTGATT
GTGATGCTACTCTTTGCTGGCGTCGATGGGAGCGGAACCCACGTGACGGGGGGGCAACACGGCCTTGGCG
CTAGGGGTATTACGAGCTTCTTTGCGCCTGGGGCGTCTCAGAACATCCAGCTCATAA

>43_S11_L001_R1_001.fastq_98_1b_5
CACCTACAACGGCCTTGGTGGTGTCGCAGTTACTCCGGATCCCACAAGCCGTCGTGGATATGGTGGCGGG
GGCCCACTGGGGAGTCCTAGCGGGCATCGCCTACTATTCCATGGTGGGGAACTGGGCTAAGGTCTTAATT
GTGATGCTACTCTTTGCTGGCGTAGATGGGAGGGGAACCCACGTGACGGGGGGGCAACACGGCATCGGCG
CTAGGGGTATTGCGAGCCTCTTCGCGCCTGGGGCGTCCCAGAGCGTCCAGCTTATAA

>43_S11_L001_R1_001.fastq_99_1b_5
CACCTACAACGGCCTTGGTAGTATCGCAGTTACTCCGGATCCCACAAGCCGTCGTGGATATGGTGGCGGG
GGCCCACTGGGGAGTCCTAGCGGGCATCGCCTACTATTCCATGGCGGGGAACTGGGCTAAGGTTTTGATT
GTGATGCTACTCTTTGCTGGCGTAGATGGGAGTGGAACCTACGTGACGGGGGGGCAACACGGCCTCGGCG
CTAGGGGTATTGCAGGCTTCTTTGCGCCTGGGGCGTCTCAGAACATCCAGCTCATAA

>43_S11_L001_R1_001.fastq_100_1b_5
CACCTACAACGGCCTTGGTGGTGTCGCAGTTACTCCGGATCCCACAAGCCGTCGTGGATATGGTGGCGGG
GGCCCACTGGGGAGTCCTAGCGGGCATCGCCTACTATTCCATGGTGGGGAACTGGGCTAAGGTCTTAATT
GTGATGCTACTCTTTGCTGGCGTAGATGGGAGGGGAACCCACGCGACGGGGGGGCAACACGGCATCGGCG
CTAGGGGTATTGCGAGCCTCTTCGCGCCTGGGGCGTCCCAGAGCGTCCAGCTCATAA
