# Supplementary material for: HCV transmission in high-risk communities in Bulgaria
Source: PLoS One. 2019 Mar 5;14(3):e0212350. doi: 10.1371/journal.pone.0212350 (PMC6400337; doi:10.1371/journal.pone.0212350)
Supplement: S1 File — (ZIP) [file pone.0212350.s002.zip › 521_S16_L001_R1_001.fastq_1a_freq5.fas]

>521_S16_L001_R1_001.fastq_1_1a_1220
CCCCTACGACAGCGCTGATAATGGCGCAGCTGCTCAGGGTCCCGCAAGCCATCTTGGACATGATCGCTGG
TGCCCACTGGGGAGTCCTAGCGGGCATAGCGTATTTCTCCATGGTGGGGAACTGGGCGAAGGTCCTGCTA
GTGCTGTTACTGTTTGCCGGCGTCGATGCGGAAACCCATACCACCGGGGGGAGTGCTGCCAAGACCACGG
CAGGATTCGTCAGTCTTTTCCAGCCAGGCTCCAAGCAGAATCTCCAGCTGGTCA

>521_S16_L001_R1_001.fastq_2_1a_237
CCCCTACGACAGCGCTGATAATGGCGCAGCTGCTCAGGGTCCCGCAAGCCATCTTGGACATGATCGCTGG
TGCCCACTGGGGAGTCCTAGCGGGCATAGCGTATTTCTCCATGGTGGGGAACTGGGCGAAGGTCCTGCTA
GTGCTGTTACTGTTTGCCGGCGTCGATGCGGAAACCCATACCACCGGGGGGAGTGCTGCCAAGACTACGG
CAGGATTCGTCAGTCTTTTCCAGCCAGGCTCCAAGCAGAACCTCCAGCTGGTCA

>521_S16_L001_R1_001.fastq_3_1a_209
CTCCTACAACGGCGCTGGTAATGGCGCAGCTGCTCAGGGTCCCGCAAGCCATCTTGGACATGATCGCTGG
TGCCCACTGGGGAGTCCTAGCGGGCATAGCGTATTTCTCCATGGTGGGGAACTGGGCGAAGGTCCTGCTA
GTGCTGTTACTGTTTGCCGGCGTCGACGCGGAGACCCGCGTCACCGGGGGGAGTGCTGGCCATACCACGC
AGGGACTCGCCAGTCTTTTCCGGCCAGGCCCCAGGCAGGACATCCAGCTGGTCA

>521_S16_L001_R1_001.fastq_4_1a_193
CCCCTACGACAGCGCTGATAATGGCGCAGCTGCTCAGGGTCCCGCAAGCCATCTTGGACATGATCGCTGG
TGCCCACTGGGGAGTCCTAGCGGGCATAGCGTATTTCTCCATGGTGGGGAACTGGGCGAAGGTCCTGCTA
GTGCTGTTACTGTTTGCCGGCGTCGATGCGGAAACCCATACCACCGGGGGGAGTGCTGCCCAGACCACGT
CAGGACTCGTCAGTCTTTTCCAGCCAGGCTCCAAGCAGAATCTCCAGCTGGTCA

>521_S16_L001_R1_001.fastq_5_1a_124
CCCCTACGACAGCGCTGATAATGGCGCAGCTGCTCAGGGTCCCGCAAGCCATCTTGGACATGATCGCTGG
TGCCCACTGGGGAGTCCTAGCGGGCATAGCGTATTTCTCCATGGTGGGGAACTGGGCGAAGGTCCTGCTA
GTGCTGTTACTGTTTGCCGGCGTCGATGCGGAAACCCATACCACCGGGGGGAGTGCTGCCAAGACCACGG
CAGGACTCGTCAGTTTGTTTCAGCCAGGCTCCAAGCAGAATCTCCAGCTGGTCA

>521_S16_L001_R1_001.fastq_6_1a_112
CCCCTACGACAGCGCTGATAATGGCGCAGCTGCTCAGGGTCCCGCAAGCCATCTTGGACATGATCGCTGG
TGCCCACTGGGGAGTCCTAGCGGGCATAGCGTATTTCTCCATGGTGGGGAACTGGGCGAAGGTCCTGCTA
GTGCTGTTACTGTTTGCCGGCGTCGATGCGGAAACCCATACCACCGGGGGGAGTGCTGCCCAGACCACGC
TAGGACTCGTCCGTTTATTCGATCCAGGCTCCAAGCAGAACCTCCAGCTGGTCA

>521_S16_L001_R1_001.fastq_7_1a_108
CCCCTACGACAGCGCTGATAATGGCGCAGCTGCTCAGGGTCCCGCAAGCCATCTTGGACATGATCGCTGG
TGCCCACTGGGGAGTCCTAGCGGGCATAGCGTATTTCTCCATGGTGGGGAACTGGGCGAAGGTCCTGCTA
GTGCTGTTACTGTTTGCCGGCGTCGATGCGGAAACCCATACCACCGGGGGGAGTGCTGCCAAGACCACGT
TAGGACTCGTCAGTCTTTTCCAGCCAGGCTCCAAGCAGAATCTCCAGCTGGTCA

>521_S16_L001_R1_001.fastq_8_1a_105
CCCCTACGACAGCGCTGATAATGGCGCAGCTGCTCAGGGTCCCGCAAGCCATCTTGGACATGATCGCTGG
TGCCCACTGGGGAGTCCTAGCGGGCATAGCGTATTTCTCCATGGTGGGGAACTGGGCGAAGGTCCTGCTA
GTGCTGTTGCTGTTTGCCGGCGTCGATGCGGAAACCCATACCACCGGGGGGAGTGCCGCCAAGACCACAG
CAGGACTCGCCAGTATTTTCGAGCCAGGCTCCAAGCAGAACCTCCAGCTGGTCA

>521_S16_L001_R1_001.fastq_9_1a_95
CCCCTACGACAGCGCTGATAATGGCGCAGCTGCTCAGGGTCCCGCAAGCCATCTTGGACATGATCGCTGG
TGCCCACTGGGGAGTCCTAGCGGGCATAGCGTATTTCTCCATGGTGGGGAACTGGGCGAAGGTCCTGCTA
GTGCTGTTACTGTTTGCCGGCGTCGACGCGGAGACCCGCGTCACCGGGGGGAGTGCTGGCCATACCACGC
AGGGACTCGCCAGTCTTTTCCGGCCAGGCCCCAGGCAGGACATCCAGCTGGTCA

>521_S16_L001_R1_001.fastq_10_1a_68
CCCCTACGACAGCGCTGATAATGGCGCAGCTGCTCAGGGTCCCGCAAGCCATCTTGGACATGATCGCTGG
TGCCCACTGGGGAGTCCTAGCGGGCATAGCGTATTTCTCCATGGTGGGGAACTGGGCGAAGGTCCTGCTA
GTGCTGTTGCTGTTTGCCGGCGTCGATGCGGAAACCCATACCACCGGGGGGAGTGCCGCCAAGACCACGG
CAGGACTCGCCAGTTTTTTCGAGCCAGGCTCCAAGCAGAACCTCCAGCTGGTCA

>521_S16_L001_R1_001.fastq_11_1a_67
CCCCTACGACAGCGCTGATAATGGCGCAGCTGCTCAGGGTCCCGCAAGCCATCTTGGACATGATCGCTGG
TGCCCACTGGGGAGTCCTAGCGGGCATAGCGTATTTCTCCATGGTGGGGAACTGGGCGAAGGTCCTGCTA
GTGCTGTTACTGTTTGCCGGCGTCGATGCGGAAACCCATACCACCGGGGGGAGTGCTGCCAAGACCACGG
CAGGATTCGTCAGTCTTTTCCAGCCAGGCTCCAAGCAGAACCTCCAGCTGGTCA

>521_S16_L001_R1_001.fastq_12_1a_65
CCCCTACGACAGCGCTGATAATGGCGCAGCTGCTCAGGGTCCCGCAAGCCATCTTGGACATGATCGCTGG
TGCCCACTGGGGAGTCCTAGCGGGCATAGCGTATTTCTCCATGGTGGGGAACTGGGCGAAGGTCCTGCTA
GTGCTGTTACTGTTTGCCGGCGTCGATGCGGAAACCCATACCACCGGGGGGAGTGCTGCCAAGACCGCGT
CAGGACTCGTCAGTCTTTTCCAGCCAGGCTCCAAGCAGAATCTCCAGCTGGTCA

>521_S16_L001_R1_001.fastq_13_1a_59
CCCCTACGACAGCGCTGATAATGGCGCAGCTGCTCAGGGTCCCGCAAGCCATCTTGGACATGATCGCTGG
TGCCCACTGGGGAGTCCTAGCGGGCATAGCGTATTTCTCCATGGTGGGGAACTGGGCGAAGGTCCTGCTA
GTGCTGTTACTGTTTGCCGGCGTTGATGCGGAAACCCATACCACCGGGGGGAGTGCTGCCAAGACCACGG
CAGGATTCGTCAGTATTTTCGAGCCAGGCTCCAAGCAGAACCTCCAGCTGGTCA

>521_S16_L001_R1_001.fastq_14_1a_58
CCCCTACGACAGCGCTGATAATGGCGCAGCTGCTCAGGGTCCCGCAAGCCATCTTGGACATGATCGCTGG
TGCCCACTGGGGAGTCCTAGCGGGCATAGCGTATTTCTCCATGGTGGGGAACTGGGCGAAGGTCCTGCTA
GTGCTGTTACTGTTTGCCGGCGTCGATGCGGAAACCCATACCACCGGGGGGAGTGCTGCCAAGACCACGT
TAGGACTCGTCAGTATTTTCGAGCCAGGCTCCAAGCAGAACCTCCAGCTGGTCA

>521_S16_L001_R1_001.fastq_15_1a_57
CCCCTACGACAGCGCTGATAATGGCGCAGCTGCTCAGGGTCCCGCAAGCCATCTTGGACATGATCGCTGG
TGCCCACTGGGGAGTCCTAGCGGGCATAGCGTATTTCTCCATGGTGGGGAACTGGGCGAAGGTCCTGCTA
GTGCTGTTACTGTTTGCCGGCGTCGATGCGGAAACCCATACCACCGGGGGGAGTGCTGCCAAGACCACGG
CAGGACTCGTCAGTCTTTTCCAGCCAGGCTCCAAGCAGAATCTCCAGCTGGTCA

>521_S16_L001_R1_001.fastq_16_1a_54
CTCCTACAACGGCGCTGGTAATGGCGCAGCTGCTCAGGGTCCCGCAAGCCATCTTGGACATGATCGCTGG
TGCCCACTGGGGAGTCCTAGCGGGCATAGCGTATTTCTCCATGGTGGGGAACTGGGCGAAGGTCCTGCTA
GTGCTGTTACTGTTCGCCGGCGTCGACGCGGAGACCCGCGTCACCGGGGGGAGTGCTGGCCATACCACGC
AGGGACTCGCCAGTCTTTTCCGGCCAGGCCCCAGGCAGGACATCCAGCTGGTCA

>521_S16_L001_R1_001.fastq_17_1a_49
CCCCTACGACAGCGCTGATAATGGCGCAGCTGCTCAGGGTCCCGCAAGCCATCTTGGACATGATCGCTGG
TGCCCACTGGGGAGTCCTAGCGGGCATAGCGTATTTCTCCATGGTGGGGAACTGGGCGAAGGTCCTGCTA
GTGCTGTTACTGTTTGCCGGCGTCGATGCGGAAACCCATACCACCGGGGGGAGTGCTGCCAAGACTACGG
CAGGATTCGTCAGTCTTTTCCAGCCAGGCTCCAAGCAGAATCTCCAGCTGGTCA

>521_S16_L001_R1_001.fastq_18_1a_47
CTCCTACGACAGCGCTGATAATGGCGCAGCTGCTCAGGGTCCCGCAAGCCATCTTGGACATGATCGCTGG
TGCCCACTGGGGAGTCCTAGCGGGCATAGCGTATTTCTCCATGGTGGGGAACTGGGCGAAGGTCCTGCTA
GTGCTGTTACTGTTTGCCGGCGTCGATGCGGAAACCCATACCACCGGGGGGAGTGCTGCCAAGACCACGG
CAGGATTCGTCAGTCTTTTCCAGCCAGGCTCCAAGCAGAATCTCCAGCTGGTCA

>521_S16_L001_R1_001.fastq_19_1a_46
CCCCTACGACAGCGCTGATAATGGCGCAGCTGCTCAGGGTCCCGCAAGCCATCTTGGACATGATCGCTGG
TGCCCACTGGGGAGTCCTAGCGGGCATAGCGTATTTCTCCATGGTGGGGAACTGGGCGAAGGTCCTGCTA
GTGCTGTTACTGTTTGCCGGCGTCGATGCGGAAACCCATACCACCGGGGGGAGTGCTGCCAAGACCACGT
TAGGACTCGTCAGTATTTTCGAGCCAGGCTCCAAGCAGAATCTCCAGCTGGTCA

>521_S16_L001_R1_001.fastq_20_1a_39
CCCCTACGACAGCGCTGATAATGGCGCAGCTGCTCAGGGTCCCGCAAGCCATCTTGGACATGATCGCTGG
TGCCCACTGGGGAGTCCTAGCGGGCATAGCGTATTTCTCCATGGTGGGGAACTGGGCGAAGGTCCTGCTA
GTGCTGTTACTGTTTGCCGGCGTCGATGCGGAAACCCATACCACCGGGGGGAGTGCTGCCAAGACCACGT
TAGGACTCGTCAGTCTTTTCCAGCCAGGCTCCAAGCAGAACCTCCAGCTGGTCA

>521_S16_L001_R1_001.fastq_21_1a_38
CTCCTACAACGGCGCTGGTAATGGCGCAGCTGCTCAGGGTCCCGCAAGCCATCTTGGACATGATCGCTGG
TGCCCACTGGGGAGTCCTAGCGGGCATAGCGTATTTCTCCATGGTGGGGAACTGGGCGAAGGTCCTGCTA
GTGCTGTTACTGTTTGCCGGCGTCGATGCGGAAACCCATACCACCGGGGGGAGTGCTGCCAAGACCACGG
CAGGATTCGTCAGTCTTTTCCAGCCAGGCTCCAAGCAGAATCTCCAGCTGGTCA

>521_S16_L001_R1_001.fastq_22_1a_36
CCCCTACGACAGCGCTGATAATGGCGCAGCTGCTCAGGGTCCCGCAAGCCATCTTGGACATGATCGCTGG
TGCCCACTGGGGAGTCCTAGCGGGCATAGCGTATTTCTCCATGGTGGGGAACTGGGCGAAGGTCCTGCTA
GTGCTGTTGCTGTTTGCCGGCGTCGATGCGGAAACCCATACCACCGGGGGGAGTGCTGCCAAGACCACGG
CAGGATTCGTCAGTCTTTTCCAGCCAGGCTCCAAGCAGAATCTCCAGCTGGTCA

>521_S16_L001_R1_001.fastq_23_1a_36
CCCCCACGACAGCGCTGATAATGGCGCAGCTGCTCAGGGTCCCGCAAGCCATCTTGGACATGATCGCTGG
TGCCCACTGGGGAGTCCTAGCGGGCATAGCGTATTTCTCCATGGTGGGGAACTGGGCGAAGGTCCTGCTA
GTGCTGTTACTGTTTGCCGGCGTCGATGCGGAAACCCATACCACCGGGGGGAGTGCTGCCAAGACCACGG
CAGGATTCGTCAGTCTTTTCCAGCCAGGCTCCAAGCAGAATCTCCAGCTGGTCA

>521_S16_L001_R1_001.fastq_24_1a_36
CTCCTACAACGGCGCTGGTAATGGCGCAGCTGCTCAGGGTCCCGCAAGCCATCTTGGACATGATCGCTGG
TGCCCACTGGGGAGTCCTAGCGGGCATAGCGTACTTCTCCATGGTGGGGAACTGGGCGAAGGTCCTGCTA
GTGCTGTTACTGTTTGCCGGCGTCGACGCGGAGACCCGCGTCACCGGGGGGAGTGCTGGCCATACCACGC
AGGGACTCGCCAGTCTTTTCCGGCCAGGCCCCAGGCAGGACATCCAGCTGGTCA

>521_S16_L001_R1_001.fastq_25_1a_33
CCCCTACGACAGCGCTGATAATGGCGCAGCTGCTCAGGGTCCCGCAAGCCATCTTGGACATGATCGCTGG
TGCCCACTGGGGAGTCCTAGCGGGCATAGCGTATTTCTCCATGGTGGGGAACTGGGCGAAGGTCCTGCTA
GTGCTGTTACTGTTTGCCGGCGTCGATGCGGAAACCCATACCACCGGGGGGAGTGCTGCCCAGACCACGT
CAGGACTCGTCAGTCTTTTCCAGCCAGGCTCCAAGCAGAACCTCCAGCTGGTCA

>521_S16_L001_R1_001.fastq_26_1a_31
CCCCTACGACAGCGCTGATAATGGCGCAGCTGCTCAGGGTCCCGCAAGCCATCTTGGACATGATCGCTGG
TGCCCACTGGGGAGTCCTAGCGGGCATAGCGTATTTCTCCATGGTGGGGAACTGGGCGAAGGTCCTGCTA
GTGCTGTTACTGTTTGCCGGCGTCGATGCGGAAACCCATACCACCGGGGGGAGTGCTGCCATGACCACGT
CAGGACTCGTCAGTCTTTTCCAGCCAGGCTCCAAGCAGAATCTCCAGCTGGTCA

>521_S16_L001_R1_001.fastq_27_1a_30
CCCCTACGACAGCGCTGATAGTGGCGCAGCTGCTCAGGGTCCCGCAAGCCATCTTGGACATGATCGCTGG
TGCCCACTGGGGAGTCCTAGCGGGCATAGCGTATTTCTCCATGGTGGGGAACTGGGCGAAGGTCCTGCTA
GTGCTGTTACTGTTTGCCGGCGTCGATGCGGAAACCCATACCACCGGGGGGAGTGCTGCCAAGACCACGG
CAGGATTCGTCAGTCTTTTCCAGCCAGGCTCCAAGCAGAATCTCCAGCTGGTCA

>521_S16_L001_R1_001.fastq_28_1a_29
CTCCTACAACGGCGCTGGTAATGGCGCAGCTGCTCAGGGTCCCGCAAGCCATCTTGGACATGATCGCTGG
TGCCCACTGGGGAGTCCTAGCGGGCATAGCGTATTTCTCCATGGTGGGGAACTGGGCGAAGGTCCTGCTA
GTGCTGTTACTGTTTGCCGGCGTCGACGCGGAGACCCGCGTCACCGGGGGGAGTGCTGGCCATACCACGC
AAGGACTCGCCAGTCTTTTCCGGCCAGGCCCCAGGCAGGACATCCAGCTGGTCA

>521_S16_L001_R1_001.fastq_29_1a_28
CTCCTACGACAGCGCTGATAATGGCGCAGCTGCTCAGGGTCCCGCAAGCCATCTTGGACATGATCGCTGG
TGCCCACTGGGGAGTCCTAGCGGGCATAGCGTATTTCTCCATGGTGGGGAACTGGGCGAAGGTCCTGCTA
GTGCTGTTGCTGTTTGCCGGCGTCGATGCAGAAACCCATACCACCGGGGGGAGTGCTGCCAAGACCACGG
CAGGACTCGCCAGTCTTTTCCAGCCAGGCTCCAAGCAGAACCTCCAGCTGGTCA

>521_S16_L001_R1_001.fastq_30_1a_28
CCCCTACGACAGCGCTGATAATGGCGCAGCTGCTCAGGGTCCCGCAAGCCATCTTGGACATGATCGCTGG
TGCCCACTGGGGAGTCCTAGCGGGCATAGCGTATTTCTCCATGGTGGGGAACTGGGCGAAGGTCCTGCTA
GTGCTGTTACTGTTTGCCGGCGTCGATGCGGAAACCCATACCACCGGGGGGAGTGCTGCCCAGACCACGT
CAGGATTCGTCAGTCTTTTCCAGCCAGGCTCCAAGCAGAATCTCCAGCTGGTCA

>521_S16_L001_R1_001.fastq_31_1a_28
CCCCTACGACAGCGCTGATAATGGCGCAGCTGCTCAGGGTCCCGCAAGCCATCTTGGACATGATCGCTGG
TGCCCACTGGGGAGTCCTAGCGGGCATAGCGTATTTCTCCATGGTGGGGAACTGGGCGAAGGTCCTGCTA
GTGCTGTTACTGTTTGCCGGCGTCGATGCGGAAACCCATACCACCGGGGGGAGTGCTGCCAAGACCACGG
CAGGACTCGCCAGTTTGTTTCAGCCAGGCTCCAAGCAGAATCTCCAGCTGGTCA

>521_S16_L001_R1_001.fastq_32_1a_27
CCCCTACGACAGCGCTGATAATGGCGCAGCTGCTCAGGGTCCCGCAAGCCATCTTGGACATGATCGCTGG
TGCCCACTGGGGAGTCCTAGCGGGCATAGCGTATTTCTCCATGGTGGGGAACTGGGCGAAGGTCCTGCTA
GTGCTGCTACTGTTTGCCGGCGTCGATGCGGAAACCCATACCACCGGGGGGAGTGCTGCCAAGACCACGG
CAGGATTCGTCAGTCTTTTCCAGCCAGGCTCCAAGCAGAATCTCCAGCTGGTCA

>521_S16_L001_R1_001.fastq_33_1a_26
CCCCTACGACAGCGCTGATAATGGCGCAGCTGCTCAGGGTCCCGCAAGCCATCTTGGACATGATCGCTGG
TGCCCACTGGGGAGTCCTAGCGGGCATAGCGTATTTCTCCATGGTGGGGAACTGGGCGAAGGTCCTGCTA
GTGCTGTTGCTGTTTGCCGGCGTCGATGCGGAAACCCATACCACCGGGGGGAGTGCTGCCAAGACCACGT
TAGGACTCGTCAGTCTTTTCCAGCCAGGCTCCAAGCAGAACCTCCAGCTGGTCA

>521_S16_L001_R1_001.fastq_34_1a_26
CCCCTACGACAGCGCTGATAATGGCGCAGCTGCTCAGGGTCCCGCAAGCCATCTTGGACATGATCGCTGG
TGCCCACTGGGGAGTCCTAGCGGGCATAGCGTATTTCTCCATGGTGGGGAACTGGGCGAAGGTCCTGCTA
GTGCTGTTGCTGTTTGCCGGCGTCGATGCGGAAACCCATACCACCGGGGGGAGTGCTGCCAAGACCACGG
CAGGACTCGCCAGTATTTTCGAGCCAGGCTCCAAGCAGAACCTCCAGCTGGTCA

>521_S16_L001_R1_001.fastq_35_1a_25
CCCCTACGACAGCGCTGATAATGGCGCAGCTGCTCAGGGTCCCGCAAGCCATCTTGGACATGATCGCTGG
TGCCCACTGGGGAGTCCTAGCGGGCATAGCGTATTTCTCCATGGTGGGGAACTGGGCGAAGGTCCTGCTA
GTGCTGTTACTGTTTGCCGGCGTCGATGCGGAAACCCATACCACTGGGGGGAGTGCTGCCAAGACCACGG
CAGGATTCGTCAGTCTTTTCCAGCCAGGCTCCAAGCAGAATCTCCAGCTGGTCA

>521_S16_L001_R1_001.fastq_36_1a_23
CCCCTACGACAGCGCTGATAATGGCGCAGCTGCTCAGGGTCCCGCAAGCCATCTTGGACATGATCGCTGG
TGCCCACTGGGGAGTCCTAGCGGGCATAGCGTATTTCTCCATGGTGGGGAACTGGGCGAAGGTCCTGCTA
GTGCTGTTACTGTTTGCCGGCGTCGATGCGGAAACCCATACCACCGGGGGGAGTGCTGCCAAGACCACGT
TAGGATTCGTCAGTCTTTTCCAGCCAGGCTCCAAGCAGAATCTCCAGCTGGTCA

>521_S16_L001_R1_001.fastq_37_1a_23
CTCCTACAACGGCGCTGGTAATGGCGCAGCTGCTCAGGGTCCCGCAAGCCATCCTGGACATGATCGCTGG
TGCCCACTGGGGAGTCCTAGCGGGCATAGCGTATTTCTCCATGGTGGGGAACTGGGCGAAGGTCCTGCTA
GTGCTGTTACTGTTTGCCGGCGTCGACGCGGAGACCCGCGTCACCGGGGGGAGTGCTGGCCATACCACGC
AGGGACTCGCCAGTCTTTTCCGGCCAGGCCCCAGGCAGGACATCCAGCTGGTCA

>521_S16_L001_R1_001.fastq_38_1a_23
CCCCTACGACAGCGCTGATAATGGCGCAGCTGCTCAGGGTCCCGCAAGCCATCTTGGACATGATCGCTGG
TGCCCACTGGGGAGTCCTAGCGGGCATAGCGTATTTCTCCATGGTGGGGAACTGGGCGAAGGTCCTGCTA
GTGCTGTTACTGTTCGCCGGCGTCGATGCGGAAACCCATACCACCGGGGGGAGTGCTGCCAAGACCACGG
CAGGATTCGTCAGTCTTTTCCAGCCAGGCTCCAAGCAGAATCTCCAGCTGGTCA

>521_S16_L001_R1_001.fastq_39_1a_23
CCCCTACGACAGCGCTGATAATGGCGCAGCTGCTCAGGGTCCCGCAAGCCATCTTGGACATGATCGCTGG
TGCCCACTGGGGAGTCCTAGCGGGCATAGCGTATTTCTCCATGGTGGGGAACTGGGCGAAGGTCCTGCTA
GTGCTGTTACTGTTTGCCGGCGTCGATGCGGAAACCCATACCACCGGGGGGAGTGCTGCCAAGACCACGG
CAGGACTCGTCAGTCTTTTCCAGCCAGGCTCCAAGCAGAACCTCCAGCTGGTCA

>521_S16_L001_R1_001.fastq_40_1a_22
CCCCTACGACAGCGCTGATAATGGCGCAGCTGCTCAGGGTCCCGCAAGCCATCTTGGACATGATCGCTGG
TGCCCACTGGGGAGTCCTAGCGGGCATAGCGTATTTCTCCATGGTGGGGAACTGGGCGAAGGTCCTGCTA
GTGCTGTTACTGTTTGCCGGCGTCGATGCGGAAACCCATACCACCGGGGGGAGTGCTGCCATGACCACGT
CAGGACTCGTCAGTCTTTTCCAGCCAGGCTCCAAGCAGAACCTCCAGCTGGTCA

>521_S16_L001_R1_001.fastq_41_1a_22
CCCCTACGACAGCGCTGATAATGGCGCAGCTGCTCAGGGTCCCGCAAGCCATCTTGGACATGATCGCTGG
TGCCCACTGGGGAGTCCTAGCGGGCATAGCGTATTTCTCCATGGTGGGGAACTGGGCGAAGGTCCTGCTA
GTACTGTTACTGTTTGCCGGCGTCGATGCGGAAACCCATACCACCGGGGGGAGTGCTGCCAAGACCACGG
CAGGATTCGTCAGTCTTTTCCAGCCAGGCTCCAAGCAGAATCTCCAGCTGGTCA

>521_S16_L001_R1_001.fastq_42_1a_22
CCCCTACGACAGCGCTGATAATGGCGCAGCTGCTCAGGGTCCCGCAAGCCATCTTGGACATGATCGCTGG
TGCCCACTGGGGAGTCCTAGCGGGCATAGCGTATTTCTCCATGGTGGGGAACTGGGCGAAGGTCCTGCTA
GTGCTGTTACTGTTCGCCGGCGTCGACGCGGAGACCCGCGTCACCGGGGGGAGTGCTGGCCATACCACGC
AGGGACTCGCCAGTCTTTTCCGGCCAGGCCCCAGGCAGGACATCCAGCTGGTCA

>521_S16_L001_R1_001.fastq_43_1a_22
CCCCTACGACAGCGCTGATAATGGCGCAGCTGCTCAGGGTCCCGCAAGCCATCTTGGACATGATCGCTGG
TGCCCACTGGGGAGTCCTAGCGGGCATAGCGTATTTCTCCATGGTGGGGAACTGGGCGAAGGTCCTGCTA
GTGCTGTTACTGTTTGCCGGCGTCGATGCGGAAACCCATACCACCGGGGGGAGTGCTGCCAAGACCACGT
TAGGACTCGTCAGTATTTTCGAGCCAGGCTCCAAGCAGAACCTTCAGCTGGTCA

>521_S16_L001_R1_001.fastq_44_1a_22
CCCCTACAACGGCGCTGGTGATGGCGCAGCTGCTCAGGGTCCCGCAAGCCATCTTGGACATGATCGCTGG
TGCCCACTGGGGAGTCCTAGCGGGCATAGCGTATTTCTCCATGGTGGGGAACTGGGCGAAGGTCTTGCTA
GTGCTGTTACTGTTTGCCGGTGTCGATGCGGAAACCCGCGTCACCGGGGGGAGTGCTGGCCATACCACGC
AAGGACTCGCCAGTCTTTTCCGGCCAGGCCCCAGGCAGGACATCCAGCTGGTCA

>521_S16_L001_R1_001.fastq_45_1a_21
CCCCTACGACAGCGCTGATAATGGCGCAGCTGCTCAGGGTCCCGCAAGCCATCTTGGACATGATCGCTGG
TGCCCACTGGGGAGTCCTAGCGGGCATAGCGTATTTCTCCATGGTGGGGAACTGGGCGAAGGTCCTGCTA
GTGCTGTTGCTGTTTGCCGGCGTCGATGCGGAAACCCATACCACCGGGGGGAGTGCCGCCAAGACCACGG
CAGGATTCGCCAGTTTTTTCGAGCCAGGCTCCAAGCAGAACCTCCAGCTGGTCA

>521_S16_L001_R1_001.fastq_46_1a_20
CTCCTACAACGGCGCTGGTAATGGCGCAGCTGCTCAGGGTCCCGCAAGCCATCTTGGACATGATCGCTGG
TGCCCACTGGGGAGTCCTAGCGGGCATAGCGTATTTCTCCATGGTGGGGAACTGGGCGAAGGTCTTGCTA
GTGCTGTTACTGTTTGCCGGCGTCGACGCGGAGACCCGCGTCACCGGGGGGAGTGCTGGCCATACCACGC
AGGGACTCGCCAGTCTTTTCCGGCCAGGCCCCAGGCAGGACATCCAGCTGGTCA

>521_S16_L001_R1_001.fastq_47_1a_19
CCCCTACGACAGCGCTGATAATGGCGCAGCTGCTCAGGGTCCCGCAAGCCGTCTTGGACATGATCGCTGG
TGCCCACTGGGGAGTCCTAGCGGGCATAGCGTATTTCTCCATGGTGGGGAACTGGGCGAAGGTCCTGCTA
GTGCTGTTACTGTTTGCCGGCGTCGATGCGGAAACCCATACCACCGGGGGGAGTGCTGCCAAGACCACGG
CAGGATTCGTCAGTCTTTTCCAGCCAGGCTCCAAGCAGAATCTCCAGCTGGTCA

>521_S16_L001_R1_001.fastq_48_1a_19
CCCCTACGACAGCGCTGATAATGGCGCAGCTGCTCAGGGTCCCGCAAGCCATCTTGGACATGATCGCTGG
TGCCCACTGGGGAGTCCTAGCGGGCATAGCGTATTTCTCCATGGTGGGGAACTGGGCGAAGGTCCTGCTA
GTGCTGTTGCTGTTCGCCGGCGTCGATGCGGAAACCCATACCACCGGGGGGAGTGCTGCCAGGACCACGC
TAGGACTCGTCAGTTTATTCGATCCAGGCTCCAAGCAGAACCTCCAGCTGGTCA

>521_S16_L001_R1_001.fastq_49_1a_19
CCCCTACGACAGCGCTGATAATGGCGCAGCTGCTCAGGGTCCCGCAAGCCATCTTGGACATGATCGCTGG
TGCCCACTGGGGAGTCCTAGCGGGCATAGCGTATTTCTCCATGGTGGGGAACTGGGCGAAGGTCTTGCTA
GTGCTGTTACTGTTTGCCGGCGTCGATGCGGAAACCCATACCACCGGGGGGAGTGCTGCCAAGACCACGG
CAGGATTCGTCAGTCTTTTCCAGCCAGGCTCCAAGCAGAATCTCCAGCTGGTCA

>521_S16_L001_R1_001.fastq_51_1a_18
CCCCTACGACAGCGCTGATAATGGCGCAGCTGCTCAGGGTCCCGCAAGCCATCTTGGACATGATCGCTGG
TGCCCACTGGGGAGTCCTAGCGGGCATAGCGTATTTCTCCATGGTGGGGAACTGGGCGAAGGTCCTGCTA
GTGCTGTTACTGTTTGCCGGCGTCGATGCGGAAACCCATACCACCGGGGGGAGCGCTGCCAAGACCACGG
CAGGATTCGTCAGTCTTTTCCAGCCAGGCTCCAAGCAGAATCTCCAGCTGGTCA

>521_S16_L001_R1_001.fastq_52_1a_18
CCCCTACGACAGCGCTGATAATGGCGCAGCTGCTCAGGGTCCCGCAAGCCATCTTGGACATGATCGCTGG
TGCCCACTGGGGAGTCCTAGCGGGCATAGCGTATTTCTCCATGGTGGGGAACTGGGCGAAGGTCCTACTA
GTGCTGTTACTGTTTGCCGGCGTCGATGCGGAAACCCATACCACCGGGGGGAGTGCTGCCAAGACCACGG
CAGGATTCGTCAGTCTTTTCCAGCCAGGCTCCAAGCAGAATCTCCAGCTGGTCA

>521_S16_L001_R1_001.fastq_53_1a_18
CCCCTACGACAGCGCTGATAATGGCGCAGCTGCTCAGGGTCCCGCAAGCCATCTTGGACATGATCGCTGG
TGCCCACTGGGGAGTCCTAGCGGGCATAGCGTATTTCTCCATGGTGGGGAACTGGGCGAAGGTCCTGCTA
GTGCTGTTACTGTTTGCCGGCGTCGATGCGGAAACCCATACCACCGGGGGGAGTGCTGCCAAGACCACGG
CAGGATTCGTCAGTATTTTCGAGCCAGGCTCCAAGCAGAACCTCCAGCTGGTCA

>521_S16_L001_R1_001.fastq_54_1a_16
CCCCTACGACAGCGCTGATAATGGCGCAGCTGCTCAGGGTCCCGCAAGCCATCTTGGACATGATCGCTGG
TGCCCACTGGGGAGTCCTAGCGGGCATAGCGTATTTCTCCATGGTGGGGAACTGGGCGAAGGTCCTGCTA
GTGCTGTTACTGTTTGCCGGCGTCGATGCGGAAACCCATACCACCGGGGGGAGTGCTGCTAAGACCACGG
CAGGATTCGTCAGTCTTTTCCAGCCAGGCTCCAAGCAGAATCTCCAGCTGGTCA

>521_S16_L001_R1_001.fastq_55_1a_16
CCCCTACGACAGCGCTGATAATGGCGCAGCTGCTCAGGGTCCCGCAAGCCATCTTGGACATGATCGCTGG
TGCCCACTGGGGAGTCCTAGCGGGCATAGCGTATTTCTCCATGGTGGGGAACTGGGCGAAGGTCCTGCTA
GTGCTGTTACTGTTTGCCGGCGTTGATGCGGAAACCCATACCACCGGGGGGAGTGCTGCCAAGACCACGG
CAGGATTCGTCAGTCTTTTCCAGCCAGGCTCCAAGCAGAATCTCCAGCTGGTCA

>521_S16_L001_R1_001.fastq_56_1a_16
CCCCTACGACAGCGCTGATAATGGCGCAGCTGCTCAGGGTCCCGCAAGCCATCTTGGACATGATCGCTGG
TGCCCACTGGGGAGTCCTAGCGGGCATAGCGTATTTCTCCATGGTGGGGAACTGGGCGAAGGTCCTGCTA
GTGCTGTTACTGTTTGCCGGCGTCGATGCGGAAACCCATACCACCGGGGGGAGTGCTGCCAAGACCACGT
TAGGACTCGTCAGTTTGTTTCAGCCAGGCTCCAAGCAGAATCTCCAGCTGGTCA

>521_S16_L001_R1_001.fastq_57_1a_16
CCCCTACGACAGCGCTGATAATGGCGCAGCTGCTCAGGGTCCCGCAAGCCATCTTGGACATGATCGCTGG
TGCCCACTGGGGAGTCCTAGCGGGCATAGCGTATTTCTCCATGGTGGGGAACTGGGCGAAGGTCCTGCTA
GTGCTGTTACTGTTTGCCGGCGTCGATGCGGAAACCCATACCACCGGGGGGAGTGCTGCCAAGACCACGG
CAGGGTTCGTCAGTCTTTTCCAGCCAGGCTCCAAGCAGAATCTCCAGCTGGTCA

>521_S16_L001_R1_001.fastq_58_1a_16
CCCCTACGACAGCGCTGATAATGGCGCAGCTGCTCAGGGTCCCGCAAGCCATCTTGGACATGATCGCTGG
TGCCCACTGGGGAGTCCTAGCGGGCATAGCGTATTTCTCCATGGTGGGGAACTGGGCGAAGGTCCTGCTA
GTGCTGTTACTGTTTGCCGGCGTCGATGCGGAAACCCACACCACCGGGGGGAGTGCTGCCAAGACCGCGT
CTGGACTCGTCAGTCTTTTCCAGCCAGGCTCCAAGCAGAATCTCCAGCTGGTCA

>521_S16_L001_R1_001.fastq_59_1a_15
CCCCTACGACAGCGCTGATAATGGCGCAGCTGCTCAGGGTCCCGCAAGCCATCTTGGACATGATCGCTGG
TGCCCACTGGGGAGTCCTAGCGGGCATAGCGTATTTCTCCATGGTGGGGAACTGGGCGAAGGTCCTGCTA
GTGCTGTTACTGTTTGCCGGCGTCGATGCGGAAACCCATACCACCGGGGGGAGTGCCGCCAAGACCACGG
CAGGATTCGTCAGTCTTTTCCAGCCAGGCTCCAAGCAGAATCTCCAGCTGGTCA

>521_S16_L001_R1_001.fastq_60_1a_15
CCCCTACGACAGCGCTGATAATGGCGCAGCTGCTCAGGGTCCCGCAAGCCATCTTGGACATGATCGCTGG
TGCCCACTGGGGAGTCCTAGCGGGCATAGCGTATTTCTCCATGGTGGGGAACTGGGCGAAGGTCCTGCTA
GTGCTGTTACTGTTTGCCGGCGTCGATGCGGAAACCCATACCACCGGGGGGAGTGCTGCCAAGACCACGT
TAGGATTCGTCAGTATTTTCGAGCCAGGCTCCAAGCAGAATCTCCAGCTGGTCA

>521_S16_L001_R1_001.fastq_61_1a_15
CCCCTACGACAGCGCTGATAATGGCGCAGCTGCTCAGGGTCCCGCAAGCCATCTTGGACATGATCGCTGG
TGCCCACTGGGGAGTCCTAGCGGGCATAGCGTATTTCTCCATGGTGGGGAACTGGGCGAAGGTCCTGCTA
GTGCTGTTGCTGTTTGCCGGCGTCGATGCGGAAACCCATACCACCGGGGGGAGTGCCGCCAAGACCACGG
CAGGACTCGCCAGTCTTTTCCAGCCAGGCTCCAAGCAGAACCTCCAGCTGGTCA

>521_S16_L001_R1_001.fastq_62_1a_15
CCCCTACGACAGCGCTGATAATGGCGCAGCTGCTCAGGGTCCCGCAAGCCATCTTGGACATGATCGCTGG
TGCCCACTGGGGAGTCCTAGCGGGCATAGCGTATTTCTCCATGGTGGGGAACTGGGCGAAGGTCCTGCTA
GTGCTGTTACTGTTTGCCGGCGTCGATGCGGAAACCCATACCACCGGGGGGAGTGCTGCCAAGACCACGG
CAGGATTCGTCAGTCTTTTCCAGCCAGGCTCCAAGCAGAATCTCCAGCTGGTTA

>521_S16_L001_R1_001.fastq_63_1a_14
CCCCTACGACAGCGCTGATAATGGCGCAGCTGCTCAGGGTCCCGCAAGCCATCTTGGACATGATCGCTGG
TGCCCACTGGGGAGTCCTAGCGGGCATAGCGTATTTCTCCATGGTGGGGAACTGGGCGAAGGTCCTGCTA
GTGCTGTTACTGTTTGCCGGCGTCGATGCGGAAACCCATACCACCGGGGGGAGTGCTGCCAAGACCACGG
CAGGATTCGTCGGTCTTTTCCAGCCAGGCTCCAAGCAGAATCTCCAGCTGGTCA

>521_S16_L001_R1_001.fastq_64_1a_14
CCCCTACGACAGCGCTGATAATGGCGCAGCTGCTCAGGGTCCCGCAAGCCATCTTGGACATGATCGCTGG
TGCCCACTGGGGAGTCCTAGCGGGCATAGCGTATTTCTCCATGGTGGGGAACTGGGCGAAGGTCCTGCTA
GTGCTGCTACTGTTTGCCGGCGTCGATGCGGAAACCCATACCACCGGGGGGAGTGCTGCCCAGACCACGC
TAGGACTCGTCCGTTTATTCGATCCAGGCTCCAAGCAGAACCTCCAGCTGGTCA

>521_S16_L001_R1_001.fastq_65_1a_14
CCCCTACGACAGCGCTGATAATGGCGCAGCTGCTCAGGGTCCCGCAAGCCATCCTGGACATGATCGCTGG
TGCCCACTGGGGAGTCCTAGCGGGCATAGCGTATTTCTCCATGGTGGGGAACTGGGCGAAGGTCCTGCTA
GTGCTGTTACTGTTTGCCGGCGTCGATGCGGAAACCCATACCACCGGGGGGAGTGCTGCCAAGACCACGG
CAGGATTCGTCAGTCTTTTCCAGCCAGGCTCCAAGCAGAATCTCCAGCTGGTCA

>521_S16_L001_R1_001.fastq_66_1a_14
CCCCTACGACAGCGCTGATAATGGCGCAGCTGCTCAGGGTCCCGCAAGCCATCTTGGACATGATCGCTGG
TGCCCACTGGGGAGTCCTAGCGGGCATAGCGTATTTCTCCATGGTGGGGAACTGGGCGAAGGTCCTGCTA
GTGCTGTTACTGTTTGCCGGCGTCGATGCGGAAACCCATACCACCGGGGGGAGTGCTGCTAAGACCACGT
TAGGACTCGTCAGTATTTTCGAGCCAGGCTCCAAGCAGAACCTCCAGCTGGTCA

>521_S16_L001_R1_001.fastq_67_1a_14
CCCCTACGACAGCGCTGATAATGGCGCAGCTGCTCAGGGTCCCGCAAGCCATCTTGGACATGATCGCTGG
TGCCCACTGGGGAGTCCTAGCGGGCATAGCGTATTTCTCCATGGTGGGGAACTGGGCGAAGGTCCTGCTA
GTGCTGTTACTGTTTGCCGGCGTCGATGCGGAAACCCGTACCACCGGGGGGAGTGCTGCCAAGACCACGG
CAGGATTCGTCAGTCTTTTCCAGCCAGGCTCCAAGCAGAATCTCCAGCTGGTCA

>521_S16_L001_R1_001.fastq_68_1a_14
CCCCTACGACAGCGCTGATAATGGCGCAGCTGCTCAGGGTCCCGCAAGCCATCTTGGACATGATCGCTGG
TGCCCACTGGGGAGTCCTAGCGGGCATAGCGTATTTCTCCATGGTGGGGAACTGGGCGAAGGTCCTGCTA
GTGCTGTTACTGTTTGCCGGCGTCGATGCGGAAACCCATACCACCGGGGGGAGTGCCGCCAAGACCACAG
CAGGACTCGCCAGTATTTTCGAGCCAGGCTCCAAGCAGAACCTCCAGCTGGTCA

>521_S16_L001_R1_001.fastq_69_1a_13
CCCCTACGACAGCGCTGATAATGGCGCAGCTGCTCAGGGTCCCGCAAGCCATCTTGGACATGATCGCTGG
TGCCCACTGGGGAGTCCTAGCGGGCATAGCGTATTTCTCCATGGTGGGGAACTGGGCGAAGGTCCTGCTA
GTGCTGTTGCTGTTTGCCGGCGTCGATGCAGAAACCCATACCACCGGGGGGAGTGCTGCCAAGACCACGG
CAGGACTCGCCAGTCTTTTCCAGCCAGGCTCCAAGCAGAACCTCCAGCTGGTCA

>521_S16_L001_R1_001.fastq_70_1a_13
CCCCTACGACAGCGCTGATAATGGCGCAGCTGCTCAGGGTCCCGCAAGCCATCTTGGACATGATCGCTGG
TGCCCACTGGGGAGTCCTAGCGGGCATAGCGTATTTCTCCATGGTGGGGAACTGGGCGAAGGTCCTGCTA
GTGCTGTTACTGTTTGCCGGCGTCGATGCGGAAACCCATACCACCGGGGGGAGTGCTGCCCAGACCACGC
TAGGACTCGTCCGTTTATTCGACCCAGGCTCCAAGCAGAACCTCCAGCTGGTCA

>521_S16_L001_R1_001.fastq_71_1a_13
CCCCTACGACAGCGCTGATAATGGCGCAGCTGCTCAGGGTCCCGCAAGCCATCTTGGACATGATCGCTGG
TGCCCACTGGGGAGTCCTAGCGGGCATAGCGTATTTCTCCATGGTGGGGAACTGGGCGAAGGTCCTGCTA
GTGCTGTTACTGTTTGCCGGCGTCGACGCGGAAACCCATACCACCGGGGGGAGTGCTGCCAAGACCACGG
CAGGATTCGTCAGTCTTTTCCAGCCAGGCTCCAAGCAGAATCTCCAGCTGGTCA

>521_S16_L001_R1_001.fastq_73_1a_13
CCCCTACGACAGCGCTGATAATGGCGCAGCTGCTCAGGGTCCCGCAAGCCATCTTGGACATGATCGCTGG
TGCCCACTGGGGAGTCCTAGCGGGCATAGCGTATTTCTCCATGGTGGGGAACTGGGCGAAGGCCCTGCTA
GTGCTGTTACTGTTTGCCGGCGTCGATGCGGAAACCCATACCACCGGGGGGAGTGCTGCCAAGACCACGG
CAGGATTCGTCAGTCTTTTCCAGCCAGGCTCCAAGCAGAATCTCCAGCTGGTCA

>521_S16_L001_R1_001.fastq_74_1a_13
CCCCTACGACAGCGCTGATAATGGCGCAGCTGCTCAGGGTCCCACAAGCCATCTTGGACATGATCGCTGG
TGCCCACTGGGGAGTCCTAGCGGGCATAGCGTATTTCTCCATGGTGGGGAACTGGGCGAAGGTCCTGCTA
GTGCTGTTACTGTTTGCCGGCGTCGATGCGGAAACCCATACCACCGGGGGGAGTGCTGCCAAGACCACGG
CAGGATTCGTCAGTCTTTTCCAGCCAGGCTCCAAGCAGAATCTCCAGCTGGTCA

>521_S16_L001_R1_001.fastq_75_1a_13
CTCCTACAACGGCGCTGGTAATGGCGCAGCTGCTCAGGGTCCCGCAAGCCATCTTGGACATGATCGCTGG
TGCCCACTGGGGGGTCCTAGCGGGCATAGCGTATTTCTCCATGGTGGGGAACTGGGCGAAGGTCCTGCTA
GTGCTGTTACTGTTTGCCGGCGTCGACGCGGAGACCCGCGTCACCGGGGGGAGTGCTGGCCATACCACGC
AGGGACTCGCCAGTCTTTTCCGGCCAGGCCCCAGGCAGGACATCCAGCTGGTCA

>521_S16_L001_R1_001.fastq_76_1a_13
CCCCTACGACAGCGCTGATAATGGCGCAGCTGCTCAGGGTCCCGCAAGCCATCTTGGACATGATCGCCGG
TGCCCACTGGGGAGTCCTAGCGGGCATAGCGTATTTCTCCATGGTGGGGAACTGGGCGAAGGTCCTGCTA
GTGCTGTTACTGTTTGCCGGCGTCGATGCGGAAACCCATACCACCGGGGGGAGTGCTGCCAAGACTACGG
CAGGATTCGTCAGTCTTTTCCAGCCAGGCTCCAAGCAAAACCTCCAGCTGGTCA

>521_S16_L001_R1_001.fastq_77_1a_13
CCCCTACGACAGCGCTGATAATGGCGCAGCTGCTCAGGGTCCCGCAAGCCATCTTGGACATGATCGCTGG
TGCCCACTGGGGAGTCCTAGCGGGCATAGCGTATTTCTCCATGGTGGGGAACTGGGCGAAGGTCCTGCTA
GTGCTGTTACTGTTTGCCGGCGTCGATGCGGAAACCCATACCACCGGGGGGAGTGCTGCCAAGACCACGG
CAGGATTCGTCAGTCTCTTCCAGCCAGGCTCCAAGCAGAATCTCCAGCTGGTCA

>521_S16_L001_R1_001.fastq_78_1a_12
CCCCTACGACAGCGCTGATAATGGCGCAGCTGCTCAGGGTCCCGCAAGCCACCTTGGACATGATCGCTGG
TGCCCACTGGGGAGTCCTAGCGGGCATAGCGTATTTCTCCATGGTGGGGAACTGGGCGAAGGTCCTGCTA
GTGCTGTTACTGTTTGCCGGCGTCGATGCGGAAACCCATACCACCGGGGGGAGTGCTGCCAAGACCACGG
CAGGATTCGTCAGTCTTTTCCAGCCAGGCTCCAAGCAGAATCTCCAGCTGGTCA

>521_S16_L001_R1_001.fastq_79_1a_12
CCCCTACGACAGCGCTGATAATGGCGCAGCTGCTCAGGGTCCCGCAAGCCATCTTGGACATGATCGCTGG
TGCCCACTGGGGAGTCCTAGCGGGCATAGCGTATTTCTCCATGGTGGGGAACTGGGCGAAGGTCCTGCTA
GTGCTGTTACTGTTTGCTGGCGTCGATGCGGAAACCCATACCACCGGGGGGAGTGCTGCCAAGACCACGG
CAGGATTCGTCAGTCTTTTCCAGCCAGGCTCCAAGCAGAATCTCCAGCTGGTCA

>521_S16_L001_R1_001.fastq_80_1a_12
CCCCTACGACAGCGCTGATAATGGCGCAACTGCTCAGGGTCCCGCAAGCCATCTTGGACATGATCGCTGG
TGCCCACTGGGGAGTCCTAGCGGGCATAGCGTATTTCTCCATGGTGGGGAACTGGGCGAAGGTCCTGCTA
GTGCTGTTACTGTTTGCCGGCGTCGATGCGGAAACCCATACCACCGGGGGGAGTGCTGCCAAGACCACGG
CAGGATTCGTCAGTCTTTTCCAGCCAGGCTCCAAGCAGAATCTCCAGCTGGTCA

>521_S16_L001_R1_001.fastq_81_1a_12
CCCCTACGACAGCGCTGATAATGGCGCAGCTGCTCAGGGTCCCGCAAGCCATCTTGGACATGATCGCTGG
TGCCCACTGGGGAGTCCTAGCGGGCATAGCGTATTTCTCCATGGTGGGGAACTGGGCGAAGGTCCTGCTA
GTGCTGTTACTGTTTGCCGGCGTCGATGCGGAAACCCATACCACCGGGGGGAGTGCTGCCAAGACCACGG
CAGGACTCGCCAGTATTTTCGAGCCAGGCTCCAAGCAGAATCTCCAGCTGGTCA

>521_S16_L001_R1_001.fastq_82_1a_12
CCCCTACGACAGCGCTGATAATGGCGCAGCTGCTCAGGGTCCCGCAAGCCATCTTGGACATGATCGCTGG
TGCCCACTGGGGAGTCCTAGCGGGCATAGCGTATTTCTCCATGGTGGGGAACTGGGCGAAGGTCCTGCTA
GTGCTGTTGCTGTTTGCCGGCGTCGATGCGGAAACCCATACCACCGGGGGGAGTGCTGCCAAGACCACGT
TAGGATTCGTCAGTATTTTCGAGCCAGGCTCCAAGCAGAACCTCCAGCTGGTTA

>521_S16_L001_R1_001.fastq_83_1a_12
CCCCTACGACAGCGCTGATAATGGCGCAGCTGCTCAGGGTCCCGCAAGCCATCTTGGACATGATCGCTGG
TGCCCACTGGGGAGTCCTAGCGGGCATAGCGTATTTCTCCATGGCGGGGAACTGGGCGAAGGTCCTGCTA
GTGCTGTTACTGTTTGCCGGCGTCGATGCGGAAACCCATACCACCGGGGGGAGTGCTGCCAAGACCACGG
CAGGATTCGTCAGTCTTTTCCAGCCAGGCTCCAAGCAGAATCTCCAGCTGGTCA

>521_S16_L001_R1_001.fastq_84_1a_12
CCCCTACGACAGCGCTGATAATGGCGCAGCTGCTCAGGGTCCCGCAAGCCATCTTGGACATGATCGCTGG
TGCCCACTGGGGAGTCCTAGCGGGCATAGCGTATTTCTCCATGGTGGGGAACTGGGCGAAGGTCCTGCTA
GTGCTGTTACTGTTTGCCGGCGTCGATGCGGAAACCCATACCACCGGGGGGAGTGCTGCCAAGACCATGT
CAGGATTCGTCAGTATTTTCGAGCCAGGCTCCAAGCAGAATCTCCAGCTGGTCA

>521_S16_L001_R1_001.fastq_85_1a_12
CCCCTACGACAGCGCTGATAATGGCGCAGCTGCTCAGGGTCCCGCAAGCCATCTTGGACATGATCGCTGG
TGCCCACTGGGGAGTCCTAGCGGGCATAGCGTATTTCTCCATGGTGGGGAACTGGGCGAAGGTCCTGCTA
GTGCTGTTACTGTTTGCCGGCGTCGATGCGGAAACCCATACCACCGGGGGGAGTGCTGCCAAGACCACGG
CAGGATTCGTCAGTCTTTTCCAGCCAGGCTCTAAGCAGAATCTCCAGCTGGTCA

>521_S16_L001_R1_001.fastq_86_1a_12
CTCCTACAACGGCGCTGGTAATGGCGCAGCTGCTCAGGGTCCCGCAAGCCATCTTGGACATGATCGCTGG
TGCCCACTGGGGAGTCCTAGCGGGCATAGCGTATTTCTCCATGGTGGGGAACTGGGCGAAGGTCCTGCTA
GTGCTGTTACTGTTTGCCGGCGTCGACGCGGAGACCCGCGTCACCGGGGGGAGTGCTGGCCATACTACGC
AGGGACTCGCCAGTCTTCTCCGGCCAGGCCCCAGGCAGGACATCCAGCTGGTCA

>521_S16_L001_R1_001.fastq_87_1a_11
CCCCTACGACAGCGCTGATAATGGCGCAGCTGCTCAGGGTCCCGCAAGCCATCTTGGACATGATCGCTGG
TGCCCACTGGGGAGTCCTAGCGGGCATAGCGTATTTCTCCATGGTGGGGAACTGGGCGAAGGTCCTGCTA
GTGTTGTTACTGTTTGCCGGCGTCGATGCGGAAACCCATACCACCGGGGGGAGTGCTGCCAAGACCACGG
CAGGATTCGTCAGTCTTTTCCAGCCAGGCTCCAAGCAGAATCTCCAGCTGGTCA

>521_S16_L001_R1_001.fastq_88_1a_11
CCCCTACGACAGCGCTGATAATGGCGCAGCTGCTCAGGGTCCCGCAAGCCATCTTGGACATGATCGCTGG
TGCCCACTGGGGAGTCCTAGCGGGCATAGCGTATTTCTCCATGGTGGGGAACTGGGCGAAGGTCCTGCTA
GTGCTGTTACTGTTTGCCGGCGTCGATGCGGAAACCCATACCACCGGGGGGAGTGCTGCCAAGACCACGG
CAGGATTCGCCAGTCTTTTCCAGCCAGGCTCCAAGCAGAATCTCCAGCTGGTCA

>521_S16_L001_R1_001.fastq_89_1a_11
CCCCTACGACAGCGCTGATAATGGCGCAGCTGCTCAGGGTCCCGCAAGCCATCTTGGACATGATCGCTGG
TGCCCACTGGGGAGTCCTAGCGGGCATAGCGTATTTCTCCATGGCGGGGAACTGGGCGAAGGTCCTGCTA
GTGCTGCTACTGTTTGCCGGCGTCGATGCGGAAACTCATACCACCGGGGGGAGTGCTGCCAAGACCACGT
TAGGACTCGTCAGTATTTTCGAGCCAGGCTCCAAGCAGAACCTCCAGCTGGTCA

>521_S16_L001_R1_001.fastq_90_1a_11
CCCCTACGACAGCGCTGATAATGGCGCAGCTGCTCAGGGTCCCGCAAGCCATCTTGGACATGATCGCTGG
TGCCCACTGGGGAGTCCTAGCGGGCATAGCGTATTTCTCCATGGTGGGGAACTGGGCGAAGGTCCTGCTA
GTGCTGTTACTGTTTGCCGGCGTCGATGCGGAAACCCATACCACCGGGGGGAGTGCTGCCAAGACCACGG
CAGGATTCGTCAGTCCTTTCCAGCCAGGCTCCAAGCAGAATCTCCAGCTGGTCA

>521_S16_L001_R1_001.fastq_91_1a_11
CCCCTACGACAGCGCTGATAATGGCGCAGATGCTCAGGGTCCCGCAAGCCATCTTGGACATGATCGCTGG
TGCCCACTGGGGAGTCCTAGCGGGCATAGCGTATTTCTCCATGGTGGGGAACTGGGCGAAGGTCCTGCTA
GTGCTGTTACTGTTTGCCGGCGTCGATGCGGAAACCCATACCACCGGGGGGAGTGCTGCCAAGACCACGG
CAGGATTCGTCAGTCTTTTCCAGCCAGGCTCCAAGCAGAATCTCCAGCTGGTCA

>521_S16_L001_R1_001.fastq_92_1a_11
CCCCTACGACGGCGCTGATAATGGCGCAGCTGCTCAGGGTCCCGCAAGCCATCTTGGACATGATCGCTGG
TGCCCACTGGGGAGTCCTAGCGGGCATAGCGTATTTCTCCATGGTGGGGAACTGGGCGAAGGTCCTGCTA
GTGCTGTTACTGTTTGCCGGCGTCGATGCGGAAACCCATACCACCGGGGGGAGTGCTGCCCAGACCACGC
TAGGACTCGTCCGTTTATTCGACCCAGGCTCCAAGCAGAACCTCCAGCTGGTCA

>521_S16_L001_R1_001.fastq_93_1a_11
CCCCTACGACAGCGCTGATAATGGCGCAGCTGCTCAGGGTCCCGCAAGCCATCTTGGACATGGTCGCTGG
TGCCCACTGGGGAGTCCTAGCGGGCATAGCGTATTTCTCCATGGTGGGGAACTGGGCGAAGGTCCTGCTA
GTGCTGTTACTGTTTGCCGGCGTCGATGCGGAAACCCATACCACCGGGGGGAGTGCTGCCAAGACCACGG
CAGGACTCGTCAGTTTGTTTCAGCCAGGCTCCAAGCAGAATCTCCAGCTGGTCA

>521_S16_L001_R1_001.fastq_94_1a_11
CCCCTACGACAGCGCTGATAATGGCGCAGCTGCTCAGGGTCCCACAAGCCATCTTGGACATGATCGCTGG
TGCCCACTGGGGAGTCCTAGCGGGCATAGCGTACTTCTCCATGGTGGGGAACTGGGCGAAGGTCCTGCTA
GTGCTGTTACTGTTTGCCGGCGTCGATGCGGAAACCCATACCACCGGGGGGAGTGCTGCCCAGACCACGC
TAGGACTCGTCCGTTTATTCGATCCAGGCTCCAAGCAGAACCTCCAGCTGGTCA

>521_S16_L001_R1_001.fastq_95_1a_11
CCCCTACGACAGCGCTGATAATGGCGCAGCTGCTCAGGGTCCCGCAAGCCATCTTGGACATGATCGCTGG
TGCCCACTGGGGAGTCCTAGCGGGCATAGCGTATTTCTCCATGGTCGGGAACTGGGCGAAGGTCCTGCTA
GTGCTGTTACTGTTTGCCGGCGTCGATGCGGAAACCCATACCACCGGGGGGAGTGCTGCCAAGACCACGG
CAGGACTCGCCAGTTTTTTCCAGCCAGGCTCCAAGCAGAATCTCCAGCTGGTCA

>521_S16_L001_R1_001.fastq_96_1a_11
CCCCTACGACAGCGCTGATAATGGCGCAGCTGCTCAGGGTCCCGCAAGCCATCTTGGACATGATCGCTGG
TGCCCACTGGGGAGTCCTAGCGGGCATAGCGTATTTCTCCATGGTGGGGAACTGGGCGAAGGTCCTGCTA
GTGCTGTTACTGTTTGCCGGCGTCGATGCGGAAACCCATACCACCGGGGGGAGTGCTGCCAAGACCACGG
TAGGACTCGTCAGGTTTTTCGAGCCAGGCTCCAAGCAGAACCTCCAGCTGGTCA

>521_S16_L001_R1_001.fastq_97_1a_11
CCCCTACGACAGCGCTGATAATGGCGCAGCTGCTCAGGGTCCCGCAAGCCATCTTGGACATGATCGCTGG
TGCCCACTGGGGAGTCCTAGCGGGCATAGCGTATTTCTCCATGGTGGGGAACTGGGCGAAGGTCCTGCTA
GTGCTGTTACTGTTTGCCGGCGTCGATGCGGAAACCCATACCACCGGGGGGAGTGCTGCCAAGACCACGG
CAGGATTCGTCAGTATTTTCGAGCCAGGCTCCAAGCAGAATCTCCAGCTGGTCA

>521_S16_L001_R1_001.fastq_98_1a_10
CCCCTACGACAGCGCTGATAATGGCGCAGCTGCTCAGGGTCCCGCAAGCCATCTTGGACATGATCGCTGG
TGCCCACTGGGGAGTCCTAGCGGGCATAGCGTATTTCTCCATGGTGGGGAACTGGGCGAAGGTCCTGCTA
GTGCTGTTACTGTTTGCCGGCGTCGATGCGGAAACCCATACCACCGGGGGGAGTGCTGCCAAGACCACGG
CAGGACTCGCCAGTCTTTTCCAGCCAGGCTCCAAGCAGAATCTCCAGCTGGTCA

>521_S16_L001_R1_001.fastq_99_1a_10
CCCCTACGACAGCGCTGATAATGGCGCAGCTGCTCAGGGTCCCGCAAGCCATCTTGGACATGATCGCTGG
TGCCCACTGGGGAGTCCTAGCGGGCATAGCGTATTTCTCCATGGTGGGGAACTGGGCGAAGGTCCTGCTA
GTGCTGTTACTGTTTGCCGGCGTCGATGCGGAAACCCATACCACCGGGGGGAGTGCTGCCCAGACCACGG
CAGGACTCGTCAGTCTTTTCCAGCCAGGCTCCAAGCAGAATCTCCAGCTGGTCA

>521_S16_L001_R1_001.fastq_100_1a_10
CCCCTACGACAGCGCTGATAATGGCGCAGCTGCTCAGGGTCCCGCAAGCCATCTTGGACATGATCGCTGG
TGCCCACTGGGGAGTCCTAGCGGGCATAGCGTATTTCTCCATGGTGGGGAACTGGGCGAAGGTCCTGCTA
GTGCTGTTGCTGTTTGCCGGCGTCGATGCGGAAACCCATACCACCGGGGGGAGTGCTGCCATGACCACGT
CAGGACTCGTCAGTCTTTTCCAGCCAGGCTCCAAGCAGAACCTCCAGCTGGTCA

>521_S16_L001_R1_001.fastq_101_1a_10
CCCCTACGACAGCGCTGATAATGGCGCAGCTGCTCAGGGTCCCGCAAGCCATCTTGGACATGATCGCTGG
TGCCCACTGGGGAGTCCTAGCGGGCATAGCGTATTTCTCCATGGTGGGGAACTGGGCGAAGGTCTTGCTA
GTGCTGTTACTGTTTGCCGGCGTCGACGCGGAGACCCGCGTCACCGGGGGGAGTGCTGGCCATACCACGC
AGGGACTCGCCAGTCTTTTCCGGCCAGGCCCCAGGCAGGACATCCAGCTGGTCA

>521_S16_L001_R1_001.fastq_102_1a_10
CCCCTACGACAGCGCTGATAATGGCGCAGCTGCTCAGGGTCCCGCAAGCCATCTTGGACATGATCGCTGG
TGCCCACTGGGGAGTCCTAGCGGGCATAGCGTATTTCTCCATGGTGGGGAACTGGGCGAAGGTCCTGCTA
GTGCTGTTACTGTTTGCCGGCGTCGATGCGGAGACCCATACCACCGGGGGGAGTGCTGCCAAGACCACGG
CAGGATTCGTCAGTCTTTTCCAGCCAGGCTCCAAGCAGAATCTCCAGCTGGTCA

>521_S16_L001_R1_001.fastq_103_1a_10
CCCCTACGACAGCGCTGATAATGGCGCAGCTGCTCAGGGTCCCGCAAGCCATCTTGGACATGATCGCTGG
TGCCCACTGGGGAGTCCTAGCGGGCGTAGCGTATTTCTCCATGGTGGGGAACTGGGCGAAGGTCCTGCTA
GTGTTGTTGCTGTTTGCCGGCGTCGATGCGGAAACCCATACCACCGGGGGGAGTGCTGCCAAGACCACGG
CAGGACTCGCCAGTTTTTTCGAGCCAGGCTCCAAGCAGAACCTCCAGCTGGTCA

>521_S16_L001_R1_001.fastq_104_1a_10
CCCCTACGACAGCGCTGATAATGGCGCAGCTGCTCAGGGTCCCGCAAGCCATCTTGGACATGATCGCTGG
TGCCCACTGGGGAGTCCTAGCGGGCATAGCGTATTTCTCCATGGTGGGGAACTGGGCGAAGGTCCTGCTA
GTGCTGTTACTGTTTGCCGGCGTCGATGCGGAAACCCATACCACCGGGGGGAGTGCTGCCAAGACCACGT
TAGGACTCGTCAGTATTTTCCAGCCAGGCTCCAAGCAGAATCTCCAGCTGGTCA

>521_S16_L001_R1_001.fastq_105_1a_10
CCCCTACGACAGCGCTGATAATGGCGCAGCTGCTCAGGGTCCCGCAAGCCATCTTGGACATGATCGCTGG
TGCCCACTGGGGAGTCCTAGCGGGCATAGCGTATTTCTCCATGGCGGGGAACTGGGCGAAGGTCCTGCTA
GTGCTGCTACTGTTTGCCGGCGTCGATGCGGAAACCCATACCACCGGGGGGAGTGCTGCCAAGACCACGT
TAGGACTCGTCAGTATTTTCGAGCCAGGCTCCAAGCAGAACCTCCAGCTGGTCA

>521_S16_L001_R1_001.fastq_106_1a_10
CCCCTACGACAGCGCTGATAATGGCGCAGTTGCTCAGGGTCCCGCAAGCCATCTTGGACATGATCGCTGG
TGCCCACTGGGGAGTCCTAGCGGGCATAGCGTATTTCTCCATGGTGGGGAACTGGGCGAAGGTCCTGCTA
GTGCTGTTACTGTTTGCCGGCGTCGATGCGGAAACCCATACCACCGGGGGGAGTGCTGCCAAGACCACGG
CAGGATTCGTCAGTCTTTTCCAGCCAGGCTCCAAGCAGAATCTCCAGCTGGTCA

>521_S16_L001_R1_001.fastq_107_1a_10
CCCCTACGACAGCGCTGATAATGGCGCAGCTGCTCAGGGTCCCGCAAGCCATCTTGGACATGATCGCTGG
TGCCCACTGGGGAGTCCTAGCGGGCATAGCGTATTTCTCCATGGTGGGGAACTGGGCGAAGGTCCTGCTA
GTGCTGTTACTGTTTGCCGGCGTCGATGCGGAAACCCATACCACCGGGGGGAGTGCTGCCCAGACCACGC
TAGGGCTCGTCCGTTTATTCGATCCAGGCTCCAAGCAGAACCTCCAGCTGGTCA

>521_S16_L001_R1_001.fastq_108_1a_10
CCCCTACGACAGCGCTGATAATGGCGCAGCTGCTCAGGGTCCCGCAAGCCATCTTGGACATGATCGCTGG
TGCCCACTGGGGAGTCCTAGCGGGCATAGCGTATTTCTCCATGGTGGGGAACTGGGCGAAGGTCCTGCTA
GTGCTGTTACTGTTTGCCGGCGTCGATGCGGAAACCCATACCACCGGGGGGAGTGCTGCCAAGACCACGG
CAGGATTCGTCAGTCTTTTCCAGCCAGGCACCAAGCAGAATCTCCAGCTGGTCA

>521_S16_L001_R1_001.fastq_109_1a_10
CCCCTACGACAGCGCTGATAATGGCGCAGCTGCTCAGGGTCCCGCAAGCCATCTTGGACATGATCGCTGG
TGCCCACTGGGGAGTCCTAGCGGGCATAGCGTATTTCTCCATGGTGGGGAACTGGGCGAAGGTCCTGCTA
GTGCTGTTACTGTTTGCCGGCGTCGACGCGGAGACCCGCGTCACCGGGGGGAGTGCTGGCCATACCACGC
AAGGACTCGCCAGTCTTTTCCGGCCAGGCCCCAGGCAGGACATCCAGCTGGTCA

>521_S16_L001_R1_001.fastq_110_1a_10
CCCCTACGACAGCGCTGATAATGGCGCAGCTGCTCAGGGTCCCGCAAGCCATCTTGGACATGATCGCTGG
TGCCCACTGGGGAGTCCTAGCGGGCATAGCGTATTTCTCCATGGTGGGGAACTGGGCGAAGGTCCTGCTA
GTGCTGTTACTGTTTGCCGGCGTCGATGCGGAAACCCATACCACCGGGGGGAGTGCTGCCAAGACCACGG
CAGGACTCGCCAGTCTTTTCCAGCCAGGCTCCAAGCAGAACCTCCAGCTGGTCA

>521_S16_L001_R1_001.fastq_111_1a_10
CCCCTACGACAGCGCTGATAATGGCGCAGCTGCTCAGGGTCCCGCAAGCCATCTTGGACATGATCGCTGG
CGCCCACTGGGGAGTCCTAGCGGGCATAGCGTATTTCTCCATGGTGGGGAACTGGGCGAAGGTCCTGCTA
GTGCTGTTACTGTTTGCCGGCGTCGATGCGGAAACCCATACCACCGGGGGGAGTGCTGCCCAGACCACGT
CAGGACTCGTCAGTCTTTTCCAGCCAGGCTCCAAGCAGAATCTCCAGCTGGTCA

>521_S16_L001_R1_001.fastq_112_1a_10
CCCCTACGACAGCGCTGATAATGGCGCAGCTGCTTAGGGTCCCGCAAGCCATCTTGGACATGATCGCTGG
TGCCCACTGGGGAGTCCTAGCGGGCATAGCGTATTTCTCCATGGTGGGGAACTGGGCGAAGGTCCTGCTA
GTGCTGTTACTGTTTGCCGGCGTCGATGCGGAAACCCATACCACCGGGGGGAGTGCTGCCAAGACCACGG
CAGGATTCGTCAGTCTTTTCCAGCCAGGCTCCAAGCAGAATCTCCAGCTGGTCA

>521_S16_L001_R1_001.fastq_113_1a_10
CCCCTACGACAGCGCTGATAATGGCGCAGCTGCTCAGGGTCCCGCAGGCCATCTTGGACATGATCGCTGG
TGCCCACTGGGGAGTCCTAGCGGGCATAGCGTATTTCTCCATGGTGGGGAACTGGGCGAAGGTCCTGCTA
GTGCTGTTACTGTTTGCCGGCGTCGATGCGGAAACCCATACCACCGGGGGGAGTGCTGCCAAGACCACGG
CAGGATTCGTCAGTCTTTTCCAGCCAGGCTCCAAGCAGAATCTCCAGCTGGTCA

>521_S16_L001_R1_001.fastq_114_1a_10
CCCCTACGACAGCGCTGATAATGGCGCAGCTGCTCAGGGTCCCGCAAGCCATCTTGGACATGATCGCTGG
TGCCCACTGGGGAGTCCTAGCGGGCATAGCGTATTTCTCCATGGTGGGGAACTGGGCGAAGGTCCTGCTA
GTGCTGTTACTGTTTGCCGGCGTCGATGCGGAAACCCATACCACCGGGGGGAGTGCTGCCAAGACCACGG
CAGGATTCGTCAGTCTTTTCCAGCCAGGTTCCAAGCAGAATCTCCAGCTGGTCA

>521_S16_L001_R1_001.fastq_115_1a_10
CCCCCACGACAGCGCTGATAATGGCGCAGCTGCTCAGGGTCCCGCAAGCCATCTTGGACATGATCGCTGG
TGCCCACTGGGGAGTCCTAGCGGGCATAGCGTATTTCTCCATGGTGGGGAACTGGGCGAAGGTCCTGCTA
GTGCTGTTACTGTTTGCCGGCGTCGATGCGGAAACCCATACCACCGGGGGGAGTGCTGCCAAGACTACGG
CAGGATTCGTCAGTCTTTTCCAGCCAGGCTCCAAGCAGAACCTCCAGCTGGTCA

>521_S16_L001_R1_001.fastq_116_1a_10
CCCCTACGACAGCGCTGATAATGGCGCAGCTGCTCAGAGTCCCGCAAGCCATCTTGGACATGATCGCTGG
TGCCCACTGGGGAGTCCTAGCGGGCATAGCGTATTTCTCCATGGTGGGGAACTGGGCGAAGGTCCTGCTA
GTGCTGTTACTGTTTGCCGGCGTCGATGCGGAAACCCATACCACCGGGGGGAGTGCTGCCAAGACCACGG
CAGGATTCGTCAGTCTTTTCCAGCCAGGCTCCAAGCAGAATCTCCAGCTGGTCA

>521_S16_L001_R1_001.fastq_117_1a_9
CCCCTACGACAGCGCTGATAATGGCGCAGCTGCTCAGGGTCCCGCAAGCCATCTTGGACATGATCGCTGG
TGCCCACTGGGGAGTCCTAGCGGGCATAGCGTATTTCTCCATGGTGGGGAACTGGGCGAAGGTCCTGCTA
GTGCTGTTACTGTTCGCCGGCGTCGATGCGGAAACCCATACCACCGGGGGGAGTGCTGCCCAGACCACGC
TAGGACTCGTCCGTTTATTCGATCCAGGCTCCAAGCAGAACCTCCAGCTGGTCA

>521_S16_L001_R1_001.fastq_118_1a_9
CCCCTACGACGGCGCTGATAATGGCGCAGCTGCTCAGGGTCCCGCAAGCCATCTTGGACATGATCGCTGG
TGCCCACTGGGGAGTCCTAGCGGGCATAGCGTATTTCTCCATGGTGGGGAACTGGGCGAAGGTCCTGCTA
GTGCTGTTACTGTTTGCCGGCGTCGATGCGGAAACCCATACCACCGGGGGGAGTGCTGCCAAGACCACGG
CAGGATTCGTCAGTCTTTTCCAGCCAGGCTCCAAGCAGAATCTCCAGCTGGTCA

>521_S16_L001_R1_001.fastq_119_1a_9
CCCCTACGACAGCGCTGATAATGGCGCAGCTGCTCAGGGTCCCGCAAGCCATCTTGGACATGATCGCTGG
TGCCCACTGGGGAGTCCTAGCGGGCATAGCGTATTTCTCCATGGTGGGGAACTGGGCGAAGGTCCTGCTA
GTGCTGTTGCTGTTTGCCGGCGTCGATGCGGAAACCCATACCACCGGGGGGAGTGCCGCCAAGACCACAG
CAGGACTCGCCAGTATTTTCGAGCCAGGCTCCAAGCAGAACCTCCAGCTGATCA

>521_S16_L001_R1_001.fastq_120_1a_9
CCCCTACGACAGCGCTGATAATGGCGCAGCTGCTCAGGGTCCCGCAAGCCATCTTGGACATGATCGCTGG
TGCCCACTGGGGAGTCCTAGCGGGCATAGCGTATTTCTCCATGGTGGGGAACTGGGCGAAGGTCCTGCTA
GTGCTGTTACTGTTTGCCGGCGTCGATGCGGAAACCCATACCACCGGGGGGAGTGCTGCCAAGACCGCGT
CAGGACTCGTCAGTCTTTTCCAGCCAGGCTCCAAGCAGAACCTCCAGCTGGTCA

>521_S16_L001_R1_001.fastq_121_1a_9
CTCCTACGACAGCGCTGATAATGGCGCAGCTGCTCAGGGTCCCGCAAGCCATCTTGGACATGATCGCTGG
TGCCCACTGGGGAGTCCTAGCGGGCATAGCGTATTTCTCCATGGTGGGGAACTGGGCGAAGGTCCTGCTA
GTGCTGTTACTGTTTGCCGGCGTCGATGCGGAAACCCATACCACCGGGGGGAGTGCTGCCAAGACTACGG
CAGGATTCGTCAGTCTTTTCCAGCCAGGCTCCAAGCAGAACCTCCAGCTGGTCA

>521_S16_L001_R1_001.fastq_122_1a_9
CCCCTACGACAGCGCTGATAATGGCGCAGCTGCTCAGGGTCCCGCAAGCCATCTTGGACATGATCGCTGG
TGCCCACTGGGGAGTCCTAGCGGGCATAGCGTATTTCTCCATGGTGGGGAACTGGGCGAAGGTCCTGCTA
GTGCTGTTACTGTTTGCCGGCGTCGATGCGGAAACCCATACCACCGGGGGGAGTGCTGCCAGGACCACGT
CAGGACTCGTCAGTATTTTCGAGCCAGGCTCCAAGCAGAACCTTCAGCTGGTCA

>521_S16_L001_R1_001.fastq_123_1a_9
CCCCTACGACAGCGCTGATAATGGCACAGCTGCTCAGGGTCCCGCAAGCCATCTTGGACATGATCGCTGG
TGCCCACTGGGGAGTCCTAGCGGGCATAGCGTATTTCTCCATGGTGGGGAACTGGGCGAAGGTCCTGCTA
GTGCTGTTACTGTTTGCCGGCGTCGATGCGGAAACCCATACCACCGGGGGGAGTGCTGCCAAGACCACGG
CAGGATTCGTCAGTCTTTTCCAGCCAGGCTCCAAGCAGAATCTCCAGCTGGTCA

>521_S16_L001_R1_001.fastq_124_1a_9
CCCCTACGACAGCGCTGATAATGGCGCAGCTGCTCAGGGTCCCGCAAGCCATCTTGGACATGATCGCTGG
TGCCCACTGGGGAGTCCTAGCGGGCATAGCGTATTTCTCCATGGTGGGGAACTGGGCGAAGGTCCTGCTA
GTGCTGTTACTGTTTGCCGGCGTCGATGCGGAAACCCATACCACCGGGGGGAGTGCTGCCAAGACCACGG
CGGGATTCGTCAGTCTTTTCCAGCCAGGCTCCAAGCAGAATCTCCAGCTGGTCA

>521_S16_L001_R1_001.fastq_125_1a_9
CCCCTACGACAGCGCTGATAATGGCGCAGCTGCTCAGGGTCCCGCAAGCCATCTTGGACATGATCGCTGG
TGCCCACTGGGGAGTCCTAGCGGGCATAGCGTATTTCTCCATGGTGGGGAACTGGGCGAAGGTCCTGCTA
GTGCTGTTGCTGTTTGCCGGCGTCGATGCGGAAACCCATACCACCGGGGGGAGTGCTGCCAGGACCACGC
TAGGACTCGTCAGTTTATTCGATCCAGGCTCCAAGCAGAACCTCCAGCTGGTCA

>521_S16_L001_R1_001.fastq_126_1a_9
CCCCTACGACAGCACTGATAATGGCGCAGCTGCTCAGGGTCCCGCAAGCCATCTTGGACATGATCGCCGG
TGCCCACTGGGGAGTCCTAGCGGGCATAGCGTATTTCTCCATGGTGGGGAACTGGGCGAAGGTCCTGCTA
GTGCTGTTATTGTTTGCCGGCGTCGATGCGGAAACCCATACCACCGGGGGGAGTGCTGCCCAGACCACGC
TAGGACTCGTCCGTTTATTCGATCCGGGCTCCAAGCAGAACCTCCAGCTGGTCA

>521_S16_L001_R1_001.fastq_127_1a_9
CCCCTACGACAGCGCTGATAATGGCGCAGCTGCTCAGGGTCCCGCAAGCCATCTTGGACATGATCGCTGG
TGCCCACTGGGGAGTCCTAGCGGGCATAGCGTATTTCTCCATGGTGGGGAACTGGGCGAAGGTCCTGCTA
GTGCTGTTACTGTTTGCCGGCGTCGATGCGGAAACCCATACCACCGGGGGGAGTGCTGCCAAGACCACGG
CAGGATTCGTTAGTCTTTTCCAGCCAGGCTCCAAGCAGAATCTCCAGCTGGTCA

>521_S16_L001_R1_001.fastq_128_1a_9
CCCCTACGACAGCGCTGATAATGGCGCAGCTGCTCAGAGTCCCGCAAGCCATCTTGGACATGATCACTGG
TGCCCACTGGGGAGTCCTAGCGGGCATAGCGTATTTCTCCATGGTGGGGAACTGGGCGAAGGTCCTGCTA
GTGCTGTTACTGTTTGCCGGCGTCGATGCGGAAACCCATACCACCGGGGGGAGTGCTGCCAAGACCACGG
CAGGACTCGTCAGTTTGTTTCAGCCAGGCTCCAAGCAGAATCTCCAGCTGGTCA

>521_S16_L001_R1_001.fastq_129_1a_9
CTCCTACAACGGCGCTGGTAATGGCGCAGCTGCTCAGGGTCCCGCAAGCCATCTTGGACATGATCGCTGG
TGCCCACTGGGGAGTCCTAGCGGGCATAGCGTATTTCTCCATGGTGGGGAACTGGGCGAAGGTCCTGCTA
GTGCTGTTACTGTTTGCCGGCGTCGACGCGGAGACCCGCGTCACCGGGGGGAGTGCTGGCCACACCACGC
AGGGACTCGCCAGTCTTTTCCGGCCAGGCCCCAGGCAGGACATCCAGCTGGTCA

>521_S16_L001_R1_001.fastq_130_1a_9
CCCCTACGACAGCGCTGATAATGGCGCAGCTGCTCAGGGTCCCGCAAGCCATCTTGGACATGATCGCTGG
TGCCCACTGGGGAGTCCTAGCGGGCATAGCGTATTTCTCCATGGTGGGAAACTGGGCGAAGGTCCTGCTA
GTGCTGTTACTGTTTGCCGGCGTCGATGCGGAAACCCATACCACCGGGGGGAGTGCTGCCAAGACCACGG
CAGGATTCGTCAGTCTTTTCCAGCCAGGCTCCAAGCAGAATCTCCAGCTGGTCA

>521_S16_L001_R1_001.fastq_131_1a_9
CCCCTACGACAGCGCTGATAATGGCGCAGCTGCTCAGGGTCCCGCAAGCCATCTTGGACATGATCGCTGG
TGCCCACTGGGGAGTCCTAGCGGGCATAGCGTATTTCTCCATGGTGGGGAACTGGGCGAAGGTCCTGCTA
GTGCTGTTACTGTTTGCCGGCGTCGATGCGGAGACCCATACCACCGGGGGGAGTGCTGCCAAGACCACAT
TAGGTCTCGTCAGTCTTTTCCAGCCAGGCTCCAAGCAGAATCTCCAGCTGGTCA

>521_S16_L001_R1_001.fastq_132_1a_9
CCCCTACGACAGCGCTGATAATGGCGCAGCTGCTCAGGGTCCCGCAAGCCATCTTGGACATGATCGCTGG
TGCCCACTGGGGGGTCCTAGCGGGCATAGCGTATTTCTCCATGGTGGGGAACTGGGCGAAGGTCCTGCTA
GTGCTGTTACTGTTTGCCGGCGTCGATGCGGAAACCCATACCACCGGGGGGAGTGCTGCCAAGACCACGG
CAGGATTCGTCAGTCTTTTCCAGCCAGGCTCCAAGCAGAATCTCCAGCTGGTCA

>521_S16_L001_R1_001.fastq_134_1a_9
CCCCTACGACAGCGCTGATAATGGCGCAGCTGCTCAGGGTCCCGCAAGCCATCTTGGACATGATCGCTGG
TGCCCACTGGGGAGTCCTAGCGGGCATAGCGTATTTCTCCATGGTGGGGAACTGGGCGAAGGTCCTGCTA
GTGCTGTTACTGTTTGCCGGCGTCGATGCGGAAACCCATACCACCGGGGGGAGTGCTGCCAAGACCACGG
CAGGATTCGTCAGTCTTTTCCGGCCAGGCTCCAAGCAGAATCTCCAGCTGGTCA

>521_S16_L001_R1_001.fastq_135_1a_9
CCCCTACGACAGCGCTGATAATGGCGCAGCTGCTCAGGGTCCCGCAAGCCATCTTGGACATGATCGCTGG
TGCCCACTGGGGAGTCCTAGCGGGCATAGCGTATTTCTCCATGGCGGGGAACTGGGCGAAGGTCCTGCTA
GTGCTGTTACTGTTTGCCGGCGTCGATGCGGAAACCCATACCACCGGGGGGAGTGCTGCCAGGACCACGT
CAGGACTCGTCAGTATTTTCGAGCCAGGCTCCAAGCAGAACCTTCAGCTGGTCA

>521_S16_L001_R1_001.fastq_136_1a_9
CCCCTACGACAGCGCTGATAATGGCGCAGCTGCTCAGGGTCCCGCAAGCCATCTTGGACATGATCGCTGG
TGCCCACTGGGGAGTCCTAGCGGGCATAGCGTATTTCTCCATGGTGGGGAACTGGGCGAAGGTCCTGCTA
GTGCTGTTGCTGTTTGCCGGCGTCGATGCGGAAACCCATACCACCGGGGGGAGTGCCGCCAAGACCACGG
CAGGACTCGCCAGTTTATTCCAGCCAGGCTCCAAGCAGAACCTCCAGCTGGTCA

>521_S16_L001_R1_001.fastq_137_1a_9
CCCCTACGACAGCGCTGATAATGGCGCAGCTGCTCAGGGTCCCGCAAGCCATCTTGGACATGATCGCTGG
TGCCCACTGGGGAGTCCTAGCGGGCATAGCGTATTTCTCCATGGTGGGGAACTGGGCGAAGGTCCTGCTA
GTGCTGTTACTATTTGCCGGCGTCGATGCGGAAACCCATACCACCGGGGGGAGTGCTGCCAAGACCACGG
CAGGATTCGTCAGTCTTTTCCAGCCAGGCTCCAAGCAGAATCTCCAGCTGGTCA

>521_S16_L001_R1_001.fastq_138_1a_9
CCCCTACGACAGCGCTGATAATGGCGCAGCTGCTCAGGGTCCCGCAAGCCATCTTGGACATGATCGCTGG
TGCCCACTGGGGAGTCCTAGCGGGCATAGCGTATTTCTCCATGGTGGGGAACTGGGCGAAGGTCCTGCTA
GTGCTGTTACTGTTTGCCGGCGTCGATGCGGAAACCCACACCACCGGGGGGAGTGCTGCCAAGACCACGT
ATGGACTCGTCAGTCTTTTCCAGCCAGGCTCCAAGCAGAATCTCCAGCTGGTCA

>521_S16_L001_R1_001.fastq_139_1a_9
CCCCTACGACAGCGCTGATAATGGCGCAGCTGCTCAGGGTCCCGCAAGCCATCTTGGACATGATCGCTGG
TGCCCACTGGGGAGTCCTAGCGGGCATAGCGTATTTCTCCATGGTGGGGAACTGGGCGAAGGTCCTGCTA
GTGCTGTTGCTGTTTGCCGGCGTTGATGCGGAAACCCATACCACCGGGGGGAGTGCTGCCAAGACCACGG
CAGGATTCGTCAGTATTTTCGAGCCAGGCTCCAAGCAGAACCTCCAGCTGGTCA

>521_S16_L001_R1_001.fastq_140_1a_9
CCCCTACGACAGCGCTGATAATGGCGCAGCTGCTCAGGGTCCCGCAAGCCATCTTGGACATGATCGCTGG
TGCCCACTGGGGAGTCCTAGCGGGCATAGCGTATTTCTCCATGGTGGGGAACTGGGCGAAGGTCCTGCTA
GTGCTGTTGCTGTTTGCCGGCGTCGATGCGGAAACCCATACCACCGGGGGGAGTGCTGCCAAGACCACGG
CAGGACTCGCCAGTTTGTTCCAGCCAGGCTCCAAACAGAACCTCCAGCTGGTCA

>521_S16_L001_R1_001.fastq_141_1a_9
CCCCTACGACAGCGCTGATAATGGCGCAGCTGCTGAGGGTCCCGCAAGCCATCTTGGACATGATCGCTGG
TGCCCACTGGGGAGTCCTAGCGGACATAGCGTATTTCTCCATGGTGGGGAACTGGGCGAAGGTCCTGCTA
GTGCTGTTACTGTTTGCCGGCGTCGATGCGGAAACCCATACCACCGGGGGGAGTGCTGCCAAGACCACGG
CAGGATTCGTCAGTCTTTTCCAGCCAGGCTCCAAGCAGAATCTCCAGCTGGTCA

>521_S16_L001_R1_001.fastq_142_1a_9
CCCCTACGACAGCGCTGATAATGGCGCAGCTGCTCAGGGTCCCGCAAGCCATCTTGGACATGATCGCCGG
TGCCCACTGGGGAGTCCTAGCGGGCATAGCGTATTTCTCCATGGTGGGGAACTGGGCGAAGGTCCTGCTA
GTGCTGTTACTGTTTGCCGGCGTCGATGCGGAAACCCATACCACCGGGGGGAGTGCTGCCAAGACCACGG
CAGGATTCGTCAGTCTTTTCCAGCCAGGCTCCAAGCAGAATCTCCAGCTGGTCA

>521_S16_L001_R1_001.fastq_143_1a_9
CCCCTACGACAGCGCTGATAATGGCGCAGCTGCTCAGGGTCCCGCAAGCCATCTTGGACATGATCGCTGG
TGCCCACTGGGGAGTCCTAGCGGGCATAGCGTATTTCTCCATGGTGGGGAACTGGGCGAAGGTCCTGCTG
GTGCTGTTACTGTTTGCCGGCGTCGATGCGGAAACCCATACCACCGGGGGGAGTGCTGCCAAGACCACGT
TAGGACTCGTCAGTCTTTTCCAGCCAGGCTCCAAGCAGAATCTCCAGCTGGTCA

>521_S16_L001_R1_001.fastq_144_1a_9
CCCCTACGACAGCGCTGATAATGGCGCAGCTGCTCAGGGTCCCGCAAGCCATCTTGGACATGATCGCTGG
TGCCCACTGGGGAGTCCTAGCGGGCATAGCGTATTTCTCCATGGTGGGGAACTGGGCGAAGGTCCTGCTA
GTGCTGTTGCTGTTTGCCGGCGTCGATGCGGAAACCCATACCACCGGGGGGAGTGCTGCCCAGACCACGC
TAGGACTCGTCCGTTTATTCGATCCAGGCTCCAAGCAGAACCTCCAGCTGGTCA

>521_S16_L001_R1_001.fastq_145_1a_9
CCCCTACGACAGCGCTGATAATGGCGCAGCTGCTCAGGGTCCCGCAAGCCATCTTGGACATGATCGCTGG
TGCCCACTGGGGAGTCCTAGCGGGCATAGCGTATTTCTCCATGGTGGGGAACTGGGCGAAGGTCCTGCTA
GTGCTGTTACTGTTTGCCGGCGTCAATGCGGAAACCCATACCACCGGGGGGAGTGCTGCCAAGACCACGG
CAGGATTCGTCAGTCTTTTCCAGCCAGGCTCCAAGCAGAATCTCCAGCTGGTCA

>521_S16_L001_R1_001.fastq_146_1a_9
CCACTACGACAGCGCTGATAATGGCGCAGCTGCTCAGGGTCCCGCAAGCCATCTTGGACATGATCGCTGG
TGCCCACTGGGGAGTCCTAGCGGGCATAGCGTATTTCTCCATGGTGGGGAACTGGGCGAAGGTCCTGCTA
GTGCTGTTACTGTTTGCCGGCGTCGATGCGGAAACCCATACCACCGGGGGGAGTGCTGCCCAGACCACGT
CAGGACTCGTCAGTCTTTTCCAGCCAGGCTCCAAGCAGAATCTCCAGCTGGTCA

>521_S16_L001_R1_001.fastq_147_1a_9
CCCCTACGACAGCGCTGATAATGGCGCAGCTGCTCAGGGTCCCGCAAGCCATCTTGGACATGATCGCTGG
TGCCCACTGGGGAGTCCTAGCGGGCATAGCGTATTTCTCCATGGTGGGGAACTGGGCGAAGGTCCTGCTA
GTGCTGTTACTGTTTGCCGGCGTCGATGCGGAAACCCACACCACCGGGGGGAGTGCTGCCAAGACCACGG
CAGGATTCGTCAGTCTTTTCCAGCCAGGCTCCAAGCAGAATCTCCAGCTGGTCA

>521_S16_L001_R1_001.fastq_148_1a_8
CCCCTACGACAGCGCTGATAATGGCGCAGCTGCTCAGGGTCCCGCAAGCCATCTTGGACATGATCGCTGG
TGCCCATTGGGGAGTCCTAGCGGGCATAGCGTATTTCTCCATGGTGGGGAACTGGGCGAAGGTCCTGCTA
GTGCTGTTACTGTTTGCCGGCGTCGATGCGGAAACCCATACCACCGGGGGGAGTGCTGCCAAGACCACGG
CAGGATTCGTCAGTCTTTTCCAGCCAGGCTCCAAGCAGAATCTCCAGCTGGTCA

>521_S16_L001_R1_001.fastq_149_1a_8
CCCCTACGACAGCGCTGATAATGGCGCAGCTGCTCAGGGTCCCGCAAGCCATCTTGGACATGATCGCTGG
TGCCCACTGGGGAGTCCTAGCGGGCATAGCGTATTTCTCCATGGTGGGGAACTGGGCGAAGGTCCTGCTA
GTGCTGTTACTGTTTGCCGGCGTCGATGCGGAAACCCATACCACCGGGGGGAGTGCTGCCAAGACCGCGT
CAGGATTCGTCAGTCTTTTCCAGCCAGGCTCCAAGCAGAATCTCCAGCTGGTCA

>521_S16_L001_R1_001.fastq_150_1a_8
CCCCTACGACAGCGCTGATAATGGCGCAGCTGCTCAGGGTCCCGCAAGCCATCTTGGACATGATCGCTGG
TGCCCACTGGGGAGTCCTAGCGGGCATAGCGTATTTCTCCATGGTGGGGAACTGGGCGAAGGTCCTGCTA
GTGCTGTTACTGTTTGCCGGCGTCGATGCGGAAACCCATACCACCGGGGGGAGTGCTGCCAAGACCACGT
TAGGATTCGTCAGTATTTTCGAGCCAGGCTCCAAGCAGAACCTCCAGCTGGTCA

>521_S16_L001_R1_001.fastq_151_1a_8
CCCCTACGACAGCGCTGATAATGGCGCAGCTGCTCAGGGTCCCGCAAGCCATCTTGGACATGATCGCTGG
TGCCCACTGGGGAGTCCTAGCGGGCATAGCGTATTTCTCCATGGTGGGGAACTGGGCGAAGGTCCTGCTA
GTGCTGTTACTGTTTGCCGGCGTCGATGCGGAAACCCATACCACCGGGGGGAGTGCTGCCAGGACCACGT
CAGGACTCGTCAGTCTTTTCCAGCCAGGCTCCAAGCAGAATCTCCAGCTGGTCA

>521_S16_L001_R1_001.fastq_152_1a_8
CCCCTACGACAGCGCTGATAATGGCGCAGCTGCTCAGGGTCCCGCAAGCCATCTTGGACATGATCGCTGG
TGCCCACTGGGGAGTCCTAGCGGGCATAGCGTATTTCTCCATGGTGGGGAACTGGGCGAAGGTCCTGCTA
GTGCTGTTGCTGTTTGCCGGCGTCGATGCGGAAACCCATACCACCGGGGGGAGTGCCGCCAAGACCACGG
CAGGACTCGCCAGTTTTTTCGAGCCAGGCTCTAAGCAGAACCTCCAGCTGGTCA

>521_S16_L001_R1_001.fastq_153_1a_8
CCCCTACGACAGCGCTGATAATGGCGCAGCTGCTCAGGGTCCCGCAAGCCATCTTGGACATGATCGCTGG
TGCCCACTGGGGAGTCCTAGCGGGCATAGCGTATTTCTCCATGGTGGGGGACTGGGCGAAGGTCCTGCTA
GTGCTGTTACTGTTTGCCGGCGTCGATGCGGAAACCCATACCACCGGGGGGAGTGCTGCCAAGACCACGG
CAGGATTCGTCAGTCTTTTCCAGCCAGGCTCCAAGCAGAATCTCCAGCTGGTCA

>521_S16_L001_R1_001.fastq_154_1a_8
CCCCTACGACAGCGCTGATAATGGCGCAGCTGCTCAGGGTCCCGCAAGCCATCTTGGACATGATCGCTGG
TGCCCACTGGGGAGTCCTAGCGGGCATAGCGTATTTCTCCATGGTGGGGAACTGGGCGAAGGTCTTGCTA
GTGCTGTTACTGTTTGCCGGCGTCGATGCGGAAACCCATACCACCGGGGGGAGTGTTGCCAAGACCACGG
CAGGACTCGCCAGCTTTTTCGAGCCAGGCTCCAAGCAGAATCTCCAGCTGGTCA

>521_S16_L001_R1_001.fastq_155_1a_8
CCCCTACGACAGCGCTGATAATGGCGCAGCTGCTCAGGGTCCCGCAAGCCATCTTGGACATGATCGCTGG
TGCCCACTGGGGAGTCCTAGCGGGCATAGCGTATTTCTCCATGGTGGGGAACTGGGCGAAGGTCCTGCTA
GTGCTGTTACTGTTTGCCGGCGTCGATGCGGAAACCCATACCACCGGGGGGAGTGCTGCCAAGACCACGG
CAGGACTCGTCAGTATTTTCGAGCCAGGCTCCAAGCAGAACCTTCAGCTGGTCA

>521_S16_L001_R1_001.fastq_156_1a_8
CCCCTACGACAGCGCTGATAATGGCGCAGCTGCTCGGGGTCCCGCAAGCCATCTTGGACATGATCGCTGG
TGCCCACTGGGGAGTCCTAGCGGGCATAGCGTATTTCTCCATGGTGGGGAACTGGGCGAAGGTCCTGCTA
GTGCTGTTACTGTTTGCCGGCGTCGATGCGGAAACCCATACCACCGGGGGGAGTGCTGCCAAGACCACGG
CAGGATTCGTCAGTCTTTTCCAGCCAGGCTCCAAGCAGAATCTCCAGCTGGTCA

>521_S16_L001_R1_001.fastq_157_1a_8
CCCCTACGACAGCGCTGATAATGGCGCAGCTGCTCAGGGTTCCGCAAGCCATCTTGGACATGATCGCTGG
TGCCCACTGGGGAGTCCTAGCGGGCATAGCGTATTTCTCCATGGTGGGGAACTGGGCGAAGGTCCTGCTA
GTGCTGTTACTGTTTGCCGGCGTCGATGCGGAAACCCATACCACCGGGGGGAGTGCTGCCAAGACCACGG
CAGGATTCGTCAGTCTTTTCCAGCCAGGCTCCAAGCAGAATCTCCAGCTGGTCA

>521_S16_L001_R1_001.fastq_158_1a_8
CCCCTACGACAGCGCTGATAATGGCGCAGCTGCTCAGGGTCCCGCAAGCCATCTTGGACATGATCGCTGG
TGCCCACTGGGGAGTCCTAGCGGGCGTAGCGTATTTCTCCATGGTGGGGAACTGGGCGAAGGTCCTGCTA
GTGCTGTTACTGTTTGCCGGCGTCGATGCGGAAACCCATACCACCGGGGGGAGTGCTGCCAAGACCACGG
CAGGATTCGTCAGTCTTTTCCAGCCAGGCTCCAAGCAGAATCTCCAGCTGGTCA

>521_S16_L001_R1_001.fastq_159_1a_8
CCCCTACGACAGCGCTGATAATGGCGCAGCTGCTCAGGGTCCCGCAAGCCATCTTGGACATGATCGCTGG
TGCCCACTGGGGAGTCCTAGCGGGCATAGCGTATTTCTCCATGGTGGGGAACTGGGCGAAGGTCCTGCTA
GTGCTGTTACTGTTTGCCGGCGTCGATGCGGAAACCCATACCACCGGGGGAAGTGCTGCCAAGACCACGG
CAGGATTCGTCAGTCTTTTCCAGCCAGGCTCCAAGCAGAATCTCCAGCTGGTCA

>521_S16_L001_R1_001.fastq_160_1a_8
CTCCTACGACAGCGCTGATAATGGCGCAGCTGCTCAGGGTCCCGCAAGCCATCTTGGACATGATCGCTGG
TGCCCACTGGGGAGTCCTAGCGGGCATAGCGTATTTCTCCATGGTGGGGAACTGGGCGAAGGTCCTGCTA
GTGCTGTTGCTGTTTGCCGGCGTCGACGCAGAAACCCATACCACCGGGGGGAGTGCTGCCAAGACCACGG
CAGGACTCGCCAGTCTTTTCCAGCCAGGCTCCAAGCAGAACCTCCAGCTGGTCA

>521_S16_L001_R1_001.fastq_161_1a_8
CCCCTACGACAGCGCTGATAATGGCGCAGCTGCTCAGGGTCCCGCAAGCCATCTTGGACATGATCGCTGG
TGCCCACTGGGGAGTCCTAGCGGGCATAGCGTATTTCTCCATGGTGGGGAACTGGGCGAAGGTCCTGCTA
GTGCTGTTACTGTTTGCCGGCGTCGATGCGGAAACCCACACCACCGGGGGGAGTGCTGCCCAGACCACGT
CAGGACTCGTCAGTCTTTTCCAGCCAGGCTCCAAGCAGAATCTCCAGCTGGTCA

>521_S16_L001_R1_001.fastq_162_1a_8
CCCCTACGACAGCGCTGATAATGGCGCAGCTGCTCAGGGTCCCGCAAGCCATCTTGGACATGATCGCTGG
TGCTCACTGGGGAGTCCTAGCGGGCATAGCGTATTTCTCCATGGTGGGGAACTGGGCGAAGGTCCTGCTA
GTGCTGTTACTGTTTGCCGGCGTCGATGCGGAAACCCATACCACCGGGGGGAGTGCTGCCAAGACCACGG
CAGGATTCGTCAGTCTTTTCCAGCCAGGCTCCAAGCAGAATCTCCAGCTGGTCA

>521_S16_L001_R1_001.fastq_163_1a_8
CCCCTACGACAGCGCTGATAATGGCGCAGCTGCTCAGGGTCCCGCAAGCCATCTTGGACATGATCGCTGG
TGCCCACTGGGGAGTCCTAGCGGGCATAGCGTATTTCTCCGTGGTGGGGAACTGGGCGAAGGTCCTGCTA
GTGCTGTTACTGTTTGCCGGCGTCGATGCGGAAACCCATACCACCGGGGGGAGTGCTGCCAAGACCACGG
CAGGATTCGTCAGTCTTTTCCAGCCAGGCTCCAAGCAGAATCTCCAGCTGGTCA

>521_S16_L001_R1_001.fastq_164_1a_8
CCCCTACGACAGCGCTGATAATGGCGCAGCTGCTCAGGGTCCCGCAAGCCATCTTGGACATGATCGCTGG
TGCCCACTGGGGAGTCCTAGCGGGCATAGCGTATTTCTCCATGGTGGGGAACTGGGCGAAGGTCCTGCTA
GTGCTGTTACTGTTTGCCGGCGTCGATGCGGAAACCCATACCACCGGGGGGAGTGCTGCCAAGACCACGT
CAGGATTCGTCAGTATTTTCGAGCCAGGCTCCAAGCAGAATCTCCAGCTGGTCA

>521_S16_L001_R1_001.fastq_165_1a_8
CCCCTACGACAGCGCTGATAATGGCGCAGCTGCTCAGGGTCCCGCAAGCCATCTTGGACATGATCGCTGG
TGCCCACTGGGGAGTCCTAGCAGGCATAGCGTATTTCTCCATGGTGGGGAACTGGGCGAAGGTCCTGCTA
GTGCTGTTACTGTTTGCCGGCGTCGATGCGGAAACCCATACCACCGGGGGGAGTGCTGCCAAGACCACGG
CAGGATTCGTCGGTCTTTTCCAGCCAGGCTCCAAGCAGAATCTCCAGCTGGTCA

>521_S16_L001_R1_001.fastq_166_1a_8
CCCCTACGACAGCGCTGATAATGGCGCAGCTGCTCAGGGTCCCGCAAGCCATCTTGGACATGATCGCTGG
TGCCCACTGGGGAGTCCTAGCGGGCATAGCGTATTTCTCCATGGTGGGGAACTGGGCGAAGGTCCTGCTA
GTGCTGTTGCTGTTTGCCGGCGTCGATGCGGAAACCCATACCACCGGGGGGAGTGCTGCCCAGACCACGT
CAGGACTCGTCAGTCTTTTCCAGCCAGGCTCCAAGCAGAACCTCCAGCTGGTCA

>521_S16_L001_R1_001.fastq_167_1a_8
CCCCTACGACAGCGCTGATAATGGCGCAGCTGCTCAGGGTCCCGCAAGCCATCTTGGACATGATCGCTGG
TGCCCACTGGGGAGTCCTAGCGGGCGTAGCGTATTTCTCCATGGTGGGGAACTGGGCGAAGGTCCTGCTA
GTGCTGTTACTGTTTGCCGGCGTCGATGCGGAAACCCATACCACCGGGGGGAGTGCTGCCAAGACCACGT
TAGGACTCGTCAGTCTTTTCCAGCCAGGCTCCAAGCAGAACCTCCAGCTGGTCA

>521_S16_L001_R1_001.fastq_168_1a_8
CCCCTACGACAGCGCTGATAATGGCGCAGCTGCTCAGGGTCCCGCAAGCCATCTTGGACATGATCGCTGG
TGCCCACTGGGGAGTCCTAGCGGGCATAGCGTATTTCTCCATGGTGGGGAACTGGGCGAAGGTCCTGCTA
GTGCTGTTACTGTTTGCCGGCGTCGATGCGGAAACTCATACCACCGGGGGGAGTGCTGCCAAGACCACGT
TAGGACTCGTCAGTCTTTTCCAGCCAGGCTCCAAGCAGAATCTCCAGCTGGTCA

>521_S16_L001_R1_001.fastq_169_1a_8
CCCCTACGACAGCGCTGATAATGGCGCAGCTGCTCAGGGTCCCGCAAGCCATCTTGGACATGATCGCTGG
TGCCCACTGGGGAGTCCTAGCGGGCATAGCGTACTTCTCCATGGTGGGGAACTGGGCGAAGGTCCTGCTA
GTGCTGTTACTGTTTGCCGGCGTCGATGCGGAAACCCATACCACCGGGGGGAGTGCTGCCAAGACCACGG
CAGGATTCGTCAGTCTTTTCCAGCCAGGCTCCAAGCAGAATCTCCAGCTGGTCA

>521_S16_L001_R1_001.fastq_170_1a_8
CCCCTACGACAGCGCTGATAATGGCGCAGCTGCTCAGGGTCCCGCAAGCCATCTTGGACATGATCGCTGG
TGCCCACTGGGGAGTCCTAGCGGGCATAGCGTATTTCTCCATGGTGGGGAACTGGGCGAAGGTCCTGCTA
GTGCTGTTACTGTTTGCCGGCGTCGATGCGGAAGCCCATACCACCGGGGGGAGTGCTGCCAAGACCACGG
CAGGATTCGTCAGTCTTTTCCAGCCAGGCTCCAAGCAGAATCTCCAGCTGGTCA

>521_S16_L001_R1_001.fastq_171_1a_8
CCCCTACGACAGCGCTGATAATGGCGCAGCTGCTCAGGGTCCCGCAAGCCATCTTGGACATGATCGCTGG
TGCCCACTGGGGAGTCCTAGCGGGCATAGCGTATTTCTCCATGGTGGGGAACTGGGCGAAGGTCCTGCTA
GTGTTGTTACTGGTTGCCGGCGTCGATGCGGAAACCCATACCACCGGGGGGAGTGCTGCCAAGACCACGG
CAGGATTCGTCAGTCTTTTCCAGCCAGGCTCCAAGCAGAATCTCCAGCTGGTCA

>521_S16_L001_R1_001.fastq_172_1a_8
CCCCTACGACAGCGCTGATAATGGCGCAGCTGCTCAGGGTCCCGCAAGCCATCTTGGACACGATCGCTGG
TGCCCACTGGGGAGTCCTAGCGGGCATAGCGTATTTCTCCATGGTGGGGAACTGGGCGAAGGTCCTGCTA
GTGCTGTTACTGTTTGCCGGCGTCGATGCGGAAACCCATACCACCGGGGGGAGTGCTGCCAAGACCACGG
CAGGATTCGTCAGTCTTTTCCAGCCAGGCTCCAAGCAGAATCTCCAGCTGGTCA

>521_S16_L001_R1_001.fastq_173_1a_8
CCCCTACGACAGCGCTGATAATGGCGCAGCTGCTCAGGGTCCCGCAAGCCATCTTGGACATGATCGCTGG
TGCCCACTGGGGAGTCCTAGCGGGCATAGCGTATTTCTCCATGGTGGGGAACTGGGCGAAGGTCCTGCTA
GTGCTGTTGCTGTTTGCCGGCGTCGATGCGGAAACCCATACCACCGTGGGGAGTGCCGCCAAGACCACAG
CAGGACTCGCCAGTATTTTCGAGCCAGGCTCCAAGCAGAACCTCCAGCTGGTCA

>521_S16_L001_R1_001.fastq_174_1a_8
CCCCTACGACAGCGCTGATAATGGCGCAGCTGCTCAGGGTCCCGCAAGCCATCTTGGACATGATCGCTGG
TGCCCACTGGGGAGTCCTAGCGGGCATAGCGTATTTCTCCATGGTGGGGAACTGGGCGAAGGTCCTGCTA
GTGCTGTTACTGTTTGCCGGCGTCGATGCGGAAACCCATACCACCGGGGGGAGTGCTGCCAAGACCACGG
CAGGATTCGTCAGTCTTTTCCAGCCAGGCTCCAAGCAGAATCTCCAGTTGGTCA

>521_S16_L001_R1_001.fastq_175_1a_8
CCCCTACGACAGCGCTGATAATGGCGCAGCTGCTCAGAGTCCCGCAAGCCATCTTGGACATGATCGCTGG
TGCCCACTGGGGAGTCCTAGCGGGCGTAGCGTATTTCTCCATGGTGGGGAACTGGGCGAAGGTCCTGCTA
GTGCTGTTATTGTTTGCCGGCGTCGATGCGGAAACCCATACCACCGGGGGGAGTGCTGCCAAGACCGCGT
CAGGACTCGTCAGTCTTTTCCAGCCAGGCTCCAAGCAGAATCTCCAGCTGGTCA

>521_S16_L001_R1_001.fastq_176_1a_8
CCCCTACGACAGCGCTGATAATGGCGCAGCTGCTCAGGGTCCCGCAAGCCATCTTGGACATGATCGCTGG
TGCCCACTGGGGAGTCCTAGCGGGCATAGCGTATTTCTCCATGGTGGGGAACTGGGCGAAGGTCCTGCTA
GTGCTGTTACTGTTTGCCGGCGTCGATGCGGAAACCCATACCACCGGGGGGAGTGCTGCCAAGACCACGG
CAGGATTCGTCAGTCTTTTCCAGCCAGGCTCCAAGCAGGATCTCCAGCTGGTCA

>521_S16_L001_R1_001.fastq_177_1a_8
CCCCTACGACAGCGCTGATAATGGCGCAGCTGCTCAGGGTCCCGCAAGCCATCTTGGACATGATCGCTGG
TGCCCACTGGGGAGTCCTAGCGGGCATAGCGTATTTCTCCATGGTGGGGAACTGGGCGAAGGTCCTGCTA
GTGCTGTTACTGTTTGCCGGCGTCGATGCGGAAACCCATACCACCGGGGGGAGTGCTGCCAAGACCGCGT
CAGGATTCGTCAGTCTTTTCCAGCCAGGCTCCAAGCAGAACCTCCAGCTGGTCA

>521_S16_L001_R1_001.fastq_178_1a_7
CCCCTACGACAGCGCTGATAATGGCGCAGCTGCTCAGGGTCCCGCAAGCCATCTTGGACATGATCGCTGG
TGCCCACTGGGGAGTCCTAGCGGGCATAGCGTATTTCTCCATGGTGGGGAACTGGGCGAAGGTCCTGCTA
GTGCTGTTACTGTTTGCCGGCGTCGATGCGGAAACCCATACCACCGGGGGGAGTGCTGCCAGGACCACGT
TAGGGCTCGTCAGTATTTTCGAGCCAGGCTCCAAGCAGAACCTTCAGCTGGTCA

>521_S16_L001_R1_001.fastq_179_1a_7
CCCCTACGACAGCGCTGATAATGGCGCAGCTGCTCAGGGTCCCGCAAGCCATCTTGGACATGATCGCTGG
TGCCCACTGGGGAGTCCTAGCGGGCATAGCGTATTTCTCCATGGCGGGGAACTGGGCGAAGGTCCTGCTG
GTGCTGTTACTGTTTGCCGGCGTCGATGCGGAAACCCATACCACCGGGGGGAGTGCTGCCAAGACCACGG
CAGGATTCGTCAGTCTTTTCCAGCCAGGCTCCAAGCAGAATCTCCAGCTGGTCA

>521_S16_L001_R1_001.fastq_180_1a_7
CCCCTACGACAGCGCTGATAATGGCGCAGCTGCTCAGGGTCCCGCAAGCCATCTTGGACATGATCGCTGG
TGCCCACTGGGGAGTCCTAGCGGGCATAGCGTATTTCTCCATGGTGGGGAACTGGGCGAAGGTCCTGCTA
GTGCTGTTACTGTTTGCCGGCGTCGATGCGGAAACCCATACCACCGGGGGGAGTGCTGCCAAGACCACGT
TAGGATTCGTCAGCCTTTTCCAGCCAGGCTCCAAGCAGAATCTCCAGCTGGTCA

>521_S16_L001_R1_001.fastq_181_1a_7
CCCCTACGACAGCGCTGATAATGGCGCAGCTGCTCAGGGTCCCGCAAGCCATCTTGGACATGATCGCTGG
TGCCCACTGGGGAGTCCTAGCGGGCATAGCGTATTTCTCCATGGTGGGGAACTGGGCGAAGGTCCTGCTA
GTGCTGTTACTGTTTGCCGGCGTCGATGCGGAAACCCATACCACCGGGGGGAGTGCTGCCAAGACCACGG
CAGGATTCGTCAGTCTTTTCCAGCCAGGCTCCAAGCAGAATCTTCAGCTGGTCA

>521_S16_L001_R1_001.fastq_182_1a_7
CCCCTACGACAGCGCTGATAATGGCGCAGCTGCTCAGGGTCCCGCAAGCCATCTTGGACATGATCGCTGG
TGCCCACTGGGGAGTCCTAGCGGGCATAGCGTATTTCTCCATGGTGGGGAACTGGGCGAAGGTCCTGCTA
GTGCTGTTGCTGTTTGCCGGCGTCGATGCGGAAACCCATACCACCGGGGGGAGTGCTGCCATGACCACGT
CAGGACTCGTCAGTTTGTTCCAGCCAGGCTCCAAACAGAACCTCCAGCTGGTCA

>521_S16_L001_R1_001.fastq_184_1a_7
CCCCTACGACAGCGCTGATAATGGCGCAGCTGCTCAGGGTCCCGCAAGCCATCTTGGACATGGTCGCTGG
TGCCCACTGGGGAGTCCTAGCGGGCATAGCGTATTTCTCCATGGTGGGGAACTGGGCGAAGGTCCTGCTA
GTGCTGTTACTGTTTGCCGGCGTCGATGCGGAAACCCATACCACCGGGGGGAGTGCTGCCAAGACCACGG
CAGGATTCGTCAGTCTTTTCCAGCCAGGCTCCAAGCAGAATCTCCAGCTGGTCA

>521_S16_L001_R1_001.fastq_185_1a_7
CCCCTACGACAGCGCTGATAATGGCGCAGCTGCTCAGGGTCCCGCAAGCCATCTTGGACATGATCGCTGG
TGCCCACTGGGGAGTCCTAGCGGGCATAGCGTATTTCTCCATGGTGGGGAACTGGGCGAAGGTCCTGCTA
GTGCTGTTACTGTTTGCCGGCGTCGATGCGGAAACCCATACCACCGGGGGGAGTGCTGCCAAGACCACGG
CAGGATTCGTCAGTCTTTTCCAGCCAGGCTCCAAGCAAAATCTCCAGCTGGTCA

>521_S16_L001_R1_001.fastq_186_1a_7
CCCCTACGACAGCGCTGATAATGGCGCAGCTGCTCAGGGTCCCGCAAGCCATCTTGGACATGATCGCTGG
TGCCCACTGGGGAGTCCTAGCGGGCATAGCGTATTTCTCCATGGTGGGGAACTGGGCGAAGGTCCTGCTA
GTGCTGTTATTGTTTGCCGGCGTCGATGCGGAAACCCATACCACCGGGGGGAGTGCTGCCAAGACTACGG
CAGGATTCGTCAGTCTTTTCCAGCCAGGCTCCAAGCAGAACCTCCAGCTGGTCA

>521_S16_L001_R1_001.fastq_187_1a_7
CCCCTACGACAGCGCTGATAATGGCGCAGCTGCTCAGGGTCCCGCAAGCCATCTTGGACATGATCGCTGG
TGCCCACTGGGGAGTCCTAGCGGGCATAGCGTATTTCTCCATGGTGGGGAACTGGGCGGAGGTCCTGCTA
GTGCTGTTACTGTTTGCCGGCGTCGATGCGGAAACCCATACCACCGGGGGGAGTGCTGCCAAGACCACGG
CAGGATTCGTCAGTCTTTTCCAGCCAGGCTCCAAGCAGAATCTCCAGCTGGTCA

>521_S16_L001_R1_001.fastq_188_1a_7
CCCCTACGACAGCGCTGATAATGGCGCAGCTGCTCAGGGTCCCGCAAGCCATCTTGGACATGATCGCTGG
TGCCCACTGGGGAGTCCTAGCGGGCATAGCGTATTTCTCCATGGTGGGGAACTGGGCGAAGGTCCTGCTA
GTGCTGTTACTGTTTGCCGGCGTCGATGCGGAAACTCATACCACCGGGGGGAGTGCTGCCAAGACCACGG
CAGGATTCGTCAGTCCTTTCCAGCCAGGGTCCAAGCAGAATCTCCAGCTGGTCA

>521_S16_L001_R1_001.fastq_189_1a_7
CCCCTACGACAGCGCTGATAATGGCGCAGCTGCTCAGGGTCCCGCAAGCCATCTTGGACATGATCGCTGG
TGCCCGCTGGGGAGTCCTAGCGGGCATAGCGTATTTCTCCATGGTGGGGAACTGGGCGAAGGTCCTGCTA
GTGCTGTTACTGTTTGCCGGCGTCGATGCGGAAACCCATACCACCGGGGGGAGTGCTGCCAAGACCACGG
CAGGATTCGTCAGTCTTTTCCAGCCAGGCTCCAAGCAGAATCTCCAGCTGGTCA

>521_S16_L001_R1_001.fastq_190_1a_7
CCCCTACGACAGCGCTGATAATGGCGCAGCTGCTCAGGGTCCCGCAAGCCATCTTGGACATGATCGCTGG
TGCCCACTGGGGAGTCCTAGCGGGCATAGCGTATTTCTCCATGGTGGGGAACTGGGCGAAGGTTCTGCTA
GTGCTGTTACTGTTTGCCGGCGTCGATGCGGAAACTCATACCACCGGGGGGAGTGCTGCCCAGACCACGT
CAGGACTCGTCAGTCTTTTCCAGCCAGGCTCCAAGCAGAATCTCCAGCTGGTCA

>521_S16_L001_R1_001.fastq_191_1a_7
CCCCTACGACAGCGCTGATAATGGCGCAGCTGCTCAGGGTCCCGCAAGCCATCTTAGACATGATCGCTGG
TGCCCACTGGGGAGTCCTAGCGGGCATAGCGTATTTCTCCATGGTGGGGAACTGGGCGAAGGTCCTGCTA
GTGCTGTTACTGTTTGCCGGCGTCGATGCGGAAACCCATACCACCGGGGGGAGTGCTGCCAAGACCACGG
CAGGATTCGTCAGTCTTTTCCAGCCAGGCTCCAAGCAGAATCTCCAGCTGGTCA

>521_S16_L001_R1_001.fastq_192_1a_7
CCCCTACGACAGCGCTGATAATGGCGCAGCTGCTCAGGGTCCCGCAAGCCATCTTGGACATGATCGCTGG
TGCCCACTGGGGAGTCCTAGCGGGCATAGCGTATTTCTCCATGGTGGGGAACTGGGCGAAGGTCCTGCTA
GTGCTGTTACTGTTTGCCGGCGTCGACGCGGAAACCCATACCACCGGGGGGAGTGCTGCCAAGACCGCGT
CAGGACTCGTCAGTCTTTTCCAGCCAGGCTCCAAGCAGAATCTCCAGCTGGTCA

>521_S16_L001_R1_001.fastq_193_1a_7
CCCCTACGACAGCGCTGATAATGGCGCAGCTGCTCAGGGTCCCGCAAGCCATCTTGGACATGATCGCTGG
TGCCCACTGGGGAGTCCTAGCGGGCATAGCGTATTTCTCCATGGTGGGGAACTGGGCGAAGGTCCTGCTA
GTGCTGTTACTGTTTGCCGGCGTCGATGCGGAAACCCATACCACCGGGGGGAGTGCTGCCAAGACCACGG
CAGGATTCGTCAGTCTTTTCCAGCTAGGCTCCAAGCAGAATCTCCAGCTGGTCA

>521_S16_L001_R1_001.fastq_194_1a_7
CCCCTACGACAGCGCTGATAATGGCGCAGCTGCTCAGGATCCCGCAAGCCATCTTGGACATGATCGCTGG
TGCCCACTGGGGAGTCCTAGCGGGCATAGCGTATTTCTCCATGGTGGGGAACTGGGCGAAGGTCCTGCTA
GTGCTGTTACTGTTTGCCGGCGTCGATGCGGAAACCCATACCACCGGGGGGAGTGCTGCCAAGACCACGG
CAGGATTCGTCAGTCTTTTCCAGCCAGGCTCCAAGCAGAATCTCCAGCTGGTCA

>521_S16_L001_R1_001.fastq_195_1a_7
CCCCTACGACAGCGCTGATAATGGCGCAGCTGCTCAGGGTCCCGCAAGCCATCTTGGACATGATCGCTGG
TGCCCACTGGGGAGTCCTAGCGGGCATAGCGTATTTCTCCATGGTGGGGAACTGGGCGAAGGTCTTGCTA
GTGCTGTTACTGTTTGCCGGTGTCGATGCGGAAACCCGCGTCACCGGGGGGAGTGCTGGCCATACCACGC
AAGGACTCGCCAGTCTTTTCCGGCCAGGCCCCAGGCAGGACATCCAGCTGGTCA

>521_S16_L001_R1_001.fastq_196_1a_7
CCTCTACGACAGCGCTGATAATGGCGCAGCTGCTCAGGGTCCCGCAAGCCATCTTGGACATGATCGCTGG
TGCCCACTGGGGAGTCCTAGCGGGCATAGCGTATTTCTCCATGGTGGGGAACTGGGCGAAGGTCCTGCTA
GTGCTGTTACTGTTTGCCGGCGTCGATGCGGAAACCCATACCACCGGGGGGAGTGCTGCCAAGACCACGT
TAGGATTCGTCAGTCTTTTCCAGCCAGGCTCCAAGCAGAATCTCCAGCTGGTCA

>521_S16_L001_R1_001.fastq_197_1a_7
CCCCTACGACAGCGCTGATAATGGCGCAGCTGCTCAGGGTCCCGCAAGCCATCTTGGACATGATCGCTGG
TGCCCACTGGGGAGTCCTAGCGGGCATAGCGTATTTCTCCATGGTGGGGAACTGGGCGAAGGTCCTGCTA
GTGCTGTTGCTGTTTGCCGGCGTCGATGCGGAAACCCATACCACCGGGGGGAGTGCCGCAAAGACCACGG
CAGGACTCGCCAGTTTTTTCGAGCCAGGCTCCAAGCAGAACCTCCAGCTGGTCA

>521_S16_L001_R1_001.fastq_198_1a_7
CCCCTACGACAGCGCTGATAATGGCGCAGCTGCTCAGGGTCCCGCAAGCCATCGTGGACATGATCGCTGG
TGCCCACTGGGGAGTCCTAGCGGGCATAGCGTATTTCTCCATGGTGGGGAACTGGGCGAAGGTCCTGCTA
GTGCTGTTACTGTTTGCCGGCGTCGATGCGGAAACCCATACCACCGGGGGGAGTGCTGCCAAGACTACGG
CAGGATTCGTCAGTCTTTTCCAGCCAGGCTCCAAGCAGAACCTCCAGCTGGTCA

>521_S16_L001_R1_001.fastq_199_1a_7
CCCCTACGACAGCGCTGATAATGGCGCAGCTGCTCAGGGTCCCGCAAGCCATCTTGGACATGATCGCTGG
TGCCCACTGGGGAGTCCTAGCGGGCATAGCGTATTTCTCCATGGTGGGGAACTGGGCGAAGGTCCTGCTA
GTGCTGTTACTGTTTGCCGGCGTCGATGCGGAAACCCATACCACCGGGGGGAGTGCTGCCAAGACCACGT
TAGGACTCGTCAGCATTTTCGAGCCAGGCTCCAAGCAGAACCTCCAGCTGGTCA

>521_S16_L001_R1_001.fastq_200_1a_7
CCCCTACGACAGCGCTGATAATGGCGCAGCTGCTCAGGGTCCCGCAAGCCATCTTGGACATGATCGCTGG
TGCCCACTGGGGAGTCCTAGCGGGCATAGCGTATTTTTCCATGGTGGGGAACTGGGCGAAGGTCCTGCTA
GTGCTGTTACTGTTTGCCGGCGTCGATGCGGAAACCCATACCACCGGGGGGAGTGCTGCCAAGACCACGG
CAGGATTCGTCAGTCTTTTCCAGCCAGGCTCCAAGCAGAATCTCCAGCTGGTCA

>521_S16_L001_R1_001.fastq_201_1a_7
CCCCTACGACAGCGCTGATAATAGCGCAGCTGCTCAGGGTCCCGCAAGCCATCTTGGACATGATCGCTGG
TGCCCACTGGGGAGTCCTAGCGGGCATAGCGTATTTCTCCATGGTGGGGAACTGGGCGAAGGTCCTGCTA
GTGCTGTTACTGTTTGCCGGCGTCGATGCGGAAACCCATACCACCGGGGGGAGTGCTGCCAAGACCACGG
CAGGATTCGTCAGTCTTTTTCAGCCAGGCTCCAAGCAGAATCTCCAGCTGGTCA

>521_S16_L001_R1_001.fastq_202_1a_7
CCCCTACGACAGCGCTGATAATGGCGCAGCTGCTCAGGGTCCCGCAAGCCATCTTGGACATGATCGCTGG
TGCCCACTGGGGAGTCCTAGCGGGCATAGCGTATTTCTCCATGGTGGGGAACTGGGCGAAGGTCCTGCTC
GTGCTGTTACTGTTTGCCGGCGTCGATGCGGAAACCCATACCACCGGGGGGAGTGCTGCCAAGACCACGG
CAGGATTCGTCAGTCTTTTCCAGCCAGGCTCCAAGCAGAATCTCCAGCTGGTCA

>521_S16_L001_R1_001.fastq_203_1a_7
CCCCTACGACAGCACTGATAATGGCGCAGCTGCTCAGGGTCCCGCAAGCCATCTTGGACATGATCGCTGG
TGCCCACTGGGGAGTCCTAGCGGGCATAGCGTATTTCTCCATGGTGGGGAACTGGGCGAAGGTCCTGCTA
GTGCTGTTACTGTTTGCCGGCGTCGATGCGGAAACCCATACCACCGGGGGGAGTGCTGCCAAGACCACGG
CAGGATTCGTCAGTCTTTTCCAGCCAGGCTCCAAGCAGAATCTCCAGCTGGTCA

>521_S16_L001_R1_001.fastq_204_1a_7
CCCCTACGACAGCGCTGATAATGGCGCAGCTGCTCAGGGTCCCGCAAGCCATCTTGGACATGATCGCTGG
TGCCCACTGGGGAGTCCTAGCGGGCATAGCGTATTTCTCCATGGTGGGGAACTGGGCGAAGATCCTGCTA
GTGCTGTTACTGTTTGCCGGCGTCGATGCGGAAACCCATACCACCGGGGGGAGTGCTGCCAAGACCACGG
CAGGATTCGTCAGTCTTTTCCAGCCAGGCTCCAAGCAGAATCTCCAGCTGGTCA

>521_S16_L001_R1_001.fastq_205_1a_7
CCCCTACGACAGCGCTGATAATGGCGCAGCTGCTCAGGGTCCCGCAAGCCATCTTGGACATGATCGCTGG
TGCCCACTGGGGAGTCCTAGCGGGCATAGCGTATTTCTCCATGGTGGGGAACTGGGCGAAGGTCCTGCTA
GTGCTGTTACTGTTTGCCGGCGTCGATGCGGAAACCCATACCACCGGGGGGAGTGCTGCCAAGACCACGG
CAGGACTCGCCAGTTTTTTCCAGCCAGGCTCCAAGCAGAATCTCCAGCTGGTCA

>521_S16_L001_R1_001.fastq_206_1a_7
CCCCTACGACAGCGCTGATAATGGCGCAGCTGCTCAGGGTCCCGCAAGCCATCTTGGACATGATCGCTGG
TGCCCACTGGGGAGTCCTAGCGGGCATAGCGTATTTCTCCATGGTGGGGAACTGGGCGAAGGTCCTGCTA
GTGCTGTTGCTGTTTGCCGGCGTCGATGCGGAAACCCATACCACCGGGGGGAGTGCCGCCAAGACCACGG
CAGGACTCGCCAGTATTTTCGAGCCAGGCTCCAAGCAGAACCTCCAGCTGGTCA

>521_S16_L001_R1_001.fastq_207_1a_7
CCCCTACGACAGCGCTGATAATGGCGCAGCTGCTCAGGGTCCCGCAAGCCATCTTGGACATGATCGCTGG
TGCCCACTGGGGAGTCCTAGCGGGCATAGCGTATTTCTCCATGGTGGGGAACTGGGCGAAGGTCCTGCTA
GTGCTGTTACTGTTTGCCGGCGCCGATGCGGAAACCCATACCACCGGGGGGAGTGCTGCCCAGACCACGT
CAGGACTCGTCAGTCTTTTCCAGCCAGGCTCCAAGCAGAATCTCCAGCTGGTCA

>521_S16_L001_R1_001.fastq_208_1a_7
CCCCTACGACAGCGCTGATAATGGCGCAGCTGCTCAGGGTCCCGCAAGCCATCTTGGACATGATCGCTGA
TGCCCACTGGGGAGTCCTAGCGGGCATAGCGTATTTCTCCATGGTGGGGAACTGGGCGAAGGTCCTGCTA
GTGCTGTTACTGTTTGCCGGCGTCGATGCGGAAACCCATACCACCGGGGGGAGTGCTGCCAAGACCACGG
CAGGATTCGTCAGTCTTTTCCAGCCAGGCTCCAAGCAGAATCTCCAGCTGGTCA

>521_S16_L001_R1_001.fastq_209_1a_7
CCCCTACGACAGCGCTGATAATGGCGCAGCTGCTCAGGGTCCCGCAAGCCATCTTGGACATGATCGCTGG
TGCCCACTGGGGAGTCCTAGCGGGCATAGCGTATTTCTCCATGGTGGGGAACTGGGCGAAGGTCCTGCTA
GTGCTGTTACTGTTTGCCGGCGTCGATGCGGAAACCCATACCACCGGGGGGAGTGCTGCCGAGACCACGG
CAGGATTCGTCAGTCTTTTCCAGCCAGGCTCCAAGCAGAATCTCCAGCTGGTCA

>521_S16_L001_R1_001.fastq_210_1a_7
CCCCTACGACAGCGCTGATAATGGCGCAACTGCTCAGGGTCCCGCAAGCCATCTTGGACATGATCGCTGG
TGCCCACTGGGGAGTCCTAGCGGGCATAGCGTATTTCTCCATGGTGGGGAACTGGGCGAAGGTCCTGCTA
GTGCTGTTACTGTTTGCCGGCGTCGATGCGGAAACCCATACCACCGGGGGGAGTGCTGCTAAGACCACGG
CAGGATTCGTCAGTCTTTTCCAGCCAGGCTCCAAGCAGAATCTCCAGCTGGTCA

>521_S16_L001_R1_001.fastq_211_1a_7
CCCCTACGACAGCGCTGATAATGGCGCAGCTGCTCAGGGTCCCGCAAGCCATCTTGGACATGATCGCTGG
TGCCCACTGGGGAGTCCTAGCGGGCATAGCGTATTTCTCCATGGTGGGGAACTGGGCGAAGGTCCTGCTA
GTGCTGTTACTGTTTGCCGGCGTCGATGCGGAAACCCATACCACCGGGGGGAGTGCTGCCAAGACCACGG
CAGGATTCGTCAGCCTTTTCCAGCCAGGCTCCAAGCAGAATCTCCAGCTGGTCA

>521_S16_L001_R1_001.fastq_212_1a_7
CCCCTACGACAGCGCTGATAATGGCGCAGCTGCTCAGGGTCCCGCAAGCCATCTTGGACATGATCGCTGG
CGCTCACTGGGGAGTCCTAGCGGGCATAGCGTATTTCTCCATGGTGGGGAACTGGGCGAAGGTCCTGCTA
GTGCTGTTACTGTTTGCCGGCGTCGATGCGGAAACCCATACCACCGGGGGGAGTGCTGCCAAGACCACGG
CAGGATTCGTCAGTCTTTTCCAGCCAGGCTCCAAGCAGAATCTCCAGCTGGTCA

>521_S16_L001_R1_001.fastq_213_1a_7
CCCCTACGACAGCGCTGATAATGGCGCAGCTGCTCAGGGTCCCGCAAGCCATCTTGGACATGATCGCTGG
TGCCCACTGGGGAGTCCTAGCGGGCATAGCGTATTTCTCCATGGTGGGGAACTGGGCGAAGGTCCTGCTA
GTGCTGTTACTGTTTGCCGGCGTCGATGCGGAAACCCATACCACCGGGGGGAGTGCTGCCAAGACCACGG
CAGGATTCGTCAGTCTTTTCCAGCCAGGCTCCAAGCAGAATCTCCAGCTGGCCA

>521_S16_L001_R1_001.fastq_214_1a_7
CCCCTACGACAGCGCTGATAATGGCGCAGCTGCTCAGGGTCCCGCAAGCCATCTTGGACATGATCGCTGG
TGCCCACTGGGGAGTCCTGGCGGGCATAGCGTATTTCTCCATGGTGGGGAACTGGGCGAAGGTCCTGCTA
GTGCTGTTACTGTTTGCCGGCGTCGATGCGGAAACCCATACCACCGGGGGGAGTGCTGCCAAGACCACGG
CAGGATTCGTCAGTCTTTTCCAGCCAGGCTCCAAGCAGAATCTCCAGCTGGTCA

>521_S16_L001_R1_001.fastq_215_1a_7
CCCCTACGACAGCGCTGATAATGGCGCAGCTGCTCAGGGTCCCGCAAGCCATCTTGGACATGATCGCTGG
TGCCCACTGGGGAGTCCTAGCGGGCATAGCGTATTTCTCCATGGTGGGGAACTGGGCGAAGGTCCTGCTA
GTGCTGTTATTGTTTGCCGGCGTCGATGCGGAAACCCATACCACCGGGGGGAGTGCTGCCAAGACCACGG
CAGGATTCGTCAGTCTTTTCCAGCCAGGCTCCAAGCAGAATCTCCAGCTGGTCA

>521_S16_L001_R1_001.fastq_216_1a_7
CCCCTACGACAGCGCTGATAATGGCGCAGCTGCTCAAGGTCCCGCAAGCCATCTTGGACATGATCGCTGG
TGCCCACTGGGGAGTCCTAGCGGGCATAGCGTATTTCTCCATGGTGGGGAACTGGGCGAAGGTCCTGCTA
GTGCTGTTACTGTTTGCCGGCGTCGATGCGGAAACCCATACCACCGGGGGGAGTGCTGCCAAGACCACGG
CAGGATTCGTCAATCTTTTCCAGCCAGGCTCCAAGCAGAATCTCCAGCTGGTCA

>521_S16_L001_R1_001.fastq_217_1a_7
CCCCTACGACAGCGCTGATAATGGCGCAGCTGCTCAGGGTCCCGCAAGCCATCTTGGACATGATCGCTGG
TGCCCACTGGGGAGTCCTAGCGGGCATAGCGTATTTCTCCATGGTGGGGAACTGGGCGAAGGTCCTGCTA
GTGCTGTTACTGTTTGCCGGCGTCGATGCGGAAACCCATACCACCGGGGGGGAGTGCTGCCAAGACCACG
GCAGGATTCGTCAGTCTTTTCCAGCCAGGCTCCAAGCAGAATCTCCAGCTGGTCA

>521_S16_L001_R1_001.fastq_218_1a_7
CCCCTACGACAGCGCTGATAATGGCGCAGCTGCTCAGGGTCCCGCAAGCCATCTTGGACATGATCGCTGG
TGCCCACTGGGGAGTCCTAGCGGGCATAGCGTATTTCTCCATGGTGGGGAACTGGGCGAAGGTCCTGCTA
GTGCTGTTGCTGTTTGCCGGCGTCGATGCGGAAACCCATACCACCGGGGGGAGTGCCGCCAAGACCACAG
CAGGGCTCGCCAGTATTTTCGAGCCAGGCTCCAAGCAGAACCTCCAGCTGGTCA

>521_S16_L001_R1_001.fastq_219_1a_7
CCCCTACGACAGCGCTGATAATGGCGCAGCTGCTCAGGGTCCCGCAAGCCATCTTGGACATGATCGCTGG
TGCCCACTGGGGAGTCCTAGCGGGCATAGCGTATTTCTCCATGGTGGGGAACTGGGCGAAGGTCCTGCTA
GTGCTGTTACTGTTTGCCGGCGTCGATGCAGAAACCCATACCACCGGGGGGAGTGCTGCCCAGACCACGC
TAGGACTCGTCCGTTTATTCGATCCAGGCTCCAAGCAGAACCTCCAGCTGGTCA

>521_S16_L001_R1_001.fastq_220_1a_7
CCCCTACGACAGCGCTGATAATGGCGCAGCTGCTCAGGGTCCCGCAAGCCATCTTGGACATGATCGCTGG
TGCCCACTGGGGAGCCCTAGCGGGCATAGCGTATTTCTCCATGGTGGGGAACTGGGCGAAGGTCCTGCTA
GTGCTGTTACTGTTTGCCGGCGTCGATGCGGAAACCCATACCACCGGGGGGAGTGCTGCCAAGACCACGG
CAGGATTCGTCAGTCTTTTCCAGCCAGGCTCCAAGCAGAATCTCCAGCTGGTCA

>521_S16_L001_R1_001.fastq_221_1a_7
CCCCTACGACAGCGCTGATAATGGCGCAGCTGCTCAGGGTCCCGCAAGCCGTCTTGGACATGATCGCTGG
TGCCCACTGGGGAGTCCTAGCGGGCATAGCGTATTTCTCCATGGTGGGGAACTGGGCGAAGGTCCTGCTA
GTGCTGTTGCTGTTTGCCGGCGTCGATGCGGAAACCCATACCACCGGGGGGAGTGCCGCCAAGACCACAG
CAGGACTCGCCAGTATTTTCGAGCCAGGCTCCAAGCAGAACCTCCAGCTGGTCA

>521_S16_L001_R1_001.fastq_222_1a_7
CCCCTACGACAGCGCTGATAATGGCGCAGCTGCTCAGGGTCCCGCAAGCCATCTTGGACATGATCGCTGG
TGCCCACTGGGGAGTCCTAGCGGGCATAGCGTATTTCTCCATGGTGGGGAACTGGGCGAAGGTCCTGCTA
GTGCTGTTGCTGTTTGCCGGCGTCGATGCGGAAACCCATACCACCGGGGGGAGTGCTGCCAAGACTATGT
CAGGATTCGTCGGGTTTTTCGAGCCAGGCTCCAAGCAGAACCTCCAGCTGGTCA

>521_S16_L001_R1_001.fastq_223_1a_7
CCCCTACGACAGCGCTGATAATGGCGCAGCTGCTCAGGGTCCCGCAAGCCATCTTGGACATGATCGCTGG
TGCCCACTGGGGAGTCCTAGCGGGCATAGCGTATTTCTCCATGGTGGGGAACTGGGCGAAGGTCCTGCTA
GTGCTGCTACTGTTTGCCGGCGTCGATGCGGAAACCCATACCACCGGGGGGAGTGCTGCCAAGACTACGG
CAGGATTCGTCAGTCTTTTCCAGCCAGGCTCCAAGCAGAACCTCCAGCTGGTCA

>521_S16_L001_R1_001.fastq_224_1a_7
CCCCTACGACAGCGCTGATAATGGCGCAGCTGCTCAGGGTCCCGCAAGCCATCTTGGACATGATCGCTGG
TGCCCACTGGGGAGTCCTAGCGGGCATAGCGTATTTCTCCATGGTGGGGAACTGGGCGAAGGTCCTGCTA
GTGCTGTTACTGTTTGCCGGCGTCGATGCGGAAACCCATACCACCGGGGGGAGTGCTGCCAAGACCACGG
CAGGACTCGTCAGTTTGTTTCAGCCAGGCTCCGAGCAGAATCTCCAGCTGGTCA

>521_S16_L001_R1_001.fastq_225_1a_7
CCCCTACGACAGCGCTGATAATGGCGCAGCTGCTCAGGGTCCCGCAAGCCATCTTGGACATGATCGCTGG
TGCCCACTGGGGAGTCCTAGCGGGCATAGCGTATTTCTCCATGGTGGGGAACTGGGCGAAGGTCCTGCTA
GTGCTGTTACTGTTTGCCGGCGTCGATGCGGAAACCCATACCACCGGGGGGAGCGCTGCCAAGACTACGG
CAGGATTCGTCAGTCTTTTCCAGCCAGGCTCCAAGCAGAACCTCCAGCTGGTCA

>521_S16_L001_R1_001.fastq_226_1a_6
CCCCTACAACGGCGCTGGTGATGGCGCAGCTGCTCAGGGTCCCGCAAGCCATCTTGGACATGATCGCTGG
TGCCCACTGGGGAGTCCTAGCGGGCATAGCGTATTTCTCCATGGTGGGGAACTGGGCGAAGGTCTTGCTA
GTGCTGTTACTGTTTGCCGGTGTCGATGCGGAAACCCGCGTCACCGGGGGGAGTGCTGGCCATACCACGC
AAGGACTCGCCAGTCTTTTCCGGCCAGGCCCCAGGCAGGACATCCAACTGGTCA

>521_S16_L001_R1_001.fastq_227_1a_6
CCCCTACGACAGCGCTGATAATGGCGCAGCTGCTCAGGGTCCCGCAAGCCATCTTGGACATGATCGCTGG
TGCCCACTGGGGAGTCCTAGCGGGCATAGCGTATTTCTCCATGGTGGGGAACTGGGCGAAGGTCCTGCTA
GTGCTGTTACTGTTTGCCGGCGTCGATGCGGAAACCCATACCACCGGGGGAAGTGCTGCCAAGACCGCGT
CAGGACTCGTCAGTCTTTTCCAGCCAGGCTCCAAGCAGAATCTCCAGCTGGTCA

>521_S16_L001_R1_001.fastq_228_1a_6
CCCCTACGACAGCGCTGATAATGGCGCAGCTGCTCAGGGTCCCGCAAGCCATCTTGGACATGATCGCTGG
TGCCCACTGGGGAGTCCTAGCGGGCATAGCGTATTTCTCCATGGTGGGGAACTGGGCGAAGGTCCTACTA
GTGCTGTTACTGTTTGCCGGCGTCGATGCGGAAACCCATACCACCGGGGGGAGTGCTGCCAAGACCGCGT
CAGGACTCGTCAGTCTTTTCCAGCCAGGCTCCAAGCAGAATCTCCAGCTGGTCA

>521_S16_L001_R1_001.fastq_229_1a_6
CCCCTACGACAGCGCTGATAATGGCGCAGCTGCTCAGGGTCCTGCAAGCCATCTTGGACATGATCGCTGG
TGCCCACTGGGGAGTCCTAGCGGGCATAGCGTATTTCTCCATGGTGGGGAACTGGGCGAAGGTCCTGCTA
GTGCTGTTACTGTTTGCCGGCGTCGATGCGGAAACCCATACCACCGGGGGGAGTGCTGCCAAGACCACGG
CAGGATTCGTCAGTCTTTTCCAGCCAGGCTCCAAGCAGAATCTCCAGCTGGTCA

>521_S16_L001_R1_001.fastq_230_1a_6
CCCCTACGACAGCGCTGATAATGGCGCAGCTGCTCAGGGTCCCGCAAGCCATCTTGGACATGATCGCTGG
TGCCCACTGGGGAGTCCTAGCGGGCATAGCGTATTTCTCCATGGTGGGGAACTGGGCGAAGGTCCTGCCA
GTGCTGTTACTGTTTGCCGGCGTCGATGCGGAAACCCATACCACCGGGGGGAGTGCTGCCAAGACCACGG
CAGGATTCGTCAGTCTTTTCCAGCCAGGCTCCAAGCAGAATCTCCAGCTGGTCA

>521_S16_L001_R1_001.fastq_231_1a_6
CCCCTACGACAGCGCTGATAATGGCGCAGCTGCTCAGGGTCCCGCAAGCCATCTTGGACATGATCGCTGG
TGCCCACTGGGGAGTCCTAGCGGGCATAGCGTATTTCTCCATGGTGGGGAACTGGGCGAAGGTCCTGCTA
GTGCTGTTACTGTTTGCTGGCGTCGATGCGGAAACCCATACCACCGGGGGGAGTGCTGCCCAGACCACGC
TAGGACTCGTCCGTTTATTCGATCCAGGCTCCAAGCAGAACCTCCAGCTGGTCA

>521_S16_L001_R1_001.fastq_232_1a_6
CTCCTACAACGGCGCTGGTAATGGCGCAGCTGCTCAGGGTCCCGCAAGCCATCTTGGACATGATCGCTGG
TGCCCACTGGGGAGTCCTAGCGGGCATAGCGTATTTCTCCATGGTGGGGAACTGGGCGAAGGTCCTGCTA
GTGCTGTTACTGTTTGCCGGCGTCGACGCGGAGACCCGCGCCACCGGGGGGAGTGCTGGCCATACCACGC
AGGGACTCGCCAGTCTTTTCCGGCCAGGCCCCAGGCAGGACATCCAGCTGGTCA

>521_S16_L001_R1_001.fastq_233_1a_6
CCCCTACGACAGCGCTGATAATGGCGCAGCTGCTCAGGGTCCCGCAAGCCATCTTGGACATGATCGCTGG
CGCCCACTGGGGAGTCCTAGCGGGCATAGCGTATTTCTCCATGGTGGGGAACTGGGCGAAGGTCCTGCTA
GTGCTGTTACTGTTTGCCGGCGTCGATGCGGAAACCCATACCACCGGGGGGAGTGCTGCCAAGACCACGG
CAGGATTCGTCAGTCTTTTCCAGCCAGGCTCCAAGCAGAATCTCCAGCTGGTCA

>521_S16_L001_R1_001.fastq_234_1a_6
CCCCTACGACAGCGCTGATAATGGCGCAGCTGCTCAGGGTCCCGCAAGCCATCTTGGACATGATCGCTGG
TGCCCACTGGGGAGTCCTAACGGGCATAGCGTATTTCTCCATGGTGGGGAACTGGGCGAAGGTCCTGCTA
GTGCTGTTACTGTTTGCCGGCGTCGATGCGGAAACCCATACCACCGGGGGGAGTGCTGCCAAGACCACGG
CAGGATTCGTCAGTCTTTTCCAGCCAGGCTCCAAGCAGAATCTCCAGCTGGTCA

>521_S16_L001_R1_001.fastq_235_1a_6
CCCCTACGACAGCGCTGATAATGGCGCAGTTGCTCAGGGTCCCGCAAGCCATCTTGGACATGATCGCTGG
TGCCCACTGGGGAGTCCTAGCGGGCATAGCGTATTTCTCCATGGTGGGGAACTGGGCGAAGGTCCTGCTA
GTGCTGTTACTGTTTGCCGGCGTCGATGCGGAAACCCATACCACCGGGGGGAGTGCTGCCAAGACTACGG
CAGGATTCGTCAGTCTTTTCCAGCCAGGCTCCAAGCAGAACCTCCAGCTGGTCA

>521_S16_L001_R1_001.fastq_236_1a_6
CCCCTACGACAGCGCTGATAATGGCGCAGCTGCTCAGGGTCCCGCAAGCCATCTTGGACATGATCGCTGG
TGCCCACTGGGGAGTCCTAGCGGGCATAGCGTATTTCTCCATGGTGGGGAACTGGGCGAAGGTCCTGCTA
GTGCTGTTGCTGTTTGCCGGCGTCGACGCAGAAACCCATACCACCGGGGGGAGTGCTGCCAAGACCACGG
CAGGACTCGCCAGTCTTTTCCAGCCAGGCTCCAAGCAGAACCTCCAGCTGGTCA

>521_S16_L001_R1_001.fastq_237_1a_6
CCCCTACGACAGCGCTGATAATGGCGCAGCTGCTCAGGGTCCCGCAAGCCATCTTGGACATGATCGCTGG
TGCCCACTGGGGAGTCCCAGCGGGCATAGCGTATTTCTCCATGGTGGGGAACTGGGCGAAGGTCCTGCTA
GTGCTGTTACTGTTTGCCGGCGTCGATGCGGAAACCCATACCACCGGGGGGAGTGCTGCCAAGACCACGG
CAGGATTCGTCAGTCTTTTCCAGCCAGGCTCCAAGCAGAATCTCCAGCTGGTCA

>521_S16_L001_R1_001.fastq_238_1a_6
CCCCTACGACAGCGCTGATAATGGCGCAGCTGCTCAGGGTCCCGCAAGCCATCTTGGACATGATCGCTGG
TGCCCACTGGGGAGTCCTAGCGGGCATAGCGTATTTCTCCATGGTGGGGAACTGGGCGAAGGTCCTGCTA
GTGCTGTTACTGTTTGCCGGCGTCGATGCGGAAACTCATACCACCGGGGGGAGTGCTGCCAAGACCACGG
CAGGATTCGTCAGTCTTTTCCAGCCAGGCTCCAAGCAGAATCTCCAGCTGGTCA

>521_S16_L001_R1_001.fastq_239_1a_6
CCCCTACGACAGCGCTGATAATGGCGCAGCTGCTCAGGGTCCCGCAAGCCATCTTGGGCATGATCGCTGG
TGCCCACTGGGGAGTCCTAGCGGGCATAGCGTATTTCTCCATGGTGGGGAACTGGGCGAAGGTCCTGCTA
GTGCTGTTACTGTTTGCCGGCGTCGATGCGGAAACCCATACCACCGGGGGGAGTGCTGCCAAGACCACGG
CAGGATTCGTCAGTCTTTTCCAGCCAGGCTCCAAGCAGAATCTCCAGCTGGTCA

>521_S16_L001_R1_001.fastq_240_1a_6
CCCCTACGACAGCGCTGATAATGGCGCAGCTGCTCAGGGTCCCGCAAGCCATCTTGGACATGATCGCTGG
TGCCCACTGGGGAGTCCTAGCGGGCATAGCGTATTTCTCCATGGTGGGGAACTGGGCGAAGGTCCTGCTA
GTGCTGTTACTGTTTGCCGGCGTCGATGCGGAAACCCATACCGCCGGGGGGAGTGCTGCCAAGACTACGG
CAGGATTCGTCAGTCTTTTCCAGCCAGGCTCCAAGCAGAACCTCCAGCTGGTCA

>521_S16_L001_R1_001.fastq_241_1a_6
CCCCTACGACAGCGCTGATAATGGCGCAGCTGCTCAGGGTCCCGCAAGCCATCTTGGACATGATCGCTGG
TGCCCACTGGGGAGTCCTAGCGGGCATAGCGTATTTCTCCATGGCGGGGAACTGGGCGAAGGTCCTGCTA
GTGCTGCTACTGTTTGCCGGCGTCGATGCGGAAACCCATACCACCGGGGGGAGTGCTGCTAAGACCACGT
TAGGACTCGTCAGTATTTTCGAGCCAGGCTCCAAGCAGAACCTCCAGCTGGTCA

>521_S16_L001_R1_001.fastq_242_1a_6
CCCCTACGACAGCGCTGATAATGGCGCAGCTGCTCAGGGTCCCGCAAGCCATCTTGGACATGATCGCTGG
TGCCCACTGGGGAGTCCTAGCGGGCATAGCGTATTTCTCCATGGTGGGGAACTGGGCGAAGGTCCTGTTA
GTGCTGTTACTGTTTGCCGGCGTCGATGCGGAGACCCATACCACTGGGGGGAGTGCTGCCAAGACCACGT
TAGGACTCGTCAGTATTTTCGAGCCAGGCTCCAAGCAGAACCTCCAGCTGGTCA

>521_S16_L001_R1_001.fastq_243_1a_6
CCCCTACGACAGCGCTGATAATGGCGCAGCTGCTCAGGGTCCCGCAAGCCATCTTGGACATGATCGCTGG
TGCCCACTGGGGAGTCCTAGCGGGCATAGCGTATTTCTCCATGGTGGGGAACTGGGCGGAGGTCCTGCTA
GTGCTGTTACTGTTTGCCGGCGTCGATGCGGAAACCCATACCACCGGGGGGAGTGCTGCCAAGACTACGG
CAGGATTCGTCAGTCTTTTCCAGCCAGGCTCCAAGCAGAACCTCCAGCTGGTCA

>521_S16_L001_R1_001.fastq_244_1a_6
CCCCTACGACAGCGCTGATAATGGCGCAGCTGCTCAGGGTCCCGCAAGCCATCTTGGACATGATCGCTGG
TGCCCACTGGGGAGTCCTAGCGGGCATAGCGTATTTCTCCATGGTGGGGAACTGGGCGAAGGTCCTGCTA
GTGCTGTTACTGTTTGCCGGCGTCGATGCGGAAACCCATACCACCGGGGGGAGTGCTGCCAAGACCACGG
CAGGACTCGCCAGTTTTTTCGAGCCAGGCTCCAAGCAGAACCTCCAGCTGGTCA

>521_S16_L001_R1_001.fastq_245_1a_6
CCCCTACGACAGCGCTGATAATGGCGCAGCTGCTCAGGGTCCCGCAAGCCATCTTGGACATGATCGCTGG
TGCCCACTGGGGAGTCCTAGCGGGCATAGCGTATTTCTCCATGGTGGGGAACTGGGCGAAGGTCCTGCTA
GTGTTGTTGCTGTTTGCCGGCGTCGATGCGGAAACCCATACCACCGGGGGGAGTGCTGCCAAGACCACGG
CAGGACTCGCCAGTTTTTTCGAGCCAGGCTCCAAGCAGAACCTCCAGCTGGTCA

>521_S16_L001_R1_001.fastq_246_1a_6
CCCCTACGACAGCGCTGATAATGGCGCAGCTGCTCAGGGTCCCGCAAGCCATCTTGGACATGATCGCTGG
TGCCCACTGGGGAGTCCTAGCGGGCATAGCGTATTTCTCCATGGTGGGGAACTGGGCGAAGGTCCTGCTA
GTGCTGTTGCTGTTTGCCGGCGTCGATGCGGAAACCCATACCACCGGGGGGAGTGCTGCCAAGACTACGG
CAGGATTCGTCAGTCTTTTCCAGCCAGGCTCCAAGCAGAACCTCCAGCTGGTCA

>521_S16_L001_R1_001.fastq_247_1a_6
CCCCTACGACAGCGCTGATAATGGCGCAGCTGCTCAGGGTCCCGCAAGCCATCTTGGACATGATCGCTGG
TGCCCACTGGGGAGTCCTAGCGGGCATAGCGTATTTCTCCATGGTGGGGAACTGGGCGAAGGTCCTGCTA
GTGCTGTTACTGTTTGCCGGCGTCGATGCGGAAACCCATACCACCGGGGGGAGTGCCGCCCGGACCACGC
TAGGACTCGTCCGTTTATTCGATCCAGGCTCCAAGCAGAACCTCCAGCTGGTCA

>521_S16_L001_R1_001.fastq_248_1a_6
CTCCTACAACGGCGCTGGTAATGGCGCAGCTGCTCAGGGTCCCGCAAGCCATCTTGGACATGATCGCTGG
TGCCCACTGGGGAGTCCTAGCGGGCATAGCGTATTTCTCCATGGTGGGGAACTGGGCGAAGGTCCTGCTA
GTGCTGTTACTGTTTGCCGGCGTCGATGCGGAAACCCATACCACCGGGGGGAGTGCTGCCAAGACCACGG
CAGGATTCGTCAGTCTTTTCCAGCCAGGCTCCAAGCAGAACCTCCAGCTGGTCA

>521_S16_L001_R1_001.fastq_249_1a_6
CCCCTACGACAGCGCTGATAATGGCGCAGCTGCTCAGGGTCCCGCAAGCCATCTTGGACATGATCGCTGG
TGCCCACTGGGGAGTCCTAGCGGGCATAGCGTATTTCTCCATGGTGGGGAACTGGGCGAAGGTCCTGCTA
GTGCTGTTGCTGTTTGCCGGCGTCGATGCGGAAACCCATACCACCGGGGGGAGTGCTGCCAAGACCACGT
TAGGACTCGTCAGTCTTTTCCAGCCAGGCTCCAAGCAGAATCTCCAGCTGGTCA

>521_S16_L001_R1_001.fastq_250_1a_6
CCCCTACGACAGCGCTGATAATGGCGCAGCTGCTCAGGGTCCCGCAAGCCATCTTGGACATGATCGCTGG
TGCCCACTGGGGAGTCCTAGCGGGCATAGCGTATTTCTCCATGGTGGGGAACTGGGCGAAGGTCCTGTTA
GTGCTGTTACTGTTTGCCGGCGTCGATGCGGAAACCCATACCACCGGGGGGAGTGCTGCCAAGACCACGG
CAGGATTCGTCAGTCTTTTCCAGCCAGGCTCCAAGCAGAATCTCCAGCTGGTCA

>521_S16_L001_R1_001.fastq_251_1a_6
CCCCTACGACAGCGCTGATAATGGCGCAGCTGCTCAGGGTCCCGCAAGCCATCTTGGACATGATCGCTGG
TGCCCACTGGGGAGTCCTAGCGGGCATAGCGTATTTCTCCATGGTGGGGAACTGGGCGAAGGTCCTGCTA
GTGCTGTTACTGTTTGCCGGCGTCGATGCGGAAACCCATACCACCGGGGGGGGTGCTGCCAAGACCACGG
CAGGATTCGTCAGTCTTTTCCAGCCAGGCTCCAAGCAGAATCTCCAGCTGGTCA

>521_S16_L001_R1_001.fastq_252_1a_6
CCCCTACGACAGCGCTGATAATGGCGCAGCTGCTCAGGGTCCCGCAAGCCATCTTGGACATGATCGCTGG
TGCCCACTGGGGAGTCCTAGCGGGCATAGCGTATTTCTCCATGGTGGGGAACTGGGCGAAGGTCCTGCTA
GTGCTGTTACTGTTCGCCGGCGTCGATGCGGAAACCCATACCACCGGGGGGAGTGCTGCCAAGACTACGG
CAGGATTCGTCAGTCTTTTCCAGCCAGGCTCCAAGCAGAACCTCCAGCTGGTCA

>521_S16_L001_R1_001.fastq_253_1a_6
CCCCTACGACAGCGCTGATAATGGCGCAGCTGCTCAGGGTCCCGCAAGCCATCTTGGACATGATCGCTGG
TGCCCACTGGGGAGTCCTAGCGGGCATAGCGTATTTCTCCATGGTGGGGAACTGGGCGAAGGTCCTGCTA
GTGTTGTTGCTGTTTGCCGGCGTCGATGCGGAAACCCATACCACCGGGGGGAGTGCTGCCAAGACCACGG
CGGGACTCGCCAGTTTTTTCGAGCCAGGCTCCAAGCAGAACCTCCAGCTGGTCA

>521_S16_L001_R1_001.fastq_254_1a_6
CCCCTACGACAGCGCTGATAATGGCGCAGCTGCTCAGGGTCCCGCAAGCCATCTTGGACATGATCGCTGG
TGCCCACTGGGGAGTCCTAGCGGGCATAGCGTATTTCTCCATGGCGGGGAACTGGGCGAAGGTCCTGCTG
GTGCTGCTACTGTTTGCCGGCGTCGATGCGGAAACCCATACCACCGGGGGGAGTGCTGCCAAGACCACGT
TAGGACTCGTCAGTATTTTCGAGCCAGGTTCCAAGCAGAACCTCCAGCTGGTCA

>521_S16_L001_R1_001.fastq_255_1a_6
CCCCCACGACAGCGCTGATAATGGCGCAGCTGCTCAGGGTCCCGCAAGCCATCTTGGACATGATCGCTGG
TGCCCACTGGGGAGTCCTAGCGGGCATAGCGTATTTCTCCATGGTGGGGAACTGGGCGAAGGTCCTGCTA
GTGCTGTTACTGTTTGCCGGCGTCGATGCGGAAACCCATACCACCGGGGGGAGTGCTGCCAAGACCACGT
TAGGACTCGTCAGTATTTTCGAGCCAGGCTCCAAGCAGAACCTCCAGCTGGTCA

>521_S16_L001_R1_001.fastq_256_1a_6
CCCCTACGACAGCGCTGATAATGGCGCAGCTGCTCAGGGTCCCGCAAGCCATCTTGGACATGATCGCTGG
TGCCCACTGGGGAGTCCTAGCGGGCATAGCGTACTTCTCCATGGTGGGGAACTGGGCGAAGGTCCTGCTA
GTGCTGTTACTGTTTGCCGGCGTCGATGCGGAAACCCATACCACCGGGGGGAGTGCTGCCATGACCACGT
CAGGACTCGTCAGACTTTTCCAGCCAGGCTCCAAGCAGAATCTCCAGCTGGTCA

>521_S16_L001_R1_001.fastq_257_1a_6
CCCCTACGACAGCGCTGATAATGGCGCAGCTGCTCAGGGTCCCGCAAGCCATCTTGGACATGATCGCTGG
TGCCCACTGGGGAGTCCTAGCGGGCATAGCGTATTTCTCCATGGTGGGGAACTGGGCGAAGGTCCTGCTA
GTGTTGTTACTGTTTGCCGGCGTCGATGCGGAAACCCATACCACCGGGGGGAGTGCTGCCCAGACCACGC
TAGGACTCGTCCGTTTATTCGATCCAGGCTCCAAGCAGAACCTCCAGCTGGTCA

>521_S16_L001_R1_001.fastq_258_1a_6
CCCCTACGACAGCGCTGATAATGGCGCAGCTGCTCAGGGTCCCGCAAGCCATCTTGGACATGATCGCTGG
TGCCCACTGGGGAGTCCTAGCGGGCATAGCGTATTTCTCCATGGTGGGGAACTGGGCGAAGGTCCTGCTA
GTGCTGTTACTGTTTGCCGGCGTCGATGCGGAAACCCATACCACCGGGGGGAGTGCTGCCAAGACCACGG
CAGGATTCGTCAATCTTTTCCAGCCAGGCTCCAAGCAGAATCTCCAGCTGGTCA

>521_S16_L001_R1_001.fastq_259_1a_6
CCCCTACGACAGCGCTGATAATGGCGCAGCTGCTCAGGGTCCCGCAAGCCATCTTGGACATGATCGCTGG
TGCCCACTGGGGAGTCCTAGCGGGCATAGCGTATTTCTCCATGGTGGGGAACTGGGCGAAGGTCCTGCTA
GTGCTGTTACTGTTTGCCGGTGTCGATGCGGAAACCCATACCACCGGGGGGAGTGCTGCCCAGACCACGC
TAGGACTCGTCCGTTTATTCGATCCAGGCTCTAAGCAGAACCTCCAGCTGGTCA

>521_S16_L001_R1_001.fastq_260_1a_6
CCCCTACGACAGCGCTGATAATGGCGCAGCTGCTCAGGGTCCCGCAAGCCATCTTGGACACGATCGCTGG
TGCCCACTGGGGAGTCCTAGCGGGCATAGCGTATTTCTCCATGGTGGGGAACTGGGCGAAGGTCCTGCTA
GTGCTGTTACTGTTTGCCGGCGTCGATGCGGAAACCCATACCACCGGGGGGAGTGCTGCCAAGACCACGT
TAGGACTCGTCAGTCTTTTCCAGCCAGGCTCCAAGCAGAACCTCCAGCTGGTCA

>521_S16_L001_R1_001.fastq_261_1a_6
CCCCTACGACAGCGCTGATAATGGCGCAGTTGCTCAGGGTCCCGCAAGCCATCTTGGACATGATCGCTGG
TGCCCACTGGGGAGTCCTAGCGGGCATAGCGTATTTCTCCATGGCGGGGAACTGGGCGAAGGTCCTGCTA
GTGCTGTTACTGTTTGCCGGCGTCGATGCGGAAACCCATACCACCGGGGGGAGTGCTGCCAAGACCACGT
TAGGACTCGTCAGTATTTTCGAGCCAGGCTCCAAGCAGAACCTCCAGCTGGTCA

>521_S16_L001_R1_001.fastq_262_1a_6
CCCCTACGACAGCGCTGATAATGGCGCAGCTGCCCAGGGTCCCGCAAGCCATCTTGGACATGATCGCTGG
TGCCCACTGGGGAGTCCTAGCGGGCATAGCGTATTTCTCCATGGTGGGGAACTGGGCGAAGGTCCTGCTA
GTGCTGTTACTGTTTGCCGGCGTCGATGCGGAAACCCATACCACCGGGGGGAGTGCTGCCAAGACCACGG
CAGGATTCGTCAGTCTTTTCCAGCCAGGCTCCAAGCAGAATCTCCAGCTGGTCA

>521_S16_L001_R1_001.fastq_263_1a_6
CCCCTACGACAGCGCTGATAATGGCGCAGCTGCTCAGGGTCCCGCAAGCCATCTTGGACATGATCGCTGG
TGCCCACTGGGGAGTCCTAGCGGGCATAGCGTATTTCTCCATGGTGGGGAACTGGGCGAGGGTCCTGCTA
GTGCTGTTACTGTTTGCCGGCGTCGATGCGGAAACCCATACCACCGGGGGGAGCGCTGCCCAGACCACGC
TAGGGCTCGTCCGTTTATTCGATCCAGGCTCCAAGCAGAACCTCCAGCTGGTCA

>521_S16_L001_R1_001.fastq_264_1a_6
CCCCTACGACAGCGCTGATAATGGCGCAGCTGATCAGGGTCCCGCAAGCCATCTTGGACATGATCGCTGG
TGCCCACTGGGGAGTCCTAGCGGGCATAGCGTATTTCTCCATGGTGGGGAACTGGGCGAAGGTCCTGCTA
GTGCTGTTGCTGTTTGCCGGCGTCGATGCGGAAACCCACACCACCGGGGGGAGTGCTGCCACGACCACGC
TAGGACTCGTCAGTTTGTTCGATCCAGGCTCTAAGCAGAACCTCCAGCTGGTCA

>521_S16_L001_R1_001.fastq_265_1a_6
CCCCTACGACAGCGCTGATAATGGCGCAGCTGCTCAGGGTCCCGCAAGCCATCTTGGACATGATCGCTGG
TGCCCACTGGGGAGTCCTAGCGGGCATAGCGTATTTCTCCATGGTGGGGAACTGGGCGAAGGTCCTGCTA
GTGCTGTTGCTGTTTGCCGGCGTCGATGCGGAAACCCATACCACCGGGGGGAGTGCTGCCCAGACCACGT
CAGGACTCGTCAGTCTTTTCCAGCCAGGCTCCAAGCAGAATCTCCAGCTGGTCA

>521_S16_L001_R1_001.fastq_266_1a_6
CCCCTACGACAGCGCTGATAATGGCGCAGCTGCTCAGGGTCCCGCAAGCCATCTTGGACATGATCGCTGG
TGCCCACTGGGGAGTCCTAGCGGGCATAGCGTATTTCTCCATGGTGGGGAACTGGGCGAAGGTCCTGCTA
GTGCTGTTACTGTTTGCCGGCGTCGATGCGGAAACCCATACCACCGGGGGGAGTGCTGCCAAGACCACGG
CAGGACTCGTCAGTTTGTTTCAGCCAGGCTCTAAGCAGAATCTCCAGCTGGTCA

>521_S16_L001_R1_001.fastq_267_1a_6
CTCCTACAACGGCGCTGGTAATGGCGCAGCTGCTCAGGGTCCCGCAAGCCATCTTGGACATGATCGCTGG
TGCCCACTGGGGAGTCCTAGCGGGCATAGCGTATTTCTCCATGGTGGGGAACTGGGCGAAGGTCCTGCTA
GTGCTGTTACTGTTTGCCGGCGTCGATGCGGAAACCCATACCACCGGGGGGAGTGCTGCCCAGACCACGC
TAGGACTCGTCCGTTTATTCGATCCAGGCTCCAAGCAGAACCTCCAGCTGGTCA

>521_S16_L001_R1_001.fastq_268_1a_6
CTCCTACAACGGCGCTGGTAATGGCGCAGCTGCTCAGGGTCCCGCAAGCCATCTTGGACATGATCGCTGG
TGCCCACTGGGGAGTCCTAGCGGGCATAGCGTATTTCTCCATGGCGGGGAACTGGGCGAAGGTCCTGCTA
GTGCTGTTACTGTTTGCCGGCGTCGACGCGGAGACCCGCGTCACCGGGGGGAGTGCTGGCCATACCACGC
AGGGACTCGCCAGTCTTTTCCGGCCAGGCCCCAGGCAGGACATCCAGCTGGTCA

>521_S16_L001_R1_001.fastq_269_1a_6
CCCCTACGACAGCGCTGATAATGGCGCAGCTGCTCAGGGTCCCGCAAGCCATCTTGGACATGATCGCTGG
TGCCCACTGGGGAGTCCTAGCGGGCATAGCGTATTTCTCCATGGTGGGGAACTGGGCGAAGGTCCTGCTA
GTGCTGTTACTGTTTGCCGGCGTCGATGCGGAAACCCATACCACCGGGGGGAGCGCTGCCAAGACCACGT
TAGGACTCGTCAGTATTTTCGAGCCAGGCTCCAAGCAGAACCTCCAGCTGGTCA

>521_S16_L001_R1_001.fastq_270_1a_6
CCCCTACGACAGCGCTGATAATGGCGCAGCTGCTCAGGGTCCCGCAAGCCATCTTGGACATGATCGCTGG
TGCCCACTGGGGAGTCCTAGCGGGCATAGCGTATTTCTCCATGGTGGGGAACTGGGCGAAGGTCCTGCTA
GTGCTGTTACTGTTTGCCGGCGTTGATGCGGAAACCCATACCACCGGGGGGAGTGCTGCCAAGACCACGT
TAGGATTCGTCAGTATTTTCGAGCCAGGCTCCAAGCAGAACCTCCAGCTGGTCA

>521_S16_L001_R1_001.fastq_271_1a_6
CCCCTACGACGGCGCTGATAATGGCGCAGCTGCTCAGGGTCCCGCAAGCCATCTTGGACATGATCGCTGG
TGCCCACTGGGGAGTCCTAGCGGGCATAGCGTATTTCTCCATGGTGGGGAACTGGGCGAAGGTCCTGCTA
GTGCTGTTGCTGTTTGCCGGCGTCGATGCGGAAACCCATACCACCGGGGGGAGTGCTGCCATGACCACGT
CAGGACTCGTCAGTCTTTTCCAGCCAGGCTCCAAGCAGAACCTCCAGCTGGTCA

>521_S16_L001_R1_001.fastq_272_1a_6
CCCCTACGACAGCGCTGATAATGGCGCAGCTGCTCAGGGTCCCGCAAGCCATCTTGGACATGATCGCTGG
TGCCCACTGGGGAGTCCTAGCGGGCATAGCGTATTTCTCCATGGTGGGGAACTGGGCGAAGGTCCTGCTA
GTGCTGTTACTGTTTGCTGGCGTCGATGCGGAAACCCATACCACCGGGGGGAGTGCTGCCAAGACCACGG
CAGGATTCGTCAGTATTTTCGAGCCAGGCTCCAAGCAGAATCTCCAGCTGGTCA

>521_S16_L001_R1_001.fastq_273_1a_6
CCCCTACGACAGCGCTGATAATGGCGCAGCTGCTCAGGGTCCCGCAAGCCATCTTGGACATGATCGCTGG
TGCCCACTGGGGAGTCCTAGCGGGCATAGCGTATTTCTCCATGGCGGGGAACTGGGCGAAGGTCCTGCTA
GTGCTGTTACTGTTTGCCGGCGTCGATGCGGAAACCCATACTACCGGGGGGAGTGCTGCCAAGACCACGT
TAGGACTCGTCAGTATTTTCGAGCCAGGCTCCAAGCAGAACCTTCAGCTGGTCA

>521_S16_L001_R1_001.fastq_274_1a_6
CCCCTACGACAGCGCTGATAATGGCGCAGCTGCTCAGGGTCCCGCAAGCCATCTTGGACATGATCGCTGG
TGCCCACTGGGGAGTCCTAGCGGGCATAGCGTATTTCTCCATGGTGGGGAGCTGGGCGAAGGTCCTGCTA
GTGCTGTTACTGTTTGCCGGCGTCGATGCGGAAACCCATACCACCGGGGGGAGTGCTGCCAAGACCACGG
CAGGATTCGTCAGTCTTTTCCAGCCAGGCTCCAAGCAGAATCTCCAGCTGGTCA

>521_S16_L001_R1_001.fastq_275_1a_6
CCCCTACGACAGCGCTGATAATGACGCAGCTGCTCAGGGTCCCGCAAGCCATCTTGGACATGATCGCTGG
TGCCCACTGGGGAGTCCTAGCGGGCATAGCGTATTTCTCCATGGTGGGGAACTGGGCGAAGGTCCTGCTA
GTGCTGTTACTGTTTGCCGGCGTCGATGCGGAAACCCATACCACCGGGGGGAGTGCTGCCAAGACCACGG
CAGGATTCGTCAGTCTTTTCCAGCCAGGCTCCAAGCAGAATCTCCAGCTGGTCA

>521_S16_L001_R1_001.fastq_276_1a_6
CCCCTACGACAGCGCTGATAATGGCGCAGCTGCTCAGGGTCCCGCAAGCCATCTTGGACATGATCGCTGG
TGCCCACTGGGGAGTCCTAGCGGGCATAGCGTATTTCTCCATGGTGGGGAACTGGGCGAAGGTCCTGCTA
GTGCTGTTGCTGTTCGCCGGCGTCGATGCGGAAACCCATACCACCGGGGGGAGTGCTGCCAGGACCACGC
TAGGACTCGTCAGTTTATTCGATCCAGGCTCCAAGCAAAACCTCCAGCTGGTCA

>521_S16_L001_R1_001.fastq_277_1a_6
CCCCTACGACAGCGCTGATAATGGCGCAGCTGCTCAGGGTCCCGCAAGCCATCTTGGACATGATCGCTGG
TGCCCACTGGGGAGTCCTAGCGGGCATAGCGTATTTCTCCATGGTGGGGAACTGGGCGAAGGTCCTGCTA
GTGCTGTTACTGTTTGCCGGCGTCGATGCGGAAACCCATACCACCGGGGGGAGTGCTGCCAAGACCACGC
TAGGATTCGTCCGTTTATTCGATCCAGGCTCCAAGCAGAACCTCCAGCTGGTCA

>521_S16_L001_R1_001.fastq_278_1a_6
CCCCTACGACAGCGCTGATAATGGCGCAGCTGCTCAGGGTCCCGCAAGCCATCTTGGACATGATCGCTGG
TGCCCACTGGGGAGTCCTAGCGGGCATAGCGTATTTCTCCATGGTGGGGAACTGGGCGAAGGTCCTGCTA
GTGCTGTTGCTGTTTGCCGGCGTCGATGCGGAAACCCATACCACCGGGGGGAGTGCTGCCAAGACCACGT
TAGGACTCGTCAGTTTATTCCAGCCAGGCTCCAAGCAGAACCTCCAGCTGGTCA

>521_S16_L001_R1_001.fastq_279_1a_6
CCCCTACGACAGCGCTGATAATGGCGCAGCTGCTCAGGGTCCCGCAAGCCATCTTGGACATGATCGCTGG
TGCCCACTGGGGAGTCCTAGCGGGCATAGCGTATTTCTCCATGGTGGGGAACTGGGCGAAGGTCCTGCTA
GTGCTGTTACTGTTTGCCGGCGTCGATGCGGAAACCCATACCACCGGGGGGAGTGCTGCCAAGACCACGG
CAGGACTCGTCAGTTTGTTTCAGCCAGGCTCCAAGCAGAATCTCCAGCTAGTCA

>521_S16_L001_R1_001.fastq_280_1a_6
CCCCTACGACAGCGCTGATAATGGCGCAGCTGCTCAGGGTCCCGCAAGCCATCTTGGACATGATCGCTGG
TGCCCACTGGGGAGTCCTAGCGGGCATAGCGTATTTCTCCATGGTGGGGAACTGGGCGAAGGTCCTGCTA
GTGTTGTTGCTGTTTGCCGGCGTCGATGCGGAAACCCATACCACCGGGGGGAGTGCCGCCAAGACCACAG
CAGGACTCGCCAGTATTTTCGAGCCAGGCTCCAAGCAGAACCTCCAGCTGGTCA

>521_S16_L001_R1_001.fastq_281_1a_6
CCCCTACGACAGCGCTGATAATGGCGCAGCTGCTCAGGGTCCCGCAAGCCATCTTGGACATGATCGCTGG
TGCCCACTGGGGAGTCCTAGCGGGCATAGCGTATTTCTCCATGGTGGGGAACTGGGCGAAGGTCCTGCTA
GTGCTGTTACTGTTTGCCGGCGTCGATGCGGAAACCCATACCACCGGGGGGAGTGCTGCCAAGACTACGG
CAGGATTCGTCAGTCTTTTCCAGCCAGGCTCCAAGCAAAACCTCCAGCTGGTCA

>521_S16_L001_R1_001.fastq_282_1a_6
CCCCTACGACAGCGCTGATAGTGGCGCAGCTGCTCAGGGTCCCGCAAGCCATCTTGGACATGATCGCTGG
TGCCCACTGGGGAGTCCTAGCGGGCATAGCGTATTTCTCCATGGTGGGGAACTGGGCGAAGGTCCTGCTA
GTGCTGTTACTGTTTGCCGGCGTCGATGCGGAAACCCATACCACCGGGGGGAGTGCTGCCCAGACCACGT
CAGGACTCGTCAGTCTTTTCCAGCCAGGCTCCAAGCAGAATCTCCAGCTGGTCA

>521_S16_L001_R1_001.fastq_283_1a_6
CCCCTACGACAGCGCTGATAATGGCGCAGCTGCTCAGGGTCCCGCAAGCCATCTTGGACATGATCGCTGG
TGCCCACTGGGGAGTCCTAGCGGGCATAGCGTATTTCTCCATGGCGGGGAACTGGGCGAAGGTCCTGCTA
GTGCTGTTACTGTTTGCCGGCGTCGATGCGGAAACCCATACCACCGGGGGGAGTGCTGCCAAGACCACGT
TAGGACTCGTCAGTATTTTCGAGCCAGGCTCCAAGCAGAACCTTCAGCTGGTCA

>521_S16_L001_R1_001.fastq_284_1a_6
CCCCTACGACAGCGCTGATAATGGCGCAGCTGCTCAGGGTCCCGCAAGCCATCTTGGACATGATCGCTGG
TGCCCACTGGGGAGTCCTAGCGGGCATAGCGTATTTCTCCATGGTGGGGAACTGGGCGAAGGTCCTGCTA
GTGCTGTTACTGTTTGCCGGCGTCGATGCGGAAACCCATACCACCGGGGGGAGTGCTGCCAAGACCACGG
CAGGATTCGTCAGTCTTTTCCAGCCGGGCTCCAAGCAGAATCTCCAGCTGGTCA

>521_S16_L001_R1_001.fastq_285_1a_5
CCCCTACGACAGCGCTGATAATGGCGCAGCTGCTCAGGGTCCCGCAAGCCATCTTGGACATGATCGCTGG
TGCCCACTGGGGAGTCCTAGCGGGCATAGCGTATTTCTCCATGGTGGGGAACTGGGCGAAGGTCCTGCTA
GTGCTGTTGCTGTTTGCCGGCGTCGATGCAGAAACCCATACCACCGGGGGGAGTGCTGCCAAGACCACGT
TAGGACTCGTCAGCATTTTCGAGCCAGGCTCCAAGCAGAACCTCCAGCTGGTCA

>521_S16_L001_R1_001.fastq_286_1a_5
CCCCTACGACAGCGCTGATAATGGCGCAGCTGCTCAGGGTCCCGCAAGCCATCTTGGACATGATCGCTGG
TGCCCACTGGGGAGTCCTAGCGGGCATAGCGTATTTCTCCATGGTGGGGAACTGGGCGAAGGTCCTGCTA
GTGCTGTTACTGTTTGCCGGCGTCGATGCGGAAACCCATACCACCGGGGGGAGTGCTGCCAAGACCACGG
CAGGATTCGTCAGTCTTTTCCAGCCAGGCTCCAGGCAGAATCTCCAGCTGGTCA

>521_S16_L001_R1_001.fastq_287_1a_5
CCCCTACGACAGCGCTGATAATGGCGCAGCTGCTCAGGGTCCCGCAAGCCATCTTGGACATGATCGCTGG
AGCCCACTGGGGAGTCCTAGCGGGCATAGCGTATTTCTCCATGGTGGGGAACTGGGCGAAGGTCCTGCTA
GTGCTGTTACTGTTTGCCGGCGTCGATGCGGAAACCCATACCACCGGGGGGAGTGCTGCCAAGACCACGT
TAGGACTCGTCAGTATTTTCGAGCCAGGCTCCAAGCAGAACCTCCAGCTGGTCA

>521_S16_L001_R1_001.fastq_288_1a_5
CCCCTACGACAGCGCTGATAATGGCGCAGCTGCTCAGGGTCCCGCAAGCCATCTTGGACATGATCGCTGG
TGCCCACTGGGGAGTCCTAGCGGGCATGGCGTATTTCTCCATGGTGGGGAACTGGGCGAAGGTCCTGCTA
GTGCTGTTACTGTTTGCCGGCGTCGATGCGGAAACCCATACCACCGGGGGGAGTGCTGCCAAGACCACGG
CAGGATTCGTCAGTCTTTTCCAGCCAGGCTCCAAGCAGAATCTCCAGCTGGTCA

>521_S16_L001_R1_001.fastq_290_1a_5
CCCCTACGACAGCGCTGATAATGGCGCAGCTGCTCAGGGTCCCGCAAGCCATCTTGGACATGATCGCTGG
TGCCCACTGGGGAGTCCTAGCGGGCATAGCGTATTTCTCCATGGTGGGGAACTGGGCGAAGGTCCTGCTA
GTGCTGTTACTGTTTGCCGGCGTCGATGCGGAAACCCATACCACCGGGGGGAGTGCTGCCAAGACCACGT
TGGGACTCGTCAGTATCTTCGAGCCAGGCTCCAAGCAGAACCTCCAGCTGGTCA

>521_S16_L001_R1_001.fastq_291_1a_5
CCCCTACGACAGCGCTGATAATGGCGCAGCTGCTCAGGGTCCCGCAAGCCATCTTGGACATGATCGCTGG
TGCCCACTGGGGAGTCCTAGCGGGCATAGCGTATTTCTCCATGGTGGGGAACTGGGCGAAGGTCCTGCTA
GTGCTGCTGCTGTTTGCCGGCGTCGATGCGGAAACCCATACCACCGGGGGAAGTGCTGCCAGGACCACGC
TAGGACTCGTCAGTTTGTTCGATCCAGGCTCCAAGCAGAACCTCCAGCTGGTCA

>521_S16_L001_R1_001.fastq_292_1a_5
CCCCTACGACAGCGCTGATAATGGCGCAGCTGCTCAGGGTCCCGCAAGCCATCTTGGACATGATAGCTGG
TGCCCACTGGGGAGTCCTAGCGGGCATAGCGTATTTCTCCATGGTGGGGAACTGGGCGAAGGTCCTGCTA
GTGCTGTTGCTGTTTGCCGGCGTCGATGCGGAAACCCATACCACCGGGGGGAGTGCTGCCAGGACCACGC
TAGGACTCGTCAGTTTATTCGATCCAGGCTCCAAGCAGAACCTCCAGCTGGTCA

>521_S16_L001_R1_001.fastq_293_1a_5
CCCCTACGACAACGCTGATAATGGCGCAGCTGCTCAGGGTCCCGCAAGCCATCTTGGACATGATCGCTGG
TGCCCACTGGGGAGTCCTAGCGGGCATAGCGTATTTCTCCATGGTGGGGAACTGGGCGAAGGTCCTGCTA
GTGCTGTTACTGTTTGCCGGCGTCGATGCGGAAACCCATACCACCGGGGGGAGTGCTGCCAAGACCACGG
CAGGATTCGTCAGTCTTTTCCAGCCAGGCTCCAAGCAGAATCTCCAGCTGGTCA

>521_S16_L001_R1_001.fastq_294_1a_5
CCCCTACGACAGCGCTGATAATGGCGCAGCTGCTCAGGGTCCCGCAAGCCATCTTGGACATGATCGCTGG
TGCCCACTGGGGAGTCCTAGCGGGCATAGCGTATTTCTCCATGGTGGGGAACTGGGCGAAGGTCCTGCTA
GTGCTATTACTGTTTGCCGGCGTCGATGCGGAAACCCATACCACCGGGGGGAGTGCTGCCAAGACTACGG
CAGGATTCGTCAGTCTTTTCCAGCCAGGCTCCAAGCAGAACCTCCAGCTGGTCA

>521_S16_L001_R1_001.fastq_295_1a_5
CCCCTACGACAGCGCTGATAATGGCGCAGTTGCTCAGGGTCCCGCAAGCCATCTTGGACATGATCGCTGG
TGCCCACTGGGGAGTCCTAGCGGGCATAGCGTATTTCTCCATGGTGGGGAACTGGGCGAAGGTCCTGCTA
GTGCTGTTACTGTTTGCCGGCGTCGATGCGGAAACCCATACCACCGGGGGGAGTGCTGCCAAGACCACGT
TAGGACTCGTCAGTATTTTCGAGCCAGGCTCCAAGCAGAACCTCCAGCTGGTCA

>521_S16_L001_R1_001.fastq_296_1a_5
CCCCTACGACAGCGCTGATGATGGCGCAGCTGCTCAGGGTCCCGCAAGCCATCTTGGACATGATCGCTGG
TGCCCACTGGGGAGTCCTAGCGGGCATAGCGTATTTCTCCATGGTGGGGAACTGGGCGAAGGTCCTGCTA
GTGCTGTTACTGTTTGCCGGCGTCGATGCGGAAACCCATACCACCGGGGGGAGTGCTGCCAAGACCACGG
CAGGATTCGTCAGTCTTTTCCAGCCAGGCTCCAAGCAGAATCTCCAGCTGGTCA

>521_S16_L001_R1_001.fastq_297_1a_5
CCCCTACGACAGCGCTGATAATGGCGCAGCTGCTCAGGGTCCCGCAAGCCATCTTGGACATGATCGCTGG
TGCCCACTGGGGAGTCCTAGCGGGCATAGCGTATTTTTCCATGGTGGGGAACTGGGCGAAGGTCCTGCTA
GTGCTGTTACTGTTTGCCGGCGTCGATGCGGAAACCCATACCACCGGGGGGAGTGCTGCCAAAACCACGG
CAGGATTCGTCAGTCTTTTCCAGCCAGGCTCCAAGCAGAATCTCCAGCTGGTCA

>521_S16_L001_R1_001.fastq_298_1a_5
CCCCTACGACAGCGCTGATAATGGCGCAGCTGCTCAGGGTCCCGCAAGCCATCTTGGACATGATCGCTGG
TGCCCACTGGGGAGTCCTAGCGGGCATAGCGTACTTCTCCATGGTGGGGAACTGGGCGAAGGTCCTGCTA
GTGCTGTTACTGTTTGCCGGCGTCGATGCGGAAACCCATACCACCGGGGGGAGTGCTGCCCAGACCACGC
TAGGACTCGTCCGTTTATTCGATCCAGGCTCCAAGCAGAACCTCCAGCTGGTCA

>521_S16_L001_R1_001.fastq_299_1a_5
CCCCTACGACAGCGCTGATAATGGCGCAGCTGCTCAGGGTCCCGCAAGCCATCTTGGACATGATCGCCGG
TGCCCACTGGGGAGTCCTAGCGGGCATAGCGTATTTCTCCATGGTGGGGAACTGGGCGAAAGTCCTGCTA
GTGCTGTTACTGTTTGCCGGCGTCGATGCGGAAACCCATACCACCGGGGGGAGTGCTGCCAAGACCACGG
CAGGATTCGTCAGTCTTTTCCAGCCAGGCTCCAAGCAGAATCTCCAGCTGGTCA

>521_S16_L001_R1_001.fastq_300_1a_5
CCCCTACGACAGCGCTGATAATGGCGCAGCTGCTCAGGGTCCCGCAAGCCATCTTGGACATGATCGCTGG
TGCCCACTGGGGAGTCCTAGCGGGCATAGCGTATTTCTCCATGGTGGGGAACTGGGCGAAGGTCCTGCTA
GTGCTGTTGCTGTTCGCCGGCGTCGATGCGGAAACTCATACCACCGGGGGGAGTGCTGCCAGGACCACGC
TAGGACTCGCCAGTTTATTCGATCCAGGCTCCAAGCAGAACCTCCAGCTGGTCA

>521_S16_L001_R1_001.fastq_301_1a_5
CCCCTACGACAGCGCTGATAATGGCGCAGCTGCTCAGGGTCCCGCAAGCCATCTTGGACATGATCGCTGG
TGCCCACTGGGGAGTCCTAGCGGGCATAGCGTATTTCTCCATGGTGGGGAACTGGGCGAAAGTCCTGCTA
GTGCTGTTACTGTTTGCCGGCGTCGATGCGGAAACCCATACCACCGGGGGGAGTGCTGCCAAGACCACGG
CAGGATTCGTCAGTCTTTTCCAGCCAGGCTCCAAGCAGAATCTCCAGCTGGTCA

>521_S16_L001_R1_001.fastq_302_1a_5
CCCCTACGACAGCGCTGATAATGGCGCAGCTGCTCAGGGTCCCGCAAGCCATCTTGGACATGATCGCTGG
TGCCCACTGGGGAGTCCTAGCGGGCATAGCGTATTTCTCCATGGTGGGGAACTGGGCGAAGGTCCTGCTA
GTGCTGTTGCTGTTTGCCGGCGTCGATGCGGAAACCCATACCACCGGGGGGAGTGCCGCCAAGACCACAG
CAGGACTCGCCAGTATTTTCCAGCCAGGCTCCAAGCAGAATCTCCAGCTGGTCA

>521_S16_L001_R1_001.fastq_303_1a_5
CCCCTACGACAGCGCTGATAATGGCGCAGCTGCTCAGGGTCCCGCAAGCCATCTTGGACATGATCGCTGG
TGCCCACTGGGGAGTCCTAGCGGGCATAGCGTATTTCTCCATGGTGGGGAACTGGGCGAAGGTCCTGCTA
GTGCTATTACTGTTTGCCGGCGTCGATGCGGAAACCCATACCACCGGGGGGAGTGCTGCCCAGACCACGT
CAGGACTCGTCAGTCTTTTCCAGCCAGGCTCCAAGCAGAATCTCCAGCTGGTCA

>521_S16_L001_R1_001.fastq_304_1a_5
CCCCTACGACAGCGCTGATAATGGCGCAGCTGCTCAGGGTCCCGCAAGCCATCTTGGACATGATCGCTGG
TGCCCACTGGGGAGTCCTAGCGGGCATAGCGTATTTCTCCATGGTGGGGAACTGGGCGAAGGTCCTGCTA
GTGCTGTTACTGTTTGCCGGCGTCGATGCGGAAACCCATACCACCGGGGGGAGTGCTGCCAAGACCATGT
CAGGATTTGTCAGTATTTTCGAGCCAGGCTCCAAGCAGAATCTCCAGCTGGTCA

>521_S16_L001_R1_001.fastq_305_1a_5
CCCCTACGACAGCGCTGATAATGGCGCAGCTGCTCAGGGTCCCGCAAGCCATCTTGGACATGATCGCTGG
TGCCCACTGGGGAGTCCTAGCGGGCATAGCGTATTTCTCCATGGTGGGGAACTGGGCGAGGGTCCTGCTA
GTGCTGTTACTGTTTGCCGGCGTCGATGCGGAAACCCATACCACCGGGGGGAGTGCTGCCAAGACCACGG
CAGGATTCGTCAGTCTTTTCCAGCCAGGCTCCAAGCAGAATCTCCAGCTGGTCA

>521_S16_L001_R1_001.fastq_306_1a_5
CCCCTACGACAGCGCTGATAATGGCGCAGCTGCTCAGGGTCCCGCAAGCCATCTTGGACATGATCGCTGG
TGCCCACTGGGGAGTCCTAGCGGGCATAGCGTATTTCTCCATGGTGGGGAACTGGGCGAAGGTCCTGCTA
GTGCTGTTGCTGTTTGCCGGCGTCGATGCGGAAACCCATACCACCGGGGGGAGTGCTGCTAAGACCACGG
CAGGACTCGCCAGTATTTTCGAGCCAGGCTCCAAGCAGAACCTCCAGCTGGTCA

>521_S16_L001_R1_001.fastq_307_1a_5
CCCCTACGACAGCGCTGATAATGGCGCAGCTGCTCAGGGTCCCGCAAGCCATCTTGGACATGATCGCTGG
TGCCCACTGGGGAGTCCTAGCGGGCATAGCGTATTTCTCCATGGTGGGGAACTGGGCGAAGGTCCTGCTA
GTGCTGTTACTGTTTGCCGGCGTCGATGCGGAAACCCATACCACCGGGGGGAGTGCTGCCAAGACCACGG
CAGGATTCGTCAGTCTTTTCAAGCCAGGCTCCAAGCAGAATCTCCAGCTGGTCA

>521_S16_L001_R1_001.fastq_308_1a_5
CCCCTACGACAGCGCTGATAATGGCGCAGCTGCTCAGGGTCCCGCAAGCCATCTTGGACATGATCGCTGG
TGCCCACTGGGGAGTCCTAGCGGGCATAGCGTATTTCTCCATGGCGGGGAACTGGGCGAAGGTCCTGCTA
GTGCTGCTACTGTTTGCCGGCGTCGATGCGGAAACCCATACCACCGGGGGGAGTGCTGCCAAGACCACGG
CAGGATTCGTCAGTCTTTTCCAGCCAGGCTCCAAGCAGAATCTCCAGCTGGTCA

>521_S16_L001_R1_001.fastq_309_1a_5
CCCCTACGACAGCGCTGATAATGGCGCAGCTGCTCAGGGTCCCGCAAGCCATCTTGGACATGATCGCTGG
TGCCCACTGGGGAGTCCTAGCGGGCATAGCGTATTTCTCCATGGTGGGGAACTGGGCGAAGGTCCTGCTA
GTGCTGTTACTGTTTGCCGGCGTCGATGCGGAAACCCATACCACCGGGGGGAGTGCTGCCAAGACCACAT
TAGGACTCGTCAGTATTTTCGAGCCAGGCTCCAAGCAGAACCTCCAGCTGGTCA

>521_S16_L001_R1_001.fastq_310_1a_5
CTCCTACAACGGCGCTGGTAATGGCGCAGCTGCTCAGGGTCCCGCAAGCCATCTTGGACATGATCGCTGG
TGCCCACTGGGGAGTCCTAGCGGGCATAGCGTATTTCTCCATGGTGGGGAACTGGGCGAAGGTCCTGCTA
GTGCTGTTACTGTTTGCCGGCGTCGATGCGGAAACCCATACCACCGGGGGGAGTGCTGCCAAGACTACGG
CAGGATTCGTCAGTCTTTTCCAGCCAGGCTCCAAGCAGAACCTCCAGCTGGTCA

>521_S16_L001_R1_001.fastq_311_1a_5
CCCCTACGACAGCGCTGATAATGGCGCAGCTGCTCAGGGTCCCGCAAGCCATCTTGGACATGATCGCTGG
TGCCCACTGGGGAGTCCTAGCGGGCATAGCGTATTTCTCCATGGTGGGGAACTGGGCGAAGGTCCTGCTA
GTGCTGTTACTGTTTGCCGGCGTCGATGCGGAAACCCATACCACCGGGGGGAGTGCTGCCAAGACCACGT
CAGGACTCGTCAGTATTTTCGAGCCAGGCTCCAAGCAGAACCTCCAGCTGGTCA

>521_S16_L001_R1_001.fastq_312_1a_5
CCCCTACGACAGCGCTGATAATGGCGCAGCTGCTCAGGGTCCCGCAAGCCATCTTGGACATGATCGCTGG
TGCCCACTGGGGAGTCCTAGCGGGCATAGCGTATTTCTCCATGGTGGGGAACTGGGCGAAGGTCCTGCTA
GTGCTGTTACTGTTTGCCGGCGTCGATGCGGAAACCCATACCACCGGGGGGAGTGCTGCCAAGACCACGG
CAGGACTCGCCAGTATTTTCGAGCCAGGCTCCAAGCAGAACCTCCAGCTGGTCA

>521_S16_L001_R1_001.fastq_313_1a_5
CCCCTACGACAGCGCTGATAATGGCGCAGCTGCTCAGGGTCCCGCAAGCCATCTTGGACATGATCGCTGG
TGCCCACTGGGGAGTCCTAGCGGGCATAGCGTATTTCTCCATGGTGGGGAACTGGGCGAAGGTCCTGCTA
GTGCTGTTACTGTTTGCCGGCGTCGATGCGGAGACCCATACCACCGGGGGGAGTGCTGCCAAGACTACGG
CAGGATTCGTCAGTCTTTTCCAGCCAGGCTCCAAGCAGAACCTCCAGCTGGTCA

>521_S16_L001_R1_001.fastq_314_1a_5
CCCCTACGACAGCGCTGATAATGGCGCAGCTGCTCAGGGTCCCGCAAGCCATCTTGGACATGATCGCTGG
TGCCCACTGGGGAGTCCTAGCGGGCATAGCGTATTTCTCCATGGTGGGGAACTGGGCGAAGGTCCTGCTA
GTGCTGTTACTGTTTGCCGGCGTCGATGCGGAAACCCATACCACCGGGGGGAGTGCTGCCAAGACCACGG
CAGGATTCGTCAGTCTTTTCCAGCCAGGCTCCAAGCAGAGTCTCCAGCTGGTCA

>521_S16_L001_R1_001.fastq_315_1a_5
CCCCTACGACAGCGCTGATAATGGCGCAGCTGCTCAGGGTCCCGCAAGCCATCTTGGACATGATCGCTGG
TGCCCACTGGGGAGTCCTAGCGGGCATAGCGTATTTCTCCATGGTGGGGAACTGGGCGAAGGTCCTGCTA
GTGCTGTTACTGTTTGCCGGCGTCGATGCGGAAACCCATGCCACCGGGGGGAGTGCTGCCAAGACTACGG
CAGGATTCGTCAGTCTTTTCCAGCCAGGCTCCAAGCAGAACCTCCAGCTGGTCA

>521_S16_L001_R1_001.fastq_316_1a_5
CCCCTACGACGGCGCTGATAGTGGCGCAGCTGCTCAGGGTCCCGCAAGCCATCTTGGACATGATCGCTGG
TGCCCACTGGGGAGTCCTAGCGGGCATAGCGTATTTCTCCATGGTGGGGAACTGGGCGAAGGTCCTGCTA
GTGCTGTTGCTGTTTGCCGGCGTCGATGCGGAAACCCATACCACCGGGGGGAGTGCTGCCATGACCACGT
CAGGACTCGTCAGTCTTTTCCAGCCAGGCTCCAAGCAGAACCTCCAGCTGGTCA

>521_S16_L001_R1_001.fastq_317_1a_5
CCCCTACGACAGCGCTGACAATGGCGCAGCTGCTCAGGGTCCCGCAAGCCATCTTGGACATGATCGCTGG
TGCCCACTGGGGAGTCCTAGCGGGCATAGCGTATTTCTCCATGGTGGGGAACTGGGCGAAGGTCCTGCTA
GTGCTGTTACTGTTTGCCGGCGTCGATGCGGAAACCCATACCACCGGGGGGAGTGCTGCCAAGACCACGG
CAGGATTCGTCAGTCTTTTCCAGCCAGGCTCCAAGCAGAATCTCCAGCTGGTCA

>521_S16_L001_R1_001.fastq_318_1a_5
CTCCTACAACGGCGCTGGTAATGGCGCAGCTGCTCAGGGTCCCGCAAGCCATCTTGGACATGATCGCTGG
TGCCCACTGGGGAGTCCTAGCGGGCATAGCGCATTTCTCCATGGTGGGGAACTGGGCGAAGGTCCTGCTA
GTGCTGTTACTGTTTGCCGGCGTCGACGCGGAGACCCGCGTCACCGGGGGGAGTGCTGGCCATACCACGC
AGGGACTCGCCAGTCTTTTCCGGCCAGGCCCCAGGCAGGACATCCAGCTGGTCA

>521_S16_L001_R1_001.fastq_319_1a_5
CCCCTACGACAGCGCTGATAATGGCGCAGCTGCTCAGGGTCCCGCAAGCCATCTTGGACATGATCGCTGG
TGCCCACTGGGGAGTCCTAGCAGGCATAGCGTATTTCTCCATGGTGGGGAACTGGGCGAAGGTCCTGCTA
GTGCTGTTACTGTTTGCCGGCGTCGATGCGGAAACCCATACCACCGGGGGGAGTGCTGCCAAGACCACGG
CAGGATTCGTCAGTCTTTTCCAGCCAGGCTCCAAGCAGAATCTCCAGCTGGTCA

>521_S16_L001_R1_001.fastq_320_1a_5
CCCCTACGACAGCGCTGATAATGGCGCAGCTGCTCAGGGTCCCGCAAGCCATCTTGGACATGATCACTGG
TGCCCACTGGGGAGTCCTAGCGGGCATAGCGTATTTCTCCATGGTGGGGAACTGGGCGAAGGTCCTGCTA
GTGCTGTTACTGTTTGCCGGCGTCGATGCGGAAACTCATACCACCGGGGGGAGTGCTGCCAAGACTACGG
CAGGATTCGTCAGTCTTTTCCAGCCAGGCTCCAAGCAGAACCTCCAGCTGGTCA

>521_S16_L001_R1_001.fastq_321_1a_5
CCCCTACGACAGCGCTGATAATGGTGCAGCTGCTCAGGGTCCCGCAAGCCATCTTGGACATGATCGCTGG
TGCCCACTGGGGAGTCCTAGCGGGCATAGCGTATTTCTCCATGGTGGGGAACTGGGCGAAGGTCCTGCTA
GTGCTGTTACTGTTTGCCGGCGTCGATGCGGAAACCCATACCACCGGGGGGAGTGCTGCCAAGACCACGG
CAGGATTCGTCAGTCTTTTCCAGCCAGGCTCCAAGCAGAATCTCCAGCTGGTCA

>521_S16_L001_R1_001.fastq_322_1a_5
CCCCTACGACAGCGCTGATAATGGCGCAGCTGCTCAGGGTCCCGCAAGCCATCGTGGACATGATCGCTGG
TGCCCACTGGGGAGTCCTAGCGGGCATAGCGTATTTCTCCATGGTGGGGAACTGGGCGAAGGTCCTGCTA
GTGCTGTTACTGTTTGCCGGCGTCGATGCGGAAACCCATACCACCGGGGGGAGTGCTGCCCAGACCACGT
CAGGACTCGTCAGTCTTTTCCAGCCAGGCTCCAAGCAGAATCTCCAGCTGGTCA

>521_S16_L001_R1_001.fastq_323_1a_5
CCCCTACGGCAGCGCTGATAATGGCGCAGCTGCTCAGGGTCCCGCAAGCCATCTTGGACATGATCGCTGG
TGCCCACTGGGGAGTCCTAGCGGGCATAGCGTATTTCTCCATGGTGGGGAACTGGGCGAAGGTCCTGCTA
GTGCTGTTACTGTTTGCCGGCGTCGATGCGGAAACCCATACCACCGGGGGGAGTGCTGCCAAGACCACGG
CAGGATTCGTCAGTCTTTTCCAGCCAGGCTCCAAGCAGAATCTCCAGCTGGTCA

>521_S16_L001_R1_001.fastq_324_1a_5
CCCCTACGACAGCGCTGATAATGGCGCAGCTGCTCAGGGTCCCGCAAGCCATCTTGGACATGATCGCTGG
TGCCCACTGGGGAGTCCTAGCGGGCATAGCGTATTTCTCCATGGTGGGGAACTGGGCGAAGGTCCTGCTA
GTGCTGTTACTGTTTGCCGGCGTCGATGCGGAAACCCATACCACCGGGGGGAGTGCTGCCAAGACTACGG
CAGGATTCGTCAGTCTTTTCCAGCCAGGCTCCAAGCAGAACCTCCAGTTGGTCA

>521_S16_L001_R1_001.fastq_325_1a_5
CCCCTACGACAGCGCTGATAATGGCGCAGCTGCTCAGGGTCCCGCAAGCCATCTTGGACATGATCGCTGG
TGCCCACTGGGGAGTCCTAGCGGGCATAGCGTATTTCTCCATGGTGGGGAACTGGGCGAAGGTCCTGCTA
GCGCTGTTACTGTTTGCCGGCGTCGATGCGGAAACCCATACCACCGGGGGGAGTGCTGCCAAGACCACGG
CAGGATTCGTCAGTCTTTTCCAGCCAGGCTCCAAGCAGAATCTCCAGCTGGTCA

>521_S16_L001_R1_001.fastq_326_1a_5
CCCCTACGACAGCGCTGATAATGGCGCAGCTGCTCAGGGTCCCGCAAGCCATCTTGGACATGATCGCTGG
TGCCCACTGGGGAGTCCTAGCGGGCATAGCGTATTTCTCCATGGTGGGGAACTGGGCGAAGGTCCTGCTA
GTGCTGTTGCTGTTTGCCGGCGTCGATGCGGAAACCCATACCACCGGGGGGAGTGCCGCCAGGACCACAG
CAGGGCTCGCCAGTATTTTCGAGCCAGGCTCCAAGCAGAACCTCCAGCTGGTCA

>521_S16_L001_R1_001.fastq_327_1a_5
CCCCTACGACAGCGCTGATAATGGCGCAGCTGCTCAGGGTCCCGCAAGCCATCTTGGACATGATCGCTGG
TGCCCACTGGGGAGTCCTAGCGGGCATAGCGTATTTCTCCATGGTGGGGAACTGGGCGAAGGTCCTGCTA
GTGCTGTTACTGTTTGCCGGCGTCGATGCGGAAACCCATACCACCGGGGGGAGTGCTGCCAAGACCACGT
TAGGACTCGTCAGTATCTTCGAGCCAGGCTCCAAGCAGAACCTCCAGCTGGTCA

>521_S16_L001_R1_001.fastq_328_1a_5
CCCCTACGACAGCGCTGATAATGGCGCAGCTGCTCAGGGTCCCGCAAGCCATCTTGGACATGATCGCTGG
TGCCCACTGGGGAGTCCTAGCGGGCATAGCGTATTTCTCCATGGTGGGGAACTGGGCGAAGGTCCTGCTA
GTGCTGTTACTGTTTGCCGGCGTCGATGCGGAAACCCATACCACCGGGGGGAGTGCTGCCAAGGCCACGG
CAGGATTCGTCAGTCTTTTCCAGCCAGGCTCCAAGCAGAATCTCCAGCTGGTCA

>521_S16_L001_R1_001.fastq_329_1a_5
CCCCTACGACAGCGCTGATAATGGCGCAGCTGCTCAGGGTCCCGCAAGCCATCTTGGACATGATCGCTGG
TGCCCACTGGGGAGTCCTAGCGGGCATAGCGTATTTCTCCATGGTGGGGAACTGGGCGAAGGTCCTGCTA
GTGCTGCTACTGTTTGCCGGCGTCGATGCGGAAACCCATACCACCGGGGGGAGTGCTGCCATGACCACGT
CAGGACTCGTCAGTCTTTTCCAGCCAGGCTCCAAGCAGAACCTCCAGCTGGTCA

>521_S16_L001_R1_001.fastq_330_1a_5
CCCCTACGACAGCGCTGATAATGGCGCAGCTGCTCAGGGTCCCGCAAGCCATCTTGGACATGATCGCTGG
TGCCCACTGGGGAGTCCTAGCGGGCATAGCGTATTTCTCCATGGTGGGGAACTGGGCGAAGGTCCTGCTA
GTGCTGTTACTGTTTGCCGGCGTCGATGCGGAAACTCATACCACCGGGGGGAGTGCTGCCAAGACTACGG
CAGGATTCGTCAGTCTTTTCCAGCCAGGCTCCAAGCAGAACCTCCAGCTGGTCA

>521_S16_L001_R1_001.fastq_331_1a_5
CCCCTACGACAGCGCTGATAATGGCGCAGCTGCTCAGGGTCCCGCAAGCCATCTTGGACATGATCGCTGG
TGCCCACTGGGGAGTCCTAGCGGGCATAGCGTATTTCTCCATGGTGGGGAACTGGGCGAAGGTCCTGCTA
GTGCTGTTACTGTTTGCCGGCGTCGATGCGGAAACCCATACCACCGGGGGGAGTGCTGCCAAGACCACGG
CAGGATTCGTCAGTCTTTTCCAGCCAGGCTCCAAGCAGAATCTCCGGCTGGTCA

>521_S16_L001_R1_001.fastq_332_1a_5
CCCCTACGACAGCGCTGATAATGGCGCAGCTGCTCAGGGTCCCGCAAGCCATCTTGGACATGATCGCTGG
TGCCCACTGGGGAGTCCTAGCGGGCATAGCGTATTTCTCCATGGTGGGGAACTGGGCGAAGGTCCTGCTA
GTGCTGTTACTGTTCGCCGGCGTCGATGCGGAAACCCATACCACCGGGGGGAGTGCTGCCAAGACCACGG
CAGGACTCGTCAGTCTTTTCCAGCCAGGTTCTAAGCAGAACCTCCAGCTGGTCA

>521_S16_L001_R1_001.fastq_333_1a_5
CCCCTACGACAGCGCTGATAATGGCGCAGCTGCTCAGGGTCCCGCAAGCCATCTTGGACATGATCGCTGG
TGCCCACTGGGGAGTCCTAGCGGGCATAGCGTATTTCTCCATGGTGGGGAACTGGGCGAAGGTCCTGCTA
GTGCTGTTACTGTTTGCCGGCGTCGATGCGGAAACCCATACCACCGGGGGGAGTGCTGCCAAGACCACGG
CAGAATTCGTCAGTCTTTTCCAGCCAGGCTCCAAGCAGAATCTCCAGCTGGTCA

>521_S16_L001_R1_001.fastq_334_1a_5
CCCCTACGACAGCGCTGATAATGGCGCAGCTGCTCAGGGTCCCGCAAGCCATCTTGGACATGATCGCTGG
TGCCCACTGGGGAGTCCTAGCGGGCATAGCGTATTTCTCCATGGTGGGGAACTGGGCGAAGGTCCTGCTG
GTGCTGTTACTGTTTGCCGGCGTCGATGCGGAAACCCATACCACCGGGGGGAGTGCTGCCAAGACCACGG
CAGGATTCGTCAGTCTTTTCCAGCCAGGCTCCAAGCAGAATCTCCAGCTGGTCA

>521_S16_L001_R1_001.fastq_335_1a_5
CCCCTACGACAGCGCTGATAATGGCGCAGCTGCTCAGGGTCCCGCAAGCCATCTTGGACATGATCGCTGG
TGCCCACTGGGGAGTCCTAGCGGGTATAGCGTATTTCTCCATGGTGGGGAACTGGGCGAAGGTCCTGCTA
GTGCTGTTACTGTTTGCCGGCGTCGATGCGGAAACCCATACCACCGGGGGGAGTGCTGCCAAGACCACGG
CAGGATTCGTCAGTCTTTTCCAGCCAGGCTCCAAGCAGAATCTCCAGCTGGTCA

>521_S16_L001_R1_001.fastq_336_1a_5
CCCCTACGACAGCGCTGATAATGGCGCAGCTGCTCAGGGTCCCGCAAGCCATCTTGGACATGATCGCTGG
TGCCCACTGGGGAGTCCTAGCGGGCATAGCGTATTTCTCCATGGTGGGGAACTGGGCGAAGGTCCTGCTA
GTGCTGTTACTGTTTGCCGGCGTCGATGCGGAAACCCATACCACCGGGGGGAGTGCTGCCATGACCACGT
CAGGACTCGTCAGGTTTTTCGAGCCAGGCTCCAAGCAGAACCTCCAGCTGGTCA

>521_S16_L001_R1_001.fastq_337_1a_5
CCCCTACGACAGCGCTGATAATGGCGCAGCTGCTCAGGGTCCCGCAAGCCATCTTGGACATGATCGCTGG
TGCCCACTGGGGAGTCCTAGCGGGCATAGCGTATTTCTCCATGGTGGGGAACTGGGCGAAGGTCCTGCTA
GTGCTGTTACTGTTTGCCGGCGTCGATGCGGAAACCCATACCACCGGGGGGAGTGCTGCCAAGACCACGG
CAGGATTCGTCAGTCTTTTCCAGCCAGGCTCCGAGCAGAATCTCCAGCTGGTCA

>521_S16_L001_R1_001.fastq_338_1a_5
CCCCTACAACGGCGCTGGTAATGGCGCAGCTGCTCAGGGTCCCGCAAGCCATCTTGGACATGATCGCTGG
TGCCCACTGGGGAGTCCTAGCGGGCATAGCGTATTTCTCCATGGTGGGGAACTGGGCGAAGGTCCTGCTA
GTGCTGTTACTGTTTGCCGGCGTCGATGCGGAAACCCATACCACCGGGGGGAGTGCTGCCAAGACCACGG
CAGGATTCGTCAGTCTTTTCCAGCCAGGCTCCAAGCAGAATCTCCAGCTGGTCA

>521_S16_L001_R1_001.fastq_339_1a_5
CCCCTACGACAGCGCTGATAATGGCGCAGCTGCTCAGGGTCCCGCAAGCCATCTTGGACATGATCGCTGG
TGCCCACTGGGGAGTCCTAGCGGGCATAGCGTATTTCTCCATGGCGGGGAACTGGGCGAAGGTCCTGCTA
GTGCTGCTACTGTTTGCCGGCGTCGATGCGGAAACCCATACCACCGGGGGGAGTGCTGCCAGGACCACGT
CAGGACTCGTCAGTATTTTCGAGCCAGGCTCCAAGCAGAACCTCCAGCTGGTCA

>521_S16_L001_R1_001.fastq_340_1a_5
CCCCTACGACAGCGCTGATAATGGCGCAGCTGCTCAGGGTCCCGCAAGCCATCTTGGACATGATTGCTGG
TGCCCACTGGGGAGTTCTAGCGGGCATAGCGTATTTCTCCATGGTGGGGAACTGGGCGAAGGTCCTGCTA
GTGCTGTTACTGTTTGCCGGCGTCGATGCGGAAACCCATACCACCGGGGGGAGTGCTGCCATGACCACGT
CAGGACTCGTCAGGTTTTTCGAGCCAGGCTCCAAGCAGAACCTCCAGCTGGTCA

>521_S16_L001_R1_001.fastq_341_1a_5
CCCCTACGACAGCGCTGATAATGGCGCAGCTGCTCAGGGTCCCGCAAGCCATCTTGGACATGATCGCTGG
TGCCCACTGGGGAGTCCTAGCGGGCATAGCGTATTTCTCCATGGCGGGGAACTGGGCGAAGGTCCTGCTA
GTGCTGTTGCTGTTTGCCGGCGTCGATGCGGAAACCCATACCACCGGGGGGAGTGCCGCCAAGACCACAG
CAGGACTCGCCAGTATTTTCGAGCCAGGCTCCAAGCAGAACCTCCAGCTGGTCA

>521_S16_L001_R1_001.fastq_342_1a_5
CCCCTACGACAGCGCTGATAATGGCGCAGCTGCTCAAGGTCCCGCAAGCCATCTTGGACATGATCGCTGG
TGCCCACTGGGGAGTCCTAGCGGGCATAGCGTATTTCTCCATGGTGGGGAACTGGGCGAAGGTCCTGCTA
GTGCTGTTACTGTTTGCCGGCGTCGATGCGGAAACCCATACCACCGGGGGGAGTGCTGCCAAGACCACGG
CAGGATTCGTCAGTCTTTTCCAGCCAGGCTCCAAGCAGAATCTCCAGCTGGTCA

>521_S16_L001_R1_001.fastq_343_1a_5
CCCCCACGACAGCGCTGATAATGGCGCAGTTGCTCAGGGTCCCGCAAGCCATCTTGGACATGATCGCTGG
TGCCCACTGGGGAGTCCTAGCGGGCATAGCGTATTTCTCCATGGTGGGGAACTGGGCGAAGGTCCTGCTG
GTGCTGTTACTGTTTGCCGGCGTCGATGCGGAAACCCATACCACCGGGGGGAGTGCTGCCAAGACCACGG
CAGGACTCGTCAGTATTTTCGAGCCAGGCTCCAAGCAGAACCTCCAGCTGGTCA

>521_S16_L001_R1_001.fastq_344_1a_5
CCCCTACGACAGCGCTGATAATGGCGCAGCTGCTCAGGGTCCCGCTAGCCATCTTGGACATGATCGCTGG
TGCCCACTGGGGAGTCCTAGCGGGCATAGCGTATTTCTCCATGGTGGGGAACTGGGCGAAGGTCCTGCTA
GTGCTGTTACTGTTTGCCGGCGTCGATGCGGAAACCCATACCACCGGGGGAAGTGCTGCCAAGACCACGG
CAGGATTCGTCAGCCTTTTCCAGCCAGGCTCCAAGCAGAATCTCCAGCTGGTCA

>521_S16_L001_R1_001.fastq_345_1a_5
CCCCTACGACAGCGCTGATAATGGCGCAGCTGCTCAGGGTCCCGCAAGCCATCTTGGACATGATCGCTGG
TGCCCACTGGGGAGTCCTAGCGGGCATAGCGTATTTCTCCATGGTGGGGAACTGGGCGAAGGTCCTACTA
GTGCTGTTGCTGTTTGCCGGCGTCGATGCGGAAACCCATACCACCGGGGGGAGTGCTGCCAGGACCACGC
TAGGACTCGTCAGTTTATTCGATCCAGGCTCCAAGCAGAACCTCCAGCTGGTCA

>521_S16_L001_R1_001.fastq_346_1a_5
CCCCTACGACAGCGCTGATAATGGCGCAGCTGCTCAGGGTCCCGCAAGCCATCTTGGACATGATCGCTGG
TGCCCACTGGGGAGTCCTAGCGGGCATAGCGTATTTCTCCATGGTGGGGAACTGGGCGAAGGTCCTGCTA
GTGCTGTTACTGTTTGCCGGCGTCGATGCAGAAACCCATACCACCGGGGGGAGTGCTGCCAAGACCACGG
CAGGATTCGTCAGTCTTTTCCAGCCAGGCTCCAAGCAGAATCTCCAGCTGGTCA

>521_S16_L001_R1_001.fastq_347_1a_5
CCCCTACGACAGCGCTGATAATGGCGCAGCTGCTCAGGGTCCCGCAAGCCATCTTGGACATGATCGCTGG
TGCCCACTGGGGAGTCCTAGCGGGCATAGCGTATTTCTCCATGGTGGGGAACTGGGCGAAGGTCCTGCTA
GTGCTGTTACTGTTTGCCGGCGTCGATGCGGAAACCCATACCACCGGGGGGAGTGCTGCCAAGACCACGG
CAGGATTTGTCAGTCTTTTCCAGCCAGGCTCCAAGCAGAATCTCCAGCTGGTCA

>521_S16_L001_R1_001.fastq_348_1a_5
CTCCTACGACAGCGCTGATAATGGCGCAGCTGCTCAGGGTCCCGCAAGCCATCTTGGACATGATCGCTGG
TGCCCACTGGGGAGTCCTAGCGGGCATAGCGTATTTCTCCATGGTGGGGAACTGGGCGAAGGTCCTGCTA
GTGCTGTTGCTGTTTGCCGGCGTCGATGCGGAAACCCATACCACCGGGGGGAGTGCCGCCAAGACCACGG
CAGGACTCGCCAGTTTTTTCGAGCCAGGCTCCAAGCAGAACCTGCAGCTGGTCA

>521_S16_L001_R1_001.fastq_349_1a_5
CCCCTACGACAGCGCTGATAATGGCGCAGCTGCTCAGGGTCCCGCAAGCCATCTTGGACATGATCGCTGG
TGCCCACTGGGGAGTCCTAGCGGGCATAGCGTATTTCTCCATGGTGGGGAACTGGGCGAAGGTCCTGCTA
GTGCTGTTACTGTTTGCCGGCGTTGATGCGGAAACCCATACCACCGGGGGGAGTGCTGCCAAGACCACGG
CAGGATTCGTCAGTATTTTCGAGCCAGGCTCCAAGCAGAATCTCCAGCTGGTCA

>521_S16_L001_R1_001.fastq_350_1a_5
CCCCTACGACAGCGCTGATAATGGCGCAGCTGCTCAGGGTCCCGCAAGCCATCTTGGACATGATCGCTGG
TGCCCACTGGGGAGTCCTAGCGGGCATAGCGCATTTCTCCATGGTGGGGAACTGGGCGAAGGTCCTGCTA
GTGCTGTTACTGTTTGCCGGCGTCGATGCGGAAACCCATACCACCGGGGGGAGTGCTGCCAAGACCACGG
CAGGATTCGTCAGTCTTTTCCAGCCAGGCTCCAAGCAGAATCTCCAGCTGGTCA

>521_S16_L001_R1_001.fastq_351_1a_5
CCCCTACGACAGCGCTGATAATGGCGCAGCTGCTCAGGGTCCCGCAAGCCATCTTGGACATGATCGCTGG
TGCCCACTGGGGAGTCCTAGCGGGCATAGCGTATTTCTCCATGGTGGGGAATTGGGCGAAGGTCCTGCTA
GTGCTGTTACTGTTTGCCGGCGTCGATGCGGAAACCCATACCACCGGGGGGAGTGCTGCCCAGACCACGT
CAGGACTCGTCAGTCTTTTCCAGCCAGGCTCCAAGCAGAATCTCCAGCTGGTCA

>521_S16_L001_R1_001.fastq_352_1a_5
CTCCTACAACGGCGCTGGTAATGGCGCAGCTGCTCAGGGTCCCGCAAGCCATCTTGGACATGATCGCTGG
TGCCCACTGGGGAGTCCTAGCGGGCATAGCGTATTTCTCCATGGTGGGGAACTGGGCGAAGGTCCTGCTA
GTGCTGTTGCTGTTTGCCGGCGTCGATGCGGAAACCCATACCACCGGGGGGAGTGCCGCCAAGACCACAG
CAGGACTCGCCAGTATTTTCGAGCCAGGCTCCAAGCAGAACCTCCAGCTGGTCA

>521_S16_L001_R1_001.fastq_353_1a_5
CCCCTACGACAGCGCTGATAATGGCGCAGCTGCTCAGGGTCCCGCAAGCCATCTTGGACATGATCGCTGG
TGCCCACTGGGGAGTCCTAGCGGGCATAGCGTATTTCTCCATGGTGGGGAATTGGGCGAAGGTCCTGCTA
GTGCTGTTACTGTTTGCCGGCGTCGATGCGGAAACCCATACCACCGGGGGGAGTGCTGCCAAGACCACGG
CAGGATTCGTCAGTCTTTTCCAGCCAGGCTCCAAGCAGAATCTCCAGCTGGTCA

>521_S16_L001_R1_001.fastq_354_1a_5
CCCCTACGACAGCGCTGATAATGGCGCAGCTGCTCAGGGTCCCGCAAGCCATCTTGGACATGATCGCTGG
TGCCCACTGGGGAGTCCTAGCGGGCATAGCGTATTTCTCTATGGTGGGGAACTGGGCGAAGGTCCTGCTA
GTGCTGTTACTGTTTGCCGGCGTCGATGCGGAAACCCATACCACCGGGGGGAGCGCTGCCAAGACCACGG
CAGGATTCGTCAGTCTTTTCCAGCCAGGCTCCAAGCAGAATCTCCAGCTGGTCA

>521_S16_L001_R1_001.fastq_355_1a_5
CCCCTACGACAGCGCTGATAATGGCGCAGCTGCTCAGGGTCCCGCAAGCCATCTTGGACATGATCGCTGG
TGCCCACTGGGGAGTCCTAGCGGGCATAGCGTATTTCTCCATGGTGGGGAACTGGGCGAAGGTCCTGCTA
GTGCTGTTGCTGTTTGCCGGCGTCGATGCGGAAACCCATACCACCGGGGGGAGTGCCGCCAAGACCACGG
CAGGACTCGCCAGTTTTTTCGAGCCAGGTTCCAAGCAGAACCTCCAGCTGGTCA

>521_S16_L001_R1_001.fastq_356_1a_5
CTCCTACGACAGCGCTGATAATGGCGCAGCTGCTCAGGGTCCCGCAAGCCATCTTGGACATGATCGCTGG
TGCCCACTGGGGAGTCCTAGCGGGCATAGCGTATTTCTCCATGGTGGGGAACTGGGCGAAGGTCCTGCTA
GTGCTGTTACTGTTTGCCGGCGTCGATGCGGAAACCCATACCACCGGGGGGAGTGCTGCCAAGACCACGT
TAGGACTCGTCAGTCTTTTCCAGCCAGGCTCCAAGCAGAATCTCCAGCTGGTCA

>521_S16_L001_R1_001.fastq_357_1a_5
CCCCTACGACAGCGCTGATAATGGCGCAGCTGCTCAGGGTCCCGCAAGCCATCTTGGACATGATCGCTGG
TGCCCACTGGGGAGTCCTAGCGGGCATAGCGTATTTCTCCATGGTGGGGAACTGGGCGAAGGTCCTGCTA
GTGCTGTTACTGTTTGCCGGCGTCGACGCGGAGACCCGCGTCACCGGGGGGAGTGCTGGCCATACTACGC
AGGGACTCGCCAGTCTTCTCCGGCCAGGCCCCAGGCAGGACATCCAGCTGGTCA

>521_S16_L001_R1_001.fastq_358_1a_5
CCCCTACGACAGCGCTGATAATGGCGCAGCTGCTCAGGGTCCCGCAAGCCATCTTGGACATGATCGCTGG
TGCCCACTGGGGAGTCCTAGCGGGCATAGCGTATTTCTCCATGGTGGGGAACTGGGCGAAGGTCCTGCTA
GTGCTGTTACTGTTTGCCGGCGTCGACGCGGAAACCCATACCACCGGGGGGAGTGCTGCCCAGACCACGC
TAGGACTTGTCCGTTTATTCGATCCAGGCTCCAAGCAGAACCTCCAGCTGGTCA

>521_S16_L001_R1_001.fastq_359_1a_5
CCCCTACGACAGCGCTGATAATGGCGCAGCTGCTCAGGGTCCCGCAAGCCATCTTGGACATGATCGCTGG
TGCCCACTGGGGAGTCCTAGCGGGCATAGCGTATTTCTCCATGGTGGGGAACTGGGCGAAGGTCCTGCTA
GTGCTGTTACTGTTTGCCGGCGTCGATGCGGAAACCCATACCACCGGTGGGAGTGCCGCCCAGACCACGC
TAGGACTCGTCCGTTTATTCGATCCAGGCTCCAAGCAGAACCTCCAGCTGGTCA

>521_S16_L001_R1_001.fastq_360_1a_5
CTCCTACAACGGCGCTGGTAATGGCGCAGCTGCTCAGGGTCCCGCAAGCCATCTTGGACATGATCGCTGG
TGCCCACTGGGGAGTCCTAGCGGGCATAGCGTATTTCTCCATGGTGGGGAACTGGGCGAAGGTCCTGCTA
GTGCTGTTACTGTTTGCCGGCGTCGATGCGGAAACCCATACCACCGGGGGGAGTGCTGCCAAGACCACGT
TAGGACTCGTCAGTATTTTCGAGCCAGGCTCCAAGCAGAACCTCCAGCTGGTCA

>521_S16_L001_R1_001.fastq_361_1a_5
CTCCTACAACGGCGCTGGTAATGGCGCAGCTGCTCAGGGTCCCGCAAGCCATCTTGGACATGATCGCTGG
TGCCCACTGGGGAGTCCTAGCGGGCATAGCGTATTTCTCCATGGTGGGGAACTGGGCGAAGGTCCTGCTA
GTGCTGTTACTGTTTGCCGGCGTCGACGCGGAGACCCGCGTCACCGGGGGGAGTGCTGGCCATACCACGC
AGGGACTCGCCAGTCTTTTCCAGCCAGGCTCCAAGCAGAATCTCCAGCTGGTCA

>521_S16_L001_R1_001.fastq_362_1a_5
CCCCTACGACAGCGCTGATAATGGCGCAGCTGCTCAGGGTCCCGCAAGCCATCTTGGACATGATCGCTGG
TGCCCACTGGGGAGTCCTAGCGGGCATAGCGTATTTCTCCATGGTGGGGAACTGGGCGAAGGTCCTGCTA
GTGCTGTTACTGTTTGCTGGCGTCGATGCGGAAACCCATACCACCGGGGGGAGTGCTGCCAAGACTACGG
CAGGATTCGTCAGTCTTTTCCAGCCAGGCTCCAAGCAGAACCTCCAGCTGGTCA

>521_S16_L001_R1_001.fastq_363_1a_5
CCCCTACGACAGCGCTGATAATGGCGCAGCTGCTCAGGGTCCCGCAAGCCATCTTGGACATGATCGCTGG
TGCGCACTGGGGAGTCCTAGCGGGCATAGCGTATTTCTCCATGGTGGGGAACTGGGCGAAGGTCCTGCTA
GTGCTGTTACTGTTTGCCGGCGTCGATGCGGAAACCCATACCACCGGGGGGAGTGCTGCCCAGACCACGC
TAGGACTCGTCCGTTTATTCGATCCAGGCTCCAAGCAGAACCTCCAGCTGGTCA
