# Supplementary material for: HCV transmission in high-risk communities in Bulgaria
Source: PLoS One. 2019 Mar 5;14(3):e0212350. doi: 10.1371/journal.pone.0212350 (PMC6400337; doi:10.1371/journal.pone.0212350)
Supplement: S1 File — (ZIP) [file pone.0212350.s002.zip › 619_S62_L001_R1_001.fastq_1a_freq5.fas]

>619_S62_L001_R1_001.fastq_1_1a_4562
CCCCCACAACGGCGCTGGTAGTGGCTCAGCTACTTAGGGTCCCGCAAGCCATCTTGGACATGATCGCTGG
TGCCCACTGGGGAGTCCTAGCGGGCATGGCGTATTTCTCCATGGTGGGCAACTGGGCGAAGGTCCTAGTA
GTGCTGTTGCTGTTTGCCGGCGTCGACGCAGACACCTACACCACCGGGGGGAGTGCTGCTGCTACCACGG
CTACATTCACCCGGTTCTTCACTCAGGGCCCCAAGCAGGATATCCAGCTGATCA

>619_S62_L001_R1_001.fastq_2_1a_748
CCCCCACAACGGCGCTGGTAGTGGCTCAGCTACTTAGGGTCCCGCAAGCCATCTTGGACATGATCGCTGG
TGCCCACTGGGGAGTCCTAGCGGGCATGGCGTATTTCTCCATGGTGGGCAACTGGGCGAAGGTCCTAGTA
GTGCTGTTGCTGTTTGCCGGCGTCGACGCAGACACCTACACCACCGGGGGGAGTGCTGCTGCTACCACGG
CTACATTCACCCGGTTCTTCACTAAGGGCCCCAAGCAGGATATCCAGCTGATCA

>619_S62_L001_R1_001.fastq_3_1a_265
CCCCCACAACGGCGCTGGTAGTGGCTCAGCTACTTAGGGTCCCGCAAGCCATCTTGGACATGATCGCTGG
TGCCCACTGGGGAGTCCTAGCGGGCATGGCGTATTTCTCCATGGTGGGCAACTGGGCGAAGGTCCTAGTA
GTGCTGTTGCTGTTTGCCGGCGTCGACGCAGACACCTACACCACCGGGGGGAGTGCTGCTGCTACCACGG
CTACATTCACCCGGTTCTTCACTCAGGGTCCCAAGCAGGATATCCAGCTGATCA

>619_S62_L001_R1_001.fastq_4_1a_204
CCCCCACAACGGCGCTGGTAGTGGCTCAGCTACTTAGGGTCCCGCAAGCCATCTTGGACATGATCGCTGG
TGCCCACTGGGGAGTCCTAGCGGGCATGGCGTATTTCTCCATGGTGGGCAACTGGGCGAAGGTCCTAGTA
GTGCTGTTGCTGTTTGCCGGCGTCGACGCAGACACCTACACCACCGGGGGGAGTGCTGCTGCTACCACGG
CTACATTCACCCGGTTCTTCACTCAGGGCCCCAAGCAGCATATCCAGCTGATCA

>619_S62_L001_R1_001.fastq_5_1a_124
CCCCCACAACGGCGCTGGTAGTGGCTCAGCTACTTAGGGTCCCGCAAGCCATCTTGGACATGATCGCTGG
TGCCCACTGGGGAGTCCTAGCGGGCATGGCGTATTTCTCCATGGTGGGCAACTGGGCGAAGGTCCTAGTA
GTGCTGTTGCTGTTTGCCGGCGTCGACGCAGACACCTACACCACCGGGGGGAGTGCTGCTGCTTCCACGG
CTACATTCACCCGGTTCTTCACTCAGGGCCCCAAGCAGGATATCCAGCTGATCA

>619_S62_L001_R1_001.fastq_6_1a_103
CCCCCACAACGGCGCTGGTAGTGGCTCAGCTACTTAGGGTCCCGCAAGCCATCTTGGACATGATCGCTGG
TGCCCACTGGGGAGTCCTAGCGGGCATGGCGTATTTCTCCATGGTGGGCAACTGGGCGAAGGTCCTAGTA
GTGCTGTTGCTGTTTGCCGGCGTCGACGCAGACACCTACACCACCGGGGGGAGTGCTGCTGCTACCACGG
CTACATTCACCCGGTTCTTCACTCAGGGCCCCAAGCAGAATATCCAGCTGATCA

>619_S62_L001_R1_001.fastq_7_1a_77
CCCCCACAACGGCGCTGGTAGTGGCTCAGCTACTTAGGGTCCCGCAAGCCATCTTGGACATGATCGCTGG
TGCCCACTGGGGAGTCCTAGCGGGCATGGCGTATTTCTCCATGGTGGGCAACTGGGCGAAGGTCCTAGTG
GTGCTGTTGCTGTTTGCCGGCGTCGACGCAGACACCTACACCACCGGGGGGAGTGCTGCTGCTACCACGG
CTACATTCACCCGGTTCTTCACTCAGGGCCCCAAGCAGGATATCCAGCTGATCA

>619_S62_L001_R1_001.fastq_8_1a_76
CCCCCACAACGGCGCTGGTAGTGGCTCAGCTACTTAGGGTCCCGCAAGCCATCTTGGACATGATCGCTGG
TGCCCACTGGGGAGTCCTAGCGGGCATGGCGTATTTCTCCATGGTGGGCAACTGGGCGAAGGTCCTAGTA
GTGCTGTTGCTGTTTGCCGGCGTCGACGCAGACACCTACACCACCGGGGGGAGTGCTGCTGCTACCACGG
CTACATTCACCCGGTTCTTCACTCAAGGCCCCAAGCAGGATATCCAGCTGATCA

>619_S62_L001_R1_001.fastq_9_1a_71
CCCCCACAACGGCGCTGGTAGTGGCTCAGCTACTTAGGGTCCCGCAAGCCATCTTGGACATGATCGCTGG
TGCCCACTGGGGAGTCCTAGCGGGCATGGCGTATTTCTCCATGGTGGGCAACTGGGCGAAGGTCCTGGTA
GTGCTGTTGCTGTTTGCCGGCGTCGACGCAGACACCTACACCACCGGGGGGAGTGCTGCTGCTACCACGG
CTACATTCACCCGGTTCTTCACTCAGGGCCCCAAGCAGGATATCCAGCTGATCA

>619_S62_L001_R1_001.fastq_10_1a_59
CCCCCACAACGGCGCTGGTAGTGGCTCAGCTACTTAGGGTCCCGCAAGCCATCTTGGACATGATCGCTGG
TGCCCACTGGGGAGTCCTAGCGGGCATGGCGTATTTCTCCATGGTGGGCAACTGGGCGAAGGTCCTAGTA
GTGCTGTTGCTGTTTGCCGGCGTCGACGCAGACACCTACACCACCGGGGGGAGTGCTGCTGCTACCACGG
CTACATTCACCCGGTTCTTCACTCAGGGCCCCAAGCAGGACATCCAGCTGATCA

>619_S62_L001_R1_001.fastq_11_1a_54
CCCCCACAACGGCGCTGGTAGTGGCTCAGCTACTTAGGGTCCCGCAAGCCATCTTGGACATGATCGCTGG
TGCCCACTGGGGAGTCCTAGCGGGCATGGCGTATTTCTCCATGGTGGGCAACTGGGCGAAGGTCCTAGTA
GTGCTGTTGCTGTTTGCCGGCGTCGACGCAGACACCTACACCACCGGGGGGAGTGCTGCTGCTACCACGG
CTTCATTCACCCGGTTCTTCACTCAGGGCCCCAAGCAGGATATCCAGCTGATCA

>619_S62_L001_R1_001.fastq_12_1a_51
CCCCCACAACGGCGCTGGTAGTGGCTCAGCTACTTAGGGTCCCGCAAGCCATCTTGGACATGATCGCTGG
TGCCCACTGGGGAGTCCTAGCGGGCATGGCGTATTTCTCCATGGTGGGCAACTGGGCGAAGGTCCTAGTA
GTGCTGTTGCTGTTTGCCGGCGTCGACGCAGACACCTACACCACCGGGGGGAGTGCTGCTGCTACCACGG
CCACATTCACCCGGTTCTTCACTCAGGGCCCCAAGCAGGATATCCAGCTGATCA

>619_S62_L001_R1_001.fastq_13_1a_50
CCCCCACAACGGCGCTGGTAGTGGCTCAGCTACTTAGGGTCCCGCAAGCCATCTTGGACATGATCGCTGG
TGCCCACTGGGGAGTCCTAGCGGGCATGGCGTATTTCTCCATGGTGGGCAACTGGGCGAAGGTCCTAGTA
GTGCTGTTGCTGTTTGCCGGCGTCGACGCAGACACCTACACCACCGGGGGGAGTGCTGCCGCTACCACGG
CTACATTCACCCGGTTCTTCACTCAGGGCCCCAAGCAGGATATCCAGCTGATCA

>619_S62_L001_R1_001.fastq_14_1a_49
CCCCCACAACGGCGCTGGTAGTGGCTCAGCTACTTAGGGTCCCGCAAGCCATCTTGGACATGATCGCTGG
TGCCCACTGGGGAGTCCTAGCGGGCATGGCGTATTTCTCCATGGTGGGCAACTGGGCGAAGGTCCTAGTA
GTGCTGTTGCTGTTTGCCGGCGTCGACGCAGACACCTACACCACCGGGGGGAGTGCTGCTGCTACCACGG
CTACATTCACCCGGTTCTTCACTAAGGGTCCCAAGCAGGATATCCAGCTGATCA

>619_S62_L001_R1_001.fastq_15_1a_48
CCCCCACAACGGCGCTGGTAGTGGCCCAGCTACTTAGGGTCCCGCAAGCCATCTTGGACATGATCGCTGG
TGCCCACTGGGGAGTCCTAGCGGGCATGGCGTATTTCTCCATGGTGGGCAACTGGGCGAAGGTCCTAGTA
GTGCTGTTGCTGTTTGCCGGCGTCGACGCAGACACCTACACCACCGGGGGGAGTGCTGCTGCTACCACGG
CTACATTCACCCGGTTCTTCACTCAGGGCCCCAAGCAGGATATCCAGCTGATCA

>619_S62_L001_R1_001.fastq_16_1a_48
CCCCCACAACGGCGCTGGTAGTGGCTCAGCTACTTAGGGTCCCGCAAGCCATCTTGGACATGATCGCTGG
CGCCCACTGGGGAGTCCTAGCGGGCATGGCGTATTTCTCCATGGTGGGCAACTGGGCGAAGGTCCTAGTA
GTGCTGTTGCTGTTTGCCGGCGTCGACGCAGACACCTACACCACCGGGGGGAGTGCTGCTGCTACCACGG
CTACATTCACCCGGTTCTTCACTCAGGGCCCCAAGCAGGATATCCAGCTGATCA

>619_S62_L001_R1_001.fastq_17_1a_46
CCCCCACAACGGCGCTGGTAGTGGCTCAGCTACTTAGGGTCCCGCAAGCCATCTTGGACATGATCGCTGG
TGCCCACTGGGGAGTCCTAGCGGGCATGGCGTATTTCTCCATGGTGGGCAACTGGGCGAAGGTCCTAGTA
GTGCTGTTGCTGTTTGCCGGCGTCGACGCGGACACCTACACCACCGGGGGGAGTGCTGCTGCTACCACGG
CTACATTCACCCGGTTCTTCACTCAGGGCCCCAAGCAGGATATCCAGCTGATCA

>619_S62_L001_R1_001.fastq_18_1a_44
CCCCCACAACGGCGCTGGTAGTGGCTCAGCTACTTAGGGTCCCGCAAGCCATCTTGGACATGATCGCTGG
TGCCCACTGGGGAGTCCTAGCGGGCATGGCGTATTTCTCCATGGTGGGCAACTGGGCGAAGGTCCTAGTA
GTGCTGTTGCTGTTTGCCGGCGTCGACGCAGACACCTACACCACCGGGGGGAGTGCTGCTGCTACCACGG
CTACATTCACCCGGTTCTTCACTCAGGGCCCCAAGCAGGATATCCGGCTGATCA

>619_S62_L001_R1_001.fastq_19_1a_43
CCCCCACAACGGCGCTGGTAGTGGCTCAGCTACTTAGGGTCCCGCAAGCCATCTTGGACATGATCGCTGG
TGCCCACTGGGGAGTCCTAGCGGGCATGGCGTATTTCTCCATGGTGGGCAACTGGGCGAAGGTCCTAGTA
GTGCTGTTGCTGTTTGCCGGCGTCGACGCAGACACCTACACCACCGGGGGGAGCGCTGCTGCTACCACGG
CTACATTCACCCGGTTCTTCACTCAGGGCCCCAAGCAGGATATCCAGCTGATCA

>619_S62_L001_R1_001.fastq_20_1a_41
CCCCCACAACGGCGCTGGTAGTGGCTCAGCTACTTAGGGTCCCGCAAGCCATCTTGGACATGATCGCTGG
TGCCCACTGGGGAGTCCTAGCGGGCATGGCGTATTTCTCCATGGTGGGCAACTGGGCGAAGGTCCTAGTA
GTGCTGTTGCTGTTTGCCGGCGTCGACGCAGACACCTACACCACCGGGGGGAGTGCTGCTGCTACCACGG
CTACATTCACCCGGTTCTTCACCCAGGGCCCCAAGCAGGATATCCAGCTGATCA

>619_S62_L001_R1_001.fastq_21_1a_40
CCCCCACAACGGCGCTGGTAGTGGCTCAGCTACTTAGGGTCCCGCAAGCCATCTTGGACATGATCGCTGG
TGCCCACTGGGGAGTCCTAGCGGGCATGGCGTATTTCTCCATGGTGGGCAACTGGGCGAAGGTCCTAGTA
GTGCTGTTGCTGTTTGCCGGCGTCGACGCAGACACCTACACCACCGGGGGGAGTGCTGCTGCTACCACGG
CTACATTCACCCGGTTCTTCACTCAGGGCCCCAAGCAGGATATCCAGCTGATTA

>619_S62_L001_R1_001.fastq_22_1a_38
CCCCCACAACGGCGCTGGTAGTGGCTCAGCTACTTAGGGTCCCGCAAGCCATCTTGGACATGATCGCTGG
TGCCCACTGGGGAGTCCTAGCGGGCATGGCGTATTTCTCCATGGTGGGCAACTGGGCGAAGGTCCTAGTA
GTGCTGTTGCTGTTTGCCGGCGTCGACGCAGACACCTACACCACCGGGGGGAGTGCCGCTGCTACCACGG
CTACATTCACCCGGTTCTTCACTCAGGGCCCCAAGCAGGATATCCAGCTGATCA

>619_S62_L001_R1_001.fastq_23_1a_37
CCCCCACAACGGCGCTGGTAGTGGCTCAGCTACTTAGGGTCCCGCAAGCCATCTTGGACATGATCGCTGG
TGCCCACTGGGGAGTCCTAGCGGGCATGGCGTATTTCTCCATGGTGGGCAACTGGGCGAAGGTCCTAGTA
GTGCTGTTGCTGTTTGCCGGCGTCGACGCAGACACCTACACCACCGGGGGGAGTGCTGCTGCTACCACGG
CTACGTTCACCCGGTTCTTCACTCAGGGCCCCAAGCAGGATATCCAGCTGATCA

>619_S62_L001_R1_001.fastq_24_1a_37
CCCCCACAACGGCGCTGGTAGTGGCTCAGCTACTTAGGGTCCCGCAAGCCATCTTGGACATGATCGCTGG
TGCCCACTGGGGAGTCCTAGCGGGCATGGCGTATTTCTCCATGGTGGGCAACTGGGCGAAGGTCCTAGTA
GTGCTGCTGCTGTTTGCCGGCGTCGACGCAGACACCTACACCACCGGGGGGAGTGCTGCTGCTACCACGG
CTACATTCACCCGGTTCTTCACTCAGGGCCCCAAGCAGGATATCCAGCTGATCA

>619_S62_L001_R1_001.fastq_25_1a_36
CTCCCACAACGGCGCTGGTAGTGGCTCAGCTACTTAGGGTCCCGCAAGCCATCTTGGACATGATCGCTGG
TGCCCACTGGGGAGTCCTAGCGGGCATGGCGTATTTCTCCATGGTGGGCAACTGGGCGAAGGTCCTAGTA
GTGCTGTTGCTGTTTGCCGGCGTCGACGCAGACACCTACACCACCGGGGGGAGTGCTGCTGCTACCACGG
CTACATTCACCCGGTTCTTCACTCAGGGCCCCAAGCAGGATATCCAGCTGATCA

>619_S62_L001_R1_001.fastq_26_1a_33
CCCCCACAACGGCGCTGGTAGTGGCTCAGCTACTTAGGGTCCCGCAGGCCATCTTGGACATGATCGCTGG
TGCCCACTGGGGAGTCCTAGCGGGCATGGCGTATTTCTCCATGGTGGGCAACTGGGCGAAGGTCCTAGTA
GTGCTGTTGCTGTTTGCCGGCGTCGACGCAGACACCTACACCACCGGGGGGAGTGCTGCTGCTACCACGG
CTACATTCACCCGGTTCTTCACTCAGGGCCCCAAGCAGGATATCCAGCTGATCA

>619_S62_L001_R1_001.fastq_27_1a_33
CCCCCACAACGGCGCTGGTAGTGGCTCAGCTACTTAGGGTCCCGCAAGCCATCTTGGACATGATCGCTGG
TGCCCACTGGGGAGTCCTAGCGGGCATGGCGTATTTCTCCATGGTGGGCAACTGGGCGAAGGTCCTAGTA
GTGCTGTTGCTGTTTGCCGGCGTCGACGCAGACACCTACACCACCGGGGGGAGTGCTGCTGCTACCACGG
CTACATTCACCCGGTTCTTCACTCAGGGCCCCAAGCAGGGTATCCAGCTGATCA

>619_S62_L001_R1_001.fastq_28_1a_33
CCCCCACAACGGCGCTGGTAGTGGCTCAGCTACTTAGGGTCCCGCAAGCCATCTTGGACATGATCGCTGG
TGCCCACTGGGGAGTCCTAGCGGGCATGGCGTATTTCTCCATGGTGGGCAACTGGGCGAAGGTCCTAGTA
GTGCTGTTGCTGTTTGCCGGCGTCGACGCAGACACCTACACCACCGGGGGGAGTGCTGCTGCTAGCACGG
CTACATTCACCCGGTTCTTCACTCAGGGCCCCAAGCAGGATATCCAGCTGATCA

>619_S62_L001_R1_001.fastq_29_1a_33
CCCCCACAACAGCGCTGGTAGTGGCTCAGCTACTTAGGGTCCCGCAAGCCATCTTGGACATGATCGCTGG
TGCCCACTGGGGAGTCCTAGCGGGCATGGCGTATTTCTCCATGGTGGGCAACTGGGCGAAGGTCCTAGTA
GTGCTGTTGCTGTTTGCCGGCGTCGACGCAGACACCTACACCACCGGGGGGAGTGCTGCTGCTACCACGG
CTACATTCACCCGGTTCTTCACTCAGGGCCCCAAGCAGGATATCCAGCTGATCA

>619_S62_L001_R1_001.fastq_30_1a_32
CCCCCACAACGGCGCTGGTAGTGGCTCAGCTACTTAGGGTCCCGCAAGCCATCTTGGACATGATCGCCGG
TGCCCACTGGGGAGTCCTAGCGGGCATGGCGTATTTCTCCATGGTGGGCAACTGGGCGAAGGTCCTAGTA
GTGCTGTTGCTGTTTGCCGGCGTCGACGCAGACACCTACACCACCGGGGGGAGTGCTGCTGCTACCACGG
CTACATTCACCCGGTTCTTCACTCAGGGCCCCAAGCAGGATATCCAGCTGATCA

>619_S62_L001_R1_001.fastq_31_1a_31
CCCCCACAACGGCGCTGGTAGTGGCTCAGCTACTTAGGGTCCCGCAAGCCATCTTGGACATGATCGCTGG
TGCCCACTGGGGAGTCCTAGCGGGCATGGCGTATTTCTCCATGGTGGGCAACTGGGCGAAGGTCCTAGTA
GTGCTGTTGCTGTTTGCCGGCGTCGATGCAGACACCTACACCACCGGGGGGAGTGCTGCTGCTACCACGG
CTACATTCACCCGGTTCTTCACTCAGGGCCCCAAGCAGGATATCCAGCTGATCA

>619_S62_L001_R1_001.fastq_32_1a_31
CCCCCACAACGGCGCTGGTAGTGGCTCAGCTACTTAGGGTCCCGCAAGCCATCTTGGACATGATCGCTGG
TGCCCACTGGGGGGTCCTAGCGGGCATGGCGTATTTCTCCATGGTGGGCAACTGGGCGAAGGTCCTAGTA
GTGCTGTTGCTGTTTGCCGGCGTCGACGCAGACACCTACACCACCGGGGGGAGTGCTGCTGCTACCACGG
CTACATTCACCCGGTTCTTCACTCAGGGCCCCAAGCAGGATATCCAGCTGATCA

>619_S62_L001_R1_001.fastq_33_1a_31
CCCCCACAACGGCGCTGGTAGTGGCTCAGCTACTTAGGGTCCCGCAAGCCATCTTGGGCATGATCGCTGG
TGCCCACTGGGGAGTCCTAGCGGGCATGGCGTATTTCTCCATGGTGGGCAACTGGGCGAAGGTCCTAGTA
GTGCTGTTGCTGTTTGCCGGCGTCGACGCAGACACCTACACCACCGGGGGGAGTGCTGCTGCTACCACGG
CTACATTCACCCGGTTCTTCACTCAGGGCCCCAAGCAGGATATCCAGCTGATCA

>619_S62_L001_R1_001.fastq_34_1a_29
CCCCCACAACGGCGCTGGTAGTGGCTCAGCTACTTAGGGTCCCGCAAGCCGTCTTGGACATGATCGCTGG
TGCCCACTGGGGAGTCCTAGCGGGCATGGCGTATTTCTCCATGGTGGGCAACTGGGCGAAGGTCCTAGTA
GTGCTGTTGCTGTTTGCCGGCGTCGACGCAGACACCTACACCACCGGGGGGAGTGCTGCTGCTACCACGG
CTACATTCACCCGGTTCTTCACTCAGGGCCCCAAGCAGGATATCCAGCTGATCA

>619_S62_L001_R1_001.fastq_35_1a_29
CCCCCACAACGGCGCTGGTAGTGGCTCAGCTACTTAGGGTCCCGCAAGCCATCTTGGACATGATCGCTGG
TGCCCACTGGGGAGTCCTAGCGGGCATGGCGTACTTCTCCATGGTGGGCAACTGGGCGAAGGTCCTAGTA
GTGCTGTTGCTGTTTGCCGGCGTCGACGCAGACACCTACACCACCGGGGGGAGTGCTGCTGCTACCACGG
CTACATTCACCCGGTTCTTCACTCAGGGCCCCAAGCAGGATATCCAGCTGATCA

>619_S62_L001_R1_001.fastq_36_1a_28
CCCCCACAACGGCGCTGGTAGTGGCTCAGCTACTTAGGGTCCCGCAAGCCATCTTGGACATGATCGCTGG
TGCCCACTGGGGAGTCCTAGCGGGCATGGCGTATTTCTCCATGGTGGGCAACTGGGCGAAGGTCCTAGTA
GTGCTGTTGCTGTTTGCCGGCGCCGACGCAGACACCTACACCACCGGGGGGAGTGCTGCTGCTACCACGG
CTACATTCACCCGGTTCTTCACTCAGGGCCCCAAGCAGGATATCCAGCTGATCA

>619_S62_L001_R1_001.fastq_37_1a_28
CCCCCACGACGGCGCTGGTAGTGGCTCAGCTACTTAGGGTCCCGCAAGCCATCTTGGACATGATCGCTGG
TGCCCACTGGGGAGTCCTAGCGGGCATGGCGTATTTCTCCATGGTGGGCAACTGGGCGAAGGTCCTAGTA
GTGCTGTTGCTGTTTGCCGGCGTCGACGCAGACACCTACACCACCGGGGGGAGTGCTGCTGCTACCACGG
CTACATTCACCCGGTTCTTCACTCAGGGCCCCAAGCAGGATATCCAGCTGATCA

>619_S62_L001_R1_001.fastq_38_1a_28
CCCCCACAACGGCGCTGGTAGTGGCTCAGCTACTTAGGGCCCCGCAAGCCATCTTGGACATGATCGCTGG
TGCCCACTGGGGAGTCCTAGCGGGCATGGCGTATTTCTCCATGGTGGGCAACTGGGCGAAGGTCCTAGTA
GTGCTGTTGCTGTTTGCCGGCGTCGACGCAGACACCTACACCACCGGGGGGAGTGCTGCTGCTACCACGG
CTACATTCACCCGGTTCTTCACTCAGGGCCCCAAGCAGGATATCCAGCTGATCA

>619_S62_L001_R1_001.fastq_39_1a_28
CCCCCACAACGGCGCTGGTAGTGGCTCAGCTACTTAGGGTCCCGCAAGCCATCTTGGACATGATCGCTGG
TGCCCACTGGGGAGTCCTAGCGGGCATGGCGTATTTCTCCATGGTGGGCAACTGGGCGAAGGCCCTAGTA
GTGCTGTTGCTGTTTGCCGGCGTCGACGCAGACACCTACACCACCGGGGGGAGTGCTGCTGCTACCACGG
CTACATTCACCCGGTTCTTCACTCAGGGCCCCAAGCAGGATATCCAGCTGATCA

>619_S62_L001_R1_001.fastq_40_1a_27
CCCCCACAACGGCGCTGGTAGTGGCTCAGCTACTTAGGGTCCCGCAAGCCATCTTGGACATGATCGCTGG
TGCCCACTGGGGAGTCCTAGCGGGCATGGCGTATTTCTCCATGGTGGGCAACTGGGCGAAGGTCCTAGTA
GTGCTGTTGCTGTTTGCCGGCGTCGACGCAGACACCTACACCACCGGGGGGAGTGCTGCTGCTACCACGG
CTACATTCACCCGGTTCTTCGCTCAGGGCCCCAAGCAGGATATCCAGCTGATCA

>619_S62_L001_R1_001.fastq_42_1a_26
CCCCCACAACGGCGCTGGTAGTGGCTCAGCTACTTAGGGTCCCGCAAGCCATCTTGGACATGATCGCTGG
TGCCCACTGGGGAGTCCTAGCGGGCATGGCGTATTTCTCCATGGTGGGCAACTGGGCGAAGGTCCTAGTA
GTGCTGTTGCCGTTTGCCGGCGTCGACGCAGACACCTACACCACCGGGGGGAGTGCTGCTGCTACCACGG
CTACATTCACCCGGTTCTTCACTCAGGGCCCCAAGCAGGATATCCAGCTGATCA

>619_S62_L001_R1_001.fastq_43_1a_26
CCCCCACAACGGCGCTGGTAGTGGCTCAGCTACTTAGAGTCCCGCAAGCCATCTTGGACATGATCGCTGG
TGCCCACTGGGGAGTCCTAGCGGGCATGGCGTATTTCTCCATGGTGGGCAACTGGGCGAAGGTCCTAGTA
GTGCTGTTGCTGTTTGCCGGCGTCGACGCAGACACCTACACCACCGGGGGGAGTGCTGCTGCTACCACGG
CTACATTCACCCGGTTCTTCACTCAGGGCCCCAAGCAGGATATCCAGCTGATCA

>619_S62_L001_R1_001.fastq_44_1a_26
CCCCCACAACGGCGCTGGTAGTGGCTCAGCTACTTAGGGTCCCGCAAGCCATCTTGGACATGATCGCTGG
TGCCCACTGGGGAGTCCTAGCGGGCATGGCGTATTTCCCCATGGTGGGCAACTGGGCGAAGGTCCTAGTA
GTGCTGTTGCTGTTTGCCGGCGTCGACGCAGACACCTACACCACCGGGGGGAGTGCTGCTGCTACCACGG
CTACATTCACCCGGTTCTTCACTCAGGGCCCCAAGCAGGATATCCAGCTGATCA

>619_S62_L001_R1_001.fastq_45_1a_25
CCCCCACAACGGCGCTGGTAGTGGCTCAGCTACTTAGGGTCCCGCAAGCCATCTTGGACATGATCGCTGG
TGCCCACTGGGGAGTCCTAGCGGGCATGGCGTATTTCTCCATGGTGGGCAACTGGGCGAAGGTCCTAGTA
GTGCTGTTGCTGTTCGCCGGCGTCGACGCAGACACCTACACCACCGGGGGGAGTGCTGCTGCTACCACGG
CTACATTCACCCGGTTCTTCACTCAGGGCCCCAAGCAGGATATCCAGCTGATCA

>619_S62_L001_R1_001.fastq_46_1a_25
CCCCCACAACGGCGCTGGTAGTGGCTCAGCTACTTAGGGTCCCGCAAGCCATCTTGGACATGATCGCTGG
TGCCCACTGGGGAGTCCTAGCGGGCATGGCGTATTTCTCCATGGTGGGCAACTGGGCGAAGGTCCTAGTA
GTGCTGTTGCTGTTTGCCGGCGTCGACGCAGACACCTACACCACCGGGGGGAGTGCTGCTGCTACCACGG
CTACATTCACCCGGTTCTTCACTCAGGGCCCTAAGCAGGATATCCAGCTGATCA

>619_S62_L001_R1_001.fastq_47_1a_24
CCCCCACAACGGCGCTGGTAGTGGCTCAGCTACTTAGGGTCCCGCAAGCCATCTTGGACATGATCGCTGG
TGCCCACTGGGGAGTCCTAGCGGGCATGGCGTATTTCTCCATGGTGGGCAACTGGGCGAAGGTCCTAGTA
GTGCTGTTGCTATTTGCCGGCGTCGACGCAGACACCTACACCACCGGGGGGAGTGCTGCTGCTACCACGG
CTACATTCACCCGGTTCTTCACTCAGGGCCCCAAGCAGGATATCCAGCTGATCA

>619_S62_L001_R1_001.fastq_48_1a_24
CCCCCACAACGGCGCTGGTAGTGGCTCAGCTACTTAGGGTCCCGCAAGCCATCTTGGACATGATCGCTGG
TGCCCACTGGGGAGTCCTAGCGGGCATGGCGTATTTCTCCATGGTGGGCAACTGGGCGAAGGTCCTAGTA
GTGCTGTTGCTGTTTGCCGGCGTCGACGCAGACACCTACACCACCGGGGGGAGTGCTGCTGCTACCACGG
CTACATTCACCCGGTTCTTCACTCAGGGCCCCAGGCAGGATATCCAGCTGATCA

>619_S62_L001_R1_001.fastq_49_1a_24
CCCCCACAACGGCGCTGGTAGTGGCTCAGCTACTTAGGGTCCCGCAAGCCATCTTGGACATGATCGCTGG
TGCCCACTGGGGAGCCCTAGCGGGCATGGCGTATTTCTCCATGGTGGGCAACTGGGCGAAGGTCCTAGTA
GTGCTGTTGCTGTTTGCCGGCGTCGACGCAGACACCTACACCACCGGGGGGAGTGCTGCTGCTACCACGG
CTACATTCACCCGGTTCTTCACTCAGGGCCCCAAGCAGGATATCCAGCTGATCA

>619_S62_L001_R1_001.fastq_50_1a_24
CCCCCACAACGGCGCTGGTAGCGGCTCAGCTACTTAGGGTCCCGCAAGCCATCTTGGACATGATCGCTGG
TGCCCACTGGGGAGTCCTAGCGGGCATGGCGTATTTCTCCATGGTGGGCAACTGGGCGAAGGTCCTAGTA
GTGCTGTTGCTGTTTGCCGGCGTCGACGCAGACACCTACACCACCGGGGGGAGTGCTGCTGCTACCACGG
CTACATTCACCCGGTTCTTCACTCAGGGCCCCAAGCAGGATATCCAGCTGATCA

>619_S62_L001_R1_001.fastq_51_1a_23
CCCCCACAACGGCGCTGGTAGTGGCTCAGCTACTTAGGGTCCCGCAAGCCATCTTGGACATGATCGCTGG
TGCCCACTGGGGAGTCCTAGCGGGCATGGCGTATTTCTCCATGGTGGGCAACTGGGCGAAGGTCCTAGTA
GTGCTGTTGCTGTTTGCCGGCGTCGACGCAAACACCTACACCACCGGGGGGAGTGCTGCTGCTACCACGG
CTACATTCACCAGGTTCCTCACTCCGGGCCCCAAGCAGAATATCCAGCTGATCA

>619_S62_L001_R1_001.fastq_52_1a_23
CCCCCACAACGGCGCTGGTAGTGGCTCAGCTACTTAGGGTCCCGCAAGCCATCTTGGACATGATCGCTGG
TGCCCACTGGGGAGTCCTAGCGGGCATGGCGTATTTCTCCATGGTGGGCAACTGGGCGAAGGTCCTAGTA
GTGCTGTTGCTGTTTGCCGGCGTCGACGCAGACACCTACACCACCGGGGGGAGTGCTGCTGCTACCACGG
CTACATTCACCCGGTTCTTCACTCAGGGCCCCAAGCAGGATACCCAGCTGATCA

>619_S62_L001_R1_001.fastq_53_1a_23
CCCCCACAACGGCGCTGGTAGTGGCTCAGCTACTCAGGGTCCCGCAAGCCATCTTGGACATGATCGCTGG
TGCCCACTGGGGAGTCCTAGCGGGCATGGCGTATTTCTCCATGGTGGGCAACTGGGCGAAGGTCCTAGTA
GTGCTGTTGCTGTTTGCCGGCGTCGACGCAGACACCTACACCACCGGGGGGAGTGCTGCTGCTACCACGG
CTACATTCACCCGGTTCTTCACTCAGGGCCCCAAGCAGGATATCCAGCTGATCA

>619_S62_L001_R1_001.fastq_54_1a_23
CCCCCACAACGGCGCTGGTAGTGGCTCAGCTACTTAGGGTCCCGCAAGCCATCTTGGACATGATCGCTGG
TGCCCACTGGGGAGTCCTAGCGGGCATGGCGTATTTCTCCATGGTGGGCAACTGGGCGAAGGTCCTAGTA
GTGCTGTTGCTGTTTGCCGGCGTCGACGCAGACACCTACACCACCGGGGGGAGTGCTGCTGCTACTACGG
CTACATTCACCCGGTTCTTCACTCAGGGCCCCAAGCAGGATATCCAGCTGATCA

>619_S62_L001_R1_001.fastq_55_1a_22
CCCCCACAACGGCGCTGGTAGTGGCTCAGCTACTTAGGGTCCCGCAAGCCATCTTGGACATGATCGCTGG
TGCCCACTGGGGAGTCCTAGCGGGCATGGCGTATTTCTCCATGGTGGGCAACTGGGCGAAGGTCCTAGTA
GTGCTGTTGCTGTTTGCCGGCGTCGACGCAGACACTTACACCACCGGGGGGAGTGCTGCTGCTACCACGG
CTACATTCACCCGGTTCTTCACTCAGGGCCCCAAGCAGGATATCCAGCTGATCA

>619_S62_L001_R1_001.fastq_56_1a_22
CCCCCACAACGGCGCTGGTAGTGGCTCAGCTACTTAGGGTCCCGCAAGCCATCTTGGACATGATCGCTGG
TGCCCACTGGGGAGTCCTAGCGGGCATGGCGTATTTCTCCATGGTGGGCAACTGGGCGAAGGTCCTAGTA
GTGCTGTTGCTGTTTGCCGGCGTCGACGCAGACACCTACACCACCGGGGGGAGTGCTGCTGCTACCACGG
CTACATTCACCCGGTTCTTCACTCGGGGCCCCAAGCAGGATATCCAGCTGATCA

>619_S62_L001_R1_001.fastq_57_1a_21
CCCCCACAACGGCGCTGGTAGTGGCTCAGCTACTTAGGGTCCCGCAAGCCATCTTAGACATGATCGCTGG
TGCCCACTGGGGAGTCCTAGCGGGCATGGCGTATTTCTCCATGGTGGGCAACTGGGCGAAGGTCCTAGTA
GTGCTGTTGCTGTTTGCCGGCGTCGACGCAGACACCTACACCACCGGGGGGAGTGCTGCTGCTACCACGG
CTACATTCACCCGGTTCTTCACTCAGGGCCCCAAGCAGGATATCCAGCTGATCA

>619_S62_L001_R1_001.fastq_58_1a_21
CCCCCACAACGGCGCTGGTAGTGGCTCAGCTACTTAGGGTCCCGCAAGCCATCTTGGACATGATCGCTGG
TGCCCACTGGGGAGTCCTAGCGGGCATGGCGTATTTCTCCATGGTGGGCAGCTGGGCGAAGGTCCTAGTA
GTGCTGTTGCTGTTTGCCGGCGTCGACGCAGACACCTACACCACCGGGGGGAGTGCTGCTGCTACCACGG
CTACATTCACCCGGTTCTTCACTCAGGGCCCCAAGCAGGATATCCAGCTGATCA

>619_S62_L001_R1_001.fastq_59_1a_21
CCCCCACAACGGCGCTGGTAGTGGCTCAGCTACTTAGGGTCCCGCAAGCCATCTTGGACATGATCGCTGG
TGCCCACTGGGGAGTCCTAGCGGGCATGGCGTATTTCTCCATGGTGGGCAACTGGGCGAAGGTCCTAGTA
GTGCTGTTGCTGTTTGCCGGCGTCGACGCAGACACCTACACCACCGGGGGGGGTGCTGCTGCTACCACGG
CTACATTCACCCGGTTCTTCACTCAGGGCCCCAAGCAGGATATCCAGCTGATCA

>619_S62_L001_R1_001.fastq_60_1a_21
CCCCCACAACGGCGCTGGTAGTGGCTCAGCTACTTAGGGTCCCGCAAGCCATCTTGGACATGATCGCTGG
TGCCCACTGGGGAGTCCTAGCGGGCATGGCGTATTTCTCCATGGTGGGCAACTGGGCGAAGGTCCTAGTA
GTGCTGTTGCTGTTTGCCGGCGTCGACGCAGACACCTACACCACCGGGGGGAGTGCTGCTGCTACCACGG
CTACATTCACCCGGTTCTTCACTCAGGGCCCCGAGCAGGATATCCAGCTGATCA

>619_S62_L001_R1_001.fastq_61_1a_21
CCCCCACAACGGCGCTGGTAGTGGCTCAGCTACTTAGGGTCCCGCAAGCCATCTTGGACATGATCGCTGG
TGCCCACTGGGGAGTCCTGGCGGGCATGGCGTATTTCTCCATGGTGGGCAACTGGGCGAAGGTCCTAGTA
GTGCTGTTGCTGTTTGCCGGCGTCGACGCAGACACCTACACCACCGGGGGGAGTGCTGCTGCTACCACGG
CTACATTCACCCGGTTCTTCACTCAGGGCCCCAAGCAGGATATCCAGCTGATCA

>619_S62_L001_R1_001.fastq_62_1a_21
CCCCCACAACGGCGCTGGTAGTGGCTCAGCTACTTAGGGTCCCGCAAGCCATCTTGGACATGATCGCTGG
TGCCCACTGGGGAGTCCTAGCGGGCATGGCGTATTTCTCCATGGTGGGCAACTGGGCGAAGGTCCTAGTA
GTGCTGTTGCTGTTTGCCGGCGTCGACGCAGACACCTACACCACCGGGGGGAGTGCTGCTGCTACCACGG
CTACATTCACCCGGTTCTTCACTCAGGGCCCCAAGCGGGATATCCAGCTGATCA

>619_S62_L001_R1_001.fastq_63_1a_21
CCCCCACAACGGCGCTGGTAGTGGCTCAGCTACTTAGGGTCCCGCAAGCCATCTTGGACATGATCGCTGG
TGCCCACTGGGGAGTCCTAGCGGGCATGGCGTATTTCTCCATGGTGGGCAACTGGGCGAAGGTCCTAGTA
GTGCTGTTGCTGTTTGCCGGCGTTGACGCAGACACCTACACCACCGGGGGGAGTGCTGCTGCTACCACGG
CTACATTCACCCGGTTCTTCACTCAGGGCCCCAAGCAGGATATCCAGCTGATCA

>619_S62_L001_R1_001.fastq_64_1a_21
CCCCCACAACGGCGCTGGTAGTGGCTCAGCTACTTAGGGTCCCGCAAGCCATCTTGGACATGATCGCTGG
TGCCCACTGGGGAGTCCTAGCGGGCATGGCGTATTTCTCCATGGTGGGCAACTGGGCGAAGGTCCTAGTA
GTGCTGTTGCTGTTTGCCGGCGTCGACGCAGACACCTACACCACCGGGGGGAGTGCTGCTGCTGCCACGG
CTACATTCACCCGGTTCTTCACTCAGGGCCCCAAGCAGGATATCCAGCTGATCA

>619_S62_L001_R1_001.fastq_65_1a_20
CCCCCACAACGGCGCTGGTAGTGGCTCAGCTACTTAGGGTCCCGCAAGCCATCTTGGACATGATCGCTGG
TGCCCACTGGGGAGTCCTAGCGGGCACGGCGTATTTCTCCATGGTGGGCAACTGGGCGAAGGTCCTAGTA
GTGCTGTTGCTGTTTGCCGGCGTCGACGCAGACACCTACACCACCGGGGGGAGTGCTGCTGCTACCACGG
CTACATTCACCCGGTTCTTCACTCAGGGCCCCAAGCAGGATATCCAGCTGATCA

>619_S62_L001_R1_001.fastq_66_1a_20
CCCCCACAACGGCGCTGGTAGTGGCTCAGCTACTTAGGGTCCCGCAAGCCATCTTGGACATGATCGCTGG
TGCCCACTGGGGAGTCCTAGCGGGCATGGCGTATTTCTCCATGGTGGGCAACTGGGCGAAGGTCCTAGTA
GTGCTGTTGCTGTTTGCCGGCGTCGGCGCAGACACCTACACCACCGGGGGGAGTGCTGCTGCTACCACGG
CTACATTCACCCGGTTCTTCACTCAGGGCCCCAAGCAGGATATCCAGCTGATCA

>619_S62_L001_R1_001.fastq_67_1a_20
CCCCCACAACGGCGCTGGTAGTGGCTCAGCTACTTAGGGTCCCGCAAGCCATCTTGGACATGATCGCTGG
TGCCCACTGGGGAGTCCTAGCGGGCATGGCGTATTTCTCCATGGTGGGCAACTGGGCGAAGGTCCTAGTA
GTGCTGTTGCTGTTTGCCGGCGTCGACGCAGACACCTACACCACCGGGGGGAGTGCTGCTGCTACCACGG
CTACATTCACCCGGTTCTTCACTCAGGGCCCCAAGCAGGATATTCAGCTGATCA

>619_S62_L001_R1_001.fastq_68_1a_20
CCCCCACAACGGCGCTGGTAGTGGCTCAGCTACTTAGGGTCCCGCAAGCCATCTTGGACATGGTCGCTGG
TGCCCACTGGGGAGTCCTAGCGGGCATGGCGTATTTCTCCATGGTGGGCAACTGGGCGAAGGTCCTAGTA
GTGCTGTTGCTGTTTGCCGGCGTCGACGCAGACACCTACACCACCGGGGGGAGTGCTGCTGCTACCACGG
CTACATTCACCCGGTTCTTCACTCAGGGCCCCAAGCAGGATATCCAGCTGATCA

>619_S62_L001_R1_001.fastq_69_1a_20
CCCCCACAACGGCGCTGGTAGTGGCTCAGCTACTTAGGGTCCCGCAAGCCATCTTGGACATGATCGCTGG
TGCCCACTGGGGAGTCCTAGCGGGCATGGCGTATTTCTCCATGGTGGGCGACTGGGCGAAGGTCCTAGTA
GTGCTGTTGCTGTTTGCCGGCGTCGACGCAGACACCTACACCACCGGGGGGAGTGCTGCTGCTACCACGG
CTACATTCACCCGGTTCTTCACTCAGGGCCCCAAGCAGGATATCCAGCTGATCA

>619_S62_L001_R1_001.fastq_70_1a_20
CCCCCACAACGGCGCTGGTAGTGGCTCAGCTACTTAGGGTCCCGCAAGCCATCCTGGACATGATCGCTGG
TGCCCACTGGGGAGTCCTAGCGGGCATGGCGTATTTCTCCATGGTGGGCAACTGGGCGAAGGTCCTAGTA
GTGCTGTTGCTGTTTGCCGGCGTCGACGCAGACACCTACACCACCGGGGGGAGTGCTGCTGCTACCACGG
CTACATTCACCCGGTTCTTCACTCAGGGCCCCAAGCAGGATATCCAGCTGATCA

>619_S62_L001_R1_001.fastq_71_1a_20
CCCCCACAGCGGCGCTGGTAGTGGCTCAGCTACTTAGGGTCCCGCAAGCCATCTTGGACATGATCGCTGG
TGCCCACTGGGGAGTCCTAGCGGGCATGGCGTATTTCTCCATGGTGGGCAACTGGGCGAAGGTCCTAGTA
GTGCTGTTGCTGTTTGCCGGCGTCGACGCAGACACCTACACCACCGGGGGGAGTGCTGCTGCTACCACGG
CTACATTCACCCGGTTCTTCACTCAGGGCCCCAAGCAGGATATCCAGCTGATCA

>619_S62_L001_R1_001.fastq_72_1a_20
CCCCCACAACGGCGCTGGTAGTGGCTCAGCTGCTTAGGGTCCCGCAAGCCATCTTGGACATGATCGCTGG
TGCCCACTGGGGAGTCCTAGCGGGCATGGCGTATTTCTCCATGGTGGGCAACTGGGCGAAGGTCCTAGTA
GTGCTGTTGCTGTTTGCCGGCGTCGACGCAGACACCTACACCACCGGGGGGAGTGCTGCTGCTACCACGG
CTACATTCACCCGGTTCTTCACTCAGGGCCCCAAGCAGGATATCCAGCTGATCA

>619_S62_L001_R1_001.fastq_73_1a_19
CCCCCACAACGGCGCTGGTAGTGGCTCAGCTACTTAGGGTCCCGCAAGCCATCTTGGACATGATCGCTGG
TGCCCACTGGGGAGTCCTAGCGGGCATGGCGTATTTCTCCATGGTGGGCAACTGGGCGAAGGTCCTAGTA
GTGCTGTTGCTGTTTGCCGGCGTCGACGCAAACACCTACACCACCGGGGGGAGTGCTGCTGCTACCACGG
CTACATTCACCCGGTTCTTCACTCAGGGCCCCAAGCAGGATATCCAGCTGATCA

>619_S62_L001_R1_001.fastq_74_1a_19
CCCCCACAACGGCGCTGGTAGTGGCTCAGCTACTTAGGGTCCCGCAAGCCATCTTGGACATGATCGCTGG
TGCCCACTGGGGAGTCCTAGCGGGCATGGCGTATTTCTCCGTGGTGGGCAACTGGGCGAAGGTCCTAGTA
GTGCTGTTGCTGTTTGCCGGCGTCGACGCAGACACCTACACCACCGGGGGGAGTGCTGCTGCTACCACGG
CTACATTCACCCGGTTCTTCACTCAGGGCCCCAAGCAGGATATCCAGCTGATCA

>619_S62_L001_R1_001.fastq_75_1a_19
CCCCCACAACGGCGCTGGTAGTGGCTCAGCTACTTAGGGTCCCGCAAGCCATCTTGGACATGATCGCTGG
TGCCCACTGGGGAGTCCTAGCGGGCATGGCGTATTTCTCCATGGTGGGCAATTGGGCGAAGGTCCTAGTA
GTGCTGTTGCTGTTTGCCGGCGTCGACGCAGACACCTACACCACCGGGGGGAGTGCTGCTGCTACCACGG
CTACATTCACCCGGTTCTTCACTCAGGGCCCCAAGCAGGATATCCAGCTGATCA

>619_S62_L001_R1_001.fastq_76_1a_19
CCCCCACAACGGCGCTGGTAGTGGCTCAGCTACTTAGGGTCCCGCAAGCCATCTTGGACATGATCGCTGG
TGCCCACTGGGGAGTCCTAGCGGGCATGGTGTATTTCTCCATGGTGGGCAACTGGGCGAAGGTCCTAGTA
GTGCTGTTGCTGTTTGCCGGCGTCGACGCAGACACCTACACCACCGGGGGGAGTGCTGCTGCTACCACGG
CTACATTCACCCGGTTCTTCACTCAGGGCCCCAAGCAGGATATCCAGCTGATCA

>619_S62_L001_R1_001.fastq_77_1a_19
CCCCCACAACGGCGCTGGTAGTGGCTCAGCTACTTAGGGTCCCGCAAGCCATCTTGGACATGATCGCTGG
TGCCCACTGGGGAGTCCTAGCGGGCATGGCGTATTTCTCCATGGTGGGCAACTGGGCGAAGGTCCTAGTA
GTGCTGTTGCTGTTTGCCGGCGTCGACGCAGACACCTACACCGCCGGGGGGAGTGCTGCTGCTACCACGG
CTACATTCACCCGGTTCTTCACTCAGGGCCCCAAGCAGGATATCCAGCTGATCA

>619_S62_L001_R1_001.fastq_78_1a_19
CCCCCACAACGGCGCTGGTAGTGGCTCAGCTACTTAGGGTCCCGCAAGCCATCTTGGACATGATCGCTGG
TGCCCACTGGGGAGTCCTAGCGGGCATGGCGTATTTCTCCATGGTGGGCAACTGGGCGAAGGTCCTAGTA
GTGCTGTTGCTGTTTGCCGGCGTCGACGCAGACACCTACACCACCGGGGGGAGTGCTGCTGCTACCACGG
CTACATTCACCCGGTTCTTCACTCAGGGCCCCAAGCAGGATATCCAGCTGGTCA

>619_S62_L001_R1_001.fastq_79_1a_18
CCCCCACAACGGCGCTGGTAGTGGCTCAGCTACTTAGGGTCCCGCAAGCCATCTTGGACATGATCGCTGG
TGCCCACTGGGGAGTCCTAGCGGGCATGGCGTATTTCTCCATGGTGGGCAACTGGGCGAAGGTCCTAGTA
GTGCTGTTGCTGTTTGCCGGCGTCGACGCAGACACCTACACCACCGGGGGGAGTGTTGCTGCTACCACGG
CTACATTCACCCGGTTCTTCACTCAGGGCCCCAAGCAGGATATCCAGCTGATCA

>619_S62_L001_R1_001.fastq_80_1a_18
CCCCCACAACGGCGCTGGTAGTGGCTCAGCTACTTAGGGTCCCGCAAGCCATCTTGGACATGATCGCTGG
TGCCCACTGGGGAGTCCTAGCGGGCATGGCGTATTCCTCCATGGTGGGCAACTGGGCGAAGGTCCTAGTA
GTGCTGTTGCTGTTTGCCGGCGTCGACGCAGACACCTACACCACCGGGGGGAGTGCTGCTGCTACCACGG
CTACATTCACCCGGTTCTTCACTCAGGGCCCCAAGCAGGATATCCAGCTGATCA

>619_S62_L001_R1_001.fastq_81_1a_18
CCCCCACAACGGCGCTGGTAGTGGCTCAGCTACTTAGGGTCCCGCAAGCCATCTTGGACATGATCGCTGG
TGCCCACTGGGGAGTCCTAGCGGGCATGGCGTATTTCTCCATGGTGGGCAACTGGGCGGAGGTCCTAGTA
GTGCTGTTGCTGTTTGCCGGCGTCGACGCAGACACCTACACCACCGGGGGGAGTGCTGCTGCTACCACGG
CTACATTCACCCGGTTCTTCACTCAGGGCCCCAAGCAGGATATCCAGCTGATCA

>619_S62_L001_R1_001.fastq_82_1a_18
CCCCCACAACGGCGCTGGTAGTGGCTCAGCTACTTAGGGTCCCGCAAGCCATCTTGGACATGATCGCTGG
TGCCCACTGGGGAGTCCTAGCGGGCATGGCGTATTTCTCCATGGTGGGCAACTGGGCGAAGGTCCTAGTA
GTGCTGTTGCTGTTTGCCGGCGTCGACGCAGGCACCTACACCACCGGGGGGAGTGCTGCTGCTACCACGG
CTACATTCACCCGGTTCTTCACTCAGGGCCCCAAGCAGGATATCCAGCTGATCA

>619_S62_L001_R1_001.fastq_83_1a_18
CCCCCACAACGGCGCTGGTAGTGGCTCAGCTACTTAGGGTCCCGCAAGCCATCTTGGACATGATCGCTGG
TGCCCACTGGGGAGTCCTAGCGGGCATGGCGTATTTCTCCATGGTGGGCAACTGGGCGAAGGTCCTAGTA
GTGCTGTTGCTGTTTGCCGGCGTCGACGCAGACACCTACACCACCGGGGGGGAGTGCTGCTGCTACCACG
GCTACATTCACCCGGTTCTTCACTCAGGGCCCCAAGCAGGATATCCAGCTGATCA

>619_S62_L001_R1_001.fastq_84_1a_18
CCCCCACAACGGCGCTGGTAGTGGCTCAGCTACTTAGGGTCCCGCAAGCCATCTTGGACATGATCGCTGG
TGCCCACTGGGGAGTCCTAGCGGGCATGGCGTATTTCTCCATGGTGGGCAACTGGGCGAAGGTCCTAGTA
GTGCTGTTGCTGTTTGCCGGCGTCGACGCAGACACCTACACCACCGGGGGGAGTGCTGCTGCTACCACGG
CTACATTCACCCGGTTCTTCACTCAGGGGCCCAAGCAGGATATCCAGCTGATCA

>619_S62_L001_R1_001.fastq_85_1a_18
CCCCCACAACGGCGCTGGTAGTGGCTCAGCTACTTAGGGTCCCGCAAGCCATCTTGGACATGATCGCTGG
TGCCCACTGGGGAGTCCTAGCGGGCATGGCGTATTTCTCCATGGTGGGCAACTGGGCGAAGGTCCTAGTA
GTGCTGTTGCTGTTTGCCGGCGTCGACGCAGACACCTACACCACCGGGGGGAGTGCTGCTGCTACCACGG
CTACATTCACCCGGTTCTTCACTCAGGGCCCCAAGCAGGATATCCAGCCGATCA

>619_S62_L001_R1_001.fastq_86_1a_18
CCCCCACAACGGCGCTGGTAGTGGCTCAGCTACTTAGGGTCCCGCAAGCCATCTTGGACATGATCGCTGG
TGCCCACTGGGGAGTCCTAGCGGGCATGGCGTATTTCTCCATGGTGGGCAACTGGGCGAAGGTCCTAGTA
GTGCTGTTGCTGTTTGCCGGCGTCGACGCAGACACCTACACCACCGGGGGGAGTGCTGCTGCTACCACGG
CTACATTCACCCGGTTCCTCACTCAGGGCCCCAAGCAGGATATCCAGCTGATCA

>619_S62_L001_R1_001.fastq_87_1a_18
CCCCCACAACGGCGCTGGTAGTGGCTCAGCTACTTAGGGTCCCGCAAGCCATCTTGGACATGATCGCTGG
TGCCCACTGGGGAGTCCTAGCGGGCATGGCGTATTTCTCCATGGTGGGCAACTGGGCGAAGGTCCTAGTA
GTGCTGTTGCTGTTTGCCGGCGTCGACGCAGACACCTACACCACCGGGGGGAGTGCTGCTGCCACCACGG
CTACATTCACCCGGTTCTTCACTCAGGGCCCCAAGCAGGATATCCAGCTGATCA

>619_S62_L001_R1_001.fastq_88_1a_17
CCCCCACAACGGCGCTGGTAGTGGCTCAGCTACTTAGGGTCCCGCAAGCCATCTTGGACATGATCGCTGG
TGCCCACTGGGGAGTCCTAGCGGGCATGGCGTATTTCTCCATGGTGGGCAACTGGGCGAAGGTCCTAGTA
GTGCTGTTGCTGTTTGCCGGCGTCGACGCAGACGCCTACACCACCGGGGGGAGTGCTGCTGCTACCACGG
CTACATTCACCCGGTTCTTCACTCAGGGCCCCAAGCAGGATATCCAGCTGATCA

>619_S62_L001_R1_001.fastq_89_1a_17
CCCCCACAACGGCGCTGGTAGTGGCTCAGCTACTTAGGGTCCCGCAAGCCATCTTGGACATGATCGCTGG
TGCCCACTGGGGAGTCCTAGCGGGCATGGCGTATTTCTCCATGGCGGGCAACTGGGCGAAGGTCCTAGTA
GTGCTGTTGCTGTTTGCCGGCGTCGACGCAGACACCTACACCACCGGGGGGAGTGCTGCTGCTACCACGG
CTACATTCACCCGGTTCTTCACTCAGGGCCCCAAGCAGGATATCCAGCTGATCA

>619_S62_L001_R1_001.fastq_90_1a_17
CCCCCACAACGGCGCTGGTAGTGGCTCAGCTACTTAGGGTCCCGCAAGCCACCTTGGACATGATCGCTGG
TGCCCACTGGGGAGTCCTAGCGGGCATGGCGTATTTCTCCATGGTGGGCAACTGGGCGAAGGTCCTAGTA
GTGCTGTTGCTGTTTGCCGGCGTCGACGCAGACACCTACACCACCGGGGGGAGTGCTGCTGCTACCACGG
CTACATTCACCCGGTTCTTCACTCAGGGCCCCAAGCAGGATATCCAGCTGATCA

>619_S62_L001_R1_001.fastq_91_1a_17
CCCCCACAACGGCGCTGGTAGTGGCTCAGCTACTTAGGGTCCCGCAAGCCATCTTGGACATGATCGCTGG
TGCCCACTGGGGAGTCCTAGCGGGCATGGCGTATTTCTCCATGGTGGGCAACTGGGCGAAGGTCCTAGTA
GTGCTGTTGCTGTTTGCCGGCGTCGACGCAGACACCTACACCACCGGAGGGAGTGCTGCTGCTACCACGG
CTACATTCACCCGGTTCTTCACTCAGGGCCCCAAGCAGGATATCCAGCTGATCA

>619_S62_L001_R1_001.fastq_92_1a_17
CCCCCACAACGGCGCTGGCAGTGGCTCAGCTACTTAGGGTCCCGCAAGCCATCTTGGACATGATCGCTGG
TGCCCACTGGGGAGTCCTAGCGGGCATGGCGTATTTCTCCATGGTGGGCAACTGGGCGAAGGTCCTAGTA
GTGCTGTTGCTGTTTGCCGGCGTCGACGCAGACACCTACACCACCGGGGGGAGTGCTGCTGCTACCACGG
CTACATTCACCCGGTTCTTCACTCAGGGCCCCAAGCAGGATATCCAGCTGATCA

>619_S62_L001_R1_001.fastq_93_1a_17
CCCCCACAACGGCGCTGGTGGTGGCTCAGCTACTTAGGGTCCCGCAAGCCATCTTGGACATGATCGCTGG
TGCCCACTGGGGAGTCCTAGCGGGCATGGCGTATTTCTCCATGGTGGGCAACTGGGCGAAGGTCCTAGTA
GTGCTGTTGCTGTTTGCCGGCGTCGACGCAGACACCTACACCACCGGGGGGAGTGCTGCTGCTACCACGG
CTACATTCACCCGGTTCTTCACTCAGGGCCCCAAGCAGGATATCCAGCTGATCA

>619_S62_L001_R1_001.fastq_94_1a_17
CCCCCACAACGGCGCTGGTAGTGGCTCAGCTACTTAGGGTCCCGCAAGCCATCTTGGACATGATCGCTGG
TGCCCACTGGGGAGTCCTAGCGGGCATGGCGTATTTCTCCATGGTGGGCAACTGGGCGAAGGTCCTAGTA
GTGCTGTTGCTGTTTGCCGGCGTCGACGCAGACACCTACACCACCGGGGGGAGTGCTGCTGCTACCACGG
CTACATTTACCCGGTTCTTCACTCAGGGCCCCAAGCAGGATATCCAGCTGATCA

>619_S62_L001_R1_001.fastq_95_1a_17
CCCCCACAACGGCGCTGGTAGTGGCTCAGCTACTTAGGGTCCCGCAAGCCATCTTGGACATGATCGCTGG
TGCCCACTGGGGAGTCCTAGTGGGCATGGCGTATTTCTCCATGGTGGGCAACTGGGCGAAGGTCCTAGTA
GTGCTGTTGCTGTTTGCCGGCGTCGACGCAGACACCTACACCACCGGGGGGAGTGCTGCTGCTACCACGG
CTACATTCACCCGGTTCTTCACTCAGGGCCCCAAGCAGGATATCCAGCTGATCA

>619_S62_L001_R1_001.fastq_96_1a_17
CCCCCACAACGGCGCTGGTAGTGGCTCAGCTACTTAGGGTCCCGCAAGCCATCTTGGACATGATCGCTGG
TGCCCACTGGGGAGTCCTAGCGGGCATGGCGTATTTCTCCATGGTGGGCAACTGGGCGAAGGTCCTAGTA
GTGCTGTTGCTGTTTGCCGGCGTCGACGCAGACACCCACACCACCGGGGGGAGTGCTGCTGCTACCACGG
CTACATTCACCCGGTTCTTCACTCAGGGCCCCAAGCAGGATATCCAGCTGATCA

>619_S62_L001_R1_001.fastq_97_1a_17
CCCCCACAACGGCGCTGGTAGTGGCTCAGCTACTTAGGGTCCCGCAAGCCATCTTGGACATGATCGCTGG
TGCCCACTGGGGAGTCCTAGCGGGCATGGCGTATTTCTCCATGGTGGGCAACTGGGCGAAGGTCCTAGTA
GTGCTGTTGCTGTTTGCCGGCGTCGACGCAGACACCTACACCACTGGGGGGAGTGCTGCTGCTACCACGG
CTACATTCACCCGGTTCTTCACTCAGGGCCCCAAGCAGGATATCCAGCTGATCA

>619_S62_L001_R1_001.fastq_98_1a_16
CCCCCACAACGGCGCTGGTAGTGGCTCAGCTACTTAGGGTCCCGCAAGCCATCTTGGACATGATCGCTGG
TGCCCACTGGGGAGTCCTAGCGGGCATGGCGTATTTCTCCATGGTGGGCAACTGGGCGAAGGTCCTAGTA
GTGCTGTTGCTGTTTGCCGGCGTCGACGCAGACACCTACACCACCGGGGGGAGTGCTGCTGCTACCACGG
CTACATTCACCCGGTTCTTCACTCAGGGCCCCAAGCAGGATATCCAGCTGATCG

>619_S62_L001_R1_001.fastq_99_1a_16
CCCCCACAACGGCGCTGGTAGTGGCTCAGCTACTTAGGGTCCCGCAAGCCATCTTGGACATGATCGCTGG
TGCCCACTGGGGAGTCCTAGCAGGCATGGCGTATTTCTCCATGGTGGGCAACTGGGCGAAGGTCCTAGTA
GTGCTGTTGCTGTTTGCCGGCGTCGACGCAGACACCTACACCACCGGGGGGAGTGCTGCTGCTACCACGG
CTACATTCACCCGGTTCTTCACTCAGGGCCCCAAGCAGGATATCCAGCTGATCA

>619_S62_L001_R1_001.fastq_100_1a_16
CCCCCACAACGGCGCTGGTAGTGGCTCAGCTACTTAGGGTCCCGCAAGCCATCTTGGACATGATCGCTGG
TGCCCACTGGGGAGTCCTAGCGGGCATGGCGTATTTCTCCATGGTGGGCAACTGGGCGAAGGTCCTAGTA
GTGCTGTTGCTGTTTGCCGGCGTCGACGCAGACACCTACGCCACCGGGGGGAGTGCTGCTGCTACCACGG
CTACATTCACCCGGTTCTTCACTCAGGGCCCCAAGCAGGATATCCAGCTGATCA

>619_S62_L001_R1_001.fastq_101_1a_16
CCCCCACAACGGCGCTGGTAGTGGCTCAGCTACTTAGGGTCCCGCAAGCCATCTTGGACATGATCGCTGG
TGCCCACTGGGGAGTCCCAGCGGGCATGGCGTATTTCTCCATGGTGGGCAACTGGGCGAAGGTCCTAGTA
GTGCTGTTGCTGTTTGCCGGCGTCGACGCAGACACCTACACCACCGGGGGGAGTGCTGCTGCTACCACGG
CTACATTCACCCGGTTCTTCACTCAGGGCCCCAAGCAGGATATCCAGCTGATCA

>619_S62_L001_R1_001.fastq_102_1a_16
CCCCCACAACGGCGCTGGTAGTGGCTCAGCTACTTAGGGTCCCGCAAGCCATCTTGGACATGATCGCTGG
TGCCCACTGGGGAGTCCTAGCGGGCATGGCGTATTTCTCCATGGTGGGCAACTGGGCGAAGGTCCTAGTA
GTGCTGTTGCTGTTTGCCGGCGTCGACGCAGACACCTACACCACCGGGGGGAGTGCTGCTGCTACCACGG
CTACATTCACCCGGTCCTTCACTCAGGGCCCCAAGCAGGATATCCAGCTGATCA

>619_S62_L001_R1_001.fastq_103_1a_16
CCCCCACAACGGCGCTGGTAGTGGCTCAGCTACTTAGGGTCCCGCAAGCCATCTTGGACATGATCGCTGG
TGCCCACTGGGGAGTCCTAGCGGGCATGGCGTATTTCTCCATGGTGGGCAACTGGGCGAAGGTCCTAGTA
GTGCTGTTGCTGTTTGCCGGCGTCGACGCAGACACCTACACCACCGGGGGGAGTGCTGCTGCTACCACGG
TTACATTCACCCGGTTCTTCACTCAGGGCCCCAAGCAGGATATCCAGCTGATCA

>619_S62_L001_R1_001.fastq_104_1a_16
CCCCCACAACGGCGCTGGTAGTGGCTCAGCTACTTAGGGTCCCGCAAGCCATCTTGGACATGATCGCTGG
TGCCCACTGGGGAGTCCTAGCGGGCATGGCGTATTTCTCCATGGTGGGCAACTGGGCGAAGGTCCTAGTA
GTGCTGTTGCTGTTTGCCGGCGTCGACGCAGACACCTACACCACCGGGGGGAGTGCTGCTGCTACCACGG
CTACATTCACCCGGTTTTTCACTCAGGGCCCCAAGCAGGATATCCAGCTGATCA

>619_S62_L001_R1_001.fastq_105_1a_16
CCCCCACAACGGCGCTGGTAGTGGCTCAGCTACTTAGGGTCCCGCAAGCCATCTTGGACATGATCGCTGG
TGCCCACTGGGGAGTCCTAGCGGGCATGGCGTATTTCTCCATGGTGGGCAACTGGGCGAAGGTCCTAGTA
GTGCTGTTGCTGTTTGCCGGTGTCGACGCAGACACCTACACCACCGGGGGGAGTGCTGCTGCTACCACGG
CTACATTCACCCGGTTCTTCACTCAGGGCCCCAAGCAGGATATCCAGCTGATCA

>619_S62_L001_R1_001.fastq_106_1a_16
CCCCCACAACGGCGCTGGTAGTGGCTCAGCTACTTAGGGTCCCGCAAGCCATCTTGGACATGATCGCTGG
TGCCCACTGGGGAGTCCTAGCGGGCATGGCGTATTTCTCCATGGTGGGTAACTGGGCGAAGGTCCTAGTA
GTGCTGTTGCTGTTTGCCGGCGTCGACGCAGACACCTACACCACCGGGGGGAGTGCTGCTGCTACCACGG
CTACATTCACCCGGTTCTTCACTCAGGGCCCCAAGCAGGATATCCAGCTGATCA

>619_S62_L001_R1_001.fastq_107_1a_15
CCCCCACAACGGCGCTGGTAGTGGCTCAGCTACTTAGGGTCCCGCAAGCCATCTTGGACATGATCGCTGG
TGCCCACTGGGGAGTCCTAGCGGGCATGGCGTATTTCTCCATGGTGGGCAACTGGGCGAAGGTCCTAGTA
GTGCTGTTGCTGTTTGCTGGCGTCGACGCAGACACCTACACCACCGGGGGGAGTGCTGCTGCTACCACGG
CTACATTCACCCGGTTCTTCACTCAGGGCCCCAAGCAGGATATCCAGCTGATCA

>619_S62_L001_R1_001.fastq_108_1a_15
CCCCCACAACGGCGCTGGTAGTGGCTCAGCTACTTAGGGTCCCGCAAGCCATCTTGGACATGATCGCTGG
TGCCCACTGGGGAGTCCTAGCGGGCATGGCGTATTTCTCCATGGTGGGCAACTGGGCGAAGGTCCTAGTA
GCGCTGTTGCTGTTTGCCGGCGTCGACGCAGACACCTACACCACCGGGGGGAGTGCTGCTGCTACCACGG
CTACATTCACCCGGTTCTTCACTCAGGGCCCCAAGCAGGATATCCAGCTGATCA

>619_S62_L001_R1_001.fastq_109_1a_15
CCCCCACAACGGCGCTGGTAGTGGCTCAGCTACTTAGGGTCCCGCAAGCCATCTTGGACATGATCGCTGG
TGCCCACTGGGGAGTCCTAGCGGGCATGGCGTATTTCTCCATGGTGGGCAACTGGGCGAAGGTCCTAGTA
GTGCCGTTGCTGTTTGCCGGCGTCGACGCAGACACCTACACCACCGGGGGGAGTGCTGCTGCTACCACGG
CTACATTCACCCGGTTCTTCACTCAGGGCCCCAAGCAGGATATCCAGCTGATCA

>619_S62_L001_R1_001.fastq_110_1a_15
CCCCCACAACGGCGCTGGTAGTGGCTCAGCTACTTAGGGTCCCGCAAGCCATCTTGGACATGATCGCTGG
TGCCCACTGGGGAGTCCTAGCGGGCATGGCGTATTTCTCCATGGTGGGCAACCGGGCGAAGGTCCTAGTA
GTGCTGTTGCTGTTTGCCGGCGTCGACGCAGACACCTACACCACCGGGGGGAGTGCTGCTGCTACCACGG
CTACATTCACCCGGTTCTTCACTCAGGGCCCCAAGCAGGATATCCAGCTGATCA

>619_S62_L001_R1_001.fastq_111_1a_15
CCCCCACAACGGCGCTGGTAGTGGCTCAGCTACTTAGGGTCCCGCAAGCCATCTTGGACATGATCGCTGG
TGCTCACTGGGGAGTCCTAGCGGGCATGGCGTATTTCTCCATGGTGGGCAACTGGGCGAAGGTCCTAGTA
GTGCTGTTGCTGTTTGCCGGCGTCGACGCAGACACCTACACCACCGGGGGGAGTGCTGCTGCTACCACGG
CTACATTCACCCGGTTCTTCACTCAGGGCCCCAAGCAGGATATCCAGCTGATCA

>619_S62_L001_R1_001.fastq_112_1a_15
CCCCCACAACGGCGCTGGTAGTGGCTCAGCTACTTAGGGTCCCGCAAGCCATCTTGGACATGATCGCTGG
TGCCCACTGGGGAGTCCTAGCGGGCATGGCGTATTTCTCCATGGTGGGCAACTGGGCGAAGGTCCTAGTA
GTGCTGTTGCTGTTTGCCGGCGTCGACGCAGACACCTACACCACCGGGGGGAGTGCTGCTGCTACCACGG
CTGCATTCACCCGGTTCTTCACTCAGGGCCCCAAGCAGGATATCCAGCTGATCA

>619_S62_L001_R1_001.fastq_113_1a_15
CCCCCACAACGGCGCTGGTAGTGGCTCAGCTACTTAGGGTCCCGCAAGCCATCTTGGACATGATCGCTGG
TGCCCACTGGGGAGTCCTAGCGGGCATGGCGTATTTCTCCATGGTGGGCAACTGGGCGAAGGTCCTAGCA
GTGCTGTTGCTGTTTGCCGGCGTCGACGCAGACACCTACACCACCGGGGGGAGTGCTGCTGCTACCACGG
CTACATTCACCCGGTTCTTCACTCAGGGCCCCAAGCAGGATATCCAGCTGATCA

>619_S62_L001_R1_001.fastq_114_1a_15
CCCCCACAACGGCGCTGGTAGTGGCTCAGCTACTTAGGGTCCCGCAAGCCATCTTGGACATGATCGCTGG
TGCCCACTGGGGAGTCCTAGCGGGCATGGCGTATCTCTCCATGGTGGGCAACTGGGCGAAGGTCCTAGTA
GTGCTGTTGCTGTTTGCCGGCGTCGACGCAGACACCTACACCACCGGGGGGAGTGCTGCTGCTACCACGG
CTACATTCACCCGGTTCTTCACTCAGGGCCCCAAGCAGGATATCCAGCTGATCA

>619_S62_L001_R1_001.fastq_115_1a_15
CCCCCACAACGGCGCTGGTAGTGGCTCAGCTACTTAGGGTCCCGCAAGCCATCTTGGACATGATCGCTGG
TGCCCACTGGGGAGTCCTAGCGGGCATGGCGTATTTCTCCATGGTGGGCAACTGGGCGAAGGTCCTAGTA
GTGCTGTTGCTGTTTGCCGGCGTCGACGCAGACACCTACACCACCGGGGGGAGTGCTGCTGCTACCACGG
CTACATTCACCCGGTTCTCCACTCAGGGCCCCAAGCAGGATATCCAGCTGATCA

>619_S62_L001_R1_001.fastq_116_1a_15
CCTCCACAACGGCGCTGGTAGTGGCTCAGCTACTTAGGGTCCCGCAAGCCATCTTGGACATGATCGCTGG
TGCCCACTGGGGAGTCCTAGCGGGCATGGCGTATTTCTCCATGGTGGGCAACTGGGCGAAGGTCCTAGTA
GTGCTGTTGCTGTTTGCCGGCGTCGACGCAGACACCTACACCACCGGGGGGAGTGCTGCTGCTACCACGG
CTACATTCACCCGGTTCTTCACTCAGGGCCCCAAGCAGGATATCCAGCTGATCA

>619_S62_L001_R1_001.fastq_117_1a_15
CCCCCACAACGGCGCTGGTAGTGGCTCAGCTACTTAGGGTCCCGCGAGCCATCTTGGACATGATCGCTGG
TGCCCACTGGGGAGTCCTAGCGGGCATGGCGTATTTCTCCATGGTGGGCAACTGGGCGAAGGTCCTAGTA
GTGCTGTTGCTGTTTGCCGGCGTCGACGCAGACACCTACACCACCGGGGGGAGTGCTGCTGCTACCACGG
CTACATTCACCCGGTTCTTCACTCAGGGCCCCAAGCAGGATATCCAGCTGATCA

>619_S62_L001_R1_001.fastq_118_1a_15
CCCCCACAACGGCGCTGGTAGTGGCTCAGCTACTTAGGGTCCCGCAAGCCATCTTGGACATGATCGCTGG
TGCCCACTGGGGAGTCCTAGCGGGCATGGCGTATTTCTCCATGGTGGGCAACTGGGCGAAGGTCCTAGTA
GTGCTGTTGCTGTTTGCCGGCGTCGACGCAGACACCTACACCACCGGGGGGAGTGCTGCTGCTACCACGG
CTACATTCACCCAGTTCTTCACTCAGGGCCCCAAGCAGGATATCCAGCTGATCA

>619_S62_L001_R1_001.fastq_119_1a_15
CCCCCACAACGGCGCTGGTAGTGGCTCAGCTACTTAGGGTCCCGCAAGCCATCTTGGACATGATCGCTGG
TGCCCACTGGGGAGTCCTAGCGGGCATGGCGTATTTCTCCATGGTGGGCAACTGGGCGAAGGTCCTAGTA
GTGCTGTTGCTGTTTGCCGGCGTCGACGCAGACACCTACACCACCGGGGGGAGTGCTGCTGCTACCACGG
CTACATTCACCCGGCTCTTCACTCAGGGCCCCAAGCAGGATATCCAGCTGATCA

>619_S62_L001_R1_001.fastq_120_1a_15
CCCCCACAACGGCGCTGGTAGTGGCTCAGCTACTTAGGGTCCCGCAAGCCATCTTGGACATGATCGCTGG
TGCCCACCGGGGAGTCCTAGCGGGCATGGCGTATTTCTCCATGGTGGGCAACTGGGCGAAGGTCCTAGTA
GTGCTGTTGCTGTTTGCCGGCGTCGACGCAGACACCTACACCACCGGGGGGAGTGCTGCTGCTACCACGG
CTACATTCACCCGGTTCTTCACTCAGGGCCCCAAGCAGGATATCCAGCTGATCA

>619_S62_L001_R1_001.fastq_121_1a_15
CCCCCACAACGGCGCTAGTAGTGGCTCAGCTACTTAGGGTCCCGCAAGCCATCTTGGACATGATCGCTGG
TGCCCACTGGGGAGTCCTAGCGGGCATGGCGTATTTCTCCATGGTGGGCAACTGGGCGAAGGTCCTAGTA
GTGCTGTTGCTGTTTGCCGGCGTCGACGCAGACACCTACACCACCGGGGGGAGTGCTGCTGCTACCACGG
CTACATTCACCCGGTTCTTCACTCAGGGCCCCAAGCAGGATATCCAGCTGATCA

>619_S62_L001_R1_001.fastq_122_1a_14
CCCCCACAACGGCGCTGGTAGTGGCTCAGCTACTTAGGGTCCCGCAAGCCATCTTGGACATGATCGCTGG
TGCCCACTGGGGAGTCCTAGCGGGCATGGCGTATTTCTCCATGGTGGGCAACTGGGCGAAGGTCCTAGTA
GTGCTGTTGCTGTTTGCCGGCGTCGACGCAGACACCTACACCACCGGGGGGAGTGCTGCTGCTACCACGG
CTACATCCACCCGGTTCTTCACTCAGGGCCCCAAGCAGGATATCCAGCTGATCA

>619_S62_L001_R1_001.fastq_123_1a_14
CCCCCACAACGGCGCTGGTAGTGGCTCAGCTACTTAGGGTCCCGCAAGCCATCTTGGACATGATCGCTGG
TGCCCACTGGGGAGTCCTAGCGGGCATGGCGTATTTCTCCATGGTGGGCAACTGGGCGAAGGTCCTAGTA
GTGCTGTTGCTGTTTGCCAGCGTCGACGCAGACACCTACACCACCGGGGGGAGTGCTGCTGCTACCACGG
CTACATTCACCCGGTTCTTCACTCAGGGCCCCAAGCAGGATATCCAGCTGATCA

>619_S62_L001_R1_001.fastq_124_1a_14
CCCCTACAACGGCGCTGGTAGTGGCTCAGCTACTTAGGGTCCCGCAAGCCATCTTGGACATGATCGCTGG
TGCCCACTGGGGAGTCCTAGCGGGCATGGCGTATTTCTCCATGGTGGGCAACTGGGCGAAGGTCCTAGTA
GTGCTGTTGCTGTTTGCCGGCGTCGACGCAGACACCTACACCACCGGGGGGAGTGCTGCTGCTACCACGG
CTACATTCACCCGGTTCTTCACTCAGGGCCCCAAGCAGGATATCCAGCTGATCA

>619_S62_L001_R1_001.fastq_125_1a_14
CCCCCACAACGGCGCTGGTAGTGGCTCAGCTACTTAGGGTCCCGCAAGCCATCTTGGACATGATCGCTGG
TGCCCACTGGGGAGTCCTAGCGGGCATGGCGTATTTCTCCATGGTGGGCAACTGGGCGAAGGTCCTAGTA
GTGCTGTCGCTGTTTGCCGGCGTCGACGCAGACACCTACACCACCGGGGGGAGTGCTGCTGCTACCACGG
CTACATTCACCCGGTTCTTCACTCAGGGCCCCAAGCAGGATATCCAGCTGATCA

>619_S62_L001_R1_001.fastq_126_1a_14
CCCCCACAACGGCGCCGGTAGTGGCTCAGCTACTTAGGGTCCCGCAAGCCATCTTGGACATGATCGCTGG
TGCCCACTGGGGAGTCCTAGCGGGCATGGCGTATTTCTCCATGGTGGGCAACTGGGCGAAGGTCCTAGTA
GTGCTGTTGCTGTTTGCCGGCGTCGACGCAGACACCTACACCACCGGGGGGAGTGCTGCTGCTACCACGG
CTACATTCACCCGGTTCTTCACTCAGGGCCCCAAGCAGGATATCCAGCTGATCA

>619_S62_L001_R1_001.fastq_127_1a_14
CCCCCACAACGGCGCTGGTAGTGGCTCAGCTACTTAGGGTCCCGCAAGCCATCTTGGACATGATCGCTGG
TGCCCACTGGGGAGTCCTAGCGGGCATGGCGTATTTCTCCATGGTGGGCAACTGGGCGAGGGTCCTAGTA
GTGCTGTTGCTGTTTGCCGGCGTCGACGCAGACACCTACACCACCGGGGGGAGTGCTGCTGCTACCACGG
CTACATTCACCCGGTTCTTCACTCAGGGCCCCAAGCAGGATATCCAGCTGATCA

>619_S62_L001_R1_001.fastq_128_1a_14
CCCCCACAACGGCGCTGGTAGTGGCTCAGCTACTTAGGGTCCCGCAAGCCATCTTGGACATGATTGCTGG
TGCCCACTGGGGAGTCCTAGCGGGCATGGCGTATTTCTCCATGGTGGGCAACTGGGCGAAGGTCCTAGTA
GTGCTGTTGCTGTTTGCCGGCGTCGACGCAGACACCTACACCACCGGGGGGAGTGCTGCTGCTACCACGG
CTACATTCACCCGGTTCTTCACTCAGGGCCCCAAGCAGGATATCCAGCTGATCA

>619_S62_L001_R1_001.fastq_129_1a_14
CCCCCACAACGGCGCTGGTAGTGGCTCAGCTACTTAGGGTCCCGCAAGCCATCTTGGACATGATCGCTGG
TGCCCACTGGGGAGTCCTAGCGGGCATGGCGTATTTCTCCATGGTGGGCAACTGGGCGAAGGTCCTAGTA
GTGCTGTTGCTGTTTGCCGGCGTCGACGCAGACACCTACACCACCGGGGGGAGTGCCGCTGCTACCACGG
CTACATTCACCCGGTTCTTCACTAAGGGCCCCAAGCAGGATATCCAGCTGATCA

>619_S62_L001_R1_001.fastq_130_1a_14
CCCCCACAACGGCGCTGGTAGTGGCTCAGCTACTTAGGGTCCCGCAAGCCATCTTGGACATGATCGCTGG
TGCCCACTGGGGAGTCCTAGCGGGCATGGCGTATTTCTCCATGGTGGGCAACTGGGCGAAGGTCCTAGTA
GTGCTGTTGCTGTTTGCCGGCGTCGACGCAGACACCTACACCACCGGGGGGAGTGCTGCTGCTACCACGG
CTACATTCACCCGGTTCTTTACTCAGGGCCCCAAGCAGGATATCCAGCTGATCA

>619_S62_L001_R1_001.fastq_131_1a_14
CCCCCACAACGGCGCTGGTAGTGGCTCAGCTACTTAGGGTCCCGCAAGCCATCTTGGACATGATCGCTGG
TGCCCACTGGGGAGTCCTAGCGGGCATGGCGTATTTCTCCATGGTGGGCAACTGGGCGAAGGTCCTAGTA
GTGCTGTTGCTGTTTGCCGGCGTCGACGCAGACACCTACACCACCGGGGGAAGTGCTGCTGCTACCACGG
CTACATTCACCCGGTTCTTCACTCAGGGCCCCAAGCAGGATATCCAGCTGATCA

>619_S62_L001_R1_001.fastq_132_1a_14
CCCCCACAACGGCGCTGGTAGTGGCTCAGCTACTTAGGGTCCCGCAAGCCATCTTGGACATGATCGCTGG
TGCCCACTGGGGAGTCCTAGCGGGCATGGCGTATTTCTCCATGGTGGGCAACTGGGCGAAGGTCCTAGTA
GTGCTGTTGCTGTTTGCCGGCGTCGACGCAGACACCTACACCACCGGGGGGAGTGCTGCTGCTACCACGG
CTACATTCACCTGGTTCTTCACTCAGGGCCCCAAGCAGGATATCCAGCTGATCA

>619_S62_L001_R1_001.fastq_133_1a_14
CCCCCACAACGGCGCTGGTAGTGGCTCAGCTACTTAGGGTCCCGCAAGCCATCTTGGACACGATCGCTGG
TGCCCACTGGGGAGTCCTAGCGGGCATGGCGTATTTCTCCATGGTGGGCAACTGGGCGAAGGTCCTAGTA
GTGCTGTTGCTGTTTGCCGGCGTCGACGCAGACACCTACACCACCGGGGGGAGTGCTGCTGCTACCACGG
CTACATTCACCCGGTTCTTCACTCAGGGCCCCAAGCAGGATATCCAGCTGATCA

>619_S62_L001_R1_001.fastq_134_1a_13
CCCCCACAACGGCGCTGGTAGTGGCTCAGCTACTTAGGGTCCCGCAAGCCATCTTGGACATGATCGCTGG
TGCCCACTGGGGAGTCCTAGCGGGCATGGCGTATTTCTCCATGGTGGGCAACTGGGCGAAGGTCCTAGTA
GTGCTGTTGCTGTCTGCCGGCGTCGACGCAGACACCTACACCACCGGGGGGAGTGCTGCTGCTACCACGG
CTACATTCACCCGGTTCTTCACTCAGGGCCCCAAGCAGGATATCCAGCTGATCA

>619_S62_L001_R1_001.fastq_135_1a_13
CCCCCACAACGGCGCTGGTAGTGGCTCAGCTACTTAGGGTCCCGCAAGCCATCTTGGACATGATCGCTGG
TGCCCACTGGGGAGTCCTAGCGGGCATGGCGTATTTCTCCATGGTGGGCAACTGGGCGAAGGTCCTAGTA
GTGCTGTTGCTGTTTGCCGGCGTCGACGCAGACACCTACACCACCGGGGGGAGTGCTGCTGCTACCACGG
CTACATTCGCCCGGTTCTTCACTCAGGGCCCCAAGCAGGATATCCAGCTGATCA

>619_S62_L001_R1_001.fastq_136_1a_13
CCCCCGCAACGGCGCTGGTAGTGGCTCAGCTACTTAGGGTCCCGCAAGCCATCTTGGACATGATCGCTGG
TGCCCACTGGGGAGTCCTAGCGGGCATGGCGTATTTCTCCATGGTGGGCAACTGGGCGAAGGTCCTAGTA
GTGCTGTTGCTGTTTGCCGGCGTCGACGCAGACACCTACACCACCGGGGGGAGTGCTGCTGCTACCACGG
CTACATTCACCCGGTTCTTCACTCAGGGCCCCAAGCAGGATATCCAGCTGATCA

>619_S62_L001_R1_001.fastq_137_1a_13
CCCCCACAACGGCGCTGGTAGTGGCTCAGCTACTTAGGGTCCCGCAAGCCATCTTGGACATGATCGCTGG
TGCCCACTGGGGAGTCCTAGCGGGCATGGCGTATTTCTCCATGGTGGGCAACTGGGCGAAGGTCCTAGTA
GTGCTGTTGCTGTTTGCCGGCGTCGACGCAGACACCTACACTACCGGGGGGAGTGCTGCTGCTACCACGG
CTACATTCACCCGGTTCTTCACTCAGGGCCCCAAGCAGGATATCCAGCTGATCA

>619_S62_L001_R1_001.fastq_138_1a_13
CCCCCACAACGGCGCTGGTAGTGGCTCAGCTACTTGGGGTCCCGCAAGCCATCTTGGACATGATCGCTGG
TGCCCACTGGGGAGTCCTAGCGGGCATGGCGTATTTCTCCATGGTGGGCAACTGGGCGAAGGTCCTAGTA
GTGCTGTTGCTGTTTGCCGGCGTCGACGCAGACACCTACACCACCGGGGGGAGTGCTGCTGCTACCACGG
CTACATTCACCCGGTTCTTCACTCAGGGCCCCAAGCAGGATATCCAGCTGATCA

>619_S62_L001_R1_001.fastq_139_1a_13
CCCCCACAACGGCGCTGGTAGTGGCTCAGCTACTTAGGGTCCCGCAAGCTATCTTGGACATGATCGCTGG
TGCCCACTGGGGAGTCCTAGCGGGCATGGCGTATTTCTCCATGGTGGGCAACTGGGCGAAGGTCCTAGTA
GTGCTGTTGCTGTTTGCCGGCGTCGACGCAGACACCTACACCACCGGGGGGAGTGCTGCTGCTACCACGG
CTACATTCACCCGGTTCTTCACTCAGGGCCCCAAGCAGGATATCCAGCTGATCA

>619_S62_L001_R1_001.fastq_140_1a_13
CCCCCACAACGGCGCTGGTAGTGGCTCAGCTACTTAGGGTCCCGCAAGCCATCTTGGACATGATCGCTGG
TGCCCACTGGGGAGTCCTAGCGGGCATGGCGTATTTCTCCATGGTGGGCAACTGGGCGAAGGTCCTAGTA
GTGCTGTTGTTGTTTGCCGGCGTCGACGCAGACACCTACACCACCGGGGGGAGTGCTGCTGCTACCACGG
CTACATTCACCCGGTTCTTCACTCAGGGCCCCAAGCAGGATATCCAGCTGATCA

>619_S62_L001_R1_001.fastq_141_1a_13
CCCCCACAACGGCGCTGGTAGTGGCTCAGCTACTTAGGGTCCCGCAAGCCATCTTGGACATGATCGCTGG
TGCCCACTGGGGAGTCCTAGCGGGCATAGCGTATTTCTCCATGGTGGGCAACTGGGCGAAGGTCCTAGTA
GTGCTGTTGCTGTTTGCCGGCGTCGACGCAGACACCTACACCACCGGGGGGAGTGCTGCTGCTACCACGG
CTACATTCACCCGGTTCTTCACTCAGGGCCCCAAGCAGGATATCCAGCTGATCA

>619_S62_L001_R1_001.fastq_142_1a_13
CCCCCACAACGGCGCTGGTAGTGGCTCAGCTACTTAGGGTCCCGCAAGCCATCTTGGACGTGATCGCTGG
TGCCCACTGGGGAGTCCTAGCGGGCATGGCGTATTTCTCCATGGTGGGCAACTGGGCGAAGGTCCTAGTA
GTGCTGTTGCTGTTTGCCGGCGTCGACGCAGACACCTACACCACCGGGGGGAGTGCTGCTGCTACCACGG
CTACATTCACCCGGTTCTTCACTCAGGGCCCCAAGCAGGATATCCAGCTGATCA

>619_S62_L001_R1_001.fastq_143_1a_13
CCCCCACAACGGCGCTGGTAGTGGCTCAGCTACTTAGGGTCCCGCAAGCCATCTTGGACATGATCGCTGG
TGCCCACTGGGGAGTCCTAGCGGGCATGGCGTATTTCTCCATGGTGGGCAACTGGGCGAAGGTCCTAGTA
GTGCTGTTGCTGTTTGCCGGCGTCGACGCAGACACCTACACCACCGGGGGGAGTGCTGCTACTACCACGG
CTACATTCACCCGGTTCTTCACTCAGGGCCCCAAGCAGGATATCCAGCTGATCA

>619_S62_L001_R1_001.fastq_144_1a_12
CCCCCACAACGGCGCTGGTAGTGGCTCAGCTACTTAGGGTCCCGCAAGCCATCTTGGACATGATCGCTGG
TGCCCACTGGGGAGTCCTAGCGGGCATGGCGTATTTCTCCATGGTGGGCAACTGGGCAAAGGTCCTAGTA
GTGCTGTTGCTGTTTGCCGGCGTCGACGCAGACACCTACACCACCGGGGGGAGTGCTGCTGCTACCACGG
CTACATTCACCCGGTTCTTCACTCAGGGCCCCAAGCAGGATATCCAGCTGATCA

>619_S62_L001_R1_001.fastq_145_1a_12
CCCCCACAACGGCGCTGGTAGTGGCTCAGCTACTTAGGGTCCCGCAAGCCATCTTGGACATGATCGCTGG
TGCCCACTGGGGAGTCCTAGCGGGCATGGCGTATTTCTCCATGGTGGGCAACTGGGCGAAGGTCCTAGTA
GTGTTGTTGCTGTTTGCCGGCGTCGACGCAGACACCTACACCACCGGGGGGAGTGCTGCTGCTACCACGG
CTACATTCACCCGGTTCTTCACTCAGGGCCCCAAGCAGGATATCCAGCTGATCA

>619_S62_L001_R1_001.fastq_146_1a_12
CCCCCACAACGGCGCTGGTAGTGGCTCAGCTACTTAGGGTCCCGCAAGCCATCTTGGACATGATCGCTGG
TGCCCACTGGGGAGTCCTAGCGGGCATGGCGTATTTCTCCATGGTGGGCAACTGGGCGAAGGTCCTAGTA
GTGCTGTTGCTGTTTGCCGGCGTCGACGCAGACACCTACACCACCGGGGGGAGTGCTGCTGCTACCACGG
CTACACTCACCCGGTTCTTCACTCAGGGCCCCAAGCAGGATATCCAGCTGATCA

>619_S62_L001_R1_001.fastq_147_1a_12
CCCCCACAACGGCGCTGGTAGTGGCTCAGCTACTTAGGGTCCCGCAAGCCATCTTGGACATGATCGCTGG
TGCCCACTGGGGAGTCCTAGCGGGCATGGCGTATTTCTCCATGATGGGCAACTGGGCGAAGGTCCTAGTA
GTGCTGTTGCTGTTTGCCGGCGTCGACGCAGACACCTACACCACCGGGGGGAGTGCTGCTGCTACCACGG
CTACATTCACCCGGTTCTTCACTCAGGGCCCCAAGCAGGATATCCAGCTGATCA

>619_S62_L001_R1_001.fastq_148_1a_12
CCCCCACAACGGCGCTGGTAGTGGCTCAGCTACTTAGGGTCCCGCAAGCCATCTTGGACATGATCGCTGG
TGCCCACTGGGGAGTCCTAGCGGGCATGGCGTATTTCTCCACGGTGGGCAACTGGGCGAAGGTCCTAGTA
GTGCTGTTGCTGTTTGCCGGCGTCGACGCAGACACCTACACCACCGGGGGGAGTGCTGCTGCTACCACGG
CTACATTCACCCGGTTCTTCACTCAGGGCCCCAAGCAGGATATCCAGCTGATCA

>619_S62_L001_R1_001.fastq_149_1a_12
CCCCCACAACGGCGCTGGTAGTGGCTCAGCTACTTAGGGTCCCGCAAGCCATCTTGGACATGATCGCTGG
TGCCCACTGGGGAGTCCTAGCGGGTATGGCGTATTTCTCCATGGTGGGCAACTGGGCGAAGGTCCTAGTA
GTGCTGTTGCTGTTTGCCGGCGTCGACGCAGACACCTACACCACCGGGGGGAGTGCTGCTGCTACCACGG
CTACATTCACCCGGTTCTTCACTCAGGGCCCCAAGCAGGATATCCAGCTGATCA

>619_S62_L001_R1_001.fastq_150_1a_12
CCCCCACAACGGCGCTGGTAGTGGCTCAGCTACTTAGGGTCCCGCAAGCCATCTTGGACATGATCGCTGG
TGCCCACTGGGGAGTCCTAGCGGGCATGGCGTATTTCTCCATGGTGGGCAACTGGGCGAAGGTCCTAGTA
GTGCTGTTGCTGTTTGCCGGCGTCGACGCAGACACCTGCACCACCGGGGGGAGTGCTGCTGCTACCACGG
CTACATTCACCCGGTTCTTCACTCAGGGCCCCAAGCAGGATATCCAGCTGATCA

>619_S62_L001_R1_001.fastq_151_1a_12
CCCTCACAACGGCGCTGGTAGTGGCTCAGCTACTTAGGGTCCCGCAAGCCATCTTGGACATGATCGCTGG
TGCCCACTGGGGAGTCCTAGCGGGCATGGCGTATTTCTCCATGGTGGGCAACTGGGCGAAGGTCCTAGTA
GTGCTGTTGCTGTTTGCCGGCGTCGACGCAGACACCTACACCACCGGGGGGAGTGCTGCTGCTACCACGG
CTACATTCACCCGGTTCTTCACTCAGGGCCCCAAGCAGGATATCCAGCTGATCA

>619_S62_L001_R1_001.fastq_152_1a_12
CCCCCACAACGGCGCTGGTAGTGGCTCAGCTACTTAGGGTCCCGCAAGCCATCTTGGACATGATCGCTGG
TGCCCACTGGGGAGTCCTAGCGGGCATGGCGTATTTCTCCATGGTGGGCAACTGGGCGAAGGTCCTAGTA
GTGCTGTTGCTGTTTGCCGGCGTCGACGCAGACACCTACACCACCGGGGGGAGTGCTGCTGCTACCACGG
CTACATTCACCCGGTTCTTCACTCAGGGCCCCAAGCAGGATGTCCAGCTGATCA

>619_S62_L001_R1_001.fastq_153_1a_12
CCCCCACAACGGCGCTGGTAGTGGCTCAGCTACTTAGGGTCCCGCAAGCCATCTTGGACATGACCGCTGG
TGCCCACTGGGGAGTCCTAGCGGGCATGGCGTATTTCTCCATGGTGGGCAACTGGGCGAAGGTCCTAGTA
GTGCTGTTGCTGTTTGCCGGCGTCGACGCAGACACCTACACCACCGGGGGGAGTGCTGCTGCTACCACGG
CTACATTCACCCGGTTCTTCACTCAGGGCCCCAAGCAGGATATCCAGCTGATCA

>619_S62_L001_R1_001.fastq_154_1a_12
CCCCCACAACGGCGCTGGTAGTGGCTCAGCTACTTAGGGTCCCGCAAGCCATCTTGGACATGATCGCTGG
TGCCCACTGGGGAGTCCTAGCGGGCATGGCGTATTTCTCCATGGTGGGCAACTGGGCGAAGGTCCTAGTA
GTGCTGTTGCTGTTTGCCGGCGTCGACGCAGACACCTACACCACCGGGGGGAGTGCTGCTGCTACCACGG
CTACATTCACCCGGTTCTTCACTAAGGGCCCCAAGCAGGACATCCAGCTGATCA

>619_S62_L001_R1_001.fastq_155_1a_11
CCCCCACAACGGCGCTGGTAGTGGCTCAGCTACTTAGGGTCCCGCAAGCCATCTTGGACATGATCGCTGG
TGCCCACTGGGGAGTCCTAGCGGGCATGGCGTATTTCTCCATGGTGGGCAACTGGGCGAAGGTCCTAGTA
GTGCTGTTGCTGTTTGCCGGCGTCGACGCAGACACCTACACCACCGGGGGGAGTGCTGCTGCTACCACGG
CTACATTCACCCGGTTCTTCACTCAGGGCTCCAAGCAGGATATCCAGCTGATCA

>619_S62_L001_R1_001.fastq_156_1a_11
CCCCCACAACGGCGCTGGTAGTGGCTCAGCTACTTAGGGTCCCGCAAGCCATCTTGGACATGATCGCTGG
TGCCCACTGGGGAGTCCTAGCGGGCATGGCGTATTTCTCCATGGTGGGCAACTGGGCGAAGGTCCTAGTA
GTGCTGTTGCTGTTTGCCGGCGTCGACGCAGACACCTACACCACCGGGGGGAGTGCTGCTGCTACCACGG
CTACATTCACCCGGTTCTTCACTCAGGGCCTCAAGCAGGATATCCAGCTGATCA

>619_S62_L001_R1_001.fastq_157_1a_11
CCCCCACAACGGCGCTGGTAGTGGCTCAGCTACTTAGGGTCCCGCAAGCCATCTTGGACATGATCGCTGG
TGCCCACTGGGGAGTCCTAGCGGGCATGGCGTATTTCTCCATGGTGGGCAACTGGGCGAAGGTCCTGGTA
GTGCTGTTGCTGTTTGCCGGCGTCGACGCAGACACCTACACCACCGGGGGGAGTGCTGCTGCTACCACGG
CTACATTCACCAGGTTCTTCACTCAGGGCCCCAAGCAGGATATCCAGCTGATCA

>619_S62_L001_R1_001.fastq_158_1a_11
CCCCCACAACGGCGCTGGTAGTGGCTCAGCTACTTAGGGTCCCGCAAGCCATCTTGGACATGATCGCTGG
TGCCCACTGGGGAGTCCTAGCGGGCATGGCGTATTTCTCCATGGTGGACAACTGGGCGAAGGTCCTAGTA
GTGCTGTTGCTGTTTGCCGGCGTCGACGCAGACACCTACACCACCGGGGGGAGTGCTGCTGCTACCACGG
CTACATTCACCCGGTTCTTCACTCAGGGCCCCAAGCAGGATATCCAGCTGATCA

>619_S62_L001_R1_001.fastq_159_1a_11
CCCCCACAACGGCGCTGGTAGTGGCTCAGCTACTTAGGGTCCCGCAAGCCATCTTGGACATGATCGCTGG
TGCCCACTGGGGAGTCCTAGCGGGCATGGCGTATTTCTCCATGGTGGGCAACTGGGCGAAGGTCCTAGTA
GTGCTGTTGCTGTTTGCCGGCGTCGACGCAGACACCTACACCACCGGGGGGAGTGCTGCTGCTACCACAG
CTACATTCACCCGGTTCTTCACTCAGGGCCCCAAGCAGGATATCCAGCTGATCA

>619_S62_L001_R1_001.fastq_160_1a_11
CCCCCACAACGGCGCTGGTAGTGGCCCAGCTACTTAGGGTCCCGCAAGCCATCTTGGACATGATCGCTGG
TGCCCACTGGGGAGTCCTAGCGGGCATGGCGTATTTCTCCATGGTGGGCAACTGGGCGAAGGTCCTAGTA
GTGCTGTTGCTGTTTGCCGGCGTCGACGCAGACACCTACACCACCGGGGGGAGTGCTGCTGCTACCACGG
CTACATTCACCCGGTTCTTCACTAAGGGCCCCAAGCAGGATATCCAGCTGATCA

>619_S62_L001_R1_001.fastq_161_1a_11
CCCCCACAACGGCGCTGGTAGTGGCTCAGCTACTTAGGGTCCCGCAAGCCATCTTGGACATGATCGCTGG
TGCCCACTGGGGAGTCCTAGCGGGCATGGCGTATTTCTCCATGGTGGGCAACTGGGCGAAGGTCCTTGTA
GTGCTGTTGCTGTTTGCCGGCGTCGACGCAGACACCTACACCACCGGGGGGAGTGCTGCTGCTACCACGG
CTACATTCACCCGGTTCTTCACTCAGGGCCCCAAGCAGGATATCCAGCTGATCA

>619_S62_L001_R1_001.fastq_162_1a_11
CCCCCACAACGGCGCTGGTAGTGGCTCAGCTACTTAGGGTCCCGCAAGCCATCTTGGACATGATCGCTGG
TGCCCACTGGGGAGTCCTAGCGGGCTTGGCGTATTTCTCCATGGTGGGCAACTGGGCGAAGGTCCTAGTA
GTGCTGTTGCTGTTTGCCGGCGTCGACGCAGACACCTACACCACCGGGGGGAGTGCTGCTGCTACCACGG
CTACATTCACCCGGTTCTTCACTCAGGGCCCCAAGCAGGATATCCAGCTGATCA

>619_S62_L001_R1_001.fastq_163_1a_11
CCCCCACAACGGCGCTGGTAGTGGCTCAACTACTTAGGGTCCCGCAAGCCATCTTGGACATGATCGCTGG
TGCCCACTGGGGAGTCCTAGCGGGCATGGCGTATTTCTCCATGGTGGGCAACTGGGCGAAGGTCCTAGTA
GTGCTGTTGCTGTTTGCCGGCGTCGACGCAGACACCTACACCACCGGGGGGAGTGCTGCTGCTACCACGG
CTACATTCACCCGGTTCTTCACTCAGGGCCCCAAGCAGGATATCCAGCTGATCA

>619_S62_L001_R1_001.fastq_164_1a_11
CCCCCACAACGGCGCTGGTAGTGGCTCAGCTACTTAGGGTCCTGCAAGCCATCTTGGACATGATCGCTGG
TGCCCACTGGGGAGTCCTAGCGGGCATGGCGTATTTCTCCATGGTGGGCAACTGGGCGAAGGTCCTAGTA
GTGCTGTTGCTGTTTGCCGGCGTCGACGCAGACACCTACACCACCGGGGGGAGTGCTGCTGCTACCACGG
CTACATTCACCCGGTTCTTCACTCAGGGCCCCAAGCAGGATATCCAGCTGATCA

>619_S62_L001_R1_001.fastq_165_1a_11
CCCCCACAACGGCGCTGGTAGTGGCTCAGCTACTTAGGGTCCCACAAGCCATCTTGGACATGATCGCTGG
TGCCCACTGGGGAGTCCTAGCGGGCATGGCGTATTTCTCCATGGTGGGCAACTGGGCGAAGGTCCTAGTA
GTGCTGTTGCTGTTTGCCGGCGTCGACGCAGACACCTACACCACCGGGGGGAGTGCTGCTGCTACCACGG
CTACATTCACCCGGTTCTTCACTCAGGGCCCCAAGCAGGATATCCAGCTGATCA

>619_S62_L001_R1_001.fastq_166_1a_11
CCCCCACAACGGCGCTGGTAGTGGCTCAGCTACTTAGGGTCCCGCAAGCCATCTTGGACATGATCGCTGG
TGCCCACTGGGGAGTCCTAGCGGGCATGGCGTATTTCTCCATGGTGGGCAACTGGGCGAAGGTCCTAGTA
GTGCTGTTGCTGTTTGCCGGCGTCGACGCAGACACCTACACCACCGGGGGGAGTGCTGCTGCTACCATGG
CTACATTCACCCGGTTCTTCACTCAGGGCCCCAAGCAGGATATCCAGCTGATCA

>619_S62_L001_R1_001.fastq_167_1a_11
CCCCCACAACGGCGCTGGTAGTGGCTCAGCTACTTAGGGTCCCGCAAGCCATCTTGGACATGATCGCTGG
TGCCCACTGGGGAGTCCTAGCGGGCATGGCGTATTTCTCCATGGTGGGCAACTGGGCGAAGGTCCTAGTA
GTGCTGTTGCTGTTTGCCGGCGTCGACGCAGACACCTACACCACCGGGGGGAGTGCTGCTGCTACCACGG
CTACATTCACCCGGTTCTTCATTCAGGGCCCCAAGCAGGATATCCAGCTGATCA

>619_S62_L001_R1_001.fastq_168_1a_11
CCCCCACAACGGCGCTGGTAGTGGCTCAGCTACTTAGGGTCCCGCAAGCCATCTTGGACATGATCGCTGG
TGCCCACTGGGGAGTCCTAGCGGGCATGGCGTATTTCTCCATGGTGGGCAACTGGGCGAAGGTCCTAGTA
GTGCTGTTGCTGTTTGCCGGCGTCGACGCAGACACCTACACCACCGGGGGGAGTGCTGCTGCTACCACGG
CTACATTCACTCGGTTCTTCACTCAGGGCCCCAAGCAGGATATCCAGCTGATCA

>619_S62_L001_R1_001.fastq_169_1a_11
CCCCCACAACGGCACTGGTAGTGGCTCAGCTACTTAGGGTCCCGCAAGCCATCTTGGACATGATCGCTGG
TGCCCACTGGGGAGTCCTAGCGGGCATGGCGTATTTCTCCATGGTGGGCAACTGGGCGAAGGTCCTAGTA
GTGCTGTTGCTGTTTGCCGGCGTCGACGCAGACACCTACACCACCGGGGGGAGTGCTGCTGCTACCACGG
CTACATTCACCCGGTTCTTCACTCAGGGCCCCAAGCAGGATATCCAGCTGATCA

>619_S62_L001_R1_001.fastq_170_1a_11
CCCCCACAACGGCGCTGGTAGTGGCTCAGCTACTTAGGGTCCCGCAAGCCATCTTGGACATGATCGCTGG
TGCCCACTGGGGAGTCCTAGCGGGCATGGCGTATTTCTCTATGGTGGGCAACTGGGCGAAGGTCCTAGTA
GTGCTGTTGCTGTTTGCCGGCGTCGACGCAGACACCTACACCACCGGGGGGAGTGCTGCTGCTACCACGG
CTACATTCACCCGGTTCTTCACTCAGGGCCCCAAGCAGGATATCCAGCTGATCA

>619_S62_L001_R1_001.fastq_171_1a_10
CCCCCACAACGGCGCTGGTAGTGGCTCAGCTACTTAGGGTCCCGCAAGCCATCTTGGACATGATCGCTGG
TGCCCACTGGGGAGTCCTAGCGGGCATGGCGTATTTCTCCATGGTGGGCAACTGGGCGAAGGTCCTAGTA
GTGCTGTTGCTGTTCGCCGGCGTCGACGCAGACACCTACACCACCGGGGGGAGTGCTGCTGCTACCACGG
CTACATTCACCCGGTTCTTCACTAAGGGCCCCAAGCAGGATATCCAGCTGATCA

>619_S62_L001_R1_001.fastq_172_1a_10
CCCCCACAACGGCGCTGGTAGTGGCTCAGCTACTTAGGGTCCCGCAAGCCATCTTGGACATGATCGCTGG
TGCCCACTGGGGAGTCCTAGCGGGCATGGCGTATTTCTCCATGGTGGGCAACTGGGCGAAGGTCCTAGTA
GTGCTGTTGCTGTTTGCCGGCGTCGACGCAGACACCTACACCACCGGGGGGAGTGCTACTGCTACCACGG
CTACATTCACCCGGTTCTTCACTCAGGGCCCCAAGCAGGATATCCAGCTGATCA

>619_S62_L001_R1_001.fastq_173_1a_10
CCCCCACAACGGCGCTGGTAGTGGCTCAGCTACTTAGGGTCCCGCAAGCCATCTTGGACATGATCGCTGG
TGCCCACTGGGGAGTCCTAGCGGGCATGGCGTATTTCTCCATGGTGGGCAACTGGGCGAAGGTCCTAGTA
GTGCTGTTGCTGTTTGCCGGCGTCGACGCAGACACCTACACCACCGGGGGGAGTGCTGCTGCTACCACGG
CTACATTCACCCGGTTCTTCACTCAGGGCCCCAAGCAGGATATCCAACTGATCA

>619_S62_L001_R1_001.fastq_174_1a_10
CCCCCACAACGGCGCTGGTAGTGGCTCAGCTACTTAGGGTCCCGCAAGCCATCTTGGACATGATCGCTGG
TGCCCACTGGGGAGTCCTAGCGGGCATGGCGTATTTCTCCATGGTGGGCAACTGGGCGAAGGTCCTAGTA
GTGCTGTTGCTGTTTGCCGGCGTCGACGCAGACACCTACACCACCGGGGGGAGTGCTGCTGCTACCACGG
CTACATTCACCCGGTTCTTCACTCAGGGCCCCAAGCAGGATATCCAGCTAATCA

>619_S62_L001_R1_001.fastq_175_1a_10
CCCCCACAACGGCGCTGGTAGTGACTCAGCTACTTAGGGTCCCGCAAGCCATCTTGGACATGATCGCTGG
TGCCCACTGGGGAGTCCTAGCGGGCATGGCGTATTTCTCCATGGTGGGCAACTGGGCGAAGGTCCTAGTA
GTGCTGTTGCTGTTTGCCGGCGTCGACGCAGACACCTACACCACCGGGGGGAGTGCTGCTGCTACCACGG
CTACATTCACCCGGTTCTTCACTCAGGGCCCCAAGCAGGATATCCAGCTGATCA

>619_S62_L001_R1_001.fastq_176_1a_10
CCCCCACAACGGCGCTGGTAGTGGCTCAGCTACTTAGGGTCCCGCAAGCCATCTTGGACATGATCGCTGG
TGCCCACTGGGGAGTCCTAGCGGGCATGGCGTATTTCTCCATGGTGGGCAACTGGGCGAAGGTCCTAGTA
GTGCTGTTGCTGTTTGCCGGCGTCGACGCAGACACCTACACCACCGGGGGGAGTGCTGCTGCTACCACGG
CTACATTCACCCGGTTCTTCACTCAGGGCCCCAAACAGGATATCCAGCTGATCA

>619_S62_L001_R1_001.fastq_177_1a_10
CCCCCACAACGGCGCTGGTAGTGGCTCAGCTACTTAGGGTCCCGCAAGCCATCTTGGACATGATCGCTGG
TGCCCGCTGGGGAGTCCTAGCGGGCATGGCGTATTTCTCCATGGTGGGCAACTGGGCGAAGGTCCTAGTA
GTGCTGTTGCTGTTTGCCGGCGTCGACGCAGACACCTACACCACCGGGGGGAGTGCTGCTGCTACCACGG
CTACATTCACCCGGTTCTTCACTCAGGGCCCCAAGCAGGATATCCAGCTGATCA

>619_S62_L001_R1_001.fastq_178_1a_10
CCCCCACAACGGCGCTGGTAGTGGCTCAGCTACTTAGGGTCCCGCAAGCCATCTTGGACATGATCGCTGG
TGCCCACTGGGGAGTCCTAGCGGGCATGGCGTATTTCTCCATGGTGGGCAACTGGGCGAAGGTCCTAGTA
GTGCTGTTGCTGTTTGCCGGCGTCGACACAGACACCTACACCACCGGGGGGAGTGCTGCTGCTACCACGG
CTACATTCACCCGGTTCTTCACTCAGGGCCCCAAGCAGGATATCCAGCTGATCA

>619_S62_L001_R1_001.fastq_179_1a_10
CCCCCACAACGGCGTTGGTAGTGGCTCAGCTACTTAGGGTCCCGCAAGCCATCTTGGACATGATCGCTGG
TGCCCACTGGGGAGTCCTAGCGGGCATGGCGTATTTCTCCATGGTGGGCAACTGGGCGAAGGTCCTAGTA
GTGCTGTTGCTGTTTGCCGGCGTCGACGCAGACACCTACACCACCGGGGGGAGTGCTGCTGCTACCACGG
CTACATTCACCCGGTTCTTCACTCAGGGCCCCAAGCAGGATATCCAGCTGATCA

>619_S62_L001_R1_001.fastq_180_1a_10
CCCCCACAACGGCGCTGGTAGTGGCTCAGCTACTTAGGGTCCCGCAAGCCATCTTGGACATGATCGCTGG
TGCCCACTGGGGAGTCCTAGCGGGCATGGCGTATTTCTCCATGGTGGGCAACTGGGCGAAGGTCCTAGTA
GTGCTATTGCTGTTTGCCGGCGTCGACGCAGACACCTACACCACCGGGGGGAGTGCTGCTGCTACCACGG
CTACATTCACCCGGTTCTTCACTCAGGGCCCCAAGCAGGATATCCAGCTGATCA

>619_S62_L001_R1_001.fastq_181_1a_10
CCCCCACAACGGCGCTGGTAGTGGCTCAGCTACCTAGGGTCCCGCAAGCCATCTTGGACATGATCGCTGG
TGCCCACTGGGGAGTCCTAGCGGGCATGGCGTATTTCTCCATGGTGGGCAACTGGGCGAAGGTCCTAGTA
GTGCTGTTGCTGTTTGCCGGCGTCGACGCAGACACCTACACCACCGGGGGGAGTGCTGCTGCTACCACGG
CTACATTCACCCGGTTCTTCACTCAGGGCCCCAAGCAGGATATCCAGCTGATCA

>619_S62_L001_R1_001.fastq_182_1a_10
CCCCCACAACGGCGCTGGTAGTGGCTCAGCTACTTAGGGTCCCGCAAGCCATCTTGGACATGATCGCTGG
TGCCCACTGGGGAGTCCTAGCGGGCATGGCGTATTTCTCCATGGTGGGCAACTGGGCGAAGGTCCTAGTA
GTGCTGTTGCTGTTTGCCGGCATCGACGCAGACACCTACACCACCGGGGGGAGTGCTGCTGCTACCACGG
CTACATTCACCCGGTTCTTCACTCAGGGCCCCAAGCAGGATATCCAGCTGATCA

>619_S62_L001_R1_001.fastq_183_1a_10
CCCCCACAACGGCGCTGGTAGTGGCTCAGCCACTTAGGGTCCCGCAAGCCATCTTGGACATGATCGCTGG
TGCCCACTGGGGAGTCCTAGCGGGCATGGCGTATTTCTCCATGGTGGGCAACTGGGCGAAGGTCCTAGTA
GTGCTGTTGCTGTTTGCCGGCGTCGACGCAGACACCTACACCACCGGGGGGAGTGCTGCTGCTACCACGG
CTACATTCACCCGGTTCTTCACTCAGGGCCCCAAGCAGGATATCCAGCTGATCA

>619_S62_L001_R1_001.fastq_184_1a_10
CCCCCACAACGGCGCTGGTAGTGGCTCAGCTACTTAGGGTCCCGCAAGCCATCTTGGACATGATCGCTGG
TGCCCACTGGGGAGTCCTAGCGGGCATGGCGTATTTCTCCATGGTGGGCAACTGGGCGAAGGTCCTAGTA
GTGCTGTTGCTGTTTGCCGGCGTCGACGCAGACACCTACACCACCGGGGGGAGTGCTGCTGCTACCACGG
CTACATTCACCAGGTTCTTCACTCAGGGCCCCAAGCAGGATATCCAGCTGATCA

>619_S62_L001_R1_001.fastq_185_1a_10
CCCCCACAACGGCGCTGGTAGTGGCTCAGCTACTTAGGGTCCCGCAAGCCATCTTGGACATGATCGCTGG
TGCCCACTGGGGAGTCCTAGCGGGCATGGCGTATTTCTCCATGGTGGGCAACTGGGCGAAGGTCCCAGTA
GTGCTGTTGCTGTTTGCCGGCGTCGACGCAGACACCTACACCACCGGGGGGAGTGCTGCTGCTACCACGG
CTACATTCACCCGGTTCTTCACTCAGGGCCCCAAGCAGGATATCCAGCTGATCA

>619_S62_L001_R1_001.fastq_186_1a_10
CCCCCACAACGGCGCTGGTAGTGGCTCAGCTACTTAGGGTCCCGCAAGCCATCTTGGACATGATCGCTGG
TGCCCACTGGGGAGTCCTAGCGGGCATGGCGTATTTCTCCATAGTGGGCAACTGGGCGAAGGTCCTAGTA
GTGCTGTTGCTGTTTGCCGGCGTCGACGCAGACACCTACACCACCGGGGGGAGTGCTGCTGCTACCACGG
CTACATTCACCCGGTTCTTCACTCAGGGCCCCAAGCAGGATATCCAGCTGATCA

>619_S62_L001_R1_001.fastq_187_1a_10
CCCCCACAACGGCGCTGGTAGTGGCTCAGCTACTTAGGGTCCCGCAAGCCATCTTGGACATGATCGCTGG
TGCCCACTGGGGAGTCCTAGCGGGCATGGCATATTTCTCCATGGTGGGCAACTGGGCGAAGGTCCTAGTA
GTGCTGTTGCTGTTTGCCGGCGTCGACGCAGACACCTACACCACCGGGGGGAGTGCTGCTGCTACCACGG
CTACATTCACCCGGTTCTTCACTCAGGGCCCCAAGCAGGATATCCAGCTGATCA

>619_S62_L001_R1_001.fastq_188_1a_10
CCCCCACAACGGCGCTGGTAGTGGCTCAGCTACTTAGGGTCCCGCAAGCCATCTTGGACATGATCGCTGG
TGCCCACTGGGGAGTCCTAGCGGGCATGGCGTATTTCTCCATGGTGAGCAACTGGGCGAAGGTCCTAGTA
GTGCTGTTGCTGTTTGCCGGCGTCGACGCAGACACCTACACCACCGGGGGGAGTGCTGCTGCTACCACGG
CTACATTCACCCGGTTCTTCACTCAGGGCCCCAAGCAGGATATCCAGCTGATCA

>619_S62_L001_R1_001.fastq_189_1a_9
CCCCCACAACGGCGCTGGTAGTGGCTCAGCTACTTAGGGTCCCGCAAGCCATCTTGGACATGATCGCTGG
TGCCCACTGGAGAGTCCTAGCGGGCATGGCGTATTTCTCCATGGTGGGCAACTGGGCGAAGGTCCTAGTA
GTGCTGTTGCTGTTTGCCGGCGTCGACGCAGACACCTACACCACCGGGGGGAGTGCTGCTGCTACCACGG
CTACATTCACCCGGTTCTTCACTCAGGGCCCCAAGCAGGATATCCAGCTGATCA

>619_S62_L001_R1_001.fastq_190_1a_9
CCCCCACAACGGTGCTGGTAGTGGCTCAGCTACTTAGGGTCCCGCAAGCCATCTTGGACATGATCGCTGG
TGCCCACTGGGGAGTCCTAGCGGGCATGGCGTATTTCTCCATGGTGGGCAACTGGGCGAAGGTCCTAGTA
GTGCTGTTGCTGTTTGCCGGCGTCGACGCAGACACCTACACCACCGGGGGGAGTGCTGCTGCTACCACGG
CTACATTCACCCGGTTCTTCACTCAGGGCCCCAAGCAGGATATCCAGCTGATCA

>619_S62_L001_R1_001.fastq_191_1a_9
CCCCCACAACGGCGCTGGTAGTGGCTCAGCTACTTAGGGTCCCGCAAGCCATCTTGGACATGATCGCTGG
TGCCCACTGGGGAGTCCTAGCGGGCATGGCGTATTTCTCCATGGTGGGCAACTGGGCGAAGGTCCTAGTA
GTGCTGTTGCTGTTTGCCGGCGTCGACGCAGACACCTACACCACCGGGGGGAGTGCTGCTGCTATCACGG
CTACATTCACCCGGTTCTTCACTCAGGGCCCCAAGCAGGATATCCAGCTGATCA

>619_S62_L001_R1_001.fastq_192_1a_9
CCCCCACAACGGCGCTGGTAGTGGCTCAGCTACTTAGGGTCCCGCAAGCCATCTTGGACATGATCGCTAG
TGCCCACTGGGGAGTCCTAGCGGGCATGGCGTATTTCTCCATGGTGGGCAACTGGGCGAAGGTCCTAGTA
GTGCTGTTGCTGTTTGCCGGCGTCGACGCAGACACCTACACCACCGGGGGGAGTGCTGCTGCTACCACGG
CTACATTCACCCGGTTCTTCACTCAGGGCCCCAAGCAGGATATCCAGCTGATCA

>619_S62_L001_R1_001.fastq_193_1a_9
CCCCCACAACGGCGCTGGTAGTAGCTCAGCTACTTAGGGTCCCGCAAGCCATCTTGGACATGATCGCTGG
TGCCCACTGGGGAGTCCTAGCGGGCATGGCGTATTTCTCCATGGTGGGCAACTGGGCGAAGGTCCTAGTA
GTGCTGTTGCTGTTTGCCGGCGTCGACGCAGACACCTACACCACCGGGGGGAGTGCTGCTGCTACCACGG
CTACATTCACCCGGTTCTTCACTCAGGGCCCCAAGCAGGATATCCAGCTGATCA

>619_S62_L001_R1_001.fastq_194_1a_9
CCCCCACAACGGCGCTGGTAGTGGCTCAGCTACTTAGGGTCCCGCAAGCCATCTTGGACATGATCGCTGG
TGCCCACTGGGGAGTCCTAGCGGGCATGGCGTATTTCTCCATGGTGGGCAACTGGGCGAAGGTCCTAGTA
GTGCTGTTGCTGTTTGCCGGCGTCGACGCAGACACCTACACCACCGGGGGGAGTGCTGCTGCTACCACGG
CTACATTCACCCGGTTCTTCACTCAGGGCCCCAAGCAGGATATCCAGTTGATCA

>619_S62_L001_R1_001.fastq_195_1a_9
CCCCCACAACGGCGCTGGTAGTGGCTCAGCTACTTAGGGTCCCGCAAGCCATCTTGGACATGATCGCTGG
TGCCCACTGGGGAGTCCTAGCGGGCATGGCGTATTTCTCCATGGTGGGCAACTGGGCGAAGGTCCTAGTA
GTGCTGTTGCTGCTTGCCGGCGTCGACGCAGACACCTACACCACCGGGGGGAGTGCTGCTGCTACCACGG
CTACATTCACCCGGTTCTTCACTCAGGGCCCCAAGCAGGATATCCAGCTGATCA

>619_S62_L001_R1_001.fastq_196_1a_9
CCCCCACAACGGCGCTGGTAGTGGCTCAGCTACTTAGGGTCCCGCAAGCCATCTTGGACATGATCGCTGG
TGCCCACTGGGGAGTCCTAGCGGGCATGGCGTATTTCTCCATGGTGGGCAACTGGGCGAAGGTCCTAGTA
GTGCTGTTGCTGTTTGCCGGCGTCGACGCAGACACCTACACCACCGGGGGGAGTGCTGCTGCTACCACGG
CTACATTCACCCGGTTCTTCACTCAGGGCCCCAAGCAGGATATCCAGCTGACCA

>619_S62_L001_R1_001.fastq_197_1a_9
CCCCCACAACGGCGCTGGTAGTGGCTCAGCTACTTAGGGTCCCGCAAGCCATCTTGGACATGATCGCTGG
TGCCCACTGGGGAGTCCTAGCGGGCATGGCGTATTTCTCCATGGTGGGCAACTGGGCGAAGGTCCTAGTA
GTGCTGTTGCTGTTTGCCGGCGTCGACGCAGACACCTACACCACCGGGGGGAGTGCTGCTGCTACCGCGG
CTACATTCACCCGGTTCTTCACTCAGGGCCCCAAGCAGGATATCCAGCTGATCA

>619_S62_L001_R1_001.fastq_198_1a_9
CCCCCACAACGGCGCTGGTAGTGGCTCAGCTACTTAGGGTCCCGCAAGCCATCTTGAACATGATCGCTGG
TGCCCACTGGGGAGTCCTAGCGGGCATGGCGTATTTCTCCATGGTGGGCAACTGGGCGAAGGTCCTAGTA
GTGCTGTTGCTGTTTGCCGGCGTCGACGCAGACACCTACACCACCGGGGGGAGTGCTGCTGCTACCACGG
CTACATTCACCCGGTTCTTCACTCAGGGCCCCAAGCAGGATATCCAGCTGATCA

>619_S62_L001_R1_001.fastq_199_1a_9
CCCCCACAACGGCGCTGGTAGTGGCTCAGCTACTTAGGGTCCCGCAAGCCATCTCGGACATGATCGCTGG
TGCCCACTGGGGAGTCCTAGCGGGCATGGCGTATTTCTCCATGGTGGGCAACTGGGCGAAGGTCCTAGTA
GTGCTGTTGCTGTTTGCCGGCGTCGACGCAGACACCTACACCACCGGGGGGAGTGCTGCTGCTACCACGG
CTACATTCACCCGGTTCTTCACTCAGGGCCCCAAGCAGGATATCCAGCTGATCA

>619_S62_L001_R1_001.fastq_200_1a_9
CCCCCACAACGGCGCTGGTAGTGGCTCAGTTACTTAGGGTCCCGCAAGCCATCTTGGACATGATCGCTGG
TGCCCACTGGGGAGTCCTAGCGGGCATGGCGTATTTCTCCATGGTGGGCAACTGGGCGAAGGTCCTAGTA
GTGCTGTTGCTGTTTGCCGGCGTCGACGCAGACACCTACACCACCGGGGGGAGTGCTGCTGCTACCACGG
CTACATTCACCCGGTTCTTCACTCAGGGCCCCAAGCAGGATATCCAGCTGATCA

>619_S62_L001_R1_001.fastq_201_1a_9
CCCCCACAACGGCGCTGGTAGTGGCTCAGCTACTTAGGGTCCCGCAAGCCATCTTGGACATGATCGCTGG
TGCCCACTGGGGAGTCCTAGCGGGCATGGCGTATTTCTCCATGGTGGGCAACTGGGCGAAGGTCCTAGTA
GTGCTGTTGCTGTTTGCCGGCGTCGACGCAGACACCTACACCACCGGGGGGAGTGCTGCTGCTACCACGG
CTACATTCACCCGGTTCTTCACTAAAGGCCCCAAGCAGGATATCCAGCTGATCA

>619_S62_L001_R1_001.fastq_202_1a_9
CCCCCACAACGGCGCTGGTAGTGGCTCAGCTACTTAGGGTCCCGCAAGCCATCTTGGACATGATCGCTGG
TGCCCACTGGGGAGTCCTAGCGGGCATGGCGTATTTCTCCATGGTGGGCAACTGGGCGAAGGTTCTAGTA
GTGCTGTTGCTGTTTGCCGGCGTCGACGCAGACACCTACACCACCGGGGGGAGTGCTGCTGCTACCACGG
CTACATTCACCCGGTTCTTCACTCAGGGCCCCAAGCAGGATATCCAGCTGATCA

>619_S62_L001_R1_001.fastq_203_1a_9
TCCCCACAACGGCGCTGGTAGTGGCTCAGCTACTTAGGGTCCCGCAAGCCATCTTGGACATGATCGCTGG
TGCCCACTGGGGAGTCCTAGCGGGCATGGCGTATTTCTCCATGGTGGGCAACTGGGCGAAGGTCCTAGTA
GTGCTGTTGCTGTTTGCCGGCGTCGACGCAGACACCTACACCACCGGGGGGAGTGCTGCTGCTACCACGG
CTACATTCACCCGGTTCTTCACTCAGGGCCCCAAGCAGGATATCCAGCTGATCA

>619_S62_L001_R1_001.fastq_204_1a_9
CCCCCACAACGGCGCTGGTAGTGGCTCAGCTACTTAGGGTCCCGCAAGCCATCTTGGACATGATCGCTGG
TGCCCACTGGGGAGTCCTAGCGGGCATGGCGTATTTCTCCATGGTGGGCAACTGGGCGAAGGTCCTAGTA
GTGCTGTTGCTGTTTGCCGGCGTCGACGCAGACACCTACACCACCGGGGGGAGTGCTGCCGCTACCACGG
CTACATTCACCCGGTTCTTCACTAAGGGCCCCAAGCAGGATATCCAGCTGATCA

>619_S62_L001_R1_001.fastq_205_1a_9
CCCCCACAACGGCGCTGGTAGTGGCTCAGCTACTTAGGGTCCCGCAAGCCATCTTGGACATGATCGCTGG
TGCCCACTGGGGAGTCCTAGCGGGCATGGCGTATTTCTCCATGGTGGGCAACTGGGCGAAGGTCCTAGTA
GTGCTGTTGCTGTTTGCCGGCGTCGACGCAGACACCTACACCACCGGGGGGAGTGCTGCTGCTACCACGG
CTACATTCACCCGGTTCTTCACTCAGGGCCCCAAGCAAGATATCCAGCTGATCA

>619_S62_L001_R1_001.fastq_206_1a_8
CCCCCACAACGGCGCTGGTAGTGGCTCAGCTACTTAGGGTCCCGCAAGCCATCTTGGACATGATCGCTGG
TGCCCACTGGGGAGTCCTAGCGGGCATGGCGTATTTCTCCATGGTGGGCAACTGGGCGAAGGTCCTAGTA
GTGCTGTTGCTGTTTGCCGGCGTCGACGCAGACACCTACGCCACCGGGGGGAGTGCTGCTGCTACCACGG
CTACATTCACCCGGTTCTTCACTAAGGGCCCCAAGCAGGATATCCAGCTGATCA

>619_S62_L001_R1_001.fastq_208_1a_8
CCCCCACAACGGCGCTGGTAGTGGCTCAGCTACTTAGGGTCCCGCAAGCCATCTTGGACATGATCGCTGG
TGCCCACTGGGGAGTCCTAGCGGGCATGGCGTATTTCTCCATGGTGGGCAACTGGGCGAAGGTCCTAGTA
GTGCTGTTGCTGTTTGCCGGCGTCGACGCAGACACCTACACCACCGGGGGGAGTGCTGCTGCTACCACGG
CTACATTCACCCGGTTCTTCACTCAGGTCCCCAAGCAGGATATCCAGCTGATCA

>619_S62_L001_R1_001.fastq_209_1a_8
CCCCCACAACGGCGCTGGTAGTGGCTCAGCTACTTAGGGTCCCGCAAGCCATCTTGGACATGATCGCTGG
TGCCCACTGGGGAGTCCTAGCGGGCATGGCGTATTTCTCCATGGTGGGCAACTGGGTGAAGGTCCTAGTA
GTGCTGTTGCTGTTTGCCGGCGTCGACGCAGACACCTACACCACCGGGGGGAGTGCTGCTGCTACCACGG
CTACATTCACCCGGTTCTTCACTCAGGGCCCCAAGCAGGATATCCAGCTGATCA

>619_S62_L001_R1_001.fastq_210_1a_8
CCCCCACAACGGCGCTGGTAGTGGCTCAGCTACTTAGGGTCCCGCAAGCCATCTTGGACATGATCGCTGG
TGCCCACTGGGGAGTCCTAGCGGGCATGGCGTATTTCTCCATGGTGGGCAACTGGGCGAAGGTCCTAGTA
GTGCTGTTGCTGTTTGCCGGCGTCGACGCAGACACCTACACCACCGGGGGGAGTGCTGCTGCTACCACGG
CTACATTCACCCGGTTCTTCACCAAGGGCCCCAAGCAGGATATCCAGCTGATCA

>619_S62_L001_R1_001.fastq_211_1a_8
CCCCCACAACGACGCTGGTAGTGGCTCAGCTACTTAGGGTCCCGCAAGCCATCTTGGACATGATCGCTGG
TGCCCACTGGGGAGTCCTAGCGGGCATGGCGTATTTCTCCATGGTGGGCAACTGGGCGAAGGTCCTAGTA
GTGCTGTTGCTGTTTGCCGGCGTCGACGCAGACACCTACACCACCGGGGGGAGTGCTGCTGCTACCACGG
CTACATTCACCCGGTTCTTCACTCAGGGCCCCAAGCAGGATATCCAGCTGATCA

>619_S62_L001_R1_001.fastq_212_1a_8
CCCCCACAACGGCGCTGGTAGCGGCTCAGCTACTTAGGGTCCCGCAAGCCATCTTGGACATGATCGCTGG
TGCCCACTGGGGAGTCCTAGCGGGCATGGCGTATTTCTCCATGGTGGGCAACTGGGCGAAGGTCCTAGTA
GTGCTGTTGCTGTTTGCCGGCGTCGACGCAGACACCTACACCACCGGGGGGAGTGCTGCTGCTACCACGG
CTACATTCACCCGGTTCTTCACTAAGGGCCCCAAGCAGGATATCCAGCTGATCA

>619_S62_L001_R1_001.fastq_213_1a_8
CCCCCACAACGGCGCTGGTAGTGGCTCAGCTACTTAGGGTCCCGCAAGCCATCTTGGACATGATCGCTGG
TGCCCACTGGGGAGTCCTAGCGGGCGTGGCGTATTTCTCCATGGTGGGCAACTGGGCGAAGGTCCTAGTA
GTGCTGTTGCTGTTTGCCGGCGTCGACGCAGACACCTACACCACCGGGGGGAGTGCTGCTGCTACCACGG
CTACATTCACCCGGTTCTTCACTCAGGGCCCCAAGCAGGATATCCAGCTGATCA

>619_S62_L001_R1_001.fastq_214_1a_8
CCCCCACAACGGCGCTGGTAGTGGCTCAGCTACTTAGGGTCCCGCAAGCCATCTTGGACATGATCGCTGG
TGCCCACTGGGGAGTCCTAGCGGGCATGGCGTGTTTCTCCATGGTGGGCAACTGGGCGAAGGTCCTAGTA
GTGCTGTTGCTGTTTGCCGGCGTCGACGCAGACACCTACACCACCGGGGGGAGTGCTGCTGCTACCACGG
CTACATTCACCCGGTTCTTCACTCAGGGCCCCAAGCAGGATATCCAGCTGATCA

>619_S62_L001_R1_001.fastq_215_1a_8
CCCCCACAACGGCGCTGGTAGTGGCTCAGCTACTTAGGGTCCCGCAAGCCATCTTGGACATGATCGCTGG
TGCCCACTGGGGAGTCCTAGCGGGCATGGCGTATTTCTCCATGGTGGGCAACTGGGCGAAGGTCCTAGTA
GTGCTGTTGCTGTTTGCCGGCGTCGACGCAGACACCTACACCACCGGGGGGAGCGCTGCTGCTACCACGG
CTACATTCACCCGGTTCTTCACTAAGGGCCCCAAGCAGGATATCCAGCTGATCA

>619_S62_L001_R1_001.fastq_216_1a_8
CCCCCACAACGGCGCTGGTAGTGGCTCAGCTACTTAGGGTCCCGCAAGCCATCTTGGACATGATCGCTGG
TGCCCACTGGGGAGTCCTAGCGGGCATGGCGTATTTCTCCATGGTGGGCAACTGGGCGAAGGTCCTAGTA
GTGCTGTTGCTGTTTGCCGGCGTCGACGCAGACACCTACACCACCGGGGGGAGTGCTGCTGCTAGCACGG
CTACATTCACCCGGTTCTTCACTCAAGGCCCCAAGCAGGATATCCAGCTGATCA

>619_S62_L001_R1_001.fastq_217_1a_8
CCCCCACAACGGCGCTGGTAGTGGCTCAGCTACTTAGGGTCCCGCAAGCCATCTTGGACATGATCGCTGG
TGCCCACTGGGGAGTCTTAGCGGGCATGGCGTATTTCTCCATGGTGGGCAACTGGGCGAAGGTCCTAGTA
GTGCTGTTGCTGTTTGCCGGCGTCGACGCAGACACCTACACCACCGGGGGGAGTGCTGCTGCTACCACGG
CTACATTCACCCGGTTCTTCACTCAGGGCCCCAAGCAGGATATCCAGCTGATCA

>619_S62_L001_R1_001.fastq_218_1a_8
CCCCCACAACGGCGCTGGTAGTGGCTCAGCTACTTAGGGTCCCGCAAGCCATCTTGGACATGATCGCTGG
TGCCCACTGGGGAGTCCTAGCGGGCATGGCGTATTTCTCCATGGTGGGCAACTGGGCGAAGGTCCTAGTA
GTGCTGTTGCTGTTTGCCGGCGTCGACGCAGACACCTACACCACCAGGGGGAGTGCTGCTGCTACCACGG
CTACATTCACCCGGTTCTTCACTCAGGGCCCCAAGCAGGATATCCAGCTGATCA

>619_S62_L001_R1_001.fastq_219_1a_8
CCCCCACAACGGCGCTGGTAGTGGCTCAGCTACTTAGGGTCCCGCAAGCCATCTTGGACATGATCGCTGA
TGCCCACTGGGGAGTCCTAGCGGGCATGGCGTATTTCTCCATGGTGGGCAACTGGGCGAAGGTCCTAGTA
GTGCTGTTGCTGTTTGCCGGCGTCGACGCAGACACCTACACCACCGGGGGGAGTGCTGCTGCTACCACGG
CTACATTCACCCGGTTCTTCACTCAGGGCCCCAAGCAGGATATCCAGCTGATCA

>619_S62_L001_R1_001.fastq_220_1a_8
CCCCCACAACGGCGCTGGTAGTGGCTCAGCTACTTAGGGTCCCGCAAGCCATCTTGGACATGATCGCTGG
TGCCCACTGGGGAGTCCTAGCGGGCATGGCGTATTTCTCCATGGTGGGCAACTGGGCGAAAGTCCTAGTA
GTGCTGTTGCTGTTTGCCGGCGTCGACGCAGACACCTACACCACCGGGGGGAGTGCTGCTGCTACCACGG
CTACATTCACCCGGTTCTTCACTCAGGGCCCCAAGCAGGATATCCAGCTGATCA

>619_S62_L001_R1_001.fastq_221_1a_8
CCCCCACAACGGCGCTGGTAGTGGCTCAGCTACTTAGGGTCCCGCAAGCCATCTTGGACATGATCGCTGG
TGCCCACTGGGGAGTCCTAGCGGGCATGACGTATTTCTCCATGGTGGGCAACTGGGCGAAGGTCCTAGTA
GTGCTGTTGCTGTTTGCCGGCGTCGACGCAGACACCTACACCACCGGGGGGAGTGCTGCTGCTACCACGG
CTACATTCACCCGGTTCTTCACTCAGGGCCCCAAGCAGGATATCCAGCTGATCA

>619_S62_L001_R1_001.fastq_222_1a_8
CCCCCACAACGGCGCTGGTAGTGGCTCAGCTACTTAGGGTCCCGCAAACCATCTTGGACATGATCGCTGG
TGCCCACTGGGGAGTCCTAGCGGGCATGGCGTATTTCTCCATGGTGGGCAACTGGGCGAAGGTCCTAGTA
GTGCTGTTGCTGTTTGCCGGCGTCGACGCAGACACCTACACCACCGGGGGGAGTGCTGCTGCTACCACGG
CTACATTCACCCGGTTCTTCACTCAGGGCCCCAAGCAGGATATCCAGCTGATCA

>619_S62_L001_R1_001.fastq_223_1a_8
CCCCCACAACGGCGCTGGTAGTGGCTCAGCTACTTAGGGTCCCGCAAGCCATCTTGGACATGATCGCTGG
TGTCCACTGGGGAGTCCTAGCGGGCATGGCGTATTTCTCCATGGTGGGCAACTGGGCGAAGGTCCTAGTA
GTGCTGTTGCTGTTTGCCGGCGTCGACGCAGACACCTACACCACCGGGGGGAGTGCTGCTGCTACCACGG
CTACATTCACCCGGTTCTTCACTCAGGGCCCCAAGCAGGATATCCAGCTGATCA

>619_S62_L001_R1_001.fastq_224_1a_8
CCCCCACAACGGCGCTGGTAGTGGCTCAGCTACTTAGGGTCCCGCAAGCCATCTTGGACATGATCGCTGG
TGCCCACTGGGGAGTCCTAGCGGGCATGGCGTATTTCTCCATGGTGGGCAACTGGGCGAAGGTCCTAGTA
GTGCTGTTGCTGTTTGCCGGCGTCGACGCAGACACCTACACCACCGGGGGGAGTGCTGCTGCTACCACGG
CTACATTCACCCGGTTCTTCTCTCAGGGCCCCAAGCAGGATATCCAGCTGATCA

>619_S62_L001_R1_001.fastq_225_1a_7
CCCCCACAACGGCGCTGGTAGTGGCGCAGCTACTTAGGGTCCCGCAAGCCATCTTGGACATGATCGCTGG
TGCCCACTGGGGAGTCCTAGCGGGCATGGCGTATTTCTCCATGGTGGGCAACTGGGCGAAGGTCCTAGTA
GTGCTGTTGCTGTTTGCCGGCGTCGACGCAGACACCTACACCACCGGGGGGAGTGCTGCTGCTACCACGG
CTACATTCACCCGGTTCTTCACTCAGGGCCCCAAGCAGGATATCCAGCTGATCA

>619_S62_L001_R1_001.fastq_226_1a_7
CCCCCACAACGGCGCTGGTAGTGGCTCAGCTACTTAGGGTCCCGCAAGCCATCTTGGACATGATCGCTGG
TGCCCACTGGGGAGTCCTAGCGGGCATGGCGTATTTCTCCATGGTGGGCAACTGGGCGAAGGTCCTAGTA
GTGCTGTTGCTGTTTGCCGGCGTCGACGCAGACACCTACACCACCGGGGGGAGTGCTGCTGCTACCACGG
CTACATTCACCCGGTTCTTCACTCAGGGCCCCAAGCAGGATATCCAGCTGATAA

>619_S62_L001_R1_001.fastq_227_1a_7
CCCCCACAACGGCGCTGGTAGTGGCTCAGCTACTTAGGGTCCCGCAAGCCATCTTGGACATGATCGCTGG
TGCCCACTGGGGAGTCCTAGCGGGCATGGCGTATTTCTCCATGGTGGGCAACTGGGCGAAGGTCCTAGTA
GTGCTGTTGCTGTTTGCCGGCGTCGACGCAGACACCTACACCACCGGGGGGAGTGCTGCTGCCACCACGG
CTACATTCACCCGGTTCTTCACTCAGGGCCCCAAGCAGCATATCCAGCTGATCA

>619_S62_L001_R1_001.fastq_228_1a_7
CCCCCACAACGGCGCTGGTAGTGGCTCAGCTATTTAGGGTCCCGCAAGCCATCTTGGACATGATCGCTGG
TGCCCACTGGGGAGTCCTAGCGGGCATGGCGTATTTCTCCATGGTGGGCAACTGGGCGAAGGTCCTAGTA
GTGCTGTTGCTGTTTGCCGGCGTCGACGCAGACACCTACACCACCGGGGGGAGTGCTGCTGCTACCACGG
CTACATTCACCCGGTTCTTCACTCAGGGCCCCAAGCAGGATATCCAGCTGATCA

>619_S62_L001_R1_001.fastq_229_1a_7
CCCCCACAACGGCGCTGGTAGTGGCTCAGCTACTTAGGGTCCCGCAAGCCATCTTGGACATGATCGCTGG
TGCCCACTGGGGAGTCCTAGCGGGCATGGCGTATTTCTCCATGGTGGGCAACTGGGCGAAGGTCCTAGTA
GTGCTGTTGCTGTTTGCCGGCGTCGACGCAGACACCTATACCACCGGGGGGAGTGCTGCTGCTACCACGG
CTACATTCACCCGGTTCTTCACTCAGGGCCCCAAGCAGGATATCCAGCTGATCA

>619_S62_L001_R1_001.fastq_230_1a_7
CCCCCACAACGGCGCTGGTAGTGGCTCAGCTACTTAGGGTCCCGCAAGCCATCTTAGACATGATCGCTGG
TGCCCACTGGGGAGTCCTAGCGGGCATGGCGTATTTCTCCATGGTGGGCAACTGGGCGAAGGTCCTGGTA
GTGCTGTTGCTGTTTGCCGGCGTCGACGCAGACACCTACACCACCGGGGGGAGTGCTGCTGCTACCACGG
CTACATTCACCAGGTTCTTCACTCAGGGCCCCAAGCAGGATATCCAGCTGATCA

>619_S62_L001_R1_001.fastq_231_1a_7
CCCCCACAACGGCGCTGGTAGTGGCTCAGCTACTTAGGGTCCCGCAAGCCATCTTGGACATGATCGCTGG
TGCCCACTGGGGAGTCCTAGCGGGCATGGCGTATTTCTCCATGGTGGGCAACTGGGCGAAGGTCCTAGTA
GTGCTGTTGCTGTTTGCCGGCGTCGACGCAGACACCTACACCACCGGGGGGAGTGCTGCCGCTACCACGG
CTACATTCACCCGGTTCTTCACTCAGGGTCCCAAGCAGGATATCCAGCTGATCA

>619_S62_L001_R1_001.fastq_232_1a_7
CCCCCACAACGGCGCTGGTAGTGGCTCAGCTACTTAGGGTCCCGCAAGCCATCTTGGACATGATCGCTGG
TGCCCACTGGGGAGTCCTAGCGGGCATGGCGTATTTCTCCATGGTGGGCAACTGGGCGAAGGTCCTAGTA
GTGCTGTTGCTGTTTGCCGGCGTCGACGCAGACACCTACACCACCGGGGGGAGTGCTGCTGCTAGCACGG
CTACATTCACCCGGTTCTTTACTCAGGGCCCCAAGCAGGATATCCAGCTGATCA

>619_S62_L001_R1_001.fastq_233_1a_7
CCCCCACAACGGCGCTGGTAGTGGCTCAGCTACTTAGGGTCCCGCAAGCCATCTTGGACATGATCGCTGG
TGCCCACTGGGGAGTCCTAGCGGGCATGGCGTATTTCTCCATGGTGGGCAACTGGGCGAAGGTCCTAGTA
GTGCTGTTGCTGTTTGCCGGCGTCGACGCAGACACCTACACCACGGGGGGGAGTGCTGCTGCTACCACGG
CTACATTCACCCGGTTCTTCACTCAGGGCCCCAAGCAGGATATCCAGCTGATCA

>619_S62_L001_R1_001.fastq_234_1a_7
CCCCCACAACGGCGCTGGTAGTGGCTCAGCTACTTAGGGTCCCGCAAGCCATCTTGGATATGATCGCTGG
TGCCCACTGGGGAGTCCTAGCGGGCATGGCGTATTTCTCCATGGTGGGCAACTGGGCGAAGGTCCTAGTA
GTGCTGTTGCTGTTTGCCGGCGTCGACGCAGACACCTACACCACCGGGGGGAGTGCTGCTGCTACCACGG
CTACATTCACCCGGTTCTTCACTCAGGGCCCCAAGCAGGATATCCAGCTGATCA

>619_S62_L001_R1_001.fastq_235_1a_7
CCCCCACAACGGCGCTGGTAGTGGCTCAGCTACTTAGGGTCCCGCAAGCCATCTTGGACATGATCGCTGG
TGCCCATTGGGGAGTCCTAGCGGGCATGGCGTATTTCTCCATGGTGGGCAACTGGGCGAAGGTCCTAGTA
GTGCTGTTGCTGTTTGCCGGCGTCGACGCAGACACCTACACCACCGGGGGGAGTGCTGCTGCTACCACGG
CTACATTCACCCGGTTCTTCACTAAGGGCCCCAAGCAGGATATCCAGCTGATCA

>619_S62_L001_R1_001.fastq_236_1a_7
CCCCCACGACGGCGCTGGTAGTGGCTCAGCTACTTAGGGTCCCGCAAGCCATCTTGGACATGATCGCTGG
TGCCCACTGGGGAGTCCTAGCGGGCATGGCGTATTTCTCCATGGTGGGCAACTGGGCGAAGGTCCTAGTA
GTGCTGTTGCTGTTTGCCGGCGTCGACGCAGACACCTACACCACCGGGGGGAGTGCTGCTGCTACCACGG
CTACATTCACCCGGTTCTTCACTAAGGGCCCCAAGCAGGATATCCAGCTGATCA

>619_S62_L001_R1_001.fastq_237_1a_7
CCCCCACAACGGCGCTGGTAGTGGCTCAGCTACTTAGGGTCCCGCAAGCCATCTTGGACATGATCGCTGG
TGCCCACTGGGGAGTCCTAGCGGGCATGGCGTATTTCTCCATGGTGGGCAACTGGGCGAAGGTCCTAGTA
GTGCTGTTGCTGTTTGCCGGCGTCGACGCAGACACCTACACCACCGGGGGGAATGCTGCTGCTACCACGG
CTACATTCACCCGGTTCTTCACTCAGGGCCCCAAGCAGGATATCCAGCTGATCA

>619_S62_L001_R1_001.fastq_238_1a_7
CCCCCACAACGGCGCTGGTAGTGGCTCAGCTACTTAGGGTCCCGCAAGCCATCTTGGACATGATCGCTGG
TGCCCACTGGGGAGTCCTAGCAGGCATGGCGTATTTCTCCATGGTGGGCAACTGGGCGAAGGTCCTAGTA
GTGCTGTTGCTGTTTGCCGGCGTCGACGCAGACACCTACACCACCGGGGGGAGTGCTGCTGCTACCACGG
CTACATTCACCCGGTTCTTCACTAAGGGCCCCAAGCAGGATATCCAGCTGATCA

>619_S62_L001_R1_001.fastq_239_1a_7
CCCCCACAACGGCGCTGGTAGTGGCTCAGCTACTTAGGGTCCCGCAAGCCATCTTGGACATGATCGCTGG
TGCCCACTGGGGAGTCCTAGCGGACATGGCGTATTTCTCCATGGTGGGCAACTGGGCGAAGGTCCTAGTA
GTGCTGTTGCTGTTTGCCGGCGTCGACGCAGACACCTACACCACCGGGGGGAGTGCTGCTGCTACCACGG
CTACATTCACCCGGTTCTTCACTCAGGGCCCCAAGCAGGATATCCAGCTGATCA

>619_S62_L001_R1_001.fastq_240_1a_7
CTCCCACAACGGCACTGGTAGTGGCTCAGCTACTTAGGGTCCCGCAAGCCATCTTGGACATGATCGCTGG
TGCCCACTGGGGAGTCCTAGCGGGCATGGCGTATTTCTCCATGGTGGGCAACTGGGCGAAGGTCCTAGTA
GTGCTGTTGCTGTTTGCCGGCGTCGACGCAGACACCTACACCACCGGGGGGAGTGCTGCTGCTACCACGG
CTACATTCACCCGGTTCTTCACTCAGGGCCCCAAGCAGGATATCCAGCTGATCA

>619_S62_L001_R1_001.fastq_241_1a_7
CCCCCACAACGGCGCTGGTAGTGGCTCAGCTACTTAGGGTCCCGCAAGCCATCTTGGACATGATCGCTGG
TGCCCACTGGGGAGTCCTAGCGGGCATGGCGTATTTTTCCATGGTGGGCAACTGGGCGAAGGTCCTAGTA
GTGCTGTTGCTGTTTGCCGGCGTCGACGCAGACACCTACACCACCGGGGGGAGTGCTGCTGCTACCACGG
CTACATTCACCCGGTTCTTCACTCAGGGCCCCAAGCAGGATATCCAGCTGATCA

>619_S62_L001_R1_001.fastq_242_1a_7
CCCCCACAACGGCGCTGGTAGTGGCTCAGCTACTTAGGGTCCCGCAAGCCATCTTGGACATGATCGCTGG
TGCCCACTGGGGAGTCCTAGCGGGCATGGCGTATTTCTCCATGGTGGGCAACTGGGCGAAGGTCCTAGTA
GTGCTGTTGCTGTTTGTCGGCGTCGACGCAGACACCTACACCACCGGGGGGAGTGCTGCTGCTACCACGG
CTACATTCACCCGGTTCTTCACTCAGGGCCCCAAGCAGGATATCCAGCTGATCA

>619_S62_L001_R1_001.fastq_243_1a_7
CCCCCACAACGGCGCTGGTAGTGGTTCAGCTACTTAGGGTCCCGCAAGCCATCTTGGACATGATCGCTGG
TGCCCACTGGGGAGTCCTAGCGGGCATGGCGTATTTCTCCATGGTGGGCAACTGGGCGAAGGTCCTAGTA
GTGCTGTTGCTGTTTGCCGGCGTCGACGCAGACACCTACACCACCGGGGGGAGTGCTGCTGCTACCACGG
CTACATTCACCCGGTTCTTCACTCAGGGCCCCAAGCAGGATATCCAGCTGATCA

>619_S62_L001_R1_001.fastq_244_1a_7
CCCCCACAACGGCGCTGGTAGTGGCTCAGCTACTTAGGGTCCCGCAAGCCATCTTGGACATGATCGCTGG
TGCCCACTGGGGAGTCCTAGCGGGCATGGCGTATTTCTCCATGGTGGGCAACTGGGCGAAGGTCCTAGTA
GTGCTGTTGCTGTTTGCCGGCGTCAACGCAGACACCTACACCACCGGGGGGAGTGCTGCTGCTACCACGG
CTACATTCACCCGGTTCTTCACTCAGGGCCCCAAGCAGGATATCCAGCTGATCA

>619_S62_L001_R1_001.fastq_245_1a_7
CCCCCACAACGGCGCTGGTAGTGGCTCAGCTACTTAGGGTCCCGCAAGCCATCTTGGACATGATCGCTGG
TGCCCACTGGGGAGTCCTAGCGGGCATGGCGTATTTCTCCATGGTGGGCAACTGGGCGAAGGTCCTAGTA
GTGCTGTTGCTGTTTGCCGGCGTCGACGCAGACATCTACACCACCGGGGGGAGTGCTGCTGCTACCACGG
CTACATTCACCCGGTTCTTCACTCAGGGCCCCAAGCAGGATATCCAGCTGATCA

>619_S62_L001_R1_001.fastq_246_1a_7
CCCCCACAACGGCGCTGGTAGTGGCTCAGCTACTTAGGGTCCCGCAAGCCATCTTGGACATGATCGCTGG
TGCCCACTGGGGAGTCCTAGCGGGCATGGCGTATTTCTCCATGGTGGGCAACTGGGCGAAGGTCCTAGTA
GTACTGTTGCTGTTTGCCGGCGTCGACGCAGACACCTACACCACCGGGGGGAGTGCTGCTGCTACCACGG
CTACATTCACCCGGTTCTTCACTCAGGGCCCCAAGCAGGATATCCAGCTGATCA

>619_S62_L001_R1_001.fastq_247_1a_7
CCCCCACAACGGCGCTGGTAGTGGCTCAGCTACTTAGGGTCCCGCAAGCCATCTTGGACATGATCGCTGG
TGCCCACTGGGGAGTCCTAGCGGGCATGGCGTATTTCTCCATGGTGGGCAACTGGGCGAAGGTCCTGGTA
GTGCTGTTGCTGTTTGCCGGCGTCGACGCAGACACCTACACCACCGGGGGGAGTGCTGCTGCTACCACGG
CTACATTCACCCGGTTCTTCACTAAGGGCCCCAAGCAGGATATCCAGCTGATCA

>619_S62_L001_R1_001.fastq_248_1a_6
CCCCCACAACGGCGCTGGTAGTGGCTCAGCTACTTAGGGTCCCGCAAGCCATCTTGGACATGATCGCTGG
TGCCCACTGGGGAGTCCTAGCGGGCATGGCGTATTTCTCCATGGTGGGCAACTGGGCGAAGGTCCTAGTA
GTGCTGTTGCTGTTTGCCGGCGTCGACGCAGACACCTACACCACCGGGGGGAGTGCTGCTGCTACCACGG
CTACATTCACCCGGTTCTTCACTAAGGGCCCCAAGCAGGATATTCAGCTGATCA

>619_S62_L001_R1_001.fastq_249_1a_6
CCCCCACAACGGCGCTGGTAGTGGCTCAGCTACTTAGGGTCCCGCAAGCCATCTTGGACATGATCGCTGG
TGCCCACTGGGGAGTCCTAGCGGGCATGGCGTATTTCTCCATGGTGGGCAACTGGGCGAAGGTCCTAGTA
GTGCTGTTGCTGTTTGCCGGCGTCGACGCAGACACCTACACCACCGAGGGGAGTGCTGCTGCTACCACGG
CTACATTCACCCGGTTCTTCACTCAGGGCCCCAAGCAGGATATCCAGCTGATCA

>619_S62_L001_R1_001.fastq_250_1a_6
CCCCCACAACGGCGCTGGTAGTGGCTCAGCTACTTAGGGTCCCGCAAGCCATCTTGGACATGATCGCTGG
TGCCCACTGGGGAGTCCTAGCGGGCATGGCGTATTTCTCCATGGTGGGCAACTGGGCGAAGGTCCTAGTA
GTGCTGTTGCTGTTTGCAGGCGTCGACGCAGACACCTACACCACCGGGGGGAGTGCTGCTGCTACCACGG
CTACATTCACCCGGTTCTTCACTCAGGGTCCCAAGCAGGATATCCAGCTGATCA

>619_S62_L001_R1_001.fastq_251_1a_6
CCCCCACAACGGCGCTGGTAGTGGCTCAGCTACTTAGGGTCCCGCAAGCCATCTTGGACATGATCGCTGG
TGCCCACTGGGGAGTCCTAGCGGGTATGGCGTATTTCTCCATGGTGGGCAACTGGGCGAAGGTCCTAGTA
GTGCTGTTGCTGTTTGCCGGCGTCGACGCAGACACCTACACCACCGGGGGGAGTGCTGCTGCTACCACGG
CTACATTCACCCGGTTCTTCACTAAGGGCCCCAAGCAGGATATCCAGCTGATCA

>619_S62_L001_R1_001.fastq_252_1a_6
CCCCCACAACGGCGCTGGTAGTGGCTCAGCTACTTAGGGTCCCGCAAGCCATCTTGGACATGATCGCTGG
TGCCCACTGGGGAGTCCTAGCGGGCATGGCGTATTTCTTCATGGTGGGCAACTGGGCGAAGGTCCTAGTA
GTGCTGTTGCTGTTTGCCGGCGTCGACGCAGACACCTACACCACCGGGGGGAGTGCTGCTGCTACCACGG
CTACATTCACCCGGTTCTTCACTCAGGGCCCCAAGCAGGATATCCAGCTGATCA

>619_S62_L001_R1_001.fastq_253_1a_6
CCCCCACAACGGCGCTGGTAGTGGCTCAGCTACTTAGGGTCCCGCAAGCCATCTTGGACATGATCGCTGG
TGCCCACTGGGGAGTCCTAGCGGGCATGGCGTATTTCTCCATGGTGGGCAACTGGGCGAAGGTCCTAGTA
GTGCTGTTGCTGTTTGCCGGCGTCGACGCAGATACCTACACCACCGGGGGGAGTGCTGCTGCTACCACGG
CTACATTCACCCGGTTCTTCACTCAGGGCCCCAAGCAGGATATCCAGCTGATCA

>619_S62_L001_R1_001.fastq_254_1a_6
CCCCCACAACGGCGCTGGTAGTGGCTCAGCTACTTAGGGTCCCGCAAGCCATCTTGGACATGATCGCTGG
TGCCCACTGGGGAGTCCTAGCGGGCATGGCGTATTTCTCCATGGTGGGCAACTGGGCGAAGGTCCTAGTA
GTGCTGTTGCTGTTTTCCGGCGTCGACGCAGACACCTACACCACCGGGGGGAGTGCTGCTGCTACCACGG
CTACATTCACCCGGTTCTTCACTCAGGGCCCCAAGCAGGATATCCAGCTGATCA

>619_S62_L001_R1_001.fastq_255_1a_6
CCCCCACAACGGCGCTGGTAGTGGCTCAGCTACTTAGGATCCCGCAAGCCATCTTGGACATGATCGCTGG
TGCCCACTGGGGAGTCCTAGCGGGCATGGCGTATTTCTCCATGGTGGGCAACTGGGCGAAGGTCCTAGTA
GTGCTGTTGCTGTTTGCCGGCGTCGACGCAGACACCTACACCACCGGGGGGAGTGCTGCTGCTACCACGG
CTACATTCACCCGGTTCTTCACTCAGGGCCCCAAGCAGGATATCCAGCTGATCA

>619_S62_L001_R1_001.fastq_256_1a_6
CACCCACAACGGCGCTGGTAGTGGCTCAGCTACTTAGGGTCCCGCAAGCCATCTTGGACATGATCGCTGG
TGCCCACTGGGGAGTCCTAGCGGGCATGGCGTATTTCTCCATGGTGGGCAACTGGGCGAAGGTCCTAGTA
GTGCTGTTGCTGTTTGCCGGCGTCGACGCAGACACCTACACCACCGGGGGGAGTGCTGCTGCTACCACGG
CTACATTCACCCGGTTCTTCACTCAGGGCCCCAAGCAGGATATCCAGCTGATCA

>619_S62_L001_R1_001.fastq_257_1a_6
CCCCCACAACGGCGCTGGTAGTGGCTCAGCTACTTAGGGTCCCGCAAGCCATCTTGGACATGATCGCTGG
TGCCCACTGGGGAGTCCTAGCGGGCATGGCGTATTTCTCCATGGTGGGCAACTGGGCGAAGGTCCTAGTA
GTGCTGTTGCTGTTTACCGGCGTCGACGCAGACACCTACACCACCGGGGGGAGTGCTGCTGCTACCACGG
CTACATTCACCCGGTTCTTCACTCAGGGCCCCAAGCAGGATATCCAGCTGATCA

>619_S62_L001_R1_001.fastq_258_1a_6
CCCCCACAATGGCGCTGGTAGTGGCTCAGCTACTTAGGGTCCCGCAAGCCATCTTGGACATGATCGCTGG
TGCCCACTGGGGAGTCCTAGCGGGCATGGCGTATTTCTCCATGGTGGGCAACTGGGCGAAGGTCCTAGTA
GTGCTGTTGCTGTTTGCCGGCGTCGACGCAGACACCTACACCACCGGGGGGAGTGCTGCTGCTACCACGG
CTACATTCACCCGGTTCTTCACTCAGGGCCCCAAGCAGGATATCCAGCTGATCA

>619_S62_L001_R1_001.fastq_259_1a_6
CCCCCACAACGGCGCTGGTAGTGGCTCAGCTACTTAGGGTCCCGCAAGCCATCTTGGACATGATCGCTGG
TGCCCACTGGGGAGTCCTAGCGGGCATGGCGTATTTCTCCATGGTGGGCAACTGGGCGAAGGTCCTAGTA
GTGCTGTTGCTGTTTGCCGGCGTCGACGCAGACACCTACACCACCGGGGGGAGTGCTGCTGCTACCACGG
CTACATTCACCCGGTTCTTCACTCAGGACCCCAAGCAGGATATCCAGCTGATCA

>619_S62_L001_R1_001.fastq_260_1a_6
CCCCCACAACGGCGCTGGTAGTGGCTCAGCTACTTAGGGTCCCGCAAGCCATCTTGGACATGATCGCTGG
TGCCCATTGGGGAGTCCTAGCGGGCATGGCGTATTTCTCCATGGTGGGCAACTGGGCGAAGGTCCTAGTA
GTGCTGTTGCTGTTTGCCGGCGTCGACGCAGACACCTACACCACCGGGGGGAGTGCTGCTGCTACCACGG
CTACATTCACCCGGTTCTTCACTCAGGGCCCCAAGCAGGATATCCAGCTGATCA

>619_S62_L001_R1_001.fastq_261_1a_6
CCCCCACAACGGCGCTGGTAGTGGCTCAGCTACTTAGGGTCCCGCAAGCCATCTTGGACATGATCGCTGG
TGCCCACTGGGGAGTCCTAGCGGGCATGGCGTATTTCTCCATGGTGGGCAACCGGGCGAAGGTCCTAGTA
GTGCTGTTGCTGTTTGCCGGCGTCGACGCAGACACCTACACCACCGGGGGGAGTGCTGCTGCTACCACGG
CTACATTCACCCGGTTCTTCACTAAGGGCCCCAAGCAGGATATCCAGCTGATCA

>619_S62_L001_R1_001.fastq_262_1a_6
CCCCCACAACGGCGCTGGTAGTGGCTCAGCTACTTAGGGTCTCGCAAGCCATCTTGGACATGATCGCTGG
TGCCCACTGGGGAGTCCTAGCGGGCATGGCGTATTTCTCCATGGTGGGCAACTGGGCGAAGGTCCTAGTA
GTGCTGTTGCTGTTTGCCGGCGTCGACGCAGACACCTACACCACCGGGGGGAGTGCTGCTGCTACCACGG
CTACATTCACCCGGTTCTTCACTCAGGGCCCCAAGCAGGATATCCAGCTGATCA

>619_S62_L001_R1_001.fastq_263_1a_6
CCCCCACAACGGCGCTGGTAGTGGCTCAGCTACTTAGGGTCCCGCAAGCCATTTTGGACATGATCGCTGG
TGCCCACTGGGGAGTCCTAGCGGGCATGGCGTATTTCTCCATGGTGGGCAACTGGGCGAAGGTCCTAGTA
GTGCTGTTGCTGTTTGCCGGCGTCGACGCAGACACCTACACCACCGGGGGGAGTGCTGCTGCTACCACGG
CTACATTCACCCGGTTCTTCACTCAGGGCCCCAAGCAGGATATCCAGCTGATCA

>619_S62_L001_R1_001.fastq_264_1a_6
CCCCCACAACGGCGCTGGTAGTGGCTCAGCTACTTAGGGTCCCGCAAGCCATCTTGGACATGATCGCTGG
TGCCCACTGGGGAGTCCTAGCGGGCATGGCGTATTTCTCCATGGTGGGCAACTGGGCGAAGGTCCTAGTA
GTGCTGTTGCTGTTTGCCGGCGTCGACGCAGACACTTACACCACCGGGGGGAGTGCTGCTGCTACCACGG
CTACATTCACCCGGTTCTTCACTCAGGGTCCCAAGCAGGATATCCAGCTGATCA

>619_S62_L001_R1_001.fastq_265_1a_6
CCCCCACAACGGCGCTGGTAGTGGCTCAGCTACTTAGGGTCCCGCAAGCCATCTTGGACATGATCGCTGG
TGCCCACTGGGGAGTCCTAGCGGGCATGGCGTATTTCTCCATGGTGGGCAACTGGGCGAAGGTCCTAGTA
GTGCTGTTGCTGTTTGCCGGCGTCGACGCAGACACCTACACCACCGGGGGGAGTGCTGCTGCTACCACGG
CAACATTCACCCGGTTCTTCACTCAGGGCCCCAAGCAGGATATCCAGCTGATCA

>619_S62_L001_R1_001.fastq_266_1a_6
CCCCCACAACGGCGCTGGTAGTGGCTCAGCTACTTAGGGTCCCGCAAGCCATCTTGGACATGATCGCTGG
TGCCCACTGGGGAGTCCTAGCGGGCATGGCGTATTTCTCCATGGTGGGCAACTGGGCGAAGGTCCTAGTA
GTGCTGTTGCTGTTTGCCGGCGTCGACGCAGACACCTACACCACCGGGGGGAGTGCTGCTGCTACCACGG
CTACATTCACCCGGTTCTTCACTAAGGGCCCCAAGCGGGATATCCAGCTGATCA

>619_S62_L001_R1_001.fastq_267_1a_6
CCCCCACAACGGCGCTGGTAGTGGCTCAGCTACTTAGGGTCCCGCAAGCCATCTTGGACATGATCGCTGG
TACCCACTGGGGAGTCCTAGCGGGCATGGCGTATTTCTCCATGGTGGGCAACTGGGCGAAGGTCCTAGTA
GTGCTGTTGCTGTTTGCCGGCGTCGACGCAGACACCTACACCACCGGGGGGAGTGCTGCTGCTACCACGG
CTACATTCACCCGGTTCTTCACTCAGGGCCCCAAGCAGGATATCCAGCTGATCA

>619_S62_L001_R1_001.fastq_268_1a_6
CCCCCACAACGGCGCTGGTAGTGGCTCAGCTACTTAGGGTCCCGCAAGCCATCTTGGACATGATCGCTGG
TGCCCACTGGGGAGTCCTAGCGGGCATGGCGTATTTCTCCATGGTGGGCAACTGGGCGAAGGTCCTAGTA
GTGCTGTTGCTGTTTGCCGGCGTCGACGCAGACACCTACACCACCGGGGGGAGTGCTGCTGCTACTACGG
CTGCATTCACCCGGTTCTTCACTCAGGGCCCCAAGCAGGATATCCAGCTGATCA

>619_S62_L001_R1_001.fastq_269_1a_6
CCCCCACAACGGCGCTGGTAGTGGCTCAGCTACTTAGGGTCCCGCAAGCCATCTTGGACATGATCGCTGG
TGCCCACTGGGGAGTCCTAGCGGGCATGGCGTATTTCTCCATGGTGGGCAACTGGGCGAAGGTCCTAGTA
GTGCTGTTGCTGTTTGCCGGCGTCGATGCAGATACCTACACCACCGGGGGGAGTGCTGCTGCTACCACGG
CTACATTCACCCGGTTCTTCACTCAGGGCCCCAAGCAGGATATCCAGCTGATCA

>619_S62_L001_R1_001.fastq_270_1a_6
CCCCCACAACGGCGCTGGTAGTGGCTCAGCTACTTAGGGTCCCGCAAGCCATCTTGGACATGATCGCTGG
TGCCCACTGGGGAGTCCTAGCGGGCATGGCGTACTTCTCCATGGTGGGCAACTGGGCGAAGGTCCTAGTA
GTGCTGTTGCTGTTTGCCGGCGTCGACGCAGACACCTACACCACCGGGGGGAGTGCTGCTGCTACCACGG
CTACATTCACCCGGTTCTTCACTAAGGGCCCCAAGCAGGATATCCAGCTGATCA

>619_S62_L001_R1_001.fastq_271_1a_6
CCCCCACAACGGCGCTGGTAGTGGCTCAGCTACTTAGGGTCCCGCAAGCCATCTTGGACATGATCGCTGG
TGCCCACTGGGGAGTCCTAGCGGGCATGGCGTATTTCTCCATGGTGGGCAACTGGGCGAAGGTCCTAGTG
GTGCTGTTGCTGTTTGCCGGCGTCGACGCAGACACCTACACCACCGGGGGGAGTGCTGCTGCTACCACGG
CTACATTCACCCGGTTCTTCACTAAGGGCCCCAAGCAGGATATCCAGCTGATCA

>619_S62_L001_R1_001.fastq_272_1a_6
CCCCCACAACGGCGCTGGTAGTGGCTCAGCTACTTAGGGTCCCGCAGGCCATCTTGGACATGATCGCTGG
TGCCCACTGGGGAGTCCTAGCGGGCATGGCGTATTTCTCCATGGTGGGCAACTGGGCGAAGGTCCTAGTA
GTGCTGTTGCTGTTTGCCGGCGTCGACGCAGACACCTACACCACCGGGGGGAGTGCTGCTGCTACCACGG
CTACATTCACCCGGTTCTTCACTAAGGGCCCCAAGCAGGATATCCAGCTGATCA

>619_S62_L001_R1_001.fastq_273_1a_6
CCCCCACAACGGCGCTGGTAGTGGCTCAGCTACTTAGGGTCCCGCAAGCCATCTTGGACATGATCGCTGG
TGCCCACTGGGGAGTCCTAGCGGGCATGGCGTATTTCTCCATGGTGGGCAACTGGGCGAAGGTCCTAGTA
GTGCTGTTGCTGTTTGCCGACGTCGACGCAGACACCTACACCACCGGGGGGAGTGCTGCTGCTACCACGG
CTACATTCACCCGGTTCTTCACTCAGGGCCCCAAGCAGGATATCCAGCTGATCA

>619_S62_L001_R1_001.fastq_274_1a_6
CCCCCACAACGGCGCTGGTAGTGGCTCAGCTACTTAGGGTCCCGCAAGCCATCTTGGACATGATCGCTGG
TGCCCACTGGGGAGTCCTAGCGGGCATGGCGTATTTCTCCATGGTGGGCAACTGGGCGAAGGTCCTAGTA
GTGCTGTTGCTGTTTGCCGGCGTCGACGCAGACACCTACACCATCGGGGGGAGTGCTGCTGCTACCACGG
CTACATTCACCCGGTTCTTCACTCAGGGCCCCAAGCAGGATATCCAGCTGATCA

>619_S62_L001_R1_001.fastq_275_1a_6
CCCCCACAACGGCGCTGGTAGTGGCTCAGCTACTTAGGGTCCCGCAAGCCATCTTGGACATGATCGCTGG
TGCCCACTGGGGAGTCCTAGCGGGCATGGCGTATTTCTCCATGGTGGGCAACTGGGCGAAGGTCCTAGTA
GTGCTGTTGCTGTTTGCCGGCGTCGACGCAGACACCTACACCACCGGGGGGAGTGCTGTTGCTACCACGG
CTACATTCACCCGGTTCTTCACTCAGGGCCCCAAGCAGGATATCCAGCTGATCA

>619_S62_L001_R1_001.fastq_276_1a_6
CCCCCACAACGGCGCTGGTAGTGGCTCAGCTACTTAGGGTCCCGCAAGCCATCTTGGACATGATCGCTGG
TGCCCACTGGGGAGTCCTAGCGGGCATGGCGTATTTCTCCATGGTGGGCAACTGGGCGAAGGTCCTAGTG
GTGCTGTTGCTGTTTGCCGGCGTCGACGCAGACACCTACACCACCGGGGGGAGTGCTGCCGCTACCACGG
CTACATTCACCCGGTTCTTCACTCAGGGCCCCAAGCAGGATATCCAGCTGATCA

>619_S62_L001_R1_001.fastq_277_1a_6
CCCCCACAACGGCGCTGGTAGTGGCTCAGCTACTTAGGGTCCCGCAAGCCATCTTGGACATGATCGCTGG
TGCCCACTGGGGAGTCCTAGCGGGCATGGCGTATTTCTCCATGGTGGGCAACTGGGCGAAGGTCCTAGTA
GTGCTGTTGCTGTTTGCCGGCGTCGACGCAGACACCTACACCACCGGGGGGAGTGCTGCTGCTACCACGG
CTTCATTCACCCGGTTCTTCACTCAGGGTCCCAAGCAGGATATCCAGCTGATCA

>619_S62_L001_R1_001.fastq_278_1a_6
CCCCCACAACGGCGCTGGTAGTGGCTCAGCTACTTAGGGTCCCGCAAGCCATCTTGGACATGATCGCTGG
TGCCCACTGGGGAGTCCTAGCGGGCATGGCGTATTTCTCCATGGTGGGCAACTGGGCGAAGGTCCTAGTA
GTGCTGTTGCTGTTTGCCGGCGTCGACGCAGACACCTACACCACCGGGGGGAGTGCTGCTGCTACCACGG
CTACATTCACCCGGTTCTTCCCTCAGGGCCCCAAGCAGGATATCCAGCTGATCA

>619_S62_L001_R1_001.fastq_279_1a_6
CCCCCACAACGGCGCTGGTAGTGGCTCAGCTACTTAGGGTCCCGCAAGCCATCATGGACATGATCGCTGG
TGCCCACTGGGGAGTCCTAGCGGGCATGGCGTATTTCTCCATGGTGGGCAACTGGGCGAAGGTCCTAGTA
GTGCTGTTGCTGTTTGCCGGCGTCGACGCAGACACCTACACCACCGGGGGGAGTGCTGCTGCTACCACGG
CTACATTCACCCGGTTCTTCACTCAGGGCCCCAAGCAGGATATCCAGCTGATCA

>619_S62_L001_R1_001.fastq_280_1a_6
CCCCCACAACGGCGCTGGTAGTGGCTCAGCTACTTAGGGTCCCGCAAGCCATCTTGGACATGATCGCTGG
TGCCCACTGGGGAGTCCTAGCGGGCATGGCGTATTTCTCCATGGTGGGCAACTGGGCGAAGGTCCTAGTA
GTGCTGTTGCTGTTTGCCGGCGTCGACGCAGACACCTACACCACCGGAGGGAGTGCTGCTGCTACCACGG
CTACATTCACCCGGTTCTTCACTCAGGGCCCCAAGCAGCATATCCAGCTGATCA

>619_S62_L001_R1_001.fastq_281_1a_6
CCCCCACAACGGCGCTGGTAGTGGCTCAGCTACTTAGGGTCCCGCAAGCCATCTTGGACATGATCGCTGG
TGCCCACTGGGGAGTCCTAGCGGGCATGGCGTATTTCTCCATGGTGGGCAACTGGGCGAAGGTCCTAGTA
GTGCTGTTGCTGTTTGCCGGCGTCGACGCAGACACCTACACCACCGGGGGGAGTGCTGCTGCTACCACGG
CTACATTCACCCGGTTCTTCACTCAGGGCCCAAAGCAGGATATCCAGCTGATCA

>619_S62_L001_R1_001.fastq_282_1a_5
CCCCCACAACGGCGCTGGTAGTGGCTCAGCTACTTAGGGTCCCGCAAGCCATCTTGGACATGATCGCTGG
TGCCCACTGGGGAGTCCTAGCGGGCACGGCGTATTTCTCCATGGTGGGCAACTGGGCGAAGGTCCTAGTA
GTGCTGTTGCTGTTTGCCGGCGTCGACGCAGACACCTACACCACCGGGGGGAGTGCTGCTGCTACCACGG
CTACATTCACCCGGTTCTTCACTAAGGGCCCCAAGCAGGATATCCAGCTGATCA

>619_S62_L001_R1_001.fastq_283_1a_5
CCCCCACAACGGCGCTGGTAGTGGCTCAGCTACTTAGGGTCCCGCAAGCCATCTTGGACATGATCGCTGG
TGCCCACTGGGGAGCCCTAGCGGGCATGGCGTATTTCTCCATGGTGGGCAACTGGGCGAAGGTCCTAGTA
GTGCTGTTGCTGTTTGCCGGCGTCGACGCAGACACCTACACCACCGGGGGGAGTGCTGCTGCTACCACGG
CTACATTCACCCGGTTCTTCACTAAGGGCCCCAAGCAGGATATCCAGCTGATCA

>619_S62_L001_R1_001.fastq_284_1a_5
CCCCCACAACGGCGCTGGTAGTGGCTCAGCTACTTAGGGTCCCGCAAGCCATCTTGGACATGATCGCTGG
TGTCCACTGGGGAGTCCTAGCGGGCATGGCGTATTTCTCCATGGTGGGCAACTGGGCGAAGGTCCTAGTA
GTGCTGTTGCTGTTTGCCGGCGTCGACGCAGACACCTACACCACCGGGGGGAGTGCTGCTGCTACCACGG
CTACATTCACCCGGTTCTTCACTAAGGGCCCCAAGCAGGATATCCAGCTGATCA

>619_S62_L001_R1_001.fastq_285_1a_5
CCCCCACAACGGCGCTGGTAGTGGCTCAGCTACTTAGGGTCCCGCAAGCCATCTTGGACATGATCGCTGG
TGCCCACTGGGGAGTCCTAGCGGGCATGGCGTATTTCTCCATGGTGGGCAACTGGGCGAAGGTCCTAGTA
GTGCTGTTGCTGTTTGCCGGCGTCGACGCAGACACCTACACCACCGGGGGGAGTGCTGCTGCTACCACGG
CTAAACTCACCAGGTTCTTCACTCCGGGCCCCAAGCAGGATATCCAGCTGATCA

>619_S62_L001_R1_001.fastq_286_1a_5
CCCCCACAACGGCGCTGGTAGTGGCTCAGCTACTTAGGGTCCCGCAAGCCATCTTGGACATGATCGCTGG
TGCCCACTGGGGAGTCCTAGCGGGCATGGCGTATTTCTCCATGGTGGGCAACTGGGCGAAGGTCCTAGTA
GTGCTGTTGCTGTTTGCCGGCGTCGACGCGGACACCTACACCACCGGGGGGAGTGCTGCTGCTACCACGG
CTACATTCACCCGGTTCTTCACTAAGGGCCCCAAGCAGGATATCCAGCTGATCA

>619_S62_L001_R1_001.fastq_287_1a_5
CCCCCACAACGGCGCTGGTAGTGGCTCAGCTACTTAGGGTCCCGCAAGCCATCTTGGACATGATCGCTGG
TGCCCACTGGGGAGTCCTAGCGAGCATGGCGTATTTCTCCATGGTGGGCAACTGGGCGAAGGTCCTAGTA
GTGCTGTTGCTGTTTGCCGGCGTCGACGCAGACACCTACACCACCGGGGGGAGTGCTGCTGCTACCACGG
CTACATTCACCCGGTTCTTCACTCAGGGCCCCAAGCAGGATATCCAGCTGATCA

>619_S62_L001_R1_001.fastq_288_1a_5
CCCCCACAACGGCGCTGGTAGTGGCTCAGCTACTTAGGGTCCCGCAAGCCATCTTGGACATGATCGCTGG
TGCCCACTGGGGAGTCCTAGCGGGCATGGCGTATTTCTCCATGGTGGGCAACTGGGCGAAGGTCCTAGTA
GTGCTGTTGCTGTTTGCCGGCGTCGACGCAGACACCTACACCACCGGGGGGAGTGCTGCTGCTACCACGG
CTACATTCACCCGGTTCTTCACTCGGGGTCCCAAGCAGGATATCCAGCTGATCA

>619_S62_L001_R1_001.fastq_289_1a_5
CCCCCACAACGGCGCTGGTAGTGGCTCAGCTACTTAGGGTCCCGCAAGCCATCTTGGACATGATCGCTGG
TGCCCACTGGGGAGTCCTAGCGGGCATGGCGTATTTCTCCATGGTGGGCAACTGGGCGAAGGTCCTAGTA
GTGCTGTTGCTGTTTGCCGGCGTCGACGCAGACACCTACACCACCGGGGGGAGGGCTGCTGCTACCACGG
CTACATTCACCCGGTTCTTCACTCAGGGCCCCAAGCAGGATATCCAGCTGATCA

>619_S62_L001_R1_001.fastq_290_1a_5
CCCCCACAACGGCGCTGATAGTGGCTCAGCTACTTAGGGTCCCGCAAGCCATCTTGGACATGATCGCTGG
TGCCCACTGGGGAGTCCTAGCGGGCATGGCGTATTTCTCCATGGTGGGCAACTGGGCGAAGGTCCTAGTA
GTGCTGTTGCTGTTTGCCGGCGTCGACGCAGACACCTACACCACCGGGGGGAGTGCTGCTGCTACCACGG
CTACATTCACCCGGTTCTTCACTCAGGGCCCCAAGCAGGATATCCAGCTGATCA

>619_S62_L001_R1_001.fastq_291_1a_5
CCCCCACAACGGCGCTGGTAGTGGCTCAGCTACTTAGGGTCCCGCAAGCCATCTTGGACATGATCGCTGG
TGCCCACTGGGGAGTCCTAGCAGGCATGGCGTATTTCTCCATGGTGGGCAACTGGGCGAAGGTCCTAGTA
GTGCTGTTGCTGTTTGCCGGCGTCGACGCAGACACCTACACCACCGGGGGGAGTGCTGCTGCTACCACGG
CTACATTCACCCGGTTCTTCACTCAGGGCCCCAAGCAGCATATCCAGCTGATCA

>619_S62_L001_R1_001.fastq_292_1a_5
CCCCCACAACGGCGCTGGTAGTGGCTCAGCTACTTAGGGTCCCGCAAGCCATCTTGGACATGATCGCTGG
TGCCCACTGGGGAGTCCTAGCGGGCATGGCGTATTTCTCCATGGTGGGCAACTGGGCGAAGGTCCTAGTA
GTGCTGTTGCTGTTTGCCGGCGTCGACGCAGCCACCTACACCACCGGGGGGAGTGCTGCTGCTACCACGG
CTACATTCACCCGGTTCTTCACTCAGGGCCCCAAGCAGGATATCCAGCTGATCA

>619_S62_L001_R1_001.fastq_293_1a_5
CCCCCACAACGGCGCTGGTTGTGGCTCAGCTACTTAGGGTCCCGCAAGCCATCTTGGACATGATCGCTGG
TGCCCACTGGGGAGTCCTAGCGGGCATGGCGTATTTCTCCATGGTGGGCAACTGGGCGAAGGTCCTAGTA
GTGCTGTTGCTGTTTGCCGGCGTCGACGCAGACACCTACACCACCGGGGGGAGTGCTGCTGCTACCACGG
CTACATTCACCCGGTTCTTCACTCAGGGCCCCAAGCAGGATATCCAGCTGATCA

>619_S62_L001_R1_001.fastq_294_1a_5
CCCCCACAACGGCGCTGGTAGTGGCTCAGCTACTTAGGGTCCCGCAAGCCATCTTGGACATGATCGCTGG
TGCCCACTGGGGAGTCCTAGCGGGCATGGCGTATTTCTCCATGGTGGGCAACTGGGCGAAGGTCCTAGTA
GTGCTGTTGCTGTTTGCCGGCGTCGACGCAGACACCTACACCACCGGGGGGAGTACTGCTGCTACCACGG
CTACATTCACCCGGTTCTTCACTCAGGGCCCCAAGCAGGATATCCAGCTGATCA

>619_S62_L001_R1_001.fastq_295_1a_5
CCCCCACAACGGCGCTGGTGGTGGCTCAGCTACTTAGGGTCCCGCAAGCCATCTTGGACATGATCGCTGG
TGCCCACTGGGGAGTCCTAGCGGGCATGGCGTATTTCTCCATGGTGGGCAACTGGGCGAAGGTCCTAGTA
GTGCTGTTGCTGTTTGCCGGCGTCGACGCAGACACCTACACCACCGGGGGGAGTGCTGCTGCTACCACGG
CTACATTCACCCGGTTCTTCACTAAGGGCCCCAAGCAGGATATCCAGCTGATCA

>619_S62_L001_R1_001.fastq_296_1a_5
CCCCCACAACGGCGCTGGTAGTGGCTCAGCTACTTAGGGTCCCGCAAGCCATCTTGGACATGATCGCTGG
TGCCCACTGGGGAGTCCTAGCGGGCATGGCGTATTTCTCCATGGTGGGCAACTGGGCGAAGGTCCTAGTA
GTGCTGTTGCTGTTTGCCGGCGTCGACGCAGACACCTACACCACCGGGGGGAGTGCTGCTGCTACCACGG
CTACGTTCACCCGGTTCTTCACTCAGGGTCCCAAGCAGGATATCCAGCTGATCA

>619_S62_L001_R1_001.fastq_297_1a_5
CCCCCACAACGGCGCTGGTAGTGGCTCAGCTACTTAGGGTCCCGCAAGCCATCTTGGACATGATCGCTGG
TGCCCACTGGGGAGTCCTAGCGGGCATGGCGTATTTCTCCATGGTGGGCAACTGGGCGAAGGTCCTAGTA
GTGCTGTTGCTGTTTGCCGGCGTCGACGCAGACACCTGCACCACCGGGGGGAGTGCTGCTGCTACCACGG
CTACATTCACCCGGTTCTTCACTAAGGGCCCCAAGCAGGATATCCAGCTGATCA

>619_S62_L001_R1_001.fastq_299_1a_5
CCCCCACAACGGCGCTGGTAGTGGCTCAGCTACTTAGGGTCCCGCAAGCCATCTTAGACATGATCGCTGG
TGCCCACTGGGTAGTCCTAGCGGGCATGGCGTATTTCTCCATGGTGGGCAACTGGGCGAAGGTCCTGGTA
GTGCTGTTGCTGTTTGCCGGCGTCGACGCAGACACCTACACCACCGGGGGGAGTGCTGCTGCTACCACGG
CTACATTCACCAGGTTCTTCACTCAGGGCCCCAAGCAGGATATCCAGCTGATCA

>619_S62_L001_R1_001.fastq_300_1a_5
CCCCCACAACGGCGCTGGTAGTGGCTCAGCTACTTAGGGTCCCGCAAGCCATCTTGGACATGATCGCTGG
TGCCCACTGGGGAGTCCTAGCGGGCATGGCGTATTTCTCCATGGTGGGCAACTGGGCGAAGGTCCTAGTA
GTGCTGTTGCTGTTTGCCGGCGTCGACGCAGACACCTACACCACCGGGGGGAGTGCTGCTGCTACCACGG
CTACATTCACCCGGTTCTTCACTAAGGGCCCCAAGCAGCATATCCAGCTGATCA

>619_S62_L001_R1_001.fastq_301_1a_5
CCCCCACAACGGCTCTGGTAGTGGCTCAGCTACTTAGGGTCCCGCAAGCCATCTTGGACATGATCGCTGG
TGCCCACTGGGGAGTCCTAGCGGGCATGGCGTATTTCTCCATGGTGGGCAACTGGGCGAAGGTCCTAGTA
GTGCTGTTGCTGTTTGCCGGCGTCGACGCAGACACCTACACCACCGGGGGGAGTGCTGCTGCTACCACGG
CTACATTCACCCGGTTCTTCACTCAGGGCCCCAAGCAGGATATCCAGCTGATCA

>619_S62_L001_R1_001.fastq_302_1a_5
CCCCCTCAACGGCGCTGGTAGTGGCTCAGCTACTTAGGGTCCCGCAAGCCATCTTGGACATGATCGCTGG
TGCCCACTGGGGAGTCCTAGCGGGCATGGCGTATTTCTCCATGGTGGGCAACTGGGCGAAGGTCCTAGTA
GTGCTGTTGCTGTTTGCCGGCGTCGACGCAGACACCTACACCACCGGGGGGAGTGCTGCTGCTACCACGG
CTACATTCACCCGGTTCTTCACTCAGGGCCCCAAGCAGGATATCCAGCTGATCA

>619_S62_L001_R1_001.fastq_303_1a_5
CCCCCACAACGGCGCTGGTAGTGGCTCAGCTACTTAGGGTCCCGCAAGCCATCTTGGACATGATCGCTGG
TGCCCACTGGGGAGTCCTAGCGGGCATGGCGTATTTCTCCATGGTGGGCAACTGGGCGAAGGTCCTAGTA
GTGCTGTTGCTGTTTGCCGGCGTCGACGCAGACACCTACACCACCGGGGGGAGTGCTGCTGCTACCACGG
CTATATTCACCCGGTTCTTCACTCAGGGCCCCAAGCAGGATATCCAGCTGATCA

>619_S62_L001_R1_001.fastq_304_1a_5
CCCCCACAACGGCGCTGGTAGTGGCTCAGCTACTTAGGGTCCCGCAAGCCATCTTGGACATGATCGCTGG
TGCCCACTGGGGAGTCCTAGCGGGCATGGCGTACTTCTCCATGGTGGGCAACTGGGCGAAGGTCCTAGTA
GTGCTGTTGCTGTTTGCCGGCGTCGACGCAGACACCTACACCACCGGGGGGAGTGCTGCTGCTACCACGG
CTACATTCACCCGGTTCTTCACTCAGGGCCCCAAGCAGGATATTCAGCTGATCA

>619_S62_L001_R1_001.fastq_305_1a_5
CCCCCACAACGGCGCTGGTAGTGGCTCAGCTACTTAGGGTCCCGCAAGCTATCTTGGACATGATCGCTGG
TGCCCACTGGGGAGTCCTAGCGGGCATGGCGTATTTCTCCATGGTGGGCAACTGGGCGAAGGTCCTAGTA
GTGCTGTTGCTGTTTGCCGGCGTCGACGCAGACACCTACACCACCGGGGGGAGTGCTGCTGCTACCACGG
CTACATTCACCCGGTTCTTCACTAAGGGCCCCAAGCAGGATATCCAGCTGATCA

>619_S62_L001_R1_001.fastq_306_1a_5
CCCCCACAACGGCGCTGGTAGTGGCTCAGCTACTTAGGGTCCCGCAAGCCATCTTGGACATGATCGCCGG
TGCCCACTGGGGAGTCCTAGCGGGCATGGCGTATTTCTCCATGGTGGGCAACTGGGCGAAGGTCCTAGTA
GTGCTGTTGCTGTTTGCCGGCGTCGACGCAAACACCTACACCACCGGGGGGAGTGCTGCTGCTACCACGG
CTACATTCACCAGGTTCCTCACTCCGGGCCCCAAGCAGAATATCCAGCTGATCA

>619_S62_L001_R1_001.fastq_307_1a_5
CCCCCACAACGGCGCTGGTAGTGGCTCAGCTACTTAGGGTCCCGCAAGCCATCTTGGACATGATCGCTGG
TGCCCACTGGGGAGTCCTAGCGGGCATGGCGTATTTCTCCATGGTGGGCAACTGGGCGAAGGTCCTAATA
GTGCTGTTGCTGTTTGCCGGCGTCGACGCAGACACCTACACCACCGGGGGGAGTGCTGCTGCTACCACGG
CTACATTCACCCGGTTCTTCACTCAGGGCCCCAAGCAGGATATCCAGCTGATCA

>619_S62_L001_R1_001.fastq_309_1a_5
CCCCCACAACGGCGCTGGTAGTGGCTCAGCTACTTAGGGTCCCGCAAGCCATCTTGGACATGATCGCTGG
TGCCCACTGGGGAGTCCTAGCGGGCATGGCGTATTTCTCCATGGTGGGCAACTGGACGAAGGTCCTAGTA
GTGCTGTTGCTGTTTGCCGGCGTCGACGCAGACACCTACACCACCGGGGGGAGTGCTGCTGCTACCACGG
CTACATTCACCCGGTTCTTCACTCAGGGCCCCAAGCAGGATATCCAGCTGATCA

>619_S62_L001_R1_001.fastq_310_1a_5
CCCCCACAACGGCGCTGGTAGTGGCTCAGCTACTTAGGGTCCCGCAAGCCATCTTGGACATGATCGCTGG
TGCCCACTGGGGAGTCCTAGCGGGCATGGCGTATTTCTCCATGGTGGGCAACTGGGCGAAGGTCCTAGTA
GTGCTGTTGCTGTTTGCCGGCGTCGACGCAGACACCTACACCACCGGGGGGAGTGCTGCTGCTACCACGG
CTACATTCCCCCGGTTCTTCACTCAGGGCCCCAAGCAGGATATCCAGCTGATCA

>619_S62_L001_R1_001.fastq_311_1a_5
CCCCCACAACGGCGCTGGTAGTGGCTCAGCTACTTAGGGTTCCGCAAGCCATCTTGGACATGGTCGCTGG
TGCCCACTGGGGAGTCCTAGCGGGCATGGCGTATTTCTCCATGGTGGGCAACTGGGCGAAGGTCCTAGTA
GTGCTGTTGCTGTTTGCCGGCGTCGACGCAGACACCTACACCACCGGGGGGAGTGCTGCTGCTACCACGG
CTACATTCACCCGGTTCTTCACTCAGGGCCCCAAGCAGGATATCCAGCTGATCA

>619_S62_L001_R1_001.fastq_312_1a_5
CCCCCACAACGGCGCTGGTAGTGGCTCAGCTACTTAGGGTCCCGCAAGCCATCTTGGACATGATCGCTGG
TGCTCACTGGGGAGTCCTAGCGGGCATGGCGTATTTCTCCATGGTGGGCAACTGGGCGAAGGTCCTAGTA
GTGCTGTTGCTGTTTGCCGGCGTCGACGCAGACACCTACACCACCGGGGGGAGTGCTGCTGCTACCACGG
CTACATTCACCCGGTTCTTCACTAAGGGCCCCAAGCAGGATATCCAGCTGATCA

>619_S62_L001_R1_001.fastq_313_1a_5
CCCCCACAACGGCGCTGGTAGTGGCTCAGCTACTTAGGGTCCCGCAAGTCATCTTGGACATGATCGCTGG
TGCCCACTGGGGAGTCCTAGCGGGCATGGCGTATTTCTCCATGGTGGGCAACTGGGCGAAGGTCCTAGTA
GTGCTGTTGCTGTTTGCCGGCGTCGACGCAGACACCTACACCACCGGGGGGAGTGCTGCTGCTACCACGG
CTACATTCACCCGGTTCTTCACTCAGGGCCCCAAGCAGGATATCCAGCTGATCA

>619_S62_L001_R1_001.fastq_314_1a_5
CCCCCACAACGGCGCTGGTAGTGGCTCAGCTACTTAGGGTCCCGCAAGCCATCTTGGACATGATCGCTGG
TGCCCACTGGGGAGTCCTAGCGGGCATGGCGTATTTCTCCATGGTGGGCAACTGGGCGAAGGTCCTGGTA
GTGCTGTTGCTGTTTGCCGGCGTCGACGCAGACACCTACACCACTGGGGGGAGTGCTGCTGCTACCACGG
CTACATTCACCCGGTTCTTCACTCAGGGCCCCAAGCAGGATATCCAGCTGATCA

>619_S62_L001_R1_001.fastq_315_1a_5
CCCCCACAACGGCGCTGGTAGTGGCTCAGCTACTTAGGGTCCCGCAAGCCATCTTGGACATGATCGCTGG
TGCCCACTGGGGAGTCCTAGCGGGCATGGCGTATTTCTCCATGGTGGGCAACTGGGCGAAGGTCCTAGTA
GTGCTGTTGCTGTTTGCCGGCGTCGACGCAGACACCTACACCACCGGGGGGAGTGCTGCTGCTACCACGG
CTACATTCACCAGGTTCCTCACTCCGGGCCCCAAGCAGAATATCCAGCTGATCA

>619_S62_L001_R1_001.fastq_316_1a_5
CCCCCACAACGGCGCTGGTAGTGGCTCAGCTACTTAGGGTCCCGCAAGCCATCTTGGACATGATCACTGG
TGCCCACTGGGGAGTCCTAGCGGGCATGGCGTATTTCTCCATGGTGGGCAACTGGGCGAAGGTCCTAGTA
GTGCTGTTGCTGTTTGCCGGCGTCGACGCAGACACCTACACCACCGGGGGGAGTGCTGCTGCTACCACGG
CTACATTCACCCGGTTCTTCACTCAGGGCCCCAAGCAGGATATCCAGCTGATCA

>619_S62_L001_R1_001.fastq_317_1a_5
ACCCCACAACGGCGCTGGTAGTGGCTCAGCTACTTAGGGTCCCGCAAGCCATCTTGGACATGATCGCTGG
TGCCCACTGGGGAGTCCTAGCGGGCATGGCGTATTTCTCCATGGTGGGCAACTGGGCGAAGGTCCTAGTA
GTGCTGTTGCTGTTTGCCGGCGTCGACGCAGACACCTACACCACCGGGGGGAGTGCTGCTGCTACCACGG
CTACATTCACCCGGTTCTTCACTCAGGGCCCCAAGCAGGATATCCAGCTGATCA

>619_S62_L001_R1_001.fastq_318_1a_5
CCCCCACAACGGCGCTGGTAGTGGCTCAGCTACTTAGGGTCCCGCAAGCCATCTTGGACATGATCGCTGG
TGCCCACTGGGGAGTCCTAGCGGGCATGGCGTATTTCTCCATGGTGGGGAACTGGGCGAAGGTCCTAGTA
GTGCTGTTGCTGTTTGCCGGCGTCGACGCAGACACCTACACCACCGGGGGGAGTGCTGCTGCTACCACGG
CTACATTCACCCGGTTCTTCACTCAGGGCCCCAAGCAGGATATCCAGCTGATCA

>619_S62_L001_R1_001.fastq_319_1a_5
CCCCCACAACGGCGCTGGTAGTGGCTCAGCTACTTAGGGTCCCGCAAGCCATCTTGGACATGATCGCTGG
TGCCCACTGGGGAGTCCTAGCGGGCATGGCGTATTTCTCCATGGTGGGCAACTGGGCGAAGGTCCTAGTA
GTGCTGTTGCTGTTTGCCGGCGTCGACGCAGTCACCTACACCACCGGGGGGAGTGCTGCTGCTACCACGG
CTACATTCACCCGGTTCTTCACTCAGGGCCCCAAGCAGGATATCCAGCTGATCA

>619_S62_L001_R1_001.fastq_320_1a_5
CCCCCACAACGGCGCTGGTAGTGGCTCAGCTACTTAGGGTCCCGCAAGCCATCTTGGACATGATCGCTGG
TGCCCACTGGGGAGTCCTAGCGGGCATGGCGTATTTCTCCATGGTGGGCAACTGGGCGAAGGTCCTAGTA
GTGCTGTTGCTGTTTGCCGGCGTCGACGCAGACACCTACACCACCGGGGGGAGTGCTGCTGCTACCACGG
CCACATTCACCCGGTTCTTCACTAAGGGCCCCAAGCAGGATATCCAGCTGATCA

>619_S62_L001_R1_001.fastq_321_1a_5
CCCCCACAACGGCGCTGGTAGTGGCTCAGCTACTTAGGGTCCCGCAAGCCATCTTGGACATGATCGCTGG
TGCCCACTGGGGAGTCCTAGCGGGCATGGCGTATTTCTCCATGGTGGGCAACTGGGCGAAGGTCTTAGTA
GTGCTGTTGCTGTTTGCCGGCGTCGACGCAGACACCTACACCACCGGGGGGAGTGCTGCTGCTACCACGG
CTACATTCACCCGGTTCTTCACTCAGGGCCCCAAGCAGGATATCCAGCTGATCA

>619_S62_L001_R1_001.fastq_322_1a_5
CCCCCACAACGGCGCTGGTAGTGGCTCAGCTACTTAGGGTCCCGCAAGCCATCTTGGACATGATCGCTGG
TGCCCACTGGGGAGTCCTAGCGGGCATGGCGTATTTCTCCATGGTGGGCAACTGGGCGAAGGTCCTAGTA
GTGCTGTTGCTGTTTGCCGGCGTCGACGCAGACACCTACACCACCGGGAGGAGTGCTGCTGCTACCACGG
CTACATTCACCCGGTTCTTCACTCAGGGCCCCAAGCAGGATATCCAGCTGATCA

>619_S62_L001_R1_001.fastq_323_1a_5
CCCCCACAACGGCGCTGGTAGTGGCTCAGCTACTTAGGGTCCCGCAAGCCATCTTGGACATGATCGCTGG
TGCCCACTGGGGAGTCCTAGCGGGCATGGCGTATTTCTCCATGGTGGGCAACTGGGCGAAGGTCCTAGTA
GTGTTGTTGCTGTTTGCCGGCGTCGACGCAGACACCTACACCACCGGGGGGAGTGCTGCTGCTACCACGG
CTACATTCACCCGGTTCTTCACTCAGGGTCCCAAGCAGGATATCCAGCTGATCA

>619_S62_L001_R1_001.fastq_324_1a_5
CCCCCACAACGGCGCTGGTAGTGGCTCAGCTACTTAGGGTCCCGCAAGCCATCTTGGACATAATCGCTGG
TGCCCACTGGGGAGTCCTAGCGGGCATGGCGTATTTCTCCATGGTGGGCAACTGGGCGAAGGTCCTAGTA
GTGCTGTTGCTGTTTGCCGGCGTCGACGCAGACACCTACACCACCGGGGGGAGTGCTGCTGCTACCACGG
CTACATTCACCCGGTTCTTCACTCAGGGCCCCAAGCAGGATATCCAGCTGATCA

>619_S62_L001_R1_001.fastq_325_1a_5
CCCCCACAACGGCGCTGGTAGTGGCTCAGCTACTTAGGGTCCCGCAAGCCATCTTGGACATGATCGCTGG
TGCCCACTGGGGAGTCCTAGCGGGCATGGCGTATTTCTCCATGGTGGGCAACTGGGCGAAGGTCCTAGTA
GTGCTGTTGCTGTTTGCCGGCGTCGACGCAGACACCTACACCACCGGGGGAAGTGCTGCTGCCACCACGG
CTACATTCACCCGGTTCTTCACCAAGGGCCCCAAGCAGGATATCCAGCTGATCA

>619_S62_L001_R1_001.fastq_326_1a_5
CCCCCACAACGGCGCTGGTAGTGGCTCAGCTACTTAGGGTCCCGCAAGCCATCTTGGACATGATCGCTGG
TGCCCACTGGGGAGTCCTAGCGGGCATGGCGTATTTCTCCATGGTGGGCAACTGGGCGAAGGTCCTAGTA
GTGCTGTTGCTGTTTGCCGGCGTCGACGCAGACACCTACACCACCGGGGGGAGTGCTGCTGCTACCACCG
CTACATTCACCCGGTTCTTCACTCAGGGCCCCAAGCAGGATATCCAGCTGATCA

>619_S62_L001_R1_001.fastq_327_1a_5
CCCCCACAACGGCGCTGGTAGTGGCTCAGCTACTTAGGGTCCCGCAAGCCATCTTGGACATGATCGCTGG
TGCCCACTGGGGAGTCCTAGCGGGCATGGCGTATTTCTCCATGGTGGGCAACTGGGCGAAGGTCCTAGTA
GTGCTGTTGCTGTTTGCCGGCGTCGACGCAGACACCTACACCACCGGGGGGAGTGCTGCTGCTACCACGG
CTACATTCACCCGGTTCTTCACACAGGGCCCCAAGCAGAATATCCAGCTGATCA

>619_S62_L001_R1_001.fastq_328_1a_5
CCCCCACAACGGCGCTGGTAGTGGCTCAGCTACTTAGGGTCCCGCAAGCCATCTTGGACATGATCGCTGG
TGCCCACTGGGGAGTCCTAGCGGGCATGGCGTATTTCTCCATGGTGGGCAACTGGGCGAAGGTCCTAGTA
GTGCTGTTGCTGTTTGCCGGCGTCGACGTAGACACCTACACCACCGGGGGGAGTGCTGCTGCTACCACGG
CTACATTCACCCGGTTCTTCACTCAGGGCCCCAAGCAGGATATCCAGCTGATCA
