# Supplementary material for: HCV transmission in high-risk communities in Bulgaria
Source: PLoS One. 2019 Mar 5;14(3):e0212350. doi: 10.1371/journal.pone.0212350 (PMC6400337; doi:10.1371/journal.pone.0212350)
Supplement: S1 File — (ZIP) [file pone.0212350.s002.zip › 621_S57_L001_R1_001.fastq_1a_freq5.fas]

>621_S57_L001_R1_001.fastq_1_1a_2243
CCCCTACAGCAGCGCTGGTGGTGGCTCAGCTACTTAGGATCCCGCAAGCCATCTTGGACATGATCGCTGG
TGCCCACTGGGGAGTCCTAGCGGGCATAGCGTATTTTTCCATGGTGGGCAACTGGGCGAAGGTCCTGGTA
GTGCTGTTGCTGTTTGCCAGCGTCGACGCGACCACCCACACCACCGGGGGGAGTGCCGCTAAAACTACGG
CTACATTCACCGGGCTTTTCACTCAGGGCCCCAAGCAGAATATCCAGCTGATCA

>621_S57_L001_R1_001.fastq_2_1a_592
CCCCTACAGCAGCGCTGGTGGTGGCTCAGCTACTTAGGATCCCGCAAGCCATCTTGGACATGATCGCTGG
TGCCCACTGGGGAGTCCTAGCGGGCATAGCGTATTTCTCCATGGTGGGCAACTGGGCGAAGGTCCTGGTA
GTGCTGTTGCTGTTTGCCAGCGTCGACGCGACCACCCACACCACCGGGGGGAGTGCCGCTAGAGCTACGG
CTGGAATCACCACGCTTTTCACTCGGGGCGCCAAGCAGAATATCCAGCTGATCA

>621_S57_L001_R1_001.fastq_3_1a_488
CTCCTACAGCAGCGCTGGTGGTGGCTCAGCTACTTAGGGTCCCGCAAGCCATCTTGGACATGATCGCTGG
TGCCCACTGGGGAGTCCTAGCGGGCATAGCGTATTTCTCCATGGTGGGCAACTGGGCGAAGGTCCTGGTA
GTGCTGTTGCTGTTTGCCAGCGTCGACGCGACCACCTACACCACCGGGGGGAGTGCCGCTAGAGCTACGT
CTGCTCTCGCCGGGCTTCTCACTCCGGGCGCCAGGCAGAATGTCCAGCTGATCA

>621_S57_L001_R1_001.fastq_4_1a_258
CCCCTACAGCAGCGCTGGTGGTGGCTCAGCTACTCAGGATCCCGCAAGCCATCTTGGACATGATCGCTGG
TGCCCACTGGGGAGTCCTAGCGGGCATAGCGTATTTCTCCATGGTGGGCAACTGGGCGAAGGTCCTGGTA
GTGCTGTTGCTGTTTGCCAGCGTCGACGCGACCACCCACACCACCGGGGGGAGTGCCGCTAGAACTACGG
CTACATTCACCGGGCTTTTCACTCAGGGCCCCAAGCAGAATATCCAGCTGATCA

>621_S57_L001_R1_001.fastq_5_1a_212
CCCCTACAGCAGCGCTGGTGGTGGCTCAGCTACTTAGGGTCCCGCAAGCCATCTTGGACATGATCGCTGG
TGCCCACTGGGGAGTCCTAGCGGGCATAGCGTATTTCTCCATGGTGGGCAACTGGGCGAAGGTCCTGGTA
GTGCTGTTGCTGTTTGCCAGCGTCGACGCGACCACCTACACCACCGGGGGGAGTGCCGCTAGAGCTACGT
CTGCTCTCGCCGGGCTTCTCACTCCGGGCGCCAGGCAGAATGTCCAGCTGATCA

>621_S57_L001_R1_001.fastq_6_1a_187
CCCCTACAGCAGCGCTGGTGGTGGCTCAGCTACTTAGGATCCCGCAAGCCATCTTGGACATGATCGCTGG
TGCCCACTGGGGAGTCCTAGCGGGCATAGCGTATTTCTCCATGGTGGGCAACTGGGCGAAGGTCCTGGTA
GTGCTGTTGCTGTTTGCCAGCGTCGACGCGACCACCCACACCACCGGGGGGAGTGCCGCTAAAACTACGG
CTACATTCACCGGGCTTTTCACTCAGGGCCCCAAGCAGAATATCCAGCTGATCA

>621_S57_L001_R1_001.fastq_7_1a_182
CCCCTACAGCAGCGCTGGTGGTGGCTCAGCTACTTAGGATCCCGCAAGCCATCTTGGACATGATCGCTGG
TGCCCACTGGGGAGTCCTAGCGGGCATAGCGTATTTCTCCATGGTGGGCAACTGGGCGAAGGTCCTGGTA
GTGCTGTTGCTGTTTGCCAGCGTCGACGCGACCACCTACACCACCGGGGGGAGTGCCGCTAGAGCTACGT
CTGCTCTCGCCGGGCTTCTCACTCCGGGCGCCAGGCAGAATGTCCAGCTGATCA

>621_S57_L001_R1_001.fastq_8_1a_129
CCCCTACAGCAGCGCTGGTGGTGGCTCAGCTACTTAGGATCCCGCAAGCCATCTTGGACATGATCGCTGG
TGCCCACTGGGGAGTCCTAGCGGGCATAGCGTATTTTTCCATGGTGGGCAACTGGGCGAAGGTCCTGGTA
GTGCTGTTGCTGTTTGCCAGCGTCGACGCGACCACCCACACCACCGGGGGGAGTGCCGCTAGAGCTACGG
CTGGAATCACCACGCTTTTCACTCGGGGCGCCAAGCAGAATATCCAGCTGATCA

>621_S57_L001_R1_001.fastq_9_1a_128
CCCCTACAGCAGCGCTGGTGGTGGCTCAGCTACTTAGGATCCCGCAAGCCATCTTGGACATGATCGCTGG
TGCCCACTGGGGAGTCCTAGCGGGCATAGCGTATTTCTCCATGGTGGGCAACTGGGCGAAGGTCCTGGTA
GTGCTGTTGCTGTTTGCCAGCGTCGACGCGACCACCCACACCACCGGGGGGAGTGCCGCTAGAACTACGG
CTACATTCACCGGGCTTTTCACTCAGGGCCCCAAGCAGAATATCCAGCTGATCA

>621_S57_L001_R1_001.fastq_10_1a_101
CCCCTACAGCAGCGCTGGTGGTGGCTCAGCTACTTAGGATCCCGCAAGCCATCTTGGACATGATCGCTGG
TGCCCACTGGGGAGTCCTAGCGGGCATAGCGTATTTTTCCATGGTGGGCAACTGGGCGAAGGTCCTGGTA
GTGCTGTTGCTGTTTGCCAGCGTCGACGCGACCACCTACACCACCGGGGGGAGTGCCGCTAGAGCTACGT
CTGCTCTCGCCGGGCTTCTCACTCCGGGCGCCAGGCAGAATGTCCAGCTGATCA

>621_S57_L001_R1_001.fastq_11_1a_99
CCCCTACAGCAGCGCTGGTGGTGGCTCAGCTACTTAGGATCCCGCAAGCCATCTTGGACATGATCGCTGG
TGCCCACTGGGGAGTCCTAGCGGGCATAGCGTATTTTTCCATGGTGGGCAACTGGGCGAAGGTCCTGGTA
GTGCTGTTGCTGTTTGCCAGCGTCGACGCGACCACCCACACCACCGGGGGGAGTGCCGCTAGAACTACGG
CTACATTCACCGGGCTTTTCACTCAGGGCCCCAAGCAGAATATCCAGCTGATCA

>621_S57_L001_R1_001.fastq_12_1a_84
CCCCTACAGCAGCGCTGGTGGTGGCTCAGCTACTTAGGATCCCGCAAGCCATCTTGGACATGATCGCTGG
TGCCCACTGGGGAGTCCTAGCGGGCATAGCGTATTTCTCCATGGTGGGCAACTGGGCGAAGGTCCTGGTA
GTGCTGTTGCTGTTTGCCAGCGTCGACGCGACCACCCACACCACCGGGGGGAGTGCCGCTAGAGCTACGG
CTGGAATCACCACGCTTTTCACTCGGGGCGCCAAGCAGAATGTCCAGCTGATCA

>621_S57_L001_R1_001.fastq_13_1a_76
CCCCTACAGCAGCGCTGGTGGTGGCTCAGCTACTCAGGATCCCGCAAGCCATCTTGGACATGATCGCTGG
TGCCCACTGGGGAGTCCTAGCGGGCATAGCGTATTTCTCCATGGTGGGCAACTGGGCGAAGGTCCTGGTA
GTGCTGTTGCTGTTTGCCAGCGTCGACGCGACCACCCACACCACCGGGGGGAGTGCCGCTAAAACTACGG
CTACATTCACCGGGCTTTTCACTCAGGGCCCCAAGCAGAATATCCAGCTGATCA

>621_S57_L001_R1_001.fastq_14_1a_72
CCCCTACAGCAGCGCTGGTGGTGGCTCAGCTACTCAGGATCCCGCAAGCCATCTTGGACATGATCGCTGG
TGCCCACTGGGGAGTCCTAGCGGGCATAGCGTATTTTTCCATGGTGGGCAACTGGGCGAAGGTCCTGGTA
GTGCTGTTGCTGTTTGCCAGCGTCGACGCGACCACCCACACCACCGGGGGGAGTGCCGCTAAAACTACGG
CTACATTCACCGGGCTTTTCACTCAGGGCCCCAAGCAGAATATCCAGCTGATCA

>621_S57_L001_R1_001.fastq_15_1a_69
CTCCTACAGCAGCGCTGGTGGTGGCTCAGCTACTTAGGATCCCGCAAGCCATCTTGGACATGATCGCTGG
TGCCCACTGGGGAGTCCTAGCGGGCATAGCGTATTTTTCCATGGTGGGCAACTGGGCGAAGGTCCTGGTA
GTGCTGTTGCTGTTTGCCAGCGTCGACGCGACCACCCACACCACCGGGGGGAGTGCCGCTAAAACTACGG
CTACATTCACCGGGCTTTTCACTCAGGGCCCCAAGCAGAATATCCAGCTGATCA

>621_S57_L001_R1_001.fastq_16_1a_56
CTCCTACAGCAGCGCTGGTGGTGGCTCAGCTACTTAGGGTCCCGCAAGCCATCTTGGACATGATCGCTGG
TGCCCACTGGGGAGTCCTAGCGGGCATAGCGTATTTCTCCATGGTGGGCAACTGGGCGAAGGTCCTGGTA
GTGCTGTTGCTGTTTGCCAGCGTCGACGCGACCACCCACACCACCGGGGGGAGTGCCGCTAAAACTACGG
CTACATTCACCGGGCTTTTCACTCAGGGCCCCAAGCAGAATATCCAGCTGATCA

>621_S57_L001_R1_001.fastq_17_1a_55
CCCCTACAGCAGCGCTGGTGGTGGCTCAGCTACTCAGGATCCCGCAAGCCATCTTGGACATGATCGCTGG
TGCCCACTGGGGAGTCCTAGCGGGCATAGCGTATTTCTCCATGGTGGGCAACTGGGCGAAGGTCCTGGTA
GTGCTGTTGCTGTTTGCCAGCGTCGACGCGACCACCCACACCACCGGGGGGAGTGCCGCTAGAGCTACGG
CTGGAATCACCACGCTTTTCACTCGGGGCGCCAAGCAGAATATCCAGCTGATCA

>621_S57_L001_R1_001.fastq_18_1a_52
CCCCTACAGCAGCGCTGGTGGTGGCTCAGCTACTTAGGATCCCGCAAGCCATCTTGGACATGATCGCTGG
TGCCCACTGGGGAGTCCTAGCGGGCATAGCGTATTTTTCCATGGTGGGCAACTGGGCGAAGGTCCTGGTA
GTGCTGTTGCTGTTTGCCAGCGTCGACGCGACCACCCACACCACCGGGGGGAGTGCCGCTAAAACTACGG
CTACATTCACCGGGCTCTTCACTCAGGGCCCCAAGCAGAATATCCAGCTGATCA

>621_S57_L001_R1_001.fastq_19_1a_48
CCCCTACAGCAGCGCTGGTGGTGGCTCAGCTACTTAGGGTCCCGCAAGCCATCTTGGACATGATCGCTGG
TGCCCACTGGGGAGTCCTAGCGGGCATAGCGTATTTTTCCATGGTGGGCAACTGGGCGAAGGTCCTGGTA
GTGCTGTTGCTGTTTGCCAGCGTCGACGCGACCACCCACACCACCGGGGGGAGTGCCGCTAAAACTACGG
CTACATTCACCGGGCTTTTCACTCAGGGCCCCAAGCAGAATATCCAGCTGATCA

>621_S57_L001_R1_001.fastq_20_1a_47
CTCCTACAGCAGCGCTGGTGGTGGCTCAGCTACTTAGGGTCCCGCAAGCCATCTTGGACATGATCGCTGG
TGCCCACTGGGGAGTCCTAGCGGGCATAGCGTATTTTTCCATGGTGGGCAACTGGGCGAAGGTCCTGGTA
GTGCTGTTGCTGTTTGCCAGCGTCGACGCGACCACCCACACCACCGGGGGGAGTGCCGCTAAAACTACGG
CTACATTCACCGGGCTTTTCACTCAGGGCCCCAAGCAGAATATCCAGCTGATCA

>621_S57_L001_R1_001.fastq_21_1a_45
CCCCTACAGCAGCGCTGGTGGTGGCTCAGCTACTCAGGATCCCGCAAGCCATCTTGGACATGATCGCTGG
TGCCCACTGGGGAGTCCTAGCGGGCATAGCGTATTTCTCCATGGTGGGCAACTGGGCGAAGGTCCTGGTA
GTGCTGTTGCTGTTTGCCAGCGTCGACGCGACCACCTACACCACCGGGGGGAGTGCCGCTAGAGCTACGT
CTGCTCTCGCCGGGCTTCTCACTCCGGGCGCCAGGCAGAATGTCCAGCTGATCA

>621_S57_L001_R1_001.fastq_22_1a_44
CCCCTACAGCAGCGCTGGTGGTGGCTCAGCTACTTAGGATCCCGCAAGCCATCTTGGACATGATCGCTGG
TGCCCACTGGGGAGTCCTAGCGGGCATAGCGTATTTTTCCATGGTGGGCAACTGGGCGAAGGTCCTGGTA
GTGCTGTTGCTGTTTGCCAGCGTCGACGCGACCACCCACACCACCGGGGGGAGTGCCGCTAAAACCACGG
CTACATTCACCGGGCTTTTCACTCAGGGCCCCAAGCAGAATATCCAGCTGATCA

>621_S57_L001_R1_001.fastq_23_1a_41
CCCCTACGGCAGCGCTGGTGGTGGCTCAGCTACTTAGGATCCCGCAAGCCATCTTGGACATGATCGCTGG
TGCCCACTGGGGAGTCCTAGCGGGCATAGCGTATTTTTCCATGGTGGGCAACTGGGCGAAGGTCCTGGTA
GTGCTGTTGCTGTTTGCCAGCGTCGACGCGACCACCCACACCACCGGGGGGAGTGCCGCTAAAACTACGG
CTACATTCACCGGGCTTTTCACTCAGGGCCCCAAGCAGAATATCCAGCTGATCA

>621_S57_L001_R1_001.fastq_24_1a_39
CCCCTACAGCAGCGCTGGTGGTGGCTCAGCTACTTAGGATCCCGCAAGCCATCTTGGACATGATCGCTGG
TGCCCACTGGGGAGTCCTAGCGGGCATAGCGTATTTCTCCATGGTGGGCAACTGGGCGAAGGTCCTGGTA
GTGCTGTTGCTGTTTGCCAGCGTCGACGCGACCACCCACACCACCGGGGGGAGTGCCGCTAGAGCTACGG
CTGGAATCACCACGCTTTTCACTCGGGGCGCCAAGCAGAATATCCAGCTGGTCA

>621_S57_L001_R1_001.fastq_25_1a_37
CTCCTACAGCAGCGCTGGTGGTGGCTCAGCTACTTAGGGTCCCGCAAGCCATCTTGGACATGATCGCTGG
TGCCCACTGGGGAGTCCTAGCGGGCATAGCGTATTTCTCCATGGTGGGCAACTGGGCGAAGGTCCTGGTA
GTGCTGTTGCTGTTTGCCAGCGTCGACGCGACCACCCACACCACCGGGGGGAGTGCCGCTAGAGCTACGG
CTGGAATCACCACGCTTTTCACTCGGGGCGCCAAGCAGAATATCCAGCTGATCA

>621_S57_L001_R1_001.fastq_26_1a_35
CCCCTACAGCAGCGCTGGTGGTGGCTCAGCTACTTAGGATCCCGCAAGCCATCTTGGACATGATCGCTGG
TGCCCACTGGGGAGTCCTAGCGGGCATAGCGTATTTTTCCATGGTGGGCAACTGGGCGAAGGTCCTGGTA
GTGCTGTTGCTGTTTGCCAGCGTCGACGCGACCACCCACACCACCGGGGGGAGTGCCGCTAAAGCTACGG
CTACATTCACCGGGCTTTTCACTCAGGGCCCCAAGCAGAATATCCAGCTGATCA

>621_S57_L001_R1_001.fastq_27_1a_33
CCCCTACAGCAGCGCTGGTGGTGGCTCAGCTACTTAGGATCCCGCAAGCCATCTTGGACATGATCGCTGG
TGCCCACTGGGGAGTCCTAGCGGGCATAGCGTATTTTTCCATGGTGGGCAACTGGGCGAAGGTCCTGGTA
GTGCTGTTGCTGTTTGCCAGCGTCGACGCGACCACCCACACCACCGGGGGGAGTGCCGCTAAAACTACGG
CTACATTCACCGGGCTTTTCACTCAGGGCCCCAAGCAGAATATCCAGCTGATTA

>621_S57_L001_R1_001.fastq_28_1a_32
CTCCTACAGCAGCGCTGGTGGTGGCTCAGCTACTTAGGGTCCCGCAAGCCATCTTGGACATGATCGCTGG
TGCCCACTGGGGAGTCCTAGCGGGCATAGCGTATTTCTCCATGGTGGGCAACTGGGCGAAGGTCCTGGTA
GTGCTGTTGCTGTTTGCCAGCGTCGATGCGACCACCTACACCACCGGGGGGAGTGCCGCTAGAGCTACGT
CTGCTCTCGCCGGGCTTCTCACTCCGGGCGCCAGGCAGAATGTCCAGCTGATCA

>621_S57_L001_R1_001.fastq_29_1a_26
CTCCTACAGCAGCGCTGGTGGTGGCTCAGCTACTTAGGGTCCCGCAAGCCATCTTGGACATGATCGCTGG
TGCCCACTGGGGAGTCCTAGCGGGCATAGCGTATTTCTCCATGGTGGGCAACTGGGCGAAGGTCCTGGTA
GTGCTGTTGCTGTTTGCCAGCGTCGACGCGACCACCCACACCACCGGGGGGAGTGCCGCTAGAACTACGG
CTACATTCACCGGGCTTTTCACTCAGGGCCCCAAGCAGAATATCCAGCTGATCA

>621_S57_L001_R1_001.fastq_30_1a_25
CCCCTACAGCAGCGCTGGTGGTGGCTCAGCTACTTAGGATCCCGCAAGCCATCTTGGACATGATCGCTGG
CGCCCACTGGGGAGTCCTAGCGGGCATAGCGTATTTTTCCATGGTGGGCAACTGGGCGAAGGTCCTGGTA
GTGCTGTTGCTGTTTGCCAGCGTCGACGCGACCACCCACACCACCGGGGGGAGTGCCGCTAAAACTACGG
CTACATTCACCGGGCTTTTCACTCAGGGCCCCAAGCAGAATATCCAGCTGATCA

>621_S57_L001_R1_001.fastq_31_1a_25
CCCCTACAGCAGCGCTGGTGGTGGCTCAGCTACTTAGGATCCCGCAAGCCATCTTGGACATGATCGCTGG
TGCCCACTGGGGAGTCCTAGCGGGCATAGCGTATTTTTCCATGGTGGGCAACTGGGCGAAGGTCCTGGTG
GTGCTGTTGCTGTTTGCCAGCGTCGACGCGACCACCCACACCACCGGGGGGAGTGCCGCTAAAACTACGG
CTACATTCACCGGGCTTTTCACTCAGGGCCCCAAGCAGAATATCCAGCTGATCA

>621_S57_L001_R1_001.fastq_32_1a_25
CCCCTACGGCAGCGCTGGTGATGGCTCAGCTACTTAGGATCCCGCAAGCCATCTTGGACATGATCGCTGG
TGCCCACTGGGGAGTCCTAGCGGGCATAGCGTATTTTTCCATGGTGGGCAACTGGGCGAAGGTCCTGGTA
GTGCTGTTGCTGTTTGCCAGCGTCGACGCGACCACCCACACCACCGGGGGGAGTGCCGCTAAAACTACGG
CTACATTCACCGGGCTTTTCACTCAGGGCCCCAAGCAGAATATCCAGCTGATCA

>621_S57_L001_R1_001.fastq_33_1a_24
CCCCTACAGCAGCGCTGGTGGTGGCTCAGCTACTTAGGGTCCCGCAAGCCATCTTGGACATGATCGCTGG
TGCCCACTGGGGAGTCCTAGCGGGCATAGCGTATTTCTCCATGGTGGGCAACTGGGCGAAGGTCCTGGTA
GTGCTGTTGCTGTTTGCCAGCGTCGACGCGACCACCCACACCACCGGGGGGAGTGCCGCTAAAACTACGG
CTACATTCACCGGGCTTTTCACTCAGGGCCCCAAGCAGAATATCCAGCTGATCA

>621_S57_L001_R1_001.fastq_34_1a_23
CCCCTACAGCAGCGCTGGTGGTGGCTCAGCTACTTAGGATCCCGCAAGCCACCTTGGACATGATCGCTGG
TGCCCACTGGGGAGTCCTAGCGGGCATAGCGTATTTTTCCATGGTGGGCAACTGGGCGAAGGTCCTGGTA
GTGCTGTTGCTGTTTGCCAGCGTCGACGCGACCACCCACACCACCGGGGGGAGTGCCGCTAAAACTACGG
CTACATTCACCGGGCTTTTCACTCAGGGCCCCAAGCAGAATATCCAGCTGATCA

>621_S57_L001_R1_001.fastq_35_1a_23
CCCCTACAGCAGCGCTGGTGGTGGCTCAGCTACTTAGGGTCCCGCAAGCCATCTTGGACATGATCGCTGG
TGCCCACTGGGGAGTCCTAGCGGGCATAGCGTATTTCTCCATGGTGGGCAACTGGGCGAAGGTCCTGGTA
GTGCTGTTGCTGTTTGCCAGCGTCGACGCGACCACCCACACCACCGGGGGGAGTGCCGCTAGAGCTACGG
CTGGAATCACCACGCTTTTCACTCGGGGCGCCAAGCAGAATATCCAGCTGATCA

>621_S57_L001_R1_001.fastq_36_1a_22
CCCCTACAGCAGCGCTGGTGGTGGCTCAGCTACTTAGGATCCCGCAAGCCATCTTGGACATGATCGCTGG
TGCCCACTGGGGAGTCCTAGCGGGCATAGCGTATTTTTCCATGGTGGGCAACTGGGCGAAGGTCCTGGTA
GTGCTGTTGCTGTTTGCCAGCGTCGACGCGACCACCCACACCACCGGGGGGAGTGCCGCTAAAACTACGG
CTACATTCACCGGGCCTTTCACTCAGGGCCCCAAGCAGAATATCCAGCTGATCA

>621_S57_L001_R1_001.fastq_37_1a_21
CTCCTACAGCAGCGCTGGTGGTGGCTCAGCTACTTAGGGTCCCGCAAGCCATCTTGGACATGATCGCTGG
TGCCCACTGGGGAGTCCTAGCGGGCATAGCGTATTTCTCCATGGTGGGCAACTGGGCGAAGGTCCTGGTA
GTGCTGTTGCTGTTTGCCAGCGTCGACGCGACCACCTACACCACCGGGGGGAGTGCCGCTAGAGCTACGT
CTGCTCTCGCCGGGCTTCTCACTCCGGGCGCCAGGCAGAATATCCAGCTGATCA

>621_S57_L001_R1_001.fastq_38_1a_20
CCCCTACAGCAGCGCTGGTGGTGGCTCAGCTACTTAGGATCCCGCAAGCCATCTTGGACATGATCGCTGG
TGCCCACTGGGGAGTCCTAGCGGGCATAGCGTATTTTTCCATGGTGGGCAACTGGGCGAAGGTCCTGGTA
GTGCTGTTGCTGTTTGCCAGCGTCGACGCGACCACCCACACCACCGGGGGGAGCGCCGCTAAAACTACGG
CTACATTCACCGGGCTTTTCACTCAGGGCCCCAAGCAGAATATCCAGCTGATCA

>621_S57_L001_R1_001.fastq_39_1a_20
CCCCTACAGCAGCGCTGGTGGTGGCTCAGCTACTTAGGATCCCGCAAGCCATCTTGGACATGATCGCTGG
TGCCCACTGGGGAGTCCTAGCGGGCATAGCGTATTTTTCCATGGTGGGCAACTGGGCGAAGGTCCTGGTA
GTGCTGTTGCTGTTTGCCAGCGTCGACGCGACCACCCACACCACCGGGGGGAGTGCCGCTAAAACTACGG
CTACATTCACCGGGCTTTTCACTCAGGGCCCCAAGCAGAATATCCAGCTGGTCA

>621_S57_L001_R1_001.fastq_40_1a_20
CCCCTACAGCAGCGCTGGTGGTGGCTCAGCTACTTAGGATCCCGCAAGCCATCTTGGACATGATCGCTGG
TGCCCACTGGGGAGTCCTAGCGGGCATAGCGTATTTTTCCATGGTGGGCAACTGGGCGAAGGTCCTGGTA
GTGCTGTTGCTGTTTGCCAGCGTCGACGCGACCACCCACACCACCGGGGGGAGTGCTGCTAAAACTACGG
CTACATTCACCGGGCTTTTCACTCAGGGCCCCAAGCAGAATATCCAGCTGATCA

>621_S57_L001_R1_001.fastq_41_1a_19
CCCCTACAGCAGCGCTGGTGGTGGCTCAGCTACTTAGGATCCCGCAAGCCATCTTGGACATGATCGCTGG
TGCCCACTGGGGAGTCCTAGCGGGCATAGCGTATTTTTCCATGGTGGGCAACTGGGCGAAGGTCCTGGTA
GTGCTGTTGCTGTTTGCCAGCGTCGACGCGACCACCCACACCACCGGGGGGAGTGCCGCTAAAACTACGG
CTACATTCACCGGGCTTTTCACCCAGGGCCCCAAGCAGAATATCCAGCTGATCA

>621_S57_L001_R1_001.fastq_42_1a_19
CCCCTACAGCAGCGCTGGTGGTGGCTCAGCTACTTAGGATCCCGCAAGCCATCTTGGACATGATCGCTGG
TGCCCACTGGGGAGTCCTAGCGGGCATAGCGTATTTCTCCATGGTGGGCAACTGGGCGAAGGTCCTGGTA
GTGCTGTTGCTGTTTGCCAGCGTCGACGCGACCACCCACACCACCGGGGGGAGTGCCGCTAGAGCTACGG
CTGGAATCACCACGCTTTTCACTCAGGGCCCCAAGCAGAATATCCAGCTGATCA

>621_S57_L001_R1_001.fastq_43_1a_19
CCCCTACAGCAGCGCTGGTGGTGGCTCAGCTACTTAGGATCCCGCAAGCCATCTTGGACATGATCGCTGG
TGCCCACTGGGGAGTCCTAGCGGGCATAGCGTATTTTTCCATGGTGGGCAACTGGGCGAAGGTCCTGGTA
GTGCTGTTGCTGTTTGCCAGCGTCGACGCGACCACCCACACCACCGGGGGGAGTGCCGCTAAAACTACGG
CTACATTCACCGGGCTTTTCACTCAGGGCCCTAAGCAGAATATCCAGCTGATCA

>621_S57_L001_R1_001.fastq_44_1a_19
CCCCTACAGCAGCGCTGGTGGTGGCTCAGCTACTTAGGATCCCGCAGGCCATCTTGGACATGATCGCTGG
TGCCCACTGGGGAGTCCTAGCGGGCATAGCGTATTTTTCCATGGTGGGCAACTGGGCGAAGGTCCTGGTA
GTGCTGTTGCTGTTTGCCAGCGTCGACGCGACCACCCACACCACCGGGGGGAGTGCCGCTAAAACTACGG
CTACATTCACCGGGCTTTTCACTCAGGGCCCCAAGCAGAATATCCAGCTGATCA

>621_S57_L001_R1_001.fastq_45_1a_18
CCCCTACAGCAGCGCTGGTGGTGGCTCAGCTACTTAGGATCCCGCAAGCCATCTTGGACATGATCGCTGG
TGCCCACTGGGGAGTCCTAGCGGGCATAGCGTATTTTTCCATGGTGGGCAACTGGGCGAAGGTCCTGGTA
GTGCTGTTGCTGTTTGCCAGCGTCGACGCGACCACCCACACCACCGGGGGGAGTGCCGCTAGAGCTACGT
CTGCTCTCGCCGGGCTTCTCACTCCGGGCGCCAGGCAGAATGTCCAGCTGATCA

>621_S57_L001_R1_001.fastq_46_1a_18
CCCCTACAGCAGCGCTGGTGGTGGCTCAGCTACTTAGGATCCCGCAAGCCATCTTGGACATGATCGCTGG
TGCCCACTGGGGAGTCCTAGCGGGCATAGCGTATTTTTCCATGGTGGGCAACTGGGCGAAGGTCCTGGTA
GTGCTGTTGCTGTTTGCCAGCGTCGACGCGACCACCCACACCACCGGGGGGAGTGCCGCCAAAACTACGG
CTACATTCACCGGGCTTTTCACTCAGGGCCCCAAGCAGAATATCCAGCTGATCA

>621_S57_L001_R1_001.fastq_47_1a_17
CCCCTACAGCAGCGCTGGTGGTGGCTCAGCTACTTAGGATCCCGCAAGCCATCCTGGACATGATCGCTGG
TGCCCACTGGGGAGTCCTAGCGGGCATAGCGTATTTTTCCATGGTGGGCAACTGGGCGAAGGTCCTGGTA
GTGCTGTTGCTGTTTGCCAGCGTCGACGCGACCACCCACACCACCGGGGGGAGTGCCGCTAAAACTACGG
CTACATTCACCGGGCTTTTCACTCAGGGCCCCAAGCAGAATATCCAGCTGATCA

>621_S57_L001_R1_001.fastq_48_1a_17
CCCCTACAGCAGCGCTGGTGGTGGCTCAGCTACTTAGGATCCCGCAAGCCATCTTGGACATGATCGCTGG
TGCCCACTGGGGAGTCCTAGCGGGCATAGCGTATTTTTCCATGGTGGGCAACTGGGCGAAGGTCCTGGTA
GTGCTGCTGCTGTTTGCCAGCGTCGACGCGACCACCCACACCACCGGGGGGAGTGCCGCTAAAACTACGG
CTACATTCACCGGGCTTTTCACTCAGGGCCCCAAGCAGAATATCCAGCTGATCA

>621_S57_L001_R1_001.fastq_49_1a_17
CCCCTACAGCAGCGCTGGTGGTGGCTCAGCTACTTAGGATCCCGCAAGCCATCTTGGACATGATCGCTGG
TGCCCACTGGGGAGTCCTAGCGGGCATAGCGTATTTTTCCATGGTGGGCAACTGGGCGAAGGTCCTGGTA
GTGCTGTTGCTGTTTGCCAGCGTCGACGCGACCACCCACACCACCGGGGGGAGTGCCGCTAAAACTACGG
CTACATTCACCGGGCTTTTCACTCAGGGCCCCAAGCAGAACATCCAGCTGATCA

>621_S57_L001_R1_001.fastq_50_1a_16
CCCCTACAGCAGCGCTGGTGGTGGCTCAGCTACTTAGGATCCCGCAAGCCATCTTGGACATGATCGCTGG
TGCCCACTGGGGAGTCCTAGCGGGCATAGCGTATTTTTCCATGGTGGGCAACTGGGCGAAGGTCCTGGTA
GTGCTGTTGCTGTTTGCCAGCGTCGACGCGACCACCCACACCACCGGGGGGAGTGCCGCTAAAACTACGG
CTACATTCACCGGGCTTTTCACTCAGGGCCCCAAGCGGAATATCCAGCTGATCA

>621_S57_L001_R1_001.fastq_51_1a_16
CCCCTACAGCAGCGCTGGTGGTGGCTCAGCTACTTAGGATCCCGCAAGCCATCTTGGACATGATCGCTGG
TGCCCACTGGGGAGTCCTAGCGGGCATAGCGTATTTCTCCATGGTGGGCAACTGGGCGAAGGTCCTGGTA
GTGCTGTTGCTGTTTGCCAGCGTCGACGCGACCACCCACACCACCGGGGGGAGTGCCGCTAGAGCTACAG
CTGGAATCACCACGCTTTTCACTCGGGGCGCCAAGCAGAATATCCAGCTGATCA

>621_S57_L001_R1_001.fastq_52_1a_16
CCCCTACAGCAGCGCTGGTGGTGGCTCAGCTACTTAGGATCCCGCAAGCCATCTTGGACATGATCGCTGG
TGCCCACTGGGGAGTCCTAGCGGGCATAGCGTATTTTTCCATGGTGGGCAACTGGGCGAAGGTCCTGGTA
GTGCTGTTGCTGTTTGCCAGCGTCGATGCGACCACCCACACCACCGGGGGGAGTGCCGCTAAAACTACGG
CTACATTCACCGGGCTTTTCACTCAGGGCCCCAAGCAGAATATCCAGCTGATCA

>621_S57_L001_R1_001.fastq_53_1a_16
CCCCTACAGCAGCGCTGGTGGTGGCTCAGCTACTTAGGATCCCGCAAGCCATCTTGGACATGATCGCTGG
TGCCCACTGGGGAGTCCTAGCGGGCATAGCGTATTTTTCCATGGCGGGCAACTGGGCGAAGGTCCTGGTA
GTGCTGTTGCTGTTTGCCAGCGTCGACGCGACCACCCACACCACCGGGGGGAGTGCCGCTAAAACTACGG
CTACATTCACCGGGCTTTTCACTCAGGGCCCCAAGCAGAATATCCAGCTGATCA

>621_S57_L001_R1_001.fastq_54_1a_16
CCCCTACAGCAGCGCTGGTGGTGGCTCAGCTACTTAGGATCCCGCAAGCCATCTTGGACATGATCGCTGG
TGCCCACTGGGGAGCCCTAGCGGGCATAGCGTATTTTTCCATGGTGGGCAACTGGGCGAAGGTCCTGGTA
GTGCTGTTGCTGTTTGCCAGCGTCGACGCGACCACCCACACCACCGGGGGGAGTGCCGCTAAAACTACGG
CTACATTCACCGGGCTTTTCACTCAGGGCCCCAAGCAGAATATCCAGCTGATCA

>621_S57_L001_R1_001.fastq_55_1a_15
CCCCTACAGCAGCGCTGGTGGTGGCTCAGCTACTTAGGATCCCGCAAGCCATCTTGGACATGATCGCTGG
TGCCCACTGGGGAGTCCTGGCGGGCATAGCGTATTTTTCCATGGTGGGCAACTGGGCGAAGGTCCTGGTA
GTGCTGTTGCTGTTTGCCAGCGTCGACGCGACCACCCACACCACCGGGGGGAGTGCCGCTAAAACTACGG
CTACATTCACCGGGCTTTTCACTCAGGGCCCCAAGCAGAATATCCAGCTGATCA

>621_S57_L001_R1_001.fastq_56_1a_15
CCCCTACAGCAGCGCTGGTGGTGGCTCAGCTACTTAGGATCCCGCAAGCCATCTTGGACATGATCGCTGG
TGCCCACTGGGGAGTCCTAGCGGGCATAGCGTATTTTTCCATGGTGGGCAACTGGGCGAAGGTCCTGGTA
GTGCTGTTGCTGTTTGCCAGCGTCGACGCGACCACCCACACCACCGGGGGGAGTGCCGCTAAAACTACGG
CTACATTCACCGGGCTTTTCGCTCAGGGCCCCAAGCAGAATATCCAGCTGATCA

>621_S57_L001_R1_001.fastq_57_1a_15
CCCCTACAGCAGCGCTGGTGGTGGCTCAGCTACTTAGGATCCCGCAAGCCATCTTGGACATGATCGCTGG
TGCCCACTGGGGAGTCCTAGCGGGCATAGCGTATTTTTCCATGGTGGGCAACTGGGCGAAGGTCCTGGTA
GTGCTGTTGCTGTTTGCCAGCGTCGACGCGACCACCCACACCACTGGGGGGAGTGCCGCTAAAACTACGG
CTACATTCACCGGGCTTTTCACTCAGGGCCCCAAGCAGAATATCCAGCTGATCA

>621_S57_L001_R1_001.fastq_58_1a_15
CCCCTACAGCAGCGCTGGTGGTGGCTCAGCTACTTAGGATCCCGCAAGCCATCTTGGACATGATCGCTGG
TGCCCACTGGGGAGTCCTAGCGGGCATAGCGTATTTTTCCATGGTGGGCAACTGGGCGAAGGTCCTGGTA
GTGCTGTTGCTGTTTGCCAGCGTCGACGCGACCACCCACACCACCGGGGGGAGTGCCGCTAAGACTACGG
CTACATTCACCGGGCTTTTCACTCAGGGCCCCAAGCAGAATATCCAGCTGATCA

>621_S57_L001_R1_001.fastq_59_1a_14
CCCCTACAGCAGCGCTGGTGGTGGCTCAGCTACTTAGGATCCCGCAAGCCATCTTGGACATGGTCGCTGG
TGCCCACTGGGGAGTCCTAGCGGGCATAGCGTATTTTTCCATGGTGGGCAACTGGGCGAAGGTCCTGGTA
GTGCTGTTGCTGTTTGCCAGCGTCGACGCGACCACCCACACCACCGGGGGGAGTGCCGCTAAAACTACGG
CTACATTCACCGGGCTTTTCACTCAGGGCCCCAAGCAGAATATCCAGCTGATCA

>621_S57_L001_R1_001.fastq_60_1a_14
CCCCTACAGCAGCGCTGGTGGTGGCTCAGCTACTTAGGATCCCGCAAGCCATCTTGGACATGATCGCTGG
TGCCCACTGGGGAGTCCTAGCGGGCATAGCGTATTTTTCCATGGTGGGCAACTGGGCGAAGGTCCTGGTA
GTGCTGTTGCTGTTTGCCAGCGTCGACGCGACCACCCACACCACCGGGGGGAGTGCCGCTAAAACTACGG
CTACATTCACCGGGCTTTCCACTCAGGGCCCCAAGCAGAATATCCAGCTGATCA

>621_S57_L001_R1_001.fastq_61_1a_14
CCCCTACAGCAGCGCTGGTGGTGGCTCAGCTACTTAGGATCCCGCAAGCCATCTTGGACATGATCGCTGG
TGCCCACTGGGGAGTCCTAGCGGGCATAGCGTATTTCTCCATGGTGGGCAACTGGGCGAAGGTCCTGGTA
GTGCTGTTGCTGTTTGCCAGCGTCGACGCGACCACCCACACCACCGGGGGGAGTGCCGCTAGAGCTACGG
CTGGAATCACCACGCTTTTCACTCGGGGCGCCAAGCAGAATATCCAGCTGATTA

>621_S57_L001_R1_001.fastq_62_1a_14
CCCCTACGGCAGCGCTGGTGATGGCTCAGCTACTTAGGATCCCGCAAGCCATCTTGGACATGATCGCTGG
TGCCCACTGGGGAGTCCTAGCGGGCATAGCGTATTTCTCCATGGTGGGCAACTGGGCGAAGGTCCTGGTA
GTGCTGTTGCTGTTTGCCAGCGTCGACGCGACCACCCACACCACCGGGGGGAGTGCCGCTAGAGCTACGG
CTGGAATCACCACGCTTTTCACTCGGGGCGCCAAGCAGAATATCCAGCTGATCA

>621_S57_L001_R1_001.fastq_63_1a_14
CCCCTACAGCAGCGCTGGTGGTGGCTCAGCTACTTAGGATCCCGCAAGCCATCTTGGACATGATCGCTGG
TGCCCACTGGGGAGTCCTAGCGGGCATAGCGTATTTTTCCATGGTGGGCAACTGGGCGAAGGTCCTGGTA
GTGCTGTTGCTGTTTGCCAGCGTCGACGCGACCACCCACACCACCGGGGGGAGTGCCGCTAAAACTACGG
CTACATTCACCGGGCTTTTCACTCAGGGCCCCAAGCAGAATGTCCAGCTGATCA

>621_S57_L001_R1_001.fastq_64_1a_14
CCCCTACGGCAGCGCTGGTGATGGCTCAGCTACTTAGGATCCCGCAAGCCATCTTGGACATGATCGCTGG
TGCCCACTGGGGAGTCCTAGCGGGCATAGCGTATTTCTCCATGGTGGGCAACTGGGCGAAGGTCATGGTA
GTGCTGTTGCTGTTTGCCAGCGTTGACGCGGTCACCTACACCACCGGGGGGAGTGCCGCTCAAACTACGT
ATGGACTCGCCAGGCTTCTCACTCCGGGCGCCAGGCAGAATATCCAGCTGATCA

>621_S57_L001_R1_001.fastq_65_1a_14
CCCCTACAGCAGCGCTGGTGGTGGCTCAGCTACTTAGGATCCCGCAAGCCATCTTGGACATGATCGCTGG
TGCCCACTGGGGAGTCCTAGCGGGCATAGCGTATTTTTCCATGGTGGGCAACTGGGCGAAGGTCCTGGTA
GTGCTGTTGCTGTTTGCCAGCGTCGACGCGACCACCCACACCACCGGGGGGAGTGCCGCTAAAACTACGG
CTACATTTACCGGGCTTTTCACTCAGGGCCCCAAGCAGAATATCCAGCTGATCA

>621_S57_L001_R1_001.fastq_66_1a_14
CCCCTACAGCAGCGCTGGTGGTGGCTCAGCTACTTAGGATCCCGCAAGCCATCTTGGACATGATCGCTGG
TGCCCACTGGGGAGTCCTAGCGGGCATAGCGTATTTTTCCATGGTGGGCAACTGGGCGAAGGTCCTGGTA
GTGCTGTTGCTGTTTGCCAGCGTCGACGCGACCACCCACACCACCGGGGGGAGTGCCGCTAAAACTACGG
CTACATTCACCGGGCTTTTCACTCAGGGCCCCAAGCAGAATATCCAGCCGATCA

>621_S57_L001_R1_001.fastq_67_1a_14
CCCCTACAGCAGCGCTGGTGGTGGCTCAGCTACTTAGGATCCCGCAAGCCATCTTGGATATGATCGCTGG
TGCCCACTGGGGAGTCCTAGCGGGCATAGCGTATTTTTCCATGGTGGGCAACTGGGCGAAGGTCCTGGTA
GTGCTGTTGCTGTTTGCCAGCGTCGACGCGACCACCCACACCACCGGGGGGAGTGCCGCTAAAACTACGG
CTACATTCACCGGGCTTTTCACTCAGGGCCCCAAGCAGAATATCCAGCTGATCA

>621_S57_L001_R1_001.fastq_68_1a_14
CCCCTACAGCAGCGCTGGTGGTGGCTCAGCTACTTAGGATCCCGCAAGCCATCTTGGACATGATCGCTGG
TGCCCACTGGGGAGTCCTAGCGGGCATAGCGTATTTTTCCATGGTGGGCAACTGGGCGAAGGTCCTGGTA
GTGCTGTTGCTGTTTGCCAGCGTCGACGCGACCACCCACACCACCGGGGGGAGTGCCGCTAAAACTACGG
CTACATTCACTGGGCTTTTCACTCAGGGCCCCAAGCAGAATATCCAGCTGATCA

>621_S57_L001_R1_001.fastq_69_1a_13
CCCCTACAGCAGCGCTGGTGGTGGCTCAGCTACTTAGGATCCCGCAAGCCATCTTGGACATGATCGCTGG
TGCCCACTGGGGAGTCCTAGCGGGCGTAGCGTATTTCTCCATGGTGGGCAACTGGGCGAAGGTCCTGGTA
GTGCTGTTGCTGTTTGCCAGCGTCGACGCGACCACCCACACCACCGGGGGGAGTGCCGCTAGAGCTACGG
CTGGAATCACCACGCTTTTCACTCGGGGCGCCAAGCAGAATATCCAGCTGATCA

>621_S57_L001_R1_001.fastq_70_1a_13
CCCCTACAGCAGCGCTGGTGGTGGCTCAGCTACTTAGGATCCCGCAAGCCATCTTGGGCATGATCGCTGG
TGCCCACTGGGGAGTCCTAGCGGGCATAGCGTATTTTTCCATGGTGGGCAACTGGGCGAAGGTCCTGGTA
GTGCTGTTGCTGTTTGCCAGCGTCGACGCGACCACCCACACCACCGGGGGGAGTGCCGCTAAAACTACGG
CTACATTCACCGGGCTTTTCACTCAGGGCCCCAAGCAGAATATCCAGCTGATCA

>621_S57_L001_R1_001.fastq_71_1a_13
CCCCTACAGCAGCGCTGGTGGCGGCTCAGCTACTTAGGATCCCGCAAGCCATCTTGGACATGATCGCTGG
TGCCCACTGGGGAGTCCTAGCGGGCATAGCGTATTTTTCCATGGTGGGCAACTGGGCGAAGGTCCTGGTA
GTGCTGTTGCTGTTTGCCAGCGTCGACGCGACCACCCACACCACCGGGGGGAGTGCCGCTAAAACTACGG
CTACATTCACCGGGCTTTTCACTCAGGGCCCCAAGCAGAATATCCAGCTGATCA

>621_S57_L001_R1_001.fastq_72_1a_13
CCCCTACAGCAGCGCTGGTGATGGCTCAGCTACTTAGGATCCCGCAAGCCATCTTGGACATGATCGCTGG
TGCCCACTGGGGAGTCCTAGCGGGCATAGCGTATTTTTCCATGGTGGGCAACTGGGCGAAGGTCCTGGTA
GTGCTGTTGCTGTTTGCCAGCGTCGACGCGACCACCCACACCACCGGGGGGAGTGCCGCTAAAACTACGG
CTACATTCACCGGGCTTTTCACTCAGGGCCCCAAGCAGAATATCCAGCTGATCA

>621_S57_L001_R1_001.fastq_73_1a_13
CCCCTACAGCAGCGCTGGTGGTGGCTCAGCTACTTAGGATCCCGCAAGCCATCTTGGACATGATCGCTGG
TGCCCACTGGGGAGTCCTAGCGGGCATAGCGTATTTTTCCATGGTGGGCAACTGGGCGAAGGTCCTGGTA
GTGCTGTTGCTGTTTGCCAGCGTCGACGCAACCACCCACACCACCGGGGGGAGTGCCGCTAAAACTACGG
CTACATTCACCGGGCTTTTCACTCAGGGCCCCAAGCAGAATATCCAGCTGATCA

>621_S57_L001_R1_001.fastq_74_1a_13
CCCCTACAGCAGCGCTGGTGGTGGCTCAGCTACTTAGGATCCCGCAAGCCATCTTGGACATGATCGCTGG
TGCCCACTGGGGAGTCCTAGCGGGCATAGCGTATTTTTCCATGGTGGGCAACTGGGCGAAGGTCCTGGTA
GTGCTGTTGCTGTTTGCCAGCGTCGACGCGACCACCCACACCACCGGGGGGAGTGCCGCTAAAACTACGG
CTACACTCACCGGGCTTTTCACTCAGGGCCCCAAGCAGAATATCCAGCTGATCA

>621_S57_L001_R1_001.fastq_75_1a_13
CCCCTACAGCAGCGCTGGTGGTGGCTCAGCTACTTAGGATCCCGCAAGCCATCTTGGACATGATCGCTGG
TGCCCACTGGGGAGTCCTAGCGGGCATAGCGTATTTTTCCATGGTGGGCAACTGGGCGAAGGTCCTGGTA
GTGCTGTTGCTGTTTGCCAGCGTCGACGCGACCACCCACACCACCGGGGGGAGTGCCGCTAAAACTACGG
CTACATTCACCGGGCTTTTCACTCAGGGCCCCAAGCAGGATATCCAGCTGATCA

>621_S57_L001_R1_001.fastq_76_1a_13
CCCCTACAGCAGCGCTGGTGGTGGCTCAGCTACTTAGGATCCCGCAAGCCATCTTGGACATGATCGCTGG
TGCCCACTGGGGAGTCCTAGCGGGCATAGCGTATTTTTCCATGGTGGGCAACTGGGCGAAGGTCCTGGTA
GTGTTGTTGCTGTTTGCCAGCGTCGACGCGACCACCCACACCACCGGGGGGAGTGCCGCTAAAACTACGG
CTACATTCACCGGGCTTTTCACTCAGGGCCCCAAGCAGAATATCCAGCTGATCA

>621_S57_L001_R1_001.fastq_77_1a_12
CCCCTACAGCGGCGCTGGTGGTGGCTCAGCTACTTAGGATCCCGCAAGCCATCTTGGACATGATCGCTGG
TGCCCACTGGGGAGTCCTAGCGGGCATAGCGTATTTTTCCATGGTGGGCAACTGGGCGAAGGTCCTGGTA
GTGCTGTTGCTGTTTGCCAGCGTCGACGCGACCACCCACACCACCGGGGGGAGTGCCGCTAAAACTACGG
CTACATTCACCGGGCTTTTCACTCAGGGCCCCAAGCAGAATATCCAGCTGATCA

>621_S57_L001_R1_001.fastq_78_1a_12
CCCCTACAGCAGCGCTGGTGGTGGCTCAGCTACTTAGGATCCCGCAAGCCATCTTGGACATGATCGCTGG
TGCCCACTGGGGAGTCCTAGCAGGCATAGCGTATTTTTCCATGGTGGGCAACTGGGCGAAGGTCCTGGTA
GTGCTGTTGCTGTTTGCCAGCGTCGACGCGACCACCCACACCACCGGGGGGAGTGCCGCTAAAACTACGG
CTACATTCACCGGGCTTTTCACTCAGGGCCCCAAGCAGAATATCCAGCTGATCA

>621_S57_L001_R1_001.fastq_79_1a_12
CCCCTACAGCAGCGCTGGTGGTGGCTCAGCTACTTAGGATCCCGCAAGCCATCTTGGACATGATCGCTGG
TGCCCACTGGGGAGTCCTAGCGGGCATAGCGTATTTTTCCATGGTGGGCAACTGGGCGAAGGTCCTGGTA
GTGCTGTTGCTGTTTGCCAGCGTCGACGCGACCACCCACACCACCGGGGGGAGTGCCGCTAAAACTACGG
CTACATTCACCGGGCTTCTCACTCAGGGCCCCAAGCAGAATATCCAGCTGATCA

>621_S57_L001_R1_001.fastq_80_1a_12
CCCCTACAGCAGCGCTGGTGGTGGCTCAGCTACTTAGGATCCCGCAAGCCATCTTGGACATGATCGCTGG
TGCCCACTGGGGAGTCCTAGCGGGCATAGCGTATTTTTCCATGGTGGGCAACTGGGCGAAGGTCCTGGTA
GTGCTGTTGCTGTTTGCCAGTGTCGACGCGACCACCCACACCACCGGGGGGAGTGCCGCTAAAACTACGG
CTACATTCACCGGGCTTTTCACTCAGGGCCCCAAGCAGAATATCCAGCTGATCA

>621_S57_L001_R1_001.fastq_81_1a_12
CCCCTACAGCAGCGCTGGTGGTGGCTCAGCTACTTAGGATCCCGCAAGCCATCTTGGACATGATCGCTGG
TGCCCACTGGGGAGTCCTAGCGGGCATAGCGTATTTTTCCATGGTGGGCAACTGGGCGAAGGTCCTGGTA
GTGCTGTTGCTGTTTGCCAGCGTCGACGCGACCACCCACACCACCGGGGGGAGTGCCGCTAGAGCTACGG
CTGGAATCACCACGCTTTTCACTCGGGGCGCCAAGCAGAATATCCAGCTGGTCA

>621_S57_L001_R1_001.fastq_82_1a_12
CCCCTACAGCAGCGCTGGTGGTGGCTCAGCTACTTAGGATCCCGCAAGCCATCTTGGACATGATCGCTGG
TGCCCACTGGGGAGTCCTAGCGGGCATAGCGTATTTTTCCATGGTGGGCAACTGGGCGAAGGTCCTGGTA
GTGCTGTTGCTGTTTGCCAGCGTCGACGCGACCACCCACACCACCGGGGGGAGTGCCGCTAGAGCTACGG
CTGGAATCACCACGCTTTTCACTCGGGGCGCCAAGCAGAATGTCCAGCTGATCA

>621_S57_L001_R1_001.fastq_83_1a_12
CCCCTACAGCAGCGCTGGTGGTGGCTCAGCTACTTAGGATCCCACAAGCCATCTTGGACATGATCGCTGG
TGCCCACTGGGGAGTCCTAGCGGGCATAGCGTATTTTTCCATGGTGGGCAACTGGGCGAAGGTCCTGGTA
GTGCTGTTGCTGTTTGCCAGCGTCGACGCGACCACCCACACCACCGGGGGGAGTGCCGCTAAAACTACGG
CTACATTCACCGGGCTTTTCACTCAGGGCCCCAAGCAGAATATCCAGCTGATCA

>621_S57_L001_R1_001.fastq_84_1a_12
CCCCTACAGCAGCGCTGGTGGTGGCTCAGCTACTTAGGATCCCGCAAGCCATCTTGGACATGATCGCTGG
TGCCCACTGGGGAGTCCTAGCGGGCATAGCGTATTTTTCCATGGTGGGTAACTGGGCGAAGGTCCTGGTA
GTGCTGTTGCTGTTTGCCAGCGTCGACGCGACCACCCACACCACCGGGGGGAGTGCCGCTAAAACTACGG
CTACATTCACCGGGCTTTTCACTCAGGGCCCCAAGCAGAATATCCAGCTGATCA

>621_S57_L001_R1_001.fastq_85_1a_12
CCCCTACAGCAGCGCTGGTGGTGGCTCAGCTACTTAGGATCCCGCAAGCCATCTTGGACATGATCGCTGG
TGCCCACTGGGGAGTCCTAGCGGGCATAGCGTATTTTTCCATGGTGGGCAACTGGGCGAAGGTCCTGGTA
GTGCTGTTGCTGTTCGCCAGCGTCGACGCGACCACCCACACCACCGGGGGGAGTGCCGCTAAAACTACGG
CTACATTCACCGGGCTTTTCACTCAGGGCCCCAAGCAGAATATCCAGCTGATCA

>621_S57_L001_R1_001.fastq_86_1a_12
CCCCTACAGCAGCGCTGGTGGTGGCTCGGCTACTTAGGATCCCGCAAGCCATCTTGGACATGATCGCTGG
TGCCCACTGGGGAGTCCTAGCGGGCATAGCGTATTTTTCCATGGTGGGCAACTGGGCGAAGGTCCTGGTA
GTGCTGTTGCTGTTTGCCAGCGTCGACGCGACCACCCACACCACCGGGGGGAGTGCCGCTAAAACTACGG
CTACATTCACCGGGCTTTTCACTCAGGGCCCCAAGCAGAATATCCAGCTGATCA

>621_S57_L001_R1_001.fastq_87_1a_12
CCCCTACAGCAGCGCTGGTGGTGGCTCAGCTACTTAGGATCCCGCAAGCCATCTTGGACATGATCGCTGG
TGCCCACTGGGGAGTCCTAGCGGGCATAGCGTACTTCTCCATGGTGGGCAACTGGGCGAAGGTCCTGGTA
GTGCTGTTGCTGTTTGCCAGCGTCGACGCGACCACCCACACCACCGGGGGGAGTGCCGCTAGAGCTACGG
CTGGAATCACCACGCTTTTCACTCGGGGCGCCAAGCAGAATATCCAGCTGATCA

>621_S57_L001_R1_001.fastq_88_1a_11
CTCCTACAGCAGCGCTGGTGGTGGCTCAGCTACTTAGGGTCCCGCAAGCCATCTTGGACATGATCGCTGG
TGCCCACTGGGGAGTCCTAGCGGGCATAGCGTATTTCTCCATGGTGGGCAACTGGGCGAAGGTCCTGGTA
GTGCTGTTGCTGTTTGCCAGCGTCGACGCGACCACCTACACCACCGGGGGGAGTGCCGCTAAAACTACGG
CTACATTCACCGGGCTTTTCACTCAGGGCCCCAAGCAGAATATCCAGCTGATCA

>621_S57_L001_R1_001.fastq_89_1a_11
CCCCTACAGCAGCGCTGGTGGTGGCTCAGCTACTTAGGATCCCGCAAGCCATCTTGGACATGATCGCTGG
TGCCCACTGGGGAGTCCTAGCGGGCATAGCGTATTTTTCCATGGTGGGCAACTGGGCGAAGGTCCTGGTA
GTGCTGTTGCTGTTTGCCAGCGTCGACGCGACCACCCACACCACCGGGGGGAGTGCCGCTAAAACTACGG
CCACATTCACCGGGCTTTTCACTCAGGGCCCCAAGCAGAATATCCAGCTGATCA

>621_S57_L001_R1_001.fastq_90_1a_11
CCCCTACAGCAGCGCTGGTGGTGGCTCAGCTACTTAGGATCCCGCAAGCCATCTTGGACATGATCGCTGG
TGCCCACTGGGGAGTCCTAGCGGGCATAGCGTATTTTTCCATGGTGGGCAACTGGGCGAAGGTCCTGGTA
GTGCTGTTGCTGCTTGCCAGCGTCGACGCGACCACCCACACCACCGGGGGGAGTGCCGCTAAAACTACGG
CTACATTCACCGGGCTTTTCACTCAGGGCCCCAAGCAGAATATCCAGCTGATCA

>621_S57_L001_R1_001.fastq_91_1a_11
CCCCTACAGCAGCGCTGGTGGTGGCTCAGCTACTTAGGATCCCGCAAGCCATCTTGGACATGATCGCTGG
TGCCCACTGGGGAGTCCTAGCGGGCATAGCGTATTTTTCCATGGTGGGCAACTGGGCGAAGGTCCTGGTA
GTGCTGTTGCTGTTTGCCAGCGTCGACGCGACTACCCACACCACCGGGGGGAGTGCCGCTAAAACTACGG
CTACATTCACCGGGCTTTTCACTCAGGGCCCCAAGCAGAATATCCAGCTGATCA

>621_S57_L001_R1_001.fastq_92_1a_11
CCCCTACAGCAGCGCTGGTGGTGGCTCAGCTACTTAGGATCCCGCAAGCCATCTTGGACATGATCGCTGG
TGCCCACTGGGGAGTCCTAGCGGGCATAGCGTATTTTTCCATGGTGGGCAACTGGGCGAAGGTCCTGGTA
GTGCTGTTGCTGTTTGCCAGCGTCGACGCGACCACCCACACCACCGGGGGGGGTGCCGCTAAAACTACGG
CTACATTCACCGGGCTTTTCACTCAGGGCCCCAAGCAGAATATCCAGCTGATCA

>621_S57_L001_R1_001.fastq_93_1a_11
CCCCTACAGCAGCGCTGGTGGTGGCTCAGCTACTTAGGATCCCGCAAGCCATCTTGGACATGATCGCTGG
TGCCCACTGGGGAGTCCTAGCGGGCATAGCGTATTTCTCCATGGTGGGCAACTGGGCGAAGGTCCTGGTA
GTGCTGTTGCTGTTTGCCAGCGTCGACGCGACCACCTACACCACCGGGGGGAGTGCCGCTAGAGCTACGT
CTGCTCTCGCCGGGCTTCTCACTCCGGGCGCCAGGCAGAATATCCAGCTGATCA

>621_S57_L001_R1_001.fastq_94_1a_11
CCCCTACAGCAGCGCTGGTGGTGGCTCAGCTACTTAGGATCCCGCAAGCCATCTTGGACATGATCGCTGG
TGCCCACTGGGGAGTCCTAGCGGGCATAGCGTATTTTTCCATGGTGGGCAACCGGGCGAAGGTCCTGGTA
GTGCTGTTGCTGTTTGCCAGCGTCGACGCGACCACCCACACCACCGGGGGGAGTGCCGCTAAAACTACGG
CTACATTCACCGGGCTTTTCACTCAGGGCCCCAAGCAGAATATCCAGCTGATCA

>621_S57_L001_R1_001.fastq_95_1a_11
CCCCTACAGCAGCGCTGGTGGTGGCTCAGCTACTTAGGATCCCGCAAGCCATCTTGGACATGATCGCTGG
TGCCCACTGGGGAGTCCTAGCGGGCATAGCGTATTTTTCCATGGTGGGCAACTGGGCGAAGGTCCTGGTA
GTGCTGTTGCTGTTTGCCAGCGTCGACGCGACCACCCACACCACCGGGGGGAGTGCCGCTAAAACTACGG
CTACATTCACCGGGCTTTTCACTCAGGGCCCCAAGCAGAATATCCAGCTGATCG

>621_S57_L001_R1_001.fastq_96_1a_11
CCCCTACAGCAGCGCTGGTGGTGGCTCAGCTACTTAGGATCCCGCAAGCCATCTTGGACATGATCGCTGG
TGCCCACTGGGGAGTCCTAGCGGGCATAGCGTATTTTTCCATGGTGGGCAACTGGGCGAAGGTCCTGGTA
GTACTGTTGCTGTTTGCCAGCGTCGACGCGACCACCCACACCACCGGGGGGAGTGCCGCTAAAACTACGG
CTACATTCACCGGGCTTTTCACTCAGGGCCCCAAGCAGAATATCCAGCTGATCA

>621_S57_L001_R1_001.fastq_97_1a_11
CCCCTACAGCAGCGCTGGTGGTGGCTCAGCTACTTAGGATCCCGCAAGCCATCTTGGACATGATCGCTGG
TGCCCACTGGGGAGTCCTAGCGGGCATAGCGTATTTTTCCATGGTGGGCAACTGGGCGAAGGTCCTGGTA
GTGCTGTTGCTGTTTGCCAGCGTCGACGCGACCACCCACACCACCGGGGGGAGTGCCGCTAAAACTACGG
CTACATTCACCGGGCTTTTCACTCAGGGCCCCAAGCAAAATATCCAGCTGATCA

>621_S57_L001_R1_001.fastq_98_1a_11
CCCCTACGGCAGCGCTGGTGATGGCTCAGCTACTTAGGATCCCGCAAGCCATCTTGGACATGATCGCTGG
TGCCCACTGGGGAGTCCTAGCGGGCATAGCGTATTTCTCCATGGTGGGCAACTGGGCGAAGGTCCTGGTA
GTGCTGTTGCTGTTTGCCAGCGTCGACGCGACCACCTACACCACCGGGGGGAGTGCCGCTAGAGCTACGT
CTGCTCTCGCCGGGCTTCTCACTCCGGGCGCCAGGCAGAATGTCCAGCTGATCA

>621_S57_L001_R1_001.fastq_99_1a_11
CTCCTACGGCAGCGCTGGTGGTGGCTCAGCTACTTAGGGTCCCGCAAGCCATCTTGGACATGATCGCTGG
TGCCCACTGGGGAGTCCTAGCGGGCATAGCGTATTTCTCCATGGTGGGCAACTGGGCGAAGGTCCTGGTA
GTGCTGTTGCTGTTTGCCAGCGTCGACGCGACCACCTACACCACCGGGGGGAGTGCCGCTAGAGCTACGT
CTGCTCTCGCCGGGCTTCTCACTCCGGGCGCCAGGCAGAATGTCCAGCTGATCA

>621_S57_L001_R1_001.fastq_100_1a_11
CCCCTACAGCAGCGCTGGTGGTGGCTCAGCTACTTAGGATCCCGCAAGCCATCTTGGACATGATCGCTGG
TGCCCACTGGGGAGTCCTAGCGGGCATAGCGTATTTTTCCATGGTGGGCAACTGGGCGAAGGTCCTGGTA
GTGCTGTTGCTGTTTGCCAGCGTCGACGCGACCACCCACACCACCGGGGGGAGTGCCGCTAAAACTACGG
CTACATTCACCGGGCTTTTTACTCAGGGCCCCAAGCAGAATATCCAGCTGATCA

>621_S57_L001_R1_001.fastq_101_1a_11
CCCCTACAGCAGCACTGGTGGTGGCTCAGCTACTTAGGATCCCGCAAGCCATCTTGGACATGATCGCTGG
TGCCCACTGGGGAGTCCTAGCGGGCATAGCGTATTTTTCCATGGTGGGCAACTGGGCGAAGGTCCTGGTA
GTGCTGTTGCTGTTTGCCAGCGTCGACGCGACCACCCACACCACCGGGGGGAGTGCCGCTAAAACTACGG
CTACATTCACCGGGCTTTTCACTCAGGGCCCCAAGCAGAATATCCAGCTGATCA

>621_S57_L001_R1_001.fastq_102_1a_11
CCCCTACAGCAGCGCTGGTGGTGGCTCAGCTACTTAGGATCCCGCAAGCCATCTTGGACATGATCGCTGG
TGCCCACTGGGGAGTCCTAGCGGGCATAGCGTATTTTTCCATGGTGGGCAACTGGGCGAAGGTCCTGGTA
GCGCTGTTGCTGTTTGCCAGCGTCGACGCGACCACCCACACCACCGGGGGGAGTGCCGCTAAAACTACGG
CTACATTCACCGGGCTTTTCACTCAGGGCCCCAAGCAGAATATCCAGCTGATCA

>621_S57_L001_R1_001.fastq_103_1a_11
CTCCTACAGCAGCGCTGGTGGTGGCTCAGCTACTTAGGATCCCGCAAGCCATCTTGGACATGATCGCTGG
TGCCCACTGGGGAGTCCTAGCGGGCATAGCGTATTTCTCCATGGTGGGCAACTGGGCGAAGGTCCTGGTA
GTGCTGTTGCTGTTTGCCAGCGTCGACGCGACCACCCACACCACCGGGGGGAGTGCCGCTAAAACTACGG
CTACATTCACCGGGCTTTTCACTCAGGGCCCCAAGCAGAATATCCAGCTGATCA

>621_S57_L001_R1_001.fastq_104_1a_11
CTCCTACAGCAGCGCTGGTGGTGGCTCAGCTACTTAGGATCCCGCAAGCCATCTTGGACATGATCGCTGG
TGCCCACTGGGGAGTCCTAGCGGGCATAGCGTATTTCTCCATGGTGGGCAACTGGGCGAAGGTCCTGGTA
GTGCTGTTGCTGTTTGCCAGCGTCGACGCGACCACCCACACCACCGGGGGGAGTGCCGCTAGAGCTACGG
CTGGAATCACCACGCTTTTCACTCGGGGCGCCAAGCAGAATATCCAGCTGATCA

>621_S57_L001_R1_001.fastq_105_1a_10
CCCCTACAACAGCGCTGGTGGTGGCTCAGCTACTTAGGATCCCGCAAGCCATCTTGGACATGATCGCTGG
TGCCCACTGGGGAGTCCTAGCGGGCATAGCGTATTTTTCCATGGTGGGCAACTGGGCGAAGGTCCTGGTA
GTGCTGTTGCTGTTTGCCAGCGTCGACGCGACCACCCACACCACCGGGGGGAGTGCCGCTAAAACTACGG
CTACATTCACCGGGCTTTTCACTCAGGGCCCCAAGCAGAATATCCAGCTGATCA

>621_S57_L001_R1_001.fastq_106_1a_10
CCCCTACAGCAGCGCTGGTGGTGGCTCAGCTACTTAGGATCCCGCAAGCCATCTTGGACATGATCGCCGG
TGCCCACTGGGGAGTCCTAGCGGGCATAGCGTATTTTTCCATGGTGGGCAACTGGGCGAAGGTCCTGGTA
GTGCTGTTGCTGTTTGCCAGCGTCGACGCGACCACCCACACCACCGGGGGGAGTGCCGCTAAAACTACGG
CTACATTCACCGGGCTTTTCACTCAGGGCCCCAAGCAGAATATCCAGCTGATCA

>621_S57_L001_R1_001.fastq_107_1a_10
CCCCTACAGCAGCGCTGGTGGTGGCTCAGCTACTTAGGATCCCGCAAGCCATCTTGGACATGATCGCTGG
TGCCCACTGGGGAGTCCTAGCGGGCATAGCGTATTTTTCCATGGTGGGCAACTGGGCGAAGGTCCTGGTA
GTGCTGTTGCTGTTTGCCAGCGTCGACGCGACCACCCACACCACCAGGGGGAGTGCCGCTAAAACTACGG
CTACATTCACCGGGCTTTTCACTCAGGGCCCCAAGCAGAATATCCAGCTGATCA

>621_S57_L001_R1_001.fastq_108_1a_10
CCCCTACAGCAGCGCTGGTGGTGGCTCAGCTACTTAGGATCCCGCAAGCCATCTTGGACATGATCGCTGG
TGCCCACTGGGGAGTCCTAGCGGGCATAGCGTATTTTTCCATGGTGGGCAACTGGGCGAAGGTCCTGGTA
GTGCCGTTGCTGTTTGCCAGCGTCGACGCGACCACCCACACCACCGGGGGGAGTGCCGCTAAAACTACGG
CTACATTCACCGGGCTTTTCACTCAGGGCCCCAAGCAGAATATCCAGCTGATCA

>621_S57_L001_R1_001.fastq_109_1a_10
CCCCTACAGCAGCGCTGGTGGTGGCTCAGCTACTTAGGATCCCGCAAGCCATCTTGGACATGATCGCTGG
TGCCCACTGGGGAGTCCTAGCGGGCATAGCGTATTTTTCCATGGTGGGCAGCTGGGCGAAGGTCCTGGTA
GTGCTGTTGCTGTTTGCCAGCGTCGACGCGACCACCCACACCACCGGGGGGAGTGCCGCTAAAACTACGG
CTACATTCACCGGGCTTTTCACTCAGGGCCCCAAGCAGAATATCCAGCTGATCA

>621_S57_L001_R1_001.fastq_110_1a_10
CCCCTACAGCAGCGCTGGTGGTGGCTCAGCTACTTAGGGTCCCGCAAGCCATCTTGGACATGATCGCTGG
TGCCCACTGGGGAGTCCTAGCGGGCATAGCGTATTTCTCCATGGTGGGCAACTGGGCGAAGGTCCTGGTA
GTGCTGTTGCTGTTTGCCAGCGTCGACGCGACCACCCACACCACCGGGGGGAGTGCCGCTAGAACTACGG
CTACATTCACCGGGCTTTTCACTCAGGGCCCCAAGCAGAATATCCAGCTGATCA

>621_S57_L001_R1_001.fastq_111_1a_10
CCCCTACAGCAGCGCTGGTGGTGGCTCAGCTACTTAGGATCCCGCAAGCCATCTTGGACATGATCGCTGG
TGCCCACTGGGGAGTCCTAGCGGGCATAGCGTATTTTTCCATGGTGGGCAACTGGGCGAAGGTCCTGGCA
GTGCTGTTGCTGTTTGCCAGCGTCGACGCGACCACCCACACCACCGGGGGGAGTGCCGCTAAAACTACGG
CTACATTCACCGGGCTTTTCACTCAGGGCCCCAAGCAGAATATCCAGCTGATCA

>621_S57_L001_R1_001.fastq_112_1a_10
CCCCTACAGCAGCGCTGGTGGTGGCTCAGCTACTTAGGATCCCGCAAGCCATCTTGGACATGATCGCTGG
TGCCCACTGGGGAGTCCTAGCGGGCATAGCGTATTTCTCCATGGTGGGCAACTGGGCGAAGGTCCTGGTA
GTGCTGTTGCTGTTTGCCAGCGTCGACGCGACCACCCACACCACCGGGGGGAGTGCCGCTAGAGCTACGG
CTGGAATCACCACGCTTTTCACTCGGGGCGCCAAGCAGAACATCCAGCTGATCA

>621_S57_L001_R1_001.fastq_113_1a_10
CCCCTACAGCAGCGCTGGTGGTGGCTCAGCTACTTAGGATCCCGCAAGCCATCTTGGACATGATCGCTGG
TGCCCACTGGGGAGTCCTAGCGGGCATAGCGTACTTTTCCATGGTGGGCAACTGGGCGAAGGTCCTGGTA
GTGCTGTTGCTGTTTGCCAGCGTCGACGCGACCACCCACACCACCGGGGGGAGTGCCGCTAAAACTACGG
CTACATTCACCGGGCTTTTCACTCAGGGCCCCAAGCAGAATATCCAGCTGATCA

>621_S57_L001_R1_001.fastq_114_1a_10
CCCCTACAGCAGCGCTGGTGGTGGCTCAGCTACTTAGGATCCCGCAAGCCATCTTGGACATGATCGCTGG
TGCCCACTGGGGAGTCCTAGCGGGCATAGCGTATTTTTCCATGGTGGGCAACTGGGCGAAGGTCCTGGTA
GTGCTGTTGCTGTTTGCCAGCGTTGACGCGACCACCCACACCACCGGGGGGAGTGCCGCTAAAACTACGG
CTACATTCACCGGGCTTTTCACTCAGGGCCCCAAGCAGAATATCCAGCTGATCA

>621_S57_L001_R1_001.fastq_115_1a_10
CCCCTACAGCAGCGCTGGTGGTGGCTCAGCTACTTAGGATCCCGCAAGCCATCTTGGACATGATCGCTGG
TGCCCACTGGGGAGTCCTAGCGGGCATAGCGTATTTTTCCATGGTGGGCAACTGGGCGAAGGTTCTGGTA
GTGCTGTTGCTGTTTGCCAGCGTCGACGCGACCACCCACACCACCGGGGGGAGTGCCGCTAAAACTACGG
CTACATTCACCGGGCTTTTCACTCAGGGCCCCAAGCAGAATATCCAGCTGATCA

>621_S57_L001_R1_001.fastq_116_1a_10
CCCCTACAGCAGCGCTGGTGGTGGCTCAGCTACTTAGGATCCCGCAAGCCATCTTGGACATGATCGCTGG
TGCCCACTGGGGAGTCCTAGCGGGCATAGCGTATTTTTCCATGGTGGGCAACTGGGCGAAGGTCCTGGTA
GTGCTGTTGCTGTTTGCCAGCGTCGACGCGACCACCCACACCACCGGGGGGAGTGCCGCTAAAACTACGG
CTACATTCGCCGGGCTTTTCACTCAGGGCCCCAAGCAGAATATCCAGCTGATCA

>621_S57_L001_R1_001.fastq_117_1a_10
CCCCTACAGCAGCGCTGGTGGTGGCTCAGCTACTTAGGATCCTGCAAGCCATCTTGGACATGATCGCTGG
TGCCCACTGGGGAGTCCTAGCGGGCATAGCGTATTTTTCCATGGTGGGCAACTGGGCGAAGGTCCTGGTA
GTGCTGTTGCTGTTTGCCAGCGTCGACGCGACCACCCACACCACCGGGGGGAGTGCCGCTAAAACTACGG
CTACATTCACCGGGCTTTTCACTCAGGGCCCCAAGCAGAATATCCAGCTGATCA

>621_S57_L001_R1_001.fastq_118_1a_10
CTCCTACAGCAGCGCTGGTGGTGGCTCAGCTACTTAGGGTCCCGCAAGCCATCTTGGACATGATCGCTGG
TGCCCACTGGGGAGTCCTAGCGGGCATAGCGTATTTCTCCATGGTGGGCAACTGGGCGAAGGTCCTGGTA
GTGCTGTTGCTGTTTGCCAGCGTCGACGCGACCACCTACACCACCGGGGGGAGTGCCGCTAGAGCTACGT
CTGCTCTCGCCGGGCTTCTCACTCCGGGCGCCAGGCAGAATGTCCAGCTGATTA

>621_S57_L001_R1_001.fastq_119_1a_10
CCCCTACAGCAGCGCTGGTGGTGGCTCAGCTACTTAGGATCCCGCAAGCCATCTTGGACATGATCGCTGG
TGCCCACTGGGGAGTCCTAGCGGGCATAGCGTATTTTTCCATGGTGGGCAACTGGGCGAAGGTCCTGGTA
GTGCTGTTGCTGTTTGCCAGCGTCGACGCGACCACCCACACCACCGGGGGGAGTGCCGCTAAAACTACGG
CTACATTCACCGAGCTTTTCACTCAGGGCCCCAAGCAGAATATCCAGCTGATCA

>621_S57_L001_R1_001.fastq_120_1a_10
CCCCTACAGCAGCGCTGGTGGTGGCTCAACTACTTAGGATCCCGCAAGCCATCTTGGACATGATCGCTGG
TGCCCACTGGGGAGTCCTAGCGGGCATAGCGTATTTTTCCATGGTGGGCAACTGGGCGAAGGTCCTGGTA
GTGCTGTTGCTGTTTGCCAGCGTCGACGCGACCACCCACACCACCGGGGGGAGTGCCGCTAAAACTACGG
CTACATTCACCGGGCTTTTCACTCAGGGCCCCAAGCAGAATATCCAGCTGATCA

>621_S57_L001_R1_001.fastq_121_1a_10
CCCCTACGGCAGCGCTGGTGATGGCTCAGCTACTTAGGATCCCGCAAGCCATCTTGGACATGATCGCTGG
TGCCCACTGGGGAGTCCTAGCGGGCATAGCGTATTTCTCCATGGTGGGCAACTGGGCGAAGGTCCTGGTA
GTGCTGTTGCTGTTTGCCAGCGTCGACGCGACCACCCACACCACCGGGGGGAGTGCCGCTAAAACTACGG
CTACATTCACCGGGCTTTTCACTCAGGGCCCCAAGCAGAATATCCAGCTGATCA

>621_S57_L001_R1_001.fastq_122_1a_10
CCCCTACAGCAGCGCTGGTGGTGGCTCAGCTGCTTAGGATCCCGCAAGCCATCTTGGACATGATCGCTGG
TGCCCACTGGGGAGTCCTAGCGGGCATAGCGTATTTTTCCATGGTGGGCAACTGGGCGAAGGTCCTGGTA
GTGCTGTTGCTGTTTGCCAGCGTCGACGCGACCACCCACACCACCGGGGGGAGTGCCGCTAAAACTACGG
CTACATTCACCGGGCTTTTCACTCAGGGCCCCAAGCAGAATATCCAGCTGATCA

>621_S57_L001_R1_001.fastq_123_1a_10
CCCCTACAGCAGCGCTGGTGGTGGCTCAGCTACTTAGGATCCCGCAAGCCATCTTGGACATGATCGCTGG
TGCCCACTGGGGAGTCCTAGCGGGCATAGCGTATTTTTCCATGGTGGGCAACTGGGCGAAGGTCCTGGTA
GTGCTGTTGCTGTTTGCCAGCGTCGACGCGACCACCCACACCACCGGGGGGAGTGCCGCTAAAACTACGG
CTACGTTCACCGGGCTTTTCACTCAGGGCCCCAAGCAGAATATCCAGCTGATCA

>621_S57_L001_R1_001.fastq_124_1a_9
CCCCTACGGCAGCGCTGGTGGTGGCTCAGCTACTTAGGATCCCGCAAGCCATCTTGGACATGATCGCTGG
TGCCCACTGGGGAGTCCTAGCGGGCATAGCGTATTTCTCCATGGTGGGCAACTGGGCGAAGGTCCTGGTA
GTGCTGTTGCTGTTTGCCAGCGTCGACGCGACCACCCACACCACCGGGGGGAGTGCCGCTAGAGCTACGG
CTGGAATCACCACGCTTTTCACTCGGGGCGCCAAGCAGAATATCCAGCTGATCA

>621_S57_L001_R1_001.fastq_125_1a_9
CCCCTACAGCAGCGCTGGTGGTGGCTCAGCTACTTAGGATCCCGCAAGCCATCTTGGACATGATCGCTGG
TGCCCACTGGGGAGTCCTAGCGGGCATAGCGTATTTTTCCATGGTGGGCAACTGGGCAAAGGTCCTGGTA
GTGCTGTTGCTGTTTGCCAGCGTCGACGCGACCACCCACACCACCGGGGGGAGTGCCGCTAAAACTACGG
CTACATTCACCGGGCTTTTCACTCAGGGCCCCAAGCAGAATATCCAGCTGATCA

>621_S57_L001_R1_001.fastq_126_1a_9
CCCCTACAGCAGCGCTGGTGGTGGCTCAGCTACTTAGGATCCCGCAAGCCATCTTGGACATGATCGCTGG
TGCCCACTGGGGAGTCCTAGCGGGCATAGCGTATTTTTCCATGGTGGGCAACTGGGCGAAGGTCCTGGTA
GTGCTGTTGCTGTTTGCCAGCGTCGACGCGACCACCCACACTACCGGGGGGAGTGCCGCTAAAACTACGG
CTACATTCACCGGGCTTTTCACTCAGGGCCCCAAGCAGAATATCCAGCTGATCA

>621_S57_L001_R1_001.fastq_127_1a_9
CTCCTACAGCAGCGCTGGTGGTGGCTCAGCTACTTAGGGTCCCGCAAGCCATCTTGGACATGATCGCTGG
TGCCCACTGGGGAGTCCTAGCGGGCATAGCGTATTTCTCCATGGTGGGCAACTGGGCGAAGGTCCTGGTA
GTGCTGTTGCTGTTTGCCAGCGTCGACGCGACCACCTACACCACCGGGGGGAGCGCCGCTAGAGCTACGT
CTGCTCTCGCCGGGCTTCTCACTCCGGGCGCCAGGCAGAATGTCCAGCTGATCA

>621_S57_L001_R1_001.fastq_128_1a_9
CTCCTACAGCAGCGCTGGTGGTGGCTCAGCTACTTAGGGTCCCGCAAGCCATCTTGGACATGATCGCTGG
TGCCCACTGGGGAGTCCTAGCGGGCATAGCGTATTTCTCCATGGTGGGCAACTGGGCGAAGGTCCTGGTG
GTGCTGTTGCTGTTTGCCAGCGTCGACGCGACCACCTACACCACCGGGGGGAGTGCCGCTAGAGCTACGT
CTGCTCTCGCCGGGCTTCTCACTCCGGGCGCCAGGCAGAATGTCCAGCTGATCA

>621_S57_L001_R1_001.fastq_129_1a_9
CCCCTACAGCAGCGCTGGTGGTGGCTCAGCTACTTAGGATCCCGCAAGCCATCTCGGACATGATCGCTGG
TGCCCACTGGGGAGTCCTAGCGGGCATAGCGTATTTTTCCATGGTGGGCAACTGGGCGAAGGTCCTGGTA
GTGCTGTTGCTGTTTGCCAGCGTCGACGCGACCACCCACACCACCGGGGGGAGTGCCGCTAAAACTACGG
CTACATTCACCGGGCTTTTCACTCAGGGCCCCAAGCAGAATATCCAGCTGATCA

>621_S57_L001_R1_001.fastq_130_1a_9
CCCCTACAGCAGCGCTGGTGGTGGCTCAGCTACTTAGGATCCCGCAAGCCATCTTGGACATGATCGCTGG
TGCCCACTGGGGAGTCCTAGCGGGCATAGCGTATTTTTCCATGGTGGGCAACTGGGCGAAGGTCCTGGTA
GTGCTGTTGCTGTTTGCCAGCGTCGACGCGACCACCCACACCACCGGGGGGAGTGCCGCTAAAACTACGG
CTACATTCACCGGGCTTTTCACTCGGGGCCCCAAGCAGAATATCCAGCTGATCA

>621_S57_L001_R1_001.fastq_131_1a_9
CCCCTACAGCAGCGCTGGTGGTGGCTCAGCTACTTAGGATCCCGCAAGCCATCTTGGACATGATCGCTGG
TGCCCACTGGGGAGTCCTAGCGGGCATAGCGTATTTTTCCATGGTGGGCAACTGGGCGAAGGTCCTGGTA
GTGCTGTTGCTGTTTGCCAGCGTCGACGCGACCACCCACACCACCGGGGGGAGTGCCGCTAACACTACGG
CTACATTCACCGGGCTTTTCACTCAGGGCCCCAAGCAGAATATCCAGCTGATCA

>621_S57_L001_R1_001.fastq_132_1a_9
CCCCTACAGCAGCGCTGGTGGTAGCTCAGCTACTTAGGATCCCGCAAGCCATCTTGGACATGATCGCTGG
TGCCCACTGGGGAGTCCTAGCGGGCATAGCGTATTTTTCCATGGTGGGCAACTGGGCGAAGGTCCTGGTA
GTGCTGTTGCTGTTTGCCAGCGTCGACGCGACCACCCACACCACCGGGGGGAGTGCCGCTAAAACTACGG
CTACATTCACCGGGCTTTTCACTCAGGGCCCCAAGCAGAATATCCAGCTGATCA

>621_S57_L001_R1_001.fastq_133_1a_9
CTCCTACAGCAGCGCTGGTGGTGGCTCAGCTACTTAGGGTCCCGCAGGCCATCTTGGACATGATCGCTGG
TGCCCACTGGGGAGTCCTAGCGGGCATAGCGTATTTCTCCATGGTGGGCAACTGGGCGAAGGTCCTGGTA
GTGCTGTTGCTGTTTGCCAGCGTCGACGCGACCACCTACACCACCGGGGGGAGTGCCGCTAGAGCTACGT
CTGCTCTCGCCGGGCTTCTCACTCCGGGCGCCAGGCAGAATGTCCAGCTGATCA

>621_S57_L001_R1_001.fastq_134_1a_9
CCCCTACAGCAGCGCTGGTGGTGGCTCAGCTACTTAGGGTCCCGCAAGCCATCTTGGACATGATCGCTGG
TGCCCACTGGGGAGTCCTAGCGGGCATAGCGTATTTCTCCATGGTGGGCAACTGGGCGAAGGTCCTGGTA
GTGCTGTTGCTGTTTGCCAGCGTCGACGCGACCACCTACACCACCGGGGGGAGTGCCGCTAGAGCTACAT
CTGCTCTCGCCGGGCTTCTCACTCCGGGCGCCAGGCAGAATGTCCAGCTGATCA

>621_S57_L001_R1_001.fastq_135_1a_8
CCCCTACAGCAGCGCTGGTGGTGGCTCAGCTACTTAGGATCCCGCAAGCCATCTTGGACATGATCGCTGG
TGCCCACTGGGGAGTCCTAGCGGGCATAGCGTATTTTTCCATGGTGGGCAACTGGGCGAAGGTCCTGGTA
GTGCTGTTGCTGTTTGCCAGCGTCGACGCGACCACCCGCACCACCGGGGGGAGTGCCGCTAAAACTACGG
CTACATTCACCGGGCTTTTCACTCAGGGCCCCAAGCAGAATATCCAGCTGATCA

>621_S57_L001_R1_001.fastq_136_1a_8
CCCCTACAGCAGCGCTGGTGGTGGCTCAGCTACTTAGGATCCCGCAAGCCATCTTGGACGTGATCGCTGG
TGCCCACTGGGGAGTCCTAGCGGGCATAGCGTATTTTTCCATGGTGGGCAACTGGGCGAAGGTCCTGGTA
GTGCTGTTGCTGTTTGCCAGCGTCGACGCGACCACCCACACCACCGGGGGGAGTGCCGCTAAAACTACGG
CTACATTCACCGGGCTTTTCACTCAGGGCCCCAAGCAGAATATCCAGCTGATCA

>621_S57_L001_R1_001.fastq_137_1a_8
CCCCTACAGCAGCGCTGGTGGTGGCTCAGCTACTTAGGATCCCGCAAGCCATCTTGGACATGATCGCTGG
TGCCCACTGGGGAGTCCTAGCGGGCATAGCGTATTTCTCCATGGTGGGCAACTGGGCGAAGGTCCTGGTA
GTGCTGTTGCTGTTTGCCAGCGTCGACGCGACCACCCACACCACCGGGGGGAGTGCCGCTAGAGCTACGG
CTGGAATCACCACGCTTTTCACTCGGGGCGCCAAGCAGAATGTCCAGCTGATTA

>621_S57_L001_R1_001.fastq_138_1a_8
CCCCTACAGCAGCGCTGGTGGTGGCTCAGCTACTTAGGATCCCGCAAGCCATCTTGGACATGATCGCTGG
TGCCCACTGGGGAGTCCTAGCGGGCATAGCGTATTTTTCCATGGTGGGCAACTGGGCGAAGGTCCTGGTA
GTGCTGTTGCTGTTTGCCAGCGTCGACGCGACCACCCACACCACCGGGGGGAGTGCCGCTAAAACTACGG
CTACATTCACCGGGCTTTTCACTCGGGGCGCCAAGCAGAATATCCAGCTGATCA

>621_S57_L001_R1_001.fastq_139_1a_8
CCCCTACAGCAGCGCTGGTGGTGGCTCAGCTACTTAGGATCCCGCAAGCCATCTTGGACATGATCGCTGG
TGCCCACTGGGGAGTCCTAGCGGGCATAGCGTATTTTTCCATGGTGGGCAACTGGGCGAAGGTCCTGGTA
GTGCTGTTGCTGTTTGCCAGCGTCGACGCGACCACCCACACCACCGGGGGGAGTGCCGCTAAAACTACGG
CTACATTCACCGGGCTTTTCACTCAGGGCCCCAAGCAGAGTATCCAGCTGATCA

>621_S57_L001_R1_001.fastq_140_1a_8
CCCCTACAGCAGCGCTGGTGGTGGCTCAGCTACTTAGGATCCCGCAAGCCATCTTGGACATGATCGCTGG
TGCCCACTGGGGAGTCCTAGCGGGCATAGCGTATTTCTCCATGGTGGGCAACTGGGCGAAGGTCCTGGTA
GTGCTGTTGCTGTTTGCCAGCGTCGACGCGACCACCCACACCACCGGGGGGAGTGCCGCTAGAGCTACGT
CTGCTCTCGCCGGGCTTCTCACTCCGGGCGCCAGGCAGAATGTCCAGCTGATCA

>621_S57_L001_R1_001.fastq_141_1a_8
CCCTTACAGCAGCGCTGGTGGTGGCTCAGCTACTTAGGATCCCGCAAGCCATCTTGGACATGATCGCTGG
TGCCCACTGGGGAGTCCTAGCGGGCATAGCGTATTTTTCCATGGTGGGCAACTGGGCGAAGGTCCTGGTA
GTGCTGTTGCTGTTTGCCAGCGTCGACGCGACCACCCACACCACCGGGGGGAGTGCCGCTAAAACTACGG
CTACATTCACCGGGCTTTTCACTCAGGGCCCCAAGCAGAATATCCAGCTGATCA

>621_S57_L001_R1_001.fastq_142_1a_8
CCCCTACGGCAGCGCTGGTGATGGCTCAGCTACTTAGGATCCCGCAAGCCATCTTGGACATGATCGCTGG
TGCCCACTGGGGAGTCCTAGCGGGCATAGCGTATTTCTCCATGGTGGGCAACTGGGCGAAGGTCATGGTA
GTGCTGTTGCTGTTTGCCAGCGTCGACGCGACCACCCACACCACCGGGGGGAGTGCCGCTAAAACTACGG
CTACATTCACCGGGCTTTTCACTCAGGGCCCCAAGCAGAATATCCAGCTGATCA

>621_S57_L001_R1_001.fastq_143_1a_8
CCCCTGCAGCAGCGCTGGTGGTGGCTCAGCTACTTAGGATCCCGCAAGCCATCTTGGACATGATCGCTGG
TGCCCACTGGGGAGTCCTAGCGGGCATAGCGTATTTTTCCATGGTGGGCAACTGGGCGAAGGTCCTGGTA
GTGCTGTTGCTGTTTGCCAGCGTCGACGCGACCACCCACACCACCGGGGGGAGTGCCGCTAAAACTACGG
CTACATTCACCGGGCTTTTCACTCAGGGCCCCAAGCAGAATATCCAGCTGATCA

>621_S57_L001_R1_001.fastq_144_1a_8
CCCCTACAGCAGCGCTGGTGGTGGCTCAGCTACTTAGGATCCCGCAAGCCATCTTGGACATGATCGCTGG
TGCCCACTGGGGAGTCCTAGCGGGCATAGCGTATTTCTCCATGGTGGGCAACTGGGCGAAGGTCCTGGTA
GTGCTGTTGCTGTTTGCCAGCGTCGACGCGACCACCCACACCACCGGGGGGAGTGCCGCTAGAGCTACGG
CTGGAATCACCACGCCTTTCACTCGGGGCGCCAAGCAGAATATCCAGCTGATCA

>621_S57_L001_R1_001.fastq_145_1a_8
CCCCTACAGCAGCGCTGGTGGTGGCTCAGCTACTTAGGATCCCGCAAGCCATCTTGGACATGATCGCTGG
TGCCCACTGGGGAGTCCTAGCGGGCATAGCGTATTTCTCCATGGTGGGCAACTGGGCGAAGGTCCTGGTA
GTGCTGTTGCTGTTTGCCAGCGTCGACGCGACCACCCACACCACCGGGGGGAGTGCCGCTAGAGCTACGG
CCGGAATCACCACGCTTTTCACTCGGGGCGCCAAGCAGAATATCCAGCTGATCA

>621_S57_L001_R1_001.fastq_146_1a_8
CCCCTACAGCAGCGCTGGTGGTGGCTCAGCTACTTAGGATCCCGCAAGCCATCTTGGACATGATCGCTGG
TGCCCACTGGGGAGTCCTAGCGGGCATAGCGTATTTTTCCATGGTGGGCAACTGGGCGAAGGTCCTGGTA
GTGCTGTTGCTGTTTGCCAGCGTCGACGCGACCACCCACACCACCGGGGGGAGTGCCGCTAGAGCTACGG
CTGGAATCACCACGCTTTTCACTCAGGGCCCCAAGCAGAATATCCAGCTGATCA

>621_S57_L001_R1_001.fastq_147_1a_8
CCCCTACAGCAGCGCTGGTGGTGGCTCAGCTACTTAGGATCCCGCAAGCCATCTTGGACATGATCGCTGG
TGCCCACTGGGGAGTCCTAGCGGGCATAGCGTATTTTTCCATGGTGGGCAACTGGGCGAAGGTCCTGGTA
GTGCTGTTGCTGTTTGCCAGCGTCGACGCGACCGCCCACACCACCGGGGGGAGTGCCGCTAAAACTACGG
CTACATTCACCGGGCTTTTCACTCAGGGCCCCAAGCAGAATATCCAGCTGATCA

>621_S57_L001_R1_001.fastq_148_1a_8
CCCCTACAGCAGCGCTGGTGGTGGCTCAGCTACTTAGGATCCCGCAAGCCATCTTGGACATAATCGCTGG
TGCCCACTGGGGAGTCCTAGCGGGCATAGCGTATTTTTCCATGGTGGGCAACTGGGCGAAGGTCCTGGTA
GTGCTGTTGCTGTTTGCCAGCGTCGACGCGACCACCCACACCACCGGGGGGAGTGCCGCTAAAACTACGG
CTACATTCACCGGGCTTTTCACTCAGGGCCCCAAGCAGAATATCCAGCTGATCA

>621_S57_L001_R1_001.fastq_149_1a_8
CCCCTACAGCAGCGCTGGTGGTGGCTCAGCTACTTAGGACCCCGCAAGCCATCTTGGACATGATCGCTGG
TGCCCACTGGGGAGTCCTAGCGGGCATAGCGTATTTTTCCATGGTGGGCAACTGGGCGAAGGTCCTGGTA
GTGCTGTTGCTGTTTGCCAGCGTCGACGCGACCACCCACACCACCGGGGGGAGTGCCGCTAAAACTACGG
CTACATTCACCGGGCTTTTCACTCAGGGCCCCAAGCAGAATATCCAGCTGATCA

>621_S57_L001_R1_001.fastq_150_1a_8
CCCCTACAGCAGCGCTGGTGGTGGCTCAGCTACTTAGGATCCCGCAAGCCATCTTGGACATGATCGCTGG
TGCCCACTGGGGAGTCCTAGCGGGCATAGCGTATTTTTCCATGGTGGGCAACTGGGCGAAGGTCCTGGTA
GTGCTGTTGCTGTTTGCCAGCGTCGACGCGACCACCCATACCACCGGGGGGAGTGCCGCTAAAACTACGG
CTACATTCACCGGGCTTTTCACTCAGGGCCCCAAGCAGAATATCCAGCTGATCA

>621_S57_L001_R1_001.fastq_151_1a_8
CCCCTACAGCAGCGCTGGTGGTGGCTCAGCTACTTAGGATCCCGCAAGCCATCTTGGACATGATCGCTGG
TGCCCACTGGGGAGTCCTAGTGGGCATAGCGTATTTTTCCATGGTGGGCAACTGGGCGAAGGTCCTGGTA
GTGCTGTTGCTGTTTGCCAGCGTCGACGCGACCACCCACACCACCGGGGGGAGTGCCGCTAAAACTACGG
CTACATTCACCGGGCTTTTCACTCAGGGCCCCAAGCAGAATATCCAGCTGATCA

>621_S57_L001_R1_001.fastq_152_1a_8
CCCCTACAGCAGCGCTGGTGGTGGCTCAGCTACTTAGGATCCCGCAAGCCATCTTGGACATGATCGCTGG
TGCCCACTGGGGAGTCCTAGCGGGCATAGCGTATTTTTCCATGGTGGGCAACTGGGCGAAGGTCCTGGTA
GTGCTGTTGCTGTTTGCCAGCGTCGACGCGACCACCCACACCACCGGGGGGAGTGCCGCTAAAACTACGG
CTGCATTCACCGGGCTTTTCACTCAGGGCCCCAAGCAGAATATCCAGCTGATCA

>621_S57_L001_R1_001.fastq_153_1a_8
CCCCTACAGCAGCGCTGGTGGTGGCTCAGCTACTTAGGATCCCGCAAGCCATCTTGGACATGATCGCTGG
TGCCCACTGGGGAGTCCTAGCGGGCATAGCGTATTTTTCCATGGTGGGCAACTGGGCGAAGGTCCTGGTA
GTGCTGTTGCCGTTTGCCAGCGTCGACGCGACCACCCACACCACCGGGGGGAGTGCCGCTAAAACTACGG
CTACATTCACCGGGCTTTTCACTCAGGGCCCCAAGCAGAATATCCAGCTGATCA

>621_S57_L001_R1_001.fastq_154_1a_7
CCCCTACAGCAGCGCTGGTGGTGGCCCAGCTACTTAGGATCCCGCAAGCCATCTTGGACATGATCGCTGG
TGCCCACTGGGGAGTCCTAGCGGGCATAGCGTATTTTTCCATGGTGGGCAACTGGGCGAAGGTCCTGGTA
GTGCTGTTGCTGTTTGCCAGCGTCGACGCGACCACCCACACCACCGGGGGGAGTGCCGCTAAAACTACGG
CTACATTCACCGGGCTTTTCACTCAGGGCCCCAAGCAGAATATCCAGCTGATCA

>621_S57_L001_R1_001.fastq_155_1a_7
CCCCTACAGCAGCGCTGGTGGTGGCTCAGCTACTTAGGATCCCGCAAGCCATCTTGGACATGATCGCTGG
TGCCCACTGGGGAGTCCTAGCGGGCATAGCGTATTTCTCCATGGTGGGCAACTGGGCGAAGGTCCTGGTG
GTGCTGTTGCTGTTTGCCAGCGTCGACGCGACCACCCACACCACCGGGGGGAGTGCCGCTAGAGCTACGG
CTGGAATCACCACGCTTTTCACTCGGGGCGCCAAGCAGAATATCCAGCTGATCA

>621_S57_L001_R1_001.fastq_156_1a_7
CCCCTACAGCAGCGCTGGTGGTGGCTCAGCTACTTAGGATCCCGCAAGCCATCTTGGACATGATCGCTGG
TGCCCACTGGGGAGTCCTAGCGGGCATAGCGTATTTCTCCATGGTGGGCAACTGGGCGAAGGTCCTGGTA
GTGCTGTTGCTGTTTGCCAGCGTCGACGCGACCACCCACACCACCGGGGGGAGTGCCGCTAGAGCTACGG
CTGGAATCACCACGCTTTTCACTCGGGGTGCCAAGCAGAATATCCAGCTGATCA

>621_S57_L001_R1_001.fastq_157_1a_7
CCCCTACAGCAGCGCTGGTGGTGGCTCAGCTACTCAGGGTCCCGCAAGCCATCTTGGACATGATCGCTGG
TGCCCACTGGGGAGTCCTAGCGGGCATAGCGTATTTCTCCATGGTGGGCAACTGGGCGAAGGTCCTGGTA
GTGCTGTTGCTGTTTGCCAGCGTCGACGCGACCACCTACACCACCGGGGGGAGTGCCGCTAGAGCTACGT
CTGCTCTCGCCGGGCTTCTCACTCCGGGCGCCAGGCAGAATGTCCAGCTGATCA

>621_S57_L001_R1_001.fastq_158_1a_7
CCCCTACAGCAGCGCTGGTGGTGGCTCAGCTACTTAGGATCCCGCAAGCCATCTTGGACATGATCGCTGG
TGCCCACTGGGGAGTCCTAGCGGGCATAGCGCATTTTTCCATGGTGGGCAACTGGGCGAAGGTCCTGGTA
GTGCTGTTGCTGTTTGCCAGCGTCGACGCGACCACCCACACCACCGGGGGGAGTGCCGCTAAAACTACGG
CTACATTCACCGGGCTTTTCACTCAGGGCCCCAAGCAGAATATCCAGCTGATCA

>621_S57_L001_R1_001.fastq_159_1a_7
CTCCTACAGCAGCGCTGGTGGTGGCTCAGCTACTTAGGATCCCGCAAGCCATCTTGGACATGATCGCTGG
TGCCCACTGGGGAGTCCTAGCGGGCATAGCGTATTTTTCCATGGTGGGCAACTGGGCGAAGGTCCTGGTA
GTGCTGTTGCTGTTTGCCAGCGTCGACGCGACCACCTACACCACCGGGGGGAGTGCCGCTAGAGCTACGT
CTGCTCTCGCCGGGCTTCTCACTCCGGGCGCCAGGCAGAATGTCCAGCTGATCA

>621_S57_L001_R1_001.fastq_160_1a_7
CCCCTACAGCAGCGCTGGTGGTGGCTCAGCTACTTAGGATCCCGCAAGCCATCTTGGACACGATCGCTGG
TGCCCACTGGGGAGTCCTAGCGGGCATAGCGTATTTTTCCATGGTGGGCAACTGGGCGAAGGTCCTGGTA
GTGCTGTTGCTGTTTGCCAGCGTCGACGCGACCACCCACACCACCGGGGGGAGTGCCGCTAAAACTACGG
CTACATTCACCGGGCTTTTCACTCAGGGCCCCAAGCAGAATATCCAGCTGATCA

>621_S57_L001_R1_001.fastq_161_1a_7
CCCCTACAGCAGCGCTGGTGGTGGCTCAGCTACTTAGGATCCCGCAAGCCATCTTGGACATGATCGCTGG
TGCCCACTGGGGAGTCCTAGCGGGCATAGCGTATTTTTCCATGGTAGGCAACTGGGCGAAGGTCCTGGTA
GTGCTGTTGCTGTTTGCCAGCGTCGACGCGACCACCCACACCACCGGGGGGAGTGCCGCTAAAACTACGG
CTACATTCACCGGGCTTTTCACTCAGGGCCCCAAGCAGAATATCCAGCTGATCA

>621_S57_L001_R1_001.fastq_162_1a_7
CCCCTACAGCAGCGCTGGTGGTGGCTCAGCTACTTAGGATCCCGCAAGCCATCTTGGACATGATCGCTGG
TGCCCACTGGGGAGTCCTAGCGGGCATAGCGTATTTTTCCATGGTGGGCAACTGGGCGAAGGTCCTGGTA
GTGCTGTTGCTGTTTGCCGGCGTCGACGCGACCACCCACACCACCGGGGGGAGTGCCGCTAAAACTACGG
CTACATTCACCGGGCTTTTCACTCAGGGCCCCAAGCAGAATATCCAGCTGATCA

>621_S57_L001_R1_001.fastq_163_1a_7
CCCCTACAGCAGCGCTAGTGGTGGCTCAGCTACTTAGGATCCCGCAAGCCATCTTGGACATGATCGCTGG
TGCCCACTGGGGAGTCCTAGCGGGCATAGCGTATTTTTCCATGGTGGGCAACTGGGCGAAGGTCCTGGTA
GTGCTGTTGCTGTTTGCCAGCGTCGACGCGACCACCCACACCACCGGGGGGAGTGCCGCTAAAACTACGG
CTACATTCACCGGGCTTTTCACTCAGGGCCCCAAGCAGAATATCCAGCTGATCA

>621_S57_L001_R1_001.fastq_164_1a_7
CCCCTACAGCAGCGCTGGTGGTGGCTCAGCTACTTAGGATCCCGCAAGCCATCTTGGACATGATCGCTGG
TGCCCACTGGGGAGTCCTAGCGGGCATAGCGTATTTTTCCATGGTGGGCAACTGGGCGAAGATCCTGGTA
GTGCTGTTGCTGTTTGCCAGCGTCGACGCGACCACCCACACCACCGGGGGGAGTGCCGCTAAAACTACGG
CTACATTCACCGGGCTTTTCACTCAGGGCCCCAAGCAGAATATCCAGCTGATCA

>621_S57_L001_R1_001.fastq_165_1a_7
CCCCTACAGCAGCGCTGGTGGTGGCTCAGCTACTTAGGATCCCGCAAGCCATCTTGGACATGATCGCTGG
TGCCCACTGGGGAGTCCTAGCGGGTATAGCGTATTTCTCCATGGTGGGCAACTGGGCGAAGGTCCTGGTA
GTGCTGTTGCTGTTTGCCAGCGTCGACGCGACCACCCACACCACCGGGGGGAGTGCCGCTAGAGCTACGG
CTGGAATCACCACGCTTTTCACTCGGGGCGCCAAGCAGAATATCCAGCTGATCA

>621_S57_L001_R1_001.fastq_166_1a_7
CCCCTACAGCAGCGCTGGTGGTGGCTCAGCTACTTAGGATCCCGCAAGCCATCTTGGACATGATCGCTGG
TGCCCACTGGGGAGTCCTAGCGGGCATAGCGTATTTTTCCATGGTGGGCAACTGGGCGAAGGCCCTGGTA
GTGCTGTTGCTGTTTGCCAGCGTCGACGCGACCACCCACACCACCGGGGGGAGTGCCGCTAAAACTACGG
CTACATTCACCGGGCTTTTCACTCAGGGCCCCAAGCAGAATATCCAGCTGATCA

>621_S57_L001_R1_001.fastq_167_1a_7
CCCCTACAGCAGCGCTGATGGTGGCTCAGCTACTTAGGATCCCGCAAGCCATCTTGGACATGATCGCTGG
TGCCCACTGGGGAGTCCTAGCGGGCATAGCGTATTTTTCCATGGTGGGCAACTGGGCGAAGGTCCTGGTA
GTGCTGTTGCTGTTTGCCAGCGTCGACGCGACCACCCACACCACCGGGGGGAGTGCCGCTAAAACTACGG
CTACATTCACCGGGCTTTTCACTCAGGGCCCCAAGCAGAATATCCAGCTGATCA

>621_S57_L001_R1_001.fastq_168_1a_7
CCCCTACAGCAGCGCTGGTGGTGGCTCAGCTACTTAGGATCCCGCAAGCCATCTTGGACATGATCGCTGG
TGCCCACTGGGGAGTCCTAGCGGGCATAGCGTATTCTTCCATGGTGGGCAACTGGGCGAAGGTCCTGGTA
GTGCTGTTGCTGTTTGCCAGCGTCGACGCGACCACCCACACCACCGGGGGGAGTGCCGCTAAAACTACGG
CTACATTCACCGGGCTTTTCACTCAGGGCCCCAAGCAGAATATCCAGCTGATCA

>621_S57_L001_R1_001.fastq_169_1a_7
CCCCTACAGCAGCGCTGGTGGTGGCTCAGCTACTTAGGGTCCCGCAAGCCATCTTGGACATGATCGCTGG
TGCCCACTGGGGAGTCCTAGCGGGCATAGCGTATTTCTCCATGGTGGGCAACTGGGCGAAGGTCCTGGTA
GTGCTGTTGCTGTTTGCCAGCGTCGATGCGACCACCTACACCACCGGGGGGAGTGCCGCTAGAGCTACGT
CTGCTCTCGCCGGGCTTCTCACTCCGGGCGCCAGGCAGAATGTCCAGCTGATCA

>621_S57_L001_R1_001.fastq_170_1a_7
CCCCTACAGCAGCGCTGGTGGTGGCTCAGCTACTTAGGATCCCGCAAGCCATCTTGGACATGATCGCTGG
TGCCCACTGGGGAGTCCTAGCGGGCATAGCGTATTTCTCCATGGTGGGCAACTGGGCGAAGGTCCTGGTA
GTGCTGTTGCTGTTTGCCAGCGTCGACGCGACCACCTACACCACCGGGGGGAGTGCCGCTAGAGCTACGG
CTGGAATCACCACGCTTTTCACTCGGGGCGCCAAGCAGAATATCCAGCTGATCA

>621_S57_L001_R1_001.fastq_171_1a_7
CCCCTACAGCAGCGCTGGTGGTGGCTCAGCTACTTAGGATCCCGCAAGCCATCTTGGACATGATCGCTGG
TGCCCACTGGGGAGTCCTAGCGGGCATAGCGTATTTTTCCGTGGTGGGCAACTGGGCGAAGGTCCTGGTA
GTGCTGTTGCTGTTTGCCAGCGTCGACGCGACCACCCACACCACCGGGGGGAGTGCCGCTAAAACTACGG
CTACATTCACCGGGCTTTTCACTCAGGGCCCCAAGCAGAATATCCAGCTGATCA

>621_S57_L001_R1_001.fastq_172_1a_7
CCCCTACAGCAGCGCTGGTGGTGGCTCAGCTACTTAGGATCCCGCAAGCCATCTTGGACATGATCGCTGG
TGCCCACTGGGGAGTCCTAGCGAGCATAGCGTATTTTTCCATGGTGGGCAACTGGGCGAAGGTCCTGGTA
GTGCTGTTGCTGTTTGCCAGCGTCGACGCGACCACCCACACCACCGGGGGGAGTGCCGCTAAAACTACGG
CTACATTCACCGGGCTTTTCACTCAGGGCCCCAAGCAGAATATCCAGCTGATCA

>621_S57_L001_R1_001.fastq_173_1a_7
CCCCTACAGCAGCGCCGGTGGTGGCTCAGCTACTTAGGATCCCGCAAGCCATCTTGGACATGATCGCTGG
TGCCCACTGGGGAGTCCTAGCGGGCATAGCGTATTTTTCCATGGTGGGCAACTGGGCGAAGGTCCTGGTA
GTGCTGTTGCTGTTTGCCAGCGTCGACGCGACCACCCACACCACCGGGGGGAGTGCCGCTAAAACTACGG
CTACATTCACCGGGCTTTTCACTCAGGGCCCCAAGCAGAATATCCAGCTGATCA

>621_S57_L001_R1_001.fastq_174_1a_7
CCCCTACAGCAGCGCTGGCGGTGGCTCAGCTACTTAGGATCCCGCAAGCCATCTTGGACATGATCGCTGG
TGCCCACTGGGGAGTCCTAGCGGGCATAGCGTATTTTTCCATGGTGGGCAACTGGGCGAAGGTCCTGGTA
GTGCTGTTGCTGTTTGCCAGCGTCGACGCGACCACCCACACCACCGGGGGGAGTGCCGCTAAAACTACGG
CTACATTCACCGGGCTTTTCACTCAGGGCCCCAAGCAGAATATCCAGCTGATCA

>621_S57_L001_R1_001.fastq_175_1a_7
CCCCTACAGCAGCGCTGGTGGTGGCTCAGCTACTTAGGATCCCGCAAGCCATCTTGGACATGATCGCTGG
TGCCCACTGGGGAGTCCTAGCGGGCATAGCGTATTTTTCCATGGTGGGCAACTGGGCGAAGGTCCTGGTA
GTGCTGTTGCTGTTTGCCAGCGTCGACGCGACCACCCACACCACCGGGGGGAGTGCCGCTAAAACTACGG
CTACATTCACCGGGCTTTTCACTCAGGGCCCCGAGCAGAATATCCAGCTGATCA

>621_S57_L001_R1_001.fastq_176_1a_7
CCCCTACAGCAGCGCTGGTGGTGGCTCAGCTACTTAGGATCCCGCGAGCCATCTTGGACATGATCGCTGG
TGCCCACTGGGGAGTCCTAGCGGGCATAGCGTATTTTTCCATGGTGGGCAACTGGGCGAAGGTCCTGGTA
GTGCTGTTGCTGTTTGCCAGCGTCGACGCGACCACCCACACCACCGGGGGGAGTGCCGCTAAAACTACGG
CTACATTCACCGGGCTTTTCACTCAGGGCCCCAAGCAGAATATCCAGCTGATCA

>621_S57_L001_R1_001.fastq_177_1a_7
CCCCTACAGCAGCGCTGGTGGTGGCTCAGCTACTTAGGATCCCGCAAGCCATCTTGGACATGATCGCTGG
TGCCCACTGGGGAGTCCTAGCGGGCATAGCGTATTTTTCCATGGTGGGCAACTGGGCGAAGGTCCTGGTA
GTGCTGTTGCTGTTTGCCAGCGTCGACGCGACCACCCACGCCACCGGGGGGAGTGCCGCTAAAACTACGG
CTACATTCACCGGGCTTTTCACTCAGGGCCCCAAGCAGAATATCCAGCTGATCA

>621_S57_L001_R1_001.fastq_178_1a_7
CCCCTACAGCAGCGCTGGTGGTGGCTCAGCTACTTAGGATCCCGCAAGCCATCTTGGACATGATCGCTGG
TGCCCACTGGGGAGTCCTAGCGGGCATAGCGTATTTTTCCACGGTGGGCAACTGGGCGAAGGTCCTGGTA
GTGCTGTTGCTGTTTGCCAGCGTCGACGCGACCACCCACACCACCGGGGGGAGTGCCGCTAAAACTACGG
CTACATTCACCGGGCTTTTCACTCAGGGCCCCAAGCAGAATATCCAGCTGATCA

>621_S57_L001_R1_001.fastq_179_1a_7
CCCCTACAGCAGCGCTGGTGGTGGCTCAGCTACTTAGGATCCCGCAAGCCATCTTGGACATGATCGCTGG
TGCCCACTGGGGAGTCCTAGCGGGCATAGCGTATTTTTCCATGGTGGGCAACTGGGCGAAGGTCCTGGTA
GTGCTGTTGCTGTTTGCCAGCGTCGACGCGACCACCTACACCACCGGGGGGAGTGCCGCTAAAACTACGG
CTACATTCACCGGGCTTTTCACTCAGGGCCCCAAGCAGAATATCCAGCTGATCA

>621_S57_L001_R1_001.fastq_180_1a_7
CCCCTACAGCAGCGCTGGTGGTGGCTCAGCTACTTAGGATCCCGCAAGCCATCTTGGACATGATCGCTGG
TGCCCACTGGGGAGTCCTAGCGGGCATAGCGTATTTTCCCATGGTGGGCAACTGGGCGAAGGTCCTGGTA
GTGCTGTTGCTGTTTGCCAGCGTCGACGCGACCACCCACACCACCGGGGGGAGTGCCGCTAAAACTACGG
CTACATTCACCGGGCTTTTCACTCAGGGCCCCAAGCAGAATATCCAGCTGATCA

>621_S57_L001_R1_001.fastq_181_1a_7
CCCCTACAGCAGCGCTGGTGGTGGCTCAGCTACTTAGGATCCCGCAAGCCATCTTGGACATGATCGCTGG
TGCCCACTGGGGAGTCCTAGCGGGCATAGCGTATTTCTCCATGGTGGGCAACTGGGCGAAGGTCCTGGTA
GTGCTGTTGCTGTTTGCCAGCGTCGACGCGACCACCTACACCACCGGGGGGAGCGCCGCTAGAGCTACGT
CTGCTCTCGCCGGGCTTCTCACTCCGGGCGCCAGGCAGAATGTCCAGCTGATCA

>621_S57_L001_R1_001.fastq_182_1a_7
CCCCTACGGCAGCGCTGGTGATGGCTCAGCTACTTAGGATCCCGCAAGCCATCTTGGACATGATCGCTGG
TGCCCACTGGGGAGTCCTAGCGGGCATAGCGTATTTCTCCATGGTGGGCAACTGGGCGAAGGTCCTGGTA
GTGCTGTTGCTGTTTGCCAGCGTCGACGCGACCACCCACACCACCGGGGGGAGTGCCGCTAGAACTACGG
CTACATTCACCGGGCTTTTCACTCAGGGCCCCAAGCAGAATATCCAGCTGATCA

>621_S57_L001_R1_001.fastq_183_1a_7
CCCCTACAGCAGCGCTGGTGGTGGCTCAGCTACTTAGGATCCCGCAAGCCATCTTGGACATGATCGCTGG
TGCCCACTGGGGAGTCCTAGCGGGTATAGCGTATTTTTCCATGGTGGGCAACTGGGCGAAGGTCCTGGTA
GTGCTGTTGCTGTTTGCCAGCGTCGACGCGACCACCCACACCACCGGGGGGAGTGCCGCTAAAACTACGG
CTACATTCACCGGGCTTTTCACTCAGGGCCCCAAGCAGAATATCCAGCTGATCA

>621_S57_L001_R1_001.fastq_184_1a_7
CCCCTACAGCAGCGCTGGTGGTGGCTCAGCTACTTAGGATCCCGCAAGCCATCTTGGACATGATCGCTGG
TGCCCACTGGGGAGTCCTAGCGGGCATAGCGTATTTTTCCATGGTGGGCAACTGGGCGAAGGTCCTAGTA
GTGCTGTTGCTGTTTGCCAGCGTCGACGCGACCACCCACACCACCGGGGGGAGTGCCGCTAAAACTACGG
CTACATTCACCGGGCTTTTCACTCAGGGCCCCAAGCAGAATATCCAGCTGATCA

>621_S57_L001_R1_001.fastq_185_1a_7
CCCCTACAGCAGCGCTGGTGGTGGCTCAGCTACTTAGGATCCCGCAAGCCATCTTGGACATGATCGCTGG
TGCCCACTGGGGAGTCCTAGCGGGCATAGCGTATTTCTCCATGGTGGGCAACTGGGCGAAGGTCCTGGTA
GTGCTGTTGCTGTTTGCCAGCGTCGACGCGACCACCCACACCACCGGGGGGAGTGCCGCTAGAGCTACGG
CTGGAATCACCACGCTTTTCACTCGGGGCCCCAAGCAGAATATCCAGCTGATCA

>621_S57_L001_R1_001.fastq_186_1a_7
CCCCTACAGCAGCGCTGGTGGTGGCTCAGCTACTTAGGATCCCGCAAGCCACCTTGGACATGATCGCTGG
TGCCCACTGGGGAGTCCTAGCGGGCATAGCGTATTTCTCCATGGTGGGCAACTGGGCGAAGGTCCTGGTA
GTGCTGTTGCTGTTTGCCAGCGTCGACGCGACCACCCACACCACCGGGGGGAGTGCCGCTAGAGCTACGG
CTGGAATCACCACGCTTTTCACTCGGGGCGCCAAGCAGAATATCCAGCTGATCA

>621_S57_L001_R1_001.fastq_187_1a_7
CCCCTACAGCAGCGCTGGTGGTGGCTCAGCTACTTAGGATCCCGCAAGCCATCTTGGACATGATCGCTGG
TGCCCACTGGGGAGTCCTAGCGGGCATAGCGTATTTCTCCATGGTGGGCAACTGGGCGAAGGTCCTGGTA
GTGCTGTTGCTGTTTGCCAGCGTCGACGCGACCACCCACACCACCGGGGGGAGTGCCGCTAGAGCTACGG
CTGGAATCACCACGCTTTTCACTCGGGGCGCCAAGCAGAATATCCAGCTAATCA

>621_S57_L001_R1_001.fastq_188_1a_7
CCCCTACAGCGGCGCTGGTGGTGGCTCAGCTACTTAGGATCCCGCAAGCCATCTTGGACATGATCGCTGG
TGCCCACTGGGGAGTCCTAGCGGGCATAGCGTATTTCTCCATGGTGGGCAACTGGGCGAAGGTCCTGGTA
GTGCTGTTGCTGTTTGCCAGCGTCGACGCGACCACCCACACCACCGGGGGGAGTGCCGCTAGAGCTACGG
CTGGAATCACCACGCTTTTCACTCGGGGCGCCAAGCAGAATATCCAGCTGATCA

>621_S57_L001_R1_001.fastq_189_1a_7
CCCCTACAGCAGCGCTGGTGGTGGCTCAGCTACTTAGGATCCCGCAAGCCATCTTGGACATGATCGCTGG
TGCCCACTGGGGAGTCCTAGCGGGCATAGCGTATTTTTCCATGGTGGGCAACTGGGCGAAGGTCCTGGTA
GTGCTGTTGCTGTTTGCCAGCGTCGACGCGACCACCCACACCACCGGGGGGAGTGCCGCTAAAACTACGG
CTACATTCACCGGGCTTTTCACTCAGGGCCCCAAGCAGAATACCCAGCTGATCA

>621_S57_L001_R1_001.fastq_190_1a_6
CCCCTACAGCAGCGCTGGTGGTGGCTCAGCTACTTAGGATCCCGCAAGCCATCTTGGACATGATCGCTGG
TGCCCACTGGGGAGTCTTAGCGGGCATAGCGTATTTTTCCATGGTGGGCAACTGGGCGAAGGTCCTGGTA
GTGCTGTTGCTGTTTGCCAGCGTCGACGCGACCACCCACACCACCGGGGGGAGTGCCGCTAAAACTACGG
CTACATTCACCGGGCTTTTCACTCAGGGCCCCAAGCAGAATATCCAGCTGATCA

>621_S57_L001_R1_001.fastq_191_1a_6
CCCCTACAGCAGCGCTGGTGGTGGCTCAGCTACTTAGGATCCCGCAAGCCATCTTGGACATGATCGCTGG
TGCCCACTGGGGAGTCCTAGCGGGCATAGCGTATTTTTCCATGGTGGGCAACTGGGCGAAGGTCCTGGTA
GTGCTGTTGCTGTTTGCCAGCGTCGACGCGACCACCCACACCACCGGGGGGAGTGCCGCTAAAACTACAG
CTACATTCACCGGGCTTTTCACTCAGGGCCCCAAGCAGAATATCCAGCTGATCA

>621_S57_L001_R1_001.fastq_192_1a_6
CCCCTACAGCAGCGCTGGTGGTGGCTCAGCTACTTAGGATCCCGCAAGCCATCTTGGACATGATCGCTGG
TGCCCACTGGGGAGTCCTAGCGGGCATAGCGTATTTTTCCATGGTGAGCAACTGGGCGAAGGTCCTGGTA
GTGCTGTTGCTGTTTGCCAGCGTCGACGCGACCACCCACACCACCGGGGGGAGTGCCGCTAAAACTACGG
CTACATTCACCGGGCTTTTCACTCAGGGCCCCAAGCAGAATATCCAGCTGATCA

>621_S57_L001_R1_001.fastq_193_1a_6
CCCCTACAGCAGCGCTGGTGGTGGCTCAGCTACTTAGGATCCCGCAAGCCATCTTGGACATGATCGCTGG
TGCCCACTGGGGAGTCCTAGCGGGCATAGCGTATTTTTCCATGGTGGACAACTGGGCGAAGGTCCTGGTA
GTGCTGTTGCTGTTTGCCAGCGTCGACGCGACCACCCACACCACCGGGGGGAGTGCCGCTAAAACTACGG
CTACATTCACCGGGCTTTTCACTCAGGGCCCCAAGCAGAATATCCAGCTGATCA

>621_S57_L001_R1_001.fastq_194_1a_6
CCCCTACAGCAGCGCTGGTGGTGGCTCAGCTACTTAGGATCCCGCAAGCCATCTTGGACATGATCGCTGG
TGCCCACTGGGGAGTCCCAGCGGGCATAGCGTATTTTTCCATGGTGGGCAACTGGGCGAAGGTCCTGGTA
GTGCTGTTGCTGTTTGCCAGCGTCGACGCGACCACCCACACCACCGGGGGGAGTGCCGCTAAAACTACGG
CTACATTCACCGGGCTTTTCACTCAGGGCCCCAAGCAGAATATCCAGCTGATCA

>621_S57_L001_R1_001.fastq_195_1a_6
CCCCTACAGCAGCGCTGGTGGTGGCTCAGCTACTTAGGATCCCGCAAGCCATCTTGGACATGATCGCTGG
TGCCCACTGGGGAGTCCTAGCGGGCATAGCGTATTTCTCCATGGTGGGCAACTGGGCGAAGGTCCTGGTA
GTGCTGTTGCTGTTTGCCAGCGTCGACGCGACCACCCACACCACCGGGGGGAGTGCCGCTAGAGCTACGG
CTGGAATCACCACGCTTTTCACCCGGGGCGCCAAGCAGAATATCCAGCTGATCA

>621_S57_L001_R1_001.fastq_196_1a_6
CCCCCACAGCAGCGCTGGTGGTGGCTCAGCTACTTAGGATCCCGCAAGCCATCTTGGACATGATCGCTGG
TGCCCACTGGGGAGTCCTAGCGGGCATAGCGTATTTTTCCATGGTGGGCAACTGGGCGAAGGTCCTGGTA
GTGCTGTTGCTGTTTGCCAGCGTCGACGCGACCACCCACACCACCGGGGGGAGTGCCGCTAAAACTACGG
CTACATTCACCGGGCTTTTCACTCAGGGCCCCAAGCAGAATATCCAGCTGATCA

>621_S57_L001_R1_001.fastq_197_1a_6
CCCCTACAGCAGCGCTGGTGGTGGCTCAGCTACTTAGGATCCCGCAAGCCATCTTGGACATGATCGCCGG
TGCCCACTGGGGAGTCCTAGCGGGCATAGCGTATTTCTCCATGGTGGGCAACTGGGCGAAGGTCCTGGTA
GTGCTGTTGCTGTTTGCCAGCGTCGACGCGACCACCCACACCACCGGGGGGAGTGCCGCTAGAGCTACGG
CTGGAATCACCACGCTTTTCACTCGGGGCGCCAAGCAGAATATCCAGCTGATCA

>621_S57_L001_R1_001.fastq_198_1a_6
CCCCTACAGCAGCGCTGGTGGTGGCTCAGCTACTTAGGATCCCGCAAGCCATCTTGGACATGATCGCTGG
TGCCCACTGGGGAGTCCTAGCGGGCATAGCGTATTTCTCCATGGTGGGCAACTGGGCTAAGGTCCTGGTA
GTGCTGTTGCTGTTTGCCAGCGTCGACGCGACCACCCACACCACCGGGGGGAGTGCCGCTAAAACCACGG
CTACATTCACCGGGCTTTTCACTCAGGGCCCCAAGCAGAATATCCAGCTGATCA

>621_S57_L001_R1_001.fastq_199_1a_6
CCCCTACGGCAGCGCTGGTGATGGCTCAGCTACTTAGGGTCCCGCAAGCCATCTTGGACATGATCGCTGG
TGCCCACTGGGGAGTCCTAGCGGGCATAGCGTATTTCTCCATGGTGGGCAACTGGGCGAAGGTCCTGGTA
GTGCTGTTGCTGTTTGCCAGCGTCGACGCGACCACCTACACCACCGGGGGGAGTGCCGCTAGAGCTACGT
CTGCTCTCGCCGGGCTTCTCACTCCGGGCGCCAGGCAGAATGTCCAGCTGATCA

>621_S57_L001_R1_001.fastq_200_1a_6
CTCCTACAGCAGCGCTGGTGGTGGCTCAGCTACTTAGGGTCCCGCAAGCCATCTTGGACATGATCGCTGG
TGCCCACTGGGGAGTCCTAGCGGGCATAGCGTATTTCTCCATGGTGGGCAACTGGGCGAAGGTCCTGGTA
GTGCTGTTGCTGTTTGCCAGCGTCGACGCGACCACCTACACCACCGGGGGGAGTGCCGCTAGAGCTACGT
CTGCTCTCGCCGGGCTTCTCACTCCGGGCGCCAGGCAGAATGCCCAGCTGATCA

>621_S57_L001_R1_001.fastq_201_1a_6
CTCCTACAGCAGCGCTGGTGGTGGCTCAGCTACTTAGGGTCCCGCAAGCCATCTTGGACATGATCGCTGG
CGCCCACTGGGGAGTCCTAGCGGGCATAGCGTATTTCTCCATGGTGGGCAACTGGGCGAAGGTCCTGGTA
GTGCTGTTGCTGTTTGCCAGCGTCGACGCGACCACCTACACCACCGGGGGGAGTGCCGCTAGAGCTACGT
CTGCTCTCGCCGGGCTTCTCACTCCGGGCGCCAGGCAGAATGTCCAGCTGATCA

>621_S57_L001_R1_001.fastq_202_1a_6
CCCCTACAGCAGCGCTGGTGGTGGCTCAGCTACTTAGGATCCCGCAAGCCATCTTGGACATGATCGCTGG
TGCCCACTGGGGAGTCCTAGCGGGCATAGCGTATTTTTCCATGGTGGGCAACTGGGCGAAGGTCCTGGTA
GTGCTGTTGCTGTTTGCCAGCGTCGACGCGACCACTCACACCACCGGGGGGAGTGCCGCTAAAACTACGG
CTACATTCACCGGGCTTTTCACTCAGGGCCCCAAGCAGAATATCCAGCTGATCA

>621_S57_L001_R1_001.fastq_203_1a_6
CCCCTACAGCAGCGCTGGTGGTGGCTCAGCTACTCAGGATCCCGCAGGCCATCTTGGACATGATCGCTGG
TGCCCACTGGGGAGTCCTAGCGGGCATAGCGTATTTCTCCATGGTGGGCAACTGGGCGAAGGTCCTGGTA
GTGCTGTTGCTGTTTGCCAGCGTCGACGCGACCACCCACACCACCGGGGGGAGTGCCGCTAGAACTACGG
CTACATTCACCGGGCTTTTCACTCAGGGCCCCAAGCAGAATATCCAGCTGATCA

>621_S57_L001_R1_001.fastq_204_1a_6
CCCCTACAGCAGCGCTGGTGGTGGCTCAGCTACTTAGGATCCCGCAAGCCATCTTGGACATGATCGCTGG
TGCCCACTGGGGAGTCCTAGCGGGCATAGCGTATTTCTCCATGGTGGGCAACTGGGCGAAGGTCCTGGTA
GTGCTGTTGCTGTTTGCCAGCGTCGACGCGACCACCCACACCACCGGGGGGAGTGCCGCTAGAACTACGG
CTACATTCACCGGGCTTTTCACCCAGGGCCCCAAGCAGAATATCCAGCTGATCA

>621_S57_L001_R1_001.fastq_205_1a_6
CCCCTACAGCAGCGCTGGTGGTGGCTCAGCTACTTAGGATCCCGCAAGCCATCTTGGACATGATCGCTGG
TGCCCACTGGGGAGTCCTAGCGGGCATAGCGTATTTTTCCATGGTGGGCAACTGGGCGAAGGTCCTGGTA
GTGCTGTTGCTGTTTGCCAGCGTCGACGCGACCACCCACACCACCGGGGGGAGTGCCGCTAAAACTACGG
CTACATCCACCGGGCTTTTCACTCAGGGCCCCAAGCAGAATATCCAGCTGATCA

>621_S57_L001_R1_001.fastq_206_1a_6
CCCCTACAGCAGCGCTGGTGGTGGCTCAGCTACTTAGGATCCCGCAAGCCATCTTGGACATGATCGCTGG
TGCCCACTGGGGGGTCCTAGCGGGCATAGCGTATTTTTCCATGGTGGGCAACTGGGCGAAGGTCCTGGTA
GTGCTGTTGCTGTTTGCCAGCGTCGACGCGACCACCCACACCACCGGGGGGAGTGCCGCTAAAACTACGG
CTACATTCACCGGGCTTTTCACTCAGGGCCCCAAGCAGAATATCCAGCTGATCA

>621_S57_L001_R1_001.fastq_207_1a_6
CTCCTACAGCAGCGCTGGTGGTGGCTCAGCTACTTAGGGTCCCGCAAGCCATCTTGGACATGATCGCTGG
TGCCCACTGGGGAGTCCTAGCGGGCATAGCGTATTTCTCCATGGTGGGCAACTGGGCGAAGGTCCTGGTA
GTGCTGTTGCTGTTTGCCAGCGTCGACGCGACCACCTACACCACCGGGGGGAGTGCCGCTAGGGCTACGT
CTGCTCTCGCCGGGCTTCTCACTCCGGGCGCCAGGCAGAATGTCCAGCTGATCA

>621_S57_L001_R1_001.fastq_208_1a_6
CCCCTACAGCAGCGCTGGTGGTGGCTCAGCTACTTAGGATCCCGCAAGCCATCTTGGACATGATCGCTGG
TGCCCACTGGGGAGTCCTAGCGGGCATAGCGTATTTTTCCATGGTGGGCAACTGGGCGAAGGTCCTGGTA
GTGCTGTTGCTGTTTGCCAGCGTCGACGCGACCACCCACACCACCGGAGGGAGTGCCGCTAAAACTACGG
CTACATTCACCGGGCTTTTCACTCAGGGCCCCAAGCAGAATATCCAGCTGATCA

>621_S57_L001_R1_001.fastq_209_1a_6
CCCCTACAGCAGCGCTGGTGGTGGCTCAGCTACTTAGGATCCCGCAAGCCATCTTGGACATGATCGCTGG
TGCCCACTGGGGAATCCTAGCGGGCATAGCGTATTTTTCCATGGTGGGCAACTGGGCGAAGGTCCTGGTA
GTGCTGTTGCTGTTTGCCAGCGTCGACGCGACCACCCACACCACCGGGGGGAGTGCCGCTAAAACTACGG
CTACATTCACCGGGCTTTTCACTCAGGGCCCCAAGCAGAATATCCAGCTGATCA

>621_S57_L001_R1_001.fastq_210_1a_6
CTCCTACAGCAGCGCTGGTGGTGGCTCAGCTACTTAGGGTCCCGCAAGCCATCTTGGACATGATCGCTGG
TGCCCACTGGGGAGTCCTAGCGGGCATAGCGTATTTTTCCATGGTGGGCAACTGGGCGAAGGTCCTGGTA
GTGCTGTTGCTGTTTGCCAGCGTCGACGCGACCACCTACACCACCGGGGGGAGTGCCGCTAGAGCTACGT
CTGCTCTCGCCGGGCTTCTCACTCCGGGCGCCAGGCAGAATGTCCAGCTGATCA

>621_S57_L001_R1_001.fastq_211_1a_6
CCCCTACAGCAGCGCTGGTGGTGGCTCAGCTACTTAGGGTCCCGCAAGCCATCTTGGACATGATCGCTGG
TGCCCACTGGGGAGTCCTAGCGGGCATAGCGTATTTCTCCATGGTGGGCAACTGGGCGAAGGTCCTGGTA
GTGCTGTTGCTGTTTGCCAGCGTCGACGCGACCACCTACACCACCGGGGGGAGTGCCGCTAAAACTACGG
CTACATTCACCGGGCTTTTCACTCAGGGCCCCAAGCAGAATATCCAGCTGATCA

>621_S57_L001_R1_001.fastq_212_1a_6
CCCCTACAGCAGCGCTGGTGGTGGCTCAGCTACTTAGGATCCCGCAAGCCATCTTAGACATGATCGCTGG
TGCCCACTGGGGAGTCCTAGCGGGCATAGCGTATTTTTCCATGGTGGGCAACTGGGCGAAGGTCCTGGTA
GTGCTGTTGCTGTTTGCCAGCGTCGACGCGACCACCCACACCACCGGGGGGAGTGCCGCTAAAACTACGG
CTACATTCACCGGGCTTTTCACTCAGGGCCCCAAGCAGAATATCCAGCTGATCA

>621_S57_L001_R1_001.fastq_213_1a_6
CCCCTACAGCAGCGCTGGTGGTGGCTCAGCTACTTAGGGTCCCGCAAGCCATCTTGGACATGATCGCTGG
TGCCCACTGGGGAGTCCTAGCGGGCATAGCGTATTTCTCCATGGTGGGCAACTGGGCGAAGGTCCTGGTA
GTGCTGTTGCTGTTTGCCAGCGTCGACGCGACCACCTACACCACCGGGGGGAGTGCCGCTAGAGCTACGT
CTGCTTTCGCCGGGCTTCTCACTCCGGGCGCCAGGCAGAATGTCCAGCTGATCA

>621_S57_L001_R1_001.fastq_214_1a_6
CCCCTACAGCAGCGCTGGTGGTGGCTCAGCTACTTAGGATCCCGCAAGCCATCTTGGACATGATCGCTGG
TGCCCACTGGGGAGTCCTAGCGGGCATAGCGTATTTTTCCATGGTGGGCAACTGGGCGAAGGTCCTGGTA
GTGCTGTTGCTGTTTGCCAGCGTCGACGCGACCACCCACACCACCGGGGGGAGTGCCGCTAAAACTGCGG
CTACATTCACCGGGCTTTTCACTCAGGGCCCCAAGCAGAATATCCAGCTGATCA

>621_S57_L001_R1_001.fastq_215_1a_6
CTCCTACAGCAGCGCTGGTGGTGGCTCAGCTACTCAGGATCCCGCAAGCCATCTTGGACATGATCGCTGG
TGCCCACTGGGGAGTCCTAGCGGGCATAGCGTATTTCTCCATGGTGGGCAACTGGGCGAAGGTCCTGGTA
GTGCTGTTGCTGTTTGCCAGCGTCGACGCGACCACCCACACCACCGGGGGGAGTGCCGCTAGAACTACGG
CTACATTCACCGGGCTTTTCACTCAGGGCCCCAAGCAGAATATCCAGCTGATCA

>621_S57_L001_R1_001.fastq_216_1a_6
CCCCTACAGCAGCGCTGGTGGTGGCTCAGCTACTTAGGATCCCGCAAGCCGTCTTGGACATGATCGCTGG
TGCCCACTGGGGAGTCCTAGCGGGCATAGCGTATTTTTCCATGGTGGGCAACTGGGCGAAGGTCCTGGTA
GTGCTGTTGCTGTTTGCCAGCGTCGACGCGACCACCCACACCACCGGGGGGAGTGCCGCTAAAACTACGG
CTACATTCACCGGGCTTTTCACTCAGGGCCCCAAGCAGAATATCCAGCTGATCA

>621_S57_L001_R1_001.fastq_217_1a_6
CCCCTACAGCAGCGCTGGTGGTGGCTCAGCTACTTAGGATCCCGCAAGCCATCTTGGACATGATCGCTGG
TGCCCACTGGGGAGTCCTAGCGGGCATAGCGTATTTTTCCATGGTGGGCAACTGGGCGAAGGTCCTGGTA
GTGCTGTTGCTGTTTGCCAGCGTCGACGCGACCACCCACACCACCGGGGGGAGTGCCGCTAAAACTACGG
CTACATTCACCGGGCTTTTCACTCAGGGCCCCAAGCAGAATATCCAGCTGACCA

>621_S57_L001_R1_001.fastq_218_1a_6
CCCCTACAGCAGCGCTGGTGGTGGCTCAGCTACTCAGGATCCCGCAAGCCATCTTGGACATGATCGCTGG
TGCCCACTGGGGAGTCCTAGCGGGCATAGCGTATTTTTCCATGGTGGGCAACTGGGCGAAGGTCCTGGTA
GTGCTGTTGCTGTTTGCCAGCGTCGACGCGACCACCCACACCACCGGGGGGAGTGCCGCTAGAGCTACGG
CTGGAATCACCACGCTTTTCACTCGGGGCGCCAAGCAGAATATCCAGCTGATCA

>621_S57_L001_R1_001.fastq_219_1a_6
CCCCTACAGCAGCGCTGGTGGTGGCTCAGCTACTTAGGATCCCGCAAGCCATCTTGGACATGATCGCTGG
TGCCCACTGGGGAGTCCTAGCGGGCATAGCGTATTTTTCCATGGTGGGCAACTGGGCGAAGGTCCTGGTA
GTGCTGTTGCTGTTTGCCAGCGTCGACGCGACCACCCACACCACCGGGGGGAGTGCCGCTGAAACTACGG
CTACATTCACCGGGCTTTTCACTCAGGGCCCCAAGCAGAATATCCAGCTGATCA

>621_S57_L001_R1_001.fastq_220_1a_6
CCCCTACAGCAGCGCTGGTGGTGGCTCAGCTACTTAGGATCCCGCAAGCCATCTTGGACATGATCGCTGG
TGCCCACTGGGGAGTCCTAGCGGGCATAGCGTATTTTTCCATGGTGGGCAACTGGGCGAAGGTCCTGGTA
GTGCTGTTGCTGTTTGCCAGCGTCGACGCGGCCACCCACACCACCGGGGGGAGTGCCGCTAAAACTACGG
CTACATTCACCGGGCTTTTCACTCAGGGCCCCAAGCAGAATATCCAGCTGATCA

>621_S57_L001_R1_001.fastq_221_1a_6
CCCCTACAGCAGCGCTGGTGGTGGCTCAGCTACTTAGGATCCCGCAAGCTATCTTGGACATGATCGCTGG
TGCCCACTGGGGAGTCCTAGCGGGCATAGCGTATTTTTCCATGGTGGGCAACTGGGCGAAGGTCCTGGTA
GTGCTGTTGCTGTTTGCCAGCGTCGACGCGACCACCCACACCACCGGGGGGAGTGCCGCTAAAACTACGG
CTACATTCACCGGGCTTTTCACTCAGGGCCCCAAGCAGAATATCCAGCTGATCA

>621_S57_L001_R1_001.fastq_222_1a_6
CTCCTACAGCAGCGCTGGTGGTGGCTCAGCTACTTAGGGTCCCGCAAGCCATCTTGGACATGATCGCTGG
TGCCCACTGGGGAGTCCTAGCGGGCATAGCGTATTTCTCCATGGTGGGCAACTGGGCGAAGGTCCTGGTA
GTGCTGTTGCTGTTTGCCAGCGTCGACGCGACCACCTACACCACCGGGGGGAGTGCCGCTAGAGCTACGT
CCGCTCTCGCCGGGCTTCTCACTCCGGGCGCCAGGCAGAATGTCCAGCTGATCA

>621_S57_L001_R1_001.fastq_223_1a_6
CCCCTACAGCAGCGCTGGTGGTGGCTCAGCTACTTAGGATCCCGCAAGCCATCTTGGACATGATCGCTGG
TGCCCACTGGGGAGTTCTAGCGGGCATAGCGTATTTTTCCATGGTGGGCAACTGGGCGAAGGTCCTGGTA
GTGCTGTTGCTGTTTGCCAGCGTCGACGCGACCACCCACACCACCGGGGGGAGTGCCGCTAAAACTACGG
CTACATTCACCGGGCTTTTCACTCAGGGCCCCAAGCAGAATATCCAGCTGATCA

>621_S57_L001_R1_001.fastq_224_1a_6
CCCCTACAGCAGCGCTGGTGGTGGCTCAGCTACTTAGGATCCCGCAAGCCATCTTGGACATGATCGCTGG
TGCCCACTGGGGAGTCCTAGCGGGCATAGCGTATTTCTCCATGGTGGGCAACTGGGCGAAGGTCCTGGTA
GTGCTGTTGCTGTTTGCCAGCGTCGACGCGACCACCCACACCACCGGGGGGAGTGCCGCTAGGGCTACGG
CTGGAATCACCACGCTTTTCACTCGGGGCGCCAAGCAGAATATCCAGCTGATCA

>621_S57_L001_R1_001.fastq_225_1a_6
CCCCTACAGCAGCGCTGGTGGTGGCTCAGCTACTTAGGATCCCGCAAGCCATCTTGGACATGATCGCTGG
TGCCCACTGGGGAGTCCTAGCGGGCATAGCGTATTTTTCCATGGTGGGCAATTGGGCGAAGGTCCTGGTA
GTGCTGTTGCTGTTTGCCAGCGTCGACGCGACCACCCACACCACCGGGGGGAGTGCCGCTAAAACTACGG
CTACATTCACCGGGCTTTTCACTCAGGGCCCCAAGCAGAATATCCAGCTGATCA

>621_S57_L001_R1_001.fastq_226_1a_6
CCCCTACAGCAGCGCTGGTGGTGGCTCAGCTACTCAGGATCCCGCAAGCCATCTTGGACATGATCGCTGG
TGCCCACTGGGGAGTCCTAGCGGGCATAGCGTATTTCTCCATGGTGGGCAACTGGGCGAAGGTCCTGGTA
GTGCTGTTGCTGTTTGCCAGCGTCGACGCGACTACCCACACCACCGGGGGGAGTGCCGCTAGAACTACGG
CTACATTCACCGGGCTTTTCACTCAGGGCCCCAAGCAGAATATCCAGCTGATCA

>621_S57_L001_R1_001.fastq_227_1a_6
CCCCTACAGCAGCGCTGGTGGTGGCTCAGCTACTTAGGGTCCCGCAAGCCATCTTGGACATGATCGCTGG
TGCCCACTGGGGAGTCCTAGCGGGCATAGCGTATTTCTCCATGGTGGGCAACTGGGCGAAGGTCCTGGTA
GTGCTGTTGCTGTTTGCCAGCGTCGACGCGACCACCTACACCACCGGGGGGAGTGCCGCTAGAGCTACGT
CTGCTCTCGCCGGGCTTCTCACTCCGGGCGCCAGGCAGAATATCCAGCTGATCA

>621_S57_L001_R1_001.fastq_228_1a_6
CCCCTACAGCAGCGCTGGTGGTGGCTCAGCTACTTAGGATCCCGCAAGCCATCTTGGACATGATCGCTGG
TGCCCACTGGGGAGTCCTAGCGGGCATAGCGTATTTTTCCATGGTGGGCAACTGGGCGAAGGTCCTGGTA
GTGCTGTTGTTGTTTGCCAGCGTCGACGCGACCACCCACACCACCGGGGGGAGTGCCGCTAAAACTACGG
CTACATTCACCGGGCTTTTCACTCAGGGCCCCAAGCAGAATATCCAGCTGATCA

>621_S57_L001_R1_001.fastq_229_1a_6
CCCCTACAGCAGCGCTGGTGGTGGCTCAGCTACTTAGGATCCCGCAAGCCATCTTGGACATGATCGCTGG
TGCCCACTGGGGAGTCCTAGCGGGCATAGCGTATTTTTCCATGGTGGGCAACTGGGCGAAGGTCCTGGTA
GTGCTGTTGCTGTCTGCCAGCGTCGACGCGACCACCCACACCACCGGGGGGAGTGCCGCTAAAACTACGG
CTACATTCACCGGGCTTTTCACTCAGGGCCCCAAGCAGAATATCCAGCTGATCA

>621_S57_L001_R1_001.fastq_230_1a_6
CCCCTACAGCAGCGCTGGTGGTGGCTCAGCTACTTAGGATCCCGCAAGCCATCTTGGACATGATCGCTGG
TGCCTACTGGGGAGTCCTAGCGGGCATAGCGTATTTTTCCATGGTGGGCAACTGGGCGAAGGTCCTGGTA
GTGCTGTTGCTGTTTGCCAGCGTCGACGCGACCACCCACACCACCGGGGGGAGTGCCGCTAAAACTACGG
CTACATTCACCGGGCTTTTCACTCAGGGCCCCAAGCAGAATATCCAGCTGATCA

>621_S57_L001_R1_001.fastq_231_1a_6
CCCCTACGGCAGCGCTGGTGGTGGCTCAGCTACTCAGGATCCCGCAAGCCATCTTGGACATGATCGCTGG
TGCCCACTGGGGAGTCCTAGCGGGCATAGCGTATTTCTCCATGGTGGGCAACTGGGCGAAGGTCCTGGTA
GTGCTGTTGCTGTTTGCCAGCGTCGACGCGACCACCCACACCACCGGGGGGAGTGCCGCTAGAACTACGG
CTACATTCACCGGGCTTTTCACTCAGGGCCCCAAGCAGAATATCCAGCTGATCA

>621_S57_L001_R1_001.fastq_232_1a_6
CCCCTACAGCAGCGCTGGTGGTGGCTCAGCTACTTAGGATCCCGCAAGCCATCTTGGACATGATCGCTGG
TGCCCACTGGGGAGTCCTAGCGGGCATAGCGTATTTTTCCATGGTGGGCAACTGGGCGAAGGTCCTGGTA
GTGCTGTTGCTGTTTGCCAGCGTCGACGCGACCACCCACACCACCGGGGGGAGTGTCGCTAAAACTACGG
CTACATTCACCGGGCTTTTCACTCAGGGCCCCAAGCAGAATATCCAGCTGATCA

>621_S57_L001_R1_001.fastq_233_1a_5
CTCCTACAGCAGCGCTGGTGGTGGCTCAGCCACTTAGGGTCCCGCAAGCCATCTTGGACATGATCGCTGG
TGCCCACTGGGGAGTCCTAGCGGGCATAGCGTATTTCTCCATGGTGGGCAACTGGGCGAAGGTCCTGGTA
GTGCTGTTGCTGTTTGCCAGCGTCGACGCGACCACCTACACCACCGGGGGGAGTGCCGCTAGAGCTACGT
CTGCTCTCGCCGGGCTTCTCACTCCGGGCGCCAGGCAGAATGTCCAGCTGATCA

>621_S57_L001_R1_001.fastq_234_1a_5
CTCCTACAGCAGCGCTGGTGGTGGCTCAGCTACTTAGGGTCCCGCAAGCCATCTTGGACATGATCGCTGG
TGCCCACTGGGGAGTCCTAGCGGGCATAGCGTATTTCTCCATGGTGGGCAACTGGGCGAAGGTCCTGGTA
GTGCTGTTGCTGTTTGCCAGCGTCGACGCGACCACCTACACCACCGGGGGGAGTGCCGCTAGAGCTACGT
CTGCTCTCGCCGGGCTTTTCACTCAGGGCCCCAAGCAGAATATCCAGCTGATCA

>621_S57_L001_R1_001.fastq_235_1a_5
CCCCTACAGCAGCGCTGGTGGTGGCTCAGCTACTTAGGATCCCGCAAGCCATCTTGGACATGATCGCTGG
TGCCCACTGGGGAGTCCTAGCGGGCATAGCGTATTTTTCCATGGTGGGCAACTGGGCGAAGGTCCTGGTA
GTGCTGTTGCTGTTTGCCAGCGCCGACGCGACCACCCACACCACCGGGGGGAGTGCCGCTAAAACTACGG
CTACATTCACCGGGCTTTTCACTCAGGGCCCCAAGCAGAATATCCAGCTGATCA

>621_S57_L001_R1_001.fastq_236_1a_5
CCCCTACAGCAGCGCTGGTGGTGGCTCAGCTACTCAGGGTCCCGCAAGCCATCTTGGACATGATCGCTGG
TGCCCACTGGGGAGTCCTAGCGGGCATAGCGTATTTCTCCATGGTGGGCAACTGGGCGAAGGTCCTGGTA
GTGCTGTTGCTGTTTGCCAGCGTCGACGCGACCACCCACACCACCGGGGGGAGTGCCGCTAGAACTACGG
CTACATTCACCGGGCTTTTCACTCAGGGCCCCAAGCAGAATATCCAGCTGATCA

>621_S57_L001_R1_001.fastq_237_1a_5
CCCCTACAGCAGCGCTGGTGGTGGCTCAGCTACTTAGGATCCCGCAAGCCATCTTGGACATGATCGCTGG
TGCCCACTGGGGAGTCCTAGCGGGCATAGTGTATTTTTCCATGGTGGGCAACTGGGCGAAGGTCCTGGTA
GTGCTGTTGCTGTTTGCCAGCGTCGACGCGACCACCCACACCACCGGGGGGAGTGCCGCTAAAACTACGG
CTACATTCACCGGGCTTTTCACTCAGGGCCCCAAGCAGAATATCCAGCTGATCA

>621_S57_L001_R1_001.fastq_238_1a_5
CCCCTACAGCAGCGCTGGTGGTGGCTCAGCTACTTAGGATCCCGCAAGCCATCTTGGACATGATCGCTGG
TGCCCACTGGGGAGTCCTAGCGGGCATAGCGTATTTCTCCATGGTGGGCAACTGGGCGAAGGTCCTGGTA
GTGCTGTTGCTGTTTGCCAGCGTCGACGCGACCACCCACACCACCGGGGGGAGTGCCGCTAGAACTACGG
CTACATTCACCGGGCTCTTCACTCAGGGCCCCAAGCAGAATATCCAGCTGATCA

>621_S57_L001_R1_001.fastq_239_1a_5
CCCCTACAGCAGCGCTGGTGGTGGCTCAGCTACTTAGGATCCCGCAAGCCATCTTGGACATGATCGCTGG
TGCCCACTGGGGAGTCCTAGCGGGCATAGCGTATTTCTCCATGGTGGGCAACTGGGCGAAGGTCCTGGTA
GTGCTGTTGCTGTTTGCCAGCGTCGACGCGACCACCCACACCACCGGGGGGAGTGCCGCTAAAACCACGG
CTACATTCACCGGGCTTTTCACTCAGGGCCCCAAGCAGAATATCCAGCTGATCA

>621_S57_L001_R1_001.fastq_240_1a_5
CCCCTACGGCAGCGCTGGTGGTGGCTCAGCTACTTAGGGTCCCGCAAGCCATCTTGGACATGATCGCTGG
TGCCCACTGGGGAGTCCTAGCGGGCATAGCGTATTTCTCCATGGTGGGCAACTGGGCGAAGGTCCTGGTA
GTGCTGTTGCTGTTTGCCAGCGTCGACGCGACCACCTACACCACCGGGGGGAGTGCCGCTAGAGCTACGT
CTGCTCTCGCCGGGCTTCTCACTCCGGGCGCCAGGCAGAATGTCCAGCTGATCA

>621_S57_L001_R1_001.fastq_241_1a_5
CTCCTACAGCAGCGCTGGTGGTGGCTCAGCTACTTAGGGTCCCGCAAGCCATCTTGGACATGATCGCTGG
TGCCCACTGGGGAGTCCTAGCGGGCATAGCGTATTTCTCCATGGTGGGCAACTGGGCGAAGGTCCTGGTA
GTGCTGTTGCTGTTTGCCAGCGTCGACGCGACCACCTACACCACCGGGGGGAGTGCCGCTAGAGCTACGT
CTGCTCTCGCCGGGCTCCTCACTCCGGGCGCCAGGCAGAATGTCCAGCTGATCA

>621_S57_L001_R1_001.fastq_242_1a_5
CCCCTACAGCAGCGCTGGTGGTGGCTCAGCTACTTAGGATCCCGCAAGCCATCTTGGACATGATCGCTGG
TGCCCACTGGGGAGTCCTAGCGGGCATAGCGTATTTTTCCATGGTGGGCAACTGGGCGAAGGTCCTGGTA
GTGCTGTTGCTATTTGCCAGCGTCGACGCGACCACCCACACCACCGGGGGGAGTGCCGCTAAAACTACGG
CTACATTCACCGGGCTTTTCACTCAGGGCCCCAAGCAGAATATCCAGCTGATCA

>621_S57_L001_R1_001.fastq_243_1a_5
CCCCTACAGCAGCGCTGGTGGTGGCTCAGCTACTTAGGATCCCGCAAGCCATCTTGGACATGATCGCTGG
TGCCCACTGGGGAGTCCTAGCGGGCATAGCGTATTTTTCCATGGTGGGCAACTGGGCGAAGGTCCTGGTA
GTGCTGTTGCTGTTTGCCAGCGTCGACGCGACCACCCACACCACCGGGGGGAGTGCCGCTAAAACTACGG
CTACATTCACCGGGCTTTTCACTCAGGGCGCCAAGCAGAATATCCAGCTGATCA

>621_S57_L001_R1_001.fastq_244_1a_5
CCCCTACAGCAGCGCTGGTGGTGGCTCAGCTACTTAGGATCCCGCAAGCCATCTTGGACATGATCGCTGG
TGCCCACTGGGGAGTCCTAGCGGGCATAGCGTATTTCTCCATGGTGGGCAACTGGGCGAAGGTCCTGGTA
GTGCTGTTGCTGTTTGCCAGCGTCGACGCGACCACCCACACCACCGGGGGGAGTGCTGCTAGAGCTACGG
CTGGAATCACCACGCTTTTCACTCGGGGCGCCAAGCAGAATATCCAGCTGATCA

>621_S57_L001_R1_001.fastq_245_1a_5
CTCCTACAGCAGCGCTGGTGGTGGCTCAGCTACTTAGGGTCCCGCAAGCCATCTTGGACATGATCGCTGG
TGCCCACTGGGGAGTCCTAGCGGGCATAGCGTATTTCTCCATGGTGGGCAACTGGGCGAAGGTCCTGGTA
GTGCTGTTGCTGTTTGCCAGCGTCGACGCGACCACCTACACCACCGGGGGGAGTGCCGCTAGAGCTACGT
CTGCTCTCACCGGGCTTCTCACTCCGGGCGCCAGGCAGAATGTCCAGCTGATCA

>621_S57_L001_R1_001.fastq_246_1a_5
CCCCTACAGCAGCGCTGGTGGTGGCTCAGCTACTCAGGATCCCGCAAGCCATCTTGGATATGATCGCTGG
TGCCCACTGGGGAGTCCTAGCGGGCATAGCGTATTTCTCCATGGTGGGCAACTGGGCGAAGGTCCTGGTA
GTGCTGTTGCTGTTTGCCAGCGTCGACGCGACCACCCACACCACCGGGGGGAGTGCCGCTAGAACTACGG
CTACATTCACCGGGCTTTTCACTCAGGGCCCCAAGCAGAATATCCAGCTGATCA

>621_S57_L001_R1_001.fastq_247_1a_5
CCCCTACAGCAGCGCTGGTGGTGGCTCAGCTACTTAGGATCCCGCAAGCCATCTTGGACATGATCGCTGG
TGCCCACTGGGGAGTCCTAGCGGGCATAGCGTATTTCTCCATGGTGGGCAACTGGGCGAAGGTCCTGGTA
GTGCTGTTGCTGTTTGCCAGCGTCGACGCGACCACCCACACCACCGGGGGGAGTGCCGCTAGAGCTACGG
CTGGAATCACCACGCTTTTCACTCGGGGCGCCAAGCAGAATATCCAGCTGATCG

>621_S57_L001_R1_001.fastq_248_1a_5
CTCCTACAGCAGCGCTGGTGGTGGCTCAGCTACTTAGGATCCCGCAAGCCATCTTGGACATGATCGCTGG
TGCCCACTGGGGAGTCCTAGCGGGCATAGCGTATTTCTCCATGGTGGGCAACTGGGCGAAGGTCCTGGTA
GTGCTGTTGCTGTTTGCCAGCGTCGACGCGACCACCTACACCACCGGGGGGAGTGCCGCTAGAGCTACGT
CTGCTCTCGCCGGGCTTCTCACTCCGGGCGCCAGGCAGAATGTCCAGCTGATCA

>621_S57_L001_R1_001.fastq_249_1a_5
CCCCTACAGCAGCGCTGGTGGTGGCTCAGCTACTTAGGATCCCGCAAGCCATCTTGGACATGATCGCTGG
TGCCCACTGGGGAGTCCTAGCGGGCATAGCGTATTTTTCCATGGTGGGCAACTGGGCGAAGGTCCTGGTA
GTGCTGTCGCTGTTTGCCAGCGTCGACGCGACCACCCACACCACCGGGGGGAGTGCCGCTAAAACTACGG
CTACATTCACCGGGCTTTTCACTCAGGGCCCCAAGCAGAATATCCAGCTGATCA

>621_S57_L001_R1_001.fastq_250_1a_5
CCCCTACAGCAGCGCTGGTGGTGGCTCAGCTACTTAGGATCCCGCAAGCCATCTTGGACATGATCGCTGG
TGCCCACTGGGGAGTCCTAGCGGGCATAGCGTATTTTTCCATGGTGGGCAACTGGGCGAAGGTCCTGGTA
GTGCTGTTGCTGTTTGCCAGCGTCGACGTGACCACCCACACCACCGGGGGGAGTGCCGCTAAAACTACGG
CTACATTCACCGGGCTTTTCACTCAGGGCCCCAAGCAGAATATCCAGCTGATCA

>621_S57_L001_R1_001.fastq_251_1a_5
CCCCTACAGCAGCGCTGGTGGTGGCTCAGCTACTTAGGATCCCGCAAGCCATCTTGGACATGATCGCTGG
TGCCCACCGGGGAGTCCTAGCGGGCATAGCGTATTTCTCCATGGTGGGCAACTGGGCGAAGGTCCTGGTA
GTGCTGTTGCTGTTTGCCAGCGTCGACGCGACCACCCACACCACCGGGGGGAGTGCCGCTAGAGCTACGG
CTGGAATCACCACGCTTTTCACTCGGGGCGCCAAGCAGAATATCCAGCTGATCA

>621_S57_L001_R1_001.fastq_252_1a_5
CCCCTACAGCAGCGCTGGTGGTGGCTCAGCTACTTAGGATCCCGCAAGCCATCTTGGACATGATCGCTGG
TGCCCACTGGGGAGTCCTGGCGGGCATAGCGTATTTCTCCATGGTGGGCAACTGGGCGAAGGTCCTGGTA
GTGCTGTTGCTGTTTGCCAGCGTCGACGCGACCACCCACACCACCGGGGGGAGTGCCGCTAAAACTACGG
CTACATTCACCGGGCTTTTCACTCAGGGCCCCAAGCAGAATATCCAGCTGATCA

>621_S57_L001_R1_001.fastq_253_1a_5
CTCCTACAGCAGCGCTGGTGGTGGCTCAGCTACTTAGGGTCCCGCAAGCCGTCTTGGACATGATCGCTGG
TGCCCACTGGGGAGTCCTAGCGGGCATAGCGTATTTCTCCATGGTGGGCAACTGGGCGAAGGTCCTGGTA
GTGCTGTTGCTGTTTGCCAGCGTCGACGCGACCACCTACACCACCGGGGGGAGTGCCGCTAGAGCTACGT
CTGCTCTCGCCGGGCTTCTCACTCCGGGCGCCAGGCAGAATGTCCAGCTGATCA

>621_S57_L001_R1_001.fastq_254_1a_5
CCCCTATAGCAGCGCTGGTGGTGGCTCAGCTACTTAGGATCCCGCAAGCCATCTTGGACATGATCGCTGG
TGCCCACTGGGGAGTCCTAGCGGGCATAGCGTATTTTTCCATGGTGGGCAACTGGGCGAAGGTCCTGGTA
GTGCTGTTGCTGTTTGCCAGCGTCGACGCGACCACCCACACCACCGGGGGGAGTGCCGCTAAAACTACGG
CTACATTCACCGGGCTTTTCACTCAGGGCCCCAAGCAGAATATCCAGCTGATCA

>621_S57_L001_R1_001.fastq_255_1a_5
CCCCTACGGCAGCGCTGGTGGTGGCTCAGCTACTTAGGATCCCGCAAGCCATCTTGGACATGATCGCTGG
TGCCCACTGGGGAGTCCTAGCGGGCATAGCGTATTTCTCCATGGTGGGCAACTGGGCGAAGGTCCTGGTA
GTGCTGTTGCTGTTTGCCAGCGTCGACGCGACCACCCACACCACCGGGGGGAGTGCCGCTAGAACTACGG
CTACATTCACCGGGCTTTTCACTCAGGGCCCCAAGCAGAATATCCAGCTGATCA

>621_S57_L001_R1_001.fastq_256_1a_5
CTCCTACAGCAGCGCTGGTGGTGGCTCAGCTACTTAGGGTCCCGCAAGCCATCTTGGACATGATCGCTGG
TGCCCACTGGGGAGTCCTAGCGGGCATAGCGTATTTCTCCATGGTGGGCAACTGGGCGAAGGTCCTGGTA
GTGCTGTTGCTGTTTGCCAGCGTCGACGCGACCACCCACACCACCGGGGGGAGTGCCGCTAGAGCTACGG
CTGGAATCACCACGCTTTTCACTCGGGGCGCCAAGCAGAATGTCCAGCTGATCA

>621_S57_L001_R1_001.fastq_257_1a_5
CCCCTACAGCAGCGCTGGTGGTGGCTCAGCTACTTAGGATCCCGCAAGCCATCTTGGACATGATCGCTGG
TGCCCACTGGGGAGTCCTAGCGGGCATAGCGTATTTTTCCATGGTGGGCAACTGGGCGAAGGTCCTGGTA
GTGCTGTTGCTGTTTGCCAGCGTCGACGCGACCACCCACACCACCGGGGGGAGTGCCGCTAAAACTACGG
CTACATTCACCGGGCTTTTCACTCAGAGCCCCAAGCAGAATATCCAGCTGATCA

>621_S57_L001_R1_001.fastq_258_1a_5
CCCCTACAGCAGCGCTGGTGGTGGCTCAGCTACTTAGGATCCCGCAAGCCATCTTGGACATGATCGCTGG
TGCCCACTGGGGAGTCCTAGCGGGCATAGCGTATTTTTCCATGGTGGGCAACTGGGCGAAGGTCCTGGTA
GTGCTGTTGCTGTTTGCCAGCATCGACGCGACCACCCACACCACCGGGGGGAGTGCCGCTAAAACTACGG
CTACATTCACCGGGCTTTTCACTCAGGGCCCCAAGCAGAATATCCAGCTGATCA

>621_S57_L001_R1_001.fastq_259_1a_5
CCCCTACGGCAGCGCTGGTGATGGCTCAGCTACTTAGGATCCCGCAAGCCATCTTGGACATGATCGCTGG
TGCCCACTGGGGAGTCCTAGCGGGCATAGCGTATTTCTCCATGGTGGGCAACTGGGCGAAGGTCATGGTA
GTGCTGTTGCTGTTTGCCAGCGTTGACGCGGTCACCTACACCACCGGGGGGAGTGCCGCTCAAACTACGT
ATGGACTCGCCAGGTTGCTCACTCCGGGCGCCAGGCAGAATATCCAGCTGATCA

>621_S57_L001_R1_001.fastq_260_1a_5
CCTCTACAGCAGCGCTGGTGGTGGCTCAGCTACTTAGGATCCCGCAAGCCATCTTGGACATGATCGCTGG
TGCCCACTGGGGAGTCCTAGCGGGCATAGCGTATTTTTCCATGGTGGGCAACTGGGCGAAGGTCCTGGTA
GTGCTGTTGCTGTTTGCCAGCGTCGACGCGACCACCCACACCACCGGGGGGAGTGCCGCTAAAACTACGG
CTACATTCACCGGGCTTTTCACTCAGGGCCCCAAGCAGAATATCCAGCTGATCA

>621_S57_L001_R1_001.fastq_261_1a_5
CCCCTACAGCAGCGCTGGTGGTGGCTCAGCTACTTAGGATCCCGCAAGCCATCTTGGACATGATCGCTGG
TGCCCACTGGGGAGTCCTAGCGGGCATAGCGTATTTTTCCATGGTGGGCAACTGGGTGAAGGTCCTGGTA
GTGCTGTTGCTGTTTGCCAGCGTCGACGCGACCACCCACACCACCGGGGGGAGTGCCGCTAAAACTACGG
CTACATTCACCGGGCTTTTCACTCAGGGCCCCAAGCAGAATATCCAGCTGATCA

>621_S57_L001_R1_001.fastq_262_1a_5
CTCCTACAGCAGCGCTGGTGGTGGCTCAGCTACTTAGGATCCCGCAAGCCATCTTGGACATGATCGCTGG
TGCCCACTGGGGAGTCCTAGCGGGCATAGCGTATTTCTCCATGGTGGGCAACTGGGCGAAGGTCCTGGTA
GTGCTGTTGCTGTTTGCCAGCGTCGACGCGACCACCCACACCACCGGGGGGAGTGCCGCTAGAGCTACGG
CTGGAATCACCACGCTTTTCACTCGGGGCGCCAAGCAGAATGTCCAGCTGATCA

>621_S57_L001_R1_001.fastq_263_1a_5
CCCCTACAGCAGCGCTGGTGGTGGCTCAGCTACTTAGGATCCCGCAAGCCATCTTGGACATGATCGCTGG
TGCCCACTGGGGAGTCCTAGCGGGCATAGCGTATTTCTCCATGGTGGGCAACTGGGCGAAGGTCCTGGTA
GTGCTGTTGCTGTTTGCCAGCGTCGACGCGACCACCCACACCACCGGGGGGAGTGCCGCTAGAGCTACGG
CTGGAATCACCACGCTTTTCACTCGGGGCGCCAAGCAGGATATCCAGCTGATCA

>621_S57_L001_R1_001.fastq_264_1a_5
CCCCTACAGCAGCGCTGGTGGTGGCTCAGCTACTTAGGATCCCGCAAGCCATCTTGGACATGATTGCTGG
TGCCCACTGGGGAGTCCTAGCGGGCATAGCGTATTTTTCCATGGTGGGCAACTGGGCGAAGGTCCTGGTA
GTGCTGTTGCTGTTTGCCAGCGTCGACGCGACCACCCACACCACCGGGGGGAGTGCCGCTAAAACTACGG
CTACATTCACCGGGCTTTTCACTCAGGGCCCCAAGCAGAATATCCAGCTGATCA

>621_S57_L001_R1_001.fastq_265_1a_5
CCCCTACAGCAGCGCTGGTGGTGGCTCAGCTACTTAGGATCCCGCAAGCCATCTTGGACATGATCGCTGG
TGCCCACTGGGGAGTCCTAGCGGGCATAGCGTATTTTTCCATGGTGGGCAACTGGGCGAAGGTCCTGGTA
GTGCTGTTGCTGTTTGCCAGCGTCGACGCGACCACCCACACCACCGGGGGGTGTGCCGCTAAAACTACGG
CTACATTCACCGGGCTTTTCACTCAGGGCCCCAAGCAGAATATCCAGCTGATCA

>621_S57_L001_R1_001.fastq_266_1a_5
CCCCTACAGCAGCGCTGGTGGTGGCTCAGCTACTTAGGATCCCGCAAGCCATCTTGGACATGATCGCTGG
TGCCCACTGTGGAGTCCTAGCGGGCATAGCGTATTTTTCCATGGTGGGCAACTGGGCGAAGGTCCTGGTA
GTGCTGTTGCTGTTTGCCAGCGTCGACGCGACCACCCACACCACCGGGGGGAGTGCCGCTAAAACTACGG
CTACATTCACCGGGCTTTTCACTCAGGGCCCCAAGCAGAATATCCAGCTGATCA

>621_S57_L001_R1_001.fastq_267_1a_5
CTCCTACAGCAGCACTGGTGGTGGCTCAGCTACTTAGGGTCCCGCAAGCCATCTTGGACATGATCGCTGG
TGCCCACTGGGGAGTCCTAGCGGGCATAGCGTATTTCTCCATGGTGGGCAACTGGGCGAAGGTCCTGGTA
GTGCTGTTGCTGTTTGCCAGCGTCGACGCGACCACCTACACCACCGGGGGGAGTGCCGCTAGAGCTACGT
CTGCTCTCGCCGGGCTTCTCACTCCGGGCGCCAGGCAGAATGTCCAGCTGATCA

>621_S57_L001_R1_001.fastq_268_1a_5
CCCCTACGGCAGCGCTGGTGATGGCTCAGCTACTTAGGATCCCGCAAGCCATCTTGGACATGATCGCTGG
TGCCCACTGGGGAGTCCTAGCGGGCATAGCGTATTTCTCCATGGTGGGCAACTGGGCGAAGGTCATGGTA
GTGCTGTTGCTGTTTGCCAGCGTTGACGCGGTCACCTACACCACCGGGGGGAGTGCCGCTAAAACTACGG
CTACATTCACCGGGCTTTTCACTCAGGGCCCCAAGCAGAATATCCAGCTGATCA

>621_S57_L001_R1_001.fastq_269_1a_5
CCCCTACAGCAGCGCTGGTGGTGGCTCAGCTACTCAGGATCCCGCAAGCCATCTTGGACATGATCGCTGG
TGCCCACTGGGGAGTCCTAGCGGGCATAGCGTATTTCTCCATGGTGGGCAACTGGGCGAAGGTCCTGGTA
GTGCTGTTGCTGTTTGCCAGCGTCGACGCGACCACCCACACCACCGGGGGGAGTGCCGCTAGAACTACGG
CTACATTCACCGGGCTCTTCACTCAGGGCCCCAAGCAGAATATCCAGCTGATCA

>621_S57_L001_R1_001.fastq_270_1a_5
CCCCTACAGCAGCGCTGGTGGTGGCTCAGCTACTTAGGATCCCGCAAGCCATCTTGGACATGATCGCTGG
TGCCCACTGGGGAGTCCTAGCGGGCATAGCGTATTTTTCCATGGTGGGCAACTGGGCGAAGGTCCTGGTA
GTGCTGTTGCTGTTTGCCAGCGTCGACGCGACCACCCACACCACCGGGAGGAGTGCCGCTAAAACTACGG
CTACATTCACCGGGCTTTTCACTCAGGGCCCCAAGCAGAATATCCAGCTGATCA

>621_S57_L001_R1_001.fastq_271_1a_5
CCCCTACAGCAGCGCTGGTGGTGGCTCAGCTACTTAGGATCCCGCAAGCCATCTTGGACATGATCGCTGG
TGCCCACTGGGGAGTCCTAGCGGGCATAGCGTATTTCTCCATGGTGGGCAACTGGGCGAAGGTCCTGGTA
GTGCTGTTGCTGTTTGCCAGCGTCGACGCGACCACCCACACCACCGGGGGGAGTGCCGCTAGAGCTGCGG
CTGGAATCACCACGCTTTTCACTCGGGGCGCCAAGCAGAATATCCAGCTGATCA

>621_S57_L001_R1_001.fastq_272_1a_5
CTCCTACAGCAGCGCTGGTGGTGGCTCAGCTACTTAGGGTCCCGCAAGCCATCTTGGACATGATCGCTGG
TGCCCACTGGGGAGTCCTAGCGGGCATAGCGTATTTCTCCATGGTGGGCAACTGGGCGAAGGTCCTGGTA
GTGCTGTTGCTGTTTGCCAGCGTCGACGCGACCACCTACACCACCGGGGGGAGTGCCGCTAGAGCTACGG
CTGGAATCACCACGCTTTTCACTCGGGGCGCCAAGCAGAATATCCAGCTGATCA

>621_S57_L001_R1_001.fastq_273_1a_5
CCCCTACAGCAGCGCTGGTGGTGGCTCAGCTACTTAGGATCCCGCAAGCCATCTTGGACATGATCGCTGG
TGCCCACTGGGGAGTCCTAGCGGGCATAGCGTATTTCTCCATGGTGGGCAACTGGGCGAAGGTCCTGGTA
GTGCTGTTGCTGTTTGCCAGCGTCGACGCGACCACCTACACCACCGGGGGGAGTGCCGCTAGAGCTACGT
CTGCTTTCGCCGGGCTTCTCACTCCGGGCGCCAGGCAGAATGTCCAGCTGATCA

>621_S57_L001_R1_001.fastq_274_1a_5
CCCCTACAGCAGCGTTGGTGGTGGCTCAGCTACTTAGGATCCCGCAAGCCATCTTGGACATGATCGCTGG
TGCCCACTGGGGAGTCCTAGCGGGCATAGCGTATTTCTCCATGGTGGGCAACTGGGCGAAGGTCCTGGTA
GTGCTGTTGCTGTTTGCCAGCGTCGACGCGACCACCCACACCACCGGGGGGAGTGCCGCTAGAGCTACGG
CTGGAATCACCACGCTTTTCACTCGGGGCGCCAAGCAGAATATCCAGCTGATCA

>621_S57_L001_R1_001.fastq_275_1a_5
CCCCTACAGCAGCGCTGGTGGTGGCTCAGCTACTTAGGATCCCGCAAGCCATCTTGGACATGATCGCTGA
TGCCCACTGGGGAGTCCTAGCGGGCATAGCGTATTTTTCCATGGTGGGCAACTGGGCGAAGGTCCTGGTA
GTGCTGTTGCTGTTTGCCAGCGTCGACGCGACCACCCACACCACCGGGGGGAGTGCCGCTAAAACTACGG
CTACATTCACCGGGCTTTTCACTCAGGGCCCCAAGCAGAATATCCAGCTGATCA

>621_S57_L001_R1_001.fastq_276_1a_5
CCCCTACAGCAGCGCTGGTGGTGGCTCAGCTACTTAGGATCCCGCAAGCCATCTTGGACATGATCGCTGG
TGCCCACTGGGGAGTCCTAGCGGGCATAGCGTATTTTTCCATGGTGGGCAACTGGGCGAAGGTCCTGGTA
GTGCTGTTGCTGTTTGCCAGCGTCGACACGACCACCCACACCACCGGGGGGAGTGCCGCTAAAACTACGG
CTACATTCACCGGGCTTTTCACTCAGGGCCCCAAGCAGAATATCCAGCTGATCA

>621_S57_L001_R1_001.fastq_277_1a_5
CCCCTACGGCAGCGCTGGTGATGGCTCAGCTACTTAGAGTCCCGCAAGCCATCTTGGACATGATCGCTGG
TGCCCACTGGGGAGTCCTAGCGGGCATAGCGTATTTCTCCATGGTGGGCAACTGGGCGAAGGTCATGGTA
GTGCTGTTGCTGTTTGCCAGCGTTGACGCGGTCACCTACACCACCGGGGGGAGTGCCGCTCAAACTACGT
ATGGGCTCGCCAGGCTTCTCACTCCGGGCGCCAGGCAGAATATCCAGCTGATCA

>621_S57_L001_R1_001.fastq_278_1a_5
CCCCTACAGCAGCGCTGGTGGTGGCTCAGCTACTTAGGATCCCGCAAGCCATCTTGGACATGATCGCTAG
TGCCCACTGGGGAGTCCTAGCGGGCATAGCGTATTTTTCCATGGTGGGCAACTGGGCGAAGGTCCTGGTA
GTGCTGTTGCTGTTTGCCAGCGTCGACGCGACCACCCACACCACCGGGGGGAGTGCCGCTAAAACTACGG
CTACATTCACCGGGCTTTTCACTCAGGGCCCCAAGCAGAATATCCAGCTGATCA

>621_S57_L001_R1_001.fastq_279_1a_5
CCCCTACAGCAGCGCTGGTGGTGGCTCAGCTACTTAGGATCCCGCAAGCCATCTTGGACATGATCGCTGG
TGCCCACTGGGGAGTCCTAGCGGGCATAGCGTATTTTTCCATGGTGGGCAACTGGGCGAAGGTCCTGGTA
GTGCTGTTGCTGTTTGCCAGCGTCGACGCGACCACCCACACCACCGGGGGGAGTGCCGCTAAAACTACGG
CTGGAATCACCACGCTTTTCACTCGGGGCGCCAAGCAGAATATCCAGCTGATCA

>621_S57_L001_R1_001.fastq_280_1a_5
CCCCTACAGCAGCGCTGGTGGTGGCTCAGCTACTTAGGATCCCGCAAGCCATCTTGGACATGACCGCTGG
TGCCCACTGGGGAGTCCTAGCGGGCATAGCGTATTTTTCCATGGTGGGCAACTGGGCGAAGGTCCTGGTA
GTGCTGTTGCTGTTTGCCAGCGTCGACGCGACCACCCACACCACCGGGGGGAGTGCCGCTAAAACTACGG
CTACATTCACCGGGCTTTTCACTCAGGGCCCCAAGCAGAATATCCAGCTGATCA

>621_S57_L001_R1_001.fastq_281_1a_5
CCCCTACAGCAGCGCTGGTGGTGGCTCAGCTACTTAGGATCCCGCAAGCCATCTTGGACATGATCGCTGG
TGCCCACTGGGGAGTCCTAGCGGGCATAGCGTATTTTTCCATGGTGGGCAACTGGGCGAAGGTCCTGGTA
GTGCTGTTGCTGTTTGCCAGCGTCGACGCGACCACCCACACCATCGGGGGGAGTGCCGCTAAAACTACGG
CTACATTCACCGGGCTTTTCACTCAGGGCCCCAAGCAGAATATCCAGCTGATCA

>621_S57_L001_R1_001.fastq_282_1a_5
CCCCTACAGCAGCGCTGGTGGTGGCTCAGCTACTTAGGATCCCGCAAGCCATCTTGGACATGATCGCTGG
TGCCCACTGGGGAGTCCTAGCGGGCATAGCGTATTTTTCCATGGTGGGCAACTGGGCGAAGGTCCTGGTA
GTGCTGTTGCTGTTTGCCAGCGTCGACGCGACCACCCACACCACCGGGGGGAGTGCCGCTAAAACTACGG
CTACATTCACCGGGCTTTTCACTCAGGGCCCCAAGCAGAATATCCAACTGATCA

>621_S57_L001_R1_001.fastq_283_1a_5
CCCCTACAGCAGCGCTGGTGGTGGCTCAGCTACTTAGGATTCCGCAAGCCATCTTGGACATGATCGCTGG
TGCCCACTGGGGAGTCCTAGCGGGCATAGCGTATTTTTCCATGGTGGGCAACTGGGCGAAGGTCCTGGTA
GTGCTGTTGCTGTTTGCCAGCGTCGACGCGACCACCCACACCACCGGGGGGAGTGCCGCTAAAACTACGG
CTACATTCACCGGGCTTTTCACTCAGGGCCCCAAGCAGAATATCCAGCTGATCA

>621_S57_L001_R1_001.fastq_284_1a_5
CTCCTACAGCAGCGCTGGTGGTGGCTCAGCTACTTAGGGTCCCGCAAGCCATCTTGGACATGATCGCTGG
TGCCCACTGGGGAGTCCTAGCGGGCATAGCGTATTTCTCCATGGTGGGCAACTGGGCGAAGGTCCTGGTA
GTGCTGTTGCTGTTTGCCAGCGTCGACGCGACCACCTACACCACCGGGGGGAGTGCCGCTAGAGCTACGT
CTGCTCTCGCCGGGCTTCTCACTCCGGGCGCCAGGCAGAGTGTCCAGCTGATCA

>621_S57_L001_R1_001.fastq_285_1a_5
CCCCTACAGCAGCGCTGGTGGTGGCTCAGCTACTTAGGATCCCGCAAGCCATCTTGGACATGATCGCTGG
TGCCCACTGGGGAGTCCTAGCGGGCATAGCGTATTTTTCCATGGTGGGCAACTGGGCGAAGGTCCTGGTA
GTGCTGTTGCTGTTTGCCAGCGTCGACGCGACCACCCACACCACCGGGGGGAGTGCCGCTAAAACTACGG
CTACATTCACCGGGCTTTTCACTCAGGGCCCCAAACAGAATATCCAGCTGATCA

>621_S57_L001_R1_001.fastq_286_1a_5
CTCCTACAGCAGCGCTGGTGGTGGCTCAGCTACTTAGGGTCCCGCAAGCCATCTTGGACATGATCGCTGG
TGCCCACTGGGGAGTCCTAGCGGGCATAGCGTATTTCTCCATGGTGGGCAACTGGGCGAAGGTCCTGGTA
GTGCTGTTGCTGTTTGCCAGCGTCGACGCGACCACCTACACCACCGGGGGGAGTGCCGCTAGAGCTACGT
CTGCTCTCGCCGGGCTTCTCACTCCGGGCGCCAGGCAGAATGTTCAGCTGATCA

>621_S57_L001_R1_001.fastq_287_1a_5
CCCCTACAGCAGCGCTGGTGGTGGCTCAGCTACTTAGGATCCCGCAAGCCATCTTGGACATGATCGCTGG
TGCCCACTGGGGAGTCCTAGCGGGCATAGCGTATTTCTCCATGGTGGGCAACTGGGCGAAGGTCCTGGTA
GTGCTGTTGCTGTTTGCCAGCGTCGACGCGACCACCCACACCACTGGGGGGAGTGCCGCTAGAGCTACGG
CTGGAATCACCACGCTTTTCACTCGGGGCGCCAAGCAGAATATCCAGCTGATCA

>621_S57_L001_R1_001.fastq_288_1a_5
CCCCTACGGCAGCGCTGGTGATGGCTCAGCTACTTAGGGTCCCGCAAGCCATCTTGGACATGATCGCTGG
TGCCCACTGGGGAGTCCTAGCGGGCATAGCGTATTTTTCCATGGTGGGCAACTGGGCGAAGGTCCTGGTA
GTGCTGTTGCTGTTTGCCAGCGTCGACGCGACCACCCACACCACCGGGGGGAGTGCCGCTAAAACTACGG
CTACATTCACCGGGCTTTTCACTCAGGGCCCCAAGCAGAATATCCAGCTGATCA

>621_S57_L001_R1_001.fastq_289_1a_5
CCCCTACAGCAGCGCTGGTGGTGGCTCAGCTACTTAGGATCCCGCAAGCCATTTTGGACATGATCGCTGG
TGCCCACTGGGGAGTCCTAGCGGGCATAGCGTATTTTTCCATGGTGGGCAACTGGGCGAAGGTCCTGGTA
GTGCTGTTGCTGTTTGCCAGCGTCGACGCGACCACCCACACCACCGGGGGGAGTGCCGCTAAAACTACGG
CTACATTCACCGGGCTTTTCACTCAGGGCCCCAAGCAGAATATCCAGCTGATCA

>621_S57_L001_R1_001.fastq_290_1a_5
CCCCTACAGCAGCGCTGGTGGTGGCTCAGCTACTTAGGATCCCGCAAGCCATCTTGGACATGATCGCTGG
TGCCCACTGGGGAGTCCTAGCGGGCATAGCGTATTTCTCCATGGTGGGCAACTGGGCGAAGGTCCTGGTA
GTGCTGTTGCTGTTTGCCAGCGTCGACGCGACCACCCACACCACCGGGGGGAGTGCCGCTAGAGCTACGG
CTACATTCACCGGGCTTTTCACTCAGGGCCCCAAGCAGAATATCCAGCTGATCA

>621_S57_L001_R1_001.fastq_291_1a_5
CCCCTACAGCAGCGCTGGTGGTGGCTCAGCTACTTAGGATCCCGCAAGCCATCTTGGACATGATCGCTGG
TGCCCACTGGGGAGTCCTAGCGGGCATAGCGTATTTTTCCATGGTGGGCGACTGGGCGAAGGTCCTGGTA
GTGCTGTTGCTGTTTGCCAGCGTCGACGCGACCACCCACACCACCGGGGGGAGTGCCGCTAAAACTACGG
CTACATTCACCGGGCTTTTCACTCAGGGCCCCAAGCAGAATATCCAGCTGATCA

>621_S57_L001_R1_001.fastq_292_1a_5
CCCCTACAGCAGCGCTGGTGGTGGCTCAGCTACTTAGGATCCCGCAAGCCATCTTGGACATGATCGCTGG
TGCCCACTGGGGAGTCCTAGCGGGCATAGCGTATTTTTCCATGGTGGGCAACTGGGCGAAGGTCCTGGTA
GTGCTGTTGCTGTTTGCCAGCGTCGACGCGACCACCCACACCGCCGGGGGGAGTGCCGCTAAAACTACGG
CTACATTCACCGGGCTTTTCACTCAGGGCCCCAAGCAGAATATCCAGCTGATCA

>621_S57_L001_R1_001.fastq_293_1a_5
CCCCTACAGCAGCGCTGGTGGTGGCTCAGCTACTTAGGATCCCGCAAGCCATCTTGGACATGATCGCTGG
TGCCCACTGGGGAGTCCTAGCGGGCATAGCGTATTTCTCCATGGTGGGCAACTGGGCGAAGGTCTTGGTA
GTGCTGTTGCTGTTTGCCAGCGTCGACGCGACCACCCACACCACCGGGGGGAGTGCCGCTAGAGCTACGG
CTGGAATCACCACGCTTTTCACTCGGGGCGCCAAGCAGAATATCCAGCTGATCA

>621_S57_L001_R1_001.fastq_294_1a_5
CCCCTACAGCAGCGCTGGTGGTGGCTCAGCTACTTAGGATCCCGCAAGCCATCTTGGACATGATCGCTGG
TGCCCACTGGGGAGTCCTAGCGGGCATAGCGTATTTCTCCATGGTGGGCAACTGGGCGAAGGTCCTGGTA
GTGCTGTTGCTGTTTGCCAGCGTCGACGCGACCACCCATACCACCGGGGGGAGTGCCGCTAAAACTACGG
CTACATTCACCGGGCTTTTCACTCAGGGCCCCAAGCAGAATATCCAGCTGATCA

>621_S57_L001_R1_001.fastq_295_1a_5
CCCCTACAGCAGCGCTGGTGGTGGCTCAGCTACTTAGGATCCCGCAAGCCATCTTGGATATGATCGCTGG
TGCCCACTGGGGAGTCCTAGCGGGCATAGCGTATTTCTCCATGGTGGGCAACTGGGCGAAGGTCCTGGTA
GTGCTGTTGCTGTTTGCCAGCGTCGACGCGACCACCCACACCACCGGGGGGAGTGCCGCTAGAACTACGG
CTACATTCACCGGGCTTTTCACTCAGGGCCCCAAGCAGAATATCCAGCTGATCA

>621_S57_L001_R1_001.fastq_296_1a_5
CCCCTACAGCAGCGCTGGTGGTGGCTCAGCTACTTAGGATCCCGCAAGCCATCTTGGACATGATCGCTGG
TGCCCACTGGGGAGTCCTAGCGGGCGTAGCGTATTTTTCCATGGTGGGCAACTGGGCGAAGGTCCTGGTA
GTGCTGTTGCTGTTTGCCAGCGTCGACGCGACCACCCACACCACCGGGGGGAGTGCCGCTAAAACTACGG
CTACATTCACCGGGCTTTTCACTCAGGGCCCCAAGCAGAATATCCAGCTGATCA

>621_S57_L001_R1_001.fastq_297_1a_5
CCCCTACAGCAGCGCTGGTGGTGGCTCAGCTACTTAGGATCCCGCAAGCCATCTTGGACATGATCGCTGG
TGCCCACTGGGGAGTCCTAGCGGGCATGGCGTATTTTTCCATGGTGGGCAACTGGGCGAAGGTCCTGGTA
GTGCTGTTGCTGTTTGCCAGCGTCGACGCGACCACCCACACCACCGGGGGGAGTGCCGCTAAAACTACGG
CTACATTCACCGGGCTTTTCACTCAGGGCCCCAAGCAGAATATCCAGCTGATCA

>621_S57_L001_R1_001.fastq_298_1a_5
CCCCTACAGCAGCGCTGGTGGTGGCTCAGCTACTTAGGATCCCGCAAGCCATCTTGGACATGATCGCTGG
TGCCCACTGGGGAGTCCTAGCGGGCATAGCGTATTTTTCCATGGTGGGCAACTGGGCGAAGGTCCTGGTA
GTGCTGTTGCTGTTTGCCAGCGTCGACGCGACCACCCACACCACCGGGGGGAGCGCCGCTAGAACTACGG
CTACATTCACCGGGCTTTTCACTCAGGGCCCCAAGCAGAATATCCAGCTGATCA

>621_S57_L001_R1_001.fastq_299_1a_5
CTCCTACAGCAGCGCTGGTGGTGGCTCAGCTACTTAGGATCCCGCAAGCCATCTTGGACATGATCGCTGG
TGCCCACTGGGGAGTCCTAGCGGGCATAGCGTATTTTTCCATGGTGGGCAACTGGGCGAAGGTCCTGGTA
GTGCTGTTGCTGTTTGCCAGCGTCGACGCGACCACCCACACCACCGGGGGGAGTGCCGCTAGAGCTACGG
CTGGAATCACCACGCTTTTCACTCGGGGCGCCAAGCAGAATATCCAGCTGATCA

>621_S57_L001_R1_001.fastq_300_1a_5
CTCCTACAGCAGCGCTGGTGGTGGCTCAGCTACTTAGGGTCCCGCAAGCCATCTTGGACATGATCGCTGG
TGCCCACTGGGGAGTCCTAGCGGGCATAGCGTATTTCTCCATGGTGGGCAACTGGGCGAAGGTCATGGTA
GTGCTGTTGCTGTTTGCCAGCGTCGACGCGACCACCTACACCACCGGGGGGAGTGCCGCTAGAGCTACGT
CTGCTCTCGCCGGGCTTCTCACTCCGGGCGCCAGGCAGAATGTCCAGCTGATCA

>621_S57_L001_R1_001.fastq_301_1a_5
CCCCTACAGCAGCGCTGGTGGTGGCTCAGCTACTTAGGATCCCGCAAGCCATCTTGGACATGATCGCTGG
TGCCCACTGGGGAGTCCTAGCGGGCATAGCGTATTTTTCCATGGTGGGCAACTGGGCGAAGGTCCTGGTA
GTGCTGTTGCTGTTTGCCAGCGTCGACGCGACCACCCACACCACCGGGGGGAGTGCCGCTAAAACTACGG
CTATATTCACCGGGCTTTTCACTCAGGGCCCCAAGCAGAATATCCAGCTGATCA

>621_S57_L001_R1_001.fastq_302_1a_5
CCCCTACAGCAGCGCTGGTGGTGGCTCAGCTACTTAGGATCCCGCAAGCCATCTTGGACATGATCGCTGG
TGCCCACTGGGGAGTCCTAGCGGACATAGCGTATTTTTCCATGGTGGGCAACTGGGCGAAGGTCCTGGTA
GTGCTGTTGCTGTTTGCCAGCGTCGACGCGACCACCCACACCACCGGGGGGAGTGCCGCTAAAACTACGG
CTACATTCACCGGGCTTTTCACTCAGGGCCCCAAGCAGAATATCCAGCTGATCA
