# Supplementary material for: HCV transmission in high-risk communities in Bulgaria
Source: PLoS One. 2019 Mar 5;14(3):e0212350. doi: 10.1371/journal.pone.0212350 (PMC6400337; doi:10.1371/journal.pone.0212350)
Supplement: S1 File — (ZIP) [file pone.0212350.s002.zip › 630_S7_L001_R1_001.fastq_3a_freq5.fas]

>630_S7_L001_R1_001.fastq_1_3a_1777
CCCCCGCTGTGGGTATGGTGGTGGCGCACGTCTTGCGATTGCCCCAGACCTTGTTCGACATAATAGCTGG
GGCCCATTGGGGCATCTTAGCAGGCCTAGCCTATTACTCCATGCAGGGCAATTGGGCTAAGGTCGCTATC
ATCATGGTTATGTTTTCAGGGGTCGATGCCACAACATATGTCACCGGTGGCAGTGCAGCTCATGGCGCCA
GCACTATTACTAAGCTTTTCACTGTAGGCGCCAAGCAGAACCTGCAGCTGGTCA

>630_S7_L001_R1_001.fastq_2_3a_550
CCCCCGCTGTGGGTATGGTGGTGGCGCACGTCTTGCGGTTGCCCCAGACCTTGTTCGACATAATAGCTGG
GGCCCATTGGGGCATCTTAGCAGGCCTAGCCTATTACTCCATGCAGGGCAATTGGGCTAAGGTCGCTATC
ATCATGGTTATGTTTTCAGGGGTCGATGCCTCAACATATGTCACCGGTGGCAGTGCAGCTCATGGCGCCA
GCACTCTTACTACCCTTTTTACTGTAGGCGCCAAGCAGAACCTGCAGCTGGTCA

>630_S7_L001_R1_001.fastq_3_3a_353
CCCCCGCTGTGGGCATGGTGGTGGCGCACGTCTTGCGATTGCCCCAGACCTTGTTCGACATAATAGCTGG
GGCCCATTGGGGCATCTTAGCAGGCCTAGCCTATTACTCCATGCAGGGCAATTGGGCTAAGGTCGCTATC
ATCATGGTTATGTTTTCAGGGGTCGATGCCACAACATACGTCACCGGTGGCAGTGCAGCTCATGGCGCCA
GCACTATTACTAAGCTTTTTACTGTAGGCGCCAAGCAGAACCTGCAGCTGGTCA

>630_S7_L001_R1_001.fastq_4_3a_254
CCCCCGCTGTGGGTATGGTGGTGGCGCACGTCTTGCGATTGCCCCAGACCTTGTTCGACATAATAGCTGG
GGCCCATTGGGGCATCTTAGCAGGCCTAGCCTATTACTCCATGCAGGGCAATTGGGCTAAGGTCGCTATC
ATCATGGTTATGTTTTCAGGGGTCGATGCCTCAACATATGTCACCGGTGGCAGTGCAGCTCATGGCGCCA
GCACTCTTACTACCCTTTTTACTGTAGGCGCCAAGCAGAACCTGCAGCTGGTCA

>630_S7_L001_R1_001.fastq_5_3a_244
CCCCCGCTGTGGGTATGGTGGTGGCGCACGTCTTGCGGTTGCCCCAGACCTTGTTCGACATAATAGCTGG
GGCCCATTGGGGCATCTTAGCAGGCCTAGCCTATTACTCCATGCAGGGCAATTGGGCTAAGGTCGCTATC
ATCATGGTTATGTTTTCAGGGGTCGATGCCACAACATATGTCACCGGTGGCAGTGCAGCTCATGGCGCCA
GCACTATTACTAAGCTTTTCACTGTAGGCGCCAAGCAGAACCTGCAGCTGGTCA

>630_S7_L001_R1_001.fastq_6_3a_204
CCCCCGCTGTGGGTATGGTGGTGGCGCACGTCTTGCGATTGCCCCAGACCTTGTTCGACATAATAGCTGG
GGCCCATTGGGGCATCTTAGCAGGCCTAGCCTATTACTCCATGCAGGGCAATTGGGCTAAGGTCGCTATC
ATCATGGTTATGTTTTCAGGGGTCGATGCCACAACATACGTCACCGGTGGCAGTGCAGCTCATGGCGCCA
GCACTATTACTAAGCTTTTTACTGTAGGCGCCAAGCAGAACCTGCAGCTGGTCA

>630_S7_L001_R1_001.fastq_7_3a_200
CCCCCGCTGTGGGTATGGTGGTGGCGCACGTCTTGCGATTGCCCCAGACCTTGTTCGACATAATAGCTGG
GGCCCATTGGGGCATCTTAGCAGGCCTAGCCTATTACTCCATGCAGGGCAATTGGGCTAAGGTCGCTATC
ATCATGGTTATGTTTTCAGGGGTCGATGCCACAACATATGTCACCGGTGGCAGTGCAGCTCATGGCGCCA
GCACTATTACTAAGCTTTTTACTGTAGGCGCCAAGCAGAACCTGCAGCTGGTCA

>630_S7_L001_R1_001.fastq_8_3a_189
CCCCCGCTGTGGGCATGGTGGTGGCGCACGTCTTGCGATTGCCCCAGACCTTGTTCGACATAATAGCTGG
GGCCCATTGGGGCATCTTAGCAGGCCTAGCCTATTACTCCATGCAGGGCAATTGGGCTAAGGTCGCTATC
ATCATGGTTATGTTTTCAGGGGTCGATGCCACAACATATGTCACCGGTGGCAGTGCAGCTCATGGCGCCA
GCACTATTACTAAGCTTTTCACTGTAGGCGCCAAGCAGAACCTGCAGCTGGTCA

>630_S7_L001_R1_001.fastq_9_3a_123
CCCCCGCTGTGGGTATGGTGGTGGCGCATGTCTTGCGGTTGCCCCAGACCTTGTTCGACATAATAGCTGG
GGCCCATTGGGGCATCTTAGCAGGCCTAGCCTATTACTCCATGCAGGGCAATTGGGCTAAGGTCGCTATC
ATCATGGTTATGTTTTCAGGGGTCGATGCCACAACATATGTCACCGGTGGCAGTGCAGCTCATGGCGCCA
GCACTATTACTAAGCTTTTCACTGTAGGCGCCAAGCAGAACCTGCAGCTGGTCA

>630_S7_L001_R1_001.fastq_10_3a_111
CCCCCGCTGTGGGTATGGTGGTGGCGCATGTCTTGCGGTTGCCCCAGACCTTGTTCGACATAATAGCTGG
GGCCCATTGGGGCATCTTGGCAGGCCTAGCCTATTACTCCATGCAGGGCAATTGGGCTAAGGTCGCTATC
ATCATGGTTATGTTTTCGGGGGTCGATGCCTCAACATATGTCACCGGTGGCAGTGCAGCTCGTGGCGCCA
GCACTTTTGCCGGGCTTTTTAGTCCAGGCGCCAAGCAGAACCTGCAGTTGGTCA

>630_S7_L001_R1_001.fastq_11_3a_95
CCCCCGCTGTGGGTATGGTGGTGGCGCATGTCTTGCGGTTGCCCCAGACCTTGTTCGACATAATAGCTGG
GGCCCATTGGGGCATCTTGGCAGGCCTAGCTTATTACTCCATGCAGGGCAATTGGGCTAAGGTCGCTATC
ATCATGGTTATGTTTTCGGGGGTCGATGCCTCAACATATGTCACCGGTGGCAGTGCAGCTCGTGGCGCCA
GCACTTTTGCCGGGCTTTTTAGTCCAGGCGCCAAGCAGAACCTGCAGTTGGTCA

>630_S7_L001_R1_001.fastq_12_3a_89
CCCCCGCTGTGGGCATGGTGGTGGCGCACGTCTTGCGATTGCCCCAGACCTTGTTCGACATAATAGCTGG
GGCCCATTGGGGCATCTTAGCAGGCCTAGCCTATTACTCCATGCAGGGCAATTGGGCTAAGGTCGCTATC
ATCATGGTTATGTTTTCAGGGGTCGATGCCACAACATACGTCACCGGTGGCAGTGCAGCTCATGGCGCCA
GCACTATTACTAAGCTTTTCACTGTAGGCGCCAAGCAGAACCTGCAGCTGGTCA

>630_S7_L001_R1_001.fastq_13_3a_89
CCCCCGCTGTAGGTATGGTGGTGGCGCACGTCTTGCGGTTGCCCCAGACCTTGTTCGACATAATAGCTGG
GGCCCATTGGGGCATCTTGGCAGGCCTAGCCTATTACTCTATGCAGGGCAATTGGGCTAAGGTCGCTATC
ATCATGGTTATGTTTTCAGGGGTCGATGCCTCAACATATATCACCGGTGGCAGCGCAGCTCGTAGCACCA
ACACTTTTACTAGTTTTTTTGATGTAGGCGCCAAGCAGAACCTGCAGCTGGTCA

>630_S7_L001_R1_001.fastq_14_3a_76
CCCCCGCTGTGGGTATGGTGGTGGCGCACGTCTTGCGATTGCCCCAGACCTTGTTCGACATAATAGCTGG
GGCCCATTGGGGCATCTTAGCAGGCCTAGCCTATTACTCCATGCAGGGCAATTGGGCTAAGGTCGCTATC
ATCATGGTTATGTTTTCAGGGGTCGATGCCACAACATACGTCACCGGTGGCAGTGCAGCTCATGGCGCCA
GCACTATTACTAAGCTTTTCACTGTAGGCGCCAAGCAGAACCTGCAGCTGGTCA

>630_S7_L001_R1_001.fastq_15_3a_75
CCCCCGCTGTGGGTATGGTGGTGGCGCATGTCTTGCGGTTGCCCCAGACCTTGTTCGACATAATAGCTGG
GGCCCATTGGGGCATCTTGGCAGGCCTAGCTTATTACTCCATGCAGGGCAATTGGGCTAAGGTCGCTATC
ATCATGGTTATGTTTTCGGGGGTCGATGCCTCAACATATGTCACCGGTGGCAGTGCAGCTCGTGGCGCCA
GCACTTTTGCCGGGCTTTTTAGTCCAGGCGCCAAGCAGAACCTGCAGCTGGTCA

>630_S7_L001_R1_001.fastq_16_3a_69
CCCCCGCTGTGGGCATGGTGGTGGCGCACGTCTTGCGATTGCCCCAGACCTTGTTCGACATAATAGCTGG
GGCCCATTGGGGCATCTTAGCAGGCCTAGCCTATTACTCCATGCAGGGCAATTGGGCTAAGGTCGCTATC
ATCATGGTTATGTTTTCAGGGGTCGATGCCTCAACATATGTCACCGGTGGCAGTGCAGCTCATGGCGCCA
GCACTCTTACTACCCTTTTTACTGTAGGCGCCAAGCAGAACCTGCAGCTGGTCA

>630_S7_L001_R1_001.fastq_17_3a_66
CCCCCGCTGTGGGTATGGTGGTGGCGCACGTCTTGCGGTTGCCCCAGACCTTGTTCGACATAATAGCTGG
GGCCCATTGGGGCATCTTAGCAGGCCTAGCCTATTACTCCATGCAGGGCAATTGGGCTAAGGTCGCTATC
ATCATGGTTATGTTTTCAGGGGTCGATGCCACAACATACGTCACCGGTGGCAGTGCAGCTCATGGCGCCA
GCACTATTACTAAGCTTTTTACTGTAGGCGCCAAGCAGAACCTGCAGCTGGTCA

>630_S7_L001_R1_001.fastq_18_3a_62
CCCCCGCTGTGGGTATGGTGGTGGCGCACGTCTTGCGATTGCCCCAGACCTTGTTCGACATAATAGCTGG
GGCCCATTGGGGCATCTTAGCAGGCCTAGCCTATTACTCCATGCAGGGCAATTGGGCTAAGGTCGCTATC
ATCATGGTTATGTTTTCAGGGGTCGATGCCACAACATATGTCACCGGTGGCAGTGCAGCTCATGGCGCCA
GCACTCTTACTACCCTTTTTACTGTAGGCGCCAAGCAGAACCTGCAGCTGGTCA

>630_S7_L001_R1_001.fastq_19_3a_60
CCCCCGCTGTGGGTATGGTGGTGGCGCATGTCTTGCGGTTGCCCCAGACCTTGTTCGACATAATAGCTGG
GGCCCATTGGGGCATCTTAGCAGGCCTAGCCTATTACTCCATGCAGGGCAATTGGGCTAAGGTCGCTATC
ATCATGGTTATGTTTTCAGGGGTCGATGCCTCAACATATGTCACCGGTGGCAGTGCAGCTCATGGCGCCA
GCACTCTTACTACCCTTTTTACTGTAGGCGCCAAGCAGAACCTGCAGCTGGTCA

>630_S7_L001_R1_001.fastq_20_3a_57
CCCCCGCTGTGGGTATGGTGGTGGCGCATGTCTTGCGGTTGCCCCAGACCTTGTTCGACATAATAGCTGG
GGCCCATTGGGGCATCTTGGCAGGCCTAGCCTATTACTCCATGCAGGGCAATTGGGCTAAGGTCGCTATC
ATCATGGTTATGTTTTCGGGGGTCGATGCCTCAACATATGTCACCGGTGGCAGTGCAGCTCGTGGCGCTA
GCACTTTTGCCGGGCTTTTTAGTCCAGGCGCCAAGCAGAACCTGCAGTTGGTCA

>630_S7_L001_R1_001.fastq_21_3a_48
CCCCCGCTGTGGGTATGGTGGTGGCGCATGTCTTGCGGTTGCCCCAGACCTTGTTCGACATAATAGCTGG
GGCCCATTGGGGCATCTTGGCAGGCCTAGCCTATTACTCCATGCAGGGCAATTGGGCTAAGGTCGCTATC
ATCATGGTTATGTTTTCAGGGGTCGATGCCACAACATATGTCACCGGTGGCAGTGCAGCTCATGGCGCCA
GCACTATTACTAAGCTTTTCACTGTAGGCGCCAAGCAGAACCTGCAGCTGGTCA

>630_S7_L001_R1_001.fastq_22_3a_44
CCCCCGCTGTGGGTATGGTGGTAGCGCACGTCTTGCGATTGCCCCAGACCTTGTTCGACATAATAGCTGG
GGCCCATTGGGGCATCTTAGCAGGCCTAGCCTATTACTCCATGCAGGGCAATTGGGCTAAGGTCGCTATC
ATCATGGTTATGTTTTCAGGGGTCGATGCCACAACATATGTCACCGGTGGCAGTGCAGCTCATGGCGCCA
GCACTATTACTAAGCTTTTCACTGTAGGCGCCAAGCAGAACCTGCAGCTGGTCA

>630_S7_L001_R1_001.fastq_23_3a_37
CCCCCGCTGTGGGTATGGTGGTGGCGCACGTCTTGCGATTGCCCCAGACCTTGTTCGACATAATAGCTGG
GGCCCATTGGGGCATCTTAGCAGGCCTAGCCTATTACTCCATGCAGGGCAATTGGGCTAAGGTCGCTATC
ATCATGGTTATGTTTTCAGGGGTCGATGCCACAACATATGTCACCGGTGGCAGTGCAGCTCATGGTGCCA
GCACTATTACTAAGCTTTTCACTGTAGGCGCCAAGCAGAACCTGCAGCTGGTCA

>630_S7_L001_R1_001.fastq_24_3a_34
CCCCCGCTGTGGGTATGGTGGTGGCGCACGTCTTGCGATTGCCCCAGACCTTGTTCGACATAATAGCTGG
GGCCCATTGGGGCATCTTAGCAGGCCTAGCCTATTACTCCATGCAGGGCAATTGGGCTAAGGTCGCTATC
ATCATGGTTATGTTTTCGGGGGTCGATGCCTCAACATATGTCACCGGTGGCAGTGCAGCTCGTGGCGCCA
GCACTTTTGCCGGGCTTTTTAGTCCAGGCGCCAAGCAGAACCTGCAGTTGGTCA

>630_S7_L001_R1_001.fastq_25_3a_34
CCCCCGCTGTGGGTATGGTGGTGGCGCACGTCTTGCGGTTGCCCCAGACCTTGTTCGACATAATAGCTGG
GGCCCATTGGGGCATCTTAGCAGGCCTAGCCTATTACTCCATGCAGGGCAATTGGGCTAAGGTCGCTATC
ATCATGGTTATGTTTTCAGGGGTCGATGCCTCAACATATGTCACCGGTGGCAGTGCAGCTCATGGCGCCA
GCACTATTACTAAGCTTTTCACTGTAGGCGCCAAGCAGAACCTGCAGCTGGTCA

>630_S7_L001_R1_001.fastq_26_3a_31
CCCCCGCTGTGGGTATGGTGGTGGCGCATGTCTTGCGGTTGCCCCAGACCTTGTTCGACATAATAGCTGG
GGCCCATTGGGGCATCTTGGCAGGCCTAGCCTATTACTCCATGCAGGGCAATTGGGCTAAGGTCGCTATC
ATCATGGTTATGTTTTCGGGGGTCGATGCCTCAACATATGTCACCGGTGGCAGTGCAGCTCGTGGCGCCA
GCACTTTTGCCGGGCTTTTTAGTCCAGGCGCCAAGCAGAACCTGCAGCTGGTCA

>630_S7_L001_R1_001.fastq_27_3a_31
CCCCCGCTGTGGGTATGGTGGTGGCGCATGTCTTGCGGTTGCCCCAGACCTTGTTCGACATAATAGCTGG
GGCCCATTGGGGCATCTTGGCAGGCCTAGCTTATTACTCCATGCAGGGCAATTGGGCTAAGGTCGCTATC
ATCATGGTTATGTTTTCAGGGGTCGATGCCACAACATATGTCACCGGTGGCAGTGCAGCTCATGGCGCCA
GCACTATTACTAAGCTTTTCACTGTAGGCGCCAAGCAGAACCTGCAGCTGGTCA

>630_S7_L001_R1_001.fastq_28_3a_31
CCCCCGCTGTGGGTATGGTGGTGGCGCATGTCTTGCGATTGCCCCAGACCTTGTTCGACATAATAGCTGG
GGCCCATTGGGGCATCTTAGCAGGCCTAGCCTATTACTCCATGCAGGGCAATTGGGCTAAGGTCGCTATC
ATCATGGTTATGTTTTCAGGGGTCGATGCCACAACATATGTCACCGGTGGCAGTGCAGCTCATGGCGCCA
GCACTATTACTAAGCTTTTCACTGTAGGCGCCAAGCAGAACCTGCAGCTGGTCA

>630_S7_L001_R1_001.fastq_29_3a_30
CCCCCGCTGTGGGTATGGTGGTGGCGCACGTCTTGCGATTGCCCCAGACCTTGTTCGACATAATAGCTGG
GGCCCATTGGGGCATCTTAGCAGGCCTAGCCTATTACTCCATGCAGGGCAATTGGGCTAAGGTCGCTATC
ATCATGGTTATGTTTTCAGGGGTCGATGCCACAACATATGTCACCGGTGGCAGTGCGGCTCATGGCGCCA
GCACTATTACTAAGCTTTTCACTGTAGGCGCCAAGCAGAACCTGCAGCTGGTCA

>630_S7_L001_R1_001.fastq_30_3a_29
CCCCCGCTGTGGGTATGGTGGTGGCGCACGTCTTGCGATTGCCCCAGACCTTGTTCGACATAATAGCTGG
GGCCCATTGGGGCATCTTAGCAGGCCTAGCCTATTACTCCATGCAGGGCAATTGGGCTAAGGTCGCTATC
ATCATGGTTATGTTCTCAGGGGTCGATGCCACAACATATGTCACCGGTGGCAGTGCAGCTCATGGCGCCA
GCACTATTACTAAGCTTTTCACTGTAGGCGCCAAGCAGAACCTGCAGCTGGTCA

>630_S7_L001_R1_001.fastq_31_3a_29
CCCCCGCTGTGGGTATGGTGGTGGCGCACGTCTTGCGGTTGCCCCAGACCTTGTTCGACATAATAGCTGG
GGCCCATTGGGGCATCTTAGCAGGCCTAGCCTATTACTCCATGCAGGGCAATTGGGCTAAGGTCGCTATC
ATCATGGTTATGTTTTCAGGGGTCGATGCCACAACATACGTCACCGGTGGCAGTGCAGCTCATGGCGCCA
GCACTATTACTAAGCTTTTCACTGTAGGCGCCAAGCAGAACCTGCAGCTGGTCA

>630_S7_L001_R1_001.fastq_32_3a_27
CCCCCGCTGTGGGTATGGTGGTGGCGCACGTCTTGCGATTGCCCCAGACCTTGTTCGACATAATAGCTGG
GGCCCATTGGGGCATCTTAGCAGGCCTAGCCTATTACTCCATGCAGGGCAATTGGGCTAAGGTCGCTATC
ATCATGGTTATGTTTTCAGGGGTCGACGCCACAACATATGTCACCGGTGGCAGTGCAGCTCATGGCGCCA
GCACTATTACTAAGCTTTTCACTGTAGGCGCCAAGCAGAACCTGCAGCTGGTCA

>630_S7_L001_R1_001.fastq_33_3a_26
CCCCCGCTGTGGGCATGGTGGTGGCGCACGTCTTGCGATTGCCCCAGACCTTGTTCGACATAATAGCTGG
GGCCCATTGGGGCATCTTAGCAGGCCTAGCCTATTACTCCATGCAGGGCAATTGGGCTAAGGTCGCTATC
ATCATGGTTATGTTTTCAGGGGTCGATGCCACAACATATGTCACCGGTGGCAGTGCAGCTCATGGCGCCA
GCACTATTACTAAGCTTTTTACTGTAGGCGCCAAGCAGAACCTGCAGCTGGTCA

>630_S7_L001_R1_001.fastq_34_3a_26
CCCCCGCTGTGGGTATGGTGGTGGCGCACGTCTTGCGGTTGCCCCAGACCTTGTTCGACATAATAGCTGG
GGCCCATTGGGGCATCTTAGCAGGCCTAGCCTATTACTCCATGCAGGGCAATTGGGCTAAGGTCGCTATC
ATCATGGTTATGTTTTCAGGGGTCGATGCCACAACATATGTCACCGGTGGCAGTGCAGCTCATGGCGCCA
GCACTATTACTAAGCTTTTTACTGTAGGCGCCAAGCAGAACCTGCAGCTGGTCA

>630_S7_L001_R1_001.fastq_35_3a_26
CCCCCGCTGTGGGTATGGTGGTGGCGCACGTCTTGCGACTGCCCCAGACCTTGTTCGACATAATAGCTGG
GGCCCATTGGGGCATCTTAGCAGGCCTAGCCTATTACTCCATGCAGGGCAATTGGGCTAAGGTCGCTATC
ATCATGGTTATGTTTTCAGGGGTCGATGCCACAACATATGTCACCGGTGGCAGTGCAGCTCATGGCGCCA
GCACTATTACTAAGCTTTTCACTGTAGGCGCCAAGCAGAACCTGCAGCTGGTCA

>630_S7_L001_R1_001.fastq_36_3a_25
CCCCCGCTGTGGGTATGGTGGTGGCGCACGTCTTGCGATTGCCCCAGACCTTGTTCGACATAATAGCTGG
GGCCCATTGGGGCATCTTAGCAGGCCTAGCCTATTACTCCATGCAGGGCAATTGGGCTAAGGTCGCTATC
ATCATGATTATGTTTTCAGGGGTCGATGCCACAACATATGTCACCGGTGGCAGTGCAGCTCATGGCGCCA
GCACTATTACTAAGCTTTTCACTGTAGGCGCCAAGCAGAACCTGCAGCTGGTCA

>630_S7_L001_R1_001.fastq_37_3a_25
CCCCCGCTGTGGGTATGGTGGTGGCGCACGTCTTGCGGTTGCCCCAGACCTTGTTCGACATAATAGCTGG
GGCCCATTGGGGCATCTTAGCGGGCCTAGCCTATTACTCCATGCAGGGCAATTGGGCTAAGGTCGCTATC
ATCATGGTTATGTTTTCAGGGGTCGATGCCTCAACATATGTCACCGGTGGCAGTGCAGCTCATGGCGCCA
GCACTCTTACTACCCTTTTTACTGTAGGCGCCAAGCAGAACCTGCAGCTGGTCA

>630_S7_L001_R1_001.fastq_38_3a_23
CCCCCGCTGTGGGTATGGTGGTGGCGCACGTCTTGCGATTGCCCCAGACCTTGTTCGACATAATAGCTGG
GGCCCATTGGGGCATCTTAGCAGGCCTAGCCTATTACTCCATGCAGGGCAATTGGGCTAAGGTCGCTATC
ATCATGGTTATGTTTTCAGGGGTCGATGCCACAACATATGTCACCGGTGGCAGTGCAGCTCATGGCGCCA
GCACTATTACCAAGCTTTTCACTGTAGGCGCCAAGCAGAACCTGCAGCTGGTCA

>630_S7_L001_R1_001.fastq_39_3a_23
CCCCCGCTGTGGGTATGGTGGTGGCGCACGTCTTGCGATTGCCCCAGACCTTGTTCGACATAATAGCTGG
GGCCCATTGGGGCATCTTAGCAGGCCTAGCCTATTACTCCATGCAGGGCAATTGGGCTAAGGTCGCTATC
ATCATGGTTATGTTTTCAGGGGTCGATGCCACAACATATGTCACCGGTGGCAGTGCAGCCCATGGCGCCA
GCACTATTACTAAGCTTTTCACTGTAGGCGCCAAGCAGAACCTGCAGCTGGTCA

>630_S7_L001_R1_001.fastq_40_3a_22
CCCCCGCTGTGGGTATGGTGGTGGCGCACGTCTTGCGATTGCCCCAGACCTTGTTCGATATAATAGCTGG
GGCCCATTGGGGCATCTTAGCAGGCCTAGCCTATTACTCCATGCAGGGCAATTGGGCTAAGGTCGCTATC
ATCATGGTTATGTTTTCAGGGGTCGATGCCACAACATATGTCACCGGTGGCAGTGCAGCTCATGGCGCCA
GCACTATTACTAAGCTTTTCACTGTAGGCGCCAAGCAGAACCTGCAGCTGGTCA

>630_S7_L001_R1_001.fastq_41_3a_22
CCCCCGCTGTGGGTATGGTGGTGGCGCACGTCTTGCGATTGCCCCAGACCTTGTTCGACATAATAGCTGG
GGCCCATTGGGGCATCTTAGCAGGCCTAGCCTATTACTCCATGCAGGGCAATTGGGCCAAGGTCGCTATC
ATCATGGTTATGTTTTCAGGGGTCGATGCCACAACATATGTCACCGGTGGCAGTGCAGCTCATGGCGCCA
GCACTATTACTAAGCTTTTCACTGTAGGCGCCAAGCAGAACCTGCAGCTGGTCA

>630_S7_L001_R1_001.fastq_42_3a_21
CCCCCGCTGTGGGTATGGTGGTGGCGCACGTTTTGCGATTGCCCCAGACCTTGTTCGACATAATAGCTGG
GGCCCATTGGGGCATCTTAGCAGGCCTAGCCTATTACTCCATGCAGGGCAATTGGGCTAAGGTCGCTATC
ATCATGGTTATGTTTTCAGGGGTCGATGCCACAACATATGTCACCGGTGGCAGTGCAGCTCATGGCGCCA
GCACTATTACTAAGCTTTTCACTGTAGGCGCCAAGCAGAACCTGCAGCTGGTCA

>630_S7_L001_R1_001.fastq_43_3a_21
CCCCCGCTGTGGGTATGGTGGTGGCGCACGTCTTGCGATTGCCCCAGACCTTGTTCGACATAATAGCTGG
GGCCCATTGGGGCATCTTGGCAGGCCTAGCCTATTACTCCATGCAGGGCAATTGGGCTAAGGTCGCTATC
ATCATGGTTATGTTTTCAGGGGTCGATGCCACAACATATGTCACCGGTGGCAGTGCAGCTCATGGCGCCA
GCACTATTACTAAGCTTTTCACTGTAGGCGCCAAGCAGAACCTGCAGCTGGTCA

>630_S7_L001_R1_001.fastq_44_3a_21
CCCCCGCTGTGGGTATGGTGGTGGCGCATGTCTTGCGGTTGCCCCAGACCTTGTTCGACATAATAGCTGG
GGCCCATTGGGGCATCTTGGCAGGCCTAGCCTATTACTCCATGCAGGGCAATTGGGCTAAGGTCGCTATC
ATCATGGTTATGTTTTCAGGGGTCGATGCCTCAACATATGTCACCGGTGGCAGTGCAGCTCATGGCGCCA
GCACTCTTACTACCCTTTTTACTGTAGGCGCCAAGCAGAACCTGCAGCTGGTCA

>630_S7_L001_R1_001.fastq_45_3a_20
CCCCCGCTGTGGGTATGGTGGTGGCGCACGTCTTGCGATTGCCCCAGACCTTGTTCGACATAATAGCTGG
GGCCCATTGGGGCATCTTAGCAGGCCTAGCCTATTACTCCATGCAGGGCAATTGGGCTAAGGTCGCTATC
ATCATGGTTATGTTTTCAGGGGTCGATGCCACAACATATGTCACCGGTGGCAGTGCAGCTCATGGCGCCA
GCACCATTACTAAGCTTTTCACTGTAGGCGCCAAGCAGAACCTGCAGCTGGTCA

>630_S7_L001_R1_001.fastq_46_3a_20
CCCCCGCTGTGGGTATGGTGGTGGCGCATGTCTTGCGGTTGCCCCAGACCTTGTTCGACATAATAGCTGG
GGCCCATTGGGGCATCTTAGCAGGCCTAGCCTATTACTCCATGCAGGGCAATTGGGCTAAGGTCGCTATC
ATCATGGTTATGTTTTCAGGGGTCGATGCCACAACATACGTCACCGGTGGCAGTGCAGCTCATGGCGCCA
GCACTATTACTAAGCTTTTTACTGTAGGCGCCAAGCAGAACCTGCAGCTGGTCA

>630_S7_L001_R1_001.fastq_47_3a_19
CCCCCGCTGTGGGTATGGTGGTGGCGCACGTCTTGCGGTTGCCCCAGACCTTGTTCGACATAATAGCTGG
GGCCCATTGGGGCATCTTAGCAGGCCTAGCCTATTACTCCATGCAGGGCAATTGGGCTAAGGTCGCTATC
ATCATGGTTATGTTTTCAGGGGTCGATGCCTCAACATATGTCACCGGTGGCAGTGCAGCTCATGGCGCCA
GCACTCTTACTACCCTTTTCACTGTAGGCGCCAAGCAGAACCTGCAGCTGGTCA

>630_S7_L001_R1_001.fastq_48_3a_18
CCCCCGCTGTGGGTATGGTGGTGGCGCACGTCTTGCGATTGCCCCAGACCTTGTTCGACATAATAGCTGG
GGCCCATTGGGGCATCTTAGCAGGCCTAGCCTATTACTCCATGCAGGGCAATTGGGCTAAGGTCGCTATC
ATCATGGTTATGTTTTCAGGGGTCGATGCCTCAACATATATCACCGGTGGCAGCGCAGCTCGTAGCACCA
ACACTTTTACTAGTTTTTTTGATGTAGGCGCCAAGCAGAACCTGCAGCTGGTCA

>630_S7_L001_R1_001.fastq_49_3a_18
CCCCCGCTGTGGGTATGGTGGTGGCGCACGTCTTGCGATTGCCCCAGACCTTGTTCGACATAATAGCTGG
GGCCCATTGGGGCATCTTAGCAGGCCTAGCCTATTACTCCATGCAGGGCAATTGGGCTAAGGTCGCTATC
ATCATGGTTATGTTTTCAGGGGTCGATGCCTCAACATATGTCACCGGTGGCAGTGCAGCTCATGGCGCCA
GCACTATTACTAAGCTTTTCACTGTAGGCGCCAAGCAGAACCTGCAGCTGGTCA

>630_S7_L001_R1_001.fastq_50_3a_18
CCCCCGCTGTGGGTATGGTGGTGGCGCACGTCTTGCGGTTGCCCCAGACCTTGTTCGACATAATAGCTGG
GGCCCATTGGGGCATCTTAGCAGGCCTAGCCTATTACTCCATGCAGGGCAATTGGGCTAAGGTCGCTATC
ATCATGGTTATGTTTTCGGGGGTCGATGCCTCAACATATGTCACCGGTGGCAGTGCAGCTCGTGGCGCCA
GCACTTTTGCCGGGCTTTTTAGTCCAGGCGCCAAGCAGAACCTGCAGTTGGTCA

>630_S7_L001_R1_001.fastq_51_3a_17
CCCCCGCTGTAGGTATGGTGGTGGCGCACGTCTTGCGATTGCCCCAGACCTTGTTCGACATAATAGCTGG
GGCCCATTGGGGCATCTTAGCAGGCCTAGCCTATTACTCCATGCAGGGCAATTGGGCTAAGGTCGCTATC
ATCATGGTTATGTTTTCAGGGGTCGATGCCACAACATATGTCACCGGTGGCAGTGCAGCTCATGGCGCCA
GCACTATTACTAAGCTTTTCACTGTAGGCGCCAAGCAGAACCTGCAGCTGGTCA

>630_S7_L001_R1_001.fastq_52_3a_17
CCCCCGCTGTGGGTATGGTGGTGGCGCACGTCTTGCGATTGCCCCAGACCTTGTTCGACATAATAGCTGG
GGCCCATTGGGGCATCTTAGCAGGCCTAGCCTATTACTCCATGCAGGGCAATTGGGCTAAGGTCGCTATC
ATCATGGTTATGTTTTCAGGGGTCGATGCCACAACATATGTCACCGGTGGCAGTGCAGCTCATGGCGCCA
GCACTATTACTACCCTTTTTACTGTAGGCGCCAAGCAGAACCTGCAGCTGGTCA

>630_S7_L001_R1_001.fastq_53_3a_17
CCCCCGCTGTGGGTATGGTGGTGGCGCACGTCTTGCGGTTGCCCCAGACCTTGTTCGACATAATAGCTGG
GGCCCATTGGGGCATCTTGGCAGGCCTAGCCTATTACTCTATGCAGGGCAATTGGGCTAAGGTCGCTATC
ATCATGGTTATGTTTTCAGGGGTCGATGCCTCAACATATATCACCGGTGGCAGCGCAGCTCGTAGCACCA
ACACTTTTACTAGTTTTTTTGATGTAGGCGCCAAGCAGAACCTGCAGCTGGTCA

>630_S7_L001_R1_001.fastq_54_3a_16
CCCCCGCTGTGGGTATGGTGGTGGCGCACGTCTTGCGATTGCCCCAGACCCTGTTCGACATAATAGCTGG
GGCCCATTGGGGCATCTTAGCAGGCCTAGCCTATTACTCCATGCAGGGCAATTGGGCTAAGGTCGCTATC
ATCATGGTTATGTTTTCAGGGGTCGATGCCACAACATATGTCACCGGTGGCAGTGCAGCTCATGGCGCCA
GCACTATTACTAAGCTTTTCACTGTAGGCGCCAAGCAGAACCTGCAGCTGGTCA

>630_S7_L001_R1_001.fastq_55_3a_16
CCCCCGCTGTGGGTATGGTGGTGGCGCATGTCTTGCGGTTGCCCCAGACCTTGTTCGACATAATAGCTGG
GGCCCATTGGGGCATCTTGGCAGGCCTAGCCTATTACTCCATGCAGGGCAATTGGGCTAAGGTCGCTATC
ATCATGGTTATGTTTTCGGGGGTCGATGCCTCAACATATGTCACCGGTGGCAGTGCAGCTCGTGGCGCTA
GCACTTTTGCCGGGCTTTTTAGTCCAGGCGCCAAGCAGAACCTGCAGCTGGTCA

>630_S7_L001_R1_001.fastq_56_3a_15
CCCCCGCTGTGGGTATGGTGGTGGCGCACGTCTTGCGGTTGCCCCAGACCTTGTTCGACATAATAGCTGG
GGCCCATTGGGGCATCTTAGCAGGCCTAGCCTATTACTCCATGCAGGGCAATTGGGCTAAGGTCGCTATT
ATCATGGTTATGTTTTCAGGGGTCGATGCCTCAACATATGTCACCGGTGGCAGTGCAGCTCATGGCGCCA
GCACTCTTACTACCCTTTTTACTGTAGGCGCCAAGCAGAACCTGCAGCTGGTCA

>630_S7_L001_R1_001.fastq_57_3a_15
CCCCCGCTGTGGGTATGGTGGTGGCGCACGTCTTGCGATTGCCCCAGACCTTGTTTGACATAATAGCTGG
GGCCCATTGGGGCATCTTAGCAGGCCTAGCCTATTACTCCATGCAGGGCAATTGGGCTAAGGTCGCTATC
ATCATGGTTATGTTTTCAGGGGTCGATGCCACAACATATGTCACCGGTGGCAGTGCAGCTCATGGCGCCA
GCACTATTACTAAGCTTTTCACTGTAGGCGCCAAGCAGAACCTGCAGCTGGTCA

>630_S7_L001_R1_001.fastq_58_3a_15
CCCCCGCTGTGGGTATGGTGGTGGCGCATGTCTTGCGGTTGCCCCAGACCTTGTTCGACATAATAGCTGG
GGCCCATTGGGGCATCTTGGCAGGCCTAGCCTATTACTCCATGCAGGGCAATTGGGCTAAGGTCGCTATC
ATCATGGTTATGTTTTCAGGGGTCGATGCCACAACATACGTCACCGGTGGCAGTGCAGCTCATGGCGCCA
GCACTATTACTAAGCTTTTTACTGTAGGCGCCAAGCAGAACCTGCAGCTGGTCA

>630_S7_L001_R1_001.fastq_59_3a_15
CCCCCGCTGTGGGTATGGTGGTGGCGCATGTCTTGCGGTTGCCCCAGACCTTGTTCGACATAATAGCTGG
GGCCCATTGGGGCATCTTGGCAGGCCTAGCTTATTACTCCATGCAGGGCAATTGGGCTAAGGTCGCTATC
ATCATGGTTATGTTTTCAGGGGTCGATGCCTCAACATATGTCACCGGTGGCAGTGCAGCTCATGGCGCCA
GCACTCTTACTACCCTTTTTACTGTAGGCGCCAAGCAGAACCTGCAGCTGGTCA

>630_S7_L001_R1_001.fastq_60_3a_15
CCCCCGCTGTGGGTATGGTGGTGGCGCACGTCTTGCGATTGCCCCAGACCTTGTTCGACATAATAGCTGG
GGCCCATTGGGGTATCTTAGCAGGCCTAGCCTATTACTCCATGCAGGGCAATTGGGCTAAGGTCGCTATC
ATCATGGTTATGTTTTCAGGGGTCGATGCCACAACATACGTCACCGGTGGCAGTGCAGCTCATGGCGCCA
GCACTATTACTAAGCTTTTTACTGTAGGCGCCAAACAGAACCTGCAGCTGGTCA

>630_S7_L001_R1_001.fastq_61_3a_15
CCCCCGCTGTGGGTATGGTGGTGGCGCACGTCCTGCGATTGCCCCAGACCTTGTTCGACATAATAGCTGG
GGCCCATTGGGGCATCTTAGCAGGCCTAGCCTATTACTCCATGCAGGGCAATTGGGCTAAGGTCGCTATC
ATCATGGTTATGTTTTCAGGGGTCGATGCCACAACATATGTCACCGGTGGCAGTGCAGCTCATGGCGCCA
GCACTATTACTAAGCTTTTCACTGTAGGCGCCAAGCAGAACCTGCAGCTGGTCA

>630_S7_L001_R1_001.fastq_62_3a_14
CCCCCGCTGTGGGTATGGTGGTGGCGCACGTCTTGCGATTGCCCCAGACCTTGTTCGACATAATAGCTGG
GGCCCATTGGGGCATCTTGGCAGGCCTAGCTTATTACTCCATGCAGGGCAATTGGGCTAAGGTCGCTATC
ATCATGGTTATGTTTTCGGGGGTCGATGCCTCAACATATGTCACCGGTGGCAGTGCAGCTCGTGGCGCCA
GCACTTTTGCCGGGCTTTTTAGTCCAGGCGCCAAGCAGAACCTGCAGTTGGTCA

>630_S7_L001_R1_001.fastq_63_3a_14
CCCCCGCTGTGGGTATGGTGGTGGCGCACGTCTTGCGATTGCCCCAGACCTTGTTCGACATAATAGCTGG
GGCCCATTGGGGCATCTTAGCAGGCCTAGCCTATTACTCCATGCAGGGCAATTGGGCTAAGGTCGCTATC
ATCATGGTTATGTTTTCAGGGGTCGATGCCACAACATATGTCACCGGTGGCAGTGCAGCTCATGGCGCCG
GCACTATTACTAAGCTTTTCACTGTAGGCGCCAAGCAGAACCTGCAGCTGGTCA

>630_S7_L001_R1_001.fastq_64_3a_14
CCCCCGCTGTGGGTATGGTGGTGGCGCACGTCTTGCGATTGCCCCAGACCTTGTTCGACATAATAGCTGG
GGCCCATTGGGGCATCCTAGCAGGCCTAGCCTATTACTCCATGCAGGGCAATTGGGCTAAGGTCGCTATC
ATCATGGTTATGTTTTCAGGGGTCGATGCCACAACATATGTCACCGGTGGCAGTGCAGCTCATGGCGCCA
GCACTATTACTAAGCTTTTCACTGTAGGCGCCAAGCAGAACCTGCAGCTGGTCA

>630_S7_L001_R1_001.fastq_65_3a_14
CCCCCGCTGTGGGTATGGTGGTGGCGCACGTCTTGCGATTGCCCCAGACCTTGTTCGACATAATAGCTGG
GGCCCATTGGGGCATCTTAGCAGGCCTAGCCTATTACTCCATGCAGGGCAATTGGGCTAAGGTCGCTATC
ATCATGGTTATGTTTTCAGGGGTCGATGCCACAACATATGTCACCGGTGGCAGCGCAGCTCATGGCGCCA
GCACTATTACTAAGCTTTTCACTGTAGGCGCCAAGCAGAACCTGCAGCTGGTCA

>630_S7_L001_R1_001.fastq_66_3a_14
CCCCCGCTGTGGGTATGGTGGTGGCGCACGTCTTGCGATTGCCCCAGACCTTGTTCGACATAATAGCTGG
GGCCCATTGGGGCATCTTGGCAGGCCTAGCCTATTACTCCATGCAGGGCAATTGGGCTAAGGTCGCTATC
ATCATGGTTATGTTTTCGGGGGTCGATGCCTCAACATATGTCACCGGTGGCAGTGCAGCTCGTGGCGCCA
GCACTTTTGCCGGGCTTTTTAGTCCAGGCGCCAAGCAGAACCTGCAGTTGGTCA

>630_S7_L001_R1_001.fastq_67_3a_14
CCCCCGCTGTGGGTATGGTGGTGGCGCACGTCTTGCGATTGCCCCAGACCTTGTTCGACATAATAGCTGG
GGCCCATTGGGGCATCTTAGCAGGCCTAGCCTATTACTCTATGCAGGGCAATTGGGCTAAGGTCGCTATC
ATCATGGTTATGTTTTCAGGGGTCGATGCCACAACATATGTCACCGGTGGCAGTGCAGCTCATGGCGCCA
GCACTATTACTAAGCTTTTCACTGTAGGCGCCAAGCAGAACCTGCAGCTGGTCA

>630_S7_L001_R1_001.fastq_68_3a_14
CCCCCGCTGTGGGTATGGTGGTGGCGCACGTCTTGCGATTGCCCCAGACCTTGTTCGACATAATAGCTGG
GGCCCATTGGGGCATCTTAGCAGGCCTAGCCTATTACTCCATGCAGGGCAATTGGGCTAAGGTCGCTATC
ATCATGGTTATGTTTTCAGGGGTCGATGCCACAACATATGTCACCGGTGGCAGTGCAGCTCATGGCGCCA
GCACTATTACTAAGCTTTTCACTGTAGGCGCCAAGCAGAACCTGCAACTGGTCA

>630_S7_L001_R1_001.fastq_69_3a_14
CCCCCGCTGTGGGCATGGTGGTGGCGCACGTCTTGCGATTGCCCCAGACCTTGTTCGACATAATAGCTGG
GGCCCATTGGGGCATCTTAGCAGGCCTAGCCTATTACTCCATGCAGGGCAATTGGGCTAAGGTCGCTATC
ATCATGGTTATGTTTTCAGGGGTCGATGCCACGACATACGTCACCGGTGGCAGTGCAGCTCATGGCGCCA
GCACTATTACTAAGCTTTTTACTGTAGGCGCCAAGCAGAACCTGCAGCTGGTCA

>630_S7_L001_R1_001.fastq_70_3a_13
CCCCCGCTGTGGGTATGGTGGTGGCGCACGTCTTGCGATTGCCCCAGACCTTGTTCGACATAATAGCTGG
GGCCCATTGGGGCATCTTAGCGGGCCTAGCCTATTACTCCATGCAGGGCAATTGGGCTAAGGTCGCTATC
ATCATGGTTATGTTTTCAGGGGTCGATGCCACAACATATGTCACCGGTGGCAGTGCAGCTCATGGCGCCA
GCACTATTACTAAGCTTTTCACTGTAGGCGCCAAGCAGAACCTGCAGCTGGTCA

>630_S7_L001_R1_001.fastq_71_3a_13
CCCCCGCTGTGGGCATGGTGGTGGCGCACGTCTTGCGATTGCCCCAGACCTTGTTCGACATAATAGCTGG
GGCCCATTGGGGCATCTTAGCAGGCCTAGCCTATTACTCCATGCAGGGCAATTGGGCTAAGGTCGCTATC
ATCATGGTTATGTTTTCGGGGGTCGATGCCTCAACATATGTCACCGGTGGCAGTGCAGCTCGTGGCGCCA
GCACTTTTGCCGGGCTTTTTAGTCCAGGCGCCAAGCAGAACCTGCAGTTGGTCA

>630_S7_L001_R1_001.fastq_72_3a_13
CCCCCGCTGTGGGTATGGTGGTGGCGCACGTCTTGCGATTGCCCCAGACCTTGTTCGACATAATAGCTGG
GGCCCATTGGGGCATCTTAGCAGGCCTGGCCTATTACTCCATGCAGGGCAATTGGGCTAAGGTCGCTATC
ATCATGGTTATGTTTTCAGGGGTCGATGCCACAACATATGTCACCGGTGGCAGTGCAGCTCATGGCGCCA
GCACTATTACTAAGCTTTTCACTGTAGGCGCCAAGCAGAACCTGCAGCTGGTCA

>630_S7_L001_R1_001.fastq_73_3a_13
CCCCCGCTGTGGGTATGGTGGTGGCGCACGTCTTGCGATTGCCCCAGACCTTGTTCGACATAATAGCTGG
GGCCCATTGGGGCATCTTAGCAGGCCTAGCCTATTACTCCATGCAGGGCAATTGGGCTAAGGTCGCTATC
ATCATGGTTATGTTTTCGGGGGTCGATGCCTCAACATATGTCACCGGTGGCAGTGCAGCTCGTGGCGCCA
GCACTTTTGCCGGGCTTTTTAGTCCAGGCGCCAAGCAGAACCTGCAGCTGGTCA

>630_S7_L001_R1_001.fastq_74_3a_13
CCCCCGCTGTGGGTATGGTGGTGGCGCACGTCTTGCGATTGCCCCAGACCTTGTTCGACATAATAGCTGG
GGCCCATTGGGGCATCTTAGCAGGCCTAGCCTATTACTCCATGCAGGGCAATTGGGCTAAGGTCGCTATC
ATCATGGTTATGTTTTCAGGGGTCGATGCCACAACATATGTCACCGGTGGCAGTGCAGCTCATGGCGCCA
GCACTATTACTAAGCTTCTCACTGTAGGCGCCAAGCAGAACCTGCAGCTGGTCA

>630_S7_L001_R1_001.fastq_75_3a_13
CCCCCGCTGTGGGTATGGTGGTGGCGCACGTCTTGCGATTACCCCAGACCTTGTTCGACATAATAGCTGG
GGCCCATTGGGGCATCTTAGCAGGCCTAGCCTATTACTCCATGCAGGGCAATTGGGCTAAGGTCGCTATC
ATCATGGTTATGTTTTCAGGGGTCGATGCCACAACATATGTCACCGGTGGCAGTGCAGCTCATGGCGCCA
GCACTATTACTAAGCTTTTCACTGTAGGCGCCAAGCAGAACCTGCAGCTGGTCA

>630_S7_L001_R1_001.fastq_76_3a_13
CCCCCGCTGTGGGTATGGTGGTGGCGCACGTCTTGCGATTGCCCCAGACCTTGTTCGACATAATAGCTGG
GGCCCATTGGGGCATCTTAGCAGGCCTAGCCTATTACTCCATGCAGGGCAATTGGGCTAAGGTCGCTATC
ATCATGGTTATGTTTTCAGGGGTCGATGCCACAACATATGTCACCGGTGGCAGTGCAGCTCATGGCGCCA
GCACTATTACTAAGCTTTTCACTGTAGGCGCCAAGCAGAACCTGCAGTTGGTCA

>630_S7_L001_R1_001.fastq_77_3a_13
CCCCCGCTGTGGGTATGGTGGTGGCGCACGTCTTGCGATTGCCCCAGACCTTGTTCGACATAATAGCTGG
GGCCCATTGGGGCATCTTAGCAGGCCTAGCCTATTACTCCATGCAGGGCAATTGGGCTAAGGTCGCTATC
ATCATGGTTATGTTCTCAGGGGTCGATGCCACAACATATGTCACCGGTGGCAGCGCAGCTCATGGCGCCA
GCACTATTACTAAGCTTTTCACTGTAGGCGCCAAGCAGAACCTGCAGCTGGTCA

>630_S7_L001_R1_001.fastq_78_3a_13
CCCCCGCTGTGGGTATGGTGGTGGCGCATGTCTTGCGGTTGCCCCAGACCTTGTTCGACATAATAGCTGG
GGCCCATTGGGGCATCTTGGCAGGCCTAGCCTATTACTCCATGCAGGGCAATTGGGCTAAGGTCGCTATC
ATCATGGTTATGTTTTCGGGGGTCGATGCCTCAACATATGTCACCGGTGGCAGTGCAGCTCATGGCGCCA
GCACTATTACTAAGCTTTTCACTGTAGGCGCCAAGCAGAACCTGCAGCTGGTCA

>630_S7_L001_R1_001.fastq_79_3a_12
CCCCCGCTGTGGGTATGGTGGTGGCGCACGTCTTGCGATTGCCCCAGACCTTGTTCGACATAATAGCTGG
GGCCCATTGGGGCATCTTAGCAGGCCTAGCCTATTACTCCATGCAGGGCAATTGGGCTAAGGTCGCTATC
ATCATGGTTATGTTTCCAGGGGTCGATGCCACAACATATGTCACCGGTGGCAGTGCAGCTCATGGCGCCA
GCACTATTACTAAGCTTTTCACTGTAGGCGCCAAGCAGAACCTGCAGCTGGTCA

>630_S7_L001_R1_001.fastq_80_3a_12
CCCCCGCTGTAGGTATGGTGGTGGCGCACGTCTTGCGGTTGCCCCAGACCTTGTTCGACATAATAGCTGG
GGCCCATTGGGGCATCTTAGCAGGCCTAGCCTATTACTCCATGCAGGGCAATTGGGCTAAGGTCGCTATC
ATCATGGTTATGTTTTCAGGGGTCGATGCCACAACATATGTCACCGGTGGCAGTGCAGCTCATGGCGCCA
GCACTATTACTAAGCTTTTCACTGTAGGCGCCAAGCAGAACCTGCAGCTGGTCA

>630_S7_L001_R1_001.fastq_81_3a_12
CCCCCGCTGTGGGCATGGTGGTGGCGCACGTCTTGCGATTGCCCCAGACCTTGTTCGACATAATAGCTGG
GGCCCATTGGGGCATCTTAGCAGGCCTAGCCTATTACTCCATGCAGGGCAATTGGGCTAAGGTCGCTATC
ATCATGGTTATGTTTTCAGGGGTCAATGCCACAACATACGTCACCGGTGGCAGTGCAGCTCATGGCGCCA
GCACTATTACTAAGCTTTTTACTGTAGGCGCCAAGCAGAACCTGCAGCTGGTCA

>630_S7_L001_R1_001.fastq_82_3a_12
CCCCCGCTGTGGGTATGGTGGTGGCGCACGTCTTGCGATTGCCCCAGACCTTGTTCGACATAATAGCTGG
GGCCCATTGGGGCATCTTAGCAGGCCTAGCCTATTACTCCATGCAGGGCAATTGGGCTAAGGTCGCTATC
ATCATGGTTATGTTTTCAGGGGTCGATGCCACAACATATGTCACCGGTGGCAGTGCAGCTCATGGCGCCA
GCACTATTACTAAGCTTTTCACTGTAGGCGCCAAGCAGAGCCTGCAGCTGGTCA

>630_S7_L001_R1_001.fastq_83_3a_12
CCCCCGCTGTAGGTATGGTGGTGGCGCACGTCTTGCGGTTGCCCCAGACCTTGTTCGACATAATAGCTGG
GGCCCATTGGGGCATCTTAGCAGGCCTAGCCTATTACTCCATGCAGGGCAATTGGGCTAAGGTCGCTATC
ATCATGGTTATGTTTTCAGGGGTCGATGCCTCAACATATGTCACCGGTGGCAGTGCAGCTCATGGCGCCA
GCACTCTTACTACCCTTTTTACTGTAGGCGCCAAGCAGAACCTGCAGCTGGTCA

>630_S7_L001_R1_001.fastq_84_3a_12
CCCCCGCTGTGGGTATGGTGGTGGCGCATGTCTTGCGGTTGCCCCAGACCTTGTTCGACATAATAGCTGG
GGCCCATTGGGGCATCTTGGCAGGCCTAGCTTATTACTCCATGCAGGGCAATTGGGCTAAGGTCGCTATC
ATCATGGTTATGTTTTCGGGGGTCGATGCCTCAACATATGTCACCGGTGGCAGTGCAGCTCATGGCGCCA
GCACTATTACTAAGCTTTTCACTGTAGGCGCCAAGCAGAACCTGCAGCTGGTCA

>630_S7_L001_R1_001.fastq_85_3a_12
CCCCCGCTGTGGGTATGGTGGTGGCGCACGTCTTGCGATTGCCCCAGACCTTGTTCGACATAATAGCTGG
GGCCCATTGGGGCATCTTGGCAGGCCTAGCCTATTACTCTATGCAGGGCAATTGGGCTAAGGTCGCTATC
ATCATGGTTATGTTTTCAGGGGTCGATGCCTCAACATATATCACCGGTGGCAGCGCAGCTCGTAGCACCA
ACACTTTTACTAGTTTTTTTGATGTAGGCGCCAAGCAGAACCTGCAGCTGGTCA

>630_S7_L001_R1_001.fastq_86_3a_12
CCCCCGCTGTGGGTATGGTGGTGGCGCATGTCTTGCGGTTGCCCCAGACCTTGTTCGACATAATAGCTGG
GGCCCATTGGGGCATCTTGGCAGGCCTAGCTTATTACTCCATGCAGGGCAATTGGGCTAAGGTCGCTATC
ATCATGGTTATGTTTTCGGGGGTCGATGCCTCAACATATGTCACCGGTGGCAGTGCAGCTCATGGCGCCA
GCACTCTTACTACCCTTTTTACTGTAGGCGCCAAGCAGAACCTGCAGCTGGTCA

>630_S7_L001_R1_001.fastq_87_3a_12
CCCCCGCTGTGGGTATGGTGGTGGCGCACGTCTTGCGGTTGCCCCAGACCTTGTTCGACATAATAGCTGG
GGCCCATTGGGGCATCTTAGCAGGCCTAGCCTATTACTCCATGCAGGGCAATTGGGCTAAGGTCGCTATC
ATCATGGTTATGTTCTCAGGGGTCGATGCCTCAACATATGTCACCGGTGGCAGTGCAGCTCATGGCGCCA
GCACTCTTACTACCCTTTTTACTGTAGGCGCCAAGCAGAACCTGCAGCTGGTCA

>630_S7_L001_R1_001.fastq_88_3a_12
CCCCCGCTGTGGGTATGGTGGTGGCGCACGCCTTGCGATTGCCCCAGACCTTGTTCGACATAATAGCTGG
GGCCCATTGGGGCATCTTAGCAGGCCTAGCCTATTACTCCATGCAGGGCAATTGGGCTAAGGTCGCTATC
ATCATGGTTATGTTTTCAGGGGTCGATGCCACAACATATGTCACCGGTGGCAGTGCAGCTCATGGCGCCA
GCACTATTACTAAGCTTTTCACTGTAGGCGCCAAGCAGAACCTGCAGCTGGTCA

>630_S7_L001_R1_001.fastq_89_3a_12
CCCCCGCTGTGGGTATGGTGGTGGCGCATGTCTTGCGGTTGCCCCAGACCTTGTTCGACATAATAGCTGG
GGCCCATTGGGGCATCTTGGCAGGCCTAGCTTATTACTCCATGCAGGGCAATTGGGCTAAGGTCGCTATC
ATCATGGTTATGTTTTCGGGGGTCGATGCCTCAACATATGTCACCGGTGGCAGTGCAGCTCGTGGCGCCA
GCACTTTTGCCGGGCTTTTTAGTCCAGGCGCCAAGCAGAACCTGCAATTGGTCA

>630_S7_L001_R1_001.fastq_90_3a_11
CCCCCGCTGTGGGTATGGTGGTGGCGCACGTCTTGCGATTGCCCCAGACCTTGTTCGACATAATAGCTGG
GGCCCATTGGGGCATCTTAGCAGGCCTAGCCTATTACTCCATGCAGGGCAATTGGGCTAAGGTCGCTATC
ATCATGGTTATGTTTTCGGGGGTCGATGCCTCAACATATGTCACCGGTGGCAGTGCAGCTCGTGGCGCTA
GCACTTTTGCCGGGCTTTTTAGTCCAGGCGCCAAGCAGAACCTGCAGTTGGTCA

>630_S7_L001_R1_001.fastq_91_3a_11
CCCCCGCTGTGGGTATGGTGGTGGCGCACGTCTTGCGATTGCCCCAGACCTTGTTCGACATAATAGCCGG
GGCCCATTGGGGCATCTTAGCAGGCCTAGCCTATTACTCCATGCAGGGCAATTGGGCTAAGGTCGCTATC
ATCATGGTTATGTTTTCAGGGGTCGATGCCACAACATATGTCACCGGTGGCAGTGCAGCTCATGGCGCCA
GCACTATTACTAAGCTTTTCACTGTAGGCGCCAAGCAGAACCTGCAGCTGGTCA

>630_S7_L001_R1_001.fastq_92_3a_11
CCCCCGCTGTGGGTATGGTGGTGGCGCACGTCTTGCGATTGCCCCAGACCTTGTTCGACATAATAGCTGG
GGCCCATTGGGGCATCTTAGCAGGCCTAGCCTATTACTCCATGCAGGGCAATTGGGCTAAGGCCGCTATC
ATCATGGTTATGTTTTCAGGGGTCGATGCCACAACATATGTCACCGGTGGCAGTGCAGCTCATGGCGCCA
GCACTATTACTAAGCTTTTCACTGTAGGCGCCAAGCAGAACCTGCAGCTGGTCA

>630_S7_L001_R1_001.fastq_93_3a_11
CCCCCGCTGTAGGTATGGTGGTGGCGCACGTCTTGCGGTTGCCCCAGACCTTGTTCGACATAATAGCTGG
GGCCCATTGGGGCATCTTGGCAGGCCTAGCCTATTACTCTATGCAGGGCAATTGGGCTAAGGTCGCTATC
ATCATGGTTATGTTTTCAGGGGTCGATGCCACAACATATGTCACCGGTGGCAGTGCAGCTCATGGCGCCA
GCACTATTACTAAGCTTTTCACTGTAGGCGCCAAGCAGAACCTGCAGCTGGTCA

>630_S7_L001_R1_001.fastq_94_3a_11
CCCCCGCTGTGGGTATGGTGGTGGCGCACGTCTTGCGATTGCCCCAGACCTTGTTCGACATAATAGCTGG
GGCCCATTGGGGCATCTTAGCAGGCCTAGCCTATTACTCCATGCGGGGCAATTGGGCTAAGGTCGCTATC
ATCATGGTTATGTTTTCAGGGGTCGATGCCACAACATATGTCACCGGTGGCAGTGCAGCTCATGGCGCCA
GCACTATTACTAAGCTTTTCACTGTAGGCGCCAAGCAGAACCTGCAGCTGGTCA

>630_S7_L001_R1_001.fastq_95_3a_11
CCCCCGCTGTGGGTATGGTGGTGGCGCACGTCTTGCGATTGCCCCAGACCTTGTTCGACATAATAGCTGG
GGCCCATTGGGGCATCTTAGCAGGCCTAGCCTATTACTCCATGCAGGGCAATTGGGCTAAGGTCGCTATC
ATCATGGTTATGTTTTCAGGGGTCGATGCCACAACATATGTCACCGGTGGCAGTGCAGCTCATGGCGCCA
GCACTATTACTAAGCCTTTCACTGTAGGCGCCAAGCAGAACCTGCAGCTGGTCA

>630_S7_L001_R1_001.fastq_96_3a_11
CCCCCGCTGTGGGTATGGTGGTGGCACACGTCTTGCGATTGCCCCAGACCTTGTTCGACATAATAGCTGG
GGCCCATTGGGGCATCTTAGCAGGCCTAGCCTATTACTCCATGCAGGGCAATTGGGCTAAGGTCGCTATC
ATCATGGTTATGTTTTCAGGGGTCGATGCCACAACATATGTCACCGGTGGCAGTGCAGCTCATGGCGCCA
GCACTATTACTAAGCTTTTCACTGTAGGCGCCAAGCAGAACCTGCAGCTGGTCA

>630_S7_L001_R1_001.fastq_97_3a_11
CCCCCGCTGTGGGTATGGTGGTGGCGCACGTCTTGCGATTGCCCCAGACCTTGTTCGACATAATAGCTGG
GGCCCATTGGGGCATCTTAGCAGGCCTAGCCTATTACTCCATGCAGGGCAATTGGGCTAAGGTCGCTATC
ATCATGGTTATGTTTTCAGGGGTCGATGCCACAACATATGTCACCGATGGCAGTGCAGCTCATGGCGCCA
GCACTATTACTAAGCTTTTCACTGTAGGCGCCAAGCAGAACCTGCAGCTGGTCA

>630_S7_L001_R1_001.fastq_98_3a_11
CCCCCGCTGTGGGTATGGTGGTGGCGCACGTCTTGCGATTGCCCCAGACCTTGTTCGACATAATAGCTGG
GGCCCATTGGGGCATCTTAGCAGGCCTAGCCTATTACTCCATGCAGGGCAATTGGGCTAAGGTCGCTATC
ATCATGGTTATGTTTTCAGGGGTCGATGCCTCAACATATGTCACCGGTGGCAGTGCAGCTCATGGCGCCA
GCACTATTACTAAGCTTTTTACTGTAGGCGCCAAGCAGAACCTGCAGCTGGTCA

>630_S7_L001_R1_001.fastq_99_3a_11
CCCCCGCTGTGGGTATGGTGGTGGCGCACGTCTTGCGATTGCCCCAGACCTTGTTCGACATAATAGCTGG
GGCCCATTGGGGCATCTTAGCAGGCCTAGCCTATTACTCCATGCAGGGCAATTGGGCTAAGGTCGCTATC
ATCATGGTTATGTTTTCAGGGGTTGATGCCACAACATATGTCACCGGTGGCAGTGCAGCTCATGGCGCCA
GCACTATTACTAAGCTTTTCACTGTAGGCGCCAAGCAGAACCTGCAGCTGGTCA

>630_S7_L001_R1_001.fastq_100_3a_11
CCCCCGCTGTGGGTATGGTGGTGGCGCACGTCTTGCGGTTGCCCCAGACCTTGTTCGACATAATAGCTGG
GGCCCATTGGGGCATCTTAGCAGGCCTAGCCTATTACTCCATGCAGGGCAATTGGGCTAAGGTCGCTATC
ATCATGGTTATGTTTTCAGGGGTCGATGCCTCAACATATGTCACCGGTGGCAGTGCAGCTCATGGTGCCA
GCACTCTTACTACCCTTTTTACTGTAGGCGCCAAGCAGAACCTGCAGCTGGTCA

>630_S7_L001_R1_001.fastq_101_3a_11
CCCCCGCTGTGGGTATGGTGGTGGCGCACGTCTTGCGGTTGCCCCAGACCTTGTTCGACATAATAACTGG
GGCCCATTGGGGCATCTTAGCAGGCCTAGCCTATTACTCCATGCAGGGCAATTGGGCTAAGGTCGCTATC
ATCATGGTTATGTTTTCAGGGGTCGATGCCTCAACATATGTCACCGGTGGCAGTGCAGCTCATGGCGCCA
GCACTCTTACTACCCTTTTTACTGTAGGCGCCAAGCAGAACCTGCAGCTGGTCA

>630_S7_L001_R1_001.fastq_102_3a_10
CCCCCGCTGTGGGTATGGTGGTGGCGCACGTCTTGCGATTGCCCCAGACCTTGTTCGACATAATAGCTGG
GGCCCATTGGGGCATCTTAGCAGGCCTAGCCTATTACTCCATGCAGGGCAATTGGGCTAAGGTCGCTATC
ACCATGGTTATGTTTTCAGGGGTCGATGCCACAACATATGTCACCGGTGGCAGTGCAGCTCATGGCGCCA
GCACTATTACTAAGCTTTTCACTGTAGGCGCCAAGCAGAACCTGCAGCTGGTCA

>630_S7_L001_R1_001.fastq_103_3a_10
CCCCCGCTGTGGGTATGGTGGTGGCGCACGTCTTGCGATTGCCCCAGACCTTGTTCGACATAATAGCTGG
GGCCCATTGGGGCATCTTAGCAGGCCTAGCCTATTACTCCATGCAGGGCAATTGGGCTAAGGTCGCTATC
ATCATGGTTATGTTTTCAGGGGTCGATGCCACAACATATGTCACCGGTGGCAGTGCAGCTCATGGCGCCA
GCACTATTACTAGGCTTTTCACTGTAGGCGCCAAGCAGAACCTGCAGCTGGTCA

>630_S7_L001_R1_001.fastq_104_3a_10
CCCCCGCTGTGGGCATGGTGGTGGCGCACGTCTTGCGGTTGCCCCAGACCTTGTTCGACATAATAGCTGG
GGCCCATTGGGGCATCTTAGCAGGCCTAGCCTATTACTCCATGCAGGGCAATTGGGCTAAGGTCGCTATC
ATCATGGTTATGTTTTCAGGGGTCGATGCCACAACATATGTCACCGGTGGCAGTGCAGCTCATGGCGCCA
GCACTATTACTAAGCTTTTCACTGTAGGCGCCAAGCAGAACCTGCAGCTGGTCA

>630_S7_L001_R1_001.fastq_105_3a_10
CCCCCGCTGTGGGTATGGTGGTGGCGCACGTCTTGCGATTGCCCCAGACCTTGTTCGACATAATAGCTGG
GGCCCATTGGGGCATCTTAGCAGGCCTAGCCTATTACTCCATGCAGGGCAATTGGGCTAAGGTCGCTATC
ATCATAGTTATGTTTTCAGGGGTCGATGCCACAACATATGTCACCGGTGGCAGTGCAGCTCATGGCGCCA
GCACTATTACTAAGCTTTTCACTGTAGGCGCCAAGCAGAACCTGCAGCTGGTCA

>630_S7_L001_R1_001.fastq_106_3a_10
CCCCCGCTGTGGGTATGGTGGTGGCGCACGTCTTGCGATTGCCCCAGACCTTGTTCGACATAATAGCTGG
GGCCCATTGGGGCATCTTAGCAGGCCTAGCCTATTACTCCATGCAGGGCAATTGGGCTAAGGTCGCTATC
ATCATGGTTATGTTTTCAGGGGTCGATGCCACAACATATGTCACCGGTGGCAGTGCAGCTCGTGGCGCCA
GCACTATTACTAAGCTTTTCACTGTAGGCGCCAAGCAGAACCTGCAGCTGGTCA

>630_S7_L001_R1_001.fastq_107_3a_10
CCCCCGCTGTGGGTATGGTGGTGGCGCACGTCTTGCGATTGCCCCAGACCTTGTTCGACATAATAGCTGG
GGCCCATTGGGGCATCTTAGCAGGCCTAGCCTATTACTCCATGCAGGGCAATTGGGCTAAGGTCGCCATC
ATCATGGTTATGTTTTCAGGGGTCGATGCCACAACATATGTCACCGGTGGCAGTGCAGCTCATGGCGCCA
GCACTATTACTAAGCTTTTCACTGTAGGCGCCAAGCAGAACCTGCAGCTGGTCA

>630_S7_L001_R1_001.fastq_108_3a_10
CCCCCGCTGTGGGTATGGTGGTGGCGCACGTCTTGCGGTTGCCCCAGACCTTGTTCGACATAATAGCTGG
GGCCCATTGGGGCATCTTAGCAGGCCTAGCCTATTACTCCATGCAGGGCAATTGGGCTAAGGTCGCTATC
ATCATGGTTATGTTTTCAGGGGTCGATGCCTCAACATATGTCACCGGTGGCAGTGCAGCTCATGGCGCCA
GCACTATTACTAAGCTTTTTACTGTAGGCGCCAAGCAGAACCTGCAGCTGGTCA

>630_S7_L001_R1_001.fastq_109_3a_10
CCCCCGCTGTGGGTATGGTGGTGGCGCACGTCTTGCGGTTGCCCCAGACCTTGTTCGACATAATAGCTGG
GGCCCATTGGGGCATCTTAGCAGGCCTAGCCTATTACTCCATGCAGGGCAATTGGGCTAAGGTCGCTATC
ATCATGGTTATGTTTTCAGGGGTCGATGCCTCAACATATGTCACCGGTGGCAGTGCAGCTCATGGCGCCA
GCACTCTCACTACCCTTTTTACTGTAGGCGCCAAGCAGAACCTGCAGCTGGTCA

>630_S7_L001_R1_001.fastq_110_3a_10
CCCCCGCTGTGGGTATGGTGGTGGCGCACGTCTTGCGATTGCCCCAGACCTTGTTCGACATAATAGCTGG
GGCCCATTGGGGCATCTTAGCAGGCCTAGCCTATTACTCCATGCAGGGCAATTGGGCTAAGGTCGCTATC
ATCATGGTTATGTTTTCAGGGGTCGGTGCCACAACATATGTCACCGGTGGCAGTGCAGCTCATGGCGCCA
GCACTATTACTAAGCTTTTCACTGTAGGCGCCAAGCAGAACCTGCAGCTGGTCA

>630_S7_L001_R1_001.fastq_111_3a_10
CCCCCGCTGTGGGCATGGTGGTGGCGCACGTCTTGCGGTTGCCCCAGACCTTGTTCGACATAATAGCTGG
GGCCCATTGGGGCATCTTAGCAGGCCTAGCCTATTACTCCATGCAGGGCAATTGGGCTAAGGTCGCTATC
ATCATGGTTATGTTTTCAGGGGTCGATGCCTCAACATATGTCACCGGTGGCAGTGCAGCTCATGGCGCCA
GCACTCTTACTACCCTTTTTACTGTAGGCGCCAAGCAGAACCTGCAGCTGGTCA

>630_S7_L001_R1_001.fastq_112_3a_10
CCCCCGCTGTGGGTATGGTGGTGGCGCACGTCTTGCGATTGCCCCAGACCTTGTTCGACATAATAGCTGG
GGCCCATTGGGGCATCTTAGCAGGCCTAGCCTATTACTCCATGCAGGGCAATTGGGCTAAGGTCGCTATC
ATCATGGTTATGTTTTCAGGGGTCGATGCCACGACATACGTCACCGGTGGCAGTGCAGCTCATGGCGCCA
GCACTATTACTAAGCTTTTTACTGTAGGCGCCAAGCAGAACCTGCAGCTGGTCA

>630_S7_L001_R1_001.fastq_113_3a_10
CCCCCGCTGTGGGTATGGTGGTGGCGCACGTCTTGCGATTGCCCCAGACCTTGTTCGACATAATAGCTGG
GGCCCATTGGGGCATCTTAGCAGGCCTAGCCTATTACTCCATGCAGGGCAATTGGGCTAAGGTCGCTATC
ATCATGGTTATGTTTTCAGGGGTCGATGCCACAACATATGTCACCGGTGGCAGTGTAGCTCATGGCGCCA
GCACTATTACTAAGCTTTTCACTGTAGGCGCCAAGCAGAACCTGCAGCTGGTCA

>630_S7_L001_R1_001.fastq_114_3a_10
CCCCCGCTGTGGGTATGGTGGTGGCGCACGTCTTGCGGTTGCCCCAGACCTTATTCGACATAATAGCTGG
GGCCCACTGGGGCATCTTAGCAGGCCTAGCCTATTACTCTATGCAGGGCAATTGGGCTAAGGTCGCTATC
ATCATGGTTATGTTCTCAGGGGTCGATGCCTCAACATATGTCACCGGTGGCAGTGCAGCTCATGGCGCCA
GCACTCTTACTACCCTTTTTACTGTAGGCGCCAAGCAGAACCTGCAGCTGGTCA

>630_S7_L001_R1_001.fastq_115_3a_10
CCCCCGCTGTGGGTATGGTGGTGGCGCACGTCTTGCGATTGCCCCAGACCTTGTTCGACATAATAGCTGG
GGCCCATTGGGGCATCTTAGCAGGCCTAGCCTATTACTCCATGCAGGGCAATTGGGCTAAGGTCGCTATC
ATCATGGTTATGTTTTCAGGGGTCGATGCCACAACATATGTCACCGGTGGCAGTGCAGCTCATGGCGCCA
GCACTATTACTAAGCTTTTCGCTGTAGGCGCCAAGCAGAACCTGCAGCTGGTCA

>630_S7_L001_R1_001.fastq_116_3a_10
CCCCCGCTGTGGGTATGGTGGTGGCGCACGTCTTGCGATTGCCCCAGACCTTGTTCGACATAATAGCTGG
GGCCCATTGGGGCATCTTAGCAGGCCTAGCCTATTACTCCATGCAGGGCAATTGGGCTAAGGTCGCTATC
ATCATGGTTATGTTTTCAGGGGTCGATGCCACAACATATGTCACCGGTGGCAGTGCAGCTTATGGCGCCA
GCACTATTACTAAGCTTTTCACTGTAGGCGCCAAGCAGAACCTGCAGCTGGTCA

>630_S7_L001_R1_001.fastq_117_3a_10
CCCCCGCTGTGGGTATGGTGGTGGCGCACGTCTTGCGGTTGCCCCAGACCTTGTTCGACATAATAGCCGG
GGCCCATTGGGGCATCTTAGCAGGCCTAGCCTATTACTCCATGCAGGGCAATTGGGCTAAGGTCGCTATC
ATCATGGTTATGTTTTCAGGGGTCGATGCCTCAACATATGTCACCGGTGGCAGTGCAGCTCATGGCGCCA
GCACTCTTACTACCCTTTTTACTGTAGGCGCCAAGCAGAACCTGCAGCTGGTCA

>630_S7_L001_R1_001.fastq_118_3a_10
CCCCCGCTGTGGGTATGGTGGTGGCGCACGTCTTGCGGTTGCCCCAGACCTTGTTCGACATAATAGCTGG
GGCCCATTGGGGCATCTTGGCAGGCCTAGCTTATTACTCCATGCAGGGCAATTGGGCTAAGGTCGCTATC
ATCATGGTTATGTTTTCGGGGGTCGATGCCTCAACATATGTCACCGGTGGCAGTGCAGCTCGTGGCGCCA
GCACTTTTGCCGGGCTTTTTAGTCCAGGCGCCAAGCAGAACCTGCAGTTGGTCA

>630_S7_L001_R1_001.fastq_119_3a_10
CCCCCGCTGTGGGCATGGTGGTGGCGCACGTCTTGCGATTGCCCCAGACCTTGTTCGATATAATAGCTGG
GGCCCATTGGGGCATCTTAGCAGGCCTAGCCTATTACTCCATGCAGGGCAATTGGGCTAAGGTCGCTATC
ATCATGGTTATGTTTTCAGGGGTCGATGCCACAACATACGTCACCGGTGGCAGTGCAGCTCATGGCGCCA
GCACTATTACTAAGCTTTTTACTGTAGGCGCCAAGCAGAACCTGCAGCTGGTCA

>630_S7_L001_R1_001.fastq_120_3a_10
CCCCCGCTGTGGGTATGGTGGTGGCGCACGTCTTGCGATTGCCCCAGACCTTGTTCGACATAATAGCTGG
GGCCCATTGGGGCATCTTAGCAGGCCTAGCCTATTACTCCATGCAGGGCAACTGGGCTAAGGTCGCTATC
ATCATGGTTATGTTTTCAGGGGTCGATGCCACAACATATGTCACCGGTGGCAGTGCAGCTCATGGCGCCA
GCACTATTACTAAGCTTTTCACTGTAGGCGCCAAGCAGAACCTGCAGCTGGTCA

>630_S7_L001_R1_001.fastq_121_3a_10
CCCCCGCTGTGGGTATGGTGGTGGCGCACGTCTTGCGATTGCCCCAGACCTTGTTCGACATAATAGCTGG
GGCCCATTGGGGCATCTTAGCAGGCCTAGCCTATTACTCCATGCAGGGCAATTGGGCTAAGGTCGCTATC
ATCATGGTTATGTTTTCAGGGGTCGATGCCACAACATATGTCACCGGTGGCAGTGCAGCTCATGGCGCAA
GCACTATTACTAAGCTTTTCACTGTAGGCGCCAAGCAGAACCTGCAGCTGGTCA

>630_S7_L001_R1_001.fastq_122_3a_10
CCCCCGCTGTGGGTATGGTGGTGGCGCACGTCTTGCGATTGCCCCAGACCTTGTTCGACATAATAGCTGG
GGCCCATTGGGGCATCTTAGCAGGCCTAGCCTATTACTCCATGCAGGGCAATTGGGCTAAGGTCGCTATC
ATCATGGTTATGTTTTCAGGGGTCGATGCCACAACATATGTCACCGGTGGCAGTGCAGCTCATGGCGCCA
GCACTATTACTAAGCTTTTCACTGTAGGCGCCAAACAGAACCTGCAGCTGGTCA

>630_S7_L001_R1_001.fastq_123_3a_10
CCCCCGCTGTGGGCATGGTGGTGGCGCACGTCTTGCGATTGCCCCAGACCTTGTTCGACATAATAGCTGG
GGCCCATTGGGGCATCTTAGCAGGCCTAGCCTATTACTCCATGCAGGGCAATTGGGCTAAGGTCGCTATC
ATCATGGTTATGTTTTCAGGGGTCGATGCCACAACATACGTCACCGGTGGCAGTGCAGCCCATGGCGCCA
GCACTATTACTAAGCTTTTTACTGTAGGCGCCAAGCAGAACCTGCAGCTGGTCA

>630_S7_L001_R1_001.fastq_124_3a_10
CCCCCGCTGTGGGTATGGTGGTGGCGCACGTCTTGCGATTGCCCCAGACCTTGTTCGACATAATAGCTGG
GGCCCATTGGGGCATCTTAGCAGGCCTAGCCTATTACTCCATGCAGGGCAATTGGGCTAAGGTCGCTATC
ATCATGGTTATGTTTTCAGGGGTCGATGCCACAACATATGTCACCGGTGGCAGTGCAGCTCATGGCACCA
GCACTATTACTAAGCTTTTCACTGTAGGCGCCAAGCAGAACCTGCAGCTGGTCA

>630_S7_L001_R1_001.fastq_125_3a_9
CCCCCGCTGTGGGTATGGTGGTGGCGCACGTCTTGCGGTTGCCCCAGACCTTGTTCGACATAATAGCTGG
GGCCCATTGGGGCATCTTAGCAGGCCTAGCCTATTACTCCATGCAGGGCAATTGGGCTAAGGTCGCTATC
ATCATGGTTATGTTTTCAGGGGTCGATGCCTCAACATATATCACCGGTGGCAGCGCAGCTCGTAGCACCA
ACACTTTTACTAGTTTTTTTGATGTAGGCGCCAAGCAGAACCTGCAGCTGGTCA

>630_S7_L001_R1_001.fastq_126_3a_9
CCCCCGCTGTGGGTATGGTGGTGGCGCACGTCTTGCGATTGCCCCAGACCTTGTTCGACATAATAGCTGG
GGCCCATTGGGGCATCTTAGCAGGCCTAGCCTATTACTCCACGCAGGGCAATTGGGCTAAGGTCGCTATC
ATCATGGTTATGTTTTCAGGGGTCGATGCCACAACATATGTCACCGGTGGCAGTGCAGCTCATGGCGCCA
GCACTATTACTAAGCTTTTCACTGTAGGCGCCAAGCAGAACCTGCAGCTGGTCA

>630_S7_L001_R1_001.fastq_127_3a_9
CCCCCGCTGTGGGTATGGTGGTGGCGCATGTCTTGCGATTGCCCCAGACCTTGTTCGACATAATAGCTGG
GGCCCATTGGGGCATCTTAGCAGGCCTAGCCTATTACTCCATGCAGGGCAATTGGGCTAAGGTCGCTATC
ATCATGGTTATGTTTTCAGGGGTCGATGCCTCAACATATGTCACCGGTGGCAGTGCAGCTCATGGCGCCA
GCACTCTTACTACCCTTTTTACTGTAGGCGCCAAGCAGAACCTGCAGCTGGTCA

>630_S7_L001_R1_001.fastq_128_3a_9
CCCCCGCTGTGGGTATGGTGGTGGCGCACGTCTTGCGATTGCCCCAGACCTTGTTCGACATAATAGCTGG
GGCCCATTGGGGCATCTTAGCAGGCCTAGCCTATTACTCCATGCAGGGCAATTGGGCTAAGGTCGCTATC
ATCATGGTTATGTTTTCAGGGGTCGATGCCACAACATATGTCACCGGTGGCAGTGCAGCTCATGGCGCCA
GCACTATTACTAAGCTTTTCACTGTAGGCGCCAAGCAGAACCTGCAGCCGGTCA

>630_S7_L001_R1_001.fastq_129_3a_9
CCCCCGCTGTGGGTATGGTGGTGGCGCACGTCTTGCGGTTGCCCCAGACCTTGTTCGACATAATAGCTGG
GGCCCATTGGGGCATCTTAGCAGGCCTAGCCTATTACTCCATGCAGGGCAATTGGGCTAAGGTCGCTATC
ATCATGGTTATGTTTTCAGGGGTCGATGCCTCAACATATGTCACCGGTGGCAGTGCAGCTCATGGCGCTA
GCACTCTTACTACCCTTTTTACTGTAGGCGCCAAGCAGAACCTGCAGCTGGTCA

>630_S7_L001_R1_001.fastq_130_3a_9
CCCCCGCTGTGGGTATGGTGGTGGCGCACGTCTTGCGATTGCCCCAGACCTTGTTCGACATAATAGCTGG
GGCCCATTGGGGCATCTTAGCAGGCCTAGCCTATTACTCCATGCAGGGCAATTGGGCTAAGGTCGCTATC
ATCATGGTTATGTTTTCAGGGGTCGATGCCACAACATATGTCACCGGTGGCAGTGCAGCTCATGGCGCCA
GCACTATTACTAAGCTTTTCACTGTAGGCGCCAAGCAGAACCTGCAGCTGGTTA

>630_S7_L001_R1_001.fastq_131_3a_9
CCCCCGCTGTGGGTATGGTGGTGGCGCACGTCTTGCGGTTGCCCCAGACCTTGTTCGACATAATAGCTGG
GGCCCATTGGGGCATCTTAGCAGGCCTAGCCTATTACTCCATGCAGGGCAATTGGGCTAAGGTCGCTATC
ATCATGGTTATGTTTTCAGGGGTCGATGCCTCAACATATGTCACCGGTGGCAGTGCAGCTCATGGCGCCA
GCACTCTTACTACCCTTTTTACTGTAGGCGCCAAGCAGAACCTGCAGTTGGTCA

>630_S7_L001_R1_001.fastq_132_3a_9
CCCCCGCTGTGGGTATGGTGGTGGCGCATGTCTTGCGGTTGCCCCAGACCTTGTTCGACATAATAGCTGG
GGCCCATTGGGGCATCTTGGCAGGCCTAGCCTATTACTCCATGCAGGGCAATTGGGCTAAGGTCGCTATC
ATCATGGTTATGTTTTCGGGGGTCGATGCCTCAACATATGTCACCGGTGGCAGTGCAGCTCATGGCGCCA
GCACTCTTACTACCCTTTTTACTGTAGGCGCCAAGCAGAACCTGCAGCTGGTCA

>630_S7_L001_R1_001.fastq_133_3a_9
CCCCCGCTGTGGGTATGGTGGTGGCGCACGTCTTGCGGTTGCCCCAGACCTTGTTTGACATAATAGCTGG
GGCCCATTGGGGCATCTTAGCAGGCCTAGCCTATTACTCCATGCAGGGCAATTGGGCTAAGGTCGCTATC
ATCATGGTTATGTTTTCAGGGGTCGATGCCTCAACATATGTCACCGGTGGCAGTGCAGCTCATGGCGCCA
GCACTCTTACTACCCTTTTTACTGTAGGCGCCAAGCAGAACCTGCAGCTGGTCA

>630_S7_L001_R1_001.fastq_134_3a_9
CCCCCGCTGTGGGTATGGTGGTGGCGCACGTCTTGCGATTGCCCCAGACCTTGTTCGACATAATAGCTGG
GGCCCATTGGGGCATCTTAGCAGGCCTAGCCTATTACTCCATGCAGGGCAATTGGGCTAAGGTCGCTATC
ATCATGGTTATGTTTTCAGGGGTCGATGCCACAACATATGTCACCGGTGGCAGTGCAGCTCATGGCGCCA
GCACTATTACTAAGCTTTTCACTGTAGGCGCCAAGCAGAACCTGCAGCTGATCA

>630_S7_L001_R1_001.fastq_135_3a_9
CCCCCGCTGTGGGCATGGTGGTGGCGCACGTCTTGCGATTGCCCCAGACCTTGTTCGACATAATAGCTGG
GGCCCATTGGGGCATCTTAGCAGGCCTAGCCTATTACTCCATGCAGGGCAATTGGGCTAAGGTCGCTATC
ATCATGGTTATGTTTTCAGGGGTCGATGCCTCAACATATGTCACCGGTGGCAGTGCAGCTCATGGCGCCA
GCACTATTACTAAGCTTTTCACTGTAGGCGCCAAGCAGAACCTGCAGCTGGTCA

>630_S7_L001_R1_001.fastq_136_3a_9
CCCCCGCTGTGGGTATGGTGGTGGCGCATGTCTTGCGGTTGCCCCAGACCTTGTTCGACATAATAGCTGG
GGCCCATTGGGGCATCTTGGCAGGCCTAGCCTATTACTCCATGCAGGGCAATTGGGCTAAGGTCGCTATC
ATCATGGTTATGTTTTCGGGGGTCGATGCCACAACATATGTCACCGGTGGCAGTGCAGCTCATGGCGCCA
GCACTATTACTAAGCTTTTCACTGTAGGCGCCAAGCAGAACCTGCAGCTGGTCA

>630_S7_L001_R1_001.fastq_137_3a_9
CCCCCGCTGTGGGCATGGTGGTGGCGCACGTCTTGCGATTGCCCCAGACCTTGTTCGACATAATAGCTGG
GGCCCATTGGGGCATCTTAGCAGGCCTAGCCTATTACTCCATGCAGGGCAATTGGGCTAAGGTCGCTATC
ATCATGGTTATGTTTTCAGGGGTCGATGCCACAACATACGTCACCGGTGGCAGTGCAGCTCATGGCGCCA
GCACTCTTACTACCCTTTTTACTGTAGGCGCCAAGCAGAACCTGCAGCTGGTCA

>630_S7_L001_R1_001.fastq_138_3a_9
CCCCCGCTGTAGGTATGGTGGTGGCGCACGTCTTGCGGTTGCCCCAGACCTTGTTCGACATAATAGCTGG
GGCCCATTGGGGCATCTTGGCAGGCCTAGCCTATTACTCTATGCAGGGCAATTGGGCTAAGGTCGCTATC
ATCATGGTTATGTTTTCAGGGGTCGATGCCTCAACATATATCACCGGTGGCAGCGCAGCTCGTAGCACCA
ATACTTTTACTAGTTTTTTTGATGTAGGCGCCAAGCAGAACCTGCAGCTGGTCA

>630_S7_L001_R1_001.fastq_139_3a_9
CCCCCGCTGTGGGTATGGTGGTGGCGCATGTCTTGCGGTTGCCCCAGACCTTGTTCGACATAATAGCTGG
GGCCCATTGGGGCATCTTGGCAGGCCTAGCCTATTACTCCATGCAGGGCAATTGGGCTAAGGTCGCTATC
ATCATGGTTATGTTTTCAGGGGTCGATGCCACAACATATGTCACCGGTGGCAGTGCAGCTCATGGCGCCA
GCACTATTACTAAGCTTTTTACTGTAGGCGCCAAGCAGAACCTGCAGCTGGTCA

>630_S7_L001_R1_001.fastq_140_3a_9
CCCCCGCTGTGGGTATGGTGGTGGCGCACGTCTTGCGATTGCCCCAGACCTTGTTCGACATAATAGCTGG
GGCCCATTGGGGCATCTTAGCAGGCCTAGCCTATTACTCCATGCAGGGCAATTGGGCTAAGGTCGCTATC
ATCATGGTTATGTTTTCAGGGGCCGATGCCACAACATATGTCACCGGTGGCAGTGCAGCTCATGGCGCCA
GCACTATTACTAAGCTTTTCACTGTAGGCGCCAAGCAGAACCTGCAGCTGGTCA

>630_S7_L001_R1_001.fastq_141_3a_9
CCCCCGCTGTGGGTATGGTGGTGGCGCACGTCTTGCGATTGCCCCAGACCTTGTTCGATATAATAGCTGG
GGCCCATTGGGGTATCTTAGCAGGCCTAGCCTATTACTCCATGCAGGGCAATTGGGCTAAGGTCGCTATC
ATCATGGTTATGTTTTCAGGGGTCGATGCCACAACATACGTCACCGGTGGCAGTGCAGCTCATGGCGCCA
GCACTATTACTAAGCTTTTTACTGTAGGCGCCAAACAGAACCTGCAGCTGGTCA

>630_S7_L001_R1_001.fastq_142_3a_8
CCCCCGCTGTGGGTATGGTGGTGGCGCACGTCTTGCGGTTGCCCCAGACCTTGTTCGACATAATAGCTGG
GGCCCATTGGGGCATCTTAGCAGGCCTAGCCTATTACTCCATGCAGGGCAATTGGGCTAAGGTCGCTATC
ATCATGGTTATGTTTTCGGGGGTCGATGCCTCAACATATGTCACCGGTGGCAGTGCAGCTCGTGGCGCTA
GCACTTTTGCCGGGCTTTTTAGTCCAGGCGCCAAGCAGAACCTGCAGTTGGTCA

>630_S7_L001_R1_001.fastq_143_3a_8
CCCCCGCTGTGGGTATGGTGGTGGCGCACGTCTTGCGATTGCCCCAGACCTTGTTCGACATAATAGCTGG
GGCCCATTGGGGCATCTTAGCAGGCCTAGCCTATTACTCCATGCAGGGCAATTGGGCTAAGGTCGCTATC
ATCATGGTTATGTTTTCAGGGGTCGATGCCACAACATATGTCACCGGTGGCAGTGCAGCTCATGGCGCCA
GCACTATTACTAAGCTTTTCACTGTAGGCGCTAAGCAGAACCTGCAGCTGGTCA

>630_S7_L001_R1_001.fastq_144_3a_8
CCCCCGCTGTGGGTATGGTGGTGGCGCACGTCTTGCGGCTGCCCCAGACCTTGTTCGACATAATAGCTGG
GGCCCATTGGGGCATCTTAGCAGGCCTAGCCTATTACTCCATGCAGGGCAATTGGGCTAAGGTCGCTATC
ATCATGGTTATGTTTTCAGGGGTCGATGCCTCAACATATGTCACCGGTGGCAGTGCAGCTCATGGCGCCA
GCACTCTTACTACCCTTTTTACTGTAGGCGCCAAGCAGAACCTGCAGCTGGTCA

>630_S7_L001_R1_001.fastq_145_3a_8
CCCCCGCTGTGGGTATGGTGGTGGCGCACGTCTTGCGATTGCCCCAGACCTTATTCGACATAATAGCTGG
GGCCCATTGGGGCATCTTAGCAGGCCTAGCCTATTACTCCATGCAGGGCAATTGGGCTAAGGTCGCTATC
ATCATGGTTATGTTTTCAGGGGTCGATGCCACAACATATGTCACCGGTGGCAGTGCAGCTCATGGCGCCA
GCACTATTACTAAGCTTTTCACTGTAGGCGCCAAGCAGAACCTGCAGCTGGTCA

>630_S7_L001_R1_001.fastq_146_3a_8
CCCCCGCTGTGGGTATGGTGGTGGCGCACGTCTTGCGATTGCCCCAGACCTTGTTCGACATAATAGCTGG
GGCCCATTGGGGCATCTTAGCAGGCCTAGCCTATTACTCCATGCAGGGCAATTGGGCTAAGGTCGCTATC
ATCATGGTTATGTTTTCAGGGGTCAATGCCACAACATATGTCACCGGTGGCAGTGCAGCTCATGGCGCCA
GCACTATTACTAAGCTTTTCACTGTAGGCGCCAAGCAGAACCTGCAGCTGGTCA

>630_S7_L001_R1_001.fastq_147_3a_8
CCCCCGCTGTGGGTATGGTGGTGGCGCACGTCTTGCGATTGCCCCAGACCTTGTTCGACATAATAGCTGG
GGCCCATTGGGGCATCTTAGCAGGCCTAGCCTATTACTCCATGCAGGGCAATTGGGCTAAGGTCGCTATC
ATCATGGTTATGTTTTCAGGGGTCGATGCCACAACATATGTCACCGGTGGCAGTGCAGCTCATGGCGCCA
GCACTATTACTAAGCTTTTCACTGTAGGCGCCGAGCAGAACCTGCAGCTGGTCA

>630_S7_L001_R1_001.fastq_148_3a_8
CCCCCGCTGTGGGTATGGTGGTGGCGCACGTCTTGCGGTTGCCCCAGACCTTGTTCGACATAATAGCTGG
GGCCCATTGGGGCATCTTGGCAGGCCTAGCCTATTACTCCATGCAGGGCAATTGGGCTAAGGTCGCTATC
ATCATGGTTATGTTTTCAGGGGTCGATGCCACAACATATGTCACCGGTGGCAGTGCAGCTCATGGCGCCA
GCACTATTACTAAGCTTTTCACTGTAGGCGCCAAGCAGAACCTGCAGCTGGTCA

>630_S7_L001_R1_001.fastq_149_3a_8
CCCCCGCTGTGGGTATGGTGGTGGCGCACGTCTTGCGATTGCCCCAGACCTTGTTCGACATAATAGCTGG
GGCCCATTGGGGCATCTTGGCAGGCCTAGCTTATTACTCCATGCAGGGCAATTGGGCTAAGGTCGCTATC
ATCATGGTTATGTTTTCGGGGGTCGATGCCTCAACATATGTCACCGGTGGCAGTGCAGCTCGTGGCGCCA
GCACTTTTGCCGGGCTTTTTAGTCCAGGCGCCAAGCAGAACCTGCAGCTGGTCA

>630_S7_L001_R1_001.fastq_150_3a_8
CCCCCGCTGTGGGTATGGTGGTGGCGCACGTCTTGCGATTGCCCCAGACCTTGTTCGACATAATAGCTGG
GGCCCATTGGGGTATCTTAGCAGGCCTAGCCTATTACTCCATGCAGGGCAATTGGGCTAAGGTCGCTATC
ATCATGGTTATGTTTTCAGGGGTCGATGCCACAACATACGTCACCGGTGGCAGTGCAGCTCATGGCGCCA
GCACTATTACTAAGCTTTTCACTGTAGGCGCCAAGCAGAACCTGCAGCTGGTCA

>630_S7_L001_R1_001.fastq_151_3a_8
CCCCCGCTGTGGGTATGGTGGTAGCGCATGTCTTGCGGTTGCCCCAGACCTTGTTCGACATAATAGCTGG
GGCCCATTGGGGCATCTTGGCAGGCCTAGCCTATTACTCCATGCAGGGCAATTGGGCTAAGGTCGCTATC
ATCATGGTTATGTTTTCGGGGGTCGATGCCTCAACATATGTCACCGGTGGCAGTGCAGCTCGTGGCGCCA
GCACTTTTGCCGGGCTTTTTAGTCCAGGCGCCAAGCAGAACCTGCAGTTGGTCA

>630_S7_L001_R1_001.fastq_152_3a_8
CCCCCGCTGTGGGTATGGTGGTGGCGCACGTCTTGCGATTGCCCCAGACCTTGTTCGACATAATAGCTGG
GGCCCATTGGGGCATCTTAGCAGGCCTAGCCTATTACTCCATGCAGGGCAATTGGGCTAAGGTCGCTATC
ATCATGGTTATGTTTTCAGGGGTCGATGCTACAACATATGTCACCGGTGGCAGTGCAGCTCATGGCGCCA
GCACTATTACTAAGCTTTTCACTGTAGGCGCCAAGCAGAACCTGCAGCTGGTCA

>630_S7_L001_R1_001.fastq_153_3a_8
CCCCCGCTGTGGGTATGGTGGTGGCGCACGTCTTGCGATTGCCCCAGACCTTGTTCGACATAGTAGCTGG
GGCCCATTGGGGCATCTTAGCAGGCCTAGCCTATTACTCCATGCAGGGCAATTGGGCTAAGGTCGCTATC
ATCATGGTTATGTTTTCAGGGGTCGATGCCACAACATATGTCACCGGTGGCAGTGCAGCTCATGGCGCCA
GCACTATTACTAAGCTTTTCACTGTAGGCGCCAAGCAGAACCTGCAGCTGGTCA

>630_S7_L001_R1_001.fastq_154_3a_8
CCCCCGCTGTGGGTATGGTGGTGGCGCATGTCTTGCGGTTGCCCCAGACCTTGTTCGACATAATAGCTGG
GGCCCATTGGGGCATCTTGGCAGGCCTAGCCTATTACTCCATGCAGGGCAATTGGGCTAAGGTCGCTATC
ATCATGGTTATGTTTTCGGGGGTCGATGCCTCAACATATGTCACTGGTGGCAGTGCAGCTCGTGGCGCTA
GCACTTTTGCCGGGCTTTTTAGTCCAGGCGCCAAGCAGAACCTGCAGTTGGTCA

>630_S7_L001_R1_001.fastq_155_3a_8
CCCCCGCTGTGGGTATGGTGGTGGCGCACGTCTTGCGGTTGCCCCAGACCTTGTTCGACATAATAGCTGG
GGCCCATTGGGGCATCTTAGCAGGCCCAGCCTATTACTCCATGCAGGGCAATTGGGCTAAGGTCGCTATC
ATCATGGTTATGTTTTCAGGGGTCGATGCCTCAACATATGTCACCGGTGGCAGTGCAGCTCATGGCGCCA
GCACTCTTACTACCCTTTTTACTGTAGGCGCCAAGCAGAACCTGCAGCTGGTCA

>630_S7_L001_R1_001.fastq_156_3a_8
CCCCCGCTGTGGGTATGGTGGTGGCGCACGTCTTGCGGTTGCCCCAGACCTTGTTCGACATAATAGCTGG
GGCCCATTGGGGCATCTTAGCAGGCCTAGCCTATTACTCCATGCAGGGCAATTGGGCTAAGGTCGCTATC
ATCATGGTTATGTTTTCGGGGGTCGATGCCTCAACATATGTCACCGGTGGCAGTGCAGCTCGTGGCGCCA
GCACTTTTGCCGGGCTTTTTAGTCCAGGCGCCAAGCAGAACCTGCAGCTGGTCA

>630_S7_L001_R1_001.fastq_157_3a_8
CCCCCGCTGTGGGCATGGTGGTGGCGCACGTCTTGCGATTGCCCCAGACCTTGTTCGACATAATAGCTGG
GGCCCATTGGGGCATCTTAGCAGGCCTAGCCTATTACTCCATGCAGGGCAATTGGGCTAAGGTCGCTATC
ATCATGGTTATGTTTTCAGGGGTCGATGCCACAACATACGTCACCGGTGGCAGTGCAGCTCATGGCGCCA
GCACTATTACTAAGCTTTTTACTGTAGGCGCCAAGCAGAACCTGCAATTGGTCA

>630_S7_L001_R1_001.fastq_158_3a_8
CCCCCGCTGTGGGTATGGTGGTGGCGCACGTCTTGCGATTGCCCCAGACCTTGTTCGACATAATAGCTGG
GGCCCATTGGGGCATCTTAGCAGGCCTAGCCTATTACTCCATGCAGGGCAATTGGGCTAAGGTCGCTACC
ATCATGGTTATGTTTTCAGGGGTCGATGCCACAACATATGTCACCGGTGGCAGTGCAGCTCATGGCGCCA
GCACTATTACTAAGCTTTTCACTGTAGGCGCCAAGCAGAACCTGCAGCTGGTCA

>630_S7_L001_R1_001.fastq_159_3a_8
CCCCCGCTGTGGGTATGGTGGTGGCGCACGTCTTGCGATTGCCCCAGACCTTGTTCGACATAATAGCTGG
GGCCCATTGGGGCATCTTAGCAGGCCTAGCCTATTACTCCATGCAGGGCAATTGGGCTAAGGTCGCTATC
ATCATGGTTATGTTTTCAGGGGTCGATGCCACAACATATGTCACCGGTGGCAGTGCAGCTCATGGCGCCA
GCACTATTACTAAGCTTTTCACTGTAGGCGCCAAGCAGAACCTGCAGCTGGTCG

>630_S7_L001_R1_001.fastq_160_3a_8
CCCCCGCTGTGGGTATGGTGGTGGCACACGTCTTGCGGTTGCCCCAGACCTTATTCGACATAATAGCTGG
GGCCCATTGGGGCATCTTAGCAGGCCTAGCCTATTACTCCATGCAGGGCAATTGGGCTAAGGTCGCTATC
ATCATGGTTATGTTCTCAGGGGTCGATGCCTCAACATATGTCACCGGTGGCAGTGCAGCTCATGGCGCCA
GCACTCTTACTACCCTTTTTACTGTAGGCGCCAAGCAGAACCTGCAGCTGGTCA

>630_S7_L001_R1_001.fastq_161_3a_8
CCCCCGCTGTGGGTATGGTGGTGGCGCACGTCTTGCGGTTGCCCCAGACCTTGTTCGACATAATAGCTGG
GGCCCATTGGGGCATCTTAGCAGGCCTAGCCTATTACTCCATGCAGGGCAATTGGGCTAAGGTCGCTATC
ATCCTGGTTATGTTTTCAGGGGTCGATGCCTCAACATATGTCACCGGTGGCAGTGCAGCTCATGGCGCCA
GCACTCTTACTACCCTTTTTACTGTAGGTGCCAAGCAGAACCTGCAGCTGGTCA

>630_S7_L001_R1_001.fastq_162_3a_8
CCCCCGCTGTGGGTATGGTGGTGGCGCATGTCTTGCGGTTGCCCCAGACCTTGTTCGACATAATAGCTGG
GGCCCATTGGGGCATCTTAGCAGGCCTAGCCTATTACTCCATGCAGGGCAATTGGGCTAAGGTCGCTATC
ATCATGGTTATGTTTTCAGGGGTCGATGCCACAACATACGTCACCGGTGGCAGTGCAGCTCATGGCGCCA
GCACTATTACTAAGCTTTTCACTGTAGGCGCCAAGCAGAACCTGCAGCTGGTCA

>630_S7_L001_R1_001.fastq_163_3a_8
CCCCCGCTGTGGGTATGGTGGTGGCGCACGTCTTGCGGTTGCCCCAGACCTTGTTCGACATAATAGCTGG
GGCCCATTGGGGCATCTTGGCAGGCCTAGCCTATTACTCCATGCAGGGCAATTGGGCTAAGGTCGCTATC
ATCATGGTTATGTTTTCGGGGGTCGATGCCTCAACATATGTCACCGGTGGCAGTGCAGCTCGTGGCGCTA
GCACTTTTGCCGGGCTTTTTAGTCCAGGCGCCAAGCAGAACCTGCAGTTGGTCA

>630_S7_L001_R1_001.fastq_164_3a_8
CCCCCGCTGTGGGTATGGTGGTGGCGCACGTCTTGCGATTGCCCCAGACCTTGTTCGACATAATAGCTGG
GGCCCATTGGGGCATCTTAGCAGGCCTAGCCTATTACTCCATGCAGGGCAATTGGGCTAAGGTCGCTATC
ATCATGGTTATGTTTTCGGGGGTCGATGCCTCAACATATGTCACCGGTGGCAGTGCAGCTCATGGCGCCA
GCACTCTTACTACCCTTTTTACTGTAGGCGCCAAGCAGAACCTGCAGCTGGTCA

>630_S7_L001_R1_001.fastq_165_3a_8
CCCCCGCTGTGGGCATGGTGGTGGCGCACGTTTTGCGATTGCCCCAGACCTTGTTCGACATAATAGCTGG
GGCCCATTGGGGCATCTTAGCAGGCCTAGCCTATTACTCCATGCAGGGCAATTGGGCTAAGGTCGCTATC
ATCATGGTTATGTTTTCAGGGGTCGATGCCACAACATACGTCACCGGTGGCAGTGCAGCTCATGGCGCCA
GCACTATTACTAAGCTTTTTACTGTAGGCGCCAAGCAGAACCTGCAGCTGGTCA

>630_S7_L001_R1_001.fastq_166_3a_8
CCCCCGCTGCGGGTATGGTGGTGGCGCACGTCTTGCGATTGCCCCAGACCTTGTTCGACATAATAGCTGG
GGCCCATTGGGGCATCTTAGCAGGCCTAGCCTATTACTCCATGCAGGGCAATTGGGCTAAGGTCGCTATC
ATCATGGTTATGTTTTCAGGGGTCGATGCCACAACATATGTCACCGGTGGCAGTGCAGCTCATGGCGCCA
GCACTATTACTAAGCTTTTCACTGTAGGCGCCAAGCAGAACCTGCAGCTGGTCA

>630_S7_L001_R1_001.fastq_167_3a_8
CCCCCGCTGTGGGTATGGTGGTGGCGCACGTCTTGCGATTGCCCCAGACCTTGTTCGACATAATAGCTGG
GGCCCATTGGGGCATCTTAGCAGGCCTAGCCTATTACTCCATGCAGGGCAATTGGGCTAAGGTCGCTATC
ATCATGGTTATGTTTTCAGGGGTCGATGCCACAACGTATGTCACCGGTGGCAGTGCAGCTCATGGCGCCA
GCACTATTACTAAGCTTTTCACTGTAGGCGCCAAGCAGAACCTGCAGCTGGTCA

>630_S7_L001_R1_001.fastq_168_3a_8
CCCCCGCTGTGGGTATGGTGGCGGCGCACGTCTTGCGATTGCCCCAGACCTTGTTCGACATAATAGCTGG
GGCCCATTGGGGCATCTTAGCAGGCCTAGCCTATTACTCCATGCAGGGCAATTGGGCTAAGGTCGCTATC
ATCATGGTTATGTTTTCAGGGGTCGATGCCACAACATATGTCACCGGTGGCAGTGCAGCTCATGGCGCCA
GCACTATTACTAAGCTTTTCACTGTAGGCGCCAAGCAGAACCTGCAGCTGGTCA

>630_S7_L001_R1_001.fastq_169_3a_8
CCCCCGCTGTGGGTATGGTGGTGGCGCGCGTCTTGCGATTGCCCCAGACCTTGTTCGACATAATAGCTGG
GGCCCATTGGGGCATCTTAGCAGGCCTAGCCTATTACTCCATGCAGGGCAATTGGGCTAAGGTCGCTATC
ATCATGGTTATGTTTTCAGGGGTCGATGCCACAACATATGTCACCGGTGGCAGTGCAGCTCATGGCGCCA
GCACTATTACTAAGCTTTTCACTGTAGGCGCCAAGCAGAACCTGCAGCTGGTCA

>630_S7_L001_R1_001.fastq_170_3a_8
CCCCCGCTGTGGGTATGGTGGTGGCGCACGTCTTGCGGTTGCCCCAGACCTTGTTCGACATAATAGCTGG
GGCCCATTGGGGCATCTTAGCAGGCCTAGCCTATTACTCCATGCAGGGCAATTGGGCTAAGGTCGCTATC
ATCATGGTTATGTTTTCAGGGGTCGATGCCTCAACATATGTCACCGGTGGCAGTGCAGCTCATGGCGCCA
GCACTCTTACTACCCTTTTTACTGTAGGTGCCAAGCAGAACCTGCAGCTGGTCA

>630_S7_L001_R1_001.fastq_171_3a_8
CCCCCGCTGTGGGTATGGTGGTGGCGCACGTCTTGCGATTGCCCCAGACCTTGTTCGGCATAATAGCTGG
GGCCCATTGGGGCATCTTAGCAGGCCTAGCCTATTACTCCATGCAGGGCAATTGGGCTAAGGTCGCTATC
ATCATGGTTATGTTTTCAGGGGTCGATGCCACAACATATGTCACCGGTGGCAGTGCAGCTCATGGCGCCA
GCACTATTACTAAGCTTTTCACTGTAGGCGCCAAGCAGAACCTGCAGCTGGTCA

>630_S7_L001_R1_001.fastq_172_3a_8
CCCCCGCTGTGGGCATGGTGGTGGCGCACGTCTTGCGATTGCCCCAGACCTTGTTCGACATAATAGCTGG
GGCCCATTGGGGCATCTTAGCAGGCCTAGCCTATTACTCCATGCAGGGCAATTGGGCTAAGGTCGCTATC
ATCATGGTTATGTTCTCAGGGGTCGATGCCACAACATACGTCACCGGTGGCAGTGCAGCTCATGGCGCCA
GCACTATTACTAAGCTTTTTACTGTAGGCGCCAAGCAGAACCTGCAGCTGGTCA

>630_S7_L001_R1_001.fastq_174_3a_8
CCCCCGCTGTGGGCATGGTGGTGGCGCACGTCTTGCGATTGCCCCAGACCTTGTTCGACATAATAGCTGG
GGCCCATTGGGGCATCTTAGCAGGCCTAGCCTATTACTCCATGCAGGGCAATTGGGCTAAGGTCGCTATC
ATCATGGTTATGTTTTCAGGGGTCGATGCCACAACATACGTCACCGGTGGCAGTGCAGCTCATGGCGCCA
GCACTATTACCAAGCTTTTTACTGTAGGCGCCAAGCAGAACCTGCAGCTGGTCA

>630_S7_L001_R1_001.fastq_175_3a_8
CCCCCGCTGTGGGTATGGTGGTGGCGCATGTCTTGCGGTTGCCCCAGACCTTGTTCGACATAATAGCTGG
GGCCCATTGGGGCATCTTGGCAGGCCTAGCCTATTACTCCATGCAGGGCAATTGGGCTAAGGTCGCTATC
ATCATGGTTATGTTTTCAGGGGTCGATGCCTCAACATATATCACCGGTGGCAGCGCAGCTCGTAGCACCA
ACACTTTTACTAGTTTTTTTGATGTAGGCGCCAAGCAGAACCTGCAGCTGGTCA

>630_S7_L001_R1_001.fastq_176_3a_7
CCCCCGCTGTGGGTATGGTGGTGGCGCACGTCTTGCGGTTGCCCCAGACCTTGTTCGACATAATAGCTGG
GGCCCATTGGGGCATCTTAGCAGGCCTAGCCTATTACTCCATGCAGGGCAATTGGGCTAAGGTCGCTATC
ATCATGGTTATGTTTTCAGGGGTCGATGCCACAACATATGTCACCGGTGGCAGTGCAGCTCATGGCGCCA
GCACTCTTACTACCCTTTTTACTGTAGGCGCCAAGCAGAACCTGCAGCTGGTCA

>630_S7_L001_R1_001.fastq_177_3a_7
CCCCCGCTGTGGGTATGGTGGTGGCGCACGTCTTGCGATTGCCCCAGACCTTGTTCGACATAATAGCTGG
GGCCCATTGGGGCATCTTAGCAGGCCTAGCCTATTACTCCATGCAGGGCAATTGGGCTAAGGTCGCTATC
ATCATGGTTATGTTTTCAGGGGTCGATGCCACAACATATGTCACCGGTGGCAGTGCAGCTCATGGCGCCA
GCACTATTACTAAGCTTTTCACTGTAGGCGCCAGGCAGAACCTGCAGCTGGTCA

>630_S7_L001_R1_001.fastq_178_3a_7
CCCCCGCTGTGGGTATGGTGGTGGCGCACGTCTTGCGATTGCCCCAGACCTTGTTCGACATAATAGCTGG
GGCCCATTGGGGCATCTTAGCAGGCCTAGCCTATTACTCCATGCAGGGCAATTGGGCTAAGGTCGCTATC
ATCATGGTTATGTTTTCGGGGGTCGATGCCTCAACATATGTCACCGGTGGCAGTGCAGCTCATGGCGCCA
GCACTATTACTAAGCTTTTCACTGTAGGCGCCAAGCAGAACCTGCAGCTGGTCA

>630_S7_L001_R1_001.fastq_179_3a_7
CCCCCGCTGTGGGTATGGTGGTGGCGCACGTCTTGCGATTGCCCCAGACCTTGTTCGACATAATAGCTGG
GGCCCATTGGGGCATCTTAGCAGGCCTAGCCTATTACTCCATGCAGGGCAATTGGGCTAAGGTCGCTATC
ATCATGGTTATGTTTTCAGGGGTCGATGCCACAACATATGTCACCGGTGGCAGTGCAGCTCATGGCGCCA
GCACTATTACTAAGCTTTTCACTGTAGGTGCCAAGCAGAACCTGCAGCTGGTCA

>630_S7_L001_R1_001.fastq_180_3a_7
CCCCCGCTGTGGGCATGGTGGTGGCGCACGTCTTGCGATTGCCCCAGACCTTGTTCGACATAATAGCTGG
GGCCCATTGGGGCATCTTAGCAGGCCTAGCCTATTACTCCATGCAGGGCAATTGGGCTAAGGTCGCTATC
ATCATGGTTATGTTTTCAGGGGTCGATGCCACAACATACGTCACCGGTGGCAGTGCAGCTCATGGCGCCA
GCACTATTACTAAGCTTTTTACTGTAGGCGCCAAACAGAACCTGCAGCTGGTCA

>630_S7_L001_R1_001.fastq_181_3a_7
CCCCCGCTGTGGGTATGGTGGTGGCGCACGTCTTGCGATTGCCCCAGACCTTGTTCGACATAATAGCTGG
GGCCCATTGGGGCATCTTAGCAGGCCTAGCCTATTACTCCATGCAGGGCAATTGGGCTAAGGTCGCTATC
ATCATGGTTATGTTTTCAGGGGTCGATGCCTCAACATATGTCACCGGTGGCAGTGCAGCTCATGGCGCCA
GCACTCTTACTACCCTTTTCACTGTAGGCGCCAAGCAGAACCTGCAGCTGGTCA

>630_S7_L001_R1_001.fastq_182_3a_7
CCCCCGCTGTGGGTATGGTGGTGGCGCACGTCTTGCGGTTGCCCCAGACCTTGTTCGACATAATAGCTGG
GGCCCATTGGGGCATCTTAGCAGGCCTAGCCTATTACTCCATGCAGGGCAATTGGGCTAAGGTCGCTATC
ATCATGGTTATGTTTTCAGGGGTCGATGCCTCAACATATGTCACTGGTGGCAGTGCAGCTCATGGCGCCA
GCACTCTTACTACCCTTTTTACTGTAGGCGCCAAGCAGAACCTGCAGCTGGTCA

>630_S7_L001_R1_001.fastq_183_3a_7
CCCCCGCTGTGGGTATGGTGGTGGCGCACGTCTTGCGATTGCCCCAGACCTTGTTCGACATAATAGCTGG
GGCCCATTGGGGCATCTTAGCAGGCCTAGCCTATTACTCCATGCAGGGCAATTGGGCTAAGGTCGCTATC
ATCATGGTTATGTTTTCAGGGGTCGATGCCGCAACATATGTCACCGGTGGCAGTGCAGCTCATGGCGCCA
GCACTATTACTAAGCTTTTCACTGTAGGCGCCAAGCAGAACCTGCAGCTGGTCA

>630_S7_L001_R1_001.fastq_184_3a_7
CCCCCGCTGTGGGTATGGTGGTGGCGCACGTCTTGCGGTTGCCCCAGACCTTGTTCGACATAATAGCTGG
GGCCCATTGGGGCATCTTGGCAGGCCTAGCCTATTACTCCATGCAGGGCAATTGGGCTAAGGTCGCTATC
ATCATGGTTATGTTTTCGGGGGTCGATGCCTCAACATATGTCACCGGTGGCAGTGCAGCTCGTGGCGCCA
GCACTTTTGCCGGGCTTTTTAGTCCAGGCGCCAAGCAGAACCTGCAGTTGGTCA

>630_S7_L001_R1_001.fastq_185_3a_7
CCCCCGCTGTGGGCATGGTGGTGGCGCACGTCTTGCGATTGCCCCAGACCTTGTTCGACATAATAGCTGG
GGCCCATTGGGGCATCTTAGCAGGCCTAGCCTATTACTCCATGCAGGGCAATTGGGCTAAGGTCGCTATC
ATCATGGTTATGTTTTCAGGGGTCGATGCCACAACATACGTCACCGGTGGCAGTGCGGCTCATGGCGCCA
GCACTATTACTAAGCTTTTTACTGTAGGCGCCAAGCAGAACCTGCAGCTGGTCA

>630_S7_L001_R1_001.fastq_186_3a_7
CCCCCGCTGTGGGTATGGTGGTGGCGCACGTCTTGCGATTGCCCCAGACCTTGTTCGACATAATAGCTGG
GGCCCATTGGGGCATCTTAGCAGGCCTAGCCTATTACTCCATGCAGGGCAATTGGGCTAAGGTCGCTATC
ATCATGGTTATGTTTTCAGGGGTCGATGCCACAACATATGTCACCGGTGGCAGTGCAGCTCATGGCGCTA
GCATTATTACTAAGCTTTTCACTGTAGGCGCCAAGCAGAACCTGCAGCTGGTCA

>630_S7_L001_R1_001.fastq_187_3a_7
CCCCCGCTGTGGGTATGGTGGTGGCGCACGTCTTGCGGTTGCCCCAGACCTTGTTCGACATAATAGCTGG
GGCCCATTGGGGCATCTTAGCAGGCCTAGCCTATTACTCCATGCAGGGCAATTGGGCTAAGGTCGCTATC
ATCATGGTTATGTTTTCAGGGGTCGATGCCTCAACATATGTCACCGGTGGCAGTGCAGCTCATGGCGCCA
GCACTCTTACTACCCTTTTTACTGTAGGCGCTAAGCAGAACCTGCAGCTGGTCA

>630_S7_L001_R1_001.fastq_188_3a_7
CCCCCGCTGTAGGTATGGTGGTGGCGCACGTCTTGCGGTTGCCCCAGACCTTGTTCGACATAATAGCTGG
GGCCCATTGGGGCATCTTGGCAGGCCTAGCCTATTACTCTATGCAGGGCAATTGGGCTAAGGTCGCTGTC
ATCATGGTTATGTTTTCAGGGGTCGATGCCTCAACATATATCACCGGTGGCAGCGCAGCTCGTAGCACCA
ACACTTTTACTAGTTTTTTTGATGTAGGCGCCAAGCAGAACCTGCAGCTGGTCA

>630_S7_L001_R1_001.fastq_189_3a_7
CCCCCGCTGTGGGTATGGTGGTGGCGCACGTCTTGCGATTGCCCCAGACCTTGCTCGACATAATAGCTGG
GGCCCATTGGGGCATCTTAGCAGGCCTAGCCTATTACTCCATGCAGGGCAATTGGGCTAAGGTCGCTATC
ATCATGGTTATGTTTTCAGGGGTCGATGCCACAACATATGTCACCGGTGGCAGTGCAGCTCATGGCGCCA
GCACTATTACTAAGCTTTTCACTGTAGGCGCCAAGCAGAACCTGCAGCTGGTCA

>630_S7_L001_R1_001.fastq_190_3a_7
CCCCCGCTGTGGGTATGGTGGTGGCGCACGTCTTGCGATTGCCCCAGACCTTGTTCGACATAATAGCTGG
GGCCCATTGGGGCATCTTAGCAGGCCTAGCCTATTACTCCATGCAGGGCAATTGGGCTAAGGTCGCTATC
ATCATGGTTATGTTTTCGGGGGTCGATGCCACAACATATGTCACCGGTGGCAGTGCAGCTCATGGCGCCA
GCACTATTACTAAGCTTTTCACTGTAGGCGCCAAGCAGAACCTGCAGCTGGTCA

>630_S7_L001_R1_001.fastq_191_3a_7
CCCCCGCCGTGGGTATGGTGGTGGCGCACGTCTTGCGATTGCCCCAGACCTTGTTCGACATAATAGCTGG
GGCCCATTGGGGCATCTTAGCAGGCCTAGCCTATTACTCCATGCAGGGCAATTGGGCTAAGGTCGCTATC
ATCATGGTTATGTTTTCAGGGGTCGATGCCACAACATATGTCACCGGTGGCAGTGCAGCTCATGGCGCCA
GCACTATTACTAAGCTTTTCACTGTAGGCGCCAAGCAGAACCTGCAGCTGGTCA

>630_S7_L001_R1_001.fastq_192_3a_7
CCCCCGCTGTGGGTATGGTGGTGGCGCACGTCTTGCGATTGCCCCAGACCTTGTTCGACATAATAGCTGG
GGCCCATTGGGGCATCTTAGCAGGCCTAGCCTATTACTCCATGCAGGGCAATTGGGCTAAGGTCGCTATC
ATCATGGTTATGTTTTCAGGGGTCGATGCCTCAACATATGTCACCGGTGGCAGTGCAGCTCATGGCGCTA
GCACTCTTACTACCCTTTTTACTGTAGGCGCCAAGCAGAACCTGCAGCTGGTCA

>630_S7_L001_R1_001.fastq_193_3a_7
CCCCCGCTGTGGGTATGGTGGTGGCGCACGTCTTGCGATTGCCCCAGACCTTGTTCGACATAATAGCTGG
GGCCCATTGGGGCATCTTAGCAGGCCTAGCCTATTACTCCATGCAGGGCAATTGGGCTAAGGTCGCTATC
ATCATGGTTATGTTTTCAGGGGTCGATGCCACAACATATGTCACCGGTGGCAGTGCAGCTCATGGCGCCA
GTACTATTACTAAGCTTTTCACTGTAGGCGCCAAGCAGAACCTGCAGCTGGTCA

>630_S7_L001_R1_001.fastq_194_3a_7
CCCCCGCTGTGGGTATGGTGGTGGCGCACGTCTTGCGCTTGCCCCAGACCTTGTTCGACATAATAGCTGG
GGCCCATTGGGGCATCTTAGCAGGCCTAGCCTATTACTCCATGCAGGGCAATTGGGCTAAGGTCGCTATC
ATCATGGTTATGTTTTCAGGGGTCGATGCCACAACATATGTCACCGGTGGCAGTGCAGCTCATGGCGCCA
GCACTATTACTAAGCTTTTCACTGTAGGCGCCAAGCAGAACCTGCAGCTGGTCA

>630_S7_L001_R1_001.fastq_195_3a_7
CCCCCGCTGTGGGTATGGTGGTGGCGCACGTCTTGCGATTGCCCCAGACCTTGTTCGACATAATAGCTGG
GGCCCATTGGGGCATCTTAGCAGGCCTAGCCTATTACTCCATGCAGGGCAATTGGGCTAAGGTCGCTATC
ATCATGGTTATGCTTTCAGGGGTCGATGCCACAACATATGTCACCGGTGGCAGTGCAGCTCATGGCGCCA
GCACTATTACTAAGCTTTTCACTGTAGGCGCCAAGCAGAACCTGCAGCTGGTCA

>630_S7_L001_R1_001.fastq_196_3a_7
CCCCCGCTGTGGGTATGGTGGTGGCGCACGTCTTGCGATTGCCCCAGACCTTGTTCGACATAATAGCTGG
GGCCCATTGGGGCATCTTGGCAGGCCTAGCCTATTACTCTATGCAGGGCAATTGGGCTAAGGTCGCTATC
ATCATGGTTATGTTTTCAGGGGTCGATGCCACAACATATGTCACCGGTGGCAGTGCAGCTCATGGCGCCA
GCACTATTACTAAGCTTTTCACTGTAGGCGCCAAGCAGAACCTGCAGCTGGTCA

>630_S7_L001_R1_001.fastq_197_3a_7
CCCCCGCTGTGGGTATGGTGGTGGCGCACGTCTTGCGATTGCCCCAGACCTTGTTCGACGTAATAGCTGG
GGCCCATTGGGGCATCTTAGCAGGCCTAGCCTATTACTCCATGCAGGGCAATTGGGCTAAGGTCGCTATC
ATCATGGTTATGTTTTCAGGGGTCGATGCCACAACATATGTCACCGGTGGCAGTGCAGCTCATGGCGCCA
GCACTATTACTAAGCTTTTCACTGTAGGCGCCAAGCAGAACCTGCAGCTGGTCA

>630_S7_L001_R1_001.fastq_198_3a_7
CCCCCGCTGTGGGTATGGTGGTGGCGCACGTCTTGCGGTTGCCCCAGACCTTGTTCGACATAATAGCTGG
GGCCCATTGGGGCATCTTAGCAGGCCTAGCCTATTACTCCATGCAGGGCAATTGGGCTAAGGTCGCTATC
ATCATGGTTATGTTTTCAGGGGTCGATGCCTCAACATATGTCACCGGTGGCAGTGCGGCTCATGGCGCCA
GCACTCTTACTACCCTTTTTACTGTAGGCGCCAAGCAGAACCTGCAGCTGGTCA

>630_S7_L001_R1_001.fastq_199_3a_7
CCCCCGCTGTGGGTACGGTGGTGGCGCACGTCTTGCGATTGCCCCAGACCTTGTTCGACATAATAGCTGG
GGCCCATTGGGGCATCTTAGCAGGCCTAGCCTATTACTCCATGCAGGGCAATTGGGCTAAGGTCGCTATC
ATCATGGTTATGTTTTCAGGGGTCGATGCCACAACATATGTCACCGGTGGCAGTGCAGCTCATGGCGCCA
GCACTATTACTAAGCTTTTCACTGTAGGCGCCAAGCAGAACCTGCAGCTGGTCA

>630_S7_L001_R1_001.fastq_200_3a_7
CCCCCGCTGTGGGTATGGTGGTGGCGCACGTCTTGCGGTTGCCCCAGACCTTGTTCGACATAATAGCTGG
GGCCCATTGGGGCATCTTAGCAGGCCTAGCCTATTACTCCGTGCAGGGCAATTGGGCTAAGGTCGCTATC
ATCATGGTTATGTTTTCAGGGGTCGATGCCTCAACATATGTCACCGGTGGCAGTGCAGCTCATGGCGCCA
GCACTCTTACTACCCTTTTTACTGTAGGCGCCAAGCAGAACCTGCAGCTGGTCA

>630_S7_L001_R1_001.fastq_201_3a_7
CCCCCGCTGTGGGTATGGTGGTGGCGCACGTCTTGCGATTGCCCCAGACCTTGTTCGACATAATAGCTGG
GGCCCATTGGGGCATCTTAGCAGGCCTAGCCTATTACTCCATGCAGGGCAATTGGGCTAAGGTCGCTATC
ATCATGGTTATGTTTTCAGGGGTCGATGCCACAACATATGCCACCGGTGGCAGTGCAGCTCATGGCGCCA
GCACTATTACTAAGCTTTTCACTGTAGGCGCCAAGCAGAACCTGCAGCTGGTCA

>630_S7_L001_R1_001.fastq_202_3a_7
CCCCCGCTGTGGGTATGGTGGTGGCGCACGTCTTGCGATTGCCCCAGACCTTGTTCGACATAATAGCTGG
GGCCCATTGGGGCATCTTAGCAGGCCTAGCCTATTACTCCATGCAGGGCAATTGGGCTAAGGTCGCTATC
ATCATGGTTATGTTTTCAGGGGTCGATGCCACAACATATGTCGCCGGTGGCAGTGCAGCTCATGGCGCCA
GCACTATTACTAAGCTTTTCACTGTAGGCGCCAAGCAGAACCTGCAGCTGGTCA

>630_S7_L001_R1_001.fastq_203_3a_7
CCCCCGCTGTGGGCATGGTGGTGGCGCACGTCTTGCGATTGCCCCAGACCTTGTTCGACATAATAGCTGG
GGCCCATTGGGGCATCTTAGCAGGCCTAGCCTATTACTCCATGCAGGGCAATTGGGCTAAGGTCGCTATC
ATCATGGTTATGTTTTCAGGGGTCGATGCCACAACATATGTCACCGGTGGCAGTGCAGCTCATGGCGCCA
GCACTCTTACTACCCTTTTTACTGTAGGCGCCAAGCAGAACCTGCAGCTGGTCA

>630_S7_L001_R1_001.fastq_204_3a_7
CCCCCGCTGTGGGTATGGTGGTGGCGCACGTCTTGCGATTGCCCCAGACCTTGTTCGACATAATAGCTGG
GGCCCACTGGGGCATCTTAGCAGGCCTAGCCTATTACTCCATGCAGGGCAATTGGGCTAAGGTCGCTATC
ATCATGGTTATGTTTTCAGGGGTCGATGCCACAACATATGTCACCGGTGGCAGTGCAGCTCATGGCGCCA
GCACTATTACTAAGCTTTTCACTGTAGGCGCCAAGCAGAACCTGCAGCTGGTCA

>630_S7_L001_R1_001.fastq_205_3a_7
CCCCCGCTGTGGGTATGGTGGTGGCGCACGTCTTGCGGTTGCCCCAGACCTTGTTCGACATAATAGCTGG
GGCCCATTGGGGCATCTTGGCAGGCCTAGCCTATTACTCCATGCAGGGCAATTGGGCTAAGGTCGCTATC
ATCATGGTTATGTTTTCAGGGGTCGATGCCTCAACATATGTCACCGGTGGCAGTGCAGCTCATGGCGCCA
GCACTCTTACTACCCTTTTTACTGTAGGCGCCAAGCAGAACCTGCAGCTGGTCA

>630_S7_L001_R1_001.fastq_206_3a_7
CCCCCGCTGTAGGTATGGTGGTGGCGCACGTCTTGCGGTTGCCCCAGACCTTGTTCGACATAATAGCTGG
GGCCCATTGGGGCATCTTAGCAGGCCTAGCCTATTACTCCATGCAGGGCAATTGGGCTAAGGTCGCTATC
ATCATGGTTATGTTTTCAGGGGTCGATGCCACAACATACGTCACCGGTGGCAGTGCAGCTCATGGCGCCA
GCACTATTACTAAGCTTTTTACTGTAGGCGCCAAGCAGAACCTGCAGCTGGTCA

>630_S7_L001_R1_001.fastq_207_3a_7
CCCCCGCTGTGGGTATGGTGGTGGCGCACGTCTTGCGGTTGCCCCAGACCTTGTTCGACATAATAGCTGG
GGCCCATTGGGGCATCTTGGCAGGCCTAGCTTATTACTCCATGCAGGGCAATTGGGCTAAGGTCGCTATC
ATCATGGTTATGTTTTCGGGGGTCGATGCCTCAACATATGTCACCGGTGGCAGTGCAGCTCGTGGCGCCA
GCACTTTTGCCGGGCTTTTTAGTCCAGGCGCCAAGCAGAACCTGCAGCTGGTCA

>630_S7_L001_R1_001.fastq_208_3a_7
CCCCCGCTGTGGGTATGGTGGTGGCGCACGTCTTGCGATTGCCCCAGACCTTGTTCGACATAATAGCTGG
GGCCCATTGGGGCATCTTAGCAGGCCTAGCCTATTACTCCATGCAGGGCAATTGGGCTAAGGTCGCTATC
ATCATGGTTATGTTTTCAGGGGTCGATGCCACAACATATGTCACCGGTGGCAGTGCAGCTCACGGCGCCA
GCACTATTACTAAGCTTTTCACTGTAGGCGCCAAGCAGAACCTGCAGCTGGTCA

>630_S7_L001_R1_001.fastq_209_3a_7
CCCCCGCTGTGGGTATGGTGGTGGCGCACGTCTTGCGATTGCCCCAGACCTTGTTCGACATAATAGCTGG
GGCCCATTGGGGCATCTTAGCAGGCCTAGCCTATTACTCCATGCAGGGCAATTGGGCTAAGGTCGCTATC
ATCATGGTTATGTTTTCAGGGGTCGATGCCACAACATATGTCACCGGTGGCAGTGCAGCTCATGGCGCCA
GCACTACTACTAAGCTTTTCACTGTAGGCGCCAAGCAGAACCTGCAGCTGGTCA

>630_S7_L001_R1_001.fastq_210_3a_7
CCCCCGCTGTGGGTATGGTGGTGGCGCACGTCTTGCGGTTGCCCCAGACCTTGTTCGACATAATAGCTGG
GGCCCATTGGGGCATCTTAGCAGGCCTAGCCTATTACTCCATGCAGGGCAATTGGGCTAAGGTCGCTATC
ATCATGGTTATGTTTTCAGGGGTCGATGCCTCAACATATGTCACCGGTGGCAGTGCAGCTCATGGCGTCA
GCACTCTTACTACCCTTTTTACTGTAGGCGCCAAGCAGAACCTGCAGCTGGTCA

>630_S7_L001_R1_001.fastq_211_3a_7
CCCCCGCTGTGGGTATGGTGGTGGCGCACGTCTTGCGGTTGCCCCAGACCTTGTTCGACATAATAGCTGG
GGCCCATTGGGGCATCTTAGCAGGCCTAGCCTATTACTCCATGCAGGGCAATTGGGCTAAGGTCGCTATC
ATCATGGTTATGTTTTCAGGGGTCGATGCCTCAACATATGTCACCGGTGGCAGTGCAGCTCATGGCGCCA
GCACTCTTACTACCCTTTTTACTGTAGGCGCCAAGCAAAACCTGCAGCTGGTCA

>630_S7_L001_R1_001.fastq_212_3a_7
CCCCCGCTGTGGGCATGGTGGTGGCGCACGTCTTGCGATTGCCCCAGACCTTGTTCGACATAATAGCTGG
GGCCCATTGGGGCATCTTAGCAGGCCTAGCCTATTACTCCATGCAGGGCAATTGGGCTAAGGTCGCCATC
ATCATGGTTATGTTTTCAGGGGTCGATGCCACAACATACGTCACCGGTGGCAGTGCAGCTCATGGCGCCA
GCACTATTACTAAGCTTTTTACTGTAGGCGCCAAGCAGAACCTGCAGCTGGTCA

>630_S7_L001_R1_001.fastq_213_3a_7
CCCCCGCTGTGGGTATGGTGGTGGCGCACGTCTTGCAATTGCCCCAGACCTTGTTCGACATAATAGCTGG
GGCCCATTGGGGCATCTTAGCAGGCCTAGCCTATTACTCCATGCAGGGCAATTGGGCTAAGGTCGCTATC
ATCATGGTTATGTTTTCAGGGGTCGATGCCACAACATATGTCACCGGTGGCAGTGCAGCTCATGGCGCCA
GCACTATTACTAAGCTTTTCACTGTAGGCGCCAAGCAGAACCTGCAGCTGGTCA

>630_S7_L001_R1_001.fastq_214_3a_7
CCCCCGCTGTGGGTATGGTGGTGGCGCACGTCTTGCGATTGCCCCAGACCTTGTTCGACATAATAGCTGG
GGCCCATTGGGGTATCTTAGCAGGCCTAGCCTATTACTCCATGCAGGGCAATTGGGCTAAGGTCGCTATC
ATCATGGTTATGTTTTCAGGGGTCGATGCCACAACATATGTCACCGGTGGCAGTGCAGCTCATGGCGCCA
GCACTATTACTAAGCTTTTCACTGTAGGCGCCAAGCAGAACCTGCAGCTGGTCA

>630_S7_L001_R1_001.fastq_215_3a_7
CCCCCGCTGTAGGTATGGTGGTGGCGCACGTCTTGCGGTTGCCCCAGACCTTGTTCGACATAATAGCTGG
GGCCCATTGGGGCATCTTGGCAGGCCTAGCCTATTACTCTATGCAGGGCAATTGGGCTAAGGTCGCTATC
ATCATGGTTATGTTTTCAGGGGTCGATGCCTCAACATATATCACCGGTGGCAGTGCAGCTCGTAGCACCA
ACACTTTTACTAGTTTTTTTGATGTAGGCGCCAAGCAGAACCTGCAGCTGGTCA

>630_S7_L001_R1_001.fastq_216_3a_7
CCCCCGCTGTGGGCATGGTGGTGGCGCACGTCTTGCGATTGCCCCAGACCTTGTTCGACATAATAGCTGG
GGCCCATTGGGGCATCTTAGCAGGCCTAGCCTATTACTCCATGCAGGGCAATTGGGCTAAGGTCGCTATC
ATCATGGTTATGTTTTCAGGGGTCGATGCCACAACATACGTCACCGGTGGCAGTGCAGCTCATGGCGCCA
GCACTATTACTACCCTTTTTACTGTAGGCGCCAAGCAGAACCTGCAGCTGGTCA

>630_S7_L001_R1_001.fastq_217_3a_7
CCCCCGCTGTGGGTATGGTGGTGGCGCACGTCTTGCGATTGCCCCAGACCTTGTTCGACATAATAGCTGG
GGCCCATTGGGGCATCTTAGCAGGCCTAGCCTATTACTCCATGCAGGGCAATTGGGCTAAGGTCGCTATC
ATCATGGTTATGTTTTCAGGGGTCGATGCCACAACATATGTCACCGGCGGCAGTGCAGCTCATGGCGCCA
GCACTATTACTAAGCTTTTCACTGTAGGCGCCAAGCAGAACCTGCAGCTGGTCA

>630_S7_L001_R1_001.fastq_218_3a_7
CCCCCGCTGTGGGTATGGTGGTGGCGCACGTCTTGCGATTGCCCCAGACCTTGTTCGACATAATAGCTGG
GGCCCATTGGGGCATCTTGGCAGGCCTAGCCTATTACTCCATGCAGGGCAATTGGGCTAAGGTCGCTATC
ATCATGGTTATGTTTTCGGGGGTCGATGCCTCAACATATGTCACCGGTGGCAGTGCAGCTCGTGGCGCTA
GCACTTTTGCCGGGCTTTTTAGTCCAGGCGCCAAGCAGAACCTGCAGCTGGTCA

>630_S7_L001_R1_001.fastq_219_3a_7
CCCCCGCTGTGGGTATGGTGGTGGCGCACGTCTTGCGATTGCCCCAGACCTTGTTCGACATAATAGCTGG
GGCCCATTGGGGCATCTTAGCAGGCCTAGCCTATTACTCCATGCAGGGCAATTGGGCTAAGGTCGCTATC
ATCATGGTTATGTTTTCAGGGGTCGATGCCACAACATACGTCACCGGTGGCAGTGCAGCTCATGGCGCCA
GCACTATTACTAAGCTTTTTACTGTAGGCGCCAAACAGAACCTGCAGCTGGTCA

>630_S7_L001_R1_001.fastq_220_3a_6
CCCCCGCTGTGGGTATGGTGGTGGCGCACGCCTTGCGATTGCCCCAGACCTTGTTCGACATAATAGCTGG
GGCCCATTGGGGCATCTTAGCAGGCCTAGCCTATTACTCCATGCAGGGCAATTGGGCTAAGGTCGCTATC
ATCATGGTTATGTTTTCAGGGGTCGATGCCTCAACATATGTCACCGGTGGCAGTGCAGCTCATGGCGCCA
GCACTCTTACTACCCTTTTTACTGTAGGCGCCAAGCAGAACCTGCAGCTGGTCA

>630_S7_L001_R1_001.fastq_221_3a_6
CCCCCGCTGTGGGTATGGTGGTGGCGCACGTCTTGCGATTGCCCAAGACCTTGTTCGACATAATAGCTGG
GGCCCATTGGGGCATCTTAGCAGGCCTAGCCTATTACTCCATGCAGGGCAATTGGGCTAAGGTCGCTATC
ATCATGGTTATGTTTTCAGGGGTCGATGCCACAACATATGTCACCGGTGGCAGTGCAGCTCATGGCGCCA
GCACTATTACTAAGCTTTTCACTGTAGGCGCCAAGCAGAACCTGCAGCTGGTCA

>630_S7_L001_R1_001.fastq_222_3a_6
CCCCCGCTGTGGGTATGGTGGTGGCGCATGTCTTGCGGTTGCCCCAGACCTTGTTCGACATAATAGCTGG
GGCCCATTGGGGCATCTTGGCAGGCCTAGCCTATTACTCCATGCAGGGCAATTGGGCTAAGGTCGCTATC
ATCATGGTTATGTTTTCGGGGGTCGATGCCTCAACATATGTCACCGGTGGCAGTGCAGCTCGTGGCGCCA
GCACTTTTGCCGGGCTTTTTAGTCCAGGCGCCAAGCAGAACCTGCAGTTGATCA

>630_S7_L001_R1_001.fastq_223_3a_6
CCCCCGCTGTGGGTATGGTGGTGGCGCACGTCTTGCGGTTGCCCCAGACCTTGTTCGACATAATAGCTGG
GGCCCATTGGGGCATCTTAGCAGGCCTAGCCTATTACTCCATGCAGGGCAATTGGGCTAAGGTCGCTATC
ATCATGGTTATGTTTTCAGGGGTCGATGCCACAACATATGTCACCGGTGGCAGTGCGGCTCATGGCGCCA
GCACTATTACTAAGCTTTTCACTGTAGGCGCCAAGCAGAACCTGCAGCTGGTCA

>630_S7_L001_R1_001.fastq_224_3a_6
CCCCCGCTGTGGGTATGGTGGTGGCGCACGTCTTGCGGTTGCCCCAGACCTTGTTCGACATAATAGCTGG
GGCCCATTGGGGCATCTTAGCAGGCCTAGCCTATTACTCCATGCAGGGCAATTGGGCTAAGGTCGCCATC
ATCATGGTTATGTTTTCAGGGGTCGATGCCTCAACATATGTCACCGGTGGCAGTGCAGCTCATGGCGCCA
GCACTCTTACTACCCTTTTTACTGTAGGCGCCAAGCAGAACCTGCAGCTGGTCA

>630_S7_L001_R1_001.fastq_225_3a_6
CCCCCGCTGTGGGTATGGTGGTGGCGCACGTCTTGCGATTGCCCCAGACCTTGTTCGACATAATAGCTGG
GGCCCATTGGGGCATCTTAGCAGGCCTAGCCTATTACTCCATGCAGGGCAATTGGGCTAAGGTCGCTATC
ATCATGGTTATGTTCTCAGGGGTCGATGCCTCAACATATGTCACCGGTGGCAGTGCAGCTCATGGCGCCA
GCACTCTTACTACCCTTTTTACTGTAGGCGCCAAGCAGAACCTGCAGCTGGTCA

>630_S7_L001_R1_001.fastq_226_3a_6
CCCCCGCTGTGGGTATGGTGGTGGCGCACGTCTTGCGATTGCCCCAGACCTTGTTCGACATAATAGCTGG
GGCCCATTGGGGCATCTTAGCAGGCCTAGCCTATTACTCCATGCAGGGCAATTGGGCTAAGGTCGCTATC
ATCATGGTTATGTTTTCAGGGGTCGATGCCACAACATATGTCACCGGTGGCAGTGCAGCTCATGGCGCCA
GCACTATTACTAAGCTTTTCATTGTAGGCGCCAAGCAGAACCTGCAGCTGGTCA

>630_S7_L001_R1_001.fastq_227_3a_6
CCCCCGCTGTGGGTATGGTAGTGGCGCACGTCTTGCGATTGCCCCAGACCTTGTTCGACATAATAGCTGG
GGCCCATTGGGGCATCTTAGCAGGCCTAGCCTATTACTCCATGCAGGGCAATTGGGCTAAGGTCGCTATC
ATCATGGTTATGTTTTCAGGGGTCGATGCCACAACATATGTCACCGGTGGCAGTGCAGCTCATGGCGCCA
GCACTATTACTAAGCTTTTCACTGTAGGCGCCAAGCAGAACCTGCAGCTGGTCA

>630_S7_L001_R1_001.fastq_228_3a_6
CCCCCGCTGTGGGTATGGTGGTAGCGCACGTCTTGCGATTGCCCCAGACCTTGTTCGACATAATAGCTGG
GGCCCATTGGGGCATCTTAGCAGGCCTAGCCTATTACTCCATGCAGGGCAATTGGGCTAAGGTCGCTATC
ATCATGGTTATGTTTTCAGGGGTCGATGCCTCAACATATGTCACCGGTGGCAGTGCAGCTCATGGCGCCA
GCACTCTTACTACCCTTTTTACTGTAGGCGCCAAGCAGAACCTGCAGCTGGTCA

>630_S7_L001_R1_001.fastq_229_3a_6
CCCCCGCTGTGGGTATGGTGGTGGCGCACGTCTTGCGATTGCCCCAGACCTTGTTCGACATAATAGCTGG
GGCCCATTGGGGCATCTTAGCAGGCCTAGCCTATTACTCCATGCAGGGCAATTGGGCTAAGGTCGCCATC
ATCATGGTTATGTTTTCAGGGGTCGATGCCACAACATACGTCACCGGTGGCAGTGCAGCTCATGGCGCCA
GCACTATTACTAAGCTTTTTACTGTAGGCGCCAAGCAGAACCTGCAGCTGGTCA

>630_S7_L001_R1_001.fastq_230_3a_6
CCCCCGCTGTGGGTATGGTGGTGGCGCACGTCTTGCGATTGCCCCAGACCTTGTTCGACATAATAGCTGG
GGCCCATTGGGGCATCTTAGCAGGCCTAGCCTATTACTCCATGCAGGGCAATTGGGCTAAGGTCGCTATC
ATCATGGTTATGTTCTCAGGGGTCGATGCCACAACATACGTCACCGGTGGCAGTGCAGCTCATGGCGCCA
GCACTATTACTAAGCTTTTTACTGTAGGCGCCAAGCAGAACCTGCAGCTGGTCA

>630_S7_L001_R1_001.fastq_231_3a_6
CCCCCGCTGTGGGTATGGTGGTGGCGCACGTCTTGCGATTGCCCCAGACCTTGTTCGACATAATAGCTGG
GGCCCGTTGGGGCATCTTAGCAGGCCTAGCCTATTACTCCATGCAGGGCAATTGGGCTAAGGTCGCTATC
ATCATGGTTATGTTTTCAGGGGTCGATGCCACAACATATGTCACCGGTGGCAGTGCAGCTCATGGCGCCA
GCACTATTACTAAGCTTTTCACTGTAGGCGCCAAGCAGAACCTGCAGCTGGTCA

>630_S7_L001_R1_001.fastq_232_3a_6
CCCCCGCTGTGGGCATGGTGGTGGCGCACGTCTTGCGATTGCCCCAGACCTTGTTCGACATAATAGCTGG
GGCCCATTGGGGCATCTTAGCAGGCCTAGCCTATTACTCCATGCAGGGCAATTGGGCTAAGGTCGCTATC
ATCATGGTTATGTTTTCAGGGGTCGACGCCACAACATATGTCACCGGTGGCAGTGCAGCTCATGGCGCCA
GCACTATTACTAAGCTTTTCACTGTAGGCGCCAAGCAGAACCTGCAGCTGGTCA

>630_S7_L001_R1_001.fastq_233_3a_6
CCCCCGCTGTGGGTATGGTGGTGGCGCACGTCTTGCGATTGCCCCAGACCTTGTTCGACATAATAGCTGG
GGCCCATCGGGGCATCTTAGCAGGCCTAGCCTATTACTCCATGCAGGGCAATTGGGCTAAGGTCGCTATC
ATCATGGTTATGTTTTCAGGGGTCGATGCCACAACATATGTCACCGGTGGCAGTGCAGCTCATGGCGCCA
GCACTATTACTAAGCTTTTCACTGTAGGCGCCAAGCAGAACCTGCAGCTGGTCA

>630_S7_L001_R1_001.fastq_234_3a_6
CCCCCGCTGTGGGTATGGTGGTGGCGCATGTCTTGCGGTTACCCCAGACCTTGTTCGACATAATAGCTGG
GGCCCATTGGGGCATCTTGGCAGGCCTAGCTTATTACTCCATGCAGGGCAATTGGGCTAAGGTCGCTATC
ATCATGGTTATGTTTTCGGGGGTCGATGCCTCAACATATGTCACCGGTGGCAGTGCAGCTCGTGGCGCCA
GCACTTTTGCCGGGCTTTTTAGTCCAGGCGCCAAGCAGAACCTGCAGTTGGTCA

>630_S7_L001_R1_001.fastq_235_3a_6
CCCCCGCTGTGGGCATGGTGGTGGCGCACGTCTTGCGATTGCCCCAGACCTTGTTCGACATAATAGCTGG
GGCCCATTGGGGCATCTTAGCAGGCCTAGCCTATTACTCCATGCAGGGCAATTGGGCTAAGGTCGCTATC
ATCATGGTTATGTTTTCAGGGGTCGATGCCACAACATACGTCACCGGTGGCAGTGCAGCTCATGGCGCCA
GCACTATTACTAAGCTTTTTACTGTAGGCGCCAAGCAGAACCTGCAGTTGGTCA

>630_S7_L001_R1_001.fastq_236_3a_6
ACCCCGCTGTGGGTATGGTGGTGGCGCACGTCTTGCGATTGCCCCAGACCTTGTTCGACATAATAGCTGG
GGCCCATTGGGGCATCTTAGCAGGCCTAGCCTATTACTCCATGCAGGGCAATTGGGCTAAGGTCGCTATC
ATCATGGTTATGTTTTCAGGGGTCGATGCCACAACATATGTCACCGGTGGCAGTGCAGCTCATGGCGCCA
GCACTATTACTAAGCTTTTCACTGTAGGCGCCAAGCAGAACCTGCAGCTGGTCA

>630_S7_L001_R1_001.fastq_237_3a_6
CCCCCGCTGTGGGCATGGTGGTGGCGCACGTCTTGCGATTGCCCCAGACCTTGTTCGACATAATAGCTGG
GGCCCATTGGGGCATCTTAGCAGGCCTAGCCTATTACTCCATGCAGGGCAATTGGGCTAAGGTCGCTATC
ATCATGGTTATGTTTTCAGGGGTCGATGCCACAACATATGTCACCGGTGGCAGTGCAGCTCATGGTGCCA
GCACTATTACTAAGCTTTTCACTGTAGGCGCCAAGCAGAACCTGCAGCTGGTCA

>630_S7_L001_R1_001.fastq_238_3a_6
CCCCTGCTGTGGGTATGGTGGTGGCGCACGTCTTGCGGTTGCCCCAGACCTTGTTCGACATAATAGCTGG
GGCCCATTGGGGCATCTTAGCAGGCCTAGCCTATTACTCCATGCAGGGCAATTGGGCTAAGGTCGCTATC
ATCATGGTTATGTTTTCAGGGGTCGATGCCTCAACATATGTCACCGGTGGCAGTGCAGCTCATGGCGCCA
GCACTCTTACTACCCTTTTTACTGTAGGCGCCAAGCAGAACCTGCAGCTGGTCA

>630_S7_L001_R1_001.fastq_239_3a_6
CCCCCGCTGTGGGTATGGTGGTGGCGCACGTCTTGCGGTTGCCCCAGACCTTGTTCGACATAATAGCTGG
GGCCCATTGGGGCATTTTAGCAGGCCTAGCCTATTACTCCATGCAGGGCAATTGGGCTAAGGTCGCTATC
ATCATGGTTATGTTTTCAGGGGTCGATGCCTCAACATATGTCACCGGTGGCAGTGCAGCTCATGGCGCCA
GCACTCTTACTACCCTTTTTACTGTAGGCGCCAAGCAGAACCTGCAGCTGGTCA

>630_S7_L001_R1_001.fastq_240_3a_6
CCCCCGCTGTAGGTATGGTGGTGGCGCACGTCTTGCGGTTGCCCCAGACCTTGTTCGACATAATAGCTGG
GGCCCATTGGGGCATCTTGGCAGGCCTAGCCTATTACTCTATGCAGGGCAATTGGGCTAAGGTCGCTATC
ATCATGGTTATGTTTTCAGGGGTCGATGCCTCAACATATATCACCGGTGGCAGCGCAGCTCGTAGCACCA
ACACTTTTACTAGTTTCTTTGATGTAGGCGCCAAGCAGAACCTGCAGCTGGTCA

>630_S7_L001_R1_001.fastq_241_3a_6
CCCCCGCTGTGGGTATGGTGGTGGCGCACGTCTTGCGATTGCCCCGGACCTTGTTCGACATAATAGCTGG
GGCCCATTGGGGCATCTTAGCAGGCCTAGCCTATTACTCCATGCAGGGCAATTGGGCTAAGGTCGCTATC
ATCATGGTTATGTTTTCAGGGGTCGATGCCACAACATATGTCACCGGTGGCAGTGCAGCTCATGGCGCCA
GCACTATTACTAAGCTTTTCACTGTAGGCGCCAAGCAGAACCTGCAGCTGGTCA

>630_S7_L001_R1_001.fastq_242_3a_6
CCCCCGCTGTGGGTATGGTGGTGGCGCACGTCTTGCGATTGCCCCAGACCTTGTTCGATATAATAGCTGG
GGCCCATTGGGGCATCTTAGCAGGCCTAGCCTATTACTCCATGCAGGGCAATTGGGCTAAGGTCGCTATC
ATCATGGTTATGTTTTCAGGGGTCGATGCCTCAACATATGTCACCGGTGGCAGTGCAGCTCATGGCGCCA
GCACTCTTACTACCCTTTTTACTGTAGGCGCCAAGCAGAACCTGCAGCTGGTCA

>630_S7_L001_R1_001.fastq_243_3a_6
CCCCCGCTGTGGGTATGGTGGTGGCGCACGTCTTGCGATTGCCCCAGACCTTGTTCGACATAATAGCTGG
GGCCCATTGGGGCATCTTGGCAGGCCTAGCCTATTACTCCATGCAGGGCAATTGGGCTAAGGTCGCTATC
ATCATGGTTATGTTTTCGGGGGTCGATGCCTCAACATATGTCACCGGTGGCAGTGCAGCTCGTGGCGCTA
GCACTTTTGCCGGGCTTTTTAGTCCAGGCGCCAAGCAGAACCTGCAGTTGGTCA

>630_S7_L001_R1_001.fastq_244_3a_6
CCCCCGCTGTGGGTATGGTGGTGGCGCACGTCTTGCGATTGCCCCAGACCTTGTTCGACATAATAGCTGG
GGCCCATTGGGGCATCTTAGCAGGCCTAGCCTATTACTCCATGCAGGGCAATTGGGCTAAGGTCGCTATC
ATCATGGTTATGTCTTCAGGGGTCGATGCCACAACATATGTCACCGGTGGCAGTGCAGCTCATGGCGCCA
GCACTATTACTAAGCTTTTCACTGTAGGCGCCAAGCAGAACCTGCAGCTGGTCA

>630_S7_L001_R1_001.fastq_245_3a_6
CCCCCGCTGTGGGTATGGTGGTGGCGCACGTCTTGCGGTTGCCCCAGACCTTGTTCGACATAATAGCTGG
GGCCCATTGGGGCATCTTAGCAGGCCTAGCCTATTACTCCATGCAGGGCAATTGGGCTAAGGTCGCTATC
ATCATGGTTATGTTTTCAGGGGTCGATGCCTCAACATATATCACCGGTGGCAGTGCAGCTCATGGCGCCA
GCACTCTTACTACCCTTTTTACTGTAGGCGCCAAGCAGAACCTGCAGCTGGTCA

>630_S7_L001_R1_001.fastq_246_3a_6
CCCCCGCTGTGGGTATGGTGGTGGCGCACGTCTTGCGATTGCCCCAGACCTTGTTCGACATAATAGCTGG
GGCCCATTGGGGCATCTTAGCAGGCCTAGCCTATTGCTCCATGCAGGGCAATTGGGCTAAGGTCGCTATC
ATCATGGTTATGTTTTCAGGGGTCGATGCCACAACATATGTCACCGGTGGCAGTGCAGCTCATGGCGCCA
GCACTATTACTAAGCTTTTCACTGTAGGCGCCAAGCAGAACCTGCAGCTGGTCA

>630_S7_L001_R1_001.fastq_247_3a_6
CCCCCGCTGTAGGTATGGTGGTGGCGCACGTCTTGCGATTGCCCCAGACCTTGTTCGACATAATAGCTGG
GGCCCATTGGGGCATCTTAGCAGGCCTAGCCTATTACTCCATGCAGGGCAATTGGGCTAAGGTCGCTATC
ATCATGGTTATGTTTTCAGGGGTCGATGCCTCAACATATGTCACCGGTGGCAGTGCAGCTCATGGCGCCA
GCACTCTTACTACCCTTTTTACTGTAGGCGCCAAGCAGAACCTGCAGCTGGTCA

>630_S7_L001_R1_001.fastq_248_3a_6
CCCCCGCTGTGGGTATGGTGGTGGCGCACGTCTTGCGATTGCCCCAGACCTTGTTCGACATAATGGCTGG
GGCCCATTGGGGCATCTTAGCAGGCCTAGCCTATTACTCCATGCAGGGCAATTGGGCTAAGGTCGCTATC
ATCATGGTTATGTTTTCAGGGGTCGATGCCACAACATATGTCACCGGTGGCAGTGCAGCTCATGGCGCCA
GCACTATTACTAAGCTTTTCACTGTAGGCGCCAAGCAGAACCTGCAGCTGGTCA

>630_S7_L001_R1_001.fastq_249_3a_6
CCCCCGCTGTGGGTATGGTGGTGGCGCACGTCTTGCGATTGCCCCAGACCCTGTTCGACATAATAGCTGG
GGCCCATTGGGGCATCTTAGCAGGCCTAGCCTATTACTCCATGCAGGGCAATTGGGCTAAGGTCGCTATC
ATCATGGTTATGTTTTCAGGGGTCGATGCCACAACATATGTCACCGGTGGCAGTGCAGCTCATGGCGCCA
GCACTATTACTAAGCTTTTTACTGTAGGCGCCAAGCAGAACCTGCAGCTGGTCA

>630_S7_L001_R1_001.fastq_250_3a_6
CCCCCGCTGTGGGTATGGTGGTGGCGCACGTCTTGCGATTGCCCCAGACCTTGTTCGACATAATAGCTGG
GGCCCATTGGGGCATCTTAGCAGGCCTAGCCTATTACTCCATGCAGGGCAATTGGGCTAAGGTCGCTATC
ATCATGGTTATGTTTTCAGGGGTCGATGCCACAACATATGTCACCGGTGGCGGTGCAGCTCATGGCGCCA
GCACTATTACTAAGCTTTTCACTGTAGGCGCCAAGCAGAACCTGCAGCTGGTCA

>630_S7_L001_R1_001.fastq_251_3a_6
CCCCCGCTGTGGGTATGGTGGTGGCGCACGTCTTGCGATTGCCCCAGACCTTGTTCGACATAATAGCTGG
GGCCCATTGGGGCATCTTAGCAGGCCTAGCCTATTACTCCATGCAGGGCAATTGGGCTAAGGTCGCTATC
ATCATGGTTATGTTTTCAGGGGTCGATGCCACAACATATGTCACCGGTGGCAGTGCAGCTCATGGCGCCA
GCGCTATTACTAAGCTTTTCACTGTAGGCGCCAAGCAGAACCTGCAGCTGGTCA

>630_S7_L001_R1_001.fastq_252_3a_6
CCCCCGCTGTGGGTATGGTGGTGGCGCACGTCTTGCGATTGCCCCAGACCTTGTTCGACATAATAGCTGG
GGCCCATTGGGGCATCTTAGCAGGCCTAGCCTATTACTCCATGCAGGGCAATTGGGCTAAGGTCGCTATC
ATCATGGTTATGTTTTCAGGGGTCGATGCCACAACATATGTCACTGGTGGCAGTGCAGCTCATGGCGCCA
GCACTATTACTAAGCTTTTCACTGTAGGCGCCAAGCAGAACCTGCAGCTGGTCA

>630_S7_L001_R1_001.fastq_253_3a_6
CCCCCGCTGTGGGTATGGTGGTGGCGCACGTCTTGCGGTTGCCCCAGACCTTGTTCGACATAATAGCTGG
GGCCCATTGGGGCATCTTAGCAGGCCTAGCCTATTACTCCATGCAGGGCAATTGGGCTAAGGTCGCTATC
ATCATGGTTATGTTTTCGGGGGTCGATGCCTCAACATATGTCACCGGTGGCAGTGCAGCTCATGGCGCCA
GCACTCTTACTACCCTTTTTACTGTAGGCGCCAAGCAGAACCTGCAGCTGGTCA

>630_S7_L001_R1_001.fastq_254_3a_6
CCCCCGCTGTGGGTATGGTGGTGGCGCACGTCTTGCGGTTACCCCAGACCTTGTTCGACATAATAGCTGG
GGCCCATTGGGGCATCTTAGCAGGCCTAGCCTATTACTCCATGCAGGGCAATTGGGCTAAGGTCGCTATC
ATCATGGTTATGTTTTCAGGGGTCGATGCCTCAACATATGTCACCGGTGGCAGTGCAGCTCATGGCGCTA
GCACTCTTACTACCCTTTTTACTGTAGGCGCCAAGCAGAACCTGCAGCTGGTCA

>630_S7_L001_R1_001.fastq_255_3a_6
CCCCCGCTGTGGGTATGGTGGTGGCGCACGTCTTGCGATTGCCCCAGACCTTGTTCGACATAATAGCTGG
GGCCCATTGGGGCATCTTAGCAGGCCTAGCCTATTACTCCATGCAGGGCAATTGGGCTAAGGTCGCTATC
ATCATGGTTATGTTTTCGGGGGTCGATGCCACAACATATGTCACCGGTGGCAGTGCAGCTCATGGCGCCA
GCACGATTACTAAGCTTTTCACTGTAGGCGCCAAGCAGAACCTGCAGCTGGTCA

>630_S7_L001_R1_001.fastq_256_3a_6
CCCCCGCTGTGGGTATGGTGGTGGCGCACGTCTTGCGGTTGCCCCAGACCTTGTTCGACATAATAGCTGG
GGCCCATTGGGGCATCTTAGCAGGCCTAGCCTATTACTCCATGCAGGGCAATTGGGCTAAGGTCGCTATC
ATCATGGTTATGTTTTCAGGGGTCGATGCCTCAACATATGTCACCGGTGGCAGTGCAGCTCATGGCGCCA
GCACTCTTACTGCCCTTTTTACTGTAGGCGCCAAGCAGAACCTGCAGCTGGTCA

>630_S7_L001_R1_001.fastq_257_3a_6
CCCCCGCTGTGGGTATGGTGGTGGCGCATGTCTTGCGGTTGCCCCAGACCTTGTTCGACATAATAGCTGG
GGCCCATTGGGGCATCTTAGCAGGCCTAGCCTATTACTCCATGCAGGGCAATTGGGCTAAGGTCGCTATC
ATCATGGTTATGTTTTCAGGGGTCGATGCCTCAACATATATCACCGGTGGCAGCGCAGCTCGTAGCACCA
ACACTTTTACTAGTTTTTTTGATGTAGGCGCCAAGCAGAACCTGCAGCTGGTCA

>630_S7_L001_R1_001.fastq_258_3a_6
CCCCCGCTGTGGGTATGGTGGTGGCGCACGTCTTGCGATTGCCCCAGACCTTGTTCGACATAATAGCTGG
GGCCCATTGGGGCATCTTAGCAGGCCTAGCCTATTACTCCATGCAGGGCAATTGGGCTAAGGTCGCTATC
ATCATGGTTATGTTTTCAGGGGTCGATGCCACAACATATGTCACCGGTGGCAGTGCAGCTCATGGCGCCA
GCACTATTACTAAGCTTTTCACTGTAGGCGCCAAGCAGAACCTACAGCTGGTCA

>630_S7_L001_R1_001.fastq_259_3a_6
CCCCCGCTGTGGGCATGGTGGTGGCGCACGTCTTGCGATTGCCCCAGACCTTGTTCGACATAATAGCTGG
GGCCCATTGGGGCATCTTAGCAGGCCTAGCCTATTACTCCATGCAGGGCAATTGGGCTAAGGTCGCTATC
ATCATGGTTATGTTTTCAGGGGTCGATGCCACAACATACGTCACCGGTGGCAGTGCAGCTCATGGCGCCA
GCACTATTACTAAGCTTTTTACTGTGGGCGCCAAGCAGAACCTGCAGCTGGTCA

>630_S7_L001_R1_001.fastq_260_3a_6
CCCCCGCTGTGGGTATGGTGGTGGCGCACGTCTTGCGATTGCCCCAGACCTTGTTCGACATAATAGCTGG
GGCCCATTGGGGCATCTTAGCAGGCCTAGCCTATTACTCCATGCAGGGCAATTGGGCTAAGGTCGCTATC
ATCATGGTTATGTTTTCAGGGGTCGATGCCACAACATATGTCACCGGTGGTAGTGCAGCTCATGGCGCCA
GCACTATTACTAAGCTTTTCACTGTAGGCGCCAAGCAGAACCTGCAGCTGGTCA

>630_S7_L001_R1_001.fastq_261_3a_6
CCCCCGCTGTGGGTATGGTGGTGGCGCACGTCTTGCGGTTGCCCCAGACCTTGTTCGACATAATAGCTGG
GGCCCATTGGGGCATCTTAGCAGGCCTAGCCTATTACTCCATGCAGGGCAATTGGGCTAAGGTCGCTATC
ATCATGGTTATGTTTTCAGGGGTCGATGCCTCAACATATGTCACCGGTGGTAGTGCAGCTCATGGCGCCA
GCACTCTTACTACCCTTTTTACTGTAGGCGCCAAGCAGAACCTGCAGCTGGTCA

>630_S7_L001_R1_001.fastq_262_3a_6
CCCCCGCTGTGGGTATGGTGGTGGCGCATGTCTTGCGGTTGCCCCAGACCTTGTTCGACATAATAGCTGG
GGCCCATTGGGGCATCTTAGCAGGCCTAGCCTATTACTCCATGCAGGGCAATTGGGCTAAGGTCGCTATC
ATCATGGTTATGTTTTCAGGGGTCGATGCCACAACATATGTCACCGGTGGCAGTGCAGCTCATGGCGCCA
GCACTATTACTAAGCTTTTTACTGTAGGCGCCAAGCAGAACCTGCAGCTGGTCA

>630_S7_L001_R1_001.fastq_263_3a_5
CCCCCGCTGTGGGTATGGTGGTGGCGCACGTCTTGCGATTGCCCCAGACCTTGTTCGACATAATAGCTTG
GGCCCATTGGGGCATCTTAGCAGGCCTAGCCTATTACTCCATGCAGGGCAATTGGGCTAAGGTCGCTATC
ATCATGGTTATGTTTTCAGGGGTCGATGCCACAACATACGTCACCGGTGGCAGTGCAGCTCATGGCGCCA
GCACTATTACTAAGCTTTTCACTGTAGGCGCCAAGCAGAACCTGCAGCTGGTCA

>630_S7_L001_R1_001.fastq_264_3a_5
CCCCCGCTGTGGGTATGGTGGTGGCGCACGTCTTGCGATTGCCCCAGACCTTGTTCGACATAATAGCTGG
GGCCCATTGGGGTATCTTAGCAGGCCTAGCCTATTACTCCATGCAGGGCAATTGGGCTAAGGTCGCTATC
ATCATGGTTATGTTTTCAGGGGTCGATGCCACAACATACGTCACCGGTGGCAGTGCAGCTCATGGCGCCA
GCACTATTACTAAGCTTTTTACTGTAGGCGCCAAGCAGAACCTGCAGCTGGTCA

>630_S7_L001_R1_001.fastq_265_3a_5
CCCCCGCTGTGGGTATGGTGGTGGCGCACGTCTTGCGATTGCCCCAGACCTTGTTCGACATAATAGCTGG
GGCCCATTGGGGCATCTTAGCAGGCCTAGCCTATTACTCCATGCAGGGCAATTGGGCTAAGGTCGCTATC
ATCATGGTTATGTTTTCAGGGGTCGATGCCACAACATACGTCACCGGTGGCAGTGCAGCTCATGGCGCCA
GCACTCTTACTACCCTTTTTACTGTAGGCGCCAAGCAGAACCTGCAGCTGGTCA

>630_S7_L001_R1_001.fastq_266_3a_5
CCCCCGCTGTGGGTATGGTGGTGGCGCACGTCTTGCGATTGCCCCAGACCTTGTTCGACATAATAGCTGG
GGCCCATTGGGGCATCTTAGCAGGCCTAGCCTATTACTCCATGCAGGGCAATTGGGCTAAGGTCGCTATC
ATCATGGTTATGTTTTCAGGGGTCGATGCCACAACATACGTCACCGGTGGCAGTGCGGCTCATGGCGCCA
GCACTATTACTAAGCTTTTTACTGTAGGCGCCAAGCAGAACCTGCAGCTGGTCA

>630_S7_L001_R1_001.fastq_267_3a_5
CCCCCGCTGTAGGTATGGTGGTGGCGCATGTCTTGCGGTTGCCCCAGACCTTGTTCGACATAATAGCTGG
GGCCCATTGGGGCATCTTGGCAGGCCTAGCCTATTACTCCATGCAGGGCAATTGGGCTAAGGTCGCTATC
ATCATGGTTATGTTTTCGGGGGTCGATGCCTCAACATATGTCACCGGTGGCAGTGCAGCTCGTGGCGCTA
GCACTTTTGCCGGGCTTTTTAGTCCAGGCGCCAAGCAGAACCTGCAGTTGGTCA

>630_S7_L001_R1_001.fastq_268_3a_5
CCCCCGCTGTAGGTATGGTGGTGGCGCACGTCTTGCGGTTGCCCCAGACCTTGTTCGACATAATAGCTGG
GGCCCATTGGGGCATCTTGGCAGGCCTAGCCTATTACTCCATGCAGGGCAATTGGGCTAAGGTCGCTATC
ATCATGGTTATGTTTTCAGGGGTCGATGCCACAACATATGTCACCGGTGGCAGTGCAGCTCATGGCGCCA
GCACTATTACTAAGCTTTTCACTGTAGGCGCCAAGCAGAACCTGCAGCTGGTCA

>630_S7_L001_R1_001.fastq_269_3a_5
CCCCCGCTGTGGGTATGGTGGTGGCGCACGTCTTGCGGTTGCCCCAGACCTTGTTCGACATAATAGCTGG
GGCCCATTGGGGCATCTTAGCAGGCCTAGCCTATTACTCCATGCAGGGCAATTGGGCTAAGGTCGCTATC
ATCATGGTTATGTTTTCAGGGGTCGATGCCTCAACATATGTCACCGGTGGCAGTGCAGCTCATGGCGCCA
GCACTCTTACTACCCTTTTTACTGTGGGCGCCAAGCAGAACCTGCAGCTGGTCA

>630_S7_L001_R1_001.fastq_270_3a_5
CCCCCGCTGTGGGTATGGTGGTGGCGCACGTCTTGCGGTTGCCCCAGACCTTGTTCGACATAATAGCTGG
GGCCCATTGGGGCATCTTAGCAGGCCTAGCCTATTACTCCATGCAGGGCAATTGGGCCAAGGTCGCTATC
ATCATGGTTATGTTTTCAGGGGTCGATGCCTCAACATATGTCACCGGTGGCAGTGCAGCTCATGGCGCCA
GCACTCTTACTACCCTTTTTACTGTAGGCGCCAAGCAGAACCTGCAGCTGGTCA

>630_S7_L001_R1_001.fastq_271_3a_5
CCCCCGCTGTGGGTATGGTGGTGGCGCATGTCTTGCGGTTGCCCCAGACCTTGTTCGACATAATAGCTGG
GGCCCACTGGGGCATCTTGGCAGGCCTAGCCTATTACTCCATGCAGGGCAATTGGGCTAAGGTCGCTATC
ATCATGGTTATGTTTTCGGGGGTCGATGCCTCAACATATGTCACCGGTGGCAGTGCAGCTCGTGGCGCCA
GCACTTTTGCCGGGCTTTTTAGTCCAGGCGCCAAGCAGAACCTGCAGTTGGTCA

>630_S7_L001_R1_001.fastq_272_3a_5
CCCCCGCTGTGGGTATGGTGGTGGCGCACGTCTTGCGGTTGCCCCAGACCTTGTTCGACATAATAGCTGG
GGCCCATTGGGGCATCTTGGCAGGCCTAGCTTATTACTCCATGCAGGGCAATTGGGCTAAGGTCGCTATC
ATCATGGTTATGTTTTCAGGGGTCGATGCCACAACATATGTCACCGGTGGCAGTGCAGCTCATGGCGCCA
GCACTATTACTAAGCTTTTCACTGTAGGCGCCAAGCAGAACCTGCAGCTGGTCA

>630_S7_L001_R1_001.fastq_273_3a_5
CCCCCGCTGTGGGTATGGTGGTGGCGCACGTCTTGCGGTTGCCCCAGACCTTGTTCGACATAATAGCTGG
GGCCCATTGGGGCATCTTAGCAGGCCTAGCCTATTACTCCATGCAGGGCAATTGGGCTAAGGTCGCTATC
ATCATGGTTATGTTTTCAGGGGTCGATGCCCCAACATATGTCACCGGTGGCAGTGCAGCTCATGGCGCCA
GCACTCTTACTACCCTTTTTACTGTAGGCGCCAAGCAGAACCTGCAGCTGGTCA

>630_S7_L001_R1_001.fastq_274_3a_5
CCCCCGCTGTGGGTATGGTGGTGGCGCACGTCTTGCGACTGCCCCAGACCTTGTTCGACATAATAGCTGG
GGCCCATTGGGGCATCTTAGCAGGCCTAGCCTATTACTCCATGCAGGGCAATTGGGCCAAGGTCGCTATC
ATCATGGTTATGTTTTCAGGGGTCGATGCCACAACATATGTCACCGGTGGCAGTGCAGCTCATGGCACCA
GCACTATTACTAAGCTTTTCACTGTAGGCACCAAGCAGAACCTGCAGCTGGTCA

>630_S7_L001_R1_001.fastq_275_3a_5
CCCCCGCTGTGGGTATGGTGGTGGCGCATGTCTTGCGGTTGCCCCAGACCTTGTTTGACATAATAGCTGG
GGCCCATTGGGGCATCTTGGCAGGCCTAGCTTATTACTCCATGCAGGGCAATTGGGCTAAGGTCGCTATC
ATCATGGTTATGTTTTCGGGGGTCGATGCCTCAACATATGTCACCGGTGGCAGTGCAGCTCGTGGCGCCA
GCACTTTTGCCGGGCTTTTTAGTCCAGGCGCCAAGCAGAACCTGCAGTTGGTCA

>630_S7_L001_R1_001.fastq_276_3a_5
CCCCCGCTGTGGGTATGGTGGTGGCGCACGTCTTGCGATTGCCCCAGACCTTGTTCGACATAATAGCTGG
GGCCCATTGGGGCATCTTAGCAGGCCTAGCCTATTACTCCATGCAGGGCAATTGGGCTAAGGTCGCTATT
ATCATGGTTATGTTTTCAGGGGTCGATGCCACAACATATGTCACCGGTGGCAGTGCAGCTCATGGCGCCA
GCACTATTACTAAGCTTTTCACTGTAGGCGCCAAGCAGAACCTGCAGCTGGTCA

>630_S7_L001_R1_001.fastq_277_3a_5
CCCCCGCTGTGGGTATGGTGGTGGCGCACGTATTGCGATTGCCCCAGACCTTGTTCGACATAATAGCTGG
GGCCCATTGGGGCATCTTAGCAGGCCTAGCCTATTACTCCATGCAGGGCAATTGGGCTAAGGTCGCTATC
ATCATGGTTATGTTTTCAGGGGTCGATGCCACAACATATGTCACCGGTGGCAGTGCAGCTCATGGCGCCA
GCACTATTACTAAGCTTTTCACTGTAGGCGCCAAGCAGAACCTGCAGCTGGTCA

>630_S7_L001_R1_001.fastq_278_3a_5
CCCCTGCTGTGGGTATGGTGGTGGCGCACGTCTTGCGATTGCCCCAGACCTTGTTCGACATAATAGCTGG
GGCCCATTGGGGCATCTTAGCAGGCCTAGCCTATTACTCCATGCAGGGCAATTGGGCTAAGGTCGCTATC
ATCATGGTTATGTTTTCAGGGGTCGATGCCACAACATATGTCACCGGTGGCAGTGCAGCTCATGGCGCCA
GCACTATTACTAAGCTTTTCACTGTAGGCGCCAAGCAGAACCTGCAGCTGGTCA

>630_S7_L001_R1_001.fastq_279_3a_5
CCCCCGCTGTGGGTATGGTGGTGGCGCATGTCTTGCGGTTGCCCCAGACCTTGTTCGACATAATAGCTGG
GGCCCATTGGGGCATCTTGGCAGGCCTAGCTTATTACTCCATGCAGGGCAATTGGGCTAAGGTCGCTATC
ATCATGGTTATGTTTTCAGGGGTCGATGCCACAACATATGTCACCGGTGGCAGTGCAGCTCATGGCGCCA
GCACTATTACTAAGCTTTTTACTGTAGGCGCCAAGCAGAACCTGCAGCTGGTCA

>630_S7_L001_R1_001.fastq_280_3a_5
CCCCCGCTGTGGGTATGGTGGTGGCGCACGTCTTGCGATTGCCCCAGACCTTGTTCGACATAATAGCTGG
GGCCCATTGGGGCATCTTAGCAGGCCTAGCCTATTACTCCATGCAGGGCAATTGGGCTAAGGTCGCTATC
ATCATGGTTATGTTTTCAGGGGTCGATGCCTCAACATATGTCACCGGTGGCAGTGCAGCTCATGGCGTCA
GCACTCTTACTACCCTTTTTACTGTAGGCGCCAAGCAGAACCTGCAGCTGGTCA

>630_S7_L001_R1_001.fastq_281_3a_5
CCCCCGCTGTGGGTATGGTGGTGGCGCACGTCTTGCGATTGCCCCAGACCTTGTTCGACATAATAGCTGG
GGCCCATTGGGGCATCTTAGCAGGCCTAGCCTATTACTCCATGCAGGGCAATTGGGCTAAGGTCGCTATT
ATCATGGTTATGTTTTCAGGGGTCGATGCCTCAACATATGTCACCGGTGGCAGTGCAGCTCATGGCGCCA
GCACTCTTACTACCCTTTTTACTGTAGGCGCCAAGCAGAACCTGCAGCTGGTCA

>630_S7_L001_R1_001.fastq_282_3a_5
CCCCCGCTGTGGGCATGGTGGTGGCGCACGTCTTGCGATTGCCCCAGACCTTGTTCGACATAATAGCTGG
GGCCCATTGGGGCATCTTGGCAGGCCTAGCCTATTACTCCATGCAGGGCAATTGGGCTAAGGTCGCTATC
ATCATGGTTATGTTTTCAGGGGTCGATGCCACAACATATGTCACCGGTGGCAGTGCAGCTCATGGCGCCA
GCACTATTACTAAGCTTTTCACTGTAGGCGCCAAGCAGAACCTGCAGCTGGTCA

>630_S7_L001_R1_001.fastq_283_3a_5
CCCCCGCTGTGGGTATGGTGGTGGCGCACGTCTTGCGATTGCCCCAGACCTTGTTCGATATAATAGCTGG
GGCCCATTGGGGCATCTTAGCAGGCCTAGCCTATTACTCCATGCAGGGCAATTGGGCTAAGGTCGCTATC
ATCATGGTTATGTTTTCAGGGGTCGATGCCACAACATATGTCACCGGTGGCAGTGCAGCTCATGGCGCAA
GCACTATTACTAAGCTTTTCACTGTAGGCGCCAAGCAGAACCTGCAGCTGGTCA

>630_S7_L001_R1_001.fastq_284_3a_5
CCCCCGCTGTGGGTATGGTGGTGGCGCACGTCTTGCGGTTGCCCCAGACCTTGTTCGACATAATAGCTGG
GGCCCATTGGGGCATCTTAGCAGGCCTAGCCTATTACTCCATGCAGGGCAATTGGGCCAAGGTCGCTATC
ATCATGGTTATGTTTTCAGGGGTCGATGCCTCAACATATGTCACCGGTGGCAGTGCAGCTTATGGCGCCA
GCACTCTTACTACCCTTTTTACTGTAGGCGCCAAGCAGAACCTGCAGCTGGTCA

>630_S7_L001_R1_001.fastq_285_3a_5
CCCCCGCTGTGGGTATGGTGGTGGCGCACGTCTTGCGGTTGCCCCAGACCTTGTTCGACATAATAGCTGG
GGCCCATTGGGGCATCTTAGCAGGCCTAGCCTATTACTCCATGCAGGGCAATTGGGCTAAGGTCGCTATC
ATCATGGTTATGTTTTCAGGGGTCGATGCCTCAACATATGTCACCGGTGGCAGTGCAGCTCATGGCGCCA
GCATTCTTACTACCCTTTTTACTGTAGGCGCCAAGCAGAACCTGCAGCTGGTCA

>630_S7_L001_R1_001.fastq_286_3a_5
CCCCCGCTGTGGGTATGGTGGTGGCGCACGTCTTGCGGTTGCCCCAGACCTTGTTCGACATAATAGCTGG
GGCCCATTGGGGCATCTTAGCAGGCCTAGCCTATTACTCCATGCAGGGCAATTGGGCTAAGGTCGCTATC
ATCATGGTTATGTTTTCAGGGGTCGATGCCTCAACATATGTCACCGGTGGCAGTGCAGCTCATGGCGCCA
GCACTCTTACTACCCTTTCTACTGTAGGCGCCAAGCAGAACCTGCAGCTGGTCA

>630_S7_L001_R1_001.fastq_287_3a_5
CCCCCGCTGTGGGTATGGTGGTGGCACACGTCTTGCGGTTGCCCCAGACCTTGTTCGACATAATAGCTGG
GGCCCATTGGGGCATCTTAGCAGGCCTAGCCTATTACTCCATGCAGGGCAATTGGGCTAAGGTCGCTATC
ATCATGGTTATGTTTTCAGGGGTCGATGCCACAACATATGTCACCGGTGGCAGTGCAGCTCATGGCGCCA
GCACTCTTACTACCCTTTTTACTGTAGGCGCCAAGCAGAACCTGCAGCTGGTCA

>630_S7_L001_R1_001.fastq_288_3a_5
CCCCCGCTGTAGGTATGGTGGTGGCGCACGTCTTGCGGTTGCCCCAGACCTTGTTCGACATAATAGCTGG
GGCCCATTGGGGCATCTTGGCAGGCCTAGCCTATTACTCTATGCAAGGCAATTGGGCTAAGGTCGCTATC
ATCATGGTTATGTTTTCAGGGGTCGATGCCTCAACATATATCACCGGTGGCAGCGCAGCTCGTAGCACCA
ACACTTTTACTAGTTTTTTTGATGTAGGCGCCAAGCAGAACCTGCAGCTGGTCA

>630_S7_L001_R1_001.fastq_289_3a_5
CCCCCGCTGTGGGTATGGTGATGGCGCACGTCTTGCGGTTGCCCCAGACCTTGTTCGACATAATAGCTGG
GGCCCATTGGGGCATCTTAGCAGGCCCAGCCTATTACTCCATGCAGGGCAATTGGGCTAAGGTCGCTATC
ATCATGGTTATGTTTTCAGGGGTCGATGCCTCAACATATGTCACCGGTGGCAGTGCAGCTCATGGCGCCA
GCACTCTTACTACCCTTTTTACTGTAGGCGCCAAGCAGAACCTGCAGCTGGTCA

>630_S7_L001_R1_001.fastq_290_3a_5
CCCCCGCTGTGGGTATGGTGGTGGCGCACGTCTTGCGATTGCCCCAGACCTTGTTCGACATAATAGCTGG
GGCCCATTGGGGCATCTTAGCAGGCCTAGCCTATTACTCCATGCAGGGCAATTGGGCTAGGGTCGCTATC
ATCATGGTTATGTTTTCAGGGGTCGATGCCACAACATATGTCACCGGTGGCAGTGCAGCTCATGGCGCCA
GCACTATTACTAAGCTTTTCACTGTAGGCGCCAAGCAGAACCTGCAGCTGGTCA

>630_S7_L001_R1_001.fastq_291_3a_5
CCCCCGCTGTGGGTATGGTGGTGACGCACGTCTTGCGATTGCCCCAGACCTTGTTCGACATAATAGCTGG
GGCCCATTGGGGCATCTTAGCAGGCCTAGCCTATTACTCCATGCAGGGCAATTGGGCTAAGGTCGCTATC
ATCATGGTTATGTTTTCAGGGGTCGATGCCACAACATATGTCACCGGTGGCAGTGCAGCTCATGGCGCCA
GCACTATTACTAAGCTTTTCACTGTAGGCGCCAAGCAGAACCTGCAGCTGGTCA

>630_S7_L001_R1_001.fastq_292_3a_5
CCCCCGCTGTGGGTATGGTGGTAGCGCACGTCTTGCGGTTGCCCCAGACCTTGTTCGACATAATAGCTGG
GGCCCATTGGGGCATCTTAGCAGGCCTAGCCTATTACTCCATGCAGGGCAATTGGGCTAAGGTCGCTATC
ATCATGGTTATGTTCTCAGGGGTCGATGCCTCAACATATGTCACCGGTGGCAGTGCAGCCCATGGCGCCA
GCACTCTTACTACCCTTTTTACTGTAGGCGCCAAGCAGAACCTGCAGCTGGTCA

>630_S7_L001_R1_001.fastq_293_3a_5
CCCCCGCTGTGGGTATGGTGGTGGCGCACGTCTTGCGATTGCCCCAGACCTTGTTCGACATAATAGCTGG
GGCCCATTGGGGCATCTTAGCAGGCCTAGCCTATTACTCCATGCAGGGCAATTGGGCTAAGGTCGCTATC
ATCATGGTTATGTTTTCAGGGGTCGATGCCACAACATATGTCACCGGTGGCAGTGCAGCTCATGGCGCCA
GCACTATTACTAAGCTTTTCACTGTAGGCGCCAAGCAGAACCTGCAGCTAGTCA

>630_S7_L001_R1_001.fastq_294_3a_5
CCCCCGCTGTGGGTATGGTGGTGGCGCACGTCTTGCGATTGCCCCAGACCTTGTTCGACATAATAGCTGG
GGCCCATTGGGGCATCTTAGCAGGCCTAGCCTATTACTCCATGCAGGGCAATTGGGCTAAGGTCGCTATC
ATCATGGTTATGTTTTCAGGGGTCGATGCCTCAACATATGTCACCGGTGGTAGTGCAGCTCATGGCGCCA
GCACTCTTACTACCCTTTTTACTGTAGGCGCCAAGCAGAACCTGCAGCTGGTCA

>630_S7_L001_R1_001.fastq_295_3a_5
CCCCCGCTGTGGGTATGGTGGTGGCGCACGTCTTGCGGTTGCCCCAGACCTTGTTCGACATAATAGCTGG
GGCCCATTGGGGCATCTTAGCAGGCCTAGCCTATTACTCCATGCAGGGCAATTGGGCTAAGGTCGCTATC
ATCATGGTTATGTTTTCAGGGGTCGATGCCACAACATATGTCACCGGTGGCAGTGCAGCTCATGGCGCCA
GCACTATTACTAAGCTTTTCACTGTAGGCGCCAAGCAGAACCTGCAACTGGTCA

>630_S7_L001_R1_001.fastq_296_3a_5
CCCCCGCTGTGGGTATGGTGGTGGCGCATGTCTTGCGGTTGCCCCAGACCTTGTTCGACATAATAGCTGG
GGCCCATTGGGGCATCTTGGCAGGCCTAGCTTATTACTCCATGCAGGGCAATTGGGCTAAGGTCGCTATC
ATCATGGTTATGTTTTCAGGGGTCGATGCCTCAACATATATCACCGGTGGCAGCGCAGCTCGTAGCACCA
ACACTTTTACTAGTTTTTTTGATGTAGGCGCCAAGCAGAACCTGCAGCTGGTCA

>630_S7_L001_R1_001.fastq_297_3a_5
CCCCCGCTGTGGGCATGGTGGTGGCGCACGTCTTGCGATTGCCCCAGACCTTGTTCGACATAATAGCTGG
GGCCCATTGGGGCATCTTAGCAGGCCTAGCCTATTACCCCATGCAGGGCAATTGGGCTAAGGTCGCTATC
ATCATGGTTATGTTTTCAGGGGTCGATGCCACAACATACGTCACCGGTGGCAGTGCAGCTCATGGCGCCA
GCACTATTACTAAGCTTTTTACTGTAGGCGCCAAGCAGAACCTGCAGCTGGTCA

>630_S7_L001_R1_001.fastq_298_3a_5
CCCCCGCTGTGGGCATGGTGGTGGCGCACGTCTTGCGATTGCCTCAGACCTTGTTCGACATAATAGCTGG
GGCCCATTGGGGCATCTTAGCAGGCCTAGCCTATTACTCCATGCAGGGCAATTGGGCTAAGGTCGCTATC
ATCATGGTTATGTTTTCAGGGGTCGATGCCACAACGTACGTCACCGGTGGCAGTGCAGCTCATGGCGCCA
GCACTATTACTAAGCTTTTTACTGTAGGCGCCAAGCAGAACCTGCAGCTGGTCA

>630_S7_L001_R1_001.fastq_299_3a_5
CCCCCGCTGTGGGTATGGTGGTGGCGCACGTCTTGCGATTGCCCCAGACCTTGTTCGACATAATAGCTGG
GGCCCATTGGGGCATCTTAGCAGGCCTAGCCTATTACTCCATGCAGGGCAATTGGGCTAAGGTCGCTATC
ATCATGGTTATGTTTTCAGGGGTCGATGCCACAACATATGTCACCGGTGGCAGTGCAGCTCATGGCGCCA
GCACTGTTACTAAGCTTTTCACTGTAGGCGCCAAGCAGAACCTGCAGCTGGTCA

>630_S7_L001_R1_001.fastq_300_3a_5
CCCCCGCTGTGGGTATGGTGGTGGCGCACGTCTTGCGATTGCCCCAGACCTTGTTCGACATAATAGCTGG
GGCCCATTGGGGCATCTTAGCAGGCCTAGCCTATTACTCCATGCAGGGCAATTGGGCTAAGGTCGCTATC
ATCATGGTTATGTTTTCAGGGGTCGATGCCACAACATATGTCACCGGTGGCAGTGCAGCTCATGGTGCCA
GCACTATTACTAAGCTTTTTACTGTAGGCGCCAAGCAGAACCTGCAGCTGGTCA

>630_S7_L001_R1_001.fastq_301_3a_5
CCCCCGCTGTGGGTATGGTGGTGGCGCACGTCTTGCGGTTGCCCCAGACCTTGTTCGACATAATAGCTGG
GGCCCATTGGGGCATCTTAGCAGGCCTAGCCTATTACTCCATGCAGGGCAATTGGGCTAAGGTCGCTATC
ATCATGGTTATGTTTTCAGGGGTCGATGCCTCAACATATGTCACCGGTGGCAGTGCAGCTCATAGCGCCA
GCACTCTTACTACCCTTTTTACTGTAGGCGCCAAGCAGAACCTGCAGCTGGTCA

>630_S7_L001_R1_001.fastq_302_3a_5
CCCCCGCTGTGGGTATGGTGGTGGCGCACGTCTTGCGGTTGCCCCAGACCTTGTTCGACATAATAGCTGG
GGCCCATTGGGGCATCTTAGCAGGCCTAGCCTATTACTCCATGCAGGGCAATTGGGCTAAGGTCGCTATC
ATCATGGTTATGTTTTCAGGGGTCGATGCCTCAACATATGTCACCGGTGGCAGTGCAGCTCATGGCGCCA
GCACTCTTACCACCCTTTTTACTGTAGGCGCCAAGCAGAACCTGCAGCTGGTCA

>630_S7_L001_R1_001.fastq_303_3a_5
CCCCCGCTGTGGGCATGGTGGTGGCGCACGTCTTGCGATTGCCCCAGACCTTGTTCGACATAATAGCTGG
GGCCCATTGGGGCATCTTGGCAGGCCTAGCCTATTACTCTATGCAGGGCAATTGGGCTAAGGTCGCTATC
ATCATGGTTATGTTTTCAGGGGTCGATGCCTCAACATATATCACCGGTGGCAGCGCAGCTCGTAGCACCA
ACACTTTTACTAGTTTTTTTGATGTAGGCGCCAAGCAGAACCTGCAGCTGGTCA

>630_S7_L001_R1_001.fastq_304_3a_5
CCCCCGCTGTGGGCATGGTGGTGGCGCACGTCTTGCGATTGCCCCAGACCTTGTTCGACATAATAGCTGG
GGCCCATTGGGGCATCTTAGCAGGCCTAGCCTATTACTCCATGCAGGGCAATTGGGCTAAGGTCGCTATC
ATCATGGTTATGTTTTCAGGGGTCGATGCCACAACATACGTCACCGGTGGCAGTGCAGCTCATGGCGCCA
GCACTATTACTAAGCTTTTTACTGTAGGCGCCAAGCAGAACCTGCAGCTGGTTA

>630_S7_L001_R1_001.fastq_305_3a_5
CCCCCGCTGTGGGTATGGTGGTGGCGCACGTCTTGCGATTGCCCCAGACCTTGTTCGACATAATAGCCGG
GGCCCATTGGGGCATCTTAGCAGGCCTAGCCTATTACTCCATGCAGGGCAATTGGGCTAAGGTCGCTATC
ATCATGGTTATGTTTTCAGGGGTCGATGCCTCAACATATGTCACCGGTGGCAGTGCAGCTCATGGCGCCA
GCACTCTTACTACCCTTTTTACTGTAGGCGCCAAGCAGAACCTGCAGCTGGTCA

>630_S7_L001_R1_001.fastq_306_3a_5
CCCCCGCTGTGGGCATGGTGGTGGCGCACGTCCTGCGATTGCCCCAGACCTTGTTCGACATAATAGCTGG
GGCCCATTGGGGCATCTTAGCAGGCCTAGCCTATTACTCCATGCAGGGCAATTGGGCTAAGGTCGCTATC
ATCATGGTTATGTTTTCAGGGGTCGATGCCACAACATACGTCACCGGTGGCAGTGCAGCTCATGGCGCCA
GCACTATTACTAAGCTTTTTACTGTAGGCGCCAAGCAGAACCTGCAGCTGGTCA

>630_S7_L001_R1_001.fastq_307_3a_5
CCCCCGCTGTGGGTATGGTGGTGGCGCACGTCTTGCGATTGCCCCAGACCTTGTTCGACATAATAGCTGG
GGCCCATTGGGGCATCTTAGCAGGCCTAGCCTATTACTCCATGCAGGGCAATTGGGCTAAGGTCGCTATC
ATCATGGTTATGTTTTCAGGGGTCGATGCCACAACATATGTCACCGGGGGCAGTGCAGCTCATGGCGCCA
GCACTATTACTAAGCTTTTCACTGTAGGCGCCAAGCAGAACCTGCAGCTGGTCA

>630_S7_L001_R1_001.fastq_308_3a_5
CCCCCGCTGTGGGCATGGTGGTGGCGCACGTCTTGCGATTGCCCCAGACCTTGTTCGACATAATAGCTGG
GGCCCATTGGGGCATCTTAGCAGGCCTAGCCTATTACTCCATGCAGGGCAATTGGGCTAAGGTCGCTATC
ATCATGGTTATGTTTTCAGGGGTCGATGCCTCAACATATATCACCGGTGGCAGCGCAGCTCGTAGCACCA
ACACTTTTACTAGTTTTTTTGATGTAGGCGCCAAGCAGAACCTGCAGCTGGTCA

>630_S7_L001_R1_001.fastq_309_3a_5
CCCCCGCTGTGGGTATGGTGGTGGCGCACGTCTTGCGATTGCCCCAGACCTTGTTCGACATAATAGCTGG
GGCCCATTGGGGCATCTTAGCAGGCTTAGCCTATTACTCCATGCAGGGCAATTGGGCTAAGGTCGCTATC
ATCATGGTTATGTTTTCAGGGGTCGATGCCACAACATATGTCACCGGTGGCAGTGCAGCTCATGGCGCCA
GCACTATTACTAAGCTTTTCACTGTAGGCGCCAAGCAGAACCTGCAGCTGGTCA

>630_S7_L001_R1_001.fastq_310_3a_5
CCCCCGCTGTGGGTATGGTGGTGGCGCACGTCTTGCGATTGCCCCAGACCTTGTTCGACATAATAGCTGG
GGCCCATTGGGGCATCTTAGCAGGCCTAGCCTATTACTCCATGCAGGGCAATTGGGCTAAGGTCGCTATC
ATCATGGTTATGTTTTCAGGGGTCGATGCCTCAACATATGTCACCGGTGGCAGTGCAGCTCATGGCGCCA
GCACTCTTACTACCCTTTTTACTGTAGGCGCCAAGCAAAACCTGCAGCTGGTCA

>630_S7_L001_R1_001.fastq_311_3a_5
CCCCCGCTGTGGGTATGGTGGTGGCGCATGTCTTGCGGTTGCCCCAGACCTTGTTCGACATAATAGCTGG
GGCCCATTGGGGCATCTTGGCAGGCCTAGCTTATTACTCCATGCAGGGCAATTGGGCTAAGGTCGCTATC
ATCATGGTTATGTTTTCGGGGGTCGATGCCTCAACATATGTCACTGGTGGCAGTGCAGCTCGTGGCGCCA
GCACTTTTGCCGGGCTTTTTAGTCCAGGCGCCAAGCAGAACCTGCAGTTGGTCA

>630_S7_L001_R1_001.fastq_312_3a_5
CCCCCGCTGTGGGTATGGTGGTGGCGCACGTCTTGCGATTGCCCCAGACCTTGTTCGACATAATAGCTGG
GGCCCATTGGGGCATCTTAGCAGGCCTAGCCTATTACTCCATGCAGGGCAATTGGGCTAAGGTCGCTATC
ATCATGGTTATGTTTTCAGGGGTCGACGCCTCAACATATGTCACCGGTGGCAGTGCAGCTCATGGCGCCA
GCACTCTTACTACCCTTTTTACTGTAGGCGCCAAGCAGAACCTGCAGCTGGTCA

>630_S7_L001_R1_001.fastq_313_3a_5
TCCCCGCTGTGGGCATGGTGGTGGCGCACGTCTTGCGATTGCCCCAGACCTTGTTCGACATAATAGCTGG
GGCCCATTGGGGCATCTTAGCAGGCCTAGCCTATTACTCCATGCAGGGCAATTGGGCTAAGGTCGCTATC
ATCATGGTTATGTTTTCAGGGGTCGATGCCACAACATACGTCACCGGTGGCAGTGCAGCTCATGGCGCCA
GCACTATTACTAAGCTTTTTACTGTAGGCGCCAAGCAGAACCTGCAGCTGGTCA

>630_S7_L001_R1_001.fastq_314_3a_5
CCCCCGCTGTGGGTATGGTGGTAGCGCACGTCTTGCGGTTGCCCCAGACCTTGTTCGACATAATAGCTGG
GGCCCATTGGGGCATCTTAGCAGGCCTAGCCTATTACTCCATGCAGGGCAATTGGGCTAAGGTCGCTATC
ATCATGGTTATGTTTTCAGGGGTCGATGCCTCAACATATGTCACCGGTGGCAGTGCAGCTCATGGCGCCA
GCACTCTTACTACCCTTTTTACTGTAGGCGCCAAGCAGAACCTGCAGCTGGTCA

>630_S7_L001_R1_001.fastq_315_3a_5
CCCCCGCTGTGGGCATGGTGGTGGCGCACGTCTTGCGATTGCCCCAGACCTTGTTCGACATAATAGCTGG
GGCCCATTGGGGCATCTTGGCAGGCCTAGCCTATTACTCCATGCAGGGCAATTGGGCTAAGGTCGCTATC
ATCATGGTTATGTTTTCGGGGGTCGATGCCTCAACATATGTCACCGGTGGCAGTGCAGCTCGTGGCGCCA
GCACTTTTGCCGGGCTTTTTAGTCCAGGCGCCAAGCAGAACCTGCAGTTGGTCA

>630_S7_L001_R1_001.fastq_316_3a_5
CCCCCGCTGTGGGTATGGTGGTGGCGCACGTCTTGCGATTGCCCCAGACCTTGTTCGACATAATAGCTGG
GGCCCATTGGGGCATCTTAGCAGGCCTAGCCTATTACTCCATGCAGGGCAATTGGGCTAAGGTCGCTATC
ATCATGGTTATGTTTTCAGGGGTCGATGCCACAACATACATCACCGGTGGCAGTGCAGCTCATGGCGCCA
GCACTATTACTAAGCTTTTTACTGTAGGCGCCAAGCAGAACCTGCAGCTGGTCA

>630_S7_L001_R1_001.fastq_317_3a_5
CCCCCGCTGTGGGTATGGTGGTGGCGCACGTCTTGCGATTGCCCCAGACCTTGTTCGACATAATAGCTGG
GGCCCATTGGGGCATCTTAGCAGGCCTAGCCTATTACTCCATGCAGGGCAATTGGGCTAAGGTCGCTATC
ATCATGGTTATGTTTTCAGGGGTCGATGCCACAACATATGTCACCGGTGGCAGTGCAGCTCATGGCGCCA
GCACTATTACTAAGCTGTTCACTGTAGGCGCCAAGCAGAACCTGCAGCTGGTCA

>630_S7_L001_R1_001.fastq_318_3a_5
CCCCCGCTGTGGGTATGGTGGTGGCGCATGTCTTGCGGTTGCCCCAGACCTTGTTCGACATAATAGCTGG
GGCCCATTGGGGCATCTTGGCAGGCCTAGCTTATTACTCCATGCAGGGTAATTGGGCTAAGGTCGCTATC
ATCATGGTTATGTTTTCGGGGGTCGATGCCTCAACATATGTCACCGGTGGCAGTGCAGCTCGTGGCGCCA
GCACTTTTGCTGGGCTTTTTAGTCCAGGCGCCAAGCAGAACCTGCAGCTGGTCA

>630_S7_L001_R1_001.fastq_319_3a_5
CCCCCGCTGTGGGTATGGTGGTGGCGCATGTCTTGCGGTTGCCCCAGACCTTGTTCGACATAATAGCTGG
GGCCCATTGGGGCATCTTGGCAGGCCTAGCCTATTACTCCATGCAGGGCAATTGGGCTAAGGTCGCTATC
ATCATGGTTATGTTTTCGGGGGTCGATGCCTCAACATATGTCACCGGTGGCAGTGCAGCTCGTGGCGCCA
ACACTTTTGCCGGGCTTTTTAGTCCAGGCGCCAAGCAGAACCTGCAGTTGGTCA

>630_S7_L001_R1_001.fastq_320_3a_5
CCCCCGCTGTGGGTATGGTGGTGGCGCATGTCTTGCGGTTACCCCAGACCTTGTTCGACATAATAGCTGG
GGCCCATTGGGGCATCTTAGCAGGCCTAGCCTATTACTCCATGCAGGGCAATTGGGCTAAGGTCGCTATC
ATCATGGTTATGTTTTCAGGGGTCGATGCCACAACATATGTCACCGGTGGCAGTGCAGCTCATGGCGCCA
GCACTATTACTAAGCTTTTCACTGTAGGCGCCAAGCAGAACCTGCAGCTGGTCA

>630_S7_L001_R1_001.fastq_321_3a_5
CCCCCGCTGTGGGTATGGTGGTGGCGCACGTCTTGCGATTGCCCCAGACCTTGTTCGACATAATAGCTGG
GGCCCATTGGGGCATCTTAGCAGGCCTAGCCTATTACTCCATGCAGGGTAATTGGGCTAAGGTCGCTATC
ATCATGGTTATGTTTTCAGGGGTCGATGCCACAACATATGTCACCGGTGGCAGTGCAGCTCATGGCGCCA
GCACTATTACTAAGCTTTTCACTGTAGGCGCCAAGCAGAACCTGCAGCTGGTCA

>630_S7_L001_R1_001.fastq_322_3a_5
CCCCCGCTGTGGGTATGGTGGTGGCGCACGTCTTGCGATTGCCCCAGACCTTGTTCGACATAATAGCTGG
GGCCCATTGGGGCGTCTTAGCAGGCCTAGCCTATTACTCCATGCAGGGCAATTGGGCTAAGGTCGCTATC
ATCATGGTTATGTTTTCAGGGGTCGATGCCACAACATATGTCACCGGTGGCAGTGCAGCTCATGGCGCCA
GCACTATTACTAAGCTTTTCACTGTAGGCGCCAAGCAGAACCTGCAGCTGGTCA

>630_S7_L001_R1_001.fastq_323_3a_5
CCCCCGCTGTGGGTATGGTGGTGGCGCACGTCTTGCGGTTGCCCCAGACCTTGTTCGACATAATAGCTGG
GGCCCATTGGGGCATCTTAGCAGGCCTAGCCTATTACTCCATGCAGGGCAATTGGGCTAAGGTCGCTATC
ATCATGGTTATGTTTTCAGGGGTCGATGCCTCAACATATGTCACCGGTGGCAGTGCAGCTCATGGCGCCA
GCACTCTTACTACCCTTTTTACTGTAGGCGCCAAACAGAACCTGCAGCTGGTCA

>630_S7_L001_R1_001.fastq_324_3a_5
CCCCCGCTGTGGGTATGGTGGTGGCGCACGTCTTGCGATTGCCCCAGACCTTGTTTGACATAATAGCTGG
GGCCCATTGGGGCATCTTAGCAGGCCTAGCCTATTACTCCATGCAGGGCAATTGGGCTAAGGTCGCTATC
ATCATGGTTATGTTTTCAGGGGTCGATGCCTCAACATATGTCACCGGTGGCAGTGCAGCTCATGGCGCCA
GCACTCTTACTACCCTTTTTACTGTAGGCGCCAAGCAGAACCTGCAGCTGGTCA

>630_S7_L001_R1_001.fastq_325_3a_5
CCCCCGCTGTGGGTATGGTGGTGGCGCACGTCTTGCGGTTGCCCCAGACCTTGTTCGACATAATAGCTGG
GGCCCATTGGGGCATCTTAGCAGGCCTAGCCTATTACTCCATGCAGGGCAATTGGGCTAAGGTCGCTATC
ATCATGGTTATGTTTTCAGGGGTCGATGCCTCAACATATGTCACCGGTGGCAGCGCAGCTCATGGCGCCA
GCACTCTTACTACCCTTTTTACTGTAGGCGCCAAGCAGAACCTGCAGCTGGTCA

>630_S7_L001_R1_001.fastq_326_3a_5
CCCCCGCTGTGGGTATGGTGGTGGCGCACGTCTTGCGATTGCCCCAGATCTTGTTCGACATAATAGCTGG
GGCCCATTGGGGCATCTTAGCAGGCCTAGCCTATTACTCCATGCAGGGCAATTGGGCTAAGGTCGCTATC
ATCATGGTTATGTTTTCAGGGGTCGATGCCACAACATATGTCACCGGTGGCAGTGCAGCTCATGGCGCCA
GCACTATTACTAAGCTTTTCACTGTAGGCGCCAAGCAGAACCTGCAGCTGGTCA

>630_S7_L001_R1_001.fastq_327_3a_5
CCCCCGCTGTGGGTATGGTGGTGGCGCACGTCTTGCGATTGCCCCAGACCTTGTTCGACATAATAGCTGG
GGCCCATTGGGGCATCTTAGCAGGCCTAGCCTATTACTCCATGCAGGGCAATTGGGCTAAGGTCGCTATC
ATCATGGTTATGTTTTCAGGGGTCGATGCCACAACATATGTCACCGGTGGCAGTGCAGCTCATGGCGCCA
GCACTATTACTAAGCTTTTCACTGTAGGCGCCAAGCAGAACCTGCAGCTGGCCA

>630_S7_L001_R1_001.fastq_328_3a_5
CCCCCGCTGTGGGTATGGTGGTGGCGCACGTCTTGCGATTGCCCCAGACCTTGTTCGACATAATAGCTGG
GGCCCATTGGGGCATCTTAGCAGGCCTAGCCTATTACTCCATGCAGGGCAATTGGGCTAAGGTCGCTATC
ATCATGGTTATGTTTTCAGGGGTCGATGCCACAACATATGTCACCGGTGGCAGTGCAGCTCGTGGCGCCA
GCACTTTTGCCGGGCTTTTTAGTCCAGGCGCCAAGCAGAACCTGCAGTTGGTCA

>630_S7_L001_R1_001.fastq_329_3a_5
CCCCCGCTGTGGGTATGGTGGTGGCGCACGTCTTGCGGTTGCCCCAGACCTTGTTCGACATAATAACTGG
GGCCCATTGGGGCATCTTAGCAGGCCTAGCCTATTACTCCATGCAGGGCAATTGGGCTAAGGTCGCTATC
ATCATGGTTATGTTTTCAGGGGTCGATGCCTCAACATATGTCACCGGTGGTAGTGCAGCTCATGGCGCCA
GCACTCTTACTACCCTTTTTACTGTAGGCGCCAAGCAGAACCTGCAGCTGGTCA

>630_S7_L001_R1_001.fastq_330_3a_5
CCCCCGCTGTGGGTATGGTGGTGGCGCACGTCTTGCGATTGCCCCAGACCTTGTTCGATATAATAGCTGG
GGCCCATTGGGGTATCTTAGCAGGCCTAGCCTATTACTCCATGCAGGGCAATTGGGCTAAGGTCGCTATC
ATCATGGTTATGTTTTCAGGGGTCGATGCCACAACATATGTCACCGGTGGCAGTGCAGCTCATGGCGCCA
GCACTATTACTAAGCTTTTCACTGTAGGCGCCAAGCAGAACCTGCAGCTGGTCA

>630_S7_L001_R1_001.fastq_331_3a_5
CCCCCGCTGTGGGTATGGTGGTGGCGCACGTCTTGCGATTGCCCCAGACCTTGTTCGACATGATAGCTGG
GGCCCATTGGGGCATCTTAGCAGGCCTAGCCTATTACTCCATGCAGGGCAATTGGGCTAAGGTCGCTATC
ATCATGGTTATGTTTTCAGGGGTCGATGCCACAACATATGTCACCGGTGGCAGTGCAGCTCATGGCGCCA
GCACTATTACTAAGCTTTTCACTGTAGGCGCCAAGCAGAACCTGCAGCTGGTCA

>630_S7_L001_R1_001.fastq_332_3a_5
CCCCCGCTGTGGGTATGGTGGTGGCGCACGTCTTGCGGTTGCCCCAGACCTTGTTCGACATAATAGCTGG
GGCCCATTGGGGCATCTTAGCAGGCCTAGCCTATTACTCCATGCAGGGCAATTGGGCTAAGGTCGCTATC
ATCATGGTTATGTTTTCGGGGGTCGATGCCTCAACATATGTCACCGGTGGTAGTGCAGCTCATGGCGCCA
GCACTCTTACTACCCTTTTTACTGTAGGCGCCAAGCAGAACCTGCAGCTGGTCA

>630_S7_L001_R1_001.fastq_333_3a_5
CCCCCGCTGTGGGCATGGTGGTGGCGCACGTCTTGCGATTGCCCCAGACCTTGTTCGACATAATAGCTGG
GGCCCATTGGGGCATCTTAGCAGGCCTAGCCTATTACTCCATGCAGGGCAATTGGGCTAAGGTCGCTATC
ATCATGGTTATGTTTTCAGGGGTCGATGCCACAACATACGTCACCGGTGGCAGTGCAGCTCATGGCGCCA
GCACTATTACTAAGCTTTTTACTGTAGGCGCCAAGCAGAACTTGCAGCTGGTCA

>630_S7_L001_R1_001.fastq_334_3a_5
CCCCCGCTGTGGGTATGGTGGTGGCGCACGTCTTGCGATTGCCCCAGACCTTGTTCGACATAATAGCTGG
GGCCCACTGGGGCATCTTAGCAGGCCTAGCCTATTACTCCATGCAGGGCAATTGGGCTAAGGTCGCTATC
ATCATGGTTATGTTTTCAGGGGTCGATGCCACAACATATGTCACCGGTGGCAGTGCAGCTCATGGCGCCA
GCACTATAACTAAGCTTTTCACTGTAGGCGCCAAGCAGAACCTGCAGCTGGTCA

>630_S7_L001_R1_001.fastq_335_3a_5
CCCCCGCTGTGGGTATGGTGGTGGCGCACGTCTTGCGGTTGCCCCAGACCTTGTTCGACATAATAGCTGG
GGCCCATTGGGGCATCTTAGCAGGCCTAGCCTATTACTCCATGCAGGGCAATTGGGCTAAGGTCGCTATC
ATCATGGTTATGTTTTCAGGGGTCGATGCCACAACATACGTCACCGGTGGCAGTGCAGCTCATGGCGCCA
GCACTCTTACTACCCTTTTTACTGTAGGCGCCAAGCAGAACCTGCAGCTGGTCA

>630_S7_L001_R1_001.fastq_336_3a_5
CCCCCGCTGTGGGTATGGTGGTAGCGCATGTCTTGCGGTTGCCCCAGACCTTGTTCGACATAATAGCTGG
GGCCCATTGGGGCATCTTGGCAGGCCTAGCCTATTACTCCATGCAGGGCAATTGGGCTAAGGTCGCTATC
ATCATGGTTATGTTTTCGGGGGTCGATGCCTCAACATATGTCACCGGTGGCAGTGCAGCTCGTGGCGCCA
GCACTTTTGCCGGGCTTTTTAGTCCAGGCGCCAAGCAGAACCTACAGTTGGTCA

>630_S7_L001_R1_001.fastq_337_3a_5
CCCCCGCTGTGGGTATGGTGGTGGCGCACGTCTTGCGATTGCCCCAGACCTTGTTCGACATAATAGCTGG
GGCCCATTGGGGCATCTTAGCAGGCCTAGCCTACTACTCCATGCAGGGCAATTGGGCTAAGGTCGCTATC
ATCATGGTTATGTTTTCAGGGGTCGATGCCACAACATATGTCACCGGTGGCAGTGCAGCTCATGGCGCCA
GCACTATTACTAAGCTTTTCACTGTAGGCGCCAAGCAGAACCTGCAGCTGGTCA

>630_S7_L001_R1_001.fastq_338_3a_5
CCCCCGCTGTGGGTATGGTGGTGGCGCACGTCTTGCGATTGCCCCAGACCTTGTTCGACATAATAGCTGG
GGCCCATTGGGGCATCTTAGCAGGTCTAGCCTATTACTCCATGCAGGGCAATTGGGCTAAGGTCGCTATC
ATCATGGTTATGTTTTCAGGGGTCGATGCCACAACATATGTCACCGGTGGCAGTGCAGCTCATGGCGCCA
GCACTATTACTAAGCTTTTCACTGTAGGCGCCAAGCAGAACCTGCAGCTGGTCA

>630_S7_L001_R1_001.fastq_339_3a_5
CCCCCGCTGTGGGTATGGTGGTGGCGCATGTCTTGCGGTTGCCCCAGACCCTGTTCGACATAATAGCTGG
GGCCCATTGGGGCATCTTGGCAGGCCTAGCCTATTACTCCATGCAGGGCAATTGGGCTAAGGTCGCTATC
ATCATGGTTATGTTTTCGGGGGTCGATGCCTCAACATATGTCACCGGTGGCAGTGCAGCTCGTGGCGCCA
GCACTTTTGCCGGGCTTTTTAGTCCAGGCGCCAAGCAGAACCTGCAGTTGGTCA

>630_S7_L001_R1_001.fastq_340_3a_5
CCCCCGCTGTGGGCATGGTGGTGGCGCACGTCTTGCGGTTGCCCCAGACCTTGTTCGACATAATAGCTGG
GGCCCATTGGGGCATCTTAGCAGGCCTAGCCTATTACTCCATGCAGGGCAATTGGGCTAAGGTCGCTATC
ATCATGGTTATGTTTTCAGGGGTCGATGCCACAACATACGTCACCGGTGGCAGTGCAGCTCATGGCGCCA
GCACTATTACTAAGCTTTTTACTGTAGGCGCCAAGCAGAACCTGCAGCTGGTCA

>630_S7_L001_R1_001.fastq_341_3a_5
CCCCCGCTGTGGGTATGGTGGTGGCGCACGTCTTGCGATTGCCCCAGACCTTGTTCGACATAATAGCTGG
GGCCCATTGGGGCATCTTAGCAGGCCTAGCCTATTACTCCATGCAGGGCAATTGGGCTAAGGTCGCTATC
ATCATGGTTATGTTTTCAGGGGTCGATGCCACAACATATGTCACCGGTGGCAGTGCAGCTCATGGCGCCA
GCACTATTACTAAGCTTTTCACTGTAGGCGCCAAGCGGAACCTGCAGCTGGTCA

>630_S7_L001_R1_001.fastq_342_3a_5
CCCCCGCTGTGGGTATGGTGGTGGCGCACGTCTTGCGATTGCCCCAGACCTTGTTCGACATAATAGCTGG
GGCCCATTGGGGCATCTTAGCAGGCCTAGCCTATTACTCCATGCAGGGCAATTGGGCTAAGGTCGCTATC
ATCACGGTTATGTTTTCAGGGGTCGATGCCACAACATATGTCACCGGTGGCAGTGCAGCTCATGGCGCCA
GCACTATTACTAAGCTTTTCACTGTAGGCGCCAAGCAGAACCTGCAGCTGGTCA

>630_S7_L001_R1_001.fastq_343_3a_5
CCCCCGCTGTGGGTATGGTGGTGGCGCACGTCTTGCGGTTACCCCAGACCTTGTTCGACATAATAGCTGG
GGCCCATTGGGGCATCTTAGCAGGCCTAGCCTATTACTCCATGCAGGGCAATTGGGCTAAGGTCGCTATC
ATCATGGTTATGTTTTCAGGGGTCGATGCCTCAACATATGTCACCGGTGGCAGTGCAGCTCATGGCGCCA
GCACTCTTACTACCCTTTTTACTGTAGGCGCCAAGCAGAACCTGCAGCTGGTCA

>630_S7_L001_R1_001.fastq_344_3a_5
CCCCCGCTGTGGGTATGGTGGTGGCGCATGTCTTGCGGTTGCCCCAGACCTTGTTCGACATAATAGCTGG
GGCCCATTGGGGCATCTTGGCAGGCCTAGCTTATTACTCTATGCAGGGCAATTGGGCTAAGGTCGCTATC
ATCATGGTTATGTTTTCGGGGGTCGATGCCTCAACATATGTCACCGGTGGCAGTGCAGCTCGTGGCGCCA
GCACTTTTGCCGGGCTTTTTAGTCCAGGCGCCAAGCAGAACCTGCAGCTGGTCA

>630_S7_L001_R1_001.fastq_345_3a_5
CCCCCGCTGTGGGTATGGTGGTGGCGCACGTCTTGCGATTGCCCCAGACCTTGTTCGACATAATAGCTGG
GGCCCATTGGGGCATCTTGGCAGGCCTAGCCTATTACTCCATGCAGGGCAATTGGGCTAAGGTCGCTATC
ATCATGGTTATGTTTTCGGGGGTCGATGCCTCAACATATGTCACCGGTGGCAGTGCAGCTCGTGGCGCCA
GCACTTTTGCCGGGCTTTTTAGTCCAGGCGCCAAGCAGAACCTGCAGCTGGTCA

>630_S7_L001_R1_001.fastq_346_3a_5
CCCCCGCTGTGGGTATGGTGGTGGCGCACGTCTTGCGATTGCCCCAGACCTTGTTCGACATAATAGCTGG
GGCCCATTGGAGCATCTTAGCAGGCCTAGCCTATTACTCCATGCAGGGCAATTGGGCTAAGGTCGCTATC
ATCATGGTTATGTTTTCAGGGGTCGATGCCACAACATATGTCACCGGTGGCAGTGCAGCTCATGGCGCCA
GCACTATTACTAAGCTTTTCACTGTAGGCGCCAAGCAGAACCTGCAGCTGGTCA

>630_S7_L001_R1_001.fastq_347_3a_5
CCCCCGCTGTGGGTATGGTGGTGGCGCATGTCTTGCGGTTGCCCCAGACCTTGTTCGACATAATAGCTGG
GGCCCATTGGGGCATCTTAGCAGGCCTAGCCTATTACTCCATGCAGGGCAATTGGGCTAAGGTCGCTATC
ATCATGGTTATGTTTTCAGGGGTCGATGCCACAACATATGTCACCGGTGGCAGTGCAGCTCATGGTGCCA
GCACTATTACTAAGCTTTTCACTGTAGGCGCCAAGCAGAACCTGCAGCTGGTCA

>630_S7_L001_R1_001.fastq_348_3a_5
CCCCCGCTGTGGGTATGGTGGTGGCGCACGTCTTGCGGTTGCCCCAGACCTTGTTCGACATAATAGCTGG
GGCCCATTGGGGCATCTTGGCAGGCCTAGCCTATTACTCCATGCAGGGCAATTGGGCTAAGGTCGCTATC
ATCATGGTTATGTTTTCGGGGGTCGATGCCTCAACATATGTCACCGGTGGCAGTGCAGCTCGTGGCGCCA
GCACTTTTGCCGGGCTTTTTAGTCCAGGCGCCAAGCAGAACCTGCAGCTGGTCA

>630_S7_L001_R1_001.fastq_349_3a_5
CCCCCGCTGTGGGTATGGTGGTGGCGCACGTCTTGCGATTGCCCCAGACTTTGTTCGACATAATAGCTGG
GGCCCATTGGGGCATCTTAGCAGGCCTAGCCTATTACTCCATGCAGGGCAATTGGGCTAAGGTCGCTATC
ATCATGGTTATGTTTTCAGGGGTCGATGCCACAACATATGTCACCGGTGGCAGTGCAGCTCATGGCGCCA
GTACTATTACTAAGCTTTTCACTGTAGGCGCCAAGCAGAACCTGCAGCTGGTCA

>630_S7_L001_R1_001.fastq_350_3a_5
CCCCCGCCGTGGGCATGGTGGTGGCGCACGTCTTGCGATTGCCCCAGACCTTGTTCGACATAATAGCTGG
GGCCCATTGGGGCATCTTAGCAGGCCTAGCCTATTACTCCATGCAGGGCAATTGGGCTAAGGTCGCTATC
ATCATGGTTATGTTTTCAGGGGTCGATGCCACAACATACGTCACCGGTGGCAGTGCAGCTCATGGCGCCA
GCACTATTACTAAGCTTTTTACTGTAGGCGCCAAGCAGAACCTGCAGCTGGTCA

>630_S7_L001_R1_001.fastq_351_3a_5
CCCCCGCTGTAGGTATGGTGGTGGCGCACGTCTTGCGGTTGCCCCAGACCTTGTTCGACATAATAGCTGG
GGCCCATTGGGGCATCTTGGCAGGCCTAGCCTATTACTCTATGCAGGGCAATTGGGCTAAGGTCGCTATC
ATCATGGTTATGTTTTCAGGGGTCGATGCCTCAACATATGTCACCGGTGGCAGTGCAGCTCATGGCGCCA
GCACTCTTACTACCCTTTTTACTGTAGGCGCCAAGCAGAACCTGCAGCTGGTCA

>630_S7_L001_R1_001.fastq_352_3a_5
CCCCCGCTGTGGGTATGGTGGTGGCGCATGTCTTGCGGTTGCCCCAAACCTTGTTCGACATAATAGCTGG
GGCCCATTGGGGCATCTTGGCAGGCCTAGCTTATTACTCCATGCAGGGCAATTGGGCTAAGGTCGCTATC
ATCATGGTTATGTTTTCGGGGGTCGATGCCTCAACATATGTCACCGGTGGCAGTGCAGCTCGTGGCGCCA
GCACTTTTGCCGGGCTTTTTAGTCCAGGCGCCAAGCAGAACCTGCAGTTGGTCA

>630_S7_L001_R1_001.fastq_353_3a_5
CCCCCGCTGTGGGTATGGTGGTGGCGCACGTCTTGCGATTGCCCCAGACCTTGTTCGACATAATAGCTGG
GGCCCATTGGGGCATCTTAGCAGGCCTAGCCTATTACTCTATGCAGGGCAATTGGGCTAAGGTCGCTATC
ATCATGGTTATGTTTTCAGGGGTCGATGCCACAACATACGTCACCGGTGGCAGTGCAGCTCATGGCGCCA
GCACTATTACTAAGCTTTTTACTGTAGGCGCCAAGCAGAACCTGCAGCTGGTCA

>630_S7_L001_R1_001.fastq_354_3a_5
CCCCCGCTGTGGGTATGGTGGTGGCGCACGTCTTGCGGTTGCCCCAGACCTTGTTCGACATAATAGCTGG
GGCCCATTGGGGCATCTTAGCAGGCCTAGCCTATTACTCCATGCAGGGCAATTGGGCTAAGGTCGCTATC
ATCATGGTTATGTTTTCAGGGGTCGATGCCACAACATATGTCACCGGTGGCAGTGCAGCTCATGGCGCCA
GCACTATTACTACCCTTTTTACTGTAGGCGCCAAGCAGAACCTGCAGCTGGTCA

>630_S7_L001_R1_001.fastq_355_3a_5
CCCCCGCTGTGGGTATGGTGGTGGCGCACGTCTTGCGGTTGCCCCAGACCTTGTTCGACATAATAGCTGG
GGCCCATTGGGGCATCTTAGCAGGCCTAGCCTATTACTCCATGCAGGGCAATTGGGCTAAGGTCGCTATC
ATCATGGTTATGTTTTCAGGGGTCGATGCCTCAACATATGTCACCGGTGGCAGTGCAGCTCATGGCGCCA
GCACTCTTATTACCCTTTTTACTGTAGGCGCCAAGCAGAACCTGCAGCTGGTCA

>630_S7_L001_R1_001.fastq_356_3a_5
CCCCCGCTGTGGGTATGGTGGTGGCGCACGTCTTGCGATTGCCCCAGACCTTGTTCGACATAATAGCTGG
GGCCCATTGGGGCATCTTAGCAGGCCTAGCCTATTACTCCATGCAGGGCAATTGGGCTAAGGTCGCTATC
ATCATGGTTATGTTTTCAGGGGTCGATGCCACAACATATGTCACCGGTGGCAGTGCAGCTCGTGGCGCCA
GCACTTTTGCCGGGCTTTTTAGTCCAGGCGCCAAGCAGAACCTGCAGCTGGTCA
