# Supplementary material for: HCV transmission in high-risk communities in Bulgaria
Source: PLoS One. 2019 Mar 5;14(3):e0212350. doi: 10.1371/journal.pone.0212350 (PMC6400337; doi:10.1371/journal.pone.0212350)
Supplement: S1 File — (ZIP) [file pone.0212350.s002.zip › 633_S21_L001_R1_001.fastq_3a_freq5.fas]

>633_S21_L001_R1_001.fastq_1_3a_2772
CCCCCGCTGTGGGTATGGTGGTAGCGCACGTCCTGCGGCTGCCCCAGACCTTGTTCGACATACTGGCCGG
GGCCCATTGGGGCATCTTAGCGGGCCTAGCCTATTATTCCATGCAGGGCAATTGGGCTAAGGTCGCTATC
ATCATGGTTATGTTTTCAGGGGTCGATGCTGCAACATACACCACCGGTGGCTCTGCAGCTCGGAGTGTCA
GCGGGCTTACTGGACTCTTTAGTGTGGGTGCCAAACAGAACCTGCAGCTGGTCA

>633_S21_L001_R1_001.fastq_2_3a_673
CCCCCGCTGTGGGTATGGTGGTAGCGCACGTCCTGCGGCTGCCCCAGACCTTGTTCGACATACTGGCCGG
GGCCCATTGGGGCATCTTAGCGGGCCTAGCCTATTATTCCATGCAGGGCAATTGGGCTAAGGTCGCTATC
ATCATGGTTATGTTTTCAGGGGTCGATGCTGCAACATACACCACCGGTGGCTCTGCAGCTCGGAGTGTCA
GCGGGCTTACTGGACTCTTTAGTATGGGTGCCAAACAGAACCTGCAGCTGGTCA

>633_S21_L001_R1_001.fastq_3_3a_388
CCCCCGCTGTGGGTATGGTGGTAGCGCACGTTCTGCGGCTGCCCCAGACCTTGTTCGACATACTGGCCGG
GGCCCATTGGGGCATCTTAGCGGGCCTAGCCTATTATTCCATGCAGGGCAATTGGGCTAAGGTCGCTATC
ATCATGGTTATGTTTTCAGGGGTCGATGCTGCAACATACACCACCGGTGGCTCTGCAGCTCGGAGTGTCA
GCGGGCTTACTGGACTCTTTAGTGTGGGTGCCAAACAGAACCTGCAGCTGGTCA

>633_S21_L001_R1_001.fastq_4_3a_132
CCCCCGCTGTGGGTATGGTGGTAGCGCACGTCCTGCGGCTGCCCCAGACCTTGTTCGACATACTGGCCGG
GGCCCATTGGGGCATCTTAGCGGGCCTAGCCTATTATTCCATGCAGGGCAATTGGGCTAAGGTCGCTATC
ATCATGGTTATGTTTTCAGGGGTCGATGCTGCAACATACACCACCGGTGGCTCTGCAGCTCAGAGTGTCA
GCGGGCTTACTAAACTCTTTAGTGTGGGTGCCAAACAGAACCTGCAGCTGGTCA

>633_S21_L001_R1_001.fastq_5_3a_120
CCCCCGCTGTGGGTATGGTGGTAGCGCACGTCCTGCGGCTGCCCCAGACCTTGTTCGACATACTGGCCGG
GGCCCATTGGGGCATCTTAGCGGGCCTAGCCTATTATTCCATGCAGGGCAATTGGGCTAAGGTCGCTATC
ATCATGGTTATGTTTTCAGGGGTCGATGCTGCAACATACACCACCGGTGGCTCTGCAGCTCGGAGTGTCA
GCGGGTTAACTGGACTCTTTAGTGTGGGTGCCAAACAGAACCTGCAGCTGGTCA

>633_S21_L001_R1_001.fastq_6_3a_111
CCCCCGCTGTGGGTATGGTGGTAGCGCACGTCCTGCGGCTGCCCCAGACCTTGTTCGACATACTGGCCGG
GGCCCATTGGGGCATCTTAGCGGGCCTAGCCTATTATTCCATGCAGGGCAATTGGGCTAAGGTCGCTATC
ATCATGGTTATGTTTTCAGGGGTCGATGCTGCAACATACACCACCGGTGGCTCTGCAGCTCGGAGTGTCA
GCGGGCTTACTAAACTCTTTAGTGTGGGTGCCAAACAGAACCTGCAGCTGGTCA

>633_S21_L001_R1_001.fastq_7_3a_101
CCCCCGCTGTGGGTATGGTGGTAGCGCACGTCCTGCGGCTGCCCCAGACCTTGTTCGACATACTGGCCGG
GGCCCATTGGGGCATCTTAGCGGGCCTAGCCTATTATTCCATGCAGGGCAATTGGGCTAAGGTCGCTATC
ATCATGGTTATGTTTTCAGGGGTCGACGCTGCAACATACACCACCGGTGGCTCTGCAGCTCGGAGTGTCA
GCGGGTTAACTGGACTCTTTAGTGTGGGTGCCAAACAGAACCTGCAGCTGGTCA

>633_S21_L001_R1_001.fastq_8_3a_79
CCCCCGCTGTGGGTATGGTGGTAGCGCACGTCCTGCGGCTGCCCCAGACCTTGTTCGACATACTGGCCGG
GGCCCATTGGGGCATCTTAGCGGGCCTAGCCTATTATTCCATGCAGGGCAATTGGGCTAAGGTCGCTATC
ATCATGGTTATGTTTTCAGGGGTCGATGCTGCAACATACACCACCGGTGGCTCTGCAGCTCGGAGTGTCA
GCGGGCTTACTAACCTCTTTAGTGTGGGTGCCAAACAGAACCTGCAGCTGGTCA

>633_S21_L001_R1_001.fastq_9_3a_74
CCCCCGCTGTGGGTATGGTGGTAGCGCACGTCCTGCGACTGCCCCAGACCTTGTTCGACATACTGGCCGG
GGCCCATTGGGGCATCTTAGCGGGCCTAGCCTATTATTCCATGCAGGGCAATTGGGCTAAGGTCGCTATC
ATCATGGTTATGTTTTCAGGGGTCGATGCTGCAACATACACCACCGGTGGCTCTGCAGCTCGGAGTGTCA
GCGGGCTTACTGGACTCTTTAGTGTGGGTGCCAAACAGAACCTGCAGCTGGTCA

>633_S21_L001_R1_001.fastq_10_3a_65
CCCCCGCTGTGGGTATGGTGGTAGCGCACGTCCTGCGGCTGCCCCAGACCTTGTTCGACATACTGGCCGG
GGCCCATTGGGGCATCTTAGCGGGCCTAGCCTATTATTCCATGCAGGGCAATTGGGCTAAGGTCGCTATC
ATCATGGTTATGTTTTCAGGGGTCGATGCTGCAACATACACCACCGGTGGCTCTGCAGCTCGGAGTGTCA
GCGGGATTACTGGACTCTTTAGTGTGGGTGCCAAACAGAACCTGCAGCTGGTCA

>633_S21_L001_R1_001.fastq_11_3a_57
CCCCCGCTGTGGGTATGGTGGTAGCGCACGTCCTGCGGCTGCCCCAGACCTTGTTCGACATACTGGCCGG
GGCCCATTGGGGCATCTTAGCGGGCCTAGCCTATTATTCCATGCAGGGCAATTGGGCTAAGGTCGCTATC
ATCATGGTTATGTTTTCAGGGGTCGATGCTGCAACATACACCACCGGCGGCTCTGCAGCTCGGAGTGTCA
GCGGGCTTACTGGACTCTTTAGTGTGGGTGCCAAACAGAACCTGCAGCTGGTCA

>633_S21_L001_R1_001.fastq_12_3a_55
CCCCCGCCGTGGGTATGGTGGTAGCGCACGTCCTGCGGCTGCCCCAGACCTTGTTCGACATACTGGCCGG
GGCCCATTGGGGCATCTTAGCGGGCCTAGCCTATTATTCCATGCAGGGCAATTGGGCTAAGGTCGCTATC
ATCATGGTTATGTTTTCAGGGGTCGATGCTGCAACATACACCACCGGTGGCTCTGCAGCTCGGAGTGTCA
GCGGGCTTACTGGACTCTTTAGTGTGGGTGCCAAACAGAACCTGCAGCTGGTCA

>633_S21_L001_R1_001.fastq_13_3a_54
CCCCCGCTGTGGGTATGGTGGTAGCGCACGTCCTGCGGCTGCCCCAGACCTTGTTCGACATACTGGCCGG
GGCCCATTGGGGCATCTTAGCGGGCCTAGCCTATTATTCCATGCAGGGCAATTGGGCTAAGGTCGCTATC
ATCATGGTTATGTTTTCAGGGGTCGATGCTGCAACATACACCACCGGTGGCTCTGCAGCTCGGAGTGTCA
GCGGGCTTACTCAACTCTTTAGTGTGGGTGCCAAACAGAACCTGCAGCTGGTCA

>633_S21_L001_R1_001.fastq_14_3a_54
CCCCCGCTGTGGGTATGGTGGTAGCGCACGTCCTGCGGCTGCCCCAGACCTTGTTCGACATACTGGCCGG
GGCCCATTGGGGCATCTTAGCGGGCCTAGCCTATTATTCCATGCAGGGCAATTGGGCTAAGGTCGCTATC
ATCATGGTTATGTTTTCAGGGGTCGATGCTGCAACATACACCACCGGTGGCTCTGCGGCTCGGAGTGTCA
GCGGGCTTACTGGACTCTTTAGTGTGGGTGCCAAACAGAACCTGCAGCTGGTCA

>633_S21_L001_R1_001.fastq_15_3a_52
CCCCCGCTGTGGGTATGGTGGTAGCGCACGTCCTGCGGCTGCCCCAGACCTTGTTCGACATACTGGCCGG
GGCCCATTGGGGCATCTTAGCGGGCCTAGCCTATTATTCCATGCAGGGCAATTGGGCTAAGGTCGCTATC
ATCATGGTTATGTTTTCAGGGGTCGATGCTGCAACATACACCACCGGCGGCTCTGCAGCTCGGAGTGTCA
GCGGGCTTACTGGACTCTTTAGTATGGGTGCCAAACAGAACCTGCAGCTGGTCA

>633_S21_L001_R1_001.fastq_16_3a_49
CCCCCGCTGTGGGTATGGTGGTAGCGCACGTTCTGCGGCTGCCCCAGACCTTGTTCGACATACTGGCCGG
GGCCCATTGGGGCATCTTAGCGGGCCTAGCCTATTATTCCATGCAGGGCAATTGGGCTAAGGTCGCTATC
ATCATGGTTATGTTTTCAGGGGTCGATGCTGCAACATACACCACCGGTGGCTCTGCAGCTCGGAGTGTCA
GCGGGCTTACTGGACTCTTTAGTATGGGTGCCAAACAGAACCTGCAGCTGGTCA

>633_S21_L001_R1_001.fastq_17_3a_48
CCCCCGCTGTGGGTATGGTGGTAGCGCACGTCCTGCGGCTGCCCCAGACCTTGTTCGACATACTGGCCGG
GGCCCATTGGGGCATCTTAGCGGGCCTAGCCTATTATTCCATGCAGGGCAATTGGGCTAAGGTCGCTATC
ATCATGGTTATGTTTTCAGGGGTCGATGCTGCAACATACACCACCGGTGGCTCTGCAGCTCGGAGTGTCA
GCGGGGTTACTGGACTCTTTAGTATGGGTGCCAAACAGAACCTGCAGCTGGTCA

>633_S21_L001_R1_001.fastq_19_3a_43
CCCCCGCTGTGGGTATGGTGGTAGCGCACGTCCTGCGGCTGCCCCAGACCTTGTTCGACATACTGGCCGG
GGCCCATTGGGGCATCTTAGCGGGCCTAGCCTATTATTCCATGCAGGGCAATTGGGCTAAGGTCGCTATC
ATCATGGTTATGTTTTCAGGGGTCGACGCTGCAACATACACCACCGGTGGCTCTGCAGCTCGGAGTGTCA
GCGGGCTTACTGGACTCTTTAGTGTGGGTGCCAAACAGAACCTGCAGCTGGTCA

>633_S21_L001_R1_001.fastq_20_3a_43
CCCCCGCTGTGGGTATGGTGGTAGCGCACGTCCTGCGGCTGCCCCAGACCTTGTTCGACATACTGGCCGG
GGCCCATTGGGGCATCTTAGCGGGCCTAGCCTATTATTCCATGCAGGGCAATTGGGCTAAGGTCGCTATC
ATCATGGTTATGTTTTCAGGGGTCGATGCTGCAACATACACCACCGGTGGCTCTGCAGCTCGGAGTGTCA
GCGGGCTTACTGGGCTCTTTAGTGTGGGTGCCAAACAGAACCTGCAGCTGGTCA

>633_S21_L001_R1_001.fastq_21_3a_41
CCCCCGCTGTGGGTATGGTGGTAGCGCACGTCCTGCGGCTGCCCCAGACCTTGTTCGACATACTGGCCGG
GGCCCATTGGGGCATCTTAGCGGGCCTAGCCTATTATTCCATGCAGGGCAATTGGGCTAAGGTCGCTATC
ATCATGGTTATGTTTTCAGGGGTCGATGCTGCAACATACACCACCGGTGGCTCTGCAGCTCGGAGTGTCA
GCGGGCTTACCGGACTCTTTAGTGTGGGTGCCAAACAGAACCTGCAGCTGGTCA

>633_S21_L001_R1_001.fastq_22_3a_37
CCCCCGCTGTGGGTATGGTGGTAGCGCACGTCCTGCGGCTGCCCCAGACCTTGTTCGACATACTGGCCGG
GGCCCATTGGGGCATCTTAGCGGGCCTAGCCTATTATTCCATGCAGGGCAATTGGGCTAAGGTCGCTATC
ATCATGGTCATGTTTTCAGGGGTCGATGCTGCAACATACACCACCGGTGGCTCTGCAGCTCGGAGTGTCA
GCGGGCTTACTGGACTCTTTAGTGTGGGTGCCAAACAGAACCTGCAGCTGGTCA

>633_S21_L001_R1_001.fastq_23_3a_36
CCCCCGCTGTGGGTATGGTGGTAGCGCACGTCCTGCGGCTGCCCCAGACCTTGTTCGACATACTGGCCGG
GGCCCATTGGGGCATCTTAGCGGGCCTAGCCTATTATTCCATGCAGGGCAATTGGGCTAAGGTCGCTATC
ATCATGGTTATGTTTTCAGGGGTCGATGCTGCAACGTACACCACCGGTGGCTCTGCAGCTCGGAGTGTCA
GCGGGGTTACTGGACTCTTTAGTATGGGTGCCAAACAGAACCTGCAGCTGGTCA

>633_S21_L001_R1_001.fastq_24_3a_33
CCCCCGCTGTGGGTATGGTGGTAGCGCACGTCCTGCGGCTGCCCCAGACCTTGTTCGACATACTGGCCGG
GGCCCATTGGGGCATCTTAGCGGGCCTAGCCTATTATTCCATGCAGGGCAATTGGGCTAAGGTCGCTATC
ATCATGGTTATGTTTTCAGGGGTCGATGCTGCAACATACACCACCGGTGGCTCTGCAGCTCGGAGTGTCA
GCGGGCTTACTGGACTCTTTAGTGTGGGTGCTAAACAGAACCTGCAGCTGGTCA

>633_S21_L001_R1_001.fastq_25_3a_33
CCCCCGCTGTGGGTATGGTGGTAGCGCACGTCCTGCGGCTGCCCCAGACCTTGTTCGACATACTGGCCGG
GGCCCATTGGGGCATCTTAGCGGGCCTAGCCTATTATTCCATGCAGGGCAATTGGGCTAAGGTCGCTATC
ATCATGGTTATGTTTTCAGGGGTCGATGCTGCAACATACACCACCGGTGGCTCTGCAGCTCGGAGCGTCA
GCGGGCTTACTGGACTCTTTAGTGTGGGTGCCAAACAGAACCTGCAGCTGGTCA

>633_S21_L001_R1_001.fastq_26_3a_32
CCCCCGCTGTGGGTATGGTGGTAGCGCACGTCCTGCGGCTGCCCCAGACCTTGTTCGACATACTGGCCGG
GGCCCATTGGGGCATCTTAGCGGGCCTAGCCTATTATTCCATGCAGGGCAATTGGGCTAAGGTCGCTATC
ATCATGGTTATGTTTTCAGGGGTCGATGCTGCAACATACACCACCGGTGGCTCCGCAGCTCGGAGTGTCA
GCGGGCTTACTGGACTCTTTAGTGTGGGTGCCAAACAGAACCTGCAGCTGGTCA

>633_S21_L001_R1_001.fastq_27_3a_31
CCCCCGCTGTGGGTATGGTGGTAGCGCACGTCCTGCGGCTGCCCCAGACCTTGTTCGACATACTGGCCGG
GGCCCATTGGGGCATCTTAGCGGGCCTAGCCTATTATTCCATGCAGGGCAATTGGGCTAAGGTCGCTATC
ATCATGGTTATGTTTTCAGGGGTCGATGCTGCAACATACACCACCGGTGGCTCTGCAGCTCGGAGTGTCA
GCGGGTTAACTGGACTCTTTAGTATGGGTGCCAAACAGAACCTGCAGCTGGTCA

>633_S21_L001_R1_001.fastq_28_3a_30
CCCCCGCTGTGGGTATGGTGGTAGCGCACGTCCTGCGGCTGCCCCAGACCTTGTTCGACATACTGGCCGG
GGCCCATTGGGGCATCTTAGCGGGCCTAGCCTATTATTCCATGCAGGGCAATTGGGCTAAGGTCGCTATC
ATCATGGTTATGTTTTCAGGGGTCGATGCTGCGACATACACCACCGGTGGCTCTGCAGCTCGGAGTGTCA
GCGGGCTTACTGGACTCTTTAGTGTGGGTGCCAAACAGAACCTGCAGCTGGTCA

>633_S21_L001_R1_001.fastq_29_3a_30
CCCCCGCTGTGGGTATGGTGGTAGCGCACGTCCTGCGGCTGCCCCAGACCTTGTTCGACATACTGGCCGG
GGCCCATTGGGGCATCTTAGCGGGCCTAGCCTATTACTCCATGCAGGGCAATTGGGCTAAGGTCGCTATC
ATCATGGTTATGTTTTCAGGGGTCGATGCTGCAACATACACCACCGGTGGCTCTGCAGCTCGGAGTGTCA
GCGGGCTTACTGGACTCTTTAGTGTGGGTGCCAAACAGAACCTGCAGCTGGTCA

>633_S21_L001_R1_001.fastq_30_3a_29
CCCCCGCTGTGGGTATGGTGGTAGCGCACGTCCTGCGGCTGCCCCAGACCTTGTTCGACATACTGGCCGG
GGCCCATTGGGGCATCTTAGCGGGCCTAGCCTATTATTCCATGCAGGGCAATTGGGCTAAGGTCGCTATC
ATCATGGTTATGTTTTCAGGGGTCGATGCTGCAACATACACCACCGGTGGCTCTGCAGCTCGGAGTGTCA
GCAGGCTTACTGGACTCTTTAGTGTGGGTGCCAAACAGAACCTGCAGCTGGTCA

>633_S21_L001_R1_001.fastq_31_3a_29
CCCCCGCTGTGGGTATGGTGGTAGCGCACGTCCTGCGGCTGCCCCAGACCTTGTTCGACATACTGGCCGG
GGCCCATTGGGGCATCTTAGCGGGCCTAGCCTATTATTCCATGCAGGGCAATTGGGCTAAGGTCGCTATC
ATCATGGTTATGTTTTCAGGGGTCGATGCCGCAACATACACCACCGGTGGCTCTGCAGCTCGGAGTGTCA
GCGGGCTTACTGGACTCTTTAGTGTGGGTGCCAAACAGAACCTGCAGCTGGTCA

>633_S21_L001_R1_001.fastq_32_3a_28
CCCCTGCTGTGGGTATGGTGGTAGCGCACGTCCTGCGGCTGCCCCAGACCTTGTTCGACATACTGGCCGG
GGCCCATTGGGGCATCTTAGCGGGCCTAGCCTATTATTCCATGCAGGGCAATTGGGCTAAGGTCGCTATC
ATCATGGTTATGTTTTCAGGGGTCGATGCTGCAACATACACCACCGGTGGCTCTGCAGCTCGGAGTGTCA
GCGGGCTTACTGGACTCTTTAGTGTGGGTGCCAAACAGAACCTGCAGCTGGTCA

>633_S21_L001_R1_001.fastq_33_3a_28
CCCCCGCTGTGGGTATGGTGGTAGCGCACGTCCTGCGGCTGCCCCAGACCTTGTTCGACATACTGGCCGG
GGCCCATTGGGGCATCTTAGCGGGCCTAGCCTATTATTCCATGCAGGGCAATTGGGCTAAGGTCGCTATC
ATCATGGTTATGTTCTCAGGGGTCGATGCTGCAACATACACCACCGGTGGCTCTGCAGCTCGGAGTGTCA
GCGGGCTTACTGGACTCTTTAGTGTGGGTGCCAAACAGAACCTGCAGCTGGTCA

>633_S21_L001_R1_001.fastq_34_3a_27
CCCCCGCTGTGGGTATGGTGGTAGCGCACGTCCTGCGGCTGCCCCAGACCTTGTTCGACATACTGGCCGG
GGCCCATTGGGGCATCTTAGCGGGCCTGGCCTATTATTCCATGCAGGGCAATTGGGCTAAGGTCGCTATC
ATCATGGTTATGTTTTCAGGGGTCGATGCTGCAACATACACCACCGGTGGCTCTGCAGCTCGGAGTGTCA
GCGGGCTTACTGGACTCTTTAGTGTGGGTGCCAAACAGAACCTGCAGCTGGTCA

>633_S21_L001_R1_001.fastq_35_3a_25
CCCCCGCTGTGGGTATGGTGGTAGCGCACGTCCTGCGGCTGCCCCAGACCTTGTTCGACATACTGGCCGG
GGCCCATTGGGGCATCTTAGCGGGCCTAGCCTATTATTCCATGCAGGGCAATTGGGCTAAGGTCGCTATC
ATCATGGTTATGTTTTCAGGGGTCGATGCTGCAACATACACCACCGGTGGCTCTGCAGCTCGGAGTGTTA
GCGGGCTTACTGGACTCTTTAGTGTGGGTGCCAAACAGAACCTGCAGCTGGTCA

>633_S21_L001_R1_001.fastq_36_3a_25
CCCCCGCCGTGGGTATGGTGGTAGCGCACGTCCTGCGGCTGCCCCAGACCTTGTTCGACATACTGGCCGG
GGCCCATTGGGGCATCTTAGCGGGCCTAGCCTATTATTCCATGCAGGGCAATTGGGCTAAGGTCGCTATC
ATCATGGTTATGTTTTCAGGGGTCGATGCTGCAACATACACCACCGGTGGCTCTGCAGCTCGGAGTGTCA
GCGGGGTTACTGGACTCTTTAGTATGGGTGCCAAACAGAACCTGCAGCTGGTCA

>633_S21_L001_R1_001.fastq_37_3a_23
CCCCCGCTGTGGGTATGGTGGTAGCGCACGTCCTGCGGCTGCCCCAGACCTTGTTCGACATACTGGCCGG
GGCCCATTGGGGCATCTTAGCGGGCCTAGCCTATTATTCCATGCAGGGCAATTGGGCTAAGGTCGCTATC
ATCATGGTCATGTTTTCAGGGGTCGATGCTGCAACGTACACCACCGGTGGCTCTGCAGCTCGGAGTGTCA
GCGGGCTTACTGGACTCTTTAGTGTGGGTGCCAAACAGAACCTGCAGCTGGTCA

>633_S21_L001_R1_001.fastq_38_3a_23
CCCCCGCTGTGGGTATGGTGGTAGCGCACGTTCTGCGGCTGCCCCAGACCTTGTTCGACATACTGGCCGG
GGCCCATTGGGGCATCTTAGCGGGCCTAGCCTATTATTCCATGCAGGGCAATTGGGCTAAGGTCGCTATC
ATCATGGTTATGTTTTCAGGGGTCGATGCTGCAACATACACCACCGGTGGCTCTGCAGCTCGGAGTGTCA
GCAGGCTTACTGGACTCTTTAGTGTGGGTGCCAAACAGAACCTGCAGCTGGTCA

>633_S21_L001_R1_001.fastq_39_3a_22
CCCCCGCTGTGGGTATGGTGGTAGCGCACGCCCTGCGGCTGCCCCAGACCTTGTTCGACATACTGGCCGG
GGCCCATTGGGGCATCTTAGCGGGCCTAGCCTATTATTCCATGCAGGGCAATTGGGCTAAGGTCGCTATC
ATCATGGTTATGTTTTCAGGGGTCGATGCTGCAACATACACCACCGGTGGCTCTGCAGCTCGGAGTGTCA
GCGGGCTTACTGGACTCTTTAGTGTGGGTGCCAAACAGAACCTGCAGCTGGTCA

>633_S21_L001_R1_001.fastq_40_3a_22
CCCCCGCTGTGGGTATGGTGGTAGCGCACGTTCTGCGGCTGCCCCAGACCTTGTTCGACATACTGGCCGG
GGCCCATTGGGGCATCTTAGCGGGCCTAGCCTATTATTCCATGCAGGGCAATTGGGCTAAGGTCGCTATC
ATCATGGTTATGTTTTCAGGGGTCGATGCTGCAACATACACCACCGGTGGCTCTGCAGCTCGGAGTGTCA
GCGGGCTTACTAAACTCTTTAGTGTGGGTGCCAAACAGAACCTGCAGCTGGTCA

>633_S21_L001_R1_001.fastq_41_3a_22
CCCCCGCTGTGGGTATGGTGGTAGCGCACGTCCTGCGGCTGCCCCAGACCTTGTTCGACATACTGGCCGG
GGCCCATTGGGGCATCTTAGCGGGCCTAGCCTATTATTCCATGCAGGGCAATTGGGCTAAGGTCGCTATC
ATCATGGTTATGTTTTCAGGGGTCGATGCTGCAACATACACCACCGGTGGCTCTGCAGCTCGGAGTATCA
GCGGGCTTACTGGACTCTTTAGTGTGGGTGCCAAACAGAACCTGCAGCTGGTCA

>633_S21_L001_R1_001.fastq_42_3a_22
CCCCCGCTGTGGGTATGGTGGTAGCGCACGTCCTGCGGCTGCCCCAGACCTTGTTCGACATACTGGCCGG
GGCCCATTGGGGCATCTTAGCAGGCCTAGCCTATTATTCCATGCAGGGCAATTGGGCTAAGGTCGCTATC
ATCATGGTTATGTTTTCAGGGGTCGATGCTGCAACATACACCACCGGTGGCTCTGCAGCTCGGAGTGTCA
GCGGGCTTACTGGACTCTTTAGTGTGGGTGCCAAACAGAACCTGCAGCTGGTCA

>633_S21_L001_R1_001.fastq_43_3a_22
CCCCCGCTGTGGGTATGGTGGTAGCGCACATCCTGCGGCTGCCCCAGACCTTGTTCGACATACTGGCCGG
GGCCCATTGGGGCATCTTAGCGGGCCTAGCCTATTATTCCATGCAGGGCAATTGGGCTAAGGTCGCTATC
ATCATGGTTATGTTTTCAGGGGTCGATGCTGCAACATACACCACCGGTGGCTCTGCAGCTCGGAGTGTCA
GCGGGCTTACTGGACTCTTTAGTGTGGGTGCCAAACAGAACCTGCAGCTGGTCA

>633_S21_L001_R1_001.fastq_44_3a_21
CCCCCGCTGTGGGTATGGTGGTAGCGCACGTCCTGCGGCTGCCCCAGACCTTGTTCGACATACTGGCCGG
GGCCCATTGGGGCATCTTAGCGGGCCTAGCCTATTATTCCATGCAGGGCAATTGGGCTAAGGTCGCTATC
ATCATGGTTATGTTTTCAGGGGTCGATGCTGCAACATACACCACCGGTGGTTCTGCAGCTCGGAGTGTCA
GCGGGCTTACTGGACTCTTTAGTATGGGTGCCAAACAGAACCTGCAGCTGGTCA

>633_S21_L001_R1_001.fastq_45_3a_21
CCCCCGCTGTGGGTATGGTGGTAGCGCACGTCCTGCGGCTGCCCCAGACCTTGTTCGACATACTGGCCGG
GGCCCATTGGGGCATCTTAGCGGGCCTAGCCTATTATTCCATGCAGGGCAATTGGGCTAAGGTCGCTATC
ATCATGGTTATGTTTTCAGGGGTCGATGCTGCAACATACACCACCGGTGGCTCTGCAGCTCGGAGTGTCA
GCGGGCTCACTGGACTCTTTAGTGTGGGTGCCAAACAGAACCTGCAGCTGGTCA

>633_S21_L001_R1_001.fastq_46_3a_21
CCCCCGCTGTGGGTATGGTGGTAGCGCACGTCCTGCGGCTGCCCCAGACCTTGTTCGACATACTGGCCGG
GGCCCATTGGGGCATCTTAGCGGGCCTAGCCTATTATTCCATGCAGGGCAATTGGGCTAAGGTCGCTATC
ATCATGGTTATGTTTTCAGGGGTCGATGCTGCAACATACACCACCGGTGGCTCTGCAGCTCGGAGTGTCA
GTGGGCTTACTGGACTCTTTAGTGTGGGTGCCAAACAGAACCTGCAGCTGGTCA

>633_S21_L001_R1_001.fastq_47_3a_21
CCCCCGCTGTGGGTATGGTGGTAGCGCACGTCCTGCGGCTGCCCCAGACCTTGTTCGACATACTGGCCGG
GGCCCATTGGGGCATCTTAGCGGGCCTAGCCTATTATTCCATGCAGGGCAATTGGGCTAAGGTCGCTATC
ATCATGGTTATGTTTTCAGGGGTCGATGCTGCAACGTACACCACCGGTGGCTCTGCAGCTCGGAGTGTCA
GCGGGCTTACTGGACTCTTTAGTGTGGGTGCCAAACAGAACCTGCAGCTGGTCA

>633_S21_L001_R1_001.fastq_48_3a_21
CCCCCGCTGTGGGTATGGTGGTAGCGCACGTCCTGCGGCTGCCCCAGACCTTGTTCGACATACTGGCCGG
GGCCCATTGGGGCATCTTAGCGGGCCTAGCCTATTATTCCATGCAGGGCAATTGGGCTAAGGTCGCTATC
ATCATGGTCATGTTTTCATGGGTCGATGCCGCAACATACACCACCGGTGGCTCTGCAGCTCGGAGTGTCA
GCGGGCTTACTGGACTCTTTAGTGTGGGTGCCAAACAGAACCTGCAGCTGGTCA

>633_S21_L001_R1_001.fastq_49_3a_21
CCCCCGCTGTGGGTATGGTGGTAGCGCACGTCCTGCGGCTGCCCCAGACCTTGTTCGACATACTGGCCGG
GGCCCATTGGGGCATCTTAGCGGGCCTAGCCTATTATTCCATGCAGGGCAATTGGGCTAAGGTCGCTATC
ATCATGGTTATGTTTTCAGGGGTCGATGCTGCAACATACACCACCGGTGGCTCTGCAGCTCGGAGTGTCA
GCGGGCTTACTGGACTCTTTAGTGTGGGTGCCAAACAGAACCTGCAGCTGGCCA

>633_S21_L001_R1_001.fastq_50_3a_21
CCCCCGCTGTGGGTATGGTGGTAGCGCACGTCCTGCGGCTGCCCCAGACCTTGTTCGACATACTGGCCGG
GGCCCATTGGGGCATCTTAGCGGGCCTAGCCTATTATTCCATGCAGGGCAATTGGGCTAAGGTCGCTATC
ATCATGGTTATGTTTTCAGGGGTCGATGCTGCAACATACACCACCGGTGGCTCTGCAGCCCGGAGTGTCA
GCGGGCTTACTGGACTCTTTAGTGTGGGTGCCAAACAGAACCTGCAGCTGGTCA

>633_S21_L001_R1_001.fastq_51_3a_20
CCCCCGCTGTGGGTATGGTGGTAGCGCATGTCCTGCGGCTGCCCCAGACCTTGTTCGACATACTGGCCGG
GGCCCATTGGGGCATCTTAGCGGGCCTAGCCTATTATTCCATGCAGGGCAATTGGGCTAAGGTCGCTATC
ATCATGGTTATGTTTTCAGGGGTCGATGCTGCAACATACACCACCGGTGGCTCTGCAGCTCGGAGTGTCA
GCGGGCTTACTGGACTCTTTAGTGTGGGTGCCAAACAGAACCTGCAGCTGGTCA

>633_S21_L001_R1_001.fastq_52_3a_19
CCCCCGCTGTGGGTATGGTGGTAGCGCACGTCCTGCGGCTGCCCCAGACCTTGTTCGACATACTGGCCGG
GGCCCATTGGGGCATCTTAGCGGGCCTAGCCTATTATTCCATGCAGGGCAATTGGGCTAAGGTCGCTATC
ATCATGGTTATGTTTTCAGGGGTCGATGCTGCAACATACACCACCGGTGGCTCTGCAGCTCGGAGTGTCA
GCGGCCTTACTGGACTCTTTAGTGTGGGTGCCAAACAGAACCTGCAGCTGGTCA

>633_S21_L001_R1_001.fastq_53_3a_19
CCCCCGCTGTGGGTATGGTGGTAGCGCACGTCCTGCGGCTGCCCCAGACCTTGTTCGACATACTGGCCGG
GGCCCATTGGGGCATCTTAGCGGGCCTAGCCTATTATTCCATGCAGGGCAATTGGGCTAAGGTCGCTATC
ATCGTGGTTATGTTTTCAGGGGTCGATGCTGCAACATACACCACCGGTGGCTCTGCAGCTCGGAGTGTCA
GCGGGCTTACTGGACTCTTTAGTGTGGGTGCCAAACAGAACCTGCAGCTGGTCA

>633_S21_L001_R1_001.fastq_54_3a_19
CCCCCGCTGTGGGTATGGTGGTAGCGCACGTCCTGCGGCTGCCCCAGACCTTGTTCGACATACTGGCCGG
GGCCCATTGGGGCATCTTAGCGGGCCTAGCCTATTATTCCATGCAGGGCAATTGGGCTAAGGTCGCTATC
ATCATGGTTATGTTTTCAGGGGTCGATGCTGCAACATACACCACCGGTGGCTCTGCAGCTCGGAGTGTCA
GCGGGCTTACTGGACTCTTTAGTGTGGGTGCCAAACAGAACCTGCGGCTGGTCA

>633_S21_L001_R1_001.fastq_55_3a_19
CCCCCGCTGTGGGTATGGTGGTAGCGCACGTCCTGCGGCTGCCCCAGACCTTGTTCGACATACTGGCCGG
GGCCCATTGGGGCATCTTAGCGGGCCTAGCCTATTATTCCATGCAGGGCAATTGGGCTAAGGTCGCTATC
ATCATGGTTATGTTTTCAGGGGTCGATGCTGCAACATACACCACCGGTGGCTCTGCAGCTCGGAGTGTCA
GCGGGCTTACTGGACTCTTTAGTGTGGGTGCCAAGCAGAACCTGCAGCTGGTCA

>633_S21_L001_R1_001.fastq_56_3a_18
CCCCCGCTGTGGGTATGGTGGTAGCGCACGTCCTGCGGCTGCCCCAGACCTTGTTCGACATACTGGCCGG
GGCCCATTGGGGCATCTTAGCGGGCCTAGCCTATTATTCCATGCAGGGCAATTGGGCTAAGGTCGCTATC
ATCATGGTTATGTTTTCAGGGGTCGATGCTGCAACATACACCACCGGTGGCTCTGCAGCTCGGAGTGTCA
GCGGGCTTACTGGACTCTTTAGTGTGGGTGCCAAACAGAGCCTGCAGCTGGTCA

>633_S21_L001_R1_001.fastq_57_3a_18
CCCCCGCTGTGGGTATGGTGGTAGCGCACGTCCTGCGGCTGCCCCAGACCTTGTTCGACATACTGGCCGG
GGCCCATTGGGGCACCTTAGCGGGCCTAGCCTATTATTCCATGCAGGGCAATTGGGCTAAGGTCGCTATC
ATCATGGTTATGTTTTCAGGGGTCGATGCTGCAACATACACCACCGGTGGCTCTGCAGCTCGGAGTGTCA
GCGGGCTTACTGGACTCTTTAGTGTGGGTGCCAAACAGAACCTGCAGCTGGTCA

>633_S21_L001_R1_001.fastq_58_3a_18
CCCCCGCTGTGGGTATGGTGGCAGCGCACGTCCTGCGGCTGCCCCAGACCTTGTTCGACATACTGGCCGG
GGCCCATTGGGGCATCTTAGCGGGCCTAGCCTATTATTCCATGCAGGGCAATTGGGCTAAGGTCGCTATC
ATCATGGTTATGTTTTCAGGGGTCGATGCTGCAACATACACCACCGGTGGCTCTGCAGCTCGGAGTGTCA
GCGGGCTTACTGGACTCTTTAGTGTGGGTGCCAAACAGAACCTGCAGCTGGTCA

>633_S21_L001_R1_001.fastq_59_3a_18
CCCCCGCTGTGGGTATGGTGGTAGCGCACGTCCTGCGGCTGCCCCAGACCTTGTTCGACATACTGGCCGG
GGCCCATTGGGGCATCTTAGCGGGCCTAGCCTATTATTCCATGCAGGGCAATTGGGCTAAGGTCGCTATC
ATCATGGTTATGTTTTCAGGGGTCGATGCTGCAACATACACCACCGGTGGCTCTGCAGCTCGGAGTGTCA
GCGGGCTTACTGGACCCTTTAGTGTGGGTGCCAAACAGAACCTGCAGCTGGTCA

>633_S21_L001_R1_001.fastq_60_3a_18
CCCCCGCTGTGGGCATGGTGGTAGCGCACGTCCTGCGGCTGCCCCAGACCTTGTTCGACATACTGGCCGG
GGCCCATTGGGGCATCTTAGCGGGCCTAGCCTATTATTCCATGCAGGGCAATTGGGCTAAGGTCGCTATC
ATCATGGTTATGTTTTCAGGGGTCGATGCTGCAACATACACCACCGGTGGCTCTGCAGCTCGGAGTGTCA
GCGGGCTTACTGGACTCTTTAGTGTGGGTGCCAAACAGAACCTGCAGCTGGTCA

>633_S21_L001_R1_001.fastq_61_3a_18
CCCCCGCTGCGGGTATGGTGGTAGCGCACGTCCTGCGGCTGCCCCAGACCTTGTTCGACATACTGGCCGG
GGCCCATTGGGGCATCTTAGCGGGCCTAGCCTATTATTCCATGCAGGGCAATTGGGCTAAGGTCGCTATC
ATCATGGTTATGTTTTCAGGGGTCGATGCTGCAACATACACCACCGGTGGCTCTGCAGCTCGGAGTGTCA
GCGGGCTTACTGGACTCTTTAGTGTGGGTGCCAAACAGAACCTGCAGCTGGTCA

>633_S21_L001_R1_001.fastq_62_3a_17
CCCCCGCTGTGGGTATGGTGGTAGCGCACGTCCTGCGGCTGCCCCAGACCTTGTTCGACATACTGGCCGG
GGCCCATTGGGGCATCTTAGCGGGCCTAGCCTATTATTCCATGCAGGGCAATTGGGCTAAGGTCGCTATC
ATCATGGTTATGTTTTCAGGGGTCGATGCTGCAACATACACCACCGGTGGTTCTGCAGCTCGGAGTGTCA
GCGGGCTTACTGGACTCTTTAGTGTGGGTGCCAAACAGAACCTGCAGCTGGTCA

>633_S21_L001_R1_001.fastq_63_3a_17
CCCCCGCTGTGGGTATGGTGGTAGCGCACGTCCTGCGGCTGCCCCAGACCTTGTTCGACATACTGGCCGG
GGCCCATTGGGGCATCTTAGCGGGCCTAGCCTATTATTCCATGCAGGGCAATTGGGCTAAGGTCGCTATC
ATCATGGTTATGTTTTCAGGGGCCGATGCTGCAACATACACCACCGGTGGCTCTGCAGCTCGGAGTGTCA
GCGGGCTTACTGGACTCTTTAGTGTGGGTGCCAAACAGAACCTGCAGCTGGTCA

>633_S21_L001_R1_001.fastq_64_3a_17
CCCCCGCTGTGGGTATGGTGGTAGCGCACGTCCTGCGGCTGCCCCAGACCTTGTTCGACATACTGGCCGG
GGCCCATTGGGGCATCTTAGCGGGCCTAGCCTATTATTCCATGCAGGGCAATTGGGCTAAGGTCGCTATC
ATCATGGTTATGTTTTCAGGGGTCGATGCTGCAACATACACCACTGGTGGCTCTGCAGCTCGGAGTGTCA
GCGGGATTACTGGACTCTTTAGTGTGGGTGCCAAACAGAACCTGCAGCTGGTCA

>633_S21_L001_R1_001.fastq_65_3a_17
CCCCCGCTGTGGGTATGGTGGTAGCGCACGTCCTGCGGCTGCCCCAGACCCTGTTCGACATACTGGCCGG
GGCCCATTGGGGCATCTTAGCGGGCCTAGCCTATTATTCCATGCAGGGCAATTGGGCTAAGGTCGCTATC
ATCATGGTTATGTTTTCAGGGGTCGATGCTGCAACATACACCACCGGTGGCTCTGCAGCTCGGAGTGTCA
GCGGGCTTACTGGACTCTTTAGTGTGGGTGCCAAACAGAACCTGCAGCTGGTCA

>633_S21_L001_R1_001.fastq_66_3a_17
CCCCCGCTGTGGGTATGGTGGTAGCGCACGTCCTGCGGCTGCCCCAGACCTTGTTCGACATACTGGCCGG
GGCCCATTGGGGCATCTTAGCGGGCCTAGCCTATTATTCCATGCAGGGCAATTGGGCTAAGGTCGCTATC
ATCATGGTTATGTTTTCAGGGGTCGATGCTGCAACATACGCCACCGGTGGCTCTGCAGCTCGGAGTGTCA
GCGGGCTTACTGGACTCTTTAGTGTGGGTGCCAAACAGAACCTGCAGCTGGTCA

>633_S21_L001_R1_001.fastq_67_3a_16
CCCCCGCTGTGGGTATGGTGGTAGCGCACGTCCTGCGGCTGCCCCAGACCTTGTTCGACATACTGGCCGG
GGCCCATTGGGGCATCTTAGCGGGCCTAGCCTATTATTCCATGCAGGGCAATTGGGCTAAGGTCGCTATC
ATCATGGTTATGTTTTCAGGGGTCGATGCTGCAACATACACCACCGGTGGCTCTGCAGCTCGGAGTGTCA
GCGGGCTTACTGGACTCTTTAGTGTGGGTGCCAAACAGAACTTGCAGCTGGTCA

>633_S21_L001_R1_001.fastq_68_3a_16
CCCCCGCTGTGGGTATGGTGGTAGCGCACGTCCTGCGGCTGCCCCAGACCTTGTTCGACATACTGGCCGG
GGCCCATTGGGGCATCTTAGCGGGCCTAGCCTATTATTCCATGCAGGGCAATTGGGCCAAGGTCGCTATC
ATCATGGTTATGTTTTCAGGGGTCGATGCTGCAACATACACCACCGGTGGCTCTGCAGCTCGGAGTGTCA
GCGGGCTTACTGGACTCTTTAGTGTGGGTGCCAAACAGAACCTGCAGCTGGTCA

>633_S21_L001_R1_001.fastq_69_3a_16
CCCCCGCTGTGGGTATGGTGGTAGCGCACGTCCTGCGGCTGCCCCAGACCTTGTTCGACATACTGGCCGG
GGCCCATTGGGGCATCTTAGCGGGCCTAGCCTATTATTCCATGCAGGGCAATTGGGCTAAGGTCGCTATC
ATCATGGTTATGTTTTCAGGGGTTGATGCTGCAACATACACCACCGGTGGCTCTGCAGCTCGGAGTGTCA
GCGGGCTTACTGGACTCTTTAGTGTGGGTGCCAAACAGAACCTGCAGCTGGTCA

>633_S21_L001_R1_001.fastq_70_3a_16
CCCCCGCTGTGGGTATGGTGGTAGCGCACGTCCTGCGGCTGCCCCAGACCTTGTTCGACATACTGGCCGG
GGCCCATTGGGGCATCTTAGCGGGCCTAGCCTATTATTCCATGCAGGGCAATTGGGCTAAGGTCGCTATC
ATCATGGTTATGTTTTCAGGGGTCGATGCCGCAACATACACCACCGGTGGCTCTGCAGCTCGGAGTGTCA
GCGGGTTAACTGGACTCTTTAGTATGGGTGCCAAACAGAACCTGCAGCTGGTCA

>633_S21_L001_R1_001.fastq_71_3a_16
CCCCCGCTGTGGGTATGGTGGTAGCGCACGTCCTGCGGCTGCCCCAGACCTTGTTCGACATACTGGCCGG
GGCCCATTGGGGCATCTTAGCGGGCCTAGCCTATTATTCCATGCAGGGCAATTGGGCTAAGGTCGCTATC
ATCATGGTTATGTTTTCAGGGGTCGATGCTGCAACATACACCACCGGTGGCTCTGCAGCTCGGAGTGTCA
GCGGGCTTACTGGACTCTTTAGTGTGGGTGCCAGACAGAACCTGCAGCTGGTCA

>633_S21_L001_R1_001.fastq_72_3a_16
CCCCCGCTGTGGGTATGGTGGTAGCGCACGTCCTGCGGCCGCCCCAGACCTTGTTCGACATACTGGCCGG
GGCCCATTGGGGCATCTTAGCGGGCCTAGCCTATTATTCCATGCAGGGCAATTGGGCTAAGGTCGCTATC
ATCATGGTTATGTTTTCAGGGGTCGATGCTGCAACATACACCACCGGTGGCTCTGCAGCTCGGAGTGTCA
GCGGGCTTACTGGACTCTTTAGTGTGGGTGCCAAACAGAACCTGCAGCTGGTCA

>633_S21_L001_R1_001.fastq_73_3a_16
CCCCCGCTGTGGGTATGGTGGTAGCGCACGTCCCGCGGCTGCCCCAGACCTTGTTCGACATACTGGCCGG
GGCCCATTGGGGCATCTTAGCGGGCCTAGCCTATTATTCCATGCAGGGCAATTGGGCTAAGGTCGCTATC
ATCATGGTTATGTTTTCAGGGGTCGATGCTGCAACATACACCACCGGTGGCTCTGCAGCTCGGAGTGTCA
GCGGGCTTACTGGACTCTTTAGTGTGGGTGCCAAACAGAACCTGCAGCTGGTCA

>633_S21_L001_R1_001.fastq_74_3a_16
CCCCCGCTGTGGGTATGGTGGTAGCGCACGTCCTGCGGCTGCCCCAGACCTTGTTCGACATACTGGCCGG
GGCCCATTGGGGCATCTTAGCGGGCCTAGCCTATTATTCCATGCAGGGCAATTGGGCTAAGGTCGCTACC
ATCATGGTTATGTTTTCAGGGGTCGATGCTGCAACATACACCACCGGTGGCTCTGCAGCTCGGAGTGTCA
GCGGGCTTACTGGACTCTTTAGTGTGGGTGCCAAACAGAACCTGCAGCTGGTCA

>633_S21_L001_R1_001.fastq_75_3a_16
CCCCCGCTGTGGGTATGGTGGTAGCGCACGTCCTGCGGCTGCCCCAGACCTTGTTCGACATACTGGCCGG
GGCCCATTGGGGCATCTTAGCGGGCCTAGCCTATTATTCCATGCAGGGCAATTGGGCTAAGGTCGCTATC
ATCATGGTTATGCTTTCAGGGGTCGATGCTGCAACATACACCACCGGTGGCTCTGCAGCTCGGAGTGTCA
GCGGGCTTACTGGACTCTTTAGTGTGGGTGCCAAACAGAACCTGCAGCTGGTCA

>633_S21_L001_R1_001.fastq_76_3a_16
CCCCCGCTGTGGGTATGGTGGTAGCGCACGTCCTGCGGCTGCCCCAGACCTTGTTCGACATACTGGCCGG
GGCCCATTGGGGCATCTTAGCGGGCCTAGCCTATTATTCCATGCAGGGCAATTGGGCTAAGGTCGCTATC
ATCATGGCTATGTTTTCAGGGGTCGATGCTGCAACATACACCACCGGTGGCTCTGCAGCTCGGAGTGTCA
GCGGGCTTACTGGACTCTTTAGTGTGGGTGCCAAACAGAACCTGCAGCTGGTCA

>633_S21_L001_R1_001.fastq_77_3a_15
CCCCCGCTGTGGGTATGGTGGTAGCGCACGTCCTGCGGCTGCCCCAGACCTTGTTCGACATACTGGCCGG
GGCCCATTGGGGCATCTTAGCGGGCCTAGCCTATTATTCCATGCAGGGCAATTGGGCTAAGGTCGCTATC
ATCATGGTTATGTTTTCAGGGGTCGATGCTGCAACATACACCACCGGTGGCTCTGCAGCTCGGAGTGTCA
GCGGGCTTACTGGACTTTTTAGTGTGGGTGCCAAACAGAACCTGCAGCTGGTCA

>633_S21_L001_R1_001.fastq_78_3a_15
CCCCCGCTGTGGGTATGGTGGTAGCGCACGTCCTGCGGCTGCCCCAGACCTTGTTCGACATACTGGCCGG
GGCCCATTGGGGCATCTTAGCGGGCCTAGCCTATTATTCCATGCAGGGCAATTGGGCTAAGGTCGCTATC
ATCATGGTTATGTTTTCAGGGGTCGATGCCGCAACATACACCACCGGTGGCTCTGCAGCTCGGAGTGTCA
GCGGGCTTACTGGACTCTTTAGTATGGGTGCCAAACAGAACCTGCAGCTGGTCA

>633_S21_L001_R1_001.fastq_79_3a_15
CCCCCGCTGTGGGTATGGTGGTAGCACACGTCCTGCGGCTGCCCCAGACCTTGTTCGACATACTGGCCGG
GGCCCATTGGGGCATCTTAGCGGGCCTAGCCTATTATTCCATGCAGGGCAATTGGGCTAAGGTCGCTATC
ATCATGGTTATGTTTTCAGGGGTCGATGCTGCAACATACACCACCGGTGGCTCTGCAGCTCGGAGTGTCA
GCGGGCTTACTGGACTCTTTAGTGTGGGTGCCAAACAGAACCTGCAGCTGGTCA

>633_S21_L001_R1_001.fastq_80_3a_15
CCCCCGCTGTGGGTATGGTGGTAGCGCACGTCCTGCGGCTGCCCCAGACCTTGTTCGACATACTGGCCGG
GGCCCATTGGGGCATCTTAGCGGGCCTAGCCTATTATTCCATGCAGGGCAATTGGGCTAAGGTCGCTATC
ATCATGGTTATGTTTTCAGGGGTCGATGCTGCAACATACACCACCGGTGGCTCTGCAGCTCAGAGTGTCA
GCGGGCTTACTGGACTCTTTAGTGTGGGTGCCAAACAGAACCTGCAGCTGGTCA

>633_S21_L001_R1_001.fastq_81_3a_15
CCCCCGCTGTGGGTATGGTGGTAGCGCACGTCCTGCGGCTGCCCCAGACCTTGTTCGACATACTGGCCGG
GGCCCATTGGGGCATCTTAGCGGGCCTAGCCTATTATTCCATGCAGGGCAACTGGGCTAAGGTCGCTATC
ATCATGGTTATGTTTTCAGGGGTCGATGCTGCAACATACACCACCGGTGGCTCTGCAGCTCGGAGTGTCA
GCGGGCTTACTGGACTCTTTAGTGTGGGTGCCAAACAGAACCTGCAGCTGGTCA

>633_S21_L001_R1_001.fastq_82_3a_15
CCCCCGCTGTGGGTATGGTGGTAGCGCACGTCTTGCGGCTGCCCCAGACCTTGTTCGACATACTGGCCGG
GGCCCATTGGGGCATCTTAGCGGGCCTAGCCTATTATTCCATGCAGGGCAATTGGGCTAAGGTCGCTATC
ATCATGGTTATGTTTTCAGGGGTCGATGCTGCAACATACACCACCGGTGGCTCTGCAGCTCGGAGTGTCA
GCGGGCTTACTGGACTCTTTAGTGTGGGTGCCAAACAGAACCTGCAGCTGGTCA

>633_S21_L001_R1_001.fastq_83_3a_15
CCCCCGCTGTGGGTATGGTGGTAGCGCACGTCCTGCGGCTGCCCCAGACCTTGTTCGACATACTGGCCGG
GGCCCATTGGGGCATCTTAGCGGGCCTAGCCTATTATTCCATGCAGGGCAATTGGGCTAAGGTCGCTATC
ATCATGGTCATGTTTTCAGGGGTCGATGCTGCAACATACACCACCGGTGGCTCTGCAGCTCGGAGTGTCA
GCGGGCTTACTGAACTCTTTAGTATGGGTGCCAAACAGAACCTGCAGCTGGTCA

>633_S21_L001_R1_001.fastq_84_3a_15
CCCCCGCTGTGGGTATGGTGGTAGCGCACGTCCTGCGGCTGCCCCAGACCTTGTTCGACATACTGGCCGG
GGCCCATTGGGGCATCTTAGCGGGCCTAGCCTATTATTCCATGCAGGGCAATTGGGCTAAGGTCGCTATC
ATCATGGTTATGTTCTCAGGGGTCGATGCTGCAACATACACCACCGGTGGCTCTGCAGCTCAGAGTGTCA
GCGGGCTTACTAAACTCTTTAGTGTGGGTGCCAAACAGAACCTGCAGCTGGTCA

>633_S21_L001_R1_001.fastq_85_3a_15
CCCCCGCTGTGGGTATGGTAGTAGCGCACGTCCTGCGGCTGCCCCAGACCTTGTTCGACATACTGGCCGG
GGCCCATTGGGGCATCTTAGCGGGCCTAGCCTATTATTCCATGCAGGGCAATTGGGCTAAGGTCGCTATC
ATCATGGTTATGTTTTCAGGGGTCGATGCTGCAACATACACCACCGGTGGCTCTGCAGCTCGGAGTGTCA
GCGGGCTTACTGGACTCTTTAGTGTGGGTGCCAAACAGAACCTGCAGCTGGTCA

>633_S21_L001_R1_001.fastq_86_3a_15
CCCCCGCTGTGGGTATGGTGGTAGCGCACGTCCTGCGGCTGCCCCAGACCTTGTTCGACATACTGGCCGG
GGCCCATTGGGGCATCTTAGCGGGCCTAGCCTATTATTCCATGCAGGGCAATTGGGCTAAGGTCGCTATC
ATCATGGTTATGTTTTCAGGGGTCGATGCTGCAACATACACCACCGGTGGCTCTGCAGCTCGGAGTGTCA
GCGGGCTTACTGGACTCCTTAGTGTGGGTGCCAAACAGAACCTGCAGCTGGTCA

>633_S21_L001_R1_001.fastq_87_3a_14
CCCCCGCTATGGGTATGGTGGTAGCGCACGTCCTGCGGCTGCCCCAGACCTTGTTCGACATACTGGCCGG
GGCCCATTGGGGCATCTTAGCGGGCCTAGCCTATTATTCCATGCAGGGCAATTGGGCTAAGGTCGCTATC
ATCATGGTTATGTTTTCAGGGGTCGATGCTGCAACATACACCACCGGTGGCTCTGCAGCTCGGAGTGTCA
GCGGGCTTACTGGACTCTTTAGTGTGGGTGCCAAACAGAACCTGCAGCTGGTCA

>633_S21_L001_R1_001.fastq_88_3a_14
CCCCCGCTGTGGGTATGGTGGTAGCGCACGTCCTGCGGCTGCCCCAGACCTTGTTCGACATACTGGCCGG
GGCCCATTGGGGCATCTTAGCGGGCCTAGCCTATTATTCCATGCAGGGCAATTGGGCTAAGGTCGCTATC
ATTATGGTTATGTTTTCAGGGGTCGATGCTGCAACATACACCACCGGTGGCTCTGCAGCTCGGAGTGTCA
GCGGGCTTACTGGACTCTTTAGTGTGGGTGCCAAACAGAACCTGCAGCTGGTCA

>633_S21_L001_R1_001.fastq_89_3a_14
CCCCCGCTGTGGGTATGGTGGTAGCGCACGTCCTGCGGCTGCCCCAGACCTTGTTCGACATACTGGCCGG
GGCCCATTGGGGCATCTTAGCGGGCCTAGCCTATTATTCCATGCAGGGCAATTGGGCTAAGGTCGCTATC
ATCATGGTTATGTTTTCAGGGGTCGATGCTGCAACATACACCACCGGTGGCTCTGCAGCTCGGAGTGTCA
GCGGGCTTACTGGACTCTTTAGCGTGGGTGCCAAACAGAACCTGCAGCTGGTCA

>633_S21_L001_R1_001.fastq_90_3a_14
CCCCCGCTGTGGGTATGGTGGTAGCGCACGTCCTGCGGCTGCCCCAGACCTTGTTCGACATACTGGCCGG
GGCCCATTGGGGCATCTTAGCGGGCCTAGCCTATTATTCCATGCAGGGCAATTGGGCTAAGGTCGCTATC
ATCATGGTTATGTTTTCAGGGGTCGATGCTGCAACATACACCACCGGTGGCTCTGCAGCTCGGAGTGTCA
GCGGGCTTACTGGACTCTTTAGTGTGGGTGCCAAACAGAACCTGCAGCTGGTCG

>633_S21_L001_R1_001.fastq_91_3a_14
CCCCCGCTGTGGGTATGGTGGTAGCGCACGTCCTGCGACTGCCCCAGACCTTGTTCGACATACTGGCCGG
GGCCCATTGGGGCATCTTAGCGGGCCTAGCCTATTATTCCATGCAGGGCAATTGGGCTAAGGTCGCTATC
ATCATGGTTATGTTTTCAGGGGTCGATGCTGCAACATACACCACCGGTGGCTCTGCAGCTCGGAGTGTCA
GCGGGCTTACTGGACTCTTTAGTATGGGTGCCAAACAGAACCTGCAGCTGGTCA

>633_S21_L001_R1_001.fastq_92_3a_14
CCCCCGCTGTGGGTATGGTGGTAGCGCACGTCCTGCGGCTGCCCCAGACCTTGTTCGACATACTGGCCGG
GGCCCATTGGGGCATCTTAGCGGGCCTAGCCTATTATTCCATGCAGGGCAATTGGGCTAAGGTCGCTATC
ATCATGGTTATGTTTTCAGGGGTCGATGCTGCAACATACACCACCGGTGGCTCTGCAGCTCGGAGTGTCA
GCGGGCTTACTGGACTCTTTAGTGTGGGCGCCAAACAGAACCTGCAGCTGGTCA

>633_S21_L001_R1_001.fastq_93_3a_14
CCCCCGCTGTGGGTATGGTGGTAGCGCACGTCCTGCGGCTGCCCCAGACCTTGTTCGACATACTGGCCGG
GGCCCATTGGGGCATCTTAGCGGGCCTAGCCTATTATTCCATGCAGGGCAATTGGGCTAAGGTCGCTATC
ATCATGGTTATGTTTTCAGGGGTCGGTGCTGCAACATACACCACCGGTGGCTCTGCAGCTCGGAGTGTCA
GCGGGCTTACTGGACTCTTTAGTGTGGGTGCCAAACAGAACCTGCAGCTGGTCA

>633_S21_L001_R1_001.fastq_94_3a_13
CCCCCGCTGTGGGTATGGTGGTAGCGCACGTCCTGCGGCTGCCCCAGACCTTATTCGACATACTGGCCGG
GGCCCATTGGGGCATCTTAGCGGGCCTAGCCTATTATTCCATGCAGGGCAATTGGGCTAAGGTCGCTATC
ATCATGGTTATGTTTTCAGGGGTCGATGCTGCAACATACACCACCGGTGGCTCTGCAGCTCGGAGTGTCA
GCGGGCTTACTGGACTCTTTAGTGTGGGTGCCAAACAGAACCTGCAGCTGGTCA

>633_S21_L001_R1_001.fastq_95_3a_13
CCCCCGCTGTGGGTATGGTGGTAGCGCACGTCCTGCGGCTGCCCCAGACCTTGTTCGACATACTGGCCGG
GGCCCATTGGGGCATCTTAGCGGGCCTAGCCTATTATTCCATGCAGGGCAATTGGGCTAAGGTCGCTATC
GTCATGGTTATGTTTTCAGGGGTCGATGCTGCAACATACACCACCGGTGGCTCTGCAGCTCGGAGTGTCA
GCGGGCTTACTGGACTCTTTAGTGTGGGTGCCAAACAGAACCTGCAGCTGGTCA

>633_S21_L001_R1_001.fastq_96_3a_13
CCCCCGCTGTGGGTATGGTGGTAGCGCACGTCCTGCGGCTGCCCCAGACCTTGTTCGACATACTGGCCGG
GGCCCATTGGGGCATCTTAGCGGGCCTAGCCTATTATTCCATGCAGGGCAATTGGGCTAAGGTCGCTATC
ATCATGGTTATGTTTTCAGGGGTCGATGCTGCAACATACACCACCGGTGGCTCTGCAGCTCGGAGTGTCA
GCGGGCTTGCTGGACTCTTTAGTGTGGGTGCCAAACAGAACCTGCAGCTGGTCA

>633_S21_L001_R1_001.fastq_97_3a_13
CCCCCGCTGTGGGTATGGTGGTAGCGCATGTCCTGCGGCTGCCCCAGACCTTGTTCGACATACTGGCCGG
GGCCCATTGGGGCATCTTAGCGGGCCTAGCCTATTATTCCATGCAGGGCAATTGGGCTAAGGTCGCTATC
ATCATGGTTATGTTTTCAGGGGTCGATGCTGCAACATACACCACCGGTGGCTCTGCAGCTCGGAGTGTCA
GCGGGCTTACTGGACTCTTTAGTATGGGTGCCAAACAGAACCTGCAGCTGGTCA

>633_S21_L001_R1_001.fastq_98_3a_13
CCCCCGCTGTGGGTATGGTGGTAGCGCACGTCCTGCGGCTGCCCCAGACCTTGTTCGACGTACTGGCCGG
GGCCCATTGGGGCATCTTAGCGGGCCTAGCCTATTATTCCATGCAGGGCAATTGGGCTAAGGTCGCTATC
ATCATGGTTATGTTTTCAGGGGTCGATGCTGCAACATACACCACCGGTGGCTCTGCAGCTCGGAGTGTCA
GCGGGCTTACTGGACTCTTTAGTGTGGGTGCCAAACAGAACCTGCAGCTGGTCA

>633_S21_L001_R1_001.fastq_99_3a_13
CCCCCGCTGTGGGTATGGTGGTAGCGCACGTCCTGCGGCTGCCCCAGACCTTGTTCGACATACTGGCCGG
GGCCCATTGGGGCATCTTAGCGGGCCTAGCCTATTATTCCACGCAGGGCAATTGGGCTAAGGTCGCTATC
ATCATGGTTATGTTTTCAGGGGTCGATGCTGCAACATACACCACCGGTGGCTCTGCAGCTCGGAGTGTCA
GCGGGCTTACTGGACTCTTTAGTGTGGGTGCCAAACAGAACCTGCAGCTGGTCA

>633_S21_L001_R1_001.fastq_100_3a_13
CCCCCGCTGTGGGTATGGTGGTAGCGCACGTCCTGCGGCTGCCCCAGACCTTGTTCGACATACTGGCCGG
GGCCCATTGGGGCATCTTAGCGGGCCTAGCCTATTATTCCATGCAGGGCAATTGGGCTAAGGTCGCTATC
ATCATGGTTATGTTTTCAGGGGTCGATGCTGCAACATACACCACCGGTGGCTCTGCAGCTCGGAGTGCCA
GCGGGCTTACTGGACTCTTTAGTGTGGGTGCCAAACAGAACCTGCAGCTGGTCA

>633_S21_L001_R1_001.fastq_101_3a_13
CCCCCGCTGTGGGTATGGTGGTAGCGCACGTCCTGCGGCTGCCCCAGACCTTGTTCGACATACTGGCCAG
GGCCCATTGGGGCATCTTAGCGGGCCTAGCCTATTATTCCATGCAGGGCAATTGGGCTAAGGTCGCTATC
ATCATGGTTATGTTTTCAGGGGTCGATGCTGCAACATACACCACCGGTGGCTCTGCAGCTCGGAGTGTCA
GCGGGCTTACTGGACTCTTTAGTGTGGGTGCCAAACAGAACCTGCAGCTGGTCA

>633_S21_L001_R1_001.fastq_102_3a_13
CCCCCGCTGTGGGTATGGTGGTAGCGCACGTCCTGCGGCTGCCCCAGACCTTGTTCGACATACTGGCCGG
GGCCCATTGGGGCATCTTAGCGGGCCTAGCCTATTATTCCATGCAGGGCAATTGGGCTAAGGTCGCTATC
ATCATGGTTATGTTTTCAGGAGTCGATGCTGCAACATACACCACCGGTGGCTCTGCAGCTCGGAGTGTCA
GCGGGCTTACTGGACTCTTTAGTGTGGGTGCCAAACAGAACCTGCAGCTGGTCA

>633_S21_L001_R1_001.fastq_103_3a_13
CCCCCGCTGTGGGTATGGTGGTAGCGCACGTCCTGCGGCTGCCCCAGACCTTGTTCGATATACTGGCCGG
GGCCCATTGGGGCATCTTAGCGGGCCTAGCCTATTATTCCATGCAGGGCAATTGGGCTAAGGTCGCTATC
ATCATGGTTATGTTTTCAGGGGTCGATGCTGCAACATACACCACCGGTGGCTCTGCAGCTCGGAGTGTCA
GCGGGCTTACTGGACTCTTTAGTGTGGGTGCCAAACAGAACCTGCAGCTGGTCA

>633_S21_L001_R1_001.fastq_104_3a_13
CCCCCGCTGTGGGTATGGTGGTAGCGCACGTCCTGCGGCTGCCCCAGGCCTTGTTCGACATACTGGCCGG
GGCCCATTGGGGCATCTTAGCGGGCCTAGCCTATTATTCCATGCAGGGCAATTGGGCTAAGGTCGCTATC
ATCATGGTTATGTTTTCAGGGGTCGATGCTGCAACATACACCACCGGTGGCTCTGCAGCTCGGAGTGTCA
GCGGGCTTACTGGACTCTTTAGTGTGGGTGCCAAACAGAACCTGCAGCTGGTCA

>633_S21_L001_R1_001.fastq_105_3a_13
CCCCCGCTGTGGGTATGGTGGTAGCGCACGTCCTGCGGCTGCCCCAGACCTTGTTCGGCATACTGGCCGG
GGCCCATTGGGGCATCTTAGCGGGCCTAGCCTATTATTCCATGCAGGGCAATTGGGCTAAGGTCGCTATC
ATCATGGTTATGTTTTCAGGGGTCGATGCTGCAACATACACCACCGGTGGCTCTGCAGCTCGGAGTGTCA
GCGGGCTTACTGGACTCTTTAGTGTGGGTGCCAAACAGAACCTGCAGCTGGTCA

>633_S21_L001_R1_001.fastq_106_3a_13
CCCCCGCTGTGGGTATGGTGGTAGCGCACGTCCTGCGGCTGCCCCAGACCTTGTTCGACATACTGGCCGG
GGCCCATTGGGGCATCTTAGCGGGCCTAGCCTATTATTCCATGCAGGGCAATTGGGCTAAGGTCGCTATC
ATCATGGTTATGTTTTCAGGGGTCGATGCTGCAACATACACCACCGGTGGCTCTGCAGCTCGGAGTGTCA
GCGGGCTTACTGGACTCTTTAGTGTGGGTGCCAAACAGAACCTACAGCTGGTCA

>633_S21_L001_R1_001.fastq_107_3a_13
CCCCCGCTGTGGGTATGGTGGTAGCGCACGTCCTGCGGCTGCCCCAGACCTTGTTCGACATACTGGCCGG
GGCCCATTGGGGCATCTTAGCGGGCCTAGCCTATTATTCCATGCAGGGCGATTGGGCTAAGGTCGCTATC
ATCATGGTTATGTTTTCAGGGGTCGATGCTGCAACATACACCACCGGTGGCTCTGCAGCTCGGAGTGTCA
GCGGGCTTACTGGACTCTTTAGTGTGGGTGCCAAACAGAACCTGCAGCTGGTCA

>633_S21_L001_R1_001.fastq_108_3a_13
CCCCCGCTGTGGGTATGGTGGTAGCGCACGTCCTGCGGCTGCCCCAGACCTTGTTCGACATACTGGCCGG
GGCCCATTGGGGCATCTTAGCGGGCCTAGCCTATTATTCCATGCAGGGCAATTGGGCTAAGGTCGCTATC
ATCATGGTTATGTTTTCAGGGGTCGATGCTGCAACATACACCACCAGTGGCTCTGCAGCTCGGAGTGTCA
GCGGGCTTACTGGACTCTTTAGTGTGGGTGCCAAACAGAACCTGCAGCTGGTCA

>633_S21_L001_R1_001.fastq_109_3a_12
CCCCCGCTGTGGGTATGGTGGTAGCGCACGTCCTGCGGCTGCCCCAGACCTTGTTCGACATACTGGCCGG
AGCCCATTGGGGCATCTTAGCGGGCCTAGCCTATTATTCCATGCAGGGCAATTGGGCTAAGGTCGCTATC
ATCATGGTTATGTTTTCAGGGGTCGATGCTGCAACATACACCACCGGTGGCTCTGCAGCTCGGAGTGTCA
GCGGGCTTACTGGACTCTTTAGTGTGGGTGCCAAACAGAACCTGCAGCTGGTCA

>633_S21_L001_R1_001.fastq_110_3a_12
CCCCCGCTGTGGGTATGGTGGTAGCGCACGTCCTGCGGCTGCCCCAGACCTTGTTCGACATACTGGCCGG
GGCCCACTGGGGCATCTTAGCGGGCCTAGCCTATTATTCCATGCAGGGCAATTGGGCTAAGGTCGCTATC
ATCATGGTTATGTTTTCAGGGGTCGATGCTGCAACATACACCACCGGTGGCTCTGCAGCTCGGAGTGTCA
GCGGGCTTACTGGACTCTTTAGTGTGGGTGCCAAACAGAACCTGCAGCTGGTCA

>633_S21_L001_R1_001.fastq_111_3a_12
CCCCCGCTGTGGGTATGGTGGTAGCGCACGTCCTGCGGCTGCCCCAGACCTTGCTCGACATACTGGCCGG
GGCCCATTGGGGCATCTTAGCGGGCCTAGCCTATTATTCCATGCAGGGCAATTGGGCTAAGGTCGCTATC
ATCATGGTTATGTTTTCAGGGGTCGATGCTGCAACATACACCACCGGTGGCTCTGCAGCTCGGAGTGTCA
GCGGGCTTACTGGACTCTTTAGTGTGGGTGCCAAACAGAACCTGCAGCTGGTCA

>633_S21_L001_R1_001.fastq_112_3a_12
CCCCCGCTGTGGGTATGGTGGTAGCGCACGTCCTGCGGCTGCCCCAGACCTTGTTCGACATACTGGCCGG
GGCCCATTGGGGCATCTTAGCGGGCCTAGCCTATTATTCCATGCAGGGCAATTGGGCTAAGGTCGCTATC
ATCATGGTTATGTTTTCAGGGGTCGATGCTGCAACGTACACCACCGGTGGCTCTGCAGCTCGGAGTGTCA
GCGGGCTTACTGGACTCTTTAGTATGGGTGCCAAACAGAACCTGCAGCTGGTCA

>633_S21_L001_R1_001.fastq_113_3a_12
CCCCCGCTGTGGGTATGGTGGTAGCGCACGTCCTGCGGCTGCCCCAGACCTTGTTCGACATACTGGCCGG
GGCCCATTGGGGCATCTTAGCGGGCCTAGCCTATTATTCCATGCAGGGCAATTGGGCTAAGGTCGCTATC
ATCATGGTTATGTTTTCAGGGGTCGATGCTGCAACATACACCACCGGTGGCTCTGCAGCTCGGAGTGTCA
GCGGGCTTACTGGACTCTTCAGTGTGGGTGCCAAACAGAACCTGCAGCTGGTCA

>633_S21_L001_R1_001.fastq_114_3a_12
CCCCCGCTGTAGGTATGGTGGTAGCGCACGTCCTGCGGCTGCCCCAGACCTTGTTCGACATACTGGCCGG
GGCCCATTGGGGCATCTTAGCGGGCCTAGCCTATTATTCCATGCAGGGCAATTGGGCTAAGGTCGCTATC
ATCATGGTTATGTTTTCAGGGGTCGATGCTGCAACATACACCACCGGTGGCTCTGCAGCTCGGAGTGTCA
GCGGGCTTACTGGACTCTTTAGTGTGGGTGCCAAACAGAACCTGCAGCTGGTCA

>633_S21_L001_R1_001.fastq_115_3a_12
CCCCCGCTGTGGGTATGGTGGTAGCGCGCGTCCTGCGGCTGCCCCAGACCTTGTTCGACATACTGGCCGG
GGCCCATTGGGGCATCTTAGCGGGCCTAGCCTATTATTCCATGCAGGGCAATTGGGCTAAGGTCGCTATC
ATCATGGTTATGTTTTCAGGGGTCGATGCTGCAACATACACCACCGGTGGCTCTGCAGCTCGGAGTGTCA
GCGGGCTTACTGGACTCTTTAGTGTGGGTGCCAAACAGAACCTGCAGCTGGTCA

>633_S21_L001_R1_001.fastq_116_3a_12
CCCCCGCTGTGGGTATGGTGGTAGCGCACGTCCTGCGGCTGCCCCAGACCTTGTTCGACATACTGGCCGG
GGCCCATTGGGGCATCTTAGCGGGCCTAGCCTATTATTCCATGCAGGGCAATTGGGCTAAGGTCGCTATC
ATCATGGTTATGTTTTCAGGGGTCGATGCTGCAACATACACCACCGGTGGCTCTGCAGCTCGGAGTGTCA
GTGGGCTTACTGGACTCTTTAGTATGGGTGCCAAACAGAACCTGCAGCTGGTCA

>633_S21_L001_R1_001.fastq_117_3a_12
CCCCCGCTGTGGGTATGGTGGTAGCGCACGTCCTGCGGCTGCCCCAGACCTTGTTCGACATACTGGCCGG
GGCCCATTGGGGCATCTTAGCGGGCCTAGCCTATTATTCCATGCAGGGCAATTGGGCTAAGGTCGCTATC
ATCATGGTTATGTTTTCAGGGGTCGATGCTGCAACATACACCACCGGTGGCTCTGCAGCTCGGAGTGTCA
GCGGGCTTACTAAACTCTTTAGTGTGGGTGCTAAACAGAACCTGCAGCTGGTCA

>633_S21_L001_R1_001.fastq_118_3a_12
CCCCCGCTGTGGGTATGGTGGTAGCGCACGTCCTGCGGCTGCCCCAGACCTTGTTCGACATACTGGCCGG
GGCCCATTGGGGCATCTTAGCGGGCCTAGCCTACTATTCCATGCAGGGCAATTGGGCTAAGGTCGCTATC
ATCATGGTTATGTTTTCAGGGGTCGATGCTGCAACATACACCACCGGTGGCTCTGCAGCTCGGAGTGTCA
GCGGGCTTACTGGACTCTTTAGTGTGGGTGCCAAACAGAACCTGCAGCTGGTCA

>633_S21_L001_R1_001.fastq_119_3a_12
CCCCCGCTGTGGGTATGGTGGTAGCGCACGTCCTGCGGCTGCCCCAGACCTTGTTCGACATACTGGCCGG
GGCCCATTGGGGCATCTTAGCGGGCCTAGCCTATTATTCCATGCAGGGCAATTGGGCTAAGGTCGCTATC
ACCATGGTTATGTTTTCAGGGGTCGATGCTGCAACATACACCACCGGTGGCTCTGCAGCTCGGAGTGTCA
GCGGGCTTACTGGACTCTTTAGTGTGGGTGCCAAACAGAACCTGCAGCTGGTCA

>633_S21_L001_R1_001.fastq_120_3a_12
CCCCCGCTGTGGGTATGGTGGTAGCGCACGTCCTGCGGCTGCCCCAGACCTTGTTCGACATACTGGCCGG
GGCCCATTGGGGCATCTTGGCGGGCCTAGCCTATTATTCCATGCAGGGCAATTGGGCTAAGGTCGCTATC
ATCATGGTTATGTTTTCAGGGGTCGATGCTGCAACATACACCACCGGTGGCTCTGCAGCTCGGAGTGTCA
GCGGGCTTACTGGACTCTTTAGTGTGGGTGCCAAACAGAACCTGCAGCTGGTCA

>633_S21_L001_R1_001.fastq_121_3a_12
CCCCCGCTGTGGGTATGGTGGTAGCGCACGTCCTGCGGCTGCCCCAGACCTTGTTCGACATACTGGCCGG
GGCCCATTGGGGCATCTTAGCGGGCCTAGCCTATTATTCCATGCAGGGCAATTGGGCTAAGGTCGCTATC
ATCATGGTTATGTTTTCAGGGGTCGATGCTGCAACATACACCACCGGTGGCTCTGCAGCTCGGAGTATCA
GCGGGCTTACTGGACTCTTTAGTGTGGGTGCCAAACAGAACCTACAGCTGGTCA

>633_S21_L001_R1_001.fastq_122_3a_12
CCCCCGCTGTGGGTATGGTGGTAGCGCACGTCCTGCGGCTGCCCCAGACCTTGTTCGACATACTGGCCGG
GGCCCATTGGGGCATCTTAGCGGGCCTAGCCTATTATTCCATGCAGGGCAATTGGGCTAAGGTCGCTATC
ATCATGGTTATGTTTTCAGGGGTCGATGCTGCAGCATACACCACCGGTGGCTCTGCAGCTCGGAGTGTCA
GCGGGCTTACTGGACTCTTTAGTGTGGGTGCCAAACAGAACCTGCAGCTGGTCA

>633_S21_L001_R1_001.fastq_123_3a_12
CCCCCGCTGTGGGTATGGTGGTAGCGCACGTCCTGCGGCTGCCCCAGACCTTGTTCGACATACTGGCCGG
GGCCCATTGGGGCATCTTAGCGGGCCTAGCCTATTATTCCATGCAGGGCAATTGGGCTAAGGTCGCTATC
ATCATGGTTATGTTTTCAGGGGTCGATGCTGCAACATACACCACCGGTGGCTCTGCAGCTCGGAGTGTCA
GCGGGCTTACTGGACTCTTTAGTGCGGGTGCCAAACAGAACCTGCAGCTGGTCA

>633_S21_L001_R1_001.fastq_124_3a_12
CCCCCGCTGTGGGTATGGTGGTAGCGCACGTCCTGCGGCTGCCCCAGACCTTGTTCGACATACTGGCCGG
GGCCCATTGGGGCATCTTAGCGGGCCTAGCCTATTATTCCATGCAGGGCAATTGGGCTAAGGTCGCTATC
ATCATGGTTATGTTTTCAGGGGTCGATGCTGCAACATACACCACCGGTGGCTCTGCAGCTCGGAGTGTCA
GCGGGCTTACTGGACTCTTTAGTATGGGTGCCAAACAGAACCTGCAGCTGGTTA

>633_S21_L001_R1_001.fastq_125_3a_12
CCCCCGCTGTGGGTATGGTGGTAGCGCACGTCCTGCGGCTGCCCCAGACCTTGTTCGACATACTGGCCGG
GGCCCATTGGGGCATCTTAGCGGGCCCAGCCTATTATTCCATGCAGGGCAATTGGGCTAAGGTCGCTATC
ATCATGGTTATGTTTTCAGGGGTCGATGCTGCAACATACACCACCGGTGGCTCTGCAGCTCGGAGTGTCA
GCGGGCTTACTGGACTCTTTAGTGTGGGTGCCAAACAGAACCTGCAGCTGGTCA

>633_S21_L001_R1_001.fastq_126_3a_12
CCCCCGCTGTGGGTATGGTGGTAGCGCACGTCCTGCGGCTGCCCCAGACCTTGTTCGACATACTGGCCGG
GGCCCATTGGGGCATCTTAGCGGGCCTAGCCTATTATTCCATGCAGGGCAATTGGGCTAAGGTCGCTATC
ATCATGGTTATGTTTTCAGGGGTCGATGCTGCAACATACACCACCGGTGGCTCTGCAGCTCGGAGTGTCA
GCGGGCCTACTGGACTCTTTAGTGTGGGTGCCAAACAGAACCTGCAGCTGGTCA

>633_S21_L001_R1_001.fastq_127_3a_11
CCCCCGCTGTGGGTATGGTGGTAGCGCACGTCCTGCGGCTGCCCCAGACCTTGTTCGACATACTGGCCGG
GGCCCATTGGGGCATCTTAGCGGGCCTAGCCTATTATTCCATGCAGGGCAATTGGGCTAAGGTCGCTATC
ATCATGGTTATGTTTTCAGGGGTCGATGCTGCAACATACACCACCGGTGGCTCTGCAGCTCGGAGTGTCA
GCGGGCTCACTGGACTCTTTAGTATGGGTGCCAAACAGAACCTGCAGCTGGTCA

>633_S21_L001_R1_001.fastq_128_3a_11
CCCCCGCTGTGGGTATGGTGGTAGCGCACGTCCTGCGGCTGCCCCAGACCTTGTCCGACATACTGGCCGG
GGCCCATTGGGGCATCTTAGCGGGCCTAGCCTATTATTCCATGCAGGGCAATTGGGCTAAGGTCGCTATC
ATCATGGTTATGTTTTCAGGGGTCGATGCTGCAACATACACCACCGGTGGCTCTGCAGCTCGGAGTGTCA
GCGGGCTTACTGGACTCTTTAGTGTGGGTGCCAAACAGAACCTGCAGCTGGTCA

>633_S21_L001_R1_001.fastq_129_3a_11
CCCCCGCTGTGGGTATGGTGGTAGCGCACGTCCTGCGGCTGCCCCAGACCTTGTTCGACATACTGGCCGG
GGCCCATTGGGGCATCTCAGCGGGCCTAGCCTATTATTCCATGCAGGGCAATTGGGCTAAGGTCGCTATC
ATCATGGTTATGTTTTCAGGGGTCGATGCTGCAACATACACCACCGGTGGCTCTGCAGCTCGGAGTGTCA
GCGGGCTTACTGGACTCTTTAGTGTGGGTGCCAAACAGAACCTGCAGCTGGTCA

>633_S21_L001_R1_001.fastq_130_3a_11
CCCCCGCTGTGGGTATGGTGGTAGCGCACGTCCTGCGGCTGCCCCAGACCTTGTTCGACATACTGGCCGG
GGCCCATTGGGGCATCTTAGCGGGCCTAGCCTATTATTCCATGCAGGGCAATTGGGCTAAGGTCGCTATC
ATCATGGTTATGTTTTCAGGGGTCGATGCTGCAACATACACCACCGGTGGCTCTGCAGCTCGGGGTGTCA
GCGGGCTTACTGGACTCTTTAGTGTGGGTGCCAAACAGAACCTGCAGCTGGTCA

>633_S21_L001_R1_001.fastq_131_3a_11
CCCCCGCTGTGGGTATGGTGGTAGCGCACGTCCTGCGGCTGCCCCAGACCTTGTTCGACATACTGGCCGG
GGCCCATTGGGGCATCTTAGCGGGCCTAGCCTATTATTCCATGCAGGGCAATTGGGCTAAGGTCGCTATC
ATCATGGTTATGTTTTCAGGGGTCGATGCTGCAACACACACCACCGGTGGCTCTGCAGCTCGGAGTGTCA
GCGGGCTTACTGGACTCTTTAGTGTGGGTGCCAAACAGAACCTGCAGCTGGTCA

>633_S21_L001_R1_001.fastq_132_3a_11
CCCCCGCTGTGGGTATGGTGGTAGCGCACGTCCTGCGGCTGCCCCAGACCTTGTTCAACATACTGGCCGG
GGCCCATTGGGGCATCTTAGCGGGCCTAGCCTATTATTCCATGCAGGGCAATTGGGCTAAGGTCGCTATC
ATCATGGTTATGTTTTCAGGGGTCGATGCTGCAACATACACCACCGGTGGCTCTGCAGCTCGGAGTGTCA
GCGGGCTTACTGGACTCTTTAGTGTGGGTGCCAAACAGAACCTGCAGCTGGTCA

>633_S21_L001_R1_001.fastq_133_3a_11
CCCCCGCTGTGGGTATGGTGGTAGCGCACGTCCTGCGGCTGCCCCAGACCTTGTTCGACATACTGGCCGG
GGCCCATTGGGGCATCTTAGCGGGCCTAGCCTATTATTCCATGCAGGGCAATTGGGCTAAGGTCGCTATC
ATCATGGTTATGTTTTCAGGGGTCGATGCTGCAACATACACCACCGGTGGCTCTGCAGCTCGGAGTGTCA
GCGGGGTTACTGGACTCTTTAGTGTGGGTGCCAAACAGAACCTGCAGCTGGTCA

>633_S21_L001_R1_001.fastq_134_3a_11
CCCCCGCTGTGGGTATGGTGGTAGCGCACGTCCTGCGGCTGCCCCAGACCTTGTTCGACATACTGGCCGG
GGCCCATTGGGGTATCTTAGCGGGCCTAGCCTATTATTCCATGCAGGGCAATTGGGCTAAGGTCGCTATC
ATCATGGTTATGTTTTCAGGGGTCGATGCTGCAACATACACCACCGGTGGCTCTGCAGCTCGGAGTGTCA
GCGGGCTTACTGGACTCTTTAGTGTGGGTGCCAAACAGAACCTGCAGCTGGTCA

>633_S21_L001_R1_001.fastq_135_3a_11
CCCCCGCTGTGGGTATGGTGGTAGCGCACGTCCTGCGGCTGCCCCAGACCTTGTTCGACATACTGGCCGG
GGCCCATTGGGGCATCTTAGCGGGCCTAGCCTATTATTCCATGCAGGGCAATTGGGCTAAGGTCGCTATC
ATCATGGTTATGTTTTCAGGGGTCGATGCTGCAACATACACTACCGGTGGCTCTGCAGCTCGGAGTGTCA
GCGGGCTTACTGGACTCTTTAGTGTGGGTGCCAAACAGAACCTGCAGCTGGTCA

>633_S21_L001_R1_001.fastq_136_3a_11
CCCCCGCTGTGGGTATGGTGGTAGCGCACGTCCTGCGGCTGCCCCAGACCTTGTTCGACATACTGGCCGG
GGCCCATTGGGGCATCTTAGCGGGCCTAGCCTATTATTCCATGCAGGGCAATTGGGCTAAGGTCGCTATC
ATCATAGTTATGTTTTCAGGGGTCGATGCTGCAACATACACCACCGGTGGCTCTGCAGCTCGGAGTGTCA
GCGGGCTTACTGGACTCTTTAGTGTGGGTGCCAAACAGAACCTGCAGCTGGTCA

>633_S21_L001_R1_001.fastq_137_3a_11
CCCCCGCTGTGGGTATGGTGGTAGCGCACGTCCTGCGGCTGCCCCAGACCTTGTTCGACATACTGGCCGG
GGCCCATTGGGGCATCTTAGCGGGCCTAGCCTATTATTCCATGCAGGGCAATTGGGCTAAGGTCGCTATC
ATCATGGTTATGTTTTCAGGGGTCGATGCTGCAACATACACCACCGGTGGCTCTGCAGCTCGGAGTGTCA
GCGGGTTTACTGGACTCTTTAGTGTGGGTGCCAAACAGAACCTGCAGCTGGTCA

>633_S21_L001_R1_001.fastq_138_3a_11
CCCCCGCTGTGGGTATGGTGGTGGCGCACGTCCTGCGGCTGCCCCAGACCTTGTTCGACATACTGGCCGG
GGCCCATTGGGGCATCTTAGCGGGCCTAGCCTATTATTCCATGCAGGGCAATTGGGCTAAGGTCGCTATC
ATCATGGTTATGTTTTCAGGGGTCGATGCTGCAACATACACCACCGGTGGCTCTGCAGCTCGGAGTGTCA
GCGGGCTTACTGGACTCTTTAGTGTGGGTGCCAAACAGAACCTGCAGCTGGTCA

>633_S21_L001_R1_001.fastq_139_3a_11
CCCCCGCTGTGGGTATGGTGGTAGCGCACGTCCTGCGGCTGCCCCAGACCTTGTTCGACATACTGGCCGG
GGCCCATTGGGGCATCTTAGCGGGCCTAGCCTATTATTCCATGCAGGGCAATTGGGCTAAGGTCGCTATC
ATCATGGTTATGTTTTCAGGGGTCGATGCTGCAACATACACCACCGGTGGCTCTGCAGCTCGGAGTGTCA
GCGGGCTTACTGGACTCTTTAGTGTGGGTGCCAAACAGAACCTGCAGCTGGTTA

>633_S21_L001_R1_001.fastq_140_3a_11
CCCCCGCTGTGGGTATGGTGGTAGCGCACGTCCTGCGGCTGCCCCAGACCTTGTTCGACATACTGGCCGG
GGCCCATTGGGGCATCTTAGCGGGCCTAGCCTATTATTCCATGCAGGGCAATTGGGCTAAGGTCGCTATC
ATCATGGTTATGTTTTCAGGGGTCGATGCTGCAACATACATCACCGGTGGCTCTGCAGCTCGGAGTGTCA
GCGGGCTTACTGGACTCTTTAGTGTGGGTGCCAAACAGAACCTGCAGCTGGTCA

>633_S21_L001_R1_001.fastq_141_3a_11
CCCCCGCTGTGGGTATGGTGGTAGCGCACGTCCTGCGGCTGCCCCAGACCTTGTTCGACATACTGGCCGG
GGCCCATTGGGGCATCTTAGCGGGCCTAGCCTATTATTCCATGCAGGGCAATTGGGCTAAGGTCGCCATC
ATCATGGTTATGTTTTCAGGGGTCGATGCTGCAACATACACCACCGGTGGCTCTGCAGCTCGGAGTGTCA
GCGGGCTTACTGGACTCTTTAGTGTGGGTGCCAAACAGAACCTGCAGCTGGTCA

>633_S21_L001_R1_001.fastq_142_3a_11
CCCCCGCTGTGGGTATGGTGGTAGCGCACGTTCTGCGGCTGCCCCAGACCTTGTTCGACATACTGGCCGG
GGCCCATTGGGGCATCTTAGCGGGCCTAGCCTATTATTCCATGCAGGGCAATTGGGCTAAGGTCGCTATC
ATCATGGTTATGTTTTCAGGGGTCGATGCTGCAACATACACCACCGGTGGCTCTGCAGCTCGGAGTGTCA
GCGGGTTAACTGGACTCTTTAGTGTGGGTGCCAAACAGAACCTGCAGCTGGTCA

>633_S21_L001_R1_001.fastq_143_3a_11
CTCCCGCTGTGGGTATGGTGGTAGCGCACGTCCTGCGGCTGCCCCAGACCTTGTTCGACATACTGGCCGG
GGCCCATTGGGGCATCTTAGCGGGCCTAGCCTATTATTCCATGCAGGGCAATTGGGCTAAGGTCGCTATC
ATCATGGTTATGTTTTCAGGGGTCGATGCTGCAACATACACCACCGGTGGCTCTGCAGCTCGGAGTGTCA
GCGGGCTTACTGGACTCTTTAGTGTGGGTGCCAAACAGAACCTGCAGCTGGTCA

>633_S21_L001_R1_001.fastq_145_3a_11
CCCCCGCTGTGGGTATGGTGGTAGCGCACGTCCTGCGGCTGCCCCAGACCTTGTTCGACATACTGGCCGG
GGCCCATTGGGGCATCTTAGCGGGCCTAGCCTATTATTCCATGCAGGGCAATTGGGCTAAGGTCGCTATC
ATCATGGTTATGTTTTCAGGGGTCGATGCTGCAACATGCACCACCGGTGGCTCTGCAGCTCGGAGTGTCA
GCGGGCTTACTGGACTCTTTAGTGTGGGTGCCAAACAGAACCTGCAGCTGGTCA

>633_S21_L001_R1_001.fastq_146_3a_11
CCCCCGCTGTGGGTATGGTGGTAGCGCACGTCCTGCGGCTGCCCCAGACCTTGTTCGACATACTGGCCGG
GGCCCATTGGGGCATCTTAGCGGGCCTAGCCTATTATTCCATGCGGGGCAATTGGGCTAAGGTCGCTATC
ATCATGGTTATGTTTTCAGGGGTCGATGCTGCAACATACACCACCGGTGGCTCTGCAGCTCGGAGTGTCA
GCGGGCTTACTGGACTCTTTAGTGTGGGTGCCAAACAGAACCTGCAGCTGGTCA

>633_S21_L001_R1_001.fastq_147_3a_11
CCCCCGCTGTGGGTATGGTGGTAGCGCACGTCCTGCGGCTGCCCCAGACCTTGTTCGACATACTGGCCGG
GGCCCATTGGGGCATCTTAGCGGGCCTAGCCTATTATTCCATGCAGGGCAATTGGGCTAAGGTCGCTATC
ATCATGGTTATGTTTTCAGGGGTCGATGCTGCAACATACACCACCGGTGGCTCTGCAGCTCGGAGTGTCA
GCGGGCTTACTGGACTCTTTAGTGTGGGTGCCAAACAGGACCTGCAGCTGGTCA

>633_S21_L001_R1_001.fastq_148_3a_11
CCCCCGCTGTGGGTATGGTGGTAGCGCACGTCCTGCGGCTGCCCCAGACCTTGTTCGACATACTGGCCGG
GGCCCATTGGGGCATCTTAGCGGGCCTAGCCTATTATTCCATGCAGGGCAATTGGGCTAAGGTCGCTATC
ATCATGGTTATGTTTTCAGGGGTCGATGCTGCAACATACACCACCGGTGGCTCTGCAGCTCGGAGTGTCG
GCGGGCTTACTGGACTCTTTAGTGTGGGTGCCAAACAGAACCTGCAGCTGGTCA

>633_S21_L001_R1_001.fastq_149_3a_10
CCCCCGCTGTGGGTATGGTGGTAGCGCACGTCCTGCGGCTGCCCCAGACCTTGTTCGACATACTGGCCGG
GGCCCATTGGGGCATCTTAGCGGGCCTAGCCTATTATTCCATGCAGGGCAATTGGGCTAAGGTCGCTATC
ATCATGGTTATGTTTTCAGGGGTCGATGCTGCAACATACACCACCGGTGGCTCTGCAGCTCGGAGTGTCA
GCGGGCTTACTGGACTCTTTAGTGTAGGTGCCAAACAGAACCTGCAGCTGGTCA

>633_S21_L001_R1_001.fastq_150_3a_10
CCCCCGCTGTGGGTATGGTGGTAGCGCACGTTCTGCGGCTGCCCCAGACCTTGTTCGACATACTGGCCGG
GGCCCATTGGGGCATCTTAGCGGGCCTAGCCTATTATTCCATGCAGGGCAATTGGGCTAAGGTCGCTATC
ATCATGGTTATGTTTTCAGGGGTCGATGCTGCAACATACACCACCGGTGGCTCTGCAGCTCGGAGTGTCA
GCGGGCTTACTGGACTCTTTAGTGTGGGTGCCAAGCAGAACCTGCAGCTGGTCA

>633_S21_L001_R1_001.fastq_151_3a_10
CCCCCGCTGTGGGTATGGTGGTAGCGCACGTCCTGCGGCTGCCCCAGACCTTGTTCGACATACTGGCCGG
GGCCCATTGGGGCATCTTAGCGGGCCTAGCCTATTATTCCATGCAGGGCAATTGGGCTAAGGTCGCTATC
ATCATGGTTATGTTTTCAGGGGTCGATGCTGCAACATACACCACCGGCGGCTCTGCAGCTCGGAGTGTCA
GCGGGCTTACTCAACTCTTTAGTGTGGGTGCCAAACAGAACCTGCAGCTGGTCA

>633_S21_L001_R1_001.fastq_152_3a_10
CCCCCGCTGTGGGTATGGTGGTAGCGCACGTCCTGCGGCTGCCCCAGACCTTGTTCGACATACTGGCCGG
GGCCCATTGGGGCATCTTAGCGGGCCTAGCCTATTATTCCATGCAGGGCAATTGGGCTAAGGTCGCTATC
ATCATGGTTATGTTTTCAGGGGTCGATGCCGCAACATACACCACCGGTGGCTCTGCAGCTCAGAGTGTCA
GCGGGTTAACTAAACTCTTTAGTGTGGGTGCCAAACAGAACCTGCAGCTGGTCA

>633_S21_L001_R1_001.fastq_153_3a_10
CCCCCGCTGTGGGTATGGTGGTAGCGCACGTCCTGCGGCTGCCCCAGACCTTGTTCGACATACTGGCCGG
GGCCCATTGGGGCATCTTAGCGGGCCTAGCCTATTATTCCATGCAGGGCAATTGGGCTAAGGTCGCTATC
ATCATGGTTATGTTTTCAGGGGTCGATGCTGCAACATACACCACCGGTGGCTCCGCAGCTCGGAGTGTCA
GCGGGCTTACTGGACTCTTTAGTATGGGTGCCAAACAGAACCTGCAGCTGGTCA

>633_S21_L001_R1_001.fastq_154_3a_10
CCCCCGCTGTGGGTATGGTGGTAGCGCACGTCCTGCGGCTGCCCCAGACCTTGTTCGACATACTGGCCGG
GGCCCATTGGGGCATCTTAGCGGGCCTAGCCTATTATTCCATGCAGGGCAATTGGGCTAAGGTCGCTATC
ATCATGGTTATGTTTTCAGGGGTCGATGCTGCAACATACACCACCGGTGGCTCTGCAGCTCGGAGCGTCA
GCGGGCTTACTGGACTCTTTAGTATGGGTGCCAAACAGAACCTGCAGCTGGTCA

>633_S21_L001_R1_001.fastq_155_3a_10
CCCCCGCTGTGGGTATGGTGGTAGCGCACGTCCTGCGGCTGCCCCAGACCTTGTTCGACATACTGGCCGG
GGCCCATTGGGGCATCTTAGCGGGCCTAGCCTATTATTCCATGCAGGGCAATTGGGCTAAGGTCGCTATC
ATCACGGTTATGTTTTCAGGGGTCGATGCTGCAACATACACCACCGGTGGCTCTGCAGCTCGGAGTGTCA
GCGGGCTTACTGGACTCTTTAGTGTGGGTGCCAAACAGAACCTGCAGCTGGTCA

>633_S21_L001_R1_001.fastq_156_3a_10
CCCCCGCTGTGGGTATGGTGGTAGCGCACGTCCTGCGGCTGCCCCAGACCTTGTTCGACATACTGGCCGG
GGCCCATTGGGGCATCTTAGCGGGCCTAGCCTATTATTCCATGCAGGGCAATTGGGCTAAGGTCGCTATC
ATCATGGTTATGTTTTCAGGGGTCGATGCTGCAACATACACCACTGGTGGCTCTGCAGCTCGGAGTGTCA
GCGGGCTTACTGGACTCTTTAGTGTGGGTGCCAAACAGAACCTGCAGCTGGTCA

>633_S21_L001_R1_001.fastq_157_3a_10
CCCCCGCTGTGGGTATGGTGGTAGCGCACGTCCTGCGGCTGCCCCAGACCTTGTTCGACATACTGGCCGG
GGCCCATTGGGGCATCTTAGCGGGCCTAGCCTATTATTCCATGCAGGGCAATTGGGTTAAGGTCGCTATC
ATCATGGTTATGTTTTCAGGGGTCGATGCTGCAACATACACCACCGGTGGCTCTGCAGCTCGGAGTGTCA
GCGGGCTTACTGGACTCTTTAGTGTGGGTGCCAAACAGAACCTGCAGCTGGTCA

>633_S21_L001_R1_001.fastq_158_3a_10
CCCCCGCTGTGGGTATGGTGGTAGCGCACGTCCTGCGGCTGCCCCAGACCTTGTTCGACATACTGGCCGG
GGCCCATTGGGGCATCTTAGCGGGCCTAGCCTATTATTCCATGCAGGGCAATTGGGCTAAGGTCGCTATC
ATCATGGTTATGTTTTCAGGGGTCGATGCTGCAACATACACCACCGGTGGCTCTGCAGCTCGAAGTGTCA
GCGGGCTTACTGGACTCTTTAGTGTGGGTGCCAAACAGAACCTGCAGCTGGTCA

>633_S21_L001_R1_001.fastq_159_3a_10
CCCCCGCTGTGGGTATGGTGGTAGCGCACGTCCTGCGGCTGCCCCAGACCTTGTTCGACATACTGGCCGG
GGCCCATTGGGGCATCTTAGCGGGCCTAGCCTATTATTCCATGCAGGGCAATTGGGCTAAGGTCGCTATC
ATCATGGTTATGTCTTCAGGGGTCGATGCTGCAACATACACCACCGGTGGCTCTGCAGCTCGGAGTGTCA
GCGGGCTTACTGGACTCTTTAGTGTGGGTGCCAAACAGAACCTGCAGCTGGTCA

>633_S21_L001_R1_001.fastq_160_3a_10
CCCCCGCTGTGGGTATGGTGGTAGCGCACGTCCTGCGGCTGCCCCAGACCTTGTTCGACATACTGGCCGG
GGCCCATTGGGGCATCTTAGCGGGCCTAGCCTATTATTCCATGCAGGGCAATTGGGCTAAGGTCGCTATC
ATCATGGTTATGTTTTCAGGGGTCGATGCTGCAACATACACCACCGGTGGCTCTGCAGCTCGGAGTGTCA
GCGGGCTTACTGGACTCTTTAGTGTGGGTGCCAAACGGAACCTGCAGCTGGTCA

>633_S21_L001_R1_001.fastq_161_3a_10
CCCCCGCTGTGGGTATGGTGGTAGCGCACGTCCTGCGGCTGCCCCAGACCTTGTTCGACATACTGGCCGG
GGCCCATTGGGGCATCTTAGCGGGCCTAGCCTATTATTCCATGCAGGGCAATTGGGCTAAGGTCGCTATC
ATCATGGTTATGTTTCCAGGGGTCGATGCTGCAACATACACCACCGGTGGCTCTGCAGCTCGGAGTGTCA
GCGGGCTTACTGGACTCTTTAGTGTGGGTGCCAAACAGAACCTGCAGCTGGTCA

>633_S21_L001_R1_001.fastq_162_3a_10
CCCCCGCTGTGGGTATGGTGGTAGCGCACGTCCTGCGGCTGCCCCAGACCTTGTTCGACATACTGGCCGG
GGCCCATTGGGGCATCTTAGCGGGCCTAGCCTATTATTCCATGCAGGGCAATTGGGCTAAGGTCACTATC
ATCATGGTTATGTTTTCAGGGGTCGATGCTGCAACATACACCACCGGTGGCTCTGCAGCTCGGAGTGTCA
GCGGGCTTACTGGACTCTTTAGTGTGGGTGCCAAACAGAACCTGCAGCTGGTCA

>633_S21_L001_R1_001.fastq_163_3a_10
CACCCGCTGTGGGTATGGTGGTAGCGCACGTCCTGCGGCTGCCCCAGACCTTGTTCGACATACTGGCCGG
GGCCCATTGGGGCATCTTAGCGGGCCTAGCCTATTATTCCATGCAGGGCAATTGGGCTAAGGTCGCTATC
ATCATGGTTATGTTTTCAGGGGTCGATGCTGCAACATACACCACCGGTGGCTCTGCAGCTCGGAGTGTCA
GCGGGCTTACTGGACTCTTTAGTGTGGGTGCCAAACAGAACCTGCAGCTGGTCA

>633_S21_L001_R1_001.fastq_164_3a_10
CCCCCGCCGTGGGTATGGTGGTAGCGCACGTCCTGCGGCTGCCCCAGACCTTGTTCGACATACTGGCCGG
GGCCCATTGGGGCATCTTAGCGGGCCTAGCCTATTATTCCATGCAGGGCAATTGGGCTAAGGTCGCTATC
ATCATGGTTATGTTTTCAGGGGTCGATGCTGCAACATACACCACCGGTGGCTCTGCAGCTCGGAGTGTCA
GCGGGCTTACTGGACTCTTTAGTATGGGTGCCAAACAGAACCTGCAGCTGGTCA

>633_S21_L001_R1_001.fastq_165_3a_10
CCCCCGCTGTGGGTATGGTGGTAGCGCACGTCCTGCGGTTGCCCCAGACCTTGTTCGACATACTGGCCGG
GGCCCATTGGGGCATCTTAGCGGGCCTAGCCTATTATTCCATGCAGGGCAATTGGGCTAAGGTCGCTATC
ATCATGGTTATGTTTTCAGGGGTCGATGCTGCAACATACACCACCGGTGGCTCTGCAGCTCGGAGTGTCA
GCGGGCTTACTGGACTCTTTAGTGTGGGTGCCAAACAGAACCTGCAGCTGGTCA

>633_S21_L001_R1_001.fastq_166_3a_9
CCCCCGCTGTGGGTATGGTGGTAGCGCACATCCTGCGGCTGCCCCAGACCTTGTTCGACATACTGGCCGG
GGCCCATTGGGGCATCTTAGCGGGCCTAGCCTATTATTCCATGCAGGGCAATTGGGCTAAGGTCGCTATC
ATCATGGTTATGTTTTCAGGGGTCGATGCTGCAACATACACCACTGGTGGCTCTGCAGCTCGGAGTGTCA
GCGGGATTACTGGACTCTTTAGTGTGGGTGCCAAACAGAACCTGCAGCTGGTCA

>633_S21_L001_R1_001.fastq_167_3a_9
CCCCCGCTGTGGGTATGGTGGTAGCGCACGTCCTGCGGCTGCCCCAGACCTTGTTCGACATACTGGCCGG
GGCCCATTGGGGCATCTTAGCGGGCCTAGCCTATTATTCCATGCAGGGCAATTGGGCTAAGGTCGCTATC
ATCATGGTTATGTTTTCAGGGGTCGATGCTGCAACATACACCACCGGTGGCTCTGCAGCTCAGAGTGTCA
GCGGGTTTACTAAACTCTTTAGTGTGGGTGCCAAACAGAACCTGCAGCTGGTCA

>633_S21_L001_R1_001.fastq_168_3a_9
CCCCCGCTGTGGGTATGGTGGTAGCGCACGTCCTGCGGCTGCCCCAGACCTTGTTCGACATACTGGCCGG
GGCCCATTGGGGCATCTTAGCGGGCCTAGCCTATTATTCCATGCAGGGCAATTGGGCTAAGGTCGCTATC
ATCATGGTTATGTTCTCAGGGGTCGACGCTGCAACATACACCACCGGTGGCTCTGCAGCTCGGAGTGTCA
GCGGGTTAACTGGACTCTTTAGTGTGGGTGCCAAACAGAACCTGCAGCTGGTCA

>633_S21_L001_R1_001.fastq_169_3a_9
CCCCCGCTGTGGGTATGGTGGTAACGCACGTCCTGCGGCTGCCCCAGACCTTGTTCGACATACTGGCCGG
GGCCCATTGGGGCATCTTAGCGGGCCTAGCCTATTATTCCATGCAGGGCAATTGGGCTAAGGTCGCTATC
ATCATGGTTATGTTTTCAGGGGTCGATGCTGCAACATACACCACCGGTGGCTCTGCAGCTCGGAGTGTCA
GCGGGCTTACTGGACTCTTTAGTGTGGGTGCCAAACAGAACCTGCAGCTGGTCA

>633_S21_L001_R1_001.fastq_170_3a_9
CCCCCGCTGTGGGTATGGTGGTAGCGCACGTCCTGCGGCTGCCCCAGACCTTGTTCGACATACTGGCCGG
GGCCCATTGGGGCATCTTAGCGGGCCTAGCCTATTATTCCATGCAGGGTAATTGGGCTAAGGTCGCTATC
ATCATGGTTATGTTTTCAGGGGTCGATGCTGCAACATACACCACCGGTGGCTCTGCAGCTCGGAGTGTCA
GCGGGCTTACTGGACTCTTTAGTGTGGGTGCCAAACAGAACCTGCAGCTGGTCA

>633_S21_L001_R1_001.fastq_171_3a_9
CCCCCGCTGTGGGTATGGTGGTAGCGCACGTCCTGCGGCTGCCCCAGACCTTGTTCGACATACTGGCCGG
GGCCCATTGGGGCATCTTAGCGGGCCTAGCCTATTATTCCATGCAGGGCAATTGGGCTGAGGTCGCTATC
ATCATGGTTATGTTTTCAGGGGTCGATGCTGCAACATACACCACCGGTGGCTCTGCAGCTCGGAGTGTCA
GCGGGCTTACTGGACTCTTTAGTGTGGGTGCCAAACAGAACCTGCAGCTGGTCA

>633_S21_L001_R1_001.fastq_172_3a_9
CCCCCGCTGTGGGTATGGTGGTAGCGCACGTCCTGCGGCTGCCCCAGACCTTGTTCGACATACTGGCCGG
GGCCCATTGGGGCATCTTAGCGGGCCTAGCCTACTATTCCATGCAGGGCAATTGGGCTAAGGTCGCTATC
ATCATGGTTATGTTTTCAGGGGTCGATGCTGCAACATACACCACCGGTGGCTCTGCAGCTCGGAGTGTCA
GCGGGCTTACTGGACTCTTTAGTATGGGTGCCAAACAGAACCTGCAGCTGGTCA

>633_S21_L001_R1_001.fastq_173_3a_9
CCCCCGCTGTGGGTATGGTGGTAGCGCACGTCCTGCGGCTGCCCCAGACCTTGTTTGACATACTGGCCGG
GGCCCATTGGGGCATCTTAGCGGGCCTAGCCTATTATTCCATGCAGGGCAATTGGGCTAAGGTCGCTATC
ATCATGGTTATGTTTTCAGGGGTCGATGCTGCAACATACACCACCGGTGGCTCTGCAGCTCGGAGTGTCA
GCGGGCTTACTGGACTCTTTAGTGTGGGTGCCAAACAGAACCTGCAGCTGGTCA

>633_S21_L001_R1_001.fastq_174_3a_9
CCCCCGCTGTGGGTATGGTGGTAGCGCACGTCCTGCGGCTGCCCCAGACCTTGTTCGACATACTGGCCGG
GGCCCATTGGGGCATCTTAGCGGGCCTAGCCTATTATTCCATGCAGGGCAATTGGGCTAAGGTCGCTATC
ATCATGGTTATGTTTTCAGGGGTCGATGCTGCAACATACACCACCGGTGGTTCTGCAGCTCGGAGTGTCA
GCGGGATTACTGGACTCTTTAGTGTGGGTGCCAAACAGAACCTGCAGCTGGTCA

>633_S21_L001_R1_001.fastq_175_3a_9
CCCCCGCTGTGGGTATGGTGGTAGCGCACGTCCTGCGGCTGCCCCAGACCTTGTTCGACATACTGGCCGG
GGCCCATTGGGGCATCTTAGCGGGCCTAGCCTATTATTCCATGCAGGGCAATTGGGCTAAGGTCGCTATC
ATCATGGTTATGTTTTCAGGGGTCGATGCTGCAACATATACCACCGGTGGCTCTGCAGCTCGGAGTGTCA
GCGGGCTTACTGGACTCTTTAGTGTGGGTGCCAAACAGAACCTGCAGCTGGTCA

>633_S21_L001_R1_001.fastq_176_3a_9
CCCCCGCTGTGGGTATGGTGGTAGCGCACGTCCTGCGGCTGCCCCAGACCTTGTTCGACATACTGGTCGG
GGCCCATTGGGGCATCTTAGCGGGCCTAGCCTATTATTCCATGCAGGGCAATTGGGCTAAGGTCGCTATC
ATCATGGTTATGTTTTCAGGGGTCGATGCTGCAACATACACCACCGGTGGCTCTGCAGCTCGGAGTGTCA
GCGGGCTTACTGGACTCTTTAGTGTGGGTGCCAAACAGAACCTGCAGCTGGTCA

>633_S21_L001_R1_001.fastq_177_3a_9
CCCCCGCTGTGGGTATGGTGGTAGCGCACGTCCTGCGGCTGCCCCAGACCTTGTTCGACATACTGGCCGG
GGCCCATTGGGGCATCTTAGCGGGCCTAGCCTATTATTCCATGCAGGGCAATTGGGCTAAGGCCGCTATC
ATCATGGTTATGTTTTCAGGGGTCGATGCTGCAACATACACCACCGGTGGCTCTGCAGCTCGGAGTGTCA
GCGGGCTTACTGGACTCTTTAGTGTGGGTGCCAAACAGAACCTGCAGCTGGTCA

>633_S21_L001_R1_001.fastq_178_3a_9
CCCCCGCTGTGGGTATGGTGGTAGCGCACGTCCTGCGGCTGCCCCAGACCTTGTTCGACATACTGGCCGG
GGCCCATTGGGGCATCTTAGCGGGCCTAGCCTATTATTCCATGCAGGGCAATTGGGCTAGGGTCGCTATC
ATCATGGTTATGTTTTCAGGGGTCGATGCTGCAACATACACCACCGGTGGCTCTGCAGCTCGGAGTGTCA
GCGGGCTTACTGGACTCTTTAGTGTGGGTGCCAAACAGAACCTGCAGCTGGTCA

>633_S21_L001_R1_001.fastq_179_3a_9
CCCCCGCTGTGGGTATGGTGGTAGCGCACGTCCTGCGGCTGCCCCAGACCTTGTTCGACATACTGGCCGG
GGCCCATTGGGGCATCCTAGCGGGCCTAGCCTATTATTCCATGCAGGGCAATTGGGCTAAGGTCGCTATC
ATCATGGTTATGTTTTCAGGGGTCGATGCTGCAACATACACCACCGGTGGCTCTGCAGCTCGGAGTGTCA
GCGGGCTTACTGGACTCTTTAGTGTGGGTGCCAAACAGAACCTGCAGCTGGTCA

>633_S21_L001_R1_001.fastq_180_3a_9
CCCCCGCTGTGGGTATGGTGGTAGCGCACGTCCTGCGGCTGCCCCAGACCTTGTTCGACATACTGGCCGG
GGCCCATTGGGGCATCTTAGCGGGCCTAGCCTATTATTCCATGCAGGGCAATTGGGCTAAGGTCGCTATC
ATCATGGTTATGTTTTCAGGGGTCGATGCTGCAACATACACCACCGGTGGCTCTGCAGCTCGGAGTGTTA
GCGGGCTTACTGGACTCTTTAGTATGGGTGCCAAACAGAACCTGCAGCTGGTCA

>633_S21_L001_R1_001.fastq_181_3a_9
CCCCCGCTGTGGGTATGGTGGTAGCGCACGTCCTGCGGCTGCCCCGGACCTTGTTCGACATACTGGCCGG
GGCCCATTGGGGCATCTTAGCGGGCCTAGCCTATTATTCCATGCAGGGCAATTGGGCTAAGGTCGCTATC
ATCATGGTTATGTTTTCAGGGGTCGATGCTGCAACATACACCACCGGTGGCTCTGCAGCTCGGAGTGTCA
GCGGGCTTACTGGACTCTTTAGTGTGGGTGCCAAACAGAACCTGCAGCTGGTCA

>633_S21_L001_R1_001.fastq_182_3a_9
CCCCCGCTGTGGGTATGGTGGTAGCGCACGTCCTGCGGCTGCCCCAGACCTTGTTCGACATACTGGCCGG
GGCCCATTGGGGCATCTTAGCGGGCCTAGCCCATTATTCCATGCAGGGCAATTGGGCTAAGGTCGCTATC
ATCATGGTTATGTTTTCAGGGGTCGATGCTGCAACATACACCACCGGTGGCTCTGCAGCTCGGAGTGTCA
GCGGGCTTACTGGACTCTTTAGTGTGGGTGCCAAACAGAACCTGCAGCTGGTCA

>633_S21_L001_R1_001.fastq_183_3a_9
CCCCCGCTGTGGGTATGGTGGTAGCGCACGTCCTGCGGCTGCCCCAGACCTTGTTCGACATACTGGCCGG
GGCCCATTGGGGCATCTTAGCGGGCCTAGCCTATTATTCTATGCAGGGCAATTGGGCTAAGGTCGCTATC
ATCATGGTTATGTTTTCAGGGGTCGATGCTGCAACATACACCACCGGTGGCTCTGCAGCTCGGAGTGTCA
GCGGGCTTACTGGACTCTTTAGTGTGGGTGCCAAACAGAACCTGCAGCTGGTCA

>633_S21_L001_R1_001.fastq_184_3a_9
CCCCCGCTGTGGGTATGGTGGTAGCGCACGTCCTGCGGCTGCCCCAGACCTTGTTCGACATACTGGCCGG
GGCCCATTGGGGCATCTTAGCGGGCCTAGCCTATTATTCCATGCAGGGCAATTGGGCTAAGGTCGCTATC
ATCATGGTTATGTTTTCAGGGGTCGATGCTACAACATACACCACCGGTGGCTCTGCAGCTCGGAGTGTCA
GCGGGCTTACTGGACTCTTTAGTGTGGGTGCCAAACAGAACCTGCAGCTGGTCA

>633_S21_L001_R1_001.fastq_185_3a_9
CCCCCGCTGTGGGTATGGTGGTAGCGCACGTCCTGCGGCTGCCCCAGACCTTGTTCGACATACTGGCCGG
GGCCCATTGGGGCATCTTAGCGGGCCTAGCCTATTATTCCATGCAGGGCAATTGGGCTAAGGTCGCTATC
ATCATGGTTATGTTTTCGGGGGTCGATGCTGCAACATACACCACCGGTGGCTCTGCAGCTCGGAGTGTCA
GCGGGCTTACTGGACTCTTTAGTGTGGGTGCCAAACAGAACCTGCAGCTGGTCA

>633_S21_L001_R1_001.fastq_186_3a_8
CCCCCGCTGTGGGTATGGTGGTAGCGCACGTCCTGCGGCTGCCCCAGACCTTGTTCGACATACTGGCCGG
GGCCCATTGGGGCATCTTAGCGGGCCTAGCCTATTATTCCATGCAGGGCAATTGGGCTAAGGTCGCTATC
ATCATGGTTATGTTTTCAGGGGTCGATGCTGCAACATACACCACCGGTGGCTCTGCAGCTTGGAGTGTCA
GCGGGCTTACTGGACTCTTTAGTGTGGGTGCCAAACAGAACCTGCAGCTGGTCA

>633_S21_L001_R1_001.fastq_187_3a_8
CCCCCGCTGTGGGTATGGTGGTAGCGCACGTCCTGCGGCTGCCCCAGACCTTGTTCGACATACTGGCCGG
GGCCCATTGGGGCATCTTAGCGGGCCTAGCCTATTATTCCATGCAGGGCAATTGGGCTAAGGTCGCTATC
ATCATGGTTACGTTTTCAGGGGTCGATGCTGCAACATACACCACCGGTGGCTCTGCAGCTCGGAGTGTCA
GCGGGCTTACTGGACTCTTTAGTGTGGGTGCCAAACAGAACCTGCAGCTGGTCA

>633_S21_L001_R1_001.fastq_188_3a_8
CCCCCGCTGTGGGTATGGTGGTAGCGCACGTCCTGCGGCTGCCCCAGACCTTGTTCGACATACTGGCCGG
GGCCCATTGGGGCATCTTAGCGGGCCTAGCCTATTATTCCGTGCAGGGCAATTGGGCTAAGGTCGCTATC
ATCATGGTTATGTTTTCAGGGGTCGATGCTGCAACATACACCACCGGTGGCTCTGCAGCTCGGAGTGTCA
GCGGGCTTACTGGACTCTTTAGTGTGGGTGCCAAACAGAACCTGCAGCTGGTCA

>633_S21_L001_R1_001.fastq_189_3a_8
CCCCCGCTGTGGGTATGGTGGTAGCGCACGTCCTGCGGCTGCCCCAGACCTTGTTCGACATACTGACCGG
GGCCCATTGGGGCATCTTAGCGGGCCTAGCCTATTATTCCATGCAGGGCAATTGGGCTAAGGTCGCTATC
ATCATGGTTATGTTTTCAGGGGTCGATGCTGCAACATACACCACCGGTGGCTCTGCAGCTCGGAGTGTCA
GCGGGCTTACTGGACTCTTTAGTGTGGGTGCCAAACAGAACCTGCAGCTGGTCA

>633_S21_L001_R1_001.fastq_190_3a_8
CCCCCGCTGTGGGTATGGTGGTAGCGCACGTCCTGCGGCTGCCCCAGACCTTGTTCGACATACTGGCCGG
GGCCCATTGGGGCATCTTAGCGGGCCTAGCCTATTATTCCATACAGGGCAATTGGGCTAAGGTCGCTATC
ATCATGGTTATGTTTTCAGGGGTCGATGCTGCAACATACACCACCGGTGGCTCTGCAGCTCGGAGTGTCA
GCGGGCTTACTGGACTCTTTAGTGTGGGTGCCAAACAGAACCTGCAGCTGGTCA

>633_S21_L001_R1_001.fastq_191_3a_8
CCCCCGCTGTGGGTATGGTGGTAGCGCACGTCCTGCGGCTGCCCCAGACCTTGTTCGACATACTGGCCGG
GGCTCATTGGGGCATCTTAGCGGGCCTAGCCTATTATTCCATGCAGGGCAATTGGGCTAAGGTCGCTATC
ATCATGGTTATGTTTTCAGGGGTCGATGCTGCAACATACACCACCGGTGGCTCTGCAGCTCGGAGTGTCA
GCGGGCTTACTGGACTCTTTAGTATGGGTGCCAAACAGAACCTGCAGCTGGTCA

>633_S21_L001_R1_001.fastq_192_3a_8
CCCCCGCTGTGGGTATGGTGGTAGCGCACGTCCTGCGGCTGCCCCAGACCTTGTTCGACATACTGGCCGG
GGCCCATTGGGGCATCTTAGCGGGCCTAGCCTATTATTCCATGCAGGGCAATTGGGCTAAGGTCGCTATC
ATCATGGTTATGTTTTCAGGGGTCGATGCTGCAACATACACCACCGGGGGCTCTGCAGCTCGGAGTGTCA
GCGGGCTTACTGGACTCTTTAGTGTGGGTGCCAAACAGAACCTGCAGCTGGTCA

>633_S21_L001_R1_001.fastq_193_3a_8
CCCCCGCTGTGGGTATGGTGGTAGCGCACGTCCTGCGGCTGCCCCAGACCTTGTTCGACATATTGGCCGG
GGCCCATTGGGGCATCTTAGCGGGCCTAGCCTATTATTCCATGCAGGGCAATTGGGCTAAGGTCGCTATC
ATCATGGTTATGTTTTCAGGGGTCGATGCTGCAACATACACCACCGGTGGCTCTGCAGCTCGGAGTGTCA
GCGGGCTTACTGGACTCTTTAGTGTGGGTGCCAAACAGAACCTGCAGCTGGTCA

>633_S21_L001_R1_001.fastq_194_3a_8
CCCCCGCTGTGGGTATGGTGGTAGCGCACGTCCTGCGGCTGCCCCAGACCTTGTTCGACATACTGGCCGG
GGCCCATTGGGGCATCTTAGCGGGCCTAGCCTATTATTCCATGCAGGGCAGTTGGGCTAAGGTCGCTATC
ATCATGGTTATGTTTTCAGGGGTCGATGCTGCAACATACACCACCGGTGGCTCTGCAGCTCGGAGTGTCA
GCGGGCTTACTGGACTCTTTAGTATGGGTGCCAAACAGAACCTGCAGCTGGTCA

>633_S21_L001_R1_001.fastq_195_3a_8
CCCCCGCTGTGGGTATGGTGGTAGCGCACGTCCTGCGGCTGCCCCAGACCTTGTTCGACATACTGGCCGG
GGCCCATTGGGGCATCTTAGCGGGCCTAGCTTATTATTCCATGCAGGGCAATTGGGCTAAGGTCGCTATC
ATCATGGTTATGTTTTCAGGGGTCGATGCTGCAACATACACCACCGGTGGCTCTGCAGCTCGGAGTGTCA
GCGGGCTTACTGGACTCTTTAGTGTGGGTGCCAAACAGAACCTGCAGCTGGTCA

>633_S21_L001_R1_001.fastq_196_3a_8
CCCCCGCTGTGGGTATGGTGGTAGCGCACGTCCTGCGGCTGCCCCAGACCTTGTTCGACATACTGGCCGG
GGCCCATTGGGGCATCTTAGCGGGCCTAGCCTATTATTCCATGCAGGGCAATTGGGCTAAGGTCGCTATC
ATCATGGTTATGTTTTCAGGGGTCGACGCTGCAACATACACCACCGGTGGCTCTGCAGCTCGGAGTGTCA
GCGGGCTTACTGGACTCTTTAGTATGGGTGCCAAACAGAACCTGCAGCTGGTCA

>633_S21_L001_R1_001.fastq_197_3a_8
CCCCCGCTGTGGGTATGGTGGTAGCGCACGTCCTGCGGCTGCCCCAGACCTTGTTCGACATACTGGCCGG
GGCCCATTGGGGCATCTTAGCGGGCCTAGCCTATTATCCCATGCAGGGCAATTGGGCTAAGGTCGCTATC
ATCATGGTTATGTTTTCAGGGGTCGATGCTGCAACATACACCACCGGTGGCTCTGCAGCTCGGAGTGTCA
GCGGGCTTACTGGACTCTTTAGTGTGGGTGCCAAACAGAACCTGCAGCTGGTCA

>633_S21_L001_R1_001.fastq_198_3a_8
CCCCCGCTGTGGGTATGGTGGTAGCGCACGTCCTGCGGCTGCCCCAGACCTTGTTCGACATACTGGCCGG
GGCCCATTGGGGCATCTTAGCGGGCCTAGCCTATTATTCCATGCAGGGCAATTGGGCTAAGGTCGCTATC
ATCATGGTTATGTTTTCAGGGGTCGATGCTGCAACATACACCACCGGTGGCTCTGCAGCTCGGAGTGTCA
GCGGGCTTACTGGACTCTTTAGTATGGGTGCTAAACAGAACCTGCAGCTGGTCA

>633_S21_L001_R1_001.fastq_199_3a_8
CCCCCGCTGTGGGTATGGTGGTAGCGCACGTCCTGCGGCTGCCCCAGACCTTGTTCGACATACTGGCCGG
GGCCCATTGGGGCATCTTAGCGGGCCTGGCCTATTATTCCATGCAGGGCAATTGGGCTAAGGTCGCTATC
ATCATGGTTATGTTTTCAGGGGTCGATGCTGCAACATACACCACCGGTGGCTCTGCAGCTCAGAGTGTCA
GCGGGTTAACTAAACTCTTTAGTGTGGGTGCCAAACAGAACCTGCAGCTGGTCA

>633_S21_L001_R1_001.fastq_200_3a_8
CCCCCGCTGTGGGTATGGTGGTAGCGCACGTCCTGCGGCTGCCCCAGACCTTGTTCGACATACTGGCCGG
GGCCCATTGGGGCATCTTAGCGGGCCTAGCCTATTATTCCATGCAGGGCAATTGGGCTAAGGTCGCTATC
ATCATGGTTATGTTTTCAGGGGTCGATACTGCAACATACACCACCGGTGGCTCTGCAGCTCGGAGTGTCA
GCGGGCTTACTGGACTCTTTAGTGTGGGTGCCAAACAGAACCTGCAGCTGGTCA

>633_S21_L001_R1_001.fastq_201_3a_8
CCCCCGCTGTGGGTATGGTGGTAGCGCACGTCCTGCGGCTGCCCCAGACCTTGTTCGACATACTGGCCGA
GGCCCATTGGGGCATCTTAGCGGGCCTAGCCTATTATTCCATGCAGGGCAATTGGGCTAAGGTCGCTATC
ATCATGGTTATGTTTTCAGGGGTCGATGCTGCAACATACACCACCGGTGGCTCTGCAGCTCGGAGTGTCA
GCGGGCTTACTGGACTCTTTAGTGTGGGTGCCAAACAGAACCTGCAGCTGGTCA

>633_S21_L001_R1_001.fastq_202_3a_8
CCCCCGCTGTGGGTATGGTGGTAGCGCACGTCCTGCGGCTGCCCCAGACCTTGTTCGACATACTGGCCGG
GGCCCATTGGGGCATCTTAGCGGGCCTAGCCTATTATTCCATGCAGGGCAATTGGGCTAAGGTCGCTATC
ATCATGGTTATGTTTTCAGGGGTCGATGCTGCAACATACACCACCGGTGGCTCTGCAGCTCGGAGTGTCA
GCGGGCTTACTGGACTCTCTAGTGTGGGTGCCAAACAGAACCTGCAGCTGGTCA

>633_S21_L001_R1_001.fastq_203_3a_8
CCCCCGCTGTGGGTATGGTGGTAGCGCACGTCCTGCGGCTGCCCCAGACCTTGTTCGACATACTGGCCGG
GGCCCATTGGGGCATCTTAGCGGGCCTAGCCTATTATTCCATGCAGGGCAATTGGGCTAAGGTCGCTATC
ATCATGGTTATGTTTTCAGGGGTCGATGCTGCAACATACACCACCGGTGGCTCTGCAGCTCGGAGTGTCA
GCGGGCTTACTGGACTCTTTAGTGTGAGTGCCAAACAGAACCTGCAGCTGGTCA

>633_S21_L001_R1_001.fastq_204_3a_8
CCCCCGCTGTGGGTATGGTGGTAGCGCACGTCCTGCGGCTGCCCCAGACCTTGTTCGACATACTAGCCGG
GGCCCATTGGGGCATCTTAGCGGGCCTAGCCTATTATTCCATGCAGGGCAATTGGGCTAAGGTCGCTATC
ATCATGGTTATGTTTTCAGGGGTCGATGCTGCAACATACACCACCGGTGGCTCTGCAGCTCGGAGTGTCA
GCGGGCTTACTGGACTCTTTAGTGTGGGTGCCAAACAGAACCTGCAGCTGGTCA

>633_S21_L001_R1_001.fastq_205_3a_8
CCCCCGCTGTGGGTATGGTGGTAGCGCACGTCCTGCGGCTGCCCCAGACCTTGTTCGACATACTGGCCGG
GGCCCATTGGGGCATCTTAGCGGGCCTAGCCTATTATTCCATGCAGGGCAATTGGGCTAAGGTCGCTATC
ATCATGGTTATGTTTTCAGGGGTCGATGCTGCAACATACACCACCGGTGGCTCTGTAGCTCGGAGTGTCA
GCGGGCTTACTGGACTCTTTAGTGTGGGTGCCAAACAGAACCTGCAGCTGGTCA

>633_S21_L001_R1_001.fastq_206_3a_8
CCCCCGCTGTGGGTATGGTGGTAGCGCACGTCCTGCGGCTGCCCCAGACCTTGTTCGACATACTGGCCGG
GGCCCATTGGGGCATCTTAGCGGGCCTAGCCTATTATTCCATGCAGGGCAATTGGGCTAAGGTCGCTATC
ATCATGGTTATGTTTTCAGGGGTCGATGCTGCAACATACACCACCGGTGGCTCTGCAGCTCGGAGTGTCA
GCGGGCTTACTGGACTCTTTAGTGTGGGTGCCGAACAGAACCTGCAGCTGGTCA

>633_S21_L001_R1_001.fastq_207_3a_8
CCCCCGCTGTGGGTATGGTGGTAGCGCACGTCCTGCGGCTGCCCCAGACCTTGTTCGACATACTGGCCGG
GGCCCATTGGGGCATCTTAGCGGGCCTAGCCTATTATTCCATGCAGGGCAATTGGGCTAAGGTCGCTATC
ATCATGGTTATGTTCTCAGGGGTCGATGCTGCAACATACACCACCGGTGGCTCTGCAGCTCGGAGTGTCA
GCGGGCTTACTGGACTCTTTAGTATGGGTGCCAAACAGAACCTGCAGCTGGTCA

>633_S21_L001_R1_001.fastq_208_3a_8
CCCCCGCTGTGGGTATGGTGGTAGCGCACGTCCTGCGGCTGCCCCAGACCTTGTTCGACATACTGGCCGG
GGCCCATTGGGGCATCTTAGCGGGCCTAGCCTATTGTTCCATGCAGGGCAATTGGGCTAAGGTCGCTATC
ATCATGGTTATGTTTTCAGGGGTCGATGCTGCAACATACACCACCGGTGGCTCTGCAGCTCGGAGTGTCA
GCGGGCTTACTGGACTCTTTAGTGTGGGTGCCAAACAGAACCTGCAGCTGGTCA

>633_S21_L001_R1_001.fastq_209_3a_8
CCCCCGCTGTGGGTATGGTGGTAGCGCACGTCCTGCGGCTGCCCCAGACCTTGTTCGACATACTGGCCGG
GGCCCATTGGGGCATCTTAGCGGGCCTAGCCTATTATTCCATGCAGGGCAATTGGGCTAAGGTCGCTATC
ATCATGGTTATGTTTTCAGGGGTCGATGCTGCAACATACACCACCGGTGGCTCTGCAGCTCAGAGTGTCA
GCGGGTTAACTAAACTCTTTAGTGTGGGTGCCAAACAGAACCTGCAGCTGGTCA

>633_S21_L001_R1_001.fastq_210_3a_8
CCCCCGCTGTGGGTATGGTGGTAGCGCACGTCCTGCGGCTGCCCCAGACCTTGTTCGACATACTGGCCGG
GGCCCATTGGGGCATCTTAGCGGGCCTAGCCTATTATTCCATGCAGGGCAATTGGGCTAAGGTCGCTATC
ATCATGGTTATGTTTTCAGGGGTCGATGCTGCAACATACACCACCGGTGGCTCTGCAGCTCGGAGTGTCA
GCGGGCTTACTGGACTCTTTAGTGTGGGTGCCAAACAAAACCTGCAGCTGGTCA

>633_S21_L001_R1_001.fastq_211_3a_8
CCCCCGCTGTGGGTATGGTGATAGCGCACGTCCTGCGGCTGCCCCAGACCTTGTTCGACATACTGGCCGG
GGCCCATTGGGGCATCTTAGCGGGCCTAGCCTATTATTCCATGCAGGGCAATTGGGCTAAGGTCGCTATC
ATCATGGTTATGTTTTCAGGGGTCGATGCTGCAACATACACCACCGGTGGCTCTGCAGCTCGGAGTGTCA
GCGGGCTTACTGGACTCTTTAGTGTGGGTGCCAAACAGAACCTGCAGCTGGTCA

>633_S21_L001_R1_001.fastq_212_3a_7
CCCCCGCTGTGGGTATGGTGGTAGCGCACGTCCTGCGGCTGCCCCAGATCTTGTTCGACATACTGGCCGG
GGCCCATTGGGGCATCTTAGCGGGCCTAGCCTATTATTCCATGCAGGGCAATTGGGCTAAGGTCGCTATC
ATCATGGTTATGTTTTCAGGGGTCGATGCTGCAACATACACCACCGGTGGCTCTGCAGCTCGGAGTGTCA
GCGGGCTTACTGGACTCTTTAGTGTGGGTGCCAAACAGAACCTGCAGCTGGTCA

>633_S21_L001_R1_001.fastq_213_3a_7
CCCCCGCTGTGGGTATGGTGGTAGCGCACGTCCTGCGGCTGCCCCAGACCTTGTTCGACATACTGGCCGG
GGCCCATTGGGGCATCTTAGCGGGCCTAGCCTATTATTCCATGCAGGGCAGTTGGGCTAAGGTCGCTATC
ATCATGGTTATGTTTTCAGGGGTCGATGCTGCAACATACACCACCGGTGGCTCTGCAGCTCGGAGTGTCA
GCGGGCTTACTGGACTCTTTAGTGTGGGTGCCAAACAGAACCTGCAGCTGGTCA

>633_S21_L001_R1_001.fastq_214_3a_7
CCCCCGCTGTGGGTATGGTGGTAGCGCACGTCCTGCGGCTGCCCCAGACCTTGTTCGACATACTGGCCGG
GGCCCATTGGGGCATCTTAGCGGGCCTAGCCTATTATTCCATGCAGGGCAATTGGGCTAAGGTCGCTATC
ATCATGGTTATGTTTTCAGGGGTCGATGCTGCAACATACACCACCGGTGGCTCTGCAGCTCGGAGTGTCA
GCGGGCTTACTGGACTCTTTAGTATGGGTGCCAAACAGAACCTACAGCTGGTCA

>633_S21_L001_R1_001.fastq_215_3a_7
CCCCCGCTGTGGGTATGGTGGTAGCGCACGTCCTGCGGCTGCCCCAGACCTTGTTCGACATACTGGCCGG
GGCCCATTGGGGCATCTTAGTGGGCCTAGCCTATTATTCCATGCAGGGCAATTGGGCTAAGGTCGCTATC
ATCATGGTTATGTTTTCAGGGGTCGATGCTGCAACATACACCACCGGTGGCTCTGCAGCTCGGAGTGTCA
GCGGGCTTACTGGACTCTTTAGTGTGGGTGCCAAACAGAACCTGCAGCTGGTCA

>633_S21_L001_R1_001.fastq_216_3a_7
CCCCCGCTGTGGGTATGGTGGTAGCGCACGTTCTGCGGCTGCCCCAGACCTTGTTCGACATACTGGCCGG
GGCCCATTGGGGCATCTTAGCGGGCCTAGCCTATTATTCCATGCAGGGCAATTGGGCTAAGGTCGCTATC
ATCATGGTTATGTTTTCAGGGGTCGATGCTGCAACATACACCACCGGTGGCTCTGCAGCTCGGAGTGTCA
GCGGGCTTACTCAACTCTTTAGTGTGGGTGCCAAACAGAACCTGCAGCTGGTCA

>633_S21_L001_R1_001.fastq_217_3a_7
CCCCCGCTGTGGGTATGGTGGTAGCGCACGTCCTGCGGCTGCCCCAGACCTTGTTCGACATACTGGCCGG
GGCCCATTGGGGCATCTTAGCGGGCCTAGCCTATTATTCCATGCAGGGCAATTGGGCTAAGGTCGCTATC
ATCATGGTTATGTTTTCAGGGGTCGATGCTGCAACATACACCACCGGTGGCTCTGCAGCTCGGAGTGTCA
GCGGGCTTACTGAACTCTTTAGTATGGGTGCCAAACAGAACCTGCAGCTGGTCA

>633_S21_L001_R1_001.fastq_218_3a_7
CCCCCGCTGTGGGTATGGTGGTAGCGCACGTCCTGCGGCTGCCCCAGACCTTGTTCGACATACTGGCCGG
GGCCCATTGGGGCATCTTAGCGGGCCTAGCCTATTATTCCATGCAGGGCAATTGGGCTAAGGTCGCTATC
ATCATGGTTATGTTTTCAGGGGTCGATGCTGCAACATACACCACCGGTGGCTCTGCAGCTCGGAGTGTCA
GCGGGCTTACTGGACTCTTTAGTGTGGGTACCAAACAGAACCTGCAGCTGGTCA

>633_S21_L001_R1_001.fastq_219_3a_7
CCCCCGCTGTGGGTATGGTGGTAGCGCACGTCCTGCGGCTGCCCCAGACCTTGTTCGACATACTGGCCGG
GGCCCATTGGGGCATCTTAGCGGGCCTAGCCTATTATTCCATGCAGGGCAATTGGGCTAAGGTCGCTATC
ATCATGGTTATGTTTTCAGGGGTCGATGCTGCAACATACACCACCGGTGGCTCTGCAGCTCGGAGTGTCA
GCGGGCTTACTGGACTCTTTAGTGTGGGTGCCAAACAGAACCTGCAGCCGGTCA

>633_S21_L001_R1_001.fastq_220_3a_7
CCCCCGCTGTGGGTATGGTGGTAGCGCACGTCCTGCGGCTGCCCCAGACCTTGTTCGACATACTGGCCGG
GGCCCATTGGGGCATCTTAGCGGGCCTAGCCTATTATTCCATGCAGGGCAATTGGGCTAAGGTCGCTATC
ATCATGGTTATGTTTTCAGGGGTCGATGCTGCAACATACACCATCGGTGGCTCTGCAGCTCGGAGTGTCA
GCGGGCTTACTGGACTCTTTAGTGTGGGTGCCAAACAGAACCTGCAGCTGGTCA

>633_S21_L001_R1_001.fastq_221_3a_7
CCCCCGCTGTGGGTATGGTGGTAGCGCACGTCCTGCGGCTGCCCCAGACCTTGTTCGACATACTGGCCGG
GGCCCATTGGGGCATCTTAGCGGGCCTAGCCTATTATTCCATGCAGGGCAATTGGGCTAAGGTCGCTATC
ATCATGGTTATGTTTTCAGGGGTCGATGCTGCAACATACACCACCGGTGGCTCTGCAGCTCGGAGTGTCA
GCGGGTTAACTCAACTCTTTAGTGTGGGTGCCAAACAGAACCTGCAGCTGGTCA

>633_S21_L001_R1_001.fastq_222_3a_7
CCCCCGCTGTGGGTATGGTGGTAGCGCACGTCCTGCGGCTGCCCCAGACCTTGTTCGACATACTGGCCGG
GGCCCATTGGGGCATCTTAGCGGGCCTAGCCTATTATTCCATGCAGGGCAATTGGGCTAAGGTCGCTATC
ATCATGATTATGTTTTCAGGGGTCGATGCTGCAACATACACCACCGGTGGCTCTGCAGCTCGGAGTGTCA
GCGGGCTTACTGGACTCTTTAGTGTGGGTGCCAAACAGAACCTGCAGCTGGTCA

>633_S21_L001_R1_001.fastq_223_3a_7
CCCCCGCTGTGGGTATGGTGGTAGCGCACGTCCTGCGGCTGCCCCAGACCTTGTTCGACATACTGGCCGG
GGCCCATTGGGGCATCTTAGCGGGCCTAGCCTATTATTCCATGCAGGGCAATTGGGCTAAGGTCGCTATC
ATCATGGTTATGTTTTCAGGGGTCGATGCTGCAACATACACCACCGGTGGCTCTGCAGCTCGGAGTGTCA
GCGGGCTTACTGGACTCTTTAGTGTGGGTGCCAAACAGAACCTGCAGTTGGTCA

>633_S21_L001_R1_001.fastq_224_3a_7
CCCCCGCTGTGGGTATGGTGGTAGCGCACGTCCTGCGGCTGCCCCAGACCTTGTTCGACATACTGGCCGG
GGCCCATTGGGGCATCTTAGCGGGCCTAGCCTATTATTCCATGCAGGGCAATTGGGCTAAAGTCGCTATC
ATCATGGTTATGTTTTCAGGGGTCGATGCTGCAACATACACCACCGGTGGCTCTGCAGCTCGGAGTGTCA
GCGGGCTTACTGGACTCTTTAGTGTGGGTGCCAAACAGAACCTGCAGCTGGTCA

>633_S21_L001_R1_001.fastq_225_3a_7
CCCCCGCTGTGGGTATGGTGGTAGCGCACGTCCTGCGGCTGCCCCAGACCTTGTTCGACATACTGGCCGG
GGCCCATTGGGGCATCTTAGCGGGCCTAGCCTATTATTCCATGCAGAGCAATTGGGCTAAGGTCGCTATC
ATCATGGTTATGTTTTCAGGGGTCGATGCTGCAACATACACCACCGGTGGCTCTGCAGCTCGGAGTGTCA
GCGGGCTTACTGGACTCTTTAGTGTGGGTGCCAAACAGAACCTGCAGCTGGTCA

>633_S21_L001_R1_001.fastq_226_3a_7
CCCCCGCTGTGGGTATGGTGGTAGCGCACGTCCTGCGGCTGCCCCAGACCTTGTTCGACATACTGGCCGG
GGCCCATTGGGGCATCTTAGCGGGCCTAGCCTATTATTCCATGCAGGGCAATTGGGCTAAGGTCGCTATC
ATCATGGTTATGTTTTCAGGGGTCGATGCTGCAACATACACCACCGGTGGCTCTGCAGCTCGGAGTGTCA
GCGGGCTTACTGGACTCTTTAGTGTGGGTGCCAAACAGAACCTGCAGCTAGTCA

>633_S21_L001_R1_001.fastq_227_3a_7
CCCCCGCTGTGGGTATGGTGGTAGCGCACGTCCTGCGGCTGCCCCAGACCTTGTTCGACATACTGGCCGG
GGCCCATTGGGGCATCTTAGCGGGCCTAGCCTATTATTCCATGCAGGGCAATCGGGCTAAGGTCGCTATC
ATCATGGTTATGTTTTCAGGGGTCGATGCTGCAACATACACCACCGGTGGCTCTGCAGCTCGGAGTGTCA
GCGGGCTTACTGGACTCTTTAGTGTGGGTGCCAAACAGAACCTGCAGCTGGTCA

>633_S21_L001_R1_001.fastq_228_3a_7
CCCCCGCTGTGGGTATGGTGGTAGCGCACGTCCTGCGGCTGCCCCAGACCTTGTTCGACATACTGGCTGG
GGCCCATTGGGGCATCTTAGCGGGCCTAGCCTATTATTCCATGCAGGGCAATTGGGCTAAGGTCGCTATC
ATCATGGTTATGTTTTCAGGGGTCGATGCTGCAACATACACCACCGGTGGCTCTGCAGCTCGGAGTGTCA
GCGGGCTTACTGGACTCTTTAGTGTGGGTGCCAAACAGAACCTGCAGCTGGTCA

>633_S21_L001_R1_001.fastq_229_3a_7
CTCCCGCTGTGGGTATGGTGGTAGCGCACGTCCTGCGGCTGCCCCAGACCTTGTTCGACATACTGGCCGG
GGCCCATTGGGGCATCTTAGCGGGCCTAGCCTATTATTCCATGCAGGGCAATTGGGCTAAGGTCGCTATC
ATCATGGTTATGTTTTCAGGGGTCGATGCTGCAACATACACCACCGGTGGCTCTGCAGCTCGGAGTGTCA
GCGGGCTTACTGGACTCTTTAGTATGGGTGCCAAACAGAACCTGCAGCTGGTCA

>633_S21_L001_R1_001.fastq_231_3a_7
CCCCCGCTGTGGGTATGGTGGTAGCGCACGTCCTGCGGCTGCCCCAGACCTTGTTCGACATACTGGCCGG
GGCCCATTGGGGCATCTTAGCGGGCCTAGCCTATTATTCCATGCAGGGCAATTGGGCTAAGGTCGCTATC
ATCATGGTTATGTTTTCAGGGATCGATGCTGCAACATACACCACCGGTGGCTCTGCAGCTCGGAGTGTCA
GCGGGCTTACTGGACTCTTTAGTGTGGGTGCCAAACAGAACCTGCAGCTGGTCA

>633_S21_L001_R1_001.fastq_232_3a_7
CCCCCGCTGTGGGTATGGTGGTAGCGCACGTCCTGCGGCTGCCCCAGACCTTGTTCGACATACTGGCCGG
GGCCCATTGGGGCATCTTAGCGGGCCTAGCCTATTATTCCATGCAGGGCAATTGGGCTAAGGTTGCTATC
ATCATGGTTATGTTTTCAGGGGTCGATGCTGCAACATACACCACCGGTGGCTCTGCAGCTCGGAGTGTCA
GCGGGCTTACTGGACTCTTTAGTGTGGGTGCCAAACAGAACCTGCAGCTGGTCA

>633_S21_L001_R1_001.fastq_233_3a_7
CCCCCGCTGTGGGTATGGTGGTAGCGCACGTCCTGCGGCTGCCCCAGACCTTGTTCGACATACTGGCCGG
GGCCCATTGGGGCATCTTAGCGGGCCTAGCCTATTATTCCATGCAGGGCAATTGGGCTAAGGTCGCTATC
ATCATGGTTATGTTTTCAGGGGTCGATGCTGCAACATACACCACCGGTGGCTCTGCAGCTCGGAGTGTCA
GCGGGCTTACTGGACTCTTTAGTATGGGTGCCAAGCAGAACCTGCAGCTGGTCA

>633_S21_L001_R1_001.fastq_234_3a_7
CCCCCGCTGTGGGTATGGTGGTAGCGCACGTCCTGCGGCTGCCCCAGACCTTGTTCGACATACTGGCCGG
GGCCCATTGGGGCATCTTAGCGGGCCTAGCCTGTTATTCCATGCAGGGCAATTGGGCTAAGGTCGCTATC
ATCATGGTTATGTTTTCAGGGGTCGATGCTGCAACATACACCACCGGTGGCTCTGCAGCTCGGAGTGTCA
GCGGGCTTACTGGACTCTTTAGTGTGGGTGCCAAACAGAACCTGCAGCTGGTCA

>633_S21_L001_R1_001.fastq_235_3a_7
CCCCCGCTGTGGGTATGGTGGTAGCGCACGTCCTGCGGCTGCCCCAGACCTTGTTCGACATACTGGCCGG
GGCCCATTGGGGCATCTTAGCGGGCCTAGCCTATTATTCCATGCAGGGCAATTGGGCTAAGGTCGCTATC
ATCATGGTTATGTTTTCAGGGGTCGATGCTGCAACATACACCACCGGTGGCTCTGCAGCTCGGAGTGTCA
GCGGGCTTACTGGACTCTTTAGTGTGGGTGCCAAACAGAACCTGCAGCTGATCA

>633_S21_L001_R1_001.fastq_236_3a_7
CCCCCGCTGTGGGTATGGTGGTAGCGCACGTCCTGCGGCTGCCCCAGACCTTGTTCGACATACTGGCCGG
GGCCCATTGGGGCATCTTAGCGGGCCTAGCCTATTATTCCATGCAGGGCAATTGGGCTAAGGTCGCTATC
ATCATGGTTATGTTTTCAGGGGTCGACGCTGCAACATACACCACCGGTGGCTCTGCAGCTCGGGGTGTCA
GCAGGATTACTGAACTCTTTAGTGTGGGTGCCAAACAGAACCTGCAGCTGGTCA

>633_S21_L001_R1_001.fastq_237_3a_7
CCCCCACTGTGGGTATGGTGGTAGCGCACGTCCTGCGGCTGCCCCAGACCTTGTTCGACATACTGGCCGG
GGCCCATTGGGGCATCTTAGCGGGCCTAGCCTATTATTCCATGCAGGGCAATTGGGCTAAGGTCGCTATC
ATCATGGTTATGTTTTCAGGGGTCGATGCTGCAACATACACCACCGGTGGCTCTGCAGCTCGGAGTGTCA
GCGGGCTTACTGGACTCTTTAGTGTGGGTGCCAAACAGAACCTGCAGCTGGTCA

>633_S21_L001_R1_001.fastq_238_3a_7
CCCCCGCTGTGGGTATGGTGGTAGCGCACGTCCTGCGGCTGCCCCAGACCTTGTTCGACATACTGGCCGG
GGCCCATTGGGGCATCTTAGCGGGCCTAGCCTATTATTCCATGCAGGGCAATTGGGCTAAGGTCGCTATT
ATCATGGTTATGTTTTCAGGGGTCGATGCTGCAACATACACCACCGGTGGCTCTGCAGCTCGGAGTGTCA
GCGGGCTTACTGGACTCTTTAGTGTGGGTGCCAAACAGAACCTGCAGCTGGTCA

>633_S21_L001_R1_001.fastq_239_3a_7
CCCCCGCTGTGGGTATGGTGGTAGCGCACGTTCTGCGGCTGCCCCAGACCTTGTTCGACATACTGGCCGG
GGCCCATTGGGGCATCTTAGCGGGCCTAGCCTATTATTCCATGCAGGGCAATTGGGCTAAGGTCGCTATC
ATCATGGTTATGTTTTCAGGGGTCGATGCTGCAACATACACCACCGGCGGCTCTGCAGCTCGGAGTGTCA
GCGGGCTTACTGGACTCTTTAGTGTGGGTGCCAAACAGAACCTGCAGCTGGTCA

>633_S21_L001_R1_001.fastq_240_3a_7
CCCCCGCTGTGGGTACGGTGGTAGCGCACGTCCTGCGGCTGCCCCAGACCTTGTTCGACATACTGGCCGG
GGCCCATTGGGGCATCTTAGCGGGCCTAGCCTATTATTCCATGCAGGGCAATTGGGCTAAGGTCGCTATC
ATCATGGTTATGTTTTCAGGGGTCGATGCTGCAACATACACCACCGGTGGCTCTGCAGCTCGGAGTGTCA
GCGGGCTTACTGGACTCTTTAGTGTGGGTGCCAAACAGAACCTGCAGCTGGTCA

>633_S21_L001_R1_001.fastq_241_3a_7
CCCCCGCTGTGGGTATGGTGGTAGCGCACGTCCTGCGGCTGCCCCAGACCTTGTTCGACATACTGGCCGG
GGTCCATTGGGGCATCTTAGCGGGCCTAGCCTATTATTCCATGCAGGGCAATTGGGCTAAGGTCGCTATC
ATCATGGTTATGTTTTCAGGGGTCGATGCTGCAACATACACCACCGGTGGCTCTGCAGCTCGGAGTGTCA
GCGGGCTTACTGGACTCTTTAGTGTGGGTGCCAAACAGAACCTGCAGCTGGTCA

>633_S21_L001_R1_001.fastq_242_3a_7
CCCCTGCTGTGGGTATGGTGGTAGCGCACGTCCTGCGGCTGCCCCAGACCTTGTTCGACATACTGGCCGG
GGCCCATTGGGGCATCTTAGCGGGCCTAGCCTATTATTCCATGCAGGGCAATTGGGCTAAGGTCGCTATC
ATCATGGTTATGTTTTCAGGGGTCGATGCTGCAACATACACCACCGGTGGCTCTGCAGCTCGGAGTGTCA
GCGGGCTTACTGGACTCTTTAGTATGGGTGCCAAACAGAACCTGCAGCTGGTCA

>633_S21_L001_R1_001.fastq_243_3a_7
CCCCCGCTGTGGGTATGGTGGTAGCGCACGTCCTGCGGCTGCCCCAGACCTTGTTCGACATACTGGCCGG
GGCCCATTGGGGCATCTTAGCGGGCCTAGCCTATTATTCCATGCAGGGCAATTGGGCTAAGGTCGCTATC
ATCATGGTTATGTTTTCAGGGGTCGATGCTGCAACATACACCACCGGTGGCTCTGCAGCTCGGAGTGTCA
GCGGGCTTACTGGGCTCTTTAGTATGGGTGCCAAACAGAACCTGCAGCTGGTCA

>633_S21_L001_R1_001.fastq_244_3a_6
CCCCCGCCGTGGGTATGGTGGTAGCGCACGTTCTGCGGCTGCCCCAGACCTTGTTCGACATACTGGCCGG
GGCCCATTGGGGCATCTTAGCGGGCCTAGCCTATTATTCCATGCAGGGCAATTGGGCTAAGGTCGCTATC
ATCATGGTTATGTTTTCAGGGGTCGATGCTGCAACATACACCACCGGTGGCTCTGCAGCTCGGAGTGTCA
GCGGGCTTACTGGACTCTTTAGTGTGGGTGCCAAACAGAACCTGCAGCTGGTCA

>633_S21_L001_R1_001.fastq_245_3a_6
CCCCCGCTGTGGGTATGGTGGTAGCGCACGTCCTGCGGCTGCCCCAGACCTTGTTCGACATACTGGCCGG
GGCCCATTGGGGCATCTTGGCGGGCCTAGCCTATTATTCCATGCAGGGCAATTGGGCTAAGGTCGCTATC
ATCATGGTTATGTTTTCAGGGGTCGATGCTGCAACATACACCACCGGTGGCTCTGCAGCTCGGAGTGTCA
GCGGGCTTACTGGACTCTTTAGTATGGGTGCCAAACAGAACCTGCAGCTGGTCA

>633_S21_L001_R1_001.fastq_246_3a_6
CCCCCGCTGTGGGTATGGTGGTAGCGCACGTCCTGCGGCTGCCCCAGACCCTGTTCGACATACTGGCCGG
GGCCCATTGGGGCATCTTAGCGGGCCTAGCCTATTATTCCATGCAGGGCAATTGGGCTAAGGTCGCTATC
ATCATGGTTATGTTTTCAGGGGTCGATGCTGCAACATACACCACCGGTGGCTCTGCAGCTCGGAGTGTCA
GCGGGTTAACTGGACTCTTTAGTGTGGGTGCCAAACAGAACCTGCAGCTGGTCA

>633_S21_L001_R1_001.fastq_247_3a_6
CCCCCGCTGTGGGTATGGTGGTAGCGCACGTCCTGCGGCTGCCCCAGACCTTGTTCGACATACTGGCCGG
GGCCCATTGGGGCATCTTAGCGGGCCTAGCCTATTATTCCATGCAGGGTAATTGGGCTAAGGTCGCTATC
ATCATGGTTATGTTTTCAGGGGTCGATGCTGCAACATACACCACCGGTGGCTCTGCAGCTCGGAGTGTCA
GCGGGCTTACTGGACTCTTTAGTATGGGTGCCAAACAGAACCTGCAGCTGGTCA

>633_S21_L001_R1_001.fastq_248_3a_6
CCCCCGCTGTGGGTATGGTGGTAGCGCACGTCCTGCGGCTGCCCCAGACCTTGTTCGACATACTGGCCGG
GGCCCATTGGGGCATCTTAGCGGGCCTAGCCTATTATTCCATGCAGGGCAATTGGGCTAAGGTCGCTATC
ATCATGGTTATGTTTTTAGGGGTCGATGCTGCAACATACACCACCGGTGGCTCTGCAGCTCGGAGTGTCA
GCGGGCTTACTGGACTCTTTAGTGTGGGTGCCAAACAGAACCTGCAGCTGGTCA

>633_S21_L001_R1_001.fastq_249_3a_6
CCCCCGCTGTGGGTATGGTGGTAGCGCACGTCCTGCGGCTGCCCCAGACCTTGTTCGACATACTGGCCGG
GGCCCATTGGGGCATCTTAGCGGGCCTAGCCTATTATTCCATGCAGGGCAATTGGGCTAAGGTCGCTATC
ATCATGGTTATGTTTTCAGGGGTCGATGCTGCAACATACACCACCGGTAGCTCTGCAGCTCGGAGTGTCA
GCGGGCTTACTGGACTCTTTAGTGTGGGTGCCAAACAGAACCTGCAGCTGGTCA

>633_S21_L001_R1_001.fastq_250_3a_6
CCCCCGCTGTGGGTATGGTGGTAGCGCACGTCCTGCGGCTGCCCCAGACCTTGTTCGACATACTGGCCGG
GGCCCATTGGGGCATCTTAGCGGGCCTAGCCTATTATTCCATGCAGGGCAATTGGGCTAAGGTCGCTATC
ATCATGGTTATGTTTTCAGGGGTCGATGCTGCAACATACACCACCGGTGACTCTGCAGCTCGGAGTGTCA
GCGGGCTTACTGGACTCTTTAGTGTGGGTGCCAAACAGAACCTGCAGCTGGTCA

>633_S21_L001_R1_001.fastq_251_3a_6
CCCCCGCTGTGGGTATGGTGGTAGCGCACGTCCTGCGGCTGCCCCAGACCTTGTTCGACATACTGGCCGG
GGCTCATTGGGGCATCTTAGCGGGCCTAGCCTATTATTCCATGCAGGGCAATTGGGCTAAGGTCGCTATC
ATCATGGTTATGTTTTCAGGGGTCGATGCTGCAACATACACCACCGGTGGCTCTGCAGCTCGGAGTGTCA
GCGGGCTTACTGGACTCTTTAGTGTGGGTGCCAAACAGAACCTGCAGCTGGTCA

>633_S21_L001_R1_001.fastq_252_3a_6
CCCCCGCTGTGGGTATGGTGGTAGCGCACGTCCTGCGGCTGCCCCAGACCTCGTTCGACATACTGGCCGG
GGCCCATTGGGGCATCTTAGCGGGCCTAGCCTATTATTCCATGCAGGGCAATTGGGCTAAGGTCGCTATC
ATCATGGTTATGTTTTCAGGGGTCGATGCTGCAACATACACCACCGGTGGCTCTGCAGCTCGGAGTGTCA
GCGGGCTTACTGGACTCTTTAGTGTGGGTGCCAAACAGAACCTGCAGCTGGTCA

>633_S21_L001_R1_001.fastq_253_3a_6
CCCCCGCTGTGGGTATGGTGGTAGCGCACGTCCTGCGGCTGCCCCAGACCTTGTTCGACATACTGGCCGG
GGCCCACTGGGGCATCTTAGCGGGCCTAGCCTATTATTCCATGCAGGGCAATTGGGCTAAGGTCGCTATC
ATCATGGTTATGTTTTCAGGGGTCGATGCTGCAACATACACCACCGGTGGCTCTGCAGCTCGGAGTGTCA
GCGGGCTTACTGGACTCTTTAGTATGGGTGCCAAACAGAACCTGCAGCTGGTCA

>633_S21_L001_R1_001.fastq_254_3a_6
CCCCCGCTGTGGGTATGGTGGTAGCGCACGTCCTGCGGCTGCCCCAGACCTTGTTCGACATACTGGCCGG
GGCCCATTGGGGCATCTTAGCGGGCCTAGCCTATTATTCCATGCAGGGCAATTGGGCTAAGGTCACTATC
ATCATGGTTATGTTTTCAGGGGTCGATGCTGCAACATACACCACCGGTGGCTCTGCAGCTCGGAGTGTCA
GCGGGCTTACTGGACTCTTTAGTATGGGTGCCAAACAGAACCTGCAGCTGGTCA

>633_S21_L001_R1_001.fastq_255_3a_6
CCCCCGCTGTGGGTATGGTGGTAGCGCACGTCCTGCGACTGCCCCAGACCTTGTTCGACATACTGGCCGG
GGCCCATTGGGGCATCTTAGCGGGCCTAGCCTATTATTCCATGCAGGGCAATTGGGCTAAGGTCGCTATC
ATCATGGTTATGTTTTCAGGGGTCGATGCTGCAACATACACCACCGGTGGCTCTGCAGCTCAGAGTGTCA
GCGGGCTTACTAAACTCTTTAGTGTGGGTGCCAAACAGAACCTGCAGCTGGTCA

>633_S21_L001_R1_001.fastq_256_3a_6
CCCCCGCTGTGGGTATGGTGGTAGCGCACGTCCTGCGGCTGCCCCAGACCTTGTTCGACATACTGGCCGG
GGCCCATTGGGGCATCTTAGCGGGCCTAGCCTATTATTCCATGCAGGACAATTGGGCTAAGGTCGCTATC
ATCATGGTTATGTTTTCAGGGGTCGATGCTGCAACATACACCACCGGTGGCTCTGCAGCTCGGAGTGTCA
GCGGGCTTACTGGACTCTTTAGTGTGGGTGCCAAACAGAACCTGCAGCTGGTCA

>633_S21_L001_R1_001.fastq_257_3a_6
CCCCCGCTGTGGGTATGGTGGTAGCGCACGTCCTGCGGCTGCCCCAGACCTTGTTCGACATACTGGCCGG
GGCCCATTGGGGCATCTTAGCGGGCCTAGCCTATTATTCCATGCAGGGCAATTGGGCTAAGGTCGCTATC
ATCATGGTTATGTTTTCAGGGGTCGACGCTGCAACATACACCACCGGTGGCTCTGCAGCTCGGAGTGTCA
GCGGGCTTACCGGACTCTTTAGTGTGGGTGCCAAACAGAACCTGCAGCTGGTCA

>633_S21_L001_R1_001.fastq_258_3a_6
CCCCCGCTGTGGGTATGGTGGTAGCGCACGTTCTGCGGCTGCCCCAGACCTTGTTCGACATACTGGCCGG
GGCCCATTGGGGCATCTTAGCGGGCCTAGCCTATTATTCCATGCAGGGCAATTGGGCTAAGGTCGCTATC
ATCATGGTTATGTTTTCAGGGGTCGATGCTGCAACATACACCACCGGTGGCTCTGCAGCTCGGAGTGTCA
GCGGGCTTACTGGACTCTTTAGTGTGGGTGCCAGACAGAACCTGCAGCTGGTCA

>633_S21_L001_R1_001.fastq_259_3a_6
CCCCCGCTGCGGGTATGGTGGTAGCGCACGTCCTGCGGCTGCCCCAGACCTTGTTCGACATACTGGCCGG
GGCCCATTGGGGCATCTTAGCGGGCCTAGCCTATTATTCCATGCAGGGCAATTGGGCTAAGGTCGCTATC
ATCATGGTTATGTTTTCAGGGGTCGATGCTGCAACATACACCACCGGTGGCTCTGCAGCTCGGAGTGTCA
GCGGGCTTACTGGACTCTTTAGTATGGGTGCCAAACAGAACCTGCAGCTGGTCA

>633_S21_L001_R1_001.fastq_260_3a_6
CCCCCGCTGTGGGTATGGTGGTAGCGCACGTCCTGCGGCTGCCCCAGACCTTGTTCGACATACTGGCCGG
GGCCCATTGGGGCATCTTAGCGGGCCTAGCCTATTATTCCATGCAGGGCAATTGGGCTAAGGTCGCTATC
ATCATGGTTATGTTTTCAGGGGTCGATGCTGCAACATACACCACTGGTGGCTCTGCAGCTCGGAGTGTCA
GCGGGCTTACTGGACTCTTTAGTATGGGTGCCAAACAGAACCTGCAGCTGGTCA

>633_S21_L001_R1_001.fastq_261_3a_6
CCCCCGCTGTGGGTATGGTGGTAGCGCACGTCCTGCGGCTACCCCAGACCTTGTTCGACATACTGGCCGG
GGCCCATTGGGGCATCTTAGCGGGCCTAGCCTATTATTCCATGCAGGGCAATTGGGCTAAGGTCGCTATC
ATCATGGTTATGTTTTCAGGGGTCGATGCTGCAACATACACCACCGGTGGCTCTGCAGCTCGGAGTGTCA
GCGGGCTTACTGGACTCTTTAGTGTGGGTGCCAAACAGAACCTGCAGCTGGTCA

>633_S21_L001_R1_001.fastq_262_3a_6
CCCCCGCTGTGGGTATGGTGGTAGCGCACGTCCTGCGGCTGCCCCAGACCTTGTTCGACATACTGGCCGG
GGCCCATTGGGGCATCTTAGCGGGCCTAGCCTATTATTCCATGCAGGGCAATTGGGCTAAGGTCGCTGTC
ATCATGGTTATGTTTTCAGGGGTCGATGCTGCAACATACACCACCGGTGGCTCTGCAGCTCGGAGTGTCA
GCGGGCTTACTGGACTCTTTAGTGTGGGTGCCAAACAGAACCTGCAGCTGGTCA

>633_S21_L001_R1_001.fastq_263_3a_6
CCCCCGCTGTGGGTATGGTGGTAGCGCACGTCCTGCGGCTGCCCCAGACCTTGTTCGACATACTGGCCGG
GGCCCATTGGGGCATCTTAGCGGGCCTAGCCTATTATTCCATGCAGGGCAATTGGGCTAAGGTCGCTATC
ATCATGGTTATGTTTTCAGGGGTCGATGCTGCAACATACACCACCGGTGGCTCTGCAGCTCGGAGTGTCA
GCGGGCTTACTGGACTCTTTAGTGTGGGTGCCAAACAGAACCCGCAGCTGGTCA

>633_S21_L001_R1_001.fastq_264_3a_6
CCCCCGCTGTGGGTATGGTGGTAGCGCACGTCCTGCGGCTGCCCCAGACCTTGTTCGACATACTGGCCGG
GGCCCATTGGGGCATCTTAGCGGGCCTAGCCTATTATTCCATGCAGGGCAATTGGGCTAAGGTCGCTATC
ATCATGGTTATGTTTTCAGGGGTCGACGCTGCAACATACACCACCGGTGGCTCTGCAGCTCGGGGTGTCA
GCAGGATTACTGAACTCTTTAGTGTGGGTGCCAAACAGAACCTACAGCTGGTCA

>633_S21_L001_R1_001.fastq_265_3a_6
CCCCCGCTGTGGGTATGGTGGTAGCGCACGTCCTGCGGCTGCCCCAGACCTTGTTCGACATACTGGCCGG
GGCCCATTGGGGCATCTTAGCGGGCCTAGCCTATTATTCCATGCAGGGCAATTGGGCTAAGGTCGCTATC
ATCATGGTTATGTTTTCAGGGGTCAATGCTGCAACATACACCACCGGTGGCTCTGCAGCTCGGAGTGTCA
GCGGGCTTACTGGACTCTTTAGTGTGGGTGCCAAACAGAACCTGCAGCTGGTCA

>633_S21_L001_R1_001.fastq_266_3a_6
CCCCCGCTGTGGGTATGGTGGTAGCGCACGTCCTGCGGCTGCCCCAGACCTTGTTCGACATACTGGCCGG
GGCCCATTGGGGCATCTTAGCGGGCCTAGCCTATTATTCCATGCAGGGCAATTGGGCTAAGGTCGCTATC
ATCATGGTTATGTTTTCAGGGGTCGATGCTGCAACATACACCACCGGTGGCTCTGCAGCTCGGAGTGTCA
GCGGGCTTACTGAACTCTTTAGTGTGGGTGCCAAACAGAACCTGCAGCTGGTCA

>633_S21_L001_R1_001.fastq_267_3a_6
CCCCCGCTGTGGGTATGGTGGTAGCGCACGTTCTGCGGCTGCCCCAGACCTTGTTCGACATACTGGCCGG
GGCCCATTGGGGCATCTTAGCGGGCCTAGCCTATTATTCCATGCAGGGCAATTGGGCTAAGGTCGCTATC
ATCATGGTTATGTTTTCAGGGGTCGATGCTGCAACATACACCACCGGTGGCTCTGCAGCTCGGAGTGTCA
GCGGGCTTACCGGACTCTTTAGTGTGGGTGCCAAACAGAACCTGCAGCTGGTCA

>633_S21_L001_R1_001.fastq_268_3a_6
CCCCCGCTGTGGGTATGGTGGTAGCGCACGTCCTGCGGCTGCCCCAGACCTTGTTCGACATACTGGCCGG
GGCCCATTGGGGCATCTTAGCGGGCCTAGCCTATTATTCCATGCAGGGCAATTGGGCTAAGGTCGCTATC
ATCATGGTTATGTTTTCAGGGGTCGATGCTGCAACATACACCACCGGTGGCTCTGCAGCTCGGAGTGTCA
GCGGGCTTACCGGACTCTTTAGTATGGGTGCCAAACAGAACCTGCAGCTGGTCA

>633_S21_L001_R1_001.fastq_269_3a_6
CCCCCGCTGTGGGTATGGTGGTAGCGCACGTCCTGCGGCTGCCCCAGACCTTGTTCGACATACTGGCCGG
GGCCCATTGGGGCATCTTAGCGGGCCTAGCCTATTATTCCATGCAGGGCAATTGGGCTAAGGTCGCTATC
ATCATGGTTATGTTTTCAGGGGTCGATGCTGCAACATACACCACCGGGGGCTCTGCAGCTCGGAGTGTCA
GCGGGCTTACTGGACTCTTTAGTATGGGTGCCAAACAGAACCTGCAGCTGGTCA

>633_S21_L001_R1_001.fastq_270_3a_6
CCCCCGCTGTGGGTATGGTGGTAGCGCACGTCCTGCAGCTGCCCCAGACCTTGTTCGACATACTGGCCGG
GGCCCATTGGGGCATCTTAGCGGGCCTAGCCTATTATTCCATGCAGGGCAATTGGGCTAAGGTCGCTATC
ATCATGGTTATGTTTTCAGGGGTCGATGCTGCAACATACACCACCGGTGGCTCTGCAGCTCGGAGTGTCA
GCGGGCTTACTGGACTCTTTAGTGTGGGTGCCAAACAGAACCTGCAGCTGGTCA

>633_S21_L001_R1_001.fastq_271_3a_6
CCCCCGCTGTGGGTATGGTGGTAGCGCACGTCCTGCGGCTGCCCCAGACCTTGTTCGACATACTGGCCGG
GGCCCATTGGGGCATCTTAGCGGGCCTAGCCTATTATTCCATGCAGGGCAATTGGGCTAAGGTCGCTATC
ATCATGGTTATGTTTTCAGGGGTCGATGCTGCAACATACACCGCCGGTGGCTCTGCAGCTCGGAGTGTCA
GCGGGCTTACTGGACTCTTTAGTGTGGGTGCCAAACAGAACCTGCAGCTGGTCA

>633_S21_L001_R1_001.fastq_272_3a_6
CCCCCGCTGTGGGTATGGTGGTAGCGCACGTCCTGCGGCTGCTCCAGACCTTGTTCGACATACTGGCCGG
GGCCCATTGGGGCATCTTAGCGGGCCTAGCCTATTATTCCATGCAGGGCAATTGGGCTAAGGTCGCTATC
ATCATGGTTATGTTTTCAGGGGTCGATGCTGCAACATACACCACCGGTGGCTCTGCAGCTCGGAGTGTCA
GCGGGCTTACTGGACTCTTTAGTGTGGGTGCCAAACAGAACCTGCAGCTGGTCA

>633_S21_L001_R1_001.fastq_273_3a_5
CCCCCGCTGTGGGTATGGTGGTAGCGCACGTCCTGCGGCTGCCCCAGACCTTGTTCGACATACTGGCCGG
GGCCCATTGGGGCATCTTAGCGGGCCTAGCCTATTATTCCATGCAGGGCAATTGGGCTAAGGTCGCTATC
ATCATGGTTATGTTCTCAGGGGTCGATGCTGCAACATACACCACCGGTGGCTCTGCAGCTCAGAGTGTCA
GCGGGTTTACTAAACTCTTTAGTGTGGGTGCCAAACAGAACCTGCAGCTGGTCA

>633_S21_L001_R1_001.fastq_274_3a_5
CCCCCGCTGTGGGTATGGTGGTAGCGCACGTTCTGCGGCTGCCCCAGACCTTGTTCGACATACTGGCCGG
GGCCCATTGGGGCATCTTAGCGGGCCTAGCCTATTATTCCATGCAGGGCAATTGGGCTAAGGTCGCTATC
ATCATGGTTATGTTTTCAGGGGTCGATGCTGCAGCATACACCACCGGTGGCTCTGCAGCTCGGAGTGTCA
GCGGGCTTACTGGACTCTTTAGTGTGGGTGCCAAACAGAACCTGCAGCTGGTCA

>633_S21_L001_R1_001.fastq_275_3a_5
CCCCCGCTGTGGGTATGGTGGTAGCGCACGTCCTGCGGCTGCCCCAGACCTTGTTCGACATACTGGCCGG
GGCCCATTGGGGCATCTTAGCGGGCCTAGCCTATTATTCCATGCAGGGCAATTGGGCTAAGGTCGCTACC
ATCATGGTTATGTTTTCAGGGGTCGATGCTGCAACATACACCACCGGTGGCTCTGCAGCTCGGAGTGTCA
GCGGGCTTACTGGACTCTTTAGTATGGGTGCCAAACAGAACCTGCAGCTGGTCA

>633_S21_L001_R1_001.fastq_276_3a_5
CCCCCGCTGTGGGTATGGTGGTAGCGCACGTCCTGCGGCTGCCCCAGACCTTGTTCGACATACTGGCCGG
GGCCCATTGGGGCATCTTAGCGGGCCTAGCCTATTATTCCATGCAGGGCAATTGGGCTAAGGTCGCTATC
ATCATGGTTATGTTTTCAGGGGTCGATGCTGCAACATACACCACCGGTGGCTCTGCAGCTCGGAGTGTCA
GCGGGCTTACTAAACTCTTTAGTGTGGGTGCCAAACAGAACCTACAGCTGGTCA

>633_S21_L001_R1_001.fastq_277_3a_5
CCCCCGCTGTGGGTATGGTGGTAGCGCACGTCCTGCGGCTGCCCCAGACCTTGCTCGACATACTGGCCGG
GGCCCATTGGGGCATCTTAGCGGGCCTAGCCTATTATTCCATGCAGGGCAATTGGGCTAAGGTCGCTATC
ATCATGGTTATGTTTTCAGGGGTCGATGCTGCAACATACACCACCGGTGGCTCTGCAGCTCGGAGTGTCA
GCGGGCTTACTGGACTCTTTAGTATGGGTGCCAAACAGAACCTGCAGCTGGTCA

>633_S21_L001_R1_001.fastq_278_3a_5
CCCCCGCTGTGGGTATGGTGGTAGCGCACGTCCTGCGGCTGCCCCAGACCTTGTTCGACATACTGGCCGG
GGCCCATTGGGGCATCTTAGCGGGCCTAGCCTATTATTCTATGCAGGGCAATTGGGCTAAGGTCGCTATC
ATCATGGTTATGTTTTCAGGGGTCGATGCTGCAACATACACCACCGGTGGCTCTGCAGCTCGGAGTGTCA
GCGGGCTTACTGGACTCTTTAGTATGGGTGCCAAACAGAACCTGCAGCTGGTCA

>633_S21_L001_R1_001.fastq_279_3a_5
CCCCCGCTGTGGGTATGGTGGTAGCGCACGTCCTGCGGCTGCCCCAGACCTTGTTCGACATACTGGCCGG
GGCCCATTGGGGCATCTTAGCGGGCCTAGCCTATTATTCCATGCAGGGCAATTGGGCTAAGGTCGCTATC
ATCATGGTTATGTTTTCAGAGGTCGATGCTGCAACATACACCACCGGTGGCTCTGCAGCTCGGAGTGTCA
GCGGGCTTACTGGACTCTTTAGTGTGGGTGCCAAACAGAACCTGCAGCTGGTCA

>633_S21_L001_R1_001.fastq_280_3a_5
CCCCCGCTGTGGGTATGGTGGTAGCGCACGTCCTGCGGCTGCCCCAGACCTTGTTCGACACACTGGCCGG
GGCCCATTGGGGCATCTTAGCGGGCCTAGCCTATTATTCCATGCAGGGCAATTGGGCTAAGGTCGCTATC
ATCATGGTTATGTTTTCAGGGGTCGATGCTGCAACATACACCACCGGTGGCTCTGCAGCTCGGAGTGTCA
GCGGGCTTACTGGACTCTTTAGTGTGGGTGCCAAACAGAACCTGCAGCTGGTCA

>633_S21_L001_R1_001.fastq_281_3a_5
CCCCCGCTGTGGGTATGGTGGTAGCGCACGTCCTGCGGCTGCCCCAGACCTTGTTCGACATACTGGCCGG
GGCCCATTGGGGCATCTTAGCGGGCCTAGCCTATTATTCCATGCAGGGCAATTGGGCTAAGGTCGCTATC
ATCATGGTTATGTTTTCAGGGGTCGATGCTGCAACATACACCACCGGTGGCTCTGCAGCTCGGAGTGTCA
GCGGGCTTATTGGACTCTTTAGTGTGGGTGCCAAACAGAACCTGCAGCTGGTCA

>633_S21_L001_R1_001.fastq_282_3a_5
CCCCCGCTGTGGGTATGGTGGTAGCGCACGTCCTGCGGCTGCCCCAGACCTTGTTCGACATACTGGCCGG
GGCCCATTGGGGCATCTTAGCGGGCCTAGCCTATTATTCCATGCAGGGCAATTGGGCTAAGGTCGTTATC
ATCATGGTTATGTTTTCAGGGGTCGATGCTGCAACATACACCACCGGTGGCTCTGCAGCTCGGAGTGTCA
GCGGGCTTACTGGACTCTTTAGTGTGGGTGCCAAACAGAACCTGCAGCTGGTCA

>633_S21_L001_R1_001.fastq_283_3a_5
CCCCCGCTGTGGGTATGGTGGTAGCGCACATCCTGCGGCTGCCCCAGACCTTGTTCGACATACTGGCCGG
GGCCCATTGGGGCATCTTAGCGGGCCTAGCCTATTATTCCATGCAGGGCAATTGGGCTAAGGTCGCTATC
ATCATGGTTATGTTTTCAGGGGTCGATGCTGCAACATACACCACCGGTGGCTCTGCAGCTCGGAGTGTCA
GCGGGCTTACTGGACTCTTTAGTATGGGTGCCAAACAGAACCTGCAGCTGGTCA

>633_S21_L001_R1_001.fastq_284_3a_5
CCCCCGCTGTGGGTATAGTGGTAGCGCACGTCCTGCGGCTGCCCCAGACCTTGTTCGACATACTGGCCGG
GGCCCATTGGGGCATCTTAGCGGGCCTAGCCTATTATTCCATGCAGGGCAATTGGGCTAAGGTCGCTATC
ATCATGGTTATGTTTTCAGGGGTCGATGCTGCAACATACACCACCGGTGGCTCTGCAGCTCGGAGTGTCA
GCGGGCTTACTGGACTCTTTAGTGTGGGTGCCAAACAGAACCTGCAGCTGGTCA

>633_S21_L001_R1_001.fastq_285_3a_5
CCCCCGCTGTGGGTATGGTGGTAGCGCACGTTCTGCGGCTGCCCCAGACCTTGTTCGACATACTGGCCGG
GGCCCATTGGGGCATCTTAGCGGGCCTAGCCTATTATTCCATGCAGGGCAATTGGGCTAAGGTCGCTATC
ATCATGGTTATGTTTTCAGGGGTCGATGCTGCAACATACACCACCGGTGGCTCTGCAGCTCGGAGTGTCA
GCGGGCTTACTAACCTCTTTAGTGTGGGTGCCAAACAGAACCTGCAGCTGGTCA

>633_S21_L001_R1_001.fastq_286_3a_5
CCCCCGCTGTGGGTATGGTGGTAGCGCACGTCCTGCGGCTGCCCCAGACCTTGTTCGACATACTGGCCGG
GGCCCATTGGGGCATCTTAGCGGGCCTAGCCTATTATTCCATGCAGGGCAATTGGGCTAAGGTCGCTATC
ATCATGGTTATGTTTTCAGGGGTCGATGCTGCAACATACACCACCGGAGGCTCTGCAGCTCGGAGTGTCA
GCGGGCTTACTGGACTCTTTAGTGTGGGTGCCAAACAGAACCTGCAGCTGGTCA

>633_S21_L001_R1_001.fastq_287_3a_5
CCCCCGCTGTGGGTATGGTGGTAGCGCACGTCCTGCGGCTGCCCCAGACCTTGTTCGACATACTGGCCGG
GGCCCGTTGGGGCATCTTAGCGGGCCTAGCCTATTATTCCATGCAGGGCAATTGGGCTAAGGTCGCTATC
ATCATGGTTATGTTTTCAGGGGTCGATGCTGCAACATACACCACCGGTGGCTCTGCAGCTCGGAGTGTCA
GCGGGCTTACTGGACTCTTTAGTGTGGGTGCCAAACAGAACCTGCAGCTGGTCA

>633_S21_L001_R1_001.fastq_288_3a_5
CCCCCGCTGTGGGTATGGTGGTAGCGCACGTCCTGCGGCTGCCCCAGACCTTGTTCGACATACTGGCCGG
GGCCCATTGGGGCATCTTAGCGGGCCTAGCCTATTATTCCATGCAGGGCAATTGGGCTAAGGTCGCTATC
ATCATGGTTATGTTTTCAGGGGTCGATGCTGCAACATACACCACCGGTGGCTCTGCAGCTCGGAGTGTCA
GCGGACTTACTGGACTCTTTAGTGTGGGTGCCAAACAGAACCTGCAGCTGGTCA

>633_S21_L001_R1_001.fastq_289_3a_5
CCCCCGCTGTGGGTATGGTGGTAGCGCACGTCCTGCGGCTGCCCCAGACCTTGTTCGACATACTGGCCGG
GGCCCATTGGGGCATCTTAGCGGGCCTAGCCTATTATTCCATGCAGGGCAATTGGGCTAAGGTCGCTATC
ATCATGGTTATGTTTTCAGGGGTCGATGCTGCAACATACACCACCGGTGGCTCTGCAGCTCGGAGTGTCA
GCGGGCTTACTAGACTCTTTAGTGTGGGTGCCAAACAGAACCTGCAGCTGGTCA

>633_S21_L001_R1_001.fastq_290_3a_5
CCCCCGCTGTGGGTATGGTGGTAGCGCACGTCCTGCGGCTGCCCCAGACTTTGTTCGACATACTGGCCGG
GGCCCATTGGGGCATCTTAGCGGGCCTAGCCTATTATTCCATGCAGGGCAATTGGGCTAAGGTCGCTATC
ATCATGGTTATGTTTTCAGGGGTCGATGCTGCAACATACACCACCGGTGGCTCTGCAGCTCGGAGTGTCA
GCGGGCTTACTGGACTCTTTAGTGTGGGTGCCAAACAGAACCTGCAGCTGGTCA

>633_S21_L001_R1_001.fastq_291_3a_5
CCCCCGCTGTGGGTATGGTGGTAGCGCACGTCCTGCGGCTGCCCCAGACCTTGTTCGACATACTGGCCGG
GGCCCATTGGGGCATCTTAGCGGGCCTAGCCTATTATTCCATGCAGGGCAATTGGGCTAAGGTCGCTATC
ATCATGGTTATGTTTTCAGGGGTCGATGCTGCTACATACACCACCGGTGGCTCTGCAGCTCGGAGTGTCA
GCGGGCTTACTGGACTCTTTAGTGTGGGTGCCAAACAGAACCTGCAGCTGGTCA

>633_S21_L001_R1_001.fastq_292_3a_5
CCCCCGCTGTGGGTATGGTGGTAGCGCACGTCCTGCGGCTGCCCCAGACCTTGTTCGACATACTGGCCGG
GGCCCATTGGGGCATTTTAGCGGGCCTAGCCTATTATTCCATGCAGGGCAATTGGGCTAAGGTCGCTATC
ATCATGGTTATGTTTTCAGGGGTCGATGCTGCAACATACACCACCGGTGGCTCTGCAGCTCGGAGTGTCA
GCGGGCTTACTGGACTCTTTAGTGTGGGTGCCAAACAGAACCTGCAGCTGGTCA

>633_S21_L001_R1_001.fastq_293_3a_5
CCCCCGCTGTGGGTATGGTGGTAGCGCACGTCCTGCGGCTGCCCCAGACCTTGTTCGACATACTGGCCGG
GGCCCATTGGGGCATCTTAGCGGGCCTAGCCTATTATTCCATGCAGGGCAATTGGGCTAAGGTCGCTATC
ATCATGGTTACGTTTTCAGGGGTCGATGCTGCAACATACACCACCGGTGGCTCTGCAGCTCGGAGTGTCA
GCGGGCTTACTGGACTCTTTAGTATGGGTGCCAAACAGAACCTGCAGCTGGTCA

>633_S21_L001_R1_001.fastq_294_3a_5
CCCCCGCTGTGGGTATGGTGGTAGCGCACGTCCTGCGGCTGCCCCAGACCTTGTTCGACATACTGGCCGG
GGCCCATCGGGGCATCTTAGCGGGCCTAGCCTATTATTCCATGCAGGGCAATTGGGCTAAGGTCGCTATC
ATCATGGTTATGTTTTCAGGGGTCGATGCTGCAACATACACCACCGGTGGCTCTGCAGCTCGGAGTGTCA
GCGGGCTTACTGGACTCTTTAGTGTGGGTGCCAAACAGAACCTGCAGCTGGTCA

>633_S21_L001_R1_001.fastq_295_3a_5
CCCCCGCTGTGGGTATGGTGGTAGCGCACGTCCTGCGGCTGCCCCAGACCTTGTTCGACATACTGGCCGG
GGCCCATTGGGGCATCTTAGCGGGCCTAGCCTATTATTCCATGCAGGGCAATTGGGCTAAGGTCGCTATC
ATCATGGTCATGTTTTCAGGGGTCGATGCTGCAACATACACCACCGGTGGCTCTGCAGCTCGGAGTGTCA
GCGGGCTTACTAAACTCTTTAGTGTGGGTGCCAAACAGAACCTGCAGCTGGTCA

>633_S21_L001_R1_001.fastq_296_3a_5
CCCTCGCTGTGGGTATGGTGGTAGCGCACGTCCTGCGGCTGCCCCAGACCTTGTTCGACATACTGGCCGG
GGCCCATTGGGGCATCTTAGCGGGCCTAGCCTATTATTCCATGCAGGGCAATTGGGCTAAGGTCGCTATC
ATCATGGTTATGTTTTCAGGGGTCGATGCTGCAACATACACCACCGGTGGCTCTGCAGCTCGGAGTGTCA
GCGGGCTTACTGGACTCTTTAGTGTGGGTGCCAAACAGAACCTGCAGCTGGTCA

>633_S21_L001_R1_001.fastq_297_3a_5
CCCCCGCTGTGGGTATGGTGGTAGCGCACGTCCTGCGGCTGCCCCAGACCTTGTTCGACATACTGGCCGG
GGCCCATTGGGGCATCTTAGCGGGCTTAGCCTATTATTCCATGCAGGGCAATTGGGCTAAGGTCGCTATC
ATCATGGTTATGTTTTCAGGGGTCGATGCTGCAACATACACCACCGGTGGCTCTGCAGCTCGGAGTGTCA
GCGGGCTTACTGGACTCTTTAGTGTGGGTGCCAAACAGAACCTGCAGCTGGTCA

>633_S21_L001_R1_001.fastq_298_3a_5
CCCCCGCTGTGGGTATGGTGGTAGCGCACGTCCTGCGGCTGCCCCAGACCTTGTTCGACATACTGGCCGG
GGCCCATTGGGGCATCTTAGCGGGCCTAGCCTATTATTCCATGCAGGGCAATTGGGCTAAGGTCGCTATC
ATCATGGTTATGTTTTCAGGGGTCGATGCTGCAACATACACCACCGGTGGCTCTGCAGCTCGGAGTGTCA
GCGGGCTTACTGGACTCTTTAGTGTGGGTGCCAAACAGAATCTGCAGCTGGTCA

>633_S21_L001_R1_001.fastq_299_3a_5
CCCCCGCTGTGGGTATGGTGGTAGCGCACGTTCTGCGGCTGCCCCAGACCTTGTTCGACATACTGGCCGG
GGCCCATTGGGGCATCTTAGCGGGCCTAGCCTATTATTCCATGCAGGGCAATTGGGCTAAGGTCGCTATC
ATCATGGTTATGTTTTCAGGGGTCGATGCCGCAACATACACCACCGGTGGCTCTGCAGCTCGGAGTGTCA
GCGGGCTTACTGGACTCTTTAGTGTGGGTGCCAAACAGAACCTGCAGCTGGTCA

>633_S21_L001_R1_001.fastq_300_3a_5
CCCCCGCTGTGGGTATGGTGGTAGCGCACGTCCTGCGGCTGCCCCAGACCTTGTTCGACATACTGGCCGG
GGCCCATTGGGGCATCTTAGCGGGCCTAGCCTATTATTCCATGCAGGGCAATTGGGCTAAGGTCGCTATC
ATCATGGTTATGTTTTCAGGGGTCGATGCTGCAACATACACCACCGGTGGCTCTGCAGCTCGGGGTGTCA
GCGGGCTTACTGGACTCTTTAGTATGGGTGCCAAACAGAACCTGCAGCTGGTCA

>633_S21_L001_R1_001.fastq_301_3a_5
CCCCCGCTGTGGATATGGTGGTAGCGCACGTCCTGCGGCTGCCCCAGACCTTGTTCGACATACTGGCCGG
GGCCCATTGGGGCATCTTAGCGGGCCTAGCCTATTATTCCATGCAGGGCAATTGGGCTAAGGTCGCTATC
ATCATGGTTATGTTTTCAGGGGTCGATGCTGCAACATACACCACCGGTGGCTCTGCAGCTCGGAGTGTCA
GCGGGCTTACTGGACTCTTTAGTGTGGGTGCCAAACAGAACCTGCAGCTGGTCA

>633_S21_L001_R1_001.fastq_302_3a_5
CCCCCGCTGTGGGTATGGTGGTAGCGCACGTCCTGCGGCTGCCCCAGACCTTGTTCGACATACTGGCCGG
GGCCCATTGGGGCATCTTAGCGGGCCTAGCCTATTATTCCATGCAGGGCAATTTGGCTAAGGTCGCTATC
ATCATGGTTATGTTTTCAGGGGTCGATGCTGCAACATACACCACCGGTGGCTCTGCAGCTCGGAGTGTCA
GCGGGCTTACTGGACTCTTTAGTGTGGGTGCCAAACAGAACCTGCAGCTGGTCA

>633_S21_L001_R1_001.fastq_303_3a_5
CCCCCGCTGTGGGTATGGTGGTAGCGCACGTCCTGCGGCTGCCCCAGACCTTGTTCGACATACTGGCCGG
GGCCCATTGGGGCATCTTAGCGGGCCTAGCCTATTATTCCATGCAGGGCAATTGGGCTAAGGTCGCTATC
ATCATGGTTATGTTTTCAGGGGTCGATGCTGCAACATACACCACCGGTGGCTCCGCAGCTCGGAGTGTCA
GCGGGCTTACTAAACTCTTTAGTGTGGGTGCCAAACAGAACCTGCAGCTGGTCA

>633_S21_L001_R1_001.fastq_304_3a_5
CCCCCGCTGTGGGTATGGTGGTAGCGCACGTCCTGCGGCTGCCCCAGACCTTGTTCGACATACTGGCCGG
GGCCCATTGGGGCATCTTAGCGGGCCTAGCCTATTATTCCATGCAGGGCAATTGGGCTAAGGTCGCTATC
ATCATGGTCATGTTTTCAGGGGTCGATGCTGCAACATACACCACCGGTGGCTCTGCAGCTCGGAGTGTCA
GCGGGCTTACTGGACTCTTTAGTATGGGTGCCAAACAGAACCTGCAGCTGGTCA

>633_S21_L001_R1_001.fastq_305_3a_5
CCCCCGCTGTGGGTATGGTGGTAGCGCACATTCTGCGGCTGCCCCAGACCTTGTTCGACATACTGGCCGG
GGCCCATTGGGGCATCTTAGCGGGCCTAGCCTATTATTCCATGCAGGGCAATTGGGCTAAGGTCGCTATC
ATCATGGTTATGTTTTCAGGGGTCGATGCTGCAACATACACCACCGGTGGCTCTGCAGCTCGGAGTGTCA
GCGGGCTTACTGGACTCTTTAGTGTGGGTGCCAAACAGAACCTGCAGCTGGTCA

>633_S21_L001_R1_001.fastq_306_3a_5
CCCCCGCTGTGAGTATGGTGGTAGCGCACGTCCTGCGGCTGCCCCAGACCTTGTTCGACATACTGGCCGG
GGCCCATTGGGGCATCTTAGCGGGCCTAGCCTATTATTCCATGCAGGGCAATTGGGCTAAGGTCGCTATC
ATCATGGTTATGTTTTCAGGGGTCGATGCTGCAACATACACCACCGGTGGCTCTGCAGCTCGGAGTGTCA
GCGGGCTTACTGGACTCTTTAGTGTGGGTGCCAAACAGAACCTGCAGCTGGTCA

>633_S21_L001_R1_001.fastq_307_3a_5
CCCCCGCTGTGGGTATGGTGGTAGCGCACGTCCTGCGGCTGCCCCAGACCTTGTTCGACATACTGGCCGG
GGCCCATTGGGGCATCTTAGCGGGCCTAGCCTATTACTCCATGCAGGGCAATTGGGCTAAGGTCGCTATC
ATCATGGTTATGTTTTCAGGGGTCGATGCTGCAACATACACCACCGGTGGCTCTGCAGCTCGGAGTGTCA
GCGGGCTTACTGGACTCTTTAGTATGGGTGCCAAACAGAACCTGCAGCTGGTCA

>633_S21_L001_R1_001.fastq_308_3a_5
CCCCCGCTGTGGGTATGGTGGTAGTGCACGTCCTGCGGCTGCCCCAGACCTTGTTCGACATACTGGCCGG
GGCCCATTGGGGCATCTTAGCGGGCCTAGCCTATTATTCCATGCAGGGCAATTGGGCTAAGGTCGCTATC
ATCATGGTTATGTTTTCAGGGGTCGATGCTGCAACATACACCACCGGTGGCTCTGCAGCTCGGAGTGTCA
GCGGGCTTACTGGACTCTTTAGTGTGGGTGCCAAACAGAACCTGCAGCTGGTCA

>633_S21_L001_R1_001.fastq_309_3a_5
CCCCCGCTGTGGGTATGGTGGTAGCGCACGTCCTGCGGCTGCCCCAGACCTTGTTCGACATACTGGCCGG
GGCCCATTGGGGCATCTTAGCGGGCCTAGCCTATTATTCCATGCAGGGCAATTGGGCTAAGGTCGCTATC
ATCATGGTTATGTTTTCAGGGGTCGATGCTGCAACATACACCACCGGTGGCTTTGCAGCTCGGAGTGTCA
GCGGGCTTACTGGACTCTTTAGTGTGGGTGCCAAACAGAACCTGCAGCTGGTCA

>633_S21_L001_R1_001.fastq_311_3a_5
CCCCCGCTGTGGGTATGGTGGTAGCGCACGTCCTGCGGCTGCCCCAGACCTTGTTCGACATACTGGCCGG
GGCCCATTGGGGCATCTTAGCGGGCCTAGCCTATTATTCCATGCAGGGCAATTGGGCTAAGGTCGCTATC
ATCATGGTTGTGTTTTCAGGGGTCGATGCTGCAACATACACCACCGGTGGCTCTGCAGCTCGGAGTGTCA
GCGGGCTTACTGGACTCTTTAGTGTGGGTGCCAAACAGAACCTGCAGCTGGTCA

>633_S21_L001_R1_001.fastq_312_3a_5
TCCCCGCTGTGGGTATGGTGGTAGCGCACGTCCTGCGGCTGCCCCAGACCTTGTTCGACATACTGGCCGG
GGCCCATTGGGGCATCTTAGCGGGCCTAGCCTATTATTCCATGCAGGGCAATTGGGCTAAGGTCGCTATC
ATCATGGTTATGTTTTCAGGGGTCGATGCTGCAACATACACCACCGGTGGCTCTGCAGCTCGGAGTGTCA
GCGGGCTTACTGGACTCTTTAGTGTGGGTGCCAAACAGAACCTGCAGCTGGTCA

>633_S21_L001_R1_001.fastq_313_3a_5
CCCCCGCTGTGGGTATGGTGGTAGCGCACGTTCTGCGGCTGCCCCAGACCTTGTTCGACATACTGGCCGG
GGCCCATTGGGGCATCTTAGCGGGCCTAGCCTATTATTCCATGCAGGGCAATTGGGCTAAGGTCGCTATC
ATCATGGTTATGTTTTCAGGGGTCGATGCTGCAACATACACCACTGGTGGCTCTGCAGCTCGGAGTGTCA
GCGGGCTTACTGGACTCTTTAGTGTGGGTGCCAAACAGAACCTGCAGCTGGTCA

>633_S21_L001_R1_001.fastq_314_3a_5
CCCCCGCTGTGGGTATGATGGTAGCGCACGTCCTGCGGCTGCCCCAGACCTTGTTCGACATACTGGCCGG
GGCCCATTGGGGCATCTTAGCGGGCCTAGCCTATTATTCCATGCAGGGCAATTGGGCTAAGGTCGCTATC
ATCATGGTTATGTTTTCAGGGGTCGATGCTGCAACATACACCACCGGTGGCTCTGCAGCTCGGAGTGTCA
GCGGGCTTACTGGACTCTTTAGTGTGGGTGCCAAACAGAACCTGCAGCTGGTCA

>633_S21_L001_R1_001.fastq_315_3a_5
CCCCCGCTGTGGGTATGGTGGTAGCGCACGTCCTGCGGCTGCCCCAGACCTTGTTCGACATACTGGCCGG
GGCCCATTGGGGCACCTTAGCGGGCCTAGCCTATTATTCCATGCAGGGCAATTGGGCTAAGGTCGCTATC
ATCATGGTTATGTTTTCAGGGGTCGATGCTGCAACATACACCACCGGTGGCTCTGCAGCTCGGAGTGTCA
GCGGGCTTACTGGACTCTTTAGTATGGGTGCCAAACAGAACCTGCAGCTGGTCA

>633_S21_L001_R1_001.fastq_316_3a_5
CCCCCGCTGTGGGTATGGTGGTAGCGCACGTTCTGCGGCTGCCCCAGACCTTGTTCGACATACTGGCCGG
GGCCCATTGGGGCATCTTAGCGGGCCTAGCCTATTATTCCATGCAGGGCAATTGGGCTAAGGTCGCTATC
ATCATGGTTATGTTCTCAGGGGTCGATGCTGCAACATACACCACCGGTGGCTCTGCAGCTCGGAGTGTCA
GCGGGCTTACTGGACTCTTTAGTGTGGGTGCCAAACAGAACCTGCAGCTGGTCA

>633_S21_L001_R1_001.fastq_317_3a_5
CCCCTGCTGTGGGTATGGTGGTAGCGCACGTCCTGCGGCTGCCCCAGACCTTGTTCGACATACTGGCCGG
GGCCCATTGGGGCATCTTAGCGGGCCTAGCCTATTATTCCATGCAGGGCAATTGGGCTAAGGTCGCTATC
ATCATGGTTATGTTTTCAGGGGTCGATGCTGCAACATACACCACCGGTGGCTCTGCAGCTCGGAGTGTCA
GCGGCCTTACTGGACTCTTTAGTGTGGGTGCCAAACAGAACCTGCAGCTGGTCA

>633_S21_L001_R1_001.fastq_318_3a_5
CCCCCGCTGTGGGTATGGTGGTAGCGCACGTCCTGCGGCTGCCCCAGACCTTGTTCGACATACTGGCCGG
GGCCCATTGGGGCATCTTAGCGGGCCTAGCCTATTATTCCATGCAGGGCAATTGGGCTAAGGTCGCTATC
ATCATGGTTATGTTTTCAGGGGTCGATGCTGCAACATACACCACCGGTGGCCCTGCAGCTCGGAGTGTCA
GCGGGCTTACTGGACTCTTTAGTGTGGGTGCCAAACAGAACCTGCAGCTGGTCA

>633_S21_L001_R1_001.fastq_319_3a_5
CCCCCGCTGTGGGTATGGTGGTAGCGCACGTCCTGCGGCTGCCCCAGACCTTGTTCGACATACTGGCCGG
GGCCCATTGGGGCATCTTAGCGGGCCTAGCCTATTATTCCATGCAGGGCAATTGGGCTAAGGTCGCTATC
ATCATGGTTATGTTTTCAGGGGTCGATGCTGCAACATACACCTCCGGTGGCTCTGCAGCTCGGAGTGTCA
GCGGGCTTACTGGACTCTTTAGTGTGGGTGCCAAACAGAACCTGCAGCTGGTCA

>633_S21_L001_R1_001.fastq_320_3a_5
CCCCCGCTGTGGGTATGGTGGTAGCGCACGTCCTGCGGCTGCCCCAGACCTTGTTCGACATACTGGCCGG
GGCCCATTGGGGCATCTTAGCGGGCCTAGCCTATTATTCCATGCAGGGCAATTGGGCTAAGGTCGCTATC
ATCATGGTTATGTTTTCAGGGGTCGATGCTGCAACATACACCACCGGTGGCTCTGCAGCTCGGAGTGTCA
GCGGGCTTACTGGACTCTTTAGTATGGGTGCCAAACGGAACCTGCAGCTGGTCA

>633_S21_L001_R1_001.fastq_321_3a_5
CCCCCGCTGTGGGTATGGTGGTAGCGCACGTTCTGCGGCTGCCCCAGACCTTGTTCGACATACTGGCCGG
GGCCCATTGGGGCATCTTAGCGGGCCTAGCCTATTATTCCATGCAGGGCAATTGGGCTAAGGTCGCTATC
ATCATGGTTATGTTTTCAGGGGTCGATGCTGCAACATACACCACCGGTGGCTCTGCAGCTCGGAGTGTCA
GCGGGATTACTGGACTCTTTAGTGTGGGTGCCAAACAGAACCTGCAGCTGGTCA

>633_S21_L001_R1_001.fastq_322_3a_5
CCCCCGCTGTGGGTATGGTGGTAGCGCACGTCCTGCGGCTGCCCCAGACCTTGTTCGACATACTGGCCGG
GGCCCATTGGGGCATCTTAGCGGGCCTAGCCTATTATTCCATGCAGGGCAATTGGGCTAAGGTCGCTATC
ATCATGGTTATATTTTCAGGGGTCGATGCTGCAACATACACCACCGGTGGCTCTGCAGCTCGGAGTGTCA
GCGGGCTTACTGGACTCTTTAGTGTGGGTGCCAAACAGAACCTGCAGCTGGTCA

>633_S21_L001_R1_001.fastq_323_3a_5
CCCCCGCTGTGGGTATGGTGGTAGCGCACGTCCTGCGGCTGCCCCAGACCTTGTTCGACATACTGGCCGG
GGCCCATTGGGGCATCTTAGCGGGCCTAGCCTATTATTCCATGCAGGGCAATTGGGCTAAGGTCGCTATC
ATCATGGTTATGTTCTCAGGGGTCGATGCTGCAACATACACCACCGGTGGCTCTGCAGCTCGGAGTGTCA
GCGGGATTACTGGACTCTTTAGTGTGGGTGCCAAACAGAACCTGCAGCTGGTCA

>633_S21_L001_R1_001.fastq_324_3a_5
CCCCCGCTGTGGGTATGGTGGTAGCGCACGTCCTGCGGCTGCCCCAAACCTTGTTCGACATACTGGCCGG
GGCCCATTGGGGCATCTTAGCGGGCCTAGCCTATTATTCCATGCAGGGCAATTGGGCTAAGGTCGCTATC
ATCATGGTTATGTTTTCAGGGGTCGATGCTGCAACATACACCACCGGTGGCTCTGCAGCTCGGAGTGTCA
GCGGGCTTACTGGACTCTTTAGTGTGGGTGCCAAACAGAACCTGCAGCTGGTCA

>633_S21_L001_R1_001.fastq_325_3a_5
CCCCCGCTGTGGGTATGGTGGTAGCGCACGTCCTGCGGCTGCCCCAGACCTTGTTCGACATACTGGCCGG
GGCCCATTGGGGCATCTTAGCGGGCCTAGCCTATTATTCCATGCAGGGCAATTGGGCTAAGGTCGCTATC
ATCATGGTTATGTTTTCAGGGGTCGATGCTGCAACATACACCACCGGTGGCTCTGCAGCTCGGAGTGTCA
GCGGGCTTACTGGACCCTTTAGTATGGGTGCCAAACAGAACCTGCAGCTGGTCA

>633_S21_L001_R1_001.fastq_326_3a_5
CCCCCGCTGTGGGTATGGTGGTAGCGCACGTCCTGCGGCTGCCCCAGACCTTGTTCGACATACTGGCCGG
GGGCCATTGGGGCATCTTAGCGGGCCTAGCCTATTATTCCATGCAGGGCAATTGGGCTAAGGTCGCTATC
ATCATGGTTATGTTTTCAGGGGTCGATGCTGCAACATACACCACCGGTGGCTCTGCAGCTCGGAGTGTCA
GCGGGCTTACTGGACTCTTTAGTGTGGGTGCCAAACAGAACCTGCAGCTGGTCA

>633_S21_L001_R1_001.fastq_327_3a_5
CCCCCGCTGTGGGTATGGTGGTAGCGCACGCCCTGCGGCTGCCCCAGACCTTGTTCGACATACTGGCCGG
GGCCCATTGGGGCATCTTAGCGGGCCTAGCCTATTATTCCATGCAGGGCAATTGGGCTAAGGTCGCTATC
ATCATGGTTATGTTTTCAGGGGTCGATGCTGCAACATACACCACCGGTGGCTCTGCAGCTCGGAGTGTCA
GCGGGCTTACTGGACTCTTTAGTATGGGTGCCAAACAGAACCTGCAGCTGGTCA

>633_S21_L001_R1_001.fastq_328_3a_5
CCCCCGCTGTGGGTATGGTGGTAGCGCACGTCCTGCGGCTGCCCCAGACCTTGTTCGACACACTGGCCGG
GGCCCATTGGGGCATCTTAGCGGGCCTAGCCTATTATTCCATGCAGGGCAATTGGGCTAAGGTCGCTATC
ATCATGGTTATGTTTTCAGGGGTCGATGCTGCAACATACACCACCGGTGGCTCTGCAGCTCGGAGTGTCA
GCGGGCTTACTGGACTCTTTAGTATGGGTGCCAAACAGAACCTGCAGCTGGTCA

>633_S21_L001_R1_001.fastq_329_3a_5
CCCCCGCTGTGGGTATGGTGGTAGCGCACGTCCTGCGGCTGCCCCAGACCTTGTTCGACATACTGGCCGG
GGCCCATTGGGGCATCTTAGCGGGCCTAGCCTATTATTCCATGCAGGGCAATTGGGCTAAGGTCGCTATC
ATCATGGTTATGTTTTCAAGGGTCGATGCTGCAACATACACCACCGGTGGCTCTGCAGCTCGGAGTGTCA
GCGGGCTTACTGGACTCTTTAGTGTGGGTGCCAAACAGAACCTGCAGCTGGTCA

>633_S21_L001_R1_001.fastq_330_3a_5
CCCCCGCTGTGGGTATGGTGGTAGCGCATGTTCTGCGGCTGCCCCAGACCTTGTTCGACATACTGGCCGG
GGCCCATTGGGGCATCTTAGCGGGCCTAGCCTATTATTCCATGCAGGGCAATTGGGCTAAGGTCGCTATC
ATCATGGTTATGTTTTCAGGGGTCGATGCTGCAACATACACCACCGGTGGCTCTGCAGCTCGGAGTGTCA
GCGGGCTTACTGGACTCTTTAGTGTGGGTGCCAAACAGAACCTGCAGCTGGTCA

>633_S21_L001_R1_001.fastq_331_3a_5
CCCCCGCTGTGGGTATGGTGGTAGCGCACGTCCTGCGGCTGCCCCAGACCTTGTTCGACATACTGGCCGG
GACCCATTGGGGCATCTTAGCGGGCCTAGCCTATTATTCCATGCAGGGCAATTGGGCTAAGGTCGCTATC
ATCATGGTTATGTTTTCAGGGGTCGATGCTGCAACATACACCACCGGTGGCTCTGCAGCTCGGAGTGTCA
GCGGGCTTACTGGACTCTTTAGTGTGGGTGCCAAACAGAACCTGCAGCTGGTCA

>633_S21_L001_R1_001.fastq_333_3a_5
CCCCCGCTGTGGGTATGGTGGTAGCGCACGTCCTGCGGCTGCCCCAGACCTTGTTCGACATACTGGCCGG
GGCCCATTGGGGCATCTTAGCGGGCCTAGCCTATTATTCCATGCAGGGCAATTGGGCTAAGGTCGCTATC
ATCATGGTTATGTTTTCAGGGGTCGATGCTGCAACATACACCACCGGTGGCTCTGCAGCTCGGAGTGTCG
GCGGGCTTACTGGACTCTTTAGTATGGGTGCCAAACAGAACCTGCAGCTGGTCA

>633_S21_L001_R1_001.fastq_334_3a_5
CCCCCGCTGTGGGTATGGTGGTAGCGCACGTCCTGCGGCTGCCCCAGACCTTGTTCGACATACTGGCCGG
GGCCCATTGGGGCATCTTAGCGGGCCTAGCCTATTATTCCATGCAGGGCAATTGGGCTAAGGTCGCTATC
ATCATGGTTATGTTTTCAGGGGTCGATGCTGCAACATACACCACCGGTGGCTCTGCAGTTCGGAGTGTCA
GCGGGCTTACTGGACTCTTTAGTGTGGGTGCCAAACAGAACCTGCAGCTGGTCA

>633_S21_L001_R1_001.fastq_335_3a_5
CCCCCGCTGTGGGTATGGTGGTAGCGCACGTTCTGCGGCTGCCCCAGACCTTGTTCGACATACTGGCCGG
GGCCCATTGGGGCATCTTAGCGGGCCTAACCTATTATTCCATGCAGGGCAATTGGGCTAAGGTCGCTATC
ATCATGGTTATGTTTTCAGGGGTCGATGCTGCAACATACACCACCGGTGGCTCTGCAGCTCGGAGTGTCA
GCGGGCTTACTGGACTCTTTAGTGTGGGTGCCAAACAGAACCTGCAGCTGGTCA

>633_S21_L001_R1_001.fastq_336_3a_5
CCCCCGCTGTGGGTATGGTGGTAGCGTACGTCCTGCGGCTGCCCCAGACCTTGTTCGACATACTGGCCGG
GGCCCATTGGGGCATCTTAGCGGGCCTAGCCTATTATTCCATGCAGGGCAATTGGGCTAAGGTCGCTATC
ATCATGGTTATGTTTTCAGGGGTCGATGCTGCAACATACACCACCGGTGGCTCTGCAGCTCGGAGTGTCA
GCGGGCTTACTGGACTCTTTAGTGTGGGTGCCAAACAGAACCTGCAGCTGGTCA

>633_S21_L001_R1_001.fastq_337_3a_5
CCCCCGCTGTGGGTATGGTGGTAGCGCACGTCCTGCGGCTGCCCCAGACCTTGTTCGACATACTGGCCGG
GGCCCATTGGGACATCTTAGCGGGCCTAGCCTATTATTCCATGCAGGGCAATTGGGCTAAGGTCGCTATC
ATCATGGTTATGTTTTCAGGGGTCGATGCTGCAACATACACCACCGGTGGCTCTGCAGCTCGGAGTGTCA
GCGGGCTTACTGGACTCTTTAGTGTGGGTGCCAAACAGAACCTGCAGCTGGTCA
