# Supplementary material for: HCV transmission in high-risk communities in Bulgaria
Source: PLoS One. 2019 Mar 5;14(3):e0212350. doi: 10.1371/journal.pone.0212350 (PMC6400337; doi:10.1371/journal.pone.0212350)
Supplement: S1 File — (ZIP) [file pone.0212350.s002.zip › 678_S31_L001_R1_001.fastq_3a_freq5.fas]

>678_S31_L001_R1_001.fastq_1_3a_6052
CCCCCGCTGTGGGTATGGTGGTAGCGCACGTCCTGCGGCTGCCCCAGACCTTGTTCGACATACTGGCCGG
GGCCCATTGGGGCATCTTAGCGGGCCTAGCCTACTATTCCATGCAGGGCAATTGGGCTAAGGTCGCTATC
ATCATAGTTATGTTTTCAGGGGTCGATGCCGTAACATACACCACCGGTGGCTCTGCAGCTCGGAGTGTCA
GCAGGTTTGCTGGACTTTTTAGTGCGGGTGCCAACCAGAACCTGCAGCTGGTCA

>678_S31_L001_R1_001.fastq_3_3a_271
CCCCCGCTGTGGGTATGGTGGTAGCGCACGTCCTGCGGCTGCCCCAGACCTTGTTCGACATACTGGCCGG
GGCCCATTGGGGCATCTTAGCGGGCCTAGCCTACTATTCCATGCAGGGCAATTGGGCTAAGGTCGCTATC
ATCATAGTTATGTTTTCAGGGGTCGATGCCGTGACATACACCACCGGTGGCTCTGCAGCTCGGAGTGTCA
GCAGGTTTGCTGGACTTTTTAGTGCGGGTGCCAACCAGAACCTGCAGCTGGTCA

>678_S31_L001_R1_001.fastq_4_3a_70
CCCCCGCTGTGGGTATGGTGGTAGCGCACGTCCTGCGGCTGCCCCAGACCTTGTTCGACATACTAGCCGG
GGCCCATTGGGGCATCTTAGCGGGCCTAGCCTACTATTCCATGCAGGGCAATTGGGCTAAGGTCGCTATC
ATCATAGTTATGTTTTCAGGGGTCGATGCCGTAACATACACCACCGGTGGCTCTGCAGCTCGGAGTGTCA
GCAGGTTTGCTGGACTTTTTAGTGCGGGTGCCAACCAGAACCTGCAGCTGGTCA

>678_S31_L001_R1_001.fastq_5_3a_64
CCCCCGCTGTGGGTATGGTGGTAGCGCACGTCCTGCGGCTGCCCCAGACCTTGTTCGACATACTGGCCGG
GGCCCATTGGGGCATCTTAGCGGGCCTAGCCTACTATTCCATGCAGGGCAATTGGGCTAAGGTCGCTATC
ATCATAGTTATGTTTTCAGGGGTCGATGCCGTAACATACACCACCGGTGGCTCTGCAGCTCGGAGTGTCA
GCAGGTTTGCTGGACTTTTTAGTGCGGGTGCCAAACAGAACCTGCAGCTGGTCA

>678_S31_L001_R1_001.fastq_6_3a_57
CCCCCGCTGTGGGTATGGTGGTAGCGCACGTCCTGCGGCTGCCCCAGACCTTGTTCGACATACTGGCCGG
GGCCCATTGGGGCATCTTGGCGGGCCTAGCCTACTATTCCATGCAGGGCAATTGGGCTAAGGTCGCTATC
ATCATAGTTATGTTTTCAGGGGTCGATGCCGTAACATACACCACCGGTGGCTCTGCAGCTCGGAGTGTCA
GCAGGTTTGCTGGACTTTTTAGTGCGGGTGCCAACCAGAACCTGCAGCTGGTCA

>678_S31_L001_R1_001.fastq_7_3a_55
CCCCCGCTGTGGGTATGGTGGTAGCGCACGTCCTGCGGCTGCCCCAGACCTTGTTCGACATACTGGCCGG
GGCCCATTGGGGCATCTTAGCGGGCCTAGCCTACTATTCCATGCAGGGCAATTGGGCTAAGGTCGCTATC
ATCATAGTTATGTTTTCAGGGGTCGATGCCGTAACATACACCACCGGTGGCTCTGCAGCTCGGAGTGTCA
GCAGGTTTGCTGGACTTTTTAGCGCGGGTGCCAACCAGAACCTGCAGCTGGTCA

>678_S31_L001_R1_001.fastq_8_3a_52
CCCCCGCTGTGGGTATGGTGGTAGCGCACGTCCTGCGGCTGCCCCAGACCTTGTTCGACATACTGGCCGG
GGCCCATTGGGGCATCTTAGCGGGCCTAGCCTACTATTCCATGCAGGGCAATTGGGCTAAGGTCGCTATC
ATCATGGTTATGTTTTCAGGGGTCGATGCCGCAACATACACCACCGGTGCCTCTGCAGCTCGGAGTGTCC
AAGGGCTTACTGGACTTTTTAGTGTGGGTGCCCAACAGAAACTCCAGCTGGTCA

>678_S31_L001_R1_001.fastq_9_3a_49
CCCCCGCTGTGGGTATGGTGGTAGCGCACGTCCTGCGGCTGCCCCAGACCTTGTTCGACATACTGGCCGG
GGCCCATTGGGGCATCTTAGCGGGCCTAGCCTACTATTCCATGCAGGGCAATTGGGCTAAGGTCGCTATC
ATCATAGTTATGTTTTCAGGGGTCGATGCCGTAACATACACCACCGGTGGCTCTGCAGCTCGGAGTGTCA
GCAGGTTTGCTGGGCTTTTTAGTGCGGGTGCCAACCAGAACCTGCAGCTGGTCA

>678_S31_L001_R1_001.fastq_10_3a_45
CCCCCGCTGTGGGTATGGTGGTAGCGCACGTCCTGCGGCTGCCCCAGACCTTGTTCGACATACTGGCCGG
GGCCCATTGGGGCATCTTAGCGGGCCTAGCCTACTATTCCATGCAGGGCAATTGGGCTAAGGTCGCTATC
ATCATAGTTATGTTTTCAGGGGTCGATGCCGCAACATACACCACCGGTGGCTCTGCAGCTCGGAGTGTCA
GCAGGTTTGCTGGACTTTTTAGTGCGGGTGCCAACCAGAACCTGCAGCTGGTCA

>678_S31_L001_R1_001.fastq_11_3a_45
CCCCCGCTGTGGGTATGGTGGTAGCGCACGTCCTGCGGCTGCCCCAGACCTTGTTCGACATACTGGCCGG
GGCCCATTGGGGCATCTTAGCGGGCCTAGCCTACTATTCCATGCAGGGCAATTGGGCTAAGGTCGCTATC
ATCATAGTTATGTTTTCAGGGGTCGATGCCGTAACATACACCACCGGTGGCTCCGCAGCTCGGAGTGTCA
GCAGGTTTGCTGGACTTTTTAGTGCGGGTGCCAACCAGAACCTGCAGCTGGTCA

>678_S31_L001_R1_001.fastq_12_3a_43
CCCCCGCTGTGGGTATGGTGGTAGCGCACGTCCTGCGGCTGCCCCAGACCTTGTTCGACATACTGGCCGG
GGCCCATTGGGGCATCTTAGCGGGCCTAGCCTACTATTCCATGCAGGGCAATTGGGCTAAGGTCGCTATC
ATCATAGTTATGTTTTCAGGGGTCGATGCCGGAACATACACCACCGGTGGCTCTGCAGCTCGGAGTGTCA
GCAGGTTTGCTGGACTTTTTAGTGCGGGTGCCAACCAGAACCTGCAGCTGGTCA

>678_S31_L001_R1_001.fastq_13_3a_42
CCCCCGCTGTGGGTATGGTGGTAGCGCACGTCCTGCGGCTGCCCCAGACCTTGTTCGACATACTGGCCGG
GGCCCATTGGGGCATCTTAGCGGGCCTAGCCTACTATTCCATGCAGGGCAATTGGGCTAAGGTCGCTATC
ATCATAGTTATGTTTTCAGGGGTCGATGCTGTAACATACACCACCGGTGGCTCTGCAGCTCGGAGTGTCA
GCAGGTTTGCTGGACTTTTTAGTGCGGGTGCCAACCAGAACCTGCAGCTGGTCA

>678_S31_L001_R1_001.fastq_14_3a_39
CCCCCGCTGTGGGTATGGTGGTAGCGCACGTCCTGCGGCTGCCCCAGACCTTGTTCGGCATACTGGCCGG
GGCCCATTGGGGCATCTTAGCGGGCCTAGCCTACTATTCCATGCAGGGCAATTGGGCTAAGGTCGCTATC
ATCATAGTTATGTTTTCAGGGGTCGATGCCGTAACATACACCACCGGTGGCTCTGCAGCTCGGAGTGTCA
GCAGGTTTGCTGGACTTTTTAGTGCGGGTGCCAACCAGAACCTGCAGCTGGTCA

>678_S31_L001_R1_001.fastq_15_3a_38
CCCCCGCTGTGGGTATGGTGGTAGCGCACGCCCTGCGGCTGCCCCAGACCTTGTTCGACATACTGGCCGG
GGCCCATTGGGGCATCTTAGCGGGCCTAGCCTACTATTCCATGCAGGGCAATTGGGCTAAGGTCGCTATC
ATCATAGTTATGTTTTCAGGGGTCGATGCCGTAACATACACCACCGGTGGCTCTGCAGCTCGGAGTGTCA
GCAGGTTTGCTGGACTTTTTAGTGCGGGTGCCAACCAGAACCTGCAGCTGGTCA

>678_S31_L001_R1_001.fastq_16_3a_38
CCCCCGCTGTGGGTATGGTGGTAGCGCACGTCCTGCGGCTGCCCCAGACCTTGTTCGACATACTGGCCGG
GGCCCATTGGGGCATCTTAGCGGGCCTAGCCTACTATTCCATGCAGGGCAATTGGGCTAAGGTCGCTATC
ATCATAGTTATGTTTTCAGGGGTCGATGCCGCAACATACGCCACCGGTGGCTCTGCAGCTCGGAGTGTCA
GTAGGTTTACTGGACTTTTTAGTGTGGGTGCCCAACAGAAACTGCAGCTGGTCA

>678_S31_L001_R1_001.fastq_17_3a_37
CCCCTGCTGTGGGTATGGTGGTAGCGCACGTCCTGCGGCTGCCCCAGACCTTGTTCGACATACTGGCCGG
GGCCCATTGGGGCATCTTAGCGGGCCTAGCCTACTATTCCATGCAGGGCAATTGGGCTAAGGTCGCTATC
ATCATAGTTATGTTTTCAGGGGTCGATGCCGTAACATACACCACCGGTGGCTCTGCAGCTCGGAGTGTCA
GCAGGTTTGCTGGACTTTTTAGTGCGGGTGCCAACCAGAACCTGCAGCTGGTCA

>678_S31_L001_R1_001.fastq_18_3a_37
CCCCCGCTGTGGGTATGGTGGTAGCGCACGTCCTGCGGCTGCCCCAGACCTTGTTCGACATACTGGCCGG
GGCCCATTGGGGCATCTTAGCGGGCCTAGCCTACTATTCCATGCAGGGCAATTGGGCTAAGGTCGCTATC
ATCATAGTTATGTTTTCAGGGGTTGATGCCGTAACATACACCACCGGTGGCTCTGCAGCTCGGAGTGTCA
GCAGGTTTGCTGGACTTTTTAGTGCGGGTGCCAACCAGAACCTGCAGCTGGTCA

>678_S31_L001_R1_001.fastq_19_3a_36
CCCCCGCTGTGGGTATGGTGGTAGCGCACGTCCTGCGGCTGCCCCAGACCTTGTTCGACATACTGGCCGG
GGCCCATTGGGGCATCTTAGCGGGCCTAGCCTACTATTCCATGCAGGGCAATTGGGCTAAGGTCGCTATC
ATCATAGTTATGTTTTCAGGGGTCGATGCCGTAACATACACCACCGGTGGCTCTGCAGCTCGGAGTGTCA
GCAGGTTTGCTGGACTTTTTAGTGCGGGTGCCAACCAGAGCCTGCAGCTGGTCA

>678_S31_L001_R1_001.fastq_20_3a_36
CCCCCGCTGTGGGTATGGTGGTAGCGCATGTCCTGCGGCTGCCCCAGACCTTGTTCGACATACTGGCCGG
GGCCCATTGGGGCATCTTAGCGGGCCTAGCCTACTATTCCATGCAGGGCAATTGGGCTAAGGTCGCTATC
ATCATAGTTATGTTTTCAGGGGTCGATGCCGTAACATACACCACCGGTGGCTCTGCAGCTCGGAGTGTCA
GCAGGTTTGCTGGACTTTTTAGTGCGGGTGCCAACCAGAACCTGCAGCTGGTCA

>678_S31_L001_R1_001.fastq_21_3a_35
CCCCCGCTGTGGGTATGGTGGTAGCGCACGTCCTGCGGCTGCCCCAGACCTTGTTCGACATACTGGCCGG
GGCCCATTGGGGCATCTTAGCGGGCCTAGCCTACTATTCCATGCAGGGCAATTGGGCTAAGGTCGCTATC
ATCATAGTTATGTTTTCAGGGGTCGACGCCGTAACATACACCACCGGTGGCTCTGCAGCTCGGAGTGTCA
GCAGGTTTGCTGGACTTTTTAGTGCGGGTGCCAACCAGAACCTGCAGCTGGTCA

>678_S31_L001_R1_001.fastq_22_3a_35
CCCCCGCTGTGGGTATGGTGGTAGCGCACGTCCTGCGGCTGCCCCAGACCTTGTTCGACATACTGGCCGG
GGCCCATTGGGGCATCTTAGCGGGCCTAGCCTACTATTCCATGCAGGGCAATTGGGCTAAGGTCGCTATC
ATCATAGTTATGTTTTCAGGGGTCGATGCCGTAACATACACCACCGGTGGCTCTGCAGCTCGGAGTGTCA
GCAGGTTTGCTGGACCTTTTAGTGCGGGTGCCAACCAGAACCTGCAGCTGGTCA

>678_S31_L001_R1_001.fastq_23_3a_35
CCCCCGCTGTGGGTATGGTGGTAGCGCACGTCCTGCGGCTGCCCCAGACCTTGTTCGACATACTGGCCGG
GGCCCATTGGGGCATCTTAGCGGGCCTAGCCTACTATTCCATGCAGGGCAATTGGGCTAAGGTCGCTATC
ATCATAGTTATGTTTTCAGGGGTCGATGCCGTAACATACACCACCGGCGGCTCTGCAGCTCGGAGTGTCA
GCAGGTTTGCTGGACTTTTTAGTGCGGGTGCCAACCAGAACCTGCAGCTGGTCA

>678_S31_L001_R1_001.fastq_24_3a_34
CCCCCGCTGTGGGTATGGTGGTAGCGCACGTCCTGCGGCTGCCCCAGACCTTGTTCGACATACTGGCCGG
GGCCCATTGGGGCATCTTAGCGGGCCTAGCCTACTATTCCATGCAGGGCAATTGGGCTAAGGTCGCTATC
ATCATAGTTATGTTTTCAGGAGTCGATGCCGTAACATACACCACCGGTGGCTCTGCAGCTCGGAGTGTCA
GCAGGTTTGCTGGACTTTTTAGTGCGGGTGCCAACCAGAACCTGCAGCTGGTCA

>678_S31_L001_R1_001.fastq_25_3a_34
CCCCCGCTGTGGGTATGGTGGTAGCGCACGTCCTGCGGCTGCCCCAGACCTTGTTCGACATACTGGCCGG
GGCCCATTGGGGCATCTTAGCGGGCCTAGCCTACTATTCCATGCAGGGCAATTGGGCTAGGGTCGCTATC
ATCATAGTTATGTTTTCAGGGGTCGATGCCGTAACATACACCACCGGTGGCTCTGCAGCTCGGAGTGTCA
GCAGGTTTGCTGGACTTTTTAGTGCGGGTGCCAACCAGAACCTGCAGCTGGTCA

>678_S31_L001_R1_001.fastq_26_3a_34
CCCCCGCTGTGGGTATGGTGGTAGCGCACGTCCTGCGGCTGCCCCAGACCTTGTTCGACATACTGGCCGG
GGCCCATTGGGGCATCTTAGCGGGCCTAGCCTACTATTCCATGCAGGGCAATTGGGCTAAGGTCGCTATC
ATCATAGTTATGTTTTCGGGGGTCGATGCCGTAACATACACCACCGGTGGCTCTGCAGCTCGGAGTGTCA
GCAGGTTTGCTGGACTTTTTAGTGCGGGTGCCAACCAGAACCTGCAGCTGGTCA

>678_S31_L001_R1_001.fastq_27_3a_33
CCCCCGCTGTGGGTATGGTGGTAGCGCACGTCCTGCGGCTGCCCCAGACCTTGTTCGACATACTGGCCGG
GGCCCATTGGGGCATCTTAGCGGGCCTAGCCTACTATTCCATGCAGGGCAATTGGGCTAAGGTCGCTATC
ATCATAGTTATGTTTTCAGGGGTCGATGCCGTAACATACACCACTGGTGGCTCTGCAGCTCGGAGTGTCA
GCAGGTTTGCTGGACTTTTTAGTGCGGGTGCCAACCAGAACCTGCAGCTGGTCA

>678_S31_L001_R1_001.fastq_28_3a_33
CCCCCGCTGTGGGTATGGTGGTAGCGCACGTCCTGCGGCTGCCCCAGACCTTGTTCAACATACTGGCCGG
GGCCCATTGGGGCATCTTAGCGGGCCTAGCCTACTATTCCATGCAGGGCAATTGGGCTAAGGTCGCTATC
ATCATAGTTATGTTTTCAGGGGTCGATGCCGTAACATACACCACCGGTGGCTCTGCAGCTCGGAGTGTCA
GCAGGTTTGCTGGACTTTTTAGTGCGGGTGCCAACCAGAACCTGCAGCTGGTCA

>678_S31_L001_R1_001.fastq_29_3a_33
CCCCCGCTGTGGGTATGGTGGTAGCGCACGTCCTGCGGCTGCCCCAGACCCTGTTCGACATACTGGCCGG
GGCCCATTGGGGCATCTTAGCGGGCCTAGCCTACTATTCCATGCAGGGCAATTGGGCTAAGGTCGCTATC
ATCATAGTTATGTTTTCAGGGGTCGATGCCGTAACATACACCACCGGTGGCTCTGCAGCTCGGAGTGTCA
GCAGGTTTGCTGGACTTTTTAGTGCGGGTGCCAACCAGAACCTGCAGCTGGTCA

>678_S31_L001_R1_001.fastq_30_3a_33
CCCCCGCTGTGGGTATGGTGGTAGCGCACGTCCTGCGGCTGCCCCAGACCTTGTTCGACATACTGGCCGG
GGCCCATTGGGGCATCTTAGCGGGCCTAGCCTACTATTCCATGCAGGGCAATTGGGCTAAGGTCGCTATC
ATCATAGTTATGTTTTCAGGGGTCGATGCCGTAACATACACCACCGGTGGCTCTGCAGCTCGGAGTGTCA
GCAGGTTTGCTGGACTTTTTAGTGCGGGTGCCAGCCAGAACCTGCAGCTGGTCA

>678_S31_L001_R1_001.fastq_31_3a_32
CCCCCGCTGTGGGTATGGTGGTAGCGCACATCCTGCGGCTGCCCCAGACCTTGTTCGACATACTGGCCGG
GGCCCATTGGGGCATCTTAGCGGGCCTAGCCTACTATTCCATGCAGGGCAATTGGGCTAAGGTCGCTATC
ATCATAGTTATGTTTTCAGGGGTCGATGCCGTAACATACACCACCGGTGGCTCTGCAGCTCGGAGTGTCA
GCAGGTTTGCTGGACTTTTTAGTGCGGGTGCCAACCAGAACCTGCAGCTGGTCA

>678_S31_L001_R1_001.fastq_32_3a_32
CCCCCGCTGTGGGTATGGTGGTAGCGCACGTCCTGCGGCTGCCCCAGACCTTGTTCGACATACTGGCCGG
GGCCCATTGGGGCATCTTAGCGGGCCTAGCCTACTATTCCATGCAGGGCAATTGGGCTAAGGTCGCTATC
ATCATGGTTATGTTTTCAGGGGTCGATGCCGTAACATACACCACCGGTGGCTCTGCAGCTCGGAGTGTCA
GCAGGTTTGCTGGACTTTTTAGTGCGGGTGCCAACCAGAACCTGCAGCTGGTCA

>678_S31_L001_R1_001.fastq_33_3a_32
CCCCCGCTGTGGGTATGGTGGTAGCGCACGTCCTGCGGCTGCCCCAGACCTTGTTCGACATACTGGCCGG
GGCCCATTGGGGCATCTTAGCGGGCCTAGCCTACTATTCCATGCAGGGCAATTGGGCTAAGGTCGCTATC
ATCATAGTTATGTTTTCAGGGGTCGATGCCGTAACATACACCACCGGTGGCTCTGCAGCTCGGAGTGTCA
GCAGGTTTGCTGGACTTTTTAGTGCGGGTGCCAACCAGGACCTGCAGCTGGTCA

>678_S31_L001_R1_001.fastq_35_3a_31
CCCCCGCTGTGGGTATGGTGGTAGCGCACGTCCTGCGGCTGCCCCAGGCCTTGTTCGACATACTGGCCGG
GGCCCATTGGGGCATCTTAGCGGGCCTAGCCTACTATTCCATGCAGGGCAATTGGGCTAAGGTCGCTATC
ATCATAGTTATGTTTTCAGGGGTCGATGCCGTAACATACACCACCGGTGGCTCTGCAGCTCGGAGTGTCA
GCAGGTTTGCTGGACTTTTTAGTGCGGGTGCCAACCAGAACCTGCAGCTGGTCA

>678_S31_L001_R1_001.fastq_36_3a_30
CCCCCGCTGTGGGTATGGTGGTAGCGCACGTCCTGCGGCTGCCCCAGACCTTGTTCGACATACTGGCCGG
GGCCCATTGGGGCATCTTAGCGGGCCTAGCCTACTATTCCATGCAGGGCAATTGGGCTAAGGTCGCTATC
ATCATAGTTATGTTTTCAGGGGTCGATGCCGTAACATACACCACCGGTGGCTCTGCAGCTCGGAGTGTCA
ACAGGTTTGCTGGACTTTTTAGTGCGGGTGCCAACCAGAACCTGCAGCTGGTCA

>678_S31_L001_R1_001.fastq_37_3a_30
CCCCCGCTGTGGGTATGGTGGTAGCGCACGTCCTGCGGCTGCCCCAGACCTTGTTCGACATACTGGCCGG
GGCCCATTGGGGCATCTTAGCGGGCCTAGCCTACTATTCCATGCAGGGCAATTGGGCTAAGGTCGCTATC
ATCATAGTTATGTTTTCAGGGGTCGATGCCGTAACATACACCACCGGTGGCTCTGCAGCTCGGAGCGTCA
GCAGGTTTGCTGGACTTTTTAGTGCGGGTGCCAACCAGAACCTGCAGCTGGTCA

>678_S31_L001_R1_001.fastq_38_3a_30
CCCCCGCTGTGGGTATGGTGGTAGCGCACGTCCTGCGGCTGCCCCAGACCTTGCTCGACATACTGGCCGG
GGCCCATTGGGGCATCTTAGCGGGCCTAGCCTACTATTCCATGCAGGGCAATTGGGCTAAGGTCGCTATC
ATCATAGTTATGTTTTCAGGGGTCGATGCCGTAACATACACCACCGGTGGCTCTGCAGCTCGGAGTGTCA
GCAGGTTTGCTGGACTTTTTAGTGCGGGTGCCAACCAGAACCTGCAGCTGGTCA

>678_S31_L001_R1_001.fastq_39_3a_30
CCCCCGCTGTGGGTATGGTGGTAGCGCACGTCCTGCGGCTGCCCCAGACCTTGTTCGACATACTGGCCGG
GGCCCATTGGGGCATCTTAGCGGGCCTAGCCTACTATTCCATGCAGGGCAATTGGGCTAAGGTCGCTATC
ACCATAGTTATGTTTTCAGGGGTCGATGCCGTAACATACACCACCGGTGGCTCTGCAGCTCGGAGTGTCA
GCAGGTTTGCTGGACTTTTTAGTGCGGGTGCCAACCAGAACCTGCAGCTGGTCA

>678_S31_L001_R1_001.fastq_40_3a_30
CCCCCGCTGTGGGTATGGTGGTAGCGCACGTCCTGCGGCTGCCCCAGACCTTGTTCGACATACTGGCCGG
GGCCCATTGGGGCATCTTAGCGGGCCTAGCCTACTATTCCATGCAGGGCAATTGGGCTAAGGTCGCTATC
ATCATAGTTATGTTTCCAGGGGTCGATGCCGTAACATACACCACCGGTGGCTCTGCAGCTCGGAGTGTCA
GCAGGTTTGCTGGACTTTTTAGTGCGGGTGCCAACCAGAACCTGCAGCTGGTCA

>678_S31_L001_R1_001.fastq_41_3a_30
CCCCCGCTGTGGGTATGGTGGTAGCGCACGTCCTGCGGCTGCCCCAGACCTTGTTCGACATACTGGCCGG
GGCCCATTGGGGCATCTTAGCGGGCCTAGCCTACTATTCCATGCAGGGCAATTGGGCTAAGGTCGCTATC
ATCATAGTTATGTTCTCAGGGGTCGATGCCGTAACATACACCACCGGTGGCTCTGCAGCTCGGAGTGTCA
GCAGGTTTGCTGGACTTTTTAGTGCGGGTGCCAACCAGAACCTGCAGCTGGTCA

>678_S31_L001_R1_001.fastq_42_3a_29
CCCCCGCTGTGGGTATGGTGGTAGCGCACGTCCTGCGGCTGCCCCAGACCTTGTTCGACATACTGGCCGG
GGCCCATTGGGGCATCTTAGCGGGCCTAGCCTACTATTCCATGCAGGGCAATTGGGCTAAGGTCGCTATC
ATCATAGTTATGTTTTCAGGGGTCGATGCCATAACATACACCACCGGTGGCTCTGCAGCTCGGAGTGTCA
GCAGGTTTGCTGGACTTTTTAGTGCGGGTGCCAACCAGAACCTGCAGCTGGTCA

>678_S31_L001_R1_001.fastq_43_3a_29
CCCCCGCTGTGGGTATGGTGGTAGCGCACGTCCTGCGGCTGCCCCAGACCTTGTTCGACATACTGGCCGG
GGCCCATTGGGGCATCTTAGCGGGCCTAGCCTACTACTCCATGCAGGGCAATTGGGCTAAGGTCGCTATC
ATCATAGTTATGTTTTCAGGGGTCGATGCCGTAACATACACCACCGGTGGCTCTGCAGCTCGGAGTGTCA
GCAGGTTTGCTGGACTTTTTAGTGCGGGTGCCAACCAGAACCTGCAGCTGGTCA

>678_S31_L001_R1_001.fastq_44_3a_29
CCCCCGCTGTGGGTATGGTGGTAGCGCACGTCCTGCGGCTGCCCCAGACCTTGTTCGACATACTGGCCGG
GGCCCATTGGGGCATCTTAGCGGGCCTAGCCTACTATTCCATGCAGGGCAATTGGGCTAAGGTCGCTATC
ATCATAGTTATGTTTTCAGGGGTCGATGCCGTAACATACACCACCGGTGGCTCTGCAGCTCGGAGTGTCA
GCAGGTTTGCTGGACTTTTTAGTGCGGGCGCCAACCAGAACCTGCAGCTGGTCA

>678_S31_L001_R1_001.fastq_45_3a_29
CCCCCGCTGTGGGTATGGTGGTAGCGCACGTCCTGCGGCTGCCCCAGACCTTGTTCGACATACTGGCCGG
GGCCCATTGGGGCATCTTAGCGGGCCTAGCCTACTATTCCATGCAGGGCAACTGGGCTAAGGTCGCTATC
ATCATAGTTATGTTTTCAGGGGTCGATGCCGTAACATACACCACCGGTGGCTCTGCAGCTCGGAGTGTCA
GCAGGTTTGCTGGACTTTTTAGTGCGGGTGCCAACCAGAACCTGCAGCTGGTCA

>678_S31_L001_R1_001.fastq_46_3a_28
CCCCCGCTGTGGGTATGGTGGTAGCGCACGTCCTGCGGCTGCCCCAGACCTTGTTCGACATACTGGCCGG
GGCCCATTGGGGCACCTTAGCGGGCCTAGCCTACTATTCCATGCAGGGCAATTGGGCTAAGGTCGCTATC
ATCATAGTTATGTTTTCAGGGGTCGATGCCGTAACATACACCACCGGTGGCTCTGCAGCTCGGAGTGTCA
GCAGGTTTGCTGGACTTTTTAGTGCGGGTGCCAACCAGAACCTGCAGCTGGTCA

>678_S31_L001_R1_001.fastq_47_3a_28
CCCCCGCTGTGGGTATGGTGGTAGCGCACGTCCTGCGGCTGCCCCAGACCTTGTTCGACATACTGGCCGG
GGCCCATTGGGGCATCTTAGCGGGCCTAGCCTACTATTCCATGCAGGGCAATTGGGCTAAGGTCGCTATC
ATCATAGTTATGTTTTCAGGGGTCGATGCCGTAACATACACCACCGGTGGCTCTGCAGCTCGGAGTGTCA
GCAGGTTTGCCGGACTTTTTAGTGCGGGTGCCAACCAGAACCTGCAGCTGGTCA

>678_S31_L001_R1_001.fastq_48_3a_28
CCCCCGCTGTGGGTATGGTGGTAGCGCGCGTCCTGCGGCTGCCCCAGACCTTGTTCGACATACTGGCCGG
GGCCCATTGGGGCATCTTAGCGGGCCTAGCCTACTATTCCATGCAGGGCAATTGGGCTAAGGTCGCTATC
ATCATAGTTATGTTTTCAGGGGTCGATGCCGTAACATACACCACCGGTGGCTCTGCAGCTCGGAGTGTCA
GCAGGTTTGCTGGACTTTTTAGTGCGGGTGCCAACCAGAACCTGCAGCTGGTCA

>678_S31_L001_R1_001.fastq_49_3a_28
CCCCCGCTGTGGGTATGGTGGTAGCGCACGTCCTGCGGCTGCCCCAGACCTTGTTCGACATACTGGCCGG
GGCCCATTGGGGCATCTTAGCGGGCCTAGCCTACTATTCCATGCAGGGCAATTGGGCTAAGGTCGCTATC
ATCATAGTTATGTTTTCAGGGGTCGATGCCGTAACATACACCACCGGTGGCTCTGCAGCTCGGAGTGTCA
GCAGGTTTGCTAGACTTTTTAGTGCGGGTGCCAACCAGAACCTGCAGCTGGTCA

>678_S31_L001_R1_001.fastq_50_3a_27
CCCCCGCTGTGGGTATGGTGGTAGCGCACGTCCTGCGGCTGCCCCAGACCTTGTTCGACATACTGGCCGG
GGCCCATTGGGGCATCTTAGCAGGCCTAGCCTACTATTCCATGCAGGGCAATTGGGCTAAGGTCGCTATC
ATCATAGTTATGTTTTCAGGGGTCGATGCCGTAACATACACCACCGGTGGCTCTGCAGCTCGGAGTGTCA
GCAGGTTTGCTGGACTTTTTAGTGCGGGTGCCAACCAGAACCTGCAGCTGGTCA

>678_S31_L001_R1_001.fastq_51_3a_27
CCCCCGCTGTGGGTATGGTGGTAGCGCACGTCCTGCGGCTGCCCCAGACCTTGTTCGACATACTGGCCGG
GGCCCATCGGGGCATCTTAGCGGGCCTAGCCTACTATTCCATGCAGGGCAATTGGGCTAAGGTCGCTATC
ATCATAGTTATGTTTTCAGGGGTCGATGCCGTAACATACACCACCGGTGGCTCTGCAGCTCGGAGTGTCA
GCAGGTTTGCTGGACTTTTTAGTGCGGGTGCCAACCAGAACCTGCAGCTGGTCA

>678_S31_L001_R1_001.fastq_52_3a_27
CCCCCGCTGTGGGTATGGTGGTAGCGCACGTCCTGCGGCCGCCCCAGACCTTGTTCGACATACTGGCCGG
GGCCCATTGGGGCATCTTAGCGGGCCTAGCCTACTATTCCATGCAGGGCAATTGGGCTAAGGTCGCTATC
ATCATAGTTATGTTTTCAGGGGTCGATGCCGTAACATACACCACCGGTGGCTCTGCAGCTCGGAGTGTCA
GCAGGTTTGCTGGACTTTTTAGTGCGGGTGCCAACCAGAACCTGCAGCTGGTCA

>678_S31_L001_R1_001.fastq_53_3a_27
CCCCCGCTGTGGGTATGGTGGTAGCGCACGTCCTGCGGCTGCCCCAGACCTTGTTCGACATACTGGCCGG
GGCCCATTGGGGCATCTTAGCGGGCCTAGCCTACTATTCCATGCAGGGCAATTGGGCTAAGGTCGCTATC
ATCATAGTTATGTTTTCAGGGGTCGATGCCGTAACATACACCACCGGTGGCTCTGCAGCTCGGAGTGTCA
GCAGGCTTGCTGGACTTTTTAGTGCGGGTGCCAACCAGAACCTGCAGCTGGTCA

>678_S31_L001_R1_001.fastq_54_3a_27
CCCCCGCTGTGGGTATGGTGGTAGCGCACGTCCTGCGGCTGCCCCAGACCTTGTTCGACATACTGGCCGG
GGCCCATTGGGGCATCTTAGCGGGCCTAGCCTACTATTCCATGCAGGGCAATTGGGCTAAGGTCGCTATC
ATCATAGTTATGTTTTCAGGGGTCGATGCCGTAACATACACCACCGGTGGCTCTGCAGCTCGGAGTGTCA
GCAGGTTTGCTGGACTCTTTAGTGCGGGTGCCAACCAGAACCTGCAGCTGGTCA

>678_S31_L001_R1_001.fastq_55_3a_27
CCCCCGCTGTGGGTATGGTGGTAGCGCACGTCCTGCGGCTGCCCCAGACCTTGTTCGACATACTGGCCGG
GGCCCATTGGGGCATCTTAGCGGGCCTAGCCTACTATTCCATGCAGGGCAATTGGGCTAAGGTCGCTATC
ATCATAGTTATGTTTTCAGGGGTCGATGCCGTAACATACACCACCGGTGGCTCTGCAGCTCGGAGTGTCA
GCAGGTTTGCTGGACTTTTTAGTGCAGGTGCCAACCAGAACCTGCAGCTGGTCA

>678_S31_L001_R1_001.fastq_56_3a_26
CCCCCGCTGTGGGTATGGTGGTAGCGCACGTCCTGCGGCTGCCCCAGACCTTGTTCGACATACTGGCCGG
GGCCCATTGGGGCATCTTAGCGGGCCTAGCCTACTATTCCATGCAGGGCAATTGGGCTAAGGTCGCTATC
ATCATAGTTATGTTTTCAGGGGTCGATGCCGTAACATACACCACCGGTGGCTCTGCAGCTCGGAGTGTCA
GCAGGTTTACTGGACTTTTTAGTGCGGGTGCCAACCAGAACCTGCAGCTGGTCA

>678_S31_L001_R1_001.fastq_57_3a_26
CCCCCGCTGTGGGTATGGTGGTAGCGCACGTCCTGCGGCTGCCCCAGACCTTGTTCGACATACTGGCCGG
GGCCCATTGGGGCATCTTAGCGGGCCTAGCCTACTATTCCATGCAGGGCAATTGGGCTAAGGTCGCTATC
ATCATAGTTATGTTTTCAGGGGTCGATGCCGTAACATACACCACCGGTGGCTCTGCAGCTCGGAGTGTCA
GCAGGTTTGCTGGACTTTTTAGTGCGGGTGCCAACCAGAACCTGCAGCTGGTCG

>678_S31_L001_R1_001.fastq_58_3a_26
CCCCCGCTGTGGGTATGGTGGTAGCGCACGTCCTGCGGCTGCCTCAGACCTTGTTCGACATACTGGCCGG
GGCCCATTGGGGCATCTTAGCGGGCCTAGCCTACTATTCCATGCAGGGCAATTGGGCTAAGGTCGCTATC
ATCATAGTTATGTTTTCAGGGGTCGATGCCGTAACATACACCACCGGTGGCTCTGCAGCTCGGAGTGTCA
GCAGGTTTGCTGGACTTTTTAGTGCGGGTGCCAACCAGAACCTGCAGCTGGTCA

>678_S31_L001_R1_001.fastq_59_3a_26
CCCCCGCTGTGGGTATGGTGGTAGCGCACGTCCTGCGGCTGCCCCAGACCTTGTTCGACATACTGGCCGG
GGCCCATTGGGGCATCTTAGCGGGCCTAGCCTACTATTCCATGCAGGGCAATTGGGCTAAGGTCGCTATC
ATCATAGTTATGTTTTCAGGGGTCGATGCCGTAACATACACCACCGGTGGCTCTGCGGCTCGGAGTGTCA
GCAGGTTTGCTGGACTTTTTAGTGCGGGTGCCAACCAGAACCTGCAGCTGGTCA

>678_S31_L001_R1_001.fastq_60_3a_26
CCCCCGCTGTGGGTATGGTGGTAGCGCACGTCCTGCGGCTGCCCCAGACCTTGTTCGACATACTGGCCGG
GGCCCATTGGGGCATCTTAGCGGGCCTAGCCTACTATTCCATGCAGGGCAATTGGGCTAAGGTCGCTATC
ATCATAGTTATGTTTTCAGGGGTCGATGCCGTAACATACACCACCGGTGGCTCTGCAGCTCGGAGTGTCA
GCAGGTTTGCTGGACTTTTTAGTGCGGGTGCCAACCAGAACCTGCAGCTGATCA

>678_S31_L001_R1_001.fastq_61_3a_26
CCCCCGCTGTGGGTATGGTGGTAGCGCACGTTCTGCGGCTGCCCCAGACCTTGTTCGACATACTGGCCGG
GGCCCATTGGGGCATCTTAGCGGGCCTAGCCTACTATTCCATGCAGGGCAATTGGGCTAAGGTCGCTATC
ATCATAGTTATGTTTTCAGGGGTCGATGCCGTAACATACACCACCGGTGGCTCTGCAGCTCGGAGTGTCA
GCAGGTTTGCTGGACTTTTTAGTGCGGGTGCCAACCAGAACCTGCAGCTGGTCA

>678_S31_L001_R1_001.fastq_62_3a_25
CCCCCGCTGTGGGTATGGTGGTAGCGCACGTCCTGCGGCTGCCCCAGACCTTGTTCGACATACTGGCCGG
GGCCCATTGGGGCATCTTAGCGGGCCTAGCCTACTATTCCATGCAGGGCAATTGGGCTAAGGTCGCTATC
ATCATAGTTATGTTTTCAGGGGTCGATGCCGTAACATACACCACCGGTGGCTCTGCAGCTCGGAGTGCCA
GCAGGTTTGCTGGACTTTTTAGTGCGGGTGCCAACCAGAACCTGCAGCTGGTCA

>678_S31_L001_R1_001.fastq_63_3a_25
CCCCCGCTGTGGGTATGGTGGTAGCGCACGTCCTGCGGCTGCCCCAGACCTTGTTCGACATACTGGCCGG
GGCCCATTGGGGCATCTTAGCGGGCCTAGCCTACTATTCCACGCAGGGCAATTGGGCTAAGGTCGCTATC
ATCATAGTTATGTTTTCAGGGGTCGATGCCGTAACATACACCACCGGTGGCTCTGCAGCTCGGAGTGTCA
GCAGGTTTGCTGGACTTTTTAGTGCGGGTGCCAACCAGAACCTGCAGCTGGTCA

>678_S31_L001_R1_001.fastq_64_3a_25
CCCCCGCTGTGGGTATGGTGGTAGCGCACGTCCTGCGGCTGCCCCAGACCTTGTTCGACATACTGGCCGG
GGCCCATTGGGGCATCTTAGCGGGCCTAGCCTACTATTCCATGCAGGGCAATTGGGCTAAGGTCGCTATC
ATCATAGTTATGTTTTCAGGGGTCGATGCCGTAACATACACCACCGGTGGCCCTGCAGCTCGGAGTGTCA
GCAGGTTTGCTGGACTTTTTAGTGCGGGTGCCAACCAGAACCTGCAGCTGGTCA

>678_S31_L001_R1_001.fastq_65_3a_25
CCCCCGCTGTGGGTATGGTGGTAGCGCACGTCCTGCGGCTGCCCCAGACCTTGTTCGACATACTGGCCGG
GGCCCATTGGGGCATCTTAGCGGGCCTAGCCTACTATTCCATGCAGGGCAATTGGGCTAAGGTCGCTATC
ATCATAGTTATGTTTTCAGGGGTCGATGCCGTAGCATACACCACCGGTGGCTCTGCAGCTCGGAGTGTCA
GCAGGTTTGCTGGACTTTTTAGTGCGGGTGCCAACCAGAACCTGCAGCTGGTCA

>678_S31_L001_R1_001.fastq_66_3a_25
CCCCCGCTGTGGGTATGGTGGTAGCGCACGTCCTGCGGCTGCCCCAGACCTTGTTCGACATACTGGCCGG
GGCCCATTGGGGCATCTTAGCGGGCCTAGCCTACTATTCCATGCAGGGCAATTGGGCTAAGGTCGCTATC
ATCATAGTTATGTTTTCAGGGGTCGATGCCGTAACATACACCACCGGTGGCTCTGCAGCTCGGAGTGTCG
GCAGGTTTGCTGGACTTTTTAGTGCGGGTGCCAACCAGAACCTGCAGCTGGTCA

>678_S31_L001_R1_001.fastq_67_3a_25
CCCCCGCTGTGGGTATGGTGGTAGCGCACGTCCTGCGACTGCCCCAGACCTTGTTCGACATACTGGCCGG
GGCCCATTGGGGCATCTTAGCGGGCCTAGCCTACTATTCCATGCAGGGCAATTGGGCTAAGGTCGCTATC
ATCATAGTTATGTTTTCAGGGGTCGATGCCGTAACATACACCACCGGTGGCTCTGCAGCTCGGAGTGTCA
GCAGGTTTGCTGGACTTTTTAGTGCGGGTGCCAACCAGAACCTGCAGCTGGTCA

>678_S31_L001_R1_001.fastq_68_3a_25
CCCCCGCTGTAGGTATGGTGGTAGCGCACGTCCTGCGGCTGCCCCAGACCTTGTTCGACATACTGGCCGG
GGCCCATTGGGGCATCTTAGCGGGCCTAGCCTACTATTCCATGCAGGGCAATTGGGCTAAGGTCGCTATC
ATCATAGTTATGTTTTCAGGGGTCGATGCCGTAACATACACCACCGGTGGCTCTGCAGCTCGGAGTGTCA
GCAGGTTTGCTGGACTTTTTAGTGCGGGTGCCAACCAGAACCTGCAGCTGGTCA

>678_S31_L001_R1_001.fastq_69_3a_24
CCCCCGCTGTGGGTATGGTGGTAGCGCACGTCCTGCGGCTGCCCCAGACCTTGTTCGACATACTGGCCGG
GGCCCATTGGGGCATCTTAGCGGGCCTAGCCCACTATTCCATGCAGGGCAATTGGGCTAAGGTCGCTATC
ATCATAGTTATGTTTTCAGGGGTCGATGCCGTAACATACACCACCGGTGGCTCTGCAGCTCGGAGTGTCA
GCAGGTTTGCTGGACTTTTTAGTGCGGGTGCCAACCAGAACCTGCAGCTGGTCA

>678_S31_L001_R1_001.fastq_70_3a_24
CCCCCGCTGTGGGTATGGTGGTAGCGCACGTCCTGCGGCTGCCCCAGACCTTGTTCGACATACTGGCCGG
GGCCCATTGGGGCATCTTAGCGGGCCTAGCCTACTATTCCATGCAGGGCAATTGGGCTAAGGTCGCTATC
ATCATAGTTATGTTTTCAGGGGTCGATGCCGTAACATACACCACCGGTGGCTCTGCAGCTCGGAGTGTCA
GCAGGTTTGCTGGACTTTTTAGTGCGGGTGCCAACCAGAACCTGCGGCTGGTCA

>678_S31_L001_R1_001.fastq_71_3a_24
CCCCCGCTGTGGGTATGGTGGTAGCGCACGTCCTGCGGCTGCCCCAGACCTTGTTCGACATACTGGCCGG
GGCCCATTGGGGCATCCTAGCGGGCCTAGCCTACTATTCCATGCAGGGCAATTGGGCTAAGGTCGCTATC
ATCATAGTTATGTTTTCAGGGGTCGATGCCGTAACATACACCACCGGTGGCTCTGCAGCTCGGAGTGTCA
GCAGGTTTGCTGGACTTTTTAGTGCGGGTGCCAACCAGAACCTGCAGCTGGTCA

>678_S31_L001_R1_001.fastq_72_3a_24
CCCCCGCTGTGGGTATGGTGGTAGCGCACGTCCTGCGGCTGCCCCAGACCTTGTTCGACATACTGGCCGG
GGCCCATTGGGGCATCTTAGCGGGCCTAGCCTACTATTCCATGCAGGGCAATTGGGCTAAGGTCGCTATC
ATCATAGTTATGTTTTCAGGGGTCGATGCCGTGACATACACCACCGGTGGCTCCGCAGCTCGGAGTGTCA
GCAGGTTTGCTGGACTTTTTAGTGCGGGTGCCAACCAGAACCTGCAGCTGGTCA

>678_S31_L001_R1_001.fastq_73_3a_24
CCCCCGCTGTGGGTATGGTGGTAGCGCACGTCCTGCGGCTGCCCCAGACCTTGTTCGACATACTGGCCGG
GGCCCATTGGGGCATCTTAGCGGGCCTAGCCTACTATTCCATGCAGGGCAATTGGGCTAAGGTCGCTACC
ATCATAGTTATGTTTTCAGGGGTCGATGCCGTAACATACACCACCGGTGGCTCTGCAGCTCGGAGTGTCA
GCAGGTTTGCTGGACTTTTTAGTGCGGGTGCCAACCAGAACCTGCAGCTGGTCA

>678_S31_L001_R1_001.fastq_74_3a_24
CCCCCGCTGTGGGTATGGTGGTAGCGCACGTCCTGCGGCTGCCCCAGACCTTGTTCGACATACTGGCCGG
GGCCCATTGGGGCATCTTAGCGGGCCTAGCCTACTATTCCATGCAGGGCAATTGGGCTAAGGTCGCTATC
ATCATAGCTATGTTTTCAGGGGTCGATGCCGTAACATACACCACCGGTGGCTCTGCAGCTCGGAGTGTCA
GCAGGTTTGCTGGACTTTTTAGTGCGGGTGCCAACCAGAACCTGCAGCTGGTCA

>678_S31_L001_R1_001.fastq_75_3a_24
CCCCCGCTGTGGGTATGGTGGTAGCGCACGTCCTGCGGCTGCCCCAGACCTTGTTCGACATACTGGCCGG
GGCCCATTGGGGCATCTTAGCGGGCCTAGCCTACTATTCCATGCAGGGCAATTGGGCTAAGGTCGCTATC
ATCATAGTTATGTTTTCAGGGGTCGATGCCGTAACATACACCACCGGTGGCTCTGCAGCTCGGAGTGTCA
GCAGGTTTGCTGGACTTTTTAGTGCGGGTGCCAACCAGAACCTGCAGCTAGTCA

>678_S31_L001_R1_001.fastq_77_3a_23
CCCCCGCTGTGGGTATGGTGGTAGCGCACGTCCTGCGGCTGCCCCAGACCTTGTTCGACATACTGGCCGG
GGCCCATTGGGGCATCTTAGCGGGCCTAGCCTACTATTCCATGCAGGGCAATTGGGCTAAGGTCGCTATC
ATCATAGTTATGTTTTCAGGGGTCGATGCCGTAACATACACCACCGGTGGCTCTGCAGCTCGGAGTGTCA
GCAGATTTGCTGGACTTTTTAGTGCGGGTGCCAACCAGAACCTGCAGCTGGTCA

>678_S31_L001_R1_001.fastq_78_3a_23
CCCCCGCTGTGGGTATGGTGGTAGCGCACGTCCTGCGGCTGCCCCAGACCTTGTTCGACATACTGGCCGG
GGCCCATTGGGGCATCTTAGCGGGCCTAGCCTATTATTCCATGCAGGGCAATTGGGCTAAGGTCGCTATC
ATCATAGTTATGTTTTCAGGGGTCGATGCCGTAACATACACCACCGGTGGCTCTGCAGCTCGGAGTGTCA
GCAGGTTTGCTGGACTTTTTAGTGCGGGTGCCAACCAGAACCTGCAGCTGGTCA

>678_S31_L001_R1_001.fastq_79_3a_23
CCCCCGCTGTGGGTATGGTGGTAGCGCACGTCCTGCGGCTGCCCCAGACCTTGTTCGACATACTGGCCAG
GGCCCATTGGGGCATCTTAGCGGGCCTAGCCTACTATTCCATGCAGGGCAATTGGGCTAAGGTCGCTATC
ATCATAGTTATGTTTTCAGGGGTCGATGCCGTAACATACACCACCGGTGGCTCTGCAGCTCGGAGTGTCA
GCAGGTTTGCTGGACTTTTTAGTGCGGGTGCCAACCAGAACCTGCAGCTGGTCA

>678_S31_L001_R1_001.fastq_80_3a_23
CCCCCGCTGCGGGTATGGTGGTAGCGCACGTCCTGCGGCTGCCCCAGACCTTGTTCGACATACTGGCCGG
GGCCCATTGGGGCATCTTAGCGGGCCTAGCCTACTATTCCATGCAGGGCAATTGGGCTAAGGTCGCTATC
ATCATAGTTATGTTTTCAGGGGTCGATGCCGTAACATACACCACCGGTGGCTCTGCAGCTCGGAGTGTCA
GCAGGTTTGCTGGACTTTTTAGTGCGGGTGCCAACCAGAACCTGCAGCTGGTCA

>678_S31_L001_R1_001.fastq_81_3a_23
CCCCCGCTGTGGGTATGGTGGTAGCGCACGTCCCGCGGCTGCCCCAGACCTTGTTCGACATACTGGCCGG
GGCCCATTGGGGCATCTTAGCGGGCCTAGCCTACTATTCCATGCAGGGCAATTGGGCTAAGGTCGCTATC
ATCATAGTTATGTTTTCAGGGGTCGATGCCGTAACATACACCACCGGTGGCTCTGCAGCTCGGAGTGTCA
GCAGGTTTGCTGGACTTTTTAGTGCGGGTGCCAACCAGAACCTGCAGCTGGTCA

>678_S31_L001_R1_001.fastq_82_3a_23
CCCCCGCTGTGGGTATGGTGGTAGCGCACGTCCTGCGGCTGCCCCAGACCTTGTTCGACATACTGGCCGG
GGCCCATTGGGGCATCTTAGCGGGCCTAGCCTACTATTCCATGCAGGGCAATTGGGCTAAGGTCGCTATC
ATCATAGTTATGTTTTCAGGGGTCGATGCCGTAACACACACCACCGGTGGCTCTGCAGCTCGGAGTGTCA
GCAGGTTTGCTGGACTTTTTAGTGCGGGTGCCAACCAGAACCTGCAGCTGGTCA

>678_S31_L001_R1_001.fastq_83_3a_23
CCCCCGCTGTGGGTATGGTGGTAGCGCACGTCCTGCGGCTGCCCCAGACCTTGTTCGACATACTGGCCGG
GGCCCATTGGGGCATCTTAGCGGGCCTAGCCTACTATTCCATGCAGGGCAATTGGGCTAAGGCCGCTATC
ATCATAGTTATGTTTTCAGGGGTCGATGCCGTAACATACACCACCGGTGGCTCTGCAGCTCGGAGTGTCA
GCAGGTTTGCTGGACTTTTTAGTGCGGGTGCCAACCAGAACCTGCAGCTGGTCA

>678_S31_L001_R1_001.fastq_84_3a_23
CCCCCGCTGTGGGTATGGTGGTAGCGCACGTCCTGCGGCTGCCCCAGACCTTGTTCGACATACTGGCCGG
GGCCCATTGGGGCATCTTAGCGGGCCTAGCCTACTATTCCATGCAGGGCAATTGGGCTAAGGTCGCTATC
ATCATAGTTATGTTTTCAGGGGTCGATGCCGTAACATACACCACCGGTGGCTCTGCAGCTCGGAGTGTCA
GCAGGTTTGCTGGACTTTTTAGTGTGGGTGCCAACCAGAACCTGCAGCTGGTCA

>678_S31_L001_R1_001.fastq_85_3a_22
CCCCCGCTGTGGGTATGGTGGTAGCGCACGTCCTGCGGCTGCCCCAGACCTTGTTCGACATACTGACCGG
GGCCCATTGGGGCATCTTAGCGGGCCTAGCCTACTATTCCATGCAGGGCAATTGGGCTAAGGTCGCTATC
ATCATAGTTATGTTTTCAGGGGTCGATGCCGTAACATACACCACCGGTGGCTCTGCAGCTCGGAGTGTCA
GCAGGTTTGCTGGACTTTTTAGTGCGGGTGCCAACCAGAACCTGCAGCTGGTCA

>678_S31_L001_R1_001.fastq_86_3a_22
CCCCCGCTGTGGGTATGGTGGTAGCGCACGTCCTGCGGCTGCCCCAGACCTTGTTCGACATACTGGCCGG
GGCCCATTGGGGCATCTTAGCGGGCCTAGCCTACTATTCCATGCAGGGCAATTGGGCTAAGGTCGCTATC
ATCATAGTTATGTTTTCAGGGGTCGATGCCGTAACATACACCGCCGGTGGCTCTGCAGCTCGGAGTGTCA
GCAGGTTTGCTGGACTTTTTAGTGCGGGTGCCAACCAGAACCTGCAGCTGGTCA

>678_S31_L001_R1_001.fastq_87_3a_22
CCCCCGCTGTGGGTATGGTGGTAGCGCACGTCCTGCGGCTGCCCCGGACCTTGTTCGACATACTGGCCGG
GGCCCATTGGGGCATCTTAGCGGGCCTAGCCTACTATTCCATGCAGGGCAATTGGGCTAAGGTCGCTATC
ATCATAGTTATGTTTTCAGGGGTCGATGCCGTAACATACACCACCGGTGGCTCTGCAGCTCGGAGTGTCA
GCAGGTTTGCTGGACTTTTTAGTGCGGGTGCCAACCAGAACCTGCAGCTGGTCA

>678_S31_L001_R1_001.fastq_88_3a_22
CCCCCGCTGTGGGCATGGTGGTAGCGCACGTCCTGCGGCTGCCCCAGACCTTGTTCGACATACTGGCCGG
GGCCCATTGGGGCATCTTAGCGGGCCTAGCCTACTATTCCATGCAGGGCAATTGGGCTAAGGTCGCTATC
ATCATAGTTATGTTTTCAGGGGTCGATGCCGTAACATACACCACCGGTGGCTCTGCAGCTCGGAGTGTCA
GCAGGTTTGCTGGACTTTTTAGTGCGGGTGCCAACCAGAACCTGCAGCTGGTCA

>678_S31_L001_R1_001.fastq_89_3a_21
CCCCCGCTGTGGGTATGGTGGTAGCGCACGTCCTGCGGCTGCCCCAGACCTTGTTCGACATACTGGCCGG
GGCCCATTGGGGCATCTTAGCGGGCCTAGCCTACTATTCCATGCAGGGCAATTGGGCTAAGGTCGCTATC
ATCATAGTTATGTTTTCAGGGGTCGATGCCGTAACATACGCCACCGGTGGCTCTGCAGCTCGGAGTGTCA
GCAGGTTTGCTGGACTTTTTAGTGCGGGTGCCAACCAGAACCTGCAGCTGGTCA

>678_S31_L001_R1_001.fastq_90_3a_21
CCCCCGCTGTGGGTATGGTGGTAGCGCACGTCCTGCGGCTGCCCCAGACCTTGTTCGACATACTGGCCGG
GGCCCATTGGGGCATCTTAGCGGGCCTAGCCTACTATTCCATGCAGGGCAATTGGGCTAAGGTCGCTATC
ATCATAGTTATGTTTTCAGGGGTCGATGCCGTAACATACACCACCGGTGGCTCTGCAGCTCGGAGTGTCA
GCAGGTTTGCTGGACTTCTTAGTGCGGGTGCCAACCAGAACCTGCAGCTGGTCA

>678_S31_L001_R1_001.fastq_91_3a_21
CCCCCGCTGTGGGTATGGTGGTAGCGCACGTCCTGCGGCTGCCCCAGACCTTGTTCGACATACCGGCCGG
GGCCCATTGGGGCATCTTAGCGGGCCTAGCCTACTATTCCATGCAGGGCAATTGGGCTAAGGTCGCTATC
ATCATAGTTATGTTTTCAGGGGTCGATGCCGTAACATACACCACCGGTGGCTCTGCAGCTCGGAGTGTCA
GCAGGTTTGCTGGACTTTTTAGTGCGGGTGCCAACCAGAACCTGCAGCTGGTCA

>678_S31_L001_R1_001.fastq_92_3a_21
CCCCCGCTGTGGGTATGGTGGTAGCGCACGTCCTGCGGCTGCCCCAGACCTTGTTCGACATACTGGCCGG
GGCCCATTGGGGCATCTTAGCGGGCCTAGCCTACTATTCCATGCAGGGCAATTGGGCTAAGGTCGCTATC
ATCATAGTTATGTTTTCAGGGGTCGATGCCGTAACATACACCACCGGTGGCTCTGCAGCTCGGAGTGTCA
GCAGGTTTGCTGGACTTTTTAGTGCGGGTGCCGACCAGAACCTGCAGCTGGTCA

>678_S31_L001_R1_001.fastq_93_3a_21
CCCCCGCTGTGGGTATGGTGGCAGCGCACGTCCTGCGGCTGCCCCAGACCTTGTTCGACATACTGGCCGG
GGCCCATTGGGGCATCTTAGCGGGCCTAGCCTACTATTCCATGCAGGGCAATTGGGCTAAGGTCGCTATC
ATCATAGTTATGTTTTCAGGGGTCGATGCCGTAACATACACCACCGGTGGCTCTGCAGCTCGGAGTGTCA
GCAGGTTTGCTGGACTTTTTAGTGCGGGTGCCAACCAGAACCTGCAGCTGGTCA

>678_S31_L001_R1_001.fastq_94_3a_21
CCCCCGCTGTGGGTATGGTGGTAGCGCACGTCCTGCGGCTGCCCCAGACCTTGTTTGACATACTGGCCGG
GGCCCATTGGGGCATCTTAGCGGGCCTAGCCTACTATTCCATGCAGGGCAATTGGGCTAAGGTCGCTATC
ATCATAGTTATGTTTTCAGGGGTCGATGCCGTAACATACACCACCGGTGGCTCTGCAGCTCGGAGTGTCA
GCAGGTTTGCTGGACTTTTTAGTGCGGGTGCCAACCAGAACCTGCAGCTGGTCA

>678_S31_L001_R1_001.fastq_95_3a_21
CCCCCGCTGTGGGTATGGTGGTAGCGCACGTCCTGCAGCTGCCCCAGACCTTGTTCGACATACTGGCCGG
GGCCCATTGGGGCATCTTAGCGGGCCTAGCCTACTATTCCATGCAGGGCAATTGGGCTAAGGTCGCTATC
ATCATAGTTATGTTTTCAGGGGTCGATGCCGTAACATACACCACCGGTGGCTCTGCAGCTCGGAGTGTCA
GCAGGTTTGCTGGACTTTTTAGTGCGGGTGCCAACCAGAACCTGCAGCTGGTCA

>678_S31_L001_R1_001.fastq_96_3a_21
CCCCCGCTGTGGGTATGGTGGTAGCGCACGTCCTGCGGCTGCCCCAGACCTTGTTCGACATACTGGCCGG
GGCCCATTGGGGCATCTTAGCGGGCCTAGCCTACTATTCCATGCAGGGCAATTGGGCCAAGGTCGCTATC
ATCATAGTTATGTTTTCAGGGGTCGATGCCGTAACATACACCACCGGTGGCTCTGCAGCTCGGAGTGTCA
GCAGGTTTGCTGGACTTTTTAGTGCGGGTGCCAACCAGAACCTGCAGCTGGTCA

>678_S31_L001_R1_001.fastq_97_3a_21
CCCCCGCTGTGGGTATGATGGTAGCGCACGTCCTGCGGCTGCCCCAGACCTTGTTCGACATACTGGCCGG
GGCCCATTGGGGCATCTTAGCGGGCCTAGCCTACTATTCCATGCAGGGCAATTGGGCTAAGGTCGCTATC
ATCATAGTTATGTTTTCAGGGGTCGATGCCGTAACATACACCACCGGTGGCTCTGCAGCTCGGAGTGTCA
GCAGGTTTGCTGGACTTTTTAGTGCGGGTGCCAACCAGAACCTGCAGCTGGTCA

>678_S31_L001_R1_001.fastq_98_3a_21
CCCCCACTGTGGGTATGGTGGTAGCGCACGTCCTGCGGCTGCCCCAGACCTTGTTCGACATACTGGCCGG
GGCCCATTGGGGCATCTTAGCGGGCCTAGCCTACTATTCCATGCAGGGCAATTGGGCTAAGGTCGCTATC
ATCATAGTTATGTTTTCAGGGGTCGATGCCGTAACATACACCACCGGTGGCTCTGCAGCTCGGAGTGTCA
GCAGGTTTGCTGGACTTTTTAGTGCGGGTGCCAACCAGAACCTGCAGCTGGTCA

>678_S31_L001_R1_001.fastq_99_3a_20
CCCCCGCTGTGGGTATGGTGGTAGCGCACGTCCTGCGGCTGCCCCAGACTTTGTTCGACATACTGGCCGG
GGCCCATTGGGGCATCTTAGCGGGCCTAGCCTACTATTCCATGCAGGGCAATTGGGCTAAGGTCGCTATC
ATCATAGTTATGTTTTCAGGGGTCGATGCCGTAACATACACCACCGGTGGCTCTGCAGCTCGGAGTGTCA
GCAGGTTTGCTGGACTTTTTAGTGCGGGTGCCAACCAGAACCTGCAGCTGGTCA

>678_S31_L001_R1_001.fastq_100_3a_20
CCCCCGCTGTGGGTATGGTGGTAGCGCACGTCCTGCGGCTGCCCCAGACCTTGTTCGACATACTGGCCGG
GGCCCATTGGGGCATCTTAGCGGGCCTAGCCTACTATTCCATGCAGGGCAATTGGGCTAAGGTCGCTATC
ATCATAGTTATGCTTTCAGGGGTCGATGCCGTAACATACACCACCGGTGGCTCTGCAGCTCGGAGTGTCA
GCAGGTTTGCTGGACTTTTTAGTGCGGGTGCCAACCAGAACCTGCAGCTGGTCA

>678_S31_L001_R1_001.fastq_101_3a_20
CCCCCGCTGTGGGTATGGTGGTAGCGCACGTCCTGCGGCTGCCCCAGACCTTGTTCGACATACTGGCCGG
GGCCCATTGGGGCATCTTAGCGGGCCTAGCCTACTATTCCATGCAGGGCAATTGGGCTAAGGTCGCTATC
ATCATAGTCATGTTTTCAGGGGTCGATGCCGTAACATACACCACCGGTGGCTCTGCAGCTCGGAGTGTCA
GCAGGTTTGCTGGACTTTTTAGTGCGGGTGCCAACCAGAACCTGCAGCTGGTCA

>678_S31_L001_R1_001.fastq_102_3a_20
CCCCCGCTGTGGGTATGGTGGTAGCGCACGTCCTGCGGCTGCCCCAGACCTTGTTCGACATACTGGCCGG
GGCCCATTGGGGCATCTTAGCGGGCCTAGCCTACTATTCCATGCAGGGCAATTGGGCTAAGGTCGTTATC
ATCATAGTTATGTTTTCAGGGGTCGATGCCGTAACATACACCACCGGTGGCTCTGCAGCTCGGAGTGTCA
GCAGGTTTGCTGGACTTTTTAGTGCGGGTGCCAACCAGAACCTGCAGCTGGTCA

>678_S31_L001_R1_001.fastq_103_3a_20
CCCCCGCTGTGGGTATGGTGGTAGCGCACGTCCTGCGGCTGCCCCAGACCTTGTTCGACATACTGGCCGG
GGCCCATTGGGGCATCTTAGCGGGCCTAGCCTACTATTCCATGCAGGGCAATTGGGCTAAGGTCGCTATC
ATCATAGTTATGTTTTCAGGGGTCGATGCCGTAACATATACCACCGGTGGCTCTGCAGCTCGGAGTGTCA
GCAGGTTTGCTGGACTTTTTAGTGCGGGTGCCAACCAGAACCTGCAGCTGGTCA

>678_S31_L001_R1_001.fastq_104_3a_20
CCCCCGCTGTGGGTATGGTGGTAGCGCACGTCCTGCGGCTGCCCCAGACCTTGTTCGACATACTGGCCGG
GGCCCATTGGGGCATCTTAGCGGGCCTAGCCTACTATTCCATGCAGGGTAATTGGGCTAAGGTCGCTATC
ATCATAGTTATGTTTTCAGGGGTCGATGCCGTAACATACACCACCGGTGGCTCTGCAGCTCGGAGTGTCA
GCAGGTTTGCTGGACTTTTTAGTGCGGGTGCCAACCAGAACCTGCAGCTGGTCA

>678_S31_L001_R1_001.fastq_105_3a_20
CCCCCGCTGTGGGTATGGTGGTAGCGCACGTCCTGCGGCTGCCCCAGACCTTGTTCGACATACTGGCCGG
GGCCCATTGGGGCATCTTAGCGGGCCTAGCCTACTATTCCATGCAGGGCAATTGGGCTAAGGTCGCTATC
ATCGTAGTTATGTTTTCAGGGGTCGATGCCGTAACATACACCACCGGTGGCTCTGCAGCTCGGAGTGTCA
GCAGGTTTGCTGGACTTTTTAGTGCGGGTGCCAACCAGAACCTGCAGCTGGTCA

>678_S31_L001_R1_001.fastq_106_3a_20
CCCCCGCTGTGGGTATGGTGGTAGCGCACGTCCTGCGGCTGCCCCAGACCTTGTTCGACATACTGGCCGG
GGCCCATTGGGGCATCTTAGCGGGCCTAGCCTACTATTCCATGCAGGGCAATTGGGCTAAGGTCGCTATC
ATCATAGTTATGTTTTCAGGGGTCGATGCCGTAACATACACCACCGGTGGCTCTGCAGCTCGGAGTGTCA
GCGGGTTTGCTGGACTTTTTAGTGCGGGTGCCAACCAGAACCTGCAGCTGGTCA

>678_S31_L001_R1_001.fastq_107_3a_20
CCCCCGCTGTGGGTATGGTGGTAGCGCACGTCCTGCGGCTGCCCCAGACCTTGTTCGACATACTGGCCGG
GGCCCATTGGGGCATCTTAGCGGGCCCAGCCTACTATTCCATGCAGGGCAATTGGGCTAAGGTCGCTATC
ATCATAGTTATGTTTTCAGGGGTCGATGCCGTAACATACACCACCGGTGGCTCTGCAGCTCGGAGTGTCA
GCAGGTTTGCTGGACTTTTTAGTGCGGGTGCCAACCAGAACCTGCAGCTGGTCA

>678_S31_L001_R1_001.fastq_108_3a_20
CCCCCGCTGTGGGTATGGTGGTAGCGCACGTCTTGCGGCTGCCCCAGACCTTGTTCGACATACTGGCCGG
GGCCCATTGGGGCATCTTAGCGGGCCTAGCCTACTATTCCATGCAGGGCAATTGGGCTAAGGTCGCTATC
ATCATAGTTATGTTTTCAGGGGTCGATGCCGTAACATACACCACCGGTGGCTCTGCAGCTCGGAGTGTCA
GCAGGTTTGCTGGACTTTTTAGTGCGGGTGCCAACCAGAACCTGCAGCTGGTCA

>678_S31_L001_R1_001.fastq_109_3a_19
CCCCCGCTGTGGGTATGGTGGTAGCGCACGTCCTGCGGCTGCCCCAGACCTTGTTCGACATACTGGCCGG
GGCCCATTGGGGCATCTTAGCGGGCCTAGCCTACTATTCCATGCAGGACAATTGGGCTAAGGTCGCTATC
ATCATAGTTATGTTTTCAGGGGTCGATGCCGTAACATACACCACCGGTGGCTCTGCAGCTCGGAGTGTCA
GCAGGTTTGCTGGACTTTTTAGTGCGGGTGCCAACCAGAACCTGCAGCTGGTCA

>678_S31_L001_R1_001.fastq_110_3a_19
CCCCCGCTGTGGGTATGGTGGTAGCGCACGTCCTGCGGCTGCCCCAGACCTTGTTCGACATACTGGCCGG
GGCCCATTGGGGCATCTTAGCGGGCCTAGCCTACTATTCCATGCAGGGCAATTGGGCTAAGGTCGCTATC
ATCATAGTTATGTTTTCAGGGGTCGATGCCGTAACATGCACCACCGGTGGCTCTGCAGCTCGGAGTGTCA
GCAGGTTTGCTGGACTTTTTAGTGCGGGTGCCAACCAGAACCTGCAGCTGGTCA

>678_S31_L001_R1_001.fastq_111_3a_19
CCCCCGCTGTGGGTATGGTGGTAGCGCACGTCCTGCGGCTGCCCCAGACCTTGTTCGACATACTGGCCGG
GGCCCATTGGGGCATCTTAGCGGGCCTAGCCTACTATTCCATGCAGGGCAATTGGGCTAAGGTCGCTATC
ATCATAGTTATGTTTTCAGGGGTCGATGCCGTAACATACACCACCGGTGGCTCTGCAGCTCGGAGTGTCA
GCAGGTTTGCTGGACTTTTTAGTGCGGGTGCCAACCGGAACCTGCAGCTGGTCA

>678_S31_L001_R1_001.fastq_112_3a_19
CCCCCGCTGTGGGTATGGTGGTAGCGCACGTCCTGCGGCTGCCCCAGACCTTGTTCGACATACTGGCCGG
GGCCCATTGGGGCATCTTAGCGGGCCTAGCCTACTATTCCATGCAGGGCAATTGGGCTAAGGTCGCTATC
ATCATAGTTATGTTTTCAGGGGTCGATGCCGTAACATACACCACCGGTGGCTCTGCAGCTCGGGGTGTCA
GCAGGTTTGCTGGACTTTTTAGTGCGGGTGCCAACCAGAACCTGCAGCTGGTCA

>678_S31_L001_R1_001.fastq_113_3a_18
CCCCCGCTGTGGGTATGGTGGTAGCGCACGTCCTGCGGCTGCCCCAGACCTTGTTCGACATACTGGCTGG
GGCCCATTGGGGCATCTTAGCGGGCCTAGCCTACTATTCCATGCAGGGCAATTGGGCTAAGGTCGCTATC
ATCATAGTTATGTTTTCAGGGGTCGATGCCGTAACATACACCACCGGTGGCTCTGCAGCTCGGAGTGTCA
GCAGGTTTGCTGGACTTTTTAGTGCGGGTGCCAACCAGAACCTGCAGCTGGTCA

>678_S31_L001_R1_001.fastq_114_3a_18
CCCCCGCTGTGGGTATGGTGGTAGCACACGTCCTGCGGCTGCCCCAGACCTTGTTCGACATACTGGCCGG
GGCCCATTGGGGCATCTTAGCGGGCCTAGCCTACTATTCCATGCAGGGCAATTGGGCTAAGGTCGCTATC
ATCATAGTTATGTTTTCAGGGGTCGATGCCGTAACATACACCACCGGTGGCTCTGCAGCTCGGAGTGTCA
GCAGGTTTGCTGGACTTTTTAGTGCGGGTGCCAACCAGAACCTGCAGCTGGTCA

>678_S31_L001_R1_001.fastq_115_3a_18
CCCCCGCTGTGGGTATGGTGGTAGCGCACGTCCTGCGGCTGCCCCAGACCTTGTTCGACATACTGGCCGG
GGCCCATTGGGGCATCTTAGCGGGCCTAGCCTACTATTCCATGCAGGGCAATTGGGCTAAGGTCGCTATC
ATCATAGTTATGTTTTCAGGGGTCGATGCCGTAACATACACCACCGGTGGCTCTGCAGCTCGGAGTGTCA
GCAGGTTTGCTGGACTTTTTAGTGCGGGTGCCAACCAGAACCTACAGCTGGTCA

>678_S31_L001_R1_001.fastq_116_3a_18
CCCCCGCTGTGGGTATGGTGGTAGCGCACGTCCTGCGGCTGCCCCAGACCTTGTTCGACATACTGGCCGG
GGCCCATTGGGGCATCTTAGCGGGCCTAGCCTACTATCCCATGCAGGGCAATTGGGCTAAGGTCGCTATC
ATCATAGTTATGTTTTCAGGGGTCGATGCCGTAACATACACCACCGGTGGCTCTGCAGCTCGGAGTGTCA
GCAGGTTTGCTGGACTTTTTAGTGCGGGTGCCAACCAGAACCTGCAGCTGGTCA

>678_S31_L001_R1_001.fastq_117_3a_18
CCCCCGCTGTGGGTATGGTGGTAGCGCATGTCCTGCGGCTGCCCCAAACCTTGTTCGACATACTGGCCGG
GGCCCATTGGGGCATCTTAGCGGGCCTAGCCTACTATTCCATGCAGGGCAATTGGGCTAAGGTCGCTATC
ATCATAGTTATGTTTTCAGGGGTCGATGCCGCAACATACGCCACCGGTGGCTCTGCAGCTCGGAGTGTCA
GTAGGTTTACTGGACTTTTTAGTGTGGGTGCCCAACAGAAACTGCAGCTGGTCA

>678_S31_L001_R1_001.fastq_118_3a_18
CCCCCGCTGTGGGTATGGTGGTAGCGCACGTCCTGCGGCTGCCCCAGACCTTGTTCGACATACTGGCCGG
GGCCCACTGGGGCATCTTAGCGGGCCTAGCCTACTATTCCATGCAGGGCAATTGGGCTAAGGTCGCTATC
ATCATAGTTATGTTTTCAGGGGTCGATGCCGTAACATACACCACCGGTGGCTCTGCAGCTCGGAGTGTCA
GCAGGTTTGCTGGACTTTTTAGTGCGGGTGCCAACCAGAACCTGCAGCTGGTCA

>678_S31_L001_R1_001.fastq_119_3a_18
CCCCCGCTGTGGGTATGGTGGTAGCGCACGTCCTGCGGCTGCCCCAGACCTTGTTCGACGTACTGGCCGG
GGCCCATTGGGGCATCTTAGCGGGCCTAGCCTACTATTCCATGCAGGGCAATTGGGCTAAGGTCGCTATC
ATCATAGTTATGTTTTCAGGGGTCGATGCCGTAACATACACCACCGGTGGCTCTGCAGCTCGGAGTGTCA
GCAGGTTTGCTGGACTTTTTAGTGCGGGTGCCAACCAGAACCTGCAGCTGGTCA

>678_S31_L001_R1_001.fastq_120_3a_18
CCCCCGCTGTGGGTATGGTGGTAGCGCACGTCCTGCGGCTGCCCCAGACCTTGTTCGACATACTGGCCGG
GGCCCATTGGGGCATCTTAGCGGGCCTAGCCTACTATTCCATGCAGGGCAATTGGGCTAAGGTCGCTATC
ATCATAGTTATGTTTTCAGGGGTCGATGCCGTAACATACACCACCGGTGGCTCTGCAGCTCGGAGTGTCA
GCAGGTTTGCTGGACTTTTTAGTGCGGGTGCCAACCAGAACCCGCAGCTGGTCA

>678_S31_L001_R1_001.fastq_121_3a_17
CCCCCGCTGTGGGTATGGTGGTAGCGCACGTCCTGCGGCTGCCCCAGACCTTGTTCGACATACTGGCCGG
GGCCCATTGGGGCATCTTAGCGGGCCTAGCCTACTATTCCATGCAGGGCAATTGGGCTAAGGTCGCTATC
ATCATAGTTATGTCTTCAGGGGTCGATGCCGTAACATACACCACCGGTGGCTCTGCAGCTCGGAGTGTCA
GCAGGTTTGCTGGACTTTTTAGTGCGGGTGCCAACCAGAACCTGCAGCTGGTCA

>678_S31_L001_R1_001.fastq_122_3a_17
CCCCCGCTGTGGGTATGGTAGTAGCGCACGTCCTGCGGCTGCCCCAGACCTTGTTCGACATACTGGCCGG
GGCCCATTGGGGCATCTTAGCGGGCCTAGCCTACTATTCCATGCAGGGCAATTGGGCTAAGGTCGCTATC
ATCATAGTTATGTTTTCAGGGGTCGATGCCGTAACATACACCACCGGTGGCTCTGCAGCTCGGAGTGTCA
GCAGGTTTGCTGGACTTTTTAGTGCGGGTGCCAACCAGAACCTGCAGCTGGTCA

>678_S31_L001_R1_001.fastq_123_3a_17
CCCCCGCTGTGGGTATGGTGGTAGCGCACGTCCTGCGGCTGCCCCAGACCTTGTTCGACATACTGGCCGG
GGCCCATTGGGGCATCTTAGCGGGCCTAGCCTACTATTCCATGCAGGGCAATTGGGCTAAGGTCGCTATC
ATCATAGTTATGTTTTCAGGGGCCGATGCCGTAACATACACCACCGGTGGCTCTGCAGCTCGGAGTGTCA
GCAGGTTTGCTGGACTTTTTAGTGCGGGTGCCAACCAGAACCTGCAGCTGGTCA

>678_S31_L001_R1_001.fastq_124_3a_17
CCCCCGCTGTGGGTATGGTGGTAGCGCACGTCCTGCGGCTGCCCCAGACCTTGTTCGACATACTGGCCGG
GGCCCATTGGGGCATCTTAGCGGGCCTAGCCTACCATTCCATGCAGGGCAATTGGGCTAAGGTCGCTATC
ATCATAGTTATGTTTTCAGGGGTCGATGCCGTAACATACACCACCGGTGGCTCTGCAGCTCGGAGTGTCA
GCAGGTTTGCTGGACTTTTTAGTGCGGGTGCCAACCAGAACCTGCAGCTGGTCA

>678_S31_L001_R1_001.fastq_125_3a_17
CCCCCGCTGTGGGTATGGTGGTAGCGCACGTCCTGCGGCTGCCCCAGACCTTGTTCGACATACTGGCCGG
GGCCCATTGGGGCATCTTAGCGGGCCTAGCCTACTATTCCATGCAGGGCAATTGGGCTAAGGTCGCTATC
ATCATAGTTATGTTTTCAGGGGTCGATGCCGTAACATACACCACCGGTGGCTCTGCAGCTCGGAGTGTCA
GCAGGTTTGCTGGACTTTTTAGTGCGGGTGCCAACCAGAACCTGCAGCTGGCCA

>678_S31_L001_R1_001.fastq_126_3a_17
CCCCCGCTGTGGGTATGGTGGTAGCGCACGTCCTGCGGCTGCCCCAGACCTTGTTCGACATACTGGCCGG
GGCCCATTGGGGCATCTTAGCGGGCCTAGCCTACTATTCCATGCAGGGCAATTGGGCTAAGGTCGCTATC
ATCATAGTTATGTTTTCAGGGGTCGATGCCGCAACATACACCACCGGTGCCTCTGCAGCTCGGAGTGTCC
AAGGGCTTACTGGACTTTTTAGTGTGGGTGCCCAACAGAAACTCCAGCTGGTCA

>678_S31_L001_R1_001.fastq_127_3a_17
CCCCCGCTGTGGGTATGGTGGTAGCGCACGTCCTGCGGCTGCCCCAGACCTTGTTCGACATACTGGCCGG
GGCCCATTGGGGCATCTTAGCGGGCCTAGCCTACTATTCCATGCAGGGCGATTGGGCTAAGGTCGCTATC
ATCATAGTTATGTTTTCAGGGGTCGATGCCGTAACATACACCACCGGTGGCTCTGCAGCTCGGAGTGTCA
GCAGGTTTGCTGGACTTTTTAGTGCGGGTGCCAACCAGAACCTGCAGCTGGTCA

>678_S31_L001_R1_001.fastq_128_3a_17
CCCCCGCTGTGGGTATGGTGGTAGCGCACGTCCTGCGGCTGCCCCAGACCTTGTTCGACATACTGGCCGG
GGCCCATTGGGGCATCTTAGCGGGCCTAGCCTACTATTCCATGCAGGGCAATTGGGCTAAGGTCGCTATC
ATCATAGTTATGTTTTCAGGGGTCGATGCCGTAACATACACCACCGGTGGCTCTGCAGCTCGGAGTGTCA
GCAGGTTTGCTGGACTTTTTAGTGCGGGTGCTAACCAGAACCTGCAGCTGGTCA

>678_S31_L001_R1_001.fastq_129_3a_17
CCCCCGCTGTGGGTATGGTGGTAGCGCACGTCCTGCGGCTGCCCCAGACCTTGTCCGACATACTGGCCGG
GGCCCATTGGGGCATCTTAGCGGGCCTAGCCTACTATTCCATGCAGGGCAATTGGGCTAAGGTCGCTATC
ATCATAGTTATGTTTTCAGGGGTCGATGCCGTAACATACACCACCGGTGGCTCTGCAGCTCGGAGTGTCA
GCAGGTTTGCTGGACTTTTTAGTGCGGGTGCCAACCAGAACCTGCAGCTGGTCA

>678_S31_L001_R1_001.fastq_130_3a_17
CCCCCGCTGTGGGTATGGTGGTAGCGCACGTCCTGCGGCTGCCCCAGACCTTGTTCGACATACTGGCCGG
GGCCCATTGGGGCATCTTAGCGGGCCTGGCCTACTATTCCATGCAGGGCAATTGGGCTAAGGTCGCTATC
ATCATAGTTATGTTTTCAGGGGTCGATGCCGTAACATACACCACCGGTGGCTCTGCAGCTCGGAGTGTCA
GCAGGTTTGCTGGACTTTTTAGTGCGGGTGCCAACCAGAACCTGCAGCTGGTCA

>678_S31_L001_R1_001.fastq_131_3a_17
CCCCCGCTGTGGGTATGGTGGTAGCGCACGTCCTGCGGCTGCCCCAGACCTTGTTCGACATACTGGCCGG
GGCCCATTGGGGCATCTTAGCGGGCCTAGCCTACTATTCCATGCAGGGCAATTGGGCTAAGGTCGCTATC
ATCATAGTTATGTTTTCAGGGGTCGATGCCGTAACATACACCACCGGTGGCTCTGCAGCTCGGAGTGTCA
GCAGGTTTGCTGGACTTTTTAGTGCGGGTGCCAACCAGAACCTGCAGCCGGTCA

>678_S31_L001_R1_001.fastq_132_3a_17
CCCCCGCTGTGGGTATGGTGGTAGCGCACGTCCTGCGGCTGCCCCAGACCTTGTTCGACATACTGGCCGG
GGCCCATTGGGGCATCTTAGCGGGCCTAGCCTACTATTCCATGCAGGGCAATTGGGCTAAGGTCGCTATC
ATCATAGTTATGTTTTCAGGGGTCGATGCCGTAACATACACCACCGGTGGCTCTGCAGCTCGGAGTGTCA
GCAGGTTCGCTGGACTTTTTAGTGCGGGTGCCAACCAGAACCTGCAGCTGGTCA

>678_S31_L001_R1_001.fastq_133_3a_16
CCCCCGCTGTGGGTATGGTGGTAGCGCACGTCCTGCGGCTGCCCCAGACCTTGTTCGACATACTGGCCGG
GGCCCATTGGGGCATCTTAGCGGGCCTAGCCTACTATTCCATGCAGGGCAATTGGGCTAAGGTCGCTATC
ATCATAGTTATGTTTTCAGGGGTCGATGCCGTAACATACACCACCGGTGGCTCTGCAGCTCGGAGTGTCA
GCAGGTTTGCTGGACTTTTTAGTGCGGGTGTCAACCAGAACCTGCAGCTGGTCA

>678_S31_L001_R1_001.fastq_134_3a_16
CCCCCGCTGTGGGTATGGTGGTAGCGCACGTCCTGCGGCTGCCCCAGACCTTGTTCGACATACTGGCCGG
GGCCCATTGGGGCATCTTAGCGGGCCTAGCCTACTATTCCATGCAGGGCAATTGGGCTAAGGTCGCTATC
ATCATAGTTATGTTTTCAGGGGTCGATGCCGTAACATACACCACCGGTGGCTCTGCAGCTCGGAGTGTCA
GCAGGTTTGCTGGACTTTTTAGTGCGGGTGCCAACCAGAACCTGCAGTTGGTCA

>678_S31_L001_R1_001.fastq_135_3a_16
CCCCCGCTGTGGGTATGGTGGTAGCGCACGTCCTGCGGCTGCCCCAGACCTTGTTCGACATACTGGCCGG
GGCCCATTGGGGCATCTTAGCGGGCCTAGCCTACTATTCCATGCAGGGCAATTGGGCTAAGGTCGCTATC
ATCATAGTTATGTTTTCAGGGGTCGATGCCGTAACATACACCACCGGTGGCTCTGCAGCTCGGAGTGTCA
GCAGGTTTGCTGGACTTTTTAGTGCGGGTGCCAACCAGAACCTGCAGCTGGTTA

>678_S31_L001_R1_001.fastq_136_3a_16
CCCCCGCTGTGGGTATGGTGGTAGCGCACGTCCTGCGGCTGCCCCAGACCTTGTTCGACATACTGGCCGG
GGCCCATTGGGGCATCTTAGCGAGCCTAGCCTACTATTCCATGCAGGGCAATTGGGCTAAGGTCGCTATC
ATCATAGTTATGTTTTCAGGGGTCGATGCCGTAACATACACCACCGGTGGCTCTGCAGCTCGGAGTGTCA
GCAGGTTTGCTGGACTTTTTAGTGCGGGTGCCAACCAGAACCTGCAGCTGGTCA

>678_S31_L001_R1_001.fastq_137_3a_16
CCCCCGCTGTGGGTATGGTGGTAGCGCACGTCCTGCGGCTGCCCCAGACCTTGTTCGACATACTGGCCGG
GGCCCATTGGGGCGTCTTAGCGGGCCTAGCCTACTATTCCATGCAGGGCAATTGGGCTAAGGTCGCTATC
ATCATAGTTATGTTTTCAGGGGTCGATGCCGTAACATACACCACCGGTGGCTCTGCAGCTCGGAGTGTCA
GCAGGTTTGCTGGACTTTTTAGTGCGGGTGCCAACCAGAACCTGCAGCTGGTCA

>678_S31_L001_R1_001.fastq_138_3a_16
CCCCCGCTGTGGGTATGGTGGTAGCGCACGTCCTGCGGCTGCCCCAGACCTTGTTCGACATACTGGCCGG
GGCCCATTGGGGCATCTTAGCGGGCCTAGCCTACTATTCTATGCAGGGCAATTGGGCTAAGGTCGCTATC
ATCATAGTTATGTTTTCAGGGGTCGATGCCGTAACATACACCACCGGTGGCTCTGCAGCTCGGAGTGTCA
GCAGGTTTGCTGGACTTTTTAGTGCGGGTGCCAACCAGAACCTGCAGCTGGTCA

>678_S31_L001_R1_001.fastq_139_3a_16
CTCCCGCTGTGGGTATGGTGGTAGCGCACGTCCTGCGGCTGCCCCAGACCTTGTTCGACATACTGGCCGG
GGCCCATTGGGGCATCTTAGCGGGCCTAGCCTACTATTCCATGCAGGGCAATTGGGCTAAGGTCGCTATC
ATCATAGTTATGTTTTCAGGGGTCGATGCCGTAACATACACCACCGGTGGCTCTGCAGCTCGGAGTGTCA
GCAGGTTTGCTGGACTTTTTAGTGCGGGTGCCAACCAGAACCTGCAGCTGGTCA

>678_S31_L001_R1_001.fastq_140_3a_16
CCCCCGCTGTGGGTATGGTGGTAGCGCACGTCCTGCGGCTGCCCCAGACCTTGTTCGACATACTGGCCGG
GGCCCATTGGGGCATCTTAGCGGGCCTAGCCTACTATTCCATGCAGGGCAATTGGGCTAAGGTCGCTATC
ATCATAGTTATGTTTTCAGGGGTCGATGCCGTAACGTACACCACCGGTGGCTCTGCAGCTCGGAGTGTCA
GCAGGTTTGCTGGACTTTTTAGTGCGGGTGCCAACCAGAACCTGCAGCTGGTCA

>678_S31_L001_R1_001.fastq_141_3a_16
CCCCCGCTGTGGGTATGGTGGTAGCGCACGTCCTGCGGCTGCCCCAGACCTTGTTCGACATACTGGCCGG
GGCCCATTGGGGCATCTTAGCGGGCCTAGCCTACTATTCCATGCAGGGCAATTGGGCTAAGGTCGCTATC
ATCATAGTTATGTTTTCAGGGGTCGATGCCGTAACATACACCACCGGTGGCTCTGCAGCTCGGAGTGTCA
GCAGGTCTGCTGGACTTTTTAGTGCGGGTGCCAACCAGAACCTGCAGCTGGTCA

>678_S31_L001_R1_001.fastq_142_3a_16
CCCCCGCTGTGGGTATGGTGGTAGCGCACGTCCTGCGGCTGCCCCAGACCTTGTTCGACATACTGGCCGG
GACCCATTGGGGCATCTTAGCGGGCCTAGCCTACTATTCCATGCAGGGCAATTGGGCTAAGGTCGCTATC
ATCATAGTTATGTTTTCAGGGGTCGATGCCGTAACATACACCACCGGTGGCTCTGCAGCTCGGAGTGTCA
GCAGGTTTGCTGGACTTTTTAGTGCGGGTGCCAACCAGAACCTGCAGCTGGTCA

>678_S31_L001_R1_001.fastq_143_3a_15
CCCCCGCTGTGGGTATGGTGGTAGCGCACGTCCTGCGGCTGCCCCAGACCTTGTTCGACATACTGGCCGG
GGCCCATTGGGGCATCTTAGTGGGCCTAGCCTACTATTCCATGCAGGGCAATTGGGCTAAGGTCGCTATC
ATCATAGTTATGTTTTCAGGGGTCGATGCCGTAACATACACCACCGGTGGCTCTGCAGCTCGGAGTGTCA
GCAGGTTTGCTGGACTTTTTAGTGCGGGTGCCAACCAGAACCTGCAGCTGGTCA

>678_S31_L001_R1_001.fastq_144_3a_15
CCCCCGCTGTGGGTATGGTGGTAGCGCACGTCCTGCGGCTGCCCCAGACCTTGTTCGACATACTGGCCGG
GGCCCATTGGGGCATCTTAGCGGGCCTAGCCTACTATTCCATGCAGGGCAATTGGGCTAAGGTCGCTATC
ATCATAGTTATGTTTTCAGGGATCGATGCCGTAACATACACCACCGGTGGCTCTGCAGCTCGGAGTGTCA
GCAGGTTTGCTGGACTTTTTAGTGCGGGTGCCAACCAGAACCTGCAGCTGGTCA

>678_S31_L001_R1_001.fastq_145_3a_15
CCCCCGCTGTGGGTATGGTGGTAGCGCACGTCCTGTGGCTGCCCCAGACCTTGTTCGACATACTGGCCGG
GGCCCATTGGGGCATCTTAGCGGGCCTAGCCTACTATTCCATGCAGGGCAATTGGGCTAAGGTCGCTATC
ATCATAGTTATGTTTTCAGGGGTCGATGCCGTAACATACACCACCGGTGGCTCTGCAGCTCGGAGTGTCA
GCAGGTTTGCTGGACTTTTTAGTGCGGGTGCCAACCAGAACCTGCAGCTGGTCA

>678_S31_L001_R1_001.fastq_146_3a_15
CCCCCGCTGTGGGTATGGTGGTAGCGCACGTCCTGCGGCTGCCCCAGACCTTGTTCGACATACTGGCCGG
GGCCCATTGGGGCATCTTAGCGGGCCTAGCCTACTATTCCATGCAGGGCAATTGGGCTAAGGTCGCTATC
ATCATAGTTATGTTTTCAGGGGTCGATGCCGTAACATACACCACCGGTGGCTCTGCAGCTCAGAGTGTCA
GCAGGTTTGCTGGACTTTTTAGTGCGGGTGCCAACCAGAACCTGCAGCTGGTCA

>678_S31_L001_R1_001.fastq_147_3a_15
CCCCCGCTGTGGGTATGGTGGTAGCGCACGTCCTGCGGCTGCCCCAGACCTTGTTCGACATACTGGCCGG
GGCCCATTGGGGCATCTTAGCGGGCCTAGCCTACTATTCCATGCAGGGCAATTGGGCTAAGGTCGCTATC
ATCATAGTTATGTTTTCAGGGGTCGGTGCCGTAACATACACCACCGGTGGCTCTGCAGCTCGGAGTGTCA
GCAGGTTTGCTGGACTTTTTAGTGCGGGTGCCAACCAGAACCTGCAGCTGGTCA

>678_S31_L001_R1_001.fastq_148_3a_15
CCCCCGCTGTGGGTATGGTGGTAGCGCACGTCCTGCGGCTGCCCCAGACCTTGTTCGACACACTGGCCGG
GGCCCATTGGGGCATCTTAGCGGGCCTAGCCTACTATTCCATGCAGGGCAATTGGGCTAAGGTCGCTATC
ATCATAGTTATGTTTTCAGGGGTCGATGCCGTAACATACACCACCGGTGGCTCTGCAGCTCGGAGTGTCA
GCAGGTTTGCTGGACTTTTTAGTGCGGGTGCCAACCAGAACCTGCAGCTGGTCA

>678_S31_L001_R1_001.fastq_149_3a_15
CCCCCGCTGTGGGTATGGTGGTAGCGCACGTCCTGCGGCTGCCCCAGACCTTGTTCGACATACTGGCCGG
GGCCCATTGGGGCATCTTAGCGGGCCTAGCCTACTATTCCATGCAGGGCAATTGGGCTAAGGTCGCTATC
ATCATAGTTATGTTTTCAGGGGTCGATGCCGTAACATACACCACCGGTGGCTCTGCAGCTCGGAGTGTCA
GCAGGTTTGCTGGACTTTTTAGTACGGGTGCCAACCAGAACCTGCAGCTGGTCA

>678_S31_L001_R1_001.fastq_150_3a_15
CCCCCGCTGTGGGTACGGTGGTAGCGCACGTCCTGCGGCTGCCCCAGACCTTGTTCGACATACTGGCCGG
GGCCCATTGGGGCATCTTAGCGGGCCTAGCCTACTATTCCATGCAGGGCAATTGGGCTAAGGTCGCTATC
ATCATAGTTATGTTTTCAGGGGTCGATGCCGTAACATACACCACCGGTGGCTCTGCAGCTCGGAGTGTCA
GCAGGTTTGCTGGACTTTTTAGTGCGGGTGCCAACCAGAACCTGCAGCTGGTCA

>678_S31_L001_R1_001.fastq_151_3a_15
CCCCCGCTGTGGGTATGGTGGTAGCGCACGTCCTGCGGCTGCCCCAGACCTTGTTCGACATACTGGCCGG
GGCCCATTGGGGCATCTTAGCGGGCCTAGCCTACTATTCCATGCAGGGCAATTGGGCTAAGGTCGCTATC
ATCATAGTTATGTTTTCAGGGGTCGATGCCGTAACATACACCACCGGTGGCTCTGCAGCCCGGAGTGTCA
GCAGGTTTGCTGGACTTTTTAGTGCGGGTGCCAACCAGAACCTGCAGCTGGTCA

>678_S31_L001_R1_001.fastq_152_3a_15
CCCCCGCTGTGGGTATGGTGGTAGCGCACGTCCTGCGGCTGCCCCAGACCTTGTTCGACATACTGGCCGG
GGCCCATTGGGGCATCTCAGCGGGCCTAGCCTACTATTCCATGCAGGGCAATTGGGCTAAGGTCGCTATC
ATCATAGTTATGTTTTCAGGGGTCGATGCCGTAACATACACCACCGGTGGCTCTGCAGCTCGGAGTGTCA
GCAGGTTTGCTGGACTTTTTAGTGCGGGTGCCAACCAGAACCTGCAGCTGGTCA

>678_S31_L001_R1_001.fastq_153_3a_15
CCCCCGCTGTGGGTATGGTGGTGGCGCACGTCCTGCGGCTGCCCCAGACCTTGTTCGACATACTGGCCGG
GGCCCATTGGGGCATCTTAGCGGGCCTAGCCTACTATTCCATGCAGGGCAATTGGGCTAAGGTCGCTATC
ATCATAGTTATGTTTTCAGGGGTCGATGCCGTAACATACACCACCGGTGGCTCTGCAGCTCGGAGTGTCA
GCAGGTTTGCTGGACTTTTTAGTGCGGGTGCCAACCAGAACCTGCAGCTGGTCA

>678_S31_L001_R1_001.fastq_154_3a_15
CCCCCGCTGTGGGTATGGTGGTAGCGCACGTCCTGCGGCTGCCCCAGATCTTGTTCGACATACTGGCCGG
GGCCCATTGGGGCATCTTAGCGGGCCTAGCCTACTATTCCATGCAGGGCAATTGGGCTAAGGTCGCTATC
ATCATAGTTATGTTTTCAGGGGTCGATGCCGTAACATACACCACCGGTGGCTCTGCAGCTCGGAGTGTCA
GCAGGTTTGCTGGACTTTTTAGTGCGGGTGCCAACCAGAACCTGCAGCTGGTCA

>678_S31_L001_R1_001.fastq_155_3a_15
CCCCCGCTGTGGGTATGGTGGTAGCGCACGTCCTGCGGCTGCCCCAGACCTTGTTCGACATACTGGCCGG
GGCCCATTGGGGCATCTTAGCGGGCCTAGCCTACTATTCCATGCAGGGCAATTGGGCTAAGGTCGCTATC
GTCATAGTTATGTTTTCAGGGGTCGATGCCGTAACATACACCACCGGTGGCTCTGCAGCTCGGAGTGTCA
GCAGGTTTGCTGGACTTTTTAGTGCGGGTGCCAACCAGAACCTGCAGCTGGTCA

>678_S31_L001_R1_001.fastq_156_3a_15
CCCCCGCTGTGGGTATGGTGGTAGCGCACGTCCTGCGGCTGCCCCAGACCTTGTTCGACATACTGGCCGG
GGCCCATTGGGGCATCTTAGCGGGCCTAGCCTACTATTCCATGCAGGGCAATTGGGCTAAGGTCGCTATC
ATCATAGTTATGTTTTCAGGGGTCGATGCCGTAACATACACCACCGGTGGCTCTGCAGCTCGGAGTGTCA
GCAGGTTTGCTGGACTTTTTAGTGTGGGTGCCCAACAGAAACTCCAGCTGGTCA

>678_S31_L001_R1_001.fastq_157_3a_15
CCCCCGCTGTGGGTATGGTGGTAGCGCACGTCCTACGGCTGCCCCAGACCTTGTTCGACATACTGGCCGG
GGCCCATTGGGGCATCTTAGCGGGCCTAGCCTACTATTCCATGCAGGGCAATTGGGCTAAGGTCGCTATC
ATCATAGTTATGTTTTCAGGGGTCGATGCCGTAACATACACCACCGGTGGCTCTGCAGCTCGGAGTGTCA
GCAGGTTTGCTGGACTTTTTAGTGCGGGTGCCAACCAGAACCTGCAGCTGGTCA

>678_S31_L001_R1_001.fastq_158_3a_15
CCCCCGCTGTGGGTATGGTGGTAGCGCACGTCCTGCGGCTGCCCCAGACCTTGTTCGACATACTGGCCGG
GGCCCATTGGGGCATCTTAGCGGGCCTAGCCTACTATTCCATGCAGGGCAATTGGGCTAAGGTCGCTATC
ATTATAGTTATGTTTTCAGGGGTCGATGCCGTAACATACACCACCGGTGGCTCTGCAGCTCGGAGTGTCA
GCAGGTTTGCTGGACTTTTTAGTGCGGGTGCCAACCAGAACCTGCAGCTGGTCA

>678_S31_L001_R1_001.fastq_160_3a_14
CCCCCGCTGTGGGTATGGTGGTAGCGCACGTCCTGCGGCTGCCCCAGACCTTGTTCGACATACTGGCCGG
GGCCCATTGGGGCATCTTAGCGGGCCTAGCCTACTATTCCATGCAGGGCAATTGGGCTAAGGTCGCTATC
ATCATAGTTATGTTTTCAGGGGTCGATGCCGTAACATACACCACCGGTGGCTCTGTAGCTCGGAGTGTCA
GCAGGTTTGCTGGACTTTTTAGTGCGGGTGCCAACCAGAACCTGCAGCTGGTCA

>678_S31_L001_R1_001.fastq_161_3a_14
CCCCCGCTGTGGGTATGGTGGTAGCGCACGTCCTGCGGCTGCCCCAGACCTTATTCGACATACTGGCCGG
GGCCCATTGGGGCATCTTAGCGGGCCTAGCCTACTATTCCATGCAGGGCAATTGGGCTAAGGTCGCTATC
ATCATAGTTATGTTTTCAGGGGTCGATGCCGTAACATACACCACCGGTGGCTCTGCAGCTCGGAGTGTCA
GCAGGTTTGCTGGACTTTTTAGTGCGGGTGCCAACCAGAACCTGCAGCTGGTCA

>678_S31_L001_R1_001.fastq_162_3a_14
CCCCCGCTGTGGGTATGGTGGTAGCGCACGTCCTGCGGCTGCCCCAGACCTTGTTCGACATACTGGCCGG
AGCCCATTGGGGCATCTTAGCGGGCCTAGCCTACTATTCCATGCAGGGCAATTGGGCTAAGGTCGCTATC
ATCATAGTTATGTTTTCAGGGGTCGATGCCGTAACATACACCACCGGTGGCTCTGCAGCTCGGAGTGTCA
GCAGGTTTGCTGGACTTTTTAGTGCGGGTGCCAACCAGAACCTGCAGCTGGTCA

>678_S31_L001_R1_001.fastq_163_3a_14
CCCCCGCTGTGGGTATGGTGGTAGCGCATGTCCTGCGGCTGCCCCAAACCTTGTTCGACATACTGGCCGG
GGCCCATTGGGGCATCTTAGCGGGCCTAGCCTACTATTCCATGCAGGGCAATTGGGCTAAGGTCGCTATC
ATCATAGTTATGTTTTCAGGGGTCGATGCCGTAACATACACCACCGGTGGCTCTGCAGCTCGGAGTGTCA
GCAGGTTTGCTGGACTTTTTAGTGCGGGTGCCAACCAGAACCTGCAGCTGGTCA

>678_S31_L001_R1_001.fastq_164_3a_14
CCCCCGCCGTGGGTATGGTGGTAGCGCACGTCCTGCGGCTGCCCCAGACCTTGTTCGACATACTGGCCGG
GGCCCATTGGGGCATCTTAGCGGGCCTAGCCTACTATTCCATGCAGGGCAATTGGGCTAAGGTCGCTATC
ATCATAGTTATGTTTTCAGGGGTCGATGCCGTAACATACACCACCGGTGGCTCTGCAGCTCGGAGTGTCA
GCAGGTTTGCTGGACTTTTTAGTGCGGGTGCCAACCAGAACCTGCAGCTGGTCA

>678_S31_L001_R1_001.fastq_165_3a_14
CCCCCGCTGTGGGTATGGTGGTAGCGCACGTCCTGCGGCTGCCCCAGACCTTGTTCGACATACTGGCCGG
GGCTCATTGGGGCATCTTAGCGGGCCTAGCCTACTATTCCATGCAGGGCAATTGGGCTAAGGTCGCTATC
ATCATAGTTATGTTTTCAGGGGTCGATGCCGTAACATACACCACCGGTGGCTCTGCAGCTCGGAGTGTCA
GCAGGTTTGCTGGACTTTTTAGTGCGGGTGCCAACCAGAACCTGCAGCTGGTCA

>678_S31_L001_R1_001.fastq_166_3a_14
CCCCCGCTGTGGGTATGGTGGTAGCGCACGTCCTGCGGCTGCCCCAGACCTTGTTCGACATACTGGCCGG
GGCCCATTGGGGCATCTTAGCGGGCCTAGCCTACTATTCCATGCAGGGCAATTGGGCTAAGGTCGCTGTC
ATCATAGTTATGTTTTCAGGGGTCGATGCCGTAACATACACCACCGGTGGCTCTGCAGCTCGGAGTGTCA
GCAGGTTTGCTGGACTTTTTAGTGCGGGTGCCAACCAGAACCTGCAGCTGGTCA

>678_S31_L001_R1_001.fastq_167_3a_14
CCCCCGCTGTGGGTATGGTGGTAGCGCACGTCCTGCGGCTACCCCAGACCTTGTTCGACATACTGGCCGG
GGCCCATTGGGGCATCTTAGCGGGCCTAGCCTACTATTCCATGCAGGGCAATTGGGCTAAGGTCGCTATC
ATCATAGTTATGTTTTCAGGGGTCGATGCCGTAACATACACCACCGGTGGCTCTGCAGCTCGGAGTGTCA
GCAGGTTTGCTGGACTTTTTAGTGCGGGTGCCAACCAGAACCTGCAGCTGGTCA

>678_S31_L001_R1_001.fastq_168_3a_13
CCCCCGCTGTGGGTATGGTGGTAGCGCACGTCCTGCGGCTGCCCCAGACCTTGTTCGACATACTGGCCGG
GGCCCATTGGGGCATCTTAGCGGGCCTAGCCTACTATTCCATGCGGGGCAATTGGGCTAAGGTCGCTATC
ATCATAGTTATGTTTTCAGGGGTCGATGCCGTAACATACACCACCGGTGGCTCTGCAGCTCGGAGTGTCA
GCAGGTTTGCTGGACTTTTTAGTGCGGGTGCCAACCAGAACCTGCAGCTGGTCA

>678_S31_L001_R1_001.fastq_169_3a_13
CCCCCGCTGTGGGTATGGTGGTAGCGCACGTCCTGCGGCTGCCCCAGACCTTGTTCGACATACTGGCCGG
GGCCCATTGGGGTATCTTAGCGGGCCTAGCCTACTATTCCATGCAGGGCAATTGGGCTAAGGTCGCTATC
ATCATAGTTATGTTTTCAGGGGTCGATGCCGTAACATACACCACCGGTGGCTCTGCAGCTCGGAGTGTCA
GCAGGTTTGCTGGACTTTTTAGTGCGGGTGCCAACCAGAACCTGCAGCTGGTCA

>678_S31_L001_R1_001.fastq_170_3a_13
CCCCCGCTGTGGGTATGGTGGTAGCGCACGTCCTGCGGCTGCCCCAGACCTCGTTCGACATACTGGCCGG
GGCCCATTGGGGCATCTTAGCGGGCCTAGCCTACTATTCCATGCAGGGCAATTGGGCTAAGGTCGCTATC
ATCATAGTTATGTTTTCAGGGGTCGATGCCGTAACATACACCACCGGTGGCTCTGCAGCTCGGAGTGTCA
GCAGGTTTGCTGGACTTTTTAGTGCGGGTGCCAACCAGAACCTGCAGCTGGTCA

>678_S31_L001_R1_001.fastq_171_3a_13
CCCCCGCTGTGGGTATGGTGGTAGCGCACGTCCTGCGGCTGCCCCAGACCTTGTTCGACATACTGGCCGG
GGCCCATTGGGGCATCTTAGCGGGCCTAGCCTACTATTCCGTGCAGGGCAATTGGGCTAAGGTCGCTATC
ATCATAGTTATGTTTTCAGGGGTCGATGCCGTAACATACACCACCGGTGGCTCTGCAGCTCGGAGTGTCA
GCAGGTTTGCTGGACTTTTTAGTGCGGGTGCCAACCAGAACCTGCAGCTGGTCA

>678_S31_L001_R1_001.fastq_172_3a_13
CCCCCGCTGTGGGTATGGTGGTAGCGCACGTCCTGCGGCTGCCCCAGACCTTGTTCGACATACTGGCCGG
GGCCCATTGGGGCATCTTAGCGGGCCTAGCCTACTATTCCATGCAGGGCAATTGGGCTAAGGTCGCTATC
ATCATAGTTATGTTTTCAGGGGTCGATGCCGTAACATACACCACCAGTGGCTCTGCAGCTCGGAGTGTCA
GCAGGTTTGCTGGACTTTTTAGTGCGGGTGCCAACCAGAACCTGCAGCTGGTCA

>678_S31_L001_R1_001.fastq_173_3a_13
CCCCCGCTGTGGGTATGGTGGTAGCGCACGTCCTGCGGCTGCCCCAGACCTTGTTCGACATACTGGCCGG
GGCCCATTGGGGCATCTTAGCGGGCCTAGCCTACTATTCCATGCAGGGCAATTGGGCTAAGGTCGCTATC
ATCATAGTTATGTTTTCAGGGGTCGATGCCGTAACATACACCACCGGTGGCTCTGCAGCTCGGAGTGTCA
GCAGGTTTGCTGGACTTTTTAGTGTGGGTGCCCAACAGAAACTGCAGCTGGTCA

>678_S31_L001_R1_001.fastq_174_3a_13
CCCCCGCTGTGGGTATGGTGGTAGCGCACGTCCTGCGGCTGCCCCAGACCTTGTTCGACATACTGGCCGG
GGCCCATTGGGGCATCTTAGCGGGCCTAGCCTACTATTCCATGCAGGGCAATTGGGCTAAGGTCGCTATT
ATCATAGTTATGTTTTCAGGGGTCGATGCCGTAACATACACCACCGGTGGCTCTGCAGCTCGGAGTGTCA
GCAGGTTTGCTGGACTTTTTAGTGCGGGTGCCAACCAGAACCTGCAGCTGGTCA

>678_S31_L001_R1_001.fastq_175_3a_13
CCCCCGCTGTGGGTGTGGTGGTAGCGCACGTCCTGCGGCTGCCCCAGACCTTGTTCGACATACTGGCCGG
GGCCCATTGGGGCATCTTAGCGGGCCTAGCCTACTATTCCATGCAGGGCAATTGGGCTAAGGTCGCTATC
ATCATAGTTATGTTTTCAGGGGTCGATGCCGTAACATACACCACCGGTGGCTCTGCAGCTCGGAGTGTCA
GCAGGTTTGCTGGACTTTTTAGTGCGGGTGCCAACCAGAACCTGCAGCTGGTCA

>678_S31_L001_R1_001.fastq_176_3a_13
CCCCCGCTGTGGGTATGGTGGTAGCGCACGTCCTGCGGCTGCCCCAGACCTTGTTCGACATACTGGCCGG
GGCCCATTGGGGCATCTTAGCGGGCCTAGCCTACTATTCCATGCAGGGCAATTGGGCTAAGGTCGCTATC
ATCATAGTTATGTTTTCAGGGGTCAATGCCGTAACATACACCACCGGTGGCTCTGCAGCTCGGAGTGTCA
GCAGGTTTGCTGGACTTTTTAGTGCGGGTGCCAACCAGAACCTGCAGCTGGTCA

>678_S31_L001_R1_001.fastq_177_3a_13
CCCCCGCTGTGGGTATGGTGGTAGCGCACGTCCTGCGGCTGCCCCAGACCTTGTTCGACATACTGGCCGG
GGCCCATTGGGGCATCTTAGCGGGCCTAGCCTACTATTCCATGCAGGGCAATTGGGCTAAGGTCGCTATC
ATCATAGTTATGTTTTCAGGGGTCGATGCCGTAACATACACCACCGGTGACTCTGCAGCTCGGAGTGTCA
GCAGGTTTGCTGGACTTTTTAGTGCGGGTGCCAACCAGAACCTGCAGCTGGTCA

>678_S31_L001_R1_001.fastq_178_3a_13
CCCCCGCTGTGGGTATGGTGGTAGCGCACGTCCTGCGGCTGCCCCAGACCTTGTTCGACATACTGGCCGG
GGCCCATTGGGGCATCTTAGCGGGCCTAGCCTACTATTCCATGCAGGGCAATTGGGCTAAGGTCGCTATC
ATCATAGTTATGTTTTCAGGGGTCGATGCCGTAACATACACCACCGGTGGCTCTGCAGCTCGGAGTGTCA
GCAGGTTTGCTGGACTTTCTAGTGCGGGTGCCAACCAGAACCTGCAGCTGGTCA

>678_S31_L001_R1_001.fastq_179_3a_12
CCCCCGCTGTGGGTATGGTGGTAGCGCACGTCCTGCGGCTGCCCCAGACCTTGTTCGACATACTGGCCGG
GGCCCATTGGGGCATCTTAGCGGGCCTAGCCTACTATTCCATGCAGGGCAATTGGGCAAAGGTCGCTATC
ATCATAGTTATGTTTTCAGGGGTCGATGCCGTAACATACACCACCGGTGGCTCTGCAGCTCGGAGTGTCA
GCAGGTTTGCTGGACTTTTTAGTGCGGGTGCCAACCAGAACCTGCAGCTGGTCA

>678_S31_L001_R1_001.fastq_180_3a_12
CCCCCGCTGTGGGTATGGTGGTAGCGCACGTCCTGCGGCTGCCCCAGACCTTGTTCGACATACTGGCCGG
GGCCCATTGGGGCATCTTAGCGGGCCTAGCCTACTATTCCATGCAGGGCAATTGGGCTAAGGTCGCTATC
ATCATGGTTATGTTTTCAGGGGTCGATGCCGCAACATACACCACCGGTGCCTCTGCAGCTCGGAGTGTCC
AAGGGCTTACTGGACTTTTTAGTGCGGGTGCCAACCAGAACCTGCAGCTGGTCA

>678_S31_L001_R1_001.fastq_181_3a_12
CCCCCGCTGTGGGTATGGTGGTAGCGCACGTCCTGCGGCTGCCCCAGACCTTGTTCGACATACTGGCCGG
GGCCCATTGGGGCATCTTAGCGGGCCTAGCCTACTATTCCATGCAGGGCAATTGGGCTAAGGTCGCTATC
ATCATAGTTATGTTTTCAGGGGTCGATGCCGTAACATACACCACCGGTGGCTCTACAGCTCGGAGTGTCA
GCAGGTTTGCTGGACTTTTTAGTGCGGGTGCCAACCAGAACCTGCAGCTGGTCA

>678_S31_L001_R1_001.fastq_182_3a_12
CCCCCGCTGTGGGTATGGTGGTAGCGCACGTCCTGCGGCTGCCCCAGACCTTGTTCGACATACTGGCCGG
GGCCCATTGGGGCATCTTAGCGGGCCTAGCCTGCTATTCCATGCAGGGCAATTGGGCTAAGGTCGCTATC
ATCATAGTTATGTTTTCAGGGGTCGATGCCGTAACATACACCACCGGTGGCTCTGCAGCTCGGAGTGTCA
GCAGGTTTGCTGGACTTTTTAGTGCGGGTGCCAACCAGAACCTGCAGCTGGTCA

>678_S31_L001_R1_001.fastq_183_3a_12
CCCCCGCTGTGGGTATGGTGGTAGCGCACGTCCTGCGGCTGCCCCAGACCTTGTTCGACATACTGGCCGG
GGCCCATTGGGGCATCTTAGCGGGCCTAGCCTACTATTCCATGCAGGGCAATTGGGCTAAGGTCGCTATC
ATCATAGTTACGTTTTCAGGGGTCGATGCCGTAACATACACCACCGGTGGCTCTGCAGCTCGGAGTGTCA
GCAGGTTTGCTGGACTTTTTAGTGCGGGTGCCAACCAGAACCTGCAGCTGGTCA

>678_S31_L001_R1_001.fastq_184_3a_12
CCCCCGCTGTGGGTATGGTGGTAGCGCACGTCCTGCGGCTGCCCCAGACCTTGTTCGACATACTGGCCGG
GGCCCATTGGGGCATCTTAGCGGGCCTAGCCTACTATTCCATGCAGGGCAATTGGGCTAAGGTCGCTATC
ATCATAGTTATGTTTTCAGGGGTCGATGCCGTAACATACACCACCGGTGGCTCTGCAGCTCGGAGTGTCA
GCAGGTTTGCTGGACTTTTTAATGCGGGTGCCAACCAGAACCTGCAGCTGGTCA

>678_S31_L001_R1_001.fastq_185_3a_12
CCCCCGCTGTGGGTATGGTGGTAGCGCACGTCCTGCGGCTGCCCCAGACCTTGTTCGACATACTGGCCGG
GGCCCATTGGGGCATCTTAGCGGGCCTAGCCTACTATTCCATGCAGGGCAATTGGGCTAAGGTCGCTATC
ATCATAGTTATGTTTTCAGGGGTCGATGCCGTAACATACACCACCGGTGGCTCTGCAGCTCGGAGTGTCA
GCAGGTTTGCTGGACTTTTTAGTGCGGGTGCCAATCAGAACCTGCAGCTGGTCA

>678_S31_L001_R1_001.fastq_186_3a_12
CCCCCGCTGTGGGTATGGTGGTAGCGCACGTCCTGCGGCTGCCCCAGACCTTGTTCGACATACTGGCCGG
GGCCCGTTGGGGCATCTTAGCGGGCCTAGCCTACTATTCCATGCAGGGCAATTGGGCTAAGGTCGCTATC
ATCATAGTTATGTTTTCAGGGGTCGATGCCGTAACATACACCACCGGTGGCTCTGCAGCTCGGAGTGTCA
GCAGGTTTGCTGGACTTTTTAGTGCGGGTGCCAACCAGAACCTGCAGCTGGTCA

>678_S31_L001_R1_001.fastq_187_3a_12
CCCCCGCTGTGGGTATGGTGGTAGCGCACGTCCTGCGGCTGCCCCAGACCTTGTTCGACATACTGGCCGG
GGCCCATTGGGGCATCTTAGCGGGCCTAGCCTACTATTCCATGCAGGGCAGTTGGGCTAAGGTCGCTATC
ATCATAGTTATGTTTTCAGGGGTCGATGCCGTAACATACACCACCGGTGGCTCTGCAGCTCGGAGTGTCA
GCAGGTTTGCTGGACTTTTTAGTGCGGGTGCCAACCAGAACCTGCAGCTGGTCA

>678_S31_L001_R1_001.fastq_188_3a_12
CCCCCGCTGTGGGTATGGTGGTAGCGCACGTCCTGCGGCTGTCCCAGACCTTGTTCGACATACTGGCCGG
GGCCCATTGGGGCATCTTAGCGGGCCTAGCCTACTATTCCATGCAGGGCAATTGGGCTAAGGTCGCTATC
ATCATAGTTATGTTTTCAGGGGTCGATGCCGTAACATACACCACCGGTGGCTCTGCAGCTCGGAGTGTCA
GCAGGTTTGCTGGACTTTTTAGTGCGGGTGCCAACCAGAACCTGCAGCTGGTCA

>678_S31_L001_R1_001.fastq_189_3a_12
CCCCCGCTGTGGGTATGGTGGTAGCGCACGTCCTGCGGCTGCCCCAGACCTTGTTCGACATACTGGCCGG
GGCCCATTGGGGCATCTTAGCGGGCCTAGCCTACTATTCCATGCAGGGCAATTGGGCTAAGGTCGCTATC
ATCATAATTATGTTTTCAGGGGTCGATGCCGTAACATACACCACCGGTGGCTCTGCAGCTCGGAGTGTCA
GCAGGTTTGCTGGACTTTTTAGTGCGGGTGCCAACCAGAACCTGCAGCTGGTCA

>678_S31_L001_R1_001.fastq_190_3a_11
CCCCCGCTGTGGGTATGGTGGTAGCGCACGTCCTGCGGCTGCCCCAGACCTTGTTCGACATACTGGCCGG
GGCCCATTGGGGCATCTTAGCGGGCCTAGCCTACTATTCCATGCAGGGCAATTGGGCTAAGGTCGCTATC
ATCATAGTTATGTTTTCAGGGGTCGATGCCGCAACATACGCCACCGGTGGCTCTGCAGCTCGGAGTGTCA
GTAGGTTTACTGGACTTTTTAATGTGGGTGCCCAACAGAAACTGCAGCTGGTCA

>678_S31_L001_R1_001.fastq_191_3a_11
CCCCCGCTGTGGGTATGGTGGTAGCGCACGTCCTGCGGCTGCCCCAGACCTTGTTCGATATACTGGCCGG
GGCCCATTGGGGCATCTTAGCGGGCCTAGCCTACTATTCCATGCAGGGCAATTGGGCTAAGGTCGCTATC
ATCATAGTTATGTTTTCAGGGGTCGATGCCGTAACATACACCACCGGTGGCTCTGCAGCTCGGAGTGTCA
GCAGGTTTGCTGGACTTTTTAGTGCGGGTGCCAACCAGAACCTGCAGCTGGTCA

>678_S31_L001_R1_001.fastq_192_3a_11
CCCCCGCTGTGGGTATGGTGGTAGCGCACGTCCTGCGGCTGCCCCAGACCTTGTTCGACATACTGGCCGG
GGCCCATTGGGGCATCTTAGCGGGCCTAGCCTACTATTCCATGCAGGGCAATTGGGCTGAGGTCGCTATC
ATCATAGTTATGTTTTCAGGGGTCGATGCCGTAACATACACCACCGGTGGCTCTGCAGCTCGGAGTGTCA
GCAGGTTTGCTGGACTTTTTAGTGCGGGTGCCAACCAGAACCTGCAGCTGGTCA

>678_S31_L001_R1_001.fastq_193_3a_11
CCCCCGCTGTGGGTATGGTGGTAGCGCACGTCCTGCGGCTGCCCCAGACCTTGTTCGACATACTGGCCGG
GGCCCATTGGGGCATCTTAGCGGGCATAGCCTACTATTCCATGCAGGGCAATTGGGCTAAGGTCGCTATC
ATCATAGTTATGTTTTCAGGGGTCGATGCCGTAACATACACCACCGGTGGCTCTGCAGCTCGGAGTGTCA
GCAGGTTTGCTGGACTTTTTAGTGCGGGTGCCAACCAGAACCTGCAGCTGGTCA

>678_S31_L001_R1_001.fastq_194_3a_11
CCCCCGCTGTGGGTATGGTGGTAGCGCACGTCCTGCGGCTGCCCCAGACCTTGTTCGACATACTGGCCGG
GGCCCATTGGGGCATCTTAGCGGGCCTAGCCTACTATTCCATGCAAGGCAATTGGGCTAAGGTCGCTATC
ATCATAGTTATGTTTTCAGGGGTCGATGCCGTAACATACACCACCGGTGGCTCTGCAGCTCGGAGTGTCA
GCAGGTTTGCTGGACTTTTTAGTGCGGGTGCCAACCAGAACCTGCAGCTGGTCA

>678_S31_L001_R1_001.fastq_195_3a_11
CCCCCGCTGTGGGTATGGTGGTAGCGCACGTCCTGCGGCTGCCCCAGACCTTGTTCGACATACTGGCCGG
GGTCCATTGGGGCATCTTAGCGGGCCTAGCCTACTATTCCATGCAGGGCAATTGGGCTAAGGTCGCTATC
ATCATAGTTATGTTTTCAGGGGTCGATGCCGTAACATACACCACCGGTGGCTCTGCAGCTCGGAGTGTCA
GCAGGTTTGCTGGACTTTTTAGTGCGGGTGCCAACCAGAACCTGCAGCTGGTCA

>678_S31_L001_R1_001.fastq_196_3a_11
CCCCCGCTGTGGGTATGGTGGTAGCGCACGTCCTGCGGCTGCCCCAGACCTTGTTCGACATACTGGCCGG
GGCCCATTGGGGCATCTTAGCGGGCCTAGCCTACTATTCCATGCAGGGCAATTGGGCTAAGATCGCTATC
ATCATAGTTATGTTTTCAGGGGTCGATGCCGTAACATACACCACCGGTGGCTCTGCAGCTCGGAGTGTCA
GCAGGTTTGCTGGACTTTTTAGTGCGGGTGCCAACCAGAACCTGCAGCTGGTCA

>678_S31_L001_R1_001.fastq_197_3a_11
CCCCCGCTGTGGGTATGGTGGTAGCGCACGTCCTGCGGCTGCCCCAGACCTTGTTCGACATACTGGCCGG
GGCCCATTGGGGCATCTTAGCGGGCCTAGCCTACTATTCCATGCAGGGCAATTGGGCTAAGGTCGCTATC
ATCATAGTTATGTTTTCAGGGGTCGATGCCGTAACATACACCACCGGTGGCTCTGCAGCTCGGAGTGTCA
GCAGGTTTGCTGGACTTTTTAGTGCGGGTACCAACCAGAACCTGCAGCTGGTCA

>678_S31_L001_R1_001.fastq_198_3a_11
CCCCAGCTGTGGGTATGGTGGTAGCGCACGTCCTGCGGCTGCCCCAGACCTTGTTCGACATACTGGCCGG
GGCCCATTGGGGCATCTTAGCGGGCCTAGCCTACTATTCCATGCAGGGCAATTGGGCTAAGGTCGCTATC
ATCATAGTTATGTTTTCAGGGGTCGATGCCGTAACATACACCACCGGTGGCTCTGCAGCTCGGAGTGTCA
GCAGGTTTGCTGGACTTTTTAGTGCGGGTGCCAACCAGAACCTGCAGCTGGTCA

>678_S31_L001_R1_001.fastq_199_3a_11
CCCCCGCTGTGGGTATGGTGGTAGCGCACGTCCTGCGGCTGCCCCAGACCTTGTTCGACATACTGGCCGG
GGCCCATTGGGGCATCTTAGCGGGCCTAGCCTACTATTCCATGCAGGGCAATTGGGCTAAGGTCGCTATC
ATCATAGTTATGTTTTCAGGGGTCGATGCCGTAACATACACCACCGGTGGCTCTGCAGCTCGGAGTGTCA
GTAGGTTTGCTGGACTTTTTAGTGCGGGTGCCAACCAGAACCTGCAGCTGGTCA

>678_S31_L001_R1_001.fastq_200_3a_11
CCCCCGCTGTGGGTATGGTGGTAGCGCACGTCCTGCGGCTGCCCCAGACCTTGTTCGACATACTGGCCGG
GGCCCATTGGGGCATCTTAGCGGGCCTAGCCTACTATTCCATGCAGGGCAATTGGGCTAAGGTCGCTATC
ATCATGGTTATGTTTTCAGGGGTCGATGCCGCAACATACACCACCGGTGGCTCTGCAGCTCGGAATGTCC
ATGGGTTTGCTGGACTTTTTAGTGTGGGTGCCCAACAGAAACTCCAGCTGGTCA

>678_S31_L001_R1_001.fastq_201_3a_10
CCCCCGCTGTGGGTATGGTGGTAGCGCACGTCCTGCGGCTGCCCCAGACCTTGTTCGACATACTGGCCGG
GGCCCATTGGGGCATCTTAGCGGGCCTAGCCTACTATTCCATGCAGGGCAATTGGGCTAAGGTCGCTATC
ATCATAGTTGTGTTTTCAGGGGTCGATGCCGTAACATACACCACCGGTGGCTCTGCAGCTCGGAGTGTCA
GCAGGTTTGCTGGACTTTTTAGTGCGGGTGCCAACCAGAACCTGCAGCTGGTCA

>678_S31_L001_R1_001.fastq_202_3a_10
CCCCCGCTGTGGGTATGGTGGTAGCGCACGTCCTGCGGCTGCCCCAGACCTTGTTCGACATGCTGGCCGG
GGCCCATTGGGGCATCTTAGCGGGCCTAGCCTACTATTCCATGCAGGGCAATTGGGCTAAGGTCGCTATC
ATCATAGTTATGTTTTCAGGGGTCGATGCCGTAACATACACCACCGGTGGCTCTGCAGCTCGGAGTGTCA
GCAGGTTTGCTGGACTTTTTAGTGCGGGTGCCAACCAGAACCTGCAGCTGGTCA

>678_S31_L001_R1_001.fastq_203_3a_10
CCCCCGCTGTGGGTATGGTGGTAGCGCACGTCCTGCGGCTGCCCCAGACCTTGTTCGACATACTGGCCGG
GGCCCATTGGGGCATCTTAGCGGGCCTAGCCTACTATTCCATGCAGGGCAATTGGGCTAAGGTCGCTATC
ATCATAGTTATGTTTTCAGGGGTCGATGCCGTAACATACATCACCGGTGGCTCTGCAGCTCGGAGTGTCA
GCAGGTTTGCTGGACTTTTTAGTGCGGGTGCCAACCAGAACCTGCAGCTGGTCA

>678_S31_L001_R1_001.fastq_204_3a_10
CCCCCGCTGTGGGTATGGTGGTAGCGCACGTCCTGCGGCTGCCCCAGACCTTGTTCGACATACTGGCCGG
GGCCCATTGGGGCATCTTAGCGGGCCTAGCCTACTATTCCATGCAGGGCAATTGGGCTAAGGTCGCTATC
ATCATAGTTATGTTTTCAGGGGTCGATGCCGTAACATACACCACCGGTGGCTCTGCAGCTCGGAATGTCA
GCAGGTTTGCTGGACTTTTTAGTGCGGGTGCCAACCAGAACCTGCAGCTGGTCA

>678_S31_L001_R1_001.fastq_205_3a_10
CCCCCGCTGTGGGTATGGTGGTAGCGCACGTCCTGCGGCTGCCCCAGACCTTGTTCGACATACTGGCCGG
GGCCCATTGGGGCATCTTAGCGGGCCTAGCCTACTATTCCATGCAGGGCAATTGGGCTAAGGTCGCTATC
ATCATAGTTATGTTTTCAGGGGTCGATACCGTAACATACACCACCGGTGGCTCTGCAGCTCGGAGTGTCA
GCAGGTTTGCTGGACTTTTTAGTGCGGGTGCCAACCAGAACCTGCAGCTGGTCA

>678_S31_L001_R1_001.fastq_206_3a_10
CCCCCGCTGTGGGTATGGTGGTAGCGCACGTCCTGCGGCTGCCCCAGACCTTGTTCGACATACTGGCCGG
GGCCCATTGGGGCATCTTAGCGGGCCTAGCCTACTATTCCATGCAGGGCAATTGGGCTAAGGTCGCTATC
ATCATAGTTATGGTTTCAGGGGTCGATGCCGTAACATACACCACCGGTGGCTCTGCAGCTCGGAGTGTCA
GCAGGTTTGCTGGACTTTTTAGTGCGGGTGCCAACCAGAACCTGCAGCTGGTCA

>678_S31_L001_R1_001.fastq_208_3a_10
CCCCCGCTGTGGGTATGGTGGTAGCGCACGTCCTGCGGCTGCCCCAGACCTTGTTCGACATACTGGCCGG
GGCCCATTGGGGCATCTTAGCGGGCCTAGCCTACTATTCCATGCAGGGCAATTGGGCTAAGGTCGCTATC
ATCATAGTTATGTTTTCAGGGGTCGATGCCGTAACATACACCACCGATGGCTCTGCAGCTCGGAGTGTCA
GCAGGTTTGCTGGACTTTTTAGTGCGGGTGCCAACCAGAACCTGCAGCTGGTCA

>678_S31_L001_R1_001.fastq_209_3a_10
CCCCCGCTGTGGGTATGGTGGTAGCGCACGTCCTGCGGCTGCCCCAGACCTTGTTCGACATACTGGCCGG
GGCCCATTGGGGCATCTTAGCGGGCCTAGCCTACTATTCCATGCAGGGCAATCGGGCTAAGGTCGCTATC
ATCATAGTTATGTTTTCAGGGGTCGATGCCGTAACATACACCACCGGTGGCTCTGCAGCTCGGAGTGTCA
GCAGGTTTGCTGGACTTTTTAGTGCGGGTGCCAACCAGAACCTGCAGCTGGTCA

>678_S31_L001_R1_001.fastq_210_3a_10
CCCCCGCTGTGGGTATGGTGGTAGCGCACGTCCTGCGGCTGCCCCAGACCTTGTTCGACATACTGGCCGG
GGCCCATTGGGGCATCTTAGCGGGCCTAGCCTACTATTCCATGCAGGGCAATTGGGCTAAGGTCGCTATC
ATCATAGTTATGTTTTCAGGGGTCGATGCTGTAACATACACCACCGGTGGCTCTGCAGCTCGGAGTGTCG
GCAGGTTTGCTGGACTTTTTAGTGCGGGTGCCAACCAGAACCTGCAGCTGGTCA

>678_S31_L001_R1_001.fastq_211_3a_10
CCCCCGCTGTGGGTATGGTGGTAGCGCACGTCCTGCGGCTGCCCCAGACCTTGTTCGACATACTGGCCGG
GGCCCATTGGGGCATCTTAGCGGGCCTAGCCTACTATTCCATGCAGGGCAATTGGGCTAAGGTCGCTATC
ATCATAGTTATGTTTTCAGGGGTCGATGCCGTAACATACACCACCGGTGGCTCTGCAGCTCGGAGTGTCA
GCAGGTTTGCTGGACTTTTTAGTGCGGGTGCCCACCAGAACCTGCAGCTGGTCA

>678_S31_L001_R1_001.fastq_212_3a_10
CCCCCGCTGTGGGTATGGTGGTAGCGCACGTCCTGCGGCTGCCCCAGACCTTGTTCGACATACTGGCCGG
GGCCCATTGGGGCATCTTAGCGGGCCTAACCTACTATTCCATGCAGGGCAATTGGGCTAAGGTCGCTATC
ATCATAGTTATGTTTTCAGGGGTCGATGCCGTAACATACACCACCGGTGGCTCTGCAGCTCGGAGTGTCA
GCAGGTTTGCTGGACTTTTTAGTGCGGGTGCCAACCAGAACCTGCAGCTGGTCA

>678_S31_L001_R1_001.fastq_213_3a_10
CCCCCGCTGTGGGTATGGTGGTAGCGCACGTCCTGCGGCTGCCCCAGACCTTGTTCGACATACTGGCCGG
GGCCCATTGGGGCATCTTAGCGGGCCTAGCCTACTATTCCATGCAGGGCAATTGGGCTAAGGTCGCTATC
ATCATAGTTATGTTTTCAGGGGTCGATGCCGTAACATACACCACCGGTGGCTCTGCAGCTCGGAGTGTCA
GCAGGTTTGCTGGACTTTTTAGTGCGGGTGCCAACCAGAACCTGCAACTGGTCA

>678_S31_L001_R1_001.fastq_214_3a_10
CCCCCGCTGTGGGTATGGTGGTAGCGCACGTCCTGCGGCTGCCCCAGACCTTGTTCGACATACTGGCCGG
GGCCCATTGGGGCATCTTAGCGGGCCTAGCCTACTATTCCATGCAGGGCAATTGGGCTAAGGTCGCTATC
ATCATAGTTATGTTTTCAGGGGTCGATGCCGTAACATACACCACCGGTGGCTCTGCAACTCGGAGTGTCA
GCAGGTTTGCTGGACTTTTTAGTGCGGGTGCCAACCAGAACCTGCAGCTGGTCA

>678_S31_L001_R1_001.fastq_215_3a_10
CCCCCGCTGTGGGTATGGTGGTAGCGCACGTCCTGCGGCTGCCCCAGACCTTGTTCGACATACTGGCCGG
GGCCCATTGGGGCATCTTAGCGGGCCTAGCCTACTGTTCCATGCAGGGCAATTGGGCTAAGGTCGCTATC
ATCATAGTTATGTTTTCAGGGGTCGATGCCGTAACATACACCACCGGTGGCTCTGCAGCTCGGAGTGTCA
GCAGGTTTGCTGGACTTTTTAGTGCGGGTGCCAACCAGAACCTGCAGCTGGTCA

>678_S31_L001_R1_001.fastq_216_3a_10
CCCCCGCTGTGGGTATGGTGGTAGCGCACGTCCTGCGGCTGCCCCAGACCTTGTTCGACATACTGGCCGG
GGCCCATTGGGGCATCTTAGCGGGCCTAGCCTACTATTCCATGCAGGGCAATTGGGCTAAGGTCGCTATC
ATCATAGTTATGTTTTCAGGGGTCGATGCCGTAACATACACTACCGGTGGCTCTGCAGCTCGGAGTGTCA
GCAGGTTTGCTGGACTTTTTAGTGCGGGTGCCAACCAGAACCTGCAGCTGGTCA

>678_S31_L001_R1_001.fastq_217_3a_10
CCCCCGCTGTGGGTATGGTGGTAGTGCACGTCCTGCGGCTGCCCCAGACCTTGTTCGACATACTGGCCGG
GGCCCATTGGGGCATCTTAGCGGGCCTAGCCTACTATTCCATGCAGGGCAATTGGGCTAAGGTCGCTATC
ATCATAGTTATGTTTTCAGGGGTCGATGCCGTAACATACACCACCGGTGGCTCTGCAGCTCGGAGTGTCA
GCAGGTTTGCTGGACTTTTTAGTGCGGGTGCCAACCAGAACCTGCAGCTGGTCA

>678_S31_L001_R1_001.fastq_218_3a_10
CCCCCGCTGTGGGTATGGTGGTAGCGCACGTCCTGCGGCTGCCCCAGACCTTGTTCGACATACTGGCCGG
GGCCCATTGGGGCATCTTAGCGGGCCTAGCCTACTATTCCATGCAGGGCAATTGGGCTAAGGTCGCTATC
ATCATAGTTATGTTTTCAGGGGTCGATGCCGTAACATACACCACCGGGGGCTCTGCAGCTCGGAGTGTCA
GCAGGTTTGCTGGACTTTTTAGTGCGGGTGCCAACCAGAACCTGCAGCTGGTCA

>678_S31_L001_R1_001.fastq_219_3a_10
CCCCCGCTGTGGGTATGGTGGTAGCGCACGTCCTGCGGCTGCCCCAGACCTTGTTCGACATACTGGCCGG
GGCCCATTGGGGCATCTTAGCGGGCCTAGTCTACTATTCCATGCAGGGCAATTGGGCTAAGGTCGCTATC
ATCATAGTTATGTTTTCAGGGGTCGATGCCGTAACATACACCACCGGTGGCTCTGCAGCTCGGAGTGTCA
GCAGGTTTGCTGGACTTTTTAGTGCGGGTGCCAACCAGAACCTGCAGCTGGTCA

>678_S31_L001_R1_001.fastq_220_3a_10
CCCCCGCTGTGAGTATGGTGGTAGCGCACGTCCTGCGGCTGCCCCAGACCTTGTTCGACATACTGGCCGG
GGCCCATTGGGGCATCTTAGCGGGCCTAGCCTACTATTCCATGCAGGGCAATTGGGCTAAGGTCGCTATC
ATCATAGTTATGTTTTCAGGGGTCGATGCCGTAACATACACCACCGGTGGCTCTGCAGCTCGGAGTGTCA
GCAGGTTTGCTGGACTTTTTAGTGCGGGTGCCAACCAGAACCTGCAGCTGGTCA

>678_S31_L001_R1_001.fastq_221_3a_10
CCCCCGCTGTGGGTATGGTGGTAGCGCACGTCCTGCGGCTGCCCCAGACCTTGTTCGACATACTGGCCGG
GGCCCATTGGGGCATCTTAGCGGGCCTAGCCTACTATTCCATGCAGGGCAATTGGGCTAAGGTCGCTATC
ATCATAGTTATGTTTTCAGGGGTCGATGCCGTAACATACACCACCGGTGGCTCTGCAGCTCGGAGTGTCA
GCAGGTTTGCTGGACTTTTTGGTGCGGGTGCCAACCAGAACCTGCAGCTGGTCA

>678_S31_L001_R1_001.fastq_222_3a_10
CCCCCGCTGTGGGTATGGTGGTAGCGCACGTCCTGCGGCTGCCCCAGACCTTGTTCGACATACTGGCCGG
GGCCCATTGGGGCATCTTAGCGGGCCTAGCTTACTATTCCATGCAGGGCAATTGGGCTAAGGTCGCTATC
ATCATAGTTATGTTTTCAGGGGTCGATGCCGTAACATACACCACCGGTGGCTCTGCAGCTCGGAGTGTCA
GCAGGTTTGCTGGACTTTTTAGTGCGGGTGCCAACCAGAACCTGCAGCTGGTCA

>678_S31_L001_R1_001.fastq_223_3a_9
CCCCCGCTGTGGGTATGGTGGTAGCGCACGTCCTGCGGCTGCCCCAGACCTTGTTCGACATACTGGCCGG
GGCCCATTGGGGCATCTTAGCGGGCCTAGCCTACTATTCCATGCAGAGCAATTGGGCTAAGGTCGCTATC
ATCATAGTTATGTTTTCAGGGGTCGATGCCGTAACATACACCACCGGTGGCTCTGCAGCTCGGAGTGTCA
GCAGGTTTGCTGGACTTTTTAGTGCGGGTGCCAACCAGAACCTGCAGCTGGTCA

>678_S31_L001_R1_001.fastq_224_3a_9
CCCCCGCTGTGGGTATGGTGGTAGCGCACGTCCTGCGGCTGCCCCAGACCTTGTTCGACATACTGGCCGG
GGCCCATTGGAGCATCTTAGCGGGCCTAGCCTACTATTCCATGCAGGGCAATTGGGCTAAGGTCGCTATC
ATCATAGTTATGTTTTCAGGGGTCGATGCCGTAACATACACCACCGGTGGCTCTGCAGCTCGGAGTGTCA
GCAGGTTTGCTGGACTTTTTAGTGCGGGTGCCAACCAGAACCTGCAGCTGGTCA

>678_S31_L001_R1_001.fastq_225_3a_9
CCCCCGCTGTGGGTATGGTGGTAGCGCACGTCCTGCGGCTGCCCCAGACCTTGTTCGACATACTGGCCGG
GGCCCATTGGGGCATCTTAGCGGGCCTAGCCTACTATTCCATGCAGGGCAATTGGGCTAAGGTCGCTATC
ATCATGGTTATGTTTTCAGGGGTCGATGCCGCAACATACACCACCGGTAGCTCTGCAGCTCGGAGTGTCC
AAGGGCTTACTGGACTTTTTAGTGTGGGTGCCCAACAGAAACTCCAGCTGGTCA

>678_S31_L001_R1_001.fastq_226_3a_9
CCCCCGCTGTGGGTATGGTGGTAGCGCACGTCCTGCGGCTGCCCCAGACCTTGTTCGACATACTGGCCGG
GGCCCATTGGGGCATCTTAGCGGGCCTAGCCTACTATTTCATGCAGGGCAATTGGGCTAAGGTCGCTATC
ATCATAGTTATGTTTTCAGGGGTCGATGCCGTAACATACACCACCGGTGGCTCTGCAGCTCGGAGTGTCA
GCAGGTTTGCTGGACTTTTTAGTGCGGGTGCCAACCAGAACCTGCAGCTGGTCA

>678_S31_L001_R1_001.fastq_227_3a_9
CCCCCGCTGTGGGTATGGTGGTAGCGCACGTCCTGCGGCTGCCCCAGACCTTGTTCGACATACTGGCCGG
GGCCCATTGGGGCATCTTAGCGGGCCTAGCCTACTATTCCATGCAGGGCAATTGGGCTAAGGTCGCTATC
ATCATAGTTATGTTTTCAGGGGTCGATGCCGTAACATACACCACCGGTGGCTCTGCAGCTCGGAGTGTCA
GCAGGTTTGCTGGACTTTTTAGTGCGGGTGCCAACCAGAACTTGCAGCTGGTCA

>678_S31_L001_R1_001.fastq_230_3a_9
CCCCCGCTGTGGGTATGGTGGTAGCGCACGTCCTGCGGCTGCCCCAGACCTTGTTCGACATACTGGCCGG
GGCCCATTGGGGCATCTTAGCGGGCCTAGCCTACTATTCCATGCAGGGCAATTGGGCTAAGGTCGCTATC
ATCATAGTTATGTTTTCAGGGGTCGATGCCGTAACATACACCACCGGTGGCTCTGCAGCTCGGAGTGTCA
GCAAGTTTGCTGGACTTTTTAGTGCGGGTGCCAACCAGAACCTGCAGCTGGTCA

>678_S31_L001_R1_001.fastq_232_3a_9
CCCCCGCTGTGGGTATGGTGGTAGCGCACGTCCTGCGGCTGCCCCAGACCTTGTTCGACATACTGGCCGG
GGCCCATTGGGGCATCTTAGCGGGCCTAGCCTACTATTCCATGCAGGGCAATTGGGCTAAGGTCGCTATC
ATCATAGTTATGTTTTCAGGGGTCGATGCCGTAACATACACCACCGGTGGCTCTGCAGCTCGGAGTGTCA
GCAGGTTTGCTGGACTTTTTAGTGCGGGTGCCAACCAGAATCTGCAGCTGGTCA

>678_S31_L001_R1_001.fastq_233_3a_9
CCCCCGCTGTGGGTATGGTGGTAGCGCACGTCCTGCGGCTGCCCCAGACCTTGTTCGACATACTGGCCGG
GGCCCATTGGGGCATCTTAGCGGACCTAGCCTACTATTCCATGCAGGGCAATTGGGCTAAGGTCGCTATC
ATCATAGTTATGTTTTCAGGGGTCGATGCCGTAACATACACCACCGGTGGCTCTGCAGCTCGGAGTGTCA
GCAGGTTTGCTGGACTTTTTAGTGCGGGTGCCAACCAGAACCTGCAGCTGGTCA

>678_S31_L001_R1_001.fastq_234_3a_9
CCCCCGCTGTGGGTATGGTGGTAGCGCACGTCCTGCGGCTGCCCCAGACCTTGTTCGACATACTGGCCGG
GGCCCATTGGGGCATCTTAGCGGGCCTAGCCTACTATTCCATGCAGGGCAATTGGGCTAAGGTCGCTATC
ATCATAGTTATGTTTTCAGGGGTCGATGCCGTAACATACACCACCGGTGGCTCTGCAGCTCGGAGTGTTA
GCAGGTTTGCTGGACTTTTTAGTGCGGGTGCCAACCAGAACCTGCAGCTGGTCA

>678_S31_L001_R1_001.fastq_235_3a_9
CCCCCGCTGTGGGTATGGTGGTAGCGCACGTCCTGCGGCTGCCCCAGACCTTGTTCGACATACTGGCCGG
GGCCCATTGGGGCATCTTAGCGGGCCTAGCCTACTATTCCATGCAGGGCAATTGGGCTAAGGTCACTATC
ATCATAGTTATGTTTTCAGGGGTCGATGCCGTAACATACACCACCGGTGGCTCTGCAGCTCGGAGTGTCA
GCAGGTTTGCTGGACTTTTTAGTGCGGGTGCCAACCAGAACCTGCAGCTGGTCA

>678_S31_L001_R1_001.fastq_236_3a_9
CCCCCGCTGTGGGTATGGTGGTAGCGCACGTCCTGCGGCTGCCCCAGACCTTGTTCGACATACTGGCCGG
GGCCCATTGGGACATCTTAGCGGGCCTAGCCTACTATTCCATGCAGGGCAATTGGGCTAAGGTCGCTATC
ATCATAGTTATGTTTTCAGGGGTCGATGCCGTAACATACACCACCGGTGGCTCTGCAGCTCGGAGTGTCA
GCAGGTTTGCTGGACTTTTTAGTGCGGGTGCCAACCAGAACCTGCAGCTGGTCA

>678_S31_L001_R1_001.fastq_237_3a_9
CCCCCGCTGTGGGTATGGTGGTAGCGCACGTCCTGCGGCTGCCCCAGACCTTGTTCGACATACTGGCCGG
GGCCCATTGGGGCATCTTAGCGGGCCTAGCCTACTATTCCATGCAGGGCAATTGGGCTAAGGTCGCTATC
ATCATAGTTATGTTTTCAGGGGTCGATGCCGTAACATACACCACCGGTGGCTCTGCAGCTCGGAGTGTCA
GCAGGTTTGCTGGACTTTTCAGTGCGGGTGCCAACCAGAACCTGCAGCTGGTCA

>678_S31_L001_R1_001.fastq_238_3a_8
CCCCCGCTGTGGGTATGGTGGTAGCGCACGTCCTGCGGCTGCCCCAGACCTTGTTCGACATACTGGCCGG
GGCCCATTGGGGCATCTTAGCGGGCCTAGCCTACTATTCCATGCATGGCAATTGGGCTAAGGTCGCTATC
ATCATAGTTATGTTTTCAGGGGTCGATGCCGTAACATACACCACCGGTGGCTCTGCAGCTCGGAGTGTCA
GCAGGTTTGCTGGACTTTTTAGTGCGGGTGCCAACCAGAACCTGCAGCTGGTCA

>678_S31_L001_R1_001.fastq_239_3a_8
CCCCCGCTGTGGGTATGGTGGTAGCGCACGTCCTGCGGCTGCTCCAGACCTTGTTCGACATACTGGCCGG
GGCCCATTGGGGCATCTTAGCGGGCCTAGCCTACTATTCCATGCAGGGCAATTGGGCTAAGGTCGCTATC
ATCATAGTTATGTTTTCAGGGGTCGATGCCGTAACATACACCACCGGTGGCTCTGCAGCTCGGAGTGTCA
GCAGGTTTGCTGGACTTTTTAGTGCGGGTGCCAACCAGAACCTGCAGCTGGTCA

>678_S31_L001_R1_001.fastq_240_3a_8
CCCCCGCTATGGGTATGGTGGTAGCGCACGTCCTGCGGCTGCCCCAGACCTTGTTCGACATACTGGCCGG
GGCCCATTGGGGCATCTTAGCGGGCCTAGCCTACTATTCCATGCAGGGCAATTGGGCTAAGGTCGCTATC
ATCATAGTTATGTTTTCAGGGGTCGATGCCGTAACATACACCACCGGTGGCTCTGCAGCTCGGAGTGTCA
GCAGGTTTGCTGGACTTTTTAGTGCGGGTGCCAACCAGAACCTGCAGCTGGTCA

>678_S31_L001_R1_001.fastq_241_3a_8
CCCCCGCTGTGGGTATGGTGGTAGCGCACGTCCTGCGGCTGCCCCAGACCTTGTTCGACATACTGGCCGG
GGCCCATTGGGGCATCTTAGCGGGCCTAGCCTACTATTCCATGCAGGGCAATTGGGCTAAGGTCGCTATC
ATCATGGTTATGTTTTCAGGGGTCGATGCCGCAACATACACCACCGGTGGCTCTGCAGCTCGGCATGTCC
AAGGGTTTGCTGGACTTTTTAGTGTGGGTGCCCAACAGAAACTCCAGCTGGTCA

>678_S31_L001_R1_001.fastq_242_3a_8
CCCCCGCTGTGGGTATAGTGGTAGCGCACGTCCTGCGGCTGCCCCAGACCTTGTTCGACATACTGGCCGG
GGCCCATTGGGGCATCTTAGCGGGCCTAGCCTACTATTCCATGCAGGGCAATTGGGCTAAGGTCGCTATC
ATCATAGTTATGTTTTCAGGGGTCGATGCCGTAACATACACCACCGGTGGCTCTGCAGCTCGGAGTGTCA
GCAGGTTTGCTGGACTTTTTAGTGCGGGTGCCAACCAGAACCTGCAGCTGGTCA

>678_S31_L001_R1_001.fastq_243_3a_8
CCCCCGCTGTGGGTATGGTGGTAGCGCACGTCCTGCGGCTGCCCCAGACCTTGTTCGACATACTGGCCGG
GGCCCATTGGGGCATCTTAGCGGGCCTAGCCTACTATTCCATGCAGGGCAATTGGGCTAAGGTCGCTATC
ATCATAGTTATGTTTTCAGGGGTCGATGACGTAACATACACCACCGGTGGCTCTGCAGCTCGGAGTGTCA
GCAGGTTTGCTGGACTTTTTAGTGCGGGTGCCAACCAGAACCTGCAGCTGGTCA

>678_S31_L001_R1_001.fastq_244_3a_8
CCCCCGCTGTGGGTATGGTGGTAGCGCACGTCCTGCGGCTGCCCCAGACCTTGTTCGACATACTGGCCGG
GGCCCATTGGGGCATCTTAGCGGGCCTAGCCTACTATTCCATGCAGGGCAATTGGGCTAAGGTCGCTATC
ATCATAGTTATGTTTTCAGAGGTCGATGCCGTAACATACACCACCGGTGGCTCTGCAGCTCGGAGTGTCA
GCAGGTTTGCTGGACTTTTTAGTGCGGGTGCCAACCAGAACCTGCAGCTGGTCA

>678_S31_L001_R1_001.fastq_245_3a_8
CCCCCGCTGTGGGTATGGTGGTAGCGCACGTCCTGCGGCTGCCCCAGACCTTGTTCGACATACTGGCCGG
GGCCCATTGGGGCATCTTAGCGGGCCTAGCCTACTATTCCATGCAGGGCAATTGGGCTAAGGTCGCTATC
ATCATAGTTATGTTTTCAGGGGTCGATGCCGTAACATACACCACCGGTGGCTCTGCAGCTCGGAGTGTCA
GCAGGTTTGCGGGACTTTTTAGTGCGGGTGCCAACCAGAACCTGCAGCTGGTCA

>678_S31_L001_R1_001.fastq_246_3a_8
CCCCCGCTGTGGGTATGGTGGTAGCGCACGTCCTGCGGCTGCCCCAGACCTTGTTCGACATACTGGCCGG
GGCCCATTGGGGCATCTTAGCGGGCCTAGCCTACTATTCCATGCAGGGCAATTGGGCTAAGGTCGCTATC
ATCATAGTTATGTTTTCAGGGGTCGATGCCGTAACATACACCACCGGTGGCTCTGCAGCTCGGAGTGTCA
GCAGGTTTGCTGGACTTTTTAGTGGGGGTGCCAACCAGAACCTGCAGCTGGTCA

>678_S31_L001_R1_001.fastq_247_3a_8
CCCTCGCTGTGGGTATGGTGGTAGCGCACGTCCTGCGGCTGCCCCAGACCTTGTTCGACATACTGGCCGG
GGCCCATTGGGGCATCTTAGCGGGCCTAGCCTACTATTCCATGCAGGGCAATTGGGCTAAGGTCGCTATC
ATCATAGTTATGTTTTCAGGGGTCGATGCCGTAACATACACCACCGGTGGCTCTGCAGCTCGGAGTGTCA
GCAGGTTTGCTGGACTTTTTAGTGCGGGTGCCAACCAGAACCTGCAGCTGGTCA

>678_S31_L001_R1_001.fastq_248_3a_8
CCCCCGCTGTGGGTATGGTGGTAGCGCACGTCCTGCGGCTGCCCCAGACCTTGTTCGACATACTGGCCGG
GGCCCATTGGGGCATCTTAGCGGGCCTAGCCTACTATTCCATACAGGGCAATTGGGCTAAGGTCGCTATC
ATCATAGTTATGTTTTCAGGGGTCGATGCCGTAACATACACCACCGGTGGCTCTGCAGCTCGGAGTGTCA
GCAGGTTTGCTGGACTTTTTAGTGCGGGTGCCAACCAGAACCTGCAGCTGGTCA

>678_S31_L001_R1_001.fastq_249_3a_8
CCCCCGCTGTGGGTATGGTGGTAGCGCACGTCCTGCGGCTGCCCCAGACCTTGTTCGACATACTGGCCGG
GGCCCATTGGGGCATCTTAGCGGGCCTAGCCTACTATTCCATGCAGGGCAATTGGGCTAAGGTCGCTATC
ATCATAGTTATGTTTTCAGGGGTCGATGCCGTAACATACACCACCGGTGGCTCTGCAGCACGGAGTGTCA
GCAGGTTTGCTGGACTTTTTAGTGCGGGTGCCAACCAGAACCTGCAGCTGGTCA

>678_S31_L001_R1_001.fastq_250_3a_8
TCCCCGCTGTGGGTATGGTGGTAGCGCACGTCCTGCGGCTGCCCCAGACCTTGTTCGACATACTGGCCGG
GGCCCATTGGGGCATCTTAGCGGGCCTAGCCTACTATTCCATGCAGGGCAATTGGGCTAAGGTCGCTATC
ATCATAGTTATGTTTTCAGGGGTCGATGCCGTAACATACACCACCGGTGGCTCTGCAGCTCGGAGTGTCA
GCAGGTTTGCTGGACTTTTTAGTGCGGGTGCCAACCAGAACCTGCAGCTGGTCA

>678_S31_L001_R1_001.fastq_251_3a_8
CCCCCGCTGTGGGTATGGTGGTAGCGCACGTCCTGCGGCTGCCCCAGACCTTGTTCGACATACTGGCCGG
GGCCCATTGGGGCATCTTAGCGGGCCTAGCCTACTATTCCATGCAGGGCAATTGGGCTAAGGTCGCTATC
ATCATAGTTATGTTTTCAGGGGTCGATGCCGTAACATACACCATCGGTGGCTCTGCAGCTCGGAGTGTCA
GCAGGTTTGCTGGACTTTTTAGTGCGGGTGCCAACCAGAACCTGCAGCTGGTCA

>678_S31_L001_R1_001.fastq_252_3a_8
CCCCCGCTGTGGGTATGGTGGTAGCGCACGTCCTGCGGCTGCCCCAGACCTTGTTCGACATACTGGCCGG
GGCCCATTGGGGCATCTTAGCGGGCCTAGCCTACTATTCCATGCAGGGCAATTGGGCTAAGGTCGCTATC
ATCATAGTTATGTTTTCAGGGGTCGATGCCGTAACATACACCACCGGTGGCTCTGCAGCTTGGAGTGTCA
GCAGGTTTGCTGGACTTTTTAGTGCGGGTGCCAACCAGAACCTGCAGCTGGTCA

>678_S31_L001_R1_001.fastq_253_3a_8
CCCCCGCTGTGGGTATGGTGGTAGCGCACGTCCTGCGGCTGCCCCAGACCTTGTTCGACATACTGGCCGG
GGCCCATTGGGGCATCTTAGCGGGCCTAGCCTACTATTCCATGCAGGGCAATTGGGCTAAGGTCGCTATC
ATCACAGTTATGTTTTCAGGGGTCGATGCCGTAACATACACCACCGGTGGCTCTGCAGCTCGGAGTGTCA
GCAGGTTTGCTGGACTTTTTAGTGCGGGTGCCAACCAGAACCTGCAGCTGGTCA

>678_S31_L001_R1_001.fastq_254_3a_8
CCCCCGCTGTGGGTATGGTGGTAGCGCACGTCCTGCGGCTGCCCCAGACCTTGTTCGACATACTGGCCGG
GGCCCATTGGGGCATCTTAGCGGGCCTAGCCTACTATTCCATGCAGGGCAATTGGGCTAAGGTCGCTATC
ATCATAGTTATGTTTTCAAGGGTCGATGCCGTAACATACACCACCGGTGGCTCTGCAGCTCGGAGTGTCA
GCAGGTTTGCTGGACTTTTTAGTGCGGGTGCCAACCAGAACCTGCAGCTGGTCA

>678_S31_L001_R1_001.fastq_256_3a_8
CCCCCGCTGTGGGTATGGTGGTAGCGCACGTCCTGCGGCTGCCCCAGACCTTGTTCGACATACTGGCCGG
GGCCCATTGGGGCATCTTAGCGGGCCTAGCCTACTATTCCATGCAGGGCAATTGGGCTAAGGTCGCTATC
ATCATAGTTATGTTTTCAGGGGTCGATGCCGCAACATACGCCACCGGTGGCTCTGCAGCTCGGAGTGTCA
GTAGGTTTACTGGACTTTTTAGTGCGGGTGCCAACCAGAACCTGCAGCTGGTCA

>678_S31_L001_R1_001.fastq_257_3a_8
CCCCCGCTGTGGGTATGGTGGTAGCGCACGTTCTGCGGCTGCCCCAGACCTTGTTCGACATACTGGCCGG
GGCCCATTGGGGCATCTTGGCGGGCCTAGCCTACTATTCCATGCAGGGCAATTGGGCTAAGGTCGCTATC
ATCATAGTTATGTTTTCAGGGGTCGATGCCGTAACATACACCACCGGTGGCTCTGCAGCTCGGAGTGTCA
GCAGGTTTGCTGGACTTTTTAGTGCGGGTGCCAACCAGAACCTGCAGCTGGTCA

>678_S31_L001_R1_001.fastq_258_3a_8
CCCCCGCTGTGGGTATGGTGGTAGCGCACGTCCTGCGGCTGCCCCAGACCTTGTTCGACATACTGGCCGG
GGCCCATTGGGGCATCTTAGCGGGCCTAGCCTACTATTCCATGCAGGGCAACTGGGCTAAGGTCGCTATC
ATCATAGTTATGTTTTCAGGGGTCGATGCCGCAACATACACCACCGGTGGCTCTGCAGCTCGGAGTGTCA
GTAGGTTTACTGGACTTTTTAATGTGGGTGCCCAACAGAAACTGCAGCTGGTCA

>678_S31_L001_R1_001.fastq_259_3a_8
CCCCCGCTGTGGGTATGGTGGTAGCGCACGTCCTGCGGCTGCCCCAGACCTTGTTCGACATACTGGCCGG
TGCCCATTGGGGCATCTTAGCGGGCCTAGCCTACTATTCCATGCAGGGCAATTGGGCTAAGGTCGCTATC
ATCATAGTTATGTTTTCAGGGGTCGATGCCGTAACATACACCACCGGTGGCTCTGCAGCTCGGAGTGTCA
GCAGGTTTGCTGGACTTTTTAGTGCGGGTGCCAACCAGAACCTGCAGCTGGTCA

>678_S31_L001_R1_001.fastq_260_3a_8
CCCCCGCTGTGGGTATGGTGGTAGCGCATGTCCTGCGGCTGCCCCAGACCTTGTTCGACATACTGGCCGG
GGCCCATTGGGGCATCTTAGCGGGCCTAGCCTACTACTCCATGCAGGGCAATTGGGCTAAGGTCGCTATC
ATCATAGTTATGTTTTCAGGGGTCGATGCCGCAACATACGCCACCGGTGGCTCTGCAGCTCGGAGTGTCA
GTAGGTTTACTGGACTTTTTAGTGTGGGTGCCCAACAGAAACTGCAGCTGGTCA

>678_S31_L001_R1_001.fastq_261_3a_7
CCCCCGCTGTGGGTATGGTGGTAGCGCACGTCCTGCGGCTGCCCCAGACCTTGTTCGACATACTGGCCGG
GGCCCATTGGGGCATCTTAGCGGGCCTAGCCTACTATTCCATGCAGGGCAATTGGGCTAAGGTCGCTATC
ATCATAGTTATGTTTTCAGGGGTCGATGCCGTAACATACACCACCGGTAGCTCTGCAGCTCGGAGTGTCA
GCAGGTTTGCTGGACTTTTTAGTGCGGGTGCCAACCAGAACCTGCAGCTGGTCA

>678_S31_L001_R1_001.fastq_263_3a_7
CCCCCGCTGTGGGTATGGTGGTAGCGCACGTCCTGCGGCTGCCCCAGACCTTGTTCGACATACTGGCCGG
GGCCCATTGGGGCATCTTAGCGGGCCTAGCCTACTATTCCATGCAGGGCAATTGGGCTAAGGTCGCTATC
ATCATAGTTATGTTTTCAGGGGTCGATGCCGTAACATACACCACCGGTGGCTCTGCAGCTCGGAGTATCA
GCAGGTTTGCTGGACTTTTTAGTGCGGGTGCCAACCAGAACCTGCAGCTGGTCA

>678_S31_L001_R1_001.fastq_264_3a_7
CCCCCGCTGTGGGTATGGTGGTAGCGCACGTCCTGCGGCTGCCCCAGACCTTGTTCGACATACTGGCCGG
GGCCCATTGGGGCATCTTAGCGGGCCTAGCCTACTATTCCATGCAGGGCAATTGGGCTAAGGTCGCTATC
ATCATAGTTATGTTTTCAGGGGTCGATGCCGTAACATACACCACCGGTGGCTCTGCAGCTCGGAGTGTCA
GCAGGTTTGCTGGACTTTTTAGTGCGGGTGCCAACCAGAACCTTCAGCTGGTCA

>678_S31_L001_R1_001.fastq_265_3a_7
CCCCCGCTGTGGGTATGGTGGTAGCGCACGTCCTGCGGCTGCCCCAGACCTTGTTCGACATACTGGCCGG
GGCCCATTGGGGCATCTTAGCCGGCCTAGCCTACTATTCCATGCAGGGCAATTGGGCTAAGGTCGCTATC
ATCATAGTTATGTTTTCAGGGGTCGATGCCGTAACATACACCACCGGTGGCTCTGCAGCTCGGAGTGTCA
GCAGGTTTGCTGGACTTTTTAGTGCGGGTGCCAACCAGAACCTGCAGCTGGTCA

>678_S31_L001_R1_001.fastq_266_3a_7
CCTCCGCTGTGGGTATGGTGGTAGCGCACGTCCTGCGGCTGCCCCAGACCTTGTTCGACATACTGGCCGG
GGCCCATTGGGGCATCTTAGCGGGCCTAGCCTACTATTCCATGCAGGGCAATTGGGCTAAGGTCGCTATC
ATCATAGTTATGTTTTCAGGGGTCGATGCCGTAACATACACCACCGGTGGCTCTGCAGCTCGGAGTGTCA
GCAGGTTTGCTGGACTTTTTAGTGCGGGTGCCAACCAGAACCTGCAGCTGGTCA

>678_S31_L001_R1_001.fastq_267_3a_7
CCCCCGCTGTGGGTATGGTGGTAGCGCACGTCCTGCGGCTGCCCCAGACCTTGTTCGACATACTGGCCGG
GGCCCATTGGGGCATCTTAGCGGGCCTAGCCTACTATTCCATGCAGGGCAATTGGGCTAAGGTCGCTATC
ATCATAGTTATGTTTTCAGGGGTCGATGCCGTAACATACACCACCGGTGGCTCTGCAGCTCGGAGTGTCA
GCAGGTTTGCTGGACTTTTTAGTGCGGGTGCCAACCAAAACCTGCAGCTGGTCA

>678_S31_L001_R1_001.fastq_269_3a_7
CCCCCGCTGTGGGTATGGTGGTAGCGCACGTCCTGCGGCTGCCCCAGACCTTGTTCGACATACTGGCCGG
GGCCCATTGGGGCATCTTAGCGGGCCTAGCCTACTATTCCATGCAGGGCAATTGGGCTAAGGTCGCTATC
ATCATGGTTATGTTTTCAGGGGTCGATGCCGCAACATACACCACCGGTGGCTCTGCAGCTCAGAATGTCC
AAGGGTTTGCTGGACTTTTTAGTGTGGGTGCCCGACAGAAACTCCAGCTGGTCA

>678_S31_L001_R1_001.fastq_270_3a_7
CCCCCGCTGTGGGTATGGTGGTAGCGCACGTCCTGCGGCTGCCCCAGACCTTGTTCGACATACTGGCCGG
GGCCCATTGGGGCATCTTAGCGGGCCTAGCCTACTATTCCATGCAGGGCAATTGGGCTAAGGTCGCTATC
ATCATCGTTATGTTTTCAGGGGTCGATGCCGTAACATACACCACCGGTGGCTCTGCAGCTCGGAGTGTCA
GCAGGTTTGCTGGACTTTTTAGTGCGGGTGCCAACCAGAACCTGCAGCTGGTCA

>678_S31_L001_R1_001.fastq_272_3a_7
CCCCCGCTGTGGGTATGGTGGTAGCGCACGTCCTGCGGCTGCCCCAGACCTTGTTCGACATACTGGCCGG
GGCCCATTGGGGCATCTTAGCGGGCCTAGCCTACTATTCCACGCAGGGCAATTGGGCTAAGGTCGCTATC
ATCATAGTTATGTTTTCAGGGGTCGATGCCGCAACATACGCCACCGGTGGCTCTGCAGCTCGGAGTGTCA
GTAGGTTTACTGGACTTTTTAGTGTGGGTGCCCAACAGAAACTGCAGCTGGTCA

>678_S31_L001_R1_001.fastq_273_3a_7
CCCCCGCTGTGGGTATGGTGGTAGCGCACGTCCTGCGGCTGCCCCAGACCTTGTTCGACATACTGGCCGG
GGCCCATTGGGGCATCTTAGCGGGCCTAGCCTACTATTCCATGCAGGGCAATTGGGCTAAGGACGCTATC
ATCATAGTTATGTTTTCAGGGGTCGATGCCGTAACATACACCACCGGTGGCTCTGCAGCTCGGAGTGTCA
GCAGGTTTGCTGGACTTTTTAGTGCGGGTGCCAACCAGAACCTGCAGCTGGTCA

>678_S31_L001_R1_001.fastq_274_3a_7
CCCCCGCTGTGGGTATGGTGGTAGCGCACGTCCTGCGGCTGCCCCAGACCTTGTTCGACATACTGGCCGG
GGCCCATTGGGGCATCTTAGCGGGCTTAGCCTACTATTCCATGCAGGGCAATTGGGCTAAGGTCGCTATC
ATCATAGTTATGTTTTCAGGGGTCGATGCCGTAACATACACCACCGGTGGCTCTGCAGCTCGGAGTGTCA
GCAGGTTTGCTGGACTTTTTAGTGCGGGTGCCAACCAGAACCTGCAGCTGGTCA

>678_S31_L001_R1_001.fastq_276_3a_7
CCCCCGCTGTGGGTATGGTGGTAGCGCACGTCCTGCGGCTGCCCCAGACCTTGTTCGACATACTGGCCGG
GGCCCATTGGGGCATCTTAGCGGGCCTAGCCTACTATTCCATGCAGGGCAATTGGGTTAAGGTCGCTATC
ATCATAGTTATGTTTTCAGGGGTCGATGCCGTAACATACACCACCGGTGGCTCTGCAGCTCGGAGTGTCA
GCAGGTTTGCTGGACTTTTTAGTGCGGGTGCCAACCAGAACCTGCAGCTGGTCA

>678_S31_L001_R1_001.fastq_277_3a_7
CCCCCGCTGTGGGTATGGTGATAGCGCACGTCCTGCGGCTGCCCCAGACCTTGTTCGACATACTGGCCGG
GGCCCATTGGGGCATCTTAGCGGGCCTAGCCTACTATTCCATGCAGGGCAATTGGGCTAAGGTCGCTATC
ATCATAGTTATGTTTTCAGGGGTCGATGCCGTAACATACACCACCGGTGGCTCTGCAGCTCGGAGTGTCA
GCAGGTTTGCTGGACTTTTTAGTGCGGGTGCCAACCAGAACCTGCAGCTGGTCA

>678_S31_L001_R1_001.fastq_278_3a_7
CCCCCGCTGTGGGTATGGTGGTAGCGCACGTCCTGCGGCTGCCCCAGACCTTGTTCGACATACTGGCCGG
GGCCCATTGGGGCATCTTAGCGGGCCTAGCCTACTATTCCATGCAGGGCAATTGGGCTAAGGTCGCTATC
ATCATAGTTATGTTTTCAGGGGTCGATGCCGTAACATACACCACCGGTGGCTCTGCAGCTCGAAGTGTCA
GCAGGTTTGCTGGACTTTTTAGTGCGGGTGCCAACCAGAACCTGCAGCTGGTCA

>678_S31_L001_R1_001.fastq_279_3a_6
CCCCCGCTGTGGGTATGGTGGTAGCGCACGTCCTGCGGCTGCCCCAGACCTTGTTCGACATACTGGCCGG
GGCCCATTGGGGCATCTTAGCGGGCCTAGCCTACTATTCCATGCAGGGCAATTGGGCTAAGGTCGCTATC
ATCATGGTTATGTTTTCAGGGGTCGATGCCGCAACATACACCACCGGTGCCTCTGCAGCTCGGAGTGTCA
GCAGGTTTGCTGGACTTTTTAGTGCGGGTGCCAACCAGAACCTGCAGCTGGTCA

>678_S31_L001_R1_001.fastq_281_3a_6
CCCCCGCTGTGGGTATGGTGGTAGCGCACGTCCTGCGGCTGCCCCAGACCTTGTTCGACATACTGGCCGG
GGCCCATTGGGGCATCTTAGCGGGTCTAGCCTACTATTCCATGCAGGGCAATTGGGCTAAGGTCGCTATC
ATCATAGTTATGTTTTCAGGGGTCGATGCCGTAACATACACCACCGGTGGCTCTGCAGCTCGGAGTGTCA
GCAGGTTTGCTGGACTTTTTAGTGCGGGTGCCAACCAGAACCTGCAGCTGGTCA

>678_S31_L001_R1_001.fastq_282_3a_6
CCCCCGCTGTGGGTATGGTGGTAGCGCACGTCCTGCGGCTGCCCCAGACCTTGTTCGACATACTGGCCGG
GGCCCATTGGGGCATCTTAGCGGGCCTAGCCTACTATTCCATGCAGGGCAATTGGGCTAAGGTCGCCATC
ATCATAGTTATGTTTTCAGGGGTCGATGCCGTAACATACACCACCGGTGGCTCTGCAGCTCGGAGTGTCA
GCAGGTTTGCTGGACTTTTTAGTGCGGGTGCCAACCAGAACCTGCAGCTGGTCA

>678_S31_L001_R1_001.fastq_283_3a_6
CCCCCGCTGTGGGTATGGTGGTAGCGCACGTCCTGCGGCTGCCCCAGACCTTGTTCGACATACTGGCCGG
GGCCCATTGGGGCATCTTAGCGGGCCTAGCCTACTATTCCATGCAGGGCAATTGGGCTAAGGTCGCTATC
ATCATAGTTATGTTTTCAGGGGTCGATGCCGTAACATACACCACCGGTGGCTCTGCAGCTCGGAGTGTCA
GCTGGTTTGCTGGACTTTTTAGTGCGGGTGCCAACCAGAACCTGCAGCTGGTCA

>678_S31_L001_R1_001.fastq_284_3a_6
CCCCCGCTGTGGGTATGGTGGTAGCGCACGTCCTGCGGCTGCCCCAGACCTTGTTCGACATACTGGCCGG
GGCCCATTGGGGCATCTTAGCGGGCCTAGCCTACTATTCCATGCAGGGCAATTGGGCTAAGGTCGCTATC
ATCATAGTTATGTTTTCAGGGGTCGATGCCGTAACATACACCACCGGTGGCTCTGCAGCTCGGAGTGTCC
GCAGGTTTGCTGGACTTTTTAGTGCGGGTGCCAACCAGAACCTGCAGCTGGTCA

>678_S31_L001_R1_001.fastq_285_3a_6
CCCCCGCTGTGGGTATGGTGGTAGCGCACGTCCAGCGGCTGCCCCAGACCTTGTTCGACATACTGGCCGG
GGCCCATTGGGGCATCTTAGCGGGCCTAGCCTACTATTCCATGCAGGGCAATTGGGCTAAGGTCGCTATC
ATCATAGTTATGTTTTCAGGGGTCGATGCCGTAACATACACCACCGGTGGCTCTGCAGCTCGGAGTGTCA
GCAGGTTTGCTGGACTTTTTAGTGCGGGTGCCAACCAGAACCTGCAGCTGGTCA

>678_S31_L001_R1_001.fastq_286_3a_6
CCCCCGCTGTGGGTATGGTGGTAGCGCACGTCCTGCGGCTGCCCCAGACCTTGTTCGACATACTGGCCGG
GGCCCATTGGGGCATCTTAGCGGGCCTAGCCTACTATTCCATGCAGGGCAATTGGGCTAAGGTCGCTATC
ATCATAGTTATGTTTTCAGGGGTCGATGCCGTAATATACACCACCGGTGGCTCTGCAGCTCGGAGTGTCA
GCAGGTTTGCTGGACTTTTTAGTGCGGGTGCCAACCAGAACCTGCAGCTGGTCA

>678_S31_L001_R1_001.fastq_287_3a_6
CCCCCGCTGTGGGTATGGTGGTAGCGCACGTCCTGCGGCTGCCCCAGACCTTGTTCGACATACAGGCCGG
GGCCCATTGGGGCATCTTAGCGGGCCTAGCCTACTATTCCATGCAGGGCAATTGGGCTAAGGTCGCTATC
ATCATAGTTATGTTTTCAGGGGTCGATGCCGTAACATACACCACCGGTGGCTCTGCAGCTCGGAGTGTCA
GCAGGTTTGCTGGACTTTTTAGTGCGGGTGCCAACCAGAACCTGCAGCTGGTCA

>678_S31_L001_R1_001.fastq_288_3a_6
CCCCCGCTGTGGGTATGGTGGTAGCGCACGTCCTGCGGCTGCCCCAGACCTTGTTCGACATACTGGTCGG
GGCCCATTGGGGCATCTTAGCGGGCCTAGCCTACTATTCCATGCAGGGCAATTGGGCTAAGGTCGCTATC
ATCATAGTTATGTTTTCAGGGGTCGATGCCGTAACATACACCACCGGTGGCTCTGCAGCTCGGAGTGTCA
GCAGGTTTGCTGGACTTTTTAGTGCGGGTGCCAACCAGAACCTGCAGCTGGTCA

>678_S31_L001_R1_001.fastq_289_3a_6
CCCCCGCTGTGGGTATGGTGGTAGCGCACGTCCTGCGGCTGCCCCAGACCTTGTTCGACATACTGGCCGG
GGCCCATTGGGGCATCTTAGCGGGCCTAGCCTACTATTCCATGCAGGGCAATTGGGCTAAGGTCGCTATC
ATCATAGTTATGTTTTCAGGGGTCGATGCCGTAACATACACCACCGGTGGCTCTGCAGCTCGGAGTGTCT
GCAGGTTTGCTGGACTTTTTAGTGCGGGTGCCAACCAGAACCTGCAGCTGGTCA

>678_S31_L001_R1_001.fastq_290_3a_6
CCCCCGCTGTGGGTATGGTGGTAGCGCACGTCCTGCGGCTGCCCCAGACCTTGTTCGACATACTGGCCGG
GGCCCATTGGGGCATCTTAGCGGGCCTAGCCTACTATTCCATGCAGGGCAATTGGGCTAAGGTCGCTATC
ATCATAGTTATGTTTTCAGGGGTCGATGCCGTAACATACACCACCGGTGGCTCTGCAGCTCGGAGTGTCA
GCAGGTTTGCTGAACTTTTTAGTGCGGGTGCCAACCAGAACCTGCAGCTGGTCA

>678_S31_L001_R1_001.fastq_291_3a_6
CCCCCGCTGTGGGTATGGTGGTAGCGCACGTCCTGCGGCTGCCCCAGACCTTGTTCGACATACTGGCCGG
GGCCCATTGGGGCATCTTAGCGGGCCTAGCCTACTATTCCATGCAGGGCAATTGGGCTAAGGTCGCTATC
ATCATAGTTATGTTTTCAGGGGTCGATGCCGCAACATACGCCACCGGTGGCTCTGCAGCTCGGAGTGTCA
GCAGGTTTGCTGGACTTTTTAGTGCGGGTGCCAACCAGAACCTGCAGCTGGTCA

>678_S31_L001_R1_001.fastq_292_3a_6
CCCCCGCTGTGGGCATGGTGGTAGCGCACGTCCTGCGGCTGCCCCAGACCCTGTTCGACATACTGGCCGG
GGCCCATTGGGGCATCTTAGCGGGCCTAGCCTACTATTCCATGCAGGGCAATTGGGCTAAGGTCGCTATC
ATCATAGTTATGTTTTCAGGGGTCGATGCCGTAACATACACCACCGGTGGCTCTGCAGCTCGGAGTGTCA
GCAGGTTTGCTGGACTTTTTAGTGCGGGTGCCAACCAGAACCTGCAGCTGGTCA

>678_S31_L001_R1_001.fastq_293_3a_6
CCCCCGCTGTGGGTATGGTGGTAGCGCACGTCCTGCGGCTGCCCCAGACCTTGTTCGACATACTGGCCGG
GGCCCATTGGGGCATCTTAGCGGGCCTAGCCTACTATTCCATGCAGGGAAATTGGGCTAAGGTCGCTATC
ATCATAGTTATGTTTTCAGGGGTCGATGCCGTAACATACACCACCGGTGGCTCTGCAGCTCGGAGTGTCA
GCAGGTTTGCTGGACTTTTTAGTGCGGGTGCCAACCAGAACCTGCAGCTGGTCA

>678_S31_L001_R1_001.fastq_294_3a_6
CCCCCGCTGTGGGTATGGTGGTAGCGCACGTCCTGCGGCTGCCCCAGACCTTGTTCGACATACTGGCCGG
GGCCCATTGGGGCATCTTAGCGGGCCTAGCCTACTATTCCATGCAGGGCAATTGGGCTAAAGTCGCTATC
ATCATAGTTATGTTTTCAGGGGTCGATGCCGTAACATACACCACCGGTGGCTCTGCAGCTCGGAGTGTCA
GCAGGTTTGCTGGACTTTTTAGTGCGGGTGCCAACCAGAACCTGCAGCTGGTCA

>678_S31_L001_R1_001.fastq_295_3a_6
CCCCCGCTGTGGGTATGGTGGTAGCGCACGTCCTGCGGCTGCCCCAGACCTTGTTCGACATACTGGCCGG
GGCCTATTGGGGCATCTTAGCGGGCCTAGCCTACTATTCCATGCAGGGCAATTGGGCTAAGGTCGCTATC
ATCATAGTTATGTTTTCAGGGGTCGATGCCGTAACATACACCACCGGTGGCTCTGCAGCTCGGAGTGTCA
GCAGGTTTGCTGGACTTTTTAGTGCGGGTGCCAACCAGAACCTGCAGCTGGTCA

>678_S31_L001_R1_001.fastq_296_3a_6
CCCCCGCTGTGGGTATGGTGGTAACGCACGTCCTGCGGCTGCCCCAGACCTTGTTCGACATACTGGCCGG
GGCCCATTGGGGCATCTTAGCGGGCCTAGCCTACTATTCCATGCAGGGCAATTGGGCTAAGGTCGCTATC
ATCATAGTTATGTTTTCAGGGGTCGATGCCGTAACATACACCACCGGTGGCTCTGCAGCTCGGAGTGTCA
GCAGGTTTGCTGGACTTTTTAGTGCGGGTGCCAACCAGAACCTGCAGCTGGTCA

>678_S31_L001_R1_001.fastq_297_3a_6
CCCCCGCTGTGGGTATGGTGGTAGCGCACGTCCTGCGGCTGCCCCAGACCTTGTTCGACATACTGGCCGG
GGCCCATTGGGGCATCTTAGCGGGCCTAGCCTACTATTCCATGCAGGGCAATTGGGCTAAGGTCGCTATC
ATCATAGTTATGTTTTCAGGGGTCGATGCCGTAACATACACCACCGGTGGCTCTGCAGCTCGGAGTGTCA
GCAGGTTTGCTGGACTTTTTAGTGCGGGTTCCAACCAGAACCTGCAGCTGGTCA

>678_S31_L001_R1_001.fastq_298_3a_6
CCCCCGCTGTGGGTATGGTGGTAGCGCACGTCCTGCGGCTGCCCCAGACCTTGTTCGACATACTGGCCGG
GGCCCATTGGGGCATCTTAGCGGGCCTAGCCTACTATTCCATGCAGGGCAATTGGGCTAAGGTCGCTATC
ATCATAGTTATGTTTTCAGGGGTCGATGCCGCAACATACACCACCGGTGGCTCTGCAGCTCGGAATGTCC
ATGGGTTTGCTGGACTTTTTAGTGTGGGTGCCCAACAGAAACTCCAGCTGGTCA

>678_S31_L001_R1_001.fastq_299_3a_6
CCCCCGCTGTGGGTATGGTGGTAGCGCACGTCCTGCGGCTGCCCCAGACCTTGTTCGACATACTGGCCGG
GGCCCATTGGGGCATCTTAGCGGGCCTAGCCTACTATTCCATGCAGGGCAATTGGGCTAAGGTCGCTATC
ATCATAGTTATGTTTTCAGGGGTCGATGCCGTAACATACACCACCGGTGCCTCTGCAGCTCGGAGTGTCC
AAGGGCTTACTGGACTTTTTAGTGTGGGTGCCCAACAGAAACTCCAGCTGGTCA

>678_S31_L001_R1_001.fastq_300_3a_6
CCCCCGCTGTGGGTATGGTGGTAGCGCACGTCCTGCGGCTGCCCCAGACCTTGTTCGACATACTGGCCGG
GGCCCATTGGGGCATCTTAGCGGGCCTAGCCTACTATTCCATGCAGGGCAATTGGGCTAAGGTCGCTATC
ATCATAGTTATGTTTTCAGGGGTCGATGCCGTAACATACACCACCGGTGGCTCTGCAGCTCGGAGTGTCA
GCAGGTTTGTTGGACTTTTTAGTGCGGGTGCCAACCAGAACCTGCAGCTGGTCA

>678_S31_L001_R1_001.fastq_301_3a_6
CCCCCGCTGTGGGTATGGTGGTAGCGCACGTCCTGCGGCTGCCCCAGACCTTGTTCGACATACTGGCCGG
GGCCCATTGGGGCATCTTAGCGGGCCTAGCCTACTATTCCATGCAGGGCAATTGGGCTAAGGTCGCTATC
ATCATAGTTATGTTTTCAGGGGTCGATGCCGTAACATACACCACCGGTGGCTCTGCAGCTCGGAGTGTCA
GCAGGGTTGCTGGACTTTTTAGTGCGGGTGCCAACCAGAACCTGCAGCTGGTCA

>678_S31_L001_R1_001.fastq_302_3a_6
CCCCCGCTGTGGGTATGGAGGTAGCGCACGTCCTGCGGCTGCCCCAGACCTTGTTCGACATACTGGCCGG
GGCCCATTGGGGCATCTTAGCGGGCCTAGCCTACTATTCCATGCAGGGCAATTGGGCTAAGGTCGCTATC
ATCATAGTTATGTTTTCAGGGGTCGATGCCGTAACATACACCACCGGTGGCTCTGCAGCTCGGAGTGTCA
GCAGGTTTGCTGGACTTTTTAGTGCGGGTGCCAACCAGAACCTGCAGCTGGTCA

>678_S31_L001_R1_001.fastq_303_3a_5
CCCCCGCTGTGGGTATGGTGGTAGCGCACGTCCTGCGGCTGCCCCAGACCTTGTTCGACATACTGGCCGG
GGCCCATTGGGGCATCTTAGCGGGCCTAGCCTACTATTCCATGCAGGGCAATTGGGCTAAGGTCGCTATC
ATCATAGTTATGTTTTCAGGGGTCGATGTCGTAACATACACCACCGGTGGCTCTGCAGCTCGGAGTGTCA
GCAGGTTTGCTGGACTTTTTAGTGCGGGTGCCAACCAGAACCTGCAGCTGGTCA

>678_S31_L001_R1_001.fastq_305_3a_5
CCCCCGCTGTGGGTATGGTGGTAGCGCACGTCCTGCGGCTGCCCCAGACCTTGTTCGACATACTGGCCGG
GGCCCATTGGGGCATCTTAGCGGGCCTAGCCTACTATTCCATGCAGGGCAATTGGGCTAAGGTCGCTATC
ATCATAGTTATGTTTTTAGGGGTCGATGCCGTAACATACACCACCGGTGGCTCTGCAGCTCGGAGTGTCA
GCAGGTTTGCTGGACTTTTTAGTGCGGGTGCCAACCAGAACCTGCAGCTGGTCA

>678_S31_L001_R1_001.fastq_306_3a_5
CCCCCGCTGTGGGTATGGTGGTAGCGTACGTCCTGCGGCTGCCCCAGACCTTGTTCGACATACTGGCCGG
GGCCCATTGGGGCATCTTAGCGGGCCTAGCCTACTATTCCATGCAGGGCAATTGGGCTAAGGTCGCTATC
ATCATAGTTATGTTTTCAGGGGTCGATGCCGTAACATACACCACCGGTGGCTCTGCAGCTCGGAGTGTCA
GCAGGTTTGCTGGACTTTTTAGTGCGGGTGCCAACCAGAACCTGCAGCTGGTCA

>678_S31_L001_R1_001.fastq_307_3a_5
CCCCCGCTGTGGGTATGGTGGTAGCGCACGTCCTGCGGCTGCCCCAGACCTTGTTCGACATACTGGCCGG
GGCCCATTGGGGCATCTTAGCGGGCCTAGCCTACTATTCCATGCAGGGCAATTGGGCTAAGGTCGCTATC
ATCATAGTTATGTTTTCAGGGGTCGATGCCGTAACATACACCACCGGTGGCTCTGCAGCTCGGAGTGTCA
GCAGGTTTGCTGGATTTTTTAGTGCGGGTGCCAACCAGAACCTGCAGCTGGTCA

>678_S31_L001_R1_001.fastq_308_3a_5
CCCCCGCTGTGGGTATGGTGGTAGCGAACGTCCTGCGGCTGCCCCAGACCTTGTTCGACATACTGGCCGG
GGCCCATTGGGGCATCTTAGCGGGCCTAGCCTACTATTCCATGCAGGGCAATTGGGCTAAGGTCGCTATC
ATCATAGTTATGTTTTCAGGGGTCGATGCCGTAACATACACCACCGGTGGCTCTGCAGCTCGGAGTGTCA
GCAGGTTTGCTGGACTTTTTAGTGCGGGTGCCAACCAGAACCTGCAGCTGGTCA

>678_S31_L001_R1_001.fastq_309_3a_5
CCCCCGCTGTGGGCATGGTGGTAGCGCACGTCCTGCGGCTGCCCCAGACCTTGTTCGACATACTGGCCGG
GGCCCATTGGGGCATCTTAGCGGGCCTAGCCTACTATTCCATGCAGGGCAATTGGGCTAAGGTCGCTATC
ATCATGGTTATGTTTTCAGGGGTCGATGCCGCAACATACACCACCGGTGCCTCTGCAGCTCGGAGTGTCC
AAGGGCTTACTGGACTTTTTAGTGTGGGTGCCCAACAGAAACTCCAGCTGGTCA

>678_S31_L001_R1_001.fastq_313_3a_5
CCCCCGCTGTGGGTATGGTGGTAGCGCACGTCCTGCGGCTGCCCCAGACCTTGTTCGACATACTGGCCGG
GGCCCATTGGGGCATCTTAGCGGGCCTAGCCTACTATTCCATGCAGGGCAATTGGGCTAAGGTCGCTATC
ATCATAGTTATGTTTTCAGGGGTCGATGCCGCAACATACACCACCGGTGGCTCTGCATCTCAGAGTGTCA
GTAGGTTTACTGGACTTTTTAGTGTGGGTGCCCAACAGAAACTGCAGCTGGTCA

>678_S31_L001_R1_001.fastq_314_3a_5
CCCCCGCTGTGGGTATGGTGGTAGCGCACGTCCTGCGGCTGCCCCAGACCTTGTTCGACATACTGGCCGG
GGCCCATTGGGGCATCTTAGCGGGCCTAGCCTACTATTCCATGCAGGGCAATTGGGCTAAGGTCGCTATC
ATCATAGTTATGTTTTCAGGGGTCGATGCCGTAACATACACCACCGGAGGCTCTGCAGCTCGGAGTGTCA
GCAGGTTTGCTGGACTTTTTAGTGCGGGTGCCAACCAGAACCTGCAGCTGGTCA

>678_S31_L001_R1_001.fastq_315_3a_5
CCCCCGCTGTGGGTATGGTGGTAGCGCACGTCCTGCGGCTGCCCCAGACCTTGTTCGACATACTGGCCGG
GGCCCATTGGGGCATCTTAGCGGGCCTAGCCTACTATTCCATGCAGGGCAATTGGGCTAAGGTCGCTATC
ATCATGGTTATGTTTTCAGGGGTCGATGCCGCAACATACACCACCGGTGGCTCTGCAGCTCGGAATGTCC
ACGGGTTTGCTGGACTTTTTAGTGTGGGTGCCCAACAGAAACTCCAGCTGGTCA

>678_S31_L001_R1_001.fastq_316_3a_5
CCCCCGCTGTGGGTATGGTGGTAGCGCACGTCCTGCGGCTGCCCCAGACCTTGTTCGACATACTGGCCGG
GGCCCATTGGGGCATCTTAGCGGGCCTAGCCTACTATTCCATGCAGGGCAATTGGGCTAAGGTCGCTATC
ATCATAGTTATGTTTTCAGGGGTCGATGCCGTAACATACACCACCGGTGGCTCTGCAGTTCGGAGTGTCA
GCAGGTTTGCTGGACTTTTTAGTGCGGGTGCCAACCAGAACCTGCAGCTGGTCA

>678_S31_L001_R1_001.fastq_317_3a_5
CCCCCGCTGTGGGTATGGTGGTAGCGCACGTCCTGCGGCTGCCCCAGACCTTGTTCGACATACTGGCCGG
GGCCCATTGGGGCATCTTAGCGGGCCTAGCCTACTATTCCATGCAGGGCAATTGGGCTAAGGTCGCTATC
ATCATAGTTATGTTTTCAGGGGTCGATGCCGTAACATACACCACCGGTGGCTCGGCAGCTCGGAGTGTCA
GCAGGTTTGCTGGACTTTTTAGTGCGGGTGCCAACCAGAACCTGCAGCTGGTCA

>678_S31_L001_R1_001.fastq_321_3a_5
CCCCCGCTGTGTGTATGGTGGTAGCGCACGTCCTGCGGCTGCCCCAGACCTTGTTCGACATACTGGCCGG
GGCCCATTGGGGCATCTTAGCGGGCCTAGCCTACTATTCCATGCAGGGCAATTGGGCTAAGGTCGCTATC
ATCATAGTTATGTTTTCAGGGGTCGATGCCGTAACATACACCACCGGTGGCTCTGCAGCTCGGAGTGTCA
GCAGGTTTGCTGGACTTTTTAGTGCGGGTGCCAACCAGAACCTGCAGCTGGTCA

>678_S31_L001_R1_001.fastq_322_3a_5
CCCCCGCTGTGGGTATGGTGGTAGCGCACGTCCTGCGGCTGCCCCAGACCTTGTTCGACATACTGGCCGG
GGCCCATTGGGGCATCTTAGCGGGCCTAGCCTACTATCCCATGCAGGGCAATTGGGCTAAGGTCGCTATC
ATCATAGTTATGTTTTCAGGGGTCGATGCCGTGACATACACCACCGGTGGCTCTGCAGCTCGGAGTGTCA
GCAGGTTTGCTGGACTTTTTAGTGCGGGTGCCAACCAGAACCTGCAGCTGGTCA

>678_S31_L001_R1_001.fastq_324_3a_5
CCCCCGCTGTGGGTATGGTGGTAGCGCACGTCCTGCGGCTGCCCCAGACCTTGTTCGACATACTGGCCGG
GGCCCATTGGGGCATCTTAGCGGGCCTAGCCTACTATTCCATTCAGGGCAATTGGGCTAAGGTCGCTATC
ATCATAGTTATGTTTTCAGGGGTCGATGCCGTAACATACACCACCGGTGGCTCTGCAGCTCGGAGTGTCA
GCAGGTTTGCTGGACTTTTTAGTGCGGGTGCCAACCAGAACCTGCAGCTGGTCA

>678_S31_L001_R1_001.fastq_326_3a_5
CCCCCGCTGTGGGTATGGGGGTAGCGCACGTCCTGCGGCTGCCCCAGACCTTGTTCGACATACTGGCCGG
GGCCCATTGGGGCATCTTAGCGGGCCTAGCCTACTATTCCATGCAGGGCAATTGGGCTAAGGTCGCTATC
ATCATAGTTATGTTTTCAGGGGTCGATGCCGTAACATACACCACCGGTGGCTCTGCAGCTCGGAGTGTCA
GCAGGTTTGCTGGACTTTTTAGTGCGGGTGCCAACCAGAACCTGCAGCTGGTCA

>678_S31_L001_R1_001.fastq_327_3a_5
CCCCCGCTGTGGGTATGGTGGTAGCGCACGTCCTGCGGCTGCCCCAGACCTTGTTCGACATACTGGCCGG
GGCCCATTGGGGCATCTTAGCGGGCCTAGCCTACTATTCCATGCAGGGCAATTGGGCTAAGGTCGCTATC
ATCATGGTTATGTTTTCAGGGGTCGATGCCGCAACATACACCACCGGTGGCTCTGCAGCTCGGGATGTCC
AAGGGTTTGCTGGACTTTTTAGTGTGGGTGCCCGACAGAAACTCCAGCTGGTCA

>678_S31_L001_R1_001.fastq_328_3a_5
CCCCCGCTGTGGGTATGGTGGTAGCGCACGTCCTGCGGCTGCCCCAGACCTTGTTCGACATACTGGCCGG
GGCCCATTGGGGCATCTTAGCGGGCCTAGCCTACTATTCCATGCAGGGCAATTGGGCTAAGGTCGCTATC
ATCATAGTTATGTTTTCAGGGGTCGATGCCGAAACATACACCACCGGTGGCTCTGCAGCTCGGAGTGTCA
GCAGGTTTGCTGGACTTTTTAGTGCGGGTGCCAACCAGAACCTGCAGCTGGTCA

>678_S31_L001_R1_001.fastq_329_3a_5
CCCCCGCTGTGGGTATGGTGGTAGCGCACGTCCTGCGGCTGCCCCAAACCTTGTTCGACATACTGGCCGG
GGCCCATTGGGGCATCTTAGCGGGCCTAGCCTACTATTCCATGCAGGGCAATTGGGCTAAGGTCGCTATC
ATCATAGTTATGTTTTCAGGGGTCGATGCCGTAACATACACCACCGGTGGCTCTGCAGCTCGGAGTGTCA
GCAGGTTTGCTGGACTTTTTAGTGCGGGTGCCAACCAGAACCTGCAGCTGGTCA

>678_S31_L001_R1_001.fastq_330_3a_5
CCCCCGCTGTGGGTATGGTGGTAGCGCACGTCCTGCGGCTGCCCCAGACCTTGTTCGACATACTGGCCGG
GGCCCATTGGGGCATCTTAGCGGGCCTAGCCTACTATTCCATGCAGGGCAATTGGGCTAGGGTCGCTATC
ATCATAGTTATGTTTTCAGGGGTCGATGCCGTGACATACACCACCGGTGGCTCTGCAGCTCGGAGTGTCA
GCAGGTTTGCTGGACTTTTTAGTGCGGGTGCCAACCAGAACCTGCAGCTGGTCA

>678_S31_L001_R1_001.fastq_331_3a_5
CCCCCGCTGTGGGTATGGTGGTAGCTCACGTCCTGCGGCTGCCCCAGACCTTGTTCGACATACTGGCCGG
GGCCCATTGGGGCATCTTAGCGGGCCTAGCCTACTATTCCATGCAGGGCAATTGGGCTAAGGTCGCTATC
ATCATAGTTATGTTTTCAGGGGTCGATGCCGTAACATACACCACCGGTGGCTCTGCAGCTCGGAGTGTCA
GCAGGTTTGCTGGACTTTTTAGTGCGGGTGCCAACCAGAACCTGCAGCTGGTCA

>678_S31_L001_R1_001.fastq_332_3a_5
CCCCCGCTGTGGGTATGGTGGTAGCGCACGTCCTGCGGCTGCCCCAGACCTTGTTCGACATACTGGCCGG
GGCCCATTGGGGCATCTTAGCGGGCCTAGCCTACTATTCCATGCAGGGCAATTGGGCTAAGGTCGCTATC
ATCATAGTTATGTTTTCAGGGGTCGATGCCGTAACATACACCACCGGTGGCTCTGCAGCTCGGAGTGTCA
GCAGGTTTGCTGGACTTTTTAGTGCGGATGCCAACCAGAACCTGCAGCTGGTCA

>678_S31_L001_R1_001.fastq_333_3a_5
CCCCCGCTGTGGGTATGGTGGTAGCGCATGTCCTGCGGCTGCCCCAGACCTTGTTCGACATACTGGCCGG
GGCCCATTGGGGCATCTTAGCGGGCCTAGCCTACTATTCCATGCAGGGCAATTGGGCTAAGGTCGCTATC
ATCATAGTTATGTTTTCAGGGGTCGATGCCGTAGCATACACCACCGGTGGCTCTGCAGCTCGGAGTGTCA
GCAGGTTTGCTGGACTTTTTAGTGCGGGTGCCAACCAGAACCTGCAGCTGGTCA

>678_S31_L001_R1_001.fastq_335_3a_5
CCCCCGCTGTGGGTATGGTGGTAGCGCACGTCCTGCGGCTGCCCCAGACCTTGTTCGACATACTGGCCGG
GGCCCATTGGGGCATCTTAGCGGGCCTAGCCTACTATTCCATGCAGGGCAATTGGACTAAGGTCGCTATC
ATCATAGTTATGTTTTCAGGGGTCGATGCCGTAACATACACCACCGGTGGCTCTGCAGCTCGGAGTGTCA
GCAGGTTTGCTGGACTTTTTAGTGCGGGTGCCAACCAGAACCTGCAGCTGGTCA

>678_S31_L001_R1_001.fastq_336_3a_5
CCCCCGCTGTGGGTATGGTGGTAGCGCACGTCCTGCGGCTGCCCCAGACCTTGTTCGACATACTAGCCGG
GGCCCATTGGGGCATCTTAGCGGGCCTAGCCTACTATTCCATGCAGGGCAATTGGGCTAAGGTCGCTATC
ATCATAGTTATGTTTTCAGGGGTCGATGCCGTGACATACACCACCGGTGGCTCTGCAGCTCGGAGTGTCA
GCAGGTTTGCTGGACTTTTTAGTGCGGGTGCCAACCAGAACCTGCAGCTGGTCA

>678_S31_L001_R1_001.fastq_338_3a_5
CCCCCGCTGTGGGTATGGTGGTAGCGCACGTCCTGCGGCTGCCCCAGACCTTGTTCGACATACTGGCCGG
GGCCCATTGGGGCATCTTAGCGGGCCTAGCCTACTATTCCATGCAGGGCAATTGGGCTAAGGTCGCTATC
ATCATAGTTATGTTTTCAGGGGTCGATGCCGTAACATACACCACCGGTGGCTTTGCAGCTCGGAGTGTCA
GCAGGTTTGCTGGACTTTTTAGTGCGGGTGCCAACCAGAACCTGCAGCTGGTCA

>678_S31_L001_R1_001.fastq_340_3a_5
CCCCCGCTGTGGGTATGGTGGTAGCGCACGTCCTGCGGCTGCCCCAGACCTTGTTCGACATACTGGCCGG
GGCCCATTGGGGCATCTTAGCGGGCCTAGCCTTCTATTCCATGCAGGGCAATTGGGCTAAGGTCGCTATC
ATCATAGTTATGTTTTCAGGGGTCGATGCCGTAACATACACCACCGGTGGCTCTGCAGCTCGGAGTGTCA
GCAGGTTTGCTGGACTTTTTAGTGCGGGTGCCAACCAGAACCTGCAGCTGGTCA

>678_S31_L001_R1_001.fastq_341_3a_5
CCCCCGCTGTGGGTATGGTGGTAGCGCACGTCCTGCGGCTGCCCCAGACCTTGTTCGACATACTGGCCGG
GGCCCATTGGGGCATCTTAGCGGGCCTAGCCTACTATTCCATGCAGGGCAATTGGGCTAAGGTCGCTATC
ATCATAGTTATGTTTTCAGGGGTCGATGCCGTAACATACACCACCGGTGGTTCTGCAGCTCGGAGTGTCA
GCAGGTTTGCTGGACTTTTTAGTGCGGGTGCCAACCAGAACCTGCAGCTGGTCA
