# Supplementary material for: HCV transmission in high-risk communities in Bulgaria
Source: PLoS One. 2019 Mar 5;14(3):e0212350. doi: 10.1371/journal.pone.0212350 (PMC6400337; doi:10.1371/journal.pone.0212350)
Supplement: S1 File — (ZIP) [file pone.0212350.s002.zip › 704_S38_L001_R1_001.fastq_3a_freq5.fas]

>704_S38_L001_R1_001.fastq_1_3a_798
CCCCCGCTGTGGGTATGGTGGTGGCGCACGTCCTGCGGCTGCCCCAGACCTTGTTTGACATAATAGCCGG
GGCCCATTGGGGCATCTTGGCGGGCCTAGCCTATTACTCTATGCAGGGCAATTGGGCTAAGGTCGCTATC
ATCATGATTATGTTTTCGGGGGTCGATGCCACCACATACACCACCGGTGGCAATGCAGCTCATAACACCA
ACGCTTTTACTAAACTTTTTAGTGTAGGCTCCAGGCAGAACCTGCAGCTGATCA

>704_S38_L001_R1_001.fastq_2_3a_624
CCCCCGCTGTGGGTATGGTGGTGGCGCACGTCCTGCGGCTGCCCCAGACCTTGTTTGACATAATAGCCGG
GGCCCATTGGGGCATCTTGGCGGGCCTAGCCTATTACTCTATGCAGGGCAATTGGGCTAAGGTCGCTATC
ATCATGATTATGTTTTCGGGGGTCGATGCCACCACATACACCACCGGTGGCAATGCAGCTCATAACACCA
ATGCTTTTACTAAACTTTTTAATGTAGGCTCCAAGCAGAACCTGCAGCTGATCA

>704_S38_L001_R1_001.fastq_3_3a_563
CCCCCGCTGTGGGTATGGTGGTGGCGCACGTCCTGCGGCTGCCCCAGACCTTGTTTGACATAATAGCCGG
GGCCCATTGGGGCATCTTGGCGGGCCTAGCCTATTACTCTATGCAGGGCAATTGGGCTAAGGTCGCTATC
ATCATGATTATGTTTTCGGGGGTCGATGCCAGCACATACATCACCGGTGGCAATGCAGCTCATAACACCA
ATGCTTTTACTAAACTTTTTAATGTAGGCTCCAAGCAGAACCTGCAGCTGATCA

>704_S38_L001_R1_001.fastq_4_3a_360
CCCCCGCTGTGGGTATGGTGGTGGCGCACGTCCTGCGGCTGCCCCAGACCTTGTTTGACATAATAGCCGG
GGCCCATTGGGGCATCTTGGCGGGCCTAGCCTATTACTCTATGCAGGGCAATTGGGCTAAGGTCGCTATC
ATCATGATTATGTTTTCGGGGGTCGATGCCAGCACATACATCACCGGTGGCAATGCAGCTCATAACACCA
ACGCTTTTACTAAACTTTTTAGTGTAGGCTCCAGGCAGAACCTGCAGCTGATCA

>704_S38_L001_R1_001.fastq_5_3a_173
CCCCCGCTGTGGGTATGGTGGTGGCGCACGTCCTGCGGCTGCCCCAGACCTTGTTTGACATAATAGCCGG
GGCCCATTGGGGCATCTTGGCGGGCCTAGCCTATTACTCTATGCAGGGCAATTGGGCTAAGGTCGCTATC
ATCATGATTATGTTTTCGGGGGTCGATGCCAGCACATACATCACCGGTGGCAGTGCAGCTCATAACACCC
ACGCTTTTACTAAACTTTTTAATGTAGGCCCCAAGCAGAACCTGCAGCTGGTCA

>704_S38_L001_R1_001.fastq_6_3a_164
CCCCTGCCGTGGGTATGGTGGTGGCGCACGTCTTGCGGTTGCCCCAGACCTTGTTTGACATAATAGCCGG
GGCCCATTGGGGCATCTTAGCGGGCCTGGCCTATTACTCCATGCAGGGCAATTGGGCTAAGGTCGCTATC
ATCATGGTTATGTTTTCAGGGGTCGATGCCACTACACATATCACCGCTGGCCAAGCAGCTTTTACCACCC
GGGCTTTTGCTAGTTTTTTTAATCCGGGCGCCAAGCAGAACCTGCAGCTGGTCA

>704_S38_L001_R1_001.fastq_7_3a_155
CCCCTGCCGTGGGTATGGTGGTGGCGCACGTCTTGCGGTTGCCCCAGACCTTGTTTGACATAATAGCCGG
GGCCCATTGGGGCATCTTAGCGGGCCTGGCCTATTACTCCATGCAGGGCAATTGGGCTAAGGTCGCTATC
ATCATGGTTATGTTTTCAGGGGTCGATGCCACTACACATATCACCGCTGGCCAAGCAGCTTTTACCACCC
GGGCTTTTGCTAGTATTTTTAATCCGGGCGCCAAGCAGAACCTGCAGCTGGTCA

>704_S38_L001_R1_001.fastq_8_3a_115
CCCCTGCCGTGGGTATGGTGGTGGCGCACGTCTTGCGGTTGCCCCAGACCTTGTTTGACATAATAGCCGG
GGCCCATTGGGGCATCTTGGCGGGCCTGGCCTATTACTCCATGCAGGGCAATTGGGCTAAGGTCGCTATC
ATCATGGTTATGTTTTCAGGGGTCGATGCCACTACACATATCACCGCTGGCCAAGCAGCTTTTACCACCC
GGGTTTTTGCTAGTATTTTTAAGCCGGGCGCCAAGCAGAACCTGCAGCTGGTCA

>704_S38_L001_R1_001.fastq_9_3a_115
CCCCCGCTGTGGGTATGGTGGTGGCGCACGTCCTGCGGCTGCCCCAGACCTTGTTTGACATAATAGCCGG
GGCCCATTGGGGCATCTTGGCGGGCCTAGCCTATTACTCTATGCAGGGCAATTGGGCTAAGGTCGCTATC
ATCATGATTATGTTTTCGGGGGTCGATGCCACCACATACACCACCGGTGGCAATGCAGCTCATAACACCA
ACGCTTTTACTAAACTTTTTAATGTAGGCTCCAAGCAGAACCTGCAGCTGATCA

>704_S38_L001_R1_001.fastq_10_3a_103
CCCCTGCCGTGGGTATGGTGGTGGCGCACGTCTTACGGTTGCCCCAGACCTTGTTTGACATAATAGCCGG
GGCCCATTGGGGCATCTTGGCGGGCCTGGCCTATTACTCCATGCAGGGCAATTGGGCTAAGGTCGCTATC
ATCATGGTTATGTTTTCAGGGGTCGATGCCACTACACATATCACCGCTGGCCAAGCAGCTTTTACCACCC
GGGTTTTTGCTAGTATTTTTAAGCCGGGCGCCAAGCAGAACCTGCAGCTGGTCA

>704_S38_L001_R1_001.fastq_11_3a_102
CCCCCGCTGTGGGTATGGTGGTGGCGCACGTCCTGCGGCTGCCCCAGACCTTGTTTGACATAATAGCCGG
GGCCCATTGGGGCATCTTGGCGGGCCTAGCCTATTACTCTATGCAGGGCAATTGGGCTAAGGTCGCTATC
ATCATGATTATGTTTTCGGGGGTCGATGCCACCACATACACCACCGGTGGCAATGCAGCTCATAACACCA
ATGCTTTTACTAAACTTTTTAGTGTAGGCTCCAGGCAGAACCTGCAGCTGATCA

>704_S38_L001_R1_001.fastq_12_3a_84
CCCCCGCTGTGGGTATGGTGGTGGCGCACGTCCTGCGGCTGCCCCAGACCTTGTTTGACATAATAGCCGG
GGCCCATTGGGGCATCTTGGCGGGCCTAGCCTATTACTCTATGCAGGGCAATTGGGCTAAGGTCGCTATC
ATCATGATTATGTTTTCGGGGGTCGATGCCAGAACATACACCACCGGTGGCAGTGCAGCTCATAACACCC
ACGCTTTTACCAAACTTTTTAATGTCGGCCCCAAGCAGAACCTGCAGCTGGTCA

>704_S38_L001_R1_001.fastq_13_3a_81
CCCCCGCTGTGGGTATGGTGGTGGCGCACGTCCTGCGGCTGCCCCAGACCTTGTTTGACATAATAGCCGG
GGCCCATTGGGGCATCTTGGCGGGCCTAGCCTATTACTCTATGCAGGGCAATTGGGCTAAGGTCGCTATC
ATCATGATTATGTTTTCGGGGGTCGATGCCAGAACATACACCACCGGTGGCAGTGCAGCTCATAACACCC
ACGCTTTTACTAAACTTTTTAATGTGGGCCCCAAGCAGAACCTGCAGCTGGTCA

>704_S38_L001_R1_001.fastq_14_3a_81
CCCCCGCTGTGGGTATGGTGGTGGCGCACGTCCTGCGGCTGCCCCAGACCTTGTTTGACATAATAGCCGG
GGCCCATTGGGGCATCTTGGCGGGCCTGGCCTATTACTCCATGCAGGGCAATTGGGCTAAGGTCGCTATC
ATCATGGTTATGTTTTCAGGGGTCGATGCCACTACACATATCACCGCTGGCCAAGCAGCTTTTACCACCC
GGGTTTTTGCTAGTATTTTTAAGCCGGGCGCCAAGCAGAACCTGCAGCTGGTCA

>704_S38_L001_R1_001.fastq_15_3a_74
CCCCCGCTGTGGGTATGGTGGTGGCGCACGTCCTGCGGCTGCCCCAGACCTTGTTTGACATAATAGCCGG
GGCCCATTGGGGCATCTTGGCGGGCCTAGCCTATTACTCTATGCAGGGCAATTGGGCTAAGGTCGCTATC
ATCATGATTATGTTTTCGGGGGTCGATGCCAGCACATACATCACCGGTGGCAATGCAGCTCATAACACCA
ATGCTTTTACTAAACTTTTTAGTGTAGGCTCCAGGCAGAACCTGCAGCTGATCA

>704_S38_L001_R1_001.fastq_16_3a_68
CCCCTGCCGTGGGTATGGTGGTGGCGCACGTCTTGCGGTTGCCCCAGACCTTGTTTGACATAATAGCCGG
GGCCCATTGGGGCATCTTAGCGGGCCTGGCCTATTACTCCATGCAGGGCAATTGGGCTAAGGTCGCTATC
ATCATGGTTATGTTTTCAGGGGTCGATGCCACTACACATATCACCGGTGGCCAAGCAGCTTTTACCACCC
GGGCTTTTGCTAGTATTTTTAATCCGGGCGCCAAGCAGAACCTGCAGCTGGTCA

>704_S38_L001_R1_001.fastq_17_3a_65
CCCCCGCTGTGGGTATGGTGGTGGCGCACGTCCTGCGGCTGCCCCAGACCTTGTTTGACATAATAGCCGG
GGCCCATTGGGGCATCTTGGCGGGCCTAGCCTATTACTCTATGCAGGGCAATTGGGCTAAGGTCGCTATC
ATCATGATTATGTTTTCGGGGGTCGATGCCAGAACATACACCACCGGTGGCAGTGCAGCTCATAACACCC
ACGCTTTTACCAAACTTTTTAATGTGGGCCCCAAGCAGAACCTGCAGCTGGTCA

>704_S38_L001_R1_001.fastq_18_3a_63
CCCCCGCTGTGGGTATGGTGGTGGCGCACGTCCTGCGGCTGCCCCAGACCTTGTTTGACATAATAGCCGG
GGCCCATTGGGGCATCTTGGCGGGCCTAGCCTATTACTCTATGCAGGGCAATTGGGCTAAGGTCGCTATC
ATCATGATTATGTTTTCGGGGGTCGATGCCAGCACATACATCACCGGTGGCAATGCAGCTCATAACACCA
ACGCTTTTACTAAACTTTTTAATGTAGGCTCCAAGCAGAACCTGCAGCTGATCA

>704_S38_L001_R1_001.fastq_19_3a_57
CCCCTGCCGTGGGTATGGTGGTGGCGCACGTCTTGCGGTTGCCCCAGACCTTGTTTGACATAATAGCCGG
GGCCCATTGGGGCATCTTGGCGGGCCTGGCCTATTACTCCATGCAGGGCAATTGGGCTAAGGTCGCTATC
ATCATGGTTATGTTTTCAGGGGTCGATGCCACTACACATATCACCGCTGGCCAAGCAGCTTTTACCACCC
GGGTTTTTGCTAGTATATTTAAGCCGGGCGCCAAGCAGAACCTGCAGCTGGTCA

>704_S38_L001_R1_001.fastq_20_3a_54
CCCCCGCTGTGGGTATGGTGGTGGCGCACGTCCTGCGGCTGCCCCAGACCTTGTTTGACATAATAGCCGG
GGCCCATTGGGGCATCTTAGCGGGCCTGGCCTATTACTCCATGCAGGGCAATTGGGCTAAGGTCGCTATC
ATCATGGTTATGTTTTCAGGGGTCGATGCCACTACACATATCACCGCTGGCCAAGCAGCTTTTACCACCC
GGGCTTTTGCTAGTTTTTTTAATCCGGGCGCCAAGCAGAACCTGCAGCTGGTCA

>704_S38_L001_R1_001.fastq_21_3a_51
CCCCCGCTGTGGGTATGGTGGTGGCGCACGTCCTGCGGCTGCCCCAGACCTTGTTTGACATAATAGCCGG
GGCCCATTGGGGCATCTTAGCGGGCCTGGCCTATTACTCCATGCAGGGCAATTGGGCTAAGGTCGCTATC
ATCATGGTTATGTTTTCAGGGGTCGATGCCACTACACATATCACCGCTGGCCAAGCAGCTTTTACCACCC
GGGCTTTTGCTAGTATTTTTAATCCGGGCGCCAAGCAGAACCTGCAGCTGGTCA

>704_S38_L001_R1_001.fastq_22_3a_39
CCCCCGCTGTGGGTATGGTGGTGGCGCACGTCCTGCGGCTGCCCCAGACCTTGTTTGACATAATAGCCGG
GGCCCATTGGGGCATCTTGGCGGGCCTAGCCTATTACTCTATGCAGGGCAATTGGGCTAAGGTCGCTATC
ATCATGGTTATGTTTTCAGGGGTCGATGCCACTACACATATCACCGCTGGCCAAGCAGCTTTTACCACCC
GGGTTTTTGCTAGTATTTTTAAGCCGGGCGCCAAGCAGAACCTGCAGCTGGTCA

>704_S38_L001_R1_001.fastq_23_3a_36
CCCCCGCTGTGGGTATGGTGGTGGCGCACGTCCTGCGGCTGCCCCAGACCTTGTTTGACATAATAGCCGG
GGCCCATTGGGGCATCTTGGCGGGCCTAGCCTATTACTCTATGCAGGGCAATTGGGCTAAGGTCGCTATC
ATCATGATTATGTTTTCGGGGGTCGATGCCAGCACATACATCACCGGTGGCAGTGCAGCTCATAACACCC
ACGCTTTTACTAAACTTTTTAGTGTAGGCTCCAGGCAGAACCTGCAGCTGATCA

>704_S38_L001_R1_001.fastq_24_3a_32
CCCCCGCTGTGGGTATGGTGGTGGCGCACGTCCTGCGGCTGCCCCAGACCTTGTTTGACATAATAGCCGG
GGCCCATTGGGGCATCTTGGCGGGCCTAGCCTATTACTCTATGCAGGGCAATTGGGCTAAGGTCGCTATC
ATCATGATTATGTTTTCGGGGGTCGATGCCAGCACATACATCACCGGTGGCAGTGCAGCTCATAACACCC
ACGCTTTTACTAAACTTTTTAATGTAGGCTCCAAGCAGAACCTGCAGCTGATCA

>704_S38_L001_R1_001.fastq_25_3a_31
CCCCCGCTGTGGGTATGGTGGTGGCGCACGTCCTGCGGCTGCCCCAGACCTTGTTTGACATAATAGCCGG
GGCCCATTGGGGCATCTTGGCGGGCCTAGCCTATTACTCTATGCAGGGCAATTGGGCTAAGGTCGCTATC
ATCATGATTATGTTTTCGGGGGTCGATGCCAGCACATACATCACCGGTGGCAGTGCAGCTCATAACACCA
ATGCTTTTACTAAACTTTTTAATGTAGGCTCCAAGCAGAACCTGCAGCTGATCA

>704_S38_L001_R1_001.fastq_26_3a_28
CCCCCGCTGTGGGTATGGTGGTGGCGCACGTCCTGCGGCTGCCCCAGACCTTGTTTGACATAATAGCCGG
GGCCCATTGGGGCATCTTGGCGGGCCTAGCCTATTACTCTATGCAGGGCAATTGGGCTAAGGTCGCTATC
ATCATGATTATGTTTTCAGGGGTCGATGCCACTACACATATCACCGCTGGCCAAGCAGCTTTTACCACCC
GGGTTTTTGCTAGTATTTTTAAGCCGGGCGCCAAGCAGAACCTGCAGCTGGTCA

>704_S38_L001_R1_001.fastq_27_3a_23
CCCCCGCTGTGGGTATGGTGGTGGCGCACGTCTTACGGTTGCCCCAGACCTTGTTTGACATAATAGCCGG
GGCCCATTGGGGCATCTTGGCGGGCCTGGCCTATTACTCCATGCAGGGCAATTGGGCTAAGGTCGCTATC
ATCATGGTTATGTTTTCAGGGGTCGATGCCACTACACATATCACCGCTGGCCAAGCAGCTTTTACCACCC
GGGTTTTTGCTAGTATTTTTAAGCCGGGCGCCAAGCAGAACCTGCAGCTGGTCA

>704_S38_L001_R1_001.fastq_28_3a_23
CCCCCGCTGTGGGTATGGTGGTGGCGCACGTCTTGCGGTTGCCCCAGACCTTGTTTGACATAATAGCCGG
GGCCCATTGGGGCATCTTGGCGGGCCTGGCCTATTACTCCATGCAGGGCAATTGGGCTAAGGTCGCTATC
ATCATGGTTATGTTTTCAGGGGTCGATGCCACTACACATATCACCGCTGGCCAAGCAGCTTTTACCACCC
GGGTTTTTGCTAGTATTTTTAAGCCGGGCGCCAAGCAGAACCTGCAGCTGGTCA

>704_S38_L001_R1_001.fastq_29_3a_23
CCCCCGCTGTGGGTATGGTGGTGGCGCACGTCCTGCGGCTGCCCCAGACCTTGTTTGACATAATAGCCGG
GGCCCATTGGGGCATCTTAGCGGGCCTGGCCTATTACTCCATGCAGGGCAATTGGGCTAAGGTCGCTATC
ATCATGGTTATGTTTTCAGGGGTCGATGCCACTACACATATCACCGGTGGCCAAGCAGCTTTTACCACCC
GGGCTTTTGCTAGTATTTTTAATCCGGGCGCCAAGCAGAACCTGCAGCTGGTCA

>704_S38_L001_R1_001.fastq_30_3a_22
CCCCCGCTGTGGGTATGGTGGTGGCGCACGTCCTGCGGCTGCCCCAGACCTTGTTTGACATAATAGCCGG
GGCCCATTGGGGCATCTTGGCGGGCCTAGCCTATTACTCTATGCAGGGCAATTGGGCTAAGGTCGCTATC
ATCATGATTATGTTTTCAGGGGTCGATGCCACTACACATATCACCGCTGGCCAAGCAGCTTTTACCACCC
GGGCTTTTGCTAGTTTTTTTAATCCGGGCGCCAAGCAGAACCTGCAGCTGGTCA

>704_S38_L001_R1_001.fastq_31_3a_21
CCCCCGCTGTGGGTATGGTGGTGGCGCACGTCTTGCGGTTGCCCCAGACCTTGTTTGACATAATAGCCGG
GGCCCATTGGGGCATCTTAGCGGGCCTGGCCTATTACTCCATGCAGGGCAATTGGGCTAAGGTCGCTATC
ATCATGGTTATGTTTTCAGGGGTCGATGCCACTACACATATCACCGCTGGCCAAGCAGCTTTTACCACCC
GGGCTTTTGCTAGTATTTTTAATCCGGGCGCCAAGCAGAACCTGCAGCTGGTCA

>704_S38_L001_R1_001.fastq_32_3a_21
CCCCCGCTGTGGGTATGGTGGTGGCGCACGTCCTGCGGCTGCCCCAGACCTTGTTTGACATAATAGCCGG
GGCCCATTGGGGCATCTTGGCGGGCCTGGCCTATTACTCCATGCAGGGCAATTGGGCTAAGGTCGCTATC
ATCATGGTTATGTTTTCAGGGGTCGATGCCACTACACATATCACCGCTGGCCAAGCAGCTTTTACCACCC
GGGTTTTTGCTAGTATATTTAAGCCGGGCGCCAAGCAGAACCTGCAGCTGGTCA

>704_S38_L001_R1_001.fastq_33_3a_20
CCCCCGCTGTGGGTATGGTGGTGGCGCACGTCCTGCGGCTGCCCCAGACCTTGTTTGACATAATAGCCGG
GGCCCATTGGGGCATCTTGGCGGGCCTAGCCTATTACTCTATGCAGGGCAATTGGGCTAAGGTCGCTATC
ATCATGATTATGTTTTCGGGGGTCGATGCCAGAACATACACCACCGGTGGCAGTGCAGCTCATAACACCC
ACGCTTTTACTAAACTTTTTAGTGTAGGCTCCAGGCAGAACCTGCAGCTGATCA

>704_S38_L001_R1_001.fastq_34_3a_20
CCCCCGCTGTGGGTATGGTGGTGGCGCACGTCCTGCGGCTGCCCCAGACCTTGTTTGACATAATAGCCGG
GGCCCATTGGGGCATCTTGGCGGGCCTAGCCTATTACTCTATGCAGGGCAATTGGGCTAAGGTCGCTATC
ATCATGATTATGTTTTCGGGGGTCGATGCCACCACATACACCACCGGTGGCAATGCAGCTCATAACACCA
ACGCTTTTACTAAACTTTTTAGTGTAGGCTCCAGGCAGAACCTGCAGCTGGTCA

>704_S38_L001_R1_001.fastq_35_3a_19
CCCCCGCTGTGGGTATGGTGGTGGCGCACGTCCTGCGGCTGCCCCAGACCTTGTTTGACATAATAGCCGG
GGCCCATTGGGGCATCTTGGCGGGCCTAGCCTATTACTCTATGCAGGGCAATTGGGCTAAGGTCGCTATC
ATCATGATTATGTTTTCGGGGGTCGATGCCAGAACATACACCACCGGTGGCAGTGCAGCTCATAACACCC
ACGCTTTTACTAAACTTTTTAATGTAGGCTCCAAGCAGAACCTGCAGCTGATCA

>704_S38_L001_R1_001.fastq_36_3a_19
CCCCCGCTGTGGGTATGGTGGTGGCGCACGTCCTGCGGCTGCCCCAGACCTTGTTTGACATAATAGCCGG
GGCCCATTGGGGCATCTTGGCGGGCCTAGCCTATTACTCTATGCAGGGCAATTGGGCTAAGGTCGCTATC
ATCATGATTATGTTTTCGGGGGTCGATGCCAGCACATACATCACCGGTGGCAATGCAGCTCATAACACCA
ATGCTTTTACTAAACTTTTTAATGTAGGCTCCAAGCAGAACCTGCAGCTGGTCA

>704_S38_L001_R1_001.fastq_37_3a_19
CCCCCGCTGTGGGTATGGTGGTGGCGCACGTCTTGCGGTTGCCCCAGACCTTGTTTGACATAATAGCCGG
GGCCCATTGGGGCATCTTAGCGGGCCTGGCCTATTACTCCATGCAGGGCAATTGGGCTAAGGTCGCTATC
ATCATGGTTATGTTTTCAGGGGTCGATGCCACTACACATATCACCGCTGGCCAAGCAGCTTTTACCACCC
GGGCTTTTGCTAGTTTTTTTAATCCGGGCGCCAAGCAGAACCTGCAGCTGGTCA

>704_S38_L001_R1_001.fastq_38_3a_18
CCCCCGCTGTGGGTATGGTGGTGGCGCACGTCCTGCGGCTGCCCCAGACCTTGTTTGACATAATAGCCGG
GGCCCATTGGGGCATCTTGGCGGGCCTAGCCTATTACTCTATGCAGGGCAATTGGGCTAAGGTCGCTATC
ATCATGATTATGTTTTCGGGGGTCGATGCCACCACATACACCACCGGTGGCAATGCAGCTCATAACACCA
ATGCTTTTACTAAACTTTTTAATGTAGGCTCCAAGCAGAACCTGCAGCTGGTCA

>704_S38_L001_R1_001.fastq_39_3a_18
CCCCCGCTGTGGGTATGGTGGTGGCGCACGTCCTGCGGCTGCCCCAGACCTTGTTTGACATAATAGCCGG
GGCCCATTGGGGCATCTTGGCGGGCCTAGCCTATTACTCTATGCAGGGCAATTGGGCTAAGGTCGCTATC
ATCATGATTATGTTTTCAGGGGTCGATGCCACTACACATATCACCGCTGGCCAAGCAGCTTTTACCACCC
GGGCTTTTGCTAGTATTTTTAATCCGGGCGCCAAGCAGAACCTGCAGCTGGTCA

>704_S38_L001_R1_001.fastq_40_3a_18
CCCCCGCTGTGGGTATGGTGGTGGCGCACGTCCTGCGGCTGCCCCAGACCTTGTTTGACATAATAGCCGG
GGCCCATTGGGGCATCTTGGCGGGCCTAGCCTATTACTCTATGCAGGGCAATTGGGCTAAGGTCGCTATC
ATCATGATTATGTTTTCGGGGGTCGATGCCAGCACATACATCACCGGTGGCAATGCAGCTCATAACACCA
ATGCTTTTACTAAACTTTTTAATGTAGGCTCCAGGCAGAACCTGCAGCTGATCA

>704_S38_L001_R1_001.fastq_41_3a_17
CCCCCGCTGTGGGTATGGTGGTGGCGCACGTCCTGCGGCTGCCCCAGACCTTGTTTGACATAATAGCCGG
GGCCCATTGGGGCATCTTGGCGGGCCTAGCCTATTACTCTATGCAGGGCAATTGGGCTAAGGTCGCTATC
ATCATGATTATGTTTTCGGGGGTCGATGCCAGAACATACACCACCGGTGGCAGTGCAGCTCATAACGCCC
ACGCTTTTACTAAACTTTTTAGTGTGGGCCCCAAGCAGAACCTGCAGCTGGTCA

>704_S38_L001_R1_001.fastq_42_3a_17
CCCCCGCTGTGGGTATGGTGGTGGCGCACGTCCTGCGGCTGCCCCAGACCTTGTTTGACATAATAGCCGG
GGCCCATTGGGGCATCTTGGCGGGCCTAGCCTATTACTCTATGCAGGGCAATTGGGCTAAGGTCGCTATC
ATCATGGTTATGTTTTCAGGGGTCGATGCCACTACACATATCACCGCTGGCCAAGCAGCTTTTACCACCC
GGGCTTTTGCTAGTATTTTTAATCCGGGCGCCAAGCAGAACCTGCAGCTGGTCA

>704_S38_L001_R1_001.fastq_43_3a_17
CCCCCGCTGTGGGTATGGTGGTGGCGCACGTCCTGCGGCTGCCCCAGACCTTGTTTGACATAATAGCCGG
GGCCCATTGGGGCATCTTGGCGGGCCTAGCCTATTACTCTATGCAGGGCAATTGGGCTAAGGTCGCTATC
ATCATGATTATGTTTTCGGGGGTCGATGCCACCACATACACCACCGGTGGCAATGCAGCTCATAACACCA
ATGCTTTTACTAAACTTTTTAATGTAGGCTCCAGGCAGAACCTGCAGCTGATCA

>704_S38_L001_R1_001.fastq_44_3a_16
CCCCCGCTGTGGGTATGGTGGTGGCGCACGTCCTGCGGCTGCCCCAGACCTTGTTTGACATAATAGCCGG
GGCCCATTGGGGCATCTTGGCGGGCCTAGCCTATTACTCTATGCAGGGCAATTGGGCTAAGGTCGCTATC
ATCATGATTATGTTTTCGGGGGTTGATGCCAGCACATACATCACCGGTGGCAATGCAGCTCATAACACCA
ATGCTTTTACTAAACTTTTTAATGTAGGCTCCAAGCAGAACCTGCAGCTGATCA

>704_S38_L001_R1_001.fastq_45_3a_16
CCCCCGCTGTGGGTATGGTGGTGGCGCACGTCCTGCGGCTGCCCCAGACCTTGTTTGACATAATAGCCGG
GGCCCATTGGGGCATCTTGGCGGGCCTAGCCTATTACTCTATGCAGGGCAATTGGGCTAAAGTCGCTATC
ATCATGATTATGTTTTCGGGGGTCGATGCCACCACATACACCACCGGTGGCAATGCAGCTCATAACACCA
ACGCTTTTACTAAACTTTTTAATGTAGGCTCCAAGCAGAACCTGCAGCTGATCA

>704_S38_L001_R1_001.fastq_46_3a_16
CCCCCGCTGTGGGTATGGTGGTGGCGCACGTCCTGCGGCTGCCCCAGACCTTGTTTGACATAATAGCCGG
GGCCCATTGGGGCATCTTGGCGGGCCTAGCCTATTACTCTATGCAGGGCAATTGGGCTAAGGTCGCTATC
ATCATGATTATGTTTTCGGGGGTCGATGCCACCACATACACCACCGGTGGCAATGCAGCTCATAACACCA
ACGCTTTTACTAAACTTTTTAGTGTAGGCTCCAAGCAGAACCTGCAGCTGATCA

>704_S38_L001_R1_001.fastq_47_3a_15
CCCCCGCTGTGGGTATGGTGGTGGCGCACGTCCTGCGGCTGCCCCAGACCTTGTTTGACATAATAGCCGG
GGCCCATTGGGGCATCTTGGCGGGCCTAGCCTATTACTCTATGCAGGGCAATTGGGCTAAGGTCGCTATC
ATCATGGTTATGTTTTCAGGGGTCGATGCCACTACACATATCACCGCTGGCCAAGCAGCTTTTACCACCC
GGGCTTTTGCTAGTTTTTTTAATCCGGGCGCCAAGCAGAACCTGCAGCTGGTCA

>704_S38_L001_R1_001.fastq_48_3a_15
CCCCCGCTGTGGGTATGGTGGTGGCGCACGTCCTGCGGCTGCCCCAGACCTTGTTTGACATAATAGCCGG
GGCCCATTGGGGCATCTTGGCGGGCCTAGCCTATTACTCTATGCAGGGCAATTGGGCTAAGGTCGCTATC
ATCATGATTATGTTTTCGGGGGTCGATGCCAGCACATACATCACCGGTGGCAGTGCAGCTCATAACACCC
ACGCTTTTACTAAACTTTTTAATGTAGGCCCCAAGCAGAACCTGCAGCTGATCA

>704_S38_L001_R1_001.fastq_49_3a_15
CCCCCGCTGTGGGTATGGTGGTGGCGCACGTCCTGCGGCTGCCCCAGACCTTGTTTGACATAATAGCCGG
GGCCCATTGGGGCATCTTGGCGGGCCTAGCCTATTACTCTATGCAGGGCAATTGGGCTAAGGTCGCTATC
ATCATGATTATGTTTTCGGGGGTCGATGCCAGCACATACATCACCGGTGGCAATGCAGCTCATAACACCA
ATGCTTTTACTAAACTTTTTAATGTAGGCCCCAAGCAGAACCTGCAGCTGGTCA

>704_S38_L001_R1_001.fastq_50_3a_15
CCCCCGCTGTGGGTATGGTGGTGGCGCACGTCCTGCGGCTGCCCCAGACCTTGTTTGACATAATAGCCGG
GGCCCATTGGGGCATCTTGGCGGGCCTAGCCTATTACTCTATGCAGGGCAATTGGGCTAAGGTCGCTATC
ATCATGATTATGTTTTCGGGGGTCGATGCCACCACATACACCACCGGTGGTAATGCAGCTCATAACACCA
ACGCTTTTACTAAACTTTTTAGTGTAGGCTCCAGGCAGAACCTGCAGCTGATCA

>704_S38_L001_R1_001.fastq_51_3a_15
CCCCTGCCGTGGGTATGGTGGTGGCGCACGTCTTACGGTTGCCCCAGACCTTGTTTGACATAATAGCCGG
GGCCCATTGGGGCATCTTGGCGGGCCTGGCCTATTACTCCATGCAGGGCAATTGGGCTAAGGTCGCTATC
ATCATGGTTATGTTTTCAGGGGTCGATGCCACTACACATATCACCGCTGGCCAAGCAGCTTTTACCACCC
GGGTTTTTGCTAGTATTTTTAATCCGGGCGCCAAGCAGAACCTGCAGCTGGTCA

>704_S38_L001_R1_001.fastq_52_3a_15
CCCCCGCTGTGGGTATGGTGGTGGCGCACGTCCTGCGGCTACCCCAGACCTTGTTTGACATAATAGCCGG
GGCCCATTGGGGCATCTTGGCGGGCCTAGCCTATTACTCTATGCAGGGCAATTGGGCTAAGGTCGCTATC
ATCATGATTATGTTTTCGGGGGTCGATGCCAGCACATACATCACCGGTGGCAGTGCAGCTCATAACACCC
ACGCTTTTACTAAACTTTTTAATGTAGGCCCCAAGCAGAACCTGCAGCTGGTCA

>704_S38_L001_R1_001.fastq_53_3a_14
CCCCCGCTGTGGGTATGGTGGTGGCGCACGTCCTGCGGCTGCCCCAGACCTTGTTTGACATAATAGCCGG
GGCCCATTGGGGCATCTTGGCGGGCCTAGCCTATTACTCTATGCAGGGCAATTGGGCTAAGGTCGCTATC
ATCATGATTATGTTTTCGGGGGTCGATGCCAGCACATACATCACCGGTGGCAGTGCAGCTCATAACACCA
ACGCTTTTACTAAACTTTTTAGTGTAGGCTCCAGGCAGAACCTGCAGCTGATCA

>704_S38_L001_R1_001.fastq_54_3a_14
CCCCCGCTGTGGGTATGGTGGTGGCGCACGTCCTGCGGCTGCCCCAGACCTTGTTTGACATAATAGCCGG
GGCCCATTGGGGCATCTTGGCGGGCCTAGCCTATTACTCTATGCAGGGCAATTGGGCTAAGGTCGCTATC
ATCATGATTATGTTTTCGGGGGTCGATGCCACCACATACACCACCGGTGGCAATGCAGCTCATAACACCA
ACGCTTTTACTAAACTTTTTAATGTAGGCCCCAAGCAGAACCTGCAGCTGGTCA

>704_S38_L001_R1_001.fastq_55_3a_14
CCCCTGCCGTGGGTATGGTGGTGGCGCACGTCTTGCGGTTGCCCCAGACCTTGTTTGACATAATAGCCGG
GGCCCATTGGGGCATCTTAGCGGGCCTGGCCTATTACTCCATGCAGGGCAATTGGGCTAAGGTCGCTATC
ATCATGGTTATGTTTTCAGGGGTCGATGCCACTACACATATCACCGCTGGCCAAGCAGCTTTTACCACCC
GGGGTTTTGCTAGTTTTTTTACTCCGGGCGCCAAGCAGAACCTGCAGCTGGTCA

>704_S38_L001_R1_001.fastq_56_3a_13
CCCCCGCTGTGGGTATGGTGGTGGCGCACGTCCTGCGGCTGCCCCAGACCTTGTTTGACATAATAGCCGG
GGCCCATTGGGGCATCTTGGCGGGCCTAGCCTATTACTCTATGCAGGGCAATTGGGCTAAGGTCGCTATC
ATCATGATTATGTTTTCGGGGGTCGATGCCACCACATACACCACCGGTGGCAATGCAGCTCATAACACCA
ATGCTTTTACTAAACTTTTTAATGTGGGCCCCAAGCAGAACCTGCAGCTGGTCA

>704_S38_L001_R1_001.fastq_57_3a_13
CCCCCGCTGTGGGTATGGTGGTGGCGCACGTCCTGCGGCTGCCCCAGACCTTGTTTGACATAATAGCCGG
GGCCCATTGGGGCATCTTGGCGGGCCTAGCCTATTACTCTATGCAGGGCAATTGGGCTAAGGTCGCTATC
ATCATGATTATGTTTTCGGGGGTCGATGCCGGCACATACATCACCGGTGGCAGTGCAGCTTATAAAACCC
ACGGCTTTACTAAACTTTTTAATGTAGGCCCCAAGCAGAACCTGCAGCTGGTCA

>704_S38_L001_R1_001.fastq_58_3a_12
CCCCCGCTGTGGGTATGGTGGTGGCGCACGTCCTGCGGCTACCCCAGACCTTGTTTGACATAATAGCCGG
GGCCCATTGGGGCATCTTGGCGGGCCTAGCCTATTACTCTATGCAGGGCAATTGGGCTAAGGTCGCTATC
ATCATGATTATGTTTTCGGGGGTCGATGCCACCACATACACCACCGGTGGCAATGCAGCTCATAACACCA
ATGCTTTTACTAAACTTTTTAATGTAGGCTCCAAGCAGAACCTGCAGCTGATCA

>704_S38_L001_R1_001.fastq_59_3a_12
CCCCTGCCGTGGGTATGGTGGTGGCGCACGTCTTGCGGTTGCCCCAGACCTTGTTTGACATAATAGCCGG
GGCCCATTGGGGCATCTTGGCGGGCCTAGCCTATTACTCTATGCAGGGCAATTGGGCTAAGGTCGCTATC
ATCATGATTATGTTTTCGGGGGTCGATGCCACCACATACACCACCGGTGGCAATGCAGCTCATAACACCA
ATGCTTTTACTAAACTTTTTAATGTAGGCTCCAAGCAGAACCTGCAGCTGATCA

>704_S38_L001_R1_001.fastq_60_3a_12
CCCCCGCTGTGGGTATGGTGGTGGCGCACGTCCTGCGGCTGCCCCAGACCTTGTTTGACATAATAGCCGG
GGCCCATTGGGGCATCTTGGCGGGCCTAGCCTATTACTCTATGCAGGGCAATTGGGCTAAGGTCGCTATC
ATCATGATTATGTTTTCGGGGGTCGATGCCACCACATACACCACTGGTGGCAATGCAGCTCATAACACCA
ACGCTTTTACTAAACTTTTTAGTGTAGGCTCCAGGCAGAACCTGCAGCTGATCA

>704_S38_L001_R1_001.fastq_61_3a_11
CCCCTGCCGTGGGTATGGTGGTGGCGCACGTCTTGCGGTTGCCCCAGACCTTGTTTGACATAATAGCCGG
GGCCCATTGGGGCATCTTAGCGGGCCTGGCCTATTACTCCATGCAGGGCAATTGGGCTAAGGTCGCTATC
ATCATGGTTATGTTTTCAGGGGTCGATGCCACTACACATATCACCGCTGGCCAAGCAGCTTTTACCACCC
GGGTTTTTGCTAGTATTTTTAAGCCGGGCGCCAAGCAGAACCTGCAGCTGGTCA

>704_S38_L001_R1_001.fastq_62_3a_11
CCCCCGCTGTGGGTATGGTGGTGGCGCACGTCCTGCGGCTGCCCCAGACCTTGTTTGACATAATAGCCGG
GGCCCATTGGGGCATCTTGGCGGGCCTAGCCTATTACTCTATGCAGGGCAATTGGGCTAAGGTCGCTATC
ATCATGGTTATGTTTTCAGGGGTCGATGCCACTACACATATCACCGCTGGCCAAGCAGCTTTTACCACCC
GGGTTTTTGCTAGTATATTTAAGCCGGGCGCCAAGCAGAACCTGCAGCTGGTCA

>704_S38_L001_R1_001.fastq_64_3a_11
CCCCCGCTGTGGGTATGGTGGTGGCGCACGTCCTGCGGCTGCCCCAGACCTTGTTTGACATAATAGCCGG
GGCCCATTGGGGCATCTTGGCGGGCCTAGCCTATTACTCTATGCAGGGCAATTGGGCTAAGGTCGCTATC
ATCATGATTATGTTTTCGGGGGTCGATGCCACCACATACACCACCGGTGGCAATGCAGCTCATAACACCA
ATGCTTTTACTAAACTTTTTAATGTAGGCCCCAAGCAGAACCTGCAGCTGGTCA

>704_S38_L001_R1_001.fastq_65_3a_11
CCCCTGCTGTGGGTATGGTGGTGGCGCACGTCCTGCGGCTGCCCCAGACCTTGTTTGACATAATAGCCGG
GGCCCATTGGGGCATCTTGGCGGGCCTAGCCTATTACTCTATGCAGGGCAATTGGGCTAAGGTCGCTATC
ATCATGATTATGTTTTCGGGGGTCGATGCCACCACATACACCACCGGTGGCAATGCAGCTCATAACACCA
ACGCTTTTACTAAACTTTTTAGTGTAGGCTCCAGGCAGAACCTGCAGCTGATCA

>704_S38_L001_R1_001.fastq_66_3a_11
CCCCTGCCGTGGGTATGGTGGTGGCGCACGTCTTGCGGTTGCCCCAGACCTTGTTTGACATAATAGCCGG
GGCCCATTGGGGCATCTTGGCGGGCCTAGCCTATTACTCTATGCAGGGCAATTGGGCTAAGGTCGCTATC
ATCATGATTATGTTTTCGGGGGTCGATGCCACCACATACACCACCGGTGGCAATGCAGCTCATAACACCA
ACGCTTTTACTAAACTTTTTAGTGTAGGCTCCAGGCAGAACCTGCAGCTGATCA

>704_S38_L001_R1_001.fastq_67_3a_11
CCCCCGCTGTGGGTATGGTGGTGGCGCACGTCCTGCGGCTGCCCCAGACCTTGTTTGACATAATAGCCGG
GGCCCATTGGGGCATCTTGGCGGGCCTAGCCTATTACTCTATGCAGGGCAATTGGGCTAAGGTCGCTATC
ATCATGATTATGTTTTCGGGGGTCGATGCCAGCACATACATCACCGGTGGCAATGCAGCTCATAACACCA
ACGCTTTTACTAAACTTTTTAGTGTAGGCTCCAAGCAGAACCTGCAGCTGATCA

>704_S38_L001_R1_001.fastq_68_3a_10
CCCCCGCTGTGGGTATGGTGGTGGCGCACGTCCTGCGGCTGCCCCAGACCTTGTTTGACATAATAGCCGG
GGCCCATTGGGGCATCTTGGCGGGCCTAGCCTATTACTCTATGCAGGGCAATTGGGCTAAGGTCGCTATC
ATCATGGTTATGTTTTCGGGGGTCGATGCCAGAACATACACCACCGGTGGTAATGCAGCTCATGACGTCC
GCACCTTTACTAGCATTTTTAGTAGAGGCTCTAGGCAGAACCTGCAGCTGATCA

>704_S38_L001_R1_001.fastq_69_3a_10
CCCCCGCTGTGGGTATGGTGGTGGCGCACGTCCTGCGGCTGCCCCAGACCTTGTTTGACATAATAGCCGG
GGCCCATTGGGGCATCTTGGCGGGCCTAGCCTATTACTCTATGCAGGGCAATTGGGCTAAGGTCGCTATC
ATCATGATTATGTTTTCGGGGGTCGATGCCACCACATACACCACCGGCGGCAATGCAGCTCATAACACCA
ACGCTTTTACTAAACTTTTTAGTGTAGGCTCCAGGCAGAACCTGCAGCTGATCA

>704_S38_L001_R1_001.fastq_70_3a_10
CCCCTGCCGTGGGTATGGTGGTGGCGCACGTCTTGCGGTTGCCCCAGACCTTGTTTGACATAATAGCCGG
GGCCCATTGGGGCATCTTAGCGGGCCTGGCCTATTACTCCATGCAGGGCAATTGGGCTAAGGTCGCTATC
ATCATGGTTATGTTTTCAGGGGTCGATGCCACTACACATATCACCGCTGGCCAAGCAGCTTTTACCACCC
GGGCTTTTGCTAGCATTTTTAATCCGGGCGCCAAGCAGAACCTGCAGCTGGTCA

>704_S38_L001_R1_001.fastq_71_3a_10
CCCCCGCTGTGGGTATGGTGGTGGCGCACGTCCTGCGGCTGCCCCAGACCTTGTTTGACATAATAGCCGG
GGCCCATTGGGGTATCTTGGCGGGCCTAGCCTATTACTCTATGCAGGGCAATTGGGCTAAGGTCGCTATC
ATCATGATTATGTTTTCGGGGGTCGATGCCACCACATACACCACCGGTGGCAATGCAGCTCATAACACCA
ACGCTTTTACTAAACTTTTTAGTGTAGGCTCCAGGCAGAACCTGCAGCTGATCA

>704_S38_L001_R1_001.fastq_72_3a_10
CCCCCGCTGTGGGTATGGTGGTGGCGCACGTCCCGCGGCTGCCCCAGACCTTGTTTGACATAATAGCCGG
GGCCCATTGGGGCATCTTGGCGGGCCTAGCCTATTACTCTATGCAGGGCAATTGGGCTAAGGTCGCTATC
ATCATGATTATGTTTTCGGGGGTCGATGCCACCACATACACCACCGGTGGCAATGCAGCTCATAACACCA
ACGCTTTTACTAAACTTTTTAGTGTAGGCTCCAGGCAGAACCTGCAGCTGATCA

>704_S38_L001_R1_001.fastq_73_3a_10
CCCCTGCCGTGGGTATGGTGGTGGCGCACGTCTTGCGGTTGCCCCAGACCTTGTTTGACATAATAGCCGG
GGCTCATTGGGGCATCTTAGCGGGCCTGGCCTATTACTCCATGCAGGGCAATTGGGCCAAGGTCGCTATC
ATCATGGTTATGTTTTCAGGGGTCGATGCCACTACACATATCACCGCTGGCCAAGCAGCTTTTACCACCC
GGGCTTTTGCTAGTATTTTTAATCCGGGCGCCAAGCAGAACCTGCAGCTGGTCA

>704_S38_L001_R1_001.fastq_74_3a_10
CCCCCGCTGTGGGTATGGTGGTGGCGCACGTCCTGCGGCTGCCCCAGACCTTGTTTGACATAATAGCCGG
GGCCCATTGGGGCATCTTGGCGGGCCTAGCCTATTACTCTATGCAGGGCAATTGGGCTAAGGTCGCTATC
ATCATGATTATGTTTTCGGGGGTCGATGCCACCACATACACCACCGGGGGCAATGCAGCTCATAACACCA
ATGCTTTTACTAAACTTTTTAATGTAGGCTCCAAGCAGAACCTGCAGCTGATCA

>704_S38_L001_R1_001.fastq_75_3a_9
CCCCCGCTGTGGGTATGGTGGTGGCGCACGTCTTGCGGTTGCCCCAGACCTTGTTTGACATAATAGCCGG
GGCCCATTGGGGCATCTTGGCGGGCCTGGCCTATTACTCCATGCAGGGCAATTGGGCTAAGGTCGCTATC
ATCATGGTTATGTTTTCAGGGGTCGATGCCACTACACATATCACCGCTGGCCAAGCAGCTTTTACCACCC
GGGTTTTTGCTAGTATATTTAAGCCGGGCGCCAAGCAGAACCTGCAGCTGGTCA

>704_S38_L001_R1_001.fastq_76_3a_9
CCCCTGCCGTGGGTATGGTGGTGGCGCACGTCTTGCGGTTGCCCCAGACCTTGTTTGACATAATAGCCGG
GGCCCATTGGGGCATCTTAGCGGGCCTGGCATATTACTCCATGCAGGGCAATTGGGCTAAGGTCGCTATC
ATCATGGTTATGTTTTCAGGGGTCGATGCCACTACACATATCACCGCTGGCCAAGCAGCTTTTACCACCC
GGGCTTTTGCTAGTATTTTTAATCCGGGCGCCAAGCAGAACCTGCAGCTGGTCA

>704_S38_L001_R1_001.fastq_77_3a_9
CCCCCGCTGTGGGTATGGTGGTAGCGCACGTCCTGCGGCTGCCCCAGACCTTGTTTGACATAATAGCCGG
GGCCCATTGGGGCATCTTGGCGGGCCTAGCCTATTACTCTATGCAGGGCAATTGGGCTAAGGTCGCTATC
ATCATGATTATGTTTTCGGGGGTCGATGCCACCACATACACCACCGGTGGCAATGCAGCTCATAACACCA
ACGCTTTTACTAAACTTTTTAGTGTAGGCTCCAGGCAGAACCTGCAGCTGATCA

>704_S38_L001_R1_001.fastq_78_3a_9
CCCCCGCTGTGGGTATGGTGGTGGCGCACGTCCTGCGGCTACCCCAGACCTTGTTTGACATAATAGCCGG
GGCCCATTGGGGCATCTTGGCGGGCCTAGCCTATTACTCTATGCAGGGCAATTGGGCTAAGGTCGCTATC
ATCATGATTATGTTTTCGGGGGTCGATGCCAGCACATACATCACCGGTGGCAATGCAGCTCATAACACCA
ACGCTTTTACTAAACTTTTTAGTGTAGGCTCCAGGCAGAACCTGCAGCTGATCA

>704_S38_L001_R1_001.fastq_79_3a_9
CCCCCGCTGTGGGTATGGTGGTGGCGCACGTCCTGCGGCTGCCCCAGACCTTGTTTGACATAATAGCCGG
GGCCCATTGGGGCATCTTGGCGGGCCTAGCCTATTACTCTATGCAGGGCAATTGGGCTAAGGTCGCTATC
ATCATGATTATGTTTTCGGGGGTCGATGCCACCACATACACCACCGGTGGCAATGCAGCTCATAACACCA
ACGCTTTTACTAAACTTTTTAATGTGGGCCCCAAGCAGAACCTGCAGCTGGTCA

>704_S38_L001_R1_001.fastq_80_3a_9
CCCCCGCTGTGGGTATGGTGGTGGCGCACGTCCTGCGGCTGCCCCAGACCTTGTTTGACATAATAGCCGG
GGCCCATTGGGGCATCTTGGCGGGCCTAGCCTATTACTCTATGCAGGGCAATTGGGCTAAAGTCGCTATC
ATCATGATTATGTTTTCGGGGGTCGATGCCAGCACATACATCACCGGTGGCAATGCAGCTCATAACACCA
ACGCTTTTACTAAACTTTTTAATGTAGGCTCCAAGCAGAACCTGCAGCTGATCA

>704_S38_L001_R1_001.fastq_81_3a_9
CCCCTGCCGTGGGTATGGTGGTGGCGCACGTCTTGCGGTTGCCCCAGACCTTGTTTGACATAATAGCCGG
GGCCCATTGGGGCATCTTAGCGGGCCTGGCCTATTACTCCATGCAGGGCAATTGGGCTAAGGTCGCTATC
ATCATGGTTATGTTCTCAGGGGTCGATGCCACTACACATATCACCGCTGGCCAAGCAGCTTTTACCACCC
GGGCTTTTGCTAGTATTTTTAATCCGGGCGCCAAGCAGAACCTGCAGCTGGTCA

>704_S38_L001_R1_001.fastq_82_3a_9
CCCCCGCTGTGGGTATGGTGGTGGCACACGTCCTGCGGCTGCCCCAGACCTTGTTTGACATAATAGCCGG
GGCCCATTGGGGCATCTTGGCGGGCCTAGCCTATTACTCTATGCAGGGCAATTGGGCTAAGGTCGCTATC
ATCATGATTATGTTTTCGGGGGTCGATGCCAGCACATACATCACCGGTGGCAATGCAGCTCATAACACCA
ATGCTTTTACTAAACTTTTTAATGTAGGCTCCAAGCAGAACCTGCAGCTGATCA

>704_S38_L001_R1_001.fastq_83_3a_9
CCCCCGCTGTGGGTATGGTGGTGGCGCACGTCCTGCGGCTGCCCCAGACCTTGTTTGACATAATAGCCGG
GGCCCATTGGGGCATCCTGGCGGGCCTAGCCTATTACTCTATGCAGGGCAATTGGGCTAAGGTCGCTATC
ATCATGATTATGTTTTCGGGGGTCGATGCCACCACATACACCACCGGTGGCAATGCAGCTCATAACACCA
ACGCTTTTACTAAACTTTTTAGTGTAGGCTCCAGGCAGAACCTGCAGCTGATCA

>704_S38_L001_R1_001.fastq_84_3a_8
CCCCCGCTGTGGGTATGGTGGTGGCGCACGTCCTGCGGCTGCCCCAGACCTTGTTTGACATAATAGCCGG
GGCCCATTGGGGCATCTTGGCGGGCCTAGCCTATTACTCTATGCAGGGCAATTGGGCTAAGGTCGCTATC
ATCATGATCATGTTTTCGGGGGTCGATGCCGGCACATACACCACCGGTGGCGAAGCAGCTTATAACACCC
ACGCTTTTACTAGACTTTTTAGTGTAGGCCCCAAGCAGAACCTGCAGCTGGTCA

>704_S38_L001_R1_001.fastq_85_3a_8
CCCCTGCCGTGGGTATGGTGGTGGCGCACGTCTTGCGGTTGCCCCAGACCTTGTTTGACATAATAGCCGG
GGCCCATTGGGGCATCTTGGCGGGCCTGGCCTATTACTCCATGCAGGGCAATTGGGCTAAGGTCGCTATC
ATCATGGTTATGTTTTCAGGGGTCGATGCCACTACACATATCACCGCTGGCCAAGCAGCTTTTACCACCC
GGGTTTTTGCTAGTATTTTTAATCCGGGCGCCAAGCAGAACCTGCAGCTGGTCA

>704_S38_L001_R1_001.fastq_86_3a_8
CCCCCGCTGTGGGTATGGTGGTGGCGCACGTCCTGCGGCTGCCCCAGACCTTGTTTGACATAATAGCCGG
GGCCCATTGGGGCATCTTGGCGGGCCTAGCCTATTACTCCATGCAGGGCAATTGGGCTAAGGTCGCTATC
ATCATGGTTATGTTTTCAGGGGTCGATGCCACTACACATATCACCGCTGGCCAAGCAGCTTTTACCACCC
GGGTTTTTGCTAGTATTTTTAAGCCGGGCGCCAAGCAGAACCTGCAGCTGGTCA

>704_S38_L001_R1_001.fastq_87_3a_8
CCCCCGCTGTGGGTATGGTGGTGGCGCACGTCCTGCGGCTGCCCCAGACCTTGTTTGACATAATAGCCGG
GGCCCATTGGGGCATCTTGGCGGGCCTGGCCTATTACTCCATGCAGGGCAATTGGGCTAAGGTCGCTATC
ATCATGGTTATGTTTTCAGGGGTCGATGCCACTACACATATCACCGCTGGCCAAGCAGCTTTTACCACCC
GGGCTTTTGCTAGTTTTTTTAATCCGGGCGCCAAGCAGAACCTGCAGCTGGTCA

>704_S38_L001_R1_001.fastq_88_3a_8
CCCCCGCTGTGGGTATGGTGGTGGCGCACGTCCTGCGGCTGCCCCAGACCTTGTTTGACATAATAGCCGG
GGCCCATTGGGGCATCTTGGCGGGCCTAGCCTATTACTCTATGCAGGGCAATTGGGCTAAGGTCGCTATC
ATCATGATTATGTTTTCGGGGGTCGATGCCACCACATACATCACCGGTGGCAATGCAGCTCATAACACCA
ATGCTTTTACTAAACTTTTTAATGTAGGCTCCAAGCAGAACCTGCAGCTGATCA

>704_S38_L001_R1_001.fastq_89_3a_8
CCCCCGCTGTGGGCATGGTGGTGGCGCACGTCCTGCGGCTGCCCCAGACCTTGTTTGACATAATAGCCGG
GGCCCATTGGGGCATCTTGGCGGGCCTAGCCTATTACTCTATGCAGGGCAATTGGGCTAAGGTCGCTATC
ATCATGATTATGTTTTCGGGGGTCGATGCCACCACATACACCACCGGTGGCAATGCAGCTCATAACACCA
ATGCTTTTACTAAACTTTTTAATGTAGGCTCCAAGCAGAACCTGCAGCTGATCA

>704_S38_L001_R1_001.fastq_90_3a_8
CCCCCGCTGTGGGTATGGTGGTGGCGCACGTCCTGCGGCTGCCCCAGACCTTGTTTGACATAATAGCCGG
GGCCCATTGGGGCATCTTGGCGGGCCTAGCCTATTACTCTATGCAGGGCAATTGGGCTAAGGTCGCTATC
ATCATGATTATGTTTTCGGGGGTCGATGCCACCACATACACCACCGGGGGCAATGCAGCTCATAACACCA
ACGCTTTTACTAAACTTTTTAGTGTAGGCTCCAGGCAGAACCTGCAGCTGATCA

>704_S38_L001_R1_001.fastq_91_3a_8
CCCCCGCTGTGGGTATGGTGGTGGCGCACGTCCTGCGGCTGCCCCAGACCTTGTTTGACATAATAGCCGG
GGCCCATTGGGGCATCTTGGCGGGCCTAGCCTATTACTCTATGCAGGGCAATTGGGCTAAGGTCGCTATC
ATCATGATTATGTTTTCGGGAGTCGATGCCACCACATACACCACCGGTGGCAATGCAGCTCATAACACCA
ATGCTTTTACTAAACTTTTTAATGTAGGCTCCAAGCAGAACCTGCAGCTGATCA

>704_S38_L001_R1_001.fastq_92_3a_8
CCCCCGCTGTGGGTATGGTGGTGGCGCACGTCCTGCGGCTGCCCCAGACCTTGTTTGACATAATAGCCGG
GGCCCATTGGGGCATCTTGGCGGGCCTAGCCTATTACTCTATGCAGGGCAATTGGGCTAAGGTCGCTATC
ATCATGATTATGTTTTCGGGGGTCGATGCCAGCACATACACCACCGGTGGCAATGCAGCTCATAACACCA
ACGCTTTTACTAAACTTTTTAGTGTAGGCTCCAGGCAGAACCTGCAGCTGATCA

>704_S38_L001_R1_001.fastq_93_3a_8
CCCCCGCTGTGGGTATGGTGGTGGCGCACGTCCTGCGGCTGCCCCAGACCTTGTTTGACATAATAGCCGG
GGCCCATTGGGGCATCTTGGCGGGCCTAGCCTATTACTCTATGCAGGGCAATTGGGCTAAGGTCGCTATC
ATCATGATTATGTTTTCGGGGGTCGATGCCACCACATACACCACCGGTGGCAATGCAGCTCATAACACCA
ATGCTTTCACTAAACTTTTTAATGTAGGCTCCAAGCAGAACCTGCAGCTGATCA

>704_S38_L001_R1_001.fastq_94_3a_8
CCCCCGCTGTGGGTATGGTGGTGGCGCACGTCCTGCGGCTGCCCCAGACCTTGTTTGACATAATAGCCGG
GGCCCATTGGGGCATCTTGGCGGGCCTAGCCTATTACTCTATGCAGGGCAATTGGGCTAAGGTCGCTATC
ATCATGATTATGTTTTCGGGGGTCGATGCCAGCACATACACCACCGGTGGCGATGCAGCTCGTAACACCT
ACGCTTTTACTGGACTTTTTAGTGTAGGCTCCAAGCAGAACCTGCAGCTGATCA

>704_S38_L001_R1_001.fastq_95_3a_8
CCCCTGCCGTGGGTATGGTGGTGGCGCACGTCTTGCGGTTGCCCCAGACCTTGTTTGACATAATAGCCGG
GGCCCATTGGGGCATCTTAGCGGGCCTGGCCTATTACTCCATGCAGGGCAATTGGGCTAAGGTCGCTATC
ATCATGGTTATGTTTTCAGGGGTCGATGCCACTACACATATCACCGCTGGCCAAGCAGCTTTTACTACCC
GGGCTTTTGCTAGTATTTTTAATCCGGGCGCCAAGCAGAACCTGCAGCTGGTCA

>704_S38_L001_R1_001.fastq_96_3a_8
CCCCCGCTGTGGGTATGGTGGTGGCGCACGTCCTGCGGCTGCCCCAGACCTTGTTTGACATAATAGCCGG
GGCCCATTGGGGCATCTTGGCGGGCCTAGCCTATTACTCTATGCAGGGCAATTGGGCTAAGGTCGCTATC
ATCATGATTATGTTTTCGGGGGTCGATGCCACCACATACACCACCGGTGGCAATGCAGCTCATAACACCA
ACGCTTTCACTAAACTTTTTAGTGTAGGCTCCAGGCAGAACCTGCAGCTGATCA

>704_S38_L001_R1_001.fastq_97_3a_8
CCCCCGCTGTGGGTATGGTGGTGGCGCACGTCCTGCGGCTGCCCCAGACCTTGTTTGACATAATAGCCGG
GGCCCATTGGGGCATCTTGGCGGGCCTAGCCTATTACTCTATGCAGGGCAATTGGGCTAAGGTCGCTATC
ATCATGGTTATGTTTTCGGGGGTCGATGCCAGCACATACATCACCGGTGGCAATGCAGCTCATAACACCA
ACGCTTTTACTAAACTTTTTAGTGTAGGCTCCAGGCAGAACCTGCAGCTGATCA

>704_S38_L001_R1_001.fastq_98_3a_7
CCCCCGCTGTGGGTATGGTGGTGGCGCACGTCCTGCGGCTGCCCCAGACCTTGTTTGACATAATAGCCGG
GGCCCATTGGGGCATCTTGGCGGGCCTAGCCTATTACTCTATGCAGGGCAATTGGGCTAAGGTCGCTATC
ATCATGATTATGTTTTCGGGGGTCGATGCCAGCACATACATCACCGGTGGCAATGCAGCTCATAACACCA
ACGCTTTTACTAAACTTTTTAGTGTAGGCTCCAGGCAGAGCCTGCAGCTGATCA

>704_S38_L001_R1_001.fastq_99_3a_7
CCCCCGCTGTGGGTATGGTGGTGGCGCACGTCCTGCGGCTACCCCAGACCTTGTTTGACATAATAGCCGG
GGCCCATTGGGGCATCTTGGCGGGCCTAGCCTATTACTCTATGCAGGGCAATTGGGCTAAGGTCGCTATC
ATCATGATTATGTTTTCGGGGGTCGATGCCACCACATACACCACCGGTGGCAATGCAGCTCATAACACCA
ACGCTTTTACTAAACTTTTTAGTGTAGGCTCCAGGCAGAACCTGCAGCTGATCA

>704_S38_L001_R1_001.fastq_100_3a_7
CCCCCGCTGTGGGTATGGTGGTGGCGCACGTCCTGCGGCTGCCCCAGACCTTGTTTGACATAATAGCCGG
GGCCCATTGGGGCATCTTGGCGGGCCTAGCCTATTACTCTATGCAGGGCAATTGGGCTAAGGTCGCTACC
ATCATGATTATGTTTTCGGGGGTCGATGCCACCACATACACCACCGGTGGCAATGCAGCTCATAACACCA
ACGCTTTTACTAAACTTTTTAGTGTAGGCTCCAGGCAGAACCTGCAGCTGATCA

>704_S38_L001_R1_001.fastq_101_3a_7
CCCCCGCTGTGGGTATGGTGGTGGCGCACGTCCTGCGGCTGCCCCAGACCTTGTTTGACATAATAGCCGG
GGCCCATTGGGGCATCTTGGCGGGCCTAGCCTATTACTCTATGCAGGGCAATTGGGCTAAGGTCGCTATC
ATCATGATTATGTTTTCGGGGGTCGATGCCACCACATACACCACCGGTGGCAATGCAGCTCACAACACCA
ACGCTTTTACTAAACTTTTTAGTGTAGGCTCCAGGCAGAACCTGCAGCTGATCA

>704_S38_L001_R1_001.fastq_102_3a_7
CCCCCGCTGTGGGTATGGTGGTGGCGCACGTCCTGCGGCTGCCCCAGACCTTGTTTGACATAATAGCCGG
GGCCCATTGGGGCATCTTAGCGGGCCTAGCCTATTACTCTATGCAGGGCAATTGGGCTAAGGTCGCTATC
ATCATGATTATGTTTTCGGGGGTCGATGCCACCACATACACCACCGGTGGCAATGCAGCTCATAACACCA
ACGCTTTTACTAAACTTTTTAGTGTAGGCTCCAGGCAGAACCTGCAGCTGATCA

>704_S38_L001_R1_001.fastq_103_3a_7
CCCCTGCCGTGGGTATGGTGGTGGCGCACGTCTTGCGGTTGCCCCAGACCTTGTTTGACATAATAGCCGG
GGCCCATTGGGGCATCTTGGCGGGCCTGGCCTATTACTCCATGCAGGGCAATTGGGCTAAGGTCGCTATC
ATCATGGTTATGTTTTCAGGGGTCGATGCCACTACACATATCACCGCTGGCCAAGCAGCTTTTACCACCC
GGGCTTTTGCTAGTATTTTTAATCCGGGCGCCAAGCAGAACCTGCAGCTGGTCA

>704_S38_L001_R1_001.fastq_104_3a_7
CCCCCGCTGTGGGTATGGTGGTGGCGCACGTCCTGCGGCTGCCCCAGACCTTGTTTGACATAATAGCCGG
GGCCCATTGGGGCATCTTGGCGGGCCTAGCCTATTACTCTATGCAGGGCAATTGGGCTAAGGTCGCTATC
ATCATGATTATGTTTTCGGGGGTCGATGCCAGCACATACATCACCGGTGGCAATGCAGCTCATAACACCA
ATGCTTTTACTAAACTTTTTAATGTGGGCCCCAAGCAGAACCTGCAGCTGGTCA

>704_S38_L001_R1_001.fastq_105_3a_7
CCCCCGCTGTGGGTATGGTGGTGGCACACGTCCTGCGGCTGCCCCAGACCTTGTTTGACATAATAGCCGG
GGCCCATTGGGGCATCTTGGCGGGCCTAGCCTATTACTCTATGCAGGGCAATTGGGCTAAGGTCGCTATC
ATCATGATTATGTTTTCGGGGGTCGATGCCACCACATACACCACCGGTGGCAATGCAGCTCATAACACCA
ATGCTTTTACTAAACTTTTTAATGTAGGCTCCAAGCAGAACCTGCAGCTGATCA

>704_S38_L001_R1_001.fastq_106_3a_7
CCCCTGCCGTGGGTATGGTGGTGGCGCACGTCTTGCGGTTGCCCCAGACCTTGTTTGACATAATAGCCGG
GGCCCATTGGGGCATCTTAGCGGGCCTGGCCTATTACTCCATGCAGGGCAATTGGGCTAAGGTCGCTATC
ATCATGGTTATGTTTTCAGGGGTCGATGCCACTACACATATCACCGCTGGCCAAGCAGCTTTTACCACCC
GGGCTTTTGCTAGTATTTTTAAGCCGGGCGCCAAGCAGAACCTGCAGCTGGTCA

>704_S38_L001_R1_001.fastq_107_3a_7
CCCCCGCTGTGGGTATGGTGGTGGCGCATGTCCTGCGGCTGCCCCAGACCTTGTTTGACATAATAGCCGG
GGCCCATTGGGGCATCTTGGCGGGCCTAGCCTATTACTCTATGCAGGGCAATTGGGCTAAGGTCGCTATC
ATCATGATTATGTTTTCGGGGGTCGATGCCACCACATACACCACCGGTGGCAATGCAGCTCATAACACCA
ACGCTTTTACTAAACTTTTTAGTGTAGGCTCCAGGCAGAACCTGCAGCTGATCA

>704_S38_L001_R1_001.fastq_108_3a_7
CCCCCGCTGTGGGTATGGTGGTGGCGCACATCCTGCGGCTGCCCCAGACCTTGTTTGACATAATAGCCGG
GGCCCATTGGGGCATCTTGGCGGGCCTAGCCTATTACTCTATGCAGGGCAATTGGGCTAAGGTCGCTATC
ATCATGATTATGTTTTCGGGGGTCGATGCCAGCACATACATCACCGGTGGCAATGCAGCTCATAACACCA
ACGCTTTTACTAAACTTTTTAGTGTAGGCTCCAGGCAGAACCTGCAGCTGATCA

>704_S38_L001_R1_001.fastq_109_3a_7
CCCCCGCTGTGGGTATGGTGGTGGCGCACGTCCTGCGGCTGCCCCAGACCTTGTTTGACATAATAGCCGG
GGCCCATTGGGGCATCTTGGCAGGCCTAGCCTATTACTCTATGCAGGGCAATTGGGCTAAGGTCGCTATC
ATCATGATTATGTTTTCGGGGGTCGATGCCACCACATACACCACCGGTGGCAATGCAGCTCATAACACCA
ATGCTTTTACTAAACTTTTTAATGTAGGCTCCAAGCAGAACCTGCAGCTGATCA

>704_S38_L001_R1_001.fastq_110_3a_7
CCCCCGCTGTGGGTATGGTAGTGGCGCACGTCCTGCGGCTGCCCCAGACCTTGTTTGACATAATAGCCGG
GGCCCATTGGGGCATCTTGGCGGGCCTAGCCTATTACTCTATGCAGGGCAATTGGGCTAAGGTCGCTATC
ATCATGATTATGTTTTCGGGGGTCGATGCCACCACATACACCACCGGTGGCAATGCAGCTCATAACACCA
ACGCTTTTACTAAACTTTTTAGTGTAGGCTCCAGGCAGAACCTGCAGCTGATCA

>704_S38_L001_R1_001.fastq_111_3a_7
CCCCCGCTGTGGGTATGGTGGTGGCGCACGTCCTGCGGCTGCCCCAGACCTTGTTTGACATAATAGCCGG
GGCCCATTGGGGCATCTTGGCGGGCCTAGCCTATTACTCTATGCAGGGCAATTGGGCTAAGGTCGCTATC
ATCATGATTATGTTTTCGGGGGTCGATGCCAGCACATACGTCACCGGTGGCAATGCAGCTCATAACACCA
ACGCTTTTACTAAACTTTTTAGTGTAGGCTCCAGGCAGAACCTGCAGCTGATCA

>704_S38_L001_R1_001.fastq_112_3a_7
CCCCTGCCGTGGGTATGGTGGTGGCGCACGTCTTGCGGTTGCCCCAGACCTTGTTTGACATAATAGCCGG
GGCCCATTGGGGCATCTTGGCGGGCCTAGCCTATTACTCTATGCAGGGCAATTGGGCTAAGGTCGCTATC
ATCATGATTATGTTTTCGGGGGTCGATGCCAGCACATACATCACCGGTGGCAATGCAGCTCATAACACCA
ATGCTTTTACTAAACTTTTTAATGTAGGCTCCAAGCAGAACCTGCAGCTGATCA

>704_S38_L001_R1_001.fastq_113_3a_7
CCCCCGCCGTGGGTATGGTGGTGGCGCACGTCCTGCGGCTGCCCCAGACCTTGTTTGACATAATAGCCGG
GGCCCATTGGGGCATCTTGGCGGGCCTAGCCTATTACTCTATGCAGGGCAATTGGGCTAAGGTCGCTATC
ATCATGATTATGTTTTCGGGGGTCGATGCCACCACATACACCACCGGTGGCAATGCAGCTCATAACACCA
ATGCTTTTACTAAACTTTTTAATGTAGGCTCCAAGCAGAACCTGCAGCTGATCA

>704_S38_L001_R1_001.fastq_114_3a_7
CCCCCGCTGTGGGTATGGTGGTGGCGCACGTCCTGCGGCTGCCCCAGACCTTGTTTGACATAATAGCCGG
GGCCCATTGGGGCATCTTGGCGGGCCTAGCCTATTACTCTATGCAGGGCAATTGGGCTAAGGTCGCTATC
ATCATGATTATGTTTTCGGGGGTCGATGCCACCACATACACCACCGGTGGCAATGCAGCTCATAACACCA
ACGCTTTTACTAAACTTTTTAGCGTAGGCTCCAGGCAGAACCTGCAGCTGATCA

>704_S38_L001_R1_001.fastq_115_3a_7
CCCCCGCTGTGGGTATGGTGGTGGCGCACGTCCTGCGGCTGCCCCAGACCTTGTTTGACATAATAGCCGG
GGCCCATTGGGGCATCTTGGCGGGCCTAGCCTATTACTCTATGCAGGGCAATTGGGCTAAGGTCGCTATC
ATCATGATTATGTTTTCGGGGGTCGATGCCACCACATATACCACCGGTGGCAATGCAGCTCATAACACCA
ACGCTTTTACTAAACTTTTTAGTGTAGGCTCCAGGCAGAACCTGCAGCTGATCA

>704_S38_L001_R1_001.fastq_116_3a_7
CCCCCGCTGTGGGTATGGTGGTGGCGCACGTTCTGCGGCTGCCCCAGACCTTGTTTGACATAATAGCCGG
GGCCCATTGGGGCATCTTGGCGGGCCTAGCCTATTACTCTATGCAGGGCAATTGGGCTAAGGTCGCTATC
ATCATGATTATGTTTTCGGGGGTCGATGCCACCACATACACCACCGGTGGCAATGCAGCTCATAACACCA
ACGCTTTTACTAAACTTTTTAGTGTAGGCTCCAGGCAGAACCTGCAGCTGATCA

>704_S38_L001_R1_001.fastq_117_3a_7
CCCCCGCTGTGGGTATGGTGGTGGCGCACGTCCTGCGGCTGCCCCAGACCTTGTTCGACATAATAGCCGG
GGCCCATTGGGGCATCTTGGCGGGCCTAGCCTATTACTCTATGCAGGGCAATTGGGCTAAGGTCGCTATC
ATCATGATTATGTTTTCGGGGGTCGATGCCACCACATACACCACCGGTGGCAATGCAGCTCATAACACCA
ACGCTTTTACTAAACTTTTTAGTGTAGGCTCCAGGCAGAACCTGCAGCTGATCA

>704_S38_L001_R1_001.fastq_118_3a_7
CCCCCGCTGTGGGTATGGTGGTGGCGCACGTCTTGCGGCTGCCCCAGACCTTGTTTGACATAATAGCCGG
GGCCCATTGGGGCATCTTGGCGGGCCTAGCCTATTACTCTATGCAGGGCAATTGGGCTAAGGTCGCTATC
ATCATGATTATGTTTTCGGGGGTCGATGCCACCACATACACCACCGGTGGCAATGCAGCTCATAACACCA
ACGCTTTTACTAAACTTTTTAGTGTAGGCTCCAGGCAGAACCTGCAGCTGATCA

>704_S38_L001_R1_001.fastq_119_3a_7
CCCCCGCTGTGGGTATGGTGGTGGCGCACGTCCTGCGGCTGCCCCAGACCTTGTTTGACATAATAGCCGG
GGCCCATTGGGGCATCTTGGCGGGCCTAGCCTATTACTCTATGCAGGGCAATTGGGCTAAGGTCGCTATC
ATCATGATTATGTTTTCGGGGGTCGATGCCACCACATACACCACCGGTGGCAATGCAGCTCATAACACCA
ATGCTTTTACTAAACTTTTTAATGTAGGCTCCAAGCAGAACCTGCAGCTGATTA

>704_S38_L001_R1_001.fastq_120_3a_7
CCCCCGCTGTGGGTATGGTGGTGGCGCATGTCCTGCGGCTGCCCCAGACCTTGTTTGACATAATAGCCGG
GGCCCATTGGGGCATCTTGGCGGGCCTAGCCTATTACTCTATGCAGGGCAATTGGGCTAAGGTCGCTATC
ATCATGATTATGTTTTCGGGGGTCGATGCCACCACATACACCACCGGTGGCAATGCAGCTCATAACACCA
ATGCTTTTACTAAACTTTTTAATGTAGGCTCCAAGCAGAACCTGCAGCTGATCA

>704_S38_L001_R1_001.fastq_121_3a_6
CCCCCGCTGTGGGTATGGTGGTGGCGCACGTCCTGCGGCTGCCCCAGACCTTGTTTGACATAATAGCCGG
GGCCCATTGGGGCATCTTGGCGGGCCTGGCCTATTACTCTATGCAGGGCAATTGGGCTAAGGTCGCTATC
ATCATGATTATGTTTTCGGGGGTCGATGCCAGCACATACATCACCGGTGGCAATGCAGCTCATAACACCA
ATGCTTTTACTAAACTTTTTAATGTAGGCTCCAAGCAGAACCTGCAGCTGATCA

>704_S38_L001_R1_001.fastq_122_3a_6
CCCCCGCTGTGGGTATGGTGGTGGCGCACGTCCTGCGGCTGCCCCAGACCTTGTTTGACATAATAGCCGG
GGCCCATTGGGGCATCTTGGCGGGCCTAGCCTATTACTCTATGCAGGGCAATTGGGCTAAGGTCGCTATC
ATCATGATTATGTTTTCGGGGGTCGATGCCACCACATACACCACCGGTGGCAATGCAGCTCATAACACCA
ATGCTTTTACCAAACTTTTTAATGTAGGCTCCAAGCAGAACCTGCAGCTGATCA

>704_S38_L001_R1_001.fastq_123_3a_6
CCCCCGCTGTGGGTATGGTGGTGGCGCACGTCCTGCGGCTGCCCCAGACCTTGTTTGACATAATAGCCGG
GGCCCATTGGGGCATCTTGGCGGGCCTAGCCTATTACTCTATGCAGGGCAATTGGGCTAAGGTCGCTATC
ATCATGATTATGTTTTCGGGGGTCGATGCCACCACATACACCACCGGTGGCAATGCGGCTCATAACACCA
ACGCTTTTACTAAACTTTTTAGTGTAGGCTCCAGGCAGAACCTGCAGCTGATCA

>704_S38_L001_R1_001.fastq_124_3a_6
CCCCCGCTGTGGGTATGGTGGTGGCGCACGTCCTGCGGCTGCCCCAGACCTTGTTTGACATAATAGCCGG
GGCCCATTGGGGCATCTTGGCGGGCCTAGCCTATTACTCTATGCAGGGCAATTGGGCTAAGGTCGCTATC
ATCATGATTATGTTTTCGGGGGTCGATGCCACTACACATATCACCGCTGGCCAAGCAGCTTTTACCACCC
GGGTTTTTGCTAGTATTTTTAAGCCGGGCGCCAAGCAGAACCTGCAGCTGGTCA

>704_S38_L001_R1_001.fastq_125_3a_6
CCCCCGCTGTGGGTATGGTGGTGGCGCACGTCCTGCGGCCGCCCCAGACCTTGTTTGACATAATAGCCGG
GGCCCATTGGGGCATCTTGGCGGGCCTAGCCTATTACTCTATGCAGGGCAATTGGGCTAAGGTCGCTATC
ATCATGATTATGTTTTCGGGGGTCGATGCCAGCACATACATCACCGGTGGCAATGCAGCTCATAACACCA
ATGCTTTTACTAAACTTTTTAATGTAGGCTCCAAGCAGAACCTGCAGCTGATCA

>704_S38_L001_R1_001.fastq_126_3a_6
CCCCCGCTGTGGGTATGGTGGTGGCGCACGTCCTGCGGCTGCCCCAGACCTTGTTTGACATAATAGCCGG
GGCCCATTGGGGCATCTTGGCGGGCCTAGCCTATTACTCTATGCAGGGCAATTGGGCTAAGGTCGCTATC
ATCATGATTATGTTTTCGGGGGTCGATGCCACCACATACACCACCGGTGGCAATGCAGCTCATAACACCA
ATGCTTTTACTAAACTTTTTAATGTGGGCTCCAAGCAGAACCTGCAGCTGATCA

>704_S38_L001_R1_001.fastq_127_3a_6
CCCCCGCTGTGGGTATGGTGGTGGCGCACGTCCTGCGGCTGCCCCAGACCTTGTTTGACATAATAGCCGG
GGCCCATTGGGGCATCTTGGCGGGCCTAGCCTACTACTCTATGCAGGGCAATTGGGCTAAGGTCGCTATC
ATCATGATTATGTTTTCGGGGGTCGATGCCACCACATACACCACCGGTGGCAATGCAGCTCATAACACCA
ATGCTTTTACTAAACTTTTTAATGTAGGCTCCAAGCAGAACCTGCAGCTGATCA

>704_S38_L001_R1_001.fastq_128_3a_6
CCCCCGCTGTGGGTATGGTGGTGGCGCACGTCCTGCGGCTGCCCCAGACCTTGTTTGACATAATAGCCGG
GGCCCATTGGGGCATCTTGGCGGGCCTAGCCTATTACTCTATGCAGGGCAATTGGGCTAAGGTCGCTATC
ATCATGATTATGTTTTCGGGGGTCGATGCCACCACATACACCACCGGTGGCAATGCAGCTCATAACACCG
ACGCTTTTACTAAACTTTTTAGTGTAGGCTCCAGGCAGAACCTGCAGCTGATCA

>704_S38_L001_R1_001.fastq_129_3a_6
CCCCCGCTGTGGGTATGGTGGTGGCGCACGTCCTGCGGCTGCCCCAGACCTTGTTTGACATAATAGCCGG
GGCCCATTGGGGCATCTTGGCGGGCCTAGCCTATTACTCTATGCAGGGCAATTGGGCTAAGGTCGCTATC
ATCATGATTATGTTTTCGGGGGTCGATGCCACCACATACACCACCGGTGGCAATGCAGCTCATAACACCA
ACGCTTTTACTAAACTTTTTAGTGTAGGCTCCAGGCAGAGCCTGCAGCTGATCA

>704_S38_L001_R1_001.fastq_130_3a_6
CCCCCGCTGTGGGTATGGTGGTGGCGCACGCCCTGCGGCTGCCCCAGACCTTGTTTGACATAATAGCCGG
GGCCCATTGGGGCATCTTGGCGGGCCTAGCCTATTACTCTATGCAGGGCAATTGGGCTAAGGTCGCTATC
ATCATGATTATGTTTTCGGGGGTCGATGCCACCACATACACCACCGGTGGCAATGCAGCTCATAACACCA
ACGCTTTTACTAAACTTTTTAGTGTAGGCTCCAGGCAGAACCTGCAGCTGATCA

>704_S38_L001_R1_001.fastq_131_3a_6
CCCCCGCTGTGGGTATGGTGGTGGCGCACGTCCTGCGGCTGCCCCAGACCTTGTTCGACATAATAGCCGG
GGCCCATTGGGGCATCTTGGCGGGCCTAGCCTATTACTCTATGCAGGGCAATTGGGCTAAGGTCGCTATC
ATCATGATTATGTTTTCGGGGGTCGATGCCAGCACATACATCACCGGTGGCAATGCAGCTCATAACACCA
ACGCTTTTACTAAACTTTTTAGTGTAGGCTCCAGGCAGAACCTGCAGCTGATCA

>704_S38_L001_R1_001.fastq_132_3a_6
CCCCCGCTGTGGGTATGGTGGTGGCGCACGTCCTGCGGCTGCCCCAGACCTTGTTTGACATAATAGCCGG
GGCCCATTGGGGCATCTTGGCGGGCCTAGCCTATTACTCTATGCAGGGCAATTGGGCTAAGGTCGCTATC
ATCATGATTATGTTTTCAGGGGTCGATGCCACTACACATATCACCGCTGGCCAAGCAGCTTTTACCACCC
GGGTTTTTGCTAGTATATTTAAGCCGGGCGCCAAGCAGAACCTGCAGCTGGTCA

>704_S38_L001_R1_001.fastq_133_3a_6
CCCCCGCTGTGGGTATGGTGGTGGCGCACGTCCTGCGGCTGCCCCAGACCTTGTTTGACATAATAGCCGG
GGCCCATTGGGGCACCTTGGCGGGCCTAGCCTATTACTCTATGCAGGGCAATTGGGCTAAGGTCGCTATC
ATCATGATTATGTTTTCGGGGGTCGATGCCACCACATACACCACCGGTGGCAATGCAGCTCATAACACCA
ACGCTTTTACTAAACTTTTTAGTGTAGGCTCCAGGCAGAACCTGCAGCTGATCA

>704_S38_L001_R1_001.fastq_134_3a_6
CCCCCGCTGTGGGTATGGTGGTGGCGCACGTCCTGCGGCTGCCCCAGACCTTGTTTGACATAATAGCCGG
GGCCCATTGGGGCATCTTGGCGGGCCTAGCCTATTACTCCATGCAGGGCAATTGGGCTAAGGTCGCTATC
ATCATGGTTATGTTTTCAGGGGTCGATGCCACTACACATATCACCGCTGGCCAAGCAGCTTTTACCACCC
GGGCTTTTGCTAGTTTTTTTAATCCGGGCGCCAAGCAGAACCTGCAGCTGGTCA

>704_S38_L001_R1_001.fastq_135_3a_6
CCCCCGCTGTGGGTATGGTGGTGGCGCACGTCCTGCGGCTGCCCCAGACCTTGTTTGACATAATAGCCGG
GGCCCATTGGGGCATCTTGGCGGGCCTAGCCTATTACTCTATGCAGGGCAATTGGGCTAAGGTCGCTATC
ATCATGATTATGTTTTCGGGGGTCGATGCCAGCACATACATCACCGGTGGTAATGCAGCTCATAACACCA
ACGCTTTTACTAAACTTTTTAGTGTAGGCTCCAGGCAGAACCTGCAGCTGATCA

>704_S38_L001_R1_001.fastq_136_3a_6
CCCCCGCTGTAGGTATGGTGGTGGCGCACGTCCTGCGGCTGCCCCAGACCTTGTTTGACATAATAGCCGG
GGCCCATTGGGGCATCTTGGCGGGCCTAGCCTATTACTCTATGCAGGGCAATTGGGCTAAGGTCGCTATC
ATCATGATTATGTTTTCGGGGGTCGATGCCACCACATACACCACCGGTGGCAATGCAGCTCATAACACCA
ATGCTTTTACTAAACTTTTTAATGTAGGCTCCAAGCAGAACCTGCAGCTGATCA

>704_S38_L001_R1_001.fastq_137_3a_6
CCCCCGCTGTGGGTATGGTGGTGGCGCACGTCCTGCGGCTGCCCCAGACCTTGTTTGACATAATAGCCGG
GGCCCATTGGGGCATCTTGGCGGGCCTAGCCTATTACTCTATGCAGGGCAATTGGGCTAAGGTCGCTATC
ATCATGATTATGTTTTCGGGGGTCGATGCCACCACATACACCACCGGTGGCAATGCAGCTCATAACACCA
ACGCTTTTACTAAACTTTTCAGTGTAGGCTCCAGGCAGAACCTGCAGCTGATCA

>704_S38_L001_R1_001.fastq_138_3a_6
CCCCCGCTGTGGGTATGGTGGTGGCGCACGTCCTGCGGCTGCCCCAGACCTTGTTTGACATAATAGCCGG
GGCCCATTGGGGCATCTTGGCGGGCCTAGCCTATTACTCTATGCAGGGCAATTGGGCTAAGGTCGCTATC
ATCATGATTATGTTTTCGGGGGTCGATGCCACCACATACACCACCGGTGGCAATGCAGCTCATAACACCA
ATGCTTTTACTAAACTTTTCAATGTAGGCTCCAAGCAGAACCTGCAGCTGATCA

>704_S38_L001_R1_001.fastq_139_3a_6
CCCCCGCTGTGGGTATGGTGGTGGCACACGTCCTGCGGCTGCCCCAGACCTTGTTTGACATAATAGCCGG
GGCCCATTGGGGCATCTTGGCGGGCCTAGCCTATTACTCTATGCAGGGCAATTGGGCTAAGGTCGCTATC
ATCATGATTATGTTTTCGGGGGTCGATGCCACCACATACACCACCGGTGGCAATGCAGCTCATAACACCA
ACGCTTTTACTAAACTTTTTAGTGTAGGCTCCAGGCAGAACCTGCAGCTGATCA

>704_S38_L001_R1_001.fastq_140_3a_6
CCCCCGCTGTGGGTATGGTGGTGGCGCACGTCCTGCGGCTGCCCCAGACCTTGTTTGACATAATAGCCGG
GGCCCATTGGGGCATCTTGGCGGGCCTAGCCTATTACTCTATGCAGGGCAATTGGGCTAAGGTCGCTATC
ATCATGATTATGTTTTCAGGGGTCGATGCCAGCACATACATCACCGGTGGCAATGCAGCTCATAACACCA
ATGCTTTTACTAAACTTTTTAATGTAGGCTCCAAGCAGAACCTGCAGCTGATCA

>704_S38_L001_R1_001.fastq_141_3a_6
CCCCCGCTGTGGGTATGGTGGTGGCGCACGTCCTGCGGCTGCCCCAGACCTTGTTTGACATAATAGCCGG
GGCCCATTGGGGCATCTTGGCGGGCCTAGCCTATTACTCTATGCAGGGCAATTGGGCTAAGGTCGCTATC
ATCATGATTATGTTTTCGGGGGTCGATGCCACCACATACACCACCGGTGGCAATGCAGCTCATAACACCA
ACGCTTTTACCAAACTTTTTAGTGTAGGCTCCAGGCAGAACCTGCAGCTGATCA

>704_S38_L001_R1_001.fastq_142_3a_6
CCCCTGCCGTGGGTATGGTGGTGGCGCACGTCTTGCGGTTGCCCCAGACCTTGTTTGACATAATAGCCGG
GGCCCATTGGGGCATCTTAGCGGGCCTGGCCTATTACTCCATGCAGGGCAATTGGGCTAAGGTCGCTATC
ATCATGGTTATGTTTTCAGGGGTCGATGCCACTACACATATCACCGCTGGCCAAGCAGCTTTTACTACCC
GGGCTTTTGCTAGTTTTTTTAATCCGGGCGCCAAGCAGAACCTGCAGCTGGTCA

>704_S38_L001_R1_001.fastq_143_3a_6
CCCCCGCTGTGGGTATGGTGGTGGCGCACGTCTTGCGGTTGCCCCAGACCTTGTTTGACATAATAGCCGG
GGCCCATTGGGGCATCTTAGCGGGCCTGGCCTATTACTCCATGCAGGGCAATTGGGCTAAGGTCGCTATC
ATCATGGTTATGTTTTCAGGGGTCGATGCCACTACACATATCACCGGTGGCCAAGCAGCTTTTACCACCC
GGGCTTTTGCTAGTATTTTTAATCCGGGCGCCAAGCAGAACCTGCAGCTGGTCA

>704_S38_L001_R1_001.fastq_144_3a_6
CCCCCGCTGTGGGTATGGTGGTGGCGCACGTTCTGCGGCTGCCCCAGACCTTGTTTGACATAATAGCCGG
GGCCCATTGGGGCATCTTGGCGGGCCTAGCCTATTACTCTATGCAGGGCAATTGGGCTAAGGTCGCTATC
ATCATGATTATGTTTTCGGGGGTCGATGCCACCACATACACCACCGGTGGCAATGCAGCTCATAACACCA
ATGCTTTTACTAAACTTTTTAATGTAGGCTCCAAGCAGAACCTGCAGCTGATCA

>704_S38_L001_R1_001.fastq_145_3a_6
CCCCCGCTGTGGGTATGGTGGTAGCGCACGTCCTGCGGCTGCCCCAGACCTTGTTTGACATAATAGCCGG
GGCCCATTGGGGCATCTTGGCGGGCCTAGCCTATTACTCTATGCAGGGCAATTGGGCTAAGGTCGCTATC
ATCATGATTATGTTTTCGGGGGTCGATGCCACCACATACACCACCGGTGGCAATGCAGCTCATAACACCA
ATGCTTTTACTAAACTTTTTAATGTAGGCTCCAAGCAGAACCTGCAGCTGATCA

>704_S38_L001_R1_001.fastq_146_3a_6
CCCCCGCTGTGGGTATGGTGGTGGCGCACGTCCTGCGGCTGCCCCAGACCTTGTTTGACATAATAGCCGG
GGCCCATTGGGGCATCTTGGCGGGCCTAGCCTATTACTCTATGCAGGGCAATTGGGCTAAGGTCGCCATC
ATCATGATTATGTTTTCGGGGGTCGATGCCAGCACATACATCACCGGTGGCAATGCAGCTCATAACACCA
ATGCTTTTACTAAACTTTTTAATGTAGGCTCCAAGCAGAACCTGCAGCTGATCA

>704_S38_L001_R1_001.fastq_147_3a_6
CCCCCGCTGTGGGTATGGTGGTGGCGCACGTCCTGCGGCTGCCCCAGACCTTGTTTGACATAATAGCCGG
GGCCCATTGGGGCATCTTGGCGGGCCTAGCCTATTACTCTATGCAGGGCAATTGGGCTAAGGTCGCTATC
ATCATGATTATGTTTTCGGGGGTCGATGCCAGAACATACACCACCGGTGGCAGTGCAGCTCATAACACCC
ACGCTTTTACTAAACTTTTTAATGTGGGCCCCAAGCAGAACCTGCAGCTGATCA

>704_S38_L001_R1_001.fastq_148_3a_6
CCCCCGCTGTGGGTATGGTGGTGGCGCACGTCCTGCGGCTGCCCCAGACCTTGTTTGACATAATAGCCGG
GGCCCATTGGGGCATCTTGGCGGGCCTAGCCTATTACTCTATGCAGGGCAATTGGGCTAAGGTCGCTATC
ATCATGATTATGTTTTCGGGGGTCGATGCCACCACATACATCACCGGTGGCAATGCAGCTCATAACACCA
ACGCTTTTACTAAACTTTTTAGTGTAGGCTCCAGGCAGAACCTGCAGCTGATCA

>704_S38_L001_R1_001.fastq_149_3a_6
CCCCTGCCGTGGGTATGGTGGTGGCGCACGTCTTGCGGTTGCCCCAGACCTTGTTTGACATAATAGCCGG
GGCCCATTGGGGCATCTTAGCGGGCCTGGCCTATTACTCCATGCAGGGCAATTGGGCTAAGGTCGCTATC
ATCATGGTTATGTTTTCAGGGGTCGATGCCACTACACATATCACCGCTGGCCAAGCAGCTTTTACCACCC
GGGCTTTTGCTAGTTTTTTTAATCCGGGCGCCAAGCAGAACCTGCAGCTGATCA

>704_S38_L001_R1_001.fastq_150_3a_6
CCCCCGCTGTGGGTATGGTGGTGGCGCACGTCCTGCGGCTGCCCCAGACCTTGTTTGACATAATAGCCGG
GGCCCATTGGGGCATCTTGGCGGGCCTAGCCTATTACTCTATGCAGGGCAATTGGGCTAAGGTCGCTATC
ATCATGATTATGTTTTCGGGGGTCGATGCCAGAACATACACCACCGGTGGCAGTGCAGCTCATAACACCC
ACGCTTTTACTAAACTTTTTAATGTAGGCCCCAAGCAGAACCTGCAGCTGGTCA

>704_S38_L001_R1_001.fastq_151_3a_6
CCCCTGCCGTGGGTATGGTGGTGGCGCACGTCTTACGGTTGCCCCAGACCTTGTTTGACATAATAGCCGG
GGCCCATTGGGGCATCTTGGCGGGCCTGGCCTATTACTCCATGCAGGGCAATTGGGCTAAGGTCGCTATC
ATCATGGTTATGTTTTCAGGGGTCGATGCCACTACACATATCACCGCTGGCCAAGCAGCTTTTACCACCC
GGGCTTTTGCTAGTATTTTTAATCCGGGCGCCAAGCAGAACCTGCAGCTGGTCA

>704_S38_L001_R1_001.fastq_152_3a_6
CCCCTGCCGTGGGTATGGTGGTGGCGCACGTCTTGCGGTTGCCCCAGACCTTGTTTGACATAATAGCCGG
GGCCCATTGGGGCATCTTAGCGGGCCTGGCCTATTACTCCATGCAGGGCAATTGGGCTAAGGTCGCTATC
ATCATGGTTATGTTCTCAGGGGTCGATGCCACTACACATATCACCGCTGGCCAAGCAGCTTTTACCACCC
GGGCTTTTGCTAGTTTTTTTAATCCGGGCGCCAAGCAGAACCTGCAGCTGGTCA

>704_S38_L001_R1_001.fastq_153_3a_6
CCCCCGCTGTGGGTATGGTGGTGGCGCACGTCCTGCGGCTGCCCCAGACCTTGTTTGACATAATAGCCGG
GGCCCATTGGGGCATCTTGGCGGGCCTAGCCTATTACTCTATGCAGGGCAATTGGGCTAAGGTCGCTATC
ATCATGATTATGTTTTCGGGGGTCGATGCCACCACATACACCACCGGTGGCAATGCGGCTCATAACACCA
ATGCTTTTACTAAACTTTTTAATGTAGGCTCCAAGCAGAACCTGCAGCTGATCA

>704_S38_L001_R1_001.fastq_154_3a_6
CCCCCGCTGTGGGTATGGTGGTGGCGCACGTCCTGCGGCTGCCCCAGACCTTGTTTGACATAATAGCCGG
GGCCCATTGGGGCATCTTGGCGGGCCTAGCCTATTACTCTATGCAGGGCAATTGGGCTAAGGTCGCTATC
ATCATGATTATGTTTTCGGGGGTCGATGCCAGCACATACATCACCGGTGGCAATGCAGCTCATAACACCA
ACGCTTTTACTAAACTTTTTAATGTAGGCCCCAAGCAGAACCTGCAGCTGGTCA

>704_S38_L001_R1_001.fastq_155_3a_6
CCCCCGCTGTGGGTATGGTGGTGGCGCACGTCCTGCGGCTGCCCCAGACCTTGTTTGACATAATAGCCGG
GGCCCATTGGGGCATCTTGGCGGGCCTGGCCTATTACTCCATGCAGGGCAATTGGGCTAAGGTCGCTATC
ATCATGGTTATGTTTTCAGGGGTCGATGCCACTACACATATCACCGCTGGCCAAGCAGCTTTTACCACCC
GGGTTTTTGCTAGTATTTTTAATCCGGGCGCCAAGCAGAACCTGCAGCTGGTCA

>704_S38_L001_R1_001.fastq_157_3a_5
CCCCCGCTGTGGGTATGGTGGTGGCGCACGTCCTGCGGCTGCCCCAGACCTTGTTTGACATAATAGCCGG
GGCCCATTGGGGCATCTTGGCGGGCCTAGCCTATTACTCTATGCAGGGCAATTGGGCTAAGGTCGCTATC
ATCATGATTATGTTTTCGGGGGTCGATGCCACCACATACACCACCGGTGGCAATGTAGCTCATAACACCA
ATGCTTTTACTAAACTTTTTAATGTAGGCTCCAAGCAGAACCTGCAGCTGATCA

>704_S38_L001_R1_001.fastq_158_3a_5
CCCCCGCTGTGGGTATGGTGGTGGCGCACGTCCTGCGGCTGCCCCAGACCTTGTTTGACATAATAGCCGG
GGCCCATTGGGGCATCTTGGCAGGCCTAGCCTATTACTCTATGCAGGGCAATTGGGCTAAGGTCGCTATC
ATCATGATTATGTTTTCGGGGGTCGATGCCAGCACATACATCACCGGTGGCAATGCAGCTCATAACACCA
ACGCTTTTACTAAACTTTTTAGTGTAGGCTCCAGGCAGAACCTGCAGCTGATCA

>704_S38_L001_R1_001.fastq_159_3a_5
CCCCCGCTGTGGGTATGGTGGTGGCGCACGTCCTGCGGCTGCCCCAGACCTTGTTTGACATAATAGCCGG
GGCCCATTGGGGCATCTTGGCGGGCCTAGCCTATTACTCTATGCAGGGCAATTGGGCTAAGGTCGCTATC
ATCATGATTATGTTTTCGGGGGTCGATGCCAGCACATACATCACCGGTGGCAATGCAGCTCATAACACCC
ACGCTTTTACTAAACTTTTTAGTGTAGGCTCCAGGCAGAACCTGCAGCTGATCA

>704_S38_L001_R1_001.fastq_160_3a_5
CCCCCGCTGTGGGTATGGTGGTGGCGCACGTCCTGCGGCTGCCCCAGACCTTGTTTGACATAATAGCCGG
GGCCCATTGGGGCATCTTGGCGGGCCTAGCCTATTACTCCATGCAGGGCAATTGGGCTAAGGTCGCTATC
ATCATGGTTATGTTTTCAGGGGTCGATGCCACTACACATATCACCGCTGGCCAAGCAGCTTTTACCACCC
GGGCTTTTGCTAGTATTTTTAATCCGGGCGCCAAGCAGAACCTGCAGCTGGTCA

>704_S38_L001_R1_001.fastq_161_3a_5
CCCCCGCTGTGGGTATGGTGGTGGCGCACGTCCTGCGGCTGCCCCAGACCTTGTTTGACATAATAGCCGG
GGCCCATTGGGGCATCTTGGCGGGCCTAGCCTATTACTCTATGCAGGGCAATTGGGCTAAGGTCGCTATC
ATCATGATTATGTTTTCGGGGGTCGATGCCACCACATACACCACCGGTGGCAATGCAGCTCATAACACCA
ACGCTTTTACTAAACTTTTTAGTGTAGGCTCCAGGCAGAATCTGCAGCTGATCA

>704_S38_L001_R1_001.fastq_162_3a_5
CCCCCGCTGTGGGTATGGTGGTGGCGCACGTCCTGCGGCTGCCCCAGACCTTGTTTGACATAATAGCCGG
GGCCCATTGGGGCATCTTGGCGGGCCTAGCCTATTACTCTATGCAGGGCAATTGGGCTAAGGTTGCTATC
ATCATGATTATGTTTTCGGGGGTCGATGCCAGCACATACATCACCGGTGGCAATGCAGCTCATAACACCA
ATGCTTTTACTAAACTTTTTAATGTAGGCTCCAAGCAGAACCTGCAGCTGATCA

>704_S38_L001_R1_001.fastq_163_3a_5
CCCCCGCTGTGGGTATGGTGGTGGCGCACGTCCTGCGGCTGCCCCAGACCTTGTTTGACATAATAGCCGG
GGCCCATTGGGGCATCTTGGCGGGCCTAGCCTATTACTCTATGCAGGGCAATTGGGCTAAGGTCGCTATC
ATCATGATTATGTTTTCGGGGGTCGATGCCAGAACATACACCACCGGTGGCAGTGCAGCTCATAACACCA
ACGCTTTTACTAAACTTTTTAGTGTAGGCTCCAGGCAGAACCTGCAGCTGATCA

>704_S38_L001_R1_001.fastq_164_3a_5
CCCCCGCTGTGGGTATGGTGGTGGCGCACGTCCTGCGGCTGCCCCAGGCCTTGTTTGACATAATAGCCGG
GGCCCATTGGGGCATCTTGGCGGGCCTAGCCTATTACTCTATGCAGGGCAATTGGGCTAAGGTCGCTATC
ATCATGATTATGTTTTCGGGGGTCGATGCCACCACATACACCACCGGTGGCAATGCAGCTCATAACACCA
ATGCTTTTACTAAACTTTTTAATGTAGGCTCCAAGCAGAACCTGCAGCTGATCA

>704_S38_L001_R1_001.fastq_165_3a_5
CCCCCGCTGTGGGTATGGTGGTGGCGCACGTCCTGCGGCTGCCCCAGACCTTGTTTGACATAATAGCCGG
GGCCCACTGGGGCATCTTGGCGGGCCTAGCCTATTACTCTATGCAGGGCAATTGGGCTAAGGTCGCTATC
ATCATGATTATGTTTTCGGGGGTCGATGCCACCACATACACCACCGGTGGCAATGCAGCTCATAACACCA
ATGCTTTTACTAAACTTTTTAATGTAGGCTCCAAGCAGAACCTGCAGCTGATCA

>704_S38_L001_R1_001.fastq_166_3a_5
CCCCCGCTGTGGGTATGGTGGTGGCGCACGTCCTGCGGCTGCCCCAGACCTTGTTTGACATAATAGCCGG
GGCCCATTGGGGTATCTTGGCGGGCCTAGCCTATTACTCTATGCAGGGCAATTGGGCTAAGGTCGCTATC
ATCATGATTATGTTTTCGGGGGTCGATGCCAGCACATACATCACCGGTGGCAATGCAGCTCATAACACCA
ATGCTTTTACTAAACTTTTTAATGTAGGCTCCAAGCAGAACCTGCAGCTGATCA

>704_S38_L001_R1_001.fastq_167_3a_5
CCCCTGCTGTGGGTATGGTGGTGGCGCACGTCCTGCGGCTGCCCCAGACCTTGTTTGACATAATAGCCGG
GGCCCATTGGGGCATCTTGGCGGGCCTAGCCTATTACTCTATGCAGGGCAATTGGGCTAAGGTCGCTATC
ATCATGATTATGTTTTCGGGGGTCGATGCCAGCACATACATCACCGGTGGCAATGCAGCTCATAACACCA
ATGCTTTTACTAAACTTTTTAATGTAGGCTCCAAGCAGAACCTGCAGCTGATCA

>704_S38_L001_R1_001.fastq_168_3a_5
CCCCCGCTGTGGGTATGGTGGTGGCGCACGTCCTGCGGCTGCCCCAGACCTTGTTTGACATAATAGCCGG
GGCCCATTGGGGCATCTTGGCGGGCCTAGCCTATTACTCTATGCAGGGCAATTGGGCTAAGGTCGCTATC
ATCATGATTATGTTTTCAGGGGTCGATGCCACCACATACACCACCGGTGGCAATGCAGCTCATAACACCA
ATGCTTTTACTAAACTTTTTAATGTAGGCTCCAAGCAGAACCTGCAGCTGATCA

>704_S38_L001_R1_001.fastq_169_3a_5
CCCCCGCTGTGGGTATGGTGGTGGCGCACGTCCTGCGGCTGCCCCAGACCTTGTTTGGCATAATAGCCGG
GGCCCATTGGGGCATCTTGGCGGGCCTAGCCTATTACTCTATGCAGGGCAATTGGGCTAAGGTCGCTATC
ATCATGATTATGTTTTCGGGGGTCGATGCCAGCACATACATCACCGGTGGCAATGCAGCTCATAACACCA
ATGCTTTTACTAAACTTTTTAATGTAGGCTCCAAGCAGAACCTGCAGCTGATCA

>704_S38_L001_R1_001.fastq_170_3a_5
CCCCCGCTGTGGGTATGGTGGTGGCGCACGTCCTGCGGCTGCCCCAGACCTTGTTTGACATAATAGCCGG
GGCCCATTGGGGCATCTTGGCGGGCCTGGCCTATTACTCCATGCAGGGCAATTGGGCTAAGGTCGCTATC
ATCATGGTTATGTTTTCAGGGGTCGATGCCACTACACATATCACCGCTGGCCAAGCAGCTTTTACCACCC
GGGCTTTTGCTAGTATTTTTAATCCGGGCGCCAAGCAGAACCTGCAGCTGGTCA

>704_S38_L001_R1_001.fastq_171_3a_5
CCCCCGCTGTGGGTATGGTGGTGGCGCACGTCCTGCGGCTGCCCCAGACCTTGTTTGACATAATAGCCGG
GGCCCATTGGGGCATCTTGGCGGGCCTAGCCTATTACTCTATGCAGGGCAATTGGGCTAAGGTCGCTATC
ATCATGATTATGTTTTCGGGGGTCGATGCCACCACATACACCACTGGTGGCAATGCAGCTCATAACACCA
ATGCTTTTACTAAACTTTTTAATGTAGGCTCCAAGCAGAACCTGCAGCTGATCA

>704_S38_L001_R1_001.fastq_172_3a_5
CCCCCGCTGTGGGTATGGTGGTGGCGCACGTCCTGCGGCTGCCCCAGACCTTGTTTGACATAATAGCCGG
GGCCCATTGGGGCATCTTGGCGGGCCTAGCCTATTACTCTATGCAGGGCAATTGGGCTAAGGTCGCTATC
ATCATGATTATGTTTTCAGGGGTCGATGCCACCACATACACCACCGGTGGCAATGCAGCTCATAACACCA
ACGCTTTTACTAAACTTTTTAGTGTAGGCTCCAGGCAGAACCTGCAGCTGATCA

>704_S38_L001_R1_001.fastq_173_3a_5
CCCCCGCTGTGGGTATGGTGGTGGCGCACGTCCTGCGGCTGCCCCAGACCTTGTTTGACATAATAGCCGG
GGCCCATTGGGGCATCCTGGCGGGCCTAGCCTATTACTCTATGCAGGGCAATTGGGCTAAGGTCGCTATC
ATCATGATTATGTTTTCGGGGGTCGATGCCACCACATACACCACCGGTGGCAATGCAGCTCATAACACCA
ATGCTTTTACTAAACTTTTTAATGTAGGCTCCAAGCAGAACCTGCAGCTGATCA

>704_S38_L001_R1_001.fastq_174_3a_5
CCCCCGCTGTGGGTATGGTGGTGGCGCACGTCCTGCGGCTGCCCCAGACCTTGTTTGACATAATAGCCGG
GGCCCATTGGGGCATCTTGGCGGGCCTAGCCTATTACTCTATGCAGGGCAATTGGGCTAAGGTCGCTATC
ATCATGATTATGTTTTCGGGGGTCGATGCCACCACATACACCACCGGTGGCAATGCAGCTCATAACACCA
ACGCTTTTACCAAACTTTTTAATGTCGGCCCCAAGCAGAACCTGCAGCTGGTCA

>704_S38_L001_R1_001.fastq_175_3a_5
CCCCCGCTGTGGGTATGGTGGTGGCGCACGTCCTGCGGCTGCCCCAGACCTTATTTGACATAATAGCCGG
GGCCCATTGGGGCATCTTGGCGGGCCTAGCCTATTACTCTATGCAGGGCAATTGGGCTAAGGTCGCTATC
ATCATGATTATGTTTTCGGGGGTCGATGCCACCACATACACCACCGGTGGCAATGCAGCTCATAACACCA
ATGCTTTTACTAAACTTTTTAATGTAGGCTCCAAGCAGAACCTGCAGCTGATCA

>704_S38_L001_R1_001.fastq_176_3a_5
CCCCCGCTGTGGGTATGGTGGTGGCGCACGTCCTGCGGCTGCCCCAGACCTTGTTTGACATAATAGCCGG
GGCCCATTGGGGCATCTTGGCGGGCCTAGCCTATTACTCTATGCAGGGCAATTGGGCTAAGGTCGCTATC
ATCATGATTATGTTTTCGGGGGTCGATGCCACCACATACACCACCGGTGGCAATGCAGCTCATAACACCA
ACGCTTTTACTAAACTTTTTAGTGTGGGCTCCAGGCAGAACCTGCAGCTGATCA

>704_S38_L001_R1_001.fastq_177_3a_5
CCCCCGCTGTGGGTATGGTGGTGGCGCACGTCCTGCGGCTGCCCCAGACCTTGCTTGACATAATAGCCGG
GGCCCATTGGGGCATCTTGGCGGGCCTAGCCTATTACTCTATGCAGGGCAATTGGGCTAAGGTCGCTATC
ATCATGATTATGTTTTCGGGGGTCGATGCCAGCACATACATCACCGGTGGCAATGCAGCTCATAACACCA
ATGCTTTTACTAAACTTTTTAATGTAGGCTCCAAGCAGAACCTGCAGCTGATCA

>704_S38_L001_R1_001.fastq_178_3a_5
CCCCCGCTGTGGGTATGGTGGTGGCGCACGTCCTGCGGCCGCCCCAGACCTTGTTTGACATAATAGCCGG
GGCCCATTGGGGCATCTTGGCGGGCCTAGCCTATTACTCTATGCAGGGCAATTGGGCTAAGGTCGCTATC
ATCATGATTATGTTTTCGGGGGTCGATGCCACCACATACACCACCGGTGGCAATGCAGCTCATAACACCA
ACGCTTTTACTAAACTTTTTAGTGTAGGCTCCAGGCAGAACCTGCAGCTGATCA

>704_S38_L001_R1_001.fastq_179_3a_5
CCCCCGCTGTGGGTATGGTGGTGGCGCACGTCCTGCGGCTGCCCCAGACCTTGTTTGACATAATAGCCGG
GGCCCATTGGGGCATCTTGGCGGGCCTAGCCTATTACTCTATGCAGGGCAGTTGGGCTAAGGTCGCTATC
ATCATGATTATGTTTTCGGGGGTCGATGCCACCACATACACCACCGGTGGCAATGCAGCTCATAACACCA
ACGCTTTTACTAAACTTTTTAGTGTAGGCTCCAGGCAGAACCTGCAGCTGATCA

>704_S38_L001_R1_001.fastq_180_3a_5
CCCCCGCTGTGGGTATGGTGGTGGCGCACGTCCTGCGGCTGCCCCAGACCTTGTTTGACATAATAGCCGG
GGCCCATTGGGGCATCTTAGCGGGCCTGGCATATTACTCCATGCAGGGCAATTGGGCTAAGGTCGCTATC
ATCATGGTTATGTTTTCAGGGGTCGATGCCACTACACATATCACCGCTGGCCAAGCAGCTTTTACCACCC
GGGCTTTTGCTAGTATTTTTAATCCGGGCGCCAAGCAGAACCTGCAGCTGGTCA

>704_S38_L001_R1_001.fastq_181_3a_5
CCCCCGCTGTGGGTATGGTGGTGGCGCACGTCCTGCGGCTGCCCCAGACCTTGTTTGACATAATAGCCGG
GGCCCATTGGGGCATCTTGGCGGGCCTAGCCTATTACTCTATGCAGGGCAATTGGGCTAAGGTCGTTATC
ATCATGATTATGTTTTCGGGGGTCGATGCCAGCACATACATCACCGGTGGCAATGCAGCTCATAACACCA
ATGCTTTTACTAAACTTTTTAATGTAGGCTCCAAGCAGAACCTGCAGCTGATCA

>704_S38_L001_R1_001.fastq_182_3a_5
CCCCCGCTGTGGGTATGGTGGTGGCGCACGTTCTGCGGCTGCCCCAGACCTTGTTTGACATAATAGCCGG
GGCCCATTGGGGCATCTTGGCGGGCCTAGCCTATTACTCTATGCAGGGCAATTGGGCTAAGGTCGCTATC
ATCATGATTATGTTTTCGGGGGTCGATGCCAGCACATACATCACCGGTGGCAATGCAGCTCATAACACCA
ACGCTTTTACTAAACTTTTTAGTGTAGGCTCCAGGCAGAACCTGCAGCTGATCA

>704_S38_L001_R1_001.fastq_183_3a_5
CCCCCGCTGTGGGTATGGTGGTGGCGCACGTCCTGCGGCTGCCCCAGACCTTGTTTGACATAATAGCCGG
GGCCCATTGGGGCATCTTGGCGGGCCTAGCCTATTACTCTATGCAGGGTAATTGGGCTAAGGTCGCTATC
ATCATGATTATGTTTTCGGGGGTCGATGCCAGCACATACATCACCGGTGGCAATGCAGCTCATAACACCA
ATGCTTTTACTAAACTTTTTAATGTAGGCTCCAAGCAGAACCTGCAGCTGATCA

>704_S38_L001_R1_001.fastq_184_3a_5
CCCCCGCTGTGGGTATGGTGGTGGCGCACGTCCTGCGGCTGCCCCAGACCTTGTTTGACATAATAGCCGG
GGCCCATTGGGGCATCTTGGCGGGCCTAGCCTATTACTCTATGCAGGGCAATTGGGCTAAGGTCGCTATC
ATCATGATTATGTTTTCGGGGGTCGATGCCAGCACATACATCACCGGTGGCAGTGCAGCTCATAACACCC
ACGCTTTTACTAAACTTTTTAATGTGGGCCCCAAGCAGAACCTGCAGCTGGTCA

>704_S38_L001_R1_001.fastq_185_3a_5
CCCCTGCCGTGGGTATGGTGGTGGCGCACGTCTTGCGGTTGCCCCAGACCTTGTTTGACATAATAGCCGG
GGCCCATTGGGGCATCTTGGCGGGCCTAGCCTATTACTCTATGCAGGGCAATTGGGCTAAGGTCGCTATC
ATCATGATTATGTTTTCGGGGGTCGATGCCAGCACATACATCACCGGTGGCAATGCAGCTCATAACACCA
ACGCTTTTACTAAACTTTTTAGTGTAGGCTCCAGGCAGAACCTGCAGCTGATCA

>704_S38_L001_R1_001.fastq_186_3a_5
CCCCCGCTGTGGGTATGGTAGTGGCGCACGTCCTGCGGCTGCCCCAGACCTTGTTTGACATAATAGCCGG
GGCCCATTGGGGCATCTTGGCGGGCCTAGCCTATTACTCTATGCAGGGCAATTGGGCTAAGGTCGCTATC
ATCATGATTATGTTTTCGGGGGTCGATGCCAGCACATACATCACCGGTGGCAATGCAGCTCATAACACCA
ATGCTTTTACTAAACTTTTTAATGTAGGCTCCAAGCAGAACCTGCAGCTGATCA

>704_S38_L001_R1_001.fastq_187_3a_5
CCCCCGCTGTGGGTATGGTGGTGGCGCACGTCCTGCGGCTGCCCCAGACCTTGTTTGACATAATAGCCGG
GGCCCATTGGGGCATCTTAGCGGGCCTGGCCTATTACTCCATGCAGGGCAATTGGGCTAAGGTCGCTATC
ATCATGGTTATGTTTTCAGGGGTCGATGCCACTACACATATCACCGCTGGCCAAGCAGCTTTTACCACCC
GGGTTTTTGCTAGTATTTTTAAGCCGGGCGCCAAGCAGAACCTGCAGCTGGTCA

>704_S38_L001_R1_001.fastq_188_3a_5
CCCCCGCTGTGGGTATGGTGGTGGCGCACGTCCTGCGGTTGCCCCAGACCTTGTTTGACATAATAGCCGG
GGCCCATTGGGGCATCTTAGCGGGCCTGGCCTATTACTCCATGCAGGGCAATTGGGCTAAGGTCGCTATC
ATCATGGTTATGTTTTCAGGGGTCGATGCCACTACACATATCACCGCTGGCCAAGCAGCTTTTACCACCC
GGGCTTTTGCTAGTTTTTTTAATCCGGGCGCCAAGCAGAACCTGCAGCTGGTCA

>704_S38_L001_R1_001.fastq_189_3a_5
CCCCCGCTGTGGGTATGGTGGTGGCGCACGTCCTGCGGCTGCCCCAGACCTTGTTTGACATAATAGCCGG
GGCCCATTGGGGCATCTTGGCGGGCCTAGCCTATTACCCTATGCAGGGCAATTGGGCTAAGGTCGCTATC
ATCATGATTATGTTTTCGGGGGTCGATGCCACCACATACACCACCGGTGGCAATGCAGCTCATAACACCA
ACGCTTTTACTAAACTTTTTAGTGTAGGCTCCAGGCAGAACCTGCAGCTGATCA

>704_S38_L001_R1_001.fastq_190_3a_5
CCCCCGCTGTGGGTATGGTGGTGGCGCACGTCCTGCGGCTGCCCCAGACCTTGTTTGACATAATAGCCGG
GGCCCATTGGGGCATCTTGGCGGGCCTAGCCTATTACTCTATGCAGGGCAATTGGGCCAAGGTCGCTATC
ATCATGATTATGTTTTCGGGGGTCGATGCCAGCACATACATCACCGGTGGCAATGCAGCTCATAACACCA
ATGCTTTTACTAAACTTTTTAATGTAGGCTCCAAGCAGAACCTGCAGCTGATCA

>704_S38_L001_R1_001.fastq_191_3a_5
CCCCCGCTGTGGGTATGGTGGTGGCGCACGTCCTGCGACTGCCCCAGACCTTGTTTGACATAATAGCCGG
GGCCCATTGGGGCATCTTGGCGGGCCTAGCCTATTACTCTATGCAGGGCAATTGGGCTAAGGTCGCTATC
ATCATGATTATGTTTTCGGGGGTCGATGCCACCACATACACCACCGGTGGCAATGCAGCTCATAACACCA
ACGCTTTTACTAAACTTTTTAGTGTAGGCTCCAGGCAGAACCTGCAGCTGATCA

>704_S38_L001_R1_001.fastq_192_3a_5
CCCCCGCTGTGGGTATGGTGGTGGCGCACGTCCTGCGGCTGCCCCAGACCTTGTTTGACATAATAGCCGG
GGCCCATTGGGGCATCTTGGCGGGCCTAGCTTATTACTCTATGCAGGGCAATTGGGCTAAGGTCGCTATC
ATCATGATTATGTTTTCGGGGGTCGATGCCACCACATACACCACCGGTGGCAATGCAGCTCATAACACCA
ACGCTTTTACTAAACTTTTTAGTGTAGGCTCCAGGCAGAACCTGCAGCTGATCA

>704_S38_L001_R1_001.fastq_193_3a_5
CCCCCGCTGTGGGTATGGTGGTGGCGCACGTCCTGCGGCTGCCCCAGACCTTGTTTGACATAATAGCCGG
GGCCCATTGGGGCATCTTGGCGGGCCTAGCCTATTACTCTATGCAGGGCAATTGGGCTAAGGTCGCTATC
ATCATGATCATGTTTTCGGGGGTCGATGCCACCACATACACCACCGGTGGCAATGCAGCTCATAACACCA
ACGCTTTTACTAAACTTTTTAGTGTAGGCTCCAGGCAGAACCTGCAGCTGATCA

>704_S38_L001_R1_001.fastq_194_3a_5
CCCCCGCTGTGGGTATGGTGGTGGCGCACGTCCTGCGGCTGCCCCAGACCTTGTTTGACATAATAGCCGG
GGCCCATTGGGGCATCTTGGCGGGCCTAGCCTATTACTCTATGCAGGGCAATTGGGCTAAGGTCGCTATC
ATCATGATTATGTTTTCGGGGGTCGATGCCAGCACATACATCACCGGTGGCAATGCAGCTCATAACACCA
ATGCTTTTACTAAACTTTTTAATGTAGGCTCCAAGCGGAACCTGCAGCTGATCA

>704_S38_L001_R1_001.fastq_195_3a_5
CCCCCGCTGTGGGTATGGTGGTGGCGCACGTCCTGCGGCTGCCCCAGACCTTGTTTGACATAATAGCCGG
GGCCCATTGGGGCATCTTGGCGGGCCTAGCCTATTACTCTATGCAGGGCAACTGGGCTAAGGTCGCTATC
ATCATGATTATGTTTTCGGGGGTCGATGCCACCACATACACCACCGGTGGCAATGCAGCTCATAACACCA
ATGCTTTTACTAAACTTTTTAATGTAGGCTCCAAGCAGAACCTGCAGCTGATCA

>704_S38_L001_R1_001.fastq_196_3a_5
CCCCTGCCGTGGGTATGGTGGTGGCGCACGTCTTGCGGTTGCCCCAGACCTTGTTTGACATAATAGCCGG
GGCCCATTGGGGCATCTTGGCGGGCCTGGCCTATTACTCCATGCAGGGCAATTGGGCTAAGGTCGCTATC
ATCATGGTTATGTTTTCAGGGGTCGATGCCACTACACATATCACCGCTGGCCAAGCAGCTTTTACCACCC
GGGCTTTTGCTAGTTTTTTTAATCCGGGCGCCAAGCAGAACCTGCAGCTGGTCA

>704_S38_L001_R1_001.fastq_197_3a_5
CCCCCGCTGTGGGTATGGTGGTGGCGCACGTCCTGCGGCTGCCCCAGACCTTGTTTGACATAATAGCCGG
GGCCCATTGGGGCATCTTGGCGGGCCTAGCCTATTACTCTATGCAGGGCAATTGGGCTAAGGTCGCTATC
ATCATGATTATGTTTTCGGGGGTCGATGCCACTACATACACCACCGGTGGCAATGCAGCTCATAACACCA
ATGCTTTTACTAAACTTTTTAATGTAGGCTCCAAGCAGAACCTGCAGCTGATCA

>704_S38_L001_R1_001.fastq_198_3a_5
CCCCCGCTGTGGGTATGGTGGTGGCGCACGTCCTGCGGCTGCCCCAGACCTTGTTTGACATAATAGCCGG
GGCCCATTGGGGCATCTTGGCGGGCCTAGCCTATTACTCTATGCAGGGCAATTGGGCTAAGGTCGCTATC
ATCATGATTATGTTTTCGGGGGTCGATGCCAGAACATACACCACCGGTGGCAGTGCAGCTCATAACACCC
ACGCTTTTACCAAACTTTTTAGTGTAGGCTCCAGGCAGAACCTGCAGCTGATCA

>704_S38_L001_R1_001.fastq_199_3a_5
CCCCTGCCGTGGGTATGGTGGTGGCACACGTCTTACGGTTGCCCCAGACCTTGTTTGACATAATAGCCGG
GGCCCATTGGGGCATCTTGGCGGGCCTGGCCTATTACTCCATGCAGGGCAATTGGGCTAAGGTCGCTATC
ATCATGGTTATGTTTTCAGGGGTCGATGCCACTACACATATCACCGCTGGCCAAGCAGCTTTTACCACCC
GGGTTTTTGCTAGTATTTTTAAGCCGGGCGCCAAGCAGAACCTGCAGCTGGTCA

>704_S38_L001_R1_001.fastq_200_3a_5
CCCCCGCTGTGGGTATGGTGGTGGCGCACGTCCTGCGGCTACCCCAGACCTTGTTTGACATAATAGCCGG
GGCCCATTGGGGCATCTTGGCGGGCCTAGCCTATTACTCTATGCAGGGCAATTGGGCTAAGGTCGCTATC
ATCATGATTATGTTTTCGGGGGTCGATGCCAGCACATACATCACCGGTGGCAATGCAGCTCATAACACCA
ATGCTTTTACTAAACTTTTTAATGTAGGCTCCAAGCAGAACCTGCAGCTGATCA

>704_S38_L001_R1_001.fastq_201_3a_5
CCCCCGCTGTGGGTATGGTGGTGGCGCGCGTCCTGCGGCTGCCCCAGACCTTGTTTGACATAATAGCCGG
GGCCCATTGGGGCATCTTGGCGGGCCTAGCCTATTACTCTATGCAGGGCAATTGGGCTAAGGTCGCTATC
ATCATGATTATGTTTTCGGGGGTCGATGCCACCACATACACCACCGGTGGCAATGCAGCTCATAACACCA
ACGCTTTTACTAAACTTTTTAGTGTAGGCTCCAGGCAGAACCTGCAGCTGATCA

>704_S38_L001_R1_001.fastq_202_3a_5
CCCCCGCTGTGGGTATGGTGGTGGCGCACGTCCTGCGGCTGCCCCAGACCTTGTTTGACATAATAGCCGG
GGCCCATTGGGGCATCTTGGCGGGCCTAGCCTATTACTCTATGCAGGGCAATTGGGCTAAGGTCGCTATC
ATCATGATTATGTTTTCGGGGGTCGATGCCAGCACATACATCACCGGGGGCAATGCAGCTCATAACACCA
ATGCTTTTACTAAACTTTTTAATGTAGGCTCCAAGCAGAACCTGCAGCTGATCA

>704_S38_L001_R1_001.fastq_203_3a_5
CCCCCGCTGTGGGTATGGTGGTGGCGCACGTCCTGCGGCTGCCCCAGACCTTGTTTGACATAATAGCCGG
GGCCCATTGGGGCATCTTGGCGGGCCTAGCCTATTACTCTATGCAGGGCAATTGGGCTAAGGTCGCTATC
ATCATGATTATGTTTTCGGGGGTCGATGCCACCACATACACCACCGGTGGCAATGCAGCTCATAACACCA
ATGCTTTTACTAAACTTTTTAGTGTAGGCTCCAAGCAGAACCTGCAGCTGATCA

>704_S38_L001_R1_001.fastq_204_3a_5
CCCCCGCTGTGGGTATGGTGGTGGCGCACGTCCTGCGGCTGCCCCAGACCTTGTTTGACATAATAGCCGG
GGCCCATTGGGGCATCTTGGCAGGCCTAGCCTATTACTCTATGCAGGGCAATTGGGCTAAGGTCGCTATC
ATCATGATTATGTTTTCGGGGGTCGATGCCACCACATACACCACCGGTGGCAATGCAGCTCATAACACCA
ACGCTTTTACTAAACTTTTTAGTGTAGGCTCCAGGCAGAACCTGCAGCTGATCA

>704_S38_L001_R1_001.fastq_205_3a_5
CCCCCGCTGTGGGTATGGTGGTGGCGCACGTCCTGCGGCTGCCCCAGACCTTGTTTGACATAATAGCCGG
GGCCCATTGGGGCATCTTGGCGGGCCTAGCCTATTACTCTATGCAGGGCAATTGGGCTAAGGTCACTATC
ATCATGATTATGTTTTCGGGGGTCGATGCCAGCACATACATCACCGGTGGCAATGCAGCTCATAACACCA
ATGCTTTTACTAAACTTTTTAATGTAGGCTCCAAGCAGAACCTGCAGCTGATCA

>704_S38_L001_R1_001.fastq_206_3a_5
CCCCCGCTGTGGGTATGGTGGTGGCGCACGTCCTGCGGCTGCCCCAGACCTTGTTTGACATAATAGCCGG
GGCCCATTGGGGCATCTTGGCGGGCCTAGCCTATTACTCTATGCAGGGCAATTGGGCTAAGGTCGCTATC
ATCATGATTATGTTTTCGGGGGTCGATGCCAGCACATACATCACCGGTGGCAGTGCAGCTCATAACACCC
ACGCTTTTACTAAACTTTTTAATGTAGGCTCCAGGCAGAACCTGCAGCTGATCA

>704_S38_L001_R1_001.fastq_207_3a_5
CCCCTGCCGTGGGTATGGTGGTGGCGCACGTCCTGCGGCTGCCCCAGACCTTGTTTGACATAATAGCCGG
GGCCCATTGGGGCATCTTGGCGGGCCTAGCCTATTACTCTATGCAGGGCAATTGGGCTAAGGTCGCTATC
ATCATGATTATGTTTTCGGGGGTCGATGCCACCACATACACCACCGGTGGCAATGCAGCTCATAACACCA
ATGCTTTTACTAAACTTTTTAATGTAGGCTCCAAGCAGAACCTGCAGCTGATCA

>704_S38_L001_R1_001.fastq_208_3a_5
CCCCCGCTGTGGGTATGGTGGTGGCGCACGTCCTGCGGCTGCCCCAGACCTTGTTTGACATAATAGCCGG
GGCCCATTGGGGCATCTTGGCGGGCCTAGCCTATTACTCTATGCAGGGCAATTGGGCTAAGGTCGCTATC
ATCATGATTATGTTTTCGGGGGTCGATGCCACCACATACACCACCGGTGGCAATGCAGCTCATAACACCA
ACGCTTTTACTAAACTCTTTAGTGTAGGCTCCAGGCAGAACCTGCAGCTGATCA

>704_S38_L001_R1_001.fastq_209_3a_5
CCCCCGCTGTGGGTATGGTGGTGGCGCACGTCCTGCGGCTGCCCCAGACCTTGTTTGACATAATAGCCGG
GGCCCATTGGGGCATCTTGGCGGGCCTAGCCTATTACTCTATGCAGGGCAATTGGGCTAAGGTCGCTATC
ATCATGATTATGTTTTCGGGGGTCGATGCCAGCACATACATCACCGGGGGCAGTGCAGCTCATAACACCC
ACGCTTTTACTAAACTTTTTAATGTAGGCCCCAAGCAGAACCTGCAGCTGGTCA

>704_S38_L001_R1_001.fastq_210_3a_5
CCCCCGCTGTGGGTATGGTGGTGGCGCACGTCCTGCGGCTGCCCCAGACCTTGTTTGACATAATAGCCGG
GGCCCATTGGGGCATCTTGGCGGGCCTAGCCTATTACTCTATGCAGGGCAATTGGGCTAAGGTCGCTATC
ATCATGATTATGTTTTCGGGGGTCGATGCCAGCACATACATCACCGGTGGCAATGCAGCTCATAACACCA
ATGCTTTTACTAAACTTTTTAATGTAGGCCCCAAGCAGAACCTGCAGCTGATCA

>704_S38_L001_R1_001.fastq_211_3a_5
CCCCCGCTGTGGGTATGGTGGTGGCGCACGTCCTGCGGCTGCCCCAGGCCTTGTTTGACATAATAGCCGG
GGCCCATTGGGGCATCTTGGCGGGCCTAGCCTATTACTCTATGCAGGGCAATTGGGCTAAGGTCGCTATC
ATCATGATTATGTTTTCGGGGGTCGATGCCACCACATACACCACCGGTGGCAATGCAGCTCATAACACCA
ACGCTTTTACTAAACTTTTTAGTGTAGGCTCCAGGCAGAACCTGCAGCTGATCA

>704_S38_L001_R1_001.fastq_212_3a_5
CCCCCGCTGTGGGTATGGTGGTGGCGCACGTCCTGCGGCTGCCCCAGACCTTGTTTGACATAATAGCCGG
GGCCCATTGGGGCATCTTGGCGGGCCTAGCCTATTACTCTATGCAGGGCAATTGGGCTAAGGTCGCTATC
ATCATGATTATGTTTTCGGGGGTCGATGCCACCACATACACCACCGGTGGCAATGCAGCTCATAACACCA
ACGCTTTTACTAAACTTTTTAGTGTAGGCTCCAGGCAGAACCTGCAGCTGATTA

>704_S38_L001_R1_001.fastq_213_3a_5
CCCCCGCTGTGGGTATGGTGGTGGCGCACGTCCTGCGGCTGCCCCAGACCTTGTTTGACATAATAGCCGG
GGCCCATTGGGGCATCTTGGCGGGCCTAGCCTATTACTCTATGCAGGGCAATTGGGCTAAGGTCGCTATC
ATCATGATTATGTTTTCGGGGGTCGATGCCACCACATACACCACCGGTGGCAATGCAGCTCATAACACCA
ACGCTTTTACTAAACTTTTTAGTGTAGGCTCCAGGCAGAACTTGCAGCTGATCA

>704_S38_L001_R1_001.fastq_214_3a_5
CCCCCGCTGTGGGTATGGTGGTGGCGCACGTCCTGCGGCTGCCCCAGACCTTGTTTGACATAATAGCCAG
GGCCCATTGGGGCATCTTGGCGGGCCTAGCCTATTACTCTATGCAGGGCAATTGGGCTAAGGTCGCTATC
ATCATGATTATGTTTTCGGGGGTCGATGCCAGCACATACATCACCGGTGGCAATGCAGCTCATAACACCA
ATGCTTTTACTAAACTTTTTAATGTAGGCTCCAAGCAGAACCTGCAGCTGATCA

>704_S38_L001_R1_001.fastq_215_3a_5
CCCCCGCTGTGGGTATGGTGGTGGCGCACGTCCTGCGGCTGCCCCAGACCTTGTTTGACATAATAGCCGG
GGCCCATTGGGGCATCTTGGCGGGCCTAGCCTATTACTCTATGCAGGGCAATTGGGCTAAGGTCGCTATC
ATCATGATTATGTTTTCGGGGGTCGATGCCAGCACATACATCACCGGTGGCAATGCAGCTCATAGCACCA
ATGCTTTTACTAAACTTTTTAATGTAGGCTCCAAGCAGAACCTGCAGCTGATCA

>704_S38_L001_R1_001.fastq_216_3a_5
CCCCCGCTGTGGGTATGGTGGTGGCGCACGTCCTGCGGCTGCCCCAGACCTTGTTTGACATAATAGCCGG
GGCCCATTGGGGCATCTTGGCGGGCCTAGCCTATTACTCTATGCAGGGCAATTGGGCTAAGGTCGCTATC
ATCATGGTTATGTTTTCGGGGGTCGATGCCAGAACATACACCACCGGTGGTAATGCAGCTCATGACGTCC
GCACTTTTACTGGTTTTTTTAGTAGAGGCTCTAAGCAGAACCTGCAGCTGATCA

>704_S38_L001_R1_001.fastq_217_3a_5
CCCCCGCTGTGGGTATGGTGGTGGCGCACGTCCTGCGGCTGCCCCAGACCTTGTTTGATATAATAGCCGG
GGCCCATTGGGGCATCTTGGCGGGCCTAGCCTATTACTCTATGCAGGGCAATTGGGCTAAGGTCGCTATC
ATCATGATTATGTTTTCGGGGGTCGATGCCACCACATACACCACCGGTGGCAATGCAGCTCATAACACCA
ATGCTTTTACTAAACTTTTTAATGTAGGCTCCAAGCAGAACCTGCAGCTGATCA

>704_S38_L001_R1_001.fastq_218_3a_5
CCCCCGCTGTGGGTATGGTGGTGGCGCACGTCCTGCGGCTGCCCCAGACCTTGTTTGACATAATAGCCGG
GGCCCATTGGGGCATCTTGGCGGGCCTAGCCTATTACTCTATGCAGGGCAATTGGGCTAAGGTCGCTATC
ATCATGGTTATGTTTTCGGGGGTCGATGCCAGCACATACATCACCGGTGGCAATGCAGCTCATAACACCA
ATGCTTTTACTAAACTTTTTAATGTAGGCTCCAAGCAGAACCTGCAGCTGATCA

>704_S38_L001_R1_001.fastq_219_3a_5
CCCCCGCTGTGGGTATGGTGGTGGCGCACGTCCTGCGGCTGCCCCAGACCCTGTTTGACATAATAGCCGG
GGCCCATTGGGGCATCTTGGCGGGCCTAGCCTATTACTCTATGCAGGGCAATTGGGCTAAGGTCGCTATC
ATCATGATTATGTTTTCGGGGGTCGATGCCAGCACATACATCACCGGTGGCAATGCAGCTCATAACACCA
ATGCTTTTACTAAACTTTTTAATGTAGGCTCCAAGCAGAACCTGCAGCTGATCA

>704_S38_L001_R1_001.fastq_220_3a_5
CCCCCGCTGTGGGTATGGTGGTGGCGCACGTCCTGCGGCTGCCCCAGACCTTGTTTGACATAATAGCCGG
GGCCCATTGGGGCATCTTGGCGGGCCTAGCCTATTACTCTATGCAGGGCAATTGGGCTAAGGTCGCTATC
ATCATGATTATGTTTTCGGGGGTCGATGCCAGCACATACATCACCGGTGGCAATGCAGCTCATAACACCA
ACGCTTTTACTAAACTTTTTAGTGTAGGCTCCAGGCAGAACCTGCAGCTGGTCA

>704_S38_L001_R1_001.fastq_221_3a_5
CCCCCGCTGTGGGTATGGTGGCGGCGCACGTCCTGCGGCTGCCCCAGACCTTGTTTGACATAATAGCCGG
GGCCCATTGGGGCATCTTGGCGGGCCTAGCCTATTACTCTATGCAGGGCAATTGGGCTAAGGTCGCTATC
ATCATGATTATGTTTTCGGGGGTCGATGCCACCACATACACCACCGGTGGCAATGCAGCTCATAACACCA
ACGCTTTTACTAAACTTTTTAGTGTAGGCTCCAGGCAGAACCTGCAGCTGATCA

>704_S38_L001_R1_001.fastq_222_3a_5
CCCCCGCTGTGGGTATGGTGGTGGCGCACGTCCTGCGGCTGCCCCAGACCTTGCTTGACATAATAGCCGG
GGCCCATTGGGGCATCTTGGCGGGCCTAGCCTATTACTCTATGCAGGGCAATTGGGCTAAGGTCGCTATC
ATCATGATTATGTTTTCGGGGGTCGATGCCACCACATACACCACCGGTGGCAATGCAGCTCATAACACCA
ACGCTTTTACTAAACTTTTTAGTGTAGGCTCCAGGCAGAACCTGCAGCTGATCA

>704_S38_L001_R1_001.fastq_223_3a_5
CCCCCGCTGTGGGTATGGTGGTGGCGCACGTCCTGCGGCTGCCCCAGACCTTGTTTGACATAATAGCCGG
GGCCCATTGGGGCATCTTGGCGGGCCTAGCCTATTACTCTATGCAGGGCAATTGGGCTAAGGTCGCTATC
ATCATGATTATGTTTTCGGGGGTCGATGCCACCACATACACCACCGGTGGCAATGTAGCTCATAACACCA
ACGCTTTTACTAAACTTTTTAGTGTAGGCTCCAGGCAGAACCTGCAGCTGATCA

>704_S38_L001_R1_001.fastq_224_3a_5
CCCCCGCCGTGGGTATGGTGGTGGCGCACGTCTTACGGTTGCCCCAGACCTTGTTTGACATAATAGCCGG
GGCCCATTGGGGCATCTTGGCGGGCCTGGCCTATTACTCCATGCAGGGCAATTGGGCTAAGGTCGCTATC
ATCATGGTTATGTTTTCAGGGGTCGATGCCACTACACATATCACCGCTGGCCAAGCAGCTTTTACCACCC
GGGTTTTTGCTAGTATTTTTAAGCCGGGCGCCAAGCAGAACCTGCAGCTGGTCA

>704_S38_L001_R1_001.fastq_225_3a_5
CCCCCGCTGTGGGTATGGTGGTGGCGCACGTCCTGCGGCTGCCCCAGACCTTGTTTGACATAATAGCCGG
GGCCCATTGGGGCATCTTGGCGGGCCTAGCCTATTACTCTATGCAGGGCAATTGGGCTAAGGTCGCTATC
ATCATGATTATGTTTTCGGGGGTCGATGCCACCACATACACCACCGGCGGCAATGCAGCTCATAACACCA
ATGCTTTTACTAAACTTTTTAATGTAGGCTCCAAGCAGAACCTGCAGCTGATCA

>704_S38_L001_R1_001.fastq_226_3a_5
CCCCCGCTGTGGGTATGGTGGTGGCGCACGTCCTGCGGCTGCCCCAGACCTTGTTTGACATAATAGCCGG
GGCCCATTGGGGCATCTTGGCGGGCCTAGCCTATTACTCTATGCAGGGCAATTGGGCTAAGGTCGCTATC
ATCATGATTATGTTTTCGGGGGTCGATGCCACCACATACACCACCGGTGGCAATGCAGCTCATAACACCA
ATGCTTTTACTAAACTTTTTAATGTAGGCTCCAAGCAGAGCCTGCAGCTGATCA

>704_S38_L001_R1_001.fastq_227_3a_5
CCCCTGCCGTGGGTATGGTGGTGGCGCACGTCTTGCGGTTGCCCCAGACCTTGTTTGACATAATAGCCGG
GGCCCATTGGGGCATCTTAGCGGGCCTGGCCTATTACTCCATGCAGGGCAATTGGGCTAAGGTCGCTATC
ATCATGGTTATGTTTTCAGGGGTCGATGCCACTACACATATCACCGCTGGCCAAGCAGCTTTTACCACCC
GGGTTTTTGCTAGTATATTTAAGCCGGGCGCCAAGCAGAACCTGCAGCTGGTCA

>704_S38_L001_R1_001.fastq_228_3a_5
CCCCCGCTGTGGGTATGGTGGTGGCGCACGTCCTGCGGCTGCCCCAGACCTTGTTTGACATAATAGCCGG
GGCCCATTGGGGCATCTTAGCGGGCCTGGCCTATTACTCCATGCAGGGCAATTGGGCTAAGGTCGCTATC
ATCATGGTTATGTTTTCAGGGGTCGATGCCACTACACATATCACCGCTGGCCAAGCAGCTTTTACCACCC
GGGGTTTTGCTAGTTTTTTTACTCCGGGCGCCAAGCAGAACCTGCAGCTGGTCA

>704_S38_L001_R1_001.fastq_229_3a_5
CCCCCGCTGTGGGTATGGTGGTGGCGCACGTCCTGCGGCTGCCCCAGACCTTGTTTGACATAATAGCCGG
GGCCCATTGGGGCATCTTGGCGGGCCTAGCCTATTACTCTATGCAGGGCAATTGGGCTAAGGTCGCTATC
ATCATGATTATGTTTTCGGGGGTCGATGCCACCACGTACACCACCGGTGGCAATGCAGCTCATAACACCA
ATGCTTTTACTAAACTTTTTAATGTAGGCTCCAAGCAGAACCTGCAGCTGATCA

>704_S38_L001_R1_001.fastq_230_3a_5
CCCCCGCTGTGGGTATGGTGGTGGCGCACGTCCTGCGGCTGCCCCAGACCTTGTTTGACATAATAGCCGG
GGCCCATTGGGGCATCTTGGCGGGCCTAGCCTATTACTCTATGCAGGGCAATTGGGCTAAGGTCGCTATC
ATCATGATTATGTTTTCGGGGGTCGATGCCACCACATACACCACCGGTGGCAATGCAGCTCATAGCACCA
ATGCTTTTACTAAACTTTTTAATGTAGGCTCCAAGCAGAACCTGCAGCTGATCA

>704_S38_L001_R1_001.fastq_231_3a_5
CCCCCGCTGTGGGTATGGTGGTGGCGCACGTCCTGCGGCTGCCCCAGACCTTGTTTGACATAATAGCCGG
GGCCCATTGGGGCATCTTGGCGGGCCTAGCCTATTACTCTATGCAGGGCAATTGGGCTAAGGTCGCTATC
ATCATGGTTATGTTTTCGGGGGTCGATGCCACCACATACACCACCGGTGGCAATGCAGCTCATAACACCA
ACGCTTTTACTAAACTTTTTAGTGTAGGCTCCAGGCAGAACCTGCAGCTGATCA

>704_S38_L001_R1_001.fastq_232_3a_5
CCCCCGCTGTGGGTATGGTGGTGGCGCACGTCCTGCGGCTGCCCCAGACCTTGTTTGACATAATAGCCGG
GGCCCATTGGGGCATCTTGGCGGGCCTAGCCTATTACTCTATGCAGGGCAATTGGGCTGAGGTCGCTATC
ATCATGATTATGTTTTCGGGGGTCGATGCCACCACATACACCACCGGTGGCAATGCAGCTCATAACACCA
ACGCTTTTACTAAACTTTTTAGTGTAGGCTCCAGGCAGAACCTGCAGCTGATCA

>704_S38_L001_R1_001.fastq_233_3a_5
CCCCCGCTGTGGGTATGGTGGTGGCGCACGTCCTGCGGCTGCCCCAGACCTTGTTTGACATAATAGCCGG
GGCCCATTGGGGCATCTTGGCAGGCCTAGCCTATTACTCTATGCAGGGCAATTGGGCTAAGGTCGCTATC
ATCATGATTATGTTTTCGGGGGTCGATGCCAGCACATACATCACCGGTGGCAGTGCAGCTCATAACACCC
ACGCTTTTACTAAACTTTTTAATGTAGGCCCCAAGCAGAACCTGCAGCTGGTCA

>704_S38_L001_R1_001.fastq_234_3a_5
CCCCCGCTGTGGGTATGGTGGTGGCGCACGTCCTGCGGCTGCCCCAGACCTTGTTTGACATAATAGCCGG
GGCCCATTGGGGCATCTTGGCGGGCCTAGCCTATTACTCTATGCAGGGAAATTGGGCTAAGGTCGCTATC
ATCATGATTATGTTTTCGGGGGTCGATGCCAGCACATACATCACCGGTGGCAGTGCAGCTCATAACACCC
ACGCTTTTACTAAACTTTTTAATGTAGGCCCCAAGCAGAACCTGCAGCTGGTCA
