# Supplementary material for: HCV transmission in high-risk communities in Bulgaria
Source: PLoS One. 2019 Mar 5;14(3):e0212350. doi: 10.1371/journal.pone.0212350 (PMC6400337; doi:10.1371/journal.pone.0212350)
Supplement: S1 File — (ZIP) [file pone.0212350.s002.zip › 707_S81_L001_R1_001.fastq_1b_freq5.fas]

>707_S81_L001_R1_001.fastq_1_1b_23
CGCCTACAGCTGCCATAGTGGTATCGCAGTTACTCCGGATCCCACAGGCTGTCGTGGACATGGTGGCGGG
GGCCCACTGGGGGGTCCTGGCGGGTCTCGCCTACTATTCCATGGTGGGGAACTGGGCTAAGGTCTTGATT
GTGATGCTACTGTTTGTCGGCGTTGACGGGGGAACCCGCACGGTGGGGGGGACGGCTGGCAGCACCACCA
GAAGCCTTACTAGCCTCTTCACACCTGGGGCGTCCCAGAACGTCCAGCTCATAA

>707_S81_L001_R1_001.fastq_2_1b_14
CGCCTACAGCTGCCATAGTGGTATCGCAGTTACTCCGGATCCCACAGGCTGTCGTGGACATGGTGGCGGG
GGCCCACTGGGGGGTCCTAGCGGGTCTCGCCTACTATTCCATGGTGGGGAACTGGGCTAAGGTCTTGATT
GTGATGCTACTGTTTGTCGGCGTTGACGGGGGAACCCGCACGGTGGGGGGGACGGCTGGCAGCACCACCA
GAAGCCTTACTAGCCTCTTCACACCTGGGGCGTCCCAGAACGTCCAGCTCATAA

>707_S81_L001_R1_001.fastq_3_1b_11
CGCCTACAGCTGCCATAGTGGTATCGCAGTTACTCCGGATCCCACAGGCTGTCGTGGACATGGTGGCGGG
GGCCCACTGGGGGGTCCTGGCAGGTCTCGCCTACTATTCCATGGTGGGGAACTGGGCTAAGGTCTTGATT
GTGATGCTACTGTTTGTCGGCGTTGACGGGGGAACCCGCACGGTGGGGGGGACGGCTGGCAGCACCACCA
GAAGCCTTACTAGCCTCTTCACACCTGGGGCGTCCCAGAACGTCCAGCTCATAA

>707_S81_L001_R1_001.fastq_4_1b_8
CGCCTACAGCTGCCATAGTGGTATCGCAGTTACTCCGGATCCCACAGGCTGTCGTGGACATGGTGGCGGG
GGCCCACTGGGGGGTCCTGGTGGGTCTCGCCTACTATTCCATGGTGGGGAACTGGGCTAAGGTCTTGATT
GTGATGCTACTGTTTGTCGGCGTTGACGGGGGAACCCGCACGGTGGGGGGGACGGCTGGCAGCACCACCA
GAAGCCTTACTAGCCTCTTCACACCTGGGGCGTCCCAGAACGTCCAGCTCATAA

>707_S81_L001_R1_001.fastq_5_1b_7
CGCCTACAGCTGCCATAGTGGTATCGCAGTTACTCCGGATCCCACAGGCTGTCGTGGACATGGTGGCGGG
GGCCCACTGGGGGGTCCTGGCGGGTCTCGCCTACTATTCCATGGTGGGGAACTGGGCTAAGGTCTTGATT
GTGATGCTACTGTTTGTCGGCGTTGACGGGGGAACCCGCACGGTGGGGGGGGCGGCTGGCAGCACCACCA
GAAGCCTTACTAGCCTCTTCACACCTGGGGCGTCCCAGAACGTCCAGCTCATAA

>707_S81_L001_R1_001.fastq_6_1b_5
CGCCTACAGCTGCCATAGTGGTATCGCAGTTACTCCGGATCCCACAGGCTGTCGTGGACATGGTGGCAGG
GGCCCACTGGGGGGTCCTGGCGGGTCTCGCCTACTATTCCATGGTGGGGAACTGGGCTAAGGTCTTGATT
GTGATGCTACTGTTTGTCGGCGTTGACGGGGGAACCCGCACGGTGGGGGGGACGGCTGGCAGCACCACCA
GAAGCCTTACTAGCCTCTTCACACCTGGGGCGTCCCAGAACGTCCAGCTCATAA

>707_S81_L001_R1_001.fastq_7_1b_5
CGCCTACAGCTGCCATAGTGGTATCGCAGTTACTCCGGATCCCACAGGCTGTCGTGGACATGGTGGCGGG
GGCCCACTGGGGGGTCCTGGCGAGTCTCGCCTACTATTCCATGGTGGGGAACTGGGCTAAGGTCTTGATT
GTGATGCTACTGTTTGTCGGCGTTGACGGGGGAACCCGCACGGTGGGGGGGACGGCTGGCAGCACCACCA
GAAGCCTTACTAGCCTCTTCACACCTGGGGCGTCCCAGAACGTCCAGCTCATAA

>707_S81_L001_R1_001.fastq_8_1b_5
CGCCTACAGCTGCCATAGTGGTATCGCAGTTACTCCGGATCCCACAGGCTGTCGTGGACATGGTAGCGGG
GGCCCACTGGGGGGTCCTGGCGGGTCTCGCCTACTATTCCATGGTGGGGAACTGGGCTAAGGTCTTGATT
GTGATGCTACTGTTTGTCGGCGTTGACGGGGGAACCCGCACGGTGGGGGGGACGGCTGGCAGCACCACCA
GAAGCCTTACTAGCCTCTTCACACCTGGGGCGTCCCAGAACGTCCAGCTCATAA
