# Supplementary material for: HCV transmission in high-risk communities in Bulgaria
Source: PLoS One. 2019 Mar 5;14(3):e0212350. doi: 10.1371/journal.pone.0212350 (PMC6400337; doi:10.1371/journal.pone.0212350)
Supplement: S1 File — (ZIP) [file pone.0212350.s002.zip › 709_S45_L001_R1_001.fastq_1a_freq5.fas]

>709_S45_L001_R1_001.fastq_1_1a_3343
CCCCTACGACAGCGCTGGTAGTGGCTCAGCTACTTAGGGTCCCGCAAGCCATCTTGGACATGATCGCTGG
TGCCCACTGGGGAGTCCTGGCGGGCATAGCGTATTTCTCCATGGTGGGCAACTGGGCGAAGGTCCTGGTA
GTGCTGTTGCTGTTTGCCGGCGCCGACGCGACTACTTACACCACCGGGGGGAGTGTTGCTGCTACTACGG
CTTCATTCGCCAAGCTTTTTACGCCTGGCCCCAAGCAGAATGTCCAGCTGATCA

>709_S45_L001_R1_001.fastq_2_1a_2432
CCCCTACGACAGCGCTGGTAGTGGCTCAGCTACTTAGGGTCCCGCAAGCCATCTTGGACATGATCGCTGG
TGCCCACTGGGGAGTCCTGGCGGGCATAGCGTATTTCTCCATGGTGGGCAACTGGGCGAAGGTCCTGGTA
GTGCTGTTGCTGTTTGCCGGCGCCGACGCGGCTACTTACACCACCGGGGGGAGTGTTGCTGCTACTACGG
CTTCATTCGCCAAGCTTTTTACGCCTGGCCCCAAGCAGAATGTCCAGCTGATCA

>709_S45_L001_R1_001.fastq_3_1a_63
CCCCTACGACAGCGCTGGTAGTGGCTCAGCTACTTAGGGTCCCGCAAGCCATCTTGGACATGATCGCTGG
TGCCCACTGGGGAGTCCTGGCGGGCATAGCGTATTTCTCCATGGTGGGCAACTGGGCGAAGGTCCTGGTA
GTGCTGTTGCTGTTTGCCGGCGCCGACGCGACTACCTACACCACCGGGGGGAGTGTTGCTGCTACTACGG
CTTCATTCGCCAAGCTTTTTACGCCTGGCCCCAAGCAGAATGTCCAGCTGATCA

>709_S45_L001_R1_001.fastq_4_1a_51
CCCCTACGACAGCGCTGGTAGTGGCTCAGCTACTTAGGGTCCCGCAAGCCATCTTGGACATGATCGCTGG
TGCCCACTGGGGAGTCCTAGCGGGCATAGCGTATTTCTCCATGGTGGGCAACTGGGCGAAGGTCCTGGTA
GTGCTGTTGCTGTTTGCCGGCGCCGACGCGACTACTTACACCACCGGGGGGAGTGTTGCTGCTACTACGG
CTTCATTCGCCAAGCTTTTTACGCCTGGCCCCAAGCAGAATGTCCAGCTGATCA

>709_S45_L001_R1_001.fastq_5_1a_51
CCCCTACGACAGCGCTGGTAGTGGCTCAGCTACTTAGGGTCCCGCAAGCCATCTTGGACATGATCGCTGG
TGCCCACTGGGGAGTCCTGGCGGGCATAGCGTATTTCTCCATGGTGGGCAACTGGGCGAAGGTCCTGGTA
GTGCTGTTGCTGTTTGCCGGCGCCGACGCGGCTACTTACACCACCGGGGGGAGTGTTGCTGCTACTACGG
CTTCATTCGCCAGGCTTTTTACGCCTGGCCCCAAGCAGAATGTCCAGCTGATCA

>709_S45_L001_R1_001.fastq_6_1a_48
CCCCTACGACAGCGCTGGTAGTGGCTCAGCTACTTAGGGTCCCGCAAGCCATCTTGGACATGATCGCTGG
TGCCCACTGGGGAGTCCTAGCGGGTATAGCGTATTTCTCCATGGTGGGCAACTGGGCGAAGGTCCTGGTA
GTGCTGTTGCTGTTTGCCGGCGCTGACGCAACCACCTACACCACCGGGGGGAGTGTTGCTGCTACTACGG
CTTCACTCGCCAGGCTTTTTACGTCTGGCGCCAAGCAGAATGTCCAGCTGATCA

>709_S45_L001_R1_001.fastq_7_1a_47
CCCCTACGACAGCGCTGGTAGTGGCTCAGCTACTTAGGGTCCCGCAAGCCATCTTGGACATGATCGCTGG
TGCCCACTGGGGAGTCCTAGCGGGCATAGCGTATTTCTCCATGGTGGGCAACTGGGCGAAGGTCCTGGTA
GTGCTGTTGCTGTTTGCCGGCGCTGACGCAGCCACCTACACCACCGGGGGGAGTGCTGCTGCTACTACGG
CTTCATTCGCCGGGCTTTTCAACCCGGGCGCCAGGCAGAATGTCCAGCTGATCA

>709_S45_L001_R1_001.fastq_8_1a_43
CCCCTACGACAGCGCTGGTAGTGGCTCAGCTACTTAGGGTCCCGCAAGCCATCTTGGACATGATCGCTGG
TGCCCACTGGGGAGTCCTGGCGGGCATAGCGTATTTCTCCATGGTGGGCAACTGGGCGAAGGTCCTGGTA
GTGCTGTTGCTGTTTGCCGGCGCCGACGCGGCTACTTACACCACCGGGGGGAGTGTTGCTGCTACTACGG
CTTCATTCGCCGGGCTTTTTACGCCTGGCCCCAAGCAGAATGTCCAGCTGATCA

>709_S45_L001_R1_001.fastq_9_1a_39
CCCCTACGACAGCGCTGGTAGTGGCTCAGCTACTTAGGGTCCCGCAAGCCATCTTGGACATGATCGCTGG
TGCCCACTGGGGAGTCCTGGCGGGCATAGCGTATTTCTCCATGGTGGGCAACTGGGCGAAGGTCCTGGTG
GTGCTGTTGCTGTTTGCCGGCGCCGACGCGACTACTTACACCACCGGGGGGAGTGTTGCTGCTACTACGG
CTTCATTCGCCAAGCTTTTTACGCCTGGCCCCAAGCAGAATGTCCAGCTGATCA

>709_S45_L001_R1_001.fastq_10_1a_39
CCCCTACGACAGCGCTGGTAGTGGCTCAGCTACTTAGGGTCCCGCAAGCCATCTTGGACATGATCGCTGG
TGCCCACTGGGGAGTCCTGGCGGGCATAGCGTATTTCTCCATGGTGGGCAACTGGGCGAAGGTCCTGGTG
GTGCTGTTGCTGTTTGCCGGCGCCGACGCGGCTACTTACACCACCGGGGGGAGTGTTGCTGCTACTACGG
CTTCATTCGCCAAGCTTTTTACGCCTGGCCCCAAGCAGAATGTCCAGCTGATCA

>709_S45_L001_R1_001.fastq_11_1a_35
CCCCTACGACAGCGCTGGTAGTGGCTCAGCTACTTAGGGTCCCGCAAGCCATCTTGGACATGATCGCTGG
TGCCCACTGGGGAGTCCTGGCGGGCATAGCGTATTTCTCCATGGTGGGCAACTGGGCGAAGGTCCTGGTA
GTGCTGTTGCTGTTTGCCGGCGCCGACGCGACTACTTACACCACCGGGGGGAGTGTTGCTGCTACTACGG
CCTCATTCGCCAAGCTTTTTACGCCTGGCCCCAAGCAGAATGTCCAGCTGATCA

>709_S45_L001_R1_001.fastq_12_1a_34
CCCCTACGACAGCGCTGGTAGTGGCTCAGCTACTTAGGGTCCCGCAAGCCATCCTGGACATGATCGCTGG
TGCCCACTGGGGAGTCCTGGCGGGCATAGCGTATTTCTCCATGGTGGGCAACTGGGCGAAGGTCCTGGTA
GTGCTGTTGCTGTTTGCCGGCGCCGACGCGACTACTTACACCACCGGGGGGAGTGTTGCTGCTACTACGG
CTTCATTCGCCAAGCTTTTTACGCCTGGCCCCAAGCAGAATGTCCAGCTGATCA

>709_S45_L001_R1_001.fastq_13_1a_34
CCCCTACGACAGCGCTGGTAGTGGCTCAGCTACTTAGGGTCCCGCAAGCCATCTTGGACATGATCGCTGG
TGCCCACTGGGGAGTCCTGGCGGGCATAGCGTATTTCTCCATGGTGGGCAACTGGGCGAAGGTCCTGGTA
GTGCTGTTGCTGTTTGCCGGCGCCGACGCGGCTACCTACACCACCGGGGGGAGTGTTGCTGCTACTACGG
CTTCATTCGCCAAGCTTTTTACGCCTGGCCCCAAGCAGAATGTCCAGCTGATCA

>709_S45_L001_R1_001.fastq_14_1a_33
CCCCTACGACAGCGCTGGTAGTGGCTCAGCTACTTAGGGTCCCGCAAGCCATCTTGGACATGATCGCTGG
TGCCCACTGGGGAGTCCTAGCGGGCATAGCGTATTTCTCCATGGTGGGCAACTGGGCGAAGGTCCTGGTA
GTGCTGTTGCTGTTTGCCGGCGCCGACGCGGCTACTTACACCACCGGGGGGAGTGTTGCTGCTACTACGG
CTTCATTCGCCAAGCTTTTTACGCCTGGCCCCAAGCAGAATGTCCAGCTGATCA

>709_S45_L001_R1_001.fastq_15_1a_33
CCCCTACGACAGCGCTGGTAGTGGCTCAGCTACTTAGGGTCCCGCAAGCCATCTTGGACATGATCGCTGG
TGCCCACTGGGGAGTCCTGGCGGGCATAGCGTATTTCTCCATGGTGGGCAACTGGGCGAAGGTCCTGGTA
GTGCTGTTGCTGTTTGCCGGCGCCGACGCGACTACTTACACCACCGGGGGGAGTGTTGCTGCTACTACGG
CTTCATTCGCCAAGCTTTTCACGCCTGGCCCCAAGCAGAATGTCCAGCTGATCA

>709_S45_L001_R1_001.fastq_16_1a_33
CCCCTACGACAGCGCTGGTAGTGGCTCAGCTACTTAGGGTCCCGCAAGCCATCTTGGACATGATCGCTGG
TGCCCACTGGGGAGTCCTGGCGGGCATAGCGTATTTCTCCATGGTGGGCAACTGGGCGAAGGTCCTGGTA
GTGCTGTTGCTGTTTGCCGGCGCTGACGCGACTACTTACACCACCGGGGGGAGTGTTGCTGCTACTACGG
CTTCATTCGCCAAGCTTTTTACGCCTGGCCCCAAGCAGAATGTCCAGCTGATCA

>709_S45_L001_R1_001.fastq_17_1a_33
CCCCTACGACAGCGCTGGTAGTGGCTCAGCTACTTAGGGTCCCGCAAGCCATCTTGGACATGATCGCTGG
TGCCCACTGGGGAGTCCTGGCGGGCATAGCGTATTTCTCCATGGTGGGCAACTGGGCGAAGGTCCTGGTA
GTGCTGTTGCTGTTTGCCGGCGCCGACGCGACTACTTACACCACCGGGGGGAGTGTTGCTGCTACTACGG
CTTCATTCGCCAGGCTTTTTACGCCTGGCCCCAAGCAGAATGTCCAGCTGATCA

>709_S45_L001_R1_001.fastq_18_1a_32
CCCCTACGACAGCGCTGGTAGTGGCTCAGCTACTTAGGGTCCCGCAAGCCATCTTGGACATGATCGCTGG
TGCCCACTGGGGAGTCCTGGCGGGCATAGCGTATTTCTCCATGGTGGGCAACTGGGCGAAGGTCCTGGTA
GTGCTGTTGCTGTTTGCCGGCGCCGACGCGACTACTTACACCACCGGGGGGAGGGTTGCTGCTACTACGG
CTTCATTCGCCAAGCTTTTTACGCCTGGCCCCAAGCAGAATGTCCAGCTGATCA

>709_S45_L001_R1_001.fastq_19_1a_32
CCCCTACGACAGCGCTGGTAGTGGCTCAGCTACTTAGGGTCCCGCAAGCCATCTTGGACATGATCGCTGG
TGCCCACTGGGGAGTCCTGGCGGGCATAGCGTATTTCTCCATGGTGGGCAACTGGGCGAAGGTCCTGGTA
GTGCTGTTGCTGTTTGCCGGCGCCGACGCGACTACTTACACCACCGGGGGGAGTGTTGCCGCTACTACGG
CTTCATTCGCCAAGCTTTTTACGCCTGGCCCCAAGCAGAATGTCCAGCTGATCA

>709_S45_L001_R1_001.fastq_20_1a_31
CCCCTACGACGGCGCTGGTAGTGGCTCAGCTACTTAGGGTCCCGCAAGCCATCTTGGACATGATCGCTGG
TGCCCACTGGGGAGTCCTGGCGGGCATAGCGTATTTCTCCATGGTGGGCAACTGGGCGAAGGTCCTGGTA
GTGCTGTTGCTGTTTGCCGGCGCCGACGCGACTACTTACACCACCGGGGGGAGTGTTGCTGCTACTACGG
CTTCATTCGCCAAGCTTTTTACGCCTGGCCCCAAGCAGAATGTCCAGCTGATCA

>709_S45_L001_R1_001.fastq_21_1a_31
CCCCTACGACAGCGCTGGTAATGGCTCAGCTACTTAGGGTCCCGCAAGCCATCTTGGACATGATCGCTGG
TGCCCACTGGGGAGTCCTGGCGGGCATAGCGTATTTCTCCATGGTGGGCAACTGGGCGAAGGTCCTGGTA
GTGCTGTTGCTGTTTGCCGGCGCCGACGCGACTACTTACACCACCGGGGGGAGTGTTGCTGCTACTACGG
CTTCATTCGCCAAGCTTTTTACGCCTGGCCCCAAGCAGAATGTCCAGCTGATCA

>709_S45_L001_R1_001.fastq_22_1a_31
CCCCTACGACAGCGCTGGTAGTGGCTCAGCTACTTAGGGTCCCGCAAGCCATCTTGGACATGATCGCTGG
TGCCCACTGGGGAGTCCTGGCGGGCATAGCGTATTTCTCCATGGTGGGCAACTGGGCGAAGGTCCTGGTA
GTGCTGTTGCTGTTTGCCGGCGCCGACGCGACTACTTACACCACCGGGGGGAGTGTTGCTGCCACTACGG
CTTCATTCGCCAAGCTTTTTACGCCTGGCCCCAAGCAGAATGTCCAGCTGATCA

>709_S45_L001_R1_001.fastq_23_1a_31
CCCCTACGACAGCGCTGGTAGTGGCTCAGCTACTTAGGGTCCCGCAAGCCATCTTGGACATGATCGCTGG
TGCCCACTGGGGAGTCCTGGCGGGCATAGCGTATTTCTCCATGGTGGGTAACTGGGCGAAGGTCCTGGTA
GTGCTGTTGCTGTTTGCCGGCGCCGACGCGGCTACTTACACCACCGGGGGGAGTGTTGCTGCTACTACGG
CTTCATTCGCCAAGCTTTTTACGCCTGGCCCCAAGCAGAATGTCCAGCTGATCA

>709_S45_L001_R1_001.fastq_24_1a_31
CCCCTACGACAGCGCTGGTAGTGGCTCAGCTACTTAGGGTCCCGCAAGCCATCTTGGACATGATCGCTGG
TGCCCACTGGGGAGTCCTGGCGGGCATAGCGTATTTCTCCATGGTGGGCAACTGGGCGAAGGTCCTGGTA
GTGCTGTTGCTGTTTGCCGGCGCCGACGCGGCTACTTACACCACCGGGGGGGGTGTTGCTGCTACTACGG
CTTCATTCGCCAAGCTTTTTACGCCTGGCCCCAAGCAGAATGTCCAGCTGATCA

>709_S45_L001_R1_001.fastq_25_1a_30
CCCCTACGACAGCGCTGGTAGTGGCTCAGCTACTTAGGGTCCCGCAAGCCATCTTGGACATGATCGCTGG
TGCCCACTGGGGAGTCCTGGCGGGCATAGCGTATTTCTCCATGGTGGGCAACTGGGCGAAGGTCCTGGTA
GTGCTGTTGCTGTTTGCCGGCGCCGACGCGACTACTTACACCACCGGGGGGAGTGTTGCTGCTACTACGG
CTTCATTCGCCAAGCTTTTTACGCCTGGCCCCAAGCAGAATGTCCAGCTGATTA

>709_S45_L001_R1_001.fastq_26_1a_29
CCCCTACGACAGCGCTGGTAGTGGCTCAGCTACTTAGGGTCCCGCAAGCCATCTTGGACATGATCGCTGG
TGCCCACTGGGGAGTCCTGGCGGGCATAGCGTATTTCTCCATGGTGGGCAACTGGGCGAAGGTCCTGGTA
GTGCTGTTGCTGTTTGCCGGCGCCGACGCGACTACTTACACCACTGGGGGGAGTGTTGCTGCTACTACGG
CTTCATTCGCCAAGCTTTTTACGCCTGGCCCCAAGCAGAATGTCCAGCTGATCA

>709_S45_L001_R1_001.fastq_27_1a_29
CCCCTACGACAGCGCTGGTAGTGGCTCAGCTACTTAGGGTCCCGCAAGCCATCTTGGACATGATCGCTGG
TGCCCACTGGGGAGTCCTGGCGGGCATAGCGTATTTCTCCATGGTGGGCAACTGGGCGAAGGTCCTGGTA
GTGCTGTTGCTGTTTGCCGGCGCCGACGCGGCCACTTACACCACCGGGGGGAGTGTTGCTGCTACTACGG
CTTCATTCGCCAAGCTTTTTACGCCTGGCCCCAAGCAGAATGTCCAGCTGATCA

>709_S45_L001_R1_001.fastq_28_1a_28
CCCCTACGACAGCGCTGGTAGTGGCTCAGCTACTTAGGGTCCCGCAAGCCATCTTGGACATGATCGCTGG
TGCCCACTGGGGAGTCCTGGCGGGCATAGCGTATTTCTCCATGGTGGGCAACTGGGCGAAGGTCCTGGTA
GTGCTGCTGCTGTTTGCCGGCGCCGACGCGACTACTTACACCACCGGGGGGAGTGTTGCTGCTACTACGG
CTTCATTCGCCAAGCTTTTTACGCCTGGCCCCAAGCAGAATGTCCAGCTGATCA

>709_S45_L001_R1_001.fastq_29_1a_27
CCCCTACGACAGCGCTGGTAGTGGCTCAGCTACTTAGGGTCCCGCAAGCCATCTTGGACATGATCGCTGG
TGCCCACTGGGGAGTCCTGGCGGGCATAGCGTATTTCTCCATGGTGGGCAACTGGGCGAAGGTCCTGGTA
GTGCTGTTGCTGTTTGCCGGCGCCGACGCGACTACTTACACCACCGGGGGGGGTGTTGCTGCTACTACGG
CTTCATTCGCCAAGCTTTTTACGCCTGGCCCCAAGCAGAATGTCCAGCTGATCA

>709_S45_L001_R1_001.fastq_30_1a_26
CCCCTACGACAGCGCTGGTAGTGGCTCAGCTACTTAGGGTCCCGCAAGCCATCTTGGACATGATCGCTGG
TGCCCACTGGGGAGTCCTGGCGGGCATAGCGTATTTCTCCATGGTGGGCAACTGGGCGAAGGTCCTGGTA
GTGCTGTTGCTGTTTGCCGGCGCCGACGCGGCTACTTACACCACCGGGGGGAGTGTTGCTGCTACTACGG
CTTCATTCGCCAAGCTTTTTACGCCTGGCCCCAAGCAGAATGTCCAGCTGATTA

>709_S45_L001_R1_001.fastq_31_1a_26
CCCCTACGGCAGCGCTGGTAGTGGCTCAGCTACTTAGGGTCCCGCAAGCCATCTTGGACATGATCGCTGG
TGCCCACTGGGGAGTCCTGGCGGGCATAGCGTATTTCTCCATGGTGGGCAACTGGGCGAAGGTCCTGGTA
GTGCTGTTGCTGTTTGCCGGCGCCGACGCGACTACTTACACCACCGGGGGGAGTGTTGCTGCTACTACGG
CTTCATTCGCCAAGCTTTTTACGCCTGGCCCCAAGCAGAATGTCCAGCTGATCA

>709_S45_L001_R1_001.fastq_32_1a_25
CCCCTACGACAGCGCTGGTAGTGGCTCAGCTACTTAGGGTCCCGCAAGCCACCTTGGACATGATCGCTGG
TGCCCACTGGGGAGTCCTGGCGGGCATAGCGTATTTCTCCATGGTGGGCAACTGGGCGAAGGTCCTGGTA
GTGCTGTTGCTGTTTGCCGGCGCCGACGCGACTACTTACACCACCGGGGGGAGTGTTGCTGCTACTACGG
CTTCATTCGCCAAGCTTTTTACGCCTGGCCCCAAGCAGAATGTCCAGCTGATCA

>709_S45_L001_R1_001.fastq_33_1a_24
CCCCTACGACAGCGCTGGTAGTGGCTCAGCTACTTAGGGTCCCGCAAGCCATCTTGGACATGATCGCTGG
TGCCCACTGGGGAGTCCTGGCGGGCATAGCGTATTTCTCCATGGTGGGCAACTGGGCGAAGGTCCTGGTA
GTGCTGTTGCTGTTTGCTGGCGCCGACGCGACTACTTACACCACCGGGGGGAGTGTTGCTGCTACTACGG
CTTCATTCGCCAAGCTTTTTACGCCTGGCCCCAAGCAGAATGTCCAGCTGATCA

>709_S45_L001_R1_001.fastq_34_1a_24
CCCCTACGACAGCGCTGGTAGTGGCTCAGCTACTTAGGGTCCCGCAAGCCATCTTGGACATGATCGCTGG
TGCCCACTGGGGAGTCCTGGCGGGCATAGCGTATTTCTCCATGGTGGGCAACTGGGCGAAGGTCCTGGTA
GTGCTGTTGCTGTTTGCCGGCGCCGACGCGGCTACTTACACCACCGGGGGGAGTGTTGCTGCTACTACGG
CTTCATTTGCCAAGCTTTTTACGCCTGGCCCCAAGCAGAATGTCCAGCTGATCA

>709_S45_L001_R1_001.fastq_35_1a_24
CCCCTACGACAGCGCTGGTAGTGGCTCAGCTACTTAGGGTCCCGCAAGCCATCTTGGACATGATCGCTGG
TGCCCACTGGGGAGTCCTGGCGGGCATAGCGTATTTCTCCATGGTGGGCAACTGGGCGAAGGTCCTGGTA
GTGCTGTTGCTGTTTGCCGGCGCCGACGCGACTACTTACACCACCGGGGGGAGTGTTGCTGCTACTACGG
CTTCATTCGCCAAGCTCTTTACGCCTGGCCCCAAGCAGAATGTCCAGCTGATCA

>709_S45_L001_R1_001.fastq_36_1a_24
CCCCTACGACAGCGCTGGTAGTGGCTCAGCTACTTAGGGTCCCGCAAGCCATCTTGGACATGATCGCTGG
TGCCCACTGGGGAGCCCTGGCGGGCATAGCGTATTTCTCCATGGTGGGCAACTGGGCGAAGGTCCTGGTA
GTGCTGTTGCTGTTTGCCGGCGCCGACGCGACTACTTACACCACCGGGGGGAGTGTTGCTGCTACTACGG
CTTCATTCGCCAAGCTTTTTACGCCTGGCCCCAAGCAGAATGTCCAGCTGATCA

>709_S45_L001_R1_001.fastq_37_1a_23
CCCCTACGACAGCGCTGGTAGTGGCTCAGCTACTTAGGGTCCCGCAAGCCATCTTGGACATGATCGCTGG
TGCCCACTGGGGAGTCCTGGCGGGCATAGCGTACTTCTCCATGGTGGGCAACTGGGCGAAGGTCCTGGTA
GTGCTGTTGCTGTTTGCCGGCGCCGACGCGACTACTTACACCACCGGGGGGAGTGTTGCTGCTACTACGG
CTTCATTCGCCAAGCTTTTTACGCCTGGCCCCAAGCAGAATGTCCAGCTGATCA

>709_S45_L001_R1_001.fastq_38_1a_22
CCCCTACGACAGCGCTGGTAGTGGCTCAGCTACTTAGGGTCCCGCAAGCCATCTTGGACATGATCGCTGG
TGCCCACTGGGGAGTCCTGGCGGGCATAGCGTATTTCTCCATGGTGGGCAACTGGGCGAAGGTCCTGGTA
GTGCTGTTGCTGTTTGCCGGCGCCGACGCGGCTACTTACACCACCGGGGGGAGTGTTGCTGCTACTACGG
CCTCATTCGCCAAGCTTTTTACGCCTGGCCCCAAGCAGAATGTCCAGCTGATCA

>709_S45_L001_R1_001.fastq_39_1a_22
CCCCTACGACAGCGCTGGTAGTGGCTCAGCTACTTAGGGTCCCGCAAGCCATCTTGGACATGATCGCTGG
CGCCCACTGGGGAGTCCTGGCGGGCATAGCGTATTTCTCCATGGTGGGCAACTGGGCGAAGGTCCTGGTA
GTGCTGTTGCTGTTTGCCGGCGCCGACGCGACTACTTACACCACCGGGGGGAGTGTTGCTGCTACTACGG
CTTCATTCGCCAAGCTTTTTACGCCTGGCCCCAAGCAGAATGTCCAGCTGATCA

>709_S45_L001_R1_001.fastq_40_1a_22
CCCCTACGACAGCGCTGGTAGTGGCTCAGCTACTTAGGGTCCCGCAAGCCATCTTGGACATGATCGCTGG
TGCCCACTGGGGAGTCCTGGCGGGCATAGCGTATTTCTCCATGGTGGGCAACTGGGCGAAGGTCCTGGTA
GTGCTGTTGCTGTTTGCCGGCGTCGACGCGACTACTTACACCACCGGGGGGAGTGTTGCTGCTACTACGG
CTTCATTCGCCAAGCTTTTTACGCCTGGCCCCAAGCAGAATGTCCAGCTGATCA

>709_S45_L001_R1_001.fastq_41_1a_22
CCCCTACGACAGCGCTGGTAGTGGCTCAGCTACTTAGGGTCCCGCAAGCCATCTTGGACATGATCGCTGG
TGCCCACTGGGGAGTCCTGGCGGGCATAGCGTATTTCTCCATGGTGGGCAACTGGGCGAAGGTCCTGGTA
GTGCTGTTGCTGTTTGCCGGCGCCGACGCGACCACTTACACCACCGGGGGGAGTGTTGCTGCTACTACGG
CTTCATTCGCCAAGCTTTTTACGCCTGGCCCCAAGCAGAATGTCCAGCTGATCA

>709_S45_L001_R1_001.fastq_42_1a_21
CCCCTACGACAGCACTGGTAGTGGCTCAGCTACTTAGGGTCCCGCAAGCCATCTTGGACATGATCGCTGG
TGCCCACTGGGGAGTCCTGGCGGGCATAGCGTATTTCTCCATGGTGGGCAACTGGGCGAAGGTCCTGGTA
GTGCTGTTGCTGTTTGCCGGCGCCGACGCGACTACTTACACCACCGGGGGGAGTGTTGCTGCTACTACGG
CTTCATTCGCCAAGCTTTTTACGCCTGGCCCCAAGCAGAATGTCCAGCTGATCA

>709_S45_L001_R1_001.fastq_43_1a_21
CCCCTACGACAGCGCTGGTAGTGGCTCAGCTACTTAGGGTCCCGCAAGCCATCTTGGACATGATCGCTGG
TGCCCACTGGGGAGTCCTGGCGGGCATAGCGTATTTCCCCATGGTGGGCAACTGGGCGAAGGTCCTGGTA
GTGCTGTTGCTGTTTGCCGGCGCCGACGCGACTACTTACACCACCGGGGGGAGTGTTGCTGCTACTACGG
CTTCATTCGCCAAGCTTTTTACGCCTGGCCCCAAGCAGAATGTCCAGCTGATCA

>709_S45_L001_R1_001.fastq_44_1a_21
CCCCTACGACAGCGCTGGTAGTGGCTCAGCTACTTAGGGTCCCGCAAGCCATCTTGGACATGATCGCTGG
TGCCCACTGGGGAGTCCTGGCGGGCATAGCGTATTTCTCCATGGTGGGCAACTGGGCGAAGGTCCTGGTA
GTGCTGTTGCTGTTTGCCGGCGCCGACGCGACTACTTACACCACCGGGGGGAGTGTTGCTGCTACCACGG
CTTCATTCGCCAAGCTTTTTACGCCTGGCCCCAAGCAGAATGTCCAGCTGATCA

>709_S45_L001_R1_001.fastq_45_1a_20
CCCCTACGACAGCGCTGGTAGTGGCTCAGCTACTTAGGGTCCCGCAAGCCATCTTGGACATGATCGCTGG
TGCCCACTGGGGAGTCCTGGCGGGCATAGCGTATTTCTCCATGGTGGGCAACTGGGCGAAGGTCCTGGTA
GTGCTGTTGCTGTTTGCCGGCGCCGACGCGACTACTTACACCACCGGGGGGAGTGTTGCTGCTACTACGG
CTTCATTCGCCAAGCTTTTTACGCCTGGCCCCAAGCAGAACGTCCAGCTGATCA

>709_S45_L001_R1_001.fastq_46_1a_20
CCCCTACGACAGCGCTGGTAGTGGCTCAGCTACTTAGGGTCCCGCAAGCCATCTTGGACATGATCGCTGG
TGCCCACTGGGGAGTCCTGGCGGGCATAGCGTATTTCTCCATGGTGGGCAACTGGGCGAAGGTCCTGGTA
GTGCTGTTGCTGTTTGCCGGCGCCGACGCGACTACTTACACCACCGGGGGGAGTGTTGCTGCTACTACGG
CTTCATTCGCCAAGCTTTTTACGCCTGGCCCCAAGCAGAGTGTCCAGCTGATCA

>709_S45_L001_R1_001.fastq_47_1a_20
CCCCTACGACAGCGCTGGTAGTGGCTCAGCTACTTAGGGTCCCGCAAGCCATCTTGGACATGATCGCTGG
TGCCCACTGGGGAGTCCTGGCGGGCATAGCGTATTTCTCCATGGTGGGCAACTGGGCGAAGGTCCTGGTA
GTGCTGTTGCTGTTTGCCGGCGCCGACGCGACTACTTACACCACCGGGGGGAGTGTTGCTGCTACTACGG
CTTCATTCGCCAAGCTTTTTACGCCTGGCCCCAAGCAGAATGTCCAGCTGATCG

>709_S45_L001_R1_001.fastq_48_1a_20
CCCCTACGACAGCGCTGGTAGTGGCTCAGCTACTTAGGGTCCCGCAAGCCATCTTGGACATGATCGCTGG
TGCCCACTGGGGAGTCCTGGCGGGCATAGCGTATTTCTCCATGGTGGGCAACTGGGCGAAGGTCCTGGTA
GTGCTGTTGCTGTTTGCCGGCGCCGACGCGACTACTTACACCACCGGGGGGAGTGTTGCTGCTACTACAG
CTTCATTCGCCAAGCTTTTTACGCCTGGCCCCAAGCAGAATGTCCAGCTGATCA

>709_S45_L001_R1_001.fastq_49_1a_20
CCCCTACGACAGCGCTGGTAGTGGCTCAGCTACTTAGGGTCCCGCAAGCCATCTTGGACATGATCGCTGG
TGCCCACTGGGGAGTCCTGGCGGGCATAGCGTATTTCTCCATGGTGGGCAACTGGGCGAAGGTCCTGGTA
GTGCTGTTGCTGTTTGCCGGCGCCGACGCGACTACTTACACCACCGGGGGGAGTGTCGCTGCTACTACGG
CTTCATTCGCCAAGCTTTTTACGCCTGGCCCCAAGCAGAATGTCCAGCTGATCA

>709_S45_L001_R1_001.fastq_50_1a_20
CCCCTACGACAGCGCTGGTAGTGGCTCAGCTACTTAGGGTCCCGCAAGCCATCTTGGACATGATCGCTGG
TGCCCACTGGGGGGTCCTGGCGGGCATAGCGTATTTCTCCATGGTGGGCAACTGGGCGAAGGTCCTGGTA
GTGCTGTTGCTGTTTGCCGGCGCCGACGCGGCTACTTACACCACCGGGGGGAGTGTTGCTGCTACTACGG
CTTCATTCGCCAAGCTTTTTACGCCTGGCCCCAAGCAGAATGTCCAGCTGATCA

>709_S45_L001_R1_001.fastq_51_1a_20
CCCCTACGACAGCGCTGGTAGTGGCTCAGCTACTTAGGGTCCCGCAAGCCATCTTGGACATGATCGCTGG
TGCCCACTGGGGAGTCCTGGCGGGCATAGCGTATTTCTCCATGGTGGGCAACTGGGCGAAGGCCCTGGTA
GTGCTGTTGCTGTTTGCCGGCGCCGACGCGGCTACTTACACCACCGGGGGGAGTGTTGCTGCTACTACGG
CTTCATTCGCCAAGCTTTTTACGCCTGGCCCCAAGCAGAATGTCCAGCTGATCA

>709_S45_L001_R1_001.fastq_52_1a_20
CCCCTACGACAGCGCTGGTAGTGGCTCAGCTACTTAGGGTCCCGCAAGCCATCTTGGACATGATCGCTGG
TGCCCACTGGGGAGTCCTGGCGGGCATAGCGTATTTCTCCATGGTGGGCAACTGGGCGAAGGTCCTGGTA
GTGCTGTTGCTGTTTGCCGGCGCCGACGCGACTACTTACACCACCGGGGGGAGTGTTGCTGCTACTACGG
CTTCATTCGCCAAGCTTTTTACGCCCGGCCCCAAGCAGAATGTCCAGCTGATCA

>709_S45_L001_R1_001.fastq_53_1a_20
CCCCTACGACAGCGCTGGTAGTGGCTCAGCTACTTAGGGTCCCGCAAGCCATCTTGGACATGATCGCTGG
TGCCCACTGGGGAGTCCTGGCGGGCATAGCGTATTTCTCCATGGTGGGCAACTGGGCGAAGGTCCTGGTA
GTGCTGTTGCTGTTTGCCGGCGCCGACGCGACTACTTACACCACCGGGGGGAGTGTTGCTGCTACTACGG
CTTCATTCGCCAAGCTTTTTACGCCTGGCCCTAAGCAGAATGTCCAGCTGATCA

>709_S45_L001_R1_001.fastq_54_1a_19
CCCCTACGACAGCGCTGGTAGTGGCTCAGCCACTTAGGGTCCCGCAAGCCATCTTGGACATGATCGCTGG
TGCCCACTGGGGAGTCCTGGCGGGCATAGCGTATTTCTCCATGGTGGGCAACTGGGCGAAGGTCCTGGTA
GTGCTGTTGCTGTTTGCCGGCGCCGACGCGACTACTTACACCACCGGGGGGAGTGTTGCTGCTACTACGG
CTTCATTCGCCAAGCTTTTTACGCCTGGCCCCAAGCAGAATGTCCAGCTGATCA

>709_S45_L001_R1_001.fastq_55_1a_19
CCCCTACGACAGCGCTGGTAGTGGCTCAGCTACTTAGGGTCCCGCAAGCCATCTTGGACATGATCGCTGG
TGCCCACTGGGGAGTCCTGGCGGGCATAGCGTATTTCTCCATGGTGGGCAACTGGGCGAAGGTCCTGGTA
GTGCTGTTGCTGTTTGCCGGCGCCGACGCGGCTACTTACACCACCGGGGGGAGTGTTGCTGCTACTACGG
CTTCATTCGCCAAGCTTTTCACGCCTGGCCCCAAGCAGAATGTCCAGCTGATCA

>709_S45_L001_R1_001.fastq_56_1a_19
CCCCTACGACAGCGCTGGTAGTGGCTCAGCTACTTAGGGCCCCGCAAGCCATCTTGGACATGATCGCTGG
TGCCCACTGGGGAGTCCTGGCGGGCATAGCGTATTTCTCCATGGTGGGCAACTGGGCGAAGGTCCTGGTA
GTGCTGTTGCTGTTTGCCGGCGCCGACGCGACTACTTACACCACCGGGGGGAGTGTTGCTGCTACTACGG
CTTCATTCGCCAAGCTTTTTACGCCTGGCCCCAAGCAGAATGTCCAGCTGATCA

>709_S45_L001_R1_001.fastq_57_1a_19
CCCCTACGACAGCGCTGGTAGTGGCTCAGCTACTTAGGGTCCCGCAAGCCATCTTGGACATGATCGCTGG
TGCCCACTGGGGAGTCCTGGCGGGCATAGCGTATTTCTCCATGGTGGGCAACTGGGCGAAGGCCCTGGTA
GTGCTGTTGCTGTTTGCCGGCGCCGACGCGACTACTTACACCACCGGGGGGAGTGTTGCTGCTACTACGG
CTTCATTCGCCAAGCTTTTTACGCCTGGCCCCAAGCAGAATGTCCAGCTGATCA

>709_S45_L001_R1_001.fastq_58_1a_19
CCCCTACGACAGCGCTGGTAGTGGCTCAGCTACTTAGGGCCCCGCAAGCCATCTTGGACATGATCGCTGG
TGCCCACTGGGGAGTCCTGGCGGGCATAGCGTATTTCTCCATGGTGGGCAACTGGGCGAAGGTCCTGGTA
GTGCTGTTGCTGTTTGCCGGCGCCGACGCGGCTACTTACACCACCGGGGGGAGTGTTGCTGCTACTACGG
CTTCATTCGCCAAGCTTTTTACGCCTGGCCCCAAGCAGAATGTCCAGCTGATCA

>709_S45_L001_R1_001.fastq_59_1a_19
CCCCTACGACAGCGCTGGTAGTGGCTCAGCTACTTAGGGTCCCGCAAGCCATCTTGGACATGATCGCTGG
TGCCCACTGGGGAGTCCTGGCGGGCATAGCGTATTTCTCCATGGTGGGCAACTGGGCGAAGGTCCTGGTA
GTGCTGTTGCTGTTTGCCGGTGCCGACGCGACTACTTACACCACCGGGGGGAGTGTTGCTGCTACTACGG
CTTCATTCGCCAAGCTTTTTACGCCTGGCCCCAAGCAGAATGTCCAGCTGATCA

>709_S45_L001_R1_001.fastq_60_1a_18
CCCCTACGACAGCGCTGGTAATGGCTCAGCTACTTAGGGTCCCGCAAGCCATCTTGGACATGATCGCTGG
TGCCCACTGGGGAGTCCTGGCGGGCATAGCGTATTTCTCCATGGTGGGCAACTGGGCGAAGGTCCTGGTA
GTGCTGTTGCTGTTTGCCGGCGCCGACGCGGCTACTTACACCACCGGGGGGAGTGTTGCTGCTACTACGG
CTTCATTCGCCAAGCTTTTTACGCCTGGCCCCAAGCAGAATGTCCAGCTGATCA

>709_S45_L001_R1_001.fastq_61_1a_18
CCCCTACGACAGCGCTGGTAGTGGCTCAGCTACTTAGGGTCCCGCAAGCCATCTTGGACATGATCGCTGG
TGCCCACTGGGGAGTCCTGGCGGGCATAGCGTATTTCTCCATGGTGGGCAACTGGGCGAAGGTCCTGGTA
GTGCTGTTGCTGTTTGCCGGCGCCGACGCGACTACTTACACCACCGGGGGGAGTGTTGCTGCTACTACGG
CTTCATTCGCCAAGCTTTTTACGCCTGGCCCCAGGCAGAATGTCCAGCTGATCA

>709_S45_L001_R1_001.fastq_62_1a_17
CCCCTACGACAGCGCTGGTAGTGGCTCAGCTACTTAGGGTCCCGCAAGCCATCTTGGACATGATCGCTGG
TGCCCACTGGGGGGTCCTGGCGGGCATAGCGTATTTCTCCATGGTGGGCAACTGGGCGAAGGTCCTGGTA
GTGCTGTTGCTGTTTGCCGGCGCCGACGCGACTACTTACACCACCGGGGGGAGTGTTGCTGCTACTACGG
CTTCATTCGCCAAGCTTTTTACGCCTGGCCCCAAGCAGAATGTCCAGCTGATCA

>709_S45_L001_R1_001.fastq_63_1a_17
CCCCTACGACAGCGCTGGTAGTGGCTCAGCTACTTAGGGTCCCGCAAGCCATCTTGGACATGATCGCTGG
CGCCCACTGGGGAGTCCTGGCGGGCATAGCGTATTTCTCCATGGTGGGCAACTGGGCGAAGGTCCTGGTA
GTGCTGTTGCTGTTTGCCGGCGCCGACGCGGCTACTTACACCACCGGGGGGAGTGTTGCTGCTACTACGG
CTTCATTCGCCAAGCTTTTTACGCCTGGCCCCAAGCAGAATGTCCAGCTGATCA

>709_S45_L001_R1_001.fastq_64_1a_17
CCCCTACGACAGCGCTGGTAGTGGCTCAGCTACTTAGGGTCCCGCAAGCCATCTTGGACATGATCGCTGG
TGCCCACTGGGGAGTCCTGGCGGGCATAGCGTATTTCTCCATGGTGGGCAACTGGGCGAAGGTCCTGGTA
GTGCTGTTGCTGTTTGCCGGCGCCGACGCGGCTACTTACACCACCGGGGGGAGTGTTGCCGCTACTACGG
CTTCATTCGCCAAGCTTTTTACGCCTGGCCCCAAGCAGAATGTCCAGCTGATCA

>709_S45_L001_R1_001.fastq_65_1a_17
CCCCTACGACAGCGCTGGTAGTGGCTCAGCTACTTAGGGTCCCGCAAGCCATCTTGGACATGATCGCTGG
TGCCCACTGGGGAGTCCTGGCGGGCATAGCGTATTTCTCCATGGTGGGCAACTGGGCGAAGGTCCTGGTA
GTGCTGTTGCTGTTTGCCGGCGCTGACGCGGCTACTTACACCACCGGGGGGAGTGTTGCTGCTACTACGG
CTTCATTCGCCAAGCTTTTTACGCCTGGCCCCAAGCAGAATGTCCAGCTGATCA

>709_S45_L001_R1_001.fastq_66_1a_17
CCCCTACGACAGCGCTGGTAGTGGCTCAGCTACTTAGGGTCCCGCAAGCCATCTTGGACATGATCGCTGG
TGCCCACTGGGGAGTCCTGGCGGGCATAGCGTATTTCTCCATGGTGGGCAACTGGGCGAAGGTCCTGGTA
GTGCTGTTGCTGTTTGCCGGCGCCGACGCGGCTACTTACACCACCGGGGGGAGTGTTGCTGCTACTACGG
CTTCACTCGCCAAGCTTTTTACGCCTGGCCCCAAGCAGAATGTCCAGCTGATCA

>709_S45_L001_R1_001.fastq_67_1a_17
CCCCTACGACAGCGCTGGTAGTGGCTCAGCTACTTAGGGTCCCGCAAGCCATCTTGGACATGATCGCTGG
TGCCCACTGGGGAGTCCTGGCAGGCATAGCGTATTTCTCCATGGTGGGCAACTGGGCGAAGGTCCTGGTA
GTGCTGTTGCTGTTTGCCGGCGCCGACGCGACTACTTACACCACCGGGGGGAGTGTTGCTGCTACTACGG
CTTCATTCGCCAAGCTTTTTACGCCTGGCCCCAAGCAGAATGTCCAGCTGATCA

>709_S45_L001_R1_001.fastq_68_1a_17
CCCCTACGACAGCGCTGGTAGTGGCTCAGCTACTTAGGGTCCCGCAAGCCATCTTGGACATGATCGCTGG
TGCCCACTGGGGAGTCCTGGCGGGCATAGCGTATTTCTCCATGGTGGGCAACCGGGCGAAGGTCCTGGTA
GTGCTGTTGCTGTTTGCCGGCGCCGACGCGACTACTTACACCACCGGGGGGAGTGTTGCTGCTACTACGG
CTTCATTCGCCAAGCTTTTTACGCCTGGCCCCAAGCAGAATGTCCAGCTGATCA

>709_S45_L001_R1_001.fastq_69_1a_17
CCCCTACGACAGCGCTGGTAGTGGCTCAGCTACTTAGGGTCCCGCAAGCCATCTTGGACATGATCGCTGG
TGCCCACTGGGGAGCCCTGGCGGGCATAGCGTATTTCTCCATGGTGGGCAACTGGGCGAAGGTCCTGGTA
GTGCTGTTGCTGTTTGCCGGCGCCGACGCGGCTACTTACACCACCGGGGGGAGTGTTGCTGCTACTACGG
CTTCATTCGCCAAGCTTTTTACGCCTGGCCCCAAGCAGAATGTCCAGCTGATCA

>709_S45_L001_R1_001.fastq_70_1a_17
CCCCTACGACAGCGCTGGTAGTGGCTCAGCTACTTAGGGTCCCGCAAGCCATCTTGGACATGATCGCTGG
TGCCCACTGGGGAGTCCTGGCGGGCATAGCGTATTTCCCCATGGTGGGCAACTGGGCGAAGGTCCTGGTA
GTGCTGTTGCTGTTTGCCGGCGCCGACGCGGCTACTTACACCACCGGGGGGAGTGTTGCTGCTACTACGG
CTTCATTCGCCAAGCTTTTTACGCCTGGCCCCAAGCAGAATGTCCAGCTGATCA

>709_S45_L001_R1_001.fastq_71_1a_17
CCCCTACGACAGCGCTGGTAGTGGCTCAGCTACTTAGGGTCCCGCAAGCCATCTTGGACATGATCGCTGG
TGCCCACTGGGGAGTCCTGGCGGGCATAGCGTATTTCTCCATGGTGGGCAACTGGGCGAAGGTCCTGGTA
GTGCTGTTGCTGTTTGCCGGCGCCGACGCGGCTACTTACACCACCGGGGGGAGTGTTGCTGCCACTACGG
CTTCATTCGCCAAGCTTTTTACGCCTGGCCCCAAGCAGAATGTCCAGCTGATCA

>709_S45_L001_R1_001.fastq_72_1a_17
CCCCTACGACAGCGCTGGTAGTGGCTCAGCTACTTAGGGTCCCGCAAGCCATCTTGGGCATGATCGCTGG
TGCCCACTGGGGAGTCCTGGCGGGCATAGCGTATTTCTCCATGGTGGGCAACTGGGCGAAGGTCCTGGTA
GTGCTGTTGCTGTTTGCCGGCGCCGACGCGACTACTTACACCACCGGGGGGAGTGTTGCTGCTACTACGG
CTTCATTCGCCAAGCTTTTTACGCCTGGCCCCAAGCAGAATGTCCAGCTGATCA

>709_S45_L001_R1_001.fastq_73_1a_17
CCCCTACGACAGCGCTGGTAGTGGCTCAGCTACTTAGGGTCCCGCAAGCCATCTTGGACATGATCGCTGA
TGCCCACTGGGGAGTCCTGGCGGGCATAGCGTATTTCTCCATGGTGGGCAACTGGGCGAAGGTCCTGGTA
GTGCTGTTGCTGTTTGCCGGCGCCGACGCGACTACTTACACCACCGGGGGGAGTGTTGCTGCTACTACGG
CTTCATTCGCCAAGCTTTTTACGCCTGGCCCCAAGCAGAATGTCCAGCTGATCA

>709_S45_L001_R1_001.fastq_74_1a_16
CCCCTACGACAGCGCTGGTAGTGGCTCAGCTACTTAGGGTCCCGCAAGCCATCTTGGACATGATCGCTGG
TGCCCACTGGGGAGTCCTGGCGGGCATAGCGTATTTCTCCATGGTGGGCAACTGGGCGAAGGTCCTGGTA
GTGCTGTTGCTGTTTGCCGGCGCCGACGCGACTACTTACACCACCGGGGGGAGTGTTGCTGCTACTACGG
CTTCATTTGCCAAGCTTTTTACGCCTGGCCCCAAGCAGAATGTCCAGCTGATCA

>709_S45_L001_R1_001.fastq_75_1a_16
CCCCTACGACAGCGCTGGTAGTGGCTCAGCTACTTAGGGTCCCGCAAGCCATCTTGGACATGATCGCTGG
TGCCCACTGGGGAGTCCTGGCGGGCATAGCGTATTTCTCCATGGTGGGCAACTGGGCGAAGGTCCTGGTA
GTGCTGTTGCTGTTTGCCGGCGCCGACGCGACTACTTACACCACCGGGGGGAGTGTTGCTGCTACTACGG
CTTCACTCGCCAAGCTTTTTACGCCTGGCCCCAAGCAGAATGTCCAGCTGATCA

>709_S45_L001_R1_001.fastq_76_1a_16
CCCCTACGACAGCGCTGGTAGTGGCTCAGCTACTTAGGGTCCCGCAAGCCATCTTGGACATGATCGCTGG
TGCCCACTGGGGAGTCCTGGCGGGCATAGCGTATTTCTCCATGGTGGGCAACTGGGCGAAGGTCCTGGTA
GTGCTGCTGCTGTTTGCCGGCGCCGACGCGGCTACTTACACCACCGGGGGGAGTGTTGCTGCTACTACGG
CTTCATTCGCCAAGCTTTTTACGCCTGGCCCCAAGCAGAATGTCCAGCTGATCA

>709_S45_L001_R1_001.fastq_77_1a_16
CCCCTACGACAGCGCTGGTAGTGGCTCAGCTACTTAGGGTCCCGCAAGCCATCTTGGACATGATCGCTGG
TGCCCACTGGGGAGTCCTGGCGGGCATAGCGTATTTCTCCATGGTGGGCAACTGGGCGAAGGTCCTGGTA
GTGCTGTTGCTGTTTGCCGGCGCTGACGCAACCACCTACACCACCGGGGGGAGTGTTGCTGCTACTACGG
CTTCACTCGCCAGGCTTTTTACGTCTGGCGCCAAGCAGAATGTCCAGCTGATCA

>709_S45_L001_R1_001.fastq_78_1a_16
CCCCTACGACAGCGCTGGTAGTGGCTCAGCTACTTAGGGTCCCGCAAGCCATCTTGGACATGATCGCTGG
TGCCCACTGGGGAGTCCTGGCGGGCATAGCGTATTTCTCCATGGTGGGCAACTGGGCGAAGGTCCTGGTA
GTGCTGTTGCTGTTTGCCGGCGCCGACGCGACTACTTACACCACCGGGGGGAGTGTTGCTGCTACTACGG
CTTCATTCGCCAAGCTTCTTACGCCTGGCCCCAAGCAGAATGTCCAGCTGATCA

>709_S45_L001_R1_001.fastq_79_1a_16
CCCCTACGACAGCGCTGGTAGTGGCTCAGCTACTTAGGGTCCCGCAAGCCATCTTGGACATGATCGCCGG
TGCCCACTGGGGAGTCCTGGCGGGCATAGCGTATTTCTCCATGGTGGGCAACTGGGCGAAGGTCCTGGTA
GTGCTGTTGCTGTTTGCCGGCGCCGACGCGACTACTTACACCACCGGGGGGAGTGTTGCTGCTACTACGG
CTTCATTCGCCAAGCTTTTTACGCCTGGCCCCAAGCAGAATGTCCAGCTGATCA

>709_S45_L001_R1_001.fastq_80_1a_16
CCCCTACGACAGCGCTGGTAGTGGCTCAGCTACTTAGGGTCCCGCAAGCCATCTTGGACATGATCGCTGG
TGCCCACTGGGGAGTCCTGGCGGGCATAGCGTATTTCTCCATGGTGGGCAACTGGGCGAAGGTTCTGGTA
GTGCTGTTGCTGTTTGCCGGCGCCGACGCGACTACTTACACCACCGGGGGGAGTGTTGCTGCTACTACGG
CTTCATTCGCCAAGCTTTTTACGCCTGGCCCCAAGCAGAATGTCCAGCTGATCA

>709_S45_L001_R1_001.fastq_81_1a_16
CCCCTACGACAGCGCTGGTAGTGGCTCAGCTACTTAGGGTCCCGCAAGCCATCTTGGACATGATCGCTGG
TGCCCACTGGGGAGTCCTGGCGGGCATAGCGTATTTCTCCATGGTGGGCAATTGGGCGAAGGTCCTGGTA
GTGCTGTTGCTGTTTGCCGGCGCCGACGCGACTACTTACACCACCGGGGGGAGTGTTGCTGCTACTACGG
CTTCATTCGCCAAGCTTTTTACGCCTGGCCCCAAGCAGAATGTCCAGCTGATCA

>709_S45_L001_R1_001.fastq_82_1a_15
CCCCTACGACAGCGCTGGTAGTGGCTCAGCTACTTAGGGTCCCGCAAGCCATCTTGGACATGATCGCTGG
TGCCCACTGGGGAGTCCTGGCGGGCATAGCGTATTTCTCCATGGTGGGCAACTGGGCGAAGGTCCTGGTA
GTGCTGTTGCTGTTTGCCGGCGCCGACGCGACTACTTACACCACCGGGGGGAGTGTTGCTGCTACTACGG
CTTCATTCGCCAAGCTTTTTACGCCTGGCCCCAAGCAGGATGTCCAGCTGATCA

>709_S45_L001_R1_001.fastq_83_1a_15
CCCCTACGACAGCGCTGGTAGTGGCTCAGCTACTTAGGGTCCCGCAAGCCATCTTGGACATGATCGCTGG
TGCCCACTGGGGAGTCCTGGCGGGCACAGCGTATTTCTCCATGGTGGGCAACTGGGCGAAGGTCCTGGTA
GTGCTGTTGCTGTTTGCCGGCGCCGACGCGACTACTTACACCACCGGGGGGAGTGTTGCTGCTACTACGG
CTTCATTCGCCAAGCTTTTTACGCCTGGCCCCAAGCAGAATGTCCAGCTGATCA

>709_S45_L001_R1_001.fastq_84_1a_15
CCCCCACGACAGCGCTGGTAGTGGCTCAGCTACTTAGGGTCCCGCAAGCCATCTTGGACATGATCGCTGG
TGCCCACTGGGGAGTCCTGGCGGGCATAGCGTATTTCTCCATGGTGGGCAACTGGGCGAAGGTCCTGGTA
GTGCTGTTGCTGTTTGCCGGCGCCGACGCGACTACTTACACCACCGGGGGGAGTGTTGCTGCTACTACGG
CTTCATTCGCCAAGCTTTTTACGCCTGGCCCCAAGCAGAATGTCCAGCTGATCA

>709_S45_L001_R1_001.fastq_85_1a_15
CCCCTACGACAGCGCTGGTAGTGGCTCAGCTACTTAGGGTCCCGCAAGCCATCTTGGACATGATCGCTGG
TGCCCACTGGGGAGTCCTGGCGGGCATAGCGTATTTCTCCATGGTGGGCAACTGGGCGAAGGTCCTGGTA
GTGCTGTTGCCGTTTGCCGGCGCCGACGCGACTACTTACACCACCGGGGGGAGTGTTGCTGCTACTACGG
CTTCATTCGCCAAGCTTTTTACGCCTGGCCCCAAGCAGAATGTCCAGCTGATCA

>709_S45_L001_R1_001.fastq_86_1a_15
CCCCTACGACAGCGCTGGTAGTGGCTCAGCTACTTAGGGTCCCGCAAGCCATCTTGGACATGATCGCTGG
TGCCCACTGGGGAGTCCTGGCGGGCATAGCGTATTTCTCCATGGTGGGCAACTGGGCGAAGGTCCTGGTA
GTGCTGTTGCTGTTTGCCGGCGCCGACGCGGCTACTTACACCACCGGGGGGAGGGTTGCTGCTACTACGG
CTTCATTCGCCAAGCTTTTTACGCCTGGCCCCAAGCAGAATGTCCAGCTGATCA

>709_S45_L001_R1_001.fastq_87_1a_15
CCCCTACGACAGCGCTGGTAGTGGCTCAGCTACTTAGGGTCCCGCAAGCCATCTTGGACATGACCGCTGG
TGCCCACTGGGGAGTCCTGGCGGGCATAGCGTATTTCTCCATGGTGGGCAACTGGGCGAAGGTCCTGGTA
GTGCTGTTGCTGTTTGCCGGCGCCGACGCGACTACTTACACCACCGGGGGGAGTGTTGCTGCTACTACGG
CTTCATTCGCCAAGCTTTTTACGCCTGGCCCCAAGCAGAATGTCCAGCTGATCA

>709_S45_L001_R1_001.fastq_88_1a_15
CCCCTACGACAGCGCTGGTAGTGGCTCAGCTACTTAGGGTCCCGCAAGCCATCTTGGACATGATCGCTGG
TGCCCACTGGGGAGTCCTGGCGGGCATAGCGTATTTCTCCATGGTGGGCAACTGGGCGAAGGTCCTGGTA
GTGCTGTTGCTGTTTGCCGGCGCCGACGCGACTACTTACACCACCGGGGGGAGCGTTGCTGCTACTACGG
CTTCATTCGCCAAGCTTTTTACGCCTGGCCCCAAGCAGAATGTCCAGCTGATCA

>709_S45_L001_R1_001.fastq_89_1a_15
CCCCTACGACAGCGCTGGTAGTGGCTCAGCTACTTAGGGTCCCGCAGGCCATCTTGGACATGATCGCTGG
TGCCCACTGGGGAGTCCTGGCGGGCATAGCGTATTTCTCCATGGTGGGCAACTGGGCGAAGGTCCTGGTA
GTGCTGTTGCTGTTTGCCGGCGCCGACGCGACTACTTACACCACCGGGGGGAGTGTTGCTGCTACTACGG
CTTCATTCGCCAAGCTTTTTACGCCTGGCCCCAAGCAGAATGTCCAGCTGATCA

>709_S45_L001_R1_001.fastq_90_1a_15
CCCCTACGACAGCGCTGGTAGTGGCTCAGCTACTTAGGGTCCCGCAAGCCATCTTGGACATGATCGCTGG
TGCCCACTGGGGAGTCCTGGCGGGCATAGCGTATTTCTCCATGGTGGGCAACTGGGCGAAGGTCCTGGTA
GTGCTGTTGCTGTTTGCCGGCGCCGACGCGACTACTTACACCACCGGGGGGAGTGTTGCTGCTACTACGG
CTTCATTCGCCAAGCTTTTTACGCCTGGCCCCAAGCAGAATGCCCAGCTGATCA

>709_S45_L001_R1_001.fastq_91_1a_15
CTCCTACGACAGCGCTGGTAGTGGCTCAGCTACTTAGGGTCCCGCAAGCCATCTTGGACATGATCGCTGG
TGCCCACTGGGGAGTCCTGGCGGGCATAGCGTATTTCTCCATGGTGGGCAACTGGGCGAAGGTCCTGGTA
GTGCTGTTGCTGTTTGCCGGCGCCGACGCGACTACTTACACCACCGGGGGGAGTGTTGCTGCTACTACGG
CTTCATTCGCCAAGCTTTTTACGCCTGGCCCCAAGCAGAATGTCCAGCTGATCA

>709_S45_L001_R1_001.fastq_92_1a_15
CCCCTACGACAGCGCTGGTAGTGGCTCAGCTACTCAGGGTCCCGCAAGCCATCTTGGACATGATCGCTGG
TGCCCACTGGGGAGTCCTGGCGGGCATAGCGTATTTCTCCATGGTGGGCAACTGGGCGAAGGTCCTGGTA
GTGCTGTTGCTGTTTGCCGGCGCCGACGCGACTACTTACACCACCGGGGGGAGTGTTGCTGCTACTACGG
CTTCATTCGCCAAGCTTTTTACGCCTGGCCCCAAGCAGAATGTCCAGCTGATCA

>709_S45_L001_R1_001.fastq_93_1a_15
CCCCTACGACAGCGCTGGTAGTGGCTCAGCTACTTAGGGTCCCGCAAGCCACCTTGGACATGATCGCTGG
TGCCCACTGGGGAGTCCTGGCGGGCATAGCGTATTTCTCCATGGTGGGCAACTGGGCGAAGGTCCTGGTA
GTGCTGTTGCTGTTTGCCGGCGCCGACGCGGCTACTTACACCACCGGGGGGAGTGTTGCTGCTACTACGG
CTTCATTCGCCAAGCTTTTTACGCCTGGCCCCAAGCAGAATGTCCAGCTGATCA

>709_S45_L001_R1_001.fastq_94_1a_15
CCCCTACGACAGCGCTGGTAGTGGCTCAGCTACTTAGGGTCCCGCAAGCCATCTTGGACATGGTCGCTGG
TGCCCACTGGGGAGTCCTGGCGGGCATAGCGTATTTCTCCATGGTGGGCAACTGGGCGAAGGTCCTGGTA
GTGCTGTTGCTGTTTGCCGGCGCCGACGCGACTACTTACACCACCGGGGGGAGTGTTGCTGCTACTACGG
CTTCATTCGCCAAGCTTTTTACGCCTGGCCCCAAGCAGAATGTCCAGCTGATCA

>709_S45_L001_R1_001.fastq_95_1a_15
CCCCTACGACAGCGCTGGTAGTGGCTCAGCTACTTAGGGTCCCGCAAGCCATCTTGGACATGATCGCTGG
TGCCCACTGGGGAGTCCTGGCGGGCATAGCGTATTTCTCCATGGTGGGCAACTGGGCGAAGGTCCTGGTA
GTGCTGTTGCTGTTTGCCGGCGCCGACGCGACTACTTATACCACCGGGGGGAGTGTTGCTGCTACTACGG
CTTCATTCGCCAAGCTTTTTACGCCTGGCCCCAAGCAGAATGTCCAGCTGATCA

>709_S45_L001_R1_001.fastq_96_1a_15
CCCCTACGACAGCGCTGGTAGTGGCTCAGCTACTTAGGGTCCCGCAAGCCATCTTGGACATGATCGCTGG
TGCCCACTGGGGAGTCCTGGCGGGCATAGCGTATTTCTCCATGGTGGGCAACTGGGCGAAGGTCCTGGTA
GTGCTGTTGCTGTTTGCCGGCGCCGACGCGGCTACTTACACCACCGGGGGGAGTGTTGCTGCTACTACGG
CTTCATTCGCCAAGCCTTTTACGCCTGGCCCCAAGCAGAATGTCCAGCTGATCA

>709_S45_L001_R1_001.fastq_97_1a_14
CCCCTACGACAGCGCTGGTAGTGGCTCAGCTACTTAGGGTCCCGCAAGCCATCTTGGACATGATCGCTGG
TGCCCACTGGGGAGTCCTGGCGGGCATAGCGTATTTCTCCATGGTGGGCAACTGGGCGAAGGTCCTGGTA
GTGCTGTTGCTGTTTGCCGGCGCCGACGCGGCTACTTACACCACCGGGGGGAGCGTTGCTGCTACTACGG
CTTCATTCGCCAAGCTTTTTACGCCTGGCCCCAAGCAGAATGTCCAGCTGATCA

>709_S45_L001_R1_001.fastq_98_1a_14
CCCCTACGACAGCGCTGGTAGTGGCTCAGCTACTTAGGGTCCCGCAAGCCATCTTGGACATGATCGCTGG
TGCCCACTGGGGAGTCCTGGCGGGCATAGCGTATTTCTCCATGGTGGGCAACTGGGCGAAGGTCCTGGTA
GTGCTGTTGCTGTTTGCCGGCGCCGACGCGACTACTTACACCACCGGGGGGAGTGTTGCTGCTACTACGG
CTTCATTCGCCGAGCTTTTTACGCCTGGCCCCAAGCAGAATGTCCAGCTGATCA

>709_S45_L001_R1_001.fastq_99_1a_14
CCCCTACGACAGCGCTGGTAGTGGCTCAGCTACTTAGGGTCCCGCAAGCCATCTTGGACATGATCGCTGG
TGCCCACTGGGGAGTCCTGGCGGGCATAGCGTATTTCTCCATGGTGGGCAACTGGGCGAAGGTCCTGGTA
GTGCCGTTGCTGTTTGCCGGCGCCGACGCGACTACTTACACCACCGGGGGGAGTGTTGCTGCTACTACGG
CTTCATTCGCCAAGCTTTTTACGCCTGGCCCCAAGCAGAATGTCCAGCTGATCA

>709_S45_L001_R1_001.fastq_100_1a_14
CCCCTACGACAGCGCTGGTAGTGGCTCAGCTACTTAGGGTCCCGCAAGCCATCTTGGACATGATCGCTGG
TGCCCACTGGGGAGTCCTGGCGGGCATAGCGTATTTCTCCATGGTGGGCAACTGGGCGAAGGTCCTGGTA
GTGCTGTTGCTGTTTGCTGGCGCCGACGCGGCTACTTACACCACCGGGGGGAGTGTTGCTGCTACTACGG
CTTCATTCGCCAAGCTTTTTACGCCTGGCCCCAAGCAGAATGTCCAGCTGATCA

>709_S45_L001_R1_001.fastq_101_1a_14
CCCCTACGACAGCGCTGGTAGTGGCTCAGCTGCTTAGGGTCCCGCAAGCCATCTTGGACATGATCGCTGG
TGCCCACTGGGGAGTCCTGGCGGGCATAGCGTATTTCTCCATGGTGGGCAACTGGGCGAAGGTCCTGGTA
GTGCTGTTGCTGTTTGCCGGCGCCGACGCGACTACTTACACCACCGGGGGGAGTGTTGCTGCTACTACGG
CTTCATTCGCCAAGCTTTTTACGCCTGGCCCCAAGCAGAATGTCCAGCTGATCA

>709_S45_L001_R1_001.fastq_102_1a_13
CCCCTACGACAGCGCTGGTAGTGGCTCAGCTACTTAGGGTCCCGCAAGCCATCTTGGACATGATCGCTGG
TGCCCACTGGGGAGTCCTGGCGGGCATAGCGTATTTCTCCATGGTGGGCAACTGGGCGAAGGTCCTGGTA
GTGCTGTTGCTGTTTGCCGGCGCCGACGCGGCTACTTACACCACCGGGGGGAGTGTTGCTGCTACTACGG
CTTCATTCGCCAAGCTTTTTACGCCTGGCCCCAAGCAGAACGTCCAGCTGATCA

>709_S45_L001_R1_001.fastq_103_1a_13
CCCCTACGACAGCGCTGGTAGTGGCTCAGCTACTTAGGGTCCCGCAAGCCATCTTGGACATGATCGCTGG
TGCCCACTGGGGAGTCCTGGCGGGCATAGCGTATTTCTCCATGGTGGGCAACTGGGCGAAGGTCCTGGTA
GTGCTGTTGCTGTTTGCCGGCGCCGACGCGACTACTTACACCGCCGGGGGGAGTGTTGCTGCTACTACGG
CTTCATTCGCCAAGCTTTTTACGCCTGGCCCCAAGCAGAATGTCCAGCTGATCA

>709_S45_L001_R1_001.fastq_104_1a_13
CCCCTACGACAGCGCTGGTAGTGGCTCAGCTACTTAGGGTCCCGCAAGCCATCTTGGACATGATCGCTGG
TGCCCACTGGGGAGTCCTGGCGGGCATAGCGTATTTCTCCATGGTGGGCAGCTGGGCGAAGGTCCTGGTA
GTGCTGTTGCTGTTTGCCGGCGCCGACGCGACTACTTACACCACCGGGGGGAGTGTTGCTGCTACTACGG
CTTCATTCGCCAAGCTTTTTACGCCTGGCCCCAAGCAGAATGTCCAGCTGATCA

>709_S45_L001_R1_001.fastq_105_1a_13
CCCCTACGACAGCGCTGGTAGTGGCTCAGCTACTTAGGGTCCCGCAAGCCATCTTGGACATGATCGCTGG
TGCCCACTGGGGAGTCCTGGCGGGCATAGCGTATTTCTCCATGGTGGGCAACTGGGCGAAGGTCCTGGTA
GTGCTGTTGCTGTTTGCCGGCGCCGACGCGGCTACTTACACCGCCGGGGGGAGTGTTGCTGCTACTACGG
CTTCATTCGCCAAGCTTTTTACGCCTGGCCCCAAGCAGAATGTCCAGCTGATCA

>709_S45_L001_R1_001.fastq_106_1a_13
CCCCTACGACAGCGCTGGTAGTGGCTCAGCTACTTAGGGTCCCGCAAGCCATCTTGGACATGATCGCTGG
TGCCCACTGGGGAGTCCTGGCGGGCATAGCGTATTTCTCCATGGTGGGCAACTGGGCGAAGGTCCTGGTA
GTGCTGTTGCTGTTTGCCGGCGCCGACGCGACTACTTACACCACCGGGGGGAGTGTTGCTGCTACTACGG
CTTCATTCGCCAAGCTTTTTACGCCTGGCCCCGAGCAGAATGTCCAGCTGATCA

>709_S45_L001_R1_001.fastq_107_1a_13
CCCCTACGACAGCGCTGGTGGTGGCTCAGCTACTTAGGGTCCCGCAAGCCATCTTGGACATGATCGCTGG
TGCCCACTGGGGAGTCCTGGCGGGCATAGCGTATTTCTCCATGGTGGGCAACTGGGCGAAGGTCCTGGTA
GTGCTGTTGCTGTTTGCCGGCGCCGACGCGGCTACTTACACCACCGGGGGGAGTGTTGCTGCTACTACGG
CTTCATTCGCCAAGCTTTTTACGCCTGGCCCCAAGCAGAATGTCCAGCTGATCA

>709_S45_L001_R1_001.fastq_108_1a_13
CCCCTACGACAGCGCTGGCAGTGGCTCAGCTACTTAGGGTCCCGCAAGCCATCTTGGACATGATCGCTGG
TGCCCACTGGGGAGTCCTGGCGGGCATAGCGTATTTCTCCATGGTGGGCAACTGGGCGAAGGTCCTGGTA
GTGCTGTTGCTGTTTGCCGGCGCCGACGCGACTACTTACACCACCGGGGGGAGTGTTGCTGCTACTACGG
CTTCATTCGCCAAGCTTTTTACGCCTGGCCCCAAGCAGAATGTCCAGCTGATCA

>709_S45_L001_R1_001.fastq_109_1a_13
CCCCTACGACAGCGCTGGTAGTGGCTCAGCTACTTAGGGTCCCGCAAGCCATCTTGGACATGATCGCTGG
TGCCCACTGGGGAGTCCTGGCGGGCATAGCGTATTTCTCCATGGTGGGCAACTGGGCGAAGGTCCTGGTA
GTGCTGTTGCTGTTTGCCGGCGCCGACGCGGCTACTTACACCACCGGGGGGAGTGCTGCTGCTACTACGG
CTTCATTCGCCAAGCTTTTTACGCCTGGCCCCAAGCAGAATGTCCAGCTGATCA

>709_S45_L001_R1_001.fastq_110_1a_13
CCCCTACGACAGCGCTGGTAGTGGCTCAGCTACTTAGGGTCCCGCAAGCCATCTTGGACATGATCGCTGG
TGCCCACTGGGGAGTCCTGGCGGGCATAGCGTATTTCTCCATGGTGGGCAACTGGGCGAAGGTCCTGGTA
GTGCTGTTGCTGTTTGCCGGCGCCGACGCGACTACTTACACCACCGGGGGGAGTGTTGCTGCTACTACGG
CTTCATTCGCCAAGCTTTTTACGCCTGGCTCCAAGCAGAATGTCCAGCTGATCA

>709_S45_L001_R1_001.fastq_111_1a_13
CCCCTACGACAGCGCTGGTAGTGGCTCAGCTACTTAGGGTCCCGCAAGCCATCTTGGACATGATCGCTGG
TGCCCACTGGGGAGTCCTGGCGGGCATAGCGTATTTCTCCATGGTGGGCAACTGGGCGAAGGTCCTGGTA
GTGCTGTTGCTGTTTGCCGGCGCCGACGCGGCTACTTACACCACCGGGGGGAGTGTTGCTGCTACTACGG
CTTCATTCGCCAAGCTCTTTACGCCTGGCCCCAAGCAGAATGTCCAGCTGATCA

>709_S45_L001_R1_001.fastq_112_1a_13
CCCCTACGACAGCGCTGGTAGTGGCTCAGCTACTTAGGGTCCCGCAAGCCATCTTGGACATGATCGCTGG
TGCCCACTGGGGAGTCCTGGCGGGCATAGCGTATTTCTCCATGGTGGGCAACTGGGCGAAGGTCCTGGTA
GTGCTGTTGCTGTTTGCCGGCGCCGACGCGACTACTTACACCACCGGGGGGAGTGTTGCTGCTACTACGG
CTTCATTCGCCAAGCTTTTTACGCCTGGCCCCAAGCAGAATGTCCAGCCGATCA

>709_S45_L001_R1_001.fastq_113_1a_13
CCCCTACGACAGCGCTGGTAGTGGCTCAGCTACTTAGGGTCCCGCAAGCCATCTTGGACATGATCGCTGG
TGCCCACTGGGGAGTCCTGGCGGGCATAGCGTATTTCTCCATGGTGGGCAACTGGGCGAAGGTCCTGGTA
GTGCTGTTGCTGTTTGCCGGCGCCGACGCGACTACTTACGCCACCGGGGGGAGTGTTGCTGCTACTACGG
CTTCATTCGCCAAGCTTTTTACGCCTGGCCCCAAGCAGAATGTCCAGCTGATCA

>709_S45_L001_R1_001.fastq_114_1a_13
CCCCTACGACAGCGCTGGTAGTGGCTCAGCTACTTAGGGTCCCGCAAGCCATCTTGGACATGATCGCTGG
TGCCCACTGGGGAGTCCTGGCGGGCATAGCGTATTTCTCCATGGTGGGTAACTGGGCGAAGGTCCTGGTA
GTGCTGTTGCTGTTTGCCGGCGCCGACGCGACTACTTACACCACCGGGGGGAGTGTTGCTGCTACTACGG
CTTCATTCGCCAAGCTTTTTACGCCTGGCCCCAAGCAGAATGTCCAGCTGATCA

>709_S45_L001_R1_001.fastq_115_1a_13
CCCCTACGACAGCGCTGGTAGTGGCTCAGCTACTTAGGGTCCCGCAAGCCATCTTGGACATGATCGCTGG
TGCCCACTGGGGAGTCCTGGCGGGCATAGCGTATTTCTCCATGGTGGGCAACTGGGCGAAGGTCCTGGTA
GTGCTGTTGCTGTTTGCCGGCGCCGACGCGGCTACTTACACCACCGGGGGGAGTGTTGCTGCTACTACGG
CTTCATTCGCCAAGCTTTTTACGCCTGGCCCCAAGCAGGATGTCCAGCTGATCA

>709_S45_L001_R1_001.fastq_116_1a_13
CCCCTACGACAGCGCTGGTAGTGGCTCAGCTACTTAGGGTCCCGCAAGCCATCTTGGACATGATCGCTGG
TGCCCACTGGGGAGTCCTGGCGGGCATAGCGTATTTCTCCATGGTGGGCAACTGGGCGAAGGTCCTGGTA
GTGCTGTTGCTGTTTGCCGGCGCCGACGCGACTACTTACACCACCGGGGGGAGTGTTGCTGCTACTACGG
CTTCATTCACCAAGCTTTTTACGCCTGGCCCCAAGCAGAATGTCCAGCTGATCA

>709_S45_L001_R1_001.fastq_117_1a_13
CCCCTACGACAGCGCTGGTAGTGGCTCAGCTACTTAGGGTCCCGCAAGCCATCTTGGACATGATCGCTGG
TGCCCACTGGGGAGTCCTGGCGGGCATAGCGTATTTCTCCATGGTGGGCAACTGGGCGAAGGTCCTGGTA
GTGCTGTTGCTGTTTGCCGGCGCCGACGCGACTACTTACACCACCGGGGGGAGTGTTGCTGCTACTACGG
CTTCATTCGCCAAGCTTTTTACGCCTGGCCCCAAGCAGAATGTCCAGCTAATCA

>709_S45_L001_R1_001.fastq_118_1a_13
CCCCTACGACAGCGCTGGTAGCGGCTCAGCTACTTAGGGTCCCGCAAGCCATCTTGGACATGATCGCTGG
TGCCCACTGGGGAGTCCTGGCGGGCATAGCGTATTTCTCCATGGTGGGCAACTGGGCGAAGGTCCTGGTA
GTGCTGTTGCTGTTTGCCGGCGCCGACGCGACTACTTACACCACCGGGGGGAGTGTTGCTGCTACTACGG
CTTCATTCGCCAAGCTTTTTACGCCTGGCCCCAAGCAGAATGTCCAGCTGATCA

>709_S45_L001_R1_001.fastq_119_1a_12
CCCCTACGACAGCGCTGGTAGTGGCTCAGCTACTTAGGGTCCCGCAAGCCATCTTGGACATGATCGCTGG
TGCCCACTGGGGAGTCCTGGCGGGCATAGCGTATTTCTCCATGGTGGGCAACTGGGCGGAGGTCCTGGTA
GTGCTGTTGCTGTTTGCCGGCGCCGACGCGACTACTTACACCACCGGGGGGAGTGTTGCTGCTACTACGG
CTTCATTCGCCAAGCTTTTTACGCCTGGCCCCAAGCAGAATGTCCAGCTGATCA

>709_S45_L001_R1_001.fastq_120_1a_12
CCCCTACGACAGCGCTGGTAGTGGCTCAGCTACTTAGGGTCCCGCAAGCCATCTTGGACATGATCGCTGG
TGCCCACTGGGGAGTCCTGGCGGGCATAGCGTATTTCTCCATGGTGGGCAACTGGGCGAAGGTCCTGGTA
GTGCTGTTGCTGTTTGCCGGCGCCGACGCGACTACTTACACCACCGGGGGGAGTGTTGCTGCTACTACGG
CTTCATTCGCCAAGCCTTTTACGCCTGGCCCCAAGCAGAATGTCCAGCTGATCA

>709_S45_L001_R1_001.fastq_121_1a_12
CCCCTACGACAGCGCTGGTAGTGGCACAGCTACTTAGGGTCCCGCAAGCCATCTTGGACATGATCGCTGG
TGCCCACTGGGGAGTCCTGGCGGGCATAGCGTATTTCTCCATGGTGGGCAACTGGGCGAAGGTCCTGGTA
GTGCTGTTGCTGTTTGCCGGCGCCGACGCGACTACTTACACCACCGGGGGGAGTGTTGCTGCTACTACGG
CTTCATTCGCCAAGCTTTTTACGCCTGGCCCCAAGCAGAATGTCCAGCTGATCA

>709_S45_L001_R1_001.fastq_122_1a_12
CCCCTACGACAGCGCTGGTAGTGGCTCAGCTACTTAGGGTCCCGCAAGCCATCTTGGACATGATCGCTGG
TGCCCACTGGGGAGTCCTGGCGGGCATAGCGTACTTCTCCATGGTGGGCAACTGGGCGAAGGTCCTGGTA
GTGCTGTTGCTGTTTGCCGGCGCCGACGCGGCTACTTACACCACCGGGGGGAGTGTTGCTGCTACTACGG
CTTCATTCGCCAAGCTTTTTACGCCTGGCCCCAAGCAGAATGTCCAGCTGATCA

>709_S45_L001_R1_001.fastq_123_1a_12
CCCCTACGACAGCGCTGGTAGTGGCTCAGCTACTTAGGGTCCCGCAAGCCATCTTGGACATGATCGCTGG
TGCCCACTGGGGAGTCCTGGCGGGCATAGCGTATTTCTCCATGGTGGGCAACTGGGCGAAGGTCCTGGTA
GTGCTGTTGCTGTTTGCCGGCGCTGACGCAGCCACCTACACCACCGGGGGGAGTGCTGCTGCTACTACGG
CTTCATTCGCCGGGCTTTTCAACCCGGGCGCCAGGCAGAATGTCCAGCTGATCA

>709_S45_L001_R1_001.fastq_124_1a_12
CCCCTACGACAGCGCTGGTAGTGGCTCAGCTACTTAGGGTCCCGCAAGCCATCTTGGACATGATCGCTGG
TGCCCACTGGGGAGTCCTGGCAGGCATAGCGTATTTCTCCATGGTGGGCAACTGGGCGAAGGTCCTGGTA
GTGCTGTTGCTGTTTGCCGGCGCCGACGCGGCTACTTACACCACCGGGGGGAGTGTTGCTGCTACTACGG
CTTCATTCGCCAAGCTTTTTACGCCTGGCCCCAAGCAGAATGTCCAGCTGATCA

>709_S45_L001_R1_001.fastq_125_1a_12
CCCCTACGACAGCGCTGGTAGTGGCTCAGCTACTTAGGGTCCCGCAAGCCATCTTGGACATGATCGCTGG
TGCCCACCGGGGAGTCCTGGCGGGCATAGCGTATTTCTCCATGGTGGGCAACTGGGCGAAGGTCCTGGTA
GTGCTGTTGCTGTTTGCCGGCGCCGACGCGACTACTTACACCACCGGGGGGAGTGTTGCTGCTACTACGG
CTTCATTCGCCAAGCTTTTTACGCCTGGCCCCAAGCAGAATGTCCAGCTGATCA

>709_S45_L001_R1_001.fastq_126_1a_12
CCCCTACGACAGCGCTGGTAGTGGCTCAGCTACTTAGGGTCCCGCAAGCCATCTTGGACATGATCGCTGG
TGCCCACTGGGGAGTCCTGGCGGGCATAGCGTATTTCTCCATGGTGGGCAACTGGGCGAAGGTCCTGGTA
GTGCTGTTGCTGTTTGCCGGCGCCGACGCGACTACTTACACCACCGGGGGGAGTGTTGCTGCTACTACGG
CTTCATTCGCCAAGCTTTTTACGCCTGGCCCCAAGCGGAATGTCCAGCTGATCA

>709_S45_L001_R1_001.fastq_127_1a_12
CCCCTACGACAGCGCTGGTAGTGGCTCAGCTACTTAGGGTCCCGCAGGCCATCTTGGACATGATCGCTGG
TGCCCACTGGGGAGTCCTGGCGGGCATAGCGTATTTCTCCATGGTGGGCAACTGGGCGAAGGTCCTGGTA
GTGCTGTTGCTGTTTGCCGGCGCCGACGCGGCTACTTACACCACCGGGGGGAGTGTTGCTGCTACTACGG
CTTCATTCGCCAAGCTTTTTACGCCTGGCCCCAAGCAGAATGTCCAGCTGATCA

>709_S45_L001_R1_001.fastq_128_1a_12
CCCCTACGACAGCGCTGGTAGTGGCTCAGCTACTTGGGGTCCCGCAAGCCATCTTGGACATGATCGCTGG
TGCCCACTGGGGAGTCCTGGCGGGCATAGCGTATTTCTCCATGGTGGGCAACTGGGCGAAGGTCCTGGTA
GTGCTGTTGCTGTTTGCCGGCGCCGACGCGGCTACTTACACCACCGGGGGGAGTGTTGCTGCTACTACGG
CTTCATTCGCCAAGCTTTTTACGCCTGGCCCCAAGCAGAATGTCCAGCTGATCA

>709_S45_L001_R1_001.fastq_129_1a_12
CCCCTACGACAGCGCTGGTAGTGGCTCAGCTACTTAGGGTCCCGCAAGCCATCCTGGACATGATCGCTGG
TGCCCACTGGGGAGTCCTGGCGGGCATAGCGTATTTCTCCATGGTGGGCAACTGGGCGAAGGTCCTGGTA
GTGCTGTTGCTGTTTGCCGGCGCCGACGCGGCTACTTACACCACCGGGGGGAGTGTTGCTGCTACTACGG
CTTCATTCGCCAAGCTTTTTACGCCTGGCCCCAAGCAGAATGTCCAGCTGATCA

>709_S45_L001_R1_001.fastq_130_1a_12
CCCCTACGACAGCGCTGGTAGTGGCTCAGCTACTTAGGGTCCCGCAAGCCATCTTGGACATGATCGCTGG
TGCCCACTGGGGAGTCCTGGCGGGCATAGCGTATTTCTCCATGGTGGGCAACTGGGCGAAGGTCCTGGTA
GTGCTGTCGCTGTTTGCCGGCGCCGACGCGACTACTTACACCACCGGGGGGAGTGTTGCTGCTACTACGG
CTTCATTCGCCAAGCTTTTTACGCCTGGCCCCAAGCAGAATGTCCAGCTGATCA

>709_S45_L001_R1_001.fastq_131_1a_12
CCCCTACGACAGCGCTGGTAGTGGCTCAGCTACTTAGGGTCCCGCAAGCCATCTTGGACATGATCGCTGG
TGCCCACTGGGGAGTCCTGGCGGGCATAGCGTATTTCTCCATGGTGGGCAACTGGGCGAAGGTCCTGGTA
GTGCTGTTGCTGTTTGCCGGCGCCGACGCGACTACTTACACCACCGGGGGGAGTGCTGCTGCTACTACGG
CTTCATTCGCCAAGCTTTTTACGCCTGGCCCCAAGCAGAATGTCCAGCTGATCA

>709_S45_L001_R1_001.fastq_132_1a_12
CCCCTACGACAGCGCTGGCAGTGGCTCAGCTACTTAGGGTCCCGCAAGCCATCTTGGACATGATCGCTGG
TGCCCACTGGGGAGTCCTGGCGGGCATAGCGTATTTCTCCATGGTGGGCAACTGGGCGAAGGTCCTGGTA
GTGCTGTTGCTGTTTGCCGGCGCCGACGCGGCTACTTACACCACCGGGGGGAGTGTTGCTGCTACTACGG
CTTCATTCGCCAAGCTTTTTACGCCTGGCCCCAAGCAGAATGTCCAGCTGATCA

>709_S45_L001_R1_001.fastq_133_1a_12
CCCCTACGACGGCGCTGGTAGTGGCTCAGCTACTTAGGGTCCCGCAAGCCATCTTGGACATGATCGCTGG
TGCCCACTGGGGAGTCCTGGCGGGCATAGCGTATTTCTCCATGGTGGGCAACTGGGCGAAGGTCCTGGTA
GTGCTGTTGCTGTTTGCCGGCGCCGACGCGGCTACTTACACCACCGGGGGGAGTGTTGCTGCTACTACGG
CTTCATTCGCCAAGCTTTTTACGCCTGGCCCCAAGCAGAATGTCCAGCTGATCA

>709_S45_L001_R1_001.fastq_134_1a_12
CCCCTACGACAGCGCTGGTAGTGGCTCAGCTACTTAGGGTCCCGCAAGCCATCTTGGACATGATCGCTGG
TGCCCACTGGGGAGTCCTGGCGGGCATAGCGTATTTCTCCATGGCGGGCAACTGGGCGAAGGTCCTGGTA
GTGCTGTTGCTGTTTGCCGGCGCCGACGCGGCTACTTACACCACCGGGGGGAGTGTTGCTGCTACTACGG
CTTCATTCGCCAAGCTTTTTACGCCTGGCCCCAAGCAGAATGTCCAGCTGATCA

>709_S45_L001_R1_001.fastq_135_1a_11
CCCCTACGACAGCGCTGGTAGTGGCTCAGCTACTTAGGGTCCCGCAAGCCATCTTGGACATGATCGCTGG
TGCCCACTGGGGAGTCCTGGCGGGCATAGCGTATTTCTCCATGGTGGGCAACTGGGCGAAGGTCCTGGTA
GTGCTGTTGCTGTTTGCCGGCGCCGACGCGACTACTTACACCACCGGGGGGAGTGTTGCTGCTACTACGG
CTTCATTCGCCAAGCTTTTTATGCCTGGCCCCAAGCAGAATGTCCAGCTGATCA

>709_S45_L001_R1_001.fastq_136_1a_11
CCCCTACGACAGCGCTGGTAGTGGCTCAGCTACTTAGGGTCCCGCAAGCCATCTTGGACATGACCGCTGG
TGCCCACTGGGGAGTCCTGGCGGGCATAGCGTATTTCTCCATGGTGGGCAACTGGGCGAAGGTCCTGGTA
GTGCTGTTGCTGTTTGCCGGCGCCGACGCGGCTACTTACACCACCGGGGGGAGTGTTGCTGCTACTACGG
CTTCATTCGCCAAGCTTTTTACGCCTGGCCCCAAGCAGAATGTCCAGCTGATCA

>709_S45_L001_R1_001.fastq_137_1a_11
CCCCTACGACAGCGCTGGTAGTGGCTCAGCTACTTAGGGTCCCGCAAGCCATCTTGGACATGATCGCTGG
TGCCCACTGGGGAGTCCTGGCGGGCATAGCGTATTTCTCCATGGTGGGCAACTGGGCGAAGGTCCTGGTA
GTGCTGTTGCTGTTTGCCGGCGCCGACGCGGCTACTTACACCACCGGGGGGAGTGTTGCTGCTACCACGG
CTTCATTCGCCAAGCTTTTTACGCCTGGCCCCAAGCAGAATGTCCAGCTGATCA

>709_S45_L001_R1_001.fastq_138_1a_11
CCCCTACAACAGCGCTGGTAGTGGCTCAGCTACTTAGGGTCCCGCAAGCCATCTTGGACATGATCGCTGG
TGCCCACTGGGGAGTCCTGGCGGGCATAGCGTATTTCTCCATGGTGGGCAACTGGGCGAAGGTCCTGGTA
GTGCTGTTGCTGTTTGCCGGCGCCGACGCGACTACTTACACCACCGGGGGGAGTGTTGCTGCTACTACGG
CTTCATTCGCCAAGCTTTTTACGCCTGGCCCCAAGCAGAATGTCCAGCTGATCA

>709_S45_L001_R1_001.fastq_139_1a_11
CCCCTACGACAGCGCTGGTGGTGGCTCAGCTACTTAGGGTCCCGCAAGCCATCTTGGACATGATCGCTGG
TGCCCACTGGGGAGTCCTGGCGGGCATAGCGTATTTCTCCATGGTGGGCAACTGGGCGAAGGTCCTGGTA
GTGCTGTTGCTGTTTGCCGGCGCCGACGCGACTACTTACACCACCGGGGGGAGTGTTGCTGCTACTACGG
CTTCATTCGCCAAGCTTTTTACGCCTGGCCCCAAGCAGAATGTCCAGCTGATCA

>709_S45_L001_R1_001.fastq_140_1a_11
CCCCTACGGCAGCGCTGGTAGTGGCTCAGCTACTTAGGGTCCCGCAAGCCATCTTGGACATGATCGCTGG
TGCCCACTGGGGAGTCCTGGCGGGCATAGCGTATTTCTCCATGGTGGGCAACTGGGCGAAGGTCCTGGTA
GTGCTGTTGCTGTTTGCCGGCGCCGACGCGGCTACTTACACCACCGGGGGGAGTGTTGCTGCTACTACGG
CTTCATTCGCCAAGCTTTTTACGCCTGGCCCCAAGCAGAATGTCCAGCTGATCA

>709_S45_L001_R1_001.fastq_141_1a_11
CCCCTACGACAGCGCTGGTAGTGGCTCAGCTACTTAGGGTCCCGCAAGCCATCTTGGACATGATCGCCGG
TGCCCACTGGGGAGTCCTGGCGGGCATAGCGTATTTCTCCATGGTGGGCAACTGGGCGAAGGTCCTGGTA
GTGCTGTTGCTGTTTGCCGGCGCCGACGCGGCTACTTACACCACCGGGGGGAGTGTTGCTGCTACTACGG
CTTCATTCGCCAAGCTTTTTACGCCTGGCCCCAAGCAGAATGTCCAGCTGATCA

>709_S45_L001_R1_001.fastq_142_1a_11
CCCCTACGACAGCGCTGGTAGTGGCTCAGCTACTTAGGGTCCCGCAAGCCGTCTTGGACATGATCGCTGG
TGCCCACTGGGGAGTCCTGGCGGGCATAGCGTATTTCTCCATGGTGGGCAACTGGGCGAAGGTCCTGGTA
GTGCTGTTGCTGTTTGCCGGCGCCGACGCGACTACTTACACCACCGGGGGGAGTGTTGCTGCTACTACGG
CTTCATTCGCCAAGCTTTTTACGCCTGGCCCCAAGCAGAATGTCCAGCTGATCA

>709_S45_L001_R1_001.fastq_143_1a_11
CCCCTACGACAGCGCTGGTAGTGGCTCAGCTACTTAGGGTCCCGCAAGCCATCTTGGACATGATCGCTGG
TGCCCACTGGGGAGTCCTGGCGGGCATAGCGTATTTCTCCATGGTGGGCAACTGGGCGAAGGTCCTGGTA
GTGCTGTTGCTGTTTGCCGGCGCCGACGCGGCTACTTACACCACCGGGGGAAGTGTTGCTGCTACTACGG
CTTCATTCGCCAAGCTTTTTACGCCTGGCCCCAAGCAGAATGTCCAGCTGATCA

>709_S45_L001_R1_001.fastq_144_1a_11
CCCCTACGACAGCGCTGGTAGTGGCTCAGCTACTTAGGGTCCCGCAAGCCATCTTGGACATGATCGCTGG
TGCCCACTGGGGAGTCCTGGCGGGCGTAGCGTATTTCTCCATGGTGGGCAACTGGGCGAAGGTCCTGGTA
GTGCTGTTGCTGTTTGCCGGCGCCGACGCGACTACTTACACCACCGGGGGGAGTGTTGCTGCTACTACGG
CTTCATTCGCCAAGCTTTTTACGCCTGGCCCCAAGCAGAATGTCCAGCTGATCA

>709_S45_L001_R1_001.fastq_145_1a_11
CCCCTACGACAGCGCTGGTAGTGGCTCAGCTGCTTAGGGTCCCGCAAGCCATCTTGGACATGATCGCTGG
TGCCCACTGGGGAGTCCTGGCGGGCATAGCGTATTTCTCCATGGTGGGCAACTGGGCGAAGGTCCTGGTA
GTGCTGTTGCTGTTTGCCGGCGCCGACGCGGCTACTTACACCACCGGGGGGAGTGTTGCTGCTACTACGG
CTTCATTCGCCAAGCTTTTTACGCCTGGCCCCAAGCAGAATGTCCAGCTGATCA

>709_S45_L001_R1_001.fastq_146_1a_11
CCCCTACGACAGCGCTGGTAGTGGCTCAGCTACTTAGGGTCCCGCAAGCCATCTTGGACATGATCGCTGG
TGCCCACTGGGGAGTCCTGGCGGGCATAGCGTATTTCTCCATGGTGGGCAACTGGGCGAAGGTCCTGGTA
GTGCTGTTGCTGTTTGCCGGCGCCGACGCGGCTACTTACACCACCGGGGGGAGTGTTGCTGCTACTACGG
CTTCATTCGCCAAGCTTTTTACGCCTGGCCCCAAGCAGAATGTTCAGCTGATCA

>709_S45_L001_R1_001.fastq_147_1a_11
CCCCTACGACAGCGCTGGTAGTGGCTCAGCTACTTAGGGTCCCGCAAGCCATCTTGGACATGATCGCTGG
TGCCCACTGGGGAGTCCTGGCGGGCATAGCGTATTTCTCCATGGTGGGCAACTGGGCGAAGGTCCTGGTA
GTGCTGTTGCTGTTTGCCGGCGCCGACGCGACTACTTACACCACCGGGGGGAGTGTTGCTGCTACTACGG
CTCCATTCGCCAAGCTTTTTACGCCTGGCCCCAAGCAGAATGTCCAGCTGATCA

>709_S45_L001_R1_001.fastq_148_1a_11
CCCCTACGACAGCGCTGGTAGTGGCTCAGCTACTTAGGGTCCCGCAAGCCATCTTGGACATGATCGCTGG
TGCCCACTGGGGAGTCCTGGCGGGCATAGCGTATTTTTCCATGGTGGGCAACTGGGCGAAGGTCCTGGTA
GTGCTGTTGCTGTTTGCCGGCGCCGACGCGACTACTTACACCACCGGGGGGAGTGTTGCTGCTACTACGG
CTTCATTCGCCAAGCTTTTTACGCCTGGCCCCAAGCAGAATGTCCAGCTGATCA

>709_S45_L001_R1_001.fastq_149_1a_11
CCCCTACGACAGCGCTGGTAGTGGCTCAGCTACTTAGGGTCCCGCAAGCCATCTTGGACATGATCGCTGG
TGCCCACTGGGGAGTCCTGGCGGGCATAGCGTATTTCTCCATGGTGGGCAACTGGGCGAAGGTCCTGGTA
GTGCTGTTGCTGTTTGCCGGCGCCGACGCGACTACTCACACCACCGGGGGGAGTGTTGCTGCTACTACGG
CTTCATTCGCCAAGCTTTTTACGCCTGGCCCCAAGCAGAATGTCCAGCTGATCA

>709_S45_L001_R1_001.fastq_150_1a_11
CCCCTACGACAGCGCTGGTAGTGGCTCAGCTACTTAGGGTCCCGCAAGCCATCTTGGACATGATCGCTGG
TGCCCACTGGGGAGTCCTGGCGGGCATAGCGTATTTCTCCATGGTGGGCAACTGGGCGAAGGTCCTGGTA
GTGCTGTTGCTGTTTGCCGGCGCCGACGCGGCTACTTACACCACCGGGGGGAGTGTTGCTGCTACTACGG
CTTCATTCGCCAAGCTTTTTACGCCTGGCCCCAAGCAGAATGTCCAGCTGATCG

>709_S45_L001_R1_001.fastq_151_1a_11
CCCCTACGACAGCGCTGGTAGTGGCTCAGCTACTTAGGGTCCCGCAAGCCATCTTGGACATGATCGCTGG
TGCCCACTGGGGAGTCCTGGCGGGCATAGCGTATTTCTCCATGGTGGGCAACTGGGCGAAGGTCCTGGTA
GTGCTGTTGCTGTTTGCCGGCGCCGACGCGGCTACTTACGCCACCGGGGGGAGTGTTGCTGCTACTACGG
CTTCATTCGCCAAGCTTTTTACGCCTGGCCCCAAGCAGAATGTCCAGCTGATCA

>709_S45_L001_R1_001.fastq_152_1a_11
CCCCTACGACAGCGCTGGTAGTGGCTCAGCTACTTAGGGTCCCGCAAGCCATCTTGGACATGATCGCTGG
TGCCCACTGGGGAGTCCTGGCGGGCATAGCGTATTTCTCCATGGTGGGCAACTGGGCGAGGGTCCTGGTA
GTGCTGTTGCTGTTTGCCGGCGCCGACGCGACTACTTACACCACCGGGGGGAGTGTTGCTGCTACTACGG
CTTCATTCGCCAAGCTTTTTACGCCTGGCCCCAAGCAGAATGTCCAGCTGATCA

>709_S45_L001_R1_001.fastq_153_1a_11
CCCCTACGACAGCGCTGGTAGTGGCTCAGCTACTTAGGGTCCCGCAAGCCATCTTGGACATGATCGCTGG
TGCCCACTGGGGAGTCCTGGCGGGCATAGCGTATTTCTCCATGGTGGGCAACTGGGCGAAGGTCCTGGTA
GTGCTGTTGCTGTTTGCCGGCGCCGATGCGACTACTTACACCACCGGGGGGAGTGTTGCTGCTACTACGG
CTTCATTCGCCAAGCTTTTTACGCCTGGCCCCAAGCAGAATGTCCAGCTGATCA

>709_S45_L001_R1_001.fastq_154_1a_11
CCCCTACGACAGCGCTGGTAGTGGCTCAGCTACTTAGAGTCCCGCAAGCCATCTTGGACATGATCGCTGG
TGCCCACTGGGGAGTCCTGGCGGGCATAGCGTATTTCTCCATGGTGGGCAACTGGGCGAAGGTCCTGGTA
GTGCTGTTGCTGTTTGCCGGCGCCGACGCGACTACTTACACCACCGGGGGGAGTGTTGCTGCTACTACGG
CTTCATTCGCCAAGCTTTTTACGCCTGGCCCCAAGCAGAATGTCCAGCTGATCA

>709_S45_L001_R1_001.fastq_155_1a_11
CCCCTACGACAGCGCTGGTAGTGGCTCAGCTACTTAGGGTCCCGCAAGCCATCTTGGACATGATCGCTGG
TGCCCACTGGGGAGTCCTGGCGGGCATAGCGTATTTCTCCATGGTGGGCAACTGGGCGAAGGTCCTGGTA
GTGCTGTTGCTGTTTGCCGGCGCCGACGCGACTACTTACACCACCGGGGGGAGTGTTGCTGCTACTACGG
CTTCATTCGCCAAGCTTTTTACGCCTGGCCCCAAGCAGAATATCCAGCTGATCA

>709_S45_L001_R1_001.fastq_156_1a_11
CCCCTACGACAGCGCTGGTAGTGGCTCAGCTACTTAGGGTCCCGCAAGCCATCTTGGACATGATCGCTGG
TGCCCACTGGGGAGTCCTGGCGGGCATAGCGTATTTCTCCATGGTGGGCAACTGGGCGAAGGTCCTGGTA
GTGCTGTTGCTGTTTGCCGGCGCCGACGCGACTACTTACACCACCGGAGGGAGTGTTGCTGCTACTACGG
CTTCATTCGCCAAGCTTTTTACGCCTGGCCCCAAGCAGAATGTCCAGCTGATCA

>709_S45_L001_R1_001.fastq_157_1a_10
CCCCTACGACAGCGCTGGTAGTGGCTCAGCTACTTAGGGTCCCGCAAGCCATCTTGGACATGATCGCTGG
TGCCCACTGGGGAGTCTTGGCGGGCATAGCGTATTTCTCCATGGTGGGCAACTGGGCGAAGGTCCTGGTA
GTGCTGTTGCTGTTTGCCGGCGCCGACGCGACTACTTACACCACCGGGGGGAGTGTTGCTGCTACTACGG
CTTCATTCGCCAAGCTTTTTACGCCTGGCCCCAAGCAGAATGTCCAGCTGATCA

>709_S45_L001_R1_001.fastq_158_1a_10
CCCCTACGACAGCGCTGGTAGTGGCTCAGCTACTTAGGGTCCCGCAAGCCATCTTGGACATGATCGCTGG
TGCCCACTGGGGAGTCCTGGCGGGCATAGCGTATTTCTCCATGGTGGGCAACCGGGCGAAGGTCCTGGTA
GTGCTGTTGCTGTTTGCCGGCGCCGACGCGGCTACTTACACCACCGGGGGGAGTGTTGCTGCTACTACGG
CTTCATTCGCCAAGCTTTTTACGCCTGGCCCCAAGCAGAATGTCCAGCTGATCA

>709_S45_L001_R1_001.fastq_159_1a_10
CCCCTACGACAGCGCTAGTAGTGGCTCAGCTACTTAGGGTCCCGCAAGCCATCTTGGACATGATCGCTGG
TGCCCACTGGGGAGTCCTGGCGGGCATAGCGTATTTCTCCATGGTGGGCAACTGGGCGAAGGTCCTGGTA
GTGCTGTTGCTGTTTGCCGGCGCCGACGCGGCTACTTACACCACCGGGGGGAGTGTTGCTGCTACTACGG
CTTCATTCGCCAAGCTTTTTACGCCTGGCCCCAAGCAGAATGTCCAGCTGATCA

>709_S45_L001_R1_001.fastq_160_1a_10
CCCCTACGACAGCGCTGGTAGTGGCTCAGCTACTTAGGGTCCCGCAAGCCATCTTGGACATGATCGCTGG
TGCCCACTGGGGAGTCCTGGCGGGCATAGCGTATTTCTCCATGGTGGGCAACTGGGCGAAGGTCCTGGTA
GTGCTGTTGCTGTTTGCCGGCGCCGACGCGACTACTTACACCACCGGGGGGAGTGTTGCTGCTACTACGG
CTTCATTCGCCAAGCTTTTTACGCCTGGCCCCAAGCAAAATGTCCAGCTGATCA

>709_S45_L001_R1_001.fastq_161_1a_10
CCCCTACGACAGCGCTGGTAGTGGCTCAGCTACTTAGGGTCCCGCAAGCCATCTTGGACATGATCGCTGG
TGCCCACTGGGGAGTCCTGGCGGGCATAGCGTATTCCTCCATGGTGGGCAACTGGGCGAAGGTCCTGGTA
GTGCTGTTGCTGTTTGCCGGCGCCGACGCGGCTACTTACACCACCGGGGGGAGTGTTGCTGCTACTACGG
CTTCATTCGCCAAGCTTTTTACGCCTGGCCCCAAGCAGAATGTCCAGCTGATCA

>709_S45_L001_R1_001.fastq_162_1a_10
CCCCTACGACAGCGCTGGTAGTGGCTCAGCTACTTAGGGTCCCGCAAGCCATCTTGGACATGATCGCTGG
TGCCCACTGGGGAGTCCTGGCGGGCATAGCGTATTTCTCCATGGTGGGCAACTGGGCGAAGGTCCTGGTA
GTGCTGTTGCTGTTCGCCGGCGCCGACGCGGCTACTTACACCACCGGGGGGAGTGTTGCTGCTACTACGG
CTTCATTCGCCAAGCTTTTTACGCCTGGCCCCAAGCAGAATGTCCAGCTGATCA

>709_S45_L001_R1_001.fastq_163_1a_10
CCCCTACGACAGCGCTGGTAGTGGCTCAGCTACTTAGGGTCCCGCAAGCCATCTTGGACATGATCGCTGG
TGCCCACTGGGGAGTCCTGGCGGGCATAGCGTATTTCTCCATGGTGGGCAACTGGGCGAAGGTCCTGGTA
GTGCTGTTGCTGTTTGCCGGCGCCGACACGACTACTTACACCACCGGGGGGAGTGTTGCTGCTACTACGG
CTTCATTCGCCAAGCTTTTTACGCCTGGCCCCAAGCAGAATGTCCAGCTGATCA

>709_S45_L001_R1_001.fastq_164_1a_10
CCCCTACGACAGCGCTGGTAGTGGCTCAGCTACTTAGGGTCCCGCAAGCCATCTTGGACATGATCGCTGG
TGCCCACTGGGGAGTTCTGGCGGGCATAGCGTATTTCTCCATGGTGGGCAACTGGGCGAAGGTCCTGGTA
GTGCTGTTGCTGTTTGCCGGCGCCGACGCGGCTACTTACACCACCGGGGGGAGTGTTGCTGCTACTACGG
CTTCATTCGCCAAGCTTTTTACGCCTGGCCCCAAGCAGAATGTCCAGCTGATCA

>709_S45_L001_R1_001.fastq_165_1a_10
CCCCTACGACAGCGCTGGTAGTGGCTCAGCTACTTAGGGTCCCGCAAGCCATCTTGGACATGATCACTGG
TGCCCACTGGGGAGTCCTGGCGGGCATAGCGTATTTCTCCATGGTGGGCAACTGGGCGAAGGTCCTGGTA
GTGCTGTTGCTGTTTGCCGGCGCCGACGCGACTACTTACACCACCGGGGGGAGTGTTGCTGCTACTACGG
CTTCATTCGCCAAGCTTTTTACGCCTGGCCCCAAGCAGAATGTCCAGCTGATCA

>709_S45_L001_R1_001.fastq_166_1a_10
CCCCTACGACAGCGCTGGTAGTGGCTCAGCTACTTAGGGTCCCGCAAGCCATCTTGGACATGATCGCTGG
TGCCCACTGGGGAGTCCTGGCGGGCATAGCGTATTTCTCCATGGTGGGCAACTGGGCGAAGGTCCTGGTA
GTGCTGTTGCTGTTTGCCGGCGCCGACGCGACTACTTGCACCACCGGGGGGAGTGTTGCTGCTACTACGG
CTTCATTCGCCAAGCTTTTTACGCCTGGCCCCAAGCAGAATGTCCAGCTGATCA

>709_S45_L001_R1_001.fastq_167_1a_10
CCCCTACGACAGCGCTGGTAGTGGCTCAGCTACTTAGGGTCCCGCAAGCCATCTTGGACATGATCGCTGG
TGCCCACTGGGGAGTCCTGGCGGGCATAGCGTATTTCTCCATGGTGGGCAACTGGGCGGAGGTCCTGGTA
GTGCTGTTGCTGTTTGCCGGCGCCGACGCGGCTACTTACACCACCGGGGGGAGTGTTGCTGCTACTACGG
CTTCATTCGCCAAGCTTTTTACGCCTGGCCCCAAGCAGAATGTCCAGCTGATCA

>709_S45_L001_R1_001.fastq_168_1a_10
CCCCTACGACAGCGCTGGTAGTGGCTCAGCTACTTAGGGTCCCGCAAGCCATCTTGGACATGATCGCTGG
TGCCCACTGGGGAGTCCTGGCGGGCATAGCGTATTTCTCCATGGTGGGCAACTGGGCGAAGGTCCTGGTA
GCGCTGTTGCTGTTTGCCGGCGCCGACGCGACTACTTACACCACCGGGGGGAGTGTTGCTGCTACTACGG
CTTCATTCGCCAAGCTTTTTACGCCTGGCCCCAAGCAGAATGTCCAGCTGATCA

>709_S45_L001_R1_001.fastq_169_1a_10
CCCCTACGACAGCGCTGGTAGTGGCTCAGCTACTTAGGGTCCCGCAAGCCATCTTGGACATGATCGCTGG
TGCCCACTGGGGAGTCCTGGCGGGCATAGCGTATTTCTCCATGGTGGGCAACTGGGCGAAGGTCTTGGTA
GTGCTGTTGCTGTTTGCCGGCGCCGACGCGACTACTTACACCACCGGGGGGAGTGTTGCTGCTACTACGG
CTTCATTCGCCAAGCTTTTTACGCCTGGCCCCAAGCAGAATGTCCAGCTGATCA

>709_S45_L001_R1_001.fastq_170_1a_10
CCCCTACGACAGCGCTAGTAGTGGCTCAGCTACTTAGGGTCCCGCAAGCCATCTTGGACATGATCGCTGG
TGCCCACTGGGGAGTCCTGGCGGGCATAGCGTATTTCTCCATGGTGGGCAACTGGGCGAAGGTCCTGGTA
GTGCTGTTGCTGTTTGCCGGCGCCGACGCGACTACTTACACCACCGGGGGGAGTGTTGCTGCTACTACGG
CTTCATTCGCCAAGCTTTTTACGCCTGGCCCCAAGCAGAATGTCCAGCTGATCA

>709_S45_L001_R1_001.fastq_171_1a_10
CCCCTACGACAGCGCTGGTAGTGGCTCAGCTACTTAGGGTCCCGCAAGCCATCTTGGACATGATCGCTGG
TGCCCACTGGGGAGTCCTGGCGGGCATAGCGTATTTCTCCATGGTGGGCAACTGGGCGAAGGTCCTGGTA
GTGCTGTTGCTGTTTGTCGGCGCCGACGCGACTACTTACACCACCGGGGGGAGTGTTGCTGCTACTACGG
CTTCATTCGCCAAGCTTTTTACGCCTGGCCCCAAGCAGAATGTCCAGCTGATCA

>709_S45_L001_R1_001.fastq_172_1a_10
CCCCTACGACAGCGCTGGTAGTGGCTCAGCTACTTAGGGTCCCGCAAGCCATCTTGGACATGATCGCTGG
TGCCCACTGGGGAGTCCTGGCGGGCATAGCGTATTTCTCCATGGTGGGCAACTGGGCGAAGGTCCTGGTA
GTGCTGTTGCTGTTTGCCGGCGCCGACGCGACTACTTACACCACCGGGGGGGAGTGTTGCTGCTACTACG
GCTTCATTCGCCAAGCTTTTTACGCCTGGCCCCAAGCAGAATGTCCAGCTGATCA

>709_S45_L001_R1_001.fastq_173_1a_10
CCCCTACGACAGCGCTGGTAGTGGCTCAGCTACTTAGGGTCCCGCAAGCCATCTTGGACATGATCGCTGG
TGCCCACTGGGGAGTCCTGGCGGGCATAGCGTATTTCTCCATGATGGGCAACTGGGCGAAGGTCCTGGTA
GTGCTGTTGCTGTTTGCCGGCGCCGACGCGACTACTTACACCACCGGGGGGAGTGTTGCTGCTACTACGG
CTTCATTCGCCAAGCTTTTTACGCCTGGCCCCAAGCAGAATGTCCAGCTGATCA

>709_S45_L001_R1_001.fastq_174_1a_10
CCCCTACGACAGCGCTGGTAGTGGCTCAGCTACTTAGGGTCCCGCAAGCCGTCTTGGACATGATCGCTGG
TGCCCACTGGGGAGTCCTGGCGGGCATAGCGTATTTCTCCATGGTGGGCAACTGGGCGAAGGTCCTGGTA
GTGCTGTTGCTGTTTGCCGGCGCCGACGCGGCTACTTACACCACCGGGGGGAGTGTTGCTGCTACTACGG
CTTCATTCGCCAAGCTTTTTACGCCTGGCCCCAAGCAGAATGTCCAGCTGATCA

>709_S45_L001_R1_001.fastq_175_1a_10
CCCCTACGACAGCGCTGGTAGTGGCTCAGCTACTTAGGGTCCCGCAAGCCATCTTGGACATGATCGCTGG
TGCCCACTGGGGAGTCCTGGCGGGCATAGCGTATTTCTCCATGGTGAGCAACTGGGCGAAGGTCCTGGTA
GTGCTGTTGCTGTTTGCCGGCGCCGACGCGACTACTTACACCACCGGGGGGAGTGTTGCTGCTACTACGG
CTTCATTCGCCAAGCTTTTTACGCCTGGCCCCAAGCAGAATGTCCAGCTGATCA

>709_S45_L001_R1_001.fastq_176_1a_10
CCCCTACGACAGCGCTGGTAGTGGCTCAGCTACTTAGGGTCCCGCAAGCCATCTTGGACATGATCGCTGG
TGCCCACTGGGGAGTCCTGGCGGGCATAGCGTATTTCTCCATGGTGGGCAACTGGGCAAAGGTCCTGGTA
GTGCTGTTGCTGTTTGCCGGCGCCGACGCGACTACTTACACCACCGGGGGGAGTGTTGCTGCTACTACGG
CTTCATTCGCCAAGCTTTTTACGCCTGGCCCCAAGCAGAATGTCCAGCTGATCA

>709_S45_L001_R1_001.fastq_177_1a_10
CCCCTACGACAGCGCTGGTAGTGGCTCAGCTACTTAGGGTCCCGCAAGCCATCTTAGACATGATCGCTGG
TGCCCACTGGGGAGTCCTGGCGGGCATAGCGTATTTCTCCATGGTGGGCAACTGGGCGAAGGTCCTGGTA
GTGCTGTTGCTGTTTGCCGGCGCCGACGCGACTACTTACACCACCGGGGGGAGTGTTGCTGCTACTACGG
CTTCATTCGCCAAGCTTTTTACGCCTGGCCCCAAGCAGAATGTCCAGCTGATCA

>709_S45_L001_R1_001.fastq_178_1a_10
CCCCTACGACAGCGCTGGTAGTGGCTCAGCTACTTAGGGTCCCGCAAGCCATCTTGGACATGATCGCTGG
TGCCCACTGGGGAGTCCTGGCGGGCATAGCGTATTTCTCCATGGTGGGCAACTGGGCGAAGGTCCTGGTA
GTGCTGTTGCTGTTTGCCGGCGCCGACGCGACTACTTACACCACCGGGGGGAGTGTTGCTGCTACTACGG
CTTCATTCGCCAAGCTTTTTACGCCTGGCCCCAAACAGAATGTCCAGCTGATCA

>709_S45_L001_R1_001.fastq_179_1a_10
CCCCTACGACAGCGCTGGTAGTGGCTCAGCTACTTAGGGTCCCGCAAGCCATCTTGGACATGATCGCTGG
TGCCCACTGGGGAGTCCTGGCGGGCATAGCGTATTTCTCCATGGTGGGCAACTGGGCGAAGGTCCCGGTA
GTGCTGTTGCTGTTTGCCGGCGCCGACGCGGCTACTTACACCACCGGGGGGAGTGTTGCTGCTACTACGG
CTTCATTCGCCAAGCTTTTTACGCCTGGCCCCAAGCAGAATGTCCAGCTGATCA

>709_S45_L001_R1_001.fastq_180_1a_10
CCCCTACGACAGCGCTGGTAGTGGCTCAGCTACTTAGGGTCCCACAAGCCATCTTGGACATGATCGCTGG
TGCCCACTGGGGAGTCCTGGCGGGCATAGCGTATTTCTCCATGGTGGGCAACTGGGCGAAGGTCCTGGTA
GTGCTGTTGCTGTTTGCCGGCGCCGACGCGACTACTTACACCACCGGGGGGAGTGTTGCTGCTACTACGG
CTTCATTCGCCAAGCTTTTTACGCCTGGCCCCAAGCAGAATGTCCAGCTGATCA

>709_S45_L001_R1_001.fastq_181_1a_10
CCCCTACGACAGCGCTGGTAGTGGCTCAGCTACTTAGGGTCCCGCAAGCCATCTTGGACATGATCGCTGG
TGCCCACTGGGGAGTCCTGGCGGGCATAGCGTATTTCTCCATGGTGGGCAACTGGGCGAAGGTCCTGGTA
GTGCTGTTGCTGTTTGCCGGCGCCGATGCGGCTACTTACACCACCGGGGGGAGTGTTGCTGCTACTACGG
CTTCATTCGCCAAGCTTTTTACGCCTGGCCCCAAGCAGAATGTCCAGCTGATCA

>709_S45_L001_R1_001.fastq_182_1a_10
CCCCTACGACAGCGCTGGTAGTGGCTCAGCTACTTAGGGTCCCGCAAGCCATCTTGGACATGATCGCTGG
TGCCCACTGGGGAGTCCTGGCGGGCATAGCGTATTTCTCCATGGTGGGCAACTGGGCGAAGGTCCTGGTA
GTGCTGTTGCTGTTTGCCGGCGCCGACGCGGCTACTTACACCACCGGGGGGAGTGTTGCTGCTACTACGG
CTTCATTCGCCAAGCTTTTTACGCCTGGCCCTAAGCAGAATGTCCAGCTGATCA

>709_S45_L001_R1_001.fastq_183_1a_9
CCCCTACGACAGCGCTGGTAGTGGCTCAGCTACTTAGGGTCCCGCAAGCCATCTTGGACATGATCGCTGG
TGCCCACTGGGGAGTCCTGGCGGGCATAGCGTATTTCTCCATGGTGGGCAACTGGGCGAAGGTCCTGGTA
GTGCTGTTGCTGTTTGCCGGCGCCAACGCGACTACTTACACCACCGGGGGGAGTGTTGCTGCTACTACGG
CTTCATTCGCCAAGCTTTTTACGCCTGGCCCCAAGCAGAATGTCCAGCTGATCA

>709_S45_L001_R1_001.fastq_184_1a_9
CCCCTACGACAGCGCTGGTAGTGGCTCAGCTACTTAGGGTCCCGCAAGCCATCTTGGACATGATCGCTGG
TGCCCACTGGGGAGTCCTGGCGGGCATAGCGTATTTCTCCATAGTGGGCAACTGGGCGAAGGTCCTGGTA
GTGCTGTTGCTGTTTGCCGGCGCCGACGCGACTACTTACACCACCGGGGGGAGTGTTGCTGCTACTACGG
CTTCATTCGCCAAGCTTTTTACGCCTGGCCCCAAGCAGAATGTCCAGCTGATCA

>709_S45_L001_R1_001.fastq_185_1a_9
CCCCTACGACAGCGCTGGTAGTGGCTCAGCTACTTAGGGTCCCGCAAGCCATCTTGGACATGATCGCTGG
TGCCCACTGGGGAGTCCTGGCGGGCATAGCGTATTTCTCCATGGTGGGCAACTGGGCGAAGGTCCTGGTA
GTGCTGTTGCTGTTTGCCGGCGCCGACGCGACTACTTACACCACCGGGGGGAGTGTTGCTGCTGCTACGG
CTTCATTCGCCAAGCTTTTTACGCCTGGCCCCAAGCAGAATGTCCAGCTGATCA

>709_S45_L001_R1_001.fastq_186_1a_9
CCCCTACGACAGCGCTGGTAGTGGCTCAGCTACTTAGGGTCCCGCAAGCCATCTTGGACATGATCGCTGG
TGCCCACTGGGGAGTCCTGGCGGGCATAGCGTATTTCTCCATGGTGGGCAACTGGGCGAAGGTCCTGGTA
GTGCTGTTGCTGTTTGCCGGCGCCGACGCGGCTACTTACACCACCGGGGGGAGTGTCGCTGCTACTACGG
CTTCATTCGCCAAGCTTTTTACGCCTGGCCCCAAGCAGAATGTCCAGCTGATCA

>709_S45_L001_R1_001.fastq_187_1a_9
CCCCTACGACAGCGCTGGTAGTGGCTCAGCTACTTAGGGTCCCGCAAGCCATCTTGGACATGATCGCTGG
TGCCCACTGGGGAGTCCTGGCGGGCATAGCGTATTTCTCCATGGTGGGCAACTGGGCGAAGGTCCTGGTA
GTGCTGTTGCTGTTTGCCGGTGCCGACGCGGCTACTTACACCACCGGGGGGAGTGTTGCTGCTACTACGG
CTTCATTCGCCAAGCTTTTTACGCCTGGCCCCAAGCAGAATGTCCAGCTGATCA

>709_S45_L001_R1_001.fastq_188_1a_9
CCCCTACGACAGCGCTGGTAGTGGCTCAGCTACTTAGGGTCCCGCAAGCCATCTTGGACGTGATCGCTGG
TGCCCACTGGGGAGTCCTGGCGGGCATAGCGTATTTCTCCATGGTGGGCAACTGGGCGAAGGTCCTGGTA
GTGCTGTTGCTGTTTGCCGGCGCCGACGCGACTACTTACACCACCGGGGGGAGTGTTGCTGCTACTACGG
CTTCATTCGCCAAGCTTTTTACGCCTGGCCCCAAGCAGAATGTCCAGCTGATCA

>709_S45_L001_R1_001.fastq_189_1a_9
CCCCTACGACAGCGCTGGTAGTGGCTCAGCTACTTAGGGTCCCGCAAGCCATCTTGGACATGATCGCTGG
TGCCCACTGGGGAGTCCTGGCGGGCATAGCGTATTTCTCCATGGTGGGCAACTGGGCGAAGGTCCTGGTA
GTGCTGTTGCTGTTTGCCGGCGTCGACGCGGCTACTTACACCACCGGGGGGAGTGTTGCTGCTACTACGG
CTTCATTCGCCAAGCTTTTTACGCCTGGCCCCAAGCAGAATGTCCAGCTGATCA

>709_S45_L001_R1_001.fastq_190_1a_9
CCCCTACGACAGCGCTGGTAGTGGCTCAGCTACTTAGGGTCCCGCAAGCCATCTTGGACATGATCGCTGG
TGCCCACTGGGGAGTCCTGGCGGGCATAGCGTATTTCTCCATGGTGGGCAACTGGGCGAAGGTCCTGGTA
GTGCTGTTGCTGTTTGCCGGCGCCGACGCGGCTGCTTACACCACCGGGGGGAGTGTTGCTGCTACTACGG
CTTCATTCGCCAAGCTTTTTACGCCTGGCCCCAAGCAGAATGTCCAGCTGATCA

>709_S45_L001_R1_001.fastq_191_1a_9
CCCCTACGACAGCGCTGGTAGTGGCTCAGCTACTTAGGGTCCCGCAAGCCATCTTGGACATGATCGCTGG
TGCCCACTGGGGAGTCCTGGCGGGCATAGCGTATTTCTCCATGGTGGGCAACTGGGCGAAGGTCCTGGTA
GTGCTGTTGCTGTTTGCCGGCGCCGACGCGGCTACTTACACCACTGGGGGGAGTGTTGCTGCTACTACGG
CTTCATTCGCCAAGCTTTTTACGCCTGGCCCCAAGCAGAATGTCCAGCTGATCA

>709_S45_L001_R1_001.fastq_192_1a_9
CCCCTACGACAGCGCTGGTAGTAGCTCAGCTACTTAGGGTCCCGCAAGCCATCTTGGACATGATCGCTGG
TGCCCACTGGGGAGTCCTGGCGGGCATAGCGTATTTCTCCATGGTGGGCAACTGGGCGAAGGTCCTGGTA
GTGCTGTTGCTGTTTGCCGGCGCCGACGCGACTACTTACACCACCGGGGGGAGTGTTGCTGCTACTACGG
CTTCATTCGCCAAGCTTTTTACGCCTGGCCCCAAGCAGAATGTCCAGCTGATCA

>709_S45_L001_R1_001.fastq_193_1a_9
CCCCTACGACAGCGCTGGTAGTGGCTCAGCTACTTAGGGTCCCGCAAGCCATCTTGGACATGATCGCTGG
TGCCCACTGGGGAGTCCTGGCGGGCATAGCGTATTTCTCCATGGTGGGCAACTGGGCGAAGGTCCTGGTA
GTGCTGTTGCTGTTTGCCGGCGCCGACGCGACTACTTACACCACCGGGGGGAGTGTTGCTGCTACTACGG
CTTCATTCGCTAAGCTTTTTACGCCTGGCCCCAAGCAGAATGTCCAGCTGATCA

>709_S45_L001_R1_001.fastq_194_1a_9
CCCCTACGACAGCGCTGGTAGTGGCCCAGCTACTTAGGGTCCCGCAAGCCATCTTGGACATGATCGCTGG
TGCCCACTGGGGAGTCCTGGCGGGCATAGCGTATTTCTCCATGGTGGGCAACTGGGCGAAGGTCCTGGTA
GTGCTGTTGCTGTTTGCCGGCGCCGACGCGACTACTTACACCACCGGGGGGAGTGTTGCTGCTACTACGG
CTTCATTCGCCAAGCTTTTTACGCCTGGCCCCAAGCAGAATGTCCAGCTGATCA

>709_S45_L001_R1_001.fastq_195_1a_9
CCCCTACGACAGCGCTGGTAGTGGCTCAGCTACTTAGGGTCCCGCAAGCCATCTTGGACATGATCGCTGG
TGCCCACTGGGGAGTCCTGGCGGGCATAGCGTATTTCTCCATGGTGGGCAACTGGGCGAAGGTCCTGGTA
GTGCTGTTGCTGTTTGCCGGCGCCGACGCGGCTACTTACACCACCGGGGGGAGTGTTGCTGCTACTACGG
CTTCATTCGCCAAGCTTTTTATGCCTGGCCCCAAGCAGAATGTCCAGCTGATCA

>709_S45_L001_R1_001.fastq_196_1a_9
CCCCTACGACAGCGCTGGTAGTGGCTCAGCTACTTAGGGTCCCGCAAGCCATCTTGGACATGATCGCTGG
TGCCCACTGGGGAGTCCTGGCGGGCATAGCGTATTTCTCCATGGTGGGCAACTGGGTGAAGGTCCTGGTA
GTGCTGTTGCTGTTTGCCGGCGCCGACGCGACTACTTACACCACCGGGGGGAGTGTTGCTGCTACTACGG
CTTCATTCGCCAAGCTTTTTACGCCTGGCCCCAAGCAGAATGTCCAGCTGATCA

>709_S45_L001_R1_001.fastq_197_1a_9
CCCCTACGACAGCGCTGGTAGTGGCTCAGCTACTTAGGGTCCCGCAAGCCATCTTGGACATGATCGCTGG
TGCCCACTGGGGAGTCCTGGCGGGCATAGCGTATTTCTCCATGGTGGGCAACTGGGCGAAGGTCCTGGTA
GTGCTGTTGCTGCTTGCCGGCGCCGACGCGGCTACTTACACCACCGGGGGGAGTGTTGCTGCTACTACGG
CTTCATTCGCCAAGCTTTTTACGCCTGGCCCCAAGCAGAATGTCCAGCTGATCA

>709_S45_L001_R1_001.fastq_198_1a_9
CCCCTACGACAGCGCTGGTAGTGGCTCAGCTACTTAGGGTCCCGCAAGCCATCTTGGACATGATCGCTGG
TGCCCACTGGGGAGTCCTGGCGGGCATAGCGTATTTCTCCATGGTGGGCAACTGGGCGAAGGTCCTGGTA
GTGCTGTTGCTGTTTGCCGGCGCCGACGCGACTACTTACACCACCGGGGGGAGTGTTGCTGCTACTACGG
CTTCATTCGTCAAGCTTTTTACGCCTGGCCCCAAGCAGAATGTCCAGCTGATCA

>709_S45_L001_R1_001.fastq_199_1a_9
CCCCTACGACAGCGCTGGTAGTGGCTCAGCTACTTAGGGTCCCGCAAGCCATCTTGGACATGATCGCTGG
TGCCCACTGGGGAGTCCTGGCGGGCATAGCGTATTTCTCCATGGTGGGCAACTGGGCGAAGGTCCTGGTA
GTGCTGTTGCTGTTTGCCGGCGCCGACGCGGCTACTTATACCACCGGGGGGAGTGTTGCTGCTACTACGG
CTTCATTCGCCAAGCTTTTTACGCCTGGCCCCAAGCAGAATGTCCAGCTGATCA

>709_S45_L001_R1_001.fastq_200_1a_9
CCCCTACGACAGCGCTGGTAGTGGCTCAGCTACTTAGGGTCCCGCAAGCCATCTTGGACATGATCGCTGG
TGCCCACTGGGGAGTCCTGGCGGGCATAGCGTATTTCTCCATGGTGGGCAACTGGGCGAAGGTCCTGGTA
GTGCTGTTGCTGTCTGCCGGCGCCGACGCGGCTACTTACACCACCGGGGGGAGTGTTGCTGCTACTACGG
CTTCATTCGCCAAGCTTTTTACGCCTGGCCCCAAGCAGAATGTCCAGCTGATCA

>709_S45_L001_R1_001.fastq_201_1a_9
CCCCTACGACAGCGCTGGTAGTGGCTCAGCTACTTAGGGTCCCGCGAGCCATCTTGGACATGATCGCTGG
TGCCCACTGGGGAGTCCTGGCGGGCATAGCGTATTTCTCCATGGTGGGCAACTGGGCGAAGGTCCTGGTA
GTGCTGTTGCTGTTTGCCGGCGCCGACGCGACTACTTACACCACCGGGGGGAGTGTTGCTGCTACTACGG
CTTCATTCGCCAAGCTTTTTACGCCTGGCCCCAAGCAGAATGTCCAGCTGATCA

>709_S45_L001_R1_001.fastq_202_1a_9
CCCCTACGACAGCGCTGGTAGTGGCTCAGCTACTTAGGGTCCCGCAAGCCATCTTGGACATGATCGCTGG
TGCCCACTGGGGAGTCCTGGCGGGCATAGCGTATTTCTCCATGGTGGGCAACTGGGCGAAGGTCCTGGTA
GTGCTGTTGCTGTTTGCCGGCGCCGACGCGACTACTTACACCACCGGGGGGAGTGTTGCTGCTACTACGG
CTTCATTCGCCAAGCTTTTTACGCCTAGCCCCAAGCAGAATGTCCAGCTGATCA

>709_S45_L001_R1_001.fastq_203_1a_9
CCCCTACGACAGCGCTGGTAGTGGCTCAGCTACTTAGGGTCCCGCAAGCCATCTTGGGCATGATCGCTGG
TGCCCACTGGGGAGTCCTGGCGGGCATAGCGTATTTCTCCATGGTGGGCAACTGGGCGAAGGTCCTGGTA
GTGCTGTTGCTGTTTGCCGGCGCCGACGCGGCTACTTACACCACCGGGGGGAGTGTTGCTGCTACTACGG
CTTCATTCGCCAAGCTTTTTACGCCTGGCCCCAAGCAGAATGTCCAGCTGATCA

>709_S45_L001_R1_001.fastq_204_1a_9
CCCCTACGACAGCGTTGGTAGTGGCTCAGCTACTTAGGGTCCCGCAAGCCATCTTGGACATGATCGCTGG
TGCCCACTGGGGAGTCCTGGCGGGCATAGCGTATTTCTCCATGGTGGGCAACTGGGCGAAGGTCCTGGTA
GTGCTGTTGCTGTTTGCCGGCGCCGACGCGACTACTTACACCACCGGGGGGAGTGTTGCTGCTACTACGG
CTTCATTCGCCAAGCTTTTTACGCCTGGCCCCAAGCAGAATGTCCAGCTGATCA

>709_S45_L001_R1_001.fastq_205_1a_9
CCCCTACGACAGCGCTGGTAGTGGCTCAGCTACTTAGGGTCCCGCAAGCCATCTTGGACATGATCGCTGG
TGCCCACTGGGGAGTCCTGGCGGGCATAGCGTATTTCTCCATGGTGGGCAACTGGGCGAAGGTCCTGGTA
GTGCTGTTGCTGTTTGCCGGCGCCGACGCGGCTACTTACACCACCGGGGGGAGTGTTGCTGCTACTACGG
CTTCATTCGCCAAGCTTTTTACGCCTGGCCTCAAGCAGAATGTCCAGCTGATCA

>709_S45_L001_R1_001.fastq_206_1a_9
CCCCTACGACAGCGCTGGTAGTGGCTCAGCTACTTAGGGTCCCGCAAGCCATCTTGGACGTGATCGCTGG
TGCCCACTGGGGAGTCCTGGCGGGCATAGCGTATTTCTCCATGGTGGGCAACTGGGCGAAGGTCCTGGTA
GTGCTGTTGCTGTTTGCCGGCGCCGACGCGGCTACTTACACCACCGGGGGGAGTGTTGCTGCTACTACGG
CTTCATTCGCCAAGCTTTTTACGCCTGGCCCCAAGCAGAATGTCCAGCTGATCA

>709_S45_L001_R1_001.fastq_207_1a_9
CCCCTACGACAGCGCTGGTAGTGGCTCAGCTACTTAGGGTCCCGCAAGCCATCTTGGACATGATCGCTGG
TGCCCACTGGGGAGTCCTGGCGAGCATAGCGTATTTCTCCATGGTGGGCAACTGGGCGAAGGTCCTGGTA
GTGCTGTTGCTGTTTGCCGGCGCCGACGCGGCTACTTACACCACCGGGGGGAGTGTTGCTGCTACTACGG
CTTCATTCGCCAAGCTTTTTACGCCTGGCCCCAAGCAGAATGTCCAGCTGATCA

>709_S45_L001_R1_001.fastq_208_1a_9
CCCCTACGACAGCGCTGGTAGTGGCTCAGCTACTTAGGGTCCCGCAAGCCATCTTGGACATGATCGCTGG
TGCCCACTGGGGAGTCCTGGCGGGCATAGCGTATTTCTCCATGGTGGGCAACTGGGCGAAGGTCCTGGTA
GTGCTGTTGCTGTTTGCCGGCGCCGACGCGGCTACTTACACCACCGGGGGGAGTGTTGCTGCTACTACGG
CTTCATTCGCCAAGCTTTTTACGCCCGGCCCCAAGCAGAATGTCCAGCTGATCA

>709_S45_L001_R1_001.fastq_209_1a_9
CCCCTACGACAGCGCTGGTAGTGGCTCAGCTACTTAGGGTCCCACAAGCCATCTTGGACATGATCGCTGG
TGCCCACTGGGGAGTCCTGGCGGGCATAGCGTATTTCTCCATGGTGGGCAACTGGGCGAAGGTCCTGGTA
GTGCTGTTGCTGTTTGCCGGCGCCGACGCGGCTACTTACACCACCGGGGGGAGTGTTGCTGCTACTACGG
CTTCATTCGCCAAGCTTTTTACGCCTGGCCCCAAGCAGAATGTCCAGCTGATCA

>709_S45_L001_R1_001.fastq_210_1a_9
CCCCTACGACAGCGCTGGTAGTGGCTCAGCTACTTAGGGTCCCGCAAGCCATCTTGGACATGATCGCTGG
TGCCCACTGGGGAGTCCTGGCGGGCATAGCGTATTTCTCCATGGCGGGCAACTGGGCGAAGGTCCTGGTA
GTGCTGTTGCTGTTTGCCGGCGCCGACGCGACTACTTACACCACCGGGGGGAGTGTTGCTGCTACTACGG
CTTCATTCGCCAAGCTTTTTACGCCTGGCCCCAAGCAGAATGTCCAGCTGATCA

>709_S45_L001_R1_001.fastq_211_1a_9
CCCCTACGACAGCGCTGGTAGTGGCTCAGCTACTTAGGGTCCCGCAAGCCATCTTGGACATGATCGCTGG
TGCCCACTGGGGAGTCCTGGCGGGCATGGCGTATTTCTCCATGGTGGGCAACTGGGCGAAGGTCCTGGTA
GTGCTGTTGCTGTTTGCCGGCGCCGACGCGACTACTTACACCACCGGGGGGAGTGTTGCTGCTACTACGG
CTTCATTCGCCAAGCTTTTTACGCCTGGCCCCAAGCAGAATGTCCAGCTGATCA

>709_S45_L001_R1_001.fastq_212_1a_9
CCCCTACGACAGCGCTGGTAGCGGCTCAGCTACTTAGGGTCCCGCAAGCCATCTTGGACATGATCGCTGG
TGCCCACTGGGGAGTCCTGGCGGGCATAGCGTATTTCTCCATGGTGGGCAACTGGGCGAAGGTCCTGGTA
GTGCTGTTGCTGTTTGCCGGCGCCGACGCGGCTACTTACACCACCGGGGGGAGTGTTGCTGCTACTACGG
CTTCATTCGCCAAGCTTTTTACGCCTGGCCCCAAGCAGAATGTCCAGCTGATCA

>709_S45_L001_R1_001.fastq_213_1a_9
CCCCTACGACAGCGCTGGTAGTGGCTCAGCTACTTAGGGTCCCGCAAGCCATCTTGGACATGATCGCTGG
TGCCCACTGGGGAGTCCTGGCGGGCATAGCGTATTTCTCCATGGTGGGCAACTGGGCGAAGGTCCTGGTA
GTGCTGTTGCTGTTTGCCGGCGCCGACGCGGCTACTTACACCACCGGGGGGAGTGTTGCTGCTACTACGG
CTTCGTTCGCCAAGCTTTTTACGCCTGGCCCCAAGCAGAATGTCCAGCTGATCA

>709_S45_L001_R1_001.fastq_214_1a_9
CCCCTACGACAGCGCTGGTAGTGGCTCAGCTACTTAGGGTCCCGCAAGCCATCTTGGACATGATCGCTGG
TGCCCACTGGGGAGTCCTGGCGGGCATAGCGTATTCCTCCATGGTGGGCAACTGGGCGAAGGTCCTGGTA
GTGCTGTTGCTGTTTGCCGGCGCCGACGCGACTACTTACACCACCGGGGGGAGTGTTGCTGCTACTACGG
CTTCATTCGCCAAGCTTTTTACGCCTGGCCCCAAGCAGAATGTCCAGCTGATCA

>709_S45_L001_R1_001.fastq_215_1a_8
CCCCTACGACAGCGCTGGTAGTGGCTCAGCTACTTAGGGTCCCGCAAGCCATCTTGGACATGATCGCTGG
TGCCCACTGGGGAGTCCTGGCGGGCATAGCGTATTTCTCCATGGTGGGCAACTGGGCGAAGGTCCTGGTA
GTGCTGTTGCTGTTTGCCGGCGCCGACGCGACTACTTACACCACCGGGGGGAGTGTTGCTGCTACTACGG
CTTCATTCGCCAAGCTTTTTACGCCTGGCCTCAAGCAGAATGTCCAGCTGATCA

>709_S45_L001_R1_001.fastq_217_1a_8
CCCCTACGACAGCGCTGGTAGTGGCTCAGCTACTTAGAGTCCCGCAAGCCATCTTGGACATGATCGCTGG
TGCCCACTGGGGAGTCCTGGCGGGCATAGCGTATTTCTCCATGGTGGGCAACTGGGCGAAGGTCCTGGTA
GTGCTGTTGCTGTTTGCCGGCGCCGACGCGGCTACTTACACCACCGGGGGGAGTGTTGCTGCTACTACGG
CTTCATTCGCCAAGCTTTTTACGCCTGGCCCCAAGCAGAATGTCCAGCTGATCA

>709_S45_L001_R1_001.fastq_218_1a_8
CCCCTACGACAGCGCTGGTAGTGGCTCAGCTACTTAGGGTCCCGCAATCCATCTTGGACATGATCGCTGG
TGCCCACTGGGGAGTCCTGGCGGGCATAGCGTATTTCTCCATGGTGGGCAACTGGGCGAAGGTCCTGGTA
GTGCTGTTGCTGTTTGCCGGCGCCGACGCGACTACTTACACCACCGGGGGGAGTGTTGCTGCTACTACGG
CTTCATTCGCCAAGCTTTTTACGCCTGGCCCCAAGCAGAATGTCCAGCTGATCA

>709_S45_L001_R1_001.fastq_219_1a_8
CCCCTACGACAGCGCTGGTAGTGGCTCAGCTACTTAGGGTCCCGCAAGCCATCTTGGACATGATCGCTGG
TGCCCACTGGGGAGTCCTGGCGGGCATAGCGTATTTCTCCATGGTGGGCAACTGGGCGAAGGTCCTGGTA
GTGCTGTTGCTGTTTGCCGGCGCCGACGCGACTACTTACACCACCGGGGGGAGTGTTGCTGCTACTACGG
CTTCATTCGCCAAGCTTTTTACGCCTGGTCCCAAGCAGAATGTCCAGCTGATCA

>709_S45_L001_R1_001.fastq_220_1a_8
CCCCTACGACAGCGCTGGTAGTGGCTCAGCTACTTAGGGTCCCGCAAGCCATCTTGGACATGATCGCTGG
TGCCCACTGGGGAGTCCTGGCGGGCATAGCGTATTTCTCCATGGTGGGCAACTGGGCGAAGGTCCTGGCA
GTGCTGTTGCTGTTTGCCGGCGCCGACGCGGCTACTTACACCACCGGGGGGAGTGTTGCTGCTACTACGG
CTTCATTCGCCAAGCTTTTTACGCCTGGCCCCAAGCAGAATGTCCAGCTGATCA

>709_S45_L001_R1_001.fastq_221_1a_8
CCCCTATGACAGCGCTGGTAGTGGCTCAGCTACTTAGGGTCCCGCAAGCCATCTTGGACATGATCGCTGG
TGCCCACTGGGGAGTCCTGGCGGGCATAGCGTATTTCTCCATGGTGGGCAACTGGGCGAAGGTCCTGGTA
GTGCTGTTGCTGTTTGCCGGCGCCGACGCGACTACTTACACCACCGGGGGGAGTGTTGCTGCTACTACGG
CTTCATTCGCCAAGCTTTTTACGCCTGGCCCCAAGCAGAATGTCCAGCTGATCA

>709_S45_L001_R1_001.fastq_222_1a_8
CCCCTACGACAGCGCTGGTAGTGGCTCAGCTACTTAGGGTCCCGCAAGCCATCTTGGACATGATCGCTGG
TGCCCACTGGGGAGTCCTGGCGGGCATAGCGTATTTCTCCATGGTGGGCAACTGGGCGAAGGTCCTGGTA
GTGCTGTTGCTGTTTGCCGGCGCCGGCGCGGCTACTTACACCACCGGGGGGAGTGTTGCTGCTACTACGG
CTTCATTCGCCAAGCTTTTTACGCCTGGCCCCAAGCAGAATGTCCAGCTGATCA

>709_S45_L001_R1_001.fastq_223_1a_8
CCCCTACGACAGCGCTGGTAGTGGCTCAGCTACTTAGGGTCCCGCAAGCCATCTTGGACATGATCGCTGG
TGCCCACTGGGGAGTCCTGGCGGGCATAGCGTATTTCTCCATGGTGGGCAACTGGGCGAAGGTCCTGGTA
GTGCTGTTGCTGTTTGCCGGCGCCGACGCGACTACTTACACCACCGGGGGGAGTATTGCTGCTACTACGG
CTTCATTCGCCAAGCTTTTTACGCCTGGCCCCAAGCAGAATGTCCAGCTGATCA

>709_S45_L001_R1_001.fastq_224_1a_8
CCCCTACGACAGCGCTGGTAGTGGCTCAGCTACTTAGGGTCCCGCAAGCCATCTTGGACATGATCGCTGG
TGCCCACTGGGGAGTCCTGGCGGGCATAGCGTATTTCTCCATGGTGGGCAACTGGGCGAAGGTCCTGGTA
GTGCTGTTACTGTTTGCCGGCGCCGACGCGACTACTTACACCACCGGGGGGAGTGTTGCTGCTACTACGG
CTTCATTCGCCAAGCTTTTTACGCCTGGCCCCAAGCAGAATGTCCAGCTGATCA

>709_S45_L001_R1_001.fastq_225_1a_8
CCCCTACGACAGCGCTGGTAGTGGCTCAGCTACTTAGGGTCCCGCAAGCCATCTTGGATATGATCGCTGG
TGCCCACTGGGGAGTCCTGGCGGGCATAGCGTATTTCTCCATGGTGGGCAACTGGGCGAAGGTCCTGGTA
GTGCTGTTGCTGTTTGCCGGCGCCGACGCGACTACTTACACCACCGGGGGGAGTGTTGCTGCTACTACGG
CTTCATTCGCCAAGCTTTTTACGCCTGGCCCCAAGCAGAATGTCCAGCTGATCA

>709_S45_L001_R1_001.fastq_226_1a_8
CCCCTACGACAGCGCTGGTAGTGGCTCAGCTACTTAGGGTCCCGCAAGCCATCTTGGACATGATCGCTGG
TGCCCACTGGGGAGTCCTGGCGGGCATAGCGTATTTCTCCATGGTGGGCAACTGGGCGAAGGTCCTGGTA
GTGCTGTTGCTGTTTGCCGGCGCCGACGCAGCTACTTACACCACCGGGGGGAGTGTTGCTGCTACTACGG
CTTCATTCGCCAAGCTTTTTACGCCTGGCCCCAAGCAGAATGTCCAGCTGATCA

>709_S45_L001_R1_001.fastq_227_1a_8
CCCCTACGACAGCGCTGGTAGTGGCTCAGCTACTTGGGGTCCCGCAAGCCATCTTGGACATGATCGCTGG
TGCCCACTGGGGAGTCCTGGCGGGCATAGCGTATTTCTCCATGGTGGGCAACTGGGCGAAGGTCCTGGTA
GTGCTGTTGCTGTTTGCCGGCGCCGACGCGACTACTTACACCACCGGGGGGAGTGTTGCTGCTACTACGG
CTTCATTCGCCAAGCTTTTTACGCCTGGCCCCAAGCAGAATGTCCAGCTGATCA

>709_S45_L001_R1_001.fastq_228_1a_8
CCCCTACGACAGCGCTGGTAGTGGCTCAACTACTTAGGGTCCCGCAAGCCATCTTGGACATGATCGCTGG
TGCCCACTGGGGAGTCCTGGCGGGCATAGCGTATTTCTCCATGGTGGGCAACTGGGCGAAGGTCCTGGTA
GTGCTGTTGCTGTTTGCCGGCGCCGACGCGACTACTTACACCACCGGGGGGAGTGTTGCTGCTACTACGG
CTTCATTCGCCAAGCTTTTTACGCCTGGCCCCAAGCAGAATGTCCAGCTGATCA

>709_S45_L001_R1_001.fastq_229_1a_8
CCCCTACGACAGCGCTGGTAGTGGCTCAGCTACTTAGGGTCCCGCAAGCCATCTTGGACATGATTGCTGG
TGCCCACTGGGGAGTCCTGGCGGGCATAGCGTATTTCTCCATGGTGGGCAACTGGGCGAAGGTCCTGGTA
GTGCTGTTGCTGTTTGCCGGCGCCGACGCGACTACTTACACCACCGGGGGGAGTGTTGCTGCTACTACGG
CTTCATTCGCCAAGCTTTTTACGCCTGGCCCCAAGCAGAATGTCCAGCTGATCA

>709_S45_L001_R1_001.fastq_230_1a_8
CCCCTACGACAGCGCTGGTAGTGGCTCAGCTACTTAGGGTCCCGCAAGCCATCTTGGACATGATCGCTGG
TGCCCACTGGGGAGTCCTGGTGGGCATAGCGTATTTCTCCATGGTGGGCAACTGGGCGAAGGTCCTGGTA
GTGCTGTTGCTGTTTGCCGGCGCCGACGCGGCTACTTACACCACCGGGGGGAGTGTTGCTGCTACTACGG
CTTCATTCGCCAAGCTTTTTACGCCTGGCCCCAAGCAGAATGTCCAGCTGATCA

>709_S45_L001_R1_001.fastq_231_1a_8
CCCCTACGACAGCGCTGATAGTGGCTCAGCTACTTAGGGTCCCGCAAGCCATCTTGGACATGATCGCTGG
TGCCCACTGGGGAGTCCTGGCGGGCATAGCGTATTTCTCCATGGTGGGCAACTGGGCGAAGGTCCTGGTA
GTGCTGTTGCTGTTTGCCGGCGCCGACGCGACTACTTACACCACCGGGGGGAGTGTTGCTGCTACTACGG
CTTCATTCGCCAAGCTTTTTACGCCTGGCCCCAAGCAGAATGTCCAGCTGATCA

>709_S45_L001_R1_001.fastq_232_1a_8
CCCCTACGACAGCGCTGGTAGTGGCTCAGCTACTTAGGGTCCTGCAAGCCATCTTGGACATGATCGCTGG
TGCCCACTGGGGAGTCCTGGCGGGCATAGCGTATTTCTCCATGGTGGGCAACTGGGCGAAGGTCCTGGTA
GTGCTGTTGCTGTTTGCCGGCGCCGACGCGGCTACTTACACCACCGGGGGGAGTGTTGCTGCTACTACGG
CTTCATTCGCCAAGCTTTTTACGCCTGGCCCCAAGCAGAATGTCCAGCTGATCA

>709_S45_L001_R1_001.fastq_233_1a_8
CCCCTACGACAGCGCTGGTAGTGGCTCAGCTACTTAGGATCCCGCAAGCCATCTTGGACATGATCGCTGG
TGCCCACTGGGGAGTCCTGGCGGGCATAGCGTATTTCTCCATGGTGGGCAACTGGGCGAAGGTCCTGGTA
GTGCTGTTGCTGTTTGCCGGCGCCGACGCGACTACTTACACCACCGGGGGGAGTGTTGCTGCTACTACGG
CTTCATTCGCCAAGCTTTTTACGCCTGGCCCCAAGCAGAATGTCCAGCTGATCA

>709_S45_L001_R1_001.fastq_234_1a_8
CCCCTACGACAGCGCTGGTAGTGGCTCAGCTACTTAGGGTCCCGCAAGCCATCTTGGACATGATCGCTGG
TGCCCACTGGGGAGTCCTGGCGGGCATAGCGTATTTCTCCATGGTGGGCAACTGGGCGAAGGTCCTGGTA
GTGCTGTTGCTGTTTGCCGGCGCCGACGCGGCTACTTACACCACCGGGGGGGAGTGTTGCTGCTACTACG
GCTTCATTCGCCAAGCTTTTTACGCCTGGCCCCAAGCAGAATGTCCAGCTGATCA

>709_S45_L001_R1_001.fastq_235_1a_8
CCCTTACGACAGCGCTGGTAGTGGCTCAGCTACTTAGGGTCCCGCAAGCCATCTTGGACATGATCGCTGG
TGCCCACTGGGGAGTCCTGGCGGGCATAGCGTATTTCTCCATGGTGGGCAACTGGGCGAAGGTCCTGGTA
GTGCTGTTGCTGTTTGCCGGCGCCGACGCGACTACTTACACCACCGGGGGGAGTGTTGCTGCTACTACGG
CTTCATTCGCCAAGCTTTTTACGCCTGGCCCCAAGCAGAATGTCCAGCTGATCA

>709_S45_L001_R1_001.fastq_236_1a_8
CCCCTACGACAGCGCTGGTAGTGGCTCAGCTACTTAGGGTCCCGCAAGCCATCTTGGACATGATCGCTGG
TGCCCACTGGGGAGTCCTGGCGGGCATAGCGTATTTCTCCATGGTGGGCAACTGGGCGAAGGTCCTGGTA
GTGCTGTCGCTGTTTGCCGGCGCCGACGCGGCTACTTACACCACCGGGGGGAGTGTTGCTGCTACTACGG
CTTCATTCGCCAAGCTTTTTACGCCTGGCCCCAAGCAGAATGTCCAGCTGATCA

>709_S45_L001_R1_001.fastq_237_1a_8
CCCCTACGACAGCGCTGGTAGTGGCTCAGCTACTTAGGGTCCCGCAAGCCATCTTGGACATGATCGCTGG
TGCCCACTGGGGAGTCCTGGCGGGCATAGCGTATTTCTCCATGGTGGGCAACTGGGCGAAGGTCCTGGTA
GTGCTGTTGCTGTTTGCCAGCGCCGACGCGACTACTTACACCACCGGGGGGAGTGTTGCTGCTACTACGG
CTTCATTCGCCAAGCTTTTTACGCCTGGCCCCAAGCAGAATGTCCAGCTGATCA

>709_S45_L001_R1_001.fastq_238_1a_8
CCCCTACGACAGCGCTGGTAGTGGCTCAGCTACTTAGGGTCCCGCAAGCCATCTTGGACATGATCGCTGG
TGCCCACTGGGGAGTCCTGGCGGGCATAGCGTATTTCTCCATGGTGGGCGACTGGGCGAAGGTCCTGGTA
GTGCTGTTGCTGTTTGCCGGCGCCGACGCGACTACTTACACCACCGGGGGGAGTGTTGCTGCTACTACGG
CTTCATTCGCCAAGCTTTTTACGCCTGGCCCCAAGCAGAATGTCCAGCTGATCA

>709_S45_L001_R1_001.fastq_239_1a_8
CCCCTACGACAGCGCTGGTAGTGGCTCAGCTACCTAGGGTCCCGCAAGCCATCTTGGACATGATCGCTGG
TGCCCACTGGGGAGTCCTGGCGGGCATAGCGTATTTCTCCATGGTGGGCAACTGGGCGAAGGTCCTGGTA
GTGCTGTTGCTGTTTGCCGGCGCCGACGCGACTACTTACACCACCGGGGGGAGTGTTGCTGCTACTACGG
CTTCATTCGCCAAGCTTTTTACGCCTGGCCCCAAGCAGAATGTCCAGCTGATCA

>709_S45_L001_R1_001.fastq_240_1a_8
CCCCTACGACAGCGCTGGTAGTGGCTCAGCTACTTAGGGTCCCGCAAGCCATCTTGGACATGATCGCTGG
TGCCCACTGGGGAGTCCTGGCGGGCATTGCGTATTTCTCCATGGTGGGCAACTGGGCGAAGGTCCTGGTA
GTGCTGTTGCTGTTTGCCGGCGCCGACGCGACTACTTACACCACCGGGGGGAGTGTTGCTGCTACTACGG
CTTCATTCGCCAAGCTTTTTACGCCTGGCCCCAAGCAGAATGTCCAGCTGATCA

>709_S45_L001_R1_001.fastq_241_1a_8
CCCCTACGACAGCGCTGGTAGTGGCTCAGCTACTTAGGGTCCCGCAAGCCATCTTGGACATGATCGCTGG
TGCCCACTGGGGAGTCCTGGCGGGCATAGCGTATTTCTCCATGGTGGGCAACTGGGCGAAGGTCCTGGCA
GTGCTGTTGCTGTTTGCCGGCGCCGACGCGACTACTTACACCACCGGGGGGAGTGTTGCTGCTACTACGG
CTTCATTCGCCAAGCTTTTTACGCCTGGCCCCAAGCAGAATGTCCAGCTGATCA

>709_S45_L001_R1_001.fastq_242_1a_8
CCCCTACGACAGCGCTGGTAGTGGCTCAGCTACTTAGGGTCCCGCAAGCCATCTTGGACATGATCGCTGG
TGCCCACTGGGGAGTCCTGGCGGGCATAGCGTATTTCTCCATGGTGGGCAACTGGGCGAAGGTCCTGGTA
GTGCTGTTGCTGTTTGCCGGCGCCGACGCGACTACTTACACCACCGGGGGGAGTGTTGCTGCTACTACGG
CTTCATTCGCCAAGCTTTTTACACCTGGCCCCAAGCAGAATGTCCAGCTGATCA

>709_S45_L001_R1_001.fastq_243_1a_8
CCCCTACGACAGCGCTGGTAGTGGCTCAGCTACTTAGGGTCCCGCAAGCCATCTTGGACATGATCGCTGG
TGCCCACTGGGGAGTCCTGGCGGGCATAGCGTATTTCTCCATGGTGGGCAACTGGGCGAAGGTCCTGGTA
GTGCTGTTGCTGTTTGCCGGCGCCGACGCGGCTACTTACACCACCGGGGGGAGTGTTGCTGCTACTACGG
CTTCATTCGCCAAGCTTTTTACGCCTGGCCCCAGGCAGAATGTCCAGCTGATCA

>709_S45_L001_R1_001.fastq_244_1a_8
CCCCTACGACAGCGCTGGTAGTGGCTCAGCTACTTAGGGTCCCGCAAGCCATCTTGGACATGATCGCTGG
TGCCCACTGGGGAGTCCTGGCGGGCATAGCGTATTTCTCCATGGTGGGCAACTGGGCGAAGGTCCTGGTA
GTGCTGTTGCTGTTTGCCGGCGCCGACGCGGCTACTTACACCACCGGGGGGAGTGTTGCTGCTACTACGG
CTTCATTCGCCAAGCTTTTTACGCCTGGCCCCAAGCGGAATGTCCAGCTGATCA

>709_S45_L001_R1_001.fastq_245_1a_8
CCCCTACGACAGCGCTGGTAGTGGCTCAGCTACTTAGGGTCCCGCAAGCCATCTTGGACATGATCGCTGG
TGCCCACTGGGGAGTCCTGGCGGGCATAGCGTATTTCTCCATGGTGGGCAACTGGGCGAAGGTCCTGGTA
GTGCTGTTGCTGTTTGCCGGCGCCGACGCGACTACTTACACCACCGGGGGGAGTGTTGCTGCTACTGCGG
CTTCATTCGCCAAGCTTTTTACGCCTGGCCCCAAGCAGAATGTCCAGCTGATCA

>709_S45_L001_R1_001.fastq_246_1a_8
CCCCTACGACAGCGCTGGTAGTGGCTCAGCTACTTAGGGTCCCGCAAGCCATCTTGGACATGATCGCTGG
TGCCCACTGGGGAGTCCTGACGGGCATAGCGTATTTCTCCATGGTGGGCAACTGGGCGAAGGTCCTGGTA
GTGCTGTTGCTGTTTGCCGGCGCCGACGCGGCTACTTACACCACCGGGGGGAGTGTTGCTGCTACTACGG
CTTCATTCGCCAAGCTTTTTACGCCTGGCCCCAAGCAGAATGTCCAGCTGATCA

>709_S45_L001_R1_001.fastq_247_1a_8
CCCCTACGACAGCGCTGGTAGTGGCTCAGCTACTTAGGGTCCCGCAAGCCATCTCGGACATGATCGCTGG
TGCCCACTGGGGAGTCCTGGCGGGCATAGCGTATTTCTCCATGGTGGGCAACTGGGCGAAGGTCCTGGTA
GTGCTGTTGCTGTTTGCCGGCGCCGACGCGGCTACTTACACCACCGGGGGGAGTGTTGCTGCTACTACGG
CTTCATTCGCCAAGCTTTTTACGCCTGGCCCCAAGCAGAATGTCCAGCTGATCA

>709_S45_L001_R1_001.fastq_248_1a_8
CCCCTACGACAGCGCTGGTAGTGGCTCAGCTACTTAGGGTCCCGCAAGCCATCTTGGACATGATCGCTGG
TGCCCACTGGGGAGTCCTGGCGGGCATAGCATATTTCTCCATGGTGGGCAACTGGGCGAAGGTCCTGGTA
GTGCTGTTGCTGTTTGCCGGCGCCGACGCGACTACTTACACCACCGGGGGGAGTGTTGCTGCTACTACGG
CTTCATTCGCCAAGCTTTTTACGCCTGGCCCCAAGCAGAATGTCCAGCTGATCA

>709_S45_L001_R1_001.fastq_249_1a_8
CCCCTACGACAGCGCTGGTAGTGGCTCAGCTACTTAGGGTCCCGCAAGCCATCTTGGACATGATCGCTGG
TGCCCACTGGGGAGTCCTGGCGGGCATAGCGTATTTCTCCACGGTGGGCAACTGGGCGAAGGTCCTGGTA
GTGCTGTTGCTGTTTGCCGGCGCCGACGCGACTACTTACACCACCGGGGGGAGTGTTGCTGCTACTACGG
CTTCATTCGCCAAGCTTTTTACGCCTGGCCCCAAGCAGAATGTCCAGCTGATCA

>709_S45_L001_R1_001.fastq_250_1a_8
CCCCTACGACAGCGCTGGTAGTGGCTCAGCTACTTAGGGTCCCGCAAGCCATCTTGGACATGATCACTGG
TGCCCACTGGGGAGTCCTGGCGGGCATAGCGTATTTCTCCATGGTGGGCAACTGGGCGAAGGTCCTGGTA
GTGCTGTTGCTGTTTGCCGGCGCCGACGCGGCTACTTACACCACCGGGGGGAGTGTTGCTGCTACTACGG
CTTCATTCGCCAAGCTTTTTACGCCTGGCCCCAAGCAGAATGTCCAGCTGATCA

>709_S45_L001_R1_001.fastq_251_1a_8
CCCCTACGACAGCGCTGGTAGTGGCTCAGCTACTTAGGGTCCCGCAAGCCATCTTGGACATGATCGCTGG
TGCCCACTGGGGAGTCCTGGCGGGCATAGCGTATTTCTCCATGGTGGGCAACTGGGCGAAGGTCCTGGTA
GTGCTGTTGCTGTTTGCCGGCGCCGACGCGACTGCTTACACCACCGGGGGGAGTGTTGCTGCTACTACGG
CTTCATTCGCCAAGCTTTTTACGCCTGGCCCCAAGCAGAATGTCCAGCTGATCA

>709_S45_L001_R1_001.fastq_252_1a_8
CCCCTACGACAGCGCTGGTAGTGGCTCAGCTACTTAGGGTCCCGCAAGCTATCTTGGACATGATCGCTGG
TGCCCACTGGGGAGTCCTGGCGGGCATAGCGTATTTCTCCATGGTGGGCAACTGGGCGAAGGTCCTGGTA
GTGCTGTTGCTGTTTGCCGGCGCCGACGCGGCTACTTACACCACCGGGGGGAGTGTTGCTGCTACTACGG
CTTCATTCGCCAAGCTTTTTACGCCTGGCCCCAAGCAGAATGTCCAGCTGATCA

>709_S45_L001_R1_001.fastq_253_1a_8
CCCCTACGACAGCGCTGGTAGTGGCTCAGCTACTTAGGGTCCCGCAAGCCATCTTGGACATGATCGCTGG
TGCCCACTGGGGAGTCCTGGCGGGCATAGCGTATTTCTCCATGGTGGGCAACTGGGCGAAGGTCCTAGTA
GTGCTGTTGCTGTTTGCCGGCGCCGACGCGGCTACTTACACCACCGGGGGGAGTGTTGCTGCTACTACGG
CTTCATTCGCCAAGCTTTTTACGCCTGGCCCCAAGCAGAATGTCCAGCTGATCA

>709_S45_L001_R1_001.fastq_254_1a_7
CCCCTACGACAGCGCTGGTAGTAGCTCAGCTACTTAGGGTCCCGCAAGCCATCTTGGACATGATCGCTGG
TGCCCACTGGGGAGTCCTGGCGGGCATAGCGTATTTCTCCATGGTGGGCAACTGGGCGAAGGTCCTGGTA
GTGCTGTTGCTGTTTGCCGGCGCCGACGCGGCTACTTACACCACCGGGGGGAGTGTTGCTGCTACTACGG
CTTCATTCGCCAAGCTTTTTACGCCTGGCCCCAAGCAGAATGTCCAGCTGATCA

>709_S45_L001_R1_001.fastq_255_1a_7
CCCCTACGACAGCGCTGGTAGTGGCTCAGCTACTTAGGGTCCCGCAAGCCATCTTGGACATGATCGCTGG
TGCCCACTGGGGAGTCCTGGCGGGCATAGCGTATTTCTCCATGGTGGGCAACTGGGCGAAGGTCCTGGTA
GTGCTGTTGCTGTTTGCCGGCGCCGACGCGGCTACTTACACCACCGGGGGGAGTGTTGCTGCTACTACGG
CTTCATTCGCCAAGCTTTTTACGCCTGGCCCCAAGCAGAATGCCCAGCTGATCA

>709_S45_L001_R1_001.fastq_256_1a_7
CCCCTACGACAGCGCTGGTAGTGGCTCAGCTACTTAGGGTCCCGCAAGCCATCTTGGACATGATCGCTGG
TGCCCACTGGGGAGTCCTGGCGGGCATAGCGTATTTCTCCATGGTGGGCAACTGGGCGAAGGTCCTGGTA
GTGCTGTTGCTGTTTGCCGGCGCCGACGCGGCTACTTACACCACCGGGGGGAGTGTTGCTGCTACTACGG
CTTCATTCGCCAAGCTTTTTACGCCTGGCCCCAAGCAGAATGTCCGGCTGATCA

>709_S45_L001_R1_001.fastq_257_1a_7
CCCCTACGACAGCGCTGGTAGTGGCTCAGCTACTTAGGGTCCCGCAAGCCATCTTGGACATGATCGCTGG
TGCCCACTGGGGAGTCCTGGCGGGCATAGCGTATTTCTCCATGGTGGGCAACTGGGCGAAGGTCCTGGTA
GTGCTGTTGCTGTTTGCCGGCGCCGACGCGACTACTTACACCACCGGGGGGAGTGTTGCTGGTACTACGG
CTTCATTCGCCAAGCTTTTTACGCCTGGCCCCAAGCAGAATGTCCAGCTGATCA

>709_S45_L001_R1_001.fastq_258_1a_7
CCCCTACGACAGCGCTGGTAGTGGCTCAGCTACTTAGGGTCCCGCAAGCCATCTTGGACATGATCGCTGG
TGCCCGCTGGGGAGTCCTGGCGGGCATAGCGTATTTCTCCATGGTGGGCAACTGGGCGAAGGTCCTGGTA
GTGCTGTTGCTGTTTGCCGGCGCCGACGCGGCTACTTACACCACCGGGGGGAGTGTTGCTGCTACTACGG
CTTCATTCGCCAAGCTTTTTACGCCTGGCCCCAAGCAGAATGTCCAGCTGATCA

>709_S45_L001_R1_001.fastq_259_1a_7
CCCCTACGACAGCGCTGGTAGTGGCTCAGCTACTTAGGGTCCCGCAAGCCATCTTGGACATGATCGCTGG
TGCCCACTGGGGAGTCCTGGCGGGCATAGCGTATTTCTCCATGGTGGGCAACTGGGCGAAGGTCCTGGTA
GTGCTGTTGCTGCTTGCCGGCGCCGACGCGACTACTTACACCACCGGGGGGAGTGTTGCTGCTACTACGG
CTTCATTCGCCAAGCTTTTTACGCCTGGCCCCAAGCAGAATGTCCAGCTGATCA

>709_S45_L001_R1_001.fastq_260_1a_7
CCCCTACGACAGCGCTGGTAGTGGCTCAGCTACTTAGGGTCCCGCAAGCCATCTTGGACATGATCGCTGG
TGCCCACTGGGGAGTCCTGGCGGGCATAGCGTATTTCTCCATGGTGGGCAACTGGGCGAAGGTCCTGGTA
GTGCTGTTGCTGTTTGCCGGCGCCGACGCGGCTACTTACACCACCGGGGGGAGTGTTGCTGTTACTACGG
CTTCATTCGCCAAGCTTTTTACGCCTGGCCCCAAGCAGAATGTCCAGCTGATCA

>709_S45_L001_R1_001.fastq_261_1a_7
CCCCTACGACAGCGCTGGTAGTGGCTCAGCTACTTAGGGTCCCGCAAGCCATCTTGGACATGATCGCTGG
TGCCCACTGGGGAGTCCTAGCGGGTATAGCGTATTTCTCCATGGTGGGCAACTGGGCGAAGGTCCTGGTA
GTGCTGTTGCTGTTTGCCGGCGCTGACGCAACCACCTACACCACCGGGGGGAGTGTTGCTGCTACTACGG
CTTCATTCGCCAAGCTTTTTACGCCTGGCCCCAAGCAGAATGTCCAGCTGATCA

>709_S45_L001_R1_001.fastq_262_1a_7
CCCCTACGACAGCGCTGGTAGTGGCTCAGCTACTTAGGGTCCCGCAAGCCATCTTGGACATGATCGCTGG
TGCCCACTGGGGAGTCCTGGCGGGCATAGCGTATTTCTCCGTGGTGGGCAACTGGGCGAAGGTCCTGGTA
GTGCTGTTGCTGTTTGCCGGCGCCGACGCGGCTACTTACACCACCGGGGGGAGTGTTGCTGCTACTACGG
CTTCATTCGCCAAGCTTTTTACGCCTGGCCCCAAGCAGAATGTCCAGCTGATCA

>709_S45_L001_R1_001.fastq_263_1a_7
CCCCTACGACAGCGCTGGTAGTGGCTCAGCTACTTAGGGTCCCGCAAGCCATCTTGGACATGATCGCTGG
TGCCCACTGGGGAGTCCTGGCGGGCATAGCGTATTTCTCCATGGTGGGCAACTGGGCGAAGGTCCTGGTA
GTGCTGTTGCTGTTTGCCGGCGCCAACGCGGCTACTTACACCACCGGGGGGAGTGTTGCTGCTACTACGG
CTTCATTCGCCAAGCTTTTTACGCCTGGCCCCAAGCAGAATGTCCAGCTGATCA

>709_S45_L001_R1_001.fastq_264_1a_7
CCCCTACGACAGCGCTGGTAGTGGCTCAGCTACTTAGGGTCCCGCAAGCCATCTTGGACATGATCGCTGG
TGCCCACTGGGGAGTCCTGGCGGGCATAGCGTATCTCTCCATGGTGGGCAACTGGGCGAAGGTCCTGGTA
GTGCTGTTGCTGTTTGCCGGCGCCGACGCGGCTACTTACACCACCGGGGGGAGTGTTGCTGCTACTACGG
CTTCATTCGCCAAGCTTTTTACGCCTGGCCCCAAGCAGAATGTCCAGCTGATCA

>709_S45_L001_R1_001.fastq_265_1a_7
CCCCTACGACAGCGCTGGTAGTGGCTCAGCTACTTAGGGTCTCGCAAGCCATCTTGGACATGATCGCTGG
TGCCCACTGGGGAGTCCTGGCGGGCATAGCGTATTTCTCCATGGTGGGCAACTGGGCGAAGGTCCTGGTA
GTGCTGTTGCTGTTTGCCGGCGCCGACGCGACTACTTACACCACCGGGGGGAGTGTTGCTGCTACTACGG
CTTCATTCGCCAAGCTTTTTACGCCTGGCCCCAAGCAGAATGTCCAGCTGATCA

>709_S45_L001_R1_001.fastq_266_1a_7
CCCCTACGACAGCGCTGGTAGTGGCTCAGCTACTCAGGGTCCCGCAAGCCATCTTGGACATGATCGCTGG
TGCCCACTGGGGAGTCCTGGCGGGCATAGCGTATTTCTCCATGGTGGGCAACTGGGCGAAGGTCCTGGTA
GTGCTGTTGCTGTTTGCCGGCGCCGACGCGGCTACTTACACCACCGGGGGGAGTGTTGCTGCTACTACGG
CTTCATTCGCCAAGCTTTTTACGCCTGGCCCCAAGCAGAATGTCCAGCTGATCA

>709_S45_L001_R1_001.fastq_267_1a_7
CCCCTACGACAGCGCTGGTAGTGGCTCAGCTACTTAGGGTCCCGCAAGCCATCTTGGACATGATCGCTGG
TGCCCACTGGGGAGTCCTGGCGGGCATAGCGTATTTCTCCATGGTGGGCAACTGGGCGAAGGTCCTGATA
GTGCTGTTGCTGTTTGCCGGCGCCGACGCGACTACTTACACCACCGGGGGGAGTGTTGCTGCTACTACGG
CTTCATTCGCCAAGCTTTTTACGCCTGGCCCCAAGCAGAATGTCCAGCTGATCA

>709_S45_L001_R1_001.fastq_268_1a_7
CCCCTACGACAGCGCTGGTAGTGGCTCAGCTACTTAGGGTCCCGCAAGCCATCTTGGACATGATCGCTGG
TGCCCACTGGGGAGTCCTGGCGGGCATAGCGTATTTCTCCATGGTGGGCAACTGGGCGAAGGTCCCGGTA
GTGCTGTTGCTGTTTGCCGGCGCCGACGCGACTACTTACACCACCGGGGGGAGTGTTGCTGCTACTACGG
CTTCATTCGCCAAGCTTTTTACGCCTGGCCCCAAGCAGAATGTCCAGCTGATCA

>709_S45_L001_R1_001.fastq_269_1a_7
CCCCTACGACAGCGCTGGTAGTGGCTCAGCTACTTAGGGTCCCGCGAGCCATCTTGGACATGATCGCTGG
TGCCCACTGGGGAGTCCTGGCGGGCATAGCGTATTTCTCCATGGTGGGCAACTGGGCGAAGGTCCTGGTA
GTGCTGTTGCTGTTTGCCGGCGCCGACGCGGCTACTTACACCACCGGGGGGAGTGTTGCTGCTACTACGG
CTTCATTCGCCAAGCTTTTTACGCCTGGCCCCAAGCAGAATGTCCAGCTGATCA

>709_S45_L001_R1_001.fastq_270_1a_7
CCCCTACGACAGCGCTGGTAGTGGCTCAGCTACTTAGGGTCCCGCAAGCCATCTTGGACATGATCGCTGG
TGCCCGCTGGGGAGTCCTGGCGGGCATAGCGTATTTCTCCATGGTGGGCAACTGGGCGAAGGTCCTGGTA
GTGCTGTTGCTGTTTGCCGGCGCCGACGCGACTACTTACACCACCGGGGGGAGTGTTGCTGCTACTACGG
CTTCATTCGCCAAGCTTTTTACGCCTGGCCCCAAGCAGAATGTCCAGCTGATCA

>709_S45_L001_R1_001.fastq_271_1a_7
CCCCCACGACAGCGCTGGTAGTGGCTCAGCTACTTAGGGTCCCGCAAGCCATCTTGGACATGATCGCTGG
TGCCCACTGGGGAGTCCTGGCGGGCATAGCGTATTTCTCCATGGTGGGCAACTGGGCGAAGGTCCTGGTA
GTGCTGTTGCTGTTTGCCGGCGCCGACGCGGCTACTTACACCACCGGGGGGAGTGTTGCTGCTACTACGG
CTTCATTCGCCAAGCTTTTTACGCCTGGCCCCAAGCAGAATGTCCAGCTGATCA

>709_S45_L001_R1_001.fastq_272_1a_7
CCCCTACGACAGCGCTGGTAGTGGCTCAGCTACTTAGGGTTCCGCAAGCCATCTTGGACATGATCGCTGG
TGCCCACTGGGGAGTCCTGGCGGGCATAGCGTATTTCTCCATGGTGGGCAACTGGGCGAAGGTCCTGGTA
GTGCTGTTGCTGTTTGCCGGCGCCGACGCGGCTACTTACACCACCGGGGGGAGTGTTGCTGCTACTACGG
CTTCATTCGCCAAGCTTTTTACGCCTGGCCCCAAGCAGAATGTCCAGCTGATCA

>709_S45_L001_R1_001.fastq_273_1a_7
CCCCTACGACAGCGCTGGTAGTGGCTCAGCTACTTAGGGTCCCGCAAGCCATCTTGGACATGATCGCTGG
TGCCCACTGGGGAGTCCTGGCGGGCATAGCGTATTTCTCCATGGTGGGCAACTGGGCGAAGGTCCTGGTA
GTGCTGTTGCTGTTTGCCGGCGCCGACGCGACTACTTACACCACCGAGGGGAGTGTTGCTGCTACTACGG
CTTCATTCGCCAAGCTTTTTACGCCTGGCCCCAAGCAGAATGTCCAGCTGATCA

>709_S45_L001_R1_001.fastq_274_1a_7
CCCCTACGACAGCGCTGGTAGTGGCTCAGCTACTTAGGGTCCCGCAAGCCATCTTGGACATGATCGCTGG
TGCCCACTGGGGAGTCCTGGCGGGCATAGCGTATTTCTCCATGGTGGGCAACTGGGCGAAGGTCCTGGTA
GTGCTGTTGCTGTTTGCCGGCACCGACGCGGCTACTTACACCACCGGGGGGAGTGTTGCTGCTACTACGG
CTTCATTCGCCAAGCTTTTTACGCCTGGCCCCAAGCAGAATGTCCAGCTGATCA

>709_S45_L001_R1_001.fastq_275_1a_7
CCCCTACGACAGCGCTGGTAGTGGCTCAGCTACTTAGGGTCCCGCAAGCCATCTTGGACATGATCGCTGG
TGCCCACTGGGGAGTCCTGGCGGGCATAGCGTATTTCTCCATGGTGGGCAACTGGGCGAAGGTCCTGGTA
GTGCTGTTGCTGTTTGCCGGCGCCGACGCGGCTACTTACACCACCGGGGGGAGTGTTGCTGCTACTACGG
CTTCATTCGCCAAGCTTTTTACGCCTGGCCCCAAGCAGAATGTCCAGCTGGTCA

>709_S45_L001_R1_001.fastq_276_1a_7
CCCCTACGACAGCGCTGGTAGTGGCTCAGCTACTTAGGGTCCCGCAAGCCATCTTGGACATGATCGCTGG
TGCCCACTGGGGAGTCCTGGCGGGCATAGCGTATTTCTCCATGGTGGGCAACTGGGCGAAGGTCCTGGTA
GTGTTGTTGCTGTTTGCCGGCGCCGACGCGGCTACTTACACCACCGGGGGGAGTGTTGCTGCTACTACGG
CTTCATTCGCCAAGCTTTTTACGCCTGGCCCCAAGCAGAATGTCCAGCTGATCA

>709_S45_L001_R1_001.fastq_277_1a_7
CCCCTACGACAGCGCTGGTAGTGGCTCAGCTACTTAGGGTCCCGCAAGCCATCTTGGACATGATCGCTGG
TGCCCACTGGGGAGTCCTGGCGGGCATAGCGTATTTCTCCATGGTGGGCAACTGGGCGAAGGTCCTGGTA
GTGCTGTTGCTGTTTGCCGGCGCCGACGCGGCTACTTACACCACCGGGGGGAGTGTTGCTGCTACTACGG
CTTCATCCGCCAAGCTTTTTACGCCTGGCCCCAAGCAGAATGTCCAGCTGATCA

>709_S45_L001_R1_001.fastq_278_1a_7
CCCCTACGACAGCGCTGGTAGTGGCTCAGCTACTTAGGGTCCCGCAAGCCATCTTGGACATGATCGCTGG
TGCCCACTGGGGAGTCCTGGCGGGCATAGCGTATTTCTCCATGGTGGGCAACTGGGCGAAGGTCCTGGTA
GTGCTGTTGCTGTTTGCCGGCGCCGACGCGGCTACTTACACCACCGGGGGGAGTGTTGCTGCTACTACGG
CTTCATTCGCCAAGCTTTTTACGCCTGGCTCCAAGCAGAATGTCCAGCTGATCA

>709_S45_L001_R1_001.fastq_279_1a_7
CCCCTACAACAGCGCTGGTAGTGGCTCAGCTACTTAGGGTCCCGCAAGCCATCTTGGACATGATCGCTGG
TGCCCACTGGGGAGTCCTGGCGGGCATAGCGTATTTCTCCATGGTGGGCAACTGGGCGAAGGTCCTGGTA
GTGCTGTTGCTGTTTGCCGGCGCCGACGCGGCTACTTACACCACCGGGGGGAGTGTTGCTGCTACTACGG
CTTCATTCGCCAAGCTTTTTACGCCTGGCCCCAAGCAGAATGTCCAGCTGATCA

>709_S45_L001_R1_001.fastq_280_1a_7
CCCCTACGACAGCGCTGGTAGTGGCTCAGCTACTTAGGGTCCCGCAAGCCATCTTGGACATGATCGCTGG
TGCCCACTGGGGAGTCCTGGCGGGCATAGCGTATTTCTCCATGGTGGGCAACTGGGCGAAGGTCCTGGTA
GTGCTGTTGTTGTTTGCCGGCGCCGACGCGACTACTTACACCACCGGGGGGAGTGTTGCTGCTACTACGG
CTTCATTCGCCAAGCTTTTTACGCCTGGCCCCAAGCAGAATGTCCAGCTGATCA

>709_S45_L001_R1_001.fastq_281_1a_7
CCCCTACGACAGCGCTGGTAGTGGCTCAGCTACTTAGGGTCCCGCAAGCCATCTTGGACATGATCGCTGG
TGCCCACTGGGGAGTCCTGGCGGGCATAGCGTATTTCTCCATGGTGGGCAACTGGGCGAAGGTCCTGGTA
GTGCTGTTGCTGTTTGCCGGCGCCGACGCGACTACTTACACCACCGGGGGGAGTGTTGCTGCTACTACGG
CTTCATTCGCCAAGCTTTTTACGCCTGGCCCCAAGCAGAATGTCCAGCTGGTCA

>709_S45_L001_R1_001.fastq_282_1a_7
CCCCTACGACAGCGCTGGTAGTGGCTCAGCTACTTAGGGTCCCGCAAGCCATCTTGGACATGATCGCTGG
TGCCCACTGGGGAGTCCTGGCGGGCATAGCGTATTTCTCCATGGTGGGCAACTGGGCGAAGGTCCTGGTA
GTGCTGTTGCTGTTTGCCGGCGCCGACGCGGCTACTTACACCACCGGGGGGAGTGTTGCTGCTACTACGG
CTTCATTCGCCAAGCTTTTTACGCCTGGTCCCAAGCAGAATGTCCAGCTGATCA

>709_S45_L001_R1_001.fastq_283_1a_7
CCCCTACGACAGTGCTGGTAGTGGCTCAGCTACTTAGGGTCCCGCAAGCCATCTTGGACATGATCGCTGG
TGCCCACTGGGGAGTCCTGGCGGGCATAGCGTATTTCTCCATGGTGGGCAACTGGGCGAAGGTCCTGGTA
GTGCTGTTGCTGTTTGCCGGCGCCGACGCGACTACTTACACCACCGGGGGGAGTGTTGCTGCTACTACGG
CTTCATTCGCCAAGCTTTTTACGCCTGGCCCCAAGCAGAATGTCCAGCTGATCA

>709_S45_L001_R1_001.fastq_284_1a_7
CCCCTACGACAGCGCTGGTAGTGGCTCAGCTACTTAGGGTCCCGCAAGCCATCTTGGACATGATCGCTGG
TGCCCACTGGGGAGTCCTGGCGGGCATAGCGTATTTCTCCATGGTGGGCAACTGGGCGAAGGTCCTGGTA
GTGCTGTTGCTGTTTGCCGGCGCCGACGCGGCTACTTACACCACCGGGGGGAGTGTTGCTGCTACTACGG
CTTCATTCGCCAAGCTTTTTACGCCTGGCCCCAAGCAGAATATCCAGCTGATCA

>709_S45_L001_R1_001.fastq_285_1a_7
CCCCTACGACAGCGCTGGTAGTGGCTCAGCTACTTAGGGTCCCGCAAGCCATCTTGGACATGATCGCTGG
TGCCCACTGGGGAGTCCTGGCGGGCATAGCGTATTTCTCCATGGTGGGCAACTGGGCGAAGGTCCTGGTA
GTGCTGTTGCTGTTTGCCGGCGCCGACGCGGCTACTTACACCACCGGGGGGAGTGTTGCTGCTACTACGG
CTTCATTCGCCAAGCTTTTTACACCTGGCCCCAAGCAGAATGTCCAGCTGATCA

>709_S45_L001_R1_001.fastq_286_1a_7
TCCCTACGACAGCGCTGGTAGTGGCTCAGCTACTTAGGGTCCCGCAAGCCATCTTGGACATGATCGCTGG
TGCCCACTGGGGAGTCCTGGCGGGCATAGCGTATTTCTCCATGGTGGGCAACTGGGCGAAGGTCCTGGTA
GTGCTGTTGCTGTTTGCCGGCGCCGACGCGGCTACTTACACCACCGGGGGGAGTGTTGCTGCTACTACGG
CTTCATTCGCCAAGCTTTTTACGCCTGGCCCCAAGCAGAATGTCCAGCTGATCA

>709_S45_L001_R1_001.fastq_287_1a_7
CCCCTACGACAGCGCTGGTAGTGGCTCAGCTACTTAGGGTCCCGCAAGCCATCTTGGACATGATCGCTGG
TGCCCACTGGGGAGTCCTAGCGGGCATAGCGTATTTCTCCATGGTGGGCAACTGGGCGAAGGTCCTGGTA
GTGCTGTTGCTGTTTGCCGGCGCTGACGCAGCCACCTACACCACCGGGGGGAGTGCTGCTGCTACTACGG
CTTCATTCGCCGGGCTTTTCATGCCGGGCGCCAGGCAGAATGTCCAGCTGATCA

>709_S45_L001_R1_001.fastq_288_1a_7
CCCCTACGACAGCGCTGGTAGTGGCTCAGCTACTTAGGGTCCCGCAAGCCATCTTGGACATGATCGCTGG
TGCCCACTGGGGAGTCCTGGCGGGCATAGCGTATTTCTCCATGGTGGGCAACTGGGCGAAGGTCCTAGTA
GTGCTGTTGCTGTTTGCCGGCGCCGACGCGACTACTTACACCACCGGGGGGAGTGTTGCTGCTACTACGG
CTTCATTCGCCAAGCTTTTTACGCCTGGCCCCAAGCAGAATGTCCAGCTGATCA

>709_S45_L001_R1_001.fastq_289_1a_7
CCCCTACGACAGCGCTGGTAGTGGCTCAGCTACTTAGGGTCCCGCAAGCCATCTCGGACATGATCGCTGG
TGCCCACTGGGGAGTCCTGGCGGGCATAGCGTATTTCTCCATGGTGGGCAACTGGGCGAAGGTCCTGGTA
GTGCTGTTGCTGTTTGCCGGCGCCGACGCGACTACTTACACCACCGGGGGGAGTGTTGCTGCTACTACGG
CTTCATTCGCCAAGCTTTTTACGCCTGGCCCCAAGCAGAATGTCCAGCTGATCA

>709_S45_L001_R1_001.fastq_290_1a_7
CCCCTACGACAGCGCTGGTAGTGGCCCAGCTACTTAGGGTCCCGCAAGCCATCTTGGACATGATCGCTGG
TGCCCACTGGGGAGTCCTGGCGGGCATAGCGTATTTCTCCATGGTGGGCAACTGGGCGAAGGTCCTGGTA
GTGCTGTTGCTGTTTGCCGGCGCCGACGCGGCTACTTACACCACCGGGGGGAGTGTTGCTGCTACTACGG
CTTCATTCGCCAAGCTTTTTACGCCTGGCCCCAAGCAGAATGTCCAGCTGATCA

>709_S45_L001_R1_001.fastq_291_1a_7
CCCCTACGACAGCGCTGGTAGTGGCTCAGCTACTTAGGGTCCCGCAAGCCATCTTGGACATGATCGCTGG
TGCTCACTGGGGAGTCCTGGCGGGCATAGCGTATTTCTCCATGGTGGGCAACTGGGCGAAGGTCCTGGTA
GTGCTGTTGCTGTTTGCCGGCGCCGACGCGGCTACTTACACCACCGGGGGGAGTGTTGCTGCTACTACGG
CTTCATTCGCCAAGCTTTTTACGCCTGGCCCCAAGCAGAATGTCCAGCTGATCA

>709_S45_L001_R1_001.fastq_292_1a_7
CCCCTACGACAGCGCTGGTAGTGGCTCAGCTACTTAGGGTCCCGCAAGCCATCTTGGACATGGTCGCTGG
TGCCCACTGGGGAGTCCTGGCGGGCATAGCGTATTTCTCCATGGTGGGCAACTGGGCGAAGGTCCTGGTA
GTGCTGTTGCTGTTTGCCGGCGCCGACGCGGCTACTTACACCACCGGGGGGAGTGTTGCTGCTACTACGG
CTTCATTCGCCAAGCTTTTTACGCCTGGCCCCAAGCAGAATGTCCAGCTGATCA

>709_S45_L001_R1_001.fastq_293_1a_7
CCTCTACGACAGCGCTGGTAGTGGCTCAGCTACTTAGGGTCCCGCAAGCCATCTTGGACATGATCGCTGG
TGCCCACTGGGGAGTCCTGGCGGGCATAGCGTATTTCTCCATGGTGGGCAACTGGGCGAAGGTCCTGGTA
GTGCTGTTGCTGTTTGCCGGCGCCGACGCGGCTACTTACACCACCGGGGGGAGTGTTGCTGCTACTACGG
CTTCATTCGCCAAGCTTTTTACGCCTGGCCCCAAGCAGAATGTCCAGCTGATCA

>709_S45_L001_R1_001.fastq_294_1a_7
CCCCTACGACAGCGCTGGTAGTGGCTCAGCTACTTAGGGTCCCGCAAGCCATCTTGGACATGATCGCTGG
TGCCCACTGGGGAGTCCTGGCGGGCATAGCGTATTTCTCCATGGTGGGCAACTGGGCGAAGGTCCTGGTA
GTGCTGTTGCTGTCTGCCGGCGCCGACGCGACTACTTACACCACCGGGGGGAGTGTTGCTGCTACTACGG
CTTCATTCGCCAAGCTTTTTACGCCTGGCCCCAAGCAGAATGTCCAGCTGATCA

>709_S45_L001_R1_001.fastq_295_1a_7
CCCCTGCGACAGCGCTGGTAGTGGCTCAGCTACTTAGGGTCCCGCAAGCCATCTTGGACATGATCGCTGG
TGCCCACTGGGGAGTCCTGGCGGGCATAGCGTATTTCTCCATGGTGGGCAACTGGGCGAAGGTCCTGGTA
GTGCTGTTGCTGTTTGCCGGCGCCGACGCGGCTACTTACACCACCGGGGGGAGTGTTGCTGCTACTACGG
CTTCATTCGCCAAGCTTTTTACGCCTGGCCCCAAGCAGAATGTCCAGCTGATCA

>709_S45_L001_R1_001.fastq_296_1a_6
CCCCTACGACAGCGCTGGTAGTGGCTCAGCTACTTAGGGTCCCGCAAGCCATCTTGGACATGATCGCTGG
TGCCCACTGGGGAGTCCTGGCGGGCATAGCGTATTTCTCCATGGTGGGCAACTGGGCGAAGGTCCTGGTA
GTGCTGTTGCTGTTTGCCAGCGCCGACGCGGCTACTTACACCACCGGGGGGAGTGTTGCTGCTACTACGG
CTTCATTCGCCAAGCTTTTTACGCCTGGCCCCAAGCAGAATGTCCAGCTGATCA

>709_S45_L001_R1_001.fastq_297_1a_6
CCCCTACGACAGCGCTGGTAGTGGCTCAGCTACTTAGGGTCCCGCAAGCCATCTTGGACATGATCGCTGG
TGCCCACTGGGGAGTCCTGGCGGGCATAGCGTATTTCTCCATGGTGGGCAACTGGGCGAAGGTCCTGGTA
GTGCTGTTACTGTTTGCCGGCGCCGACGCGGCTACTTACACCACCGGGGGGAGTGTTGCTGCTACTACGG
CTTCATTCGCCAAGCTTTTTACGCCTGGCCCCAAGCAGAATGTCCAGCTGATCA

>709_S45_L001_R1_001.fastq_298_1a_6
CCCCTACGACAGCGCTGGTAGTGGCTCAGCTACTTAGGGTCCCGCAAGCCATCTTGGACATGATCGCTGG
TGCCCACTGGGGAGTCCTGGCGGGCATAGCGTGTTTCTCCATGGTGGGCAACTGGGCGAAGGTCCTGGTA
GTGCTGTTGCTGTTTGCCGGCGCCGACGCGACTACTTACACCACCGGGGGGAGTGTTGCTGCTACTACGG
CTTCATTCGCCAAGCTTTTTACGCCTGGCCCCAAGCAGAATGTCCAGCTGATCA

>709_S45_L001_R1_001.fastq_299_1a_6
CCCCTACGACAGCGCTGGTAGTGGCTCAGCTACTTAGGGTCCCGCAAGCCATCTTGGACATGATCGCTGG
TGCCCACTGGGGAGTCCTGGCGGGCATAGCGTATCTCTCCATGGTGGGCAACTGGGCGAAGGTCCTGGTA
GTGCTGTTGCTGTTTGCCGGCGCCGACGCGACTACTTACACCACCGGGGGGAGTGTTGCTGCTACTACGG
CTTCATTCGCCAAGCTTTTTACGCCTGGCCCCAAGCAGAATGTCCAGCTGATCA

>709_S45_L001_R1_001.fastq_300_1a_6
CCCCTACGACAGCGCCGGTAGTGGCTCAGCTACTTAGGGTCCCGCAAGCCATCTTGGACATGATCGCTGG
TGCCCACTGGGGAGTCCTGGCGGGCATAGCGTATTTCTCCATGGTGGGCAACTGGGCGAAGGTCCTGGTA
GTGCTGTTGCTGTTTGCCGGCGCCGACGCGGCTACTTACACCACCGGGGGGAGTGTTGCTGCTACTACGG
CTTCATTCGCCAAGCTTTTTACGCCTGGCCCCAAGCAGAATGTCCAGCTGATCA

>709_S45_L001_R1_001.fastq_301_1a_6
CCCCTACGACAGCGCTGGTAGTGGCTCAGCTACTTAGGGTCCCGCAAGCCATCTTGGACATGATCGCTGG
TGCCCACTGGGGAGTCCTGGCGGGCATAGCGTATTTCTCCATGGTGGACAACTGGGCGAAGGTCCTGGTA
GTGCTGTTGCTGTTTGCCGGCGCCGACGCGACTACTTACACCACCGGGGGGAGTGTTGCTGCTACTACGG
CTTCATTCGCCAAGCTTTTTACGCCTGGCCCCAAGCAGAATGTCCAGCTGATCA

>709_S45_L001_R1_001.fastq_302_1a_6
CCCCTACGACAGCGCTGGTAGTGGCTCAGCTACTTAGGGTCCCGCAAGCCATCTTGGACATGATCGCTGG
TGCCCACTGGGGAGTCCTGGCGAGCATAGCGTATTTCTCCATGGTGGGCAACTGGGCGAAGGTCCTGGTA
GTGCTGTTGCTGTTTGCCGGCGCCGACGCGACTACTTACACCACCGGGGGGAGTGTTGCTGCTACTACGG
CTTCATTCGCCAAGCTTTTTACGCCTGGCCCCAAGCAGAATGTCCAGCTGATCA

>709_S45_L001_R1_001.fastq_303_1a_6
CCCCTACGACAGCGCTGGTAGTGGCTCAGCTACTTAGGGTCCCGCAAGCCATCTTGGACATGATCGCTGG
TGCCCACTGGGGAGTCCTGGCGGGCATAGCGTATTTCTCCATGGTGGGCAACTGGGCGAAGGTCCTGGTA
GTGCTGTTGCTGTTTGCCGGCGCCGACGCGGCTACTTACACCACCGGGGGGAGTGTTGCTGCTACTACGG
CTTCATTCGCCAAGCTTCTTACGCCTGGCCCCAAGCAGAATGTCCAGCTGATCA

>709_S45_L001_R1_001.fastq_304_1a_6
CCCCTACGACAGCGCTGGTAGTGGCTCAGCTACTTAGGGTCCCGCAAGCCATCTTGGACATGATCGCTGG
TGCCCACTGGGGAGTCCTGGCGGGCCTAGCGTATTTCTCCATGGTGGGCAACTGGGCGAAGGTCCTGGTA
GTGCTGTTGCTGTTTGCCGGCGCCGACGCGACTACTTACACCACCGGGGGGAGTGTTGCTGCTACTACGG
CTTCATTCGCCAAGCTTTTTACGCCTGGCCCCAAGCAGAATGTCCAGCTGATCA

>709_S45_L001_R1_001.fastq_305_1a_6
CCCCTGCGACAGCGCTGGTAGTGGCTCAGCTACTTAGGGTCCCGCAAGCCATCTTGGACATGATCGCTGG
TGCCCACTGGGGAGTCCTGGCGGGCATAGCGTATTTCTCCATGGTGGGCAACTGGGCGAAGGTCCTGGTA
GTGCTGTTGCTGTTTGCCGGCGCCGACGCGACTACTTACACCACCGGGGGGAGTGTTGCTGCTACTACGG
CTTCATTCGCCAAGCTTTTTACGCCTGGCCCCAAGCAGAATGTCCAGCTGATCA

>709_S45_L001_R1_001.fastq_306_1a_6
CCCCTACGACAGCGCTGGTAGTGGCTCAGCTACTTAGGGTCCCGCAAGCCATCTTGGACATGATCGCTGG
TGCCCACTGGGGAGTCCTGGCGGGCATAGCGTATTTCTCCATGGTGGGCAACTGGGCGAAGGTCCTGGTA
GTGCTGTTGCTGTTTGCCGGCGCCGACGTGACTACTTACACCACCGGGGGGAGTGTTGCTGCTACTACGG
CTTCATTCGCCAAGCTTTTTACGCCTGGCCCCAAGCAGAATGTCCAGCTGATCA

>709_S45_L001_R1_001.fastq_307_1a_6
CCCCTACGACAGCGCTGGTAGTGGCTCAGCTACTTAGGGTCCCGCAAGCCATCTTGGACATGATCGCTGG
TGCCCACTGGGGAGTCCTGGCGGGCATAGCGTATTTCTCCATGGTAGGCAACTGGGCGAAGGTCCTGGTA
GTGCTGTTGCTGTTTGCCGGCGCCGACGCGGCTACTTACACCACCGGGGGGAGTGTTGCTGCTACTACGG
CTTCATTCGCCAAGCTTTTTACGCCTGGCCCCAAGCAGAATGTCCAGCTGATCA

>709_S45_L001_R1_001.fastq_308_1a_6
CCCCTACGACAGCGCTGGTAGTGGCTCAGCTACTTAGGGTCCCGCAAGCCATCTTGGACATGATCGCTGG
TGCCCACTGGGGAGTCCTGGCGGGCATAGCGTATTTCTCCATGGTGGGCAACTGGGCGAAAGTCCTGGTA
GTGCTGTTGCTGTTTGCCGGCGCCGACGCGGCTACTTACACCACCGGGGGGAGTGTTGCTGCTACTACGG
CTTCATTCGCCAAGCTTTTTACGCCTGGCCCCAAGCAGAATGTCCAGCTGATCA

>709_S45_L001_R1_001.fastq_309_1a_6
CCCCTACGACAGCGCTGGTAGTGGCTCAGCTACTTAGGGTCCCGCAAGCCATCTTGGACATGATCGCTGG
TGCCCACTGGGGAGTCCTGGCGGGCATAGCGCATTTCTCCATGGTGGGCAACTGGGCGAAGGTCCTGGTA
GTGCTGTTGCTGTTTGCCGGCGCCGACGCGACTACTTACACCACCGGGGGGAGTGTTGCTGCTACTACGG
CTTCATTCGCCAAGCTTTTTACGCCTGGCCCCAAGCAGAATGTCCAGCTGATCA

>709_S45_L001_R1_001.fastq_310_1a_6
CCCCTACGACAGCGCTGGTAGTGGCTCAGCTACTTAGGGTCCCGCAAGCCATCTTGGACATGATCGCTGG
TGCCCACTGGGGAGTCCTAGCGGGTATAGCGTATTTCTCCATGGTGGGCAACTGGGCGAAGGTCCTGGTA
GTGCTGTTGCTGTTTGCCGGCGCCGACGCGACTACTTACACCACCGGGGGGAGTGTTGCTGCTACTACGG
CTTCATTCGCCAAGCTTTTTACGCCTGGCCCCAAGCAGAATGTCCAGCTGATCA

>709_S45_L001_R1_001.fastq_311_1a_6
CTCCTACGACAGCGCTGGTAGTGGCTCAGCTACTTAGGGTCCCGCAAGCCATCTTGGACATGATCGCTGG
TGCCCACTGGGGAGTCCTGGCGGGCATAGCGTATTTCTCCATGGTGGGCAACTGGGCGAAGGTCCTGGTA
GTGCTGTTGCTGTTTGCCGGCGCCGACGCGGCTACTTACACCACCGGGGGGAGTGTTGCTGCTACTACGG
CTTCATTCGCCAAGCTTTTTACGCCTGGCCCCAAGCAGAATGTCCAGCTGATCA

>709_S45_L001_R1_001.fastq_312_1a_6
CCCCTACGACAGCGCTGGTAGTGGCTCAGCTACTTAGGGTCCCGCAAGCCATCTTGGACATGATCGCTGG
TGCCCACTGGGGAGTCCTGGCGGGCATAGCGTATTTCTCCATGGTGGGCAACTGGGCGAAGGTCCTGGTA
GTGCTGTTGCTGTTTGCCGGCGCCGACGCGGCTACTTGCACCACCGGGGGGAGTGTTGCTGCTACTACGG
CTTCATTCGCCAAGCTTTTTACGCCTGGCCCCAAGCAGAATGTCCAGCTGATCA

>709_S45_L001_R1_001.fastq_313_1a_6
CCCCTACGACAGCGCTGGTAGTGGCTCAGCTACTTAGGGTCCCGCAAGCCATCTTGGACATGATCGCTGG
TGCCCACTGGGGAGTCCTGGCGGGCATAGCGTATTTCTCCATGGTGGGCAACTGGGCGAAGGTCCTGGTA
GTGCTGTTGCTGTTTGCCGGCGCCGACGCGACTACTTACATCACCGGGGGGAGTGTTGCTGCTACTACGG
CTTCATTCGCCAAGCTTTTTACGCCTGGCCCCAAGCAGAATGTCCAGCTGATCA

>709_S45_L001_R1_001.fastq_314_1a_6
CCCCTACGACAGCGCTGGTAGTGGCTCAGCTACTTAGGGTCCCGCAAGCCATCTTGGACATGATCGCTGG
TGCCCACTGGGGAGTCCTGGCGGGCATAGCGTATTTCTCCATGGTGGGCAACTGGACGAAGGTCCTGGTA
GTGCTGTTGCTGTTTGCCGGCGCCGACGCGGCTACTTACACCACCGGGGGGAGTGTTGCTGCTACTACGG
CTTCATTCGCCAAGCTTTTTACGCCTGGCCCCAAGCAGAATGTCCAGCTGATCA

>709_S45_L001_R1_001.fastq_315_1a_6
CCCCTACGACAGCGCTGGTAGTGGCTCAGCTACTTAGGGTCCCGCAAGCCATCTTGGACATGATCGCTAG
TGCCCACTGGGGAGTCCTGGCGGGCATAGCGTATTTCTCCATGGTGGGCAACTGGGCGAAGGTCCTGGTA
GTGCTGTTGCTGTTTGCCGGCGCCGACGCGACTACTTACACCACCGGGGGGAGTGTTGCTGCTACTACGG
CTTCATTCGCCAAGCTTTTTACGCCTGGCCCCAAGCAGAATGTCCAGCTGATCA

>709_S45_L001_R1_001.fastq_316_1a_6
CCCCTACGACAGCGCTGGTAGTGGCTCAGCTACTTAGGGTCCCGCAAGCCATCTTGGACATGATCGCTGG
TGCCCACTGGGGAGTCCTGGCGGGCATAGCGTATTTCTCCATGGTGGGCAACTGGGCGAAGGTCCTGGTA
GTGCTGTTGCTGTTTGCCGGCGCCGACGCGACTACTTACACCACCGGGGGGAGTGTTGCTGCTACTACGG
CTTCATCCGCCAAGCTTTTTACGCCTGGCCCCAAGCAGAATGTCCAGCTGATCA

>709_S45_L001_R1_001.fastq_317_1a_6
CCCTTACGACAGCGCTGGTAGTGGCTCAGCTACTTAGGGTCCCGCAAGCCATCTTGGACATGATCGCTGG
TGCCCACTGGGGAGTCCTGGCGGGCATAGCGTATTTCTCCATGGTGGGCAACTGGGCGAAGGTCCTGGTA
GTGCTGTTGCTGTTTGCCGGCGCCGACGCGGCTACTTACACCACCGGGGGGAGTGTTGCTGCTACTACGG
CTTCATTCGCCAAGCTTTTTACGCCTGGCCCCAAGCAGAATGTCCAGCTGATCA

>709_S45_L001_R1_001.fastq_318_1a_6
CCCCTACGACAGCACTGGTAGTGGCTCAGCTACTTAGGGTCCCGCAAGCCATCTTGGACATGATCGCTGG
TGCCCACTGGGGAGTCCTGGCGGGCATAGCGTATTTCTCCATGGTGGGCAACTGGGCGAAGGTCCTGGTA
GTGCTGTTGCTGTTTGCCGGCGCCGACGCGGCTACTTACACCACCGGGGGGAGTGTTGCTGCTACTACGG
CTTCATTCGCCAAGCTTTTTACGCCTGGCCCCAAGCAGAATGTCCAGCTGATCA

>709_S45_L001_R1_001.fastq_319_1a_6
CCCCTACGACAGCGCTGGTAGTGGCTCAGCTACTTAGGGTCCCGCAAGCCATCTTGGACATGATCGCTGG
TGCCCACTGGGGAGTCCTGGCGGGCATAGCGTATTTCTCCATGGTGGGCAACTGGGCGAAGGTCCTGGTA
GTACTGTTGCTGTTTGCCGGCGCCGACGCGACTACTTACACCACCGGGGGGAGTGTTGCTGCTACTACGG
CTTCATTCGCCAAGCTTTTTACGCCTGGCCCCAAGCAGAATGTCCAGCTGATCA

>709_S45_L001_R1_001.fastq_320_1a_6
CCCCTACGACAGCGCTGGTAGTGGCTCAGCTACTTAGGGTCCCGCAAGCCATCTTGGACACGATCGCTGG
TGCCCACTGGGGAGTCCTGGCGGGCATAGCGTATTTCTCCATGGTGGGCAACTGGGCGAAGGTCCTGGTA
GTGCTGTTGCTGTTTGCCGGCGCCGACGCGACTACTTACACCACCGGGGGGAGTGTTGCTGCTACTACGG
CTTCATTCGCCAAGCTTTTTACGCCTGGCCCCAAGCAGAATGTCCAGCTGATCA

>709_S45_L001_R1_001.fastq_321_1a_6
CCCCTACGACAGCGCTGGTAGTGGCTCAGCTACTTAGGGTCCCGCAAGCCATCTTGGACATGATCGCTGG
TACCCACTGGGGAGTCCTGGCGGGCATAGCGTATTTCTCCATGGTGGGCAACTGGGCGAAGGTCCTGGTA
GTGCTGTTGCTGTTTGCCGGCGCCGACGCGACTACTTACACCACCGGGGGGAGTGTTGCTGCTACTACGG
CTTCATTCGCCAAGCTTTTTACGCCTGGCCCCAAGCAGAATGTCCAGCTGATCA

>709_S45_L001_R1_001.fastq_322_1a_6
CCCCTACGACAGCGCTGGTAGTGGCTCAGCTACTTAGGGTCCCGCAAGCCATCTTGGACATGATCGCTGG
TGCCCACTGGGGAGTCCTGGCGGGCATAGCGTATTTCTCCATGGTGGGCAACTGGGCGAAGGTCCTGGTA
GTGCTGTTGCTGTTTGCCGGCGCCGACGCGGCTACTTACACCACCGGGGGGAGTGTTGCTGCTACTACCG
CTTCATTCGCCAAGCTTTTTACGCCTGGCCCCAAGCAGAATGTCCAGCTGATCA

>709_S45_L001_R1_001.fastq_323_1a_6
CCCCTACGACAGCGCTGGTAGTGGCTCAGCTACTTAGGGTCCCGCAAGCCATCTTGGACATGATCGTTGG
TGCCCACTGGGGAGTCCTGGCGGGCATAGCGTATTTCTCCATGGTGGGCAACTGGGCGAAGGTCCTGGTA
GTGCTGTTGCTGTTTGCCGGCGCCGACGCGGCTACTTACACCACCGGGGGGAGTGTTGCTGCTACTACGG
CTTCATTCGCCAAGCTTTTTACGCCTGGCCCCAAGCAGAATGTCCAGCTGATCA

>709_S45_L001_R1_001.fastq_324_1a_6
CCCCTACGACAGCGCTGGTAGTGGCTCAGCCACTTAGGGTCCCGCAAGCCATCTTGGACATGATCGCTGG
TGCCCACTGGGGAGTCCTGGCGGGCATAGCGTATTTCTCCATGGTGGGCAACTGGGCGAAGGTCCTGGTA
GTGCTGTTGCTGTTTGCCGGCGCCGACGCGGCTACTTACACCACCGGGGGGAGTGTTGCTGCTACTACGG
CTTCATTCGCCAAGCTTTTTACGCCTGGCCCCAAGCAGAATGTCCAGCTGATCA

>709_S45_L001_R1_001.fastq_325_1a_6
CCCCTACGACAGCGCTGGTAGTGGCTCAGCTACTTAGGGTCCCGCAAGCTATCTTGGACATGATCGCTGG
TGCCCACTGGGGAGTCCTGGCGGGCATAGCGTATTTCTCCATGGTGGGCAACTGGGCGAAGGTCCTGGTA
GTGCTGTTGCTGTTTGCCGGCGCCGACGCGACTACTTACACCACCGGGGGGAGTGTTGCTGCTACTACGG
CTTCATTCGCCAAGCTTTTTACGCCTGGCCCCAAGCAGAATGTCCAGCTGATCA

>709_S45_L001_R1_001.fastq_326_1a_6
CCTCTACGACAGCGCTGGTAGTGGCTCAGCTACTTAGGGTCCCGCAAGCCATCTTGGACATGATCGCTGG
TGCCCACTGGGGAGTCCTGGCGGGCATAGCGTATTTCTCCATGGTGGGCAACTGGGCGAAGGTCCTGGTA
GTGCTGTTGCTGTTTGCCGGCGCCGACGCGACTACTTACACCACCGGGGGGAGTGTTGCTGCTACTACGG
CTTCATTCGCCAAGCTTTTTACGCCTGGCCCCAAGCAGAATGTCCAGCTGATCA

>709_S45_L001_R1_001.fastq_327_1a_6
CCCCTACGACAGCGCTGGTAGTGGCTCAGCTACTTAGGGTCCCGCAAGCCATCTTGGACATGATCGCTGG
TGCCCACTGGGGAGTCCTGGCGGGCATAGCGTATTTCTCCATGGTGGGCAACTGGGCGAAGGTCCTGGTA
GTGCTGTTGCTGTTTGCCGGCGCCGACGCAACTACTTACACCACCGGGGGGAGTGTTGCTGCTACTACGG
CTTCATTCGCCAAGCTTTTTACGCCTGGCCCCAAGCAGAATGTCCAGCTGATCA

>709_S45_L001_R1_001.fastq_328_1a_6
CCCCTACGACAGCGCTGGTAGTGGCTCAGCTACTTAGGGTCCCGCAAGCCATCTTGGACACGATCGCTGG
TGCCCACTGGGGAGTCCTGGCGGGCATAGCGTATTTCTCCATGGTGGGCAACTGGGCGAAGGTCCTGGTA
GTGCTGTTGCTGTTTGCCGGCGCCGACGCGGCTACTTACACCACCGGGGGGAGTGTTGCTGCTACTACGG
CTTCATTCGCCAAGCTTTTTACGCCTGGCCCCAAGCAGAATGTCCAGCTGATCA

>709_S45_L001_R1_001.fastq_329_1a_6
CCCCTACGACAGCGCTGGTAGTGGCTCAGCTACTTAGGGTCCCGCAAGCCATCTTGGACATGATCGCTGG
TGCCCACTGGGGAGTTCTGGCGGGCATAGCGTATTTCTCCATGGTGGGCAACTGGGCGAAGGTCCTGGTA
GTGCTGTTGCTGTTTGCCGGCGCCGACGCGACTACTTACACCACCGGGGGGAGTGTTGCTGCTACTACGG
CTTCATTCGCCAAGCTTTTTACGCCTGGCCCCAAGCAGAATGTCCAGCTGATCA

>709_S45_L001_R1_001.fastq_330_1a_6
CCCCTACGACAGCGCTGGTAGTGGCTCAGCTACTTAGGGTCCCGCAAGCCATCTTGGACATGATCGCTGG
TGCCCACTGGGGAGTCCTGGCGGGCATAGCGTATTTCTCCATGGTGGGCAACTGGGCGAAGGTCCTGGTA
GTGCTGTTGCTGTTTGCCGGCACCGACGCGACTACTTACACCACCGGGGGGAGTGTTGCTGCTACTACGG
CTTCATTCGCCAAGCTTTTTACGCCTGGCCCCAAGCAGAATGTCCAGCTGATCA

>709_S45_L001_R1_001.fastq_331_1a_6
CCCCTACGACAGCGCTGGTAGTGGCTCAGCTACTTAGGGTCCCGCAAGCCATCTTGGACATGATCGCTGG
TGCCCACTGGGGAGTCCTGGCGGGCATAGCGTATTTCTCCATGGTGGGCAACTGGGCGAAGGTCCTGGTA
GTGCTGTTGCTGTTTGCCGGCGCCGACGCGGCTACTCACACCACCGGGGGGAGTGTTGCTGCTACTACGG
CTTCATTCGCCAAGCTTTTTACGCCTGGCCCCAAGCAGAATGTCCAGCTGATCA

>709_S45_L001_R1_001.fastq_332_1a_6
CCCCTACGACAGCGCTGGTAGTGACTCAGCTACTTAGGGTCCCGCAAGCCATCTTGGACATGATCGCTGG
TGCCCACTGGGGAGTCCTGGCGGGCATAGCGTATTTCTCCATGGTGGGCAACTGGGCGAAGGTCCTGGTA
GTGCTGTTGCTGTTTGCCGGCGCCGACGCGGCTACTTACACCACCGGGGGGAGTGTTGCTGCTACTACGG
CTTCATTCGCCAAGCTTTTTACGCCTGGCCCCAAGCAGAATGTCCAGCTGATCA

>709_S45_L001_R1_001.fastq_333_1a_6
CCCCTACGACAGCGCTGGTAGTGGCTCAGCTACTTAGGGTCCCGCAAGCCATCTTGGACATGATCGCTGG
TGCCCACTGGGGAGTCCTGGCGGGCATAGCGTATTTCTCCATGGTGGGCAACTGGGCGAAGGTCCTGGTA
GTGCTGTTGCTGTTTGCCGGCGCCGACGCGACTACTTACACCACCAGGGGGAGTGTTGCTGCTACTACGG
CTTCATTCGCCAAGCTTTTTACGCCTGGCCCCAAGCAGAATGTCCAGCTGATCA

>709_S45_L001_R1_001.fastq_334_1a_6
CCCCTACGACAGCGCTGGTAGTGGCTCAGCTACTTAGGGTCCCGCAAGCCATCTTGGACATGATCGCTGG
TGCCCACTGGGGAGTCCTGGCGGGCATAGCGTATTTCTCCATGGTGGGCAACTGGGCGAAGGTCCTGGTA
GTGCTGGTGCTGTTTGCCGGCGCCGACGCGGCTACTTACACCACCGGGGGGAGTGTTGCTGCTACTACGG
CTTCATTCGCCAAGCTTTTTACGCCTGGCCCCAAGCAGAATGTCCAGCTGATCA

>709_S45_L001_R1_001.fastq_335_1a_6
CCCCTACGACAGCGCTGGTAGTGGCTCAGCTACTTAGGGTCCCGCAAGCCATCTTGGACATGATCGCTGG
TGCCCACTGGGGAGTCCTGGCGGGCATAGCGTATTTCTCCATGGTGGGCAACTGGGCGAAGGTCCTGGTA
GTGCTGTTGCTGTTCGCCGGCGCCGACGCGACTACTTACACCACCGGGGGGAGTGTTGCTGCTACTACGG
CTTCATTCGCCAAGCTTTTTACGCCTGGCCCCAAGCAGAATGTCCAGCTGATCA

>709_S45_L001_R1_001.fastq_336_1a_6
CCCCTACGACAGCGCTGGTAGTGGCTCAGCTACTTAGGGTCCCGCAAGCCATCTTGGACATGATCGCTGG
TGCTCACTGGGGAGTCCTGGCGGGCATAGCGTATTTCTCCATGGTGGGCAACTGGGCGAAGGTCCTGGTA
GTGCTGTTGCTGTTTGCCGGCGCCGACGCGACTACTTACACCACCGGGGGGAGTGTTGCTGCTACTACGG
CTTCATTCGCCAAGCTTTTTACGCCTGGCCCCAAGCAGAATGTCCAGCTGATCA

>709_S45_L001_R1_001.fastq_337_1a_6
CCCCTACGACAGCGCTGGTAGTGGCTCAGCTACTTAGGGTCCCGCAAGCCATCTTGGACATGATCGCTGG
TGCCCACTGGGGAGTCCTGGCGGGCATAGCGTATTTCTCCATGGTGGGCAACTGGGCGAAGGTCCTGGTA
GTGCTGTTGCTGTTTGCCGGCGCCGACGCGGCTACTTACACCACCGGGGGGAGTGTTGCTGCTACTACGG
CTTTATTCGCCAAGCTTTTTACGCCTGGCCCCAAGCAGAATGTCCAGCTGATCA

>709_S45_L001_R1_001.fastq_338_1a_6
CCCCTACGACAGCGCTGGTAGTGGCTCAGCTACTTAGGGTCCCGCAAGCCATCTTGGACATGATCGCTGG
TGCCCACTGGGGAGTCCTGGCGGGCATAGCGTATTTCTCCATGGTGGGCAACTGGGCGAAGGTCCTGGTA
ATGCTGTTGCTGTTTGCCGGCGCCGACGCGACTACTTACACCACCGGGGGGAGTGTTGCTGCTACTACGG
CTTCATTCGCCAAGCTTTTTACGCCTGGCCCCAAGCAGAATGTCCAGCTGATCA

>709_S45_L001_R1_001.fastq_339_1a_6
CCCCTACGACAGCGCTGGTAGTGGCTCAGCTACTTAGGGTCCCGCAAGCCATCTTGGACATGATCGCTGG
TGCCCACTGGGGAGTCCTGACGGGCATAGCGTATTTCTCCATGGTGGGCAACTGGGCGAAGGTCCTGGTA
GTGCTGTTGCTGTTTGCCGGCGCCGACGCGACTACTTACACCACCGGGGGGAGTGTTGCTGCTACTACGG
CTTCATTCGCCAAGCTTTTTACGCCTGGCCCCAAGCAGAATGTCCAGCTGATCA

>709_S45_L001_R1_001.fastq_340_1a_6
CCCCTACGACAGCGCCGGTAGTGGCTCAGCTACTTAGGGTCCCGCAAGCCATCTTGGACATGATCGCTGG
TGCCCACTGGGGAGTCCTGGCGGGCATAGCGTATTTCTCCATGGTGGGCAACTGGGCGAAGGTCCTGGTA
GTGCTGTTGCTGTTTGCCGGCGCCGACGCGACTACTTACACCACCGGGGGGAGTGTTGCTGCTACTACGG
CTTCATTCGCCAAGCTTTTTACGCCTGGCCCCAAGCAGAATGTCCAGCTGATCA

>709_S45_L001_R1_001.fastq_341_1a_5
CCCCTACGACAGCGCTGGTAGTGGCTCAGCTACTTAGGGTCCCGCAAGCCATCTTGGACATGATCGCTGG
TGCCCACTGGGGAGTCCTGGCGGGCATAGCGTATTTCTCCATGGTAGGCAACTGGGCGAAGGTCCTGGTA
GTGCTGTTGCTGTTTGCCGGCGCCGACGCGACTACTTACACCACCGGGGGGAGTGTTGCTGCTACTACGG
CTTCATTCGCCAAGCTTTTTACGCCTGGCCCCAAGCAGAATGTCCAGCTGATCA

>709_S45_L001_R1_001.fastq_342_1a_5
CCCCTACGACAGCGCTGGTAGTGGCTCAGCTACTTAGGGTCCCGCAAGCCATCTTGGACATGATCGCTGG
TGCCCACTGGGGAGTCCTGGCGGGCATAGCGCATTTCTCCATGGTGGGCAACTGGGCGAAGGTCCTGGTA
GTGCTGTTGCTGTTTGCCGGCGCCGACGCGGCTACTTACACCACCGGGGGGAGTGTTGCTGCTACTACGG
CTTCATTCGCCAAGCTTTTTACGCCTGGCCCCAAGCAGAATGTCCAGCTGATCA

>709_S45_L001_R1_001.fastq_343_1a_5
CCCCTACGACAGCGCTGGTAGTGGCTCAGCTACTTAGGGTCCCGCAAGCCATCTTGGACATGATCGCTGG
TGCCCACTGGGGAGTCCTGGCGGGCATAGCGTATTTCTCCATGGTGGGCAACTGGGCGAAGGTCCTGGTA
GTGCTGTTGCTGTTTGCCGGCGCCGACGCGGCTACTTACACCACCGGAGGGAGTGTTGCTGCTACTACGG
CTTCATTCGCCAAGCTTTTTACGCCTGGCCCCAAGCAGAATGTCCAGCTGATCA

>709_S45_L001_R1_001.fastq_344_1a_5
CCCCTACGACAGCGCTGGTAGTGGCTCAGCTACTTAGGGTCCCGCAAGCCATCTTGGACATGATCGCTGG
TGCCCACTGGGGAGTCCTGGCGGGCATAGCGTATTTCTCCATGGTGGGCAACTGGGCGAAGGTCCTGGTA
GTGCTGTTGCCGTTTGCCGGCGCCGACGCGGCTACTTACACCACCGGGGGGAGTGTTGCTGCTACTACGG
CTTCATTCGCCAAGCTTTTTACGCCTGGCCCCAAGCAGAATGTCCAGCTGATCA

>709_S45_L001_R1_001.fastq_345_1a_5
CCCCTACGACAGCGCTGGTAGTGGCTCAACTACTTAGGGTCCCGCAAGCCATCTTGGACATGATCGCTGG
TGCCCACTGGGGAGTCCTGGCGGGCATAGCGTATTTCTCCATGGTGGGCAACTGGGCGAAGGTCCTGGTA
GTGCTGTTGCTGTTTGCCGGCGCCGACGCGGCTACTTACACCACCGGGGGGAGTGTTGCTGCTACTACGG
CTTCATTCGCCAAGCTTTTTACGCCTGGCCCCAAGCAGAATGTCCAGCTGATCA

>709_S45_L001_R1_001.fastq_346_1a_5
CCCCTACGACAGCGCTGGTAGTGGCTCAGCTACTTAGGGTCCCGCAAGCCATCTTGGACATGATCGCTGG
TGCCCACTGGGGAGTCCTGGCGGGCATAGCGTATTTCTCCATGGTGGGCAACTGGGCGAAGGTCCTGGTA
GTGCTGTTGCTGTTTGCCGGCGCCGACGCGGCTACTTACACCACCGGGGGGAGTGTTGCTGCTACTACGG
CTTCATTCGCCAAGCTTTTTACGCCTGGCCCCAAGCAAAATGTCCAGCTGATCA

>709_S45_L001_R1_001.fastq_347_1a_5
CCCCTACGACAGCGCTGGTAGTGGCTCAGCTACTTAGGGTCCCGCAAGCCATCTTGGACATGATCGCTGG
TGTCCACTGGGGAGTCCTGGCGGGCATAGCGTATTTCTCCATGGTGGGCAACTGGGCGAAGGTCCTGGTA
GTGCTGTTGCTGTTTGCCGGCGCCGACGCGACTACTTACACCACCGGGGGGAGTGTTGCTGCTACTACGG
CTTCATTCGCCAAGCTTTTTACGCCTGGCCCCAAGCAGAATGTCCAGCTGATCA

>709_S45_L001_R1_001.fastq_348_1a_5
CCCCTACGACAGCGCTGGTAGTGGCTCAGCTACTTAGGGTCCCGCAAGCCATCTTGGACATGATCGCTGG
TGCCCACTGGGGAGTCCTGGCGGGCATAGCGTATTTCTCCATGGTGGGCAACTGGGCGAAGGTCCTGGTA
GTGCTGTTGCTGTTTGCCGGCGCCGACGCGACTACTTACACCACCGGGGGGAGTGTTGCTGCTACTACGG
CTTCATTCGCCAAGCTTTTTACGTCTGGCCCCAAGCAGAATGTCCAGCTGATCA

>709_S45_L001_R1_001.fastq_349_1a_5
CCCCTACGACAGCGCTGGTAGTGGCTCAGCTACTTAGGGTCCCGCAAGCCATCTTGGACATGATCGCTGG
TGCCCACTGGGGAGTCCTGGCGGGCATAGCGTATTTCTCCATGGAGGGCAACTGGGCGAAGGTCCTGGTA
GTGCTGTTGCTGTTTGCCGGCGCCGACGCGACTACTTACACCACCGGGGGGAGTGTTGCTGCTACTACGG
CTTCATTCGCCAAGCTTTTTACGCCTGGCCCCAAGCAGAATGTCCAGCTGATCA

>709_S45_L001_R1_001.fastq_350_1a_5
CCCCTACGACAGCGCTGGTAGTGGCTCAGCTACTTAGGGTCCCGCAAGCCATCTTGGACATGATCGCTGG
TGCCCACTGGGGAGTCCTGGCGGGCATAGCGTATTTCTCCATGGTGGGCAACTGGGCGAAGGTCCTGGTA
GTGCTGTTGCTGTTTGCCGGCGCCGACGCGGCTACTTACACCACCGGGGGGAGTGTTGCTGCTACTATGG
CTTCATTCGCCAAGCTTTTTACGCCTGGCCCCAAGCAGAATGTCCAGCTGATCA

>709_S45_L001_R1_001.fastq_351_1a_5
CCCCTACGACAGCGCTGGTAGTGGCTCAGCTACTTAGGGTCCCGCAAGCCATCTTGGACATGATCGCTGG
TGCCCACTGGGGAGTCCTGGCGGGCATAGCGTATTTCTCCATGGTGGGCAACTGGGCGAAGGTCCTGGTA
GTGCTGTTGCTGTTTGCCGGCGCCGACGCGGCTACTTACACCACCGGGGGGAGTGTTGCTGCTACTACGG
CTTCATTCGCCAAGCTTTTTACGCCTGGCCCCAAGCAGAATGTCCAGCCGATCA

>709_S45_L001_R1_001.fastq_352_1a_5
CCCCTACGACAGCGCTGGTAGTGGCTCAGCTACTTAGGGTCCCGCAAGCCATCTTGGACATGATCGCTGG
TGCCCACTGGGGAGTCCTGGCGGGCATAGCGTATTTCTCCATGGTGGGCAACTGGGCGAAGGTCCTGGTA
GTGCTGTTGCTGTTTGCCGGCGCCGACGCGACTACTTACACCACCGGGGGGAGTGTTGCTGCTACTACGG
CATCATTCGCCAAGCTTTTTACGCCTGGCCCCAAGCAGAATGTCCAGCTGATCA

>709_S45_L001_R1_001.fastq_353_1a_5
CCCCTACGACAGCGCTGGTAGTGGCTCAGCTACTTAGGGTCCCGCAAGCCATCTTGGACATGATCGCTGG
TGCCCACTGGGGAGTCCTGGCGGGCATAGCGTATTTCTCCATGGTGGGCAACTGGGCGAAGGTCCTGGTA
GTGCTGTTGCTGTTTGCCGGCGCCGACGCGGCTACTTACACCACCGGGGGGAGTGTTGCTGCTACTACGG
CTTCATTCGCCAAGCTTTTTACGCCTGGCCCCAAGCAGAATGTCCAGCTAATCA

>709_S45_L001_R1_001.fastq_354_1a_5
CCCCTACGACAGCGCTGGTAGTGGCTCAGCTACTTAGGGTCCCGCAAGCCATCTTGGACATGATCGCTGG
TGCCCACTGGGGAGTCCTAGCGGGCATAGCGTATTTCTCCATGGTGGGCAACTGGGCGAAGGTCCTGGTA
GTGCTGTTGCTGTTTGCCGGCGCCGACGCGACTACTTACACCACCGGGGGGAGTGTTGCTGCTACTACGG
CTTCACTCGCCAGCCTTTTTAACCCTGGCGCCAAGCAGCATGTCCAGCTGATCA

>709_S45_L001_R1_001.fastq_355_1a_5
CCCCTACGACAGCGCTGGTAGTGGCTCAGCTACTTAGGGTCCCGCAAGCCATCTTGGACATGATCGCTGG
TGCCCACTGGGGAGTCCTGGCGGGCATAGCGTATTTCTCCATGGTGGGCAACTGGGCGAAGGTCCTGGTA
GTGCTGTTGCTGTTTGCCGGCGCCGACGCGACTACTTACACCACCGGGGGGAGTGTTGCTGCTACTACGG
CTTCATTCGCCAAGCTTTTTACGCCTGGCGCCAAGCAGAATGTCCAGCTGATCA

>709_S45_L001_R1_001.fastq_356_1a_5
CCCCTACGACAGCGCTGGTAGTGGCTCAGCTACTTAGGGTCCCGCAAGCCATCTTGGACATGATCGCTGG
TGCCCACTGGGGAGTCCTGGCGGGCATAGCGTATTTCTCCAAGGTGGGCAACTGGGCGAAGGTCCTGGTA
GTGCTGTTGCTGTTTGCCGGCGCCGACGCGGCTACTTACACCACCGGGGGGAGTGTTGCTGCTACTACGG
CTTCATTCGCCAAGCTTTTTACGCCTGGCCCCAAGCAGAATGTCCAGCTGATCA

>709_S45_L001_R1_001.fastq_357_1a_5
CCCCTACGACAGCGCTGGTAGTGGCTCAGCTACTTAGGGTCCCGCAAGCCATCTTGGACATGATCGCTGG
TGCCCACTGGGGAGTCCTGGCGGGCATAGCGTATTTCTCCATGGTGGGCAACTGGGCGAAGGTCCTGGTA
GTGCTGTTGCTGTTTGCCGGCGCCGACGCGACTACTTACCCCACCGGGGGGAGTGTTGCTGCTACTACGG
CTTCATTCGCCAAGCTTTTTACGCCTGGCCCCAAGCAGAATGTCCAGCTGATCA

>709_S45_L001_R1_001.fastq_358_1a_5
CCCCTACGACAGCGCTGGTAGTGGCTCAGCTACTTAGGGTCCCGCAAGCCATCTTGGACATGATCGCTGG
TGCCCACTGGGGAGTCCTGGCGGGCATAGCGTATTTCTCCATGGTGGGCAACTGGGCGAAGGTCCTGGTA
GTGCTGTTGCTGTTTGCCGGCGCCGACGCGGCTACTTACACCACCGGGGGGAGTGTTGCTGCTACTACGG
CTTCATTCGCCAAGCTTTTTACGCCTGGCCCCAAGCAGAATGTCCAACTGATCA

>709_S45_L001_R1_001.fastq_359_1a_5
CCCCTACGACAGCGCTGGTAGTGGCTCAGCTACTTAGGGTCCCGCAAGCCATCTTGGACATGATCGCTGG
TGCCCACTGGGGAGTCCTGGCGGGCATAGCGTATTTCTCCATGGTGGGCAACTGGGCGAAGGTCCTGGTA
GTGCTGTTGCTGTTTGCCGGCGCCGACGCGACTACTTACACCACCGGGGGGAGTGTTGCTGCTACTACGG
CTTCATTCGCCAAGCTTTTTACGCTTGGCCCCAAGCAGAATGTCCAGCTGATCA

>709_S45_L001_R1_001.fastq_360_1a_5
CCCCTACGACAGCGCTGGTAGTGGCTCAGCTACTTAGGGTCCCGCAAGCCATCTTGGACATGATCGCTGG
TGCCCACTGGGGAGTCCTAGCGGGCATAGCGTATTTCTCCATGGTGGGCAACTGGGCGAAGGTCCTGGTA
GTGCTGTTGCTGTTTGCCGGCGCTGACGCAGCCACCTACACCACCGGGGGGAGTGCTGCTGCTACTACGG
CTTCATTCGCCGGGCTTTTCACGCAGGGCGCCAAGCAGAATGTCCAGCTGATCA

>709_S45_L001_R1_001.fastq_361_1a_5
CCCCTACGACAGTGCTGGTAGTGGCTCAGCTACTTAGGGTCCCGCAAGCCATCTTGGACATGATCGCTGG
TGCCCACTGGGGAGTCCTGGCGGGCATAGCGTATTTCTCCATGGTGGGCAACTGGGCGAAGGTCCTGGTA
GTGCTGTTGCTGTTTGCCGGCGCCGACGCGGCTACTTACACCACCGGGGGGAGTGTTGCTGCTACTACGG
CTTCATTCGCCAAGCTTTTTACGCCTGGCCCCAAGCAGAATGTCCAGCTGATCA

>709_S45_L001_R1_001.fastq_362_1a_5
CCCCTACGACAGCGCTGGTAGTGGCTCAGCTACTTAGGGTCCCGCAAGCCATCTTGGACATGATCGCTGG
TGCCCACTGGAGAGTCCTGGCGGGCATAGCGTATTTCTCCATGGTGGGCAACTGGGCGAAGGTCCTGGTA
GTGCTGTTGCTGTTTGCCGGCGCCGACGCGGCTACTTACACCACCGGGGGGAGTGTTGCTGCTACTACGG
CTTCATTCGCCAAGCTTTTTACGCCTGGCCCCAAGCAGAATGTCCAGCTGATCA

>709_S45_L001_R1_001.fastq_363_1a_5
CCCCTACGACAGCGCTGGTAGTGGCTCAGCTACTTAGGGTCCCGCAAGCCATCTTGGACATGATCGCTGG
TGCCCACTGGGGAGTCCTGGCGGGCATAGCGTATTTCTCCATGGTGGGCAACTGGGCGAAGGTCCTGGTA
GTGCTGTTGCTGTTTGCCGGCGCCGACGCGACTACTTACACCACCGGGGGGAGTGTTGCTGCTACTACGG
CTTCATTCGCCAAGCTTTTTTCGCCTGGCCCCAAGCAGAATGTCCAGCTGATCA

>709_S45_L001_R1_001.fastq_364_1a_5
CCCCTACGACAGCGCTGGTAGTGGCTCAGCTACTTAGGGTCCCGCAAGCCATCTTGGACATGATCGCTGG
TGCCCACTGGGGAGTCCTGGCGGGCATAGCGTATTTCTCCATGGTGGGCAACTGGGCGAGGGTCCTGGTA
GTGCTGTTGCTGTTTGCCGGCGCCGACGCGGCTACTTACACCACCGGGGGGAGTGTTGCTGCTACTACGG
CTTCATTCGCCAAGCTTTTTACGCCTGGCCCCAAGCAGAATGTCCAGCTGATCA

>709_S45_L001_R1_001.fastq_365_1a_5
CCCCTACGACAGCGCTGGTAGTGGCTCAGCTACTTAGGGTCCCGCAAGCCATCTTGGACATGATCGCTGG
TGCCCACTGGGGAGTCCTGGCGGGCATAGCGTATTTCTCCATGGTGGGCAACTGGGCGAAGGTCCTGGTA
GTGCTGTTGCTGTTTGCCGGCGCCGACGCGACTACTTACACCACCGGGGGGAGTGTTGCTGCTACTATGG
CTTCATTCGCCAAGCTTTTTACGCCTGGCCCCAAGCAGAATGTCCAGCTGATCA

>709_S45_L001_R1_001.fastq_366_1a_5
CCCCTACGACAGCGCTGGTAGTGGCTCAGCTACTTAGGGTCCCGCAAGCCATCTTGGACATGATCGCTGG
TGCCCACTGGGGAGTCCTGGCGGGCATAGCGTATTTCTCCATGGTGGGCAACTGGGCGAAGGTCCTGGTA
GTGCTGTTGCTGTTTGCCGGCGCCGACGCGGCTACTTACACCACCGGGGGGAGTGTTGCTGCTACTACGG
CTTCATTCGCCAAGCTTTTTACGCCTGGCCCCAAGCAGAGTGTCCAGCTGATCA

>709_S45_L001_R1_001.fastq_367_1a_5
CCCCTACGACAGCGCTGGTAGTGGCTCAGCCACTTAGGGTCCCGCAAGCCATCTTGGACATGATCGCTGG
TGCCCACTGGGGAGTCCTGGCAGGCATAGCGTATTTCTCCATGGTGGGCAACTGGGCGAAGGTCCTGGTA
GTGCTGTTGCTGTTTGCCGGCGCCGACGCGACTACTTACACCACCGGGGGGAGTGTTGCTGCTACTACGG
CTTCATTCGCCAAGCTTTTTACGCCTGGCCCCAAGCAGAATGTCCAGCTGATCA

>709_S45_L001_R1_001.fastq_368_1a_5
CCCCTACGACAGCGCTGGTAGTGGCTCAGCTACTTAGGGTCCCGCAAGCCATCTTGGACATGATCGCTGG
TGCCCACTGGGGAGTCCTGGCGGGCATAGCGTATTTCTCCATGGTGGGCAACTGGACGAAGGTCCTGGTA
GTGCTGTTGCTGTTTGCCGGCGCCGACGCGACTACTTACACCACCGGGGGGAGTGTTGCTGCTACTACGG
CTTCATTCGCCAAGCTTTTTACGCCTGGCCCCAAGCAGAATGTCCAGCTGATCA

>709_S45_L001_R1_001.fastq_369_1a_5
CCCCTACGACAACGCTGGTAGTGGCTCAGCTACTTAGGGTCCCGCAAGCCATCTTGGACATGATCGCTGG
TGCCCACTGGGGAGTCCTGGCGGGCATAGCGTATTTCTCCATGGTGGGCAACTGGGCGAAGGTCCTGGTA
GTGCTGTTGCTGTTTGCCGGCGCCGACGCGACTACTTACACCACCGGGGGGAGTGTTGCTGCTACTACGG
CTTCATTCGCCAAGCTTTTTACGCCTGGCCCCAAGCAGAATGTCCAGCTGATCA

>709_S45_L001_R1_001.fastq_370_1a_5
CCCCTACGACAGCGCTGGTAGTGGCTCAGCTACTTAGGGTCCCGCAAGCCATCTTGGACATGATCGCTGG
TGCCCACTGGGGAGTCCTGGCGGGCATAGCGTATTTTTCCATGGTGGGCAACTGGGCGAAGGTCCTGGTA
GTGCTGTTGCTGTTTGCCGGCGCCGACGCGGCTACTTACACCACCGGGGGGAGTGTTGCTGCTACTACGG
CTTCATTCGCCAAGCTTTTTACGCCTGGCCCCAAGCAGAATGTCCAGCTGATCA

>709_S45_L001_R1_001.fastq_371_1a_5
CCCCTACGACAGCGCTGGTAGTGGCTCAGCTACTTAGGGTCCCGCAAGCCATCTTGGACATGATCGCTGG
TGCCCACTGGGGAGTCCTGGCGGGCATAGCGTATTTCTCCATGGTGGGCAACTGGGCGAAGGTCCTGGTA
GTGCTGTTGCTGTTTGCCGGCGCCGACGCGGCTACTTACACCACCGGGGGGAGTGTTGCTGCTACTACAG
CTTCATTCGCCAAGCTTTTTACGCCTGGCCCCAAGCAGAATGTCCAGCTGATCA

>709_S45_L001_R1_001.fastq_372_1a_5
CCCCTACGACAGCGCTGGTAGTGGCTCAGCTACTTAGGGTCCCGCAAGCCATCTTGGACATGATCGCTGG
TGCCCACTGGGGAGTCCTGGCGGGCATAGCGTATTTCTCCATGGTGGGCAACTGGGCGAAGGTCCTGGTA
GTGCTGTTGCTGTTTGCCGGCGCCGGCGCGACTACTTACACCACCGGGGGGAGTGTTGCTGCTACTACGG
CTTCATTCGCCAAGCTTTTTACGCCTGGCCCCAAGCAGAATGTCCAGCTGATCA

>709_S45_L001_R1_001.fastq_373_1a_5
CCCCTACGACAGCGCTGGTAGTGGCTCAGCTACTTAGGGTCCCGCAAGCCATCTTGGACATGATCGCTGG
TGCCCACTGGGGAGTCCTGGCGGGCATAGCGTATTTCTCCATGGTGGGCAACTGGGCGAAGGTCCTGGTA
GTGCTGTTGCTGTTTGCCGGCGCCGACGCGACTACTTACACCACCGGGGGGTGTGTTGCTGCTACTACGG
CTTCATTCGCCAAGCTTTTTACGCCTGGCCCCAAGCAGAATGTCCAGCTGATCA

>709_S45_L001_R1_001.fastq_374_1a_5
CCCCTACGACAGCGCTGGTAGTGGCTCAGCTACTTAGGGTCCCGCAAGCCATCTTGGACATGATCGCTGG
TGCCCACTGGGGAGTCCTGGCGGGCATAGCGTATTTCTCCATGGTGGGCAACTGGGCGAAGGTCCTGGTA
GGGCTGTTGCTGTTTGCCGGCGCCGACGCGACTACTTACACCACCGGGGGGAGTGTTGCTGCTACTACGG
CTTCATTCGCCAAGCTTTTTACGCCTGGCCCCAAGCAGAATGTCCAGCTGATCA

>709_S45_L001_R1_001.fastq_375_1a_5
CCCCTACGACAGCGCTGGTAGTGGCTCAGCTACTTAGGGTCCCGCAAGCCATCTTGGACATGATCGCTGG
TGCCCACTGGGGAGTCCTGGCGGGCATAGCGTATTTCTCCATGGTGGGCAACTGGGCGAAGGTCCTGGTA
GTGCTGTTGCTGTTTGCCGGCGCCGACGCGGCTACTTACACCACCGGGGGGAGTGTTGCTGCTACTACGG
CTTCATTCACCAAGCTTTTTACGCCTGGCCCCAAGCAGAATGTCCAGCTGATCA

>709_S45_L001_R1_001.fastq_376_1a_5
CCCCTACGACAGCGCTGGTAGTGGCTCAGCTACTTAGGGTCCCGCAAGCCATCTTGGACATGATCGCTGG
TGCCCACTGGGGAGTCCTGGCGGGCATAGCGTATTTCTCCATGGTGGGCAACTGGGCGAAGGTCCTGGTA
GTGCTGTTGCTGTTTGCCGGCGCCGACGCGACTACTTACACTACCGGGGGGAGTGTTGCTGCTACTACGG
CTTCATTCGCCAAGCTTTTTACGCCTGGCCCCAAGCAGAATGTCCAGCTGATCA

>709_S45_L001_R1_001.fastq_377_1a_5
CCCCTACGACAGCGCTGGTAGTGGCTCAGCTACTTAGGGTCCCGCAAGCCATCTTGGACATGATCGCTGG
TGCCCACTGGGGAGTCCTAGCGGGCATAGCGTATTTCTCCATGGTGGGCAACTGGGCGAAGGTCCTGGTA
GTGCTGTTGCTGTTTGCCGGCGCTGACGCAGCCACCTACACCACCGGGGGGAGTGTTGCTGCTACTACGG
CTTCATTCGCCGGGCTTTTCATGCCGGGCGCCAGGCAGAATGTCCAGCTGATCA

>709_S45_L001_R1_001.fastq_378_1a_5
CCCCTACGACAGCGCTGGTAGTGGCTCAGCTACTTAGGGTCCCGCAAGCCATCTTGGACATGATCGCTGG
TGCCCACTGGGGAGTCCTGGCGGGCATAGCGTATTTCTCCATGGTGAGCAACTGGGCGAAGGTCCTGGTA
GTGCTGTTGCTGTTTGCCGGCGCCGACGCGGCTACTTACACCACCGGGGGGAGTGTTGCTGCTACTACGG
CTTCATTCGCCAAGCTTTTTACGCCTGGCCCCAAGCAGAATGTCCAGCTGATCA

>709_S45_L001_R1_001.fastq_379_1a_5
CCCCTACGACAGCGCTGGTAGTGGCTCAGCTACTTAGGGTTCCGCAAGCCATCTTGGACATGATCGCTGG
TGCCCACTGGGGAGTCCTGGCGGGCATAGCGTATTTCTCCATGGTGGGCAACTGGGCGAAGGTCCTGGTA
GTGCTGTTGCTGTTTGCCGGCGCCGACGCGACTACTTACACCACCGGGGGGAGTGTTGCTGCTACTACGG
CTTCATTCGCCAAGCTTTTTACGCCTGGCCCCAAGCAGAATGTCCAGCTGATCA

>709_S45_L001_R1_001.fastq_380_1a_5
CCCCTACGACAGCGCTGGTAGTGGCTCAGCTACTTAGGGTCCCGCAAGCCATCTTGGACATGATCGCTGG
TGCCCACTGGGGAGTCCTGGCGGGCATAGCGTATTTCTCCATGGTGGGCAACTGGGCGAAGGTCCTGGTA
GTGCTGTTGCTGTTTGCCGGCGCCGACGCGACTACTTACACCACCGGGGGGAGTGTTGCTGCTACTACGG
CTTTATTCGCCAAGCTTTTTACGCCTGGCCCCAAGCAGAATGTCCAGCTGATCA

>709_S45_L001_R1_001.fastq_381_1a_5
CCCCTACGACAGCGCTGGTAGTGGCTCAGCTACTTAGGGTCCCGCAAGCCATCTTGGACATGATCGCTGG
TGCCCACTGGGGAGTCCTGGCGGGCATAGCGTATTTCTCCATGGTGGGCAACTGGGCGAAGGTCCTGGTA
ATGCTGTTGCTGTTTGCCGGCGCCGACGCGGCTACTTACACCACCGGGGGGAGTGTTGCTGCTACTACGG
CTTCATTCGCCAAGCTTTTTACGCCTGGCCCCAAGCAGAATGTCCAGCTGATCA

>709_S45_L001_R1_001.fastq_382_1a_5
CCCCTACGACAGCGCTGGTAGTGGCTCAGCTACTTAGGGTCCCGCAAGCCATCTTGGACATGATCGCTGG
TGCCCACTGGGGAGTCCTGGCGGGCATAGCGTATTTCTCCATGGTGGGCAACTGGGCGAAGGTCCTGGTA
GTGCTATTGCTGTTTGCCGGCGCCGACGCGGCTACTTACACCACCGGGGGGAGTGTTGCTGCTACTACGG
CTTCATTCGCCAAGCTTTTTACGCCTGGCCCCAAGCAGAATGTCCAGCTGATCA

>709_S45_L001_R1_001.fastq_383_1a_5
CCCCTACGACAGCGCTGGTAGTGGCTCAGCTACTTAGGGTCCCGCAAGCCATCTTGGACATGATCGCTGG
TGCCCACTGGGGAGTCCTGGCGGGCATAGCGTATTTCTCCATGGTGGGCAACTGGGCGAAGGTCCTGGTA
GTGCTGTTGCTGTTTGCCGGCGCCGACGCGACTACTTACACCACCGGGGGGAGTGTTGCTGCTACTACGG
CTTCGTTCGCCAAGCTTTTTACGCCTGGCCCCAAGCAGAATGTCCAGCTGATCA

>709_S45_L001_R1_001.fastq_384_1a_5
CCCCTACGACAGCGCAGGTAGTGGCTCAGCTACTTAGGGTCCCGCAAGCCATCTTGGACATGATCGCTGG
TGCCCACTGGGGAGTCCTGGCGGGCATAGCGTATTTCTCCATGGTGGGCAACTGGGCGAAGGTCCTGGTA
GTGCTGTTGCTGTTTGCCGGCGCCGACGCGACTACTTACACCACCGGGGGGAGTGTTGCTGCTACTACGG
CTTCATTCGCCAAGCTTTTTACGCCTGGCCCCAAGCAGAATGTCCAGCTGATCA

>709_S45_L001_R1_001.fastq_385_1a_5
CCCCTACGACAGCGCTGGTAGTGGCTCAGCTACTTAGGGTCCCGCAAGCCATCTTGGACATGATCGCTGG
TGCCCACTGGGGAGTCCTGGCGGGCATAGCGTATTTCTCCATGGTGGGCAACTGGGCGAAGGTCCTGGTA
GTGCTGTTGCTGTTTGCCGGCGCCGACGCGAATACTTACACCACCGGGGGGAGTGTTGCTGCTACTACGG
CTTCATTCGCCAAGCTTTTTACGCCTGGCCCCAAGCAGAATGTCCAGCTGATCA

>709_S45_L001_R1_001.fastq_386_1a_5
CCCCTACGACAGCGCTGGTAGTGGCTCAGCTACTTAGGGTCCCGCAAGCCATCTTGGACATGATCGCTGG
TGCCCACTGGGGAGTCCTGGCGGGCATAGCGTATTTCTCCATGGTGGGCAACTGGGCGAAGGTCCTGGTA
GTGCTGTTGCTGTTTGCCGGCGCCGACGCGACTACTTACACCACCGGGGGGAGTGTTGCTGCTACTACGG
CTTCATTCGCCAAACTTTTTACGCCTGGCCCCAAGCAGAATGTCCAGCTGATCA

>709_S45_L001_R1_001.fastq_387_1a_5
CCCCTACGACAGCGCTGGTAGTGGCTCAGCTACTTAGGGTCCCGCAAGCCATCTTGGACATGATCGCTGG
TGCCCACTGGGGAGTCCTGGCGGGCATAGCGTATTTCTCCATGGTGGGCAACTGGGCGAAGGTCCTGGTA
GTGCTGTTGCTGTTTGCCGGCGCCGACGCGGCTACTTACACCACCGGGGGGAGTGTTGCTGCTACTACGG
CTCCATTCGCCAAGCTTTTTACGCCTGGCCCCAAGCAGAATGTCCAGCTGATCA

>709_S45_L001_R1_001.fastq_388_1a_5
CCCCTACGACAGCGCTGGTAGTGGCTCAGCTACTTAGGGTCCCGCAAGCCATCTTGGACATGATCGCTGG
TGCCCACTGGGGAGTCCTGGCGGGTATAGCGTATTTCTCCATGGTGGGCAACTGGGCGAAGGTCCTGGTA
GTGCTGTTGCTGTTTGCCGGCGCCGACGCGGCTACTTACACCACCGGGGGGAGTGTTGCTGCTACTACGG
CTTCATTCGCCAAGCTTTTTACGCCTGGCCCCAAGCAGAATGTCCAGCTGATCA

>709_S45_L001_R1_001.fastq_389_1a_5
CCCCTACGACAGCGCTGGTAGTGGCTCAGCTACTTAGGGTCCCGCAAGCCATCTTGGACATGATCGCTGG
TGCCCACTGGGGAGTCCTGGCGGGCATAGCGTATTTCTCCATGGTGGGCAACTGGGCGAAGGTCCTGGTA
GTGCTGTTGCTGTTTGCCGGCGCCGACGCGGCTACTTACACCACCGGGGGGAGTGTTGCTGCTGCTACGG
CTTCATTCGCCAAGCTTTTTACGCCTGGCCCCAAGCAGAATGTCCAGCTGATCA

>709_S45_L001_R1_001.fastq_390_1a_5
CCCCTACGACCGCGCTGGTAGTGGCTCAGCTACTTAGGGTCCCGCAAGCCATCTTGGACATGATCGCTGG
TGCCCACTGGGGAGTCCTGGCGGGCATAGCGTATTTCTCCATGGTGGGCAACTGGGCGAAGGTCCTGGTA
GTGCTGTTGCTGTTTGCCGGCGCCGACGCGACTACTTACACCACCGGGGGGAGTGTTGCTGCTACTACGG
CTTCATTCGCCAAGCTTTTTACGCCTGGCCCCAAGCAGAATGTCCAGCTGATCA

>709_S45_L001_R1_001.fastq_391_1a_5
CCCCTACGACAGCGCTGGTAGTGGCTCAGCTACTTAGGGTCCCGCAAGCCATCTTGGACATGATCGCTGG
TGCCCACTGGGGAGTCCTGGCGGGCATAGCGTATTTCTCCATGGTGGGCAACTGGGCGAAAGTCCTGGTA
GTGCTGTTGCTGTTTGCCGGCGCCGACGCGACTACTTACACCACCGGGGGGAGTGTTGCTGCTACTACGG
CTTCATTCGCCAAGCTTTTTACGCCTGGCCCCAAGCAGAATGTCCAGCTGATCA

>709_S45_L001_R1_001.fastq_392_1a_5
CCCCTACGACAGCGCTGGTAGTGGCTCAGCTACTTAGGGTCCCGCAAGCCATCTTGGACATGATCGCTGG
TGCCCACTGGGGAGTCCTGGCGGGCATAGCGTATTTCTCCATGGTGGGCAACTGGGCGAAGGTCCTGGTA
GTGCTGTTGCTGTTTGCCGGCGCCGACGCGACTACTTACACCACCGGGGAGAGTGTTGCTGCTACTACGG
CTTCATTCGCCAAGCTTTTTACGCCTGGCCCCAAGCAGAATGTCCAGCTGATCA

>709_S45_L001_R1_001.fastq_393_1a_5
CCCCTACGACAGCGCTGGTAGTGGCTCAGCTACTTAGGGTCCCGCAAGCCATCTTGGACATGATCGCTGG
TGCCCACTGGGGAGTCCTGGTGGGCATAGCGTATTTCTCCATGGTGGGCAACTGGGCGAAGGTCCTGGTA
GTGCTGTTGCTGTTTGCCGGCGCCGACGCGACTACTTACACCACCGGGGGGAGTGTTGCTGCTACTACGG
CTTCATTCGCCAAGCTTTTTACGCCTGGCCCCAAGCAGAATGTCCAGCTGATCA

>709_S45_L001_R1_001.fastq_394_1a_5
CCCCTACGACAGCGCTGGTAGTGGCTCAGCTACTTAGGGTCCCGCAAGCCATCTTGGACATGATCGCTGG
TGCCCACTGGGGAGTCCTGGCGGGTATAGCGTATTTCTCCATGGTGGGCAACTGGGCGAAGGTCCTGGTA
GTGCTGTTGCTGTTTGCCGGCGCCGACGCGACTACTTACACCACCGGGGGGAGTGTTGCTGCTACTACGG
CTTCATTCGCCAAGCTTTTTACGCCTGGCCCCAAGCAGAATGTCCAGCTGATCA

>709_S45_L001_R1_001.fastq_395_1a_5
CCCCTACGACAGCGCTGGTAGTGGCTCAGCTACTTAGGGTCCCGCAAGCCATCTTGGACATGATCGCTGG
TGCCCACTGGGGAGTCCTGGCGGGCATAGCGTATTTCTCCATGGTGGGCAACTGGGCGAAGGTCCTGGTA
GTGCTGTTGCTGTTTGCCGGCGCCGACGCGACTACTTACACCACCGGGGGGAGTGTTGCTGCTACTACGG
CTTCATTCGCCAAGCTTTTTACGCCTGGCCCCAAGCAGAATGTTCAGCTGATCA

>709_S45_L001_R1_001.fastq_396_1a_5
CCCCTACGACAGCGCTGGTAGTGGCTCAGCTACTTAGGGTCCCGCAAGCCATCTTGGACATGATCGCTGG
TGCCCACTGGGGAGTCCTGGCGGGCATAGCGTATTTCTCCATGGTGGGCAACTGGGCGAAGGTCCTGGTA
GTGCTGTTGCTGTTTGCCGGCGCCGACGCGACTACTTACACCACCGGGGGGAGTGTTGCTGCTACTACGG
CTTCATTCGCCAAGCTTTTTGCGCCTGGCCCCAAGCAGAATGTCCAGCTGATCA

>709_S45_L001_R1_001.fastq_397_1a_5
CCCCTACGACAGCGCTGGTAGTGGCTCAGCTACTTAGGGTCCCGCAAGCCATCTTGGACATGATCGCTGG
TGCCCACTGGGGAGTCCCGGCGGGCATAGCGTATTTCTCCATGGTGGGCAACTGGGCGAAGGTCCTGGTA
GTGCTGTTGCTGTTTGCCGGCGCCGACGCGACTACTTACACCACCGGGGGGAGTGTTGCTGCTACTACGG
CTTCATTCGCCAAGCTTTTTACGCCTGGCCCCAAGCAGAATGTCCAGCTGATCA

>709_S45_L001_R1_001.fastq_398_1a_5
CCCCTACGACAGCGCTGGTAGTGGCTCAGCTACTTAGGGTCCCGCAAGCCATCTTGGACATGATCGCTGG
TGCCCACTGGGGAGTCCTGGCGGGCATAGCGTATTTCTCCATGGTGGGCAACTGGGCGAAGGTCCTGGTA
GTGCTGTTGCTGTTTGCCGGCGCCGACGGGACTACTTACACCACCGGGGGGAGTGTTGCTGCTACTACGG
CTTCATTCGCCAAGCTTTTTACGCCTGGCCCCAAGCAGAATGTCCAGCTGATCA

>709_S45_L001_R1_001.fastq_399_1a_5
CCCCTACGACAGCGCTGGTAGTGGCTCAGCTACCTAGGGTCCCGCAAGCCATCTTGGACATGATCGCTGG
TGCCCACTGGGGAGTCCTGGCGGGCATAGCGTATTTCTCCATGGTGGGCAACTGGGCGAAGGTCCTGGTA
GTGCTGTTGCTGTTTGCCGGCGCCGACGCGGCTACTTACACCACCGGGGGGAGTGTTGCTGCTACTACGG
CTTCATTCGCCAAGCTTTTTACGCCTGGCCCCAAGCAGAATGTCCAGCTGATCA

>709_S45_L001_R1_001.fastq_400_1a_5
CCCCTACGACAGCGCTGGTAGTGGCTCAGCTACTTAGGGTCCCGCAAGCCATCTTGGACATGATCGCTGG
TGCCCACTGGGGAGTCCTGGCGGGCATAGCGTATTTCTCCATAGTGGGCAACTGGGCGAAGGTCCTGGTA
GTGCTGTTGCTGTTTGCCGGCGCCGACGCGGCTACTTACACCACCGGGGGGAGTGTTGCTGCTACTACGG
CTTCATTCGCCAAGCTTTTTACGCCTGGCCCCAAGCAGAATGTCCAGCTGATCA

>709_S45_L001_R1_001.fastq_401_1a_5
CCCCTACGACAGCGCTGGTAGTGGCTCAGCTACTTAGGGTCCCGCAAGCCATCTTGGACATGATCGCTGG
TGCCCACTGGGGAGTCCTGGCGGGCATAACGTATTTCTCCATGGTGGGCAACTGGGCGAAGGTCCTGGTA
GTGCTGTTGCTGTTTGCCGGCGCCGACGCGACTACTTACACCACCGGGGGGAGTGTTGCTGCTACTACGG
CTTCATTCGCCAAGCTTTTTACGCCTGGCCCCAAGCAGAATGTCCAGCTGATCA

>709_S45_L001_R1_001.fastq_402_1a_5
CCCCTACGACAGCGCTGGTAGTGGCTCAGCTACTTAGGGTCCCGCAAGCCATCTTGGACATGATCGCTGG
TGCCCACTGGGGAGTCCTGGCGGGCATAGCGTATTTCTCCATGGTGGGCAACTGGGCGAAGGTCCTGGTA
GTGCTGTTGCTGTTTGCCGGCGCCGACGCGGCTACTTACACCACCGGGGGGAGTGTTGCTGCTACTACGG
CTTCATTCGCCGAGCTTTTTACGCCTGGCCCCAAGCAGAATGTCCAGCTGATCA

>709_S45_L001_R1_001.fastq_403_1a_5
CCCCTACGACAGCGCTGGTAGTGGCTCAGCTACTTAGGGTCCCGCAAGCCATCTTGGACATGATCGCTGG
TGCCCACTGGGGAGTCCTGGCGGGCATAGCGTATTTCTCCATGGTGGGCAACTGGGCGAAGGTCCTGGTA
GTGCTGTTGCTGTTTGCCGGCGCCGACGCGGCTACTTACACCACCGGGGGGAGTGTTGCTGCTACTGCGG
CTTCATTCGCCAAGCTTTTTACGCCTGGCCCCAAGCAGAATGTCCAGCTGATCA

>709_S45_L001_R1_001.fastq_404_1a_5
CCCCTACGACAGCGCTGGTAGTGGCTCAGCTACTTAGGGTCCCGCAAGCCATCTTGGACATAATCGCTGG
TGCCCACTGGGGAGTCCTGGCGGGCATAGCGTATTTCTCCATGGTGGGCAACTGGGCGAAGGTCCTGGTA
GTGCTGTTGCTGTTTGCCGGCGCCGACGCGACTACTTACACCACCGGGGGGAGTGTTGCTGCTACTACGG
CTTCATTCGCCAAGCTTTTTACGCCTGGCCCCAAGCAGAATGTCCAGCTGATCA

>709_S45_L001_R1_001.fastq_405_1a_5
CCCCTACGACAGCGCTGGTAGTGGCTCAGCTACTTAGGGTCCCGCAAGCCATCTTGGACATGATCGCTGG
TGCCCACTGGGGAGTCCTGGCGGGCATAGCGTATTTCTCCATGGTGGGCAACTGGGCGAAGGTCCTGGTA
GTGCTGTTGCTGTTTGCCGGCGCCGACGCGACTACTTACACCACCGGGGGGAGTGTTGCTGCTACTACGG
CTTCATTCGCCAAGCTTTTTACGCCTGACCCCAAGCAGAATGTCCAGCTGATCA

>709_S45_L001_R1_001.fastq_406_1a_5
CCCCTACGACAGCGCTGGTAGTGGCTCAGCTACTTAGGGTCCCGCAAGCCATCTTGGACATGATCGCTGG
TGCCCACTGGGGAGTCCTGGCGGGCATAGCGTATTTCTCCATGGTGGGCAACTGGGCGAAGGTCCTGGTA
GTGCTGTTGCTGTTTGCCGGCGCCGACGCGGCTACTTACACCACCGGGGGGAGTGTTTCTGCTACTACGG
CTTCATTCGCCAAGCTTTTTACGCCTGGCCCCAAGCAGAATGTCCAGCTGATCA

>709_S45_L001_R1_001.fastq_407_1a_5
CCCCTACGACAGCGCTGGTAGTGGCTCAGCTACTTAGGGTCCCGCAAGCCATCTTGGACATGATCGCTGG
TGCCCACTGGGGAGTCCTGGCGGGCATAGCGTATTTCTCCATGGTGGGCAACTGGGCGAAGATCCTGGTA
GTGCTGTTGCTGTTTGCCGGCGCCGACGCGACTACTTACACCACCGGGGGGAGTGTTGCTGCTACTACGG
CTTCATTCGCCAAGCTTTTTACGCCTGGCCCCAAGCAGAATGTCCAGCTGATCA

>709_S45_L001_R1_001.fastq_408_1a_5
CCCCTACGACAGCGCTGGTAGTGGCTCAGCTACTTAGGGTCCCGCAAGCCATCTTGGACATGATCGCTGG
TGCCCACTGGGGAGTCCTGGCGGGCATAGCGTATTTCTCCATGGTGGGCAACTGGGCGAAGGTCCTGGTA
GTGCTGTTGCTGTTTGCCGGCGCCGACGCGGCTACTTACACCACCGGGGGGAGTGTTGCTGCTACTACGG
CTTCATTCGCCAAGCTTTTTACGCCTGGCCCCAAACAGAATGTCCAGCTGATCA
