# Supplementary material for: HCV transmission in high-risk communities in Bulgaria
Source: PLoS One. 2019 Mar 5;14(3):e0212350. doi: 10.1371/journal.pone.0212350 (PMC6400337; doi:10.1371/journal.pone.0212350)
Supplement: S1 File — (ZIP) [file pone.0212350.s002.zip › 728_S5_L001_R1_001.fastq_1b_freq5.fas]

>728_S5_L001_R1_001.fastq_1_1b_72
CGCCTACAGCTGCCCTAGTGGTATCGCAGTTACTCCGGATCCCACAGGCTGTCGTGGACATGGTGGCGGG
GGCCCACTGGGGGGTCCTGGCGGGTCTCGCCTACTATTCCATGGTGGGGAACTGGGCTAAGGTCTTGATT
GTGATGCTACTGTTTGTCGGCGTTGACGGGCAAACCCACACGACGGGGGGGGCGGCTGCCCGCACCACCC
GGCGCCTTACTGGCCTCTTTACATTTGGGGCGTCCCAGAACGTCCAGCTCATAA

>728_S5_L001_R1_001.fastq_2_1b_30
CGCCTACAGCTGCCCTAGTGGTATCGCAGTTACTCCGGATCCCACAGGCTGTCGTGGACATGGTGGCGGG
GGCCCACTGGGGGGTCCTGGCGGGTCTCGCCTACTATTCCATGGTGGGGAACTGGGCTAAGGTCTTGATT
GTGATGCTACTGTTTGTCGGCGTTGACGGGCAAACCCACACGACGGGGGGGGCGGCTGGCCGCACCACCT
GGGGGATTACTAGCCTCTTTACACCTGGGGCGTCCCAGAACGTCCAGCTCATAA

>728_S5_L001_R1_001.fastq_3_1b_11
CGCCTACAGCTGCCCTAGTGGTATCGCAGTTACTCCGGATCCCACAGGCTGTCGTGGACATGGTGGCGGG
GGCCCACTGGGGGGTCCTGGTGGGTCTCGCCTACTATTCCATGGTGGGGAACTGGGCTAAGGTCTTGATT
GTGATGCTACTGTTTGTCGGCGTTGACGGGCAAACCCACACGACGGGGGGGGCGGCTGCCCGCACCACCC
GGCGCCTTACTGGCCTCTTTACATTTGGGGCGTCCCAGAACGTCCAGCTCATAA

>728_S5_L001_R1_001.fastq_4_1b_9
CGCCTACAGCTGCCCTAGTGGTATCGCAGTTACTCCGGATCCCACAGGCTGTCGTGGACATGGTGGCGGG
GGCCCACTGGGGGGTCCTGGCGGGTCTCGCCTACTATTCCATGGTGGGGAACTGGGCTAAGGTCTTGATT
GTGATGCTACTGTTTGTCGGCGTTGACGGGCAAACCCACACGACGGGGGGGGCGGCTGCCCACACCACCC
GGCGCCTTACTAGCCTCTTTACATTTGGGGCGTCCCAGAACGTCCAGCTCATAA

>728_S5_L001_R1_001.fastq_5_1b_9
CGCCTACAGCTGCCCTAGTGGTATCGCAGTTACTCCGGATCCCACAGGCTGTCGTGGACATGGTGGCGGA
GGCCCACTGGGGGGTCCTGGCGGGTCTCGCCTACTATTCCATGGTGGGGAACTGGGCTAAGGTCTTGATT
GTGATGCTACTGTTTGTCGGCGTTGACGGGCAAACCCACACGACGGGGGGGGCGGCTGCCCGCACCACCC
GGCGCCTTACTGGCCTCTTTACATTTGGGGCGTCCCAGAACGTCCAGCTCATAA

>728_S5_L001_R1_001.fastq_6_1b_7
CGCCTACAGCTGCCCTAGTGGTATCGCAGTTACTCCGGATCCCACAGGCTGTCGTGGACATGGTGGCGGG
GGCCCACTGGGGGGTCCTAGCGGGTCTCGCCTACTATTCCATGGTGGGGAACTGGGCTAAGGTCTTGATT
GTGATGCTACTGTTTGTCGGCGTTGACGGGCAAACCCACACGACGGGGGGGGCGGCTGGCCGCACCACCT
GGGGGATTACTAGCCTCTTTACACCTGGGGCGTCCCAGAACGTCCAGCTCATAA

>728_S5_L001_R1_001.fastq_7_1b_6
CGCCTACAGCTGCCCTAGTGGTATCGCAGTTACTCCGGATCCCACAGGCTGTCGTGGACATGGTGGCGGG
GGCCCACTGGGGGGTCCTGGCAGGTCTCGCCTACTATTCCATGGTGGGGAACTGGGCTAAGGTCTTGATT
GTGATGCTACTGTTTGTCGGCGTTGACGGGCAAACCCACACGACGGGGGGGGCGGCTGCCCGCACCACCC
GGCGCCTTACTGGCCTCTTTACATTTGGGGCGTCCCAGAACGTCCAGCTCATAA

>728_S5_L001_R1_001.fastq_8_1b_6
CGCCTACAGCTGCCCTAGTGGTATCGCAGTTACTCCGGATCCCACAGGCTGTCGTGGACATGGTGGCGGG
GGCCCACTGGGGGGTCCTAGCGGGTCTCGCCTACTATTCCATGGTGGGGAACTGGGCTAAGGTCTTGATT
GTGATGCTACTGTTTGTCGGCGTTGACGGGCAAACCCACACGACGGGGGGGGCGGCTGCCCGCACCACCC
GGCGCCTTACTGGCCTCTTTACATTTGGGGCGTCCCAGAACGTCCAGCTCATAA

>728_S5_L001_R1_001.fastq_9_1b_5
CGCCTACAGCTGCCCTAGTGGTATCGCAGTTACTCCGGATCCCACAGGCTGTCGTGGACATGGTGGCGGG
GGCCCACTGGGGGGTCCTGGTGGGTCTCGCCTACTATTCCATGGTGGGGAACTGGGCTAAGGTCTTGATT
GTGATGCTACTGTTTGTCGGCGTTGACGGGCAAACCCACACGACGGGGGGGGCGGCTGGCCGCACCACCT
GGGGGATTACTAGCCTCTTTACACCTGGGGCGTCCCAGAACGTCCAGCTCATAA

>728_S5_L001_R1_001.fastq_10_1b_5
CGCCTACAGCTGCCCTAGTGGTATCGCAGTTACTCCGGATCCCACAGGCTGTCGTGGACATGGTGGCGAG
GGCCCACTGGGGGGTCCTGGCGGGTCTCGCCTACTATTCCATGGTGGGGAACTGGGCTAAGGTCTTGATT
GTGATGCTACTGTTTGTCGGCGTTGACGGGCAAACCCACACGACGGGGGGGGCGGCTGCCCGCACCACCC
GGCGCCTTACTGGCCTCTTTACATTTGGGGCGTCCCAGAACGTCCAGCTCATAA

>728_S5_L001_R1_001.fastq_11_1b_5
CGCCTACAGCTGCCCTAGTGGTATCGCAGTTACTCCGGATCCCACAGGCTGTCGTGGACATGGTGGCGGG
GGCCCACTGGGGGGTCCTGACGGGTCTCGCCTACTATTCCATGGTGGGGAACTGGGCTAAGGTCTTGATT
GTGATGCTACTGTTTGTCGGCGTTGACGGGCAAACCCACACGACGGGGGGGGCGGCTGCCCGCACCACCC
GGCGCCTTACTGGCCTCTTTACATTTGGGGCGTCCCAGAACGTCCAGCTCATAA

>728_S5_L001_R1_001.fastq_12_1b_5
CGCCTACAGCTGCCCTAGTGGTATCGCAGTTACTCCGGATCCCACAGGCTGTCGTGGACATGGTGGCGGG
GGCCCACTGGGGGGTCCTGGCGGGCCTCGCCTACTATTCCATGGTGGGGAACTGGGCTAAGGTCTTGATT
GTGATGCTACTGTTTGTCGGCGTTGACGGGCAAACCCACACGACGGGGGGGGCGGCTGGCCGCACCACCT
GGGGGATTACTAGCCTCTTTACACCTGGGGCGTCCCAGAACGTCCAGCTCATAA

>728_S5_L001_R1_001.fastq_13_1b_5
CGCCTACAGCTGCCCTAGTGGTATCGCAGTTACTCCGGATCCCACAGGCTGTCGTGGACATGGTGGCGGG
GGCCCACTGGGGGGTCCTGGCGGGTCTCGCCTACTATTCCATGGTGGGGAACTGGGCTAAGGTCTTGATT
GTGATGCTACTGTTTGTCGGCGTTGACGGGCAAACCCACACGACGGGGGGGGCGGCTGGCCACACCACCT
CGCGCCTTACTAGCCTCTTTACATTTGGGGCGTCCCAGAACGTCCAGCTCATAA

>728_S5_L001_R1_001.fastq_14_1b_5
CGCCTACAGCTGCCCTAGTGGTATCGCAGTTACTCCGGATCCCACAGGCTGTCGTGGACATGGTGGCGGG
GGCCCACTGGGGGGTCCTGGCGGGTCTCGCCTACTATTCCATGGTGGGGAACTGGGCTAAGGTCTTGATT
GTGATGCTACTGTTTGTCGGCGTTGACGGGCAAACCCACACGACGGGGGGGGCGGCTGCCCGCACCACCC
GGCGCCTTACCGGCCTCTTTACATTTGGGGCGTCCCAGAACGTCCAGCTCATAA
