# Supplementary material for: HCV transmission in high-risk communities in Bulgaria
Source: PLoS One. 2019 Mar 5;14(3):e0212350. doi: 10.1371/journal.pone.0212350 (PMC6400337; doi:10.1371/journal.pone.0212350)
Supplement: S1 File — (ZIP) [file pone.0212350.s002.zip › 760_S30_L001_R1_001.fastq_2k_freq5.fas]

>760_S30_L001_R1_001.fastq_1_2k_2577
CCCCGACGGCCACGATGGTCGTAGCGTACCTCATGCGCATCCCTGAAGTTGTTCTGGACATCATCACTGG
AGCGCACTGGGGCGTAATGTTCGGCCTGGCCTACTTCTCTATGCAGGGAGCGTGGGCCAAGGTCGTCGTC
ATCCTCCTATTAGTTGCGGGGGTGGACGCCGAAACGCGCTTCGTGGCCGGTCAGGCGGCTTCGACTATGC
GAGGCGTTGCCAGCCTTTTCTCCCCCGGGCCCCAGCAGAAAATCCAACTTGTCA

>760_S30_L001_R1_001.fastq_2_2k_2090
CCCCGACGACCACGATGGTCGTAGCGTACCTCATGCGCATCCCTGAAGTTGTTCTGGACATCATCACTGG
AGCGCACTGGGGCGTAATGTTCGGCCTGGCCTACTTCTCTATGCAGGGAGCGTGGGCCAAGGTCGTCGTC
ATCCTCCTATTAGTTGCGGGGGTGGACGCCGAAACGCGCTTCGTGGCCGGTCAGGCGGCTTCGACTATGC
GAGGCGTTGCCAGCCTTTTCTCCCCCGGGCCCCAGCAGAAAATCCAACTTGTCA

>760_S30_L001_R1_001.fastq_3_2k_429
CCCCGACGACCACGATGGTCGTAGCGTACCTCATGCGCATCCCTGAAGTTGTTCTGGACATCATCACTGG
AGCGCACTGGGGCGTAATGTTCGGCCTGGCCTACTTCTCTATGCAAGGAGCGTGGGCCAAGGTCGTCGTC
ATCCTCCTATTAGTTGCGGGGGTGGACGCCGAAACGCGCTTCGTGGCCGGTCAGGCGGCTTCGACTATGC
GAGGCGTTGCCAGCCTTTTCTCCCCCGGGCCCCAGCAGAAAATCCAACTTGTCA

>760_S30_L001_R1_001.fastq_4_2k_304
CCCCGACGACCACGATGGTCGTAGCGTACCTCATGCGCGTCCCTGAAGTTGTTCTGGACATCATCACTGG
AGCGCACTGGGGCGTAATGTTCGGCCTGGCCTACTTCTCTATGCAGGGAGCGTGGGCCAAGGTCGTCGTC
ATCCTCCTATTAGTTGCGGGGGTGGACGCCGAAACGCGCTTCGTGGCCGGTCAGGCGGCTTCGACTATGC
GAGGCGTTGCCAGCCTTTTCTCCCCCGGGCCCCAGCAGAAAATCCAACTTGTCA

>760_S30_L001_R1_001.fastq_5_2k_241
CCCCGACGGCCACGATGGTCGTAGCGTACCTCATGCGCATCCCTGAAGTTGTTCTGGACATCATCACTGG
AGCGCACTGGGGCGTAATGTTCGGCCTGGCCTACTTCTCTATGCAAGGAGCGTGGGCCAAGGTCGTCGTC
ATCCTCCTATTAGTTGCGGGGGTGGACGCCGAAACGCGCTTCGTGGCCGGTCAGGCGGCTTCGACTATGC
GAGGCGTTGCCAGCCTTTTCTCCCCCGGGCCCCAGCAGAAAATCCAACTTGTCA

>760_S30_L001_R1_001.fastq_6_2k_59
CCCCGACGACCACGATGGTCGTAGCGTACCTCATGCGCGTCCCTGAAGTTGTTCTGGACATCATCACTGG
AGCGCACTGGGGCGTAATGTTCGGCCTGGCCTACTTCTCTATGCAAGGAGCGTGGGCCAAGGTCGTCGTC
ATCCTCCTATTAGTTGCGGGGGTGGACGCCGAAACGCGCTTCGTGGCCGGTCAGGCGGCTTCGACTATGC
GAGGCGTTGCCAGCCTTTTCTCCCCCGGGCCCCAGCAGAAAATCCAACTTGTCA

>760_S30_L001_R1_001.fastq_7_2k_52
CCCCGACGGCCACGATGGTCGTAGCGTACCTCATGCGCGTCCCTGAAGTTGTTCTGGACATCATCACTGG
AGCGCACTGGGGCGTAATGTTCGGCCTGGCCTACTTCTCTATGCAGGGAGCGTGGGCCAAGGTCGTCGTC
ATCCTCCTATTAGTTGCGGGGGTGGACGCCGAAACGCGCTTCGTGGCCGGTCAGGCGGCTTCGACTATGC
GAGGCGTTGCCAGCCTTTTCTCCCCCGGGCCCCAGCAGAAAATCCAACTTGTCA

>760_S30_L001_R1_001.fastq_8_2k_50
CCCCGACGGCCACGATGGTCGTAGCGTACCTCATGCGCATCCCTGAAGTTGTTCTGGACATCGTCACTGG
AGCGCACTGGGGCGTAATGTTCGGCCTGGCCTACTTCTCTATGCAGGGAGCGTGGGCCAAGGTCGTCGTC
ATCCTCCTATTAGTTGCGGGGGTGGACGCCGAAACGCGCTTCGTGGCCGGTCAGGCGGCTTCGACTATGC
GAGGCGTTGCCAGCCTTTTCTCCCCCGGGCCCCAGCAGAAAATCCAACTTGTCA

>760_S30_L001_R1_001.fastq_9_2k_36
CCCCGACGACCACGATGGTCGTAGCGTACCTCATGCGCATCCCTGAAGTTGTTCTGGACATCATCACTGG
AGCGCACTGGGGCGTAATGTTCGGCCTGGCCTACTTCTCTATGCAGGGAGCGTGGGCCAAGGTCGTCGTC
ATCCTCCTATTAGTTGCGGGGGTGGACGCCGAAACGCGCTTCGTGGCCGGTCAGGCGGCTTCGACTATGC
GAGGCGTTGCCAGCCTTTTCTCTCCCGGGCCCCAGCAGAAAATCCAACTTGTCA

>760_S30_L001_R1_001.fastq_10_2k_36
CCCCGACGGCCACGATGGTCGTAGCGTACCTCATGCGCATCCCTGAAGTTGTTCTGGACATCATCACTGG
AGCGCACTGGGGCGTAATGTTCGGCCTGGCCTACTTCTCTATGCAGGGAGCGTGGGCCAAGGTCGTCGTC
ATCCTCCTATTAGTTGCGGGGGTGGACGCCGAAACGCGCTTCGTGGCCGGTCAGGCGGCTTCGACTATGC
GAGGCGTTGCCAGCCTTTTCTCCCCCGGGCCCCAGCAGAAAATCCAACTTATCA

>760_S30_L001_R1_001.fastq_11_2k_32
CCCCGACGGCCACGATGGTCGTAGCGTACCTCATGCGCATCCCTGAAGTTGTTCTGGACATCATCACTGG
AGCGCACTGGGGCGTAATGTTCGGCCTGGCCTACTTCTCTATGCAGGGAGCGTGGGCCAAGGTCGTCGTC
ATCCTCCTATTAGTTGCGGGGGTGGACGCCGAGACGCGCTTCGTGGCCGGTCAGGCGGCTTCGACTATGC
GAGGCGTTGCCAGCCTTTTCTCCCCCGGGCCCCAGCAGAAAATCCAACTTGTCA

>760_S30_L001_R1_001.fastq_12_2k_30
CCCCGACGGCCACGATGGTCGTAGCGTACCTCATGCGCATCCCTGAGGTTGTTCTGGACATCATCACTGG
AGCGCACTGGGGCGTAATGTTCGGCCTGGCCTACTTCTCTATGCAGGGAGCGTGGGCCAAGGTCGTCGTC
ATCCTCCTATTAGTTGCGGGGGTGGACGCCGAAACGCGCTTCGTGGCCGGTCAGGCGGCTTCGACTATGC
GAGGCGTTGCCAGCCTTTTCTCCCCCGGGCCCCAGCAGAAAATCCAACTTGTCA

>760_S30_L001_R1_001.fastq_13_2k_30
CCCCGACGGCCACGATGGTCGTAGCGTACCTCATGCGCATCCCTGAAGTTGTTCTGGACATCATCACTGG
AGCGCACTGGGGCGTAATGTTCGGCCTGGCCTACTTCTCTATGCAGGGAGCGTGGGCCAAGGTCGTCGTC
ATCCTCCTATTAGTTGCGGGGGTGGACGCCGAAACGCGCTTCGTGGCCGGTCAGGCGGCTTCGACTATGC
GAGGCGTTGCCAGCCTTTTCTCCCCCGGGCCCCAGCAGAAAATCCAGCTTGTCA

>760_S30_L001_R1_001.fastq_14_2k_26
CCCCGACGGCCACGATGGTCGTAGCGTACCTCATGCGCATCCCTGAAGTTGTTCTGGACATCATCACTGG
AGCGCACTGGGGCGTAATGTTCGGCCTGGCCTACTTCTCTATGCAGGGAGCGTGGGCCAAGGTCGTCGTC
ATCCTCCTATTAGTTGCGGGGGTGGACGCCGAAACGCGCTTCGTGGCCGGCCAGGCGGCTTCGACTATGC
GAGGCGTTGCCAGCCTTTTCTCCCCCGGGCCCCAGCAGAAAATCCAACTTGTCA

>760_S30_L001_R1_001.fastq_15_2k_26
CCCCGACGACCACGATGGTCGTAGCGTACCTCATGCGCATCCCTGAAGTTGTTCTGGACATCATCACTGG
AGCGCACTGGGGCGTAATGTTCGGCCTGGCCTACTTCTCTATGCAGGGAGCGTGGGCCAAGGTCGTCGTC
ATCCTCCTATTAGTTGCGGGGGTGGACGCCGAAACGCGCTTCGTGGCCGGTCAGGCGGCTTCGACTATGC
GAGGCGTTGCCAGCCTTTTCTCCCCCGGGCCCCAGCAGAAAATCCAACTTATCA

>760_S30_L001_R1_001.fastq_16_2k_26
CCCCGACGGCCACGATGGTCGTAGCGTACCTCATGCGCATCCCTGAAGTTGTTCTGGACATCATCACTGG
AGCGCACTGGGGCGTAATGTTCGGCCTGGCCTACTTCTCTATGCAGGGAGCGTGGGCCAAGGTCGTCGTC
ATCCTCCTATTAGTTGCGGGGGTGGACGCCGAAACGCGCTTCGTGGCCGGTCAGGCGGCCTCGACTATGC
GAGGCGTTGCCAGCCTTTTCTCCCCCGGGCCCCAGCAGAAAATCCAACTTGTCA

>760_S30_L001_R1_001.fastq_17_2k_25
CCCCGACGACCACGATGGTCGTAGCGTACCTCATGCGCATCCCTGAAGTTGTTCTGGACATCATCACTGG
AGCGCACTGGGGCGTAATGTTCGGCCTGGCCTACTTCTCTATGCAGGGAGCGTGGGCCAAGGTCGTCGTC
ATCCTCCTATTAGTTGCGGGGGTGGACGCTGAAACGCGCTTCGTGGCCGGTCAGGCGGCTTCGACTATGC
GAGGCGTTGCCAGCCTTTTCTCCCCCGGGCCCCAGCAGAAAATCCAACTTGTCA

>760_S30_L001_R1_001.fastq_18_2k_25
CCCCGACGACCACGATGGTCGTAGCGTACCTCATGCGCATCCCTGAAGTTGTTCTGGACATCATCACTGG
GGCGCACTGGGGCGTAATGTTCGGCCTGGCCTACTTCTCTATGCAGGGAGCGTGGGCCAAGGTCGTCGTC
ATCCTCCTATTAGTTGCGGGGGTGGACGCCGAAACGCGCTTCGTGGCCGGTCAGGCGGCTTCGACTATGC
GAGGCGTTGCCAGCCTTTTCTCCCCCGGGCCCCAGCAGAAAATCCAACTTGTCA

>760_S30_L001_R1_001.fastq_19_2k_24
CCCCGACGGCCACGATGGTCGTAGCGTACCTCATGCGCATCCCTGAAGTTGTTCTGGACATCATCACTGG
AGCGCACTGGGGCGTAATGTTCGGCCTGGCCTACTTCTCTATGCAGGGAGCGTGGGCCAAGGTCGTCGTC
ATCCTCCTATTAGTTGCGGGGGTGGACGCCGAAACGCGCTTCGTGGCCGGTCAGGCGGCTTCGACTATGC
GAGGCGTTGCCAGCCTCTTCTCCCCCGGGCCCCAGCAGAAAATCCAACTTGTCA

>760_S30_L001_R1_001.fastq_20_2k_24
CCCCGACGGCCACGATGGTCGTAGCGTACCTCATGCGCATCCCTGAAGTTGTTCTGGACATCATCACTGG
AGCGCACTGGGGCGTAATGTTCGGCCTGGCCTACTTCTCTATGCAGGGAGCGTGGGCCAAGGTCGTCGTC
ATCCTCCTATTAGTTGCGGGGGTGGACGCCGAAACGCGCTTCGTGGCCGGTCAGGCGGCTTCGACCATGC
GAGGCGTTGCCAGCCTTTTCTCCCCCGGGCCCCAGCAGAAAATCCAACTTGTCA

>760_S30_L001_R1_001.fastq_21_2k_24
CCCCGACGACCACGATGGTCGTAGCGTACCTCATGCGCATCCCTGAAGTTGTTCTGGACATCATCACTGG
AGCGCACTGGGGCGTAATGTTCGGCCTGGCCTACTTCTCTATGCAGGGAGCGTGGGCCAAGGTCGTCGTC
ATCCTCCTATTAGTTGCGGGGGTGGACGCCGAAACGCGCTTCGTGGCCGGTCAGGCGGCCTCGACTATGC
GAGGCGTTGCCAGCCTTTTCTCCCCCGGGCCCCAGCAGAAAATCCAACTTGTCA

>760_S30_L001_R1_001.fastq_22_2k_24
CCCCGACGGCCACGATGGTCGTAGCGTACCTCATGCGCATCCCTGAAGTTGTTCTGGACATCATCACTGG
AGCGCACTGGGGCGTAATGTTCGGCCTGGCCTACTTCTCTATGCAGGGAGCGTGGGCCAAGGTCGTCGTC
ATCCTCCTATTAGTTGCGGGGGTGGACGCCGAAACGCGCTTCGTGGCCGGTCAGGCGGCTTCGACTGTGC
GAGGCGTTGCCAGCCTTTTCTCCCCCGGGCCCCAGCAGAAAATCCAACTTGTCA

>760_S30_L001_R1_001.fastq_23_2k_23
CCCCGACGGCCACGATGGTCGTAGCGTACCTCATGCGCATCCCTGAAGTTGTTCTGGACATCATCACTGG
AGCGCACTGGGGCGTAATGTTCGGCCTGGCCTACTTCTCTATGCAGGGAGCGTGGGCCAAGGTCGTCGTC
ATCCTCCTATTAGTTGCGGGGGTGGACGCCGAAACGCGCTTCGTGGCCGGTCAGGCGGCTTCGACTATGC
GAGGCGTTGCCAGCCTTTTCTCCCCCGGGCCCCAGCAGAGAATCCAACTTGTCA

>760_S30_L001_R1_001.fastq_24_2k_23
CCCCGACGACCACGATGGTCGTGGCGTACCTCATGCGCATCCCTGAAGTTGTTCTGGACATCATCACTGG
AGCGCACTGGGGCGTAATGTTCGGCCTGGCCTACTTCTCTATGCAGGGAGCGTGGGCCAAGGTCGTCGTC
ATCCTCCTATTAGTTGCGGGGGTGGACGCCGAAACGCGCTTCGTGGCCGGTCAGGCGGCTTCGACTATGC
GAGGCGTTGCCAGCCTTTTCTCCCCCGGGCCCCAGCAGAAAATCCAACTTGTCA

>760_S30_L001_R1_001.fastq_25_2k_23
CCCCGACGACCACGATGGTCGTAGCGTACCTCATGCGCATCCCTGAAGTTGTTCTGGACATCATCACTGG
AGCGCACTGGGGCGTAATGTTCGGCCTGGCCTACTTCTCTATGCAGGGAGCGTGGGCCAAGGTCGTCGTC
ATCCTCCTATTAGTTGCGGGGGTGGACGCCGAGACGCGCTTCGTGGCCGGTCAGGCGGCTTCGACTATGC
GAGGCGTTGCCAGCCTTTTCTCCCCCGGGCCCCAGCAGAAAATCCAACTTGTCA

>760_S30_L001_R1_001.fastq_26_2k_22
CCCCGACGGCCACGATGGTCGTAGCGTACCTCATGCGCATCCCTGAAGTTGTTCTGGACATCATCACTGG
AGCGCACTGGGGCGTAATGTTCGGCCTGGCCTACTTCTCTATGCAGGGAGCGTGGGCCAAGGTCGTCGTC
ATCCTCCTATTAGTTGCGGGGGTGGACGCTGAAACGCGCTTCGTGGCCGGTCAGGCGGCTTCGACTATGC
GAGGCGTTGCCAGCCTTTTCTCCCCCGGGCCCCAGCAGAAAATCCAACTTGTCA

>760_S30_L001_R1_001.fastq_27_2k_21
CCCCGACGGCCACGATGGTCGTAGCGTACCTCATGCGCATCCCTGAAGTTGTTCTGGACATCATCACTGG
GGCGCACTGGGGCGTAATGTTCGGCCTGGCCTACTTCTCTATGCAGGGAGCGTGGGCCAAGGTCGTCGTC
ATCCTCCTATTAGTTGCGGGGGTGGACGCCGAAACGCGCTTCGTGGCCGGTCAGGCGGCTTCGACTATGC
GAGGCGTTGCCAGCCTTTTCTCCCCCGGGCCCCAGCAGAAAATCCAACTTGTCA

>760_S30_L001_R1_001.fastq_28_2k_21
CCCCGACGACCACGATGGTCGTAGCATACCTCATGCGCATCCCTGAAGTTGTTCTGGACATCATCACTGG
AGCGCACTGGGGCGTAATGTTCGGCCTGGCCTACTTCTCTATGCAGGGAGCGTGGGCCAAGGTCGTCGTC
ATCCTCCTATTAGTTGCGGGGGTGGACGCCGAAACGCGCTTCGTGGCCGGTCAGGCGGCTTCGACTATGC
GAGGCGTTGCCAGCCTTTTCTCCCCCGGGCCCCAGCAGAAAATCCAACTTGTCA

>760_S30_L001_R1_001.fastq_29_2k_21
CCCCGACGACCACGATGGTCGTAGCGTACCTCATGCGCATCCCTGAAGTTGTTCTGGACATCATCACTGG
AGCGCACTGGGGCGTAATGTTCGGCCTGGCCTACTTCTCTATGCAGGGAGCGTGGGCCAAGGTCGTCGTC
ATCCTCCTATTAGTTGCGGGGGTGGACGCCGAAACGCGCTTCGTGGCCGGTCAGGCGGCTTCGACTATGC
GAGGCGTTGCCAGCCTTTTCTCCCCCGGGCCCCAGCAGAAAATCCAGCTTGTCA

>760_S30_L001_R1_001.fastq_30_2k_21
CCCCGACGGCCACGATGGTCGTAGCGTACCTCATGCGCATCCCTGAAGTTGTTCTGGACATCATCACTGG
AGCGCACTGGGGCGTAATGTTCGGCCTGGCCTACTTCTCTATGCAGGGAGCGTGGGCCAAGGTCGTCGTT
ATCCTCCTATTAGTTGCGGGGGTGGACGCCGAAACGCGCTTCGTGGCCGGTCAGGCGGCTTCGACTATGC
GAGGCGTTGCCAGCCTTTTCTCCCCCGGGCCCCAGCAGAAAATCCAACTTGTCA

>760_S30_L001_R1_001.fastq_31_2k_20
CCCCGACGGCCACGATGGTCGTAGCGTACCTCATGCGCATCCCTGAAGTTGTTCTGGACATCATCACTGG
AGCGCACTGGGGCGTAATGTTCGGCCTGGCCTACTTCTCTATGCAGGGAGCGTGGGCCAAGGTCGTCGTC
ATCCTCCTATTAGTTGCGGGGGTGGACGCCGAAACGCGCTTCGTGGCCGGTCAGGCGGCTTCGACTATGC
GAGGCGTTGCCAGCCTTTTCTCTCCCGGGCCCCAGCAGAAAATCCAACTTGTCA

>760_S30_L001_R1_001.fastq_32_2k_20
CCCCGACGACCACGATGGTCGTAGCGTACCTCATGCGCATCCCTGAAGTTGTTCTGGACATCATCACTGG
AGCGCACTGGGGCGTAATGTTCGGCCTGGCCTACTTCTCTATGCAGGGAGCGTGGGCCAAGGTCGTCGTC
ATCCTCCTATTAGTTGCGGGGGTGGACGCCGAAACGCGCTTCGTGGCCGGTCAGGCGGCTTCGACTATGC
GAGGCGTTGCCAGCCTTTTCTCCCCCGGGCCCCAGCAGAGAATCCAACTTGTCA

>760_S30_L001_R1_001.fastq_33_2k_20
CCCCGACGGCCACGATGGTCGTAGCGTACCTCATGCGCATCCCTGAAGTTGTTCTGGACATCATCACTGG
AGCGCACTGGGGCGTAATGTTCGGCCTGGCCTACTTCTCTATGCAGGGAGCGTGGGCCAAGGTCGTCGTC
ATCCTCCTATTAGTTGCGGGGGTGGACGCCGAAACGCGCTTCGTGGCCGGTCAGGCGGCTTCGACTATGC
GGGGCGTTGCCAGCCTTTTCTCCCCCGGGCCCCAGCAGAAAATCCAACTTGTCA

>760_S30_L001_R1_001.fastq_34_2k_20
CCCCGACGGCCACGATGGTCGTAGCGTACCTCATGCGCATCCCTGAAGTTGTTCTGGACATCATCACTGG
AGCGCACTGGGGCGTGATGTTCGGCCTGGCCTACTTCTCTATGCAGGGAGCGTGGGCCAAGGTCGTCGTC
ATCCTCCTATTAGTTGCGGGGGTGGACGCCGAAACGCGCTTCGTGGCCGGTCAGGCGGCTTCGACTATGC
GAGGCGTTGCCAGCCTTTTCTCCCCCGGGCCCCAGCAGAAAATCCAACTTGTCA

>760_S30_L001_R1_001.fastq_35_2k_19
CCCCGACGACCACGATGGTCGTAGCGTACCTCATGCGCATCCCTGAAGTTGTTCTGGACATCATCACTGG
AGCGCACTGGGGCGTAATGTTCGGCCTGGCCTACTTCTCTATGCAGGGAGCGTGGGCCAAGGTCGTTGTC
ATCCTCCTATTAGTTGCGGGGGTGGACGCCGAAACGCGCTTCGTGGCCGGTCAGGCGGCTTCGACTATGC
GAGGCGTTGCCAGCCTTTTCTCCCCCGGGCCCCAGCAGAAAATCCAACTTGTCA

>760_S30_L001_R1_001.fastq_36_2k_19
CCCCGACGGCCACGATGGTCGTAGCGTACCTCATGCGCATCCCTGAAGTTGTTCTGGACATCATCACTGG
AGCGCACTGGGGCGTAATGTTCGGCCTGGCCTACTTCTCTATGCAGGGAGCGTGGGCCAAGGTCGTCGTC
ATCCTCCTATTAGTTGCGGGGGTGGACGCCGAAACGCGCTTCGTGGCCGGTCAGGCGGCTTCGACTATGC
GAGGCGTTGCCAGCCTTTTCTCCCCCGGGCCCCAGCAGAAGATCCAACTTGTCA

>760_S30_L001_R1_001.fastq_37_2k_19
CCCCGACGACCACGATGGTCGTAGCGTACCTCATGCGCATCCCTGAAGTTGTTCTGGACATCATCACTGG
AGCGCACTGGGGCGTAATGTTCGGCCTGGCCTACTTCTCTATGCAGGGAGCGTGGGCCAAGGTCGTCGTC
ATCCTCCTATTAGTTGCGGGGGTGGACGCCGAAACGCGCTTCGTGGCCGGCCAGGCGGCTTCGACTATGC
GAGGCGTTGCCAGCCTTTTCTCCCCCGGGCCCCAGCAGAAAATCCAACTTGTCA

>760_S30_L001_R1_001.fastq_38_2k_19
CCCCGACGGCCACGATGGTCGTAGCGTACCTCATGCGCATCCCTGAAGTTGTTCTGGACATCATCACTGG
AGCACACTGGGGCGTAATGTTCGGCCTGGCCTACTTCTCTATGCAGGGAGCGTGGGCCAAGGTCGTCGTC
ATCCTCCTATTAGTTGCGGGGGTGGACGCCGAAACGCGCTTCGTGGCCGGTCAGGCGGCTTCGACTATGC
GAGGCGTTGCCAGCCTTTTCTCCCCCGGGCCCCAGCAGAAAATCCAACTTGTCA

>760_S30_L001_R1_001.fastq_39_2k_19
CCCCGACGACCACGATGGTCGTAGCGTACCTCATGCGCATCCCTGAAGTTGTTCTGGACATCATCACTGG
AGCGCACTGGGGCGTAATGTTCGGCCTGGCCTACTTCTCTATGCAGGGAGCGTGGGCCAAGGTCGTCGTT
ATCCTCCTATTAGTTGCGGGGGTGGACGCCGAAACGCGCTTCGTGGCCGGTCAGGCGGCTTCGACTATGC
GAGGCGTTGCCAGCCTTTTCTCCCCCGGGCCCCAGCAGAAAATCCAACTTGTCA

>760_S30_L001_R1_001.fastq_40_2k_19
CCCCGACGACCACGATGGTCGTAGCGTACCTCATGCGCATCCCTGAAGTTGTTCTGGACATCATCACTGG
AGCGCACTGGGGCGTGATGTTCGGCCTGGCCTACTTCTCTATGCAGGGAGCGTGGGCCAAGGTCGTCGTC
ATCCTCCTATTAGTTGCGGGGGTGGACGCCGAAACGCGCTTCGTGGCCGGTCAGGCGGCTTCGACTATGC
GAGGCGTTGCCAGCCTTTTCTCCCCCGGGCCCCAGCAGAAAATCCAACTTGTCA

>760_S30_L001_R1_001.fastq_41_2k_18
CCCCGACGGCCACGATGGTCGTAGCGTACCTCATGCGCATCCCTGAAGTTGTTCTGGACATCATCACCGG
AGCGCACTGGGGCGTAATGTTCGGCCTGGCCTACTTCTCTATGCAGGGAGCGTGGGCCAAGGTCGTCGTC
ATCCTCCTATTAGTTGCGGGGGTGGACGCCGAAACGCGCTTCGTGGCCGGTCAGGCGGCTTCGACTATGC
GAGGCGTTGCCAGCCTTTTCTCCCCCGGGCCCCAGCAGAAAATCCAACTTGTCA

>760_S30_L001_R1_001.fastq_42_2k_18
CCCCGACGACCACGATGGTCGTAGCGTACCTCATGCGCATCCCTGAAGTTGTTCTGGACATCATCACTGG
AGCGCACTGGGGCGTAATGTTCGGCCTGGCCTACTTCTCTATGCAGGGAGCGTGGGCCAAGGTCGTCGTC
ATCCTCCTATTAGTTGCGGGGGTGGACGCCGAAACGCGCTTCGTGGCCGGTCAGGCGGCTTCGACTGTGC
GAGGCGTTGCCAGCCTTTTCTCCCCCGGGCCCCAGCAGAAAATCCAACTTGTCA

>760_S30_L001_R1_001.fastq_43_2k_18
CCCCGACGGCCACGATGGCCGTAGCGTACCTCATGCGCATCCCTGAAGTTGTTCTGGACATCATCACTGG
AGCGCACTGGGGCGTAATGTTCGGCCTGGCCTACTTCTCTATGCAGGGAGCGTGGGCCAAGGTCGTCGTC
ATCCTCCTATTAGTTGCGGGGGTGGACGCCGAAACGCGCTTCGTGGCCGGTCAGGCGGCTTCGACTATGC
GAGGCGTTGCCAGCCTTTTCTCCCCCGGGCCCCAGCAGAAAATCCAACTTGTCA

>760_S30_L001_R1_001.fastq_44_2k_18
CCCCGACGACCACGATGGTCGTAGCGTACCTCATGCGCATCCCTGAAGTTGTTCTGGACATCATCACTGG
AGCGCACTGGGGCGTAATGTTCGGCCTGGCCTACTTCTCTATGCAGGGAGCGTGGGCCAAGGTCGCCGTC
ATCCTCCTATTAGTTGCGGGGGTGGACGCCGAAACGCGCTTCGTGGCCGGTCAGGCGGCTTCGACTATGC
GAGGCGTTGCCAGCCTTTTCTCCCCCGGGCCCCAGCAGAAAATCCAACTTGTCA

>760_S30_L001_R1_001.fastq_45_2k_18
CCCCGACGGCCACGATGGTCGTAGCGTACCTCATGCGCATCCCTGAAGTTGTTCTGGACATCATCACTGG
AGCGCACTGGGGCGTAATGTTCGGCCTGGCCTACTTCTCTATGCAGGGAGCGTGGGCCAAGGTCGTCGTC
ATCCTCCTATTAGTTGCGGGGGTGGACGCCGAAACGCGCTTCGTGGCCGGTCAGGCGGCTTCGACTATGC
GAGGCGTTGCCAGCCTTTTCTCCCCTGGGCCCCAGCAGAAAATCCAACTTGTCA

>760_S30_L001_R1_001.fastq_46_2k_18
CCCCGACGACCACGATGGTCGTAGCGTACCTCATGCGCATCCCTGAAGTTGTTCTGGACATCATCACTGG
AGCGCACTGGGGCGTAATGTTCGGCCTGGCCTACTTCTCTATGCAGGGAGCGTGGGCCAAGGTCGTCGTC
ATCCTCCTATTAGTTGCGGGGGTGGACGCCGAAACGCGTTTCGTGGCCGGTCAGGCGGCTTCGACTATGC
GAGGCGTTGCCAGCCTTTTCTCCCCCGGGCCCCAGCAGAAAATCCAACTTGTCA

>760_S30_L001_R1_001.fastq_47_2k_18
CCCCGACGGCCACGATGGTCGTAGCGTACCTCATGCGCATCCCTGAAGTTGTTCTGGACATCATCACTGG
AGCGCACTGGGGCGTAATGTTCGGCCTGGCCTACTTCTCTATGCAGGGAGCGTGGGCCAAGGTCGTCGTC
ATCCTCCTATTAGTTGCGGGGGTGGACGCCGAAACGCGCTTCGTGGCCGGTCAGGCGGCTTCGACTATGC
GAGGCGTCGCCAGCCTTTTCTCCCCCGGGCCCCAGCAGAAAATCCAACTTGTCA

>760_S30_L001_R1_001.fastq_48_2k_18
CCCCGACGACCACGATGGTCGTAGCGTACCTCATGCGCATCCCTGAAGTTGTTCTGGACATCGTCACTGG
AGCGCACTGGGGCGTAATGTTCGGCCTGGCCTACTTCTCTATGCAGGGAGCGTGGGCCAAGGTCGTCGTC
ATCCTCCTATTAGTTGCGGGGGTGGACGCCGAAACGCGCTTCGTGGCCGGTCAGGCGGCTTCGACTATGC
GAGGCGTTGCCAGCCTTTTCTCCCCCGGGCCCCAGCAGAAAATCCAACTTGTCA

>760_S30_L001_R1_001.fastq_49_2k_18
CCCCGACGGCCACGATGGTCGTAGCGTACCTCATGCGCATCCCTGAAGTTGTTCTGGACATCATCACTGG
AGCGCACTGGGGCGTAATGTTCGGCCTGGCCTACTTCTCTATGCAGGGAGCGTGGGCCAAGGTCGTCGTC
ATCCTCCTATTAGTTGCGGGGGTGGGCGCCGAAACGCGCTTCGTGGCCGGTCAGGCGGCTTCGACTATGC
GAGGCGTTGCCAGCCTTTTCTCCCCCGGGCCCCAGCAGAAAATCCAACTTGTCA

>760_S30_L001_R1_001.fastq_50_2k_18
CCCCGACGGCCACGATGGTCGTAGCGTACCTCATGCGCATCCCTGAAGTTGTTCTGGACATCATCACTGG
AGCGCACTGGGGCGTAATGTTCGGCCTGGCCTACTTCTCTATGCAGGGAGCGTGGGCCAAGGTCGTCGTC
ATCCTCCTATTAGTTGCGGGGGTGGACGCCGAAACGCGCTTCGTGGCCGGTCAGGCGGCTTCGACTACGC
GAGGCGTTGCCAGCCTTTTCTCCCCCGGGCCCCAGCAGAAAATCCAACTTGTCA

>760_S30_L001_R1_001.fastq_51_2k_18
CCCCGACGACCGCGATGGTCGTAGCGTACCTCATGCGCATCCCTGAAGTTGTTCTGGACATCATCACTGG
AGCGCACTGGGGCGTAATGTTCGGCCTGGCCTACTTCTCTATGCAGGGAGCGTGGGCCAAGGTCGTCGTC
ATCCTCCTATTAGTTGCGGGGGTGGACGCCGAAACGCGCTTCGTGGCCGGTCAGGCGGCTTCGACTATGC
GAGGCGTTGCCAGCCTTTTCTCCCCCGGGCCCCAGCAGAAAATCCAACTTGTCA

>760_S30_L001_R1_001.fastq_52_2k_18
CCCCGACGGCCACGATGGTCGTAGCGTATCTCATGCGCATCCCTGAAGTTGTTCTGGACATCATCACTGG
AGCGCACTGGGGCGTAATGTTCGGCCTGGCCTACTTCTCTATGCAGGGAGCGTGGGCCAAGGTCGTCGTC
ATCCTCCTATTAGTTGCGGGGGTGGACGCCGAAACGCGCTTCGTGGCCGGTCAGGCGGCTTCGACTATGC
GAGGCGTTGCCAGCCTTTTCTCCCCCGGGCCCCAGCAGAAAATCCAACTTGTCA

>760_S30_L001_R1_001.fastq_53_2k_18
CCCCGACGGCCACGATGGTCGTAGCGTACCTCATGCGCATCCCTGAAGTTGTTCTGGACATCATCACTGG
AGCGCACTGGGGCGTAATGTTCGGCCTGGCCTACTTCTCTATGCAGGGAGCGTGGGCCAAGGTCGTCGTC
ATCCTCCTATTAGTTGCGGGGGTGGACGCCGAAACGCGCTTCGTGGCCGGTCAGGCGGCTTCGACTATGC
GAGGTGTTGCCAGCCTTTTCTCCCCCGGGCCCCAGCAGAAAATCCAACTTGTCA

>760_S30_L001_R1_001.fastq_54_2k_17
CCCCGACGGCCACGATGGTCGTAGCGTACCTCATGCGCATCCCTGAAGTTGTTCTGGACATCATCACTGG
AGCGCACTGGGGCGTAATGTTCGGCCTGGCCTACTTCTCTATGCAGGGAGCGTGGGCCAAGGTCGTCGTC
ATCCTCCTATTAGTTGCGGGGGTGGACGCCGAAACGCGTTTCGTGGCCGGTCAGGCGGCTTCGACTATGC
GAGGCGTTGCCAGCCTTTTCTCCCCCGGGCCCCAGCAGAAAATCCAACTTGTCA

>760_S30_L001_R1_001.fastq_55_2k_17
CCCCTACGACCACGATGGTCGTAGCGTACCTCATGCGCATCCCTGAAGTTGTTCTGGACATCATCACTGG
AGCGCACTGGGGCGTAATGTTCGGCCTGGCCTACTTCTCTATGCAGGGAGCGTGGGCCAAGGTCGTCGTC
ATCCTCCTATTAGTTGCGGGGGTGGACGCCGAAACGCGCTTCGTGGCCGGTCAGGCGGCTTCGACTATGC
GAGGCGTTGCCAGCCTTTTCTCCCCCGGGCCCCAGCAGAAAATCCAACTTGTCA

>760_S30_L001_R1_001.fastq_56_2k_17
CCCCGACGGCCACGATGGTCGTAGCGTACCTCATGCGCATCCCTGAAGTTGTTCTGGACATCATCACTGG
AGCGCACTGGGGCGTAATGTTCGGCCTGGCCTACTTCTCTATGCAGGGAGCGTGGGCCAAGGTCGTCGTC
ATCCTCCTATTAGTTGCGGGGGTGGACGCCGAAACGCGCTTCGTGGCTGGTCAGGCGGCTTCGACTATGC
GAGGCGTTGCCAGCCTTTTCTCCCCCGGGCCCCAGCAGAAAATCCAACTTGTCA

>760_S30_L001_R1_001.fastq_57_2k_17
CCCCGACGACCACGATGGTCGTAGCGTACCTCATGCGCATCCCTGAAGTTGTCCTGGACATCATCACTGG
AGCGCACTGGGGCGTAATGTTCGGCCTGGCCTACTTCTCTATGCAGGGAGCGTGGGCCAAGGTCGTCGTC
ATCCTCCTATTAGTTGCGGGGGTGGACGCCGAAACGCGCTTCGTGGCCGGTCAGGCGGCTTCGACTATGC
GAGGCGTTGCCAGCCTTTTCTCCCCCGGGCCCCAGCAGAAAATCCAACTTGTCA

>760_S30_L001_R1_001.fastq_58_2k_17
CCCCGACGGCCACGATGGTCGTAGCGTACCTCATGCGCATCCCTGAAGTTGCTCTGGACATCATCACTGG
AGCGCACTGGGGCGTAATGTTCGGCCTGGCCTACTTCTCTATGCAGGGAGCGTGGGCCAAGGTCGTCGTC
ATCCTCCTATTAGTTGCGGGGGTGGACGCCGAAACGCGCTTCGTGGCCGGTCAGGCGGCTTCGACTATGC
GAGGCGTTGCCAGCCTTTTCTCCCCCGGGCCCCAGCAGAAAATCCAACTTGTCA

>760_S30_L001_R1_001.fastq_59_2k_17
CCCCGACGGCCACGATGGTCGTAGCGTACCTCATGCGCATCCCTGAAGTTGTTCTGGACATCATCACTGG
AGCGCACTGGGGCGTAATGTTCGGCCTGGCCTACTTCTCTATGCAGGGAGCGTGGGCCAAGGTCGTCGTC
ATCCTCCTATTAGTTGCGGGGGTGGACGCCGAAACGCGCTTCGTGGCCGGTCAGGCGGCTTCGACTATGC
GAGGCGTTGCCAGCCTTTTTTCCCCCGGGCCCCAGCAGAAAATCCAACTTGTCA

>760_S30_L001_R1_001.fastq_60_2k_16
CCCCGACGGCCACGATGGTCGTAGCGTACCTCATGCGCATCCCTGAAGTTGTTCTGGACATCATCACTGG
AGCGCACTGGGGCGTAATGTTCGGCCTGGCCTACTTCTCTATGCAGGGAGCGTGGGCCAAGGTCGCCGTC
ATCCTCCTATTAGTTGCGGGGGTGGACGCCGAAACGCGCTTCGTGGCCGGTCAGGCGGCTTCGACTATGC
GAGGCGTTGCCAGCCTTTTCTCCCCCGGGCCCCAGCAGAAAATCCAACTTGTCA

>760_S30_L001_R1_001.fastq_61_2k_16
CCCCGACGACCACGATGGTCGTAGCGTACCTCATGCGCATCCCTGAAGTTGTTCTGGGCATCATCACTGG
AGCGCACTGGGGCGTAATGTTCGGCCTGGCCTACTTCTCTATGCAGGGAGCGTGGGCCAAGGTCGTCGTC
ATCCTCCTATTAGTTGCGGGGGTGGACGCCGAAACGCGCTTCGTGGCCGGTCAGGCGGCTTCGACTATGC
GAGGCGTTGCCAGCCTTTTCTCCCCCGGGCCCCAGCAGAAAATCCAACTTGTCA

>760_S30_L001_R1_001.fastq_62_2k_16
CCCCGACGACCACGATGGTCGTAGCGTACCTCATGCGCATCCCTGAAGTTGTTCTGGACATCATCACTGG
AGCGCACTGGGGCGTAATGTTCGGCCTGGCCTACTTCTCTATGCAGGGGGCGTGGGCCAAGGTCGTCGTC
ATCCTCCTATTAGTTGCGGGGGTGGACGCCGAAACGCGCTTCGTGGCCGGTCAGGCGGCTTCGACTATGC
GAGGCGTTGCCAGCCTTTTCTCCCCCGGGCCCCAGCAGAAAATCCAACTTGTCA

>760_S30_L001_R1_001.fastq_63_2k_16
CCCCGACGACCACGATGGTCGTAGCGTACCTCATGCGCATCCCTGAAGTTGTTCTGGACATCATCACTGG
AGCGCACTGGGGCGTAATGTTCGGCCTGGCCTACTTCTCTATGCAGGGAGCGTGGGCCAAGGTCGTCGTC
ATCCTCCTATTAGTTGCGGGGGTGGACGCCGAAACGCGCTTCGTGGCCGGTCAGGCGGCTTCGACTATGC
GAGGCGTTGCCAGCCTTTTCTCCCCCGGGCCCCAACAGAAAATCCAACTTGTCA

>760_S30_L001_R1_001.fastq_64_2k_16
CCCCGACGACCACGATGGTCGTAGCGTACCTCATGCGCATCCCTGAAGTTGTTCTGGACATCATCACTGG
AGCGCACTGGGGCGTAATGTTCGGCCTAGCCTACTTCTCTATGCAAGGAGCGTGGGCCAAGGTCGTCGTC
ATCCTCCTATTAGTTGCGGGGGTGGACGCCGAAACGCGCTTCGTGGCCGGTCAGGCGGCTTCGACTATGC
GAGGCGTTGCCAGCCTTTTCTCCCCCGGGCCCCAGCAGAAAATCCAACTTGTCA

>760_S30_L001_R1_001.fastq_65_2k_16
CCCCGACGGCCACGATGGTCGTAGCGTACCTCATGCGCATCCCTGAAGTTGTTCTGGACATCATCACTGG
AGCGCACTGGGGCGTAATGTTCGGCCTGGCCTACTTCTCTATGCAGGGGGCGTGGGCCAAGGTCGTCGTC
ATCCTCCTATTAGTTGCGGGGGTGGACGCCGAAACGCGCTTCGTGGCCGGTCAGGCGGCTTCGACTATGC
GAGGCGTTGCCAGCCTTTTCTCCCCCGGGCCCCAGCAGAAAATCCAACTTGTCA

>760_S30_L001_R1_001.fastq_66_2k_16
CCCCGACGGCCACGATGGTCGTAGCGTACCTCATGCGCATCCCTGAAGTTGTTCTGGGCATCATCACTGG
AGCGCACTGGGGCGTAATGTTCGGCCTGGCCTACTTCTCTATGCAGGGAGCGTGGGCCAAGGTCGTCGTC
ATCCTCCTATTAGTTGCGGGGGTGGACGCCGAAACGCGCTTCGTGGCCGGTCAGGCGGCTTCGACTATGC
GAGGCGTTGCCAGCCTTTTCTCCCCCGGGCCCCAGCAGAAAATCCAACTTGTCA

>760_S30_L001_R1_001.fastq_67_2k_15
CCCCGACGGCCACGATGGTCGTAGCGTACCTCATGCGCATCCCTGAAGTTGTTCTGGACATCATCACTGG
AGCGCATTGGGGCGTAATGTTCGGCCTGGCCTACTTCTCTATGCAGGGAGCGTGGGCCAAGGTCGTCGTC
ATCCTCCTATTAGTTGCGGGGGTGGACGCCGAAACGCGCTTCGTGGCCGGTCAGGCGGCTTCGACTATGC
GAGGCGTTGCCAGCCTTTTCTCCCCCGGGCCCCAGCAGAAAATCCAACTTGTCA

>760_S30_L001_R1_001.fastq_68_2k_15
CCCCTACGGCCACGATGGTCGTAGCGTACCTCATGCGCATCCCTGAAGTTGTTCTGGACATCATCACTGG
AGCGCACTGGGGCGTAATGTTCGGCCTGGCCTACTTCTCTATGCAGGGAGCGTGGGCCAAGGTCGTCGTC
ATCCTCCTATTAGTTGCGGGGGTGGACGCCGAAACGCGCTTCGTGGCCGGTCAGGCGGCTTCGACTATGC
GAGGCGTTGCCAGCCTTTTCTCCCCCGGGCCCCAGCAGAAAATCCAACTTGTCA

>760_S30_L001_R1_001.fastq_69_2k_15
CCCCGACGACCACGATGGTCGTAGCGTACCTCATGCGCATCCCTGAAGTTGTTCTGGACATCATCACTGG
AGCGCACTGGGGCGTAATGTTCGGCCTGGCCTACTTCTCCATGCAGGGAGCGTGGGCCAAGGTCGTCGTC
ATCCTCCTATTAGTTGCGGGGGTGGACGCCGAAACGCGCTTCGTGGCCGGTCAGGCGGCTTCGACTATGC
GAGGCGTTGCCAGCCTTTTCTCCCCCGGGCCCCAGCAGAAAATCCAACTTGTCA

>760_S30_L001_R1_001.fastq_70_2k_15
CCCCGACGGCCACGATGGTCGTAGCGTACCTCATGCGCATCCCTGAAGTTGTTCTGGACATCATCACTGG
AGCGCACTGGGGCGTAATGTTCGGCCTGGCCTACTTCTCTATGCAGGGAGCGTGGGCCAAGGTCGTCGTC
ATCCTCCTATTAGTTGCGGGGGTAGACGCCGAAACGCGCTTCGTGGCCGGTCAGGCGGCTTCGACTATGC
GAGGCGTTGCCAGCCTTTTCTCCCCCGGGCCCCAGCAGAAAATCCAACTTGTCA

>760_S30_L001_R1_001.fastq_71_2k_15
CCCCGACGGCCACGATGGTCGTAGCGTACCTCATGCGCATCCCTGAAGCTGTTCTGGACATCATCACTGG
AGCGCACTGGGGCGTAATGTTCGGCCTGGCCTACTTCTCTATGCAGGGAGCGTGGGCCAAGGTCGTCGTC
ATCCTCCTATTAGTTGCGGGGGTGGACGCCGAAACGCGCTTCGTGGCCGGTCAGGCGGCTTCGACTATGC
GAGGCGTTGCCAGCCTTTTCTCCCCCGGGCCCCAGCAGAAAATCCAACTTGTCA

>760_S30_L001_R1_001.fastq_72_2k_15
CCCCGACGGCCACGATGGTCGTAGCGTACCTCATGCGCATCCCTGAAGTTGTCCTGGACATCATCACTGG
AGCGCACTGGGGCGTAATGTTCGGCCTGGCCTACTTCTCTATGCAGGGAGCGTGGGCCAAGGTCGTCGTC
ATCCTCCTATTAGTTGCGGGGGTGGACGCCGAAACGCGCTTCGTGGCCGGTCAGGCGGCTTCGACTATGC
GAGGCGTTGCCAGCCTTTTCTCCCCCGGGCCCCAGCAGAAAATCCAACTTGTCA

>760_S30_L001_R1_001.fastq_73_2k_15
CCCCGACGACCACGATGGTCGTAGCGTACCTCATGCGCATCCCTGAAGTTGTTCTGGACATCATCACTGG
AGCGCACTGGGGCGTAATGTTCGGCCTGGCCTACTTCTCTATGCAGGGAGCGTGGGCCAAGGTCGTCGTC
ATCCTCCTATTAGTTGCGGGGGTGGACGCCGAAACGCGCTTCGTGGCCGGTCAGGCGGCTTCGACTATGC
GAGGCGTTGCCAGCCTTTTCTCCCCCGGGCCCCAGCGGAAAATCCAACTTGTCA

>760_S30_L001_R1_001.fastq_74_2k_15
CCCCGACGGCCACGATGGTCGTAGCGTACCTCATGCGCATCCCTGAAGTTGTTTTGGACATCATCACTGG
AGCGCACTGGGGCGTAATGTTCGGCCTGGCCTACTTCTCTATGCAGGGAGCGTGGGCCAAGGTCGTCGTC
ATCCTCCTATTAGTTGCGGGGGTGGACGCCGAAACGCGCTTCGTGGCCGGTCAGGCGGCTTCGACTATGC
GAGGCGTTGCCAGCCTTTTCTCCCCCGGGCCCCAGCAGAAAATCCAACTTGTCA

>760_S30_L001_R1_001.fastq_75_2k_15
CCCCGACGGCCACGATGGTCGTAGCGTACCTCATGCGCATCCCTGAAGTTGTTCTGGACATCATCACTGG
AGCGCACTGGGGCGTAATGTTCGGCCTGGCCTACTTCTCTATGCAGGGAGCGTGGGCCAAGGTCGTCGTC
ATCCTCCTATTAGTTGCGGGGGTGGACGCCGAAACGCGCTTCGTGGCCGGTCAGGCGGCTTCGACTATGC
GAGGCGTTGCCAGCCTTTTCTCCCCCGGGCCCCAGCAGAAAATCCAACTTGTCG

>760_S30_L001_R1_001.fastq_76_2k_15
CCCCGACGGCCACGATGGTCGTGGCGTACCTCATGCGCATCCCTGAAGTTGTTCTGGACATCATCACTGG
AGCGCACTGGGGCGTAATGTTCGGCCTGGCCTACTTCTCTATGCAGGGAGCGTGGGCCAAGGTCGTCGTC
ATCCTCCTATTAGTTGCGGGGGTGGACGCCGAAACGCGCTTCGTGGCCGGTCAGGCGGCTTCGACTATGC
GAGGCGTTGCCAGCCTTTTCTCCCCCGGGCCCCAGCAGAAAATCCAACTTGTCA

>760_S30_L001_R1_001.fastq_77_2k_14
CCCCGACGACCACGATGGTCGTAGCGTACCTCATGCGCATCCCTGAAGTTGTTTTGGACATCATCACTGG
AGCGCACTGGGGCGTAATGTTCGGCCTGGCCTACTTCTCTATGCAGGGAGCGTGGGCCAAGGTCGTCGTC
ATCCTCCTATTAGTTGCGGGGGTGGACGCCGAAACGCGCTTCGTGGCCGGTCAGGCGGCTTCGACTATGC
GAGGCGTTGCCAGCCTTTTCTCCCCCGGGCCCCAGCAGAAAATCCAACTTGTCA

>760_S30_L001_R1_001.fastq_78_2k_14
CCCCGACGACCACGATGGTCGTAGCGTACCTCATGCGCATCCCTGAAGTTGTTCTGGACATCATCACTGG
AGCGCACTGGGGCGTAATGTTCGGCCTGGCCTACTTCTCTATGCAGGGAGCGTGGGCCAAGGTCGTCGTC
ATCCTCCTATTAGTTGCGGGGGTGGACGCCGAAACGCGCTTCGTGGCCGGTCAGGCGGCTTCGACTATGC
GGGGCGTTGCCAGCCTTTTCTCCCCCGGGCCCCAGCAGAAAATCCAACTTGTCA

>760_S30_L001_R1_001.fastq_79_2k_14
CCCCGACGACCACGATGGTCGTAGCGTACCTCATGCGCATCCCTGAAGTTGTTCTGGACATCATCACTGG
AGCGCACTGGGGCGTAATGTTCGGCCTGGCCTACTTCTCTATGCAGGGAGCGTGGGCCAAGGTCGTCGTC
ATCCTCCTATTAGTTGCGGGGGTGGACGCCGAAACGCGCTTCGTGGCCGGTCAGGCGGCTTCGACTATGC
GAGGCGTTGCCAGCCTTTTCTCCCCTGGGCCCCAGCAGAAAATCCAACTTGTCA

>760_S30_L001_R1_001.fastq_80_2k_14
CCCCGACGGCCACGATGGTCGTAGCGTACCTCATGCGCATCCCTGAAGTTGTTCTGGACATCATCACTGG
AGCGCACTGGGGCGTAATGCTCGGCCTGGCCTACTTCTCTATGCAGGGAGCGTGGGCCAAGGTCGTCGTC
ATCCTCCTATTAGTTGCGGGGGTGGACGCCGAAACGCGCTTCGTGGCCGGTCAGGCGGCTTCGACTATGC
GAGGCGTTGCCAGCCTTTTCTCCCCCGGGCCCCAGCAGAAAATCCAACTTGTCA

>760_S30_L001_R1_001.fastq_81_2k_14
CCCCGACGACCACGATGGTCGTAGCGTACCTCATGCGCATCCCTGAAGTTGTTCTGGACATCATCACTGG
AGCGCACTGGGGCGTAATGTTCGGCCTGGCCTACTTCTCTATGCAGGGAGCGTGGGCCAAGGTCGTCGTC
ATCCTCCTATTAGTTGCGGGGGTGGACGCCGAAACGCGCTTCGTGGCCGGTCAGGCGGCTTCGACTATGC
GAGGCGTCGCCAGCCTTTTCTCCCCCGGGCCCCAGCAGAAAATCCAACTTGTCA

>760_S30_L001_R1_001.fastq_82_2k_14
CCCCGACGACCACGATGGTCGTAGCGTACCTCATGCGCATCCCTGAAGTTGTTCTGGACATCATCACTGG
AGCGCACTGGGGCGTAATGTTCGGCCTGGCCTACTTCTCTATGCAGGGAGCGTGGGCCAAGGTCGTCGTC
ATCCTCCTACTAGTTGCGGGGGTGGACGCCGAAACGCGCTTCGTGGCCGGTCAGGCGGCTTCGACTATGC
GAGGCGTTGCCAGCCTTTTCTCCCCCGGGCCCCAGCAGAAAATCCAACTTGTCA

>760_S30_L001_R1_001.fastq_83_2k_14
CCCCGACGGCCACGATGGTCGTAGCGTACCTCATGCGCATCCCTGAAGTCGTTCTGGACATCATCACTGG
AGCGCACTGGGGCGTAATGTTCGGCCTGGCCTACTTCTCTATGCAGGGAGCGTGGGCCAAGGTCGTCGTC
ATCCTCCTATTAGTTGCGGGGGTGGACGCCGAAACGCGCTTCGTGGCCGGTCAGGCGGCTTCGACTATGC
GAGGCGTTGCCAGCCTTTTCTCCCCCGGGCCCCAGCAGAAAATCCAACTTGTCA

>760_S30_L001_R1_001.fastq_84_2k_14
CCCCGACGACCACGATGGTCGTAGCGTACCTCATGCGCATCCCTGAAGTTGTTCTGGACATCATCACCGG
AGCGCACTGGGGCGTAATGTTCGGCCTGGCCTACTTCTCTATGCAGGGAGCGTGGGCCAAGGTCGTCGTC
ATCCTCCTATTAGTTGCGGGGGTGGACGCCGAAACGCGCTTCGTGGCCGGTCAGGCGGCTTCGACTATGC
GAGGCGTTGCCAGCCTTTTCTCCCCCGGGCCCCAGCAGAAAATCCAACTTGTCA

>760_S30_L001_R1_001.fastq_85_2k_14
CCCCGACGACCACGATGGTCGTAGCGTACCTCATGCGCATCCCTGAAGTTGTTCTGGACATCATCACTGG
AGCGCACTGGGGCGTAATGTTCGGCCTGGCCTACTTCTCTATGCAGGGAGCGTGGGCCAAGGTCGTCGTC
ATCCTCCTATTAGTCGCGGGGGTGGACGCCGAAACGCGCTTCGTGGCCGGTCAGGCGGCTTCGACTATGC
GAGGCGTTGCCAGCCTTTTCTCCCCCGGGCCCCAGCAGAAAATCCAACTTGTCA

>760_S30_L001_R1_001.fastq_86_2k_14
CCCCGACGGCCACGATGGTCGTAGCGTACCTCATGCGCATCCCTGAAGTTGTTCTGGACATCATCACTGG
AGCGCACTGGGGCGTAATGTTCGGCCTGGCCTACTTCTCTATGCAGGGAGCGTGGGCCAAGGTCGTCGTC
ATCCTCCTATTAGTTGCGGGGGTGGACGCCGAAACGCGCTTCGTGGCCGGTCAGGCGGCTTCGACTATGC
GAGGCGTTGCCAGCCTTTTCCCCCCCGGGCCCCAGCAGAAAATCCAACTTGTCA

>760_S30_L001_R1_001.fastq_87_2k_14
CCCCGACGACCACGATGGTCGTAGCGTACCTCATGCGCATCCCTGAAGTTGTTCTGGACATCATCACTGG
AGCGCACTGGGGCGTAATGTTCGGCCTGGCCTACTTCTCTATGCAGGGAGCGTGGGCCAAGGTCGTCGTC
ATCCTCCTATTAGTTGCGGGGGTGGACGCCGAAACGCGCTTCGTGGCCGGTCAGGCGGCTTCGACCATGC
GAGGCGTTGCCAGCCTTTTCTCCCCCGGGCCCCAGCAGAAAATCCAACTTGTCA

>760_S30_L001_R1_001.fastq_88_2k_14
CCCCGACGACCACGATGGTCGTAGCGTATCTCATGCGCATCCCTGAAGTTGTTCTGGACATCATCACTGG
AGCGCACTGGGGCGTAATGTTCGGCCTGGCCTACTTCTCTATGCAGGGAGCGTGGGCCAAGGTCGTCGTC
ATCCTCCTATTAGTTGCGGGGGTGGACGCCGAAACGCGCTTCGTGGCCGGTCAGGCGGCTTCGACTATGC
GAGGCGTTGCCAGCCTTTTCTCCCCCGGGCCCCAGCAGAAAATCCAACTTGTCA

>760_S30_L001_R1_001.fastq_89_2k_14
CCCCGACGACCACGATGGTCGTAGCGTACCTCATGCGCATCCCCGAAGTTGTTCTGGACATCATCACTGG
AGCGCACTGGGGCGTAATGTTCGGCCTGGCCTACTTCTCTATGCAGGGAGCGTGGGCCAAGGTCGTCGTC
ATCCTCCTATTAGTTGCGGGGGTGGACGCCGAAACGCGCTTCGTGGCCGGTCAGGCGGCTTCGACTATGC
GAGGCGTTGCCAGCCTTTTCTCCCCCGGGCCCCAGCAGAAAATCCAACTTGTCA

>760_S30_L001_R1_001.fastq_90_2k_14
CCCCGACGACCACGATGGTCGTAGCGTACCTCATGCGCATCCCTGAAGTTGTTCTGGACATCATCACTGG
AGCGCACTGGGGCGTAATGTTCGGCCTGGCCTACTTCTCTATGCAGGGAGCGTGGGCCAAGGTCGTCGCC
ATCCTCCTATTAGTTGCGGGGGTGGACGCCGAAACGCGCTTCGTGGCCGGTCAGGCGGCTTCGACTATGC
GAGGCGTTGCCAGCCTTTTCTCCCCCGGGCCCCAGCAGAAAATCCAACTTGTCA

>760_S30_L001_R1_001.fastq_91_2k_14
CCCCGACGGCCACGATGGTCGTAGCGTACCTCATGCGCATCCCTGAAGTTGTTCTGGACATCATCACTGG
AGCGCACTGGGGCGTAATGTTCGGCCTGGCCTACTTCTCTATGCAGGGAGCGTGGGCCAAGGTCGTCGTC
ATCCTCCTACTAGTTGCGGGGGTGGACGCCGAAACGCGCTTCGTGGCCGGTCAGGCGGCTTCGACTATGC
GAGGCGTTGCCAGCCTTTTCTCCCCCGGGCCCCAGCAGAAAATCCAACTTGTCA

>760_S30_L001_R1_001.fastq_92_2k_13
CCCCGACAGCCACGATGGTCGTAGCGTACCTCATGCGCATCCCTGAAGTTGTTCTGGACATCATCACTGG
AGCGCACTGGGGCGTAATGTTCGGCCTGGCCTACTTCTCTATGCAGGGAGCGTGGGCCAAGGTCGTCGTC
ATCCTCCTATTAGTTGCGGGGGTGGACGCCGAAACGCGCTTCGTGGCCGGTCAGGCGGCTTCGACTATGC
GAGGCGTTGCCAGCCTTTTCTCCCCCGGGCCCCAGCAGAAAATCCAACTTGTCA

>760_S30_L001_R1_001.fastq_93_2k_13
CCCCGACGGCCACGATGGTCGTAGCGTACCTCATGCGCATCCCTGAAGTTGTTCTGGACATCATCACTGG
AGCGCACTGGGGCGTAATGTTCGGCCTGGCCTACTTCTCTATGCAGGGAGCGTGGGCCAAGGTCGTCGTC
ATCCTCCTATTAGTTGCGGGGGTGGACGCCGAAACGCGCTTCGTGGCCGGTCAGGCGGCTTCGACTATGC
GAGGCGTTGCCAGCCCTTTCTCCCCCGGGCCCCAGCAGAAAATCCAACTTGTCA

>760_S30_L001_R1_001.fastq_94_2k_13
CCCCGACGACCACGATGGTCGTAGCGTACCTCATGCGCATCCCTGAAGTTGTTCTGGACATCATCACTGG
AGCGCACTGGGGCGTAATGTTCGGCCTGGCCTACTTCTCTATGCAGGGAGCGTGGGCCAAGGTCGTCGTC
ATCCTCCTATTAGTTGCGGGGGTGGACGCCGAAACGCGCTTCGTGGCCGGTCAGGCAGCTTCGACTATGC
GAGGCGTTGCCAGCCTTTTCTCCCCCGGGCCCCAGCAGAAAATCCAACTTGTCA

>760_S30_L001_R1_001.fastq_95_2k_13
CCCCGACGGCCACGATGGTCGTAGCGTACCTCATGCGCATCCCTGAAGTTGTTCTGGACATCATCACTGG
AGCGCACTGGGGCGTAATGTTCGGCCTGGCCTACTTCTCTATGCAGGGAGCGTGGGCCAAGGTCGTCGTC
ATCCTCCTATTGGTTGCGGGGGTGGACGCCGAAACGCGCTTCGTGGCCGGTCAGGCGGCTTCGACTATGC
GAGGCGTTGCCAGCCTTTTCTCCCCCGGGCCCCAGCAGAAAATCCAACTTGTCA

>760_S30_L001_R1_001.fastq_96_2k_13
CCCCGACGGCCACGATGGTCGTAGCGTACCTCATGCGCATCCCTGAAGTTGTTCTGGACATCATCACTGG
AGCGCACTGGGGCGTAATGTTCGGCCTGGCCTACTTCTCTATGCAGGGAGCGTGGGCCAAGGTCGTCGTC
ATCCTCCTATTAGTTGCGGGGGTGGACGCCGAAACGCGCTTTGTGGCCGGTCAGGCGGCTTCGACTATGC
GAGGCGTTGCCAGCCTTTTCTCCCCCGGGCCCCAGCAGAAAATCCAACTTGTCA

>760_S30_L001_R1_001.fastq_97_2k_13
CCCCGACGGCCACGATGGTCGTAGCGTACCTCATGCGCATCCCTGAAGTTGTTCTGGACATCATCACTGG
AGCGCACTGGGGCGTAATGTTCGGCCTGGCCTACTTCTCTATGCAGGGAGCGTGGGCCAAGGTCGTCGTC
ATCCTCCTATTAGTTGCGGGGGCGGACGCCGAAACGCGCTTCGTGGCCGGTCAGGCGGCTTCGACTATGC
GAGGCGTTGCCAGCCTTTTCTCCCCCGGGCCCCAGCAGAAAATCCAACTTGTCA

>760_S30_L001_R1_001.fastq_98_2k_13
CCCCGACGACCACGATGGTCGTAGCGTACCTCATGCGCATCCCTGGAGTTGTTCTGGACATCATCACTGG
AGCGCACTGGGGCGTAATGTTCGGCCTGGCCTACTTCTCTATGCAGGGAGCGTGGGCCAAGGTCGTCGTC
ATCCTCCTATTAGTTGCGGGGGTGGACGCCGAAACGCGCTTCGTGGCCGGTCAGGCGGCTTCGACTATGC
GAGGCGTTGCCAGCCTTTTCTCCCCCGGGCCCCAGCAGAAAATCCAACTTGTCA

>760_S30_L001_R1_001.fastq_99_2k_13
CCCCGACGGCCACGATGGTCGTAGCGTACCTCATGCGCATCCCTGAAGTTGTTCCGGACATCATCACTGG
AGCGCACTGGGGCGTAATGTTCGGCCTGGCCTACTTCTCTATGCAGGGAGCGTGGGCCAAGGTCGTCGTC
ATCCTCCTATTAGTTGCGGGGGTGGACGCCGAAACGCGCTTCGTGGCCGGTCAGGCGGCTTCGACTATGC
GAGGCGTTGCCAGCCTTTTCTCCCCCGGGCCCCAGCAGAAAATCCAACTTGTCA

>760_S30_L001_R1_001.fastq_100_2k_13
CCCCGACGACCACGATGGTCGTAGCGTACCTCATGCGCATCCCTGAGGTTGTTCTGGACATCATCACTGG
AGCGCACTGGGGCGTAATGTTCGGCCTGGCCTACTTCTCTATGCAGGGAGCGTGGGCCAAGGTCGTCGTC
ATCCTCCTATTAGTTGCGGGGGTGGACGCCGAAACGCGCTTCGTGGCCGGTCAGGCGGCTTCGACTATGC
GAGGCGTTGCCAGCCTTTTCTCCCCCGGGCCCCAGCAGAAAATCCAACTTGTCA

>760_S30_L001_R1_001.fastq_101_2k_13
CCCCAACGGCCACGATGGTCGTAGCGTACCTCATGCGCATCCCTGAAGTTGTTCTGGACATCATCACTGG
AGCGCACTGGGGCGTAATGTTCGGCCTGGCCTACTTCTCTATGCAGGGAGCGTGGGCCAAGGTCGTCGTC
ATCCTCCTATTAGTTGCGGGGGTGGACGCCGAAACGCGCTTCGTGGCCGGTCAGGCGGCTTCGACTATGC
GAGGCGTTGCCAGCCTTTTCTCCCCCGGGCCCCAGCAGAAAATCCAACTTGTCA

>760_S30_L001_R1_001.fastq_102_2k_13
CCCCGGCGACCACGATGGTCGTAGCGTACCTCATGCGCATCCCTGAAGTTGTTCTGGACATCATCACTGG
AGCGCACTGGGGCGTAATGTTCGGCCTGGCCTACTTCTCTATGCAGGGAGCGTGGGCCAAGGTCGTCGTC
ATCCTCCTATTAGTTGCGGGGGTGGACGCCGAAACGCGCTTCGTGGCCGGTCAGGCGGCTTCGACTATGC
GAGGCGTTGCCAGCCTTTTCTCCCCCGGGCCCCAGCAGAAAATCCAACTTGTCA

>760_S30_L001_R1_001.fastq_103_2k_13
CCCCGACGGCCACGATGGTCGTAGCGTACCTCATGCGCATCCCTGAAGTTGTTCTGGACATCATCACTGG
AGCGCACTGGGGCGTAATGTTCGGCCTGGCCTACTTCTCTATGCAGGGAGCGTGGGCCAAGGTCGTCGTC
ATCCTCCTATTAGTTGCGGGGGTGGACACCGAAACGCGCTTCGTGGCCGGTCAGGCGGCTTCGACTATGC
GAGGCGTTGCCAGCCTTTTCTCCCCCGGGCCCCAGCAGAAAATCCAACTTGTCA

>760_S30_L001_R1_001.fastq_104_2k_13
CCCCGACGGCCACGATGGTCGTAGCGTACCTCATGCGCATCCCTGAAGTTGTTCTGGACATCATCACTGG
AGCGCACTGGGGCGTAATGTTCGGCCTGGCCTACTTCTCTATGCAGGGAGCGTGGGCCAAGGTCGTCGTC
ATCCTCCTATTAGTTGCGGGGGTGGACGCCGAAACGCGCTTCGTGGCCGGTCAGGCAGCTTCGACTATGC
GAGGCGTTGCCAGCCTTTTCTCCCCCGGGCCCCAGCAGAAAATCCAACTTGTCA

>760_S30_L001_R1_001.fastq_105_2k_13
CCCCGACGACCACGATGGTCGTAGCGTACCTCATGCGCATCCCTGAAGTTGTTCTGGACATCATCACTGG
AGCGCACTGGGGCGTAATGTTCGGCCTGGCCTACTTCTCTATGCAGGGAGCGTGGGCCAAGGTCGTCGTC
ATCCTCCTATTAGTTGCGGGGGTGGACGCCGAAACGCGCTTCGTGGCCGGTCAGGCGGCTTCGACTACGC
GAGGCGTTGCCAGCCTTTTCTCCCCCGGGCCCCAGCAGAAAATCCAACTTGTCA

>760_S30_L001_R1_001.fastq_106_2k_12
CCCCGACGACCACGATGGTCGTAGCGTACCTCATGCGCATCCCTGAAGTTGTTCTGGACATCATCACTGG
AGCGCATTGGGGCGTAATGTTCGGCCTGGCCTACTTCTCTATGCAGGGAGCGTGGGCCAAGGTCGTCGTC
ATCCTCCTATTAGTTGCGGGGGTGGACGCCGAAACGCGCTTCGTGGCCGGTCAGGCGGCTTCGACTATGC
GAGGCGTTGCCAGCCTTTTCTCCCCCGGGCCCCAGCAGAAAATCCAACTTGTCA

>760_S30_L001_R1_001.fastq_107_2k_12
CCCCGACGACCACGATGGTCGTAGCGTACCTCATGCGCATCCCTGAAGTTGTTCTGGACATCATCACTGG
AGCGCACTGGGGCGTAATGTTCGGCCTGGCCTACTTCTCTATGCAGGGAGCGTGGGCCAAGGTCGTCGTC
ATCCTCCTATTAGTTGCGGGGGTGGACGCCGAAACGCGCTTCGCGGCCGGTCAGGCGGCTTCGACTATGC
GAGGCGTTGCCAGCCTTTTCTCCCCCGGGCCCCAGCAGAAAATCCAACTTGTCA

>760_S30_L001_R1_001.fastq_108_2k_12
CCCCGACGACCACGATGGTCGTAGCGTACCTCATGCGCATCCCTGAAGTTGTTCTGGACATCATCACTGG
AGCGCACTGGGGCGTAATGTTCGGCCTGGCCTACTTCTCTATGCAGGGAGCGTGGGCCAAGGTCGTCGTC
ATCCTCCTATTAGTTGCGGGGGTGGACGCCGAAACGCGCTTCGTGGCCGGTCAGGCGGCTTCGACTATGC
GAGGCGTTGCCGGCCTTTTCTCCCCCGGGCCCCAGCAGAAAATCCAACTTGTCA

>760_S30_L001_R1_001.fastq_109_2k_12
CCCCGACGACCACGATGGTCGTAGCGTACCTCATGCGCATCCCTGAAGTTGTTCTGGACATCATCACTGG
AGCGCACTGGGGCGTAATGTTCGGCCTGGCCTACTTCTCTATGCAGGGAGCGTGGGCCAAGGTCGTCGTC
ATCCTCCTATTAGTTGCGGGGGTGGACGCCGAAACGCGCTTCGTGGCCGGTCAGGCGGCTTCGACTATGC
GAGGCGTTGCCAGCCTTTTCTCCCCCGGGCCCCAGCAGAAGATCCAACTTGTCA

>760_S30_L001_R1_001.fastq_110_2k_12
CCCCGACGGCCACGATGGTCGTAGCGTACCCCATGCGCATCCCTGAAGTTGTTCTGGACATCATCACTGG
AGCGCACTGGGGCGTAATGTTCGGCCTGGCCTACTTCTCTATGCAGGGAGCGTGGGCCAAGGTCGTCGTC
ATCCTCCTATTAGTTGCGGGGGTGGACGCCGAAACGCGCTTCGTGGCCGGTCAGGCGGCTTCGACTATGC
GAGGCGTTGCCAGCCTTTTCTCCCCCGGGCCCCAGCAGAAAATCCAACTTGTCA

>760_S30_L001_R1_001.fastq_111_2k_12
CCCCGACGACCACGATGGTCGTAGCGTACCTCATGCGCATCCCTGAAGTTGTTCTGGACATCATCACTGG
AGCGCACTGGGGCGTAATGTTTGGCCTGGCCTACTTCTCTATGCAGGGAGCGTGGGCCAAGGTCGTCGTC
ATCCTCCTATTAGTTGCGGGGGTGGACGCCGAAACGCGCTTCGTGGCCGGTCAGGCGGCTTCGACTATGC
GAGGCGTTGCCAGCCTTTTCTCCCCCGGGCCCCAGCAGAAAATCCAACTTGTCA

>760_S30_L001_R1_001.fastq_112_2k_12
CCCCGACGGCCACGATGGTCGCAGCGTACCTCATGCGCATCCCTGAAGTTGTTCTGGACATCATCACTGG
AGCGCACTGGGGCGTAATGTTCGGCCTGGCCTACTTCTCTATGCAGGGAGCGTGGGCCAAGGTCGTCGTC
ATCCTCCTATTAGTTGCGGGGGTGGACGCCGAAACGCGCTTCGTGGCCGGTCAGGCGGCTTCGACTATGC
GAGGCGTTGCCAGCCTTTTCTCCCCCGGGCCCCAGCAGAAAATCCAACTTGTCA

>760_S30_L001_R1_001.fastq_113_2k_12
CCCCGACGACCACGATGGTCGTAGCGTACCTCATGCGCATCCCTGAAGCTGTTCTGGACATCATCACTGG
AGCGCACTGGGGCGTAATGTTCGGCCTGGCCTACTTCTCTATGCAGGGAGCGTGGGCCAAGGTCGTCGTC
ATCCTCCTATTAGTTGCGGGGGTGGACGCCGAAACGCGCTTCGTGGCCGGTCAGGCGGCTTCGACTATGC
GAGGCGTTGCCAGCCTTTTCTCCCCCGGGCCCCAGCAGAAAATCCAACTTGTCA

>760_S30_L001_R1_001.fastq_114_2k_12
CCCCGACGGCCACGATGGTCGTAGCGTACCTCATGCGCATCCCTGAAGTTGTTCTGGACATCATCACTGG
AGCGCACTGGGGCGTAATGTTCGGCCTGGCCTACTTCTCTATGCAGGGAGCGTGGGCCAAGGTCGTCGTC
ATCCTCCTATTAGTTGCGGGGGTGGACGCCGAAACGCGCTTCGTGGCCGGTCAGGCGGCTTCGACTATGC
GAGGCGTTGCTAGCCTTTTCTCCCCCGGGCCCCAGCAGAAAATCCAACTTGTCA

>760_S30_L001_R1_001.fastq_115_2k_12
CCCCGACGGCCACGATGGTCGTAGCGTACCTCATGCGCATCCCTGAAGTTGTTCTGGACATCATCACTGG
AGCGCACTGGGGCGTAATGTTCGGCCTGGCCTACTTCTCTATGCAGGGAGCGTGGGCCAAGGTCGTCGTC
ATCCTCCTATTAGTTGCGGGGGTGGACGCCGAAACGCGCTTCGTGGCCGGTCAGGCGGCTTCGACTATGC
GAGGCGTTGCCGGCCTTTTCTCCCCCGGGCCCCAGCAGAAAATCCAACTTGTCA

>760_S30_L001_R1_001.fastq_116_2k_12
CCCCGACGGCCACGATGGTCGTAGCGTACCTCATGCGCATCCCTGAAGTTGTTCTGGACATCATCACTGG
AGCGCACTGGGGCGTAATGTTCGGCCTGGCCTACTTCTCTATGCAGGGAGCGTGGGCCAAGGTCGTCGTC
ATCCTCCTATTAGTTGCGGGGGTGGACGCCGAAACGCGCTTCGCGGCCGGTCAGGCGGCTTCGACTATGC
GAGGCGTTGCCAGCCTTTTCTCCCCCGGGCCCCAGCAGAAAATCCAACTTGTCA

>760_S30_L001_R1_001.fastq_117_2k_12
CCCCGACGACCACGATGGTCGTAGCGTACCTCATGCGCATCCCTGAAGTTGTTCTGGACATCATCACTGG
AGCGCACTGGGGCGTAATGTTCGGCCTGGCCTACTTCTCTATGCAGGGAGCGTGGGCCAAGGTCGTCGTC
ATCCTCCTATTAGTTGCGGGGGTAGACGCCGAAACGCGCTTCGTGGCCGGTCAGGCGGCTTCGACTATGC
GAGGCGTTGCCAGCCTTTTCTCCCCCGGGCCCCAGCAGAAAATCCAACTTGTCA

>760_S30_L001_R1_001.fastq_118_2k_12
CCCCGACGGCCACGATGGTCGTAGCGTACCTCATGCGCATCCCTGAAGTTGTTCTGGACATCATCACTGG
AGCGCACTGGGGCGTAATGTTCGGCCTGGCCTACCTCTCTATGCAGGGAGCGTGGGCCAAGGTCGTCGTC
ATCCTCCTATTAGTTGCGGGGGTGGACGCCGAAACGCGCTTCGTGGCCGGTCAGGCGGCTTCGACTATGC
GAGGCGTTGCCAGCCTTTTCTCCCCCGGGCCCCAGCAGAAAATCCAACTTGTCA

>760_S30_L001_R1_001.fastq_119_2k_12
CCCCGACGACCACGATGGTCGTAGCGTACCTCATGCGCATCCCTGAAGTTGTTCTGGACATCATCACTGG
AGCGCACTGGGGCGTAATGTTCGGCCTGGCCTACTTCTCTATGCAGGGAGCATGGGCCAAGGTCGTCGTC
ATCCTCCTATTAGTTGCGGGGGTGGACGCCGAAACGCGCTTCGTGGCCGGTCAGGCGGCTTCGACTATGC
GAGGCGTTGCCAGCCTTTTCTCCCCCGGGCCCCAGCAGAAAATCCAACTTGTCA

>760_S30_L001_R1_001.fastq_120_2k_11
CCCCGACGGCCACGGTGGTCGTAGCGTACCTCATGCGCATCCCTGAAGTTGTTCTGGACATCATCACTGG
AGCGCACTGGGGCGTAATGTTCGGCCTGGCCTACTTCTCTATGCAGGGAGCGTGGGCCAAGGTCGTCGTC
ATCCTCCTATTAGTTGCGGGGGTGGACGCCGAAACGCGCTTCGTGGCCGGTCAGGCGGCTTCGACTATGC
GAGGCGTTGCCAGCCTTTTCTCCCCCGGGCCCCAGCAGAAAATCCAACTTGTCA

>760_S30_L001_R1_001.fastq_121_2k_11
CCCCGACGACCACGATGGTCGTAGCGTACCTCATGCGCATCCCTGAAGTTGTTCTGGACATCATCACTGG
AGCGCACTGGGGCGTAATGTTCGGCCTGGCCTACCTCTCTATGCAGGGAGCGTGGGCCAAGGTCGTCGTC
ATCCTCCTATTAGTTGCGGGGGTGGACGCCGAAACGCGCTTCGTGGCCGGTCAGGCGGCTTCGACTATGC
GAGGCGTTGCCAGCCTTTTCTCCCCCGGGCCCCAGCAGAAAATCCAACTTGTCA

>760_S30_L001_R1_001.fastq_122_2k_11
CCCCGACGGCCACGATGGTCGTAGCGTACCTCATGCGCATCCCTGAAGTTGTTCTGGACATCATCACTGG
AGCGCACTGGGGCGTAATGTTCGGCCTGGCCTACTTCTCTATGCAGGGAGCGTGGGCCAAGGTCGTCGTC
ATCCTCCTATTAGTTGCGGGGGTGGACGCCGAAACGCGCCTCGTGGCCGGTCAGGCGGCTTCGACTATGC
GAGGCGTTGCCAGCCTTTTCTCCCCCGGGCCCCAGCAGAAAATCCAACTTGTCA

>760_S30_L001_R1_001.fastq_123_2k_11
CCCCGACGGCCGCGATGGTCGTAGCGTACCTCATGCGCATCCCTGAAGTTGTTCTGGACATCATCACTGG
AGCGCACTGGGGCGTAATGTTCGGCCTGGCCTACTTCTCTATGCAGGGAGCGTGGGCCAAGGTCGTCGTC
ATCCTCCTATTAGTTGCGGGGGTGGACGCCGAAACGCGCTTCGTGGCCGGTCAGGCGGCTTCGACTATGC
GAGGCGTTGCCAGCCTTTTCTCCCCCGGGCCCCAGCAGAAAATCCAACTTGTCA

>760_S30_L001_R1_001.fastq_124_2k_11
CCCCGACGGCCACGATGGTCGTAGCGTACCTCATGCGCATCCCTGAAGTTGTTCTGGACATCATCACTGG
AGCGCACTGGGGCGTAATGTTCGGCCTGGCCTACTTCTCTATGCAGGGAGCGTGGGCCAAGGTCGTCGTC
ATCCTCCTATTAGTTGCGGGGGTGGACGCCGAAACGCGCTTCGTGGCCGGTCAGGCGGCTTCGGCTATGC
GAGGCGTTGCCAGCCTTTTCTCCCCCGGGCCCCAGCAGAAAATCCAACTTGTCA

>760_S30_L001_R1_001.fastq_125_2k_11
CCCCGACGACCACGATGGTCGTAGCGTACCTCATGCGTATCCCTGAAGTTGTTCTGGACATCATCACTGG
AGCGCACTGGGGCGTAATGTTCGGCCTGGCCTACTTCTCTATGCAGGGAGCGTGGGCCAAGGTCGTCGTC
ATCCTCCTATTAGTTGCGGGGGTGGACGCCGAAACGCGCTTCGTGGCCGGTCAGGCGGCTTCGACTATGC
GAGGCGTTGCCAGCCTTTTCTCCCCCGGGCCCCAGCAGAAAATCCAACTTGTCA

>760_S30_L001_R1_001.fastq_126_2k_11
CCCCGACGACCACGATGGTCGTAGCGTACCTCATGCGCATCCCTGAAGTTGTTCTGGACATCATCACTGG
AGCGCACTGGGGCGTAATGTTCGGCCTGGCCTACTTCTCTATGCAGGGAGCGTGGGCCAAGGTCGTCGTC
ATCCTCCTGTTAGTTGCGGGGGTGGACGCCGAAACGCGCTTCGTGGCCGGTCAGGCGGCTTCGACTATGC
GAGGCGTTGCCAGCCTTTTCTCCCCCGGGCCCCAGCAGAAAATCCAACTTGTCA

>760_S30_L001_R1_001.fastq_127_2k_11
CCCCGACGGCCACAATGGTCGTAGCGTACCTCATGCGCATCCCTGAAGTTGTTCTGGACATCATCACTGG
AGCGCACTGGGGCGTAATGTTCGGCCTGGCCTACTTCTCTATGCAGGGAGCGTGGGCCAAGGTCGTCGTC
ATCCTCCTATTAGTTGCGGGGGTGGACGCCGAAACGCGCTTCGTGGCCGGTCAGGCGGCTTCGACTATGC
GAGGCGTTGCCAGCCTTTTCTCCCCCGGGCCCCAGCAGAAAATCCAACTTGTCA

>760_S30_L001_R1_001.fastq_128_2k_11
CCCCGACGACCACGATGGTCGTAGCGTACCTCATGCGCATCCCTGAAGTTGTTCTGGACATCATCACTGG
AGCGCACTGGGGCGTAATGTTCGGCCTAGCCTACTTCTCTATGCAGGGAGCGTGGGCCAAGGTCGTCGTC
ATCCTCCTATTAGTTGCGGGGGTGGACGCCGAAACGCGCTTCGTGGCCGGTCAGGCGGCTTCGACTATGC
GAGGCGTTGCCAGCCTTTTCTCCCCCGGGCCCCAGCAGAAAATCCAACTTGTCA

>760_S30_L001_R1_001.fastq_129_2k_11
CCCCGACGACCACGATGGTCGTAGCGTACCTCATGCGCATCCCTGAAGTTGTTCTGGACATCATCACTGG
AGCGCACTGGGGCGTAATGTTCGGCCTGGCCTACTTCTCTATGCAGGGAGCGTGGGCCAAGGCCGTCGTC
ATCCTCCTATTAGTTGCGGGGGTGGACGCCGAAACGCGCTTCGTGGCCGGTCAGGCGGCTTCGACTATGC
GAGGCGTTGCCAGCCTTTTCTCCCCCGGGCCCCAGCAGAAAATCCAACTTGTCA

>760_S30_L001_R1_001.fastq_130_2k_11
CCCCGACGACCACGATGGTCGTAGCGTACCTCATGCGCATCCCTGAAGTTGTTCTGGACATCATCACTGG
AGCGCACTGGGGCGTAATGTTCGGCCTGGCCTACTTCTCTATGCAGGGAGCGTGGGCCAAGGTCGTCGTC
ATCCTCCTATTAGTTGCGGGGGTGGACGCCGAAACGCGCTTCGTGGCCGGTCAGGCGGCTTCGACTATGC
GAGGCGTTGCCAGCCTTTTCCCCCCCGGGCCCCAGCAGAAAATCCAACTTGTCA

>760_S30_L001_R1_001.fastq_131_2k_11
CCCCGACGGCCACGATGGTCGTAGCGTACCTCATGCGCACCCCTGAAGTTGTTCTGGACATCATCACTGG
AGCGCACTGGGGCGTAATGTTCGGCCTGGCCTACTTCTCTATGCAGGGAGCGTGGGCCAAGGTCGTCGTC
ATCCTCCTATTAGTTGCGGGGGTGGACGCCGAAACGCGCTTCGTGGCCGGTCAGGCGGCTTCGACTATGC
GAGGCGTTGCCAGCCTTTTCTCCCCCGGGCCCCAGCAGAAAATCCAACTTGTCA

>760_S30_L001_R1_001.fastq_132_2k_11
CCCCGACGACCACGATGGTCGTAGCGTACCTCATGCGCATCCCTGAAGTTGCTCTGGACATCATCACTGG
AGCGCACTGGGGCGTAATGTTCGGCCTGGCCTACTTCTCTATGCAGGGAGCGTGGGCCAAGGTCGTCGTC
ATCCTCCTATTAGTTGCGGGGGTGGACGCCGAAACGCGCTTCGTGGCCGGTCAGGCGGCTTCGACTATGC
GAGGCGTTGCCAGCCTTTTCTCCCCCGGGCCCCAGCAGAAAATCCAACTTGTCA

>760_S30_L001_R1_001.fastq_133_2k_11
CCCCGACGACCACGATGGTCATAGCGTACCTCATGCGCATCCCTGAAGTTGTTCTGGACATCATCACTGG
AGCGCACTGGGGCGTAATGTTCGGCCTGGCCTACTTCTCTATGCAGGGAGCGTGGGCCAAGGTCGTCGTC
ATCCTCCTATTAGTTGCGGGGGTGGACGCCGAAACGCGCTTCGTGGCCGGTCAGGCGGCTTCGACTATGC
GAGGCGTTGCCAGCCTTTTCTCCCCCGGGCCCCAGCAGAAAATCCAACTTGTCA

>760_S30_L001_R1_001.fastq_134_2k_11
CCCCGACGGCCACGATGGTCGTAGCGTACCTCATGCGCATCCCTGAAGTTGTTCTGGACATCATCACTGG
AGCGCACTGGGGCGTAATGTTCGGCCTGGCCTACTTCTCTATGCAGGGAGCGTGGGCCAAGGTCGTCGTC
ATCCTCCTGTTAGTTGCGGGGGTGGACGCCGAAACGCGCTTCGTGGCCGGTCAGGCGGCTTCGACTATGC
GAGGCGTTGCCAGCCTTTTCTCCCCCGGGCCCCAGCAGAAAATCCAACTTGTCA

>760_S30_L001_R1_001.fastq_135_2k_11
CCCCGACGGCTACGATGGTCGTAGCGTACCTCATGCGCATCCCTGAAGTTGTTCTGGACATCATCACTGG
AGCGCACTGGGGCGTAATGTTCGGCCTGGCCTACTTCTCTATGCAGGGAGCGTGGGCCAAGGTCGTCGTC
ATCCTCCTATTAGTTGCGGGGGTGGACGCCGAAACGCGCTTCGTGGCCGGTCAGGCGGCTTCGACTATGC
GAGGCGTTGCCAGCCTTTTCTCCCCCGGGCCCCAGCAGAAAATCCAACTTGTCA

>760_S30_L001_R1_001.fastq_136_2k_11
CCCCGACGGCCACGATGGTCGTAGCGTACCTCATGCGCATCCCTGAAGTTGTTCTGGACATCATCACTGG
AGCGCACTGGGGCGTAATGTTCGGCCTGGCCTACTTCTCTATGCAGGGAGCGTGGGCTAAGGTCGTCGTC
ATCCTCCTATTAGTTGCGGGGGTGGACGCCGAAACGCGCTTCGTGGCCGGTCAGGCGGCTTCGACTATGC
GAGGCGTTGCCAGCCTTTTCTCCCCCGGGCCCCAGCAGAAAATCCAACTTGTCA

>760_S30_L001_R1_001.fastq_137_2k_11
CCCCGACGACCACGATGGTCGTAGCGTACCTCATGCGCATCCCTGAAGTTGTTCTGGACATCATCACTGG
AGCACACTGGGGCGTAATGTTCGGCCTGGCCTACTTCTCTATGCAGGGAGCGTGGGCCAAGGTCGTCGTC
ATCCTCCTATTAGTTGCGGGGGTGGACGCCGAAACGCGCTTCGTGGCCGGTCAGGCGGCTTCGACTATGC
GAGGCGTTGCCAGCCTTTTCTCCCCCGGGCCCCAGCAGAAAATCCAACTTGTCA

>760_S30_L001_R1_001.fastq_138_2k_11
CCCCGACGGCCACGATGGTCGTAGCGTACCTCATGCGCATCCCTGAAGTTGTTCTGGACATCATCACTGG
AGCGCACTGGGGCGTAATGTTCGGCCTGGCCTACTTCTCTATGCAGGGAGCGTGGGCCAAGGTCGTCGTC
ATCCTCCTATTAGTTGCGGGGGTGGACGCCGAAACGCGCTTCGTGGCCGGTCAGGCGGCTTCGACTATGC
GAGGCGTTGCCAGCCTTTTCTCCCCCGGGCCCCAGCAGAAAATTCAACTTGTCA

>760_S30_L001_R1_001.fastq_139_2k_11
CCCCGACGGCCACGATGGTCGTAGCGTACCTCATGCGCATCCCTGAAGTTGTTCTGGACATCATCGCTGG
AGCGCACTGGGGCGTAATGTTCGGCCTGGCCTACTTCTCTATGCAGGGAGCGTGGGCCAAGGTCGTCGTC
ATCCTCCTATTAGTTGCGGGGGTGGACGCCGAAACGCGCTTCGTGGCCGGTCAGGCGGCTTCGACTATGC
GAGGCGTTGCCAGCCTTTTCTCCCCCGGGCCCCAGCAGAAAATCCAACTTGTCA

>760_S30_L001_R1_001.fastq_140_2k_10
CCCCGACGACCACGATGGTCGTAGCGTACCTCATGCGCATCCCTGAAGTTGTTCTGGACATCATCACTGG
AGCGCACTGGGGCGTAATGTTCGGCCTGGCCTACTTCTCTATGCAGGGAGCGTGGGCCAAGGTCGTCGTC
ATCCTCCTATTAGTTGCGGGGGTGGACGCCGAAACGCGCTTCGTGGCCGGTCAGGCGGCTCCGACTATGC
GAGGCGTTGCCAGCCTTTTCTCCCCCGGGCCCCAGCAGAAAATCCAACTTGTCA

>760_S30_L001_R1_001.fastq_141_2k_10
CCCCGACGACCACGATGGTCGTAGCGTACCTCATGCGCATCCCTGAAGTTGTTCTGGACATCATCACTGG
AGCGCACTGGGGCGTAATGTTCGGCCTGGCCTACTTCTCTATGCAGGGAGCGTGGGCCAAGGTCGTCGTC
ATCCTCCTATTAGTTGCGGGGGTGGACGCCGAAACGCGCTTCGTGGCCGGTCAGGCGGCTTCGACTATGC
GAGGCGTTGCCAGCCTTTTCTCCCCCGGGCCCCAGCAGAAAATCCAACTCGTCA

>760_S30_L001_R1_001.fastq_142_2k_10
CCCCGACGACCACGATGGTCGTAGCGTACCTCATGCGCATCCCTGAAGTTGTTCTGGACATCATCACTGG
AGCGCACTGGGGCGTAATGTTCGGCCTGGCCTACTTCTCTATGCAGGGAGCGTGGGCCAAGGTCGTCGTC
ATCCTCCTATTAGTTGCGGGGGTGGACGCCGAAACGCGCTTCGTGGCCGGTCAGGCGGCTTCGACTATGC
GAGGCGTTGCTAGCCTTTTCTCCCCCGGGCCCCAGCAGAAAATCCAACTTGTCA

>760_S30_L001_R1_001.fastq_143_2k_10
CCCCGACGGCCACGATGGTCGTAGCGTACCTCATGCGCATCCCTGAAGTTGTTCTGGACATCATCACTGG
AGCGCACTGGGGCGTAATGTTCGGCCTGGCCTACTTCTCTATGCAGGGAGCGTGGGCCAAGGTCGTCGTC
ATCCTCCTATTAGTTGCGGGGGTGGACGCCGAAACGCGCTTCGTGGCCGGTCAGGTGGCTTCGACTATGC
GAGGCGTTGCCAGCCTTTTCTCCCCCGGGCCCCAGCAGAAAATCCAACTTGTCA

>760_S30_L001_R1_001.fastq_144_2k_10
CCCCGACGACCACGATGGTCGTAGCGTACCTCATGCGCATCCCTGAAGTTATTCTGGACATCATCACTGG
AGCGCACTGGGGCGTAATGTTCGGCCTGGCCTACTTCTCTATGCAGGGAGCGTGGGCCAAGGTCGTCGTC
ATCCTCCTATTAGTTGCGGGGGTGGACGCCGAAACGCGCTTCGTGGCCGGTCAGGCGGCTTCGACTATGC
GAGGCGTTGCCAGCCTTTTCTCCCCCGGGCCCCAGCAGAAAATCCAACTTGTCA

>760_S30_L001_R1_001.fastq_145_2k_10
CCCCGACGGCCACGATGGTCGTAGCGTACCTCATGCGCATCCCTGAAGTTGTTCTGGACATCATCACTGG
AGCGCACTGGGGCGTAATGTTCGGCCTAGCCTACTTCTCTATGCAAGGAGCGTGGGCCAAGGTCGTCGTC
ATCCTCCTATTAGTTGCGGGGGTGGACGCCGAAACGCGCTTCGTGGCCGGTCAGGCGGCTTCGACTATGC
GAGGCGTTGCCAGCCTTTTCTCCCCCGGGCCCCAGCAGAAAATCCAACTTGTCA

>760_S30_L001_R1_001.fastq_146_2k_10
CCCCGACGGCCACGATGGTCGTAGCGTACCTCATGCGCATCCCTGAAGTTGTTCTGGACATCATCACTGG
AGCGCACTGGGGCGTAATGTTCGGCCTGGCCTACTTCTCTATGCGGGGAGCGTGGGCCAAGGTCGTCGTC
ATCCTCCTATTAGTTGCGGGGGTGGACGCCGAAACGCGCTTCGTGGCCGGTCAGGCGGCTTCGACTATGC
GAGGCGTTGCCAGCCTTTTCTCCCCCGGGCCCCAGCAGAAAATCCAACTTGTCA

>760_S30_L001_R1_001.fastq_147_2k_10
CCCCGACGGCCACGATGGTCGTAGCGTACCTCATGCGCATCCCTGAAGTTGTTCTGGACATCATCACTGG
AGCGCACTGGGGCGTAATGTTCGGCCTGGCCTACTTCTCTATGCAGGGAGCGTGGGCCAAGGTCGTCGTC
ATCCTCCTATTAGTTGCGGGGGTGGACGCCGAAACGCACTTCGTGGCCGGTCAGGCGGCTTCGACTATGC
GAGGCGTTGCCAGCCTTTTCTCCCCCGGGCCCCAGCAGAAAATCCAACTTGTCA

>760_S30_L001_R1_001.fastq_148_2k_10
CCCCGACGGCCACGATGGTCGTAGCGTACCTCATGCGCATCCCTGAAGTTGTTCTGGACATCATCACTGG
AGCGCACTGGGGCGTAATGTTCGGCCTGGCCTACTTCTCTACGCAGGGAGCGTGGGCCAAGGTCGTCGTC
ATCCTCCTATTAGTTGCGGGGGTGGACGCCGAAACGCGCTTCGTGGCCGGTCAGGCGGCTTCGACTATGC
GAGGCGTTGCCAGCCTTTTCTCCCCCGGGCCCCAGCAGAAAATCCAACTTGTCA

>760_S30_L001_R1_001.fastq_149_2k_10
CCCCGACGGCCACGATGGTCGTAGCGTACCTCGTGCGCATCCCTGAAGTTGTTCTGGACATCATCACTGG
AGCGCACTGGGGCGTAATGTTCGGCCTGGCCTACTTCTCTATGCAGGGAGCGTGGGCCAAGGTCGTCGTC
ATCCTCCTATTAGTTGCGGGGGTGGACGCCGAAACGCGCTTCGTGGCCGGTCAGGCGGCTTCGACTATGC
GAGGCGTTGCCAGCCTTTTCTCCCCCGGGCCCCAGCAGAAAATCCAACTTGTCA

>760_S30_L001_R1_001.fastq_150_2k_10
CCCCGACGGCCACGATGGTCGTAGCGTACCTCATGCGCATCCCTGAAGTTGTTCTGGACATCATCACTGG
AGCGCACTGGGGCGTAATGTTCGGCCTGGCCTACTTCTCTATGCAGGGAGTGTGGGCCAAGGTCGTCGTC
ATCCTCCTATTAGTTGCGGGGGTGGACGCCGAAACGCGCTTCGTGGCCGGTCAGGCGGCTTCGACTATGC
GAGGCGTTGCCAGCCTTTTCTCCCCCGGGCCCCAGCAGAAAATCCAACTTGTCA

>760_S30_L001_R1_001.fastq_151_2k_10
CCCCGACGGCCACGATGGTCGTAGCGTACCTCACGCGCATCCCTGAAGTTGTTCTGGACATCATCACTGG
AGCGCACTGGGGCGTAATGTTCGGCCTGGCCTACTTCTCTATGCAGGGAGCGTGGGCCAAGGTCGTCGTC
ATCCTCCTATTAGTTGCGGGGGTGGACGCCGAAACGCGCTTCGTGGCCGGTCAGGCGGCTTCGACTATGC
GAGGCGTTGCCAGCCTTTTCTCCCCCGGGCCCCAGCAGAAAATCCAACTTGTCA

>760_S30_L001_R1_001.fastq_152_2k_10
CCCCGACGACCACGATGGTCGTAGCGTACCTCATGCGCATCCCTGAAGTTGTTCTGGACATCATCACTGG
AGCGCACTGGGGCGTAATGTTCGGCCTGGCCTACTTCTCTATGCAGGGAGCGTGGGCCAAGGTCGTCGTC
ATCCTCCTATTAGTTGCGGGGGTGGGCGCCGAAACGCGCTTCGTGGCCGGTCAGGCGGCTTCGACTATGC
GAGGCGTTGCCAGCCTTTTCTCCCCCGGGCCCCAGCAGAAAATCCAACTTGTCA

>760_S30_L001_R1_001.fastq_153_2k_10
CCCCGACGACCACGATGGTCGTAGCGTACCTCATGCGCATCCCTGAAGTTGTTCTGGACATCATCACTGG
AGCGCACTGGGGCGTAATGTTCGGCCTGGCCTACTTCTCTATGCAGGGAGCGTGGGCCAAGGTCGTCGTC
ATCCTCCTATTAGTTGCGGGGGTGGACGCCGAAACGCGCTTCGTGGCTGGTCAGGCGGCTTCGACTATGC
GAGGCGTTGCCAGCCTTTTCTCCCCCGGGCCCCAGCAGAAAATCCAACTTGTCA

>760_S30_L001_R1_001.fastq_154_2k_10
CCCCGACGGCCACGATGGTCGTAGCGTACCTCATGCGCATCCCTGAAGTTGTTCTGGACATCATCACTGG
AGCGCACTGGGGCGTAATGTTCGGCCTGGCCTACTTCCCTATGCAGGGAGCGTGGGCCAAGGTCGTCGTC
ATCCTCCTATTAGTTGCGGGGGTGGACGCCGAAACGCGCTTCGTGGCCGGTCAGGCGGCTTCGACTATGC
GAGGCGTTGCCAGCCTTTTCTCCCCCGGGCCCCAGCAGAAAATCCAACTTGTCA

>760_S30_L001_R1_001.fastq_155_2k_9
CCCCGACGGCCACGATGGTCGTAGCGTACCTCATGCGCATCCCTGAAGTTGTTCTGGACATCATCACTGG
AGCGCACTGGGGCGTAATGTTCGGCCTGGCCTACTTCTCTATGCAGGGAGCGTGGGCCAAGGTCGTCGTC
ATCCTCCTATTAGTTGCGGGGGTGGACGCCGAAACGCGCTTCGTGGCCGGTCAAGCGGCTTCGACTATGC
GAGGCGTTGCCAGCCTTTTCTCCCCCGGGCCCCAGCAGAAAATCCAACTTGTCA

>760_S30_L001_R1_001.fastq_156_2k_9
CCCCGACGGCCACGATGGTCGTAGCGTACCTCATGCGCATCCCTGAAGTTGTTCTGGACATCATCACTGG
AGCGCACTGGGGCGTAATGTTCGGCCTAGCCTACTTCTCTATGCAGGGAGCGTGGGCCAAGGTCGTCGTC
ATCCTCCTATTAGTTGCGGGGGTGGACGCCGAAACGCGCTTCGTGGCCGGTCAGGCGGCTTCGACTATGC
GAGGCGTTGCCAGCCTTTTCTCCCCCGGGCCCCAGCAGAAAATCCAACTTGTCA

>760_S30_L001_R1_001.fastq_157_2k_9
CCCCGACGGCCACGATGGTCGTAGCGTACCTCATGCGCATCCCTGAAGTTGTTCTGGACATCATCACTGG
AGCGCACTGGGGCGTAATGTTCGGCCTGGCCTACTTCTCCATGCAGGGAGCGTGGGCCAAGGTCGTCGTC
ATCCTCCTATTAGTTGCGGGGGTGGACGCCGAAACGCGCTTCGTGGCCGGTCAGGCGGCTTCGACTATGC
GAGGCGTTGCCAGCCTTTTCTCCCCCGGGCCCCAGCAGAAAATCCAACTTGTCA

>760_S30_L001_R1_001.fastq_158_2k_9
CCCCGACGACCACGATGGTCGTAGCGTACCTCATGCGCATCCCTGAAGTTGTTCTGGACATCATCACTGG
AGCGCACTGGGGCGTAATGTTCGGCCTGGCCTACTTCTCTATGCAGGGAGCGTGGGCCAAGGTCGTCGTC
ATCCTCCTATTAGTTGCGGGGGTGGACGCCGAAGCGCGCTTCGTGGCCGGTCAGGCGGCTTCGACTATGC
GAGGCGTTGCCAGCCTTTTCTCCCCCGGGCCCCAGCAGAAAATCCAACTTGTCA

>760_S30_L001_R1_001.fastq_159_2k_9
CCCCGACGACCACGATGGTCGTAGCGTACCTCATGCGCATCCCTGAAGTTGTTCTGGACATCATCACTGG
AGCGCACTGGGGCGTAATGCTCGGCCTGGCCTACTTCTCTATGCAGGGAGCGTGGGCCAAGGTCGTCGTC
ATCCTCCTATTAGTTGCGGGGGTGGACGCCGAAACGCGCTTCGTGGCCGGTCAGGCGGCTTCGACTATGC
GAGGCGTTGCCAGCCTTTTCTCCCCCGGGCCCCAGCAGAAAATCCAACTTGTCA

>760_S30_L001_R1_001.fastq_160_2k_9
CCCCGACGACCACGATGGTCGTAGCGTACCTCATGCGCATCCCTGAAGTTGTTCTGGACATCATCACTGG
AGCGCACTGGGGCGTAATGTTCGGCCTGGCCTACTTCTCTATGCAGGGAGCGTGGGCCAAGGTCGTCGTC
ATCCTCCTATTAGTTGCAGGGGTGGACGCCGAAACGCGCTTCGTGGCCGGTCAGGCGGCTTCGACTATGC
GAGGCGTTGCCAGCCTTTTCTCCCCCGGGCCCCAGCAGAAAATCCAACTTGTCA

>760_S30_L001_R1_001.fastq_161_2k_9
CCCCGACGACCACGATGGTCGTAGCGTACCTCATGCGCATCCCTGAAGTTGTTCTGGACATCATCACTGG
AGCGCACTGGGGCGTAATGTTCGGCCTGGCCTACTTCTCTATGCAGGGAGCGTGGGCTAAGGTCGTCGTC
ATCCTCCTATTAGTTGCGGGGGTGGACGCCGAAACGCGCTTCGTGGCCGGTCAGGCGGCTTCGACTATGC
GAGGCGTTGCCAGCCTTTTCTCCCCCGGGCCCCAGCAGAAAATCCAACTTGTCA

>760_S30_L001_R1_001.fastq_162_2k_9
CCCCGACAACCACGATGGTCGTAGCGTACCTCATGCGCATCCCTGAAGTTGTTCTGGACATCATCACTGG
AGCGCACTGGGGCGTAATGTTCGGCCTGGCCTACTTCTCTATGCAGGGAGCGTGGGCCAAGGTCGTCGTC
ATCCTCCTATTAGTTGCGGGGGTGGACGCCGAAACGCGCTTCGTGGCCGGTCAGGCGGCTTCGACTATGC
GAGGCGTTGCCAGCCTTTTCTCCCCCGGGCCCCAGCAGAAAATCCAACTTGTCA

>760_S30_L001_R1_001.fastq_163_2k_9
CCCCGACGACCACGATGGTCGTAGCGTACCTCATGCGCATCCCTGAAGTTGTTCTGGACATCATCACTGG
AGCGCACTGGGGCGTAATGTTCGGCCTGGCCTACTTCTCTATGCAGGGAGCGTGGGCCAAGGTCGTCGTC
ATCCTCCTATTAGTTGCGGGGGTGGACGCCGAAACGCGCTTCGTGGCCGGTCAGGCGGCTTCGACTATGC
GAGGCGTTGCCAGCCTTTTCTCCCCCGGGCCTCAGCAGAAAATCCAACTTGTCA

>760_S30_L001_R1_001.fastq_164_2k_9
CCCCGACGACCACGATGGTCGTAGCGTACCTCATGCGCATCCCTGAAGTTGTTCTGGACATCATCACTGG
AGCGCACTGGGGCGTAATGTTCGGCCTGGCCTACTTCTCTATGCAGGGAGCGTGGGCCAAGGTCGTCGTC
ATCCTCCTATTAGTTGCGGGGGTGGACGCCGAAACGCGCTTCGTGGCCGGTCAGGCGGCTTCGACTATGC
GAAGCGTTGCCAGCCTTTTCTCCCCCGGGCCCCAGCAGAAAATCCAACTTGTCA

>760_S30_L001_R1_001.fastq_165_2k_9
CCCCGACGGCCACGATGGTCGTAGCGCACCTCATGCGCATCCCTGAAGTTGTTCTGGACATCATCACTGG
AGCGCACTGGGGCGTAATGTTCGGCCTGGCCTACTTCTCTATGCAGGGAGCGTGGGCCAAGGTCGTCGTC
ATCCTCCTATTAGTTGCGGGGGTGGACGCCGAAACGCGCTTCGTGGCCGGTCAGGCGGCTTCGACTATGC
GAGGCGTTGCCAGCCTTTTCTCCCCCGGGCCCCAGCAGAAAATCCAACTTGTCA

>760_S30_L001_R1_001.fastq_166_2k_9
CCCCGACGACCACGATGGTCGTAGCGTACCTCATGCGCATCCCTGAAGTTGTTCTGGACATCATCACTGG
AGCGCACTGGGGCGTAATGTTCGGCCTGGCCTACTTCTCTATGCAGGGAGCGTGGGCCAAGGTCGTCGTC
ACCCTCCTATTAGTTGCGGGGGTGGACGCCGAAACGCGCTTCGTGGCCGGTCAGGCGGCTTCGACTATGC
GAGGCGTTGCCAGCCTTTTCTCCCCCGGGCCCCAGCAGAAAATCCAACTTGTCA

>760_S30_L001_R1_001.fastq_167_2k_9
CCCCGACGGCCACGACGGTCGTAGCGTACCTCATGCGCATCCCTGAAGTTGTTCTGGACATCATCACTGG
AGCGCACTGGGGCGTAATGTTCGGCCTGGCCTACTTCTCTATGCAGGGAGCGTGGGCCAAGGTCGTCGTC
ATCCTCCTATTAGTTGCGGGGGTGGACGCCGAAACGCGCTTCGTGGCCGGTCAGGCGGCTTCGACTATGC
GAGGCGTTGCCAGCCTTTTCTCCCCCGGGCCCCAGCAGAAAATCCAACTTGTCA

>760_S30_L001_R1_001.fastq_168_2k_9
CCCCGACGACCACGATGGTCGTAGCGCACCTCATGCGCATCCCTGAAGTTGTTCTGGACATCATCACTGG
AGCGCACTGGGGCGTAATGTTCGGCCTGGCCTACTTCTCTATGCAGGGAGCGTGGGCCAAGGTCGTCGTC
ATCCTCCTATTAGTTGCGGGGGTGGACGCCGAAACGCGCTTCGTGGCCGGTCAGGCGGCTTCGACTATGC
GAGGCGTTGCCAGCCTTTTCTCCCCCGGGCCCCAGCAGAAAATCCAACTTGTCA

>760_S30_L001_R1_001.fastq_169_2k_9
CCCCGACGGCCACGATGGTCGTAGCGTACCTCATGCGCATCCCTGAAGTTGTTCTGGACATCATCACTGG
AGCGCACTGGGGCGTAATGTTCGGCCTGGCCTACTTCTCTATGCAGGGAGCGTGGGCCAAGGTCGTTGTC
ATCCTCCTATTAGTTGCGGGGGTGGACGCCGAAACGCGCTTCGTGGCCGGTCAGGCGGCTTCGACTATGC
GAGGCGTTGCCAGCCTTTTCTCCCCCGGGCCCCAGCAGAAAATCCAACTTGTCA

>760_S30_L001_R1_001.fastq_170_2k_9
CCCCGACGGCCACGATGGTCGTAGCGTACCTCATGCGCATCCCTGAAGTTGTTCTGGACATCATCACTGG
AGCGCACTGGGGCGTAATGTTCGGCCTGGCCTACTTCTCTATGCAGGGAGCGTGGGCCAAGGTCGTCGTC
ATCCTCCTATTAGTTGCGGGGGTGGACGCCGAAGCGCGCTTCGTGGCCGGTCAGGCGGCTTCGACTATGC
GAGGCGTTGCCAGCCTTTTCTCCCCCGGGCCCCAGCAGAAAATCCAACTTGTCA

>760_S30_L001_R1_001.fastq_171_2k_9
CCCCGACGGCCACGATGGTCGTAGCGTACCTCATGCGCATCCCTGAAGTTGTTCTGGACATCATCACTGG
AGCGCACTGGGGCGTAATGTTCGGCCTGGCCTACTTCTCTATGCAGGGAGCGTGGGCCAAGGTCGTCGTC
ATCCTCCTATTAGTTGCGGGGGTGGACGCCGGAACGCGCTTCGTGGCCGGTCAGGCGGCTTCGACTATGC
GAGGCGTTGCCAGCCTTTTCTCCCCCGGGCCCCAGCAGAAAATCCAACTTGTCA

>760_S30_L001_R1_001.fastq_172_2k_9
CCCCGACGGCCACGATGGTCGTAGCGTACCTCATGCGCATCCCTGAAGTTGTTCTGGACATCATCACTGG
AGCGCACTGGGGCGTAATGTTCGGCCTGGCCTACTTCTCTATGCAGGGAGCGTGGGCCAAGGTCGTCGTC
ATCCTCCTATTAGTTGCGGGGGTGGACGCCGAAACGCGCTTCGTGGCCGGTCAGGCGGCTTCGACTATGC
GAGGCGTTGCCAGCCTTTTCTCCCCCGGGCCCCGGCAGAAAATCCAACTTGTCA

>760_S30_L001_R1_001.fastq_173_2k_9
CCCCGACGACCACGATGGTCGTAGCGTACCTCATGCGCATCCCTGAAGTTGTTCTGGACATCATCACTGG
AGCGCACTGGGGCGTAATGTTCGGCCTGGCCTACTTCTCTATGCAGGGAGCGTGGGCCAAGGTCGTCGTC
ATCCTCCTATTAGTTGCGGGGGTGGACGCCGAAACGCGCTTCGTGGCCGGTCAGGCGGCTTCGACTATGC
GAGGCGTTGCCAGCCTTTTCTCCCCCGGGCCCCAGCAGAAAGTCCAACTTGTCA

>760_S30_L001_R1_001.fastq_174_2k_9
CCCCGACGACCACGATGGCCGTAGCGTACCTCATGCGCATCCCTGAAGTTGTTCTGGACATCATCACTGG
AGCGCACTGGGGCGTAATGTTCGGCCTGGCCTACTTCTCTATGCAGGGAGCGTGGGCCAAGGTCGTCGTC
ATCCTCCTATTAGTTGCGGGGGTGGACGCCGAAACGCGCTTCGTGGCCGGTCAGGCGGCTTCGACTATGC
GAGGCGTTGCCAGCCTTTTCTCCCCCGGGCCCCAGCAGAAAATCCAACTTGTCA

>760_S30_L001_R1_001.fastq_175_2k_9
CCCCGACGGCCACGATGGTCGTAGCGTACCTCATGCGCATCCCTGAAGTTGTTCTGGACATCATCACTGG
AGCGCACTGGGGCGTAATGTTCGGCCTGGCCTACTTCTCTATGCAGGGAGCGTGGGCCAAGGTCGTCGTC
ATCCTCCTATTAGTCGCGGGGGTGGACGCCGAAACGCGCTTCGTGGCCGGTCAGGCGGCTTCGACTATGC
GAGGCGTTGCCAGCCTTTTCTCCCCCGGGCCCCAGCAGAAAATCCAACTTGTCA

>760_S30_L001_R1_001.fastq_176_2k_9
CCCCGACGGCCACGATGGTCGTAGCGTACCTCATGCGCATCCCTGAAGTTGTTCTGGACATCATCACTGG
AGCGCACTGGGGCGTAATGTTCGGCCTGGCCTACTCCTCTATGCAGGGAGCGTGGGCCAAGGTCGTCGTC
ATCCTCCTATTAGTTGCGGGGGTGGACGCCGAAACGCGCTTCGTGGCCGGTCAGGCGGCTTCGACTATGC
GAGGCGTTGCCAGCCTTTTCTCCCCCGGGCCCCAGCAGAAAATCCAACTTGTCA

>760_S30_L001_R1_001.fastq_177_2k_9
CCCCGACGACCACGATGGTCGTAGCGTACCTCATGCGCATCCCTGAAGTTGTTCTGGACATCATCACTGG
AGCGCACTGGGGCGTAATGTTCGGCCTGGCCTACTTCTCTATGCAGGGAGCGTGGGCCAAGGTCGTCGTC
ATCCTCCTATTAGTTGCGGGGGTGGACGCCGAAACACGCTTCGTGGCCGGTCAGGCGGCTTCGACTATGC
GAGGCGTTGCCAGCCTTTTCTCCCCCGGGCCCCAGCAGAAAATCCAACTTGTCA

>760_S30_L001_R1_001.fastq_178_2k_9
CCCCGACGACCACGATGGTCGTAGCGTACCTCATGCGCATCCCTGAAGTTGTTCTGGACATCATCACTGG
AGCGCACTGGGGCGTAATGTTCGGCCTGGCCTACTTCTCTATGCAGGGAGCGTGGGCCAAGGTCGTCGTC
ATCCTCCTATTAGTTGCGGGGGTGGACGCCGAAACGCGCTTCGTGGCCGGTCAGGCGGCTTCGACTATGC
GAGGCGTTGCCAGCCTCTTCTCCCCCGGGCCCCAGCAGAAAATCCAACTTGTCA

>760_S30_L001_R1_001.fastq_179_2k_9
CCCCGACGGCCACGATGGTCGTAGCGTACCTCATGCGCATCCCTGAAGTTGTTCTGGACATCATCACTGG
AGCGCACTGGGGCGTAATGTTCGGCCTGGCCTACTTCTCTATGCAGGGAGCGTGGGCCAAGGTCGTCGTC
ATCCTCCTATTAGTTGCGGGGGTGGACGCCGAAACACGCTTCGTGGCCGGTCAGGCGGCTTCGACTATGC
GAGGCGTTGCCAGCCTTTTCTCCCCCGGGCCCCAGCAGAAAATCCAACTTGTCA

>760_S30_L001_R1_001.fastq_180_2k_9
CCCCGACGACCACGATGGTCGTAGCATACCTCATGCGCATCCCTGAAGTTGTTCTGGACATCATCACTGG
AGCGCACTGGGGCGTAATGTTCGGCCTGGCCTACTTCTCTATGCAAGGAGCGTGGGCCAAGGTCGTCGTC
ATCCTCCTATTAGTTGCGGGGGTGGACGCCGAAACGCGCTTCGTGGCCGGTCAGGCGGCTTCGACTATGC
GAGGCGTTGCCAGCCTTTTCTCCCCCGGGCCCCAGCAGAAAATCCAACTTGTCA

>760_S30_L001_R1_001.fastq_181_2k_9
CCCCGACGACCACGATGGTCGTAGCGTACCTCATGCGCATCCCTGAAGTTGTTCTGGACATCATCACTGG
AGCGCACTGGGGCGTAATGTTCGGCCTGGCCTACTTCTCTATGCAGGGAGCGTGGGCCAAGGTCGTCGTC
ATCCTCCTATTAGTTGCGGGGGTGGACGCCGAAACGCGCTTCGTGGCCGGTCAGGCGGCTTCGACTATGC
GAGGTGTTGCCAGCCTTTTCTCCCCCGGGCCCCAGCAGAAAATCCAACTTGTCA

>760_S30_L001_R1_001.fastq_182_2k_9
CCCCGACGGCCACGATGGTCGTAGCGTACCTCATGCGCATCCCTGAAGTTGTTCTGGACATCATCACTGG
AGCGCACTGGGGCGTAATGTTCGGCCTGGCCTACTTCTCTATGCAGGGAGCGTGGGCCAAGGTTGTCGTC
ATCCTCCTATTAGTTGCGGGGGTGGACGCCGAAACGCGCTTCGTGGCCGGTCAGGCGGCTTCGACTATGC
GAGGCGTTGCCAGCCTTTTCTCCCCCGGGCCCCAGCAGAAAATCCAACTTGTCA

>760_S30_L001_R1_001.fastq_183_2k_9
CCCCGACGGCCACGATGGTCGTAGCGTACCTCATGCGCATCCCTGAAGTTGTTCTGGACATCATCACTGG
AGCGCACTGGGGCGTAATGTTCGGCCTGGCCTACTTCTCTATGCAGGGAGCGTGGGCCAAGGTCGTCGTC
ATCCTCCTATTAGTTGCGGGGGTGGACGCCGAAACGCGCTTCGTGGCCGGTCAGGCGGCTTCGACTATGC
GAGGCGTTGCCAGCCTTTTCTCCCCCGGGCCCCAGCAGGAAATCCAACTTGTCA

>760_S30_L001_R1_001.fastq_184_2k_9
CCCCGACGACCACGATGGTCGTAGCGTACCTCATGCGCATCCCTGAAGTTGTTCTGGACATCATCACTGG
AGCGCACTGGGGCGTACTGTTCGGCCTGGCCTACTTCTCTATGCAGGGAGCGTGGGCCAAGGTCGTCGTC
ATCCTCCTATTAGTTGCGGGGGTGGACGCCGAAACGCGCTTCGTGGCCGGTCAGGCGGCTTCGACTATGC
GAGGCGTTGCCAGCCTTTTCTCCCCCGGGCCCCAGCAGAAAATCCAACTTGTCA

>760_S30_L001_R1_001.fastq_185_2k_9
CCCCGACGGCCACGATGGTCGTAGCGTACCTCATGCGCATCCCTGAAGTTGTTCTGGACACCATCACTGG
AGCGCACTGGGGCGTAATGTTCGGCCTGGCCTACTTCTCTATGCAGGGAGCGTGGGCCAAGGTCGTCGTC
ATCCTCCTATTAGTTGCGGGGGTGGACGCCGAAACGCGCTTCGTGGCCGGTCAGGCGGCTTCGACTATGC
GAGGCGTTGCCAGCCTTTTCTCCCCCGGGCCCCAGCAGAAAATCCAACTTGTCA

>760_S30_L001_R1_001.fastq_186_2k_8
CCCCGACGACCACGATGGTCGTAGCGTACCTCATGCGCATCCCTGAAGTTGTTCTGGACATCATCACTGG
AGCGCACTGGGGCGTAATGTTCGGCCTGGCCTACTTCTCTATGCAGGGAGCGTGGGCCAAGGTCGTCGTC
ATCCTCCTATTAGTTGCGGGGGTGGACGCCGAAACGCGCTTCGTGGCCGGTCAGGCGGCTTCGACTATGC
GAGGCGTTGCCAGCCTTTTCTCCCCCGGGCCCCAGCAGAAAATCCAACTTGTTA

>760_S30_L001_R1_001.fastq_187_2k_8
CCCCGACGGCCACGATGGTCGTAGCGTACCTCATGCGCATCCCTGAAGTTGTTCTGGACATCATCACTGG
AGCGCACTGGGGTGTAATGTTCGGCCTGGCCTACTTCTCTATGCAGGGAGCGTGGGCCAAGGTCGTCGTC
ATCCTCCTATTAGTTGCGGGGGTGGACGCCGAAACGCGCTTCGTGGCCGGTCAGGCGGCTTCGACTATGC
GAGGCGTTGCCAGCCTTTTCTCCCCCGGGCCCCAGCAGAAAATCCAACTTGTCA

>760_S30_L001_R1_001.fastq_188_2k_8
CCCCGACGGCCACGATGGTCGTAGCGTACCTCATGCGCATCCCTGAAGTTGTTCTGGACATCATCACTGG
AGCGCACTGGGGCGTAATGTTCGGCCTGGCCTACTTCTCTATGCAGGGAGCGTGGGCCAAGGTCGTCGTC
ATCCTCCTATTAGTTGCAGGGGTGGACGCCGAAACGCGCTTCGTGGCCGGTCAGGCGGCTTCGACTATGC
GAGGCGTTGCCAGCCTTTTCTCCCCCGGGCCCCAGCAGAAAATCCAACTTGTCA

>760_S30_L001_R1_001.fastq_189_2k_8
CCCCGACGGCCACGATGGTCGTAGCGTACCTCATGCGCATCCCTGAAGTTGTTCTGGACATCATCACTGG
AGCGCACTGGGGCGTAATGTTCGGCCTGGCCTACTTCTCTATGCAGGGAGCGTGGGCCAAGGTCGTCGTC
ATCCCCCTATTAGTTGCGGGGGTGGACGCCGAAACGCGCTTCGTGGCCGGTCAGGCGGCTTCGACTATGC
GAGGCGTTGCCAGCCTTTTCTCCCCCGGGCCCCAGCAGAAAATCCAACTTGTCA

>760_S30_L001_R1_001.fastq_190_2k_8
CCCCGACGACCACGATGGTCGTGGCGTACCTCATGCGCATCCCTGAAGTTGTTCTGGACATCATCACTGG
AGCGCACTGGGGCGTAATGTTCGGCCTGGCCTACTTCTCTATGCAAGGAGCGTGGGCCAAGGTCGTCGTC
ATCCTCCTATTAGTTGCGGGGGTGGACGCCGAAACGCGCTTCGTGGCCGGTCAGGCGGCTTCGACTATGC
GAGGCGTTGCCAGCCTTTTCTCCCCCGGGCCCCAGCAGAAAATCCAACTTGTCA

>760_S30_L001_R1_001.fastq_191_2k_8
CCCCGACGACCACGATGGTCGTAGCGTACCTCATGCGCATCCCTGAAGTTGTTCTGGACATCATCACTGG
AGCGCACTGGGGCGTAATGTTCGGCCTGGCCTACTTCTCTATGCAGGGAGCGTGGGCCAAGGTTGTCGTC
ATCCTCCTATTAGTTGCGGGGGTGGACGCCGAAACGCGCTTCGTGGCCGGTCAGGCGGCTTCGACTATGC
GAGGCGTTGCCAGCCTTTTCTCCCCCGGGCCCCAGCAGAAAATCCAACTTGTCA

>760_S30_L001_R1_001.fastq_192_2k_8
CCCCGACGGCCACGATGGTCGTAGCGTACCTCATGCGCATCCCTGAAGTTGTTCTGGACATCATCACTGG
AGCGCACTGGGGCGTAATGTTCGGCCTGGCCTACTTCTCTATGCAGGGAGCGTGGGCCAAGGTCGTCGTC
ATCCTCCTATTAGTTGCGGGGGTGGACGCCGAAACGCGCTTCGTGGCCGGTCAGGCGGCTTCGACTATGC
GAGGCGTTGCCAGCCTTCTCTCCCCCGGGCCCCAGCAGAAAATCCAACTTGTCA

>760_S30_L001_R1_001.fastq_193_2k_8
CCCCGACGACCACGATGGTCGTAGCGTACCTCATGCGCATCCCTGAAGTTGTTCTGGACATCATCACTGG
AGCGCACTGGGGCGTAATGTTCGGCCTGGCCTACTTCTCTATGCAGGGAGCGTGGGCCAAGGTCGTCGTC
ATCCTCCTATTAGTTGCGGGGGTGGACGCCGAAACGCGCTTCGTGGCCGGTCAGGCGGCTTCGACTATGC
GAGGCGTTGCCAGCCTTTTTTCCCCCGGGCCCCAGCAGAAAATCCAACTTGTCA

>760_S30_L001_R1_001.fastq_194_2k_8
CCCCGACGGCCACGATGGTCGTAGCGTACCTCATGCGCATCCCTGAAGTTGTTCTGGACATCATCACTGG
AGCGCACTGGGGCGTAATGTTCGGCCTGGCCTACTTCTCTGTGCAGGGAGCGTGGGCCAAGGTCGTCGTC
ATCCTCCTATTAGTTGCGGGGGTGGACGCCGAAACGCGCTTCGTGGCCGGTCAGGCGGCTTCGACTATGC
GAGGCGTTGCCAGCCTTTTCTCCCCCGGGCCCCAGCAGAAAATCCAACTTGTCA

>760_S30_L001_R1_001.fastq_195_2k_8
CCCCGACGACCACGATGGTCGTAGCGTACCTCATGCGCATCCCTGAAGTTGTTCTGGACATCATCACTGG
AGCGCACTGGGGCGTAATGTTCGGCCTGGCCTACTTCTCTATGCAGGGAGCGTGGGCCAAGGTCGTCGTC
ATCCTCCTATTAGTTGCGGGGGTGGACGCCGAAACGCGCTTCGTGGCCGGTCAGGCGGCTTCGACTATGC
GAGGCGTTGCCAGCCTTTTCTCCCCCGGGCCCCAGCAGGAAATCCAACTTGTCA

>760_S30_L001_R1_001.fastq_196_2k_8
CCCCGACGGCCACGATGGTCGTAGCGTACCTCATGCGCATCCCTGAAGTTGTTCTGGACATCATCACTAG
AGCGCACTGGGGCGTAATGTTCGGCCTGGCCTACTTCTCTATGCAGGGAGCGTGGGCCAAGGTCGTCGTC
ATCCTCCTATTAGTTGCGGGGGTGGACGCCGAAACGCGCTTCGTGGCCGGTCAGGCGGCTTCGACTATGC
GAGGCGTTGCCAGCCTTTTCTCCCCCGGGCCCCAGCAGAAAATCCAACTTGTCA

>760_S30_L001_R1_001.fastq_197_2k_8
CCCCGACGACCACGATGGTCGTAGCGTACCTCATGCGCATCCCTGAAGTCGTTCTGGACATCATCACTGG
AGCGCACTGGGGCGTAATGTTCGGCCTGGCCTACTTCTCTATGCAGGGAGCGTGGGCCAAGGTCGTCGTC
ATCCTCCTATTAGTTGCGGGGGTGGACGCCGAAACGCGCTTCGTGGCCGGTCAGGCGGCTTCGACTATGC
GAGGCGTTGCCAGCCTTTTCTCCCCCGGGCCCCAGCAGAAAATCCAACTTGTCA

>760_S30_L001_R1_001.fastq_198_2k_8
CCCCGACGGCCACGATGGTCGTAGCGTACCTTATGCGCATCCCTGAAGTTGTTCTGGACATCATCACTGG
AGCGCACTGGGGCGTAATGTTCGGCCTGGCCTACTTCTCTATGCAGGGAGCGTGGGCCAAGGTCGTCGTC
ATCCTCCTATTAGTTGCGGGGGTGGACGCCGAAACGCGCTTCGTGGCCGGTCAGGCGGCTTCGACTATGC
GAGGCGTTGCCAGCCTTTTCTCCCCCGGGCCCCAGCAGAAAATCCAACTTGTCA

>760_S30_L001_R1_001.fastq_199_2k_8
CCCCGACGACCACGATGGTCGTAGCGTATCTCATGCGCATCCCTGAAGTTGTTCTGGACATCATCACTGG
AGCGCACTGGGGCGTAATGTTCGGCCTGGCCTACTTCTCTATGCAAGGAGCGTGGGCCAAGGTCGTCGTC
ATCCTCCTATTAGTTGCGGGGGTGGACGCCGAAACGCGCTTCGTGGCCGGTCAGGCGGCTTCGACTATGC
GAGGCGTTGCCAGCCTTTTCTCCCCCGGGCCCCAGCAGAAAATCCAACTTGTCA

>760_S30_L001_R1_001.fastq_200_2k_8
CCCCGACGGCCACGATGATCGTAGCGTACCTCATGCGCATCCCTGAAGTTGTTCTGGACATCATCACTGG
AGCGCACTGGGGCGTAATGTTCGGCCTGGCCTACTTCTCTATGCAGGGAGCGTGGGCCAAGGTCGTCGTC
ATCCTCCTATTAGTTGCGGGGGTGGACGCCGAAACGCGCTTCGTGGCCGGTCAGGCGGCTTCGACTATGC
GAGGCGTTGCCAGCCTTTTCTCCCCCGGGCCCCAGCAGAAAATCCAACTTGTCA

>760_S30_L001_R1_001.fastq_201_2k_8
CCCCGACGACCACGATGGTCGTAGCGTACCCCATGCGCATCCCTGAAGTTGTTCTGGACATCATCACTGG
AGCGCACTGGGGCGTAATGTTCGGCCTGGCCTACTTCTCTATGCAGGGAGCGTGGGCCAAGGTCGTCGTC
ATCCTCCTATTAGTTGCGGGGGTGGACGCCGAAACGCGCTTCGTGGCCGGTCAGGCGGCTTCGACTATGC
GAGGCGTTGCCAGCCTTTTCTCCCCCGGGCCCCAGCAGAAAATCCAACTTGTCA

>760_S30_L001_R1_001.fastq_202_2k_8
CCCCGGCGGCCACGATGGTCGTAGCGTACCTCATGCGCATCCCTGAAGTTGTTCTGGACATCATCACTGG
AGCGCACTGGGGCGTAATGTTCGGCCTGGCCTACTTCTCTATGCAGGGAGCGTGGGCCAAGGTCGTCGTC
ATCCTCCTATTAGTTGCGGGGGTGGACGCCGAAACGCGCTTCGTGGCCGGTCAGGCGGCTTCGACTATGC
GAGGCGTTGCCAGCCTTTTCTCCCCCGGGCCCCAGCAGAAAATCCAACTTGTCA

>760_S30_L001_R1_001.fastq_203_2k_8
CCCCGACGGCCACGATGGTCGTAGCGTACCTCATGCGCATCCCTGAAGTTGTTCTGGACATCATCACTGG
AGCGCACTGGGGCGTAATGTTCGGCCTGGCCTACTTCTCTATGCAGGGAGCGTGGGCCAAGGTCGTCGTC
ACCCTCCTATTAGTTGCGGGGGTGGACGCCGAAACGCGCTTCGTGGCCGGTCAGGCGGCTTCGACTATGC
GAGGCGTTGCCAGCCTTTTCTCCCCCGGGCCCCAGCAGAAAATCCAACTTGTCA

>760_S30_L001_R1_001.fastq_204_2k_8
CCCCGACGACCACGATGGTCGTAGCGTACCTCATGCGCACCCCTGAAGTTGTTCTGGACATCATCACTGG
AGCGCACTGGGGCGTAATGTTCGGCCTGGCCTACTTCTCTATGCAGGGAGCGTGGGCCAAGGTCGTCGTC
ATCCTCCTATTAGTTGCGGGGGTGGACGCCGAAACGCGCTTCGTGGCCGGTCAGGCGGCTTCGACTATGC
GAGGCGTTGCCAGCCTTTTCTCCCCCGGGCCCCAGCAGAAAATCCAACTTGTCA

>760_S30_L001_R1_001.fastq_205_2k_8
CCCCGACGGCCACGATGGTCGTAGCGTACCTCATGCGCATCCCTGAAGTTGTTCTGGACATCATCACTGG
AGCGCACTGGGGCGTAATGTTCGGCCTGGCCTACTTCTCTATGCAGGGAGCGTGGGCCAAGGTCGTCGTC
ATCCTCCTATTAGTTGCGGGGGTGGACGCCGAAACGCGCTTCGTGGCCGGTCGGGCGGCTTCGACTATGC
GAGGCGTTGCCAGCCTTTTCTCCCCCGGGCCCCAGCAGAAAATCCAACTTGTCA

>760_S30_L001_R1_001.fastq_206_2k_8
CCCCGACGACCACAATGGTCGTAGCGTACCTCATGCGCATCCCTGAAGTTGTTCTGGACATCATCACTGG
AGCGCACTGGGGCGTAATGTTCGGCCTGGCCTACTTCTCTATGCAGGGAGCGTGGGCCAAGGTCGTCGTC
ATCCTCCTATTAGTTGCGGGGGTGGACGCCGAAACGCGCTTCGTGGCCGGTCAGGCGGCTTCGACTATGC
GAGGCGTTGCCAGCCTTTTCTCCCCCGGGCCCCAGCAGAAAATCCAACTTGTCA

>760_S30_L001_R1_001.fastq_207_2k_8
CCCCGACGACCACGATGGTCGTAGCGTACCTCATGCGCATCCCTGAAGTTGTTCTGGACATCATCACTGG
AGCGCACTGGGGCGTAATGTTCGGCCTGGCCTACTTCTCTATGCAGGGAGCGTGGGCCAAGGTCGTCGTC
ATCCTCCTATTAGTTGCGGGGGTGGACGCCGAAACGCGCTTCGTGGCCGGTCAGGCGGCTTCGACTATGC
GAGGCGTTGCCAGCCTTTTCTCCCCCGGGCCCCAGCAGAAAATCCAACCTGTCA

>760_S30_L001_R1_001.fastq_208_2k_8
CCCCGACGGCCACGATGGTCGTAGCGTACCTCATGCGCGTCCCTGAAGTTGTTCTGGACATCATCACTGG
AGCGCACTGGGGCGTAATGTTCGGCCTGGCCTACTTCTCTATGCAAGGAGCGTGGGCCAAGGTCGTCGTC
ATCCTCCTATTAGTTGCGGGGGTGGACGCCGAAACGCGCTTCGTGGCCGGTCAGGCGGCTTCGACTATGC
GAGGCGTTGCCAGCCTTTTCTCCCCCGGGCCCCAGCAGAAAATCCAACTTGTCA

>760_S30_L001_R1_001.fastq_209_2k_8
CCCCGACGACCACGATGGTCGTAGCGTACCTCATGCGCATCCCTGAAGTTGTTCTGGACATCATCACTGG
AGCGCACTGGGGCGTAATGTTCGGCCTGGCCTACTTCTCTATGCAGGGAGCGTGGGCCAAGGTCGTCGTC
ATCCTCCTATTAGTTGCGGGGGTGGACGCCGAAACGCGCTTCGTGGCCGGTCAAGCGGCTTCGACTATGC
GAGGCGTTGCCAGCCTTTTCTCCCCCGGGCCCCAGCAGAAAATCCAACTTGTCA

>760_S30_L001_R1_001.fastq_210_2k_8
CCCCGACGACCACGATGGTCGTAGCGTACCTCATGCGCATCCCTGAAGTTGTTCTGGATATCATCACTGG
AGCGCACTGGGGCGTAATGTTCGGCCTGGCCTACTTCTCTATGCAGGGAGCGTGGGCCAAGGTCGTCGTC
ATCCTCCTATTAGTTGCGGGGGTGGACGCCGAAACGCGCTTCGTGGCCGGTCAGGCGGCTTCGACTATGC
GAGGCGTTGCCAGCCTTTTCTCCCCCGGGCCCCAGCAGAAAATCCAACTTGTCA

>760_S30_L001_R1_001.fastq_211_2k_8
CCCCGACGGCCACGATGGTCGTAGCGTACCTCATGCGCATCCCTGAAGTTGTTCTGGACATCATCACTGG
AGCGCACTGGGGCGTAGTGTTCGGCCTGGCCTACTTCTCTATGCAGGGAGCGTGGGCCAAGGTCGTCGTC
ATCCTCCTATTAGTTGCGGGGGTGGACGCCGAAACGCGCTTCGTGGCCGGTCAGGCGGCTTCGACTATGC
GAGGCGTTGCCAGCCTTTTCTCCCCCGGGCCCCAGCAGAAAATCCAACTTGTCA

>760_S30_L001_R1_001.fastq_212_2k_8
CCCCGACGGCCACGATGGTCGTAGCGTACCTCATGCGCATCCCTGAAGTTGTTCTGGACATCATCACTGG
AGCGCACTGGGGCGTAATGTTCGGCCTGGCCTACTTCTCTATGCAGGGAGCGTGGGCCAAGGTCGTCGTC
ATCCTCCTATTAGTTGCGGGGGTGGACGCCGAAACGCGCTTCGTGGCCGGTCAGGCGGCTTCGACTATGC
GCGGCGTTGCCAGCCTTTTCTCCCCCGGGCCCCAGCAGAAAATCCAACTTGTCA

>760_S30_L001_R1_001.fastq_213_2k_8
CCCCGACGACCACGATGGTCGTAGCGTACCTCATGCGCATCCCTGAAGTTGTTCTGGACATCATCACTGG
AGCGCACTGGGGCGTAATGTTCGGCCTGGCCTACTTCTCTATGCAGGGAGCGTGGGCCAAGGTCGTCGTC
ATCCTCCTATTAGTTGCGGGGGTGGACGCCGAAACGCGCTTCGTGGCCGGTCAGGCGGCTTCAACTATGC
GAGGCGTTGCCAGCCTTTTCTCCCCCGGGCCCCAGCAGAAAATCCAACTTGTCA

>760_S30_L001_R1_001.fastq_214_2k_8
CCCCGACGACCACGATGGTCGTAGCGTACCTCATGCGCATCCCTGAAGTTGTTCTGGACATCATCACTGG
AGCGCACTGGGGCGTAATGTTCGGCCTGGCCTACTTCTCTATGCAGGGAGCGTGGGCCAAGGTCGTCGTC
ATCCTCCTATTAGTTGCGGGGGTGGATGCCGAAACGCGCTTCGTGGCCGGTCAGGCGGCTTCGACTATGC
GAGGCGTTGCCAGCCTTTTCTCCCCCGGGCCCCAGCAGAAAATCCAACTTGTCA

>760_S30_L001_R1_001.fastq_215_2k_8
CCCCGACGGCCACGATGGTCGTAGCGTACCTCATGCGCATCCCTGAAGTTGTTCTGGACATCATCACTGG
AGCGCACTGGGGCGTAATGTTCGGCCTGGCCTACTTCTCTATGCAGGGAGCGTGGGCCAAGGTCGTCGTC
ATCCTCCTATTAGTTGCGGGGGTGGACGCCGAAACGCGCTTCGTGGCCGGTCAGGCGGCTTCGACTATGC
GAGGCGTTGCCAGTCTTTTCTCCCCCGGGCCCCAGCAGAAAATCCAACTTGTCA

>760_S30_L001_R1_001.fastq_216_2k_8
CCCCGACGACCACGATGGTCGTAGCGTACCTCATGCGCATCCCTGAAGTTGTTCTGGACATCATCACTGG
AGCGCACCGGGGCGTAATGTTCGGCCTGGCCTACTTCTCTATGCAGGGAGCGTGGGCCAAGGTCGTCGTC
ATCCTCCTATTAGTTGCGGGGGTGGACGCCGAAACGCGCTTCGTGGCCGGTCAGGCGGCTTCGACTATGC
GAGGCGTTGCCAGCCTTTTCTCCCCCGGGCCCCAGCAGAAAATCCAACTTGTCA

>760_S30_L001_R1_001.fastq_217_2k_8
CCCCGACGGCCACGATGGTCGTAGCGTACCTCATGCGCATCCCTGAAGTTGTTCTGGACATCATCACTGG
AGCGCACTGGGGCGTAATGTTCGGCCTGGCCTACTTCTCTATGCAGGGAGCGTGGGCCAAGGTCGTCGTC
ATCCTCCTATTAGTTGCGGGGGTGGACGCCGAAACGCGCTTCGTGGCCGGTCAGGCGGCTTCGACTATGC
GAGGCGTTGCCAGCCTTTTCTCCCCCGGGCCCCAGCAGAAAATCCAACTTGTTA

>760_S30_L001_R1_001.fastq_218_2k_8
CCCCGACGGCCACGATGGTCGTAGCGTACCTCATGCGCATTCCTGAAGTTGTTCTGGACATCATCACTGG
AGCGCACTGGGGCGTAATGTTCGGCCTGGCCTACTTCTCTATGCAGGGAGCGTGGGCCAAGGTCGTCGTC
ATCCTCCTATTAGTTGCGGGGGTGGACGCCGAAACGCGCTTCGTGGCCGGTCAGGCGGCTTCGACTATGC
GAGGCGTTGCCAGCCTTTTCTCCCCCGGGCCCCAGCAGAAAATCCAACTTGTCA

>760_S30_L001_R1_001.fastq_219_2k_8
CCCCGATGGCCACGATGGTCGTAGCGTACCTCATGCGCATCCCTGAAGTTGTTCTGGACATCATCACTGG
AGCGCACTGGGGCGTAATGTTCGGCCTGGCCTACTTCTCTATGCAGGGAGCGTGGGCCAAGGTCGTCGTC
ATCCTCCTATTAGTTGCGGGGGTGGACGCCGAAACGCGCTTCGTGGCCGGTCAGGCGGCTTCGACTATGC
GAGGCGTTGCCAGCCTTTTCTCCCCCGGGCCCCAGCAGAAAATCCAACTTGTCA

>760_S30_L001_R1_001.fastq_220_2k_8
CCCCGACGACCACGATGGTCGTAGCGTACCTCATGCGCATCCCTGAAGTTGTTCTGGACATCATCACTGG
AGCGCACTGGGGCGTAATGTTCGGCCTGGCCTACTTCTCTATGCAGGGAGCGTGGGCCAAGGTCGTCGTC
ATCCTCCTATTGGTTGCGGGGGTGGACGCCGAAACGCGCTTCGTGGCCGGTCAGGCGGCTTCGACTATGC
GAGGCGTTGCCAGCCTTTTCTCCCCCGGGCCCCAGCAGAAAATCCAACTTGTCA

>760_S30_L001_R1_001.fastq_221_2k_8
CCCCGACGACCACGATGGTCGTAGCGTACCTCATGCGCATCCCTGAAGTTGTTCTGGACATCATCACTGG
AGCGCACTGGGGCGTAATGTTCGGCCTGGCCTACTTCTCTGTGCAGGGAGCGTGGGCCAAGGTCGTCGTC
ATCCTCCTATTAGTTGCGGGGGTGGACGCCGAAACGCGCTTCGTGGCCGGTCAGGCGGCTTCGACTATGC
GAGGCGTTGCCAGCCTTTTCTCCCCCGGGCCCCAGCAGAAAATCCAACTTGTCA

>760_S30_L001_R1_001.fastq_222_2k_8
CCCCGACGGCCACGATGGTCGTAGCGTACCTCATGCGCATCCCCGAAGTTGTTCTGGACATCATCACTGG
AGCGCACTGGGGCGTAATGTTCGGCCTGGCCTACTTCTCTATGCAGGGAGCGTGGGCCAAGGTCGTCGTC
ATCCTCCTATTAGTTGCGGGGGTGGACGCCGAAACGCGCTTCGTGGCCGGTCAGGCGGCTTCGACTATGC
GAGGCGTTGCCAGCCTTTTCTCCCCCGGGCCCCAGCAGAAAATCCAACTTGTCA

>760_S30_L001_R1_001.fastq_223_2k_8
CCCCGACGGCCACGATGGTCGTAGCGTACCTCATGCGCATCCCTGAAGTTGTTCTGGACATCATCACTGG
AGCGCACTGGGGCGTAATGTTCGGCCTGGCCTACTTCTCTATGCAGGGAGCGTGGGCCAAGGTCGTCGTC
ATCCTCCTATTAGTTGCGGGGGTGGACGCCGAAACGCGCTTCGTGGCCGGTCAGGCGGCTTCGACTATGC
GAGGCGTTGCCAGCCTTTTCTCCCCCGGGCCCCAGCAGAAAATCCAACTCGTCA

>760_S30_L001_R1_001.fastq_224_2k_8
CCCCGACGGCCACGATGGTCGTAGCGTACCTCATGCGCATCCCTGAAGTTGTTCTGGACATCATCACTGG
AGCGCACTGGGGCGTAATGTTCGGCCTGGCCTACTTCTCTATGCAGGGAGCGTGGGCCAAGGTCGTCGTC
ATCCTCCTATTAGTTGCGGGGGTGGACGCCGAAACGCGCTTCGTGGCCGGTCAGGCGGCTTCGACTATGC
GAGGCGCTGCCAGCCTTTTCTCCCCCGGGCCCCAGCAGAAAATCCAACTTGTCA

>760_S30_L001_R1_001.fastq_225_2k_8
CCCCGACGACCACGATGGTCGTAGCGTACCTCATGCGCATCCCTGAAGTTGTTCTGGACATCATCACTGG
AGCGCACTGGGGCGTAATGTTCGGCCTGGCCTACTTCTCTATGCAGGGAGCGTGGGCCAAGGTCGTCGTC
ATCCTCCTATTAGTTGCGGGGGTGGACGCCGAAACGCACTTCGTGGCCGGTCAGGCGGCTTCGACTATGC
GAGGCGTTGCCAGCCTTTTCTCCCCCGGGCCCCAGCAGAAAATCCAACTTGTCA

>760_S30_L001_R1_001.fastq_226_2k_8
CCCCGACGGCCACGATGGTCGTAGCGTACCTCATGCGCATCCCTGAAGTTGTTCTGGACATCATCACTGG
AGCGCACTGGGGCGTAATGTTCGGCCTGGCCTACTTCTCTATGCAGGGAGCGTGGGCCAAGGTCGTCGTC
ATCCTCCTATTAGCTGCGGGGGTGGACGCCGAAACGCGCTTCGTGGCCGGTCAGGCGGCTTCGACTATGC
GAGGCGTTGCCAGCCTTTTCTCCCCCGGGCCCCAGCAGAAAATCCAACTTGTCA

>760_S30_L001_R1_001.fastq_227_2k_8
CCCCGACGACCACGATGGTCGTAGCGTACCTCATGCGCATCCCTGAAGTTGTTCTAGACATCATCACTGG
AGCGCACTGGGGCGTAATGTTCGGCCTGGCCTACTTCTCTATGCAGGGAGCGTGGGCCAAGGTCGTCGTC
ATCCTCCTATTAGTTGCGGGGGTGGACGCCGAAACGCGCTTCGTGGCCGGTCAGGCGGCTTCGACTATGC
GAGGCGTTGCCAGCCTTTTCTCCCCCGGGCCCCAGCAGAAAATCCAACTTGTCA

>760_S30_L001_R1_001.fastq_228_2k_8
CCCCGACGGCCACGATGGTCGTAGCGTACCTCATGCGTATCCCTGAAGTTGTTCTGGACATCATCACTGG
AGCGCACTGGGGCGTAATGTTCGGCCTGGCCTACTTCTCTATGCAGGGAGCGTGGGCCAAGGTCGTCGTC
ATCCTCCTATTAGTTGCGGGGGTGGACGCCGAAACGCGCTTCGTGGCCGGTCAGGCGGCTTCGACTATGC
GAGGCGTTGCCAGCCTTTTCTCCCCCGGGCCCCAGCAGAAAATCCAACTTGTCA

>760_S30_L001_R1_001.fastq_229_2k_7
CCCCGACGGCCACGATGGTCGTAGCGTACCTCATGCGCATCCCTGAAGTTGTTCTGGACATCATCACTGG
AGCGCACTGGGGCGTAATGTTCGGCCTGGCCTACTTCTCTATGCAGGGAGCGTGGGCCAAGGTCGTCGTC
ATCCTCCTATTAGTTGCGGGGGTGGATGCCGAAACGCGCTTCGTGGCCGGTCAGGCGGCTTCGACTATGC
GAGGCGTTGCCAGCCTTTTCTCCCCCGGGCCCCAGCAGAAAATCCAACTTGTCA

>760_S30_L001_R1_001.fastq_230_2k_7
CCCCGACGACCACGATGGTCGTAGCGTACCTCATGCGCATCCCTGAAGTTGTTCTGGACATCATCACTGG
AGCGCACTGGGGCGTAATGTTCGGCCTGGCCTACTTCTCTATGCAGGGAGCGTGGGCCAAGGTCGTCGTC
ATCCTCCTATTAGTTGCGGGGGTGGACGCCGAAACGCGCTTCGTGGCCGGTCGGGCGGCTTCGACTATGC
GAGGCGTTGCCAGCCTTTTCTCCCCCGGGCCCCAGCAGAAAATCCAACTTGTCA

>760_S30_L001_R1_001.fastq_231_2k_7
CCCCGACGGCCACGATGGTCGTAGCATACCTCATGCGCATCCCTGAAGTTGTTCTGGACATCATCACTGG
AGCGCACTGGGGCGTAATGTTCGGCCTGGCCTACTTCTCTATGCAGGGAGCGTGGGCCAAGGTCGTCGTC
ATCCTCCTATTAGTTGCGGGGGTGGACGCCGAAACGCGCTTCGTGGCCGGTCAGGCGGCTTCGACTATGC
GAGGCGTTGCCAGCCTTTTCTCCCCCGGGCCCCAGCAGAAAATCCAACTTGTCA

>760_S30_L001_R1_001.fastq_232_2k_7
CCCCGACGACCATGATGGTCGTAGCGTACCTCATGCGCATCCCTGAAGTTGTTCTGGACATCATCACTGG
AGCGCACTGGGGCGTAATGTTCGGCCTGGCCTACTTCTCTATGCAGGGAGCGTGGGCCAAGGTCGTCGTC
ATCCTCCTATTAGTTGCGGGGGTGGACGCCGAAACGCGCTTCGTGGCCGGTCAGGCGGCTTCGACTATGC
GAGGCGTTGCCAGCCTTTTCTCCCCCGGGCCCCAGCAGAAAATCCAACTTGTCA

>760_S30_L001_R1_001.fastq_233_2k_7
CCCCGACGACCACGATGGTCGTAGCGTACCTTATGCGCATCCCTGAAGTTGTTCTGGACATCATCACTGG
AGCGCACTGGGGCGTAATGTTCGGCCTGGCCTACTTCTCTATGCAGGGAGCGTGGGCCAAGGTCGTCGTC
ATCCTCCTATTAGTTGCGGGGGTGGACGCCGAAACGCGCTTCGTGGCCGGTCAGGCGGCTTCGACTATGC
GAGGCGTTGCCAGCCTTTTCTCCCCCGGGCCCCAGCAGAAAATCCAACTTGTCA

>760_S30_L001_R1_001.fastq_234_2k_7
CCCCGACGGCCACGATGGTCGTAGCGTACCTCATGCGCATCCCTGAAGTTGTTCTGGACATCATCACTGG
AGCGCACTGGGGCGTAATGTTCGGCCTGGCCTACTTCTCTATGCAGGGAGCGTGGGCCAAGGTCGTCGTC
ATCCTCCTATTAGTTGCGGGGGTGGACGCCGAAACGCGCTTCGTGGCCGGTCAGGCGGCTTCGACTATGC
GAGGCGTTGCCAGCCTTTTCTCCCCCGGACCCCAGCAGAAAATCCAACTTGTCA

>760_S30_L001_R1_001.fastq_235_2k_7
CCCCGACGGCCACGATGGTCGTAGCGTACCTCATGCGCATCCCTGAAGTTGTTCTGGACATCATCACTGG
AGCGCACTGGGGCGTAATGTTCGGCCTGGCCTACTTCTCTATGCAGGGAGCGTGGGCCAAGGTCGTCGTC
ATCCTCCTATTAGTTGCGGGGGTGGACGCCGAAACGCGCTTCGTGGCCGGTCAGGCGGCTTCGACTATGC
GAGGCGTTGCCAGCCTTTTCTCCCCCGGCCCCCAGCAGAAAATCCAACTTGTCA

>760_S30_L001_R1_001.fastq_236_2k_7
CCCCGACGACCACGATGGTCGTAGCGTACCTCATGCGCATCCCTGAAGTTGTTCTGGACATCATCACTGG
AGCGCACTGGGGCGTCATGTTCGGCCTGGCCTACTTCTCTATGCAGGGAGCGTGGGCCAAGGTCGTCGTC
ATCCTCCTATTAGTTGCGGGGGTGGACGCCGAAACGCGCTTCGTGGCCGGTCAGGCGGCTTCGACTATGC
GAGGCGTTGCCAGCCTTTTCTCCCCCGGGCCCCAGCAGAAAATCCAACTTGTCA

>760_S30_L001_R1_001.fastq_237_2k_7
CCCCGACGACCACGATGGTCGTAGCGTACCTCATGCGCATCCCTGAAGTTGTTCTGGACATCATCACTGG
AGCGCACTGGGGCGTAATGTTCGGCCTGGCCTACTTCTCTATGCAAGGAGCGTGGGCCAAGGTCGTCGTC
ATCCTCCTATTAGTTGCGGGGGTGGACGCCGAAACGCGCTTCGTGGCCGGTCAGGCGGCTTCGACTATGC
GGGGCGTTGCCAGCCTTTTCTCCCCCGGGCCCCAGCAGAAAATCCAACTTGTCA

>760_S30_L001_R1_001.fastq_238_2k_7
CTCCGACGACCACGATGGTCGTAGCGTACCTCATGCGCATCCCTGAAGTTGTTCTGGACATCATCACTGG
AGCGCACTGGGGCGTAATGTTCGGCCTGGCCTACTTCTCTATGCAGGGAGCGTGGGCCAAGGTCGTCGTC
ATCCTCCTATTAGTTGCGGGGGTGGACGCCGAAACGCGCTTCGTGGCCGGTCAGGCGGCTTCGACTATGC
GAGGCGTTGCCAGCCTTTTCTCCCCCGGGCCCCAGCAGAAAATCCAACTTGTCA

>760_S30_L001_R1_001.fastq_239_2k_7
CCCCGACGACCACGATGGTCGTAGCGTACCTCATGCGCATCCCTGAAGTTGTTCTGGACATCATCACTGG
AGCGCACTGGGGCGTAATGTTCGGCCTGGCCTACTTCTCTATGCAAGGAGCGTGGGCCAAGGTCGTCGTC
ATCCTCCTATTAGTTGCGGGGGTGGACGCCGAAACGCGCTTCGTGGCCGGCCAGGCGGCTTCGACTATGC
GAGGCGTTGCCAGCCTTTTCTCCCCCGGGCCCCAGCAGAAAATCCAACTTGTCA

>760_S30_L001_R1_001.fastq_240_2k_7
CCCCGACGGCCACGATGGTCGTAGCGTACCTCATGCGCATCCCTGAAGTTGTTCTGGACATCATCACTGG
AGCGCACTGGGGCGTAATGTTCGGCCTGGCCTACTTCTCTATGCAGGGAGCGTGGGCCAAGGTCGTCGTC
ATCCTCCTATTAGTTGCGGGGGTGGACGCCAAAACGCGCTTCGTGGCCGGTCAGGCGGCTTCGACTATGC
GAGGCGTTGCCAGCCTTTTCTCCCCCGGGCCCCAGCAGAAAATCCAACTTGTCA

>760_S30_L001_R1_001.fastq_241_2k_7
CCCCGACGACCACGGTGGTCGTAGCGTACCTCATGCGCATCCCTGAAGTTGTTCTGGACATCATCACTGG
AGCGCACTGGGGCGTAATGTTCGGCCTGGCCTACTTCTCTATGCAGGGAGCGTGGGCCAAGGTCGTCGTC
ATCCTCCTATTAGTTGCGGGGGTGGACGCCGAAACGCGCTTCGTGGCCGGTCAGGCGGCTTCGACTATGC
GAGGCGTTGCCAGCCTTTTCTCCCCCGGGCCCCAGCAGAAAATCCAACTTGTCA

>760_S30_L001_R1_001.fastq_242_2k_7
CCCCGACGGCCACGATGGTCGTAGCGTACCTCATGCGCATCCCTGAAGTTGTTCTGGACATCATCACTGG
AGCGCACTGGGGCGTAATGTTCGGCCTGGCCTACTTCTCTATGCAGGGAGCGTGGGCCAAGGTCGTCGTC
GTCCTCCTATTAGTTGCGGGGGTGGACGCCGAAACGCGCTTCGTGGCCGGTCAGGCGGCTTCGACTATGC
GAGGCGTTGCCAGCCTTTTCTCCCCCGGGCCCCAGCAGAAAATCCAACTTGTCA

>760_S30_L001_R1_001.fastq_243_2k_7
CCCCGACGGCCACGATGGTCGTAGCGTACCTCATGCGCATCCCTGAAGTTGTTCTGGACATCATCACTGG
AGCGCACTGGGGCGTAATGTTCGGCCTGGCCTACTTCTCTATGCAGGGAGCGTGGGCCAAGGTCGTCGTC
ATCCTCCTATTAGTTGCGGGGGTGGACGCCGAAACGCGCTTCGTGGCCAGTCAGGCGGCTTCGACTATGC
GAGGCGTTGCCAGCCTTTTCTCCCCCGGGCCCCAGCAGAAAATCCAACTTGTCA

>760_S30_L001_R1_001.fastq_244_2k_7
CCCCGACGGCCACGATGGTCGTAGCGTACCTCATGCGCATCCCTGAAGTTGTTCTGGACATCATCACTGG
AGCGCACTGGGGCGTAATGTTCGGCCTGGCCTACTTCTCTATGCAGGGAGCGTGGGCCAAGGTCGTCGTC
ATCCTCCTATTAGTTGCGGGGGTGGACGCCGAAACGCGCTTCGTGGCCGGTCAGGCGGCTTCGACTATGC
GAGGCGTTGCCAGCCTTTTCTCCCCCGGGCCCCAGCAGAAAATCCAACCTGTCA

>760_S30_L001_R1_001.fastq_245_2k_7
CCCCGACGGCCACGATGGTCGTAGCGTACCTCATGCGCATCCCTGAAGTTGTTCTGGACATCACCACTGG
AGCGCACTGGGGCGTAATGTTCGGCCTGGCCTACTTCTCTATGCAGGGAGCGTGGGCCAAGGTCGTCGTC
ATCCTCCTATTAGTTGCGGGGGTGGACGCCGAAACGCGCTTCGTGGCCGGTCAGGCGGCTTCGACTATGC
GAGGCGTTGCCAGCCTTTTCTCCCCCGGGCCCCAGCAGAAAATCCAACTTGTCA

>760_S30_L001_R1_001.fastq_246_2k_7
CCCCGACGACCACGATGGTCGTAGCGTACCTCATGCGCATCCCTGAAGTTGTTCTGGACACCATCACTGG
AGCGCACTGGGGCGTAATGTTCGGCCTGGCCTACTTCTCTATGCAGGGAGCGTGGGCCAAGGTCGTCGTC
ATCCTCCTATTAGTTGCGGGGGTGGACGCCGAAACGCGCTTCGTGGCCGGTCAGGCGGCTTCGACTATGC
GAGGCGTTGCCAGCCTTTTCTCCCCCGGGCCCCAGCAGAAAATCCAACTTGTCA

>760_S30_L001_R1_001.fastq_247_2k_7
CCCCGACGACCACGATGGTCGTAGCGTACCTCATGCGCATCCCTGAAGTTGTTCTGGACATCATCACTGG
AGCGCACTGGGGCGTAATGTTCGGCCTGGCCTACTTCTCTATGCAGGGAACGTGGGCCAAGGTCGTCGTC
ATCCTCCTATTAGTTGCGGGGGTGGACGCCGAAACGCGCTTCGTGGCCGGTCAGGCGGCTTCGACTATGC
GAGGCGTTGCCAGCCTTTTCTCCCCCGGGCCCCAGCAGAAAATCCAACTTGTCA

>760_S30_L001_R1_001.fastq_248_2k_7
CCCCGACGACCACGATGGTCGTAGCGTACCTCATGCGCATCCCTGAAGTTGTTCTGGACATCATCACTGG
AGCGCACTGGGGCGTAATGTTCGGCCTGGTCTACTTCTCTATGCAGGGAGCGTGGGCCAAGGTCGTCGTC
ATCCTCCTATTAGTTGCGGGGGTGGACGCCGAAACGCGCTTCGTGGCCGGTCAGGCGGCTTCGACTATGC
GAGGCGTTGCCAGCCTTTTCTCCCCCGGGCCCCAGCAGAAAATCCAACTTGTCA

>760_S30_L001_R1_001.fastq_249_2k_7
CCCCGACGGCCACGATGGTCGTAGCGTACCTCATGCGCATCCCTGAAGTTGTTCTGGACATCATCACTGG
AGCGCACTGGGGCGTAATGTTCGGCCTGGCCTACTTCTCTATGCAGGGAGCGTGGGCCAAGGTCGTCGTC
ATCCTCCTATTAGTTGCGGGGGTGGACGCCGAAACGCGCTTCGTGGCCGGTCAGGCGGCTCCGACTATGC
GAGGCGTTGCCAGCCTTTTCTCCCCCGGGCCCCAGCAGAAAATCCAACTTGTCA

>760_S30_L001_R1_001.fastq_250_2k_7
CCCCGACGGCCACGATGGTCGTAGCGTACCTCATGCGCATCCCTGAAGTTGTTCTGGACATCATCACTGG
AGCGCACTGGGGCGTAATGTTCGGCCTGGCCTACTTCTCTATGCAGGGAGCGTGGGCCAAGGTCGTCGTC
ATCCTCCTATTAGTTGCGGGGGTGGACGCCGAAACGCGCTTCGTGGCCGGTCAGGCGGCTTCGACTATGC
GAGGCGTTGCCAGCCTTTTCTCCCCCGGGCCCCAGCAGAAAGTCCAACTTGTCA

>760_S30_L001_R1_001.fastq_251_2k_7
CCCCGACGACCACGATGGTCGTAGCGTACCTCATGCGCATCCCTGAAGTTGTTCTGGACATCATCACTGG
AGCGCACTGGGGCGTAGTGTTCGGCCTGGCCTACTTCTCTATGCAGGGAGCGTGGGCCAAGGTCGTCGTC
ATCCTCCTATTAGTTGCGGGGGTGGACGCCGAAACGCGCTTCGTGGCCGGTCAGGCGGCTTCGACTATGC
GAGGCGTTGCCAGCCTTTTCTCCCCCGGGCCCCAGCAGAAAATCCAACTTGTCA

>760_S30_L001_R1_001.fastq_252_2k_7
CCCCGACGACCACGATGGTCGTAGCGTACCTCATGCGCATCCCTGAAGTTGTTCTGGACATCATCACTGG
AGCGCACTGGGGCGTAATGTTCGGCCTGGCCTACTTCTCTATGCAAGGAGCGTGGGCCAAGGTCGTCGTC
ATCCTCCTATTAGTTGCGGGGGTGGACGCCGAAACGCGCTTCGTGGCCGGTCAGGCGGCTTCGACTATGC
GAGGCGTTGCCAGCCTTTTCTCCCCCGGGCCCCAGCAGAAAATCCAACTTATCA

>760_S30_L001_R1_001.fastq_253_2k_7
CCCCGACGGCCACGATGGTCGTAGCGTACCTCATGCGCATCCCTGAAGTTGTTCTGGACATCATCACTGG
AGCGCACTGGGGCGTAATGTTCGGCCTGGCCTACTTCTCTATGCAGGGAGCGTGGGCCAAGGTCGTCGTC
ATCCTCCTATTAGTTGCGGGGGTGGACGCCGAAACGCGCTTCGTGGCCGGTCAGGCGGCTTCGACTATGC
GAAGCGTTGCCAGCCTTTTCTCCCCCGGGCCCCAGCAGAAAATCCAACTTGTCA

>760_S30_L001_R1_001.fastq_254_2k_7
CCCCGACGACCACGATGGTCGTAGCGTACCTCATGCGCATCCCTGAAGTTGTTCTGGACATCATCACTGG
AGCGCACTGGGGCGTAATGTTCGGCCTGGCCTACTTCTCTATGCAAGGAGCGTGGGCCAAGGTCGTCGTC
ATCCTCCTATTAGTTGCGGGGGTGGACGCCGAAACGCGCTTCGTGGCCGGTCAGGCGGCTTCGACCATGC
GAGGCGTTGCCAGCCTTTTCTCCCCCGGGCCCCAGCAGAAAATCCAACTTGTCA

>760_S30_L001_R1_001.fastq_255_2k_7
CCCCGACGGCCACGATGGTTGTAGCGTACCTCATGCGCATCCCTGAAGTTGTTCTGGACATCATCACTGG
AGCGCACTGGGGCGTAATGTTCGGCCTGGCCTACTTCTCTATGCAGGGAGCGTGGGCCAAGGTCGTCGTC
ATCCTCCTATTAGTTGCGGGGGTGGACGCCGAAACGCGCTTCGTGGCCGGTCAGGCGGCTTCGACTATGC
GAGGCGTTGCCAGCCTTTTCTCCCCCGGGCCCCAGCAGAAAATCCAACTTGTCA

>760_S30_L001_R1_001.fastq_256_2k_7
CCCCGACGGCCACGATGGTCGTAGCGTACCTCATGCGCATCCCTGAAGTTGTTCTGGACATCATCACTGG
AGCGCACTGGGGCGTAATGTTCGGCCTGGCCTACTTCTCTATGCAGGGAGCGTGGGCCAAGGTCGTCGTC
ATCCTCCTATTAGTTGCGGGGGTGGACGCCGAAACGCGCTCCGTGGCCGGTCAGGCGGCTTCGACTATGC
GAGGCGTTGCCAGCCTTTTCTCCCCCGGGCCCCAGCAGAAAATCCAACTTGTCA

>760_S30_L001_R1_001.fastq_257_2k_7
CCCCGACGACCACGATGGTCGTAGCGTACCTCATGCGCATCCCTGAAGTTGTTCTGGACATCATCACTGG
AGCGCACTGGGGCGTAATGTTCGGCCTGGCCTACTTCTCTATGCAGGGAGCGTGGGCCAAGGTCGTCGTC
ATCCTCCTATTAGTTGCGGGGGTGGACGCCGAAACGCGCTTCGTGGCCGGTCAGGCGGCTTCGACTATGC
GAGGCGTTGCCAACCTTTTCTCCCCCGGGCCCCAGCAGAAAATCCAACTTGTCA

>760_S30_L001_R1_001.fastq_258_2k_7
CCCCGACGGCCACGATGGTCGTAGCGTACCTCATGCGCATCCCTGAAGTTGTTCTGGACATCATCACTGG
AGCGCACTGGGGCGTAATGTTCGGCCTGGCCTACTTCTCTATGCAGGGAGCGTGGGCCAAGGTCGTCATC
ATCCTCCTATTAGTTGCGGGGGTGGACGCCGAAACGCGCTTCGTGGCCGGTCAGGCGGCTTCGACTATGC
GAGGCGTTGCCAGCCTTTTCTCCCCCGGGCCCCAGCAGAAAATCCAACTTGTCA

>760_S30_L001_R1_001.fastq_259_2k_7
CCCCGACGACCACGATGGTCGTAGCGTACCTCATGCGCATCCCTGAAGTTGTTCTGGACATCATCACTGG
AGCGCACTGGGGCGTAATGTTCGGCCTGGCCTACTTCTCTATGCAGGGAGCGTGGGCCAAGGTCGTCGTC
ATCCTCCTATTAGTTGCGGGGGTGGACGCCGAAACGCGCTTCGTGGCCGGTCAGGCGGCTTCGACTATGC
GAGGCGTTGCCAGCCTTTTCTCCCCCGGGCCCCAGCAGAAAATCCGACTTGTCA

>760_S30_L001_R1_001.fastq_260_2k_7
CCCCGACGGCCACGATGGTCGTAGCGTACCTCATGCGCATCCCTGAAGTTGTTCTGGACATCATCACTGG
AGCGCACTGGGGCGTAATGTTCGGCCTGGCCTACTTCTCTATGCAGGGAGCATGGGCCAAGGTCGTCGTC
ATCCTCCTATTAGTTGCGGGGGTGGACGCCGAAACGCGCTTCGTGGCCGGTCAGGCGGCTTCGACTATGC
GAGGCGTTGCCAGCCTTTTCTCCCCCGGGCCCCAGCAGAAAATCCAACTTGTCA

>760_S30_L001_R1_001.fastq_261_2k_7
CCCCGACGACCACGATGGTCGTAGCGTACCTCATGCGCATCCCTGAAGTTGTTCTGGACATCATCACTGG
AGCGCACTGGGGCGTAATGTTCGGCCTGGCCTACTTCTCTATGCAGGGAGCGCGGGCCAAGGTCGTCGTC
ATCCTCCTATTAGTTGCGGGGGTGGACGCCGAAACGCGCTTCGTGGCCGGTCAGGCGGCTTCGACTATGC
GAGGCGTTGCCAGCCTTTTCTCCCCCGGGCCCCAGCAGAAAATCCAACTTGTCA

>760_S30_L001_R1_001.fastq_262_2k_7
CCCCGACGGCCACGATGGTCGTAGCGTACCTCATGCGCATCCCTGAAGTTGTTCTGGACATCATCACTGG
AGCGCACTGGGGCGTAATGTTCGGCCTGGCCTACTTCTCTATGCAGGGAGCGTGGGCCAAGGCCGTCGTC
ATCCTCCTATTAGTTGCGGGGGTGGACGCCGAAACGCGCTTCGTGGCCGGTCAGGCGGCTTCGACTATGC
GAGGCGTTGCCAGCCTTTTCTCCCCCGGGCCCCAGCAGAAAATCCAACTTGTCA

>760_S30_L001_R1_001.fastq_263_2k_7
CCCCGACGACCACGATGGTCGTAGCGTACCTCATGCGCATCCCTGAAGTTGTTCTGGACATCATCACTGG
AGCGCACTGGGGCGTAATGTTCGGCCTGGCCTACTTCTCTATGCAGGGAGCGTGGGCCAAGGTCGTCGTC
ATCCTCCTATTAGTTGCGGGGGTGGACGCCGAAACGCGCCTCGTGGCCGGTCAGGCGGCTTCGACTATGC
GAGGCGTTGCCAGCCTTTTCTCCCCCGGGCCCCAGCAGAAAATCCAACTTGTCA

>760_S30_L001_R1_001.fastq_264_2k_7
CCCCGACGGCCACGATGGTCGTAGCGTACCTCATGCGCATCCCTGAAGTTGTTCTGGACATCATTACTGG
AGCGCACTGGGGCGTAATGTTCGGCCTGGCCTACTTCTCTATGCAGGGAGCGTGGGCCAAGGTCGTCGTC
ATCCTCCTATTAGTTGCGGGGGTGGACGCCGAAACGCGCTTCGTGGCCGGTCAGGCGGCTTCGACTATGC
GAGGCGTTGCCAGCCTTTTCTCCCCCGGGCCCCAGCAGAAAATCCAACTTGTCA

>760_S30_L001_R1_001.fastq_265_2k_7
CCCCGACGGCCACGATGGTCGTAGCGTACCTCATGCGCATCCCTGAAGTTGTTCTGGACGTCATCACTGG
AGCGCACTGGGGCGTAATGTTCGGCCTGGCCTACTTCTCTATGCAGGGAGCGTGGGCCAAGGTCGTCGTC
ATCCTCCTATTAGTTGCGGGGGTGGACGCCGAAACGCGCTTCGTGGCCGGTCAGGCGGCTTCGACTATGC
GAGGCGTTGCCAGCCTTTTCTCCCCCGGGCCCCAGCAGAAAATCCAACTTGTCA

>760_S30_L001_R1_001.fastq_266_2k_7
CCCCGACGACCACGATGGTCGTAGCGTACCTCATGCGCATCCCTGAAGTTGTTCTGGACATCATCACTGG
AGCGCACTGGGGCGTAATGTTCGGCTTGGCCTACTTCTCTATGCAGGGAGCGTGGGCCAAGGTCGTCGTC
ATCCTCCTATTAGTTGCGGGGGTGGACGCCGAAACGCGCTTCGTGGCCGGTCAGGCGGCTTCGACTATGC
GAGGCGTTGCCAGCCTTTTCTCCCCCGGGCCCCAGCAGAAAATCCAACTTGTCA

>760_S30_L001_R1_001.fastq_268_2k_7
CCCCGACGACCACGATGGTCGTAGCGTACCTCATGCGCATCCCTGAAGTTGTTCTGGACATCATCACTGG
AGCGCACTGGGGCGTAATGTTCGGCCTGGCCTACTTCTCTATGCAGGGAGCGTGGGCCAAGGTCGTCGTC
ATCCTCCTATTAGTTGCGGGGGTGGACGCCGGAACGCGCTTCGTGGCCGGTCAGGCGGCTTCGACTATGC
GAGGCGTTGCCAGCCTTTTCTCCCCCGGGCCCCAGCAGAAAATCCAACTTGTCA

>760_S30_L001_R1_001.fastq_269_2k_7
CCCCGACGGCCACGATGGTCGTAGCGTACCTCATGCGCATCCCTGAAGTTGTTCTGGACATCATCACTGG
AGCGCACTGGGGCGTAATGTTCGGCCTGGCCTACTTCTCTATGCAGGGAGCGCGGGCCAAGGTCGTCGTC
ATCCTCCTATTAGTTGCGGGGGTGGACGCCGAAACGCGCTTCGTGGCCGGTCAGGCGGCTTCGACTATGC
GAGGCGTTGCCAGCCTTTTCTCCCCCGGGCCCCAGCAGAAAATCCAACTTGTCA

>760_S30_L001_R1_001.fastq_270_2k_7
CCCCGACGACCACGATGGTCGTAGCGTACCTCATGCGCATCCCTGAAGTTGTTCTGGACATCATCACTGG
AGCGCACTGGGGCGTAATGTTCGGCCTGGCCTACTTCTCTATGCGGGGAGCGTGGGCCAAGGTCGTCGTC
ATCCTCCTATTAGTTGCGGGGGTGGACGCCGAAACGCGCTTCGTGGCCGGTCAGGCGGCTTCGACTATGC
GAGGCGTTGCCAGCCTTTTCTCCCCCGGGCCCCAGCAGAAAATCCAACTTGTCA

>760_S30_L001_R1_001.fastq_271_2k_7
CCCCGACGGCCACGATGGTCGTAGCGTACCTCATGCGCATCCCTGAAGTTGTTCTGGACATCATCACTGG
AGCGCACTGGGGCGTAATGTTCGGCCTGGCCTACTTCTCTATGCAGGGAGCGTGGGCCAAGGTCGTCGCC
ATCCTCCTATTAGTTGCGGGGGTGGACGCCGAAACGCGCTTCGTGGCCGGTCAGGCGGCTTCGACTATGC
GAGGCGTTGCCAGCCTTTTCTCCCCCGGGCCCCAGCAGAAAATCCAACTTGTCA

>760_S30_L001_R1_001.fastq_272_2k_7
CCCCGACGACCACGATGGTCGTAGCGTACCTCATGCGCATCCCTGAAGTTGTTCTGGACATCATCACTGG
AGCGCACTGGGGCGTAATGTTCGGCCTGGCCTACTTCTCTATGCAGGGAGCGTGGGCCAAGGTCGTCGTC
ATCCTCTTATTAGTTGCGGGGGTGGACGCCGAAACGCGCTTCGTGGCCGGTCAGGCGGCTTCGACTATGC
GAGGCGTTGCCAGCCTTTTCTCCCCCGGGCCCCAGCAGAAAATCCAACTTGTCA

>760_S30_L001_R1_001.fastq_273_2k_7
CCCCGACGACCACGATGGTCGTAGCGTACCTCATGCGCATCCCTGAAGTTGTTCTGGACATCATCACTGG
AGCGCACTGGGGCGTAATGTTCGGCCTGGCCTACTTCTCTATGCAGGGAGCGTGGGCCAAGGTCGTCGTC
ATCCTCCTATTAGTTGCGGGGGTGGACGCCGAAACGCGCTTCGTGGCCAGTCAGGCGGCTTCGACTATGC
GAGGCGTTGCCAGCCTTTTCTCCCCCGGGCCCCAGCAGAAAATCCAACTTGTCA

>760_S30_L001_R1_001.fastq_274_2k_6
CCCCGACGACCACGATGGTCGTAGCGTACCTCATGCGCATCCCTGAAGTTGTTCTGGACATCATCACTGG
AGCGCACTGGGGCGTAATGTTCGGCCTGGCCTACTTCTCTATGCAGGGAGCGTGGGCCAAGGTCGTCGTC
ATCCTCCTATTAGTTGCGGGGGTGGACGCCGAAACGCGCTTCGTGGCCGGTCAGGCGGCTTTGACTATGC
GAGGCGTTGCCAGCCTTTTCTCCCCCGGGCCCCAGCAGAAAATCCAACTTGTCA

>760_S30_L001_R1_001.fastq_275_2k_6
CCCCGACGACCACGATGGTCGTAGCGTACCTCATGCGCATCCCTGAAGTTGTTCTGGACATCATCACTGG
AGCGCACTGGAGCGTAATGTTCGGCCTGGCCTACTTCTCTATGCAGGGAGCGTGGGCCAAGGTCGTCGTC
ATCCTCCTATTAGTTGCGGGGGTGGACGCCGAAACGCGCTTCGTGGCCGGTCAGGCGGCTTCGACTATGC
GAGGCGTTGCCAGCCTTTTCTCCCCCGGGCCCCAGCAGAAAATCCAACTTGTCA

>760_S30_L001_R1_001.fastq_276_2k_6
CCCCGACGACCACGATGGTCGTAGCGTACCTCATGCGCATCCCTGAAGTTGTTCTGGACATCATCACTGG
AGCGCACTGGGGCGTAATGTTCGGCCTGGCCTACTTCTCTATGCAGGGAGCGTGGGCCAGGGTCGTCGTC
ATCCTCCTATTAGTTGCGGGGGTGGACGCCGAAACGCGCTTCGTGGCCGGTCAGGCGGCTTCGACTATGC
GAGGCGTTGCCAGCCTTTTCTCCCCCGGGCCCCAGCAGAAAATCCAACTTGTCA

>760_S30_L001_R1_001.fastq_277_2k_6
CCCCGACGACCACGATGGTCGTAGCGTACATCATGCGCATCCCTGAAGTTGTTCTGGACATCATCACTGG
AGCGCACTGGGGCGTAATGTTCGGCCTGGCCTACTTCTCTATGCAGGGAGCGTGGGCCAAGGTCGTCGTC
ATCCTCCTATTAGTTGCGGGGGTGGACGCCGAAACGCGCTTCGTGGCCGGTCAGGCGGCTTCGACTATGC
GAGGCGTTGCCAGCCTTTTCTCCCCCGGGCCCCAGCAGAAAATCCAACTTGTCA

>760_S30_L001_R1_001.fastq_278_2k_6
CCCCGACGACCACGATGGTCGTAGCGTACCTCATGCGCATCCCTGAAGTTGTTCTGGACATCATCACTGG
AGCGCACTGGGGCGTAATGTTCGGCCTGGCCTACTTCTCTATGCAGGGAGCGTGGGCCAAGGTCGTCGTC
ATCCTCCTATTAGTTGCGGGGGTGGACGCCGAAACGCGCTTCGTGGCCGGTCAGGCGGCTTCGACTATGC
GAGGCGTTGCCAGCCTTTCCTCCCCCGGGCCCCAGCAGAAAATCCAACTTGTCA

>760_S30_L001_R1_001.fastq_279_2k_6
CCCCGACGGCCACGATGGTCGTAGCGTACCTCATGCGCATCCCTGAAGTTGTTCTGGACATCATCACTGG
AGCGCACTGGGGCGTAATGTTCGGCCTGGCCTACTTCTCTATGCAGGGAGCGTGGGCCAAGGTCGTCGTC
ATCCTCCTATTAGTTGCGGGGGTGGACGCCGAAACGCGCTTCGTGGCCGGTCAGGCGGCTTCGACTATGC
GAGGCGTTGCCAGCCTTTTCTCCCCCGGGCCCCAGCGGAAAATCCAACTTGTCA

>760_S30_L001_R1_001.fastq_281_2k_6
CCCCGACGGCCACGATGGTCGTAGCGTACCTCATGCGCATCCCTGAAGTTGTTCTGGACATCATCACTGG
AGCGCACTGGGGCGTAATGTTCGGCTTGGCCTACTTCTCTATGCAGGGAGCGTGGGCCAAGGTCGTCGTC
ATCCTCCTATTAGTTGCGGGGGTGGACGCCGAAACGCGCTTCGTGGCCGGTCAGGCGGCTTCGACTATGC
GAGGCGTTGCCAGCCTTTTCTCCCCCGGGCCCCAGCAGAAAATCCAACTTGTCA

>760_S30_L001_R1_001.fastq_282_2k_6
CCCCGACGGCCACGATGGTCGTAGCGTACCTCATGCGCATCCCTGAAGTTGTTCTGGACATCATCACTGG
AGCGCACTGGGGCGTAATGTTCGGCCTGGCCCACTTCTCTATGCAGGGAGCGTGGGCCAAGGTCGTCGTC
ATCCTCCTATTAGTTGCGGGGGTGGACGCCGAAACGCGCTTCGTGGCCGGTCAGGCGGCTTCGACTATGC
GAGGCGTTGCCAGCCTTTTCTCCCCCGGGCCCCAGCAGAAAATCCAACTTGTCA

>760_S30_L001_R1_001.fastq_283_2k_6
CCCCGACGACCACGATGGTCGTAGCGTACCTCATGCGCATCCCTGAAGTTGTTCTGGACATCATCACTGG
AGCGCACTGGGGCGTAATGTTCGGCCTGGCCTACTTCTCTATGCAGGGAGCGTGGGCCAAGGTCGTCGTC
ATCCCCCTATTAGTTGCGGGGGTGGACGCCGAAACGCGCTTCGTGGCCGGTCAGGCGGCTTCGACTATGC
GAGGCGTTGCCAGCCTTTTCTCCCCCGGGCCCCAGCAGAAAATCCAACTTGTCA

>760_S30_L001_R1_001.fastq_284_2k_6
CCCCGACGACCACGATGGTCGTAGCGTACCTCATGCGCATCCCTGAAGTTGTTCTGGACATCATCACTGG
AGCGCACTGGGGCGTAATGTTCGGCCTGGCCTACTTCTCTATGCAGGGAGCGTGGGCCAAGGTCGTCGTC
ATCCTCCTATTAGTTGCGGGGGTGGACGCCGAAACGCGCTTCGTGGCCGGTCAGGCGGCTTCGACTATGC
GAGGCGTTGTCAGCCTTTTCTCCCCCGGGCCCCAGCAGAAAATCCAACTTGTCA

>760_S30_L001_R1_001.fastq_285_2k_6
CCCCGACGGCCACGATGGTCGTAGCGTACCTCATGCGCATCCCTGAAGTTGTTCTGGACATCATCACTGG
AGCGCACTGGGGCGTAATGTTCGGCCTGGCCTACTTCTCTATGCAGGGAGCGTGGGCCAAGGTCGTCGTC
ATCCTCCTATTAGTTGCGGGGGTGGACGCCGAAACGTGCTTCGTGGCCGGTCAGGCGGCTTCGACTATGC
GAGGCGTTGCCAGCCTTTTCTCCCCCGGGCCCCAGCAGAAAATCCAACTTGTCA

>760_S30_L001_R1_001.fastq_286_2k_6
CCCCGACGGCCACGATGGTCGTAGCGTACCTCATGCGCATCCCTGAAGTTGTTCTGGACATCATCACTGG
AGCGCACTGGGGCGTAATGTTCGGCCTGGCCTACTTCTCTATGCAGGGAGCGTGGGCCAAGGTCGTCGTC
ATCCTCCTATTAGTTGTGGGGGTGGACGCCGAAACGCGCTTCGTGGCCGGTCAGGCGGCTTCGACTATGC
GAGGCGTTGCCAGCCTTTTCTCCCCCGGGCCCCAGCAGAAAATCCAACTTGTCA

>760_S30_L001_R1_001.fastq_287_2k_6
CCCCGACGACCACGATGGTCGTAGCGTACCTCATGCGCATCCCTGAAGTTGTTCTGGACATCATCACTGG
AGCGCACTGGGGCGTAATGTTCGGCCTGGCCTACTTCTCTATGCAGGGAGCGTGGGCCAAGGTCGTCATC
ATCCTCCTATTAGTTGCGGGGGTGGACGCCGAAACGCGCTTCGTGGCCGGTCAGGCGGCTTCGACTATGC
GAGGCGTTGCCAGCCTTTTCTCCCCCGGGCCCCAGCAGAAAATCCAACTTGTCA

>760_S30_L001_R1_001.fastq_288_2k_6
CCCCGACGGCCACGATGGTCGTAGCGTACCTCATGCGCATCCCTGAAGTTGTTCTGGACATCATCACTGG
AGCGCACTGGGGCGTAATGTTCGGCCTGGCCTACTTCTCTATGCAGGGAGCGTGGGCCAAGGTCGTCGTC
ATCCTCCTATTAGTTGCGGGGGTGGACGCCGAAATGCGCTTCGTGGCCGGTCAGGCGGCTTCGACTATGC
GAGGCGTTGCCAGCCTTTTCTCCCCCGGGCCCCAGCAGAAAATCCAACTTGTCA

>760_S30_L001_R1_001.fastq_289_2k_6
CCCCGACGACCACGATGGTCGTAGCGTACCTCATGCGCATCCCTGAAGTTGTTCTGGACATCATCACTGG
AGCGCACTGGGGCGTAATGTTCGGCCTGGCCTACTTCTCTATGCAGGGAGCGTGGGCCAAGGTCGTCGTC
ATCCTCCTATTAGTTGCGGAGGTGGACGCCGAAACGCGCTTCGTGGCCGGTCAGGCGGCTTCGACTATGC
GAGGCGTTGCCAGCCTTTTCTCCCCCGGGCCCCAGCAGAAAATCCAACTTGTCA

>760_S30_L001_R1_001.fastq_290_2k_6
CCCCGACGACCACGATGGTCGTAGCGTACCTCATGCGCATCCCTGAAGTTGTTCTGGACATCATCACTGG
AGCGCACTGGGGCGTAATGTTCGGCCTGGCCTACTTCTCTATGCAGGGAGCGTGGGCCAAGGTCGTCGTC
ATCCTCCTATTAGTTGCGGGGGTGGACGCCGAAACGTGCTTCGTGGCCGGTCAGGCGGCTTCGACTATGC
GAGGCGTTGCCAGCCTTTTCTCCCCCGGGCCCCAGCAGAAAATCCAACTTGTCA

>760_S30_L001_R1_001.fastq_291_2k_6
CCCCGACGGCCACGATGGTCGTAGCGTACCTCATGCGCATCCCTGAAGTTGTTCTGGACATCATCACTGG
AGCGCACTGGGGCGCAATGTTCGGCCTGGCCTACTTCTCTATGCAGGGAGCGTGGGCCAAGGTCGTCGTC
ATCCTCCTATTAGTTGCGGGGGTGGACGCCGAAACGCGCTTCGTGGCCGGTCAGGCGGCTTCGACTATGC
GAGGCGTTGCCAGCCTTTTCTCCCCCGGGCCCCAGCAGAAAATCCAACTTGTCA

>760_S30_L001_R1_001.fastq_292_2k_6
CCCCGACGGCCACGATGGTCGTAGCGTACCTCATGCGCATCCCTGAAGTTGTTCTGGACATCATCACTGG
AGCGCACTGGGGCGTAATGTCCGGCCTGGCCTACTTCTCTATGCAGGGAGCGTGGGCCAAGGTCGTCGTC
ATCCTCCTATTAGTTGCGGGGGTGGACGCCGAAACGCGCTTCGTGGCCGGTCAGGCGGCTTCGACTATGC
GAGGCGTTGCCAGCCTTTTCTCCCCCGGGCCCCAGCAGAAAATCCAACTTGTCA

>760_S30_L001_R1_001.fastq_293_2k_6
CCCCGACGGCCACGATGGTCGTAGCGTACCTCATGCGCATCCCTGAAGTTATTCTGGACATCATCACTGG
AGCGCACTGGGGCGTAATGTTCGGCCTGGCCTACTTCTCTATGCAGGGAGCGTGGGCCAAGGTCGTCGTC
ATCCTCCTATTAGTTGCGGGGGTGGACGCCGAAACGCGCTTCGTGGCCGGTCAGGCGGCTTCGACTATGC
GAGGCGTTGCCAGCCTTTTCTCCCCCGGGCCCCAGCAGAAAATCCAACTTGTCA

>760_S30_L001_R1_001.fastq_294_2k_6
CCCCGACGGCCACGATGGTCGTAGCGTACCTCATGCGCATCCCTAAAGTTGTTCTGGACATCATCACTGG
AGCGCACTGGGGCGTAATGTTCGGCCTGGCCTACTTCTCTATGCAGGGAGCGTGGGCCAAGGTCGTCGTC
ATCCTCCTATTAGTTGCGGGGGTGGACGCCGAAACGCGCTTCGTGGCCGGTCAGGCGGCTTCGACTATGC
GAGGCGTTGCCAGCCTTTTCTCCCCCGGGCCCCAGCAGAAAATCCAACTTGTCA

>760_S30_L001_R1_001.fastq_295_2k_6
CCCCGACGACCACGATGGTCGTAGCGTACCTCATGCGCATCCCTGAAGTTGTTCTGGACATCATCACTGG
AGCGCACTGGGGCGTAATGTTCGGCCTGGCCTACTTCTCTATGCAGGGAGCGTGGGCCAAGGTCGTCGTC
ATCCTCCTATTAGTTGCGGGGGTGGACGCCGAAACGCGCTTCGTGGCCGGTCAGGCGGCTTCGGCTATGC
GAGGCGTTGCCAGCCTTTTCTCCCCCGGGCCCCAGCAGAAAATCCAACTTGTCA

>760_S30_L001_R1_001.fastq_296_2k_6
CCCCGACGGCCACGATGGTCGTAGCGTACCTCATGCGCATCCCTGAAGTTGTTCTGGACATCATCACTGG
AGCGCACCGGGGCGTAATGTTCGGCCTGGCCTACTTCTCTATGCAGGGAGCGTGGGCCAAGGTCGTCGTC
ATCCTCCTATTAGTTGCGGGGGTGGACGCCGAAACGCGCTTCGTGGCCGGTCAGGCGGCTTCGACTATGC
GAGGCGTTGCCAGCCTTTTCTCCCCCGGGCCCCAGCAGAAAATCCAACTTGTCA

>760_S30_L001_R1_001.fastq_297_2k_6
CCCCGACGACCACGATGGTCGTAGCGTACCTCATGCGCATCCCTGAAGTTGTTCTGGACATCATCACTGG
AGCGCACTGGGGTGTAATGTTCGGCCTGGCCTACTTCTCTATGCAGGGAGCGTGGGCCAAGGTCGTCGTC
ATCCTCCTATTAGTTGCGGGGGTGGACGCCGAAACGCGCTTCGTGGCCGGTCAGGCGGCTTCGACTATGC
GAGGCGTTGCCAGCCTTTTCTCCCCCGGGCCCCAGCAGAAAATCCAACTTGTCA

>760_S30_L001_R1_001.fastq_298_2k_6
CCCCGACGGCCACGATGGTCGTAGCGTACCTCATGCGCATCCCTGAAGTTGTTCTGGATATCATCACTGG
AGCGCACTGGGGCGTAATGTTCGGCCTGGCCTACTTCTCTATGCAGGGAGCGTGGGCCAAGGTCGTCGTC
ATCCTCCTATTAGTTGCGGGGGTGGACGCCGAAACGCGCTTCGTGGCCGGTCAGGCGGCTTCGACTATGC
GAGGCGTTGCCAGCCTTTTCTCCCCCGGGCCCCAGCAGAAAATCCAACTTGTCA

>760_S30_L001_R1_001.fastq_299_2k_6
CCCCGACGACCACGATGGTCGTAGCGTACCTCATGCGCATCCCTGAAGTTGTTCTGGACATCATCACTGG
AGCGCGCTGGGGCGTAATGTTCGGCCTGGCCTACTTCTCTATGCAGGGAGCGTGGGCCAAGGTCGTCGTC
ATCCTCCTATTAGTTGCGGGGGTGGACGCCGAAACGCGCTTCGTGGCCGGTCAGGCGGCTTCGACTATGC
GAGGCGTTGCCAGCCTTTTCTCCCCCGGGCCCCAGCAGAAAATCCAACTTGTCA

>760_S30_L001_R1_001.fastq_300_2k_6
CCCCGACGACCACGATGGTCGTAGCGTACCTCATGCGCATCCCTGAAGTTGTTCTGGACATCATCACTGG
AGCGCACTGGGGCGTAATGTTCGGCCTGGCCTACTTCTCTATGCAGGGAGCGTGGGCCAAGGTCGTCGTC
ATCCTCCTATTAGTTGCGGGGGTGGACGCCAAAACGCGCTTCGTGGCCGGTCAGGCGGCTTCGACTATGC
GAGGCGTTGCCAGCCTTTTCTCCCCCGGGCCCCAGCAGAAAATCCAACTTGTCA

>760_S30_L001_R1_001.fastq_301_2k_6
CCCCGACGGCCACGATGGTCGTAGCGTACCTCATGCGCATCCCTGAAGTTGTTCTGGACATCATCACTGG
AGCGCACTGGGGCGTAATGTTCGGCCTGGCCTACTTCTCTATGCAGGGAGCGTGGGCCAAGGTCGTCGTC
ATCCTCCTATTAGTTGCGGGGGTGGACGCCGTAACGCGCTTCGTGGCCGGTCAGGCGGCTTCGACTATGC
GAGGCGTTGCCAGCCTTTTCTCCCCCGGGCCCCAGCAGAAAATCCAACTTGTCA

>760_S30_L001_R1_001.fastq_302_2k_6
CCCCGACGGCCACGATGGTCGTAGCGTACCTCATGCGCATCCCTGAAGTTGTTCTGGACATCATCACTGG
AGCGCACTGGGGCGTAATATTCGGCCTGGCCTACTTCTCTATGCAGGGAGCGTGGGCCAAGGTCGTCGTC
ATCCTCCTATTAGTTGCGGGGGTGGACGCCGAAACGCGCTTCGTGGCCGGTCAGGCGGCTTCGACTATGC
GAGGCGTTGCCAGCCTTTTCTCCCCCGGGCCCCAGCAGAAAATCCAACTTGTCA

>760_S30_L001_R1_001.fastq_303_2k_6
CCCCGACGGCCACGATGGTCGTAGCGTACCTCATGCGCATCCCTGAAGTTGTTCTGGACATCATCACTGG
AGCGCACTGGGGCGTAACGTTCGGCCTGGCCTACTTCTCTATGCAGGGAGCGTGGGCCAAGGTCGTCGTC
ATCCTCCTATTAGTTGCGGGGGTGGACGCCGAAACGCGCTTCGTGGCCGGTCAGGCGGCTTCGACTATGC
GAGGCGTTGCCAGCCTTTTCTCCCCCGGGCCCCAGCAGAAAATCCAACTTGTCA

>760_S30_L001_R1_001.fastq_304_2k_6
CCCCGACGACCACGATGGTCGTAGCGTACCTCATGCGCATCCCTGAAGTTGTTCTGGACATCATCACTGG
AGCGCACTGGGGCGTAATGTTCGGCCTGGCCTACTTCTCTATGCAGGGAGCGTGGGCCAAGGTCGTCGTC
ATCCTCCTATTAGTTGCGGGGGTGGACGCCGAAACGCGCTTCGTGGCCGGTCAGGCGGCTTCGACTATGC
GAGGCGTTGCCAGCCTTTTCTCCCCCGGGCCCCAGCAGAAAATCCAACTTGTCG

>760_S30_L001_R1_001.fastq_305_2k_6
CCCCGACGGCCACGATGGTCGTAGCGTACCTCATGCGCATCCCTGAAGTTGTTCTGGACATTATCACTGG
AGCGCACTGGGGCGTAATGTTCGGCCTGGCCTACTTCTCTATGCAGGGAGCGTGGGCCAAGGTCGTCGTC
ATCCTCCTATTAGTTGCGGGGGTGGACGCCGAAACGCGCTTCGTGGCCGGTCAGGCGGCTTCGACTATGC
GAGGCGTTGCCAGCCTTTTCTCCCCCGGGCCCCAGCAGAAAATCCAACTTGTCA

>760_S30_L001_R1_001.fastq_306_2k_6
CCCCGACGACCACGATGGTCGTAGCGTACCTCATGCGCATCCCTGAAGTTGTTCTGGACGTCATCACTGG
AGCGCACTGGGGCGTAATGTTCGGCCTGGCCTACTTCTCTATGCAGGGAGCGTGGGCCAAGGTCGTCGTC
ATCCTCCTATTAGTTGCGGGGGTGGACGCCGAAACGCGCTTCGTGGCCGGTCAGGCGGCTTCGACTATGC
GAGGCGTTGCCAGCCTTTTCTCCCCCGGGCCCCAGCAGAAAATCCAACTTGTCA

>760_S30_L001_R1_001.fastq_307_2k_6
CCCCGACGACCACGATGGTCGTAGCGTACCTCATGCGCATCCCTGAAGTTGTTCTGGACATCATCACTGG
AGCGCACTGGGGCGTAATGTTCGGCCTGGCTTACTTCTCTATGCAGGGAGCGTGGGCCAAGGTCGTCGTC
ATCCTCCTATTAGTTGCGGGGGTGGACGCCGAAACGCGCTTCGTGGCCGGTCAGGCGGCTTCGACTATGC
GAGGCGTTGCCAGCCTTTTCTCCCCCGGGCCCCAGCAGAAAATCCAACTTGTCA

>760_S30_L001_R1_001.fastq_308_2k_6
CCCCGACGACCACGATGGTCGTAGCGTACCTCATGCGCATCCCTGAAGTTGTTCTGGACATCATCACTGG
AGCGCACTGGGGCGTAATGTTCGGCCTGGCCTACTTCTCTATGCAGGGAGCGTGGGCCAAGGTCGTCGTC
ATCCTCCTATTAGTTGCGGGGGTGGACGCCGAAACGCGCTTCGTGGCCGGTCAGGCGGCTTCGACTATGC
GAGGCGTTGCCAGCCTTTTCTCCCCCGGGTCCCAGCAGAAAATCCAACTTGTCA

>760_S30_L001_R1_001.fastq_309_2k_6
CCCCGACGGCCACGATGGTCGTAGCGTACCTCATGCGCATCCCTGAAGTTGTTCTGGACATCATCACTGG
AGCGCACTGGGGCGTAATGTTCGGCCTGGCCTACTTCTCTATGCAGGGAGCGTGGGCCAAGGTCGTCGTC
ATCCTCCTATTAGTTGCGGGGGTGGACGCCGAAACGCGCTTCGTGGCCGGTCAGGCGGCTTCGACTATGC
GAGGCGTTGCCAGCCTTTTCTCCCCCGGGCCCCAGCAGAAAATCCAACTTGCCA

>760_S30_L001_R1_001.fastq_310_2k_6
CCCCGACGGCCACGATGGTCGTAGCGTACCTCATGCGCATCCCTGAAGTTGTTCTGGACATCATCACTGG
AGCGCACTGGGGCGTAATGTTCGGCCTGGCCTACTTCTCTATGCAGGGAGCGTGGGCCAAGGTCGTCGTC
ATCCTCCTATTAGTTGCGGGGGTGGACGCCGAAACGCGCTTCGTGGCCGGTCAGGCGGCTTCGACTATGC
GAGGCGTTGTCAGCCTTTTCTCCCCCGGGCCCCAGCAGAAAATCCAACTTGTCA

>760_S30_L001_R1_001.fastq_311_2k_6
CCCCGACGACTACGATGGTCGTAGCGTACCTCATGCGCATCCCTGAAGTTGTTCTGGACATCATCACTGG
AGCGCACTGGGGCGTAATGTTCGGCCTGGCCTACTTCTCTATGCAGGGAGCGTGGGCCAAGGTCGTCGTC
ATCCTCCTATTAGTTGCGGGGGTGGACGCCGAAACGCGCTTCGTGGCCGGTCAGGCGGCTTCGACTATGC
GAGGCGTTGCCAGCCTTTTCTCCCCCGGGCCCCAGCAGAAAATCCAACTTGTCA

>760_S30_L001_R1_001.fastq_312_2k_6
CCCCGACGACCACGATGGTCGTAGCGTACCTCATGTGCATCCCTGAAGTTGTTCTGGACATCATCACTGG
AGCGCACTGGGGCGTAATGTTCGGCCTGGCCTACTTCTCTATGCAGGGAGCGTGGGCCAAGGTCGTCGTC
ATCCTCCTATTAGTTGCGGGGGTGGACGCCGAAACGCGCTTCGTGGCCGGTCAGGCGGCTTCGACTATGC
GAGGCGTTGCCAGCCTTTTCTCCCCCGGGCCCCAGCAGAAAATCCAACTTGTCA

>760_S30_L001_R1_001.fastq_313_2k_6
CCCCGACGACCACGATGGTCGTAGCGTACCTCATGCGCATCCCTGAAGTTGTTCTGGACATCATCACTGG
AGCGCACTGGGGCGTAATGTTCGGCCTGGCCTACTTCTCTATGCAGGGAGCGTGGGCCAAGGTCGTCGTC
ATCCTCCTATTAGTTGCGGGGGTGGACGCCGAAACGCGCTTCGTGGCCGGTCAGGCGGCTTCGACTATGC
GAGGCGTTGCCAGCCTTTTCTCCCCCGGGCCCCAGCAAAAAATCCAACTTGTCA

>760_S30_L001_R1_001.fastq_314_2k_6
CCCCGACGGCCACGATGGTCGTAGTGTACCTCATGCGCATCCCTGAAGTTGTTCTGGACATCATCACTGG
AGCGCACTGGGGCGTAATGTTCGGCCTGGCCTACTTCTCTATGCAGGGAGCGTGGGCCAAGGTCGTCGTC
ATCCTCCTATTAGTTGCGGGGGTGGACGCCGAAACGCGCTTCGTGGCCGGTCAGGCGGCTTCGACTATGC
GAGGCGTTGCCAGCCTTTTCTCCCCCGGGCCCCAGCAGAAAATCCAACTTGTCA

>760_S30_L001_R1_001.fastq_315_2k_6
CCCCGACGGCCACGATGGTCGTAGCGTACCTCATGCGCATCCCTGAAGTTGTTCTGGACATCATCACTGG
AGCGCACTGGGGCGTAATGTTCGGCCTGGCCTACTTCTCTATGCAGGGAGCGTGGGCCAAGGTCGTCGTC
ATCCTCCTATTAGTTGCGGGGGTGGACGCCGAAACGCGCTTCGTGGCCGGTCATGCGGCTTCGACTATGC
GAGGCGTTGCCAGCCTTTTCTCCCCCGGGCCCCAGCAGAAAATCCAACTTGTCA

>760_S30_L001_R1_001.fastq_317_2k_6
CCCCGACGACCACGATGGTCGTAGCGTACCTCATGCGCATCCCTGAAGTTGTTCTGGACATCATCACTGG
AGCGCACTGGGGCGTAATGTTCGGCCTGGCCTACTTCTCTATGCAGGGAGCGTGGGCCAAGGTCGTCGTC
ATCCTCCTATTAGTTGCGGGGGTGGACGCCGAAACGCGCTTCGTGGCCGGTCAGGCGGCTTCGACTATGC
GAGGCGTTGCCAGCCTTTTCTCCCCCGGGCCCCGGCAGAAAATCCAACTTGTCA

>760_S30_L001_R1_001.fastq_318_2k_6
CCCCGACGACCACGATGGTCGTAGCGTACCTCATGCGCATCCCTGAAGTTGTTCTGGACATCATCACTGG
GGCGCACTGGGGCGTAATGTTCGGCCTGGCCTACTTCTCTATGCAAGGAGCGTGGGCCAAGGTCGTCGTC
ATCCTCCTATTAGTTGCGGGGGTGGACGCCGAAACGCGCTTCGTGGCCGGTCAGGCGGCTTCGACTATGC
GAGGCGTTGCCAGCCTTTTCTCCCCCGGGCCCCAGCAGAAAATCCAACTTGTCA

>760_S30_L001_R1_001.fastq_319_2k_6
CCCCGACGGCCACGATGGTCGTAGCGTGCCTCATGCGCATCCCTGAAGTTGTTCTGGACATCATCACTGG
AGCGCACTGGGGCGTAATGTTCGGCCTGGCCTACTTCTCTATGCAGGGAGCGTGGGCCAAGGTCGTCGTC
ATCCTCCTATTAGTTGCGGGGGTGGACGCCGAAACGCGCTTCGTGGCCGGTCAGGCGGCTTCGACTATGC
GAGGCGTTGCCAGCCTTTTCTCCCCCGGGCCCCAGCAGAAAATCCAACTTGTCA

>760_S30_L001_R1_001.fastq_320_2k_6
CCCCGACGGCCACGATGGTCGTAGCGTACCTCATGCGCATCCCTGAAGTTGTTCTGGACATCATCACTGG
AGCGCACTGGGGCGTAATGTTCGGCCTGGCCTACTTCTCTATGCAGGGAGCGTGGGCCAAGGTCGTCGTC
ATCCTCCTATTAGTTGCGGGGGTGGACGCCGAAACGCGCTTCGTGGCCGGTCAGACGGCTTCGACTATGC
GAGGCGTTGCCAGCCTTTTCTCCCCCGGGCCCCAGCAGAAAATCCAACTTGTCA

>760_S30_L001_R1_001.fastq_321_2k_6
CTCCGACGGCCACGATGGTCGTAGCGTACCTCATGCGCATCCCTGAAGTTGTTCTGGACATCATCACTGG
AGCGCACTGGGGCGTAATGTTCGGCCTGGCCTACTTCTCTATGCAGGGAGCGTGGGCCAAGGTCGTCGTC
ATCCTCCTATTAGTTGCGGGGGTGGACGCCGAAACGCGCTTCGTGGCCGGTCAGGCGGCTTCGACTATGC
GAGGCGTTGCCAGCCTTTTCTCCCCCGGGCCCCAGCAGAAAATCCAACTTGTCA

>760_S30_L001_R1_001.fastq_322_2k_6
CCCCGACGACCACGATGGTCGTAGCGTACCTCATGCGCATCCCTGAAGTTGTTCTGGACATCATCACTGG
AGCGCACTGGGGCGTAATGTTCGGCCTGGCCTACTTCTCTATGCAGGGAGCGTGGGCCAAGGTCGTCGTC
ATCCTCCTATTAGTTGCGGGGGTGGACGCCGAAACGCGCTTCGTGGCCGGTCAGGCGGCTTCGACTATGC
GAGGCGTTGCCAGCCTTTTCTCCCCCGGACCCCAGCAGAAAATCCAACTTGTCA

>760_S30_L001_R1_001.fastq_323_2k_6
CCCCGACGGCCACGATGGTCGTAGCGTACCTCATGCGCATCCCTGAAGTTGTTCTGGACATCATCACTGG
AGCGCACTGGGGCGTAATGTTCGGCCTGGCCTACTTCTCTATGCAGGGAGCGTGGGCCAAGGTCGTCGTC
ATCCTCCTATTAGTTGCGGGGGTGGACGCCGAAACGCGCTTCGTGGCCGGTCAGGCGGCTTCGACTATGC
AAGGCGTTGCCAGCCTTTTCTCCCCCGGGCCCCAGCAGAAAATCCAACTTGTCA

>760_S30_L001_R1_001.fastq_324_2k_6
CCCCGACGACCACGATGGTCGTAGCGTACCTCATGCGCATCCCTGAAGTTGTTCTGGACATCATCACTGG
AGCGCACTGGGGCGTAATGTTCGGCCTGGCCTACTTCTCTATGCAAGGAGCGTGGGCCAAGGTCGTCGTC
ATCCTCCTATTAGTTGCGGGGGTGGACGCCGAAACGCGCTTCGTGGCCGGTCAGGCGGCTTCGACTATGC
GAGGCGTTGCCAGCCTTTTCTCCCCCGGGCCCCGGCAGAAAATCCAACTTGTCA

>760_S30_L001_R1_001.fastq_325_2k_6
CCCCGACGACCACGATGGTCGTAGCGTACCTCATGCGCATCCCTGAAGTTGTTCTGGACATCATCACTGG
AGCGCACTGGGGCGTAATGTTCGGCCTGGCCTACTTCTCTATGCAGGGAGCGTGGGCCAAGGTCGTCGTC
ATCCTCCCATTAGTTGCGGGGGTGGACGCCGAAACGCGCTTCGTGGCCGGTCAGGCGGCTTCGACTATGC
GAGGCGTTGCCAGCCTTTTCTCCCCCGGGCCCCAGCAGAAAATCCAACTTGTCA

>760_S30_L001_R1_001.fastq_326_2k_6
CCCCGACGACCACGATGGTCGTAGCGTACCTCATGCGCATCCCTGAAGTTGTTCTGGACATCATCACTGG
AGCGCACTGGGGCGTAATGTTCGGCCTGGCCTACTTCTCTATGCAGGGAGCGTGGGCCAAGGTCGTCGTC
ATCCTCCTATTAGTTGCGGGGGTGGACGCCGAAACGCGCTTCGTGGCCGGTCAGGCGGCTTCGACTATGC
GAGGCGTTGCCAGCCTTTTCTCCTCCGGGCCCCAGCAGAAAATCCAACTTGTCA

>760_S30_L001_R1_001.fastq_327_2k_5
CCCCGACGGCCACGATGGTCGTAGCGTACCTCATGCGCATCCCTGAAGTTGTTCTGGACATCATCACTGG
AGCGCACTGGGGCGTAATGTTCGGCCTGGCCTACTTCTCTATGCAGGGAGCGTGGGCCAAGGTCGTCGTC
ATCCTCCTATTAGTTGCGGGGGTGGACGCCGAAACGCGCGTCGTGGCCGGTCAGGCGGCTTCGACTATGC
GAGGCGTTGCCAGCCTTTTCTCCCCCGGGCCCCAGCAGAAAATCCAACTTGTCA

>760_S30_L001_R1_001.fastq_328_2k_5
CCCCGACGACCACGATGGTCGTAGCGTACCTCATGCGCATCCCTGAAGTTGTTCTGGACATCATCACTGG
AGCGCACTGGGGCGTAATGTTCGGCCTGGCCTACTTCTCTATGCAAGGAGCGTGGGCCAAGGTCGTCGTC
ATCCTCCTATTAGTTGCGGGGGTGGACGCCGAAACGCGCTTCGTGGCCGGTCAGGCGGCTTCGACTATGC
GAGGCGTTGCCAGCCTTTTCTCCCCTGGGCCCCAGCAGAAAATCCAACTTGTCA

>760_S30_L001_R1_001.fastq_329_2k_5
CCCCGACGGCCACGATGGTCGTAGCGTACCTCATGCGCATCCCTGAAGTTGTTCTGGACATCATCACTGG
AGCTCACTGGGGCGTAATGTTCGGCCTGGCCTACTTCTCTATGCAGGGAGCGTGGGCCAAGGTCGTCGTC
ATCCTCCTATTAGTTGCGGGGGTGGACGCCGAAACGCGCTTCGTGGCCGGTCAGGCGGCTTCGACTATGC
GAGGCGTTGCCAGCCTTTTCTCCCCCGGGCCCCAGCAGAAAATCCAACTTGTCA

>760_S30_L001_R1_001.fastq_330_2k_5
CCCCGACGACCACGATGGTCGTAGCGTACCTCATGCGCATCCCTGAAGTTGTTCTGGACATCATCACTGG
AGCGCACTGGGGCGTAATGTTCGGCCTGGCCTACTTCTCTATGCAGGGAGCGTGGGCCAAGGTCGTCGTC
ATCCTCCTATTAGTTGCGGGGGGTGGACGCCGAAACGCGCTTCGTGGCCGGTCAGGCGGCTTCGACTATG
CGAGGCGTTGCCAGCCTTTTCTCCCCCGGGCCCCAGCAGAAAATCCAACTTGTCA

>760_S30_L001_R1_001.fastq_331_2k_5
CCCCGACGGCCACGATGGTCGTAGCGTACCTCATGCGCATCCCTGAAGTTGTTCTGGACATCATCACTGG
AGCGCACTGGGGCGTAATGTTCGGCCTGGCCTACTTCTCTATGCAAGGAGCGTGGGCCAAGGTCGTCGTC
ATCCTCCTACTAGTTGCGGGGGTGGACGCCGAAACGCGCTTCGTGGCCGGTCAGGCGGCTTCGACTATGC
GAGGCGTTGCCAGCCTTTTCTCCCCCGGGCCCCAGCAGAAAATCCAACTTGTCA

>760_S30_L001_R1_001.fastq_332_2k_5
CCCCGACGACCACGATGGTCGCAGCGTACCTCATGCGCATCCCTGAAGTTGTTCTGGACATCATCACTGG
AGCGCACTGGGGCGTAATGTTCGGCCTGGCCTACTTCTCTATGCAGGGAGCGTGGGCCAAGGTCGTCGTC
ATCCTCCTATTAGTTGCGGGGGTGGACGCCGAAACGCGCTTCGTGGCCGGTCAGGCGGCTTCGACTATGC
GAGGCGTTGCCAGCCTTTTCTCCCCCGGGCCCCAGCAGAAAATCCAACTTGTCA

>760_S30_L001_R1_001.fastq_333_2k_5
CCCCAACGACCACGATGGTCGTAGCGTACCTCATGCGCATCCCTGAAGTTGTTCTGGACATCATCACTGG
AGCGCACTGGGGCGTAATGTTCGGCCTGGCCTACTTCTCTATGCAGGGAGCGTGGGCCAAGGTCGTCGTC
ATCCTCCTATTAGTTGCGGGGGTGGACGCCGAAACGCGCTTCGTGGCCGGTCAGGCGGCTTCGACTATGC
GAGGCGTTGCCAGCCTTTTCTCCCCCGGGCCCCAGCAGAAAATCCAACTTGTCA

>760_S30_L001_R1_001.fastq_334_2k_5
CCCCGACGGCCACGATGGTCGTAGCGTACCTCATGCGCATCCCTGAAGTTGTTCTGGACATCATCACTGG
AGCGCACTGGGGCGTAATGTTCGGCCTGGCCTACTTCTCTATGCAGGGAGCGTGGGCCAAGGTCGTCGTC
ATCCTCCTATTAGTTGCGGGGGTGGACGCCGAAACGCGCTTCGTGGCCGGTCAGGCGGCTTCGACTATGC
GAGGCGTTGCCAGCCTTTTCTCCCCCGGGCCCCAACAGAAAATCCAACTTGTCA

>760_S30_L001_R1_001.fastq_335_2k_5
CCCTGACGGCCACGATGGTCGTAGCGTACCTCATGCGCATCCCTGAAGTTGTTCTGGACATCATCACTGG
AGCGCACTGGGGCGTAATGTTCGGCCTGGCCTACTTCTCTATGCAGGGAGCGTGGGCCAAGGTCGTCGTC
ATCCTCCTATTAGTTGCGGGGGTGGACGCCGAAACGCGCTTCGTGGCCGGTCAGGCGGCTTCGACTATGC
GAGGCGTTGCCAGCCTTTTCTCCCCCGGGCCCCAGCAGAAAATCCAACTTGTCA

>760_S30_L001_R1_001.fastq_336_2k_5
CCCCGACGACCACGATGGTCGTAGCGTACCTCATACGCATCCCTGAAGTTGTTCTGGACATCATCACTGG
AGCGCACTGGGGCGTAATGTTCGGCCTGGCCTACTTCTCTATGCAGGGAGCGTGGGCCAAGGTCGTCGTC
ATCCTCCTATTAGTTGCGGGGGTGGACGCCGAAACGCGCTTCGTGGCCGGTCAGGCGGCTTCGACTATGC
GAGGCGTTGCCAGCCTTTTCTCCCCCGGGCCCCAGCAGAAAATCCAACTTGTCA

>760_S30_L001_R1_001.fastq_337_2k_5
CCCCGACGACCACGATGGTCGTAGCGTACCTCATGCGCATCCCTGAAGTTGTTCTGGACATCATCACTGG
AGCGCACTGGGGCGTAATGTCCGGCCTGGCCTACTTCTCTATGCAGGGAGCGTGGGCCAAGGTCGTCGTC
ATCCTCCTATTAGTTGCGGGGGTGGACGCCGAAACGCGCTTCGTGGCCGGTCAGGCGGCTTCGACTATGC
GAGGCGTTGCCAGCCTTTTCTCCCCCGGGCCCCAGCAGAAAATCCAACTTGTCA

>760_S30_L001_R1_001.fastq_338_2k_5
CCCCGACGGCCACGATGGTCGTAGCGTACCTCATGCGCATCCCTGAAGTTGTTCTGGACATCATCACTGG
AGCGCACTGGGGCGTAATGTTCGGCCTGGCCTACTTCTCTATGCAGGGAGCGTGGGCCAAAGTCGTCGTC
ATCCTCCTATTAGTTGCGGGGGTGGACGCCGAAACGCGCTTCGTGGCCGGTCAGGCGGCTTCGACTATGC
GAGGCGTTGCCAGCCTTTTCTCCCCCGGGCCCCAGCAGAAAATCCAACTTGTCA

>760_S30_L001_R1_001.fastq_339_2k_5
CCCCGACGGCCACGATGGTCGTAGCGTACCTCATGCGCATCCCTGAAGTTGTTCTGGACATCATCACTGG
AGCGCACTGGGGCGTAATGTTCGGCCTGGCCTACTTCTCTATGCAGGGAGCGTGGGCCAAGGTCGTCGTC
ATCCTCCTATTAGTTGCGGGAGTGGACGCCGAAACGCGCTTCGTGGCCGGTCAGGCGGCTTCGACTATGC
GAGGCGTTGCCAGCCTTTTCTCCCCCGGGCCCCAGCAGAAAATCCAACTTGTCA

>760_S30_L001_R1_001.fastq_340_2k_5
CCCCGACGGCCACGATGGTCGTAGCGTACCTCATGCGCATCCCTGAAGTTGTTCTGGACATCATCACTGG
AGCGCACTGGGGCGTAATGTTCGGCCTGGCCTACTTCTCTATGCAGGGAGCGTGGGCCAAGGTCGTCGTC
ATCCTCCTATTAGTTGCGGGGGTGGACGCCGAAACGCGCTTCGTGGCCGGTCAGGCGGCTTCGACTATGC
GAGGCGTTGCCAGCCTTTTCTCCCCCGGGCCTCAGCAGAAAATCCAACTTGTCA

>760_S30_L001_R1_001.fastq_341_2k_5
CCCCGACGGCCACGATGGTCGTAGCGTACCTCATGCGCATCCCTGAAGTTGTTCTGGACATCATCACTGG
AGCGCACTGGGGCGTAATGTTCGGCCTGGCCTACTTCTCTATGCAGGGAGCGTGGGCCAAGGTCGTCGTC
ATCCTCCTATTAGTAGCGGGGGTGGACGCCGAAACGCGCTTCGTGGCCGGTCAGGCGGCTTCGACTATGC
GAGGCGTTGCCAGCCTTTTCTCCCCCGGGCCCCAGCAGAAAATCCAACTTGTCA

>760_S30_L001_R1_001.fastq_342_2k_5
CCCCGACGACCACGATGGTCGTAGCGTACCTCATGCGCGTCCCTGAAGTTGTTCTGGACATCATCACTGG
AGCGCACTGGGGCGTAATGTTCGGCCTGGCCTACTTCTCTATGCAGGGAGCGTGGGCCAAGGTCGTCGTC
ATCCTCCTATTAGTTGCGGGGGTGGACGCCGAAACGCGCTTCGTGGCCGGCCAGGCGGCTTCGACTATGC
GAGGCGTTGCCAGCCTTTTCTCCCCCGGGCCCCAGCAGAAAATCCAACTTGTCA

>760_S30_L001_R1_001.fastq_343_2k_5
CCCCGACGACCACGATGGTCGTAGCGTACCTCATGCGCATCCCTGAAGTTGTTCTGGACATCATCACTGG
AGCGCACTGGGGCGTGATGTTCGGCCTGGCCTACTTCTCTATGCAAGGAGCGTGGGCCAAGGTCGTCGTC
ATCCTCCTATTAGTTGCGGGGGTGGACGCCGAAACGCGCTTCGTGGCCGGTCAGGCGGCTTCGACTATGC
GAGGCGTTGCCAGCCTTTTCTCCCCCGGGCCCCAGCAGAAAATCCAACTTGTCA

>760_S30_L001_R1_001.fastq_344_2k_5
CCCCGACGACCACGATGGTCGTAGCGTACCTCATGCGCATCCCTGAAGTTGTTCTGGACATCATCACTGG
AGCGCACTGGGGCGTAATGTTCGGCCTGGCCTACTTCTCTATGCAGGGAGCGTGGGCCAAGGTCGTCGTC
ATCCTCCTATTAGTTGCGGGGGTGGACGCCGAAACGCGCTTCGTGGCCGGTCAGGCGGCTTCGACTATGC
GAGGCGTTGCCAGCCTTTTCTCCCCCGGGCCCCAGCAGAAAACCCAACTTGTCA

>760_S30_L001_R1_001.fastq_345_2k_5
CCCCGACGACCACGATGGTCGTAGCGTACCTCATGCGCATCCCTGAAGTTGTTCTGGACATCATCACTGG
AGCGCACTGGGGCGTAATGTTCGGCCTGGCCTACTCCTCTATGCAGGGAGCGTGGGCCAAGGTCGTCGTC
ATCCTCCTATTAGTTGCGGGGGTGGACGCCGAAACGCGCTTCGTGGCCGGTCAGGCGGCTTCGACTATGC
GAGGCGTTGCCAGCCTTTTCTCCCCCGGGCCCCAGCAGAAAATCCAACTTGTCA

>760_S30_L001_R1_001.fastq_346_2k_5
CCCCGACGACCACGATGGTCGTAGCGTACCTCATGCGCATCCCTGAAGTTGTTCTGGACATCATCGCTGG
AGCGCACTGGGGCGTAATGTTCGGCCTGGCCTACTTCTCTATGCAGGGAGCGTGGGCCAAGGTCGTCGTC
ATCCTCCTATTAGTTGCGGGGGTGGACGCCGAAACGCGCTTCGTGGCCGGTCAGGCGGCTTCGACTATGC
GAGGCGTTGCCAGCCTTTTCTCCCCCGGGCCCCAGCAGAAAATCCAACTTGTCA

>760_S30_L001_R1_001.fastq_347_2k_5
CCCCGACGACCACGATGGTCGTAGCGTACCTCATGCGCGTCCCTGAAGTTGTTCTGGACATCATCACTGG
AGCGCACTGGGGCGTAATGTTCGGCCTGGCCTACTTCTCTATGCAGGGAGCGTGGGCCAAGGTCGTCGTC
ATCCTCCTATTAGTTGCGGGGGTGGACGCCGAAACGCGCTTCGTGGCTGGTCAGGCGGCTTCGACTATGC
GAGGCGTTGCCAGCCTTTTCTCCCCCGGGCCCCAGCAGAAAATCCAACTTGTCA

>760_S30_L001_R1_001.fastq_348_2k_5
CCCCGACGGCCACGATGGTCGTAGCGTACCTCATGCGCATCCCTGAAGTTGTTCTGGACATCATCACTGG
AGCGCACTGGGGCGTAATGTTCGGCCTGGCCTACTTCTCTATGCAGGGAGCGTGGGCCAAGGTCGTCGTC
ATCCTCCTATTAGTTGCGGGGGTGGACGCCGAAACGCGCTTCATGGCCGGTCAGGCGGCTTCGACTATGC
GAGGCGTTGCCAGCCTTTTCTCCCCCGGGCCCCAGCAGAAAATCCAACTTGTCA

>760_S30_L001_R1_001.fastq_349_2k_5
CCCCGACGGCCACGATGGTCGTAGCGTACCTCATGCGCATCCCTGAAGTTGTTCTGGACATCATCACTGG
AGCGCACTGGGGCGTAATGTTCGGCCTGGCCTACTTCTCTATGCAAGGAGCATGGGCCAAGGTCGTCGTC
ATCCTCCTATTAGTTGCGGGGGTGGACGCCGAAACGCGCTTCGTGGCCGGTCAGGCGGCTTCGACTATGC
GAGGCGTTGCCAGCCTTTTCTCCCCCGGGCCCCAGCAGAAAATCCAACTTGTCA

>760_S30_L001_R1_001.fastq_350_2k_5
CCCCGACGACCACGATGGTCGTAGCGTACCTCATGCGCATCCCTGAAGTTGTTCTGGACATCATCACTGG
AGCGCACTGGGGCGTAATGTTCGGCCTGGCCTACTTCTCTATACAGGGAGCGTGGGCCAAGGTCGTCGTC
ATCCTCCTATTAGTTGCGGGGGTGGACGCCGAAACGCGCTTCGTGGCCGGTCAGGCGGCTTCGACTATGC
GAGGCGTTGCCAGCCTTTTCTCCCCCGGGCCCCAGCAGAAAATCCAACTTGTCA

>760_S30_L001_R1_001.fastq_351_2k_5
CCCCGACGGCCACGATGGTCGTAGCGTACCTCATGCGCATCCCTGAAGTTGTTCTGGACATCATCACTGG
AGCGCACTGGGGCATAATGTTCGGCCTGGCCTACTTCTCTATGCAGGGAGCGTGGGCCAAGGTCGTCGTC
ATCCTCCTATTAGTTGCGGGGGTGGACGCCGAAACGCGCTTCGTGGCCGGTCAGGCGGCTTCGACTATGC
GAGGCGTTGCCAGCCTTTTCTCCCCCGGGCCCCAGCAGAAAATCCAACTTGTCA

>760_S30_L001_R1_001.fastq_352_2k_5
CCCCGACGGCCACGATGGTCGTAGCGTACCTCATGCGCATCCCTGAAGTTGTTCTGGACATCATCACTGG
AGCGCACTGGGGCGTAATGTTCGGTCTGGCCTACTTCTCTATGCAGGGAGCGTGGGCCAAGGTCGTCGTC
ATCCTCCTATTAGTTGCGGGGGTGGACGCCGAAACGCGCTTCGTGGCCGGTCAGGCGGCTTCGACTATGC
GAGGCGTTGCCAGCCTTTTCTCCCCCGGGCCCCAGCAGAAAATCCAACTTGTCA

>760_S30_L001_R1_001.fastq_353_2k_5
CCCCGACGACCACGACGGTCGTAGCGTACCTCATGCGCATCCCTGAAGTTGTTCTGGACATCATCACTGG
AGCGCACTGGGGCGTAATGTTCGGCCTGGCCTACTTCTCTATGCAGGGAGCGTGGGCCAAGGTCGTCGTC
ATCCTCCTATTAGTTGCGGGGGTGGACGCCGAAACGCGCTTCGTGGCCGGTCAGGCGGCTTCGACTATGC
GAGGCGTTGCCAGCCTTTTCTCCCCCGGGCCCCAGCAGAAAATCCAACTTGTCA

>760_S30_L001_R1_001.fastq_354_2k_5
CCCCGACGACCACGATGGTCGTAGCGTACCTCATGCGCATCCCTGAAGTTGTTCTGGACATCATCACTGG
AGCGCACTGGGGCGTAATGTTCGGCCTGGCCTACTTCTCTATGCAAGGAGCGTGGGCCAAGGTCGTCGTC
ATCCTCCTATTAGTTGCGGGGGTGGACGCCGAAACGCGCTTCGTGGCCGGTCAGGCAGCTTCGACTATGC
GAGGCGTTGCCAGCCTTTTCTCCCCCGGGCCCCAGCAGAAAATCCAACTTGTCA

>760_S30_L001_R1_001.fastq_355_2k_5
CCCCGACGACCACGATGGTCGTAGCGTACCTCATGCGCATCCCTGAAGTTGTTCTGGACATCATCACTGG
AGCGCACTGGGGCGTAATGTTCGGCCTGGCCTACTTCTCTATGCAGGGAGCGTGGGCCAAGGTCGTCGTC
ATCCTCCTATTAGTTGCGGGGGTGGACGCCGAAACGCGCGTCGTGGCCGGTCAGGCGGCTTCGACTATGC
GAGGCGTTGCCAGCCTTTTCTCCCCCGGGCCCCAGCAGAAAATCCAACTTGTCA

>760_S30_L001_R1_001.fastq_356_2k_5
CCCCGACGGCCACGATGGTCGTAGCGTACCTCATGCGCATCCCTGGAGTTGTTCTGGACATCATCACTGG
AGCGCACTGGGGCGTAATGTTCGGCCTGGCCTACTTCTCTATGCAGGGAGCGTGGGCCAAGGTCGTCGTC
ATCCTCCTATTAGTTGCGGGGGTGGACGCCGAAACGCGCTTCGTGGCCGGTCAGGCGGCTTCGACTATGC
GAGGCGTTGCCAGCCTTTTCTCCCCCGGGCCCCAGCAGAAAATCCAACTTGTCA

>760_S30_L001_R1_001.fastq_357_2k_5
CCCCGACGACCACGATGGTCGTAGCGTACCTCATGCGCATCCCTGAAGTTGTTCTGGACATCATCACTGG
AGCGCACTGGGGCGTAATGTTCGGCCTGGCCTACTTCTCTATGCAGGGAGCGTGGGCCAAGGTCGTCGTC
ATCCTCCTATTAGTTGCGGGGGTGGACGCCGAAACGCGCTTCGTGGCCGGTCAGGCGGCTGCGACTATGC
GAGGCGTTGCCAGCCTTTTCTCCCCCGGGCCCCAGCAGAAAATCCAACTTGTCA

>760_S30_L001_R1_001.fastq_358_2k_5
CCCCGACGACCACGATGGTCGTAGCGTACCTCGTGCGCATCCCTGAAGTTGTTCTGGACATCATCACTGG
AGCGCACTGGGGCGTAATGTTCGGCCTGGCCTACTTCTCTATGCAGGGAGCGTGGGCCAAGGTCGTCGTC
ATCCTCCTATTAGTTGCGGGGGTGGACGCCGAAACGCGCTTCGTGGCCGGTCAGGCGGCTTCGACTATGC
GAGGCGTTGCCAGCCTTTTCTCCCCCGGGCCCCAGCAGAAAATCCAACTTGTCA

>760_S30_L001_R1_001.fastq_359_2k_5
CCCCGACGACCACGATGGTCGTAGCGTACCTCATGCGCGTCCCTGAAGTTGTTCTGGACATCATCACTGG
AGCGCACTGGGGCGTAATGTTCGGCCTGGCCTACTTCTCTATGCAGGGAGCGTGGGCCAAGGTCGTCGTC
ATCCTCCTATTAGTTGCGGGGGTGGACGCCGAAACGCGCTTCGTGGCCGGTCAGGCGGCTTCGACTATGC
GAGGCGTTGCCAGCCTTTTCTCCCCCGGGCCCCAGCAGAAAATCCAACTTATCA

>760_S30_L001_R1_001.fastq_360_2k_5
CCCCGACGGCCACGATGGTCGTAGCGTACCTCATGCGCATCCCTGAAGTTGTTCTGGACATCATCACTGG
AGCGCACTGGGGCGTAATGTTCGGCCTGGCCTACTTCTCTATGCAGGGAGCGTGGGCCAAGGTCGTCGTC
ATCCTCCTATTAGTTGCGGGGGTGGACGCCGAAACGCGCTTCGTGGCCGGTCAGGCGGCTTTGACTATGC
GAGGCGTTGCCAGCCTTTTCTCCCCCGGGCCCCAGCAGAAAATCCAACTTGTCA

>760_S30_L001_R1_001.fastq_361_2k_5
CCCCGACGGCCACGATGGTCGTAGCGTACCTCATGCGCATCCCTGAAGTTGTTCTGGACATCATCACTGG
AGCGCACTGGGGCGTGATGTTCGGCCTGGCCTACTTCTCTATGCAAGGAGCGTGGGCCAAGGTCGTCGTC
ATCCTCCTATTAGTTGCGGGGGTGGACGCCGAAACGCGCTTCGTGGCCGGTCAGGCGGCTTCGACTATGC
GAGGCGTTGCCAGCCTTTTCTCCCCCGGGCCCCAGCAGAAAATCCAACTTGTCA

>760_S30_L001_R1_001.fastq_362_2k_5
CCCCGACGACCACGATGGTCGTAGCGTACCTCATGCGCATCCCTGAAGTTGTTCCGGACATCATCACTGG
AGCGCACTGGGGCGTAATGTTCGGCCTGGCCTACTTCTCTATGCAGGGAGCGTGGGCCAAGGTCGTCGTC
ATCCTCCTATTAGTTGCGGGGGTGGACGCCGAAACGCGCTTCGTGGCCGGTCAGGCGGCTTCGACTATGC
GAGGCGTTGCCAGCCTTTTCTCCCCCGGGCCCCAGCAGAAAATCCAACTTGTCA

>760_S30_L001_R1_001.fastq_364_2k_5
CCCCGACGACCACGATGGTCGTAGCGTACCTCATGCGCATCCCTGAAGTTGTTCTGGACATCATCACTGG
AGCGCACTGGGGCGTAATGTTCGGCCTGGCCTACTTCTCTATGCAGGGAGCGTGGGCCAAGGTCGTCGTC
ATCCTCCTATTAGTTGCGGGGGTGGACGCCGCAACGCGCTTCGTGGCCGGTCAGGCGGCTTCGACTATGC
GAGGCGTTGCCAGCCTTTTCTCCCCCGGGCCCCAGCAGAAAATCCAACTTGTCA

>760_S30_L001_R1_001.fastq_365_2k_5
CCCCGACGACCACGATGGTCGTAGCGTACCTCTTGCGCATCCCTGAAGTTGTTCTGGACATCATCACTGG
AGCGCACTGGGGCGTAATGTTCGGCCTGGCCTACTTCTCTATGCAGGGAGCGTGGGCCAAGGTCGTCGTC
ATCCTCCTATTAGTTGCGGGGGTGGACGCCGAAACGCGCTTCGTGGCCGGTCAGGCGGCTTCGACTATGC
GAGGCGTTGCCAGCCTTTTCTCCCCCGGGCCCCAGCAGAAAATCCAACTTGTCA

>760_S30_L001_R1_001.fastq_366_2k_5
CCCCGACGACCACGATGGTCGTAGCGTACCTCATGCGCATCCCTGAAGTTGTTCTGGACATCATCACTGG
AGCGCACTGGGGCGTAATGTTCGGCCTGGCCTACTTCTCTATGCAGGGCGCGTGGGCCAAGGTCGTCGTC
ATCCTCCTATTAGTTGCGGGGGTGGACGCCGAAACGCGCTTCGTGGCCGGTCAGGCGGCTTCGACTATGC
GAGGCGTTGCCAGCCTTTTCTCCCCCGGGCCCCAGCAGAAAATCCAACTTGTCA

>760_S30_L001_R1_001.fastq_367_2k_5
CCCCGACGACCACGATGGTCGTAGCGTACCTCATGCGCATCCCTGAAGTTGTTCTGGACATCATCACTGG
AGCGCACTGGGGCGTAATGTTCGGCCCGGCCTACTTCTCTATGCAGGGAGCGTGGGCCAAGGTCGTCGTC
ATCCTCCTATTAGTTGCGGGGGTGGACGCCGAAACGCGCTTCGTGGCCGGTCAGGCGGCTTCGACTATGC
GAGGCGTTGCCAGCCTTTTCTCCCCCGGGCCCCAGCAGAAAATCCAACTTGTCA

>760_S30_L001_R1_001.fastq_368_2k_5
CCCCGACGGCCACGATGGTCGTAGCGTACCTCATGCGCATCCCTGAAGTTGTTCTGGACATCATCACTGG
AGCGCACTGGGGCGTAATGTTCGGCCTGGCCTACTTCTCTATGCAGGGAGCGTGGGCCAAGGTCGTCGTC
ATCCTTCTATTAGTTGCGGGGGTGGACGCCGAAACGCGCTTCGTGGCCGGTCAGGCGGCTTCGACTATGC
GAGGCGTTGCCAGCCTTTTCTCCCCCGGGCCCCAGCAGAAAATCCAACTTGTCA

>760_S30_L001_R1_001.fastq_369_2k_5
CCCCGACGGCCACGATGGTCGTAGCGTACCTCATGCGCATCCCTGAAGTTGTTCTAGACATCATCACTGG
AGCGCACTGGGGCGTAATGTTCGGCCTGGCCTACTTCTCTATGCAGGGAGCGTGGGCCAAGGTCGTCGTC
ATCCTCCTATTAGTTGCGGGGGTGGACGCCGAAACGCGCTTCGTGGCCGGTCAGGCGGCTTCGACTATGC
GAGGCGTTGCCAGCCTTTTCTCCCCCGGGCCCCAGCAGAAAATCCAACTTGTCA

>760_S30_L001_R1_001.fastq_370_2k_5
CCCCGACGACCACGATGGTCGTAGCGTACCTCATGCGCATCCCTGAAGTTGTTCTGGACATCATCACTGG
AGCGCACTGGGGCGTAATGTTCGGCCTGGCCTACTTCTCTATGCAAGGAGCGTGGGCCAAGGTCGTCGTC
ATCCTCCTATTAGTTGCGGGGGTGGACGCCGAAACGCGCTTCGTGGCCGGTCAGGCGGCTTCGACTATGC
GAGGCGTTGCCAGCCTCTTCTCCCCCGGGCCCCAGCAGAAAATCCAACTTGTCA

>760_S30_L001_R1_001.fastq_371_2k_5
CCCCGACGGCCACGATGGTCGTAGCGTACCTCATGCGCATCCCTGAAGTTGTTCTGGACATCATCACTGG
AGCGCACTGGGGCGTAATGTTCGGCCTGGCCTACTTCTCTATGCAGGGAGCGTGGGCCAAGGTCGTCGTC
ATCCTCCTATTAGTTGCGGGGGTGGACGCCGAAACGCGCTTCGTGGCCGGTCAGGCGGCTTCGACTATGC
GAGGCGTTGCCAGCCTTTTCTCCCCCGAGCCCCAGCAGAAAATCCAACTTGTCA

>760_S30_L001_R1_001.fastq_372_2k_5
CCCCGACGACCACGATGGTCGTAGCGTACCTCACGCGCATCCCTGAAGTTGTTCTGGACATCATCACTGG
AGCGCACTGGGGCGTAATGTTCGGCCTGGCCTACTTCTCTATGCAGGGAGCGTGGGCCAAGGTCGTCGTC
ATCCTCCTATTAGTTGCGGGGGTGGACGCCGAAACGCGCTTCGTGGCCGGTCAGGCGGCTTCGACTATGC
GAGGCGTTGCCAGCCTTTTCTCCCCCGGGCCCCAGCAGAAAATCCAACTTGTCA

>760_S30_L001_R1_001.fastq_373_2k_5
CCCCGACGGCCACGATGGTCGTAGCGTACCTCATGCGCATCCCTGAAGTTGTTCTGGACATCATCACTGG
AGCGCACTGGGGCGTAATGTTCGGCCTGGCCTACTTCTCTATGCAGGGAGCGTGGGCCGAGGTCGTCGTC
ATCCTCCTATTAGTTGCGGGGGTGGACGCCGAAACGCGCTTCGTGGCCGGTCAGGCGGCTTCGACTATGC
GAGGCGTTGCCAGCCTTTTCTCCCCCGGGCCCCAGCAGAAAATCCAACTTGTCA

>760_S30_L001_R1_001.fastq_374_2k_5
CCCCGACGGCCACGATGGTCGTAGCGTACCTCATGCGCATCCCTGAAGTTGTTCTGGACATCATCACTGG
AGCGCACTGGGGCGTAATGTTCGGCCTGGCCTACTTCTCTATGCAGGGAGCGTGGGCCAAGGTCGTCGTC
ATTCTCCTATTAGTTGCGGGGGTGGACGCCGAAACGCGCTTCGTGGCCGGTCAGGCGGCTTCGACTATGC
GAGGCGTTGCCAGCCTTTTCTCCCCCGGGCCCCAGCAGAAAATCCAACTTGTCA

>760_S30_L001_R1_001.fastq_375_2k_5
CCCCGACGGCCACGATGGTCGTAGCGTACCTCATGCGCATCCCTGAAGTTGTTCTGGACATCATCACTGG
AGCGCACTGGGGCGTAATGTTCGGCCTGGCCTACTTCTCTATGCAGGGAGCGTGGGCCAAGGTCGTCGTC
ATCCTCCTATTAGTTGCGGGGGTGGACGCCGAAACGCGCTTCGTGGCCGGTCAGGCGGCTTCGACTATGC
GAGGCGTTGCCAGCCTTTTCTCCCCCAGGCCCCAGCAGAAAATCCAACTTGTCA

>760_S30_L001_R1_001.fastq_376_2k_5
CCCCGACGGCCACGATGGTCGTAGCGTACCTCATGCGCATCCCTGAAGTTGTTCTGGACATCATCACTGG
AGCGCACTGGGGCGTAATGTTCGGCCTGGCCTACTTCTCTATGCAGGGAGCGTGGGCCAAGGTCGTCGTC
ATCCTCCTATTAGTTGCGGGGGTGGACGCCGAAACGCGCTTCGTGGCGGGTCAGGCGGCTTCGACTATGC
GAGGCGTTGCCAGCCTTTTCTCCCCCGGGCCCCAGCAGAAAATCCAACTTGTCA

>760_S30_L001_R1_001.fastq_377_2k_5
CCCCGACGGCCACGATGGTCGTAGCGTACCTCATGCGCATCCCTGAAGTTGTTCTGGACATCATCACTGG
AGCGCACTGGGGCGTAATGTTCGGCCTGGCCTACTTCTCTATACAGGGAGCGTGGGCCAAGGTCGTCGTC
ATCCTCCTATTAGTTGCGGGGGTGGACGCCGAAACGCGCTTCGTGGCCGGTCAGGCGGCTTCGACTATGC
GAGGCGTTGCCAGCCTTTTCTCCCCCGGGCCCCAGCAGAAAATCCAACTTGTCA

>760_S30_L001_R1_001.fastq_378_2k_5
CCCCGACGACCACGATGGCCGTAGCGTACCTCATGCGCATCCCTGAAGTTGTTCTGGACATCATCACTGG
AGCGCACTGGGGCGTAATGTTCGGCCTGGCCTACTTCTCTATGCAAGGAGCGTGGGCCAAGGTCGTCGTC
ATCCTCCTATTAGTTGCGGGGGTGGACGCCGAAACGCGCTTCGTGGCCGGTCAGGCGGCTTCGACTATGC
GAGGCGTTGCCAGCCTTTTCTCCCCCGGGCCCCAGCAGAAAATCCAACTTGTCA

>760_S30_L001_R1_001.fastq_379_2k_5
CCCCGACGGCCACGATGGTCGTAGCGTACCTCATGCGCATCCCTGAAGTTGTTCTGGACATCATCACTGG
AGCGCGCTGGGGCGTAATGTTCGGCCTGGCCTACTTCTCTATGCAGGGAGCGTGGGCCAAGGTCGTCGTC
ATCCTCCTATTAGTTGCGGGGGTGGACGCCGAAACGCGCTTCGTGGCCGGTCAGGCGGCTTCGACTATGC
GAGGCGTTGCCAGCCTTTTCTCCCCCGGGCCCCAGCAGAAAATCCAACTTGTCA

>760_S30_L001_R1_001.fastq_380_2k_5
CCCCGACGACCACGATGGTCGTAGCGTACCTCATGCGCATCCCTGAAGTTGTTCTGGACATCATCACTGG
AGCGCACTGGGGCGTAATGTTCGGCCTGGCCTACTTCTCTATGCAGGGAGCGTGGGCCAAGGTCGTCGTC
ATCCTCCTATTAGTTGCGGGGGTGGACGCCGAAACGCGCTTCGTGGCCGGTCAGGCGGCTTCGACTATGC
GAGGCGCTGCCAGCCTTTTCTCCCCCGGGCCCCAGCAGAAAATCCAACTTGTCA

>760_S30_L001_R1_001.fastq_381_2k_5
CCCCGACGACCACGATGGTCGTAGCGTACCTCATGCGCATCCCTGAAGTTGTTCTGGACATCATCACTGG
AGCGCACTGGGGCGTAATGTTCGGCCTGGCCTACTTCTCCATGCAGGGAGCGTGGGCCAAGGTCGTCGTC
ATCCTCCTATTAGTTGCGGGGGTGGACGCCGAAACACGCTTCGTGGCCGGTCAGGCGGCTTCGACTATGC
GAGGCGTTGCCAGCCTTTTCTCCCCCGGGCCCCAGCAGAAAATCCAACTTGTCA

>760_S30_L001_R1_001.fastq_382_2k_5
CCCCGACGGCCACGATGGTCGTAGCGTACCTCATGCGCATCCCTGAAGTTGTTCTGGACATCATCACTGG
AGCGCACTGGGGCGTAATGTTCGGCCTGGCCTACTTCTCTATGCAGGGAGCGTGGGCCAAGGTCGTCGTC
ATCCTCCTATTAGTTGCGGGGGTGGACGCCGAAACGCGCTTCGTGGCCGGCCAGGCGGCTTCGACTATGC
GAGGCGTTGCCAGCCTTTTTTCCCCCGGGCCCCAGCAGAAAATCCAACTTGTCA

>760_S30_L001_R1_001.fastq_383_2k_5
CCCCGACGGCCACGATGGTCGTAGCGTACCTCATGCGCATCCCTGAAGTTGTTCTGGACATCATCACTGG
AGCGCACTGGGGCGTAATGTTCGGCCTGGCCTGCTTCTCTATGCAGGGAGCGTGGGCCAAGGTCGTCGTC
ATCCTCCTATTAGTTGCGGGGGTGGACGCCGAAACGCGCTTCGTGGCCGGTCAGGCGGCTTCGACTATGC
GAGGCGTTGCCAGCCTTTTCTCCCCCGGGCCCCAGCAGAAAATCCAACTTGTCA

>760_S30_L001_R1_001.fastq_384_2k_5
CCCCGACGGCCACGATGGTCGTAGCGTACCTCATGCGCATCCCTGAAGTTGTTCTGGACATCATCACTGG
AGCGCACTGGGGCGTAATGTTCGGCCTGGCCTACTTCTCTATGCAGGGAGCGTGGGCCAAGGTCGTCGTC
ATCCTCCTATTAGTTGCGGGGGTGGACGCCGAAACGCGCTTCGTGGCCGGTCAGGCGGCTTCGACTATGC
GAGGCGTTGCCAGCCTTTTCTCCCCCGGGCCCCAGCAGAAAATCCGACTTGTCA

>760_S30_L001_R1_001.fastq_385_2k_5
CCCCGACGGCCACGATGGTCATAGCGTACCTCATGCGCATCCCTGAAGTTGTTCTGGACATCATCACTGG
AGCGCACTGGGGCGTAATGTTCGGCCTGGCCTACTTCTCTATGCAGGGAGCGTGGGCCAAGGTCGTCGTC
ATCCTCCTATTAGTTGCGGGGGTGGACGCCGAAACGCGCTTCGTGGCCGGTCAGGCGGCTTCGACTATGC
GAGGCGTTGCCAGCCTTTTCTCCCCCGGGCCCCAGCAGAAAATCCAACTTGTCA

>760_S30_L001_R1_001.fastq_386_2k_5
CCCCGACGGCCACGATGGTCGTAGCGTACCTCATGCGCATCCCTGAAGTTGTTCTGGACATCATCACTGG
AGCGCACTGGGGCGTAATGTTCGGCCTGGCCTACTTCTCTATGCAGGGAGCGTGGGCCAAGATCGTCGTC
ATCCTCCTATTAGTTGCGGGGGTGGACGCCGAAACGCGCTTCGTGGCCGGTCAGGCGGCTTCGACTATGC
GAGGCGTTGCCAGCCTTTTCTCCCCCGGGCCCCAGCAGAAAATCCAACTTGTCA

>760_S30_L001_R1_001.fastq_387_2k_5
CCCCGACGACCACGATGGTCGTAGCGTACCTCATGCGCATCCCTGAAGTTGTTCTGGACATCATCACTGG
AGCGCACTGGGGCGTAATGTTCGGCCTGGCCTACTTCTCTATGCAGGGAGCGTGGGCCAAGGTCGTCGTC
ATCCTCCTATTAGTTGCGGGGGTGGACGCCGAAACGCGCTTCGTGGCCGGTCAGGCGGCTTCGACTATGC
GTGGCGTTGCCAGCCTTTTCTCCCCCGGGCCCCAGCAGAAAATCCAACTTGTCA

>760_S30_L001_R1_001.fastq_388_2k_5
CCCCGACGGCCACGATGGTCGTAGCGTACCTCATGCGCATCCCTGAAGTTGTTCTGGACATCATCACTGG
AGCGCACTGGGGCGTAATGTTCGGCCCGGCCTACTTCTCTATGCAGGGAGCGTGGGCCAAGGTCGTCGTC
ATCCTCCTATTAGTTGCGGGGGTGGACGCCGAAACGCGCTTCGTGGCCGGTCAGGCGGCTTCGACTATGC
GAGGCGTTGCCAGCCTTTTCTCCCCCGGGCCCCAGCAGAAAATCCAACTTGTCA

>760_S30_L001_R1_001.fastq_389_2k_5
CCCCGACGACCACGATGGTCGTAGTGTACCTCATGCGCATCCCTGAAGTTGTTCTGGACATCATCACTGG
AGCGCACTGGGGCGTAATGTTCGGCCTGGCCTACTTCTCTATGCAGGGAGCGTGGGCCAAGGTCGTCGTC
ATCCTCCTATTAGTTGCGGGGGTGGACGCCGAAACGCGCTTCGTGGCCGGTCAGGCGGCTTCGACTATGC
GAGGCGTTGCCAGCCTTTTCTCCCCCGGGCCCCAGCAGAAAATCCAACTTGTCA

>760_S30_L001_R1_001.fastq_390_2k_5
CCCCGACGACCACGATGGTCGTAGCGTACCTCATGCGCATCCCTGAAGTTGTTCTGGACATCATCACTGG
AGCGCACTGGGGCGTAATGTTCGGCCTGGCCTACTTCTCTATGCAGGGAGCGTGGGCCAAGGTCGTCGTC
ATCCTCCTATTAGTTGCGGGGGTGGACGCCGAAACGCGCTTCGTGGCCGGTCAGGCGGCTTCGATTATGC
GAGGCGTTGCCAGCCTTTTCTCCCCCGGGCCCCAGCAGAAAATCCAACTTGTCA

>760_S30_L001_R1_001.fastq_391_2k_5
CCCCGACGACCACGATGGTCGTAGCGTACCTCATGCGCATCCCTGAAGTTGTTCTGGACATCATCACTGG
AGCGCACTGGGGCGTAATGTTCGGTCTGGCCTACTTCTCTATGCAGGGAGCGTGGGCCAAGGTCGTCGTC
ATCCTCCTATTAGTTGCGGGGGTGGACGCCGAAACGCGCTTCGTGGCCGGTCAGGCGGCTTCGACTATGC
GAGGCGTTGCCAGCCTTTTCTCCCCCGGGCCCCAGCAGAAAATCCAACTTGTCA

>760_S30_L001_R1_001.fastq_392_2k_5
CCCCGACGACCACGATGGTCGTAGCGTACCTCATGCGCATCCCTGAAGTTGTTCTGGACATCACCACTGG
AGCGCACTGGGGCGTAATGTTCGGCCTGGCCTACTTCTCTATGCAGGGAGCGTGGGCCAAGGTCGTCGTC
ATCCTCCTATTAGTTGCGGGGGTGGACGCCGAAACGCGCTTCGTGGCCGGTCAGGCGGCTTCGACTATGC
GAGGCGTTGCCAGCCTTTTCTCCCCCGGGCCCCAGCAGAAAATCCAACTTGTCA

>760_S30_L001_R1_001.fastq_393_2k_5
CCCCGACGGCCACGATGGTCGTAGCGTACCTCATGCGCATCCCTGAAGTTGTTCTGGACATCATCACTGG
AGCGCACTGGGGCGTAATGTTCGGCCTGGCCTACTTCTCTATGCAGGGAGCGTGGGCCAAGGTCGTCGTC
ATCCTCCTATTAGTTGCGGGGGTGGACGCCGAAACGCGCTTCGTGGCCGGTCAGGCGGCTTCGACTATGC
GAGGCGTTGCCAGCTTTTTCTCCCCCGGGCCCCAGCAGAAAATCCAACTTGTCA

>760_S30_L001_R1_001.fastq_394_2k_5
CCCCGACGACCACGATGGTCGTAGCGTACCTCATGCGCATCCCTGAAGTTGTTCTGGACATCATCACTGG
AGCGCACTGGGGCGTAATGTTCGGCCTGGCCTACTTCTCTATGCAGGGAGCGTGGGCCAAGGTCGTCGTC
ATCCTCCTATTAGTTGCGGGGGTGGACGCCGAAACGCGCTTCGTGGCCGGTCAGGCGGCTTCGACTATGC
GAGGCGTTGCCAGCCTTCTCTCCCCCGGGCCCCAGCAGAAAATCCAACTTGTCA

>760_S30_L001_R1_001.fastq_395_2k_5
CCCCGACGACCACGATGGTCGTAGCGTACCTCATGCGCATCCCTGAAGTTGTTCTGGACATCATCACTGG
AGCGCACTGGGGCGCAATGTTCGGCCTGGCCTACTTCTCTATGCAGGGAGCGTGGGCCAAGGTCGTCGTC
ATCCTCCTATTAGTTGCGGGGGTGGACGCCGAAACGCGCTTCGTGGCCGGTCAGGCGGCTTCGACTATGC
GAGGCGTTGCCAGCCTTTTCTCCCCCGGGCCCCAGCAGAAAATCCAACTTGTCA

>760_S30_L001_R1_001.fastq_396_2k_5
CCCCGACGACCACGATGGTCGTAGCGTACCTCATGCGCATCCCTGAAGTTGTTCTGGACATCATCACTGG
AGCGCACTGGGGCGTAATGTTCGGCCTGGCCTACTTCTCTATGCAGGGAGCGTGGGCCAAGGTCGTCGTC
ATCCTCCTATTAGTTGCGGGGGTGGACGCCGAAACGCGCTTCGTGGCCGGGCAGGCGGCTTCGACTATGC
GAGGCGTTGCCAGCCTTTTCTCCCCCGGGCCCCAGCAGAAAATCCAACTTGTCA

>760_S30_L001_R1_001.fastq_397_2k_5
CCCCGACGGCCACGATGGTCGTAGCGTACCTCATGCGCATCCCTGAAGTTGTTCTGGACATCATCACTGG
AGTGCACTGGGGCGTAATGTTCGGCCTGGCCTACTTCTCTATGCAGGGAGCGTGGGCCAAGGTCGTCGTC
ATCCTCCTATTAGTTGCGGGGGTGGACGCCGAAACGCGCTTCGTGGCCGGTCAGGCGGCTTCGACTATGC
GAGGCGTTGCCAGCCTTTTCTCCCCCGGGCCCCAGCAGAAAATCCAACTTGTCA

>760_S30_L001_R1_001.fastq_398_2k_5
CCCCGACGGCCACGATGGTCGTAGCGTACCTCATGCGCATCCCTGAAGTTGTTCTGGACATCATCACTGG
AGCGCACTGGGGCGTAATGTTCGGCCTGGCCTACTTCTCTATGCAGGGAGCGTGGGCCAAGGTCGTCGTC
ATCCTCCTATTAGTTGCGGAGGTGGACGCCGAAACGCGCTTCGTGGCCGGTCAGGCGGCTTCGACTATGC
GAGGCGTTGCCAGCCTTTTCTCCCCCGGGCCCCAGCAGAAAATCCAACTTGTCA

>760_S30_L001_R1_001.fastq_399_2k_5
CCCCGACGACCACGATGGTCGTAGCGTACCTCATGCGCGTCCCTGAAGTTGTTCTGGACATCATCACTGG
AGCGCACTGGGGCGTGATGTTCGGCCTGGCCTACTTCTCTATGCAGGGAGCGTGGGCCAAGGTCGTCGTC
ATCCTCCTATTAGTTGCGGGGGTGGACGCCGAAACGCGCTTCGTGGCCGGTCAGGCGGCTTCGACTATGC
GAGGCGTTGCCAGCCTTTTCTCCCCCGGGCCCCAGCAGAAAATCCAACTTGTCA

>760_S30_L001_R1_001.fastq_400_2k_5
CCCCGACGGCCACGATGGTCGTAGCGTACCTCATGCGCATCCCTGAAGTTGTTCTGGACATCATCACTGG
AGCGCACTGGGGCGTCATGTTCGGCCTGGCCTACTTCTCTATGCAGGGAGCGTGGGCCAAGGTCGTCGTC
ATCCTCCTATTAGTTGCGGGGGTGGACGCCGAAACGCGCTTCGTGGCCGGTCAGGCGGCTTCGACTATGC
GAGGCGTTGCCAGCCTTTTCTCCCCCGGGCCCCAGCAGAAAATCCAACTTGTCA

>760_S30_L001_R1_001.fastq_401_2k_5
CCCCGACGGCCACGATGGTCGTAGCGTACCTCATGCGCATCCCTGAAGTTGTTCTGGACATCATCACTGG
AGCGCACTGGGGCGTAATGTTCGGCCTGGCCTACTTCTCTATGCAGGGAGCGTGGGCCAAGGTCGTCGTC
ATCCTCCTATTAGTTGCGGGGGTGGACGCCGAAACGCGCTTCGTGGCCGGTCAGGCGGCTTCGACTATGC
GAGGCATTGCCAGCCTTTTCTCCCCCGGGCCCCAGCAGAAAATCCAACTTGTCA

>760_S30_L001_R1_001.fastq_402_2k_5
CCCCGACGACCACGATGGTCGTAGCGTACCTCATGCGCATCCCTGAAGTTGTTCTGGACATCATCACTGG
AGCGCACTGGGGCGTAATGTTCGGCCTGGCCTACTTCTCTATGCAAGGAGCGTGGGCCAAGGTCGTCGTC
ATCCTCCTATTAGTTGCGGGGGTGGACGCCGAAACGCGCTTCGTGGCCGGTCAGGCGGCTTCGACTATGC
GAGGCGTTGCCAGCCTTTTCTCCCCCGGGCCCCAGCAGAAGATCCAACTTGTCA
