# Supplementary material for: HCV transmission in high-risk communities in Bulgaria
Source: PLoS One. 2019 Mar 5;14(3):e0212350. doi: 10.1371/journal.pone.0212350 (PMC6400337; doi:10.1371/journal.pone.0212350)
Supplement: S1 File — (ZIP) [file pone.0212350.s002.zip › 786_S40_L001_R1_001.fastq_2k_freq5.fas]

>786_S40_L001_R1_001.fastq_1_2k_5839
CCCCGACGACCACGATGGTCGTAGCGTACCTCATGCGCATCCCTGAAGTTGTTCTGGACATCATCACTGG
AGCGCACTGGGGCGTAATGTTCGGCCTGGCCTACTTCTCTATGCAGGGAGCGTGGGCCAAGGTCGTCGTC
ATCCTCCTATTAGTTGCGGGGGTGGACGCCCAAACGTTCACCGTGGGCGGTAAGGTGGCTGCGACTATCC
AAGGCTTTACCGGCCTTTTCTCCGCCGGGCCCCAACAGAACATCCAACTTGTCA

>786_S40_L001_R1_001.fastq_2_2k_567
CCCCGACGACCACGATGGTCGTAGCGTACCTCATGCGCATCCCTGAAGTTGTTCTGGACATCATCACTGG
AGCGCACTGGGGCGTAATGTTCGGCCTGGCCTACTTCTCTATGCAGGGAGCGTGGGCTAAGGTCGTCGTC
ATCCTCCTATTAGTTGCGGGGGTGGACGCCCAAACGTACACCGTGGGCGGTAAGGTGGCTGCGACTATCC
AAGGCTTTGCCAGCATTTTCTCCTCCGGGCCCCAACAAAACATCCAACTTGTCA

>786_S40_L001_R1_001.fastq_3_2k_169
CCCCGACGACCACGATGGTCGTAGCGTACCTCATGCGCATCCCTGAAGTTGTTCTGGACATCATCACTGG
AGCGCACTGGGGCGTAATGTTCGGCCTGGCCTACTTCTCTATGCAGGGAGCGTGGGCCAAGGTCGTCGTC
ATCCTCCTATTAGTTGCGGGGGTGGACGCCCAAACGTACACCGTGGGCGGTAAGGTGGCTGCGACTATCC
AAGGCTTTACCGGCCTTTTCTCCGCCGGGCCCCAACAAAACATCCAACTTGTCA

>786_S40_L001_R1_001.fastq_4_2k_133
CCCCGACGACCACGATGGTCGTAGCGTACCTCATGCGCATCCCTGAAGTTGTTCTGGACATCATCACTGG
AGCGCACTGGGGCGTAATGTTCGGCCTGGCCTACTTCTCTATGCAGGGAGCGTGGGCCAAGGTCGTCGTC
ATCCTCCTATTAGTTGCGGGGGTGGACGCCCAAACGTACACCGTGGGCGGTAAGGTGGCTGCGACTATCC
AAGGCTTTGCCAGCTTTTTCTCCTCCGGGCCCCAACAAAACATCCAACTTGTCA

>786_S40_L001_R1_001.fastq_5_2k_122
CCCCGACGACCACGATGGTCGTAGCGTACCTCATGCGCATCCCTGAAGTTGTTCTGGACATCATCACTGG
AGCGCATTGGGGCGTAATGTTCGGCCTGGCCTACTTCTCTATGCAGGGAGCGTGGGCCAAGGTCGTCGTC
ATCCTCCTATTAGTTGCGGGGGTGGACGCCCAAACGTACACCGTGGGCGGTAAGGTGGCTGCGACTATCC
AAGGCTTTACCGGCCTTTTCGCCCCCGGGCCCCAACAAAACATCCAACTTGTCA

>786_S40_L001_R1_001.fastq_6_2k_122
CCCCGACGACCACGATGGTCGTAGCGTACCTCATGCGCATCCCTGAAGTTGTTCTGGACATCATCACTGG
AGCGCACTGGGGCGTAATGTTCGGCCTGGCCTACTTCTCTATGCAGGGAGCGTGGGCCAAGGTCGTCGTC
ATCCTCCTATTAGTTGCGGGGGTGGACGCCCAAACGTACACCGTGGGCGGTAAGGTGGCTGCGACTATCC
AAGGCTTTGCCAGCATTTTCTCCTCCGGGCCCCAACAAAACATCCAACTTGTCA

>786_S40_L001_R1_001.fastq_7_2k_114
CCCCGACGACCACGATGGTCGTAGCGTACCTCATGCGCATCCCTGAAGTTGTTCTGGACATCATCACTGG
AGCGCACTGGGGCGTAATGTTCGGCCTGGCCTACTTCTCTATGCAGGGAGCGTGGGCCAAGGTCGTCGTC
ATCCTCCTATTAGTTGCGGGGGTGGACGCCCAAACGTACACCGTGGGCGGTAAGGTGGCTGCGACTATCC
AAGGCTTTACCGGCCTTTTCGCCCCCGGGCCCCAACAAAACATCCAACTTGTCA

>786_S40_L001_R1_001.fastq_8_2k_104
CCCCGACGACCACGATGGTCGTAGCGTACCTCATGCGCATCCCTGAAGTTGTTCTGGACATCATCACTGG
AGCGCACTGGGGCGTAATGTTCGGCCTGGCCTACTTCTCTATGCAGGGAGCGTGGGCCAAGGTCGTCGTC
ATCCTCCTATTAGTTGCGGGGGTGGACGCCCAAACGTTCACCGTGGGCGGTAAGGTGGCTGCGACTATCC
AAGGCTTTACCGGCCTTTTCTCCGCCGGGCCCCAACAAAACATCCAACTTGTCA

>786_S40_L001_R1_001.fastq_9_2k_104
CCCCGACGACCACGATGGTCGTAGCGTACCTCATGCGCATCCCTGAAGTTGTTCTGGACATCATCACTGG
AGCGCACTGGGGCGTAATGTTCGGCCTGGCCTACTTCTCTATGCAGGGAGCGTGGGCCAAGGTCGTCGTC
ATCCTCCTATTAGTTGCGGGGGTGGACGCCCAAACGTACACCGTGGGCGGTAAGGTGGCTGCGACTATCC
AAGGCTTTACCGGCCTTTTCTCCGCCGGGCCCCAACAGAACATCCAACTTGTCA

>786_S40_L001_R1_001.fastq_10_2k_96
CCCCGACGACCACGATGGTCGTAGCGTACCTCATGCGCATCCCTGAAGTTGTTCTGGACATCATCACTGG
AGCGCACTGGGGCGTAATGTTCGGCCTGGCCTACTTCTCTATGCAGGGAGCGTGGGCTAAGGTCGTCGTC
ATCCTCCTATTAGTTGCGGGGGTGGACGCCCAAACGTTCACCGTGGGCGGTAAGGTGGCTGCGACTATCC
AAGGCTTTACCGGCCTTTTCTCCGCCGGGCCCCAACAGAACATCCAACTTGTCA

>786_S40_L001_R1_001.fastq_11_2k_95
CCCCGACGACCACGATGGTCGTAGCGTACCTCATGCGCATCCCTGAAGTTGTTCTGGACGTCATCACTGG
AGCGCACTGGGGCGTAATGTTCGGCCTGGCCTACTTCTCTATGCAGGGAGCGTGGGCCAAGGTCGTCGTC
ATCCTCCTATTAGTTGCGGGGGTGGACGCCCAAACGTACACCGTGGGCGGTAAGGTGGCTGCGACTATCC
AAGGCTTTGCCAGCTTTTTCTCCTCCGGGCCCCAACAAAACATCCAACTTGTCA

>786_S40_L001_R1_001.fastq_12_2k_76
CCCCGACGACCACGATGGTCGTAGCGTACCTCATGCGCATCCCTGAAGTTGTTCTGGACATCATCACTGG
AGCGCACTGGGGCGTAATGTTCGGCCTGGCCTACTTCTCTATGCAGGGAGCGTGGGCCAAGGTCGTCGTC
ATCCTCCTACTAGTTGCGGGGGTGGACGCCCAAACGTTCACCGTGGGCGGTAAGGTGGCTGCGACTATCC
AAGGCTTTACCGGCCTTTTCTCCGCCGGGCCCCAACAGAACATCCAACTTGTCA

>786_S40_L001_R1_001.fastq_13_2k_69
CCCCGACGACCACGATGGTCGTAGCGTACCTCATGCGCATCCCTGAAGTTGTTCTGGACATCATCACTGG
AGCGCACTGGGGCGTAATGTTCGGCCTGGCCTACTTCTCTATGCAGGGAGCGTGGGCCAAGGTCGTCGTC
ATCCTCCTATTAGTTGCGGGGGTGGACGCCCAAACGTTCACCGTGGGCGGTAAGGTGGCTGCGACTATCC
AAGGCTTTGCCAGCATTTTCTCCTCCGGGCCCCAACAAAACATCCAACTTGTCA

>786_S40_L001_R1_001.fastq_14_2k_64
CCCCGACGACCACGATGGTCGTAGCGTACCTCATGCGCATCCCTGAAGTTGTTCTGGACGTCATCACTGG
AGCGCACTGGGGCGTAATGTTCGGCCTGGCCTACTTCTCTATGCAGGGAGCGTGGGCCAAGGTCGTCGTC
ATCCTCCTATTAGTTGCGGGGGTGGACGCCCAAACGTTCACCGTGGGCGGTAAGGTGGCTGCGACTATCC
AAGGCTTTACCGGCCTTTTCTCCGCCGGGCCCCAACAGAACATCCAACTTGTCA

>786_S40_L001_R1_001.fastq_15_2k_55
CCCCGACGACCACGATGGTCGTAGCGTACCTCATGCGCATCCCTGAAGTTGTTCTGGACATCATCACTGG
AGCGCACTGGGGCGTAATGTTCGGCCTGGCCTACTTCTCTATGCAGGGAGCGTGGGCCAAGGTCGTCGTC
ATCCTCCTATTAGTTGCGGGGGTGGACGCCCAAACGTTCACCGTGGGCGGTAAGGTGGCTGCGACTATCC
AAGGCTTTACCGGCCTTTTCTCCGCCGGCCCCCAACAGAACATCCAACTTGTCA

>786_S40_L001_R1_001.fastq_16_2k_49
CCCCGACGACCACGATGGTCGTAGCGTACCTCATGCGCATCCCTGAAGTTGTTCTGGACATCATCACTGG
AGCGCATTGGGGCGTAATGTTCGGCCTGGCCTACTTCTCTATGCAGGGAGCGTGGGCCAAGGTCGTCGTC
ATCCTCCTATTAGTTGCGGGGGTGGACGCCCAAACGTTCACCGTGGGCGGTAAGGTGGCTGCGACTATCC
AAGGCTTTACCGGCCTTTTCTCCGCCGGGCCCCAACAGAACATCCAACTTGTCA

>786_S40_L001_R1_001.fastq_17_2k_45
CCCCGACGACCACGATGGTCGTAGCGTACCTCATGCGCATCCCTGAAGTTGTTCTGGACATCATCACTGG
AGCGCACTGGGGCGTAATGTTCGGCCTGGCCTACTTCTCTATGCAGGGAGCGTGGGCTAAGGTCGTCGTC
ATCCTCCTATTAGTTGCGGGGGTGGACGCCCAAACGTACACCGTGGGCGGTAAGGTGGCTGCGACTATCC
AAGGCTTTACCGGCCTTTTCTCCGCCGGGCCCCAACAGAACATCCAACTTGTCA

>786_S40_L001_R1_001.fastq_18_2k_44
CCCCGACGGCCACGATGGTCGTAGCGTACCTCATGCGCATCCCTGAAGTTGTTCTGGACATCATCACTGG
AGCGCACTGGGGCGTAATGTTCGGCCTGGCCTACTTCTCTATGCAGGGAGCGTGGGCCAAGGTCGTCGTC
ATCCTCCTATTAGTTGCGGGGGTGGACGCCCAAACGTTCACCGTGGGCGGTAAGGTGGCTGCGACTATCC
AAGGCTTTACCGGCCTTTTCTCCGCCGGGCCCCAACAGAACATCCAACTTGTCA

>786_S40_L001_R1_001.fastq_19_2k_43
CCCCGACGACCACGATGGTCGTAGCGTACCTCATGCGCATCCCTGAAGTTGTTCTGGACATCATCACTGG
AGCGCACTGGGGCGTAATGTTCGGCCTGGCCTACTTCTCTATGCAGGGAGCGTGGGCCAAGGTCGTCGTC
ATCCTCCTATTAGTTGCGGGGGTGGACGCCCAAACGTTCACCGTGGGCGGTAAGGTGGCTGCGACTATCC
AAGGCTTTACCGGCCTTTTCTCCGCCGGGCCCCAACAGAGCATCCAACTTGTCA

>786_S40_L001_R1_001.fastq_20_2k_40
CCCCGACGACCACGATGGTCGTAGCGTACCTCATGCGCATCCCTGAAGCTGTTCTGGACATCATCACTGG
AGCGCACTGGGGCGTAATGTTCGGCCTGGCCTACTTCTCTATGCAGGGAGCGTGGGCCAAGGTCGTCGTC
ATCCTCCTATTAGTTGCGGGGGTGGACGCCCAAACGTTCACCGTGGGCGGTAAGGTGGCTGCGACTATCC
AAGGCTTTACCGGCCTTTTCTCCGCCGGGCCCCAACAGAACATCCAACTTGTCA

>786_S40_L001_R1_001.fastq_21_2k_38
CCCCGACGACCACGATGGTCGTAGCGTACCTCATGCGCATCCCTGAAGTTGTTCTGGACATCATCACTGG
AGCGCACTGGGGCGTAATGTTCGGCCTGGCCTACTTCTCTATGCAGGGAGCGTGGGCCAAGGTCGTCGTC
ATCCTCCTATTAGTTGCGGGGGTGGACGCCCAAACGTTCACCGTGGGCGGTAAGGTGGCTGCGACTATCC
AAGGCTTTACCGGCCCTTTCTCCGCCGGGCCCCAACAGAACATCCAACTTGTCA

>786_S40_L001_R1_001.fastq_22_2k_37
CCCCGACGACCACGGTGGTCGTAGCGTACCTCATGCGCATCCCTGAAGTTGTTCTGGACATCATCACTGG
AGCGCACTGGGGCGTAATGTTCGGCCTGGCCTACTTCTCTATGCAGGGAGCGTGGGCCAAGGTCGTCGTC
ATCCTCCTATTAGTTGCGGGGGTGGACGCCCAAACGTTCACCGTGGGCGGTAAGGTGGCTGCGACTATCC
AAGGCTTTACCGGCCTTTTCTCCGCCGGGCCCCAACAGAACATCCAACTTGTCA

>786_S40_L001_R1_001.fastq_23_2k_35
CCCCGACGACCACGATGGTCGTAGCGTACCTCATGCGCATCCCTGAAGTTGTTCTGGACATCATCACTGG
AGCGCACTGGGGCGTAATGCTCGGCCTGGCCTACTTCTCTATGCAGGGAGCGTGGGCCAAGGTCGTCGTC
ATCCTCCTATTAGTTGCGGGGGTGGACGCCCAAACGTTCACCGTGGGCGGTAAGGTGGCTGCGACTATCC
AAGGCTTTACCGGCCTTTTCTCCGCCGGGCCCCAACAGAACATCCAACTTGTCA

>786_S40_L001_R1_001.fastq_24_2k_35
CCCCGACGACCACGATGGTCGTAGCGTACCTCATGCGCACCCCTGAAGTTGTTCTGGACATCATCACTGG
AGCGCACTGGGGCGTAATGTTCGGCCTGGCCTACTTCTCTATGCAGGGAGCGTGGGCCAAGGTCGTCGTC
ATCCTCCTATTAGTTGCGGGGGTGGACGCCCAAACGTTCACCGTGGGCGGTAAGGTGGCTGCGACTATCC
AAGGCTTTACCGGCCTTTTCTCCGCCGGGCCCCAACAGAACATCCAACTTGTCA

>786_S40_L001_R1_001.fastq_25_2k_33
CCCCGACGACCACGATGGTCGTAGCGTACCTCATGCGCATCCCTGAAGTTGTTCTGGACATCATCACTGG
AGCGCACTGGGGCGTAATGTTCGGCCTGGCCTACTTCTCTATGCAGGGAGCGTGGGCCAAGGTCGTCGTC
ATCCTCCTATTAGTTGCGGGGGTGGGCGCCCAAACGTTCACCGTGGGCGGTAAGGTGGCTGCGACTATCC
AAGGCTTTACCGGCCTTTTCTCCGCCGGGCCCCAACAGAACATCCAACTTGTCA

>786_S40_L001_R1_001.fastq_26_2k_32
CCCCGACGACCACGATGGTCGTAGCGTACCTCATGCGCATCCCTGAAGTTGTTCTGGACATCATCACTGG
AGCGCACTGGGGCGTAATGTTCGGCCTGGCCTACTTCTCTATGCAGGGAGCGTGGGCCAAGGTCGCCGTC
ATCCTCCTATTAGTTGCGGGGGTGGACGCCCAAACGTTCACCGTGGGCGGTAAGGTGGCTGCGACTATCC
AAGGCTTTACCGGCCTTTTCTCCGCCGGGCCCCAACAGAACATCCAACTTGTCA

>786_S40_L001_R1_001.fastq_28_2k_32
CCCCGACGACCACGATGGTCGTAGCGTACCTCATGCGCATCCCTGAAGTTGTTCTGGACATCATCACTGG
AGCGCACTGGGGCGTAATGTTCGGCCTGGCCTACTTCTCTATGCAGGGAGCGTGGGCCAAGGTCGTCGTC
ATCCTCCTATTAGTTGCGGGGGTGGACGCCCAAACGTTCACCGTGGGCGGTAAGGTGGCTGCGACTATCC
AAGGCCTTACCGGCCTTTTCTCCGCCGGGCCCCAACAGAACATCCAACTTGTCA

>786_S40_L001_R1_001.fastq_29_2k_31
CCCCGACGACCACGATGGTCGTAGCGTACCTCATGCGCATCCCTGAAGTTGTTCTGGACATCATCACTGG
AGCGCACTGGGGCGTAATGTTCGGCCTGGCCTACTTCTCTATGCAGGGAGCGTGGGCCAAGGTCGTCGTC
ATCCTCCTATTAGTTGCGGGGGTGGACGCCCAAACGCTCACCGTGGGCGGTAAGGTGGCTGCGACTATCC
AAGGCTTTACCGGCCTTTTCTCCGCCGGGCCCCAACAGAACATCCAACTTGTCA

>786_S40_L001_R1_001.fastq_30_2k_31
CCCCGACGACCACGATGGTCGTAGCGTACCTCATGCGCATCCCTGAAGTTGTTCTGGACATCATCACTGG
AGCGCACTGGGGCGTAATGTTCGGCCTGGCCTACTTCTCTATGCAGGGAGCGTGGGCCAAGGTCGTCGTC
ATCCTCCTATTAGTTGCGGGGGTGGACGCCCAAACGTTCACCGTGGGCGGTAAGGTGGCTGCGACTATCC
AAGGCTTTACCGGCCTTTTCTCCGCCGGGCCCCAACAGAACATCCAACTTGTCG

>786_S40_L001_R1_001.fastq_31_2k_31
CCCCGACGACCACGATGGTCGTAGCGTACCTCATGCGCATCCCTGAAGTTGCTCTGGACATCATCACTGG
AGCGCACTGGGGCGTAATGTTCGGCCTGGCCTACTTCTCTATGCAGGGAGCGTGGGCCAAGGTCGTCGTC
ATCCTCCTATTAGTTGCGGGGGTGGACGCCCAAACGTTCACCGTGGGCGGTAAGGTGGCTGCGACTATCC
AAGGCTTTACCGGCCTTTTCTCCGCCGGGCCCCAACAGAACATCCAACTTGTCA

>786_S40_L001_R1_001.fastq_32_2k_31
CCCCGACGACCACGATGGCCGTAGCGTACCTCATGCGCATCCCTGAAGTTGTTCTGGACATCATCACTGG
AGCGCACTGGGGCGTAATGTTCGGCCTGGCCTACTTCTCTATGCAGGGAGCGTGGGCCAAGGTCGTCGTC
ATCCTCCTATTAGTTGCGGGGGTGGACGCCCAAACGTTCACCGTGGGCGGTAAGGTGGCTGCGACTATCC
AAGGCTTTACCGGCCTTTTCTCCGCCGGGCCCCAACAGAACATCCAACTTGTCA

>786_S40_L001_R1_001.fastq_33_2k_30
CCCCGACGACCACGATGGTCGTAGCGTACCTCATGCGCATCCCTGAAGTTGTTCTGGACATCATCACTGG
AGCGCACTGGGGCGTAATGTTCGGCCTGGCCTACTTCTCTATGCAGGGAGCGTGGGCCAAGGTCGTCGTC
ATCCTCCTATTAGTTGCGGGGGTGGACGCCCAAACGTTCACCGTGGGCGGTAAGGTGGCTGCGACTATCC
AAGGCTTTACCGGCCTTTTCTCCGCCAGGCCCCAACAGAACATCCAACTTGTCA

>786_S40_L001_R1_001.fastq_34_2k_30
CCCCGACGACCACGATGGTCGTAGCGTACCTCATGCGCATCCCTGAAGTTGTTCTGGACATCATCACTGG
AGCGCACTGGGGCGTAATGTTCGGCCTGGCCTACTCCTCTATGCAGGGAGCGTGGGCCAAGGTCGTCGTC
ATCCTCCTATTAGTTGCGGGGGTGGACGCCCAAACGTTCACCGTGGGCGGTAAGGTGGCTGCGACTATCC
AAGGCTTTACCGGCCTTTTCTCCGCCGGGCCCCAACAGAACATCCAACTTGTCA

>786_S40_L001_R1_001.fastq_35_2k_30
CCCCGACGACCACGATGGTCGTAGCGTACCTCATGCGCATCCCTGAAGTTGTCCTGGACATCATCACTGG
AGCGCACTGGGGCGTAATGTTCGGCCTGGCCTACTTCTCTATGCAGGGAGCGTGGGCCAAGGTCGTCGTC
ATCCTCCTATTAGTTGCGGGGGTGGACGCCCAAACGTTCACCGTGGGCGGTAAGGTGGCTGCGACTATCC
AAGGCTTTACCGGCCTTTTCTCCGCCGGGCCCCAACAGAACATCCAACTTGTCA

>786_S40_L001_R1_001.fastq_36_2k_29
CCCCGACGACCACGATGGTCGTAGCGTACCTCATGCGCATCCCTGAAGTTGTTCTGGACATCATCACTGG
AGCGCACTGGGGCGTAATGTTCGGCCTGGCCTACTTCTCTATGCAGGGAGCGTGGGCCAAGGTCGTCGTC
ATCCTCCTATTAGTTGCGGGGGTGGACGCCCAAACGTTCACCGTGGGCGGTAAGGTGGCTGCGACTATCC
AAGGCTTTACCGGCCTTTTCTCCGCCGGGCCCCAACAGGACATCCAACTTGTCA

>786_S40_L001_R1_001.fastq_37_2k_29
CCCCGACGACCACGATGGTCGTAGCGTACCTCATGCGCATCCCTGAAGTTGTTCTGGACATCATCACTGG
AGCGCACTGGGGCGTAATGTTCGGCCTGGCCTACTTCTCTATGCAGGGAGCGTGGGCTAAGGTCGTCGTC
ATCCTCCTATTAGTTGCGGGGGTGGACGCCCAAACGTACACCGTGGGCGGTAAGGTGGCTGCGACTATCC
AAGGCTTTGCCAGCATTTTCTCCTCCGGGCCCCAACAGAACATCCAACTTGTCA

>786_S40_L001_R1_001.fastq_38_2k_29
CCCCGACGACCACGATGGTCGTAGCGTACCTCATGCGCATCCCTGAGGTTGTTCTGGACATCATCACTGG
AGCGCACTGGGGCGTAATGTTCGGCCTGGCCTACTTCTCTATGCAGGGAGCGTGGGCCAAGGTCGTCGTC
ATCCTCCTATTAGTTGCGGGGGTGGACGCCCAAACGTTCACCGTGGGCGGTAAGGTGGCTGCGACTATCC
AAGGCTTTACCGGCCTTTTCTCCGCCGGGCCCCAACAGAACATCCAACTTGTCA

>786_S40_L001_R1_001.fastq_39_2k_29
CCCCGACGACCACGATGGTCGTAGCGTACCCCATGCGCATCCCTGAAGTTGTTCTGGACATCATCACTGG
AGCGCACTGGGGCGTAATGTTCGGCCTGGCCTACTTCTCTATGCAGGGAGCGTGGGCCAAGGTCGTCGTC
ATCCTCCTATTAGTTGCGGGGGTGGACGCCCAAACGTTCACCGTGGGCGGTAAGGTGGCTGCGACTATCC
AAGGCTTTACCGGCCTTTTCTCCGCCGGGCCCCAACAGAACATCCAACTTGTCA

>786_S40_L001_R1_001.fastq_40_2k_29
CCCCGACGACCACGATGGTCGTAGCGTACCTCATGCGCATCCCTGAAGTTGTTCTGGGCATCATCACTGG
AGCGCACTGGGGCGTAATGTTCGGCCTGGCCTACTTCTCTATGCAGGGAGCGTGGGCCAAGGTCGTCGTC
ATCCTCCTATTAGTTGCGGGGGTGGACGCCCAAACGTTCACCGTGGGCGGTAAGGTGGCTGCGACTATCC
AAGGCTTTACCGGCCTTTTCTCCGCCGGGCCCCAACAGAACATCCAACTTGTCA

>786_S40_L001_R1_001.fastq_41_2k_27
CCCCGACGACCACGATGGTCGTAGCGTACCTCATGCGCATCCCTGAAGTTGTTCTGGACATCATCACTGG
AGCGCACTGGGGCGTAATGTTCGGCCTGGCCTACTTCTCTATGCAGGGAGCGTGGGCCAAGGTCGTCGTC
ATCCCCCTATTAGTTGCGGGGGTGGACGCCCAAACGTTCACCGTGGGCGGTAAGGTGGCTGCGACTATCC
AAGGCTTTACCGGCCTTTTCTCCGCCGGGCCCCAACAGAACATCCAACTTGTCA

>786_S40_L001_R1_001.fastq_42_2k_27
CCCCGACGACCACGATGGTCGTAGCGTACCTCATGCGCATCCCTGAAGTTGTTCTGGACATCACCACTGG
AGCGCACTGGGGCGTAATGTTCGGCCTGGCCTACTTCTCTATGCAGGGAGCGTGGGCCAAGGTCGTCGTC
ATCCTCCTATTAGTTGCGGGGGTGGACGCCCAAACGTTCACCGTGGGCGGTAAGGTGGCTGCGACTATCC
AAGGCTTTACCGGCCTTTTCTCCGCCGGGCCCCAACAGAACATCCAACTTGTCA

>786_S40_L001_R1_001.fastq_43_2k_26
CCCCGACGACCACGATGGTCGTAGCGTACCTCATGCGCATCCCTGAAGTTGTTCTGGACATCATCACTGG
AGCGCACTGGGGCGTAATGTTCGGCCTGGCCTACTTCTCTATGCAGGGGGCGTGGGCCAAGGTCGTCGTC
ATCCTCCTATTAGTTGCGGGGGTGGACGCCCAAACGTTCACCGTGGGCGGTAAGGTGGCTGCGACTATCC
AAGGCTTTACCGGCCTTTTCTCCGCCGGGCCCCAACAGAACATCCAACTTGTCA

>786_S40_L001_R1_001.fastq_44_2k_26
CCCCGACGACCACGATGGTCGTAGCGTACCTCATGCGCATCCCTGAAGTTGTTCTGGACATCATCACTGG
AGCGCACTGGGGCGTAATGTTCGGCCTGGCCTACTTCTCTATGCAGGGAGCGTGGGCCAAGGTCGTCGTC
ATCCTCCTATTAGTTGCGGGGGTGGACGCCCAAACGTTCGCCGTGGGCGGTAAGGTGGCTGCGACTATCC
AAGGCTTTACCGGCCTTTTCTCCGCCGGGCCCCAACAGAACATCCAACTTGTCA

>786_S40_L001_R1_001.fastq_45_2k_26
CCCTGACGACCACGATGGTCGTAGCGTACCTCATGCGCATCCCTGAAGTTGTTCTGGACATCATCACTGG
AGCGCACTGGGGCGTAATGTTCGGCCTGGCCTACTTCTCTATGCAGGGAGCGTGGGCCAAGGTCGTCGTC
ATCCTCCTATTAGTTGCGGGGGTGGACGCCCAAACGTTCACCGTGGGCGGTAAGGTGGCTGCGACTATCC
AAGGCTTTACCGGCCTTTTCTCCGCCGGGCCCCAACAGAACATCCAACTTGTCA

>786_S40_L001_R1_001.fastq_46_2k_25
CCCCGACGACCACGATGGTCGTAGCGTACCTCATGCGCATCCCTGAAGTTGTTCTGGACACCATCACTGG
AGCGCACTGGGGCGTAATGTTCGGCCTGGCCTACTTCTCTATGCAGGGAGCGTGGGCCAAGGTCGTCGTC
ATCCTCCTATTAGTTGCGGGGGTGGACGCCCAAACGTTCACCGTGGGCGGTAAGGTGGCTGCGACTATCC
AAGGCTTTACCGGCCTTTTCTCCGCCGGGCCCCAACAGAACATCCAACTTGTCA

>786_S40_L001_R1_001.fastq_47_2k_25
CCCCGACGACCACGATGGTCGTAGCGTACCTCATGCGCATCCCTGAAGTTGTTCTGGACATCATCACTGG
AGCGCACTGGGGCGTAATGTTCGGCCTGGCCTACTTCTCTATGCAGGGAGCGTGGGCCAAGGTCGTCGTC
ATCCTCCTATTAGTTGCGGGGGTGGACGCCCAAACGTTCACCGTGGGCGGTAAGGTGGCTGCGACTATCC
AAGGCTTTACCGGCCTTTTCCCCGCCGGGCCCCAACAGAACATCCAACTTGTCA

>786_S40_L001_R1_001.fastq_48_2k_25
CCCCGACGACCACGATGGTCGTAGCGTACCTCATGCGCATCCCTGAAGTTGTTCTGGACATCATCACTGG
AGCGCACTGGGGCGTAATGTTCGGCCTGGCCTACTTCTCTATGCAGGGAGCGTGGGCCAAGGTCGTCGTC
ATCCTCCTATTAGTTGCGGGGGTGGACGCCCAAACGTTCACCGTGGGCGGTAAGGTGGCTGCGACTATCC
AAGGCTTTACCGGCCTTTTCGCCCCCGGGCCCCAACAAAACATCCAACTTGTCA

>786_S40_L001_R1_001.fastq_49_2k_25
CCCCGACGACCACGATGGTCGTAGCGTACCTCATGCGCATCCCTGAAGTTGTTCTGGACATCATCACTGG
AGCGCACTGGGGCGTAATGTTCGGCCTGGCCTACTTCTCTATGCAGGGAGCGTGGGCCAAGGTCGTCGTC
ATCCTCCTATTAGTTGCGGGGGTGGACGCCCAAACGTTCACCGTGGGCGGTAAGGTGGCTGCGACTATCC
AAGGCTTTGCCAGCTTTTTCTCCTCCGGGCCCCAACAAAACATCCAACTTGTCA

>786_S40_L001_R1_001.fastq_50_2k_24
CCCCGACGACCACGATGGTCGTAGCGTACCTCATGCGCATCCCTGAAGTTGTTCTGGACATCATCACTGG
AGCGCACTGGGGCGTAATGTTCGGCCTGGCCTACTTCTCTATGCAGGGAGCGTGGGCCAAGGTCGTCGTC
ACCCTCCTATTAGTTGCGGGGGTGGACGCCCAAACGTTCACCGTGGGCGGTAAGGTGGCTGCGACTATCC
AAGGCTTTACCGGCCTTTTCTCCGCCGGGCCCCAACAGAACATCCAACTTGTCA

>786_S40_L001_R1_001.fastq_51_2k_24
CCCCGACGACCACGATGGTCGTAGCGTACCTCATGCGCATCCCTGAAGTTGTTCTGGACATCATCACTGG
AGCGCACTGGGGCGTAATGTTCGGCCTGGCCTACTTCTCTATGCAGGGAGCGTGGGCCAAGGTCGTCGTC
ATCCTCCTATTAGTTGCGGGGGTGGACACCCAAACGTTCACCGTGGGCGGTAAGGTGGCTGCGACTATCC
AAGGCTTTACCGGCCTTTTCTCCGCCGGGCCCCAACAGAACATCCAACTTGTCA

>786_S40_L001_R1_001.fastq_52_2k_24
CCCCGACGACCACGATGGTCGTAGCGTACCTCATGCGCATCCCTGAAGTTGTTCTGGACATCATCACTGG
AGCGCACTGGGGCGTAATGTTCGGCCTGGCCTACTTCTCTATGCAGGGAGCGTGGGCCAAGGTCGTCGTC
ATCCTCCTATTAGTTGCGGGGGTGGACGCCCAAACGTTCACCGTGGGCGGTAAGGTGGCTGCGGCTATCC
AAGGCTTTACCGGCCTTTTCTCCGCCGGGCCCCAACAGAACATCCAACTTGTCA

>786_S40_L001_R1_001.fastq_53_2k_23
CCCCGACGACCACGATGGTCGTAGCGTACCTCATGCGCATCCCTGAAGTTGTTCTGGACATCATCACTGG
AGCGCACTGGGGCGTAATGTTCGGCCTGGCCTACTTCTCTATGCAGGGAGCGTGGGCCAAGGTCGTCGTC
ATCCTCCTATTAGTTGCGGGGGTGGACGCCCAAGCGTTCACCGTGGGCGGTAAGGTGGCTGCGACTATCC
AAGGCTTTACCGGCCTTTTCTCCGCCGGGCCCCAACAGAACATCCAACTTGTCA

>786_S40_L001_R1_001.fastq_54_2k_23
CCCCGACGACCACGATGGTCGTAGCGTACCTCATGCGCATCCCTGAAGTTGTTCTGGACATCATCACTGG
AGCGCACTGGGGCGTAATGTTCGGCCTGGCCTACTTCTCTATGCAGGGAGCGTGGGCCAAGGTCGTCGTC
ATCCTCCTATTAGTTGCGGGGGTGGACGCCCAAACGTTCACCGTGGGCGGTAAGGTGGCTGCGACTACCC
AAGGCTTTACCGGCCTTTTCTCCGCCGGGCCCCAACAGAACATCCAACTTGTCA

>786_S40_L001_R1_001.fastq_55_2k_23
CCCCGACGACCACGATGGTCGTAGCGTACCTCATGCGCATCCCTGAAGTTGTTCTGGACATCATCACTGG
AGCGCACTGGGGCGTAATGTTCGGCCTGGCCTACTTCTCTATGCAGGGAGCGTGGGCCGAGGTCGTCGTC
ATCCTCCTATTAGTTGCGGGGGTGGACGCCCAAACGTTCACCGTGGGCGGTAAGGTGGCTGCGACTATCC
AAGGCTTTACCGGCCTTTTCTCCGCCGGGCCCCAACAGAACATCCAACTTGTCA

>786_S40_L001_R1_001.fastq_56_2k_23
CCCCGACGACCACGATGGTCGTAGCGTACCTCATGCGCATCCCTGAAGTTGTTCTGGACATCATCACTGG
AGCGCACTGGGGCGTAATGTTCGGCCTGGCCTACTTCTCTATGCAGGGAGCGTGGGCCAAGGTCGTCGTC
ATCCTCCTATTAGTTGCGGGGGTGGACGCCCAAACGTTCACCGTGGGCGGTAAGGTGGCTGCGACTATCC
AAGGCTTTACCGGCCTTTTCTCCGCCGGGCCCCAACGGAACATCCAACTTGTCA

>786_S40_L001_R1_001.fastq_57_2k_23
CCCCGACGACCACGATGGTCGTAGCGTACCTCATGCGCATCCCTGAAGTTGTTCTGGACATCATCACTGG
AGCGCGCTGGGGCGTAATGTTCGGCCTGGCCTACTTCTCTATGCAGGGAGCGTGGGCCAAGGTCGTCGTC
ATCCTCCTATTAGTTGCGGGGGTGGACGCCCAAACGTTCACCGTGGGCGGTAAGGTGGCTGCGACTATCC
AAGGCTTTACCGGCCTTTTCTCCGCCGGGCCCCAACAGAACATCCAACTTGTCA

>786_S40_L001_R1_001.fastq_58_2k_22
CCCCGACGACCACGATGGTCGTAGCGCACCTCATGCGCATCCCTGAAGTTGTTCTGGACATCATCACTGG
AGCGCACTGGGGCGTAATGTTCGGCCTGGCCTACTTCTCTATGCAGGGAGCGTGGGCCAAGGTCGTCGTC
ATCCTCCTATTAGTTGCGGGGGTGGACGCCCAAACGTTCACCGTGGGCGGTAAGGTGGCTGCGACTATCC
AAGGCTTTACCGGCCTTTTCTCCGCCGGGCCCCAACAGAACATCCAACTTGTCA

>786_S40_L001_R1_001.fastq_59_2k_22
CCCCGACGACCACGATGGTCGTAGCGTACCTCATGCGCATCCCTGAAGTTGTTCCGGACATCATCACTGG
AGCGCACTGGGGCGTAATGTTCGGCCTGGCCTACTTCTCTATGCAGGGAGCGTGGGCCAAGGTCGTCGTC
ATCCTCCTATTAGTTGCGGGGGTGGACGCCCAAACGTTCACCGTGGGCGGTAAGGTGGCTGCGACTATCC
AAGGCTTTACCGGCCTTTTCTCCGCCGGGCCCCAACAGAACATCCAACTTGTCA

>786_S40_L001_R1_001.fastq_60_2k_22
CCCCGACGACCACGATGGTCGTAGCGTACCTCATGCGCATCCCTGAAGTTGTTCTGGACATCATCACTGG
AGCGCACTGGGGCGTAATGTTCGGCCTGGCCTACTTCTCTATGCAGGGAGCGTGGGCCAAGGTCGTCGCC
ATCCTCCTATTAGTTGCGGGGGTGGACGCCCAAACGTTCACCGTGGGCGGTAAGGTGGCTGCGACTATCC
AAGGCTTTACCGGCCTTTTCTCCGCCGGGCCCCAACAGAACATCCAACTTGTCA

>786_S40_L001_R1_001.fastq_61_2k_22
CCCCGACGACCACGATGGTCGTAGCGTACCTCATGCGCATCCCTGAAGTTGTTCTGGACATCATCACTGG
AGCGCACTGGGGCGTAATGTTCGGCCTGGCCTACTTCTCTATGCAGGGAGCGTGGGCCAAGGTCGTCGTC
ATCCTCCTATTAGTTGCGGGGGTGGACGCCCAAACGTTCACCGTGGGCGGTAAGGTGGCTGCGACTATCC
AAGGCTTTACCGGCCTTTTCTCCGCCGGGCCCCAACAGAACACCCAACTTGTCA

>786_S40_L001_R1_001.fastq_62_2k_22
CCCCGACGACCACGATGGTCGTAGCGTACCTCATGCGCATCCCTGAAGTTGTTCTGGACATCATCACTGG
AGCGCACTGGGGCGTAATGTTCGGCCTGGCCTACCTCTCTATGCAGGGAGCGTGGGCCAAGGTCGTCGTC
ATCCTCCTATTAGTTGCGGGGGTGGACGCCCAAACGTTCACCGTGGGCGGTAAGGTGGCTGCGACTATCC
AAGGCTTTACCGGCCTTTTCTCCGCCGGGCCCCAACAGAACATCCAACTTGTCA

>786_S40_L001_R1_001.fastq_63_2k_22
CCCCGACGACCACGATGGTCGTAGCGTACCTCATGCGCATCCCCGAAGTTGTTCTGGACATCATCACTGG
AGCGCACTGGGGCGTAATGTTCGGCCTGGCCTACTTCTCTATGCAGGGAGCGTGGGCCAAGGTCGTCGTC
ATCCTCCTATTAGTTGCGGGGGTGGACGCCCAAACGTTCACCGTGGGCGGTAAGGTGGCTGCGACTATCC
AAGGCTTTACCGGCCTTTTCTCCGCCGGGCCCCAACAGAACATCCAACTTGTCA

>786_S40_L001_R1_001.fastq_64_2k_22
CCCCGACGACCACGATGGTCGTAGCGTACCTCATGCGCATCCCTGAAGTTGTTCTGGACATCATCACTGG
AGCGCACCGGGGCGTAATGTTCGGCCTGGCCTACTTCTCTATGCAGGGAGCGTGGGCCAAGGTCGTCGTC
ATCCTCCTATTAGTTGCGGGGGTGGACGCCCAAACGTTCACCGTGGGCGGTAAGGTGGCTGCGACTATCC
AAGGCTTTACCGGCCTTTTCTCCGCCGGGCCCCAACAGAACATCCAACTTGTCA

>786_S40_L001_R1_001.fastq_65_2k_21
CCCCGACGACCACGATGGTCGTAGCGTACCTCATGCGCATCCCTGAAGTTGTTCTGGACATCATCACTGG
AGCGCACTGGGGCGTAATGTTCGGCCTGGCCTACTTCTCTATGCAGGGAGCGTGGGCTAAGGTCGTCGTC
ATCCTCCTATTAGTTGCGGGGGTGGACGCCCAAACGTACACCGTGGGCGGTAAGGTGGCTGCGACTATCC
AAGGCTTTGCCAGCATTTTCTCCGCCGGGCCCCAACAGAACATCCAACTTGTCA

>786_S40_L001_R1_001.fastq_66_2k_21
CCCCGACGACCACGATGGTCGTAGCGTACCTCATGCGCATCCCTGAAGTTGTTCTGGACATCATCACTGG
AGCGCACTGGGGCGTAATGTTCGGCCTGGCCTACTTCTCTATGCAGGGAGCGTGGGCCAAGGTCGTCGTC
ATCCTCCTATTAGTTGCGGGGGTGGACGCCCAGACGTTCACCGTGGGCGGTAAGGTGGCTGCGACTATCC
AAGGCTTTACCGGCCTTTTCTCCGCCGGGCCCCAACAGAACATCCAACTTGTCA

>786_S40_L001_R1_001.fastq_67_2k_21
CCCCGACGACCACGATGGTCGTAGCGTACCTCATGCGCATCCCTGAAGTTGTTCTGGACATCATCACTGG
AGCGCACTGGGGCGTAATGTTCGGCCTGGCCTACTTCTCTATGCAGGGAGCGTGGGCCAAGGTCGTCGTC
ATCCTCCTATTAGTTGCGGGGGTGGACGCCCAAACGTTCACCGTGGGCGGTAAGGTGGCTGTGACTATCC
AAGGCTTTACCGGCCTTTTCTCCGCCGGGCCCCAACAGAACATCCAACTTGTCA

>786_S40_L001_R1_001.fastq_68_2k_21
CCCCGACGACCACGATGGTCGTAGCGTACCTCATGCGCATCCCTGAAGTTGTTCTGGACATCATCACTGG
AGCGCACTGGGGCGTAATGTTCGGCCTGGCCTACTTCTCTATGCAGGGAGCGTGGGCCAAGGTCGTCGTC
ATCCTCCTATTAGTTGCGGGGATGGACGCCCAAACGTTCACCGTGGGCGGTAAGGTGGCTGCGACTATCC
AAGGCTTTACCGGCCTTTTCTCCGCCGGGCCCCAACAGAACATCCAACTTGTCA

>786_S40_L001_R1_001.fastq_69_2k_21
CCCCGACGACCACGATGGTCGTAGCGTACCTCATGCGCATCCCTGAAGTTGTTCTGGACATCATCACTGG
AGCGCACTGGGGCGTAATGTTCGGCCTGGCCTACTTCTCTATGCAGGGAGCGTGGGCCAAGGTCGTCGTC
ATCCTCCTATTAGTTGCGGGGGTGGACGCCCAAACGTTCACCGTGGGCGGTAAGGTGGCTGCGACTATCC
AAGGCTTTACCGGCCTTTTCTCCGCCGGGCCCCAACAGAACATCCAGCTTGTCA

>786_S40_L001_R1_001.fastq_70_2k_21
CCCCGACGACCACGATGGTCGTAGCGTACCTCATGCGCATCCCTGAAGTTGTTCTGGACATCATCACTGG
AGCGCACTGGGGCGTAATGTTCGGCCTGGCCTACTTCTCTATGCAGGGAGCGTGGGCCAAGGTCGTCGTC
ATCCTCCTATTAGCTGCGGGGGTGGACGCCCAAACGTTCACCGTGGGCGGTAAGGTGGCTGCGACTATCC
AAGGCTTTACCGGCCTTTTCTCCGCCGGGCCCCAACAGAACATCCAACTTGTCA

>786_S40_L001_R1_001.fastq_71_2k_21
CCCCGACGACCACGATGGTCGTAGCGTACCTCATGCGCATCCCTGAAGTTGTTCTGGACATCATCACTGG
AGCGCACTGGGGCGTAATGTTCGGCCTGGCCTACTTCTCTATGCAGGGAGCGTGGGCCAAGGTCGTCGTC
GTCCTCCTATTAGTTGCGGGGGTGGACGCCCAAACGTTCACCGTGGGCGGTAAGGTGGCTGCGACTATCC
AAGGCTTTACCGGCCTTTTCTCCGCCGGGCCCCAACAGAACATCCAACTTGTCA

>786_S40_L001_R1_001.fastq_72_2k_20
CCCCGACGACCACGATGGTCGTAGCGTACCTCATGCGCATCCCTGAAGTTGTTCTGGACATCATCACTGG
AGCGCACTGGGGCGTAATGTTCGGCCTGGCCTACTTCTCTATGCAGGGAGCGTGGGCCAAGGTCGTCGTC
ATCCTCCTATTAGTTGCGGGGGTGGACGCCCAAACGTTCACCGTGGGCGGTAAGGTGGCTGCGACTATCC
AAGGCTTTACCGGCCTTTCCTCCGCCGGGCCCCAACAGAACATCCAACTTGTCA

>786_S40_L001_R1_001.fastq_73_2k_20
CCCCGACGACCACGATGGTCGTAGCGTACCTCATGCGCATCCCTGAAGTTGTTCTGGACATCATCACTGG
AGCGCACTGGGGCGTAATGTTCGGCCCGGCCTACTTCTCTATGCAGGGAGCGTGGGCCAAGGTCGTCGTC
ATCCTCCTATTAGTTGCGGGGGTGGACGCCCAAACGTTCACCGTGGGCGGTAAGGTGGCTGCGACTATCC
AAGGCTTTACCGGCCTTTTCTCCGCCGGGCCCCAACAGAACATCCAACTTGTCA

>786_S40_L001_R1_001.fastq_74_2k_20
CCCCGACGACCACGATGGTCGTAGCGTACCTCATGCGCATCCCTGAAGTTGTTCTGGACATCATCGCTGG
AGCGCACTGGGGCGTAATGTTCGGCCTGGCCTACTTCTCTATGCAGGGAGCGTGGGCCAAGGTCGTCGTC
ATCCTCCTATTAGTTGCGGGGGTGGACGCCCAAACGTTCACCGTGGGCGGTAAGGTGGCTGCGACTATCC
AAGGCTTTACCGGCCTTTTCTCCGCCGGGCCCCAACAGAACATCCAACTTGTCA

>786_S40_L001_R1_001.fastq_75_2k_20
CCCCGACGACCACGATGGTCGTAGCGTACCTCATGCGCATCCCTGAAGTTGTTCTGGACATCATCACTGG
AGCGCACTGGGGCGTAATGTTCGGCCTGGCCTACTTCTCTATGCAGGGAGCGTGGGCCAAGGTCGTCGTC
ATCCTCCTATTAGTTGCGGGGGTGGACGCCCAAACGTTCACCGTGGGCGGTAAGGCGGCTGCGACTATCC
AAGGCTTTACCGGCCTTTTCTCCGCCGGGCCCCAACAGAACATCCAACTTGTCA

>786_S40_L001_R1_001.fastq_76_2k_20
CCCCGACGACCACGATGGTCGTAGCGTACCTCATGCGCATCCCTGAAGTTGTTCTGGACATCATCACTGG
AGCGCACTGGGGCGTAATGTTCGGCCTGGCCTACTTCTCTATGCAGGGAGCGTGGGCCAAGGTCGTCGTC
ATCCTCCTATTAGTTGCGGGGGTGGACGCCCAAACGTTCACCGTGGGCGGTAAGGTGGCTGCGACTATCC
AAGGCTTTACCGGCCTTCTCTCCGCCGGGCCCCAACAGAACATCCAACTTGTCA

>786_S40_L001_R1_001.fastq_77_2k_20
CCCCGACGACCACGATGGTCGTAGCGTACCTCATGCGCATCCCTGAAGTTGTTCTGGACATCATCACTGG
AGCGCACTGGGGCGCAATGTTCGGCCTGGCCTACTTCTCTATGCAGGGAGCGTGGGCCAAGGTCGTCGTC
ATCCTCCTATTAGTTGCGGGGGTGGACGCCCAAACGTTCACCGTGGGCGGTAAGGTGGCTGCGACTATCC
AAGGCTTTACCGGCCTTTTCTCCGCCGGGCCCCAACAGAACATCCAACTTGTCA

>786_S40_L001_R1_001.fastq_78_2k_20
CCCCGACGACCACGATGGTCGTAGCGTACCTCATGCGCATCCCTGAAGTTGTTCTGGACATCATCACTGG
AGCGCACTGGGGCGTAATGTTCGGCCTGGCCTACTTCCCTATGCAGGGAGCGTGGGCCAAGGTCGTCGTC
ATCCTCCTATTAGTTGCGGGGGTGGACGCCCAAACGTTCACCGTGGGCGGTAAGGTGGCTGCGACTATCC
AAGGCTTTACCGGCCTTTTCTCCGCCGGGCCCCAACAGAACATCCAACTTGTCA

>786_S40_L001_R1_001.fastq_79_2k_20
CCCCGACGACCACGATGGTCGTAGCGTACCTCATGCGCATCCCTGAAGTTGTTCTGGACATCATCACTGG
AGCGCACTGGGGCGTAATGTTCGGCCTGGCCTACTTCTCTATGCAGGGAGCGTGGGCCAAGGTCGTCGTC
ATCCTCCTATTAGTTGCGGGGGTGGACGCCCAAACGTTCACCGTGGGCGGTAAGGTGGCTGCGACTATCC
AAGGCTTTACTGGCCTTTTCTCCGCCGGGCCCCAACAGAACATCCAACTTGTCA

>786_S40_L001_R1_001.fastq_80_2k_20
CCCCGACGACCACGATGGTCGTAGCGTACCTCATGCGCATCCCTGAAGTTGTTCTGGACATCATCACTGG
AGCGCACTGGGGCGTAATGTTCGGCCTGGCCTACTTCTCTATGCAGGGAGCGTGGGCCAAGGTCGTCGTC
ATCCTCCTATTAGTTGCGGGGGTGGACGCCCAAACGTTCACCGTGGGCGGTAAGGTGGCTGCGACTATCC
AAGGCTTTACCGGCCTTTTCTCCGCCGGGCCCCAGCAGAACATCCAACTTGTCA

>786_S40_L001_R1_001.fastq_81_2k_20
CCCCGACGACCACGATGGTCGTAGCGTACCTCATGCGCATCCCTGAAGTTGTTCTGGACATCATCACTGG
AGCGCACTGGGGCGTAATGTTCGGCCTGGCCTACTTCTCTATGCAGGGAGCGTGGGCCAAGGTCGTCGTC
ATCCTCCTATTAGTTGCGGGGGTGGACGCCCAAACGTTCACCGTGGGCGGTAAGGTGGCTGCGACTATCC
AAGGCTTTACCGGCCTTTTCTCCGCCGGGCCCCAACAGAACATCCGACTTGTCA

>786_S40_L001_R1_001.fastq_82_2k_19
CCCCGACGACCACGATGGTCGTAGCGTACCTCATGCGCATCCCTGAAGTTGTTCTGGACATCATCACTGG
AGCGCACTGGGGCGTAATGTTCGGCCTGGCCTACTTCTCTATGCAGGGAGCGTGGGCCAAGGTCGTCGTC
ATCCTCCTATTAGTTGCGGGGGTGGACGCCCAAACGTTCACCGTGGGCGGTAAGGTGGCTGCGACTATCC
AAGGCTTTACCGGCCTTTTCTCCGCCGGGCCCCAACAGAACATCCAACCTGTCA

>786_S40_L001_R1_001.fastq_83_2k_19
CCCCGACGACCACGATGGTCGTAGCGTACCTCATGCGCATCCCTGAAGTTGTTCTGGACATCATCACTGG
AGCGCACTGGGGCGTAATGTTCGGCCTGGCCTACTTCTCTATGCGGGGAGCGTGGGCCAAGGTCGTCGTC
ATCCTCCTATTAGTTGCGGGGGTGGACGCCCAAACGTTCACCGTGGGCGGTAAGGTGGCTGCGACTATCC
AAGGCTTTACCGGCCTTTTCTCCGCCGGGCCCCAACAGAACATCCAACTTGTCA

>786_S40_L001_R1_001.fastq_84_2k_19
CCCCGACGACCACGATGGTCGTAGCGTACCTCATGCGCATCCCTGAAGTCGTTCTGGACATCATCACTGG
AGCGCACTGGGGCGTAATGTTCGGCCTGGCCTACTTCTCTATGCAGGGAGCGTGGGCCAAGGTCGTCGTC
ATCCTCCTATTAGTTGCGGGGGTGGACGCCCAAACGTTCACCGTGGGCGGTAAGGTGGCTGCGACTATCC
AAGGCTTTACCGGCCTTTTCTCCGCCGGGCCCCAACAGAACATCCAACTTGTCA

>786_S40_L001_R1_001.fastq_85_2k_19
CCCCGACGACCACGATGGTCGTAGCGTACCTCATGCGCATCCCTGAAGTTGTTCTGGACATCATCACTGG
AGCGCACTGGGGCGTAATGTTCGGCCTGGCCTACTTCTCTATGCAGGGAGCGTGGGCCAAGGTCGTCGTC
ATCCTCCTATTAGTTGCGGGGGTGGACGCCCAAACGTCCACCGTGGGCGGTAAGGTGGCTGCGACTATCC
AAGGCTTTACCGGCCTTTTCTCCGCCGGGCCCCAACAGAACATCCAACTTGTCA

>786_S40_L001_R1_001.fastq_86_2k_19
CCCCGACGACCACGATGGTCGTAGCGTACCTCATGCGCATCCCTGAAGTTGTTCTGGACATCATCACCGG
AGCGCACTGGGGCGTAATGTTCGGCCTGGCCTACTTCTCTATGCAGGGAGCGTGGGCCAAGGTCGTCGTC
ATCCTCCTATTAGTTGCGGGGGTGGACGCCCAAACGTTCACCGTGGGCGGTAAGGTGGCTGCGACTATCC
AAGGCTTTACCGGCCTTTTCTCCGCCGGGCCCCAACAGAACATCCAACTTGTCA

>786_S40_L001_R1_001.fastq_87_2k_19
CCCCGACGACCATGATGGTCGTAGCGTACCTCATGCGCATCCCTGAAGTTGTTCTGGACATCATCACTGG
AGCGCACTGGGGCGTAATGTTCGGCCTGGCCTACTTCTCTATGCAGGGAGCGTGGGCCAAGGTCGTCGTC
ATCCTCCTATTAGTTGCGGGGGTGGACGCCCAAACGTTCACCGTGGGCGGTAAGGTGGCTGCGACTATCC
AAGGCTTTACCGGCCTTTTCTCCGCCGGGCCCCAACAGAACATCCAACTTGTCA

>786_S40_L001_R1_001.fastq_88_2k_19
CCCCGACGACCACGATGGTCGTAGCGTACCTCATGCGCATCCCTGAAGTTGTTCTGGACATCATCACTGG
AGCGCACTGGGGCGTAATGTTCGGCCTGGCCTACTTCTCTATGCAGGGAGCGTGGGCCAAGGTCGTCGTC
ATCCTCCTATTAGTTGCGGGGGTGGACGCCCAAACGTTCACCGTGGGCGGTAAGGTGGCTGCGACTATCC
AAGGCTTTACCGGCCTTTTCTCCGCCGGGCCCCAACAGAACATCCAACTTGCCA

>786_S40_L001_R1_001.fastq_89_2k_18
CCCCGACGACCACGATGGTCGTAGCGTACCTCATGCGCATCCCTGAAGTTGTTCTGGACATCATCACTGG
AGCGCACTGGGGCGTAATGTTCGGCCTGGCCTACTTCTCTACGCAGGGAGCGTGGGCCAAGGTCGTCGTC
ATCCTCCTATTAGTTGCGGGGGTGGACGCCCAAACGTTCACCGTGGGCGGTAAGGTGGCTGCGACTATCC
AAGGCTTTACCGGCCTTTTCTCCGCCGGGCCCCAACAGAACATCCAACTTGTCA

>786_S40_L001_R1_001.fastq_90_2k_18
CCCCGACGACCACGATGGTCGTAGCGTACCTCATGCGCATCCCTGAAGTTGTTCTGGACATCATCACTGG
AGCGCACTGGGGCGTAATGTTCGGCCTGGCCTACTTCTCTATGCAGGGAGCGTGGGCCAAGGTCGTCGTC
ATCCTCCTATTAGTTGCGGGGGTGGACGCCCAAACGTTCACCGTGGGCGGTAAGGTGGCTGCGACTATCC
AGGGCTTTACCGGCCTTTTCTCCGCCGGGCCCCAACAGAACATCCAACTTGTCA

>786_S40_L001_R1_001.fastq_91_2k_18
CCCCGACGACCACGATGGTCGTAGCGTACCTCATGCGCATCCCTGAAGTTGTTCTGGACATCATCACTGG
GGCGCACTGGGGCGTAATGTTCGGCCTGGCCTACTTCTCTATGCAGGGAGCGTGGGCCAAGGTCGTCGTC
ATCCTCCTATTAGTTGCGGGGGTGGACGCCCAAACGTTCACCGTGGGCGGTAAGGTGGCTGCGACTATCC
AAGGCTTTACCGGCCTTTTCTCCGCCGGGCCCCAACAGAACATCCAACTTGTCA

>786_S40_L001_R1_001.fastq_92_2k_18
CCCCGACGACCACGATGGTCGTAGCGTACCTCATGCGCATCCCTGAAGTTGTTCTGGACATCATCACTGG
AGCGCACTGGGGCGTAATGTTCGGCCTGGCCTACTTCTCTATGCAGGGAGCGTGGGCCAAGGTCGTCGTC
ATCCTCCTATTAGTTGCGGGGGTGGACGCCCAAACGTTCACCGTGGGCGGTAAGGTGGCTGCGACTATCC
ACGGCTTTACCGGCCTTTTCTCCGCCGGGCCCCAACAGAACATCCAACTTGTCA

>786_S40_L001_R1_001.fastq_93_2k_18
CCCCTACGACCACGATGGTCGTAGCGTACCTCATGCGCATCCCTGAAGTTGTTCTGGACATCATCACTGG
AGCGCACTGGGGCGTAATGTTCGGCCTGGCCTACTTCTCTATGCAGGGAGCGTGGGCCAAGGTCGTCGTC
ATCCTCCTATTAGTTGCGGGGGTGGACGCCCAAACGTTCACCGTGGGCGGTAAGGTGGCTGCGACTATCC
AAGGCTTTACCGGCCTTTTCTCCGCCGGGCCCCAACAGAACATCCAACTTGTCA

>786_S40_L001_R1_001.fastq_94_2k_18
CCCCGACGACCACGATGGTCGTAGCGTACCTCATGCGCATCCCTGAAGTTGTTCTGGACATCATCACTGG
AGCGCACTGGGGCGTAATGTTCGGCCTGGCCTACTTCTCTATGCAGGGAGCGCGGGCCAAGGTCGTCGTC
ATCCTCCTATTAGTTGCGGGGGTGGACGCCCAAACGTTCACCGTGGGCGGTAAGGTGGCTGCGACTATCC
AAGGCTTTACCGGCCTTTTCTCCGCCGGGCCCCAACAGAACATCCAACTTGTCA

>786_S40_L001_R1_001.fastq_95_2k_18
CCCCGACGACCACGATGGTCGTAGCGTACCTCATGCGCATCCCTGAAGTTGTTCTGGACATCATCACTGG
AGCGCACTGGGGCGTAATGTTCGGCCTGGCCTACTTCTCTATGCAGGGAGCGTGGGCCAAGGTCGTCGTC
ATCCTCCTATTAGTTGCGGGGGTGGACGCCCAAACGTTCACCGTGGGCGGTAGGGTGGCTGCGACTATCC
AAGGCTTTACCGGCCTTTTCTCCGCCGGGCCCCAACAGAACATCCAACTTGTCA

>786_S40_L001_R1_001.fastq_96_2k_18
CCCCGACGACCACGATGGTCGTAGCGTACCTCATGCGCATCCCTGAAGTTGTTCTGGACATCGTCACTGG
AGCGCACTGGGGCGTAATGTTCGGCCTGGCCTACTTCTCTATGCAGGGAGCGTGGGCCAAGGTCGTCGTC
ATCCTCCTATTAGTTGCGGGGGTGGACGCCCAAACGTTCACCGTGGGCGGTAAGGTGGCTGCGACTATCC
AAGGCTTTACCGGCCTTTTCTCCGCCGGGCCCCAACAGAACATCCAACTTGTCA

>786_S40_L001_R1_001.fastq_97_2k_18
CCCCGACGACCACGATGGTCGTAGCGTACCTCATGCGCATCCCTGAAGTTGTTCTGGACATCATCACTGG
AGCGCACTGGGGCGTAATGTCCGGCCTGGCCTACTTCTCTATGCAGGGAGCGTGGGCCAAGGTCGTCGTC
ATCCTCCTATTAGTTGCGGGGGTGGACGCCCAAACGTTCACCGTGGGCGGTAAGGTGGCTGCGACTATCC
AAGGCTTTACCGGCCTTTTCTCCGCCGGGCCCCAACAGAACATCCAACTTGTCA

>786_S40_L001_R1_001.fastq_98_2k_17
CCCCGACGACCACGATGGTCGTAGCGTACCTCATGCGCATCCCTGAAGTTGTTCTGGACATCATCACTGG
AGCGCACTGGGGCGTAATGTTCGGCCTGGCCTACTTCTCTATGCAGGGAGCGTGGGCCAAGGTCGTCGTC
ATCCTCCTATTAGTTGCGGGGGTGGACGCCCAAACGTTCACCGTGGGCGGTAAGGTGGCTGCGACTATCC
AAGGCTTTACCGGCCTTTTCTCCGCCGGGCCCCAACAGAACGTCCAACTTGTCA

>786_S40_L001_R1_001.fastq_99_2k_17
CCCCGACGACCACGATGGTCGTAGCGTACCTCATGCGCATCCCTGAAGTTGTTCTGGACATCATCACTGG
AGCGCACTGGGGCGTAATGTTCGGCCTGGCCTACTTCTCTATGCAGGGAGCGTGGGCCAAGGTCGTCGTC
ATCCTCCTATTAGTTGCGGGGGTGGACGCCCAAACGTTCACCGTGGGCGGTAAGGTGGCTGCGACTATCC
AAGGCTTTACCGGCCTCTTCTCCGCCGGGCCCCAACAGAACATCCAACTTGTCA

>786_S40_L001_R1_001.fastq_100_2k_17
CCCCGGCGACCACGATGGTCGTAGCGTACCTCATGCGCATCCCTGAAGTTGTTCTGGACATCATCACTGG
AGCGCACTGGGGCGTAATGTTCGGCCTGGCCTACTTCTCTATGCAGGGAGCGTGGGCCAAGGTCGTCGTC
ATCCTCCTATTAGTTGCGGGGGTGGACGCCCAAACGTTCACCGTGGGCGGTAAGGTGGCTGCGACTATCC
AAGGCTTTACCGGCCTTTTCTCCGCCGGGCCCCAACAGAACATCCAACTTGTCA

>786_S40_L001_R1_001.fastq_101_2k_17
CCCCGACGACCACGATGGTCGTAGCGTACCTCACGCGCATCCCTGAAGTTGTTCTGGACATCATCACTGG
AGCGCACTGGGGCGTAATGTTCGGCCTGGCCTACTTCTCTATGCAGGGAGCGTGGGCCAAGGTCGTCGTC
ATCCTCCTATTAGTTGCGGGGGTGGACGCCCAAACGTTCACCGTGGGCGGTAAGGTGGCTGCGACTATCC
AAGGCTTTACCGGCCTTTTCTCCGCCGGGCCCCAACAGAACATCCAACTTGTCA

>786_S40_L001_R1_001.fastq_102_2k_17
CCCCGACGACCACGATGGTCGTAGCGTACCTCATGCGCATCCCTGAAGTTGTTCTGGACATCATCACTGG
AGCGCACTGGGGCGTAATGTTCGGCCTGGCCTACTTCTCTATGCAGGGAGCGTGGGCCAAGGTCGTCGTC
ATCCTCCTATTAGTCGCGGGGGTGGACGCCCAAACGTTCACCGTGGGCGGTAAGGTGGCTGCGACTATCC
AAGGCTTTACCGGCCTTTTCTCCGCCGGGCCCCAACAGAACATCCAACTTGTCA

>786_S40_L001_R1_001.fastq_103_2k_17
CCCCGACGACCACGATGGTCGTAGCGTACCTCATGCGCATCCCTGAAGTTGTTCTGGACATCATCACTGG
AGCGCACTGGGGCGTAATGTTCGGCCTGGCCTACTTCTCTATGCAGGGAGCGTGGGCCAAGGCCGTCGTC
ATCCTCCTATTAGTTGCGGGGGTGGACGCCCAAACGTTCACCGTGGGCGGTAAGGTGGCTGCGACTATCC
AAGGCTTTACCGGCCTTTTCTCCGCCGGGCCCCAACAGAACATCCAACTTGTCA

>786_S40_L001_R1_001.fastq_104_2k_16
CCCCGACGACCACGATGGTCGTAGCATACCTCATGCGCATCCCTGAAGTTGTTCTGGACATCATCACTGG
AGCGCACTGGGGCGTAATGTTCGGCCTGGCCTACTTCTCTATGCAGGGAGCGTGGGCCAAGGTCGTCGTC
ATCCTCCTATTAGTTGCGGGGGTGGACGCCCAAACGTTCACCGTGGGCGGTAAGGTGGCTGCGACTATCC
AAGGCTTTACCGGCCTTTTCTCCGCCGGGCCCCAACAGAACATCCAACTTGTCA

>786_S40_L001_R1_001.fastq_105_2k_16
CCCCGACGACCACGATGGTCGTAGCGTACCTCATGCGCATCCCTGAAGTTGTTCTGGACATCATCACTGG
AGCGCACTGGGGCGTAATGTTCGGCCTGGCCTACTTCTCTATGCAGGGAGCGTGGGCCAAGGTCGTCGTC
ATCCTCCTATTAGTTGCGGGGGTGGACGCCCGAACGTTCACCGTGGGCGGTAAGGTGGCTGCGACTATCC
AAGGCTTTACCGGCCTTTTCTCCGCCGGGCCCCAACAGAACATCCAACTTGTCA

>786_S40_L001_R1_001.fastq_106_2k_16
CCCCGACGACCACGATGGTCGTAGCGTACCTCATGCGCATCCCTGAAGTTGTTCTGGACATCATCACTGG
AGCGCACTGGGGCGTAATGTTCGGCCTGGCCTACTTCTCTATGCAGGGAGCGTGGGCCAAGGTCGTCGTC
ATCCTCCTATTAGTTGCGGGGGTGGACGCCCAAACGTTCACCGTGGGCGGCAAGGTGGCTGCGACTATCC
AAGGCTTTACCGGCCTTTTCTCCGCCGGGCCCCAACAGAACATCCAACTTGTCA

>786_S40_L001_R1_001.fastq_107_2k_16
CCCCGACGACCACGATGGTCGTAGCGTACCTCATGTGCATCCCTGAAGTTGTTCTGGACATCATCACTGG
AGCGCACTGGGGCGTAATGTTCGGCCTGGCCTACTTCTCTATGCAGGGAGCGTGGGCCAAGGTCGTCGTC
ATCCTCCTATTAGTTGCGGGGGTGGACGCCCAAACGTTCACCGTGGGCGGTAAGGTGGCTGCGACTATCC
AAGGCTTTACCGGCCTTTTCTCCGCCGGGCCCCAACAGAACATCCAACTTGTCA

>786_S40_L001_R1_001.fastq_108_2k_15
CCCCGACGACCACGATGGTCGTAGTGTACCTCATGCGCATCCCTGAAGTTGTTCTGGACATCATCACTGG
AGCGCACTGGGGCGTAATGTTCGGCCTGGCCTACTTCTCTATGCAGGGAGCGTGGGCCAAGGTCGTCGTC
ATCCTCCTATTAGTTGCGGGGGTGGACGCCCAAACGTTCACCGTGGGCGGTAAGGTGGCTGCGACTATCC
AAGGCTTTACCGGCCTTTTCTCCGCCGGGCCCCAACAGAACATCCAACTTGTCA

>786_S40_L001_R1_001.fastq_109_2k_15
CCCCGACGACCACGATGGTCGTAGCGTACCTCATGCGCATCCCTGAAGTTGTTCTGGACATCATCACTGG
AGCGCACTGGGGCGTAATGTTCGGCCTGGCCTACTTCTCTATGCAGGGAGCGTGGGCCAAGGTCGTTGTC
ATCCTCCTATTAGTTGCGGGGGTGGACGCCCAAACGTTCACCGTGGGCGGTAAGGTGGCTGCGACTATCC
AAGGCTTTACCGGCCTTTTCTCCGCCGGGCCCCAACAGAACATCCAACTTGTCA

>786_S40_L001_R1_001.fastq_110_2k_15
CCCCGACGACCACGATGGTCGTAGCGTACCTCATGCGCATCCCTGAAGTTGTTCTGGACATCATCACTGG
AGCGCACTGGGGCGTAATGTTCGGCCTGGCCTACTTCTCTATGCAGGGAGTGTGGGCCAAGGTCGTCGTC
ATCCTCCTATTAGTTGCGGGGGTGGACGCCCAAACGTTCACCGTGGGCGGTAAGGTGGCTGCGACTATCC
AAGGCTTTACCGGCCTTTTCTCCGCCGGGCCCCAACAGAACATCCAACTTGTCA

>786_S40_L001_R1_001.fastq_111_2k_15
CCCCGACGACCACGATGGTCGTAGCGTACCTCATGCGCATCCCTGAAGTTGTTCTGGACATCATCACTGG
AGCGCACTGGGGCGTAATGTTCGGCCTGGCCTACTTCTCTATGCAGGGAGCGTGGGCCAAGGTCGTCGTC
ATCCTCCTATTAGTTGTGGGGGTGGACGCCCAAACGTTCACCGTGGGCGGTAAGGTGGCTGCGACTATCC
AAGGCTTTACCGGCCTTTTCTCCGCCGGGCCCCAACAGAACATCCAACTTGTCA

>786_S40_L001_R1_001.fastq_112_2k_15
CCCCGACGACCACGATGGTCGTAGCGTACCTCATGCGCATCCCTGAAGTTGTTCTGGACATCATCACTGG
AGCGCACTGGGGCGTAATGTTCGGCCTGGCCTACTTCTCTATGCAGGGAGCGTGGGCCAAGGTCGTCGTC
ATCCTCCTATTAGTTGCGGGGGTGGACGCCCAAACGTTCACCGTGGGCGGTAAGGTGGCTGCGACTATCC
AAGGCTTTACCGGCCTTTTCTCCGCCGGGCCCCAACAGAACATCCAACTCGTCA

>786_S40_L001_R1_001.fastq_113_2k_15
CCCCGACGACCACGATGGTCGTAGCGTACCTCATGCGCATCCCTGAAGTTGTTCTGGACATCATCACTGG
AGCGCACTGGGGCGTAGTGTTCGGCCTGGCCTACTTCTCTATGCAGGGAGCGTGGGCCAAGGTCGTCGTC
ATCCTCCTATTAGTTGCGGGGGTGGACGCCCAAACGTTCACCGTGGGCGGTAAGGTGGCTGCGACTATCC
AAGGCTTTACCGGCCTTTTCTCCGCCGGGCCCCAACAGAACATCCAACTTGTCA

>786_S40_L001_R1_001.fastq_114_2k_15
CCCCGACGACCACGATGGTCGTAGCGTACCTCATGCGCATCCCTGAAGTTGTTCTGGACATCATCACTGG
AGCGCACTGGGGCGTAATGTTCGGCCTGGCCTACTTCTCTATGCAGGGAGCGTGGGCCAAGGTCGTCGTC
ATCCTCCTATTAGTTGCGGGGGTGGACGCCCAAACGTTCACCGTGGGCGGTAAGGTGGCCGCGACTATCC
AAGGCTTTACCGGCCTTTTCTCCGCCGGGCCCCAACAGAACATCCAACTTGTCA

>786_S40_L001_R1_001.fastq_115_2k_15
CCCCGACGACCACGATGGTCGTAGCGTACCTCATGCGCATCCCTGAAGTTGTTCTGGACATCATCACTGG
AGCGCACTGGGGCGTAATGTTCGGCCTGGCCTACTTCTCTATGCAGGGAGCGTGGGCCAAGGTCGTCGTC
ATCCTCCTATTAGTTGCGGGGGTGGACGCCCAAATGTTCACCGTGGGCGGTAAGGTGGCTGCGACTATCC
AAGGCTTTACCGGCCTTTTCTCCGCCGGGCCCCAACAGAACATCCAACTTGTCA

>786_S40_L001_R1_001.fastq_116_2k_15
CCCCGACGACCACGATGGTCGTAGCGTACCTCATGCGCATCCCTGAAGTTGTTCTGGACATCATCACTGG
AGCGCACTGGGGCGTAATGTTCGGCCTGGCCTACTTCTCTATGCAGGGAGCGTGGGCCAAGGTCGTCGTC
ATCCTCCTATTAGTTGCAGGGGTGGACGCCCAAACGTTCACCGTGGGCGGTAAGGTGGCTGCGACTATCC
AAGGCTTTACCGGCCTTTTCTCCGCCGGGCCCCAACAGAACATCCAACTTGTCA

>786_S40_L001_R1_001.fastq_117_2k_15
CCCCGACGACCACGATGGTCGTAGCGTACCTCATGCGCATCCCTGAAGTTGTTCTGGACATCATCACTGG
AGCGCACTGGGGCGTAATGTTCGGCTTGGCCTACTTCTCTATGCAGGGAGCGTGGGCCAAGGTCGTCGTC
ATCCTCCTATTAGTTGCGGGGGTGGACGCCCAAACGTTCACCGTGGGCGGTAAGGTGGCTGCGACTATCC
AAGGCTTTACCGGCCTTTTCTCCGCCGGGCCCCAACAGAACATCCAACTTGTCA

>786_S40_L001_R1_001.fastq_119_2k_14
CCCCGACGACCACGATGGTCGTAGCGTACCTCATGCGCATCCCTGAAGTTGTTCTGGACATCATCACTGG
AGCGCACTGGGGCGTAATGTTCGGCCTGGCCTGCTTCTCTATGCAGGGAGCGTGGGCCAAGGTCGTCGTC
ATCCTCCTATTAGTTGCGGGGGTGGACGCCCAAACGTTCACCGTGGGCGGTAAGGTGGCTGCGACTATCC
AAGGCTTTACCGGCCTTTTCTCCGCCGGGCCCCAACAGAACATCCAACTTGTCA

>786_S40_L001_R1_001.fastq_120_2k_14
CCCCGACGACCACGATGGTTGTAGCGTACCTCATGCGCATCCCTGAAGTTGTTCTGGACATCATCACTGG
AGCGCACTGGGGCGTAATGTTCGGCCTGGCCTACTTCTCTATGCAGGGAGCGTGGGCCAAGGTCGTCGTC
ATCCTCCTATTAGTTGCGGGGGTGGACGCCCAAACGTTCACCGTGGGCGGTAAGGTGGCTGCGACTATCC
AAGGCTTTACCGGCCTTTTCTCCGCCGGGCCCCAACAGAACATCCAACTTGTCA

>786_S40_L001_R1_001.fastq_121_2k_14
CCCCGACGACCACGATGGTCGTAGCGTACCTCATGCGCATCCCTGAAGTTGTTCTGGACATCATCACTGG
AGCGCACTGGGGCGTAATGTTCGGCCTGGCCTACTTCTCTGTGCAGGGAGCGTGGGCCAAGGTCGTCGTC
ATCCTCCTATTAGTTGCGGGGGTGGACGCCCAAACGTTCACCGTGGGCGGTAAGGTGGCTGCGACTATCC
AAGGCTTTACCGGCCTTTTCTCCGCCGGGCCCCAACAGAACATCCAACTTGTCA

>786_S40_L001_R1_001.fastq_122_2k_14
CCCCGACGACCACGATGGTCGTAGCGTACCTCATGCGCATCCCTGAAGTTGTTCTGGACATCATCACTGG
AGCGCACTGGGGCGTAATGTTCGGCCTGGCCTACTTCTCTATGCAGGGAGCGTGGGCCAAGGTCGTCGTC
ATCCTCCTATTAGTTGCGGGGGTGGACGCCCAAACGTTCACCGTGGGCGGTAAGGTGGCTGCGACCATCC
AAGGCTTTACCGGCCTTTTCTCCGCCGGGCCCCAACAGAACATCCAACTTGTCA

>786_S40_L001_R1_001.fastq_123_2k_14
CCCCGACGACCACGATGGTCGTAGCGTACCTCATGCGCATCCCTGAAGTTGTTCTGGACATCATCACTGG
AGCGCACTGGGGCGTACTGTTCGGCCTGGCCTACTTCTCTATGCAGGGAGCGTGGGCCAAGGTCGTCGTC
ATCCTCCTATTAGTTGCGGGGGTGGACGCCCAAACGTTCACCGTGGGCGGTAAGGTGGCTGCGACTATCC
AAGGCTTTACCGGCCTTTTCTCCGCCGGGCCCCAACAGAACATCCAACTTGTCA

>786_S40_L001_R1_001.fastq_124_2k_13
CCCCGACGACCACGACGGTCGTAGCGTACCTCATGCGCATCCCTGAAGTTGTTCTGGACATCATCACTGG
AGCGCACTGGGGCGTAATGTTCGGCCTGGCCTACTTCTCTATGCAGGGAGCGTGGGCCAAGGTCGTCGTC
ATCCTCCTATTAGTTGCGGGGGTGGACGCCCAAACGTTCACCGTGGGCGGTAAGGTGGCTGCGACTATCC
AAGGCTTTACCGGCCTTTTCTCCGCCGGGCCCCAACAGAACATCCAACTTGTCA

>786_S40_L001_R1_001.fastq_125_2k_13
CCCCGACGACCACGATGGTCGTAGCGTACCTCATGCGCATCCCTGAAGTTGTTCTGGACATCATCACTGG
AGCGCACTGGGGCGTAATGTTCGGCCTGGCCTACTTCTCTATGCAGGGAGCGTGGGCCAAGGTCGTCGTC
ATCCTCCTATTAGTTGCGGGAGTGGACGCCCAAACGTTCACCGTGGGCGGTAAGGTGGCTGCGACTATCC
AAGGCTTTACCGGCCTTTTCTCCGCCGGGCCCCAACAGAACATCCAACTTGTCA

>786_S40_L001_R1_001.fastq_126_2k_13
CCCCGACGACCACGATGGTCGTAGCGTACCTCATGCGCATCCCTGAAGTTGTTCTGGACATCATCACTGG
AGCGCACTGGGGCGTAATGTTCGGCCTGGCCTACTTCTCTATGCAGGGAGCGTGGGCCAAGGTCGTCGTC
ATCCTCCTATTAGTTGCGGGGGTGGACGCCCAAACGTTCACCGTGGGCGGTAAGGTGGCTGCGACTATCC
AAGGCTTTACCGGCCTTTTCTCCGCCGGACCCCAACAGAACATCCAACTTGTCA

>786_S40_L001_R1_001.fastq_127_2k_13
CCCCGACGACCACGATGGTCGTAGCGTACCTCATGCGCATCCCTGAAGTTGTTCTGGACATCATCACTGG
AGCGCACTGGGGCGTAATGTTCGGCCTGGCCTACTTCTCTATGCAGGGAGCGTGGGCCAAGGTCGTCGTC
ATCCTCCTATTAGTTGCGGGGGTGGACGCCCAAACGTTCACCGTGGGCAGTAAGGTGGCTGCGACTATCC
AAGGCTTTACCGGCCTTTTCTCCGCCGGGCCCCAACAGAACATCCAACTTGTCA

>786_S40_L001_R1_001.fastq_128_2k_13
CCCCGACGACCACGATGGTCGTAGCGTACCTCATGCGCATCCCTGGAGTTGTTCTGGACATCATCACTGG
AGCGCACTGGGGCGTAATGTTCGGCCTGGCCTACTTCTCTATGCAGGGAGCGTGGGCCAAGGTCGTCGTC
ATCCTCCTATTAGTTGCGGGGGTGGACGCCCAAACGTTCACCGTGGGCGGTAAGGTGGCTGCGACTATCC
AAGGCTTTACCGGCCTTTTCTCCGCCGGGCCCCAACAGAACATCCAACTTGTCA

>786_S40_L001_R1_001.fastq_129_2k_13
CCCCGACGACCACGATGGTCGTAGCGTACCTCATGCGCATCCCTGAAGTTGTTCTGGACATCATCACTGG
AGCGCACTGGGGCGTAATGTTCAGCCTGGCCTACTTCTCTATGCAGGGAGCGTGGGCCAAGGTCGTCGTC
ATCCTCCTATTAGTTGCGGGGGTGGACGCCCAAACGTTCACCGTGGGCGGTAAGGTGGCTGCGACTATCC
AAGGCTTTACCGGCCTTTTCTCCGCCGGGCCCCAACAGAACATCCAACTTGTCA

>786_S40_L001_R1_001.fastq_130_2k_13
CCCCGACGACCACAATGGTCGTAGCGTACCTCATGCGCATCCCTGAAGTTGTTCTGGACATCATCACTGG
AGCGCACTGGGGCGTAATGTTCGGCCTGGCCTACTTCTCTATGCAGGGAGCGTGGGCCAAGGTCGTCGTC
ATCCTCCTATTAGTTGCGGGGGTGGACGCCCAAACGTTCACCGTGGGCGGTAAGGTGGCTGCGACTATCC
AAGGCTTTACCGGCCTTTTCTCCGCCGGGCCCCAACAGAACATCCAACTTGTCA

>786_S40_L001_R1_001.fastq_131_2k_13
CCCCGACGACCACGATGGTCGTGGCGTACCTCATGCGCATCCCTGAAGTTGTTCTGGACATCATCACTGG
AGCGCACTGGGGCGTAATGTTCGGCCTGGCCTACTTCTCTATGCAGGGAGCGTGGGCCAAGGTCGTCGTC
ATCCTCCTATTAGTTGCGGGGGTGGACGCCCAAACGTTCACCGTGGGCGGTAAGGTGGCTGCGACTATCC
AAGGCTTTACCGGCCTTTTCTCCGCCGGGCCCCAACAGAACATCCAACTTGTCA

>786_S40_L001_R1_001.fastq_132_2k_13
CCCCGACGACCACGATGGTCGTAGCGTACCTCATGCGCATCCCTGAAGTTGTTCTGGACATCATCACTGG
AGCGCACTGGGGCGTAATGTTCGGCCTGGCCTACTTCTCTATGCAGGGAGCGTGGGCCAAGGTCGTCGTC
ATCCTCCTATTAGTTGCGGGGGTGGACGCCCAAACGTTCACCGTGGGTGGTAAGGTGGCTGCGACTATCC
AAGGCTTTACCGGCCTTTTCTCCGCCGGGCCCCAACAGAACATCCAACTTGTCA

>786_S40_L001_R1_001.fastq_133_2k_12
CCCCGACGACCACGATGGTCGTAGCGTACCTCATGCGCATCCCTGAAGTTGTTCTGGACATCATCACTGG
AGCGCACTGGGGCGTAACGTTCGGCCTGGCCTACTTCTCTATGCAGGGAGCGTGGGCCAAGGTCGTCGTC
ATCCTCCTATTAGTTGCGGGGGTGGACGCCCAAACGTTCACCGTGGGCGGTAAGGTGGCTGCGACTATCC
AAGGCTTTACCGGCCTTTTCTCCGCCGGGCCCCAACAGAACATCCAACTTGTCA

>786_S40_L001_R1_001.fastq_134_2k_12
CCCCGACGACCACGATGGTCGTAGCGTACCTCATGCGCATCCCTGAAGTTGTTCTGGACATCATCACTGG
AGCGCATTGGGGCGTAATGTTCGGCCTGGCCTACTTCTCTATGCAGGGAGCGTGGGCCAAGGTCGTCGTC
ATCCTCCTATTAGTTGCGGGGGTGGACGCCCAAACGTACACCGTGGGCGGTAAGGTGGCTGCGACTATCC
AAGGCTTTACCGGCCTTTTCTCCGCCGGGCCCCAACAGAACATCCAACTTGTCA

>786_S40_L001_R1_001.fastq_135_2k_12
CCCCGACGACCACGATGGTCGTAGCGTACCTCATGCGCATCCCTGAAGTTGTTCTGGACATCATCACTGG
AGCGCACTGGGGCGTAATGTTCGGCCTGGCCTACTTCTCTATGCAGGGAGCGTGGGCCAAGGTCGTCGTC
ATCCTCCTATTAGTTGCGGGGGTGGACGCCCAAACGTTCACTGTGGGCGGTAAGGTGGCTGCGACTATCC
AAGGCTTTACCGGCCTTTTCTCCGCCGGGCCCCAACAGAACATCCAACTTGTCA

>786_S40_L001_R1_001.fastq_136_2k_12
CCCCGACGACCACGCTGGTCGTAGCGTACCTCATGCGCATCCCTGAAGTTGTTCTGGACATCATCACTGG
AGCGCACTGGGGCGTAATGTTCGGCCTGGCCTACTTCTCTATGCAGGGAGCGTGGGCCAAGGTCGTCGTC
ATCCTCCTATTAGTTGCGGGGGTGGACGCCCAAACGTTCACCGTGGGCGGTAAGGTGGCTGCGACTATCC
AAGGCTTTACCGGCCTTTTCTCCGCCGGGCCCCAACAGAACATCCAACTTGTCA

>786_S40_L001_R1_001.fastq_137_2k_12
CCCCGACGACCACGATGGTCGTAGCGTACCTCATGCGCATCCCTGAAGTTGTTCTGGACATCATCACTGG
AGCGCACTGGGGCGTAATGTTCGGCCTGGCCTACTTCTCTATGCAGGGAGCGTGGGCCAAGGTCGTCGTC
ATCCTCCTATTGGTTGCGGGGGTGGACGCCCAAACGTTCACCGTGGGCGGTAAGGTGGCTGCGACTATCC
AAGGCTTTACCGGCCTTTTCTCCGCCGGGCCCCAACAGAACATCCAACTTGTCA

>786_S40_L001_R1_001.fastq_138_2k_12
CCCCGATGACCACGATGGTCGTAGCGTACCTCATGCGCATCCCTGAAGTTGTTCTGGACATCATCACTGG
AGCGCACTGGGGCGTAATGTTCGGCCTGGCCTACTTCTCTATGCAGGGAGCGTGGGCCAAGGTCGTCGTC
ATCCTCCTATTAGTTGCGGGGGTGGACGCCCAAACGTTCACCGTGGGCGGTAAGGTGGCTGCGACTATCC
AAGGCTTTACCGGCCTTTTCTCCGCCGGGCCCCAACAGAACATCCAACTTGTCA

>786_S40_L001_R1_001.fastq_139_2k_12
CCCCGACGACCACGATGGTCGTAGCGTACCTCATGCGCATCCCTGAAGTTGTTCTGGACATCATCACTGG
AGCGCACTGGGGTGTAATGTTCGGCCTGGCCTACTTCTCTATGCAGGGAGCGTGGGCCAAGGTCGTCGTC
ATCCTCCTATTAGTTGCGGGGGTGGACGCCCAAACGTTCACCGTGGGCGGTAAGGTGGCTGCGACTATCC
AAGGCTTTACCGGCCTTTTCTCCGCCGGGCCCCAACAGAACATCCAACTTGTCA

>786_S40_L001_R1_001.fastq_140_2k_12
CCCCGACGACCACGATGGTCGTAGCGTACCTCATGCGCATCCCTGAAGTTGTTCTGGACATCATCACTGG
AGCGCACTGGGGCGTAATGTTCGGCCTGGCCCACTTCTCTATGCAGGGAGCGTGGGCCAAGGTCGTCGTC
ATCCTCCTATTAGTTGCGGGGGTGGACGCCCAAACGTTCACCGTGGGCGGTAAGGTGGCTGCGACTATCC
AAGGCTTTACCGGCCTTTTCTCCGCCGGGCCCCAACAGAACATCCAACTTGTCA

>786_S40_L001_R1_001.fastq_141_2k_12
CCCCGACGACCACGATGGTCGTAGCGTACCTCATGCGCATCCCTGAAGTTGTTCTGGACATCATCACTGG
AGCGCACTGGGGCGTAATGTTCGGCCTGGCCTACTTCTCTATGCAGGGAGCGTGGGCCAAGGTCGTCGTC
ATCCTCCTATTAGTTGCGGGGGTGGACGCCCAAACGTTCACCGTGGGCGGTAAGGTGGCTGCGACTATCC
AAGGCTTTACCGGCCTTTTCTCCTCCGGGCCCCAACAAAACATCCAACTTGTCA

>786_S40_L001_R1_001.fastq_142_2k_12
CCCCGACGACCACGATGGTCGTAGCGTACCTCATGCGCATCCCTGAAGTTGTTCTGGACATCATCACTGG
AGCGCACTGGGGCGTAATGTTCGGCCTGGCCTACTTCTCTATGCAGGGAGCGTGGGCCAAGGTCGTCGTC
ATCCTCCTATTAGTTGCGGGGGTGGATGCCCAAACGTTCACCGTGGGCGGTAAGGTGGCTGCGACTATCC
AAGGCTTTACCGGCCTTTTCTCCGCCGGGCCCCAACAGAACATCCAACTTGTCA

>786_S40_L001_R1_001.fastq_143_2k_12
CCCCGACGACCACGATGGTCGTAGCGTACCTCATGCGCATCCCTGAAGTTGTTCTGGACATCATCACTGG
AGCGCACTGGGGCGTAATGTTCGGCCTGGCCTACTTCTCTATGCAGGGAGCGTGGGCCAAGGTCGTCGTC
ATCCTCCTATTAGTTGCGGGGGCGGACGCCCAAACGTTCACCGTGGGCGGTAAGGTGGCTGCGACTATCC
AAGGCTTTACCGGCCTTTTCTCCGCCGGGCCCCAACAGAACATCCAACTTGTCA

>786_S40_L001_R1_001.fastq_144_2k_12
CCCCGACGACCACGATGGTCGTAGCGTACCTCATGCGCATCCCTGAAGTTGTTCTGGACATCATCACTGG
AGCGCACTGGGGCGTAATGTTCGGCCTGGCCTACTTCTCTATGCAGGGAGCGTGGGCCAAGGTCGTCGTC
ATCCTCCTATTAGTTGCGGGGGTGGACGCCCAAACGTTCACCGTGGGCGGTAAGGTGGCTGCGACTATCC
AAGGCTTTACCGGCCTTTTCTCCGCCGGGTCCCAACAGAACATCCAACTTGTCA

>786_S40_L001_R1_001.fastq_146_2k_12
CCCCGACGACCACGATGGTCGTAGCGTACCTCATGCGCATCCCTGAAGTTGTTCTGGACATCATCACTGG
AGCGCACTGGGGCGTAATGTTCGGCCTGGCCTACTTCTCTATGCAGGGAGCGTGGGCCAAGGTCGTCGTC
ATCCTCCTATTAGTTGCGGGGGTGGACGCCCAAACGTTCACCGTGGGCGGTAAGGTGGCTGCGACTATCC
AAGGCTTTACCAGCCTTTTCTCCGCCGGGCCCCAACAGAACATCCAACTTGTCA

>786_S40_L001_R1_001.fastq_147_2k_11
CCCCGACGACCACGATGGTCGTAGCGTACCTCATGCGCATCCCTGAAGTTGTTCTGGACATCATCACTGG
AGCGCACTGGGGCGTAATGTTCGGCCTGGCCTACTTCTCTATGCAGGGAGCGTGGGCCAAGGTCGTCGTC
ATCCTCCTATTAGTTGCGGGGGTGGACGCCCAAACGTTCACCGTGGGCGGTAAGGTGGCTGCGACTATCC
AAGGCTTCACCGGCCTTTTCTCCGCCGGGCCCCAACAGAACATCCAACTTGTCA

>786_S40_L001_R1_001.fastq_148_2k_11
CCCCGACGACCACGATGGTCGTAGCGTACCTCATGCGCATCCCTGAAGTTGTTCTGGACATCATCACTGG
AGCGCACTGGGGCGTAATGGTCGGCCTGGCCTACTTCTCTATGCAGGGAGCGTGGGCCAAGGTCGTCGTC
ATCCTCCTATTAGTTGCGGGGGTGGACGCCCAAACGTTCACCGTGGGCGGTAAGGTGGCTGCGACTATCC
AAGGCTTTACCGGCCTTTTCTCCGCCGGGCCCCAACAGAACATCCAACTTGTCA

>786_S40_L001_R1_001.fastq_149_2k_11
CCCCGACGACCACGATGGTCGTAGCGTACCTCATGCGCATCCCTGAAGTTGTTCTGGACATCATCACTGG
AGCGCACTGGGGCGTAATGTTCGGCCTGGCCTACTTCTCTATGCAGGGAGCGTGGGCCAAGGTCGTCGTC
ATCCTCCCATTAGTTGCGGGGGTGGACGCCCAAACGTTCACCGTGGGCGGTAAGGTGGCTGCGACTATCC
AAGGCTTTACCGGCCTTTTCTCCGCCGGGCCCCAACAGAACATCCAACTTGTCA

>786_S40_L001_R1_001.fastq_150_2k_11
CTCCGACGACCACGATGGTCGTAGCGTACCTCATGCGCATCCCTGAAGTTGTTCTGGACATCATCACTGG
AGCGCACTGGGGCGTAATGTTCGGCCTGGCCTACTTCTCTATGCAGGGAGCGTGGGCCAAGGTCGTCGTC
ATCCTCCTATTAGTTGCGGGGGTGGACGCCCAAACGTTCACCGTGGGCGGTAAGGTGGCTGCGACTATCC
AAGGCTTTACCGGCCTTTTCTCCGCCGGGCCCCAACAGAACATCCAACTTGTCA

>786_S40_L001_R1_001.fastq_151_2k_11
CCCCGACGACCACGATGGTCGTAGCGTACCTCATGCGCATCCCTGAAGTTGTTCTGGACATCATCACTGG
AGCGCACTGGGGCGTAATGTTCGGCCTGGCCTACTTCTCCATGCAGGGAGCGTGGGCCAAGGTCGTCGTC
ATCCTCCTATTAGTTGCGGGGGTGGACGCCCAAACGTTCACCGTGGGCGGTAAGGTGGCTGCGACTATCC
AAGGCTTTACCGGCCTTTTCTCCGCCGGGCCCCAACAGAACATCCAACTTGTCA

>786_S40_L001_R1_001.fastq_152_2k_11
CCCCGACGACCACGATGGTCGTAGCGTACCTCATGCGCATCCCTGAAGTTGTTCTGGACATCATCACTGG
AGCGCACTGGGGCGTAATGTTCGGCCTGGCCTACTTCTCTATGCAGGGAGCGTGGGCCAAGGTCGTCGTC
ATCCTCCTATTAGTTGCGGGGGTGGACGCCCAAACGTTCACCGTGGGCGGTAAGGTGGCTGCGACTATCC
AAGGCTTTACCGGCCTTTTCTCCGCCGGGCCCCGACAGAACATCCAACTTGTCA

>786_S40_L001_R1_001.fastq_153_2k_11
CCCCGACGACCACGATGGTCGTAGCGTACCTCGTGCGCATCCCTGAAGTTGTTCTGGACATCATCACTGG
AGCGCACTGGGGCGTAATGTTCGGCCTGGCCTACTTCTCTATGCAGGGAGCGTGGGCCAAGGTCGTCGTC
ATCCTCCTATTAGTTGCGGGGGTGGACGCCCAAACGTTCACCGTGGGCGGTAAGGTGGCTGCGACTATCC
AAGGCTTTACCGGCCTTTTCTCCGCCGGGCCCCAACAGAACATCCAACTTGTCA

>786_S40_L001_R1_001.fastq_154_2k_11
CCCCGACGACCACGATGGTCGTAGCGTACCTCATGCGCATCCCTGAAGTTGTTCTGGACATCATCACTGG
AACGCACTGGGGCGTAATGTTCGGCCTGGCCTACTTCTCTATGCAGGGAGCGTGGGCCAAGGTCGTCGTC
ATCCTCCTATTAGTTGCGGGGGTGGACGCCCAAACGTTCACCGTGGGCGGTAAGGTGGCTGCGACTATCC
AAGGCTTTACCGGCCTTTTCTCCGCCGGGCCCCAACAGAACATCCAACTTGTCA

>786_S40_L001_R1_001.fastq_155_2k_11
CCCCGACGACCACGATGGTCGTAGCGTACCTCATGCGCATCCCTGAAGTTGTTCTGGACATCATCACTGG
AGCACACTGGGGCGTAATGTTCGGCCTGGCCTACTTCTCTATGCAGGGAGCGTGGGCCAAGGTCGTCGTC
ATCCTCCTATTAGTTGCGGGGGTGGACGCCCAAACGTTCACCGTGGGCGGTAAGGTGGCTGCGACTATCC
AAGGCTTTACCGGCCTTTTCTCCGCCGGGCCCCAACAGAACATCCAACTTGTCA

>786_S40_L001_R1_001.fastq_156_2k_11
CCCCGACGACCACGATGGTCGTAGCGTACCTCATGCGCATCCCTGAAGTTGTTCTGGACATCATCACTGG
AGCGCACTGGGGCGTAATGTTCGGCCTGGCCTACTTCTCTATGCAGGGAGCGTGGGCCAAGGTCGTCGTC
ATCCTCCTATTAGTTGCGGGGGTGGACGCCCAAACGTTCACCGTGGGCGGTAAGGTGGCTGCGACTATCC
GAGGCTTTACCGGCCTTTTCTCCGCCGGGCCCCAACAGAACATCCAACTTGTCA

>786_S40_L001_R1_001.fastq_157_2k_11
CCCCGACGACCACGATGGTCGTAGCGTACCTCATGCGCATCCCTGAAGTTGTTCTGGACATCATCACTGG
AGCGCACTGGGGCGTAATGTTCGGCCTGGCCTACTTCTCTATGCAGGGAGCGTGGGCCAGGGTCGTCGTC
ATCCTCCTATTAGTTGCGGGGGTGGACGCCCAAACGTTCACCGTGGGCGGTAAGGTGGCTGCGACTATCC
AAGGCTTTACCGGCCTTTTCTCCGCCGGGCCCCAACAGAACATCCAACTTGTCA

>786_S40_L001_R1_001.fastq_158_2k_11
CCCCGACGACCACGATGGTCGTAGCGTACCTCATGCGCGTCCCTGAAGTTGTTCTGGACATCATCACTGG
AGCGCACTGGGGCGTAATGTTCGGCCTGGCCTACTTCTCTATGCAGGGAGCGTGGGCCAAGGTCGTCGTC
ATCCTCCTATTAGTTGCGGGGGTGGACGCCCAAACGTTCACCGTGGGCGGTAAGGTGGCTGCGACTATCC
AAGGCTTTACCGGCCTTTTCTCCGCCGGGCCCCAACAGAACATCCAACTTGTCA

>786_S40_L001_R1_001.fastq_159_2k_10
CCCCGACGACCACGATGGTCGTAGCGTACCTCATGCGCATCCCTGAAGTTGTTCTGGACATCATCACTGG
AGCGCACTGGGGCGTAATGTTCGGCCTGGCCTACTTCTCTATGCAGGGAGCGTGGGCCAAGGTCGTCGTC
ATCCTCCTATTAGTTGCGGGGGTGGACGCCCAAACGTTCACCGTGGGCGGTAAGGTGGCTGCAACTATCC
AAGGCTTTACCGGCCTTTTCTCCGCCGGGCCCCAACAGAACATCCAACTTGTCA

>786_S40_L001_R1_001.fastq_160_2k_10
CCCCGACGACCACGATGGTCGTAGCGTACCTCATGCGCATCCCTGAAGTTGTTCTGGACATCATCACTGG
AGCGCACTGGGGCGTAATGTTCGGTCTGGCCTACTTCTCTATGCAGGGAGCGTGGGCCAAGGTCGTCGTC
ATCCTCCTATTAGTTGCGGGGGTGGACGCCCAAACGTTCACCGTGGGCGGTAAGGTGGCTGCGACTATCC
AAGGCTTTACCGGCCTTTTCTCCGCCGGGCCCCAACAGAACATCCAACTTGTCA

>786_S40_L001_R1_001.fastq_161_2k_10
CCCCGACGACCACGATGGTCGTAGCGTACCTCATGCGCATCCCTGAAGTTGTTCTGGACATCATCACTGG
AGCGCACTGGGGCGTAATGTTCGGCCTGGCCTACTTCTCTATGCAGGGAGCGTGGGCCAAGGTCGTCGTC
ATCCTCCTATTAGTTGCGGGGGTGGACGCCCAAACGTTCACCGTGGGCGGTAAGGTGGCTGCGACTATCC
AAGGCTTTACCGGCCTTTTCTCCGCCGGGCCCCAACAGAACATCCAACTTGTTA

>786_S40_L001_R1_001.fastq_162_2k_10
CCCCGACGACCACGATGGTCGTAGCGTACCTCATGCGCATCCCTGAAGTTGTTCTGGACATCATCACTGG
AGCGCACTGGGGCGTAATGTTTGGCCTGGCCTACTTCTCTATGCAGGGAGCGTGGGCCAAGGTCGTCGTC
ATCCTCCTATTAGTTGCGGGGGTGGACGCCCAAACGTTCACCGTGGGCGGTAAGGTGGCTGCGACTATCC
AAGGCTTTACCGGCCTTTTCTCCGCCGGGCCCCAACAGAACATCCAACTTGTCA

>786_S40_L001_R1_001.fastq_163_2k_10
CCCCGACGACCACGATGGTCGTAGCGTACCTCATGCGCATCCCTGAAGTTGTTCTGGACATCATCACTGG
AGCGCACTGGGGCGTAATGTTCGGCCTGGCCTACTTCTCTATGCAGGGAGCGTGGGCCAAGGTCGTCGTC
ATCCTCCTATTAGTTGCGGGGGTGGACGCCCAAACGTTCACCGCGGGCGGTAAGGTGGCTGCGACTATCC
AAGGCTTTACCGGCCTTTTCTCCGCCGGGCCCCAACAGAACATCCAACTTGTCA

>786_S40_L001_R1_001.fastq_164_2k_10
CCCCGACGACCACGATGGTCGTAGCGTACCTCATGCGCATCCCTGAAGTTGTTCTGGACATCATCACTGG
AGCGCACTGGGGCGTAATGTTCGGCCTGGCCTACTTCTCTATGCAGGGAGCGTGGGCCAAGGTCGTCGTC
ATCCTCCTATTAGTTGCGGGGGTGGACGCCCAAACGTTCACCGTGGGCGGTAAGGTGGCTGCGACTATCC
AAGGCTTTACCGGCCTTTTCTCCGCTGGGCCCCAACAGAACATCCAACTTGTCA

>786_S40_L001_R1_001.fastq_165_2k_10
CCCCGACGACCACGATGGTCGTAGCGTACCTCATGCGCATCCCTGAAGTTGTTCTGGACATCATCACTGG
AGCGCACTGGGGCGTAATGTTCGGCCTGGCCTACTTCTCTATGCAGGGAGCGTGGGCCAAGGTCGTCGTC
ATCCTCCTATTAGTTGCGGGGGTGGACGCCCAAACGTTCACCGTGGGCGGTAAGGTGGCTGCGACTATCC
AAGGCTTTGCCGGCCTTTTCTCCGCCGGGCCCCAACAGAACATCCAACTTGTCA

>786_S40_L001_R1_001.fastq_166_2k_10
CCCCGACGACCACGATGGTCGCAGCGTACCTCATGCGCATCCCTGAAGTTGTTCTGGACATCATCACTGG
AGCGCACTGGGGCGTAATGTTCGGCCTGGCCTACTTCTCTATGCAGGGAGCGTGGGCCAAGGTCGTCGTC
ATCCTCCTATTAGTTGCGGGGGTGGACGCCCAAACGTTCACCGTGGGCGGTAAGGTGGCTGCGACTATCC
AAGGCTTTACCGGCCTTTTCTCCGCCGGGCCCCAACAGAACATCCAACTTGTCA

>786_S40_L001_R1_001.fastq_167_2k_10
CCCCGACGACCACGATGGTCGTAGCGTACCTCATGCGCATCCCTGAAGTTGTTCTGGACATCATCACTGG
AGCGCACTGGGGCGTAATGTTCGGCCTGGCCTACTTCTCTATGCAGGGAGCGTGGGCCAAGGTCGTCGTC
ATCCTCCTATTAGTTGCGGGGGTGGACGCCCAAACGTTCACCGTGGGCGGTAAGGTGGCTGCGACTATCC
AAGGCTTTACCGGCCTTTTCTCCGCCGGGCTCCAACAGAACATCCAACTTGTCA

>786_S40_L001_R1_001.fastq_168_2k_10
CCCCGACGACCACGATGGTCGTAGCGTACCTCATGCGCATCCCTGAAGTTGTTCTGGACATCATCACTGG
AGCGCACTGGGGCGTAATATTCGGCCTGGCCTACTTCTCTATGCAGGGAGCGTGGGCCAAGGTCGTCGTC
ATCCTCCTATTAGTTGCGGGGGTGGACGCCCAAACGTTCACCGTGGGCGGTAAGGTGGCTGCGACTATCC
AAGGCTTTACCGGCCTTTTCTCCGCCGGGCCCCAACAGAACATCCAACTTGTCA

>786_S40_L001_R1_001.fastq_169_2k_10
CCCCGACGACCACGATGGTCGTAGCGTACCTCATGCGCATCCCTGAAGTTGTTCTGGACATCATCACTGG
AGCGCACTGGGGCGTAATGTTCGGCCTGGTCTACTTCTCTATGCAGGGAGCGTGGGCCAAGGTCGTCGTC
ATCCTCCTATTAGTTGCGGGGGTGGACGCCCAAACGTTCACCGTGGGCGGTAAGGTGGCTGCGACTATCC
AAGGCTTTACCGGCCTTTTCTCCGCCGGGCCCCAACAGAACATCCAACTTGTCA

>786_S40_L001_R1_001.fastq_170_2k_10
CCCCGACGACTACGATGGTCGTAGCGTACCTCATGCGCATCCCTGAAGTTGTTCTGGACATCATCACTGG
AGCGCACTGGGGCGTAATGTTCGGCCTGGCCTACTTCTCTATGCAGGGAGCGTGGGCCAAGGTCGTCGTC
ATCCTCCTATTAGTTGCGGGGGTGGACGCCCAAACGTTCACCGTGGGCGGTAAGGTGGCTGCGACTATCC
AAGGCTTTACCGGCCTTTTCTCCGCCGGGCCCCAACAGAACATCCAACTTGTCA

>786_S40_L001_R1_001.fastq_171_2k_10
CCCCGACGACCACGATGGTCGTAGCGTACCTCATGCGCATCCCTGAAGTTGTTCTGGACATCATCACTGG
AGCGCACTGGGGCGTAATGTTCGGCCTGGCCTACTTCTCTATGCAGGGAGCGTGGGCCAAGGTCGTCGTC
ATCCTCCTATTAGTTGCGGGGGTGGACGCCCAAACGTTCACCGTGGGCGGTAAGGTGGCTGCGACTATCC
AAGGCTTTACCGGCCTTTTCTCCGCCGGGCCTCAACAGAACATCCAACTTGTCA

>786_S40_L001_R1_001.fastq_172_2k_10
CCCCGACGACCACGATGGTCGTAGCGTACTTCATGCGCATCCCTGAAGTTGTTCTGGACATCATCACTGG
AGCGCACTGGGGCGTAATGTTCGGCCTGGCCTACTTCTCTATGCAGGGAGCGTGGGCCAAGGTCGTCGTC
ATCCTCCTATTAGTTGCGGGGGTGGACGCCCAAACGTTCACCGTGGGCGGTAAGGTGGCTGCGACTATCC
AAGGCTTTACCGGCCTTTTCTCCGCCGGGCCCCAACAGAACATCCAACTTGTCA

>786_S40_L001_R1_001.fastq_173_2k_10
CCCCGACGACCACGATGGTCATAGCGTACCTCATGCGCATCCCTGAAGTTGTTCTGGACATCATCACTGG
AGCGCACTGGGGCGTAATGTTCGGCCTGGCCTACTTCTCTATGCAGGGAGCGTGGGCCAAGGTCGTCGTC
ATCCTCCTATTAGTTGCGGGGGTGGACGCCCAAACGTTCACCGTGGGCGGTAAGGTGGCTGCGACTATCC
AAGGCTTTACCGGCCTTTTCTCCGCCGGGCCCCAACAGAACATCCAACTTGTCA

>786_S40_L001_R1_001.fastq_174_2k_10
CCCCGACGACCACGATGGTCGTAGCGTACCTCATGCGCATCCCTGAAGTTGTTCTGGACATCATCACTGG
AGCGCACTGGGGCGTAATGTTCGGCCTGGCCTACTTCTCTATGCAGGGAGCGTGGGCCAAGGTCGTCGTC
ATCCTCCTATTAGTTGCGGGGGTGGACGCCCAAACGTTCACCGTGGGCGGTAAGGTGGCTGCGACTATCC
AAGGCTTTACCGGCCTTTTCTCCGCCGAGCCCCAACAGAACATCCAACTTGTCA

>786_S40_L001_R1_001.fastq_175_2k_10
CCCCGACGACCACGATGGTCGTAGCGTACCTCATGCGCATCCCTGAAGTTGTTCTGGACATCATCACTGG
AGCGCACTGGGGCGTAATGTTCGGCCTGGCCTACTTCTCTATGCAGGGAGCGTGGGCCAAGGTCGTCGTC
ATCCTCCTATTAGTTGCGGGGGTGGACGCCCAAACGTTCACCGTGGGCGGTAAGGTGGCTGCGACAATCC
AAGGCTTTACCGGCCTTTTCTCCGCCGGGCCCCAACAGAACATCCAACTTGTCA

>786_S40_L001_R1_001.fastq_176_2k_10
CCCCGACGACCACGATGGTCGTAGCGTACCTCATGCGCATCCCTGAAGTTGTTCTGGACATCATCACTGG
AGCGCACTGGGGCGTAATGTTCGGCCTGACCTACTTCTCTATGCAGGGAGCGTGGGCCAAGGTCGTCGTC
ATCCTCCTATTAGTTGCGGGGGTGGACGCCCAAACGTTCACCGTGGGCGGTAAGGTGGCTGCGACTATCC
AAGGCTTTACCGGCCTTTTCTCCGCCGGGCCCCAACAGAACATCCAACTTGTCA

>786_S40_L001_R1_001.fastq_177_2k_9
CCCCGACGACCACGATGGTCGTAGCGTACCTCATGCGCATCCCTGAAGTTGTTCTGGACATCATCACTGG
AGCGCACTGGGGCGTAATGTTCGGCCTGGCCTACTTCTCTATGCAGGGAGCATGGGCCAAGGTCGTCGTC
ATCCTCCTATTAGTTGCGGGGGTGGACGCCCAAACGTTCACCGTGGGCGGTAAGGTGGCTGCGACTATCC
AAGGCTTTACCGGCCTTTTCTCCGCCGGGCCCCAACAGAACATCCAACTTGTCA

>786_S40_L001_R1_001.fastq_179_2k_9
CCCCGACGACCACGATGGTCGTAGCGTACCTCATGCGCATCCCTGAAGTTGTTCTGGACATCATCACTGG
AGCGCACTGGGGCGTAATGTTCGGCCTGGCCTACTTCTCTATGCAGGGAGCGTGGGCCAAGGTCGTCGTC
ATCTTCCTATTAGTTGCGGGGGTGGACGCCCAAACGTTCACCGTGGGCGGTAAGGTGGCTGCGACTATCC
AAGGCTTTACCGGCCTTTTCTCCGCCGGGCCCCAACAGAACATCCAACTTGTCA

>786_S40_L001_R1_001.fastq_180_2k_9
CCCCGACGACCACGATGGTCGTAGCGTACCTCATGCGCATCCCTGAAGTTGTTCTGGACATCATCATTGG
AGCGCACTGGGGCGTAATGTTCGGCCTGGCCTACTTCTCTATGCAGGGAGCGTGGGCCAAGGTCGTCGTC
ATCCTCCTATTAGTTGCGGGGGTGGACGCCCAAACGTTCACCGTGGGCGGTAAGGTGGCTGCGACTATCC
AAGGCTTTACCGGCCTTTTCTCCGCCGGGCCCCAACAGAACATCCAACTTGTCA

>786_S40_L001_R1_001.fastq_181_2k_9
CCCCGACGACCACGATGGTCGTAGCGTACCTCATGCGCATCCCTGAAGTTGTTCTGGACATCATCACTGG
AGCGCACTGGGGCGTAATGTTCGGCCTGGCCTACTTCTCTATGCAGGGAGCGTGGGCCAAGGTCGTCGTC
ATCCTCCTATTAGTTGCGGGGGTGGACGCCCAAACGTTCACCGTGGGCGGTAAGGTGGCTGCGACTGTCC
AAGGCTTTACCGGCCTTTTCTCCGCCGGGCCCCAACAGAACATCCAACTTGTCA

>786_S40_L001_R1_001.fastq_182_2k_9
CCCCGACGATCACGATGGTCGTAGCGTACCTCATGCGCATCCCTGAAGTTGTTCTGGACATCATCACTGG
AGCGCACTGGGGCGTAATGTTCGGCCTGGCCTACTTCTCTATGCAGGGAGCGTGGGCCAAGGTCGTCGTC
ATCCTCCTATTAGTTGCGGGGGTGGACGCCCAAACGTTCACCGTGGGCGGTAAGGTGGCTGCGACTATCC
AAGGCTTTACCGGCCTTTTCTCCGCCGGGCCCCAACAGAACATCCAACTTGTCA

>786_S40_L001_R1_001.fastq_183_2k_9
CCCCGACGACCACGATGGTCGTAGCGTGCCTCATGCGCATCCCTGAAGTTGTTCTGGACATCATCACTGG
AGCGCACTGGGGCGTAATGTTCGGCCTGGCCTACTTCTCTATGCAGGGAGCGTGGGCCAAGGTCGTCGTC
ATCCTCCTATTAGTTGCGGGGGTGGACGCCCAAACGTTCACCGTGGGCGGTAAGGTGGCTGCGACTATCC
AAGGCTTTACCGGCCTTTTCTCCGCCGGGCCCCAACAGAACATCCAACTTGTCA

>786_S40_L001_R1_001.fastq_184_2k_9
CCCCAACGACCACGATGGTCGTAGCGTACCTCATGCGCATCCCTGAAGTTGTTCTGGACATCATCACTGG
AGCGCACTGGGGCGTAATGTTCGGCCTGGCCTACTTCTCTATGCAGGGAGCGTGGGCCAAGGTCGTCGTC
ATCCTCCTATTAGTTGCGGGGGTGGACGCCCAAACGTTCACCGTGGGCGGTAAGGTGGCTGCGACTATCC
AAGGCTTTACCGGCCTTTTCTCCGCCGGGCCCCAACAGAACATCCAACTTGTCA

>786_S40_L001_R1_001.fastq_185_2k_9
CCCCGACGACCACGATGGTCGTAGCGTACCTCATGCGCATCCCTGAAGTTGTTCTGGACATCATCACTGG
AGTGCACTGGGGCGTAATGTTCGGCCTGGCCTACTTCTCTATGCAGGGAGCGTGGGCCAAGGTCGTCGTC
ATCCTCCTATTAGTTGCGGGGGTGGACGCCCAAACGTTCACCGTGGGCGGTAAGGTGGCTGCGACTATCC
AAGGCTTTACCGGCCTTTTCTCCGCCGGGCCCCAACAGAACATCCAACTTGTCA

>786_S40_L001_R1_001.fastq_186_2k_9
CCCCGACGACCACGATGGTCGTAGCGTACCTCATGCGCATCCCTGAAGTTGTTCTGGACATCATCACTGA
AGCGCACTGGGGCGTAATGTTCGGCCTGGCCTACTTCTCTATGCAGGGAGCGTGGGCCAAGGTCGTCGTC
ATCCTCCTATTAGTTGCGGGGGTGGACGCCCAAACGTTCACCGTGGGCGGTAAGGTGGCTGCGACTATCC
AAGGCTTTACCGGCCTTTTCTCCGCCGGGCCCCAACAGAACATCCAACTTGTCA

>786_S40_L001_R1_001.fastq_187_2k_9
CCCCGACGACCACGATGGTCGTAGCGTACCTCATGCGCATCCCTGAAGTTGTTCTGGACATCATCACTGG
AGCGCACTGGGGCGTAATGTTCGGCCTGGCCTACTTCTCTATGCAGGGAGCGTGGGCCAAGGTCGTCGTC
ATCCTCCTATTAGTTGCGGGGGTGGACGCCCAAACGTTCACCGTGGGCGGTAAGGTGGCTGCGACTATCC
AAGGCTTTATCGGCCTTTTCTCCGCCGGGCCCCAACAGAACATCCAACTTGTCA

>786_S40_L001_R1_001.fastq_188_2k_9
CCCCGACGACCACGATGGTCGTAGCGTACCTCATGCGCATCCCTGAAGTTGTTCTGGACATCATCACTGG
AGCGCACTGGGGCGTAATGTTCGGCCTGGCCTACTTCTCTATGCAGGGAGCGTGGGCCAAGGTCGTCGTC
ATTCTCCTATTAGTTGCGGGGGTGGACGCCCAAACGTTCACCGTGGGCGGTAAGGTGGCTGCGACTATCC
AAGGCTTTACCGGCCTTTTCTCCGCCGGGCCCCAACAGAACATCCAACTTGTCA

>786_S40_L001_R1_001.fastq_189_2k_9
CCCCGACGACCACGATGGTCGTAGCGTACCTCATGCGTATCCCTGAAGTTGTTCTGGACATCATCACTGG
AGCGCACTGGGGCGTAATGTTCGGCCTGGCCTACTTCTCTATGCAGGGAGCGTGGGCCAAGGTCGTCGTC
ATCCTCCTATTAGTTGCGGGGGTGGACGCCCAAACGTTCACCGTGGGCGGTAAGGTGGCTGCGACTATCC
AAGGCTTTACCGGCCTTTTCTCCGCCGGGCCCCAACAGAACATCCAACTTGTCA

>786_S40_L001_R1_001.fastq_190_2k_9
CCCCGACGACCACGATGGTCGTAGCGTACCTCATGCGCATCCCTGAAGTTGTTCTGGACATCATCACTGG
AGCGCACTGGGGCGTAATGTTCGGCCTGGCCTACTTCTCTATGCAGGGAGCGTGGGCCAAGGTCGTCGTC
ATCCTCCTATTAGTTGCGGGGGTGGACGCCCAAACGTTCACCGTGGGCGATAAGGTGGCTGCGACTATCC
AAGGCTTTACCGGCCTTTTCTCCGCCGGGCCCCAACAGAACATCCAACTTGTCA

>786_S40_L001_R1_001.fastq_191_2k_9
CCCCGACGACCACGATGGTCGTAGCGTACCTCATGCGCATCCCTGAAGTTGTTCTGGACATCATCACTGG
AGCGCACTGGGGCGTAATGTTCGGCCTGGCCTACTTCTCTATGCAGGGAGCGTGGGCCAAGGTCGTCGTC
ATCCTCCTATTAGTTGCGGGGGTGGACGCCCAAACGTTCACCGTGGGCGGTGAGGTGGCTGCGACTATCC
AAGGCTTTACCGGCCTTTTCTCCGCCGGGCCCCAACAGAACATCCAACTTGTCA

>786_S40_L001_R1_001.fastq_192_2k_9
CCCCGACGACCACGATGGTCGTAGCGTACCTTATGCGCATCCCTGAAGTTGTTCTGGACATCATCACTGG
AGCGCACTGGGGCGTAATGTTCGGCCTGGCCTACTTCTCTATGCAGGGAGCGTGGGCCAAGGTCGTCGTC
ATCCTCCTATTAGTTGCGGGGGTGGACGCCCAAACGTTCACCGTGGGCGGTAAGGTGGCTGCGACTATCC
AAGGCTTTACCGGCCTTTTCTCCGCCGGGCCCCAACAGAACATCCAACTTGTCA

>786_S40_L001_R1_001.fastq_193_2k_9
CCCCGACGACCACGATGGTCGTAGCGTACCTCATGCGCATCCCTGAAGTTGTTCTGGACATCATCACTGG
AGCGCACTGGGGCGTAATGTTCGGCCTGGCCTACTTCTCTATGCAGGGAGCGTGGGCTAAGGTCGTCGTC
ATCCTCCTATTAGTTGCGGGGGTGGACGCCCAAACGTACACCGTGGGCGGTAAGGTGGCTGCGACTATCC
AAGGCTTTGCCAGCTTTTTCTCCTCCGGGCCCCAACAAAACATCCAACTTGTCA

>786_S40_L001_R1_001.fastq_194_2k_9
CCCCGACGACCACGATGGTCGTAGCGTACCTCATGCGCATCCCTGAAGTTGTTCTGGACATCATCACTGG
AGCGCACTGGGGCGTAATGTTCGGCCTGGCCTACTTCTCTATGCAGGGAGCGTGGGCCAAGGTTGTCGTC
ATCCTCCTATTAGTTGCGGGGGTGGACGCCCAAACGTTCACCGTGGGCGGTAAGGTGGCTGCGACTATCC
AAGGCTTTACCGGCCTTTTCTCCGCCGGGCCCCAACAGAACATCCAACTTGTCA

>786_S40_L001_R1_001.fastq_195_2k_9
CCCCGACGACCACGATGGTCGTAGCGTACCTCATGCGCATCCCTGAAGTTGTTCTGGACATCATCACTGG
AGCGCACTGGGGCGTCATGTTCGGCCTGGCCTACTTCTCTATGCAGGGAGCGTGGGCCAAGGTCGTCGTC
ATCCTCCTATTAGTTGCGGGGGTGGACGCCCAAACGTTCACCGTGGGCGGTAAGGTGGCTGCGACTATCC
AAGGCTTTACCGGCCTTTTCTCCGCCGGGCCCCAACAGAACATCCAACTTGTCA

>786_S40_L001_R1_001.fastq_196_2k_9
CCCCGACGACCACGATGGTCGTAGCGTACCTCATGCGCATCCCTGAAGTTGTTCTGGACGTCATCACTGG
AGCGCACTGGGGCGTAATGTTCGGCCTGGCCTACTTCTCTATGCAGGGAGCGTGGGCCAAGGTCGTCGTC
ATCCTCCTATTAGTTGCGGGGGTGGACGCCCAAACGTACACCGTGGGCGGTAAGGTGGCTGCGACTATCC
AAGGCTTTACCGGCCTTTTCTCCGCCGGGCCCCAACAGAACATCCAACTTGTCA

>786_S40_L001_R1_001.fastq_197_2k_9
CCCCGACGACCACGATGGTCGTAGCGTACCTCATGCGCATCCCTGAAGTTGTTCTGGACATCATCACTGG
AGCGCACTGGGGCGTAATGTTCGGCCTGGCCTACTTCTCTATGCAGGGAGCGTGGGCCAAGGTCGTCGTC
ATCCTCCTATTAGTTGCGGGGGTGGACGCCCAAACGTTCACCGTGGGCGGTAAGGTGGCTACGACTATCC
AAGGCTTTACCGGCCTTTTCTCCGCCGGGCCCCAACAGAACATCCAACTTGTCA

>786_S40_L001_R1_001.fastq_198_2k_9
CCCCGACGACCACGATGGTCGTAGCGTACCTCATGCGCATCCCTGAAGTTGTTCTGGACATCATCACTGG
AGCGCACTGGGGCGTAATGTTCGGCCTGGCCTACTTCTCTATGCAGGGAGCGTGGGCCAAGGTCGTCGTC
ATCCTCCTATCAGTTGCGGGGGTGGACGCCCAAACGTTCACCGTGGGCGGTAAGGTGGCTGCGACTATCC
AAGGCTTTACCGGCCTTTTCTCCGCCGGGCCCCAACAGAACATCCAACTTGTCA

>786_S40_L001_R1_001.fastq_199_2k_9
CCCCGACGACCACGATGGTCGTAGCGTACCTCATGCGCATCCCTGAAGTTGTTCTGGACATCATCACTGG
AGCGCACTGGGGCGTAATGTTCGGCCTGGCCTACTTCTCTATGCAGGGAGCGTGGGCCAAGGTCGTCGTC
ATCCTCCTATTAGTTGCGGGGGTGGACGCCCAAACGTTTACCGTGGGCGGTAAGGTGGCTGCGACTATCC
AAGGCTTTACCGGCCTTTTCTCCGCCGGGCCCCAACAGAACATCCAACTTGTCA

>786_S40_L001_R1_001.fastq_200_2k_8
CCCCGACGACCACGATGGTCGTAGCGTACCTCATGCGCATCCCTGAAGTTGTTCTGGACATCATCACTGG
AGCGCACTGGGGCGTAATGTTCGGCCTGGCCTACTTCTCTATGCAGGGAGCGTGGGCCAAGGTCGTCGTC
ATCCTCCTATTAGTTGCGGGGGTGGACGCCCTAACGTTCACCGTGGGCGGTAAGGTGGCTGCGACTATCC
AAGGCTTTACCGGCCTTTTCTCCGCCGGGCCCCAACAGAACATCCAACTTGTCA

>786_S40_L001_R1_001.fastq_201_2k_8
CCCCGACAACCACGATGGTCGTAGCGTACCTCATGCGCATCCCTGAAGTTGTTCTGGACATCATCACTGG
AGCGCACTGGGGCGTAATGTTCGGCCTGGCCTACTTCTCTATGCAGGGAGCGTGGGCCAAGGTCGTCGTC
ATCCTCCTATTAGTTGCGGGGGTGGACGCCCAAACGTTCACCGTGGGCGGTAAGGTGGCTGCGACTATCC
AAGGCTTTACCGGCCTTTTCTCCGCCGGGCCCCAACAGAACATCCAACTTGTCA

>786_S40_L001_R1_001.fastq_202_2k_8
CCCCGACGACCACGATGGTCGTAGCGTACCTCATGCGCATCCCTGAAGTTGTTCTGGACATCATCACTGG
AGCGCACTGGGGCGTAATGTTCGGCCTGGCCTACTTCTCTATGCAGGGAGCGTGGGCCAAGGTCGTCGTC
ATCCTCCTATTAGTTGCGGGGGTGGACGCCCAAACGTTCACCGTGGGCGGTAAGGTGGCTGCGACTATCC
AAGGCTTTACCGGTCTTTTCTCCGCCGGGCCCCAACAGAACATCCAACTTGTCA

>786_S40_L001_R1_001.fastq_203_2k_8
CCCCGACGACCACGATGGTCGTAGCGTACCTCATGCGCATCCCTGAAGTTGTTCTGGACATCATCACTGG
AGCGCACTGGGGCGTAATGTTCGGCCTGGCCTACTTCTCTATGCAGGGAGCGTGGGCCAAGGTCGTCGTC
ATCCTCCTATTAGTTGCGGGGGTGGACGCTCAAACGTTCACCGTGGGCGGTAAGGTGGCTGCGACTATCC
AAGGCTTTACCGGCCTTTTCTCCGCCGGGCCCCAACAGAACATCCAACTTGTCA

>786_S40_L001_R1_001.fastq_204_2k_8
CCCCGACGACCACGATGGTCGTAGCGTACCTCATGCGCATCCCTGAAGTTGTTCTGGACATCATCACTGG
AGCGCACTGGGGCGTAATGTTCGGCCTGGCCTACTTCTCTATGCAGGGAGCGTGGGCCAAGGTCGTCATC
ATCCTCCTATTAGTTGCGGGGGTGGACGCCCAAACGTTCACCGTGGGCGGTAAGGTGGCTGCGACTATCC
AAGGCTTTACCGGCCTTTTCTCCGCCGGGCCCCAACAGAACATCCAACTTGTCA

>786_S40_L001_R1_001.fastq_205_2k_8
CCCCGACGACCACGATGGTCGTAGCGTACCTCATGCACATCCCTGAAGTTGTTCTGGACATCATCACTGG
AGCGCACTGGGGCGTAATGTTCGGCCTGGCCTACTTCTCTATGCAGGGAGCGTGGGCCAAGGTCGTCGTC
ATCCTCCTATTAGTTGCGGGGGTGGACGCCCAAACGTTCACCGTGGGCGGTAAGGTGGCTGCGACTATCC
AAGGCTTTACCGGCCTTTTCTCCGCCGGGCCCCAACAGAACATCCAACTTGTCA

>786_S40_L001_R1_001.fastq_206_2k_8
CCCCGACGACCACGATGGTCGTAGCGTACCTCATGCGCATCCCTGAAGTTGTTCTGGACATCATCACTGG
AGCGCACTGGGGCGTAATGTTCGGCCTGGCCTACTTCTCTATGCAGGGAGCGTGGGCCAAGGTCGTCGTC
ATCCTCCTATTAGTTGCGGGGGTGGACGCCCAAACGTTCACCGTGGGCGGTAAGGTGGCTGCGTCTATCC
AAGGCTTTACCGGCCTTTTCTCCGCCGGGCCCCAACAGAACATCCAACTTGTCA

>786_S40_L001_R1_001.fastq_207_2k_8
CCCCGACGACCACGATGGTCGTAGCGTACCTCATGCGCATCCCTGAAGTTGTTCTGGACATCATCACTGG
AGCGCACTGGGACGTAATGTTCGGCCTGGCCTACTTCTCTATGCAGGGAGCGTGGGCCAAGGTCGTCGTC
ATCCTCCTATTAGTTGCGGGGGTGGACGCCCAAACGTTCACCGTGGGCGGTAAGGTGGCTGCGACTATCC
AAGGCTTTACCGGCCTTTTCTCCGCCGGGCCCCAACAGAACATCCAACTTGTCA

>786_S40_L001_R1_001.fastq_208_2k_8
CCCCGACGACCACGATGGTCGTAGCGTACCTCATGCGCATCCCTGAAGTTGTTCTGGACATCATCACTGG
AGCGCACTGGGGCGTAATGTTCGGCCTGGCCTACTTCTCTATGCAGGGAGCGTGGGCCAAGGTCGTCGTC
ATCCTCCTATTAGTTGCGGGGGTGGACGCCCAAACGTTCACCGTGGGCGGTAAGGTGGCTGCGACTATCC
AAGGCTTTACCGGCCTTTTCTCCGCCGGGCCCCAACAGAACATCCAACTTGTCT

>786_S40_L001_R1_001.fastq_209_2k_8
CCCCGACGACCACGATGGTCGTAGCGTACCTCATGCGCATCCCTGAAGTTGTTCTGGACATCATCACTGG
AGCGCACTGGGGCGTAATGTTCGGCCTGGCCTACTTCTCTATGCAGGGAGCGTGGGCCAAGGTCGTCGTC
ATCCTCCTATTAGTTGCGGGGGTGGACGCCCAAACGTTCACCGTGGGCGGTAAGGTGGCTGCGACTATCC
AAGGCTTTACCGGCCTTTTCTCCACCGGGCCCCAACAGAACATCCAACTTGTCA

>786_S40_L001_R1_001.fastq_210_2k_8
CCCCGACGACCACGATGGTCGTAGCGTACCTCATGCGCATCCCTGAAGTTGTTCTGGACATCATCACTGG
AGCGCACTGGGGCGTAATGTTCGGCCTGGCCTACTTCTCTATGCAGGGAGCGTGGGCCAAGGTCGTCGTC
ATCCTCCTATTAGTTGCGGGGGTGGACGCCCAAACGTTCACCGTGGGCGGTAAGGTGGCTGCGACTATCC
ATGGCTTTACCGGCCTTTTCTCCGCCGGGCCCCAACAGAACATCCAACTTGTCA

>786_S40_L001_R1_001.fastq_211_2k_8
CCCCGACGACCACGATGGTCGTAGCGTACCTCATGCGCATCCCTGAAGTTGTTCTGGACATCATCACTGG
AGCGCACTGGGGCGTAATGTTCGGCCTGGCCTACTTCTCTATGCAGGGAGCGTGGGCCAAGGTCGTCGTC
ATCCTCCTATTAGTTGCGGGGGTGGACGCCCAAACGTTCACCGTGGGCGGTAAGGTGGTTGCGACTATCC
AAGGCTTTACCGGCCTTTTCTCCGCCGGGCCCCAACAGAACATCCAACTTGTCA

>786_S40_L001_R1_001.fastq_212_2k_8
CCCCGACGACCACGATGGTCGTAGCGTACCTCATGCGCATCCCTGAAGTTGTTCTGGACATCATCACTGG
AGCGCACTGGGGCGTAATGTTCGGCCTGGCCTACTTCTCTATGCAGGGAGCGTGGGCCAAGGTCATCGTC
ATCCTCCTATTAGTTGCGGGGGTGGACGCCCAAACGTTCACCGTGGGCGGTAAGGTGGCTGCGACTATCC
AAGGCTTTACCGGCCTTTTCTCCGCCGGGCCCCAACAGAACATCCAACTTGTCA

>786_S40_L001_R1_001.fastq_213_2k_8
CCCCGACGACCACGATGGTCGTAGCGTACCTCATGCGCATCCCTGAAGTTGTTCTGGACATCATCACTGG
AGCGCACTGGGGCGTAATGTTCGGCCTGGCCTACTTCTCTATGCAGGGAGCGTGGGCCAAGGTCGTCGTC
ATCCTTCTATTAGTTGCGGGGGTGGACGCCCAAACGTTCACCGTGGGCGGTAAGGTGGCTGCGACTATCC
AAGGCTTTACCGGCCTTTTCTCCGCCGGGCCCCAACAGAACATCCAACTTGTCA

>786_S40_L001_R1_001.fastq_214_2k_8
CCCCGACGACCACGATGGTCGTAGCGTACCTCATGCGCATCCCTGAAGTTGTTCTGGACATCATCACTGG
AGCGCACTGGGGCGTAATGTTCGGCCTGGCCTACTTCTCTATGCAGGGAGCGTGGGCCAAGGTCGTCGTC
ATCCTCCTATTAGTTGCGGGGGTGGACGCCCAAACGTTCACCGTGGGCGGTAAGGTGACTGCGACTATCC
AAGGCTTTACCGGCCTTTTCTCCGCCGGGCCCCAACAGAACATCCAACTTGTCA

>786_S40_L001_R1_001.fastq_215_2k_8
CCCCGACGACCACGATGGTCGTAGCGTACCTCATGCGCATCCCTGAAGTTGTTCTGGACGTCATCACTGG
AGCGCACTGGGGCGTAATGTTCGGCCTGGCCTACTTCTCTATGCAGGGAGCGTGGGCCAAGGTCGTCGTC
ATCCTCCTATTAGTTGCGGGGGTGGACGCCCAAACGTACACCGTGGGCGGTAAGGTGGCTGCGACTATCC
AAGGCTTTGCCAGCATTTTCTCCTCCGGGCCCCAACAAAACATCCAACTTGTCA

>786_S40_L001_R1_001.fastq_216_2k_8
CCCCGACGACCACGATGGTCGTAGCGTACCTCATGCGCATCCCTGAAGTTGTTCTGGACATCATCACTGG
AGCGCACTGGGGCGTAATGTTCGGCCTGGCCTACTTCTCTATGCAGGGAGCGTGGGCCAAGGTCGTCGTC
ATCCTCCTATTAGTTGCGGGGGTGGACGCCCAAACGTTCACCGTAGGCGGTAAGGTGGCTGCGACTATCC
AAGGCTTTACCGGCCTTTTCTCCGCCGGGCCCCAACAGAACATCCAACTTGTCA

>786_S40_L001_R1_001.fastq_217_2k_8
CCCCGACGACCACGATGGTCGTAGCGTACCTCATGCGCATCCCTGAAGTTGTTCTGGACATCATCACTGG
AGCGCACTGGGGCGTAATGTTCGGCCTGGCCTACTTCTCTATGCAGGGAGCGTGGGCCAAGGTCGTCGTC
ATCCTCCTGTTAGTTGCGGGGGTGGACGCCCAAACGTTCACCGTGGGCGGTAAGGTGGCTGCGACTATCC
AAGGCTTTACCGGCCTTTTCTCCGCCGGGCCCCAACAGAACATCCAACTTGTCA

>786_S40_L001_R1_001.fastq_218_2k_8
CCCCGACGACCACGATGGTCGTAGCGTACCTCATGCGCATCCCTGAAGTTGTTCTGGACATTATCACTGG
AGCGCACTGGGGCGTAATGTTCGGCCTGGCCTACTTCTCTATGCAGGGAGCGTGGGCCAAGGTCGTCGTC
ATCCTCCTATTAGTTGCGGGGGTGGACGCCCAAACGTTCACCGTGGGCGGTAAGGTGGCTGCGACTATCC
AAGGCTTTACCGGCCTTTTCTCCGCCGGGCCCCAACAGAACATCCAACTTGTCA

>786_S40_L001_R1_001.fastq_219_2k_8
TCCCGACGACCACGATGGTCGTAGCGTACCTCATGCGCATCCCTGAAGTTGTTCTGGACATCATCACTGG
AGCGCACTGGGGCGTAATGTTCGGCCTGGCCTACTTCTCTATGCAGGGAGCGTGGGCCAAGGTCGTCGTC
ATCCTCCTATTAGTTGCGGGGGTGGACGCCCAAACGTTCACCGTGGGCGGTAAGGTGGCTGCGACTATCC
AAGGCTTTACCGGCCTTTTCTCCGCCGGGCCCCAACAGAACATCCAACTTGTCA

>786_S40_L001_R1_001.fastq_220_2k_8
CCCCGACGACCACGATGGTCGTAGCGTACCTCATGCGCATCCCTGAAGTTGTTCTGGACATCATCACTGG
AGCGCACTGGGGCGTAATGTTCGGCCTGGCCTACTTCTCTATGCAGGGAGCGTGGGCCAAGGTCGTCGTC
ATCCTCCTATTAGTTGCGGGGGTGGACGCCCAAACGTTCACCATGGGCGGTAAGGTGGCTGCGACTATCC
AAGGCTTTACCGGCCTTTTCTCCGCCGGGCCCCAACAGAACATCCAACTTGTCA

>786_S40_L001_R1_001.fastq_221_2k_8
CCCCGACGACCACGATGGTCGTAGCGTACCTCATGCGCATCCCTGAAGTTGTTCTGGACATCATCACTGG
AGCGCACTGGGGCGTAATGTTCGGCCTGGCCTACTTCTCTATACAGGGAGCGTGGGCCAAGGTCGTCGTC
ATCCTCCTATTAGTTGCGGGGGTGGACGCCCAAACGTTCACCGTGGGCGGTAAGGTGGCTGCGACTATCC
AAGGCTTTACCGGCCTTTTCTCCGCCGGGCCCCAACAGAACATCCAACTTGTCA

>786_S40_L001_R1_001.fastq_222_2k_8
CCCCGACGACCACGATGGTCGTAGCGTACCTCATGCGCATCCCTGAAGTTGTTTTGGACATCATCACTGG
AGCGCACTGGGGCGTAATGTTCGGCCTGGCCTACTTCTCTATGCAGGGAGCGTGGGCCAAGGTCGTCGTC
ATCCTCCTATTAGTTGCGGGGGTGGACGCCCAAACGTTCACCGTGGGCGGTAAGGTGGCTGCGACTATCC
AAGGCTTTACCGGCCTTTTCTCCGCCGGGCCCCAACAGAACATCCAACTTGTCA

>786_S40_L001_R1_001.fastq_223_2k_8
CCCCGACGACCACGATGGTCGTAGCGTACCTCATGCGCATCCCTGAAGTTGTTCTGGACATCATCACTGG
AGCGCACTGGGGCGTAATGTTCGGCCTGGCCTACTTCTCTATGCAGGGAGCGTGGGCTAAGGTCGTCGTC
ATCCTCCTATTAGTTGCGGGGGTGGACGCCCAAACGTACACCGTGGGCGGTAAGGTGGCTGCGACTATCC
AAGGCTTTACCGGCCTTTTCTCCGCCGGGCCCCAACAAAACATCCAACTTGTCA

>786_S40_L001_R1_001.fastq_224_2k_7
CCCCGACGACCACGATGGTCGTAGCGTACCTCATGCGCATCCCTGAAGTTGTTCTGGACATCATCACTGG
AGCGCACTGGGGCGTAATGTTCGGCCTGGCTTACTTCTCTATGCAGGGAGCGTGGGCCAAGGTCGTCGTC
ATCCTCCTATTAGTTGCGGGGGTGGACGCCCAAACGTTCACCGTGGGCGGTAAGGTGGCTGCGACTATCC
AAGGCTTTACCGGCCTTTTCTCCGCCGGGCCCCAACAGAACATCCAACTTGTCA

>786_S40_L001_R1_001.fastq_225_2k_7
CCCCGACGACCACGATGGTCGTAGCGTACCTCATGCGCATCCCTGAAGTTGTTCTGGACATCATCACTGG
AGCGCACTGGGGCGTAATGTTCGGCCTGGCCTACTTCTCTATGCAGGGAGCGTGGGCCAAGGTCGTCGTC
ATCCTCCTATTAGTTGCGGGGGTGGACGCCCAAACGTTCACCGTGGGCGGTAAGGTGGCTGCGACTATCC
AAGGCTCTACCGGCCTTTTCTCCGCCGGGCCCCAACAGAACATCCAACTTGTCA

>786_S40_L001_R1_001.fastq_226_2k_7
CCCCGACGACCACGATGGTCGTAGCGTACCTCATGCGCATCCCTGAAGTTGTTCTGGACATCATCACTGG
AGCGCACTGGGGCGTAATGTTCGGCCTGGCCTACTTCTTTATGCAGGGAGCGTGGGCCAAGGTCGTCGTC
ATCCTCCTATTAGTTGCGGGGGTGGACGCCCAAACGTTCACCGTGGGCGGTAAGGTGGCTGCGACTATCC
AAGGCTTTACCGGCCTTTTCTCCGCCGGGCCCCAACAGAACATCCAACTTGTCA

>786_S40_L001_R1_001.fastq_227_2k_7
CCCCGACGACCACGATGATCGTAGCGTACCTCATGCGCATCCCTGAAGTTGTTCTGGACATCATCACTGG
AGCGCACTGGGGCGTAATGTTCGGCCTGGCCTACTTCTCTATGCAGGGAGCGTGGGCCAAGGTCGTCGTC
ATCCTCCTATTAGTTGCGGGGGTGGACGCCCAAACGTTCACCGTGGGCGGTAAGGTGGCTGCGACTATCC
AAGGCTTTACCGGCCTTTTCTCCGCCGGGCCCCAACAGAACATCCAACTTGTCA

>786_S40_L001_R1_001.fastq_228_2k_7
CCCCGACGACCACGATGGTCGTAGCGTACCTCATGCGCATCCCTGAAGTTGTTCTGGACATCATTACTGG
AGCGCACTGGGGCGTAATGTTCGGCCTGGCCTACTTCTCTATGCAGGGAGCGTGGGCCAAGGTCGTCGTC
ATCCTCCTATTAGTTGCGGGGGTGGACGCCCAAACGTTCACCGTGGGCGGTAAGGTGGCTGCGACTATCC
AAGGCTTTACCGGCCTTTTCTCCGCCGGGCCCCAACAGAACATCCAACTTGTCA

>786_S40_L001_R1_001.fastq_229_2k_7
CCCCGACGACCACGATGGTCGTAGCGTACCTCATGCGCATCCCTGAAGTTGTTCTGGACATCATCACTGG
AGCGCACTGGGGCGTAATGTTCGGCCTGGCCTACTTCTCTATGCAGGGAGCGTGGGCCAAGGTCGTCGTC
ATCCTCCTATTAGTTGCGGGGGTGGACGCCCAAACGTTCACCGTGGGCGGTAAGGTGGCTGCGACTATCC
AAGGCTTTACCGGCCTTTTCTCCGCCGGGCCCCAACAGAACATTCAACTTGTCA

>786_S40_L001_R1_001.fastq_230_2k_7
CCCCGACGACCACGATGGTCGTAGCGTACCTCATGCGCATCCCTGAAGTTGTTCTGGACATCATCACTGG
AGCGCACTGGGGCGTAATGTTCGGCCTGGCCTACTTCTCTATGCAGGGAGCGTGGGCCAAGGTCGTCGTC
ATCCTCCTATTAGTTGCGGGGGTGGACGCCCAAACGTACACCGTGGGCGGTAAGGTGGCTGCGACTATCC
AAGGCTTTGCCAGCTTTTTCTCCGCCGGGCCCCAACAGAACATCCAACTTGTCA

>786_S40_L001_R1_001.fastq_231_2k_7
CCCCGACGACCACGATGGTCGTAGCGTACCTCATGCGCATCCCTGAAGTTGTTCTGGACATCATCACTGG
AGCGCACTGGGGCGTAATGTTCGGCCTGGCCTACTTCTCTATGCAGGGAGCGTGGGCCAAGGTCGTCGTC
ATCCTCCTATTAGTTGCGGGGGTGGACGCCCAAACGTTCACCGTGGGCGGTAAGATGGCTGCGACTATCC
AAGGCTTTACCGGCCTTTTCTCCGCCGGGCCCCAACAGAACATCCAACTTGTCA

>786_S40_L001_R1_001.fastq_232_2k_7
CCCCGACGACCACGATGGTCGTAGCGTACCTCATGCGCATCCCTGAAGTTGTTCTGGATATCATCACTGG
AGCGCACTGGGGCGTAATGTTCGGCCTGGCCTACTTCTCTATGCAGGGAGCGTGGGCCAAGGTCGTCGTC
ATCCTCCTATTAGTTGCGGGGGTGGACGCCCAAACGTTCACCGTGGGCGGTAAGGTGGCTGCGACTATCC
AAGGCTTTACCGGCCTTTTCTCCGCCGGGCCCCAACAGAACATCCAACTTGTCA

>786_S40_L001_R1_001.fastq_233_2k_7
CCCCGACGACCACGATGGTCGTAGCGTACCTCATGCGCATCCCTGAAGTTGTTCTGGACATCATCACTGG
AGCGCACTGGGGCGTAATGTTCGGCCTGGCCTACTTCTCTATGCAGGGAGCGTGGGCCAAGGTCGTCGTC
ATCCTCCTATTAGTTGCGGGGGTGGACGCCCAAACGTTCACCGTGGGCGGTAAGGTGGCTGCGACTATCC
AAGGCTTTACCGGCCTTTTCACCGCCGGGCCCCAACAGAACATCCAACTTGTCA

>786_S40_L001_R1_001.fastq_234_2k_7
CCCCGACGACCACGATGGTCGTAGCGTACCTCATGCGCATCCCTGAAGTTGTTCTGGACATCATCACTGG
AGCGCACTGGGGCGTAATGTTCGGCCTGGCCTACTTCTCTATGCAGGGAGCGTGGGCCAAGGTCGTCGTT
ATCCTCCTATTAGTTGCGGGGGTGGACGCCCAAACGTTCACCGTGGGCGGTAAGGTGGCTGCGACTATCC
AAGGCTTTACCGGCCTTTTCTCCGCCGGGCCCCAACAGAACATCCAACTTGTCA

>786_S40_L001_R1_001.fastq_235_2k_7
CCCCGACGACCACGATGGTCGTAGCGTACCTCATGCGCATCCCTGAAGTTGTTCTGGACATCATCACTGG
AGCGCACTGGGGCGTAATGTTCGGCCTGGCCTACTTCTCTATGCAGGGAGCGTGGGCCAAGGTCGTCGTC
ATCCTCCTATTAGTTGCGGGGGTGGACGCCCAAACGTTCACCGTGGGCGGTAAGGTGGCTGCGACTATCC
AAGGCTTTACCGGCCTTTTCTCCGTCGGGCCCCAACAGAACATCCAACTTGTCA

>786_S40_L001_R1_001.fastq_236_2k_7
CCCCGACGACCACGATGGTCGTAGCGTACCTCATGCGCATCCCTGAAGTTGTTCTGGACATCATCACTGG
AGCGCACTGGGGCGTAATGTTCGGCCTGGCCTACTTCTCTATGCAGGGAGCGTGGGCCAAGGTCGTCGTC
ATCCTCCTATTAGTTGCGGGGGTGGACGCCCAAACGTTCACCGTGGGCGGTAAGGTGGCTGCGACTATCC
AAAGCTTTACCGGCCTTTTCTCCGCCGGGCCCCAACAGAACATCCAACTTGTCA

>786_S40_L001_R1_001.fastq_237_2k_7
CCCCGACGACCACGATGGTCGTAGCGTACCTCATGCGCATCCCTGAAGTTGTTCTGGACATCATCACTGG
AGCGCACTGGGGCGTAATGTTCGGCCTGGCCTACTTCTCTATGCAGGGAGCGTGGGCCAAGGTCGTCGTC
ATCCTCCTATTAGTTGCGGGGGTGGACGCCCAAACGTTCACCGTGGGCGGTAAGGTGGCTGCGACTATCC
AAGGCTTTACCGGCCTTTTCTCTGCCGGGCCCCAACAGAACATCCAACTTGTCA

>786_S40_L001_R1_001.fastq_238_2k_7
CCCCGACGACCACGATAGTCGTAGCGTACCTCATGCGCATCCCTGAAGTTGTTCTGGACATCATCACTGG
AGCGCACTGGGGCGTAATGTTCGGCCTGGCCTACTTCTCTATGCAGGGAGCGTGGGCCAAGGTCGTCGTC
ATCCTCCTATTAGTTGCGGGGGTGGACGCCCAAACGTTCACCGTGGGCGGTAAGGTGGCTGCGACTATCC
AAGGCTTTACCGGCCTTTTCTCCGCCGGGCCCCAACAGAACATCCAACTTGTCA

>786_S40_L001_R1_001.fastq_239_2k_7
CCCCGACGACCACGATGGTCGTAGCGTACCTCATGCGCATCCCTGAAGTTGTTCTGGACATCATCACTGG
AGCGCACTGGGGCGTAATGTTCGGCCTGGCCTACTTCTCTATGCAGGGAGCGTGGGCCAAGATCGTCGTC
ATCCTCCTATTAGTTGCGGGGGTGGACGCCCAAACGTTCACCGTGGGCGGTAAGGTGGCTGCGACTATCC
AAGGCTTTACCGGCCTTTTCTCCGCCGGGCCCCAACAGAACATCCAACTTGTCA

>786_S40_L001_R1_001.fastq_240_2k_7
CCCCGACGACCACGATGGTCGTAGCGTACCTCATGCGCATCCCTGAAGTTGTTCTGGACATCATCACTGG
AGCGCACTGGGGCGTAATGTTCGACCTGGCCTACTTCTCTATGCAGGGAGCGTGGGCCAAGGTCGTCGTC
ATCCTCCTATTAGTTGCGGGGGTGGACGCCCAAACGTTCACCGTGGGCGGTAAGGTGGCTGCGACTATCC
AAGGCTTTACCGGCCTTTTCTCCGCCGGGCCCCAACAGAACATCCAACTTGTCA

>786_S40_L001_R1_001.fastq_241_2k_7
CCCCGACGACCACGATGGTCGTAGCGTACCTCATGCGCATCCCTGAAGTTGTTCTGGACATCATCACTGG
AGCGCACTGGGGCGTGATGTTCGGCCTGGCCTACTTCTCTATGCAGGGAGCGTGGGCCAAGGTCGTCGTC
ATCCTCCTATTAGTTGCGGGGGTGGACGCCCAAACGTTCACCGTGGGCGGTAAGGTGGCTGCGACTATCC
AAGGCTTTACCGGCCTTTTCTCCGCCGGGCCCCAACAGAACATCCAACTTGTCA

>786_S40_L001_R1_001.fastq_242_2k_7
CCCCGACGACCACGATGGTCGTAGCGTACCTCATGCGCATCCCTGAAGTTGTTCTGGACATCATCACTGG
AGCGCACTGGGGCGTAATGTTCGGCCTGGCCTACTTCTCTATGCAGGGAGCGTGGGCCAAGGTCGTCGTC
ATCCTCCTATTAGTTGCGGGGGTGGACGTCCAAACGTTCACCGTGGGCGGTAAGGTGGCTGCGACTATCC
AAGGCTTTACCGGCCTTTTCTCCGCCGGGCCCCAACAGAACATCCAACTTGTCA

>786_S40_L001_R1_001.fastq_243_2k_6
CCCCGACGACCACGATGGTCGTAGCGTACCTCATGCGCATCCCTGAAGTTGTTCTGGACATCATCACTGG
AGCGCACTGGGGCGTAATGTTCGGCCTGGCCTACTTCTCTATGCAGGGAGCGTGGGCCAAGGTCGTCGTC
ATCCTCCTATTAGTTGCGGGGGTGGACGCCCAAACGTTCACCGTGGGCGGTAAGGTGGCTGCGACTATCC
AAGGCTTTGCCAGCATTTTCTCCTCCGGGCCCCAACAGAACATCCAACTTGTCA

>786_S40_L001_R1_001.fastq_244_2k_6
CCCCGACGACCACGATGGTCGTAGCGTACCTCATGCGCATCCCTGAAGTTGTTCTGGACATCATCACTGG
AGCGCACTGGGGCGTAATGTTCGGCCTGGCCTACTTCTCTATGCAGGGAGCGTGGGCCAAGGTCGTCGTC
ATCCTCCTATTAGTTGCGGGGGTGGACGCCCAAACGTTCACCGTGGGGGGTAAGGTGGCTGCGACTATCC
AAGGCTTTACCGGCCTTTTCTCCGCCGGGCCCCAACAGAACATCCAACTTGTCA

>786_S40_L001_R1_001.fastq_245_2k_6
CCCCGACGACCACGATGGTCGTAGCGTACCTCCTGCGCATCCCTGAAGTTGTTCTGGACATCATCACTGG
AGCGCACTGGGGCGTAATGTTCGGCCTGGCCTACTTCTCTATGCAGGGAGCGTGGGCCAAGGTCGTCGTC
ATCCTCCTATTAGTTGCGGGGGTGGACGCCCAAACGTTCACCGTGGGCGGTAAGGTGGCTGCGACTATCC
AAGGCTTTACCGGCCTTTTCTCCGCCGGGCCCCAACAGAACATCCAACTTGTCA

>786_S40_L001_R1_001.fastq_246_2k_6
CCCCGACTACCACGATGGTCGTAGCGTACCTCATGCGCATCCCTGAAGTTGTTCTGGACATCATCACTGG
AGCGCACTGGGGCGTAATGTTCGGCCTGGCCTACTTCTCTATGCAGGGAGCGTGGGCCAAGGTCGTCGTC
ATCCTCCTATTAGTTGCGGGGGTGGACGCCCAAACGTTCACCGTGGGCGGTAAGGTGGCTGCGACTATCC
AAGGCTTTACCGGCCTTTTCTCCGCCGGGCCCCAACAGAACATCCAACTTGTCA

>786_S40_L001_R1_001.fastq_247_2k_6
CCCCGACGACCACGATGGTCGTAGCGTACCTCATGCGCATCCCTGAAGTTGTTCTGGACATCATCACTGG
AGCGCACTGGGGCGTAATGTTCGGCCTGGCCTACTTCTCTATGCAGGGAGCGTGGGCCAAGGTCGTCGTC
ATCCTCCTATTAGTTACGGGGGTGGACGCCCAAACGTTCACCGTGGGCGGTAAGGTGGCTGCGACTATCC
AAGGCTTTACCGGCCTTTTCTCCGCCGGGCCCCAACAGAACATCCAACTTGTCA

>786_S40_L001_R1_001.fastq_248_2k_6
CCCCGACGACCACGATGGTCGTAGCGTACCTCATGCGCATCCCTGAAGTTGTTCAGGACATCATCACTGG
AGCGCACTGGGGCGTAATGTTCGGCCTGGCCTACTTCTCTATGCAGGGAGCGTGGGCCAAGGTCGTCGTC
ATCCTCCTATTAGTTGCGGGGGTGGACGCCCAAACGTTCACCGTGGGCGGTAAGGTGGCTGCGACTATCC
AAGGCTTTACCGGCCTTTTCTCCGCCGGGCCCCAACAGAACATCCAACTTGTCA

>786_S40_L001_R1_001.fastq_249_2k_6
CCCCGACGACCACGATGGTCGTAGCGTACCTCATGCGCATCCCTGAAGTTGTTCTGGACATCATCACTGG
AGCGCACTGGGGCGTAATGTTCGGCCTGGCCTACTTCTCTATGCAGGGAGCGTGGGCCAAGGTCGTCGTC
ATCCTCCTATTAGTTGCGGGGGTGGACGCCCAAACGTTCACCGTGAGCGGTAAGGTGGCTGCGACTATCC
AAGGCTTTACCGGCCTTTTCTCCGCCGGGCCCCAACAGAACATCCAACTTGTCA

>786_S40_L001_R1_001.fastq_250_2k_6
CCCCGACGACCACGATGGTCGTAGCGTATCTCATGCGCATCCCTGAAGTTGTTCTGGACATCATCACTGG
AGCGCACTGGGGCGTAATGTTCGGCCTGGCCTACTTCTCTATGCAGGGAGCGTGGGCCAAGGTCGTCGTC
ATCCTCCTATTAGTTGCGGGGGTGGACGCCCAAACGTTCACCGTGGGCGGTAAGGTGGCTGCGACTATCC
AAGGCTTTACCGGCCTTTTCTCCGCCGGGCCCCAACAGAACATCCAACTTGTCA

>786_S40_L001_R1_001.fastq_251_2k_6
CCCCGACGACCACGATGGTCGTAGCGTACCTCATGCGCATCCCTGAAGTTGTTCTGGACATCATCACTGG
AGCGCACTGGGGCGTAATGTTCGGCCTGGCCTACTTCTCTATGCAGGGAACGTGGGCCAAGGTCGTCGTC
ATCCTCCTATTAGTTGCGGGGGTGGACGCCCAAACGTTCACCGTGGGCGGTAAGGTGGCTGCGACTATCC
AAGGCTTTACCGGCCTTTTCTCCGCCGGGCCCCAACAGAACATCCAACTTGTCA

>786_S40_L001_R1_001.fastq_252_2k_6
CCCCGACGACCACGATGGTCGTAGCGTACCTCATGCGCATCCCTGAAGTTGTTCTGAACATCATCACTGG
AGCGCACTGGGGCGTAATGTTCGGCCTGGCCTACTTCTCTATGCAGGGAGCGTGGGCCAAGGTCGTCGTC
ATCCTCCTATTAGTTGCGGGGGTGGACGCCCAAACGTTCACCGTGGGCGGTAAGGTGGCTGCGACTATCC
AAGGCTTTACCGGCCTTTTCTCCGCCGGGCCCCAACAGAACATCCAACTTGTCA

>786_S40_L001_R1_001.fastq_253_2k_6
CCCCGACGACCACGATGGTCGTAGCGTACCTCATGCGCATCCCTGAAGTTGTTCTGGACATCATCACTGG
AGCGCACTGGGGCGTAATGTTCGGCCTGGCCTACTTCTCTATGCAGGGAGCGTGGGCCAAGGTCGTCGTC
ATCCTCCTATTAGTTGCGGGGGTGGACGCCCAAACGTTCACCGTGGGCGGTAAGGTGGCTGCGACTATCC
AAGGCTTTACCGGCCTTTTCTCCGCCGGGCCCCAACAGAATATCCAACTTGTCA

>786_S40_L001_R1_001.fastq_254_2k_6
CCCCGACGACCACGATGGTCGTAGCGTACCTCATGCGCATCCCTGAAGTTGTTCTGGACATCATCACTGG
AGCGCACTGGGGCGTAATGTTCGGCCTGGCCTACTTCTCTATGCAGGGAGCGTGGGCCAAGGTCGTCGTC
ATCCTCCTATTAGTTGCGGGGGTGGACGCCCAAACGTTCACCGTGGGCGGTAAGGTGGCTGCGACTATTC
AAGGCTTTACCGGCCTTTTCTCCGCCGGGCCCCAACAGAACATCCAACTTGTCA

>786_S40_L001_R1_001.fastq_255_2k_6
CCCCGACGACCACGATGGTCGTAGCGTACCTCATGCGCATCCCTGAAGTTGTTCTGGACATCATCACTGG
AGCGCACTGGGGCATAATGTTCGGCCTGGCCTACTTCTCTATGCAGGGAGCGTGGGCCAAGGTCGTCGTC
ATCCTCCTATTAGTTGCGGGGGTGGACGCCCAAACGTTCACCGTGGGCGGTAAGGTGGCTGCGACTATCC
AAGGCTTTACCGGCCTTTTCTCCGCCGGGCCCCAACAGAACATCCAACTTGTCA

>786_S40_L001_R1_001.fastq_257_2k_6
CCCCGACGACCACGATGGTCGTAGCATACCTCATGCGCATCCCTGAAGTTGTTCTGGACATCATCACTGG
AGCGCACTGGGGCGTAATGTTCGGCCTGGCCTACTTCTCTATGCAGGGAGCGTGGGCTAAGGTCGTCGTC
ATCCTCCTATTAGTTGCGGGGGTGGACGCCCAAACGTACACCGTGGGCGGTAAGGTGGCTGCGACTATCC
AAGGCTTTGCCAGCATTTTCTCCTCCGGGCCCCAACAAAACATCCAACTTGTCA

>786_S40_L001_R1_001.fastq_258_2k_6
CCCCGACGACCACGATGGTCGTAGCGTACCTCATGCGCATCCCTGAAGTTGTTCTGGACATCATCACTGG
AGCGCACTGGGGCGTAATGTTCGGCCTGGCCTACTTCTCTATGCAGGGAGCGTGGGCCAAGGTCGTCGTC
ATCCTCCTATTAGTTGCGGGGGTGGACGCCCAAACGTTCACCGTGGGCGGTAAGGTGGCTGCGACTATCC
AAGACTTTACCGGCCTTTTCTCCGCCGGGCCCCAACAGAACATCCAACTTGTCA

>786_S40_L001_R1_001.fastq_259_2k_6
CCCCGACGACCGCGATGGTCGTAGCGTACCTCATGCGCATCCCTGAAGTTGTTCTGGACATCATCACTGG
AGCGCACTGGGGCGTAATGTTCGGCCTGGCCTACTTCTCTATGCAGGGAGCGTGGGCCAAGGTCGTCGTC
ATCCTCCTATTAGTTGCGGGGGTGGACGCCCAAACGTTCACCGTGGGCGGTAAGGTGGCTGCGACTATCC
AAGGCTTTACCGGCCTTTTCTCCGCCGGGCCCCAACAGAACATCCAACTTGTCA

>786_S40_L001_R1_001.fastq_260_2k_6
CCCCGACGGCCACGATGGTCGTAGCGTACCTCATGCGCATCCCTGAAGTTGTTCTGGACATCATCACTGG
AGCGCACTGGGGCGTAATGTTCGGCCTGGCCTACTTCTCTATGCAGGGAGCGTGGGCTAAGGTCGTCGTC
ATCCTCCTATTAGTTGCGGGGGTGGACGCCCAAACGTACACCGTGGGCGGTAAGGTGGCTGCGACTATCC
AAGGCTTTGCCAGCATTTTCTCCTCCGGGCCCCAACAAAACATCCAACTTGTCA

>786_S40_L001_R1_001.fastq_261_2k_6
CCCCGACGACCACGATGGTCGTAGCGTACCTCATGCGCATCCCTGAAGTTGTTCTGGACATCATCACTGG
AGCGCACTGGGGCGTAATGTTCGGCCTGGCCTACTTCTCTATGCAGGGAGCGTGGGCCAAGGTCGTCGTC
ATCCTCCTATTAGTTGCGGGGGTGGACGCCCAAACGTTCACCGTGGGCGGTAAGGTAGCTGCGACTATCC
AAGGCTTTACCGGCCTTTTCTCCGCCGGGCCCCAACAGAACATCCAACTTGTCA

>786_S40_L001_R1_001.fastq_262_2k_6
CCCCGACGACCACGATGGTCGTAGCGTACCTCATGCGCATCCCTGAAGTTGTTCTGGACATCATCACTGG
AGCGCACTGGGGCGTAATGTTCGGCCTGGCCTACTTCTCTATGCAGGGAGCGTGGGCCAAGGTCGTCGTC
ATCCTCCTATTAGTTGCGGGGGTGGACGCCCAAACGTTCACCGTGGGCGGTAAGGTGGCTGCGACTATCC
TAGGCTTTACCGGCCTTTTCTCCGCCGGGCCCCAACAGAACATCCAACTTGTCA

>786_S40_L001_R1_001.fastq_263_2k_6
CCCCGACGACCACGATGGTCGTAGCGTACCTCATGCGCATCCCTGAAGTTGTTCTGGACATCATCACTGG
AGCGCACTGGGGCGTAATGTTCGGCCTGGCCTACTTCTCTATGCAGAGAGCGTGGGCCAAGGTCGTCGTC
ATCCTCCTATTAGTTGCGGGGGTGGACGCCCAAACGTTCACCGTGGGCGGTAAGGTGGCTGCGACTATCC
AAGGCTTTACCGGCCTTTTCTCCGCCGGGCCCCAACAGAACATCCAACTTGTCA

>786_S40_L001_R1_001.fastq_264_2k_6
CCCCGACGACCACGATGGTCGTAGCGTACCTCATGCGCATCCCTGAAGTTGTTCTGGACGTCATCACTGG
AGCGCACTGGGGCGTAATGTTCGGCCTGGCCTACTTCTCTATGCAGGGAGCGTGGGCCAAGGTCGTCGTC
ATCCTCCTATTAGTTGCGGGGGTGGACGCCCAAACGTACACCGTGGGCGGTAAGGTGGCTGCGACTATCC
AAGGCTTTGCCAGCTTTTTCTCCTCCGGGCCCCAACAGAACATCCAACTTGTCA

>786_S40_L001_R1_001.fastq_265_2k_6
CCCCGACGACCACGATGGTCGTAGCGTACCTCATGCGCATCCCTGAAGTTGTTCTAGACATCATCACTGG
AGCGCACTGGGGCGTAATGTTCGGCCTGGCCTACTTCTCTATGCAGGGAGCGTGGGCCAAGGTCGTCGTC
ATCCTCCTATTAGTTGCGGGGGTGGACGCCCAAACGTTCACCGTGGGCGGTAAGGTGGCTGCGACTATCC
AAGGCTTTACCGGCCTTTTCTCCGCCGGGCCCCAACAGAACATCCAACTTGTCA

>786_S40_L001_R1_001.fastq_266_2k_6
CCCCGACGACCACGATGGTCGTAGCGTACCTCATGCGCATCCCTGAAGTTGTTCTGGACATCATCACTGG
AGCGCATTGGGGCGTAATGTTCGGCCTGGCCTACTTCTCTATGCAGGGAGCGTGGGCTAAGGTCGTCGTC
ATCCTCCTATTAGTTGCGGGGGTGGACGCCCAAACGTACACCGTGGGCGGTAAGGTGGCTGCGACTATCC
AAGGCTTTGCCAGCATTTTCTCCTCCGGGCCCCAACAAAACATCCAACTTGTCA

>786_S40_L001_R1_001.fastq_267_2k_6
CCCCGACGACCACGATGGTCGTAGCGTACCTCATGCGCATCCCTGAAGTTGTTCTGGACATCATCACTGG
AGCGCACTGGGGCGTAATGTTCGGCCTGGCCTACTTCTCTATGCAGGGAGCGTGGGTCAAGGTCGTCGTC
ATCCTCCTATTAGTTGCGGGGGTGGACGCCCAAACGTTCACCGTGGGCGGTAAGGTGGCTGCGACTATCC
AAGGCTTTACCGGCCTTTTCTCCGCCGGGCCCCAACAGAACATCCAACTTGTCA

>786_S40_L001_R1_001.fastq_268_2k_5
CCCCGACGACCACGATGGTCGTAGCGTACCTCATGCGCATCCCTGAAGTTGTTCTGGACATCATCACTGG
AGCGCACTGGGGCGTAATGTTCGGCCTGGCCTACTTCTCTATGCAGGGAGCGTGGGCCAAGGTCGTCGTC
ATCCTCCTATTAGTTGCGGGGGTGGACGCCCAAACGTACACCGTGGGCGGTAAGGTGGCTGCGACTATCC
AAGGCTTTACCGGCCTCTTCTCCGCCGGGCCCCAACAAAACATCCAACTTGTCA

>786_S40_L001_R1_001.fastq_269_2k_5
CCCCGACGACCACGATGGTCGTAGCGTACCTCATGCGCATCCCTGAAGTTGTTCTGGACATCATCACTGG
AGCGCACTGGGGCGTAATGTTCGGCCTGGCCTACTTCTCTATGCAGGGAGCGTGGGCCAAGGTCGTCGTC
ATCCTCCTATTAGTTGCGGGGGTGAACGCCCAAACGTTCACCGTGGGCGGTAAGGTGGCTGCGACTATCC
AAGGCTTTACCGGCCTTTTCTCCGCCGGGCCCCAACAGAACATCCAACTTGTCA

>786_S40_L001_R1_001.fastq_270_2k_5
CCCCGACGACCACGATGGTCGTAGCGTACCTCATGCGCATCCCTGAAGTTGTTCTGGACATCATCACTGG
AGCGCACTGGGGCGTAATGTTCGGCCTGGCCTACTTCTCTATGCAGGGAGCGTGGGCCAAGGTCGTCGTC
ATCCTCCTATTAGTTGCGGGGGTGGACGCCCAAACGTTCACCGTGGGCGGTAAGGTGGCTGCGACTATCC
AAGGCTTTACCGGCTTTTTCTCCGCCGGGCCCCAACAGAACATCCAACTTGTCA

>786_S40_L001_R1_001.fastq_271_2k_5
CCCCGACGACCACGATGGTCGTAGCGTACCTCATGCGCATCCCTGAAGTTGTTCTGGACATCATCACTGG
AGCGCACTGGGGCGTAATGTTCGGCCTGGCCTACTTCTCTATGCAGGGAGCGTGGGCCAAGGTCGTCGTC
ATCCTCCTATTAGTTGCGGGGGTGGACGCCCAAACGTTCTCCGTGGGCGGTAAGGTGGCTGCGACTATCC
AAGGCTTTACCGGCCTTTTCTCCGCCGGGCCCCAACAGAACATCCAACTTGTCA

>786_S40_L001_R1_001.fastq_272_2k_5
CCCCGACGACCACGATGGTCGTAGCGTACCTCATGCGCATCCCTGAAGTTGTTCTGGACATCATCACTGG
AGCGTACTGGGGCGTAATGTTCGGCCTGGCCTACTTCTCTATGCAGGGAGCGTGGGCCAAGGTCGTCGTC
ATCCTCCTATTAGTTGCGGGGGTGGACGCCCAAACGTTCACCGTGGGCGGTAAGGTGGCTGCGACTATCC
AAGGCTTTACCGGCCTTTTCTCCGCCGGGCCCCAACAGAACATCCAACTTGTCA

>786_S40_L001_R1_001.fastq_273_2k_5
CCCCGACGACCACGATGGTCGTAGCGTACCTCATGCGCATCCCTGAAGTTGTTCTGGACAACATCACTGG
AGCGCACTGGGGCGTAATGTTCGGCCTGGCCTACTTCTCTATGCAGGGAGCGTGGGCCAAGGTCGTCGTC
ATCCTCCTATTAGTTGCGGGGGTGGACGCCCAAACGTTCACCGTGGGCGGTAAGGTGGCTGCGACTATCC
AAGGCTTTACCGGCCTTTTCTCCGCCGGGCCCCAACAGAACATCCAACTTGTCA

>786_S40_L001_R1_001.fastq_274_2k_5
CCCCGACGACCACGATGGTCGTAGCGTACCTCATGCGCATCCCTGAAGTTGTTCTGGACATCATCACTGG
AGCGCACTGGGGCGTAATGTTCGGCCTGGCCTACTTCTCTATGCAGGGAGCGTGGGCCAAGGTCGTCGTC
ATCCTCCTATTAGTTGCGGGGGTGGACGCCCAAACGTTCACCGTGGGCGGGAAGGTGGCTGCGACTATCC
AAGGCTTTACCGGCCTTTTCTCCGCCGGGCCCCAACAGAACATCCAACTTGTCA

>786_S40_L001_R1_001.fastq_275_2k_5
CCCCGACGACCACGATGGTCGTAGCGTACCTCATGCGCATCCCTGAAGTTGTTCTGGACATCATCACTGG
AGCGCACTGGGGCGTAATGTTCGGCCTGCCCTACTTCTCTATGCAGGGAGCGTGGGCCAAGGTCGTCGTC
ATCCTCCTATTAGTTGCGGGGGTGGACGCCCAAACGTTCACCGTGGGCGGTAAGGTGGCTGCGACTATCC
AAGGCTTTACCGGCCTTTTCTCCGCCGGGCCCCAACAGAACATCCAACTTGTCA

>786_S40_L001_R1_001.fastq_276_2k_5
CCCCGACGACCACGATGGTCGTAGCGTACCTCATGCGCATCCCTGAAGTTGTTCTGGACATCATCACTGG
AGCGCACTGGGGCGTAATGTTCGGCCTGGCCTACTTCTCTATGCAAGGAGCGTGGGCCAAGGTCGTCGTC
ATCCTCCTATTAGTTGCGGGGGTGGACGCCCAAACGTTCACCGTGGGCGGTAAGGTGGCTGCGACTATCC
AAGGCTTTACCGGCCTTTTCTCCGCCGGGCCCCAACAGAACATCCAACTTGTCA

>786_S40_L001_R1_001.fastq_277_2k_5
CCCCGACGACCACGATGGTCGTAGCGTACCTCATGCGCATCCCTGAAGTTGTTCTGGACATCATCACTGG
AGCGCACTGGGGCGTAATGTTCGGCCTGGCCTACTTCTCTATGCAGGGAGCGTGGGCCAAGGTCGTCGTC
ATCCTCCTATTAGTTGCGGGGGTGGACGCCCAAACGTTCACCGTGGGCGGTAAGGTGGCTGCGACTATCC
AAGGCTTTACCGGCCTTTTCTCCGCCGGGCCCCAACAGAACATCCAACTTATCA

>786_S40_L001_R1_001.fastq_278_2k_5
CCCCGACGACCACGATGGTCGTAGCGTACCTCATGCGCATCCCTGAAGTTGTTCTGGACGTCATCACTGG
AGCGCACTGGGGCGTAATGTTCGGCCTGGCCTACTTCTCTATGCAGGGAGCGTGGGCCAAGGTCGTCGTC
ATCCTCCTATTAGTTGCGGGGGTGGACGCCCAAACGTACACCGTGGGCGGTAAGGTGGCTGCGACTATCC
AAGGCTTTACCGGCCTTTTCTCCGCCGGGCCCCAACAAAACATCCAACTTGTCA

>786_S40_L001_R1_001.fastq_279_2k_5
CCCCGACGACCACGATGGTCGTAGCGTACCTCATGCGCATCCCTGAAGTTGTTCTGGACATCATCACTGG
AGCGCACTGGGGCGTAATGTTCGGCCTGGCCTACTTCTCTATGCAGGGAGCGTGGGCCAAGGTCGTCGTC
ATCCTCCTATTAGTTGCGGAGGTGGACGCCCAAACGTTCACCGTGGGCGGTAAGGTGGCTGCGACTATCC
AAGGCTTTACCGGCCTTTTCTCCGCCGGGCCCCAACAGAACATCCAACTTGTCA

>786_S40_L001_R1_001.fastq_280_2k_5
CCCCGACGACCACGATGGTCGTAGCGTACCTCATGCGCATCCCTGAAGTTGTTCTGGACATCATCACTGG
AGCGCACTGGAGCGTAATGTTCGGCCTGGCCTACTTCTCTATGCAGGGAGCGTGGGCCAAGGTCGTCGTC
ATCCTCCTATTAGTTGCGGGGGTGGACGCCCAAACGTTCACCGTGGGCGGTAAGGTGGCTGCGACTATCC
AAGGCTTTACCGGCCTTTTCTCCGCCGGGCCCCAACAGAACATCCAACTTGTCA

>786_S40_L001_R1_001.fastq_281_2k_5
CACCGACGACCACGATGGTCGTAGCGTACCTCATGCGCATCCCTGAAGTTGTTCTGGACATCATCACTGG
AGCGCACTGGGGCGTAATGTTCGGCCTGGCCTACTTCTCTATGCAGGGAGCGTGGGCCAAGGTCGTCGTC
ATCCTCCTATTAGTTGCGGGGGTGGACGCCCAAACGTTCACCGTGGGCGGTAAGGTGGCTGCGACTATCC
AAGGCTTTACCGGCCTTTTCTCCGCCGGGCCCCAACAGAACATCCAACTTGTCA

>786_S40_L001_R1_001.fastq_282_2k_5
CCCCGACGACCACGATGGTCGTAGCGTACCTCATGCGCATCCCTGAAGTTGTTCTGGACATCATCACTGG
AGCGCACTGGGGCGTAATGTTCGGCCTGGCCTACTTCTCTATGCAGGGAGCGTGGGCCAAGGTCGTCGTC
ATCCTCCTATTAGTTGCGGGGGTGGACGCCCAAACCTTCACCGTGGGCGGTAAGGTGGCTGCGACTATCC
AAGGCTTTACCGGCCTTTTCTCCGCCGGGCCCCAACAGAACATCCAACTTGTCA

>786_S40_L001_R1_001.fastq_283_2k_5
CCCCGACGACCACGATGGTCGTAGCGTACCTCATGCGCATCCCTGAAATTGTTCTGGACATCATCACTGG
AGCGCACTGGGGCGTAATGTTCGGCCTGGCCTACTTCTCTATGCAGGGAGCGTGGGCCAAGGTCGTCGTC
ATCCTCCTATTAGTTGCGGGGGTGGACGCCCAAACGTTCACCGTGGGCGGTAAGGTGGCTGCGACTATCC
AAGGCTTTACCGGCCTTTTCTCCGCCGGGCCCCAACAGAACATCCAACTTGTCA

>786_S40_L001_R1_001.fastq_284_2k_5
CCCCGACGACCACGATGGTCGTAGCGTACCTCATGCGCATCCCTGAAGTTGTTCTGGACATCATCACTGG
AGCGCACTGGGGCGTAATGTTCGGCCTGGCCTACTACTCTATGCAGGGAGCGTGGGCCAAGGTCGTCGTC
ATCCTCCTATTAGTTGCGGGGGTGGACGCCCAAACGTTCACCGTGGGCGGTAAGGTGGCTGCGACTATCC
AAGGCTTTACCGGCCTTTTCTCCGCCGGGCCCCAACAGAACATCCAACTTGTCA

>786_S40_L001_R1_001.fastq_285_2k_5
CCCCGACGACCACGATGGTCGTAGCGTACCTCATGCGCATCCCTGAAGTTGTTCTGGACATCATCACTGG
AGCGCACTGGGGCGTAATGTTCGGCCTGGCCTACTTCTCTATGCAGGGAGCGTGGGCCAAGGTCGTCGTC
ATCCTCCTATTAGTTGCGGGGGTGGACGCCCAAACGTTCACCGTGGGCGGTATGGTGGCTGCGACTATCC
AAGGCTTTACCGGCCTTTTCTCCGCCGGGCCCCAACAGAACATCCAACTTGTCA

>786_S40_L001_R1_001.fastq_286_2k_5
CCCCGACGACCACGATGGTCGTAGCGTACCTCATGCGCATTCCTGAAGTTGTTCTGGACATCATCACTGG
AGCGCACTGGGGCGTAATGTTCGGCCTGGCCTACTTCTCTATGCAGGGAGCGTGGGCCAAGGTCGTCGTC
ATCCTCCTATTAGTTGCGGGGGTGGACGCCCAAACGTTCACCGTGGGCGGTAAGGTGGCTGCGACTATCC
AAGGCTTTACCGGCCTTTTCTCCGCCGGGCCCCAACAGAACATCCAACTTGTCA

>786_S40_L001_R1_001.fastq_287_2k_5
CCCCGACGACCACGATGGTCGTAGCGTACCTCATGCGCATCCCTGAAGTTGTTCTGGACATCATCACTGG
AGCGCACTGGGGCGTAATGTTCGGCCTGGCCTACTTCTCTATGCAGGGAGCGTGGGCCAAGGTCGTCGTC
ATCCTCCTATTAGTTGCGGGGGTGGACGCCCAAACGTTCACCGTGGGCGGTAAGGTGGCTGCGACTATCC
AAGGCTTTACCGGCCTTTTTTCCGCCGGGCCCCAACAGAACATCCAACTTGTCA

>786_S40_L001_R1_001.fastq_288_2k_5
CCCCGACGACCACGATGGTCGTAGCGTACCTCATGCGCATCCCTGAAGTTATTCTGGACATCATCACTGG
AGCGCACTGGGGCGTAATGTTCGGCCTGGCCTACTTCTCTATGCAGGGAGCGTGGGCCAAGGTCGTCGTC
ATCCTCCTATTAGTTGCGGGGGTGGACGCCCAAACGTTCACCGTGGGCGGTAAGGTGGCTGCGACTATCC
AAGGCTTTACCGGCCTTTTCTCCGCCGGGCCCCAACAGAACATCCAACTTGTCA

>786_S40_L001_R1_001.fastq_289_2k_5
CCCCGACGACCACGATGGTCGTAGCGTACCTCATGCGCATCCCTGAAGTTGTTCTGGACATCATCACTGG
AGCGCACTGGGGCGTAATGTTCGGCCTGGCCTACTTCTCTATGCAGGGAGCGTGGGCCAAGGTCGTCGTC
ATCCTCCTATTAGTTGCGGGGGTGGACGCCCAAACGTTCATCGTGGGCGGTAAGGTGGCTGCGACTATCC
AAGGCTTTACCGGCCTTTTCTCCGCCGGGCCCCAACAGAACATCCAACTTGTCA

>786_S40_L001_R1_001.fastq_290_2k_5
CCCCGACGACCACGATGGTCGTAGCGTACCTCATGCGCATCCCTGAAGTTGTTCTGGACATCATCACTGG
AGCGCACTGGGGCGTAATGTTCGGCCTGGCCTACTTCTCTATGCAGGGAGCGTGGGCCAAAGTCGTCGTC
ATCCTCCTATTAGTTGCGGGGGTGGACGCCCAAACGTTCACCGTGGGCGGTAAGGTGGCTGCGACTATCC
AAGGCTTTACCGGCCTTTTCTCCGCCGGGCCCCAACAGAACATCCAACTTGTCA

>786_S40_L001_R1_001.fastq_291_2k_5
CCCCGACGACCACGATGGTCGTAGCGTACCTCATGCGCATCCCTGAAGTTGTTCTGGACATCATCACTGG
AGCGCACTGGGGCGTAATGTTCGGCCTGGCCTACTTCTCTATGCAGGGAGCGTGGGCCAAGGTCGTCGTC
ATCCTCTTATTAGTTGCGGGGGTGGACGCCCAAACGTTCACCGTGGGCGGTAAGGTGGCTGCGACTATCC
AAGGCTTTACCGGCCTTTTCTCCGCCGGGCCCCAACAGAACATCCAACTTGTCA

>786_S40_L001_R1_001.fastq_292_2k_5
CCCCGACGACCACGATGGTCGTAGCGTACCTCATGCGCATCCCTGAAGTTGTTCTGGACATCATCACAGG
AGCGCACTGGGGCGTAATGTTCGGCCTGGCCTACTTCTCTATGCAGGGAGCGTGGGCCAAGGTCGTCGTC
ATCCTCCTATTAGTTGCGGGGGTGGACGCCCAAACGTTCACCGTGGGCGGTAAGGTGGCTGCGACTATCC
AAGGCTTTACCGGCCTTTTCTCCGCCGGGCCCCAACAGAACATCCAACTTGTCA

>786_S40_L001_R1_001.fastq_293_2k_5
CCCCGACGACCACGTTGGTCGTAGCGTACCTCATGCGCATCCCTGAAGTTGTTCTGGACATCATCACTGG
AGCGCACTGGGGCGTAATGTTCGGCCTGGCCTACTTCTCTATGCAGGGAGCGTGGGCCAAGGTCGTCGTC
ATCCTCCTATTAGTTGCGGGGGTGGACGCCCAAACGTTCACCGTGGGCGGTAAGGTGGCTGCGACTATCC
AAGGCTTTACCGGCCTTTTCTCCGCCGGGCCCCAACAGAACATCCAACTTGTCA

>786_S40_L001_R1_001.fastq_294_2k_5
CCCCGACGACCACGATGGTCGTAGCGTACCTCATGCGCATCCCTGAAGTTGTTCTGGACATCATCACTGG
AGCGCACTGGGGCGTAATGTTCGGCCTGGCCTACTTCTCTATGCAGGGAGCGTGGGCTAAGGTCGTCGTC
ATCCTCCTATTAGTTGCGGGGGTGGACGCCCAAACGTACACCGTGGGCGGTAAGGTGGCTGCGACTATCC
AAGGCTTTGCCAGCATCTTCTCCTCCGGGCCCCAACAAAACATCCAACTTGTCA

>786_S40_L001_R1_001.fastq_295_2k_5
CCCCGACGACCACGATGGTCGTAGCGTACCTCATGCGCATCCCTGAAGTTGTTCTGGACATCATCACTGG
AGCGCACTGGGGCGTAATGTTCGGCCTGGCCTACTTCTCTATGCAGGGAGCGTGGGCCAAGGTCGTCGTC
ATCCTCCTATTAGTTGCGGGGGTGGACGCCCAAACATTCACCGTGGGCGGTAAGGTGGCTGCGACTATCC
AAGGCTTTACCGGCCTTTTCTCCGCCGGGCCCCAACAGAACATCCAACTTGTCA

>786_S40_L001_R1_001.fastq_296_2k_5
CCCCGACGACCACGATGGTCGTAGCGTACCTCATGCGCATCCCTGAAGTTGTTCTGGACATCATCACTGG
AGCGCACTGGGGCGTAATGTTCGGCCTGGCCTACTTCTCTATGCAGGGAGCGTGGGCCAAGGTCGTCGTC
ATCCTCCTATTAGTTGCGGGGGTGGACGCACAAACGTTCACCGTGGGCGGTAAGGTGGCTGCGACTATCC
AAGGCTTTACCGGCCTTTTCTCCGCCGGGCCCCAACAGAACATCCAACTTGTCA

>786_S40_L001_R1_001.fastq_297_2k_5
CCCCGACGACCACGATGGTCGTAGCGTACCTCATGCGCATCCCTGAAGTTGTTCTGGACATCATCACTGG
AGCGCACTGGGGCGTAATGTTCGGCCTGGCCTACTTCTCTATGCAGGGAGCGTGGGCCAAGGTCGTCGTC
ATCCTCCTATTAGTTGCGGGGGTGGACGCCCAAACGTTCACCGTGGGCGGTAAGGTGGCTGCGACTATCC
AAGGCTTTACCGGCCTTTTCTCCGCCGGGCCCCCACAGAACATCCAACTTGTCA

>786_S40_L001_R1_001.fastq_298_2k_5
CCCCGACGACCACGATGGTCGTAGCGTACCTCATGCGCATCCCTGAAGTTGTTCTGGACATCATCACTGG
AGCGCACTGGGGCGTAATGTTCGGCCTGGCCTACTTCTCTATGCAGGGAGCGTGGGCTAAGGTCGTCGTC
ATCCTCCTATTAGTTGCGGGGGTGGACGCCCAAACGTACACCGTGGGCGGTAAGGTGGCTGCGACTATCC
AAGGCTTTGCCAGCATTTTCTCCTCCGGGCCCCAACAAAGCATCCAACTTGTCA
