# Supplementary material for: HCV transmission in high-risk communities in Bulgaria
Source: PLoS One. 2019 Mar 5;14(3):e0212350. doi: 10.1371/journal.pone.0212350 (PMC6400337; doi:10.1371/journal.pone.0212350)
Supplement: S1 File — (ZIP) [file pone.0212350.s002.zip › 789_S61_L001_R1_001.fastq_1a_freq5.fas]

>789_S61_L001_R1_001.fastq_1_1a_5353
CTCCAACAGCGGCGCTAGTAGCGGCTCAGCTACTCAGGGTCCCGCAAGCCATCTTGGACATGATCGCTGG
CGCCCACTGGGGAGTCCTAGCGGGCGTAGCGTACTTCTCCATGGTGGGCAACTGGGCGAAGGTCCTGGTG
GTGCTGTTGCTGTTTGCCGGCGTCGACGCGAGTACCTACACCACCGGGGGAAGTGCCGCTAAGAGCGTGG
CTGCATTCGCCGGCTTCTTCAGTCCGGGCGCCAAGCAGAATATCCAGCTGATCA

>789_S61_L001_R1_001.fastq_2_1a_716
CCCCAACAGCGGCGCTAGTAGCGGCTCAGCTACTCAGGGTCCCGCAAGCCATCTTGGACATGATCGCTGG
CGCCCACTGGGGAGTCCTAGCGGGCGTAGCGTACTTCTCCATGGCGGGCAACTGGGCGAAGGTCCTGGTG
GTGCTGTTGCTGTTTGCCGGCGTCGACGCGAGTACCTACACCACCGGGGGAAGTGCCGCTAAGAGCGTGG
CTGCATTCGCCGGCTTCTTCAGTCCGGGCGCCAAGCAGAATATCCAGCTGATCA

>789_S61_L001_R1_001.fastq_3_1a_436
CTCCAACAGCGGCGCTAGTAGCGGCTCAGCTACTCAGGGTCCCGCAAGCCATCTTGGACATGATCGCTGG
CGCCCACTGGGGAGTCCTAGCGGGCGTAGCGTACTTCTCCATGGCGGGCAACTGGGCGAAGGTCCTGGTG
GTGCTGTTGCTGTTTGCCGGCGTCGACGCGAGTACCTACACCACCGGGGGAAGTGCCGCTAAGAGCGTGG
CTGCATTCGCCGGCTTCTTCAGTCCGGGCGCCAAGCAGAATATCCAGCTGATCA

>789_S61_L001_R1_001.fastq_4_1a_425
CCCCAACAACGGCGCTAGTAGCGGCTCAGCTACTCAGGGTCCCGCAAGCCATCTTGGACATGATCGCTGG
CGCCCACTGGGGAGTCCTAGCGGGCGTAGCGTACTTCTCCATGGCGGGCAACTGGGCGAAGGTCCTGGTG
GTGCTGTTGCTGTTTGCCGGCGTCGACGCGAGTACCTACACCACCGGGGGAAGTGCCGCTAAGAGCGTGG
CTGCATTCGCCGGCTTCTTCAGTCCGGGCGCCAAGCAGAATATCCAGCTGATCA

>789_S61_L001_R1_001.fastq_5_1a_407
CCCCAACAGCGGCGCTAGTAGCGGCTCAGCTACTCAGGGTCCCGCAAGCCATCTTGGACATGATCGCTGG
CGCCCACTGGGGAGTCCTAGCGGGCGTAGCGTACTTCTCCATGGTGGGCAACTGGGCGAAGGTCCTGGTG
GTGCTGTTGCTGTTTGCCGGCGTCGACGCGAGTACCTACACCACCGGGGGAAGTGCCGCTAAGAGCGTGG
CTGCATTCGCCGGCTTCTTCAGTCCGGGCGCCAAGCAGAATATCCAGCTGATCA

>789_S61_L001_R1_001.fastq_6_1a_195
CCCCAACAACGGCGCTAGTAGCGGCTCAGCTACTCAGGGTCCCGCAAGCCATCTTGGACATGATCGCTGG
CGCCCACTGGGGAGTCCTAGCGGGCGTAGCGTACTTCTCCATGGTGGGCAACTGGGCGAAGGTCCTGGTG
GTGCTGTTGCTGTTTGCCGGCGTCGACGCGAGTACCTACACCACCGGGGGAAGTGCCGCTAAGAGCGTGG
CTGCATTCGCCGGCTTCTTCAGTCCGGGCGCCAAGCAGAATATCCAGCTGATCA

>789_S61_L001_R1_001.fastq_7_1a_142
CTCCAACAGCGGCGCTAGTAGCGGCTCAGCTACTCAGGGTCCCGCAAGCCATCTTGGACATGATCGCTGG
CGCCCACTGGGGAGTCCTAGCGGGCGTAGCGTACTTCTCCATGGTGGGCAACTGGGCGAAGGTCCTGGTG
GTGCTGTTGCTGTTTGCCGGCGTCGACGCGAGTACCTACACCACCGGGGGAAGTGCCGCTAAGAGCGTGG
CTGCATTCGCCGGCTTCTTCAGTCCGGGCGCCAAGCAGAACATCCAGCTGATCA

>789_S61_L001_R1_001.fastq_8_1a_123
CTCCAACAGCGGCGCTAGTAGCGGCTCAGCTACTCAGGGTCCCGCAAGCCATCTTGGACATGATCGCTGG
CGCCCACTGGGGAGTCCTAGCGGGCGTAGCGTACTTCTCCATGGTGGGCAACTGGGCGAAGGTCCTGGCG
GTGCTGTTGCTGTTTGCCGGCGTCGACGCGAGTACCTACACCACCGGGGGAAGTGCCGCTAAGAGCGTGG
CTGCATTCGCCGGCTTCTTCAGTCCGGGCGCCAAGCAGAATATCCAGCTGATCA

>789_S61_L001_R1_001.fastq_9_1a_102
CTCCAACAGCGGCGCTAGTAGCGGCTCAGCTACTCAGGGTCCCGCAAGCCATCTTGGACATGATCGCTGG
CGCCCACTGGGGAGTCCTAGCGGGCGTGGCGTACTTCTCCATGGTGGGCAACTGGGCGAAGGTCCTGGTG
GTGCTGTTGCTGTTTGCCGGCGTCGACGCGAGTACCTACACCACCGGGGGAAGTGCCGCTAAGAGCGTGG
CTGCATTCGCCGGCTTCTTCAGTCCGGGCGCCAAGCAGAATATCCAGCTGATCA

>789_S61_L001_R1_001.fastq_10_1a_100
CCCCAACAGCGGCGCTAGTAGCGGCTCAGCTACTCAGGGTCCCGCAAGCCATCTTGGACATGATCGCTGG
CGCCCACTGGGGAGTCCTAGCGGGCGTAGCGTACTTCTCCATGGCGGGCAACTGGGCGAAGGTCCTGGTG
GTGCTGTTGCTGTTTGCCGGCGTCGACGCGAGTACCTACACCACTGGGGGAAGTGCCGCTAAGAGCGTGG
CTGCATTCGCCGGCTTCTTCAGTCCGGGCGCCAAGCAGAATATCCAGCTGATCA

>789_S61_L001_R1_001.fastq_11_1a_92
CCCCAACAGCGGCGCTAGTAGCGGCTCAGCTACTCAGGGTCCCGCAAGCCATCTTGGACATGATCGCTGG
CGCCCACTGGGGAGTCCTAGCGGGCGTAGCGTACTTCTCCATGGCGGGCAACTGGGCGAAGGTCCTGGTG
GTGCTGCTGCTGTTTGCCGGCGTCGACGCGAGTACCTACACCACCGGGGGAAGTGCCGCTAAGAGCGTGG
CTGCATTCGCCGGCTTCTTCAGTCCGGGCGCCAAGCAGAATATCCAGCTGATCA

>789_S61_L001_R1_001.fastq_12_1a_76
CTCCAACAGCGGCGCTAGTAGCGGCTCAGCTACTCAGGGTCCCGCAAGCCATCTTGGACATGATCGCTGG
CGCCCACTGGGGAGTCCTAGCGGGCGTAGCGTACTTCTCCATGGTGGGCAACTGGGTGAAGGTCCTGGTG
GTGCTGTTGCTGTTTGCCGGCGTCGACGCGAGTACCTACACCACCGGGGGAAGTGCCGCTAAGAGCGTGG
CTGCATTCGCCGGCTTCTTCAGTCCGGGCGCCAAGCAGAATATCCAGCTGATCA

>789_S61_L001_R1_001.fastq_13_1a_75
CCCCAACAGCGGCGCTAGTAGCGGCTCAGCTACTCAGGGTCCCGCAAGCCATCTTGGACATGATCGCCGG
CGCCCACTGGGGAGTCCTAGCGGGCGTAGCGTACTTCTCCATGGCGGGCAACTGGGCGAAGGTCCTGGTG
GTGCTGTTGCTGTTTGCCGGCGTTGACGCGAGTACCTACACCACCGGGGGAAGTGCCGCTAAGAGCGTGG
CTGCATTCGCCGGCTTCTTCAGTCCGGGCGCCAAGCAGAATATCCAGCTGATCA

>789_S61_L001_R1_001.fastq_14_1a_67
CTCCAACAGCGGCGCTAGTAGCGGCTCAGCTACTCAGGGTCCCGCAAGCCATCTTGGACATGATCGCTGG
CGCCCACTGGGGAGTCCTAGCGGGCGTAGCGTACTTCTCCATGGTGGGCAACTGGGCGAAGGTCCTGGTG
GTGCTGTTGCTGTTTGCCGGCGTCGACGCGAGCACCTACACCACCGGGGGAAGTGCCGCTAAGAGCGTGG
CTGCATTCGCCGGCTTCTTCAGTCCGGGCGCCAAGCAGAATATCCAGCTGATCA

>789_S61_L001_R1_001.fastq_15_1a_60
CTCCAACAGCGGCGCTAGTAGCTGCTCAGCTACTCAGGGTCCCGCAAGCCATCTTGGACATGATCGCTGG
CGCCCACTGGGGAGTCCTAGCGGGCGTAGCGTACTTCTCCATGGTGGGCAACTGGGCGAAGGTCCTGGTG
GTGCTGTTGCTGTTTGCCGGCGTCGACGCGAGTACCTACACCACCGGGGGAAGTGCCGCTAAGAGCGTGG
CTGCATTCGCCGGCTTCTTCAGTCCGGGCGCCAAGCAGAATATCCAGCTGATCA

>789_S61_L001_R1_001.fastq_16_1a_59
CCCCAACAGCGGCGCTAGTAGCGGCTCAGCTACTCAGGGTCCCGCAAGCCATCTTGGACATGATCGCTGG
CGCCCACTGGGGAGTCCTAGCGGGCGTAGCGTACTTCTCCATGGCGGGCAACTGGGCGAAGGTCCTGGTG
GTGCTGTTGCTGTTTGCCGGCGTCGACGCGAGTACCTACACCACCGGGGGAAGTGCCGCTAAGAGCGCGG
CTGCATTCGCCGGCTTCTTCAGTCCGGGCGCCAAGCAGAATATCCAGCTGATCA

>789_S61_L001_R1_001.fastq_17_1a_55
CTCCAACAGCGGCGCTAGTAGCGGCTCAGCTACTCAGGGTCCCGCAAGCCATCTTGGACATGATCGCTGG
CGCCCACTGGGGAGTCCTAGCGGGCGTAGCGTACTTCTCCATGGTGGGCAACTGGGCGAAGGTCCTGGTG
GTGCTGTTGCTGTTTGCCGGCGTCGACGCGAGTACCTACACCACCGGGGGAAGTGCCGCTAAGAGCGTGG
CTGCATTCGCCGGCTTCTTAAGTCCGGGCGCCAAGCAGAATATCCAGCTGATCA

>789_S61_L001_R1_001.fastq_18_1a_50
CTCCAACAGCGGCGCTAGTAGCGGCTCAGCTACTCAGGGTCCCGCAAGCCATCTTGGACATGATCGCTGG
CGCCCACTGGGGAGTCCTAGCGGGCGTAGCGTACTTCTCCATGGCGGGCAACTGGGCGAAGGTCCTGGTG
GTGCTGTTGCTGTTTGCCGGCGTCGACGCGAGTACCTACACCACTGGGGGAAGTGCCGCTAAGAGCGTGG
CTGCATTCGCCGGCTTCTTCAGTCCGGGCGCCAAGCAGAATATCCAGCTGATCA

>789_S61_L001_R1_001.fastq_19_1a_49
CTCCAACAGCGGCGCTAGTAGCGGCTCAGCTACTCAGGGTCCCGCAAGCCATCTTGGACATGATCGCTGG
CGCCCACTGGGGAGTCCTAGCGGGCGTAGCGTACTTCTCCATGGTGGGCAACTGGGCGAAGGTCCTGGTG
GTGCTGTTGCTGTTTGCCGGCGTCGACGCGAGTACCTACACCACCGGGGGAAGTGCCGCTAAGGGCGTGG
CTGCATTCGCCGGCTTCTTCAGTCCGGGCGCCAAGCAGAATATCCAGCTGATCA

>789_S61_L001_R1_001.fastq_20_1a_49
CTCCAACAGCGGCGCTAGTAGCGGCTCAGCTACTCAGGGTCCCGCAAGCCATCTTGGACATGATCGCTGG
CGCCCACTGGGGAGTCCTAGCGGGCGTAGCGTACTTCTCCATGGCGGGCAACTGGGCGAAGGTCCTGGTG
GTGCTGCTGCTGTTTGCCGGCGTCGACGCGAGTACCTACACCACCGGGGGAAGTGCCGCTAAGAGCGTGG
CTGCATTCGCCGGCTTCTTCAGTCCGGGCGCCAAGCAGAATATCCAGCTGATCA

>789_S61_L001_R1_001.fastq_21_1a_45
CTCCAACAGCGGCGCTAGTAGCGGCTCAGCTACTCAGGGTCCCGCAAGCCATCTTGGACATGATCGCTGG
CGCCCACTGGGGAGTCCTAGCGGGCGTAGCGTACTTCTCCATGGTGGGCAACTGGGCGAAGGTCCTGGTG
GTGCTGTTGCTGTTTGCCGGCGTCGACGCGAGTACCTACACCACCGGGGGAAGTGCCGCTAAGAGCGTGG
CTGCATTCGCCGGCTTCCTCAGTCCGGGCGCCAAGCAGAATATCCAGCTGATCA

>789_S61_L001_R1_001.fastq_22_1a_44
CCCCAACAGCGGCGCTAGTAGCGGCTCAGCTACTCAGGGTCCCGCAAGCCATCTTGGACATGATCGCTGG
CGCCCACTGGGGAGTCCTAGCGGGCGTAGCGTACTTCTCCATGGCGGGCAACTGGGCGAAGGTCCTGGTG
GTGCTGTTGCTGTTTGCCGGCGTCGACGCGAGTACCTACACCACCGGGGGAAGTGCAGCTAAGAGCGTGG
CTGCATTCGCCGGCTTCTTCAGTCCGGGCGCCAAGCAGAATATCCAGCTGATCA

>789_S61_L001_R1_001.fastq_23_1a_42
CCCCAACAACGGCGCTAGTAGCGGCTCAGCTACTCAGGGTCCCGCAAGCCATCTTGGACATGATCGCTGG
CGCCCACTGGGGAGTCCTAGCGGGCGTAGCGTACTTCTCCATGGCGGGCAACTGGGCGAAGGTCCTGGTG
GTGCTGTTGCTGTTTGCCGGCGTCGACGCGAGTACCTACACCACCGGGGGAAGTGCCGCTAAGAGCGTGG
CTGCATTCGCCGGCTTCCTCAGTCCGGGCGCCAAGCAGAATATCCAGCTGATCA

>789_S61_L001_R1_001.fastq_24_1a_42
CCCCAACAACGGCACTAGTAGCGGCTCAGCTACTCAGGGTCCCGCAAGCCATCTTGGACATGATCGCTGG
CGCCCACTGGGGAGTCCTAGCGGGCGTAGCGTACTTCTCCATGGCGGGCAACTGGGCGAAGGTCCTGGTG
GTGCTGTTGCTGTTTGCCGGCGTCGACGCGAGTACCTACACCACCGGGGGAAGTGCCGCTAAGAGCGTGG
CTGCATTCGCCGGCTTCTTCAGTCCGGGCGCCAAGCAGAATATCCAGCTGATCA

>789_S61_L001_R1_001.fastq_25_1a_42
CTCCAACAGCGGCGCTAGTAGCGGCTCAGCTACTCAGGGTCCCGCAAGCCATCTTGGACATGATCGCTGG
CGCCCACTGGGGAGTCCTAGCGGGCGTAGCGTACTTCTCCATGGTGGGCAACTGGGCGAAGGTCCTGGTG
GTGCTGTTGCTGTTTGCCGGCGTCGACGCGAGTACCTACACCACCGGGGGAAGTGCCGCTAAGAGCGCGG
CTGCATTCGCCGGCTTCTTCAGTCCGGGCGCCAAGCAGAATATCCAGCTGATCA

>789_S61_L001_R1_001.fastq_26_1a_40
CTCCAACAGCGGCGCTAGTAGCGGCTCAGCTACTCAGGGTCCCGCAAGCCATCTTGGACATGATCGCTGG
CGCCCACTGGGGAGTCCTAGCGGGCGTAGCGTACTTCTCCATGGTGGGCAACTGGGCGAAGGTCCTGGTG
GTGCTGTTGCTGTTTGCCGGCGTCGACGCGAGTACCTACACCACTGGGGGAAGTGCCGCTAAGAGCGTGG
CTGCATTCGCCGGCTTCTTCAGTCCGGGCGCCAAGCAGAATATCCAGCTGATCA

>789_S61_L001_R1_001.fastq_27_1a_39
CTCCAACAGCGGCGCTAGTAGCGGCTCAGCTACTCAGGGTCCCGCAAGCCATCTTGGACATGATCGCTGG
CGCCCACTGGGGAGTCCTAGCGGGCGTAGCGTACTTCTCCATGGTGGGCAACTGGGCGAAGGTCCTGGTG
GTGCTGTTGCTGTTTGCCGGCGTCGACGCGGGTACCTACACCACCGGGGGAAGTGCCGCTAAGAGCGTGG
CTGCATTCGCCGGCTTCTTCAGTCCGGGCGCCAAGCAGAATATCCAGCTGATCA

>789_S61_L001_R1_001.fastq_28_1a_39
CCCCAACAGCGGCGCTAGTAGCGGCTCAGCTGCTCAGGGTCCCGCAAGCCATCTTGGACATGATCGCTGG
CGCCCACTGGGGAGTCCTAGCGGGCGTAGCGTACTTCTCCATGGCGGGCAACTGGGCGAAGGTCCTGGTG
GTGCTGTTGCTGTTTGCCGGCGTCGACGCGAGTACCTACACCACCGGGGGAAGTGCCGCTAAGAGCGTGG
CTGCATTCGCCGGCTTCTTCAGTCCGGGCGCCAAGCAGAATATCCAGCTGATCA

>789_S61_L001_R1_001.fastq_29_1a_38
CTCCAACAGCGGCGCTAGTAGCGGCTCAGCTACTCAGGGTCCCGCAAGCCATCTTGGACATGATCGCTGG
CGCCCACTGGGGAGTCCTAGCGGGCGTAGCGTACTTCTCCATGGTGGGCAACTGGGCGAAGGTCCTGGTG
GTGCTGTTGCTGTTTGCCGGCGTCGACGCGAGTACCTACACCACCGGGGGAAGTGCCGCTAAGAGCGTGG
CCGCATTCGCCGGCTTCTTCAGTCCGGGCGCCAAGCAGAATATCCAGCTGATCA

>789_S61_L001_R1_001.fastq_30_1a_37
CTCCAACAGCGGCGCTAGTAGCGGCTCAGCTACTCAGGGTCCCGCAAGCCATCTTGGACATGATCGCTGG
CGCCCACTGGGGGGTCCTAGCGGGCGTAGCGTACTTCTCCATGGTGGGCAACTGGGCGAAGGTCCTGGTG
GTGCTGTTGCTGTTTGCCGGCGTCGACGCGAGTACCTACACCACCGGGGGAAGTGCCGCTAAGAGCGTGG
CTGCATTCGCCGGCTTCTTCAGTCCGGGCGCCAAGCAGAATATCCAGCTGATCA

>789_S61_L001_R1_001.fastq_31_1a_35
CTCCAACAGCGGCGCTAGTAGCGGCTCAGCTACTCAGGGTCCCGCAAGCCATCTTGGACATGATCGCTGG
CGCCCACTGGGGAGTCCTAGCGGGCGTAGCGTACTTCTCCATGGTGGGCAACTGGGCGAAGGTCCTGGTG
GTGCTGTTGCTGTTTGCCGGCGTCGACGCGAGTACCTACACCACCGGGGGGAGTGCCGCTAAGAGCGTGG
CTGCATTCGCCGGCTTCTTCAGTCCGGGCGCCAAGCAGAATATCCAGCTGATCA

>789_S61_L001_R1_001.fastq_32_1a_33
CCCCAACAACGGCGCTAGTAGCGGCTCAGCTACTCAGGGTCCCGCAAGCCATCTTGGACATGATCGCTGG
CGCCCACTGGGGAGTCATAGCGGGCGTAGCGTACTTCTCCATGGCGGGCAACTGGGCGAAGGTCCTGGTG
GTGCTGTTGCTGTTTGCCGGCGTCGACGCGAGTACCTACACCACCGGGGGAAGTGCCGCTAAGAGCGTGG
CTGCATTCGCCGGCTTCTTCAGTCCGGGCGCCAAGCAGAATATCCAGCTGATCA

>789_S61_L001_R1_001.fastq_33_1a_32
CTCCAACAGCGGCGCTAGTAGCGGCTCAGCTACTCAGGGTCCCGCAAGCCATCTTGGACATAATCGCTGG
CGCCCACTGGGGAGTCCTAGCGGGCGTAGCGTACTTCTCCATGGTGGGCAACTGGGCGAAGGTCCTGGTG
GTGCTGTTGCTGTTTGCCGGCGTCGACGCGAGTACCTACACCACCGGGGGAAGTGCCGCTAAGAGCGTGG
CTGCATTCGCCGGCTTCTTCAGTCCGGGCGCCAAGCAGAATATCCAGCTGATCA

>789_S61_L001_R1_001.fastq_34_1a_32
CTCCAACAGCGGCGCTAGTAGCGGCTCAGCTACTCAGGGTCCCGCAAGCCATCTTGGACATGGTCGCTGG
CGCCCACTGGGGAGTCCTAGCGGGCGTAGCGTACTTCTCCATGGTGGGCAACTGGGCGAAGGTCCTGGTG
GTGCTGTTGCTGTTTGCCGGCGTCGACGCGAGTACCTACACCACCGGGGGAAGTGCCGCTAAGAGCGTGG
CTGCATTCGCCGGCTTCTTCAGTCCGGGCGCCAAGCAGAATATCCAGCTGATCA

>789_S61_L001_R1_001.fastq_35_1a_31
CTCCAACAGCGGCGCTAGTAGCGGCTCAGCTACTCAGGGTCCCGCAAGCCATCTTGGACATGATCGCTGG
CGCCCACTGGGGAGTCCTAGCGGGCGTAGCGTACTTCTCCATGGTGGGCAACTGGGCGAAGGTCCTGGTG
GTGCTGTTGCTGTTTGCCGGCGTTGACGCGAGTACCTACACCACCGGGGGAAGTGCCGCTAAGAGCGTGG
CTGCATTCGCCGGCTTCTTCAGTCCGGGCGCCAAGCAGAATATCCAGCTGATCA

>789_S61_L001_R1_001.fastq_36_1a_30
CTCCAACAGCGGCGCTAGTAGCGGCTCAGCTACTCAGGGTCCCGCAAGCCATCTTGGACATGATCGCTGG
CGCCCACTGGGGAGTCCTAGCGGGCGTAGCGTACTTCTCCATGGTGGGCAACTGGGCGAAGGTCCTGGTG
GTGCTGCTGCTGTTTGCCGGCGTCGACGCGAGTACCTACACCACCGGGGGAAGTGCCGCTAAGAGCGTGG
CTGCATTCGCCGGCTTCTTCAGTCCGGGCGCCAAGCAGAATATCCAGCTGATCA

>789_S61_L001_R1_001.fastq_37_1a_30
CTCCAACAGCGGCGCTAGTAGCGGCTCAGCTACTCAGGGTCCCGCAAGCCATCTTGGACATGATCGCTGG
CGCCCACTGGGGAGTCCTAGCGGGCGTAGCGTACTTCTCCATGGTGGGCAACTGGGCGAAGGTCCTGGTG
GTGCTGTTGCTGTTTGCCGGCGTCGACGCGAGTACCTACACCACCGGGGGAAGTGCCGCTAAGAGTGTGG
CTGCATTCGCCGGCTTCTTCAGTCCGGGCGCCAAGCAGAATATCCAGCTGATCA

>789_S61_L001_R1_001.fastq_38_1a_30
CCCCAACAGCGGCGCTAGTAGCGGCTCAGCTACTCAGGGTCCCGCAAGCCATCTTGGACATGATCGCTGG
CGCCCACTGGGGAGTCCTAGCGGGCGTAGCGTACTTCTCCATGGCGGGCAACTGGGCGAAGGTCCTAGTG
GTGCTGTTGCTGTTTGCCGGCGTCGACGCGAGTACCTACACCACCGGGGGAAGTGCCGCTAAGAGCGTGG
CTGCATTCGCCGGCTTCTTCAGTCCGGGCGCCAAGCAGAATATCCAGCTGATCA

>789_S61_L001_R1_001.fastq_39_1a_29
CCCCAACAGCGGCGCTAGTAGCGGCTCAGCTACTCAGGGTCCCGCAAGCCATCTTGGACATGATCGCTGG
CGCCCACTGGGGAGTCCTAGCGGGCGTAGCGTACTTCTCCATGGCGGGCAACTGGGCGAAGGTCCTGGTG
GTGCTGTTGCTGTTTGCCGGCGTCGACGCGAGTACCTACACCACCGGGGGAAGTGCCGCTAAGAGTGTGG
CTGCATTCGCCGGCTTCTTCAGTCCGGGCGCCAAGCAGAATATCCAGCTGATCA

>789_S61_L001_R1_001.fastq_40_1a_29
CTCCAACAGCGGCGCTAGTAGCGGCTCAGCTACTCAGGGCCCCGCAAGCCATCTTGGACATGATCGCTGG
CGCCCACTGGGGAGTCCTAGCGGGCGTAGCGTACTTCTCCATGGTGGGCAACTGGGCGAAGGTCCTGGTG
GTGCTGTTGCTGTTTGCCGGCGTCGACGCGAGTACCTACACCACCGGGGGAAGTGCCGCTAAGAGCGTGG
CTGCATTCGCCGGCTTCTTCAGTCCGGGCGCCAAGCAGAATATCCAGCTGATCA

>789_S61_L001_R1_001.fastq_41_1a_28
CTCCAACAGCGGCGCTAGTAGCGGCTCAGCTGCTCAGGGTCCCGCAAGCCATCTTGGACATGATCGCTGG
CGCCCACTGGGGAGTCCTAGCGGGCGTAGCGTACTTCTCCATGGTGGGCAACTGGGCGAAGGTCCTGGTG
GTGCTGTTGCTGTTTGCCGGCGTCGACGCGAGTACCTACACCACCGGGGGAAGTGCCGCTAAGAGCGTGG
CTGCATTCGCCGGCTTCTTCAGTCCGGGCGCCAAGCAGAATATCCAGCTGATCA

>789_S61_L001_R1_001.fastq_42_1a_28
CTCCAACAGCGGCGCTAGTAGCGGCTCAGCTACTCAGGGTCCCGCAAGCCATCTTGGACATGATCGCTGG
CGCCCACTGGGGAGTCCTAGCGGGCGTAGCGTACTTCTCCATGGTGGGCAACTGGGCGAAGGTCCTGGTG
GTGCTGTTGCTGTTTGCCGGCGTCGACGCGAGTACCTACACCACCGGGGGAAGTGCTGCTAAGAGCGTGG
CTGCATTCGCCGGCTTCTTCAGTCCGGGCGCCAAGCAGAATATCCAGCTGATCA

>789_S61_L001_R1_001.fastq_43_1a_28
CTCCAACAGCGGCGCTAGTAGCGGCTCAGCTACTCAGGGTCCCGCAAGCCATCTTGGGCATGATCGCTGG
CGCCCACTGGGGAGTCCTAGCGGGCGTAGCGTACTTCTCCATGGTGGGCAACTGGGCGAAGGTCCTGGTG
GTGCTGTTGCTGTTTGCCGGCGTCGACGCGAGTACCTACACCACCGGGGGAAGTGCCGCTAAGAGCGTGG
CTGCATTCGCCGGCTTCTTCAGTCCGGGCGCCAAGCAGAATATCCAGCTGATCA

>789_S61_L001_R1_001.fastq_44_1a_27
CTCCAACAGCGGCGCTAGTAGCGGCTCAGCTACTCAGGGTCCCGCAAGCCATCTTGGACATGATCGCTGG
CGCCCACTGGGGAGCCCTAGCGGGCGTAGCGTACTTCTCCATGGTGGGCAACTGGGCGAAGGTCCTGGTG
GTGCTGTTGCTGTTTGCCGGCGTCGACGCGAGTACCTACACCACCGGGGGAAGTGCCGCTAAGAGCGTGG
CTGCATTCGCCGGCTTCTTCAGTCCGGGCGCCAAGCAGAATATCCAGCTGATCA

>789_S61_L001_R1_001.fastq_45_1a_27
CTCCAACAGCGGCGCTAGTAGCGGCTCAGCTACTCAGGGTCCCGCAAGCCATCTTGGACATGATCGCTGG
CGCCCACTGGGGAGTCCTAGCGGGCGTAGCGTACTTCTCCATGGTGGGCAACTGGGCGAAGGCCCTGGTG
GTGCTGTTGCTGTTTGCCGGCGTCGACGCGAGTACCTACACCACCGGGGGAAGTGCCGCTAAGAGCGTGG
CTGCATTCGCCGGCTTCTTCAGTCCGGGCGCCAAGCAGAATATCCAGCTGATCA

>789_S61_L001_R1_001.fastq_46_1a_26
CTCCAACAGCGGCGCTAGTAGCGGCTCAGCTACTCAGGGTCCCGCAAGCCATCTTGGACATGATCGCTGG
CGCCCACTGGGGAGTCCTAGCGGGCGTAGCGTACCTCTCCATGGTGGGCAACTGGGCGAAGGTCCTGGTG
GTGCTGTTGCTGTTTGCCGGCGTCGACGCGAGTACCTACACCACCGGGGGAAGTGCCGCTAAGAGCGTGG
CTGCATTCGCCGGCTTCTTCAGTCCGGGCGCCAAGCAGAATATCCAGCTGATCA

>789_S61_L001_R1_001.fastq_47_1a_26
CTCCAACAGCGGCGCTAGTAGCGGCTCAGCTACTCAGGGTCCCGCAAGCCACCTTGGACATGATCGCTGG
CGCCCACTGGGGAGTCCTAGCGGGCGTAGCGTACTTCTCCATGGTGGGCAACTGGGCGAAGGTCCTGGTG
GTGCTGTTGCTGTTTGCCGGCGTCGACGCGAGTACCTACACCACCGGGGGAAGTGCCGCTAAGAGCGTGG
CTGCATTCGCCGGCTTCTTCAGTCCGGGCGCCAAGCAGAATATCCAGCTGATCA

>789_S61_L001_R1_001.fastq_48_1a_25
CTCCAACAGCGGCGCTAGTAGCGGCTCAGCTACTCAGGGTCCCGCAAGCCATCTTGGACATGATCGCTGG
CGCCCACTGGGGAGTCCTAGCGGGCGTAGCGTACTTCTCCATGGTGGGCAACTGGGCGAAGGTCCTGGTG
GTGCTGTTGCTGTTTGCCGGCGTCGACGCGAGTACCTACACCACCGGGGGAAGTGCCGCTAAGAGCGTGG
CTGCATTCGCCGGCTTCTTCAGTCCGGGCGCCAAGCAGAGTATCCAGCTGATCA

>789_S61_L001_R1_001.fastq_49_1a_24
CTCCAACAGCGGCGCTAGTAGCGGCTCAGATACTCAGGGTCCCGCAAGCCATCTTGGACATGATCGCTGG
CGCCCACTGGGGAGTCCTAGCGGGCGTAGCGTACTTCTCCATGGTGGGCAACTGGGCGAAGGTCCTGGTG
GTGCTGTTGCTGTTTGCCGGCGTCGACGCGAGTACCTACACCACCGGGGGAAGTGCCGCTAAGAGCGTGG
CTGCATTCGCCGGCTTCTTCAGTCCGGGCGCCAAGCAGAATATCCAGCTGATCA

>789_S61_L001_R1_001.fastq_50_1a_24
CTCCAACAGCGGCGCTAGTAGCGGCTCAGCTACTCAGGGTCCCGCAAGCCATCTTGGACATGATCGCTGG
CGCCCACTGGGGAGTCCTAGCGGGCGTAGCGTACTTCTCCATGGTGGGCAACTGGGCGAAGGTCCTGGTG
GTGCTGTTGCTGTTTGCCGGCGTCGACGCGAGTACCTACACCACCGGGGGAAGTGCCGCTAAGAGCGTGG
CTGCATTCGCCGGCTTCTTCAGTCCGGGCGCCAAGCAGAATATCCGGCTGATCA

>789_S61_L001_R1_001.fastq_51_1a_24
CTCCAACAGCGGCGCTAGTAGCGGCTCAGCTACTCAGGGTCCCGCAAGCCATCTTGGACATGATCGCTGG
CGCCCACTGGGGAGTCCTAGCGGGCGTAGCGTACTTCTCCATGGTGGGCAACTGGGCGAAGGTCCTGGTG
GTGCTGTTGCTGTTTGCCGGCGTCGACGCGAGTACCTACACCACCGGGGGAAGTGCCGCTAAGAGCGTGA
CTGCATTCGCCGGCTTCTTCAGTCCGGGCGCCAAGCAGAATATCCAGCTGATCA

>789_S61_L001_R1_001.fastq_52_1a_23
CTCCAACAGCGGCGCTAGTAGCGGCTCAGCTACTCAGGGTCCCGCAAGCCATCTTGGACATGATCGCTGG
CGCCCACTGGGGAGTCCTAGCGGGCGTAGCGTACTTCTCCATGGTGGGCAACTGGGCGAAGGTCCTGGTG
GTGCTGTTGCTGTTTGCCGGCGTCGACGCGAGTACCTACGCCACCGGGGGAAGTGCCGCTAAGAGCGTGG
CTGCATTCGCCGGCTTCTTCAGTCCGGGCGCCAAGCAGAATATCCAGCTGATCA

>789_S61_L001_R1_001.fastq_53_1a_23
CTCCAACAGCGGCGCTAGTAGCGGCTCAGCTACTCAGGGTCCCGCAAGCCATCTTGGACATGATCGCTGG
CGCCCACTGGGGAGTCCTAGCGGGCGTAGCGTACTTCTCCATGGTGGGCAACTGGGCGAAGGTCCTGGTG
GTGCTGTTGCTGTTTGCCGGCGTCGACGCGAGTACCTACACCACCGGGGGAAGTGCCGCTAAGAGCGTGG
CTGCATTCGCCGGCTTCTTCAGTCCGGGCGCCAAGCAGAATACCCAGCTGATCA

>789_S61_L001_R1_001.fastq_54_1a_23
CTCCAACAGCGGCGCTAGTAGCGGCTCAGCTACTCAGGGTCCCGCAAGCCATCTTGGACATGATCGCTGG
CGCCCACTGGGGAGTCCTAGCGGGCGTAGCGTACTTCTCCATGGTGGGCAACTGGGCGAAGGTCCTGGTG
GTGCTGTTGCTGTTTGCCGGCGTCGACGCGAGTACCTACACCACCGGGGGAAGTGCCGCTAAGAGCGTGG
CTGCATTCGCCGGCTCCTTCAGTCCGGGCGCCAAGCAGAATATCCAGCTGATCA

>789_S61_L001_R1_001.fastq_55_1a_23
CTCCAACAGCGGCGCTAGTAGCGGCTCAGCTACTCAGGGTCCCGCAAGCCATCCTGGACATGATCGCTGG
CGCCCACTGGGGAGTCCTAGCGGGCGTAGCGTACTTCTCCATGGTGGGCAACTGGGCGAAGGTCCTGGTG
GTGCTGTTGCTGTTTGCCGGCGTCGACGCGAGTACCTACACCACCGGGGGAAGTGCCGCTAAGAGCGTGG
CTGCATTCGCCGGCTTCTTCAGTCCGGGCGCCAAGCAGAATATCCAGCTGATCA

>789_S61_L001_R1_001.fastq_56_1a_22
CCCCAACAACGGCACTAGTAGCGGCTCAGCTACTCAGGGTCCCGCAAGCCATCTTGGACATGATCGCTGG
CGCCCACTGGGGAGTCCTAGCGGGCGTAGCGTACTTCTCCATGGCGGGCAACTGGGCGAAGGTCCTGGTG
GTGCTGTTGCTGTTTGCCGGCGTCGACGCGAGTACCTACACCACCGGGGGAAGTGCCGCTAAGAGCGTGG
CTGCATTCGCCGGCTTCTTCAGTCCGGGCGCCAAGCAGAACATCCAGCTGATCA

>789_S61_L001_R1_001.fastq_57_1a_22
CCCCAACAACGGCACTAGTAGCGGCTCAGCTACTCAGGGTCCCGCAAGCCATCTTGGACATGATCGCTGG
CGCCCACTGGGGAGTCCTAGCGGGCGTAGCGTACTTCTCCATGGTGGGCAACTGGGCGAAGGTCCTGGTG
GTGCTGTTGCTGTTTGCCGGCGTCGACGCGAGTACCTACACCACCGGGGGAAGTGCCGCTAAGAGCGTGG
CTGCATTCGCCGGCTTCTTCAGTCCGGGCGCCAAGCAGAATATCCAGCTGATCA

>789_S61_L001_R1_001.fastq_58_1a_22
CTCCAACAGCGGCGCTAGTAGCGGCTCAGCTACTCAGGGTCCCGCAAGCCATCTTGGACATGATCGCTGG
CGCCCACTGGGGAGTCCTAGCGGGCGTAGCGTACTTCTCCATGGTGGGCAACTGGGCGAAGGTCCTGGTG
GTGCTGTTGCTGTTTGCCGGCGTCGACGCGAGTACCTACACCACCGGGGGAAGTGCCGCTAGGAGCGTGG
CTGCATTCGCCGGCTTCTTCAGTCCGGGCGCCAAGCAGAATATCCAGCTGATCA

>789_S61_L001_R1_001.fastq_59_1a_22
CTCCAACAGCGGCGCTAGTAGCGGCTCAGCTACTCAGGGTCCCGCAAGCCATCTTGGACATGATCGCCGG
CGCCCACTGGGGAGTCCTAGCGGGCGTAGCGTACTTCTCCATGGCGGGCAACTGGGCGAAGGTCCTGGTG
GTGCTGTTGCTGTTTGCCGGCGTTGACGCGAGTACCTACACCACCGGGGGAAGTGCCGCTAAGAGCGTGG
CTGCATTCGCCGGCTTCTTCAGTCCGGGCGCCAAGCAGAATATCCAGCTGATCA

>789_S61_L001_R1_001.fastq_60_1a_21
CTCCAACAGCGGCGCTAGTAGCGGCTCAGCTACTCAGGGTCCCGCAAGCCATCTTGGACATGATCGCTGG
CGCCCACTGGGGAGTCCCAGCGGGCGTAGCGTACTTCTCCATGGTGGGCAACTGGGCGAAGGTCCTGGTG
GTGCTGTTGCTGTTTGCCGGCGTCGACGCGAGTACCTACACCACCGGGGGAAGTGCCGCTAAGAGCGTGG
CTGCATTCGCCGGCTTCTTCAGTCCGGGCGCCAAGCAGAATATCCAGCTGATCA

>789_S61_L001_R1_001.fastq_61_1a_21
CTCCAACAGCGGCGCTAGTAGCGGCTCAGCTACTCAGGGTCCCGCAAGCCATCTTGGACATGATCGCTGG
CGCCCACTGGGGAGTCCTAGCGGGCGTAGCGTACTTCTCCATGGTGGGCAACTGGGCGAAGGTCCTGGTG
GTGCTGTTGCTGTTTGCCGGCGTCGACGCGAGTACCTACACCACCGGGGGAAGTGCCGCTAAGAGCGTGG
CTGCATTCGCCGGCTTCTTCAGTCCGGGCGCCAAGCAGGATATCCAGCTGATCA

>789_S61_L001_R1_001.fastq_62_1a_21
CTCCAACAGTGGCGCTAGTAGCGGCTCAGCTACTCAGGGTCCCGCAAGCCATCTTGGACATGATCGCTGG
CGCCCACTGGGGAGTCCTAGCGGGCGTAGCGTACTTCTCCATGGTGGGCAACTGGGCGAAGGTCCTGGTG
GTGCTGTTGCTGTTTGCCGGCGTCGACGCGAGTACCTACACCACCGGGGGAAGTGCCGCTAAGAGCGTGG
CTGCATTCGCCGGCTTCTTCAGTCCGGGCGCCAAGCAGAATATCCAGCTGATCA

>789_S61_L001_R1_001.fastq_63_1a_21
CTCCAACAGCGGCGCTAGTAGCGGCTCAGCTACTCAGGGTCCCGCAAGCCATCTTGGACATGATCGCTGG
CGCCCACTGGGGAGTCCTAGCGGGCGTAGCGTACTTCTCCATGGTGGGCAACTGGGCGAAGGTCCTGGTG
GTGCTGTTGCTGTTTGCCAGCGTCGACGCGAGTACCTACACCACCGGGGGAAGTGCCGCTAAGAGCGTGG
CTGCATTCGCCGGCTTCTTCAGTCCGGGCGCCAAGCAGAATATCCAGCTGATCA

>789_S61_L001_R1_001.fastq_64_1a_20
CTCCAACAGCGGCGCTAGTAGCGGCTCAGCTACTCAGGGTCCCGCAAGCCATCTTGGACATGATCGCTGG
CGCCCACTGGGGAGTCCTAGCGGGCGTAGCGTACTTCTCCATGGTGGGCAGCTGGGCGAAGGTCCTGGTG
GTGCTGTTGCTGTTTGCCGGCGTCGACGCGAGTACCTACACCACCGGGGGAAGTGCCGCTAAGAGCGTGG
CTGCATTCGCCGGCTTCTTCAGTCCGGGCGCCAAGCAGAATATCCAGCTGATCA

>789_S61_L001_R1_001.fastq_65_1a_20
CTCCAACAGCGGCGCTAGTAGCGGCTCAGCTACTCAGGGTCCCGCAAGCCATCTTGGACATGATCGCTGG
CGCCCACTGGGGAGTCCTAGCGGGCGTAGCGTACTTCTCCATGGCGGGCAACTGGGCGAAGGTCCTGGTG
GTGCTGTTGCTGTTTGCCGGCGTCGACGCGAGTACCTACACCACCGGGGGAAGTGCCGCTAAGAGCGCGG
CTGCATTCGCCGGCTTCTTCAGTCCGGGCGCCAAGCAGAATATCCAGCTGATCA

>789_S61_L001_R1_001.fastq_66_1a_20
CTCCAACAGCGGCGCTAGTAGCGGCTCAGCTACTCAGGGTCCCGCAAGCCATCTTGGACATGATCGCTGG
CGCCCACTGGGGAGTCCTAGCGGGCGTAGCGTACTTCTCCATGGTGGGCAACTGGGCGAAGGTCCTGGTG
GTGCTGTTGCTGTTTGCCGGCGTCGACGCGAGTACCTACACCACCGGGGGAAGTGCCGCTAAGAGCGTGG
CTGCATTCGCCGGCTTCTTCGGTCCGGGCGCCAAGCAGAATATCCAGCTGATCA

>789_S61_L001_R1_001.fastq_67_1a_20
CTCCAACAGCGGCGCTAGTAGCGGCTCAGCTACTCAGGGTCCCGCAAGCCATCTTGGACATGATCGCTGG
CGCCCACTGGGGAGTCCTAGCGGGCGTAGCGTACTTCTCCATGGTGGGCAACTGGGCGAAGGTCCTGGTG
GTGCTGTTGCTGTTTGCCGGCGTCGACGCGAGTACCTACACCACCGGGGGAAGTGCCGCTAAGAGCGTGG
CTGCATTCGCCGGCTTCTTCAGTCCGGGCGCCAAGCAGAATATCCAGCTGACCA

>789_S61_L001_R1_001.fastq_68_1a_19
CTCCAACAGCGGCGCTAGTAGCGGCTCAGCTACTCAGGGTCCCGCAAGCCATCTTGGACATGATCGCTGG
CGCCCACTGGGGAGTCCTAGCGGGCGCAGCGTACTTCTCCATGGTGGGCAACTGGGCGAAGGTCCTGGTG
GTGCTGTTGCTGTTTGCCGGCGTCGACGCGAGTACCTACACCACCGGGGGAAGTGCCGCTAAGAGCGTGG
CTGCATTCGCCGGCTTCTTCAGTCCGGGCGCCAAGCAGAATATCCAGCTGATCA

>789_S61_L001_R1_001.fastq_69_1a_19
CTCCAACAGCGGCGCTAGTAGCGGCTCAGCTACTCAGGGTCCCGCAAGCCATCTTGGACATGATCGCTGG
CGCCCACTGGGGAGTCCTAGCGGGCGTAGCGTACTTCTCCATGGTGGGCAACTGGGCGAAGGTCCTGGTG
GTGCTGTTGCTGTTTGCCGGCGTCGACGCGAGTACCTACACCACCGGGGGAAGTGCCGCTAAGAGCGTGG
CTGCATTCGCCGGCTTCTCCAGTCCGGGCGCCAAGCAGAATATCCAGCTGATCA

>789_S61_L001_R1_001.fastq_70_1a_19
CTCCAACAGCGGCGCTAGTAGCGGCTCAGCTACTCAGGGTCCCGCAAGCCATCTTGGACATGATCGCTGG
CGCCCACTGGGGAGTCCTAGCGGGCGTAGCGTACTTCTCCATGGTGGGCAACTGGGCGAAGGTCCTGGTG
GTGCTGTTGCTGTTTGCCGGCGTCGACGCGAGTACCTACACCACCGGGGGAAGTGCAGCTAAGAGCGTGG
CTGCATTCGCCGGCTTCTTCAGTCCGGGCGCCAAGCAGAATATCCAGCTGATCA

>789_S61_L001_R1_001.fastq_71_1a_18
CTCCAACAGCGGCGCTAGTAGCGGCTCAGCTACTCAGGGTCCCGCAAGCCATCTTGGACATGATCGCTGG
CGCCCACTGGGGAGTCCTAGCGGGCGTAGCGTACTCCTCCATGGTGGGCAACTGGGCGAAGGTCCTGGTG
GTGCTGTTGCTGTTTGCCGGCGTCGACGCGAGTACCTACACCACCGGGGGAAGTGCCGCTAAGAGCGTGG
CTGCATTCGCCGGCTTCTTCAGTCCGGGCGCCAAGCAGAATATCCAGCTGATCA

>789_S61_L001_R1_001.fastq_72_1a_18
CTCCAACAGCGGCGCTAGTAGCGGCTCAGCTACTCAGGGTCCCGCAAGCCATCTTGGACATGATCGCTGG
CGCCCACTGGGGAGTCCTAGCGGGCGTAGCGTACTTCTCCATGGCGGGCAACTGGGCGAAGGTCCTGGTG
GTGCTGTTGCTGTTTGCCGGCGTCGACGCGAGTACCTACACCACCGGGGGAAGTGCAGCTAAGAGCGTGG
CTGCATTCGCCGGCTTCTTCAGTCCGGGCGCCAAGCAGAATATCCAGCTGATCA

>789_S61_L001_R1_001.fastq_73_1a_18
CTCCAACAGCGGCGCTAGTAGCGGCTCAGCTACTCAGGGTCCCGCAAGCCATCTTGGACATGATCGCTGG
CGCCCACTGGGGAGTCCTAGCGGGCGTAGCGTACTTCTCCATGGTGGGCAACTGGGCGAAGGTCCTGGTG
GTGCTGTCGCTGTTTGCCGGCGTCGACGCGAGTACCTACACCACCGGGGGAAGTGCCGCTAAGAGCGTGG
CTGCATTCGCCGGCTTCTTCAGTCCGGGCGCCAAGCAGAATATCCAGCTGATCA

>789_S61_L001_R1_001.fastq_74_1a_18
CTCCAACAGCGGCGCTAGTAGCGGCTCAGCTACTCAGGGTCCCGCAAGCCATCTTGGACATGATCGCTGG
CGCCCACTGGGGAGTCCTAGCGGGCGTAGCGTACTTCTCCATGGCGGGCAACTGGGCGAAGGTCCTGGTG
GTGCTGTTGCTGTTTGCCGGCGTTGACGCGAGTACCTACACCACCGGGGGAAGTGCCGCTAAGAGCGTGG
CTGCATTCGCCGGCTTCTTCAGTCCGGGCGCCAAGCAGAATATCCAGCTGATCA

>789_S61_L001_R1_001.fastq_75_1a_18
CTCCAACAGCGGCGCTAGTAGCGGCTCAGCTACTCAGGGTCCCGCAAGCCATCTTGGACATGATCGCTGG
CGCCCACTGGGGAGTCCTAGCGGGCGTAGCGTACTTCTCCATGGTGGGCAACTGGGCGAAGGTCCTGGTG
GTGCTGTTGCTGTTTGCCGGCGTCGACGCGAGTACCTACACCACCGGGGGAAGTGCCGCTAAGAGCGTGG
CTGCATTCGCCAGCTTCTTCAGTCCGGGCGCCAAGCAGAATATCCAGCTGATCA

>789_S61_L001_R1_001.fastq_76_1a_18
CCCCAACAGCGGCGCTAGTAGCGGCTCAGCTGCTCAGGGTCCCGCAAGCCATCTTGGACATGATCGCTGG
CGCCCACTGGGGAGTCCTAGCGGGCGTAGCGTACTTCTCCATGGCGGGCAACTGGGCGGAGGTCCTGGTG
GTGCTGTTGCTGTTTGCCGGCGTCGACGCGAGTACCTACACCACCGGGGGAAGTGCCGCTAAGAGCGTGG
CTGCATTCGCCGGCTTCTTCAGTCCGGGCGCCAAGCAGAATATCCAGCTGATCA

>789_S61_L001_R1_001.fastq_77_1a_18
CTCCAACAGCGGCGCTAGTAGCGGCTCAGCTACTCAGGGTCCCGCAAGCCATCTTGGACATGATCGCTGG
CGCCCACTGGGGAGTCCTAGCGGGCGTAGCGTACTTCTCCATGGTGGGCAACTGGGCGAAGGTCCTGGTG
GTGCTGTTGCTGTTTGCCGGCGTCGACGCGAGTACCTACACCACCGGGGGAAGCGCCGCTAAGAGCGTGG
CTGCATTCGCCGGCTTCTTCAGTCCGGGCGCCAAGCAGAATATCCAGCTGATCA

>789_S61_L001_R1_001.fastq_78_1a_18
CTCCAACAGCGGCGCTAGTAGCGGCTCAGCTACTCAGGGTCCCGCAAGCCATCTTGGACATGATCGCTGG
CGCCCACTGGGGAGTCCTAGCGGGCGTAGCGTACTTCTCCATGGTGGGCAACTGGGCGAAGGTCCTGGTG
GTGCTGTTGCTGTTTGCCGGCGTCGACGCGAGTACCCACACCACCGGGGGAAGTGCCGCTAAGAGCGTGG
CTGCATTCGCCGGCTTCTTCAGTCCGGGCGCCAAGCAGAATATCCAGCTGATCA

>789_S61_L001_R1_001.fastq_79_1a_17
CTCCAACAGCGGCGCTAGTAGCGGCTCAGCTACCCAGGGTCCCGCAAGCCATCTTGGACATGATCGCTGG
CGCCCACTGGGGAGTCCTAGCGGGCGTAGCGTACTTCTCCATGGTGGGCAACTGGGCGAAGGTCCTGGTG
GTGCTGTTGCTGTTTGCCGGCGTCGACGCGAGTACCTACACCACCGGGGGAAGTGCCGCTAAGAGCGTGG
CTGCATTCGCCGGCTTCTTCAGTCCGGGCGCCAAGCAGAATATCCAGCTGATCA

>789_S61_L001_R1_001.fastq_80_1a_17
CTCCAACAGCGGCGCTAGTAGCGGCTCAGCTACTCAGGGTCCCGCAAGCCATCTTGGACATGATCGCTGG
CGCCCACTGGGGAGTCCTAGCGGGCGTAGCGTACTTCTCCATGGTGGGCAACTGGGCGAAGGTCCTGGTG
GTGCTGTTGCTGTTTGCCGGCGTCGACGCGAGTACCTACACCACCGGGGGAAGTGCCGCTAAGAGCGTGG
CTGCATTCGCCGGCTTCTTCAGTCCGGGCGCCAAGCAGAATATCCAGCTGATCG

>789_S61_L001_R1_001.fastq_81_1a_17
CTCCAACAACGGCGCTAGTAGCGGCTCAGCTACTCAGGGTCCCGCAAGCCATCTTGGACATGATCGCTGG
CGCCCACTGGGGAGTCCTAGCGGGCGTAGCGTACTTCTCCATGGCGGGCAACTGGGCGAAGGTCCTGGTG
GTGCTGTTGCTGTTTGCCGGCGTCGACGCGAGTACCTACACCACCGGGGGAAGTGCCGCTAAGAGCGTGG
CTGCATTCGCCGGCTTCTTCAGTCCGGGCGCCAAGCAGAATATCCAGCTGATCA

>789_S61_L001_R1_001.fastq_82_1a_17
CTCCAACAGCGGCGCTAGTAGCGGCCCAGCTACTCAGGGTCCCGCAAGCCATCTTGGACATGATCGCTGG
CGCCCACTGGGGAGTCCTAGCGGGCGTAGCGTACTTCTCCATGGTGGGCAACTGGGCGAAGGTCCTGGTG
GTGCTGTTGCTGTTTGCCGGCGTCGACGCGAGTACCTACACCACCGGGGGAAGTGCCGCTAAGAGCGTGG
CTGCATTCGCCGGCTTCTTCAGTCCGGGCGCCAAGCAGAATATCCAGCTGATCA

>789_S61_L001_R1_001.fastq_83_1a_17
CTCCAACAGCGGCGCTAGTAGCGGCTCAGCTACTCAGGGTCCCGCAAGCCATCTTGGACATGATCGCTGG
CGCCCACTGGGGAGTCCTAGCGGGCGTAGCGTACTTCTCCATGGTGGGCAACTGGGCGAAGGTCCTGGTG
GTGCTGTTGCCGTTTGCCGGCGTCGACGCGAGTACCTACACCACCGGGGGAAGTGCCGCTAAGAGCGTGG
CTGCATTCGCCGGCTTCTTCAGTCCGGGCGCCAAGCAGAATATCCAGCTGATCA

>789_S61_L001_R1_001.fastq_84_1a_17
CCCCAACAACGGCGCTAGTAGCGGCTCAGCTACTCAGGGTCCCGCAAGCCATCTTGGACATGATCGCTGG
CGCCCACTGGGGAGTCCTAGCGGGCGTAGCGTACTTCTCCATGGCGGGCAACTGGGCGAAGGTCCTGGTG
GTGCTGTTGCTGTTTGCCGGCGTCGACGCGAGTACCTACACCACCGGGGGAAGTGCCGCTAAGAGCGTGG
CCGCATTCGCCGGCTTCTTCAGTCCGGGCGCCAAGCAGAATATCCAGCTGATCA

>789_S61_L001_R1_001.fastq_85_1a_17
CTCCAACAGCGGCGCTAGTAGCGGCTCAGCTACTCAGGGTCCCGCAAGCCATCTTGGACATGATCGCTGG
CGCCCACTGGGGAGTCCTAGCGGGCGTAGCGTACTTCTCCATGGTGGGCAACTGGGCGAAGGTCCTGGTG
GTGCTGTTGCTGTTTGCCGGCGTCGACGCGAGTACCTACACCACCGGGGGAAGTGCCGCTAAGAGCGTGG
CTGCATTCGCCGGCCTCTTCAGTCCGGGCGCCAAGCAGAATATCCAGCTGATCA

>789_S61_L001_R1_001.fastq_86_1a_17
CTCCAACAGCGGCGCTAGTAGCGGCTCAGCTACTCAGGGTCCCGCAAGCCATCTTGGACATGATCGCTGG
CGCCCACTGGGGAGTCCTAGCGGGCGTAGCGTACTTCTCCATGGTGGGCAACTGGGCGAAGGTCCTGGTG
GTGCTGTTGCTGCTTGCCGGCGTCGACGCGAGTACCTACACCACCGGGGGAAGTGCCGCTAAGAGCGTGG
CTGCATTCGCCGGCTTCTTCAGTCCGGGCGCCAAGCAGAATATCCAGCTGATCA

>789_S61_L001_R1_001.fastq_87_1a_17
CTCCAACAGCGGCGCTAGTAGCGGCTCAGCTACTCAGGGTCCCGCAAGCCATCTTGGACATGATCGCTGG
CGCCCACTGGGGAGTCCTAGCGGGCGTAGTGTACTTCTCCATGGTGGGCAACTGGGCGAAGGTCCTGGTG
GTGCTGTTGCTGTTTGCCGGCGTCGACGCGAGTACCTACACCACCGGGGGAAGTGCCGCTAAGAGCGTGG
CTGCATTCGCCGGCTTCTTCAGTCCGGGCGCCAAGCAGAATATCCAGCTGATCA

>789_S61_L001_R1_001.fastq_88_1a_17
CTCCAACAGCGGCGCTAGTAGCGGCTCAGCTACTCAGGGTCCCGCAAGCCATCTTGGACATGATCGCTGG
CGCCCACTGGGGAGTCCTAGCGGGCGTAGCGTACTTCTCCATGGTGGGCAACTGGGCGAAGGTCCTGGTG
GCGCTGTTGCTGTTTGCCGGCGTCGACGCGAGTACCTACACCACCGGGGGAAGTGCCGCTAAGAGCGTGG
CTGCATTCGCCGGCTTCTTCAGTCCGGGCGCCAAGCAGAATATCCAGCTGATCA

>789_S61_L001_R1_001.fastq_89_1a_17
CCCCAACAGCGGCGCTAGTAGCGGCTCAGCTACTCAGGGTTCCGCAAGCCATCTTGGACATGATCGCTGG
CGCCCACTGGGGAGTCCTAGCGGGCGTAGCGTACTTCTCCATGGCGGGCAACTGGGCGAAGGTCCTGGTG
GTGCTGTTGCTGTTTGCCGGCGTCGACGCGAGTACCTACACCACCGGGGGAAGTGCCGCTAGGAGCGTGG
CTGCATTCGCCGGCTTCTTCAGTCCGGGCGCCAAGCAGAATATCCAGCTGATCA

>789_S61_L001_R1_001.fastq_90_1a_17
CTCCAACAGCGGCGCTAGTAGCGGCTCAGCTACTCAGGGTCCCGCAAGCCATCTTGGACATGATCGCTGG
CGCCCACTGGGGAGTCCTAGCGGGCGTAGCGTACTTCTCCATGGTGGGCAACTGGGCGAAGGTCCTGGTG
GTGCTGTTGCTGTTTGCCGGCGTCGGCGCGAGTACCTACACCACCGGGGGAAGTGCCGCTAAGAGCGTGG
CTGCATTCGCCGGCTTCTTCAGTCCGGGCGCCAAGCAGAATATCCAGCTGATCA

>789_S61_L001_R1_001.fastq_91_1a_17
CTCCAACAGCGGCGCTAGTAGCGGCTCAGCTACTCAGGGTCCCGCAAGCCATCTTGGACATGATCGCTGG
CGCCCACTGGGGAGTCCTAGCGGGCGTAGCGTACTTCTCCATGGTGGGCAACTGGGCGAAGGTCCTGGTG
GTGCTGTTGCTGTTTGCCGGCGTCGACGCGAGTGCCTACACCACCGGGGGAAGTGCCGCTAAGAGCGTGG
CTGCATTCGCCGGCTTCTTCAGTCCGGGCGCCAAGCAGAATATCCAGCTGATCA

>789_S61_L001_R1_001.fastq_92_1a_17
CTCCAACAGCGGCGCTAGTAGCGGCTCAGCTACTCAGGGTCCCGCAAGCCATCTTGGACATGATCGCTGG
CGCCCACTGGGGAGTCCTAGCGGGCGTAGCGTACTTCTCCATGGTGGGCAACTGGGCGAAGGTCCTGGTG
GTGCTGTTGCTGTTCGCCGGCGTCGACGCGAGTACCTACACCACCGGGGGAAGTGCCGCTAAGAGCGTGG
CTGCATTCGCCGGCTTCTTCAGTCCGGGCGCCAAGCAGAATATCCAGCTGATCA

>789_S61_L001_R1_001.fastq_93_1a_17
CTCCAACAGCGGCGCTAGTAGCGGCTCAGCTACTCAGGGTCCCGCAAGCCATCTTGGACATGATCGCTGG
CGCCCACTGGGGAGTCCTAGCGGGCGTAGCGTACTTCTCCATGGCGGGCAACTGGGCGAAGGTCCTAGTG
GTGCTGTTGCTGTTTGCCGGCGTCGACGCGAGTACCTACACCACCGGGGGAAGTGCCGCTAAGAGCGTGG
CTGCATTCGCCGGCTTCTTCAGTCCGGGCGCCAAGCAGAATATCCAGCTGATCA

>789_S61_L001_R1_001.fastq_94_1a_17
CTCCAACAGCGGCGCTAGTAGCGGCTCAGCTACTCAGGGTCCCGCAAGCCATCTTGGACGTGATCGCTGG
CGCCCACTGGGGAGTCCTAGCGGGCGTAGCGTACTTCTCCATGGTGGGCAACTGGGCGAAGGTCCTGGTG
GTGCTGTTGCTGTTTGCCGGCGTCGACGCGAGTACCTACACCACCGGGGGAAGTGCCGCTAAGAGCGTGG
CTGCATTCGCCGGCTTCTTCAGTCCGGGCGCCAAGCAGAATATCCAGCTGATCA

>789_S61_L001_R1_001.fastq_95_1a_16
CTCCAACAGCGGCGCTAGTAGCGGCTCAGCTACTCAGGGTCCCGCAAGCCATCTTGGACATGATCGCTGG
CGCCCACTGGGGAGTCCTAGCGGGCGTAGCGTACTTCTCCATGGTGGGCAACTGGGCGAAGGTCCTGGTG
GTGCTGTTGCTGTTTGCCGGCGTCGACGCAAGTACCTACACCACCGGGGGAAGTGCCGCTAAGAGCGTGG
CTGCATTCGCCGGCTTCTTCAGTCCGGGCGCCAAGCAGAATATCCAGCTGATCA

>789_S61_L001_R1_001.fastq_96_1a_16
CTCCAACAGCGGCGCTAGTAGCGGCTCAGCTACTCAGGGTCCCGCAAGCCATCTTGGACATGATCGCTGG
CGCCCACTGGGGAGTCCTAGCGGGCGTAGCGTACTTCCCCATGGTGGGCAACTGGGCGAAGGTCCTGGTG
GTGCTGTTGCTGTTTGCCGGCGTCGACGCGAGTACCTACACCACCGGGGGAAGTGCCGCTAAGAGCGTGG
CTGCATTCGCCGGCTTCTTCAGTCCGGGCGCCAAGCAGAATATCCAGCTGATCA

>789_S61_L001_R1_001.fastq_97_1a_16
CCCCAACAGCGGCGCTAGTAGCGGCTCAGCTACTCAGGGTCCCGCAAGCCATCTTGGACATGATCGCTGG
CGCCCACTGGGGAGTCCTAGCGGGCGTAGCGTACTTCTCCATGGTGGGCAACTGGGCGAAGGTCCTGGTG
GTGCTGTTGCTGTTTGCCGGCGTCGACGCGAGTACCTACACCACCGGGGGAAGTGCCGCTAAGAGCGTGG
CTGCATTCGCCGGCTTCTTCAGTCCGGGCGCCAAGCAGAACATCCAGCTGATCA

>789_S61_L001_R1_001.fastq_98_1a_16
CTCCAACAGCGGCGCTAGTAGCGGCTCAGCTACTCAGGGTCCCGCAAGCCATCTTGGACATGATCGCTGG
CGCCCACTGGGGAGTCCTAGCGGGCGTAGCGTACTTCTCCATGGTGGGCGACTGGGCGAAGGTCCTGGTG
GTGCTGTTGCTGTTTGCCGGCGTCGACGCGAGTACCTACACCACCGGGGGAAGTGCCGCTAAGAGCGTGG
CTGCATTCGCCGGCTTCTTCAGTCCGGGCGCCAAGCAGAATATCCAGCTGATCA

>789_S61_L001_R1_001.fastq_99_1a_16
CTCCAGCAGCGGCGCTAGTAGCGGCTCAGCTACTCAGGGTCCCGCAAGCCATCTTGGACATGATCGCTGG
CGCCCACTGGGGAGTCCTAGCGGGCGTAGCGTACTTCTCCATGGTGGGCAACTGGGCGAAGGTCCTGGTG
GTGCTGTTGCTGTTTGCCGGCGTCGACGCGAGTACCTACACCACCGGGGGAAGTGCCGCTAAGAGCGTGG
CTGCATTCGCCGGCTTCTTCAGTCCGGGCGCCAAGCAGAATATCCAGCTGATCA

>789_S61_L001_R1_001.fastq_100_1a_15
CTCCAACAGCGGCGCTAGTAGCGGCTCAGCTACTCAGGGTCCCGCAAGCCATCTTGGACATGATCGCTGG
CGCCCACTGGGGAGTCCTAGCGGGCGTAGCGTACTTCTCCATGGTGGGCAACTGGGCGGAGGTCCTGGTG
GTGCTGTTGCTGTTTGCCGGCGTCGACGCGAGTACCTACACCACCGGGGGAAGTGCCGCTAAGAGCGTGG
CTGCATTCGCCGGCTTCTTCAGTCCGGGCGCCAAGCAGAATATCCAGCTGATCA

>789_S61_L001_R1_001.fastq_101_1a_15
CTCCAACAGCGGCGCTAGTAGCGGCTCAGCTACTCAGGGTCCCGCAAGCCATCTTGGACATGATCGCTGG
CGCCCACTGGGGAGTCCTAGCGGGCGTAGCGTACTTCTCCATGGTGGGCAACTGGGCGAAGGTCCTGGTG
GTGCTGTTGCTGTTTGCCGGCGTCGACGCGAGTACCTGCACCACCGGGGGAAGTGCCGCTAAGAGCGTGG
CTGCATTCGCCGGCTTCTTCAGTCCGGGCGCCAAGCAGAATATCCAGCTGATCA

>789_S61_L001_R1_001.fastq_102_1a_15
CTCCAACAGCGGCGCTAGTAGCGGCTCAGCTACTCAGGGTCCCGCAAGCCATCTTGGACATGATCGCTGG
CGCCCACTGGGGAGTCCTAGCGGGCGTAGCGTACTTCTCCATGGTGGGCAACTGGGCGAAGGTCCTGGTG
GTGCTGTTGCTGTTTGCCGGCGTCGACGCGAGTACCTACACCACCGGGGGAAGTGCCGCTAAGAGCGTGG
CTGCATTCGCCGGCTTCTTCAGTCCGGGCGCCAAGCGGAATATCCAGCTGATCA

>789_S61_L001_R1_001.fastq_103_1a_15
CTCCAACAGCGGCGCTAGTAGCGGCTCAGCTACTCAGGGTCCCGCAAGCCATCTTGGACATGATCGCTGG
CGCCCACTGGGGAGTCCTAGCGGGCGTAGCGTACTTCTCCATGGTGGGCAACTGGGCGAAGGTCCTGGTG
GTGCTGTTGCTGTTTGCCGGCGTCGACGCGAGTACCTACACCACCGGGGGAAGTGCCGCTAAGAGCGTGG
CTGCATTCGCCGGCTTCTTCAGTCCGGGCGCCAAGCAGAATATCCAGCTGATTA

>789_S61_L001_R1_001.fastq_104_1a_15
CTCCAACAGCGGCGCTAGTAGCGGCTCAGCTACTCAGGGTCCCGCAAGCCATCTTGGACATGATCGCTGG
CGCCCACTGGGGAGTCCTAGCGGGCGTAGCGTACTTCTCCATGGTGGGCAACTGGGCGAAGGTCCTGGTG
GTGCTGTTGCTGTTTGCCGGCGTCGACGCGAGTACCTACACCGCCGGGGGAAGTGCCGCTAAGAGCGTGG
CTGCATTCGCCGGCTTCTTCAGTCCGGGCGCCAAGCAGAATATCCAGCTGATCA

>789_S61_L001_R1_001.fastq_105_1a_15
CTCCAACAGCGGCGCTAGTAGCGGCTCAGCTACTCAGGGTCCCGCAAGCCATCTTGGACATGATCGCTGG
CGCCCACTGGGGAGTCCTAGCGGGCGTAGCATACTTCTCCATGGTGGGCAACTGGGCGAAGGTCCTGGTG
GTGCTGTTGCTGTTTGCCGGCGTCGACGCGAGTACCTACACCACCGGGGGAAGTGCCGCTAAGAGCGTGG
CTGCATTCGCCGGCTTCTTCAGTCCGGGCGCCAAGCAGAATATCCAGCTGATCA

>789_S61_L001_R1_001.fastq_106_1a_15
CTCCAACAGCGGCGCTAGTAGCGGCTCAGCTACTCAGGGTCCCGCAAGCCATCTTGGACATGATCGCTGG
CGCCCGCTGGGGAGTCCTAGCGGGCGTAGCGTACTTCTCCATGGTGGGCAACTGGGCGAAGGTCCTGGTG
GTGCTGTTGCTGTTTGCCGGCGTCGACGCGAGTACCTACACCACCGGGGGAAGTGCCGCTAAGAGCGTGG
CTGCATTCGCCGGCTTCTTCAGTCCGGGCGCCAAGCAGAATATCCAGCTGATCA

>789_S61_L001_R1_001.fastq_107_1a_15
CTCCAACAGCGGCGCTAGTAGCGGCTCAGCTACTCAGGGTCCCGCAAGCCATCTTGGACATGATCGCTGG
CGCCCACTGGGGAGTCCTAGCGGGCGTAGCGTACTTCTCCATGGTGGGCAACTGGGCGAAGGTCCTGGTG
GTGCTGTTGCTGTCTGCCGGCGTCGACGCGAGTACCTACACCACCGGGGGAAGTGCCGCTAAGAGCGTGG
CTGCATTCGCCGGCTTCTTCAGTCCGGGCGCCAAGCAGAATATCCAGCTGATCA

>789_S61_L001_R1_001.fastq_108_1a_14
CTCCAACAGCGGCGCTAGTAGCGGCTCAGCTACTCAGGGTCCCGCAAGCCATCTTGGACATGATCGCTGG
CGCCCACTGGGGAGTCCTAGCGGGCGTAGCGTACTTCTCCATGGTGGGCAACTGGGCGAAGGTCCTGGTG
GTGCTGTTGCTGTTTGCCGGCGTCGACGCGAGTACCTACACCACCGGGGGAGGTGCCGCTAAGAGCGTGG
CTGCATTCGCCGGCTTCTTCAGTCCGGGCGCCAAGCAGAATATCCAGCTGATCA

>789_S61_L001_R1_001.fastq_109_1a_14
CTCCAACAGCGGCGCTAGTAGCGGCTCAGCTACTCAGGGTCCCGCAAGCCATCTTGGACATGATCGCTGG
CGCCCACTGGGGAGTCCTAGCGGGCGTAGCGTACTTCTCCATGGTGGGCAACTGGGCGAAGGTCCTGGTG
GTGCTGTTGCTGTTTGCCGGCGTCGACGCGAGTACCTACACCACCGGGGGAAGTGCCGCTAAGAGCGTAG
CTGCATTCGCCGGCTTCTTCAGTCCGGGCGCCAAGCAGAATATCCAGCTGATCA

>789_S61_L001_R1_001.fastq_110_1a_14
CTCCAACAGCGGCGCTGGTAGCGGCTCAGCTACTCAGGGTCCCGCAAGCCATCTTGGACATGATCGCTGG
CGCCCACTGGGGAGTCCTAGCGGGCGTAGCGTACTTCTCCATGGTGGGCAACTGGGCGAAGGTCCTGGTG
GTGCTGTTGCTGTTTGCCGGCGTCGACGCGAGTACCTACACCACCGGGGGAAGTGCCGCTAAGAGCGTGG
CTGCATTCGCCGGCTTCTTCAGTCCGGGCGCCAAGCAGAATATCCAGCTGATCA

>789_S61_L001_R1_001.fastq_111_1a_14
CTCCAACAGCGGCGCTAGCAGCGGCTCAGCTACTCAGGGTCCCGCAAGCCATCTTGGACATGATCGCTGG
CGCCCACTGGGGAGTCCTAGCGGGCGTAGCGTACTTCTCCATGGTGGGCAACTGGGCGAAGGTCCTGGTG
GTGCTGTTGCTGTTTGCCGGCGTCGACGCGAGTACCTACACCACCGGGGGAAGTGCCGCTAAGAGCGTGG
CTGCATTCGCCGGCTTCTTCAGTCCGGGCGCCAAGCAGAATATCCAGCTGATCA

>789_S61_L001_R1_001.fastq_112_1a_14
CTCCAACAGCGGCGCTAGTAGCGGCTCAGCTACTCAGGGTCCCGCAAGCCATCTTGGACATGATCGCTGG
CGCCCACTGGGGAGTCCTAGCGGGCGTAGCGTACTTCTCCATGGTGGGCAACTGGGCGAAGGTCCTGGTG
GTGCTGTTGCTGTTTGCCGGCGTCGACGCGAGTACCTACACCACCGGGGGAAGTGCCGCTAAGAGCGTGG
CTGCATTCGCCGGCTTCTTCAGTCCGGGCGCCAAGCAGAATGTCCAGCTGATCA

>789_S61_L001_R1_001.fastq_113_1a_14
CTCCAACAGCGGCGCTAGTAGCGGCTCAGCTACTCAGGGTCCCGCAAGCCATCTTGGACATGATCGCTGG
CGCCCACTGGGGAGTCCTAGCGGGCGTAGCGTACTTCTCCATGGTGGGCAACTGGGCGAAGGTCCTGGTG
GTGCTGTTGCTGTTTGCCGGCGTCGACGCGAGTACCTACACCACCGGGGGAAGTGCCGCTAAGAGCATGG
CTGCATTCGCCGGCTTCTTCAGTCCGGGCGCCAAGCAGAATATCCAGCTGATCA

>789_S61_L001_R1_001.fastq_114_1a_14
CTCCAACAGCGGCGCTAGTAGCGGCTCAGCTACTCAGGGTCCCGCAAGCCATCTTGGACATGATCGCTGG
CGCCCACTGGGGAGTCCTAGCGGGCGTAGCGTACTTCTCCATGGTGGGCAACTGGGCGAAGGTCCTGGTG
GTGCTGTTGCTGTTTGCCGGCGTCGACGCGAGTACCTACACCACCGGGGGAAGTGCCGCTACGAGCGTGG
CTGCATTCGCCGGCTTCTTCAGTCCGGGCGCCAAGCAGAATATCCAGCTGATCA

>789_S61_L001_R1_001.fastq_115_1a_14
CTCCAACAGCGGCGCTAGTAGCGGCTCAGCTACTCAGGGTCCCGCAAGCCATCTTGGACATGATCGCTGG
CGCCCACTGGGGAGTCCTAGCGGGCGTAGCGTACTTCTCCATGGTGGGCAACTGGGCGAAGGTCCTGGTG
GTGCTGTTGCTGTTTGCCGGCGTCGACGCGAGTACCTACACCACCGGGGGAAGTGCCGCTAAGAGCGTGG
CTGCACTCGCCGGCTTCTTCAGTCCGGGCGCCAAGCAGAATATCCAGCTGATCA

>789_S61_L001_R1_001.fastq_116_1a_14
CTCCAACAGCGGCGCTAGTAGCGGCTCAGCTACTCAGGGTCCCGCAAGCCATCTTGGACATGATCGCTGG
CGCCCACTGGGGAGTCCTAGCGGGCGTAGCGTACTTCTCCATGGTGGGCAACTGGGCGAAGGTCCTGGTG
GTGCTGTTGCTGTTTGCCGGCGTCGACGCGAGTACCTACACCACCGGGGGAAGTGCCGCTAAGAGCGTGG
CTGCATTCGCCGGCTTCTTCAGTCCGGGCGCCAAGCAGAATATCCAGCCGATCA

>789_S61_L001_R1_001.fastq_117_1a_13
CTCCAACAGCGGCGCTAGTAGCGGCTCAGCTACTCAGGGTCCCGCAAGCCATCTTGGACATGATCGCTGG
CGCCCACTGGGGAGTCCTAGCGGGCGTAGCGTACTTCTCCATGGTGGGCAACTGGGCGAAGGTCCTGGTG
GTGCTGTTGCTGTTTGCCGGCGTCGACGCGAGTACCTACACCACCGGGGGAAGTGCCGCTAAGAGCGTGG
CTGCATTCGCCGGCTTCTTCAGTCCGGGTGCCAAGCAGAATATCCAGCTGATCA

>789_S61_L001_R1_001.fastq_118_1a_13
CTCCAACAGCAGCGCTAGTAGCGGCTCAGCTACTCAGGGTCCCGCAAGCCATCTTGGACATGATCGCTGG
CGCCCACTGGGGAGTCCTAGCGGGCGTAGCGTACTTCTCCATGGTGGGCAACTGGGCGAAGGTCCTGGTG
GTGCTGTTGCTGTTTGCCGGCGTCGACGCGAGTACCTACACCACCGGGGGAAGTGCCGCTAAGAGCGTGG
CTGCATTCGCCGGCTTCTTCAGTCCGGGCGCCAAGCAGAATATCCAGCTGATCA

>789_S61_L001_R1_001.fastq_119_1a_13
CTCCAACAGCGGCGCTAGTAGCGGCTCAGCTACTCAGGGTCCCGCAAGCCATCTTGGACATGATCGCTGG
CGCCCACCGGGGAGTCCTAGCGGGCGTAGCGTACTTCTCCATGGTGGGCAACTGGGCGAAGGTCCTGGTG
GTGCTGTTGCTGTTTGCCGGCGTCGACGCGAGTACCTACACCACCGGGGGAAGTGCCGCTAAGAGCGTGG
CTGCATTCGCCGGCTTCTTCAGTCCGGGCGCCAAGCAGAATATCCAGCTGATCA

>789_S61_L001_R1_001.fastq_120_1a_13
CCCCAACAGCGGCGCTAGTAGCGGCTCAGCTACTCAGGGTCCCGCAAGCCATCTTGGACATGATCGCCGG
CGCCCACTGGGGAGTCCTAGCGGGCGTAGCGTACTTCTCCATGGCGGGCAACTGGGCGAAGGTCCTGGTG
GTGCTGTTGCTGTTTGCCGGCGTCGACGCGAGTACCTACACCACCGGGGGAAGTGCCGCTAAGAGCGTGG
CTGCATTCGCCGGCTTCTTCAGTCCGGGCGCCAAGCAGAATATCCAGCTGATCA

>789_S61_L001_R1_001.fastq_121_1a_13
CTCCAACAGCGGCGCTAGTAGCGGCTCAGCTACTCAGGGTCCCGCAAGCCATCTTGGACATGATCGCTGG
CGCCCACTGGGGAGTCCTAGCGGGCGTAGCGTACTTCTCCATGGCGGGCAACTGGGCGAAGGTCCTGGTG
GTGCTGTTGCTGTTTGCCGGCGTCGACGCGAGTACCTACACCACCGGGGGAAGTGCCGCTAAGAGCGTGG
CTGCATTCGCCGGCTTCCTCAGTCCGGGCGCCAAGCAGAATATCCAGCTGATCA

>789_S61_L001_R1_001.fastq_122_1a_13
CTCCAACAACGGCGCTAGTAGCGGCTCAGCTACTCAGGGTCCCGCAAGCCATCTTGGACATGATCGCTGG
CGCCCACTGGGGAGTCCTAGCGGGCGTAGCGTACTTCTCCATGGTGGGCAACTGGGCGAAGGTCCTGGTG
GTGCTGTTGCTGTTTGCCGGCGTCGACGCGAGTACCTACACCACCGGGGGAAGTGCCGCTAAGAGCGTGG
CTGCATTCGCCGGCTTCTTCAGTCCGGGCGCCAAGCAGAATATCCAGCTGATCA

>789_S61_L001_R1_001.fastq_123_1a_13
CTCCAACAGCGGCGCTAGTAGCGGCTCAGCTACTCAGGGTCCCGCAAGCCATCTTGGACATGATCGCTGG
CGCCCACTGGGGAGTCCTAGCGGGCGTAGCGTACTTCTCCATGGTGAGCAACTGGGCGAAGGTCCTGGTG
GTGCTGTTGCTGTTTGCCGGCGTCGACGCGAGTACCTACACCACCGGGGGAAGTGCCGCTAAGAGCGTGG
CTGCATTCGCCGGCTTCTTCAGTCCGGGCGCCAAGCAGAATATCCAGCTGATCA

>789_S61_L001_R1_001.fastq_124_1a_13
CTCCAACAGCGGCGCTAGTAGCGGCTCAGCTACTCAGGGTCCCGCAAGCCATCTTGGACATGATCGCTGG
CGCCCACTGGGGAGTCCTAGCGGGCGTAGCGTACTTCTCCATGGTGGGCAACTGGGCGAAGGTCCTGGTG
GTGCTGTTGCTGTTTGCCGGCGTCGACGCGAGTACCTACACCACCGGGGGAAGTGCCGCTAAGAGCGTGG
CTGCATTCGCCGGCTTCTTCAGTCCGGGCGCCGAGCAGAATATCCAGCTGATCA

>789_S61_L001_R1_001.fastq_125_1a_13
CTCCAACAGCGGCGCTAGTAGCGGCTCAGCTACTCAGGGTCCCGCAGGCCATCTTGGACATGATCGCTGG
CGCCCACTGGGGAGTCCTAGCGGGCGTAGCGTACTTCTCCATGGTGGGCAACTGGGCGAAGGTCCTGGTG
GTGCTGTTGCTGTTTGCCGGCGTCGACGCGAGTACCTACACCACCGGGGGAAGTGCCGCTAAGAGCGTGG
CTGCATTCGCCGGCTTCTTCAGTCCGGGCGCCAAGCAGAATATCCAGCTGATCA

>789_S61_L001_R1_001.fastq_126_1a_13
CTCCAACAGCGGCGCTAGTAGCGGCTCAGCTACTCAGGGTCCCGCAAGCCATCTTGGACATGACCGCTGG
CGCCCACTGGGGAGTCCTAGCGGGCGTAGCGTACTTCTCCATGGTGGGCAACTGGGCGAAGGTCCTGGTG
GTGCTGTTGCTGTTTGCCGGCGTCGACGCGAGTACCTACACCACCGGGGGAAGTGCCGCTAAGAGCGTGG
CTGCATTCGCCGGCTTCTTCAGTCCGGGCGCCAAGCAGAATATCCAGCTGATCA

>789_S61_L001_R1_001.fastq_127_1a_13
CTCCAACAGCGGCGCTAGTAGCGGCTCAGCTACTCAGGGTCCCGCAAGCCATCTTGGACATGATCGCTGG
CGCCCACTGGGGAGTCCTAGCGGGCGTAGCGTACTTCTCCATGGCGGGCAACTGGGCGAAGGTCCTGGTG
GTGCTGTTGCTGTTTGCCGGCGTCGACGCGAGTACCTACACCACCGGGGGAAGTGCCGCTAAGAGTGTGG
CTGCATTCGCCGGCTTCTTCAGTCCGGGCGCCAAGCAGAATATCCAGCTGATCA

>789_S61_L001_R1_001.fastq_129_1a_12
CTCCAACAGCGGCGCTAGTAGCGGCTCGGCTACTCAGGGTCCCGCAAGCCATCTTGGACATGATCGCTGG
CGCCCACTGGGGAGTCCTAGCGGGCGTAGCGTACTTCTCCATGGTGGGCAACTGGGCGAAGGTCCTGGTG
GTGCTGTTGCTGTTTGCCGGCGTCGACGCGAGTACCTACACCACCGGGGGAAGTGCCGCTAAGAGCGTGG
CTGCATTCGCCGGCTTCTTCAGTCCGGGCGCCAAGCAGAATATCCAGCTGATCA

>789_S61_L001_R1_001.fastq_130_1a_12
CTCCAACAGCGGCGCTAGTAGCGGCTCAGCTACTCAGGGTCCCGCAAGCCATCTTGGACATGATCGCTGG
CGCCCACTGGGGAGTCCTAGCGGGCGTAGCGTACTTCTCCATGGCGGGCAACTGGGCGAAGGTCCTGGTG
GTGCTGTTGCTGTTTGCCGGCGTCGACGCGAGTACCTACACCACCGGGGGAAGTGCCGCTAAGAGCGTGG
CTGCATTCGCCGGCTTCTTCAGTCCGGGCGCCAAGCAGAACATCCAGCTGATCA

>789_S61_L001_R1_001.fastq_131_1a_12
CTCCAACAGCGGCGCTAGTAGCGGCTCAGCTACTCAGGGTCCCGCAAGCCATCTTGGACATGATCGCTGG
CGCCCACTGGGGAGTCCTAGCGGGCGTAGCGCACTTCTCCATGGTGGGCAACTGGGCGAAGGTCCTGGTG
GTGCTGTTGCTGTTTGCCGGCGTCGACGCGAGTACCTACACCACCGGGGGAAGTGCCGCTAAGAGCGTGG
CTGCATTCGCCGGCTTCTTCAGTCCGGGCGCCAAGCAGAATATCCAGCTGATCA

>789_S61_L001_R1_001.fastq_132_1a_12
CTCCAACAGCGGCGCTAGTAGCGGCTCAGCTACTCAGGGTCCCGCAAGCCATCTTGGACATGATCGCTGG
CGCCCACTGGGGAGTCCTAGCGGGCGTAGCGTACTTCTCCATGGTGGGCAACTGGGCGAAGGTCCTGGTG
GTGCTGTTGCTGTTTGCCGGCGTCGACGCGAGTACCTACACCACCGGGGGAAGTGCCACTAAGAGCGTGG
CTGCATTCGCCGGCTTCTTCAGTCCGGGCGCCAAGCAGAATATCCAGCTGATCA

>789_S61_L001_R1_001.fastq_133_1a_12
CCCCAACAGCGGCGCTAGTAGCGGCTCAGCTGCTCAGGGTCCCGCAAGCCATCTTGGACATGATCGCTGG
CGCCCACTGGGGAGTCCTAGCGGGCGTAGCGTACTTCTCCATGGTGGGCAACTGGGCGAAGGTCCTGGTG
GTGCTGTTGCTGTTTGCCGGCGTCGACGCGAGTACCTACACCACCGGGGGAAGTGCCGCTAAGAGCGTGG
CTGCATTCGCCGGCTTCTTCAGTCCGGGCGCCAAGCAGAATATCCAGCTGATCA

>789_S61_L001_R1_001.fastq_134_1a_12
CTCCAACAGCGGCGCTAGTAGCGGCTCAGCTACTCAGGGTCCCGCAAGCCATCTTGGACATGATCGCTGG
CGCCCACTGGGGAGTCCTAGCGGGCGTAGCGTACTTCTCCATGGTGGGCAACTGGGCGAAGGTCCTGGTG
GTGCTGTTGCTGTTTGCCGGCGTCGACGCGAGTACCTACACCACCGGGGGAAGTGCCGCTAAGAGCGTGG
CTGCATTCGCCGGCTTCTTCAGTCCAGGCGCCAAGCAGAATATCCAGCTGATCA

>789_S61_L001_R1_001.fastq_135_1a_12
CTCCAACAGCGGCGCTAGTAGCGGCTCAGCTACTCAGGGTCCCGCAAGCCATCTTGGACATGATCGCTGG
CGCCCACTGGGGAGTCCTAGCGGGCGTAGCGTACTTCTCCATGGTGGGCAACTGGGCGAAGGTCCTGGTG
GTGCTGTTGCTGTTTGCCGGCGTCGACGCGAGTACCTACACCACCGGGGGAAGTGCCGCTAAGAGCGTGG
CTGCGTTCGCCGGCTTCTTCAGTCCGGGCGCCAAGCAGAATATCCAGCTGATCA

>789_S61_L001_R1_001.fastq_136_1a_12
CTCCAACAGCGGCGCTAGTAGCGGCTCAGCTACTCAGGGTCCCGCAAGCCATCTTGGACATGATCGCTGG
CGCCCACTGGGGAGTCCTAGCGGGCGTAGCGTACTTCTCCATGGTGGGCAACTGGGCGAGGGTCCTGGTG
GTGCTGTTGCTGTTTGCCGGCGTCGACGCGAGTACCTACACCACCGGGGGAAGTGCCGCTAAGAGCGTGG
CTGCATTCGCCGGCTTCTTCAGTCCGGGCGCCAAGCAGAATATCCAGCTGATCA

>789_S61_L001_R1_001.fastq_137_1a_12
CTCCAACAGCGGCGCTAGTAGCGGCTCAGCTACTCAGGGTCCCGCAAGCCATCTTGGACATGATCGCTGG
CGCCCACTGGGGAGTCCTAGCGGGCGTAGCGTACTTCTCCATGGTGGGCAACTGGGCGAAGGTCCTGGTG
GTGCTGTTGCTGTTTGCCGGCGCCGACGCGAGTACCTACACCACCGGGGGAAGTGCCGCTAAGAGCGTGG
CTGCATTCGCCGGCTTCTTCAGTCCGGGCGCCAAGCAGAATATCCAGCTGATCA

>789_S61_L001_R1_001.fastq_138_1a_12
CTCCAACAGCGGCGCTAGTAGCGGCTCAGCTACTCAGGGTCCCGCAAGCCATCTTGGACATGATCGCTGG
CGCCCACTGGGGAGTCCTAGCGGGCGTAGCGTACTTCTCCATGGTGGGCAACTGGGCGAAGGTCCTGGTG
GTGCTGTTGCTGTTTGCCGGCGTCGACGCGAGTACCTACACCACCGGGGGAAGTGCCGCTAAGAGCGTGG
CTGCATTCGCCGGCTTCTTCAGCCCGGGCGCCAAGCAGAATATCCAGCTGATCA

>789_S61_L001_R1_001.fastq_139_1a_12
CTCCAACAGCGGCGCTAGTAGCGGCTCAGCTACTCAGGGTCCCGCAAGCCATCTTGGACATGATCGCTGG
CGCCCACTGGGGAGTCCTAGCGGGCGTAGCGTACTTCTCCATGGTAGGCAACTGGGCGAAGGTCCTGGTG
GTGCTGTTGCTGTTTGCCGGCGTCGACGCGAGTACCTACACCACCGGGGGAAGTGCCGCTAAGAGCGTGG
CTGCATTCGCCGGCTTCTTCAGTCCGGGCGCCAAGCAGAATATCCAGCTGATCA

>789_S61_L001_R1_001.fastq_140_1a_12
CTCCAACAGCGGCGCTAGTAGCAGCTCAGCTACTCAGGGTCCCGCAAGCCATCTTGGACATGATCGCTGG
CGCCCACTGGGGAGTCCTAGCGGGCGTAGCGTACTTCTCCATGGTGGGCAACTGGGCGAAGGTCCTGGTG
GTGCTGTTGCTGTTTGCCGGCGTCGACGCGAGTACCTACACCACCGGGGGAAGTGCCGCTAAGAGCGTGG
CTGCATTCGCCGGCTTCTTCAGTCCGGGCGCCAAGCAGAATATCCAGCTGATCA

>789_S61_L001_R1_001.fastq_141_1a_11
CTCCAACAGCGGCGCTAGTAGCGGCTCAGCTACTCAGGGTCCCGCAAGCCATCTTGGACATGATCGCTGG
CGCCCACTGGGGAGTCCTAGCGGGCGTAGCGTACTTCTCCATGGTGGGCAACTGGGCGAAGGTCCTGGTG
GTGCTGTTGCTGTTTGCCGGCGTCGACGCGAGTACCTACACCACCGGGGGAAGTGCCGCTAAGAGCGTGG
CTGCATTCGCCGGCTTCTTCAGTCCGGGCGCCAGGCAGAATATCCAGCTGATCA

>789_S61_L001_R1_001.fastq_142_1a_11
CTCCAACAGCGGCGCTAGTAGCGGCTCAGCTACTCAGGGTCCCGCAAGCCATCTTGGACATGATCGCTGG
CGCCCACTGGGGAGTCCTAGCGGGCGTAGCGTACTTCTCCACGGTGGGCAACTGGGCGAAGGTCCTGGTG
GTGCTGTTGCTGTTTGCCGGCGTCGACGCGAGTACCTACACCACCGGGGGAAGTGCCGCTAAGAGCGTGG
CTGCATTCGCCGGCTTCTTCAGTCCGGGCGCCAAGCAGAATATCCAGCTGATCA

>789_S61_L001_R1_001.fastq_143_1a_11
CTCCAACAGCGGCGCTAGTAGCGGCTCAGCTACTCAGGGTCCCGCAAGCCATCTTGGACATGATCGCTGG
CGCCCACTGGGGAGTCCTAGCGGGCGTAGCGTACTTCTCCATGGTGGGCAACTGGGCGAAGGTCCTGGTG
GTGCTGTTGCTGTTTGCCGGCGTCGACGCGAGTACCTACACCACCGGGGGAAGTGCCGCTAAGAGCGTGG
TTGCATTCGCCGGCTTCTTCAGTCCGGGCGCCAAGCAGAATATCCAGCTGATCA

>789_S61_L001_R1_001.fastq_144_1a_11
CTCCAACAGCGGCGCTAGTAGCGGCTCAGCTACTCAGGGTCCCGCAAGCCATCTTGGACATGATCGCTGG
CGCCCACTGGGGAGTCCTAGCGGGCGTAGCGTACTTCTCCATGGTGGGCAACTGGGCGAAGGTCCTGGTG
GTGCTGTTGCTGTTTGCCGGCGTCGACGCGAGTACCTACACCACCGGGGGAAGTGCCGCTAAGAGCGTGG
CTGCATTCGCCGGCTTCTTCAGTCCGGGCGCCAAGCAGAATATCCAGCTGGTCA

>789_S61_L001_R1_001.fastq_145_1a_11
CTCCAACAGCGGCGCTAGTAGCGGCTCAGCTACTCAGGGTCCCGCAAGCCATCTTGGACATGATCGCTGG
CGCCCACTGGGGAGTCCTAGCGGGCGTAGCGTACTTCTCCATGGTGGGCAACTGGGCGAAGGTCCTGGTG
GTGCTGTTGCTGTTTGCCGGCGTCGACGCGAGTACCTACACCACCGGGGGAAGTGCCGCTAAGAGCGTGG
CTGCATTCGCCGGCTTCTTCAGTTCGGGCGCCAAGCAGAATATCCAGCTGATCA

>789_S61_L001_R1_001.fastq_146_1a_11
CTCCAACAGCGGCGCTAGTAGCGGCTCAGCTACTCAGGGTCCCGCAAGCCGTCTTGGACATGATCGCTGG
CGCCCACTGGGGAGTCCTAGCGGGCGTAGCGTACTTCTCCATGGTGGGCAACTGGGCGAAGGTCCTGGTG
GTGCTGTTGCTGTTTGCCGGCGTCGACGCGAGTACCTACACCACCGGGGGAAGTGCCGCTAAGAGCGTGG
CTGCATTCGCCGGCTTCTTCAGTCCGGGCGCCAAGCAGAATATCCAGCTGATCA

>789_S61_L001_R1_001.fastq_147_1a_11
CTCCAACAGCGGCGCTAGTAGCGGCTCAGCTACTCAGGGTCCCGCAAGCCATCTTGGACATGATCGCTGG
CGCCCACTGGGGAGTCCTAGCGGGCGTAGCGTACTTCTCCATGGTGGGCAACTGGGCGAAGGTCCTGGTG
GTGCTGTTGCTGTTTGCTGGCGTCGACGCGAGTACCTACACCACCGGGGGAAGTGCCGCTAAGAGCGTGG
CTGCATTCGCCGGCTTCTTCAGTCCGGGCGCCAAGCAGAATATCCAGCTGATCA

>789_S61_L001_R1_001.fastq_148_1a_11
CTCCAACAGCGGCGCTAGTAGCGGCTCAGCTACTCAGGGTCCCGCAAGCCATCTTGGACATGATCGCTGG
CGCCCACTGGGGAGTCCTAGCGGGCGTAGCGTACTTCTCCATGGTGGGCAACTGGGCGAAGGTCCTGGTG
GTGCTGTTGCTGTTTGCCGGCGTCGACGCGAGTACCTACACCACCGGGGGAAGTGCCGCTGAGAGCGTGG
CTGCATTCGCCGGCTTCTTCAGTCCGGGCGCCAAGCAGAATATCCAGCTGATCA

>789_S61_L001_R1_001.fastq_149_1a_11
CTCCAACAGCGGCGCTAGTAGCGGCTCAGCTACTCAGGGTCCCGCAAGCCATCTTGGACATGATCGCTGG
TGCCCACTGGGGAGTCCTAGCGGGCGTAGCGTACTTCTCCATGGTGGGCAACTGGGCGAAGGTCCTGGTG
GTGCTGTTGCTGTTTGCCGGCGTCGACGCGAGTACCTACACCACCGGGGGAAGTGCCGCTAAGAGCGTGG
CTGCATTCGCCGGCTTCTTCAGTCCGGGCGCCAAGCAGAATATCCAGCTGATCA

>789_S61_L001_R1_001.fastq_150_1a_11
CTCCAACAGCGGCGCTAGTAGCGGCTCAGCTACTCAGGGTCCCGCAAGCCATCTTGGACATGATCGCTGG
CGCCCACTGGGGAGTCCTAGCGGGTGTAGCGTACTTCTCCATGGTGGGCAACTGGGCGAAGGTCCTGGTG
GTGCTGTTGCTGTTTGCCGGCGTCGACGCGAGTACCTACACCACCGGGGGAAGTGCCGCTAAGAGCGTGG
CTGCATTCGCCGGCTTCTTCAGTCCGGGCGCCAAGCAGAATATCCAGCTGATCA

>789_S61_L001_R1_001.fastq_151_1a_11
CTCCAACAGCGGCGCTAGTAGCGGCTCAGCTACTCAGGGTCCCGCAAGCCATCTTGGACATGATCGCTGG
CGCCCACTGGGGAGTCCTAGCGGGCGTAGCGTACTTCTCCATGGCGGGCAACTGGGCGAAGGTCCTGGTG
GTGCTGTTGCTGTTTGCCGGCGTCGACGCGAGTACCTACACCACCGGGGGAAGTGCCGCTAAGAGCGTGG
CCGCATTCGCCGGCTTCTTCAGTCCGGGCGCCAAGCAGAATATCCAGCTGATCA

>789_S61_L001_R1_001.fastq_152_1a_11
CTCTAACAGCGGCGCTAGTAGCGGCTCAGCTACTCAGGGTCCCGCAAGCCATCTTGGACATGATCGCTGG
CGCCCACTGGGGAGTCCTAGCGGGCGTAGCGTACTTCTCCATGGTGGGCAACTGGGCGAAGGTCCTGGTG
GTGCTGTTGCTGTTTGCCGGCGTCGACGCGAGTACCTACACCACCGGGGGAAGTGCCGCTAAGAGCGTGG
CTGCATTCGCCGGCTTCTTCAGTCCGGGCGCCAAGCAGAATATCCAGCTGATCA

>789_S61_L001_R1_001.fastq_153_1a_10
CCCCAACAACGGCGCTAGTAGCGGCTCAGCTACTCAGGGTCCCGCAAGCCATCTTGGACATGATCGCTGG
CGCCCACTGGGGAGTCCTAGCGGGCGTAGCGTACTTCTCCATGGCGGGCAACTGGGCGAAGGTCCTGGTG
GTGCTGCTGCTGTTTGCCGGCGTCGACGCGAGTACCTACACCACCGGGGGAAGTGCCGCTAAGAGCGTGG
CTGCATTCGCCGGCTTCTTCAGTCCGGGCGCCAAGCAGAATATCCAGCTGATCA

>789_S61_L001_R1_001.fastq_154_1a_10
CTCCAACAGCGGCGCTAGTAGCGGCTCAACTACTCAGGGTCCCGCAAGCCATCTTGGACATGATCGCTGG
CGCCCACTGGGGAGTCCTAGCGGGCGTAGCGTACTTCTCCATGGTGGGCAACTGGGCGAAGGTCCTGGTG
GTGCTGTTGCTGTTTGCCGGCGTCGACGCGAGTACCTACACCACCGGGGGAAGTGCCGCTAAGAGCGTGG
CTGCATTCGCCGGCTTCTTCAGTCCGGGCGCCAAGCAGAATATCCAGCTGATCA

>789_S61_L001_R1_001.fastq_155_1a_10
CTCCAACAGCGGCGCTAGTAGCGGCTCAGCTACTCAGGGTCCCGCAAGCCATCTTGGACATGATCGCTGG
CGCCCACTGGGGAGTCCTAGCGGGCGTAGCGTACTTCTCCATGGTGGGCAACTGGGCGAAGGTCCTGGTG
GTGCTGTTGCTGTTTGCCGGCGTCGACGCGAGTACCTACACCACCGGGGGAAGTGCCGCTAAGAGCGTGG
CTGCATTCGCCGGCTTCTTCAGTCTGGGCGCCAAGCAGAATATCCAGCTGATCA

>789_S61_L001_R1_001.fastq_156_1a_10
CTCCAACAGCGGCGCTAGTAGCGGCTCAGCTACTCAGGGTCCCGCAAGCCATCTTGGACATGATCGCTGG
CGCCCACTGGGGAGTCCTAGCGGGCGTAGCGTACTTCTCCATGGTGGGCAACTGGGCGAAGGTCCTGGTG
GTGCTGTTGCTGTTTGCCGGCGTCGACGCGAGTACCTACACCACCGGGGGAAGTGCCGCTAAGAGCGTGG
CTGCATTCGCCGGCTTCTTCAGTCCGGGCGCCAAGCAAAATATCCAGCTGATCA

>789_S61_L001_R1_001.fastq_157_1a_10
CTCCAACAGCGGCGCTAGTAGCGGCTCAGCTACTCAGGGTCCCGCAAGCCATCTTGGACATGATCGCCGG
CGCCCACTGGGGAGTCCTAGCGGGCGTAGCGTACTTCTCCATGGTGGGCAACTGGGCGAAGGTCCTGGTG
GTGCTGTTGCTGTTTGCCGGCGTCGACGCGAGTACCTACACCACCGGGGGAAGTGCCGCTAAGAGCGTGG
CTGCATTCGCCGGCTTCTTCAGTCCGGGCGCCAAGCAGAATATCCAGCTGATCA

>789_S61_L001_R1_001.fastq_158_1a_10
CTCCAACAGCGGCGCTAGTAGCGGCTCAGCTACTCAGGGTCCCGCAAGCCATCTTGGACATGATCGCTGG
CGCCCACTGGGGAGTCCTAGCGGGCGTAGCGTACTTCTCCATGGTGGGCAACTGGGCGAAGATCCTGGTG
GTGCTGTTGCTGTTTGCCGGCGTCGACGCGAGTACCTACACCACCGGGGGAAGTGCCGCTAAGAGCGTGG
CTGCATTCGCCGGCTTCTTCAGTCCGGGCGCCAAGCAGAATATCCAGCTGATCA

>789_S61_L001_R1_001.fastq_159_1a_10
CCCCAACAGCGGCGCTAGTAGCGGCTCAGCTACTCAGGGTCCCGCAAGCCATCTTGGACATGATCGCTGG
CGCCCACTGGGGAGTCCTAGCGGGCGTAGCGTACTTCTCCATGGCGGGCAACTGGGCGAAGGTCCTGGTG
GTGCTGTTGCTGTTTGCCGGCGTCGACGCGAGTACCTACACCACCGGGGGAAGTGCCGCTAAGAGCGTGG
CTGCATTCGCCGGCTTCCTCAGTCCGGGCGCCAAGCAGAATATCCAGCTGATCA

>789_S61_L001_R1_001.fastq_160_1a_10
CTCCAACAGCGGCGCTAGTAGCGGCTCAGCTACTCAGGGTCCCGCAAGCCATCTTGGACATGATCGCTGG
CGCCCACTGGGGAGTCCTAGCGGGCGTAGCGTACTTCTCCATGGTGGGCAACTGGGCGAAGGTCCTGGTG
GTGCTGTTGCTGTTTGCCGGTGTCGACGCGAGTACCTACACCACCGGGGGAAGTGCCGCTAAGAGCGTGG
CTGCATTCGCCGGCTTCTTCAGTCCGGGCGCCAAGCAGAATATCCAGCTGATCA

>789_S61_L001_R1_001.fastq_161_1a_10
CTCCAACAGCGGCGCTAGTAGCGGCTCAGCTACTCAGGGTCCCGCAAGCCATCTTGGACATGATCGCTGG
CGCCCACTGGGGAGTCCTAGCGGGCGTAGCGTACTTCTCCGTGGTGGGCAACTGGGCGAAGGTCCTGGTG
GTGCTGTTGCTGTTTGCCGGCGTCGACGCGAGTACCTACACCACCGGGGGAAGTGCCGCTAAGAGCGTGG
CTGCATTCGCCGGCTTCTTCAGTCCGGGCGCCAAGCAGAATATCCAGCTGATCA

>789_S61_L001_R1_001.fastq_162_1a_10
CTCCAACAGCGGCGCTAGTAGCGGCTCAGCTACTCAGGGTCCCGCAAGCCATCTTGGACATGATCGCTGG
CGCCCACTGGGGAGTCCTAGCGGGCGTAGCGTACTTCTCCATGGTGGGCAACTGGGCGAAGGTCCTGGTG
GTGCTGTTGCTGTTTGCCGGCGTCGACGCGAGTACCTACACCACCAGGGGAAGTGCCGCTAAGAGCGTGG
CTGCATTCGCCGGCTTCTTCAGTCCGGGCGCCAAGCAGAATATCCAGCTGATCA

>789_S61_L001_R1_001.fastq_163_1a_10
CTCCAACGGCGGCGCTAGTAGCGGCTCAGCTACTCAGGGTCCCGCAAGCCATCTTGGACATGATCGCTGG
CGCCCACTGGGGAGTCCTAGCGGGCGTAGCGTACTTCTCCATGGTGGGCAACTGGGCGAAGGTCCTGGTG
GTGCTGTTGCTGTTTGCCGGCGTCGACGCGAGTACCTACACCACCGGGGGAAGTGCCGCTAAGAGCGTGG
CTGCATTCGCCGGCTTCTTCAGTCCGGGCGCCAAGCAGAATATCCAGCTGATCA

>789_S61_L001_R1_001.fastq_164_1a_10
CTCCAACAGCGGCGCTAGTAGCGGCTCAGCTACTCAGGGTCCCGCAAGCCATCTTGGACATGATCGCTGG
CGCCCACTGGGGAGTCCTAGCGGGCGTAGCGTACTTCTCCATGGTGGGCAACTGGGCGAAGGTCCTGGTG
GTGCTGTTGCTGTTTGCCGGCGTCGACGCGAGTACCTACACCACCGGGGGAAGTGCCGCTAAGAGCGTGG
CTGCATCCGCCGGCTTCTTCAGTCCGGGCGCCAAGCAGAATATCCAGCTGATCA

>789_S61_L001_R1_001.fastq_165_1a_10
CTCCAACAGCGGCACTAGTAGCGGCTCAGCTACTCAGGGTCCCGCAAGCCATCTTGGACATGATCGCTGG
CGCCCACTGGGGAGTCCTAGCGGGCGTAGCGTACTTCTCCATGGTGGGCAACTGGGCGAAGGTCCTGGTG
GTGCTGTTGCTGTTTGCCGGCGTCGACGCGAGTACCTACACCACCGGGGGAAGTGCCGCTAAGAGCGTGG
CTGCATTCGCCGGCTTCTTCAGTCCGGGCGCCAAGCAGAATATCCAGCTGATCA

>789_S61_L001_R1_001.fastq_166_1a_10
CTCCAACAGCGGCGCTAGTAGCGGCTCAGCTACTCAGGGTCCCGCAAGCCATCTTGGATATGATCGCTGG
CGCCCACTGGGGAGTCCTAGCGGGCGTAGCGTACTTCTCCATGGTGGGCAACTGGGCGAAGGTCCTGGTG
GTGCTGTTGCTGTTTGCCGGCGTCGACGCGAGTACCTACACCACCGGGGGAAGTGCCGCTAAGAGCGTGG
CTGCATTCGCCGGCTTCTTCAGTCCGGGCGCCAAGCAGAATATCCAGCTGATCA

>789_S61_L001_R1_001.fastq_167_1a_10
CTCCAACAGCGGCGCTAGTAGCGGCTCAGCTACTCAGGGTCCCGCAAGCCATCTTGGACATGATCGCTGG
CGCCCACTGGGGAGTCCTAGCGGGCGTAGCGTGCTTCTCCATGGTGGGCAACTGGGCGAAGGTCCTGGTG
GTGCTGTTGCTGTTTGCCGGCGTCGACGCGAGTACCTACACCACCGGGGGAAGTGCCGCTAAGAGCGTGG
CTGCATTCGCCGGCTTCTTCAGTCCGGGCGCCAAGCAGAATATCCAGCTGATCA

>789_S61_L001_R1_001.fastq_168_1a_9
CTCCAACAGCGGCGCTAGTAGCGGCTCAGCTACTCAGGGTCCTGCAAGCCATCTTGGACATGATCGCTGG
CGCCCACTGGGGAGTCCTAGCGGGCGTAGCGTACTTCTCCATGGTGGGCAACTGGGCGAAGGTCCTGGTG
GTGCTGTTGCTGTTTGCCGGCGTCGACGCGAGTACCTACACCACCGGGGGAAGTGCCGCTAAGAGCGTGG
CTGCATTCGCCGGCTTCTTCAGTCCGGGCGCCAAGCAGAATATCCAGCTGATCA

>789_S61_L001_R1_001.fastq_169_1a_9
CTCCAACAGCGGCGCTAGTAGCGGCTCAGCTACTCAGGGTCCCGCAAGCCATCTTGGACATGATCGCTGG
CGCCCACTGGGGAGTCCTAGCGGGCGTAGCGTACTTCTCCATGGTGGGCAACTGGGCGAAGGTCCTGGTG
GTGCTGTTGCTGTTTGCCGGCGTCGACGCGAGTACCTACACCACCGGGGGAAGTGCCGCTAAGAGCGTGG
CTGCATTCACCGGCTTCTTCAGTCCGGGCGCCAAGCAGAATATCCAGCTGATCA

>789_S61_L001_R1_001.fastq_170_1a_9
CCCCAACAACGGCGCTAGTAGCGGCTCAGCTACTCAGGGTCCCGCAAGCCATCTTGGACATGATCGCTGG
CGCCCACTGGGGAGTCCTAGCGGGCGTAGCGTACTTCTCCATGGCGGGCAACTGGGCGAAGGTCCTGGTG
GTGCTGTTGCTGTTTGCCGGCGTCGACGCGAGTACCTACACCACTGGGGGAAGTGCCGCTAAGAGCGTGG
CTGCATTCGCCGGCTTCTTCAGTCCGGGCGCCAAGCAGAATATCCAGCTGATCA

>789_S61_L001_R1_001.fastq_171_1a_9
CTCCAACAGCGGCGCTAGTAGCGGCTCAGCTACTCAGGGTCCCGCAAGCCATCTTGGACATGATCGCTGG
CGCCCACTGGGGAGTCCTAGCGGGCGTAGCGTACTTCTCCATGGTGGGCAACTGGGCGAAGGTCCTGGTG
GTGCTGTTGCTGTTTGCCGGCGTCAACGCGAGTACCTACACCACCGGGGGAAGTGCCGCTAAGAGCGTGG
CTGCATTCGCCGGCTTCTTCAGTCCGGGCGCCAAGCAGAATATCCAGCTGATCA

>789_S61_L001_R1_001.fastq_172_1a_9
CTCCAACAGCGGCGCTAGTAGCGGCTCAGCTACTCAGGGTCCCGCAAGCCATCTTGGACATGATCGCTGG
CGCCCACTGGGGAGTCCTAGCGGGCGTAGCGTACTTCTCCATGGTGGGCAACTGGGCGAAGGTCCTGGTG
GTGCTGTTGCTGTTTGCCGGCGTCGACGCGAGTACCTACACCACCGGGGGAAGTGCCGCTAAGAGCGTGG
CTGCATTCGCCGGCTTCTTCAGTCCGGGCGCCAAGCAGAACATCCAGCTGATTA

>789_S61_L001_R1_001.fastq_173_1a_9
CTCCAACAGCGGCGCTAGTAGCGGCTCAGCCACTCAGGGTCCCGCAAGCCATCTTGGACATGATCGCTGG
CGCCCACTGGGGAGTCCTAGCGGGCGTAGCGTACTTCTCCATGGTGGGCAACTGGGCGAAGGTCCTGGTG
GTGCTGTTGCTGTTTGCCGGCGTCGACGCGAGTACCTACACCACCGGGGGAAGTGCCGCTAAGAGCGTGG
CTGCATTCGCCGGCTTCTTCAGTCCGGGCGCCAAGCAGAATATCCAGCTGATCA

>789_S61_L001_R1_001.fastq_174_1a_9
CCCCAACAACGGCGCTAGTAGCGGCTCAGCTACTCAGGGTCCCGCAAGCCATCTTGGACATGATCGCTGG
CGCCCACTGGGGAGTCCTAGCGGGCGTAGCGTACTTCTCCATGGCGGGCAACTGGGCGAAGGTCCTGGTG
GTGCTGTTGCTGTTTGCCGGCGTCGACGCGAGTACCTACACCACCGGGGGAAGTGCCGCTAAGAGCGTGG
CTGCATTCGCCGGCTTCTTCAGTCCGGGCGCCAAGCAGAACATCCAGCTGATCA

>789_S61_L001_R1_001.fastq_175_1a_9
CTCCAACAGCGGCGCTAGTAGCGGCTCAGCTACTCAGGGTCCCGCAAGCCATCTTGGACATGATCGCTGG
CGCCCACTGGGGAGTCCTAGCGGGCGTAGCGTACTTCTCCATGGTGGGCAACTGGGCGAAGGTCCTGGTG
GTGCTGTTGCTGTTTGCCGGCGTCGACGCGAGTACCTACACCACCGGGGGAAGTGCCGCTAAGAGCGTGG
CTGCATTCGCTGGCTTCTTCAGTCCGGGCGCCAAGCAGAATATCCAGCTGATCA

>789_S61_L001_R1_001.fastq_176_1a_9
CTCCAACAGCGGTGCTAGTAGCGGCTCAGCTACTCAGGGTCCCGCAAGCCATCTTGGACATGATCGCTGG
CGCCCACTGGGGAGTCCTAGCGGGCGTAGCGTACTTCTCCATGGTGGGCAACTGGGCGAAGGTCCTGGTG
GTGCTGTTGCTGTTTGCCGGCGTCGACGCGAGTACCTACACCACCGGGGGAAGTGCCGCTAAGAGCGTGG
CTGCATTCGCCGGCTTCTTCAGTCCGGGCGCCAAGCAGAATATCCAGCTGATCA

>789_S61_L001_R1_001.fastq_177_1a_9
CTCCAACAGCGGCGCTAGTAGCGGCGCAGCTACTCAGGGTCCCGCAAGCCATCTTGGACATGATCGCTGG
CGCCCACTGGGGAGTCCTAGCGGGCGTAGCGTACTTCTCCATGGTGGGCAACTGGGCGAAGGTCCTGGTG
GTGCTGTTGCTGTTTGCCGGCGTCGACGCGAGTACCTACACCACCGGGGGAAGTGCCGCTAAGAGCGTGG
CTGCATTCGCCGGCTTCTTCAGTCCGGGCGCCAAGCAGAATATCCAGCTGATCA

>789_S61_L001_R1_001.fastq_178_1a_9
CTCCAACAGCGGCGCTAGTAGCGGCTCAGCTACTCAGGGTCCCGCAAGCCATCTTGGACATGATCGCTGG
CGCCCACTGGGGAGTCCTAGCGGGCGTAGCGTACTTCTCCATGGTGGGCAACCGGGCGAAGGTCCTGGTG
GTGCTGTTGCTGTTTGCCGGCGTCGACGCGAGTACCTACACCACCGGGGGAAGTGCCGCTAAGAGCGTGG
CTGCATTCGCCGGCTTCTTCAGTCCGGGCGCCAAGCAGAATATCCAGCTGATCA

>789_S61_L001_R1_001.fastq_179_1a_9
CTCCAACAGCGGCGCTAGTAGCGGCTCAGCTACTCAGGGTCCCGCAAGCCATCTTGGACACGATCGCTGG
CGCCCACTGGGGAGTCCTAGCGGGCGTAGCGTACTTCTCCATGGTGGGCAACTGGGCGAAGGTCCTGGTG
GTGCTGTTGCTGTTTGCCGGCGTCGACGCGAGTACCTACACCACCGGGGGAAGTGCCGCTAAGAGCGTGG
CTGCATTCGCCGGCTTCTTCAGTCCGGGCGCCAAGCAGAATATCCAGCTGATCA

>789_S61_L001_R1_001.fastq_180_1a_9
CTCCAACAGCGGCGCTAGTAGCGGCTCAGCTACTCAGGGTCCCGCAAGCCATCTTGGACATGATCGCTGG
CGCCCACTGGGGAGTCCTAGCGGGCGTAGCGTACTTCTCCATGGTGGGCAACTGGGCGAAGGTCCTGGTG
GTGCTGTTGCTGTTTGCCGGCGTCGACGCGAGTACCTACACCACCGGGGGAAGTGCCGCTAAGAGCGTGG
CTGCATTCGCCGGCTTCTTCAGTCCGGGCACCAAGCAGAATATCCAGCTGATCA

>789_S61_L001_R1_001.fastq_182_1a_8
CTCCAACAGCGGCGCTAGTAGCGGCTCAGCTACTCAGGGTCCCGCAAGCCATCTTGGACATGATCGCTGG
CGCCCACTGGGGAGTCCTAGCAGGCGTAGCGTACTTCTCCATGGTGGGCAACTGGGCGAAGGTCCTGGTG
GTGCTGTTGCTGTTTGCCGGCGTCGACGCGAGTACCTACACCACCGGGGGAAGTGCCGCTAAGAGCGTGG
CTGCATTCGCCGGCTTCTTCAGTCCGGGCGCCAAGCAGAATATCCAGCTGATCA

>789_S61_L001_R1_001.fastq_183_1a_8
CTCCAACAGCGGCGCTAGTAGCGGCTCAGCTACTCAGGGTCCCGCAAGCCATCTTGGACATGATCGCTGG
CGCCCACTGGGGAGTCCTAGCGGGCGTAGCGTACTTCTCCATGGTGGGCAACTGGGCGAAGGTCCTAGTG
GTGCTGTTGCTGTTTGCCGGCGTCGACGCGAGTACCTACACCACCGGGGGAAGTGCCGCTAAGAGCGTGG
CTGCATTCGCCGGCTTCTTCAGTCCGGGCGCCAAGCAGAATATCCAGCTGATCA

>789_S61_L001_R1_001.fastq_185_1a_8
CTCCAACAGCGGCGCCAGTAGCGGCTCAGCTACTCAGGGTCCCGCAAGCCATCTTGGACATGATCGCTGG
CGCCCACTGGGGAGTCCTAGCGGGCGTAGCGTACTTCTCCATGGTGGGCAACTGGGCGAAGGTCCTGGTG
GTGCTGTTGCTGTTTGCCGGCGTCGACGCGAGTACCTACACCACCGGGGGAAGTGCCGCTAAGAGCGTGG
CTGCATTCGCCGGCTTCTTCAGTCCGGGCGCCAAGCAGAATATCCAGCTGATCA

>789_S61_L001_R1_001.fastq_186_1a_8
CCCCAACAGCGGCGCTAGTAGCGGCTCAGCTACTCAGGGTCCCGCAAGCCATCTTGGACATGATCGCTGG
CGCCCACTGGGGAGTCCTAGCGGGCGTAGCGTACTTCTCCATGGCGGGCAACTGGGCGAAGGTCCTGGTG
GTGCTGTTGCTGTTTGCCGGCGTCGACGCGAGTACCTACACCACCGGGGGAAGTGCCGCTAAGAGCGTGG
CTGCATTCGCCGGCTTCTTCAGTCCGGGCGCCAAGCAGAACATCCAGCTGATCA

>789_S61_L001_R1_001.fastq_187_1a_8
CCCCAACAACGGCGCTAGTAGCGGCTCAGCTACTCAGGGTCCCGCAAGCCATCTTGGACATGATCGCTGG
CGCCCACTGGGGAGTCCTAGCGGGCGTAGCGTACTTCTCCATGGCGGGCAACTGGGCGAAGGTCCTGGTG
GTGCTGTTGCTGCTTGCCGGCGTCGACGCGAGTACCTACACCACCGGGGGAAGTGCCGCTAAGAGCGTGG
CTGCATTCGCCGGCTTCTTCAGTCCGGGCGCCAAGCAGAATATCCAGCTGATCA

>789_S61_L001_R1_001.fastq_188_1a_8
CTCCAACAGCGGCGCTAGTAGCGGCTCAGCTACTCAGGGTCCCGCAAGCCATCTTGGACATGATCGCTGG
CGCCCACTGGGGAGTCCTAGCGGGCGTAGCGTACTTCTCCATGGTGGGCAACTGGGCGAAGGTCCTGGTG
GTGCTGTTGCTGTTTGCCGGCGTCGACGTGAGTACCTACACCACCGGGGGAAGTGCCGCTAAGAGCGTGG
CTGCATTCGCCGGCTTCTTCAGTCCGGGCGCCAAGCAGAATATCCAGCTGATCA

>789_S61_L001_R1_001.fastq_189_1a_8
CTCCAACAGCGGCGCTAGTAGCGGCTCAGCTACTCAGGGTCCCGCAAGCCATCTTGGACATGATCGCTGG
CGCCCACTGGGGAGTCCTAGCGGGCGTAGCGTACTTCTCCATAGTGGGCAACTGGGCGAAGGTCCTGGTG
GTGCTGTTGCTGTTTGCCGGCGTCGACGCGAGTACCTACACCACCGGGGGAAGTGCCGCTAAGAGCGTGG
CTGCATTCGCCGGCTTCTTCAGTCCGGGCGCCAAGCAGAATATCCAGCTGATCA

>789_S61_L001_R1_001.fastq_190_1a_8
CCCCAACAGCGGCGCTAGTAGCGGCTCAGCTACTCAGGGTCCCGCAAGCCATCTTGGACATGATCGCTGG
CGCCCACTGGGGAGTCCTAGCGGGCGTAGCGTACTTCTCCATGGCGGGCAACTGGGCGAAGGTCCTGGTG
GTGCTGTTGCTGTTTGCCGGCGTCGACGCGAGTACCTACACCACCGGGGGAAGTGCCGCTAAGAGCGTGG
CTGCATTCGCCGGCTTCTTCAGTCCGGGCGCCAAGCAGAACATCCAGCTGATTA

>789_S61_L001_R1_001.fastq_191_1a_8
CTCCAACAGCGGCGCTAGTAGCGGCTCAGCTACTCAGGGTCCCGCAAGCCATCTTGGACATGATCGCTGG
CGCCCACTGGGGAGTCCTAGCGGGCGTAGCGTACTTCTCCATGGCGGGCAACTGGGCAAAGGTCCTGGTG
GTGCTGTTGCTGTTTGCCGGCGTCGACGCGAGTACCTACACCACCGGGGGAAGTGCCGCTAAGAGCGCGG
CTGCATTCGCCGGCTTCTTCAGTCCGGGCGCCAAGCAGAATATCCAGCTGATCA

>789_S61_L001_R1_001.fastq_192_1a_8
CTCCAACAGCGGCGCTAGTAGCGGCTCAGCTACTCAGGGTCCCGCAAGCCATCTTGGACATGATCGCTGG
CGCCTACTGGGGAGTCCTAGCGGGCGTAGCGTACTTCTCCATGGTGGGCAACTGGGCGAAGGTCCTGGTG
GTGCTGTTGCTGTTTGCCGGCGTCGACGCGAGTACCTACACCACCGGGGGAAGTGCCGCTAAGAGCGTGG
CTGCATTCGCCGGCTTCTTCAGTCCGGGCGCCAAGCAGAATATCCAGCTGATCA

>789_S61_L001_R1_001.fastq_193_1a_8
CTCCAACAGCGGCGCTAGTAGCGGCTCAGCTACTCAAGGTCCCGCAAGCCATCTTGGACATGATCGCTGG
CGCCCACTGGGGAGTCCTAGCGGGCGTAGCGTACTTCTCCATGGTGGGCAACTGGGCGAAGGTCCTGGTG
GTGCTGTTGCTGTTTGCCGGCGTCGACGCGAGTACCTACACCACCGGGGGAAGTGCCGCTAAGAGCGTGG
CTGCATTCGCCGGCTTCTTCAGTCCGGGCGCCAAGCAGAATATCCAGCTGATCA

>789_S61_L001_R1_001.fastq_194_1a_8
CTCCAACAGCGGCGCTAGTAGCGGCTCAGCTACTCAGGGTCCCGCAAGCCATCTTGGACATGATCGCTGG
CGCCCACTGGGGAGTCCTAGCGGGCGTAGCGTACTTCTCCATGGTGGGCAACTGGGCGAAGGTCCTGGTG
GTGCTGTTGTTGTTTGCCGGCGTCGACGCGAGTACCTACACCACCGGGGGAAGTGCCGCTAAGAGCGTGG
CTGCATTCGCCGGCTTCTTCAGTCCGGGCGCCAAGCAGAATATCCAGCTGATCA

>789_S61_L001_R1_001.fastq_195_1a_8
CTCCAACAGCGGCGCTAGTAGCGGCTCAGCTACTCAGGGTCCCGCAAGCCATCTTGGACATGATCGCTGG
CGCCCACTGGGGAGTCCTAGCGGGCGTAGCGTACTTCTCCATGGTGGGCAACTGGGCGAAGGTCCTGGTG
GTGCTGTTGCTGTTTGCCGGCGTCGACGCGAGTACCTACACCACCGGGGGAAGTGCCGCTAAGAGCGTGG
CTACATTCGCCGGCTTCTTCAGTCCGGGCGCCAAGCAGAATATCCAGCTGATCA

>789_S61_L001_R1_001.fastq_196_1a_8
CTCCAACAGCGGCGCTAGTAGCGGCTCAGCTACTCAGGGTCCCGCAAGCCATCTTGGACATGATCGCTGG
CGCCCACTGGGGAGTCCTAGCGGGCGTAGCGTACTTCTCCATGGCGGGCAACTGGGCGGAGGTCCTGGTG
GTGCTGTTGCTGTTTGCCGGCGTCGACGCGAGTACCTACACCACCGGGGGAAGTGCCGCTAAGAGCGTGG
CTGCATTCGCCGGCTTCTTCAGTCCGGGCGCCAAGCAGAATATCCAGCTGATCA

>789_S61_L001_R1_001.fastq_197_1a_8
CTCCAACAGCGGCGCTAGTAGCGGCTCAGCTACTCAGGGTCCCGCAAACCATCTTGGACATGATCGCTGG
CGCCCACTGGGGAGTCCTAGCGGGCGTAGCGTACTTCTCCATGGTGGGCAACTGGGCGAAGGTCCTGGTG
GTGCTGTTGCTGTTTGCCGGCGTCGACGCGAGTACCTACACCACCGGGGGAAGTGCCGCTAAGAGCGTGG
CTGCATTCGCCGGCTTCTTCAGTCCGGGCGCCAAGCAGAATATCCAGCTGATCA

>789_S61_L001_R1_001.fastq_198_1a_8
CTCCAACAGCGGCGCTAGTAGCGGCTCAGCTACTCAGGGTCCCGCAAGCCATCTTGGACATGATCGCTGG
CGCCCACTGGGGAGTCCTAGCGGGCGTAGCGTACTTCTCCATGGTGGGCAACTGGGCGAAGGTCCTGGTG
GTGCTGTTGCTGTTTGCCGGCGTCGACGCGAGTACCTACACCACCGGGGGAAGTGTCGCTAAGAGCGTGG
CTGCATTCGCCGGCTTCTTCAGTCCGGGCGCCAAGCAGAATATCCAGCTGATCA

>789_S61_L001_R1_001.fastq_199_1a_8
CTCCAACAGCGGCGCTAGTAGCGGCTCAGCTACTCAGGGTCCCGCAAGCCATCTTGAACATGATCGCTGG
CGCCCACTGGGGAGTCCTAGCGGGCGTAGCGTACTTCTCCATGGTGGGCAACTGGGCGAAGGTCCTGGTG
GTGCTGTTGCTGTTTGCCGGCGTCGACGCGAGTACCTACACCACCGGGGGAAGTGCCGCTAAGAGCGTGG
CTGCATTCGCCGGCTTCTTCAGTCCGGGCGCCAAGCAGAATATCCAGCTGATCA

>789_S61_L001_R1_001.fastq_200_1a_8
CCCCAACAGCGGCGCTAGTAGCGGCTCAGCTACTCAGGGTCCCGCAAGCCATCTTGGACATGATCGCTGG
CGCCCACTGGGGAGTCCTAGCGGGCGTAGCGTACTTCTCCATGGTGGGCAACTGGGCGAAGGTCCTGGCG
GTGCTGTTGCTGTTTGCCGGCGTCGACGCGAGTACCTACACCACCGGGGGAAGTGCCGCTAAGAGCGTGG
CTGCATTCGCCGGCTTCTTCAGTCCGGGCGCCAAGCAGAATATCCAGCTGATCA

>789_S61_L001_R1_001.fastq_201_1a_8
CTCCAACAGCGGCGCTAGTAGCGGCTCAGCTACTCAGGGTCCCGCAAGCCATCTTGGACATGATCGCTGG
CGCCCACTGGGGAGTCCTAGCGGGCGTAGCGTACTTCTCCATGGCGGGCAACTGGGCGAAGGTCCTGGTG
GTGCTGTTGCTGTTTGCCGGCGTCGACGCGAGTACCTACACCACCGGGGGAAGTGCCGCTAAGAGCGTGG
CTGCATTCGCCGGCTTCTTCAGTCCGGGCGCCAAGCAGAACATCCAGCTGATTA

>789_S61_L001_R1_001.fastq_202_1a_8
CCCCAACAACGGCGCTAGTAGCGGCTCAGCTACTCAGGGTCCCGCAAGCCATCTTGGACATGATCGCTGG
CGCCCACTGGGGAGTCCTAGCGGGCGTAGCGTACTTCTCCATGGCGGGCAACTGGGCGAAGGTCCTGGTG
GTGCTGTTGCTGTTTGCCGGCGTCGACGCGAGTACCTACACCACCGGGGGAAGTGCCGCTAAGAGCGCGG
CTGCATTCGCCGGCTTCTTCAGTCCGGGCGCCAAGCAGAATATCCAGCTGATCA

>789_S61_L001_R1_001.fastq_203_1a_8
CTCCAACAGCGGCGCTAGTAGCGGCTCAGCTACTCAGGGTCCCGCAAGCCATCTTGGACATGATCGCTGG
CGCCCACTGGGGAGTCCTAGCGGGCGTAGCGTACTTCTCCATGGTGGGCAACTGGGCGAAGGTCCTGGTG
GTGCTGTTGCTGTTTGTCGGCGTCGACGCGAGTACCTACACCACCGGGGGAAGTGCCGCTAAGAGCGTGG
CTGCATTCGCCGGCTTCTTCAGTCCGGGCGCCAAGCAGAATATCCAGCTGATCA

>789_S61_L001_R1_001.fastq_204_1a_8
CTCCAACAGCGGCGCTAGTAGCGGCTCAGCTACTCAGGGTCCCGCAAGCCATCTTGGACATGATCGCTGG
CGCCCACTGGGGAGTCCTAGCGGGCGTAGCGTACTTCTCCATGGTGGGCAACTGGGCGAAGGTCCTGGTG
GTGCTGTTGCTGTTTGCCGGCGTCGACGCGAGTACCTACACCACCGGGGGAAGTGCCGCTAAGAGCGTGG
CTGCATTCGCCGGCTTCTTCAGTCCGGGCGTCAAGCAGAATATCCAGCTGATCA

>789_S61_L001_R1_001.fastq_205_1a_8
CTCCAACAGCGGCGCTAGTAGCGGCTCAGCTACTCAGGGTCCCGCAAGCCATCTTGGACATGATCGCTGG
CGCCCACTGGGGAGTCCTAGCGGGCGTAGCGTACTTCTCCATGGTGGGCAACTGGGCGAAGGTCCTGGTG
GTGCCGTTGCTGTTTGCCGGCGTCGACGCGAGTACCTACACCACCGGGGGAAGTGCCGCTAAGAGCGTGG
CTGCATTCGCCGGCTTCTTCAGTCCGGGCGCCAAGCAGAATATCCAGCTGATCA

>789_S61_L001_R1_001.fastq_206_1a_8
CCCCAACAGCGGCGCTAGTAGCGGCTCAGCTACTCAGGGTCCCGCAAGCCATCTTGGACATGATCGCTGG
CGCCCACTGGGGAGTCCTAGCGGGCGTAGCGTACTTCTCCATGGTGGGCAACTGGGTGAAGGTCCTGGTG
GTGCTGTTGCTGTTTGCCGGCGTCGACGCGAGTACCTACACCACCGGGGGAAGTGCCGCTAAGAGCGTGG
CTGCATTCGCCGGCTTCTTCAGTCCGGGCGCCAAGCAGAATATCCAGCTGATCA

>789_S61_L001_R1_001.fastq_207_1a_8
CTCCAACAGCGGCGCTAGTAGCGGCTCAGCTACTCAGGGTCCCGCAAGCCATCTTGGACATGATCGCTGG
CACCCACTGGGGAGTCCTAGCGGGCGTAGCGTACTTCTCCATGGTGGGCAACTGGGCGAAGGTCCTGGTG
GTGCTGTTGCTGTTTGCCGGCGTCGACGCGAGTACCTACACCACCGGGGGAAGTGCCGCTAAGAGCGTGG
CTGCATTCGCCGGCTTCTTCAGTCCGGGCGCCAAGCAGAATATCCAGCTGATCA

>789_S61_L001_R1_001.fastq_208_1a_7
CTCCAACAGCGGCGCTAGTAGCGGCTCAGCTACTTAGGGTCCCGCAAGCCATCTTGGACATGATCGCTGG
CGCCCACTGGGGAGTCCTAGCGGGCGTAGCGTACTTCTCCATGGTGGGCAACTGGGCGAAGGTCCTGGTG
GTGCTGTTGCTGTTTGCCGGCGTCGACGCGAGTACCTACACCACCGGGGGAAGTGCCGCTAAGAGCGTGG
CTGCATTCGCCGGCTTCTTCAGTCCGGGCGCCAAGCAGAATATCCAGCTGATCA

>789_S61_L001_R1_001.fastq_209_1a_7
CTCCAACAGCGGCGCTAGTAGCGGCTCAGCTACTCAGGGTCCCGCAAGCCATCTTGGACATGATCGCTGG
CGCCCACTGGGGAGTCCTAGCGGGCGTAGCGTACTTCTCCATGGTGGGCAACTGGGCGAAGGTCCCGGTG
GTGCTGTTGCTGTTTGCCGGCGTCGACGCGAGTACCTACACCACCGGGGGAAGTGCCGCTAAGAGCGTGG
CTGCATTCGCCGGCTTCTTCAGTCCGGGCGCCAAGCAGAATATCCAGCTGATCA

>789_S61_L001_R1_001.fastq_210_1a_7
CTCCAACAGCGGCGCTAATAGCGGCTCAGCTACTCAGGGTCCCGCAAGCCATCTTGGACATGATCGCTGG
CGCCCACTGGGGAGTCCTAGCGGGCGTAGCGTACTTCTCCATGGTGGGCAACTGGGCGAAGGTCCTGGTG
GTGCTGTTGCTGTTTGCCGGCGTCGACGCGAGTACCTACACCACCGGGGGAAGTGCCGCTAAGAGCGTGG
CTGCATTCGCCGGCTTCTTCAGTCCGGGCGCCAAGCAGAATATCCAGCTGATCA

>789_S61_L001_R1_001.fastq_211_1a_7
CTCCAACAGCGGCGCTAGTAGCGGCTCAGCTACTCAGGGTCCCGCAAGCCATCTTGGACATGATCGCTGG
CGCCCACTGGGGAGTCCTAGCGGGCGTAGCGTACTTCTCCATGGTGGGCAACTGGGCGAAGGTCCTGGTG
GTGCTGTTGCTGTTTGCCGGCGTCGACGCGAGTACCTACACCACCGGGGGAAGTGCCGCTAAGAACGTGG
CTGCATTCGCCGGCTTCTTCAGTCCGGGCGCCAAGCAGAATATCCAGCTGATCA

>789_S61_L001_R1_001.fastq_212_1a_7
CCCCAACAGCGGCGCTAGTAGCGGCTCAGCTACTCAGGGTCCCGCAAGCCATCTTGGACATGATCGCTGG
CGCCCACTGGGGAGTCCTAGCGGGCGTAGCGTACTTCTCCATGGCGGGCAACTGGGCGAAGGTCCTGGTG
GTGCTGTTGCTGTTTGCCGGCGTCGACGCGAGTACCTACACCACCGGGGGAAGTGCCGCTAAGAGCGTGG
CTGCATTCGCCGGCTTCTTCAGTCCGGGCGCCAAGCAGAATACCCAGCTGATCA

>789_S61_L001_R1_001.fastq_213_1a_7
CTCCAACAGCGGCGCTAGTAGCGGCTCAGCTACTCAGGGTCCCGCAAGCCATCTTGGACATGATCGCTGG
CGCCCACTGGGGAGTCCTAGCGGGCGTAGCGTACTTCTCCATGGTGGGCAACTGGGCGAAGGTCCTGGTG
GTGCTGTTGCTGTTTGCCGGCGTCGACGCGAGTACCTACACCACCGGGGGAAGTGCCGCTAAGAGCGTGG
CTGCATTCGCCGACTTCTTCAGTCCGGGCGCCAAGCAGAATATCCAGCTGATCA

>789_S61_L001_R1_001.fastq_214_1a_7
CCCCAACAGCGGCGCTAGTAGCGGCTCAGCTACTCAGGGTCCCGCAAGCCATCTTGGACATGATCGCTGG
CGCCCACTGGGGAGTCCTAGCGGGCGTAGCGTACTTCTCCATGGCGGGCAACTGGGCGAAGGTCCTGGTG
GTGCTGTTGCTGTTTGCCGGCGTCGACGCGAGTACCTACACCACCGGGGGAAGTGCCGCTAAGAGCGTGG
CCGCATTCGCCGGCTTCTTCAGTCCGGGCGCCAAGCAGAATATCCAGCTGATCA

>789_S61_L001_R1_001.fastq_215_1a_7
CTCCAACAGCGGCGCTAGTAGCGGCTCAGCTACTCAGGGTCCCGCAAGCCATCTTGGACATGATCGCTGG
CGCCCACTGGGGTGTCCTAGCGGGCGTAGCGTACTTCTCCATGGTGGGCAACTGGGCGAAGGTCCTGGTG
GTGCTGTTGCTGTTTGCCGGCGTCGACGCGAGTACCTACACCACCGGGGGAAGTGCCGCTAAGAGCGTGG
CTGCATTCGCCGGCTTCTTCAGTCCGGGCGCCAAGCAGAATATCCAGCTGATCA

>789_S61_L001_R1_001.fastq_216_1a_7
CTCCAACAGCGGCGCTAGTAGCGGCTCAGCTACTCAGGGTCCCGCAAGCCATCTTGGACATGATTGCTGG
CGCCCACTGGGGAGTCCTAGCGGGCGTAGCGTACTTCTCCATGGTGGGCAACTGGGCGAAGGTCCTGGTG
GTGCTGTTGCTGTTTGCCGGCGTCGACGCGAGTACCTACACCACCGGGGGAAGTGCCGCTAAGAGCGTGG
CTGCATTCGCCGGCTTCTTCAGTCCGGGCGCCAAGCAGAATATCCAGCTGATCA

>789_S61_L001_R1_001.fastq_218_1a_7
CTCCGACAGCGGCGCTAGTAGCGGCTCAGCTACTCAGGGTCCCGCAAGCCATCTTGGACATGATCGCTGG
CGCCCACTGGGGAGTCCTAGCGGGCGTAGCGTACTTCTCCATGGTGGGCAACTGGGCGAAGGTCCTGGTG
GTGCTGTTGCTGTTTGCCGGCGTCGACGCGAGTACCTACACCACCGGGGGAAGTGCCGCTAAGAGCGTGG
CTGCATTCGCCGGCTTCTTCAGTCCGGGCGCCAAGCAGAATATCCAGCTGATCA

>789_S61_L001_R1_001.fastq_219_1a_7
CCCCAACAGCGGCGCTAGTAGCGGCTCAGCTACTCAGGGTCCCGCAAGCCATCTTGGACATGATCGCTGG
CGCCCACTGGGGAGTCCTAGCGGGCGTAGCGTACTTCTCCATGGCGGGCAACTGGGCGAAGGTCCTGGTG
GTGCTGTTGCTGTTTGCCGGCGTTGACGCGAGTACCTACACCACCGGGGGAAGTGCCGCTAAGAGCGTGG
CTGCATTCGCCGGCTTCTTCAGTCCGGGCGCCAAGCAGAATATCCAGCTGATCA

>789_S61_L001_R1_001.fastq_220_1a_7
CTCCAACAGCGGCGCTAGTAGCGGTTCAGCTACTCAGGGTCCCGCAAGCCATCTTGGACATGATCGCTGG
CGCCCACTGGGGAGTCCTAGCGGGCGTAGCGTACTTCTCCATGGTGGGCAACTGGGCGAAGGTCCTGGTG
GTGCTGTTGCTGTTTGCCGGCGTCGACGCGAGTACCTACACCACCGGGGGAAGTGCCGCTAAGAGCGTGG
CTGCATTCGCCGGCTTCTTCAGTCCGGGCGCCAAGCAGAATATCCAGCTGATCA

>789_S61_L001_R1_001.fastq_221_1a_7
CTCCAACAGCGGCGCTAGTAGCGGCTCAGCTACTCGGGGTCCCGCAAGCCATCTTGGACATGATCGCTGG
CGCCCACTGGGGAGTCCTAGCGGGCGTAGCGTACTTCTCCATGGTGGGCAACTGGGCGAAGGTCCTGGTG
GTGCTGTTGCTGTTTGCCGGCGTCGACGCGAGTACCTACACCACCGGGGGAAGTGCCGCTAAGAGCGTGG
CTGCATTCGCCGGCTTCTTCAGTCCGGGCGCCAAGCAGAATATCCAGCTGATCA

>789_S61_L001_R1_001.fastq_222_1a_7
CTCCAACAGCGGCGCTAGTAGCGGCTCAGCTACTCAGGGTCCCGCAAGCCATCTTGGACATGATCGCTGG
CGCCCACTGGGGAGTCCTAGCGGGCGTAGCGTACTTCTCCATGGTGGGCAACTGGGCGAAGGTCCTGGTG
GTGCTGTTGCTGTTTGCCGGCGTCGACGCGAGTACCTACACCACCGGGGGAAGTGCCGCTAAGAGCGTGG
CTGCATTCGCCGGCTTCTTCAGTCCGGGCGCCAAGCAGAATATTCAGCTGATCA

>789_S61_L001_R1_001.fastq_223_1a_6
CCCCAACAACGGCGCTAGTAGCGGCTCAGCTACTCAGGGTCCCGCAAGCCATCTTGGACATGATCGCTGG
CGCCCACTGGGGAGTCCTAGCGGGCGTAGCGTACTTCTCCATGGTGGGCAACTGGGCGAAGGTCCTGGTG
GTGCTGTTGCTGTTTGCCGGCGTCGACGCGAGTACCTACACCACCGGGGGAAGTGCCGCTAAGAGCGTGG
CTGCATTCGCCGGCTTCTTCAGTCCGGGCGCCAAGCAGAACATCCAGCTGATCA

>789_S61_L001_R1_001.fastq_224_1a_6
CTCCAACAGCGGCGCTAGTAGCGGCTCAGCTACTCAGGGTCCCGCAAGCCATCTTGGACATGATCGCTGG
CGCCCACTGGGGAGTCCTAGCGGGCGTAGCGTACTTCTCCATGGTGGGCAACTGGGCGAAGGTCCTGGTG
GTGCTGTTGCTGTTTGCCGGCGTCGACGCGAGTACCTACACCACCGGGGGAAGTGCCGCCAAGAGCGTGG
CTGCATTCGCCGGCTTCTTCAGTCCGGGCGCCAAGCAGAATATCCAGCTGATCA

>789_S61_L001_R1_001.fastq_225_1a_6
CTCCAACAGCGGCGCTAGTAGCTGCTCAGCTACTCAGGGTCCCGCAAGCCATCTTGGACATGATCGCTGG
CGCCCACTGGGGAGTCCTAGCGGGCGTAGCGTACTTCTCCATGGCGGGCAACTGGGCGAAGGTCCTGGTG
GTGCTGTTGCTGTTTGCCGGCGTCGACGCGAGTACCTACACCACCGGGGGAAGTGCCGCTAAGAGCGTGG
CTGCATTCGCCGGCTTCTTCAGTCCGGGCGCCAAGCAGAATATCCAGCTGATCA

>789_S61_L001_R1_001.fastq_226_1a_6
CTCCAACAGCGGCGCTAGTAGCGGCTCAGCTACTCAGGGTCCCGCAAGCCATCTTGGACATGATCGCTGG
CGCCCACTGGGGAGTCCTAGCGGGCGTAGCGTACTTCTCCATGGTGGGCAACTGGGCAAAGGTCCTGGTG
GTGCTGTTGCTGTTTGCCGGCGTCGACGCGAGTACCTACACCACCGGGGGAAGTGCCGCTAAGAGCGTGG
CTGCATTCGCCGGCTTCTTCAGTCCGGGCGCCAAGCAGAATATCCAGCTGATCA

>789_S61_L001_R1_001.fastq_227_1a_6
CTCCAACAGCGGCGCTAGTAGCGACTCAGCTACTCAGGGTCCCGCAAGCCATCTTGGACATGATCGCTGG
CGCCCACTGGGGAGTCCTAGCGGGCGTAGCGTACTTCTCCATGGTGGGCAACTGGGCGAAGGTCCTGGTG
GTGCTGTTGCTGTTTGCCGGCGTCGACGCGAGTACCTACACCACCGGGGGAAGTGCCGCTAAGAGCGTGG
CTGCATTCGCCGGCTTCTTCAGTCCGGGCGCCAAGCAGAATATCCAGCTGATCA

>789_S61_L001_R1_001.fastq_228_1a_6
CTCCAACAGCGGCGCTAGTAGCGGCTCAGCTACTCAGGGTCCCGCAAGCTATCTTGGACATGATCGCTGG
CGCCCACTGGGGAGTCCTAGCGGGCGTAGCGTACTTCTCCATGGTGGGCAACTGGGCGAAGGTCCTGGTG
GTGCTGTTGCTGTTTGCCGGCGTCGACGCGAGTACCTACACCACCGGGGGAAGTGCCGCTAAGAGCGTGG
CTGCATTCGCCGGCTTCTTCAGTCCGGGCGCCAAGCAGAATATCCAGCTGATCA

>789_S61_L001_R1_001.fastq_229_1a_6
CCCCAACAGCGGCGCTAGTAGCGGCTCAGCTACTCAGGGTCCCGCAAGCCATCTTGGACATGATCGCTGG
CGCCCACTGGGGAGTCCTAGCGGGCGTGGCGTACTTCTCCATGGTGGGCAACTGGGCGAAGGTCCTGGTG
GTGCTGTTGCTGTTTGCCGGCGTCGACGCGAGTACCTACACCACCGGGGGAAGTGCCGCTAAGAGCGTGG
CTGCATTCGCCGGCTTCTTCAGTCCGGGCGCCAAGCAGAATATCCAGCTGATCA

>789_S61_L001_R1_001.fastq_230_1a_6
CTCCAACAGCGGCGCTAGTAGCGGCTCAGCTACTCAGGGTCCCGCAAGCCATCTTGGACATGATCGCTGG
CGCCCACTGGGGAGTCCTAGCGGGCGTAGCGTACTTCTCCATGGTGGGCAACTGGGCGAAGGTCCTGGTG
GTGCTGTTGCTGTTTGCCGGCGTCGACGCGAGTACCTACACCACCGGGGGAAGTGCCGCTAAGAGCGTGG
CTGCATTCGCCGGTTTCTTCAGTCCGGGCGCCAAGCAGAATATCCAGCTGATCA

>789_S61_L001_R1_001.fastq_231_1a_6
CCCCAACAGCGGCGCTAGTAGCGGCTCAGCTACTCAGGGTCCCGCAAGCCATCTTGGACATGATCGCTGG
CGCCCACTGGGGAGTCCTAGCGGGCGTAGCGTACTTCTCCATGGCGGGCAACTGGGCAAAGGTCCTGGTG
GTGCTGTTGCTGTTTGCCGGCGTCGACGCGAGTACCTACACCACCGGGGGAAGTGCCGCTAAGAGCGTGG
CTGCATTCGCCGGCTTCTTCAGTCCGGGCGCCAAGCAGAATATCCAGCTGATCA

>789_S61_L001_R1_001.fastq_232_1a_6
CTCCAACAGCGGCGCTAGTAGCGGCTCAGCTACTCAGGGTCCCGCAAGCCATCTTGGACATGATCGCTGG
CGCCCACTGGGGAGTCCTAGCGGGCGTAGCGTACTTCTCCATGGTGGGCAACTGGGCGAAGGTCCTGGTG
GTGCTGTTGCTGTTTGCCGGCGTCGACGCGAGTACCTACACCACCGGGGGAAGTGCCGCTAAGAGCGTGG
CTGCATTCGCCGGCTTCTTCAGTCCGGGCGCTAAGCAGAATATCCAGCTGATCA

>789_S61_L001_R1_001.fastq_233_1a_6
CTCCAACAGCGGCGCTAGTAGCGGCTCAGCTACTCAGGGTCCCGCAAGCCATCTTGGACATGATCGCTGG
CGCCCACTGGGGAGTCCTAGTGGGCGTAGCGTACTTCTCCATGGTGGGCAACTGGGCGAAGGTCCTGGTG
GTGCTGTTGCTGTTTGCCGGCGTCGACGCGAGTACCTACACCACCGGGGGAAGTGCCGCTAAGAGCGTGG
CTGCATTCGCCGGCTTCTTCAGTCCGGGCGCCAAGCAGAATATCCAGCTGATCA

>789_S61_L001_R1_001.fastq_234_1a_6
CTCCAACAGCGGCGCTAGTAGCGGCTCAGCTACTCAGGGTCCCGCAAGCCATCTTGGACATGATCGCTGG
CGCCCACTGGGGAGTCCTAGCGGGCGTAGCGTACTTCTCCATGGTGGGCAACTGGGCGAAGGTCCTGGTG
GTGCTGTTGCTGTTTGCCGGCGTCGACGCGAGTACCTACACCACCGGGAGAAGTGCCGCTAAGAGCGTGG
CTGCATTCGCCGGCTTCTTCAGTCCGGGCGCCAAGCAGAATATCCAGCTGATCA

>789_S61_L001_R1_001.fastq_235_1a_6
CTCCAACAGCGGCGCTAGTAGCGGCTCAGCTACTCAGGGTCCCGCAAGCCATCTTGGACATGATCGCTGG
CGCCCACTGGGGAGTCCTAGCGGGCGTAGCGTACTTCTCCATGGTGGGCAACTGGGCGAAGGTCCTGGTG
GTGCTGTTACTGTTTGCCGGCGTCGACGCGAGTACCTACACCACCGGGGGAAGTGCCGCTAAGAGCGTGG
CTGCATTCGCCGGCTTCTTCAGTCCGGGCGCCAAGCAGAATATCCAGCTGATCA

>789_S61_L001_R1_001.fastq_236_1a_6
CTCCAACAGCGGCGCTAGTAGCGGCTCAGCTACTCAGGGTCCCGCAAGCCATCTTGGACATGATCGCTGG
CGCCCACTGGGGAGTCCTAGCGGGCGTAGCGTACTTCTCCATGGTGGGCAACTGGGCGAAGGTCCTGGTG
GTGCTGTTGCTGTTTGCCGGCGTCGACGCGAGTACCTACATCACCGGGGGAAGTGCCGCTAAGAGCGTGG
CTGCATTCGCCGGCTTCTTCAGTCCGGGCGCCAAGCAGAATATCCAGCTGATCA

>789_S61_L001_R1_001.fastq_237_1a_6
CCCCAACAGCGGCGCTAGTAGCGGCTCAGCTACTCAGGGTCCCGCAAGCCATCTTGGACATGATCGCTGG
CGCCCACTGGGGAGTCCTAGCGGGCGTAGCGTACTTCTCCATGGCGGGCAACTGGGCGGAGGTCCTGGTG
GTGCTGTTGCTGTTTGCCGGCGTCGACGCGAGTACCTACACCACCGGGGGAAGTGCCGCTAAGAGCGTGG
CTGCATTCGCCGGCTTCTTCAGTCCGGGCGCCAAGCAGAATATCCAGCTGATCA

>789_S61_L001_R1_001.fastq_238_1a_6
CTCCAACAGCGGCGCTAGTAGCGGCTCAGCTACTCAGGGTCCCGCAAGCCATCTTGGACATGATCGCTGG
CGCCCACTGGGGAGTCCTAGCGGGCGTAGCGTACTTCTCCATGGTGGGCAACTGGGCGAAGGTCCTGGTG
GTGCTGTTGCTGTTTACCGGCGTCGACGCGAGTACCTACACCACCGGGGGAAGTGCCGCTAAGAGCGTGG
CTGCATTCGCCGGCTTCTTCAGTCCGGGCGCCAAGCAGAATATCCAGCTGATCA

>789_S61_L001_R1_001.fastq_239_1a_6
CTCCAACAGCGGCGCTAGTAGCGGCTCAGCTACTCAGGGTCCCGCAAGCCATCTTGGACATGATCGCTGG
CGCCCACTGGGGAGTCCTAGCGGGCGTAGCGTACTTCTCCATGGTGGGCAACTGGGCGAAGGTCCTGGTG
GTGCTGTTGCTGTTTGCCGGCGTCGATGCGAGTACCTACACCACCGGGGGAAGTGCCGCTAAGAGCGTGG
CTGCATTCGCCGGCTTCTTCAGTCCGGGCGCCAAGCAGAATATCCAGCTGATCA

>789_S61_L001_R1_001.fastq_240_1a_6
CCCCAACAGCGGCGCTAGTAGCGGCTCAGCTACTCAGGGTCCCGCAAGCCATCTTGGACATGATCGCTGG
CGCCCACTGGGGAGTCCTAGCGGGCGTAGCGTACTTCTCCATGGTGGGCAACTGGGCGAAGGTCCTGGTG
GTGCTGTTGCTGTTTGCCGGCGTCGACGCGAGTACCTACACCACCGGGGGAAGTGCCGCTAAGGGCGTGG
CTGCATTCGCCGGCTTCTTCAGTCCGGGCGCCAAGCAGAATATCCAGCTGATCA

>789_S61_L001_R1_001.fastq_241_1a_6
CTCCAACAGCGGCGCTAGTAGCGGCTCAGCTACTCAGGGTCCCGCAAGCCATCTTGGACATGATCGCTGG
CGCCCACTGGGGAGTCCTAGCGGGCGTAGCGTACTTCTCCATGGTGGGCAACTGGGCGAAGGTCCTGGTG
GTGCTGTTGCTGTTTGCCGGCGTCGACGCGAGTACCTACACCACCGGGGGAAGTGCCGCTAAGAGCGTGG
CTGCATTTGCCGGCTTCTTCAGTCCGGGCGCCAAGCAGAATATCCAGCTGATCA

>789_S61_L001_R1_001.fastq_242_1a_6
CTCCAACAGCGGCGCTAGTAGCGGCTCAGCTACTCAGGGTCCCGCAAGCCATCTTGGACATGATCGCTGG
CGCCCACTGGGGAGTCCTAGCGGACGTAGCGTACTTCTCCATGGTGGGCAACTGGGCGAAGGTCCTGGTG
GTGCTGTTGCTGTTTGCCGGCGTCGACGCGAGTACCTACACCACCGGGGGAAGTGCCGCTAAGAGCGTGG
CTGCATTCGCCGGCTTCTTCAGTCCGGGCGCCAAGCAGAATATCCAGCTGATCA

>789_S61_L001_R1_001.fastq_243_1a_6
CCCCAACAGCGGCGCTAGTAGCGGCTCAGCTACTCAGGGTCCCGCAAGCCATCTTGGACATGATCGCTGG
CGCCCACTGGGGAGTCCTAGCGGGCGTAGCGTACTTCTCCATGGCGGGCAACTGGGCGAAGGTCCTGGTG
GTGCTGTTGCTGTTTGCCGGCGTCGACGCGAGTACCTACACCACCGGGGGAAGTGCCGCTAAGAGCGTGG
CTGCATTCGCCGGCTTCTTCAGCCCGGGCGCCAAGCAGAATATCCAGCTGATCA

>789_S61_L001_R1_001.fastq_244_1a_6
CTCCAACAGCGGCGCTAGTAGCGGCTCAGCTACTCAGGGTCCCGCAAGCCATCTTGGACATGATCGCTGG
CGTCCACTGGGGAGTCCTAGCGGGCGTAGCGTACTTCTCCATGGTGGGCAACTGGGCGAAGGTCCTGGTG
GTGCTGTTGCTGTTTGCCGGCGTCGACGCGAGTACCTACACCACCGGGGGAAGTGCCGCTAAGAGCGTGG
CTGCATTCGCCGGCTTCTTCAGTCCGGGCGCCAAGCAGAATATCCAGCTGATCA

>789_S61_L001_R1_001.fastq_245_1a_6
CTCCAACAGCGGCGCTAGTAGCGGCTCAGCTACTCAGGGTCCCGCAAGCCATCTTGGACATGATCGCTGG
CGCCCACTGGGGAGTCCTAGCGGGCGTAGCGTACTTCTCCATGGTGGGCAACTGGGCGAAGGTCCTGGTG
GTGCTGTTGCTGTTTGCCGGCGTCGACGCGAGTACCTATACCACCGGGGGAAGTGCCGCTAAGAGCGTGG
CTGCATTCGCCGGCTTCTTCAGTCCGGGCGCCAAGCAGAATATCCAGCTGATCA

>789_S61_L001_R1_001.fastq_247_1a_6
CTCCAACAGCGGCGCTAGTAGCGGCTCAGCTACTCAGGGTCCCGCAAGCCATCTTGGACATGATCGCTGG
CGCCCACTGGGGAGTCCTAGCGGGCGTAGCGTACTTCTCCATGGTGGGCAACTGGGCGAAGGTCCTGGTG
GTGCTGTTGCTGTTTGCCGGCGTCGACGCGAGTACCTACACCACCGGGGGAAGTGCCGCTAAGAGCGTGG
CTGCATTCGCCGGCTTCTTCAGTCCGGGCGCCAAGCAGAATATCCAGCTAATCA

>789_S61_L001_R1_001.fastq_248_1a_6
CCCCAACAGCGGCGCTAGTAGCGGCTCAGCTACTCAGGGTCCCGCAAGCCATCTTGGACATGGTCGCTGG
CGCCCACTGGGGAGTCCTAGCGGGCGTAGCGTACTTCTCCATGGCGGGCAACTGGGCGAAGGTCCTGGTG
GTGCTGTTGCTGTTTGCCGGCGTCGACGCGAGTACCTACACCACCGGGGGAAGTGCCGCTAAGAGCGTGG
CTGCATTCGCCGGCTTCTTCAGTCCGGGCGCCAAGCAGAATATCCAGCTGATCA

>789_S61_L001_R1_001.fastq_249_1a_6
CTCCAACAGCGGCGCTAGTAGCGGCTCAGCTACTCAGGGTCCCGCAAGCCATCTTGGACATGATCGCTGG
CGCCCACTGGGGAGTCCTAGCGGGCGTAGCGTACTTCTCCATGGTGGGCAACTGGGCGAAGGTCCTGGTA
GTGCTGTTGCTGTTTGCCGGCGTCGACGCGAGTACCTACACCACCGGGGGAAGTGCCGCTAAGAGCGTGG
CTGCATTCGCCGGCTTCTTCAGTCCGGGCGCCAAGCAGAATATCCAGCTGATCA

>789_S61_L001_R1_001.fastq_250_1a_6
CTCCAACAGCGGCGCTAGTAGCGGCTCAGCTACTCAGAGTCCCGCAAGCCATCTTGGACATGATCGCTGG
CGCCCACTGGGGAGTCCTAGCGGGCGTAGCGTACTTCTCCATGGTGGGCAACTGGGCGAAGGTCCTGGTG
GTGCTGTTGCTGTTTGCCGGCGTCGACGCGAGTACCTACACCACCGGGGGAAGTGCCGCTAAGAGCGTGG
CTGCATTCGCCGGCTTCTTCAGTCCGGGCGCCAAGCAGAATATCCAGCTGATCA

>789_S61_L001_R1_001.fastq_251_1a_6
CTCCAACAGCGGCGCTAGTAGCGGCTCAGCTACTCAGGGTCCCGCAAGCCATCTTGGACATGATCGCTGG
CGCCCACTGGGGAGTCCTAGCGGGCGTAGCGTACTTCTCCATGGCGGGCAACTGGGCGAAGGTCCTGGTG
GTGCTGTTGCTGTTTGCCGGCGTCGACGCGAGTACCCACACCACCGGGGGAAGTGCCGCTAAGAGCGTGG
CTGCATTCGCCGGCTTCTTCAGTCCGGGCGCCAAGCAGAATATCCAGCTGATCA

>789_S61_L001_R1_001.fastq_252_1a_6
CTCCAACAGCGGCGCTAGTAGCGGCTCAGCTACTCAGGGTCCCGCAAGCCATCTTGGACATGATCGCTGG
CGCCCACTGGGGAGTCCTAGCGGGCGTAGCGTACTTCTCCATGGTGGGCAACTGGGCGAAGGTCCTGGTG
GTGCTGTTGCTGTTTGCCGGCGTCGACGCGACTACCTACACCACCGGGGGAAGTGCCGCTAAGAGCGTGG
CTGCATTCGCCGGCTTCTTCAGTCCGGGCGCCAAGCAGAATATCCAGCTGATCA

>789_S61_L001_R1_001.fastq_253_1a_6
CTCCAACAGCGGCGTTAGTAGCGGCTCAGCTACTCAGGGTCCCGCAAGCCATCTTGGACATGATCGCTGG
CGCCCACTGGGGAGTCCTAGCGGGCGTAGCGTACTTCTCCATGGTGGGCAACTGGGCGAAGGTCCTGGTG
GTGCTGTTGCTGTTTGCCGGCGTCGACGCGAGTACCTACACCACCGGGGGAAGTGCCGCTAAGAGCGTGG
CTGCATTCGCCGGCTTCTTCAGTCCGGGCGCCAAGCAGAATATCCAGCTGATCA

>789_S61_L001_R1_001.fastq_254_1a_6
CTCCAACAGCGGCGCTAGTAGCGGCTCAGCTACTCAGGGTCCCGCAAGCCATCTTGGACATGATCGCTGG
CGCCCACTGGGGAGTCCTAGCGGGCGTAGCGTACTTCTCCATGGTGGGCAACTGGGCGAAGGTCCTGGTG
GTGCTGTTGCTGTTTGCCGGCGTCGACGCGAGTACCTACACCACCGGGGGAAGTGCCGCTAAGAGCGTGG
CTGCATTCGTCGGCTTCTTCAGTCCGGGCGCCAAGCAGAATATCCAGCTGATCA

>789_S61_L001_R1_001.fastq_255_1a_6
CTCCAACAGCGGCGCTAGTAGCGGCTCAGCTACTCAGGGTCCCGCGAGCCATCTTGGACATGATCGCTGG
CGCCCACTGGGGAGTCCTAGCGGGCGTAGCGTACTTCTCCATGGTGGGCAACTGGGCGAAGGTCCTGGTG
GTGCTGTTGCTGTTTGCCGGCGTCGACGCGAGTACCTACACCACCGGGGGAAGTGCCGCTAAGAGCGTGG
CTGCATTCGCCGGCTTCTTCAGTCCGGGCGCCAAGCAGAATATCCAGCTGATCA

>789_S61_L001_R1_001.fastq_256_1a_6
CTCCAACAGCGGCGCTAGTAGCGGCTCAGCTACTCAGGATCCCGCAAGCCATCTTGGACATGATCGCTGG
CGCCCACTGGGGAGTCCTAGCGGGCGTAGCGTACTTCTCCATGGTGGGCAACTGGGCGAAGGTCCTGGTG
GTGCTGTTGCTGTTTGCCGGCGTCGACGCGAGTACCTACACCACCGGGGGAAGTGCCGCTAAGAGCGTGG
CTGCATTCGCCGGCTTCTTCAGTCCGGGCGCCAAGCAGAATATCCAGCTGATCA

>789_S61_L001_R1_001.fastq_257_1a_6
CTCCAACAGCGGCGCTAGTAGCGGCTCAGCTACTCAGGGTCCCGCAAGCCATCTCGGACATGATCGCTGG
CGCCCACTGGGGAGTCCTAGCGGGCGTAGCGTACTTCTCCATGGTGGGCAACTGGGCGAAGGTCCTGGTG
GTGCTGTTGCTGTTTGCCGGCGTCGACGCGAGTACCTACACCACCGGGGGAAGTGCCGCTAAGAGCGTGG
CTGCATTCGCCGGCTTCTTCAGTCCGGGCGCCAAGCAGAATATCCAGCTGATCA

>789_S61_L001_R1_001.fastq_258_1a_6
CTCCAACAGCGGCGCTAGTAGCGGCTCAGCTACTCAGGGTCCCGCAAGCCATCTTGGACATGATCGCTGG
CGCCCACTGGGGAGTCCTAGCGGGCGTAGCGTACTTCTCCATGGTGGGCAACTGGGCGAAGGTCCTGGTG
GTGCTGTTGCTGTTTGCCGGCGTCGACGCGAGTACCTACACCACCGGGGGAAGTACCGCTAAGAGCGTGG
CTGCATTCGCCGGCTTCTTCAGTCCGGGCGCCAAGCAGAATATCCAGCTGATCA

>789_S61_L001_R1_001.fastq_259_1a_6
CTCCAACAGCGGCGCTAGTAGCGGCTCAGCTACTCAGGGTCCCGCAAGCCATCTTGGACATGATCGCTGG
CGCTCACTGGGGAGTCCTAGCGGGCGTAGCGTACTTCTCCATGGTGGGCAACTGGGCGAAGGTCCTGGTG
GTGCTGTTGCTGTTTGCCGGCGTCGACGCGAGTACCTACACCACCGGGGGAAGTGCCGCTAAGAGCGTGG
CTGCATTCGCCGGCTTCTTCAGTCCGGGCGCCAAGCAGAATATCCAGCTGATCA

>789_S61_L001_R1_001.fastq_260_1a_5
CTCCAACAGCGGCGCTAGTAGCGGCTCAGCTACTCAGGGTCCCGCAAGCCATCTTGGACATGATCGCTGG
CGCCCACTGGGGAGTCCTAGCGGGCGTAGCGTACTTCTCCATGGTGGGCAACTGGGCGAAGGTCCTGGTG
GTACTGTTGCTGTTTGCCGGCGTCGACGCGAGTACCTACACCACCGGGGGAAGTGCCGCTAAGAGCGTGG
CTGCATTCGCCGGCTTCTTCAGTCCGGGCGCCAAGCAGAATATCCAGCTGATCA

>789_S61_L001_R1_001.fastq_261_1a_5
CTCCAACAGCGGCGCTAGTAGCGGCTCAGCTACTCAGGGTCCCGCAAGCCATCTTGGACATGATCGCTGG
CGCCCACTGGGGAGTCCTAGCGGGCGTAGCGTACTTCTCCATGGTGGGCAACTGGGCGAAGGTCCTGGTG
GTGCTGTTGCTGTTTGCCGGCGTCGACGCGAGTACCTACACCACCGGGGGAAGTGCCGCTAAGAGCGTGG
CTGCATTCGCCGGCTTCTTCAGTCCGAGCGCCAAGCAGAATATCCAGCTGATCA

>789_S61_L001_R1_001.fastq_262_1a_5
CTCCAACAGCGGCGCTAGTAGCGGCTCAGCTACTCAGGGTCCCGCAAGCCATCTTGGACATGATCGCTGG
CGCCCACTGGGGAGTCCTAGCGGGCGTAGCGTACTTCTCCATGGCGGGCAACTGGGCGAAGGTCCTGGTG
GTGCTGTTGCTGTTTGCCGGCGTCGACGCGGGTACCTACACCACCGGGGGAAGTGCCGCTAAGAGCGTGG
CTGCATTCGCCGGCTTCTTCAGTCCGGGCGCCAAGCAGAATATCCAGCTGATCA

>789_S61_L001_R1_001.fastq_263_1a_5
CTCCAACAGCGGCGCTAGTAGCGGCTCAGTTACTCAGGGTCCCGCAAGCCATCTTGGACATGATCGCTGG
CGCCCACTGGGGAGTCCTAGCGGGCGTAGCGTACTTCTCCATGGTGGGCAACTGGGCGAAGGTCCTGGTG
GTGCTGTTGCTGTTTGCCGGCGTCGACGCGAGTACCTACACCACCGGGGGAAGTGCCGCTAAGAGCGTGG
CTGCATTCGCCGGCTTCTTCAGTCCGGGCGCCAAGCAGAATATCCAGCTGATCA

>789_S61_L001_R1_001.fastq_264_1a_5
CTCCAACAGCGGCGCTAGTAGCGGCTCAGCTACTCAGGGTCCCGCAAGCCATCTTGGACATGATCGCTGG
CGCCCACTGGGGAGTCCTAGCGGGCGTAGCGTACTTCTCCATGGTGGGCAACTGGGCGAAGGTCTTGGTG
GTGCTGTTGCTGTTTGCCGGCGTCGACGCGAGTACCTACACCACCGGGGGAAGTGCCGCTAAGAGCGTGG
CTGCATTCGCCGGCTTCTTCAGTCCGGGCGCCAAGCAGAATATCCAGCTGATCA

>789_S61_L001_R1_001.fastq_265_1a_5
CTCCAACAGCGGCGCTAGTAGCGGCTCAGCTACTCAGGGTCCCGCAAGCCATCTTGGACATGATCGCTGG
CGCCCACTGGGGAGTTCTAGCGGGCGTAGCGTACTTCTCCATGGTGGGCAACTGGGCGAAGGTCCTGGTG
GTGCTGTTGCTGTTTGCCGGCGTCGACGCGAGTACCTACACCACCGGGGGAAGTGCCGCTAAGAGCGTGG
CTGCATTCGCCGGCTTCTTCAGTCCGGGCGCCAAGCAGAATATCCAGCTGATCA

>789_S61_L001_R1_001.fastq_266_1a_5
CTCCAACAGCGGCGCTAGTAGCGGCTCAGCTACTCAGGGCCCCGCAAGCCATCTTGGACATGATCGCTGG
CGCCCACTGGGGAGTCCTAGCGGGCGTAGCGTACTTCTCCATGGCGGGCAACTGGGCGAAGGTCCTGGTG
GTGCTGTTGCTGTTTGCCGGCGTCGACGCGAGTACCTACACCACCGGGGGAAGTGCCGCTAAGAGCGTGG
CTGCATTCGCCGGCTTCTTCAGTCCGGGCGCCAAGCAGAATATCCAGCTGATCA

>789_S61_L001_R1_001.fastq_267_1a_5
CTCCAACAGCGGCGCTAGTAGCGGCTCAGCTACTCAGGGTCCCGCAAGCCATCTTGGACATGATCGCTGG
CGCCCACTGGGGAGTCCTAGCGGGCGTAGCGTACTTCTCCATGGTGGGCAACTGGGCGAAGGTTCTGGTG
GTGCTGTTGCTGTTTGCCGGCGTCGACGCGAGTACCTACACCACCGGGGGAAGTGCCGCTAAGAGCGTGG
CTGCATTCGCCGGCTTCTTCAGTCCGGGCGCCAAGCAGAATATCCAGCTGATCA

>789_S61_L001_R1_001.fastq_268_1a_5
CCCCAACAGCGGCGCTAGTAGCGGCTCAGCTACTCAGGGTCCCGCAAGCCATCTCGGACATGATCGCTGG
CGCCCACTGGGGAGTCCTAGCGGGCGTAGCGTACTTCTCCATGGCGGGCAACTGGGCGAAGGTCCTGGTG
GTGCTGTTGCTGTTTGCCGGCGTCGACGCGAGTACCTACACCACCGGGGGAAGTGCCGCTAAGAGCGTGG
CTGCATTCGCCGGCTTCTTCAGTCCGGGCGCCAAGCAGAATATCCAGCTGATCA

>789_S61_L001_R1_001.fastq_269_1a_5
CTCCAACAGCGGCGCTAGTAGCGGCTCAGCTACTCAGGGTCCCGCAAGCCATCTTGGACATGATCGCTGG
CGCCCACTGGGGAGTCCTAGCGGGCGTAGCGTACTTCTCCATGGTGGACAACTGGGCGAAGGTCCTGGTG
GTGCTGTTGCTGTTTGCCGGCGTCGACGCGAGTACCTACACCACCGGGGGAAGTGCCGCTAAGAGCGTGG
CTGCATTCGCCGGCTTCTTCAGTCCGGGCGCCAAGCAGAATATCCAGCTGATCA

>789_S61_L001_R1_001.fastq_270_1a_5
CTCCAACAGCGGCGCTAGTAGCGGCTCAGCTACTCAGGGTCCCACAAGCCATCTTGGACATGATCGCTGG
CGCCCACTGGGGAGTCCTAGCGGGCGTAGCGTACTTCTCCATGGTGGGCAACTGGGCGAAGGTCCTGGTG
GTGCTGTTGCTGTTTGCCGGCGTCGACGCGAGTACCTACACCACCGGGGGAAGTGCCGCTAAGAGCGTGG
CTGCATTCGCCGGCTTCTTCAGTCCGGGCGCCAAGCAGAATATCCAGCTGATCA

>789_S61_L001_R1_001.fastq_271_1a_5
CTCCAACAGCGGCGCTAGTAGCGGCTCAGCTACTCAGGGTCCCGCAAGCCATCTTGGACATGATCGCTAG
CGCCCACTGGGGAGTCCTAGCGGGCGTAGCGTACTTCTCCATGGCGGGCAACTGGGCGAAGGTCCTGGTG
GTGCTGTTGCTGTTTGCCGGCGTCGACGCGAGTACCTACACCACCGGGGGAAGTGCCGCTAAGAGCGTGG
CTGCATTCGCCGGCTTCTTCAGTCCGGGCGCCAAGCAGAATATCCAGCTGATCA

>789_S61_L001_R1_001.fastq_272_1a_5
CTCCAACAGCGGCGCTAGTAGCGGCTCAGCTACTCAGGGTCCCGCAAGCCATCTTGGACATGATCGCTGG
CGCCCACTGGGGAGTCCTAGCGGGCGTAGCGTACTTCTCCATGGTGGGCAACTGGGCGAAGGTCCTGGTG
GTGCTGTTGCTGTTTGCCGGCGTCGACGCGAGTACCTACACCATCGGGGGAAGTGCCGCTAAGAGCGTGG
CTGCATTCGCCGGCTTCTTCAGTCCGGGCGCCAAGCAGAATATCCAGCTGATCA

>789_S61_L001_R1_001.fastq_273_1a_5
CCCCAACAACGGCGCTAGTAGCGGCTCAGCTACTCAGGGTCCCGCAAGCCATCTTGGACATGATCGCTGG
CGCCCACTGGGGAGTCCTAGCGGGCGTAGCGTACTTCTCCATGGCGGGCAACTGGGCGAAGGTCCTAGTG
GTGCTGTTGCTGTTTGCCGGCGTCGACGCGAGTACCTACACCACCGGGGGAAGTGCCGCTAAGAGCGTGG
CTGCATTCGCCGGCTTCTTCAGTCCGGGCGCCAAGCAGAATATCCAGCTGATCA

>789_S61_L001_R1_001.fastq_274_1a_5
CTCCAACAGCGGCGCTAGTAGCGGCTCAGCTACTCAGGGTCCCGCAAGCCATCTTGGACATGATCGCTGG
CGCCCACTGGGGAGTCCTAGCGGGCGTAGCGTACTTCTCCATGGTGGGCAACTGGGCGAAGGTCCTGGTG
GTGCTGTTGCTGTTTGCCGGCGTCGACGCGAGTACTTACACCACCGGGGGAAGTGCCGCTAAGAGCGTGG
CTGCATTCGCCGGCTTCTTCAGTCCGGGCGCCAAGCAGAATATCCAGCTGATCA

>789_S61_L001_R1_001.fastq_275_1a_5
CCCCAACAACGGCGCTAGTAGCGGCTCAGCTACTCAGGGTCCCGCAAGCCATCTTGGACATGATCGCTGG
CGCCCACTGGGGAGTCCTAGCGGGCGTAGCGTACTTCTCCATGGTGGGCAACTGGGCGAAGGTCCTGGCG
GTGCTGTTGCTGTTTGCCGGCGTCGACGCGAGTACCTACACCACCGGGGGAAGTGCCGCTAAGAGCGTGG
CTGCATTCGCCGGCTTCTTCAGTCCGGGCGCCAAGCAGAATATCCAGCTGATCA

>789_S61_L001_R1_001.fastq_276_1a_5
CTCCAACAGCGGCGCTAGTAGTGGCTCAGCTACTCAGGGTCCCGCAAGCCATCTTGGACATGATCGCTGG
CGCCCACTGGGGAGTCCTAGCGGGCGTAGCGTACTTCTCCATGGTGGGCAACTGGGCGAAGGTCCTGGTG
GTGCTGTTGCTGTTTGCCGGCGTCGACGCGAGTACCTACACCACCGGGGGAAGTGCCGCTAAGAGCGTGG
CTGCATTCGCCGGCTTCTTCAGTCCGGGCGCCAAGCAGAATATCCAGCTGATCA

>789_S61_L001_R1_001.fastq_277_1a_5
CTCCAACAGCGGCGCTAGTAGCGGCTCAGCTACTCAGGGTCCCGCAAGCCATCTTGGACATGATCGCTGG
CGCCCACTGGGGAGTCCTAGCGGGCGTAGTGTACTTCTCCATGGCGGGCAACTGGGCGAAGGTCCTGGTG
GTGCTGTTGCTGTTTGCCGGCGTCGACGCGAGTACCTACACCACCGGGGGAAGTGCCGCTAAGAGCGTGG
CTGCATTCGCCGGCTTCTTCAGTCCGGGCGCCAAGCAGAATATCCAGCTGATCA

>789_S61_L001_R1_001.fastq_278_1a_5
CTCCAACAGTGGCGCTAGTAGCGGCTCAGCTACTCAGGGTCCCGCAAGCCATCTTGGACATGATCGCTGG
CGCCCACTGGGGAGTCCTAGCGGGCGTAGCGTACTTCTCCATGGCGGGCAACTGGGCGAAGGTCCTGGTG
GTGCTGTTGCTGTTTGCCGGCGTCGACGCGAGTACCTACACCACCGGGGGAAGTGCCGCTAAGAGCGTGG
CTGCATTCGCCGGCTTCTTCAGTCCGGGCGCCAAGCAGAATATCCAGCTGATCA

>789_S61_L001_R1_001.fastq_279_1a_5
CTCCAACAGCGGCGCTAGTAGCGGCTCAGCTACTCAGGGTCCCGCAAGCCATCTTGGACATGATCGCTGG
CGCCCACTGGGGAGTCCTAGCGGGCGTAGCGTACTTCTCTATGGTGGGCAACTGGGCGAAGGTCCTGGTG
GTGCTGTTGCTGTTTGCCGGCGTCGACGCGAGTACCTACACCACCGGGGGAAGTGCCGCTAAGAGCGTGG
CTGCATTCGCCGGCTTCTTCAGTCCGGGCGCCAAGCAGAATATCCAGCTGATCA

>789_S61_L001_R1_001.fastq_280_1a_5
CCCCAACAGCGGCGCTAGTAGCGGCTCAGCTACTCAGGGTCCCGCAAGCCATCTTGGACATGATCGCTGG
CGCCCACTGGGGAGTCCTAGCGGGCGTAGCGTACCTCTCCATGGCGGGCAACTGGGCGAAGGTCCTGGTG
GTGCTGTTGCTGTTTGCCGGCGTCGACGCGAGTACCTACACCACCGGGGGAAGTGCCGCTAAGAGCGTGG
CTGCATTCGCCGGCTTCTTCAGTCCGGGCGCCAAGCAGAATATCCAGCTGATCA

>789_S61_L001_R1_001.fastq_281_1a_5
CTCCAACAGCGGCGCTAGTAGCGGCTCAGCTACTCAGGGTCCCGCAAGCCATCTTGGACATGATCGCTGG
CGCCCACTGGGGAGTCCTAGCGGGCGTAGCGTACTTCTCCATGGTGGGCAACTGGGCGAAGGTCCTGGTG
GTGTTGTTGCTGTTTGCCGGCGTCGACGCGAGTACCTACACCACCGGGGGAAGTGCCGCTAAGAGCGTGG
CTGCATTCGCCGGCTTCTTCAGTCCGGGCGCCAAGCAGAATATCCAGCTGATCA

>789_S61_L001_R1_001.fastq_282_1a_5
CTCCAACAGCGGCGCTAGTAGCGGCTCAGCTACTCAGGGTCCCGCAAGCCATCTTGGACATGATCGCTGG
CGCCCACTGGGGAGTCCTAGCGGGCGTAGCGTACTTCTCCATGGTGGGCAACTGGGCGAAGGTCCTGGTG
GTGCTGTTGCTGTTTGCCGACGTCGACGCGAGTACCTACACCACCGGGGGAAGTGCCGCTAAGAGCGTGG
CTGCATTCGCCGGCTTCTTCAGTCCGGGCGCCAAGCAGAATATCCAGCTGATCA

>789_S61_L001_R1_001.fastq_283_1a_5
CTCCAACAGCGGCGCTAGTAGCGGCTCAGCTACTCAGGGTCCCGCAAGCCATCTTGGACATGATCGCTGG
CGCCCACTGGGGAGTCCTAGCGGGCGTAGCGTACTTCTCCATGGTGGGCAACTGGGCGAAGGTCCTGGTG
GTGCTGTTGCTGTTTGCCGGCGTCGACGCGAGTACCTACACCACCGGGGGAAATGCCGCTAAGAGCGTGG
CTGCATTCGCCGGCTTCTTCAGTCCGGGCGCCAAGCAGAATATCCAGCTGATCA

>789_S61_L001_R1_001.fastq_284_1a_5
CTCCAACAGCGGCGCTAGTAGCGGCTCAGCTACTCAGGGTCCCGCAAGCCATCTTGGACATGATCGCTGG
CGCCCACTGGGGAGTCCTAGCGGGCGTAGCGTACTTCTCCATGGTGGGCAACTGGGCGAAGGTCCTGATG
GTGCTGTTGCTGTTTGCCGGCGTCGACGCGAGTACCTACACCACCGGGGGAAGTGCCGCTAAGAGCGTGG
CTGCATTCGCCGGCTTCTTCAGTCCGGGCGCCAAGCAGAATATCCAGCTGATCA

>789_S61_L001_R1_001.fastq_285_1a_5
CTCCAACAGCGGCGCTAGTAGCGGCTCAGCTACTCAGGGTCCCGCAAGCCATCTTGGACATGATCGCTGG
CGCCCACTGGGGAGTCCTAGCGGGCGTAGCGTACTTCTCCATGGTGGGCAACTGGGCGAAGGTCCTGGTG
GTGCTGTTGCTGTTTGCCGGCGTCGGCGCGAGTACCTACACCACCGGGGGAAGTGCCGCTAAGAGCGTGG
CTGCATTCGCCGGCTTCTTCAGTCCGGGCGCCAAGCAGAACATCCAGCTGATCA

>789_S61_L001_R1_001.fastq_286_1a_5
CTCCAACAGCGGCGCTAGTAGCGGCTCAGCTACTCAGGGTCCCGCAAGCCATCTTGGACATGATCGCTGG
CGCCCACTGGGGAGTCCTAGCGGGCGTAGCGTACTTCTCCATGGTGGGCAACTGGGCGAAGGTCCTGGTG
GTGCTGTTGCTGTTTGCCGGCGTCGACACGAGTACCTACACCACCGGGGGAAGTGCCGCTAAGAGCGTGG
CTGCATTCGCCGGCTTCTTCAGTCCGGGCGCCAAGCAGAATATCCAGCTGATCA

>789_S61_L001_R1_001.fastq_287_1a_5
CTCCAACAGCGGCGCTAGTAGCGGCTCAGCTACTCAGGGTCCCGCAAGCCATCTTGGACATGATCGCTGG
CGCCCACTGGGGAGTCCTAGCGGGCGTAGCGTACTTCTCCATGGTGGGCAACTGGGCGAAGGTCCTGGTG
GTGCTGTTGCTGTTTGCCGGCGTCGACGCGAGTACCTACACCACCGGGGGAAGTGCCGCTAAGAGCGTGG
CTGTATTCGCCGGCTTCTTCAGTCCGGGCGCCAAGCAGAATATCCAGCTGATCA

>789_S61_L001_R1_001.fastq_288_1a_5
CCCCAACAGCGGCGCTAGTAGCGGCTCAGCTACTCAGGGTCCCGCAAGCCATCTTGGACATGATCGCTGG
CGCCCACTGGGGAGTCCTAGCGGGCGTAGCGTACTTCTCCATGGCGGGCAACTGGGCGAAGGTCCTGGTG
GTGCTGTTGCTGTTTGCCGGCGTCGACGCGAGTACCTACACCACCGGGGGAAGTGCCGCTAAGAGCGTGG
CTGCACTCGCCGGCTTCTTCAGTCCGGGCGCCAAGCAGAATATCCAGCTGATCA

>789_S61_L001_R1_001.fastq_289_1a_5
CTCCAACAGCGGCGCTAGTAGCGGCTCAGCTACTCAGGGTCCCGCAAGCCATCTTGGACATGATCGCTGG
CGCCCACTGGGGAGTCCTAGCGGGCGTAGCGTACTTCTCCATGGCGGGCAACTGGGCGAAGGTCCTGGTG
GTGCTGTTGCTGTTTGCCGGCGTCGACGCGAGTACCTACACCACCGGGGGAAGTGCCGCTAAGGGCGTGG
CTGCATTCGCCGGCTTCTTCAGTCCGGGCGCCAAGCAGAATATCCAGCTGATCA

>789_S61_L001_R1_001.fastq_290_1a_5
CTCCAACAGCGGCGCTAGTAGCGGCTCAGCTACTCAGGGTCCCGCAAGCCATCTTGGACATGATCGCTGG
CGCCCACTGGGGAGTCCTAGCGGGCGTAGCGTACTTCTCCATGGTGGGTAACTGGGCGAAGGTCCTGGTG
GTGCTGTTGCTGTTTGCCGGCGTCGACGCGAGTACCTACACCACCGGGGGAAGTGCCGCTAAGAGCGTGG
CTGCATTCGCCGGCTTCTTCAGTCCGGGCGCCAAGCAGAATATCCAGCTGATCA

>789_S61_L001_R1_001.fastq_291_1a_5
CCCCAACAGCGGCGCTAGTAGCGGCTCAGCTACTCAGGGTCCCGCAAGCCATCTTGGACATGATCGCTGG
CGCCCACTGGGGAGTCCTAGCGGGCGTAGCGTACTTCTCCATGGTGGGCAACTGGGCGAAGGTCCTGGTG
GTGCTGTTGCTGTTTGCCGGCGTCGACGCGAGTACCTACACCACTGGGGGAAGTGCCGCTAAGAGCGTGG
CTGCATTCGCCGGCTTCTTCAGTCCGGGCGCCAAGCAGAATATCCAGCTGATCA

>789_S61_L001_R1_001.fastq_292_1a_5
CTCCAACAGCGGCGCTAGTAGCGGCTCAGCTACTCAGGGTCCCGCAAGCCATCTTGGACATGATCGCTGG
CGCCCACTGGGGAGTCCTAGCGGGCGTAGCGTACTTCTCCATGGTGGGCAACTGGACGAAGGTCCTGGTG
GTGCTGTTGCTGTTTGCCGGCGTCGACGCGAGTACCTACACCACCGGGGGAAGTGCCGCTAAGAGCGTGG
CTGCATTCGCCGGCTTCTTCAGTCCGGGCGCCAAGCAGAATATCCAGCTGATCA

>789_S61_L001_R1_001.fastq_293_1a_5
CTCCAACAGCGGCGCTAGTAGCGGCTCAGCTACTCAGGGTCCCGCAAGCCATCTTGGACATGATCGCTGG
CGCCCACTGGGAAGTCCTAGCGGGCGTAGCGTACTTCTCCATGGTGGGCAACTGGGCGAAGGTCCTGGTG
GTGCTGTTGCTGTTTGCCGGCGTCGACGCGAGTACCTACACCACCGGGGGAAGTGCCGCTAAGAGCGTGG
CTGCATTCGCCGGCTTCTTCAGTCCGGGCGCCAAGCAGAATATCCAGCTGATCA

>789_S61_L001_R1_001.fastq_294_1a_5
CTCCAACAGCGGCGCTAGTAGCGGCTCAGCTACTCAGGGTCCCGCAAGCCATCTTGGACATGATCGCTGG
CGCCCACTGGGGAGTCCTAGCGGGCGTAGCGTACTTCTCCATGGTGGGCAACTGGGCGAAGGTCCTGGTG
GTGCTGTTGCTGTTTGCCGGCGTCGACGCGAGTACCTACACCACCGGGGGAAGTGCCGCTAAGAGCGTGG
CTGCATTCGCCGGCTTCTTCAGTCCGGACGCCAAGCAGAATATCCAGCTGATCA

>789_S61_L001_R1_001.fastq_295_1a_5
CCCCAACAGCGGCGCTAGTAGCGGCTCAGCTACTCAGGGTTCCGCAAGCCATCTTGGACATGATCGCTGG
CGCCCACTGGGGAGTCCTAGCGGGCGTAGCGTACTTCTCCATGGCGGGCAACTGGGCGAAGGTCCTGGTG
GTGCTGTTGCTGTTTGCCGGCGTCGACGCGAGTACCTACACCACCGGGGGAAGTGCCGCTAAGAGCGTGG
CTGCATTCGCCGGCTTCTTCAGTCCGGGCGCCAAGCAGAATATCCAGCTGATCA

>789_S61_L001_R1_001.fastq_296_1a_5
CTCCAACAGCGGCGCTAGTAGCGGCTCAGCTACTCAGGGTCCCGCAAGCCATCTTGGACATGATCGCTGG
CGCCCACTGGGGAGTCCTAGCGGGCGTAGCGTACTTCTCCATGGTGGGCAACTGGGCGAAGGTCCTGGTG
ATGCTGTTGCTGTTTGCCGGCGTCGACGCGAGTACCTACACCACCGGGGGAAGTGCCGCTAAGAGCGTGG
CTGCATTCGCCGGCTTCTTCAGTCCGGGCGCCAAGCAGAATATCCAGCTGATCA

>789_S61_L001_R1_001.fastq_297_1a_5
CTCCAACAGCGGCGCTAGTAGCGGCTCAGCTACTCAGGGTCCCGCAAGCCATCTTGGACATGATCGCTGG
CGCCCACTGGGGAGTCCTAGCGGGCGTAGCGTACTTCTCCATGGTGGGCAACTGGGCGAAGGTCCTGGTG
GTGCTGTTGCTGTTTGCCGGCGTCGACGCGAGTACCTACACCACCGGGGGAAGTGCCGCTAAGAGCGTGG
CTGCATTCGCCGGCTTCTTCAATCCGGGCGCCAAGCAGAATATCCAGCTGATCA

>789_S61_L001_R1_001.fastq_298_1a_5
CTCCAACAGCGGCGCTAGTAGCGGCTCAGCTACTCAGGGTCCCGCAAGCCATCTTGGACATGATCGCTGG
CGCCCACTGGAGAGTCCTAGCGGGCGTAGCGTACTTCTCCATGGTGGGCAACTGGGCGAAGGTCCTGGTG
GTGCTGTTGCTGTTTGCCGGCGTCGACGCGAGTACCTACACCACCGGGGGAAGTGCCGCTAAGAGCGTGG
CTGCATTCGCCGGCTTCTTCAGTCCGGGCGCCAAGCAGAATATCCAGCTGATCA

>789_S61_L001_R1_001.fastq_299_1a_5
CCCCAACAGCGGCGCTAGTAGCGGCTCAGCTACTCAGGGTCCCGCAAGCCATCTTGGACATGATCGCTGG
CGCCCACTGGGGAGCCCTAGCGGGCGTAGCGTACTTCTCCATGGTGGGCAACTGGGCGAAGGTCCTGGTG
GTGCTGTTGCTGTTTGCCGGCGTCGACGCGAGTACCTACACCACCGGGGGAAGTGCCGCTAAGAGCGTGG
CTGCATTCGCCGGCTTCTTCAGTCCGGGCGCCAAGCAGAATATCCAGCTGATCA
