# Supplementary material for: HCV transmission in high-risk communities in Bulgaria
Source: PLoS One. 2019 Mar 5;14(3):e0212350. doi: 10.1371/journal.pone.0212350 (PMC6400337; doi:10.1371/journal.pone.0212350)
Supplement: S1 File — (ZIP) [file pone.0212350.s002.zip › 793_S69_L001_R1_001.fastq_1a_freq5.fas]

>793_S69_L001_R1_001.fastq_1_1a_546
CCCCAACAACAGCGCTGGTAGTGGCTCAGCTACTCAGGGTCCCGCAAGCCATCTTGGACATGATCGCTGG
TGCCCACTGGGGAGTCCTAGCGGGCATAGCGTATTTCTCCATGGCGGGCAACTGGGCGAAGGTCCTGGTG
GTGCTGCTGCTGTTTGCCGGCGTCGACGCGGATACCTACACCACCGGGGGAAGTGCCGCTAAGGGCGCGG
CTGCAATCGCCAGCTTCTTCAATCCGGGCGCCAAGCAGAATCTCCAGCTGATCA

>793_S69_L001_R1_001.fastq_2_1a_200
CCCCAACAACAGCGCTGGTAGTGGCTCAGCTACTCAGGGTCCCGCAAGCCATCTTGGACATGATCGCTGG
TGCCCACTGGGGAGTCCTAGCGGGCATAGCGTATTTCTCCATGGCGGGCAACTGGGCGAAGGTCCTGGTG
GTGCTGCTGCTGTTTGCCGGCGTCGACGCGGATACCTACACCACCGGGGGAAGTGCCGCTAGGGGCGCGG
CTGCAATCGCCAGCTTCCTCAGTCCGGGCGCCAAGCAGAATCTCCAGCTGATCA

>793_S69_L001_R1_001.fastq_3_1a_98
CCCCAACAACAGCGCTGGTAGTGGCTCAGCTACTCAGGGTCCCGCAAGCCATCTTGGACATGATCGCTGG
TGCCCACTGGGGAGTCCTAGCGGGCATAGCGTATTTCTCCATGGCGGGCAACTGGGCGAAGGTCCTGGTG
GTGCTGCTGCTGTTTGCCGGCGTCGACGCGGATACCTACACCACCGGGGGAAGTGCCGCTAGGGGCGCGG
CTGCAATCGCCGGCTTCTTCAATCCGGGCGCCAAGCAGAATCTCCAGCTGATCA

>793_S69_L001_R1_001.fastq_4_1a_45
CCCCAACAACAGCGCTGGTAGTGGCTCAGCTACTCAGGGTCCCGCAAGCCATCTTGGACATGATCGCTGG
TGCCCACTGGGGAGTCCTAGCGGGCATAGCGTATTTCTCCATGGCGGGCAACTGGGCGAAGGTCCTGGTG
GTGCTGCTGCTGTTTGCCGGCGTCGACGCGGATACCTACACCACCGGGGGAAGTGCCGCTAGGGGCACGG
CTGCAATCGCCAGCTTCTTCAATCCGGGCGCCAAGCAGAATCTCCAGCTGATCA

>793_S69_L001_R1_001.fastq_5_1a_31
CCCCAACAACAGCGCTGGTAGTGGCTCAGCTACTCAGGGTCCCGCAAGCCATCTTGGACATGATCGCTGG
TGCCCACTGGGGAGTCCTAGCGGGCATAGCGTATTTCTCCATGGCGGGCAACTGGGCGAAGGTCCTGGTG
GTGCTGCTGCTGTTTGCCGGCGTCGACGCGGATACCTACACCACCGGGGGAAGTGCCGCTAGGGGCGCGG
CTGCAATCGCCAGCTTCCTTAGTCCGGGCGCCAAGCAGAATCTCCAGCTGATCA

>793_S69_L001_R1_001.fastq_6_1a_20
CCCCAACAACAGCGCTGGTAGTGGCTCAGCTACTCAGGGTCCCGCAAGCCATCTTGGACATGATCGCTGG
TGCCCACTGGGGAGTCCTAGCGGGCATAGCGTATTTCTCCATGGCGGGCAACTGGGCGAAGGTCCTGGTG
GTGCTGCTGCTGTTTGCCGGCGTCGACGCGGATACCTACACCACCGGGGGAAGTGCCGCTAGGGGCACGG
CTGCAATCGCCAGCCTCTTCAGTCTGGGCGCCAAGCAGAATCTCCAGCTGATCA

>793_S69_L001_R1_001.fastq_7_1a_19
CCCCAACAACAGCGCTGGTAGTGGCTCAGCTACTCAGGGTCCCGCAAGCCATCTTGGACATGATCGCTGG
TGCCCACTGGGGAGTCCTAGCGGGCATAGCGTATTTCTCCATGGCGGGCAACTGGGCGAAGGTCCTGGTG
GTGCTGCTGCTGTTTGCCGGCGTCGACGCGGATACCTACACCACCGGGGGAAGTGCCGCTAAGGGCGCTG
CTGCAATCGCCAGCTTCTTCAATCCGGGCGCCAAGCAGAATCTCCAGCTGATCA

>793_S69_L001_R1_001.fastq_8_1a_18
CCCCAACAACAGCGCTGGTAGTGGCTCAGCTACTCAGGGTCCCGCAAGCCATCTTGGACATGATCGCTGG
CGCCCACTGGGGAGTCCTAGCGGGCATAGCGTATTTCTCCATGGCGGGCAACTGGGCGAAGGTCCTGGTG
GTGCTGCTGCTGTTTGCCGGCGCCGACGCGGATACCTACACCACCGGGGGAAGTGCCGCTAAGGGCGCGG
CTGCAATCGCCAGCTTCTTCAATCCGGGCGCCAAGCAGAATCTCCAGCTGATCA

>793_S69_L001_R1_001.fastq_9_1a_18
CCCCAACAACAGCGCTGGTAGTGGCTCAGCTACTCAGGGTCCCGCAAGCCATCTTGGACATGATCGCTGG
TGCCCACTGGGGAGTCCTAGCGGGCATAGCGTATTTCTCCATGGCGGGCAACTGGGCGAAGGTCCTGGTG
GTGCTGCTGCTGTTTGCCGGCGTCGACGCGGATACCTACACCACCGGGGGAAGTGCCGCTAAGGGCGCGG
CTGCAATTGCCAGCTTCTTCAATCCGGGCGCCAAGCAGAATCTCCAGCTGATCA

>793_S69_L001_R1_001.fastq_10_1a_17
CCCCAACAACAGCGCTGGTAGTGGCTCAGCTACTCAGGGTCCCGCAAGCCATCTTGGACATGATCGCTGG
TGCCCACTGGGGAGTCCTAGCGGGCATAGCGTATTTCTCCATGGCGGGCAACTGGGCGAAGGTCCTGGTG
GTGCTGCTGCTGTTTGCCGGCGTCGACGCGGATACCTACACCACCGGGGGAAGTGCCGCTAAGGGCGCGG
CTGCAATCGTCAGCTTCTTCAATCCGGGCGCCAAGCAGAATCTCCAGCTGATCA

>793_S69_L001_R1_001.fastq_11_1a_16
CCCCAACAACAGCGCTGGTAGTGGCTCAGCTACTCAGGGTCCCGCAAGCCATCTTGGACATGATCGCTGG
TGCCCACTGGGGAGTCCTAGCGGGCATAGCGTATTTCTCCATGGCGGGCAACTGGGCGAAGGTCCTGGTG
GTGCTGCTGCTGTTTGCCGGCGTCGACGCGGATACCTACACCACCGGGGGAAGTGCCGCTAGGGGCACGG
CTGCAATCGCCAGCTTCTTCAGTCCGGGCGCCAAGCAGAATCTCCAGCTGATCA

>793_S69_L001_R1_001.fastq_12_1a_16
CCCCAACAACAGCGCTGGTAGTGGCTCAGCTACTCAGGGTCCCGCAAGCCATCTTGGACATGATCGCTGG
TGCCCACTGGGGAGTCCTAGCGGGCATAGCGTATTTCTCCATGGCGGGCAACTGGGCGAAGGTCCTGGTG
GTGCTGCTGCTGTTTGCCGGCGTCGACGCGGATACCTACACCACCGGGGGAAGTGCCGCTAGGGGCGCGG
CTGCAATCGCCAGCTTCTTCAATCCGGGCGCCAAGCAGAATCTCCAGCTGATCA

>793_S69_L001_R1_001.fastq_13_1a_15
CCCCAACAACAGCGCTGGTAGTGGCTCAGCTACTCAGGGTCCCGCAAGCCATCTTGGACATGATCGCTGG
TGCCCACTGGGGAGTCCTAGCGGGCATAGCGTATTTCTCCATGGCGGGCAACTGGGCGAAGGTCCTGGTG
GTGCTGCTGCTGTTTGCCGGCGTCGACGCGGATACCTACACCACCGGGGGAAGTGCCGCTAAGGGCGCGG
CTGCAATCGCCAGCTTCTTCAATCCGGGCGCCAAGCAGAACCTCCAGCTGATCA

>793_S69_L001_R1_001.fastq_14_1a_14
CCCCAACAACAGCGCTGGTCGTGGCTCAGCTACTCAGGGTCCCGCAAGCCATCTTGGACATGATCGCTGG
TGCCCACTGGGGAGTCCTAGCGGGCATAGCGTATTTCTCCATGGCGGGCAACTGGGCGAAGGTCTTGGTG
GTGCTGCTGCTGTTTGCCGGCGTCGACGCGGATACCTACACCACCGGGGGAAGTGCCGCTAAGGGCGCGG
CTGCAATCGCCAGCTTCTTCAATCCGGGCGCCAAGCAGAATCTCCAGCTGATCA

>793_S69_L001_R1_001.fastq_15_1a_13
CCCCAACAACAGCGCTGGTAGTGGCTCAGCTACTCAGGGTCCCGCAAGCCATCTTGGACATGATCGCTGG
TGCCCACTGGGGAGTCCTAGCGGGCATAGCGTATTTCTCCATGGCGGGCAACTGGGCGAAGGTCCTGGTG
GTGCTGCTGCTGTTTGCCGGCGTCGACGCGGATACCTACACCACCGGGGGAAGTGCCGCTAGGAGCACGG
CTGCAATCGCCAGCTTCTTCAATCCGGGCGCCAAGCAGAATCTCCAGCTGATCA

>793_S69_L001_R1_001.fastq_16_1a_12
CCCCAACAACAGCGCTGGTAGTGGCTCAGCTACTCAGGGTCCCGCAAGCCATCTTGGACATGATCGCTGG
TGCCCACTGGGGAGTCCTAGCGGGCATAGCGTATTTCTCCATGGCGGGCAACTGGGCGAAGGTCCTGGTG
GTGCTGCTGCTGTTTGCCGGCGTCGACGCGGATACCTACACCACCGGGGGAAGTGCCGCTAGAGGCACGG
CTGCAATCGCCAGCTTCTTCAATCCGGGCGCCAAGCAGAATCTCCAGCTGATCA

>793_S69_L001_R1_001.fastq_17_1a_12
CCCCAACAACAGCGCTGGTAGTGGCTCAGCTACTCAGGGTCCCGCAAGCCATCTTGGACATGATCGCTGG
TGCCCACTGGGGAGTCCTAGCGGGCATAGCGTATTTCTCCATGGCGGGCAACTGGGCGAAGGTCCTGGTG
GTGCTGCTGCTGTTTGCCAGCGTCGACGCGGATACCTACACCACCGGGGGAAGTGCCGCTAGGGGCGCGG
CTGCAATCGCCGGCTTCTTCAATCCGGGCGCCAAGCAGAATCTCCAGCTGATCA

>793_S69_L001_R1_001.fastq_18_1a_11
CCCCAACAACAGCGCTGGTAGTGGCTCAGCTACTCAGGGTCCCGCAAGCCATCTTGGACATGATCGCTGG
TGCCCACTGGGGAGTCCTAGCGGGCATAGCGTATTTCTCCATGGCGGGCAACTGGGCGAAGGTCCTGGTG
GTGCTGCTGCTGTTTGCCGGCGTCGACGCGGATACCTACACCACCGGGGGAAGTGCCGCTAGGGGCGCGG
CTGCAATCGCCAGCCTCCTCAGTCCGGGCGCCAAGCAGAATCTCCAGCTGATCA

>793_S69_L001_R1_001.fastq_19_1a_10
CACCTACGACAGCGCTGGTAGTGGCTCAGCTACTCAGGGTCCCGCAAGCCATCTTGGACATGATCGCTGG
TGCCCACTGGGGAGTCCTAGCGGGCATAGCGTATTTCTCCATGGCGGGCAACTGGGCGAAGGTCCTGGTG
GTGCTGCTGCTGTTTGCCGGCGTCGACGCGGATACCTACACCACCGGGGGAAGTGCCGCTAAGGGCGCGG
CTGCAATCGCCAGCTTCTTCAATCCGGGCGCCAAGCAGAATCTCCAGCTGATCA

>793_S69_L001_R1_001.fastq_20_1a_10
CCCCAACAACAGCGCTGGTAGTGGCTCAGCTACTCAGGGTCCCGCAAGCCATCTTGGACATGATCGCTGG
TGCCCACTGGGGAGTCCTAGCGGGCATAGCGTATTTCTCCATGGCGGGCAACTGGGCGAAGGTCCTGGTG
GTGCTGCTGCTGTTTGCCGGCGTCGACGCGGATACCTACACCACCGGGGGAAGTGCCGCTAGGGGCGCGG
CTGCAATCGCCGGCTTCTTCAGTCCGGGCGCCAAGCAGAATCTCCAGCTGATCA

>793_S69_L001_R1_001.fastq_21_1a_9
CCCCAACAACAGCGCTGGTAGTGGCTCAGCTACTCAGGGTCCCGCAAGCCATCTTGGACATGATCGCTGG
TGCCCACTGGGGAGTCCTAGCGGGCATAGCGTATTTCTCCATGGCGGGCAACTGGGCGAAGGTCCTGGTG
GTGCTGCTGCTGTTTGCCGGCGTCGACGCGGATACCTACACCACCGGGGGAAGTGCCGCTAAGGGTGCGG
CTGCAATCGCCAGCTTCTTCAATCCGGGCGCCAAGCAGAATCTCCAGCTGATCA

>793_S69_L001_R1_001.fastq_22_1a_8
CCCCAACAACAGCGCTGGTAGTGGCTCAGCTACTCAGGGTCCCGCAAGCCATCTTGGACATGATCGCTGG
TGCCCACTGGGGAGTCCTAGCGGGCATAGCGTATTTCTCCATGGCGGGCAACTGGGCGAAGGTCCTGGTG
GTGCTGCTGCTGTTTGCCGGCGTCGATGCGGATACCTACACCACCGGGGGAAGTGCCGCTAAGGGCGCGG
CTGCAATCGCCAGCTTCTTCAATCCGGGCGCCAAGCAGAATCTCCAGCTGATCA

>793_S69_L001_R1_001.fastq_23_1a_8
CCCCAACAACAGCGCTGGTAGTGGCTCAGCTACTCAGGGTCCCGCAAGCCATCTTGGACATGATCGCTGG
TGCCCACTGGGGAGTCCTAGCGGGCATAGCGTATTTTTCCATGGCGGGCAACTGGGCGAAGGTCCTGGTG
GTGCTGCTGCTGTTTGCCGGCGTCGACGCGGATACCTACACCACCGGGGGAAGTGCCGCTAAGGGCGCGG
CTGCAATCGCCAGCTTCTTCAGTCCGGGCGCCAAGCAGAATCTCCAGCTGATCA

>793_S69_L001_R1_001.fastq_24_1a_8
CCCCAACAACAGCGCTGGTAGTGGCTCAGCTACTCAGGGTCCCGCAAGCCATCTTGGACATGATCGCTGG
TGCCCACTGGGGAGTCCTAGCGGGCATAGCGTATTTCTCCATGGCGGGCAACTGGGCGAAGGTCCTGGTG
GTGCTGCTGCTGTTTGCCGGCGTCGACGCGGATACCTACACCACCGGGGGAAGTGCCGCTAAGGGCGCGG
CTGCAATCGCCAGCTTCTTCAATCCGGGCGCCAAGCAGAATCTTCAGCTGATCA

>793_S69_L001_R1_001.fastq_25_1a_8
CCCCAACAACAGCGCTGGTAGTGGCTCAGCTACTCAGGGTCCCGCAAGCCATCTTGGACATGATCGCTGG
AGCCCACTGGGGAGTCCTAGCGGGCATAGCGTATTTCTCCATGGCGGGCAACTGGGCGAAGGTCCTGGTG
GTGCTGCTGCTGTTTGCCGGCGTCGACGCGGATACCTACACCACCGGGGGAAGTGCCGCTAAGGGCGCGG
CTGCAATCGCCAGCTTCTTCAATCCGGGCGCCAAGCAGAATCTCCAGCTGATCA

>793_S69_L001_R1_001.fastq_26_1a_8
CCCCAACAACAGCGCTGGTAGTGGCTCAGCTACTCAGGGTCCCGCAAGCCATCTTGGACATGATCGCTGG
TGCTCACTGGGGAGTCCTAGCGGGCATAGCGTATTTCTCCATGGCGGGCAACTGGGCGAAGGTCCTGGTG
GTGCTGCTGCTGTTTGCCGGCGTCGACGCGGATACCTACACCACCGGGGGAAGTGCCGCTAGGGGCGCGG
CTGCAATCGCCGGCTTCTTCAATCCGGGCGCCAAGCAGAATCTCCAGCTGATCA

>793_S69_L001_R1_001.fastq_27_1a_8
CCCCAACAACAGCGCTGGTAGTGGCTCAGCTACTCAGGGTCCCGCAAGCCGTCTTGGACATGATCGCTGG
TGCCCACTGGGGAGTCCTAGCGGGCATAGCGTATTTCTCCATGGCGGGCAACTGGGCGAAGGTCCTGGTG
GTGCTGCTGCTGTTTGCCGGCGTCGACGCGGATACCTACACCACCGGGGGAAGTGCCGCTAAGGGCGCGG
CTGCAATCGTCAGCTTCTTCAATCCGGGCGCCAAGCAGAATCTCCAGCTGATCA

>793_S69_L001_R1_001.fastq_28_1a_8
CCCCAACAACAGCGCTGGTAGTGGCTCAGCTACTCAGGGTCCCGCAAGCCATCTTGGACATGATCGCTGG
TGCCCATTGGGGAGTCCTAGCGGGCATAGCGTATTTCTCCATGGCGGGCAACTGGGCGAAGGTCCTGGTG
GTGCTGCTGCTGTTTGCCGGCGTCGACGCGGATACCTACACCACCGGGGGAAGTGCCGCTAAGGGCGCGG
CTGCAATCGCCAGCTTCTTCAATCCGGGCGCCAAGCAGAATCTCCAGCTGATCA

>793_S69_L001_R1_001.fastq_29_1a_8
CCCCAACAACAGCGCTGGTAGTGGCTCAGCTACTCAGGGTCCCGCAAGCCATCTTGGACATGATCGCTGG
TGCCCACTGGGGAGTCCTAGCGGGCATAGCGTATTTCTCCATGGCGGGCAACTGGGCGAAGGTCCTGGTG
GTGCTGCTGCTGTTTGCCGGCGTCGACGCGGATACCTACACCACCGGGGGAAGTGCCGCTAGGGGCGCGG
CTGCAATCGCCGGCTTCTTCAATCCGGGCGCCAAGCAGGATCTCCAGCTGATCA

>793_S69_L001_R1_001.fastq_30_1a_7
CCCCAACAACAGCGCTGGTAGTGGCTCAGCTACTCAGGGTCCCGCAAGCCATCTTGGACATGATCGCTGG
TGCCCACTGGGGAGTCCTAGCGGGCATAGCGTATTTCTCCATGGCGGGCAACTGGGCGAAGGTCCTGGTG
GTGCTGCTGCTGTTTGCCGGCGTCGACGCGGATACCTACACCACCGGGGGAAGTGCCGCTAAGGGCGCGG
CTGCAATCGCCAGTTTCTTCAATCCGGGCGCCAAGCAGAATCTCCAGCTGATCA

>793_S69_L001_R1_001.fastq_31_1a_7
CCCCAACAACAGCGCTGGTAGTGGCTCAGCTACTCAGGGTCCCGCAAGCCATCTTGGACATGATCGCTGG
TGCCCACTGGGGAGTCCTAGCGGGCATAGCGTATTTCTCCATGGCGGGCAACTGGGCGAAGGTCCTGGTG
GTGCTGCTGCTGTTTGCCGGCGTCGACGCGGATACCTACACCACCGGGGGAAGTGCTGCTAAGGGCGCGG
CTGCAATCGCCAGCTTCTTCAATCCGGGCGCCAAGCAGAATCTCCAGCTGATCA

>793_S69_L001_R1_001.fastq_32_1a_7
CCCCAACAACAGCGCTGGTAGTGGCTCAGCTACTCAGGGTCCCGCAAGCCATCTTGGACATGATCGCCGG
TGCCCACTGGGGAGTCCTAGCGGGCATAGCGTATTTCTCCATGGCGGGCAACTGGGCGAAGGTCCTGGTG
GTGCTGCTGCTGTTTGCCGGCGTCGACGCGGATACCTACACCACCGGGGGAAGTGCCGCTAAGGGCGCGG
CTGCAATCGCCAGCTTCTTCAATCCGGGCGCCAAGCAGAATCTCCAGCTGATCA

>793_S69_L001_R1_001.fastq_33_1a_7
CCCCAACAACAGCGCTGGTAGTGGCTCAGCTACTCAGGGTCCCGCAAGCCATCTTGGACATGATCGCTGG
TGCCCACTGGGGAGTCCTAGCGGGCATAGCGTATTTCTCCATGGCGGGCAACTGGGCGAAGGTCCTGGTG
GTGCTGCTGCTGTTTGCCGGCGTCGACGCGGATACCTACACCACCGGGGGAAGTGCCGCTAGGGGTGCGG
CTGCAATCGCCAGCTTCCTCAGTCCGGGCGCCAAGCAGAATCTCCAGCTGATCA

>793_S69_L001_R1_001.fastq_34_1a_7
CCCCAACAACAGCGCTGGTAGTGGCTCAGCTACTCAGGGTCCCGCAGGCCATCTTGGACATGATCGCTGG
TGCCCACTGGGGAGTCCTAGCGGGCATAGCGTATTTCTCCATGGCGGGCAACTGGGCGAAGGTCCTGGTG
GTGCTGCTGCTGTTTGCCGGCGTCGACGCGGATACCTACACCACCGGGGGAAGTGCCGCTAAGGGCGCGG
CTGCAATCGCCAGCTTCTTCAATCCGGGCGCCAAGCAGAATCTCCAGCTGATCA

>793_S69_L001_R1_001.fastq_35_1a_7
CCCCAACAACAGCGCTGGTAGTGGCTCAGCTACTCAGGGTCCCGCAAGCCATCTTGGACATGATCGCTGG
TGCCCACTGGGGAGTCCTAGCGGGCATAGCGTATTTCTCCATGGCGGGCAACTGGGCGAAGGTCCTGGTG
GTGCTGCTGCTTTTTGCCGGCGTCGACGCGGATACCTACACCACCGGGGGAAGTGCCGCTAAGGGCGCGG
CTGCAATCGTCAGCTTCTTCAATCCGGGCGCCAAGCAGAATCTCCAGCTGATCA

>793_S69_L001_R1_001.fastq_36_1a_7
CCCCAACAACAGCGCTGGTAGTGGCTCAGCTACTCAGGGTCCCGCAAGCCATCTTGGACATGATCGCTGG
TGCCCACTGGGGAGTCCTAGCGGGCATAGCGTATTTCTCCATGGCGGGCAACTGGGCGAAGGTCCTGGTG
GTGCTGCTGCTGTTTGCCGGCGTCGACGCGGGTACCTACACCACCGGGGGAAGTGCCGCTAGGGGCACGG
CTGCAATCGCCAGCTTCTTCAATCCGGGCGCCAAGCAGAATCTCCAGCTGATCA

>793_S69_L001_R1_001.fastq_37_1a_7
CCCCAACAACAGCGCTGGTAGTGGCTCAGCTACTCAGGGTCCCGCAAGCCATCTTGGACATGATCGCTGG
TGCCCACTGGGGAGTCCTAGCGGGCATAGCGTATTTCTCCATGGCGGGCAACTGGGCGAAGGTCCTGGTG
GTGCTGCTGCTGTTTGCCGGCGTCGACGCGGATACCTACACCACCGGGGGAAGTGCCGCTAAGGGCGCGG
CTGCAATCGCCAGCTTCTTCAATCCGGGCGCTAAGCAGAATCTCCAGCTGATCA

>793_S69_L001_R1_001.fastq_38_1a_7
CCCCAACAACAGCGCTGGTAGTGGCTCAGCTACTCAGGGTCCCGCAAGCCATCTTGGACATGATCGCTGG
TGCCCACTGGGGAGTCCTAGCGGGCATAGCGTATTTCTCCATGGCGGGCAACTGGGCGAAGGTCCTGGTG
GTGCTGCTGCTGTTTGCCGGCGTCGACGCGGATACCTACACCACCGGGGGAAGTGCCGCTAGGGGCGCGG
CTGCAATTGCCGGCTTCTTCAATCCGGGCGCCAAGCAGAATCTCCAGCTGATCA

>793_S69_L001_R1_001.fastq_39_1a_7
CCCCAACAACAGCGCTGGTAGTGGCTCAGCTACTCAGGGTCCCGCAAGCCATCGTGGACATGATCGCTGG
TGCCCACTGGGGAGTCCTAGCGGGCATAGCGTATTTCTCCATGGCGGGCAACTGGGCGAAGGTCCTGGTG
GTGCTGCTGCTGTTTGCCGGCGTCGACGCGGATACCTACACCACCGGGGGAAGTGCCGCTAAGGGCGCGG
CTGCAATCGCCAGCTTCTTCAATCCGGGCGCCAAGCAGAATCTCCAGCTGATCA

>793_S69_L001_R1_001.fastq_40_1a_7
CCCCAACAACAGCGCTGGTAGTGGCTCAGCTACTCAGGGTCCCGCAAGCCATCTTGGACATGATCGCTGG
TGCCCACTGGGGAGTCCTAGCGGGCATAGCGTATTTCTCCATGGCGGGCAACTGGGCGAAGGTCCTGGTG
GTGCTGCTGCTGTTTGCCGGCGTCGACGCGGATACCTACACCACTGGGGGAAGTGCCGCTAAGGGCGCGG
CTGCAATCGCCAGCTTCTTCAATCCGGGCGCCAAGCAGAATCTCCAGCTGATCA

>793_S69_L001_R1_001.fastq_41_1a_6
CCCCAACAACAGCGCTGGTAGTGGCTCAGCTACTCAGGGTCCCGCAAGCCATCTTGGACATGATCGCTGG
TGCCCACTGGGGAGTCCTAGCGGGCATAGCGTATTTCTCCATGGCAGGCAACTGGGCGAAGGTCCTGGTG
GTGCTGCTGCTGTTTGCCGGCGTCGACGCGGATACCTACACCACCGGGGGAAGTGCCGCTAAGGGCGCGG
CTGCAATCGCCAGCTTCTTCAATCCGGGCGCCAAGCAGAATCTCCAGCTGATCA

>793_S69_L001_R1_001.fastq_42_1a_6
CCCCAACAACAGCGCTGGTAGTGGCTCAGCTACTCAGGGTCCCGCAAGCCATCTTGGACATGATCGCTGG
TGCCCACTGGGGAGTCCTAGCGGGCATAGCGTATTTCTCCATGGCGGGCAACTGGGCGAAGGTCCTGGTG
GTGCTGCTGCTGTTTGCCGGCGTCGACGCGGATACCTATACCACCGGGGGAAGTGCCGCTAAGGGCGCGG
CTGCAATCGCCAGCTTCTTCAATCCGGGCGCCAAGCAGAATCTCCAGCTGATCA

>793_S69_L001_R1_001.fastq_43_1a_6
CCCCAACAACAGCGCTGGTAGTGGCTCAGCTACTCAGGGTCCCGCAAGCCATCTTGGACATGATCGCTGG
TGCCCACTGGGGAGTCCTAGCGGGCATAGCGTATTTCTCCATGGCGGGCAACTGGGCGAAGGTCCTGGTG
GTGCTGCTGCTGTTTGCCGGCGTCGACGCGGATACCTACACCACCGGGGGAAGTGCCGCTAAGGGCGCGG
CTGCAATCGCCAGCTTCCTCAGTCCGGGCGCCAAGCAGAATCTCCAGCTGATCA

>793_S69_L001_R1_001.fastq_44_1a_6
CCCCAACAACAGCGCTGGTAGTGGCTCAGCTACTCAGGGTCCCGCAAGCCATCTTGGACATGATCGCTGG
TGCCCACTGGGGAGTCCTAGCGGGCATAGCGTATTTCTCCATGGCGGGCAACTGGGCGAAGGTCCTGGTG
GTGCTGCTGCTGTTTGCCGGCGTCGACGCGGATACCTACACCACCGGGGGAAGCGCCGCTAAGGGCGCGG
CTGCAATCGCCAGCTTCTTCAATCCGGGCGCCAAGCAGAATCTCCAGCTGATCA

>793_S69_L001_R1_001.fastq_45_1a_6
CCCCAACAACAGCGCTGGTAGTGGCTCAGCTACTCAGGGTCCCGCAAGCCATCCTGGACATGATCGCTGG
TGCCCACTGGGGAGTCCTAGCGGGCATAGCGTATTTCTCCATGGCGGGCAACTGGGCGAAGGTCCTGGTC
GTGCTGCTGCTGTTTGCCGGCGTCGACGCGGATACCTACACCACCGGGGGAAGTGCCGCTAAGGGCGCGG
CTGCAATCGCCAGCTTCTTCAATCCGGGCGCCAAGCAGAATCTCCAGCTGATCA

>793_S69_L001_R1_001.fastq_46_1a_6
CCCCAACAACAGCGCTGGTAGTGGCTCAGCTGCTCAGGGTCCCGCAAGCCATCTTGGACATGATCGCTGG
TGCCCACTGGGGAGTCCTAGCGGGCATAGCGTATTTCTCCATGGCGGGCAACTGGGCGAAGGTCCTGGTG
GTGCTGCTGCTGTTTGCCGGCGTCGACGCGGATACCTACACCACCGGGGGAAGTGCCGCTAAGGGCGCGG
CTGCAATCGCCAGCTTCTTCAATCCGGGCGCCAAGCAGAATCTCCAGCTGATCA

>793_S69_L001_R1_001.fastq_47_1a_6
CCCCAACAACAGCGCTGGTAGTGGCTCAGCTACTCAGGGTCCCGCAAGCCATCTTGGACATGATCGCTGG
TGCCCACTGGGGAGTCCTAGCGGGCATAGCGTATTTCTCCATGGCGGGCAACTGGGCGAAGGTCCTGGTG
GTGCTGCTGCTGTTTGCCGGCGTCGACGCGGATACCTACACCACCGGGGGAAGTGCCGCTAGGGGCACGG
CTGCAATCGTCAGCTTCTTCAATCCGGGCGCCAAGCAGAATCTCCAGCTGATCA

>793_S69_L001_R1_001.fastq_48_1a_6
CCCCAACAACAGCGCTGGTAGTGGCTCAGCTACTCAGGGTCCCGCAAGCCATCTTGGACATGATCGCTGG
TGCCCACTGGGGAGTCCTAGCAGGCATAGCGTATTTCTCCATGGCGGGCAACTGGGCGAAAGTCCTGGTG
GTGCTGCTGCTGTTTGCCGGCGTCGACGCGGATACCTACACCACCGGGGGAAGTGCCGCTAGGGGCGCGG
CTGCAATCGCCAGCTTCCTCAGTCCGGGCGCCAAGCAGAATCTCCAGCTGATCA

>793_S69_L001_R1_001.fastq_49_1a_6
CCCCAACAACAGCGCTGGTAGTGGCTCAGCTACTCAGGGTCCCGCAAGCCATCTTGGACATGATCGCTGG
TGCCCACTGGGGAGTCTTAGCGGGCATAGCGTATTTCTCCATGGCGGGCAACTGGGCGAAGGTCCTGGTG
GTGCTGCTGCTGTTTGCCGGCGTCGACGCGGATACCTACACCACCGGGGGAAGTGCCGCTAAGGGCGCGG
CTGCAATCGCCAGCTTCTTCAATCCGGGCGCCAAGCAGAATCTCCAGCTGATCA

>793_S69_L001_R1_001.fastq_50_1a_6
CCCCAACAACAGCGCTGGTAGTGGCTCAGCTACTCAGGGTCCCGCAAGCCATCTTGGACATGATCGCTGG
TGCCCACTGGGGAGTCCTAGCGGGCATAGCGTATTTCTCCATGGCGGGCAACTGGGCGAAGGTCCTGGTG
GTGCTGCTGCTGTTTGCCGGCGTCGACGCGGATACCTACACCACCGGGGGAAGTGCCGCTAAGGGCGCGG
CTGCAATCGCCAGCTTCTTCAATCCGGGCGCCAAGCAGAATCTCCAGCTGGTCA

>793_S69_L001_R1_001.fastq_51_1a_6
CCCCAACAACAGCGCTGGTAGTGGCTCAGCTACTCAGGGTCCCGCAAGCCATCTTGGACATGATCGCTGG
TGCCCACTGGGGAGTCCTAGCGGGCATAGCGTATTTCTCCATGGCGGGCAACTGGGCGAAGGTCCTGGTG
GTGCTGCTGCTGTTTGCCGGCGTCGACGCGGATACCTACACCACCGGGGGAAGTGCCGCTAAGGGCGCGG
CTGCAATCGCCAGCTTCTTCAGTCCGGGCGCCAAGCAGAATCTCCAGCTGATCA

>793_S69_L001_R1_001.fastq_52_1a_6
CCCCAACAACAGCGCTGGTAGTGGCTCAGCTACTCAGGGTCCCGCAAGCCATCTTGGACATGATCGCTGG
TGCCCACTGGGGAGTCCTAGCGGGCATAGCGTATTTCTCCATGGCGGGCAACTGGGCGAAGGTCCTGGTG
GTGCTGCTGCTGTTTGCCGGCGTCGACGCGGATACCTGCACCACCGGGGGAAGTGCCGCTAAGGGCGCGG
CTGCAATCGCCAGCTTCTTCAATCCGGGCGCCAAGCAGAATCTCCAGCTGATCA

>793_S69_L001_R1_001.fastq_53_1a_6
CCCCAACAACAGCGCTGGTAGTGGCTCAGCTACTCAGGGTCCCGCAAGCCATCTTGGACATGATCGCTGG
TGCCCACTGGGGAGTCCTAGCGGGCATAGCGTATTTCTCCATGGCGGGCAACTGGGCGAAGGTCCTGGTG
GTGCTGCTGCTGTTTGCCGGCGTCGACGCGGGTACCTACACCACCGGGGGAAGTGCCGCTAGGGGCGCGG
CTGCAATCGCCAGCTTCCTCAGTCCGGGCGCCAAGCAGAATCTCCAGCTGATCA

>793_S69_L001_R1_001.fastq_54_1a_6
CCCCAACAACAGCGCTGGTAGTGGCTCAGCTACTCAGGGTCCCGCAAGCCATCTTGGACATGATCGCTGG
TGCCCACTGGGGAGTCCTAGCGGGCATAGCATATTTCTCCATGGCGGGCAACTGGGCGAAGGTCCTGGTG
GTGCTGCTGCTGTTTGCCGGCGTCGACGCGGATACCTACACCACCGGGGGAAGTGCCGCTAAGGGCGCGG
CTGCAATCGCCAGCTTCTTCAATCCGGGCGCCAAGCAGAATCTCCAGCTGATCA

>793_S69_L001_R1_001.fastq_55_1a_6
CCCCAACAACAGCGCTGGTAGTGGCTCAGCTACTCAGGGTCCCGCAAGCCACCTTGGACATGATCGCTGG
TGCCCACTGGGGAGTCCTAGCGGGCATAGCGTATTTCTCCATGGCGGGCAACTGGGCGAAGGTCCTGGTG
GTGCTGCTGCTGTTTGCCGGCGTCGACGCGGATACCTACACCACCGGGGGAAGTGCCGCTAAGGGCGCGG
CTGCAATCGCCAGCTTCTTCAATCCGGGCGCCAAGCAGAATCTCCAGCTGATCA

>793_S69_L001_R1_001.fastq_56_1a_5
CCCCAACAACAGCGCTGGTAGTGGCTCAGCTACTCAGGGTCCCGCAAGCCATCTTGGACATGATCGCTGG
TGCCCACTGGGGAGTCCTAGCGGGCATAGCGTATTTCTCCATGGCGGGCAACTGGGCGAAGGTCCTGGTG
GTGCTGCTGCTGTTTGCCGGCGTCGACGCGGATACCTACACCACCGGGGGAAGTGCCGCTAGGGGCGCGG
CTGCAATCGTCAGCTTCCTCAGTCCGGGCGCCAAGCAGAATCTCCAGCTGATCA

>793_S69_L001_R1_001.fastq_57_1a_5
CACCTACGACAGCCCTGGTAGTGGCTCAGCTACTCAGGGTCCCGCAAGCCATCTTGGACATGATCGCTGG
TGCCCACTGGGGAGTCCTAGCGGGCATAGCGTATTTCTCCATGGCGGGCAACTGGGCGAAGGTCCTGGTG
GTGCTGCTGCTGTTTGCCGGCGTCGACGCGGATACCTACACCACCGGGGGAAGTGCCGCTAAGGGCGCGG
CTGCAATCGCCAGCTTCTTCAATCCGGGCGCCAAGCAGAATCTCCAGCTGATCA

>793_S69_L001_R1_001.fastq_58_1a_5
CCCCAACAACAGCGCTGGTAGTGGCTCAGCTACTCAGGGTCCCGCAAGCCATCTTGGACATGATCGCTGG
CGCCCACTGGGGAGTCCTAGCGGGCATAGCGTATTTCTCCATGGCGGGCAACTGGGCGAAGGTCCTGGTG
GTGCTGCTGCTGTTTGCCGGCGTCGACGCGGATACCTACACCACCGGGGGAAGTGCCGCTAAGGGCGCGG
CTGCAATCGCCAGCTTCTTCAATCCGGGCGCCAAGCAGAATCTCCAGCTGATCA

>793_S69_L001_R1_001.fastq_59_1a_5
CCCCAACAACAGCGCTGGTAGTGGCTCAGCTACTCAGAGTCCCGCAAGCCATCTTGGACATGATCGCTGG
TGCCCACTGGGGAGTCCTAGCGGGCATAGCGTATTTCTCCATGGCGGGCAACTGGGCGAAGGTCCTGGTG
GTGCTGCTGCTGTTTGCCGGCGTCGACGCGGATACCTACACCACCGGGGGAAGTGCCGCTAAGGGCGCGG
CTGCAATCGCCAGCTTCTTCAATCCGGGCGCCAAGCAGAATCTCCAGCTGATCA

>793_S69_L001_R1_001.fastq_60_1a_5
CCCCAACAACAGCGCTGGTAGTGGCTCAGCTACTCAGGGTCCCGCAAGCCATCTTGGACATGATCGCTGG
TGCCCACTGGGGAGTCCTAGCGGGCATAGCGTATTTCTCCATGGCGGGCAACTGGGCGAAGGTCCTGGTG
GTGCTGCTGCTGTTTGCCGGCGTCGACGCGGATACCTACACCACCGGGGGAAGTGCCGCTAAGGGCACGG
CTGCAATCGCCAGCTTCTTCAATCCGGGCGCCAAGCAGAATCTCCAGCTGATCA

>793_S69_L001_R1_001.fastq_61_1a_5
CCCCAACAACAGCGCTGGTAGTGGCTCAGCTACTCAGGGTCCCGCAAGCCATCTTGGACATGATCGCTGG
TGCCCACTGGGGAGTCCTAGCGGGCATAGCGTATTTCTCCATGGCGGGCAACTGGGCGAAGGTCCTGGTG
GTGCTGCTACTGTTTGCCGGCGTCGACGCGGATACCTACACCACCGGGGGAAGTGCCGCTAGGGGCGCGG
CTGCAATCGCCAGCTTCCTCAGTCCGGGCGCCAAGCAGAATCTCCAGCTGATCA

>793_S69_L001_R1_001.fastq_62_1a_5
CCCCAACAACAGCGCTGGTAGTGGCTCAGCTACTCAGGGTCCCGCAAGCCATCTTGGACATGATCGCTGG
TGCCCACTGGGGAGTCCTAGCGGGCATAGCGTATTTCTCCATGGCGGGCAACTGGGCGAAGGTCCTGGTG
GTGCTGCTGCTGTTTGCCGGCGTCGACGCGGGTACCTACACCACCGGGGGAAGTGCCGCTAAGGGCGCGG
CTGCAATCGCCAGCTTCTTCAATCCGGGCGCCAAGCAGAATCTCCAGCTGATCA

>793_S69_L001_R1_001.fastq_63_1a_5
CCCCAACAACAGCGCTGGTAGTGGCTCAGCTACTCAGGGTCCCGCAAGCCATCTTGGACATGATCGCTGG
TGCCCACTGGGGAGTCCTAGCGGGCATAGCGTATTTCTCCATGGCGGGCAACTGGGCGAAGGTCCTGGTG
GTGCTGCTGCTGTTTGCCGGCGTCGATGCGGATACCTACACCACCGGGGGAAGTGCCGCTAGGGGCGCGG
CTGCTATCGCCGGCTTCTTCAATCCGGGCGCCAAGCAGAATCTCCAGCTGATCA

>793_S69_L001_R1_001.fastq_64_1a_5
CCCCAACAACAGCGCTGGTAATGGCTCAGCTACTCAGGGTCCCGCAAGCCATCTTGGACATGATCGCTGG
TGCCCACTGGGGAGTCCTAGCGGGCATAGCGTATTTCTCCATGGCGGGCAACTGGGCGAAGGTCCTGGTG
GTGCTGCTGCTGTTTGCCGGCGTCGACGCGGATACCTACACCACCGGGGGAAGTGCCGCTAAGGGCGCGG
CTGCAATCGCCAGCTTCTTCAATCCGGGCGCCAAGCAGAATCTCCAGCTGATCA

>793_S69_L001_R1_001.fastq_65_1a_5
CCCCAACAACAGCGCTGGTAGTGGCTCAGCTACTCAGGGTCCCGCAAGCCATCTTGGACATGATCGCTGG
TGCCCACTGGGGAGTCCTAGCGGGCATAGCGTATTTCTCCATGGCGGGCAACTGGGCGAAGGTTCTGGTG
GTGCTGCTGCTGTTTGCCGGCGTCGACGCGGATACCTACACCACCGGGGGAAGTGCCGCTAAGGGCGCGG
CTGCAATCGCCAGCTTCTTCAATCCGGGCGCCAAGCAGAATCTCCAGCTGATCA

>793_S69_L001_R1_001.fastq_66_1a_5
CCCCAACAACAGCGCTGGTAGTGGCTCAGCTACTCAGGGTCCCGCAAGCCATCTTGGACATGATCGCTGG
TGCCCACTGGGGAGTCCTAGCGGGCATAGCGTATTTCTCCATGGCGGGCAACTGGGCGAAGGTCCTGGTG
GTGCTGCTGCTGTTTGCCGGCGTCGACGCGGATACCTACACCACCGGGGGAAGTGCCGCTAAGGGCGCGG
CTGCAATCGCCAGCTTCTTCAATCCGGGTGCCAAGCAGAATCTCCAGCTGATCA

>793_S69_L001_R1_001.fastq_67_1a_5
CCCCAACAACAGCGCTGGTAGTGGCTCAGCTACTCAGGGTCCCGCAAGCCATCTTGGACATGATCGCTGG
TGCCCACTGGGGAGTCCTAGCGGGTATAGCGTATTTCTCCATGGCGGGCAACTGGGCGAAGGTCCTGGTG
GTGCTGCTGCTGTTTGCCGGCGTCGACGCGGATACCTACACCACCGGGGGAAGTGCCGCTAAGGGCGCGG
CTGCAATCGCCAGCTTCTTCAATCCGGGCGCCAAGCAGAATCTCCAGCTGATCA

>793_S69_L001_R1_001.fastq_68_1a_5
CCCCAACAACAGCGCTGGTAGTGGCTCAGCTACTCAGGGTCCCGCAAGCCATCTTGGACATGATCGCTGG
TGCCCACTGGGGGGTCCTAGCGGGCATAGCGTATTTCTCCATGGCGGGCAACTGGGCGAAGGTCCTGGTG
GTGCTGCTGCTGTTTGCCGGCGTCGACGCGGATACCTACACCACCGGGGGAAGTGCCGCTAAGGGCGCGG
CTGCAATCGCCAGCTTCTTCAATCCGGGCGCCAAGCAGAATCTCCAGCTGATCA

>793_S69_L001_R1_001.fastq_69_1a_5
CCCCAACAACAGCGCTGGTAGTGGCTCAGCTACTCAGGGTCCCGCAAGCCATCTTGGACATGATCGCTGG
TGCCCACTGGGGAGTCCTAGCGGGCATAGCGTATTTCTCCATGGCGGGCAACTGGGCGAAGGCCCTGGTG
GTGCTGCTGCTGTTTGCCGGCGTCGACGCGGATACCTACACCACCGGGGGAAGTGCCGCTAAGGGCGCGG
CTGCAATCGCCAGCTTCTTCAATCCGGGCGCCAAGCAGAATCTCCAGCTGATCA

>793_S69_L001_R1_001.fastq_70_1a_5
CCCCAACAACAGCGCTGGTAGTGGCTCAGCTACTCAGGGTCCCGCAAGCCATCTTGGACATGATCGCCGG
TGCCCACTGGGGAGTCCTAGCGGGCATAGCGTATTTCTCCATGGCGGGCAACTGGGCGAAGGTCCTGGTG
GTGCTGCTGCTGTTTGCCGGCGTCGACGCGGATACCTACACCACCGGGGGAAGTGCCGCTAGGGGCGCGG
CTGCAATCGCCGGCTTCTTCAATCCGGGCGCCAAGCAGAATCTCCAGCTGATCA

>793_S69_L001_R1_001.fastq_71_1a_5
CCCCAACAACAGCGCTGGTAGTGGCTCAGCTACTCAGGGTCCCGCAAGCCATCTTGGATATGATCGCTGG
TGCCCACTGGGGAGTCCTAGCGGGCATAGCGTATTTCTCCATGGCGGGCAACTGGGCGAAGGTCCTGGTG
GTGCTGCTGCTGTTTGCCGGCGTCGACGCGGATACCTACACCACCGGGGGAAGTGCCGCTAGGGGCGCGG
CTGCAATCGCCAGCTTCCTCAGTCCGGGCGCCAAGCAGAATCTCCAGCTGATCA

>793_S69_L001_R1_001.fastq_72_1a_5
CCCCAACAACAGCGCTGGTAGTGGCTCAGCTACTCAGGGTCCCGCAAGCCATCTTGGACATGATCGCTGG
TGCCCACTGGGGAGTCCTAGCGGGCATAGCGTATTTCTCCATGGCGGGCAACTGGGCGAAGGTCCTGGTG
GTGCTGCTGCTGTTTGCCGGCGTCGACGCGGATACCTACACCACCGGGGGAAGTGCCGCTAAGGGCGCTG
CTGCAATCGCCAGCTTCTTCAATCCGGGCGCCAAGCAGAATCTCCAGCTGATTA

>793_S69_L001_R1_001.fastq_73_1a_5
CCCCAACAACAGCGCTGGTAGTGGCTCAGCTACTCAGGGTCCCGCAAGCCATCTTGGACATGATCGCTGG
TGCCCACTGGGGAGTCCTAGCGGGCATAGCGTATTTCTCCATGGCGGGCAACTGGGCGAAGGTCCTGGTG
GTGCTGCTGCTGTTTGCCGGCGTCGACGCGGATACCTACACCACCGGGGGAAGCGCCGCTAAGGGTGCGG
CTGCAATCGCCAGCTTCTTCAATCCGGGCGCCAAGCAGAATCTCCAGCTGATCA

>793_S69_L001_R1_001.fastq_74_1a_5
CCCCAACAACAGCGCTGGTAGTGGCTCAGCTACTCAGGGTCCCGCAAGCCATCTTGGACATGATCGCTGG
TGCCCACTGGGGAGTCCTAGCGGGCGTAGCGTATTTCTCCATGGCGGGCAACTGGGCGAAGGTCCTGGTG
GTGCTGCTGCTGTTTGCCGGCGTCGACGCGGATACCTACACCACCGGGGGAAGTGCCGCTAAGGGCGCGG
CTGCAATCGCCAGCTTCTTCAATCCGGGCGCCAAGCAGAATCTCCAGCTGATCA

>793_S69_L001_R1_001.fastq_75_1a_5
CACCAACAACAGCGCTGGTAGTGGCTCAGCTACTCAGGGTCCCGCAAGCCATCTTGGACATGATCGCTGG
TGCCCACTGGGGAGTCCTAGCGGGCATAGCGTATTTCTCCATGGCGGGCAACTGGGCGAAGGTCCTGGTG
GTGCTGCTGCTGTTTGCCGGCGTCGACGCGGATACCTACACCACCGGGGGAAGTGCCGCTAAGGGCGCGG
CTGCAATCGCCAGCTTCTTCAATCCGGGCGCCAAGCAGAATCTCCAGCTGATCA

>793_S69_L001_R1_001.fastq_76_1a_5
CCCCAACAACAGCGCTGGTAGTGGCTCAGCTACTCAGGGTCCCGCAAGCCATCTTGGACATGATCGCTGG
TGCCCACTGGGGAGTCCTAGCGGGCATAGCGTATTTCTCCATGGCGGGCAACTGGGCGAAGGTCCTGGTG
GTGCTGCTGCTGTTTGCCGGCGTCGACGCGGATACCTACACCACCGGGGGAAGTGTCGCTAAGGGCGCGG
CTGCAATCGCCAGCTTCTTCAATCCGGGCGCCAAGCAGAATCTCCAGCTGATCA

>793_S69_L001_R1_001.fastq_77_1a_5
CCCCAACAACAGCGCTGGTAGTGGCTCAGCTACTCAGGGTCCCGCAAGCCATCTTGGACATGATCGCTGG
TGCCCACTGGGGAGTCCTAGCGGGCATAGCGTATTTCTCCATGGCGGGCAACTGGGCGAAGGTCCTGGTG
GTGCTGCTGCTGTTTGCCGGCGCCGACGCGGATACCTACACCACCGGGGGAAGTGCCGCTAAGGGCGCGG
CTGCAATCGCCAGCTTCTTCAATCCGGGCGCCAAGCAGAATCTCCAGCTGATCA
