# Supplementary material for: HCV transmission in high-risk communities in Bulgaria
Source: PLoS One. 2019 Mar 5;14(3):e0212350. doi: 10.1371/journal.pone.0212350 (PMC6400337; doi:10.1371/journal.pone.0212350)
Supplement: S1 File — (ZIP) [file pone.0212350.s002.zip › 793_S69_L001_R1_001.fastq_1b_freq5.fas]

>793_S69_L001_R1_001.fastq_1_1b_1712
CACCTACGACAGCCCTGGTAGTGTCGCAGTTACTCCGGATCCCACAAGCTGTCGTGGATATGGTGGTGGGGGCCCACTGGGGAGTCCTGGCGGGCCTTGCCTACTATTCCATGGTGGGGAACTGGGCTAAGGTTTTGATTGTGATGCTACTCTTTGCCGGAGTTGACGGGACCACCCGCACAGTAGGGGGAGCGATGAGTCACCAGACCTCAAGTCTCACGACCCTCTTTTCACGTGGGGCGGCTCAAAAGATCCAACTTGTAA
>793_S69_L001_R1_001.fastq_2_1b_294
CACCTACGACAGCCCTGGTAGTGTCGCAGTTACTCCGGATCCCACAAGCTGTCGTGGATATGGTGGTGGGGGCCCACTGGGGAGTCCTGGCGGGCCTTGCCTACTATTCCATGGTGGGGAACTGGGCTAAGGTTTTGATTGTGATGCTACTCTTTGCCGGAGTTGACGGGACCACCCGCACAGTAGGGGGAGCGGTGAGTCGCCAGACCTCAAGTCTCACGACCCTCTTTTCACGTGGGGCGGCTCAAAAGATCCAACTTGTAA
>793_S69_L001_R1_001.fastq_3_1b_273
CACCTACGACAGCCCTGGTAGTGTCGCAGTTACTCCGGATCCCACAAGCTGTCGTGGATATGGTGGTGGGGGCCCACTGGGGAGTCCTGGCGGGCCTTGCCTACTATTCCATGGTGGGGAACTGGGCTAAGGTCTTGATTGTGATGCTACTCTTTGCCGGAGTTGACGGGACCACCCGCACAGTAGGGGGAGCGATGGGTCGCCAGACCTCAAGTCTCACGACCCTCTTTTCACCTGGGGCGGCTCAGAACATCCAACTTGTAA
>793_S69_L001_R1_001.fastq_4_1b_226
CACCTACGACAGCCCTGGTAGTGTCGCAGTTACTCCGGATCCCACAAGCTGTCGTGGATATGGTGGTGGGGGCCCACTGGGGAGTCCTGGCGGGCCTTGCCTACTATTCCATGGTGGGGAACTGGGCTAAGGTTTTGATTGTGATGCTACTCTTTGCCGGAGTTGACGGGACCACCCGCACAGTAGGGGGAGTGATGAGTCGCCAGACCTCAAGTCTCACGACCCTCTTTTCACGTGGGGCGGCTCAAAAGATCCAACTTGTAA
>793_S69_L001_R1_001.fastq_5_1b_207
CACCTACGACAGCCCTGGTAGTGTCGCAGTTACTCCGGATCCCACAAGCTGTCGTGGATATGGTGGTGGGGGCCCACTGGGGAGTCCTGGCGGGCCTTGCCTACTATTCCATGGTGGGGAACTGGGCTAAGGTTTTGATTGTGATGCTACTCTTTGCCGGAGTTGACGGGACCACCCGCACAGTAGGGGGAGCGATGGGTCACCAGACCTCAAGTCTCACGACCCTCTTTTCACGTGGGGCGGCTCAAAAGATCCAACTTGTAA
>793_S69_L001_R1_001.fastq_6_1b_150
CACCTACGACAGCCCTGGTAGTGTCGCAGTTACTCCGGATCCCACAAGCTGTCGTGGATATGGTGGTGGGGGCCCACTGGGGAGTCCTGGCGGGCCTTGCCTACTATTCCATGGTGGGGAACTGGGCTAAGGTCTTGATTGTGATGCTACTCTTTGCCGGAGTTGACGGGACCACCCGCACAGTAGGGGGAGCGGTGAGTCGCCAGACCTCAAGTCTCACGACCCTCTTTTCACCTGGGGCGGCTCAGAACATCCAACTTGTAA
>793_S69_L001_R1_001.fastq_7_1b_103
CACCTACGACAGCCCTGGTAGTGTCGCAGTTACTCCGGATCCCACAAGCTGTCGTGGATATGGTGGTGGGGGCCCACTGGGGAGTCCTGGCGGGCCTTGCCTACTATTCCATGGTGGGGAACTGGGCTAAGGTTTTGATTGTGATGCTACTCTTTGCCGGAGTTGACGGGACCACCAACACAATAGGGGGAATGACGGGTCGCCAGACCTTCAGTTTCACGACCCTCTTTTCATCTGGGGCGTCTCAGAGGATCCAACTTGTAA
>793_S69_L001_R1_001.fastq_8_1b_92
CGCCTACGACAGCCCTGGTAGTGTCGCAGTTACTCCGGATCCCACAAGCTGTCGTGGATATGGTGGTGGGGGCCCACTGGGGAGTCCTGGCGGGCCTTGCCTACTATTCCATGGTGGGGAACTGGGCTAAGGTTTTGATTGTGATGCTACTCTTTGCCGGAGTTGACGGGACCACCCGCACAGTAGGGGGAGCGATGAGTCACCAGACCTCAAGTCTCACGACCCTCTTTTCACGTGGGGCGGCTCAAAAGATCCAACTTGTAA
>793_S69_L001_R1_001.fastq_9_1b_85
CACCTACGACAGCCCTGGTAGTGTCGCAGTTACTCCGGATCCCACAAGCTGTCGTGGATATGGTGGTGGGGGCCCACTGGGGAGTCCTGGCGGGCCTTGCCTACTATTCCATGGTGGGGAACTGGGCTAAGGTTTTGATTGTGATGCTACTCTTTGCCGGAGTTGACGGGACCACCAACACAATAGGGGGAACGACGGGTCGCCAGACCTTCAGTTTCACGACCCTCTTTTCAACTGGGGCGGCTCAGAGGATCCAACTTGTAA
>793_S69_L001_R1_001.fastq_10_1b_70
CACCTACGACAGCCCTGGTAGTGTCGCAGTTACTCCGGATCCCACAAGCTGTCGTGGATATGGTGGTGGGGGCCCACTGGGGAGTCCTGGCGGGCCTTGCCTACTATTCCATGGTGGGGAACTGGGCTAAGGTTTTGATTGTGATGCTACTCTTTGCCGGAGTTGACGGGACCACCAACACAATAGGGGGAACGACGAGTCGCCAGACCTTAGGTTTCACGACCCTCTTTTCATCTGGGGCGGCTCAGAAGATCCAACTTGTAA
>793_S69_L001_R1_001.fastq_11_1b_44
CACCTACGACAGCCCTGGTAGTGTCGCAGTTACTCCGGATCCCACAAGCTGTCGTGGATATGGTGGTGGGGGCCCACTGGGGAGTCCTGGCGGGCCTTGCCTACTATTCCATGGTGGGGAACTGGGCTAAGGTCTTGATTGTGATGCTACTCTTTGCCGGAGTTGACGGGACCACCCGCACAGTAGGGGGAGCGATGAGTCACCAGACCTCAAGTCTCACGACCCTCTTTTCACGTGGGGCGGCTCAAAAGATCCAACTTGTAA
>793_S69_L001_R1_001.fastq_12_1b_44
CACCTACGACAGCCCTGGTAGTGTCGCAGTTACTCCGGATCCCACAAGCTGTCGTGGATATGGTGGTGGGGGCCCACTGGGGAGTCCTGGCGGGCCTTGCCTACTATTCCATGGTGGGGAACTGGGCTAAGGTTTTGATTGTGATGCTACTCTTTGCCGGAGTTGACGGGACCACCCGCACAGTAGGGGGAGCGATGAGTCACCAGACCTCAAGTCTCACCACCCTCTTTTCACGTGGGGCGGCTCAAAAGATCCAACTTGTAA
>793_S69_L001_R1_001.fastq_13_1b_42
CACCTACGACAGCCCTGGTAGTGTCGCAGTTACTCCGGATCCCACAAGCTGTCGTGGATATGGTGGTGGGGGCCCACTGGGGAGTCCTGGCGGGCCTTGCCTACTATTCCATGGTGGGGAACTGGGCTAAGGTTTTGATTGTGATGCTACTCTTTGCCGGAGTTGACGGGACCACCAACACAATAGGGGGAACGACGGGTCGCCAGACCTTCAGTTTCACGACCCTCTTTTCATCTGGGGCGTCTCAGAGGATCCAACTTGTAA
>793_S69_L001_R1_001.fastq_14_1b_40
CACCTACGACAGCCCTGGTAGTGTCGCAGTTACTCCGGATCCCACAAGCTGTCGTGGATATGGTGGTGGGGGCCCACTGGGGAGTCCTGGCGGGCCTTGCCTACTATTCCATGGTGGGGAACTGGGCTAAGGTTTTGATTGTGATGCTACTCTTTGCCGGAGTTGACGGGACCACCCGCACAGTAGGGGGGGCGATGAGTCACCAGACCTCAAGTCTCACGACCCTCTTTTCACGTGGGGCGGCTCAAAAGATCCAACTTGTAA
>793_S69_L001_R1_001.fastq_15_1b_38
CACCTACGACAGCCCTGGTAGTGTCGCAGTTACTCCGGATCCCACAAGCTGTCGTGGATATGGTGGTGGGGGCCCACTGGGGAGTCCTGGCGGGCCTTGCCTACTATTCCATGGTGGGGAACTGGGCTAAGGTTTTGATTGTGATGCTACTCTTTGCCGGAGTTGACGGGACCACCCGCACAGTAGGGGGAGCGATGAGTCACCAGACCTCAAGTCTCACGACCCTCTTTTCACGTGGGGCAGCTCAAAAGATCCAACTTGTAA
>793_S69_L001_R1_001.fastq_16_1b_38
CACCTACGACAGCCCTGGTAGTGTCGCAGTTACTCCGGATCCCACAAGCTGTCGTGGATATGGTGGTGGGGGCCCACTGGGGAGTCCTGGCGGGCCTTGCCTACTATTCCATGGTGGGGAACTGGGCTAAGGTTTTGATTGTGATGCTACTCTTTGCCGGAGTTGACGGGACCACCCGCACAGTAGGGGGAGTGATGGGTCGCCAGACCTCAAGTCTCACGACCCTCTTTTCACGTGGGGCGGCTCAAAAGATCCAACTTGTAA
>793_S69_L001_R1_001.fastq_17_1b_37
CACCTACGACAGCCCTGGTAGTGTCGCAGTTACTCCGGATCCCACAAGCTGTCGTGGATATGGTGGTGGGGGCCCACTGGGGAGTCCTGGCGGGCCTTGCCTACTATTCCATGGTGGGGAACTGGGCTAAGGTTTTGATTGTGATGCTACTCTTTGCCGGAGTTGACGGGACCACCAACACAATAGGGGGAACGACGGGTCGCCAGACCTTCGGTTTCACGACCCTCTTTTCATCTGGGGCGGCTCAGAGGATCCAACTTGTAA
>793_S69_L001_R1_001.fastq_18_1b_37
CACCTACGACAGCCCTGGTAGTGTCGCAGTTACTCCGGATCCCACAAGCTGTCGTGGATATGGTGGTGGGGGCCCACTGGGGAGTCCTGGCGGGCCTTGCCTACTATTCCATGGTGGGGAACTGGGCCAAGGTTTTGATTGTGATGCTACTCTTTGCCGGAGTTGACGGGACCACCCGCACAGTAGGGGGAGCGATGAGTCACCAGACCTCAAGTCTCACGACCCTCTTTTCACGTGGGGCGGCTCAAAAGATCCAACTTGTAA
>793_S69_L001_R1_001.fastq_19_1b_36
CACCTACGACAGCCCTGGTAGTGTCGCAGTTACTCCGGATCCCACAAGCTGTCGTGGATATGGTGGTGGGGGCCCACTGGGGAGTCCTGGCGGGCCTTGCCTACTATTCCATGGTGGGGAACTGGGCTAAGGTCTTGATTGTGATGCTACTCTTTGCCGGAGTTGACGGGACCACCCGCACAGTAGGGGGAGCGATGAGTCGCCAGACCTCAAGTCTCACGACCCTCTTTTCACCTGGGGCGGCTCAGAACATCCAACTTGTAA
>793_S69_L001_R1_001.fastq_20_1b_36
CACCTACGACAGCCCTGGTAGTGTCGCAGTTACTCCGGATCCCACAAGCTGTCGTGGATATGGTGGTGGGGGCCCACTGGGGAGTCCTGGCGGGCCTTGCCTACTATTCCATGGCGGGGAACTGGGCTAAGGTTTTGATTGTGATGCTACTCTTTGCCGGAGTTGACGGGGACACCCACATAGTAGGGGGAGCGACGAGTCGCCAGACCTTTGGTCTCACGACCCTCTTTAACCCTGGGGCGGCTCAGAAGATCCAACTTGTAA
>793_S69_L001_R1_001.fastq_21_1b_35
CACCTACGACAGCCCTGGTAGTGTCGCAGTTACTCCGGATCCCACAAGCTGTCGTGGATATGGTGGTGGGGGCCCACTGGGGAGTCCTGGCGGGCCTTGCCTACTATTCCATGGTGGGGAACTGGGCTAAGGTTTTGATTGTGATGCTACTCTTTGCCGGAGTTGACGGGACCACCCGCACAGTAGGGGGAGCGGTGAGTCACCAGACCTCAAGTCTCACGACCCTCTTTTCACGTGGGGCGGCTCAAAAGATCCAACTTGTAA
>793_S69_L001_R1_001.fastq_22_1b_35
CACCTACGACAGCCCTGGTAGTGTCGCAGTTACTCCGGATCCCACAAGCTGTCGTGGATATGGTGGTGGGGGCCCACTGGGGAGTCCTGGCGGGCCTTGCCTACTATTCCATGGTGGGGAACTGGGCTAAGGTTTTGATTGTGATGCTACTCTTTGCCGGAGTTGACGGGGCCACCCGCACAGTAGGGGGAGCGATGAGTCACCAGACCTCAAGTCTCACGACCCTCTTTTCACGTGGGGCGGCTCAAAAGATCCAACTTGTAA
>793_S69_L001_R1_001.fastq_23_1b_35
CACCTACGACAGCCCTGGTAGTGTCGCAGTTACTCCGGATCCCACAAGCTGTCGTGGATATGGTGGTGGGGGCCCACTGGGGAGTCCTGGCGGGCCTTGCCTACTATTCCATGGTGGGGAACTGGGCTAAGGTTTTGATTGTGATGCTACTCTTTGCCGGAGTTGACGGGACCACCCGCACAGTAGGGGGAGCGATGGGTCGCCAGACCTCAAGTCTCACGACCCTCTTTTCACCTGGGGCGGCTCAGAACATCCAACTTGTAA
>793_S69_L001_R1_001.fastq_24_1b_33
CACCTACGACAGCCCTGGTAGTGTCGCAGTTACTCCGGATCCCACAAGCTGTCGTGGATATGGTGGTGGGGGCCCACTGGGGAGTCCTGGCGGGCCTTGCCTACTATTCCATGGTGGGGAACTGGGCTAAGGTTTTGATTGTGATGCTACTCTTTGCCGGAGTTGACGGGACCACCAACACAATAGGGGGAACGACGAGTCGCCAGACCTTAAGTTTCACGACCCTCTTTTCATCTGGGGCGGCTCAGAAGATCCAACTTGTAA
>793_S69_L001_R1_001.fastq_25_1b_29
CACCTACGACAGCCCTGGTAGTGTCGCAGTTACTCCGGATCCCACAAGCTGTCGTGGATATGGTGGTGGGGGCCCACTGGGGAGTCCTGGCGGGCCTTGCCTACTATTCCATGGTGGGGAACTGGGCTAAGGTTTTGATTGTGATGCTACTCTTTGCCGGAGTTGACGGGACCACCCGCACAGTAGGGGGAGCGATGAGTCACCAGACCTCAAGTCTCACAACCCTCTTTTCACGTGGGGCGGCTCAAAAGATCCAACTTGTAA
>793_S69_L001_R1_001.fastq_26_1b_28
CACCTACGACAGCCCTGGTAGTGTCGCAGTTACTCCGGATCCCACAAGCTGTCGTGGATATGGTGGTGGGGGCCCACTGGGGAGTCCTGGCGGGCCTTGCCTACTATTCCATGGTGGGGAACTGGGCTAAGGTTTTGATTGTGATGCTACTCTTTGCCGGAGTTGACGGGACCACCCGCACAGTAGGGGGAGCGATGAGTCACCAGACCTCAAGTCTCACGACCCTCTTTTCACCTGGGGCGGCTCAGAACATCCAACTTGTAA
>793_S69_L001_R1_001.fastq_27_1b_28
CACCTACGACAGCCCTGGTAGTGTCGCAGTTACTCCGGATCCCACAAGCTGTCGTGGATATGGTGGTGGGGGCCCACTGGGGAGTCCTGGCGGGCCTTGCCTACTATTCCATGGTGGGGAACTGGGCTAAGGTTTTGATTGTGATGCTACTCTTTGCCGGAGTTGACGGGACCACCCGCACAGTAGGGGGAGCGATGAGTCACCAGACCTCAAGTCTCACGACCCTCTTTTCACGTGGGGCGGCTCAGAAGATCCAACTTGTAA
>793_S69_L001_R1_001.fastq_28_1b_26
CACCTACGACAGCCCTGGTAGTGTCGCAGTTACTCCGGATCCCACAAGCTGTCGTGGATATGGTGGTGGGGGCCCACTGGGGAGTCCTGGCGGGCCTTGCCTACTATTCCATGGTGGGGAACTGGGCTAAGGTTTTGATTGTGATGCTACTCTTTGCCGGAGTTGATGGGACCACCCGCACAGTAGGGGGAGCGATGAGTCACCAGACCTCAAGTCTCACGACCCTCTTTTCACGTGGGGCGGCTCAAAAGATCCAACTTGTAA
>793_S69_L001_R1_001.fastq_29_1b_24
CACCTACGACAGCCCTGGTAGTGTCGCAGTTACTCCGGATCCCACAAGCTGTCGTGGATATGGTGGTGGGGGCCCACTGGGGAGTCCTGGCGGGCCTTGCCTACTATTCCATGGTGGGGAACTGGGCTAAGGTTTTGATTGTGATGCTACTCTTTGCCGGAGCTGACGGGACCACCCGCACAGTAGGGGGAGCGATGAGTCACCAGACCTCAAGTCTCACGACCCTCTTTTCACGTGGGGCGGCTCAAAAGATCCAACTTGTAA
>793_S69_L001_R1_001.fastq_30_1b_24
CACCTACGACAGCCCTGGTAGTGTCGCAGTTACTCCGGATCCCACAAGCTGTCGTGGATATGGTGGTGGGGGCCCACTGGGGAGTCCTGGCGGGCCTTGCCTACTATTCCATGGTGGGGAACTGGGCTAAGGTTTTGATTGTGATGCTACTCTTTGCCGGAGTTGACGGGACCACCCGCACAGTAGGGGGAGCGATGGGTCACCAGACCTCAAGTTTCACGACCCTCTTTTCACGTGGGGCGGCTCAAAAGATCCAACTTGTAA
>793_S69_L001_R1_001.fastq_31_1b_23
CACCTACGACAGCCCTGGTAGTGTCGCAGTTACTCCGGATCCCACAAGCTGTCGTGGATATGGTGGTGGGGGCCCACTGGGGAGTCCTGGCGGGCCTTGCCTACTATTCCATGGTGGGGAACTGGGCTAAGGTTTTGATTGTGATGCTACTCTTTGCCGGAGTTGACGGGACCACCCGCACAGTAGGGGGAGCGATGAGTCACCAGACCTCAAGTCTCACGACCCTCTTTTCGCGTGGGGCGGCTCAAAAGATCCAACTTGTAA
>793_S69_L001_R1_001.fastq_32_1b_23
CACCTACGACAGCCCTGGTAGTGTCGCAGTTGCTCCGGATCCCACAAGCTGTCGTGGATATGGTGGTGGGGGCCCACTGGGGAGTCCTGGCGGGCCTTGCCTACTATTCCATGGTGGGGAACTGGGCTAAGGTTTTGATTGTGATGCTACTCTTTGCCGGAGTTGACGGGACCACCCGCACAGTAGGGGGAGCGATGAGTCACCAGACCTCAAGTCTCACGACCCTCTTTTCACGTGGGGCGGCTCAAAAGATCCAACTTGTAA
>793_S69_L001_R1_001.fastq_33_1b_22
CACCTACGACAGCCCTGGTAGTGTCGCAGTTACTCCGGATCCCACAAGCTGTCGTGGATATGGTGGTGGGGGCCCACTGGGGAGTCCTGGCGGGCCTTGCCTACTATTCCATGGTGGGGAACTGGGCTAAGGTTTTGATTGTGATGCTACTCTTTGCCGGAGTTAACGGGACCACCCGCACAGTAGGGGGAGCGATGAGTCACCAGACCTCAAGTCTCACGACCCTCTTTTCACGTGGGGCGGCTCAAAAGATCCAACTTGTAA
>793_S69_L001_R1_001.fastq_34_1b_21
CACCTACGACAGCCCTGGTAGTGTCGCAGTTACTCCGGATCCCACAAGCTGTCGTGGATATGGTGGTGGGGGCCCACTGGGGAGTCCTGGCGGGCCTTGCCTACTATTCCATGGTGGGGAACTGGGCTAAGGTTTTAATTGTGATGCTACTCTTTGCCGGAGTTGACGGGACCACCCGCACAGTAGGGGGAGCGATGAGTCACCAGACCTCAAGTCTCACGACCCTCTTTTCACGTGGGGCGGCTCAAAAGATCCAACTTGTAA
>793_S69_L001_R1_001.fastq_35_1b_21
CACCTACGACAGCCCTGGTAGTGTCGCAGTTACTCCGGATCCCACAAGCTGTCGTGGATATGGTGGTGGGGGCCCACTGGGGAGTCCTGGCGGGCCTTGCCTACTATTCCATGGTGGGGAACTGGGCTAAGGTTTTGATTGTGATGCTACTCTTTGCCGGAGTTGACGGGACCACCCGCACAGTAGGGGGAGCGATGAGTCACCAGACCTCAAGTCTCACGACCCTCTTCTCACGTGGGGCGGCTCAAAAGATCCAACTTGTAA
>793_S69_L001_R1_001.fastq_36_1b_21
CACCTACGACAGCCCTGGTAGTGTCGCAGTTACTCCGGATCCCACAAGCTGTCGTGGATATGGTGGTGGGGGCCCACTGGGGAGTCCTGGCGGGCCTTGCCTACTATTCCATGGTGGGGAACTGGGCTAAGGTCTTGATTGTGATGCTACTCTTTGCCGGAGTTGACGGGACCACCCGCACAGTAGGGGGAACGATGAGTCGCCAGACCTCAAGTCTCACGACCCTCTTTTCACCTGGGGCGGCTCAGAACATCCAACTTGTAA
>793_S69_L001_R1_001.fastq_37_1b_20
CACCTACGACAGCCCTGGTAGTGTCGCAGTTACTCCGGATCCCACAAGCTGTCGTGGATATGGTGGTGGGGGCCCACTGGGGAGTCCTGGCGGGCCTTGCCTACTATTCCATGGTGGGGAACTGGGCTAAGGTTTTGATTGTGATGCTACTCTTTGCCGGAGTTGACGGGACCACCAATACAATAGGGGGAACGACGAGTCGCCAGACCTTAAGTTTCACGACCCTCTTTTCATCTGGGGCGGCTCAGAAGATCCAACTTGTAA
>793_S69_L001_R1_001.fastq_38_1b_19
CACCTACGACAGCCCTGGTAGTGTCGCAGTTACTCCGGATCCCACAAGCTGTCGTGGATATGGTGGTGGGGGCCCACTGGGGAGTCCTGGCGGGCCTTGCCTACTATTCCATGGTGGGGAACTGGGCTAAGGTTTTGATTGTGATGCTACTCTTTGCCGGAGTTGACGGGACCACCCGCACAGTAGGGGGAGAGATGAGTCGCCAGACCTCAAGTCTCACGACCCTCTTTTCACGTGGGGCGGCTCAAAAGATCCAACTTGTAA
>793_S69_L001_R1_001.fastq_39_1b_19
CACCTACGACAGCCCTGGTAGTGTCGCAGTTACTCCGGATCCCACAAGCTGTCGTGGATATGGTGGTGGGGGCCCACTGGGGAGTCCTGGCGGGCCTTGCCTATTATTCCATGGTGGGGAACTGGGCTAAGGTTTTGATTGTGATGCTACTCTTTGCCGGAGTTGACGGGACCACCCGCACAGTAGGGGGAGCGATGAGTCACCAGACCTCAAGTCTCACGACCCTCTTTTCACGTGGGGCGGCTCAAAAGATCCAACTTGTAA
>793_S69_L001_R1_001.fastq_40_1b_19
CACCTACGACAGCCCTGGTAGTGTCGCAGTTACTCCGGATCCCACAAGCTGTCGTGGATATGGTGGTGGGGGCCCACTGGGGAGTCCTGGCGGGCCTTGCCTACTATTCCATGGTGGGGAACTGGGCTAAGGTTTTGATTGTGATGCTACTCTTTGCCGGAGTTGACGGGACCACCCGCACAGTAGGGGGAGCGATGAGTCACCAGACCTCAAGTCTCACGACCCTCTTTTCACGTGGAGCGGCTCAAAAGATCCAACTTGTAA
>793_S69_L001_R1_001.fastq_41_1b_18
CACCTACGACAGCCCTGGTAGTGTCGCAGTTACTCCGGATCCCACAAGCTGTCGTGGATATGGTGGTGGGGGCCCACTGGGGAGTCCTGGCGGGCCTTGCCTACTATTCCATGGTGGGGAACTGGGCTAAGGTCTTGATTGTGATGCTACTCTTTGCCGGAGTTGACGGGACCACCCGCACAGTAGGGGGAGCGATGGGTCGCCAGACCTCAAGTCTCACGACCCTCTTTTCACGTGGGGCGGCTCAAAAGATCCAACTTGTAA
>793_S69_L001_R1_001.fastq_42_1b_18
CACCTACGACAGCCCTGGTAGTGTCGCAGTTACTCCGGATCCCACAAGCTGTCGTGGATATGGTGGTGGGGGCCCACTGGGGAGTCCTGGCGGGCCTTGCCTACTATTCCATGGTGGGGAACTGGGCTAAGGTTTTGATTGTGATGCTACTCTTTGCCGGAGTTGACGGGACCACCCGCACAGTAGGGGGAGCGGTGAGTCGCCAGACCTCTAGTCTCACGACCCTCTTTTCACGTGGGGCGGCTCAAAAGATCCAACTTGTAA
>793_S69_L001_R1_001.fastq_43_1b_17
CACCTACGACAGCCCTGGTAGTGTCGCAGTTACTCCGGATCCCACAAGCTGTCGTGGATATGGTGGTGGGGGCCCACTGGGGAGTCCTGGCGGGCCTTGCCTACTATTCCATGGTGGGGAACTGGGCTAAGGTTTTGATTGTGATGCTACTCTTTGCCGGAGTTGACGGGGCCACCCGCACAGTAGGGGGAGCGATGGGTCACCAGACCTCAAGTCTCACGACCCTCTTTTCACGTGGGGCGGCTCAAAGGATCCAACTTGTAA
>793_S69_L001_R1_001.fastq_44_1b_17
CACCTACGACAGCCCTGGTAGTGTCGCAGTTACTCCGGATCCCACAAGCTGTCGTGGATATGGTGGTGGGGGCCCACTGGGGAGTCCTGGCGGGCCTTGCCTACTATTCCATGGTGGGGAACTGGGCTAAGGTCTTGATTGTGATGCTACTCTTTGCCGGAGTTGACGGGACCACCCGCACAGTAGGGGGAGTGATGAGTCGCCAGACCTCAAGTCTCACGACCCTCTTTTCACCTGGGGCGGCTCAGAACATCCAACTTGTAA
>793_S69_L001_R1_001.fastq_45_1b_17
CACCTACGACAGCCCTGGTAGTGTCGCAGTTACTCCGGATCCCACAAGCTGTCGTGGATATGGTGGTGGGGGCCCACTGGGGAGTCCTGGCGGGCCTTGCCTACTATTCCATGGTGGGGAACTGGGCTAAGGTTTTGATTGTGATGCTACTCTTTGCCGGAGTTGACGGGACCACCCGCACAGTAGGGGGAGCGATGAGTCACCAGACCTCAAGTCTCACGACCCTCTTTTCACGCGGGGCGGCTCAAAAGATCCAACTTGTAA
>793_S69_L001_R1_001.fastq_46_1b_17
CACCTACGACAGCCCTGGTAGTGTCGCAGTTACTCCGGATCCCACAAGCTGTCGTGGATATGGTGGTGGGGGCCCACTGGGGAGTCCTGGCGGGCCTTGCCTACTATTCCATGGTGGGGAACTGGGCTAAGGTTTTGATTGTGATGCTACTCTTTGCCGGAGTTGACGGGACCACCCGCACAGTAGGGGGAGTGATGAGTCGCCAGACCTCAAGTCTCACGACCCTCTTTTCACGCGGGGCGGCTCAAAAGATCCAACTTGTAA
>793_S69_L001_R1_001.fastq_47_1b_17
CACCTACGACAGCCCTGGTAGTGTCGCAGTTACTCCGGATCCCACAAGCTGTCGTGGATATGGTGGTGGGGGCCCACTGGGGAGTCCTGGCGGGCCTTGCCTACTATTCCATGGTGGGGAACTGGGCTAAGGTTTTGATTGTGATGCTACTCTTTGCCGGAGTTGACGGGACCACCCGCACAGTAGGGGGAGCGATGAGTCACCAGACCTCAAGTCTCACGACCCTCCTTTCACGTGGGGCGGCTCAAAAGATCCAACTTGTAA
>793_S69_L001_R1_001.fastq_48_1b_16
CACCTACGACAGCCCTGGTAGTGTCGCAGTTACTCCGGATCCCACAAGCTGTCGTGGATATGGTGGTGGGGGCCCACTGGGGAGTCCTGGCGGGCCTTGCCTACTATTCCATGGTGGGGAACTGGGCTAAGGTTTTGATTGTGATGCTACTCTTTGCCGGAGTTGACGGGACCACCCGCACAGTAGGGGGAGCGATGAGTCACCAGACCTCAGGTCTCACGACCCTCTTTTCACGTGGGGCGGCTCAAAAGATCCAACTTGTAA
>793_S69_L001_R1_001.fastq_49_1b_16
CACCTACGACAGCCCTGGTAGTGTCGCAGTTACTCCGGATCCCACAAGCTGTCGTGGATATGGTGGTGGGGGCCCACTGGGGAGTCCTGGCGGGCCTTGCCTACTATTCCATGGTGGGGAACTGGGCTAAGGTTTTGATTGTGATGCTACTCTTTGCCGGAGTTGACGGGACCACCCGCACAGTAGGAGGAGCGATGAGTCACCAGACCTCAAGTCTCACGACCCTCTTTTCACGTGGGGCGGCTCAAAAGATCCAACTTGTAA
>793_S69_L001_R1_001.fastq_50_1b_16
CACCTACGACAGCCCTGGTAGTGTCGCAGTTACTCCGGATCCCACAAGCTGTCGTGGATATGGTGGTGGGGGCCCACTGGGGAGTCCTGGCGGGCCTTGCCTACTATTCCATGGTGGGGAACTGGGCTAAGGTCTTGATTGTGATGCTACTCTTTGCCGGAGTTGGCGGGACCACCCGCACAGTAGGGGGAGCGATGGGTCGCCAGACCTCAAGTCTCACGACCCTCTTTTCACCTGGGGCGGCTCAGAACATCCAACTTGTAA
>793_S69_L001_R1_001.fastq_51_1b_16
CACCTACGACAGCCCTGGTAGTGTCGCAGTTACTCCGGATCCCACAAGCTGTCGTGGATATGGTGGTTGGGGCCCACTGGGGAGTCCTGGCGGGCCTTGCCTACTATTCCATGGTGGGGAACTGGGCTAAGGTTTTGATTGTGATGCTACTCCTTGCCGGAGTTGACGGGACCACCCGCACAGTAGGGGGAGCGATGAGTCACCAGACCTCAAGTCTCACGACCCTCTTTTCACGCGGGGCGGCTCAAAAGATCCAACTTGTAA
>793_S69_L001_R1_001.fastq_52_1b_16
CACCTACGACAGCCCTGGTAGTGTCGCAGTTACTCCGGATCCCACAAGCTGTCGTGGATATGGTGGTGGGGGCCCACTGGGGAGTCCTGGCGGGCCTTGCCTACTATTCCATGGTGGGGAACTGGGCTAAGGTTTTGATTGTGATGCTACTCTTTGCCGGTGTTGACGGGACCACCCGCACAGTAGGGGGAGCGATGAGTCACCAGACCTCAAGTCTCACGACCCTCTTTTCACGTGGGGCGGCTCAAAAGATCCAACTTGTAA
>793_S69_L001_R1_001.fastq_53_1b_15
CACCTACGACAGCCCTGGTAGTGTCGCAGTTACTCCGGATCCCACAAGCTGTCGTGGATATGGTGGTGGGGGCCCACTGGGGAGTCCTGGCGGGCCTTGCCTACTATTCCATGGTGGGGAACTGGGCTAAGGTTTTGATTGTGATGCTACTCTTTGCCGGAGTTGACGGGACCACCCGCACAGTAGGGGGAGTGATGAGTCGCCAGACCTCAAGTCTCACGACCCTCTTTTCACGTGGGGCGGCTCAGAAGATCCAACTTGTAA
>793_S69_L001_R1_001.fastq_54_1b_15
CACCTACGACAGCCCTGGTAGTGTCGCAGTTACTCCGGATCCCACAAGCTGTCGTGGATATGGTGGTGGGGGCCCACTGGGGAGTCCTGGCGGGCCTTGCCTACTATTCCATGGTGGGGAACTGGGCTAAGGTTTTGATTGTGATGCTACTCTTTGCCGGAGTTGACGGGACCACCCGCACAGTAGGGGGAGCGATGAGTCGCCAGACCTCAAGTCTCACGACCCTCTTTTCACGTGGGGCGGCTCAAAAGATCCAACTTGTAA
>793_S69_L001_R1_001.fastq_55_1b_15
CACCTACGACAGCCCTGGTAGTGTCGCAGTTACTCCGGATCCCACAAGCTGTCGTGGATATGGTGGTGGGGGCCCACTGGGGAGTCCTGGCGGGCCTTGCCTACTATTCCATGGTGGGGAACTGGGCTAAGGTTTTGATTGTGATGCTATTCTTTGCCGGAGTTGACGGGACCACCCGCACAGTAGGGGGAGCGATGAGTCACCAGACCTCAAGTCTCACGACCCTCTTTTCACGTGGGGCGGCTCAAAAGATCCAACTTGTAA
>793_S69_L001_R1_001.fastq_56_1b_15
CACCTACGACAGCCCTGGTAGTGTCGCAGTTACTCCGGATCCCACAAGCTGTCGTGGATATGGTGGTGGGGGCCCACTGGGGAGTCCTGGCGGGCCTTGCCTACTATTCCATGGTGGGGAACTGGGCTAAGGTTTTGATTGTGATGCTACTCTTTGCCGGAGTTGACGGGACCACCCACACAGTAGGGGGAGCGATGAGTCACCAGACCTCAAGTCTCACGACCCTCTTTTCACGTGGGGCGGCTCAAAAGATCCAACTTGTAA
>793_S69_L001_R1_001.fastq_57_1b_15
CACCTACGACAGCCCTGGTAGTGTCGCAGTTACTCCGGATCCCACAAGCTGTCGTGGATATGGTGGTGGGGGCCCACTGGGGAGTCCTGGCGGGCCTTGCCTACTATTCCATGGTGGGGAACTGGGCTAAGGTTTTGATTGTGATGCTACTCTTTGCCGGAGTTGACGGGACCACCCGCACAGTAGGGGGAGCGATGAGTCACCAGACCTCAAGTCTCACGACCCTCTTTTCACGTGGGGCGGCTCAAAAGATCCAACTTGTGA
>793_S69_L001_R1_001.fastq_58_1b_15
CACCTACGACAGCCCTGGTAGTGTCGCAGTTACTCCGGATCCCACAAGCTGTCGTGGATATGGTGGTGGGGGCCCACTGGGGAGTCCTGGCGGGCCTTGCCTACTATTCCATGGTGGGGAACTGGGCTAAGGTTTTGATTGTGATGCTACTCTTTGCCGGAGTTGACGGGACCACCCGCACAGTAGGGGGAGCGATGAGTCACCAGACCTCAAGTCTCACGACCCTCTTTTCACGTGGGGCGGCCCAAAAGATCCAACTTGTAA
>793_S69_L001_R1_001.fastq_59_1b_15
CACCTACGACAGCCCTGGTAGTGTCGCAGTTACTCCGGATCCCACAAGCTGCCGTGGATATGGTGGTGGGGGCCCACTGGGGAGTCCTGGCGGGCCTTGCCTACTATTCCATGGTGGGGAACTGGGCTAAGGTTTTGATTGTGATGCTACTCTTTGCCGGAGTTGACGGGACCACCCGCACAGTAGGGGGAGCGATGAGTCACCAGACCTCAAGTCTCACGACCCTCTTTTCACGTGGGGCGGCTCAAAAGATCCAACTTGTAA
>793_S69_L001_R1_001.fastq_60_1b_15
CACCTACGACAGCCCTGGTAGTGTCGCAGTTACTCCGGATCCCACAAGCTGTCGTGGATATGGTGGTGGGGGCCCACTGGGGAGTCCTAGCGGGCCTTGCCTACTATTCCATGGTGGGGAACTGGGCTAAGGTTTTGATTGTGATGCTACTCTTTGCCGGAGTTGACGGGACCACCCGCACAGTAGGGGGAGCGATGAGTCACCAGACCTCAAGTCTCACGACCCTCTTTTCACGTGGGGCGGCTCAAAAGATCCAACTTGTAA
>793_S69_L001_R1_001.fastq_61_1b_15
CACCTACGACAGCCCTGGTAGTGTCGCAGTTACTCCGGATCCCACAAGCTGTCGTGGATATGGTGGTGGGGGCCCACTGGGGAGTCCTGGCGGGCCTTGCCTACTATTCCATGGTGGGGAACTGGGCTAAGGTTTTGATTGTGATGCTACTCTTTGCCGGAGTTGACGGGACCACTCGCACAGTAGGGGGAGCGATGAGTCACCAGACCTCAAGTCTCACGACCCTCTTTTCACGTGGGGCGGCTCAAAAGATCCAACTTGTAA
>793_S69_L001_R1_001.fastq_62_1b_14
CACCTACGACAGCCCTGGTAGTGTCGCAGTTACTCCGGATCCCACAAGCTGTCGTGGATATGGTGGTGGGGGCCCACTGGGGAGTCCTGGCGGGCCTTGCCTACTATTCCATGGTGGGGAATTGGGCTAAGGTTTTGATTGTGATGCTACTCTTTGCCGGAGTTGACGGGACCACCCGCACAGTAGGGGGAGCGATGAGTCACCAGACCTCAAGTCTCACGACCCTCTTTTCACGTGGGGCGGCTCAAAAGATCCAACTTGTAA
>793_S69_L001_R1_001.fastq_63_1b_14
CACCTACGACAGCCCTGGTAGTGTCGCAGTTACTCCGGATCCCACAAGCTGTCGTGGATATGGTGGTGGGGGCCCACTGGGGAGTCCTGGCGGGCCTTGCCTACTATTCCATGGTGGGGAACTGGGCTAAGGTCTTGATTGTGATGCTACTCTTTGCCGGAGTTGACGGGACCACCCGCACAGTAGGGGGAGCGATGGGTCGCCAGACCTCAAGTCTCACGACCCTCTTTTCACCTGGGGCGGCTCAGAACATCCAACTTGTGA
>793_S69_L001_R1_001.fastq_64_1b_14
CACCTACGACAGCCCTGGTAGTGTCGCAGTTACTCCGGATCCCACAAGCTGTCGTGGATATGGTGGTGGGGGCCCACTGGGGAGTCCTGGCGGGCCTTGCCTACTATTCCATGGTGGGGAACTGGGCTAAGGTTTTGATTGTGATGCTACTTTTTGCCGGAGTTGACGGGACCACCCGCACAGTAGGGGGAGTGATGAGTCGCCAGACCTCAAGTCTCACGACCCTCTTTTCACGTGGGGCGGCTCAAAAGATCCAACTTGTAA
>793_S69_L001_R1_001.fastq_65_1b_14
CACCTACGACAGCTCTGGTAGTGTCGCAGTTACTCCGGATCCCACAAGCTGTCGTGGATATGGTGGTGGGGGCCCACTGGGGAGTCCTGGCGGGCCTTGCCTACTATTCCATGGTGGGGAACTGGGCTAAGGTTTTGATTGTGATGCTACTCTTTGCCGGAGTTGACGGGACCACCCGCACAGTAGGGGGAGCGGTGAGTCGCCAGACCTCAAGTCTCACGACCCTCTTTTCACGTGGGGCGGCTCAAAAGATCCAACTTGTAA
>793_S69_L001_R1_001.fastq_66_1b_14
CACCTACGACAGCCCTGGTAGTGTCGCAGTTACTCCGGATCCCACAAGCTGTCGTGGATATGGTGGTGGGGGCCCACTGGGGAGTCCTGGCGGGCCTTGCCTACTATTCCATGGTGGGGAACTGGGCTAAGGTGTTGATTGTGATGCTACTCTTTGCCGGAGTTGACGGGACCACCCGCACAGTAGGGGGAGCGATGAGTCACCAGACCTCAAGTCTCACGACCCTCTTTTCACGTGGGGCGGCTCAAAAGATCCAACTTGTAA
>793_S69_L001_R1_001.fastq_67_1b_13
CACCTACGACAGCCCTGGTAGTGTCGCAGTTACTCCGGATCCCACAAGCTGTCGTGGATATGGTGGTGGGGGCCCACTGGGGAGTCCTGGCGGGCCTTGCCTACTATTCCATGGTGGGGAACTGGGCTAAGGTTTTGATTGTGATGCTACTCTTTGCCGGAGTTGACGGGACCACCCGCACAGTAGGGGGAGCGATGAGTCACCAGACCTCAAGTCTCACGACCCTCTTTTCACGTGGGGCGGCTCAGAAGATCCAGCTTGTAA
>793_S69_L001_R1_001.fastq_68_1b_13
CACCTACGACAGCCCTGGTAGTGTCGCAGTTACTCCGGATCCCACAAGCTGTCGTGGATATGGTGGTGGGGGCCCACTGGGGAGTCCTGGCGGGCCTTGCCTACTATTCCATGGTGGGGAACTGGGCTAAGGTTTTGATTGTGATGCTACTTTTTGCCGGAGTTGATGGGACCACCCGCACAGTAGGGGGAGCGGTGAGTCGCCAGACCTCAAGTCTCACGACCCTCTTTTCACGTGGGGCGGCTCAAAAGATCCAACTTGTAA
>793_S69_L001_R1_001.fastq_69_1b_13
CACCTACGACAGCCCTGGTAGTGTCGCAGTTACTCCGGATCCCACAAGCTGTCGTGGATATGGTGGTGGGGGCCCACTGGGGAGTCCTGGCGGGCCTTGCCTACTATTCCATGGTGGGGAACTGGGCTAAGGTCTTGATTGTGATGCTACTCTTTGCCGGAGTTGACGGGACCACCCGCACAGTAGGGGGAGCGGTGAGTCGCCAGACCTCAAGTCTCACGACCCTCTTTTCACGTGGGGCGGCTCAAAAGATCCAACTTGTAA
>793_S69_L001_R1_001.fastq_70_1b_13
CACCTACGACAGCCCTGGTAGTGTCGCAGTTACTCCGGATCCCACAAGCTGTCGTGGATATGGTGGTGGGGGCCCACTGGGGAGTCCTGGCGGGCCTTGCCTACTATTCCATGGTGGGGAACTGGGCTAAGGTTTTGATTGTGATGCTACTCTTTGCCGGAGTTGACGGGACCACCCGCACAATAGGGGGAGCGATGAGTCATCAGACCTCAAGTCTCACGACCCTCTTTTCACGTGGGGCGGCTCAAAAGATCCAACTTGTAA
>793_S69_L001_R1_001.fastq_71_1b_13
CACCTACGACAGCCCTGGTAGTGTCGCAGTTACTCCGGATCCCACAAGCTGTCGTGGATATGGTGGTGGGGGCCCACTGGGGAGTCCTGGCGGGCCTTGCCTACTATTCCATGGTGGGGAACTGGGCTAAGGTTTTGATTGTGATGCTACTCTTTGCCGGAGTTGACGGGACCACCAACACAATAGGGGGAACGACGGGTCGCCAGACCTTCAGTTTCACGACCCTCTTTTCATCTGGGGCGGCTCAGAGGATCCAACTTGTAA
>793_S69_L001_R1_001.fastq_72_1b_13
CACCTACGACAGCCCTGGTAGTGTCGCAGTTACTCCGGATCCCACAAGCTGTCGTGGATATGGTGGTGGGGGCCCACTGGGGAGCCCTGGCGGGCCTTGCCTACTATTCCATGGTGGGGAACTGGGCTAAGGTTTTGATTGTGATGCTACTCTTTGCCGGAGTTGACGGGACCACCCGCACAGTAGGGGGAGCGATGAGTCACCAGACCTCAAGTCTCACGACCCTCTTTTCACGTGGGGCGGCTCAAAAGATCCAACTTGTAA
>793_S69_L001_R1_001.fastq_73_1b_13
CACCTACGACAGCCCTGGTAGTATCGCAGTTACTCCGGATCCCACAAGCTGTCGTGGATATGGTGGTGGGGGCCCACTGGGGAGTCCTGGCGGGCCTTGCCTACTATTCCATGGTGGGGAACTGGGCTAAGGTTTTGATTGTGATGCTACTCTTTGCCGGAGTTGACGGGACCACCCGCACAGTAGGGGGAGCGATGAGTCACCAGACCTCAAGTCTCACGACCCTCTTTTCACGTGGGGCGGCTCAAAAGATCCAACTTGTAA
>793_S69_L001_R1_001.fastq_74_1b_13
CACCTACGACAGCCCTGGTAGTGTCGCAGTTACTCCGGATCCCACAAGCTGTCGTGGATATGGTGGTGGGGGCCCACTGGGGAGTCCTGGCGGGCCTTGCTTACTATTCCATGGTGGGGAACTGGGCTAAGGTCTTGATTGTGATGCTACTCTTTGCCGGAGTTGACGGGACCACCCGCACAGTAGGGGGAGCGATGGGTCGCCAGACCTCAAGTCTCACGACCCTCTTTTCACCTGGGGCGGCTCAGAACATCCAACTTGTAA
>793_S69_L001_R1_001.fastq_75_1b_13
CACCTACGACAGCCCTGGTAGTGTCGCAGTTACTCCGGATCCCACAAGCTGTCGTGGATATGGTGGTGGGGGCCCACTGGGGAGTCCTGGCGGGCCTTGCCTACTATTCCATGGTGGGGAACTGGGCTAAGGTTTTGATTGTGATGCTACTCTTTGCCGGAGTTGACGGGACCACCCGCACAGTAGGGGGAGCGGTGAGTCGCCAGACCTCAAGTCTCACGACCCTCTTTTCACCTGGGGCGGCTCAGAACATCCAACTTGTAA
>793_S69_L001_R1_001.fastq_76_1b_13
CACCTACGACAGCCCTGGTAGTGTCGCAGTTACTCCGGATCCCACAAGCTGTCGTGGATATGGTGGTGGGGGCCCACTGGGGAGTCCTGGCGGGCCTTGCCTACTATTCCATGGTGGGGAACTGGGCTAAGGTTTTGATTGTGATGCTACTCTTTGCCGGAGTTGACGGGACCACCCGCACAGTAGGGGGAGCGATGGGTCACCAGGCCTCAAGTCTCACGACCCTCTTTTCACGTGGGGCGGCTCAGAAGATCCAACTTGTAA
>793_S69_L001_R1_001.fastq_77_1b_12
CACCTACGACAGCCCTGGTAGTGTCGCAGTTACTCCGGATCCCACAAGCTGTCGTGGATATGGTGGTGGGGGCCCACTGGGGAGTCCTGGCGGGCCTTGCCTACTATTCCATGGTGGGGAACTGGGCTAAGGTTTTGATTGTGATGCTACTCTTTGCCGGAGTTGACGGGACCACCCGCACAGTAGGGGGAGCGGTCAGTCGCCAGACCTCAAGTCTCACGACCCTCTTTTCACGTGGGGCGGCTCAAAAGATCCAACTTGTAA
>793_S69_L001_R1_001.fastq_78_1b_12
CACCTACGACAGCCCTGGTAGTGCCGCAGTTACTCCGGATCCCACAAGCTGTCGTGGATATGGTGGTGGGGGCCCACTGGGGAGTCCTGGCGGGCCTTGCCTACTATTCCATGGTGGGGAACTGGGCTAAGGTTTTGATTGTGATGCTACTCTTTGCCGGAGTTGACGGGACCACCCGCACAGTAGGGGGAGCGATGAGTCACCAGACCTCAAGTCTCACGACCCTCTTTTCACGTGGGGCGGCTCAAAAGATCCAACTTGTAA
>793_S69_L001_R1_001.fastq_79_1b_12
CACCTACGACAGCCCTGGTAGTGTCGCAGTTACTCCGGATCCCACAAGCTGTCGTGGATATGGTGGTGGGGGCCCACTGGGGAGTCCTGGCGGGCCTTGCCTACTATTCCATGGTGGGGAACTGGGCTAAGGTTTTGATTGTGATGCTACTCTTTGCCGGAGTTGACGGGACTACCCGCACAGTAGGGGGAGCGATGAGTCACCAGACCTCAAGTCTCACGACCCTCCTTTCACGTGGGGCGGCTCAAAAGATCCAACTTGTAA
>793_S69_L001_R1_001.fastq_80_1b_12
CACCTACGACAGCCCTGGTAGTGTCGCAGTTACTCCGGATCCCACAAGCTGTCGTGGATATGGTGGTGGGGGCCCACTGGGGAGTCCTGGCGGGCCTTGCCTACTATTCCATGGTGGGGAACTGGGCTAAGGTTTTGATTGTGATGCTGCTCTTTGCCGGAGTTGACGGGACCACCCGCACAGTAGGGGGAGCGATGAGTCACCAGACCTCAAGTCTCACGACCCTCTTTTCACGTGGGGCGGCTCAAAAGATCCAACTTGTAA
>793_S69_L001_R1_001.fastq_81_1b_12
CACCTACGACAGCCCTGGTAGTGTCGCAGTTACTCCGGATCCCACAAGCCGTCGTGGATATGGTGGTGGGGGCCCACTGGGGAGTCCTGGCGGGCCTTGCCTACTATTCCATGGTGGGGAACTGGGCTAAGGTTTTGATTGTGATGCTACTCTTTGCCGGAGTTGACGGGACCACCCGCACAGTAGGGGGAGCGATGAGTCACCAGACCTCAAGTCTCACGACCCTCTTTTCACGTGGGGCGGCTCAAAAGATCCAACTTGTAA
>793_S69_L001_R1_001.fastq_82_1b_12
CGCCTACGACAGCCCTGGTAGTGTCGCAGTTACTCCGGATCCCACAAGCTGTCGTGGATATGGTGGTGGGGGCCCACTGGGGAGTCCTGGCGGGCCTTGCCTACTATTCCATGGTGGGGAACTGGGCTAAGGTTTTGATTGTGATGCTACTCTTTGCCGGAGTTGACGGGACCACCCGCACAGTAGGGGGAGTGATGAGTCGCCAGACCTCAAGTCTCACGACCCTCTTTTCACGTGGGGCGGCTCAAAAGATCCAACTTGTAA
>793_S69_L001_R1_001.fastq_83_1b_12
CACCTACGACAGCCCTGGTAGTGTCGCAGTTACTCCGGATCCCACAAGCTGTCGTGGATATGGTGGTTGGGGCCCACTGGGGAGTCCTGGCGGGCCTTGCCTACTATTCCATGGTGGGGAACTGGGCTAAGGTTTTGATTGTGATGCTACTCTTTGCCGGAGTTGACGGGACCACCAACACAATAGGGGGAACGACGGGCCGCCAGACCTTCAGTTTCACGACCCTCTTTTCAACTGGGGCGGCTCAGAGGATCCAACTTGTAA
>793_S69_L001_R1_001.fastq_84_1b_12
CACCTACGACAGCCCTGGTAGTGTCGCAGTTACTCCGGATCCCACAAGCTGTCGTGGATATGGTGGTGGGGGCCCACTGGGGAGTCCTGGCGGGCCTTGCCTACTATTCCATGGTGGGAAACTGGGCTAAGGTTTTGATTGTGATGCTACTCTTTGCCGGAGTTGACGGGACCACCCGCACAGTAGGGGGAGCGATGGGTCACCAGACCTCAAGTCTCACGACCCTCTTTTCACGTGGGGCGGCTCAAAAGATCCAACTTGTAA
>793_S69_L001_R1_001.fastq_85_1b_12
CACCTACGACAGCCCTGGTAGTGTCGCAGTTACTCCGGATCCCACAAGCTGTCGTGGATATGGTGGTGGGGGCCCACTGGGGAGTCCTGGCGGGCCTTGCCTACTATTCCATGGTGAGGAACTGGGCTAAGGTTTTGATTGTGATGCTACTCTTTGCCGGAGTTGACGGGACCACCCGCACAGTAGGGGGAGCGATGGGTCACCAGACCTCAAGTCTCACGACCCTCTTTTCACGTGGGGCGGCTCAAAAGATCCAACTTGTAA
>793_S69_L001_R1_001.fastq_86_1b_12
CACCTACGACAGCCCTGGTAGTGTCGCAGTTACTCCGGATCCCACAAGCTGTCGTGGATATGGTGGTGGGGGCCCACTGGGGAGTCCTGGCGGGCCTTGCCTACTATTCCATGGTGGGGAACTGGGCTAAGGTTTTGATTGTGATGCTACCCTTTGCCGGAGTTGACGGGACCACCCGCACAGTAGGGGGAGCGATGAGTCACCAGACCTCAAGTCTCACGACCCTCTTTTCACGTGGGGCGGCTCAAAAGATCCAACTTGTAA
>793_S69_L001_R1_001.fastq_87_1b_12
CACCTACGACAGCCCTGGTAGTGTCGCAGTTACTCCGGATCCCACAAGCTGTCGTGGATATGGTGGTGGGGGCCCACTGGGGAGTCCTGGCGGGCCTCGCCTACTATTCCATGGTGGGGAACTGGGCTAAGGTCTTGATTGTGATGCTACTCTTTGCCGGAGTTGACGGGACCACCCGCACAGTAGGGGGAGCGATGGGTCGCCAGACCTCAAGTCTCACGACCCTCTTTTCACCTGGGGCGGCTCAGAACATCCAACTTGTAA
>793_S69_L001_R1_001.fastq_88_1b_11
CACCTACGACAGCCCTGGTAGTGTCGCAGTTACTCCGGATCCCACAAGCTGTCGTGGATATGGTGGTGGGGGCCCACTGGGGAGTCCTGGCGGGCCTTGCCTACTATTCCATGGTGGGGAACTGGGCTAAGGTCTTGATTGTGATGCTACTCTTTGCCGGAGTTGACGGGACCACCCGCACAGTAGGGGGAGTGATGAGTCGCCAGACCTCAAGTCTCACGACCCTCTTTTCACGTGGGGCGGCTCAAAAGATCCAACTTGTAA
>793_S69_L001_R1_001.fastq_89_1b_11
CACCTACGACAGCCCTGGTAGTGTCGCAGTTACTCCGGATCCCACAAGCTGTCGTGGATATGGTGGTGGGGGCCCACTGGGGAGTCCTGGCGGGCCTTGCCTACTATTCCATGGTGGGGAACTGGGCTAAGGTTTTGATTATGATGCTACTCTTTGCCGGAGTTGACGGGACCACCCGCACAGTAGGGGGAGCGATGGGTCACCAGACCTCAAGTCTCACGACCCTCTTTTCACGTGGGGCGGCTCAAAAGATCCAACTTGTAA
>793_S69_L001_R1_001.fastq_90_1b_11
CACCTACGACAGCCCTGGTAGTGTCGCAGTTACTCCGGATCCCACAAGCTGTCGTGGATATGGTGGTGGGGGCCCACTGGGGAGTCCTGGCGGGCCTTGCCTACTATTCCATGGTGGGGAACTGGGCTAAGGTTTTGATTGTGATGCTACTCTTTGCCGGAGTTGGCGGGACCACCCGCACAGTAGGGGGAGCGATGAGTCACCAGACCTCAAGTCTCACGACCCTCTTTTCACGTGGGGCGGCTCAAAAGATCCAACTTGTAA
>793_S69_L001_R1_001.fastq_91_1b_11
CACCTACGACAGCCCTGGTAGTGTCGCAGTTACTCCGGATCCCACAAGCTGTCGTGGATATGGTGGTGGGGGCCCACTGGGGAGTCCTGGCGGGCCTTGCCTACTATTCCATGGTGGGGAACTGGGCTAAGGTTTTGATTGTGATGCTACTCTTTGCCGGAGTTGACGGGACCACCCGCACAGTAGGGGGAGCGATAAGTCACCAGACCTCAAGTCTCACGACCCTCTTTTCACGTGGGGCGGCTCAAAAGATCCAACTTGTAA
>793_S69_L001_R1_001.fastq_92_1b_11
CACCTACGACAGCCCTGGTAGTGTCGCAGTTACTCCGGATCCCGCAAGCTGTCGTGGATATGGTGGTGGGGGCCCACTGGGGAGTCCTGGCGGGCCTTGCCTACTATTCCATGGTGGGGAACTGGGCTAAGGTTTTGATTGTGATGCTACTCTTTGCCGGAGTTGACGGGACCACCCGCACAGTAGGGGGAGCGATGAGTCACCAGACCTCAAGTCTCACGACCCTCTTTTCACGTGGGGCGGCTCAAAAGATCCAACTTGTAA
>793_S69_L001_R1_001.fastq_93_1b_11
CACCTACGACGGCCCTGGTAGTGTCGCAGTTACTCCGGATCCCACAAGCTGTCGTGGATATGGTGGTGGGGGCCCACTGGGGAGTCCTGGCGGGCCTTGCCTACTATTCCATGGTGGGGAACTGGGCTAAGGTTTTGATTGTGATGCTACTCTTTGCCGGAGTTGACGGGACCACCCGCACAGTAGGGGGAGCGATGAGTCACCAGACCTCAAGTCTCACGACCCTCTTTTCACGTGGGGCGGCTCAAAAGATCCAACTTGTAA
>793_S69_L001_R1_001.fastq_94_1b_11
CACCTACGACAGCCCTGGTAGTGTCGCAGTTACTCCGGATCCCACAAGCTGTCGTGGATATGGTGGTGGGGGCCCACTGGGGAGTCCTGGCGGGCCTTGCCTACTATTCCATGGTGGGGAACTGGGCTAAGGTTTTGATTGTGATGCTACTCTTTGCCGGAGTTGACGGGACCACCCGCACAGTAGGGGGAGCGATGAGTCACCAGACCTCAAGTCTCACGACCCTCTTTTCACGTGGGGCGGCTCAAAAGATCCAACTTGTAG
>793_S69_L001_R1_001.fastq_95_1b_11
CACCTACGACAGCCCTGGTAGTGTCGCAGTTACTCCGGATCCCACAAGCTGTCGTGGATATGGTGGTGGGGGCCCACTGGGGAGTCCTAGCGGGCCTTGCCTACTATTCCATGGTGGGGAACTGGGCTAAGGTTTTGATTGTGATGCTACTCTTTGCCGGAGTTGACGGGACCACCCGCACAGTAGGGGGAGCGGCGGGTCGCCAGACCTCAGGTTTCGCGAACCTCTTTGCACATGGGGCGGCTCAGAAGATCCAACTTGTAA
>793_S69_L001_R1_001.fastq_96_1b_11
CACCTACGACAGCCCTGGTAGTGTCGCAGTTACTCCGGATCCCACAAGCTGTCGTGGATATGGTGGTGGGGGCCCACTGGGGAGTCCTGGCGGGCCTTGCCTACTATTCCATGGTGGGGAACTGGGCTAAGGTTTTGATTGTGATGCTACTCTTTGCCGGAGTTGACGGGACCACCCGCACAGTAGGGGGAGCGATGGGTCACCAGACCTCAAGTCTCACGGCCCTCTTTTCACGTGGGGCAGCTCAGAAGATCCAACTTGTAA
>793_S69_L001_R1_001.fastq_97_1b_11
CACCTACGACAGCCCTGGTAGTGTCGCAGTTACTCCGGATCCCACAAGCTGTCGTGGATATGGTGGTGGGGGCCCACTGGGGAGTCCTGGCGGGCCTTGCCTACTATTCCATGGTGGGGAACTGGGCTAAGGTCTTGATTGTGATGCTACTCTTTGCTGGAGTCGACGGGACCACCCGCACAGTAGGGGGAGCGATGGGTCGCCAGACCTCAAGTCTCACGACCCTCTTTTCACCTGGGGCGGCTCAGAACATCCAACTTGTAA
>793_S69_L001_R1_001.fastq_98_1b_10
CACCTACGACAGCCCTGGTAGTGTCGCAGTTACTCCGGATCCCACAAGCTGTCGTGGATATGGTGGTGGGGGCCCACTGGGGAGTCCTGGCGGGCCTTGCCTACTATTCCATGGTGGGGAACTGGGCTAAGGTTTTGATTGTGATGCTACTCTTTGCCGGAGTTGACGGGACCACCCGCACAGTAGGGGGAGCGATGGGTCACCAGACCTCAAGTCTCACGACCCTCTTTTCGCGTGGGGCGGCTCAAAAGATCCAACTTGTAA
>793_S69_L001_R1_001.fastq_99_1b_10
CACCTACGACAGCCCTGGTAGTGTCGCAGTTACTCCGGATCCCACAAGCTGTCGTGGATATGGTGGTGGGGGCCCACTGGGGAGTCCTGGCGGGCCTTGCCTACTATTCCATGGTGGGGAACTGGTCTAAGGTCTTGATTGTGATGCTACTCTTTGCCGGAGTTGACGGAACCACCCGCACAGTAGGGGGAGCGGTGGGTCGCCAGACCTCAAGTCTCACGACCCTCTTTTCACCTGGGGCGGCTCAGAACATCCAACTTGTAA
>793_S69_L001_R1_001.fastq_100_1b_10
CACCTACGACAGCCCTGGTAGTGTCGCAGTTACTCCGGATCCCACAAGCTGTCGTGGATATGGTGGTGGGGGCCCACTGGGGAGTCCTGGCGGGCCTTGCCTACTATTCCATGGTGGGGAACTGGGCTAAGGTTTTGATTGTGATGCTACTCTTTGCCGGAGTTGACGGGACCACCCGCACAGTAGGGGGAGCGATGAGTCACCAGACCTCAAGTCTCACGACCCTTTTTTCACGTGGGGCGGCTCAAAAGATCCAACTTGTAA
>793_S69_L001_R1_001.fastq_101_1b_10
CACCTACGACAGCCCTGGTAGTGTCGCAGTTACTCCGGATCCCACAAGCTGTCGTGGATATGGTGGTGGGGGCCCACTGGGGAGTCCTGGCGGGCCTTGCCTACTATTCCATGGTGGGGAACTGGGCTAAGGTTTTGATTGTGATGCTACTCTTTGCCGGAGTTGACGGGACCACCAACACAATAGGGGGAACGACGAGTCGCCAGACCTTAAGTTTCACGACCCTCTTTTCATCCGGGGCGGCTCAGAAGATCCAACTTGTAA
>793_S69_L001_R1_001.fastq_102_1b_10
CACCTACGACAGCCCTGGTAGTGTCGCAGTTACTCCGGATCCCACAAGCCGTCGTGGATATGGTGGTGGGGGCCCACTGGGGAGTCCTGGCGGGCCTTGCCTACTATTCCATGGTGGGGAACTGGGCTAAGGTTTTGATTGTGATGCTACTCTTTGCCGGAGTTGACGGGACCACCAACACAATAGGGGGAACGACGGGTCGCCAGACCTTCAGTTTCACGACCCTCTTTTCAACTGGGGCGGCTCAGAGGATCCAACTTGTAA
>793_S69_L001_R1_001.fastq_103_1b_10
CACCTACGACAGCCCTGGTAGTGTCGCAGTTACTCCGGATCCCACAAGCTGTCGTGGATATGGTGTTGGGGGCCCACTGGGGAGTCCTGGCGGGCCTTGCCTACTATTCCATGGTGGGGAACTGGGCTAAGGTTTTGATTGTGATGCTACTCTTTGCCGGAGTTGACGGGACCACCCGCACAGTAGGGGGAGCGATGAGTCACCAGACCTCAAGTCTCACGACCCTCTTTTCACGTGGGGCGGCTCAAAAGATCCAACTTGTAA
>793_S69_L001_R1_001.fastq_104_1b_10
CACCTACGACAGCCCTGGTAGTGTCGCAGTTGCTCCGGATCCCACAAGCTGTCGTGGATATGGTGGTGGGGGCCCACTGGGGAGTCCTGGCGGGCCTTGCCTACTATTCCATGGTGGGGAACTGGGCTAAGGTTTTGATTGTGATGCTACTCTTTGCCGGAGTTGACGGGACCACCAACACAATAGGGGGAATGACGGGTCGCCAGACCTTCAGTCTCACGACCCTCTTTTCATCTGGGGCGTCTCAGAGGATCCAACTTGTAA
>793_S69_L001_R1_001.fastq_105_1b_10
CACCTACGACAGCCCTGGTAGTGTCGCAGTTACTCCGGATCCCACAAGCTGTCGTGGATATGGTGGTGGGGGCCCACTGGGGAGTCCTGGCGGGCCTTGCCTACTATTCCATGGTGGGGAACTGGGCTAAGGTTTTGGTTGTGATGCTACTCTTTGCCGGAGTTGACGGGACCACCCGCACAGTAGGGGGAGCGATGAGTCACCAGACCTCAAGTCTCACGACCCTCTTTTCACGTGGGGCGGCTCAAAAGATCCAACTTGTAA
>793_S69_L001_R1_001.fastq_106_1b_10
CACCTACGACAGCCCTGGTAGTGTCGCAGTTACTCCGGATCCCACAAGCTGTCGTGGATATGGTGGTGGGGGCCCACTGGGGAGTCCTGGCGGGCCTTGCCTACTATTCCATGGTGGGAAACTGGGCTAAGGTTTTGATTGTGATGCTACTCTTTGCCGGAGTTGACGGGACCACCCGCACAGTAGGGGGAGCGGTGAGTCGCCAGACCTCAAGTCTCACGACCCTCTTTTCACGTGGGGCGGCTCAAAAGATCCAACTTGTAA
>793_S69_L001_R1_001.fastq_107_1b_10
CACCTACGACAGCCCTGGTAGTGTCGCAGTTACTCCGGATCCCACAAGCTGTCGTGGATATGGTGGTGGGGGCCCACTGGGGAGTCCTGGCGGGCCTTGCCTACTATTCCATGGTGGGGAACTGGGCTAAGGTCTTGATTGTGATGCTACTCTTTGCCGGAGTTGACGGGACCACCCGCACGGTAGGGGGAGCGATGAGTCACCAGACCTCAAGTCTCACGACCCTCTTTTCACGTGGGGCGGCTCAAAAGATCCAACTTGTAA
>793_S69_L001_R1_001.fastq_108_1b_10
CACCTACGACAGCCCTGGTAGTGTCGCAGTTACTCCGGATCCCACAAGCTGTCGTGGATATGGTGGTGGGGGCCCACTGGGGAGTCCTGGCGGGCCTTGCCTACTATTCCATGGTGGGGAACTGGGCTAAGGTTTTGATTGTGATGCTACTCTTTGCCGGAGTTGACGGGACCACCAACACAATAGGGGGAATGACGGGTCGCCAGACCTTCAGTCTCACGACCCTCTTTTCATCTGGGGCGTCTCAGAGGATCCAACTTGTAA
>793_S69_L001_R1_001.fastq_109_1b_10
CACCTACGACAGCCCTGGTAGTGTCGCAGTTACTCCGGATCCCACAAGCTGTCGTGGATATGGTGGTGGGGGCCCACTGGGGAGTCCTGGCGGGCCTTGCCTACTATTCCATGGTGGGGAACTGGGCTAAGGCTTTGATTGTGATGCTACTCTTTGCCGGAGTTGACGGGACCACCCGCACAGTAGGGGGAGCGATGAGTCACCAGACCTCAAGTCTCACGACCCTCTTTTCACGTGGGGCGGCTCAAAAGATCCAACTTGTAA
>793_S69_L001_R1_001.fastq_110_1b_10
CACCTACGACAGCCCTGGTAGTGTCGCAGTTACTCCGGATCCCACAAGCTGTCGTGGATATGGTGGTGGGGGCCCACTGGGGAGTCCTGGCGGGCCTTGCCTACTATTCCATGGCGGGGAACTGGGCTAAGGTTTTGATTGTGATGCTACTCTTTGCCGGAGTTGACGGGGACACCCACATAGTAGGGGGAGCGACGAGTCGCCAGACTTTTGGTCTCACGACCCTCTTTAACCCTGGGGCGGCTCAGAAGATCCAACTTGTAA
>793_S69_L001_R1_001.fastq_112_1b_9
CACCTACGACAGCCCTGGTAGTGTCGCAGTTACTCCGGATCCCACAAGCTGTCGTGGATATGGTGGTGGGGGCCCACTGGGGAGTCCTGGCGGGCCTTGCCTACTATTCCATGGTGGGGAACTGGGCTAAGGTTTTGATTGTGATGCTACTCTTTGCCGGAGTTGACGGGACCACCCGCACAGTAGGGGGAGCGATGAGTCACCAGACCTCAAGTCTCACGACCCTCTTTTCACGTGGGGCGGCTCAAAAGATCCAACCTGTAA
>793_S69_L001_R1_001.fastq_113_1b_9
CACCTACGACAGCCCTGGTAGTGTCGCAGTTACTCCGGATCCCACAAGCTGTCGTGGATATGGTGGTGGGGGCCCACTGGGGAGTCCTGGCGGGCCTTGCCTACTATTCCATGGTGGGGAACTGGGCTAAGGTTTTGATTGTGATGCTACTCTTTGCCGGAGTTGACGGGACCACCCGTACAATAGGGGGAGCGATGAGTCGCCAGACCTCAAGTCTCACGACCCTCTTTTCACGTGGGGCGGCTCAAAAGATCCAACTTGTAA
>793_S69_L001_R1_001.fastq_114_1b_9
CACCTACGACAGCCCTGGTAGCGTCGCAGTTACTCCGGATCCCACAAGCTGTCGTGGATATGGTGGTGGGGGCCCACTGGGGAGTCCTGGCGGGCCTTGCCTACTATTCCATGGTGGGGAACTGGGCTAAGGTTTTGATTGTGATGCTACTCTTTGCCGGAGTTGACGGGACCACCCGCACAGTAGGGGGAGCGATGAGTCACCAGACCTCAAGTCTCACGACCCTCTTTTCACGTGGGGCGGCTCAAAAGATCCAACTTGTAA
>793_S69_L001_R1_001.fastq_115_1b_9
CACCTACGACAGCCCTGGTAGTGTCGCAGTTACTCCGGATCCCACAAGCTGTCGTGGATATGGTAGTGGGGGCCCACTGGGGAGTCCTGGCGGGCCTTGCCTACTATTCCATGGTGGGGAACTGGGCTAAGGTTTTGATTGTGATGCTACTCTTTGCCGGAGTTGACGGGACCACCAACACAATAGGGGGAATGACGGGTCGCCAGACCTTCAGTTTCACGACCCTCTTTTCACCTGGGGCGTCTCAGAGGATCCAGCTTGTAA
>793_S69_L001_R1_001.fastq_116_1b_9
CACCTACGACAGCCCTGGTAGTGTCGCAGTTACTCCGGATCCCACAAGCTGTCGTGGATATGGTGGTGGGGGCCCACTGGGGAGTCCTGGCGGGCCTTGCCCACTATTCCATGGTGGGGAACTGGGCTAAGGTTTTGATTGTGATGCTACTCTTTGCCGGAGTTGACGGGACCACCCGCACAGTAGGGGGAGCGATGAGTCACCAGACCTCAAGTCTCACGACCCTCTTTTCACGTGGGGCGGCTCAAAAGATCCAACTTGTAA
>793_S69_L001_R1_001.fastq_117_1b_9
CACCTACGACAGCCCTGGTAGTGTCGCAGTTACTCCGGATCCCACAAGCTGTCGTGGATATGGTGGTGGGGGCCCACTGGGGAGTCCTGGCGGGCCTTGCCTACTATTCCATGGTGGGGAACTGGGCTAAGGTTTTGATTGTGATGCTACTCTTTGCCGGAGTTGACGGGACCACCCGCACAGTAGGGGGAGCGATGAGTCACCAGACTTCAAGTCTCACGACCCTCTTTTCACGTGGGGCGGCTCAAAAGATCCAACTTGTAA
>793_S69_L001_R1_001.fastq_118_1b_9
CACCTACGACAGCCCTGGTAGTGTCGCAGTTACTCCGGATCCCACAAGCTGTCGTGGATATGGTGGTGGGGGCCCACTGGGGAGTCCTGGCGGGCCTTGCCTACTATTCCATGGTGGGGAACTGGGCTAAGGTTTTGATTGTGATGCTACTCTTTGCCGGAGTTGACGGGACCACCCGCACAGTAGGGGGAGCGATGAGTCACCAGACCTCAAGCCTCACGACCCTCTTTTCACGTGGGGCGGCTCAGAAGATCCAACTTGTGA
>793_S69_L001_R1_001.fastq_119_1b_9
CACCTACGACAGCCCTGGTAGTGTCGCAGTTACTCCGGATCCCACAAGCTGTCGTGGATATGGTGGTGGGGGCCCACTGGGGAGTCCTGGCGGGCCTTGCCTACTATTCCATGGTGGGGAACTGGGCTAAGGTTTTGATTGTGATGCTACTCTTTGCCGGAGTTGACGGGACCACCCGCACAGTAGGGGGAGCGATGAGTCACCAGACCTCAAGTCTTACGACCCTCTTTTCACGTGGGGCGGCTCAAAAGATCCAACTTGTAA
>793_S69_L001_R1_001.fastq_120_1b_9
CACCTACGGCAGCCCTGGTAGTGTCGCAGTTACTCCGGATCCCACAAGCTGTCGTGGATATGGTGGTGGGGGCCCACTGGGGAGTCCTGGCGGGCCTTGCCTACTATTCCATGGTGGGGAACTGGGCTAAGGTTTTGATTGTGATGCTACTCTTTGCCGGAGTTGACGGGACCACCCGCACAGTAGGGGGAGCGGTGAGTCGCCAGACCTCAAGTCTCACGACCCTCTTTTCACGTGGGGCGGCTCAAAAGATCCAACTTGTAA
>793_S69_L001_R1_001.fastq_121_1b_9
CACCTACGACAGCCCTGGTAGTGTCGCAGTTACTCCGGATCCCACAAGCTGTCGTGGATATGGTGGTGGGGGCCCACTGGGGAGTCCTGGCGGGCCTTGCCTACTATTCCATGGTGGGGAACTGGGCTAAGGTTTTGATTGTGATGCTACTCTTTGCCGGAGTTGACGGGACCACCCGCACAGTAGGGGGAGCGGTGAGTCGCCAGACCTCAAGTCTCACCACCCTCTTTTCACGTGGGGCGGCTCAAAAGATCCAACTTGTAA
>793_S69_L001_R1_001.fastq_122_1b_9
CACCTACGACAGCCCTGGTAGTGTCGCAGTTACTCCGGATCCCACAAGCTGTCGTGGATATGGTGGTGGGGGCCCACTGGGGAGTCCTGGCGGGTCTTGCCTACTATTCCATGGTGGGGAACTGGGCTAAGGTTTTGATTGTGATGCTACTCTTTGCCGGAGTTGACGGGACCACCCGCACAGTAGGGGGAGCGATGAGTCACCAGACCTCAAGTCTCACGACCCTCTTTTCACGTGGGGCAGCTCAAAAGATCCAACTTGTAA
>793_S69_L001_R1_001.fastq_123_1b_9
CACCTACGACAGCCCTGGTAGTGTCGCAGTTACTCCGGATCCCACAAGCTGTCGTGGATATGGTGGTGGGGGCCCACTGGGGAGTCCTGGCGGGCCTTGCCTACTATTCCATGGTGGGGAACTGGGCTAAGGTTTTGATTGCGATGCTACTCTTTGCCGGAGTTGACGGGACCACCCGCACAGTAGGGGGAGCGATGAGTCACCAGACCTCAAGTCTCACGACCCTCTTTTCACGTGGGGCGGCTCAAAAGATCCAACTTGTAA
>793_S69_L001_R1_001.fastq_124_1b_9
CACCTACGACAGCCCTGGTAGTGTCGCAGTTACTCCGGATCCCACAAGCTGTCGTGGATATGGTAGTGGGGGCCCACTGGGGAGTCCTGGCGGGCCTTGCCTACTATTCCATGGTGGGGAACTGGGCTAAGGTTTTGATTGTGATGCTACTCTTTGCCGGAGTTGACGGGACCACCCGCACAGTAGGGGGAGCGATGAGTCACCAGACCTCAAGTCTCACGACCCTCTTTTCACGTGGGGCGGCTCAAAAGATCCAACTTGTAA
>793_S69_L001_R1_001.fastq_125_1b_9
CACCTACGACAGCCCTGGTAGTGTCGCAGTTACTCCGGATCCCACAAGCTGTCGTGGATATGGTGGTGGGGGCCCACTGGGGAGTCCTGGCGGGCCTTGCCTACTATTCCATGGTGGGGAACTGGGCTAAGGTCTTGATTGTGATGCTACTCTTTGCCGGAGTTGATGGGACCACCCGCACAGTAGGGGGAGCGGTGAGTCGCCAGACCTCAAGTCTCACGACCCTCTTTTCACCTGGGGCGGCTCAGAACATCCAACTTGTAA
>793_S69_L001_R1_001.fastq_126_1b_9
CACCTACGACAGCCCTGGTAGTGTCGCAGTTACTCCGGATCCCACAAGCTGTCGTGGATATGGTGGTGGGGGCCCACTGGGGAGTCCTGGCGGGCCTTGCCTACTATTCCATGGTGGGGAACTGGGCTAAGGTTTTGATTGTGATGCTACTCTTTGCCGGAGTTGACGGGACCACCCGCACAGTAGGGGGAGCGATGGGTCACCAGACCTCAAGTCTCACGACCCTCTTTTCACGTGGGGCGGCTCAGAAGATCCAACTTGTAA
>793_S69_L001_R1_001.fastq_127_1b_9
CACCTACGACAGCCCTGGTAGTGTCGCAGTTACTCCGGATCCCACAAGCTGTCGTGGACATGGTGGTGGGGGCCCACTGGGGAGTCCTGGCGGGCCTTGCCTACTATTCCATGGTGGGGAACTGGGCTAAGGTTTTGATTGTGATGCTACTCTTTGCCGGAGTTGACGGGACCACCCGCACAGTAGGGGGAGCGATGAGTCACCAGACCTCAAGTCTCACGACCCTCTTTTCACGTGGGGCGGCTCAAAAGATCCAACTTGTAA
>793_S69_L001_R1_001.fastq_128_1b_9
CACCTACGACAGCCCTGGTAGTGTCGCAGTTACTCCGGATCCCACAAGCTGTCGTGGATATGGTGGTGGGGGCCCACTGGGGAGTCCTGGCGGGCCTTGCCTACTATTCCATGGTGGGGAACTGGGCTAAGGTTTTGATTGTGATGCTACTCTTTGCCGGAGTTGACGGGACCACCCGCACAGTAGGGGGAGTGATGAGTCACCAGACCTCAAGTCTCACGACCCTCTTTTCACGTGGGGCGGCTCAAAAGATCCAACTTGTAA
>793_S69_L001_R1_001.fastq_129_1b_9
CACCTACGGCAGCCCTGGTAGTGTCGCAGTTACTCCGGATCCCACAAGCTGTCGTGGATATGGTGGTGGGGGCCCACTGGGGAGTCCTGGCGGGCCTTGCCTACTATTCCATGGTGGGGAACTGGGCTAAGGTTTTGATTGTGATGCTACTCTTTGCCGGAGTTGACGGGACCACCCGCACAGTAGGGGGAGCGATGAGTCACCAGACCTCAAGTCTCACGACCCTCTTTTCACGTGGGGCGGCTCAAAAGATCCAACTTGTAA
>793_S69_L001_R1_001.fastq_130_1b_9
CACCTACGACAGCCCTGGTAGTGTCGCAGTTACTCCGGATCCCACAAGCTGTCGTGGATATGGTGGTGGGGGCCCACTGGGGAGTCCTGGCGGGCCTTGCCTACTATTCCATGGTGGGGAACTGGGCTAAGGTTTTGATTGTGATGCTACTCTTTGCCGGAGTTGACGGGACCACCCGCACGGTAGGGGGAGCGATGGGTCACCAGACCTCAAGTCTCACGACCCTCTTTTCACGTGGGGCGGCTCAAAAGATCCAACTTGTAA
>793_S69_L001_R1_001.fastq_131_1b_9
CACCTACGACAGCCCTGGTAGTGTCGCAGTTACTCCGGATCCCACAAGCTGTCGTGGATATGGTGGTGGGGGCCCACTGGGGAGTCCTGGCGGGCCTTGCCTGCTATTCCATGGTGGGGAACTGGGCTAAGGTTTTGATTGTGATGCTACTCTTTGCCGGAGTTGACGGGACCACCCGCACAGTAGGGGGAGCGATGAGTCACCAGACCTCAAGTCTCACGACCCTCTTTTCACGTGGGGCGGCTCAAAAGATCCAACTTGTAA
>793_S69_L001_R1_001.fastq_132_1b_9
CACCTACGACAGCCCTGGTAGTGTCGCAGTTACTCTGGATCCCACAAGCTGTCGTGGATATGGTGGTGGGGGCCCACTGGGGAGTCCTGGCGGGCCTTGCCTACTATTCCATGGTGGGGAACTGGGCTAAGGTTTTGATTGTGATGCTACTCTTTGCCGGAGTTGACGGGACCACCCGCACAGTAGGGGGAGTGATGAGTCGCCAGACCTCAAGTCTCACGACCCTCTTTTCACGTGGGGCGGCTCAAAAGATCCAACTTGTAA
>793_S69_L001_R1_001.fastq_133_1b_9
CACCTACGACAGCCCTGGTAGTGTCGCAGTTACTCCGGATCCCACAAGCTGTCGTGGATATGGTGGTGGGGGCCCACTGGGGAGTCCTGGCGGGCCTTGCCTACTATTCCATGGCGGGGAACTGGGCTAAGGTTTTGATTGTGATGCTACTCTTTGCCGGAGTTGACGGGGACACCCACATAGTAGGGGGAGCGACGAGTCGCCAGACCTTTGGTCTCACGACCCTCTTTACACCTGGGGCGGCTCAGAAGATCCAACTTGTAA
>793_S69_L001_R1_001.fastq_134_1b_8
CACCTACGACAGCCCTGGTAGTGTCGCAGTTACTCCGGATCCCACAAGCTGTCGTGGATATGGTGGTGGGGGCCCACTGGGGAGTCCTGGCGGGCCTTGCCTACTATTCCATGGTGGGGAACTGGGCTAAGGTTTTGATTGTGATGCTACTCTTTGCCGGAGTTGATGGGACCACCCGCACAGTAGGGGGAGCGGTGGGTCACCAGACCTCAAGTCTCACGACCCTCTTTTCACGTGGGGCGGCTCAAAAGATCCAACTTGTAA
>793_S69_L001_R1_001.fastq_135_1b_8
CACCTACGACAGCCCTGGTAGTGTCGCAGTTACTCCGGATCCCACAGGCTGTCGTGGATATGGTGGTGGGGGCCCACTGGGGAGTCCTGGCGGGCCTTGCCTACTATTCCATGGTGGGGAACTGGGCTAAGGTTTTGATTGTGATGCTACTCTTTGCCGGAGTTGACGGGACCACCCGCACAGTAGGGGGAGCGATGAGTCACCAGACCTCAAGTCTCACGACCCTCTTTTCACGTGGGGCGGCTCAAAAGATCCAACTTGTAA
>793_S69_L001_R1_001.fastq_136_1b_8
CACCTACGACAGCCCTGGTAGTGTCGCAGTTACTCCGGATCCCACAAGCTGTCGTGGATATGGTGGTGGGGGCCCACTGGGGAGTCCTGGCGGACATTGCCTACTATTCCATGGTGGGGAACTGGGCTAAGGTTTTGATTGTGATGCTACTCTTTGCCGGAGTTGACGGGACCACCCGCACAGTAGGGGGAGCGATGAGTCACCAGACCTCAAGTCTCACAACCCTCTTTTCACGTGGGGCGGCTCAAAAGATCCAACTTGTAA
>793_S69_L001_R1_001.fastq_137_1b_8
CACCTACGACAGCCCTGGTAGTGTCGCAGTTACTCCGGATCCCACAAGCTGTCGTGGATATGGTGGTGGGGGCCCACTGGGGAGTCCTGGCGGGCCTTGCCTACTATTCTATGGTGGGGAACTGGGCTAAGGTTTTGATTGTGATGCTACTCTTTGCCGGAGTTGACGGGACCACCCGCACAGTAGGGGGAGCGATGAGTCACCAGACCTCAAGTCTCACGACCCTCTTTTCACGTGGGGCGGCTCAAAAGATCCAACTTGTAA
>793_S69_L001_R1_001.fastq_138_1b_8
CACCTACGACAGCCCTGGTAGTGTCGCAGTTACTCCGGATCCCACAAGCCGTCGTGGATATGGTGGTGGGGGCCCACTGGGGAGTCCTGGCGGACCTTGCCTACTATTCCATGGTGGGGAACTGGGCTAAGGTTTTGATTGTGATGCTACTCTTTGCCGGAGTTGACGGGACCACCCGCACAGTAGGGGGAGCGATGAGTCACCAGACCTCAAGTCTCACGACCCTCTTTTCACGTGGGGCGGCTCAAAAGATCCAACTTGTAA
>793_S69_L001_R1_001.fastq_139_1b_8
CACCTACGACAGCCCTGGTAGTGTCGCAGTTACTCCGGATCCCACAAGCTGTCGTGGATATGGTGGTGGGGGCCCACTGGGGAGTCCTGGCGGGCCTTGCCTACTATTCCATGGTGGGGAACTGGGCTAAGGTTTTGATTGTGATGCTACTCTTTGCCGGAGTTGACGGGACCACCCGCACAGTAGGGGGAGCGATGAGTCACCAGACCTCAAGTCTCACGACCCTCTTTTCACGTGGGGCGGCTCGAAAGATCCAACTTGTAA
>793_S69_L001_R1_001.fastq_140_1b_8
CACCTACGACAGCCCTGGTAGTGTCGCAGTTACTCCGGATCCCACAAGCTGTCGTGGATATGGTGGTGGGGGCCCACTGGGGAGTCCTGGCGGGCCTTGCCTACTATTCCATGGTGGGGAACTGGGCTAAGGTCTTGATTGTGATGCTACTCTTTGCCGGAGTTGACGGGACCACCCGCACAGTAGGGGGAACGATGGGTCGCCAGACCTCAAGTCTCACGACCCTCTTTTCACCTGGGGCGGCTCAGAACATCCAACTTGTAA
>793_S69_L001_R1_001.fastq_141_1b_8
CACCTACGACAGCCCTGGTAGTGTCGCAGTTACTCCGGATCCCACAAGCTGTCGTGGATATGGTGGTGGGGGCCCACTGGGGAGTCCTGGCGGGCCTTGCCTACTATTCCATGGTGGGGAACTGGGCTAAGGTTTTGATTGTGATGCTACTCTTTGCCGGAGTTGACGGGACCACCCGCACGGTAGGGGGAGCGGTGAGTCGCCAGACCTCAAGTCTCACGACCCTCTTTTCACGTGGGGCGGCTCAAAAGATCCAACTTGTAA
>793_S69_L001_R1_001.fastq_142_1b_8
CACCTACGACAGCCCTGGTAGTGTCGCAGTTACTCCGGATCCCACAAGCTGTCGTGGATATGGTGGTGGGGGCCCACTGGGGAGTCCTGGCGGGCCTTGCCTACTATTCCATGGTGGGGAACTGGGCTAAGGTTTTGATTGTGATGCTACTCTTTGCCGGAGTTGACGGGACCACCCGCACAGTAGGGGGAGCGGTGAGTCGCCAGACCTCAAGTCTCACGACCCTCTTTTCACGTGGGGCGGCTCAAAAGACCCAACTTGTAA
>793_S69_L001_R1_001.fastq_143_1b_8
CACCTACGACAGCCCTGGTAGTGTCGCAGTTACTCCGGATCCCACAAGCTGTCGTGGATATGGTGGTGGGGGCCCACTGGGGAGTCCTGGCGGGCCTTGCCTACTATTCCATGGTGGGGAACTGGGCTAAGGTTTTGATTGTGATGCTACTCTTTGCTGGAGTTGACGGGACCACCCGCACAGTAGGGGGAGCGATGAGTCACCAGACCTCAAGTCTCACGACCCTCTTTTCACGTGGGGCGGCTCAAAAGATCCAACTTGTAA
>793_S69_L001_R1_001.fastq_144_1b_8
CACCCACGACAGCCCTGGTAGTGTCGCAGTTACTCCGGATCCCACAAGCTGTCGTGGATATGGTGGTGGGGGCCCACTGGGGAGTCCTGGCGGGCCTTGCCTACTATTCCATGGTGGGGAACTGGGCTAAGGTTTTGATTGTGATGCTACTCTTTGCCGGAGTTGACGGGACCACCCGCACAGTAGGGGGAGCGATGAGTCACCAGACCTCAAGTCTCACGACCCTCTTTTCACGTGGGGCGGCTCAAAAGATCCAACTTGTAA
>793_S69_L001_R1_001.fastq_145_1b_8
CACCTACGACAGCCTTGGTAGTGTCGCAGTTACTCCGGATCCCACAAGCTGTCGTGGATATGGTGGTGGGGGCCCACTGGGGAGTCCTGGCGGGCCTTGCCTACTATTCCATGGTGGGGAACTGGGCTAAGGTCTTGATTGTGATGCTACTCTTTGCCGGGGTTGACGGGATCACCCGCACAGTAGGGGGAGCGATGGGTCGCCAGACCTCAAGTCTCACGACCCTCTTTTCACCTGGGGCGGCTCAGAACATCCAACTTGTAA
>793_S69_L001_R1_001.fastq_146_1b_8
CACCTACGACAGCCCTGGTAGTGTCGCAGTTACTCCGGATCCCACAAGCTGTCGTGGATATGGTGGTGGGGGCCCACTGGGGAGTCCTGGCGGGCCTTGCCTACTATTCCATGGTGGGGAACTGGGCTAAGGTTTTGATTGTGATGCTACTCTTTGCCGGAGTTGACGGGACCACCCGCACAGTAGGGGGAGCGATGAGTCACCAGACCTCAAGTCCCACGACCCTCTTTTCACGTGGGGCGGCTCAAAAGATCCAACTTGTAA
>793_S69_L001_R1_001.fastq_147_1b_8
CACCTACGACAGCCCTGGTAGTGTCGCAGTTACTCCGGATCCCACAAGCTGTCGTGGATATGGTGGTGGGGGCCCACTGGGTAGTCCTGGCGGGCCTTGCCTACTATTCCATGGTGGGGAACTGGGCTAAGGTTTTGATTGTGATGCTACTTTTTGCCGGAGTTGACGGGACCACCCGCACAGTAGGGGGAGCGATGAGTCACCAGACCTCAAGTCTCACGACCCTCTTTTCACGTGGGGCGGCTCAAAAGATCCAACTTGTAA
>793_S69_L001_R1_001.fastq_148_1b_8
CACCTACGACAGCCCTGGTAGTGTCGCAGTTACTCCGGATCCCACAAGCTGTCGTGGATATGGTGGTGGGGGCCCACTGGGGAGTCCTGGCGGGCCTTGCCTACTATTCCATGGTGGGGAACTGGGCTAAGGTTTTGATTGTGATGCTACTCTTTGCCGGAGTTGACGGGACCGCCCGCACAGTAGGGGGAGCGATGAGTCACCAGACCTCAAGTCTCACGACCCTCTTTTCACGTGGGGCGGCTCAAAAGATCCAACTTGTAA
>793_S69_L001_R1_001.fastq_149_1b_8
CGCCTACGACAGCCCTGGTAGTGTCGCAGTTACTCCGGATCCCACAAGCTGTCGTGGATATGGTGGTGGGGGCCCACTGGGGAGTCCTGGCGGGCCTTGCCTACTATTCCATGGTGGGGAACTGGGCTAAGGTTTTGATTGTGATGCTACTCTTTGCCGGAGTTGACGGGACCACCCGCACAGTAGGGGGAGAGATGAGTCGCCAGACCTCAAGTCTCACGACCCTCTTTTCACGTGGGGCGGCTCAAAAGATCCAACTTGTAA
>793_S69_L001_R1_001.fastq_150_1b_8
CACCTACGACAGCCCTGGTAGTGTCGCAGTTACTCCGGATCCCACAAGCTGTCGTGGATATGGTGGTGGGGGCCCACTGGGGAGTCCTGGCGGGCCTTGCCTACTATTCCATGGTGGGGAACTGGGCTAAGGTTTTGATTGTGATGCTACTCTTTGCCGGAGTTGACGGGACCACCCGCACAGTAGGGGGAGCGATGAGTCACCAGGCCTCAAGTCTCACGACCCTCTTTTCACGTGGGGCGGCTCAAAAGATCCAACTTGTAA
>793_S69_L001_R1_001.fastq_151_1b_8
CACCTACGACAGCCCTGGTAGTGTCGCAGTTACTCCGGATCCCACAAGCTGTCGTGGATATGGTGGTGGGGGCCCACTGGGGAGTCCTGGCGGGCCTTGCCTACTATTCCATGGTGGGGAACTGGGCTAAGGTTTTGATTGTGATGCTACTCTTTGCCGGAGTTGACGGGACCACCAACACAATAGGGGGAACGACGAGTCGCCAGACCTTAAGTTTCACGACCCTCTTTTCATCTGGGGCGGCTCAGAAGGTCCAACTTGTAA
>793_S69_L001_R1_001.fastq_152_1b_8
CACCTACGACAGCCCTGGTAATGTCGCAGTTACTCCGGATCCCACAAGCTGTCGTGGATATGGTGGTGGGGGCCCACTGGGGAGTCCTGGCGGGCCTTGCCTACTATTCCATGGTGGGGAACTGGGCTAAGGTCTTGATTGTGATGCTACTCTTTGCCGGAGTTGACGGGACCACCCGCACAGTAGGGGGAGCGGTGAGTCGCCAGACCTCAAGTCTCACGACCCTCTTTTCACCTGGGGCGGCTCAGAACATCCAACTTGTAA
>793_S69_L001_R1_001.fastq_153_1b_8
CACCTACGACAGCCCTGGTAGTGTCGCAGTTACTCCGGATCCCACAAGCTGTCGTGGATATGGTGGTGGGGGCCCACTGGGGAGTCCTGGCGGGCCTTGCCTACTATTCCATGGTGGGGAACTGGGCTAAGGTTTTGATTGTGATGCTACTCTTTGCCGGAGTCGACGGGACCACCCGCACAGTAGGGGGAGTGATGAGTCGCCAGACCTCAAGTCTCACGACCCTCTTTTCACGTGGGGCGGCTCAAAAGATCCAACTTGTAA
>793_S69_L001_R1_001.fastq_154_1b_8
CACCTACGACAGCCCTGGTAGTGTCGCAGTTACTCCGGATCCCACAAGCTGTCGTGGATATGGTGGTGGGGGCCCACTGGGGAGTCCTGGCGGGCCTTGCCTACTATTCCATGGTGGGGAACTGGGCTAAGGTTTTGATTGTGATGCTACTCTTTGCCGGAGTTGACGGGACCACCCGCGCAGTAGGGGGAGCGATGAGTCACCAGACCTCAAGTCTCACGACCCTCTTTTCACGTGGGGCGGCTCAAAAGATCCAACTTGTAA
>793_S69_L001_R1_001.fastq_155_1b_8
CACCTACGACAGCCCTGGTAGTGTCGCAGTTACTCCGGATCCCACAAGCTGTCGTGGATATGGTGGTGGGGGCCCACTGGGGAGTCCTGGCGGGCCTTGCCTACTATTCCATGGTGGGGAACTGGGCTAAGGTTTTGATTGTGATGCTACTCTTCGCCGGAGTTGACGGGACCACCCGCACAGTAGGGGGAGCGATGAGTCACCAGACCTCAAGTCTCACGACCCTCTTTTCACGTGGGGCGGCTCAAAAGATCCAACTTGTAA
>793_S69_L001_R1_001.fastq_156_1b_7
CACCTACGACAGCCCTGGTAGTGTCGCAGTTACTCCGGATCCCACAAGCTGTCGTGGATATGGTGGTGGGGGCCCACTGGGGAGTCCTGGCGGGCCTTGCCTACTATTCCATGGTGGGGAACTGGGCTAAGGTCTTGATTGTGATGCTACTCTTTGCCGGAGTTGACGGGACCACCCGCACAGTAGGGGGAGCGATGGGTCACCAGACCTCAAGTCTCACGACCCTCTTTTCACGTGGGGCGGCTCAAAAGATCCAACTTGTAA
>793_S69_L001_R1_001.fastq_157_1b_7
CACCTACGACAGCCCTGGTAGTGTCGCAGTTACTCCGGATCCCGCAAGCTGTCGTGGATATGGTGGTGGGGGCCCACTGGGGAGTCCTGGCGGGCCTTGCCTACTATTCCATGGTGGGGAACTGGGCTAAGGTCTTGATTGTGATGCTACTCTTTGCCGGGGTTGACGGGACCACCCGCACAGTAGGGGGAACGATGGGTCGCCAGACCTCAAGTCTCACGACCCTCTTTTCACCTGGGGCGGCTCAGAACATCCAACTTGTAA
>793_S69_L001_R1_001.fastq_158_1b_7
CACCTACGACAGCCCTGGTAGTGTCGCAGTTACTCCGGATCCCACAAGCTGTCGTGGATATGGTGGTGGGGGCCCACTGGGGAGTCCTGGCGGGCCTTGCCTACTATTCCATGGTGGGGAACTGGGCTAAGGTTTTGATTGTGATGCTACTCTTTGCCGGAGTTGACGGGACCACCCGCACAGTGGGGGGAGCGGTGAGTCGCCAGACCTCAAGTCTCACGACCCTCTTTTCACGTGGGGCGGCTCAAAAGATCCAACTTGTAA
>793_S69_L001_R1_001.fastq_159_1b_7
CACCTACGACAGCCCTGGTAGTGTCGCAGTTACTCCGGATCCCACAAGCTGTCGTGGATATGGTGGTGGGGGCCCACTGGGGAGTCCTGGCGGGCCTTGCCTACTATTCCATGGTGGGGAACTGGGCTAAGGTTTTGATTGTGATGCTACTCTTTGCCGGAGTTGACGGGACTACCCGCACAGTAGGGGGAGCGGTGAGTCGCCAGACCTCAAGTCTCACGACCCTCTTTTCACGTGGGGCGGCTCAAAAGATCCAACTTGTAA
>793_S69_L001_R1_001.fastq_160_1b_7
CACCTACGACAGCCCTGGTAGTGTCGCAGTTACTCCGGATCCCACAAGCTGTCGTGGATATGGTGGTGGGGGCCCACTGGGGAGTCCTGGCGGGCCTTGCCTACTATTCCATGGTGGGGAACTGGGCTAAGGTCTTGATTGTGATGCTACTCTTTGCCGGAGTTGACGGGACCACCCGCACAGTAGGGGGAGCGGTGGGTCGCCAGACCTCAAGTCTCACGACCCTCTTTTCACCTGGGGCGGCTCAGAACATCCAACTTGTCA
>793_S69_L001_R1_001.fastq_161_1b_7
CACCTACGACAGCCCTGGTAGTGTCGCAGTTACTCCGGATCCCACAAGCTGTCGTGGATATGGTGGTGGGGGCCCACTGGGGAGTCCTGGCGGGCCTTGCCTACTATTCCATGGTGGGGAACTGGGCTAAGGTTTTGATTGTGATGCTACTCTTTGCCGGAGTTGACGGGACCACCCGCACAGTAGGGGGAGCGATGAGTCACCAGACCTCAAGTCTCGCGACCCTCTTTTCACGTGGGGCGGCTCAAAAGATCCAACTTGTAA
>793_S69_L001_R1_001.fastq_162_1b_7
CACCTACGACAGCCCTGGTAGTGTCGCAGTTACTCCGGATCCCACAAGCTGTCGTGGATATGGTGGTGGGGGCCCACTGGGGAGTCCTGGCGGGCCTTGCCTACTATTCCATGGTGGGGAACTGGGCTAAGGTTTTGATTGTGATGCTACTCCTTGCCGGAGTTGACGGGACCACCCGCACAGTAGGGGGAGCGATGAGTCACCAGACCTCAAGTCTCACGACCCTCTTTTCACGTGGGGCGGCTCAAAAGATCCAACTTGTAA
>793_S69_L001_R1_001.fastq_163_1b_7
CACCTACGACAGCCCTGGTAGTGTCGCAGTTGCTCCGGATCCCACAAGCTGTCGTGGATATGGTGGTGGGGGCCCACTGGGGAGTCCTGGCGGGCCTTGCCTACTATTCCATGGTGGGGAACTGGGCTAAGGTTTTGATTGTGATGCTACTCTTTGCCGGAGTTGACGGGACCACCCGCACAGTAGGGGGAGCGGTGAGTCACCAGACCTCAAGTCTCACGACCCTCTTTTCACGTGGGGCGGCTCAAAAGATCCAACTTGTAA
>793_S69_L001_R1_001.fastq_164_1b_7
CACCTACGACAGCCCTGGTAGTGTCGCAGTTACTCCGGATCCCACAAGCTGTCGTGGATATGGTGGTGGGGGCCCACTGGGGAGTCCTGGCGGGCCTTGCCTACTATTCCATGGTGGGGAACTGGGCTAAGGTTTTGATTGTGATGCTACTCTTTGCCGGAGTTGACGGGACCACCCGCACAGTAGGGGGAGCGATGAGTCACCAGACCTCAAGCCTCACGACCCTCTTTTCACGTGGGGCGGCTCAAAAGATCCAACTTGTAA
>793_S69_L001_R1_001.fastq_165_1b_7
CACCTACGACAGCCCTGGTGGTGTCGCAGTTACTCCGGATCCCACAAGCTGTCGTGGATATGGTGGTGGGGGCCCACTGGGGAGTCCTGGCGGGCCTTGCCTACTATTCCATGGTGGGGAACTGGGCTAAGGTTTTGATTGTGATGCTACTCTTTGCCGGAGTTGACGGGACCACCCGCACAGTAGGGGGAGCGATGAGTCACCAGACCTCAAGTCTCACGACCCTCTTTTCACGTGGGGCGGCTCAAAAGATCCAACTTGTAA
>793_S69_L001_R1_001.fastq_166_1b_7
CACCTACGACAGCCCTGGTAGTGTCGCAGTTACTCCGGATCCCACAAGCTGTCGTGGATATGGTGGTGGGGGCCCACTGGGGAGTCCCGGCGGGCCTTGCCTACTATTCCATGGTGGGGAACTGGGCTAAGGTTTTGATTGTGATGCTACTCTTTGCCGGAGTTGACGGGACCACCCGCACAGTAGGGGGAGCGATGAGTCACCAGACCTCAAGTCTCACGACCCTCTTTTCACGTGGGGCGGCTCAAAAGATCCAACTTGTAA
>793_S69_L001_R1_001.fastq_167_1b_7
CACCTACGACAGCCCTGGTAGTGTCGCAGTTACTCCGGATCCCACAAGCTGTCGTGGATATGGTGGTGGGGGCCCACTGGGGAGTCCTGGCGGGCCTTGCCTACTATTCCATGGTGGGGAACTGGGCTAAGGTTTTGATTGTGATGCTACTCTTTGCCGGAGTTGACGGGACCACCCGCACAGTAGGGGGAGTGATGAGTCGCCAGACCTCAAGTCTCACGGCCCTCTTTTCACGTGGGGCGGCTCAAAAGATCCAACTTGTAA
>793_S69_L001_R1_001.fastq_168_1b_7
CACCTACGACAGCCCTGGTAGTGTCGCAGTTACTCCGGATCCCACAAGCTGTCGTGGATATGGTGGTGGGGGCCCACTGGGGAGTCCTGGCGGGCCTTGCCTACTATTCCATGGTGGGGAACTGGGCTAAGGTTTTGATTATGATGCTACTCTTTGCCGGAGTTGACGGGACCACCCGCACAGTAGGGGGAGCGATGAGTCACCAGACCTCAAGTCTCACGACCCTCTTTTCACGTGGGGCGGCTCAAAAGATCCAACTTGTAA
>793_S69_L001_R1_001.fastq_169_1b_7
CACCTACGACAGCCCTGGTAGTGTCGCAGCTACTCCGGATCCCACAAGCTGTCGTGGATATGGTGGTGGGGGCCCACTGGGGAGTCCTGGCGGGCCTTGCCTACTATTCCATGGTGGGGAACTGGGCTAAGGTTTTGATTGTGATGCTACTCTTTGCCGGAGTTGACGGGACCACCCGCACAGTAGGGGGAGCGATGAGTCACCAGACCTCAAGTCTCACGACCCTCTTTTCACGTGGGGCGGCTCAAAAGATCCAACTTGTAA
>793_S69_L001_R1_001.fastq_170_1b_7
CACCTACGACAGCCCTGGTAGTGTCGCAGTTACTCCGGATCCCACAAGCTGTCGTGGATATGGTGGTGGGGGCCCACTGGGGAGTCCTGGCGGGCCTTGCCTACTATTCCATGGTGGGGAACTGGGCTAAGGTTTTGATTGTGATGCCACTCTTTGCCGGAGTTGACGGGACCACCCGCACAGTAGGGGGAGCGATGAGTCACCAGACCTCAAGTCTCACGACCCTCTTTTCACGTGGGGCGGCTCAAAAGATCCAACTTGTAA
>793_S69_L001_R1_001.fastq_171_1b_7
CACCTACGACAGCCCTGGTAGTGTCGCAGTTACTCCGGATCCCACAAGCTGTCGTGGATATGGTGGTGGGGGCCCACTGGGGAGTCCTGGCGGGCCTTGCCTACTATTCCATGGTGGGGGACTGGGCTAAGGTTTTGATTGTGATGCTACTCTTTGCCGGAGTTGACGGGACCACCCGCACAGTAGGGGGAGCGATGAGTCACCAGACCTCAAGTCTCACGACCCTCTTTTCACGTGGGGCGGCTCAAAAGATCCAACTTGTAA
>793_S69_L001_R1_001.fastq_172_1b_7
CACCTACGACAGCCCTGGTAGTGTCGCAGTTACTCCGGGTCCCACAAGCTGTCGTGGATATGGTGGTGGGGGCCCACTGGGGAGTCCTGGCGGGCCTTGCCTACTATTCCATGGTGGGGAACTGGGCTAAGGTTTTGATTGTGATGCTACTCTTTGCCGGAGTTGACGGGACCACCCGCACAGTAGGGGGAGCGATGAGTCACCAGACCTCAAGTCTCACGACCCTCTTTTCACGTGGGGCGGCTCAAAAGATCCAACTTGTAA
>793_S69_L001_R1_001.fastq_173_1b_7
CACCTACGACAGCCCTGGTAGTGTCGCAGTTACTCCGGATCCCACAAGCTGTCGTGGATATGGTGGTGGGGGCCCACTGGGGAGTCCTGGCGGGCCTTGCCTACTATCCCATGGTGGGGAACTGGGCTAAGGTTTTGATTGTGATGCTACTCTTTGCCGGAGTTGACGGGACCACCCGCACAGTAGGGGGAGCGATGAGTCACCAGACCTCAAGTCTCACGACCCTCTTTTCACGTGGGGCGGCTCAAAAGATCCAACTTGTAA
>793_S69_L001_R1_001.fastq_174_1b_7
CACCTACGACAGCCCTGGTAGTGTCGCAGTTACTCCGGATCCCACAAGCTGTCGTGGATATGGTGGTGGGGGCCCACTGGGGAGTCCTGGCGGGCCTTGCCTACTATTCCATGGTGGGGAACTGGGCTAAGGTTTTGATTGTGATGCTACTCTTTGCCGGAGTTGACGGGACTACCCGCACAGTAGGGGGAGCGATGAGTCACCAGACCTCAAGTCTCACGACCCTCTTTTCACGTGGGGCGGCTCAAAAGATCCAACTTGTAA
>793_S69_L001_R1_001.fastq_175_1b_7
CACCTACGACAGCCCTGGTAGTGTCGCAGTTACTCCGGATCCCACAAGCTGTCGTGGATATGGTGGTGGGGGCCCACTGGGGAGTCCTGGCGGGCCTTGCCTACTATTCCATGGTGGGGAACTGGGCTAAGGTTTTGATTGTGATGCTACTCTTTGCCGGAGTTGACGGGACCACCCGCACAGTAGGGGGAGCGATGAGCCACCAGACCTCAAGTCTCACGACCCTCTTTTCACGTGGGGCGGCTCAAAAGATCCAACTTGTAA
>793_S69_L001_R1_001.fastq_176_1b_7
CACCTACGACAGCCTTGGTAGTGTCGCAGTTACTCCGGATCCCACAAGCTGTCGTGGATATGGTGGTGGGGGCCCACTGGGGAGTCCTGGCGGGCCTTGCCTACTATTCCATGGTGGGGAACTGGGCTAAGGTTTTGATTGTGATGCTACTCTTTGCCGGAGTTGACGGGACCACCCGCACAGTAGGGGGAGCGATGAGTCACCAGACCTCAAGTCTCACGACCCTCTTTTCACGTGGGGCGGCTCAAAAGATCCAACTTGTAA
>793_S69_L001_R1_001.fastq_177_1b_7
CGCCTACGACAGCCCTGGTAGTGTCGCAGTTACTCCGGATCCCACAAGCTGTCGTGGATATGGTGGTGGGGGCCCACTGGGGAGTCCTGGCGGGCCTTGCCTACTATTCCATGGTGGGGAACTGGGCTAAGGTTTTGATTGTGATGCTACTCTTTGCCGGAGTTGACGGGACCACCCGCACAGTAGGGGGAGCGGTGAGTCGCCAGACCTCAAGTCTCACGACCCTCTTTTCACGTGGGGCGGCTCAAAAGATCCAACTTGTAA
>793_S69_L001_R1_001.fastq_178_1b_7
CACCTACGACAGCCCTGGTAGTGTCGCAGTTACTCCGGATCCCACAAGCTGTCGCGGATATGGTGGTGGGGGCCCACTGGGGAGTCCTGGCGGGCCTTGCCTACTATTCCATGGTGGGGAACTGGGCTAAGGTTTTGATTGTGATGCTACTCTTTGCCGGAGTTGACGGGACCACCCGCACAGTAGGGGGAGCGATGAGTCACCAGACCTCAAGTCTCACGACCCTCTTTTCACGTGGGGCGGCTCAAAAGATCCAACTTGTAA
>793_S69_L001_R1_001.fastq_179_1b_7
CGCCTACAACAGCCCTGGTAGTGTCGCAGTTACTCCGGATCCCACAAGCTGTCGTGGATATGGTGGTGGGGGCCCACTGGGGAGTCCTGGCGGGCCTTGCCTACTATTCCATGGTGGGGAACTGGGCTAAGGTTTTGATTGTGATGCTACTCTTTGCCGGAGTTGACGGGACCACCCGCACAGTAGGGGGAGCGATGAGTCACCAGACCTCAAGTCTCACGACCCTCTTTTCACGTGGGGCGGCTCAAAAGATCCAACTTGTAA
>793_S69_L001_R1_001.fastq_180_1b_7
CCCCAACAACAGCGCTGGTAGTGTCGCAGTTACTCCGGATCCCACAAGCTGTCGTGGATATGGTGGTGGGGGCCCACTGGGGAGTCCTGGCGGGCCTTGCCTACTATTCCATGGTGGGGAACTGGGCTAAGGTTTTGATTGTGATGCTACTCTTTGCCGGAGTTGACGGGACCACCCGCACAGTAGGGGGAGCGATGAGTCACCAGACCTCAAGTCTCACGACCCTCTTTTCACGTGGGGCGGCTCAAAAGATCCAACTTGTAA
>793_S69_L001_R1_001.fastq_181_1b_7
CACCTACGACAGCCCTGGTAGTGTCGCAGTTACTCCGGATCCCACAAGCTGTCGTGGATATGGTGGTGGGGGCCCACTGGGGAGTCCTGGCGGGCCTTGCCTACTATTCCATGGTGGGGAACTGGGCTAAGGTCTTGATTGTGATGCTACTCTTTGCCGGAGTTGACGGGACCACCCGCACAGTAGGGGGAGCGATGAGTCACCAGACCTCAAGTCTCACGACCCTCTTTTCACGTGGGGCAGCTCAAAAGATCCAACTTGTAA
>793_S69_L001_R1_001.fastq_182_1b_7
CACCTACGACAGCCCTGGTAGTGTCGCAGTTACTCCGGATCCCACAAGCTGTCGTGGATATGGTGGTGGGGGCCCACTGGGGAGTCCTGGCGGGCCTTGCCTACTATTCCATGGTGGGGAACTGGGCTAAGGTTTTGATTGTGATGCTACTCTTTGCCGGAGTTGACGGGACCACCCGCACAGTAGGGGGAGCGATGAGTCACCAGACCTCAAGTCTCACGACCCTCTTTTCACGTGGGGCGGCTCAAAGGATCCAACTTGTAA
>793_S69_L001_R1_001.fastq_183_1b_7
CACCTACGACAGCCCTGGTAGTGTCGCAGTTACTCCGGATCCCACAAGCTGTCGTGGATATGGTGGTGGGGGCCCACTGGGGAGTCCTGGCGGGTCTTGCCTACTATTCCATGGTGGGGAACTGGGCTAAGGTTTTGATTGTGATGCTACTCTTTGCCGGAGTTGACGGGACCACCCGCACAGTAGGGGGAGCGATGAGTCACCAGACCTCAAGTCTCACGACCCTCTTTTCACGTGGGGCGGCTCAAAAGATCCAACTTGTAA
>793_S69_L001_R1_001.fastq_184_1b_7
CACCTACGACAGCCCTGGTAGTGTCGCAGTTACTCCGGATCCCACAAGCTGTCGTGGATATGGTGGCGGGGGCCCACTGGGGAGTCCTGGCGGGCCTTGCCTACTATTCCATGGTGGGGAACTGGGCTAAGGTTTTGATTGTGATGCTACTCTTTGCCGGAGTTGACGGGACCACCCGCACAGTAGGGGGAGCGATGAGTCACCAGACCTCAAGTCTCACGACCCTCTTTTCACGTGGGGCGGCTCAAAAGATCCAACTTGTAA
>793_S69_L001_R1_001.fastq_185_1b_7
CACCTACGACAGCCCTGGTAGTGTCGCAGTTACTCCGGATCCCACAAGCTGTCGTGGATATGGTGGTGGGGGCCCACTGGGGAGTCCTGGCGGGCCTTGCCTACTATTCCATGGTGGGGAACTGGGCTAAGGTTTTGATTGTGATGCTACTCTTTGCCGGAGTTGACGGGACCACCCGCACAGTAGGGGGGGCGGTGAGTCGCCAGACCTCAAGTCTCACGACCCTCTTTTCACGTGGGGCGGCTCAAAAGATCCAACTTGTAA
>793_S69_L001_R1_001.fastq_186_1b_6
CACCTACGACAGCCCTGGTAGTGTCGCAGTTACTCCGGATCCCACAAGCTGTCGTGGATATGGTGGTGGGGGCCCACTGGGGAGTCCTGGCGGGCCTTGCCTACTATTCCATGGTGGGGAACTGGGCTAAGGTTTTGATTGTGATGCTACTCTTTGCCGGGGTTGACGGGACCACCCGCACAGTAGGGGGAGCGATGAGTCACCAGACCTCAAGTCTCACGACCCTCTTTTCACGTGGGGCGGCTCAAAAGATCCAACTTGTAA
>793_S69_L001_R1_001.fastq_187_1b_6
CACCTACGACAGCCCTGGTAGTGTCGCAGTTACTCCGGATCCCACAAGCTGTCGTGGATATGGTGGTGGGGGCCCACTGGGGAGTCCTGGCGGGCCTTGCCTACTATTCCATGGCGGGGAACTGGGCTAAGGTTTTGATTGTGATGCTACTCTTTGCCGGTGTTGACGGGGACACCCACATAGTAGGGGGAGCGACGAGTCGCCAGACCTTTGGTCTCACGACCCTCTTTACATCTGGGGCGGCTCAGAAGATCCAACTTGTAA
>793_S69_L001_R1_001.fastq_188_1b_6
CACCTACGACAGCCCTGGTAGTGTCGCAGTTACTCCGGATCCCACAAGCTGTCGTGGATATGGTGGTGGGGGCCCACTGGGGAGTCCTGGCGGGCCTTGCCTACTATTCCATGGTGGGGAACTGGGCTAAGGTTTTGATTGTGATGCTACTCTTTGCCGGAGTTGACGGGGACACCCACATAGTAGGGGGAGCGACGAGTCGCCAGACCTTTGGTCTCACGACCCTCTTTACACCTGGGGCGGCTCAGAAGATCCAACTTGTAA
>793_S69_L001_R1_001.fastq_189_1b_6
CACCTACGACAGCCCTGGTAGTGTCGCAGTTACTCCGGATCCCACAAGCTGTCGTGGATATGGTGGTGGGGGCCCACTGGGGAGTCCTGGCGGGCCTTGCCTACTATTCCATGGTGGGGAGCTGGGCTAAGGTTTTGATTGTGATGCTACTCTTTGCCGGAGTTGACGGGACCACCCGCACAGTAGGGGGAGCGATGAGTCACCAGACCTCAAGTCTCACGACCCTCTTTTCACGTGGGGCGGCTCAAAAGATCCAACTTGTAA
>793_S69_L001_R1_001.fastq_190_1b_6
CACCTACGACAGCCCTGGTAGTGTCGCAGTTACTCCGGATCCCACAAGCTGTCGTGGATATGGTGGTGGGGGCCCACTGGGGAGTCCTGGCGGGCCTTGCCTACTATTCCATGGTGGGGAACTGGGCTAAGGTTTTGATTGTGATGCTACTCTTTGCCGGAGTTGACGGGACCACCCGCACCGTAGGGGGAGCGATGAGTCACCAGACCTCAAGTCTCACGACCCTCTTTTCACGTGGGGCGGCTCAAAAGATCCAACTTGTAA
>793_S69_L001_R1_001.fastq_191_1b_6
CACCTACGACAGCCCTGGTAGTGTCGCAGTTACTCCGGATCCCACAAGCTGTCGTGGATATGGTGGTTGGGGCCCACTGGGGAGTCCTGGCGGGCCTTGCCTACTATTCCATGGTGGGGAACTGGGCTAAGGTTTTGATTGTGATGCTACTCTTTGCCGGAGTTGACGGGACCACCCGCACAGTAGGGGGAGCGATGAGTCACCAGACCTCAAGTCTCACGACCCTCTTTTCACGTGGGGCGGCTCAAAAGATCCAACTTGTAA
>793_S69_L001_R1_001.fastq_192_1b_6
CACCTACGACAGCCCTGGTAGTGTCGCAGTTACTCCGGATCCCACAAGCTGTCGTGGATATGGTGGTGGGGGCCCACTGGGGAGTCCTGGCGGGCCTTGCCTACTATTCCATGGTGGGGAACTGGGCTAAGGTTTTGATTGTGATGCTACTCTTTGCCGGAGTTGACGGGACCACCCGCACAGTAGGGGGAGCGATGAGTCACCAGACCTCAAGTCTCACGACCCTCTTTTCACGTGGGGCGGCTCAAAAGGTCCAACTTGTAA
>793_S69_L001_R1_001.fastq_193_1b_6
CACCTACGACAGCCCTGGTAGTGTCGCAGTTACTCCGGATCCCACAAGCTGTCGTGGATATGGTGGTGGGGGCCCACTGGGGAGTCCTGGCGGGCCTTGCCTACTATTCCATGGTGGGGAACTGGGCTAAGGTTTTGATTGTGATGCTACTCTTTGCCGGAGTTGACGGGACCACCAACACAATAGGGGGAATGACGGGTCGCCAGACCTTCAGTTTCACGACCCTCTTTTCACCTGGGGCGTCTCAGAGGATCCAGCTTGTAA
>793_S69_L001_R1_001.fastq_194_1b_6
CACCTACGACGGCCCTGGTAGTGTCGCAGTTACTCCGGATCCCACAAGCTGTCGTGGATATGGTGGTGGGGGCCCACTGGGGAGTCCTGGCGGGCCTTGCCTACTATTCCATGGTGGGGAACTGGGCTAAGGTTTTGATTGTGATGCTACTCTTTGCCGGAGTTGACGGGACCACCCGCACAGTAGGGGGAGTGATGAGTCGCCAGACCTCAAGTCTCACGACCCTCTTTTCACGTGGGGCGGCTCAAAAGATCCAACTTGTAA
>793_S69_L001_R1_001.fastq_195_1b_6
CACCTACGACAGCCCTGGTAGTGTCGCAGTTACTCCGGATCCCACAAGCTGTCGTGGATATGGTGGTGGGGGCCCACTGGGGAGTCCTGGCGGGCCTTGCCTACTATTCCATGGTGGGGAACTGGGCTAAGGTTTTGATTGTGATGCTACTCTTTGCCGGAGTTGACGGGACCACCCGCACAGTAGGGGGAGCGATGAGTCACCAGACCCCAAGTCTCACGACCCTCTTTTCACGTGGGGCGGCTCAAAAGATCCAACTTGTAA
>793_S69_L001_R1_001.fastq_196_1b_6
CACCTACGACAGCCCTGGTAGTGTCGCAGTTACTCCGAATCCCACAAGCTGTCGTGGATATGGTGGTGGGGGCCCACTGGGGAGTCCTGGCGGGCCTTGCCTACTATTCCATGGTGGGGAACTGGGCTAAGGTTTTGATTGTGATGCTACTCTTTGCCGGAGTTGACGGGACCACCCGCACAGTAGGGGGAGCGATGAGTCACCAGACCTCAAGTCTCACGACCCTCTTTTCACGTGGGGCGGCTCAAAAGATCCAACTTGTAA
>793_S69_L001_R1_001.fastq_197_1b_6
CACCTACGACAGCCCTGGTAGTGTCGCAGTTACTCCGGATCCCACAAGCTGTCGTGGATATGGTGGTGGGGGCCCACTGGGGAGTCCTGGCGGGCCTTGCCTACTATTCCATGGTGGGGAACTGGGCTAAGGTTTTGATTGTGATGCTACTCTTCGCCGGAGTTGACGGGACCACCCGCACAGTAGGGGGAGTGATGAGTCGCCAGACCTCAAGTCTCACGACCCTCTTTTCACGTGGGGCGGCTCAAAAGATCCAACTTGTAA
>793_S69_L001_R1_001.fastq_198_1b_6
CACCTACGACAGCCCTGGTAGTGTCGCAGTTACTCCGGATCCCACAAGCTGTCGTGGATATGGTGGTGGGGGCCCACTGGGGAGTCCTGGCGGGCCTTGCCTACTATTCCATGGCGGGGAACTGGGCTAAGGTTTTGATTGTGATGCTACTCTTTGCCGGAGTTGACGGGACCACCCGCACAGTAGGGGGAGCGATGAGTCACCAGACCTCAAGTCTCACGACCCTCTTTTCACGTGGGGCGGCTCAAAAGATCCAACTTGTAA
>793_S69_L001_R1_001.fastq_199_1b_6
CACCTACGACAGCCCTGGTAGTGTCGCAGTTACTCCGGATCCCACAAGCTGTCGTGGATATGGTGGTGGGGGCCCACTGGGGAGTCCTGGCGGGCCTTGCCTACTATTCCATGGTGGGGAACTGGGCTAAGGTTTTGATTGTGATGCTACTCTTTGCCGGAGTTGACGGGACCACCAACACAATAGGGGGAACGACGGGTCGCCAGACCTTTAGTTTCACGACCCTCTTTTCACCTGGGGCGTCTCAGAGGATCCAACTTGTAA
>793_S69_L001_R1_001.fastq_200_1b_6
CACCTACGACAGCCCTGGTAGTGTCGCAGTTACTCCGGACCCCACAAGCTGTCGTGGATATGGTGGTGGGGGCCCACTGGGGAGTCCTGGCGGGCCTTGCCTACTATTCCATGGTGGGGAACTGGGCTAAGGTTTTGATTGTGATGCTACTCTTTGCCGGAGTTGACGGGACCACCCGCACAGTAGGGGGAGCGATGAGTCACCAGACCTCAAGTCTCACGACCCTCTTTTCACGTGGGGCGGCTCAAAAGATCCAACTTGTAA
>793_S69_L001_R1_001.fastq_201_1b_6
CACCTACGACAGCCCTGGTAATGTCGCAGTTACTCCGGATCCCACAAGCCGTCGTGGATATGGTGGTGGGGGCCCACTGGGGAGTCCTGGCGGGCCTTGCCTACTATTCCATGGTGGGGAACTGGGCTAAGGTTTTGATTGTGATGCTACTCTTTGCCGGAGTTGACGGGACCACCAGCACAATAGGGGGAGTGACGAGTCGCCAGACCTTAAGTCTCACGACCCTCTTTGCACCTGGGGCGTCTCAGAATATCCAACTTGTAA
>793_S69_L001_R1_001.fastq_202_1b_6
CACCTACGACAGCCCTGGTAGTGTCGCAGTTACTCCGGATCCCACAAGCTGTCGTGGATATGGTGGTGGGGGCCCACTGGGGAGTCCTGGCGGGCCTTGCCTACTATTCCATGGTGGGGAACTGGGCTAAGGTTTTGATTGTGATGCTACTCTTTGCCGGAGTTGACGGGACCACCCGCACAGTAGGGGGAGCGATGGGTCACCAGACCTCAAGCCTCACGACCCTCTTTTCACGTGGGGCGGCTCAAAAGATCCAACTTGTAA
>793_S69_L001_R1_001.fastq_203_1b_6
CACCTACGACAGCCCTGGTAGTGTCGCAGTTACTCCGGATCCCACAAGCTGTCGTGGATATGGTGGTGGGGGCCCACTGGGGAGTCCTGGCGGGCCTTGCCTACTATTCCATGGTGGGGAACTGGGCTAAGGTTTTGATTGTGATGCTACTCTTTGCCGGAGTCGACGGGACCACCCGCACAGTAGGGGGAGCGATGAGTCACCAGACCTCAAGTCTCACGACCCTCTTTTCACGTGGGGCGGCTCAAAAGATCCAACTTGTAA
>793_S69_L001_R1_001.fastq_204_1b_6
CACCTACGACAGCCCTGGTAGTGTCGCAGTTACTCCGGATCCCACAAGCTGTCGTGGATATGGTGGTGGGGGCCCACTGGGGAGTCCTGGCGGGCCCTGCCTACTATTCCATGGTGGGGAACTGGGCTAAGGTTTTGATTGTGATGCTACTCTTTGCCGGAGTTGACGGGACCACCCGCACAGTAGGGGGAGCGATGAGTCACCAGACCTCAAGTCTCACGACCCTCTTTTCACGTGGGGCGGCTCAAAAGATCCAACTTGTAA
>793_S69_L001_R1_001.fastq_205_1b_6
CACCTACGACAGCCATGGTAGTGTCGCAGTTACTCCGGATCCCACAAGCTGTCGTGGATATGGTGGTGGGGGCCCACTGGGGAGTCCTGGCGGGCCTTGCCTACTATTCCATGGTGGGGAACTGGGCTAAGGTCTTGATTGTGATGCTACTCTTTGCCGGAGTTGACGGGACCACCCGCACAGTAGGGGGAGCGATGGGTCGCCAGACCTCAAGTCTCACGACCCTCTTTTCACCTGGGGCGGCTCAGAACATCCAACTTGTAA
>793_S69_L001_R1_001.fastq_206_1b_6
CACCTACGACAGCCCTGGTAGTGTCGCAGTTACTCCGGATCCCACAAGCTGTCGTGGATATGGTGGTGGGGGCCCACTGGGGAGTCCTGGCGGGCCTTGCCTACTATTCCATGGTGGGGAACTGGGCTAAGGTTTTGATTGTGATGCTACTCTTTGCCGGAGTTGACGGGACCACCCGCACAGTAGGGGGAGCGATGGGTCACCAGACCTCAAGTCTCACCACCCTCTTTTCACGTGGGGCGGCTCAAAAGATCCAACTTGTAA
>793_S69_L001_R1_001.fastq_207_1b_6
CACCTACGACAGCCCTGGTAGTGTCGCAGTTACTCCGGATCCCACAAGCTGTCGTGGATATGGTGGTGGGGGCCCACTGGGGAGTCCTGGCGGGCCTTGCCTACTATTCCATGGTGGGGAACTGGGCTAAGGTTTTGACTGTGATGCTACTCTTTGCCGGAGTTGACGGGACCACCCGCACAGTAGGGGGAGCGATGAGTCACCAGACCTCAAGTCTCACGACCCTCTTTTCACGTGGGGCGGCTCAAAAGATCCAACTTGTAA
>793_S69_L001_R1_001.fastq_208_1b_6
CACCTACGACAGCCCTGGTAGTGTCGCAGTTACTCCGGATCCCACAAGCTGTCGTGGATATGGTGGTGGGGGCCCACTGGGGAGTCCTGGCGGGCCTTGCCTACTATTCCATGGTGGGGAACTGGGCTAAGGTCTTGATTGTGATGCTACCCTTTGCCGGAGTTGACGGGACCACCCGCACAGTAGGGGGAGCGGTGAGTCGCCAGACCTCAAGTCTCACGACCCTCTTTTCACCTGGGGCGGCTCAGAACATCCAACTTGTAA
>793_S69_L001_R1_001.fastq_209_1b_6
CACCTACGACAGCCCTGGTAGTGTCGCAGTTACTCCGGATCCCACAAGCTGTCGTGGATATGGTGGTGGGGGCCCACTGGGGGGTCCTGGCGGGCCTTGCCTACTATTCCATGGTGGGGAACTGGGCTAAGGTTTTGATTGTGATGCTACTCTTTGCCGGAGTTGACGGGACCACCCGCACAGTAGGGGGAGCGATGAGTCACCAGACCTCAAGTCTCACGACCCTCTTTTCACGTGGGGCGGCTCAAAAGATCCAACTTGTAA
>793_S69_L001_R1_001.fastq_210_1b_6
CACCTACGACAGCCCTGGTAGTGTCGCAGTTACTCCGGATCCCACAAGCTGTCGTGGATATGGTGGTGGGGGCCCACTGGGGAGTCCTGGCGGGCCTTGCCTACTATTCCATGGTGGGGAACTGGGCTAAGGTTTTGATTGTGATGCTACTCTTTGCCGGAGTTGACGGGACCACCAACGCAATAGGGGGAACGACGGGTCGCCAGACCTTCAGTTTCACGACCCTCTTTTCAACTGGGGCGGCTCAGAGGATCCAACTTGTAA
>793_S69_L001_R1_001.fastq_211_1b_6
CACCTACGACAGCCCTGGTAGTGTCGCAGTTACTCCGGATCCCACAAGCTGTCGTGGATATGGTGGTGGGGGCCCACTGGGGAGTCCTGGCGGGCCTTGCCTACTATTCCATGGTGGGGAACTGGGCTAAGGTTTTGATTGTGACGCTACTCTTTGCCGGAGTTGACGGGACCACCCGCACAGTAGGGGGAGCGATGAGTCACCAGACCTCAAGTCTCACGACCCTCTTTTCACGTGGGGCGGCTCAAAAGATCCAACTTGTAA
>793_S69_L001_R1_001.fastq_212_1b_6
CACCTACGACAGCCCTGGTAGTGTCGCAGTTACTCCGGATCCCACAAGCTGTCGTGGATATGGTGGTGGGGGCCCACTGGGGAGTCCTGGCGGGCCTTGCCTACTATTCCATGGTGGGGAACTGGGCTAAGGTTTTGATTGTGATGCTACTCTTTGCCGGAGTTGACGGGACCACCCGCACAGTAGGGGGAGCGATGAGTCACCAGACCTCGAGTCTCACGACCCTCTTTTCACGTGGGGCGGCTCAAAAGATCCAACTTGTAA
>793_S69_L001_R1_001.fastq_213_1b_6
CACCTACGACAGCCCTGGTAGTGTCGCAGTTACTCCGGATCCCACAAGCTGTCGTGGATATGGTGGTGGGGGCCCACTGGGGAGTCCTGGCGGGCCTTGCCTACTATTCCATGGTGGGGAACTGGGCTAAGGTTTTGATTGTGATGCTACTCTTTGCCGGAGTTGACGGGGACACCCACATAGTAGGGGGAGCGACGAGTCGCCAGACCTTTGGTCTCACGACCCTCTTTAACCCTGGGGCGGCTCAGAAGATCCAACTTGTAA
>793_S69_L001_R1_001.fastq_214_1b_6
CACCTACGACAGCCCTGGTAGTGTCGCAGTTACTCCGGATCCCACAAGCTGTCGTGGATATGGTGGTGGGGGCCCACTGGGGAGTCCTGGCGGGCCTTGCCTACTATTCCATGGTGGGGAACTGGGCTAAGGTCTTGATTGTGATGCTACTCTTTGCCGGAGCTGACGGGACCACCCGCACAGTAGGGGGAGCGATGGGTCGCCAGACCTCAAGTCTCACGACCCTCTTTTCACCTGGGGCGGCTCAGAACATCCAACTTGTAA
>793_S69_L001_R1_001.fastq_215_1b_6
CACCTACGACAGCCCTGGTAGTGTCGCAGTTACTCCGGATCCCACAAGCTGTCGTGGATATGGTGGTGAGGGCCCACTGGGGAGTCCTGGCGGGCCTTGCCTACTATTCCATGGTGGGGAACTGGGCTAAGGTTTTGATTGTGATGCTACTCTTTGCCGGAGTTGACGGGACCACCCGCACAGTAGGGGGAGCGATGAGTCACCAGACCTCAAGTCTCACGACCCTCTTTTCACGTGGGGCGGCTCAAAAGATCCAACTTGTAA
>793_S69_L001_R1_001.fastq_216_1b_6
CACCTACGACAGCCCTGGTAGTGTCGCAGTTACTCCGGATCCCACAAGCTGTCGTGGATATGGTGGTGGGGGCCCACTGGGGAGTCCTGGCGGGCCTTGCCTACTATTCCATGGCGGGGAACTGGGCTAAGGTTTTGATTGTGATGCTACTCTTTGCCGGAGTTGACGGGGACACCCGCATAGTAGGGGGAGCGACGAGTCGCCAGACCTTTGGTCTCACGACCCTCTTTACACCCGGGGCGGCCCAGAAGATCCAACTTGTAA
>793_S69_L001_R1_001.fastq_217_1b_6
CACCTACGACAGCCCTGGTAGTGTCGCAGTTACTCCGGATCCCACAAGCTGTCGTGGATATGGTGGTGGGGGCCCACTGGGGAGTCCTGGCGGGCCTTGCCTACTATTCCATGGTGGGGAACTGGGCTAAGGTTTTGATTGTGATGCTACTCTTTGCCGGAGTTGACAGGACCACCCGCACAGTAGGGGGAGCGATGAGTCACCAGACCTCAAGTCTCACGACCCTCTTTTCACGTGGGGCGGCTCAAAAGATCCAACTTGTAA
>793_S69_L001_R1_001.fastq_218_1b_6
CACCTACGACAGCCCTGGTAGTGTCGCAGTTACTTCGGATCCCACAAGCTGTCGTGGATATGGTGGTGGGGGCCCACTGGGGAGTCCTGGCGGGCCTTGCCTACTATTCCATGGTGGGGAACTGGGCTAAGGTTTTGATTGTGATGCTACTCTTTGCCGGAGTTGACGGGACCACCCGCACAGTAGGGGGAGCGATGAGTCACCAGACCTCAAGTCTCACGACCCTCTTTTCACGTGGGGCGGCTCAAAAGATCCAACTTGTAA
>793_S69_L001_R1_001.fastq_219_1b_6
CGCCTACAACAGCCCTGGTAGTGTCGCAGCTACTCCGGATCCCACAAGCTGTCGTGGATATGGTGGTGGGGGCCCACTGGGGAGTCCTGGCGGGCCTTGCCTACTATTCCATGGTGGGGAACTGGGCTAAGGTTTTGATTGTGATGCTACTCTTTGCCGGAGTTGACGGGACCACCCGCACAGTAGGGGGAGCGATGAGTCACCAGACCTCAAGTCTCACGACCCTCTTTTCACGTGGGGCGGCTCAAAAGATCCAACTTGTAA
>793_S69_L001_R1_001.fastq_220_1b_6
CACCTACGACAGCCCTGGTAGTGTCGCAGTTACTCCGGATCCCACAAGCTGTCGTGGATATGGTGGTGGGGGCCCACTGGGGAGTCCTGGCGGGCCTTGCCTACTATTCCATGGTGGGGAACTGGGCTAAGGTTTTGATTGTGATGCTACTCTTTGCCGGAGTTGACGGGACCACCCGCACAGTAGGGGGAGCGGTGAGTCGCCAGACCTCAAGCCTCACGACCCTCTTTTCACGTGGGGCGGCTCAAAAGATCCAACTTGTAA
>793_S69_L001_R1_001.fastq_221_1b_6
CACCTACGACAGCCCTGGTAGTGTCGCAGTTACTCCGGATCCCACAAGCTGTCGTGGATATGGTGGTGGGGGCCCACTGGGGAGTCCTGGCGGGCCTTGCCTACTATTCCATGGTGGGGAACTGGGCTAAGGTTTTGATTGTGATGCTACTCTTTGCCGGAGTTGACGGGACCACCCGCACAGTAGGGGGAGCGATGAGTCACCAGACCTCAAGTCTCACGACCCTCTTTTCACGTGGGGCGGCTCAAAAGACCCAACTTGTAA
>793_S69_L001_R1_001.fastq_222_1b_6
CACCTACGACAGCCCTGGTAGTGTCGCAGTTACTCCGGATCCCACAAGCTGTCGTGGATATGGTGGTGGGGGCCCACTGGGGAGTCCTGGCGGGCCTTGCCTACTATTCCATGGTGGGGAACTGGGCTAAGGTTTTGATTGTGATGCTACTCTTTGCCGGAGTTGACGGGACCACCCGTACAGTAGGGGGAGCGATGAGTCACCAGACCTCAAGTCTCACGACCCTCTTTTCACGTGGGGCGGCTCAAAAGATCCAACTTGTAA
>793_S69_L001_R1_001.fastq_223_1b_6
CACCTACGACAGCCCTGGTAGTGTCGCAGTTACTCCGGATCCCACAAGCTGTCGTGGATATGGTGGTGGGGGCCCACTGGGGAGTCCTGGCGGGCCTTGCCTACTATTCCATGGCGGGGAACTGGGCTAAGGTTTTGATTGTGATGTTACTCTTTGCCGGAGTTGACGGGGACACCCACATAGTAGGGGGAGCGACGAGTCGCCAGACCTTTGGTCTCACGACCCTCTTTAACCCTGGGGCGGCTCAGAAGATCCAACTTGTAA
>793_S69_L001_R1_001.fastq_224_1b_6
CACCTACGACAGCCCTGGTAGTGTCGCAGTTACTCCGGATCCCACAAGCTGTCGTGGATATGGTGGTGGGGGCCCACTGGGGAGTCCTGGCGGGCCTTGCCTACTATTCCATGGTGGGGAACTGGGCTAAGGTTTTGATTGTGATGCTACTCTTTGCCGGAGTTGACGGGACCACCCGCACAGTAGGGGGAGCGGTGAGTCGCCAGACCTCAAGTCTCACGACCCTCTTTCCACGTGGGGCGGCTCAAAAGATCCAACTTGTAA
>793_S69_L001_R1_001.fastq_225_1b_5
CACCTACGACAGCCCTGGTAGTGTCGCAGTTACTCCGGATCCCACAAGCTGTCGTGGATATGGTGGTGGGGGCCCACTGGGGAGTCCTGGCGGGCCCTGCCTACTATTCCATGGTGGGGAACTGGGCTAAGGTTTTGATTGTGATGCTACTCTTTGCCGGAGTTGACGGGACCACCAACACAATAGGGGGAACGACGGGTCGCCAGACCTTCAGTTTCACGACCCTCTTTTCAACTGGGGCGGCTCAGAGGATCCAACTTGTAA
>793_S69_L001_R1_001.fastq_226_1b_5
CACCTACGACAGCCCTGGTAGTGTCGCAGTTACTCCGGATCCCACAAGCTGTCGTGGATATGGTGGTGGGGGCCCACTGGGGAGTCCTGGCGGGCCTTGCCTACTATTCCACGGTGGGGAACTGGGCTAAGGTTTTGATTGTGATGCTACTCTTTGCCGGAGTTGACGGGACCACCCGCACAGTAGGGGGAGCGATGAGTCACCAGACCTCAAGTCTCACGACCCTCTTTTCACGTGGGGCGGCTCAAAAGATCCAACTTGTAA
>793_S69_L001_R1_001.fastq_227_1b_5
CACCTACGACAGCCCTGGTAGTGTCGCAGTTACTCCGGATCCCACAAGCTGTCGTGGATGTGGTGGTGGGGGCCCACTGGGGAGTCCTGGCGGGCCTTGCCTACTATTCCATGGTGGGGAACTGGGCTAAGGTTTTGATTGTGATGCTACTCTTTGCCGGAGTTGACGGGACCACCCGCACAGTAGGGGGAGCGATGAGTCACCAGACCTCAAGTCTCACGACCCTCTTTTCACGTGGGGCGGCTCAAAAGATCCAACTTGTAA
>793_S69_L001_R1_001.fastq_228_1b_5
CACCTACAACAGCCCTGGTAGTGTCGCAGTTACTCCGGATCCCACAAGCTGTCGTGGATATGGTGGTGGGGGCCCACTGGGGAGTCCTGGCGGGCCTTGCCTACTATTCCATGGTGGGGAACTGGGCTAAGGTTTTGATTGTGATGCTACTCTTTGCCGGAGTTGACGGGACCACCCGCACAGTAGGGGGAGCGATGAGTCACCAGACCTCAAGTCTCACGACCCTCTTTTCACGTGGGGCGGCTCAAAAGATCCAACTTGTAA
>793_S69_L001_R1_001.fastq_229_1b_5
CACCTACGACAGCCCTGGTAGTGTCGCAGTTACTCCGGATCCCACAAGCTGTCGTGGATATGGTGGTGGGGGCCCACTGGGGAGTCCTGGCGGGCCTTGCCTACTATTCCGTGGTGGGGAACTGGGCTAAGGTTTTGATTGTGATGCTACTCTTTGCCGGAGTTGACGGGACCACCCGCACAGTAGGGGGAGCGATGAGTCACCAGACCTCAAGTCTCACGACCCTCTTTTCACGTGGGGCGGCTCAAAAGATCCAACTTGTAA
>793_S69_L001_R1_001.fastq_230_1b_5
CACCTACGACAGCCCTGGTAGTGTCGCAGTTACTCCGGATCCCACAAGCTGTCGTGGATATGGTGGTGGGGGCCCACTGGGGAGTCCTGGCGGGCCTTGCCTACTATTCCATGGTGGGGAACTGGGCTAAGGTTTTGATTGTGATGCTACTCTTTGCCGGAGTTGACGGGACCACCCGCACAGTAGGGGGAGCGATGAGTCACCAGACCTCAAGGCTCACGACCCTCTTTTCACGTGGGGCGGCTCAAAAGATCCAACTTGTAA
>793_S69_L001_R1_001.fastq_231_1b_5
CACCTACGACAGCCCTGGTAGTGTCGCAGTTACTCCGGATCCCACAAGCTGTCGTGGATATGGTGGTGGGGGCCCACTGGGGAGTCCTGGCGGGCCTTGCCTACTATTCCATGGTGGGGAACTGGGCTAAGGTTTTGATTGTGATGCTACTCTTTGCCGGAGTTGACGGGACCACCAACACAATAGGGGGAATGACGGGTCGCCAGACCTTCAGTTTCACGACCCTCTTTTCACCTGGGGCGTCTCAGAGGATCCAACTTGTAA
>793_S69_L001_R1_001.fastq_232_1b_5
CACCTACGACAGCCCTGGTAGTGTCGCAGTTACTCCGGATCCCACAAGCTGTCGTGGATATGGTGGTGGGGGCCCACTGGGGAGTCCTGGCGGGCCTTGCCTACTATTCCATGGTGGGGAACTGGGCTAAGGTTTTGATTGTGATGCTACTCTTTGCCGGAGTTGACGGGACCACCCGCACAGTAGGGGGAGCGATGAGTCACCAGACCTCAAGTCTCACGACCCTCTTTTCACGTGGGGTGGCTCAAAAGATCCAACTTGTAA
>793_S69_L001_R1_001.fastq_233_1b_5
CACCTACGACAGCCCTGGTAGTGTCGCAGTTACTCCGGATCCCACAAGCTGTCGTGGATATGGTGGTGGGGGCCCACTGGGGAGTCCTGGCGGGCCTTGCCTACTATTCCATGGTGGGGAACTGGGCTAAGGTTTTGATTGTGATGCTACTCTTTGCCGGAGTTGACGGGACCACCCGCACAGTAGGGGGAGTGATGAGTCGCCAGACCTCAAGTCTCACCACCCTCTTTTCACGTGGGGCGGCTCAAAAGATCCAACTTGTAA
>793_S69_L001_R1_001.fastq_234_1b_5
CACCTGCGACAGCCCTGGTAGTGTCGCAGTTACTCCGGATCCCACAAGCTGTCGTGGATATGGTGGTGGGGGCCCACTGGGGAGTCCTGGCGGGCCTTGCCTACTATTCCATGGTGGGGAACTGGGCTAAGGTTTTGATTGTGATGCTACTCTTTGCCGGAGTTGACGGGACCACCCGCACAGTAGGGGGAGCGATGAGTCACCAGACCTCAAGTCTCACGACCCTCTTTTCACGTGGGGCGGCTCAAAAGATCCAACTTGTAA
>793_S69_L001_R1_001.fastq_235_1b_5
CACCTACGACAGCCCTGGTAGTGTCGCAGTTACTTCGGATCCCACAAGCTGTCGTGGATATGGTGGTGGGGGCCCACTGGGGAGTCCTGGCGGGCCTTGCCTACTATTCCATGGTGGGGAACTGGGCTAAGGTTTTGATTGTGATGCTACTCTTTGCCGGAGTTGACGGGACCACCCGCACAGTAGGGGGAGTGATGAGTCGCCAGACCTCAAGTCTCACGACCCTCTTTTCACGTGGGGCGGCTCAAAAGATCCAACTTGTAA
>793_S69_L001_R1_001.fastq_236_1b_5
CACCTACGACAGCCCTGGTAGTGTCGCAGTTACTCCGGATCCCACAAGCTGTCGTGGATATGGTGGTGGGGGCCCACTGGGGAGTCCTGGCGGGCCTTGCCTACTATTCCATGGTGGGGAACTGGGCTAAGGTTTTGATTGTGATGCTACTCTTTGCCGGAGTTGACGGGACCACCCGCACAGTGGGGGGAGCGGCGAGTCGCCAGACCTCAGGTTTCGCGAACCTCTTTACAGCTGGGGCGGCTCAGAAGATCCAACTTGTAA
>793_S69_L001_R1_001.fastq_237_1b_5
CACCTACGACAGCCCTGGTAGTGTCGCAGTTACTCCGGATCCCACAAGCTGTCGTGGATATGGTGGTGGGGGCCCACTGGGGAGTCCTGGCGGGCCTTGCCTACTATTCCATGGTGGGGAACTGGGCTAAGGTCTTGATTGTGATGCTACTCTTTGCCGGAGTTGACGGGACCACCCGCACAGTAGGGGGAGCGATGGGTCGCCAGACCTCAAGTCTCACGGCCCTCTTTTCACCTGGGGCGGCTCAGAACATCCAACTTGTAA
>793_S69_L001_R1_001.fastq_238_1b_5
CACCTACGACAGCCCTGGTAGTGTCGCAGTTACTCCGGATCCCACAAGCTGTCGTGGATATGGTGGTGGGGGCCCACTGGGGAGTCCTGGCGGGCCTTGCCTACTATTCCATGGTGGGGAACTGGGCTAAGGTCTTGATTGTGATGCTACTCTTTGCCGGAGTTGACGGGACCACCCGCACAGTAGGGGGAGCGATGGGTCGCCAGACCTCAAGTCTCACCACCCTCTTTTCACCTGGGGCGGCTCAGAACATCCAACTTGTAA
>793_S69_L001_R1_001.fastq_239_1b_5
CACCTACGACAGCCCTGGTAGTGTCGCAGCTACTCCGGATCCCACAAGCTGTCGTGGATATGGTGGTGGGGGCCCACTGGGGAGTCCTGGCGGGCCTTGCCTACTATTCCATGGTGGGGAACTGGGCTAAGGTTTTGATTGTGATGCTACTCTTTGCCGGAGTTGACGGGACCACCCGCACAGTAGGGGGAGTGATGAGTCGCCAGACCTCAAGTCTCACGACCCTCTTTTCACGTGGGGCGGCTCAAAAGATCCAACTTGTAA
>793_S69_L001_R1_001.fastq_240_1b_5
CACCTACTACAGCCCTGGTAGTGTCGCAGTTACTCCGGATCCCACAAGCTGTCGTGGATATGGTAGTGGGGGCCCACTGGGGAGTCCTGGCGGGCCTTGCCTACTATTCCATGGTGGGGAACTGGGCTAAGGTTTTGATTGTGATGCTACTCTTTGCCGGAGTTGACGGGACCACCCGCACAGTAGGGGGAGCGATGAGTCACCAGACCTCAAGTCTCACGACCCTCTTTTCACGTGGGGCGGCTCAAAAGATCCAACTTGTAA
>793_S69_L001_R1_001.fastq_241_1b_5
CACCTACGACAGCCCTGGTAGTGTCGCAGTTACTCCGGATCCCACAAGCTGTCGTGGATATGGTGGTGGGGGTCCACTGGGGAGTCCTGGCGGGCCTTGCCTACTATTCCATGGTGGGGAACTGGGCTAAGGTCTTGATTGTGATGCTACTCTTTGCCGGAGTTGACGGGACCACCCGCACAGTAGGGGGAGCGATGGGTCGCCAGACCTCAAGTCTCACGACCCTCTTTTCACCTGGGGCGGCTCAGAACATCCAACTTGTAA
>793_S69_L001_R1_001.fastq_242_1b_5
CACCTACGACAGCCCTGGTAGTGTCGCAGTTACTCCGGATCCCACAAGCTGTCGTGGATATGGTGGTGGGGGCCCACTGGGGAGTCCTGGCGGGCCTTGCCTACTATTCCATGGTGGGGAACTGGGCTAAGGTTTTGATTGTGATGCTACTCTTTGCCGGAGTTGACGGGACCACCCGCACAGTAGGGGGAGCGATGAGTCGCCAGACCTCAAGTCTCACGACCCTCTTTTCACCTGGGGCGGCTCAGAACATCCAACTTGTAA
>793_S69_L001_R1_001.fastq_243_1b_5
CACCTACGACAGCCCTGGTAGTGTCGCAGTTACTCCGGATCCCACAAGCTGTCGTGGATATGGTGGTGGGGGCCCACTGGGGAGTCCTGGCGGGCCTTGCCTACTATTCCATGGTGGGGAACTGGGCTAAGGTTTTGATTGTGATGCTACTCTTTGCCGGAGTTGACGGGACCACCCGCACAGTAGGGGGAGCGATGGGTCGCCAGACCTCAAGTCTCACGACCCTCTTTTCACGTGGGGCGGCTCAAAAGATCCAACTTGTAA
>793_S69_L001_R1_001.fastq_244_1b_5
CACCTACGACAGCCCTGGTAGTGTCGCAGTTACTCCGGATCCCACAAGCTGTCGTGGATATGGTGGTGGGGGCCCACTGGGGAGTCCTGGCGGGCCTTGCCTACTATTCCATGGTGGGGAACTGGGCTAAGGTTTTGATTGTGATGCTACTCTTTGCCGGAGTTGACGGGACCACCAACACAATAGGGGGAACGACGAGTCGCCAGACCTTAGGTTTCACGACCCTCTTTTCACGTGGGGCGGCTCAAAAGATCCAACTTGTAA
>793_S69_L001_R1_001.fastq_245_1b_5
CACCTACGACAGCCCTGGTAGTGTCGCAGTTACTCCGGATCCCACAAGCTGTCGTGGATATGGTGGTGGGGGCCCACTGGGGAGTCCTGGCGGGCCTTGCCTACTATTCCATGGCGGGGAACTGGGCTAAGGTTTTGATTGTGATGCTACTCTTTGCCGGAGTCGACGGAGACACCCACATAGTAGGGGGAGCGACGAGTCGCCAGACCTTTGGTCTCACGACCCTCTTTAACCCTGGGGCGGCTCAGAAGATCCAACTTGTAA
>793_S69_L001_R1_001.fastq_246_1b_5
CACCTACGACAGCCCTGGTAGTGTCGCAGTTACTCCGGATCCCACAAGCTGTCGTGGATATGGTGGTGGGGGCCCACTGGGGAGTCCTGGCGGGCCTTGCCTACTATTCCATGGTGGGGAACTGGGCTAAGGTCTTGATTGTGATGCTACTCTTTGCCGGAGTTGACGGGACCACCCGCACAGTAGAGGGAGCGTTGAGTCACCAGACCTCAAGTCTCACGACCCTCTTTTCACGTGGGGCGGCTCAAAAGATCCAACTTGTAA
>793_S69_L001_R1_001.fastq_247_1b_5
CACCTACGACAGCCCTGGTAGTGTCGCAGTTACTCCGGATCCCACAAGCTGTCGTGGATATGGTGGTGGGGGCCCACTGGGGAGTCCTGGCGGGCCTTGCCTACTATTCCATGGTGGGGAACTGGGCTAAGGTTTTGATTGTGATGCTACTTTTTGCCGGAGTTGACGGGACCACCCGCACAGTAGGGGGAGCGATGAGTCACCAGACCTCAAGTCTCACGACCCTCTTTTCACGTGGGGCGGCTCAAAAGATCCAACTTGTAA
>793_S69_L001_R1_001.fastq_248_1b_5
CACCTACGACAGCCCTGGTAGTGTCGCAGTTACCCCGGATCCCACAAGCTGTCGTGGATATGGTGGTGGGGGCCCACTGGGGAGTCCTGGCGGGCCTTGCCTACTATTCCATGGTGGGGAACTGGGCTAAGGTTTTGATTGTGATGCTACTCTTTGCCGGAGTTGACGGGACCACCCGCACAGTAGGGGGAGCGATGAGTCACCAGACCTCAAGTCTCACGACCCTCTTTTCACGTGGGGCGGCTCAAAAGATCCAACTTGTAA
>793_S69_L001_R1_001.fastq_249_1b_5
CACCTACGACAGCCCTGGTAGTGTCGCAGTTACTCCGGATCCCACAAGCTGTCGTGGATATGGTGGTGGGGGCCCACTGGGGAGTCCTGGCGGGCCTTGCCTACTATTCCATGGTGGGGAACTGGGCTGAGGTTTTGATTGTGATGCTACTCTTTGCCGGAGTTGACGGGACCACCCGCACAGTAGGGGGAGCGATGAGTCACCAGACCTCAAGTCTCACGACCCTCTTTTCACGTGGGGCGGCTCAAAAGATCCAACTTGTAA
>793_S69_L001_R1_001.fastq_250_1b_5
CACCTACGACAGCCCTGGTAGTGTCGCAGTTACTCCGGATCCCACAAGCTGTCGTGGATATGGTGGTGGGGGCCCACTGGGGAGTCCTGGCGGGCCTTGCCTACTATTCCATGGTGGGGAACTGGGCTAAGGTTTTGATTGTAATGCTACTCTTTGCCGGAGTTGACGGGACCACCCGCACAGTAGGGGGAGCGATGAGTCACCAGACCTCAAGTCTCACGACCCTCTTTTCACGTGGGGCGGCTCAAAAGATCCAACTTGTAA
>793_S69_L001_R1_001.fastq_251_1b_5
CACCTACGACAGCCCTGGTAGTGTCGCAGTTACTCCGGATCCCACAAGCTGTCGTGGATATGGTGGTGGGGGCCCACTGGGGAGTCCTGGCGGGCCTTGCCTACTATTCCATGGTGGGGAACTGGGCTAAGGTTTTGATTGTGATACTACTCTTTGCCGGAGTTGACGGGACCACCCGCACAGTAGGGGGAGCGATGAGTCACCAGACCTCAAGTCTCACGACCCTCTTTTCACGTGGGGCGGCTCAAAAGATCCAACTTGTAA
>793_S69_L001_R1_001.fastq_252_1b_5
CACCTACGACAGCCCTGGTAGTGTCGCAGTTACTCCAGATCCCACAAGCTGTCGTGGATATGGTGGTGGGGGCCCACTGGGGAGTCCTGGCGGGCCTTGCCTACTATTCCATGGTGGGGAACTGGGCTAAGGTTTTGATTGTGATGCTACTCTTTGCCGGAGTTGACGGGACCACCCGCACAGTAGGGGGAGCGATGAGTCACCAGACCTCAAGTCTCACGACCCTCTTTTCACGTGGGGCGGCTCAAAAGATCCAACTTGTAA
>793_S69_L001_R1_001.fastq_253_1b_5
CACCTACGACAGCCCTGGTAGTGTCGCAGTTACTCCGGATCCCACAAGCCGTCGTGGATATGGTGGTGGGGGCCCATTGGGGAGTCCTGGCGGGCCTTGCCTACTATTCCATGGTGGGGAACTGGGCTAAGGTTTTGATTGTGATGCTACTCTTTGCCGGAGTTGACGGGACCACCCGCACAGTAGGGGGAGCGATGAGTCACCAGACCTCAAGTCTCACGACCCTTTTTTCACGTGGGGCGGCTCAAAAGATCCAACTTGTAA
>793_S69_L001_R1_001.fastq_254_1b_5
CACCTACGACAGCCCTGGTAGTGTCGCAGTCACTCCGGATCCCACAAGCTGTCGTGGATATGGTGGTGGGGGCCCACTGGGGAGTCCTGGCGGGCCTTGCCTACTATTCCATGGTGGGGAACTGGGCTAAGGTTTTGATTGTGATGCTACTCTTTGCCGGAGTTGACGGGACCACCCGCACAGTAGGGGGAGCGATGAGTCACCAGACCTCAAGTCTCACGACCCTCTTTTCACGTGGGGCGGCTCAAAAGATCCAACTTGTAA
>793_S69_L001_R1_001.fastq_255_1b_5
CACCTACGACAGCCCTGGTAGTGTCGCAGTTACTCCGGATCCCACAAGCTGTCGTGGATATGGTGGTGGGGGCCCACTGGGGAGTCCTGGCAGGCCTTGCCTACTATTCCATGGTGGGGAACTGGGCTAAGGTTTTGATTGTGATGCTACTCTTTGCCGGAGTTGACGGGACCACCCGCACAGTAGGGGGAGCGATGAGTCACCAGACCTCAAGTCTCACGACCCTCTTTTCACGTGGGGCGGCTCAAAAGATCCAACTTGTAA
>793_S69_L001_R1_001.fastq_256_1b_5
CACCTACGACAGCCCTGGTAGTGTCGCAGTTACTCCGGATCCCACAAGCTGTCGTGGATATGGTGGTGGGGGCCCACTGGGGAGTCCTGGCGGGCCTTGCCTACTATTCCATGGTGGGGAACTGGGCTAAGGTTTTGATTGTGATGCTACTCTTTGCCGGAGTTGACGGGACCACCCGCACAGTAGGGGGAGCGATGGGTCACCAGACCTCAAGTCTCACGACCCTCTTTCCACGTGGGGCGGCTCAAAAGATCCAACTTGTAA
>793_S69_L001_R1_001.fastq_257_1b_5
CACCTACGACAGCCCTGGTAGTGTCGCAGTTACTCCGGATCCCACAAGCTGTCGTGGATATGGTGGTGGGGGCCCACTGGGGAGTCCTGGCGGGCCTTGCCTACTATTCCATGGTGGGGAACTGGGCTAAGGTCTTGATTGTGATGCTACTCTTTGCCGGAGTTGACGGGACCACCCGCACAGTAGGGGGAGCGTTGAGTCACCAGACCTCAAGTCTCACGACCCTCTTTTCACGTGGGGCGGCTCAAAAGATCCAACTTGTAA
>793_S69_L001_R1_001.fastq_258_1b_5
CACCTACGACAGCCCTGGTAGTGTCGCAGTTACTCCGGATCCCACAAGCTGTCGTGGATATGGTGGTGGGGGCCCACTGGGGAGTCCTGGCGGGCCTTGCCTACTATTCCATGGTGGGGAACCGGGCTAAGGTTTTGATTGTGATGCTACTCTTTGCCGGAGTTGACGGGACCACCCGCACAGTAGGGGGAGCGATGAGTCACCAGACCTCAAGTCTCACGACCCTCTTTTCACGTGGGGCGGCTCAAAAGATCCAACTTGTAA
>793_S69_L001_R1_001.fastq_259_1b_5
CACCTACGACAGCCCTGGTAGTGTCGCAGTTACTCCGGATCCCACAAGCTGTCGTGGGTATGGTGGTGGGGGCCCACTGGGGAGTCCTGGCGGGCCTTGCCTACTATTCCATGGTGGGGAACTGGGCTAAGGTTTTGATTGTGATGCTACTCTTTGCCGGAGTTGACGGGACCACCCGCACAGTAGGGGGAGCGATGAGTCACCAGACCTCAAGTCTCACGACCCTCTTTTCACGTGGGGCGGCTCAAAAGATCCAACTTGTAA
>793_S69_L001_R1_001.fastq_260_1b_5
CACCTACGACAGCCCTGGTAGCGTCGCAGTTACTCCGGATCCCACAAGCTGTCGTGGATATGGTGGTGGGGGCCCACTGGGGAGTCCTGGCGGGCCTTGCCTACTATTCCATGGTGGGGAACTGGGCTAAGGTTTTGATTGTGATGCTACTCTTTGCCGGAGTTGACGGGACCACCAACACAATAGGGGGAACGACGGGTCGCCAGACCTTCAGTTTCACGACCCTCTTTTCAACTGGGGCGGCTCAGAGGATCCAACTTGTAA
>793_S69_L001_R1_001.fastq_261_1b_5
CACCTACGACAGCCCTGGTAGTGTCGCAGTTACTCCGGATCCCACAAGCTGTCGTGGATATGGTGGTGGGGGCCCACTGGGGAGTCCTGGCGGGCCTTGCCTACTATTCCATGGTGGGGAACTGGGCTAAGATTTTGATTGTGATGCTACTCTTTGCCGGAGTTGACGGGACCACCCGCACAGTAGGGGGAGCGATGAGTCACCAGACCTCAAGTCTCACGACCCTCTTTTCACGTGGGGCGGCTCAAAAGATCCAACTTGTAA
>793_S69_L001_R1_001.fastq_262_1b_5
CACCTACGACAGCCCTGGTAGTGTCGCAGTTACTCCGGATCCCACAAGCTGTCGTGGATATGGTGGTGGGGGCCCACTGGGGAGTCCTGGCGGGCCTTGCCTACTATTCCATGGTGGGGAACTGGGCTAAGGTTTTGATTGTGATGCTACTCTTTGCCGGAGTTGACGGGACCACCAACACAATAGGGGGAATGACGGGTCGCCAGACCTTCAGTTTCACGTCCCTCTTTTCACCTGGGGCGTCTCAGAGGATCCAACTTGTAA
>793_S69_L001_R1_001.fastq_263_1b_5
CACCTACGACAGCCCTGGTAGTGTCGCAGTTACTCCGGATCCCACAAGCTGTCGTGGATATGGTGGTGGGGGCCCACTGGGGAGTCCTGGCGGGCCTTGCCTACTATTCCATGGTGGGGAACTGGGCTAAGGTCTTGATTGTGATGCTACTCTTTGCCGGAGTTGACGGGACCACCCGCACAGTAGGGGGAGCGTTGAGTCGCCAGACCTCAAGTCTCACGACCCTCTTTTCACCTGGGGCGGCTCAGAACATCCAACTTGTAA
>793_S69_L001_R1_001.fastq_264_1b_5
CACCTACGACAGCCCTGGTAGTGTCGCAGTTACTCCGGATCCCACAAGCTGTCGTGGATATGGTGGTGGGGGCCCACTGGGGAGTCCTGGCGGGCCTTGCCTACTATTCCATGGTGGGGAACTGGGCTAAGGTTTTGATTATGATGCTACTCTTTGCCGGAGTTGACGGGACCACCCGCACAGTAGGGGGAGTGATGAGTCGCCAGACCTCAAGTCTCACGACCCTCTTTTCACGTGGGGCGGCTCAAAAGATCCAACTTGTAA
>793_S69_L001_R1_001.fastq_265_1b_5
CACCTACGACAGCCCTGGTAGTGTCGCAGTTACTCCGGATCCCACAAGCTGTCGTGGATATGGTGGTGGGGGCCCACTGGGGAGTCCTGGCGGGCCTTGCCTACTATTCCATGGTGGGGAACTGGGCTAAGGTTTTGATTGTGATGCTACTCTTTGCCGGAGTTGACGGGACCACCCGCACAGTAGGGGGAGCGATGAGTCACCAGACCTTAAGTCTCACGACCCTCTTTTCACGTGGGGCGGCTCAAAAGATCCAACTTGTAA
>793_S69_L001_R1_001.fastq_266_1b_5
CACCTACGACAGCCCTGGTAGTGTCGCAGTTACTCCGGATCCCACAAGCTGTCGTGGATATGGTGGTGGGGGCCCACTGGGGAGTCCTGGTGGGCCTTGCCTACTATTCCATGGTGGGGAACTGGGCTAAGGTTTTGATTGTGATGCTACTCTTTGCCGGAGTTGACGGGACCACCCGCACAGTAGGGGGAGCGATGAGTCACCAGACCTCAAGTCTCACGACCCTCTTTTCACGTGGGGCGGCTCAAAAGATCCAACTTGTAA
>793_S69_L001_R1_001.fastq_267_1b_5
CACCTACGACAGCCCTGGTAGTGTCGCAGTTACTCCGGATCCCACAAGCTGTCGTGGATATGGTGGTGGGGGCCCACTGGGGAGTCCTGGCGGGCCTTGCCTACTATTCCATGGGGGGGAACTGGGCTAAGGTTTTGATTGTGATGCTACTCTTTGCCGGAGTTGACGGGACCACCCGCACAGTAGGGGGAGCGATGAGTCACCAGACCTCAAGTCTCACGACCCTCTTTTCACGTGGGGCGGCTCAAAAGATCCAACTTGTAA
>793_S69_L001_R1_001.fastq_268_1b_5
CACCTACGGCAGCCCTGGTAGTGTCGCAGTTACTCCGGATCCCACAAGCTGTCGTGGATATGGTGGTGGGGGCCCACTGGGGAGTCCTGGCGGGCCTTGCCTACTATTCCATGGTGGGGAACTGGGCCAAGGTTTTGATTGTGATGCTACTCTTTGCCGGAGTTGACGGGACCACCCGCACAGTAGGGGGAGCGATGAGTCACCAGACCTCAAGTCTCACGACCCTCTTTTCACGTGGGGCGGCTCAAAAGATCCAACTTGTAA
>793_S69_L001_R1_001.fastq_269_1b_5
CACCTACGACAGCCCTGGTAGTGTCGCAGTTACTCCGGATCCCACAAGCTGTCGTGGATATGGTGGTGGGGGCCCACTGGGGAGTCCTGGCGGGCCTTGCCTACTATTCCATGGTGGGGAACTGGGCTAAGGTTTTGATTGTGATGCTACTCTTTGCCGGAGTTGACGGGACCACCCGCACAGTAGGGGGAGCGATGAGTCACCAGACCTCAAGTCTCATGACCCTCTTTTCACGTGGGGCGGCTCAAAAGATCCAACTTGTAA
>793_S69_L001_R1_001.fastq_270_1b_5
CACCTACGACAGCCCTGGTAGTGTCGCAGTTGCTCCGGATCCCACAAGCTGTCGTGGATATGGTGGTGGGGGCCCACTGGGGAGTCCTGGCGGGCCTTGCCTACTATTCCATGGTGGGGAACTGGGCTAAGGTTTTGATTGTGATGCTACTCTTTGCCGGAGTTGACGGGACCACCCGCACAGTAGGGGGAGCGATGGGTCACCAGACCTCAAGTCTCACGACCCTCTTTTCACGTGGGGCGGCTCAAAAGATCCAACTTGTAA
>793_S69_L001_R1_001.fastq_271_1b_5
CACCTACGACAGCCCTGGTAGTGTCGCAGTTACTCCGGATCCCACAAGCTGTCGTGGATATGGTGGTGGGGGCCCACTGGGGAGTCCTGGCGGGCCTTGCCTACTATTCCATGGTGGGGAACTGGGCTAAGGTCTTGATTGTGATGCTACTCTTTGCCGGAGTTGACGGGACCACCCGCACAGTAGGGGAAGCGGTGAGTCGCCAGACCTCAAGTCTCACGACCCTCTTTTCACCTGGAGCGGCTCAGAACATCCAACTTGTAA
>793_S69_L001_R1_001.fastq_272_1b_5
CACCTACGACAGCCCTGGTAGTGTCGCAGTTACTCCGGATCCCACAAGCTGTCGTGGATATGGTGGTGGGGGCCCACTGGGGAGTCCTGGCGGGCCTTGCCTACTATTCCATGGTGGGGAACTGGGCTAAGGTTTTGATTGTGATGCTACTCTTTGCCGGAGTTGACGGGACCACCCGCACAGTAGGGGGAGCGATGAGTCACCAGACCTCAAGTCTCCCGACCCTCTTTTCACGTGGGGCGGCTCAAAAGATCCAACTTGTAA
>793_S69_L001_R1_001.fastq_273_1b_5
CACCTACGACAGCCCTGGTAGTGTCGCAGTTACTCCGGATCCCACAAGCTGTCGTGGATACGGTGGTGGGGGCCCACTGGGGAGTCCTGGCGGGCCTTGCCTACTATTCCATGGTGGGGAACTGGGCTAAGGTTTTGATTGTGATGCTACTCTTTGCCGGAGTTGACGGGACCACCCGCACAGTAGGGGGAGCGATGAGTCACCAGACCTCAAGTCTCACGACCCTCTTTTCACGTGGGGCGGCTCAAAAGATCCAACTTGTAA
>793_S69_L001_R1_001.fastq_274_1b_5
CACCTACGACAGCCCTGGTAGTGTCGCAGTTACTCCGGATCCCACAAGCTGTCGTGGATATGGTGGTGGGGGCCCACTGGGGAGTCCTGGCGGGCCTTGCCTACTACTCCATGGTGGGGAACTGGGCTAAGGTTTTGATTGTGATGCTACTCTTTGCCGGAGTTGACGGGACCACCCGCACAGTAGGGGGAGCGATGAGTCACCAGACCTCAAGTCTCACGACCCTCTTTTCACGTGGGGCGGCTCAAAAGATCCAACTTGTAA
