# Supplementary material for: HCV transmission in high-risk communities in Bulgaria
Source: PLoS One. 2019 Mar 5;14(3):e0212350. doi: 10.1371/journal.pone.0212350 (PMC6400337; doi:10.1371/journal.pone.0212350)
Supplement: S1 File — (ZIP) [file pone.0212350.s002.zip › 833_S42_L001_R1_001.fastq_1a.fas]

>833_S42_L001_R1_001.fastq_1_1a_4
CCCCAACAACGGCGCTGGTAGTAGCTCAGCTGCTCAGGGTCCCGCAAGCCATCTTGGACATGATCGCAGGTGCCCACTGGGGAGTCCTAGCGGGCATAGCGTATTTCTCCATGGTGGGCAACTGGGCGAAGGTCCTGGTGGTGCTGTTGCTGTTTGCCGGCGTCGATGCGAGTACCCACATCACCGGGGGAAGTGCTGCTCAGAGCGCGGCTGGAATCGCCAGCTTCTTCAGTCCTGGCGCCAAGCAGAATATCCAGCTGATCA-
>833_S42_L001_R1_001.fastq_2_1a_2
CCCCAACAACGGCGCTGGTAGTAGCTCAGCTGCTCAGGGTCCCGCAAGCCATCTTGGACATGATCGCAGGTGCCCACTGGGGAGTCCTAGCGGGCATAGCGTATTTCTCCATGGTGGGCAACTGGGCGAAGGTCCTGGTGGTGCTGTTGCTGTTTGCCGGCGTCGATGCGAGTACCCACATCACCGGGGGAAGTGCTGCCCAGAGTGCGGCTGGAGTCGCCAGCTTCTTCAGTCCTGGCGCCAAGCAGAATATCCAGCTGATCA-
>833_S42_L001_R1_001.fastq_3_1a_1
CCCCAACAACGGCGCTGGTAGTAGCTCAGCTGCTCAGGGTCCCGCAAGCCATCTTGGACATGATCGCAGGTGCCCACTGGGGAGTCCTAGCGGGCATAGCGTATTTCTCCATGGTGGGCAACTGGGCGAAGGTCCTGGTGGTGCTGTTGCTGTTTGCCGGCGTCGATGCGAGTACCCACATCACCGGGGGAAGTGCTGCTCAGAGCGCGGCTGGAGTCGCCAGCTTCTTCAGTCCTGGCGCCAAGCAGAATATCCAGCTGATCA-
>833_S42_L001_R1_001.fastq_4_1a_1
CACCTACAACGGCGCTGGTAGTAGCTCAGCTGCTCAGGGTCCCGCAAGCCATCTTGGACATGATCGCAGGTGCCCACTGGGGAGTCCTAGCGGGCATAGCGTATTTCTCCATGGTGGGCAACTGGGCGAAGGTCCTGGTGGTGCTGTTGCTGTTTGCCGGCGTCGATGCGAGTACCCACATCACCGGGGGAAGTGCTGCTCAGAGCGCGGCTGGAATCGCCAGCTTCTTCAGTCCTGGCGCCAAGCAGAATATCCAGCTGATCA-
>833_S42_L001_R1_001.fastq_5_1a_1
CCCCAACAACGGCGCTGGTAGTAGCTCAGCTGCTCAGGGTCCCGCAAGCCATCTTGGACATGATCGCAGGTGCCCACTGGGGAGTCCTAGCGGGCATAGCGTATTTCTCCATGGTGGGCAACTGGGCGAAGGTCCTGGTGGTGCTGTTGCTGTTTGCCGGCGTCGATGCGAGTACCCACATCACCGGGGGAAGTGCTGCTAAGAGCGTGGCTGGAGTCGCCGGCCTCTTCAGTCCTGGCGCCAAGCAGAATATCCAGCTGATCA-
>833_S42_L001_R1_001.fastq_6_1a_1
CCCCAACAACGGCGCTGGTAGTAGCTCAGCTGCTCAGGGTCCCGCAAGCCATCTTGGACATGATCGCAGGTGCCCACTGGGGAGTCCTAGCGGGCATAGCGTATTTCTCCATGGTGGGCAACTGGGCGAAGGTCCTGGTGGTGCTGCTGCTGTTTGCCGGCGTCGATGCGAGTACCCACATCACCGGGGGAAGTGCTGCTCAGAGCGCGGCTGGAGTCGCCAGCTTCTTCAGTCCTGGCGCCAAGCAGAATATCCAGCTGATCA-
>833_S42_L001_R1_001.fastq_7_1a_1
CCCCAACAACGGCGCTGGTAGTAGCTCAGCTGCTCAGGGTCCCGCAAGCCATCTTGGACATGATCGCAGGTGCCCACTGGGGAGTCCTAGCGGGCATAGCGTATTTCTCCATGGTGGGCAACTGGGCGAAGGTCCTGGTGGTGCTGTTGCTATTTGCCGGCGTCGATGCGAGTACCCACATCACCGGGGGAAGTGCTGCTCAGAGCGCGACTGGAATCGCCAGCTTCTTCAGTCCTGGCGCCAAGCAGAATATCCAGCTGATCA-
>833_S42_L001_R1_001.fastq_8_1a_1
CCCCAACAACGGCGCTAGTAGTAGCTCAGCTGCTCAGGGTCCCGCAAGCCATCTTGGACATGATCGCAGGTGCCCACTGGGGAGTCCTAGCGGGCATAGCGTATTTCTCCATGGTGGGCAACTGGGCGAAGGTCCTGGTGGTGCTGTTGCTGTTTGCCGGCGTCGATGCGAGTACCCACATCACCGGGGGAAGTGCTGCTAAGAGCGTGGCTGGAGTCGCCGGCCTCTTCAGTCCTGGCGCCAAGCAGAATATCCAGCTGATCA-
>833_S42_L001_R1_001.fastq_9_1a_1
CCCCAACAACGGCGCTGGTAGTAGCTCAGCTGCTCAGGGTCCCGCAAGCCATCTTGGACATGATCGCAGGTGCCCACTGGGGAGTCCTAGCGGGCATAGCGTATTTCTTCGTGGTGGGCAACTGGGCGAAGGTCCTGGTGGTGCTGTTGCTGTTTGCCGGCGTCGATGCGAGTACCCACATCACCGGGGGAAGTGCTGCTCAGAGCGCGGCTGGAGTCGCCAGCTTCTTCAGTCCTGGCGCCAAGCAGAATATCCAGCTGATCA-
>833_S42_L001_R1_001.fastq_10_1a_1
CCCCAACAACGGCGCTGGTAGTAGCTCAGCTGCTCAGGGTCCCGCAAGCCATCTTGGACATGATCGCAGGTGCCCACTGGAGAGTCCTAGCGGGCATAGCGTATTTCTCCATGGTGGGCAACTGGGCGAAGGTCCTGGTGGTGCTGTTGCTGTTTGCCGGCGTCGATGCGAGTACCCACATCACCGGGGGAAGTGCTGCTCAGAGCGCGGCTGGACTCGCCAGCTTCTTCAGTCCTGGCGCCAAGCAGAATATCCAGCTGATCA-
>833_S42_L001_R1_001.fastq_11_1a_1
CCCCAACAACGGCGCTGGTAGTAGCTCAGCTGCTCAGGGTCCCGCAAGCCATCTTGGACATGATCGCAGGTGCCCACTGGGGAGTCCTAGCGGGCATAGCGTATTTCTCCATGGTGGGCAACTGGGCGAAGGTCCTGGTGGTGCTGTTGCTGTTTGCCGGCGTCGATGCGAGTACCCGCATCACCGGGGGAAGTGCTGCTCAGAGCGCGGCTGGAATCGCCAGCTTCTTCAGTCCTGGCGCCAAGCAGAATATCCAGCTGATCA-
>833_S42_L001_R1_001.fastq_12_1a_1
CCCCAACAACGGCGCTGGTAGTAGCTCAGCTGCTCAGGGTCCCGCAAGCCATCTTGGACATGATCGCAGGTGCCCACTGGGGAGTCCTAGCGGGCATAGCGTATTTCTCCATGGTGGGCAACTGGGCGAAGGTCCTGGTGGTGCTGTTGCTGTTTGCCGGCGTCGATGCGAGTACCCACATCACCGGGGGAAGTGCTGCCCAGAGCGCGGCTGGACTTGCCAGCTTCTTCAGTCCTGGCGCCAAGCAGAATATCCAGCTGATCA-
>833_S42_L001_R1_001.fastq_13_1a_1
CCCCAACAACGGCGCTGGTAGTAGCTCAGCTGCTCAGGGTCCCGCAAGCCATCTTGGACATGATCGCAGGTGCCCACTGGGGAGTCCTAGCGGGCATAGCGTATTTCTCCATGGTGGGCAACTGGGCGAAGGTCCTGGTGGTGCTGTTGCTGTTTGCCGGCGTCGATGCGAGTACCCGCATCACCGGGGGAAGTGCTGCTAGGAGCACGGCTGGAGTCGCCGGCCTCTTCAGTCCTGGCGCCAAGCAGAATATCCAGCTGATCA-
>833_S42_L001_R1_001.fastq_14_1a_1
CCCCAACAACGGCGCTGGTAGTAGCTCAGCTGCTCAGGGTCCCGCAAGCCATCTTGGACATGATCGCAGGTGCCCACTGGGGAGTCCTAGCGGGCATAGCGTATTTCTCCATGGTGGGCAACTGGGCGAAGGTCCTGGTGGTGATGTTGCTGTTTGCCGGCGTCGATGCGAGTACCCACATCACCGGGGGAAGTGCGGCTCAGAGCGCGGCTGGAATCGCCAGCTTCTTCAGTCCTGGCGCCAAGCAGAATATCCAGCTGGTCA-
>833_S42_L001_R1_001.fastq_15_1a_1
CCCCAACAACGGCGCTAGTAGTAGCTCAGCTGCTCAGGGTCCCGCAAGCCATCTTGGACATGATCGCAGGTGCCCACTGGGGAGTCCTAGCGGGCATAGCGTATTTCTCCATGGTGGGCAACTGGGCGAAGGTCCTGGTGGTGCTGTTGCTGTTTGCCGGCGTCGATGCGAGTACCCACATCACCGGGGGAAGGGCTGCTCAGAGCGCGGCTGGAATCGCCAGCTTCTTCAGTCCTGGCGCCAAGCAGAATATCCAGCTGATCA-
>833_S42_L001_R1_001.fastq_16_1a_1
CCCCAACAACGGCGCTGGTAGTAGCTCAGCTGCTCAGGGTCCCGCAAGCCATTTTGGACATGATCGCAGGTGCCCACTGGGGAGTCCTAGCGGGCATAGCGTATTTCTCCATGGTGGGCAACTGGGCGAAGGTCCTGGTGGTGCTGTTGCTGTTTGCCGGCGTCGATGCGAGTACCCACATCACCGGGGGAAGTGCTGCTCAGAGCGCGGCTGGAATCGCCAGCTTCTTCAGTCCTGGCGCCAAGCAGAATATCCAGCTGACCA-
>833_S42_L001_R1_001.fastq_18_1a_1
CCCCAACAACGGCGCTGGTAGTAGCTCAGCTGCTCAGGGTCCCGCAAGCCATCTTGGACATGATCGCAGGTGCCCACTGGGGAGTCCTAGCGGGCATAGCGTATTTCTCCATGGTGGGCAACTGGGCGAAGGTCCTGGTGGTGCTGTTGCTGTTTGCCGGCGTCGATGCGAGTACCCACATCACCGGGGGAAGTGCTGCTCAGAGCGCGGCTGGACTCGCCAGCTTCTTCAGTCCTGGCGCCAAGCAGAACATCCAGCTGATCA-
>833_S42_L001_R1_001.fastq_19_1a_1
CCCCAACAACGGCGCTGGTAGTAGCTCAGCTGCTCAGGGTCCCGCAAGCCATCTTGGACATGATCGCAGGTGCCCACTGGGGAGTCCTAGCGGGCATAGCGTATTTCTCCATGTTGGGCAACTGGGCGAAGGTCCTGGTGGTGCTGTTGCTGTTTGCCGGCGTCGATGCGAGTACCCACATCACCGGGGGAAGTGCTGCTCAGAGCGCGGCTGGAATCGCCAGCCTCTTCAGTCCTGGCGCCAAGCAGAATATCCAGCTGATCA-
>833_S42_L001_R1_001.fastq_20_1a_1
CACCTACAACGGCCCTGGTAGTAGCTCAGCTGCTCAGGGTCCCGCAAGCCATCTTGGACATGATCGCAGGTGCCCACTGGGGAGTCCTAGCGGGCATAGCGTATTTCTCCATGGTGGGCAACTGGGCGAAGGTCCTGGTGGTGCTGTTGCTGTTTGCCGGCGTCGATGCGAGTACCCACATCACCGGGGGAAGTGCTGCTCAGAGCGCGGCTGGAATCGCCAGCTTCTTCAGTCCTGGCGCCAAGCAGAATATCCAGCTGATCA-
>833_S42_L001_R1_001.fastq_21_1a_1
CCCCAACAACGGCGCTGGTAGTAGCTCAGCTGCTCAGGGTCCCGCAAGCCATCTTGGACATGATCGCAGGTGCCCACTGGGGAGTCCTAGCGGGCATAGCGTATTTCTCCATGGTGGGCAACTGGGCGAAGGTCCTGGTGGTGCTGTTGCTGTTTGCCGGCGTCGATGCGAGTACCCGCATCACCGGGGGAAGTGCTGCTAGGAGCACGGCTGGAGTCGCCGGCCTCTTCAGTCCTGGCGCCAAGCAAAATATCCAGCTGATCA-
>833_S42_L001_R1_001.fastq_22_1a_1
CACCTACAACGGCGCTGGTAGTAGCTCAGCTGCTCAGGGTCCCGCAAGCCATCTTGGACATGATCGCAGGTGCCCACTGGGGAGTCCTAGCGGGCATAGCGTATTTCTCCATGGTGGGCAACTGGGCGAAGGTCCTGGTGGTGCTGTTGCTGTTTGCCGGCGTCGATGCGAGTACCCACATCACCGGGGGAAGTGCTGCCAAGAGCGTGGCTGGAGTCGCCGGCCTCTTCAGTCCTGGCGCCAAGCAGAATATCCAGCTGATCA-
>833_S42_L001_R1_001.fastq_24_1a_1
CCCCAACAACGGCGCTGGTAGTAGCTCAGCTGCTCAGGGTCCCGCAAGCCATCTTGGACATGATCGCAGGTGCCCACTGGGGAGTCCTAGCGGGCATAGCGTATTTCTCCATGGTGGGCAACTGGGCGAAGGTCCTGGTGGTGCTGTTGCTGTTTGCCGGCGTTGATGCGAGTACCCACATCACCGGGGGAAGTGCCGCTCAGAGCGCGGCTGGAATCGCCAGCTTCTTCAGTCCTGGCGTCAAGCAGAATATCCAGCTGATCA-
>833_S42_L001_R1_001.fastq_26_1a_1
CCCCAACAACGGCGCTGGTAGTAGCTCAGCTGCTCAGGGTCCCGCAAGCCATCTTGGACATGATCGCAGGTGCCCACTGGGGAGTCCTAGCGGGCATAGCGTATTTCTCCATGGTGGGCAACTGGGCGAAGGTCCTGGTGGTGCTGTTGCTGTTTGCCGGCGTCGATGCGGGTACCCACATCACCGGGGGAAGTGCTGCTCAGAGCGCGGCTGGAATCGCCAGCTTCTTCAGTCCTGGCGCCAAGCAGAATATCCAGCTGATCA-
>833_S42_L001_R1_001.fastq_28_1a_1
CCCCAACAACGGCGCTGGTAGTAGCTCAGCTGCTCAGGGTCCCGCAAGCCATTTTGGACATGATCGCAGGTGCCCACTGGGGAGTCCTAGCGGGCATAGCGTATTTCTCCATGGTGGGCAACTGGGCGAAGGTCCTGGTGGTGCTGTTGCTGTTTACCGGCGTCGATGCGAGTACCCACATCACCGGGGGAAGTGCTGCTCAGAGCGCGGCTGGAATCGCCAGCTTCTTCAGTCCTGGCGCCAAGCAGAATATCCAGCTGATCA-
>833_S42_L001_R1_001.fastq_29_1a_1
CACCTACAACGGGGCTGGTAGTAGCTCAGCTGCTCAGGGTCCCGCAAGCCATCTTGGACATGATCGCAGGTGCCCACTGGGGAGTCCTAGCGGGCATAGCGTATTTCTCCATGGTGGGCAACTGGGCGAAGGTCCTGGTGGTGCTGTTGCTGTTTGCCGGCGTCGATGCGAGTACCCACATCACCGGGGGAAGTGCTGCTAAGAGCGTGGCTGGTGTCGCCGGCCTCTTCAGTCCTGGCGCCAAGCAGAATATCCAGCTGATCA-
>833_S42_L001_R1_001.fastq_30_1a_1
CCCCAACAACGGCGCTGGTAGTAGCTCAGCTGCTCAGGGTCCCGCAAGCCATCTTGGACATGATCGCAGGTGCCCACTGGGGAGTCCTAGCGGGCATAGCGTATTTCTCCATGGTGGGCAACTGGGCGAAGGTCCCGGTGGTGCTGTTGCTGTTTGCCGGCGTCGATGCGAGTACCCACATCACCGGGGGAAGTGCTGCTCAGAGCGCGGCTGGAGTCGCCAGCTTCTTCAGTCCTGGCGCCAAGCAGAATATCCAGCTGATCA-
>833_S42_L001_R1_001.fastq_31_1a_1
CCCCAACAACGGCGCTGGTAGTAGCTCAGCTGCTCAGGGTCCCGCAAGCCATCTTGGACATGATCGCAGGTGCCCACTGGGGAGTCCTAGCGGGCATAGCGTATTTCTCCATGGTGGGCAACTGGGCGAAGGTCCTGGTGGTGCTGTTGCTGTTTGCCGGCGTCGATGCGAGTACCCGCATCACCGGGGGAAGTGCTGCTAGGAGCACGGCTGGAGCCGCCGGCCTCTTCAGTCCTGGCGCCAAGCAGAATATCCAGCTGATCA-
>833_S42_L001_R1_001.fastq_32_1a_1
CACCTACAACGGCGCTGGTAGTAGCTCAGCTGCTCAGGGTCCCGCAAGCCATCTTGGACATGATCGCAGGTGCCCACTGGGGAGTCCTAGCGGGCATAGCGTATTTCTCCATGGTGGGCAACTGGGCGAAGGTCCTGGTGGTGCTGTTGCTGTTTGCCGGCGTCGATGCGAGTACCCACATCACCGGGGGAAGTGCTGCTCAGAGCGCGGCTGGACTTGCCAGCTTCTTCAGTCCTGGCGCCAAGCAGAATATCCAGCTGATCA-
>833_S42_L001_R1_001.fastq_33_1a_1
CCCCAACAACGGCGCTGGTAGTAGCTCAGCTGCCCAGGGTCCCGCAAGCCATCTTGGACATGATCGCAGGTGCCCACTGGGGAGTCCTAGCGGGCATAGCGTATTTCTCCATGGTGGGCAACTGGGCGAAGGTCCTGGTGGTGCTGTTGCTGTTTGCCGGCGTCGATGCGAGTACCCACATCACCGGGGGAAGTGCTGCTCAGAGCGCGGCTGGAGTCGACAGCTTCTTCAGTCCTGGCGCCAAGCAGAATATCCAGTTGATCA-
>833_S42_L001_R1_001.fastq_34_1a_1
CACCAACAACGGCGCTGGTAGTAGCTCAGCTGCTCAGGGTCCCGCAAGCCATCTTGGACATGATCGCAGGTGCCCACTGGGGAGTCCTAGCGGGCATAGCGTATTTCTCCATGGTGGGCAACTGGGCGAAGGTCCTGGTGGTGCTGTTGCTGTTTGCCGGCGTCGATGCGAGTACCCACATCACCGGGGGAAGTGCTGCTCAGAGCGCGGCTGGAATCGCCAGCTTCTTCAGTCCTGGCGCCAAGCAGAATATCCAGCTGATCA-
>833_S42_L001_R1_001.fastq_35_1a_1
CACCTACAACGGCGCTGGTAGTAGCTCAGCTGCTCAGGGTCCCGCAAGCCATCTTGGACATGATCGCAGGTGCCCACTGGGGAGTCCTAGCGGGCATAGCGTATTTCTCCATGGTGGGCAACTGGGCGAAGGTCCTGGTGGTGCTGTTGCTGTTTGCCGGCGTCGATGCGAGTACCCACATCACCGGGGGAAGTGCTGCTCAGAGCGCGGCTGGACTCGCCAGCTTCTTCAGTCCTGGCGCCAAGCAGAATATCCAGCTGATCA-
>833_S42_L001_R1_001.fastq_36_1a_1
CCCCAACAACGGCGCTGGTAGTGGCTCAGCTGCTCAGGGTCCCGCAAGCCATCTTGGACATGATCGCAGGTGCCCACTGGGGAGTCCTAGCGGGCATAGCGTATTTTTCCATGGTGGGCAACTGGGCGAAGGTCCTGGTGGTGCTGTTGCTGTTTGCCGGCGTCGATGTGAGTACCTACATCACCGGGGGAAGTGCTGCTAAGAGCGCGGCTGGAGTCGCCGGCCTCTTCAGTCCTGGCGCCAAGCAGAATATCCAGCTGATCA-
>833_S42_L001_R1_001.fastq_38_1a_1
CCCCAACAACGGCGCTGGTAGTAGCTCAGCTGCTCAGGGTCCCGCAAGCCATCTTGGACATGATCGCAGGTGCCCACTGGGGAGTCCTAGCGGGCATAGCGTATTTCTCCATGGTGGGCAACTGGGCGAAGGTCCTGGTGGTGCTGTTGCTGTTTGCCGGCGTCGATGCGAGTACCCACATCACCGGGGGAAGTGCTGCCAAGAGCGTGGCTGGAGTCGCCGGCCTCTTCAGTCCTGGCGCCAAGCAGAATATCCAGCTGATCA-
>833_S42_L001_R1_001.fastq_39_1a_1
CCCCAACAACGGCGCTGGTAGTAGCTCAGCTGCTCAGGGTCCCGCAAGCCATCTTGGACATGATCGCAGGTGCCCACTGGGGAGTCCTAGCGGGCATAGCGTATTTCTCCATGGTGGGCAACTGGGCGAAGGTCCTGGTGGTGCTGTTGCTGTTTGCCGGCGTCGATGCGAGTACCCACATCACCGGGGGAAGTGCTGCTAAGAGCGTGGCTGGAGTCGCCGGCCTCTTCAGTCCTGGCGCCAAGCAGAATACCCAGCTGATCA-
