# Supplementary material for: HCV transmission in high-risk communities in Bulgaria
Source: PLoS One. 2019 Mar 5;14(3):e0212350. doi: 10.1371/journal.pone.0212350 (PMC6400337; doi:10.1371/journal.pone.0212350)
Supplement: S1 File — (ZIP) [file pone.0212350.s002.zip › 833_S42_L001_R1_001.fastq_1b_freq5.fas]

>833_S42_L001_R1_001.fastq_2_1b_265
CACCTACAACGGCCCTAGTAGTATCGCAGTTGCTCCGGATCCCACAAGCTGTCGTGGACATGGTGGCGGG
GGCCCACTGGGGAGTCCTGGCGGGCCTTGCCTACTACTCCATGGTAGGGAACTGGGCTAAGGTGCTGATT
GTGATGCTACTCTTTGCCGGCGTCGATGGGGATACCCACGTGACGGGGGGGACGCAGGCCTTTACCACAC
GGGGCATCGTGGGCTTCTTTTCACCCGGGGCGGCTCAGAACATCCAGCTTGTGA

>833_S42_L001_R1_001.fastq_3_1b_254
CACCTACAACGGCCCTAGTAGTATCGCAGTTGCTCCGGATCCCACAAGCTGTCGTGGACATGGTAGCGGG
GGCCCACTGGGGAGTCCTGGCGGGCCTTGCCTACTACTCCATGGTAGGGAACTGGGCTAAGGTGCTGATT
GTGATGCTACTCTTTGCTGGCGTCGACGGGAACACCAGATTGACGGGGGAGGCGCCGGCCCGTGCCACAA
AGGCCCTCGTGTCCATCTTCAACTACGGGGCGTCTCAGAAGATCCAGCTCGTAA

>833_S42_L001_R1_001.fastq_4_1b_223
CACCTACAACGGCCCTAGTAGTATCGCAGTTGCTCCGGATCCCACAAGCTGTCGTGGACATGGTGGCGGG
GGCCCACTGGGGAGTCCTGGCGGGCCTTGCCTACTACTCCATGGTAGGGAACTGGGCTAAGGTGCTGATT
GTGATGCTACTCTTTGCCGGCGTCGATGGGCATACCCACGTGACGGGGGGGACGCAGGCCTTTACCACAC
GGAGCTTCACGCGCTTCTTTACACCCGGGGCGGCTCAGAACATCCAGCTCGTGA

>833_S42_L001_R1_001.fastq_5_1b_165
CACCTACAACGGCCCTAGTAGTATCGCAGTTGCTCCGGATCCCACAAGCTGTCGTGGACATGGTAGCGGG
GGCCCACTGGGGAGTCCTGGCGGGCCTTGCCTACTACTCCATGGTAGGGAACTGGGCTAAGGTGCTGATT
GTGATGCTACTCTTTGCTGGCGTCGACGGGTACACCAGATTGACGGGGGAGGCGCAGGGCCGTGCCACAA
AGGGCCTCGTGTCCATCTTCAACTACGGGGCGTCTCAGAAGATCCAGCTCGTAA

>833_S42_L001_R1_001.fastq_6_1b_115
CACCTACAACGGCCCTAGTAGTATCGCAGTTACTCCGGATCCCACAAGCTGTCGTGGACATGGTAGCGGG
GGCCCACTGGGGAGTCCTGGCGGGCCTTGCCTACTACTCCATGGTAGGGAACTGGGCTAAGGTGCTGATT
GTGATGCTACTCTTTGCTGGCGTCGACGGGAACACCAGATTGACGGGGGAGGCGCCGGCCCGTGCCACAA
AGGCCCTCGTGTCCATCTTCAACTACGGGGCGTCTCAGAAGATCCAGCTCGTAA

>833_S42_L001_R1_001.fastq_7_1b_106
CACCTACAACGGCCCTAGTAGTATCGCAGTTGCTCCGGATCCCACAAGCTGTCGTGGACATGGTAGCGGG
GGCCCACTGGGGAGTCCTGGCGGGCCTTGCCTACTACTCCATGGTAGGGAACTGGGCTAAGGTGCTGATT
GTGATGCTACTCTTTGCTGGCGTCGACGGGAACACCAGATTGACGGGGGAGGCGCAGGGCCATACCACAA
AGGGCCTCGTGTCCATCTTTAACTACGGGGCGTCTCAGAAGATCCAGCTCGTAA

>833_S42_L001_R1_001.fastq_8_1b_99
CACCTACAACGGCCCTAGTAGTATCGCAGTTGCTCCGGATCCCACAAGCTGTCGTGGACATGGTAGCGGG
GGCCCACTGGGGAGTCCTGGCGGGCCTTGCCTACTACTCCATGGTAGGGAACTGGGCCAAGGTGCTGATT
GTGATGCTACTCTTTGCTGGCGTCGACGGGAACACCAGATTGACGGGGGAGGTGCAGGGCCGTACCACAA
AGGGCCTCGTGTCCTTCCTCAGCCCCGGGGCGTCTCAGAAGATCCAGCTCGTAA

>833_S42_L001_R1_001.fastq_9_1b_95
CACCTACAACGGCCCTAGTAGTATCGCAGTTGCTCCGGATCCCACAAGCTGTCGTGGACATGGTAGCGGG
GGCCCACTGGGGAGTCCTGGCGGGCCTTGCCTACTACTCCATGGTAGGGAACTGGGCTAAGGTGCTGATT
GTGATGCTACTCTTTGCTGGCGTCGACGGGAACACCAGATTGACGGGGGAGGCGCCGGCCCGTGCCACAA
AGGGCCTCGTGTCCATCTTCAGCCACGGGGCGTCTCAGAAGATCCAGCTCGTAA

>833_S42_L001_R1_001.fastq_10_1b_93
CACCTACAACGGCCCTAGTAGTATCGCAGTTGCTCCGGATCCCGCAAGCTGTCGTGGACATGGTAGCGGG
GGCCCACTGGGGAGTCCTGGCGGGCCTTGCCTACTACTCCATGGTAGGGAACTGGGCTAAGGTGCTGATT
GTGATGCTACTCTTTGCTGGCGTCGACGGGTATACCAGATTGACGGGGGAGGTGCAGGCCCGTACCACAC
AGGGCCTCGTGTCCTTCCTCAGCCCCGGGGCGTCTCAGAAGATCCAGCTCGTAA

>833_S42_L001_R1_001.fastq_11_1b_71
CACCTACAACGGCCCTAGTAGTATCGCAGTTGCTCCGGATCCCACAAGCTGTCGTGGACATGGTAGCGGG
GGCCCACTGGGGAGTCCTGGCGGGCCTTGCCTACTACTCCATGGTAGGGAACTGGGCTAAGGTGCTGATT
GTGATGCTACTCTTTGCCGGCGTCGATGGGCATACCCACGTGACGGGGGGGACGCAGGCCTTTACCACAC
GGAGCTTCACGCGCTTCTTTACACCCGGGGCGGCTCAGAACATCCAGCTCGTGA

>833_S42_L001_R1_001.fastq_12_1b_67
CACCTACAACGGCCCTAGTAGTATCGCAGTTGCTCCGGATCCCACAAGCTGTCGTGGACATGGTAGTGGG
GGCCCACTGGGGAGTCCTGGCGGGCCTTGCCTACTACTCCATGGTAGGGAACTGGGCTAAGGTGCTGATT
GTGATGCTACTCTTTGCTGGCGTCGACGGGCGAACCACATTGACGGGGAAGGTGCAGGCCCGTGCCACAA
AGGGCCTTGTGGACATCTTCAACCCCGGGGCGTCTCAGAACATCCAGCTCGTAA

>833_S42_L001_R1_001.fastq_13_1b_65
CACCTACAACGGCCCTAGTAGTATCGCAGTTGCTCCGGATCCCACAAGCTGTCGTGGACATGGTGGCGGG
GGCCCACTGGGGAGTCCTGGCGGGCCTTGCCTACTACTCTATGGTAGGGAACTGGGCTAAGGTGCTGATT
GTGATGCTACTCTTTGCCGGCGTCGATGCGCATACCCACGTGACGGGGGGGACGCAGGCCTTTACCACAC
GGAGCTTCACGCGCTTCTTTACACCCGGGGCGGCTCAGAACATCCAGCTCGTGA

>833_S42_L001_R1_001.fastq_15_1b_63
CACCTACAACGGCCCTAGTAGTATCGCAGTTGCTCCGGATCCCACAAGCTGTCGTGGACATGGTAGCGGG
GGCCCACTGGGGAGTCCTGGCGGGCCTTGCCTACTACTCCATGGTAGGGAACTGGGCTAAGGTGCTGATT
GTGATGCTACTCTTTGCTGGCGTCGACGGGAACACCAGATTGACGGGGGAGGCGCAGGGCCATACCACAA
AGGGCCTCGTGTCCATCTTCAACTACGGGGCGTCTCAGAAGATCCAGCTCGTAA

>833_S42_L001_R1_001.fastq_16_1b_59
CACCTACAACGGCCCTAGTAGTATCGCAGTTGCTCCGGATCCCACAAGCTGTCGTGGACATGGTGGCGGG
GGCCCACTGGGGAGTCCTGGCGGGCCTTGCCTACTACTCCATGGTAGGGAACTGGGCTAAGGTGCTGATT
GTGATGCTACTCTTTGCCGGCGTCGACGGGGATACCCACGTGACGGGGGGGACGCAGGCCTTTACCACAC
GGGGCCTCGTGCGCCTCCTTACACCCGGGGCGGCTCAGAACATCCAGCTCGTGA

>833_S42_L001_R1_001.fastq_17_1b_59
CACCTACAACGGCCCTAGTAGTATCGCAGTTGCTCCGGATCCCACAAGCTGTCGTGGACATGGTAGCGGG
GGCCCACTGGGGAGTCCTGGCGGGCCTTGCCTACTACTCCATGGTGGGGAACTGGGCTAAGGTGCTGATT
GTGATGCTACTCTTTGCTGGCGTCGACGGGAACACCAGATTGACGGGGGAGGCGCCGGCCCGTGCCACAA
AGGCCCTCGTGTCCATCTTCAACTACGGGGCGTCTCAGAAGATCCAGCTCGTAA

>833_S42_L001_R1_001.fastq_20_1b_49
CACCTACAACGGCCCTAGTAGTATCGCAGTTGCTCCGGATCCCACAAGCTGTCGTGGACATGGTAGCGGG
GGCCCACTGGGGAGTCCTGGCGGGCCTTGCCTACTACTCCATGGTAGGGAACTGGGCTAAGGTGCTGATT
GTGATGCTACTCTTTGCCGGCGTCGATGGGGATACCCACGTGACGGGGGGGACGCAGGCCTTTACCACAC
GGGGCATCGTGGGCTTCTTTTCACCCGGGGCGGCTCAGAACATCCAGCTTGTGA

>833_S42_L001_R1_001.fastq_21_1b_43
CACCTACAACGGCCCTAGTAGTATCGCAGTTGCTCCGGATCCCACAAGCTGTCGTGGACATGGTGGCGGG
GGCCCACTGGGGGGTCCTGGCGGGCCTTGCCTACTATTCCATGGTAGGGAACTGGGCTAAGGTGCTGATT
GTGATGCTACTTTTTGCCGGCGTCGATGGGGGAACCCACGTGACGGGGGGGACGCAGGCTCGTGCCGCAT
CGCGCTTCGCGAGCCTCTTTTCAGCCGGGGCGTCTCAGAAAATCCAGCTCGTAA

>833_S42_L001_R1_001.fastq_22_1b_40
CACCTACAACGGCCCTAGTAGTATCGCAGTTGCTCCGGATCCCACAAGCTGTCGTGGACATGGTGGCGGG
GGCCCACTGGGGAGTCCTGGCGGGCCTTGCCTACTACTCCATGGTAGGGAACTGGGCTAAGGTGCTGATT
GTGATGCTACTCTTTGCCGGCGTCGATGGGGGTACCCACGTGACGGGGGGGACGCAGGCCTTTACCACAC
GGGGCATCGTGGGCTTCTTTTCACCCGGGGCGGCTCAGAACATCCAGCTTGTGA

>833_S42_L001_R1_001.fastq_23_1b_37
CACCTACAACGGCCCTAGTAGTATCGCAGTTGCTCCGGATCCCACAAGCTGTCGTGGACATGGTAGCGGG
GGCCCACTGGGGAGTCCTGGCGGGCCTTGCCTACTACTCCATGGTAGGGAACTGGGCTAAGGTGCTGATT
GTGATGCTACTCTTTGCTGGCGTCGACGGGTATACCAGATTGACGGGGGAGGTGCAGGCCCGTACCACAC
AGGGCCTCGTGTCCTTCCTCAGCCCCGGGGCGTCTCAGAAGATCCAGCTCGTAA

>833_S42_L001_R1_001.fastq_24_1b_35
CACCTACAACGGCCCTAGTAGTATCGCAGTTGCTCCGGATCCCACAAGCTGTCGTGGACATGGTGGCGGG
GGCCCACTGGGGGGTCCTGGCGGGCCTTGCCTACTATTCCATGGTAGGGAACTGGGCTAAGGTGCTGATT
GTGATGCTACTTTTTGCCGGCGTCGATGGGAGAACCCACGTGACGGGGGGGACGCAGGCTCGTGCCGCAT
CGCGCTTCACGGACCTCTTTTCAGTCGGGGCGTCTCAGAAGATCCAGCTCGTAA

>833_S42_L001_R1_001.fastq_25_1b_33
CACCTACAACGGCCCTAGTAGTATCGCAGTTGCTCCGGATCCCACAAGCTGTCGTGGACATGGTGGCGGG
GGCCCACTGGGGAGTCCTGGCGGGCCTTGCCTACTACTCCATGGTAGGGAACTGGGCTAAGGTGCTGATT
GTGATGCTACTCTTTGCCGGCGTCGATGGGCATACCCACGTGACGGGGGGGACGCAGGCCTTTACCACAC
GGAGCTTCACCCGCTTCTTTACACCCGGGGCGGCTCAGAACATCCAGCTCGTGA

>833_S42_L001_R1_001.fastq_26_1b_31
CACCTACAACGGCCCTAGTAGTATCGCAGTTGCTCCGGATCCCACAAGCTGTCGTGGACATGGTGGCGGG
GGCCCACTGGGGAGTCCTGGCGGGCCTTGCCTACTACTCCATGGTAGGGAACTGGGCTAAGGTGCTGATT
GTGATGCTACTCTTTGCTGGCGTCGACGGGAACACCAGATTGACGGGGGAGGCGCCGGCCCGTGCCACAA
AGGCCCTCGTGTCCATCTTCAACTACGGGGCGTCTCAGAAGATCCAGCTCGTAA

>833_S42_L001_R1_001.fastq_28_1b_26
CACCTACAACGGCCCTAGTAGTATCGCAGTTGCTCCGGATCCCACAAGCTGTCGTGGACATGGTGGCGGG
GGCCCACTGGGGAGTCCTGGCGGGCCTTGCCTACTACTCTATGGTAGGGAACTGGGCTAAGGTGCTGATT
GTGATGCTACTCTTTGCCGGCGTCGATGGGCATACCCACGTGACGGGGGGGACGCAGGCCTTTACCACAC
GGAGCTTCACGCGCTTCTTTACACCCGGGGCGGCTCAGAACATCCAGCTCGTGA

>833_S42_L001_R1_001.fastq_29_1b_25
CACCTACAACGGCCCTAGTAGTATCGCAGTTGCTCCGGATCCCACAAGCTGTCGTGGACATGGTAGCGGG
GGCCCACTGGGGAGTCCTGGCGGGCCTTGCCTACTACTCCATGGTAGGGAACTGGGCTAAGGTGCTGATT
GTGATGCTACTCTTTGCTGGCGTCGACGGGAACACCAGATTGACGGGGGAGGCGCAGGGCCGTGCCACAA
AGGGCCTCGTGTCCATCTTCAACTACGGGGCGTCTCAGAAGATCCAGCTCGTAA

>833_S42_L001_R1_001.fastq_30_1b_24
CACCTACAACGGCCCTAGTAGTATCGCAGTTGCTCCGGATCCCACAAGCTGTCGTGGACATGGTGGCGGG
GGCCCACTGGGGAGTCCTGGCGGGCCTTGCCTACTACTCCATGGTAGGGAACTGGGCTAAGGTGCTGATT
GTGATGCTACTCTTTGCCGGCGTCGATGGGGGTACCCACGTGACGGGGGGGACGCAGGCCTTTACCACAC
GGAGCTTCACGCGCTTCTTTACACCCGGGGCGGCTCAGAACATCCAGCTCGTGA

>833_S42_L001_R1_001.fastq_31_1b_23
CACCTACAACGGCCCTAGTAGTATCGCAGTTGCTCCGGATCCCACAAGCTGTCGTGGACATGGTAGCGGG
GGCCCACTGGGGAGTCCTGGCGGGCCTTGCCTACTACTCCATGGTAGGGAACTGGGCTAAGGTGCTGATT
GTGATGCTACTCTTTGCTGGCGTCGACGGGAACACCAGATTGACGGGGGAGGCGCAGGGCCATACCACAA
AGGGCCTCGTGTCCATCTTCAACTACGGGGCATCTCAGAAGATCCAGCTCGTAA

>833_S42_L001_R1_001.fastq_32_1b_20
CACCTACAACGGCCCTAGTAGTATCGCAGTTGCTCCGGATCCCACAAGCTGTCGTGGACATGGTAGCGGG
GGCCCACTGGGGAGTCCTGGCGGGCCTTGCCTACTACTCCATGGTAGGGAACTGGGCCAAGGTGCTGATT
GTGATGCTACTCTTTGCTGGCGTCGACGGGTACACCAGATTGACGGGGGAGGTGCAGGCCCGTACCACAA
AGGGCCTCGTGTCCTTCCTCAGCCCCGGGGCGTCTCAGAAGATCCAGCTCGTAA

>833_S42_L001_R1_001.fastq_33_1b_20
CACCTACAACGGCCCTAGTAGTATCGCAGTTGCTCCGGATCCCACAAGCTGTCGTGGACATGGTAGCGGG
GGCCCACTGGGGAGTCCTGGCGGGCCTTGCCTACTACTCCATGGTAGGGAACTGGGCTAAGGTGCTGATT
GTGATGCTACTCTTTGCTGGCGTCGACGGGTACACCAGATTGACGGGGGAGGCGCAGGGCCGTGCCACAA
AGGGCCTCGTGTCCATCTTCAACCACGGGGCGTCTCAGAAGATCCAGCTCGTAA

>833_S42_L001_R1_001.fastq_35_1b_19
CACCTACAACGGCCCTAGTAGTATCGCAGTTGCTCCGGATCCCGCAAGCTGTCGTGGACATGGTAGCGGG
GGCCCACTGGGGAGTCCTGGCGGGCCTTGCCTACTACTCCATGGTAGGGAACTGGGCTAAGGTGCTGATT
GTGATGCTACTCTTTGCTGGCGTCGACGGGTATACCAGATTGACGGGGGAGGTGCAGGCCCGTACCACAC
AGGGCCTTGTGTCCTTCCTCAGCCCCGGGGCGTCTCAGAAGATCCAGCTCGTAA

>833_S42_L001_R1_001.fastq_36_1b_18
CACCTACAACGGCCCTAGTAGTATCGCAGTTGCTCCGGATCCCACAAGCTGTCGTGGACATGGTGGCGGG
GGCCCACTGGGGAGTCCTGGCGGGCCTTGCCTACTACTCCATGGTAGGGAACTGGGCTAAGGTGCTGATT
GTGATGCTACTCTTTGCTGGCGTCGACGGGTACACCAGATTGACGGGGGAGGCGCAGGGCCGTGCCACAA
AGGGCCTCGTGTCCATCTTCAACTACGGGGCGTCTCAGAAGATCCAGCTCGTAA

>833_S42_L001_R1_001.fastq_38_1b_15
CACCTACAACGGCCCTAGTAGTATCGCAGTTGCTCCGGATCCCACAAGCTGTCGTGGACATGGTGGCGGG
GGCCCACTGGGGAGTCCTGGCGGGCCTTGCCTACTACTCCATGGTAGGGAACTGGGCTAAGGTGCTGATT
GTGATGCTACTCTTTGCCGGCGTCGATGGGCATACCCACGTGACGGGGGGGACGCAGGCCTTTACCACAC
GGAGCTTCACGCGCTTCTTTACACCCGGGGCGGCTCAGAACATCCAGCTCGTAA

>833_S42_L001_R1_001.fastq_39_1b_14
CACCTACAACGGCCCTAGTAGTATCGCAGTTGCTCCGGATCCCACAAGCTGTCGTGGACATGGTAGCGGG
GGCCCACTGGGGAGTCCTGGCGGGCCTTGCCTACTACTCCATGGTAGGGAACTGGGCTAAGGTGCTGATT
GTGATGCTACTCTTTGCCGGCGTCGACGGGGATACCCACGTGACGGGGGGGACGCAGGCCTTTACCACAC
GGGGCCTCGTGCGCCTCCTTACACCCGGGGCGGCTCAGAACATCCAGCTCGTGA

>833_S42_L001_R1_001.fastq_40_1b_14
CACCTACAACGGCCCTAGTAGTATCGCAGTTGCTCCGGATCCCACAAGCTGTCGTGGACATGGTAGCGGG
GGCCCACTGGGGAGTCCTGGCGGGCCTTGCCTACTATTCCATGGTAGGGAACTGGGCTAAGGTGCTGATT
GTGATGCTACTTTTTGCCGGCGTCGATGGGGGAACCCACGTGACGGGGGGGACGCAGGCTCGTGCCGCAT
CGCGCTTCGCGAGCCTCTTTTCAGCCGGGGCGTCTCAGAAAATCCAGCTCGTAA

>833_S42_L001_R1_001.fastq_41_1b_14
CACCTACAACGGCCCTAGTAGTATCGCAGTTGCTCCGGATCCCACAAGCTGTCGTGGACATGGTGGCGGG
GGCCCACTGGGGAGTCCTGGCGGGCCTTGCCTACTACTCCATGGTAGGGAACTGGGCTAAGGTGCTGATT
GTGATGCTACTCTTTGCCGGCGTCGACGGGAACACCTACGTGTCGGGAGGGGCGCAGGCCTATACCGTAC
GGAGCTTCACGGGCTTCTTTTCACCCGGGGCGTCTCAGAACATCCAGCTCATAA

>833_S42_L001_R1_001.fastq_43_1b_13
CACCTACAACGGCCCTAGTAGTATCGCAGTTGCTCCGGATCCCACAAGCTGTCGTGGACATGGTAGCGGG
GGCCCACTGGGGAGTCCTGGCGGGCCTTGCCTACTACTCTATGGTAGGGAACTGGGCTAAGGTGCTGATT
GTGATGCTACTCTTTGCCGGCGTCGATGCGCATACCCACGTGACGGGGGGGACGCAGGCCTTTACCACAC
GGAGCTTCACGCGCTTCTTTACACCCGGGGCGGCTCAGAACATCCAGCTCGTGA

>833_S42_L001_R1_001.fastq_44_1b_13
CACCTACAACGGCCCTAGTAGTATCGCAGTTGCTCCGGATCCCACAAGCTGTCGTGGACATGGTGGCGGG
GGCCCACTGGGGAGTCCTGGCGGGCCTTGCCTACTACTCCATGGTAGGGAACTGGGCTAAGGTGCTGATT
GTGATGCTACTCTTTGCCGGCGTCGACGGGGATACCCGCGTGTCGGGAGGGGTGCAGGCCTATACCGTAC
GGGGCCTCACGAGCTTCTTTTCATCCGGGGCGTCTCAGAACATCCAGCTCGTAA

>833_S42_L001_R1_001.fastq_46_1b_12
CACCTACAACGGCCCTAGTAGTATCGCAGTTGCTCCGGATCCCACAAGCTGTCGTGGACATGGTAGCGGG
GGCCCACTGGGGAGTCCTGGCGGGCCTTGCCTACTACTCCATGGTAGGGAACTGGGCCAAGGTGCTGATT
GTGATGCTACTCTTTGCTGGCGTCGACGGGAACACCAGATTGACGGGGGAGGTGCAGGCCCGTACCACAA
AGGGCCTCGTGTCCTTCCTCAGCCCCGGGGCGTCTCAGAAGATCCAGCTCGTAA

>833_S42_L001_R1_001.fastq_47_1b_12
CACCTACAACGGCCCTAGTAGTATCGCAGTTGCTCCGGATCCCACAAGCTGTCGTGGACATGGTGGCGGG
GGCCCACTGGGGGGTCCTGGCGGGCCTTGCCTACTACTCCATGGTAGGGAACTGGGCTAAGGTGCTGATT
GTGATGCTACTCTTTGCCGGCGTCGATGGGGATACCCACGTGACGGGGGGGACGCAGGCCTTTACCACAC
GGGGCATCGTGGGCTTCTTTTCACCCGGGGCGGCTCAGAACATCCAGCTTGTGA

>833_S42_L001_R1_001.fastq_48_1b_12
CACCTACAACGGCCCTAGTAGTATCGCAGTTGCTCCGGATCCCACAAGCTGTCGTGGACATGGTAGCGGG
GGCCCACTGGGGAGTCCTGGCGGGCCTTGCCTACTACTCCATGGTAGGGAACTGGGCTAAGGTGCTGATT
GTGATGCTACTCTTTGCTGGCGTCGACGGGGAAACCAGATTGACGGGGGAGACGCAGGCCCGTGCCACAC
AGGGCCTCGTGTCCTTCTTCAGCCACGGGGCGTCTCAGAAGATCCAGCTCGTAA

>833_S42_L001_R1_001.fastq_49_1b_12
CACCTACAACGGCCCTAGTAGTATCGCAGTTACTCCGGATCCCACAAGCTGTCGTGGACATGGTAGCGGG
GGCCCACTGGGGAGTCCTGGCGGGCCTTGCCTACTACTCCATGGTAGGGAACTGGGCTAAGGTGCTGATT
GTGATGCTACTTTTTGCTGGCGTCGACGGGAACACCAGATTGACGGGGGAGGCGCCGGCCCGTGCCACAA
AGGCCCTCGTGTCCATCTTCAACTACGGGGCGTCTCAGAAGATCCAGCTCGTAA

>833_S42_L001_R1_001.fastq_50_1b_12
CACCTACAACGGCCCTAGTAGTATCGCAGTTGCTCCGGATCCCACAAGCTGTCGTGGACATGGTGGCGGG
GGCCCACTGGGGAGTCCTGGCGGGCCTTGCCTACTACTCCATGGTAGGGAACTGGGCTAAGGTGCTGATT
GTGATGCTACTCTTTGCCGGCGTCGATGGGGATACCCACGTGACGGGGGGGACGCAGGCCTTTACCACAC
GGGGCATCGTGGGCTTCTTTTCACCCGGGGCGGCTCAGAACATCCAGCTCGTGA

>833_S42_L001_R1_001.fastq_51_1b_11
CACCTACAACGGCCCTAGTAGTATCGCAGTTGCTCCGGATCCCACAAGCTGTCGTGGACATGGTAGCGGG
GGCCCACTGGGGAGTCCTGGCGGGCCTTGCCTACTACTCCATGGTAGGGAACTGGGCTAAGGTGCTGATT
GTGATGCTACTCTTTGCTGGCGTCGACGGGAACACCAGATTGACGGGGGAGGCGCAGGGCCGTGTCACAA
AGGGCCTCGTGTCCATCTTCAACTACGGGGCGTCTCAGAAGATCCAGCTCGTAA

>833_S42_L001_R1_001.fastq_52_1b_11
CACCTACAACGGCCCTAGTAGTATCGCAGTTGCTCCGGATCCCACAAGCTGTCGTGGACATGGTAGCGGG
GGCCCACTGGGGAGTCCTGGCGGGCCTTGCCTACTACTCCATGGTAGGGAACTGGGCTAAGGTGCTGATT
GTGATGCTACTCTTTGCTGGCGTCGACGGGCGAACCACATTGACGGGGAAGGTGCAGGCCCGTGCCACAA
AGGGCCTTGTGGACATCTTCAACCCCGGGGCGTCTCAGAACATCCAGCTCGTAA

>833_S42_L001_R1_001.fastq_53_1b_11
CACCTACAACGGCCCTAGTAGTATCGCAGTTGCTCCGGATCCCACAAGCTGTCGTGGACATGGTGGCGGG
GGCCCACTGGGGGGTCCTGGCGGGCCTTGCCTACTACTCCATGGTAGGGAACTGGGCTAAGGTGCTGATT
GTGATGCTACTCTTTGCCGGCGTCGATGGGCATACCCACGTGACGGGGGGGACGCAGGCCTTTACCACAC
GGAGCTTCACGCGCTTCTTTACACCCGGGGCGGCTCAGAACATCCAGCTCGTGA

>833_S42_L001_R1_001.fastq_54_1b_11
CACCTACAACGGCCCTAGTAGTATCGCAGTTGCTCCGGATCCCACAAGCTGTCGTGGACATGGTAGCGGG
GGCCCACTGGGGAGTCCTGGCGGGCCTTGCCTACTACTCCATGGTAGGGAACTGGGCTAAGGTGCTGATT
GTGATGCTACTCTTTGCTGGCGTCGACGGGAACACCAGATTGACGGGGGAGGTGCAGGGCCGTGCCACAA
AGGGCCTCGTGTCCATCTTCAACTACGGGGCGTCTCAGAAGATCCAGCTCGTAA

>833_S42_L001_R1_001.fastq_56_1b_11
CACCTACAACGGCCCTAGTAGTATCGCAGTTGCTCCGGATCCCACAAGCTGTCGTGGACATGGTGGCGGG
GGCCCACTGGGGAGTCCTGGCGGGCCTTGCCTACTACTCCATGGTAGGGAACTGGGCTAAGGTGCTGATT
GTGATGCTACTCTTTGCCGGCGTCGATGGGCATACCCACGTGACGGGGGGGACGCAGGCCTTTACCACAC
GGAGCTTCACGCGCTTCTTTACACCCGGGGCGGCTCAGAACATCCAGCTTGTGA

>833_S42_L001_R1_001.fastq_57_1b_10
CACCTACAACGGCCCTAGTAGTATCGCAGTTGCTCCGGATCCCACAAGCTGTCGTGGACATGGTGGCGGG
GGCCCACTGGGGAGTCCTGGCGGGCCTTGCCTACTACTCCATGGTAGGGAACTGGGCTAAGGTGCTGATT
GTGATGCTACTCTTTGCTGGCGTCGACGGGAACACCAGATTGACGGGGGAGGCGCAGGGCCATACCACAA
AGGGCCTCGTGTCCATCTTTAACTACGGGGCGTCTCAGAAGATCCAGCTCGTAA

>833_S42_L001_R1_001.fastq_59_1b_9
CACCTACAACGGCCCTAGTAGTATCGCAGTTGCTCCGGATCCCACAAGCTGTCGTGGACATGGTGGCGGG
GGCCCACTGGGGGGTCCTGGCGGGCCTTGCCTACTATTCCATGGTAGGGAACTGGGCTAAGGTGCTGATT
GTGATGCTACTTTTTGCCGGCGTCGATGGGGGAACCCACGTGACGGGGGGGACGCAGGCTCGTGCCGCAT
CGCGCTTCGCGAGCCTCTTTTCAGCCGGGGCGTCTCAGAAGATCCAGCTCGTAA

>833_S42_L001_R1_001.fastq_62_1b_9
CACCTACAACGGCCCTAGTAGTATCGCAGTTGCTCCGGATCCCACAAGCTGTCGTGGACATGGTGGCGGG
GGCCCACTGGGGGGTCCTGGCGGGCCTTGCCTACTATTCCATGGTAGGGAACTGGGCTAAGGTGCTGATT
GTGATGCTACTTTTTGCCGGCGTCGATGGGGGAACCCACGTGACGGGGGGGACGCAGGCTCGTGCCGCAT
CGCGCTTCGCGGGCCTCTTTTCAGCCGGGGCGTCTCAGAAGATCCAGCTCGTAA

>833_S42_L001_R1_001.fastq_63_1b_9
CACCTACAACGGCCCTAGTAGTATCGCAGTTGCTCCGGATCCCACAAGCTGTCGTGGACATGGTAGCGGG
GGCCCACTGGGGAGTCCTGGCGGGCCTTGCCTACTACTCCATGGTAGGGAACTGGGCTAAGGTGCTGATT
GTGATGCTACTCTTTGCTGGCGTCGACGGGTACACCAGATTGACGGGGGAGGCGCAGGGCCGTGCCACAA
AGGGCCTTGTGTCCATCTTCAACTACGGGGCGTCTCAGAAGATCCAGCTCGTAA

>833_S42_L001_R1_001.fastq_64_1b_9
CACCTACAACGGCCCTAGTAGTATCGCAGTTGCTCCGGATCCCACAAGCTGTCGTGGACATGGTGGCGGG
GGCCCACTGGGGGGTCCTGGCGGGCCTTGCCTACTACTCCATGGTAGGGAACTGGGCTAAGGTGCTGATT
GTGATGCTACTCTTTGCTGGCGTCGACGGGAACACCAGATTGACGGGGGAGGCGCCGGCCCGTGCCACAA
AGGCCCTCGTGTCCATCTTCAACTACGGGGCGTCTCAGAAGATCCAGCTCGTAA

>833_S42_L001_R1_001.fastq_65_1b_9
CACCTACAACGGCCCTAGTAGTATCGCAGTTGCTCCGGATCCCACAAGCTGTCGTGGACATGGTGGCGGG
GGCCCACTGGGGAGTCCTGGCGGGCCTTGCCTACTACTCCATGGTAGGGAACTGGGCTAAGGTGCTGATT
GTGATGCTACTCTTTGCCGGCGTCGACGGGAATACCTACGTGTCGGGAGGGGCGCAGGCCTATACCGTAC
GGGGCTTCACGGGCTTCTTTTCATCCGGGGCGTCTCAGAACATCCAGCTCGTAA

>833_S42_L001_R1_001.fastq_66_1b_8
CACCTACAACGGCCCTAGTAGTATCGCAGTTGCTCCGGATCCCACAAGCTGTCGTGGACATGGTGGCGGG
GGCCCACTGGGGAGTCCTGGCGGGCCTTGCCTACTACTCTATGGTAGGGAACTGGGCTAAGGTGCTGATT
GTGATGCTACTCTTTGCCGGCGTCGATGCGCATACCCACGTGACGGGGGGGACGCAGGCCTTTACCACAC
GGAGCTTCACCCGCTTCTTTACACCCGGGGCGGCTCAGAACATCCAGCTCGTGA

>833_S42_L001_R1_001.fastq_69_1b_7
CACCTACAACGGCCCTAGTAGTATCGCAGTTGCTCCGGATCCCACAAGCTGTCGTGGACATGGTAGCGGG
GGCCCACTGGGGAGTCCTGGCGGGCCTTGCCTACTACTCTATGGTAGGGAACTGGGCTAAGGTGCTGATT
GTGATGCTACTCTTTGCCGGCGTCGATGGGCATACCCACGTGACGGGGGGGACGCAGGCCTTTACCACAC
GGAGCTTCACGCGCTTCTTTACACCCGGGGCGGCTCAGAACATCCAGCTCGTGA

>833_S42_L001_R1_001.fastq_70_1b_7
CACCTACAACGGCCCTAGTAGTATCGCAGTTGCTCCGGATCCCACAAGCTGTCGTGGACATGGTAGCGGG
GGCCCACTGGGGAGTCCTGGCGGGCCTTGCCTACTACTCCATGGTAGGGAACTGGGCCAAGGTGCTGATT
GTGATGCTACTCTTTGCTGGCGTCGACGGGAACACCAGATTGACGGGGGAGGTGCAGGGCCGTACCACAA
AGGGCCTCGTGTCCTTCCTCAGCCCCGGGGCGTCTCAGAGGATCCAGCTCGTAA

>833_S42_L001_R1_001.fastq_71_1b_7
CACCTACAACGGCCCTAGTGGTATCGCAGTTGCTCCGGATCCCACAAGCTGTCGTGGACATGGTGGCGGG
GGCCCACTGGGGAGTCCTGGCGGGCCTTGCCTACTACTCCATGGTAGGGAACTGGGCTAAGGTGCTGATT
GTGATGCTACTCTTTGCCGGCGTCGATGGGGATACCCACGTGACGGGGGGGACGCAGGCCTTTACCACAC
GGGGCATCGTGGGCTTCTTTTCACCCGGGGCGGCTCAGAACATCCAGCTTGTGA

>833_S42_L001_R1_001.fastq_72_1b_7
CACCTACAACGGCCCTAGTAGTATCGCAGTTGCTCCGGATCCCACAAGCTGTCGTGGACATGGTAGCGGG
GGCCCACTGGGGAGTCCTGGCGGGCCTTGCCTACTACTCCATGGTAGGGAACTGGGCTAAGGTGCTGATT
GTGATGCTACTCTTTGCCGGCGTCGATGGGGGTACCCACGTGACGGGGGGGACGCAGGCCTTTACCACAC
GGGGCATCGTGGGCTTCTTTTCACCCGGGGCGGCTCAGAACATCCAGCTTGTGA

>833_S42_L001_R1_001.fastq_73_1b_7
CACCTACAACGGCCCTAGTAGTATCGCAGTTGCTCCGGATCCCACAAGCTGTCGTGGACATGGTGGCGGG
GGCCCACTGGGGAGTCCTGGCGGGCCTTGCCTACTACTCCATGGTAGGGAACTGGGCTAAGGTGCTGATT
GTGATGCTACTCTTTGCCGGCGTCGATGGGCATACCCACGTGACGGGGGGGACGCAGGCCTTTACCACAC
GGGGCATCGTGGGCTTCTTTTCACCCGGGGCGGCTCAGAACATCCAGCTTGTGA

>833_S42_L001_R1_001.fastq_74_1b_7
CACCTACAACGGCCCTAGTAGTATCGCAGTTGCTCCGGATCCCACAAGCTGTCGTGGACATGGTGGCGGG
GGCCCACTGGGGAGTCCTGGCGGGCCTTGCCTACTACTCTATGGTAGGGAACTGGGCTAAGGTGCTGATT
GTGATGCTACTCTTTGCCGGCGTCGATGCGCATACCCACGTGACGGGGGGGACGCAGGCCTTTACCACAC
GGAGCTTCACGCGCTTCTTTACACCCGGGGCGGCTCAGAACATCCAGCTCGTAA

>833_S42_L001_R1_001.fastq_75_1b_7
CACCTACAACGGCCCTAGTAGTATCGCAGTTGCTCCGGATCCCACAAGCTGTCGTGGACATGGTAGCGGG
GGCCCACTGGGGAGTCCTGGCGGGCCTTGCCTACTACTCCATGGTAGGGAACTGGGCTAAGGTGCTGATT
GTGATGCTACTCTTTGCCGGCGTCGATGGGGATACCCACGTGACGGGGGGGACGCAGGCCTTTACCACAC
GGGGCATCGTGGGCTTCTTTTCACCCGGGGCGGCTCAGAACATCCAGCTCGTGA

>833_S42_L001_R1_001.fastq_76_1b_7
CACCTACAACGGCCCTAGTAGTATCGCAGTTGCTCCGGATCCCACAAGCTGTCGTGGACATGGTAGCGGG
GGCCCACTGGGGAGTCCTGGCGGGCCTTGCCTACTACTCCATGGTAGGGAACTGGGCTAAGGTGCTGATT
GTGATGCTACTCTTTGCCGGCGTCGATGCGCATACCCACGTGACGGGGGGGACGCAGGCCTTTACCACAC
GGAGCTTCACGCGCTTCTTTACACCCGGGGCGGCTCAGAACATCCAGCTCGTGA

>833_S42_L001_R1_001.fastq_77_1b_7
CACCTACAACGGCCCTAGTAGTATCGCAGTTGCTCCGGATCCCACAAGCTGTCGTGGACATGGTGGCGGG
GGCCCACTGGGGGGTCCTGGCGGGCCTTGCCTACTATTCCATGGTAGGGAACTGGGCTAAGGTGCTGATT
GTGATGCTACTCTTTGCCGGCGTCGATGGGGATACCCACGTGACGGGGGGGACGCAGGCCTTTACCACAC
GGGGCATCGTGGGCTTCTTTTCACCCGGGGCGGCTCAGAACATCCAGCTTGTGA

>833_S42_L001_R1_001.fastq_78_1b_7
CACCTACAACGGCCCTAGTAGTATCGCAGTTGCTCCGGATCCCACAAGCTGTCGTGGACATGGTGGCGGG
GGCCCACTGGGGAGTCCTGGCGGGCCTTGCCTACTACTCCATGGTAGGGAACTGGGCTAAGGTGCTGATT
GTGATGCTACTCTTTGCTGGCGTCGACGGGAACACCAGATTGACGGGGGAGGCGCAGGGCCATACCACAA
AGGGCCTCGTGTCCATCTTCAACTACGGGGCGTCTCAGAAGATCCAGCTCGTAA

>833_S42_L001_R1_001.fastq_79_1b_7
CACCTACAACGGCCCTAGTAGTATCGCAGTTGCTCCGGATCCCACAAGCTGTCGTGGACATGGTAGTGGG
GGCCCACTGGGGAGTCCTGGCGGGCCTTGCCTACTACTCCATGGTAGGGAACTGGGCTAAGGTGCTGATT
GTGATGCTACTCTTTGCTGGCGTCGACGGGCGAACCACATTGACGGGGGAGGTGCAGGCCCGTGTCACAA
AGGGCCTTGTGAGCATCTTCAATCCCGGGGCGTCTCAGAACATCCAGCTCGTAA

>833_S42_L001_R1_001.fastq_80_1b_7
CACCTACAACGGCCCTAGTGGTATCGCAGTTGCTCCGGATCCCACAAGCTGTCGTGGACATGGTGGCGGG
GGCCCACTGGGGAGTCCTGGCGGGCCTTGCCTACTACTCCATGGTAGGGAACTGGGCTAAGGTGCTGATT
GTGATGCTACTCTTTGCCGGCGTCGATGGGCATACCCACGTGACGGGGGGGACGCAGGCCTTTACCACAC
GGAGCTTCACGCGCTTCTTTACACCCGGGGCGGCTCAGAACATCCAGCTCGTGA

>833_S42_L001_R1_001.fastq_81_1b_7
CACCTACAACGGCCCTAGTAGTATCGCAGTTGCTCCGGATCCCACAAGCTGTCGTGGACATGGTAGCGGG
GGCCCACTGGGGAGTCCTGGCGGGCCTTGCCTACTATTCCATGGTAGGGAACTGGGCTAAGGTGCTGATT
GTGATGCTACTTTTTGCCGGCGTCGATGGGGGAACCCACGTGACGGGGGGGACGCAGGCTCGTGCCGCAT
CGCGCTTCACGGACCTCTTTTCAGTCGGGGCGTCTCAGAAGATCCAGCTCGTAA

>833_S42_L001_R1_001.fastq_83_1b_6
CACCTACAACGGCCCTAGTAGTATCGCAGTTGCTCCGGATCCCACAAGCTGTCGTGGACATGGTGGCGGG
GGCCCACTGGGGAGTCCTGGCGGGCCTTGCCTACTATTCCATGGTAGGGAACTGGGCTAAGGTGCTGATT
GTGATGCTACTTTTTGCCGGCGTCGATGGGAGAACCCACGTGACGGGGGGGACGCAGGCTCGTGCCGCAT
CGCGCTTCACGGACCTCTTTTCAGTCGGGGCGTCTCAGAAGATCCAGCTCGTAA

>833_S42_L001_R1_001.fastq_84_1b_6
CACCTACAACGGCCCTAGTAGTATCGCAGTTGCTCCGGATCCCACAAGCTGTCGTGGACATGGTGGCGGG
GGCCCACTGGGGAGTCCTGGCGGGCCTTGCCTACTACTCCATGGTAGGGAACTGGGCTAAGGTGCTGATT
GTGATGCTACTCTTCGCCGGCGTCGATGGGCATACCCACGTGACGGGGGGGACGCAGGCCTTTACCACAC
GGAGCTTCACGCGCTTCTTTACACCCGGGGCGGCTCAGAACATCCAGCTCGTGA

>833_S42_L001_R1_001.fastq_85_1b_6
CACCTACAACGGCCCTAGTAGTATCGCAGTTGCTCCGGATCCCACAAGCTGTCGTGGACATGGTGGCGGG
GGCCCACTGGGGAGTCCTGGCGGGCCTTGCCTACTACTCCATGGTAGGGAACTGGGCTAAGGTGCTGATT
GTGATGCTACTCTTTGCCGGCGTCGATGGGGATACCCACGTGACGGGGGGGGCGCAGGCCTTTACCACAC
GGGGCATCGTGGGCTTCTTTTCACCCGGGGCGGCTCAGAACATCCAGCTTGTGA

>833_S42_L001_R1_001.fastq_87_1b_6
CACCTACAACGGCCCTAGTAGTATCGCAGTTGCTCCGGATCCCACAAGCTGTCGTGGACATGGTAGCGGG
GGCCCACTGGGGAGTCCTGGCGGGCCTTGCCTACTACTCCATGGTAGGGAACTGGGCTAAGGTGCTGATT
GTGATGCTACTCTTTGCTGGCGTCGACGGGAACACCAGATTGACGGGGGAGGCGCCGGCCCGTGCCACAA
AGGCCCTCGTGTCCATCTTCAACTACGGGGCGTCTCAGAAGATCCAGCTCGTGA

>833_S42_L001_R1_001.fastq_89_1b_6
CACCTACAACGGCCCTAGTAGTATCGCAGTTGCTCCGGATCCCACAAGCTGTCGTGGACATGGTGGCGGG
GGCCCACTGGGGAGTCCTGGCGGGCCTTGCCTACTACTCCATGGTAGGGAACTGGGCTAAGGTGCTGATT
GTGATGCTACTCTTTGCCGGCGTCGATGGGGATACCCACGTGACGGGGGGGACGCAGGCCTTTACCACAC
GGAGCTTCACGCGCTTCTTTACACCCGGGGCGGCTCAGAACATCCAGCTCGTGA

>833_S42_L001_R1_001.fastq_92_1b_6
CACCTACAACGGCCCTAGTAGTATCGCAGTTGCTCCGGATCCCACAAGCTGTCGTGGACATGGTGGCGGG
GGCCCACTGGGGAGTCCTGGCGGGCCTTGCCTACTACTCCATGGTAGGGAACTGGGCCAAGGTGCTGATT
GTGATGCTACTCTTTGCTGGCGTCGACGGGAACACCAGATTGACGGGGGAGGTGCAGGGCCGTACCACAA
AGGGCCTCGTGTCCTTCCTCAGCCCCGGGGCGTCTCAGAAGATCCAGCTCGTAA

>833_S42_L001_R1_001.fastq_94_1b_6
CACCTACAACGGCCCTAGTAGTATCGCAGTTGCTCCGGATCCCACAAGCTGTCGTGGACATGGTAGCGGG
GGCCCACTGGGGAGTCCTGGCGGGCCTTGCCTACTACTCCATGGTAGGGAACTGGGCTAAGGTGCTGATT
GTGATGCTACTCTTTGCTGGCGTCGACGGGTACACCAGATTGACGGGGGAGGCGCAGGCCCGTGCCACAA
AGGGCCTCGTGTCCATCTTCAACTACGGGGCGTCTCAGAAGATCCAGCTCGTAA

>833_S42_L001_R1_001.fastq_95_1b_6
CACCTACAACGGCCCTAGTAGTATCGCAGTTGCTCCGGATCCCACAAGCTGTCGTGGACATGGTGGCGGG
GGCCCACTGGGGAGTCCTGGCGGGCCTTGCCTACTACTCCATGGTAGGGAACTGGGCTAAGGTGCTGATT
GTGATGCTACTCTTTGCCGGCGTCGATGGGGATACCCACGTGACGGGGGGGACGCAGGCCTTTACCACAC
GGGGCATCGTGGGCTTCTTTTCACCCGGGGCGGCTCAGAACATCCAGCTCGTAA

>833_S42_L001_R1_001.fastq_96_1b_6
CACCTACAACGGCCCTAGTAGTATCGCAGTTGCTCCGGATCCCACAAGCTGTCGTGGACATGGTGGCGGG
GGCCCACTGGGGAGTCCTGGCGGGCCTTGCCTACTACTCCATGGTAGGGAACTGGGCTAAGGTGCTGATT
GTGATGCTACTCTTTGCTGGCGTCGACGGGTATACCAGATTGACGGGGGAGGTGCAGGCCCGTACCACAC
AGGGCCTCGTGTCCTTCCTCAGCCCCGGGGCGTCTCAGAAGATCCAGCTCGTAA

>833_S42_L001_R1_001.fastq_97_1b_6
CACCTACAACGGCCCTAGTAGTATCGCAGTTGCTCCGGATCCCACAAGCTGTCGTGGACATGGTAGCGGG
GGCCCACTGGGGAGTCCTGGCGGGCCTTGCCTACTACTCCATGGTAGGGAACTGGGCTAAGGTGCTGATT
GTGATGCTACTCTTTGCTGGCGTCGACGGGAACACCAGATTGACGGGGGAGGCGCCGGCCCGTGCCACAA
AGGGCCTCGTGTCCATCTTCAGCCACGGGGCGTCTCAGAGGATCCAGCTCGTAA

>833_S42_L001_R1_001.fastq_98_1b_6
CACCTACAACGGCCCTAGTAGTATCGCAGTTGCTCCGGATCCCACAAGCTGTCGTGGACATGGTAGCGGG
GGCCCACTGGGGAGTCCTGGCGGGCCTTGCCTACTACTCCATGGTAGGGAACTGGGCTAAGGTGCTGATT
GTGATGCTACTCTTTGCTGGCGTCGACGGGAACACCAGATTGACGGGGGGGGCGCCGGCCCGTGCCACAA
AGGCCCTCGTGTCCATCTTCAACTACGGGGCGTCTCAGAAGATCCAGCTCGTAA

>833_S42_L001_R1_001.fastq_99_1b_6
CACCTACAACGGCCCTAGTAGTATCGCAGTTGCTCCGGATCCCACAAGCTGTCGTGGACATGGTAGCGGG
GGCCCACTGGGGAGTCCTGGCGGGCCTTGCCTACTATTCCATGGTAGGGAACTGGGCTAAGGTGCTGATT
GTGATGCTACTTTTTGCCGGCGTCGATGGGAGAACCCACGTGACGGGGGGGACGCAGGCTCGTGCCGCAT
CGCGCTTCACGGACCTCTTTTCAGTCGGGGCGTCTCAGAAGATCCAGCTCGTAA

>833_S42_L001_R1_001.fastq_100_1b_6
CACCTACAACGGCCCTAGTAGTATCGCAGTTGCTCCGGATCCCACAAGCTGTCGTGGACATGGTAGCGGG
GGCCCACTGGGGAGTCCTGGCGGGCCTTGCCTACTACTCCATGGTAGGGAACTGGGCTAAGGTGCTGATT
GTGATGCTACTTTTTGCCGGCGTCGATGGGAGAACCCACGTGACGGGGGGGACGCAGGCTCGTGCCGCAT
CGCGCTTCACGGACCTCTTTTCAGTCGGGGCGTCTCAGAAGATCCAGCTCGTAA

>833_S42_L001_R1_001.fastq_101_1b_5
CACCTACAACGGCCCTAGTAGTATCGCAGTTGCTCCGGATCCCACAAGCTGTCGTGGACATGGTAGCGGG
GGCCCACTGGGGAGTCCTGGCGGGCCTTGCCTACTACTCCATGGTAGGGAACTGGGCTAAGGTGCTGATT
GTGATGCTACTCTTTGCTGGCGTCGACGGGTACACCAGATTGACGGGGGAGGCGCAGGGCCGTGCCACAA
AGGGCCTCGGGTCCATCTTCAACTACGGGGCGTCTCAGAAGATCCAGCTCGTAA

>833_S42_L001_R1_001.fastq_102_1b_5
CACCTACAACGGCCCTAGTAGTATCGCAGTTGCTCCGGATCCCACAAGCTGTCGTGGACATGGTGGCGGG
GGCCCACTGGGGAGTCCTGGCGGGCCTTGCCTACTACTCCATGGTAGGGAACTGGGCTAAGGTGCTGATT
GTGATGCTACTCTTTGCCGGCGTCGATGGGGATACCCACGTGACGGGGGGGACGCAGGCCTTTACCACAC
GGGGCATCGGGGGCTTCTTTTCACCCGGGGCGGCTCAGAACATCCAGCTTGTGA

>833_S42_L001_R1_001.fastq_103_1b_5
CACCTACAACGGCCCTAGTAGTATCGCAGTTGCTCCGGATCCCACAAGCTGTCGTGGACATGGTAGCGGG
GGCCCACTGGGGAGTCCTGGCGGGCCTTGCCTACTACTCCATGGTAGGGAACTGGGCTAAGGTGCTGATT
GTGATGCTACTCTTTGCCGGCGTCGATGGGCATACCCACGTGACGGGGGGGACGCAGGCCTTTACCACAC
GGAGCTTCACCCGCTTCTTTACACCCGGGGCGGCTCAGAACATCCAGCTCGTGA

>833_S42_L001_R1_001.fastq_104_1b_5
CACCTACAACGGCCCTAGTAGTATCGCAGTTGCTCCGGATCCCGCAAGCTGTCGTGGACATGGTAGCGGG
GGCCCACTGGGGAGTCCTGGCGGGCCTTGCCTACTACTCCATGGTAGGGAACTGGGCTAAGGTGCTGATT
GTGATGCTACTCTTTGCTGGCGTCGACGGGAACACCAGATTGACGGGGGAGGCGCCGGCCCGTGCCACAA
AGGCCCTCGTGTCCATCTTCAACTACGGGGCGTCTCAGAAGATCCAGCTCGTAA

>833_S42_L001_R1_001.fastq_105_1b_5
CACCTACAACGGCCCTAGTAGTATCGCAGTTGCTCCGGATCCCACAAGCTGTCGTGGACATGGTAGCGGG
GGCCCACTGGGGAGTCCTGGCGGGCCTTGCCTACTACTCCATGGTAGGGAACTGGGCTAAGGTGCTGATT
GTGATGCTACTCTTTGCTGGCGTCGACGGGAACACCAGATTGACGGGGGAGGCGCAGGGCCATACCACAA
AGGGCCTCGTGTCCATCTTCAACTACGGGGCGTCTCAGAAGATCCAGCTCGTGA

>833_S42_L001_R1_001.fastq_106_1b_5
CACCTACAACGGCCCTAGTAGTATCGCAGCTGCTCCGGATCCCACAAGCTGTCGTGGACATGGTGGCGGG
GGCCCACTGGGGAGTCCTGGCGGGCCTTGCCTACTACTCCATGGTAGGGAACTGGGCTAAGGTGCTGATT
GTGATGCTACTCTTTGCCGGCGTCGATGGGCATACCCACGTGACGGGGGGGACGCAGGCCTTTACCACAC
GGAGCTTCACGCGCTTCTTTACACCCGGGGCGGCTCAGAACATCCAGCTCGTGA

>833_S42_L001_R1_001.fastq_107_1b_5
CACCTACAACGGCCCTAGTAGTATCGCAGTTGCTCCGGATCCCACAAGCTGTCGTGGACATGGTAGTGGG
GGCCCACTGGGGAGTCCTGGCGGGCCTTGCCTACTACTCCATGGTAGGGAACTGGGCTAAGGTGCTGATT
GTGATGCTACTCTTTGCTGGCGTCGACGGGAACACCAGATTGACGGGGGAGGCGCCGGCCCGTGCCACAA
AGGCCCTCGTGTCCATCTTCAACTACGGGGCGTCTCAGAAGATCCAGCTCGTAA

>833_S42_L001_R1_001.fastq_111_1b_5
CACCTACAACGGCCCTAGTAGTATCGCAGTTACTCCGGATCCCACAAGCTGTCGTGGACATGGTAGCGGG
GGCCCACTGGGGAGTCCTGGCGGGCCTTGCCTACTACTCCATGGTAGGGAACTGGGCTAAGGTGCTGATT
GTGATGCTACTCTTTGCTGGCGTCGACGGGTACACCAGATTGACGGGGGAGGCGCAGGGCCGTGCCACAA
AGGGCCTCGTGTCCATCTTCAACTACGGGGCGTCTCAGAAGATCCAGCTCGTAA

>833_S42_L001_R1_001.fastq_112_1b_5
CACCTACAACGGCCCTAGTAGTATCGCAGTTGCTCCGGATCCCACAAGCTGTCGTGGACATGGTAGCGGG
GGCCCACTGGGGAGTCCTGGCGGGCCTTGCCTACTACTCCATGGTAGGGAACTGGGCTAAGGTGCTGATT
GTGATGCTACTCTTTGCTGGCGTCGACGGGTACACCAGATTGACGGGGGAGGCGCAGGCCCGTGCCACAC
AGGGCCTCGTGTCCATCTTCAACTACGGGGCGTCTCAGAAGATCCAGCTCGTAA

>833_S42_L001_R1_001.fastq_114_1b_5
CACCTACAACGGCCCTAGTAGTATCGCAGTTGCTCCGGATCCCGCAAGCTGTCGTGGACATGGTAGCGGG
GGCCCACTGGGGAGTCCTGGCGGGCCTTGCCTACTACTCCATGGTAGGGAACTGGGCTAAGGTGCTGATT
GTGATGCTACTCTTTGCCGGCGTCGATGGGGATACCCACGTGACGGGGGGGACGCAGGCCTTTACCACAC
GGGGCATCGTGGGCTTCTTTTCACCCGGGGCGGCTCAGAACATCCAGCTTGTGA

>833_S42_L001_R1_001.fastq_115_1b_5
CACCTACAACGGCCCTAGTAGTATCGCAGTTGCTCCGGATCCCACAAGCTGTCGTGGACATGGTGGCGGG
GGCCCACTGGGGAGTCCTGGCGGGCCTTGCCTACTACTCCATGGTAGGGAACTGGGCTAAGGTGCTGATT
GTGATGCTACTCTTTGCCGGCGTCGATGGGCATACCCACGTGACGGGGGGGACGCAGGCCTTTACCACAC
GGAGCCTCACGCGCTTCTTTACACCCGGGGCGGCTCAGAACATCCAGCTCGTGA

>833_S42_L001_R1_001.fastq_116_1b_5
CACCTACAACGGCCCTAGTAGTATCGCAGTTGCTCCGGATCCCACAAGCTGTCGTGGACATGGTAGCGGG
GGCCCACTGGGGAGTCCTGGCGGGCCTTGCCTACTACTCCATGGTAGGGAACTGGGCTAAGGTGCTGATT
GTGATGCTACTCTTTGCCGGCGTCGATGGGGATACCCACGTGACGGGGGGGACGCAGGCCTTTACCACAC
GGAGCTTCACGCGCTTCTTTACACCCGGGGCGGCTCAGAACATCCAGCTCGTGA

>833_S42_L001_R1_001.fastq_117_1b_5
CACCTACAACGGCCCTAGTAGTATCGCAGTTGCTCCGGATCCCACAAGCTGTCGTGGACATGGTGGCGGG
GGCCCACTGGGGAGTCCTGGCGGGCCTTGCCTACTACTCCATGGTAGGGAACTGGGCTAAGGTGCTGATT
GTGATGCTACTCTTTGCTGGCGTCGACGGGAACACCAGATTGACGGGGGAGGCGCCGGCCCGTGCCACAA
AGGGCCTCGTGTCCATCTTCAGCCACGGGGCGTCTCAGAAGATCCAGCTCGTAA

>833_S42_L001_R1_001.fastq_118_1b_5
CACCTACAACGGCCCTAGTAGTATCGCAGTTGCTCCGGATCCCACAAGCTGTCGTGGACATGGTGGCGGG
GGCCCACTGGGGAGTCCTGGCGGGCCTTGCCTACTACTCCATGGTGGGGAACTGGGCTAAGGTGCTGATT
GTGATGCTACTCTTTGCCGGCGTCGATGGGGATACCCACGTGACGGGGGGGACGCAGGCCTTTACCACAC
GGAGCTTCGTGCGCTTCCTTTCACCCGGGGCGGCTCAGAACATCCAGCTTGTGA

>833_S42_L001_R1_001.fastq_119_1b_5
CACCTACAACGGCCCTAGTAGTATCGCAGTTGCTCCGGATCCCGCAAGCTGTCGTGGACATGGTAGCGGG
GGCCCACTGGGGAGTCCTGGCGGGCCTTGCCTACTACTCCATGGTAGGGAACTGGGCTAAGGTGCTGATT
GTGATGCTACTTTTTGCCGGCGTCGATGGGGGAACCCACGTGACGGGGGGGACGCAGGCTCGTGCCGCAT
CGCGCTTCGCGAGCCTCTTTTCAGCCGGGGCGTCTCAGAAAATCCAGCTCGTAA

>833_S42_L001_R1_001.fastq_121_1b_5
CACCTACAACGGCCCTAGTAGTATCGCAGTTGCTCCGGATCCCACAAGCTGTCGTGGACATGGTGGCGGG
GGCCCACTGGGGGGTCCTGGCGGGCCTTGCCTACTATTCCATGGTAGGGAACTGGGCTAAGGTGCTGATT
GTGATGCTACTTTTTGCCGGCGTCGATGGGCATACCCACGTGACGGGGGGGACGCAGGCCTTTACCACAC
GGAGCTTCACGCGCTTCTTTACACCCGGGGCGGCTCAGAACATCCAGCTCGTGA

>833_S42_L001_R1_001.fastq_122_1b_5
CACCTACAACGGCCCTAGTAGTATCGCAGTTGCTCCGGATCCCACAAGCTGTCGTGGACATGGTAGCGGG
GGCCCACTGGGGAGTCCTGGCGGGCCTTGCCTACTACTCCATGGTAGGGAACTGGGCTAAGGTGCTGATT
GTGATGCTACTCTTTGCTGGCGTCGACGGGTATACCAGATTGACGGGGGAGGCGCAGGCCCGTGCCACAC
AGGGCCTCGTGTCCATCTTCAACCACGGGGCGTCTCAGAAGATCCAGCTCGTAA

>833_S42_L001_R1_001.fastq_124_1b_5
CACCTACAACGGCCCTAGTAGTATCGCAGTTGCTCCGGATCCCACAAGCTGTCGTGGACATGGTGGCGGG
GGCCCACTGGGGAGTCCTGGCGGGCCTTGCCTACTACTCCATGGTAGGGAACTGGGCTAAGGTGCTGATT
GTGATGCTACTCTTTGCCGGCGTCGATGGGGATACCCACGTGACGGGGGGGACGCAGGCCTTTACCACAC
GGGGCCTCGTGGGCTTCTTTTCACCCGGGGCGGCTCAGAACATCCAGCTTGTGA

>833_S42_L001_R1_001.fastq_125_1b_5
CACCTACAACGGCCCTAGTAGTATCGCAGTTACTCCGGATCCCACAAGCTGTCGTGGACATGGTGGCGGG
GGCCCACTGGGGAGTCCTGGCGGGCCTTGCCTACTACTCCATGGTAGGGAACTGGGCTAAGGTGCTGATT
GTGATGCTACTCTTTGCCGGCGTCGATGGGCATACCCACGTGACGGGGGGGACGCAGGCCTTTACCACAC
GGAGCTTCACGCGCTTCTTTACACCCGGGGCGGCTCAGAACATCCAGCTCGTGA

>833_S42_L001_R1_001.fastq_126_1b_5
CACCTACAACGGCCCTAGTAGTATCGCAGTTGCTCCGGATCCCACAAGCTGTCGTGGACATGGTGGCGGG
GGCCCACTGGGGAGTCCTGGCGGGCCTTGCCTACTACTCCATGGTAGGGAACTGGGCTAAGGTGCTGATT
GTGATGCTACTCTTTGCCGGCGTCGATGGGGATACCCACGTGACGGGGGGGACGCCGGCCTTTACCACAC
GGGGCATCGTGGGCTTCTTTTCACCCGGGGCGGCTCAGAACATCCAGCTTGTGA

>833_S42_L001_R1_001.fastq_127_1b_5
CACCTACAACGGCCCTAGTAGTATCGCAGTTGCTCCGGATCCCGCAAGCTGTCGTGGACATGGTAGCGGG
GGCCCACTGGGGAGTCCTGGCGGGCCTTGCCTACTACTCCATGGTAGGGAACTGGGCTAAGGTGCTGATT
GTGATGCTACTCTTTGCCGGCGTCGATGGGCATACCCACGTGACGGGGGGGACGCAGGCCTTTACCACAC
GGAGCTTCACGCGCTTCTTTACACCCGGGGCGGCTCAGAACATCCAGCTCGTGA

>833_S42_L001_R1_001.fastq_128_1b_5
CACCTACAACGGCCCTAGTAGTATCGCAGTTGCTCCGGATCCCACAAGCTGTCGTGGACATGGTGGCGGG
GGCCCACTGGGGGGTCCTGGCGGGCCTTGCCTACTATTCCATGGTAGGGAACTGGGCTAAGGTGCTGATT
GTGATGCTACTTTTTGCCGGCGTCGATGGGAGAACCCACGTGACGGGGGGGACGCAGGCTCGTGCCGCAT
CGCGCTTCACCGACCTCTTTTCAGTCGGGGCGTCTCAGAAGATCCAGCTCGTAA

>833_S42_L001_R1_001.fastq_130_1b_5
CACCTACAACGGCCCTAGTAGTATCGCAGTTGCTCCGGATCCCGCAAGCTGTCGTGGACATGGTAGCGGG
GGCCCACTGGGGAGTCCTGGCGGGCCTTGCCTACTACTCCATGGTAGGGAACTGGGCTAAGGTGCTGATT
GTGATGCTACTCTTTGCTGGCGTCGACGGGTATACCAGATTGACGGGGGAGGTGCAGGCCCGTACCACAC
AGGGCCTCGTGTCCTTCCTCAGCCCCGGGGCGTCTCAGAAGATCCAGCTCGTGA

>833_S42_L001_R1_001.fastq_131_1b_5
CACCTACAACGGCCCTAGTAGTATCGCAGTTGCTCCGGATCCCACAAGCTGTCGTGGACATGGTGGCGGG
GGCCCACTGGGGAGTCCTGGCGGGCCTTGCCTACTACTCCATGGTAGGGAACTGGGCTAAGGTGCTGATT
GTGATGCTACTCTTTGCCGGCGTCGATGGGCATACCCCCGTGACGGGGGGGACGCAGGCCTTTACCACAC
GGAGCTTCACGCGCTTCTTTACACCCGGGGCGGCTCAGAACATCCAGCTCGTGA

>833_S42_L001_R1_001.fastq_132_1b_5
CACCCACAACGGCCCTAGTAGTATCGCAGTTGCTCCGGATCCCACAAGCTGTCGTGGACATGGTAGCGGG
GGCCCACTGGGGAGTCCTGGCGGGCCTTGCCTACTACTCCATGGTAGGGAACTGGGCTAAGGTGCTGATT
GTGATGCTACTCTTTGCTGGCGTCGACGGGAACACCAGATTGACGGGGGAGGCGCCGGCCCGTGCCACAA
AGGCCCTCGTGTCCATCTTCAACTACGGGGCGTCTCAGAAGATCCAGCTCGTAA

>833_S42_L001_R1_001.fastq_134_1b_5
CACCTACAACGGCCCTAGTAGTATCGCAGTTGCTCCGGATCCCACAAGCTGTCGTGGACATGGTGGCGGG
GGCCCACTGGGGAGTCCTGGCGGGCCTTGCCTACTACTCCATGGTAGGAAACTGGGCTAAGGTGCTGATT
GTGATGCTACTCTTTGCCGGCGTCGATGGGGGTACCCACGTGACGGGGGGGACGCAGGCCTTTACCACAC
GGGGCATCGTGGGCTTCTTTTCACCCGGGGCGGCTCAGAACATCCAGCTTGTGA

>833_S42_L001_R1_001.fastq_136_1b_5
CACCTACAACGGCCCTAGTAGTATCGCAGTTGCTCCGGATCCCACAAGCTGTCGTGGACATGGTGGCGGG
GGCCCACTGGGGAGTCCTGGCGGGCCTTGCCTACTACTCTATGGTAGGGAACTGGGCTAAGGTGCTGATT
GTGATGCTACTCTTTGCCGGCGTCGATGCGCATACCCACGTGACGGGGGGGACGCAGGCCTTTACCACAC
GGAGCTTCACGCGCTTCTTTACACCCGGGGCGGCTCAGAACCTCCAGCTCGTGA
