# Supplementary material for: HCV transmission in high-risk communities in Bulgaria
Source: PLoS One. 2019 Mar 5;14(3):e0212350. doi: 10.1371/journal.pone.0212350 (PMC6400337; doi:10.1371/journal.pone.0212350)
Supplement: S1 File — (ZIP) [file pone.0212350.s002.zip › 833_S42_L001_R1_001_1a1b.fas]

>833_S42_L001_R1_001.fastq_17_1a1b_1
CACCTACAACGGCCCTAGTAGTATCGCAGTTGCTCCGGATCCCACAAGCCATCTTGGACATGATCGCAGGTGCCCACTGGGGAGTCCTAGCGGGCATAGCGTATTTCTCCATGGTGGGCAACTGGGCGAAGGTCCTGGTGGTGCTGTTGCTGTTTGCCGGCGTCGATGCGAGTACCCACATCACCGGGGGAAGTGCTGCTCAGAGCGCGGCTGGAGTCGCCAGCTTCTTCAGTCCTGGCGCCAAGCAGGATATCCAGCTGATCA-
>833_S42_L001_R1_001.fastq_23_1a1b_1
CCCCAACAACGGCGCTGGTAGTAGCTCAGCTGCTCAGGGTCCCGCAAGCCATCTTGGACATGATCGCAGGTGCCCACTGGGGAGTCCTAGCGGGCATAGCGTATTTCTCCATGGTAGGGAACTGGGCTAAGGTGCTGATTGTGATGCTACTCTTTGCTGGCGTCGACGGGCGAACCACATTGACGGGGAAGGTGCAGGCCCGTGCCACAAAGGGCCTTGTGGACATCTTCAACCCCGGGGCGTCTCAGAACATCCAGCTCGTAA-
>833_S42_L001_R1_001.fastq_25_1a1b_1
CCCCAACAACGGCGCTGGTAGTAGCTCAGCTGCTCAGGGTCCCGCAAGCCATCTTGGACATGATCGCAGGTGCCCACTGGGGAGTCCTAGCGGGCATAGCGTATTTCTCCATGGTGGGCAACTGGGCGAAGGTCCTGGTGGTGCTGTTGCTGTTTGCCGGCGTCGATGCGAGTACCCACATCACCGGGGGGGACGCAGGCCTTTACCACACGGGGCATCGTGGGCTTCTTTTCACCCGGGGCGGCTCAGAACATCCAGCTTGTGA
>833_S42_L001_R1_001.fastq_27_1a1b_1
CCCCTACAACGGCGCTGGTAGTGGCTCAGCTACTTAGGGTCCCGCAAGCCATCCTGGACATGATCGCTGGTGCCCACTGGGGAGTCCTAGCGGGCATAGCGTATTTCTCCATGGTGGGCAACTGGGCGAAGGTCCTGGTAGTGCTGTTGCTCTTTGCCGGCGTCGACGCAGCCACCTACACCACCGGGGGGAGCGCTGCTGCCGCTACAACTAGATTCACCGAACTTTTCAATATGGGCGCCAAGCAGAATATCCAGCTGGTCA-
>833_S42_L001_R1_001.fastq_37_1a1b_1
CTCCAACAACGGCGCTGGTAGTAGCTCAGCTGCTCAGGGTCCCGCAAGCCATCTTGGACATGATCGCAGGTGCCCACTGGGGAGTCCTAGCGGGCATAGCGTATTTCTCCATGGTAGGGAACTGGGCTAAGGTGCTGATTGTGATGCTACTCTTTGCTGGCGTCGACGGGAACACCAGATTGACGGGGGAGGCGCCGGCCCGTGCCACAAAGGCCCTCGTGTCCATCTTCAACTACGGGGCGTCTCAGAAGATCCAGCTCGTAA-
