# Supplementary material for: HCV transmission in high-risk communities in Bulgaria
Source: PLoS One. 2019 Mar 5;14(3):e0212350. doi: 10.1371/journal.pone.0212350 (PMC6400337; doi:10.1371/journal.pone.0212350)
Supplement: S1 File — (ZIP) [file pone.0212350.s002.zip › 879_S68_L001_R1_001.fastq_3a_freq5.fas]

>879_S68_L001_R1_001.fastq_1_3a_4545
CCCCCGCTGTGGGTATGGTGGTGGCACACGTCTTGCGGTTGCCCCAGACCTTGTTTGACATAATAGCCGG
GGCCCATTGGGGCATCTTAGCAGGCCTAGCCTATTACTCCATGCAGGGCAATTGGGCTAAGGTCGCTATC
ATCATGGTTATGTTTTCAGGGGTCGATGCCCAAACATATACCACCGGTGGCAGTGTAGCTCGTGGCACCC
GCGCTATGACTGACCTTTTTAGTGTAGGCGCCAAGCAGAAACTGCAGCTGGTCA

>879_S68_L001_R1_001.fastq_2_3a_676
CCCCCGCTGTGGGTATGGTGGTGGCGCACGTCTTGCGGTTGCCCCAGACCTTGTTTGACATAATAGCCGG
GGCCCATTGGGGCATCTTAGCAGGCCTAGCCTATTACTCCATGCAGGGCAATTGGGCTAAGGTCGCTATC
ATCATGGTTATGTTTTCAGGGGTCGATGCCCAAACATATACCACCGGTGGCAGTGTAGCTCGTGGCACCC
GCGCTATGACTGACCTTTTTAGTGTAGGCGCCAAGCAGAAACTGCAGCTGGTCA

>879_S68_L001_R1_001.fastq_3_3a_146
CCCCCGCTGTGGGTATGGTGGTGGCACACGTCTTGCGGTTGCCCCAGACCTTGTTTGACATAATAGCCGG
GGCCCATTGGGGCATCTTAGCAGGCCTAGCCTATTACTCCATGCAGGGCAATTGGGCTAAGGTCGCTATC
ATCATGGTTATGTTTTCGGGGGTCGATGCCCAAACATATACCACCGGTGGCAGTGTAGCTCGTGGCACCC
GCGCTATGACTGACCTTTTTAGTGTAGGCGCCAAGCAGAAACTGCAGCTGGTCA

>879_S68_L001_R1_001.fastq_4_3a_123
CCCCCGCTGTGGGTATGGTGGTGGCACACGTCTTGCGGTTGCCCCAGACCTTGTTTGACATAATAGCCGG
GGCCCATTGGGGCATCTTAGCAGGCCTAGCCTATTACTCCATGCAGGGCAATTGGGCTAAGGTCGCTATC
ATCATGGTTATGTTTTCAGGGGTCGATGCCCAAACATATACCACCGGTGGCAGTGTAGCTCGTGGCACCC
GCGCTATGACTGACCTTTTTAGTGTGGGCGCCAAGCAGAAACTGCAGCTGGTCA

>879_S68_L001_R1_001.fastq_5_3a_110
CCCCCGCTGTGGGTATGGTGGTGGCACACGTCTTGCGGTTGCCCCAGACCTTGTTTGACATAATAGCCGG
GGCCCATTGGGGCATCTTAGCAGGCCTAGCCTATTACTCCATGCAGGGCAATTGGGCTAAGGTCGCTATC
ATCATGGTTATGTTTTCAGGGGTCGATGCCCAAACATATACCACCGGTGGCAGTGTAGCTCGTGGCACCC
GCGCTATGACTGACCTTTTTAGCGTAGGCGCCAAGCAGAAACTGCAGCTGGTCA

>879_S68_L001_R1_001.fastq_6_3a_109
CCCCCGCTGTGGGTATGGTGGTGGCACACGTCTTGCGGTTGCCCCAGACCTTGTTTGACATAATAGCCGG
GGCCCATTGGGGCATCTTAGCAGGCCTAGCCTATTATTCCATGCAGGGCAATTGGGCTAAGGTCGCTATC
ATCATGGTTATGTTTTCAGGGGTCGATGCCCAAACATATACCACCGGTGGCAGTGTAGCTCGTGGCACCC
GCGCTATGACTGACCTTTTTAGTGTAGGCGCCAAGCAGAAACTGCAGCTGGTCA

>879_S68_L001_R1_001.fastq_7_3a_99
CCCCCGCTGTGGGTATGGTGGTGGCACACGTCTTGCGGTTGCCCCAGACCTTGTTTGACATAATAGCCGG
GGCCCATTGGGGCATCTTAGCAGGCCTAGCCTATTACTCCATGCAGGGCAATTGGGCTAAGGTCGCTATC
ATCATGGTTATGTTTTCAGGAGTCGATGCCCAAACATATACCACCGGTGGCAGTGTAGCTCGTGGCACCC
GCGCTATGACTGACCTTTTTAGTGTAGGCGCCAAGCAGAAACTGCAGCTGGTCA

>879_S68_L001_R1_001.fastq_8_3a_92
CCCCCGCTGTGGGTATGGTGGTAGCACACGTCTTGCGGTTGCCCCAGACCTTGTTTGACATAATAGCCGG
GGCCCATTGGGGCATCTTAGCAGGCCTAGCCTATTACTCCATGCAGGGCAATTGGGCTAAGGTCGCTATC
ATCATGGTTATGTTTTCAGGGGTCGATGCCCAAACATATACCACCGGTGGCAGTGTAGCTCGTGGCACCC
GCGCTATGACTGACCTTTTTAGTGTAGGCGCCAAGCAGAAACTGCAGCTGGTCA

>879_S68_L001_R1_001.fastq_9_3a_91
CCCCCGCTGTGGGTATGGTGGTGGCACACGTCTTGCGGTTGCCCCAGACCTTGTTTGACATAATAGCCGG
GGCCCATTGGGGCATCTTAGCAGGCCTAGCCTATTACTCCATGCAGGGCAATTGGGCTAAGGTCGCTATC
ATCATGGTTATGTTTTCAGGGGTCGATGCCCAAACATATACCACCGGTGGCAGTGTAGCTCGTGGCACCC
GCGCTATGACCGACCTTTTTAGTGTAGGCGCCAAGCAGAAACTGCAGCTGGTCA

>879_S68_L001_R1_001.fastq_10_3a_90
CCCCCGCTGTGGGTATGGTGGTGGCACACGTCTTGCGGTTGCCCCAGACCTTGTTTGACATAATAGCCGG
GGCCCATTGGGGCATCTTAGCAGGCCTAGCCTATTACTCCATGCAGGGCAATTGGGCTAAGGTCGCTATC
ATCATGGTTATGTTTTCAGGGGTCGATGCCCAAACATACACCACCGGTGGCAGTGTAGCTCGTGGCACCC
GCGCTATGACTGACCTTTTTAGTGTAGGCGCCAAGCAGAAACTGCAGCTGGTCA

>879_S68_L001_R1_001.fastq_11_3a_85
CCCCCGCTGTGGGTATGGTGGTGGCACACGTCTTGCGGTTGCCCCAGACCTTGTTTGACATAATAGCCGG
GGCCCATTGGGGCATCTTAGCAGGCCTAGCCTATTACTCCATGCAGGGCAATTGGGCTAAGGTCGCTATC
ATCATGGTTATGTTTTCAGGGGTCGATGCCCAAACATATACCACCGGTGGCAGTGTAGCTCGTGGCACCC
GCGCTATGACTGACCTTTTTAGTGTAGGCGCCAAGCAGAAGCTGCAGCTGGTCA

>879_S68_L001_R1_001.fastq_12_3a_83
CCCCCGCTGTGGGTATGGTGGTGGCACACGTCTTGCGGTTGCCCCAGACCTTGTTTGACATAATAGCCGG
GGCCCATTGGGGCATCTTAGCAGGCCTAGCCTATTACTCCATGCAGGGCAATTGGGCTAAGGTCGCTATC
ATCATGGTTATGTTTTCAGGGGTCGATGCCCAAACATATACCACCGGCGGCAGTGTAGCTCGTGGCACCC
GCGCTATGACTGACCTTTTTAGTGTAGGCGCCAAGCAGAAACTGCAGCTGGTCA

>879_S68_L001_R1_001.fastq_13_3a_79
CCCCCGCTGTGGGTATGGTGGTGGCACACGTCTTGCGGTTGCCCCAGACCTTGTTTGACATAATAGCCGG
GGCCCATTGGGGCATCTTAGCAGGCCTAGCCTATTACTCCATGCAGGGCAATTGGGCTAAGGTCGCTATC
ATCATGGTTATGTTTTCAGGGGTCGATGCCCAAACATATACCACCGGTGGCAGTGTAGCTCGTGGCACCC
GCGCTATGACTGACCTCTTTAGTGTAGGCGCCAAGCAGAAACTGCAGCTGGTCA

>879_S68_L001_R1_001.fastq_14_3a_77
CCCCCGCTGTGGGTATGGTGGTGGCACACGTCTTGCGGCTGCCCCAGACCTTGTTTGACATAATAGCCGG
GGCCCATTGGGGCATCTTAGCAGGCCTAGCCTATTACTCCATGCAGGGCAATTGGGCTAAGGTCGCTATC
ATCATGGTTATGTTTTCAGGGGTCGATGCCCAAACATATACCACCGGTGGCAGTGTAGCTCGTGGCACCC
GCGCTATGACTGACCTTTTTAGTGTAGGCGCCAAGCAGAAACTGCAGCTGGTCA

>879_S68_L001_R1_001.fastq_15_3a_61
CCCCCGCTGTGGGTATGGTGGTGGCACACGTCTTGCGGTTGCCCCAGACCTTGTTTGACATAATAGCCGG
GGCCCATTGGGGCATCTTAGCAGGCCTAGCCTATTACTCCATGCAGGGCAATTGGGCTAAGGTCGCTATC
ATCATGGTTATGTTTTCAGGGGTCGATGCCCAAACATATACCACCGGTGGCAGTGTGGCTCGTGGCACCC
GCGCTATGACTGACCTTTTTAGTGTAGGCGCCAAGCAGAAACTGCAGCTGGTCA

>879_S68_L001_R1_001.fastq_16_3a_60
CCCCTGCTGTGGGTATGGTGGTGGCACACGTCTTGCGGTTGCCCCAGACCTTGTTTGACATAATAGCCGG
GGCCCATTGGGGCATCTTAGCAGGCCTAGCCTATTACTCCATGCAGGGCAATTGGGCTAAGGTCGCTATC
ATCATGGTTATGTTTTCAGGGGTCGATGCCCAAACATATACCACCGGTGGCAGTGTAGCTCGTGGCACCC
GCGCTATGACTGACCTTTTTAGTGTAGGCGCCAAGCAGAAACTGCAGCTGGTCA

>879_S68_L001_R1_001.fastq_17_3a_56
CCCCCGCTGTGGGTATGGTGGTGGCACACGTCTTGCGGTTGCCCCAGACCTTGTTTGACATAATAGCCGG
GGCCCATTGGGGCATCTTAGCAGGCCTAGCCTATTACTCCATGCAGGGCAATTGGGCTAAGGTCGCTATC
ATCATGGTTATGTTTTCAGGGGTCGATGCCCAAACATATACCACCGGTGGCAGTGTAGCTCGTGGCACCC
GCGCTATGACTGATCTTTTTAGTGTAGGCGCCAAGCAGAAACTGCAGCTGGTCA

>879_S68_L001_R1_001.fastq_18_3a_52
CCCCCGCTGTGGGTATGGTGGTGGCACACGTCTTGCGGTTGCCCCAGACCTTGTTTGACATAATAGCCGG
GGCCCATTGGGGCATCTTAGCAGGCCTAGCCTATTACTCCATGCAGGGCAATTGGGCTAAGGTCGCTATC
ATCATGGTTATGTTTTCAGGGGTCGATGCCCAAACATATACCACCGGTGGCAGTGCAGCTCGTGGCACCC
GCGCTATGACTGACCTTTTTAGTGTAGGCGCCAAGCAGAAACTGCAGCTGGTCA

>879_S68_L001_R1_001.fastq_19_3a_51
CCCCCGCTGTGGGTATGGTGGTGGCACACGTCTTGCGGTTGCCCCAGACCTTGTTTGACATAATAGCCGG
GGCCCATTGGGGCATCTTAGCAGGCCTAGCCTATTACTCCATGCAGGGCAATTGGGCTAAGGTCGCTATC
ATCATGGTCATGTTTTCAGGGGTCGATGCCCAAACATATACCACCGGTGGCAGTGTAGCTCGTGGCACCC
GCGCTATGACTGACCTTTTTAGTGTAGGCGCCAAGCAGAAACTGCAGCTGGTCA

>879_S68_L001_R1_001.fastq_20_3a_49
CCCCCGCTGTGGGTATGGTGGTGGCACACGTCTTGCGGTTGCCCCAGACCTTGTTTGACATAATAGCCGG
GGCCCATTGGGGCATCTTAGCAGGCCTAGCCTATTACTCCATGCAGGGCAATTGGGCTAAGGTCGCTATC
ATCATGGTTATGTTTTCAGGGGTCGACGCCCAAACATATACCACCGGTGGCAGTGTAGCTCGTGGCACCC
GCGCTATGACTGACCTTTTTAGTGTAGGCGCCAAGCAGAAACTGCAGCTGGTCA

>879_S68_L001_R1_001.fastq_21_3a_48
CCCCCGCTGTGGGTATGGTGGTGGCACACGTCTTGCGGTTGCCCCAGACCTTGTTTGACATAATAGCCGG
GGCCCATTGGGGCATCTTAGCAGGCCTAGCCTATTACTCCATGCAGGGCAATTGGGCTAAGGTCGCTATC
ATCATGGTTATGTTTTCAGGGGTCGATGCTCAAACATATACCACCGGTGGCAGTGTAGCTCGTGGCACCC
GCGCTATGACTGACCTTTTTAGTGTAGGCGCCAAGCAGAAACTGCAGCTGGTCA

>879_S68_L001_R1_001.fastq_22_3a_43
CCCCCGCTGTGGGTATGGTGGTGGCACACGTCTTGCGGTTGCCCCAGACCTTGTTTGACATAATAGCCGG
GGCCCATTGGGGCATCTTAGCAGGCCTAGCCTATTACTCCATGCAGGGCAATTGGGCTAAGGTCGCTATC
ATCATGGTTATGTTCTCAGGGGTCGATGCCCAAACATATACCACCGGTGGCAGTGTAGCTCGTGGCACCC
GCGCTATGACTGACCTTTTTAGTGTAGGCGCCAAGCAGAAACTGCAGCTGGTCA

>879_S68_L001_R1_001.fastq_23_3a_40
CCCCCGCTGTGGGTATGGTGGTGGCACACGTCTTGCGGTTGCCCCAGACCTTGTTTGACATAATAGCCGG
GGCCCACTGGGGCATCTTAGCAGGCCTAGCCTATTACTCCATGCAGGGCAATTGGGCTAAGGTCGCTATC
ATCATGGTTATGTTTTCAGGGGTCGATGCCCAAACATATACCACCGGTGGCAGTGTAGCTCGTGGCACCC
GCGCTATGACTGACCTTTTTAGTGTAGGCGCCAAGCAGAAACTGCAGCTGGTCA

>879_S68_L001_R1_001.fastq_24_3a_40
CCCCCGCTGTGGGTATGGTGGTGGCACACGCCTTGCGGTTGCCCCAGACCTTGTTTGACATAATAGCCGG
GGCCCATTGGGGCATCTTAGCAGGCCTAGCCTATTACTCCATGCAGGGCAATTGGGCTAAGGTCGCTATC
ATCATGGTTATGTTTTCAGGGGTCGATGCCCAAACATATACCACCGGTGGCAGTGTAGCTCGTGGCACCC
GCGCTATGACTGACCTTTTTAGTGTAGGCGCCAAGCAGAAACTGCAGCTGGTCA

>879_S68_L001_R1_001.fastq_25_3a_40
CCCCCGCTGTGGGTATGGTGGTGGCACACGTCTTGCGGTTGCCCCAGACCTTGTTTGACATAATAGCCGG
GGCCCATTGGGGCATCTTAGCAGGCCTAGCCTATTACTCCATGCAGGGCAATTGGGCTAAGGTCGCTATC
ATCATGGTTATGTTTTCAGGGGTCGATGCCCAGACATATACCACCGGTGGCAGTGTAGCTCGTGGCACCC
GCGCTATGACTGACCTTTTTAGTGTAGGCGCCAAGCAGAAACTGCAGCTGGTCA

>879_S68_L001_R1_001.fastq_26_3a_39
CCCCCGCTGTGGGTATGGTGGTGGCACACGTCTTGCGGTTGCCCCAGACCTTGTTTGACATAATAGCCGG
GGCCCATTGGGGCATCTTAGCAGGCCTAGCCTATTACTCCATGCAGGGCAATTGGGCTAAGGTCGCTATC
ATCATGGTTATGTTTTCAGGGGTCGATGCCCAAACATATACCACCGGTGGCAGTGTAGCTCGTGGCACCC
GCGCTATGACTGACCTTTTTAGTGTAGGTGCCAAGCAGAAACTGCAGCTGGTCA

>879_S68_L001_R1_001.fastq_27_3a_39
CCCCCGCTGTGGGTATGGTGGTGGCACACGTCTTGCGGTTGCCCCAGACCTTGTTTGACATAATAGCCGG
GGCCCATTGGGGCATCTTAGCAGGCCTAGCCTATTACTCTATGCAGGGCAATTGGGCTAAGGTCGCTATC
ATCATGGTTATGTTTTCAGGGGTCGATGCCCAAACATATACCACCGGTGGCAGTGTAGCTCGTGGCACCC
GCGCTATGACTGACCTTTTTAGTGTAGGCGCCAAGCAGAAACTGCAGCTGGTCA

>879_S68_L001_R1_001.fastq_28_3a_39
CCCCCGCTGTGGGTATGGTGGTGGCACACGTCTTGCGGTTACCCCAGACCTTGTTTGACATAATAGCCGG
GGCCCATTGGGGCATCTTAGCAGGCCTAGCCTATTACTCCATGCAGGGCAATTGGGCTAAGGTCGCTATC
ATCATGGTTATGTTTTCAGGGGTCGATGCCCAAACATATACCACCGGTGGCAGTGTAGCTCGTGGCACCC
GCGCTATGACTGACCTTTTTAGTGTAGGCGCCAAGCAGAAACTGCAGCTGGTCA

>879_S68_L001_R1_001.fastq_29_3a_38
CCCCCGCTGTGGGTATGGTGGTGGCACACGTCTTGCGGTTGCCCCAGACCTTGTTTGACATAATAGCCGG
GGCCCATTGGGGCATCTTAGCAGGCCTAGCCTATTACTCCATGCAGGGCAATTGGGCTAAGGTCGCTATC
ATCATGGTTATGTTTTCAGGGGTTGATGCCCAAACATATACCACCGGTGGCAGTGTAGCTCGTGGCACCC
GCGCTATGACTGACCTTTTTAGTGTAGGCGCCAAGCAGAAACTGCAGCTGGTCA

>879_S68_L001_R1_001.fastq_30_3a_38
CCCCCGCTGTGGGTATGGTGGTGGCACACGTCTTGCGGTTGCCCCAGACCTTGTTTGACATAATAGCCGG
GGCCCATTGGGGCATCTTAGCAGGCCTAGCCTATTACTCCATGCAGGGCAACTGGGCTAAGGTCGCTATC
ATCATGGTTATGTTTTCAGGGGTCGATGCCCAAACATATACCACCGGTGGCAGTGTAGCTCGTGGCACCC
GCGCTATGACTGACCTTTTTAGTGTAGGCGCCAAGCAGAAACTGCAGCTGGTCA

>879_S68_L001_R1_001.fastq_31_3a_38
CCCCCGCTGTGGGTATGGTGGTGGCACACGTCTTGCGGTTGCCCCAGACCTTGTTTGACATAATAGCCGG
GGCCCATTGGGGCATCTTAGCAGGCCTAGCCTATTACTCCATGCAGGGCAATTGGGCTAAGGTCGCTATC
ATCATGGTTATGTTTTCAGGGGTCGATGCCCAAACATATACCACCGGTGGCAGTGTAGCTCGTGGCACCC
GCGCTATGACTGACCTGTTTAGTGTAGGCGCCAAGCAGAAACTGCAGCTGGTCA

>879_S68_L001_R1_001.fastq_32_3a_36
CCCCCGCTGTGGGTATGGTGGTGGCACACGTCTTGCGGTTGCCCCAGACCTTGTTTGACATAATAGCCGG
GGCCCATTGGGGCATCTTAGCAGGCCTAGCCTATTACTCCATGCAGGGCAATTGGGCTAAGGTCGCTATC
ATCATGGTTATGTTTTCAGGGGTCGATGCCCGAACATATACCACCGGTGGCAGTGTAGCTCGTGGCACCC
GCGCTATGACTGACCTTTTTAGTGTAGGCGCCAAGCAGAAACTGCAGCTGGTCA

>879_S68_L001_R1_001.fastq_33_3a_36
CCCCCGCTGTGGGTATGGTGGTGGCACACGTCTTGCGGTTGCCCCAGACCTTGTTTGACATAATAGCCGG
GGCCCATTGGGGCATCTTAGCAGGCCTAGCCTATTACTCCATGCAGGGCAATTGGGCTAAGGTCGCTATC
ATCATGGTTATGTTTTCAGGGGTCGATGCCCAAACATATACCACCGGTGGCAGTGTAGCCCGTGGCACCC
GCGCTATGACTGACCTTTTTAGTGTAGGCGCCAAGCAGAAACTGCAGCTGGTCA

>879_S68_L001_R1_001.fastq_34_3a_36
CCCCCGCTGTGGGTATGGTGGTGGCACACGTCTTGCGGTTGCCCCAGACCTTGTTTGACATAATAGCCGG
GGCCCATTGGGGCATCTTAGCAGGCCTAGCCTATTACTCCATGCAGGGCAATTGGGCTAAGGTCGCTATC
ATCATGGTTATGTTTTCAGGGGTCGATGCCCAAACATATACCACCGGTGGCAGCGTAGCTCGTGGCACCC
GCGCTATGACTGACCTTTTTAGTGTAGGCGCCAAGCAGAAACTGCAGCTGGTCA

>879_S68_L001_R1_001.fastq_35_3a_36
CCCCCGCTGTGGGTATGGTGGTGGCACACGTCTTGCGGTTGCCCCAGACCTTGTTTGACATAATAGCCGG
GGCCCATTGGGGCATCTTAGCAGGCCTAGCCTATTACTCCATGCAGGGCAATTGGGCTAAGGTTGCTATC
ATCATGGTTATGTTTTCAGGGGTCGATGCCCAAACATATACCACCGGTGGCAGTGTAGCTCGTGGCACCC
GCGCTATGACTGACCTTTTTAGTGTAGGCGCCAAGCAGAAACTGCAGCTGGTCA

>879_S68_L001_R1_001.fastq_36_3a_36
CCCCCGCTGTGGGTATGGTGGTGGCACACGTCTTGCGGTTGCCCCAGACCTTGTTTGACATAATAGCCGG
GGCCCATTGGGGCATCTTAGCAGGCCTAGCCTATTACTCCATGCAGGGCAATTGGGCTAAGGTCGCTATC
ATCATGGTTATGTTTTCAGGGGTCGATGCCCAAACATATACCACCGGTGGCAGTGTAGCTCGTGGCACCC
GCGCTATGACTGACCTTTTCAGTGTAGGCGCCAAGCAGAAACTGCAGCTGGTCA

>879_S68_L001_R1_001.fastq_37_3a_35
CCCCCGCTGTGGGTATGGTGGTGGCACACGTCTTGCGGTTGCCCCAGACCCTGTTTGACATAATAGCCGG
GGCCCATTGGGGCATCTTAGCAGGCCTAGCCTATTACTCCATGCAGGGCAATTGGGCTAAGGTCGCTATC
ATCATGGTTATGTTTTCAGGGGTCGATGCCCAAACATATACCACCGGTGGCAGTGTAGCTCGTGGCACCC
GCGCTATGACTGACCTTTTTAGTGTAGGCGCCAAGCAGAAACTGCAGCTGGTCA

>879_S68_L001_R1_001.fastq_38_3a_34
CCCCCGCTGTGGGTATGGTGGTGGCACACGTCTTGCGGTTGCCCCAGACCTTGTTTGACATAATAGCCGG
GGCCCATTGGGGCATCTTAGCAGGCCTAGCCTATTACTCCATGCAGGGCAATTGGGCTAAAGTCGCTATC
ATCATGGTTATGTTTTCAGGGGTCGATGCCCAAACATATACCACCGGTGGCAGTGTAGCTCGTGGCACCC
GCGCTATGACTGACCTTTTTAGTGTAGGCGCCAAGCAGAAACTGCAGCTGGTCA

>879_S68_L001_R1_001.fastq_39_3a_34
CCCCCGCTGTGGGTATGGTGGTGGCACACGTCTTGCGGTTGCCCCAGACCTTGTTTGACATAATAGCCGG
GGCCCATTGGGGCATCTTAGCAGGCCTAGCCTATTACTCCATGCAGGGCAATTGGGCTAAGGTCGCTATC
ATCATGGTTATGTTTTCAGGGGTCGATGCCCAAACATATACCACCGGTGGCAGTGTAGCTCGTGGCGCCC
GCGCTATGACTGACCTTTTTAGTGTAGGCGCCAAGCAGAAACTGCAGCTGGTCA

>879_S68_L001_R1_001.fastq_40_3a_34
CCCCCGCTGTGGGTATGGTGGTGGCACACGTCCTGCGGTTGCCCCAGACCTTGTTTGACATAATAGCCGG
GGCCCATTGGGGCATCTTAGCAGGCCTAGCCTATTACTCCATGCAGGGCAATTGGGCTAAGGTCGCTATC
ATCATGGTTATGTTTTCAGGGGTCGATGCCCAAACATATACCACCGGTGGCAGTGTAGCTCGTGGCACCC
GCGCTATGACTGACCTTTTTAGTGTAGGCGCCAAGCAGAAACTGCAGCTGGTCA

>879_S68_L001_R1_001.fastq_41_3a_34
CCCCCGCTGTGGGTATGGTGGTGGCACACGTCTTGCGGTTGCCCCAGACCTTGTTTGACATAATAGCCGG
GGCCCATTGGGGCATCTTAGCGGGCCTAGCCTATTACTCCATGCAGGGCAATTGGGCTAAGGTCGCTATC
ATCATGGTTATGTTTTCAGGGGTCGATGCCCAAACATATACCACCGGTGGCAGTGTAGCTCGTGGCACCC
GCGCTATGACTGACCTTTTTAGTGTAGGCGCCAAGCAGAAACTGCAGCTGGTCA

>879_S68_L001_R1_001.fastq_42_3a_33
CCCCCGCTGTGGGTATGGTGGTGGCACACGTCTTGCGGTTGCCCCAGACCTTGTTTGACATAATAGCCGG
GGCCCATTGGGGCATCTTAGCAGGCCTAGCCTATTACTCCATGCAGGGCAATTGGGCCAAGGTCGCTATC
ATCATGGTTATGTTTTCAGGGGTCGATGCCCAAACATATACCACCGGTGGCAGTGTAGCTCGTGGCACCC
GCGCTATGACTGACCTTTTTAGTGTAGGCGCCAAGCAGAAACTGCAGCTGGTCA

>879_S68_L001_R1_001.fastq_43_3a_32
CCCCCGCTGTGGGTATGGTGGTGGCACATGTCTTGCGGTTGCCCCAGACCTTGTTTGACATAATAGCCGG
GGCCCATTGGGGCATCTTAGCAGGCCTAGCCTATTACTCCATGCAGGGCAATTGGGCTAAGGTCGCTATC
ATCATGGTTATGTTTTCAGGGGTCGATGCCCAAACATATACCACCGGTGGCAGTGTAGCTCGTGGCACCC
GCGCTATGACTGACCTTTTTAGTGTAGGCGCCAAGCAGAAACTGCAGCTGGTCA

>879_S68_L001_R1_001.fastq_44_3a_31
CCCCCGCTGTGGGTATGGTGGTGGCACACGTCTTGCGGTTGCCCCAGACCTTGTTTGACATAATAGCCGG
GGCCCATTGGGGCATCCTAGCAGGCCTAGCCTATTACTCCATGCAGGGCAATTGGGCTAAGGTCGCTATC
ATCATGGTTATGTTTTCAGGGGTCGATGCCCAAACATATACCACCGGTGGCAGTGTAGCTCGTGGCACCC
GCGCTATGACTGACCTTTTTAGTGTAGGCGCCAAGCAGAAACTGCAGCTGGTCA

>879_S68_L001_R1_001.fastq_45_3a_31
CCCCCGCCGTGGGTATGGTGGTGGCACACGTCTTGCGGTTGCCCCAGACCTTGTTTGACATAATAGCCGG
GGCCCATTGGGGCATCTTAGCAGGCCTAGCCTATTACTCCATGCAGGGCAATTGGGCTAAGGTCGCTATC
ATCATGGTTATGTTTTCAGGGGTCGATGCCCAAACATATACCACCGGTGGCAGTGTAGCTCGTGGCACCC
GCGCTATGACTGACCTTTTTAGTGTAGGCGCCAAGCAGAAACTGCAGCTGGTCA

>879_S68_L001_R1_001.fastq_46_3a_31
CCCCCGCTGTGGGTATGGTGGTGGCACACGTCTTGCGGTTGCCCCAGACCTTGTTTGACATAATAGCCGG
GGCCCATTGGGGCATCTTAGCAGGCCTAGCCTATTACTCCATGCAGGGCAATTGGGCTAAGGTCGCTATC
ATCATGGTTATGTTTTCAGGGGTCGATGCCCAAACATATACCACCGGTGGCAGTGTAGCTCGTGGCACCC
GCGCTATGACTGACCTTTTTAGTGTAGGCGCCAAGCAGAAACTGCAGCTGGTTA

>879_S68_L001_R1_001.fastq_47_3a_31
CCCCCGCTGTGGGTATGGTGGTGGCACACGTTTTGCGGTTGCCCCAGACCTTGTTTGACATAATAGCCGG
GGCCCATTGGGGCATCTTAGCAGGCCTAGCCTATTACTCCATGCAGGGCAATTGGGCTAAGGTCGCTATC
ATCATGGTTATGTTTTCAGGGGTCGATGCCCAAACATATACCACCGGTGGCAGTGTAGCTCGTGGCACCC
GCGCTATGACTGACCTTTTTAGTGTAGGCGCCAAGCAGAAACTGCAGCTGGTCA

>879_S68_L001_R1_001.fastq_48_3a_30
CCCCCGCTGCGGGTATGGTGGTGGCACACGTCTTGCGGTTGCCCCAGACCTTGTTTGACATAATAGCCGG
GGCCCATTGGGGCATCTTAGCAGGCCTAGCCTATTACTCCATGCAGGGCAATTGGGCTAAGGTCGCTATC
ATCATGGTTATGTTTTCAGGGGTCGATGCCCAAACATATACCACCGGTGGCAGTGTAGCTCGTGGCACCC
GCGCTATGACTGACCTTTTTAGTGTAGGCGCCAAGCAGAAACTGCAGCTGGTCA

>879_S68_L001_R1_001.fastq_49_3a_30
CCCCCGCTGTGGGTATGGTGGTGGCACACGTCTTGCGGTTGCCCCAGACCTTGTTTGACATAATAGCCGG
GGCCCATTGGGGCATCTTAGCAGGCCTGGCCTATTACTCCATGCAGGGCAATTGGGCTAAGGTCGCTATC
ATCATGGTTATGTTTTCAGGGGTCGATGCCCAAACATATACCACCGGTGGCAGTGTAGCTCGTGGCACCC
GCGCTATGACTGACCTTTTTAGTGTAGGCGCCAAGCAGAAACTGCAGCTGGTCA

>879_S68_L001_R1_001.fastq_50_3a_28
CCCCCGCTGTGGGTATGGTGGTGGCACACGTCTTGCGGTTGCCCCAGACCTTGTTTGACATAATAGCCGG
GGCCCATTGGGGCATCTTAGCAGGCCTAGCCTATTACTCCATGCAGGGTAATTGGGCTAAGGTCGCTATC
ATCATGGTTATGTTTTCAGGGGTCGATGCCCAAACATATACCACCGGTGGCAGTGTAGCTCGTGGCACCC
GCGCTATGACTGACCTTTTTAGTGTAGGCGCCAAGCAGAAACTGCAGCTGGTCA

>879_S68_L001_R1_001.fastq_51_3a_28
CCCCCGCTGTGGGTATGGTGGTGGCACACGTCTTGCGGTTGCCCCAGACCTTGTTTGACATAATAGCCGG
GGCCCATTGGGGCATCTTAGCAGGCCTAGCCTATTACTCCATGCAGGGCAATTGGGCTAAGGTCGCCATC
ATCATGGTTATGTTTTCAGGGGTCGATGCCCAAACATATACCACCGGTGGCAGTGTAGCTCGTGGCACCC
GCGCTATGACTGACCTTTTTAGTGTAGGCGCCAAGCAGAAACTGCAGCTGGTCA

>879_S68_L001_R1_001.fastq_52_3a_27
CCCCCGCTGTGGGTATGGTGGTGGCACACGTCTTGCGGTTGCCCCAGACCTTGTTTGACATAATAGCCGG
GGCCCATTGGGGCATCTTAGCAGGCCTAGCCTATTACTCCATGCAGGGCAATTGGGCTAAGGTCGCTATC
ATCATGGTTATGTTTTCAGGGGTCGATGCCCAAACATATACCACCGGTGGCAGTGTAGCTCGTGGCACCC
GCGCTATGACTGACCTTTTTAGTGTAGGCGCCAAGCAGAAACTGCAGCTAGTCA

>879_S68_L001_R1_001.fastq_53_3a_27
CCCCCGCTGTGGGTATGGTGGTGGCACACGTCTTGCGGTTGCCCCAGACCTTGTTTGACATAATAGCCGG
GGCCCATTGGGGCATCTTAGCAGGCCTAGCCTATTACTCCATGCAGGGCAATTGGGCTAAGGTCGCTATC
ATCATGGTTATGTTTTCAGGGGTCGATGCCCAAACATATACCACCGGTGGCAGTGTAGCTCGTGGCACCC
GCGCTATGACTGGCCTTTTTAGTGTAGGCGCCAAGCAGAAACTGCAGCTGGTCA

>879_S68_L001_R1_001.fastq_54_3a_27
CCCCCGCTGTGGGTATGGTGGTGGCACACGTCTTGCGGTTGCCCCAGACCTTGTTTGACATAATAGCTGG
GGCCCATTGGGGCATCTTAGCAGGCCTAGCCTATTACTCCATGCAGGGCAATTGGGCTAAGGTCGCTATC
ATCATGGTTATGTTTTCAGGGGTCGATGCCCAAACATATACCACCGGTGGCAGTGTAGCTCGTGGCACCC
GCGCTATGACTGACCTTTTTAGTGTAGGCGCCAAGCAGAAACTGCAGCTGGTCA

>879_S68_L001_R1_001.fastq_55_3a_27
CCCCCGCTGTGGGCATGGTGGTGGCACACGTCTTGCGGTTGCCCCAGACCTTGTTTGACATAATAGCCGG
GGCCCATTGGGGCATCTTAGCAGGCCTAGCCTATTACTCCATGCAGGGCAATTGGGCTAAGGTCGCTATC
ATCATGGTTATGTTTTCAGGGGTCGATGCCCAAACATATACCACCGGTGGCAGTGTAGCTCGTGGCACCC
GCGCTATGACTGACCTTTTTAGTGTAGGCGCCAAGCAGAAACTGCAGCTGGTCA

>879_S68_L001_R1_001.fastq_56_3a_26
CCCCCGCTGTGGGTATGGTGGTGGCACACGTCTTGCGGTTGCCCCAGACCTTGTTTGACATAATAGCCGG
GGCCCATTGGGGCATCTTAGCAGGCCTAGCCTATTACTCCATGCAGGGCAATTGGGCTAAGGTCGCTATC
ATCATGGTTATGTTTTCAGGGGTCGATGCCCAAACATATACCACCGGTGGCAGTGTAGCTCGCGGCACCC
GCGCTATGACTGACCTTTTTAGTGTAGGCGCCAAGCAGAAACTGCAGCTGGTCA

>879_S68_L001_R1_001.fastq_57_3a_26
CCCCCGCTGTGGGTATGGTGGTGGCACACGTCTTGCGGTTGCCCCAGACCTTGTTTGACATAATAGCCGG
GGCCCATTGGGGCATCTTAGCAGGCCTAGCCTATTACTCCATGCAGGGCAATTGGGCTAAGGTCGCTATC
ATCATGGTTATGTTTTCAGGGGTCGATGCCCAAACATATACCACTGGTGGCAGTGTAGCTCGTGGCACCC
GCGCTATGACTGACCTTTTTAGTGTAGGCGCCAAGCAGAAACTGCAGCTGGTCA

>879_S68_L001_R1_001.fastq_58_3a_26
CCCCCGCTGTGGGTATGGTGGTGGCACACGTCTTGCGGTTGCCCCAGACCTTGTTTGACATAATAGCCGG
GGCCCATTGGGGCATCTTAGCAGGCCTAGCCTATTACTCCATGCAGGGCAATTGGGCTAAGGTCGCTATC
ATCATGGTTATGTTTTCAGGGGTCGATGCCCAAACATATACCACCGGTGGCAGTGTAGCTCGTGGCACCC
GCGCTATGGCTGACCTTTTTAGTGTAGGCGCCAAGCAGAAACTGCAGCTGGTCA

>879_S68_L001_R1_001.fastq_59_3a_25
CCCCCGCTGTGGGTATGGTGGTGGCACACATCTTGCGGTTGCCCCAGACCTTGTTTGACATAATAGCCGG
GGCCCATTGGGGCATCTTAGCAGGCCTAGCCTATTACTCCATGCAGGGCAATTGGGCTAAGGTCGCTATC
ATCATGGTTATGTTTTCAGGGGTCGATGCCCAAACATATACCACCGGTGGCAGTGTAGCTCGTGGCACCC
GCGCTATGACTGACCTTTTTAGTGTAGGCGCCAAGCAGAAACTGCAGCTGGTCA

>879_S68_L001_R1_001.fastq_60_3a_24
CCCCCGCTGTAGGTATGGTGGTGGCACACGTCTTGCGGTTGCCCCAGACCTTGTTTGACATAATAGCCGG
GGCCCATTGGGGCATCTTAGCAGGCCTAGCCTATTACTCCATGCAGGGCAATTGGGCTAAGGTCGCTATC
ATCATGGTTATGTTTTCAGGGGTCGATGCCCAAACATATACCACCGGTGGCAGTGTAGCTCGTGGCACCC
GCGCTATGACTGACCTTTTTAGTGTAGGCGCCAAGCAGAAACTGCAGCTGGTCA

>879_S68_L001_R1_001.fastq_61_3a_24
CCCCCGCTGTGGGTATGGTGGTGGCACACGTCTTGCGGTTGCCCCAGGCCTTGTTTGACATAATAGCCGG
GGCCCATTGGGGCATCTTAGCAGGCCTAGCCTATTACTCCATGCAGGGCAATTGGGCTAAGGTCGCTATC
ATCATGGTTATGTTTTCAGGGGTCGATGCCCAAACATATACCACCGGTGGCAGTGTAGCTCGTGGCACCC
GCGCTATGACTGACCTTTTTAGTGTAGGCGCCAAGCAGAAACTGCAGCTGGTCA

>879_S68_L001_R1_001.fastq_62_3a_24
CCCCCGCTGTGGGTATGGTGGTGGCACACGTCTTGCGGTTGCCCCAGACCTTGTTTGACATAATAGCCGG
GGCCCATTGGGGTATCTTAGCAGGCCTAGCCTATTACTCCATGCAGGGCAATTGGGCTAAGGTCGCTATC
ATCATGGTTATGTTTTCAGGGGTCGATGCCCAAACATATACCACCGGTGGCAGTGTAGCTCGTGGCACCC
GCGCTATGACTGACCTTTTTAGTGTAGGCGCCAAGCAGAAACTGCAGCTGGTCA

>879_S68_L001_R1_001.fastq_63_3a_24
CCCCCGCTGTGGGTATGGTGGTGGCACACGTCTTGCGGTTGCCCCAGACCTTGTTTGACATAATAGCCGG
GGCCCATTGGGGCATCTTAGCAGGCCTAGCCTATTACTCCATGCAGGGCAATTGGGCTAAGGTCGCTATC
ATCATGGTTATGTTTTCAGGGGTCGATGCCCAAACATATACCACCGGTGGCAGTGTAGCTCGTGGCACCC
GCGCTATGACAGACCTTTTTAGTGTAGGCGCCAAGCAGAAACTGCAGCTGGTCA

>879_S68_L001_R1_001.fastq_64_3a_23
CCCCCGCTGTGGGTATGGTGGTGGCACACGTCTTGCGGTTGCCCCAGACCTTGTTTGACATAATAGCCGG
GGCCCATTGGGGCATCTTAGCAGGCCTAGCCTATTACTCCATGCAGGGCAATTGGGCTAAGGTCGCTATC
ATCATGGTTATGTTTTCAGGGGTCGATGCCCAAACATATACCACCGGTGGCAGTGTAGCTCGTGGTACCC
GCGCTATGACTGACCTTTTTAGTGTAGGCGCCAAGCAGAAACTGCAGCTGGTCA

>879_S68_L001_R1_001.fastq_65_3a_23
CCCCCGCTGTGGGTATGGTGGTGGCACACGTCTTGCGGTTGCCTCAGACCTTGTTTGACATAATAGCCGG
GGCCCATTGGGGCATCTTAGCAGGCCTAGCCTATTACTCCATGCAGGGCAATTGGGCTAAGGTCGCTATC
ATCATGGTTATGTTTTCAGGGGTCGATGCCCAAACATATACCACCGGTGGCAGTGTAGCTCGTGGCACCC
GCGCTATGACTGACCTTTTTAGTGTAGGCGCCAAGCAGAAACTGCAGCTGGTCA

>879_S68_L001_R1_001.fastq_66_3a_23
CCCCCGCTGTGGGTATGGTGGTGGCACACGTCTTGCGGTTGCCCCAGACCTTGTTTGACATAGTAGCCGG
GGCCCATTGGGGCATCTTAGCAGGCCTAGCCTATTACTCCATGCAGGGCAATTGGGCTAAGGTCGCTATC
ATCATGGTTATGTTTTCAGGGGTCGATGCCCAAACATATACCACCGGTGGCAGTGTAGCTCGTGGCACCC
GCGCTATGACTGACCTTTTTAGTGTAGGCGCCAAGCAGAAACTGCAGCTGGTCA

>879_S68_L001_R1_001.fastq_67_3a_23
CCCCCGCTGTGGGTATGGTGGTGGCACACGTCTTGCGGTTGCCCCAGACCTTGTTTGACATAATAGCCGG
GGCCCATTGGGGCATCTTAGCAGGCCTAGCCTACTACTCCATGCAGGGCAATTGGGCTAAGGTCGCTATC
ATCATGGTTATGTTTTCAGGGGTCGATGCCCAAACATATACCACCGGTGGCAGTGTAGCTCGTGGCACCC
GCGCTATGACTGACCTTTTTAGTGTAGGCGCCAAGCAGAAACTGCAGCTGGTCA

>879_S68_L001_R1_001.fastq_68_3a_22
CCCCCGCTGTGGGTATGGTGGTGGCACACGTCTTGCGGTTGCCCCAGACCTTGTTTGACATAATAGCCGG
GGCCCATTGGGGCATCTTAGCAGGCCTAGCCTATTACTCCATGCAGGGCAATTGGGCTAAGGTCGCTATC
ATCATGGTTATGTTTTCAGGGGTCGATGCCCAAGCATATACCACCGGTGGCAGTGTAGCTCGTGGCACCC
GCGCTATGACTGACCTTTTTAGTGTAGGCGCCAAGCAGAAACTGCAGCTGGTCA

>879_S68_L001_R1_001.fastq_69_3a_22
CCCCCGCTGTGGGTATGGTGGTGGCACACGTCTTGCGGTTGCCCCAGACCTTGTTTGATATAATAGCCGG
GGCCCATTGGGGCATCTTAGCAGGCCTAGCCTATTACTCCATGCAGGGCAATTGGGCTAAGGTCGCTATC
ATCATGGTTATGTTTTCAGGGGTCGATGCCCAAACATATACCACCGGTGGCAGTGTAGCTCGTGGCACCC
GCGCTATGACTGACCTTTTTAGTGTAGGCGCCAAGCAGAAACTGCAGCTGGTCA

>879_S68_L001_R1_001.fastq_70_3a_22
CCCCCGCTGTGGGTATGGTGGTGGCACACGTCTTACGGTTGCCCCAGACCTTGTTTGACATAATAGCCGG
GGCCCATTGGGGCATCTTAGCAGGCCTAGCCTATTACTCCATGCAGGGCAATTGGGCTAAGGTCGCTATC
ATCATGGTTATGTTTTCAGGGGTCGATGCCCAAACATATACCACCGGTGGCAGTGTAGCTCGTGGCACCC
GCGCTATGACTGACCTTTTTAGTGTAGGCGCCAAGCAGAAACTGCAGCTGGTCA

>879_S68_L001_R1_001.fastq_71_3a_22
CCCCCGCTGTGGGTATGGTGGTGGCACACGTCTTGCGGTTGCCCCAGACCTTGTTTGACATAATAGCCGG
GGCCCATTGGGGCATCTTAGCAGGCCTAGCCTATTACTCCATGCAGGGCAATTGGGCTAAGGTCGCTATC
ATCATGGTTATGTTTTCAGGGGTCGATGCCCAAACATATACCACCGGTGGCAGTGTAGCTCGTGGCACCC
GCGCTATGACTGACCTTTTTAGTGTAGGCGCCAGGCAGAAACTGCAGCTGGTCA

>879_S68_L001_R1_001.fastq_72_3a_21
CCCCCGCTGTGGGTATGGTGGTGGCACACGTCTTGCGGTTGCCCCAGACCTTGTTTGACATAATAGCCGG
GGCCCATTGGGGCATCTTAGCAGGCCTAGCCTATTACTCCATGCAGGGCAATTGGGCTAAGGTCGCTATC
ATCATGGTTATGTTTTCAGGGGTCGATGCCCAAACATATACTACCGGTGGCAGTGTAGCTCGTGGCACCC
GCGCTATGACTGACCTTTTTAGTGTAGGCGCCAAGCAGAAACTGCAGCTGGTCA

>879_S68_L001_R1_001.fastq_73_3a_21
CCCCCGCTGTGGGTATGGTGGTGGCGCACGTCTTGCGGTTGCCCCAGACCTTGTTTGACATAATAGCCGG
GGCCCATTGGGGCATCTTAGCAGGCCTAGCCTATTACTCCATGCAGGGCAATTGGGCTAAGGTCGCTATC
ATCATGGTTATGTTTTCAGGGGTCGATGCCCAAACATATACCACCGGTGGCAGTGTAGCTCGTGGCACCC
GCGCTATGACTGACCTTTTTAGTGTGGGCGCCAAGCAGAAACTGCAGCTGGTCA

>879_S68_L001_R1_001.fastq_74_3a_21
CCCCCGCTGTGGGTATGGTGGTGGCACACGTCTTGCGGTTGCCCCAGACCTTGTTCGACATAATAGCCGG
GGCCCATTGGGGCATCTTAGCAGGCCTAGCCTATTACTCCATGCAGGGCAATTGGGCTAAGGTCGCTATC
ATCATGGTTATGTTTTCAGGGGTCGATGCCCAAACATATACCACCGGTGGCAGTGTAGCTCGTGGCACCC
GCGCTATGACTGACCTTTTTAGTGTAGGCGCCAAGCAGAAACTGCAGCTGGTCA

>879_S68_L001_R1_001.fastq_75_3a_21
CCCCCGCTGTGGGTATGGTGGTGGCACACGTCTTGCGGTTGCCCCAGACCTTGTTTGACATAATAGCCGG
GGCCCATTGGGGCATCTTAGCAGGCCTAGCCTATTACTCCATGCAGGGCAATTGGGCTAAGGTCGCTATC
ATCATGGTTATGTTTTCAGGGGTCGATGCCCAAACGTATACCACCGGTGGCAGTGTAGCTCGTGGCACCC
GCGCTATGACTGACCTTTTTAGTGTAGGCGCCAAGCAGAAACTGCAGCTGGTCA

>879_S68_L001_R1_001.fastq_76_3a_20
CCCCCGCTGTGGGTATGGTGGTGGCACACGTCTTGCGGTTGCCCCAGACCTTGTTTGACATAATAGCCGG
GGCCCATTGGGGCATCTTAGCAGGCCTAGCCTATTACTCCATGCAGGGCAATTGGGCTAAGGTCGCTATC
ATCATGGTTATGTTTTCAGGGGTCGATGCCCAAACATATACCACCGGTGGCAGTGTAGCTCGTGGCACCC
GCGCTATGACTGACCTTTTTAGTGTAGGCGCCAAGCAGAGACTGCAGCTGGTCA

>879_S68_L001_R1_001.fastq_77_3a_20
CCCCCGCTGTGGGTATGGTGGTGGCACACGTCTTGCGGTTGCCCCAGACCTTGTTTGACATAATAGCCGG
GGCCCATTGGGGCATCTTAGCAGGCCTAGCCTATTACTCCATGCAGGGCAATTGGGCTAAGGTCGCTACC
ATCATGGTTATGTTTTCAGGGGTCGATGCCCAAACATATACCACCGGTGGCAGTGTAGCTCGTGGCACCC
GCGCTATGACTGACCTTTTTAGTGTAGGCGCCAAGCAGAAACTGCAGCTGGTCA

>879_S68_L001_R1_001.fastq_78_3a_20
CCCCCGCCGTGGGTATGGTGGTGGCGCACGTCTTGCGGTTGCCCCAGACCTTGTTTGACATAATAGCCGG
GGCCCATTGGGGCATCTTAGCAGGCCTAGCCTATTACTCCATGCAGGGCAATTGGGCTAAGGTCGCTATC
ATCATGGTTATGTTTTCAGGGGTCGATGCCCAAACATATACCACCGGTGGCAGTGTAGCTCGTGGCACCC
GCGCTATGACTGACCTTTTTAGTGTAGGCGCCAAGCAGAAACTGCAGCTGGTCA

>879_S68_L001_R1_001.fastq_79_3a_19
CCCCCGCTGTGGGTATGGTGGTGGCACACGTCTTGCGGTTGCCCCAGACCTTGTTTGACATAATAGCCGG
GGCCCATTGGGGCATCTTAGCAGGCCTAGCCTATTACTCCATGCAGGGCAATTGGGCTAAGGTCGCTATC
ATCATGGTTATGTTTTCAGGGGCCGATGCCCAAACATATACCACCGGTGGCAGTGTAGCTCGTGGCACCC
GCGCTATGACTGACCTTTTTAGTGTAGGCGCCAAGCAGAAACTGCAGCTGGTCA

>879_S68_L001_R1_001.fastq_80_3a_19
CCCCCGCTGTGGGTATGGTAGTGGCACACGTCTTGCGGTTGCCCCAGACCTTGTTTGACATAATAGCCGG
GGCCCATTGGGGCATCTTAGCAGGCCTAGCCTATTACTCCATGCAGGGCAATTGGGCTAAGGTCGCTATC
ATCATGGTTATGTTTTCAGGGGTCGATGCCCAAACATATACCACCGGTGGCAGTGTAGCTCGTGGCACCC
GCGCTATGACTGACCTTTTTAGTGTAGGCGCCAAGCAGAAACTGCAGCTGGTCA

>879_S68_L001_R1_001.fastq_81_3a_18
CCCCCGCTGTGGGTATGGTGGTGGCGCACGTCTTGCGGTTGCCCCAGACCTTGTTTGACATAATAGCCGG
GGCCCATTGGGGCATCTTAGCAGGCCTAGCCTATTACTCCATGCAGGGCAATTGGGCTAAGGTCGCTATC
ATCATGGTTATGTTTTCAGGGGTCGATGCCCAAACATATACCACCGGTGGCAGTGTAGCTCGTGGCACCC
GCGCTATGACTGACCTTTTTAGTGTAGGCGCCAAGCAGAAGCTGCAGCTGGTCA

>879_S68_L001_R1_001.fastq_82_3a_18
CCCCCGCTGTGGGTATGGTGGTGGCACACGTCTTGCGGTTGCCCCAGACCTTGTTTGACATAATAGCCGG
GGCCCATTGGGGCATCTTAGCAGGCCTAGCCTATTACTCCATGCAAGGCAATTGGGCTAAGGTCGCTATC
ATCATGGTTATGTTTTCAGGGGTCGATGCCCAAACATATACCACCGGTGGCAGTGTAGCTCGTGGCACCC
GCGCTATGACTGACCTTTTTAGTGTAGGCGCCAAGCAGAAACTGCAGCTGGTCA

>879_S68_L001_R1_001.fastq_83_3a_18
CCCCCGCTGTGGGTATGGTGGTGGCACACGTCTTGCGGTTGCCCCAGACCTTGTTTGACATAATAGCCGG
GGCCCATTGGGGCATCTTAGCAGGCCTAGCCTATTACCCCATGCAGGGCAATTGGGCTAAGGTCGCTATC
ATCATGGTTATGTTTTCAGGGGTCGATGCCCAAACATATACCACCGGTGGCAGTGTAGCTCGTGGCACCC
GCGCTATGACTGACCTTTTTAGTGTAGGCGCCAAGCAGAAACTGCAGCTGGTCA

>879_S68_L001_R1_001.fastq_84_3a_18
CCCCCGCTGTGGGTATGGTGGTGGCACACGTCTTGCGGTTGCCCCAGACCTTGTTTGACATAATAGCCGG
GGCCCATTGGGGCATCTTAGCAGGCCTAGCCTATTACTCCATGCAGGGCAATTGGGCTAAGGTCGCTATC
ATCATGGTTATGTTTTCAGGGGTCGATGCCCAAACATATACCACCGGTGGCAGTGTAGCTCGTGGCACCC
GCGCTATGACTGACCTTTTTAGTGTAGGCGCCAAGCAGAACCTGCAGCTGGTCA

>879_S68_L001_R1_001.fastq_85_3a_18
CCCCCGCTGTGGGTATGGTGGTGGCACACGTCTTGCGGTTGCCCCAGACCTTGTTTGACATAATAGCCGG
GGCCCATTGGGGCATCTTAGCAGGCCTAGCCTATTACTCCATGCAGGGCAATTGGGCTAAGGTCGCTATC
ATCATGGTTATGTTTTCAGGGGTCGATGCCCAAACATATACCACCGGTGGCAGTGTAGCTCGTGGCACCC
GCGCTATGACTGACCTTTTTAGTGTAGGCGCCAAGCAAAAACTGCAGCTGGTCA

>879_S68_L001_R1_001.fastq_86_3a_17
CCCCCGCTGTGGGTATGGTGGTGGCACACGTCTTGCGGTTGCCCCAGACCTTGTTTGACATAATAGCCGG
GGCCCATTGGGGCATCTTAGCAGGCCTAGCCTATTACTCCATGCAGGGCAATTGGGCTAAGGTCGCTATC
ATCGTGGTTATGTTTTCAGGGGTCGATGCCCAAACATATACCACCGGTGGCAGTGTAGCTCGTGGCACCC
GCGCTATGACTGACCTTTTTAGTGTAGGCGCCAAGCAGAAACTGCAGCTGGTCA

>879_S68_L001_R1_001.fastq_87_3a_17
CCCCCGCTGTGGGTATGGTGGTGGCACACGTCTTGCGGTTGCCCCAGACCTTGTTTGACATAATAGCCGG
GGCCCATTGGGGCATCTTAGCAGGCCTAGCCTATTACTCCATGCAGGGCAATTGGGCTAAGGTCGCTATC
ATCATGGTTATGTTTTCAGGGGTCGATGCCCAAACATATACCACCGGTGGCAGTGTAGCTCGTGGCACCC
GCGCTATGACTGACCTTTTTAGTGTAGGCGCCAAGCAGAAACTACAGCTGGTCA

>879_S68_L001_R1_001.fastq_88_3a_17
CCCCCGCTGTGGGTATGGTGGTGGCACACGTCTTGCGGTTGCCCCAGACCTTGTTTGACATAATAGCCGG
GGCCCATTGGGGCATCTTAGCAGGCCTAGCCTATTACTCCATGCAGGGCAATTGGGCTAAGGTCGCTATC
ATCATGGTTATGTTTTCAGGGGTCGATGCCCAAACATATACCACCGGTGGCAGTGTAGCTCGTGGCACCC
GCGCTATGACTGACCTTTTTAGTGTAGGCGCCGAGCAGAAACTGCAGCTGGTCA

>879_S68_L001_R1_001.fastq_89_3a_17
CCCCCGCTGTGGGTATGGTGGTGGCACACGTCTTGCGGTTGCCCCAGACCTTGTTTGACATAATAGCCGG
GGCCCATTGGGGCATCTTAGCAGGCCTAGCCTATTACTCCATGCAGGGCAATTGGGCTAAGGTCGCTATC
ATCATGGTTATGTTTTCAGGGGTCGATGCCCAAACATATACCACCGGTGGCAGTGTAGCTCGTGGCACCC
GTGCTATGACTGACCTTTTTAGTGTAGGCGCCAAGCAGAAACTGCAGCTGGTCA

>879_S68_L001_R1_001.fastq_90_3a_17
CCCCCGCTGTGGGTATGGTGGTGGCGCACGTCTTGCGGTTGCCCCAGACCTTGTTTGACATAATAGCCGG
GGCCCATTGGGGCATCTTAGCAGGCCTAGCCTATTACTCCATGCAGGGCAATTGGGCTAAGGTCGCTATC
ATCATGGTTATGTTTTCAGGGGTCGATGCCCAAACATATACCACCGGTGGCAGTGTAGCTCGTGGCACCC
GCGCTATGACTGACCTTTTTAGCGTAGGCGCCAAGCAGAAACTGCAGCTGGTCA

>879_S68_L001_R1_001.fastq_91_3a_17
CCCCCGCTGTGGGTATGGTGGTGGCCCACGTCTTGCGGTTGCCCCAGACCTTGTTTGACATAATAGCCGG
GGCCCATTGGGGCATCTTAGCAGGCCTAGCCTATTACTCCATGCAGGGCAATTGGGCTAAGGTCGCTATC
ATCATGGTTATGTTTTCAGGGGTCGATGCCCAAACATATACCACCGGTGGCAGTGTAGCTCGTGGCACCC
GCGCTATGACTGACCTTTTTAGTGTAGGCGCCAAGCAGAAACTGCAGCTGGTCA

>879_S68_L001_R1_001.fastq_92_3a_17
CCCCCGCTGTGGGTATGGTGGTGGCACACGTCTTGCGGTTGCCCCAGACCTTGTTTGACATAATAGCCGG
GGCCCATTGGGGCATCTTAGCAGGCCTAGCCTATTACTCCATGCAGGGCAATTGGGCTAAGGTCGCTATC
ATCATGGTTATGTTTCCAGGGGTCGATGCCCAAACATATACCACCGGTGGCAGTGTAGCTCGTGGCACCC
GCGCTATGACTGACCTTTTTAGTGTAGGCGCCAAGCAGAAACTGCAGCTGGTCA

>879_S68_L001_R1_001.fastq_93_3a_17
CCCCCGCTGTGGGTATGGTGGTGGCACACGTCTTGCGGTTGCCCCAGACCTTGTTTGACATAATAGCCGG
GGCCCATTGGGGCATCTTAGCAGGCCTAGCCTATTACTCCATGCAGGGCAATTGGGCTAAGGTCGCTATC
ATCATGGTTATGTTTTCAGGGGTCGATGCCCAAACATATACCACCGGTGGCAGTGTAGCTCGTGGCACCC
GCGCTATGACTGACCTTTTTAGTGTAGGCGCCAAGCAGAAACTGCAGCTGGCCA

>879_S68_L001_R1_001.fastq_94_3a_17
CCCCCGCTGTGGGTATGGTGGCGGCACACGTCTTGCGGTTGCCCCAGACCTTGTTTGACATAATAGCCGG
GGCCCATTGGGGCATCTTAGCAGGCCTAGCCTATTACTCCATGCAGGGCAATTGGGCTAAGGTCGCTATC
ATCATGGTTATGTTTTCAGGGGTCGATGCCCAAACATATACCACCGGTGGCAGTGTAGCTCGTGGCACCC
GCGCTATGACTGACCTTTTTAGTGTAGGCGCCAAGCAGAAACTGCAGCTGGTCA

>879_S68_L001_R1_001.fastq_95_3a_16
CCCCCGCTGTGGGTATGGTGGTGGCACACGTCTTGCGGTTGCCCCAGACCTTGTTTGACATAATAGCCGG
GGCCCATTGGGGCATCTTAGCAGGCCTAGCCTATTACTCCATGCAGGGCAATTGGGCTAGGGTCGCTATC
ATCATGGTTATGTTTTCAGGGGTCGATGCCCAAACATATACCACCGGTGGCAGTGTAGCTCGTGGCACCC
GCGCTATGACTGACCTTTTTAGTGTAGGCGCCAAGCAGAAACTGCAGCTGGTCA

>879_S68_L001_R1_001.fastq_96_3a_16
CCCCCGCTGTGGGTATGGTGGTGGCGCACGTCTTGCGGTTGCCCCAGACCTTGTTTGACATAATAGCCGG
GGCCCATTGGGGCATCTTAGCAGGCCTAGCCTATTACTCCATGCAGGGCAATTGGGCTAAGGTCGCTATC
ATCATGGTTATGTTTTCGGGGGTCGATGCCCAAACATATACCACCGGTGGCAGTGTAGCTCGTGGCACCC
GCGCTATGACTGACCTTTTTAGTGTAGGCGCCAAGCAGAAACTGCAGCTGGTCA

>879_S68_L001_R1_001.fastq_97_3a_16
CCCCCGCTGTGGGTATGGTGGTGGCACACGTCTTGCGGTTGCCCCAGACCTTGTTTGACATAATAGCCGG
GGCCCATTGGGGCATCTTAGCAGGCCTAGCCTATTACTCCATGCAGGGCAATTGGGCTAAGGTCGCTATC
ATCATGGTTATGTTTTCAGGGGTCGATGCCCAAACATATACCACCGGTGGCAGTGTAGCTCGTGGCACCC
GCGCTATGACTGACCTTTTTAGTGTAGGCGCTAAGCAGAAACTGCAGCTGGTCA

>879_S68_L001_R1_001.fastq_98_3a_16
CCCCCGCTGTGGGTATGGTGGTGGCACACGTCTTGCGGTTGCCCCAGACCTTGTTTGACATAATAGCCGG
GGCCCATTGGGGCATCTTAGCAGGCCTAGCCTATTACTCCATGCAGGGCAATTGGGCTAAGGTCGCTATC
ATCATGGTTATGTTTTCGGGGGTCGATGCCCAAACATATACCACCGGTGGCAGTGTAGCTCGTGGCACCC
GCGCTATGACTGACCTTTTTAGTGTGGGCGCCAAGCAGAAACTGCAGCTGGTCA

>879_S68_L001_R1_001.fastq_99_3a_16
CCCCCGCTGTGGGTATGGTGGTGGCACACGTCTTGCGGTTGCCCCAGACCTTGTTTGACATAATAGCCGG
GGCCCATTGGGGCATCTTGGCAGGCCTAGCCTATTACTCCATGCAGGGCAATTGGGCTAAGGTCGCTATC
ATCATGGTTATGTTTTCAGGGGTCGATGCCCAAACATATACCACCGGTGGCAGTGTAGCTCGTGGCACCC
GCGCTATGACTGACCTTTTTAGTGTAGGCGCCAAGCAGAAACTGCAGCTGGTCA

>879_S68_L001_R1_001.fastq_100_3a_16
CCCCCGCTGTGGGTATGGTGGTGGCACACGTCTTGCGGTTGCCCCAGACCTTGTTTGACATAATAGCCGG
GGCCCATTGGGGCATCTTAGCAGGCCTAGCCTATTACTCCATGCAGGGCAATTGGGCTAAGGTCGCTATC
ATCATGGTTATGTTTTCAGGGGTCGATGCCCAAACATATACCACCGGTGGCAGTGTAGCTCGTGGCACCC
GCGCTATGACTGACCCTTTTAGTGTAGGCGCCAAGCAGAAACTGCAGCTGGTCA

>879_S68_L001_R1_001.fastq_101_3a_16
CCCCCGCTGTGGGTATGGTGGTGGCGCACGTCTTGCGGTTGCCCCAGACCTTGTTTGACATAATAGCCGG
GGCCCATTGGGGCATCTTAGCAGGCCTAGCCTATTACTCCATGCAGGGCAATTGGGCTAAGGTCGCTATC
ATCATGGTTATGTTTTCAGGGGTCGATGCCCAAACATATACCACCGGTGGCAGTGTAGCTCGTGGCACCC
GCGCTATGACCGACCTTTTTAGTGTAGGCGCCAAGCAGAAACTGCAGCTGGTCA

>879_S68_L001_R1_001.fastq_102_3a_16
CCCCCGCTGTGGGTATGGTGGTGGCACACGTCTTGCGGTTGCCCCAGACCTTGTTTGACATAATAGCCGG
GGCCCATTGGGGCATCTTAGCAGGCCTAGCCTATTACTCCATGCAGGGCAATTGGGCTAAGGTCGCTATC
ATCATGGTTATGTTTTCAGGGGTCGATGCCCAAACATATACCACCGGTGGCAGTGTAGCTCGTGGCACCC
GCGCTGTGACTGACCTTTTTAGTGTAGGCGCCAAGCAGAAACTGCAGCTGGTCA

>879_S68_L001_R1_001.fastq_103_3a_15
CCCCCGCTGTGGGTATGGTGGTGGCACACGTCTTGCGGTCGCCCCAGACCTTGTTTGACATAATAGCCGG
GGCCCATTGGGGCATCTTAGCAGGCCTAGCCTATTACTCCATGCAGGGCAATTGGGCTAAGGTCGCTATC
ATCATGGTTATGTTTTCAGGGGTCGATGCCCAAACATATACCACCGGTGGCAGTGTAGCTCGTGGCACCC
GCGCTATGACTGACCTTTTTAGTGTAGGCGCCAAGCAGAAACTGCAGCTGGTCA

>879_S68_L001_R1_001.fastq_104_3a_15
CCCCCGCTGTGGGTATGGTGGTGGCACACGTCTTGCGGTTGCCCCAGACCTTGTTTGACATAATAGCCGG
GGCCCATTGGGGCATCTTAGCAGGCCTAGCCTATTACTCCATGCAGGGCAATTGGGCTAAGGTCGCTATC
ATCATGGCTATGTTTTCAGGGGTCGATGCCCAAACATATACCACCGGTGGCAGTGTAGCTCGTGGCACCC
GCGCTATGACTGACCTTTTTAGTGTAGGCGCCAAGCAGAAACTGCAGCTGGTCA

>879_S68_L001_R1_001.fastq_105_3a_15
CCCCCGCTGTGGGTATGGTGGTGGCACACGTCTTGCGGTTGCCCCAGACCTTGTTTGACATAATAGCCGG
GGCCCATTGGGGCATCTTAGCAGGCCTAGCCTATTACTCCATGCAGGGCAATTGGGCTAAGGTCGCTATC
ATCATGGTTATGTTTTCAGGGGTCGATGCCCAAACATATACCACCGGTGGCAGTGTAGCTCGTGGCACCC
GCGCTATGACTGACCTTTTTAGTGTAGGCGCCAAGCAGAAACTGCGGCTGGTCA

>879_S68_L001_R1_001.fastq_106_3a_15
CCCCCGCTGTGGGTATGGTGGTAGCGCACGTCTTGCGGTTGCCCCAGACCTTGTTTGACATAATAGCCGG
GGCCCATTGGGGCATCTTAGCAGGCCTAGCCTATTACTCCATGCAGGGCAATTGGGCTAAGGTCGCTATC
ATCATGGTTATGTTTTCAGGGGTCGATGCCCAAACATATACCACCGGTGGCAGTGTAGCTCGTGGCACCC
GCGCTATGACTGACCTTTTTAGTGTAGGCGCCAAGCAGAAACTGCAGCTGGTCA

>879_S68_L001_R1_001.fastq_107_3a_15
CCCCCGCTGTGGGTATGGTGGTGGCGCACGTCTTGCGGTTGCCCCAGACCTTGTTTGACATAATAGCCGG
GGCCCATTGGGGCATCTTAGCAGGCCTAGCCTATTACTCCATGCAGGGCAATTGGGCTAAGGTCGCTATC
ATCATGGTTATGTTTTCAGGGGTCGATGCCCAAACATATACCACCGGCGGCAGTGTAGCTCGTGGCACCC
GCGCTATGACTGACCTTTTTAGTGTAGGCGCCAAGCAGAAACTGCAGCTGGTCA

>879_S68_L001_R1_001.fastq_108_3a_15
CCCCCGCTGTGGGTATGGTGGTGGCACACGTCTTGCGGTTGCCCCAAACCTTGTTTGACATAATAGCCGG
GGCCCATTGGGGCATCTTAGCAGGCCTAGCCTATTACTCCATGCAGGGCAATTGGGCTAAGGTCGCTATC
ATCATGGTTATGTTTTCAGGGGTCGATGCCCAAACATATACCACCGGTGGCAGTGTAGCTCGTGGCACCC
GCGCTATGACTGACCTTTTTAGTGTAGGCGCCAAGCAGAAACTGCAGCTGGTCA

>879_S68_L001_R1_001.fastq_109_3a_15
CCCCCGCTGTGGGTATGGTGGTGGCACACGTCTTGCGGTTGCCCCAGACCTTGTTTGACATCATAGCCGG
GGCCCATTGGGGCATCTTAGCAGGCCTAGCCTATTACTCCATGCAGGGCAATTGGGCTAAGGTCGCTATC
ATCATGGTTATGTTTTCAGGGGTCGATGCCCAAACATATACCACCGGTGGCAGTGTAGCTCGTGGCACCC
GCGCTATGACTGACCTTTTTAGTGTAGGCGCCAAGCAGAAACTGCAGCTGGTCA

>879_S68_L001_R1_001.fastq_110_3a_14
CCCCCGCTGTGGGTATGGTGGTGGCACACGTCTTGCGGTTGCCCCAGACCTTGTTTGACATAATAGCCGG
GGCCCATTGGGGCATCTTAGCAGGCCTAGCCTATTACTCCATGCAGGGCAATTGGGCTAAGGTCGCTATC
ATCATGGTTATGCTTTCAGGGGTCGATGCCCAAACATATACCACCGGTGGCAGTGTAGCTCGTGGCACCC
GCGCTATGACTGACCTTTTTAGTGTAGGCGCCAAGCAGAAACTGCAGCTGGTCA

>879_S68_L001_R1_001.fastq_111_3a_14
CCCCCGCTGTGGGTATGGTGGTGGCACACGTCTTGCGGTTGCCCCAGACCTTGTTTGACATAATAGCCGG
AGCCCATTGGGGCATCTTAGCAGGCCTAGCCTATTACTCCATGCAGGGCAATTGGGCTAAGGTCGCTATC
ATCATGGTTATGTTTTCAGGGGTCGATGCCCAAACATATACCACCGGTGGCAGTGTAGCTCGTGGCACCC
GCGCTATGACTGACCTTTTTAGTGTAGGCGCCAAGCAGAAACTGCAGCTGGTCA

>879_S68_L001_R1_001.fastq_112_3a_14
CCCCCGCTGTGGGTATGGTGGTGGCACACGTCTTGCGGTTGCCCCAGACCTTGTTTGACATAATAGCCGG
GGCCCATTGGGGCATCTTAGCAGGCCTAGCCTATTACTCCATGCAGGGCAATTGGGCTAAGGTCGCTATC
ATCATAGTTATGTTTTCAGGGGTCGATGCCCAAACATATACCACCGGTGGCAGTGTAGCTCGTGGCACCC
GCGCTATGACTGACCTTTTTAGTGTAGGCGCCAAGCAGAAACTGCAGCTGGTCA

>879_S68_L001_R1_001.fastq_113_3a_14
CCCCCGCTGTGGGTATGGTGGTGGCACACGTCTTGCGGTTGCCCCAGACCTTGTTTGACATAATAGCCGG
GGCCCATTGGGGCATCTTAGCAGGCCTAGCCTATTACTCCACGCAGGGCAATTGGGCTAAGGTCGCTATC
ATCATGGTTATGTTTTCAGGGGTCGATGCCCAAACATATACCACCGGTGGCAGTGTAGCTCGTGGCACCC
GCGCTATGACTGACCTTTTTAGTGTAGGCGCCAAGCAGAAACTGCAGCTGGTCA

>879_S68_L001_R1_001.fastq_114_3a_14
CCCCCGCTGTGGGTATGGTGGTGGCACACGTCTTGCGGTTGCCCCAGACCTTGTTTGACATAATAGCCGG
GGCCCATTGGGGCATCTTAGCAGGCCTAGCCTATTACTCCATGCAGGGCAATTGGGCTAAGGTCGCTATC
ATCATGGTTATGTTTTCAGGGGTCGATGCCCAAACATATACCACCGGTGGCAGTGTAGCTCGTGGCACCC
GCGCTATGACTGACCTTTTTAGTGCAGGCGCCAAGCAGAAACTGCAGCTGGTCA

>879_S68_L001_R1_001.fastq_115_3a_14
CCCCCGCTGTGGGTATGGTGGTGGCACACGTCTTGCGGTTGCCCCAGACCTTGTTTGACATAATAGCCGG
GGCCCATTGGGGCATCTTAGCAGGCCCAGCCTATTACTCCATGCAGGGCAATTGGGCTAAGGTCGCTATC
ATCATGGTTATGTTTTCAGGGGTCGATGCCCAAACATATACCACCGGTGGCAGTGTAGCTCGTGGCACCC
GCGCTATGACTGACCTTTTTAGTGTAGGCGCCAAGCAGAAACTGCAGCTGGTCA

>879_S68_L001_R1_001.fastq_116_3a_14
CCCCCGCTGTGGGTATGGTGGTGGCACACGTCTTGCGGTTGCCCCAGACCTTGTTTGACATAATAGCCGG
GGCCCATTGGGGCATCTTAGCAGGCCTAGCCTATTACTCCATGCAGGGCAATTGGGCTAAGGTCACTATC
ATCATGGTTATGTTTTCAGGGGTCGATGCCCAAACATATACCACCGGTGGCAGTGTAGCTCGTGGCACCC
GCGCTATGACTGACCTTTTTAGTGTAGGCGCCAAGCAGAAACTGCAGCTGGTCA

>879_S68_L001_R1_001.fastq_117_3a_14
CCCCCGCTGTGGGTATGGTGGTGGCGCACGTCTTGCGGTTGCCCCAGACCTTGTTTGACATAATAGCCGG
GGCCCATTGGGGCATCTTAGCAGGCCTAGCCTATTACTCCATGCAGGGCAATTGGGCTAAGGTCGCTATC
ATCATGGTTATGTTTTCAGGGGTCGATGCCCAAACATACACCACCGGTGGCAGTGTAGCTCGTGGCACCC
GCGCTATGACTGACCTTTTTAGTGTAGGCGCCAAGCAGAAACTGCAGCTGGTCA

>879_S68_L001_R1_001.fastq_118_3a_13
CCCCCGCTGTGGGTATGGTGGTGGCGCACGTCTTGCGGTTGCCCCAGACCTTGTTTGACATAATAGCCGG
GGCCCATTGGGGCATCTTAGCAGGCCTAGCCTATTACTCCATGCAGGGCAATTGGGCTAAGGTCGCTATC
ATCATGGTTATGTTTTCAGGAGTCGATGCCCAAACATATACCACCGGTGGCAGTGTAGCTCGTGGCACCC
GCGCTATGACTGACCTTTTTAGTGTAGGCGCCAAGCAGAAACTGCAGCTGGTCA

>879_S68_L001_R1_001.fastq_120_3a_13
CCCCCGCTGTGGGTATGGTGGTGGCACACGTCTTGCGGTTGCCCCAGACCTTGTTTGACATAATAGCCGG
GGCCCATTGGGGCATCTTAGCAGGCCTAGCCTATTACTCCATGCAGGGCAATTGGGCTAAGGTCGCTATC
ATCATGGTTATGTTTTCAGGGGTCGATGCCCAAACATATACCACCGGTGGCAGTGTAGCTCGTAGCACCC
GCGCTATGACTGACCTTTTTAGTGTAGGCGCCAAGCAGAAACTGCAGCTGGTCA

>879_S68_L001_R1_001.fastq_121_3a_13
CCCCCGCTGTGGGTATGGTGGTGGCACACGTCTTGCGGTTGCCCCAGACCTTGTTTGACATAATAGCCGG
GGCCCATTGGGGCATCTTAGCAGGCCTAGCTTATTACTCCATGCAGGGCAATTGGGCTAAGGTCGCTATC
ATCATGGTTATGTTTTCAGGGGTCGATGCCCAAACATATACCACCGGTGGCAGTGTAGCTCGTGGCACCC
GCGCTATGACTGACCTTTTTAGTGTAGGCGCCAAGCAGAAACTGCAGCTGGTCA

>879_S68_L001_R1_001.fastq_122_3a_13
CCCCCGCTGTGGGTATGGTGGTGGCACACGTCTTGCGGTTGCCCCAGACCTTGTTTGACATAATAGCCGG
GGCCCATTGGGGCATCTTAGCAGGCCTAGCCTATTACTCCATGCAGGGCGATTGGGCTAAGGTCGCTATC
ATCATGGTTATGTTTTCAGGGGTCGATGCCCAAACATATACCACCGGTGGCAGTGTAGCTCGTGGCACCC
GCGCTATGACTGACCTTTTTAGTGTAGGCGCCAAGCAGAAACTGCAGCTGGTCA

>879_S68_L001_R1_001.fastq_123_3a_13
CCCCCGCTGTGGGTATGGTGGTGGCACACGTCTTGCGGTTGCCCCAGACCTTGTTTGACATAATAGCCGG
GGCCCATTGGGGCATCTTAGCAGGCCTAGCCTATTACTCCATGCGGGGCAATTGGGCTAAGGTCGCTATC
ATCATGGTTATGTTTTCAGGGGTCGATGCCCAAACATATACCACCGGTGGCAGTGTAGCTCGTGGCACCC
GCGCTATGACTGACCTTTTTAGTGTAGGCGCCAAGCAGAAACTGCAGCTGGTCA

>879_S68_L001_R1_001.fastq_124_3a_13
CCCCCGCTGTGGGTATGGTGGTGGCACACGTCTTGCGGTTGCCCCAGACCTTGTTTGGCATAATAGCCGG
GGCCCATTGGGGCATCTTAGCAGGCCTAGCCTATTACTCCATGCAGGGCAATTGGGCTAAGGTCGCTATC
ATCATGGTTATGTTTTCAGGGGTCGATGCCCAAACATATACCACCGGTGGCAGTGTAGCTCGTGGCACCC
GCGCTATGACTGACCTTTTTAGTGTAGGCGCCAAGCAGAAACTGCAGCTGGTCA

>879_S68_L001_R1_001.fastq_125_3a_13
CCCCCGCTGTGGGTATGGTGGTGGCACACGTCTTGCGATTGCCCCAGACCTTGTTTGACATAATAGCCGG
GGCCCATTGGGGCATCTTAGCAGGCCTAGCCTATTACTCCATGCAGGGCAATTGGGCTAAGGTCGCTATC
ATCATGGTTATGTTTTCAGGGGTCGATGCCCAAACATATACCACCGGTGGCAGTGTAGCTCGTGGCACCC
GCGCTATGACTGACCTTTTTAGTGTAGGCGCCAAGCAGAAACTGCAGCTGGTCA

>879_S68_L001_R1_001.fastq_126_3a_13
CCCCCGCTGTGGGTATGGTGGTGGCACACGTCTTGCGGTTGCCCCAGACCTTGTTTGACATAATAGCCGG
GGCTCATTGGGGCATCTTAGCAGGCCTAGCCTATTACTCCATGCAGGGCAATTGGGCTAAGGTCGCTATC
ATCATGGTTATGTTTTCAGGGGTCGATGCCCAAACATATACCACCGGTGGCAGTGTAGCTCGTGGCACCC
GCGCTATGACTGACCTTTTTAGTGTAGGCGCCAAGCAGAAACTGCAGCTGGTCA

>879_S68_L001_R1_001.fastq_127_3a_13
CCCCCGCTGTGGGTATGGTGGTGGCACACGTCTTGCGGTTGCCCCAGACCTCGTTTGACATAATAGCCGG
GGCCCATTGGGGCATCTTAGCAGGCCTAGCCTATTACTCCATGCAGGGCAATTGGGCTAAGGTCGCTATC
ATCATGGTTATGTTTTCAGGGGTCGATGCCCAAACATATACCACCGGTGGCAGTGTAGCTCGTGGCACCC
GCGCTATGACTGACCTTTTTAGTGTAGGCGCCAAGCAGAAACTGCAGCTGGTCA

>879_S68_L001_R1_001.fastq_128_3a_13
CCCCCGCTGTGGGTATGGTGGTGGCACACGTCTTGCGGTTGCCCCAGACCTTGTTTGACATAATAGCCGG
GGCCCATTGGGGCATCTTAGCAGGCCTAGCCTATTACTCCATGCAGGGCAATTGGGCTAAGGTCGCTATC
ATCATGGTTATGTTTTCAGGGGTCGATGCCCAAACATATACCACCGGTGGTAGTGTAGCTCGTGGCACCC
GCGCTATGACTGACCTTTTTAGTGTAGGCGCCAAGCAGAAACTGCAGCTGGTCA

>879_S68_L001_R1_001.fastq_129_3a_13
CCCCCGCTGTGGGTATGGTGGTGGCACACGTCTTGCGGTTGCCCCAGACCTTGTTTGACATAATAGCCGG
GGCCCATTGGGGCATCTTAGCAGGCCTAGCCTATTACTCCATGCAGGGCAATTGGGCTAAGGTCGCTATC
ATCATGGTTATGTTTTCAGGGGTCGATGCCCAAACATATACCACCGGTGGCAGTGTAGCTCGTGGCACCC
GCGCTATGACTGACCTTCTTAGTGTAGGCGCCAAGCAGAAACTGCAGCTGGTCA

>879_S68_L001_R1_001.fastq_130_3a_12
CCCCCGCTGTGGGTATGGTGGTGGCACACGTCTTGCGGTTGCCCCAGACCTTGTTTGACATAATAGCCGG
GGCCCATTGGGGCATCTTAGCAGGCCTAGCCTATTACTCCATGCAGGGCAATTGGGCTAAGGTCGCTATC
ATCATGGTTATGTTTTCAGGGGTCGATGCCCAAACATATACCACCGGTGGCAGTGTAGCTCGTGGCATCC
GCGCTATGACTGACCTTTTTAGTGTAGGCGCCAAGCAGAAACTGCAGCTGGTCA

>879_S68_L001_R1_001.fastq_131_3a_12
CCCCCGCTGTGGGTATGGTGGTGGCACACGTCTTGCGGTTGCCCCAGACCTTGTTTGACATAATAGCCGG
GGCCCATTGGGGCATCTTAGCAGGCCTAGCCTATTACTCCATGCAGGGCAATTGGGCTAAGGTCGCTATC
ATCATGGTTATGTTTTCAGGGGTCGATGCCCAAACATATACCACCGGTGGCAGTGTAGCTTGTGGCACCC
GCGCTATGACTGACCTTTTTAGTGTAGGCGCCAAGCAGAAACTGCAGCTGGTCA

>879_S68_L001_R1_001.fastq_132_3a_12
CCCCCGCTGTGGGTATGGTGGTAGCACACGTCTTGCGGCTGCCCCAGACCTTGTTTGACATAATAGCCGG
GGCCCATTGGGGCATCTTAGCAGGCCTAGCCTATTACTCCATGCAGGGCAATTGGGCTAAGGTCGCTATC
ATCATGGTTATGTTTTCAGGGGTCGATGCCCAAACATATACCACCGGTGGCAGTGTAGCTCGTGGCACCC
GCGCTATGACTGACCTTTTTAGTGTAGGCGCCAAGCAGAAACTGCAGCTGGTCA

>879_S68_L001_R1_001.fastq_133_3a_12
CCCCCGCTGTGGGTATGGTGGTGGCACACGTCTTGCGGTTGCCCCAGACCTTGTTTGACATAATAGCCGG
GGCCCATTGGGGCATCTTAGCAGGCCTAGCCTATTACTCCATGCAGGGCAATTGGGCTAAGGTCGCTATC
ATCATGGTTATGTTTTCAGGGGTCGATGCCCAAACATATACCACCGGTGGCAGTGTAGCTCGTGGCACTC
GCGCTATGACTGACCTTTTTAGTGTAGGCGCCAAGCAGAAACTGCAGCTGGTCA

>879_S68_L001_R1_001.fastq_134_3a_12
CCCCCGCTGTGGGTATGGTGGTGGCACACGTCTTGCGGTTGCCCCAGACCTTGTTTGACATAATAGCCGG
GGCCCATTGGGGCGTCTTAGCAGGCCTAGCCTATTACTCCATGCAGGGCAATTGGGCTAAGGTCGCTATC
ATCATGGTTATGTTTTCAGGGGTCGATGCCCAAACATATACCACCGGTGGCAGTGTAGCTCGTGGCACCC
GCGCTATGACTGACCTTTTTAGTGTAGGCGCCAAGCAGAAACTGCAGCTGGTCA

>879_S68_L001_R1_001.fastq_135_3a_12
CCCCCGCTGTGGGTATGGTGGTGGCACACGTCTTGCGGTTGCCCCAGACCTTGTTTGACATAATAGCCGG
GGCCCATTGGGGCATCTTAGCAGGCCTAGCCTATTACTCCATGCAGGGCAATTGGGCTAAGGCCGCTATC
ATCATGGTTATGTTTTCAGGGGTCGATGCCCAAACATATACCACCGGTGGCAGTGTAGCTCGTGGCACCC
GCGCTATGACTGACCTTTTTAGTGTAGGCGCCAAGCAGAAACTGCAGCTGGTCA

>879_S68_L001_R1_001.fastq_136_3a_12
CCCCCGCTGTGGGTATGGTGGTGGCGCATGTCTTGCGGTTGCCCCAGACCTTGTTTGACATAATAGCCGG
GGCCCATTGGGGCATCTTAGCAGGCCTAGCCTATTACTCCATGCAGGGCAATTGGGCTAAGGTCGCTATC
ATCATGGTTATGTTTTCAGGGGTCGATGCCCAAACATATACCACCGGTGGCAGTGTAGCTCGTGGCACCC
GCGCTATGACTGACCTTTTTAGTGTAGGCGCCAAGCAGAAACTGCAGCTGGTCA

>879_S68_L001_R1_001.fastq_137_3a_12
CCCCCGCTGTGGGTATGGTGGTGGCACACGTCTTGCGGTTGCCCCAGACCTTGTTTGACATAATAGCCGG
GGCCCATTGGGGCATCTTAGCAGGCCTAGCCTATTACTCCATGCAGGGCAATTGGGCTAAGGTCGCTATC
ATCATGGTTATGTTTTCAGGGGTCGGTGCCCAAACATATACCACCGGTGGCAGTGTAGCTCGTGGCACCC
GCGCTATGACTGACCTTTTTAGTGTAGGCGCCAAGCAGAAACTGCAGCTGGTCA

>879_S68_L001_R1_001.fastq_138_3a_12
CCCCCGCTGTGGGTATGGTGGTGGCACACGTCTTGCGGTTGCCCCAGACCTTGTTTGACGTAATAGCCGG
GGCCCATTGGGGCATCTTAGCAGGCCTAGCCTATTACTCCATGCAGGGCAATTGGGCTAAGGTCGCTATC
ATCATGGTTATGTTTTCAGGGGTCGATGCCCAAACATATACCACCGGTGGCAGTGTAGCTCGTGGCACCC
GCGCTATGACTGACCTTTTTAGTGTAGGCGCCAAGCAGAAACTGCAGCTGGTCA

>879_S68_L001_R1_001.fastq_139_3a_12
CCCCCACTGTGGGTATGGTGGTGGCACACGTCTTGCGGTTGCCCCAGACCTTGTTTGACATAATAGCCGG
GGCCCATTGGGGCATCTTAGCAGGCCTAGCCTATTACTCCATGCAGGGCAATTGGGCTAAGGTCGCTATC
ATCATGGTTATGTTTTCAGGGGTCGATGCCCAAACATATACCACCGGTGGCAGTGTAGCTCGTGGCACCC
GCGCTATGACTGACCTTTTTAGTGTAGGCGCCAAGCAGAAACTGCAGCTGGTCA

>879_S68_L001_R1_001.fastq_140_3a_12
CCCCCGCTGTGGGTATGGTGGTGGCACACGTCTTGCGGTTGCCCCAGACCTTGTTTGACATAATAGCCGG
GGCCCATTGGGGCATCTTAGCAGGCCTAGCCTATTACTCCATGCAGGGCAATTGGGCTAAGGTCGCTATC
ATCATGGTTATGTTTTCAGGGGTCGATGCCCAAACATATACCACCGGTGGCAGTGTAGCTCGTGGCACCC
GCGCTATGACTGACCTTTTTAGTGTAGGCGCCAAGCAGAAACTGCAGCTGATCA

>879_S68_L001_R1_001.fastq_141_3a_12
CCCCCGCTGTGGGTATGGTGGTGGCACACGTCTTGCGGTTGCCCCAGACCTTGTTTGACATAATAGCCGG
GGCCCATTGGGGCATCTTAGCAGGCCTAGCCTATTACTCCATGCAGGGCAATTGGGCTAAGGTCGCTATC
ATCATGGTTATGTTTTCAGGGGTCGATGCCCAAACATATACCACCGGTGGCAGTATAGCTCGTGGCACCC
GCGCTATGACTGACCTTTTTAGTGTAGGCGCCAAGCAGAAACTGCAGCTGGTCA

>879_S68_L001_R1_001.fastq_142_3a_12
CCCCCGCTGTGGGTATGGTGGTGGCACACGTCTTGCGGTTGCCCCAGACCTTGTTTGACATAATAGCCGG
GGCCCGTTGGGGCATCTTAGCAGGCCTAGCCTATTACTCCATGCAGGGCAATTGGGCTAAGGTCGCTATC
ATCATGGTTATGTTTTCAGGGGTCGATGCCCAAACATATACCACCGGTGGCAGTGTAGCTCGTGGCACCC
GCGCTATGACTGACCTTTTTAGTGTAGGCGCCAAGCAGAAACTGCAGCTGGTCA

>879_S68_L001_R1_001.fastq_143_3a_12
CCCCCGCTGTGGGTATGGTGGTGGCACACGTCTTGCGGTTGCCCCAGACCTTGTTTGACATAATAGCCGG
GGCCCATTGGGGCATCTTAGCAGGCCTAGCCTATTACTCCATGCAGGGCAGTTGGGCTAAGGTCGCTATC
ATCATGGTTATGTTTTCAGGGGTCGATGCCCAAACATATACCACCGGTGGCAGTGTAGCTCGTGGCACCC
GCGCTATGACTGACCTTTTTAGTGTAGGCGCCAAGCAGAAACTGCAGCTGGTCA

>879_S68_L001_R1_001.fastq_144_3a_12
CCCCCGCTGTGGGTATGGTGGTGGCACACGTCTTGCGGTTGCCCCAGACCTTGTTTGACATAATAGCCGG
GGCCCATTGGGGCATCTTAGCAGGCCTAGCCTATTACTCCATGCAGGGCAATTGGGCTAAGGTCGCTATC
ACCATGGTTATGTTTTCAGGGGTCGATGCCCAAACATATACCACCGGTGGCAGTGTAGCTCGTGGCACCC
GCGCTATGACTGACCTTTTTAGTGTAGGCGCCAAGCAGAAACTGCAGCTGGTCA

>879_S68_L001_R1_001.fastq_145_3a_12
CCCCCGCTGTGGGTATGGTGGTGGCACACGTCTTGCGGTTGCCCCAGACCTTGTTTGACATAATAGCCGG
GGCCCATTGGGGCATCTTAGCAGGCCTAGCCTATTACTCCATGCAGGGCAATTGGGCTAAGGTCGCTATC
ATCACGGTTATGTTTTCAGGGGTCGATGCCCAAACATATACCACCGGTGGCAGTGTAGCTCGTGGCACCC
GCGCTATGACTGACCTTTTTAGTGTAGGCGCCAAGCAGAAACTGCAGCTGGTCA

>879_S68_L001_R1_001.fastq_146_3a_12
CCCCCGCTGTGGGTATGGTGGTGGCACACGTCTTGCGGTTGCCCCAGACCTTGTTTGACATAATAGCCGG
GGCCCATTGGGGCATCTTAGCAGGCCTAGCCTATTACTCCATGCAGGGCAATTGGGCTAAGGTCGCTATC
ATTATGGTTATGTTTTCAGGGGTCGATGCCCAAACATATACCACCGGTGGCAGTGTAGCTCGTGGCACCC
GCGCTATGACTGACCTTTTTAGTGTAGGCGCCAAGCAGAAACTGCAGCTGGTCA

>879_S68_L001_R1_001.fastq_147_3a_11
CCCCTGCTGTGGGTATGGTGGTGGCGCACGTCTTGCGGTTGCCCCAGACCTTGTTTGACATAATAGCCGG
GGCCCATTGGGGCATCTTAGCAGGCCTAGCCTATTACTCCATGCAGGGCAATTGGGCTAAGGTCGCTATC
ATCATGGTTATGTTTTCAGGGGTCGATGCCCAAACATATACCACCGGTGGCAGTGTAGCTCGTGGCACCC
GCGCTATGACTGACCTTTTTAGTGTAGGCGCCAAGCAGAAACTGCAGCTGGTCA

>879_S68_L001_R1_001.fastq_148_3a_11
CCCCCGCTGTGGGTATGGTGGTGGCACACGTCTTGCGGTTGCCCCAGACCTTGTTTGACATAATAGCCGG
GGCCCATTGGGGCATCTTAGCAGGCCTAGCCTATTACTCCGTGCAGGGCAATTGGGCTAAGGTCGCTATC
ATCATGGTTATGTTTTCAGGGGTCGATGCCCAAACATATACCACCGGTGGCAGTGTAGCTCGTGGCACCC
GCGCTATGACTGACCTTTTTAGTGTAGGCGCCAAGCAGAAACTGCAGCTGGTCA

>879_S68_L001_R1_001.fastq_149_3a_11
CCCCCGCTGTGGGTATGGTGGTGGCACACGTCTTGTGGTTGCCCCAGACCTTGTTTGACATAATAGCCGG
GGCCCATTGGGGCATCTTAGCAGGCCTAGCCTATTACTCCATGCAGGGCAATTGGGCTAAGGTCGCTATC
ATCATGGTTATGTTTTCAGGGGTCGATGCCCAAACATATACCACCGGTGGCAGTGTAGCTCGTGGCACCC
GCGCTATGACTGACCTTTTTAGTGTAGGCGCCAAGCAGAAACTGCAGCTGGTCA

>879_S68_L001_R1_001.fastq_150_3a_11
CCCCCGCTGTGGGTATGGTGGTGGCACACGTCTTGCGGTTGCCCCAGACCTTGTTTGACATAATAGCCGG
GGCCCATTGGGGCATCTTAGCAGGCCTAGCCTATTACTCCATGCAGGGCAATTGGGCTAAGGTCGCTATC
ATCATGGTTATGTTTTCAGGGGTCGATGCCCAAACATATACCACCGGTGGCAGTGTAGCTCGTGGCACCT
GCGCTATGACTGACCTTTTTAGTGTAGGCGCCAAGCAGAAACTGCAGCTGGTCA

>879_S68_L001_R1_001.fastq_151_3a_11
CCCCCGCTGTGGGTATGGTGGTGGCACACGTCTTGCGGTTGCCCCAGACCTTGTTTGACATAATAGCCGG
GGCCCATTGGGGCATCTTAGCAGGCCTAGCCTATTACTCCATGCAGGGCAATTGGGCTAAGGTCGCTATC
ATCATGGTTATGTTTTCAGGGGTCGATGCCCAAACATATACCACCGGTGGCAGTGTAGCTCATGGCACCC
GCGCTATGACTGACCTTTTTAGTGTAGGCGCCAAGCAGAAACTGCAGCTGGTCA

>879_S68_L001_R1_001.fastq_152_3a_11
CTCCCGCTGTGGGTATGGTGGTGGCACACGTCTTGCGGTTGCCCCAGACCTTGTTTGACATAATAGCCGG
GGCCCATTGGGGCATCTTAGCAGGCCTAGCCTATTACTCCATGCAGGGCAATTGGGCTAAGGTCGCTATC
ATCATGGTTATGTTTTCAGGGGTCGATGCCCAAACATATACCACCGGTGGCAGTGTAGCTCGTGGCACCC
GCGCTATGACTGACCTTTTTAGTGTAGGCGCCAAGCAGAAACTGCAGCTGGTCA

>879_S68_L001_R1_001.fastq_153_3a_11
CCCCCGCTGTGGGTATGGTGGTGGCACACGTCTTGCGGTTGCCCCAGACCTTGTTTGACATAATAGCCGG
GGCCCATTGGGGCATCTTAGCAGGCCTAGCCTATTACTCCATGCAGGGCAATTGGGCTAAGGTCGCTATC
ATCATGGTTATGTTTTCAGGGGTCGATGCCCAAACATATACCACCGGTGGCAGTGTAGCTCGTGGCACCC
GCGCTATGACTGACCTTTTTAGTGTAGGCGCCAAGCAGAAACTGCAGCCGGTCA

>879_S68_L001_R1_001.fastq_154_3a_11
CCCCCGCTGTGGGTATGGTGGTGGCACACGTCTTGCGGTTGCCCCAGACCTTGTTTGACATAATAGCCGG
GGCCCATTGGGGCATCTTAGCAGGTCTAGCCTATTACTCCATGCAGGGCAATTGGGCTAAGGTCGCTATC
ATCATGGTTATGTTTTCAGGGGTCGATGCCCAAACATATACCACCGGTGGCAGTGTAGCTCGTGGCACCC
GCGCTATGACTGACCTTTTTAGTGTAGGCGCCAAGCAGAAACTGCAGCTGGTCA

>879_S68_L001_R1_001.fastq_155_3a_11
CCCCCGCTGTGGGTATGGTGGTGGCACACGTCTTGCGGTTGCCCCAGACCTTGTTTGACATAATAGCCGG
GGCCCATTGGGGCATCTTAGCAGGCCTAGCCTATTACTCCATGCAGGGCAATTGGGCTAAGGTCGCTATC
ATCATGGTTATGTTTTCAGGGGTCGATGCCCAACCATATACCACCGGTGGCAGTGTAGCTCGTGGCACCC
GCGCTATGACTGACCTTTTTAGTGTAGGCGCCAAGCAGAAACTGCAGCTGGTCA

>879_S68_L001_R1_001.fastq_156_3a_11
CCCCCGCTGTGGGTATGGTGGTGGCACACGTCTTGCGGTTGCCCCAGACCTTGTTTGACATAATAGCCGG
GGCCCATTGGGGCATCTTAGCAGGCCTAGCCTATTACTCCATGCAGGGCAATTGGGCTAAGGTCGCTATC
ATCATGGTTATGTTTTCAGGGGTCGATGCCCAAACATATACCACCGGTGGCAGTGTAGCTCGTGGCACCC
GCGCCATGACTGACCTTTTTAGTGTAGGCGCCAAGCAGAAACTGCAGCTGGTCA

>879_S68_L001_R1_001.fastq_157_3a_11
CCCCCGCTGTGGGTATGGTGGTGGCACACGTCTTGCGGTTGCCCCAGACCTTGTTTGACATAATAGTCGG
GGCCCATTGGGGCATCTTAGCAGGCCTAGCCTATTACTCCATGCAGGGCAATTGGGCTAAGGTCGCTATC
ATCATGGTTATGTTTTCAGGGGTCGATGCCCAAACATATACCACCGGTGGCAGTGTAGCTCGTGGCACCC
GCGCTATGACTGACCTTTTTAGTGTAGGCGCCAAGCAGAAACTGCAGCTGGTCA

>879_S68_L001_R1_001.fastq_158_3a_11
CCCCCGCTGTGGGTATGGTGGTGGCGCACGTCTTGCGGTTGCCCCAGACCTTGTTTGACATAATAGCCGG
GGCCCATTGGGGCATCTTAGCAGGCCTAGCCTATTACTCTATGCAGGGCAATTGGGCTAAGGTCGCTATC
ATCATGGTTATGTTTTCAGGGGTCGATGCCCAAACATATACCACCGGTGGCAGTGTAGCTCGTGGCACCC
GCGCTATGACTGACCTTTTTAGTGTAGGCGCCAAGCAGAAACTGCAGCTGGTCA

>879_S68_L001_R1_001.fastq_159_3a_11
CCCCCGCTGTGGGTATGGTGGTGGCACACGTCTTGCGGTTGCCCCAGACCTTGTTTGACATAATAGCCGG
GGCCCATTGGGGCACCTTAGCAGGCCTAGCCTATTACTCCATGCAGGGCAATTGGGCTAAGGTCGCTATC
ATCATGGTTATGTTTTCAGGGGTCGATGCCCAAACATATACCACCGGTGGCAGTGTAGCTCGTGGCACCC
GCGCTATGACTGACCTTTTTAGTGTAGGCGCCAAGCAGAAACTGCAGCTGGTCA

>879_S68_L001_R1_001.fastq_160_3a_11
CCCCCGCTGTGGGTATGGTGGTGGCACACGTCTTGCGGTTGCCCCAGACCTTGTTTGACATAATAGCCGG
GGCCCATTGGGGCATCTTAGCAGGCCTAGCCTATTACTCCATGCAGGGCAATTGGGCTAAGGTCGCTATC
ATCATGGTTACGTTTTCAGGGGTCGATGCCCAAACATATACCACCGGTGGCAGTGTAGCTCGTGGCACCC
GCGCTATGACTGACCTTTTTAGTGTAGGCGCCAAGCAGAAACTGCAGCTGGTCA

>879_S68_L001_R1_001.fastq_161_3a_11
CCCCCGCTGTGGGTATGGTGGTGGCGCACGTCTTGCGGCTGCCCCAGACCTTGTTTGACATAATAGCCGG
GGCCCATTGGGGCATCTTAGCAGGCCTAGCCTATTACTCCATGCAGGGCAATTGGGCTAAGGTCGCTATC
ATCATGGTTATGTTTTCAGGGGTCGATGCCCAAACATATACCACCGGTGGCAGTGTAGCTCGTGGCACCC
GCGCTATGACTGACCTTTTTAGTGTAGGCGCCAAGCAGAAACTGCAGCTGGTCA

>879_S68_L001_R1_001.fastq_162_3a_11
CCCCCGCTGTGGGTATGGTGGTGGCACACGTCTTGCGGTTGCCCCAGACCTTGTTTGACATAATAGCCGG
GGCCCATTGGGGCATCTTAGCAGGCCTAGCCCATTACTCCATGCAGGGCAATTGGGCTAAGGTCGCTATC
ATCATGGTTATGTTTTCAGGGGTCGATGCCCAAACATATACCACCGGTGGCAGTGTAGCTCGTGGCACCC
GCGCTATGACTGACCTTTTTAGTGTAGGCGCCAAGCAGAAACTGCAGCTGGTCA

>879_S68_L001_R1_001.fastq_163_3a_10
CCCCCGCTGTGGGTATGGTGGTGGCACACGTCTTGCGGTTGCCCCAGACCTTGTTTGACATAATAGCCGG
GGCCCATTGGGGCATCTTAGCAGGCCTAGCCTATTACTCCATGCAGGGCAATTGGGCTAAGGTCGCTATC
ATCATGGTTATGGTTTCAGGGGTCGATGCCCAAACATATACCACCGGTGGCAGTGTAGCTCGTGGCACCC
GCGCTATGACTGACCTTTTTAGTGTAGGCGCCAAGCAGAAACTGCAGCTGGTCA

>879_S68_L001_R1_001.fastq_164_3a_10
CCCCCGCTGTGGGTATGGTGGTGGCACACGTCTTGCGGTTGCCCCAGACCTTGTTTGACATAATAGCCGG
GGCCCATTGGGGCATCTTAGCAGGCCTAGCCTATTACTCCATGCAGGGCAATTGGGCTAAGGTCGCTATC
ATCATGGTTGTGTTTTCAGGGGTCGATGCCCAAACATATACCACCGGTGGCAGTGTAGCTCGTGGCACCC
GCGCTATGACTGACCTTTTTAGTGTAGGCGCCAAGCAGAAACTGCAGCTGGTCA

>879_S68_L001_R1_001.fastq_165_3a_10
CCCCCGCTGTGGGTATGGTGGTGGCACACGTCTTGCGGTTGCCCCAGACCTTGTTTGACATAATAGCCGG
GGCCCATTGGGGCATCTTAGCAGGCCTAGCCTATTACTCCATACAGGGCAATTGGGCTAAGGTCGCTATC
ATCATGGTTATGTTTTCAGGGGTCGATGCCCAAACATATACCACCGGTGGCAGTGTAGCTCGTGGCACCC
GCGCTATGACTGACCTTTTTAGTGTAGGCGCCAAGCAGAAACTGCAGCTGGTCA

>879_S68_L001_R1_001.fastq_166_3a_10
CCCCCGCTGTGGGTATGGTGGTGGCACACGTCTTGCGGTTGCCCCAGACCTTGTTTGACATAATAGCCGG
GGCCCATTGGGGCATCTTAGCAGGCCTAGCCTATTACTCCATGCAGGGCAATTGGGCTAAGGTCGCTATC
ATCATGGTTATGTTTTCAGGGGTCGATGCCCAAACATATACCACCGGTGGCAGTGTAGCTCGTGGCACCC
GCGCTATGACTGACCTTTTTAGTGTAGGCGCCAAGCAGAAACTGCAACTGGTCA

>879_S68_L001_R1_001.fastq_167_3a_10
CCCCCGCTGTGGGTATGGTGGTGGCACACGTCTTGCGGTTGCCCCAGACCTTGTTTGACATAATAGCCGG
GGCCCATTGGGGCATCTTAGCAGGCCTAGCCTATTACTCCATGCAGGGCAATTGGGCTAAGGTCGCTATC
ATCATGGTTATGTTTTCAGGGGTCGATGCCCAAACATATACCACCGGTGGCAGTGTAGCTCGTGGCACCC
GCGCTATGACTGACCTTTTTAGTGTAGGCGCCAAACAGAAACTGCAGCTGGTCA

>879_S68_L001_R1_001.fastq_168_3a_10
CCCCCGCTGTGGGTATGGTGGTGGCACACGTCTTGCGGTTGCCCCAGACTTTGTTTGACATAATAGCCGG
GGCCCATTGGGGCATCTTAGCAGGCCTAGCCTATTACTCCATGCAGGGCAATTGGGCTAAGGTCGCTATC
ATCATGGTTATGTTTTCAGGGGTCGATGCCCAAACATATACCACCGGTGGCAGTGTAGCTCGTGGCACCC
GCGCTATGACTGACCTTTTTAGTGTAGGCGCCAAGCAGAAACTGCAGCTGGTCA

>879_S68_L001_R1_001.fastq_169_3a_10
CCCCCGCTGTGGGTATGGTGATGGCACACGTCTTGCGGTTGCCCCAGACCTTGTTTGACATAATAGCCGG
GGCCCATTGGGGCATCTTAGCAGGCCTAGCCTATTACTCCATGCAGGGCAATTGGGCTAAGGTCGCTATC
ATCATGGTTATGTTTTCAGGGGTCGATGCCCAAACATATACCACCGGTGGCAGTGTAGCTCGTGGCACCC
GCGCTATGACTGACCTTTTTAGTGTAGGCGCCAAGCAGAAACTGCAGCTGGTCA

>879_S68_L001_R1_001.fastq_170_3a_10
CCCCCGCTGTGGGTATGGTGGTGGCACACGTCTTGCGGTTGCCCCAGACCTTGTTTGACATAATAGCCGG
GGTCCATTGGGGCATCTTAGCAGGCCTAGCCTATTACTCCATGCAGGGCAATTGGGCTAAGGTCGCTATC
ATCATGGTTATGTTTTCAGGGGTCGATGCCCAAACATATACCACCGGTGGCAGTGTAGCTCGTGGCACCC
GCGCTATGACTGACCTTTTTAGTGTAGGCGCCAAGCAGAAACTGCAGCTGGTCA

>879_S68_L001_R1_001.fastq_171_3a_10
CCCCCGCTGTGGATATGGTGGTGGCACACGTCTTGCGGTTGCCCCAGACCTTGTTTGACATAATAGCCGG
GGCCCATTGGGGCATCTTAGCAGGCCTAGCCTATTACTCCATGCAGGGCAATTGGGCTAAGGTCGCTATC
ATCATGGTTATGTTTTCAGGGGTCGATGCCCAAACATATACCACCGGTGGCAGTGTAGCTCGTGGCACCC
GCGCTATGACTGACCTTTTTAGTGTAGGCGCCAAGCAGAAACTGCAGCTGGTCA

>879_S68_L001_R1_001.fastq_172_3a_10
CCCCCGCTGTGGGTATGGTGGTGGCGCACGTCTTGCGGTTGCCCCAGACCTTGTTTGACATAATAGCCGG
GGCCCATTGGGGCATCTTAGCAGGCCTAGCCTATTACTCCATGCAGGGCAATTGGGCTAAGGTCGCTATC
ATCATGGTTATGTTTTCAGGGGTCGATGCCCAAACATATACCACCGGTGGCAGTGCAGCTCGTGGCACCC
GCGCTATGACTGACCTTTTTAGTGTAGGCGCCAAGCAGAAACTGCAGCTGGTCA

>879_S68_L001_R1_001.fastq_173_3a_10
CCCCCGCTGTGGGTATGGTGGTGGCACACGTCTTGCGGTTGCCCCAGACCTTGTTTGACATAATAGCCGG
GGCCCATTGGGGCATCTTAGCAGGCCTAGCCTATTACTCCATGCAGGGCAATTGGGCTAAGGTCGCTATC
ATCATGGTTATGTTTTCAGGGGTCGATGCCCAAACATATACCACCGGTGGCAGTGTAGCTCGTGGCACCC
GCGCTATGACTGACCTTTTTAGTGTAGGCGCCAAGCAGAAACTGCAGTTGGTCA

>879_S68_L001_R1_001.fastq_174_3a_10
CCCCCGCTGTGGGTATGGTGGTGGCACACGTCTTGCGGTTGCCCCAGACCTTGTTTGACATAATAGCCGG
GGCCCATTGGGGCATCTTAGCAGGCCTAGCCTATTACTCCATGCAGGGCAATTGGGCTAAGGTCGCTATC
ATCATGGTTATGTTTTCAGGGGTCGATGCCCAAACATATACCACCGGTGGCAGTGTAGCTCGTGGCACCC
GCGCTATGACTGACCTTTTTAGTGTAGGCGCCAAGCGGAAACTGCAGCTGGTCA

>879_S68_L001_R1_001.fastq_175_3a_10
CCCCCGCTGTGGGTATGGTGGTGGCACACGTCTTGCGGTTGCCCCAGACCTTGCTTGACATAATAGCCGG
GGCCCATTGGGGCATCTTAGCAGGCCTAGCCTATTACTCCATGCAGGGCAATTGGGCTAAGGTCGCTATC
ATCATGGTTATGTTTTCAGGGGTCGATGCCCAAACATATACCACCGGTGGCAGTGTAGCTCGTGGCACCC
GCGCTATGACTGACCTTTTTAGTGTAGGCGCCAAGCAGAAACTGCAGCTGGTCA

>879_S68_L001_R1_001.fastq_176_3a_10
CCCCCGCTGTGGGTATGGTGGTGGCACACGTCTTGCGGTTGCCCCAGACCTTGTTTGACATAATAGCCGG
GGCCCATTGGGGCATCTTAGCAGGCCTAGCCTATCACTCCATGCAGGGCAATTGGGCTAAGGTCGCTATC
ATCATGGTTATGTTTTCAGGGGTCGATGCCCAAACATATACCACCGGTGGCAGTGTAGCTCGTGGCACCC
GCGCTATGACTGACCTTTTTAGTGTAGGCGCCAAGCAGAAACTGCAGCTGGTCA

>879_S68_L001_R1_001.fastq_177_3a_10
CCCCCGCTGTGGGTATGGTGGTGGCACACGTCTTGCGGTTGCCCCAGACCTTATTTGACATAATAGCCGG
GGCCCATTGGGGCATCTTAGCAGGCCTAGCCTATTACTCCATGCAGGGCAATTGGGCTAAGGTCGCTATC
ATCATGGTTATGTTTTCAGGGGTCGATGCCCAAACATATACCACCGGTGGCAGTGTAGCTCGTGGCACCC
GCGCTATGACTGACCTTTTTAGTGTAGGCGCCAAGCAGAAACTGCAGCTGGTCA

>879_S68_L001_R1_001.fastq_178_3a_10
CCCCCGCTGTGGGTATGGTGGTGGCACACGTCTTGCGGTTGCCCCAGACCTTGTTTGACATAATAGCCGG
GGCCCATTGGGGCATCTTAGCAGGCCTAGCCTATTACTCCATGCAGGGCAATTGGGCTAAGGTCGCTATC
ATCATGGTTATGTTTTCAGGGGTCGATGCCCAAATATATACCACCGGTGGCAGTGTAGCTCGTGGCACCC
GCGCTATGACTGACCTTTTTAGTGTAGGCGCCAAGCAGAAACTGCAGCTGGTCA

>879_S68_L001_R1_001.fastq_179_3a_10
CCCCCGCTGTGGGTATGGTGGTGGCGCACGTCTTGCGGTTGCCCCAGACCTTGTTTGACATAATAGCCGG
GGCCCATTGGGGCATCTTAGCAGGCCTAGCCTATTACTCCATGCAGGGCAATTGGGCTAAGGTCGCTATC
ATCATGGTTATGTTTTCAGGGGTCGATGCCCAAACATATACCACCGGTGGCAGTGTAGCTCGTGGCACCC
GCGCTATGACTGACCTGTTTAGTGTAGGCGCCAAGCAGAAACTGCAGCTGGTCA

>879_S68_L001_R1_001.fastq_180_3a_10
CCCCCGCTGTGGGTATGGTGGTGGCACACGTCTTGCGGTTGCCCCAGACCTTGTTTGACATAATAGCCGG
GGCCCATTGGGGCATCTTAGCAGGCCTAGCCTATTACTCCATGCAGGGCAATTGGGCTAAGGTCGCTATC
ATCATGGTTATGTTTTCAGGGGTCGATGCCCAAACATATACCACCGGTGGCAGTGTAGCTCGTGGCACCC
GCGCTATAACTGACCTTTTTAGTGTAGGCGCCAAGCAGAAACTGCAGCTGGTCA

>879_S68_L001_R1_001.fastq_181_3a_9
CCCCCGCTGTGGGTATGGTGGTGGCACACGTCTTGCGGTTGCCCCAGACCTTGTTTGACATAATAGCCGG
GGCCTATTGGGGCATCTTAGCAGGCCTAGCCTATTACTCCATGCAGGGCAATTGGGCTAAGGTCGCTATC
ATCATGGTTATGTTTTCAGGGGTCGATGCCCAAACATATACCACCGGTGGCAGTGTAGCTCGTGGCACCC
GCGCTATGACTGACCTTTTTAGTGTAGGCGCCAAGCAGAAACTGCAGCTGGTCA

>879_S68_L001_R1_001.fastq_182_3a_9
CCCCCGCTGTGGGTATGGTGGTGGCACACGTCTTGCGGTTGCCCCGGACCTTGTTTGACATAATAGCCGG
GGCCCATTGGGGCATCTTAGCAGGCCTAGCCTATTACTCCATGCAGGGCAATTGGGCTAAGGTCGCTATC
ATCATGGTTATGTTTTCAGGGGTCGATGCCCAAACATATACCACCGGTGGCAGTGTAGCTCGTGGCACCC
GCGCTATGACTGACCTTTTTAGTGTAGGCGCCAAGCAGAAACTGCAGCTGGTCA

>879_S68_L001_R1_001.fastq_183_3a_9
CCCCCGCTGTGGGTATGGTGGTGGCGCACGTCTTGCGGTTGCCCCAGACCTTGTTTGACATAATAGCCGG
GGCCCATTGGGGCATCTTAGCAGGCCTAGCCTATTACTCCATGCAGGGCAATTGGGCTAAGGTCGCTATC
ATCATGGTTATGTTTTCAGGGGTCGATGCCCAAACATATACCACCGGTGGCAGTGTAGCTCGCGGCACCC
GCGCTATGACTGACCTTTTTAGTGTAGGCGCCAAGCAGAAACTGCAGCTGGTCA

>879_S68_L001_R1_001.fastq_184_3a_9
CCCCCGCTGTGGGTATGGTGGTGGCACACGTCTTGCGGTTGCCCCAGACCTTGTTTGACATAATAGCCGG
GGCCCATTGGGGCATCTTAGCAGGCCTAGCCTATTACTCCATGCAGGGCAATTGGGCTAAGGTCGCTATC
ATCATGGTTATGTTTTCAGGGGTCGATGCCCAAACATATACCACCGGTGGCAGTGTAGCTCGTGGCACCC
GCGCTATGACTGACCTTTTTAGTGTAGGCGCCAAGCAGAAACTGCAGCTGGTCG

>879_S68_L001_R1_001.fastq_185_3a_9
CCCCCGCTATGGGTATGGTGGTGGCACACGTCTTGCGGTTGCCCCAGACCTTGTTTGACATAATAGCCGG
GGCCCATTGGGGCATCTTAGCAGGCCTAGCCTATTACTCCATGCAGGGCAATTGGGCTAAGGTCGCTATC
ATCATGGTTATGTTTTCAGGGGTCGATGCCCAAACATATACCACCGGTGGCAGTGTAGCTCGTGGCACCC
GCGCTATGACTGACCTTTTTAGTGTAGGCGCCAAGCAGAAACTGCAGCTGGTCA

>879_S68_L001_R1_001.fastq_186_3a_9
CCCCCGCTGTGGGTATGGTGGTGGCACACGTCTTGCGGTTGCCCCAGACCTTGTTTGACATAATAGCCGG
GGCCCATTGGGGCATCTTAGCAGGCCTAGCCTATTACTCCATGCAGGGCAATTGGGCTAAGGTCGCTATC
ATCATGGTTATGTTTTCAGGGGTCGATGCCCAAACATATACCACCGGTGGCAGTGTAGCTCGTGGCACCC
GCGCTATGACTGACCTTTTTAGTGTAGGCGCCAAGCAGGAACTGCAGCTGGTCA

>879_S68_L001_R1_001.fastq_188_3a_9
CCCCCGCTGTGGGTATGGTGGTGGCACACGTCTTGCGGTTGCCCCAGACCTTGTTTGACATAATAGCCGG
GGCCCATTGGGGCATCTTAGCAGGCCTAGCCTATTACTCCATGCAGGGCAATTGGGCTAAGGTCGCTATC
GTCATGGTTATGTTTTCAGGGGTCGATGCCCAAACATATACCACCGGTGGCAGTGTAGCTCGTGGCACCC
GCGCTATGACTGACCTTTTTAGTGTAGGCGCCAAGCAGAAACTGCAGCTGGTCA

>879_S68_L001_R1_001.fastq_189_3a_9
CCCCCGCTGTGGGTATGGTGGTGGCGCACGTCTTGCGGTTGCCCCAGACCTTGTTTGACATAATAGCCGG
GGCCCATTGGGGCATCTTAGCAGGCCTAGCCTATTACTCCATGCAGGGCAATTGGGCTAAGGTCGCTATC
ATCATGGTTATGTTTTCAGGGGTCGATGCCCAAACATATACCACCGGTGGCAGTGTAGCTCGTGGCACCC
GCGCTATGACTGACCTCTTTAGTGTAGGCGCCAAGCAGAAACTGCAGCTGGTCA

>879_S68_L001_R1_001.fastq_190_3a_9
CCCCCGCTGTGGGTATGGTGGTGGCACACGTCTTGCGGTTGCCCCAGACCTTGTTTGACATAATAGCCGG
GGCCCATTGGGGCATCTTAGCAGGCCTAGCCTATTACTCCATGCAGGACAATTGGGCTAAGGTCGCTATC
ATCATGGTTATGTTTTCAGGGGTCGATGCCCAAACATATACCACCGGTGGCAGTGTAGCTCGTGGCACCC
GCGCTATGACTGACCTTTTTAGTGTAGGCGCCAAGCAGAAACTGCAGCTGGTCA

>879_S68_L001_R1_001.fastq_191_3a_9
CCCCCGCTGTGGGTATGGTGGTGGCACACGTCTTGCGGTTGCCCCAGACCTTGTTTGACATAATAGCCGG
GGCCCATTGGGGCATCTTAGCAGGCCTAGCCTATTACTCCATGCAGGGCAATTGGGCTAAGGTCGCTATC
ATCATGGTTATGTTTTCAGGGGTCGATGCCCAAACATATACCACCGGTGGCAGTGTAGCTCGTGGCACCC
GCGCTATGACTGACCTTTTTAGTGTAGGCGCCAAGCAGAAATTGCAGCTGGTCA

>879_S68_L001_R1_001.fastq_192_3a_9
CCCCCGCTGTGGGTATGGTGGTGGCACACGTCTTGCGGTTGCCCCAGACCTTGTTTGACATAATAGCCGG
GGCCCATTGGGGCATCTTAGCAGGCCTAGCCTATTACTCCATGCAGGGCAATTGGGCTAAGGTCGCTATC
ATCATGGTTATGTTTTCAGGGGTCGATGCCCAAACATATACCACCGGTGGCAGTGTAGCTCGTGGCACCC
ACGCTATGACTGACCTTTTTAGTGTAGGCGCCAAGCAGAAACTGCAGCTGGTCA

>879_S68_L001_R1_001.fastq_193_3a_9
CCTCCGCTGTGGGTATGGTGGTGGCACACGTCTTGCGGTTGCCCCAGACCTTGTTTGACATAATAGCCGG
GGCCCATTGGGGCATCTTAGCAGGCCTAGCCTATTACTCCATGCAGGGCAATTGGGCTAAGGTCGCTATC
ATCATGGTTATGTTTTCAGGGGTCGATGCCCAAACATATACCACCGGTGGCAGTGTAGCTCGTGGCACCC
GCGCTATGACTGACCTTTTTAGTGTAGGCGCCAAGCAGAAACTGCAGCTGGTCA

>879_S68_L001_R1_001.fastq_194_3a_8
CCCCCGCTGTGGGTATGGTGGTGGCACACGTCTTGCGGTTGCCCCAGACCTTGTTTGACATAATAGCCGG
GGCCCATTGGGGCATCTTAGCAGGCCTAGCCTATTACTCCATGCAGAGCAATTGGGCTAAGGTCGCTATC
ATCATGGTTATGTTTTCAGGGGTCGATGCCCAAACATATACCACCGGTGGCAGTGTAGCTCGTGGCACCC
GCGCTATGACTGACCTTTTTAGTGTAGGCGCCAAGCAGAAACTGCAGCTGGTCA

>879_S68_L001_R1_001.fastq_195_3a_8
CCCCCGCTGTGGGTATGGTGGTGGCGCACGTCTTGCGGTTGCCCCAGACCTTGTTTGACATAATAGCCGG
GGCCCATTGGGGCATCTTAGCAGGCCTAGCCTATTACTCCATGCAGGGCAATTGGGCTAAGGTCGCTATC
ATCATGGTTATGTTTTCAGGGGTCGATGCCCAAACATATACCACCGGTGGCAGTGTAGCTCGTGGCACCC
GCGCTATGACTGATCTTTTTAGTGTAGGCGCCAAGCAGAAACTGCAGCTGGTCA

>879_S68_L001_R1_001.fastq_196_3a_8
CCCCCGCTGTGGGTATGGTGGTGGCACACGTCTTGCGGTTGCCCCAGACCTTGTTTGACATAATAGCCGG
GGCCCATTGGGGCATCTCAGCAGGCCTAGCCTATTACTCCATGCAGGGCAATTGGGCTAAGGTCGCTATC
ATCATGGTTATGTTTTCAGGGGTCGATGCCCAAACATATACCACCGGTGGCAGTGTAGCTCGTGGCACCC
GCGCTATGACTGACCTTTTTAGTGTAGGCGCCAAGCAGAAACTGCAGCTGGTCA

>879_S68_L001_R1_001.fastq_197_3a_8
CCCCCGCTGTGGGTATGGTGGTGGCACACGTCTTGCGGTTGCCCCAGACCTTGTTTGACATAATAGCCGG
GGCCCATTGGAGCATCTTAGCAGGCCTAGCCTATTACTCCATGCAGGGCAATTGGGCTAAGGTCGCTATC
ATCATGGTTATGTTTTCAGGGGTCGATGCCCAAACATATACCACCGGTGGCAGTGTAGCTCGTGGCACCC
GCGCTATGACTGACCTTTTTAGTGTAGGCGCCAAGCAGAAACTGCAGCTGGTCA

>879_S68_L001_R1_001.fastq_198_3a_8
CCCCCGCTGTGGGTATGGTGGTGGCGCACGTCTTGCGGTTGCCCCAGACCTTGTTTGACATAATAGCCGG
GGCCCATTGGGGCATCTTAGCAGGCCTAGCCTATTATTCCATGCAGGGCAATTGGGCTAAGGTCGCTATC
ATCATGGTTATGTTTTCAGGGGTCGATGCCCAAACATATACCACCGGTGGCAGTGTAGCTCGTGGCACCC
GCGCTATGACTGACCTTTTTAGTGTAGGCGCCAAGCAGAAACTGCAGCTGGTCA

>879_S68_L001_R1_001.fastq_199_3a_8
CCCCCGCTGTGGGTATGGTGGTGGCACACGTCTTGCGGTTGCCCCAGACCTTGTTTGACATAATAGCCGG
GGCCCATTGGGGCATCTTAGCAGGCCTAGCCTATTACTCCATGCAGGGCAATTGGGCTAAGGTCGCTATC
ATCATGGTTATGTTTTCAGGGGTCGATGCCCAAACATATACCACCAGTGGCAGTGTAGCTCGTGGCACCC
GCGCTATGACTGACCTTTTTAGTGTAGGCGCCAAGCAGAAACTGCAGCTGGTCA

>879_S68_L001_R1_001.fastq_200_3a_8
CCCCCGCTGTGGGTGTGGTGGTGGCACACGTCTTGCGGTTGCCCCAGACCTTGTTTGACATAATAGCCGG
GGCCCATTGGGGCATCTTAGCAGGCCTAGCCTATTACTCCATGCAGGGCAATTGGGCTAAGGTCGCTATC
ATCATGGTTATGTTTTCAGGGGTCGATGCCCAAACATATACCACCGGTGGCAGTGTAGCTCGTGGCACCC
GCGCTATGACTGACCTTTTTAGTGTAGGCGCCAAGCAGAAACTGCAGCTGGTCA

>879_S68_L001_R1_001.fastq_201_3a_8
CCCCCGCTGTGGGTATGGTGGTGGCACACGTCTTGCGGTTGCCCCAGACCTTGTTTGACATAATAGCCGG
GGCCCATTGGGGCATCTTAGCAGGCTTAGCCTATTACTCCATGCAGGGCAATTGGGCTAAGGTCGCTATC
ATCATGGTTATGTTTTCAGGGGTCGATGCCCAAACATATACCACCGGTGGCAGTGTAGCTCGTGGCACCC
GCGCTATGACTGACCTTTTTAGTGTAGGCGCCAAGCAGAAACTGCAGCTGGTCA

>879_S68_L001_R1_001.fastq_202_3a_8
CCCCCGCTGTGGGTATGGTGGTGGCACACGTCTTGCGGTTGCCCCAGACCTTGTTTGACATAATAGCCGG
GGCCCATTGGGGCATCTTAGCAGGCCTAGCCTATTACTCCATGCAGGGCAATTGGGCTAAGGTCGCTATC
ATCATGGTTATGTTTTCAGGGGTCGATGCCCAAACATATACCACCGGTGGCAGTGTAGCTCGTGGCACCC
GCGCTATGACTGACCTTTTTAGTGTAAGCGCCAAGCAGAAACTGCAGCTGGTCA

>879_S68_L001_R1_001.fastq_203_3a_8
CCCCCGCTGTGGGTATGGTGGTGGCACACGTCTTGCGGTTGCCCCAGACCTTGTTTGACATAATGGCCGG
GGCCCATTGGGGCATCTTAGCAGGCCTAGCCTATTACTCCATGCAGGGCAATTGGGCTAAGGTCGCTATC
ATCATGGTTATGTTTTCAGGGGTCGATGCCCAAACATATACCACCGGTGGCAGTGTAGCTCGTGGCACCC
GCGCTATGACTGACCTTTTTAGTGTAGGCGCCAAGCAGAAACTGCAGCTGGTCA

>879_S68_L001_R1_001.fastq_204_3a_8
CCCCCGCTGTGGGTATGGTGGTGGCGCACGTCTTGCGGTTGCCCCAGACCTTGTTTGACATAATAGCCGG
GGCCCATTGGGGCATCTTAGCAGGCCTAGCCTATTACTCCATGCAGGGCAATTGGGCTAAGGTCGCTATC
ATCATGGTTATGTTTTCAGGGGTCGATGCCCAAACATATACCACCGGTGGCAGTGTGGCTCGTGGCACCC
GCGCTATGACTGACCTTTTTAGTGTAGGCGCCAAGCAGAAACTGCAGCTGGTCA

>879_S68_L001_R1_001.fastq_205_3a_8
CCCCCGCTGTGGGTATGGTGGTGGCACACGTCTTGCGGTTGCCCCAGACCTTGTTTGACATAATAGCCGG
GGCCCATTGGGGCATCTTAGCAGGCCTAGCCTATTACTCCATGCAGGGCAATTGGGCTAAGGTCGCTATC
ATCATGGTTATGTTTTCAGGGGTCGATGCCCAAACATATACCACCGGTAGCAGTGTAGCTCGTGGCACCC
GCGCTATGACTGACCTTTTTAGTGTAGGCGCCAAGCAGAAACTGCAGCTGGTCA

>879_S68_L001_R1_001.fastq_206_3a_8
CCCCCGCTGTGGGTATGGTGGTGGCACACGTCTTGCGGTTGCCCCAGACCTTGTTTGACATAATAGCCGG
GGCCCATTGGGGCATCTTAGCAGGCCTAGCCTATTACTCCATGCAGGGCAATTGGGCTAAGGTCGCTATC
ATCATGGTTATGTTTTCAGGGGTCGATGCCCAAACATATACCGCCGGTGGCAGTGTAGCTCGTGGCACCC
GCGCTATGACTGACCTTTTTAGTGTAGGCGCCAAGCAGAAACTGCAGCTGGTCA

>879_S68_L001_R1_001.fastq_207_3a_8
CCCCCGCTGTGGGTATGGTGGTGGCACACGTCTTGCGGTTGCCCCAGACCTTGTTTGACATAATAGCCGG
GGCCCATTGGGGCATCTTAGCAGGCCTAGCCTATTACTCCATGCAGGGCAATTGGGCTAAGGTCGCTATC
ATCATGGTTATGTTTTCAGGGGTCGATGCCCAAACATATACCACCGGTGGCAGTGTAGCTCGTGGCACCC
GCGCTACGACTGACCTTTTTAGTGTAGGCGCCAAGCAGAAACTGCAGCTGGTCA

>879_S68_L001_R1_001.fastq_208_3a_8
CCCCCGCTGTGGGTATGGTGGTGGCACACGTCTTGCGGTTGCCCCAGACCTTGTTTGACATAATAGCCGG
GGCCCATTGGGGCATCTTAGCAGGCCTAGCCTATTACTCCATGCAGGGCAATTGGGCTAAGGTCGCTATC
ATCATGGTTATGTTTTCAGGGGTCGATGCCCAAACATATACCACCGGTGGCGGTGTAGCTCGTGGCACCC
GCGCTATGACTGACCTTTTTAGTGTAGGCGCCAAGCAGAAACTGCAGCTGGTCA

>879_S68_L001_R1_001.fastq_209_3a_8
CCCCCGCTGTGGGTATGGTGGTGGCACACGACTTGCGGTTGCCCCAGACCTTGTTTGACATAATAGCCGG
GGCCCATTGGGGCATCTTAGCAGGCCTAGCCTATTACTCCATGCAGGGCAATTGGGCTAAGGTCGCTATC
ATCATGGTTATGTTTTCAGGGGTCGATGCCCAAACATATACCACCGGTGGCAGTGTAGCTCGTGGCACCC
GCGCTATGACTGACCTTTTTAGTGTAGGCGCCAAGCAGAAACTGCAGCTGGTCA

>879_S68_L001_R1_001.fastq_210_3a_8
CCCCCGCTGTGGGTATGGTGGTGGCACACGTCTTGCGGTTGCCCCAGACCTTGTTTGACATAATAGCCGG
GGCCCATCGGGGCATCTTAGCAGGCCTAGCCTATTACTCCATGCAGGGCAATTGGGCTAAGGTCGCTATC
ATCATGGTTATGTTTTCAGGGGTCGATGCCCAAACATATACCACCGGTGGCAGTGTAGCTCGTGGCACCC
GCGCTATGACTGACCTTTTTAGTGTAGGCGCCAAGCAGAAACTGCAGCTGGTCA

>879_S68_L001_R1_001.fastq_211_3a_8
CCCCCGCTGTGGGTATGGTGGTGGCACACGTCTTGCGGTTGCCCCAGACCTTGTTTGACATAATAGCCGG
GGCCCATTGGGGCATCTTAGCAGGCCTAGCCTATTACTCCATGCAGGGCAATTGGACTAAGGTCGCTATC
ATCATGGTTATGTTTTCAGGGGTCGATGCCCAAACATATACCACCGGTGGCAGTGTAGCTCGTGGCACCC
GCGCTATGACTGACCTTTTTAGTGTAGGCGCCAAGCAGAAACTGCAGCTGGTCA

>879_S68_L001_R1_001.fastq_212_3a_8
CCCCCGCTGTGGGTATGGTGGTGGCACACGTCTTGCGGTTGCCCCAGACCTTGTTTGACATAATAGCCGG
GGCCCATTGGGGCATCTTAGCAGGCCTAGCCTATTACTCCATGCAGGGCAATTGGGCTAAGGTCGCTATC
ATCATGGTTATGTTTTCAGGAGTCGATGCCCAAACATACACCACCGGTGGCAGTGTAGCTCGTGGCACCC
GCGCTATGACTGACCTTTTTAGTGTAGGCGCCAAGCAGAAACTGCAGCTGGTCA

>879_S68_L001_R1_001.fastq_213_3a_8
CCCCCGCTGTGGGTATGGTGGTGGCACGCGTCTTGCGGTTGCCCCAGACCTTGTTTGACATAATAGCCGG
GGCCCATTGGGGCATCTTAGCAGGCCTAGCCTATTACTCCATGCAGGGCAATTGGGCTAAGGTCGCTATC
ATCATGGTTATGTTTTCAGGGGTCGATGCCCAAACATATACCACCGGTGGCAGTGTAGCTCGTGGCACCC
GCGCTATGACTGACCTTTTTAGTGTAGGCGCCAAGCAGAAACTGCAGCTGGTCA

>879_S68_L001_R1_001.fastq_214_3a_8
CCCCCGCTGTGGGTATAGTGGTGGCACACGTCTTGCGGTTGCCCCAGACCTTGTTTGACATAATAGCCGG
GGCCCATTGGGGCATCTTAGCAGGCCTAGCCTATTACTCCATGCAGGGCAATTGGGCTAAGGTCGCTATC
ATCATGGTTATGTTTTCAGGGGTCGATGCCCAAACATATACCACCGGTGGCAGTGTAGCTCGTGGCACCC
GCGCTATGACTGACCTTTTTAGTGTAGGCGCCAAGCAGAAACTGCAGCTGGTCA

>879_S68_L001_R1_001.fastq_215_3a_7
CCCCCGCTGTGGGTATGGTGGTGGCACACGTCTTGCGGTTGCCCCAGACCTTGTTTGACATAATAGCCGG
GGCCCATTGGGGCATCTTAGCAGGCCTAGCCTATTACTCCATGCAGGGCAATTGGGCTAAGGTCGCTATC
ATCATGGTTATGTTTTCAGGGGTCGATGCCCAAACATATACCACCGGTGGCAGTGTAGTTCGTGGCACCC
GCGCTATGACTGACCTTTTTAGTGTAGGCGCCAAGCAGAAACTGCAGCTGGTCA

>879_S68_L001_R1_001.fastq_216_3a_7
CCCCCGCTGTGGGTATGGTGGTGGCGCACGTCTTGCGGTTGCCCCAGACCTTGTTTGACATAATAGCCGG
GGCCCATTGGGGCATCTTAGCAGGCCTAGCCTATTACTCCATGCAGGGCAATTGGGCTAAGGTCGCTATC
ATCATGGTTATGTTTTCAGGGGTCGATGCCCAAACATATACCACCGGTGGCAGTGTAGCTCGTGGCACCC
GCGCTATGACTGACCTTTTTAGTGTAGGCGCCAAGCAGAGACTGCAGCTGGTCA

>879_S68_L001_R1_001.fastq_217_3a_7
CCCCCGCTGTGGGTATGGTGGTGGCACACGTCTTGCGGTTGCCCCAGACCTTGTTTGACATAATAGCCGG
GGCCCATTGGGGCATCTTAGCAGGCCTAGCCTATTACTCCATGCAGGGCAATTGGGCTAAGGTCGTTATC
ATCATGGTTATGTTTTCAGGGGTCGATGCCCAAACATATACCACCGGTGGCAGTGTAGCTCGTGGCACCC
GCGCTATGACTGACCTTTTTAGTGTAGGCGCCAAGCAGAAACTGCAGCTGGTCA

>879_S68_L001_R1_001.fastq_218_3a_7
CCCCCGCTGTGGGTATGGTGGTGGCACACGTCTTGCGGTTGCCCCAGACCTTGTTTGACATAATAGCCGG
GGCCCATTGGGGCATCTTAGCAGGCCTAGCCTATTACTCCATGCAGGGCAATTGGGCTAAGGTCGCTATC
ATCATGGTTATGTTTTCAGGGGTCGATGCCCAAACATATACCACCGGTGGCAGTGTAGCTCGTGGCACCC
GCACTATGACTGACCTTTTTAGTGTAGGCGCCAAGCAGAAACTGCAGCTGGTCA

>879_S68_L001_R1_001.fastq_219_3a_7
CCCCCGCTGTGGGTATGGTGGTGGCACACGTCTTGCGGTTGCCCCAGACCTTGTTTGACATAATAGCCGG
GGCCCATTGGGGCATCTTAGCAGGCCTAGCCTATTACTCCATGCAGGGCAATTGGGCTAAGGTCGCTATC
ATCATGGTTATGTTTTCAGGGGTCGATGCCCAAACATATACCACCGGTGGCAATGTAGCTCGTGGCACCC
GCGCTATGACTGACCTTTTTAGTGTAGGCGCCAAGCAGAAACTGCAGCTGGTCA

>879_S68_L001_R1_001.fastq_220_3a_7
CCCCCGCTGTGGGTATGGTGGTGGCACACGTCTTGCGGTTGCCCCAGACCTTGTTTGACATAATAGCCGG
GGCCCATTGGGGCATCTTAGCAGGCCTAGCCTATTATTCCATGCAGGGCAATTGGGCTAAGGTCGCTATC
ATCATGGTTATGTTTTCAGGGGTCGATGCCCAAACATATACCACCGGTGGCAGTGTAGCTCGTGGCACCC
GCGCTATGACTGACCTTTTTAGTGTGGGCGCCAAGCAGAAACTGCAGCTGGTCA

>879_S68_L001_R1_001.fastq_221_3a_7
CCCCCGCTGTGGGTATGGTGGTGGCACACGTCTTGCGGTTGCCCCAGACCTTGTTTGACATAATAGCCGG
GGCCCATTGGGGCATCTTAGCAGGCCTAGCCTATTACTCCATGCAGGGCAATTGGGCTAAGGTCGCTATC
ATCATGGTTATGTTTTCAGGGGTCGATGCCCAAACATATACCACCGGTGGCAGTGTAGCTCGAGGCACCC
GCGCTATGACTGACCTTTTTAGTGTAGGCGCCAAGCAGAAACTGCAGCTGGTCA

>879_S68_L001_R1_001.fastq_222_3a_7
CCCCCGCTGTGGGTATGGTGGTGGCACACGTCTTGCGGTTGCCCCAGACCTTGTTTGACATAATAGCCGG
GGCCCATTGGGGCATCTTAGCAGGCCTAGCCTGTTACTCCATGCAGGGCAATTGGGCTAAGGTCGCTATC
ATCATGGTTATGTTTTCAGGGGTCGATGCCCAAACATATACCACCGGTGGCAGTGTAGCTCGTGGCACCC
GCGCTATGACTGACCTTTTTAGTGTAGGCGCCAAGCAGAAACTGCAGCTGGTCA

>879_S68_L001_R1_001.fastq_223_3a_7
CCCCCGCTGTGGGTATGGTGGTGGCACACGTCTTGCGGTTGCCCCAGACCTTGGTTGACATAATAGCCGG
GGCCCATTGGGGCATCTTAGCAGGCCTAGCCTATTACTCCATGCAGGGCAATTGGGCTAAGGTCGCTATC
ATCATGGTTATGTTTTCAGGGGTCGATGCCCAAACATATACCACCGGTGGCAGTGTAGCTCGTGGCACCC
GCGCTATGACTGACCTTTTTAGTGTAGGCGCCAAGCAGAAACTGCAGCTGGTCA

>879_S68_L001_R1_001.fastq_224_3a_7
CCCCCGCTGTGGGTATGGTGGTGGCACACGTCTTGCGGTTGCCCCAGACCTTGTTTGACATAATAGCCGG
GGCCCATTGGGGCATCTTAGCAGGCCTAGCCTATTACTCCATGCAGGGCAATTGGGCTAAGGTCGCTATC
ATCATGGTTATGTTTTCAGGGGTCGATGCCCAAACATATACCACCGGTGGCAGTGTAGCTCGTGGCACCC
GCGCTATGACTGACCTTTTTGGTGTAGGCGCCAAGCAGAAACTGCAGCTGGTCA

>879_S68_L001_R1_001.fastq_225_3a_7
CCCCCGCTGTGGGTATGGTGGTGGCACACGTCTTGCGGTTGCCCCAGACCTTGTTTGACATAATAGCCGG
GGCCCATTGGGACATCTTAGCAGGCCTAGCCTATTACTCCATGCAGGGCAATTGGGCTAAGGTCGCTATC
ATCATGGTTATGTTTTCAGGGGTCGATGCCCAAACATATACCACCGGTGGCAGTGTAGCTCGTGGCACCC
GCGCTATGACTGACCTTTTTAGTGTAGGCGCCAAGCAGAAACTGCAGCTGGTCA

>879_S68_L001_R1_001.fastq_226_3a_7
CCCCCGCTGTGGGTATGGTGGTGGCGCACGTCTTGCGGTTGCCCCAGACCTTGTTTGACATAATAGCCGG
GGCCCATTGGGGCATCTTAGCAGGCCTAGCCTATTACTCCATGCAGGGCAATTGGGCCAAGGTCGCTATC
ATCATGGTTATGTTTTCAGGGGTCGATGCCCAAACATATACCACCGGTGGCAGTGTAGCTCGTGGCACCC
GCGCTATGACTGACCTTTTTAGTGTAGGCGCCAAGCAGAAACTGCAGCTGGTCA

>879_S68_L001_R1_001.fastq_227_3a_7
CCCCCGCTGTGGGTATGGTGGTGGCACACGTCTTGCGGTTGCCCCAGACCTTGTTTGACATAATAGCCGG
GGCCCATTGGGGCATCTTAGCAGGCCTAGCCTATTACTCCATGCAGGGCAATTGGGCTAAGGTCGCTATC
ATCATGGTTATGTTTTCAGGGGTCGATGCCCAAACATATACCACCGGGGGCAGTGTAGCTCGTGGCACCC
GCGCTATGACTGACCTTTTTAGTGTAGGCGCCAAGCAGAAACTGCAGCTGGTCA

>879_S68_L001_R1_001.fastq_228_3a_7
CCCCCGCTGTGGGTATGGTGGTGGCACACGTCTTGCGGCTGCCCCAGACCTTGTTTGACATCATAGCCGG
GGCCCATTGGGGCATCTTAGCAGGCCTAGCCTATTACTCCATGCAGGGCAATTGGGCTAAGGTCGCTATC
ATCATGGTTATGTTTTCAGGGGTCGATGCCCAAACATATACCACCGGTGGCAGTGTAGCTCGTGGCACCC
GCGCTATGACTGACCTTTTTAGTGTAGGCGCCAAGCAGAAACTGCAGCTGGTCA

>879_S68_L001_R1_001.fastq_229_3a_7
CCCCCGCTGTGGGTATGGTGGTGGCACACGTCTTGCGGTTGCCCCAGACCTTGTTTGACATAATAGCCGG
GGCCCATTGGGGCATCTTAGCAGGCCTAGCCTATTACTCCATGCAGGGCAATTGGGCTAAGGTCGCTATC
ATCATGGTTATGTTTTCAGGGGTCGATGCCCAAACACATACCACCGGTGGCAGTGTAGCTCGTGGCACCC
GCGCTATGACTGACCTTTTTAGTGTAGGCGCCAAGCAGAAACTGCAGCTGGTCA

>879_S68_L001_R1_001.fastq_230_3a_7
CCCCCGCTGTGGGTATGGTGGTGGCACACGTCTTGCGGTTGCCCCAGACCTTGTTTGACATAATAGCCGG
GGCCCATTGGGGCATCTTAGCAGGCCTAGCCTATTACTCCATGCAGGGCAATTGGGCTAAGGTCGCTATC
ATCATGGTTATGTTTTCAGGGGTCGATGCCCAAACATATACCACCGGTGGCAGTGTAGCTCGTGGCACCC
GCGCTATGACTGACCTTTTTAGTGTAGGCGCCAAGCAGAAACCGCAGCTGGTCA

>879_S68_L001_R1_001.fastq_231_3a_7
CCCCCGCTGTGGGTATGATGGTGGCACACGTCTTGCGGTTGCCCCAGACCTTGTTTGACATAATAGCCGG
GGCCCATTGGGGCATCTTAGCAGGCCTAGCCTATTACTCCATGCAGGGCAATTGGGCTAAGGTCGCTATC
ATCATGGTTATGTTTTCAGGGGTCGATGCCCAAACATATACCACCGGTGGCAGTGTAGCTCGTGGCACCC
GCGCTATGACTGACCTTTTTAGTGTAGGCGCCAAGCAGAAACTGCAGCTGGTCA

>879_S68_L001_R1_001.fastq_232_3a_7
CCCCCGCTGTGGGTATGGTGGTGGCACACGTCTTGCGGTTGCCCCAGACCTTGTTTGACATAATAGCCGG
GGCCCATTGGGGCATCTTAGCAGGCCTAGCCTATTACTCCATGCAGGGCAATTGGGCTAAGGTCGCTATC
ATCATGGTTATGTCTTCAGGGGTCGATGCCCAAACATATACCACCGGTGGCAGTGTAGCTCGTGGCACCC
GCGCTATGACTGACCTTTTTAGTGTAGGCGCCAAGCAGAAACTGCAGCTGGTCA

>879_S68_L001_R1_001.fastq_233_3a_7
CCCCCGCTGTGGGTATGGTGGTGGCACACGTCTTGCGGTTGCCCCAGACCTTGTTTGACATAATAGCCGG
GGCCCATTGGGGCATCTTAGCAGGCCTAGCCTATTACTCCATGCAGGGCAATTGGGCTAAGGTCGCTATC
ATCATGGTTATGTTTTCAGGGGTCGATGCCCAAACATATACCACCGGTGGCAGTGTAGCTCGTGGCACCC
GCGCTATGACTGACCTTTTTAATGTAGGCGCCAAGCAGAAACTGCAGCTGGTCA

>879_S68_L001_R1_001.fastq_234_3a_7
CCCCCGCTGTGGGTATGGTGGTGGCACACGTCTTGCGGTTGCCCCAGACCTTGTTTGACATAATAGCCGG
GGCCCATTGGGGCATCTTAGCAGGCCTAGCCTATTACTCCATGCAGGGCAATTGGGCTAAGGTCGCTATC
ATCATGGTTATGTTTTCAGGGGTCGATGCCCAAACATATGCCACCGGTGGCAGTGTAGCTCGTGGCACCC
GCGCTATGACTGACCTTTTTAGTGTAGGCGCCAAGCAGAAACTGCAGCTGGTCA

>879_S68_L001_R1_001.fastq_235_3a_7
CCCCCGCTGTGGGTATGGTGGTGGCACACGTCTTGCGGTTGCCCCAGACCTTGTTTGACATAATAGCCGG
GGCCCATTGGGGCATCTTAGCAGGCCTAGCCTATTACTCCATGCAGGGCAATTGGGCTAAGGTCGCTATC
ATCATGGTTATGTTTTCAGGGGTCAATGCCCAAACATATACCACCGGTGGCAGTGTAGCTCGTGGCACCC
GCGCTATGACTGACCTTTTTAGTGTAGGCGCCAAGCAGAAACTGCAGCTGGTCA

>879_S68_L001_R1_001.fastq_236_3a_7
CCCCCGCTGTGGGTATGGTGGTGGCACACGTCTTGCGGTTGCCCCAGACCTTGTTTGACATAATAGCCGA
GGCCCATTGGGGCATCTTAGCAGGCCTAGCCTATTACTCCATGCAGGGCAATTGGGCTAAGGTCGCTATC
ATCATGGTTATGTTTTCAGGGGTCGATGCCCAAACATATACCACCGGTGGCAGTGTAGCTCGTGGCACCC
GCGCTATGACTGACCTTTTTAGTGTAGGCGCCAAGCAGAAACTGCAGCTGGTCA

>879_S68_L001_R1_001.fastq_237_3a_7
CCCCCGCTGTGGGTATGGTGGTGGCACACGTCTTGCGGTTGCCCCAGACCTTGTTTGACATAATAGCCGG
GGCCCATTGGGGCATCTTAGCAGACCTAGCCTATTACTCCATGCAGGGCAATTGGGCTAAGGTCGCTATC
ATCATGGTTATGTTTTCAGGGGTCGATGCCCAAACATATACCACCGGTGGCAGTGTAGCTCGTGGCACCC
GCGCTATGACTGACCTTTTTAGTGTAGGCGCCAAGCAGAAACTGCAGCTGGTCA

>879_S68_L001_R1_001.fastq_238_3a_7
CCCCCGCTGTGGGTATGGTGGTGGCGCACGTCTTGCGGTTGCCCCAGACCTTGTTTGACATAATAGCCGG
GGCCCATTGGGGCATCTTAGCAGGCCTAGCCTATTACTCCATGCAGGGCAATTGGGCTAAGGTCGCTATC
ATCATGGTTATGTTTTCAGGGGTCGATGCCCGAACATATACCACCGGTGGCAGTGTAGCTCGTGGCACCC
GCGCTATGACTGACCTTTTTAGTGTAGGCGCCAAGCAGAAACTGCAGCTGGTCA

>879_S68_L001_R1_001.fastq_239_3a_7
CCCCCGCTGTGGGTATGGTGGTGGCACACGTCTTGCGGTTGCCCCAGACCTTGTTTGACATAATAGCCGG
GGCCCATTGGGGCATCTTAGCAGGCCTAACCTATTACTCCATGCAGGGCAATTGGGCTAAGGTCGCTATC
ATCATGGTTATGTTTTCAGGGGTCGATGCCCAAACATATACCACCGGTGGCAGTGTAGCTCGTGGCACCC
GCGCTATGACTGACCTTTTTAGTGTAGGCGCCAAGCAGAAACTGCAGCTGGTCA

>879_S68_L001_R1_001.fastq_240_3a_7
CCCCCGCTGTGGGTATGGTGGGGGCACACGTCTTGCGGTTGCCCCAGACCTTGTTTGACATAATAGCCGG
GGCCCATTGGGGCATCTTAGCAGGCCTAGCCTATTACTCCATGCAGGGCAATTGGGCTAAGGTCGCTATC
ATCATGGTTATGTTTTCAGGGGTCGATGCCCAAACATATACCACCGGTGGCAGTGTAGCTCGTGGCACCC
GCGCTATGACTGACCTTTTTAGTGTAGGCGCCAAGCAGAAACTGCAGCTGGTCA

>879_S68_L001_R1_001.fastq_241_3a_7
CCCCCGCTGTGGGTATGGTGGTGGCACACGTCTTGCGGTTGCCCCAGACCTTGTTTGACATAATAGCCGG
GACCCATTGGGGCATCTTAGCAGGCCTAGCCTATTACTCCATGCAGGGCAATTGGGCTAAGGTCGCTATC
ATCATGGTTATGTTTTCAGGGGTCGATGCCCAAACATATACCACCGGTGGCAGTGTAGCTCGTGGCACCC
GCGCTATGACTGACCTTTTTAGTGTAGGCGCCAAGCAGAAACTGCAGCTGGTCA

>879_S68_L001_R1_001.fastq_242_3a_7
CCCCCGCTGTGGGTATGGTGGTGGCACACGTCTTGCGGTTGCCCCAGACCTTGTTTGACATAATAGCCGG
GGCCCATTGGGGCATCTTAGCAGGCCTAGCCTATTACTCCATGCAGGGCAATTGGGCTAAGGTCGCTATC
ATCATGGTTATGTTTTCAGGGGTCGATGCCCAAACATATACCACCGGTGACAGTGTAGCTCGTGGCACCC
GCGCTATGACTGACCTTTTTAGTGTAGGCGCCAAGCAGAAACTGCAGCTGGTCA

>879_S68_L001_R1_001.fastq_243_3a_7
CCCCCGCTGTGGGTATGGTGGTGGCACACGTCTTGCGGTTGCCCCAGACCTTGTTTGACATAATAGCCGG
GGCCCATTGGGGCATCTTAGCAGGCCTAGCCTATTACTCCATGCAGGGCAATTGGGCTAAGGTCGCTATC
ATCATGGTTATGTTTTCAAGGGTCGATGCCCAAACATATACCACCGGTGGCAGTGTAGCTCGTGGCACCC
GCGCTATGACTGACCTTTTTAGTGTAGGCGCCAAGCAGAAACTGCAGCTGGTCA

>879_S68_L001_R1_001.fastq_244_3a_7
CCCCCGCTGTGGGTATGGTGGTGGCACACGTCTTGCGGTTGCCCCAGACCTTGTTTGACATAATAACCGG
GGCCCATTGGGGCATCTTAGCAGGCCTAGCCTATTACTCCATGCAGGGCAATTGGGCTAAGGTCGCTATC
ATCATGGTTATGTTTTCAGGGGTCGATGCCCAAACATATACCACCGGTGGCAGTGTAGCTCGTGGCACCC
GCGCTATGACTGACCTTTTTAGTGTAGGCGCCAAGCAGAAACTGCAGCTGGTCA

>879_S68_L001_R1_001.fastq_245_3a_7
CCCCCGCTGTGGGTATGGTGGTGGCTCACGTCTTGCGGTTGCCCCAGACCTTGTTTGACATAATAGCCGG
GGCCCATTGGGGCATCTTAGCAGGCCTAGCCTATTACTCCATGCAGGGCAATTGGGCTAAGGTCGCTATC
ATCATGGTTATGTTTTCAGGGGTCGATGCCCAAACATATACCACCGGTGGCAGTGTAGCTCGTGGCACCC
GCGCTATGACTGACCTTTTTAGTGTAGGCGCCAAGCAGAAACTGCAGCTGGTCA

>879_S68_L001_R1_001.fastq_246_3a_7
CCCCCGCTGTGGGTATGGTGGTGGCACACGTCTTGCGGTTGCCCCAGACCTTGTTTGACATAATAGCCGG
GGCCCATTGGGGCATCTTAGCAGGCCTAGCCTATTACTCCATGCAGGGCAATTGGGCTAAGGTCGCTATC
ATCATGGTTATGTTTTCAGGGGTCGATGCCCAAACATATACCACCGGTGGCAGTGTTGCTCGTGGCACCC
GCGCTATGACTGACCTTTTTAGTGTAGGCGCCAAGCAGAAACTGCAGCTGGTCA

>879_S68_L001_R1_001.fastq_247_3a_7
CCCCCGCTGCGGGTATGGTGGTGGCGCACGTCTTGCGGTTGCCCCAGACCTTGTTTGACATAATAGCCGG
GGCCCATTGGGGCATCTTAGCAGGCCTAGCCTATTACTCCATGCAGGGCAATTGGGCTAAGGTCGCTATC
ATCATGGTTATGTTTTCAGGGGTCGATGCCCAAACATATACCACCGGTGGCAGTGTAGCTCGTGGCACCC
GCGCTATGACTGACCTTTTTAGTGTAGGCGCCAAGCAGAAACTGCAGCTGGTCA

>879_S68_L001_R1_001.fastq_248_3a_7
CCCCCGCTGTGGGTATGGTGGTGGCACACGTCTCGCGGTTGCCCCAGACCTTGTTTGACATAATAGCCGG
GGCCCATTGGGGCATCTTAGCAGGCCTAGCCTATTACTCCATGCAGGGCAATTGGGCTAAGGTCGCTATC
ATCATGGTTATGTTTTCAGGGGTCGATGCCCAAACATATACCACCGGTGGCAGTGTAGCTCGTGGCACCC
GCGCTATGACTGACCTTTTTAGTGTAGGCGCCAAGCAGAAACTGCAGCTGGTCA

>879_S68_L001_R1_001.fastq_249_3a_7
CCCCCGCTGTGGGTATGGTGGTGGCGCACGTCCTGCGGTTGCCCCAGACCTTGTTTGACATAATAGCCGG
GGCCCATTGGGGCATCTTAGCAGGCCTAGCCTATTACTCCATGCAGGGCAATTGGGCTAAGGTCGCTATC
ATCATGGTTATGTTTTCAGGGGTCGATGCCCAAACATATACCACCGGTGGCAGTGTAGCTCGTGGCACCC
GCGCTATGACTGACCTTTTTAGTGTAGGCGCCAAGCAGAAACTGCAGCTGGTCA

>879_S68_L001_R1_001.fastq_250_3a_7
CCCCCGCTGTGGGTATGGTGGTGGCACACGTCTTGCGGTTGCCCCAGACCTTGTTTGACATAATAGCCGG
GGCCCATTGGGGCATCTTAGCAGGCCTAGCCTATTACTCCATGCAGGGAAATTGGGCTAAGGTCGCTATC
ATCATGGTTATGTTTTCAGGGGTCGATGCCCAAACATATACCACCGGTGGCAGTGTAGCTCGTGGCACCC
GCGCTATGACTGACCTTTTTAGTGTAGGCGCCAAGCAGAAACTGCAGCTGGTCA

>879_S68_L001_R1_001.fastq_251_3a_7
CCCCCGCTGTGGGTACGGTGGTGGCACACGTCTTGCGGTTGCCCCAGACCTTGTTTGACATAATAGCCGG
GGCCCATTGGGGCATCTTAGCAGGCCTAGCCTATTACTCCATGCAGGGCAATTGGGCTAAGGTCGCTATC
ATCATGGTTATGTTTTCAGGGGTCGATGCCCAAACATATACCACCGGTGGCAGTGTAGCTCGTGGCACCC
GCGCTATGACTGACCTTTTTAGTGTAGGCGCCAAGCAGAAACTGCAGCTGGTCA

>879_S68_L001_R1_001.fastq_252_3a_6
CCCCCGCTGTGGGTATGGTGGTGGCACACGTCTTGCGGTTGCCCCAGACCTTGTTTGACATAATAGCCGG
GGCCCATTGGGGCATCTTAGCAGGCCTAGCCTATTACTCCATGCAGGGCAATTGGGCTAAGGTCGCTATC
ATCATGGTTATGTTTTCAGGGGTCGATGCCCAAACATATACCACCGGTGGCAGTGTAACTCGTGGCACCC
GCGCTATGACTGACCTTTTTAGTGTAGGCGCCAAGCAGAAACTGCAGCTGGTCA

>879_S68_L001_R1_001.fastq_253_3a_6
CCCCCGCTGTGGGTATGGTGGTGGCACACGTCTTGCGGTTGCCCCAGACCTTGTTTGACATAATAGCCGG
GGCCCATTGGGGCATCTTAGCAGGCCTAGCCTATTACTCCATGCAGGGCAATTGGGCTAAGGTCGCTATC
ATCATGGTTATGTTTTCAGGGGTCGATGCCCACACATATACCACCGGTGGCAGTGTAGCTCGTGGCACCC
GCGCTATGACTGACCTTTTTAGTGTAGGCGCCAAGCAGAAACTGCAGCTGGTCA

>879_S68_L001_R1_001.fastq_254_3a_6
CCCCCGCTGTGGGTATGGTGGTGGCACACGTCTTGCAGTTGCCCCAGACCTTGTTTGACATAATAGCCGG
GGCCCATTGGGGCATCTTAGCAGGCCTAGCCTATTACTCCATGCAGGGCAATTGGGCTAAGGTCGCTATC
ATCATGGTTATGTTTTCAGGGGTCGATGCCCAAACATATACCACCGGTGGCAGTGTAGCTCGTGGCACCC
GCGCTATGACTGACCTTTTTAGTGTAGGCGCCAAGCAGAAACTGCAGCTGGTCA

>879_S68_L001_R1_001.fastq_255_3a_6
CCCCCGCTGTGGGTATGGTGGTGGCACACGTCTTGCGGTTGCCCCAGACCTTGTTTGACATAATAGCCGG
GGCCCATTGGGGCATTTTAGCAGGCCTAGCCTATTACTCCATGCAGGGCAATTGGGCTAAGGTCGCTATC
ATCATGGTTATGTTTTCAGGGGTCGATGCCCAAACATATACCACCGGTGGCAGTGTAGCTCGTGGCACCC
GCGCTATGACTGACCTTTTTAGTGTAGGCGCCAAGCAGAAACTGCAGCTGGTCA

>879_S68_L001_R1_001.fastq_256_3a_6
CCCCCGCTGTGGGTATGGTGGTGGCGCACGTCTTGCGGTTGCCCCAGACCTTGTTTGACATAATAGCCGG
GGCCCATTGGGGCATCTTAGCAGGCCTAGCCTATTACTCCATGCAGGGCAATTGGGCTAAGGTCGCTATC
ATCATGGTCATGTTTTCAGGGGTCGATGCCCAAACATATACCACCGGTGGCAGTGTAGCTCGTGGCACCC
GCGCTATGACTGACCTTTTTAGTGTAGGCGCCAAGCAGAAACTGCAGCTGGTCA

>879_S68_L001_R1_001.fastq_257_3a_6
CCCCCGCTGTGGGTATGGTGGTGGCACACGTCTTGCGGTTGCCCCAGACCTTGTTTGACATAATAGCCGG
GGCCCATTGGGGCATCTTAGCAGGCCTAGTCTATTACTCCATGCAGGGCAATTGGGCTAAGGTCGCTATC
ATCATGGTTATGTTTTCAGGGGTCGATGCCCAAACATATACCACCGGTGGCAGTGTAGCTCGTGGCACCC
GCGCTATGACTGACCTTTTTAGTGTAGGCGCCAAGCAGAAACTGCAGCTGGTCA

>879_S68_L001_R1_001.fastq_258_3a_6
CCCCCGCTGTGGGTATGGTGGTGGCGCACGTCTTGCGGTTGCCCCAGACCTTGTTTGACATAATAGCCGG
GGCCCATTGGGGCATCTTAGCAGGCCTAGCCTATTACTCCATGCAGGGCAATTGGGCTAAGGTCGCTATC
ATCATGGTTATGTTTTCAGGGGTCGATGCCCAAACATATACCACCGGTGGCAGTGTAGCTCGTGGCGCCC
GCGCTATGACTGACCTTTTTAGTGTAGGCGCCAAGCAGAAACTGCAGCTGGTCA

>879_S68_L001_R1_001.fastq_259_3a_6
CCCCCGCTGTGGGTATGGTGGTGGTACACGTCTTGCGGTTGCCCCAGACCTTGTTTGACATAATAGCCGG
GGCCCATTGGGGCATCTTAGCAGGCCTAGCCTATTACTCCATGCAGGGCAATTGGGCTAAGGTCGCTATC
ATCATGGTTATGTTTTCAGGGGTCGATGCCCAAACATATACCACCGGTGGCAGTGTAGCTCGTGGCACCC
GCGCTATGACTGACCTTTTTAGTGTAGGCGCCAAGCAGAAACTGCAGCTGGTCA

>879_S68_L001_R1_001.fastq_260_3a_6
TCCCCGCTGTGGGTATGGTGGTGGCACACGTCTTGCGGTTGCCCCAGACCTTGTTTGACATAATAGCCGG
GGCCCATTGGGGCATCTTAGCAGGCCTAGCCTATTACTCCATGCAGGGCAATTGGGCTAAGGTCGCTATC
ATCATGGTTATGTTTTCAGGGGTCGATGCCCAAACATATACCACCGGTGGCAGTGTAGCTCGTGGCACCC
GCGCTATGACTGACCTTTTTAGTGTAGGCGCCAAGCAGAAACTGCAGCTGGTCA

>879_S68_L001_R1_001.fastq_261_3a_6
CCCCCGCTGTGGGTATGGTGGTGGCGCACGTCTTGCGGTTGCCCCAGACCTTGTTTGACATAATAGCCGG
GGCCCATTGGGGCATCTTAGCAGGCCTAGCCTATTACTCCATGCAGGGCAACTGGGCTAAGGTCGCTATC
ATCATGGTTATGTTTTCAGGGGTCGATGCCCAAACATATACCACCGGTGGCAGTGTAGCTCGTGGCACCC
GCGCTATGACTGACCTTTTTAGTGTAGGCGCCAAGCAGAAACTGCAGCTGGTCA

>879_S68_L001_R1_001.fastq_262_3a_6
CCCCCGCTGTGGGTATGGTGGTGGCACACGTCTTGCGGTTGCCCCAGACCTTGTTTGACATAATAGCCGG
GGCCCATTGGGGCATCTTAGCAGGCCTAGCCTATTACTCCATGCAGGGCAATCGGGCTAAGGTCGCTATC
ATCATGGTTATGTTTTCAGGGGTCGATGCCCAAACATATACCACCGGTGGCAGTGTAGCTCGTGGCACCC
GCGCTATGACTGACCTTTTTAGTGTAGGCGCCAAGCAGAAACTGCAGCTGGTCA

>879_S68_L001_R1_001.fastq_263_3a_6
CCCCCGCTGTGGGTATGGTGGTGGCGCACGTCTTGCGGTTGCCCCAGACCTTGTTTGACATAATAGCCGG
GGCCCATTGGGGCATCTTAGCAGGCCTAGCCTATTACTCCATGCAGGGCAATTGGGCTAAGGTCGCTATC
ATCATGGTTATGTTTTCAGGGGTCGATGCCCAAACATATACCACCGGTGGCAGTGTAGCCCGTGGCACCC
GCGCTATGACTGACCTTTTTAGTGTAGGCGCCAAGCAGAAACTGCAGCTGGTCA

>879_S68_L001_R1_001.fastq_264_3a_6
CCCCCGCTGTGGGTATGGTGGTGGCACACGTCTTGCGGTTGCCCCAGACCTTGTTTGACATAATAGCCGG
GGCCCATTGGGGCATCTTAGCAGGCCTAGCCTATTACTCCATGCAGGGCAATTGGGCTAAGGTCGCTATC
ATCATGATTATGTTTTCAGGGGTCGATGCCCAAACATATACCACCGGTGGCAGTGTAGCTCGTGGCACCC
GCGCTATGACTGACCTTTTTAGTGTAGGCGCCAAGCAGAAACTGCAGCTGGTCA

>879_S68_L001_R1_001.fastq_265_3a_6
CCCCCGCTGTGGGTATGGTGGTGGCACACGTCTTGCGGTTGCCCCAGACCTTGTTTGACATAATAGCCGG
GGCCCATTGGGGCATCTTAGCAGGCCTAGCCTATTACTCCATGCAGGGCAATTGGGCTAAGGTCGCTATC
ATCATGGTTATGTTTTCAGGGGTCGATGCCCAAACATATACCACCGATGGCAGTGTAGCTCGTGGCACCC
GCGCTATGACTGACCTTTTTAGTGTAGGCGCCAAGCAGAAACTGCAGCTGGTCA

>879_S68_L001_R1_001.fastq_266_3a_6
CCCCCGCTGTGGGTATGGTGGTGGCACACGTCTTGCGGTTGCCCCAGACCTTGTTTAACATAATAGCCGG
GGCCCATTGGGGCATCTTAGCAGGCCTAGCCTATTACTCCATGCAGGGCAATTGGGCTAAGGTCGCTATC
ATCATGGTTATGTTTTCAGGGGTCGATGCCCAAACATATACCACCGGTGGCAGTGTAGCTCGTGGCACCC
GCGCTATGACTGACCTTTTTAGTGTAGGCGCCAAGCAGAAACTGCAGCTGGTCA

>879_S68_L001_R1_001.fastq_267_3a_6
CCCCCGCTGTGGGTATGGTGGTGGCACACGTCTTGCGGTTGCCCCAGACCTTGTTTGACATAATAGCCGG
GGCCCATTGGGGCATCTTAGCAGGCCTAGCCTATTACTCCATGCAGGGCAATTGGGCTAAGGTCGCTGTC
ATCATGGTTATGTTTTCAGGGGTCGATGCCCAAACATATACCACCGGTGGCAGTGTAGCTCGTGGCACCC
GCGCTATGACTGACCTTTTTAGTGTAGGCGCCAAGCAGAAACTGCAGCTGGTCA

>879_S68_L001_R1_001.fastq_268_3a_6
CCCCCGCTGTGGGTATGGTGGTGGCACACGTCTTGCGGTTGCCCCAGACCTTGTTTGACATAATAGCCGG
GGCCCATTGGGGCATCTTAGCAGGCCTAGCCTATTACTCCATGCAGGGCAATTGGGCTAAGGTCGCTATC
ATCATGGTTATGTTTTCGGGGGTCGATGCCCAAACATATACCACCGGTGGCAGTGTAGCTCGTGGCACCC
GCGCTATGACTGACCTTTTTAGTGTAGGCGCCAAGCAGAAGCTGCAGCTGGTCA

>879_S68_L001_R1_001.fastq_269_3a_6
CCCCCGCTGTGGGTATGGTGGTGGCACACGTCTTGCGGTTGCCCCAGACCTTGTTTGACATAATAGCCGG
GGCCCATTGGGGCATCTTAGCAGGCCTAGCCTATTACTCCATGCAGGGCAATTGGGCTAAGGTCGCTATC
ATCATGGTTATGTTTTCAGGGGTCGATGCCCAGACATATACCACCGGTGGCAGTGTAGCTCGTGGCACCC
GCGCTATGACTGACCTTTTTAGTGTGGGCGCCAAGCAGAAACTGCAGCTGGTCA

>879_S68_L001_R1_001.fastq_270_3a_6
CCCCCGCTGTGGGTATGGTGGTGGCACACGTCTTGCGGTTGCCCCAGACCTTGTTTGACATGATAGCCGG
GGCCCATTGGGGCATCTTAGCAGGCCTAGCCTATTACTCCATGCAGGGCAATTGGGCTAAGGTCGCTATC
ATCATGGTTATGTTTTCAGGGGTCGATGCCCAAACATATACCACCGGTGGCAGTGTAGCTCGTGGCACCC
GCGCTATGACTGACCTTTTTAGTGTAGGCGCCAAGCAGAAACTGCAGCTGGTCA

>879_S68_L001_R1_001.fastq_271_3a_6
CCCCCGCTGTGGGTATGGTGGTGGCACACGTCTTGCGGTTGCCCCAGACCTTGTTTGACATAACAGCCGG
GGCCCATTGGGGCATCTTAGCAGGCCTAGCCTATTACTCCATGCAGGGCAATTGGGCTAAGGTCGCTATC
ATCATGGTTATGTTTTCAGGGGTCGATGCCCAAACATATACCACCGGTGGCAGTGTAGCTCGTGGCACCC
GCGCTATGACTGACCTTTTTAGTGTAGGCGCCAAGCAGAAACTGCAGCTGGTCA

>879_S68_L001_R1_001.fastq_272_3a_6
CCCCCGCTGTGGGTATGGTGGTGGCACACGTCTTGCGGTTGCCCCAGACCTTGTTTGACATAATAGCCGG
GGCCCATTGGGGCATCTTAGCAGGCCTAGCCTATTACTCCATGCAGGGCAATTGGGCTAAGGTCGCTATC
ATCATGGTTATGTTTTCAGGGGTCGATGCCCAAACATATACCACCGGTGGCAGTGTAGCTCGTGGCACCC
GCGCTCTGACTGACCTTTTTAGTGTAGGCGCCAAGCAGAAACTGCAGCTGGTCA

>879_S68_L001_R1_001.fastq_273_3a_6
CCCTCGCTGTGGGTATGGTGGTGGCACACGTCTTGCGGTTGCCCCAGACCTTGTTTGACATAATAGCCGG
GGCCCATTGGGGCATCTTAGCAGGCCTAGCCTATTACTCCATGCAGGGCAATTGGGCTAAGGTCGCTATC
ATCATGGTTATGTTTTCAGGGGTCGATGCCCAAACATATACCACCGGTGGCAGTGTAGCTCGTGGCACCC
GCGCTATGACTGACCTTTTTAGTGTAGGCGCCAAGCAGAAACTGCAGCTGGTCA

>879_S68_L001_R1_001.fastq_274_3a_6
CCCCCGCTGTGGGTATGGTGGTGGCACACGTCTTGCGGTTGCCCCAGACCTTGTTTGACATAATAGCCGG
GGCCCATTGGGGCATCTTAGCAGGCCTAGCCTATTACTCCATGCAGGGCAATTGGGCTAAGGTCGCTATC
ATCATGGTTATGTTTTCAGGGGTCGATACCCAAACATATACCACCGGTGGCAGTGTAGCTCGTGGCACCC
GCGCTATGACTGACCTTTTTAGTGTAGGCGCCAAGCAGAAACTGCAGCTGGTCA

>879_S68_L001_R1_001.fastq_275_3a_5
CCCCCGCTGTGGGTATGGTGGTGGCGCACGTCTTGCGGTTGCCCCAGACCTTGTTTGACATAATAGCCGG
GGCCCATTGGGGCATCTTAGCAGGCCTAGCCTATTACTCCATGCAGGGCAATTGGGCTAAGGTCGCTATC
ATTATGGTTATGTTTTCAGGGGTCGATGCCCAAACATATACCACCGGTGGCAGTGTAGCTCGTGGCACCC
GCGCTATGACTGACCTTTTTAGTGTAGGCGCCAAGCAGAAACTGCAGCTGGTCA

>879_S68_L001_R1_001.fastq_276_3a_5
CCCCCGCTGTGGGTATGGTGGTGGCACACGTCATGCGGTTGCCCCAGACCTTGTTTGACATAATAGCCGG
GGCCCATTGGGGCATCTTAGCAGGCCTAGCCTATTACTCCATGCAGGGCAATTGGGCTAAGGTCGCTATC
ATCATGGTTATGTTTTCAGGGGTCGATGCCCAAACATATACCACCGGTGGCAGTGTAGCTCGTGGCACCC
GCGCTATGACTGACCTTTTTAGTGTAGGCGCCAAGCAGAAACTGCAGCTGGTCA

>879_S68_L001_R1_001.fastq_277_3a_5
CCCCCGCTGTGGGTATGGTGGTGGCGCACGTCTTGCGGTTGCCCCAGACCTTGTTTGACATAATAGCCGG
GGCCCATTGGGGCATCCTAGCAGGCCTAGCCTATTACTCCATGCAGGGCAATTGGGCTAAGGTCGCTATC
ATCATGGTTATGTTTTCAGGGGTCGATGCCCAAACATATACCACCGGTGGCAGTGTAGCTCGTGGCACCC
GCGCTATGACTGACCTTTTTAGTGTAGGCGCCAAGCAGAAACTGCAGCTGGTCA

>879_S68_L001_R1_001.fastq_278_3a_5
CCCCCGCTGTGGGTATGGTGGTGGCACACGTCTTGCGGTTGCCCCAGACCTTGTTTGACACAATAGCCGG
GGCCCATTGGGGCATCTTAGCAGGCCTAGCCTATTACTCCATGCAGGGCAATTGGGCTAAGGTCGCTATC
ATCATGGTTATGTTTTCAGGGGTCGATGCCCAAACATATACCACCGGTGGCAGTGTAGCTCGTGGCACCC
GCGCTATGACTGACCTTTTTAGTGTAGGCGCCAAGCAGAAACTGCAGCTGGTCA

>879_S68_L001_R1_001.fastq_279_3a_5
CCCCCGCTGTGGGTATGGTGGTGGCACACGTCTTGCGGTTGCCCCAGACCTTGTTTGACATAATAGCCGG
GGCCCATTGGGGCATCTTAGCAGGCCTAGCCTATTACTCCATGCAGGGCAATTGGGCTAAGGTCGCTATC
ATCATGGTTATGTTTTCAGGGGTCGATGCCCAAACATATACCACCGGTGGCAGTGTAGCTCGTGGCACCC
GAGCTATGACTGACCTTTTTAGTGTAGGCGCCAAGCAGAAACTGCAGCTGGTCA

>879_S68_L001_R1_001.fastq_280_3a_5
CCCCCGCTGTGGGTATGGTGGTGGCACACGTCTTGCGGTTGCCCCAGACCTTGTTTGACATAATAGCCGG
GGCCCATTGGGGCATCTTAGCAGGCCTAGCCTATTACTCCATGCAGGGCAATTGGGCTAAGGTCGCTATC
ATCATGGTTATGTTTTCAGGGGTCGATGCCCAAACATATACCACCGGTGGCAGTGTAGCTCGTGGCACCC
GCGCTATGACTGACCTTTTTAGTGTAGGCGCAAAGCAGAAACTGCAGCTGGTCA

>879_S68_L001_R1_001.fastq_281_3a_5
CCCCCGCTGTGGGTATGGTGGTGGCACACGTCTTGCGGTTGCCCCAGACCTTGTTTGACATAATAGCCGG
GGCCCATTGGGGCATCTTAGCAGGCCTAGCCTATTGCTCCATGCAGGGCAATTGGGCTAAGGTCGCTATC
ATCATGGTTATGTTTTCAGGGGTCGATGCCCAAACATATACCACCGGTGGCAGTGTAGCTCGTGGCACCC
GCGCTATGACTGACCTTTTTAGTGTAGGCGCCAAGCAGAAACTGCAGCTGGTCA

>879_S68_L001_R1_001.fastq_282_3a_5
CCCCCGCTGTGGGTATGGTGGTGGCATACGTCTTGCGGTTGCCCCAGACCTTGTTTGACATAATAGCCGG
GGCCCATTGGGGCATCTTAGCAGGCCTAGCCTATTACTCCATGCAGGGCAATTGGGCTAAGGTCGCTATC
ATCATGGTTATGTTTTCAGGGGTCGATGCCCAAACATATACCACCGGTGGCAGTGTAGCTCGTGGCACCC
GCGCTATGACTGACCTTTTTAGTGTAGGCGCCAAGCAGAAACTGCAGCTGGTCA

>879_S68_L001_R1_001.fastq_283_3a_5
CCCCCGCTGTGGGTATGGTGGTGGCACACGTCTTGCGGTTGCCCCAGACCTTGTCTGACATAATAGCCGG
GGCCCATTGGGGCATCTTAGCAGGCCTAGCCTATTACTCCATGCAGGGCAATTGGGCTAAGGTCGCTATC
ATCATGGTTATGTTTTCAGGGGTCGATGCCCAAACATATACCACCGGTGGCAGTGTAGCTCGTGGCACCC
GCGCTATGACTGACCTTTTTAGTGTAGGCGCCAAGCAGAAACTGCAGCTGGTCA

>879_S68_L001_R1_001.fastq_284_3a_5
CCCCCGCTGTGGGTATGGTGGTGGCGCACGTCTTGCGGTTGCCCCAGACCTTGTTTGACATAATAGCCGG
GGCCCATTGGGGCATCTTAGCAGGCCTAGCCTATTACTCCATGCAGGGCAATTGGGCTAAGGTCGCTATC
ATCATGGTTATGTTTTCAGGGGTCGATGCCCAAACATATACCACCGGTGGCAGTGTAGCTCGTGGCACCC
GCGCCATGACTGACCTTTTTAGTGTAGGCGCCAAGCAGAAACTGCAGCTGGTCA

>879_S68_L001_R1_001.fastq_285_3a_5
CCCCCGCTGTGGGTATGGTGGTGGCGCACGTCTTGCGGTTGCCCCAGACCTTGTTTGACATAATAGCCGG
GGCCCATTGGGGCATCTTAGCAGGCCTAGCCTATTACTCCATGCAGGGCAATTGGGCTAAGGTCGCTATC
ATCATGGTTACGTTTTCAGGGGTCGATGCCCAAACATATACCACCGGTGGCAGTGTAGCTCGTGGCACCC
GCGCTATGACTGACCTTTTTAGTGTAGGCGCCAAGCAGAAACTGCAGCTGGTCA

>879_S68_L001_R1_001.fastq_286_3a_5
CCCCCGCTGTGGGTATGGTGGTGGCACACGTCTTGCGGTTGCCCCAGACCTTGTTTGACATAATAGCCGG
GGCCCATTGGGGCATCTTAGCAGGCCTAGCCTATTACTCCATGCAGGGCAATTGGGCTAAGGTCGCTATC
ATCATGGTTATGTTTTCAGGGGTCGATGCCCAAACATATATCACCGGTGGCAGTGTAGCTCGTGGCACCC
GCGCTATGACTGACCTTTTTAGTGTAGGCGCCAAGCAGAAACTGCAGCTGGTCA

>879_S68_L001_R1_001.fastq_287_3a_5
CCCCCGCTGTGGGTATGGTGGTGGCGCACGTCTTGCGGTTGCCCCAGACCTTGTTTGACATAATAGCCGG
GGCCCATTGGGGCATCTTAGCAGGCCTAGCCTATTACTCCATGCAGGGCAATTGGGCTAAGGTCGCTATC
ATCATGGTTATGTTTTCAGGGGTCGATGCCCAGACATATACCACCGGTGGCAGTGTAGCTCGTGGCACCC
GCGCTATGACTGACCTTTTTAGTGTAGGCGCCAAGCAGAAACTGCAGCTGGTCA

>879_S68_L001_R1_001.fastq_288_3a_5
CCCCCGCTGTGGGTATGGTGGTGGCGCACGTCTTGCGGTTGCCCCAGACCTTGTTTGACATAATAGCCGG
GGCCCATTGGGGCATCTTAGCAGGCCTAGCCTATTACTCCATGCAGGGTAATTGGGCTAAGGTCGCTATC
ATCATGGTTATGTTTTCAGGGGTCGATGCCCAAACATATACCACCGGTGGCAGTGTAGCTCGTGGCACCC
GCGCTATGACTGACCTTTTTAGTGTAGGCGCCAAGCAGAAACTGCAGCTGGTCA

>879_S68_L001_R1_001.fastq_289_3a_5
CCCCCGCTGTGGGTATGGTGGTGGCACACGTCTTGCGGTTGCCCCAGACCTTGTTTGACATAATAGCCGG
GGCCCATTGGGGCATCTTAGCAGGCCTAGCCTATTACTCCATGCAGGGCAATTGGGCTAAGGTCGCTATC
ATCATGGTTATGTTTTCAGGGGTCGATGCCCTAACATATACCACCGGTGGCAGTGTAGCTCGTGGCACCC
GCGCTATGACTGACCTTTTTAGTGTAGGCGCCAAGCAGAAACTGCAGCTGGTCA

>879_S68_L001_R1_001.fastq_290_3a_5
CCCCCGCTGTGGGTATGGTGGTGGCACACGTCTTGCGGTTGCCCCAGACCTTGTTTGACATAATAGCCGG
GGCCCATTGGGGCATCTTAGCAGGCCTAGCCTATTACTCCATGCAGGGCAATTGGGCTAAGGTCGCTATC
ATCATGGTTATGTTTTCGGGGGTCGATGCCCAAACATATACCACCGGTGGCAGTGTAGCTCGTGGCACCC
GCGCTATGACTGACCTCTTTAGTGTAGGCGCCAAGCAGAAACTGCAGCTGGTCA

>879_S68_L001_R1_001.fastq_291_3a_5
CCCCCGCTGTGGGTATGGTGGTGGCACACGTCTTGCGGTTGCCCCAGACCTTGTTTGACATAATAGCCGG
GGCCCATTGGGGCATCTTAGCAGGCCTAGCCTATTACTCCATGCAGGGCAATTGGGCTAAGGTCGCTATC
ATCATGGTTATGTTTTCAGGGGTCGATGCCCAAACATATACCACCGGTGGCAGTGTAGCTCGTGGCACCC
GCGCTATGACTGACTTTTTTAGTGTAGGCGCCAAGCAGAAACTGCAGCTGGTCA

>879_S68_L001_R1_001.fastq_292_3a_5
CCCCCGCTGTGGGTATGGTGGTGGCACACGTCTTGCGGTTGCCCCAGACCTTGTTTGACATAATAGCCGG
GGCCCATTGGGGCATCTTAGCAGGCCTAGCCTATTACTCCATGCAGGGCAATTGGGCTAAGGTCCCTATC
ATCATGGTTATGTTTTCAGGGGTCGATGCCCAAACATATACCACCGGTGGCAGTGTAGCTCGTGGCACCC
GCGCTATGACTGACCTTTTTAGTGTAGGCGCCAAGCAGAAACTGCAGCTGGTCA

>879_S68_L001_R1_001.fastq_293_3a_5
CCCCCGCTGTGGGTATGGTGGTGGCACACGTCTTGCGGTTGCCCCAGACCTTGTTTGACATAATAGCGGG
GGCCCATTGGGGCATCTTAGCAGGCCTAGCCTATTACTCCATGCAGGGCAATTGGGCTAAGGTCGCTATC
ATCATGGTTATGTTTTCAGGGGTCGATGCCCAAACATATACCACCGGTGGCAGTGTAGCTCGTGGCACCC
GCGCTATGACTGACCTTTTTAGTGTAGGCGCCAAGCAGAAACTGCAGCTGGTCA

>879_S68_L001_R1_001.fastq_294_3a_5
CCCACGCTGTGGGTATGGTGGTGGCACACGTCTTGCGGTTGCCCCAGACCTTGTTTGACATAATAGCCGG
GGCCCATTGGGGCATCTTAGCAGGCCTAGCCTATTACTCCATGCAGGGCAATTGGGCTAAGGTCGCTATC
ATCATGGTTATGTTTTCAGGGGTCGATGCCCAAACATATACCACCGGTGGCAGTGTAGCTCGTGGCACCC
GCGCTATGACTGACCTTTTTAGTGTAGGCGCCAAGCAGAAACTGCAGCTGGTCA

>879_S68_L001_R1_001.fastq_295_3a_5
CCCCCGCTGTGGGTATGGTGGTGGCACACGTCTTGCGGTTGCCCCAGACCTTGTTTGACATAATAGCCGG
GGCCCATTGGGGCATCTTAGCAGGCCTAGCCTATTACTCCATGCAGGGCAATTGGGTTAAGGTCGCTATC
ATCATGGTTATGTTTTCAGGGGTCGATGCCCAAACATATACCACCGGTGGCAGTGTAGCTCGTGGCACCC
GCGCTATGACTGACCTTTTTAGTGTAGGCGCCAAGCAGAAACTGCAGCTGGTCA

>879_S68_L001_R1_001.fastq_296_3a_5
CCCCCGCTGTGGGTATGGTGGTGGCGCACGTCTTGCGGTTGCCCCAGACCTTGTTTGACATAATAGCCGG
GGCCCATTGGGGCGTCTTAGCAGGCCTAGCCTATTACTCCATGCAGGGCAATTGGGCTAAGGTCGCTATC
ATCATGGTTATGTTTTCAGGGGTCGATGCCCAAACATATACCACCGGTGGCAGTGTAGCTCGTGGCACCC
GCGCTATGACTGACCTTTTTAGTGTAGGCGCCAAGCAGAAACTGCAGCTGGTCA

>879_S68_L001_R1_001.fastq_297_3a_5
CCCCCGCTGTGGGTATGGTGGTGGCGCACGTCTTGCGGTTGCCCCAGACCTTGTTTGACATAATAGCCGG
GGCCCATTGGGGCATCTTAGCAGGCCTAGCCTATTACTCCATGCAGGGCAATTGGGCTAAGGTCGCCATC
ATCATGGTTATGTTTTCAGGGGTCGATGCCCAAACATATACCACCGGTGGCAGTGTAGCTCGTGGCACCC
GCGCTATGACTGACCTTTTTAGTGTAGGCGCCAAGCAGAAACTGCAGCTGGTCA

>879_S68_L001_R1_001.fastq_298_3a_5
CCCCCGCTGTGGGTATGGTGGTGGCACACGTCTTTCGGTTGCCCCAGACCTTGTTTGACATAATAGCCGG
GGCCCATTGGGGCATCTTAGCAGGCCTAGCCTATTACTCCATGCAGGGCAATTGGGCTAAGGTCGCTATC
ATCATGGTTATGTTTTCAGGGGTCGATGCCCAAACATATACCACCGGTGGCAGTGTAGCTCGTGGCACCC
GCGCTATGACTGACCTTTTTAGTGTAGGCGCCAAGCAGAAACTGCAGCTGGTCA

>879_S68_L001_R1_001.fastq_299_3a_5
CCCCCGCTGTGGGTATGGTGGTGGCACACGTCTTGCGGTTGCCCCAGATCTTGTTTGACATAATAGCCGG
GGCCCATTGGGGCATCTTAGCAGGCCTAGCCTATTACTCCATGCAGGGCAATTGGGCTAAGGTCGCTATC
ATCATGGTTATGTTTTCAGGGGTCGATGCCCAAACATATACCACCGGTGGCAGTGTAGCTCGTGGCACCC
GCGCTATGACTGACCTTTTTAGTGTAGGCGCCAAGCAGAAACTGCAGCTGGTCA

>879_S68_L001_R1_001.fastq_300_3a_5
CCCCCGCTGTGGGTATGGTGGTGGCACACGTCTTGCGGTTGCCCCAGACCTTGTTTGACATAATAGCCGG
GGCCCATTGGGGCATCTTAGCAGGCCTAGCCTATTACTCCATGCAGGGCAATTGGGCTAAGGTCGCTATC
ATCATGGTTATGTTTTCAGTGGTCGATGCCCAAACATATACCACCGGTGGCAGTGTAGCTCGTGGCACCC
GCGCTATGACTGACCTTTTTAGTGTAGGCGCCAAGCAGAAACTGCAGCTGGTCA

>879_S68_L001_R1_001.fastq_301_3a_5
CCCCCGCTGTGGGTATGGTGGTGGCACACGTCTTGCGGTTGCCCCAGACCTTGTTTGACATAATAGCCGG
GGCCCATTGGGGCATCTTAGCAGGCCTAGCCTATTACTCCATGCAGGGCAATTGGGCTGAGGTCGCTATC
ATCATGGTTATGTTTTCAGGGGTCGATGCCCAAACATATACCACCGGTGGCAGTGTAGCTCGTGGCACCC
GCGCTATGACTGACCTTTTTAGTGTAGGCGCCAAGCAGAAACTGCAGCTGGTCA

>879_S68_L001_R1_001.fastq_302_3a_5
CCCCCGCTGTGGGTATGGTGGTGGCGCACGTCTTGCGGTTGCCCCAGACCTTGTTTGACATAATGGCCGG
GGCCCATTGGGGCATCTTAGCAGGCCTAGCCTATTACTCCATGCAGGGCAATTGGGCTAAGGTCGCTATC
ATCATGGTTATGTTTTCAGGGGTCGATGCCCAAACATATACCACCGGTGGCAGTGTAGCTCGTGGCACCC
GCGCTATGACTGACCTTTTTAGTGTAGGCGCCAAGCAGAAACTGCAGCTGGTCA

>879_S68_L001_R1_001.fastq_303_3a_5
CCCCCGCTGTGGGTATGGTGGTGGCACACGTCTTGCGGTTGCCCCAGACCTTGTTTGACATAATAGCCAG
GGCCCATTGGGGCATCTTAGCAGGCCTAGCCTATTACTCCATGCAGGGCAATTGGGCTAAGGTCGCTATC
ATCATGGTTATGTTTTCAGGGGTCGATGCCCAAACATATACCACCGGTGGCAGTGTAGCTCGTGGCACCC
GCGCTATGACTGACCTTTTTAGTGTAGGCGCCAAGCAGAAACTGCAGCTGGTCA

>879_S68_L001_R1_001.fastq_304_3a_5
CCCCCGCTGTGGGTATGGTGGTGGCGCACGTCTTGCGGTTGCCCCAGACCTTGTTTGACATAATAGCCGG
GGCCCATTGGGGCATCTTAGCAGGCCTAGCCTATTACTCCATGCAGGGCAATTGGGCTAAGGTCGCTATC
ATCATGGTTATGTTTTCAGGGGCCGATGCCCAAACATATACCACCGGTGGCAGTGTAGCTCGTGGCACCC
GCGCTATGACTGACCTTTTTAGTGTAGGCGCCAAGCAGAAACTGCAGCTGGTCA

>879_S68_L001_R1_001.fastq_305_3a_5
CCCCCGCTGTGGGTATGGTGGTGGCACACGTCTTGCGGTTGCCCCAGACCTTGTTTGACATAATAGCCGG
GGCCCATTGGGGCATCTTAGCAGGCCTAGCCTATTACTCCATGCAGGGCAATTGGGCTAAGGTCGCTATC
ATCATGGTTATGTTTTCAGGGGTCGATGCCCAAACATATACCATCGGTGGCAGTGTAGCTCGTGGCACCC
GCGCTATGACTGACCTTTTTAGTGTAGGCGCCAAGCAGAAACTGCAGCTGGTCA

>879_S68_L001_R1_001.fastq_306_3a_5
CCCCCGCTGTGGGTATGGTGGTGGCACACGTCTTGCGGTTGCCCCAGACCTTGTTTGACATAATAGCCGG
GGCCCATTGGGGCATCTTAGCAGGCCTAGCCTATTACTCCATGCAGGGCAATTGGGCTAAGGTCGCTATC
ATCATGGTTATGTTTTCAGGGGTCGATGCCCAAACATATACCACCGGTGGCAGTGTAGCTCGTGGCACCC
GCGCTATGACTGACCTTTTTAGTGTAGACGCCAAGCAGAAACTGCAGCTGGTCA

>879_S68_L001_R1_001.fastq_307_3a_5
CCCCCGCTGTGGGTATGGTGGTGGCGCACGTCTTGCGGTTGCCCCAGACCTTGTTTGATATAATAGCCGG
GGCCCATTGGGGCATCTTAGCAGGCCTAGCCTATTACTCCATGCAGGGCAATTGGGCTAAGGTCGCTATC
ATCATGGTTATGTTTTCAGGGGTCGATGCCCAAACATATACCACCGGTGGCAGTGTAGCTCGTGGCACCC
GCGCTATGACTGACCTTTTTAGTGTAGGCGCCAAGCAGAAACTGCAGCTGGTCA

>879_S68_L001_R1_001.fastq_308_3a_5
CCCCCGCTGTGGGTATGGTGGTGGCACACGTCTTGCGGTTGCCCCAGACCTTGTTTGACATAATAGCCGG
GGCCCATTGGGGCATCTTAGCAGGCCTAGCCTATTACTCCATGCAGGGCAATTGGGCTAAGGTCGCTATC
ATCATGGTTATGTTTTCAGGGGTCGATGCACAAACATATACCACCGGTGGCAGTGTAGCTCGTGGCACCC
GCGCTATGACTGACCTTTTTAGTGTAGGCGCCAAGCAGAAACTGCAGCTGGTCA

>879_S68_L001_R1_001.fastq_309_3a_5
CCCCCGCTGTGGGTATGGTGGTGACACACGTCTTGCGGTTGCCCCAGACCTTGTTTGACATAATAGCCGG
GGCCCATTGGGGCATCTTAGCAGGCCTAGCCTATTACTCCATGCAGGGCAATTGGGCTAAGGTCGCTATC
ATCATGGTTATGTTTTCAGGGGTCGATGCCCAAACATATACCACCGGTGGCAGTGTAGCTCGTGGCACCC
GCGCTATGACTGACCTTTTTAGTGTAGGCGCCAAGCAGAAACTGCAGCTGGTCA

>879_S68_L001_R1_001.fastq_310_3a_5
CCCCCGCTGTGGGTATGGTGGTGGCACACGTCTTGCGGTTGCCCCAGACCTTGTTTGACATAATAGCCGG
GGCCCATTGGGGCATCTTAGCAGGCCTAGCCTATTACTCCATGCAGGGCAATTGGGCTAAGGTTGCTATC
ATCATGGTTATGTTTTCGGGGGTCGATGCCCAAACATATACCACCGGTGGCAGTGTAGCTCGTGGCACCC
GCGCTATGACTGACCTTTTTAGTGTGGGCGCCAAGCAGAAACTGCAGCTGGTCA

>879_S68_L001_R1_001.fastq_311_3a_5
CCCCCGCTGTGGGTATGGTGGTGGCACACGTCTTGCGGTTGCCCCAGACCTTGTTTGACATAATAGCCGG
GGCCCATTGGGGCATCTTAGCAGGCCTAGCCTATTACTCCATGCAGGGCAATTGGGCTAAGGTCGCTATC
ATCATGGTCATGTTTTCGGGGGTCGATGCCCAAACATATACCACCGGTGGCAGTGTAGCTCGTGGCACCC
GCGCTATGACTGACCTTTTTAGTGTAGGCGCCAAGCAGAAACTGCAGCTGGTCA
