# Supplementary material for: HCV transmission in high-risk communities in Bulgaria
Source: PLoS One. 2019 Mar 5;14(3):e0212350. doi: 10.1371/journal.pone.0212350 (PMC6400337; doi:10.1371/journal.pone.0212350)
Supplement: S1 File — (ZIP) [file pone.0212350.s002.zip › 882_S49_L001_R1_001.fastq_1a_freq5.fas]

>882_S49_L001_R1_001.fastq_1_1a_1282
CCCCAACAACAGCGCTAGTAGCGGCTCAGCTACTCAGGGTCCCGCAAGCCATCTTGGACATGATCGCTGG
TGCCCACTGGGGAGTCCTAGCGGGCGTAGCGTATTTCTCCATGGCGGGCAACTGGGCGAAGGTCCTGGTG
GTGCTGTTGCTGTTTGCCGGCGTCGATGCGAGTACCCACATCACCGGGGGAAGTGTTGCTAGGGGCGCGG
CTACACTCACCAGTCTCTTCAATCCGGGCGCCCAGCAGAATATCCAGCTGATCA

>882_S49_L001_R1_001.fastq_2_1a_943
CCCCAACAACAGCGCTAGTAGCGGCTCAGCTACTCAGGGTCCCGCAAGCCATCTTGGACATGATCGCTGG
TGCCCACTGGGGAGTCCTAGCGGGCGTAGCGTATTTCTCCATGGCGGGCAACTGGGCGAAGGTCCTGGTG
GTGCTGTTGCTGTTTGCCGGCGTCGATGCGAGTACCCACATCACCGGGGGAAGTGTTGCTAGGGGCGCGG
CTACACTCAACAGTCTCTTCAGTCCGGGCGCCCAGCAGAATATCCAGCTGATCA

>882_S49_L001_R1_001.fastq_3_1a_783
CCCCAACAACAGCGCTAGTAGTGGCTCAGCTACTCAGGGTCCCGCAAGCCATCTTGGACATGATCGCTGG
TGCCCACTGGGGAGTCCTAGCGGGCGTAGCGTATTTCTCCATGGCGGGCAACTGGGCGAAGGTCCTGGTG
GTGCTGTTGCTGTTTGCCGGCGTCGATGCGAGTACCCACATCACCGGGGGAAGTGTTGCTAGGGGCGCGG
CTACACTCAACAGTCTCTTCAGTCCGGGCGCCCAGCAGAATATCCAGCTGATCA

>882_S49_L001_R1_001.fastq_4_1a_319
CCCCAACAACAGCGCTAGTAGTGGCTCAGCTACTCAGGGTCCCGCAAGCCATCTTGGACATGATCGCTGG
TGCCCACTGGGGAGTCCTAGCGGGCGTAGCGTATTTCTCCATGGCGGGCAACTGGGCGAAGGTCCTGGTG
GTGCTGTTGCTGTTTGCCGGCGTCGATGCGAGTACCCACATCACCGGGGGAAGTGTTGCTAGGGGCGCGG
CTACACTCACCAGTCTCTTCAATCCGGGCGCCCAGCAGAATATCCAGCTGATCA

>882_S49_L001_R1_001.fastq_5_1a_218
CCCCAACAACAGCGCTAGTAGCGGCTCAGCTACTCAGGGTCCCGCAAGCCATCTTGGACATGATCGCTGG
TGCCCACTGGGGAGTCCTAGCGGGCATAGCGTATTTCTCCATGGCGGGCAACTGGGCGAAGGTCCTGGTG
GTGCTGTTGCTGTTTGCCGGCGTCGATGCGAGTACCCACATCACCGGGGGAAGTGTTGCTAGGGGCGCGG
CTACACTCACCAGTCTCTTCAATCCGGGCGCCCAGCAGAATATCCAGCTGATCA

>882_S49_L001_R1_001.fastq_6_1a_207
CCCCAACAACAGCGCTAGTAGCGGCTCAGCTACTCAGGGTCCCGCAAGCCATCTTGGACATGATCGCTGG
TGCCCACTGGGGAGTCCTAGCGGGTGTAGCGTATTTCTCCATGGCGGGCAACTGGGCGAAGGTCCTGGTG
GTGCTGTTGCTGTTTGCCGGCGTCGATGCGAGTACCCACATCACCGGGGGAAGTGTTGCTAGGGGCGCGG
CTACACTCAACAGTCTCTTCAGTCCGGGCGCCCAGCAGAATATCCAGCTGATCA

>882_S49_L001_R1_001.fastq_7_1a_144
CCCCAACAACAGCGCTAGTAGCGGCTCAGCTACTCAGGGTCCCGCAAGCCATCTTGGACATGATCGCTGG
TGCCCACTGGGGAGTCCTAGCGGGCGTAGCGTATTTCTCCATGGCGGGCAACTGGGCGAAGGTCCTGGTG
GTGCTGTTGCTGTTTGCCGGCGTCGATGCGAGTACCCACATCACCGGGGGAAGTGTTGCTAGGGGCGCGG
CTACACTCAACAGTCTCTTCAATCCGGGCGCCCAGCAGAATATCCAGCTGATCA

>882_S49_L001_R1_001.fastq_8_1a_117
CCCCAACAACAGCGCTAGTAGCGGCTCAGCTACTCAGGGTCCCGCAAGCCATCTTGGACATGATCGCTGG
TGCCCACTGGGGAGTCCTAGCGGGCGTAGCGTATTTCTCCATGGCGGGCAACTGGGCGAAGGTCCTGGTG
GTGCTGTTGCTGTTTGCCGGCGTCGATGCGAGTACCCACATCACCGGGGGAAGTGTTGCTAGGGGCGCGG
CTACACTCGACAGTCTCTTCAGTCCGGGCGCCCAGCAGAATATCCAGCTGATCA

>882_S49_L001_R1_001.fastq_9_1a_115
CCCCAACAACAGCGCTAGTAGCGGCTCAGCTACTCAGGGTCCCGCAAGCCATCTTGGACATGATCGCTGG
TGCCCACTGGGGAGTCCTAGCGGGCGTAGCGTATTTCTCCATGGCGGGCAACTGGGCGAAGGTCCTGGTG
GTGCTGTTGCTGTTTGCCGGCGTCGATGCGAGTACCCACATCACCGGGGGAAGTGTTGCTAGGGGCGCGG
CTACACTCAACAGGCTCTTCAGTCCGGGCGCCCAGCAGAATATCCAGCTGATCA

>882_S49_L001_R1_001.fastq_10_1a_78
CCCCAACAACAGCGCTAGTAGTGGCTCAGCTGCTCAGGGTCCCGCAAGCCATCTTGGACATGATCGCTGG
TGCCCACTGGGGAGTCCTAGCGGGCGTAGCGTATTTCTCCATGGCGGGCAACTGGGCGAAGGTCCTGGTG
GTGCTGTTGCTGTTTGCCGGCGTCGATGCGAGTACCCACATCACCGGGGGAAGTGTTGCTAGGGGCGCGG
CTACACTCAACAGTCTCTTCAGTCCGGGCGCCCAGCAGAATATCCAGCTGATCA

>882_S49_L001_R1_001.fastq_11_1a_73
CCCCAACAACAGCGCTAGTAGTGGCTCAGCTACTCAGGGTCCCGCAAGCCATCTTGGACATGATCGCTGG
TGCCCACTGGGGAGTCCTAGCGGGCGTAGCGTATTTCTCCATGGCGGGCAACTGGGCGAAGGTCCTGGTG
GTGCTGTTGCTGTTTGCCGGCGTCGATGCGAGTACCCACATCACCGGGGGAAGTGTTGCTAGGGGCGCGG
CTACACTCAACAGTCTCTTCAATCCGGGCGCCCAGCAGAATATCCAGCTGATCA

>882_S49_L001_R1_001.fastq_12_1a_70
CCCCAACAACAGCGCTAGTAGCGGCTCAGCTACTCAGGGTCCCGCAAGCCATCTTGGACATGATCGCTGG
TGCCCACTGGGGAGTCCTAGCGGGCATAGCGTATTTCTCCATGGCGGGCAACTGGGCGAAGGTCCTGGTG
GTGCTGTTGCTGTTTGCCGGCGTCGATGCGAGTACCCACATCACCGGGGGAAGTGTTGCTAGGGGCGCGG
CTACACTCAACAGTCTCTTCAGTCCGGGCGCCCAGCAGAATATCCAGCTGATCA

>882_S49_L001_R1_001.fastq_13_1a_65
CCCCAACAACAGCGCTAGTAGCGGCTCAGCTGCTCAGGGTCCCGCAAGCCATCTTGGACATGATCGCTGG
TGCCCACTGGGGAGTCCTAGCGGGCGTAGCGTATTTCTCCATGGCGGGCAACTGGGCGAAGGTCCTGGTG
GTGCTGTTGCTGTTTGCCGGCGTCGATGCGAGTACCCACATCACCGGGGGAAGTGTTGCTAGGGGCGCGG
CTACACTCAACAGTCTCTTCAGTCCGGGCGCCCAGCAGAATATCCAGCTGATCA

>882_S49_L001_R1_001.fastq_14_1a_59
CCCCAACAACAGCGCTAGTAGCGGCTCAGCTACTCAGGGTCCCGCAAGCCATCTTGGACATGATCGCTGG
TGCCCACTGGGGAGTCCTAGCGGGCGTAGCGTATTTCTCCATGGCGGGCAACTGGGCGAAGGTCCTGGTG
GTGCTGTTGCTGTTTGCCGGCGTCGATGCGAGTACCCACATCACCGGGGGAAGTGTTGCTAGGGGCGCGG
CTACACTCACCAGTCTCTTCAGTCCGGGCGCCCAGCAGAATATCCAGCTGATCA

>882_S49_L001_R1_001.fastq_15_1a_54
CCCCAACAACAGCGCTAGTAGCGGCTCAGCTACTCAGGGTCCCGCAAGCCATCTTGGACATGATCGCTGG
TGCCCACTGGGGAGTCCTAGCGGGCGTAGCGTATTTCTCCATGGCGGGCAACTGGGCGAAGGTCCTGGTG
GTGCTGTTGCTGTTTGCCGGCGTCGATGCGAGTACCCACATCACCGGGGGAAGTGTTGCTAGGGGCGCGG
CTACACTCAACAGTCTCTTCAGTCCGGGCGCTCAGCAGAATATCCAGCTGATCA

>882_S49_L001_R1_001.fastq_16_1a_51
CCCCAACAACAGCGCTAGTAGCGGCTCAGCTACTCAGGGTCCCGCAAGCCATCTTGGACATGATCGCTGG
TGCCCACTGGGGAGTCCTAGCGGGCGTAGCGTATTTCTCCATGGCGGGCAACTGGGCAAAGGTCCTGGTC
GTGCTGTTGCTGTTTGCCGGCGTCGATGCGAGTACCCACATCACCGGGGGAAGTGTTGCTAGGGGCGCGG
CTACACTCGACAGTCTCTTCAGTCCGGGCGCCCAGCAGAATATCCAGCTGATCA

>882_S49_L001_R1_001.fastq_17_1a_46
CCCCAACAACAGCGCTAGTAGCGGCTCAGCTACTCAGGGTCCCGCAAGCCATCTTGGACATGATCGCTGG
TGCCCACTGGGGAGTCCTAGCGGGTGTAGCGTATTTCTCCATGGCGGGCAACTGGGCGAAGGTCCTGGTG
GTGCTGTTGCTGTTTGCCGGCGTCGATGCGAGTACCCACATCACCGGGGGAAGTGTTGCTAGGGGCGCGG
CTACACTCACCAGTCTCTTCAATCCGGGCGCCCAGCAGAATATCCAGCTGATCA

>882_S49_L001_R1_001.fastq_18_1a_46
CCCCAACAACAGCGCTAGTAGCGGCTCAGCTACTCAGGGTCCCGCAAGCCATCTTGGACATGATCGCTGG
TGCCCACTGGGGAGTCCTAGCGGGCGTAGCGTATTTCTCCATGGCGGGCAACTGGGCGAAGGTCCTGGTG
GTGCTGTTGCTGTTTGCCGGCGTCGATGCGAGTACCCATATCACCGGGGGAAGTGTTGCTAGGGGCGCGG
CTACACTCAACAGTCTCTTCAGTCCGGGCGCCCAGCAGAATATCCAGCTGATCA

>882_S49_L001_R1_001.fastq_19_1a_44
CCCCAACAACAGCGCTAGTAGTGGCTCAGCTACTCAGGGTCCCGCAAGCCATCTTGGACATGATCGCTGG
TGCCCACTGGGGAGTCCTAGCGGGCGTAGCGTATTTCTCCATGGCGGGCAACTGGGCGAAGGTCCTGGTG
GTGCTGTTGCTGTTTGCCGGCGTCGATGCGAGTACCCACATCACCGGGGGAAGTGTTGCTAGGGGCGCGG
CTACACTCAACAGTCTCTTCAGTCCGGGCGCTCAGCAGAATATCCAGCTGATCA

>882_S49_L001_R1_001.fastq_20_1a_43
CCCCAACAACAGCGCTAGTAGCGGCTCAGCTGCTCAGGGTCCCGCAAGCCATCTTGGACATGATCGCTGG
TGCCCACTGGGGAGTCCTAGCGGGCGTAGCGTATTTCTCCATGGCGGGCAACTGGGCGAAGGTCCTGGTG
GTGCTGTTGCTGTTTGCCGGCGTCGATGCGAGTACCCACATCACCGGGGGAAGTGTTGCTAGGGGCGCGG
CTACACTCAACAGTCTCTTCAATCCGGGCGCCCAGCAGAATATCCAGCTGATCA

>882_S49_L001_R1_001.fastq_21_1a_43
CCCCAACAACAGCGCTAGTAGCGGCTCAGCTACTCAGGGTCCCGCAAGCCATCTTGGACATGATCGCTGG
TGCCCACTGGGGAGTCCTAGCGGGCGTAGCGTATTTCTCCATGGCGGGCAACTGGGCGAAGGTCCTGGTG
GTGCTGTTGCTGTTTGCCGGCGTCGATGCGAGTACCCACATCACCGGGGGAAGTGTTGCTAGGGGCGCGG
CTACGCTCGACAGTCTCTTCAGTCCGGGCGCCCAGCAGAATATCCAGCTGATCA

>882_S49_L001_R1_001.fastq_22_1a_32
CCCCAACAACAGCACTAGTAGCGGCTCAGCTACTCAGGGTCCCGCAAGCCATCTTGGACATGATCGCTGG
TGCCCACTGGGGAGTCCTAGCGGGCGTAGCGTATTTCTCCATGGCGGGCAACTGGGCGAAGGTCCTGGTG
GTGCTGTTGCTGTTTGCCGGCGTCGATGCGAGTACCCACATCACCGGGGGAAGTGTTGCTAGGGGCGCGG
CTACACTCACCAGTCTCTTCAATCCGGGCGCCCAGCAGAATATCCAGCTGATCA

>882_S49_L001_R1_001.fastq_23_1a_31
CCCCAACAACAGCGCTAGTAGCGGCTCAGCTACTCAGGGTCCCGCAAGCCATCTTGGACATGATCGCTGG
TGCCCACTGGGGAGTCCTAGCGGGTGTAGCGTATTTCTCCATGGCGGGCAACTGGGCGAAGGTCCTGGTG
GTGCTGTTGCTGTTTGCCGGCGTCGATGCGAGTACCCACATCACCGGGGGAAGTGTTGCTAGGGGCGCGG
CTACACTCGACAGTCTCTTCAGTCCGGGCGCCCAGCAGAATATCCAGCTGATCA

>882_S49_L001_R1_001.fastq_24_1a_30
CCCCAACAACAGCGCTAGTAGTGGCTCAGCTACTCAGGGTCCCGCAAGCCATCTTGGACATGATCGCTGG
TGCCCACTGGGGAGTCCTAGCGGGCGTAGCGTATTTCTCCATGGCGGGCAACTGGGCGAAGGTCCTGGTG
GTGCTGTTGCTGTTTGCCGGCGTCGATGCGAGTACCCACATCACCGGGGGAAGTGTTGCTAGGGGCGCGG
CTACACTCAACAGGCTCTTCAGTCCGGGCGCCCAGCAGAATATCCAGCTGATCA

>882_S49_L001_R1_001.fastq_25_1a_29
CCCCAACAACAGCGCTAGTAGTGGCTCAGCTACTCAGGGTCCCGCAAGCCATCTTGGACATGATCGCTGG
TGCCCACTGGGGAGTCCTAGCGGGCGTAGCGTATTTCTCCATGGCGGGCAACTGGGCGAAGGTCCTGGTG
GTGCTGTTGCTGTTTGCCGGCGTCGATGCGAGTACCCACATCACCGGGGGAAGTGTTGCTAGGGGCGCGG
CTACACTCGACAGTCTCTTCAGTCCGGGCGCCCAGCAGAATATCCAGCTGATCA

>882_S49_L001_R1_001.fastq_26_1a_29
CCCCAACAACAGCGCTAGTAGTGGCTCAGCTACTCAGGGTCCCGCAAGCCATCTTGGACATGATCGCTGG
TGCCCACTGGGGAGTCCTAGCGGGCGTAGCGTATTTCTCCATGGCGGGCAACTGGGCGAAGGTCCTGGTG
GTGCTGTTGCTGTTTGCCGGCGTCGATGCGAGTACCCACATCACCGGGGGAAGTGTTGCTAGGGGCGCGG
CTGCACTCAACAGTCTCTTCAGTCCGGGCGCCCAGCAGAATATCCAGCTGATCA

>882_S49_L001_R1_001.fastq_27_1a_28
CCCCAACAACAGCGCTAGTAGCGGCTCAGCTACTCAGGGTCCCGCAAGCCATCTTGGACATGATCGCTGG
TGCCCACTGGGGAGTCCTAGCGGGCGTAGCGTATTTCTCCATGGCGGGCAACTGGGCGAAGGTCCTGGTG
GTGCTGTTGCTGTTTGCCGGCGTCGATGCGAGTACCCACATCACCGGGGGAAGTATTGCTAGGGGCGCGG
CTACACTCAACAGTCTCTTCAGTCCGGGCGCCCAGCAGAATATCCAGCTGATCA

>882_S49_L001_R1_001.fastq_28_1a_28
CCCCAACAACAGCGCTAGTAGCGGCTCAGCTACTCAGGGTCCCGCAAGCCATCTTGGACATGATCGCTGG
TGCCCACTGGGGAGTCCTAGCGGGCGTAGCGTATTTCTCCATGGTGGGCAACTGGGCGAAGGTCCTGGTG
GTGCTGTTGCTGTTTGCCGGCGTCGATGCGAGTACCCACATCACCGGGGGAAGTGTTGCTAGGGGCGCGG
CTACACTCAACAGTCTCTTCAGTCCGGGCGCCCAGCAGAATATCCAGCTGATCA

>882_S49_L001_R1_001.fastq_29_1a_28
CCCCAACAACAGCGCTAGTAGCGGCTCAGCTGCTCAGGGTCCCGCAAGCCATCTTGGACATGATCGCTGG
TGCCCACTGGGGAGTCCTAGCGGGCGTAGCGTATTTCTCCATGGCGGGCAACTGGGCGAAGGTCCTGGTG
GTGCTGTTGCTGTTTGCCGGCGTCGATGCGAGTACCCACATCACCGGGGGAAGTGTTGCTAGGGGCGCGG
CTACACTCACCAGTCTCTTCAATCCGGGCGCCCAGCAGAATATCCAGCTGATCA

>882_S49_L001_R1_001.fastq_30_1a_27
CCCCAACAACAGCGCTAGTAGCGGCTCAGCTACTCAGGGTCCCGCAAGCCATCTTGGACATGATCGCTGG
TGCCCACTGGGGAGTCCTAGCGGGTGTAGCGTATTTCTCCATGGCGGGCAACTGGGCGAAGGTCCTGGTG
GTGCTGTTGCTGTTTGCCGGCGTCGATGCGAGTACCCACATCACCGGGGGAAGTGTTGCTAGGGGCGCGG
CTACACTCAACAGTCTCTTCAATCCGGGCGCCCAGCAGAATATCCAGCTGATCA

>882_S49_L001_R1_001.fastq_31_1a_25
CCCCAACAACAGCGCTAGTAGCGGCTCAGCTACTCAGGGTCCCGCAAGCCATCTTGGACATGATCGCTGG
TGCCCACTGGGGAGTCCTAGCGGGCGTGGCGTATTTCTCCATGGCGGGCAACTGGGCGAAGGTCCTGGTG
GTGCTGTTGCTGTTTGCCGGCGTCGATGCGAGTACCCACATCACCGGGGGAAGTGTTGCTAGGGGCGCGG
CTACACTCACCAGTCTCTTCAATCCGGGCGCCCAGCAGAATATCCAGCTGATCA

>882_S49_L001_R1_001.fastq_32_1a_24
CCCCAACAACAGCGCTAGTAGCGGCTCAGCTACTCAGGGTCCCGCAAGCCATCTTGGACATGATCGCTGG
TGCCCACTGGGGAGTCCTAGTGGGTGTAGCGTATTTCTCCATGGCGGGCAACTGGGCGAAGGTCCTGGTG
GTGCTGTTGCTGTTTGCCGGCGTCGATGCGAGTACCCACATCACCGGGGGAAGTGTTGCTAGGGGCGCGG
CTACACTCAACAGTCTCTTCAGTCCGGGCGCCCAGCAGAATATCCAGCTGATCA

>882_S49_L001_R1_001.fastq_33_1a_24
CCCCAACAACGGCGCTAGTAGTGGCTCAGCTACTCAGGGTCCCGCAAGCCATCTTGGACATGATCGCTGG
TGCCCACTGGGGAGTCCTAGCGGGCGTAGCGTATTTCTCCATGGCGGGCAACTGGGCGAAGGTCCTGGTG
GTGCTGTTGCTGTTTGCCGGCGTCGATGCGAGTACCCACATCACCGGGGGAAGTGTTGCTAGGGGCGCGG
CTACACTCAACAGTCTCTTCAGTCCGGGCGCCCAGCAGAATATCCAGCTGATCA

>882_S49_L001_R1_001.fastq_34_1a_23
CCCCAACAACAGCGCTAGTAGTGGCTCAGCTACTCAGGGTCCCGCAAGCCATCTTGGACATGATCGCTGG
TGCCCACTGGGGAGTCCTAGCGGGCGTAGCGTATTTCTCCATGGCGGGCAACTGGGCGAAGGTCCTGGTG
GTGCTGTTGCTGTTTGCCGGCGTCGATGCGAGCACCCACATCACCGGGGGAAGTGTTGCTAGGGGCGCGG
CTACACTCAACAGTCTCTTCAGTCCGGGCGCCCAGCAGAATATCCAGCTGATCA

>882_S49_L001_R1_001.fastq_35_1a_23
CCCCAACAACAGCGCTAGTAGTGGCTCAGCTACTCAGGGTCCCGCAAGCCATCTTGGACATGATCGCTGG
TGCCCACTGGGGAGTCCTAGCGGGTGTAGCGTATTTCTCCATGGCGGGCAACTGGGCGAAGGTCCTGGTG
GTGCTGTTGCTGTTTGCCGGCGTCGATGCGAGTACCCACATCACCGGGGGAAGTGTTGCTAGGGGCGCGG
CTACACTCAACAGTCTCTTCAGTCCGGGCGCCCAGCAGAATATCCAGCTGATCA

>882_S49_L001_R1_001.fastq_36_1a_23
CCCCAACAACAGCGCTAGTAGCGGCTCAGCTACTCAGGGTCCCGCAAGCCATCTTGGACATGATCGCTGG
TGCCCACTGGGGAGTCCTAGCGGGCGTAGCGTATTTCTCCATGGCGGGCAACTGGGCGAAGGTCCTGGTG
GTGCTGTTGCTGTTTGCCGGCGTCGATGCGAGTACCCACATCACCGGGGGAAGTGTTGCTAAGGGCGCGG
CTACACTCACCAGTCTCTTCAATCCGGGCGCCCAGCAGAATATCCAGCTGATCA

>882_S49_L001_R1_001.fastq_37_1a_23
CCCCAACAACAGCGCTAGTAGCGGCTCAGCTACTCAGGGTCCCGCAAGCCATCTTGGACATGATCGCTGG
TGCCCACTGGGGAGTCCTAGCGGGCGTAGCGTATTTCTCCATGGCGGGCAACTGGGCGAAGGTCCTGGTG
GTGCTGTTGCTGTTTGCCGGCGTCGATGCGAGTACCCACATCACCGGGGGAAGTGTTGCTAGGGGCGCGG
CTACACTCAACAGCCTCTTCAGTCCGGGCGCCCAGCAGAATATCCAGCTGATCA

>882_S49_L001_R1_001.fastq_38_1a_22
CCCCAACAACAGCGCTAGTAGCGGCTCAGCTACTCAGGGTCCCGCAAGCCATCTTGGACATGATCGCTGG
TGCCCACTGGGGAGTCCTAGCGGGCGTAGCGTATTTCTCCATGGCGGGCAACTGGGCGAAGGTCCTGGTG
GTGCTGTTGCTGTTTGCCGGCGTCGATGCGAGTACCCACATCACCGGGGGAAGTGTTGCTAGGGGCGCGG
CTACACTCACCAGTCTCTTCAATCCGGGCGCTCAGCAGAATATCCAGCTGATCA

>882_S49_L001_R1_001.fastq_39_1a_22
CCCCAACAACAGCGCTAGTAGCGGCTCAGCTACTCAGGGTCCCGCAAGCCATCTTGGACATGATCGCTGG
TGCCCACTGGGGAGTCCTAGCGGGCGTAGCGTATTTCTCCATGGCGGGCAACTGGGCGAAGGTCCTGGTG
GTGCTGTTGCTGTTTGCCGGCGTCGATGCGAGTACCCACATCACCGGGGGAAGTGTTGCTAGGGGCGCGG
CTGCACTCAACAGTCTCTTCAGTCCGGGCGCCCAGCAGAATATCCAGCTGATCA

>882_S49_L001_R1_001.fastq_40_1a_21
CCCCAACAACAGCGCTAGTAGTGGCTCAGCTACTCAGGGTCCCGCAAGCCATCTTGGACATGATCGCTGG
TGCCCACTGGGGAGTCCTAGCGGGCATAGCGTATTTCTCCATGGCGGGCAACTGGGCGAAGGTCCTGGTG
GTGCTGTTGCTGTTTGCCGGCGTCGATGCGAGTACCCACATCACCGGGGGAAGTGTTGCTAGGGGCGCGG
CTACACTCACCAGTCTCTTCAATCCGGGCGCCCAGCAGAATATCCAGCTGATCA

>882_S49_L001_R1_001.fastq_41_1a_20
CCCCAACAACAGCGCTAGTAGCGGCTCAGCTACTCAGGGTCCCGCAAGCCATCTTGGACATGATCGCTGG
TGCCCACTGGGGAGTCCTAGCGGGCGTAGCGTATTTCTCCATGGCGGGCAACTGGGCGAAGGTCCTGGTG
GTGCTGTTGCTGTTTGCCGGCGTCGATGCGAGTACCCACATCACCGGGGGAAGTGTTGCTAGGGGTGCGG
CTACACTCACCAGTCTCTTCAATCCGGGCGCCCAGCAGAATATCCAGCTGATCA

>882_S49_L001_R1_001.fastq_42_1a_20
CCCCAACAACAGCGCTAGTAGCGGCTCAGCTACTCAGAGTCCCGCAAGCCATCTTGGACATGATCGCTGG
TGCCCACTGGGGAGTCCTAGCGGGCATAGCGTATTTCTCCATGGCGGGCAACTGGGCGAAGGTCCTGGTG
GTGCTGTTGCTGTTTGCCGGCGTCGATGCGAGTACCCACATCACCGGGGGAAGTGTTGCTAGGGGCGCGG
CTACACTCACCAGTCTCTTCAATCCGGGCGCCCAGCAGAATATCCAGCTGATCA

>882_S49_L001_R1_001.fastq_43_1a_19
CCCCAACAACAGCGCTAGTAGCGGCTCAGCTACTCAGGGTCCCGCAAGCCATCTTGGACATGATCGCTGG
TGCCCACTGGGGAGTCCTAGCGGGCGTAGCGTATTTCTCCATGGCGGGCAACTGGGCGAAGGTCCTGGTG
GTGCTGTTGCTGTTTGCCGGCGTCGATGCGAGTACCCACATCACCGGGGGAAGTGTTGCTAGGGGCGCGG
CTACCCTCACCAGTCTCTTCAATCCGGGCGCCCAGCAGAATATCCAGCTGATCA

>882_S49_L001_R1_001.fastq_44_1a_19
CCCCAACAACAGCGCTAGTAGTGGCTCAGCTACTCAGGGTCCCGCAAGCCATCTTGGACATGATCGCTGG
TGCCCACTGGGGAGTCCTAGCGGGCGTAGCGTATTTCTCCATGGCGGGCAACTGGGCGAAGGTCCTGGTG
GTGCTGTTGCTGTTTGCCGGCGTCGATGCGAGTACCCACATCACCGGGGGAAGCGTTGCTAGGGGCGCGG
CTACACTCAACAGTCTCTTCAGTCCGGGCGCCCAGCAGAATATCCAGCTGATCA

>882_S49_L001_R1_001.fastq_45_1a_19
CCCCAACAACAGCGCTAGTAGTGGCTCAGCTGCTCAGGGTCCCGCAAGCCATCTTGGACATGATCGCTGG
TGCCCACTGGGGAGTCCTAGCGGGCGTAGCGTATTTCTCCATGGCGGGCAACTGGGCGAAGGTCCTGGTG
GTGCTGTTGCTGTTTGCCGGCGTCGATGCGAGTACCCACATCACCGGGGGAAGTGTTGCTAGGGGCGCGG
CTACACTCACCAGTCTCTTCAATCCGGGCGCCCAGCAGAATATCCAGCTGATCA

>882_S49_L001_R1_001.fastq_46_1a_19
CCCCAACAACAGCGCTAGTAGTGGCTCAGCTACTCAGGGTCCCGCAAGCCATCTTGGACATGATCGCTGG
TGCCCACTGGGGAGTCCTAGCGGGCGTAGCGTATTTCTCCATGGCGGGCAACTGGGCGAAGGTCCTGGTG
GTGCTGTTGCTGTTTGCCGGCGTCGATGCGAGTACCCACATCACCGGGGGAAGTGTTGCTAGGGGCGCGG
CTACACTCAACAGTCTCTTCAGTCCGGGCGCCCAGCAGAACATCCAGCTGATCA

>882_S49_L001_R1_001.fastq_47_1a_18
CCCCAACAACAGCGCTAGTAGCGGCTCAGCTACTCAGGGTCCCGCAAGCCATCTTGGACATGATCGCTGG
TGCCCACTGGGGAGTCCTAGCGGGCGTAGCGTATTTCTCCATGGCGGGCAACTGGGCGAAGGTCCTGGTG
GTGCTGTTGCTGTTTGCCGGCGTCGATGCGAGTACCCACATCACCGGGGGAAGTGTCGCTAGGGGCGCGG
CTACACTCACCAGTCTCTTCAATCCGGGCGCCCAGCAGAATATCCAGCTGATCA

>882_S49_L001_R1_001.fastq_48_1a_18
CCCCAACAACAGCGCTAGTAGCGGCTCAGCTACTCAGGGTCCCGCAAGCCATCTTGGACATGATCGCTGG
TGCCCACTGGGGAGTCCTAGCGGGCGTAGCGTATTTCTCCATGGCGGGCAACTGGGCGAAGGTCCTGGTG
GTGCTGTTGCTGTTTGCCGGCGTCGATGCGAGTACCCACATCACCGGGGGAAGCGTTGCTAGGGGCGCGG
CTACACTCACCAGTCTCTTCAATCCGGGCGCCCAGCAGAATATCCAGCTGATCA

>882_S49_L001_R1_001.fastq_49_1a_18
CCCCAACAACAGCGCTAGTAGCGGCTCAGCTACTCAGGGTCCCGCAAGCCATCTTGGACATGATCGCTGG
TGCCCACTGGGGAGTCCTAGCGGGCGTAGCGTATTTCTCCATGGCGGGCAACTGGGCGAAGGTCCTGGTG
GTGCTGTTGCTGTTTGCCGGCGTCGATGCGAGTACCCACATCACCGGGGGAAGTGTTGCTAGGGGCGCGG
CTACACTCAACAGTCTCTTCAGTCCGGGCGCCCAGCAGAACATCCAGCTGATCA

>882_S49_L001_R1_001.fastq_50_1a_18
CCCCAACAACAGCGCTAGTAGCGGCTCAGCTACTCAGGGTCCCGCAAGCCATCTTGGACATGATCGCTGG
CGCCCACTGGGGAGTCCTAGCGGGCGTAGCGTATTTCTCCATGGCGGGCAACTGGGCGAAGGTCCTGGTG
GTGCTGTTGCTGTTTGCCGGCGTCGATGCGAGTACCCACATCACCGGGGGAAGTGTTGCTAGGGGCGCGG
CTACACTCAACAGTCTCTTCAGTCCGGGCGCCCAGCAGAATATCCAGCTGATCA

>882_S49_L001_R1_001.fastq_51_1a_17
CCCCAACAACAGCGCTAGTAGCGGCTCAGCTACTCAGGGTCCCGCAAGCCATCTTGGACATGATCGCTGG
TGCCCACTGGGGAGTCCTAGCGGGCGTAGCGTATTTCTCCATGGCGGGCAACTGGGCGAAGGTCCTGGTG
GTGCTGTTGCTGTTTGCCGGCGTCGATGCGAGTACCCACATCACCGGGGGAAGTGTTGCTAGGGGCGCGG
CTACACTCACCAGCCTCTTCAATCCGGGCGCCCAGCAGAATATCCAGCTGATCA

>882_S49_L001_R1_001.fastq_52_1a_17
CCCCAACAACAGCGCTAGTAGTGGCTCAGCTACTCAGGGTCCCGCAAGCCATCCTGGACATGATCGCTGG
TGCCCACTGGGGAGTCCTAGCGGGCGTAGCGTATTTCTCCATGGCGGGCAACTGGGCGAAGGTCCTGGTG
GTGCTGTTGCTGTTTGCCGGCGTCGATGCGAGTACCCACATCACCGGGGGAAGTGTTGCTAGGGGCGCGG
CTACACTCAACAGTCTCTTCAGTCCGGGCGCCCAGCAGAATATCCAGCTGATCA

>882_S49_L001_R1_001.fastq_53_1a_17
CCCCAACAACAGCGCTAGTAGTGGCTCAGCTACTCAGGGTCCCGCAAGCCATCTTGGACATGATCGCTGG
TGCCCACTGGGGAGTCCTAGCGGGCGTAGCGTATTTCTCCATGGCGGGCAACTGGGCGAAGGTCCTGGTG
GTGCTGTTGTTGTTTGCCGGCGTCGATGCGAGTACCCACATCACCGGGGGAAGTGTTGCTAGGGGCGCGG
CTACACTCAACAGTCTCTTCAGTCCGGGCGCCCAGCAGAATATCCAGCTGATCA

>882_S49_L001_R1_001.fastq_54_1a_17
CCCCAACAACAGCGCTAGTAGCGGCTCAGCTACTCAGGGTCCCGCAAGCCATCTTGGACATGATCGCTGG
TGCCCACTGGGGAGTCCTAGCGGGCGTAGCGTATTTCTCCATGGCGGGCAACTGGGCGAAGGTCCTGGTG
GTGCTGTTGCTGTTTGCCGGCGTCGATGCGAGTACCCACATCACCGGGGGAAGTGTTGCTAGGGGCGCGG
CCACACTCACCAGTCTCTTCAATCCGGGCGCCCAGCAGAATATCCAGCTGATCA

>882_S49_L001_R1_001.fastq_55_1a_17
CCCCAACAACAGCGCTAGTAGCGGCTCAGCTACTCAGGGTCCCGCAAGCCATCTTGGACATGATCGCTGG
TGCCCACTGGGGAGTCCTAGCGGGCGTAGCGTATTTCTCCATGGCGGGCAACTGGGCGAAGGTCCTGGTG
GTGCTGTTGCTGTTTGCCGGCGTCGATGCGAGTACCCACATCACCGGGGGAAGCGTTGCTAGGGGCGCGG
CTACACTCAACAGTCTCTTCAGTCCGGGCGCCCAGCAGAATATCCAGCTGATCA

>882_S49_L001_R1_001.fastq_56_1a_15
CCCCAACAACAGCGCTAGTAGTGGCTCAGCTACTCAGGGTCCCGCAAGCCATCTTGGACATGATCGCTGG
TGCCCACTGGGGAGTCCTAGCGGGCGTAGCGTATTTCTCCATGGCGGGCAACTGGGCGAAGGTCCTGGTG
GTGCTGTTGCTGTTTGCCGGCGTCGATGCGAGTACCCATATCACCGGGGGAAGTGTTGCTAGGGGCGCGG
CTACACTCAACAGTCTCTTCAGTCCGGGCGCCCAGCAGAATATCCAGCTGATCA

>882_S49_L001_R1_001.fastq_57_1a_15
CCCCAACAACAGCGCTAGTAGTGGCTCAGCTACTCAGGGTCCCGCAAGCCATCTTGGACATGATCGCTGG
TGCCCACTGGGGAGTCCTAGCGGGCGTAGCGTATTTCTCCATGGCGGGCAACTGGGCGAAGGTCCTGGTG
GTCCTGTTGCTGTTTGCCGGCGTCGATGCGAGTACCCACATCACCGGGGGAAGTGTTGCTAGGGGCGCGG
CTACACTCAACAGTCTCTTCAGTCCGGGCGCCCAGCAGAATATCCAGCTGATCA

>882_S49_L001_R1_001.fastq_58_1a_15
CCCCAACAACAGCGCTAGTAGCGGCTCAGCTACTCAGGGTCCCGCAAGCCATCTTGGACATGATCGCTGG
TGCCCACTGGGGAGTCCTAGCGGGCGTAGCGTATTTCTCCATGGCGGGCAACTGGGCGAAGGTCCTGGTG
GTGCTGCTGCTGTTTGCCGGCGTCGATGCGAGTACCCACATCACCGGGGGAAGTGTTGCTAGGGGCGCGG
CTACACTCACCAGTCTCTTCAATCCGGGCGCCCAGCAGAATATCCAGCTGATCA

>882_S49_L001_R1_001.fastq_59_1a_14
CCCCAACAGCAGCGCTAGTAGCGGCTCAGCTACTCAGGGTCCCGCAAGCCATCTTGGACATGATCGCTGG
TGCCCACTGGGGAGTCCTAGCGGGCGTAGCGTATTTCTCCATGGCGGGCAACTGGGCGAAGGTCCTGGTG
GTGCTGTTGCTGTTTGCCGGCGTCGATGCGAGTACCCACATCACCGGGGGAAGTGTTGCTAGGGGCGCGG
CTACACTCAACAGTCTCTTCAGTCCGGGCGCCCAGCAGAATATCCAGCTGATCA

>882_S49_L001_R1_001.fastq_60_1a_14
CCCCAACAACAGCGCTAGTAGCGGCTCAGCTACTCAGGGTCCCGCAAGCCATCTTGGACATGATCGCTGG
TGCCCACTGGGGAGTCCTAGCGGGCGTAGCGTATTTCTCCATGGCGGGCAACTGGGCGAAGGTCCTGGTG
GTGCTGTTGCTGTTTGCCGGCGTCGACGCGAGTACCCACATCACCGGGGGAAGTGTTGCTAGGGGCGCGG
CTACACTCACCAGTCTCTTCAATCCGGGCGCCCAGCAGAATATCCAGCTGATCA

>882_S49_L001_R1_001.fastq_61_1a_14
CCCCAACAACAGCGCTAGTAGCGGCTCAGCTACTCAGGGTCCCGCAAGCCATCTTGGACATGATCGCTGG
TGCCCACTGGGGAGTCCTAGCGGGCGTAGCGTATTTCTCCATGGCGGGCAACTGGGCGAAGGTCCTGGTG
GTGCTGTTGCTGTTTGCCGGCGTCGATGCGAGTACCTACATCACCGGGGGAAGTGTTGCTAGGGGCGCGG
CTACACTCACCAGTCTCTTCAATCCGGGCGCCCAGCAGAATATCCAGCTGATCA

>882_S49_L001_R1_001.fastq_62_1a_14
CCCCAACAACAGCGCTAGTAGTGGCTCAGCTACTCAGGGTCCCGCAAGCCATCTTGGACATGATCGCTGG
TGCCCACTGGGGAGTCCTAGCGGGCGTAGCGTATTTCTCCATGGCGGGCAACTGGGCGAAGGTCCTGGTG
GTGCTGTTGCTGTTTGCCGGCGTCGATGCGAGTACCCACATCACCGGGGGAAGTGTTGCTAGGGGCGCGG
CTACACTCACCAGTCTCTTCAGTCCGGGCGCCCAGCAGAATATCCAGCTGATCA

>882_S49_L001_R1_001.fastq_63_1a_14
CCCCAACAACAGCGCTAGTAGCGGCTCAGCTACTCAGGGTCCCGCAAGCCATCTTGGACATGATCGCTGG
TGCCCACTGGGGAGTCCTAGCGGGCGTAGCGTATTTCTCCATGGCGGGCAACTGGGCGAAGGTCCTGGTG
GTGCTGTTGCTGTTTGCCGGCGTCGATGCGAGTACCCACATCACCGGGGGAAGTGTTGCTAGGGGCGCGG
CTACACTCACCAGTCTCTTCAATCCGGGCGCCCAGCAGAATATCCAGTTGATCA

>882_S49_L001_R1_001.fastq_64_1a_14
CCCCAACAACAGCGCTAGTAGCGGCTCAGCTACTCAGGGTCCCGCAAGCCATCTTGGACATGATCGCTGG
TGCCCACTGGGGAGTCCTAGCGGGCGTAGCGTATTTCTCTATGGCGGGCAACTGGGCGAAGGTCCTGGTG
GTGCTGTTGCTGTTTGCCGGCGTCGATGCGAGCACCCACATCACCGGGGGAAGTGTTGCTAGGGGCGCGG
CTACACTCACCAGTCTCTTCAATCCGGGCGCCCAGCAGAATATCCAGCTGATCA

>882_S49_L001_R1_001.fastq_65_1a_14
CCCCAACAACAGCGCTAGTAGTGGCTCAGCTACTCAGGGTCCCGCAAGCCATCTTGGACATGATCGCTGG
TGCCCACTGGGGAGTCCTAGCGGGCGTAGCGTATTTCTCCATGGCGGGCAACTGGGCGAAGGTCCTGGTG
GTGCTGTTGCTGTTTGCCGGTGTCGATGCGAGTACCCACATCACCGGGGGAAGTGTTGCTAGGGGCGCGG
CTACACTCAACAGTCTCTTCAGTCCGGGCGCCCAGCAGAATATCCAGCTGATCA

>882_S49_L001_R1_001.fastq_66_1a_13
CCCCAACAACAGCGCTAGTAGCGGCTCAGCTACTCAGGGTCCCGCAAGCCATCTTGGACATGATCGCTGG
TGCCCACTGGGGAGTCCTAGCGGGCGTAGCGTATTTCTCCATGGCGGGCAACTGGGCGAAGGTCCTAGTG
GTGCTGTTGCTGTTTGCCGGCGTCGATGCGAGTACCCACATCACCGGGGGAAGTGTTGCTAGGGGCGCGG
CTACACTCAACAGTCTCTTCAGTCCGGGCGCCCAGCAGAATATCCAGCTGATCA

>882_S49_L001_R1_001.fastq_67_1a_13
CCCCAACAACAGCGCTAGTAGCGGCTCAGCTACTCAGGGTCCCGCAAGCCATCTTGGACATGATCGCTGG
TGCCCACTGGGGAGTCCTAGCGGGCGTAGCGTATTTCTCCATGGCGGGCAACTGGGCGAAGGTCCTGGTG
GTGCTGTTGCTGTTTGCCGGCGTCGATGCGAGTACCCACATCACTGGGGGAAGTGTTGCTAGGGGCGCGG
CTACACTCACCAGTCTCTTCAATCCGGGCGCCCAGCAGAATATCCAGCTGATCA

>882_S49_L001_R1_001.fastq_68_1a_13
CCCCAACAACAGCGCTAGTAGTGGCTCAGCTACTCAGGGTCCCGCAAGCCATCTTGGACATGATCGCTGG
TGCCCACTGGGGAGTCCTAGCGGGCGTAGCGTATTTCTCCATGGCGGGCAACTGGGCGAAGGTCCTGGTG
GTGCTGTTGCTGTTTGCCGGCGTCGATGCGAGTACCCACATCACCGGGGGAAGTATTGCTAGGGGCGCGG
CTACACTCAACAGTCTCTTCAGTCCGGGCGCCCAGCAGAATATCCAGCTGATCA

>882_S49_L001_R1_001.fastq_69_1a_13
CCCCAACAACAGCGCTAGTAGCGGCTCAGCTACTCAGGGTCCCGCAAGCCATCTTGGACATGATCGCTGG
CGCCCACTGGGGAGTCCTAGCGGGTGTAGCGTATTTCTCCATGGCGGGCAACTGGGCGAAGGTCCTGGTG
GTGCTGTTGCTGTTTGCCGGCGTCGATGCGAGTACCCACATCACCGGGGGAAGTGTTGCTAGGGGCGCGG
CTACACTCAACAGTCTCTTCAGTCCGGGCGCCCAGCAGAATATCCAGCTGATCA

>882_S49_L001_R1_001.fastq_70_1a_13
CCCCAACAACAGCGCTAGTAGTGGCTCAGCTACTCAGGGTCCCGCAAGCCATCTTGGACATGATCGCTGG
TGCCCACTGGGGAGTCCTAGCGGGCGTAGCGTATTTCTCCATGGCGGGCAACTGGGCGAAGGTCCTGGTG
GTGCTGTTGCTGTTTGCCGGCGTCGATGCGAGTACCCACATCACCGGGGGAAGTGTTGCTAGGGGCGCGG
CTACACTCAACAGTCTTTTCAGTCCGGGCGCCCAGCAGAATATCCAGCTGATCA

>882_S49_L001_R1_001.fastq_71_1a_13
CCCCAACAACAGCGCTAGTAGCGGCTCAGCTACTCAGGGTCCCGCAAGCCATCTTGGACATGATCGCTGG
TGCCCACTGGGGAGTCCTAGCGGGCGTAGCGTATTTCTCCATGGCGGGCAACTGGGCGAAGGTCCTGGTG
GTGCTGTTGCTGTTTGCCGGCGTCGATGCGAGCACCCACATCACCGGGGGAAGTGTTGCTAGGGGCGCGG
CTACACTCACCAGTCTCTTCAATCCGGGCGCCCAGCAGAATATCCAGCTGATCA

>882_S49_L001_R1_001.fastq_72_1a_13
CCCCAACAACAGCGCTAGTAGCGGCTCAGCTACTCAGGGTCCCGCAAGCCATCTTGGACATGATCGCTGG
TGCCCACTGGGGAGTCCTAGCGGGCGTAGCGTATTTCTCCATGGCGGGCAACTGGGCGAAGGTCCTGGTG
GTGCTGTTGCTGTTTGCCGGCGTCGATGCGAGTACCCACATCACCGGGGGAAGTGTTGCTAGGGGCGCGG
CTACACTCGACAGGCTCTTCAGTCCGGGCGCCCAGCAGAATATCCAGCTGATCA

>882_S49_L001_R1_001.fastq_73_1a_13
CCCCAACAACAGCGCTAGTAGCGGCTCAGCTACTCAGGGTCCCGCAAGCCATCTTGGACATGATCGCTGG
TGCCCACTGGGGAGTCCTAGCGGGCGTAGCGTATTTCTCCATGGCGGGCAACTGGGCGAAGGTCCTGGTG
GTGCTGTTGCTGTTTGCCGGCGTCGATGCGAGTACCCACATCACCGGGGGAAGTGTTGCTAGGGGCGCGG
CTACGCTCACCAGTCTCTTCAATCCGGGCGCCCAGCAGAATATCCAGCTGATCA

>882_S49_L001_R1_001.fastq_74_1a_13
CCCCAACAACAGCGCTAGTAGCGGCTCAGCTACTCAGGGTCCCGCAAGCCATCTTGGACATGATCGCTGG
CGCCCACTGGGGAGTCCTAGCGGGCGTAGCGTATTTCTCCATGGCGGGCAACTGGGCGAAGGTCCTGGTG
GTGCTGTTGCTGTTTGCCGGCGTCGATGCGAGTACCCACATCACCGGGGGAAGTGTTGCTAGGGGCGCGG
CTACACTCACCAGTCTCTTCAATCCGGGCGCCCAGCAGAATATCCAGCTGATCA

>882_S49_L001_R1_001.fastq_75_1a_13
CCCCAACAACAGCGCTAGTAGTGGCTCAGCTACTCAGGGTCCCGCAAGCCATCTTGGACATGATCGCTGG
TGCCCACTGGGGAGTCCTAGCGGGCGTAGCGTATTTCTCCATGGCGGGCAACTGGGCGAAGGTCCTGGTG
GTGCTGTTGCTGTTTGCCGGCGTCGATGCGAGTACCCACATCACCGGGGGAAGTGTTGCTAGGGGCGCGG
CTACGCTCAACAGTCTCTTCAGTCCGGGCGCCCAGCAGAATATCCAGCTGATCA

>882_S49_L001_R1_001.fastq_76_1a_13
CCCCAACAACAGCGCTAGTAGTGGCTCAGCTACTCAGGGTCCCGCAAGCCATCTTGGACATGATCGCAGG
TGCCCACTGGGGAGTCCTAGCGGGCGTAGCGTATTTCTCCATGGCGGGCAACTGGGCGAAGGTCCTGGTG
GTGCTGTTGCTGTTTGCCGGCGTCGATGCGAGTACCCACATCACCGGGGGAAGTGTTGCTAGGGGCGCGG
CTACACTCAACAGTCTCTTCAGTCCGGGCGCCCAGCAGAATATCCAGCTGATCA

>882_S49_L001_R1_001.fastq_77_1a_13
CCCCAACAACAGCGCTAGTAGCGGCTCAGCTACTCAGGGTCCCGCAAGCCATCTTGGACATGATCGCTGG
TGCCCACTGGGGAGTCCTAGCGGGCGTAGCGTATTTCTCCATGGCGGGCAACTGGGCGAAGGTCCTGGTG
GTGCTGTTGCTGTTTGCCGGCGTCGATGCGAGTACCCACATCACCGGGGGAAGTGTTGCTAGGGGCGCGG
CTACACTCACCAGTCTCTTCAATCCGGGCGCCCAGCAGAATATTCAGCTGATCA

>882_S49_L001_R1_001.fastq_78_1a_13
CCCCAACAACAGCGCTAGTAGCGGCTCAGCTACTCAGGGTCCCGCAAGCCATCTTGGACATGATCGCTGG
TGCCCACTGGGGAGTCCTAGCGGGCGTAGCGTATTTCTCCATGGCGGGCAACTGGGCGAAGGTCCTGGTG
GTGCTGTTGCTGTTTGCCGGCGTCGATGCGAGTACCCACATCACCGGGGGAAGTGTTGCTAGGGGCGCGG
CTACACTCACCAGTCTCTTCAATCCGGGTGCCCAGCAGAATATCCAGCTGATCA

>882_S49_L001_R1_001.fastq_79_1a_12
CCCCAACAACGGCGCTAGTAGCGGCTCAGCTACTCAGGGTCCCGCAAGCCATCTTGGACATGATCGCTGG
TGCCCACTGGGGAGTCCTAGCGGGCGTAGCGTATTTCTCCATGGCGGGCAACTGGGCGAAGGTCCTGGTG
GTGCTGTTGCTGTTTGCCGGCGTCGATGCGAGTACCCACATCACCGGGGGAAGTGTTGCTAGGGGCGCGG
CTACACTCAACAGTCTCTTCAGTCCGGGCGCCCAGCAGAATATCCAGCTGATCA

>882_S49_L001_R1_001.fastq_80_1a_12
CCCCAACAACAGCGCTAGTAGCGGCTCAGCTACTCAGGGTCCCGCAAGCCATCTTGGACATGATCGCTGG
TGCCCACTGGGGAGTCCTAGCGGGCGTAGCGTATTTCTCCATGGCGGGCAACTGGGCGAAGGTCCTGGTG
GTGCTGTTGCTGTTTGCCGGCGTCGATGCGGGTACCCACATCACCGGGGGAAGTGTTGCTAGGGGCGCGG
CTACACTCACCAGTCTCTTCAATCCGGGCGCCCAGCAGAATATCCAGCTGATCA

>882_S49_L001_R1_001.fastq_81_1a_12
CCCCAACAACAGCGCTAGTAGCGGCTCAGCTACTCAGGGTCCCGCAAGCCATCTTGGACATGATCGCTGG
TGCCCACTGGGGAGTCCTAGCGGGCGTAGCGTATTTCTCCATGGCGGGCAACTGGGCGAAGGTCCTGGTG
GTGCTGTTGCTGTTTGCCGGCGTCGATGCGAGTACCCACATCACCGGGGGAAGTGTTGCTAGGGGCGCGG
CCACACTCAACAGTCTCTTCAGTCCGGGCGCCCAGCAGAATATCCAGCTGATCA

>882_S49_L001_R1_001.fastq_82_1a_12
CCCCAACAACAGCGCTAGTAGCGGCTCAGCTGCTCAGGGTCCCGCAAGCCATCTTGGACATGATCGCTGG
TGCCCACTGGGGAGTCCTAGCGGGCGTAGCGTATTTCTCCATGGCGGGCAACTGGGCGAAGGTCCTGGTG
GTGCTGTTGCTGTTTGCCGGCGTCGATGCGAGTACCCACATCACCGGGGGAAGTGTTGCTAGGGGCGCGG
CTACACTCGACAGTCTCTTCAGTCCGGGCGCCCAGCAGAATATCCAGCTGATCA

>882_S49_L001_R1_001.fastq_83_1a_12
CCCCAACAACAGCGCTAGTAGCGGCTCAGCTACTCAGGGTCCCGCAAGCCATCTTGGACATGATCGCTGG
TGCCCACTGGGGAGTCCTAGCGGGCGTAGCGTATTTCTCCATGGCGGGCAACTGGGCGAAGGTCCTGGTG
GTGCTGTTGCTGTTTGCCGGCGTCGATGCGAGTACCCACATCACTGGGGGAAGTGTTGCTAGGGGCGCGG
CTACACTCAACAGTCTCTTCAGTCCGGGCGCCCAGCAGAATATCCAGCTGATCA

>882_S49_L001_R1_001.fastq_84_1a_12
CCCCAACAACAGCGCTAGTAGCGGCTCAGCTACTCAGGGTCCCGCAAGCCATCTTGGACATGATCGCTGG
TGCCCACTGGGGAGTCCTAGCGGGTGTAGCGTATTTCTCCATGGCGGGCAACTGGGCGAAGGTCCTGGTG
GTGCTGTTGCTGTTTGCCGGCGTCGATGCGAGTACCCACATCACCGGGGGAAGTGTTGCTAGGGGCGCGG
CTACACTCAACAGTCTCTTCAGTCCGGGCGCCCAGCAGAATATCCAGCTGATTA

>882_S49_L001_R1_001.fastq_85_1a_12
CCCCAACAACAGCGCTAGTAGTGGCTCAGCTATTCAGGGTCCCGCAAGCCATCTTGGACATGATCGCTGG
TGCCCACTGGGGAGTCCTAGCGGGCGTAGCGTATTTCTCCATGGCGGGCAACTGGGCGAAGGTCCTGGTG
GTGCTGTTGCTGTTTGCCGGCGTCGATGCGAGTACCCACATCACCGGGGGAAGTGTTGCTAGGGGCGCGG
CTACACTCAACAGTCTCTTCAGTCCGGGCGCCCAGCAGAATATCCAGCTGATCA

>882_S49_L001_R1_001.fastq_86_1a_12
CCCCAACAACAGCGCTAGTAGCGGCTCAGCTACTCAGGGTCCCGCAAGCCATCTTGGACATGATCGCTGG
TGCCCACTGGGGAGTCCTAGCGGGTGTAGCGTATTTCTCCATGGCGGGCAACTGGGCGAAGGTCCTGGTG
GTGCTGTTGCTGTTTGCCGGCGTCGATGCGAGTACCCACATCACCGGGGGAAGTGTCGCTAGGGGCGCGG
CTACACTCAACAGTCTCTTCAGTCCGGGCGCTCAGCAGAATATCCAGCTGATCA

>882_S49_L001_R1_001.fastq_87_1a_12
CCCCAACAACAGCGCTAGTAGCGGCTCAGCTACTCAGGGTCCCGCAAGCCATCTTGGACATGATCGCTGG
TGCCCACTGGGGAGTCCTAGCGGGCGTAGCGTATTTCTCCATGGCGGGCAACTGGGCGAAGGTCCTCGTG
GTGCTGTTGCTGTTTGCCGGCGTCGATGCGAGTACCCACATCACCGGGGGAAGTGTTGCTAGGGGCGCGG
CTACACTCAACAGTCTCTTCAGTCCGGGCGCCCAGCAGAATATCCAGCTGATCA

>882_S49_L001_R1_001.fastq_88_1a_12
CCCCAACAACAGCGCTAGTAGTGGCTCAGCTACTCAGGGTCCCGCAAGCCATCTTGGACATGATCGCTGG
TGCCCACTGGGGAGTCCTAGCGGGCGTAGCGTATTTCTCCATGGCGGGCAACTGGGCGAAGGTCCTGGTG
GTGCTGTTGCTGTTTGCCGGCGTCGATGCGAGTACCCACATCATCGGGGGAAGTGTTGCTAGGGGCGCGG
CTACACTCAACAGTCTCTTCAGTCCGGGCGCCCAGCAGAATATCCAGCTGATCA

>882_S49_L001_R1_001.fastq_89_1a_12
CCCCAACAACAGCGCTAGTAGCGGCTCAGCTACTCAGGGCCCCGCAAGCCATCTTGGACATGATCGCTGG
TGCCCACTGGGGAGTCCTAGCGGGCGTAGCGTATTTCTCCATGGCGGGCAACTGGGCGAAGGTCCTGGTG
GTGCTGTTGCTGTTTGCCGGCGTCGATGCGAGTACCCACATCACCGGGGGAAGTGTTGCTAGGGGCGCGG
CTACACTCAACAGTCTCTTCAGTCCGGGCGCCCAGCAGAATATCCAGCTGATCA

>882_S49_L001_R1_001.fastq_90_1a_12
CCCCAACAACAGCGCTAGTAGCGGCTCAGCTACTCAGGGTCCCGCAAGCCATCTTGGACATGATCGCTGG
TGCCCACTGGGGAGTCCTAGCGGGCGTAGCGTATTTCTCCATGGCGGGCAACTGGGCGAAGGTCCTGGTG
GTGCTGTTGCTGTTTGCCGGCGTCGATGCGAGCACCCACATCACCGGGGGAAGTGTTGCTAGGGGCGCGG
CTACACTCAACAGTCTCTTCAGTCCGGGCGCCCAGCAGAATATCCAGCTGATCA

>882_S49_L001_R1_001.fastq_91_1a_12
CCCCAACAACAGCGCTAGTAGCGGCTCAGCTACTCAGGGTCCCGCAAGCCATCTTGGACATGATCGCTGG
TGCCCACTGGGGAGTCCTAGCGGGCGTAGCGTATTTCTCCATGGCGGGCAACTGGGCGAAGGTCCTGGTG
GTGCTGTTGCTGTTTGCCGGCGTCGATGCAAGTACCCACATCACCGGGGGAAGTGTTGCTAGGGGCGCGG
CTACACTCACCAGTCTCTTCAATCCGGGCGCCCAGCAGAATATCCAGCTGATCA

>882_S49_L001_R1_001.fastq_92_1a_12
CCCCAACAACAGCGCTAGTAGTGGCTCAGCTACTCAGGGTCCCGCAAGCCATCTTGGACATGATCGCTGG
CGCCCACTGGGGAGTCCTAGCGGGCGTAGCGTATTTCTCCATGGCGGGCAACTGGGCGAAGGTCCTGGTG
GTGCTGTTGCTGTTTGCCGGCGTCGATGCGAGTACCCACATCACCGGGGGAAGTGTTGCTAGGGGCGCGG
CTACACTCAACAGTCTCTTCAGTCCGGGCGCCCAGCAGAATATCCAGCTGATCA

>882_S49_L001_R1_001.fastq_93_1a_12
CCCCAACAACAGCGCTAGTAGCGGCTCAGCTACTCAGGGTCCCGCAAGCCATCTTGGACATGATCGCTGG
TGCCCACTGGGGAGTCCTAGCGGGCGTGGCGTATTTCTCCATGGCGGGCAACTGGGCGAAGGTCCTGGTG
GTGCTGTTGCTGTTTGCCGGCGTCGATGCGAGTACCCACATCACCGGGGGAAGTGTTGCTAGGGGCGCGG
CTACACTCAACAGTCTCTTCAGTCCGGGCGCCCAGCAGAATATCCAGCTGATCA

>882_S49_L001_R1_001.fastq_94_1a_12
CCCCAACAACAGCGCTAGTAGCGGCTCAGCTACTCAGGGTCCCGCGAGCCATCTTGGACATGATCGCTGG
TGCCCACTGGGGAGTCCTAGCGGGCGTAGCGTATTTCTCCATGGCGGGCAACTGGGCGAAGGTCCTGGTG
GTGCTGTTGCTGTTTGCCGGCGTCGATGCGAGTACCCACATCACCGGGGGAAGTGTTGCTAGGGGCGCGG
CTACACTCACCAGTCTCTTCAATCCGGGCGCCCAGCAGAATATCCAGCTGATCA

>882_S49_L001_R1_001.fastq_95_1a_11
CCCCAACAACAGCGCTAGTAGCGGCCCAGCTACTCAGGGTCCCGCAAGCCATCTTGGACATGATCGCTGG
TGCCCACTGGGGAGTCCTAGCGGGCGTAGCGTATTTCTCCATGGCGGGCAACTGGGCGAAGGTCCTGGTG
GTGCTGTTGCTGTTTGCCGGCGTCGATGCGAGTACCCACATCACCGGGGGAAGTGTTGCTAGGGGCGCGG
CTACACTCAACAGTCTCTTCAGTCCGGGCGCCCAGCAGAATATCCAGCTGATCA

>882_S49_L001_R1_001.fastq_96_1a_11
CCCCAACAACAGCGCTAGTAGCGGCTCAGCTACTCAGGGTCCCGCAAGCCATCTTGGACATGATCGCTGG
TGCCCACTGGGGAGTCCTAGCGGGTGTAGCGTATTTCTCCATGGCGGGCAACTGGGCGAAGGTCCTGGTG
GTGCTGTTGCTGTTTGCCGGCGTCGATGCGAGTACCCACATCACCGGGGGAAGTGTTGCTAGGGGCGCGG
CTGCACTCAACAGTCTCTTCAGTCCGGGCGCCCAGCAGAATATCCAGTTGATCA

>882_S49_L001_R1_001.fastq_97_1a_11
CCCCAACAACAGCGCTAGTAGCGGCTCAGCTACTCAGGGTCCCGCAAGCCATCTTGGACATGATCGCTGG
TGCCCACTGGGGAGTCCTAGCGGGCGTAGCGTATTTCTCCATGGCGGGCAACTGGGCGAAGGTCCTGGTG
GTGCTGTTGCTGTTTGCCGGCGTCGATGCGAGTACCCACATCACCGGGGGAAGTGTTGCTAGGGGCGCGG
CTACACTCAACAGTCTCTTCAGCCCGGGCGCCCAGCAGAATATCCAGCTGATCA

>882_S49_L001_R1_001.fastq_98_1a_11
CCCCAACAACAGCGCTAGTAGTGGCTCAGCTACTCAGGGTCCCGCAAGCCATTTTGGACATGATCGCTGG
TGCCCACTGGGGAGTCCTAGCGGGTGTAGCGTATTTCTCCATGGCGGGCAACTGGGCGAAGGTCCTGGTG
GTGCTGTTGCTGTTTGCCGGCGTCGATGCGAGTACCCACATCACCGGGGGAAGTGTTGCTAGGGGCGCGG
CTACACTCAACAGTCTCTTCAGTCCGGGCGCCCAGCAGAATATCCAGCTGATCA

>882_S49_L001_R1_001.fastq_99_1a_11
CCCCAACAACAGCGCTAGTAGCGGCTCAGCTACTCAGGGTCCCGCAAGCCATCTTGGACATGATCGCTGG
TGCCCACTGGGGAGTCCTAGCGGGCATAGCGTATTTCTCCATGGCGGGCAACTGGGCGAAGGTCCTGGTG
GTGCTGTTGCTGTTTGCCGGCGTCGATGCGAGTACCCACATCACCGGGGGAAGTGTTGCTAGGGGCGCAG
CTACACTCACCAGTCTCTTCAATCCGGGCGCCCAGCAGAATATCCAGCTGATCA

>882_S49_L001_R1_001.fastq_100_1a_11
CCCCAACAACAGCGCTAGTAGCGGCTCAGCTACTCAGGGTCCCGCAAGCCATCTTGGACATGATCGCTGG
TGCCCACTGGGGAGTCCTAGCGGGCGTAGCGTATTTCTCCATGGCGGGCAACTGGGCGAAGGTCCTGGTG
GTGCTGTTGCTGTTTGCCGGCGTCGATGCGAGTACCCGCATCACCGGGGGAAGTGTTGCTAGGGGCGCGG
CTACACTCACCAGTCTCTTCAATCCGGGCGCCCAGCAGAATATCCAGCTGATCA

>882_S49_L001_R1_001.fastq_101_1a_11
CTCCAACAACAGCGCTAGTAGCGGCTCAGCTACTCAGGGTCCCGCAAGCCATCTTGGACATGATCGCTGG
TGCCCACTGGGGAGTCCTAGCGGGCGTAGCGTATTTCTCCATGGCGGGCAACTGGGCGAAGGTCCTGGTG
GTGCTGTTGCTGTTTGCCGGCGTCGATGCGAGTACCCACATCACCGGGGGAAGTGTTGCTAGGGGCGCGG
CTACACTCACCAGTCTCTTCAATCCGGGCGCCCAGCAGAATATCCAGCTGATCA

>882_S49_L001_R1_001.fastq_102_1a_11
CCCCAACGACAGCGCTAGTAGCGGCTCAGCTACTCAGGGTCCCGCAAGCCATCTTGGACATGATCGCTGG
TGCCCACTGGGGAGTCCTAGCGGGCGTAGCGTATTTCTCCATGGCGGGCAACTGGGCGAAGGTCCTGGTG
GTGCTGTTGCTGTTTGCCGGCGTCGATGCGAGTACCCACATCACCGGGGGAAGTGTTGCTAGGGGCGCGG
CTACACTCAACAGTCTCTTCAGTCCGGGCGCCCAGCAGAATATCCAGCTGATCA

>882_S49_L001_R1_001.fastq_103_1a_11
CCCCAACAACAGCGCTAGTAGCGGCTCAGCTACTCAGGGTCCCGCAAGCCATCTTGGACATGATCGCTGG
TGCCCACTGGGGAGTCCTAGCGGGTGTAGCGTATTTCTCCATGGCGGGCAACTGGGCGAAGGTCCTGGTG
GTGCTGTTGCTGTTTGCCGGCGTCGATGCGAGTACCCACATCACCGGGGGAAGTGTTGCTAGGGGCGCGG
CTACACTCAACAGGCTCTTCAGTCCGGGCGCCCAGCAGAATATCCAGCTGATCA

>882_S49_L001_R1_001.fastq_104_1a_11
CCCCAACAACAGCGCTAGTAGCGGCTCAGCTACTCAGGGTCCCGCAAGCCATCTTGGACATGATCGCTGG
TGCCCACTGGGGAGTCCTAGCGGGCGTAGCGTATTTCTCCATGGCGGGCAACTGGGCGAAGGTCCTGGTG
GTGCTGTTGCTGTTTGCCGGCGTCGATGCGAGTACCCACATCACCGGGGGAAGTGTTGCTAGGGGCGCGG
CTACACTCAACCGTCTCTTCAGTCCGGGCGCCCAGCAGAATATCCAGCTGATCA

>882_S49_L001_R1_001.fastq_105_1a_11
CCCCAACAACAGCGCTAGTAGCGGCCCAGCTACTCAGGGTCCCGCAAGCCATCTTGGACATGATCGCTGG
TGCCCACTGGGGAGTCCTAGCGGGCGTAGCGTATTTCTCCATGGCGGGCAACTGGGCGAAGGTCCTGGTG
GTGCTGTTGCTGTTTGCCGGCGTCGATGCGAGTACCCACATCACCGGGGGAAGTGTTGCTAGGGGCGCGG
CTACACTCACCAGTCTCTTCAATCCGGGCGCCCAGCAGAATATCCAGCTGATCA

>882_S49_L001_R1_001.fastq_106_1a_11
CCCCAACAACAGCGCTAGTAGTGGCTCAGCTACTCAGGGTCCCGCAAGCCATCTTGGACATGATCGCTGG
TGCCCACTGGGGGGTCCTAGCGGGCGTAGCGTATTTCTCCATGGCGGGCAACTGGGCGAAGGTCCTGGTG
GTGCTGTTGCTGTTTGCCGGCGTCGATGCGAGTACCCACATCACCGGGGGAAGTGTTGCTAGGGGCGCGG
CTACACTCAACAGTCTCTTCAGTCCGGGCGCCCAGCAGAATATCCAGCTGATCA

>882_S49_L001_R1_001.fastq_107_1a_11
CCCCAACAACAGCGCTAGTAGCGGCTCAGCTACTCAGGGTCCCGCAAGCCATCTTGGACATGATCGCTGG
TGCCCACTGGGGAGTCCTAGCGGGCGTAGCGTATTTCTCCATGGCGGGCAACTGGGCGAAGGTCCTGGTG
GTGCTGTTGCTGTTTGCCGGCGTCGATGCGAGTACCCACATCACCGGGGGAAGTGTTGCTAGGGGCGCGG
CTACACTCAACAGTCTCTTCAGTCCGGGCGCCCAGCAGAATATCCAGCTGGTCA

>882_S49_L001_R1_001.fastq_108_1a_11
CCCCAACAACAGCGCTAGTAGCGGCTCAGCTACTCAGGGTCCCGCAAGCCATCTTGGACATGATCGCTGG
TGCCCACTGGGGAGTCCTAGCGGGCGTAGCGTATTTCTCCATGGCGGGCAACTGGGCGAAGGCCCTGGTG
GTGCTGTTGCTGTTTGCCGGCGTCGATGCGAGTACCCACATCACCGGGGGAAGTGTTGCTAGGGGCGCGG
CTACACTCACCAGTCTCTTCAATCCGGGCGCCCAGCAGAATATCCAGCTGATCA

>882_S49_L001_R1_001.fastq_109_1a_11
CCCCAACAACAGCGCTAGTAGCGGCTCAGCTACTCAGGGTCCCGCAAGCCATCTTGGACATGATCGCTGG
TGCCCACTGGGGAGTCCTAGCGGGCGTAGCGTATTTCTCCATGGCGGGCAACTGGGCGAAGGTCCTGGTG
GTGCTGTTGCTGTTTGCCGGCGTCGATGCGAGTACCCACATCACCGGGGGAAGTGTTGCTAGGGGCGCGG
CTACACTCAACAGTCTCTTCAGTCCGGGTGCCCAGCAGAATATCCAGCTGATCA

>882_S49_L001_R1_001.fastq_110_1a_11
CCCCAACAACAGCGCTAGTAGTGGCTCAGCTACTCAGGGTCCCGCAAGCCATCTTGGACATGATCGCTGG
TGCCCACTGGGGAGTCCTAGCGGGCGTGGCGTATTTCTCCATGGCGGGCAACTGGGCGAAGGTCCTGGTG
GTGCTGTTGCTGTTTGCCGGCGTCGATGCGAGTACCCACATCACCGGGGGAAGTGTTGCTAGGGGCGCGG
CTACACTCAACAGTCTCTTCAGTCCGGGCGCCCAGCAGAATATCCAGCTGATCA

>882_S49_L001_R1_001.fastq_111_1a_11
CCCCAACAACAGCGCTAGTAGCGGCTCAGCTACTCAGGGTCCCGCAAGCCATCTTGGACATGATCGCTGG
TGCCCACTGGGGAGTCCTAGCGGGCGTAGCGTATTTCTCCATGGCGGGCAACTGGGCAAAGGTCCTGGTG
GTGCTGTTGCTGTTTGCCGGCGTCGATGCGAGTACCCACATCACCGGGGGAAGTGTTGCTAGGGGCGCGG
CTACACTCAACAGTCTCTTCAGTCCGGGCGCCCAGCAGAATATCCAGCTGATCA

>882_S49_L001_R1_001.fastq_112_1a_11
CCCCAACAACAGCGCTGGTAGCGGCTCAGCTACTCAGGGTCCCGCAAGCCATCTTGGACATGATCGCTGG
TGCCCACTGGGGAGTCCTAGCGGGTGTAGCGTATTTCTCCATGGCGGGCAACTGGGCGAAGGTCCTGGTG
GTGCTGTTGCTGTTTGCCGGCGTCGATGCGAGTACCCACATCACCGGGGGAAGTGTTGCTAGGGGCGCGG
CTACACTCAACAGTCTCTTCAGTCCGGGCGCCCAGCAGAATATCCAGCTGATCA

>882_S49_L001_R1_001.fastq_113_1a_11
CCCCAACAACAGCGCTAGTAGTGGCTCAGCTACTCAGGGTCCCGCAAGCCATCTTGGACATGATCGCTGG
TGCCCACTGGGGAGTCCTAGCGGGCGTAGCGTATTTCTCCATGGCGGGCAACTGGGCGAAGGTCCTGGTG
GTGCTGTTGCTGTTTGCCGGCGTCGATGCGAGTACCCACATCACCGGGGGAAGTGTTGCTAGGGGCGCAG
CTACACTCAACAGTCTCTTCAGTCCGGGCGCCCAGCAGAATATCCAGCTGATCA

>882_S49_L001_R1_001.fastq_114_1a_11
CCCCAACAACAGCGCTAGTAGCGGCTCAGCTACTCAGGGTCCCGCAAGCCATCTTGGACATGATCGCTGG
TGCCCACTGGGGAGTCCTAGCGGGCGTAGCGTATTTCTCCATGGCGGGCAACTGGGCGAAAGTCCTGGTG
GTGCTGTTGCTGTTTGCCGGCGTCGATGCGAGTACCCACATCACCGGGGGAAGTGTTGCTAGGGGCGCGG
CTACACTCACCAGTCTCTTCAATCCGGGCGCCCAGCAGAATATCCAGCTGATCA

>882_S49_L001_R1_001.fastq_115_1a_11
CCCCAACAACAGCGCTAGTAGTGGCTCAGCTACTCAGGGTCCCGCAAGCCATCTTGGACATGATCGCTGG
TGCCCACTGGGGAGTCCTAGCGGGCGTAGCGTATTTCTCCATGGCGGGCAACTGGGCGAAGGTCCTGGTG
GTGCTGTTGCTGTTTGCCGGCGTCGATGCGAGTACCCACATCACCGGGGGAAGTGTTGCTAGGGGCGCGG
CCACACTCAACAGTCTCTTCAGTCCGGGCGCCCAGCAGAATATCCAGCTGATCA

>882_S49_L001_R1_001.fastq_116_1a_11
CCCCAACAACAGCGCTAGTAGTGGCTCAGCTACTCAGGGTCCCACAAGCCATCTTGGACATGATCGCTGG
TGCCCACTGGGGAGTCCTAGCGGGCGTAGCGTATTTCTCCATGGCGGGCAACTGGGCGAAGGTCCTGGTG
GTGCTGTTGCTGTTTGCCGGCGTCGATGCGAGTACCCACATCACCGGGGGAAGTGTTGCTAGGGGCGCGG
CTACACTCAACAGTCTCTTCAGTCCGGGCGCCCAGCAGAATATCCAGCTGATCA

>882_S49_L001_R1_001.fastq_117_1a_11
CCCCAACAACAGCGCTAGTAGTGGCTCAGCTACTCAGGGTCCCGCAAGCCATCTTGGACATGATCGCTGG
TGCCCACTGGGGAGTCCTAGCGGGCGTAGCGTATTTCTCCATGGCGGGCAACTGGGCGAAGGTCCTGGTG
GTGCTGTTGCTGTTTGCCGGCGTCGATGCGAGTACCCACATCACCGGGGGAAGTGTTGCTAGGGGCGCGG
CTACACTTAACAGTCTCTTCAGTCCGGGCGCCCAGCAGAATATCCAGCTGATCA

>882_S49_L001_R1_001.fastq_118_1a_10
CCCCAACAACAGCGCTAGTAGCGGCTCAGCTACTCAGGGTCCCGCAAGCCATCTTGGACATGATCGCTGG
TGCCCACTGGGGAGTCCTAGCGGGCATAGCGTATTTCTCCATGGCGGGCAACTGGGCGAAGGTCCTGGTG
GTGCTGTTGCTGTTTGCCGGCGTCGATGCGAGTACCCACATCACCGGGGGAAGTGTTGCTAGGGGCGCGG
CTACACTCAACAGTCTCTTCAATCCGGGCGCCCAGCAGAATATCCAGCTGATCA

>882_S49_L001_R1_001.fastq_119_1a_10
CCCCAACAACAGCGCTAGTAGCGGCTCAGCTACTCAGGGTCCCGCAAGCCATCTTGGACATGATCGCTGG
TGCCCACTGGGGAGTCCTAGCGGGTGTAGCGTATTTCTCCATGGCGGGCAACTGGGCGAAGGTCCTGGTG
GTGCTGTTGCTGTTTGCCGGCGTCGATGCGAGTACCCACATCACCGGGGGAAGTGTTGCTAGGGGCGCGG
CTACACTCAACAGTCTCTTCAGTCCGGGCGCCCAGCAGAACATCCAGCTGATCA

>882_S49_L001_R1_001.fastq_120_1a_10
CCCCAACAACAGCGCTAGTAGCGGCTCAGCTACTCAGGGTCCCGCAAGCCATCTTGGACATGATCGCTGG
TGCCCACTGGGGAGCCCTAGCGGGCGTAGCGTATTTCTCCATGGCGGGCAACTGGGCGAAGGTCCTGGTG
GTGCTGTTGCTGTTTGCCGGCGTCGATGCGAGTACCCACATCACCGGGGGAAGTGTTGCTAGGGGCGCGG
CTACACTCACCAGTCTCTTCAATCCGGGCGCCCAGCAGAATATCCAGCTGATCA

>882_S49_L001_R1_001.fastq_121_1a_10
CCCCAACAACAGCGCTAGTAGCGGCTCAGCTACTCAGGGTCCCGCAAGCCATCTTGGACATGATCGCTGG
TGCCCACTGGGGAGTTCTAGCGGGCGTAGCGTATTTCTCCATGGCGGGCAACTGGGCGAAGGTCCTGGTG
GTGCTGTTGCTGTTTGCCGGCGTCGATGCGAGTACCCACATCACCGGGGGAAGTGTTGCTAGGGGCGCGG
CTACACTCAACAGTCTCTTCAGTCCGGGCGCCCAGCAGAATATCCAGCTGATCA

>882_S49_L001_R1_001.fastq_122_1a_10
CCCCAACAACAGCGCTAGTAGTGGCTCAGCTACTCAGGGTCCCGCAAGCCATCTTGGACATGATCGCTGG
TGCCCACTGGGGAGTCCTAGCGGGCGTAGCGTATTTCTCCATGGCGGGCAACTGGGCGAAGGTCCTGGTG
GTGCTGTTGCTGTTTGCCGGCGTCGATGCGAGTACCCACATCACCGGGGGAAGTGTTGCTAGGGGCGCGG
CTACGCTCGACAGTCTCTTCAGTCCGGGCGCCCAGCAGAATATCCAGCTGATCA

>882_S49_L001_R1_001.fastq_123_1a_10
CCCCAACAACAGCGCTAGTAGCGGCTCAGCTACTCAGGGTCCCGCAAGCCATCTTGGACATGATCGCTGG
TGCCCACTGGGGAGTCCTAGCGGGCGTAGCGTATTTCTCCATGGCGGGCAACTGGGCGAAGGTCCTGGTG
GTGCTGTTGCTGTTTGCCGGCGTCGATGCGAGTACCCACATCACCGGGGGAAGTGTTGCTAGGGGCGCGG
CTACACTCAACAGTCTCTTCAGTCAGGGCGCCCAGCAGAATATCCAGCTGATCA

>882_S49_L001_R1_001.fastq_124_1a_10
CCCCAACAACAGCGCTAGTAGCGGCTCAGCTACTCAGGGTCCCGCAAGCCATCTTGGACATGATCGCTGG
TGCCCACTGGGGAGTCCTAGCGGGCGTAGCGTATTTCTCCATGGCGGGCAACTGGGCGAAGGTCCTGGTG
GTGCTGTTGCTGTTTGCCGGCGTTGATGCGAGTACCCACATCACCGGGGGAAGTGTTGCTAGGGGCGCGG
CTACACTCACCAGTCTCTTCAATCCGGGCGCCCAGCAGAATATCCAGCTGATCA

>882_S49_L001_R1_001.fastq_125_1a_10
CCCCAACAACAGCGCTAGTAGCGGCTCAGCTACTCAGGGTCCCGCAAGCCATCTTGGACATGATCGCTGG
TGCCCACTGGGGAGTCCTAGCGGGCGTAGCGTATTTCTCCATGGCGGGCAACTGGGCGAAGGTCCTGGTG
GTGCTATTGCTGTTTGCCGGCGTCGATGCGAGTACCCACATCACCGGGGGAAGTGTTGCTAGGGGCGCGG
CTACACTCACCAGTCTCTTCAATCCGGGTGCCCAGCAGAATATCCAGCTGATCA

>882_S49_L001_R1_001.fastq_126_1a_10
CCCCAACAACAGCGCTAGTAGCGGCTCAGCTACTCAGGGTCCCGCAAGCCATCTTGGACATGATCGCTGG
TGCCCACTGGGGAGTCCTAGCGGGCGTAGCGTATTTCTCCATGGCGGGCAACTGGGCGAAGGTCCTGGTG
GTGCTGTTGCTGTTTGCCGGCGTCGATGCGAGTACCCACATCACCGGGGGAAGTGTTGCTAGGGGCGCGG
CTACACTCCCCAGTCTCTTCAATCCGGGCGCCCAGCAGAATATCCAGCTGATCA

>882_S49_L001_R1_001.fastq_127_1a_10
CCCCAACAACAGCGCTAGTAGCGGCTCAGCTACTCAGGGTCCCGCAAGCCATCTTGGACATGATCGCTGG
TGCCCACTGGGGAGTCCTAGCGGGCGTAGCGTATTTCTCCATGGCGGGCAACTGGGCGAAGGTCCTGGTG
GTGCTGTTGCTGTTTGCCGGCGTCGATGCGAGTACCCACATCACCGGGGGAAGTGTTGCCAGGGGCGCGG
CTACACTCACCAGTCTCTTCAATCCGGGCGCCCAGCAGAATATCCAGCTGATCA

>882_S49_L001_R1_001.fastq_128_1a_10
CCCCAACAACAGCGCTAGTAGTGGCTCAGCTACTCAGGGTCCCGCAAGCCATCTTGGACATGATCGCTGG
CGCCCACTGGGGAGTCCTAGCGGGCGTAGCGTATTTCTCCATGGCGGGCAACTGGGCGAAGGTCCTGGTG
GTGCTGTTGCTGTTTGCCGGCGTCGATGCGAGTACCCACATCACCGGGGGAAGTGTTGCTAGGGGCGCGG
CTACACTCAACAGTCTCTTCAGTCCGGGCGCTCAGCAGAATATCCAGCTGATCA

>882_S49_L001_R1_001.fastq_129_1a_10
CCCCAACAACAGCGCTAGTAGCGGCTCAGCTACTCAGGGTCCCGCAAGCTATCTTGGACATGATCGCTGG
TGCCCACTGGGGAGTCCTAGCGGGCGTAGCGTATTTCTCCATGGCGGGCAACTGGGCGAAGGTCCTGGTG
GTGCTGTTGCTGTTTGCCGGCGTCGATGCGAGTACCCACATCACCGGGGGAAGTGTTGCTAGGGGCGCGG
CTACACTCAACAGTCTCTTCAGTCCGGGCGCCCAGCAGAATATCCAGCTGATCA

>882_S49_L001_R1_001.fastq_130_1a_10
CCCCAACAACAGCGCTAGTAGCGGCTCAGCTACTCAGGGTCCCGCAAGCCATCTTGGACATGATCGCTGG
TGCCCACTGGGGAGTCCTAGCGAGCGTAGCGTATTTCTCCATGGCGGGCAACTGGGCGAAGGTCCTGGTG
GTGCTGTTGCTGTTTGCCGGCGTCGATGCGAGTACCCACATCACCGGGGGAAGTGTTGCTAGGGGCGCGG
CTACACTCAACAGTCTCTTCAGTCCGGGCGCCCAGCAGAATATCCAGCTGATCA

>882_S49_L001_R1_001.fastq_131_1a_9
CCCCAACAACAGCGCTAGTAGTGGCTCAGCTACTCAGGGTCCCGCAAGCCACCTTGGACATGATCGCTGG
TGCCCACTGGGGAGTCCTAGCGGGCGTAGCGTATTTCTCCATGGCGGGCAACTGGGCGAAGGTCCTGGTG
GTGCTGTTGCTGTTTGCCGGCGTCGATGCGAGTACCCACATCACCGGGGGAAGTGTTGCTAGGGGCGCGG
CTACACTCAACAGTCTCTTCAGTCCGGGCGCCCAGCAGAATATCCAGCTGATCA

>882_S49_L001_R1_001.fastq_132_1a_9
CCCCAACAACAGCGCTAGTAGCGGCTCAGCTACTCAGGGTCCCGCAAGCCATCTTGGACATGATCGCTGG
TGCCCACTGGGGAGTCCTAGCGGGCGTAGCGTATTTCTCCATGGCGGGCAACTGGGCGAAGGTCCTGGTG
GTGCTGTTGCTGTTTGCCGGCGTCGATGCGAGTACCCACATCACCGGGGGAAGTGTTGCTAGGGGCGCGG
CTACACTCAACAGTCTCTTCGGTCCGGGCGCCCAGCAGAATATCCAGCTGATCA

>882_S49_L001_R1_001.fastq_133_1a_9
CCCCAACAACAGCGCTAGTAGCGGCTCAGCTACTCAGGGTCCCGCAAGCCATCTTGGACATGATCGCTGG
TGCCCACTGGGGGGTCCTAGCGGGCGTAGCGTATTTCTCCATGGCGGGCAACTGGGCGAAGGTCCTGGTG
GTGCTGTTGCTGTTTGCCGGCGTCGATGCGAGTACCCACATCACCGGGGGAAGTGTTGCTAGGGGCGCGG
CTACACTCACCAGTCTCTTCAATCCGGGCGCCCAGCAGAATATCCAGCTGATCA

>882_S49_L001_R1_001.fastq_134_1a_9
CCCCAACAACAGCGCTAGTAGCGGCTCAGCTACTCAGGGTCCCGCAAGCCATCTTGGACATGATCGCTGG
TGCCCACTGGGGAGTCCTAGCGGGCGTAGCGTATTTCTCCATGGCGGGCAACTGGGCGAAGGTCCTGGTT
GTGCTGTTGCTGTTTGCCGGCGTCGATGCGAGTACCCACATCACCGGGGGAAGTGTTGCTAGGGGCGCGG
CTACACTCAACAGTCTCTTCAGTCCGGGCGCCCAGCAGAATATCCAGCTGATCA

>882_S49_L001_R1_001.fastq_135_1a_9
CCCCAACAACAGCGCTAGTAGTGGCTCAGCTACTCAGGGTCCCGCAAGCCATCTTGGACATGATCGCTGG
TGCCCACTGGGGAGTCCTAGCGGGCGTAGCGTATTTCTCCATGGCGGGCAACTGGGCGAAGGTCCTGGTG
GTGCTGTTGCTGTTTGCCGGCGTCGATGCGAGTACCCACATCACCGGGGGAAGTGTTGCTAGGGGCGCGG
CTACACTCAACAGTCTCTTCAGTCCGGGCGCCCAGCAGAATATCCAGTTGATCA

>882_S49_L001_R1_001.fastq_136_1a_9
CCCCAACAACAGCGCTAGTAGCGGCTCAGCTACTCAGGGTCCCGCAAGCCATCTTGGACATGATCGCTGG
TGCCCACTGGGGAGTCCTAGCGGGCGTAGCGTATTTCTCCATGGCGGGCAACTGGGCGAAGGCCCTGGTG
GTGCTGTTGCTGTTTGCCGGCGTCGATGCGAGTACCCACATCACCGGGGGAAGTGTTGCTAGGGGCGCGG
CTACACTCAACAGTCTCTTCAGTCCGGGCGCCCAGCAGAATATCCAGCTGATCA

>882_S49_L001_R1_001.fastq_137_1a_9
CCCCAACAACAGCGCTAGTAGCGGCTCAGCTACTCAGGGTCCCGCAAGCCATCTTGGACATGATCGCTGG
TGCCCACTGGGGAGTCCTAGCGGGCGTAGCGTATTTCTCCATGGCGGGCAACTGGGCGAAGGTCCTAGTG
GTGCTGTTGCTGTTTGCCGGCGTCGATGCGAGTACCCACATCACCGGGGGAAGTGTTGCTAGGGGCGCGG
CTACACTCACCAGTCTCTTCAATCCGGGCGCCCAGCAGAATATCCAGCTGATCA

>882_S49_L001_R1_001.fastq_138_1a_9
CCCCAACAACAGCGCTAGTAGCGGCTCAGCTACTCAGGGTCCCGCAAGCCATCTTGGACATGATCGCTGG
TGCCCACTGGGGAGTCCTAGCGGGTGTAGCGTATTTCTCCATGGCGGGCAACTGGGCGAAGGTCCTGGTG
GTGCTGTTGCTGTTTGCCGGTGTCGATGCGAGTACCCACATCACCGGGGGAAGTGTTGCTAGGGGCGCGG
CTACACTCAACAGTCTCTTCAGTCCGGGCGCCCAGCAGAATATCCAGCTGATCA

>882_S49_L001_R1_001.fastq_139_1a_9
CCCCAACAACAGCGCTAGTAGTGGCTCAGCTACTCAGGGTCCCGCAAGCCATCTTGGACATGATCGCTGG
TGCCCACTGGGGAGTCCTAGCGGGCATAGCGTATTTCTCCATGGCGGGCAACTGGGCGAAGGTCCTGGTG
GTGCTGTTGCTGTTTGCCGGCGTCGATGCGAGTACCCACATCACCGGGGGAAGTGTTGCTAGGGGCGCGG
CTACACTCAACAGTCTCTTCAGTCCGGGCGCCCAGCAGAATATCCAGCTGATCA

>882_S49_L001_R1_001.fastq_140_1a_9
CCCCAACAACAGCGCTAGTAGCGGCTCAGCTACTCAGGGTCCCGCAAGCCATCTTGGATATGATCGCTGG
TGCCCACTGGGGAGTCCTAGCGGGCGTAGCGTATTTCTCCATGGCGGGCAACTGGGCGAAGGTCCTGGTG
GTGCTGTTGCTGTTTGCCGGCGTCGATGCGAGTACCCACATCACCGGGGGAAGTGTTGCTAGGGGCGCGG
CTACACTCACCAGTCTCTTCAATCCGGGCGCCCAGCAGAATATCCAGCTGATCA

>882_S49_L001_R1_001.fastq_141_1a_9
CCCCAACAACAGCGCTAGTAGTGGCTCAGCTACTCAGGGTCCCGCAAGCCATCTTGGACATGATCGCTGG
TGCCCACTGGGGAGTCCTAGCGGGCGTAGCGTATTTCTCCATGGCGGGCAACTGGGCGAAGGTCCTGGTG
GTGCTGTTGCTGTTTGCCGGCGTCGATGCGAGTACCCACATCACCGGGGGAAGTGTTGCTAGGGGCGCGG
CTACACTCAACAGTCTCTTCAGTCCGGGCGCCCAGCAGAATATCCAGCTGGTCA

>882_S49_L001_R1_001.fastq_142_1a_9
CCCCAACAACAGCGCTAGTAGCGGCTCAGCTACTCAGGGTCCCGCAAGCCATCTTGGACATGATCGCTGG
TGCCCACTGGGGAGTCCTAGCGGGCGTAGCGTATTTCTCCATGGCGGGCAACTGGGCGAAGGTCCTGGTG
GTGCTGTTGCTGTTTGCCGGCGTCGATGCGAGTACCCACATCACCGGGGGAAGTGTTGCTAGGGGCGCGG
CTACACTTAACAGTCTCTTCAGTCCGGGCGCCCAGCAGAATATCCAGCTGATCA

>882_S49_L001_R1_001.fastq_143_1a_9
CCCCAACAACAGCGCTAGTAGTGGCTCAGCTACTCAGGGTCCCGCAAGCCATCTTGGACATGATCGCTGG
TGCCCACTGGGGAGTCCTAGCGGGCGTAGCGTATTTCTCCATGGCGGGCAACTGGGCGAAGGTCCTGGTG
GTGCTGTTGCTGTTCGCCGGCGTCGATGCGAGTACCCACATCACCGGGGGAAGTGTTGCTAGGGGCGCGG
CTACACTCAACAGTCTCTTCAGTCCGGGCGCCCAGCAGAATATCCAGCTGATCA

>882_S49_L001_R1_001.fastq_144_1a_9
CCCCAACAGCAGCGCTAGTAGCGGCTCAGCTACTCAGGGTCCCGCAAGCCATCTTGGACATGATCGCTGG
TGCCCACTGGGGAGTCCTAGCGGGCGTAGCGTATTTCTCCATGGCGGGCAACTGGGCGAAGGTCCTGGTG
GTGCTGTTGCTGTTTGCCGGCGTCGATGCGAGTACCCACATCACCGGGGGAAGTGTTGCTAGGGGCGCGG
CTACACTCACCAGTCTCTTCAATCCGGGCGCCCAGCAGAATATCCAGCTGATCA

>882_S49_L001_R1_001.fastq_145_1a_9
CCCCAACAACAGCGCTAGTAGCGGCTCAGCTACTCAGGGTCCCGCAAGCCATCTTGGACATGATCGCTGG
TGCCCACTGGGGAGTCCTAGCGGGCGTGGCGTATTTCTCCATGGCGGGCAACTGGGCGAAGGTCCTGGTG
GTGCTGTTGCTGTTTGCCGGCGTCGATGCAAGTACCCACATCACCGGGGGAAGTGTTGCTAGGGGCGCGG
CTACACTCACCAGTCTCTTCAATCCGGGCGCCCAGCAGAATATCCAGCTGATCA

>882_S49_L001_R1_001.fastq_146_1a_9
CCCCAACAACAGCGCTAGTAGCGGCTCAGCTACTCAGGGTCCCGCAAGCCATCTTGGACATGATCGCTGG
TGCCCACTGGGGAGTCCTAGCGGGCGTAGCGTATTTCTCCATGGCGGGCAACTGGGCGAAGGTCCTGGTG
GTGCTGTTGCTGTTTGCCGGCGTCGATGCGAGTACCCACATCACCGGGGGAAGTGTTGCTAGGGGCGCGG
CTACGCTCAACAGTCTCTTCAGTCCGGGCGCCCAGCAGAATATCCAGCTGATCA

>882_S49_L001_R1_001.fastq_147_1a_9
CCCCAACAACAGCGCTAGTAGCGGCTCAGCTACTCAGGGTCCCGCAAGCCATCTTGGACATGATCGCTGG
TGCCCACTGGGGAGTCCTAGCGGGCGTAGCGTATTTCTCCATGGCGGGCAACTGGGCGAAGGTCCTGGTG
GTGCTGTTACTGTTTGCCGGCGTCGATGCGAGTACCCACATCACCGGGGGAAGTGTTGCTAGGGGCGCGG
CTACACTCACCAGTCTCTTCAATCCGGGCGCCCAGCAGAATATCCAGCTGATCA

>882_S49_L001_R1_001.fastq_148_1a_9
CCCCAACAACAGCGCTAGTAGCGGCTCAGCTACTCAGGGTCCCGCAAGCCATCTTGGACATGATCGCTGG
TGCCCACTGGGGAGTCCTAGCGGGCGTAGCGTATTTCTCCATGGCGGGCAACTGGGCGAAGGTCCTGGTG
GTGCTGCTGCTGTTTGCCGGCGTCGATGCGAGTACCCACATCACCGGGGGAAGTGTTGCTAGGGGCGCGG
CTACACTCAACAGTCTCTTCAGTCCGGGCGCCCAGCAGAATATCCAGCTGATCA

>882_S49_L001_R1_001.fastq_149_1a_9
CCCCAACAACAGCGCTAGTAGCGGCTCAGCTACTCAGGGTCCCGCAAGCCATCTTGGACATGATCGCTGG
TGCCCACTGGGGAGTCCTAGCGGGCGTAGCGTATTTCTCCATGGCGGGCAACTGGGCGAAGGTCCTGGTG
GTGCTGTTGCTGTTTGCCGGCGTCGATGCGAGTACCCACATCACCGGGGGAAGTGTTGCTAGGGGCACGG
CTACACTCACCAGTCTCTTCAATCCGGGCGCCCAGCAGAATATCCAGCTGATCA

>882_S49_L001_R1_001.fastq_150_1a_9
CCCCAACAACAGCGCTAGTAGCGGCTCAGCTACTCAGGGTCCCGCAAGCCATCTTGGACATGATCGCTGG
TGCCCACTGGGGAGTCCTAGCGGGCGTAGCGTATTTCTCCATGGCGGGCAACTGGGCGAAGGTCCTGGTG
GTGCTGTTGCTGTTTGCCGGCGTCGATGCAAGTACCCACATCACCGGGGGAAGTGTTGCTAGGGGCGCGG
CTACACTCAACAGTCTCTTCAGTCCGGGCGCCCAGCAGAATATCCAGCTGATCA

>882_S49_L001_R1_001.fastq_151_1a_9
CCCCAACAACAGCGCTAGTAGCGGCTCAGCTACTCAGGGCCCCGCAAGCCATCTTGGACATGATCGCTGG
TGCCCACTGGGGAGTCCTAGCGGGCGTAGCGTATTTCTCCATGGCGGGCAACTGGGCGAAGGTCCTGGTG
GTGCTGTTGCTGTTTGCCGGCGTCGATGCGAGTACCCACATCACCGGGGGAAGTGTTGCTAGGGGCGCGG
CTACACTCACCAGTCTCTTCAATCCGGGCGCCCAGCAGAATATCCAGCTGATCA

>882_S49_L001_R1_001.fastq_152_1a_9
CCCCAACAACAGCGCTAGTAGCGGCTCAGCTACTCAGGGTCCCGCAAGCCATCTTGGACATGATCGCTGG
TGCCCACTGGGGAGTCCTAGCGGGCGTAGCGTATTTCTCCATGGCGGGCAACTGGGCGAAGGTCCTGGTG
GTGCTGTTGCTGTTTGCCGGCGTCGATGCGAGTACCCACATCACCGGGGGAAGTGTTGCTAGGGGCGCGG
CTACACTCACCAGTCTTTTCAATCCGGGCGCCCAGCAGAATATCCAGCTGATCA

>882_S49_L001_R1_001.fastq_153_1a_9
CTCCAACAACAGCGCTAGTAGCGGCTCAGCTGCTCAGGGTCCCGCAAGCCATCTTGGACATGATCGCTGG
TGCCCACTGGGGAGTCCTAGCGGGCGTAGCGTATTTCTCCATGGCGGGCAACTGGGCGAAGGTCCTGGTG
GTGCTGTTGCTGTTTGCCGGCGTCGATGCGAGTACCCACATCACCGGGGGAAGTGTTGCTAGGGGCGCGG
CTACACTCAACAGTCTCTTCAGTCCGGGCGCCCAGCAGAATATCCAGCTGATCA

>882_S49_L001_R1_001.fastq_154_1a_9
CCCCAACAACAGCGCTAGTAGCGGCTCAGCTACTCAGGGTCCCGCAAGCCATCTTGGACATGATCGCTGG
TGCCCACTGGGGAGTCCTAGCGGGCGTAGCGTATTTCTCCATGGCGGGCAACTGGGCGAAGGTCCTGGTG
GTGCTGTTGCTGTTTGCCGGCGTCGATGCGAGTACCCACATCACCGGGGGAAGTGTTGCTAGGGGCGCGG
CTACACTCAACAGTCTTTTCAGTCCGGGCGCCCAGCAGAATATCCAGCTGATCA

>882_S49_L001_R1_001.fastq_155_1a_8
CCCCGACAACAGCGCTAGTAGCGGCTCAGCTACTCAGGGTCCCGCAAGCCATCTTGGACATGATCGCTGG
TGCCCACTGGGGAGTCCTAGCGGGCGTAGCGTATTTCTCCATGGCGGGCAACTGGGCGAAGGTCCTGGTG
GTGCTGTTGCTGTTTGCCGGCGTCGATGCGAGTACCCACATCACCGGGGGAAGTGTTGCTAGGGGCGCGG
CTACACTCAACAGTCTCTTCAGTCCGGGCGCCCAGCAGAATATCCAGCTGATCA

>882_S49_L001_R1_001.fastq_156_1a_8
CCCCAACAACAGCGCTAGTAGTGGCTCAGCTACTCAGGGTCCCGCAAGCCATCTTGGACATGATCGCTGG
TGCCCACTGGGGAGTCCTAGCGGGTGTAGCGTATTTCTCCATGGCGGGCAACTGGGCGAAGGTCCTGGTG
GTGCTGTTGCTGTTTGCCGGCGTCGATGCGAGTACCCACATCACCGGGGGAAGTGTTGCTAGGGGCGCGG
CTACACTCAACAGTCTCTTCAATCCGGGCGCCCAGCAGAATATCCAGCTGATCA

>882_S49_L001_R1_001.fastq_157_1a_8
CCCCAACAACAGCGCTAGTAGCGGCTCAGCTACTCAGGGTCCCGCAAGCCATCTTGGACATGATCGCTGG
TGCCCACTGGGGAGTCCTAGCGGGCGTAGCGTATTTCTCCATGGCGGGCAACTGGGCGAAGGTCCTGGTG
GTACTGTTGCTGTTTGCCGGCGTCGATGCGAGTACCCACATCACCGGGGGAAGTGTTGCTAGGGGCGCGG
CTACACTCACCAGTCTCTTCAATCCGGGCGCCCAGCAGAATATCCAGCTGATCA

>882_S49_L001_R1_001.fastq_158_1a_8
CCCCAACAACAGCGCTAGTAGCGGCTCAGCTACTCAGGGTCCCGCAAGCCATCTTGGACATGATCGCTGG
TGCCCACTGGGGAGTCCTAGCGGGCATAGCGTATTTCTCCATGGCGGGCAACTGGGCGAAGGTCCTGGTG
GTGCTGTTGCTGTTTGCCGGCGTCGATGCGAGTACCCACATCACCGGGGGAAGTGTTGCTAGGGGCGCGG
CTACACTCACCAGTCTCTTCAATCCGGGCTCCCAGCAGAATATCCAGCTGATCA

>882_S49_L001_R1_001.fastq_159_1a_8
CCCCAACAACAGCGCTAGTAGTGGCTCAGCTACTCAGGATCCCGCAAGCCATCTTGGACATGATCGCTGG
TGCCCACTGGGGAGTCCTAGCGGGCGTAGCGTATTTCTCCATGGCGGGCAACTGGGCGAAGGTCCTGGTG
GTGCTGTTGCTGTTTGCCGGCGTCGATGCGAGTACCCACATCACCGGGGGAAGTGTTGCTAGGGGCGCGG
CTACACTCAACAGTCTCTTCAGTCCGGGCGCCCAGCAGAATATCCAGCTGATCA

>882_S49_L001_R1_001.fastq_160_1a_8
CCCCAACAACAGCGCTAGTAGCGGCTCAGCTACTCAGGGTCCCGCAAGCCATCTTGGACATGATCGCTGG
TGCCCACTGGGGAGTCCTAGCGGGCGTAGCGTATTTCTCCATGGCGGGCAACTGGGCGAAGGTCCTGGTG
GTGCTGTTGCTGTTTGCCGGCGTCGATGCGAGTACGCACATCACCGGGGGAAGTGTTGCTAGGGGCGCGG
CTACACTCACCAGTCTCTTCAATCCGGGCGCCCAGCAGAATATCCAGCTGATCA

>882_S49_L001_R1_001.fastq_161_1a_8
CCCCAACAACAGCGCTAGTAGTGGCTCAGCTACTCAGGGTCCCGCAAGCCATCTTGGACATGATCGCTGG
TGCCCACTGGGGAGTCCTAGCGGGCGTAGCGTATTTCTCCATGGCGGGCAACTGGGCGAAGGTCCTGATG
GTGCTGTTGCTGTTTGCCGGCGTCGATGCGAGTACCCACATCACCGGGGGAAGTGTTGCTAGGGGCGCGG
CTACACTCAACAGTCTCTTCAGTCCGGGCGCCCAGCAGAATATCCAGCTGATCA

>882_S49_L001_R1_001.fastq_162_1a_8
CCCCAACAACAGCGCTAGTAGCGGCTCAGCTACTCAGGGTCCCGCAAGCCATCTTGGACATGATCGCTGG
TGCCCACTGGGGAGTCCTAGCGGGCGTAGCGTATTTCTCCATGGCGGGCAACTGGGCGAAGGTCCTGGTG
GTGCTGTTGCTGTTTGCCGGCGTCGATGCGAGTACCCACATCACCGGGGGAAGGGTTGCTAGGGGCGCGG
CTACACTCACCAGTCTCTTCAATCCGGGCGCCCAGCAGAATATCCAGCTGATCA

>882_S49_L001_R1_001.fastq_163_1a_8
CCCCAACAACAGCGCTAGTAGCGGCTCAGCTACTCAGGGTCCCGCAAGCCATCTTGGACATGATCGCTGG
TGCCCACTGGGGAGTCCTAGCGGGCGTAGCGTATTTCTCCATGGCGGGCAACTGGGCGAAGGTCCTGGTG
GTGCTGTTGCTGTTTGCCGGCGTCGATGCGAGTACCCACATCACCGGGGGAAGTGTTGCTAGGGGCGCGG
CTACACTCAACAGTCTCTTCAGTCCGGGCGCCCAGCAGAATATTCAGCTGATCA

>882_S49_L001_R1_001.fastq_164_1a_8
CCCCAACAACAGCGCTAGTAGCGGCTCAGCTACTCAGGGTCCCGCAAGCCATCTTGGACATGATCGCTGG
TGCCCACTGGGGAGTCCTAGCGGGCGTAGCGTATTTCTCCATGGCGGGCAACTGGGCGAAGGTCCTGGTG
GTGCTGTTGCTGTTTGCCGGCGTCGATGCGAGTACCCACATCACCGGGGGAAGTGTTGCTAGGGGCGCAG
CTACACTCAACAGTCTCTTCAGTCCGGGCGCCCAGCAGAATATCCAGCTGATCA

>882_S49_L001_R1_001.fastq_165_1a_8
CCCCAACAACAGCGCTAGTAGCGGCTCAGCTACTCAGGGTCCCGCAAGCCATCTTGGACATGATCGCTGG
TGCCCACTGGGGAGTCCTAGCGGGCGTAGCGTATTTCTCCATGGCGGGCAACTGGGCGAAGGTCCTGGTG
GTGCTGTTGCTGTTTGCCGGCGTCGATGCGAGTACCCACATCACTGGGGGAAGCGTTGCTAGGGGCGCGG
CTACACTCGACAGTCTCTTCAGTCCGGGCGCCCAGCAGAATATCCAGCTGATCA

>882_S49_L001_R1_001.fastq_166_1a_8
CCCCAACAACAGCGCTAGTAGCGGCTCAGCTACTCAGGGTCCCGCAAGCCATCTTGGACATGATCGCTGG
TGCCCACTGGGGAGTCCTAGCGGGCGTAGCGTATTTCTCCATGGCGGGCAACTGGGCGAAGGTCCTGGTG
GTGCTGTTGCTGTTTGCCGGCGTCGATGCGAGTACCCACATCACCGGGGGAAGTGTTGCTAGGGGCGCGG
CTACACTCACCAGTCTCTTCAATCCGGGCGCCCAGCAGAATATCCAGCTGATTA

>882_S49_L001_R1_001.fastq_167_1a_8
CCCCAACAACAGCGCTAGTAGCGGCTCAGCTACTCAGGGTCCCGCAAGCCATCTTGGACATGATCGCTGG
TGCCCACTGGGGAGTCCTAGCGGGCGTAGCGTATTTCTCCATGGCGGGCAACTGGGCGAAGGTCCTGGTG
GTGCTGTTGCTGTTTGCCGGCGTCGATGCGAGTACCCATATCACCGGGGGAAGTGTTGCTAGGGGCGCGG
CTACACTCACCAGTCTCTTCAATCCGGGCGCCCAGCAGAATATCCAGCTGATCA

>882_S49_L001_R1_001.fastq_168_1a_8
CCCCAACAACAGCGCTAGTAGTGGCTCAGCTACTCAGGGTCCCGCAAGCCATCTTGGACATGATCGCTGG
TGCCCACTGGGGAGTCCTAGCGGGCGTAGCGTATTTCTCCATGGCGGGCAACTGGGCGAAGGTCCTGGTG
GTGCTGTTGCTGTTTGCCGGCGTCGATGCGAGCACCCACATCACCGGGGGAAGTGTTGCTAGGGGCGCGG
CTACACTCACCAGTCTCTTCAATCCGGGCGCCCAGCAGAATATCCAGCTGATCA

>882_S49_L001_R1_001.fastq_169_1a_8
CCCCAACAACAGCGCTAGTAGCGGCTCAGCTACTCAGGGTCCCGCAAGCCATCTTGGACATGATCGCTGG
TGCCCACTGGGGAGTCCTAGCGGGCGTAGCGTATTTCTCCATGGCGGGCAACTGGGCGAAGGTCCTGGTG
GTGCTGTTGCTGTTTGCCGGTGTCGATGCGAGTACCCACATCACCGGGGGAAGTGTTGCTAGGGGCGCGG
CTACACTCAACAGTCTCTTCAGTCCGGGCGCCCAGCAGAATATCCAGCTGATCA

>882_S49_L001_R1_001.fastq_170_1a_8
CCCCAACAACAGCGCTAGTAGCGGCTCAGCTACTCAGGGTCCCGCAAGCCATCTTGGACATGATCGCTGG
TGCCCACTGGGGAGTCCTAGCGGGCGTAGCGTATTTCTCCATGGCGGGCAACTGGGCGAAGGTCCTGGTG
GTGCTGTTGCTGTTTGCCGGCGTCGACGCGAGTACCCACATCACCGGGGGAAGTGTTGCTAGGGGCGCGG
CTACACTCAACAGTCTCTTCAGTCCGGGCGCCCAGCAGAATATCCAGCTGATCA

>882_S49_L001_R1_001.fastq_171_1a_8
CCCCAACAACAGCGCTAGTAGCGGCTCAGCTACTCAGGGTCCCGCAAGCCATCTTGGACATGATCGCTGG
TGCCCACTGGGGAGTCCTAGCGGGCGTAGCGTATTTCTCCATGGCGGGCAACTGGGCGAAGGTCCTGGTG
GTGTTGTTGCTGTTTGCCGGCGTCGATGCGAGTACCCACATCACCGGGGGAAGTGTTGCTAGGGGCGCGG
CTACACTCAACAGTCTCTTCAGTCCGGGCGCCCAGCAGAATATCCAGCTGATCA

>882_S49_L001_R1_001.fastq_172_1a_8
CCCCAACAACAGCGCTAGTAGCGGCTCAGCTACTCAGGGTCCCGCAAGCCATCTTGGACATGATCGCTGG
TGCCCACTGGGGAGTCCTAGCGGGCGTAGCGTATTTCTCCATGGCGGGTAACTGGGCGAAGGTCCTGGTG
GTGCTGTTGCTGTTTGCCGGCGTCGATGCGAGTACCCACATCACCGGGGGAAGTGTTGCTAGGGGCGCGG
CTACACTCACCAGTCTCTTCAATCCGGGCGCCCAGCAGAATATCCAGCTGATCA

>882_S49_L001_R1_001.fastq_173_1a_8
CCCCAACAACAGCGCTAGTAGCGGCTCAGCTACTCAGGGTCCCGCAAGCCATCTTGGACATGATCGCTGG
TGCCCACTGGGGAGTCCTAGCGGGCGTAGCGTATTTCTCCATGGTGGGCAACTGGGCGAAGGTCCTGGTG
GTGCTGTTGCTGTTTGCCGGCGTCGATGCGAGTACCCACATCACCGGGGGAAGTGTTGCTAGGGGCGCGG
CTACACTCACCAGTCTCTTCAATCCGGGCGCCCAGCAGAATATCCAGCTGATCA

>882_S49_L001_R1_001.fastq_174_1a_8
CCCCAACAACAGCGCTAGTAGCGGCTCAGCTACTCAGGGTCCCGCAAGCCATCTTGGACATGATCGCTGG
TGCCCACTGGGGAGTCCTAGCGGGCGTAGCGTATTTCTCCATGGCGGGCAACTGGGCGAAGGTCCTGGTG
GTGCTGTTGCTGTTTGCCGGCGTCGATGCGAGTACCCACATCACCGGGGGAAGTGTTGCTAGGGGCGCGG
CTACACTCACCAGTCTCTTCAATCCGGGCGCCCAGCAGAACATCCAGCTGATCA

>882_S49_L001_R1_001.fastq_175_1a_8
CCCCAACAACAGCGCTAGTAGCGGCTCAGCTACTCAGGGTCCCGCAAGCCATCTTGGACATGATCGCTGG
TGCCCACTGGGGAGTCCTAGCGGGCGTAGCGTATTTCTCCATGGCGGGCAACTGGGCGAAGGTCCTGGTG
GTGCTGTTGCTGTTTGCCGGCGTCGATGCGAGTACCCACATCACCGGGGGAAGTGTTGCTAGGGGCGCGG
CTACACTCAGCAGGCTCTTCAGTCCGGGCGCCCAGCAGAATATCCAGCTGATCA

>882_S49_L001_R1_001.fastq_176_1a_8
CCCCAACAACAGCGCTAGTAGCGGCTCAGCTACTCAGGGTCCCGCAAGCCATCTTGGACATGATCGCTGG
TGCCCACTGGGGAGTCCTAGCGGGCGTAGCGTATTTCTCCATGGCGGGCAACTGGGCGAAGGTCCTGGTG
GTGCTGTTGCTGTTTGCCGGCGTCGATGCGAGTACCCACATCACCGGGGGAAGTGTTGCTAGGGGCGCGG
CTACACTCAACAGACTCTTCAGTCCGGGCGCCCAGCAGAATATCCAGCTGATCA

>882_S49_L001_R1_001.fastq_177_1a_8
CCCCAACAACAGCGCTGGTAGCGGCTCAGCTACTCAGGGTCCCGCAAGCCATCTTGGACATGATCGCTGG
TGCCCACTGGGGAGTCCTAGCGGGCGTAGCGTATTTCTCCATGGCGGGCAACTGGGCGAAGGTCCTGGTG
GTGCTGTTGCTGTTTGCCGGCGTCGATGCGAGTACCCACATCACCGGGGGAAGTGTTGCTAGGGGCGCGG
CTACACTCACCAGTCTCTTCAATCCGGGCGCCCAGCAGAATATCCAGCTGATCA

>882_S49_L001_R1_001.fastq_178_1a_8
CCCCAACAACAGCGCTAGTAGCGGCTCAGCTACTCAGGGTCCCGCAAGCCATCTTGGACATGATCGCTGG
TGCCCACTGGGGAGTCCTAGCGGGCGTAGCGTATTTCTCCATGGCGGGCAACTGGGCAAAGGTCCTGGTG
GTGCTGTTGCTGTTTGCCGGCGTCGATGCGAGTACCCACATCACCGGGGGAAGTGTTGCTAGGGGCGCGG
CTACACTCACCAGTCTCTTCAATCCGGGCGCCCAGCAGAATATCCAGCTGATCA

>882_S49_L001_R1_001.fastq_179_1a_8
CCCCAACAACAGCGCTAGTAGCGGCTCAGCTACTCAGGGTCCCGCAAGCCATCTTGGACATGATCGCTGG
TGCCCACTGGGGAGTCCTAGCGGGCGTAGCGTATTTCTCCATGGCGGGCAACTGGGCGAAGGTCCTGGTG
GTGCTGTTGCTGTTTGCCGGCGTCGATGCGAGTACCCACATCACCGGGGGAAGTGTTGCTAGGGGCGCGG
CTACACTCAACAGTCTCTTCAGTCCGGGCGCCCAGCAGAATATCCTGCTGATCA

>882_S49_L001_R1_001.fastq_180_1a_8
CCCCAACAACAGCGCTAGTAGTGGCTCAGCTACTCAGGGTCCCGCAAGCCATCTTGGACATGATCGCTGG
TGCCCACTGGGGAGTCCTAGCGGGCGTAGCGTATTTCTCCATGGCGGGCAACTGGGCGAAGGTTCTGGTG
GTGCTGTTGCTGTTTGCCGGCGTCGATGCGAGTACCCACATCACCGGGGGAAGTGTTGCTAGGGGCGCGG
CTACACTCAACAGTCTCTTCAGTCCGGGCGCCCAGCAGAATATCCAGCTGATCA

>882_S49_L001_R1_001.fastq_181_1a_8
CCCCAACAACAGCGCTAGTAGCGGCTCAGCTACTCAGGGTCCCGCAAGCCATCTTGGACATGATCGCTGG
TGCCCACTGGGGAGTCCTAGCGGGCGTAGCGTATTTCTCCATGGCGGGCAACTGGGCGAAGGTCCTGGTG
GTGCTGTTGCTGTTTGCCGGCGTCGATGCGAATACCCACATCACCGGGGGAAGTGTTGCTAGGGGCGCGG
CTACACTTAACAGTCTCTTCAATCCGGGCGCCCAGCAGAATATCCAGCTGATCA

>882_S49_L001_R1_001.fastq_182_1a_8
CCCCAACAACAGCGCTAGTAGCGGCTCAGCTACTCAGGGTCCCGCAGGCCATCTTGGACATGATCGCTGG
TGCCCACTGGGGAGTCCTAGCGGGCGTAGCGTATTTCTCCATGGCGGGCAACTGGGCGAAGGTCCTGGTG
GTGCTGTTGCTGTTTGCCGGCGTCGATGCGAGTACCCACATCACCGGGGGAAGTGTTGCTAGGGGCGCGG
CTACACTCACCAGTCTCTTCAATCCGGGCGCCCAGCAGAATATCCAGCTGATCA

>882_S49_L001_R1_001.fastq_183_1a_8
CCCCAACAACAGCGCTAGTAGTGGCTCAGCTACTCAGGGTCCCGCAAGCCATCTTGGACATGATCGCTGG
TGCCCACTGGGGAGTCCTAGCGGGCGTAGCGTATTTCTCCTTGGCGGGCAACTGGGCGAAGGTCCTGGTG
GTGCTGTTGCTGTTTGCCGGCGTCGATGCGAGTACCCACATCACCGGGGGAAGTGTTGCTAGGGGCGCGG
CTACACTCAACAGTCTCTTCAGTCCGGGCGCTCAGCAGAATATCCAGCTGATCA

>882_S49_L001_R1_001.fastq_184_1a_8
CCCCAACAACAGCGCTAGTAGCGGCTCAGCTACTCAGGGTCCCGCAAGCCATCTTGGACATGATCGCTGG
TGCCCACTGGGGAGTCCTAGCGGGCGTAGCGTATTTCTCCATGGCGGGCAACTGGGCGAAGGTCCTGGTG
GTGCTGTTGCTGTTTGCCGGCGTCGATGCGAGTACCCACATTACCGGGGGAAGTGTTGCTAGGGGCGCGG
CTACACTCAACAGTCTCTTCAGTCCGGGCGCCCAGCAGAATATCCAGCTGATCA

>882_S49_L001_R1_001.fastq_185_1a_7
CCCCAACAACAGCGCTAGTAGCGGCTCAGCTACTCAGGGTCCCGCAAGCCATCTTGGACATGATCGCTGG
TGCCCACTGGGGAGTCCTAGCGGGCGTAGCGTATTTCTCCATGGCGGGCAACTGGGCGAAGGTCCTGGTG
GTGCTGTTGCTGTTTGCCAGCGTCGATGCGAGTACCCACATCACCGGGGGAAGTGTTGCTAGGGGCGCGG
CTACACTCAACAGGCTCTTCAGTCCGGGCGCCCAGCAGAATATCCAGCTGATCA

>882_S49_L001_R1_001.fastq_186_1a_7
CCCCAACGACAGCGCTAGTAGCGGCTCAGCTACTCAGGGTCCCGCAAGCCATCTTGGACATGATCGCTGG
TGCCCACTGGGGAGTCCTAGCGGGCGTAGCGTACTTCTCCATGGCGGGCAACTGGGCGAAGGTCCTGGTG
GTGCTGTTGCTGTTTGCCGGCGTCGATGCGAGTACCCACATCACCGGGGGAAGTGTTGCTAGGGGCGCGG
CTACACTCAACAGTCTCTTCAGTCCGGGCGCCCAGCAGAATATCCAGCTGATCA

>882_S49_L001_R1_001.fastq_187_1a_7
CCCCAACAACAGCGTTAGTAGCGGCTCAGCTACTCAGGGTCCCGCAAGCCATCTTGGACATGATCGCTGG
TGCCCACTGGGGAGTCCTAGCGGGCGTAGCGTATTTCTCCATGGCGGGCAACTGGGCGAAGGTCCTGGTG
GTGCTGTTACTGTTTGCCGGCGTCGATGCGAGTACCCACATCACCGGGGGAAGTGTTGCTAGGGGCGCGG
CTACACTCACCAGTCTCTTCAATCCGGGCGCCCAGCAGAATATCCAGCTGATCA

>882_S49_L001_R1_001.fastq_188_1a_7
CCCCAACAACAGCGCTAGTAGCGGCTCAGCTACTCAGGGTCCCGCAAGCCATCTTGGACATGATCGCTGG
TGCCCACTGGGGAGTCCTAGCGGGCGTAGCGTATTTCTCCATGGCGGGCAACTGGGCGAAGGTCCTGGTG
GTGCTGTTGCTGTTTGCCGGCGTCGATGCGAGTACCCACATCACCGGGGGAAGTGTTGCTAGGGGCGCGG
CTACACTCACTAGTCTCTTCAATCCGGGCGCCCAGCAGAATATCCAGCTGATCA

>882_S49_L001_R1_001.fastq_189_1a_7
CCCCAACAACAGCGCTAGTAGCGGCTCAGCTACTCAGGGTCCCGCAAGCCATCTTGGACATGATCGCTGG
TGCCCACTGGGGAGTCCTAGCGGGCGTAGCGTATTTCTCCATGGCGGGCAACTGGGCGAAGGTCTTGGTG
GTGCTGTTGCTGTTTGCCGGCGTCGATGCGAGTACCCACATCACCGGGGGAAGTGTTGCTAGGGGCGCGG
CTACACTCAACAGTCTCTTCAATCCGGGCGCCCAGCAGAATATCCAGCTGATCA

>882_S49_L001_R1_001.fastq_190_1a_7
CCCCAACAACAGCGCTAGTAGCGGCTCAGCTACTCAGGGTCCCGCAAGCCATCTTGGACATGATCGCTGG
TGCCCACTGGGGAGTCCTAGCGGGCGTAGCGTATTTCTCCATGGCGGGCAACTGGGCGAAGGTCCTGGTG
GTGCTGTTGCTGTTTGCCGGCGTCGATGCGAGTACCCACATCACCGGGGGAAGTGTTGCTAGGGGCGCGG
CTACACTCACCAGTCTCTTCAACCCGGGCGCCCAGCAGAATATCCAGCTGATCA

>882_S49_L001_R1_001.fastq_191_1a_7
CCCCAACAACAGCGCTAGTAGTGGCTCAGCTACTCAGGGTCCCGCAAGCCATCTTGGACATGATCGCTGG
TGCCCACTGGGGAGTCCTAGCGGGCGTAGCGTATTTCCCCATGGCGGGCAACTGGGCGAAGGTCCTGGTG
GTGCTGTTGCTGTTTGCCGGCGTCGATGCGAGTACCCACATCACCGGGGGAAGTGTTGCTAGGGGCGCGG
CTACACTCAACAGTCTCTTCAGTCCGGGCGCCCAGCAGAATATCCAGCTGATCA

>882_S49_L001_R1_001.fastq_192_1a_7
CCCCAACAACAGCGCTAGTAGCGGCTCAGCTACTCAGGGTCCCGCAAGCCATCTTGGACATGATCGCTGG
TGCCCATTGGGGAGTCCTAGCGGGCGTAGCGTATTTCTCCATGGCGGGCAACTGGGCGAAGGTCCTGGTG
GTGCTGTTGCTGTTTGCCGGCGTCGATGCGAGTACCCACATCACCGGGGGGAGTGTTGCTAGGGGCGCGG
CTACACTCACCAGTCTCTTCAATCCGGGCGCCCAGCAGAATATCCAGCTGATCA

>882_S49_L001_R1_001.fastq_193_1a_7
CCCCAACAACAGCGCTAGTAGCGGCTCAGCTACTCAGGGTCCCGCAAGCCATCTTGGACATGATCGCTGG
TGCCCACTGGGGAGTCCTAGCGGGCGTAGCGTATTTCTCCATGGCGGGCAACTGGGCGAAGGTCCTGGTG
GTGCTGTTGCTGTTTGCCGGCGTCGATGCGAGTACCCACATCACCGGGGGAAGTGTTGCTAGGGGTGCGG
CTACACTCAACAGTCTCTTCAGTCCGGGCGCCCAGCAGAATATCCAGCTGATCA

>882_S49_L001_R1_001.fastq_194_1a_7
CCCCAACAACAGCGCTAGTAGCGGCTCAGCTACTCAGGGTCCCGCAAGCCATCTTGGACATGATCGCTGG
TGCCCACTGGGGAGTCCTAGCGGGCGTAGCGTATTTCTCCATGGCGGGCAACTGGGCGAAGGTCCTGGTG
GTGCTGTTGCTGTTTGCCGGCGTCGATGCGAGTACCCACATCACCGGGGGAAGTGTTGCTAGGGGCGCGG
CTACACACACCAGTCTCTTCAATCCGGGCGCCCAGCAGAATATCCAGCTGATCA

>882_S49_L001_R1_001.fastq_195_1a_7
CCCCAACAACAGCGCTAGTAGCGGCTCAGCTACTCAGGGTCCCGCAAGCCATCTTGGACATGATCGCTGG
TGCCCACTGGGGAGTCCTAGCGGGCGTAGCGTATTTCTCCATGGCGGGCAACTGGGCGAAGGTCCTGGTG
GTGCTGTTGCTGTTTGCCGGCGTCGATGCGAGTACCCACATCACCGGGGGAAGTGTTGCTAGGGGCGCGG
CTACACTCGCCAGTCTCTTCAATCCGGGCGCCCAGCAGAATATCCAGCTGATCA

>882_S49_L001_R1_001.fastq_196_1a_7
CCCCAACAACAGCGCTAGTAGCGGCTCAGCTACTCAGGGTCCCGCAAGCCATCTTGGACATGATCGCTGG
TGCCCACTGGGGAGTCCTAGCGGGCGTAGCGTATTTCTCCATGGCGGGCAACTGGGCGAAGGTCCTGGTG
GTGCTGTTGCTGTTTGCCGGCGTCGATGCGAGTACCCACATCACCGGGGGAAGTGTTGCCAGGGGCGCGG
CTACACTCAACAGTCTCTTCAGTCCGGGCGCCCAGCAGAATATCCAGCTGATCA

>882_S49_L001_R1_001.fastq_197_1a_7
CCCCAACAACAGCGCTAGTAGCGGCTCAGCTACTCAGGGTCCCGCAAGCCATCTTGGACATGATCGCTGG
TGCCCACTGGGGAGTCCTAGCGGGCGTAGCGTATTCCTCCATGGCGGGCAACTGGGCGAAGGTCCTGGTG
GTGCTGTTGCTGTTTGCCGGCGTCGATGCGAGTACCCACATCACCGGGGGAAGTGTTGCTAGGGGCGCGG
CTACACTCACCAGTCTCTTCAATCCGGGCGCCCAGCAGAATATCCAGCTGATCA

>882_S49_L001_R1_001.fastq_198_1a_7
CCCCAACAACAGCGCTAGTAGCGGCTCAGCTACTCAGGGTCCCGCAAGCCATCTTGGACATGATCGCTGG
TGCCCACTGGGGAGTCCTAGCGGGCGTAGCGTATTTCTCCATGGCGGGCAACTGGGCGAAGGTCCTGGTG
GTGCTGTTGCTGTTTGCCGGCGTCGATGCGAGTACCCACATCACCGGGGGAAGTGTTGCAAGGGGCGCGG
CTACACTCACCAGTCTCTTCAATCCGGGCGCCCAGCAGAATATCCAGCTGATCA

>882_S49_L001_R1_001.fastq_199_1a_7
CCCCAACAACAGCGCTAGTAGTGGCTCAGCTACTCAGGGTCCCGCAAGCCATCTTGGACATGATCGCTGG
TGCCCACTGGGGAGTCCTAGCGGGCGTAGCGTATTTCTCCATGGCGGGCAACTGGGCGAAGGTCCTGGTG
GTGCTGTTGCTGTTTGCCGGCGTCGATGCGAGTACCCACATCACCGGGGGAAGTGTTGCTAGGGGCGCGG
CTACACTCAACAGGCTCTTCAGTCCGGGCGCCCAGCAGAATATCCAACTGATCA

>882_S49_L001_R1_001.fastq_200_1a_7
CCCCAACAACAGCGCTAGTAGTGGCTCAGCTACTCAGGGTCCCGCAAGCCATCTTGGACATGATCGCTGG
TGCCCACTGGGGAGTCCTAGCGGGCGTAGCGTATTTCTCCATGGCGGGCAACTGGGCGAAGGTCCTGGTG
GTCCTGTTGCTGTTTGCCGGCGTCGATGCGAGTACCCACATCACCGGGGGAAGTGTTGCTAGGGGCGCGG
CTACGCTCAACAGTCTCTTCAGTCCGGGCGCCCAGCAGAATATCCAGCTGATCA

>882_S49_L001_R1_001.fastq_201_1a_7
CCCCAACAACAGCGCTAGTAGCGGCTCAGCTACTCAGGGTCCCGCAAGCCATCTTGGACATGATCGCTGG
TGCCCACTGGGGAGTCCTAGCGGGCGTAGCGTATTTCTCCATGGCGGGCAACTGGGCGAAGGTCCTGGTG
GTGCTGTTGCTGTTTGCCGGCGTCGATGCGAGTACCCACACCACCGGGGGAAGTGTTGCTAGGGGCGCGG
CTACACTCAACAGTCTCTTCAGTCCGGGCGCCCAGCAGAATATCCAGCTGATCA

>882_S49_L001_R1_001.fastq_202_1a_7
CCCCAACAACAGCGCTAGTAGCGGCTCAGCTACTCAGGGTCCCGCAAGCCATCTTGGACATGATCGCTGG
TGCCCACTGGGGAGTCCTAGCGGGCGTAGCGTATTTCTCCATGGCGGGCAACTGGGCGAAGGTTCTGGTG
GTGCTGTTGCTGTTTGCCGGCGTCGATGCGAGTACCCACATCACCGGGGGAAGTGTTGCTAGGGGCGCGG
CTACACTCAACAGTCTCTTCAGTCCGGGCGCCCAGCAGAATATCCAGCTGATCA

>882_S49_L001_R1_001.fastq_203_1a_7
CCCCAACAACAGCGCTAGTAGCGGCTCAGCTACTCAGGGTCCCGCAAGCCATCTTGGATATGATCGCTGG
TGCCCACTGGGGAGTCCTAGCGGGCGTAGCGTATTTCTCCATGGCGGGCAACTGGGCGAAGGTCCTGGTG
GTGCTGTTGCTGTTTGCCGGCGTCGATGCGAGTACCCACATCACCGGGGGAAGTGTTGCTAGGGGCGCGG
CTACACTCAACAGTCTCTTCAGTCCGGGCGCCCAGCAGAATATCCAGCTGATCA

>882_S49_L001_R1_001.fastq_204_1a_7
CCCCAACAACAGCGCTAGTAGTGGCTCAGCTACTCAGGGTCCCGCAAGCCATCTTGGACATGATCGCTGG
TGCCCACTGGGGAGTCCTAGCGGGTGTAGCGTATTTCTCCATGGCGGGCAACTGGGCGAAGGTCCTGGTG
GTGCTGTTGCTGTTTGCCGGCGTCGACGCGAGTACCCACATCACCGGGGGAAGTGTTGCTAGGGGCGCGG
CTACACTCAACAGTCTCTTCAGTCCGGGCGCCCAGCAGAATATCCAGCTGATCA

>882_S49_L001_R1_001.fastq_205_1a_7
CCCCAACAACAGCGCTAGTAGTGGCTCAGCTACTCAGGGTCCCGCAAGCCATCTTGGACATGATCGCTGG
TGCCCACTGGGGAGTCCTAGCGGGCGTAGCGTATTTCTCCATGGCGGGCAACTGGGCGAAAGTCCTGGTA
GTGCTGTTGCTGTTTGCCGGCGTCGATGCGAGTACCCACATCACCGGGGGAAGTGTTGCTAGGGGCGCGG
CTACACTCAACAGTCTCTTCAGTCCGGGCGCCCAGCAGAATATCCAGCTGATCA

>882_S49_L001_R1_001.fastq_206_1a_7
CCCCAACAACAGCGCTAGTAGCGGCTCAGCTACTCAGGGTCCCGCAAGCCATCTTGGACATGATCGCTGG
TGCCCACTGGGGAGTCCTAGCGGGTGTAGCGTATTTCTCCATGGTGGGCAACTGGGCGAAGGTCCTGGTG
GTGCTGTTGCTATTTGCCGGCGTCGATGCGAGTACCCACATCACCGGGGGAAGTGTTGCTAGGGGCGCGG
CTACACTCAACCGTCTCTTCAGTCCGGGCGCCCAGCAGAATATCCAGCTGATCA

>882_S49_L001_R1_001.fastq_207_1a_7
CCCCAACAACAGCGCTAGTAGCGGCTCAGCTACTCAGGGTCCCGCAAGCCATCTTGGACATGATCGCTGG
TGCCCACTGGGGAGTCCTAGCGGGCGTAGCGTATTTCTCCATGGCGGGCAACTGGGCGAAGGTCCTGGTG
GTACTGTTGCTGTTTGCCGGCGTCGATGCGAGTACCCACATCACCGGGGGAAGTGTTGCTAGGGGCGCGG
CTACACTCAACAGTCTCTTCAGTCCGGGCGCCCAGCAGAATATCCAGCTGATCA

>882_S49_L001_R1_001.fastq_208_1a_7
CCCCAACAACAGCGCTAGTAGCGGCTCAGCTACTCAGGGTCCCGCAAGCCATCTTGGACATGATCGCTGG
TGCCCACTGGGGAGTCCTAGCGGGCGTAGCGTATTTCTCCATGGCGGGCAACTGGGCGAAGGTCCTGGTG
GTGCTGTTGCTGTTTGCCGGCGTCGATGCGAGTACCCACATCACCGGGGGAAGTGTTGCTAGGGGCGCGG
CTACACTCACCAGTCTCTTCAATCCGGGCGCCCAGCAGAATATCCAGCTGGTCA

>882_S49_L001_R1_001.fastq_209_1a_7
CCCCAACAACAGCGCTAGTAGCGGCTCAGCTACTCAGGGTCCCGCAAGCCATCTTGGACATGATCGCTGG
TGCCCACTGGGGAGTCCTAGCGGGCGTAGCGTATTTCTCCATGGCGGGCAACTGGGCGAAGGTCCTGGTG
GTGCTGTTGCTGTTTGCCGGCGTTGATGCGAGTACCCACATCACCGGGGGAAGTGTTGCTAGGGGCGCGG
CTACACTCAACAGTCTCTTCAGTCCGGGCGCCCAGCAGAATATCCAGCTGATCA

>882_S49_L001_R1_001.fastq_210_1a_7
CCCCAACAACAGCGCTAGTAGCGGCTCAGCTACTCAGGGTCCCGCAAGCCATCTTGGACATGATCGCTGG
TGCCCACTGGGGAGTCCTAGCGGGCGTAGCGTATTTCTCCATGGCGGGCAACTGGGCGAAGGTTCTGGTG
GTGCTGTTGCTGTTTGCCGGCGTCGATGCGAGTACCCACATCACCGGGGGAAGTGTTGCTAGGGGCGCGG
CTACACTCACCAGTCTCTTCAATCCGGGCGCCCAGCAGAATATCCAGCTGATCA

>882_S49_L001_R1_001.fastq_211_1a_7
CCCCAACAACAGCGCTAGTAGCGGCTCAGCTACTCAGGGTCCCGCAAGCCATCTTGGACATGATCGCTGG
TGCCCACTGGGGAGTCCTAGCGGGCGTAGCGTATTTCTCCATGGCGGGCAACTGGGCAAAGGTCCTGGTG
GTGCTGTTGCTGTTTGCCGGCGTCGATGCGAGTACCCATATCACCGGGGGAAGTGTTGCTAGGGGCGCGG
CTACGCTCAACAGTCTCTTCAATCCGGGCGCCCAGCAGAATATCCAGCTGATCA

>882_S49_L001_R1_001.fastq_212_1a_7
CCCCAACAACGGCGCTAGTAGCGGCTCAGCTACTCAGGGTCCCGCAAGCCATCTTGGACATGATCGCCGG
TGCCCACTGGGGAGTCCTAGCGGGCGTAGCGTATTTCTCCATGGCGGGCAACTGGGCGAAGGTCCTGGTG
GTGCTGTTGCTGTTTGCCGGCGTCGATGCGAGTACCCACATCACCGGGGGAAGTGTTGCTAGGGGCGCGG
CTACACTCAACAGTCTCTTCAGTCCGGGCGCCCAGCAGAATATCCAGCTGATCA

>882_S49_L001_R1_001.fastq_213_1a_7
CCCCAACAACAGCGCTAGTAGCGGCTCAGCTACTCAGGGTCCCGCAAGCCATCTTGGACATGATCGCTGG
TGCCCACTGGGGAGTCCTAGCGGGCGTAGCGTATTTCTCCATGGCGGGCAACTGGGCGAAGGTCCTGGTG
GTGCTGTTGCTGTTTGCCGGCGTCGATGCGAGTACCCACATCACCGGGGGAAGTGTTGCTAGGGGCGCGG
CTACACTCAACAATCTCTTCAGTCCGGGCGCCCAGCAGAATATCCAGCTGATCA

>882_S49_L001_R1_001.fastq_214_1a_7
CCCCAACAACGGCGCTAGTAGCGGCTCAGCTACTCAGGGTCCCGCAAGCCATCTTGGACATGATCGCTGG
TGCCCACTGGGGAGTCCTAGCGGGCGTAGCGTATTTCTCCATGGCGGGCAACTGGGCGAAGGTCCTGGTG
GTGCTGTTGCTGTTTGCCGGCGTCGATGCGAGTACCCACATCACCGGGGGAAGTGTTGCTAGGGGCGCGG
CTACACTCACCAGTCTCTTCAATCCGGGCGCCCAGCAGAATATCCAGCTGATCA

>882_S49_L001_R1_001.fastq_215_1a_7
CCCCAACAACAGCGCTAGTAGTGGCTCAGCTGCTCAGGGTCCCGCAAGCCATCTTGGACATGATCGCTGG
TGCCCACTGGGGAGTCCTAGCGGGCGTAGCGTATTTCTCCATGGCGGGCAACTGGGCGAAGGTCCTGGTG
GTGCTGTTGCTGTTTGCCGGCGTCGATGCGAGTACCCACATCACCGGGGGAAGTGTTGCTAGGGGCGCGG
CTACACTCAACAGTCTCTTCAATCCGGGCGCCCAGCAGAATATCCAGCTGATCA

>882_S49_L001_R1_001.fastq_216_1a_7
CCCCAACAACAGCGCTAGTAGCGGCCCAGCTACTCAGGGTCCCGCAAGCCATCTTGGACATGATCGCTGG
TGCCCACTGGGGAGTCCTAGCGGGTGTAGCGTATTTCTCCATGGCGGGCAACTGGGCGAAGGTCCTGGTG
GTGCTGTTGCTGTTTGCCGGCGTCGATGCGAGTACCCACATCACCGGGGGAAGTGTTGCTAGGGGCGCGG
CTACACTCAACAGTCTCTTCAGTCCGGGCGCCCAGCAGAATATCCAGCTGATCA

>882_S49_L001_R1_001.fastq_217_1a_7
CCCCAACAACAGCGCTAGTAGCGGCTCAGCTACTCAGGGTCCCGCAAGCCATCTTGGACATGATCGCTGG
TGCCCACTGGGGAGTCCTAGCGGGCGTAGCGTATTTCTCCATGGCGGGCAACTGGGCGAAGGTCCTGGTG
GTGCTGTTGCTGTTTGCCGGCGTCGATGCGAGTACCCACATCACCGGGGGAAGTGTTGCTAGGGGCGCGG
CTACACTCACCAGTCCCTTCAATCCGGGCGCCCAGCAGAATATCCAGCTGATCA

>882_S49_L001_R1_001.fastq_218_1a_7
CCCCAACAACAGCGCTAGTAGTGGCTCAGCTACTCAGGGTCCCGCAAGCCATCTTGGACATGATCGCTGG
TGCCCACTGGGGAGTCCTAGCGGGTGTAGCGTATTTCTCCATGGCGGGCAACTGGGCGAAGGTCCTGGTG
GTGCTGTTGCTGTTTGCCGGCGTCGATGCGAGTACCCACATCACCGGGGGAAGTGTTGCTAGGGGCGCGG
CTACACTCACCAGTCTCTTCAATCCGGGCGCCCAGCAGAATATCCAGCTGATCA

>882_S49_L001_R1_001.fastq_219_1a_6
CCCCAACAACAGCGCTGGTAGTGGCTCAGCTACTCAGGGTCCCGCAAGCCATCTTGGACATGATCGCTGG
TGCCCACTGGGGAGTCCTAGCGGGCGTAGCGTATTTCTCCATGGCGGGCAACTGGGCGAAGGTCCTGGTG
GTGCTGTTGCTGTTTGCCGGCGTCGATGCGAGTACCCACATCACCGGGGGAAGTGTTGCTAGGGGCGCGG
CTACACTCAACAGTCTCTTCAGTCCGGGCGCCCAGCAGAATATCCAGCTGATCA

>882_S49_L001_R1_001.fastq_220_1a_6
CCCCAACAACGGCGCTAGTAGTGGCTCAGCTACTCAGGGTCCCGCAAGCCATCTTGGACATGATCGCTGG
TGCCCACTGGGGAGTCCTAGCGGGCGTAGCGTATTTCTCCATGGCGGGCAACTGGGCGAAGGTCCTGGTG
GTGCTGTTGCTGTTTGCCGGCGTCGATGCGAGTACCCACATCACCGGGGGAAGTGTTGCTAGGGGCGCGG
CTACACTCACCAGTCTCTTCAATCCGGGCGCCCAGCAGAATATCCAGCTGATCA

>882_S49_L001_R1_001.fastq_221_1a_6
CCCCAACAACAGCGCTAGTAGCGGCTCAGCTACTCAGGGTCCCGCAAGCCATCTTGGACATGATCGCTGG
TGCCCACTGGGGAGTCCTAGCGGGCGTAGCGTATTTCTCCATGGCGGGCAACTGGGCGAAAGTCCTGGTG
GTGCTGTTGCTGTTTGCCGGCGTCGATGCGAGTACCCACATCACCGGGGGAAGTGTTGCTAGGGGCGCGG
CTACACTCAACAGTCTCTTCAGTCCGGGCGCCCAGCAGAATATCCAGCTGATCA

>882_S49_L001_R1_001.fastq_222_1a_6
CCCCAACAACAGCGCTAGTAGCGGCTCAGCTACTCAGGGTCCCGCAAGCCATCTTGGACATGATCGCTGG
TGCCCACTGGGGAGTCCTAGCGGGCGTAGCGTATTTCTCCATGGCGGGCAACTGGGCGAAGGTCCTGGTG
GTGCTGTTGCTGTTTGCCGGCGCCGATGCGAGTACCCACATCACCGGGGGAAGTGTTGCTAGGGGCGCGG
CTACACTCACCAGTCTCTTCAATCCGGGCGCCCAGCAGAATATCCAGCTGATCA

>882_S49_L001_R1_001.fastq_223_1a_6
CCCCAACAACAGCGCTAGTAGCGGCTCAGCTACTCAGGGTCCCGCAAGCCATCTTGGACATGATCGCTGG
TGCCCACTGGGGAGTCCTAGCGGGCGTAGCGTATTTCTCCATGGCGGGCAACTGGGCGAAGGTCCTGGTG
GTGCTGTTGCTGTTTGCCGGCGTCGATGCGAGTACCCACATCACCGGGGGAAGTATTGCTAGGGGCGCGG
CTACACTCGACAGTCTCTTCAGTCCGGGCGCCCAGCAGAATATCCAGCTGATCA

>882_S49_L001_R1_001.fastq_224_1a_6
CCCCAACAACAGCGCTAGTAGTGGCTCAGCTGCTCAGGGTCCCGCAAGCCATCTTGGACATGATCGCTGG
TGCCCACTGGGGAGTCCTAGCGGGCGTAGCGTATTTCTCCATGGCGGGCAACTGGGCGAAGGTCCTGGTG
GTGCTGTTGCTGTTTGCCGGCGTCGATGCTAGTACCCACATCACCGGGGGAAGTGTTGCTAGGGGCGCGG
CTACACTCAACAGTCTCTTCAGTCCGGGCGCCCAGCAGAATATCCAGCTGATCA

>882_S49_L001_R1_001.fastq_225_1a_6
CCCCAACAACAGCGCTAGTAGCGGCTCAGCTACTCAGGGTCCCGCAAGCCATCTTGGACATGATCGCTGG
TGCCCACTGGGGAGTCCTAGCGGGCGTAGCGTATTTCTCCATGGCGGGCAACTGGGCGAAGGTCCTGGTG
GTGCTGTTGCTGTTTGCCGGCGTCGATGCGAGTACCCACATCACCGGGGGGAGTGTTGCTAGGGGCGCGG
CTACACTCACCAGTCTCTTCAATCCGGGCGCCCAGCAGAATATCCAGCTGATCA

>882_S49_L001_R1_001.fastq_226_1a_6
CCCCAACAACAGCGCTAGTAGCGGCTCAGCTACTCAGGGTCCCGCAAGCCATCTTGGACATGATCGCTGG
TGCTCACTGGGGAGTCCTAGCGGGCGTAGCGTATTTCTCCATGGCGGGCAACTGGGCGAAGGTCCTGGTG
GTGCTGTTGCTGTTTGCCGGCGTCGATGCGAGTACCCACATCACCGGGGGAAGTGTTGCTAGGGGCGCGG
CTACACTCAACAGTCTCTTCAATCCGGGCGCCCAGCAGAATATCCAGCTGATCA

>882_S49_L001_R1_001.fastq_227_1a_6
CCCCAACAACAGCGCTAGTAGTGGCTCAGCTACTCAGGGTCCCGCGAGCCATCTTGGACATGATCGCTGG
TGCCCACTGGGGAGTCCTAGCGGGCGTAGCGTATTTCTCCATGGCGGGCAACTGGGCGAAGGTCCTGGTG
GTGCTGTTGCTGTTTGCCGGCGTCGATGCGAGTACCCACATCACCGGGGGAAGTGTTGCTAGGGGCGCGG
CTACACTCAACAGCCTCTTCAGTCCGGGCGCCCAGCAGAATATCCAGCTGATCA

>882_S49_L001_R1_001.fastq_228_1a_6
CCCCAACAACAGCGCTAGTAGCGGCTCAGCTACTCAGGGTCCCGCAAGCCATCTTGGACATGATCGCTGG
TGCCCACTGGGGAGTCCTAGCGGGCGTAGCGTATTTCTCCATGGCGGGCAACTGGGCGAAGGTCCTGGTG
GTGTTGTTGCTGTTTGCCGGCGTCGATGCGAGTACCCACATCACCGGGGGAAGTGTTGCTAGGGGCGCGG
CTACACTCACCAGTCTCTTCAATCCGGGCGCCCAGCAGAATATCCAGCTGATCA

>882_S49_L001_R1_001.fastq_229_1a_6
CCCCAACAACAGCGCTAGTAGTGGCTCAGCTACTCAGGGTCCCGCAAGCCATCTTGGACATGATCGCTGG
TGCCCACTGGGGAGTCCTAGCGGGTGTAGCGTATTTCTCCATGGCGGGCAACTGGGCGAAGGTCCTGGTG
GTGCTGTTGCTGTTTGCCGGCGTCGATGCGAGTACCCACATCACCGGGGGAAGCGTTGCTAGGGGCGCGG
CTACACTCAACAGTCTCTTCAGTCCGGGCGCCCAGCAGAATATCCAGCTGATCA

>882_S49_L001_R1_001.fastq_230_1a_6
CCCCAACAACAGCGCTAGTAGCGGCTCAGCTACTCAGGGTCCCGCAAGCCATCTTGGATATGATCGCTGG
TGCCCACTGGGGAGTCCTAGCGGGCGTAGCGTATTTCTCCATGGCGGGCAACTGGGCGAAGGTCCTGGTG
GTGCTGTTGCTGTTTGCCGGCGTCGATGCGAGTACCCACATCACCGGGGGAAGTGTTGCTAGGGGCGCGG
CCACACTCACCAGTCTCTTCAATCCGGGCGCCCAGCAGAATATCCAGCTGATCA

>882_S49_L001_R1_001.fastq_231_1a_6
CCCCAACGACAGCGCTAGTAGCGGCTCAGCTACTCAGGGTCCCGCAAGCCATCTTGGACATGATCGCTGG
TGCCCACTGGGGAGTCCTAGCGGGCGTAGCGTATTTCTCCATGGCGGGCAACTGGGCGAAGGTCCTGGTG
GTGCTGTTGCTGTTTGCCGGCGTCGATGCGAGTACCCACATCACCGGGGGAAGTGTTGCTAGGGGCGCGG
CTACACTTACCAGTCTCTTCAATCCGGGCGCGCAGCAGAATATCCAGCTGATCA

>882_S49_L001_R1_001.fastq_232_1a_6
CCCCAACAACAGCGCTAGTAGCGGCTCAGCTACTCAGGGTCCCGCAAGCCATCTTGGACATGATCGCTGG
TGCCCACTGGGGAGTCCTAGCGGGCGTAGCGTATTTCTCCATGGCGGGCAACTGGGCGAAGGTCCTGGTG
GTGCTGTTGCTGTTTGCCGGCGTCGATGCGAGTACCCACGTCACCGGGGGAAGTGTTGCTAGGGGCGCGG
CTACACTCAACAGTCTCTTCAGTCCGGGCGCCCAGCAGAATATCCAGCTGATCA

>882_S49_L001_R1_001.fastq_233_1a_6
CCCCAACAACAGCGCTAGTAGCGGCTCAGCTACTCAGGGTCCCGCAAGCCATCTTGGACATGATCGCTGG
TGCCCACTGGGGAGTCCTAGCGGGCGTAGCGTATTTCTCCATGGCGGGCAACTGGGCGAAGGTCCTGGTG
GTGCTGTTGCTGTTTGCCGGCGTCGATGCGAGTACCCACATCACCGGGGGAAGTGTTTCTAGGGGCGCGG
CTACACTCAACAGTCTCTTCAGTCCGGGCGCCCAGCAGAATATCCAGCTGATCA

>882_S49_L001_R1_001.fastq_234_1a_6
CCCCAACAACAGCGCTAGTAGCGGCTCAGCTACTCAGGGTCCCGCAAGCCATCTTGGACATGATCGCTGG
TGCCCACTGGGGAGTCCTAGCGGGCGTAGCGTATTTCTCCATGGCGGGCAACTGGGCGAAGGTCCTGGTG
GTGCTATTGCTGTTTGCCGGCGTCGATGCGAGTACCCACATCACCGGGGGAAGTGTTGCTAGGGGCGCGG
CTACACTCACCAGTCTCTTCAATCCGGGCGCCCAGCAGAATATCCAGCTGATCA

>882_S49_L001_R1_001.fastq_236_1a_6
CCCCAACAACAGCGCTAGTAGTGGCTCAGCTACTCAGGGTCCCGCAAGCCATCTTGGACATGATCGCTGG
TGCCCACTGGGGAGTCCTAGCGGGCGTAGCGTATTTCTCCATGGCGGGCAACTGGGCGAAGGTCCTGGTG
GTGCTGTTGCTGTTTGCCGGCGTCGATGCGAGTACCCACATCACCGGGGGAGGTGTTGCTAGGGGCGCGG
CTACACTCAACAGTCTCTTCAGTCCGGGCGCCCAGCAGAATATCCAGCTGATCA

>882_S49_L001_R1_001.fastq_237_1a_6
CCCCAACAACAGCGCTAGTAGCGGCTCAGCTACTCAGGGTCCCGCAAGCCATCTTGGACATGATCGCTGG
TGCCCACTGGGGAGTCCTAGCGGGCGTAGCGTATTTCTCCATGGCGGGCAACTGGGCGAAGGTCCTGGTG
GTGCTGTTGCTGTTTGCCGGCGTCGATGCGAGTACCCACATCACCGGGGGAAGTGTTGCTAGGGGCGCGG
CTACACTCACCAGTCTCTTCAATCCGGGCGCCCAGCAGGATATCCAGCTGATCA

>882_S49_L001_R1_001.fastq_238_1a_6
CCCCAACAACAGCGCTAGTAGCGGCTCAGCTACTCAGGGTCCCGCAAGCCATCTTGGACATGATCGCTGG
TGCCCACTGGGGAGTCCTAGCGGGCGTAGCGTATTTCTCCATGGCGGGCAACTGGGCGAAGGTCCTGGTG
GTGCTGTTGCTGTTTGCCGGCGTCGATGCGAGTACCCACATCACCGGGGGAAGTGTTGCTAGGGGCGCGG
CTACACTCACCAGTCTCTTCAATCCAGGCGCCCAGCAGAATATCCAGCTGATCA

>882_S49_L001_R1_001.fastq_239_1a_6
CCCCAACAACAGCGCTAGTAGCGGCTCAGCTACTCAGGGTCCCGCAAGCCATCTTGGACATGATCGCTGG
TGCCCACTGGGGAGTCCTAGCGGGCGTAGCGTATTTCTCCATGGCGGGCAACTGGGCGAAGGTCCTGGTG
GTGCTGTTGCTGTTTGCCGGCGTCGATGCGAGTACCCACATCACCGGGGGAAGTGTTGCTAAGGGCGCGG
CTACACTCAACAGTCTCTTCAGTCCGGGCGCCCAGCAGAATATCCAGCTGATCA

>882_S49_L001_R1_001.fastq_240_1a_6
CCCCAACAACAGCGCTAGTAGCGGCTCAGCTACTCAGGGTCCCGCAAGCCATCTTGGACATGATCGCTGG
TGCCCACTGGGGAGTCCTAGCGGGCGTAGCGTATTTCTCCATGGCGGGCAACTGGGCGAAGGTCCTGGTG
GTGCTGTTGTTGTTTGCCGGCGTCGATGCGAGTACCCACATCACCGGGGGAAGTGTTGCTAGGGGCGCGG
CTACACTCAACAGTCTCTTCAGTCCGGGCGCCCAGCAGAATATCCAGCTGATCA

>882_S49_L001_R1_001.fastq_241_1a_6
CCCCAACAACAGCGCTAGTAGCGGCTCAGCTACTCAGGGTCCCGCAAGCCATCTTGGACATGATCGCTGG
TGCCCACTGGGGAGTCCTAGCGGGCGTAGCGTATTTCTCCATGGCGGGCAACTGGGCGAAGGTCCTGGTG
GTGCTGTTGCTGTTTGCCGGCGTCGACGCGAGTACCCATATCACCGGGGGAAGTGTTGCTAGGGGCGCGG
CTACACTCAACAGTCTCTTCAGTCCGGGCGCCCAGCAGAATATCCAGCTGATTA

>882_S49_L001_R1_001.fastq_242_1a_6
CCCCAACAACAGCGCTAGTAGTGGCTCAGCTACTCAGGGTCCCGCAAGCCATCTTGGACATGATCGCTGG
TGCCCACTGGGGAGTCCTAGCGGGCGTAGCGTATTTCTCCATGGCGGGCAACTGGGCGAAGGTCCTGGTG
GTGCTGTTGCTGTTTGCCGGCGTCGATGCGAGTACCCACATCACCGGGGGAAGTGTTGCTAGGGGCGCGG
CTACACTCACCAGTCTCTTCAATCCGGGCGCTCAGCAGAATATCCAGCTGATCA

>882_S49_L001_R1_001.fastq_243_1a_6
CCCCAACAACAGCGCTAGTAGTGGCTCAGCTACTCAGGGTCCCGCAAGCCATCTTGGACATGATCGCTGG
CGCCCACTGGGGAGTCCTAGCGGGCGTAGCGTATTTCTCCATGGCGGGCAACTGGGCGAAGGTCCTGGTG
GTGCTGTTGCTGTTTGCCGGCGTCGATGCGAGTACCCACATCACCGGGGGAAGTGTTGCTAGGGGCGCGG
CTACACTCACCAGTCTCTTCAATCCGGGCGCCCAGCAGAATATCCAGCTGATCA

>882_S49_L001_R1_001.fastq_244_1a_6
CCCCAACAACAGCGCTAGTAGCGGCTCAGCTACTCAGGGTCCCGCAAGCCATCTTGGACATGATCGCTGG
TGCCCACTGGGGAGTCCTAGCGGGCGTAGCGTACTTCTCCATGGCGGGCAACTGGGCGAAGGTCCTGGTG
GTGCTGTTGCTGTTTGCCGGCGTCGATGCGAGTACCCACATCACCGGGGGAAGTGTTGCTAGGGGCGCGG
CTACACTCAACAGTCTCTTCAGTCCGGGCGCCCAGCAGAATATCCAGCTGATCA

>882_S49_L001_R1_001.fastq_245_1a_6
CCCCAACAACAGCGCTAGTAGCGGCTCAGCTACTCAGGGTCCCGCAAGCCATCTTGGACATGATCGCTGG
TGCCCACTGGGGAGTCCTAGCGGGCATAGCGTATTTCTCCATGGCGGGCAACTGGGCGAAGGTCCTGGTG
GTGCTGTTGCTGTTTGCCGGCGTCGATGCGAGTACCCACATCACCGGGGGAAGTGTTGCTAGGGGCGCGG
CTACACTCACCAGTCTCTTCAGTCCGGGCGCCCAGCAGAATATCCAGCTGATCA

>882_S49_L001_R1_001.fastq_246_1a_6
CCCCAACAACAGCGCTAGTAGCGGCTCAGCTACTCAGGGTCCCGCAAGCCATCTTGGACATGATCGCTGG
TGCCCACTGGGGAGTCCTAGCGGGCGTAGCGTATTTCTCCATGGCGGGCAACTGGGCGAAGGTCCTGGTG
GTGCTGTTGCTGTTTGCCGGCGTCGATGCGAGTACCCACATCACCGGGGGAAGGGTTGCTAGGGGCGCGG
CTACACTCAACAGTCTCTTCAGTCCGGGCGCCCAGCAGAATATCCAGCTGATCA

>882_S49_L001_R1_001.fastq_247_1a_6
CCCCAACAACAGCGCTAGTAGCGGCTCAGCTACTCAGGGTCCCGCAAGCCATCTTGGACATGATCGCTGG
TGCCCACTGGGGAGTCCTAGCGGGCGTAGCGTATTTCTCCATGGCGGGCAACTGGGCGAAGGTCCTGGTG
GTGCTGTTGCTGTTTGCCGGCGTCGATGCGAGTACTCACATCACCGGGGGAAGTGTTGCTAGGGGCGCGG
CCACACTCACCAGTCTCTTCAATCCGGGCGCCCAGCAGAATATCCAGCTGATCA

>882_S49_L001_R1_001.fastq_248_1a_6
CCCCAACAACAGCGCTAGTAGTGGCTCAGCTACTCAGGGTCCCGCAAGCCATCTTGGACATGATCGCTGG
TGCCCACTGGGGAGTCCTAGCGGGCGTAGCGTATTTCTCCATGGCGGGCAACTGGGCGAAGGTCCTGGTG
GTGCTGTTGCTGTTTGCCGGCGTCGATGCGAGTACCCACATCACCGGGGGAAGTGTTGCTAGGGGCGCGG
CTACACTCAACAGTCTCTTCAGTCCGGGTGCCCAGCAGAATATCCAGCTGATCA

>882_S49_L001_R1_001.fastq_249_1a_6
CCCCAACAACAGCGCTAGTAGTGGCTCAGCTACTCAGGGTCCCGCAAGCCATCTTGGACATGATCGCTGG
TGCCCACTGGGGAGTCCTAGCGGGCGTAGCGTATTTCTCCATGGCGGGCAACTGGGCGAAGGTCCTGGTG
GTGCTGTTGCTGTTTGCCGGCGTCGATGCGAGTACCCACACCACCGGGGGAAGTGTTGCTAGGGGCGCGG
CTACACTCACCAGTCTCTTCAATCCGGGCGCCCAGCAGAATATCCAGCTGATCA

>882_S49_L001_R1_001.fastq_250_1a_6
CCCCAACAACAGCGCTAGTAGTGGCTCAGCTACTCAGGGTCCCGCAAGCCATCTTGGACATGATCGCTGG
TGCCCACTGGGGAGTCCTAGCGGGTGTAGCGTATTTCTCCATGGCGGGCAACTGGGCGAAGGTCCTGGTG
GTGCTGTTGCTGTTTGCCGGCGTCGATGCGAGTACCCACATCACCGGGGGAAGTGTTGCTAGGGGCGCGG
CTACACTCAACAGTCTCTTCAGTCCGGGCGCCCAGCAGAACATCCAGCTGATCA

>882_S49_L001_R1_001.fastq_251_1a_6
CCCCAACAACAGCGCTAGTAGCGGCTCAGCTACTCAGGGTCCCGCAAGCCATCTTGGACATGATCGCTGG
TGCCCACTGGGGAGTCCTAGCGGGCGTAGCGTATTTCTCCATGGCGGGCAACTGGGCGAAGGTCCTGGTG
GTGCTGTTGCTGTTTGCCGGCGTCGATGCGAGTACCCACATCACCGGGGGAAGTGTTGCTAGGGGCGCGG
CTACACTCAACAGTCTCTTCAGTCCGGGCGCCCAGCAGGATATCCAGCTGATCA

>882_S49_L001_R1_001.fastq_252_1a_6
CCCCAACAACAGCGCTGGTAGCGGCTCAGCTGCTCAGGGTCCCGCAAGCCATCTTGGACATGATCGCTGG
TGCCCACTGGGGAGTCCTAGCGGGCGTAGCGTATTTCTCCATGGCGGGCAACTGGGCGAAGGTCCTGGTG
GTGCTGTTGCTGTTTGCCGGCGTCGATGCGAGTACCCACATCACCGGGGGAAGTGTTGCTAGGGGCGCGG
CTACACTCAACAGTCTCTTCAGTCCGGGCGCCCAGCAGAATATCCAGCTGATCA

>882_S49_L001_R1_001.fastq_253_1a_6
CCCCAACAACAGCGCTAGTAGTGGCTCAGCTACTCAGGGTCCCGCAAGCCATCTTGGACATGATCGCTGG
TGCCCACTGGGGAGTCCTAGCGGGCGTAGCGTATTTCTCCATGGCGGGCAACTGGGCGAAGGTCCTGGTG
GTGCTGTTGTTGTTTGCCGGCGTTGATGCGAGTACCCACATCACCGGGGGAAGTGTTGCTAGGGGCGCGG
CTACACTCAACAGTCTCTTCAGTCCGGGCGCCCAGCAGAATATCCAGCTGATCA

>882_S49_L001_R1_001.fastq_254_1a_6
CCCCAACAACAGCGCTAGTAGCGGCTCAGCTACTCAGGGTCCCGCAAGCCATCTTGGACATGATCGCTGG
TGCCCACTGGGGAGTCCTAGCGGGCGTAGCGTATTTCTCCATGGCGGGCAACCGGGCGAAGGTCCTGGTG
GTGCTGTTGCTGTTTGCCGGCGTCGATGCGAGTACCCACATCACCGGGGGAAGTGTTGCTAGGGGCGCGG
CTACACTCACCAGTCTCTTCAATCCGGGCGCCCAGCAGAATATCCAGCTGATCA

>882_S49_L001_R1_001.fastq_255_1a_6
CCCCAACAACAGCGCTAGTAGCGGCTCAGCTACTCAGGGTCCCGCAAGCCATCTTGGACATGATCGCTGG
TGCCCACTGGGGAGTCCTAGCGGGCGTAGCGTATTTCTCCATGGCGGGCAACTGGGCGAAGGTCCTGGTG
GTGCTGTTGCTGTTTGCCGGCGTCGATGCGAGTACCCACATCACCGGGGGAAGTGTTGCTAGGGGCGCGG
CTACGCTCGACAGTCTCTTCAGTCCGGGCGCTCAGCAGAATATCCAGCTGATCA

>882_S49_L001_R1_001.fastq_256_1a_6
CCCCAACAACAGCGCTAGTAGCGGCTCAGCTACTCAGGGTCCCGCAAGCCATCTTGGACATGATCGCTGG
TGCCCACTGGGGAGTCCTAGCGGGCATAGCGTATTTCTCCATGGCGGGCAACTGGGCGAAGGTCCTGGTG
GTGCTGTTGCTGTTTGCCGGCGTCGATGCGAGTACCCACATCACCGGGGGAAGTGTTGCTAGGGGCGCGG
CTACACTCACCAGTCTCTTCAATCCGGGCGCCCAGCAGGATATCCAGCTGATCA

>882_S49_L001_R1_001.fastq_257_1a_6
CCCCAACAACAGCGCTAGTAGTGGCTCAGCTACTCAGGGTCCCGCAAGCCATCTTGGACATGATCGCTGG
TGCCCACTGGGGAGTCCTAGCGGGTGTGGCGTATTTCTCCATGGCGGGCAACTGGGCGAAGGTCCTGGTG
GTGCTGTTGCTGTTTGCCGGCGTCGATGCAAGTACCCACATCACCGGGGGAAGTGTTGCTAGGGGCGCGG
CTACACTCAACAACCTCTTCAGTCCGGGCGCCCAGCAGAATATCCAGCTGATCA

>882_S49_L001_R1_001.fastq_258_1a_6
CCCCAACAACAGCGCTAGTAGTGGCTCAGCTACTCAGGGTCCCGCAAGCCATCTTGGACATGATCGCTGG
TGCCCACTGGGGAGTCCTAGCGGGCGTAGCGTATTTCTCCATGGCGGGCAACTGGGCGAAGGTCCTGGTG
GTGCTGTTGCTGTTTGCCGGCGTCGATGCGAGTACCCACATCACCGGGGGAAGTGTTGCTAGGGGCGCGG
CTACACTCAACAGTCTCTTTAGTCCGGGCGCCCAGCAGAATATCCAGCTGATCA

>882_S49_L001_R1_001.fastq_259_1a_6
CTCCAACAACAGCGCTAGTAGTGGCTCAGCTACTCAGGGTCCCGCAAGCCATCTTGGACATGATCGCTGG
TGCCCACTGGGGAGTCCTAGCGGGCGTAGCGTATTTCTCCATGGCGGGCAACTGGGCGAAGGTCCTGGTG
GTGCTGTTGCTGTTTGCCGGCGTCGATGCGAGTACCCACATCACCGGGGGAAGTGTTGCTAGGGGCGCGG
CTACACTCAACAGTCTCTTCAGTCCGGGCGCCCAGCAGAATATCCAGCTGATCA

>882_S49_L001_R1_001.fastq_260_1a_6
CCCCAACAACAGCGCTAGTAGCGGCTCAGCTACTCAGGGTCCCGCAAGCCATCTTGGACATGATCGCTGG
TGCCCACTGGGGAGTCCTAGCGGGCGTAGCGTATTTCTCCATGGCGGGCAACTGGGCGAAGGTCCTGGTG
GTGCTGTTGCTGTTTGCCGGCGTCGATGCGAGTACCCACATCACCGGGGGAAGTGTTGCTAGGGGCGCGG
CTGCACTCACCAGTCTCTTCAATCCGGGCGCCCAGCAGAATATCCAGCTGATCA

>882_S49_L001_R1_001.fastq_261_1a_6
CCCCAACAACAGCGCTAGTAGCGGCTCAGCTACTCAGGGTCCCGCAAGCCATCTTGGACATGATCGCTGG
TGCCCACTGGGGAGTCCTAGCGGGCGTAGCGTATTTCTCCATGGCGGGCAACTGGGCGAAGGTCCTGGTG
GTGCTGTCGCTGTTTGCCGGCGTCGATGCGAGTACCCACATCACCGGGGGAAGTGTTGCTAGGGGCGCGG
CTACACTCACCAGTCTCTTCAATCCGGGCGCCCAGCAGAATATCCAGCTGATCA

>882_S49_L001_R1_001.fastq_262_1a_6
CCCCAACAACAGCGCTAGTAGCGGCTCAGCTACTCAGGATCCCGCAAGCCATCTTGGACATGATCGCTGG
TGCCCACTGGGGAGTCCTAGCGGGCGTAGCGTATTTCTCCATGGCGGGCAACTGGGCGAAGGTCCTGGTG
GTGCTGTTGCTGTTTGCCGGCGTCGATGCGAGTACCCACATCACCGGGGGAAGTGTTGCTAGGGGCGCGG
CTACACTCAACAGGCTCTTCAGTCCGGGCGCCCAGCAGAATATCCAGCTGATCA

>882_S49_L001_R1_001.fastq_263_1a_6
CCCCAACAACAGCGCTAGTAGCGGCTCAGCTACTCAGGGTCCCGCAAGCCATCTTGGACATGATCGCTGG
TGCCCACTGGGGAGTCCTAGCGGGCGTAGCGTATTTCTCCATGGCGGGCAACTGGGCGAAGGTCCTGGTG
GTGCTGTTGCTGTTTGCCGGCGTCGATGCGAGTACCCACATCACCGGGGGAAGTGTTGCTAGGGGCGCGG
CTACACTCAACAGTCTCTTCAGTCCGGGCGCCCAGCAGAATATCCAGTTGATCA

>882_S49_L001_R1_001.fastq_264_1a_6
CCCCAACAACAGCGCTAGTAGCGGCTCAGCTACTCAGGGTCCCGCAAGCCATCTTGGACATGATCGCTGG
TGCCCACTGGGGAGTCCTAGCGGGCGTAGCGTATTTCTCCATGGCGGGCAACTGGGCGAAGGTCCTGGTG
GTGCTGTTGCTGTTTGCCGGCGTCGATGCGAGTACCCACACCACCGGGGGAAGTGTTGCTAGGGGCGCGG
CTACACTCACCAGTCTCTTCAATCCGGGCGCCCAGCAGAATATCCAGCTGATCA

>882_S49_L001_R1_001.fastq_265_1a_6
CCCCAACAACAGCGCTAGTAGCGGCTCAGCTACTCAGGGTCCCGCAAGCCATCTTGGACATGATCGCTGG
TGCCCACTGGGGAGTCCTAGCGGGTGTAGCGTATTTCTCCATGGCGGGCAACTGGGCGAAGGTCCTGGTG
GTGCTGTTGCTGTTTGCCGGCGTCGATGCGAGTACCCACATCACCGGGGGAAGTGTTGCTAGGGGCGCGG
CTACACTCAACAGTCTCTTTAGTCCGGGCGCCCAGCAGAATATCCAGCTGATCA

>882_S49_L001_R1_001.fastq_266_1a_6
CCCCAACAACAGCGCTAGTAGCGGCTCAGCTACTCAGAGTCCCGCAAGCCATCTTGGACATGATCGCTGG
TGCCCACTGGGGAGTCCTAGCGGGCGTAGCGTATTTCTCCATGGCGGGCAACTGGGCGAAGGTCCTGGTG
GTGCTGTTGCTGTTTGCCGGCGTCGATGCGAGTACCCACATCACCGGGGGAAGTGTTGCTAGGGGCGCGG
CTACACTCACCAGTCTCTTCAATCCGGGCGCCCAGCAGAATATCCAGCTGATCA

>882_S49_L001_R1_001.fastq_267_1a_6
CCCCAACAACAGCGCTAGTAGTGGCTCAGCTACTCAGGGTCCCGCAAGCCATCTTGGACATGATCGCTGG
TGCCCACTGGGGAGTCCTAGCGGGCGTAGCGTATTTCTCCATGGCGGGCAACTGGGCGAAGGTCCTGGTG
GTACTGTTGCTGTTTGCCGGCGTCGATGCGAGTACCCACATCACCGGGGGAAGTGTTGCTAGGGGCGCGG
CTACACTCAACAGTCTCTTCAGTCCGGGCGCCCAGCAGAATATCCAGCTGATCA

>882_S49_L001_R1_001.fastq_268_1a_6
CCCCAACAACAGCGCTAGTAGTGGCTCAGCTACTCAGGGTCCCGCAAGCCATCTTGGACATGATCGCTGG
TGCCCACTGGGGAGTCCTAGCGGGCGTAGCGTATTTCTCCATGGCGGGCAACTGGGCGAAGGTCCTGGTG
GTGCTGTTGCTGTTTGCTGGCGTCGATGCGAGTACCCACATCACCGGGGGAAGTGTTGCTAGGGGCGCGG
CTACACTCACCAGTCTCTTCAATCCGGGCGCCCAGCAGAATATCCAGCTGATCA

>882_S49_L001_R1_001.fastq_269_1a_6
CCCCAACAACAGCGCTAGTAGCGGCTCAGCTACTCAGGGTCCCGCAAGCCATCTTGGACATGATCGCTGG
TGCCCACTGGGGAGTCCTAGCGGGCGTAGCGTATTTCTCAATGGCGGGCAACTGGGCGAAGGTCCTGGTG
GTGCTGTTGCTGTTTGCCGGCGTCGATGCGAGTACCCACATCACCGGGGGAAGTGTTGCTAGGGGCGCGG
CTACACTCAACAGCCTCTTCAGTCCGGGCGCCCAGCAGAATATCCAGCTGATCA

>882_S49_L001_R1_001.fastq_270_1a_6
CCCCAACAACAGCGCTAGTAGCGGCTCAGCTACTCAGGGTCCCGCAAGCCATCTTGGACATGATCGCTGG
TGCCCACTGGGGAGTCCTAGCGGGCGTAGCGTATTTCTCCATGGCGGGCAACTGGGCGAAGGTCCTGGTG
GTGCTGTTGCTGTTTGCCGGCGTCGATGCGAGTACCCATATCACCGGGGGAAGTGTTGCTAGGGGCGCGG
CTACACTCAACAGTCTCTTCAATCCGGGCGCCCAGCAGAATATCCAGCTGATCA

>882_S49_L001_R1_001.fastq_271_1a_6
CCCCAACAACAGCGCTAGTAGCGGCTCAGTTACTCAGGGTCCCGCAAGCCATCTTGGACATGATCGCTGG
TGCCCACTGGGGAGTCCTAGCGGGCGTAGCGTATTTCTCCATGGCGGGCAACTGGGCGAAGGTCCTGGTG
GTGCTGTTGCTGTTTGCCGGCGTCGATGCGAGTACCCACATCACCGGGGGAAGTGTTGCTAGGGGCGCGG
CTACACTCAACAGTCTCTTCAGTCCGGGCGCCCAGCAGAATATCCAGCTGATCA

>882_S49_L001_R1_001.fastq_272_1a_6
CCCCAACAACAGCGCTAGTAGTGGCTCAGCTACTCAGGGTCCCGCAAGCCATCTTGGACATGATCGCTGG
TGCCCACTGGGGAGTCCTAGCGGGCGTAGCGTATTTCTCCATGGCGGGCAACTGGGCAAAGGTCCTGGTG
GTGCTGTTGCTGTTTGCCGGCGTTGATGCGAGTACCCACATCACCGGGGGAAGTGTTGCTAGGGGCGCGG
CTACACTCACCAGTCTCTTCAATCCGGGCGCCCAGCAGAATATCCAGCTGATCA

>882_S49_L001_R1_001.fastq_273_1a_6
CCCCAACAACAGCGCTAGTAGCGGCTCAGCTACTCAGGGTCCCGCAAGCCATCTTGGACATGATCGCTGG
TGCCCACTGGGGAGTCCTAGCGGGCGTAGCGTATTTCTCCATGGCGGGCAATTGGGCGAAGGTCCTGGTG
GTGCTGTTGCTGTTTGCCGGTGTCGATGCGAGTACCCACATCACCGGGGGAAGTATTGCTAGGGGCGCGG
CTACACTCAACAGTCTCTTTAGTCCGGGCGCCCAGCAGAATATCCAGCTGATCA

>882_S49_L001_R1_001.fastq_274_1a_6
CCCCAACAACAGCGCTAGTAGTGGCTCAGCTACTCAGGGTCCCGCAAGCCATCTTGGACATGATCGCTGG
TGCCCACTGGGGAGTCCTAGCGGGCGTAGCGTATTTCTCCATGGCGGGCAACTGGGCGAAGGTCCTGGTG
GTGCTGTTACTGTTTGCCGGCGTCGATGCGAGTACCCACATCACCGGGGGAAGTGTTGCTAGGGGCGCGG
CTACACTCAACAGTCTCTTCAGTCCGGGCGCCCAGCAGAATATCCAGCTGATCA

>882_S49_L001_R1_001.fastq_275_1a_5
CCCCAACAACAGCGCTAGTAGCGGCTCAGCTACTCAGGGTCCCGCAAGCCATCTTGGACATGATCGCTGG
TGCCCACTGGGGGGTCCTAGCGGGCGTAGCGTATTTCTCCATGGCGGGCAACTGGGCGAAGGTCCTGGTG
GTGCTGTTGCTGTTTGCCGGCGTCGATGCGAGTACCCACATCACCGGGGGAAGTGTTGCTAGGGGCGCGG
CTACACTCAACAGTCTCTTCAGTCCGGGCGCCCAGCAGAATATCCAGCTGATCA

>882_S49_L001_R1_001.fastq_276_1a_5
CCCCAACGACAGCGCTAGTAGCGGCTCAGCTACTCAGGGTCCCGCAAGCCATCTTGGACATGATCGCTGG
TGCCCACTGGGGAGTCCTAGCGGGCGTAGCGTATTTCTCCATGGCGGGCAACTGGGCGAAGGTCCTGGTG
GTGCTGTTGCTGTTTGCCGGCGTCGATGCGAGTACCCACATCACCGGGGGAAGTGTTGCTAGGGGCGCGG
CTACACTCACCAGTCTCTTCAATCCGGGCGCCCAGCAGAATATCCAGCTGATCA

>882_S49_L001_R1_001.fastq_277_1a_5
CCCCAACAACAGCGCTAGTAGCGGCTCAGCTACTCAGGGTCCCGCAAGCCATCTTGGACATGATCGCTGG
TGCCCACTGGGGAGTCCTAGCGGGCGTAGCGTATTTCTCCATGGCGGGCAACTGGGCGAAGGTCCTGGTG
GTGCTGTTGCTGTTTGCCGGCGTCGATGCGAGTACCCACATCACCGGGGGAAGTGTTGCTAGGGGCGCGG
CTACACCCACCAGTCTCTTCAATCCGGGCGCCCAGCAGAATATCCAGCTGATCA

>882_S49_L001_R1_001.fastq_278_1a_5
CCCCAACAACAGCGCTAGTAGCGGCTCAGCTACTCAGGGTCCCGCAAGCCATCTTGGACATGATCGCTGG
TGCCCACTGGGGAGTCCTAGCGGGCGTAGCGTATTTCTCCATGGCGGGCAACTGGGCGAAGGTCCTGGTG
GTGCTGTTGCTGTTTGCCGGCGTCGATGCGAGTACCCACATCACCGGGGGAAGTGTTGCTAGGGGCGCGG
CTACACTCACCGGTCTCTTCAATCCGGGCGCCCAGCAGAATATCCAGCTGATCA

>882_S49_L001_R1_001.fastq_279_1a_5
CCCCAACAACAGCGCTAGTAGTGGCTCAGCTACTCAGGGTCCCGCAAGCCATCTTGGACATGATCGCTGG
TGCCCACTGGGGAGTCCTAGCGGGCGTAGCGTATTTCTCCATGGCGGGCAACTGGGCGAAGGTTCTGGTG
GTGCTGTTGCTGTTTGCCGGCGTCGATGCGAGTACCCACATCACCGGGGGAAGTGTTGCTAGGGGTGCGG
CTACACTCAACAGTCTCTTCAGTCCGGGCGCCCAGCAGAATATCCAGCTGATCA

>882_S49_L001_R1_001.fastq_280_1a_5
CCCCAACAACAGCGCTAGTAGTGGCTCAGCTACCCAGGGTCCCGCAAGCCATCTTGGACATGATCGCTGG
TGCCCACTGGGGAGTCCTAGCGGGCGTAGCGTATTTCTCCATGGCGGGCAACTGGGCGAAGGTCCTGGTG
GTGCTGTTGCTGTTTGCCGGCGTCGATGCGAGTACCCACATCACCGGGGGAAGTGTTGCTAGGGGCGCGG
CTACACTCAACAGTCTCTTCAGTCCGGGCGCCCAGCAGAATATCCAGCTGATCA

>882_S49_L001_R1_001.fastq_281_1a_5
CCCCAACAACAGCGCTAGTAGCGGCTCAGCTACTCAGGGTCCCGCAAGCCATCTTGGACATGATCGCTGG
TGCCCACTGGGGAGTCCTAGCGGGCGTAGCGTATTTCTCCATGGCGGGCAACTGGGTGAAGGTCCTGGTG
GTGCTGTTGCTGTTTGCCGGCGTCGATGCGAGTACCCACATCACCGGGGGAAGTGTTGCTAGGGGCGCGG
CTACACTCAACAGTCTCTTCAGTCCGGGCGCCCAGCAGAATATCCAGCTGATCA

>882_S49_L001_R1_001.fastq_282_1a_5
CCCCAACAACAGCGCTAGTAGTGGCTCAGCTACTCAGGGTCCCGCAAGCCATCTTGGACATGATCGCTGG
TGCCCACTGGGGAGTCCTAGCGGGCGTAGCGTATTTCTCCATGGCGGGCAACTGGGCGAAGGTCCTGGTG
GTGCTGTTGCTGTTTGCCGGCGTCGATGCGAGTACCCACATTACCGGGGGAAGTGTTGCTAGGGGCGCGG
CTACACTCAACAGTCTCTTCAGTCCGGGCGCCCAGCAGAATATCCAGCTGATCA

>882_S49_L001_R1_001.fastq_283_1a_5
CCCCAACAACAGCGCTAGTAGCGGCTCAGCTACTCAGGGTCCCGCAAGCCATCTTGGACATGATCGCTGG
TGCCCACTGGGGAGTCCTAGCGGGCGTAGCGTATTTCTCCATGGCGGGCAACTGGGCGAAGGTCCTGGTG
GTGCTGTTGCTGTTTGCCGGCGTCGATGCGAGCACCCACATCACCGGGGGAAGTGTTGCTAGGGGCGCGG
CTACACTCAACAGACTCTTCAGTCCGGGCGCCCAGCAGAATATCCAGCTGATCA

>882_S49_L001_R1_001.fastq_284_1a_5
CCCCAACAACAGCGCTAGTAGTGGCTCAGCTACTCAGGCTCCCGCAAGCCATCTTGGACATGATCGCTGG
TGCCCACTGGGGAGTCCTAGCGGGCGTAGCGTATTTCTCCATGGCGGGCAACTGGGCGAAGGTCCTGGTG
GTGCTGTTGCTGTTTGCCGGCGTCGATGCGAGTACCCACATCACCGGGGGAAGTGTTGCTAGGGGCGCGG
CTACACTCACCAGTCTCTTCAATCCGGGCGCCCAGCAGAATATCCAGCTGATCA

>882_S49_L001_R1_001.fastq_285_1a_5
CCCCAACAACAGCGCTAGTAATGGCTCAGCTACTCAGGATCCCGCAAGCCATCTTGGACATGATCGCTGG
TGCCCACTGGGGAGTCCTAGCGGGCGTAGCATATTTCTCCATGGCGGGCAACTGGGCGAAGGTCCTGGTG
GTGCTGTTGCTGTTTGCCGGCGTCGATGCGAGTACCCACATCACCGGGGGAAGTGTTGCTAGGGGCGCGG
CTACACTCAACAGTCTCTTCAGTCCGGGCGCCCAGCAGAATATCCAGCTGATCA

>882_S49_L001_R1_001.fastq_286_1a_5
CCCCAACAACGGCGCTAGTAGTGGCTCAGCTACTCAGGGTCCCGCAAGCCATCTTGGACATGATCGCTGG
TGCCCACTGGGGAGTCCTAGCGGGCGTAGCGTATTTCTCCATGGCGGGCAACTGGGCGAAGGTCCTGGTG
GTGCTGTTGCTGTTTGCCGGCGTCGATGCGAGTACCCACATCACCGGGGGAAGTGTTGCTAGGGGCGCGG
CTACACTCGACAGTCTCTTCAGTCCGGGCGCCCAGCAGAATATCCAGCTGATCA

>882_S49_L001_R1_001.fastq_287_1a_5
CCCCAACAACAGCGCTAGTAGCGGCTCAGCTACTCAGGGTCCCGCAAGCCATCTTGGACATGATCGCTGG
TGCCCACTGGGGAGTCCTAGCGGGCGTAGCGTATTTCTCCATGGCGGGCAACTGGGCGAAGGTCCTGGTG
GTGCTGTTGCTGTTTGCCGGCGTCGATGCGAGTACCCACATCACCGGGGGGAGTGTTGCTAGGGGCGCGG
CTACACTCAACAGTCTCTTCAGTCCGGGCGCCCAGCAGAATATCCAGCTGATCA

>882_S49_L001_R1_001.fastq_288_1a_5
CCCCAACAACAGCGCTAGTAGCGGCTCAGCTACTCAGGGTCCCGCAAGCCATCTTGGACATGATCGCTGG
TGCCCACTGGGGAGTCCTAGCGGGCGTAGCGTATTTCTCCATGGCGGGCAACTGGGCGAAGGTCCTGGTG
GTGCTGTTGCTGTTTGCCGGCGTCGGTGCGAGTACCCACATCACCGGGGGAAGTGTTGCTAGGGGCGCGG
CTACACTCACCAGTCTCTTCAATCCGGGCGCCCAGCAGAATATCCAGCTGATCA

>882_S49_L001_R1_001.fastq_289_1a_5
CCCCAACAACAGCGCTAGTAGCGGCTCAGCTACTCAGGGTCCCGCAAGCCATCTTGGACGTGATCGCTGG
TGCCCACTGGGGAGTCCTAGCGGGCGTAGCGTATTTCTCCATGGCGGGCAACTGGGCGAAGGTCCTGGTG
GTGCTGTTGCTGTTTGCCGGCGTCGATGCGAGTACCCACATCACCGGGGGAAGTGTTGCTAGGGGCGCGG
CTACACTCACCAGTCTCTTCAATCCGGGCGCCCAGCAGAATATCCAGCTGATCA

>882_S49_L001_R1_001.fastq_290_1a_5
CCCCAACAACAGCGCTAGTAGTGGCTCAGCTACTCAGGGTCCCGCAAGCCATCTTGGACATGATCGCTGG
TGCCCACTGGGGAGTCCTAGCGGGCGTAGCGTATTTCTCCATGGCGGGCAACTGGGCGAAGGTCCTGGTG
GTGCTGTTGCTGTTTGCCGGCGTCGATGCGAGTACCCACATCACCGGGGGAAGTGTTGCTAGGGGCGCGG
CTACACTCAACAGTCTCTTCAGTCCGGGCGCCCAGCAGAATATCCAGCTGATTA

>882_S49_L001_R1_001.fastq_291_1a_5
CCCCAACAACAGCGCTAGTAGTGGCTCAGCTACTCAGGGTCCCGCAAGCCATCTTGGACATGATCGCTGG
TGCCCACTGGGGAGTCCTAGCGGGCGTAGCGTATTTCTCCATGGCGGGCAACTGGGCGAAGGTCCTGGTG
GTGCTGTTGCTGTTTGCCGGCGTCGATGCGAGTACCCACATCACCGGGGGAAGTGTTGCTAGGGGCGCGG
CTACACTCCACAGTCTCTTCAGTCCGGGCGCCCAGCAGAATATCCAGCTGATCA

>882_S49_L001_R1_001.fastq_292_1a_5
CCCCAACAACAGCGCTAGTAGCGGCTCAGCTACTCAGGGTCCCGCAAGCCATCTTGGACATGATCGCTGG
TGCCCACTGGGGAGTCCTAGCGGGTGTAGCGTATTTCTCCATGGCGGGCAACTGGGCGAAGGTCCTGGTG
GTGCTGTTGCTGTTTGCCGGCGTCGATGCGAGTACCCACATCACCGGGGGAAGTGTTGCTAGGGGCGCGG
CTGCACTCAACAGTCTCTTCAGTCCGGGCGCCCAGCAGAATATCCAGCTGATCA

>882_S49_L001_R1_001.fastq_293_1a_5
CCCCAACAACAGCGCTAGTAGTGGCTCAGCTACTCAGGGTCCCGCAAGCCATCTTGGACATGATCGCTGG
TGCCCACTGGGGAGTCCTAGCGGGCGTAGCGTATTTCTCCATGGCGGGCAACTGGGCGAAGGTCCTGGTG
GTGCTGTTGCTGTTTGCCGGCGTCGATGCGAGTACCCACATCACCGGGGGAAGTGTCGCTAGGGGCGCGG
CTACACTCACCAGTCTCTTCAATCCGGGCGCCCAGCAGAATATCCAGCTGATCA

>882_S49_L001_R1_001.fastq_294_1a_5
CCCCAACAACAGCGCTAGTAGTGGCTCAGCTACTCAGGGTCCCGCAAGCCATCTTGGACATGATCGCTGG
TGCCCACTGGGGAGTCCTAGCGGGCGTAGCGTATTTCTCCATGGCGGGCAACTGGGCGAAGGTCCTGGTG
GTGCTGTTGCTGTTTGCCGGCGTCGATGCGAGTACCCACATCACCGGGGGAAGTGTTGCTAGGGGCGCGG
CTACACTCAACAGTCTCTTCAGTCCGGGCGCCCAGCAGAATATTCAGCTGATCA

>882_S49_L001_R1_001.fastq_295_1a_5
CCCCAACAACAGCGCTAGTAGCGGCTCAGCTACTCAGGGTCCCGCAAGCCATCTTGGACATGATCGCTGG
TGCCCACTGGGGAGTCCTAGCGGGCGTAGCGTATTTCTCCATGGCGGGCAACTGGGCGAAGGTCCTGGTG
GTGCTGTTGCTGTTTGCCGGCGTCGATGCGAGTACCCACATCACCGGGGGAAGTGTTGCTAGGGGCGCGG
CTACACTCAACAGTCTCTTTAGTCCGGGCGCCCAGCAGAATATCCAGCTGATCA

>882_S49_L001_R1_001.fastq_296_1a_5
CCCCAACAACAGCGCTAGTAGCGGCTCAGCTACTCAGGGTCCCGCAAGCCATCTTGGACATGATCGCTGG
TGCCCACTGGGGAGTCCTAGCGGGCGTAGCGTATTTCTCCATGGCGGGCAACTGGGCGAAGGTCCTGGGG
GTGCTGTTGCTGTTTGCCGGCGTCGATGCGAGTACCCACATCACCGGGGGAAGTGTTGCTAGGGGCGCGG
CTACACTCACCAGTCTCTTCAATCCGGGCGCCCAGCAGAATATCCAGCTGATCA

>882_S49_L001_R1_001.fastq_297_1a_5
CCCCAACAACAGCGCTAGTAGTGGCTCAGCTACTCAGGGTCCCGCAAGCCATCTTGGACATGATCGCTGG
TGCCCACTGGGGAGTCCTAGCGGGCGTAGCGTATTTCTCCATGGCGGGCAACTGGGCGAAGGTCCTGGTG
GTGCTGTTGCTGTTTGCCGGCGTCGATGCGAGTACCCACATCACCGGGGGAAGTGTCGCTAGGGGCGCGG
CTACACTCAACAGTCTCTTCAGTCCGGGCGCCCAGCAGAATATCCAGCTGATCA

>882_S49_L001_R1_001.fastq_298_1a_5
CCCCAACAACAGCGCTAGTAGTGGCTCAGCTACTCAGGGTCCCGCAAGCCATCTTGGACATGATCGCTGG
CGCCCACTGGGGAGTCCTAGCGGGCGTAGCGTATTTCTCCATGGCGGGCAACTGGGCGAAGGTCCTGGTG
GTGCTGTTACTGTTTGCCGGCGTCGATGCGAGTACCCACATCACCGGGGGAAGTGTTGCTAGGGGCGCGG
CTACACTCAACAGTCTCTTCAGTCCGGGCGCCCAGCAGAATATCCAGCTGATCA

>882_S49_L001_R1_001.fastq_299_1a_5
CCCCAACAACAGCGCTAGTAGCGGCTCAGCTACTCAGGGTCCCGCAAGCCATCTTGGACATGATCGCTGG
TGCCCACTGGGGAGTCCTAGCGGGCGTAGCGTATTTCTCCATGGCGGGTAACTGGGCGAAAGTCCTGGTG
GTGCTGTTGCTGTTTGCCGGCGTCGATGCGAGTACCCACATCACCGGGGGAAGTGTCGCTAAGGGCGCGG
CTACACTCACCAGTCTCTTCAATCCGGGCGCCCAGCAGAATATCCAGCTGATCA

>882_S49_L001_R1_001.fastq_300_1a_5
CCCCAACAACAGCGCTAGTAGTGGCTCAGCTACTCAGGGTCCCGCAAGCCATCTTGGACATGATCGCTGG
TGCCCACTGGGGAGTCCTAGCGGGCGTAGCGTATTTCTCCATGGCGGGCAACTGGGCGAAGGTCCTGGTG
GTGCTGTTGCTGTTTGCCGGCGTCGATGCAAGTACCCACATCACCGGGGGAAGTGTTGCTAGGGGCGCGG
CTACACTCAACAGTCTCTTCAGTCCGGGCGCCCAGCAGAATATCCAGCTGATCA

>882_S49_L001_R1_001.fastq_301_1a_5
CCCCAACAACAGCGCTAGTAGCGGCTCAGCTACTCAGGGTCCCGCAAGCCATCTTGGACATGATCGCTGG
TGCCCACTGGGGAGTCCTAGCGGGCGTAGCGTATCTCTCCATGGCGGGCAACTGGGCGAAGGTCCTGGTG
GTGCTGTTGCTGTTTGCCGGCGTCGATGCGAGTACCCACATCACCGGGGGAAGTGTTGCTAGGGGCGCGG
CTACACTCACCAGTCTCTTCAATCCGGGCGCCCAGCAGAATATCCAGCTGATCA

>882_S49_L001_R1_001.fastq_302_1a_5
CCCCAACAACAGCGCTAGTAGCGGCTCAGCTACTCAGGGTCCCGCAAGCCATCTTGGACATGATCGCTGG
TGCCCACTGGGGAGTCCTAGCGGGCGTAGCGTATTTCTCCATGGCGGGCAACTGGGCGAAGGTCCTGGTG
GTGCTGTTGCTGTTTGCCGGCGTCGATGCGAGTACCCACGTCACCGGGGGAAGTGTTGCTAGGGGCGCGG
CTACACTCAACAGTCTCTTCAGTCCGGGCGCTCAGCAGAATATCCAGCTGATCA

>882_S49_L001_R1_001.fastq_303_1a_5
CCCCAACAACAGCGCTAGTAGTGGCTCAGCTACTCAGGGTCCCGCAAGCCATCTTGGACATGATCGCTGG
TGCCCACTGGGGAGTCCTAGCGGGCGTAGCGTATTTCTCCATGGCGGGCAACTGGGCGAAGGTCCTGGTG
GTGCTGTTGCTGTTTGCCGGCGTCGATGCGCGTACCCACATCACCGGGGGAAGTGTTGCTAGGGGCGCGG
CTACACTCAACAGTCTCTTCAGTCCGGGCGCCCAGCAGAATATCCAGCTGATCA

>882_S49_L001_R1_001.fastq_304_1a_5
CCCCAACAACAGCGCTAGTAGCGGCTCAGCTACTCAGGGTCCCGCAAGCCATCTTGGACATGATCGCTGG
TGCCCACTGGGGAGTCCTAGCGGGCGTAGCGTATTTCTCCATGGCGGGCAACTGGGCGAAGGTCCTGGTG
GTGCTGTTGCTGTTTGCCGGCGTCGATGCGAGTACCCACATCACCGGGGGAAGTGTTGCTAGGGGCGCGT
CTACACTCAACAGTCTCTTCAGTCCGGGCGCCCAGCAGAATATCCAGCTGATCA

>882_S49_L001_R1_001.fastq_305_1a_5
CCCCAACAACAGCGCTAGTAGTGGCTCAGCTACTCAGGGTCCCGCAAGCCATCTTGGACATGATCGCTGG
TGCCCACTGGGGAGTCCTAGCGGGCGTAGCGTATTTCTCCATGGCGGGCAACTGGGCGAAGGTCCTGGTG
GTGCTGTTGCTGTTTGCCGGCGTCGATGCGAGTACCCACATCACCGGGGGAAGTGTTGCTAGGGGCGCGG
CTACACTCAACAGTATCTTCAGTCCGGGCGCCCAGCAGAATATCCAGCTGATCA

>882_S49_L001_R1_001.fastq_306_1a_5
CCCCAACAACAGCGCTAGTAGCGGCTCAGCTACTCAGGGTCCCGCAAGCCATCTTGGACATGATCGCTGG
TGCCCACTGGGGAGTCCTAGCGGGCGTAGCGTATTTCTCCATGGCGGGCAACTGGGCGAAGGTCCTGGTG
GTGCTGTTGCTGTTCGCCGGCGTCGATGCGAGTACCCACATCACCGGGGGAAGTGTTGCTAGGGGCGCGG
CTACACTCACCAGTCTCTTCAATCCGGGCGCCCAGCAGAATATCCAGCTGATCA

>882_S49_L001_R1_001.fastq_307_1a_5
CCCCAACAACAGCGCTAGTAGCGGCTCAGCTACTCAGGGTCCCGCAAGCCATCTTGGACATGATCGCTGG
TGCCCACTGGGGAGTCCTAGCGGGCGTAGCGTATTTCTCCATGGCGGGCAACTGGGCGAAGGTCCTGGTG
GTGCTGTTGCTGTTTGCCGGCGTCGATGCGAGTACCCACATCACCGGGGGAAGTGTTGCTAGGGGCGCGG
CTACACTCAACAGTCTCTTCAGTCCGGGCGCCCAGCGGAATATCCAGCTGATCA

>882_S49_L001_R1_001.fastq_308_1a_5
CCCCAACAACAGCGCTAGTAGCGGCTCAGCTACTCAGGGTCCCGCAAGCCATCTTGGACATGATCGCTGG
TGCCCACTGGGGAGTCCTAGCGGGCGTAGCATATTTCTCCATGGCGGGCAACTGGGCGAAGGTCCTGGTG
GTGCTGTTGCTGTTTGCCGGCGTCGATGCGAGTACCCACATCACCGGGGGAAGTGTTGCTAGGGGCGCGG
CTACACTCACCAGTCTCTTCAATCCGGGCGCCCAGCAGAATATCCAGCTGATCA

>882_S49_L001_R1_001.fastq_309_1a_5
CCCCAACAACAGCGCTAGTAGCGGCTCAGCTACTCAGGGTCCCGCAAGCCATCTTGGACATGATCGCTGG
TGCCCACTGGGGAGTCCTAGCGGGCGTAGCGTATTTCTCCATGGCGGGCAACTGGGCGAAGGTCCTGGTG
GTGCTGTTGCTGTTTGCCGGCGTCGATGCGGGTACCCACATCACCGGGGGAAGTGTTGCTAGGGGCGCGG
CTACACTCAACAGTCTCTTCAGTCCGGGCGCCCAGCAGAATATCCAGCTGATCA

>882_S49_L001_R1_001.fastq_310_1a_5
CCCCAACAACAGCGCTAGTAGCGGCTCAGCTACTCAGGGTCCCGCAAGCCATCTTGGACATGATCGCTGG
TGCCCACTGGGGAGTCCTAGCGGGCGTAGCGTATTTCTCCATGGCGGGTAACTGGGCGAAGGTCCTCGTG
GTGCTGTTGCTGTTTGCCGGCGTCGATGCGAGTACCCACATCACCGGGGGAAGTGTTGCTAGGGGCGCGG
CTACACTCAACAGTCTCTTCAATCCGGGCGCCCAGCAGAATATCCAGCTGATCA

>882_S49_L001_R1_001.fastq_311_1a_5
CCCCAACAACAGCGCTAGTAGTGGCTCAGCTACTCAGGGTCCCGCAAGCCATCTTGGACATGATCGCTGG
TGCCCACTGGGGAGTCCTAGCGGGCGTAGCGTATTTCTCCATGGCGGGCAACTGGGCGAAGGTCCTGGTG
GTGCTGTTGCTGTTTGCCGGCGTCGATGCGAGTACCCACATCACCGGGGGAAGTGTTGCTAGGGGCGCGG
CTACACTCAACAGACTCTTCAGTCCGGGCGCCCAGCAGAATATCCAGCTGATCA

>882_S49_L001_R1_001.fastq_312_1a_5
CCCCAACAACAGCGCTAGTAGCGGCTCAGCTACTCAGGGTCCCGCAAGCCATCTTGGACATGATCGCTGG
TGCCCACTGGGGAGTCCTAGCGGGCGTAGCGTATTTCTCCATGGCGGGCAACTGGGCGAAGGTCCTGATG
GTGCTGTTGCTGTTTGCCGGCGTCGATGCGAGTACCCACATCACCGGGGGAAGTGTTGCTAGGGGCGCGG
CTACACTCACCAGTCTCTTCAATCCGGGCGCCCAGCAGAATATCCAGCTGATCA

>882_S49_L001_R1_001.fastq_313_1a_5
CCCCAACAACAGCGCTAGTAGTGGCTCAGCTACTCAGGGTCCCGCAAGCCATCTTGGACATGATCGCTGG
TGCCCACTGGGGAGTCCTAGCGGGCGTAGCGTACTTCTCCATGGCGGGCAACTGGGCGAAGGTCCTGGTG
GTGCTGTTGCTGTTTGCCGGCGTCGATGCGAGTACCCACATCACCGGGGGAAGTGTTGCTAGGGGCGCGG
CTACACTCAACAGTCTCTTCAGTCCGGGCGCCCAGCAGAATATCCAGCTGATCA

>882_S49_L001_R1_001.fastq_314_1a_5
CCCCAACAACAGCGCTAGTGGTGGCTCAGCTACTCAGGGTCCCGCAAGCCATCTTGGACATGATCGCTGG
TGCCCACTGGGGAGTCCTAGCGGGCGTAGCGTATTTCTCCATGGCGGGCAACTGGGCGAAGGTCCTGGTG
GTGCTGTTGCTGTTTGCCGGCGTCGATGCGAGTACCCACATCACCGGGGGAAGTGTTGCTAGGGGCGCGG
CTACACTCAACAGTCTCTTCAGTCCGGGCGCCCAGCAGAATATCCAGCTGATCA

>882_S49_L001_R1_001.fastq_315_1a_5
CCCCAACAACAGCGCTAGTAGCGGCTCAGCTACTCAGGGTCCCGCAAGCCATCTTGGACATGATCGCTGG
TGCCCACTGGGGAGTCCTAGCGGGCGTAGCGTATTTTTCCATGGCGGGCAACTGGGCGAAGGTCCTGGTG
GTGCTGTTGCTGTTTGCCGGCGTCGATGCGAGTACCCACATCACCGGGGGAAGTGTTGCTAGGGGCGCGG
CTACACTCAACAGTCTCTTCAGTCCGGGCGCCCAGCAGAATATCCAGCTGATCA

>882_S49_L001_R1_001.fastq_316_1a_5
CCCCAACAACAGCGCTAGTAGTGGCTCAGCTACTCAGGGTCCCGCAAGCCATCTTGGACATGATCGCTGG
TGCCCACTGGGGAGTCCTAGCGGGCGTAGCGTATTTCTCCATGGCGGGCAACTGGGCGAAGGTCCTGGTG
GTGCTGTTGCTGTTTGCCGGCGTCGATGCGGGTACCCACATCACCGGGGGAAGTGTTGCTAGGGGCGCGG
CTACACTCAACAGTCTCTTCAGTCCGGGCGCCCAGCAGAATATCCAGCTGATCA

>882_S49_L001_R1_001.fastq_317_1a_5
CCCCAACAACAGCGCTAGTAGCGGCTCAGCTACTCAGGGTCCCGCAAGCCATCTTGGACATGATCGCTGG
TGCCCACTGGGGAGTCCTAGCGGGCGTAGCGTATTTCTCCATGGCGGGCAACTGGGCGAAGGTCCTGGTG
GTGCTGTTGCTGTTCGCCGGCGTCGATGCGAGTACCCACATCACCGGGGGAAGTGTTGCTAGGGGTGCGG
CTACACTCAACAGTCTCTTCAGTCCGGGCGCCCAGCAGAATATCCAGCTGATCA

>882_S49_L001_R1_001.fastq_318_1a_5
CCCCAACAACAGCGCTAGTAGCGGCTCAGCTACTCAGGGTCCCGCAAGCCATCTTGGACATGATCGCTGG
TGCCCACTGGGGAGTCCTAGCGGGCGTAGCGTATTTCTCCATGGCGGGCAACTGGGCGAAGGTCCTGGTG
GTGCTGTTGCTGTTTGCCGGCGTCGATGCGAGTACCCACATCACCGGGGGAAGTGTTGCTAGGGGCGCTG
CTACACTCAACAGTCTCTTCAGTCCGGGCGCCCAGCAGAATATCCAGCTGATCA

>882_S49_L001_R1_001.fastq_319_1a_5
CCCCAACAACAGCGCTAGTAGCGGCTCAGCTACTCAGGGTCCCGCAAGCCATCTTGGACATGATCGCTGG
TGCCCACTGGGGAGTCCTAGCGGGCGTAGCGTATTTCTCCATGGCGGGCAACTGGGCGAAGGTCCTGGTG
GTGCTGTTGCTGTTTGCCGGCGTCGATGCGAGTACCCACATCACCGGGGGAGGTGTTGCTAGGGGCGCGG
CTACACTCACCAGTCTCTTCAATCCGGGCGCCCAGCAGAATATCCAGCTGATCA

>882_S49_L001_R1_001.fastq_320_1a_5
CCCCAACAACAGCGCTAGTAGTGGCTCAGCTACTCAGGGTCCCGCAAGCCATCTTGGACATGATCGCTGG
TGCCCACTGGGGAGTCCTAGCGGGCGTAGCGTATTTCTCCATGGCGGGCAACTGGGCGAAGGTCCTGGTG
GTGCTGTTGCTGTTTGCCGGCGTCGATGCGAGTACCCACATCACCGGGGGAAGTGTCGCTAGGGGCGCGG
CTACACTCAACAGTCTCTTCAGTCCGGGCGCTCAGCAGAATATCCAGCTGATCA

>882_S49_L001_R1_001.fastq_321_1a_5
CCCCAACAACAGCGCTAGTAGCGGCTCAGTTACTCAGGGTCCCGCAAGCCATCTTGGACATGATCGCTGG
TGCCCACTGGGGAGTCCTAGCGGGCATAGCGTATTTCTCCATGGCGGGCAACTGGGCGAAGGTCCTGGTG
GTGCTGTTGCTGTTTGCCGGCGTCGATGCGAGTACCCACATCACCGGGGGAAGTGTTGCTAGGGGCGCGG
CTACACTCACCAGTCTCTTCAATCCGGGCGCCCAGCAGAATATCCAGCTGATCA

>882_S49_L001_R1_001.fastq_322_1a_5
CCCCAACAACAGCGCTAGTAGCGGCTCAGCTACTCAGGGTCCCGCAAGCCATCTTGGACATGATCGCTGG
TGCCCACTGGGGAGTCCTAGCGGGCGTAGCGTATTTCTCCATGGCGGGCAACTGGGCGAAGGTCCTGGTG
GTGCTGTTGCTGCTTGCCGGCGTCGATGCGAGTACCCACATCACCGGGGGAAGTGTTGCTAGGGGCGCGG
CTACACTCACCAGTCTCTTCAATCCGGGCGCCCAGCAGAATATCCAGCTGATCA

>882_S49_L001_R1_001.fastq_323_1a_5
CCCCAACAACAGCGCTAGTAGTGGCTCAGCTACTCAGGGTCCCGCAAGCCATCTTGGACATGATCGCTGG
TGCCCACTGGGGAGTCCTAGCGGGCGTAGCGTATTTCTCCATGGCGGGAAACTGGGCGAAGGTCCTGGTG
GTGCTGTTGCTGTTTGCCGGCGTCGATGCGAGTACCCACATCACCGGGGGAAGTGTTGCTAGGGGCGCGG
CTACACTCACCAGTCTCTTCAATCCGGGCGCCCAGCAGAATATCCAGCTGATCA

>882_S49_L001_R1_001.fastq_324_1a_5
CCCCAACAACAGCGCTAGTAGTGGCTCAGCTACTCAGGGTCCCGCAAGCCATCTTGGACATGATCGCTGG
TGCCCACTGGGGAGTCCTAGCGGGCGTAGCGTATTTCTCCATGGCGGGCAACTGGGCGAAGGTCCTGGTG
GTGCTGTTGCTGTTTGCCGGCGTCGATGCGAGTACCCACATCACCGGGGGAAGTGTTGCTAGGGGCGCGG
CTACACTCAACAATCTCTTCAGTCCGGGCGCCCAGCAGAATATCCAGCTGATCA

>882_S49_L001_R1_001.fastq_325_1a_5
CCCCAACAACAGCGCTAGTAGTGGCTCAGCTACTCAGGATCCCGCAAGCCGTCTTGGATATGATCGCTGG
TGCCCACTGGGGAGTCCTAGCGGGCGTAGCGTATTTCTCCATGGCGGGCAACTGGGCGAAGGTCCTGGTG
GTGCTGTTGCTGTTTGCCGGCGTCGATGCGAGTACCCACATCACCGGGGGAAGTGTTGCTAGGGGCGCGG
CTACACTCAACAGGCTCTTCAGTCCGGGCGCCCAGCAGAATATCCAGCTGATCA

>882_S49_L001_R1_001.fastq_326_1a_5
CCCCAACAACAGCGCTAGTAGTGGCTCAGCTACTCAGGGTCCCGCAAGCCATCTTGGACATGATCGCTGG
TGCCCACTGGGGAGTCCTAGCGGGCGTAGCGTATTTCTCCATGGCGGGCAACTGGGCGAAGGTCCTGGTG
GTGCTGTTGCTGTTTGCCGGCGTCGATGCGAGTACCCACATCACCAGGGGAAGTGTTGCTAGGGGCGCGG
CTACACTCAACAGTCTCTTCAGTCCGGGCGCCCAGCAGAATATCCAGCTGATCA

>882_S49_L001_R1_001.fastq_327_1a_5
CCCCAACAACAGCGCTAGTAGCGGCTCAGCTACTCAGGGTCCCGCAAGCCATCTTGGACATGATCGCTGG
TGCCCACTGGGGAGTCCTAGCGGGTGTAGCGTATTTCTCCATGGCGGGCAACTGGGCGAAGGTCCTGGTG
GTGCTGTTGCTGTTTGCCGGCGTCGATGCGAGTACCCACATCACCGGGGGAAGTGTCGCTAGGGGCGCGG
CTACACTCAACAGTCTCTTCAGTCCGGGCGCCCAGCAGAATATCCAGCTGATCA

>882_S49_L001_R1_001.fastq_328_1a_5
CCCCAACAACAGCGCTAGTAGTGGCTCAGCTACTCAGGGTCCCACAAGCCATCTTGGACATGATCGCTGG
TGCCCACTGGGGAGTCCTAGCGGGCGTAGCGTATTTCTCCATGGCGGGCAACTGGGCGAAGGTCCTGGTG
GTGCTGTTGCTGTTTGCCGGCGTCGATGCGAGTACCCACATCACCGGGGGAAGTGTTGCTAGGGGCGCGG
CTACACTCACCAGTCTCTTCAATCCGGGCGCCCAGCAGAATATCCAGCTGATCA

>882_S49_L001_R1_001.fastq_329_1a_5
CCCCAACAACAGCGCTAGTAGCGGCTCAGCTACTCAGGGTCCCGCAAGCCATCTTGGACATGATCGCTGG
TGCCCACTGGGGAGTCCTAGCGGGCGTAGCGTATTTCTCCATGGCGGGCAACTGGGCGAAGGTCCTGGTG
GTGCTGTTGCTGCTTGCCGGCGTCGATGCGAGTACCCACATCACCGGGGGAAGTGTTGCTAGGGGCGCGG
CTACACTCAACAGTCTCTTCAGTCCGGGCGCCCAGCAGAATATCCAGCTGATCA

>882_S49_L001_R1_001.fastq_330_1a_5
CCCCAACAACAGCGCTAGTAGTGGCTCAGCTACTCAGGGTCCCGCAAGCCATCTTGGACATGATCGCTGG
TGCCCACTGGGGAGTCCTAGCGGGCGTAGCGTATTTCTCCATGGCGGGCAACTGGGCGAAGGTCCTGGTG
GTGCTGTTGCTGTTTGCCGGCGTCGATGCGAGTACCCACATCACCGGGGGAAGTGTTGCTAGGGGCGCGG
CTACACTCAGCAGTCTCTTCAGTCCGGGCGCCCAGCAGAATATCCAGCTGATCA

>882_S49_L001_R1_001.fastq_331_1a_5
CCCCAACAACAGCGCTGGTAGTGGCTCAGCTACTCAGGGTCCCGCAAGCCATCTTGGACATGATCGCTGG
TGCCCACTGGGGAGTCCTAGCGGGTGTAGCGTATTTCTCCATGGCGGGCAACTGGGCGAAGGTCCTGGTG
GTGCTGTTGCTGTTTGCCGGCGTCGATGCGAGTACCCACATCACCGGGGGAAGTGTTGCTAGGGGCGCGG
CTACACTCAACAGTCTCTTCAGTCCGGGCGCCCAGCAGAATATCCAGCTGATCA

>882_S49_L001_R1_001.fastq_332_1a_5
CCCCAACAACAGCGCTAGTAGCGGCTCAGCTACTCAGGGTTCCGCAAGCCATCTTGGACATGATCGCTGG
TGCCCACTGGGGAGTCCTAGCGGGCGTAGCGTATTTCTCCATGGCGGGCAACTGGGCGAAGGTCCTGGTG
GTGCTGTTGCTGTTTGCCGGCGTCGATGCGAGTACCCACATCACCGGGGGAAGTGTTGCTAGGGGCGCGG
CTACACTCAACAGTCTCTTCAGTCCGGGCGCCCAGCAGAATATCCAGCTGATCA

>882_S49_L001_R1_001.fastq_333_1a_5
CCCCAACAACAGCGCTAGTAGCGGCTCAGCTGCTCAGGGTCCCGCAAGCCATCTTGGACATGATCGCTGG
TGCCCACTGGGGAGTCCTAGCGGGCGTAGCGTATTTCTCCATGGCGGGCAACTGGGCGAAGGTCCTGGTG
GTGCTGTTGCTGTTTGCCGGCGTCGACGCGAGTACCCACATCACCGGGGGAAGTGTTGCTAGGGGCGCGG
CTACACTCAACAGTCTCTTCAATCCGGGCGCCCAGCAGAATATCCAGCTGATCA

>882_S49_L001_R1_001.fastq_334_1a_5
CCCCAACAACAGCGCTAGTAGCGGCTCAGCTACTCAGGGTCCCGCAAGCCATCTTGGACATGATCGCTAG
TGCCCACTGGGGAGTCCTAGCGGGCGTAGCGTATTTCTCCATGGCGGGCAACTGGGCGAAGGTCCTGGTG
GTGCTGTTGCTGTTTGCCGGCGTCGATGCGAGTACCCACATCACCGGGGGAAGTGTTGCTAGGGGCGCGG
CTACACTCACCAGTCTCTTCAATCCGGGCGCCCAGCAGAATATCCAGCTGATCA

>882_S49_L001_R1_001.fastq_335_1a_5
CCCCAACAACAGCGCTAGTAGCGGCTCAGCTACTCAGGGTCCCGCAAGCCATCTTGGACATGATCGCTGG
TGCCCACTGGGGAGTCCTAGCGGGCGTAGCGTATTTCTCCATGGCGGGCAACTGGGCGAAGGTCCTGGTG
GTGCTGTTGCTGTTTGCCGGCGTCGATGCGAGTACCCACATCTCCGGGGGAAGTGTTGCTAGGGGCGCGG
CTACACTCAACAGGCTCTTCAGTCCGGGCGCCCAGCAGAATATCCAGCTGATCA

>882_S49_L001_R1_001.fastq_336_1a_5
CCCCAACAACAGCGCTAGTAGCGGCTCAGCTACTCAGGGTCCCGCAAGCCATCTTGGACATGATCGCTGG
TGCCCACTGGGGAGTCCTAGCGGGCGTAGCGTATTTCTCCATGGCGGGCAACTGGGCGAAGGTCCTGGTG
GTGCTGTTGCTGTTTGCCGGCGTCGATGCGAGTACCCACATCACCGGGGGAAGTGTTGCTAGGGGCGCGG
CTACACTCAACAGTCTCTTCAGTCCGGGCGCCCAGCAGAATATCCAGCCGATCA

>882_S49_L001_R1_001.fastq_337_1a_5
CCCCAACAACAGCGCTAGTAGTGGCTCAGCTACTCAGGGTCCCGCAAGCCATCTTGGACATGATCGCTGG
TGCCCACTGGGGAGTCCTAGCGGGCGTAGCGTATTTCTCCATGGCGGGCAACTGGGCGAAGGTCCTGGTG
GTGCTGTTGCTGTTTGCCGGCGTCGATGCGAGTACCCACATCACCGGGGGAAGTGTTGCTAAGGGCGCGG
CTACACTCAACAGTCTCTTCAGTCCGGGCGCCCAGCAGAATATCCAGCTGATCA

>882_S49_L001_R1_001.fastq_338_1a_5
CCCCAACAACAGCGCTAGTAGCGGCTCAGCTACTCAGGGTCCCGCAAGCCATCTTGGACATGATCGCTGG
TGCCCACTGGGGAGTCCTAGCGGGCGTAGCGTATTTCTCCATGGCGGGCAACTGGGCGAAGGTCCTGGTG
GTGCTGTTGCTGTTTGCCGGCGTCGATGCGAGTACCCACATCACCGGGGGAAGTGTCGCTAGGGGCGCGG
CTACACTCAACAGTCTCTTCAATCCGGGCGCCCAGCAGAATATCCAGCTGATCA

>882_S49_L001_R1_001.fastq_339_1a_5
CCCCAACAACAGCGCTAGTAGCGGCTCAGCTACTCAGGGTCCCGCAAGCCATCTTGGACATGATCGCTGG
TGCCCACTGGGGAGTCCTAGCGGGCGTAGCGTATTTCTCCATGGCGGGCAACTGGGCGAAGGTCCTGGTG
GTGCTGTTGCTGTTTGCCGGCGTCGATGCGAGTACCCACATCACCAGGGGAAGTGTTGCTAGGGGCGCGG
CTACACTCAACAGTCTCTTCAGTCCGGGCGCCCAGCAGAATATCCAGCTGATCA

>882_S49_L001_R1_001.fastq_340_1a_5
CCCCAACAACAGCGCTAGTAGCGGCTCAGCTACTCAGGGTCCCACAAGCCATCTTGGACATGATCGCTGG
TGCCCACTGGGGAGTCCTAGCGGGCGTAGCGTATTTCTCCATGGCGGGCAACTGGGCGAAGGTCCTGGTG
GTGCTGTTGCTGTTTGCCGGCGTCGATGCGAGTACCCACATCACCGGGGGAAGTGTTGCTAGGGGCGCGG
CTACACTCACCAGTCTCTTCAATCCGGGCGCCCAGCAGAATATCCAGCTGATCA

>882_S49_L001_R1_001.fastq_341_1a_5
CCCCAACAACGGCGCTAGTAGCGGCTCAGCTACTCAGGGTCCCGCAAGCCATCTTGGACATGATCGCTGG
TGCCCACTGGGGAGTCCTAGCGGGCGTGGCGTATTTCTCCATGGCGGGCAACTGGGCGAAGGTCCTGGTG
GTGCTGTTGCTGTTTGCCGGCGTCGATGCGAGTACCCACATCACCGGGGGAAGTGTTGCTAGGGGCGCGG
CTACGCTCACCAGTCTCTTCAATCCGGGCGCCCAGCAGAATATCCAGCTGATCA

>882_S49_L001_R1_001.fastq_342_1a_5
CCCCAACAACAGCGCTAGTAGTGGCTCAGCTACTCAGGGTCCCGCAAGCCATCTTGGACATGATCGCTGG
TGCCCACTGGGGAGTCCTAGCGGGCGTAGCGTATTTCTCCATGGCGGGCAACTGGGCGAAGGTTCTGGTG
GTGCTGTTGCTGTTTGCCGGCGTCGATGCGAGTACCCACATCACCGGGGGAAGTGTTGCTAGGGGCGCGG
CTACACTCACCAGTCTCTTCAATCCGGGCGCCCAGCAGAATATCCAGCTGATCA

>882_S49_L001_R1_001.fastq_343_1a_5
CCCCAACAACAGCGCTAGTAGTGGCTCAGCTACTCAGGGTCCCGCAAGCCATCTTGGACATGATCGCTGG
TGCCCACTGGGGAGTCCTAGCGGGCGTAGCGTATTTCTCCATGGTGGGCAACTGGGCGAAGGTCCTGGTG
GTGCTGTTGCTGTTTGCCGGCGTCGATGCGAGTACCCACATCACCGGGGGAAGTGTTGCTAGGGGCGCGG
CTACACTCAACAGTCTCTTCAGTCCGGGCGCCCAGCAGAATATCCAGCTGATCA

>882_S49_L001_R1_001.fastq_344_1a_5
CCCCAACAACAGCGCTAGTAGCGGCTCAGCTACTCAGGGTCCCGCAAGCCATCTTGGACATGATCGCTGG
TGCCCACTGGGGAGTCCTAGCGGGCGTAGCGTATTTCTCCATGGCGGGCAACTGGGCGAAGGTCCTGGTG
GTGCTGTTGCTGTTTGCCGGCGTCGATGCGAGTACCCACATCACCGGGGGAAGTGTTGCTAGGGGCGCGG
CTACACTTGACAGTCTCTTCAGTCCGGGCGCCCAGCAGAATATCCAGCTGATCA

>882_S49_L001_R1_001.fastq_345_1a_5
CCCCAACAACAGCGCTAGTAGCGGCTCAGCTACTCAGGGTCCCGCAAGCCATCTTGGACATGATCGCTGG
TGCCCACTGGGGAGTCCCAGCGGGCGTAGCGTATTTCTCCATGGCGGGCAACTGGGCGAAGGTCCTGGTG
GTGCTGTTGCTGTTTGCCGGCGTCGATGCGAGTACCCACATCACCGGGGGAAGTGTTGCTAGGGGCGCGG
CTACACTCACCAGTCTCTTCAATCCGGGCGCCCAGCAGAATATCCAGCTGATCA

>882_S49_L001_R1_001.fastq_346_1a_5
CCCCAACAACAGCGCTAGTAGTGGCCCAGCTGCTCAGGGTCCCGCAAGCCATCTTGGACATGATCGCTGG
TGCCCACTGGGGAGTCCTAGCGGGCGTAGCGTATTTCTCCATGGCGGGCAACTGGGCGAAGGTCCTGGTG
GTGCTGTTGCTGTTTGCCGGCGTCGATGCGAGTACCCACATCACCGGGGGAAGTGTTGCTAGGGGCGCGG
CTACACTCAACAGTCTCTTCAGTCCGGGCGCCCAGCAGAATATCCAGCTGATCA

>882_S49_L001_R1_001.fastq_347_1a_5
CCCCAACAACAGCGCTAGTAGTGGCTCAGCTACTCAGGCTCCCGCAAGCCATCTTGGACATGATCGCTGG
TGCCCACTGGGGAGTCCTAGCGGGCGTAGCGTATTTCTCCATGGCGGGCAACTGGGCGAAGGTCCTGGTG
GTGCTGTTGCTGTTTGCCGGCGTCGATGCGAGTACCCACATCACCGGGGGAAGTGTTGCTAGGGGCGCGG
CTACACTCAACAGTCTCTTCAGTCCGGGCGCCCAGCAGAATATCCAGCTGATCA

>882_S49_L001_R1_001.fastq_348_1a_5
CCCCAACAACAGCGCTAGTAGTGGCTCAGCTACTCAGGGTCCCGCGAGCCATCTTGGACATGATCGCTGG
TGCCCACTGGGGAGTCCTAGCGGGCGTAGCGTATTTCTCCATGGCGGGCAACTGGGCGAAGGTCCTGGTG
GTGCTGTTGCTGTTTGCCGGCGTCGATGCGAGTACCCACATCACCGGGGGAAGTGTTGCTAGGGGCGCGG
CTACACTCAACAGTCTCTTCAGTCCGGGCGCCCAGCAGAATATCCAGCTGATCA

>882_S49_L001_R1_001.fastq_349_1a_5
CCCCAACAACAGCGCTAGTAGCGGCTCAGCTACTCAGGGTCCCGCAAGCCATCTTGGACATGATCGCTGA
TGCCCACTGGGGAGTCCTAGCGGGCGTAGCGTATTTCTCCATGGCGGGCAACTGGGCGAAGGTCCTGGTG
GTGCTGTTGCTGTTTGCCGGCGTCGATGCGAGTACCCACATCACCGGGGGAAGTGTTGCTAGGGGCGCGG
CTACACTCAACAGTCTCTTCAGTCCGGGCGCCCAGCAGAATATCCAGCTGATCA

>882_S49_L001_R1_001.fastq_350_1a_5
CCCCAACAACAGCGCTAGTAGTGGCTCAGCTACTCAGGGTCCCGCAAGCCATCTTGGACATGATCGCTGG
TGCCCACTGGGGAGTCCTAGCGGGCGTAGCGTATTTCTCCATGGCGGGCAACTGGGCGAAGGTCCTGGTG
GTGCTGTTGCTGTTTGCCGGCGTCGATGCGAGTACCCACATCACCGGGGGAAGTGTTGCTAGGGGCGCGG
CTACACTCACCAGTCTCTTCAATCCGGGCGCCCAGCAGAATACCCAGCTGATCA

>882_S49_L001_R1_001.fastq_351_1a_5
CCCCAACAACAGCGCTAGTAGCGGCTCAGCTACTCAGGGTCCCGCAAGCCATCTTGGACATGATCGCTGG
TGCCCACTGGGGAGTCCTAGCGGGCGTAGCGTATTTCTCCATGGCGGGCGACTGGGCGAAGGTCCTGGTG
GTGCTGTTGCTGTTTGCCGGCGTCGATGCGAGTACCCACATCACCGGGGGAAGTGTTGCTAGGGGCGCGG
CTACACTCACCAGTCTCTTCAATCCGGGCGCCCAGCAGAATATCCAGCTGATCA

>882_S49_L001_R1_001.fastq_352_1a_5
CCCCAACAACAGCGCTAGTAGCGGCTCAGCTACTCAGGGTCCCGCAAGCCATCTTGGACATGATCGCTGG
TGCCCACTGGGGAGTCCTAGCGGGCGTAGCGTATTTCTCCGTGGCGGGCAACTGGGCGAAGGTCCTGGTG
GTGCTGTTGCTGTTTGCCGGCGTCGATGCGAGTACCCACATCACCGGGGGAAGTGTTGCTAGGGGCGCGG
CTACACTCAACAGTCTCTTCAGTCCGGGCGCCCAGCAGAATATCCAGCTGATCA

>882_S49_L001_R1_001.fastq_353_1a_5
CCCCAACAACAGCGCTAGTAGTGGCTCAGCTACTCAGGGTCCCGCAAGCCATCTTGGGCATGATCGCTGG
TGCCCACTGGGGAGTCCTAGCGGGCGTAGCGTATTTCTCCATGGCGGGCAACTGGGCGAAGGTCCTGGTG
GTGCTGTTGCTGTTTGCCGGCGTCGATGCGAGTACCCACATCACCGGGGGAAGTGTTGCTAGGGGCGCGG
CTACACTCAACAGTCTCTTCAGTCCGGGCGCCCAGCAGAATATCCAGCTGATCA

>882_S49_L001_R1_001.fastq_354_1a_5
CCCCAACAACAGCACTAGTAGCGGCTCAGCTACTCAGGGTCCCGCAAGCCATCTTGGACATGATCGCTGG
TGCCCACTGGGGAGTCCTAGCGGGCGTAGCGTATTTCTCCATGGCGGGCAACTGGGCGAAGGTCCTGGTG
GTGCTGTTGCTGTTTGCCGGCGTCGATGCGAGTACCCACATCACCGGGGGAAGTGTTGCTAGGGGCGCGG
CTACACTCAACAGTCTCTTCAGTCCGGGCGCCCAGCAGAATATCCAGCTGATCA

>882_S49_L001_R1_001.fastq_355_1a_5
CCCCAACAACAGCGCTAGTAGCGGCTCAGCTACTCAGGGTCCCGCAAGCCATCTTGGACATGATCGCTGG
TGCCCACTGGGGAGTCCTAGCGGGCGTAGCGTATTTCTCCATGGCGGGCAACTGGGCGAAGGTCCTGGTG
GTGCTGTTGCTGTTTGCCGGCGTCGATGCGAATACCCACATCACCGGGGGAAGTGTTGCTAGGGGCGCGG
CTACACTCAACAGTCTCTTCAATCCGGGCGCCCAGCAGAATATCCAGCTGATCA

>882_S49_L001_R1_001.fastq_356_1a_5
CCCCAACAACAGCGCTAGTAGCGGCTCAGCTACTTAGGGTCCCGCAAGCCATCTTGGACATGATCGCTGG
TGCCCACTGGGGAGTCCTAGCGGGTGTAGCGTATTTCTCCATGGCGGGCAACTGGGCGAAGGTCCTGGTG
GTGCTGTTGCTGTTTGCCGGCGTCGATGCGAGTACCCACATCACCGGGGGAAGTGTTGCTAGGGGCGCGG
CTACACTCAACAGTCTCTTCAGTCCGGGCGCCCAGCAGAATATCCAGCTGATCA

>882_S49_L001_R1_001.fastq_357_1a_5
CCCCAACAACAGCGCTAGTAGCGGCTCAGCTACTCAGGGTCCCGCAAGCCATCTTGGACATGATCGCTGG
TGCCCACTGGGGAGTCCTAGCGGGCATAGCGTATTTCTCCATGGCGGGCAACTGGGCGAAGGTCCTGGTG
GTGCTGTTGCTGTTTGCCGGCGTCGATGCGAGTACCCACATCACCGGGGGAAGTGTTGCTAGGGGCGCGG
CTACACTCAACAGGCTCTTCAGTCCGGGCGCCCAGCAGAATATCCAGCTGATCA

>882_S49_L001_R1_001.fastq_358_1a_5
CCCCAACAACAGCGCTAATAGCGGCTCAGCTACTCAGGGTCCCGCAAGCCATCTTGGACATGATCGCTGG
TGCCCACTGGGGAGTCCTAGCGGGCGTAGCGTATTTCTCCATGGCGGGCAACTGGGCGAAGGTCCTGGTG
GTGCTGTTGCTGTTTGCCGGCGTCGATGCGAGTACCCACATCACCGGGGGAAGTGTTGCTAGGGGCGCGG
CTACACTCAACAGTCTCTTCAGTCCGGGCGCCCAGCAGAATATCCAGCTGATCA

>882_S49_L001_R1_001.fastq_359_1a_5
CCCCAACAACAGCGCTAGTAGTGGCTCAGCTACTCAGGGTCCCGCAAGCCATCTTGGACATGATCGCTGG
TGCCCACTGGGGAGTCCTAGCGGGCGTAGCGTATTTCTCCATGGCGGGCAACTGGGCGAAGGTCCTGGTG
GTGCTGTTGCTGTTTGCCGGTGTCGATGCGAGTACCCACATCACCGGGGGAAGTGTTGCTAGGGGCGCGG
CTACACTCAACAGTCTTTTCAGTCCGGGCGCCCAGCAGAATATCCAGCTGATCA

>882_S49_L001_R1_001.fastq_360_1a_5
CCCCAACAACAGCGCTAGTAGTGGCTCAGCTACTCAGGGTCCCGCAAGCCATCTTGGACATGATCGCTGG
TGCCCACTGGGGAGTCCTAGCGGGCGTAGCGTATTTCTCCATGGCGGGCAACTGGGCGAAGGTCCTGGTG
GTGCTGTTGCTGTTTGCCGGCGTCGATGCGAGTACCCACATCACCGGGGGAAGTGTTGCTAGGGGCGCGG
CTACGCTCAACAGTCTCTTCAGTCCGGGCGCCCATCAGAATATCCAGCTGATCA

>882_S49_L001_R1_001.fastq_361_1a_5
CCCCAACAACAGCGCTAGTAGCGGCTCAGCTACTCAGGGTCCCGCAAGCCATCTTGGACATGATCGCTGG
TGCCCACTGGGGAGTCCTAGCGGGCGTAGCGTATTTCTCCATGGCGGGCAACTGGGCGAAGGTCCTGGTG
GTGCTGTTGCTGTTTGCCGGCGTCGATGCGAGTACCCGCATCACCGGGGGAAGTGTTGCTAGGGGCGCGG
CTACACTCAACAGTCTCTTCAGTCCGGGCGCCCAGCAGAATATCCAGCTGATCA

>882_S49_L001_R1_001.fastq_362_1a_5
CCCCAACAACAGCGCTAGTAGTGGCTCAGCTACTCAGGGTCCCGCAAGCCATCTTGGACATGATCGCTGG
TGCCCACTGGGGAGTCCTAGCGGGCGTAGCGTATTTCTCCATGGCGGGCAACTGGGCGAAGGTCCTGGTG
GTGCTGTTGCTGTTTGCCGGCGTCGATGCGAGTACCCACATCACCGGGGGAAGTGTTGCTAGGGGCGCGG
CTACGCTCAACAGTCTCTTCAATCCGGGCGCCCAGCAGAATATCCAGCTGATCA

>882_S49_L001_R1_001.fastq_363_1a_5
CCCCAACAACAGCGCTAGTAGTGGCTCAGCTACTCAGGGTCCCGCAAGCCATCTTGGACATGATCGCTGG
TGCCCACTGGGGAGTCCTAGCGGGCGTAGCGTATTTCTCCATGGCGGGCAACTGGGCGAAGGTCCTGGTG
GTGCTGTTGCTGTTTGCCGGCGTCGATGCGAGTACCCACATCACCGGGGGAAGTGTTGCTAGGGGCGCGG
CTACACTCAACAGCCTCTTCAGTCCGGGCGCCCAGCAGAATATCCAGCTGATCA

>882_S49_L001_R1_001.fastq_364_1a_5
CCCCAACAACAGCGCTAGTAGCGGCTCAGCTACTCAGAGTCCCGCAAGCCATCTTGGACATGATCGCTGG
TGCCCACTGGGGAGTCCTAGCGGGCGTAGCGTATTTCTCCATGGCGGGCAACTGGGCGAAGGTCCTGGTG
GTGCTGTTGCTGTTTGCCGGCGTCGATGCGAGTACCCACATCACCGGGGGAAGTGTTGCTAGGGGCGCGG
CTACACTCAACAGTCTCTTCAGTCCGGGCGCCCAGCAGAATATCCAGCTGATCA

>882_S49_L001_R1_001.fastq_365_1a_5
CCCCAACAACAGCGCTAGTAGTGGCTCAGCTGCTCAGGGTCCCGCAAGCCATCTTGGACATGATCGCTGG
TGCCCACTGGGGAGTCCTAGCGGGCGTAGCGTATTTCTCCATGGCGGGCAACTGGGCGAAGGTCCTGGTG
GTGCTGTTGCTGTTTGCCGGCGTCGATGCGAGTACCCACATTACCGGGGGAAGTGTTGCTAGGGGCGCGG
CTACACTCAACAGTCTCTTCAGTCCGGGCGCCCAGCAGAATATCCAGCTGATCA

>882_S49_L001_R1_001.fastq_366_1a_5
CCCCAACAACAGCGCTAGTAGCGGCTCAGCTACTCAGGGTCCCGCAAGCCATCTTGGACATGATCGCTGG
TGCCCACTGGGGAGTCCTAGCGGGCGTAGCGTATTTCTCCATGGCGGGCAACTGGGCGAAGGTCCTGGTG
GTGCTGTTGCTGTTTGCCGGCGTCGATGCGAGTACCCACATCACCGGGGGAAGTGTTGCTAGGGACGCGG
CTACACTCACCAGTCTCTTCAATCCGGGCGCCCAGCAGAACATCCAGCTGATCA

>882_S49_L001_R1_001.fastq_367_1a_5
CCCCAACAACAGCGCTAGTAGCGGCTCAGCTACTCAGGGTCCCGCAAGCCATCTTGGACATGATCGCTGG
TGCCCACTGGGGAGTCCTAGCGGGCGTAGCGTATTTCTCCATGGCGGGCAACTGGGCGAAGGTCCTGGTG
GTGCTGTTGCTGTTTGCCGGCGTCGATGCGAGTACCCACATCACCGGGGGAAGTGTTGCTAGGGGCGCGG
CTACACCCAACAGTCTCTTCAGTCCGGGCGCCCAGCAGAATATCCAGCTGATCA

>882_S49_L001_R1_001.fastq_368_1a_5
CCCCAACAACAGCGCTAGTAGCGGCTCAGCTACTCAGGATCCCGCAAGCCATCTTGGACATGATCGCTGG
TGCCCACTGGGGAGTCCTAGCGGGCGTAGCGTATTTCTCCATGGCGGGCAACTGGGCGAAGGTCCTGGTG
GTGCTGTTGCTGTTTGCCGGCGTCGATGCGAGTACCCACATCACCGGGGGAAGTGTTGCTAGGGGCGCGG
CTACACTCACCAGTCTCTTCAATCCGGGCGCCCAGCAGAATATCCAGCTGATCA

>882_S49_L001_R1_001.fastq_369_1a_5
CCCCAACAACAGCGCTAGTAGTGGCTCAGCTACTCAGGGTCCCGCAAGCCATCTTGGACATGATCGCTGG
TGCCCACTGGGGAGTCCTAGCGGGCGTAGCGTATTTCTCCATGGCGGGCAACTGGGCGAAGGTCCTGGTG
GTGCTGTTGCTGTTTGCCGGCGTCGATGCGAGTACCCACATCACCGGGGGGAGTGTTGCTAGGGGCGCGG
CTACACTCAACAGTCTCTTCAGTCCGGGCGCCCAGCAGAATATCCAGCTGATCA

>882_S49_L001_R1_001.fastq_370_1a_5
CCCCAACAACAGCGCTAGTAGTGGCTCAGCTACTCAGGGTCCCGCAAGCCATCTTGGACATGATCGCTGG
TGCCCACTGGGGAGCCCTAGCGGGCGTAGCGTATTTCTCCATGGCGGGCAACTGGGCGAAGGTCCTGGTG
GTGCTGTTGCTGTTTGCCGGCGTCGATGCGAGTACCCACATCACCGGGGGAAGTGTTGCTAGGGGCGCGG
CTACACTCAACAGTCTCTTCAGTCCGGGCGCCCAGCAGAATATCCAGCTGATCA

>882_S49_L001_R1_001.fastq_371_1a_5
CCCCAACAACAGCGCTAGTAGCGGCTCAGCTACTCAGAGTCCCGCAAGCCATCTTGGACATGATCGCTGG
TGCCCACTGGGGAGTCCTAGCGGGCATAGCGTATTTCTCCATGGCGGGCAACTGGGCGAAGGTCCTGGTG
GTGCTGTTGCTGTTTGCCGGCGTCGATGCGAGTACCCACATCACCGGGGGAAGTGTTGCTAGGGGTGCGG
CTACACTCACCAGTCTCTTCAATCCGGGCGCCCAGCAGAATATCCAGCTGATCA

>882_S49_L001_R1_001.fastq_372_1a_5
CCCCAACAACAGCGCTAGTAGTGGCTCAGCTACTCAGGCTCCCGCAAGCCATCTTGGACATGATCGCTGG
TGCCCACTGGGGAGTCCTAGCGGGCGTAGCGTATTTCTCCATGGCGGGCAACTGGGCGAAGGTCCTGGTG
GTGCTGTTGCTGTTTGCTGGCGTCGATGCGAGTACCCACATCACCGGGGGAAGTGTTGCTAGGGGCGCGG
CTACACTCAACAGTCTCTTCAGTCCGGGCGCCCAGCAGAATATCCAGCTGATCA

>882_S49_L001_R1_001.fastq_373_1a_5
CCCCAACAACAGCGCTAGTAGCGGCTCAGCTACTCAGGGTCCCGCAAGCCATCTTGGACATGATCGCTGG
TGCCCACTGGGGAGTCCTAGCGGGCGTAGCGTATTTCTCCATGGCGGGCAACTGGGCGAAGGTCCTGGTA
GTGCTGTTGCTGTTTGCCGGCGTCGATGCGAGTACCCACATCACCGGGGGAAGTGTTGCTAGGGGCGCGG
CTACACTCAACAGTCTCTTCAGTCCGGGCGCCCAGCAGAATATCCAGCTGATCA

>882_S49_L001_R1_001.fastq_374_1a_5
CCCCAACAACAGCGCTAGTAGCGGCTCAGCTACTCAGGGTCCCGCAAGCCATCTTGGACATGATCGCTGG
TGCCCACTGGGGAGTCCTAGCGGGCGTAGCGTATTTCTCCATGGCGGGCAACTGGGCGAAGGTCCTGGTG
GTGCTGTCGCTGTTTGCCGGCGTCGATGCGAGTACCCACATCACCGGGGGAAGTGTTGCTAGGGGCGCGG
CTACACTCAACAGTCTCTTCAGTCCGGGCGCCCAGCAGAATATCCAGCTGATCA

>882_S49_L001_R1_001.fastq_375_1a_5
CCCCAACAACAGCGCTAGTAGTGGCTCAGCTACTCAGGATCCCGCAAGCCATCTTGGACATGATCGCTGG
TGCCCACTGGGGAGTCCTAGCGGGCGTAGCGTATTTCTCCATGGCGGGCAACTGGGCGAAGGTCCTGGTG
GTGCTGTTGCTGTTTGCCGGTGTCGATGCGAGTACCCACATCACCGGGGGAAGTGTTGCTAGGGGCGCGG
CTACACTCAACAGTCTCTTCAGTCCGGGCGCCCAGCAGAATATCCAGCTGATCA

>882_S49_L001_R1_001.fastq_376_1a_5
CCCCAACAACAGCGCTAGTAGCGGCTCAGCTACTCAGGGTCCCGCAAGCCATCTTGGACATGATCGCTGG
TGCCCACTGGGGAGTCCTAGCGGGCGTAGCGTACTTCTCCATGGCGGGCAACTGGGCGAAGGTCCTGGTG
GTGCTGTTGCTGTTTGCCGGCGTCGATGCGAGTACCCACATCACCGGGGGAAGTGTTGCTAGGGGCGCGG
CTACACTCACCAGTCTCTTCAATCCGGGCGCCCAGCAGAATATCCAGCTGATCA

>882_S49_L001_R1_001.fastq_377_1a_5
CCCCAACAACAGCGCTGGTAGCGGCTCAGCTACTCAGGGTCCCGCAAGCCATCTTGGACATGATCGCTGG
TGCCCACTGGGGAGTCCTAGCGGGCGTAGCGTATTTCTCCATGGCGGGCAACTGGGCGAAGGTCCTGGTG
GTGCTGTTGCTGTTTGCCGGCGTCGATGCGAGTACCCACATCACCGGGGGAAGTGTTGCTAGGGGCGCGG
CTACACTCAACAGTCTCTTCAGTCCGGGCGCCCAGCAGAATATCCAGCTGATCA

>882_S49_L001_R1_001.fastq_378_1a_5
CCCCAACAACAGCGCTAGTAGCGGCTCAGCTACTCAGGGTCCCGCAAGCCATCTTGGACATGATCGCTGG
TGCCCACTGGGGAGTCCTAGCGGGCGTAGCGTATTTCTCCATGGCGGGCAACTGGGCGAAGGTCGTGGTG
GTGCTGTTGCTGTTTGCCGGCGTCGATGCGAGTACCCACATCACCGGGGGAAGTGTTGCTAGGGGCGCGG
CTACACTCACCAGTCTCTTCAATCCGGGCGCCCAGCAGAATATCCAGCTGATCA

>882_S49_L001_R1_001.fastq_379_1a_5
CCCCAACAACAGCGCTAGTAGCGGCTCAGCTACTCAGGGTCCCGCAAGCCATCTTGGACATGATCGCTGG
TGCCCACTGGGGAGTCCTAGCGGGCGTAGCGTATTTTTCCATGGCGGGCAACTGGGCGAAGGTCCTGGTG
GTGCTGTTGCTGTTTGCCGGCGTCGATGCGAGTACCCACATCACCGGGGGAAGTGTTGCTAGGGGCGCGG
CTACACTCAACAGTCTCTTCAGTCCGGGCGCTCAGCAGAATATCCAGCTGATCA

>882_S49_L001_R1_001.fastq_380_1a_5
CCCCAACAACAGCGCTAGTAGCGGCTCAGCTACTCAGGGTCCCGCAAGCCATCTTGGACATGATCGCTGG
TGCCCACTGGGGAGTACTAGCGGGTGTAGCGTATTTCTCCATGGCGGGCAACTGGGCGAAGGTCCTGGTG
GTGCTGTTGCTGTTTGCCGGCGTCGATGCGAGTACCCACATCACCGGGGGAAGTGTTGCTAGGGGCGCGG
CTACACTCAACAGTCTCTTCAGTCCGGGCGCCCAGCAGAATATCCAGCTGATCA

>882_S49_L001_R1_001.fastq_381_1a_5
CCCCAACAACAGCGCTAGTAGCGGCTCAGCTACTCAGGGTCCCGCAAGCCATCTTGGACATGATCGCTGG
TGCCCACTGGGGAGTCCTAGCGGGCGTAGCGTATTTCTCCATGGCGGGCAACTGGGCGAAGGTCCTGGTG
GTGCTGTTGCTGTTTGCCGGCGTCGATGCGAGTACCCACATCACCGGGGGAAGTGTTGCTAGGGGCGCGG
CTACACTCACCAGTCTCTTCAATCCGGGCGCCCAGCAGAGTATCCAGCTGATCA
