# Supplementary material for: HCV transmission in high-risk communities in Bulgaria
Source: PLoS One. 2019 Mar 5;14(3):e0212350. doi: 10.1371/journal.pone.0212350 (PMC6400337; doi:10.1371/journal.pone.0212350)
Supplement: S1 File — (ZIP) [file pone.0212350.s002.zip › 892_S32_L001_R1_001.fastq_1b_freq5.fas]

>892_S32_L001_R1_001.fastq_1_1b_1170
CACCTACGTCAGCCTTGGTAGTGTCGCAGTTACTCCGGATCCCACAAGCTGTCGTGGATATGGTGGTGGG
GGCTCACTGGGGAGTCCTGGCGGGCCTTGCTTACTATTCCATGGTGGGGAACTGGGCTAAGGTCTTGATT
GTGATGCTACTCTTTGCCGGAGTTGACGGGAGCACCTACACAACAGGGGGAGCGGCGAGTCGCCAGACCT
CCGGGCTCGCGTCCCTCTTTACACTTGGGCCGACTCAGAAGATCCAGCTTGTAA

>892_S32_L001_R1_001.fastq_2_1b_626
CACCTACGTCAGCCTTGGTAGTGTCGCAGTTACTCCGGATCCCACAAGCTGTCGTGGATATGGTGGTGGG
GGCTCACTGGGGAGTCCTGGCGGGCCTTGCTTACTATTCCATGGTGGGGAACTGGGCTAAGGTCTTGATT
GTGATGCTACTCTTTGCCGGAGTTGACGGGAGCACCTACACAACAGGGGGAGCGGCGAGTCGCCAGACCT
CCGGGCTCACGTCCCTCTTTACACTTGGGCCGACTCAGAAGCTCCAGCTTGTAA

>892_S32_L001_R1_001.fastq_3_1b_174
CACCTACGTCAGCCTTGGTAGTGTCGCAGTTACTCCGGATCCCACAAGCTGTCGTGGATATGGTGGTGGG
GGCTCACTGGGGAGTCCTGGCGGGCCTTGCTTACTATTCCATGGTGGGGAACTGGGCTAAGGTCTTGATT
GTGATGCTACTCTTTGCCGGAGTTGACGGGAGCACCTACACAACAGGGGGAGCGGCGAGTCGCCAGACCT
CCGGGCTCACGTCCCTCTTTACACTTGGGCCGACTCAGAAGATCCAGCTTGTAA

>892_S32_L001_R1_001.fastq_4_1b_144
CACCTACGTCAGCCTTGGTAGTGTCGCAGTTACTCCGGATCCCACAAGCTGTCGTGGATATGGTGGTGGG
GGCTCACTGGGGAGTCCTGGCGGGCCTTGCTTACTATTCCATGGTGGGGAACTGGGCTAAGGTCTTGATT
GTGATGCTACTCTTTGCCGGAGTTGACGGGAGCACCTACACAACAGGGGGAGCGGCGAGTCGCCAGGCCT
CCGGGCTCACGTCCCTCTTTACACTTGGGCCGACTCAGAAGATCCAGCTTGTAA

>892_S32_L001_R1_001.fastq_5_1b_121
CACCTACGTCAGCCTTGGTAGTGTCGCAGTTACTCCGGATCCCACAAGCTGTCGTGGATATGGTGGTGGG
GGCTCACTGGGGAGTCCTGGCGGGCCTTGCCTACTATTCCATGGTGGGGAACTGGGCTAAGGTCTTGATT
GTGATGCTACTCTTTGCCGGAGTTGACGGGAGCACCTACACAACAGGGGGAGTGGCGAGTCGCCAGACCT
CCGTGCTCACGTCCCTCTTTTCATCTGGGCCGGCTCAGAAGATCCAGCTTGTAA

>892_S32_L001_R1_001.fastq_6_1b_106
CACCTACGTCAGCCTTGGTAGTGTCGCAGTTACTCCGGATCCCACAAGCTGTCGTGGATATGGTGGTGGG
GGCTCACTGGGGAGTCCTGGCGGGCCTTGCTTACTATTCCATGGTGGGGAACTGGGCTAAGGTCTTGATT
GTGATGCTACTCTTTGCCGGAGTTGACGGGAGCACCTACACAACAGGGGGAGCGGCGAGTCGCCAGACCT
CCGGGCTCACGTCCCTCTTTAGACTTGGGCCGACTCAGAAGATCCAGCTTGTAA

>892_S32_L001_R1_001.fastq_7_1b_104
CACCTACGTCAGCCTTGGTAGTGTCGCAGTTACTCCGGATCCCACAAGCTGTCGTGGATATGGTGGTGGG
GGCTCACTGGGGAGTCCTGGCGGGCCTTGCCTACTATTCCATGGTGGGGAACTGGGCTAAGGTCTTGATT
GTGATGCTACTCTTTGCCGGAGTTGACGGGAGCACCTACACAACAGGGGGAGCGGCGAGTCGCCAGACCT
CCGGGCTCGCGTCCCTCTTTACACTTGGGCCGACTCAGAAGATCCAGCTTGTAA

>892_S32_L001_R1_001.fastq_8_1b_101
CACCTACGTCAGCCTTGGTAGTGTCGCAGTTACTCCGGATCCCACAAGCTGTCGTGGATATGGTGGTGGG
GGCTCACTGGGGAGTCCTGGCGGGCCTTGCCTACTATTCCATGGTGGGGAACTGGGCTAAGGTCTTGATT
GTGATGCTACTCTTTGCTGGAGTTGACGGGAGCACCTACACAACAGGGGGAGTGGCGAGTCGCCAGACCT
CCGTGCTCACGTCCCTCTTTTCACCTGGGCCGGCTCAGAAGATCCAGCTTGTAA

>892_S32_L001_R1_001.fastq_9_1b_60
CACCTACGTCAGCCTTGGTAGTGTCGCAGTTACTCCGGATCCCACAAGCTGTCGTGGATATGGTGGTGGG
GGCTCACTGGGGAGTCCTGGCGGGCCTTGCTTACTATTCCATGGTGGGGAACTGGGCTAAGGTCTTGATT
GTGATGCTACTCTTTGCCGGAGTTGACGGGAGCACCTACACAACAGGGGGAGCGGCGAGTCGCCAGACCT
CCGGGCTCGCGTCCCTCTTTACACTTGGGCCGACTCAGAAGCTCCAGCTTGTAA

>892_S32_L001_R1_001.fastq_10_1b_58
CACCTACGTCAGCCTTGGTAGTGTCGCAGTTACTCCGGATCCCACAAGCTGTCGTGGATATGGTGGTGGG
GGCTCACTGGGGAGTCCTGGCGGGCCTTGCCTACTATTCCATGGTGGGGAACTGGGCTAAGGTCTTGATT
GTGATGCTACTCTTTGCCGGAGTTGACGGGGGCACCTACACAACAGGGGGAAAGGCGGGTCGCCAGGTCT
TCGGGTTCACGTCCCTCTTTTCATCTGGGCCGGCTCAGAAGCTCCAGCTTGTAA

>892_S32_L001_R1_001.fastq_11_1b_56
CACCTACGTCAGCCTTGGTAGTGTCGCAGTTACTCCGGATCCCACAAGCTGTCGTGGATATGGTGGTGGG
GGCCCACTGGGGAGTCCTGGCGGGCCTTGCTTACTATTCCATGGTGGGGAACTGGGCTAAGGTCTTGATT
GTGATGCTACTCTTTGCCGGAGTTGACGGGAGCACCTACACAACAGGGGGAGCGGCGAGTCGCCAGACCT
CCGGGCTCGCGTCCCTCTTTACACTTGGGCCGACTCAGAAGATCCAGCTTGTAA

>892_S32_L001_R1_001.fastq_12_1b_55
CACCTACGTCAGCCTTGGTAGTGTCGCAGTTACTCCGGATCCCACAAGCTGTCGTGGATATGGTGGTGGG
GGCTCACTGGGGAGTCCTGGCGGGCCTTGCCTACTATTCCATGGTGGGGAACTGGGCTAAGGTCTTGATT
GTGATGCTACTCTTTGCCGGAGTTGACGGGAGCACCTACACAACAGGGGGAGCGGCGAGTCGCCAGACCT
CCGGGCTCACGTCCCTCTTTACACTTGGGCCGACTCAGAAGCTCCAGCTTGTAA

>892_S32_L001_R1_001.fastq_13_1b_55
CACCTACGTCAGCCTTGGTAGTGTCGCAGTTACTCCGGATCCCACAAGCTGTCGTGGATATGGTGGTGGG
GGCTCACTGGGGAGTCCTGGCGGGCCTTGCCTACTATTCCATGGTGGGGAACTGGGCTAAGGTCTTGATT
GTGATGCTACTCTTTGCTGGAGTTGACGGGAACACCTACACAACAGGGGGAATGGCGAGTCGCCAGACCT
CCGTGCTCACGTCCCTCTTTTCACCTGGGCCGGCTCAGAAGATCCAGCTTGTAA

>892_S32_L001_R1_001.fastq_14_1b_51
CACCTACGTCAGCCTTGGTAGTGTCGCAGTTACTCCGGATCCCACAAGCTGTCGTGGATATGGTGGTGGG
GGCTCACTGGGGAGTCCTGGCGGGCCTTGCCTACTATTCCATGGTGGGGAACTGGGCTAAGGTCTTGATT
GTGATGCTACTCTTTGCCGGAGTTGACGGGAGCACCTACACAACAGGGGGAGCGGCGAGTCGCCAGACCT
CCGGGCTCACGTCCCTCTTTTCATTTGGGCCGGCTCAGAAGATCCAGCTTGTAA

>892_S32_L001_R1_001.fastq_15_1b_50
CACCTACGTCAGCCTTGGTAGTGTCGCAGTTACTCCGGATCCCACAAGCTGTCGTGGATATGGTGGTGGG
GGCCCACTGGGGAGTCCTGGCGGGCCTTGCCTACTATTCCATGGTGGGGAACTGGGCTAAGGTCTTGATT
GTGATGCTACTCTTTGCTGGAGTTGACGGGAACACCTACACAACAGGAGGAATGGCGAGTCGCCAGACCT
CCGTGTTCACGTCCCTCTTCTCATCTGGGCCGGCTCAGAAGATCCAGCTTGTAA

>892_S32_L001_R1_001.fastq_16_1b_47
CACCTACGTCAGCCTTGGTAGTGTCGCAGTTACTCCGGATCCCACAAGCTGTCGTGGATATGGTGGTGGG
GGCTCACTGGGGAGTCCTGGCGGGCCTTGCCTACTATTCCATGGTGGGGAACTGGGCTAAGGTCTTGATT
GTGATGCTACTCTTTGCCGGAGTTGACGGGGGCACCTACACAACAGGGGGAAAGGCGGGTCGCCAGGTCT
TCGGGTTCACGTCCCTCTTTGCACCTGGGCCGGCTCAGAAGCTCCAGCTTGTAA

>892_S32_L001_R1_001.fastq_17_1b_43
CACCTACGTCAGCCTTGGTAGTGTCGCAGTTACTCCGGATCCCACAAGCTGTCGTGGATATGGTGGTGGG
GGCTCACTGGGGAGTCCTGGCGGGCCTTGCTTACTATTCCATGGTGGGGAACTGGGCTAAGGTCTTGATT
GTGATGCTACTCTTTGCCGGAGTTGACGGGAGCACCTACACAACAGGGGGAGCGGCGAGTCGCCAGACCT
CCGGGCTCGCGTCCCTCTTCACACTTGGGCCGACTCAGAAGATCCAGCTTGTAA

>892_S32_L001_R1_001.fastq_18_1b_42
CACCTACGTCAGCCTTGGTAGTGTCGCAGTTACTCCGGATCCCACAAGCTGTCGTGGATATGGTGGTGGG
GGCTCACTGGGGAGTCCTGGCGGGCCTTGCCTACTATTCCATGGTGGGGAACTGGGCTAAGGTCTTGATT
GTGATGCTACTCTTTGCCGGAGTTGACGGGAGCACCTACACAACAGGGGGAGTGGCGAGTCGCCAGACCT
CCGTGCTCACGTCCCTCTTTTCACCTGGGCCGGCTCAGAAGATCCAGCTTGTAA

>892_S32_L001_R1_001.fastq_19_1b_39
CACCTACGTCAGCCTTGGTAGTGTCGCAGTTACTCCGGATCCCACAAGCTGTCGTGGATATGGTGGTGGG
GGCTCACTGGGGAGTCCTGGCGGGCCTTGCTTACTATTCCATGGTGGGGAACTGGGCTAAGGTCTTGATT
GTGATGCTACTCTTTGCCGGAGTTGACGGGAGCACCTACACAACAGGGGGGGCGGCGAGTCGCCAGACCT
CCGGGCTCGCGTCCCTCTTTACACTTGGGCCGACTCAGAAGATCCAGCTTGTAA

>892_S32_L001_R1_001.fastq_20_1b_39
CACCTACGTCAGCCTTGGTAGTGTCGCAGTTACTCCGGATCCCACAAGCTGTCGTGGATATGGTGGTGGG
GGCCCACTGGGGAGTCCTGGCGGGCCTTGCTTACTATTCCATGGTGGGGAACTGGGCTAAGGTCTTGATT
GTGATGCTACTCTTTGCCGGAGTTGACGGGAGCACCTACACAACAGGGGGAGCGGCGAGTCGCCAGACCT
CCGGGCTCACGTCCCTCTTTACACTTGGGCCGACTCAGAAGCTCCAGCTTGTAA

>892_S32_L001_R1_001.fastq_21_1b_38
CACCTACGTCAGCCTTGGTAGTGTCGCAGTTACTCCGGATCCCACAAGCTGTCGTGGATATGGTGGTGGG
GGCTCACTGGGGAGTCCTGGCGGGCCTTGCCTACTATTCCATGGTGGGGAACTGGGCTAAGGTCTTGATT
GTGATGCTACTCTTTGCCGGAGTTGACGGGAGCACCTACACAACAGGGGGAGTGGCGAGTCGCCAGACCT
CCGTGCTCACGTCCCTCTTTTCGCCTGGGCCGGCTCAGAAGATCCAGCTTGTAA

>892_S32_L001_R1_001.fastq_22_1b_38
CACCTACGTCAGCCTTGGTAGTGTCGCAGTTACTCCGGATCCCACAAGCTGTCGTGGATATGGTGGTGGG
GGCTCACTGGGGAGTCCTGGCGGGCCTTGCCTACTATTCCATGGTGGGGAACTGGGCTAAGGTCTTGATT
GTGATGCTACTCTTTGCTGGAGTTGACGGGAGCACCTACACAACAGGGGGAGTGGCGAGTCGCCAGACCT
CCGTGCTCACGTCCCTCTTTTCACCTGGGCCAGCTCAGAAGATCCAGCTTGTAA

>892_S32_L001_R1_001.fastq_23_1b_37
CACCTACGTCAGCCTTGGTAGTGTCGCAGTTACTCCGGATCCCACAAGCTGTCGTGGATATGGTGGTGGG
GGCTCACTGGGGAGTCCTGGCGGGCCTTGCTTACTATTCCATGGTGGGGAACTGGGCTAAGGTCTTGATT
GTGATGCTACTCTTTGCCGGAGTTGACGGGAGCACCTACACAACAGGGGGAGCGGCGAGCCGCCAGACCT
CCGGGCTCGCGTCCCTCTTTACACTTGGGCCGACTCAGAAGATCCAGCTTGTAA

>892_S32_L001_R1_001.fastq_24_1b_36
CACCTACGTCAGCCTTGGTAGTGTCGCAGTTACTCCGGATCCCACAAGCTGTCGTGGATATGGTGGTGGG
GGCTCACTGGGGAGTCCTGGCGGGCCTTGCCTACTATTCCATGGTGGGGAACTGGGCTAAGGTCTTAATT
GTGATGCTACTCTTTGCTGGAGTTGACGGGAGCACCTACACAACAGGGGGAGTGGCGAGTCGCCAGACCT
CCGTGCTCACGTCCCTCTTTTCATCTGGGCCGGCTCAGAAGATCCAGCTTGTAA

>892_S32_L001_R1_001.fastq_25_1b_34
CACCTACGTCAGCCTTGGTAGTGTCGCAGTTACTCCGGATCCCACAAGCCGTCGTGGATATGGTGGTGGG
GGCTCACTGGGGAGTCCTGGCGGGCCTTGCCTACTATTCCATGGTGGGGAACTGGGCTAAGGTCTTGATT
GTGATGCTACTCTTTGCCGGAGTTGACGGGGGCACCTACACAACAGGGGGAGCGACGGGTCGCCAGACCT
ACGGGCTCGCGTCCCTCTTTACACCTGGGCCGGCTCAGAAGATCCAGCTTGTAA

>892_S32_L001_R1_001.fastq_26_1b_30
CACCTACGTCAGCCTTGGTAGTGTCGCAGTTACTCCGGATCCCACAAGCTGTCGTGGATATGGTGGTGGG
GGCTCACTGGGGAGTCCTGGCGGGCCTTGCTTACTATTCCATGGTGGGGAACTGGGCTAAGGTCTTGATT
GTGATGCTACTCTTCGCCGGAGTTGACGGGAGCACCTACACAACAGGGGGAGCGGCGAGTCGCCAGACCT
CCGGGCTCGCGTCCCTCTTTACACTTGGGCCGACTCAGAAGATCCAGCTTGTAA

>892_S32_L001_R1_001.fastq_27_1b_30
CACCTACGTCAGCCTTGGTAGTGTCGCAGTTACTCCGGATCCCACAAGCTGTCGTGGATATGGTGGTGGG
GGCTCACTGGGGAGTCCTGGCGGGCCTTGCCTACTATTCCATGGTGGGGAACTGGGCTAAGGTCTTGATT
GTGATGCTACTCTTTGCTGGAGTTGACGGGAGCACCTACACAACAGGGGGAGTGGCGAGTCGCCAGACCT
CCGTGCTCACGTCCCTCTTTTCAGCTGGGCCGGCTCAGAAGATCCAGCTTGTAA

>892_S32_L001_R1_001.fastq_28_1b_28
CACCTACGTCAGCCTTGGTAGTGTCGCAGTTACTCCGGATCCCACAAGCTGTCGTGGATATGGTGGTGGG
GGCTCACTGGGGAGTCCTGGCGGGCCTTGCTTACTATTCCATGGTGGGGAACTGGGCTAAGGTCTTGATT
GTGATGCTACTCTTTGCCGGAGTTGACGGGAGCACCTACACAACAGGGGGAGCGGTGAGTCGCCAGACCT
CCGGGCTCGCGTCCCTCTTTACACTTGGGCCGACTCAGAAGATCCAGCTTGTAA

>892_S32_L001_R1_001.fastq_29_1b_28
CACCTACGTCAGCCTTGGTAGTGTCGCAGTTACTCCGGATCCCACAAGCTGTCGTGGATATGGTGGTGGG
GGCTCACTGGGGAGTCCTGGCGGGCCTTGCTTACTATTCCATGGTGGGGAACTGGGCTAAGGTCTTGATT
GTGATGCTACTCTTTGCCGGAGTTGACGGGAGCACCTACACAACAGGGGGAGTGGCGAGTCGCCAGACCT
CCGTGCTCACGTCCCTCTTTTCACCTGGGCCGGCTCAGAAGATCCAGCTTGTAA

>892_S32_L001_R1_001.fastq_30_1b_28
CACCTACGTCAGCCTTGGTAGTGTCGCAGTTACTCCGGATCCCACAAGCTGTCGTGGATATGGTGGTGGG
GGCTCACTGGGGAGTCCTGGCGGGCCTTGCTTACTATTCCATGGTGGGGAACTGGGCTAAGGTCTTGATT
GTGATGCTACTCTTTGCCGGAGTTGACGGGAGCACCTACACAACAGGGGGAGCGGCGAGTCGCCAGGCCT
CCGGGCTCGCGTCCCTCTTTACACTTGGGCCGACTCAGAAGATCCAGCTTGTAA

>892_S32_L001_R1_001.fastq_31_1b_27
CACCTACGTCAGCCTTGGTAGTGTCGCAGTTACTCCGGATCCCACAAGCTGTCGTGGATATGGTGGTGGG
GGCTCACTGGGGAGTCCTGGCGGGCCTTGCTTACTATTCCATGGTGGGGAACTGGGCTAAGGTCTTGATT
GTGATGCTACTCTTTGCCGGAGTTGACGGGAGCACCTACACAACAGGGGGAGTGGCGAGTCGCCAGACCT
CCGTGCTCACGTCCCTCTTTTCATCTGGGCCGGCTCAGAAGATCCAGCTTGTAA

>892_S32_L001_R1_001.fastq_32_1b_27
CACCTACGTCAGCCTTGGTAGTGTCGCAGTTACTCCGGATCCCACAAGCTGTCGTGGATATGGTGGTGGG
GGCTCACTGGGGAGTCCTGGCGGGCCTTGCCTACTATTCCATGGTGGGGAACTGGGCTAAGGTCTTGATT
GTGATGCTACTCTTTGCCGGAGTTGACGGGGGCACCTACACAACAGGGGGAAAGGCGGGCCGCCAGGTTT
TCGGGTTCACGTCCCTCTTTTCATCTGGGCCGGCTCAGAAGCTCCAGCTTGTAA

>892_S32_L001_R1_001.fastq_33_1b_27
CACCTACGTCAGCCTTGGTAGTGTCGCAGTTACTCCGGATCCCACAAGCTGTCGTGGATATGGTGGTGGG
GGCCCACTGGGGAGTCCTGGCGGGCCTTGCCTACTATTCCATGGTGGGGAACTGGGCTAAGGTCTTGATT
GTGATGCTACTCTTTGCCGGAGTTGACGGGGGCACCTACACAACAGGGGGAAAGGCGGGTCGCCAGGTCT
TCGGGTTCACGTCCCTCTTTTCATCTGGGCCGGCTCAGAAGCTCCAGCTTGTAA

>892_S32_L001_R1_001.fastq_34_1b_26
CACCTACGTCAGCCTTGGTGGTGTCGCAGTTACTCCGGATCCCACAAGCTGTCGTGGATATGGTGGTGGG
GGCTCACTGGGGAGTCCTGGCGGGCCTTGCTTACTATTCCATGGTGGGGAACTGGGCTAAGGTCTTGATT
GTGATGCTACTCTTTGCCGGAGTTGACGGGAGCACCTACACAACAGGGGGAGCGGCGAGTCGCCAGACCT
CCGGGCTCGCGTCCCTCTTTACACTTGGGCCGACTCAGAAGATCCAGCTTGTAA

>892_S32_L001_R1_001.fastq_35_1b_25
CACCTACGTCAGCCTTGGTAGTGTCGCAGTTACTCCGGATCCCACAAGCTGTCGTGGATATGGTGGTGGG
GGCTCACTGGGGAGTCCTGGCGGGCCTTGCTTACTATTCCATGGTGGGGAACTGGGCTAAGGTCTTGATT
GTGATGCTACTCTTTGCCGGAGTTGACGGGAGCACTTACACAACAGGGGGAGCGGCGAGTCGCCAGACCT
CCGGGCTCGCGTCCCTCTTTACACTTGGGCCGACTCAGAAGATCCAGCTTGTAA

>892_S32_L001_R1_001.fastq_36_1b_24
CACCTACGTCAGCCTTGGTAGTGTCGCAGTTACTCCGGATCCCACAAGCTGTCGTGGATATGGTGGTGGG
GGCTCACTGGGGAGTCCTGGCGGGCCTTGCTTACTATTCCATGGTGGGGAACTGGGCTAAGGTCTTGATT
GTGATGCTACTCTTTGCCGGAGTTGACGGGAGCACCTACACAACAGGGGGAGCGGCGAGTCGCCAGACCT
CCGGGCTCGCGTCCCTCTTTACACTTGGGCCAACTCAGAAGATCCAGCTTGTAA

>892_S32_L001_R1_001.fastq_37_1b_24
CACCTACGTCAGCCTTGGTAGTGTCGCAGTTACTCCGGATCCCACAAGCTGTCGTGGATATGGTGGTGGG
GGCCCACTGGGGAGTCCTGGCGGGCCTTGCCTACTATTCCATGGTGGGGAACTGGGCTAAGGTCTTGATT
GTGATGCTACTCTTTGCTGGAGTTGACGGGAACACCTACACAACAGGGGGAATGGCGAGTCGCCAGACCT
CCGTGTTCACGTCCCTCTTTTCATCTGGGCCGGCTCAGAAGATCCAGCTTGTAA

>892_S32_L001_R1_001.fastq_38_1b_22
CACCTACGTCAGCCTTGGTAGTGTCGCAGTTACTCCGGATCCCACAAGCTGTCGTGGATATGGTGGTGGG
GGCTCACTGGGGAGTCCTGGCGGGCCTTGCCTACTATTCCATGGTGGGGAACTGGGCTAAGGTCTTGATT
GTGATGCTACTCTTTGCCGGAGTTGACGGGAGCACCTACACAACAGGGGGAGCGGCGAGTCGCCAGACCT
CCGGGCTCACGTCCCTCTTTAGACTTGGGCCGACTCAGAAGATCCAGCTTGTAA

>892_S32_L001_R1_001.fastq_39_1b_22
CACCTACGTCAGCCTTGGTGGTGTCGCAGTTACTCCGGATCCCACAAGCTGTCGTGGATATGGTGGTGGG
GGCTCACTGGGGAGTCCTGGCGGGCCTTGCTTACTATTCCATGGTGGGGAACTGGGCTAAGGTCTTGATT
GTGATGCTACTCTTTGCCGGAGTTGACGGGAGCACCTACACAACAGGGGGAGCGGCGAGTCGCCAGACCT
CCGGGCTCACGTCCCTCTTTACACTTGGGCCGACTCAGAAGCTCCAGCTTGTAA

>892_S32_L001_R1_001.fastq_40_1b_21
CACCTACGTCAGCCTTGGTAGTGTCGCAGTTACTCCGGATCCCACAAGCTGTCGTGGATATGGTGGTGGG
GGCTCACTGGGGAGTCCTGGCGGGCCTTGCTTACTATTCCATGGTGGGGAACTGGGCTAAGGTCTTGATT
GTGATGCTACTCTTTGCCGGAGTTGACGGGAGCACCTACACAACAGGGGGAGCGGCGAGTCGCCAGGCCT
CCGGGCTCACGTCCCTCTTTACACTTGGGCCGACTCAGAAGCTCCAGCTTGTAA

>892_S32_L001_R1_001.fastq_41_1b_21
CACCTACGTCAGCCTTGGTAGTGTCGCAGTTACTCCGGATCCCACAAGCTGTCGTGGATATGGTGGTGGG
GGCTCACTGGGGAGTCCTGGCGGGCCTTGCTTACTATTCCATGGTGGGGAACTGGGCTAAGGTCTTGATT
GTGATGCTACTCTTTGCCGGAGTTGACGGGAGCACCTACACAACGGGGGGAGCGGCGAGTCGCCAGACCT
CCGGGCTCGCGTCCCTCTTTACACTTGGGCCGACTCAGAAGATCCAGCTTGTAA

>892_S32_L001_R1_001.fastq_42_1b_20
CACCTACGTCAGCCTTGGTAGTGTCGCAGTTACTCCGGATCCCACAAGCTGTCGTGGATATGGTGGTGGG
GGCTCACTGGGGAGTCCTGGCGGGCCTTGCCTACTATTCCATGGTGGGGAACTGGGCTAAGGTCTTGATT
GTGATGCTACTCTTTGCTGGAGTTGACGGGAGCACCTACACAACAGGGGGAGTGGCGAGTCGCCAGACCT
CCGTGCTCACGTCCCTCTTTGCACCTGGGCCGGCTCAGAAGATCCAGCTTGTAA

>892_S32_L001_R1_001.fastq_43_1b_20
CACCTACGTCAGCCTTGGTAGTGTCGCAGTTACTCCGGATCCCACAAGCTGTCGTGGATATGGTGGTGGG
GGCTCACTGGGGAGTCCTGGCGGGCCTTGCCTACTATTCCATGGTGGGGAACTGGGCTAAGGTCTTGATT
GTGATGCTACTCTTTGCTGGGGTTGACGGGAGCACCTACACAACAGGGGGAGTGGCGAGTCGCCAGACCT
CCGTGCTCACGTCCCTCTTTTCACCTGGGCCAGCTCAGAAGATCCAGCTTGTAA

>892_S32_L001_R1_001.fastq_44_1b_20
CACCTACGTCAGCCTTGGTAGTGTCGCAGTTACTCCGGATCCCACAAGCTGTCGTGGATATGGTGGTGGG
GGCTCACTGGGGAGTCCTGGCGGGCCTTGCTTACTATTCCATGGTGGGGAACTGGGCTAAGGTCTTGATT
GTGATGCTACTCTTTGCCGGAGTTGACGGGAGCACCTACACAACAGGGGGAGCGGCGAGTCGCCAGACCT
CCGGGCTCGCGTCCCTTTTTACACTTGGGCCGACTCAGAAGATCCAGCTTGTAA

>892_S32_L001_R1_001.fastq_45_1b_20
CACCTACGTCAGCCTTGGTAGTGTCGCAGTTACTCCGGATCCCACAAGCTGTCGTGGATATGGTGGTGGG
GGCTCACTGGGGAGTCCTGGCGGGCCTTGCTTACTATTCCATGGTGGGGAACTGGGCTAAGGTCTTGATT
GTGATGCTACTCTTTGCCGGAGTTGACGGGAGCACCTACACAACAGGGGGAGCGGCGAGTCGCCAGACCT
CCGGGCTCGCGTCCCTCTTTACACTTGGGCCGACCCAGAAGATCCAGCTTGTAA

>892_S32_L001_R1_001.fastq_46_1b_19
CACCTACGTCAGCCTTGGTAGTGTCGCAGTTACTCCGGATCCCACAAGCTGTCGTGGATATGGTGGTGGG
GGCTCACTGGGGAGTCCTGGCGGGCCTTGCCTACTATTCCATGGTGGGGAACTGGGCTAAGGTCTTGATT
GTGATGCTACTCTTTGCCGGAGTTGACGGGAGCACCTACACAACAGGGGGAGTGGCGAGTCGCCAGACCT
CCGTGCTCACGTCCCTCTTTTCATCTGGCCCGGCTCAGAAGATCCAGCTTGTAA

>892_S32_L001_R1_001.fastq_47_1b_19
CACCTACGTCAGCCTTGGTAGTGTCGCAGTTACTCCGGATCCCACAAGCTGTCGTGGATATGGTGGTGGG
GGCTCACTGGGGAGTCCTGGCGGGCCTTGCCTACTATTCCATGGTGGGGAACTGGGCTAAGGTCTTGATT
GTGATGCTACTCTTTGCTGGAGTTGACGGGAACACCTACACAACAGGGGGAATGGCGAGTCGCCAGACCT
CCGTGTTCACGTCCCTCTTTTCATCTGGGCCGGCTCAGAAGATCCAGCTTGTAA

>892_S32_L001_R1_001.fastq_48_1b_19
CACCTACGTCAGCCTTGGTAGTGTCGCAGTTACTCCGGATCCCACAAGCTGTCGTGGATATGGTGGTGGG
GGCTCACTGGGGAGTCCTGGCGGGCCTTGCTTACTATTCCATGGTGGGGAACTGGGCTAAGGTCTTGATT
GTGATGCTACTCTTTGCCGGAGTTGACGGGAGCACCTACACAACAGGGGGAGCGGCGAGTCGCCAGACCT
CCGGGCCCGCGTCCCTCTTTACACTTGGGCCGACTCAGAAGATCCAGCTTGTAA

>892_S32_L001_R1_001.fastq_49_1b_19
CACCTACGTCAGCCTTGGTAGTGTCGCAGTTACTCCGGATCCCACAAGCTGTCGTGGATATGGTGGTGGG
GGCTCACTGGGGAGTCCTGGCGGGCCTTGCCTACTATTCCATGGTGGGGAACTGGGCTAAGGTCTTGATT
GTGATGCTACTCTTTGCTGGAGTTGACGGGAGCACCTACACAACAGGGGGAATGGCGAGTCGCCAGACCT
CCGTGCTCACGTCCCTCTTTTCACCTGGGCCGGCTCAGAAGATCCAGCTTGTAA

>892_S32_L001_R1_001.fastq_50_1b_19
CACCTACGTCAGCCTTGGTAGTGTCGCAGTTACTCCGGATCCCACAAGCTGTCGTGGATATGGTGGTGGG
GGCTCACTGGGGAGTCCTGGCGGGCCTTGCTTACTATTCCATGGTGGGGAACTGGGCTAAGGTCTTGATT
GTGATGCTACTCTTTGCCGGAGTTGACGGGAGCACCTACACAACAGGGGGAGCGGCGAGTCGCCAGACCT
CCGGGCTCACGTCCCTCTTCACACTTGGGCCGACTCAGAAGCTCCAGCTTGTAA

>892_S32_L001_R1_001.fastq_51_1b_18
CACCTACGTCAGCCTTGGTAGTGTCGCAGTTACTCCGGATCCCACAAGCTGTCGTGGATATGGTGGTGGG
GGCTCACTGGGGAGTCCTGGCGGGCCTTGCCTACTATTCCATGGTGGGGAACTGGGCTAAGGTCTTGATT
GTGATGCTACTCTTTGCTGGAGTTGACGGGAACACCTACACAACAGGGGGAATGGCGAGTCGCCAGACCT
CCGTGTTCACGTCCCTCTTTTCATCTGGGCCGGCTCAGAATATCCAGCTTGTAA

>892_S32_L001_R1_001.fastq_52_1b_18
CACCTACGTCAGCCTTGGTAGTGTCGCAGTTACTCCGGATCCCACAAGCTGTCGTGGATATGGTGGTGGG
GGCTCACTGGGGAGTCCTGGCGGGCCTTGCCTACTATTCCATGGTGGGGAACTGGGCTAAGGTCTTGATT
GTGATGCTACTCTTTGCCGGAGTTGACGGGGCCACCTACACAACAGGGGGAAAGGCGGGTCGCCAGGTCT
TCGGGTTCACGTCCCTCTTTTCATCTGGGCCGGCTCAGAAGCTCCAGCTTGTAA

>892_S32_L001_R1_001.fastq_53_1b_18
CACCTACGTCAGCCTTGGTAGTGTCGCAGTTACTCCGGATCCCACAAGCTGTCGTGGATATGGTGGTGGG
GGCTCACTGGGGAGTCCTGGCGGGCCTTGCCTACTATTCCATGGTGGGGAACTGGGCTAAGGTCTTGATT
GTGATGCTACTCTTTGCCGGAGTTGACGGGAGCACCTATACAACAGGGGGAGTGGCGAGTCGCCAGACCT
CCGTGCTCACGTCCCTCTTTTCACCTGGGCCGGCTCAGAAGATCCAGCTTGTAA

>892_S32_L001_R1_001.fastq_54_1b_18
CACCTACGTCAGCCTTGGTAGTGTCGCAGTTACTCCGGATCCCACAAGCTGTCGTGGATATGGTGGTGGG
GGCTCACTGGGGAGTCCTGGCGGGCCTTGCTTACTATTCCATGGTGGGGAACTGGGCTAAGGTCTTGATT
GTGATGCTACTCTTTGCCGGAGTTGACGGGAGCACCTACACAACAGGGGGAGCGGCGAGTCGCCAGACCT
CCGGGCTCGCGTCCCTCTTTACACTTGGGCCGACTCAGAAGATCCAGCTTGTGA

>892_S32_L001_R1_001.fastq_55_1b_17
CACCTACGTCAGCCTTGGTAGTGTCGCAGTTACTCCGGATCCCACAAGCCGTCGTGGATATGGTGGTGGG
GGCTCACTGGGGAGTCCTGGCGGGCCTTGCTTACTATTCCATGGTGGGGAACTGGGCTAAGGTCTTGATT
GTGATGCTACTCTTTGCCGGAGTTGACGGGAGCACCTACACAACAGGGGGAGCGGCGAGTCGCCAGACCT
CCGGGCTCGCGTCCCTCTTTACACTTGGGCCGACTCAGAAGATCCAGCTTGTAA

>892_S32_L001_R1_001.fastq_56_1b_17
CACCTACGTCAGCCTTGGTAGTGTCGCAGTTACTCCGGATCCCACAAGCTGTCGTGGATATGGTGGTGGG
GGCTCACTGGGGAGTCCTGGCGGGCCTTGCCTACTATTCCATGGTGGGGAACTGGGCTAAGGTCTTGATT
GTGATGCTACTCTTTGCTGGAGTTGACGGGAACACCTACACAACAGGGGGAATGGCGAGTCGCCAGACCT
CCGTGTTCACGTCCCTCTTTTCATCTGGACCGGCTCAGAAGATCCAGCTTGTAA

>892_S32_L001_R1_001.fastq_57_1b_17
CACCTACGTCAGCCTTGGTAGTGTCGCAGTTACTCCGGATCCCACAAGCTGTCGTGGATATGGTGGTGGG
GGCCCACTGGGGAGTCCTGGCGGGCCTTGCCTACTATTCCATGGTGGGGAACTGGGCTAAGGTCTTGATT
GTGATGCTACTCTTTGCTGGAGTTGACGGGAACACCTACACAACAGGAGGAATGGCGAGTCGCCAGACCT
CCGTGCTCACATCCCTCTTTTCATCTGGGCCGGCTCAGAAGATCCAGCTCGTAA

>892_S32_L001_R1_001.fastq_58_1b_17
CACCTACGTCAGCCTTGGTAGTGTCGCAGTTACTCCGGATCCCACAAGCTGTCGTGGATATGGTGGTGGG
GGCTCACTGGGGAGTCCTGGCGGGCCTTGCCTACTATTCCATGGTGGGGAACTGGGCTAAGGTCTTGATT
GTGATGCTACTCTTTGCTGGAGTTGACGGGAGCACCTACACAACAGGGGGAGTGGCGAGTCGCCAGACCT
CCGTGCTCACGTCCCTCTTTTCATCTGGGCCGGCTCAGAAGATCCAGCTTGTAA

>892_S32_L001_R1_001.fastq_59_1b_17
CACCTACGTCAGCCTTGGTAGTGTCGCAGTTACTCCGGATCCCACAAGCCGTCGTGGATATGGTGGTGGG
GGCCCACTGGGGAGTCCTGGCGGGCCTCGCCTACTATTCCATGGTGGGGAACTGGGCTAAGGTCTTGATT
GTGATGCTACTCTTTGCTGGAGTTGACGGGAACACCTACACAACAGGAGGAATGGCGAGTCGCCAGACCT
CCGTGCTCACGTCCCTCTTTTCATCTGGGCCAGCTCAGAAGATCCAGCTTGTAA

>892_S32_L001_R1_001.fastq_60_1b_17
CACCTACGTCAGCCTTGGTAGTGTCGCAGTTACTCCGGATCCCACAAGCTGTCGTGGATATGGTGGTGGG
GGCTCACTGGGGAGTCCTGGCGGGCCTTGCTTACTATTCCATGGTGGGGAACTGGGCTAAGGTCTTGATT
GTGATGCTACTCTTTGCCGGAGTTGACGGAAGCACCTACACAACAGGGGGAGCGGCGAGTCGCCAGACCT
CCGGGCTCGCGTCCCTCTTTACACTTGGGCCGACTCAGAAGATCCAGCTTGTAA

>892_S32_L001_R1_001.fastq_61_1b_17
CACCTACGTCAGCCTTGGTAGTGTCGCAGTTACTCCGGATCCCACAAGCTGTCGTGGATATGGTGGTGGG
GGCTCACTGGGGAGTCCTGGCGGGCCTTGCCTACTATTCCATGGTGGGGAACTGGGCTAAGGTCTTGATT
GTGATGCTACTCTTTGCCGGAGTTGACGGGGGCACCTACACAACAGGGGGAAAGGCGGGCCGCCAGGTCT
TCGGGTTCACGTCCCTCTTTGCACCTGGGCCGGCTCAGAAGCTCCAGCTTGTAA

>892_S32_L001_R1_001.fastq_62_1b_17
CACCTACGTCAGCCTTGGTAGTGTCGCAGTTACTCCGGATCCCACAAGCTGTCGTGGATATGGTGGTGGG
GGCTCACTGGGGAGTCCTGGCGGGCCTTGCCTACTATTCCATGGTGGGGAACTGGGCTAAGGTCTTGATT
GTGATGCTACTCTTTGCCGGAGTTGACGGGAGCACCTACACAACAGGGGGAGCGGCGAGTCGCCAGACCT
CCGGGCTCACGTCCCTCTTTACACTTGGGCCGACTCAGAAGATCCAGCTTGTAA

>892_S32_L001_R1_001.fastq_63_1b_17
CACCTACGTCAGCCTTGGTAGTGTCGCAGTTACTCCGGATCCCACAAGCTGTCGTGGATATGGTGGTGGG
GGCTCACTGGGGAGTCCTGGCGGGCCTTGCCTACTATTCCATGGTGGGGAACTGGGCTAAGGTCTTAATT
GTGATGCTACTCTTTGCTGGAGTTGACGGGAGCACCTACACAACAGGGGGAGTGGCGAGTCGCCAGACCT
CCGTGCTCACGTCCCTCTTTTCACCTGGGCCGGCTCAGAAGATCCAGCTTGTAA

>892_S32_L001_R1_001.fastq_64_1b_16
CACCTACGTCAGCCTTGGTAGTGTCGCAGTTACTCCGGATCCCACAAGCTGTCGTGGATATGGTGGTGGG
GGCTCACTGGGGAGTCCTGGCGGGCCTTGCTTACTATTCCATGGTGGGGAACTGGGCTAAGGTCTTGATT
GTGATGCTACTCTTTGCCGGAGTTGACGGGAGCACCTACACAACAGGGGGAGCGGCGAGTCGCCAGACTT
CCGGGCTCGCGTCCCTCTTTACACTTGGGCCGACTCAGAAGATCCAGCTTGTAA

>892_S32_L001_R1_001.fastq_65_1b_16
CACCTACGTCAGCCTTGGTAGTGTCGCAGTTACTCCGGATCCCACAAGCTGTCGTGGATATGGTGGTGGG
GGCTCACTGGGGAGTCCTGGCGGGCCTTGCCTACTATTCCATGGTGGGGAACTGGGCTAAGGTCTTGATT
GTGATGCTACTCTTTGCTGGAGTTGACGGGAACACCTACACAACGGGGGGAATGGCGAGTCGCCAGACCT
CCGTGCTCACGTCCCTCTTTTCACCTGGCCCGGCTCAGAAGATCCAGCTTGTAA

>892_S32_L001_R1_001.fastq_66_1b_15
CACCTACGTCAGCCTTGGTAGTGTCGCAGTTACTCCGGATCCCACAAGCTGTCGTGGATATGGTGGTGGG
GGCTCACTGGGGAGTCCTGGCGGGCCTTGCTTACTATTCCATGGTGGGGAACTGGGCTAAGGTCTTGATT
GTGATGCTACTCTTTGCCGGAGTTGACGGGAGCACCTACACAACAGGGGGAGCGGCGAGTCGCCAGACCT
CCGGGCTCGCGTCCCTCCTTACACTTGGGCCGACTCAGAAGATCCAGCTTGTAA

>892_S32_L001_R1_001.fastq_67_1b_15
CACCTACGTCAGCCTTGGTAGTGTCGCAGTTACTCCGGATCCCACAAGCTGTCGTGGATATGGTGGTGGG
GGCTCACTGGGGAGTCCTGGCGGGCCTTGCTTACTATTCCATGGTGGGGAACTGGGCTAAGGTCTTGATT
GTGATGCTACTCTTTGCCGGAGTTGACGGGAGCACCTACACAACAGGGGGAGCGGCGAGTCGCCAGACCT
CCGGGCTCGCGTCCCTCTTTACACTTGGGCCGGCTCAGAAGATCCAGCTTGTAA

>892_S32_L001_R1_001.fastq_68_1b_15
CACCTACGTCAGCCTTGGTAGTGTCGCAGTTACTCCGGATCCCACAAGCTGTCGTGGATATGGTGGTGGG
GGCTCACTGGGGAGTCCTGGCGGGCCTTGCTTACTATTCCATGGTGGGGAACTGGGCTAAGGTCTTGATT
GTGATGCTACTCTTTGCCGGAGTTGACGGGAGCACCTACACAACAGGGGGAGCGGCGAGTCGCCAGACCT
CCGGGCTCGCGTCCCTCTTTACACTTGGGCCGACTCAGAGGATCCAGCTTGTAA

>892_S32_L001_R1_001.fastq_69_1b_15
CACCTACGTCAGCCTTGGTAGTGTCGCAGTTACTCCGGATCCCACAAGCTGTCGTGGATATGGTGGTGGG
GGCTCACTGGGGAGTCCTGGCGGGCCTTGCCTACTATTCCATGGTGGGGAACTGGGCTAAGGTCTTGATT
GTGATGCTACTCTTTGCCGGAGTTGACGGGGGCACCTACACAACAGGGGGAGCGGCGAGTCGCCAGACCT
CCGGGCTCGCGTCCCTCTTTACACTTGGGCCGACTCAGAAGATCCAGCTTGTAA

>892_S32_L001_R1_001.fastq_70_1b_15
CACCTACGTCAGCCTTGGTAGTGTCGCAGTTACTCCGGATCCCACAAGCTGTCGTGGATATGGTGGTGGG
GGCTCACTGGGGAGTCCTGGCGGGCCTTGCTTACTATTCCATGGTGGGGAACTGGGCTAAGGTCTTGATT
GTGATGCTACTCTTTGCCGGAGTTGACGGGAGCACCTACACAACAGGGGGAGCGGCGAGTCGCCGGACCT
CCGGGCTCGCGTCCCTCTTTACACTTGGGCCGACTCAGAAGATCCAGCTTGTAA

>892_S32_L001_R1_001.fastq_71_1b_15
CACCTACGTCAGCCTTGGTAGTGTCGCAGTTACTCCGGATCCCACAAGCTGTCGTGGATATAGTGGTGGG
GGCTCACTGGGGAGTCCTGGCGGGCCTTGCTTACTATTCCATGGTGGGGAACTGGGCTAAGGTCTTGATT
GTGATGCTACTCTTTGCCGGAGTTGACGGGAGCACCTACACAACAGGGGGAGCGGCGAGTCGCCAGACCT
CCGGGCTCGCGTCCCTCTTTACACTTGGGCCGACTCAGAAGATCCAGCTTGTAA

>892_S32_L001_R1_001.fastq_72_1b_15
CACCTACGTCAGCCTTGGTAGTGTCGCAGTTACTCCGGATCCCACAAGCTGTCGTGGATATGGTGGTGGG
GGCTCACTGGGGAGTCCTGGCGGGCCTCGCTTACTATTCCATGGTGGGGAACTGGGCTAAGGTCTTGATT
GTGATGCTACTCTTTGCCGGAGTTGACGGGAGCACCTACACAACAGGGGGAGCGGCGAGTCGCCAGACCT
CCGGGCTCGCGTCCCTCTTTACACTTGGGCCGACTCAGAAGATCCAGCTTGTAA

>892_S32_L001_R1_001.fastq_73_1b_15
CACCTACGTCAGCCTTGGTAGTGTCGCAGTTACTCCGGATCCCACAAGCTGTCGTGGATATGGTGGTGGG
GGCTCACTGGGGAGTCCTGGCGGGCCTTGCTTACTATTCCATGGTGGGGAACTGGGCTAAGGTCTTGATT
GTGATGCTACTCTTTGCCGGAGTTGACGGGAGCACCTACACAACAGGGGGAGCGGCGAGTCGCCAGACCT
CCGGGCTCGCGTCCCTCTTTACACTTGGGCCGACTCAGAAGATCCAGCTCGTAA

>892_S32_L001_R1_001.fastq_74_1b_14
CACCTACGTCAGCCTTGGTAGTGTCGCAGTTACTCCGGATCCCACAAGCCGTCGTGGATATGGTGGTGGG
GGCTCACTGGGGAGTCCTGGCGGGCCTTGCCTACTATTCCATGGTGGGGAACTGGGCTAAGGTCTTGATT
GTGATGCTACTCTTTGCCGGAGTTGACGGGGGCACCTACACAACAGGGGGAGCGACGGGTCGCCAGGCCC
ACGGGCTCACGTCCCTCTTTACACTTGGGCCGTCTCAGAAGATCCAGCTTATAA

>892_S32_L001_R1_001.fastq_75_1b_14
CACCTACGTCAGCCTTGGTAGTGTCGCAGTTACTCCGGATCCCACAAGCTGTCGTGGATATGGTGGTGGG
GGCTCACTGGGGAGTCCTGGCGGGCCTTGCCTACTATTCCATGGTGGGGAACTGGGCTAAGGTCTTGATT
GTGATGCTACTCTTTGCCGGAGTTGACGGGGGCACCTACACAACAGGGGGAAAGGCGGGCCGCCAGGTCT
TCGGGTTCACGTCCCTCTTCGCACCTGGGCCGGCTCAGAAGCTCCAGCTTGTAA

>892_S32_L001_R1_001.fastq_76_1b_14
CACCTACGTCAGCCTTGGTAGTGTCGCAGTTACTCCGGATCCCACAAGCTGTCGTGGATATGGTGGTGGG
GGCCCACTGGGGAGTCCTGGCGGGCCTTGCCTACTATTCCATGGTGGGGAACTGGGCTAAGGTCTTGATT
GTGATGCTACTCTTTGCTGGAGTTGACGGGAGCACCTACACAACAGGGGGAGTGGCGAGTCGCCAGACCT
CCGTGCTCACGTCCCTCTTTTCACCTGGGCCGGCTCAGAAGATCCAGCTTGTAA

>892_S32_L001_R1_001.fastq_77_1b_14
CACCTACGTCAGCCTTGGTAGTGTCGCAGTTACTCCGGATCCCACAAGCTGTCGTGGATATGGTGGTGGG
GGCTCACTGGGGAGTCCTGGCGGGCCTTGCTTACTATTCCATGGTGGGGAACTGGGCTAAGGTCTTGATT
GTGATGCTACTCTTTGCCGGAGTTGACGGGAGCACCTACACAACAGGGGGAGCGGCGAGTCGCCAGACCT
CCGGGCTCGCGTCCCTCTTTACACTTGGGCCGACTCAGAAGACCCAGCTTGTAA

>892_S32_L001_R1_001.fastq_78_1b_14
CACCTACGTCAGCCTTGGTAGTGTCGCAGTTACTCCGGATCCCACAAGCTGTCGTGGATATGGTGGTGGG
GGCTCACTGGGGAGTCCTGGCGGGCCTTGCTTACTATTCCATGGTGGGGAACTGGGCTAAGGTCTTGATT
GTGATGCTACTCTTTGCTGGAGTTGACGGGAGCACCTACACAACAGGGGGAGCGGCGAGTCGCCAGACCT
CCGGGCTCGCGTCCCTCTTTACACTTGGGCCGACTCAGAAGATCCAGCTTGTAA

>892_S32_L001_R1_001.fastq_79_1b_14
CACCTACGTCAGCCTTGGTAGTGTCGCAGTTACTCCGGATCCCACAAGCTGTCGTGGATATGGTGGTGGG
GGCTCACTGGGGAGTCCTGGCGGGCCTTGCTTACTATTCCATGGTGGGGAACTGGGCTAAGGTCTTGATT
GTGATGCTACTCTTTGCCGGAGTTGACGGGAGCACCTACACAACAGGAGGAGCGGCGAGTCGCCAGACTT
CCGGGCTCGCGTCCCTCTTTACACTTGGGCCGACTCAGAAGATCCAGCTTGTAA

>892_S32_L001_R1_001.fastq_80_1b_14
CACCTACGTCAGCCTTGGTAGTGTCGCAGTTACTCCGGATCCCACAAGCTGTCGTGGATATGGTGGTGGG
GGCTCACTGGGGAGTCCTGGCGGGCCTTGCCTACTATTCTATGGTGGGGAACTGGGCTAAGGTCTTGATT
GTGATGCTACTCTTTGCCGGAGTTGACGGGGGCACCTACACAACAGGGGGAAAGGCGGGTCGCCAGGTCT
TCGGGTTCACGTCCCTCTTTACACCTGGGCCGGCTCAGAAGCTCCAGCTTGTAA

>892_S32_L001_R1_001.fastq_81_1b_14
CACCTACGTCGGCCTTGGTAGTGTCGCAGTTACTCCGGATCCCACAAGCTGTCGTGGATATGGTGGTGGG
GGCTCACTGGGGAGTCCTGGCGGGCCTTGCTTACTATTCCATGGTGGGGAACTGGGCTAAGGTCTTGATT
GTGATGCTACTCTTTGCCGGAGTTGACGGGAGCACCTACACAACAGGGGGAGCGGCGAGTCGCCAGACCT
CCGGGCTCGCGTCCCTCTTTACACTTGGGCCGACTCAGAAGATCCAGCTTGTAA

>892_S32_L001_R1_001.fastq_82_1b_14
CACCTACGTCAGCCTTGGTAGTGTCGCAGTTACTCCGGATCCCACAAGCTGTCGTGGATATGGTGGTGGG
GGCTCACTGGGGAGTCCTGGCGGGCCTTGCTTACTATTCCATGGTGGGGAACTGGGCTAAGGTCTTGATT
GTGATGCTACTCTTTGCCGGAGTTGACGGGGGCACCTACACAACAGGGGGAAAGGCGGGTCGCCAGGTCT
TCGGGTTCACGTCCCTCTTTGCACCTGGGCCGGCTCAGAAGCTCCAGCTTGTAA

>892_S32_L001_R1_001.fastq_83_1b_14
CACCTACGTCAGCCTTGGTAGTGTCGCAGTTACTCCGGATCCCACAAGCTGTCGTGGATATGGTGGTGGG
GGCTCACTGGGGAGTCCTGGCGGGCCTTGCCTACTATTCCATGGTGGGGAACTGGGCTAAGGTCTTGATT
GTGATGCTACTCTTTGCTGGAGTTGACGGGAACACCTACACAACAGGGGGGATGGCGAGTCGCCAGACCT
CCGTGCTCACGTCCCTCTTTTCACCTGGGCCGGCTCAGAAGATTCAGCTTGTAA

>892_S32_L001_R1_001.fastq_84_1b_14
CACCTACGTCAGCCTTGGTAGTGTCGCAGTTACTCCGGATCCCACAAGCTGTCGTGGACATGGTGGTGGG
GGCTCACTGGGGAGTCCTGGCGGGCCTTGCCTACTATTCCATGGTGGGGAACTGGGCTAAGGTCTTGATT
GTGACGCTACTCTTTGCCGGAGTTGACGGGGGCACCTACACAACAGGGGGAAAGGCGGGTCGCCAGGTCT
TCGGGTTCACGTCCCTCTTTTCATCTGGGCCGGCTCAGAAGCTCCAGCTTGTAA

>892_S32_L001_R1_001.fastq_85_1b_13
CACCCACGTCAGCCTTGGTAGTGTCGCAGTTACTCCGGATCCCACAAGCTGTCGTGGATATGGTGGTGGG
GGCTCACTGGGGAGTCCTGGCGGGCCTTGCTTACTATTCCATGGTGGGGAACTGGGCTAAGGTCTTGATT
GTGATGCTACTCTTTGCCGGAGTTGACGGGAGCACCTACACAACAGGGGGAGCGGCGAGTCGCCAGACCT
CCGGGCTCGCGTCCCTCTTTACACTTGGGCCGACTCAGAAGATCCAGCTTGTAA

>892_S32_L001_R1_001.fastq_86_1b_13
CACCTACGTCAGCCTTGGTAGTGTCGCAATTACTCCGGATCCCACAAGCTGTCGTGGATATGGTGGTGGG
GGCTCACTGGGGAGTCCTGGCGGGCCTTGCTTACTATTCCATGGTGGGGAACTGGGCTAAGGTCTTGATT
GTGATGCTACTCTTTGCCGGAGTTGACGGGAGCACCTACACAACAGGGGGAGCGGCGAGTCGCCAGACCT
CCGGGCTCACGTCCCTCTTTACACTTGGGCCGACTCAGAAGCTCCAGCTTGTAA

>892_S32_L001_R1_001.fastq_87_1b_13
CACCTACGTCAGCCTTGGTAGTGTCGCAGTTACTCCGGATCCCACAAGCTATCGTGGATATGGTGGTGGG
GGCTCACTGGGGAGTCCTGGCGGGCCTTGCTTACTATTCCATGGTGGGGAACTGGGCTAAGGTCTTGATT
GTGATGCTACTCTTTGCCGGAGTTGACGGGAGCACCTACACAACAGGGGGAGCGGCGAGTCGCCAGACCT
CCGGGCTCGCGTCCCTCTTTACACTTGGGCCGACTCAGAAGATCCAGCTTGTAA

>892_S32_L001_R1_001.fastq_88_1b_13
CACCTACGTCAGCCTTGGTAGTGTCGCAGTTACTCCGGATTCCACAAGCTGTCGTGGATATGGTGGTGGG
GGCCCACTGGGGAGTCCTGGCGGGCCTTGCCTACTATTCCATGGTGGGGAACTGGGCTAAGGTCTTGATT
GTGATGCTACTCTTTGCCGGAGTTGACGGGGGCACCTACACAACAGGGGGAAAGGCGGGTCGCCAGGTCT
TCGGGTTCACGTCCCTCTTTGCACCTGGGCCGGCTCAGAAGCTCCAGCTTGTAA

>892_S32_L001_R1_001.fastq_89_1b_13
CACCTACGTCAGCCTTGGTAGTGTCGCAGTTACTCCGGATCCCACAAGCTGTCGTGGACATGGTGGTGGG
GGCTCACTGGGGAGTCCTGGCGGGCCTTGCCTACTATTCCATGGTGGGGAACTGGGCTAAGGTCTTGATT
GTGATGCTACTCTTTGCCGGAGTTGACGGGGGCACCTACACAACAGGGGGAAAGGCGGGTCGCCAGGTCT
TCGGGTTCACGTCCCTCTTTTCATCTGGGCCGGCTCAGAAGCTCCAGCTTGTAA

>892_S32_L001_R1_001.fastq_90_1b_13
CACCTACGTCAGCCTTGGTAGTGTCGCAGTTACTCCGGATCCCACAAGCTGTCGTGGATATGGTGGTGGG
GGCTCACTGGGGAGTCCTGGCGGGCCTTGCTTACTATTCCATGGTGGAGAACTGGGCTAAGGTCTTGATT
GTGATGCTACTCTTTGCCGGAGTTGACGGGAGCACCTACACAACAGGGGGAGCGGCGAGTCGCCAGACCT
CCGGGCTCGCGTCCCTCTTTACACTTGGGCCGACTCAGAAGATCCAGCTTGTAA

>892_S32_L001_R1_001.fastq_91_1b_13
CACCTACGTCAGCCTTGGTAGTGTCGCAGTTACTCCGGATCCCACAAGCTGTCGTGGATATGGTGGTGGG
GGCTCACTGGGGAGTCCTGGCGGGCCTTGCTTACTATTCCATGGTGGGGAACTGGGCTAAGGTCTTGATT
GTGATGCTACTCTTTGCCGGAGTTGACGGGAGCACCTATACAACAGGGGGAGCGGCGAGTCGCCAGACCT
CCGGGCTCGCGTCCCTCTTTACACTTGGGCCGACTCAGAAGATCCAGCTTGTAA

>892_S32_L001_R1_001.fastq_92_1b_13
CACCTACGTCAGCCTTGGTAGTATCGCAGTTACTCCGGATCCCACAAGCTGTCGTGGATATGGTGGTGGG
GGCTCACTGGGGAGTCCTGGCGGGCCTTGCTTACTATTCCATGGTGGGGAACTGGGCTAAGGTCTTGATT
GTGATGCTACTCTTTGCCGGAGTTGACGGGAGCACCTACACAACAGGGGGAGCGGCGAGTCGCCAGACCT
CCGGGCTCGCGTCCCTCTTTACACTTGGGCCGACTCAGAAGATCCAGCTTGTAA

>892_S32_L001_R1_001.fastq_93_1b_13
CACCTACGTCAGCCTTGGTAGTGTCGCAGTTACTCCGGATCCCACAAGCTGTCGTGGATATGGTGGTGGG
GGCTCACTGGGGAGTCCTGGCGGGCCTTGCCTACTATTCCATGGTGGGGAACTGGGCTAAGGTCTTGATT
GTGATGCTACTCTTTGCCGGAGTTGACGGGGGCACCTACACAACAGGGGGAGCGACGGGTCGCCAGACCT
ACGGGCTCGCGTCCCTCTTTACACCTGGGCCGGCTCAGAAGATCCAGCTTGTAA

>892_S32_L001_R1_001.fastq_94_1b_12
CACCTACGTCAGCCTTGGTAGTGTCGCAGTTACTCCGGATCCCGCAAGCTGTCGTGGATATGGTGGTGGG
GGCTCACTGGGGAGTCCTGGCGGGCCTTGCTTACTATTCCATGGTGGGGAACTGGGCTAAGGTCTTGATT
GTGATGCTACTCTTTGCCGGAGTTGACGGGAGCACCTACACAACAGGGGGAGCGGCGAGTCGCCAGACCT
CCGGGCTCGCGTCCCTCTTTACACTTGGGCCGACTCAGAAGATCCAGCTTGTAA

>892_S32_L001_R1_001.fastq_95_1b_12
CACCTACGTCAGCCTTGGTAGTGTCGCAGTTACTCCGGATCCCACAAGCTGTCGTGGATATGGTGGTGGG
AGCTCACTGGGGAGTCCTGGCGGGCCTTGCTTACTATTCCATGGTGGGGAACTGGGCTAAGGTCTTGATT
GTGATGCTACTCTTTGCCGGGGTTGACGGGAGCACCTACACAACAGGGGGAGCGGCGAGTCGCCAGACCT
CCGGGCTCACGTCCCTCTTTACACTTGGGCCGACTCAGAAGCTCCAGCTTGTAA

>892_S32_L001_R1_001.fastq_96_1b_12
CACCTACGTCAGCCTTGGTAGTGTCGCAGTTACTCCGGATCCCACAAGCTGTCGTGGATATGGTGGTGGG
GGCTCACTGGGGAGTCTTGGCGGGCCTTGCTTACTATTCCATGGTGGGGAACTGGGCTAAGGTCTTGATT
GTGATGCTACTCTTTGCCGGAGTTGACGGGAGCACCTACACAACAGGGGGAGCGGCGAGTCGCCAGACCT
CCGGGCTCGCGTCCCTCTTTACACTTGGGCCGACTCAGAAGATCCAGCTTGTAA

>892_S32_L001_R1_001.fastq_97_1b_12
CACCTACGTCAGCCTTGGTAGTGTCGCAGTTACTCCGGATCCCACAAGCTGTCGTGGATATGGTGGTGGG
GGCTCACTGGGGAGTCCTGGCGGGCCTTGCTTACTATTCCATGGTGGGGAACTGGGCTAAGGTCTTGATT
GTGATGCTACTCTTTGCTGGAGTTGACGGGAGCACCTACACAACAGGGGGAGTGGCGAGTCGCCAGACCT
CCGTGCTCACGTCCCTCTTTTCACCTGGGCCGGCTCAGAAGATCCAGCTTGTAA

>892_S32_L001_R1_001.fastq_98_1b_12
CACCTACGTCAGCCTTGGTAGTGTCGCAGTTACTCCGGATCCCACAAGCTGTCGTGGATATGGTGGTGGG
GGCTCACTGGGGAGTCCTGGCGGGCCTTGCTTACTATTCCATGGTGGGGAACTGGGCTAAGGTCTTGATT
GTGATGCTACTCTTTGCCGGAGTTGACGGGAGCACCTACACAACAGGGGGAGCGGCGAGTCGCCAGACCT
CCGGGCTCACGTCCCTCTTTACACTTGGGCCGACTCAGAAGCTCCAGCTCGTAA

>892_S32_L001_R1_001.fastq_99_1b_12
CACCTACGTCAGCCTTGGTAGTGTCGCAGTTACTCCGGATCCCACAGGCTGTCGTGGATATGGTGGTGGG
GGCTCACTGGGGAGTCCTGGCGGGCCTTGCTTACTATTCCATGGTGGGGAACTGGGCTAAGGTCTTGATT
GTGATGCTACTCTTTGCCGGAGTTGACGGGAGCACCTACACAACAGGGGGAGCGGCGAGTCGCCAGACCT
CCGGGCTCGCGTCCCTCTTTACACTTGGGCCGACTCAGAAGATCCAGCTTGTAA

>892_S32_L001_R1_001.fastq_100_1b_12
CACCTACGTCAGCCTTGGTAGTGTCGCAGTTACTCCGGATCCCACAAGCTGTCGTGGATATGGTGGTGGG
GACTCACTGGGGAGTCCTGGCGGGCCTTGCCTACTATTCCATGGTGGGGAACTGGGCTAAGGTCTTGATT
GTGATGCTACTCTTTGCTGGAGTTGACGGGAGCACCTACACAACAGGGGGAGTGGCGAGTCGCCAGACCT
CCGTGCTCACGTCCCTCTTTTCACCTGGGCCGGCTCAGAAGATCCAGCTTGTAA

>892_S32_L001_R1_001.fastq_101_1b_12
CACCTACGTCAGCCTTGGTAGTGTCGCAGTTACTCCGGATCCCACAAGCTGTCGTGGATATGGTGGTGGG
GGCTCACTGGGGAGTCCTGGCGGGCCTTGCTTACTATTCCATGGTGGGGAACTGGGCTAAGGTCTTGATT
GTGATGCTACTCTTTGCCGGAGTTGACGGGAGCACCTACACAACAGGGGGAGCGGCGAGTCGCCAGGCCT
CCGGGCTCACGTCCTTCTTTACACTTGGGCCGACTCAGAAGATCCAGCTTGTAA

>892_S32_L001_R1_001.fastq_102_1b_12
CACCTACGTCAGCCTTGGTAGTGTCGCAGTTACTCCGGATCCCACAAGCTGTCGTGGATATGGTGGTGGG
GGCTCACTGGGGAGTCCTGGCGGGCCTTGCCTACTATTCCATGGTGGGGAACTGGGCTAAGGTCTTGATT
GTGATGCTACTCTTTGCCGGAGTTGACGGGGGCACCTACACAACAGGGGGAGTGGCGGGTCGCCAGGCCT
CCGGGTTCGCGTCCTTCTTTTCACGTGGGCCGGCTCAGAAGATCCAGCTTGTAA

>892_S32_L001_R1_001.fastq_103_1b_12
CACCTACGTCAGCCTTGGTAGTGTCGCAGTTACTCCGGATCCCACAAGCTGTCGTGGATATGGTGGTGGG
GGCTCACTGGGGAGTCCTGGCGGGCCTTGCCTACTATTCCATGGTGGGGAACTGGGCCAAGGTCTTAATT
GTGATGCTACTCTTTGCTGGAGTTGACGGGAGCACCTACACAACAGGGGGAGTGGCGAGTCGCCAGACCT
CCGTGCTCACGTCCCTCTTTTCATCTGGGCCGGCTCAGAAGATCCAGCTTGTAA

>892_S32_L001_R1_001.fastq_104_1b_12
CACCTACGTCAGCCTTGGTAGTGTCGCAGTTACTCCGGATCCCACAAGCCGTCGTGGATATGGTGGTGGG
GGCTCACTGGGGAGTCCTGGCGGGCCTTGCCTACTATTCCATGGTGGGGAACTGGGCTAAGGTCTTGATT
GTGATGCTACTCTTTGCCGGAGTTGACGGGGGCACCTACACAACAGGGGGAGCGACGGGTCGCCAGGCCC
ACGGGCTCACGTCCCTCTTTACACTTGGGCCGTCTCAGAAGATCCAGCTTGTAA

>892_S32_L001_R1_001.fastq_105_1b_11
CACCTACGTCAGCCTTGGTAGTGTCGCAGTTACTCCGGATCCCACAAGCTGTCGTGGATATGGTGGTGGG
GGCTCACTGGGGAGTCCTGGCGGGCCTTGCCTACTATTCCATGGTGGGGAACTGGGCTAAGGTCTTGATA
GTGATGCTACTCTTTGCTGGAGTTGACGGGAGCACCTACACAACAGGGGGAGTGGCGAGTCGCCAGACCT
CCGTGCTCACGTCCCTCTTTTCAGCTGGGCCGGCTCAGAAGATCCAGCTTGTAA

>892_S32_L001_R1_001.fastq_106_1b_11
CACCTACGTCAGCCTTGGTAGTGTCGCAGTTACTCCGGATCCCACAAGCTGTCGTGGATATGGTGGTGGG
GGCTCACTGGGGAGTCCTGGCGGGCCTTGCTTACTATTCCATGGTGGGGAACTGGGCTAAGGTCTTGATT
GTGATGCTACTCTTTGCCGGAGTTGACGGGAGCACCTACACAACAGGGGGAGCGGCGAGTCGCCAGACCT
CCGGGCTCGCGTCCCTCTTTACGCTTGGGCCGACTCAGAAGATCCAGCTTGTAA

>892_S32_L001_R1_001.fastq_107_1b_11
CACCTACGTCAGCCTTGGTAGTGTCGCAGTTACTCCGGATCCCACAAGCTGTCGTGGATATGGTGGTGGG
GGCTCACTGGGGAGTCCTGGCGGGCCTTGCTTACTATTCCATGGTGGGGAACTGGGCTAAGGTCTTGATT
GTGATGCTACTCTTTGCCGGAGTTGACGGGAGCACCTACACAACAGGGGGAGCGGCGAGTCGCCAGACCT
CCGGGCTCGCGTCTCTCTTTACACTTGGGCCGACTCAGAAGATCCAGCTTGTAA

>892_S32_L001_R1_001.fastq_108_1b_11
CACCTACGTCAGCCTTGGTAGTGTCGCAGTTACTCCGAATCCCACAAGCTGTCGTGGATATGGTGGTGGG
GGCTCACTGGGGAGTCCTGGCGGGCCTTGCCTACTATTCCATGGTGGGGAACTGGGCTAAGGTCTTGATT
GTGATGCTACTCTTTGCCGGAGTTGACGGGAGCACCTACACAACAGGGGGAGCGGCGAGTCGCCAGACCT
CCGGGCTCACGTCCCTCTTTTCATTTGGGCCGGCTCAGAAGATCCAGCTTGTAA

>892_S32_L001_R1_001.fastq_109_1b_11
CACCTACGTCAGCCTTGGTAGTGTCGCAGTTACTCCGGATCCCACAAGCTGTCGTGGATATGGTGGTGGG
GGCTCACTGGGGAGTCCTGGCGGGCCTTGCCTACTATTCCATGGTGGGGAACTGGGCTAAGGTCTTGATT
GTGATGCTACTCTTTGCCGGAGTTGACGGGAGCACCTACACAACAGGGGGAGCGGCGAGTCGCCAGACCT
CCGGGCTCACGTCCCTCTTTACATTTGGGCCGGCTCAGAAGATCCAGCTTATAA

>892_S32_L001_R1_001.fastq_110_1b_11
CACCTACGTCAGCCTTGGTAGTGTCGCAGTTACTCCGGATCCCACAAGCTGTCGTGGATATGGTGGTGGG
GGCTCACTGGGGAGTCCTGGCGGGCCTTGCTTACTATTCCATGGTGGGGAACTGGGCTAAGGTCTTGATT
GTGATGCTACTCTTTGCCGGAGTTGACGGGAGCACCTACACAACAGGGGGAGCGGCGAGTCGCCAGACCT
CCGGGCTCACGTCCCTCTTTTCATTTGGGCCGGCTCAGAAGATCCAGCTTGTAA

>892_S32_L001_R1_001.fastq_111_1b_11
CACCTACGTCAGCCTTGGTAGTGTCGCAGTTACTCCGGATCCCACAAGCTGTCGTGGATATGGTGGTGGG
GGCCCACTGGGGAGTCCTGGCGGGCCTTGCCTACTATTCCATGGTAGGGAACTGGGCTAAGGTCTTGATT
GTGATGCTACTCTTTGCTGGAGTTGACGGGAACACCTACACAGCAGGAGGAATGGCGAGTCGCCAGACCT
CCGTGTTCACGTCCCTCTTCTCATCTGGGCCGGCTCAGAAGATCCAGCTTGTAA

>892_S32_L001_R1_001.fastq_112_1b_11
CACCTACGTCAGCCTTGGTAGTGTCGCAGTTACTCCGGATCCCACAAGCTGTCGTGGATATGGTGGTGGG
GGCTCACTGGGGAGTCCTGGCGGGCCTCGCCTACTATTCCATGGTGGGGAACTGGGCTAAGGTCTTGATT
GTGATGCTACTCTTTGCTGGAGTTGACGGGAACACCTACACAACAGGGGGAATGGCGAGTCGCCAGACCT
CCGTGCTCACGTCCCTCTTTTCACCTGGGCCGGCTCAGAAGATCCAGCTTGTAA

>892_S32_L001_R1_001.fastq_113_1b_11
CACCTACGTCAGCCTTGGTAGTGTCGCAGTTACTCCGGATCCCACAAGCTGTCGTGGATATGGTGGTGGG
GGCTCACTGGGGAGTCCTGGCGGGCCTTGCCTACTATTCCATGGTGGGGAACTGGGCTAAGGTCTTGATT
GTGATGCTACTCTTTGCTGGAGTTGACGGGAACACCTACACAACAGGGGGAATGGCGAGTCGCCAGACCT
CCGTGCTCACGTCCCTCTTTTCACCTGGCCCGGCTCAGAAGATCCAGCTTGTAA

>892_S32_L001_R1_001.fastq_114_1b_11
CACCTACGTCAGCCTTGGTAGTGTCGCAGTTACTCCGGATCCCACAAGCTGTCGTGGATATGGTGGTGGG
GGCTCACTGGGGAGTCCTGGCGGGCCTTGCTTACTATTCCATGGTGGGGAACTGGGCTAAGGTCTTGATT
GTGATGCTACTCTTTGCCGGGGTTGACGGGAGCACCTACACAACAGGGGGAGCGGCGAGTCGCCAGACCT
CCGGGCTCGCGTCCCTCTTTACACTTGGGCCGACTCAGAAGATCCAGCTTGTAA

>892_S32_L001_R1_001.fastq_115_1b_11
CACCTACGTCAGCCTTGGTAGTGTCGCAGTTACTCCGGATCCCACAAGCTGTCGTGGATATGGTGGTGGG
GGCTCACTGGGGAGTCCTGGCGGGCCTTGCTTACTATTCCATGGTGGGGAACTGGGCTAAGGTCTTGATT
GTGATGCTACTCTTTGCCGGAGTTGACGGGAGCACCTACACAACAGGGGGAGCGGCGAGTCGCCAGACCT
CCGGGCTCGCATCCCTCTTTACACTTGGGCCGACTCAGAAGATCCAGCTTGTAA

>892_S32_L001_R1_001.fastq_116_1b_11
CACCTACGTCAGCCTTGGTAGTGTCGCAGTTACTCCGGATCCCACAAGCTGTCGTGGATATGGTGGTGGG
GGCTCACTGGGGAGTCCTGGCGGGCCTTGCTTACTATTCCATGGTGGGGAACTGGGCTAAGGTCTTGATT
GTGATGCTACTCTTTGCCGGAGTTGACGGGGGCACCTACACAACAGGGGGAAAGGCGGGTCGCCAGGTCT
TCGGGTTCACGTCCCTCTTTTCATCTGGGCCGGCTCAGAAGCTCCAGCTTGTAA

>892_S32_L001_R1_001.fastq_117_1b_11
CACCTACGTCAGCCTTGGTAGTGTCGCAGTTACTCCGGATCCCACAAGCTGTCGTGGATATGGTGGTGGG
GGCTCACTGGGGAGTCCTGGCGGGCCTTGCCTACTATTCCATGGTGGGGAACTGGGCTAAGGTCTTGATT
GTGATGCTACTCTTTGCTGGAGTTGACGGGAGCACCTACACAACAGGGGGAGCGGCGAGTCGCCAGACCT
CCGGGCTCGCGTCCCTCTTTACACTTGGGCCGACTCAGAAGATCCAGCTTGTAA

>892_S32_L001_R1_001.fastq_118_1b_11
CACCTACGTCAGCCTTGGTAGTGTCGCAGTTACTCCGGATCCCACAAGCTGTCGTGGATATGGTGGTGGG
GGCTCACTGGGGAGTCCTGGCGGGCCTTGCTTACTATTCCATGGTGGGAAACTGGGCTAAGGTCTTGATT
GTGATGCTACTCTTTGCCGGAGTTGACGGGAGCACCTACACAACAGGGGGAGCGGCGAGTCGCCAGACCT
CCGGGCTCGCGTCCCTCTTTACACTTGGGCCGACTCAGAAGATCCAGCTTGTAA

>892_S32_L001_R1_001.fastq_119_1b_11
CACCTACGTCAGCCTTGGTAGTGTCGCAGTTACTCCGGATCCCACAAGCTGTCGTGGATATGGTGGTGGG
GGCTCACTGGGGAGTCCTGGCGGGCCTTGCTTACTATTCCATGGTGGGGAACTGGGCTAAGGTCTTGATT
GTGATGCTACTCTTTGCCGGAGTTGACGGGAGCACCTACACAACAGGGGGAGCGGCGAGTCGCCAGACCT
CCGGGCTCGCGTCCCTCTTTACACTTGGGCCGACTCAGAAGATCCAGCTTATAA

>892_S32_L001_R1_001.fastq_120_1b_11
CACCTACGTCAGCCTTGGTAGTGTCGCAGTTACTCCGGATCCCACAAGCTGTCGTGGATATGGTGGTGGG
GGCCCACTGGGGAGTCCTGGCGGGCCTTGCCTACTATTCCATGGTGGGGAACTGGGCTAAGGTCTTGATT
GTGATGCTACTCTTTGCCGGAGTTGACGGGAGCACCTACACAACAGGGGGAGTGGCGAGTCGCCAGACCT
CCGTGCTCACGTCCCTCTTTTCACCTGGGCCGGCTCAGAAGATCCAGCTTGTAA

>892_S32_L001_R1_001.fastq_121_1b_10
CACCTACGTCAGCCTTGGTAGTGTCGCAGTTACTCCGGATCCCACAAGCTGCCGTGGATATGGTGGTGGG
GGCCCACTGGGGAGTCCTGGCGGGCCTTGCCTACTATTCCATGGTGGGGAACTGGGCTAAGGTCTTGATT
GTGATGCTACTCTTTGCTGGAGTTGACGGGAACACCTACACAACAGGGGGAATGGCGAGTCGCCAGACCT
CCGTGTTCACGTCCCTCTTTTCATCTGGGCCGGCTCAGAAGATCCAGCTTGTAA

>892_S32_L001_R1_001.fastq_122_1b_10
CACCTACGTCAGCCTTGGTAGTGTCGCAGTTACTCCGGATCCCACAAGCTGTCGTGGATATGGTGGTGGG
GGCTCACTGGGGAGTCCTGGCGGGCCTTGCTTACTATTCCATGGTGGGGAACTGGGCTAAGGTCTTGATT
GTGATGCTACTCTTTGCCGGAGTTGACGGGAGCACCTACACAACAGGGGGAGCGGCGAGTCGCCAGACCT
CCGGGCTCACCTCCCTCTTTACACTTGGGCCGACTCAGAAGCTCCAGCTTGTAA

>892_S32_L001_R1_001.fastq_123_1b_10
CACCTACGTCAGCCTTGGTAGTGTCGCAGTTACTCCGGATCCCACAAGCTGTCGTGGATATGGTGGTGGG
GGCTCACTGGGGAGTCCTGGCGGGCCTTGCTTACTATTCCATGGTGGGGAACTGGGCTAAGGCCTTGATT
GTGATGCTACTCTTTGCCGGAGTTGACGGGAGCACCTACACAACAGGGGGAGCGGCGAGTCGCCAGACCT
CCGGGCTCGCGTCCCTCTTTACACTTGGGCCGACTCAGAAGATCCAGCTTGTAA

>892_S32_L001_R1_001.fastq_124_1b_10
CACCTACGTCAGCCTTGGTAGTGTCGCAGTTACTCCGGATCCCACAAGCTGTCGTGGATATGGTGGTGGG
GGCTCACTGGGGAGTCCTGGCGGGCCTTGCTTACTATTCCATGGTGGGGAACTGGGCTAAGGTCTTGATT
GTGATGCTACTCTTTGCCGGAGTTGACGGGAGCACCTACACAACAGGGGGAGCGGCGAGTCGCCAGGCTT
CCGGGCTCGCGTCCCTCTTTACACTTGGGCCGACTCAGAAGATCCAGCTTGTAA

>892_S32_L001_R1_001.fastq_125_1b_10
CACCTACGTCAGCCTTGGTAGTGTCGCAGTTACTCCGGATCCCACAAGCTGTCGTGGATATGGTGGTGGG
GGCTCACTGGGGAGTCCTGGCGGGCCTTGCCTACTATTCCATGGTGGGGAACTGGGCTAAGGTCTTGATT
GTGATGCTACTCTTTGCCGGAGTTGACGGGAGCACCTACACAACAGGGGGAATGGTGGGTCGCCAGGCCT
ACAGGCTCACGTCCCTCTTTTCATCTGGGCCGGCTCAGAAGATCCAGCTTGTAA

>892_S32_L001_R1_001.fastq_126_1b_10
CACCTACGTCAGCCTTGGTAGTGTCGCAGTTACTCCGGATCCCACAAGCCGTCGTGGATATGGTGGTGGG
GGCTCACTGGGGAGTCCTGGCGGGCCTTGCTTACTATTCCATGGTGGGGAACTGGGCTAAGGTCTTGATT
GTGATGCTACTCTTTGCCGGAGTTGACGGGAGCACCTACACAACAGGGGGAGCGGCGAGTCGCCAGACCT
CCGGGCTCACGTCCCTCTTTACACTTGGGCCGACTCAGAAGCTCCAGCTTGTAA

>892_S32_L001_R1_001.fastq_127_1b_10
CACCTACGTCAGCCTTGGTAGTGTCGCAGTTACTCCGGATCCCACAAGCTGTCGTGGATATGGTGGTGGG
GGCTCACTGGGGAGTCCTGGCGGGCCTTGCTTACTACTCCATGGTGGGGAACTGGGCTAAGGTCTTGATT
GTGATGCTACTCTTTGCCGGAGTTGACGGGAGCACCTACACAACAGGGGGAGCGGCGAGTCGCCAGACCT
CCGGGCTCACGTCCCTCTTTACACTTGGGCCGACTCAGAAGCTCCAGCTTGTAA

>892_S32_L001_R1_001.fastq_128_1b_10
CACCTACGTCAGCCTTGGTAGTGTCGCAGTTACTCCGGATCCCACAAGCTGTCGTGGATATGGTGGTGGG
GGCTCACTGGGGAGTCCTGGCGGGCCTTGCTTACTATTCCATGGTGGGGAACTGGGCTAAGGTCTTGATT
GTGATGCTACTCTTTGCCGGAGTTGACGGGAGTACCTACACAACAGGGGGAGCGGCGAGTCGCCAGACCT
CCGGGCTCGCATCCCTCTTTACACTTGGGCCGACTCAGAAGATCCAGCTTGTAA

>892_S32_L001_R1_001.fastq_129_1b_10
CACCTACGTCAGCCTTGGTAGTGTCGCAGTTACTCCGGATCCCACAAGCTGTCGTGGATATGGTGGTGGG
GGCTCACTGGGGAGTCCTGGCGGGCCTTGCCTACTATTCCATGGTGGGGAACTGGGCTAAGGTCTTGATT
GTGATGCTACTCTTTGCTGGAGTTGACGGGAACACCTACACAACAGGGGGAATGGCGAGTCGCCAGACCT
CCGTGTTCACGTCCCTCTTCTCATCTGGGCCGGCTCAGAAGATCCAGCTTGTAA

>892_S32_L001_R1_001.fastq_130_1b_10
CACCTACGTCAGCCTTGGTAGTGTCGCAGTTACTCCGGATCCCACAAGCTGTCGTGGATATGGTGGTGGG
AGCTCACTGGGGAGTCCTGGCGGGCCTTGCTTACTATTCCATGGTGGGGAACTGGGCTAAGGTCTTGATT
GTGATGCTACTCTTTGCCGGAGTTGACGGGAGCACCTACACAACAGGGGGAGCGGCGAGTCGCCAGACCT
CCGGGCTCACGTCCCTCTTTACACTTGGGCCGACTCAGAAGCTCCAGCTTGTAA

>892_S32_L001_R1_001.fastq_131_1b_10
CACCTACGTCAGCCTTGGTAGTGTCGCAGTTACTCCGGATCCCACAAGCTGTCGTGGATATGGTGGTGGG
GGCTCACTGGGGAGTCCTGGCGGGCCTTGCCTACTATTCCATGGTGGGGAACTGGGCTAAGGTCTTGATT
GTGATGCTACTCTTTGCTGGAGTTGACGGGAGCACCTACACAACAGGGGGAGTGGCGAGTCGCCAGACCT
CCGTGCTCACGTCCCTCTTTTCACCTGGGCCAGCTCAGAAGATCCAGCTTATAA

>892_S32_L001_R1_001.fastq_132_1b_10
CACCTACGTCAGCCTTGGTAGTGTCGCAGTTACTCCGGATCCCACAAGCTGTCGTGGATATGGTGGTGGG
GGCCCACTGGGGAGTCCTGGCGGGCCTTGCCTACTATTCCATGGTGGGGAACTGGGCTAAGGTCTTGATT
GTGATGCTACTCTTTGCCGGAGTTGACGGGGGCACCTACACAACAGGGGGAAAGGCGGGTCGCCAGGTCT
TCGGGTTCACGTCCCTCTTTGCACCTGGGCCGGCTCAGAAGCTCCAGCTTGTAA

>892_S32_L001_R1_001.fastq_133_1b_10
CACCTACGTCAGCCTTGGTAGTGTCGCAGTTACTCCGGATCCCACAAGCTGTCGTGGATATGGTGGTGGG
GGCTCACTGGGGAGTCCTGGCGGGCCTTGCTTACTATTCCATGGTGGGGAACTGGGCTAAGGTCTTGATT
GTGATGCTACTCTTTGCCGGAGTTGACGGGAGCACCTACACAACAGGAGGAGCGGCGAGTCGCCAGACCT
CCGGGCTCGCGTCCCTCTTTGCACCTGGGCCGACTCAGAAGATCCAGCTTGTAA

>892_S32_L001_R1_001.fastq_134_1b_10
CACCTACGTCAGCCTTGGTAGTGTCGCAGTTACTCCGGATCCCACAAGCTGTCGTGGATATGGTGGTGGG
GGCTCACTGGGGAGTCCTGGCGGGCCTTGCTTACTATTCCATGGTGGGGAACTGGGCTAAGGTCTTGATT
GTGATGCTACTCTTTGCTGGAGTTGACGGGAACACCTACACAACAGGGGGAATGGCGAGTCGCCAGACCT
CCGTGCTCACGTCCCTCTTTTCACCTGGGCCGGCTCAGAAGATCCAGCTTGTAA

>892_S32_L001_R1_001.fastq_135_1b_10
CACCTACGTCAGCCTTGGTAGTGTCGCAGTTACTCCGGATCCCACAAGCTGTCGTGGATATGGTGGTGGG
GGCTCACTGGGGAGTCCTGGCGGGCCTTGCTTACTATTCCATGGTGGGGAACTGGGCTAAGGTCTTGATT
GTGATGCTACTCTTTGCCGGAGTTGACGGGAGCACCTACACAGCAGGGGGAGCGGCGAGTCGCCAGACCT
CCGGGCTCGCGTCCCTCTTTACACTTGGGCCGACTCAGAAGATCCAGCTTGTAA

>892_S32_L001_R1_001.fastq_136_1b_10
CACCTACGTCAGCCTTGGTAGTGTCGCAGTTACTCCGGATCCCACAAGCTGTCGTGGATATGGTGGTGGG
GGCTCACTGGGGAGTCCTGGCGGGCCTTGCCTACTATTCCATGGTGGGGAACTGGGCTAAGGTCTTGATT
GTGATGCTACTCTTTGCCGGAGTTGACGGGGGCACCTACACAACAGGGGGAGCGACGGGTCGCCAGGCCT
ACGGGCTCACGTCCCTCTTTACACTTGGGCCGTCTCAGAAGATCCAGCTTATAA

>892_S32_L001_R1_001.fastq_137_1b_10
CACCTACGTCAGCCTTGGTAGTGTCGCAGTTACTCCGGATCCCACAAGCTGTCGTGGATATGGTGGTGGG
GGCTCACTGGGGAGTCCTGGCAGGCCTTGCTTACTATTCCATGGTGGGGAACTGGGCTAAGGTCTTGATT
GTGATGCTACTCTTTGCCGGAGTTGACGGGAGCACCTACACAACAGGGGGAGCGGCGAGTCGCCAGACCT
CCGGGCTCGCGTCCCTCTTTACACTTGGGCCGACTCAGAAGATCCAGCTTGTAA

>892_S32_L001_R1_001.fastq_138_1b_10
CACCTACGTCAGCCTTGGTAGTGTCGCAGTTACTCCGGATCCCACAAGCTGTCGTGGATATGGTGGTGGG
GGCTCACTGGGGAGTCCTGGCGGGCCTTGCTTACTATTCCATGGTGGGGAACTGGGCTAAGGTCTTGATT
GTGATGCTACTCTTTGCCGGAGTTGACGGGAGCACCTACACAACAGGGGGGGCGGCGAGTCGCCAGACCT
CCGGGCTCACGTCCCTCTTTACACTTGGGCCGACTCAGAAGCTCCAGCTTGTAA

>892_S32_L001_R1_001.fastq_139_1b_9
CACCTACGTCAGCCTTGGTAGTGTCGCAGTTACTCCGGATCCCACAAGCTGTCGTGGATATGGTAGTGGG
GGCTCACTGGGGAGTCCTGGCGGGCCTTGCTTACTATTCCATGGTGGGGAACTGGGCTAAGGTCTTGATT
GTGATGCTACTCTTTGCCGGAGTTGACGGGAGCACCTACACAACAGGGGGAGCGGCGAGTCGCCAGACCT
CCGGGCTCGCGTCCCTCTTTACACTTGGGCCGACTCAGAAGATCCAGCTTGTAA

>892_S32_L001_R1_001.fastq_140_1b_9
CACCTACGTCAGCCTTGGTAGTGTCGCAGTTACTCCGGATCCCACAAGCTGTCGTGGATATGGTGGTGGG
GGCTCACTGGGGAGTCCTGGCGGGCCTTGCTTACTATTCCATGGTGGGGAACTGGGCTAAGGTCTTGATT
GTGATGCTACTCTTTGCCGGAGTTGACGGGAGCACCTACACAACAGGGGGAGCGGCGAATCGCCAGACCT
CCGGGCTCGCGTCCCTCTTTACACTTGGGCCGACTCAGAAGATCCAGCTTGTAA

>892_S32_L001_R1_001.fastq_141_1b_9
CACCTACGTCAGCCTTGGTAGTGTCGCAGTTACTCCGGATCCCACAAGCTGTCGTGGATATGGTGGTGGG
GGCTCACTGGGGAGTCCTGGCGGGCCTTGCCTACTATTCCATGGTGGGGAACTGGGCTAAGGTCTTGATT
GTGATGCTACTCTTTGCCGGAGTTGACGGGAGCACCTACACAACAGGGGGAGCGGCGAGTCGCCAGACCT
CCGGGCTCGCGTCCCTCTTTACACTTGGGCCGACTCAGAAGCTCCAGCTTGTAA

>892_S32_L001_R1_001.fastq_142_1b_9
CACCTACGTCAGCCTTGGTAGTGTCGCAGTTACTCCGGATCCCACAAGCTGTCGTGGATATGGTGGTGGG
GGCTCACTGGGGAGTCTTGGCGGGCCTTGCTTACTATTCCATGGTGGGGAACTGGGCTAAGGTCTTGATT
GTGATGCTACTCTTTGCCGGAGTTGACGGGAGCACCTACACAACAGGGGGAGCGGCGAGTCGCCAGACCT
CCGGGCTCACGTCCCTCTTTAGACTTGGGCCGACTCAGAAGATCCAGCTTGTAA

>892_S32_L001_R1_001.fastq_143_1b_9
CACCTACGTCAGCCTTGGTGGTGTCGCAGTTACTCCGGATCCCACAAGCTGTCGTGGATATGGTGGTGGG
GGCTCACTGGGGAGTCCTGGCGGGCCTTGCTTACTATTCCATGGTGGGGAACTGGGCTAAGGTCTTGATT
GTGATGCTACTCTTTGCCGGAGTTGACGGGAGCACCTACACAACAGGGGGAGCGGCGAGTCGCCAGGCCT
CCGGGCTCACGTCCCTCTTTACACTTGGGCCGACTCAGAAGATCCAGCTTGTAA

>892_S32_L001_R1_001.fastq_144_1b_9
CACCTACGTCAGCCTTGGTAGTGTCGCAGTTACTCCGGATCCCACAAGCTGTCGTGGATATGGTGGTGGG
GGCTCACTGGGGAGTCCTGGCGGGCCTTGCCTACTATTCCATGGTGGGGAACTGGGCTAAGGTCTTAATT
GTGATGCTACTCTTTGCTGGAGTTGACGGGAGCACCTACACAACAGGGGGAGTGGCGAGTCGCCAGACCT
CCGTGCTCACGTCCCTCTTTTCAGCTGGGCCGGCTCAGAAGATCCAGCTTGTAA

>892_S32_L001_R1_001.fastq_145_1b_9
CACCTACGTCAGCCTTGGTAGTGTCGCAGTTACTCCGGATCCCACAAGCTGTCGTGGATATGGTGGTGGG
GGCTCACTGGGGAGTCCTGGCGGGCCTTGCTTACTATTCCACGGTGGGGAACTGGGCTAAGGTCTTGATT
GTGATGCTACTCTTTGCCGGAGTTGACGGGAGCACCTACACAACAGGGGGAGCGGCGAGTCGCCAGACCT
CCGGGCTCGCGTCCCTCTTTACACTTGGGCCGACTCAGAAGATCCAGCTTGTAA

>892_S32_L001_R1_001.fastq_146_1b_9
CACCTACGTCAGCCCTGGTAGTGTCGCAGTTACTCCGGATCCCACAAGCTGTCGTGGATATGGTGGTGGG
GGCTCACTGGGGAGTCCTGGCGGGCCTTGCTTACTATTCCATGGTGGGGAACTGGGCTAAGGTCTTGATT
GTGATGCTACTCTTTGCCGGAGTTGACGGGAGCACCTACACAACAGGGGGAGCGGCGAGTCGCCAGACCT
CCGGGCTCGCGTCCCTCTTTACACTTGGGCCGACTCAGAAGATCCAGCTTGTAA

>892_S32_L001_R1_001.fastq_147_1b_9
CACCTACGTCAGCCTTGGTAGTGTCGCAGTTACTCCGGATCCCACAAGCTGTCGTGGATATGGTGGTGGG
GGCTCACTGGGGAGTCCTGGCGGGCCTTGCTTACTATTCCATGGTGGGGAACTGGGCTAAGGTCTTGATT
GTGATGCTACTCTTTGCTGGAGTTGACGGGAGCACCTACACAACAGGGGGAGCGGCGAGTCGCCAGACCT
CCGGGCTCACGTCCCTCTTTACACTTGGGCCGACTCAGAAGCTCCAGCTTGTAA

>892_S32_L001_R1_001.fastq_148_1b_9
CACCTACGTCAGCCTTGGTAGTGTCGCAGTTGCTCCGGATCCCACAAGCTGTCGTGGATATGGTGGTGGG
GGCTCACTGGGGAGTCCTGGCGGGCCTTGCTTACTATTCCATGGTGGGGAACTGGGCTAAGGTCTTGATT
GTGATGCTACTCTTTGCCGGAGTTGACGGGAGCACCTACACAACAGGGGGAGCGGCGAGTCGCCAGACCT
CCGGGCTCACGTCCCTCTTTACACTTGGGCCGACTCAGAAGCTCCAGCTTGTAA

>892_S32_L001_R1_001.fastq_149_1b_9
CACCTACGTCAGCCTTAGTAGTGTCGCAGTTACTCCGGATCCCACAAGCTGTCGTGGATATGGTGGTGGG
GGCTCACTGGGGAGTCCTGGCGGGCCTTGCTTACTATTCCATGGTGGGGAACTGGGCTAAGGTCTTGATT
GTGATGCTACTCTTTGCCGGAGTTGACGGGAGCACCTACACAACAGGGGGAGCGGCGAGTCGCCAGACCT
CCGGGCTCGCGTCCCTCTTTACACTTGGGCCGACTCAGAAGATCCAGCTTGTAA

>892_S32_L001_R1_001.fastq_150_1b_9
CACCTACGTCAGCCTTGGTAGTGTCGCAGTTACTCCGGATCCCACAAGCTGTCGTGGATATGGTGGTGGG
GGCTCACTGGGGAGTCCTGGCGGGCCTTGCCTACTATTCCATGGTGGGGAACTGGGCTAAGGTCTTGATT
GTGATGCTACTCTTTGCCGGGGTTGACGGGAGCACCTACACAACAGGGGGAGCGGCGAGTCGCCAGACCT
CCGGGCTCACGTCCCTCTTTTCATTTGGGCCGGCTCAGAAGATCCAGCTTGTAA

>892_S32_L001_R1_001.fastq_151_1b_9
CACCTACGTCAGCCTTGGTAGTGTCGCAGTTATTCCGGATCCCACAAGCTGTCGTGGATATGGTGGTGGG
GGCTCACTGGGGAGTCCTGGCGGGCCTTGCTTACTATTCCATGGTGGGGAACTGGGCTAAGGTCTTGATT
GTGATGCTACTCTTTGCCGGAGTTGACGGGAGCACCTACACAACAGGGGGAGCGGCGAGTCGCCAGACCT
CCGGGCTCACGTCCCTCTTTACACTTGGGCCGACTCAGAAGCTCCAGCTTGTAA

>892_S32_L001_R1_001.fastq_152_1b_9
CACCTACGTCAGCCTTGGTAGTGTCGCAGTTACTCCGGATCCCACAAGCTGTCGTGGATATGGTGGTGAG
GGCTCACTGGGGAGTCCTGGCGGGCCTTGCCTACTATTCCATGGTGGGGAACTGGGCTAAGGTCTTGATT
GTGATGCTACTCTTTGCTGGAGTTGACGGGAGCACCTACACAACAGGGGGAGTGGCGAGTCGCCAGACCT
CCGTGCTCACGTCCCTCTTTTCACCTGGGCCGACTCAGAAGATCCAGCTTGTAA

>892_S32_L001_R1_001.fastq_153_1b_9
CACCTACGTCAGCCTTGGTAGTGTCGCAGTTACTCCGGATCCCACAAGCTGTCGTGGATATGGTGGTGGG
GGCTCACTGGGGAGTCCTAGCGGGCCTTGCTTACTATTCCATGGTGGGGAACTGGGCTAAGGTCTTGATT
GTGATGCTACTCTTTGCCGGAGTTGACGGGAGCACCTACACAACAGGGGGAGCGGCGAGTCGCCAGACCT
CCGGGCTCGCGTCCCTCTTTACACTTGGGCCGACTCAGAAGATCCAGCTTGTAA

>892_S32_L001_R1_001.fastq_154_1b_9
CACCTACGTCAGCCTTGGTAGTGTCGCAGTTACTCCGGATCCCACAAGCTGTCGTGGATATGGTGGTGGG
GGCTCACTGGGGAGTCCTGGCGGGCCTTGCCTACTATTCCATGGTGGGGAACTGGGCTAAGGTCTTGATT
GTGATGCTACTCTTTGCCGGAGTTGACGGGGGCACCTACACAACAGGGGGAAAGGCGGGTCGCCAGGTCT
TCGGGTTCACGTCCCTCTTTTCATCTGGGCCGGCTCAGAAGCTCCAGCTCGTAA

>892_S32_L001_R1_001.fastq_155_1b_9
CACCTACGTCAGCCTTGGTAGTGTCGCAGTTACTCCGGATCCCACAAGCTGTCGTGGATATGGTGGTGGG
GGCTCACTGGGGAGTCCTGGCGGGCCTTGCTTACTATTCCATGGTGGGGAACTGGGCTAAGGTCTTGATT
GTGATGCTACTCTTTGCCGGAGTTGACGGGAGCACCTATACAACAGGGGGAGCGGCGAGTCGCCAGACCT
CCGGGCTCACGTCCCTCTTTACACTTGGGCCGACTCAGAAGCTCCAGCTTGTAA

>892_S32_L001_R1_001.fastq_156_1b_9
CACCTACGTCAGCCTTGGTAGTGTCGCAGTTACTCCGGATCCCACAAGCTGTCGTGGATATGGTGGTGGG
GGCTCACTGGGGAGTCCTGGCGGGCCTTGCTTACTATTCCATGGTGGGGAACTGGGCTAAGGTCTTAATT
GTGATGCTACTCTTTGCCGGAGTTGACGGGAGCACCTACACAACAGGGGGAGCGGCGAGTCGCCAGACCT
CCGGGCTCGCGTCCCTCTTTACACTTGGGCCGACTCAGAAGATCCAGCTTGTAA

>892_S32_L001_R1_001.fastq_157_1b_9
CACCTACGTCAGCCTTGGTAGTGTCGCAGTTACTCCGGATCCCACAAGCTGTCGTGGATATGGTGGTGGG
GGCTCACTGGGGAGTCCTGGCGGGCCTTGCTTACTATTCCATGGTGGGAAACTGGGCTAAGGTCTTGATT
GTGATGCTACTCTTTGCCGGAGTTGACGGGAGCACCTACACAACAGGGGGAGCGGCGAGTCGCCAGACCT
CCGGGCTCACGTCCCTCTTTACACTTGGGCCGACTCAGAAGCTCCAGCTTGTAA

>892_S32_L001_R1_001.fastq_158_1b_9
CACCTACGTCAGCCTTGGTAGTGTCGCAGTTACTCCGGATCCCACAAGCTGTCGTGGATATGGTGGTGGG
GGCTCACTGGGGAGTCCTGGCGGGCCTTGCCTACTATTCCATGGTGGGGAACTGGGCTAAGGTCTTGATT
GTGATGCTACTCTTTGCCGGAGTTGACGGGGGCACCTACACAACAGGGGGAAAGGCGGGTCGCCAGGTCT
TCGGGTTCACGTCCCTCTTTGCACCTGGACCGGCTCAGAAGCTCCAGCTTGTAA

>892_S32_L001_R1_001.fastq_159_1b_9
CACCTACGTCAGCCTTGGTAGTGTCGCAGTTACTCCGGATCCCACAAGCTGTCGTGGATATGGTGGTGGG
GGCTCACTGGGGAGTCCTGGCGGGCCTTGCCTACTATTCCATGGTGGGGAACTGGGCTAAGGTCTTGATT
GTGATGCTACTCTTTGCCGGAGTTGACGGGGGCACCTACACAACAGGGGGAAAGGCGGGCCGCCAGGTCT
TCGGGTTCACGTCCCTCTTTTCATCTGGGCCGGCTCAGAAGCTCCAGCTTGTAA

>892_S32_L001_R1_001.fastq_160_1b_9
CACCTACGTCAGCCTTGGTAGTGTCGCAGTTACTCCGGATCCCACAAGCTGTCGTGGATATGGTGGTGGG
GGCTCACTGGGGAGTCCTGGCGGGCCTTGCCTACTATTCCATGGTGGGGAACTGGGCTAAGGTCTTGATT
GTGATGCTACTCTTTGCCGGGGTTGACGGGAGCACCTACACAACAGGGGGAGTGGCGAGTCGCCAGACCT
CCGTGCTCACGTCCCTCTTTTCATCTGGGCCAGCTCAGAAGATCCAGCTTGTAA

>892_S32_L001_R1_001.fastq_161_1b_9
CACCTACGTCAGCCTTGGTAGTGTCGCAGTTACTCCGGATCCCACAAGCTGTCGTGGATATGGTGGTGGG
GGCTCACTGGGGAGTCCTGGCGGGCCTTGCTTACTATTCCATGGTGGGGAACTGGGCTAAGGTCTTGATT
GTGATGCTACTCTTTGCCGGAGTTGACGGGAGCACCTGCACAACAGGGGGAGCGGCGAGTCGCCAGACCT
CCGGGCTCGCGTCCCTCTTTACACTTGGGCCGACTCAGAAGATCCAGCTTGTAA

>892_S32_L001_R1_001.fastq_162_1b_9
CACCTACGTCAGCCTTGGTAGTGTCGCAGTTACTCCGGATCCCACAAGCTGTCGTGGATATGGTGGTGGG
GGCTCACTGGGGAGTCCTGGCGGGCCTTGCCTACTATTCCATGGTGGGGAACTGGGCTAAGGTCTTGATT
GTGATGCTACTCTTTGCTGGAGTTGACGGGAGCACCTACACAACAGGGGGAGTGGCGAGTCGCCAGACCT
CCGTGCTCACGTCCCTCTTTTCACCTGGGCCGGCCCAGAAGATCCAGCTTGTAA

>892_S32_L001_R1_001.fastq_163_1b_9
CACCTACGTCAGCCTTGGTAGTGTCGCAGTTACTCCGGATCCCACAAGCTGTCGTGGATATGGTGGTGGG
GGCTCACTGGGGAGTCCTGGCGGGCCTTGCTTACTATTCCATGGTGGGGAACTGGGCTAAGGTCTTGATT
GTGATGCTACTCTTTGCCGGAGTTGACGGGAGCACCTATATAACAGGGGGAGCGGCGAGTCGCCAGACCT
CCGGGCTCACGTCCCTCTTTACACTTGGGCCGACTCAGAAGCTCCAGCTTGTAA

>892_S32_L001_R1_001.fastq_164_1b_9
CACCTACGTCAGCCTTGGTAGTGTCGCAGTTACTCCGGATCCCACAAGCTGTCGTGGATATGGTGGTGGG
GGCTCACTGGGGAGTCCTGGCGGGCCTTGCTTACTATTCCATGGTGGGGAACTGGGCTAAGGTCTTGATT
GTGATGCTACTCTTTGCCGGAGTTGACGGGAGCACCTACACAACAGGGGGAGCGGCGAGTCGCCAGACCT
CCGGGCTCGCGTCCCTCTTTACACCTGGGCCGGCTCAGAAGATCCAGCTTGTAA

>892_S32_L001_R1_001.fastq_165_1b_9
CACCTACGTCAGCCTTGGTAGTGTCGCAGTTACTCCGGATCCCACAAGCTGTCGTGGATATGGTGGTGGG
GGCTCACTGGGGAGTCCTGGCGGGCCTTGCTTACTATTCCATGGTGGGGAACTGGGCTAAGGTCTTGATT
GTGATGCTACTCTTTGCCGGAGTTGACGGGAGCACCTACACAACAGGAGGAGCGGCGAGTCGCCAGACCT
CCGGGCTCGCGTCCCTCTTTACACTTGGGCCGACTCAGAAGATCCAGCTTGTAA

>892_S32_L001_R1_001.fastq_166_1b_9
CACCTACGTCAGCCTTGGTAGTGTCGCAGTTACTCCGGATCCCACAAGCTGTCGTGGATATGGTGGTGGG
GGCTCACTGGGGAGTCCTGGCGGGCCTTGCTTACTATTCCATGGTGGGGAACTGGGCTAAGGTCCTGATT
GTGATGCTACTCTTTGCCGGAGTTGACGGGAGCACCTACACAACAGGGGGAGCGGCGAGTCGCCAGACCT
CCGGGCTCGCGTCCCTCTTTACACTTGGGCCGACTCAGAAGATCCAGCTTGTAA

>892_S32_L001_R1_001.fastq_167_1b_9
CACCTACGTCAGCCTTGGTAGTGTCGCAGTTACTCCGGATCCCACAAGCTGTCGTGGATATGGTGGTGGG
GGCTCACTGGGGAGTCCTGGCGGGCCTTGCCTACTATTCCATGGTGGGGAACTGGGCTAAGGTCTTGATT
GTGATGCTACTCTTTGCCGGAGTTGACGGGAGCACCTACACAACAGGGGGAGCGGCGAGTCGCCAGGCCT
CCGGGCTCACGTCCCTCTTTACACTTGGGCCGACTCAGAAGATCCAGCTTGTAA

>892_S32_L001_R1_001.fastq_168_1b_8
CACCTACGTCAGCCTTGGTAGTGTCGCAGTTACTCCGGATCCCACAAGCTGTCGTGGATATGGTGGTGGG
GGCTCACTGGGGAGTCCTGGCGGGCCCTGCTTACTATTCCATGGTGGGGAACTGGGCTAAGGTCTTGATT
GTGATGCTACTCTTTGCCGGAGTTGACGGGAGCACCTACACAACAGGGGGAGCGGCGAGTCGCCAGACCT
CCGGGCTCGCGTCCCTCTTTACACTTGGGCCGACTCAGAAGATCCAGCTTGTAA

>892_S32_L001_R1_001.fastq_169_1b_8
CACCTACGTCAGCCTTGGTAGTATCGCAGTTACTCCGGATCCCACAAGCTGTCGTGGATATGGTGGTGGG
GGCTCACTGGGGAGTCCTGGCGGGCCTTGCTTACTATTCCATGGTGGGGAACTGGGCTAAGGTCTTGATT
GTGATGCTACTTTTTGCCGGAGTTGACGGGAGCACCTACACAACAGGGGGAGCGGCGAGTCGCCAGACCT
CCGGGCTCACGTCCCTCTTTACACTTGGGCCGACTCAGAAGATCCAGCTTGTAA

>892_S32_L001_R1_001.fastq_170_1b_8
CACCTACGTCAGCCTTGGTAGTGTCGCAGTTACTCCGGATCCCACAAGCTGTCGTGGATATGGTGGTGGG
GGCTCACTGGGGAGTCCTGGCGGGCCTTGCCTACTATTCCATGGTGGGGAACTGGGCTAAGGTTTTGATT
GTGATGCTACTCTTTGCTGGGGTTGACGGGAGCACCTACACAACAGGGGGAGTGGCGAGTCGCCAGACCT
CCGTGCTCACGTCCCTCTTTTCAGCTGGGCCGGCTCAGAAGATCCAGCTTGTAA

>892_S32_L001_R1_001.fastq_171_1b_8
CACCTACGTCAGCCTTGGTAGTGTCGCAGTTACCCCGGATCCCACAAGCTGTCGTGGATATGGTGGTGGG
GGCTCACTGGGGAGTCCTGGCGGGCCTTGCTTACTATTCCATGGTGGGGAACTGGGCTAAGGTCTTGATT
GTGATGCTACTCTTTGCCGGAGTTGACGGGAGCACCTACACAACAGGGGGAGCGGCGAGTCGCCAGACCT
CCGGGCTCACGTCCCTCTTTACACTTGGGCCGACTCAGAAGCTCCAGCTTGTAA

>892_S32_L001_R1_001.fastq_172_1b_8
CACCTACGTCAGCCTTGGTAGTGTCGCAGTTACTCCGGATCCCACAAGCTGTCGTGGATATGGTGGTGGG
GGCTCACTGGGGAGTCCTGGCGGGCCTTGCTTACTATTCCATGGTGGGGAACTGGGCTAAGGTCTTGATT
GTGATGCTACTCTTTGCCGGAATTGACGGGAGCACCTACACAACAGGGGGAGCGGCGAGTCGCCAGACCT
CCGGGCTCGCGTCCCTCTTTACACTTGGGCCGACTCAGAAGATCCAGCTTGTAA

>892_S32_L001_R1_001.fastq_173_1b_8
CACCTACGTCAGCCTTGGTAGTGTCGCAGTTGCTCCGGATCCCACAAGCTGTCGTGGATATGGTGGTGGG
GGCTCACTGGGGAGTCCTGGCGGGCCTTGCTTACTATTCCATGGTGGGGAACTGGGCTAAGGTCTTGATT
GTGATGCTACTCTTTGCCGGAGTTGACGGGAGCACCTACACAACAGGGGGAGCGGCGAGTCGCCAGACCT
CCGGGCTCGCGTCCCTCTTTACACTTGGGCCGACTCAGAAGATCCAGCTTGTAA

>892_S32_L001_R1_001.fastq_174_1b_8
CACCTACGTCAGCCTTGGTAGTGTCGCAGTTACTCCGGATCCCACAAGCTGTCGTGGATATGGTGGTGGG
GGCTCACTGGGGAGTCCTAGCGGGCCTTGCCTACTATTCCATGGTGGGGAACTGGGCTAAGGTCTTGATT
GTGATGCTACTCTTTGCCGGAGTTGACGGGGGCACCTACACAACAGGGGGAAAGGCGGGTCGCCAGGTCT
TCGGGTTCACGTCCCTCTTTTCATCTGGGCCGGCTCAGAAGCTCCAGCTTGTAA

>892_S32_L001_R1_001.fastq_175_1b_8
CACCTACGTCAGCCTTGGTAGTGTCGCAGTTACTCCGGATCCCACAAGCTGTCGTGGATATGGTGGTGGG
GGCTCACTGGGGAGTCCTGGCGGGCCTTGCCTACTATTCCATGGTGGGGAACTGGGCTAAGGTCTTGATT
GTGATGTTACTCTTTGCCGGAGTTGACGGGGGCACCTACACAACAGGGGGAAAGGCGGGTCGCCAGGTCT
TCGGGTTCACGTCCCTCTTTTCATCTGGGCCGGCTCAGAAGCTCCAGCTTGTAA

>892_S32_L001_R1_001.fastq_176_1b_8
CACCTACGTCAGCCTTGGTAGTGTCGCAGTTACTCCGGATCCCACAAGCTGTCGTGGATATGGTGGTGGG
GGCTCACTGGGGAGTCCTGGCGGGCCTTGCTTACTATTCCATGGTGGGGAACTGGGCTAAGGTCTTGATT
GTGATGCTACTCTTTGCCGGTGTTGACGGGAGCACCTACACAACAGGGGGAGCGGCGAGTCGCCAGACCT
CCGGCCTCACGTCCCTCTTTACACTTGGGCCGACTCAGAAGCTCCAGCTTGTAA

>892_S32_L001_R1_001.fastq_177_1b_8
CACCTACGTCAGCCTTGGTAGTGTCGCAGTTACTCCGGATCCCACAAGCTGTCGTGGATATGGTGGTGGG
GGCTCACTGGGGAGTCCTGGCGAGCCTTGCTTACTATTCCATGGTGGGGAACTGGGCTAAGGTCTTGATT
GTGATGCTACTCTTTGCCGGAGTTGACGGGAGCACCTACACAACAGGGGGAGCGGCGAGTCGCCAGACCT
CCGGGCTCGCGTCCCTCTTTACACTTGGGCCGACTCAGAAGATCCAGCTTGTAA

>892_S32_L001_R1_001.fastq_178_1b_8
CACCTACGTCAGCCTTGGTAGTGTCGCAGTTACTCCGGATCCCACAAGCTGTCGTGGATATGGTGGTGGG
GGCCCACTGGGGAGTCCTGGCGGGCCTTGCCTACTATTCCATGGTGGGGAACTGGGCTAAGGTCTTGATT
GTGATGCTACTCTTTGCTGGAGTTGACGGGAACACCTACACAACAGGGGGAATGGCGAGTCGCCAGACCT
CCGTGTTCACGTCCCTCTTTTCATCTGGGCCAGCTCAGAAGATCCAGCTTGTAA

>892_S32_L001_R1_001.fastq_179_1b_8
CACCTACGTCAGCCTTGGTAGTGTCGCAGTTACTCCGGATCCCACAAGCTGTCGTGGATATGGTGGTGGG
GGCTCACTGGGGAGTCCTGGCGGGCCTTGCTTACTATTCCATGGTGGGGAACTGGGCTAAGGTCTTGATT
GTGATGCTACTCTTTGCCGGAGTTGACGGGAGCACCTACACAACAGGGGGAGCGGCGAGTCGCCAGACCT
CCGGGCTTACGTCCCTCTTTACACTTGGGCCGACTCAGAAGCTCCAGCTTGTAA

>892_S32_L001_R1_001.fastq_180_1b_8
CACCTACGTCAGCCTTGGTAGTGTCGCAGTTACTCCGGATCCCACAAGCTGTCGTGGATATGGTGGTGGG
GGCTCACTGGGGAGTCCTGGCGGGCCTTGCTTACTATTCCATGGTGGGGAACTGGGCTAAGGTCTTGATT
GTGATGCTACTCTTTGCCGGAGTTGACGGGGGCACCTACACAACAGGGGGAGCGACGGGTCGCCAGACCT
ACGGGCTCGCGTCCCTCTTTACACCTGGGCCGGCTCAGAAGATCCAGCTTGTAA

>892_S32_L001_R1_001.fastq_181_1b_8
CACCTACGTCAGCCTTGGTAGTGTCGCAGTTACTCCGGATCCCACAAGCTGTCGTGGATATGGTGGTGGG
GGCCCACTGGGGAGTCCTGGCGGGCCTTGCTTACTATTCCACGGTGGGGAACTGGGCTAAGGTCTTGATT
GTGATGCTACTCTTTGCCGGAGTTGACGGGAGCACCTACACAACAGGGGGAGCGGCGAGTCGCCAGACCT
CCGGGCTCGCGTCCCTCTTTACACTTGGGCCGACTCAGAAGATCCAGCTTGTAA

>892_S32_L001_R1_001.fastq_182_1b_8
CACCTACGTCAGCCTTGGTAGTGTCGCAGTTACTCCGGATCCCACAAGCCGTCGTGGATATGGTGGTGGG
GGCTCACTGGGGAGTCCTGGCGGGCCTTGCCTACTATTCCATGGTGGGGAACTGGGCTAAGGTCTTGATT
GTGATGCTACTCTTTGCCGGAGTTGACGGGGGCACCTACACAACAGGGGGAGCGACGGGTCGCCAGGCCT
ACGGGCTCACGTCCCTCTTTACACTTGGGCCGTCTCAGAAGATCCAGCTTATAA

>892_S32_L001_R1_001.fastq_183_1b_8
CACCTACGTCAGCCTTGGTAGTGTCGCAGTTACTCCGGATCCCACAAGCTGTCGTGGATATGGTGGTGGG
GGCTCACTGGGGAGTCCTGGCGGGCCTTGCTTACTATTCCATGGTGGGGAACTGGGCTAAGGTCTTGATT
GTGATGCTACTCTTTGCCGAAGTTGACGGGAGCACCTACACAACAGGGGGAGCGGCGAGTCGCCAGACCT
CCGGGCTCACGTCCCTCTTTACACTTGGGCCGACTCAGAAGCTCCAGCTTGTAA

>892_S32_L001_R1_001.fastq_184_1b_8
CACCTACGTCAGCCTTGGTAGTGTCGCAGTTACCCCGGATCCCACAAGCTGTCGTGGATATGGTGGTGGG
GGCTCACTGGGGAGTCCTGGCGGGCCTTGCTTACTATTCCATGGTGGGGAACTGGGCTAAGGTCTTGATT
GTGATGCTACTCTTTGCCGGAGTTGACGGGAGCACCTACACAACAGGGGGAGCGGCGAGTCGCCAGACCT
CCGGGCTCGCGTCCCTCTTTACACTTGGGCCGACTCAGAAGATCCAGCTTGTAA

>892_S32_L001_R1_001.fastq_185_1b_8
CACCTACGTCAGCCTTGGTAGTGTCGCAGTTACTCCGGATCCCACAAGCCGTCGTGGATATGGTGGTGGG
GGCTCACTGGGGAGTCCTGGCGGGCCTTGCCTACTATTCCATGGTGGGGAACTGGGCTAAGGTCTTGATT
GTGATGCTACTCTTTGCCGGAGTTGACGGGGGCACCTACACAACAGGGGGAGCGACGGGTCGCCAGGCCT
ACAGGCTCACGTCCCTCTTTACACCTGGGCCGGCTCAGAAGATCCAGCTTGTAA

>892_S32_L001_R1_001.fastq_186_1b_7
CACCTACGTCAGCCTTGGTAGTGTCGCAGTTACTCCGGATCCCACAAGCTGTCGTGGATATGGTGGTGGG
GGCTCACTGGGGAGTCCTGGCGGGCCTTGCCTACTATTCCATGGTGGGGAACTGGGCTAAGGTCTTGATT
GTGATGCTACTCTTTGCTGGAGTTGACGGGAGCACCTACACAACAGGGGGGGTGGCGAGTCGCCAGACCT
CCGTGCTCACGTCCCTCTTTGCATCTGGGCCGGCTCAGAAGATCCAGCTTGTAA

>892_S32_L001_R1_001.fastq_187_1b_7
CACCTACGTCAGCCTTGGTAGTGTCGCAGTTACTCCGGATCCCACAAGCTGTCGTGGACATGGTGGTGGG
GGCTCACTGGGGAGTCCTGGCGGGCCTTGCTTACTACTCCATGGTGGGGAACTGGGCTAAGGTCTTGATT
GTGATGCTACTCTTTGCCGGAGTTGACGGGAGCACCTACACAACAGGGGGAGCGGCGAGTCGCCAGACCT
CCGGGCTCGCGTCCCTCTTTACACTTGGGCCGACTCAGAAGATCCAGCTTGTAA

>892_S32_L001_R1_001.fastq_188_1b_7
CACCTACGTCAGCCTTGGTAGTGTCGCAGTTACTCCGGATCCCACAAGCTGTCGTGGATATGGTGGTGGG
GGCTCACTGGGGGGTCCTGGCGGGCCTTGCTTACTATTCCATGGTGGGGAACTGGGCTAAGGTCTTGATT
GTGATGCTACTCTTTGCCGGAGTTGACGGGAGCACCTACACAACAGGGGGAGCGGCGAGTCGCCAGACCT
CCGGGCTCGCGTCCCTCTTTACACTTGGGCCGACTCAGAAGATCCAGCTTGTAA

>892_S32_L001_R1_001.fastq_189_1b_7
CACCTACGTCAGCCTTGGTAGTGTCGCAGTTACTCCGGATCCCACAAGCTGTCGTGGATATGGTGGTGGG
GGCTCACTGGGGAGTCCTGGCGGGCCTTGCCTACTATTCCATGGTGGGGAACTGGGCTAAGGTCTTGATT
GTGATGCTACTCTTTGCCGGAGTTGACGGGGACACCTACACCACAGGGGGAAAGGCGGGTCGCCAGGTCT
TCAGGTTCACGTCCCTCTTTACACCTGGGCCGGCTCAGAAGCTCCAGCTTGTAA

>892_S32_L001_R1_001.fastq_190_1b_7
CACCTACGTCAGCCTTGGTAGTGTCGCAGTTACTCCGGATCCCACAAGCTGTCGTGGATATGGTGGTGGG
GGCTCACTGGGGAGTCCTGGCGGGCCTTGCTTACTATTCCATGGTGGGGAACTGGGCTAAGGTCTTGATT
GTGATGCTACTCTTTGCCGGAGTTGACGGGAGCACCTACACAACAGGGGGAGCGGCGAGTCGCCAGACCT
CCGGGCTCACGTCCCTCTTTTCACTTGGGCCGACTCAGAAGATCCAGCTTGTAA

>892_S32_L001_R1_001.fastq_191_1b_7
CACCTACGTCAGCCTTGGTGGTGTCGCAGTTACTCCGGATCCCACAAGCTGTCGTGGATATGGTGGTGGG
GGCTCACTGGGGAGTCCTGGCGGGCCTTGCCTACTATTCCATGGTGGGGAACTGGGCTAAGGTCTTGATT
GTGATGCTACTCTTTGCCGGAGTTGACGGGAGCACCTACACAACAGGGGGAGTGGCGAGTCGCCAGACCT
CCGTGCTCACGTCCCTCTTTTCATCTGGGCCGGCTCAGAAGATCCAGCTTGTAA

>892_S32_L001_R1_001.fastq_192_1b_7
CACCTACGTCAGCCTTGGTAGTGTCGCAGTTACTCCGGATCCCACAAGCTGTCGTGGATATGGTGGTGGG
GGCTCACTGGGGAGTCCTGGCGGGCCTTGCTTACTATTCCATGGTGGGGAACTGGGCTAAGGTCTTGATT
GTGATGCTACCCTTTGCCGGAGTTGACGGGAGCACCTACACAACAGGGGGAGCGGCGAGTCGCCAGACCT
CCGGGCTCGCGTCCCTCTTTACACTTGGGCCGACTCAGAAGATCCAGCTTGTAA

>892_S32_L001_R1_001.fastq_193_1b_7
CACCTACGTCAGCCTTGGTAGTGTCGCAGTTACTCCGGACCCCACAAGCTGTCGTGGATATGGTGGTGGG
GGCTCACTGGGGAGTCCTGGCGGGCCTTGCTTACTATTCCATGGTGGGGAACTGGGCTAAGGTCTTGATT
GTGATGCTACTCTTTGCCGGAGTTGACGGGAGCACCTACACAACAGGGGGAGCGGCGAGTCGCCAGACCT
CCGGGCTCGCGTCCCTCTTTACACTTGGGCCGACTCAGAAGATCCAGCTTGTAA

>892_S32_L001_R1_001.fastq_194_1b_7
CACCTACGTCAGCCTTGGTAGTGTCGCAGTTACTCCGGATCCCACAAGCTGTCGTGGATATGGTGGTGGG
GGCTCACTGGGGAGTCCTGGCGGGCCTTGCTTACTATTCCATGGTGGGGAACTGGGCTAAGGTCTTGATT
GTGATGCTACTCTTTGCCGGAGTTGACGGGAGTACCTACACAACAGGGGGAGCGGCGAGTCGCCAGACCT
CCGGGCTCGCGTCCCTCTTTACACTTGGGCCGACTCAGAAGATCCAGCTTGTAA

>892_S32_L001_R1_001.fastq_195_1b_7
CACCTACGTCAGCCTTGGTAGTGTCGCAGTTACTCCGGATCCCACAAGCTGTCGTGGATATGGTGGTGGG
GGCTCACTGGGGAGTCCTGGCGGGCCTTGCTTACTATTCCATGGTGGGGAACTGGGCTAAGGTCTTGATT
GTGATGCTGCTCTTTGCCGGAGTTGACGGGAGCACCTACACAACAGGGGGAGCGGCGAGTCGCCAGACCT
CCGGGCTCGCGTCGCTCTTTACACTTGGGCCGACTCAGAAGATCCAGCTCGTAA

>892_S32_L001_R1_001.fastq_196_1b_7
CACCTACGTCAGCCTTGGTAGTGTCGCAGTTGCTCCGGATCCCACAAGCTGTCGTGGACATGGTGGTGGG
GGCTCACTGGGGAGTCCTGGCGGGCCTTGCTTACTATTCCATGGTGGGGAACTGGGCTAAGGTCTTGATT
GTGATGCTACTCTTTGCCGGAGTTGACGGGAGCACCTACACAACAGGGGGAGCGGCGAGTCACCAGACCT
CCGGGCTCGCGTCCCTCTTTACACTTGGGCCGACTCAGAAGATCCAGCTTGTAA

>892_S32_L001_R1_001.fastq_197_1b_7
CACCTACGTCAGCCTTGGTAGTGTCGCAGTTACTCCGGATCCCACAAGCTGTCGTGGATATGGTGGTGGG
GGCTCACTGGGGAGTCCTGGCGGGCCTTGCCTACTATTCCATGGTGGGGAACTGGGCTAAGGTCTTGATT
GTGATGCTACTCTTTGCCGGAGTTGACGGGAGCACCTACACAACAGGGGGAGTGGCGAGTCGCCAGACCT
CCGTGCTCACGTCCCTCTTTTCACCTGGGCCGGCTCAGAAGATCCAGCTTATAA

>892_S32_L001_R1_001.fastq_198_1b_7
CACCTACGTCAGCCTTGGTAGTGTCGCAGTTACTCCGGATCCCACAAGCTGTCGTGGATATGGTGGTGGG
GGCTCACTGGGGAGTCCTGGCGGGCCTTGCTTACTATTCCATGGTGGGGAACTGGGCTAAGGTCTTGATT
GTGATGCTACTCTTTGCCGGAGTTGACGGGAGCACCTACACAACAGGGGGGGCGGCGAGTCGCCAGACCT
CCGGGCTCACGTCCCTCTTTACACTTGGGCCAACTCAGAAGATCCAGCTTGTAA

>892_S32_L001_R1_001.fastq_199_1b_7
CACCTACGTCAGCCTTGGTAGTGTCGCAGTTACTCCGGATCCCACAAGCTGTTGTGGATATGGTGGTGGG
GGCTCACTGGGGAGTCCTGGCGGGCCTTGCCTACTATTCCATGGTGGGGAACTGGGCTAAGGTCTTGATT
GTGATGCTACTCTTTGCTGGAGTTGACGGGAGCACCTACACAACAGGGGGAGTGGCGAGTCGCCAGACCT
CCGTGCTCACGTCCCTCTTTTCACCTGGGCCGGCTCAGAAGATCCAGCTTGTGA

>892_S32_L001_R1_001.fastq_200_1b_7
CACCTACGTCAGCCTTGGTAGTGTCGCAGTTACTCCGGATCCCACAAGCTGTCGTGGATATGGTGGCGGG
GGCTCACTGGGGAGTCCTGGCGGGCCTTGCTTACTATTCCATGGTGGGGAACTGGGCTAAGGTCTTGATT
GTGATGCTACTCTTTGCCGGAGTTGACGGGAGCACCTACACAACAGGGGGAGCGGCGAGTCGCCAGACCT
CCGGGCTCACGTCCCTCTTTACACTTGGGCCGACTCAGAAGCTCCAGCTTGTAA

>892_S32_L001_R1_001.fastq_201_1b_7
CACCTACGTCAGCCTTGGTAGTGTCGCAGTTGCTCCGGATCCCACAAGCTGTCGTGGATATGGTGGTGGG
GGCTCACTGGGGGGTCCTGGCGGGCCTTGCCTACTATTCCATGGTGGGGAACTGGGCTAAGGTCTTGATT
GTGATGCTACTCTTTGCCGGAGTTGACGGGGGCACCTACACAACAGGGGGAAAGGCGGGTCGCCAGGTCT
TCGGGTTCACGTCCCTCTTTTCATCTGGGCCGGCTCAGAAGCTCCAGCTTGTAA

>892_S32_L001_R1_001.fastq_202_1b_7
CACCTACGTCAGCCTTGGTAGTGTCGCAGTTACTCCGGATCCCACAAGCTGTCGTGGATATGGTGGTGGG
GGCCCACTGGGGAGTCCTGGCGGGCCTTGCTTACTATTCCATGGTGGGGAACTGGGCTAAGGTCTTGATT
GTGATGCTACCCTTTGCCGGAGTTGACGGGAGCACCTACACAACAGGGGGAGCGGCGAGTCGCCAGACCT
CCGGGCTCGCGTCCCTCTTTACACTTGGGCCGACTCAGAAGATCCAGCTTGTAA

>892_S32_L001_R1_001.fastq_203_1b_7
CACCTACGTCAGCCTTGGTAGTGTCGCAGTTACTCCGGATCCCACAAGCTGCCGTGGATATGGTGGTGGG
GGCTCACTGGGGAGTCCTGGCGGGCCTTGCTTACTATTCCATGGTGGGGAACTGGGCTAAGGTCTTGATT
GTGATGCTACTCTTTGCCGGAGTTGACGGGAGCACCTACACAACAGGGGGAGCGGCGAGTCGCCAGACCT
CCGGGCTCGCGTCCCTCTTTACACTTGGGCCGACTCAGAAGATCCAGCTTGTAA

>892_S32_L001_R1_001.fastq_204_1b_7
CACCTACGTCAGCCTTGGTAGTGTCGCAGTTACTCCGGATCCCACAAGCTGTCGTGGATATGGTGGTGGG
GGCTCACTGGGGAGTCCTGGCGGGCCTTGCCTACTATTCCATGGTGGGGAACTGGGCTAAGGTCTTGATT
GTGATGCTACTCTTTGCCGGAGTTGACGGGGGCACCTACACAACAGGGGGAAAGGCGGGTCGCCAGGTCT
TCGGGTTCACGTCCCTCTTTGCACCTGGGCCAGCTCAGAAGCTCCAGCTTGTAA

>892_S32_L001_R1_001.fastq_205_1b_7
CACCTACGTCAGCCTTGGTAGTGTCGCAGTTACTCCGGATCCCACAAGCTGTCGTGGATATGGTGGTGGG
GGCTCACTGGGGAGTCCTGGCGGGCCTTGCTTACTATTCCATGGTGGGGAACTGGGCTAAGGTCTTGATT
GTGATGCTGCTCTTTGCCGGAGTTGACGGGAGCACCTACACAACAGGGGGAGCGGCGAGTCGCCAGACCT
CCGGGCTCGCGTCCCTCTTTACACTTGGGCCGACTCAGAAGATCCAGCTTGTAA

>892_S32_L001_R1_001.fastq_206_1b_7
CACCTACGTCAGCCTTGGTAGTGTCGCAGTTACTCCGGATCCCACAAGCTGTCGTGGATATGGTGGTGGG
GGCTCACTGGGGAGTCCTGGCGGGCCTTGCCTACTATTCCATGGTGGGGAACTGGGCTAAGGTCTTGATT
GTGATGCTACTCTTTGCCGGAGTTGACGGGGGCACCTACACAACAGGGGGAAAGGCGGGTCGCCAGGTCT
TCGGGTTCACGTCCCTCTTTTCATCTGGGCCGGCCCAGAAGCTCCAGCTTGTAA

>892_S32_L001_R1_001.fastq_207_1b_7
CACCTACGTCAGCCTTGGTAGTGTCGCAGTTACTCCGGATCCCACAAGCTGTCGTGGATATGGTGGTGGG
GGCTCACTGGGGAGTCCTGGCGGGCCTTGCCTACTATTCCATGGTGGGGAACTGGGCTAAGGTCTTGATT
GTGATGCTACTCTTTGCTGGAGTTGACGGGAACACCTACACAACAGGGGGAATGGCGAGTCGCCAGACCT
CCGTGTTCACGTCCCTCTTTTCATCTGGGCCGGCTCAAAAGATCCAGCTTGTAA

>892_S32_L001_R1_001.fastq_208_1b_7
CACCTACGTCAGCCTTGGTAGTGTCGCAGTTACTCCGGATCCCACAAGCTGTCGTGGATATGGTGGTGGG
GGCTCACTGGGGAGTCCTGGCGGGCCTTGCCTACTATTCCATGGTGGGGAACTGGGCTAAGGTCTTGATT
GTGATGCTACTCTTTGCTGGAGTTGACGGGAGCACCTACACAACAGGGGGAGTGGCGAGTCGCCAGACCT
CCGTGCTCACGTCCCTCTTTTCATCTGGGCCGGCTCAGAAGATCCAGCTCGTAA

>892_S32_L001_R1_001.fastq_209_1b_7
CACCTACGTCAGCCTTGGTAGTGTCGCAGTTACTCCGGATCCCACAAGCTGTCGTGGATATGGTGGTGGG
GGCTCACTGGGGAGTCCTGGCGGGCCTTGCTTACTATTCCATGGTGGGGAACTGGGCTAAGGTCTTGATT
GTGATGCTACTCTTTGCCGGAGTTGACGGGAGCACCTACACAACAGGGGGAGCGGCGAGTCGCCAGACCT
CCGGGCTCGCGTCCCTCTTTACACTTGGGCCGACTCAGAAGATCCGGCTTGTAA

>892_S32_L001_R1_001.fastq_210_1b_7
CACCTACGTCAGCCTTGGTAGTGTCGCAGTTACTCCGGATCCCACAAGCTGTCGTGGATATGGTGGTGGG
GGCTCACTGGGGAGTCCTGGCGGGCCTTGCTTACTATTCCATGGTGGGGAACTGGGCTAAGGTCTTGATT
GTGATGCTACTCTTTGCCGGAGTTGACGGGAGCACCTACACAACAGGGGGAGCGGCGAGTCGCCAGACCT
CCGGGCTCACCTCCCTCTTTACACTTGGGCCGACTCAGAAGATCCAGCTTGTAA

>892_S32_L001_R1_001.fastq_211_1b_7
CACCTACGTCAGCCTTGGTAGTGTCGCAGTTACTCCGGATCCCACAAGCTGTCGTGGATATGGTGGTGGG
GGCTCACTGGGGAGTCCTGGCGGGCCTTGCTTACTATTCCATGGTGGGGAACTGGGCTAAGGTCTTGATT
GTGATGCTACTCTTTGCCGGAGCTGACGGGAGCACCTACACAACAGGGGGAGCGGCGAGTCGCCAGACCT
CCGGGCTCGCGTCCCTCTTTACACTTGGGCCGACTCAGAAGATCCAGCTTGTAA

>892_S32_L001_R1_001.fastq_212_1b_7
CACCTACGTCAGCCTTGGTAGTGTCGCAGTTACTCCGGATCCCACAAGCTGTCGTGGATATGGTGGTGGG
GGCTCACTGGGGAGTCCTGGCGGGCCTTGCTTACTATTCCATGGTGGGGAACTGGGCTAAGGTCCTGATT
GTGATGCTACTCTTTGCCGGAGTTGACGGGAGCACCTACACAACAGGGGGAGCGGCGAGTCGCCAGACCT
CCGGGCTCGCATCCCTCTTTACACTTGGGCCGACCCAGAAGATCCAGCTTGTAA

>892_S32_L001_R1_001.fastq_213_1b_7
CACCTACGTCAGCCTTGGTAGTGTCGCAGTTACTCCGGATCCCACAAGCTGTCGTGGATATGGTGGTGGG
GGCCCACTGGGGAGTCCTGGCGGGCCTTGCCTACTATTCCATGGTGGGGAACTGGGCTAAGGTCTTGATT
GTGATGCTACTCTTTGCCGGAGTTGACGGGAGCACCTACACAACAGGGGGAGCGGCGAGTCGCCAGACCT
CCGGGCTCGCGTCCCTCTTTACACTTGGGCCGACTCAGAAGATCCAGCTTGTAA

>892_S32_L001_R1_001.fastq_214_1b_7
CACCTACGTCAGCCTTGGTAGTGTCGCAGTTACTCCGGATCCCACAAGCTGTCGTGGATATGGTGGTGGG
GGCTCACTGGGGAGTCCTGGCGGGCCTTGCTTACTATTCCATGGTGGGGAACTGGGCTAAGGTCTTGATT
GTGATGCTACTCCTTGCCGGAGTTGACGGGAGCACCTACACAACAGGGGGAGCGGCGAGTCGCCAGACCT
CCGGGCTCGCGTCCCTCTTTACACTTGGGCCGACTCAGAAGATCCAGCTTGTAA

>892_S32_L001_R1_001.fastq_215_1b_7
CACCTACGTCAGCCTTGGTAGTGTCGCAGTTACTCCGGATCCCACAAGCTGTCGTGGATATGGTGGTGGG
GGCTCACTGGGGACTCCTGGCGGGCCTTGCTTACTATTCCATGGTGGGGAACTGGGCTAAGGTCTTGATT
GTGATGCTACTCTTTGCCGGAGTTGACGGGAGCACCTACACAACAGGGGGAGCGGCGAGTCGCCAGGCTT
CCGGGCTCGCGTCCCTCTTTACACTTGGGCCGACTCAGAAGATCCAGCTTGTAA

>892_S32_L001_R1_001.fastq_216_1b_7
CACCTACGTCAGCCTTGGTAGTGTCGCAGTTACTCCGGATCCCACAAGCTGTCGTGGATATGGTGGTGGG
GGCTCACTGGGGAGTCCTGGCGGGCCTTGCCTACTATTCCATGGTGGGGAACTGGGCTAAGGTCTTGATT
GTGATGCTACTCTTTGCCGGAGTTGACGGGAGCACCTACACAACAGGGGGAGCGGTGAGTCGCCAGACCT
CCGGGCTCACGTCCCTCTTTGCACTTGGGCCGACTCAGAAGATCCAGCTTGTAA

>892_S32_L001_R1_001.fastq_217_1b_6
CACCTACGTCAGCCTTGGTAGTGTCGCAGTTACTCCGGATCCCACAAGCTGTCGTGGATATGGTGGTGGG
GGCTCACTGGGGAGTCCTGGCGGGCCTTGCTTACTATTCCATGGTGGGGAACTGGGCTAAGGTCTTGATT
GTGATGCTACTCTTTGCCGGAGTTGACGGGAGCACCTACACAACAGGGGGAGCGGCGAGCCGCCAGACCT
CCGGGCTCACGTCCCTCTTTACATTTGGGCCAGCTCAGAAGATCCAGCTTGTAA

>892_S32_L001_R1_001.fastq_218_1b_6
CACCTACGTCAGCCTTGGTAGTGTCGCAGTTACTCCGGATCCCACAAGCTGTCGTGGATATGGTGGTGGG
GGCTCACTGGGGAGTCCTGGCGGGCCTTGCTTACTATTCCATGGTGGGGAACTGGGCTAAGGTCTTGATT
GTGATGCTACTCTTTGCCGGAGTTGACGGGAGCACCTACACAACAGGGGGAGCGACGAGTCGCCAGACCT
CCGGGCTCGCGTCCCTCTTTACACTTGGGCCGACTCAGAAGATCCAGCTTGTAA

>892_S32_L001_R1_001.fastq_219_1b_6
CACCTACGTCAGCCTTGGTAGTGTCGCAGTTACTCCGGATCCCACAAGCTGTCGTGGATATGGTGGTGGG
GGCTCACTGGGGAGTCCTGGCGGGCCTTGCTTACTATTCCATGGTGGGGAACTGGGCTAAGGTCTTGATT
GTGATGCTACTCTTTGCCGGAGTTGACGGGAGCACCTACACAACAGGGGGAGCGGCGAGTCGCCAGACCT
CCGGCCTCACGTCCCTCTTTACACTTGGGCCGACTCAGAAGCTCCAGCTTGTAA

>892_S32_L001_R1_001.fastq_220_1b_6
CACCTACGTCAGCCTTGGTGGTGTCGCAGTTACTCCGGATCCCACAAGCTGTCGTGGATATGGTGGTGGG
GGCTCACTGGGGAGTCCTGGCGGGCCTTGCTTACTATTCCATGGTGGGGAACTGGGCTAAGGTCTTGATT
GTGATGCTACTCTTTGCCGGAGTTGACGGGAGCACCTACACAACAGGGGGAGCGGCGAGTCGCCAGACCT
CCGGGCTCACGTCCCTCTTTACACTTGGGCCGACTCAGAAGATCCAGCTTGTAA

>892_S32_L001_R1_001.fastq_221_1b_6
CACCTACGTCAGCCTTGGTAGTGTCGCAGTTACTCCGGATCCCACAAGCTGTCGTGGATATGGTGGTGGG
GGCCCACTGGGGAGTCCTGGCGGGCCTTGCCTACTATTCCATGGTGGGGAACTGGGCTAAGGTCTTGATT
GTGATGCTACTCTTTGCCGGAGTTGACGGGAGCACCTACACAACAGGGGGAGCGGCGAGTCGCCAGACCT
CCGGGCTCACGTCCCTCTTTACACTTGGGCCGACTCAGAAGCTCCAGCTTGTAA

>892_S32_L001_R1_001.fastq_222_1b_6
CACCTACGTCAGCCTTGGTAGTGTCGCAGTTACTCCGGATCCCACAAGCTGTCGTGGATATGGTGGTGGG
GGCTCACTGGGGAGTCCTGGCGGGCCTTGCTTACTATTCCATGGTGGGGAACTGGGCTAAGGTCTTGATT
GTGATGCTACTCTTTGCCGGAGTTGACGGGAGCACCTACACAACAGGGGGAGCGGCGAGTCGCCAGACCT
CCGGGCTCGCGTCCCTCTTTACACTTGGGCCGACTCGGAAGATCCAGCTTGTAA

>892_S32_L001_R1_001.fastq_223_1b_6
CACCTACGTCAGCCTTGGTAGTGTCGCAGTTACTCCGGATCCCACAAGCCGTCGTGGATATGGTGGTGGG
GGCTCACTGGGGAGTCCTGGCGGGCCTTGCCTACTATTCCATGGTGGGGAACTGGGCTAAGGTCTTGATT
GTGATGCTACTCTTTGCCGGAGTTGACGGGGGCACCTACACAACAGGGGGAGCGACGGGTCGCCAGGCCT
TCGGGCTCGCGTCCCTCTTTACACCTGGGCCGGCTCAGAAGATCCAGCTTGTAA

>892_S32_L001_R1_001.fastq_224_1b_6
CACCTACGTCAGCCTTGGTAGTGTCGCAGTTACTCCGGATCCCACAAGCTGTCGTGGATATGGTGGTGGG
GGCTCACTGGGGAGTCCTGGCGGGCCTTGCCTACTATTCCATGGTGGGGAACTGGGCTAAGGTCTTGATT
GTGATGCTACTCTTTGCCGGAGTTGACGGGGGCACCTACACAGCAGGGGGAAAGGCGGGTCGCCAGGTCT
TCGGGTTCACGTCCCTCTTTTCATCTGGGCCGGCTCAGAAGCTCCAGCTTGTAA

>892_S32_L001_R1_001.fastq_225_1b_6
CACCTACGTCAGCCTTGGTAGTGTCGCAGTTACTCCGGATCCCACAAGCTGTCGTGGATATGGTGGTGGG
GGCTCACTGGGGAGTCCTGGCGGGCCTTGCCTACTATTCCATGGTGGGGAACTGGGCTAAGGTCTTGATT
GTGATGCTACTCTTTGCCGGAGTTGACGGGAGCACCTACACAACAGGGGGAGTGGCGAGTCGCCAGACCT
CCGTGCTCACGTCCCTCTTTGCGCCTGGGCCGACTCAGAAGATCCAGCTTGTAA

>892_S32_L001_R1_001.fastq_226_1b_6
CACCTACGTCAGCCTTGGTAGTGTCGCAGTTACTCCGGATCCCACAAGCTGTCGTGGATATGGTGGTGGG
GGCTCACTGGGGAGTCCTGGCGGGCCTTGCTTACTATTCCATGGTGGGGAACTGGGCTAAGGTCTTGATT
GTGATGCTACTCTTTGCCGGAGTTGACGGGAGCACCTACACAACAGGGGGAGCGGCGAGTCGCCAGACCC
CCGGGCTCGCGTCCCTCTTTACACTTGGGCCGACTCAGAAGATCCAGCTTGTAA

>892_S32_L001_R1_001.fastq_227_1b_6
CACCTACGTCAGCCTTGGTAGTGTCGCAGTTACTCCGGATCCCACAAGCTGTCGTGGATATGGTGGTGGG
GGCCCACTGGGGAGTCCTGGCGGGCCTTGCTTACTATTCCATGGTGGGGAACTGGGCTAAGGTCTTGATT
GTGATGCTACTCTTTGCCGGAGTTGACGGGAGCACCTACACAACAGGGGGAGCGGCGAGTCGCCAGACCT
CCGGGCTCACGTCCCTCTTTACACTTGGGCCGACTCAGAAGATCCAGCTTGTAA

>892_S32_L001_R1_001.fastq_228_1b_6
CACCTACGTCAGCCTTGGTAGTATCGCAGTTACTCCGGATCCCACAAGCTGTCGTGGATATGGTGGTGGG
GGCTCACTGGGGAGTCCTGGCGGGCCTTGCTTACTATTCCATGGTGGGGAACTGGGCTAAGGTCTTGATT
GTGATGCTACTCTTTGCCGGAGTTGACGGGAGCACCTACACAACAGGGGGAGCGGCGAGTCGCCAGACCT
CCGGGCTCGCGTCCCTCTTTACACTTGGGCCGACCCAGAAGATCCAGCTTGTAA

>892_S32_L001_R1_001.fastq_229_1b_6
CACCTACGTCAGCCTTGGTAGTGTCGCAGTTACTCCGGATCCCACAAGCTGTCGTGGATATGGTGGTGGG
GGCTCACTGGGGAGTCCTGGCGGGCCTTGCTTACTATTCCATGGTGGGGAACTGGGCTAAGGTCTTGATC
GTGATGCTACTCTTTGCCGGAGTTGACGGGAGCACCTACACAACAGGGGGAGCGGCGAGTCGCCAGACCT
CCGGGCTCGCGTCCCTCTTTACACTTGGGCCGACTCAGAAGATCCAGCTTGTAA

>892_S32_L001_R1_001.fastq_230_1b_6
CACCTACGTCAGCCTTAGTAGTGTCGCAGTTACTCCGGATCCCACAAGCTGTCGTGGATATGGTGGTGGG
GGCTCACTGGGGAGTCCTGGCGGGCCTCGCCTACTATTCCATGGTGGGGAACTGGGCTAAGGTCTTGATT
GTGATGCTACTCTTTGCTGGAGTTGACGGGAGCACCTACACAACAGGGGGAGTGGCGAGTCGCCAGACCT
CCGTGCTCACGTCCCTCTTTTCACCTGGGCCGGCTCAGAAGATCCAGCTTGTAA

>892_S32_L001_R1_001.fastq_231_1b_6
CACCTACGTCAGCCTTGGTAGTGTCGCAGTTACTCCGGATCCCACAAGCTGTCGTGGATATGGTGGTGGG
GGCTCACTGGGGAGTCCTGGCGGGCCTTGCTTACTATTCCATGGTGGGGAACTGGGCTAAGGTCTTGATT
GTGATGCTACTCTTTGCCGGAGTTGACGGGAGCACCTACACAACAGGGGGAGCGGCGAGTCGCCAGACCT
CCGGGCTCACGTCCCTCTTTACACTTGGGCCGACTCAGAAGATCCAGCTTATAA

>892_S32_L001_R1_001.fastq_232_1b_6
CACCTACGTCAGCCTTGGTAGTGTCGCAGTTACTCCGGATCCCACAAGCTGTCGTGGATATGGTGGTGGG
GGCTCACTGGGGAGCCCTGGCGGGCCTTGCTTACTATTCCATGGTGGGGAACTGGGCTAAGGTCTTGATT
GTGATGCTACTCTTTGCCGGAGTTGACGGGAGCACCTACACAACAGGGGGAGCGGCGAGTCGCCAGACCT
CCGGGCTCGCGTCCCTCTTTACACTTGGGCCGACTCAGAAGATCCAGCTTGTAA

>892_S32_L001_R1_001.fastq_233_1b_6
CACCTACGTCAGCCTTGGTAGTGTCGCAGTTACTCCGGATCCCACAAGCTGTCGTGGATATGGTGGTGGG
GGCTCACTGGGGAGTCCTGGCGGGCCTTGCTTACTATTCCATGGTGGGGAACTGGGCTAAGGTCTTGATT
GCGATGCTACTCTTTGCCGGAGTTGACGGGAGCACCTACACAACAGGGGGAGCGGCGAGTCGCCAGACCT
CCGGGCTCGCGTCCCTCTTTACACTTGGGCCGACTCAGAAGATCCAGCTTGTAA

>892_S32_L001_R1_001.fastq_234_1b_6
CACCTACGTCAGCCTTGGTAGTGTCGCAGTTGCTCCGGATCCCACAAGCTGTCGTGGATATGGTGGTGGG
GGCTCACTGGGGAGTCCTGGCGGGCCTTGCCTACTATTCCATGGTGGGGAACTGGGCTAAGGTCTTGATT
GTGATGCTACTCTTTGCTGGAGTTGACGGGAACACCTACACAACAGGGGGAATGGCGAGTCGCCAGACCT
CCGTGTTCACGTCCCTCTTTTCATCTGGGCCGGCTCAGAAGATCCAGCTTGTAA

>892_S32_L001_R1_001.fastq_235_1b_6
CACCTACGTCAGCCTTGGTAGTGTCGCAGTTACTCCGGATCCCACAAGCCGTCGTGGATATGGTGGTGGG
GGCTCACTGGGGAGTCCTGGCGGGCCTTGCCTACTATTCCATGGTGGGGAACTGGGCTAAGGTCTTGATT
GTGATGCTACTCTTTGCCGGAGTTGACGGGGGCACCTACACAACAGGGGGAGCGACGGGTCGCCAGACCT
ACGGGCTCGCGTCCCTCTTTACACCTGGGCCGGCTCAGAAGATCCAGCCTGTAA

>892_S32_L001_R1_001.fastq_236_1b_6
CACCTACGTCAGCCTTGGTAGTGTCGCAGTTACTCCGGATCCCACAAGCCGTCGTGGATATGGTGGTGGG
GGCTCACTGGGGAGTCCTGGCGGGCCTTGCCTACTATTCCATGGTGGGGAACTGGGCTAAGGTCTTGATT
GTGATGCTACTCTTTGCCGGAGTTGACGGGAGCACCTACACAACAGGGGGAGCGGCGAGTCGCCAGACCT
CCGGGCTCACGTCCCTCTTTACACTTGGGCCGACTCAGAAGCTCCAGCTTGTAA

>892_S32_L001_R1_001.fastq_237_1b_6
CACCTACGTCAGCCTTGGTAGTGTCGCAGTTACTCCGGATCCCACAAGCTGTCGTGGATATGGTGGTGGG
GGCTCACTGGGGAGTCCTGGCGGGCCTTGCTTACTATTCCATGGTGGGGAACTGGGCTAAGGTCTTGATT
GTGATGCTACTCTTTGCCGGAGTTGACGGGAGCACCTACACAACAGGGGGAGCGGCAAGTCGCCAGACCT
CCGGGCTCACGTCCCTCTTTACACTTGGGCCGACTCAGAAGCTCCAGCTTGTAA

>892_S32_L001_R1_001.fastq_238_1b_6
CACCTACGTCAGCCTTGGTGGTGTCGCAGTTACTCCGGATCCCACAAGCTGTCGTGGATATGGTGGTGGG
GGCTCACTGGGGAGTCCTGGCGGGCCTTGCCTACTATTCCATGGTGGGGAACTGGGCTAAGGTCTTGATT
GTGATGCTACTCTTTGCTGGAGTTGACGGGAGCACCTACACAACAGGGGGAGTGGCGAGTCGCCAGACCT
CCGTGCTCACGTCCCTCTTTTCACCTGGGCCGGCTCAGAAGATCCAGCTTGTAA

>892_S32_L001_R1_001.fastq_239_1b_6
CACCTACGTCAGCCTTGGTAGTGTCGCAGTTACTCCGGATCCCACAAGCTGTCGTGGATATGGTGGTGGG
GGCTCACTGGGGAGTCCTGGCGGGCCTTGCTTACTATTCCATGGTGGGGAACTGGGCTAAGGTCTTGATT
GTGATGCTACTCTTTGCCGGAGTTGACGGGAGCACCTACACAACAGGGGGAGCGGCGAGTCGCCAGACCT
CCGGGCTCGCCTCCCTCTTTACACTTGGGCCGACTCAGAAGATCCAGCTTGTAA

>892_S32_L001_R1_001.fastq_241_1b_6
CACCTACGTCAGCCTTGGTAGTGTCGCAGTTACTCCGGATCCCACAAGCTGTCGTGGATATGGTGGTGGG
GGCTCACTGGGGAGTCCTGGCGGGCCTTGCTTACTATTCCATGGTGGGGAACTGGGCTAAGGTCTTGATT
GTGATGCTACTCTTTGCCGGAGTTGACGGGAGCACCTACACAACAGGGGGAGCGGCGAGTCGCCAGACCT
CCGGGCTCGTGTCCCTCTTTACACTTGGGCCGACTCAGAAGATCCAGCTTGTAA

>892_S32_L001_R1_001.fastq_242_1b_6
CACCTACGTCAGCCTTGGTGGTGTCGCAGTTACTCCGGATCCCACAAGCTGTCGTGGATATGGTGGTGGG
GGCTCACTGGGGAGTCCTGGCGGGCCTTGCCTACTATTCCATGGTGGGGAACTGGGCTAAGGTCTTGATT
GTGATGCTACTCTTTGCCGGAGTTGACGGGAGCACCTACACAACAGGGGGAGCGGCGAGTCGCCAGACCT
CCGGGCTCACGTCCCTCTTTTCACTTGGGCCGACTCAGAAGATCCAGCTTGTAA

>892_S32_L001_R1_001.fastq_243_1b_6
CACCTACGTCAGCCTTGGTAGTGTCGCAGCTACTCCGGATCCCACAAGCTGTCGTGGATATGGTGGTGGG
GGCTCACTGGGGAGTCCTGGCGGGCCTTGCTTACTATTCCATGGTGGGGAACTGGGCTAAGGTCTTGATT
GTGATGCTACTCTTTGCCGGAGTTGACGGGAGCACCTACACAACAGGGGGAGCGGCGAGTCGCCAGACCT
CCGGGCTCGCGTCCCTCTTTACACTTGGGCCGACTCAGAAGATCCAGCTTGTAA

>892_S32_L001_R1_001.fastq_244_1b_6
CACCTACGTCAGCCTTGGTAGTGTCGCAGTTACTCCGGATCCCACAAGCTGTCGTGGATATGGTGGTGGG
GGCTCACTGGGGAGTCCTGGCGGGCCTTGCTTACTATTCCATGGTGGGGAACTGGGCTAAGGTCTTGATT
GTGATGCTACTCTTTGCCGGAGTTGACGGGAGCACCTACACAACAGGGGGAGCGGCGAGTCGCCAGACCT
CCGGGCTCGCGTCCCTCTTTACACTTGGGCCGACTCAGAAGATCCAGCCTGTAA

>892_S32_L001_R1_001.fastq_245_1b_6
CACCTACGTCAGCCTTGGTAGTGTCGCAGTTACTCCGGATCCCACAAGCTGTCGTGGATATGGTGGTGGG
GGCTCACTGGGGAGTCCTGGCGGGCCTTGCTTACTATTCCATGGTGGGGAACTGGGCTAAGGTCTTGATT
GTGATGCTACTCTTTGCCGGGGTTGACGGGAGCACCTACACAACAGGGGGAGCGGCGAGTCGCCAGACCT
CCGGGCTCACGTCCCTCTTTACACTTGGGCCGACTCAGAAGATCCAGCTTGTAA

>892_S32_L001_R1_001.fastq_246_1b_6
CACCTACGTCAGCCTTGGTAGTGTCGCAGTTACTCCGGATCCCACAAGCTGTCGTGGATATGGTGGTGGG
GGCTCACTGGGGAGTCCTGGCGGGCCTTGCTTACTATTCCATGGTGGGGAACTGGGCTAAGGTCTTGATT
GTGATGCTACTCTTTGCCGGAGTTGACGGGAGCACCTACACAACAGGGGGAGCGGCGAGTCGCCAGACCT
CCGGGCTCACGTCCCTCTTTACACTTGGGCCGACTCAGAAGCTCCAGCTTATAA

>892_S32_L001_R1_001.fastq_247_1b_6
CACCTACGTCAGCCTTGGTAGTGTCGCAGTTACTCCGGATCCCACAAGCTGTCGTGGATATGGTGGTGGG
GGCTCACTGGGGAGTCCTGGCGGGCTTTGCTTACTATTCCATGGTGGGGAACTGGGCTAAGGTCTTGATT
GTGATGCTACTCTTTGCCGGAGTTGACGGGAGCACCTACACAACAGGGGGAGCGGCGAGTCGCCAGACCT
CCGGGCTCGCGTCCCTCTTTACACTTGGGCCGACTCAGAAGATCCAGCTTGTAA

>892_S32_L001_R1_001.fastq_248_1b_6
CACCTACGTCAGCCTTGGTAGTGTCGCAGTTACTCCGGATCCCACAAGCTGTCGTGGATATGGTGGTGGG
GGCCCACTGGGGAGTCCTGGCGGGCCTTGCCTACTATTCCATGGTGGGGAACTGGGCTAAGGTCTTGATT
GTGATGCTACTCTTTGCCGGAGTTGACGGGAGCACCTACACAACAGGGGGAGCGGCGAGTCGCCAGACCT
CCGGGCTCACGTCCCTCTTTACATTTGGGCCGGCTCAGAAGATCCAGCTTGTAA

>892_S32_L001_R1_001.fastq_249_1b_6
CACCTACGTCAGCCTTGGTAGTGTCGCAGTTACTCCGGATCCCACAAGCTGTCGTGGATATGGTGGTGGG
GGCTCACTGGGGAGTCCTGGCGGGCCTTGCTTACTATTCCATGGTGGGGAACTGGGCTAAGGTCTTGATT
GTGATGCTACTCTTTGCCGGAGTTGACGGGAGCACCTACACAACAGGGGGAGCGGCGAGTCGCCAGACCT
CCGGGCTCGCGTCCCCCTTTACACTTGGGCCGACTCAGAAGATCCAGCTTGTAA

>892_S32_L001_R1_001.fastq_250_1b_6
CACCTACGTCAGCCTTGGTAGTGTCGCAGTTACTCCGGATCCCACAAGCTGTCGTGGATATGGTGGTGGG
GGCTCACTGGGGAGTCCTGGCGGGCCTTGCCTACTATTCCATGGTGGGGAACTGGGCTAAGGTCTTGATT
GTGATGCTACTCTTTGCTGGAGTTGACGGGAGCACCTACACAACAGGGGGAGTGGCGAGTCGCCAGACCT
CCGTGCTCACCTCCCTCTTTTCACCTGGGCCGGCTCAGAAGATCCAGCTTGTAA

>892_S32_L001_R1_001.fastq_251_1b_6
CACCTACGTCAGCCTTGGTAGTGTCGCAGTTACTCCGGATCCCACAAGCTGTCGTGGATATGGTGGTGGG
GGCTCACTGGGGAGTCCTGGCGGGCCTTGCCTACTATTCCATGGTGGGGAACTGGGCTAAGGTCTTGATT
GTGATGCTACTCTTTGCCGGAGTTGACGGGAGCACCCACACAACAGGGGGAATGGCGGGTCACCAGACCT
TCAGGCTCACGTCCCTCTTTTCATCTGGGCCGGCTCAGAAGATCCAGCTTGTAA

>892_S32_L001_R1_001.fastq_252_1b_6
CACCTACGTCAGCCTTGGTAGTGTCGCAGTTACTCCGGATCCCACAAGCTGTCGTGGATATGGTGGTGGG
GGCTCACTGGGGAGTCCTGGCGGGCCTTGCTTACTATTCCATGGTGGGGAACTGGGCTAAGGTCTTGATT
GTGATGCTACTCTTTGCCGGAGTTGACGGGAGCACCTACACAACAGGGGGAGCGGCGAGTCGCCAGACCT
CCGGGCTCGCGTCCCTCTTTACACTTGGGCCGACTCAGAAGGTCCAGCTTGTAA

>892_S32_L001_R1_001.fastq_253_1b_6
CACCTACGTCAGCCTTGGTAGTGTCGCAGTTACTCCGGATCCCACAAGCTGTCGTGGATATGGTGGTGGG
GGCTCACTGGGGAGTCCTGGCGGGCCTTGCTTACTATTCCATGGTGGGGAACTGGGCTAAGGTCTTGATT
GTGATGCTACTCTTTGCCGGAGTTGACGGGAGCACCTACACAACAGGGGGAGCGGCGAGCCGCCAGACCT
CCGGGCTCACGTCCCTCTTTACACTTGGGCCGACTCAGAAGCTCCAGCTTGTAA

>892_S32_L001_R1_001.fastq_254_1b_6
CACCTACGTCAGCCTTGGTGGTGTCGCAGTTACTCCGGATCCCACAAGCTGTCGTGGATATGGTGGTGGG
GGCTCACTGGGGAGTCCTGGCGGGCCTTGCCTACTATTCCATGGTGGGGAACTGGGCTAAGGTCTTAATT
GTGATGCTACTCTTTGCTGGAGTTGACGGGAGCACCTACACAACAGGGGGAGTGGCGAGTCGCCAGACCT
CCGTGCTCACGTCCCTCTTTTCATCTGGGCCGGCCCAGAAGATCCAGCTTGTAA

>892_S32_L001_R1_001.fastq_255_1b_6
CACCTACGTCAGCCTTGGTAGTGTCGCAGTTACTCCGGATCCCACAAGCTGTCGTGGATATGGTGGTGGG
GGCTCACTGGGGAGTCCTGGCGGGCCTTGCCTACTATTCCATGGTGGGGAACTGGGCTAAGGTCTTGATT
GTGATGCTACTCTTTGCTGGAGTTGACGGGAGCACCTACACAACAGGGGGAGTGGCGAGTCGCCAGACCT
CCGTGCTCACGTCCCTCTTTTCATCTGGGCCGGCCCAGAAGATCCAGCTTGTAA

>892_S32_L001_R1_001.fastq_256_1b_6
CACCTACGTCAGCCTTGGTAGTGTCGCAGTTACTCCGGATCCCACAAGCTGTCGTGGATATGGTGGTGGG
GGCTCACTGGGGAGTCCTGGCGGGCCTTGCTTACTATTCCATGGTGGGGAACTGGGCTAAGGTCTTGATT
GTGATGCTACTCTTTGCCGGAGTTGACGGGAGCACCTACACAACAGGGGGAGCGGCGAGTCGCCAGACCT
CCGGGCTCACGTCCCTTTTTACACTTGGGCCGACTCAGAAGCTCCAGCTTGTAA

>892_S32_L001_R1_001.fastq_257_1b_6
CACCTACGTCAGCCTTGGTAGTGTCGCAGTTACTCCGGATCCCACAAGCTGTCGTGGATATGGTGGTGGG
GGCTCACTGGGGAGTCCTGGCGGGCCTTGCCTACTATTCCATGGTGGGGAACTGGGCCAAGGTCTTAATT
GTGATGCTACTCTTTGCTGGAGTTGACGGGAGCACCTACACAACAGGGGGAGTGGCGAGTCGCCAGACCT
CCGTGCTCACGTCCCTCTTTTCATCTGGGCCGGCTCAGAAGACCCAGCTTGTAA

>892_S32_L001_R1_001.fastq_258_1b_6
CACCTACGTCAGCCTTGGTAGTGTCGCAGTTACTCCGGATCCCACAAGCTGTCGTGGATATGGTGGTGGG
GGCTCACTGGGGAGTCCTGGCGGGCCTTGCTTACTATTCCATGGTGGGGAACTGGGCTAAGGTCTTGATT
GTGATGCTACTCTTTGCCGGAGTTGACGGGAGCACCTACACAACAGGGGGAGCGGCGAGTCGTCAGACTT
CCGGGCTCGCGTCCCTCTTTACACTTGGGCCGACTCAGAAGATCCAGCTTGTAA

>892_S32_L001_R1_001.fastq_259_1b_6
CACCTACGTCAGCCTTGGTAGTGTCGCAGTTACTCCGGATCCCACAAGCTGTCGTGGATATGGTGGTGGG
GGCTCACTGGGGAGTCCTGGCGGGCCTTGCTTACTACTCCATGGTGGGGAACTGGGCTAAGGTCTTGATT
GTGATGCTACTCTTTGCCGGAGTTGACGGGAGCACCTACACAACAGGGGGAGCGGCGAGTCGCCAGACCT
CCGGGCTCGCGTCCCTCTTTACACTTGGGCCGACTCAGAAGATCCAGCTTGTAA

>892_S32_L001_R1_001.fastq_260_1b_6
CACCTACGTCAGCCTTGGCAGTGTCGCAGTTACTCCGGATCCCACAAGCTGTCGTGGATATGGTGGTGGG
GGCTCACTGGGGAGTCCTGGCGGGCCTTGCTTACTATTCCATGGTGGGGAACTGGGCTAAGGTCTTGATT
GTGATGCTACTCTTTGCCGGAGTTGACGGGAGCACCTACACAACAGGGGGAGCGGCGAGTCGCCAGACCT
CCGGGCTCGCGTCCCTCTTTACACTTGGGCCGACTCAGAAGATCCAGCTTGTAA

>892_S32_L001_R1_001.fastq_261_1b_6
CACCTACGTCAGCCTTGGTAGTGTCGCAGTTACTCCGGATCCCACAAGCTGTCGTGGATATGGTGGTGGG
GGCTCACTGGGGAGTCCTGGCGGGCCTTGCTTACTATTCCATGGTGGGGAACTGGGCTAAGGTCTTGATT
GTGATGCTACTCTTTGCCGGAGTTGACGGGAGCACCTACACAACAGGGGGAAAGGCGGGTCGCCAGGTCT
TCGGGTTCACGTCCCTCTTTTCATCTGGGCCGGCTCAGAAGCTCCAGCTTGTAA

>892_S32_L001_R1_001.fastq_262_1b_5
CACCTACGTCAGCCTTGGTAGTGTCGCAGTTACTCCGGATCCCACAAGCTGTCGTGGATATGGTGGTGGG
GGCTCACTGGGGAGTCCTGGCGGGCCTTGCTTACTATTCCATGGTAGGGAACTGGGCTAAGGTCTTGATT
GTGATGCTACTCTTTGCCGGAGTTGACGGGAGCACCTACACAACAGGGGGAGCGGCGAGTCGCCAGACCT
CCGGGCTCGCGTCCCTCTTTACACTTGGGCCGACTCAGAAGATCCAGCTTGTAA

>892_S32_L001_R1_001.fastq_263_1b_5
CACCTACGTCAGCCTTGGTAGTGTCGCAGTTACTCCGGATCCCACAAGCTGTCGTGGATATGATGGTGGG
GGCTCACTGGGGAGTCCTGGCGGGCCTTGCTTACTATTCCATGGTGGGGAACTGGGCTAAGGTCTTGATT
GTGATGCTACTCTTTGCCGGAGTTGACGGGAGCACCTACACAACAGGGGGAGCGGCGAGTCGCCAGACCT
CCGGGCTCGCGTCCCTCTTTACACTTGGGCCGACTCAGAAGATCCAGCTTGTAA

>892_S32_L001_R1_001.fastq_264_1b_5
CACCTACGTCAGCCTTGGTAGTGTCGCAGTTACTCCGGATCCCACAAGCTGTCGTGGATATGGTGGTGGG
GGCCCACTGGGGAGTCCTGGCGGGCCTTGCCTACTATTCCATGGTGGGGAACTGGGCTAAGGTCTTGATT
GTGATGCTACTCTTTGCCGGAGTTGACGGGGGCACCTACACAACAGGGGGAAAGGCGGGTCGCCAGGTCT
TCGGGTTCACGTCCCTCTTTACACCTGGGCCGGCTCAGAAGCTCCAGCTTGTAA

>892_S32_L001_R1_001.fastq_265_1b_5
CACCTACGTCAGCCTTGGTAGTGTCGCAGTTACTCCGGATCCCACAAGCTGTCGTGGATATGGTGGTGGG
GGCTCACTGGGGAGCCCTGGCGGGCCTTGCTTACTATTCCATGGTGGGGAACTGGGCTAAGGTCTTGATT
GTGATGCTACTCTTTGCCGGAGTTGACGGGAGCACCTACACAACAGGGGGAGCGGCGAGTCGCCAGGCCT
CCGGGCTCACGTCCCTCTTTACACTTGGGCCGACTCAGAAGATCCAGCTTGTAA

>892_S32_L001_R1_001.fastq_266_1b_5
CACCTACGTCAGCCTTGGTAGTGTCGCAGTTACTCCGGATCCCACAAGCTGTCGTGGATATGGTGGCGGG
GGCTCACTGGGGAGTCCTGGCGGGCCTTGCTTACTATTCCATGGTGGGGAACTGGGCTAAGGTCTTGATT
GTGATGCTACTCTTTGCCGGAGTTGACGGGAGCACCTACACAACAGGGGGAGCGGCGAGTCGCCAGACCT
CCGGGCTCGCGTCCCTCTTTACACTTGGGCCGACTCAGAAGATCCAGCTTGTAA

>892_S32_L001_R1_001.fastq_267_1b_5
CACCTACGTCAGCCTTGGTAGTGTCGCAGTTACTCCGGATCCCACAAGCTGTCGTGGATATGGTGGTGGG
GGCTCACTGGGGAGTCCTGGCGGGCCTTGCCTACTATTCCATGGTGGGGAACTGGGCTAAGGTCTTGATT
GTGATGCTACTCTTTGCCGGAGTTGACGGGAGCACCTACACAACAGGGGGAGCGGCGAGTCGCCAGGCCT
CCGGGCTCGCGTCCCTCTTTACACTTGGGCCGACTCAGAAGATCCAGCTTGTAA

>892_S32_L001_R1_001.fastq_268_1b_5
CACCTACGTCAGCCTTGGTAGTGTCGCAGTTACTCCGGATCCCGCAAGCTGTCGTGGATATGGTGGTGGG
GGCTCACTGGGGAGTCCTGGCGGGCCTTGCTTACTATTCCATGGTGGGGAACTGGGCTAAGGTCTTGATT
GTGATGCTACTCTTTGCCGGAGTTGACGGGAACACCTACACAACAGGGGGGGCGGCGAGTCGCCAGACCT
CCGGGCTCGCGTCCCTCTTTACACTTGGGCCGACTCAGAAGATCCAGCTTGTAA

>892_S32_L001_R1_001.fastq_269_1b_5
CACCTACGTCAGCCTTGGTAGTGTCGCAGTTACTCCGAATCCCACAAGCTGTCGTGGATATGGTGGTGGG
GGCTCACTGGGGAGTCCTGGCGGGCCTTGCTTACTATTCCATGGTGGGGAACTGGGCTAAGGTCTTGATT
GTGATGCTACTCTTTGCCGGAGTTGACGGGAGCACCTACACAACAGGGGGAGCGGCGAGTCGCCAGACCT
CCGGGCTCGCGTCCCTCTTTACACTTGGGCCGACTCAGAAGATCCAGCTTGTAA

>892_S32_L001_R1_001.fastq_270_1b_5
CACCTACGTCAGCCTTGGTAGTGTCGCAGTTACTCCGGATCCCACAAGCTGTCGTGGATATGGTGGTGGG
GGCTCACTGGGGAGTCCTGGCGGGCCTTGCTTACTATTCCATGGTGGGGAACTGGGCTAAGGTCTTGATT
GTGATGCTACTCTTTGCCGGAGTTGACGGGAGCACCTACACAACAGGGGGAGCGGCGAGTCGCCAGACCT
CCGTGCTCACGTCCCTCTTTTCACCTGGGCCGGCTCAGAAGATCCAGCTTGTAA

>892_S32_L001_R1_001.fastq_271_1b_5
CACCTACGTCAGCCTTGGTAGTGTCGCAGTTACTCCGGATCCCACAAGCTGTCGTGGATATGGTGGTGGG
GGCTCACTGGGGAGTCCTGGCGGGCCTTGCCTACTATTCCATGGTGGGGAACTGGGCTAAGGTCTTGATT
GTGATGCTACTCTTTGCCGGAGTTGACGGGAGCACCTACACAACAGGGGGAGTGGCGAGTCGCCAGACCT
CCGGGCTCACGTCCCTCTTTTCATCTGGGCCGGCTCAGAAGATCCAGCTTGTAA

>892_S32_L001_R1_001.fastq_272_1b_5
CACCTACGTCAGCCTTGGTAGTGTCGCAGTTACTCCGGATCCCACAAGCTGTCGTGGATATGGTGGTGGG
GGCTCACTGGGGAGTCCTGGCGGGCCTTGCTTACTATTCCATGGTGGGGAACTGGGCCAAGGTCTTGATT
GTGATGCTACTCTTTGCCGGAGTTGACGGGAGCACCTACACAACAGGGGGAGCGGCGAGTCGCCAGACCT
CCGGGCTCACGTCCCTCTTTACACTTGGGCCGACTCAGAAGCTCCAGCTTGTAA

>892_S32_L001_R1_001.fastq_273_1b_5
CACCTACGTCAGCCTTGGTAGCGTCGCAGTTACTCCGGATCCCACAAGCTGTCGTGGATATGGTGGTGGG
GGCTCACTGGGGAGTCCTGGCGGGCCTTGCTTACTATTCCATGGTGGGGAACTGGGCTAAGGTCTTGATT
GTGATGCTACTCTTTGCCGGAGTTGACGGGAGCACCTACACAACAGGGGGAGCGGCGAGTCGCCAGACCT
CCGGGCTCGCGTCCCTCTTTACACTTGGGCCGACTCAGAAGATCCAGCTTGTAA

>892_S32_L001_R1_001.fastq_274_1b_5
CACCTACGTCAGCCTTGGTAGTGTCGCAGTTACTCCGGATCCCACAAGCTATCGTGGATATGGTGGTGGG
GGCTCACTGGGGAGTCCTGGCGGGCCTTGCTTACTATTCCATGGTGGGGAACTGGGCTAAGGTCTTGATT
GTGATGCTACTCTTTGCCGGAGTTGACGGGAGCACCTACACAACAGGGGGAGCGGCGAGTCGCCAGGCCT
CCGGGCTCACGTCCCTCTTTACACTTGGGCCGACTCAGAAGATCCAGCTTGTAA

>892_S32_L001_R1_001.fastq_275_1b_5
CACCTACGTCAGCCTTGGTAGTGTCGCAGTTACTCCGGATCCCACAAGCTGTCGTGGGTATGGTGGTGGG
GGCTCACTGGGGAGTCCTGGCGGGCCTTGCTTACTATTCCATGGTGGGGAACTGGGCTAAGGTCTTGATT
GTGATGCTACTCTTTGCCGGAGTTGACGGGAGCACCTACACAACAGGGGGAGCGGCGAGTCGCCAGACCT
CCGGGCTCACGTCCCTCTTTACACTTGGGCCGACTCAGAAGCTCCAGCTTGTAA

>892_S32_L001_R1_001.fastq_276_1b_5
CACCTACGTCAGCCTTGGTAGTGTCGCAGTTACTCCGGATCCCACAAGCTGTCGTGGATATGGTGGTGGG
GGCTCACTGGGGAGTCCTGGCGGGCCTTGCCTACTATTCCATGGTGGGGAACTGGGCTAAGGTCTTGATT
GTGATGCTACTCTTTGCTGGAGTTGACGGGAACACCTACACAACAGGAGGAATGGCGAGTCGCCAGACCT
CCGTGTTCACGTCCCTCTTCTCATCTGGGCCGGCTCAGAAGATCCAGCTTGTAA

>892_S32_L001_R1_001.fastq_277_1b_5
CACCTACGTCAGCCTTGGTAGTGTCGCAGTTACTCCGGATCCCACAAGCTGTCGTGGATATGGTGGTGGG
GGCTCACTGGGGAGTCCTGGCGGGCCTTGCCTACTATTCCATGGTGGGGAACTGGGCTAAGGTCTTGATT
GTGATGCTACTCTTTGCTGGAGTTGACGGGAGCACCTACACAACAGGGGGAGCGGCGAGTCGCCAGACCT
CCGGGCTCACGTCCCTCTTTACACTTGGGCCGACTCAGAAGCTCCAGCTTGTAA

>892_S32_L001_R1_001.fastq_278_1b_5
CACCTACGTCAGCCTTGGTAGTGTCGCAGTTACTCCGGATCCCACAAGCTGTCGTGGATATGGTGGTGGG
GGCTCACTGGGGAGTCCTGGCGGGCCTTGCCTACTATTCCATGGTGGGGAACTGGGCTAAGGTTTTGATT
GTGATGCTACTCTTTGCCGGAGTTGACGGGGGCACCTACACAACAGGGGGAAAGGCCGGTCGCCAGGTCT
TCGGGTTCACGTCCCTCTTTGCACCTGGGCCGGCTCAGAAGCTCCAGCTTGTAA

>892_S32_L001_R1_001.fastq_279_1b_5
CACCTACGTCAGCCTTGGTAGTGTCGCAGTTACTCCGAATCCCACAAGCTGTCGTGGATATGGTGGTGGG
GGCTCACTGGGGAGTCCTGGCGGGCCTTGCCTACTATTCCATGGTGGGGAACTGGGCTAAGGTCTTGATT
GTGATGCTACTCTTTGCCGGGGTTGACGGGAGCACCTACACAACAGGGGGAGTGGCGAGTCGCCAGACCT
CCGTGCTCACGTCCCTCTTTTCATCTGGGCCGGCTCAGAAGATCCAGCTTGTAA

>892_S32_L001_R1_001.fastq_280_1b_5
CACCTACGTCAGCCTTGGTAGTGTCGCAGTTACTCCGGATCCCACAAGCTGTCGTGGATATGGTGGTGGG
GGCTCACTGGGGAGTCCTGGCGGGCCTTGCTTACTATTCCATGGTGGGGAACTGGGCTAAGGTCTTGATT
GTGATGCTACTCTTTGCCGGAGTTGACGGGAACACCTACACAACAGGGGGGGCGGCGAGTCGCCAGACCT
CCGGGCTCGCGTCCCTCTTTACACTTGGGCCGACTCAGAAGATCCAGCTTGTAA

>892_S32_L001_R1_001.fastq_281_1b_5
CACCTACGTCAGCCTTGGTAGTGTCGCAGTTACTCCGGATCCCACAAGCTGTCGTGGATATGGTGGTGGG
GGCTCACTGGGGAGTCCTGGCGGGCCTTGCTTACTATTCCATGGTGGGGAACTGGGCTAAGGTCTTGATT
GTGATGCTACTCTTTGCCGGAGTTGACGGGAGCACCTACACAACAGGGGGAGCGGCGAGTCGCCCGACCT
CCGGGCTCGCGTCCCTCTTTACACTTGGGCCGACTCAGAAGATCCAGCTTGTAA

>892_S32_L001_R1_001.fastq_282_1b_5
CACCTACGTCAGCCTTGGTAGTGTCGCAGTTACTCCGGATCCCACAAGCTGTCGTGGATATGGTGGTGGG
GGCTCACTGGGGAGTCCTGGCGGGCCTTGCCTACTATTCCATGGTGGGGAACTGGGCTAAGGTCTTGATT
GTGATGCTACTCTTTGCCGGAGTTGACGGGAGCACCTACACAACAGGGGGAGTGGCGAGTCGCCAGACCT
CCGTGCTCACGTCCCTCTTTTCGGCTGGGCCGGCTCAGAAGATCCAGCTTGTAA

>892_S32_L001_R1_001.fastq_283_1b_5
CACCTACGTCAGCCTTGGTAGTGTCGCAGTTACTCCGGATCACACAAGCTGTCGTGGATATGGTGGTGGG
GGCTCACTGGGGAGTCCTGGCGGGCCTTGCCTACTATTCCATGGTGGGGAACTGGGCTAAGGTCTTGATT
GTGATGCTACTCTTTGCTGGAGTTGACGGGAGCACCTACACAACAGGGGGAGTGGCGAGTCGCCAGACCT
CCGTGCTCACGTCCCTCTTTTCACCTGGGCCGGCTCAGAAGATCCAGCTTGTAA

>892_S32_L001_R1_001.fastq_284_1b_5
CACCCACGTCAGCTTTGGTAGTGTCGCAGTTACTCCGGATCCCACAAGCTGTCGTGGATATGGTGGTGGG
GGCCCACTGGGGAGTCCTGGCGGGCCTTGCCTACTATTCCATGGTGGGGAACTGGGCTAAGGTCTTGATT
GTGATGCTACTCTTTGCCGGAGTTGACGGGGGCACCTACACAACAGGGGGAAAAGCGGGTCGCCAGGTCT
TCGGGTTCACGTCCCTCTTTACACCTGGGCCGGCTCAGAAGCTCCAGCTTGTAA

>892_S32_L001_R1_001.fastq_285_1b_5
CACCTACGTCAGCCTTGGTAGTGTCGCAGTTACTCCGGATCCCACAAGCTGTCGTGGATATGGTGGTGGG
GGCTCACTGGGGAGTCCTGGCGGGCCTTGCTTACTATTCCATGGTGGGGAACCGGGCTAAGGTCTTGATT
GTGATGCTACTCTTTGCCGGAGTTGACGGGAGCACCTACACAACAGGGGGAGCGGCGAGTCGCCAGACCT
CCGGGCTCGCGTCCCTCTTTACACTTGGGCCGACTCAGAAGATCCAGCTTGTAA

>892_S32_L001_R1_001.fastq_286_1b_5
CACCTACGTCAGCCTTGGTAGTGTCGCAGTTACTCCGGATCCCACAAGCTGTCGTGGATATGGTGGTGGG
GGCTCACTGGGGAGTCCTGGCGGGCCTTGCCTACTATTCCATGGTGGGGAACTGGGCTAAGGTCTTGATT
GTGATGCTACTCTTTGCTGGAGTTGACGGGAGCACCTACACAACAGGGGGAGTGGCGAGTCGCCAGACCT
CCGTGCTCACGTCCCTCTTTTCACCTGGGCCGGCTCAGAAGATCCAGCTTATAA

>892_S32_L001_R1_001.fastq_287_1b_5
CACCTACGTCAGCCTTGGTAGTGTCGCAGTTACTCCGGATCCCACAAGCTGTCGTGGATATGGTGGTGGG
GGCTCACTGGGGAGTCCTGGCGGGCCTTGCCTACTATTCCATGGTGGGGAACTGGGCTAAGGTCTTGATT
GTGATGCTACTCTTTGCTGGAGTTGACGGGAGCACCTACACAACAGGGGGAGTGGCGAGTCGCCAGACCT
CCGTGCTCACGTCCCTCTTTTCGCCTGGGCCGGCTCAGAAGATCCAGCTTGTAA

>892_S32_L001_R1_001.fastq_288_1b_5
CACCTACGTCAGCCTTGGTAGTGTCGCAGTTACTCCGGATCCCACAAGCTGTCGTGGATATGGTGGTGGG
GGCTCACTGGGGAGTCCTGGCGGGCCTTGCTTACTATTCCATGGTGGGGAGCTGGGCTAAGGTCTTGATT
GTGATGCTACTCTTTGCCGGAGTTGACGGGAGCACCTACACAACAGGGGGAGCGGCGAGTCGCCAGACCT
CCGGGCTCGCGTCCCTCTTTACACTTGGGCCGACTCAGAAGATCCAGCTTGTAA

>892_S32_L001_R1_001.fastq_289_1b_5
CACCTACGTCAGCCTTGGTAGTGTCGCAGTTACTCCGGATCCCACAAGCTGTCGTGGATATGGTGGTGGG
GGCTCACTGGGGAGTCCTGGCGGGCCTTGCTTACTATTCCATGGTGGGGAACTGGGCTAAGGTCTTGATT
GTGATGCTACTCTTTGCCGGAGTTGACGGGAGCACCTACACAACAGGGGGAGCGGCGAGTCGTCAGACCT
CCGGGCTCACGTCCCTCTTTAGACTTGGGCCGACTCAGAAGATCCAGCTTGTAA

>892_S32_L001_R1_001.fastq_290_1b_5
CACCTACGTCAGCCTTGGTAGTGTCGCAGTTACTCCGGATCCCACAAGCTGTCGTGGATATGGTGGTGGG
GGCTCACTGGGGAGTCCTGGCGGGCCTTGCCTACTACTCCATGGTGGGGAACTGGGCTAAGGTCTTGATT
GTGATGCTACTCTTTGCCGGAGTTGACGGGAGCACCTACACAACAGGGGGAGTGGCGAGTCGCCAGACCT
CCGTGCTCACGTCCCTCTTTTCATCTGGGCCGGCTCAGAAGATCCAGCTTGTAA

>892_S32_L001_R1_001.fastq_291_1b_5
CACCTACGTCAGCCTTGGTAGTGTCGCAGTTACTCCGGATCCCACAAGCTGTCGTGGATATGGTGGTGGG
GGCTCACTGGGGAGTCCTGGCGGGCCTCGCCTACTATTCCATGGTGGGGAACTGGGCTAAGGTCTTGATT
GTGATGCTACTCTTTGCCGGAGTTGACGGGAGCACCTACACAACAGGGGGAGTGGCGAGTCGCCAGACCT
CCGTGCTCACGTCCCTCTTTTCACCTGGGCCGGCTCAGAAGATCCAGCTTGTAA

>892_S32_L001_R1_001.fastq_292_1b_5
CACCTACGTCAGCCTTGGTAGTGTCGCAGTTACTCCGGATCCCACAAGCTGTCGTGGATATGGTGGTGGG
GGCTCACTGGGGAGTCCTGGCGGGCCTTGCTTACTATTCCATGGTGGGGAACTGGGCTAAGGTCTTGATT
GTGATGCTACTCTTTGCCGGAGTTGACGGGAGCACCTACACAACAGGGGGAGCGGCGAGTCGCCAGACCT
CCGGGCTCACGTCCCTCTTTGCACTTGGGCCGACTCAGAAGATCCAGCTTGTAA

>892_S32_L001_R1_001.fastq_293_1b_5
CACCTACGTCAGCCTTGGTAGTGTCGCAGTTACTCCGGATCCCACAAGCTGTCGTGGATATGGTGGTGGG
GGCTCACTGGGGAGTCCTGGCGGGCCTTGCCTACTATTCCATGGTGGGGAACTGGGCTAAGGTCTTGATT
GTGATGCTACTCTTTGCTGGAGTTGACGGGAACACCTACACAGCAGGGGGAATGGCGAGTCGCCAGACCT
CCGTGTTCACGTCCCTCTTTTCATCTGGGCCGGCTCAGAAGATCCAGCTTGTAA

>892_S32_L001_R1_001.fastq_294_1b_5
CACCTACGTCAGCCTTGGTAGTGTCGCAGTTACTCCGGATCCCACAAGCTGTCGTGGATATGGTGGTGGG
GGCTCACTGGGGAGTCCTGGCGGGCCTTGCTTACTATTCCATGGTGGGGAACTGGGCTAAGGTCTTGATT
GTGATGCTACTCTTTGCCGGAGTTGACGGGAGCACCTACACAACAGGGGGAGCGGCGAGTCGCCAGACCT
CCGGGCTCGCGTCCCTCTTTACACTTGGGCCGACTCAGAAGATCCAGCTTGTAG

>892_S32_L001_R1_001.fastq_295_1b_5
CACCTACGTCAGCCTTGGTAGTGTCACAGTTACTCCGGATCCCACAAGCTGTCGTGGATATGGTGGTGGG
GGCTCACTGGGGAGTCCTGGCGGGCCTTGCTTACTATTCCATGGTGGGGAACTGGGCTAAGGTCTTGATT
GTGATGCTACTCTTTGCCGGAGTTGACGGGAGCACCTACACAACAGGGGGAGCGGCGAGTCGCCAGACCT
CCGGGCTCGCGTCCCTCTTTACACTTGGGCCGACTCAGAAGATCCAGCTTGTAA

>892_S32_L001_R1_001.fastq_296_1b_5
CACCTACGTCAGCCTTGGTAGTGTCGCAGTTACTCCGGATCCCACAAGCTGTCGTGGATATGGTGGTGGG
GGCTCACTGGGGAGTCCTGGCGGGCCTTGCTTACTATCCCATGGTGGGGAACTGGGCTAAGGTCTTGATT
GTGATGCTACTCTTTGCCGGAGTTGACGGGAGCACCTACACAACAGGGGGAGCGGCGAGTCGCCAGACCT
CCGGGCTCGCGTCCCTCTTTACACTTGGGCCGACTCAGAAGATCCAGCTTGTAA

>892_S32_L001_R1_001.fastq_297_1b_5
CACCTACGTCAGCCTTGGTAGTGTCGCAGTTACTCCGGATCCCACAAGCTGTCGTGGATATGGTGGTGGG
GGCTCACTGGGGAGTCCTGGCGGGCCTTGCTTACTATTCCATGGTGGGGAACTGGGCTAAGGTCTTGATT
GTGATGCTACTCTTTGCCGGAGTTGACGGGGGCACCTACACAACAGGGGGAGCGGCGAGTCGCCAGACCT
CCGGGCTCGCGTCCCTCTTTACACTTGGGCCGACTCAGAAGATCCAGCTTGTAA

>892_S32_L001_R1_001.fastq_298_1b_5
CACCTACGTCAGCCTTGGTAGTGTCGCAGTTACTCCGGATCCCACAAGCTGTCGTGGACATGGTGGTGGG
GGCTCACTGGGGAGTCCTGGCGGGCCTTGCTTACTATTCCATGGTGGGGAACTGGGCTAAGGTCTTGATT
GTGATGCTACTCTTTGCCGGAGTTGACGGGAGCACCTACACAACAGGGGGAGCGGCGAGTCGCCAGACCT
CCGGGCTCACGTCCCTCTTTACACTTGGGCCGACTCAGAAGCTCCAGCTTGTAA

>892_S32_L001_R1_001.fastq_299_1b_5
CACCTACGTCAGCCTTGGTAGTGTCGCAGTTACTCCGGATCCCACAAGCTGTCGTGGATATGGTGGTGGG
GGCTCACTGGGGAGTCCTGGCGGGCCTTGCTTACTATTCCATGGTGGGGAACTGGGCTAAGGTTTTGATT
GTGATGCTACTCTTTGCCGGAGTCGACGGGAGCACCTACACAACAGGGGGAGCGGCGAGTCGCCAGACCT
CCGGGCTCGCGTCCCTCTTTACACTTGGGCCGACTCAGAAGATCCAGCTTGTAA

>892_S32_L001_R1_001.fastq_300_1b_5
CACCTACGTCAGCCTTGGTAGTGTCGCAGTTACTCCGGATCCCACAAGCTGTCGTGGATATGGTGGTGGG
GGCTCACTGGGGAGTCCTGGCGGGCCTTGCTTACTATTCCATGGTGGGGAACTGGGCTAAGGTCTTGATT
GTGATGCTACTCTTTGCCGGAGTTGACGGGAGCACCTACACAACAGGGGGAGCGGCGAGCCGCCAGACTT
CCGGGCTCGCGTCCCTCTTTACACTTGGGCCGACTCAGAAGATCCAGCTTGTAA

>892_S32_L001_R1_001.fastq_301_1b_5
CACCTACGTCAGCCTTGGTAGTGTCGCAGTTACTCCGGATCCCACAAGCTGTCGTGGATATGGTGGTGGG
GGCTCACTGGGGAGTCCTGGCGGGCCTTGCTTACTATTCCATGGTGGGGAACTGGGCTAAGGTCTTGATT
GTGATGCTACTCTTTGCCGGAGTTGACGGGAGCACCTACACAACAGGGGGAGCGGCGAGTCACCAGACCT
CCGGGCTCGCGTCCCTCTTTACACTTGGGCCGACTCAGAAGATCCAGCTTGTAA

>892_S32_L001_R1_001.fastq_302_1b_5
CACCTACGTCAGCCTTGGTAGTGTCGCAGTTACTCCGGATCCCACAAGCTGTCGTGGATATGGTGGTGGG
GGCCCACTGGGGAGTCCTGGCGGGCCTTGCCTACTATTCCATGGTGGAGAACTGGGCTAAGGTCTTGATT
GTGATGCTACTCTTTGCCGGAGTTGACGGGGGCACCTACACAACAGGGGGAAAGGCGGGTCGCCAGGTCT
TCGGGTTCACGTCCCTCTTTGCACCTGGGCCGGCTCAGAAGCTCCAGCTTGTAA

>892_S32_L001_R1_001.fastq_303_1b_5
CACCTACGTCAGCCTTGGTAGTGTCGCAGTTACTCCGGATCCCACAAGCTGTCGTGGATATGGTGGTGGG
GGCTCACTGGGGAGTCCTGGCGGGCCTTGCCTACTATTCCATGGTGGGGAACTGGGCTAAGGTCTTGATT
GTGATGCTACTCTTTGCCGGAGTTGACGGGAGCACCTACACAACAGGGGGAGTGGCGAGTCGCCAGACCT
CCGGGCTCGCGTCCCTCTTTACACTTGGGCCGACTCAGAAGATCCAGCTTGTAA

>892_S32_L001_R1_001.fastq_304_1b_5
CACCTACGTCAGCCTTGGTAGTGTCGCAGTTACTCCGGATCCCACAAGCTGTCGTGGATATGGTGGTGGG
GGCTCACTGGGGAGTCCTGGCGGGCCTTGCTTACTATTCCATGGTGGGGAACTGGGCTAAGGTCTTGATT
GTGATGCTACTCTTTGCCGGAGTTGACGGGAGCACCTACACGACAGGGGGAGCGGCGAGTCGCCAGACCT
CCGGGCTCGCGTCCCTCTTTACACTTGGGCCGACTCAGAAGATCCAGCTTGTAA

>892_S32_L001_R1_001.fastq_305_1b_5
CACCTACGTCAGCCTTGGTAGTGTCGCAGTTACTCCGGATCCCACAAGCTGTCGTGGATATGGTGGTGGG
GGCTCACTGGGGAGTCCTGGCGGGCCTTGCCTACTATTCCATGGTGGGGAACTGGGCTAAGGTTTTGATT
GTGATGCTACTCTTTGCTGGAGTTGACGGGAGCACCTACACAACAGGGGGAATGGCGAGCCGCCAGACCT
CCGTGTTCACGTCCCTCTTTTCATCTGGGCCGGCTCAGAAGATCCAGCTTGTAA

>892_S32_L001_R1_001.fastq_306_1b_5
CACCTACGTCAGCCTTGGTAGTGTCGCAGTTACTCCGAATCCCACAAGCTGTCGTGGATATGGTGGTGGG
AGCTCACTGGGGAGTCCTGGCGGGCCTTGCTTACTATTCCATGGTGGGGAACTGGGCTAAGGTCTTGATT
GTGATGCTACTCTTTGCCGGAGTTGACGGGAGCACCTACACAACAGGGGGAGCGGCGAGTCGCCAGACCT
CCGGGCTCACGTCCCTCTTTACACTTGGGCCGACTCAGAAGCTCCAGCCTGTAA

>892_S32_L001_R1_001.fastq_307_1b_5
CACCTACGTCAGCCTTGGTAGTGTCGCAGTTACTCCGGATCCCACAAGCTGTCGTGGATATGGTGGTGGG
GGCTCACTGGGGAGTCCTGGCGGGCCTTGCTTACTATTCCATGGTGGGGAACTGGGCTAAGGTCTTGATT
GTGATGCTACTCTTTGCCGGAGTTGATGGGAGCACCTACACAACAGGGGGAGCGGCGAGTCGCCAGACCT
CCGGGCTCGCGTCCCTCTTTACACTTGGGCCGACTCAGAAGATCCAGCTTGTAA

>892_S32_L001_R1_001.fastq_308_1b_5
CACCTACGTCAGCCTTGGTAGTGTCGCAGTTACTCCGGATCCCACAAGCTGTCGTGGATATGGTGGTGGG
GGCTCACTGGGGAGTCCTGGCGGGCCTTGCTTACTATTCCATGGTGGGGAACTGGGCTAAGGTCTTGATT
GTGATGCTACTCTTTGCCGGAGTTGACGGGAGCACCTACATAACAGGGGGAGCGGCGAGTCGCCAGACCT
CCGGGCTCGCGTCCCTCTTTACACTTGGGCCGACTCAGAAGATCCAGCTTGTAA

>892_S32_L001_R1_001.fastq_309_1b_5
CACCTACGTCAGCCTTGGTAGTGTCGCAGTTACTCCGGATCCCACAAGCTGTCGTGGATATGGTGGTGGG
GGCTCACTGGGGAGTCCTGGCGGGCCTTGCCTACTATTCCATGGTGGGGAACTGGGCTAAGGTTTTGATT
GTGATGCTACTCTTTGCCGGAGTTGACGGGGGCACCTACACAACAGGGGGAAAGGCGGGTCGCCAGGTCT
TCGGGTTCACGTCCCTCTTTGCACCTGGGCCGGCTCAGAAGCTCCAGCTTGTGA

>892_S32_L001_R1_001.fastq_310_1b_5
CACCTACGTCAGCCTTGGTAGTGTCGCAGTTGCTCCGGATCCCACAAGCTGTCGTGGATATGGTGGTGGG
GGCTCACTGGGGAGTCCTGGCGGGCCTTGCCTACTATTCCATGGTGGGGAACTGGGCCAAGGTCTTAATT
GTGATGCTACTCTTTGCTGGAGTTGACGGGAGCACCTACACAACAGGGGGAGTGGCGAGTCGCCAGACCT
CCGTGCTCACGTCCCTCTTTTCATCTGGGCCGGCTCAGAAGATCCAGCTTGTAA

>892_S32_L001_R1_001.fastq_311_1b_5
CACCTACGTCAGCCTTGGTAGTATCGCAGTTACTCCGGATCCCACAAGCTGTCGTGGATATGGTGGTGGG
GGCTCACTGGGGAGTCCTGGCGGGCCTTGCTTACTATTCCATGGTGGGGAACTGGGCTAAGGTCTTGATT
GTGATGCTACTCTTTGCCGGAGTTGACGGGAGCACCTACACAACAGGGGGAGCGGCGAGTCGCCAGACCT
CCGGGCTCACGTCCCTCTTTACACTTGGGCCGACTCAGAAGCTCCAGCTTGTAA

>892_S32_L001_R1_001.fastq_312_1b_5
CACCTACGTCAGCCTTGGTAGTGTCGCAGTCACTCCGGATCCCACAAGCTGTCGTGGATATGGTGGTGGG
GGCTCACTGGGGAGTCCTGGCGGGCCTTGCTTACTATTCCATGGTGGGGAACTGGGCTAAGGTCTTGATT
GTGATGCTACTCTTTGCCGGAGTTGACGGGAGCACCTACACAACAGGGGGAGCGGCGAGTCGCCAGACCT
CCGGGCTCGCGTCCCTCTTTACACTTGGGCCGACTCAGAAGATCCAGCTTGTAA

>892_S32_L001_R1_001.fastq_313_1b_5
CACCTACGTCAGCCTTGGTAGTGCCGCAGTTACTCCGGATCCCACAAGCTGTCGTGGATATGGTGGTGGG
GGCTCACTGGGGAGTCCTGGCGGGCCTTGCTTACTATTCCATGGTGGGGAACTGGGCTAAGGTCTTGATT
GTGATGCTACTCTTTGCCGGAGTTGACGGGAGCACCTACACAACAGGGGGAGCGGCGAGTCGCCAGACCT
CCGGGCTCACGTCCCTCTTTACACTTGGGCCGACTCAGAAGCTCCAGCTTGTAA

>892_S32_L001_R1_001.fastq_314_1b_5
CACCTACGTCAGCCTTGGTAGTGTCGCAGTTGCTCCGGATCCCACAAGCTGTCGTGGATATGGTGGTGGG
GGCTCACTGGGGAGTCCTGGCGGGCCTTGCCTACTATTCCATGGTGGGGAACTGGGCTAAGGTCTTGATT
GTGATGCTACTCTTTGCCGGAGTTGACGGGAGCACCTACACAACAGGGGGAGTGGCGAGTCGCCAGACCT
CCGTGCTCACGTCCCTCTTTTCACCTGGGCCGGCTCAGAAGATCCAGCTTGTAA

>892_S32_L001_R1_001.fastq_315_1b_5
CACCTACGTCAGCCTTGGTAGTGTCGCAGTTACTCCGGATCCCACAAGCTGTCGTGGATATGGTGGTGGG
GGCTCACTGGGGAGTCCTGGCGGGCCTTGCTTACTATTCCATGGTGGGGAACTGGGCTAAGGTCCTGATT
GTGATGCTACTCTTTGCCGGAGTTGACGGGAGCACCTACACAACAGGGGGAGCGGCGAGTCGCCAGACCT
CCGGGCTCACGTCCCTCTTTACACTTGGGCCGACTCAGAAGCTCCAGCTTGTAA

>892_S32_L001_R1_001.fastq_316_1b_5
CACCTACGTCAGCCTTGGTGGTGTCGCAGTTACTCCGGATCCCACAAGCTGTCGTGGATATGGTGGTGGG
GGCTCACTGGGGAGTCCTGGCGGACCTTGCTTACTATTCCATGGTGGGGAACTGGGCTAAGGTCTTGATT
GTGATGCTACTCTTTGCCGGAGTTGACGGGAGCACCTACACAACAGGGGGAGCGGCGAGTCGCCAGACCT
CCGGGCTCGCGTCCCTCTTCACACTTGGGCCGACTCAGAAGATCCAGCTTGTAA

>892_S32_L001_R1_001.fastq_317_1b_5
CACCTACGTCAGCCTTGGTAGTGTCGCAGTTACTCCGGATCCCACAAGCTGTCGTGGATATGGTGGTGGG
GGCTCACTGGGGAGTCCTGGCGGGCCTTGCCTACTATTCCATGGTGGGGAACTGGGCTAAGGTCTTAATT
GTGATGCTACTCTTTGCTGGAGTTGACGGGAGCACCTACACAACAGGGGGAGTGGCGAGTCGCCAGACCT
CCGTGCTCACGTCCCTCTTTTCATCTGGGCCGGCCCAGAAGATCCAGCTTGTAA

>892_S32_L001_R1_001.fastq_318_1b_5
CACCTACGTCAGCCTTGGTAGTGTCGCAGTTACTCCGGATCCCACAAGCTGTCGTGGATATGGTGGTGGG
GGCTCACTGGGGAGTCCTGGCGGGCCTTGCCTACTATTCCATGGTGGGGAACTGGGCTAAGGTCTTGATT
GTGATGCTACTCTTTGCCGGAGTTGACGGGGGCACCTACACAACAGGGGGGAAGGCGGGTCGCCAGGTCT
TCGGGTTCACGTCCCTCTTTGCACCTGGGCCGGCTCAGAAGCTCCAGCTTGTAA

>892_S32_L001_R1_001.fastq_319_1b_5
CACCTACGTCAGCCTTGGTAGTGTCGCAGTTACTCCGGATCCCACAAGCTGTCGTGGATATGGTGGTGGG
GGCTCACTGGGGAGTCCTGGCGGGCCTTGCTTACTATTCCATGGTGGGGAACTGGGCTAAGGTCTTGATT
GTGATGCTACTCTTTGCCGGGGTTGACGGGAGCACCTACACAACAGGGGGAGCGGCGAGTCGCCAGACCT
CCGGGCTCACGTCCCTCTTTACACTTGGGCCGACTCAGAAGCTCCAGCTTGTAA

>892_S32_L001_R1_001.fastq_320_1b_5
CACCTACGTCAGCCTTGGTAGTGTCGCAGTTACTCCGGATCCCACAAGCTGTCGTGGATATGGTGGTGGG
GGCTCACTGGGGAGTCCTGGCGGGCCTTGCTTACTATTCCATGGTGGGGAACTGGGCTAAGGTCTTGATT
GTGATGCTACTCTTTCCCGGAGTTGACGCGAGCACCTACACAACAGGGGGAGCGGCGAGTCGCCAGACCT
CCGGGCTCGCGTCCCTCTTTACACTTGGGCCGACTCAGAAGATCCAGCTTGTAA

>892_S32_L001_R1_001.fastq_321_1b_5
CACCTACGTCAGCCTTGGTAGTGTCGCAGTTACTCCGGATCCCACAAGCTGTCGTGGATATGGTGGTGGG
GGCTCACTGGGGAGTCCTGGCGGGCCTTGCCTACTATTCCATGGTGGGGAACTGGGCTAAGGTCTTGATT
GTGATGCTACTCTTTGCCGGGGTTGACGGGAGCACCTACACAACAGGGGGAGTGGCGAGTCGCCAGACCT
CCGTGCTCACGTCCCTCTTTTCATCTGGGCCGGCTCAGAAGATCCAGCTTGTAA

>892_S32_L001_R1_001.fastq_322_1b_5
CACCTACGTCAGCCTTGGTAGTGTCGCAGTTACTCCGGATCCCACAAGCTGTCATGGATATGGTGGTGGG
GGCTCACTGGGGAGTCCTGGCGGGCCTTGCTTACTATTCCATGGTGGGGAACTGGGCTAAGGTCTTGATT
GTGATGCTACTCTTTGCCGGAGTTGACGGGAGCACCTACACAACAGGGGGAGCGGCGAGTCGCCAGACCT
CCGGGCTCGCGTCCCTCTTTACACTTGGGCCGACTCAGAAGATCCAGCTTGTAA

>892_S32_L001_R1_001.fastq_323_1b_5
CACCTACGTCAGCCTTGGTAGTGTCGCAGTTACTCCGGATCCCACAAGCTGTCGTGGATATGGTGGTGGG
GGCTCACTGGGGAGTCCCGGCGGGCCTTGCTTACTATTCCATGGTGGGGAACTGGGCTAAGGTCTTGATT
GTGATGCTACTCTTTGCCGGAGTTGACGGGAGCACCTACACAACAGGGGGAGCGGCGAGTCGCCAGACCT
CCGGGCTCGCGTCCCTCTTTACACTTGGGCCGACTCAGAAGATCCAGCTTGTAA

>892_S32_L001_R1_001.fastq_324_1b_5
CACCTACGTCAGCCTTGGTAGTGTCGCAGTTACTCCGGATCCCACAAGCTGTCGTGGATATGGTGGTGGG
GGCTCACTGGGGAGTCCTGGCGGGCCTTGCTTACTATTCCATGGTGGGGAACTGGGCTAAGGTCTTGATT
GTGATGCTACTCTTTGCCGGAGTTGACGGGAGCACCTACACAACAGGGGGAGCGGCGAGTCGCCAGACCT
CCGGGCTCGCGTCCCTCTTTACACTTGGGCCGACTCAGAAGATTCAGCTTGTAA

>892_S32_L001_R1_001.fastq_325_1b_5
CACCTACGTCAGCCTTGGTAGTGTCGCAGTTACTCCGGATCCCACAAGCCGTCGTGGATATGGTGGTGGG
GGCTCACTGGGGAGTCCTGGCGGGCCTTGCCTACTATTCCATGGTGGGGAACTGGGCTAAGGTCTTGATT
GTGATGCTACTCTTTGCCGGAGTTGACGGGAGCACCTACACAACAGGGGGAGCGGCGAGTCGCCAGACCT
CCGGGCTCGCGTCCCTCTTTACACTTGGGCCGACTCAGAAGATCCAGCTTGTAA

>892_S32_L001_R1_001.fastq_326_1b_5
CACCTACGTCAGCCTTGGTAGTGTCGCAGTTACTCCGGATCCCACAAGCTGTCGTGGATATGGTGGTGGG
GGCTCACTGGGGAGTCCTGGCGGGCCTTGCCTACTATTCCATGGTGGGGAACTGGGCTAAGGTCTTGATT
GTGATGCTACTCTTTGCCGGAGTTGACGGGAGCACCTACACAACAGGGGGAGCGGCGAGTCGCCAGACCT
CCGGGCTCACGTCCCTCTTTTCACTTGGGCCGACTCAGAAGATCCAGCTTGTAA
