# Supplementary material for: HCV transmission in high-risk communities in Bulgaria
Source: PLoS One. 2019 Mar 5;14(3):e0212350. doi: 10.1371/journal.pone.0212350 (PMC6400337; doi:10.1371/journal.pone.0212350)
Supplement: S1 File — (ZIP) [file pone.0212350.s002.zip › 918_S2_L001_R1_001.fastq_1a_freq5.fas]

>918_S2_L001_R1_001.fastq_1_1a_1200
CCCCCACGACAGCGCTGGTAGTGGCTCAGCTACTCAGGGTCCCGCAAGCCGTCTTGGACATGATCGCTGG
TGCCCACTGGGGAGTCCTAGCGGGCATAGCGTATTTCTCCATGGCGGGCAACTGGGCGAAGGTCCTGGTA
GTGCTGTTGCTGTTCTCCGGCGTCGACGCGACCACCCACACCACCGGAGGGAGTGCTGCTCACACTACGG
CTGGAATCGCCGGGATCTTCTCTCCGGGCGCCAAGCAGGATATCCAGCTGATCA

>918_S2_L001_R1_001.fastq_2_1a_385
CCCCCACGACAGCGCTGGTAGTGGCTCAGCTACTCAGGGTCCCGCAAGCCGTCTTGGACATGATCGCTGG
TGCCCACTGGGGAGTCCTAGCGGGCATAGCGTATTTCTCCATGGCGGGCAACTGGGCGAAGGTCCTGGTA
GTGCTGTTGCTGTTCTCCGGCGTCGACGCGACCACCCACACCACCGGAGGGAGTGCTGCTCACACTACGG
CTGGAATCGCCGGAATCTTCTCTCCGGGCGCCAAGCAGGATATCCAGCTGATCA

>918_S2_L001_R1_001.fastq_3_1a_270
CCCCCACGACAGCGCTGGTAGTGGCTCAGCTACTCAGGGTCCCGCAAGCCGTCTTGGACATGATCGCTGG
TGCCCACTGGGGAGTCCTAGCGGGCATAGCGTATTTCTCCATGGCGGGCAACTGGGCGAAGGTCCTGGTA
GTGCTGTTGCTGTTCTCCGGCGTCGACGCGACCACCCACACCACCGGAGGGAGCGCTGCTCACACTACGG
CTGGAATCGCCGGGATCTTCTCTCCGGGCGCCAAGCAGGATATCCAGCTGATCA

>918_S2_L001_R1_001.fastq_4_1a_160
CCCCCACGACAGCGCTGGTAATAGCTCAGCTACTCAGGGTCCCGCAAGCCGTCTTGGACATGATCGCTGG
TGCCCACTGGGGAGTCCTAGCGGGCATAGCGTATTTCTCCATGGCGGGCAACTGGGCGAAGGTCCTGGTA
GTGCTGTTGCTGTTCTCCGGCGTTGACGCGACCACCCACACCACCGGAGGGAGTGCTGCTCACACTACGG
CTGGAATCGCCGGGATTTTCTCTCCGGGCGCCAAGCAGGATATCCAGCTGATCA

>918_S2_L001_R1_001.fastq_5_1a_141
CCCCCACGACAGCGCTGGTAGTGGCTCAGCTACTCAGGGTCCCGCAAGCCGTCTTGGACATGATCGCTGG
TGCCCACTGGGGAGTCCTAGCGGGCATAGCGTATTTCTCCATGGCGGGCAACTGGGCGAAGGTCCTGGTA
GTGCTGTTGCTGTTCTCCGGCGTCGACGCGACCACCCACACCACCGGAGGGAGTGCTGCTCACACTACGG
CTGGAATCGCCGGGATTTTCTCTCCGGGCGCCAAGCAGGATATCCAGCTGATCA

>918_S2_L001_R1_001.fastq_6_1a_124
CCCCCACGACAGCGCTGGTAGTGGCTCAGCTACTCAGGGTCCCGCAAGCCGTCTTGGACATGATCGCTGG
TGCCCACTGGGGAGTCCTAGCGGGCATAGCGTATTTCTCCATGGCGGGCAACTGGGCGAAGGTCCTGGTA
GTGCTGTTGCTGTTCTCCGGCGTTGACGCGACCACCCACACCACCGGAGGGAGTGCTGCTCACACTACGG
CTGGAATCGCCGGGATTTTCTCTCCGGGCGCCAAGCAGGATATCCAGCTGATCA

>918_S2_L001_R1_001.fastq_7_1a_119
CCCCCACGACAGCGCTGGTAGTGGCTCAGCTACTCAGGGTCCCGCAAGCCGTCTTGGACATGATCGCTGG
TGCCCACTGGGGAGTCCTAGCGGGCATAGCGTATTTCTCCATGGCGGGCAACTGGGCGAAGGTCCTGGTA
GTGCTGTTGCTGTTCTCCGGCGTTGACGCGACCACCCACACCACCGGAGGGAGTGCTGCTCACACTACGG
CTGGAATCGCCGGGATCTTCTCTCCGGGCGCCAAGCAGGATATCCAGCTGATCA

>918_S2_L001_R1_001.fastq_8_1a_112
CCCCTACGGCAGCGCTGGTAATGGCTCAGCTACTCAGGGTCCCGCAAGCCATCCTGGACATGATCGCTGG
TGCCCACTGGGGAGTCCTAGCGGGCATAGCGTATTTCTCCATGGCGGGCAACTGGGCGAAGGTCCTGGTA
GTGCTTTTGCTGTTTTCCGGCGTCGACGCGTCCACCCACACCACCGGAGGGAGTGCTGCTCACACTACGG
CTGGAATCGCCGGGATGTTCTCTCAGGGCGCCAAGCAGGATATCCAGCTGATCA

>918_S2_L001_R1_001.fastq_9_1a_66
CCCCCACGACAGCGCTGGTAATGGCTCAGCTACTCAGGGTCCCGCAAGCCGTCTTGGACATGATCGCTGG
TGCCCACTGGGGAGTCCTAGCGGGCATAGCGTATTTCTCCATGGCGGGCAACTGGGCGAAGGTCCTGGTA
GTGCTGTTGCTGTTCTCCGGCGTTGACGCGACCACCCACACCACCGGAGGGAGTGCTGCTCACACTACGG
CTGGAATCGCCGGGATTTTCTCTCCGGGCGCCAAGCAGGATATCCAGCTGATCA

>918_S2_L001_R1_001.fastq_10_1a_65
CCCCCACGACAGCGCTGGTAATAGCTCAGCTACTCAGGGTCCCGCAAGCCGTCTTGGACATGATCGCTGG
TGCCCACTGGGGAGTCCTAGCGGGCATAGCGTATTTCTCCATGGCGGGCAACTGGGCGAAGGTCCTGGTA
GTGCTGTTGCTGTTCTCCGGCGTCGACGCGACCACCCACACCACCGGAGGGAGTGCTGCTCACACTACGG
CTGGAATCGCCGGGATCTTCTCTCCGGGCGCCAAGCAGGATATCCAGCTGATCA

>918_S2_L001_R1_001.fastq_11_1a_57
CCCCCACGACAGCGCTGGTAATGGCTCAGCTACTCAGGGTCCCGCAAGCCGTCTTGGACATGATCGCTGG
TGCCCACTGGGGAGTCCTAGCGGGCATAGCGTATTTCTCCATGGCGGGCAACTGGGCGAAGGTCCTGGTA
GTGCTGTTGCTGTTCTCCGGCGTCGACGCGACCACCCACACCACCGGAGGGAGTGCTGCTCACACTACGG
CTGGAATCGCCGGGATCTTCTCTCCGGGCGCCAAGCAGGATATCCAGCTGATCA

>918_S2_L001_R1_001.fastq_12_1a_48
CCCCCACGACAGCGCTGGTAGTGGCTCAGCTACTCAGGGTCCCGCAAGCCGTCTTGGACATGATCGCTGG
TGCCCACTGGGGAGTCCTAGCGGGCATAGCGTATTTCTCCATGGCGGGCAACTGGGCGAAGGTCCTGGTA
GTGCTGTTGCTGTTCTCCGGCGTCGATGCGACCACCCACACCACCGGAGGGAGTGCTGCTCACACTACGG
CTGGAATCGCCGGGATCTTCTCTCCGGGCGCCAAGCAGGATATCCAGCTGATCA

>918_S2_L001_R1_001.fastq_13_1a_45
CTCCCACGACAGCGCTGGTAATGGCTCAGCTACTCAGGGTCCCGCAAGCCGTCTTGGACATGATCGCTGG
TGCCCACTGGGGAGTCCTAGCGGGCATAGCGTATTTCTCCATGGCGGGCAACTGGGCGAAGGTCCTGGTA
GTGCTGTTGCTGTTCTCCGGCGTCGACGCGACCACCCACACCACCGGAGGGAGTGCTGCTCACACTACGG
CTGGAATCGCCGGGATTTTCTCTCCGGGCGCCAAGCAGGATATCCAGCTGATCA

>918_S2_L001_R1_001.fastq_14_1a_44
CCCCCACGACAGCGCTGGTAGTGGCTCAGCTACTCAGGGTCCCGCAAGCCGTCTTGGACATGATCGCTGG
TGCCCACTGGGGAGTCCTAGCGGGCATAGCGTATTTCTCCATGGCGGGCAACTGGGCGAAGGTCCTGGTA
GTGCTTTTGCTGTTTTCCGGCGTCGACGCGTCCACCCACACCACCGGAGGGAGTGCTGCTCACACTACGG
CTGGAATCGCCGGGATGTTCTCTCAGGGCGCCAAGCAGGATATCCAGCTGATCA

>918_S2_L001_R1_001.fastq_15_1a_38
CCCCCACGACAGCGCTGGTAGTGGCTCAGCTACTCAGGGTCCCGCAAGCCGTCTTGGACATGATCGCTGG
TGCCCACTGGGGAGTCCTAGCGGGCATAGCGTATTTCTCCATGGCGGGCAACTGGGCGAAGGTCCTGGTA
GTGCTGTTGCTGTTCTCCGGCGTCGACGCGACCACCCACACCACCGGAGGGAGTGCTGCTCACACTACGG
CTGGAATCGCCGGGATGTTCTCTCAGGGCGCCAAGCAGGATATCCAGCTGATCA

>918_S2_L001_R1_001.fastq_16_1a_30
CCCCTACGGCGGCGCTGGTAATGGCTCAGCTACTCAGGGTCCCGCAAGCCATCTTGGACATGATCGCTGG
TGCCCACTGGGGAGTCCTAGCGGGTATAGCGTATTTCTCCATGGCGGGCAACTGGGCGAAGGTCCTGGTA
GTGCTTTTGCTGTTTTCCGGCGTCGACGCGTCCACCCACACCACCGGAGGGAGTGCTGCTCACACTACGG
CTGGAATCGCCGGGATGTTCTCTCAGGGCGCCAAGCAGGATATCCAGCTGATCA

>918_S2_L001_R1_001.fastq_17_1a_30
CCCCCACGACAGCGCTGGTAATAGCTCAGCTACTCAGGGTCCCGCAAGCCGTCTTGGACATGATCGCTGG
TGCCCACTGGGGAGTCCTAGCGGGCATAGCGTATTTCTCCATGGCGGGCAACTGGGCGAAGGTCCTGGTA
GTGCTGTTGCTGTTTTCCGGCGTTGACGCGACCACCCACACCACCGGAGGGAGTGCTGCTCACACTACGG
CTGGAATCGCCGGGATTTTCTCTCCGGGCGCCAAGCAGGATATCCAGCTGATCA

>918_S2_L001_R1_001.fastq_18_1a_30
CTCCCACGACAGCGCTGGTAGTGGCTCAGCTACTCAGGGTCCCGCAAGCCGTCTTGGACATGATCGCTGG
TGCCCACTGGGGAGTCCTAGCGGGCATAGCGTATTTCTCCATGGCGGGCAACTGGGCGAAGGTCCTGGTA
GTGCTGTTGCTGTTCTCCGGCGTCGACGCGACCACCCACACCACCGGAGGGAGTGCTGCTCACACTACGG
CTGGAATCGCCGGGATCTTCTCTCCGGGCGCCAAGCAGGATATCCAGCTGATCA

>918_S2_L001_R1_001.fastq_19_1a_29
CCCCCACGACAGCGCTGGTAATAGCTCAGCTACTCAGGGTCCCGCAAGCCGTCTTGGACATGATCGCTGG
TGCCCACTGGGGAGTCCTAGCGGGCATAGCGTATTTCTCCATGGCGGGCAACTGGGCGAAGGTCCTGGTA
GTGCTGTTGCTGTTCTCCGGCGTTGACGCGACCACCCACACCACCGGAGGGAGTGCTGCTCACACTACGG
CTGGAATCGCCGGGATCTTCTCTCCGGGCGCCAAGCAGGATATCCAGCTGATCA

>918_S2_L001_R1_001.fastq_20_1a_29
CCCCCACGACAGCGCTGGTAGTGGCTCAGCTACTCAGGGTCCCGCAAGCCGTCTTGGACATGATCGCTGG
TGCTCACTGGGGAGTCCTAGCGGGCATAGCGTATTTCTCCATGGCGGGCAACTGGGCGAAGGTCCTGGTA
GTGCTGTTGCTGTTCTCCGGCGTCGACGCGACCACCCACACCACCGGAGGGAGTGCTGCTCACACTACGG
CTGGAATCGCCGGGATCTTCTCTCCGGGCGCCAAGCAGGATATCCAGCTGATCA

>918_S2_L001_R1_001.fastq_21_1a_28
CCCCTACGGCAGCGCTGGTAATGGCTCAGCTACTCAGGGTCCCGCAAGCCGTCTTGGACATGATCGCTGG
TGCCCACTGGGGAGTCCTAGCGGGCATAGCGTATTTCTCCATGGCGGGCAACTGGGCGAAGGTCCTGGTA
GTGCTGTTGCTGTTCTCCGGCGTCGACGCGACCACCCACACCACCGGAGGGAGTGCTGCTCACACTACGG
CTGGAATCGCCGGGATCTTCTCTCCGGGCGCCAAGCAGGATATCCAGCTGATCA

>918_S2_L001_R1_001.fastq_22_1a_26
CCCCCACGACAGCGCTGGTAATGGCTCAGCTACTCAGGGTCCCGCAAGCCGTCTTGGACATGATCGCTGG
TGCCCACTGGGGAGTCCTAGCGGGCATAGCGTATTTCTCCATGGCGGGCAACTGGGCGAAGGTCCTGGTA
GTGCTGTTGCTGTTCTCCGGCGTCGACGCGACCACCCACACCACCGGAGGGAGTGCTGCTCACACTACGG
CTGGAATCGCCGGGATTTTCTCTCCGGGCGCCAAGCAGGATATCCAGCTGATCA

>918_S2_L001_R1_001.fastq_23_1a_24
CCCCCACGACAGCGCTGGTAGTGGCTCAGCTACTCAGGGTCCCGCAAGCCGTCTTGGACATGATCGCTGG
TGCCCACTGGGGAGTCCTAGCGGGCATAGCGTATTTCTCCATGGCGGGCAACTGGGCGAAGGTCCTGGTA
GTGCTGTTGCTGTTCTCCGGCGTTGACGCGACCACCCACACCACCGGAGGGAGTGCTGCTCACACTACGG
CTGGAATCGCCGGAATCTTCTCTCCGGGCGCCAAGCAGGATATCCAGCTGATCA

>918_S2_L001_R1_001.fastq_24_1a_24
CCCCCACGACAGCGCTGGTAGTGGCTCAGCTACTCAGGGTCCCGCAAGCCGTCTTGGACATGATCGCTGG
TGCCCACTGGGGAGTCCTAGCGGGCATAGCGTATTTCTCCATGGCGGGCAACTGGGCGAAGGTCCTGGTA
GTGCTGTTGCTGTTCTCCGGCGTCGACGCGACCACCCACACCACCGGAGGGAGTGCTGCCCACACTACGG
CTGGAATCGCCGGGATCTTCTCTCCGGGCGCCAAGCAGGATATCCAGCTGATCA

>918_S2_L001_R1_001.fastq_25_1a_24
CCCCCACGACAGCGCTGGTAGTGGCTCAGCTACTCAGGGTCCCGCAAGCCGTCTTGGACATGATCGCTGG
TGCCCACTGGGGAGTCCTAGCGGGCATAGCGTATTTCTCCATGGCGGGCAACTGGGCGAAGGTCCTGGTA
GTGCTGTTGCTGTTCTCCGGCGTCGACGCGACCACCCACACCACCGGAGGGAGTGCTGCTCACACTACGG
CTGGGATCGCCGGGATCTTCTCTCCGGGCGCCAAGCAGGATATCCAGCTGATCA

>918_S2_L001_R1_001.fastq_26_1a_23
CCCCCACGACAGCGCTGGTAGTGGCTCAGCTACTCAGGGTCCCGCAAGCCGTCTTGGACATGATCGCTGG
TGCCCACTGGGGAGTCCTAGCGGGCATAGCGTATTTCTCCATGGCGGGCAACTGGGCGAAGGTCCTGGTA
GTGCTGTTGCTGTTCTCCGGCGTCGACGCGACCACCCACACCACCGGAGGGAGTGCTGCTCACACTACGG
CTGGAATCGCCGGGATCTTCTCTCCGGGCGCCAAGCAGGACATCCAGCTGATCA

>918_S2_L001_R1_001.fastq_27_1a_23
CCCCTACGGCAGCGCTGGTAATGGCTCAGCTACTCAGGGTCCCGCAAGCCATCTTGGACATGATCGCTGG
TGCCCACTGGGGAGTCCTAGCGGGCATAGCGTATTTCTCCATGGCGGGCAACTGGGCGAAGGTCCTGGTA
GTGCTGTTGCTGTTCTCCGGCGTCGACGCGACCACCCACACCACCGGAGGGAGTGCTGCTCACACTACGG
CTGGAATCGCCGGGATCTTCTCTCCGGGCGCCAAGCAGGATATCCAGCTGATCA

>918_S2_L001_R1_001.fastq_28_1a_22
CCCCCACGACAGCGCTGGTAGTGGCTCAGCTACTCAGGGTCCCGCAAGCCGTCTTGGACATGATCGCTGG
TGCCCACTGGGGAGTCCTAGCGGGCATAGCGTATTTCTCCATGGCGGGCAACTGGGCGAAGGTCCTGGTA
GTGCTGTTGCTGTTCTCCGGCGTCGACGCGACCACCCATACCACCGGAGGGAGTGCTGCTCACACTACGG
CTGGAATCGCCGGGATCTTCTCTCCGGGCGCCAAGCAGGATATCCAGCTGATCA

>918_S2_L001_R1_001.fastq_29_1a_21
CTCCCACGACAGCGCTGGTAATGGCTCAGCTACTCAGGGTCCCGCAAGCCGTCTTGGACATGATCGCTGG
TGCCCACTGGGGAGTCCTAGCGGGCATAGCGTATTTCTCCATGGCGGGCAACTGGGCGAAGGTCCTGGTA
GTGCTGTTGCTGTTCTCCGGCGTCGACGCGACCACCCACACCACCGGAGGGAGTGCTGCTCACACTACGG
CTGGAATCGCCGGGATCTTCTCTCCGGGCGCCAAGCAGGATATCCAGCTGATCA

>918_S2_L001_R1_001.fastq_30_1a_20
CCCCCACGACAGCGCTGGTAGTGGCTCAGCTACTCAGGGTCCCGCAAGCCGTCTTGGACATGATCGCTGG
TGCCCACTGGGGAGTCCTAGCGGGCATAGCGTATTTCTCCATGGCGGGCAACTGGGCGAAGGTCCTGGTA
GTGCTGCTGCTGTTCTCCGGCGTCGACGCGACCACCCACACCACCGGAGGGAGTGCTGCTCACACTACGG
CTGGAATCGCCGGGATCTTCTCTCCGGGCGCCAAGCAGGATATCCAGCTGATCA

>918_S2_L001_R1_001.fastq_31_1a_20
CCCCTACGGCAGCGCTGGTAATGGCTCAGCTACTCAGGGTCCCGCAAGCCATCCTGGACATGATCGCTGG
TGCCCACTGGGGAGTCCTAGCGGGCATAGCGTATTTCTCCATGGCGGGCAACTGGGCGAAGGTCCTGGTA
GTGCTGTTGCTGTTCTCCGGCGTCGACGCGACCACCCACACCACCGGAGGGAGTGCTGCTCACACTACGG
CTGGAATCGCCGGGATCTTCTCTCCGGGCGCCAAGCAGGATATCCAGCTGATCA

>918_S2_L001_R1_001.fastq_32_1a_20
CCCCTACGGCGGCGCTGGTAATGGCTCAGCTACTCAGGGTCCCGCAAGCCATCTTGGACATGATCGCTGG
TGCCCACTGGGGAGTCCTAGCGGGCATAGCGTATTTCTCCATGGCGGGCAACTGGGCGAAGGTCCTGGTA
GTGCTTTTGCTGTTTTCCGGCGTCGACGCGTCCACCCACACCACCGGAGGGAGTGCTGCTCACACTACGG
CTGGAATCGCCGGGATGTTCTCTCAGGGCGCCAAGCAGGATATCCAGCTGATCA

>918_S2_L001_R1_001.fastq_33_1a_20
CCCCCACGACAGCGCTGGTAATGGCTCAGCTACTCAGGGTCCCGCAAGCCGTCTTGGACATGATCGCTGG
TGCCCACTGGGGAGTCCTAGCGGGCATAGCGTATTTCTCCATGGCGGGCAACTGGGCGAAGGTCCTGGTA
GTGCTGTTGCTGTTCTCCGGCGTCGACGCGACCACCCACACCACCGGAGGGAGTGCTGCTCACACTACGG
CTGGAATCGCCGGAATCTTCTCTCCGGGCGCCAAGCAGGATATCCAGCTGATCA

>918_S2_L001_R1_001.fastq_34_1a_20
CCCCCACGACAGCGCTGGTAATAGCTCAGCTACTCAGGGTCCCGCAAGCCGTCTTGGACATGATCGCTGG
TGCCCACTGGGGAGTCCTAGCGGGCATAGCGTATTTCTCCATGGCGGGCAACTGGGCGAAGGTCCTGGTA
GTGCTGTTGCTGTTCTCCGGCGTTGACGCGACCACCCACACCACCGGAGGGAGTGCTGCTCACACCACGG
CTGGAATCGCCGGGATTTTCTCTCCGGGCGCCAAGCAGGATATCCAGCTGATCA

>918_S2_L001_R1_001.fastq_35_1a_19
CCCCCACGACAGCGCTGGTAGTGGCTCAGCTACTCAGGGTCCCGCAAGCCGTCTTGGACATGATCGCTGG
TGCCCACTGGGGAGTCCTAGCGGGCATAGCGTATTTCTCCATGGCGGGCAACTGGGCGAAGGTCCTGGTA
GTGCTGTTGCTGTTCTCCGGCGTCGACGCGACCACCCACACCACCGGAGGGAGTGCTGCTCACACCACGG
CTGGAATCGCCGGGATCTTCTCTCCGGGCGCCAAGCAGGATATCCAGCTGATCA

>918_S2_L001_R1_001.fastq_36_1a_19
CCCCCACGACAGCGCTGGTAGTGGCTCAGCTACTCAGGGTCCCGCAAGCCGTCTTGGACATGATCGCTGG
TGCCCACTGGGGAGTCCTAGCGGGCATAGCGTATTTCTCCATGGCGGGCAACTGGGCGAAGGTCCTGGTA
GTGCTGTTGCTGTTTTCCGGCGTCGACGCGACCACCCACACCACCGGAGGGAGTGCTGCTCACACTACGG
CTGGAATCGCCGGGATCTTCTCTCCGGGCGCCAAGCAGGATATCCAGCTGATCA

>918_S2_L001_R1_001.fastq_37_1a_19
CCCCTACGGCAGCGCTGGTAATGGCTCAGCTACTCAGGGTCCCGCAAGCCATCCTGGACATGATCGCTGG
TGCCCACTGGGGAGTCCTAGCGGGCATAGCGTATTTCTCCATGGCGGGCAACTGGGCGAAGGTCCTGGTA
GTGCTTTTGCTGTTTTCCGGCGTCGACGCGTCCACCCACACCACCGGAGGGAGTGCTGCTCACACTACGG
CTGGAATCGCCGGGATCTTCTCTCCGGGCGCCAAGCAGGATATCCAGCTGATCA

>918_S2_L001_R1_001.fastq_38_1a_19
CCCCTACGGCAGCGCTGGTAATGGCTCAGCTACTCAGGGTCCCGCAAGCCATCTTGGACATGATCGCTGG
TGCCCACTGGGGAGTCCTAGCGGGCATAGCGTATTTCTCCATGGCGGGCAACTGGGCGAAGGTCCTGGTA
GTGCTTTTGCTGTTTTCCGGCGTCGACGCGTCCACCCACACCACCGGAGGGAGTGCTGCTCACACTACGG
CTGGAATCGCCGGGATGTTCTCTCAGGGCGCCAAGCAGGATATCCAGCTGATCA

>918_S2_L001_R1_001.fastq_39_1a_19
CCCCCACGACAGCGCTGGTAATAGCTCAGCTACTCAGGGTCCCGCAAGCCGTCTTGGACATGATCGCTGG
TGCCCACTGGGGAGTCCTAGCGGGCATAGCGTATTTCTCCATGGCGGGCAACTGGGCGAAGGTCCTGGTA
GTGCTGTTGCTGTTCTCCGGCGTCGACGCGACCACCCACACCACCGGAGGGAGTGCTGCTCACACTACGG
CTGGAATCGCCGGAATCTTCTCTCCGGGCGCCAAGCAGGATATCCAGCTGATCA

>918_S2_L001_R1_001.fastq_40_1a_19
CCCCCACGACAGCGCTGGTAATAGCTCAGCTACTCAGGGTCCCGCAAGCCGTCTTGGACATGATCGCTGG
TGCCCACTGGGGAGTCCTAGCGGGCATAGCGTATTTCTCCATGGCGGGCAACTGGGCGAAGGTCCTGGTA
GTGCTGTTGCTGTTCTCCGGCGTCGACGCGACCACCCACACCACCGGAGGGAGCGCTGCTCACACTACGG
CTGGAATCGCCGGGATCTTCTCTCCGGGCGCCAAGCAGGATATCCAGCTGATCA

>918_S2_L001_R1_001.fastq_41_1a_18
CCCCTACGGCAGCGCTGGTAATGGCTCAGCTACTCAGGGTCCCGCAAGCCGTCTTGGACATGATCGCTGG
TGCCCACTGGGGAGTCCTAGCGGGCATAGCGTATTTCTCCATGGCGGGCAACTGGGCGAAGGTCCTGGTA
GTGCTGTTGCTGTTTTCCGGCGTCGACGCGTCCACCCACACCACCGGAGGGAGTGCTGCCCACACTACGG
CTGGAATCGCCGGGATGTTCTCTCAGGGCGCCAAGCAGGATATCCAGCTGATCA

>918_S2_L001_R1_001.fastq_42_1a_18
CCCCTACGGCAGCGCTGGTAATGGCTCAGCTACTCAGGGTCCCGCAAGCCATCTTGGACATGATCGCTGG
TGCCCACTGGGGAGTCCTAGCGGGCATAGCGTATTTCTCCATGGCGGGCAACTGGGCGAAGGTCCTGGTA
GTGCTGTTGCTGTTTTCCGGCGTCGACGCGTCCACCCACACCACCGGGGGGAGTGCTGCTCACACTACGG
CTGGAATCGCCGGGATGTTCTCTCAGGGCGCCAAGCAGGATATCCAGCTGATCA

>918_S2_L001_R1_001.fastq_43_1a_17
CCCCCACGACAGCGCTGGTAGTGGCTCAGCTACTCAGGGTCCCGCAAGCCGTCTTGGACATGATCGCTGG
TGCCCACTGGGGAGTCCTAGCGGGCATAGCGTATTTCTCCATGGCGGGCAACTGGGCGAAGGTCCTGGTA
GTGCTGTTGCTGTTCTCTGGCGTCGACGCGACCACCCACACCACCGGAGGGAGTGCTGCTCACACTACGG
CTGGAATCGCCGGGATCTTCTCTCCGGGCGCCAAGCAGGATATCCAGCTGATCA

>918_S2_L001_R1_001.fastq_44_1a_17
CCCCTACGGCAGCGCTGGTAATGGCTCAGCTACTCAGGGTCCCGCAAGCCATCTTGGACATGATCGCTGG
TGCCCACTGGGGAGTCCTAGCGGGCATAGCGTATTTCTCCATGGCGGGCAACTGGGCGAAGGTCCTGGTA
GTGCTGTTGCTGTTTTCCGGCGTCGACGCGTCCACCCACACCACCGGAGGGAGTGCTGCCCACACTACGG
CTGGAATCGCCGGGATGTTCTCTCAGGGCGCCAAGCAGGATATCCAGCTGATCA

>918_S2_L001_R1_001.fastq_45_1a_17
CCCCTACGGCAGCGCTGGTAATGGCTCAGCTACTCAGGGTCCCGCAAGCCATCCTGGACATGATCGCTGG
TGCCCACTGGGGAGTCCTAGCGGGCATAGCGTATTTCTCCATGGCGGGCAACTGGGCGAAGGTCCTGGTA
GTGCTTTTGCTGTTTTCCGGCGTCGACGCGTCCACCCACACCACCGGAGGGAGTGCTGCTCACACTACGG
CTGGAATTGCCGGGATGTTCTCTCAGGGCGCCAAGCAGGATATCCAGCTGATCA

>918_S2_L001_R1_001.fastq_46_1a_16
CCCCCACGACAGCGCTGGTAGTGGCTCAGCTACTCAGGGTCCCGCAAGCCGTCTTGGACATGATCGCTGG
TGCCCACTGGGGAGTCCTAGCGGGCATAGCGTATTTCTCCATGGCGGGCAACTGGGCGAAGGTCCTGGTA
GTGCTGTTGCTGTTCTCCGGCGTCGACGCGACTACCCACACCACCGGAGGGAGTGCTGCTCACACTACGG
CTGGAATCGCCGGGATCTTCTCTCCGGGCGCCAAGCAGGATATCCAGCTGATCA

>918_S2_L001_R1_001.fastq_47_1a_16
CCCCCACGACAGCGCTGGTAGTGGCTCAGCTACTCAGGGTCCCGCAAGCCGTCTTGGACATGATCGCTGG
TGCCCACTGGGGAGTCCTAGCGGGCATAGCGTATTTCTCCATGGCGGGCAACTGGGCGAAGGTCCTGGTA
GTGCTGTTGCTGTTTTCCGGCGTTGACGCGACCACCCACACCACCGGAGGGAGTGCTGCTCACACTACGG
CTGGAATCGCCGGGATTTTCTCTCCGGGCGCCAAGCAGGATATCCAGCTGATCA

>918_S2_L001_R1_001.fastq_48_1a_16
CCCCCACGACAGCGCTGGTAGTGGCTCAGCTACTCAGGGTCCCGCAAGCCGTCTTGGACATGATCGCTGG
TGCCCACTGGGGAGTCCTAGCGGGCATAGCGTATTTCTCCATGGCGGGCAACTGGGCGAAGGTCCTGGTA
GTGCTGTTGCTGTTCTCCGGCGTCGACGCGACCACCCACACCACCGGAGGGAGTGCTGCTCACACTACGG
CTGGAATCGCCGGGATCTTCTCTCAGGGCGCCAAGCAGGATATCCAGCTGATCA

>918_S2_L001_R1_001.fastq_49_1a_16
CCCCCACGACAGCGCTGGTAGTGGCTCAGCTACTCAGGGTCCCGCAAGCCGTCTTGGACATGATCGCTGG
TGCCCACTGGGGAGTCCTAGCGGGCATAGCGTATTTCTCCATGGCGGGCAACTGGGCGAAGGTCCTGGTA
GTGCTGTTGCTGTTTTCCGGCGTCGACGCGTCCACCCACACCACCGGAGGGAGTGCTGCCCACACTACGG
CTGGAATCGCCGGGATGTTCTCTCAGGGCGCCAAGCAGGATATCCAGCTGATCA

>918_S2_L001_R1_001.fastq_50_1a_16
CCCCCACGACAGCGCTGGTAGTGGCTCAGCTACTCAGGGTCCCGCAAGCCGTCTTGGACATGATCGCTGG
TGCCCACTGGGGAGTCCTAGCGGGCATAGCGTACTTCTCCATGGCGGGCAACTGGGCGAAGGTCCTGGTA
GTGCTGTTGCTGTTCTCCGGCGTCGACGCGACCACCCACACCACCGGAGGGAGTGCTGCTCACACTACGG
CTGGAATCGCCGGGATCTTCTCTCCGGGCGCCAAGCAGGATATCCAGCTGATCA

>918_S2_L001_R1_001.fastq_51_1a_15
CCCCTACGACAGCGCTGGTAGTGGCTCAGCTACTCAGGGTCCCGCAAGCCGTCTTGGACATGATCGCTGG
TGCCCACTGGGGAGTCCTAGCGGGCATAGCGTATTTCTCCATGGCGGGCAACTGGGCGAAGGTCCTGGTA
GTGCTGTTGCTGTTCTCCGGCGTCGACGCGACCACCCACACCACCGGAGGGAGTGCTGCTCACACTACGG
CTGGAATCGCCGGGATCTTCTCTCCGGGCGCCAAGCAGGATATCCAGCTGATCA

>918_S2_L001_R1_001.fastq_52_1a_15
CCCCCACGACAGCGCTGGTAGTGGCTCAGCTACTCAGGGTCCCGCAAGCCGTCTTGGACATGATCGCTGG
TGCCCACTGGGGAGTCCTAGCGGGCATAGCGTATTTCTCCATGGCAGGCAACTGGGCGAAGGTCCTGGTA
GTGCTGTTGCTGTTCTCCGGCGTCGACGCGACCACCCACACCACCGGAGGGAGTGCTGCTCACACTACGG
CTGGAATCGCCGGGATCTTCTCTCCGGGCGCCAAGCAGGATATCCAGCTGATCA

>918_S2_L001_R1_001.fastq_53_1a_15
CCCCCACGACAGCGCTGGTAGTGGCTCAGCTACTCAGGGTCCCGCAAGCCGTCTTGGACATGATCGCTGG
TGCCCACTGGGGAGTCCTAGCGGGCATAGCGTATTTCTCCATGGCGGGCAACTGGGCGAAGGTCCTGGTA
GTGCTGTTGCTGTTCTCCGGCGTCGACGCGACCACCCACACCACCGGAGGGAGTGCTGCTCACACTACGG
CTGGAATCGCCGGGATCTTCTCCCCGGGCGCCAAGCAGGATATCCAGCTGATCA

>918_S2_L001_R1_001.fastq_54_1a_15
CCCCCACGACAGCGCTGGTAGTGGCTCAGCTACTCAGGGTCCCGCAAGCCGTCTTGGACATGATCGCTGG
TGCCCACTGGGGAGTCCTAGCGGGCATAGCGTATTTCTCCATGGCGGGCAACTGGGCGAAGGTCCTGGTA
GTGCTGTTGCTGTTCTCCGGCGTCGACGCGACCACCCACACCACCGGAGGGAGTGCTGCTCACACTACGG
CTGGAATCGCCGGGATCTTCTCTCCGGGCGCCAAGCAGGATATCCAGCTGATTA

>918_S2_L001_R1_001.fastq_55_1a_14
CCCCCACGACAGCGCTGGTAGTGGCTCAGCTACTCAGGGTCCCGCAAGCCGTCTTGGACATGATCGCTGG
TGCCCACTGGGGAGTCCTAGCGGGCATAGCGTATTTCTCCATGGCGGGCAACTGGGCGAAGGTCCTGGTA
GTGCTGTTGCTGTTCTCCGGCGTCGACGCGACCACCCACACCACCGGAGGGAGTGCCGCTCACACTACGG
CTGGAATCGCCGGGATCTTCTCTCCGGGCGCCAAGCAGGATATCCAGCTGATCA

>918_S2_L001_R1_001.fastq_56_1a_14
CCCCCACGACAGCGCTGGTAATGGCTCAGCTACTCAGGGTCCCGCAAGCCGTCTTGGACATGATCGCTGG
TGCCCACTGGGGAGTCCTAGCGGGCATAGCGTATTTCTCCATGGCGGGCAACTGGGCGAAGGTCCTGGTA
GTGCTGTTGCTGTTCTCCGGCGTCGACGCGACCACCCACACCACCGGAGGGAGCGCTGCTCACACTACGG
CTGGAATCGCCGGGATTTTCTCTCCGGGCGCCAAGCAGGATATCCAGCTGATCA

>918_S2_L001_R1_001.fastq_57_1a_14
CCCCCACGACAGCGCTGGTAGTGGCTCAGCTACTCAGGGTCCCGCAAGCCGTCCTGGACATGATCGCTGG
TGCCCACTGGGGAGTCCTAGCGGGCATAGCGTATTTCTCCATGGCGGGCAACTGGGCGAAGGTCCTGGTA
GTGCTGTTGCTGTTCTCCGGCGTCGACGCGACCACCCACACCACCGGAGGGAGTGCTGCTCACACTACGG
CTGGAATCGCCGGGATCTTCTCTCCGGGCGCCAAGCAGGATATCCAGCTGATCA

>918_S2_L001_R1_001.fastq_58_1a_13
CCCCCACGACAGCGCTGGTAGTGGCTCAGCTACTCAGGGTCCCGCAAGCCGTCTTGGACATGATCGCTGG
TGCCCACTGGGGAGTCCTAGCGGGCATAGCGTATTTCTCCATGGCGGGCAACTGGGCGAAGGTCCTGGTG
GTGCTGTTGCTGTTCTCCGGCGTCGACGCGACCACCCACACCACCGGAGGGAGTGCTGCTCACACTACGG
CTGGAATCGCCGGGATCTTCTCTCCGGGCGCCAAGCAGGATATCCAGCTGATCA

>918_S2_L001_R1_001.fastq_59_1a_13
CCCCTACGGCAGCGCTGGTAATGGCTCAGCTACTCAGGGTCCCGCAAGCCGTCTTGGACATGATCGCTGG
TGCCCACTGGGGAGTCCTAGCGGGCATAGCGTATTTCTCCATGGCGGGCAACTGGGCGAAGGTCCTGGTA
GTGCTGTTGCTGTTTTCCGGCGTCGACGCGTCCACCCACACCACCGGAGGGAGTGCTGCTCACACTACGG
CTGGAATCGCCGGGATGTTCTCTCAGGGCGCCAAGCAGGATATCCAGCTGATCA

>918_S2_L001_R1_001.fastq_60_1a_13
CCCCTACGGCAGCGCTGGTAATGGCTCAGCTACTCAGGGTCCCGCAAGCCATCTTGGACATGATCGCTGG
TGCCCACTGGGGAGTCCTAGCGGGCATAGCGTATTTCTCCATGGCGGGCAACTGGGCGAAGGTCCTGGTA
GTGCTGTTGCTGTTTTCCGGCGTCGACGCGTCCACCCACACCACCGGAGGGAGTGCTGCTCACACTACGG
CTGGAATCGCCGGGATGTTCTCTCAGGGCGCCAAGCAGGATATCCAGCTGATCA

>918_S2_L001_R1_001.fastq_61_1a_13
CCCCCACGACAGCGCTGGTAGTGGCTCAGCTACTCAGGGTCCCGCAAGCCGTCTTGGACATGATCGCTGG
TGCCCACTGGGGAGTCCTAGCGGGCATAGCGTATTTCTCCATGGCGGGCAACTGGGCGAAGGTCCTGGTA
GTGCTGTTGCTGTTCTCCGGCGTCGACGCGACCACCCACACCACCGGAGGGAGTGCTGCTCACACTACGG
CTGGAATCGCCGGGATCTTCTCTCCGGGTGCCAAGCAGGATATCCAGCTGATCA

>918_S2_L001_R1_001.fastq_62_1a_13
CCCCCACGACAGCGCTGGTAGTGGCTCAGCTACTCAGGGTCCCGCAAGCCGTCTTGGACATGATCGCTGG
TGCCCACTGGGGAGTCCTAGCGGGCATAGCGTATTTCTCCATGGCGGGCAACTGGGCGAAGGTCCTGGTA
GTGCTGTTGCTGTTCTCCGGCGTCGACGCGACCACCCACACCACCGGAGGGAGTGCTGCTCACGCTACGG
CTGGAATCGCCGGGATCTTCTCTCCGGGCGCCAAGCAGGATATCCAGCTGATCA

>918_S2_L001_R1_001.fastq_63_1a_12
CTCCCACGACAGCGCTGGTAGTGGCTCAGCTACTCAGGGTCCCGCAAGCCGTCTTGGACATGATCGCTGG
TGCCCACTGGGGAGTCCTAGCGGGCATAGCGTATTTCTCCATGGCGGGCAACTGGGCGAAGGTCCTGGTA
GTGCTGTTGCTGTTCTCCGGCGTCGACGCGACCACCCACACCACCGGAGGGAGTGCTGCTCACACTACGG
CTGGAATCGCCGGAATCTTCTCTCCGGGCGCCAAGCAGGATATCCAGCTGATCA

>918_S2_L001_R1_001.fastq_64_1a_12
CCCCTACGGCAGCGCTGGTAATGGCTCAGCTACTCAGGGTCCCGCAAGCCATCCTGGACATGATCGCTGG
TGCCCACTGGGGAGTCCTAGCGGGCATAGCGTATTTCTCCATGGCGGGCAACTGGGCGAAGGTCCTGGTA
GTGCTTTTGCTGTTTTCCGGCGTTGACGCGTCCACCCACACCACCGGAGGGAGTGCTGCTCACACTACGG
CTGGAATCGCCGGGATGTTCTCTCAGGGCGCCAAGCAGGATATCCAGCTGATCA

>918_S2_L001_R1_001.fastq_65_1a_12
CCCCCACGACAGCGCTGGTAGTGGCTCAGCTACTCAGGGTCCCGCAAGCCGTCTTGGACATGATCGCTGG
TGCCCACTGGGGAGTCCTAGCGGGCATAGCGTATTTCTCCATGGCGGGCAACTGGGCGAAGGTCCTGGTA
GTGCTGTTGCTGTTCTCCGGCGTCGACGCGACCACCCACACCACCGGAGGGAGTGCTGCTCACACTACGG
CGGGAATCGCCGGAATCTTCTCTCCGGGCGCCAAGCAGGATATCCAGCTGATCA

>918_S2_L001_R1_001.fastq_66_1a_12
CCCCCACGACAGCGCTGGTAGTGGCTCAGCTACTCAGGGTCCCGCAAGCCGTCTTGGACATGATCGCTGG
TGCCCACTGGGGAGTCCTAGCGGGCATAGCGTATTTCTCCATGGCGGGCAACTGGGCGAAGGTCCTGGTA
GTGCTGTTGCTGTTCTCCGGCGTTGACGCGACCACCCACACCACCGGAGGGAGCGCTGCTCACACTACGG
CTGGAATCGCCGGGATCTTCTCTCCGGGCGCCAAGCAGGATATCCAGCTGATCA

>918_S2_L001_R1_001.fastq_67_1a_12
CCCCCACGACAGCGCTGGTAGTGGCTCAGCTACTCAGGGTCCCGCAAGCCGTCTTGGACATGATCGCTGG
TGCCCACTGGGGAGTCCTAGCGGGCATAGCGTATTTCTCCATGGCGGGCAACTGGGCGAAGGTCCTGGTA
GTGCTGTTGCTGTTCTCCGGCGTCGACGCGACCACCCACACCACCGGAGGGAGTGCTGCTCACACTACGG
CTGGAATTGCCGGGATCTTCTCTCCGGGCGCCAAGCAGGATATCCAGCTGATCA

>918_S2_L001_R1_001.fastq_68_1a_12
CTCCCACGACAGCGCTGGTAATGGCTCAGCTACTCAGGGTCCCGCAAGCCGTCTTGGACATGATCGCTGG
TGCCCACTGGGGAGTCCTAGCGGGCATAGCGTATTTCTCCATGGCGGGCAACTGGGCGAAGGTCCTGGTA
GTGCTGTTGCTGTTCTCCGGCGTCGACGCGACCACCCACACCACCGGAGGGAGTGCTGCTCACACTACGG
CTGGAATCGCCGGAATCTTCTCTCCGGGCGCCAAGCAGGATATCCAGCTGATCA

>918_S2_L001_R1_001.fastq_69_1a_12
CCCCCACGACAGCGCTGGTAGTGGCTCAGCTACTCAGGGTCCCGCAAGCCGTCTTGGACATGATCGCTGG
TGCCCACTGGGGAGTCCTAGCGGGCATAGCGTATTTCTCCATGGCGGGCAACTGGGCGAAGGTCCTGGTA
GTGCTGTTGCTGTTCTCCGGCGTCGACGCGACCACCCACACCACCGGAGGGAGCGCTGCTCACACTACGG
CTGGAATCGCCGGAATCTTCTCTCCGGGCGCCAAGCAGGATATCCAGCTGATCA

>918_S2_L001_R1_001.fastq_70_1a_12
CCCCCACGACAGCGCTGGTAGTGGCTCAGCTACTCAGGGTCCCGCAAGCCGTCTTGGACATGATCGCTGG
TGCCCACTGGGGAGTCCTAGCGGGCATAGCGTATTTCTCCATGGCGGGCAACTGGGCGAAGGTCCTGGTA
GTGCTGTTGCTGCTCTCCGGCGTCGACGCGACCACCCACACCACCGGAGGGAGTGCTGCTCACACTACGG
CTGGAATCGCCGGGATCTTCTCTCCGGGCGCCAAGCAGGATATCCAGCTGATCA

>918_S2_L001_R1_001.fastq_71_1a_11
CCCCTACGGCGGCGCTGGTAATGGCTCAGCTACTCAGGGTCCCGCAAGCCATCTTGGACATGATCGCTGG
TGCCCACTGGGGAGTCCTAGCGGGTATAGCGTATTTCTCCATGGCGGGCAACTGGGCGAAGGTCCTGGTA
GTGCTTTTGCTGTTTTCCGGCGTCGACGCGTCCACCCACACCACCGGAGGGAGTGCTGCTCACACTACGG
CTGGAATCGCCGGGATCTTCTCTCCGGGCGCCAAGCAGGATATCCAGCTGATCA

>918_S2_L001_R1_001.fastq_72_1a_11
CCCCCACGACAGCGCTGGTAATGGCTCAGCTACTCAGGGTCCCGCAAGCCGTCTTGGACATGATCGCTGG
TGCCCACTGGGGAGTCCTAGCGGGCATAGCGTATTTCTCCATGGCGGGCAACTGGGCGAAGGTCCTGGTA
GTGCTTTTGCTGTTTTCCGGCGTCGACGCGTCCACCCACACCACCGGAGGGAGTGCTGCTCACACTACGG
CTGGAATCGCCGGGATGTTCTCTCAGGGCGCCAAGCAGGATATCCAGCTGATCA

>918_S2_L001_R1_001.fastq_73_1a_11
CCCCCACGACAGCGCTGGTAGTGGCTCAGCTACTCAGGGTCCCGCAAGCCGTCTTGGACATGATCGCTGG
TGCCCACTGGGGAGTCCTAGCGGGCATAGCGTATTTCTCCATGGCGGGCAACTGGGCGAAGGTCCTGGTA
GTGCTGTTGCTGTTCTCCGGCGTCGACGCGTCCACCCACACCACCGGAGGGAGTGCTGCTCACACTACGG
CTGGAATCGCCGGGATGTTCTCTCAGGGCGCCAAGCAGGATATCCAGCTGATCA

>918_S2_L001_R1_001.fastq_74_1a_11
CCCCCACGACAGCGCTGGTAGTGGCTCAGCTACTCAGGGTCCCGCAAGCCGTCTTGGACATGATCGCTGG
TGCCCACTGGGGAGTCCTAGCGGGCATAGCGTATTTCTCCATGGCGGGCAACTGGGCGAAGGTCCTGGTA
GTGCTGTTGCTGTTCTCCGGCGTCGACGCGACCACCCACACCACCGGAGGGAGTGCTGCTCATACTACGG
CTGGAATCGCCGGGATCTTCTCTCCGGGCGCCAAGCAGGATATCCAGCTGATCA

>918_S2_L001_R1_001.fastq_75_1a_11
CCCCCACGACAGCGCTGGTGGTGGCTCAGCTACTCAGGGTCCCGCAAGCCGTCTTGGACATGATCGCTGG
TGCCCACTGGGGAGTCCTAGCGGGCATAGCGTATTTCTCCATGGCGGGCAACTGGGCGAAGGTCCTGGTA
GTGCTGTTGCTGTTCTCCGGCGTCGACGCGACCACCCACACCACCGGAGGGAGTGCTGCTCACACTACGG
CTGGAATCGCCGGGATCTTCTCTCCGGGCGCCAAGCAGGATATCCAGCTGATCA

>918_S2_L001_R1_001.fastq_76_1a_11
CCCCCACGACAGCGCTGGTAGTGGCTCAGCTACTCAGGGTCCCGCAAGCCGTCTTGGACATGATCGCTGG
TGCCCACTGGGGAGTCCTAGCGGGCATAGCGTATTTCTCCATGGCGGGCAACTGGGCGAAGGTCCTGGTA
GTGCTGTTGCTGTTCTCCGGCGTCGACGCGACCACCCACACCACCGGAGGGAGCGCTGCTCACACTACGG
CTGGAATCGCCGGGATTTTCTCTCCGGGCGCCAAGCAGGATATCCAGCTGATCA

>918_S2_L001_R1_001.fastq_77_1a_10
CCCCCACGACAGCGCTGGTAGTGGCTCAGCTACTCAGGGTCCCGCAAGCCGTCTTGGACATGATCGCTGG
TGCCCACTGGGGAGTCCTAGCGGGCATAGCGTATTTCTCCATGGCGGGCAACTGGGCGAAGGTCCTGGTA
GTGCTGTTGCTGTTTTCCGGCGTCGACGCGTCCACCCACACCACCGGAGGGAGTGCTGCTCACACTACGG
CTGGAATCGCCGGGATGTTCTCTCAGGGCGCCAAGCAGGATATCCAGCTGATCA

>918_S2_L001_R1_001.fastq_78_1a_10
CCCCCACGACAGCGCTGGTAGTGGCTCAGCTACTCAGGGTCCCGCAAGCCGTCTTGGACATGATCGCTGG
TGCCCACTGGGGAGTCCTAGCGGGCATAGCGTATTTCTCCATGGCGGGCAGCTGGGCGAAGGTCCTGGTA
GTGCTGTTGCTGTTCTCCGGCGTCGACGCGACCACCCACACCACCGGAGGGAGTGCTGCTCACACTACGG
CTGGAATCGCCGGGATCTTCTCTCCGGGCGCCAAGCAGGATATCCAGCTGATCA

>918_S2_L001_R1_001.fastq_79_1a_10
CCCCCACGACAGCGCTGGTAGTGGCTCAGCTACTCAGGGTCCCGCAAGCCGTCTTGGACATGATCGCTGG
TGCCCACTGGGGAGTCCTAGCGGGCATAGCGTATTTCTCCATGGCGGGCAACTGGGCGAAGGTCCTGGTA
GTGCTGTTGCTGTTCTCCGGCGTCGACGCGACCACCCACGCCACCGGAGGGAGTGCTGCTCACACTACGG
CTGGAATCGCCGGGATCTTCTCTCCGGGCGCCAAGCAGGATATCCAGCTGATCA

>918_S2_L001_R1_001.fastq_80_1a_10
CCCCCACGACAGCGCTAGTAGTGGCTCAGCTACTCAGGGTCCCGCAAGCCGTCTTGGACATGATCGCTGG
TGCCCACTGGGGAGTCCTAGCGGGCATAGCGTATTTCTCCATGGCGGGCAACTGGGCGAAGGTCCTGGTA
GTGCTGTTGCTGTTCTCCGGCGTCGACGCGACCACCCACACCACCGGAGGGAGTGCTGCTCACACTACGG
CTGGAATCGCCGGGATCTTCTCTCCGGGCGCCAAGCAGGATATCCAGCTGATCA

>918_S2_L001_R1_001.fastq_81_1a_10
CCCCCACGACAGCGCTGGTAGTGGCTCAGCTACTCAGGGTCCCGCAAGCCGTCTTGGACATGATCGCTGG
TGCCCACTGGGGAGTCCTAGCGGGCATAGCGTATTTCTCCATGGCGGGCAACTGGGCGAAGGTCCTGGTA
GTGCTGTTGCTGTTCTCCGGCGTCGACGCGACCACCCACACCACCGGAGGGAGTGCTGCTCACACCACGG
CTGGAATCGCCGGGATTTTCTCTCCGGGCGCCAAGCAGGATATCCAGCTGATCA

>918_S2_L001_R1_001.fastq_82_1a_10
CCCCCACGACAGCGCTGGTAGTGGCTCAGCTACTCAGGGTCCCGCAAGCCGTCTTGGACATGATCGCTGG
TGCCCACTGGGGAGTCCTAGCGGGCATAGCGTATTTCTCCATGGCGGGCAACTGGGCGAAGGTCCTGGTA
GTGCTGTTGCTGTTCTCCGGCGTCGATGCGACCACCCACACCACCGGAGGGAGTGCTGCTCACACTACGG
CTGGAATCGCCGGAATCTTCTCTCCGGGCGCCAAGCAGGATATCCAGCTGATCA

>918_S2_L001_R1_001.fastq_83_1a_10
CCCCCACGACAGCGCTGGTAGTGGCTCAGCTACTCAGGGTCCCGCAAGCCGTCTTGGACATGATCGCTGG
TGCCCACTGGGGAGTCCTAGCGGGCATAGCGTATTTCTCCATGGCGGGCAACTGGGCGAAGGTCCTGGTA
GTGCTGTTGCTGTTCTCCGGCGTCGATGCGACCACCCACACCACCGGAGGGAGCGCTGCTCACACTACGG
CTGGAATCGCCGGGATCTTCTCTCCGGGCGCCAAGCAGGATATCCAGCTGATCA

>918_S2_L001_R1_001.fastq_84_1a_10
CCCCTACGGCAGCGCTGGTAATGGCTCAGCTACTCAGGGTCCCGCAAGCCGTCTTGGACATGATCGCTGG
TGCCCACTGGGGAGTCCTAGCGGGCATAGCGTATTTCTCCATGGCGGGCAACTGGGCGAAGGTCCTGGTA
GTGCTGTTGCTGTTCTCCGGCGTCGACGCGACCACCCACACCACCGGAGGGAGTGCTGCTCACACTACGG
CTGGAATCGCCGGAATCTTCTCTCCGGGCGCCAAGCAGGATATCCAGCTGATCA

>918_S2_L001_R1_001.fastq_85_1a_10
CCCCCACGACAGCGCTGGTAATGGCTCAGCTACTCAGGGTCCCGCAAGCCGTCTTGGACATGATCGCTGG
TGCCCACTGGGGAGTCCTAGCGGGCATAGCGTATTTCTCCATGGCGGGCAACTGGGCGAAGGTCCTGGTA
GTGCTGTTGCTGTTCTCCGGCGTTGACGCGACCACCCACACCACCGGAGGGAGTGCTGCTCACACTACGG
CTGGAATCGCCGGGATCTTCTCTCCGGGCGCCAAGCAGGATATCCAGCTGATCA

>918_S2_L001_R1_001.fastq_86_1a_10
CCCCCACGACAGCGCTGGTAGTGGCTCAGCTACTCAGGGTCCCGCAAGCCGTCTTGGACATGATCGCTGG
TGCCCACTGGGGAGTCCTAGCGGGCATAGCGTATTTCTCCATGGCGGGCAACTGGGCGAAGGTCCTGGTA
GTGCTGTTGCTGTTCTCCGGCGTCGACGCGACCGCCCACACCACCGGAGGGAGTGCTGCTCACACTACGG
CTGGAATCGCCGGGATCTTCTCTCCGGGCGCCAAGCAGGATATCCAGCTGATCA

>918_S2_L001_R1_001.fastq_87_1a_10
CCCCCACGACAGCGCTGGTAGTGGCTCAGCTACTCAGGGTCCCGCAAGCCGTCTTGGACATGATCGCTGG
TGCCCACTGGGGAGTCCTAGCGGGCATAGCGTATTTCTCCATGGCGGGCAACTGGGCGAAGGTCCTGGTA
GTGCTGTTGCTGTTCTCCGGCGTCGACGCGACCACCCACACCACCGGAGGGAGTGCTGCTCACACTACGG
CTGGAATCGCCGGGATCTTCTCTCCAGGCGCCAAGCAGGATATCCAGCTGATCA

>918_S2_L001_R1_001.fastq_88_1a_10
CCCCCACGGCAGCGCTGGTAATGGCTCAGCTACTCAGGGTCCCGCAAGCCATCCTGGACATGATCGCTGG
TGCCCACTGGGGAGTCCTAGCGGGCATAGCGTATTTCTCCATGGCGGGCAACTGGGCGAAGGTCCTGGTA
GTGCTTTTGCTGTTTTCCGGCGTCGACGCGTCCACCCACACCACCGGAGGGAGTGCTGCTCACACTACGG
CTGGAATCGCCGGGATGTTCTCTCAGGGCGCCAAGCAGGATATCCAGCTGATCA

>918_S2_L001_R1_001.fastq_89_1a_10
CCCCTACGGCAGCGCTGGTAATGGCTCAGCTACTCAGGGTCCCGCAAGCCATCTTGGACATGATCGCTGG
TGCCCACTGGGGAGTCCTAGCGGGCATAGCGTATTTCTCCATGGCGGGCAACTGGGCGAAGGTCCTGGTA
GTGCTGTTGCTGTTTTCCGGCGTTGACGCGTCCACCCACACCACCGGGGGGAGTGCTGCTCACACTACGG
CTGGAATCGCCGGGATGTTCTCTCAGGGCGCCAAGCAGGATATCCAGCTGATCA

>918_S2_L001_R1_001.fastq_90_1a_9
CCCCCACGACAGCGCTGGTAGTGGCCCAGCTACTCAGGGTCCCGCAAGCCGTCTTGGACATGATCGCTGG
TGCCCACTGGGGAGTCCTAGCGGGCATAGCGTATTTCTCCATGGCGGGCAACTGGGCGAAGGTCCTGGTA
GTGCTGTTGCTGTTCTCCGGCGTCGACGCGACCACCCACACCACCGGAGGGAGCGCTGCTCACACTACGG
CTGGAATCGCCGGGATCTTCTCTCCGGGCGCCAAGCAGGATATCCAGCTGATCA

>918_S2_L001_R1_001.fastq_91_1a_9
CCCCCACGACAGCGCTGGTAGTGGCTCAGCTACTCAGGGTCCCGCAAGCCGTCTTGGACATGATCGCTGG
TGCCCACTGGGGAGTCCTAGCGGGCATAGCGTATTTCCCCATGGCGGGCAACTGGGCGAAGGTCCTGGTA
GTGCTGTTGCTGTTCTCCGGCGTCGACGCGACCACCCACACCACCGGAGGGAGTGCTGCTCACACTACGG
CTGGAATCGCCGGGATCTTCTCTCCGGGCGCCAAGCAGGATATCCAGCTGATCA

>918_S2_L001_R1_001.fastq_92_1a_9
CCCCTACGGCAGCGCTGGTAATGGCTCAGCTACTCAGGGTCCCGCAAGCCATCCTGGACATGATCGCTGG
TGCCCACTGGGGAGTCCTAGCGGGCATAGCGTATTTCTCCATGGCGGGCAACTGGGCGAAGGTCCTGGTA
GTGCTTTTGCTGTTTTCCGGCGTCGACGCGTCCACCCACACCACCGGAGGGAGTGCTGCTCACACCACGG
CTGGAATCGCCGGGATGTTCTCTCAGGGCGCCAAGCAGGATATCCAGCTGATCA

>918_S2_L001_R1_001.fastq_93_1a_9
CCCCTACGGCAGCGCTGGTAATGGCTCAGCTACTCAGGGTCCCGCAAGCCATCCTGGACATGATCGCTGG
TGCCCACTGGGGAGTCCTAGCGGGCATAGCGTATTTCTCCATGGCGGGCAACTGGGCGAAGGTCCTGGTA
GTGCTGTTGCTGTTCTCCGGCGTCGACGCGACCACCCACACCACCGGAGGGAGTGCTGCTCACACTACGG
CTGGAATCGCCGGAATCTTCTCTCCGGGCGCCAAGCAGGATATCCAGCTGATCA

>918_S2_L001_R1_001.fastq_94_1a_9
CCCCCACGACAGCGCTGGTAGTGGCTCAGCTACTCAGGGTCCCGCAAGCCGTCTTGGACATGATCGCTGG
CGCCCACTGGGGAGTCCTAGCGGGCATAGCGTATTTCTCCATGGCGGGCAACTGGGCGAAGGTCCTGGTA
GTGCTGTTGCTGTTCTCCGGCGTCGACGCGACCACCCACACCACCGGAGGGAGTGCTGCTCACACTACGG
CTGGAATCGCCGGGATCTTCTCTCCGGGCGCCAAGCAGGATATCCAGCTGATCA

>918_S2_L001_R1_001.fastq_95_1a_9
CCCCCACGACAGCGCTGGTAGTGGCTCAGCTACTCAGGGTCCCGCAAGCCGTCTTGGACATGATCGCTGG
TGCCCACTGGGGAGTCCTAGCGGGCATAGCGTATTTCTCCATGGCGGGCAACTGGGCGAAGGTCCTGGTA
GTGCTGTTGCTGTTCTCCGGCGTCGACGCGACCACCCACACCACCGGAGGGAGTGCTGCTCACACTACGG
CTGGAATCGCCGGGATCTTCTCTCCGGGCGCCAAGCAGGGTATCCAGCTGATCA

>918_S2_L001_R1_001.fastq_96_1a_9
CCCCCACGACAGCGCTGGTAGTGGCTCAGCTACTCAGGGTCCCGCAAGCCGTCTTGGACATGATCGCTGG
TGCCCACTGGGGAGTCCTAGCGGGCATAGCGTATTTCTCCATGGCGGGCAACTGGGCGAAGGTCCTGGTA
GTGCTGTTGCTGTTCTCCGGCGTCGACGCGACCACCCACACCACCGGAGGGAGTGCTGCTCACACTACGG
CTGGAATCGCCGGAATCTTCTCTCCGGGTGCCAAGCAGGATATCCAGCTGATCA

>918_S2_L001_R1_001.fastq_97_1a_9
CCCTCACGACAGCGCTGGTAGTGGCTCAGCTACTCAGGGTCCCGCAAGCCGTCTTGGACATGATCGCTGG
TGCCCACTGGGGAGTCCTAGCGGGCATAGCGTATTTCTCCATGGCGGGCAACTGGGCGAAGGTCCTGGTA
GTGCTGTTGCTGTTCTCCGGCGTCGACGCGACCACCCACACCACCGGAGGGAGTGCTGCTCACACTACGG
CTGGAATCGCCGGGATCTTCTCTCCGGGCGCCAAGCAGGATATCCAGCTGATCA

>918_S2_L001_R1_001.fastq_98_1a_9
CCCCTACGGCAGCGCTGGTAATGGCTCAGCTACTCAGGGTCCCGCAAGCCGTCTTGGACATGATCGCTGG
TGCCCACTGGGGAGTCCTAGCGGGCATAGCGTATTTCTCCATGGCGGGCAACTGGGCGAAGGTCCTGGTA
GTGCTGTTGCTGTTCTCCGGCGTTGACGCGACCACCCACACCACCGGAGGGAGTGCTGCTCACACTACGG
CTGGAATCGCCGGGATTTTCTCTCCGGGCGCCAAGCAGGATATCCAGCTGATCA

>918_S2_L001_R1_001.fastq_99_1a_9
CCCCCACGACAGCACTGGTAGTGGCTCAGCTACTCAGGGTCCCGCAAGCCGTCTTGGACATGATCGCTGG
TGCCCACTGGGGAGTCCTAGCGGGCATAGCGTATTTCTCCATGGCGGGCAACTGGGCGAAGGTCCTGGTA
GTGCTGTTGCTGTTCTCCGGCGTCGACGCGACCACCCACACCACCGGAGGGAGTGCTGCTCACACTACGG
CTGGAATCGCCGGGATCTTCTCTCCGGGCGCCAAGCAGGATATCCAGCTGATCA

>918_S2_L001_R1_001.fastq_100_1a_9
CCCCTACGGCAGCGCTGGTAGTGGCTCAGCTACTCAGGGTCCCGCAAGCCGTCTTGGACATGATCGCTGG
TGCCCACTGGGGAGTCCTAGCGGGCATAGCGTATTTCTCCATGGCGGGCAACTGGGCGAAGGTCCTGGTA
GTGCTGTTGCTGTTCTCCGGCGTCGACGCGACCACCCACACCACCGGAGGGAGTGCTGCTCACACTACGG
CTGGAATCGCCGGGATCTTCTCTCCGGGCGCCAAGCAGGATATCCAGCTGATCA

>918_S2_L001_R1_001.fastq_101_1a_9
CTCCCACGACAGCGCTGGTAGTGGCTCAGCTACTCAGGGTCCCGCAAGCCGTCTTGGACATGATCGCTGG
TGCCCACTGGGGAGTCCTAGCGGGCATAGCGTATTTCTCCATGGCGGGCAACTGGGCGAAGGTCCTGGTA
GTGCTGTTGCTGTTCTCCGGCGTCGACGCGACCACCCACACCACCGGAGGGAGCGCTGCTCACACTACGG
CTGGAATCGCCGGGATCTTCTCTCCGGGCGCCAAGCAGGATATCCAGCTGATCA

>918_S2_L001_R1_001.fastq_102_1a_9
CCCCCACGACAGCGCTGGTAGTGGCTCAGCTACTCAGGGTCCCGCAAGCCGTCTTGGACATGATCGCTGG
TGCCCACTGGGGAGTCCTAGCGGGCATAGCGTATTTCTCCATGGCGGGCAACTGGGCGAAGGTCCTGGTA
GTGCTGTTGCTGTTCTCCGGCGTCGACGCGACCACCCACACCACCGGAGGGAGTGCTGCTCACACTACGG
CTGGAATCGCCGGGATCTTCTCTCCGGGCGCCAAGCAGGATATCCAGCTAATCA

>918_S2_L001_R1_001.fastq_103_1a_9
CCCCCACGACAGCGCTGGTAGTGGCTCAGCTACTCAGGGTCCCGCAGGCCGTCTTGGACATGATCGCTGG
TGCCCACTGGGGAGTCCTAGCGGGCATAGCGTATTTCTCCATGGCGGGCAACTGGGCGAAGGTCCTGGTA
GTGCTGTTGCTGTTCTCCGGCGTCGACGCGACCACCCACACCACCGGAGGGAGTGCTGCTCACACTACGG
CTGGAATCGCCGGGATCTTCTCTCCGGGCGCCAAGCAGGATATCCAGCTGATCA

>918_S2_L001_R1_001.fastq_104_1a_9
CCCCCACGACAGCGCTGGTAGTGGCTCAGCTACTCAGGGTCCCGCAAGCCGTCTTGGACATGATCGCTGG
TGCCCACTGGGGAGTCCTAGCGGGCATAGCGTATTTCTCCATGGCGGGCAACTGGGCGAAGGTCCTGGTA
GTGCTATTGCTGTTCTCCGGCGTCGACGCGACCACCCACACCACCGGAGGGAGTGCTGCTCACACTACGG
CTGGAATCGCCGGAATCTTCTCTCCGGGCGCCAAGCAGGATATCCAGCTGATCA

>918_S2_L001_R1_001.fastq_105_1a_8
CCCCCACGACAGCGCTGGTAGTGGCTCAGCTACTCAGGGTCCCGCAAGCCGTCTTGGACATGATCGCTGG
TGCCCACTGGGGAGTCCTAGCGGGCATAGCGTATTTCTCCATGGCGGGCAACTGGGCGAAGGTCCTGGTA
GTGCTGTTGCTGTTCTCCGGCGTCGACGCGACCACCCACACCACCGGAGGGAGTGCTGCTCACACTACGG
CTGGAATCGCCGGGATCTTCTCTCCGGGCACCAAGCAGGATATCCAGCTGATCA

>918_S2_L001_R1_001.fastq_106_1a_8
CCCCCACGACAGCGCTGGTAGTGGCTCAGCTACTCAGGGTCCCGCAAGCCGTCTTGGACATGATCGCTGG
TGCCCACTGGGGAGTCCTAGCGGGCATAGCGTATTTCTCCATGGCGGGCAACTGGGCGAAGGTCCTGGTA
GTGCTGTTGCTGTTTTCCGGCGTCGACGCGACCACCCACACCACCGGAGGGAGCGCTGCTCACACTACGG
CTGGAATCGCCGGGATCTTCTCTCCGGGCGCCAAGCAGGATATCCAGCTGATCA

>918_S2_L001_R1_001.fastq_107_1a_8
CCCCCACGACAGCGCTGGTAATGGCTCAGCTACTCAGGGTCCCGCAAGCCATCCTGGACATGATCGCTGG
TGCCCACTGGGGAGTCCTAGCGGGCATAGCGTATTTCTCCATGGCGGGCAACTGGGCGAAGGTCCTGGTA
GTGCTTTTGCTGTTTTCCGGCGTCGACGCGTCCACCCACACCACCGGAGGGAGTGCTGCTCACACTACGG
CTGGAATCGCCGGGATGTTCTCTCAGGGCGCCAAGCAGGATATCCAGCTGATCA

>918_S2_L001_R1_001.fastq_108_1a_8
CCCCCACGACAGCGCTGGTAGTGGCTCAGCTACTCAGGGTCCCGCAAGCCGTCTTGGACATGATCGCTGG
TGCCCACTGGGGGGTCCTAGCGGGCATAGCGTATTTCTCCATGGCGGGCAACTGGGCGAAGGTCCTGGTA
GTGCTGTTGCTGTTCTCCGGCGTCGACGCGACCACCCACACCACCGGAGGGAGTGCTGCTCACACTACGG
CTGGAATCGCCGGGATCTTCTCTCCGGGCGCCAAGCAGGATATCCAGCTGATCA

>918_S2_L001_R1_001.fastq_109_1a_8
CCCCCACGACAGCGCTGGTAATGGCTCAGCTACTCAGGGTCCCGCAAGCCGTCTTGGACATGATCGCTGG
TGCCCACTGGGGAGTCCTAGCGGGCATAGCGTATTTCTCCATGGCGGGCAACTGGGCGAAGGTCCTGGTA
GTGCTGTTGCTGTTCTCCGGCGTCGACGCGACCACCCACACCACCGGAGGGAGCGCTGCTCACACTACGG
CTGGAATCGCCGGGATCTTCTCTCCGGGCGCCAAGCAGGATATCCAGCTGATCA

>918_S2_L001_R1_001.fastq_110_1a_8
CCCCCACGACAGCGCTGGTAGTGGCTCAGCTACTCAGGGTCCCGCAAGCCGTCTTGGACATGATCGCTGG
TGCCCACTGGGGAGTCCTAGCGGGCATAGCGTATTTCTCCATGGCGGGCAACTGGGCGAAGGTCCTGGTA
GTGCTGTTGCTGTTCTCCGGCGTCGACGCGACCACCCACACCACCGGAGGGAGTGCTGCTCACACTACGG
CTGGAATCGCCGGGATCTTCTCTCCGGGCGCCAAGCAGGATATCCAGCTGATCG

>918_S2_L001_R1_001.fastq_111_1a_8
CTCCCACGACAGCGCTGGTAATGGCTCAGCTACTCAGGGTCCCGCAAGCCGTCTTGGACATGATCGCTGG
TGCCCACTGGGGAGTCCTAGCGGGCATAGCGTATTTCTCCATGGCGGGCAACTGGGCGAAGGTCCTGGTA
GTGCTGTTGCTGTTCTCCGGCGTCGACGCGACCACCCACACCACCGGAGGGAGCGCTGCTCACACTACGG
CTGGAATCGCCGGGATCTTCTCTCCGGGCGCCAAGCAGGATATCCAGCTGATCA

>918_S2_L001_R1_001.fastq_112_1a_8
CCCCCACGACAGCGCTGGTAGTGGCTCAGCTACTCAGGGTCCCGCAAGCCGTCTTGGACGTGATCGCTGG
TGCCCACTGGGGAGTCCTAGCGGGCATAGCGTATTTCTCCATGGCGGGCAACTGGGCGAAGGTCCTGGTA
GTGCTGTTGCTGTTCTCCGGCGTCGACGCGACCACCCACACCACCGGAGGGAGTGCTGCTCACACTACGG
CTGGAATCGCCGGGATCTTCTCTCCGGGCGCCAAGCAGGATATCCAGCTGATCA

>918_S2_L001_R1_001.fastq_113_1a_8
CCCCTACGGCGGCGCTGGTAATGGCTCAGCTACTCAGGGTCCCGCAAGCCATCTTGGACATGATCGCTGG
TGCCCACTGGGGAGTCCTAGCGGGTATAGCGTATTTCTCCATGGCGGGCAACTGGGCGAAGGTCCTGGTA
GTGCTTTTGCTGTTTTCCGGCGTCGACGCGTCCACCCACACCACCGGAGGGAGTGCTGCTCACACTACGG
CTGGAATCGCCGGGATGTTCTCTCAGGGCGCCAAGCAGGATATCCAGCTGATTA

>918_S2_L001_R1_001.fastq_114_1a_8
CCCCCACGACAGCGCTGGTAATAGCTCAGCTACTCAGGGTCCCGCAAGCCGTCTTGGACATGATCGCTGG
TGCCCACTGGGGAGTCCTAGCGGGCATAGCGTATTTCTCCATGGCGGGCAACTGGGCGAAGGTCCTGGTA
GTGCTGTTGCTGTTCTCCGGCGTCGACGCGACCACCCACACCACCGGAGGGAGTGCTGCTCACACTACGG
CTGGAATCGCCGGGATTTTCTCTCCGGGCGCCAAGCAGGATATCCAGCTGATCA

>918_S2_L001_R1_001.fastq_115_1a_8
CCCCCACGACAGCGCTGGTAGTGGCTCAGCTACTCAGGGTCCCGCAAGCCGTCTTGGACATGATCGCTGG
TGCCCACTGGGGAGTCCTAGCGGGCATAGCATATTTCTCCATGGCGGGCAACTGGGCGAAGGTCCTGGTA
GTGCTGTTGCTGTTCTCCGGCGTCGACGCGACCACCCACACCACCGGAGGGAGTGCTGCTCACACTACGG
CTGGAATCGCCGGGATCTTCTCTCCGGGCGCCAAGCAGGATATCCAGCTGATCA

>918_S2_L001_R1_001.fastq_116_1a_8
CCCCCACGGCAGCGCTGGTAGTGGCTCAGCTACTCAGGGTCCCGCAAGCCGTCTTGGACATGATCGCTGG
TGCCCACTGGGGAGTCCTAGCGGGCATAGCGTATTTCTCCATGGCGGGCAACTGGGCGAAGGTCCTGGTA
GTGCTGTTGCTGTTCTCCGGCGTCGACGCGACCACCCACACCACCGGAGGGAGTGCTGCTCACACTACGG
CTGGAATCGCCGGGATCTTCTCTCCGGGCGCCAAGCAGGATATCCAGCTGATCA

>918_S2_L001_R1_001.fastq_117_1a_8
CCCCCACGACAGCGCTGGTAGTGGCTCAGCTACTCAGGGTCCCGCAAGCCGTCTTGGACATGATCGCTGG
TGCCCACTGGGGAGTCCTAGCGGGCATAGCGTATTTCTCCATGGCGGGCAACTGGGCGAAGGTCCTGGTA
GTGCTGTTGCTGTTCTCCGGCGTCGACGCGACCACCCACACCACCGGGGGGAGTGCTGCTCACACTACGG
CTGGAATCGCCGGGATCTTCTCTCCGGGCGCCAAGCAGGATATCCAGCTGATCA

>918_S2_L001_R1_001.fastq_118_1a_8
CCCCCACGACAGCGCTGGTAGTGGCTCAGCTGCTCAGGGTCCCGCAAGCCGTCTTGGACATGATCGCTGG
TGCCCACTGGGGAGTCCTAGCGGGCATAGCGTATTTCTCCATGGCGGGCAACTGGGCGAAGGTCCTGGTA
GTGCTGTTGCTGTTCTCCGGCGTCGACGCGACCACCCACACCACCGGAGGGAGTGCTGCTCACACTACGG
CTGGAATCGCCGGGATCTTCTCTCCGGGCGCCAAGCAGGATATCCAGCTGATCA

>918_S2_L001_R1_001.fastq_119_1a_8
CCCCCACGACAGCGCTGGTAGTGGCTCAGCTACTCAGGGTCCCGCAAGCCGTCTTGGACATGATCGCTGG
TGCCCACTGGGGAGTCCTAGCGGGCATAGCGTATTTCTCCATGGCGGGCAACTGGGCGAAGGTCCTGGTA
GTGCTGTTGCCGTTCTCCGGCGTCGACGCGACCACCCACACCACCGGAGGGAGTGCTGCTCACACTACGG
CTGGAATCGCCGGGATCTTCTCTCCGGGCGCCAAGCAGGATATCCAGCTGATCA

>918_S2_L001_R1_001.fastq_120_1a_8
CCCCCACGACAGCGCTGGTAGTGGCTCAGCTACTCAGGGTCCCGCAAGCCGTCTTGGACATGATCGCTGG
TGCCCACTGGGGAGTCCTAGCGGGCATAGCGTATTTCTCCATGGCGGGCAACTGGGCGAAGGTCCTGGTA
GTGCTGTTGCTGTTCTCCGGCGTTGACGCGACCACCCACACCACCGGAGGGAGTGCTGCTCACACCACGG
CTGGAATCGCCGGGATTTTCTCTCCGGGCGCCAAGCAGGATATCCAGCTGATCA

>918_S2_L001_R1_001.fastq_121_1a_8
CCCCCACGACAGCGCTGGTAGTGGCTCAGCTACTCAGGGTCCCGCAAGCCGTCTTGGACATGATCGCTGG
TGCCCACTGGGGAGTCCTAGCGGGCATAGCGTATTTCTCCATGGCGGGCAACTGGGCGAAGGTCCTGGTA
GTGCTGTTGCTGTTCTCCGGCGTCGACGCGACCACCCACACCACCGGAGGGAGTGCTGCTCACACTACGG
CTGGAATCGCCGGGATCTTCTCTCCGGGCGCTAAGCAGGATATCCAGCTGATCA

>918_S2_L001_R1_001.fastq_122_1a_8
CCCCCACGACAGCGCTGGTAATAGCTCAGCTACTCAGGGTCCCGCAAGCCGTCTTGGACATGATCGCTGG
TGCCCACTGGGGAGTCCTAGCGGGCATAGCGTATTTCTCCATGGCGGGCAACTGGGCGAAGGTCCTGGTA
GTGCTGTTGCTGTTCTCCGGCGTTGACGCGACCACCCACACCACCGGAGGGAGTGCTGCTCACACTACGG
CTGGAATCGCCGGAATCTTCTCTCCGGGCGCCAAGCAGGATATCCAGCTGATCA

>918_S2_L001_R1_001.fastq_123_1a_8
CCCCCACGACAGCGCTGGTAGTGGCTCAGCTACTCAGGGTCCCGCAAGCCGTCTTGGACATGATCGCTGG
TGCCCACTGGGGAGTCCTAGCGGGCATAGCGTATTTCTCCATGGCGGGCAACTGGGCGAAGGTCCTGGTA
GTGCTGTTGCTGTTCTCCGGCGTCGACGCGACCACCCACACCGCCGGAGGGAGTGCTGCTCACACTACGG
CTGGAATCGCCGGGATCTTCTCTCCGGGCGCCAAGCAGGATATCCAGCTGATCA

>918_S2_L001_R1_001.fastq_124_1a_8
CCCCCACGACAGCGCTGGTAATGGCTCAGCTACTCAGGGTCCCGCAAGCCGTCTTGGACATGATCGCTGG
TGCCCACTGGGGAGTCCTAGCGGGCATAGCGTATTTCTCCATGGCGGGCAACTGGGCGAAGGTCCTGGTA
GTGCTGTTGCTGTTTTCCGGCGTTGACGCGACCACCCACACCACCGGAGGGAGTGCTGCTCACACTACGG
CTGGAATCGCCGGGATTTTCTCTCCGGGCGCCAAGCAGGATATCCAGCTGATCA

>918_S2_L001_R1_001.fastq_125_1a_8
CCCCTACGGCGGCGCTGGTAATGGCTCAGCTACTCAGGGTCCCGCAAGCCATCTTGGACATGATCGCTGG
TGCCCACTGGGGAGTCCTAGCGGGTATAGCGTATTTCTCCATGGCGGGCAACTGGGCGAAGGTCCTGGTA
GTGCTTTTGCTGTTTTCCGGCGTCGACGCGTCCACCCACACCACCGGAGGGAGTGCTGCTCACACTACGG
CTGGAATCGCCGGGATGTTCTCTCAGGGCGCCAAGCAGGATATCCAACTGATCA

>918_S2_L001_R1_001.fastq_126_1a_8
CCCCTACGGCGGCGCTGGTAATGGCTCAGCTACTCAGGGTCCCGCAAGCCATCTTGGACATGATCGCTGG
TGCCCACTGGGGAGTCCTAGCGGGCATAGCGTATTTCTCCATGGCGGGCAACTGGGCGAAGGTCCTGGTA
GTGCTGTTGCTGTTCTCCGGCGTCGACGCGACCACCCACACCACCGGAGGGAGTGCTGCTCACACTACGG
CTGGAATCGCCGGGATCTTCTCTCCGGGCGCCAAGCAGGATATCCAGCTGATCA

>918_S2_L001_R1_001.fastq_127_1a_8
CCCCCACGACAGCGCTGGTAGTGGCTCAGCTACTCAGGGTCCCGCAAGCCGTCTTGGACATGATCGCTGG
TGCCCACTGGGGAGTCCTAGCGGGCATAGCGTATTTCTCCATGGCGGGCAACTGGGCGAAGGTCCTGGTA
GTGCTGTTGCTGTTCTCCGGCGTCGACGCGACCACCCACACCACCGGAGGGAGTGCTGCTCACACTACAG
CTGGAATCGCCGGGATCTTCTCTCCGGGCGCCAAGCAGGATATCCAGCTGATCA

>918_S2_L001_R1_001.fastq_128_1a_8
CCCCCACGACAGCGCTGGTAGTGGCTCAGCTACTCAGGGTCCCGCAAGCCGTCTTGGACATGATCGCTGG
TGCCCACTGGGGAGTCCTAGCGGGCATAGCGTATTTCTCCATGGCGGGCAACTGGGCGAAGGTCCTGGTA
GTGCTGTTGCTGTTCCCCGGCGTCGACGCGACCACCCACACCACCGGAGGGAGTGCTGCTCACACTACGG
CTGGAATCGCCGGGATCTTCTCTCCGGGCGCCAAGCAGGATATCCAGCTGATCA

>918_S2_L001_R1_001.fastq_129_1a_8
CCCCCACGACAGCGCTGGTAGTGGCTCAGCTACTCAGGGTCCCGCAAGCCGTCTTGGACATGATCGCTGG
TGCCCACTGGGGAGTCCTAGCGGGCATAGCGTATTTCTCCATGGCGGGCAACTGGGCGAAGGTCCTGGTA
GTGCTGTTGCTGTTCTCCGGCGTCGACGCGTCCACCCACACCACCGGAGGGAGTGCTGCTCACACTACGG
CTGGAATCGCCGGGATCTTCTCTCCGGGCGCCAAGCAGGATATCCAGCTGATCA

>918_S2_L001_R1_001.fastq_130_1a_8
CCCCCACGACAGCGCTGGTAGTGGCTCAGCTACTCAGGGTCCCGCAAGCCGTCTTGGACATGATCGCTGG
TGCCCACTGGGGAGTCCTAGCGGGCATAGCGTATTTCTCCATGGCGGGCAACTGGGCGAAGGTCCTGGTA
GTGCTGTTGCTGTTCTCCGGCGTCGACGCGACCACCCACACCACCGGAGGGAGTGCTGCTCACACTACGG
CTGGAATCGCCGGGATCTTCTCTCCGGGCGCCAAGCAGGATATTCAGCTGATCA

>918_S2_L001_R1_001.fastq_131_1a_7
CCCCCACGACAGCGCTGGTAGTGGCTCAGCTACTCAGGGTCCCGCAAGCCGTCTTGGACATGATCGCTGG
TGCCCACTGGGGAGTCCTAGCGGGCATAGCGTATTTCTCCATGGCGGGCAACTGGGCGAAGGTCCTGGTA
GTGCTGTTGCTGTTTTCCGGCGTCGACGCGACCACCCACACCACCGGAGGGAGTGCTGCTCACACTACGG
CTGGAATCGCCGGAATCTTCTCTCCGGGCGCCAAGCAGGATATCCAGCTGATCA

>918_S2_L001_R1_001.fastq_132_1a_7
CCCCCACGACAGCGCTGGTAGTGGCTCAGCTACTCAGGGTCCCGCAAGCCGTCTTGGACATGATCGCTGG
TGCCCACTGGGGAGTCCTAGCGGGCATAGCGTACTTCTCCATGGCGGGCAACTGGGCGAAGGTCCTGGTA
GTGCTGTTGCTGTTCTCCGGCGTCGACGCGACCACCCACACCACCGGAGGGAGTGCTGCTCACACTACGG
CTGGAATCGCCGGAATCTTCTCTCCGGGCGCCAAGCAGGATATCCAGCTGATCA

>918_S2_L001_R1_001.fastq_133_1a_7
CCCCCACGACAGCGCTGGTAGTGGCTCAGCTACTCAGGGTCCCGCAAGCCGTCTTGGACATGATCGCTGG
TGCCCACTGGGGAGTCCTAGCGGGCATAGCGTATTTCTCCATGGCGGGCAACTGGGCGAAGGTCCTGGTA
GTGCTGTTGCTGTTCTCCGGCGTCGACGCGACCACCCACACCACCGGAGGGAGTGCTGCTCACACTACGG
CTGGAGTCGCCGGGATCTTCTCTCCGGGCGCCAAGCAGGATATCCAGCTGATCA

>918_S2_L001_R1_001.fastq_134_1a_7
CCCCCACGACAGCGCTGGTAGTGGCTCAGCTACTCAGGGTCCCGCAAGCCGTCTTGGACATGATCGCTGG
TGCCCACTGGGGAGTCCTAGCGGGCATAGCGTATTTCTCCATGGCGGGCAACTGGGTGAAGGTCCTGGTA
GTGCTGTTGCTGTTCTCCGGCGTCGACGCGACCACCCACACCACCGGAGGGAGTGCTGCTCACACTACGG
CTGGAATCGCCGGGATCTTCTCTCCGGGCGCCAAGCAGGATATCCAGCTGATCA

>918_S2_L001_R1_001.fastq_135_1a_7
CCCCCACGACAGCGCTGGTAGTGGCTCAGCTACTCAGGGTCCCGCAAGCCGTCTTGGACATGATCGCTGG
TGCCCACTGGGGAGTCCTAGCGGGCATAGCGTATTTCTCCATGGCGGGTAACTGGGCGAAGGTCCTGGTA
GTGCTGTTGCTGTTCTCCGGCGTCGACGCGACCACCCACACCACCGGAGGGAGTGCTGCTCACACTACGG
CTGGAATCGCCGGGATCTTCTCTCCGGGCGCCAAGCAGGATATCCAGCTGATCA

>918_S2_L001_R1_001.fastq_136_1a_7
CCCCCACGACAGCGCTGGTAGTGGCTCAGCTACTCAGGGTCCCGCAAGCCGTCTTGGACATGATCGCTGG
TGCCCACTGGGGAGTCCTAGCGGGCATAGCGTATTTCTCCATGGCGGGCAACTGGGCGAAGGTCCTGGTA
GTGCTGTTGCTGTTCTCCGGCGTCGACGCGGCCACCCACACCACCGGAGGGAGTGCTGCTCACACTACGG
CTGGAATCGCCGGGATCTTCTCTCCGGGCGCCAAGCAGGATATCCAGCTGATCA

>918_S2_L001_R1_001.fastq_137_1a_7
CCCCCACGACAGCGCTGGTAGTGGCTCAGCTACCCAGGGTCCCGCAAGCCGTCTTGGACATGATCGCTGG
TGCCCACTGGGGAGTCCTAGCGGGCATAGCGTATTTCTCCATGGCGGGCAACTGGGCGAAGGTCCTGGTA
GTGCTGTTGCTGTTCTCCGGCGTCGACGCGACCACCCACACCACCGGAGGGAGTGCTGCTCACACTACGG
CTGGAATCGCCGGGATCTTCTCTCCGGGCGCCAAGCAGGATATCCAGCTGATCA

>918_S2_L001_R1_001.fastq_138_1a_7
CCCCCACGACAGCGCTGGTAGTGGCTCAGCTACTCAGGGTCCCGCAAGCCGTCTTGGACATGATCGCTGG
TGCCCACTGGGGAGTCCTAGCGGGCATAGCGTATTTCTCCATGGCGGGCAACTGGGCGAAGGTCCTGGTA
GTGCTGTTGCTGTTCTCCGGCGTCGACGCAACCACCCACACCACCGGAGGGAGTGCTGCTCACACTACGG
CTGGAATCGCCGGGATCTTCTCTCCGGGCGCCAAGCAGGATATCCAGCTGATCA

>918_S2_L001_R1_001.fastq_139_1a_7
CCCCCACGACAGCGCTGGTAGCGGCTCAGCTACTCAGGGTCCCGCAAGCCGTCTTGGACATGATCGCTGG
TGCCCACTGGGGAGTCCTAGCGGGCATAGCGTATTTCTCCATGGCGGGCAACTGGGCGAAGGTCCTGGTA
GTGCTGTTGCTGTTCTCCGGCGTCGACGCGACCACCCACACCACCGGAGGGAGTGCTGCTCACACTACGG
CTGGAATCGCCGGGATCTTCTCTCCGGGCGCCAAGCAGGATATCCAGCTGATCA

>918_S2_L001_R1_001.fastq_140_1a_7
CCCCCACGACAGCGCTGGTAGTGGCTCAGCTACTCAGGGTCCCGCAAGCCGTCTTGGGCATGATCGCTGG
TGCCCACTGGGGAGTCCTAGCGGGCATAGCGTATTTCTCCATGGCGGGCAACTGGGCGAAGGTCCTGGTA
GTGCTGTTGCTGTTCTCCGGCGTCGACGCGACCACCCACACCACCGGAGGGAGTGCTGCTCACACTACGG
CTGGAATCGCCGGGATCTTCTCTCCGGGCGCCAAGCAGGATATCCAGCTGATCA

>918_S2_L001_R1_001.fastq_141_1a_7
CCCCCACGACAGCGCTGGTAGTGGCTCAGCTACTCAGGGTCCCGCAAGCCGTCTTGGACATGATCGCTGG
TGCCCACTGGGGAGTCCTAGCGGGCATAGCGTATTTCTCCATGGCGGGCAACTGGGCGAAGGTCCTGGTA
GTGCTGTTGCTGTTCTCCGGCGTCGGCGCGACCACCCACACCACCGGAGGGAGTGCTGCTCACACTACGG
CTGGAATCGCCGGGATCTTCTCTCCGGGCGCCAAGCAGGATATCCAGCTGATCA

>918_S2_L001_R1_001.fastq_142_1a_7
CCCCCACGACAGCGCTGGTAGTGGCTCAGCTACTCAGGGTCCCGCAAGCCGTCTTGGACATGATCGCTGG
TGCCCACTGGGGAGTCCTAGCGGGCATAGCGTATTTCTCCATGGCGGGCAACTGGGCGAAGGTCTTGGTA
GTGCTGTTGCTGTTCTCCGGCGTCGACGCGACCACCCACACCACCGGAGGGAGTGCTGCTCACACTACGG
CTGGAATCGCCGGGATCTTCTCTCCGGGCGCCAAGCAGGATATCCAGCTGATCA

>918_S2_L001_R1_001.fastq_143_1a_7
CCCCCACGACAGCGCTGGTAGTGGCTCAGCTACTCAGGGTCCCGCAAGCCGTCTTGGACATGATCGCTGG
TGCCCACTGGGGAGTCCTAGCGGGCATAGCGTATTTCTCCATGGCGGGCAACTGGGCGAAGGTCCTGGTA
GTGCTGTTGCTGTTCTCCGGCGTCGACGCGACCACCCACACCACCGGAGGGAGTGCTGCCCACACTACGG
CTGGAATCGCCGGAATCTTCTCTCCGGGCGCCAAGCAGGATATCCAGCTGATCA

>918_S2_L001_R1_001.fastq_144_1a_7
CCCCCACGACAGCGCTGGTAGTGGCTCAGCTACTCAGGGTCCCGCAAGCCGTCTTGGACATGATCGCTGG
TGCCCACTGGGGAGTCCTAGCGGGCATAGCGTATTTCTCCATGGCGGGCAACTGGGCGAAGGTCCTGGTA
GTGCTGTTGCTGTTCTCCGGCGTCGACGCGACCACCCACACCACCGGAGGGAGTGCTGCTCACACTACCG
CTGGAATCGCCGGGATCTTCTCTCCGGGCGCCAAGCAGGATATCCAGCTGATCA

>918_S2_L001_R1_001.fastq_145_1a_7
CCCCCACGACAGCGCTGGTAGTGGCTCAGCTACTCAGGGTCCCGCAAGCCGTCTTGGACATGATCGCTGG
TGCCCACTGGGGAGTCCTAGCGGGCATAGCGTATTTCTCCATGGCGGGCAACTGGGCGAAGGTCCTGGTA
GTGCTGTTGCTGTTCTCCGGCGTCGACGCAACCACCCACACCACCGGAGGGAGTGCTGCTCACACTACGG
CTGGAATCGCCGGAATCTTCTCTCCGGGCGCCAAGCAGGATATCCAGCTGATCA

>918_S2_L001_R1_001.fastq_146_1a_7
CCCCCACGACAGCGCTGGTAGTGGCTCAGCTACTCAGGGTCCCGCAAGCCGTCTTGGACATGATCGCCGG
TGCCCACTGGGGAGTCCTAGCGGGCATAGCGTATTTCTCCATGGCGGGCAACTGGGCGAAGGTCCTGGTA
GTGCTGTTGCTGTTCTCCGGCGTCGACGCGACCACCCACACCACCGGAGGGAGTGCTGCTCACACTACGG
CTGGAATCGCCGGGATCTTCTCTCCGGGCGCCAAGCAGGATATCCAGCTGATCA

>918_S2_L001_R1_001.fastq_147_1a_7
CCCCCACGACAGCGCTGGTAGTGGCTCAGCTACTCAGGGTCCCGCAAGCCGTCTTGGACATGATCACTGG
TGCCCACTGGGGAGTCCTAGCGGGCATAGCGTATTTCTCCATGGCGGGCAACTGGGCGAAGGTCCTGGTA
GTGCTGTTGCTGTTCTCCGGCGTCGACGCGACCACCCACACCACCGGAGGGAGTGCTGCTCACACTACGG
CTGGAATCGCCGGGATCTTCTCTCCGGGCGCCAAGCAGGATATCCAGCTGATCA

>918_S2_L001_R1_001.fastq_148_1a_7
CCCCCACGACAGCGCTGGTAGTGGCTCAGCTACTCAGGGTCCCGCAAGCCGTCTTGGACATGATCGCTGG
TGCCCACTGGGGAGTCCTAGCGGGCATAGCGTATTTCTCCATGGCGGGCAACTGGGCGAAGGTCCTGGTA
GTGCTGTTGCTGTTCTCCGGCGCCGACGCGACCACCCACACCACCGGAGGGAGTGCTGCTCACACTACGG
CTGGAATCGCCGGGATCTTCTCTCCGGGCGCCAAGCAGGATATCCAGCTGATCA

>918_S2_L001_R1_001.fastq_149_1a_7
CCCCTACGGCAGCGCTGGTAATGGCTCAGCTACTCAGGGTCCCGCAAGCCATCCTGGACATGATCGCTGG
TGCCCACTGGGGAGTCCTAGCGGGCATAGCGTATTTCTCCATGGCGGGCAACTGGGCGAAGGTCCTGGTA
GTGCTTTTGCTGTTTTCCGGCGTCGACGCGACCACCCACACCACCGGAGGGAGTGCTGCTCACACTACGG
CTGGAATCGCCGGGATCTTCTCTCCGGGCGCCAAGCAGGATATCCAGCTGATCA

>918_S2_L001_R1_001.fastq_150_1a_7
CCCCCACGACAGCGCTGGTAGTGGCTCAGCTACTCAGGATCCCGCAAGCCGTCTTGGACATGATCGCTGG
TGCCCACTGGGGAGTCCTAGCGGGCATAGCGTATTTCTCCATGGCGGGCAACTGGGCGAAGGTCCTGGTA
GTGCTGTTGCTGTTCTCCGGCGTCGACGCGACCACCCACACCACCGGAGGGAGTGCTGCTCACACTACGG
CTGGAATCGCCGGGATCTTCTCTCCGGGCGCCAAGCAGGATATCCAGCTGATCA

>918_S2_L001_R1_001.fastq_151_1a_7
CCCCCACGACAGCGCTGGTAGTGGCTCAGCTACTCAGGGTCCCGCAAGCCGTCTTGGACATGATCGCTGG
TGCCCACTGGGGAGTCCTAGCGGGCACAGCGTATTTCTCCATGGCGGGCAACTGGGCGAAGGTCCTGGTA
GTGCTGTTGCTGTTCTCCGGCGTCGACGCGACCACCCACACCACCGGAGGGAGTGCTGCTCACACTACGG
CTGGAATCGCCGGGATCTTCTCTCCGGGCGCCAAGCAGGATATCCAGCTGATCA

>918_S2_L001_R1_001.fastq_152_1a_7
CCCCCACGACAGCGCTGGTAGTGGCTCAGCTACTCAGGGTCCCGCAAGCCGTCTTGGACATGATCGCTGG
TGCCCACTGGGGAGTCCTAGCGGGCATAGCGTATTTCTCCATGGCGGGCAACTGGGCGAAGGTCCTGGTA
GTGCTGTTGCTGTTCTCCGGCGTCGACGCGACCACCCACACCACCGGAGGGAGTGCTGCTCACACTACGG
CTGGAATCGCCGGAATCTTCTCTCCGGGCGCTAAGCAGGATATCCAGCTGATCA

>918_S2_L001_R1_001.fastq_153_1a_7
CCCCCACGACAGCGCTGGTAGTGGCTCAGCTACTCAGGGTCCCGCAAGCCGTCTTGGACATGATCGCTGG
TGCCCACTGGGGAGTCCTAGCGGGCATAGCGTATTTCTCCATGGCGGGCAACTGGGCGAAGGTCCTGGTA
GTGCTGTTGCTATTCTCCGGCGTCGACGCGACCACCCACACCACCGGAGGGAGTGCTGCTCACACTACGG
CTGGAATCGCCGGGATCTTCTCTCCGGGCGCCAAGCAGGATATCCAGCTGATCA

>918_S2_L001_R1_001.fastq_154_1a_7
CCCCCACGACAGCGCTGGTAGTGGCCCAGCTACTCAGGGTCCCGCAAGCCGTCTTGGACATGATCGCTGG
TGCCCACTGGGGAGTCCTAGCGGGCATAGCGTATTTCTCCATGGCGGGCAACTGGGCGAAGGTCCTGGTA
GTGCTGTTGCTGTTCTCCGGCGTCGACGCGACCACCCACACCACCGGAGGGAGTGCTGCTCACACTACGG
CTGGAATCGCCGGGATCTTCTCTCCGGGCGCCAAGCAGGATATCCAGCTGATCA

>918_S2_L001_R1_001.fastq_155_1a_7
CCCCCACGACAGCGCTGGTAGTGGCTCAGCTACTCAGGGTCCCGCAAGCCGTCTTGGACATGATCGCTGG
TGCCCACTGGGGAGTCCTAGCGGGTATAGCGTATTTCTCCATGGCGGGCAACTGGGCGAAGGTCCTGGTA
GTGCTGTTGCTGTTCTCCGGCGTCGACGCGACCACCCACACCACCGGAGGGAGTGCTGCTCACACTACGG
CTGGAATCGCCGGGATCTTCTCTCCGGGCGCCAAGCAGGATATCCAGCTGATCA

>918_S2_L001_R1_001.fastq_156_1a_7
CCCCCACGACAGCGCTGGTAGTGGCTCAGCTACTCAGGGTCCCGCAAGCCGTCTTGGACATGATCGCTGG
TGCCCACTGGGGAGTCCTAGCGGGCATAGCGTATTTCTCCATGGCGGGCAACTGGGCGAAGGTCCCGGTA
GTGCTGTTGCTGTTCTCCGGCGTCGACGCGACCACCCACACCACCGGAGGGAGTGCTGCTCACACTACGG
CTGGAATCGCCGGGATCTTCTCTCCGGGCGCCAAGCAGGATATCCAGCTGATCA

>918_S2_L001_R1_001.fastq_157_1a_7
CCCCCACGACAGCGCTGGTAGTGGCTCAGCTACTTAGGGTCCCGCAAGCCGTCTTGGACATGATCGCTGG
TGCCCACTGGGGAGTCCTAGCGGGCATAGCGTATTTCTCCATGGCGGGCAACTGGGCGAAGGTCCTGGTA
GTGCTGTTGCTGTTCTCCGGCGTCGACGCGACCACCCACACCACCGGAGGGAGTGCTGCTCACACTACGG
CTGGAATCGCCGGGATCTTCTCTCCGGGCGCCAAGCAGGATATCCAGCTGATCA

>918_S2_L001_R1_001.fastq_158_1a_7
CCCCCACGACGGCGCTGGTAGTGGCTCAGCTACTCAGGGTCCCGCAAGCCGTCTTGGACATGATCGCTGG
TGCCCACTGGGGAGTCCTAGCGGGCATAGCGTATTTCTCCATGGCGGGCAACTGGGCGAAGGTCCTGGTA
GTGCTGTTGCTGTTCTCCGGCGTCGACGCGACCACCCACACCACCGGAGGGAGTGCTGCTCACACTACGG
CTGGAATCGCCGGGATCTTCTCTCCGGGCGCCAAGCAGGATATCCAGCTGATCA

>918_S2_L001_R1_001.fastq_159_1a_7
CCCCCACGACAGCGCTGGTAGTGGCTCAGCTACTCAGGGTCCCGCAAGCCGTCTTGGACATGATCGCTGG
TGCCCACTGGGGAGTCCTAGCGGGCATAGCGTATTTCTCCATGGCGGGCAACTGGGCGAAGGTCCTGGTA
GTGCTGTTGCTGTTCTCCGGCGTCGACGCGACCACCCACACCACCGGAGGGAGTGCTGCTCACACTACGG
CGGGAATCGCCGGAATCTTCTCTCCGGGCGCCAAGCAGGACATCCAGCTGATCA

>918_S2_L001_R1_001.fastq_160_1a_6
CTCCCACGACAGCGCTGGTAATGGCTCAGCTACTCAGGGTCCCGCAAGCCGTCTTGGACATGATCGCTGG
TGCCCACTGGGGAGTCCTAGCGGGCATAGCGTATTTCTCCATGGCGGGCAACTGGGCGAAGGTCCTGGTA
GTGCTGTTGCTGTTCTCCGGCGTTGACGCGACCACCCACACCACCGGAGGGAGTGCTGCTCACACTACGG
CTGGAATCGCCGGGATTTTCTCTCCGGGCGCCAAGCAGGATATCCAGCTGATCA

>918_S2_L001_R1_001.fastq_161_1a_6
CCCCTACGACAGCGCTGGTAGTGGCTCAGCTACTCAGGGTCCCGCAAGCCGTCTTGGACATGATCGCTGG
TGCCCACTGGGGAGTCCTAGCGGGCATAGCGTATTTCTCCATGGCGGGCAACTGGGCGAAGGTCCTGGTA
GTGCTGTTGCTGTTCTCCGGCGTCGACGCGACCACCCACACCACCGGAGGGAGTGCTGCTCACACTACGG
CTGGAATCGCCGGAATCTTCTCTCCGGGCGCCAAGCAGGATATCCAGCTGATCA

>918_S2_L001_R1_001.fastq_162_1a_6
CCCCCACGACAGCGCTGGTAGTGGCTCAGCTACTCAGGGTCCCGCAAGCCGTCTTGGACATGATCGCTGG
TGCCCACTGGGGAGTCCTAGCGGGCATAGCGTATTTCTCCATGGCGGGCAACTGGGCGAAGGTCCTGGTA
GTGCTGTTGCTGTTCTCCGGCGTCGACGCGACCACCCACACCACCGGAGGGAGTGCTGCTTACACTACGG
CTGGAATCGCCGGGATCTTCTCTCCGGGCGCCAAGCAGGATATCCAGCTGATCA

>918_S2_L001_R1_001.fastq_163_1a_6
CCCCTACGGCAGCGCTGGTAATGGCTCAGCTACTCAGGGTCCCGCAAGCCATCTTGGACATGATCGCTGG
TGCCCACTGGGGAGTCCTAGCGGGCATAGCGTATTTCTCCATGGCGGGCAACTGGGCGAAGGTCCTGGTA
GTGCTGTTGCTGTTTTCCGGCGTTGACGCGTCCACCCACACCACCGGAGGGAGTGCTGCTCACACTACGG
CTGGAATCGCCGGGATGTTCTCTCAGGGCGCCAAGCAGGATATCCAGCTGATCA

>918_S2_L001_R1_001.fastq_164_1a_6
CCCCCACGACAGCGCTGGTAGTGGCTCAGCTACTCAGGGTCCCGCAAGCCGTCTTGGACATGATCGCTGG
TGCCCACTGGGGAGTCCTAGCGGGCATAGCGTATTTCTCCATGGCGGGCAACTGGGCGAAGGTCCTGGTA
GTGCTGTTGCTGTTCTCCGGCGTCGACGCGACCACCCACACCACCGGAGGGAGTGCTGCTCACACTACGG
CCGGAATCGCCGGGATCTTCTCTCCGGGCGCCAAGCAGGATATCCAGCTGATCA

>918_S2_L001_R1_001.fastq_165_1a_6
CCCCTACGGCAGCGCTGGTAATGGCTCAGCTACTCAGGGTCCCGCAAGCCATCCTGGACATGATCGCTGG
TGCCCACTGGGGAGTCCTAGCGGGCATAGCGTATTTCTCCATGGCGGGCAACTGGGCGAAGGTCCTGGTA
GTGCTTTTGCTGTTTTCCGGCGTCGATGCGTCCACCCACACCACCGGAGGGAGTGCTGCTCACACTACGG
CTGGAATCGCCGGGATGTTCTCTCAGGGCGCCAAGCAGGATATCCAGCTGATCA

>918_S2_L001_R1_001.fastq_166_1a_6
CCCCCACGACAGCGCTGGTAGTGGCTCAGCTACTCAGGGTCCCGCAAGCTGTCTTGGACATGATCGCTGG
TGCCCACTGGGGAGTCCTAGCGGGCATAGCGTATTTCTCCATGGCGGGCAACTGGGCGAAGGTCCTGGTA
GTGCTGTTGCTGTTCTCCGGCGTCGACGCGACCACCCACACCACCGGAGGGAGTGCTGCTCACACTACGG
CTGGAATCGCCGGGATCTTCTCTCCGGGCGCCAAGCAGGATATCCAGCTGATCA

>918_S2_L001_R1_001.fastq_167_1a_6
CCCCCACGACAGCGCTGGTAGTGGCTCAGCTACTCAGGGTCCCGCAAGCCGTCTTGGACATGATCGCTGG
TGCCCACTGGGGAGTCCTAGCGGGCATAGCGTATTTCTCCATGGCGGGCAACTGGGCGAAGGTCCTGGTA
GTGCTGTTGCTGTTCTCTGGCGTCGACGCGACCACCCACACCACCGGAGGGAGTGCTGCTCACACTACGG
CTGGAATCGCCGGAATCTTCTCTCCGGGCGCCAAGCAGGATATCCAGCTGATCA

>918_S2_L001_R1_001.fastq_168_1a_6
CCCCTACGGCAGCGCTGGTAATGGCTCAGCTACTCAGGGTCCCGCAAGCCGTCTTGGACATGATCGCTGG
TGCCCACTGGGGAGTCCTAGCGGGCATAGCGTATTTCTCCATGGCGGGCAACTGGGCGAAGGTCCTGGTA
GTGCTGTTGCTGTTTTCCGGCGTTGACGCGTCCACCCACACCACCGGAGGGAGTGCTGCTCACACTACGG
CTGGAATCGCCGGGATGTTCTCTCAGGGCGCCAAGCAGGATATCCAGCTGATCA

>918_S2_L001_R1_001.fastq_169_1a_6
CCCCCACGACAGCGCTGGTAGTGGCTCAGCTACTCAGGGTCCCGCAAGCCGTCTTGGACATGATCGCTGG
TGCCCACTGGGGAGTCCTAGCGGGCATAGCGTATTTCTCCATGGCGGGCAACTGGGCGAAGGTCCTGGTA
GTGCTGTTGCTGTTCTCCGGCGTCGACGCGACCACCCACACCACCGGAGGGAGCGCTGCTCACACCACGG
CTGGAATCGCCGGGATCTTCTCTCCGGGCGCCAAGCAGGATATCCAGCTGATCA

>918_S2_L001_R1_001.fastq_170_1a_6
CCCCCACGACAGCGCTGGTAATAGCTCAGCTACTCAGGGTCCCGCAAGCCGTCTTGGACATGATCGCTGG
TGCCCACTGGGGAGTCCTAGCGGGCATAGCGTATTTCTCCATGGCGGGCAACTGGGCGAAGGTCCTGGTA
GTGCTTTTGCTGTTTTCCGGCGTCGACGCGTCCACCCACACCACCGGAGGGAGTGCTGCTCACACTACGG
CTGGAATCGCCGGGATGTTCTCTCAGGGCGCCAAGCAGGATATCCAGCTGATCA

>918_S2_L001_R1_001.fastq_171_1a_6
CCCCCACGACAGCGCTGGTAGTGGCTCAGCTACTCAGGGTCCCGCAAGCCGTCTTGGACATGATCGCTGG
TGCCCACTGGGGAGTCCTAGCGGGCATAGCGTATTTCTCCATGGCGGGCAACTGGGCGAAGGTCCTGGTA
GTGCTGTTGCTGTTCTCCGGCGTCGACGCGACCACCCACACCACCGGAGGGAGTGCTGCTCACACCACGG
CTGGAATCGCCGGAATCTTCTCTCCGGGCGCCAAGCAGGATATCCAGCTGATCA

>918_S2_L001_R1_001.fastq_172_1a_6
CCCCCACGACAGCGCTGGTAGTGGCTCAGCTACTCAGGGTCCCGCAAGCCGTCTTGGACATGATTGCTGG
TGCCCACTGGGGAGTCCTAGCGGGCATAGCGTATTTCTCCATGGCGGGCAACTGGGCGAAGGTCCTGGTA
GTGCTGTTGCTGTTCTCCGGCGTCGACGCGACCACCCACACCACCGGAGGGAGTGCTGCTCACACTACGG
CTGGAATCGCCGGGATCTTCTCTCCGGGCGCCAAGCAGGATATCCAGCTGATCA

>918_S2_L001_R1_001.fastq_173_1a_6
CCCCCACGACAGCGCTGGCAGTGGCTCAGCTACTCAGGGTCCCGCAAGCCGTCTTGGACATGATCGCTGG
TGCCCACTGGGGAGTCCTAGCGGGCATAGCGTATTTCTCCATGGCGGGCAACTGGGCGAAGGTCCTGGTA
GTGCTGTTGCTGTTCTCCGGCGTCGACGCGACCACCCACACCACCGGAGGGAGTGCTGCTCACACTACGG
CTGGAATCGCCGGGATCTTCTCTCCGGGCGCCAAGCAGGATATCCAGCTGATCA

>918_S2_L001_R1_001.fastq_174_1a_6
CCCCCACGACAGCGCTGGTAGTGGCTCAGCTACTCAGGGTCCCGCAAGCCGTCTTGGACATGATCGCTGG
TGCCCACTGGGGAGTCCTAGCGGGCATAGCGTATTTCTCCATGGCGGGCAACTGGGCGAAGGTCCTGGTA
GTGCTGTTGCTGTTCTCCGGCGTCGACGCGACCACCCACACCACCGGAGGGAGTGCTGCTCACACTGCGG
CTGGAATCGCCGGGATCTTCTCTCCGGGCGCCAAGCAGGATATCCAGCTGATCA

>918_S2_L001_R1_001.fastq_175_1a_6
CCCCCACGACAGCGCTGGTAGTGGCTCAGCTACTCAGGGTCCCGCAAGCCGTCTTGGACATGATCGCTGG
TGCCCACTGGGGAGTCCTAGCGGGCATAGCGTATTTCTCCATGGCGGGCAACTGGGCGAAGGTTCTGGTA
GTGCTGTTGCTGTTCTCCGGCGTCGACGCGACCACCCACACCACCGGAGGGAGTGCTGCTCACACTACGG
CTGGAATCGCCGGGATCTTCTCTCCGGGCGCCAAGCAGGATATCCAGCTGATCA

>918_S2_L001_R1_001.fastq_176_1a_6
CCCCCACGACAGCGCTGGTAGTGGCTCAGCTACTCAGGGTCCCGCAAGCCGTCTTGGACATGATCGCTGG
TGCCCACTGGGGAGTCCTAGCGGGCATAGCGTATTTCTCCATGGCGGGCAACTGGGCGAAGGTCCTGGTA
GTGCTGTTGCTGTTCTCCGGCGTCGACGCGACCACCCACACCACCGGAGGGAGTGCTGCTCACACTACGG
CTGGCATCGCCGGGATCTTCTCTCCGGGCGCCAAGCAGGATATCCAGCTGATCA

>918_S2_L001_R1_001.fastq_177_1a_6
CCCCTACGGCAGCGCTGGTAATGGCTCAGCTACTCAGGGTCCCGCAAGCCATCCTGGACATGATCGCTGG
TGCCCACTGGGGAGTCCTAGCGGGCATAGCGTATTTCTCCATGGCGGGCAACTGGGCGAAGGTCCTGGTA
GTGCTGTTGCTGTTCTCCGGCGTTGACGCGACCACCCACACCACCGGAGGGAGTGCTGCTCACACTACGG
CTGGAATCGCCGGGATTTTCTCTCCGGGCGCCAAGCAGGATATCCAGCTGATCA

>918_S2_L001_R1_001.fastq_178_1a_6
CCCCCACGACAGCGCTGGTAGTGGCTCAGCTACTCAGGGTCCCGCAAGCCGTCTTGGACATGATCGCTGG
TGCCCACTGGGGAGTCCTAGCGGGCATAGCGTATTTCTCCATGGCGGGCAACTGGGCGAAGGTCCTGGTA
GTGCTGTTGCTGTTCTCCGGCGTCGACGCGACCACCCACACCACCGGGGGGAGTGCTGCTCACACTACGG
CTGGAATCGCCGGAATCTTCTCTCCGGGCGCCAAGCAGGATATCCAGCTGATCA

>918_S2_L001_R1_001.fastq_179_1a_6
CCCCTACGGCAGCGCTGGTAATGGCTCAGCTACTCAGGGTCCCGCAAGCCGTCTTGGACATGATCGCTGG
TGCCCACTGGGGAGTCCTAGCGGGCATAGCGTATTTCTCCATGGCGGGCAACTGGGCGAAGGTCCTGGTA
GTGCTGTTGCTGTTTTCCGGCGTCGACGCGTCCACCCACACCACCGGAGGGAGTGCTGCTCACACTACGG
CTGGAATTGCCGGGATGTTCTCTCAGGGCGCCAAGCAGGATATCCAGCTGATCA

>918_S2_L001_R1_001.fastq_180_1a_6
CCCCCACGACAGCGCTGGTAGTGGCTCAGCTACTCAGGGTCCCGCAAGCCGTCTTGGACATGATCGCTGG
TGCCCACTGGGGAGTCCTAGCGGGCATAGCGTATTTCTCCATGGCGGGCAACTGGGCGAAGGTCCTGGTA
GTGCTGTTGCTGTTCTCCGGCGTCGACGCGACCACCCACACCACCGGAGGGAGTGCTGCTCACACTACGG
CTGGAATCGCCGGAATCTTCTCTCCGGGCGCCAAGCAGGACATCCAGCTGATCA

>918_S2_L001_R1_001.fastq_181_1a_6
CCCCCACGACAGCGCTGGTAGTGGCTCAGCTACTCAGGGTCCCGCAAGCCGTCTTGGACATGATCGCTGG
TGCCCACTGGGGAGTCCTAGCGGGCATAGCGTATTTCTCCATGGCGGGCAACTGGGCGAAGGTCCTGGTG
GTGCTGTTGCTGTTCTCCGGCGTCGACGCGACCACCCACACCACCGGAGGGAGCGCTGCTCACACTACGG
CTGGAATCGCCGGGATCTTCTCTCCGGGCGCCAAGCAGGATATCCAGCTGATCA

>918_S2_L001_R1_001.fastq_182_1a_6
CCCCCACGACAGCGCTGGTAGTGGCTCAGCTACTCAGGGTCCCGCAAGCCGTCTTGGACATGATCGCTGG
TGCCCACTGGGGAGTCCTAGCGGGCATAGCGTATTTCTCCATGGCGGGCAACTGGGCGAAGGTCCTGGTA
GTGCTGTTGCTGTTCTCCGGCGTCGACGCGACCACCCACACCACCGGAGGGAGTGCTGCTCACACTACGG
CCGGAATCGCCGGAATCTTCTCTCCGGGCGCCAAGCAGGATATCCAGCTGATCA

>918_S2_L001_R1_001.fastq_183_1a_6
CCCCCACGACAGCGCTGGTAGTGGCTCAGCTACTCAGGGTCCCGCAAGCCGTCTTGGACATGATCGCTGG
TGCCCACTGGGGAGTCCTAGCGGGCATAGCGTATTTCTCCATGGCGGGCAACTGGGCGAAGGTCCTGGTA
GTGCTGTTGCTGTTCTCCGGCGTCGACGCGACCACCCACACCACCGGAGGGAGTGCTGCTCACACTACGG
CTGGAATCGCCGGGACCTTCTCTCCGGGCGCCAAGCAGGATATCCAGCTGATCA

>918_S2_L001_R1_001.fastq_184_1a_6
CCCCCACGACAGCGCTGGTAGTGGCTCAGCTACTCAGGGTCCCGCAAGCCGTCTTGGACATGATCGCTGG
TGCCCACTGGGGAGTCCTAGCGGGCATAGCGTATTTCTCCATGGCGGGCAACTGGGCGAAGGTCCTGGTA
GTGCTGTTGCTGTTCTCCGGCGTCGACGCGACCACCCACACCACCGGAGGGAGTGCTGCTCACACTACGG
CTGGAATCGCCGGGATCTTCTCTCCGGGCGCCAGGCAGGATATCCAGCTGATCA

>918_S2_L001_R1_001.fastq_185_1a_6
CCCCCACGACAGCGCTGGTAGTGGCTCAGCTACTCAGGGTCCCGCAAGCCGTCTTGGACATGATCGCTGG
TGCCCACTGGGGAGTCCTAGCGGGCATAGCGTATTTCTCCATGGCGGGCAACTGGGCGAAGGTCCTGGTA
GTGCTGTTGCTGTTCTCCGGCGTCGACGCGACCACCCACACCACCGGAGGGAGTGCTGCTCACACTACGG
CTGGGATCGCCGGAATCTTCTCTCCGGGCGCCAAGCAGGATATCCAGCTGATCA

>918_S2_L001_R1_001.fastq_186_1a_6
CCCCCACGACAGCGCTGGTAGTGGCTCAGCTACTCAGGGTCCCGCAAGCCGTCTTGGACATGATCGCTGG
TGCCCACTGGGGAGTCCTAGCGGGCATAGCGTATTTCTCCATGGCGGGCAACTGGGCGAAGGTCCTGGTA
GTGCTGCTGCTGTTCTCCGGCGTCGACGCGACCACCCACACCACCGGAGGGAGTGCTGCTCACACTACGG
CTGGAATCGCCGGAATCTTCTCTCCGGGCGCCAAGCAGGATATCCAGCTGATCA

>918_S2_L001_R1_001.fastq_187_1a_6
CCCCCACGACAGCGCTGGTAGTGGCTCAGCTACTCAGGGTCCCGCAAGCCGTCTTGGACATGATCGCTGG
TGCCCACTGGGGAGTCCTAGCGGGCATAGCGTATTTCTCCATGGCGGGCAACTGGGCGAAGGTCCTGGTA
GTGCTTTTGCTGTTTTCCGGCGTTGACGCGTCCACCCACACCACCGGAGGGAGTGCTGCTCACACTACGG
CTGGAATCGCCGGGATGTTCTCTCAGGGCGCCAAGCAGGATATCCAGCTGATCA

>918_S2_L001_R1_001.fastq_188_1a_6
CCCCCACGACAGCGCTGGTAGTGGCTCAGCTACTCAGGGTCCCGCAAGCCGTCTTGGACATGATCGCTGG
TGCCCACTGGGGAGTCCTAGCGGGCATAGCGTATTTCTCCATGGCGGGCAACTGGGCGAAGGTCCTGGTA
GTGCTGTTGCTGTTCTCCGGCGTCGACGCGACCACCCACACCACCGGAGGGGGTGCTGCTCACACTACGG
CTGGAATCGCCGGGATCTTCTCTCCGGGCGCCAAGCAGGATATCCAGCTGATCA

>918_S2_L001_R1_001.fastq_189_1a_6
CCCCCACGACAGCGCTGGTAGTGGCTCAGCTACTCAGGGTCCCGCAAGCCGTCTTGGACATGATCGCTGG
TGCCCACTGGGGAGTCCTAGCGGGCATAGCGTATTTCTCCATGGCGGGCAACTGGGCGAAGGTCCTGGTA
GTGCTGTTGCTGTTCTCCGGCGTCGACGCGACCACCCACACCACCGGAGGGAGTGCTGCTCACACTACGG
CTGGAATCGCCGGGATCTTTTCTCCGGGCGCCAAGCAGGATATCCAGCTGATCA

>918_S2_L001_R1_001.fastq_190_1a_6
CCCCTACGGCGGCGCTGGTAATGGCTCAGCTACTCAGGGTCCCGCAAGCCATCTTGGACATGATCGCTGG
TGCCCACTGGGGAGTCCTAGCGGGTATAGCGTATTTCTCCATGGCGGGCAACTGGGCGAAGGTCCTGGTA
GTGCTGTTGCTGTTCTCCGGCGTCGACGCGACCACCCACACCACCGGAGGGAGTGCTGCTCACACTACGG
CTGGAATCGCCGGGATCTTCTCTCCGGGCGCCAAGCAGGATATCCAGCTGATCA

>918_S2_L001_R1_001.fastq_191_1a_6
CCCCCACGACAGCGCTGGTAGTGGCTCAGCTACTCAGGGTCCCGCAAGCCGTTTTGGACATGATCGCTGG
TGCCCACTGGGGAGTCCTAGCGGGCATAGCGTATTTCTCCATGGCGGGCAACTGGGCGAAGGTCCTGGTA
GTGCTGTTGCTGTTCTCCGGCGTCGACGCGACCACCCACACCACCGGAGGGAGTGCTGCTCACACTACGG
CTGGAATCGCCGGGATCTTCTCTCCGGGCGCCAAGCAGGATATCCAGCTGATCA

>918_S2_L001_R1_001.fastq_192_1a_6
CCCCTACGGCAGCGCTGGTAATGGCTCAGCTACTCAGGGTCCCGCAAGCCATCCTGGACATGATCGCTGG
TGCCCACTGGGGAGTCCTAGCGGGCATAGCGTATTTCTCCATGGCGGGCAACTGGGCGAAGGTCCTGGTA
GTGCTTTTGCTGTTTTCCGGCGTCGACGCGTCCACCCACACCACCGGAGGGAGTGCTGCTCACACTACGG
CTGGAATCGCCGGAATCTTCTCTCCGGGCGCCAAGCAGGATATCCAGCTGATCA

>918_S2_L001_R1_001.fastq_193_1a_6
CCCCCACGACAGCGCTGGTAGTGGCTCAGCTACTCAGGGTCCCGCAAGCCGTCTTGGACATGATCGCTGG
TGCCCACTGGGGAGTCCTAGCGGGCATAGCGTATTTCTCCATGGCGGGCAACTGGGCGAAGGTCCTGGTG
GTGCTGTTGCTGTTCTCCGGCGTCGACGCGACCACCCACACCACCGGAGGGAGTGCTGCTCACACTACGG
CTGGAATCGCCGGAATCTTCTCTCCGGGCGCCAAGCAGGATATCCAGCTGATCA

>918_S2_L001_R1_001.fastq_194_1a_6
CCCCCACGACAGCGCTGGTAGTGGCTCAGCTACTCAGGGTCCCGCAAGCCGTCTTGGACATGATCGCTGG
TGCCCACTGGGGAGTCCTAGCGGGCATAGCGTATTTCTCCATGGCGGGCAACTGGGCGAAGGTCCTGGTA
GTGCTGTTGCTGTTCTCCGGCGTCGACGCGACCACCCACACCACCGGAGGGAGTGCTGCTCACACTACGG
CTGGAATCGCCGGGATCTTCTCTCCGGGCGCCAAGCAGGATATCCGGCTGATCA

>918_S2_L001_R1_001.fastq_195_1a_6
CCCCCACAACAGCGCTGGTAGTGGCTCAGCTACTCAGGGTCCCGCAAGCCGTCTTGGACATGATCGCTGG
TGCCCACTGGGGAGTCCTAGCGGGCATAGCGTATTTCTCCATGGCGGGCAACTGGGCGAAGGTCCTGGTA
GTGCTGTTGCTGTTCTCCGGCGTCGACGCGACCACCCACACCACCGGAGGGAGTGCTGCTCACACTACGG
CTGGAATCGCCGGGATCTTCTCTCCGGGCGCCAAGCAGGATATCCAGCTGATCA

>918_S2_L001_R1_001.fastq_196_1a_6
CCCCCACGACAGCGCTGGTAGTGGCTCAGCTACTCAGGGTCCCGCAAGCCATCTTGGACATGATCGCTGG
TGCCCACTGGGGAGTCCTAGCGGGCATAGCGTATTTCTCCATGGCGGGCAACTGGGCGAAGGTCCTGGTA
GTGCTGTTGCTGTTCTCCGGCGTCGACGCGACCACCCACACCACCGGAGGGAGTGCTGCTCACACTACGG
CTGGAATCGCCGGAATCTTCTCTCCGGGCGCCAAGCAGGATATCCAGCTGATCA

>918_S2_L001_R1_001.fastq_197_1a_6
CCCCCACGACAGCGCTGGTAGTGGCTCAGCTACTCAGGGTCCCGCAAGCCGTCTTGGACATGATCGCTGG
TGCCCACTGGGGAGTCCTAGCGGGCATAGCGTATTTCTCCATGGCGGGCAACTGGGCGAAGGTCCTGGTA
GTGCTGTCGCTGTTCTCCGGCGTCGACGCGACCACCCACACCACCGGAGGGAGTGCTGCTCACACTACGG
CTGGAATCGCCGGGATCTTCTCTCCGGGCGCCAAGCAGGATATCCAGCTGATCA

>918_S2_L001_R1_001.fastq_198_1a_6
CCCCCACGACAGCGCTGGTAGTGGCTCAGCTACTCAGGGTCCCGCAAGCCGTCTTGGACATGATCGCTGG
TGCCCACTGGGGAGTCCTAGCGGGCATAGCGTATTTCTCCATGGCGGGCAACTGGGCGAAGGTCCTGGTA
GTGCTGTTGCTGTTCTCCGGCGTCGACGCGACCACCCACACCACCGGAGGGAGTGCTGCTCACACTACGG
CTGGAATCGCCGGGATCTCCTCTCCGGGCGCCAAGCAGGATATCCAGCTGATCA

>918_S2_L001_R1_001.fastq_199_1a_6
CTCCCACGACAGCGCTGGTAATAGCTCAGCTACTCAGGGTCCCGCAAGCCGTCTTGGACATGATCGCTGG
TGCCCACTGGGGAGTCCTAGCGGGCATAGCGTATTTCTCCATGGCGGGCAACTGGGCGAAGGTCCTGGTA
GTGCTGTTGCTGTTCTCCGGCGTTGACGCGACCACCCACACCACCGGAGGGAGTGCTGCTCACACTACGG
CTGGAATCGCCGGGATTTTCTCTCCGGGCGCCAAGCAGGATATCCAGCTGATCA

>918_S2_L001_R1_001.fastq_200_1a_5
CCCCCACGACAGCGCTGGTAGTGGCTCAGCTACTCAGGGTCCCGCAAGCCGTCTTGGACATGATCGCTGG
TGCCCACTGGGGAGTCCTAGCGGGCATAGCGTATTTCTCCATGGCGGGCAACTGGGCGAAGGTCCTAGTA
GTGCTGTTGCTGTTCTCCGGCGTCGACGCGACCACCCACACCACCGGAGGGAGTGCTGCTCACACTACGG
CTGGAATCGCCGGGATCTTCTCTCCGGGCGCCAAGCAGGATATCCAGCTGATCA

>918_S2_L001_R1_001.fastq_201_1a_5
CCCCCACGACAGCGCTGGTAGTGGCTCAGCTACTCAGGGTCCCGCAAGCCGTCTTGGACATGATCGCTGG
TGCCCACTGGGGAGTCCTAGCGGGCATAGCGTATTTCTCCATGGCGGGCAACTGGGCGAAGGTCCTGGTA
GTGCTGTTGCTGTTTTCCGGCGTTGACGCGTCCACCCACACCACCGGAGGGAGTGCTGCTCACACTACGG
CTGGAATCGCCGGGATGTTCTCTCAGGGCGCCAAGCAGGATATCCAGCTGATCA

>918_S2_L001_R1_001.fastq_202_1a_5
CTCCCACGACAGCGCTGGTAATGGCTCAGCTACTCAGGGTCCCGCAAGCCGTCTTGGACATGATCGCTGG
TGCCCACTGGGGAGTCCTAGCGGGCATAGCGTATTTCTCCATGGCGGGCAACTGGGCGAAGGTCCTGGTA
GTGCTGTTGCTGTTCTCCGGCGTCGACGCGACCACCCACACCACCGGAGGGAGCGCTGCTCACACTACGG
CTGGAATCGCCGGGATTTTCTCTCCGGGCGCCAAGCAGGATATCCAGCTGATCA

>918_S2_L001_R1_001.fastq_203_1a_5
CCCCCACGACAGCGCTGGTAGTGGCTCAGCTACTCAGGGTCCCGCAAGCCGTCTTGGACATGATCGCTGG
TGCCCACTGGGGAGTCCTAGCGGGCATAGCGTATTTCTCCATGGCGGGCAACTGGGCGAAGGTCCTGGTA
GTGCTGTTGCTGTTCTCCGGCGTCGACGCGACCACCCACACCACCGGAGGGAGTGCTGCTCACACTACGG
CTGGAAACGCCGGAATCTTCTCTCCGGGCGCCAAGCAGGATATCCAGCTGATCA

>918_S2_L001_R1_001.fastq_204_1a_5
ACCCCACGACAGCGCTGGTAGTGGCTCAGCTACTCAGGGTCCCGCAAGCCGTCTTGGACATGATCGCTGG
TGCCCACTGGGGAGTCCTAGCGGGCATAGCGTATTTCTCCATGGCGGGCAACTGGGCGAAGGTCCTGGTA
GTGCTGTTGCTGTTCTCCGGCGTCGACGCGACCACCCACACCACCGGAGGGAGTGCTGCTCACACTACGG
CTGGAATCGCCGGGATCTTCTCTCCGGGCGCCAAGCAGGATATCCAGCTGATCA

>918_S2_L001_R1_001.fastq_205_1a_5
CCCCCACGACAGCGCTGGTAGTGGCTCAGCTACTCAGGGTCCCGCAAGCCGTCTTGGACATGATCGCTGG
TGCCCACTGGGGAGTCCTAGCGGGCATAGCGTATTTCTCCATGGCGGGCAACTGGGCGAAGGTCCTGGTA
GTGCTGTTGCTGTTTTCCGGCGTCGACGCGTCCACCCACACCACCGGGGGGAGTGCTGCTCACACTACGG
CTGGAATCGCCGGGATGTTCTCTCAGGGCGCCAAGCAGGATATCCAGCTGATCA

>918_S2_L001_R1_001.fastq_206_1a_5
CCCCCACGACAGCGCTGGTAATAGCTCAGCTACTCAGGGTCCCGCAAGCCGTCTTGGACATGATCGCTGG
TGCCCACTGGGGAGTCCTAGCGGGCATAGCGTATTTCTCCATGGCGGGCAACTGGGCGAAGGTCCTGGTA
GTGCTGTTGCTGTTTTCCGGCGTTGACGCGACCACCCACACCACCGGAGGGAGCGCTGCTCACACTACGG
CTGGAATCGCCGGGATTTTCTCTCCGGGCGCCAAGCAGGATATCCAGCTGATCA

>918_S2_L001_R1_001.fastq_207_1a_5
CCCCCACGACAGCGCTGGTAGTGGCTCAGCTACTCAGGGTCCCGCAAGCCGTCTTGGACATGATCGCTGG
TGCCCACTGGGGAGTCCTAGCGGGCATAGCGTATTTCTCCATGGCGGGCAACTGGGCGAAGGTCCTGGTA
GTACTGTTGCTGTTCTCCGGCGTCGACGCGACCACCCACACCACCGGAGGGAGTGCTGCTCACACTACGG
CTGGAATCGCCGGGATCTTCTCTCCGGGCGCCAAGCAGGATATCCAGCTGATCA

>918_S2_L001_R1_001.fastq_208_1a_5
CCCCCACGACAGCGCTGGTAGTGGCTCAGCTACTCAGGGTCCCGCAAGCCGTCTTGGACATGATCGCTGG
TGCCCACTGGGGAGTCCTAGCGGGCATAGCGTATTTCTCCATGGCGGGCAACTGGGCGAAGGTCCTGGTA
GTGCTGTTGCTGTTTTCCGGCGTTGACGCGTCCACCCACACCACCGGGGGGAGTGCTGCTCACACTACGG
CTGGAATCGCCGGGATGTTCTCTCAGGGCGCCAAGCAGGATATCCAGCTGATCA

>918_S2_L001_R1_001.fastq_209_1a_5
CCCCCACGACAGCGCTGGTAATGGCTCAGCTACTCAGGGTCCCGCAAGCCGTCTTGGACATGATCGCTGG
TGCCCACTGGGGAGTCCTAGCGGGTATAGCGTATTTCTCCATGGCGGGCAACTGGGCGAAGGTCCTGGTA
GTGCTGTTGCTGTTCTCCGGCGTCGACGCGACCACCCACACCACCGGAGGGAGTGCTGCTCACACTACGG
CTGGAATCGCCGGGATTTTCTCTCCGGGCGCCAAGCAGGATATCCAGCTGATCA

>918_S2_L001_R1_001.fastq_210_1a_5
CCCCCACGACAGCGCTGGTAGTGGCTCAGCTACTCAGGGTCCCGCAAGCCGTCTTGGACATGATCGCTGG
TGCCCACTGGGGAGTCCTAGCGGGCATAGCGTATTTCTCCATGGCGGGCAACTGGGCGAAGGTCCTGGTA
GTGCTGTTGCTGTTCTCCGGCGTCGACGCGACCACCCACACCACCGGAGGGAGTGCTGCTCACACTACGG
CTGGAATCGCCGGGATCTTCTCTCCGGGCGCCAAGCAGGATATCCAGCCGATCA

>918_S2_L001_R1_001.fastq_211_1a_5
CCCCCACGACAGCGCTGGTAGTGGCTCAGCTACTCAGGGTCCCGCAAGCCGTCTTGGACATGATCGCTGG
TGCCCACTGGGGAGTCCTAGCGGGCATAGCGTATTTCTCCATGGCGGGCAACTGGGCGAAGGTCCTGGTA
GTGCTTTTGCTGTTTTCCGGCGTCGACGCGTCCACCCACACCACCGGAGGGAGTGCTGCTCACACTACGG
CTGGAATCGCCGGGATTTTCTCTCCGGGCGCCAAGCAGGATATCCAGCTGATCA

>918_S2_L001_R1_001.fastq_212_1a_5
CCCCCACGACAGCGCTGGTAGTGGCTCAGCTACTCAGGGTCCCACAAGCCGTCTTGGACATGATCGCTGG
TGCCCACTGGGGAGTCCTAGCGGGCATAGCGTATTTCTCCATGGCGGGCAACTGGGCGAAGGTCCTGGTA
GTGCTGTTGCTGTTCTCCGGCGTCGACGCGACCACCCACACCACCGGAGGGAGTGCTGCTCACACTACGG
CTGGAATCGCCGGGATCTTCTCTCCGGGCGCCAAGCAGGATATCCAGCTGATCA

>918_S2_L001_R1_001.fastq_213_1a_5
CCCCTACGGCAGCGCTGGTAATGGCTCAGCTACTCAGGGTCCCGCAAGCCGTCTTGGACATGATCGCTGG
TGCCCACTGGGGAGTCCTAGCGGGCATAGCGTATTTCTCCATGGCGGGCAACTGGGCGAAGGTCCTGGTA
GTGCTGTTGCTGTTCTCCGGCGTCGACGCGACCACCCACACCACCGGAGGGAGCGCTGCTCACACTACGG
CTGGAATCGCCGGGATCTTCTCTCCGGGCGCCAAGCAGGATATCCAGCTGATCA

>918_S2_L001_R1_001.fastq_214_1a_5
CTCCCACGACAGCGCTGGTAGTGGCTCAGCTACTCAGGGTCCCGCAAGCCGTCTTGGACATGATCGCTGG
TGCCCACTGGGGAGTCCTAGCGGGCATAGCGTATTTCTCCATGGCGGGCAACTGGGCGAAGGTCCTGGTA
GTGCTGTTGCTGTTCTCCGGCGTTGACGCGACCACCCACACCACCGGAGGGAGTGCTGCTCACACTACGG
CTGGAATCGCCGGGATTTTCTCTCCGGGCGCCAAGCAGGATATCCAGCTGATCA

>918_S2_L001_R1_001.fastq_216_1a_5
CCCCCACGACAGCGCTGGTAGTGGCTCAGCTACTCAGGGTCCCGCAAGCCGTCTTGGACATGATCGCTGG
TGCCCACTGGGGAGTCCTAGCGGGCATAGCGTATTTCTCCATGGCGGGCAACTGGGCGAAGGTCCTGGTA
GTGCTGTTGCTGTTTTCCGGCGTCGACGCGACCACCCACACCACCGGAGGGAGTGCTGCTCACACTACGG
CTGGAATCGCCGGGATTTTCTCTCCGGGCGCCAAGCAGGATATCCAGCTGATCA

>918_S2_L001_R1_001.fastq_217_1a_5
CCCCCACGACAGCGCTGGTAATGGCTCAGCTACTCAGGGTCCCGCAAGCCGTCTTGGACATGATCACTGG
TGCCCACTGGGGAGTCCTAGCGGGCATAGCGTATTTCTCCATGGCGGGCAACTGGGCGAAGGTCCTGGTA
GTGCTGTTGCTGTTCTCCGGCGTTGACGCGACCACCCACACCACCGGAGGGAGTGCTGCTCACACTACGG
CTGGAATCGCCGGGATTTTCTCTCCGGGCGCCAAGCAGGATATCCAGCTGATCA

>918_S2_L001_R1_001.fastq_218_1a_5
CCCCCACGACAGCGCTGGTAGTGGCTCAGCTGCTCAGGGTCCCGCAAGCCGTCTTGGACATGATCGCTGG
TGCCCACTGGGGAGTCCTAGCGGGCATAGCGTATTTCTCCATGGCGGGCAACTGGGCGAAGGTCCTGGTA
GTGCTGTTGCTGTTCTCCGGCGTCGACGCGACCACCCACACCACCGGAGGGAGTGCTGCTCACACTACGG
CTGGAATCGCCGGAATCTTCTCTCCGGGCGCCAAGCAGGATATCCAGCTGATCA

>918_S2_L001_R1_001.fastq_219_1a_5
CCCCCACGACAGCGCTGGTAGTGGCTCAGCTACTCAGGGTCCCGCAAGCCGTCTTGGACATGATCGCTGG
TGCCCACTGGGGAGCCCTAGCGGGCATAGCGTATTTCTCCATGGCGGGCAACTGGGCGAAGGTCCTGGTA
GTGCTGTTGCTGTTCTCCGGCGTCGACGCGACCACCCACACCACCGGAGGGAGTGCTGCTCACACTACGG
CTGGAATCGCCGGGATCTTCTCTCCGGGCGCCAAGCAGGATATCCAGCTGATCA

>918_S2_L001_R1_001.fastq_220_1a_5
CCCCCACGACAGCGCTGGTAATAGCTCAGCTACTCAGGGTCCCGCAAGCCGTCTTGGACATGATCGCTGG
TGCCCACTGGGGAGTCCTAGCGGGCATAGCGTATTTCTCCATGGCGGGCAACTGGGCGAAGGTCCTGGTA
GTGCTGTTGCTGTTCTCCGGCGTTGACGCGACCACCCACACCACCGGGGGGAGTGCTGCTCACACTACGG
CTGGAATCGCCGGGATTTTCTCTCCGGGCGCCAAGCAGGATATCCAGCTGATCA

>918_S2_L001_R1_001.fastq_221_1a_5
CCCCCACGACAGCGCTGGTAGTGGCTCAGCTACTCAGGGTCCCGCAAGCCGTCTTGGACATGATCGCTGG
TGCCCACTGGGGAGTCCTAGCGGGCATAGCGTATTTCTCCATGGCGGGCAACTGGGCGAAGGTCCTGGTA
GTGCTGTTGCTGTTCTCCGGCGTCGACGCTACCACCCACACCACCGGAGGGAGTGCTGCTCACACTACGG
CTGGAATCGCCGGGATCTTCTCTCCGGGCGCCAAGCAGGATATCCAGCTGATCA

>918_S2_L001_R1_001.fastq_222_1a_5
CCCCCACGACAGCGCTGGTAGTGGCTCAGCTACTCAGGGTCCCGCAAGCCGTCTTGGACATGATCGCTGG
TGCCCACTGGGGAGTCCTAGCGGGCATAGCGTATTTCTCCATGGCGGGCAACTGGGCGAAGGTCCTGGTA
GTGCTGTTGCTGTTCTCCGGCGTCGACGCGACCACCCACACCACCGGAGGGAGTGCTGCTCACACTACGG
CTGGAATCCCCGGGATCTTCTCTCCGGGCGCCAAGCAGGATATCCAGCTGATCA

>918_S2_L001_R1_001.fastq_223_1a_5
CCCCCACGACAGCGCTGGTAGTGGCTCAGCTACTCAGGGTCCCGCAAGCCGTCTTGGACATGATCGCTGG
TGCCCACTGGGGAGTCCTAGCGGGCATAGCGTATTTCTCCATGGCGGGCAACTGGGCGAAGGTCCTGGTA
GTGCTGTTGCTGTTCTCCGGCGTTGACGCGACCACCCACACCACCGGAGGGAGTGCTGCTCACACTACGG
CTGGAATCGCCGGGATCTTCTCTCCGGGCGCCAAGCAGGACATCCAGCTGATCA

>918_S2_L001_R1_001.fastq_224_1a_5
CCCCCACGACAGCGCTGGTAGTGGCTCAGCTACTCAGGGTCCCGCAAGCCGTCTTGGACATGATCGCTGG
TGCCCACTGGGGAGTCCTAGCGGGCATAGCGTATTTCTCCATGGCGGGCAACTGGGCGAAGGTCCTGGTA
GTGCTGTTGCTGTTCTCCGGCGTCGACGCGACCACCCACACCACCGGAGGGAGTGCTGCTCACACTACGG
CTGGAATCGCCGGAATCTTTTCTCCGGGCGCCAAGCAGGATATCCAGCTGATCA

>918_S2_L001_R1_001.fastq_225_1a_5
CCCCCACGACAGCGCTGGTAGTGGCTCAGCTACTCAGGGTCCCGCAAGCCGTCTTGGACATGATCGCTGG
TGCCCACTGGGGAGTCCTAGCGGGCATAGCGTATTTCTCCATGGCGGGCAACTGGGCGAAGGTCCTGGTA
GTGCTGTTGCTGTTCTCCGGCGTCGACGCGACCACCCACACCACCGGAGGGAGTGCTGCTCACACTACGG
CTGGAATCGCCGGGATCCTCTCTCCGGGCGCCAAGCAGGATATCCAGCTGATCA

>918_S2_L001_R1_001.fastq_226_1a_5
CCCCCACGACAGCGCTGGTAGTGGCTCAGCTACTCAGGGTCCCGCAAGCCGTCTTGGACATGATCGCTGG
TGCCCACTGGGGAGTCCTAGCGGGCATAGCGTATTTCTCCATGGCGGGCAACTGGGCGAAGGTCCTGGTA
GTGCTGTTGCTGTTCTCCGGCGTCGACGCGACCACCCACACCACCGGAGGGAGTGCTGCTCACACTACGG
CTGGAATCGCTGGGATCTTCTCTCCGGGCGCCAAGCAGGATATCCAGCTGATCA

>918_S2_L001_R1_001.fastq_227_1a_5
CCCCCACGACAGCGCTGGTAGTGGCTCAGCTACTCAGGGTCCCGCAAGCCGTCTTGGACATGATCGCTGG
TGCCCACTGGGGAGTCCTAGCGGGCGTAGCGTATTTCTCCATGGCGGGCAACTGGGCGAAGGTCCTGGTA
GTGCTGTTGCTGTTCTCCGGCGTCGACGCGACCACCCACACCACCGGAGGGAGCGCTGCTCACACTACGG
CTGGAATCGCCGGGATCTTCTCTCCGGGCGCCAAGCAGGATATCCAGCTGATCA

>918_S2_L001_R1_001.fastq_228_1a_5
CCCCCACGACAGCGCTGGTAGTGGCTCAGCTACTCAGGGTCCCGCAAGCCGTCTTGGACATGATCGCTGG
TGCCCACTGGGGAGTCCTAGCGGGCATAGCGTATTTCTCCATGGCGGGCAACTGGGCGAAGGTCCTGGTA
GTGCTGTTGCTGTTCTCCGGCGTTGACGCGACCACCCACACCACCGGAGGGAGCGCTGCTCACACTACGG
CTGGAATCGCCGGGATTTTCTCTCCGGGCGCCAAGCAGGATATCCAGCTGATCA

>918_S2_L001_R1_001.fastq_229_1a_5
CCCCCACGACAGCGCTGGTAGTGGCTCAGCTACTCAGGGTCCCGCAAGCCATCCTGGACATGATCGCTGG
TGCCCACTGGGGAGTCCTAGCGGGCATAGCGTATTTCTCCATGGCGGGCAACTGGGCGAAGGTCCTGGTA
GTGCTTTTGCTGTTTTCCGGCGTCGACGCGTCCACCCACACCACCGGAGGGAGTGCTGCTCACACTACGG
CTGGAATCGCCGGGATGTTCTCTCAGGGCGCCAAGCAGGATATCCAGCTGATCA

>918_S2_L001_R1_001.fastq_230_1a_5
CCCCCACGACAGCGCTGGTAGTGGCTCAGCTACTCAGGGTCCCGCAAGCCGTCTTGGACATGATCGCTGG
TGCCCACTGGGGAGTCCTAGCGGGCATAGCGTATTTCTCCATGGCGGGCAACTGGGCGAAGGTCCTGGTA
GTGCTGTTGCTGTTCTCCGGCGTCGACGCGACCACCCACACCACCGGAGGGAGTGCTGCTCACACTACGG
CTGGAATCGCCGGAATCTTCTCTCCGGGCGCCAAGCAGGATATCCAGCTGATTA

>918_S2_L001_R1_001.fastq_231_1a_5
CCCCCACGACAGCGCTGGTAGTGGCTCAGCTACTCAGGGTCCCGCAAGCCGTCTTGGACATGATCGCTGG
TGCCCACTGGGGAGTCCTAGCGGGCATAGCGTATTTCTCCATGGCGGGCAACTGGGCGAAGGTCCTGGTA
GTGCTGTTGCTGTTCTCCGGCGTCGACGCGACCACCCACACCACCGGAGGGAGTGCTGCTCACACTACGG
CTGGAATCGCCGGAATTTTCTCTCCGGGCGCCAAGCAGGATATCCAGCTGATCA

>918_S2_L001_R1_001.fastq_232_1a_5
CCCCCACGACAGCGCTGGTAGTGGCTCAGCTACTCAGGGTCCCACAAGCCGTCTTGGACATGATCGCTGG
TGCCCACTGGGGAGTCCTAGCGGGCATAGCGTATTTCTCCATGGCGGGCAACTGGGCGAAGGTCCTGGTA
GTGCTGTTGCTGTTCTCCGGCGTCGACGCGACCACCCACACCACCGGAGGGAGTGCTGCTCACACTACGG
CTGGAATCGCCGGAATCTTCTCTCCGGGCGCCAAGCAGGATATCCAGCTGATCA

>918_S2_L001_R1_001.fastq_233_1a_5
CCCCCACGACAGCGCTGGTAATAGCTCAGCTACTCAGGGTCCCGCAAGCCGTCTTGGACATGATCGCTGG
TGCCCACTGGGGAGTCCTAGCGGGCATAGCGTATTTCTCCATGGCGGGCAACTGGGCGAAGGTCCTGGTA
GTGCTGTTGCTGTTTTCCGGCGTTGACGCGACCACCCACACCACCGGAGGGAGTGCTGCTCACACTACGG
CTGGAATCGCCGGGATCTTCTCTCCGGGCGCCAAGCAGGATATCCAGCTGATCA

>918_S2_L001_R1_001.fastq_234_1a_5
CCCCCACGACAGCGCTGGTAGTGACTCAGCTACTCAGGGTCCCGCAAGCCGTCTTGGACATGATCGCTGG
TGCCCACTGGGGAGTCCTAGCGGGCATAGCGTATTTCTCCATGGCGGGCAACTGGGCGAAGGTCCTGGTA
GTGCTGTTGCTGTTCTCCGGCGTCGACGCGACCACCCACACCACCGGAGGGAGTGCTGCTCACACTACGG
CTGGAATCGCCGGGATCTTCTCTCCGGGCGCCAAGCAGGATATCCAGCTGATCA

>918_S2_L001_R1_001.fastq_235_1a_5
CCCCCACGACAGCGCTGGTAGTGGCTCAGCTACTCAGGGTCCCGCAAGCCGTCTTGGACATGATCGCTGG
TGCCCACTGGGGAGTCCTAGCGGGCATAGCGTATTTCTCCATGGCGGGCAACTGGGCGAGGGTCCTGGTA
GTGCTGTTGCTGTTCTCCGGCGTCGACGCGACCACCCACACCACCGGAGGGAGTGCTGCTCACACTACGG
CTGGAATCGCCGGGATCTTCTCTCCGGGCGCCAAGCAGGATATCCAGCTGATCA

>918_S2_L001_R1_001.fastq_236_1a_5
CCCCCACGACAGCGCTGGTAGTGGCTCAGCTACTCAGGGTCCCGCAAGCCGTCTTGGACATGATCGCTGG
TGCCCACTGGGGAGTCCTAGCGGGCATAGCGTATTTCTCCATGGCGGGCAACTGGGCGAAGGTCCTGGTA
GTGCTGTTGCTGTTCTCCGGCGTTGATGCGACCACCCACACCACCGGAGGGAGTGCTGCTCACACTACGG
CTGGAATCGCCGGGATCTTCTCTCCGGGCGCCAAGCAGGATATCCAGCTGATCA

>918_S2_L001_R1_001.fastq_237_1a_5
CCCCCACGACAGCGCTGGTAGTGGCTCAGCTACTCAGGGTCCCGCAAGCCATCTTGGACATGATCGCTGG
TGCCCACTGGGGAGTCCTAGCGGGCATAGCGTATTTCTCCATGGCGGGCAACTGGGCGAAGGTCCTGGTA
GTGCTGTTGCTGTTCTCCGGCGTCGACGCGACCACCCACACCACCGGAGGGAGTGCTGCTCACACTACGG
CTGGAATCGCCGGGATCTTCTCTCCGGGCGCCAAGCAGGATATCCAGCTGATCA

>918_S2_L001_R1_001.fastq_238_1a_5
CCCCCACGACAGCGCTGGTAGTGGCTCAGCTACTCAGGGTCCCGCAAGCCGTCTTGGACATGGTCGCTGG
TGCCCACTGGGGAGTCCTAGCGGGCATAGCGTATTTCTCCATGGCGGGCAACTGGGCGAAGGTCCTGGTA
GTGCTGTTGCTGTTCTCCGGCGTCGACGCGACCACCCACACCACCGGAGGGAGTGCTGCTCACACTACGG
CTGGAATCGCCGGGATCTTCTCTCCGGGCGCCAAGCAGGATATCCAGCTGATCA

>918_S2_L001_R1_001.fastq_239_1a_5
CCCCCACGACAGCGCTGGTAGTGGCTCAGCTACTCAGGGTCCCGCAAGCCGCCTTGGACATGATCGCTGG
TGCCCACTGGGGAGTCCTAGCGGGCATAGCGTATTTCTCCATGGCGGGCAACTGGGCGAAGGTCCTGGTA
GTGCTGTTGCTGTTCTCCGGCGTCGACGCGACCACCCACACCACCGGAGGGAGTGCTGCTCACACTACGG
CTGGAATCGCCGGGATCTTCTCTCCGGGCGCCAAGCAGGATATCCAGCTGATCA

>918_S2_L001_R1_001.fastq_240_1a_5
CCCCCACGACAGCGCTGGTAGTGGCTCAGCTACTCAGGGTCCCGCAAGCCGTCTTGGACATGATCGCTGG
TGCCCACTGGGGAGTCCTAGCGGGCATAGCGTATTTCTCCATGGCGGGCAACTGGGCGAAGGTCTTGGTA
GTGCTGTTGCTGTTCTCCGGCGTCGACGCGACCACCCACACCACCGGAGGGAGCGCTGCTCACACTACGG
CTGGAATCGCCGGGATCTTCTCTCCGGGCGCCAAGCAGGATATCCAGCTGATCA

>918_S2_L001_R1_001.fastq_241_1a_5
CCCCCACGACAGCGCTGGTAGTGGCTCAGCTACTCAGGGTCCCGCAAGCCGTCTTGGACATGATCGCTGG
TGCTCACTGGGGAGTCCTAGCGGGCATAGCGTATTTCTCCATGGCGGGCAACTGGGCGAAGGTCCTGGTA
GTGCTGTTGCTGTTCTCCGGCGTCGACGCGACCACCCACACCACCGGAGGGAGCGCTGCTCACACTACGG
CTGGAATCGCCGGGATCTTCTCTCCGGGCGCCAAGCAGGATATCCAGCTGATCA

>918_S2_L001_R1_001.fastq_242_1a_5
CCCCCACGACAGCGCTGGTAGTGGCTCAGCTACTCAGGGTCCCGCAAGCCGTCTTGGACATGATCGCTGG
TGCCCACTGGGGAGTCCTAGCGGGCATAGCGTATTTCTCCATGGCGGGCAACTGGGCGAAGGTCCTGGTA
GTGCTGTTGCTGTTCTCCGGCGTCGACGCGACCACCCACACCACCGGAGGGAGTGCTGCTCACACTACGG
CTGGAATCGCCGGGATCTTCTCTCCGGGCGCCGAGCAGGATATCCAGCTGATCA

>918_S2_L001_R1_001.fastq_243_1a_5
CCCCCACGACAGCGCTGGTAGTGGCTCAGCTACTCAGGGTCCCGCAAGCCGTCTTGGACATGATCGCTGG
TGCCCACTGGGGAGTCCTAGCGGGCATAGCGTATTTCTCCATGGTGGGCAACTGGGCGAAGGTCCTGGTA
GTGCTGTTGCTGTTCTCCGGCGTCGACGCGACCACCCACACCACCGGAGGGAGTGCTGCTCACACTACGG
CTGGAATCGCCGGGATCTTCTCTCCGGGCGCCAAGCAGGATATCCAGCTGATCA

>918_S2_L001_R1_001.fastq_244_1a_5
CCCCCACGACAGCGCTGGTAGTGGCTCAGCTACTCAGGGTCCCGCAAGCCGTCTTGGACATGATCGCTGG
TGCCCACTGGGGAGTCCTAGCGGGCATAGCGTATTTCTCCATGGCGGGCAACTGGGCGAAGGTCCTGGTA
GTGCTGTTGCTGTTCTCCGGCGTCGACGCGACCACCCACACCACCGGAGGGAGTGCTGCTCACACTACGG
CTGGTATCGCCGGGATCTTCTCTCCGGGCGCCAAGCAGGATATCCAGCTGATCA

>918_S2_L001_R1_001.fastq_245_1a_5
CTCCCACGACAGCGCTGGTAATAGCTCAGCTACTCAGGGTCCCGCAAGCCGTCTTGGACATGATCGCTGG
TGCCCACTGGGGAGTCCTAGCGGGCATAGCGTATTTCTCCATGGCGGGCAACTGGGCGAAGGTCCTGGTA
GTGCTGTTGCTGTTCTCCGGCGTCGACGCGACCACCCACACCACCGGAGGGAGTGCTGCTCACACTACGG
CTGGAATCGCCGGGATTTTCTCTCCGGGCGCCAAGCAGGATATCCAGCTGATCA

>918_S2_L001_R1_001.fastq_246_1a_5
CCCCCACGACAGCGCTGGTAGTGGCTCAGCTACTCAGGGTCCCGCAAGCCGTCTTGGACATGATCGCTGG
TGCCCGCTGGGGAGTCCTAGCGGGCATAGCGTATTTCTCCATGGCGGGCAACTGGGCGAAGGTCCTGGTA
GTGCTGTTGCTGTTCTCCGGCGTCGACGCGACCACCCACACCACCGGAGGGAGTGCTGCTCACACTACGG
CTGGAATCGCCGGGATCTTCTCTCCGGGCGCCAAGCAGGATATCCAGCTGATCA

>918_S2_L001_R1_001.fastq_247_1a_5
CCCCCACGACAGCGCTGGTAGTGGCTCAGCTACTCAGGGTCCCGCAAGCCGTCTTGGACATGATCGCTGG
TGCTCACTGGGGAGTCCTAGCGGGCATAGCGTATTTCTCCATGGCGGGCAACTGGGCGAAGGTCCTGGTA
GTGCTGTTGCTGTTCTCCGGCGTCGACGCGACCACCCACACCACCGGAGGGAGTGCTGCTCACACTACGG
CTGGAATCGCCGGAATCTTCTCTCCGGGCGCCAAGCAGGATATCCAGCTGATCA

>918_S2_L001_R1_001.fastq_248_1a_5
CCCCCACGACAGCGCTGGTAGTGGCTCAACTACTCAGGGTCCCGCAAGCCGTCTTGGACATGATCGCTGG
TGCCCACTGGGGAGTCCTAGCGGGCATAGCGTATTTCTCCATGGCGGGCAACTGGGCGAAGGTCCTGGTA
GTGCTGTTGCTGTTCTCCGGCGTCGACGCGACCACCCACACCACCGGAGGGAGTGCTGCTCACACTACGG
CTGGAATCGCCGGAATCTTCTCTCCGGGCGCCAAGCAGGATATCCAGCTGATCA

>918_S2_L001_R1_001.fastq_249_1a_5
CCCCCACGACAGCGCTGGTAGTGGCTCAGCTACTCAGGGTCCCGCAAGCCGTCTTGGACATGATCGCTGG
TGCCCACTGGGGAGTCCTAGCGGGCATAGCGTATTTCTCCATGGCGGGCAACTGGGCGAAGGTCCTGGTA
GTGCTGTTGCTGTTCTCCGGCGTCGACGCGACCACCCACACCACCGGAGGGAGTGCTGCTCACACTACGG
CTGGAATCGCCGGGATCTTCTCTCCGGGCGCCAAGCAGGATATCCAGCTGGTCA
