# Supplementary material for: HCV transmission in high-risk communities in Bulgaria
Source: PLoS One. 2019 Mar 5;14(3):e0212350. doi: 10.1371/journal.pone.0212350 (PMC6400337; doi:10.1371/journal.pone.0212350)
Supplement: S1 File — (ZIP) [file pone.0212350.s002.zip › 918_S2_L001_R1_001.fastq_3a.fas]

>918_S2_L001_R1_001.fastq_1_3a_5
CCCCCGCTGTAGGTATGGTGGTGGCGCATGTCTTGCGGTTGCCCCAGACCTTGTTCGACATAATAGCTGGGGCCCATTGGGGCATCTTGGCGGGCCTAGCCTATTACTCCATGCAGGGTAATTGGGCTAAGGTCGCTATCATCATGGTTATGTTTTCAGGGGTCGATGCCAGCACATATGTCACCGGTGGCAGTGCAGCTCATAACGCCCGCACTTTTGCTGGCATTTTTAGTAGGGGTGCCAAGCAGAACTTACAGCTGATTA
>918_S2_L001_R1_001.fastq_2_3a_3
CCCCCGCTGTGGGTATGGTGGTGGCGCACGTCTTGCGGTTGCCCCAGACCTTGTTCGACATAATAGCTGGGGCCCATTGGGGCATCTTGGCAGGCCTAGCCTATTACTCCATGCAGGGCAATTGGGCTAAGGTCGCTATCATCATGGTTATGTTTTCAGGGGTCGATGCCAGCACATATGTCACCGGTGGCAGTGCAGCTCATAGCGTCCGCGCTTTTACTGGCATTTTTAATATGGGCGCCAAGCAGAACTTGCAGCTGATTA
>918_S2_L001_R1_001.fastq_3_3a_2
CCCCCGCTGTGGGTATGGTGGTGGCGCATGTTTTGCGGCTGCCCCAGACCTTGTTTGACATAATAGCCGGGGCCCATTGGGGCATCTTGGCGGGCCTAGCCTATTACTCCATGCAGGGCAATTGGGCTAAGGTCGCTATCATCATGGTTATGTTTTCAGGGGTCGATGCCGAAACATACATCTCCGGTGGCACTGCAGCTCGTACCACCAACGCTTTTACCAGGCTTTTTGATGTGGGCGCCCGACAGAAACTGCAGCTGGTCA
>918_S2_L001_R1_001.fastq_4_3a_1
CCCCCGCTGTGGGTATGGTGGTGGCGCATGTTTTGCGGCTGCCCCAGACCTTGTTCGACATAATAGCCGGGGCCCATTGGGGCATCTTGGCGGGCCTAGCCTATTACTCCATGCAGGGCAATTGGGCTAAGGTCGCTATCATCATGGTTATGTTTTCAGGGGTCGATGCCGAAACATATATCTCTGGTGGCACTGCAGCTCGTACCACCAACGCTTTTACTAGGCTTTTTGGTGTCGGCGCCCGACAGAAACTGCAGCTGGTCA
>918_S2_L001_R1_001.fastq_5_3a_1
CCCCCGCTGTGGGTATGGTGGTGGCGCATGTCTTGCGGTTGCCCCAGACCTTGTTCGACATAATAGCCGGGGCCCATTGGGGCATCTTGGCGGGCCTGGCCTATTACTCCATGCAGGGCAATTGGGCCAAGGTCGCTATCATCATGGTTATGTTCTCAGGGGTCGATGCCGGAACACGTATCACCGGTGGCACAGCGGCTCATACCGCCAGCACTTTCGCTGGCCTATTTAGCATGGGCCCCAAGCAGAACCTGCAGCTGGTCA
>918_S2_L001_R1_001.fastq_6_3a_1
CCCCCGCTGTAGGTATGGTGGTGGCGCATGTCTTGCGGTTGCCCCAGACCTTGTTCGACATAATAGCAGGGGCTCATTGGGGCATCTTGGCGGGCCTAGCCTATTACTCCATGCAGGGTAATTGGGCTAAGGTCGCTATCATCATGGTTATGTTTTCAGGGGTCGATGCCAGCACATATGTCACCGGTGGCAGTGCAGCTCATAACGCCCGCACTTTCGCTGGCATTTTTAGTAGGGGTGCCAAGCAGAACTTACAGCTGATTA
>918_S2_L001_R1_001.fastq_7_3a_1
CCCCCGCTGTGGGTATGGTGGTGGCGCATGTCTTGCGGTTGCCCCAGACCTTGTTTGACATAATAGCCGGGGCCCATTGGGGCATCTTGGCGGGCTTGGCCTATTACTCCATGCAGGGCAATTGGGCTAAGGTCGCTATCATCATGGTTATGTTTTCAGGGGTCGATGCCGGGACACGTATCACCGGTGGCACAGCGGCTCATACCGCCAGCACTTTCGCTGGCCTTTTTAGCATGGGCCCCAAGCAGAGCCTGCAGCTGGTCA
>918_S2_L001_R1_001.fastq_8_3a_1
CCCCCGCTGTGGGTATGGTGGTGGCGCACGTCTTGCGGCTGCCCCAGACCTTGTTCGACATAATAGCTGGGGCCCATTGGGGCATCTTGGCAGGCCTAGCCTATTACTCCATGCAGGGCAATTGGGCTAAGGTCGCTATCATCATGGTTATGTTTTCAGGGGTCGATGCCAGCACATATGTCACCGGTGGCAGTGCAGCTCATAGCGTCCGCGCTCTTACTGGCATTTTTAATATGGGCGCCAAGCAGAACTTGCAGCTGATTA
>918_S2_L001_R1_001.fastq_9_3a_1
CCCCCGCTGTAGGTATGGTGGTGGCGCATGTCTTGCGGTTGCCCCAGACCTTGTTCGACATAATAGCTGGGGCCCATTGGGGCATCTTGGCGGGCCTAGCCTATTACTCCATGCAGGGCAATTGGGCTAAGGTCGCTATCATCATGGTTATGTTTTCAGGGGTCGATGCCACCACATATATCACCGGTGGCAGAGCAGCTTATAACGCCCGCACTTTTGCTAGCATATTTAGTAGGGGTGCCAAGCAGAACTTGCAGCTGATTA
>918_S2_L001_R1_001.fastq_10_3a_1
CCCCCGCTGTGGGTATGGTGGTGGCGCATGTTTTGCGGCTGCCCCAGACCTTGTTCGACATAATAGCCGGGGCCCATTGGGGCATCTTGGCGGGCCTAGCCTATTACTCCATGCAGGGCAATTGGGCTAAGGTCGCTATCATCATGGTTATGTTTTCAGGGGTCGATGCCGAAACATACATCTCCGGTGGTACTGCAGCTCGTACCACCAACGCTTTTACTAGGCTTTTCGATGTGGGCGCCCGACAGAAACTGCAGCTGGTCA
>918_S2_L001_R1_001.fastq_11_3a_1
CCCCCGCTGTGGGTATGGTGGTGGCGCACGTCTTGCGGTTGCCCCAGACCTTGTTCGACATAATAGCTGGGGCCCATTGGGGCATCTTGGCAGGCCTAGCCTATTACTCCATGCAGGGCAATTGGGCTAAGGTCGCTATCATCATGGTTATGTTTTCAGGGGTCGATGCCAGCACATATGTCACCGGTGGCAGCGCAGCTCACAGCGTCCGCGCTTTTACTGGCATCTTTAATATGGGCGCCAAGCAGGATATCCAGCTAATCA
>918_S2_L001_R1_001.fastq_12_3a_1
CCCCTGCTGTGGGTATGGTGGTGGCGCATGTTTTGCGGCTGCCCCAGACCTTGTTCGACATAATAGCCGGGGCCCATTGGGGCATCTTGGCGGGCCTAGCCTATTACTCCATGCAGGGCAATTGGGCTAAGGTCGCTATCATCATGGTTATGTTTTCAGGGGTCGATGCCGAAACATATATCCCCGGTGGCACTGCAGCTCGTACCACCAACGTTTTTACTAGGCTTTTTGATGTGGGCGCCCGACAGAAACTGCAGCTGGTCA
>918_S2_L001_R1_001.fastq_13_3a_1
ACCCTGCTGTGGGTATGGTGGTGGCGCATGCTTTGCGGCTGCCCCAGACCTTGTTCGACATAATAGCCGGGGCCCATTGGGGCATCTTGGCGGGCCTAGCCTATTACTCCATGCAGGGCAATTGGGCTAAGGTCGCTATCATCATGGTTATGTTTTCAGGGGTCGATGCCGAAACATATATCTCCGGTGGCACTGCAGCTCGTACCACCAACGCTTTTACTAGGCTTTTTGACGTGGGCGCCCGACAGAAACTGCAGCTGGTCA
>918_S2_L001_R1_001.fastq_14_3a_1
CCCCCGCTGTGGGTATGGTGGTGGCGCATGTTTTGCGGCTGCCCCAGACCTTGTTCGACATAATAGCCGGGGCCCGTTGGGGCATCTTGGCGGGCCTAGCCTATTACTCCATGCAGGGCAATTGGGCTAAGGTCGCTATCATCATGGTTATGTTTTCAGGGGTCGATGCCGAAACATACATCTCCGGTGGTACCGCAGCTCGTACCACCAACGCTTTTACTAGGCTTTTTGATGTGGGCGCCCGACAGAAACTGCAGCTGGTCA
>918_S2_L001_R1_001.fastq_15_3a_1
CCCCCGCTGTGGGTATGGTGGTGGCGCATGTCTTGCGGTTGCCCCAGACCTTGTTCGACATAATAGCCGGGGCCCATTGGGGCATCTTAGCGGGCCTGGCCTATTACTCCATGCAGGGTAACTGGGCTAAGGTCGCTATCATCATGGTTATGTTTTCAGGGGTCGATGCCGGAACACGTATCACCGGTGGCACAGCAGCTCATACCGCCAGCACTTTCGCTGGCCTTTTTAGCATGGGCCCCAAGCAGAACCTGCAGCTGATTA
>918_S2_L001_R1_001.fastq_16_3a_1
CCCCCGCTGTGGGTATGGTGGTGGCGCATGTCTTGCGGTTGCCCCAGACCTTGTTCGACATAATAGCCGGGGCCCATTGGGGCATCTTGGCGGGCCTGGCCTATTACTCCATGCAGGGCAATTGGGCTAAGGTCGCTATCATCATGGTTATGTTTTCAGGGGTCGATGCCGGAACACGTATCACTGGTGGCACAGCAGCTCATACCGCCAGCACTTTCGCTGGCCTTTTTAGCATGGGCCCCAAGCAGAACCTGCAGCTGGTCA
>918_S2_L001_R1_001.fastq_17_3a_1
CCCCCGCTGTGGGTATGGTGGTGGCGCATGTTTTGCGGCTGCCCCAGACCTTGTTCGACATAATAGCCGGGGCCCATTGGGGCATCTTGGCGGGCCTAGCCTATTACTCCATGCAGGGCAATTGGGCTAAGGTCGCTATCATCATGGTTATGTTTTCAGGGGCCGATGCTGAAACATATATCTCCGGTGGCACTGCAGCTCGTACCACCAACGCTTTTACCAGGCTTTTTGATGTGGGCGCCCGACAGAAACTGCAGCTGGTCA
>918_S2_L001_R1_001.fastq_18_3a_1
CCCCCGCTGTAGGTATGGTGGTGGCGCATGTCTTGCGGTTGCCCCAGACCTTGTTCGACATAATAGCTGGGGCCCATTGGGGCATCTTGGCGGGCCTAGCCTATTACTCCATGCAGGGTAATTGGGCTAAGGTCGCTATCATCATGGTTATGTTTTCAGGGGTCGATGCCAGCACATATGTCACCGGTGGCAGTGCAGCTCATAACGCCCGCACTTTTGCTGGCATTTTTAGTAGGGGTGCCAAGCAGAACCTGCAGCTGGTCA
>918_S2_L001_R1_001.fastq_19_3a_1
CCCCCGCTGTAGGTATGGTGGTGGCGCATGTCTTGCGGTTGCCCCAGACCTTGTTCGACATAATAGCTGGGGCCCATTGGGGCATCTTGGCGGGCCTAGCCTATTACTCCATGCAGGGCAATTGGGCTAAGGTCGCTATCATCATGGTTATGTTTTCAGGGGTCGATGCCGAAACATATATCTCCGGCGGCACTGCAGCTCGTACCACCAACGCTTTTACTAGGCTTTTTGATGTGGGCGCCCGACAGAAACTGCAGCTGGTCA
>918_S2_L001_R1_001.fastq_20_3a_1
CCCCCGCTGTAGGTATGGTGGTGGCGCATGTCTTGCGGTTGCCCCAGACCTTGTTCGACATAATAGCTGGGGCCCATTGGGGCATCTTGGCAGGCCTAGCCTACTACTCCATGCAGGGTAATTGGGCTAAGGTCGCTATCATCATGGTTATGTTTTCAGGGGTCGATGCCGGAACACGTATCACCGGTGGCACGGCAGCTCACACCGCCAGCACTTTCGCTGGCCTTTTTAGCATGGGCCCCAAGCAGAACCTGCAGCTGGTCA
>918_S2_L001_R1_001.fastq_21_3a_1
CCCCCGCTGTGGGTATGGTGGTGGCGCATGTCTTGCGGTTGCCCCAGACCTTGTTCGACATAATAGCCGGGGCCCATTGGGGCATCTTGGCGGGCCTAGCCTATTACTCCATGCAGGGCAATTGGGCTAAGGTCGCTATCATCATGGTTATGTTTTCAGGGGTCGATGCCGGAACACGTATCACCGGTGGCACAGCAGCTCACACCGCCAGCACTTTCGCTGGCCTTTTTAGCATGGGCCCCAAGCAGAACCTGCAGCTGGTCA
>918_S2_L001_R1_001.fastq_22_3a_1
CCCCCGCTGTGGGTATGGTGGTGGCGCATGTTTTGCGGCTGCCCCAGACCTTATTCGACATAATAGCCGGGGCCCATTGGGGCATCTTGGCGGGCCTAGCTTATTACTCCATGCAGGGCAATTGGGCTAAGGTCGCTATCATCATGGGTATGTTTTCAGGGGTCGATGCCGAAACATATATCTCCGGTGGCACTGCAGCTCGTACCACCAACGCTTTTACTAGGCTTTTTGATGTGGGCGCCCGACAGAAACTGCAGCTGGTCA
>918_S2_L001_R1_001.fastq_23_3a_1
CCCCCGCTGTGGGTATGGTGGTGGCGCATATTTTGCGGCTGCCCCAGACCTTGTTCGACATAATAGTCGGGGCCCATTGGGGCATCTTGGCGGGCCTAGCCTACTACTCCATGCAGGGCAATTGGGCTAAGGTCGCTATCATCATGGTTATGTTTTCAGGGGTCGATGCCGAAACATATATCTCCGGTGGCACTGCAGCTCGTACCACCAACGCTTTTACTAGGCTTTTTGATGTGGGCGCCCGACAGAAACTGCAGCTGGTCA
>918_S2_L001_R1_001.fastq_24_3a_1
CCCCCGCTGTGGGTATGGTGGTGGTGCATGTCTTGCGGTTGCCCCAGACCTTGTTCGACATAATAGCCGGGGCCCATTGGGGCATCTTGGCGGGCCTGGCCTATTACTCTATGCAGGGCAATTGGGCTAAGGTCGCGATCATCATGGTTATGTTTTCAGGGGTCGATGCCGGAACACGTATCACCGGTGGCACGGCAGCTCACCCCGCCAGCACTTTCGCTGGCCTTTTTAGCATGGGCCCCCAGCAGAACCTGCAGCTGGTCA
>918_S2_L001_R1_001.fastq_25_3a_1
CCCCCGCTGTAGGTATGGTGGTGGCGCATGTCTTGCGGTTGCCCCAGACCTTGTCCGACATAATAGCTGGGGCCCATTGGGGCATCTTGGCGGGCCTAGCCTATTACTCCATGCAGGGTAATTGGGCTAAGGTCGCTATCATCATGGTTATGTTTTCAGGGGTCGATGCCAGCACATATGTCACCGGTGGCAGTGCAGCTCATAACGCCCGCACCTTTGCTGGCATTTTTAGTAGGGGTGCCAAGCAGAACTTACAGCTGATTA
>918_S2_L001_R1_001.fastq_26_3a_1
CCCCCGCTGTAGGTATGGTGGTGGCGCATGTCTTGCGGTTGCCCCAGACCTTGTTCGACATAATAGCTGGGGCCCATTGGGGCATCTTGGCGGGCCTAGCCTATTACTCCATGCAGGGTGATTGGGCCAAGGTCGCTATCATCATGGTTATGTTTTCAGGGGTCGATGCCAGCACATATGTCACCGGTGGCAGTGCAGCTCATAACGCCCGCACTTTTGCTGGCATTTTTAGTAGGGGTGCCAAGCAGAACTTACAGCTGATTA
>918_S2_L001_R1_001.fastq_27_3a_1
CTCCCGCTGTGGGTATGGTGGTGGCGCATGTCTTGCGGTTGCCCCAGACCTTGTTCGACATAATAGCCGGGGCCCATTGGGGCATCTTGGCGGGCCTGGCCTATTACTCCATGCAGGGCAATTGGGCTAAGGTCGCTATCATCATGGTTATGTCTTCAGGGGTCGATGCTAACACATATGTCACCGGTGGCAGCGTAGCTCATAGCGCCCGCGCTTTTACTAGCATTTTTAATAGGGGCGCCAAGCAGAACCTACAGCTGATCA
>918_S2_L001_R1_001.fastq_28_3a_1
CCCCCGCTGTGGGTATGGTGGTGGCGCATGTCTTGCGGTTGCCCCAGACCTTGTTCGACATAATAGCCGGGGCCCATTGGGGCATCTTGGCGGGCCTGGCCTATTACTCCATGCAGGGCAATTGGGCTAAGGTCGCTATCATCATGGTTATGTTTTCAGGGGTCGATGCCGGAACACGTATCACCGGTGGCACGGCAGCTCATACCGCCAGCACTTTCGCTGGCCTTTTTAGCATGGGCCCCAAGCAGAACCTGCAGCTGGTCA
>918_S2_L001_R1_001.fastq_29_3a_1
CCCCCGCTGTGGGTATGGTGGTGGCGCACGTCTTGCGGTTGCCCCAGACCTTGTTCGACATAATAGCTGGGGCCCATTGGGGCATCTTGGCGGGCCTAGCCTATTACTCCATGCAGGGCAATTGGGCTAAGGTCGCTATCATCATGGTTATGTTTTCAGGGGTCGATGCCAGCACATATGTCACCGGTGGCAGTGCAGCTCATAGCGTCCGCGCTTTTACTGGCATTTTTAATATGGGCGCCAAGCAGAACTTGCAGCTGATTA
>918_S2_L001_R1_001.fastq_30_3a_1
CCCCCGCTGTGGGTATGGTGGTGGCGCATATTTTGCGGCTGCCCCAGACCTTGTTCGACATAATAGCTGGGGCCCATTGGGGCATCTTGGCGGGCCTAGCCTATTACTCCATGCAGGGCAATTGGGCTAAGGTCGCTATCATCATGGTTATGTTTTCAGGGGTCGATGCTAACACATATGTCACCGGTGGCAGTGTAGCTCATAGCGCCCGCGCTTTTACTAGCATTTTTAATAGGGGCGCCAAGCAGAACCTACAGCTGATTA
>918_S2_L001_R1_001.fastq_31_3a_1
CCCCCGCTGTGGGTATGGTGGTGGCGCATGTCTTGCGGTTGCCCCAGACCTTGTTCGACATAATAGCCGGGGCCCATTGGGGCATCTTGGCGGGCCTGGCCTATTACTCCATGCAGGGCAATTGGGCTAAGGTCGCTATCATCATGGTTATGTTTTCAGGGGTCGATGCCGGAACACGTATCACCGGTGGCACGGCAGCTCACACCGCCAGCACTTTCGCTGGCCTTTTTAGCGTGGGCCCTAAGCAGAACCTGCAGCTGGTTA
>918_S2_L001_R1_001.fastq_32_3a_1
CCCCCGCTGTGGGTATGGTGGTGGCGCATGTCTTGCGGTTGCCCCAGACCTTGTTCGACATAATAGCTGGGGCCCATTGGGGCATCTTGGCGGGCCTAGCCTATTACTCCATGCAGGGTAATTGGGCTAAGGTCGCTATCATCATGGTTATGTTTTCAGGGGTCGATGCCAGCACATATGTCACCGGTGGCAGTGCAGCTCATAACGCCCGCACTTTTGCTGGCATTTTTAGTAGGGGTGCCAAGCAGAACTTACAGCTGATTA
>918_S2_L001_R1_001.fastq_33_3a_1
CCCCCGCTGTGGGTATGGTGGTGGCGCATGTTTTGCGGCTGCCCCAGACCTTGTTCGACATAATAGCCGGGGCCCATTGGGGCATCATGGCGGGCCTAGCCTATTACTCCATGCAGGGCAATTGGGCTAAGGTCGCTATCATCATGGTTATGTTTTCAGGGGTCGATGCCGAAACATACATCTCCGGTGGCACTGCAGCTCGTACCACCAGCGCTTTTGCCAGGCTTTTTGATGTGGGCGCCCGACAGAAACTGCAGCTGGTCA
>918_S2_L001_R1_001.fastq_34_3a_1
CCCCCGCTGTGGGTATGGTGGTGGCGCACGTCTTGCGGTTGCCCCAGACCTTGTTCGACATAATAGCTGGGGCCCATTGGGGCATCTTGGCAGGCCTAGCCTATTACTCCATGCAGGGCAATTGGGCTAAGGTCGCTATCATCATGGTTATGTTTTCAGGGGTCGATGCCAGCACATACGTCACCGGTGGCAGTGCAGCTCATAGCGTCCGCGCTTTTACTGGCATTTTTAATATGGGCGCCAAGCAGGATATCCAGCTGATCA
>918_S2_L001_R1_001.fastq_35_3a_1
CCCCCGCTGTGGGTATGGTGGTGGCGCATGTCTTGCGGTTGCCCCAGACCTTGTTTGACATAATAGCCGGGGCCCATTGGGGCATCTTGGCGGGCCTGGCCTATTACTCCATGCAGGGCAATTGGGCTAAGGTCGCTATCATCATGGTTATGTTTTCAGGGGTCGATGCCGGAACACGTATCACCGGTGGCACAGCGGCTCGTACCGCCAGCACTTTCGCTGGCCTTTTTAGCATGGGCCCCAAGCAGAACCTGCAGCTGGTCA
>918_S2_L001_R1_001.fastq_36_3a_1
CCCCCGCTGTGGGTATGGTGGTGGCGCATGTCTCGCGGTTGCCCCAGACCTTGTTTGACATAATAGCTGGGGCCCATTGGGGCATCTTGGCGGGCCTAGCCTATTACTCCATGCAGGGCAATTGGGCTAAGGTCGCTATCATCATGGTTATGTTTTCAGGGGTTGATGCTAACACATATGTCACCGGTGGCAGTGTAGCTCATAGCGCCCGCGCTTTTACTAGCATTTTTAATAGGGGCGCCAAGCAGAACTTACAGCTGATTA
>918_S2_L001_R1_001.fastq_37_3a_1
CCCCCACTGTGGGTATGGTGGTGGCGCATGTCTTGCGGTTGCCCCAGACCTTGTTCGACATAATAGCCGGGGCCCATTGGGGCATCTTGGCGGGCCTGGCCTATTACTCCATGCAGGGCAATTGGGCTAAGGTCGCTATCATCATGGTTATGTTTTCAGGGGTCGATGCCGGAACACGTATCACTGGTGGCACAGCAGCTCATACCGCCAGCACTTTCGCTGGCCTTTTTAGCATGGGCCCCAAGCAGAACCTGCAGCTGGTCA
>918_S2_L001_R1_001.fastq_38_3a_1
CCCCCGCTGTGGGTATGGTGGTGGCGCACGTCTTGCGGTTGCCCCAGACCCTGTTCGACATAATAGCTGGGGCCCATTGGGGCATCTTGGCGGGCCTAGCCTATTACTCCATGCAGGGCAATTGGGCTAAGGTCGCTATCATCATGGTTATGTTTTCAGGGGTCGATGCCAACACATATGTCACCGGTGGCAGTGTAGCTCATAGCGCCCGTGCTTTTACTAGCATTTTTAATAGGGGCGCCAAGCAGAACCTACAGCTGATTA
>918_S2_L001_R1_001.fastq_39_3a_1
CCCCCGCTGTGGGTATGGTGGTGGCGCATGTTTTGCGGCTGCCCCAGACCTTGTTCGACATAATAGCCGGGGCCCATTGGGGCATCTTGGCGGGCCTAGCCTATTACTCCATGCAGGGCAATTGGGCTAAGGTCGCTATCATCATGGTTATGTTTTCAGGGGTCGATGCCGAAACATATATCTCCGGTGGCACTGCAGCTCGTACCACCAACGCTTTTACTAGGCTTTTTGATGTCGGCGCCCGACAGAAACTGCAGCTGGTCA
>918_S2_L001_R1_001.fastq_40_3a_1
CCCCCGCTGTGGGTATGGTGGTGGCGCATGTTTTGCGGCTGCCCCAGACCTTGTTCGACATAATAGCCGGGGCCCATTGGGGTATCTTGGCGGGCCTAGCCTATTACTCCATGCAGGGCAATTGGGCTAAGGTCGCTATCATCATGGTTATGTTTTCAGGGGTCGATGCCGAAACATACATCTCCGGTGGCACTGCAGCTCGCACCACCAACGCTTTTACTAGGCTTTTTGATGTCGGCGCCCGACAGAAACTGCAGCTGGTCA
>918_S2_L001_R1_001.fastq_41_3a_1
CCCCCGCTGTAGGTATGGTGGTGGCGCATGTCTTGCGGTTGCCCCAGACCTTGTTCGACATAATAGCCGGGGCCCATTGGGGCATCTTGGCGGGCCCGGCCTATTGCTCCATGCAGGGCAATTGGGCCAAGGTCGCTATCATCATGGTTATGTTCTCAGGGGTCGATGCCGGAACACGTATCACCGGTGGCACAGCAGCTCATACCGCCAGCACTTTCGCTGGCCTTTTTAGCATGGGCCCCAAGCAGAACTTGCAGCTGGTCA
>918_S2_L001_R1_001.fastq_42_3a_1
CCCCCGCTGTGGGTATGGTGGTGGCGCATGTGTTGCGGCTGCCCCAGACCTTGTTCGACATAATAGCCGGGGCCCATTGGGGCATCTTGGCGGGCCTAGCCTATTACTCCATGCAGGGCAATTGGGCTAAGGTCGCTATCATCATGGTTATGTTTTCAGGGGTCGATGCCGAAACATATATCTCCGGTGGCACTGCAGCTCGTACCACCAACGCTTTTACTAGGCTTTTTGATGTCGGCGCCCGACAGAAACTGCAGCTGGTCA
>918_S2_L001_R1_001.fastq_43_3a_1
CCCCCGCTGTAGGTATGGTGGTGGCGCATGTCTTGCGGTTGCCCCAGACCTTGTTCGACGTAATAGCTGGGGCCCATTGGGGCATCTTGGCGGGCCTAGCCTATTACTCCATGCAGGGTAATTGGGCCAAGGTCGCTATCATCATGGTTATGTTTTCAGGGGTCGATGCCAGCACATATGTCACCGGTGGCAGTGCAGCTCATAACGCCCGCACTTTTGCTGGCATTTTTAGTAGGGGTGCCAAGCAGAACTTACAGCTGATTA
>918_S2_L001_R1_001.fastq_44_3a_1
CCCCCGCTGTGGGTATGGGGGTGGCGCATGTTTTGCGGCTGCCCCAGACCTTGTTCGACATAATAGCCGGGGCCCATTGGGGCATCTTGGCGGGCCTAGCCTACTACTCCATGCAGGGCAATTGGGCTAAGGTCGCTATCATCATGGTTATGTTTTCAGGGGTCGATGCCGAAACATATATCTCCGGTGGCACTGCAGCTCGTACCACCAACGCTCTTACTAGGCTTTTTGATGTGGGCGCACGACAGAAACTGCAGCTGGTCA
>918_S2_L001_R1_001.fastq_45_3a_1
CCCCCGCTGTGGGTATGGTGGTGGCGCATGTCTTGCGGTTGCCCCAGACCTTGCTCGACATAATAGCCGGGGCCCATTGGGGCATCTTGGCGGGCCTGGCCTATTACTCCATGCAGGGCAATTGGGCTAAGGTCGCCATCATCATGGTTATGTTTTCAGGGGTCGATGCCGGAACACGTATCACCGGTGGCACGGCGGCTCATACCGCCAGCACCTTCGCTGGCCTTTTTAGCATGGGCCCCAAGCAGAACCTGCAGCTGGTCA
>918_S2_L001_R1_001.fastq_46_3a_1
CCCCCGCTGTGGGTATGGTGGTGGCGCACGTCTTGCGGTTGCCCCAGACCTTGTTTGACATAATAGCTGGGGCCCACTGGGGCATCTTGGCGGGCCTAGCCTATTACTCCATGCAGGGCAATTGGGCTAAGGTCGCTATCATCATGGTTATGTTTTCAGGGGTCGATGCTAACACATATGTCACCGGTGGCAGTGCAGCTCATAGCGTCCGCGCTTTTACTGGCATTTTTAATATGGGCGCCAAGCAGAACTTGCAGCTGATTA
>918_S2_L001_R1_001.fastq_47_3a_1
CCCCCGCTGTGGGTATGGTGGTGGCGCACGTCTTGCGGTTGCCCCAGACCTTGTTCGACATAATAGCTGGGGCCCATTGGGGCATCTTGGCGGGCCTAGCCTATTACTCCATGCAGGGCAATTGGGCTAAGGTCGCTATCATCATGGTTATGTTTTCAGGGGTCGATGCTAACACATATGTCACCGGTGGCAGTGTAGCTCATAGCGCCCGCGCTTTTACTAGCATTTTTAATAGGGGCGCCAAGCAGAACCTACAGCTGATTA
>918_S2_L001_R1_001.fastq_48_3a_1
CCCCCGCTGTAGGTATGGTGGTGGCGCATGTCTTGCGGTTGCCTCAGACCTTATTCGACATAATAGCTGGGGCCCATTGGGGCATCTTGGCGGGCCTAGCCTATTACTCCATGCAGGGTAATTGGGCTAAGGCCGCTATCATCATGGTTATGTTTTCAGGGGTCGATGCCAGCACATATGTCACCGGTGGCAGTGCAGCTCATAACGCCCGCCCTTTTGCTGGCATTTTTAGTAGGGGTGCCAAGCAGAACTTACAGCTGATTA
>918_S2_L001_R1_001.fastq_49_3a_1
CCCCCGCTGTGGGTATGGTGGTGGCGCATGTTTTGCGGCTGCCCCAGACCTTGTTCGGCATAATAGCCGGGGCCCATTGGGGCATCTTGGCGGGCCTAGCCTACTACTCCATGCAGGGCAATTGGGCTAAGGTCGCTATCATCATGGTTATGTTTTCAGGGGTCGATGCCGGAACACGTATCACCGGTGGCACGGCAGCTCACACCGCCAGCACTTTCGCTGGCCTTTTTAGCATGGGTCCCAAGCAGAACCTGCAGCTGGTCA
>918_S2_L001_R1_001.fastq_50_3a_1
CCCCCGCTGTGGGTATGGTGGTGGCGCATATTTTGCGGCTGCCCCAGACCTTGTTCGACATAATAGCCGGGGCCCATTGGGGCATCTTGGCGGGCCTAGCCTACTACTCCATGCAGGGCAATTGGGCTAAGGTCACTATCATCATGGTTATGTTTTCAGGGGTCGATGCCAGCACATATGTCACCGGTGGCAGTGCAGCTCATAACGCCCGCACTTTTGCTGGCATTTTTAGTAGGGGTGCCAAGCAGAACTTACAGCTGATTA
>918_S2_L001_R1_001.fastq_51_3a_1
CCCCGCTGTGGGTATGGTGGTGGCGCATGTTTTGCGGCTGCCCCAGACCTTGTTCGACATAATAGCCGGGGCCCATTGGGGCATCTTGGCGGGCCTAGCCTATTACTCCATGCAGGGCAATTGGGCTAAGGTCGCTATCATCATGGTTATGTTTTCAGGGGTCGATGCCGAAACATACATCTCCGGTGGCACTGCAGCTCGTACCACCAACGCTTTTACTAGGCTTTTTGATGTGGGCGCCCGACAGAAACTGCAGCTGGTCA-
>918_S2_L001_R1_001.fastq_52_3a_1
CCCCCGCTGTGGGTATGGTGGTGGCGCATGTTTTGCGGCTGCCCCAGACCTTGTTCGACATAATAGCCGGGGCCCATTGGGGCATCTTGGCGGGCCTGGCCTATTACTCCATGCAGGGCAATTGGGCTAAGGTCGCTATCATCATGGTTATGTTTTCAGGGGTCGATGCCGGAACACGTATCACCGGTGGCACGGCAGCTCACACCGCCAGCACTTTCGCTGGCCTTTTTAGCATGGGCCCCAAGCAGAACCTGCAGCTGGTCA
>918_S2_L001_R1_001.fastq_53_3a_1
CCCCCGCTGTGGGTATGGTGGTGGCGCATGTCTTGCGGTTGCCCCAGACCTTGTTCGACATAATAGCCGGGGCCCATTGGGGCATCTTGGCGGGCCTGGCCTATTACTCCATGCAGGGCAATTGGGCTAAGGTCGCTATCATCATGGTTATGTTTTCAGGGGTCGATGCCGGAACACGTATCACCGGTGGCACGGCAGCTCATACCGCTAGCACTTTCGCTGGCCTTTTTAGCATGGGCCCCAAGCAGAACCTGCAGCTGGTCA
>918_S2_L001_R1_001.fastq_54_3a_1
CCCCCGCTGTGGGTATGGTGGTGGCGCATGTCTTGCGGTTGCCCCAGACCTTGTTCGACATAATAGCCGGGGCCCATTGGGGCATCTTGGCGGGCCTGGCCTATTATTCCATGCAGGGCAATTGGGCTAAGGTCGCTATCATCATGGTTATGTTTTCAGGGGTCGATGCCGGAACACGTATCACCGGTGGCACGGCAGCTCACACCGCCAGCACTTTCGCTGGCCTTTTTAGCATGGGCCCCAAGCAGAACCTGCAGCTGGTCA
>918_S2_L001_R1_001.fastq_55_3a_1
CCCCCGCTGTAGGTATGGTGGTGGCGCATGTCTTGCGGTTGCCCCAGACCTTGTTCGACATAATAGCCGGGGCCCATTGGGGCATCTTGGCGGGCCTGGCCTATTACTCCATGCAGGGCAATTGGGCTAAGGTCGCTATCATCATGGTTATGTTTTCAGGGGTCGATGCCGGAACACGTATCACCGGTGGCACGGCAGCTCACACCGCCAGCACTTTCGCTGGCCTTTTTAGCATGGGCCCCAAGCAGAACCTGCAGCTGGTCA
>918_S2_L001_R1_001.fastq_56_3a_1
CCCCCGCTGTAGGTATGGTGGTGGCGCATGTCTTGCGGTTGCCCCAGACCTTGTTCGACATAATAGCTGGGGCCCATTGGGGCATCTTGGCGGGCCTAGCCGACTACTCCATGCAGGGTAATTGGGCTAAGGTCGCTATCATCATGGTTATGTTTTCAGGGGTCGATGCCAACACATATGTCACCGGTGGCAGTGCAGCTCATAACGCCCGCACTTTTGCTGGCATTTTTAGTAGGGGTGCCAAGCAGAACTTACAGCTGATTA
>918_S2_L001_R1_001.fastq_57_3a_1
CCCCCGCTGTGGGTATGGTGGTGGCGCATGTCTTGCGGTTGCCCCAGACCTTGTTCGACATAATAGCCGGGGCCCATTGGGGCATCTTGGCGGGCCTGGCCTATTACTCCATGCAGGGCAATTGGGCTAAGGTCGCTATCATCATGGTTATGTTTTCAGGGGTCGATGCCGGAACACGTATCACCGGTGGCACGGCAGCTCACACCGCCAGCACTTTTGCTGGCCTTTTTAGCATGGGCCCCAAGCAGAACCTGCAGCTGGTCA
>918_S2_L001_R1_001.fastq_58_3a_1
CCCCCGCTGTGGGTATGGTGGTGGCGCATGTTTTGCGGCTGCCCCAGACCTTGTTCGACATAATAGCCGGGGCCCATTGGGGCATCTTGGCGGGCCTAGCCTATTACTCCATGCAGGGCAATTGGGCTAAGGTCGCTATCATCATGGTTATGTTTTCAGGGGTCGATGCCGAAACATACATCTCCGGTGGCACTGTAGCTCGTACCACCAACGCTTTTACTAGGCTTTTTGATGTGGGCGCCCGACAGAAACTGCAGCTGGTCA
>918_S2_L001_R1_001.fastq_59_3a_1
CCCCCGCTGTGGGTATGGTGGCGGCGCATGTCTTGCGGTTGCCCCAGACCTTATTCGACATAATAGCCGGGGCCCATTGGGGCATCTTGGCGGGCCTAGCCTATTACTCCATGCAGGGTAATTGGGCTAAGGTCGCTATCATCATGGTTATGTTTTCAGGGGTCGATGCCAGCACATATGTCACCGGTGGCAGTGCAGCTCATAACGCCCGCACTTTTGCTGGCATTTTTAGTAGGGGTGCCAAGCAGAACTTACAGCTGATTA
>918_S2_L001_R1_001.fastq_60_3a_1
CCCCCGCTGTGGGTATGGTGGTGGCGCATGTCTTGCGGTTGCCCCAGACCTTGTTCGACATAATAGCCGGGGCCCATTGGGGCATCTTGGCGGGCCTGGCCTATTACTCCATGCAGGGCAATTGGGCTAAGGTCGCTATCATCATGGTTATGTTTTCAGGGGTCGATGCCGGAACACGTATCACCGGTGGCACGGCAGCTCACACCGCCAGCACTTTCGCTGACCTTTTTAGCATGGGCCCCAAGCAGAACCTGCAGCTGGTCA
>918_S2_L001_R1_001.fastq_62_3a_1
CCCCCGCTGTGGGTATGGTGGTGGCGCATGTTTTGCGGCTGCCCCAGACCTTGTTCGACATAATAGCCGGGGCCCATTGGGGCATCTTGGCGGGCCTAGCCTATTACTCCATGCAGGGCAATTGGGCTAAGGTCGCTATCATCATGGTTATGTTTTCAGGGGTCGATGCCGAAACATATATCTCCGGTGGCACTGCAGCTCGTACCACCAACGCTTTTACTAGGCTTTTTGATGTGGGTGCCCGGCAGAAACTGCAGCTGGTCA
>918_S2_L001_R1_001.fastq_63_3a_1
CCCCCGCTGTGGGTATGGTGGTGGCGCACGTCTTGCGGTTGCCCCAGACCTTGTTCGACATAATAGCTGGGGCCCATTGGGGCATCTTGGCGGGCCTAGCCTATTACTCCATGCAGGGTAATTGGGCTAAGGTCGCTATCATCATGGTTATGTTTTCAGGGGTCGATGCCAGCACATATGTCACCGGTGGCAGTGCAGCTCATAACGCCCGCACTTTTGCTGGCATTTTTAGTAGGGGTGCCAAGCAGAACTTACAGCTGATTA
>918_S2_L001_R1_001.fastq_65_3a_1
CCCCCGCTGTGGGTATGGTGGTGGCGCACGTCTTGCGGTTGCCCCAGACCTTGTTCGACATAATAGCTGGGGGCCATTGGGGCATCTTGGCAGGCCTAGCCTATTACTCCATGCAGGGCAATTGGGCTAAGGTCGCTATCATCATGGTTATGTTTTCAGGGGTCGATGCCAGCACATATGTCACCGGTGGCAGTGCAGCTCATAGCGTCCGCGCTTTTACTGGCATTTTTAATATGGGCGCCAAGCAGAACTTGCAGCTGATTA
