# Supplementary material for: HCV transmission in high-risk communities in Bulgaria
Source: PLoS One. 2019 Mar 5;14(3):e0212350. doi: 10.1371/journal.pone.0212350 (PMC6400337; doi:10.1371/journal.pone.0212350)
Supplement: S1 File — (ZIP) [file pone.0212350.s002.zip › 918_S2_L001_R1_001_1a3a.fas]

>918_S2_L001_R1_001.fastq_61_1a3a_1
CCCCCACGACAGCGCTGGTAGTGGCTCAGCTACTCAGGGTCCCGCAAGCCGTCTTGGACATGATCGCCGGTGCCCACTGGGGAGTCCTAGCGGGCATAGCGTATTACTCCATGCAGGGTAATTGGGCTAAGGTCGCTATCATCATGGTTATGTTTTCAGGGGTCGATGCCAGCACATATGTCACCGGTGGCAGTGCAGCTCATAACGCCCGCACTTTTGCTGGCATTTTTAGTAGGGGTGCCAAGCAGAACTTACAGCTGATTA
