# Supplementary material for: HCV transmission in high-risk communities in Bulgaria
Source: PLoS One. 2019 Mar 5;14(3):e0212350. doi: 10.1371/journal.pone.0212350 (PMC6400337; doi:10.1371/journal.pone.0212350)
Supplement: S1 File — (ZIP) [file pone.0212350.s002.zip › 945_S80_L001_R1_001.fastq_1a_freq5.fas]

>945_S80_L001_R1_001.fastq_1_1a_2424
CCCCAACGACAGCGCTGGTAGTGGCTCAGCTACTCAGGGTCCCGCAAGCCGTCTTGGACATGATCGCTGG
TGCCCACTGGGGAGTCCTAGCGGGCGTAGCGTATTTCTCCATGGTGGGCAACTGGGCGAAGGTCCTGGTG
GTGTTGCTGCTGTTTGCCGGCGTCGACGCGGCTACCTACACCACCGGGGGAAGTGTTGCTAGGAGCACGG
CTACAATCACCAGCTTCTTCAATTCGGGCCCCAAGCAGGATGTCCAGCTGGTCA

>945_S80_L001_R1_001.fastq_2_1a_1914
CCCCAACGACAGCGCTGGTAGTGGCTCAGCTACTCAGGGTCCCGCAAGCCGTCTTGGACATGATCGCTGG
TGCCCACTGGGGAGTCCTAGCGGGCGTAGCGTATTTCTCCATGGTGGGCAACTGGGCGAAGGTCCTGGTG
GTGTTGCTGCTGTTTGCCGGCGTCGACGCGGCTACCTACACCACCGGGGGAAGTGTTGCTAGGAGCACGG
CTACAATCACCAGCTTCTTCAATTCGGGCCCCAAGCAGGATGTTCAGCTGGTCA

>945_S80_L001_R1_001.fastq_3_1a_768
CCCCAACGACAGCGCTGGTAGTGGCTCAGCTACTCAGGGTCCCGCAAGCCGTCTTGGACATGATCGCTGG
TGCCCACTGGGGAGTCCTAGCGGGCGTAGCGTATTTCTCCATGGTGGGCAACTGGGCGAAGGTCCTGGTG
GTGTTGCTGCTGTTTGCCGGCGTCGACGCGAATACCTACACCACCGGGGGAAATGTTGCTAGGGGCACGG
CTGGATTCGTCGGCCTCTTCAGCCAGGGCGCCAAGCAGAATATCCAGCTGGTCA

>945_S80_L001_R1_001.fastq_4_1a_554
CCCCAACGACAGCGCTGGTAGTGGCTCAGCTACTCAGGGTCCCGCAAGCCGTCTTGGACATGATCGCTGG
TGCCCACTGGGGAGTCCTAGCGGGCGTAGCGTATTTCTCCATGGTGGGCAACTGGGCGAAGGTCCTGGTG
GTGTTGCTGCTGTTTGCCGGCGTCGACGCGGCTACCTACACCACTGGGGGAAGTGCTGCTAGGAGCACGG
CTACAATCACCAGCTTCTTCAATTCGGGCCCCAAGCAGGATGTTCAGCTGGTCA

>945_S80_L001_R1_001.fastq_5_1a_271
CCCCAACGACAGCGCTGGTAGTGGCTCAGCTACTCAGGGTCCCGCAAGCCGTCTTGGACATGATCGCTGG
TGCCCACTGGGGAGTCCTAGCGGGCGTAGCGTATTTCTCCATGGTGGGCAACTGGGCGAAGGTCCTGGTG
GTGCTGCTGCTGTTTGCCGGCGTCGACGCGGCTACCTACACCACCGGGGGAAGTGTTGCTAGGAGCACGG
CTACAATCACCAGCTTCTTCAATTCGGGCCCCAAGCAGGATGTCCAGCTGGTCA

>945_S80_L001_R1_001.fastq_6_1a_198
CCCCAACGACAGCGCTGGTAGTGGCTCAGCTACTCAGGGTCCCGCAAGCCGTCTTGGACATGATCGCTGG
TGCCCACTGGGGAGTCCTAGTGGGCGTAGCGTATTTCTCCATGGTGGGCAACTGGGCGAAGGTCCTGGTG
GTGTTGCTGCTGTTTGCCGGCGTTGACGCGGCTACCTACACCACCGGGGGAAGTGTTGCTAGGAGCACGG
CTACAATCACCAGTTTCTTCAATTCGGGCCCCAAGCAGGATGTCCAGCTGGTCA

>945_S80_L001_R1_001.fastq_7_1a_176
CCCCAACGACAGCGCTGGTAGTGGCTCAGCTACTCAGGGTCCCGCAAGCCGTCTTGGACATGATCGCTGG
TGCCCACTGGGGAGTCCTAGCGGGCGTAGCGTATTTCTCCATGGTGGGCAACTGGGCGAAGGTCCTGGTG
GTGTTGCTGCTGTTTGCCGGCGTCGACGCGACTACCTACACCACCGGGGGAAGTGTTGCTAGGGGCACGG
CTACAATCACCAGCTTCTTCAATTCGGGCCCCAAGCAGGACGTCCAGCTGGTCA

>945_S80_L001_R1_001.fastq_8_1a_170
CCCCAACGACAGCGCTGGTAGTGGCTCAGCTACTCAGGGTCCCGCAAGCCGTCTTGGACATGATCGCTGG
TGCCCACTGGGGAGTCCTAGCGGGCGTAGCGTATTTCTCCATGGTGGGCAACTGGGCGAAGGTCCTGGTG
GTGTTGCTGCTGTTTGCCGGCGTTGACGCGGCTACCTACACCACCGGGGGAAATGTTGCTAGGAGCACGG
CTACAATCACCAGCTTCTTCAATTCGGGCCCCAAGCAGGATGTCCAGCTGGTCA

>945_S80_L001_R1_001.fastq_9_1a_146
CCCCAACGACAGCGCTGGTAGTGGCTCAGCTACTCAGGGTCCCGCAAGCCGTCTTGGACATGATCGCTGG
TGCCCACTGGGGAGTCCTAGCGGGCGTAGCGTATTTCTCCATGGTGGGCAACTGGGCGAAGGTCCTGGTG
GTGTTGCTGCTGTTTGCCGGCGTCGACGCGGCTACCTACACCACCGGGGGAAGTGTTGCTAGGAGCACGG
CTACAATCACCAGCTTCTTCAATTCGGGCCCCAAGCAGGACGTCCAGCTGGTCA

>945_S80_L001_R1_001.fastq_10_1a_99
CCCCAACGACAGCGCTGGTAGTGGCTCAGCTACTCAGGGTCCCGCAAGCCGTCTTGGACATGATCGCTGG
TGCCCACTGGGGAGTCCTAGCGGGCGTAGCGTATTTCTCCATGGTGGGCAACTGGGCGAATGTCCTGGTG
GTGCTGCTGCTGTTTGCCGGCGTCGACGCGACTACCTACACCACCGGGGGAAGTGTTGCTAGGGGCACGG
CTGGAATCGCCAGCTTCTTCAATTCGGGCCCCAAGCAGGATATCCAGCTGGTCA

>945_S80_L001_R1_001.fastq_11_1a_86
CCCCAACGACAGCGCTGGTAGTGGCTCAGCTACTCAGGGTCCCGCAAGCCGTCTTGGACATGATCGCTGG
TGCCCACTGGGGAGTCCTAGCGGGCGTAGCGTATTTCTCCACGGTGGGCAACTGGGCGAAGGTCCTGGTG
GTGTTGCTGCTGTTTGCCGGCGTCGACGCGGCTACCTACACCACCGGGGGAAGTGTTGCTAGGAGCACGG
CTACAATCACCAGCTTCTTCAATTCGGGCCCCAAGCAGGATGTTCAGCTGGTCA

>945_S80_L001_R1_001.fastq_12_1a_67
CCCCAACGACAGCGCTGGTAGTGGCTCAGCTACTCAGGATCCCGCAAGCCGTCTTGGACATGATCGCTGG
TGCCCACTGGGGAGTCCTAGCGGGCGTAGCGTATTTCTCCATGGTGGGCAACTGGGCGAAGGTCCTGGTG
GTGTTGCTGCTGTTTGCCGGCGTCGACGCGGCTACCTACACCACCGGGGGAAGTGTTGCTAGGAGCACGG
CTACAATCACCAGCTTCTTCAATTCGGGCCCCAAGCAGGATGTCCAGCTGGTCA

>945_S80_L001_R1_001.fastq_13_1a_64
CCCCAACGACAGCGCTGGTAGTGGCTCAGCTACTCAGGGTCCCGCAAGCCGTCTTGGACATGATCGCTGG
TGCCCACTGGGGAGTCCTAGCGGGCGTAGCGTATTTCTCCATGGTGGGCAACTGGGCGAAGGTCCTGGTG
GTGTTGCTGCTGTTTGCCGGCGTCGACGCGGCTACCTACACCACTGGGGGAAGTGCTGCTAGGAGCACGG
CTACAATCACCAGCTTCTTCAATTCGGGCCCCAAGCAGGATGTCCAGCTGGTCA

>945_S80_L001_R1_001.fastq_14_1a_58
CCCCAACGACAGCGCTGGTAGTGGCTCAGCTACTCAGGGTCCCGCAAGCCGTCTTGGACATGATCGCTGG
TGCCCACTGGGGAGTCCTAGCGGGCGTAGCGTATTTCTCCATGGTGGGCAACTGGGCGAAGGTCCTGGTG
GTGTTGCTGCTGTTTGCCGGCGTTGACGCGGCTACCTACACCACCGGGGGAAGTGTTGCTAGGAGCACGG
CTACAATCACCAGTTTCTTCAATTCGGGCCCCAAGCAGGATGTCCAGCTGGTCA

>945_S80_L001_R1_001.fastq_15_1a_53
CCCCAACGACAGCGCTGGTAGTGGCTCAGCTACTCAGGGTCCCGCAAGCCGTCTTGGACATGATCGCTGG
TGCCCACTGGGGAGTCCTAGCGGGCGTAGCGTATTTCTCCATGGTGGGCAACTGGGCGAAGGTCCTGGTG
GTGTTGTTGCTGTTTGCCGGCGTCGACGCGACTACCTACACCACCGGGGGAAGTGTTGCTAGGGGCACGG
CTACAATCACCAGCTTCTTCAATTCGGGCCCCAAGCAGGATGTCCAGCTGGTCA

>945_S80_L001_R1_001.fastq_16_1a_50
CCCCAACGACAGCGCTGGTAGTGGCTCAGCTACTCAGGGTCCCGCAAGCCGTCTTGGACATGATCGCTGG
TGCCCACTGGGGAGTCCTAGCGGGCGTAGCGTATTTCTCCATGGTGGGCAACTGGGCGAAGGTCCTGGTG
GTGCTGCTGCTGTTTGCCGGCGTCGACGCGGCTACCTACACCACCGGGGGAAGTGTTGCTAGGAGCACGG
CTACAATCACCAGCTTCTTCAATTCGGGCCCCAAGCAGGATGTTCAGCTGGTCA

>945_S80_L001_R1_001.fastq_17_1a_46
CCCCAACGACAGCGCTGGTAGTGGCTCAGCTACTCAGGATCCCGCAAGCCGTCTTGGACATGATCGCTGG
TGCCCACTGGGGAGTCCTAGCGGGCGTAGCGTATTTCTCCATGGTGGGCAACTGGGCGAAGGTCCTGGTG
GTGTTGCTGCTGTTTGCCGGCGTCGACGCGGCTACCTACACCACCGGGGGAAGTGTTGCTAGGAGCACGG
CTACAATCACCAGCTTCTTCAATTCGGGCCCCAAGCAGGATGTTCAGCTGGTCA

>945_S80_L001_R1_001.fastq_18_1a_45
CCCCAACGACAGCGCTGGTAGTGGCTCAGCTACTCAGGGTCCCGCAAGCCGTCTTGGACATGATCGCTGG
TGCCCACTGGGGAGTCCTAGCGGGCGTAGCGTATTTCTCCATGGTGGGCAACTGGGCGAAGGTCCTGGTG
GTGTTGTTGCTGTTTGCCGGCGTCGACGCGACCACCTACACCACCGGGGGAAGTGTTGCTAGGGGCACGG
CTACAATCACCAGCTTCTTCAATTCGGGCCCCAAGCAGGATGTCCAGCTGGTCA

>945_S80_L001_R1_001.fastq_19_1a_45
CCCCAACGACAGCGCTGGTAGTGGCTCGGCTACTCAGGGTCCCGCAAGCCGTCTTGGACATGATCGCTGG
TGCCCACTGGGGAGTCCTAGCGGGCGTAGCGTATTTCTCCATGGTGGGCAACTGGGCGAAGGTCCTGGTG
GTGTTGTTGCTGTTTGCCGGCGTCGACGCGACTACCTACACCACCGGGGGAAGTGTTGCTAGGGGCACGG
CTACAATCACCAGCTTCTTCAATTCGGGCCCCAAGCAGGATGTCCAGCTGGTCA

>945_S80_L001_R1_001.fastq_20_1a_41
CCCCAACGACAGCGCTGGTAGTGGCTCAGCTACTCAGGGTCCCGCAAGCCGTCTTGGACATGATCGCTGG
TGCCCACTGGGGAGTCCTAGTGGGCGTAGCGTATTTCTCCATGGTGGGCAACTGGGCGAAGGTCCTGGTG
GTGTTGCTGCTGTTTGCCGGCGTCGACGCGGCTACCTACACCACCGGGGGAAGTGTTGCTAGGAGCACGG
CTACAATCACCAGCTTCTTCAATTCGGGCCCCAAGCAGGATGTCCAGCTGGTCA

>945_S80_L001_R1_001.fastq_21_1a_41
CCCCAACGACAGCGCTGGTAGTGGCTCAGCTACTCAGGGTCCCGCAAGCCGTCTTGGACATGATCGCTGG
TGCCCACTGGGGAGTCCTAGCGGGCGTAGCGTATTTCTCCATGGTGGGCAACTGGGCGAAGGTCCTGGTG
GTGTTGCTGCTGTTTGCCGGCGTCGACGCGGCTACCTACACCACCGGGGGAAGTGTTGCTAGGAGCACGG
CTACAATCACCAGTTTCTTCAATTCGGGCCCCAAGCAGGATGTCCAGCTGGTCA

>945_S80_L001_R1_001.fastq_22_1a_35
CCCCAACGACAGCGCTGGTAGTGGCTCAGCTACTCAGGGTCCCGCAAGCCGTCTTGGACATGATCGCTGG
TGCCCACTGGGGAGTCCTAGTGGGCGTAGCGTATTTCTCCATGGTGGGCAACTGGGCGAAGGTCCTGGTG
GTGTTGCTGCTGTTTGCCGGCGTCGACGCGGCTACCTACACCACCGGGGGAAGTGTTGCTAGGAGCACGG
CTACAATCACCAGCTTCTTCAATTCGGGCCCCAAGCAGGATGTTCAGCTGGTCA

>945_S80_L001_R1_001.fastq_23_1a_32
CCCCAACGACAGCGCTGGTAGTGGCTCAGCTACTCAGGGTCCCGCAAGCCGTCTTGGACATGATCGCTGG
TGCCCACTGGGGAGTCCTAGCGGGCGTAGCGTATTTCTCCATGGTGGGCAACTGGGCGAAGGTCCTGGTG
GTGTTGCTGCTGTTTGCCGGCGTCGACGCGACTACCTACACCACCGGGGGAAGTGTTGCTAGGGGCACGG
CTACAATCACCAGCTTCTTCAATTCGGGCCCCAAGCAGGATGTCCAGCTGGTCA

>945_S80_L001_R1_001.fastq_24_1a_29
CCCCAACGACAGCGCTGGTAGTGGCTCAGCTACTCAGGGTCCCGCAAGCCGTCTTGGACATGATCGCTGG
TGCCCACTGGGGAGTCCTAGCGGGCGTAGCGTATTTCTCCATGGTGGGCAACTGGGCGAAGGTCCTGGTG
GTGTTGCTGCTGTTTGCCGGCGTCGACGCGGCTACCTACACCACCGGGGGAAATGTTGCTAGGGGCACGG
CTGGATTCGTCGGCCTCTTCAGCCAGGGCGCCAAGCAGAATATCCAGCTGGTCA

>945_S80_L001_R1_001.fastq_25_1a_28
CCCCAACGACAGCGCTGGTAGTGGCTCAGCTACTCAGGGTCCCGCAAGCCGTCTTGGACATGATCGCTGG
TGCCCACTGGGGAGTCCTAGCGGGCGTAGCGTATTTCTCCATGGTGGGCAACTGGGCGAAGGTCCTGGTG
GTGTTGCTGCTGTTTGCCGGCGTTGACGCGGCTACCTACACCACCGGGGGAAGTGTTGCTAGGAGCACGG
CTACAATCACCAGCTTCTTCAATTCGGGCCCCAAGCAGGATGTCCAGCTGGTCA

>945_S80_L001_R1_001.fastq_26_1a_27
CCCCAACGACAGCGCTGGTAGTGGCTCAGCTACTCAGGGTCCCGCAAGCCGTCTTGGACATGATCGCTGG
TGCCCACTGGGGAGTCCTAGTGGGCGTAGCGTATTTCTCCATGGTGGGCAACTGGGCGAAGGTCCTGGTG
GTGTTGCTGCTGTTTGCCGGCGTTGACGCGGCTACCTACACCACCGGGGGAAGTGTTGCTAGGAGCACGG
CTACAATCACCAGCTTCTTCAATTCGGGCCCCAAGCAGGATGTCCAGCTGGTCA

>945_S80_L001_R1_001.fastq_27_1a_27
CCCCAACGACAGCGCTGGTAGTGGCTCAGCTACTCAGGGTCCCGCAAGCCGTCTTGGACATGATCGCTGG
TGCCCACTGGGGAGTCCTAGCGGGCGTAGCGTATTTCTCCACGGTGGGCAACTGGGCGAAGGTCCTGGTG
GTGTTGCTGCTGTTTGCCGGCGTCGACGCGGCTACCTACACCACCGGGGGAAGTGTTGCTAGGAGCACGG
CTACAATCACCAGCTTCTTCAATTCGGGCCCCAAGCAGGATGTCCAGCTGGTCA

>945_S80_L001_R1_001.fastq_28_1a_27
CCCCAACGACAGCGCTGGTAGTGGCTCGGCTACTCAGGGTCCCGCAAGCCGTCTTGGACATGATCGCTGG
TGCCCACTGGGGAGTCCTAGCGGGCGTAGCGTATTTCTCCATGGTGGGCAACTGGGCGAAGGTCCTGGTG
GTGTTGTTGCTGTTTGCCGGCGTCGACGCGACCACCTACACCACCGGGGGAAGTGTTGCTAGGGGCACGG
CTACAATCACCAGCTTCTTCAATTCGGGCCCCAAGCAGGATGTCCAGCTGGTCA

>945_S80_L001_R1_001.fastq_29_1a_26
CCCCAACGACAGCGCTGGTAGTGGCTCAGCTACTCAGGGTCCCGCAAGCCGTCTTGGACATGATCGCTGG
TGCCCACTGGGGAGTCCTAGCGGGTGTAGCGTATTTCTCCATGGTGGGCAACTGGGCGAAGGTCCTGGTG
GTGTTGCTGCTGTTTGCCGGCGTCGACGCGGCTACCTACACCACCGGGGGAAGTGCTGCTAGGAGCACGG
CTACAATCACCAGCTTCTTCAATTCGGGCCCCAAGCAGGATGTCCAGCTGGTCA

>945_S80_L001_R1_001.fastq_30_1a_25
CCCCAACAACAGCGCTGGTAGTGGCTCAGCTACTCAGGGTCCCGCAAGCCGTCTTGGACATGATCGCTGG
TGCCCACTGGGGAGTCCTAGCGGGCGTAGCGTATTTCTCCATGGTGGGCAACTGGGCGAAGGTCCTGGTG
GTGTTGCTGCTGTTTGCCGGCGTCGACGCGGCTACCTACACCACCGGGGGAAGTGTTGCTAGGAGCACGG
CTACAATCACCAGCTTCTTCAATTCGGGCCCCAAGCAGGATGTCCAGCTGGTCA

>945_S80_L001_R1_001.fastq_31_1a_25
CCCCAACGACAGCGCTGGTAGTGGCTCAGCTACTCAGGGTCCCGCAAGCCGTCTTGGACATGATCGCTGG
TGCCCACTGGGGAGTCCTAGCGGGCGTAGCGTATTTCTCCATGGTGGGCAACTGGGCGAAGGTCCTGGTG
GTGTTGCTGCTGTTTGCCGGCGTCGACGCGGCTACCTACACCACCGGGGGAAGTGTTGCTAGGGGCACGG
CTACAATCACCAGCTTCTTCAATTCGGGCCCCAAGCAGGATGTCCAGCTGGTCA

>945_S80_L001_R1_001.fastq_32_1a_24
CCCCAACGACAGCGCTGGTAGTGGCTCAGCTACTCAGGGTCCCGCAAGCCGTCTTGGACATGATCGCTGG
TGCCCACTGGGGAGTCCTAGCGGGCGTAGCGTATTTCTCCATGGTGGGCAACTGGGCGAAGGTCCTGGTG
GTGTTGCTGCTGTTTGCCGGCGTCGACGCGGCTACCTACACCACCGGGGGAAATGTTGCTAGGAGCACGG
CTACAATCACCAGCTTCTTCAATTCGGGCCCCAAGCAGGATGTCCAGCTGGTCA

>945_S80_L001_R1_001.fastq_34_1a_22
CCCCAACGACAGCGCTGGTAGTGGCTCAGCTACTCAGGGTCCCGCAAGCCGTCTTGGACATGATCGCTGG
TGCCCACTGGGGAGTCCTAGTGGGCGTAGCGTATTTCTCCATGGTGGGCAACTGGGCGAAGGTCCTGGTG
GTGTTGCTGCTGTTTGCCGGCGTTGACGCGGCTACCTACACCACCGGGGGAAGTGTTGCTAGGAGCACGG
CTACAATCACCAGTTTCTTCAATTCGGGCCCCAAGCAGGATGTTCAGCTGGTCA

>945_S80_L001_R1_001.fastq_35_1a_21
CCCCAACGACAGCGCTGGTAGTGGCTCAGCTACTCAGGGTCCCGCAAGCCGTCTTGGACATGATCGCTGG
TGCCCACTGGGGAGTCCTAGCGGGCGTAGCGTATTTCTCCATGGTGGGCAACTGGGCGAAGGTCCTGGTG
GTGTTGCTGCTGTTTGCCGGCGTCGACGCGGCCACCTACACCACCGGGGGAAGTGTTGCTAGGAGCACGG
CTACAATCACCAGCTTCTTCAATTCGGGCCCCAAGCAGGATGTCCAGCTGGTCA

>945_S80_L001_R1_001.fastq_36_1a_21
CCCCAACGACAGCGCTGGTAGTGGCTCAGCTACTCAGGGTCCCGCAAGCCGTCTTGGACATGATCGCTGG
TGCCCACTGGGGAGTCCTAGCGGGCGTAGCGTATTTCTCCATGGTGGGCAACTGGGCGAAGGTCCTGGTG
GTGTTGCTGCTGTTTGCCGGCGTCGACGCGGCTACCTACACCACCGGGGGGAGTGTTGCTAGGAGCACGG
CTACAATCACCAGCTTCTTCAATTCGGGCCCCAAGCAGGATGTCCAGCTGGTCA

>945_S80_L001_R1_001.fastq_37_1a_21
CCCCAACGACAGCGCTGGTAGTGGCTCAGCTACTCAGGGTCCCGCAAGCCGTCTTGGACATGATCGCTGG
TGCCCACTGGGGAGTCCTAGCGGGCGTAGCGTATTTCTCCATGGTGGGCAACTGGGCGAAGGTCCTGGTG
GTGTTGCTGCTGTTTGCCGGCGTCGACGCGGCTACCTACACCACCGGGGGAAGTGCTGCTAGGAGCACGG
CTACAATCACCAGCTTCTTCAATTCGGGCCCCAAGCAGGATGTTCAGCTGGTCA

>945_S80_L001_R1_001.fastq_38_1a_21
CCCCAACGACAGCGCTGGTAGTGGCTCAGCTACTCAGGGTCCCGCAAGCCGTCTTGGACATGATCGCTGG
TGCCCACTGGGGAGTCCTAGTGGGCGTAGCGTATTTCTCCATGGTGGGCAACTGGGCGAAGGTCCTGGTG
GTGTTGCTGCTGTTTGCCGGCGTTGACGCGGCTACCTACACCACCGGGGGAAGTGTTGCTAGGAGCACGG
CTACAATCACCAGCTTCTTCAATTCGGGCCCCAAGCAGGATGTTCAGCTGGTCA

>945_S80_L001_R1_001.fastq_39_1a_20
CCCCAACGACAGCGCTGGTAGTGGCTCAGCTACTCAGGGTCCCGCAAGCCGTCTTGGACATGATCGCTGG
TGCCCACTGGGGAGTCCTAGCGGGCGTAGCGTATTTCTCCATGGTGGGCAACTGGGCGAAGGTCCTGGTG
GTGTTGCTGCTGTTTGCCGGCGTTGACGCGGCTACCTACACCACCGGGGGAAGTGTTGCTAGGAGCACGG
CTACAATCACCAGCTTCTTCAATTCGGGCCCCAAGCAGGATGTTCAGCTGGTCA

>945_S80_L001_R1_001.fastq_40_1a_19
CCCCAACGACAGCGCTGGTAGTGGCTCGGCTACTCAGGGTCCCGCAAGCCGTCTTGGACATGATCGCTGG
TGCCCACTGGGGAGTCCTAGCGGGCGTAGCGTATTTCTCCATGGTGGGCAACTGGGCGAAGGTCCTGGTG
GTGTTGCTGCTGTTTGCCGGCGTCGACGCGGCTACCTACACCACCGGGGGAAGTGTTGCTAGGAGCACGG
CTACAATCACCAGCTTCTTCAATTCGGGCCCCAAGCAGGATGTCCAGCTGGTCA

>945_S80_L001_R1_001.fastq_41_1a_19
CCCCAACGACAGCGCTGGTAGTGGCTCAGCTACTCAGGGTCCCGCAAGCCGTCTTGGACATGATCGCTGG
TGCCCACTGGGGAGTCCTAGCGGGCGTAGCGTATTTCTCCATGGTGGGCAACTGGGCGAAGGTCCTGGTG
GTGTTGCTGCTGTTTGCCGGCGTCGACGCGGCTACCTACACCACCGGGGGAAGTGTTGCTAGGAGCACGG
CTACAATCACCAGCTTCTTCAATTCGGGCCCCAAGCAGGATGTCCAGCCGGTCA

>945_S80_L001_R1_001.fastq_42_1a_18
CCCCAACGACAGCGCTGGTAGTGGCTCGGCTACTCAGGGTCCCGCAAGCCGTCTTGGACATGATCGCTGG
TGCCCACTGGGGAGTCCTAGCGGGCGTAGCGTATTTCTCCATGGTGGGCAACTGGGCGAAGGTCCTGGTG
GTGTTGCTGCTGTTTGCCGGCGTCGACGCGGCTACCTACACCACCGGGGGAAGTGTTGCTAGGAGCACGG
CTACAATCACCAGCTTCTTCAATTCGGGCCCCAAGCAGGATGTTCAGCTGGTCA

>945_S80_L001_R1_001.fastq_44_1a_17
CCCCAACGACAGCGCTGGTAGTGGCTCAGCTACTCAGGGTCCCGCAAGCCGTCTTGGACATGATCGCTGG
TGCCCACTGGGGAGTCCTAGCGGGCGTAGCGTATTTCTCCATGGTGGGCAACTGGGCGAAGGTCCTGGTG
GTGTTGCTGCTGTTTGCCGGCGTCGACGCGGCTACCTACACCACCGGGGGAAGTGTTGCTAGGAGCACGG
CTACAATCACCAGCTTCTTCAATTCGGGCCCCAAGCAGGATGCCCAGCTGGTCA

>945_S80_L001_R1_001.fastq_45_1a_17
CCCCAACGACAGCGCTGGTAGTGGCTCAGCTACTCAGGGTCCCGCAAGCCGTCTTGGACATGATCGCTGG
TGCCCACTGGGGAGTCCTAGCGGGCGTAGCGTATTTCTCCATGGTGGGCAACTGGGCGAAGGTCCTGGTG
GTGTTGCTGCTGTTTGCCGGCGTTGACGCGGCTACCTACACCACCGGGGGAAATGTTGCTAGGAGCACGG
CTACAATCACCAGCTTCTTCAATTCGGGCCCCAAGCAGGATGTTCAGCTGGTCA

>945_S80_L001_R1_001.fastq_46_1a_16
CCCCAACGACAGCGCTGGTAGTGGCTCAGCTACTCAGGGCCCCGCAAGCCGTCTTGGACATGATCGCTGG
TGCCCACTGGGGAGTCCTAGCGGGCGTAGCGTATTTCTCCATGGTGGGCAACTGGGCGAAGGTCCTGGTG
GTGTTGCTGCTGTTTGCCGGCGTCGACGCGGCTACCTACACCACCGGGGGAAGTGTTGCTAGGAGCACGG
CTACAATCACCAGCTTCTTCAATTCGGGCCCCAAGCAGGATGTCCAGCTGGTCA

>945_S80_L001_R1_001.fastq_47_1a_16
CCCCAACGACAGCGCTGGTAGTGGCTCAGCTACTCAGGGTCCCGCAAGCCGTCTTGGACATGATCGCTGG
TGCCCACTGGGGAGTCCTAGCGGGCGTAGCGTATTTCTCCATGGTGGGCAACTGGGCGAAGGTCCTGGTG
GTGTTGCTGCTGTTTGCCGGCGTCGACGCGACTACCTACACCACCGGGGGAAGTGTTGCTAGGAGCACGG
CTACAATCACCAGCTTCTTCAATTCGGGCCCCAAGCAGGATGTCCAGCTGGTCA

>945_S80_L001_R1_001.fastq_48_1a_16
CCCCAACGACAGCGCTGGTAGTGGCTCAGCTACTCAGGGTCCCGCAAGCCGTCTTGGACATGATCGCTGG
TGCCCACTGGGGAGTCCTAGCGGGCGTAGCGTATTTCTCCATGGTGGGCAACTGGGCGAAGGTCCTGGTG
GTGTTGCTGCTGTTTGCCGGCGTCGACGCGGCTACCTACACCACTGGGGGAAGTGTTGCTAGGAGCACGG
CTACAATCACCAGCTTCTTCAATTCGGGCCCCAAGCAGGATGTTCAGCTGGTCA

>945_S80_L001_R1_001.fastq_49_1a_15
CCCCAACAACAGCGCTGGTAGTGGCTCAGCTACTCAGGGTCCCGCAAGCCGTCTTGGACATGATCGCTGG
TGCCCACTGGGGAGTCCTAGCGGGCGTAGCGTATTTCTCCATGGTGGGCAACTGGGCGAAGGTCCTGGTG
GTGTTGCTGCTGTTTGCCGGCGTCGACGCGGCTACCTACACCACCGGGGGAAGTGTTGCTAGGAGCACGG
CTACAATCACCAGCTTCTTCAATTCGGGCCCCAAGCAGGATGTTCAGCTGGTCA

>945_S80_L001_R1_001.fastq_50_1a_15
CCCCAACGACAGCGCTGGTAGTGGCTCAGCTACTCAGGGTCCCGCAAGCCGTCTTGGACATGATCGCTGG
TGCCCACTGGGGAGTCCTAGCGGGCGTAGCGTATTTCTCCATGGTGGGCAACTGGGCGAAGGTCCTGGTG
GTGTTGCTGCTGTTTGCCGGCGTCGACGCGGCTACCTACACCACCGGGGGAAGTGTTGCTAGGAGCACGG
CTACAATCACCAGCTTCTTCAATTCGGGCCCCAAGCAGGGTGTCCAGCTGGTCA

>945_S80_L001_R1_001.fastq_51_1a_15
CCCCAACGACAGCGCTAGTAGTGGCTCAGCTACTCAGGGTCCCGCAAGCCGTCTTGGACATGATCGCTGG
TGCCCACTGGGGAGTCCTAGCGGGCGTAGCGTATTTCTCCATGGTGGGCAACTGGGCGAAGGTCCTGGTG
GTGTTGCTGCTGTTTGCCGGCGTCGACGCGGCTACCTACACCACCGGGGGAAGTGTTGCTAGGAGCACGG
CTACAATCACCAGCTTCTTCAATTCGGGCCCCAAGCAGGATGTCCAGCTGGTCA

>945_S80_L001_R1_001.fastq_52_1a_15
CCCCAACGACAGCGCTGGTAGTGGCTCAGCTACTCAGGGTCCCGCAAGCCGTCTTGGACATGATCGCTGG
TGCCCACTGGGGAGTCCTAGCGGGCGTAGCGTATTTCTCCATGGTGGGCAACTGGGCGAAGGTCCTGGTG
GTGTTGCTGCTGTTTGCCGGCGTCGACGCGACTACCTACACCACCGGGGGAAGTGTTGCTAGGGGCACGG
CTACAATCACCAGCTTCTTCAATTCGGGCCCCAAGCAGGATGTTCAGCTGGTCA

>945_S80_L001_R1_001.fastq_53_1a_14
CCCCAACGACAGCGCTGGTAGTGGCTCAGCTACTCAGGGTCCCGCAAGCCGTCTTGGACATGATCGCTGG
TGCCCACTGGGGAGTCCTAGCGGGCGTAGCGTATTTCTCCATGGTGGGCAACTGGGCGAAGGTCCTGGTG
GTGTTGCTGCTGTTTGCCGGCGTCGACGCGGCTACCTACACCACCGGGGGGAGTGTTGCTAGGAGCACGG
CTACAATCACCAGCTTCTTCAATTCGGGCCCCAAGCAGGATGTTCAGCTGGTCA

>945_S80_L001_R1_001.fastq_54_1a_14
CCCCAACGACAGCACTGGTAGTGGCTCAGCTACTCAGGGTCCCGCAAGCCGTCTTGGACATGATCGCTGG
TGCCCACTGGGGAGTCCTAGCGGGCGTAGCGTATTTCTCCATGGTGGGCAACTGGGCGAAGGTCCTGGTG
GTGTTGCTGCTGTTTGCCGGCGTCGACGCGGCTACCTACACCACCGGGGGAAGTGTTGCTAGGAGCACGG
CTACAATCACCAGCTTCTTCAATTCGGGCCCCAAGCAGGATGTCCAGCTGGTCA

>945_S80_L001_R1_001.fastq_55_1a_14
CCCCAACGACAGCGCTGGTAGTGGCTCAGCTACTCAGGGTCCCGCAAGCCGTCTTGGACATGATCGCTGG
TGCCCACTGGGGAGTCCTAGCGGGCGTAGCGTATTTCTCCATGGTGGGCAACTGGGCGAAGGTCCTGGTG
GTGTTGCTGCTGTTTGCCGGCGTCGACGCGGCTACCTACACCACCGGGGGAAGTGTTGCTAGGAGCACGG
CTACAATCACCAGCTTCTTCAATTCGGGCCCCAAGCAGGATATCCAGCTGGTCA

>945_S80_L001_R1_001.fastq_56_1a_14
CCCCAACGACAGCGCTGGTAGTGGCTCAGCTACTCAGGGTCCCGCAAGCCGTCTTGGACATGATCGCTGG
TGCCCACTGGGGAGTCCTAGTGGGCGTAGCGTATTTCTCCATGGTGGGCAACTGGGCGAAGGTCCTGGTG
GTGTTGCTGCTGTTTGCCGGCGTCGACGCGGCTACCTACACCACTGGGGGAAGTGCTGCTAGGAGCACGG
CTACAATCACCAGCTTCTTCAATTCGGGCCCCAAGCAGGATGTTCAGCTGGTCA

>945_S80_L001_R1_001.fastq_57_1a_14
CCCCAACGACAGCGCTGGTAGTGGCTCAGCTACTCAGGGTCCCGCAAGCCGTCTTGGGCATGATCGCTGG
TGCCCACTGGGGAGTCCTAGCGGGCGTAGCGTATTTCTCCATGGTGGGCAACTGGGCGAAGGTCCTGGTG
GTGTTGCTGCTGTTTGCCGGCGTCGACGCGGCTACCTACACCACCGGGGGAAGTGTTGCTAGGAGCACGG
CTACAATCACCAGCTTCTTCAATTCGGGCCCCAAGCAGGATGTCCAGCTGGTCA

>945_S80_L001_R1_001.fastq_58_1a_14
CCCCAACGACAGCGCTGGTAGTGGCTCAGCTACTCAGGGTCCCGCAGGCCGTCTTGGACATGATCGCTGG
TGCCCACTGGGGAGTCCTAGCGGGCGTAGCGTATTTCTCCATGGTGGGCAACTGGGCGAAGGTCCTGGTG
GTGTTGCTGCTGTTTGCCGGCGTCGACGCGGCTACCTACACCACCGGGGGAAGTGTTGCTAGGAGCACGG
CTACAATCACCAGCTTCTTCAATTCGGGCCCCAAGCAGGATGTCCAGCTGGTCA

>945_S80_L001_R1_001.fastq_59_1a_13
CCCCAACGGCAGCGCTGGTAGTGGCTCAGCTACTCAGGGTCCCGCAAGCCGTCTTGGACATGATCGCTGG
TGCCCACTGGGGAGTCCTAGCGGGCGTAGCGTATTTCTCCATGGTGGGCAACTGGGCGAAGGTCCTGGTG
GTGTTGCTGCTGTTTGCCGGCGTCGACGCGGCTACCTACACCACCGGGGGAAGTGTTGCTAGGAGCACGG
CTACAATCACCAGCTTCTTCAATTCGGGCCCCAAGCAGGATGTCCAGCTGGTCA

>945_S80_L001_R1_001.fastq_60_1a_13
CCCCAACGACAGCGCTGGTAGTGGCTCAGCTACTCAGGGTCCCGCAAGCCGTCTTGGACATGATCGCTGG
TGCCCACTGGGGAGTCCTAGCGGGCGTAGCGTATTTCTCCATGGTGGGCAACTGGGCGAAGGTCCTGGTG
GTGTTGCTGCTGTTTGCCGGCGTCGACGCGGCTACCTACACCACCGGGGGAAGTGTTGCTAGGAGCACGG
CTACAGTCACCAGCTTCTTCAATTCGGGCCCCAAGCAGGATGTCCAGCTGGTCA

>945_S80_L001_R1_001.fastq_61_1a_13
CCCCAACGACAGCGCTGGTAGTGGCTCAGCTACTCAGGGTCCCGCAAGCCGTCTTGGACATGATCGCTGG
TGCCCACTGGGGAGTCCTAGCGGGCGTAGCGTATTTCTCCATGGTGGGCAACTGGGCGAAGGTCCTGGTG
GTGTTGCTGCTGTTTGCCGGCGTCGACGCGACTACCTACACCACCGGGGGAAGTGTTGCTAGGAGCACGG
CTACAATCACCAGCTTCTTCAATTCGGGCCCCAAGCAGGATGTTCAGCTGGTCA

>945_S80_L001_R1_001.fastq_62_1a_13
CCCCAACGACAGCGCTGGTAGTGGCTCAGCTACTCAGGGTCCCGCAAGCCGTCCTGGACATGATCGCTGG
TGCCCACTGGGGAGTCCTAGCGGGCGTAGCGTATTTCTCCATGGTGGGCAACTGGGCGAAGGTCCTGGTG
GTGTTGCTGCTGTTTGCCGGCGTCGACGCGGCTACCTACACCACCGGGGGAAGTGTTGCTAGGAGCACGG
CTACAATCACCAGCTTCTTCAATTCGGGCCCCAAGCAGGATGTCCAGCTGGTCA

>945_S80_L001_R1_001.fastq_63_1a_13
CCCCAACGACAGCGCTGGTAGTGGCTCAGCTACTCAGGGTCCCGCAAGCCGTCTTGGACATGATCGCTGG
TGCCCACTGGGGAGTCCTAGCGGGCGTAGCGTATTTCTCCATGGTGGGCAACTGGGCGAAGGTCCTGGTG
GTGTTGCTGCTGTTTGCCGGCGTCGACGCGAATACCTACACCACCGGGGGAAATGTTGCTAGGGGCACGG
CTGGATTCGTCGGTCTCTTCAGCCAGGGCGCCAAGCAGAATATCCAGCTGGTCA

>945_S80_L001_R1_001.fastq_64_1a_13
CCCCAACGACAGCGCTGGTAGTGGCTCAGCTACTCAGGGCCCCGCAAGCCGTCTTGGACATGATCGCTGG
TGCCCACTGGGGAGTCCTAGCGGGCGTAGCGTATTTCTCCATGGTGGGCAACTGGGCGAAGGTCCTGGTG
GTGTTGCTGCTGTTTGCCGGCGTCGACGCGGCTACCTACACCACCGGGGGAAGTGTTGCTAGGAGCACGG
CTACAATCACCAGCTTCTTCAATTCGGGCCCCAAGCAGGATGTTCAGCTGGTCA

>945_S80_L001_R1_001.fastq_65_1a_12
CCCCAACGACAGCGCTGGTAGTGGCTCAGCTACCCAGGGTCCCGCAAGCCGTCTTGGACATGATCGCTGG
TGCCCACTGGGGAGTCCTAGCGGGCGTAGCGTATTTCTCCATGGTGGGCAACTGGGCGAAGGTCCTGGTG
GTGTTGCTGCTGTTTGCCGGCGTCGACGCGGCTACCTACACCACCGGGGGAAGTGTTGCTAGGAGCACGG
CTACAATCACCAGCTTCTTCAATTCGGGCCCCAAGCAGGATGTTCAGCTGGTCA

>945_S80_L001_R1_001.fastq_66_1a_12
CCCCAACGACAGCGCTGGTAGTGGCTCAGCTACTCAGGGTCCCGCAAGCCGTCTTGGACATGATCGCTGG
TGCCCACTGGGGAGTCCTAGCGGGCGTAGCGTACTTCTCCATGGTGGGCAACTGGGCGAAGGTCCTGGTG
GTGTTGCTGCTGTTTGCCGGCGTCGACGCGGCTACCTACACCACCGGGGGAAGTGTTGCTAGGAGCACGG
CTACAATCACCAGCTTCTTCAATTCGGGCCCCAAGCAGGATGTCCAGCTGGTCA

>945_S80_L001_R1_001.fastq_67_1a_12
CCCCAACGACAGCGCTGGTAGTGGCTCAGCTACTCAGGGTCCCGCAAGCCGTCTTGGACATGATCGCTGG
TGCCCACTGGGGAGTCCTAGCGGGCGTAGCGTATTTCTCCATGGTGGGCAACTGGGCGAAGGTCCTGGTG
GTGTTGCTGCTGTTTGCCGGCGTCGACGCGGCTACCTACACCACCGGGGGAAGTGTTGCTAGGAGCACGG
CTGCAATCACCAGCTTCTTCAATTCGGGCCCCAAGCAGGATGTCCAGCTGGTCA

>945_S80_L001_R1_001.fastq_68_1a_12
CCCCAACGACAGCGCTGGTAGTGGCTCAGCTACTCAGGGTCCCGCAAGCCGTCTTGGACATGATCGCTGG
TGCCCACTGGGGAGTCCTAGCGGGCGTAGCGTATTTCTCCATGGTGGGCAACTGGGCGAAGGTCCTGGTG
GTGTTGCTGCTGTTTGCCGGCGTCGACGCGGCTACCTACACCACCGGGGGAAGTGTTGCTAGGGGCACGG
CTACAATCACCAGCTTCTTCAATTCGGGCCCCAAGCAGGATGTTCAGCTGGTCA

>945_S80_L001_R1_001.fastq_69_1a_12
CCCCAACGACAGCGCTGGTAGTGGCTCAGCTACTCAGGGTCCCGCAAGCCGTCTTGGACATGATCGCTGG
TGCCCACTGGGGAGTCCTAGCGGGCGTAGCGTATTTCTCCATGGTGGGCAACTGGGCGAAGGTCCTGGTG
GTGTTGCTGCTGTTTGCCGGCGTCGACGCGGCTACCTACACCACCGGGGGAAGTGTTGCTAGGAGCACGG
CTACAATCACCAGCTTCTTCAATTCGGGCCCCAGGCAGGATGTCCAGCTGGTCA

>945_S80_L001_R1_001.fastq_70_1a_12
CCCCAACGACAGCGCTGGTAGTGGCTCAGCTACTCAGGGTCCCGCAAGCCGTCTTGGACATGATCGCTGG
TGCCCACTGGGGAGTCCTAGCGGGCGTAGCGTATTTCTCCATGGTGGGCAACTGGGCGAAGGTCCTGGTG
GTGTTGCTGCTGTTTGCCGGCGTCGACGCGGCTACCTACACCACCGGGGGAAGTGTTGCTAGGAGCACGG
CTACAATCACCAGCTCCTTCAATTCGGGCCCCAAGCAGGATGTCCAGCTGGTCA

>945_S80_L001_R1_001.fastq_71_1a_12
CCCCAACGACAGCGCTGGTAGTGGCTCAGCTACTCAGGGTCCCGCAAGCCGTCTTGGACATGATCGCTGG
TGCCCACTGGGGAGTCCTAGCGGGCGTAGCGTATCTCTCCATGGTGGGCAACTGGGCGAAGGTCCTGGTG
GTGTTGCTGCTGTTTGCCGGCGTCGACGCGGCTACCTACACCACCGGGGGAAGTGTTGCTAGGAGCACGG
CTACAATCACCAGCTTCTTCAATTCGGGCCCCAAGCAGGATGTCCAGCTGGTCA

>945_S80_L001_R1_001.fastq_72_1a_12
CCCCAACGACAGCGCTGGTAGTGGCTCAGCTACTCAGGGTCCCGCAAGCCGTCTTGGACATGATCGCTGG
TGCCCACTGGGGAGTCCTAGCGGGCGTAGCGTATTTCTCCATGGTGGGCAACTGGGCGAAGGTCCTGGTG
GTGTTGCTGCTGTTTGCCGGCGTCGACGCGGCTACCTACACCACCGGGGGAAGTGTTGCTAGGGGCACGG
CTACAATCACCAGCTTCTTCAATTCGGGCCCCAAGCAGGACGTCCAGCTGGTCA

>945_S80_L001_R1_001.fastq_73_1a_12
CCCCAACGACAGCGCTGGTAGTGGCTCAGCTACTCAGGGTCCCGCAAGCCGTCTTGGACATGATCGCTGG
TGCCCACTGGGGAGTCCTAGCGGGCGTAGCGTATTTCCCCATGGTGGGCAACTGGGCGAAGGTCCTGGTG
GTGTTGCTGCTGTTTGCCGGCGTCGACGCGGCTACCTACACCACCGGGGGAAGTGTTGCTAGGAGCACGG
CTACAATCACCAGCTTCTTCAATTCGGGCCCCAAGCAGGATGTTCAGCTGGTCA

>945_S80_L001_R1_001.fastq_74_1a_12
CCCCAACGACAGCGCTGGTAGTGGCTCAGCTACTCAGGGTCCCGCAAGCCGTCTTGGACATGATCGCTGG
TGCCCACTGGGGAGTCCTAGCGGGCGTAGCGTATTTCTCCATGGTGGGCAACTGGGCGAAGGTCCTGGTG
GTGTTGCTGCTGTTTGCCGGCGTCGACGCGGCTACCTACACCACCGGGGGAAGTGTTGCTAGGGGCACGG
CTGGATTCGTCGGCCTCTTCAGCCAGGGCGCCAAGCAGAATATCCAGCTGGTCA

>945_S80_L001_R1_001.fastq_75_1a_12
CCCCAACGACAGCGCTGGTAGTGGCTCAGCTACTCAGGGTCCCGCAAGCCGCCTTGGACATGATCGCTGG
TGCCCACTGGGGAGTCCTAGCGGGCGTAGCGTATTTCTCCATGGTGGGCAACTGGGCGAAGGTCCTGGTG
GTGTTGCTGCTGTTTGCCGGCGTCGACGCGGCTACCTACACCACCGGGGGAAGTGTTGCTAGGAGCACGG
CTACAATCACCAGCTTCTTCAATTCGGGCCCCAAGCAGGATGTTCAGCTGGTCA

>945_S80_L001_R1_001.fastq_76_1a_12
CCCCAACGACAGCGCTGGTAGTGGCTCAGCTACTCAGGGTCCCGCAAGCCGTCTTGGACATGATCGCTGG
TGCCCACTGGGGAGTCCTAGCGGGCGTAGCGTATTTCTCCATGGTGGGCAACTGGGCGAAGGTCCTGGTG
GTGTTGCTGCTGTTTGCCGGCGTCGACGCGGCTACCTACACCACCGGGGGAAGTGTTGCTAGGAGCACGG
CTACAATCACCGGCTTCTTCAATTCGGGCCCCAAGCAGGATGTCCAGCTGGTCA

>945_S80_L001_R1_001.fastq_77_1a_12
CCCCAACGACAGCGCTGGTAGTGGCTCAGCTACTCAGGGTCCCGCAAGCCGTCTTGGACATGATCGCTGG
TGCCCACTGGGGAGTCCTAGCGGGCGTAGCGTATTTCTCCATGGTGGGCAACTGGGCGAAGGTCCTGGTG
GTGTTGCTGCTGTTTGCCGGCGTCGACGCGGCTACCTACACCACCGGGGGAAGTGTTGCTAGGAGCACGG
CTACAATCACCAGCTTCTTCAATTCGGGCTCCAAGCAGGATGTCCAGCTGGTCA

>945_S80_L001_R1_001.fastq_78_1a_12
CCCCAACGACAGCGCTGGTAGTGGCTCAGCTACTCAGGGTCCCGCAAGCCGTCTTGGACATGATCGCTGG
TGCCCACTGGGGAGTCCTAGCGGGCGTAGCGTATTTCTCCATGGTGGGCAACTGGGCGAAGGTCCTGGTG
GTGTTGCTGCTGTTTGCCGGCGTCGACGCGACCACCTACACCACCGGGGGAAGTGTTGCTAGGGGCACGG
CTACAATCACCAGCTTCTTCAATTCGGGCCCCAAGCAGGATGTCCAGCTGGTCA

>945_S80_L001_R1_001.fastq_79_1a_12
CCCCAACGACAGCGCTGGTAGTGGCTCAGCTACTCAGGGTCCCGCAAGCCGTCTTGGACATGATCGCTGG
TGCCCACTGGGGAGTCCTAGCGGGCGTAGCGTATTTCCCCATGGTGGGCAACTGGGCGAAGGTCCTGGTG
GTGTTGCTGCTGTTTGCCGGCGTCGACGCGGCTACCTACACCACCGGGGGAAGTGTTGCTAGGAGCACGG
CTACAATCACCAGCTTCTTCAATTCGGGCCCCAAGCAGGATGTCCAGCTGGTCA

>945_S80_L001_R1_001.fastq_80_1a_12
CCCCAACGACAGCGCTGGTAGTGGCTCAGCTACTCAGGGTCCCGCAAGCCGTCTTGGACATGATCGCTGG
TGCCCACTGGGGAGTCCTAGCGGGTGTAGCGTATTTCTCCATGGTGGGCAACTGGGCGAAGGTCCTGGTG
GTGTTGCTGCTGTTTGCCGGCGTCGACGCGGCTACCTACACCACCGGGGGAAGTGTTGCTAGGAGCACGG
CTACAATCACCAGCTTCTTCAATTCGGGCCCCAAGCAGGATGTCCAGCTGGTCA

>945_S80_L001_R1_001.fastq_81_1a_12
CCCCAACGACAGCGCTGGTAGTGGCTCAGCTACTCAGGGTCCCGCAAGCCGTCTTGGACATGATCGCTGG
TGCCCACTGGGGAGTCCCAGCGGGCGTAGCGTATTTCTCCATGGTGGGCAACTGGGCGAAGGTCCTGGTG
GTGTTGCTGCTGTTTGCCGGCGTCGACGCGGCTACCTACACCACCGGGGGAAGTGTTGCTAGGAGCACGG
CTACAATCACCAGCTTCTTCAATTCGGGCCCCAAGCAGGATGTCCAGCTGGTCA

>945_S80_L001_R1_001.fastq_82_1a_11
CCCCAACGACAGCGCTGGTAGTGGCTCAGCTACTCAGGGTCCCGCAAGCCGTCTTGGACATGATCGCTGG
TGCCCACTGGGGAGTCCTAGCGGGCGTAGCGTATTTCTCCATGGTGGGCAACTGGGCGAAGGTCCTGGTG
GTGTTGCTGCTGTTTGCCGGCGTCGACGCGGCTACCTACACCACCGGGGGAAGTGTTGCTAGGAGCACGG
CTACGATCACCAGCTTCTTCAATTCGGGCCCCAAGCAGGATGTCCAGCTGGTCA

>945_S80_L001_R1_001.fastq_83_1a_11
CCCCAACGACAGCGCTGGTAGTGGCTCAGCTACTCAGGGTCCCGCAAGCCGTCTTGGACATGATCGCTGG
TGCCCACTGGGGAGTCCTAGCGGGCGTAGCGTATTTCTCCATGGTGGGCAACTGGGCGAAGGTCCTGGTG
GTGTTGCTGCTGTTTGCCGGCGTCGACGCGGCTACCTACACCACCGGGGGAAGTGTTGCTAGGAGCACGG
CTACAATCACCAGCTTCTTCAATTCGGGCCCCAAGCAGGATGCTCAGCTGGTCA

>945_S80_L001_R1_001.fastq_84_1a_11
CCCCAACGACAGCGCTGGTAGTGGCTCAGCTACTCAGGGTCCCGCAAGCCGTCTTGGACATGATCGCTGG
TGCCCACTGGGGAGTCCTAGCGGGCGTAGCGTATTTCTCCATGGTGGGCAACTGGGCGAAGGTCCTGGTG
GTGTTGCTGCTGTTTGCCGGCGTCGACGCGGCTACCTACACCACCGGGGGAAGTGTTGCTAGGAGCACGG
CTACAACCACCAGCTTCTTCAATTCGGGCCCCAAGCAGGATGTCCAGCTGGTCA

>945_S80_L001_R1_001.fastq_85_1a_11
CCCCAACGACAGCGCTGGTAGTGGCTCAGCTACTCAGGGTCCCGCAAGCCGTCTTGGACATGATCGCTGG
TGCCCACTGGGGAGTCCTAGCGGGCGTAGCGTATTTCTCCATGGTGGGCAACTGGGCGAAGGTCCTGGTG
GTGTTGCTGCTGTTTGCCGGCGTCGACGCGGCTACCTACACCACCGGGGGAAGTGTTGCTAGGAGCACGG
CTACAATCACCAGCTTCTTCAATTCGGGCCCCAAGCGGGATGTCCAGCTGGTCA

>945_S80_L001_R1_001.fastq_86_1a_11
CCCCAACGACAGCGCTGGTAGTGGCTCAGCTACTCAGGGTCCCGCAAGCCGTCTTGGACATGATCGCTGG
TGCCCACTGGGGAGTCCTAGCGGGCGTAGCGTATTTCTCCATGGTGGGCAACTGGGCGAGGGTCCTGGTG
GTGTTGCTGCTGTTTGCCGGCGTCGACGCGGCTACCTACACCACCGGGGGAAGTGTTGCTAGGAGCACGG
CTACAATCACCAGCTTCTTCAATTCGGGCCCCAAGCAGGATGTCCAGCTGGTCA

>945_S80_L001_R1_001.fastq_87_1a_11
CCCCAACGACAGCGCTGGTAGTGGCTCAGCTACCCAGGGTCCCGCAAGCCGTCTTGGACATGATCGCTGG
TGCCCACTGGGGAGTCCTAGCGGGCGTAGCGTATTTCTCCATGGTGGGCAACTGGGCGAAGGTCCTGGTG
GTGTTGCTGCTGTTTGCCGGCGTCGACGCGGCTACCTACACCACCGGGGGAAGTGTTGCTAGGAGCACGG
CTACAATCACCAGCTTCTTCAATTCGGGCCCCAAGCAGGATGTCCAGCTGGTCA

>945_S80_L001_R1_001.fastq_88_1a_11
CCCCAACGACAGCGCTGGTAGTGGCTCAGCTACTCAGGGTCCCGCAAGCCGTCTTGGACATGATCGCTGG
TGCCCACTGGGGAGTCCTAGCGGGCGTAGCGTATTTCTCCATGGTGGGCAACTGGGCGAAGGTCCTGGTG
GTGTTGCTGCTGTTTGCCGGCGTCGACGCGGCTACCTACACCACCGGGGGAGGTGTTGCTAGGAGCACGG
CTACAATCACCAGCTTCTTCAATTCGGGCCCCAAGCAGGATGTTCAGCTGGTCA

>945_S80_L001_R1_001.fastq_89_1a_11
CCCCAACGACAGCGCTGGTAGTGGCTCAGCTACTCAGGGTCCCGCAAGCCGTCTTGGACATGATCGCTGG
TGCCCACTGGGGAGTCCTAGCGGGCGTAGCGTATTTCTCCATGGTGGGCAGCTGGGCGAAGGTCCTGGTG
GTGTTGCTGCTGTTTGCCGGCGTCGACGCGGCTACCTACACCACCGGGGGAAGTGTTGCTAGGAGCACGG
CTACAATCACCAGCTTCTTCAATTCGGGCCCCAAGCAGGATGTCCAGCTGGTCA

>945_S80_L001_R1_001.fastq_90_1a_11
CCCCAACGACAGCGCTGGTAGTGGCTCAGCTACTCAGGGTCCCGCAAGCCGTCTTGGACATGATCGCTGG
TGCCCACTGGGGAGTCCTAGCGGGCGTAGCGTATTTCTCCATGGTGGGCAACTGGGCGAAGGTCCTGGTG
GTGTTGCTGCTGTTTGCCGGCGTCGACGCGGCTACCTACACCACCGGGGGAAGTGTCGCTAGGAGCACGG
CTACAATCACCAGCTTCTTCAATTCGGGCCCCAAGCAGGATGTCCAGCTGGTCA

>945_S80_L001_R1_001.fastq_91_1a_11
CCCCAACGACAGCGCTGGTAGTGGCTCAGCTACTCAGGGTCCCGCAAGCCGCCTTGGACATGATCGCTGG
TGCCCACTGGGGAGTCCTAGCGGGCGTAGCGTATTTCTCCATGGTGGGCAACTGGGCGAAGGTCCTGGTG
GTGTTGCTGCTGTTTGCCGGCGTCGACGCGGCTACCTACACCACCGGGGGAAGTGTTGCTAGGAGCACGG
CTACAATCACCAGCTTCTTCAATTCGGGCCCCAAGCAGGATGTCCAGCTGGTCA

>945_S80_L001_R1_001.fastq_92_1a_11
CCCCAACGACAGCGCTGGTAGTGGCTCAGCTACTCAGGGTCCCGCAAGCCGTCTTGGACATGATCGCTGG
TGCCCACTGGGGAGTCCTAGCGGGCGTAGCGTATTTCTCCATGGTGGGCAACTGGGCGAAGGTCCTGGTG
GTGTTGCTGCTGTTTGCCGGCGTCGACGCGGCTACCTACACCACCGGGGGAAGTGTTGCTGGGAGCACGG
CTACAATCACCAGCTTCTTCAATTCGGGCCCCAAGCAGGATGTTCAGCTGGTCA

>945_S80_L001_R1_001.fastq_93_1a_10
CCCCAACGACAGCGCTGGTAGTGGCTCAGCTACTCAGGGTCCCGCAAGCCGTCTTGGACATGATCGCTGG
TGCCCACTGGGGAGTCCTAGCGGGCGTAGCGTATTCCTCCATGGTGGGCAACTGGGCGAAGGTCCTGGTG
GTGTTGCTGCTGTTTGCCGGCGTCGACGCGGCTACCTACACCACCGGGGGAAGTGTTGCTAGGAGCACGG
CTACAATCACCAGCTTCTTCAATTCGGGCCCCAAGCAGGATGTTCAGCTGGTCA

>945_S80_L001_R1_001.fastq_94_1a_10
CCCCAACGACAGCGCTGGTAGTGGCTCAGCTACTCAGGGTCCCGCAAGCCGTCTTGGACATGATCGCTGG
TGCCCACTGGGGAGTCCTAGCGGGCGTAGCGTATTTCTCCATGGTGGGCAACTGGGCGAAGGTCCTGGTG
GTGTTGCTGCTGTTTGCCGGCGTCGACGCGGCTACCTACACCACCGGGGGAAGTGTTGCTAGGAGCGCGG
CTACAATCACCAGCTTCTTCAATTCGGGCCCCAAGCAGGATGTCCAGCTGGTCA

>945_S80_L001_R1_001.fastq_95_1a_10
CCCCAACGACAGCGCTGGTAGTGGCTCAGCTACTCAGGGTCCCGCAAGCCGTCTTGGACATGATCGCTGG
TGCCCACTGGGGAGTCCTAGCGGGCGTAGCGTATTTCTCCATGGTGGGCAACTGGGCGAAGGTCCTGGTG
GTGTTGCTGCTGTTTGCCGGCGTCGACGCGGCTACCTACACCACCGGGGGAAGTGCTGCTAGGAGCACGG
CTACAATCACCAGCTTCTTCAATTCGGGCCCCAAGCAGGATGTCCAGCTGGTCA

>945_S80_L001_R1_001.fastq_96_1a_10
CCCCAACGACAGCGCTGGTAGTGGCTCAGCTACTCAGGGTCCCGCAAGCCGTCTTGGACATGATCGCTGG
TGCCCACTGGGGAGTCCTAGCGGGCGTAGCGTATTTCTCCATGGTGGGCAACTGGGCGAAGGTCCTGGTG
GTGTTGCTGCTGTTTGCCGGCGTCGGCGCGGCTACCTACACCACCGGGGGAAGTGTTGCTAGGAGCACGG
CTACAATCACCAGCTTCTTCAATTCGGGCCCCAAGCAGGATGTTCAGCTGGTCA

>945_S80_L001_R1_001.fastq_97_1a_10
CCCCAACGACAGCGCTGGTAGTGGCTCAGCTACTCAGGGTCCCGCAAGCCGTCTTGGACATGATCGCTGG
TGCCCACTGGGGAGTCCTAGCGGGCGTAGCGTATTTCTCCATGGTGGGCAACTGGGCGAGGGTCCTGGTG
GTGTTGCTGCTGTTTGCCGGCGTCGACGCGGCTACCTACACCACCGGGGGAAGTGTTGCTAGGAGCACGG
CTACAATCACCAGCTTCTTCAATTCGGGCCCCAAGCAGGATGTTCAGCTGGTCA

>945_S80_L001_R1_001.fastq_98_1a_10
CCCCAACGACAGCGCTGGTAGTGGCTCAGCTACTCAGGGTCCCGCAAGCCGTCTTGGACATGATCGCTGG
TGCCCACTGGGGAGTCCTAGCGGGCGTAGCGTATTTCTCCATGGTGGGCAACTGGGCGAAGGTCCTGGTG
GTGTTGCTGCTGTTTGCCGGCGTCGACGCGAATACCTACACCACCGGGGGAAGTGTTGCTAGGAGCACGG
CTACAATCACCAGCTTCTTCAATTCGGGCCCCAAGCAGGATGTTCAGCTGGTCA

>945_S80_L001_R1_001.fastq_99_1a_10
CCCCAACGACAGCGCTGGTAGCGGCTCAGCTACTCAGGGTCCCGCAAGCCGTCTTGGACATGATCGCTGG
TGCCCACTGGGGAGTCCTAGCGGGCGTAGCGTATTTCTCCATGGTGGGCAACTGGGCGAAGGTCCTGGTG
GTGTTGCTGCTGTTTGCCGGCGTCGACGCGGCTACCTACACCACCGGGGGAAGTGTTGCTAGGAGCACGG
CTACAATCACCAGCTTCTTCAATTCGGGCCCCAAGCAGGATGTCCAGCTGGTCA

>945_S80_L001_R1_001.fastq_100_1a_10
CCCCAACGACAGCGCTGGCAGTGGCTCAGCTACTCAGGGTCCCGCAAGCCGTCTTGGACATGATCGCTGG
TGCCCACTGGGGAGTCCTAGCGGGCGTAGCGTATTTCTCCATGGTGGGCAACTGGGCGAAGGTCCTGGTG
GTGTTGCTGCTGTTTGCCGGCGTCGACGCGGCTACCTACACCACCGGGGGAAGTGTTGCTAGGAGCACGG
CTACAATCACCAGCTTCTTCAATTCGGGCCCCAAGCAGGATGTCCAGCTGGTCA

>945_S80_L001_R1_001.fastq_101_1a_10
CCCCAACGACAGCGCTGGTAGTGGCTCAGCCACTCAGGGTCCCGCAAGCCGTCTTGGACATGATCGCTGG
TGCCCACTGGGGAGTCCTAGCGGGCGTAGCGTATTTCTCCATGGTGGGCAACTGGGCGAAGGTCCTGGTG
GTGTTGCTGCTGTTTGCCGGCGTCGACGCGGCTACCTACACCACCGGGGGAAGTGTTGCTAGGAGCACGG
CTACAATCACCAGCTTCTTCAATTCGGGCCCCAAGCAGGATGTCCAGCTGGTCA

>945_S80_L001_R1_001.fastq_102_1a_10
CCCCAACGACAGCGCTGGTAGTGGCTCAGCTACTCAGGGTCCCGCAAGCCGTCTTGGGCATGATCGCTGG
TGCCCACTGGGGAGTCCTAGCGGGCGTAGCGTATTTCTCCATGGTGGGCAACTGGGCGAAGGTCCTGGTG
GTGTTGCTGCTGTTTGCCGGCGTCGACGCGGCTACCTACACCACCGGGGGAAGTGTTGCTAGGAGCACGG
CTACAATCACCAGCTTCTTCAATTCGGGCCCCAAGCAGGATGTTCAGCTGGTCA

>945_S80_L001_R1_001.fastq_103_1a_10
CCCCAACGACAGCGCTGGTAGTGGCTCAGCTACTCAGGGTCCCGCAAGCCGTCTTGGACATGATCGCTGG
TGCCCACTGGGGAGTCCTAGCGGGCGTAGCGTATTTCTCCATGGTGGGCAACTGGGCGAAGGTCCTGGTG
GTGTTGCTGCTGTTTGCCGGCGTCGACGCGGCTACCTACACCACCGGGGGAAGTGTTGCTAGGAGCACGG
CTACAATCACCAGCTTCTTCGATTCGGGCCCCAAGCAGGATGTCCAGCTGGTCA

>945_S80_L001_R1_001.fastq_104_1a_10
CCCCAACGACAGCGCTGGTAGTGGCTCAGCTACTCAGGGTCCCGCAAGCCGTCTTGGACATGATCGCTGG
TGCCCACTGGGGAGTCCTAGCGGGCGTAGCGTATTTCTCCATGGTGGGCAACTGGGCGAAGGTCCTGGTG
GTGTTGCTGCTGTTTGCCGGCGTCGACGCGGCTACCTACGCCACCGGGGGAAGTGTTGCTAGGAGCACGG
CTACAATCACCAGCTTCTTCAATTCGGGCCCCAAGCAGGATGTTCAGCTGGTCA

>945_S80_L001_R1_001.fastq_105_1a_10
CCCCAACGACAGCGCTGGTAGCGGCTCAGCTACTCAGGGTCCCGCAAGCCGTCTTGGACATGATCGCTGG
TGCCCACTGGGGAGTCCTAGCGGGCGTAGCGTATTTCTCCATGGTGGGCAACTGGGCGAAGGTCCTGGTG
GTGTTGCTGCTGTTTGCCGGCGTCGACGCGGCTACCTACACCACCGGGGGAAGTGTTGCTAGGAGCACGG
CTACAATCACCAGCTTCTTCAATTCGGGCCCCAAGCAGGATGTTCAGCTGGTCA

>945_S80_L001_R1_001.fastq_106_1a_10
CCCCAACGACAGCGCTGGTAGTGGCTCAGCTACTCAGGGTCCCGCAAGCCGTCTTGGACATGATCGCTGG
TGCCCACTGGGGAGTCCTAGCGGGCGTAGCGTATTTCTCCATGGTGGGCAACTGGGCGAAGGTCCTGGTG
GTGTTGCTGCTGTTTGCCGGCGTCGACGCGGCTACCTACACCACCGGGGGAAGTGTTGCTAGGAGCACGG
CTACAATCACCAGCTTCTTCAATTCGGGCCCCAAGCAGGGTGTTCAGCTGGTCA

>945_S80_L001_R1_001.fastq_107_1a_10
CCCCAACGACAGCGCTGGTAGTGGCTCAGCTACTCAGGGTCCCGCAAGCCGTCTTGGACATGATCGCTGG
TGCCCACTGGGGAGTCCTAGCGGGCGTAGCATATTTCTCCATGGTGGGCAACTGGGCGAAGGTCCTGGTG
GTGTTGCTGCTGTTTGCCGGCGTCGACGCGGCTACCTACACCACCGGGGGAAGTGTTGCTAGGAGCACGG
CTACAATCACCAGCTTCTTCAATTCGGGCCCCAAGCAGGATGTCCAGCTGGTCA

>945_S80_L001_R1_001.fastq_108_1a_10
CCCCAACGACAGCGCTGGTAGTGGCTCAGCTACTCAGGGTCCCGCAAGCCGTCTTGGACATGATCGCTGG
TGCCCACTGGGGAGTCCTAGCGGGCGTAGCGTATTTCTCCATGGTGGGCAACTGGGCGAAGGTCCTGGTG
GTGTTGCTGCTGTTTGCCGGCGTCGACGCGGCTACCTACACCACCGGGGGAAGTGTTGCCAGGAGCACGG
CTACAATCACCAGCTTCTTCAATTCGGGCCCCAAGCAGGATGTCCAGCTGGTCA

>945_S80_L001_R1_001.fastq_109_1a_10
CCCCAACGACAGCGCTGGTAGTGGCTCAGCTACTCAGGGTCCCGCAAGCCGTCTTGGACATGATCGCTGG
CGCCCACTGGGGAGTCCTAGCGGGCGTAGCGTATTTCTCCATGGTGGGCAACTGGGCGAAGGTCCTGGTG
GTGTTGCTGCTGTTTGCCGGCGTCGACGCGGCTACCTACACCACCGGGGGAAGTGTTGCTAGGAGCACGG
CTACAATCACCAGCTTCTTCAATTCGGGCCCCAAGCAGGATGTCCAGCTGGTCA

>945_S80_L001_R1_001.fastq_110_1a_10
CCCCAACGACAGCGCTGGTAGTGGCTCAGCTACTCAGGGTCCCGCGAGCCGTCTTGGACATGATCGCTGG
TGCCCACTGGGGAGTCCTAGCGGGCGTAGCGTATTTCTCCATGGTGGGCAACTGGGCGAAGGTCCTGGTG
GTGTTGCTGCTGTTTGCCGGCGTCGACGCGGCTACCTACACCACCGGGGGAAGTGTTGCTAGGAGCACGG
CTACAATCACCAGCTTCTTCAATTCGGGCCCCAAGCAGGATGTCCAGCTGGTCA

>945_S80_L001_R1_001.fastq_111_1a_10
CCCCAACGACAGCGCTGGTAGTGGCTCAGCTACTCAGGGTCCCGCAAGCCGTCTTGGACGTGATCGCTGG
TGCCCACTGGGGAGTCCTAGCGGGCGTAGCGTATTTCTCCATGGTGGGCAACTGGGCGAAGGTCCTGGTG
GTGTTGCTGCTGTTTGCCGGCGTCGACGCGGCTACCTACACCACCGGGGGAAGTGTTGCTAGGAGCACGG
CTACAATCACCAGCTTCTTCAATTCGGGCCCCAAGCAGGATGTCCAGCTGGTCA

>945_S80_L001_R1_001.fastq_112_1a_10
CCCCAACGACAGCGCTGGTAGTGGCTCAGCTACTCAGGGTCCCGCAAGCCGTCTTGGACATGATCGCTGG
TGCCCACTGGGGAGTCCTAGCGGGCGTAGCGTATTTCTCCATGGTGGGCAACTGGGCGAAGGTCCTGGTG
GTGTTGCTGCTGTTTGCTGGCGTCGACGCGGCTACCTACACCACCGGGGGAAGTGTTGCTAGGAGCACGG
CTACAATCACCAGCTTCTTCAATTCGGGCCCCAAGCAGGATGTCCAGCTGGTCA

>945_S80_L001_R1_001.fastq_113_1a_10
CCCCAACGACAGCGCTGGTAGTGGCTCAGCTACTCAGGGTCCCGCAAGCCGTCTTGGACATGATCGCTGG
TGCCCACTGGGGAGTCCTAGTGGGCGTAGCGTATTTCTCCATGGTGGGCAACTGGGCGAAGGTCCTGGTG
GTGTTGCTGCTGTTTGCCGGCGTCGACGCGAATACCTACACCACCGGGGGAAATGTTGCTAGGGGCACGG
CTGGATTCGTCGGCCTCTTCAGCCAGGGCGCCAAGCAGAATATCCAGCTGGTCA

>945_S80_L001_R1_001.fastq_114_1a_10
CCCCAACGACAGCGCTGGTAGTGGCTCAGCTACTCAGGGTCCCGCAAGCCGTCCTGGACATGATCGCTGG
TGCCCACTGGGGAGTCCTAGCGGGCGTAGCGTATTTCTCCATGGTGGGCAACTGGGCGAAGGTCCTGGTG
GTGTTGCTGCTGTTTGCCGGCGTCGACGCGGCTACCTACACCACCGGGGGAAGTGTTGCTAGGAGCACGG
CTACAATCACCAGCTTCTTCAATTCGGGCCCCAAGCAGGATGTTCAGCTGGTCA

>945_S80_L001_R1_001.fastq_115_1a_10
CCCCAACGACAGCGCTGGTAGTGGCTCAGCTACTCAGGGTCCCGCAAGCCGTCTTGGACATGATCGCTGG
TGCCCACTGGGGAGTCCTAGCGGGCGTAGCGTATTTCTCCATGGTGGGCAACTGGGCGAAGGTCCTGGTG
GTGTTGCTGCTGTTTGCCGGCGTCGACGCGGCTACCTACACCACCGGGGGAAGTGTTGCTAGGAGCACGG
CCACAATCACCAGCTTCTTCAATTCGGGCCCCAAGCAGGATGTCCAGCTGGTCA

>945_S80_L001_R1_001.fastq_116_1a_10
CCCCAACGACAGCGCTGGTAGTGGCTCAGCTACTCAGGGTCCCGCAAGCCGTCTTGGACATGATCGCTGG
TGCCCACTGGGGAGTCCTAGCGGGCGTAGCGTATTTCTCCATGGTGGGCAACTGGGCGAAGGTCCTGGTG
GTGTTGCTGCTGCTTGCCGGCGTCGACGCGGCTACCTACACCACCGGGGGAAGTGTTGCTAGGAGCACGG
CTACAATCACCAGCTTCTTCAATTCGGGCCCCAAGCAGGATGTCCAGCTGGTCA

>945_S80_L001_R1_001.fastq_117_1a_10
CCCCAACGACAGCGCTGGTAGTGGCTCAGCTACTCAGGGTCCCGCAAGCCGTCTTGGACATGATCGCTGG
TGCCCACTGGGGAGTCCTAGCGGGCGTAGCGTATTTCTCCATGGTGGGCAACTGGGCGAAGGTCCCGGTG
GTGTTGCTGCTGTTTGCCGGCGTCGACGCGGCTACCTACACCACCGGGGGAAGTGTTGCTAGGAGCACGG
CTACAATCACCAGCTTCTTCAATTCGGGCCCCAAGCAGGATGTTCAGCTGGTCA

>945_S80_L001_R1_001.fastq_118_1a_10
CCCCAACGACAGCGCTGGTAGTGGCTCAGCTACTCAGGGTCCCGCAAGCCGTCTTGGACATGATCGCTGG
TGCCCACTGGGGAGTCCTAGCGGGCGTAGCGTATTTCTCCATGGTGGGCAACCGGGCGAAGGTCCTGGTG
GTGTTGCTGCTGTTTGCCGGCGTCGACGCGGCTACCTACACCACCGGGGGAAGTGTTGCTAGGAGCACGG
CTACAATCACCAGCTTCTTCAATTCGGGCCCCAAGCAGGATGTCCAGCTGGTCA

>945_S80_L001_R1_001.fastq_119_1a_9
CCCCAACGACAGCGCTGGTAGTGGCTCAGCTACTCAGAGTCCCGCAAGCCGTCTTGGACATGATCGCTGG
TGCCCACTGGGGAGTCCTAGCGGGCGTAGCGTATTTCTCCATGGTGGGCAACTGGGCGAAGGTCCTGGTG
GTGTTGCTGCTGTTTGCCGGCGTCGACGCGGCTACCTACACCACCGGGGGAAGTGTTGCTAGGAGCACGG
CTACAATCACCAGCTTCTTCAATTCGGGCCCCAAGCAGGATGTCCAGCTGGTCA

>945_S80_L001_R1_001.fastq_120_1a_9
CCCCAACGACAGCGCTGGTAGTGGCTCAGCTACTCAGGGTCCCGCAAGCCGTCTTGGACATGATCGCTGG
TGCCCACTGGGGAGTCCTAGCGGGCGTAGCGTATTTCTCCATGGTGGGCAACTGGGCGAAGGTCCTGGTG
GTGTTGCTGCTGTTTGCCGGCGTCGACGCGGCTACCTACACCACCGGGGGAAGCGTTGCTAGGAGCACGG
CTACAATCACCAGCTTCTTCAATTCGGGCCCCAAGCAGGATGTCCAGCTGGTCA

>945_S80_L001_R1_001.fastq_121_1a_9
CCCCAACGACAGCGCTGGTAGTGGCTCAGCTACTCAGGGTCCCGCAAGCCGTCTTGGACATGATCGCTGG
TGCCCACTGGGGAGTCCTAGCGGGCGTAGCGTATTTCTCCATGGTGGGCAACTGGGCGAAGGTCCCGGTG
GTGTTGCTGCTGTTTGCCGGCGTCGACGCGGCTACCTACACCACCGGGGGAAGTGTTGCTAGGAGCACGG
CTACAATCACCAGCTTCTTCAATTCGGGCCCCAAGCAGGATGTCCAGCTGGTCA

>945_S80_L001_R1_001.fastq_122_1a_9
CCCCAACGACAGCGCTGGTAGTGGCTCAGCTACTCAGGGTCCCGCAAGCCGTCTTGGACATGATCGCTGG
TGCCCACTGGGGAGTCCTAGCGGGCGTAGCGTATTTCTCCATGGTGGGCGACTGGGCGAAGGTCCTGGTG
GTGTTGCTGCTGTTTGCCGGCGTCGACGCGGCTACCTACACCACCGGGGGAAGTGTTGCTAGGAGCACGG
CTACAATCACCAGCTTCTTCAATTCGGGCCCCAAGCAGGATGTTCAGCTGGTCA

>945_S80_L001_R1_001.fastq_123_1a_9
CCCCAACGACAGCGCTGGTAGTGGCTCAGCTGCTCAGGGTCCCGCAAGCCGTCTTGGACATGATCGCTGG
TGCCCACTGGGGAGTCCTAGCGGGCGTAGCGTATTTCTCCATGGTGGGCAACTGGGCGAAGGTCCTGGTG
GTGTTGCTGCTGTTTGCCGGCGTCGACGCGGCTACCTACACCACCGGGGGAAGTGTTGCTAGGAGCACGG
CTACAATCACCAGCTTCTTCAATTCGGGCCCCAAGCAGGATGTCCAGCTGGTCA

>945_S80_L001_R1_001.fastq_124_1a_9
CCCCAACGACAGCGCTGGTAGTGGCTCAGCTACTCAGGGTCCCGCAAGCCGTCTTGGACATGATCGCTGG
TGCCCACTGGGGAGTCCTAGCGGGCGTAGCGTATTTCTCCATGGTGGGCAACTGGGCGAAGGTCCTGGTG
GTGTTGCTGCTGTTTGCCGGCGTCGACGCGGCTACCTACACCACCGGGGGAAGTGTTGCTAGGAGCACGG
CTACAATCACCAGCCTCTTCAATTCGGGCCCCAAGCAGGATGTTCAGCTGGTCA

>945_S80_L001_R1_001.fastq_125_1a_9
CCCCAACGACAGCGCTGGTAGTGGCTCAGCTACTCAGGGTCCCGCAAGCCGTCTTGGACATGATCGCTGG
TGCCCACTGGGGGGTCCTAGCGGGCGTAGCGTATTTCTCCATGGTGGGCAACTGGGCGAAGGTCCTGGTG
GTGTTGCTGCTGTTTGCCGGCGTCGACGCGGCTACCTACACCACCGGGGGAAGTGTTGCTAGGAGCACGG
CTACAATCACCAGCTTCTTCAATTCGGGCCCCAAGCAGGATGTCCAGCTGGTCA

>945_S80_L001_R1_001.fastq_126_1a_9
CCCCAACGACAGCGCTGGTAGTGGCTCAGCTACTCAGGGTCCCGCAAGCCGTCTTGGACATGATCGCTGG
TGCCCACTGGGGAGCCCTAGCGGGCGTAGCGTATTTCTCCATGGTGGGCAACTGGGCGAAGGTCCTGGTG
GTGTTGCTGCTGTTTGCCGGCGTCGACGCGGCTACCTACACCACCGGGGGAAGTGTTGCTAGGAGCACGG
CTACAATCACCAGCTTCTTCAATTCGGGCCCCAAGCAGGATGTTCAGCTGGTCA

>945_S80_L001_R1_001.fastq_127_1a_9
CCCCAACGACAGCGCTGGTAGTGGCTCAGCTACTCAGGGTCCCGCAAGCCGTCTTGGACATGATCGCTGG
TGCCCACTGGGGAGTCCTAGCGGGCGTAGCGTATTTCTCCATGGTGGGCAACTGGGTGAAGGTCCTGGTG
GTGTTGCTGCTGTTTGCCGGCGTCGACGCGGCTACCTACACCACCGGGGGAAGTGTTGCTAGGAGCACGG
CTACAATCACCAGCTTCTTCAATTCGGGCCCCAAGCAGGATGTCCAGCTGGTCA

>945_S80_L001_R1_001.fastq_128_1a_9
CCCCAACGACAGCGCTGGTAGTGGCTCAGCTACTCAGGGTCCCGCAAGCCGTCTTGGACATGATCGCTGG
TGCCCACTGGGGAGTCCTAGCGGGCGTAGCGTATTTCTCCATGGTGGGCAACTGGGCGAAGGTCCTGGTG
GTGTTGCTGCTGTTTGCCGGCGTCGACGCGGCTACCTACACCACCGGGGGAAGTGTTGCTAGGAGCACGG
CCACAATCACCAGCTTCTTCAATTCGGGCCCCAAGCAGGATGTTCAGCTGGTCA

>945_S80_L001_R1_001.fastq_129_1a_9
CCCCAACGACAGCGCTAGTAGTGGCTCAGCTACTCAGGGTCCCGCAAGCCGTCTTGGACATGATCGCTGG
TGCCCACTGGGGAGTCCTAGCGGGCGTAGCGTATTTCTCCATGGTGGGCAACTGGGCGAAGGTCCTGGTG
GTGTTGCTGCTGTTTGCCGGCGTCGACGCGGCTACCTACACCACCGGGGGAAGTGTTGCTAGGAGCACGG
CTACAATCACCAGCTTCTTCAATTCGGGCCCCAAGCAGGATGTTCAGCTGGTCA

>945_S80_L001_R1_001.fastq_130_1a_9
CCCCAACGACAGCGCTGGTAGTGGCTCAGCTACTCAGGGTCCCGCAAGCCGTCTTGGACATGATCGCTGG
TGCCCACTGGGGAGTCCTAGCGGGCGTAGCGTATTTCTCCATGGTGGGCAACTGGGCGAAGGTCCTGGTG
GTGTTGCTGCCGTTTGCCGGCGTCGACGCGGCTACCTACACCACCGGGGGAAGTGTTGCTAGGAGCACGG
CTACAATCACCAGCTTCTTCAATTCGGGCCCCAAGCAGGATGTTCAGCTGGTCA

>945_S80_L001_R1_001.fastq_131_1a_9
CCCCAACGACAGCGCTGGTAGTGGCTCAGCTACTCAGGGTCCCGCAAGCCGTCTTGGACATGATCGCTGG
TGCCCACTGGGGAGTCCTAGCGGGCGTAGCGTATTTCTCCATGGTGGGCAACTGGGCGAAGGTCCTGGTG
GTGTTGCTGCTGTTTGCCGGCGTCGACGCGGCTACCTACACCACCGGGGGAAGTGTTGCTAGGAGCACGG
CTACAATCGCCAGCTTCTTCAATTCGGGCCCCAAGCAGGATGTCCAGCTGGTCA

>945_S80_L001_R1_001.fastq_132_1a_9
CCCCAACGACAGCGCTGGTAGTGGCTCAGCTACTCAGGGTCCCGCAAGCCGTCTTGGACATGATCGCTGG
TGCCCACTGGGGAGTCCTAGCGGGCGTAGCGTATTTCTCCATGGTGGGCAACTGGGCGAAGGTCCTGGTG
GTGTTGCTGCTGTTTGCCGGCGTCGACGCGGCTACCTACACCACCGGGGGAAGTGTTGCTAGGAGCACGG
CTACAATCACCAGCTTCTTCAATTCGGGCCCCAAGCAGGATGTCCAGCTGGCCA

>945_S80_L001_R1_001.fastq_133_1a_9
CCCTAACGACAGCGCTGGTAGTGGCTCAGCTACTCAGGGTCCCGCAAGCCGTCTTGGACATGATCGCTGG
TGCCCACTGGGGAGTCCTAGCGGGCGTAGCGTATTTCTCCATGGTGGGCAACTGGGCGAAGGTCCTGGTG
GTGTTGCTGCTGTTTGCCGGCGTCGACGCGGCTACCTACACCACCGGGGGAAGTGTTGCTAGGAGCACGG
CTACAATCACCAGCTTCTTCAATTCGGGCCCCAAGCAGGATGTTCAGCTGGTCA

>945_S80_L001_R1_001.fastq_134_1a_9
CCCCAACGACAGCGCTGGTAGTGGCTCAGCTACTCAGGGTCCTGCAAGCCGTCTTGGACATGATCGCTGG
TGCCCACTGGGGAGTCCTAGCGGGCGTAGCGTATTTCTCCATGGTGGGCAACTGGGCGAAGGTCCTGGTG
GTGTTGCTGCTGTTTGCCGGCGTCGACGCGGCTACCTACACCACCGGGGGAAGTGTTGCTAGGAGCACGG
CTACAATCACCAGCTTCTTCAATTCGGGCCCCAAGCAGGATGTCCAGCTGGTCA

>945_S80_L001_R1_001.fastq_135_1a_9
CCCCAACGACAGCGCTGGTAGTGGCTCAGCTACTCAGGGTCCCGCAAGCCGTCTTGGACATGATCGCTGG
TGCCCACTGGGGAGTCCTAGCGGGCGTAGCGTATTTCTCCATGGTGGGCAACTGGGCGAAGGTCCTGGTG
GTGTTGCTGCTGTTTGCCGGCGTCGGCGCGGCTACCTACACCACCGGGGGAAGTGTTGCTAGGAGCACGG
CTACAATCACCAGCTTCTTCAATTCGGGCCCCAAGCAGGATGTCCAGCTGGTCA

>945_S80_L001_R1_001.fastq_136_1a_9
CCCCAACGACAGCGCTGGTAGTGGCTCAGCTACTCAGGGTCCCGCAAGCCGTCTTGGACATGATCGCTGG
TGCCCACTGGGGAGCCCTAGCGGGCGTAGCGTATTTCTCCATGGTGGGCAACTGGGCGAAGGTCCTGGTG
GTGTTGCTGCTGTTTGCCGGCGTCGACGCGGCTACCTACACCACCGGGGGAAGTGTTGCTAGGAGCACGG
CTACAATCACCAGCTTCTTCAATTCGGGCCCCAAGCAGGATGTCCAGCTGGTCA

>945_S80_L001_R1_001.fastq_137_1a_9
CCCCAACGACAGCGCTGGTAGTGGCTCAGCTACTCAGGGTCCCGCAAGCCGTCTTGGACATGATCGCTGG
TGTCCACTGGGGAGTCCTAGCGGGCGTAGCGTATTTCTCCATGGTGGGCAACTGGGCGAAGGTCCTGGTG
GTGTTGCTGCTGTTTGCCGGCGTCGACGCGGCTACCTACACCACCGGGGGAAGTGTTGCTAGGAGCACGG
CTACAATCACCAGCTTCTTCAATTCGGGCCCCAAGCAGGATGTCCAGCTGGTCA

>945_S80_L001_R1_001.fastq_138_1a_9
CCCCAACGACAGCGCTGGTAGTGGCTCAGCTACTCAGGGTCCCGCAAGCCGTCTTGGACACGATCGCTGG
TGCCCACTGGGGAGTCCTAGCGGGCGTAGCGTATTTCTCCATGGTGGGCAACTGGGCGAAGGTCCTGGTG
GTGTTGCTGCTGTTTGCCGGCGTCGACGCGGCTACCTACACCACCGGGGGAAGTGTTGCTAGGAGCACGG
CTACAATCACCAGCTTCTTCAATTCGGGCCCCAAGCAGGATGTCCAGCTGGTCA

>945_S80_L001_R1_001.fastq_139_1a_9
CCCCAACGACAGCGCTGGTAGTGGCTCAGCTACTCAGGGTCCCGCAAGCCGTCTTGGACATGATCGCTGG
TGCCCACTGGGGAGTCCTAGCGGGCGTAGCGTATTTCTCCATGGTGGGCAACTGGGCGAAGGCCCTGGTG
GTGTTGCTGCTGTTTGCCGGCGTCGACGCGGCTACCTACACCACCGGGGGAAGTGTTGCTAGGAGCACGG
CTACAATCACCAGCTTCTTCAATTCGGGCCCCAAGCAGGATGTTCAGCTGGTCA

>945_S80_L001_R1_001.fastq_140_1a_9
CCCCAACGACAGCGCTGGTAGTGGCTCAGCTACTCAGGGTCCCGCAAGCCGTCTTGGACATGATCGCTGG
TGCCCACTGGGGAGTCCTAGCGGGCGTAGCGTATTCCTCCATGGTGGGCAACTGGGCGAAGGTCCTGGTG
GTGTTGCTGCTGTTTGCCGGCGTCGACGCGGCTACCTACACCACCGGGGGAAGTGTTGCTAGGAGCACGG
CTACAATCACCAGCTTCTTCAATTCGGGCCCCAAGCAGGATGTCCAGCTGGTCA

>945_S80_L001_R1_001.fastq_141_1a_9
CCCCAACGACAGCGCTGGTAGTGGCTCAGCTACTCAGGGTCCCGCAAGCCGTCTTGGACATGATCGCTGG
TGCCCACTGGGGAGTCCTAGCGGGCGTAGCGTATTTCTCCATGGTGGGCAACTGGGCGAAGGTCCTGGTG
GTGTTGCTGCTGTTTGCTGGCGTCGACGCGGCTACCTACACCACCGGGGGAAGTGTTGCTAGGAGCACGG
CTACAATCACCAGCTTCTTCAATTCGGGCCCCAAGCAGGATGTTCAGCTGGTCA

>945_S80_L001_R1_001.fastq_142_1a_9
CCCCAACGACAGCGCTGGTAGTGGCTCAGCTACTCAGGGTCCCGCAAGCCGTCTTGGACATGATCGCTGG
TGCCCGCTGGGGAGTCCTAGCGGGCGTAGCGTATTTCTCCATGGTGGGCAACTGGGCGAAGGTCCTGGTG
GTGTTGCTGCTGTTTGCCGGCGTCGACGCGGCTACCTACACCACCGGGGGAAGTGTTGCTAGGAGCACGG
CTACAATCACCAGCTTCTTCAATTCGGGCCCCAAGCAGGATGTCCAGCTGGTCA

>945_S80_L001_R1_001.fastq_143_1a_9
CCCCAACGACAGCGCTGGTAGTGGCTCAGCTACTCAGGGTCCCGCAAGCCGTCTTGGACATGATCGCTGG
TGCCCACTGGGGAGTCCTAGCGGGCGTAGCGTATTTCTCCATGGTGGGCAACTGGGCGAAGGTCCTGGTG
GTGTTGCTGCTGTTTGCCGGCGTCGACGCGGCTACCTACACCACTGGGGGAAGTGTTGCTAGGAGCACGG
CTACAATCACCAGCTTCTTCAATTCGGGCCCCAAGCAGGATGTCCAGCTGGTCA

>945_S80_L001_R1_001.fastq_144_1a_9
CCCCAACGACAGCGCTGGTAGTGGCTCAGCTACTCAGGGTCCCGCAAGCCGTCTTGGACATGATCGCTGG
TGCCCACTGGGGAGTCCTAGCGGGCGTAGCGTATTTCTCCATGGTGGGCAACTGGGCGAAGGTCCTGGTG
GTGTTGCTGCTGTTTGCCGGCGTCGACGCGGCTACCTACACCACCGGGGGAAGTGTTGCTAGGAGCACGG
CTACAGTCACCAGCTTCTTCAATTCGGGCCCCAAGCAGGATGTTCAGCTGGTCA

>945_S80_L001_R1_001.fastq_145_1a_9
CCCCAACGACAGCGCTGGTAGTGGCTCAGCTACTCAGGGTCCCGCAAGCCGTCTTGGACATGATCGCTGG
TGCCCACTGGGGAGTCCTAGCGGGCGTAGCGTATTTCTCCATGGTGGGCAACTGGGCGAAGGTCCTGGTG
GTGTTGCTGCTGTCTGCCGGCGTCGACGCGGCTACCTACACCACCGGGGGAAGTGTTGCTAGGAGCACGG
CTACAATCACCAGCTTCTTCAATTCGGGCCCCAAGCAGGATGTCCAGCTGGTCA

>945_S80_L001_R1_001.fastq_146_1a_8
CCCCAACGACAGCGCTGGTAGTGGCTCAGCTACTCAGGGTCCCGCAAGCCGTCTTGGACATGATCGCTGG
CGCCCACTGGGGAGTCCTAGCGGGCGTAGCGTATTTCTCCATGGTGGGCAACTGGGCGAAGGTCCTGGTG
GTGTTGCTGCTGTTTGCCGGCGTCGACGCGGCTACCTACACCACCGGGGGAAGTGTTGCTAGGAGCACGG
CTACAATCACCAGCTTCTTCAATTCGGGCCCCAAGCAGGATGTTCAGCTGGTCA

>945_S80_L001_R1_001.fastq_147_1a_8
CCCCAACGACAGCGCTGGTAGTGGCTCGGCTACTCAGGGTCCCGCAAGCCGTCTTGGACATGATCGCTGG
TGCCCACTGGGGAGTCCTAGCGGGCGTAGCGTATTTCTCCATGGTGGGCAACTGGGCGAAGGTCCTGGTG
GTGTTGTTGCTGTTTGCCGGCGTCGACGCGACTACCTACACCACCGGGGGAAGTGTTGCTAGGGGCACGG
CTACAATCACCAGCTTCTTCAATTCGGGCCCCAAGCAGGATGTTCAGCTGGTCA

>945_S80_L001_R1_001.fastq_148_1a_8
CCCCAACGACAGCGCTGGTAGTGGCTCAGCTACTCAGGGTCCCGCAAGCCGTCTTGGACATGATCGCTGG
TGCCCACTGGGGAGTCCTAGCGGGCGTAGCGTATTTCTCCATGGTGGGCAACTGGGCGAAGGTCCTGGTG
GTGTTGCTGCTGTTTGCCGGCGTCGACGCGGCTACCTACACCACCGGGGGAAGTGTTGCTAGGAGCACGG
CTACAATCACCAGCTTCTTCAATTCGGGCCCCAAGCGGGATGTTCAGCTGGTCA

>945_S80_L001_R1_001.fastq_149_1a_8
CCCCAACGACAGCGCTGGTAGTGGCTCAGCTACTCAGGGTCCCGCAAGCCGTCTTGGACATGATCGCTGG
TGCCCACTGGGGAGTCCTAGCGGGCGTAGCGTATTTCTCCATGGTGGGCAACTGGGCGAAGGTCCTGGTG
GTGTTGCTGCTGTTTGCCGGCGTCGACGCGACTACCTACACCACCGGGGGAAGTGTTGCTAGGGGCACGG
CTGGAATCGCCAGCTTCTTCAATTCGGGCCCCAAGCAGGATATCCAGCTGGTCA

>945_S80_L001_R1_001.fastq_150_1a_8
CCCCAACGACAGCGCTGGTAGTGGCTCAGCTACTCAGGGTCCCGCAAGCCGTCTTGGACATGATCGCTGG
TGCCCACTGGGGAGTCCTAGCGGGCGTAGCGTATTTCTCCATGGTGGGCAACTGGGCGAAGGTCCTGGTG
GTGTTGCTGCTGTTTGCCGGCGTCGACGCGGCTACCTACACCACCGGGGGAAGTGTTGCTAGGAGCACGG
CTACAACCACCAGCTTCTTCAATTCGGGCCCCAAGCAGGATGTTCAGCTGGTCA

>945_S80_L001_R1_001.fastq_151_1a_8
CCCCAACGACAGCGCTGGTAGTGGCTCAGCTACTCAGGGTCCCGCAAGCCGTCTTGGACATGATCGCTGG
TGCCCACTGGGGAGTCCTAGCGGGCGTAGCGTATTTCTCCATGGTGGGCAACTGGGCGAAGGTCCTGGTG
GTGTTGCTGCTGTTTGCCGGCGTTGACGCGGCTACCTACACCACCGGGGGAAATGTTGCTAGGAGCACGG
CTACAATCACTAGCTTCTTCAATTCGGGCCCCAAGCAGGATGTCCAGCTGGTCA

>945_S80_L001_R1_001.fastq_152_1a_8
CCCCAACGACAGCGCTGGTAGTGGCTCAGCTACTCAGGGTCCCGCAAGCCGTCTTGGACATGATCGCTGG
TGCCCACTGGGGAGTCCTAGCGGGCGTAGCGTATTTCTCCATGGTGGGCAACTGGGCGAAGGTCCTGGTG
GTGTTGCTGCTGTTTGCCGGCGTCGACGCGGCTACCTACGCCACCGGGGGAAGTGTTGCTAGGAGCACGG
CTACAATCACCAGCTTCTTCAATTCGGGCCCCAAGCAGGATGTCCAGCTGGTCA

>945_S80_L001_R1_001.fastq_153_1a_8
CCCCAACGACAGCGCTGGTAGTGGCTCAGCTACTCAGGGTCCCGCAAGCCGTCTTGGACATGATCGCTGG
TGCCCACTGGGGAGTCCTAGCGGGCGTAGCGTATTTCTCCATGGTGGACAACTGGGCGAAGGTCCTGGTG
GTGTTGCTGCTGTTTGCCGGCGTCGACGCGGCTACCTACACCACCGGGGGAAGTGTTGCTAGGAGCACGG
CTACAATCACCAGCTTCTTCAATTCGGGCCCCAAGCAGGATGTCCAGCTGGTCA

>945_S80_L001_R1_001.fastq_154_1a_8
CCCCAACGACAGCGCTGGTAGTGGCTCAGCTACTCAGGATCCCGCAAGCCGTCTTGGACATGATCGCTGG
TGCCCACTGGGGAGTCCTAGCGGGCGTAGCGTATTTCTCCATGGTGGGCAACTGGGCGAAGGTCCTGGTG
GTGTTGCTGCTGTTTGCCGGCGTCGACGCGAATACCTACACCACCGGGGGAAATGTTGCTAGGGGCACGG
CTGGATTCGTCGGCCTCTTCAGCCAGGGCGCCAAGCAGAATATCCAGCTGGTCA

>945_S80_L001_R1_001.fastq_155_1a_8
CCCCAACGACAGCGCTGGTAGTGGCTCAGCTACTCAGGGTCCCGCAAGCCGTCTTGGACGTGATCGCTGG
TGCCCACTGGGGAGTCCTAGCGGGCGTAGCGTATTTCTCCATGGTGGGCAACTGGGCGAAGGTCCTGGTG
GTGTTGCTGCTGTTTGCCGGCGTCGACGCGGCTACCTACACCACCGGGGGAAGTGTTGCTAGGAGCACGG
CTACAATCACCAGCTTCTTCAATTCGGGCCCCAAGCAGGATGTTCAGCTGGTCA

>945_S80_L001_R1_001.fastq_156_1a_8
CCCCAACGACAGCGCTGGTAGTGGCTCAGCTACTCAGGGTCCCGCAAGCCGTCTTGGACATGATCGCTGG
TGCCCACTGGGGAGTCCTAGCGGGCGTAGCGTATTTCTCCATGGTGGGCAACTGGGCGAAGGTCCTGGTG
GTGTTGTTGCTGTTTGCCGGCGTCGACGCGACCACCTACACCACCGGGGGAAGTGTTGCTAGGGGCACGG
CTACAATCACCAGCTTCTTCAATTCGGGCCCCAAGCAGGATGTTCAGCTGGTCA

>945_S80_L001_R1_001.fastq_157_1a_8
CCCCAACGACAGCGCTGGTAGTGGCTCAGCTACTCAGGGTCCCGCAAGCCGTCTTGGACATGATCGCTGG
TGCCCACTGGGGAGTCCTAGCGGGCGTAGCGTATTTCTCCATGGTGGGCAACTGGGCGAAGGTCCTGGTG
GTGTTGCTGCTGTTTGCCGGCGTCGACGCGGCTACCTACACCACCGGGGGAAGTGTTGCTAGGAGCACGG
CTACAATCACCAGCTTCTTCAATTCGGGCCCCAAGCAGGATGTCCAGCTGGTCG

>945_S80_L001_R1_001.fastq_158_1a_8
CCCCAACGACAGCGCTGGTAGTGGCTCAGCTACTCAGGGTCCCGCAAGCCGTCTTGGACATGATCGCTGG
TGCCCACTGGGGAGTCCTAGCGGGCGTAGCGTATTTCTCCATGGTGGGCAACTGGGCGAAGGTCCTGGTG
GTGTCGCTGCTGTTTGCCGGCGTCGACGCGGCTACCTACACCACCGGGGGAAGTGTTGCTAGGAGCACGG
CTACAATCACCAGCTTCTTCAATTCGGGCCCCAAGCAGGATGTCCAGCTGGTCA

>945_S80_L001_R1_001.fastq_159_1a_8
CCCAAACGACAGCGCTGGTAGTGGCTCAGCTACTCAGGGTCCCGCAAGCCGTCTTGGACATGATCGCTGG
TGCCCACTGGGGAGTCCTAGCGGGCGTAGCGTATTTCTCCATGGTGGGCAACTGGGCGAAGGTCCTGGTG
GTGTTGCTGCTGTTTGCCGGCGTCGACGCGGCTACCTACACCACCGGGGGAAGTGTTGCTAGGAGCACGG
CTACAATCACCAGCTTCTTCAATTCGGGCCCCAAGCAGGATGTCCAGCTGGTCA

>945_S80_L001_R1_001.fastq_160_1a_8
CCCCAACGACAGCGCTGGTAGTGGCTCAGCTACTCAGGGTCCCGCAAGCCGTCTTGGACATGATCGCTGG
TGCCCACTGGGGAGTCCTAGCGGGCGTAGCGTATTTCTCCATGGTGGGCAACTGGGCGAAGGTCCTGGTG
GTGTTGCTGCTGTTTGCCGGCGTCGACGCAGCTACCTACACCACCGGGGGAAGTGTTGCTAGGAGCACGG
CTACAATCACCAGCTTCTTCAATTCGGGCCCCAAGCAGGATGTCCAGCTGGTCA

>945_S80_L001_R1_001.fastq_161_1a_8
CCCCAACGATAGCGCTGGTAGTGGCTCAGCTACTCAGGGTCCCGCAAGCCGTCTTGGACATGATCGCTGG
TGCCCACTGGGGAGTCCTAGCGGGCGTAGCGTATTTCTCCATGGTGGGCAACTGGGCGAAGGTCCTGGTG
GTGTTGCTGCTGTTTGCCGGCGTCGACGCGGCTACCTACACCACCGGGGGAAGTGTTGCTAGGAGCACGG
CTACAATCACCAGCTTCTTCAATTCGGGCCCCAAGCAGGATGTCCAGCTGGTCA

>945_S80_L001_R1_001.fastq_162_1a_8
CCCCAACGACAGCGCTGGTAGTGGCTCAGCTACTCAGGGTCCCGCAAGCCGTCTTGGACATGATCGCTGG
TGCCCACTGGGGAGTCCTAGCGGGCGTAGCGTATTTCTCCATGGTGGGCAACTGGGCGAATGTCCTGGTG
GTGCTGCTGCTGTTTGCCGGCGTCGACGCGACTACCTACACCACCGGGGGAAGTGTTGCTAGGAGCACGG
CTACAATCACCAGCTTCTTCAATTCGGGCCCCAAGCAGGATGTCCAGCTGGTCA

>945_S80_L001_R1_001.fastq_163_1a_8
CCCCAACGACAGCGCTGGTAGTGGCTCAGCTACTCAGGGTCCCGCAAGCCGTCTTGGACATGATCGCTGG
TGCCCACTGGGGAGTCCTAGCGGGCGTAGCGTATTTCTCCATGGTGGGCAACTGGGCGAAGGTCCTGGTG
GTGTTGCTGCTGTTTGCCGGCGTCGACGCGGCTACCTACACCACCGGGGGAAGTGTTGCTAGGAGCACGG
CTACAATCACCAGCTTCTTCAACTCGGGCCCCAAGCAGGATGTCCAGCTGGTCA

>945_S80_L001_R1_001.fastq_164_1a_8
CCCCGACGACAGCGCTGGTAGTGGCTCAGCTACTCAGGGTCCCGCAAGCCGTCTTGGACATGATCGCTGG
TGCCCACTGGGGAGTCCTAGCGGGCGTAGCGTATTTCTCCATGGTGGGCAACTGGGCGAAGGTCCTGGTG
GTGTTGCTGCTGTTTGCCGGCGTCGACGCGGCTACCTACACCACCGGGGGAAGTGTTGCTAGGAGCACGG
CTACAATCACCAGCTTCTTCAATTCGGGCCCCAAGCAGGATGTTCAGCTGGTCA

>945_S80_L001_R1_001.fastq_165_1a_8
CCCCAACGACAGCGCTGGTAGTGGCTCAGCTACTCAGGGTCCCGCAAGCCGTCTTGGACATGATCGCTGG
TGCCCACTGGGGAGTCCTAGCGGGCGTAGCGTATTTCTCCATGGTGGGCAACTGGGCGAAGGTCCTGGCG
GTGTTGCTGCTGTTTGCCGGCGTCGACGCGGCTACCTACACCACCGGGGGAAGTGTTGCTAGGAGCACGG
CTACAATCACCAGCTTCTTCAATTCGGGCCCCAAGCAGGATGTTCAGCTGGTCA

>945_S80_L001_R1_001.fastq_166_1a_8
CCCTAACGACAGCGCTGGTAGTGGCTCAGCTACTCAGGGTCCCGCAAGCCGTCTTGGACATGATCGCTGG
TGCCCACTGGGGAGTCCTAGCGGGCGTAGCGTATTTCTCCATGGTGGGCAACTGGGCGAAGGTCCTGGTG
GTGTTGCTGCTGTTTGCCGGCGTCGACGCGGCTACCTACACCACCGGGGGAAGTGTTGCTAGGAGCACGG
CTACAATCACCAGCTTCTTCAATTCGGGCCCCAAGCAGGATGTCCAGCTGGTCA

>945_S80_L001_R1_001.fastq_167_1a_8
CCCCAACGACAGCGCTGGTAGTGGCTCAGCTACTCAGGGTCCCGCAAGCCGTCTTGGACATGATCGCTGG
TGCCCACTGGGGAGTCCTAGCGGGCGTAGCGTATTTCTCCATGGTGGGCAACTGGGCGAAGGTCCTGGTG
GTGTTGCTGCTGTTTGCCGGCGTCGACGCGGCTACCTACACCACCGGGGGAAGTGTTGCTAGGAGCACGG
CTACAATCACCAGCTTCCTCAATTCGGGCCCCAAGCAGGATGTCCAGCTGGTCA

>945_S80_L001_R1_001.fastq_168_1a_8
CCCCAACGACAGCGCTGGTAGTGGCTCAGCTACTCAGGGTCCCGCAAGCCGTCTTGGACATGATCGCTGG
TGCCCACTGGGGAGTCCTAGCGGGCGTAGCGTATTTCTCCATGGTGGGCAACTGGGCGAAGGTCCTGGTG
GTGTTGCTGCTGTTTGCCGGCGTCGACGCGGCTACCTACACCACCGGGGGAAGTGTTGCTAGGAGCACGG
CTACAATCGCCAGCTTCTTCAATTCGGGCCCCAAGCAGGATGTTCAGCTGGTCA

>945_S80_L001_R1_001.fastq_169_1a_8
CCCCAACGACAGCGCTGGTAGTGGCTCAGCTACTCAGGGTCCCGCAAGCCGTCTTGGACATGATCGCTGG
TGCCCACTGGGGAGTCCTAGCGGGCGTAGCGTATTTCTCCATGGTGGGCAACTGGGCGAAGGTCCTGGTG
GTGTTGCTGCTGTTTGCCGGCGTCGACGCGGCTACCTACACCACCGGGGGAAGTGTCGCTAGGAGCACGG
CTACAATCACCAGCTTCTTCAATTCGGGCCCCAAGCAGGATGTTCAGCTGGTCA

>945_S80_L001_R1_001.fastq_170_1a_8
CCCCAACGACAGCGCTGGTAGTGGCTCAGCTACTCAGGGTCCCGCAAGCCGTCTTGGACATGATCGCTGG
TGCCCACTGGGGAGTCCTAGCGGGCGTAGCGTATTTCTCCATGGTGGGCAACTGGGCGAAGGTCCTGGTG
GTGTTGCTGCTGTTTGCCGGCGTCGACGCGGCTACCTACACCACCGGGGGAAGTGTTGCTAGGAGCGCGG
CTACAATCACCAGCTTCTTCAATTCGGGCCCCAAGCAGGATGTTCAGCTGGTCA

>945_S80_L001_R1_001.fastq_171_1a_8
CCCCAACGACAGCGCTGGTAGTGGCTCAGCTACTCAGGGTCCCGCAAGCCGTCTTGGACATGATCGCTGG
TGCCCACTGGGGAGTCCTAGCGGGCGTAGCGTATTTCTCCATGGTGGGCAACTGGGCGAAGGTCCTGGTG
GTGTTGCTGCTGTTTGCCGGCGTCGACGCGGCTACCTACACCACCGGGGGAAGTGTTGCTAGGAGCACGG
CTGGATTCGTCGGCCTCTTCAGCCAGGGCGCCAAGCAGAATATCCAGCTGGTCA

>945_S80_L001_R1_001.fastq_172_1a_8
CCCCAACGACAGCGCTGGTAGTGGCTCAGCTACTCAGGGTCCCGCAAGCCGTCTTGGACATGATCGCTGG
TGCCCACTGGGGAGTCCTAGCGGGCGTAGCGTATTTCTCCATGGTGGGCAACTGGGCGAAGGTCCTGGTG
GTGTTGCTGCTGTTTGCCGGCGTCGACGCGGCTACCTACACCACCGGGGGAAGTGTTGCTAGGAGCACGG
CTACAATCACCAGCTCCTTCAATTCGGGCCCCAAGCAGGATGTTCAGCTGGTCA

>945_S80_L001_R1_001.fastq_173_1a_8
CCCCAACGACAGCGCTGGTAGTGGCTCAGCTACTCAGGGTCCCGCAAGCCGTCTTGGACATGATCGCTGG
TGCCCACTGGGGAGTCCTAGCGGGCGTAGCGTATTTCTCCATGGTGGGCAACTGGGCGAAGGTCCTGGTG
GTGTTGCTGCTGTTTGCCGGCGTCGACGCGGCTACCTACACCACCGGGGGAAGTGTTGCTAGGAGCACGG
CTACAATCACCAGCCTCTTCAATTCGGGCCCCAAGCAGGATGTCCAGCTGGTCA

>945_S80_L001_R1_001.fastq_174_1a_8
CCCCAACGACAGCGCTGGTAGTGGCTCAGCTACTCAGGGTCCCGCAAGCCGTCTTGGACATGATCGCTGG
TGCCCACTGGGGAGTCCTAGCGGGCGTAGCGTATTTCTCCATGGTGGGCAACTGGGCGAAGGTCCTGGTG
GTGTTGCTGCTGTTTGCCGGCGTCGACGCGGCTACCTACACCACCGGGGGAAGCGTTGCTAGGAGCACGG
CTACAATCACCAGCTTCTTCAATTCGGGCCCCAAGCAGGATGTTCAGCTGGTCA

>945_S80_L001_R1_001.fastq_175_1a_8
CCCCAACGACAGCGCTGGTAGTGGCTCAGCTACTCAGGGTCCCGCAAGCCGTCTTGGACATGATCGCTGG
TGCCCACTGGGGAGTCCTAGCGGGCGTAGTGTATTTCTCCATGGTGGGCAACTGGGCGAAGGTCCTGGTG
GTGTTGCTGCTGTTTGCCGGCGTCGACGCGGCTACCTACACCACCGGGGGAAGTGTTGCTAGGAGCACGG
CTACAATCACCAGCTTCTTCAATTCGGGCCCCAAGCAGGATGTTCAGCTGGTCA

>945_S80_L001_R1_001.fastq_176_1a_8
CCCCAACGACAGCGCTGGTAGTGGCTCAGCTACTCAGGGTCCCGCAAGCTGTCTTGGACATGATCGCTGG
TGCCCACTGGGGAGTCCTAGCGGGCGTAGCGTATTTCTCCATGGTGGGCAACTGGGCGAAGGTCCTGGTG
GTGTTGCTGCTGTTTGCCGGCGTCGACGCGGCTACCTACACCACCGGGGGAAGTGTTGCTAGGAGCACGG
CTACAATCACCAGCTTCTTCAATTCGGGCCCCAAGCAGGATGTTCAGCTGGTCA

>945_S80_L001_R1_001.fastq_177_1a_8
CCCCAACGACAGCGCTGGTAGTGGCTCAGCTACTCAGGGTCCCGCAGGCCGTCTTGGACATGATCGCTGG
TGCCCACTGGGGAGTCCTAGCGGGCGTAGCGTATTTCTCCATGGTGGGCAACTGGGCGAAGGTCCTGGTG
GTGTTGCTGCTGTTTGCCGGCGTCGACGCGGCTACCTACACCACCGGGGGAAGTGTTGCTAGGAGCACGG
CTACAATCACCAGCTTCTTCAATTCGGGCCCCAAGCAGGATGTTCAGCTGGTCA

>945_S80_L001_R1_001.fastq_178_1a_8
CCCCAACGACAGCGCTGGTAGTGGCTCAGCTACTCAGGGTCCCGCAAGCCGTCTTGGACATGGTCGCTGG
TGCCCACTGGGGAGTCCTAGCGGGCGTAGCGTATTTCTCCATGGTGGGCAACTGGGCGAAGGTCCTGGTG
GTGTTGCTGCTGTTTGCCGGCGTCGACGCGGCTACCTACACCACCGGGGGAAGTGTTGCTAGGAGCACGG
CTACAATCACCAGCTTCTTCAATTCGGGCCCCAAGCAGGATGTCCAGCTGGTCA

>945_S80_L001_R1_001.fastq_179_1a_7
CCCCAACGACAGCGCTGGTAGTGGCTCAGCTACTCAGGGTCCCGCAAGCCGTCTTGGACATGATCGCTGG
TGCCCACTGGGGAGTCCTAGCGGGCGTAGCGTATTTCTCCACGGTGGGCAACTGGGCGAAGGTCCTGGTG
GTGTTGCTGCTGTTTGCCGGCGTCGACGCGAATACCTACACCACCGGGGGAAATGTTGCTAGGGGCACGG
CTGGATTCGTCGGCCTCTTCAGCCAGGGCGCCAAGCAGAATATCCAGCTGGTCA

>945_S80_L001_R1_001.fastq_180_1a_7
CCCCAACGACAGCGCTGGTAGTGGCTCAGCTACTCAGGGTCCCGCAAGCCGTCTTGGACATGATCGCTGG
TGCCCACTGGGGAGTCCTAGCGGGCGTAGCGTATTTCTCCATGGTGGGCAACTGGGCGGAGGTCCTGGTG
GTGTTGCTGCTGTTTGCCGGCGTCGACGCGGCTACCTACACCACCGGGGGAAGTGTTGCTAGGAGCACGG
CTACAATCACCAGCTTCTTCAATTCGGGCCCCAAGCAGGATGTCCAGCTGGTCA

>945_S80_L001_R1_001.fastq_181_1a_7
CCCCAACGACAGCGCTGGTAGTGGCTCAGCTACTCAGGGTCCCGCAAGCCGTCTTGGACATGATCGCTGG
TGCCCACTGGGGAGTCCTAGCGGGCGTAGCGTATTTCTCCATGGTGGGCAACTGGGCGAAGGTCCTGGTG
GTGTTGCTGCTGTTTGCCGGCGTCGACGCGGCTACCTACACCACCGGGGGAAGTGTTGCTAGGAGCACGG
CTACAATCACCAGCTTCTTCAATTCAGGCCCCAAGCAGGATGTTCAGCTGGTCA

>945_S80_L001_R1_001.fastq_182_1a_7
CCCCAACGACAGCGCTGGTAGTGGCTCAGCTACTCAGGGTCCCGCAAGCCGTCTTGGACATGATCGCTGG
TGCCCACTGGGGAGTCCTAGCGGGCGTAGCGTATTTCTCCATGGTGGGCAACTGGGCGAAGGTCCTGGTG
GTGTTGCTGCTGTTTGCCGGCGTCGACGCGGCTACCTACACCACCGGGGGAAGTGTTGCTAGGAGCACGG
CTACAATCACCAGCTTCTTCAATTCGGGCCCCAAGCAGGATGTTCAGCTGGCCA

>945_S80_L001_R1_001.fastq_183_1a_7
CCCCAACGACAGCGCTGGTAGTGGCTCAGCTACTCAGGGTCCCGCAAGCCGTCTTGGACATGATCGCTGG
TGCCCACTGGGGAGTCCTAGCGGGCGTAGCGTATCTCTCCATGGTGGGCAACTGGGCGAAGGTCCTGGTG
GTGTTGCTGCTGTTTGCCGGCGTCGACGCGGCTACCTACACCACCGGGGGAAGTGTTGCTAGGAGCACGG
CTACAATCACCAGCTTCTTCAATTCGGGCCCCAAGCAGGATGTTCAGCTGGTCA

>945_S80_L001_R1_001.fastq_184_1a_7
CCCCAACGACAGCGCTGGTAGTGGCTCAGCTACTCAGGGTCCCGCAAGCCATCTTGGACATGATCGCTGG
TGCCCACTGGGGAGTCCTAGCGGGCGTAGCGTATTTCTCCATGGTGGGCAACTGGGCGAAGGTCCTGGTG
GTGTTGCTGCTGTTTGCCGGCGTCGACGCGGCTACCTACACCACCGGGGGAAGTGTTGCTAGGAGCACGG
CTACAATCACCAGCTTCTTCAATTCGGGCCCCAAGCAGGATGTCCAGCTGGTCA

>945_S80_L001_R1_001.fastq_185_1a_7
CCCCAACGACAGCGCTGGTAGTGGCTCAGCTACTCAGGGTCCCGCAAGCCGTCTTGGACATGATCGCTGG
TGCCCACTGGGGAGTCCTAGCGGGCGTAGCGTATTTCTCCATGGTGGGCAACTGGGCGAAGGTCCTGGTG
GTGTTGCTGCTGTTTGCCGGCGTCGACGCGGCTACCTACACCACCGGGGGAAGTGTTGCTAGGAGCACGG
CTACAATCACCAGCTTCTTCAATTCGGGTCCCAAGCAGGATGTCCAGCTGGTCA

>945_S80_L001_R1_001.fastq_186_1a_7
CCCCAACGACAGCGCTGGTAGTGGCTCAGCTACTCAGGGTCCCGCAAGCCGTCTTGGACATGATCGCTGG
TGCCCACTGGGGAGTCCTAGCGGGCGTGGCGTATTTCTCCATGGTGGGCAACTGGGCGAAGGTCCTGGTG
GTGTTGCTGCTGTTTGCCGGCGTCGACGCGGCTACCTACACCACCGGGGGAAGTGTTGCTAGGAGCACGG
CTACAATCACCAGCTTCTTCAATTCGGGCCCCAAGCAGGATGTCCAGCTGGTCA

>945_S80_L001_R1_001.fastq_187_1a_7
CCCCAACGACAGCGCTGGTAGTGGCTCAGCTACTCAGGGTCCCGCAAGCCGTCTTGGACATGATCGCTGG
TGCCCACTGGGGAGTCCTAGCGGGTGTAGCGTATTTCTCCATGGTGGGCAACTGGGCGAAGGTCCTGGTG
GTGTTGCTGCTGTTTGCCGGCGTCGACGCGGCTACCTACACCACCGGGGGAAGTGTTGCTAGGAGCACGG
CTACAATCACCAGCTTCTTCAATTCGGGCCCCAAGCAGGATGTTCAGCTGGTCA

>945_S80_L001_R1_001.fastq_188_1a_7
CCCCAACGACAGCGCTGGTAGTGGCTCAGCTACTCAGGGTCCCGCAAGCCGTCTTGGACATGATCGCTGG
TGCCCGCTGGGGAGTCCTAGCGGGCGTAGCGTATTTCTCCATGGTGGGCAACTGGGCGAAGGTCCTGGTG
GTGTTGCTGCTGTTTGCCGGCGTCGACGCGGCTACCTACACCACCGGGGGAAGTGTTGCTAGGAGCACGG
CTACAATCACCAGCTTCTTCAATTCGGGCCCCAAGCAGGATGTTCAGCTGGTCA

>945_S80_L001_R1_001.fastq_189_1a_7
CCCCAACGACAGCGCTGGTAGTGGCTCAGCTACTCAGGGTCCCGCAAGCCGTCTTGGACATGATCGCTGG
TGCCCACTGGGGAGTCCTAGCGGGCGTAGCGTACTTCTCCATGGTGGGCAACTGGGCGAAGGTCCTGGTG
GTGTTGCTGCTGTTTGCCGGCGTCGACGCGGCTACCTACACCACCGGGGGAAGTGTTGCTAGGAGCACGG
CTACAATCACCAGCTTCTTCAATTCGGGCCCCAAGCAGGATGTTCAGCTGGTCA

>945_S80_L001_R1_001.fastq_190_1a_7
CCCCAACGACAGCGCTGGTAGTGGCCCAGCTACTCAGGGTCCCGCAAGCCGTCTTGGACATGATCGCTGG
TGCCCACTGGGGAGTCCTAGCGGGCGTAGCGTATTTCTCCATGGTGGGCAACTGGGCGAAGGTCCTGGTG
GTGTTGCTGCTGTTTGCCGGCGTCGACGCGGCTACCTACACCACCGGGGGAAGTGTTGCTAGGAGCACGG
CTACAATCACCAGCTTCTTCAATTCGGGCCCCAAGCAGGATGTCCAGCTGGTCA

>945_S80_L001_R1_001.fastq_191_1a_7
CCCCAACGACAGCGCTGGTAGTGGCTCAGCTACTCAGGGTCCCGCAAGCCGTCTTGGACATGATCGCTGG
TGCCCACTGGGGAGTCCCAGCGGGCGTAGCGTATTTCTCCATGGTGGGCAACTGGGCGAAGGTCCTGGTG
GTGTTGCTGCTGTTTGCCGGCGTCGACGCGGCTACCTACACCACCGGGGGAAGTGTTGCTAGGAGCACGG
CTACAATCACCAGCTTCTTCAATTCGGGCCCCAAGCAGGATGTTCAGCTGGTCA

>945_S80_L001_R1_001.fastq_192_1a_7
CCCCAACGACAGCGCTGGTAGTGGCTCAGCTACTCAGGGTCCCGCAAGCCGTCTTGGACATGATCGCTGG
TGCCCACTGGGGAGTCCTAGCGGGCGTAGCGTATTTCTCCATGGTGGGCAACTGGGCGAAGGTCCTGGTG
GTGTTGCTGCTGTTTGCCGGCGTCGACGCGGCTACCTACACCACCGGGGGAAGTGTTGCTAGGAGCACGG
CTACAATCACCAGCTTCTTCAATTCGGGCCCCAAGCAGGATGTTCAGCCGGTCA

>945_S80_L001_R1_001.fastq_193_1a_7
CCCCAACGACAGCGCTGGTAGTGGCTCAGCTACTCAGGGTCCCGCAAGCCGTCTTGGACATGATCGCTGG
TGCCCACTGGGGAGTCCTAGCAGGCGTAGCGTATTTCTCCATGGTGGGCAACTGGGCGAAGGTCCTGGTG
GTGTTGCTGCTGTTTGCCGGCGTCGACGCGGCTACCTACACCACCGGGGGAAGTGTTGCTAGGAGCACGG
CTACAATCACCAGCTTCTTCAATTCGGGCCCCAAGCAGGATGTTCAGCTGGTCA

>945_S80_L001_R1_001.fastq_194_1a_7
CCCCAACGACAGTGCTGGTAGTGGCTCAGCTACTCAGGGTCCCGCAAGCCGTCTTGGACATGATCGCTGG
TGCCCACTGGGGAGTCCTAGCGGGCGTAGCGTATTTCTCCATGGTGGGCAACTGGGCGAAGGTCCTGGTG
GTGTTGCTGCTGTTTGCCGGCGTCGACGCGGCTACCTACACCACCGGGGGAAGTGTTGCTAGGAGCACGG
CTACAATCACCAGCTTCTTCAATTCGGGCCCCAAGCAGGATGTTCAGCTGGTCA

>945_S80_L001_R1_001.fastq_195_1a_7
CCCCAACGACAGCGCTGGTAGTGGCTCAGCTACTCAGGGTCCCGCAAGCCGTCTTGGACATGATCGCTGG
TGCCCACTGGGGAGTCCTAGCGGGCGTAGCGTATTTCTCCGTGGTGGGCAACTGGGCGAAGGTCCTGGTG
GTGTTGCTGCTGTTTGCCGGCGTCGACGCGGCTACCTACACCACCGGGGGAAGTGTTGCTAGGAGCACGG
CTACAATCACCAGCTTCTTCAATTCGGGCCCCAAGCAGGATGTCCAGCTGGTCA

>945_S80_L001_R1_001.fastq_196_1a_7
CCCCAACGACGGCGCTGGTAGTGGCTCAGCTACTCAGGGTCCCGCAAGCCGTCTTGGACATGATCGCTGG
TGCCCACTGGGGAGTCCTAGCGGGCGTAGCGTATTTCTCCATGGTGGGCAACTGGGCGAAGGTCCTGGTG
GTGTTGCTGCTGTTTGCCGGCGTCGACGCGGCTACCTACACCACCGGGGGAAGTGTTGCTAGGAGCACGG
CTACAATCACCAGCTTCTTCAATTCGGGCCCCAAGCAGGATGTTCAGCTGGTCA

>945_S80_L001_R1_001.fastq_198_1a_7
CCCCAACGACAGCGCTGGTAGTGGCTCAGCTACTCAGGGTCCCGCAAGCCGTCTTGGACATGATCGCTGG
TGCCCACTGGGGAGTCCTAGCGGGCGTAGCGTATTTCTCCATGGTGGGCAACTGGGCGAAGGTCCTGGTG
GTGTTGCTGCTGTTTGCCGGCGTCGACGCGGCTACCTACACCACCGGGGGAAGTGTTGCTAGGAGCACGG
CTACAATCACCAGCTTCTCCAATTCGGGCCCCAAGCAGGATGTCCAGCTGGTCA

>945_S80_L001_R1_001.fastq_199_1a_7
CCCCAACGACAGCGCTGGTAGTGGCTCAGCTACTCAGGGTCCCGCAAGCCGTCTTGGACATGATCGCTGG
TGCCCACTGGGGAGTCCTAGCGGGCGTAGCGTATTTCTCCATGGTGGGCAACTGGGCGAAGGTCCTGGTG
GTGTTGTTGCTGTTTGCCGGCGTCGACGCGGCTACCTACACCACCGGGGGAAGTGTTGCTAGGAGCACGG
CTACAATCACCAGCTTCTTCAATTCGGGCCCCAAGCAGGATGTTCAGCTGGTCA

>945_S80_L001_R1_001.fastq_200_1a_7
CCCCAACGACAGCGCTGGTAGTGGCTCAGCTACTCAGGGTCCCGCAAGCCGTCTTGGACATGATCGCTGG
TGCCCACTGGGGGGTCCTAGCGGGCGTAGCGTATTTCTCCATGGTGGGCAACTGGGCGAAGGTCCTGGTG
GTGTTGCTGCTGTTTGCCGGCGTCGACGCGGCTACCTACACCACCGGGGGAAGTGTTGCTAGGAGCACGG
CTACAATCACCAGCTTCTTCAATTCGGGCCCCAAGCAGGATGTTCAGCTGGTCA

>945_S80_L001_R1_001.fastq_201_1a_7
CCCCAACGACAGCGCTGGTAGTGGCTCAGCTACTCAGGGTCCCGCAAGCCGTCTTGGACATGACCGCTGG
TGCCCACTGGGGAGTCCTAGCGGGCGTAGCGTATTTCTCCATGGTGGGCAACTGGGCGAAGGTCCTGGTG
GTGTTGCTGCTGTTTGCCGGCGTCGACGCGGCTACCTACACCACCGGGGGAAGTGTTGCTAGGAGCACGG
CTACAATCACCAGCTTCTTCAATTCGGGCCCCAAGCAGGATGTCCAGCTGGTCA

>945_S80_L001_R1_001.fastq_202_1a_7
CCCCAACGACAGCGCTGGTAGTGGCTCAGCTACTCAGGGTCCCGCAAGCCGTCTTGGACATGATCGCTGG
TGCCCACTGGGGAGTCCTAGCGGGCGTAGCGTATTTCTCCATGGTGGGCAACTGGGCGAAGGTCCTGGTG
GTGTCGCTGCTGTTTGCCGGCGTCGACGCGGCTACCTACACCACCGGGGGAAGTGTTGCTAGGAGCACGG
CTACAATCACCAGCTTCTTCAATTCGGGCCCCAAGCAGGATGTTCAGCTGGTCA

>945_S80_L001_R1_001.fastq_203_1a_7
CCCCAACGACAGCGCTGGTAGTGGCTCAGCTACTCAGGGTCCCGCAAGCCGTCTTGGACATGATCGCTGG
TGCCCACTGGGGAGTCCTAGCGGGCGTAGCGTATTTCTCCATGGTGGGCAACTGGGCGAAGGTCCTGGTG
GTGTTGCTGCTGTTTGCCGGCGTCGACGCGGCTACCTACACCACCGGGGGAAGTGTTGCTAGGAGCACGG
CTACAATCACCAGCTTCTTCAATTCGGGCCCCAAGCAGGATATTCAGCTGGTCA

>945_S80_L001_R1_001.fastq_204_1a_7
CCCCAACGACAGCGCTGGTAGTGGCTCAGCTACTCAGGGTCCCGCAAGCCGTCTTGGACATGATCGCCGG
TGCCCACTGGGGAGTCCTAGCGGGCGTAGCGTATTTCTCCATGGTGGGCAACTGGGCGAAGGTCCTGGTG
GTGTTGCTGCTGTTTGCCGGCGTCGACGCGGCTACCTACACCACCGGGGGAAGTGTTGCTAGGAGCACGG
CTACAATCACCAGCTTCTTCAATTCGGGCCCCAAGCAGGATGTCCAGCTGGTCA

>945_S80_L001_R1_001.fastq_205_1a_7
CCCCAACGACAGCGCTGGTAGTGGCTCAGCTACTCAGGGTCCCGCAAGCCGTCTTGGACATGATCGCTGG
TGCCCACTGGGGAGTCCTAGCGGGCGTAGCGTATCTCTCCATGGTGGGCAACTGGGCGAAGGTCCTGGTG
GTGTTGCTGCTGTTTGCCGGCGTCGACGCGGCTACCTACACCACTGGGGGAAGTGCTGCTAGGAGCACGG
CTACAATCACCAGCTTCTTCAATTCGGGCCCCAAGCAGGATGTTCAGCTGGTCA

>945_S80_L001_R1_001.fastq_206_1a_7
CCCCAACGACAGCGCTGGTAGTGGCTCAGCTACTCAGGGTCCCGCAAGCCGTCTTGGACATGATCGCTGG
TGCCCACTGGGGAGTCCTAGCGGGCATAGCGTATTTCTCCATGGTGGGCAACTGGGCGAAGGTCCTGGTG
GTGTTGCTGCTGTTTGCCGGCGTCGACGCGGCTACCTACACCACCGGGGGAAGTGTTGCTAGGAGCACGG
CTACAATCACCAGCTTCTTCAATTCGGGCCCCAAGCAGGATGTCCAGCTGGTCA

>945_S80_L001_R1_001.fastq_207_1a_7
CCCCAACGACAGCGCTGGTAGTGGCTCAGCTACTCAGGGTCCCGCAAGCCGTCTTGGACATGATCGCTGG
TGCCCACTGGGGAGTCCTAGCGGGCGTAGCGTATTTCTCCATGGTGGGCAACTGGGCGAAGGTCCTGGTG
GTGTTGCTGCTGTTTGCCGGCGTCGACGCGGCTACCTACACCACCGGGGGAAGTATTGCTAGGAGCACGG
CTACAATCACCAGCTTCTTCAATTCGGGCCCCAAGCAGGATGTTCAGCTGGTCA

>945_S80_L001_R1_001.fastq_208_1a_7
CCCCAACGACAGCGCTGGTAGTGGCTCAGCTACTCAGGGTCCCGCAAGCCGTCTTGGACATGATCGCTGG
TGCCCACTGGGGAGTCCTAGCGGGCGTAGCGTATTTCTCCATGGTGGGCAACTGGGCGAAGGTCCTGGTG
GTGTTGCTGCTGTTTGCCGGCGTCGACGCGAATACCTACACCACCGGGGGAAGTGTTGCTAGGAGCACGG
CTACAATCACCAGCTTCTTCAATTCGGGCCCCAAGCAGGATGTCCAGCTGGTCA

>945_S80_L001_R1_001.fastq_209_1a_7
CCCCAACGACAGCGCTGGTAGTGGCTCAGCTACTCAGGGTCCCGCAAGCCGTCTTGGACATGATCGCTGG
TGCCCACTGGGGAGTCCTAGCGGGCGTAGCGTATTTCTCCATGGTGGGCAACTGGGCGAAGGTCCTGGTG
GTGTTGCTGCTGTTTGCCGGCGTCGACGCGGCCACCTACACCACCGGGGGAAGTGTTGCTAGGAGCACGG
CTACAATCACCAGCTTCTTCAATTCGGGCCCCAAGCAGGATGTTCAGCTGGTCA

>945_S80_L001_R1_001.fastq_211_1a_7
CCCCAACGACAGCGCTGGTAGTGGCTCAGCTACTCAGGGTCCCGCAAGCCGTCTTGGACATGATCGCTGG
TGCCCACTGGGGAGTCCTAGCGGGCGTAGCGTATTTCTCCATGGTGGGCAACTGGGCGAAGGTCCTGGTG
GTGTTGCTGCTGTTTGCCGGCGTCGACGCGGCTACCTACACCACCGGGGGAAGTGTTGCTAGGAGCACGG
CTACAATCACCAGCTTCTCCAATTCGGGCCCCAAGCAGGATGTTCAGCTGGTCA

>945_S80_L001_R1_001.fastq_212_1a_7
CCCCAACGACAGCGCTGGTAGTGGCTCAGCTACTCAGGGTCCCGCAAGCCGTCTTGGACATGATCGCTGG
TGCCCACTGGGGAGTCCTAGCGGGCGTAGCGTATTTCTCCATGGTGGGCAACTGGGCGAAGGCCCTGGTG
GTGTTGCTGCTGTTTGCCGGCGTCGACGCGAATACCTACACCACCGGGGGAAATGTTGCTAGGGGCACGG
CTGGATTCGTCGGCCTCTTCAGCCAGGGCGCCAAGCAGAATATCCAGCTGGTCA

>945_S80_L001_R1_001.fastq_213_1a_6
CCCCAACGACAGCGCTGGTAGTGGCTCAGCTACTCAGGATCCCGCAAGCCGTCTTGGACATGATCGCTGG
TGCCCACTGGGGAGTCCTAGCGGGCGTAGCGTATTTCTCCATGGTGGGCAACTGGGCGAAGGTCCTGGTG
GTGTTGCTGCTGTTTGCCGGCGTCGACGCGGCTACCTACACCACTGGGGGAAGTGCTGCTAGGAGCACGG
CTACAATCACCAGCTTCTTCAATTCGGGCCCCAAGCAGGATGTTCAGCTGGTCA

>945_S80_L001_R1_001.fastq_214_1a_6
CCCCAACGACAGCGCTGGTAGTGGCTCAGCTACTCAGGGTCCCGCAAGCCGTCTTGGACATGATCGCTGG
TGCCCACTGGGGAGTCCTAGCGGGCGTAGCGTATTTCTCCATGGTGGGCAACTGGGCGAAGGTCCTGGTG
GTGTTGCTGCTGTTTGCCGGCGTCGACGCGGCTACCTACACCACCGGGGGAAGTGTTGCTAGGAGCACGG
CTACAATCACCAGCTTCTTCAGTTCGGGCCCCAAGCAGGATGTCCAGCTGGTCA

>945_S80_L001_R1_001.fastq_215_1a_6
CCCCAACGACAGCGCTGGTAGTGGCTCAGCTACTCAGGGTCCCGCAAGCCGTCTTGGACATGATCGCTGG
TGCCCACTGGGGAGTCCTAGCGGGCGTAGCGTATTTCTCCATGGTGGGCAACTGGGCGAAGGTCCTGGTG
GTGTTGCTGCTGTTTGCCGGCGTCGACGCGGCTACCTACACCACCGGGGGAAGTGTTGCTAAGAGCACGG
CTACAATCACCAGCTTCTTCAATTCGGGCCCCAAGCAGGATGTCCAGCTGGTCA

>945_S80_L001_R1_001.fastq_216_1a_6
CCCCAACGACAGCGCTGGTAGTGGCTCAGCTACTCAGGGTCCCGCAAGCCGTCTTGGACATGATCGCTGG
TGCCCACTGGGGAGTCCTAGCGGGCGTAGCGTATTTCTCCATGGTGGGCAACTGGGCGAAGGTCCTGGTG
GTGTTGCTGCTGTTTGCCGGCGTCGACGCGAATACCTACACCACCGGGGGAAATGTTGCTAGGAGCACGG
CTACAATCACCAGCTTCTTCAATTCGGGCCCCAAGCAGGATGTTCAGCTGGTCA

>945_S80_L001_R1_001.fastq_217_1a_6
CCCCAACGACAGCGCTGGTAGTGGCTCAGCTACTCAGGGTCCCGCAAGCTGTCTTGGACATGATCGCTGG
TGCCCACTGGGGAGTCCTAGCGGGCGTAGCGTATTTCTCCATGGTGGGCAACTGGGCGAAGGTCCTGGTG
GTGTTGCTGCTGTTTGCCGGCGTCGACGCGGCTACCTACACCACCGGGGGAAGTGTTGCTAGGAGCACGG
CTACAATCACCAGCTTCTTCAATTCGGGCCCCAAGCAGGATGTCCAGCTGGTCA

>945_S80_L001_R1_001.fastq_218_1a_6
CCCCAACGACAGCGCTGGTAGTGGCTCGGCTACTCAGGGTCCCGCAAGCCGTCTTGGACATGATCGCTGG
TGCCCACTGGGGAGTCCTAGCGGGCGTAGCGTATTTCTCCATGGTGGGCAACTGGGCGAAGGTCCTGGTG
GTGTTGCTGCTGTTTGCCGGCGTCGACGCGAATACCTACACCACCGGGGGAAATGTTGCTAGGGGCACGG
CTGGATTCGTCGGCCTCTTCAGCCAGGGCGCCAAGCAGAATATCCAGCTGGTCA

>945_S80_L001_R1_001.fastq_219_1a_6
CCCCAACGACAGCGCTGGTAGTGGCTCAGCTACTCAGGGTCCCGCAAGCCGTCTTGGACATGATCGCTGG
TGCCCACTGGGGAGTCCTAGTGGGCGTAGCGTATTTCTCCATGGTGGGCAACTGGGCGAAGGTCCTGGTG
GTGTTGCTGCTGTTTGCCGGCGTTGACGCGGCCACCTACACCACCGGGGGAAGTGTTGCTAGGAGCACGG
CTACAATCACCAGTTTCTTCAATTCGGGCCCCAAGCAGGATGTCCAGCTGGTCA

>945_S80_L001_R1_001.fastq_220_1a_6
CCCCAACGACAGCGCTGGTAGTGGCTCAGCTACTCAGGGTCCCGCAAGCCGTCTTGGACATGATCGCTGG
TGCCCACTGGGGAGTCCTAGCGGGCGTAGCGTATTTCTCCATGGTGGGCAACTGGGCGAAGGTCCTGGTG
GTGTTGCTGCTGTTTGCCGGCGTCGACGCGGCTACCTACACCACCGGGGGAAGTGTTGCTAGGAGCACGG
CTACAATCACCAGCTTCTTCAATTCGGGCCCCAAGCAGGATGTCCAGCTAGTCA

>945_S80_L001_R1_001.fastq_221_1a_6
CCCCAACGACAGCGCTGGTAGTGGCTCAGCTACTCAGGGTCCCGCAAGCCGTCTTGGACATGATCGCTGG
TGCCCACTGGGGAGTCCTAGCGGGCGTAGCGTATTTCTCCATGGTGGGCAACTGGGCGAAGGTCCTGGTG
GTGTTGCTGCTGTTTGCCGGCGTCGACGCGGCTACCTACACCACCGGGGGAAGTGTTGCTAGGAGCACGG
CTGCAATCACCAGCTTCTTCAATTCGGGCCCCAAGCAGGATGTTCAGCTGGTCA

>945_S80_L001_R1_001.fastq_222_1a_6
CCCCAACGACAGCGCTGGTAGTGGCTCAGCTACTCAGGGTCCCGCAAGCCGTCTTGGACATGATCGCTGG
TGCCCACTGGGGAGTCCTAGCGGGCGTAGCGTATTTCTCCATGGTGGGCAACTGGGCGAAGGTCCTGGTG
GTGTTGCTGCTGTTTGCCGGCGTCGACGCGGCTACCTACACCACCGGGGGAAGTGTTGCTAGGAGCACGG
CTACAATCACCGGCTTCTTCAATTCGGGCCCCAAGCAGGATGTTCAGCTGGTCA

>945_S80_L001_R1_001.fastq_223_1a_6
CCCCAACGACAGCACTGGTAGTGGCTCAGCTACTCAGGGTCCCGCAAGCCGTCTTGGACATGATCGCTGG
TGCCCACTGGGGAGTCCTAGCGGGCGTAGCGTATTTCTCCATGGTGGGCAACTGGGCGAAGGTCCTGGTG
GTGTTGCTGCTGTTTGCCGGCGTCGACGCGGCTACCTACACCACCGGGGGAAGTGTTGCTAGGAGCACGG
CTACAATCACCAGCTTCTTCAATTCGGGCCCCAAGCAGGATGTTCAGCTGGTCA

>945_S80_L001_R1_001.fastq_224_1a_6
CCCCAACGACAGCGCTGGTAGTGGCTCAGCTACTCAGGGTCCCGCAAGCCGTCTTGGACATGATCGCTGG
TGCCCACTGGGGAGTCCTAGCGGGCGTAGCGTATTTCTCCATGGTGGGCGACTGGGCGAAGGTCCTGGTG
GTGTTGCTGCTGTTTGCCGGCGTCGACGCGGCTACCTACACCACCGGGGGAAGTGTTGCTAGGAGCACGG
CTACAATCACCAGCTTCTTCAATTCGGGCCCCAAGCAGGATGTCCAGCTGGTCA

>945_S80_L001_R1_001.fastq_225_1a_6
CCCCAACGACAGCGCCGGTAGTGGCTCAGCTACTCAGGGTCCCGCAAGCCGTCTTGGACATGATCGCTGG
TGCCCACTGGGGAGTCCTAGCGGGCGTAGCGTATTTCTCCATGGTGGGCAACTGGGCGAAGGTCCTGGTG
GTGTTGCTGCTGTTTGCCGGCGTCGACGCGGCTACCTACACCACCGGGGGAAGTGTTGCTAGGAGCACGG
CTACAATCACCAGCTTCTTCAATTCGGGCCCCAAGCAGGATGTCCAGCTGGTCA

>945_S80_L001_R1_001.fastq_226_1a_6
CCCCAACGACAGCGCTGGTAGTGGCTCAGCTACTCAGGGTCCCGCAAGCCGTCTTGGACATGATCGCTGG
TGCCCACTGGGGAGTCCTAGCGGGCGTAGCGTATTTCTCCATGGTGGGCAACTGGGCGAAGGTCCTGGTG
GTGTTGCTGCTGTTTGCCGGCGTCAACGCGGCTACCTACACCACCGGGGGAAGTGTTGCTAGGAGCACGG
CTACAATCACCAGCTTCTTCAATTCGGGCCCCAAGCAGGATGTTCAGCTGGTCA

>945_S80_L001_R1_001.fastq_227_1a_6
CCCCAACGACAGCGCTGGTAGTGGCCCAGCTACTCAGGGTCCCGCAAGCCGTCTTGGACATGATCGCTGG
TGCCCACTGGGGAGTCCTAGCGGGCGTAGCGTATTTCTCCATGGTGGGCAACTGGGCGAAGGTCCTGGTG
GTGTTGCTGCTGTTTGCCGGCGTCGACGCGGCTACCTACACCACTGGGGGAAGTGCTGCTAGGAGCACGG
CTACAATCACCAGCTTCTTCAATTCGGGCCCCAAGCAGGATGTTCAGCTGGTCA

>945_S80_L001_R1_001.fastq_228_1a_6
CTCCAACGACAGCGCTGGTAGTGGCTCAGCTACTCAGGGTCCCGCAAGCCGTCTTGGACATGATCGCTGG
TGCCCACTGGGGAGTCCTAGCGGGCGTAGCGTATTTCTCCATGGTGGGCAACTGGGCGAAGGTCCTGGTG
GTGTTGCTGCTGTTTGCCGGCGTCGACGCGGCTACCTACACCACCGGGGGAAGTGTTGCTAGGAGCACGG
CTACAATCACCAGCTTCTTCAATTCGGGCCCCAAGCAGGATGTCCAGCTGGTCA

>945_S80_L001_R1_001.fastq_229_1a_6
CCCCAACGACAGCGCTGGTAGTGGCTCAGCTACTCAGGGTCCCGCAAGCCGTCTTGGACATGATCGCTGG
TGCCCACTGGGGAGTCCTAGCGGGCGTAGCGTATTTCTCCATGGTGGGCAACTGGGCGAAGGTCCTGGTG
GTGTTGCTGCTGTTTGCCGGCGTCGACGCGGCTACCTGCACCACCGGGGGAAGTGTTGCTAGGAGCACGG
CTACAATCACCAGCTTCTTCAATTCGGGCCCCAAGCAGGATGTCCAGCTGGTCA

>945_S80_L001_R1_001.fastq_230_1a_6
CCCCAACGACAGCGCTGGTAGTGGCTCAGCTACTCAGGGTCCCGCAAGCCGTCTTGGACATGATCGCTGG
TGCCCACTGGGGAGTCCTAGCGGGCGTAGCGTATTTCTCCATGGTGGGCAACTGGGCGAAGGTCCTGGTA
GTGTTGCTGCTGTTTGCCGGCGTCGACGCGGCTACCTACACCACCGGGGGAAGTGTTGCTAGGAGCACGG
CTACAATCACCAGCTTCTTCAATTCGGGCCCCAAGCAGGATGTCCAGCTGGTCA

>945_S80_L001_R1_001.fastq_231_1a_6
CCCCAACGACAGCGCTGGTAGTGGCTCAGCTACTCAGGGTCCCGCAAGCCGTCTTGGACATGATCGCTGG
TGCCCACTGGGGAGTCCTAGCGGGCGTAGCGTATTTCTCCATGGTGGGCAACTGGGCGAAGGTCCTGGTG
GTGTTGCTGCTGTTTGCCGGCGTTGACGCGGCTACCTACACCACCGGGGGAAGTGTTGCTAGGAGCACGG
CTACAATCACCAGTTTCTTCAATTCGGGCCCCAAGCAGGATGTTCAGCTGGTCA

>945_S80_L001_R1_001.fastq_232_1a_6
CCCCAACGACAGCGCTGGTAGTGGCTCAGCTACTCAGGGTCCCGCAAGCCGTCTTGGACATGATCGCTGG
TGCCCACTGGGGAGTCCTAGCGGGCGTAGCGTATTTCTCCATGGTGGGCAACTGGGCGAAGGTCCTGGTG
GTGTTGCTGCTGTTTGCCGGCGTCGACGCGGATACCTACACCACCGGGGGAAATGTTGCTAGGGGCACGG
CTGGATTCGTCGGCCTCTTCAGCCAGGGCGCCAAGCAGAATATCCAGCTGGTCA

>945_S80_L001_R1_001.fastq_233_1a_6
CCCCAACGACAGCGCTGGTAGTGGCTCAGCTACTCAGGGTCCCGCAAGCCGTCTTGGACATGATCGCTGG
TGCCCACTGGGGAGTCCTAGCGGGCGTAGCGTATTTCTCCATGGTGGGCAACTGGGCGAAGGTCCTGGTG
GTGTTGCTGCTGTTTGCCGGCGTCGACGCGGCTACCTACACCACCGGGGGAAGTGTTGCTAGGAGCACGG
CTACAATCACCAGCTTCTTCAATTCGGGCCCCAAGCAGGATGTTCAGCTGGTCG

>945_S80_L001_R1_001.fastq_234_1a_6
CCCCAACGACAGCGCTGGTAGTGGCTCAGCTACTCAGGGTCCCGCAAGCCGTCTTGGACATGATCGCTAG
TGCCCACTGGGGAGTCCTAGCGGGCGTAGCGTATTTCTCCATGGTGGGCAACTGGGCGAAGGTCCTGGTG
GTGTTGCTGCTGTTTGCCGGCGTCGACGCGGCTACCTACACCACCGGGGGAAGTGTTGCTAGGAGCACGG
CTACAATCACCAGCTTCTTCAATTCGGGCCCCAAGCAGGATGTTCAGCTGGTCA

>945_S80_L001_R1_001.fastq_235_1a_6
CCCCAACGACAGCGCTGGTAGTGGCTCAGCTACTCAGGGTCCCGCAAGCCGTCTTGGACATGATCGCTGG
TGCCCACTGGGGAGTCCTAGCGGGCGTAGCGTATTTCTCCATGGTGGGCAACTGGGCGAAGGTCCTGGTG
GTGTTGCTGCTGTTTGCCGGCGTCGACGCGGCTACCTACACCACCGGGGGAAGTGTTGCTAGGAGCACGG
CTACAATCACCAGCTTCTTCAATCCGGGCCCCAAGCAGGATGTCCAGCTGGTCA

>945_S80_L001_R1_001.fastq_236_1a_6
CCCCAACGACAGCGCTGGTAGTGGCTCAGCTACTCAGGGTCCCGCAAGCCGTCTTGGACATGATCGCTGG
TGCCCACTGGGGAGTCCTAGCGGGCGTAGCGTATTTCTCCATGGTGGGCAACTGGGCGAAGGTCCTGGTG
GTGTTGCTGCTGTTTGCCGGCGTCGACGCGGCTGCCTACACCACCGGGGGAAGTGTTGCTAGGAGCACGG
CTACAATCACCAGCTTCTTCAATTCGGGCCCCAAGCAGGATGTCCAGCTGGTCA

>945_S80_L001_R1_001.fastq_237_1a_6
CCCCAACGACAGCGCTGGTAGTGGCTCAGCTACTCAGGGTCCCGCAAGCCGTCTTGGACATGATCGCTGG
TGCCCACTGGGGAGTCCTAGCGGGCGTAGCGTATTTCTCCATGGTGGGCAACTGGGCGAAGGTCCTGGTG
GTGTTGCTGCTGTTTGCCGGCGTCGACGCGGCTACCTACACCACCAGGGGAAGTGTTGCTAGGAGCACGG
CTACAATCACCAGCTTCTTCAATTCGGGCCCCAAGCAGGATGTCCAGCTGGTCA

>945_S80_L001_R1_001.fastq_238_1a_6
CCCCAACGACAGCGCTGGTAGTGGCTCAGCTACTCAGGGTCCCGCAAGCCGTCTTGGACATGATCGCTGG
TGCCCACTGGGGAGTCCTAGCGGGCGTAGCGTATTTCTCCATGGTGGGCAACTGGGCGAAGGTCCTGGTG
GCGTTGCTGCTGTTTGCCGGCGTCGACGCGAATACCTACACCACCGGGGGAAATGTTGCTAGGGGCACGG
CTGGATTCGTCGGCCTCTTCAGCCAGGGCGCCAAGCAGAATATCCAGCTGGTCA

>945_S80_L001_R1_001.fastq_239_1a_6
CCCCAACGACAGCGCTGGTAGTGGCTCAGCTACTCAGGGTCCCGCAAGCCGTCTTGGACATGATCGCTGG
TGCCCACTGGGGAGTCCTAGCGGGCGTAGCGTATTTCTCCATGGTGGGCAACTGGGCGAAGGTCCTGGTG
GTGTTGCTGCTGTTTGCCGGCGTCGACGCGGCTACCTACACCACCGGGGGAAGTGTTGCTAGGAGCACGG
CTACAATCACCAGCTTCCTCAATTCGGGCCCCAAGCAGGATGTTCAGCTGGTCA

>945_S80_L001_R1_001.fastq_240_1a_6
CCCCAACGACAGCGCTGGTAGTGGCTCAGCTACTCAGGGTCCCGCAAGCCGTCTTGGACATGATCGCTGG
TGCCCACTGGGGAGTCCTAGCGGGCGTAGCGTATTTCTCCATGGTGAGCAACTGGGCGAAGGTCCTGGTG
GTGTTGCTGCTGTTTGCCGGCGTCGACGCGGCTACCTACACCACCGGGGGAAGTGTTGCTAGGAGCACGG
CTACAATCACCAGCTTCTTCAATTCGGGCCCCAAGCAGGATGTCCAGCTGGTCA

>945_S80_L001_R1_001.fastq_241_1a_6
CCCCAACGACAGCGCTGGTAGTGGCTCAGCTACTCAGGGTCCCGCAAGCCGTCTTGGACATGATCGCTGG
TGCCCACTGGGGAGTCCTAGCGGGCGTAGCGTATTTCTCCATGGTGGGCAACTGGGCGAAGGTCCTGGTG
GTGTTGCTGCTGTTTGCCGGCGTCGACGCGGCTACCTACACCACCGGGGGAGGTGTTGCTAGGAGCACGG
CTACAATCACCAGCTTCTTCAATTCGGGCCCCAAGCAGGATGTCCAGCTGGTCA

>945_S80_L001_R1_001.fastq_242_1a_6
CCCCAACGACAGCGCTGGTAGTGGCTCAGCTACTCAGGGTCCCGCAAGCCGTCTTGGACATGATCGCTGG
TGCCCACTGGGGAGTCCTAGCGGGCGTAGCGTATTTCTCCATGGTGGGCAACTGGGCGAAGGCCCTGGTG
GTGTTGCTGCTGTTTGCCGGCGTCGACGCGGCTACCTACACCACCGGGGGAAGTGTTGCTAGGAGCACGG
CTACAATCACCAGCTTCTTCAATTCGGGCCCCAAGCAGGATGTCCAGCTGGTCA

>945_S80_L001_R1_001.fastq_243_1a_6
CCCCAACGACAGCGCTGGTAGTGGCTCAGCTACTCAGGGTCCCGCAAGCCGTCTTGGACATGATCGCTGG
TGCCCACTGGGGAGCCCTAGCGGGCGTAGCGTATTTCTCCATGGTGGGCAACTGGGCGAAGGTCCTGGTG
GTGTTGCTGCTGTTTGCCGGCGTCGACGCGAATACCTACACCACCGGGGGAAATGTTGCTAGGGGCACGG
CTGGATTCGTCGGCCTCTTCAGCCAGGGCGCCAAGCAGAATATCCAGCTGGTCA

>945_S80_L001_R1_001.fastq_244_1a_6
CCCCAACGACAGCGCTGGTAGTGGCTCAGCTACTCAGGGTCCCGCAAGCCGTCTTGGACATGATCGCTGG
TGCCCACTGGGGAGTCCTAGCGGGCGTAGCGTATTTCTCCATGGTGGGCAACTGGGCGAAGGTCCTGGTG
GTGTTGTTGCTGTTTGCCGGCGTCGACGCGACCACCTACACCACCGGGGGAAGTGTTGCTAGGAGCACGG
CTACAATCACCAGCTTCTTCAATTCGGGCCCCAAGCAGGATGTCCAGCTGGTCA

>945_S80_L001_R1_001.fastq_245_1a_6
CCCCAACGACAGCGCTGGTAGTGGCTCAGCTACTCAGGGTCCCGCAAGCCGCCTTGGACATGATCGCTGG
TGCCCACTGGGGAGTCCTAGCGGGCGTAGCGTATTTCTCCATGGTGGGCAACTGGGCGAAGGTCCTGGTG
GTGTTGCTGCTGTTTGCCGGCGTCGACGCGAATACCTACACCACCGGGGGAAATGTTGCTAGGGGCACGG
CTGGATTCGTCGGCCTCTTCAGCCAGGGCGCCAAGCAGAATATCCAGCTGGTCA

>945_S80_L001_R1_001.fastq_246_1a_6
CCCCAACGACAGCGCTGGTAGTGGCTCAGCTACTCAGGGTCCCGCAAGCCGTCTTGGACATGATCGCTGG
TGCCCACTGGGGAGTCCTAGCGGGCGTAGCGTATTTCTCCATGGTGGGCAACTGGGCGAAGGTCCTGGTG
GTGTTGCTGCTGTTTGCCGGCGTCGACGCGGCTACCTACACCACTGGGGGAAGTGCTGCTAGGGGCACGG
CTACAATCACCAGCTTCTTCAATTCGGGCCCCAAGCAGGATGTTCAGCTGGTCA

>945_S80_L001_R1_001.fastq_247_1a_6
CCCCAACGACAGCGCTGGTAGTGGCTCAGCTACTCAGGGTCCCGCAAGCCGTCTTGGACATGATCGCTGG
TGCCCACTGGGGAGTCCTAGCGGGCGTAGCGTATTTCTCCATGGTGGGCAACTGGGCGAAGGTCCTGGTG
GTGTTGCTGCTGTTCGCCGGCGTCGACGCGGCTACCTACACCACCGGGGGAAGTGTTGCTAGGAGCACGG
CTACAATCACCAGCTTCTTCAATTCGGGCCCCAAGCAGGATGTTCAGCTGGTCA

>945_S80_L001_R1_001.fastq_248_1a_6
CCCCAACGACAGCGCTGGTAGTGGCTCAGCTACTCAGGGTCCCGCAAGCCGTCTTGGACATGATCGCTGG
TGCCCACTGGGGAGTCCTAGCGGGCGTAGCGTATTTCTCCATGGTGGGCAACTGGGCGAAGGTCCTGGTG
GTGTTGCTGCTGTTTGCCGGCGTCGACGCGGCTACCTACACCACCGGGGGAAGTGTTGCTAGGAGCACGG
CTACAATCACCAGCTTCTTCAATTTGGGCCCCAAGCAGGATGTCCAGCTGGTCA

>945_S80_L001_R1_001.fastq_249_1a_6
CCCCAACGACAGCGCTGGTAGTGGCTCAGCTACTCAGGGTCCCGCAAGCCGTCTTGGACATGATCGCTGG
TGCCCACTGGGGAGTCCTAGCGGGCGTAGCGTATTTCTCCATGGTGGGCAACTGGGCGAAGGTCCTGGTA
GTGTTGCTGCTGTTTGCCGGCGTCGACGCGGCTACCTACACCACCGGGGGAAGTGTTGCTAGGAGCACGG
CTACAATCACCAGCTTCTTCAATTCGGGCCCCAAGCAGGATGTTCAGCTGGTCA

>945_S80_L001_R1_001.fastq_250_1a_6
CCCCAACGACAGCGCTGGTAGTGGCTCAGCTACTCAGGGTCCCGCAAGCCATCTTGGACATGATCGCTGG
TGCCCACTGGGGAGTCCTAGCGGGCGTAGCGTATTTCTCCATGGTGGGCAACTGGGCGAAGGTCCTGGTG
GTGTTGCTGCTGTTTGCCGGCGTCGACGCGGCTACCTACACCACCGGGGGAAGTGTTGCTAGGAGCACGG
CTACAATCACCAGCTTCTTCAATTCGGGCCCCAAGCAGGATGTTCAGCTGGTCA

>945_S80_L001_R1_001.fastq_251_1a_6
CCCCAACGACAGCGCTGGTAGTGGCTCAGCTACTCAGGGTCCCGCAAGCCGTCTTGGACATGATCGCTGG
TGCCCACTGGGGAGTCCTAGCGGGCGTAGCGTATTTCTCCATGGTGGGCAGCTGGGCGAAGGTCCTGGTG
GTGTTGCTGCTGTTTGCCGGCGTCGACGCGGCTACCTACACCACCGGGGGAAGTGTTGCTAGGAGCACGG
CTACAATCACCAGCTTCTTCAATTCGGGCCCCAAGCAGGATGTTCAGCTGGTCA

>945_S80_L001_R1_001.fastq_252_1a_6
CCCCAACGACAGCGCTGGTAGTGGCTCAGCTACTCAGGGTCCCGCAAGCCGTCTTGGACATGATCGCTGG
TGCCCACTGGGGAGTCCTAGCGGGCGTAGCGTATTTCTCCATGGCGGGCAACTGGGCGAAGGTCCTGGTG
GTGTTGCTGCTGTTTGCCGGCGTCGACGCGAATACCTACACCACCGGGGGAAATGTTGCTAGGGGCACGG
CTGGATTCGTCGGCCTCTTCAGCCAGGGCGCCAAGCAGAATATCCAGCTGGTCA

>945_S80_L001_R1_001.fastq_253_1a_6
CCCCAACGACAGCGCTGGTAGTGGCTCAGCTACTCAGGGTCCCGCAAGCCGTCTTGGACATGATCGCTGG
TGCCCACTGGGGAGTCCTAGCGGGCGTAGCGTATTTCTCCATGGTGGGCAACTGGGCGAAGGTCCTGGTG
GTGTTGCTGCTGTTTGCCGGCGTCGACGCGGCTACCTACACCACCGGGGGAAGTGTTGCTAGGAGCACAG
CTACAATCACCAGCTTCTTCAATTCGGGCCCCAAGCAGGATGTTCAGCTGGTCA

>945_S80_L001_R1_001.fastq_254_1a_6
CCCCAACGACAGCGCTGGTAGTGGCTCAGCTACTCAGGGTCCCGCAAGCCGTCTTGGACATGATCGCTGG
TGCCCACTGGGGAGTCCTAGCGGGCGTAGCGTATTTCTCCATGGTGGGCAACTGGGCGAAGGTCCTGGTG
GTGTTGCCGCTGTTTGCCGGCGTCGACGCGGCTACCTACACCACCGGGGGAAGTGTTGCTAGGAGCACGG
CTACAATCACCAGCTTCTTCAATTCGGGCCCCAAGCAGGATGTTCAGCTGGTCA

>945_S80_L001_R1_001.fastq_255_1a_6
CCCCAACGACAGCGCTGGTAGTGGCTCAGCTACTCAGGGTCCCGCAAGCCGTCTTGGACATGATCGCTGG
TGCCCACTGGGGAGTCCTAGCGGGCGTAGCGTATTTCTCCATGGTGGGCAACTGGGCGAAGGTCCTGGTG
GTGTTGCTGCTGTTTGCCGGCGTCGACGCGGCTACCTACACCACCGGGGGAAGTGTTGCTAGGAGCACGG
CTACAATCACCAGCTTCTTCAATTCGGGCCCCAAGCAGAATATCCAGCTGGTCA

>945_S80_L001_R1_001.fastq_256_1a_6
CCCCAACGACAGCGCTGGTAGTGGCTCAGCTACTCAGGGTCCCGCAAGCCGTCTTGGACATGATCGCTGG
TGCCCACTGGGGAGTCCTAGCGGGCGTAGCGTATTTCTCCATGGTGGGCAACTGGGCGAAGGTCCTGGTG
GCGTTGCTGCTGTTTGCCGGCGTCGACGCGGCTACCTACACCACCGGGGGAAGTGTTGCTAGGAGCACGG
CTACAATCACCAGCTTCTTCAATTCGGGCCCCAAGCAGGATGTCCAGCTGGTCA

>945_S80_L001_R1_001.fastq_257_1a_6
CCCCAACGACAGCGCTGGTAGTGGCTCAGCTACTCAGGGTCCCGCAGGCCGTCTTGGACATGATCGCTGG
TGCCCACTGGGGAGTCCTAGCGGGCGTAGCGTATTTCTCCATGGTGGGCAACTGGGCGAAGGTCCTGGTG
GTGTTGCTGCTGTTTGCCGGCGTCGACGCGGCTACCTACACCACTGGGGGAAGTGCTGCTAGGAGCACGG
CTACAATCACCAGCTTCTTCAATTCGGGCCCCAAGCAGGATGTTCAGCTGGTCA

>945_S80_L001_R1_001.fastq_258_1a_6
CCCCAACGACAGCGCTGGTAGTGGCTCAGCTACTCAGGGTCCCGCAAGCCGTCTTGGACATGATCGCTGG
TGCCCACTGGGGAGTCCTAGCGGACGTAGCGTATTTCTCCATGGTGGGCAACTGGGCGAAGGTCCTGGTG
GTGTTGCTGCTGTTTGCCGGCGTCGACGCGGCTACCTACACCACCGGGGGAAGTGTTGCTAGGAGCACGG
CTACAATCACCAGCTTCTTCAATTCGGGCCCCAAGCAGGATGTCCAGCTGGTCA

>945_S80_L001_R1_001.fastq_259_1a_6
CCCCAACGACAGCGCTGGTAGTGGCTCAGCTACTCAGGGTCCCGCAAGCCGTCTTGGACATGATCGCTGG
TGCCCACTGGGGAGTCCTAGCGGGCGTAGCGTATTTCTCCATGGTGGGCAACTGGGCGAAGGTCCTGGTG
GTGCTGCTGCTGTTTGCCGGCGTCGACGCGGCTACCTACACCACCGGGGGAAGTGTTGCTAGGAGCACGG
CTACAATCACCAGCTTCTTCAATTCGGGCCCCAAGCAGGACGTCCAGCTGGTCA

>945_S80_L001_R1_001.fastq_260_1a_6
CCCCAACGACAGCGCTGGTAGTGGCTCAGCTACTCAGGGTCCCGCAAGCCGTCTTGGACATGATCGCTGG
TGCCCACTGGGGAGTCCTAGCGGGCGTAGCGTATTTCTCCATGGTGGGCAACTGGGCGAAGGTCCTGGTG
GTGTTGCTGCTGTTTGCCGGCGTCGACGCGGCTACCTACACCACCGGGGGAAGTGTTGCTAGGAGCACGG
CTACAATCACCAGCTTCTTCAATTCGGGCCCCAAGCAGGATGTCCGGCTGGTCA

>945_S80_L001_R1_001.fastq_261_1a_6
CCCCAACGACAGCGCTGGTAGTGGCTCAGCTACTCAGGGTCCCGCAAGCCGTCTTGGACATGATCGCTGG
TGCCCACTGGGGAGTCCTAGCGGGCGTAGCGTATTTCTCCATGGTGGGCAACTGGGCGAAGGTCCTGGTG
GTGTTGCTGCTGTTTGCCGGCGTCGACGCAGCTACCTACACCACCGGGGGAAGTGTTGCTAGGAGCACGG
CTACAATCACCAGCTTCTTCAATTCGGGCCCCAAGCAGGATGTTCAGCTGGTCA

>945_S80_L001_R1_001.fastq_263_1a_6
CCCCAACGACAGCGCTGGTAGTAGCTCAGCTACTCAGGGTCCCGCAAGCCGTCTTGGACATGATCGCTGG
TGCCCACTGGGGAGTCCTAGCGGGCGTAGCGTATTTCTCCATGGTGGGCAACTGGGCGAAGGTCCTGGTG
GTGTTGCTGCTGTTTGCCGGCGTCGACGCGGCTACCTACACCACCGGGGGAAGTGTTGCTAGGAGCACGG
CTACAATCACCAGCTTCTTCAATTCGGGCCCCAAGCAGGATGTCCAGCTGGTCA

>945_S80_L001_R1_001.fastq_264_1a_6
CCCCAACGACAGCGCTGGTAGTGGCTCAGCTACTCAGGGTCCCGCAAGCCGTCTTGGACATGATCGCTGG
TGCCCACTGGGGAGTCCTAGCGGGCGTAGCGTATTTCTCCATGGTGGGCAACTGGGCGAAGGTCCTGGTG
GTGTTGCTGCTGTTTGCCGGCGTCGACGCGGCTACCTACACCACCGGGGGAAGTGTTGCTAGGAGCACGG
CTACAATCACCAGTTTCTTCAATTCGGGCCCCAAGCAGGATGTTCAGCTGGTCA

>945_S80_L001_R1_001.fastq_265_1a_6
CCCCAACGACAGCGCTGGTAGTGGCTCAGCTACTCAGGGTCCCGCAAGCCGTCTTGGACATGATCGCTGG
TGCCCACTGGGGAGTCCTAGCGGGCGTAGCGTATTTCTCCATGGTGGGCAACTGGGCGAAGGTCCTGGTG
GCGTTGCTGCTGTTTGCCGGCGTCGACGCGGCTACCTACACCACTGGGGGAAGTGCTGCTAGGAGCACGG
CTACAATCACCAGCTTCTTCAATTCGGGCCCCAAGCAGGATGTTCAGCTGGTCA

>945_S80_L001_R1_001.fastq_266_1a_6
CCCCAACGACAGCGCTGGTAGTGGCTCAGCTACTCAGGGTCCCGCAAGCCGTCTTGGACATGATCGCTAG
TGCCCACTGGGGAGTCCTAGCGGGCGTAGCGTATTTCTCCATGGTGGGCAACTGGGCGAAGGTCCTGGTG
GTGTTGCTGCTGTTTGCCGGCGTCGACGCGGCTACCTACACCACCGGGGGAAGTGTTGCTAGGAGCACGG
CTACAATCACCAGCTTCTTCAATTCGGGCCCCAAGCAGGATGTCCAGCTGGTCA

>945_S80_L001_R1_001.fastq_267_1a_5
CCCCAACGACAGCGCTGGTAGTGGCTCAGCTACTCAGGGTCCCGCAAGCCGTCTTGGACATGATCGCTGG
TGCCCACTGGGGAGTCCTAGTGGGCGTAGCGTATTTCTCCATGGTGGGCAACTGGGCGAAGGTCCTGGTG
GTGTTGCTGCTGTTTGCCGGCGTCGACGCGGCTACCTACACCACCGGGGGAAGTGTTGCTAGGAGCACGG
CTACAATCACCAGCTTCTTCAATTCGGGCCCCAAGCAGGACGTCCAGCTGGTCA

>945_S80_L001_R1_001.fastq_268_1a_5
CCCCAACGACAGCGCTGGTAGTGGCTCAGCTACTCAGGGTCCCGCAAGCCGTCTTGGACATGATCGCTGG
TGCCCACTGGGGAGTCCTAGCGGGCGTAGCGTATTTCTCCATGGTGGGCAACTGGGCGAAGGTCCTGGTG
GTGTTGCTGCTGTTTGCCGGCGTCGACGCGGCTACCTACACCACCGGGGGAAGTGTTGCTAGGAGCACGG
CTACAATCACCAGCTTCTTCGATTCGGGCCCCAAGCAGGATGTTCAGCTGGTCA

>945_S80_L001_R1_001.fastq_269_1a_5
CCCCAACGACAGCGCTGGTAGTGGCTCAGCTACTCAGGGTCCCGCAAGCCGTCTTGGACATGATCGCTGG
TGCCCACTGGGGAGTCCTAGCGGGCGTAGCGTATTTCTCCATGGTGGGCAACTGGGCGAAGGTCCTGGTG
GTGTTGCTGCTGTTTGCCGGCGTCGACACGAATACCTACACCACCGGGGGAAATGTTGCTAGGGGCACGG
CTGGATTCGTCGGCCTCTTCAGCCAGGGCGCCAAGCAGAATATCCAGCTGGTCA

>945_S80_L001_R1_001.fastq_270_1a_5
CCCCAACGACAGCGCTGGTAGTGGCTCAGCTACTCAGGGTCCCGCAAGCCGTCTTGGACATGATCGCTGG
TGCCCACTGGGGAGTCCTAGCGGGCGTAGCGTATTTCTCCATGGTGGGCAACTGGGCGAAGGTCCTGGTG
GTGTTGCTGCTGTTTGCCGGCGCCGACGCGAATACCTACACCACCGGGGGAAATGTTGCTAGGGGCACGG
CTGGATTCGTCGGCCTCTTCAGCCAGGGCGCCAAGCAGAATATCCAGCTGGTCA

>945_S80_L001_R1_001.fastq_271_1a_5
CCCCAACGACAGCGCTGGTAGTGGCTCAGCTACTCAGGGCCCCGCAAGCCGTCTTGGACATGATCGCTGG
TGCCCACTGGGGAGTCCTAGCGGGCGTAGCGTATTTCTCCATGGTGGGCAACTGGGCGAAGGTCCTGGTG
GTGTTGCTGCTGTTTGCCGGCGTCGACGCGAATACCTACACCACCGGGGGAAATGTTGCTAGGGGCACGG
CTGGATTCGTCGGCCTCTTCAGCCAGGGCGCCAAGCAGAATATCCAGCTGGTCA

>945_S80_L001_R1_001.fastq_272_1a_5
CCCCAACGACAGCGCTGGTAGTGGCTCAGCTACTCAGGGTCCCGCAAGCCGTCTTGGACATGATCGCTGG
TGCCCACTGGGGAGTCCTAGCGGGCGTAGCGTATTTCTCCATGGTGGGCAACTGGGCGAAGGTCCTGGTG
GTGTTGCTGCTGTTTGCCGGCGTCGACGCGGCTACCTACACCGCCGGGGGAAGTGTTGCTAGGAGCACGG
CTACAATCACCAGCTTCTTCAATTCGGGCCCCAAGCAGGATGTTCAGCTGGTCA

>945_S80_L001_R1_001.fastq_273_1a_5
CCCCAACGACAGCGCTGGTAGTGGCTCAGCTACTCAGGGTCCCGCAAGCCGTCTTGGACATGATCGCTGG
TGCCCACTGGGGAGTCCTAGCGGGCGTAGCGTATTTCTCCATAGTGGGCAACTGGGCGAAGGTCCTGGTG
GTGTTGCTGCTGTTTGCCGGCGTCGACGCGGCTACCTACACCACCGGGGGAAGTGTTGCTAGGAGCACGG
CTACAATCACCAGCTTCTTCAATTCGGGCCCCAAGCAGGATGTCCAGCTGGTCA

>945_S80_L001_R1_001.fastq_274_1a_5
CCCCAACGACAGCGCTGGTAGTGGCTCAGCTACTCAGGGTCCCGCAAGCCGTCTTGGACATGATCGCTGG
TGCCCACTGGGGAGTCCTAGCGGGCGTAGCGTATTTCTCCATGGTGGGCAACTGGGCGAAGGTCCTGGTG
GTGTTGCTGCTGTTTGCCGGCGTCGACGCGGCTACCTACACCACCGGGGGAAGTGTTGCTAGGAGCACGG
CTACACTCACCAGCTTCTTCAATTCGGGCCCCAAGCAGGATGTCCAGCTGGTCA

>945_S80_L001_R1_001.fastq_275_1a_5
CCCCAACGACAGCGCTGGTAGTGGCTCAGCTACTCAGGGTCCCGCAAGCCGTCTTGGACATGATCGCTGG
TGCCCACTGGGGAGTCCTAGCGGGCGTAGCGTATTTCTCCATGGTGGGCAACTGGGCGAAGGTCCTGGTG
GTGTTGCTGCTGCTTGCCGGCGTCGACGCGGCTACCTACACCACCGGGGGAAGTGTTGCTAGGAGCACGG
CTACAATCACCAGCTTCTTCAATTCGGGCCCCAAGCAGGATGTTCAGCTGGTCA

>945_S80_L001_R1_001.fastq_276_1a_5
CCCCAACGACAGCGCTGGTAGTGGCCCAGCTACTCAGGGTCCCGCAAGCCGTCTTGGACATGATCGCTGG
TGCCCACTGGGGAGTCCTAGCGGGCGTAGCGTATTTCTCCATGGTGGGCAACTGGGCGAAGGTCCTGGTG
GTGTTGCTGCTGTTTGCCGGCGTCGACGCGGCTACCTACACCACCGGGGGAAGTGTTGCTAGGAGCACGG
CTACAATCACCAGCTTCTTCAATTCGGGCCCCAAGCAGGATGTTCAGCTGGTCA

>945_S80_L001_R1_001.fastq_277_1a_5
CCCCAACGACAGCGCTGGTAGTGGCTCAGCTACTCAGGGTCCCGCAAGCCGTCTTGGACATGATCGCTGG
TGCCCACTGGGGAGTCCTAGCGGGCGTAGCGTATTTCTCCATGGTGGGCAACTGGGCGAAGGTCCTGGTG
GTGTTGCTGCTGTTTGCCGGCGTCGACGCGAATACCTACACCACCGGGGGAAATGTTGCTAGGGGCACGG
CTGGATTCGCCGGCCTCTTCAGCCAGGGCGCCAAGCAGAATATCCAGCTGGTCA

>945_S80_L001_R1_001.fastq_278_1a_5
CCCCAACGACAGCGCTGGTAGTGGCTCAGCTACTCAGGGTCCCGCAAGCCGTCTTGGACACGATCGCTGG
TGCCCACTGGGGAGTCCTAGCGGGCGTAGCGTATTTCTCCATGGTGGGCAACTGGGCGAAGGTCCTGGTG
GTGTTGCTGCTGTTTGCCGGCGTCGACGCGGCTACCTACACCACCGGGGGAAGTGTTGCTAGGAGCACGG
CTACAATCACCAGCTTCTTCAATTCGGGCCCCAAGCAGGATGTTCAGCTGGTCA

>945_S80_L001_R1_001.fastq_279_1a_5
CCCCAACGACAGCGCTGGTAGTGGCTCAGCTACTCGGGGTCCCGCAAGCCGTCTTGGACATGATCGCTGG
TGCCCACTGGGGAGTCCTAGCGGGCGTAGCGTATTTCTCCATGGTGGGCAACTGGGCGAAGGTCCTGGTG
GTGTTGCTGCTGTTTGCCGGCGTCGACGCGGCTACCTACACCACCGGGGGAAGTGTTGCTAGGAGCACGG
CTACAATCACCAGCTTCTTCAATTCGGGCCCCAAGCAGGATGTCCAGCTGGTCA

>945_S80_L001_R1_001.fastq_280_1a_5
CCCCAACGACAGCGCTGGTAGTGGCTCAGCTACTCAGGGTCCCGCAAGCCGTCTTGGACATGATCGCTGG
TGCCCACTGGGGAGCCCTAGCGGGCGTAGCGTATTTCTCCATGGTGGGCAACTGGGCGAAGGTCCTGGTG
GTGTTGCTGCTGTTTGCCGGCGTCGACGCGGCTACCTACACCACTGGGGGAAGTGCTGCTAGGAGCACGG
CTACAATCACCAGCTTCTTCAATTCGGGCCCCAAGCAGGATGTTCAGCTGGTCA

>945_S80_L001_R1_001.fastq_281_1a_5
CCCCAACGACAGCGCTGGTAGTGGCTCAGCTACTCAGGGTCCCGCAAGCCGTCTTGGACATGATCGCTGG
TGCCCACTGGGGAGTCCTAGCGGGCGTAGCGTATTTCTCCATGGTGGGCAACTGGGCGAAGGTCCTGGTG
GTGTTGCTGCTGTTTGCCGGCGTCGACGCGGCTACCTACACCACCGGGGGAAGTGTTGCTAGGAGCATGG
CTACAATCACCAGCTTCTTCAATTCGGGCCCCAAGCAGGATGTTCAGCTGGTCA

>945_S80_L001_R1_001.fastq_282_1a_5
CCCCAACGACAGCGCTGGTAGTGGCTCAGCTACTCAGGGTCCCGCAAGCCGTCTTGGATATGATCGCTGG
TGCCCACTGGGGAGTCCTAGCGGGCGTAGCGTATTTCTCCATGGTGGGCAACTGGGCGAAGGTCCTGGTG
GTGTTGCTGCTGTTTGCCGGCGTCGACGCGGCTACCTACACCACCGGGGGAAGTGTTGCTAGGAGCACGG
CTACAATCACCAGCTTCTTCAATTCGGGCCCCAAGCAGGATGTTCAGCTGGTCA

>945_S80_L001_R1_001.fastq_283_1a_5
CCCCAACGACAGCGCTGGTAGTGGCTCAGCTACTCAGGGTCCCGCAAGCCGTCTTGGACATGATCACTGG
TGCCCACTGGGGAGTCCTAGCGGGCGTAGCGTATTTCTCCATGGTGGGCAACTGGGCGAAGGTCCTGGTG
GTGTTGCTGCTGTTTGCCGGCGTCGACGCGGCTACCTACACCACCGGGGGAAGTGTTGCTAGGAGCACGG
CTACAATCACCAGCTTCTTCAATTCGGGCCCCAAGCAGGATGTCCAGCTGGTCA

>945_S80_L001_R1_001.fastq_284_1a_5
CCCCAACGACAGCGCTGGTAGTGGCTCAGCTACTCAGGGTCCCGCAAGCCGTCTCGGACATGATCGCTGG
TGCCCACTGGGGAGTCCTAGCGGGCGTAGCGTATTTCTCCATGGTGGGCAACTGGGCGAAGGTCCTGGTG
GTGTTGCTGCTGTTTGCCGGCGTCGACGCGGCTACCTACACCACCGGGGGAAGTGTTGCTAGGAGCACGG
CTACAATCACCAGCTTCTTCAATTCGGGCCCCAAGCAGGATGTCCAGCTGGTCA

>945_S80_L001_R1_001.fastq_285_1a_5
CCCCAACGACAGCGCTGGTAGTGGCTCAGCTACTCAGGGTCCCGCAAGCCGTCTTGGACATGATCGCTGG
TGCCCACTGGGGAGTCCTAGCGGGCGTAGCGTATTTCTCCATGGTGGGCAACTGGGCGAAGGTCCTGGTG
GTGTTGCTGCTGTTTGCCGGCGTCGACGCGGCTACCTACACCACCGGGGGAAGTGTTGCTAGGAGCACGG
CTACGATCACCAGCTTCTTCAATTCGGGCCCCAAGCAGGATGTTCAGCTGGTCA

>945_S80_L001_R1_001.fastq_286_1a_5
CCCCAACGACAGCGCTGGTAGTGGCTCAGCTACTCAGGGTCCCGCAAGCCGTCTTGGACATGATCGCTGG
TGCCCACTGGGGAGTCCTAGCGGGCGTAGCGTATTTCTCCATGGTGGGCAACTGGGCGAAGGTCCTGGTG
GTGTTGCTGCTGTTTGCCGGCGTCGACGCGAATACCTACACCACCGGGGGAAATGTTGCTAGGGGCACGG
CTGGACTCGTCGGCCTCTTCAGCCAGGGCGCCAAGCAGAATATCCAGCTGGTCA

>945_S80_L001_R1_001.fastq_287_1a_5
CCCCAACGACAGCGCTGGTAGTGGCTCAGCTACTCAGGGTCCCGCAAGCCGTCTTGGACATGATCGCTGG
TGCCCACTGGGGAGTCCTAGCGGGCGTAGCGTATTTCTCCATGGTGGGCAACTGGGCGAAGGTCCTGGTG
GTGTTGCTGCCGTTTGCCGGCGTCGACGCGGCTACCTACACCACCGGGGGAAGTGTTGCTAGGAGCACGG
CTACAATCACCAGCTTCTTCAATTCGGGCCCCAAGCAGGATGTCCAGCTGGTCA

>945_S80_L001_R1_001.fastq_288_1a_5
CCCCAACGACAGCGCTGGTAGTGGCTCAGCTACTCAGGGTCCCGCAAGCCGTCTTGGACATGATCGCTGG
TGCCCACTGGGGAGTCCTAGCGGGCGTAGCGTATTTCTCCATGGTGGGCAACTGGGCGAAGGTCCTGGTG
GTGTTGCTGCTGTTTGCCGGCGTCGACGCGGCTACCTACACCACCGGGGGAAGTGTTGCTAGGAGCACGG
CTACAATCACCAGCTTCTTCAATTCGGGCTCCAAGCAGGATGTTCAGCTGGTCA

>945_S80_L001_R1_001.fastq_289_1a_5
CCCCAACGACAGCGCTGGTAGTGGCTCAGCTACTCAGGGTCCCGCAAGCCGTCTTGGACATGATCGCTGG
TGCCCACTGGGGAGTCCTAGCGAGCGTAGCGTATTTCTCCATGGTGGGCAACTGGGCGAAGGTCCTGGTG
GTGTTGCTGCTGTTTGCCGGCGTCGACGCGGCTACCTACACCACCGGGGGAAGTGTTGCTAGGAGCACGG
CTACAATCACCAGCTTCTTCAATTCGGGCCCCAAGCAGGATGTTCAGCTGGTCA

>945_S80_L001_R1_001.fastq_290_1a_5
CCCCAACGACAGCGCTGGTAGTGGCTCAGCTACTCAGGGTCCCGCAAGCCGTCTTGGACATGATCGCTGG
TGCCCACCGGGGAGTCCTAGCGGGCGTAGCGTATTTCTCCATGGTGGGCAACTGGGCGAAGGTCCTGGTG
GTGTTGCTGCTGTTTGCCGGCGTCGACGCGGCTACCTACACCACCGGGGGAAGTGTTGCTAGGAGCACGG
CTACAATCACCAGCTTCTTCAATTCGGGCCCCAAGCAGGATGTTCAGCTGGTCA

>945_S80_L001_R1_001.fastq_291_1a_5
CCCCAACGACAGCGCTGGTAGTGGCTCAGCTACTCAGGGTCCCGCAAGCCGTCTCGGACATGATCGCTGG
TGCCCACTGGGGAGTCCTAGCGGGCGTAGCGTATTTCTCCATGGTGGGCAACTGGGCGAAGGTCCTGGTG
GTGTTGCTGCTGTTTGCCGGCGTCGACGCGGCTACCTACACCACCGGGGGAAGTGTTGCTAGGAGCACGG
CTACAATCACCAGCTTCTTCAATTCGGGCCCCAAGCAGGATGTTCAGCTGGTCA

>945_S80_L001_R1_001.fastq_292_1a_5
CCCCAACGACAGCGCTGGTAGTGGCTCAGCTACTCAGGGTCCCGCAAGCCGTCTTGGACATGATCGCTGG
TGCCCACTGGGGAGTCCTAGCGGGCGTAGCGTATTTCTCCATGGTGGGCAACTGGGCGAAGGTCCTGGTG
GTGTTGCTGCTGTTTGCCGGCATCGACGCGGCTACCTACACCACCGGGGGAAGTGTTGCTAGGAGCACGG
CTACAATCACCAGCTTCTTCAATTCGGGCCCCAAGCAGGATGTTCAGCTGGTCA

>945_S80_L001_R1_001.fastq_293_1a_5
CCCCAACGACAGCGCTGGTAGTGGCTCAGCTACTCAGGGTCCCGCAAGTCGTCTTGGACATGATCGCTGG
TGCCCACTGGGGAGTCCTAGCGGGCGTAGCGTATTTCTCCATGGTGGGCAACTGGGCGAAGGTCCTGGTG
GTGTTGCTGCTGTTTGCCGGCGTCGACGCGGCTACCTACACCACCGGGGGAAGTGTTGCTAGGAGCACGG
CTACAATCACCAGCTTCTTCAATTCGGGCCCCAAGCAGGATGTCCAGCTGGTCA

>945_S80_L001_R1_001.fastq_294_1a_5
CCCCAACGACAGCGCTGGTAGTGGCTCAGCTACTCAGGGTCCCGCAAGCCGTCTTGGACATGATCGCTGG
TGCCCACTGGGGAGTCCTAGCGGGCGTAGCGTATTTCTCCATGGTGGGCAACTGGGCGAAGGTCCTGGTG
GTGTTGCTGCTGTTTGCCGGCGTCGACGCGGCTACCTACACCACCGGGGGAAGTGTTACTAGGAGCACGG
CTACAATCACCAGCTTCTTCAATTCGGGCCCCAAGCAGGATGTCCAGCTGGTCA

>945_S80_L001_R1_001.fastq_295_1a_5
CCCCAACGACAGCGCTGGTAGTGGCTCAGCTACTCAGGGTCCCGCAAGCCGTCTTGGACATGATCGCTGG
TGCCCACTGGGGAGTCCTAGCGGGCGTAGCGTATTTCTCCATGGTGGGCAACTGGGCGAAGGTCCTGGTG
GTGTTGCTGCTGTTTGCCAGCGTCGACGCGGCTACCTACACCACCGGGGGAAGTGTTGCTAGGAGCACGG
CTACAATCACCAGCTTCTTCAATTCGGGCCCCAAGCAGGATGTCCAGCTGGTCA

>945_S80_L001_R1_001.fastq_296_1a_5
CCCCAACGACAGCGCTGGTAGTGGCTCAGCTACTCAGGGTCCCGCAAGCCGTCTTGGACATGATCGCTGG
TGCCCACTGGGGAGTCCTAGCGGGCGTAGCGTATTTCTCCATGGTGGGCAACTGGGCGAAGGTCCTGGTG
GTGTTGCTGCTGTTTGCCGGCGTCGACGCGGCTACCTACACCACCGGGGGAAGTGTTGCTAGGAGCACGG
TTACAATCACCAGCTTCTTCAATTCGGGCCCCAAGCAGGATGTCCAGCTGGTCA

>945_S80_L001_R1_001.fastq_297_1a_5
CCCCAACGACAGCGCTGGTAGTGGCTCAGCTACTCAGGGTCCCGCAAGCCGTCTTGGACATGATCGCTGG
TGCCCACTGGGGAGTCCTAGCGGGCGTAGCGTATTTCTCCATGGTGGGCAACTGGGCGAAGGTCCTGGTG
GTGTTGCTGCTGTTCGCCGGCGTCGACGCGGCTACCTACACCACCGGGGGAAGTGTTGCTAGGAGCACGG
CTACAATCACCAGCTTCTTCAATTCGGGCCCCAAGCAGGATGTCCAGCTGGTCA

>945_S80_L001_R1_001.fastq_298_1a_5
CCCCAACGACAGCGCTGGTAGTGGCTCAGCTACTCAGGGTCCCGCAAGCCGTCTTGGACATGATCGCTGG
TGCCCACTGGGGAGTCCTAGCGGGCGTAGCGTATTTCTCCATGGTGGGCAACTGGGCGAAGGTCCTGGTG
GTGTTGCCGCTGTTTGCCGGCGTCGACGCGGCTACCTACACCACCGGGGGAAGTGTTGCTAGGAGCACGG
CTACAATCACCAGCTTCTTCAATTCGGGCCCCAAGCAGGATGTCCAGCTGGTCA

>945_S80_L001_R1_001.fastq_299_1a_5
CCCCAACGACAGCGCTGGTAGTGGCTCAGCTACTCAGGGTCCCGCAAGCCGTCTTGGACATGATCGCTGG
TGCCCACTGGGGAGTCCTAGCGGGCGTAGCGTATTTCTCCATGGTGGGCAACTGGGCGAAGGTCCTGGTG
GTGTTGCTGCTGTTTGCCGGCGTCGACGCGGCTACCTACACCACCGGGGGAAGTGTTGCTAGGAGCACGG
CTACAATCACCAGCTTCTTCAATTCGGGCCCCAAGCAGGATGTTCAGCTGATCA

>945_S80_L001_R1_001.fastq_301_1a_5
CCCCAGCGACAGCGCTGGTAGTGGCTCAGCTACTCAGGGTCCCGCAAGCCGTCTTGGACATGATCGCTGG
TGCCCACTGGGGAGTCCTAGCGGGCGTAGCGTATTTCTCCATGGTGGGCAACTGGGCGAAGGTCCTGGTG
GTGTTGCTGCTGTTTGCCGGCGTCGACGCGGCTACCTACACCACCGGGGGAAGTGTTGCTAGGAGCACGG
CTACAATCACCAGCTTCTTCAATTCGGGCCCCAAGCAGGATGTCCAGCTGGTCA

>945_S80_L001_R1_001.fastq_302_1a_5
CCCCAACGACAGCGCTGGTAGTGGCTCAGCTACTCAGGGTCCCGCAAGCCGTCTTGGACATGATCGCTGG
TGCCCACTGGGGAGTCCTAGCGGGCGTAGCGTATTTCTCCATGGTGGGCAACTGGGCGAAGGTCCTGGTG
GTGCTGCTGCTGTTTGCCGGCGTCGACGCGAATACCTACACCACCGGGGGAAATGTTGCTAGGGGCACGG
CTGGATTCGTCGGCCTCTTCAGCCAGGGCGCCAAGCAGAATATCCAGCTGGTCA

>945_S80_L001_R1_001.fastq_303_1a_5
CCCCAACGACAGCGCTGGTAGTGGCTCAGCTACTCAGGGTCCCGCAAGCCGTCTTGGACATGATCGCTGG
TGCCCACTGGGGAGTCCTAGCGGGCGTAGCGTATTTCTCCATGGTGGGCAACTGGGCGAAGGTCCTGGTG
GTGTTGCTGCTGTTTGCCGGCGTCGACGCGAATACCTACACCACCGGGGGAGATGTTGCTAGGGGCACGG
CTGGATTCGTCGGCCTCTTCAGCCAGGGCGCCAAGCAGAATATCCAGCTGGTCA

>945_S80_L001_R1_001.fastq_304_1a_5
CCCCAACGACAGCGCTGGTAGTGGCTCAGCTACTCAGGGTCCCGCAAGCCGTCTTGGACATGATCGCTGG
TGCCCACTGGGGAGTCCTAGCGGGCGTAGCGTATTTCTCCATGGTGGGCAACTGGGCGAAGGTCCTGGTG
GTGTTGCTGCTGTTTGCCGGCGTCGACGCGGCTACCTGCACCACCGGGGGAAGTGTTGCTAGGAGCACGG
CTACAATCACCAGCTTCTTCAATTCGGGCCCCAAGCAGGATGTTCAGCTGGTCA

>945_S80_L001_R1_001.fastq_305_1a_5
CCCCAACGACAGCGCTGGTAGTGGCTCAGCTACTCAGGGTCCCGCAAGCCGTCTTGGACATGATCGCTGG
TGCCCACTGGGGAGTCCTAGCGGGCGTAGCGTATTTCTCCATGGTGGGCAACTGGGCGAAGGTCCTGGTG
GTGTTGCTGCTGTTTGCCGGCGTCGACGCGGCTACCTACACCACCGGGGGAAGTATTGCTAGGAGCACGG
CTACAATCACCAGCTTCTTCAATTCGGGCCCCAAGCAGGATGTCCAGCTGGTCA

>945_S80_L001_R1_001.fastq_306_1a_5
CCCCAACGACAGCGCTGGTAGTGGCTCAGCTACTCAGGGTCCCGCAAGCCGTCTTGGACATGATCGCTGG
TGCCCACTGGGGAGTCCTAGCGGGCGTAGCGTACTTCTCCATGGTGGGCAACTGGGCGAAGGTCCTGGTG
GTGTTGCTGCTGTTTGCCGGCGTCGACGCGGCTACCTACACCACTGGGGGAAGTGCTGCTAGGAGCACGG
CTACAATCACCAGCTTCTTCAATTCGGGCCCCAAGCAGGATGTTCAGCTGGTCA

>945_S80_L001_R1_001.fastq_307_1a_5
CCCCAACGACAGCGCTGGTAGTGGCTCAGCTACTCAGGGTCCCGCAAGCCGTCTTGGACATGATCGCTGG
TGCCCACTGGGGAGTCCTAGCGGGCGTAGCGTATTTCTCCATGGTGGGCAACTGGGCGAAGGTCCTGGTG
GTGTTGCTGCGGTTTGCCGGCGTCGACGCGGCTACCTACACCACCGGGGGAAGTGTTGCTAGGAGCACGG
CTACAATCACCAGCTTCTTCAATTCGGGCCCCAAGCAGGATGTTCAGCTGGTCA

>945_S80_L001_R1_001.fastq_308_1a_5
CCCCAACGACAGCGCTGGTAGTGGCTCAGCTACTCAGGGTCCCGCAAGCCGTCTTGGACATGATCGCTGG
TGCCCACTGGGGAGTCCTAGCGGGCGTAGCGTATTTCTCCGTGGTGGGCAACTGGGCGAAGGTCCTGGTG
GTGTTGCTGCTGTTTGCCGGCGTCGACGCGGCTACCTACACCACCGGGGGAAGTGTTGCTAGGAGCACGG
CTACAATCACCAGCTTCTTCAATTCGGGCCCCAAGCAGGATGTTCAGCTGGTCA

>945_S80_L001_R1_001.fastq_309_1a_5
CCCCAACGACAGCGCTGGTAGTGGCTCAGCTACTCAGGGTCCCGCAAGCCGTCTTGGACATGATCGCTGG
TGCCCACTGGGGAGTCCTAGCGGGCGTAGCGTATTTCTCCATGGTGGGCAACTGGGCGAAGGTCCTGGTG
GTGTTGCTGCTGTTTGTCGGCGTCGACGCGGCTACCTACACCACCGGGGGAAGTGTTGCTAGGAGCACGG
CTACAATCACCAGCTTCTTCAATTCGGGCCCCAAGCAGGATGTCCAGCTGGTCA

>945_S80_L001_R1_001.fastq_310_1a_5
CCCCAACGACAGCGCTGGTAGTGGCTCAGCTACTCAGGGTCCCGCAAGCCGTCTTGGACATGATCGCTGG
TGCCCACTGGGGAGTCCTAGCGGGCGTAGCGTATTTCTCCATGGTGGGCAACTGGGCGAAGGTCCTGGTG
GTGTTGCTGCTGTTTGCCGGCGTCGACGCGGCTACCTACACTACCGGGGGAAGTGTTGCTAGGAGCACGG
CTACAATCACCAGCTTCTTCAATTCGGGCCCCAAGCAGGATGTCCAGCTGGTCA

>945_S80_L001_R1_001.fastq_311_1a_5
CCCCAACGACAGCGCTGGTAGTGGCTCAGCTACTCAGGGTCCCGCAAGCCGTCTTGGACATGATCGCTGG
TGCCCACTGGGGAGCCCTAGCGGGCGTAGCGTATTTCTCCATGGTGGGCAACTGGGCGAAGGTCCTGGTG
GTGCTGCTGCTGTTTGCCGGCGTCGACGCGGCTACCTACACCACCGGGGGAAGTGTTGCTAGGAGCACGG
CTACAATCACCAGCTTCTTCAATTCGGGCCCCAAGCAGGATGTCCAGCTGGTCA

>945_S80_L001_R1_001.fastq_312_1a_5
CCCCAACGACAGCGCTGGTAGTGGCTCAGCTACTCAGGGTCCCGCAAGCCGTCTTGGACATGATCGCTGG
TGCCCACTGGGGAATCCTAGCGGGCGTAGCGTATTTCTCCATGGTGGGCAACTGGGCGAAGGTCCTGGTG
GTGTTGCTGCTGTTTGCCGGCGTCGACGCGGCTACCTACACCACCGGGGGAAGTGTTGCTAGGAGCACGG
CTACAATCACCAGCTTCTTCAATTCGGGCCCCAAGCAGGATGTCCAGCTGGTCA

>945_S80_L001_R1_001.fastq_313_1a_5
CCCCAACGACAGCGCTGGTAGTGGCTCAGCTACTCAGGGTCCCGCAAGCCGTCTTGGACATGATCGCTGG
TGCCCACTGGGGAGTCCTAGCGGGCGTAGCGTATTTCTCCATGGTGGGCAACTGGGCGAAGGTCCTGGTG
GTGTTGCTGCTGTTTGCCGGCGTCGACGCGGCTACCTACACCACCGGGGGAAATGTTGCTAGGAGCACGG
CTACAATCACCAGCTTCTTCAATTCGGGCCCCAAGCAGGATGTTCAGCTGGTCA

>945_S80_L001_R1_001.fastq_314_1a_5
CCCCAACGACAGCGCTGGTAGTGGCTCAGCTACTCAGGGTCCCGCAAGCCGTCTTGGACATGATCGCTGG
TGCCCACTGGGGAGTCCTAGCGGGCGTAGCGTATTTCTCCATGGTGGGCAACTGGGCGAAGGTCCTGGTG
GTGTTGCTGCTGTTTGCCGGCGTCGACGCGGCTACCTACACCACCGGGGGAAGTGTTGCTAGGAGCACGG
CTACAATCACCAGCTTCTTCAATTCGGGCCCCAAGCAGGATGTCCAGTTGGTCA

>945_S80_L001_R1_001.fastq_315_1a_5
CCCCAACGACAGCGCTGGTAGTGGCTCAGCTACTCAGGGTCCCGCAAGCCGTCTTGGACATGATCGCTGG
TGCCCACTGGGGAGTCCTAGCGGGCGTAGCGTATTTCTCCATGGTGGGCAACTGGGCGAAGGTCCTGGTG
GTGTTGCTGCTGTTTGCCGGCGTCGACGCGGCTACCTACACCACCGGGGGAAGTGTTGCTAGGAGCACGG
CTACAATCACCAGCTTCTTCAATTCAGGCCCCAAGCAGGATGTCCAGCTGGTCA

>945_S80_L001_R1_001.fastq_316_1a_5
CCCCAACGACAGCGCTGGTAGTAGCTCAGCTACTCAGGGTCCCGCAAGCCGTCTTGGACATGATCGCTGG
TGCCCACTGGGGAGTCCTAGCGGGCGTAGCGTATTTCTCCATGGTGGGCAACTGGGCGAAGGTCCTGGTG
GTGTTGCTGCTGTTTGCCGGCGTCGACGCGGCTACCTACACCACCGGGGGAAGTGTTGCTAGGAGCACGG
CTACAATCACCAGCTTCTTCAATTCGGGCCCCAAGCAGGATGTTCAGCTGGTCA

>945_S80_L001_R1_001.fastq_317_1a_5
CCCCAACGACAGCGCTGGTAGTGGCTCAGCTACTCAGGGTCCCGCAAGCCGTCTTGGACATGATCGCTGG
TGCCCACTGGGGAGTCCTAGTGGGCGTAGCGTATTTCTCCATGGTGGGCAACTGGGCGAAGGTCCTGGTG
GTGTTGCTGCTGTTTGCCGGCGTTGACGCGGCTACCTACACCACCGGGGGAAATGTTGCTAGGAGCACGG
CTACAATCACCAGCTTCTTCAATTCGGGCCCCAAGCAGGATGTCCAGCTGGTCA

>945_S80_L001_R1_001.fastq_318_1a_5
CCCCAACGACAGCGCTGGTAGTGGCTCAGCTACTCAGGGTCCCGCAAGCCGTCTTGGACATGATCGCTGG
TGCCCACTGGGGAGTCCTAGCGGGCGTAGCGTATTTCTCCATGGTGGGCAACTGGGCGAAGGTCCTGGTG
GTGTTGCTGCTGTTTGCCGGCGTCGACGCGGCTACCTACACCACCGGGGGAAGTGTTGCTGGGAGCACGG
CTACAATCACCAGCTTCTTCAATTCGGGCCCCAAGCAGGATGTCCAGCTGGTCA

>945_S80_L001_R1_001.fastq_319_1a_5
CCCCAACGACAGCGCTGGTAGTGGCTCAGCTACTCAGGGTCCCGCAAGCCGTCTTAGACATGATCGCTGG
TGCCCACTGGGGAGTCCTAGCGGGCGTAGCGTATTTCTCCATGGTGGGCAACTGGGCGAAGGTCCTGGTG
GTGTTGCTGCTGTTTGCCGGCGTCGACGCGGCTACCTACACCACCGGGGGAAGTGTTGCTAGGAGCACGG
CTACAATCACCAGCTTCTTCAATTCGGGCCCCAAGCAGGATGTTCAGCTGGTCA

>945_S80_L001_R1_001.fastq_320_1a_5
CCCCAACGACAGCGCTGGTAGTGGCTCAGCTACTCAGGGTCCCGCAAGCCGTCTTGGACATGATCGCTGG
CGCCCACTGGGGAGTCCTAGTGGGCGTAGCGTATTTCTCCATGGTGGGCAACTGGGCGAAGGTCCTGGTG
GTGTTGCTGCTGTTTGCCGGCGTTGACGCGGCTACCTACACCACCGGGGGAAGTGTTGCTAGGAGCACGG
CTACAATCACCAGTTTCTTCAATTCGGGCCCCAAGCAGGATGTCCAGCTGGTCA

>945_S80_L001_R1_001.fastq_321_1a_5
CCCCAACGACAGCGCTGGTAGTGGCTCAGCTACTCAGGGTCCCGCAAGCCGTCTTGGACATGGTCGCTGG
TGCCCACTGGGGAGTCCTAGCGGGCGTAGCGTATTTCTCCATGGTGGGCAACTGGGCGAAGGTCCTGGTG
GTGTTGCTGCTGTTTGCCGGCGTCGACGCGGCTACCTACACCACCGGGGGAAGTGTTGCTAGGAGCACGG
CTACAATCACCAGCTTCTTCAATTCGGGCCCCAAGCAGGATGTTCAGCTGGTCA

>945_S80_L001_R1_001.fastq_322_1a_5
CCCCAACGACAGCGCTGGTAGTGGCTCAGCTACTCAGGGTCCCGCAAGCCGTCTTGGACATGATCGCTGG
TGCCCACTGGGGAGTCCTAGCGGGCGTAGCGTATTTCTCCATGGTGGGCAACTGGGCGAAGGTCCTGGTG
GTGTTGCTGCTGTTTGCCGGCGTCGACGCGGCTGCCTACACCACCGGGGGAAGTGTTGCTAGGAGCACGG
CTACAATCACCAGCTTCTTCAATTCGGGCCCCAAGCAGGATGTTCAGCTGGTCA

>945_S80_L001_R1_001.fastq_323_1a_5
CCCCAACGACAGCGCTGGTAGTGGCTCAGCTACTCAGGGTCCCGCAAGCCGTCTTGGACATGATCGCTGG
TGCCCACTGGGGAGTCCTAGCGGGCGTAGCGTATTTCTCCATGGTGGGCAACTGGGCGAAGGTCCTGGTG
GTGTTGCTGCTGTTTGCCGGCGTCGACGCGGCTACCTACACCACCGGGGGAAGTGTTGCTAGGAGCACAG
CTACAATCACCAGCTTCTTCAATTCGGGCCCCAAGCAGGATGTCCAGCTGGTCA

>945_S80_L001_R1_001.fastq_324_1a_5
CCCCAACGACAGCGCTGGTAGTGGCTCAGCTACTCAGGGTCCCGCAAGCCGTCTTGGACATGATCGCTGG
TGCCCACTGGGGAGTCCTAGCGGGCGTAGCGTATTTCTCCATGGTGGGCAACTGGGCGAATGTCCTGGTG
GTGCTGCTGCTGTTTGCCGGCGTCGACGCGACTACCTACACCACCGGGGGAAGTGTTGCTAGGGGCACGG
CTGGAATCGCCAGCTTCTTCAATTCGGGCCCCAAGCAGGATGTCCAGCTGGTCA

>945_S80_L001_R1_001.fastq_325_1a_5
CCCCAACGACAGCGCTGGTAGTGGCTCAGCTACTCAGGGTCCCGCAAGCCGTCTTGGACATGATCGCTGG
TGCCCACTGGGGAGTCCTAGCGGGCGTAGCGTATTTCTCCATGGTGGGCAACTGGGCGAAGGTCCTGGTG
GTGTTGCTGCTGTTTGCCGGCGTCGACGCGAATACCTACACCACCGGGGGAAATGTTGCTAGGAGCACGG
CTACAATCACCAGCTTCTTCAATTCGGGCCCCAAGCAGGATGTCCAGCTGGTCA

>945_S80_L001_R1_001.fastq_326_1a_5
CCCCAACGACAGCGCTGGTAGTGGCTCAGCTACTCAGGGTCCCGCAAGCCGTCTTGGACATGATCGCTGG
TGCCCACTGGGGAGTCCTAGCGGGCGTAGCGTATTTCTCCATGGTGGGCAACTGGGCGAAGGTCCTGGTG
GTGTTGCTGCTGTTTGCCGGCGCCGACGCGGCTACCTACACCACCGGGGGAAGTGTTGCTAGGAGCACGG
CTACAATCACCAGCTTCTTCAATTCGGGCCCCAAGCAGGATGTTCAGCTGGTCA

>945_S80_L001_R1_001.fastq_327_1a_5
CCCCAACGACAGCGCTGGTAGTGGCTCAGCTACTCAGGGTCCCGCAAGCCGTCTTGGACATGATCGCTGG
TGCCCACTGGGGAGTCCTAGCGGGCGTAGCGTATTTCTCCATGGTGGGCAACTGGGCGAAGGTCCTGGTG
GTGTTGCTGCTGTTTGCCGGCGTCGACGCGGCTACCTACACCACCGGGGGAAGTGTTGCTAGGAGCACGG
CTACAATCACCAGCTTCTTCAATTCGGGCCCCGAGCAGGATGTTCAGCTGGTCA

>945_S80_L001_R1_001.fastq_328_1a_5
CCCCAACGACAGCGCTGGTAGTGGCTCAGCTACTCAGGGTCCCGCAAGCCGTCTTGGACATGATCGCTGG
TGCCCACTGGGGAGTCCTAGCGGGCGTAGCGTATTTCTCCATGGTGGGCAACTGGGCGAAGGTCCTGGTG
GTGTTGCTGCTGTTTGCCGGCGTCGACGCGGCTACCTACACTACCGGGGGAAGTGTTGCTAGGAGCACGG
CTACAATCACCAGCTTCTTCAATTCGGGCCCCAAGCAGGATGTTCAGCTGGTCA

>945_S80_L001_R1_001.fastq_329_1a_5
CCCCAACGACAGCGCTGGTAGTGGCTCAGCTACTCAGGGTCCCGCAAGCCGTCTTGGACATGATCGCTGG
TGCCCACTGGGGAGTCCTAGCGGGCGTAGCGTATTTCTCCATGGTGGGCAACTGGGCGAAGGTCCTGGTG
GTGTTGCTGCTGTTTGCCGGCGTCGACGCGGCTACCTACACCACTGGGGGAAGTGCTGCTAGGAGCACGG
CTACAATCACCAGCCTCTTCAATTCGGGCCCCAAGCAGGATGTTCAGCTGGTCA

>945_S80_L001_R1_001.fastq_330_1a_5
CCCCAACGACAGCGCTGGTAGTGGCTCAGCTACTCAGGGTCCCGCAAGCCGTCTTGGACATGATCGCTGG
TGCCCACTGGGGAGTCCTAGCGGGCGTAGCGTATTTCTCCATGGTGGGCAACTGGGCGAAGGTCCTGGTG
GCGTTGCTGCTGTTTGCCGGCGTCGACGCGGCTACCTACACCACCGGGGGAAGTGTTGCTAGGAGCACGG
CTACAATCACCAGCTTCTTCAATTCGGGCCCCAAGCAGGATGTTCAGCTGGTCA

>945_S80_L001_R1_001.fastq_331_1a_5
CCCCAACGACAGCGCTGGTAGTGGCTCAGCTACTCAGGGTCCCGCAAGCCGTCTTGGACATGATCGCTGG
TGCCCACTGGGGAGTCCTAGCGGGCGTAGCGTATTTCTCTATGGTGGGCAACTGGGCGAAGGTCCTGGTG
GTGTTGCTGCTGTTTGCCGGCGTCGACGCGGCTACCTACACCACCGGGGGAAGTGTTGCTAGGAGCACGG
CTACAATCACCAGCTTCTTCAATTCGGGCCCCAAGCAGGATGTCCAGCTGGTCA

>945_S80_L001_R1_001.fastq_332_1a_5
CCCCAACGACAGCGCTGGTAGTGGCTCAGCTACTCAGGGTCCCGCAAGCCGTCTTGGACATGATCGCTGG
TGCCCACTGGGGAGTCCTAGCGGGCGTAGCGTATTTCTCCATGGTGGGCAACTGGGCGAAGGTCCTGGCG
GTGTTGCTGCTGTTTGCCGGCGTCGACGCGAATACCTACACCACCGGGGGAAATGTTGCTAGGGGCACGG
CTGGATTCGTCGGCCTCTTCAGCCAGGGCGCCAAGCAGAATATCCAGCTGGTCA

>945_S80_L001_R1_001.fastq_333_1a_5
CCCCAACGACAGCGCTGGTAGTGGCTCAGCTACTCAGGGTCCCGCAAGCCGTCTTGGACATGATCGCTGG
TGCCCACTGGGGAGTCCTAGCGGGCGTAGCGTATTTCTCCATGGTGGGCAACTGGGCGAAGGTCCTGGTG
GTGTTGCTACTGTTTGCCGGCGTCGACGCGGCTACCTACACCACCGGGGGAAGTGTTGCTAGGAGCACGG
CTACAATCACCAGCTTCTTCAATTCGGGCCCCAAGCAGGATGTCCAGCTGGTCA

>945_S80_L001_R1_001.fastq_334_1a_5
CCCCAACGACAGCGCTGGTAGTGGCTCAGCTACTCAGGGTCTCGCAAGCCGTCTTGGACATGATCGCTGG
TGCCCACTGGGGAGTCCTAGCGGGCGTAGCGTATTTCTCCATGGTGGGCAACTGGGCGAAGGTCCTGGTG
GTGTTGCTGCTGTTTGCCGGCGTCGACGCGGCTACCTACACCACCGGGGGAAGTGTTGCTAGGAGCACGG
CTACAATCACCAGCTTCTTCAATTCGGGCCCCAAGCAGGATGTCCAGCTGGTCA

>945_S80_L001_R1_001.fastq_335_1a_5
CCCCAACGACAGCGCTGGTAGTGGCTCAGCTACTCAGGGTCCCGCAAGCCGTCTTGGACATGATCGCTGG
TGCCCACTGGGGAGTCCTAGCGGGCGTAGCGTATTTCTCCATGGTGGGCAACTGGGCGAAGGTCCTGGTG
GTGTTGCTGCTGTTTGCCGGCGTCGACGCGGCTACCTACACCACCGGGGGAAGTGTTGCTAGGAGCACGG
CTACAATCACCAGCTTCTTCAATTTGGGCCCCAAGCAGGATGTTCAGCTGGTCA

>945_S80_L001_R1_001.fastq_336_1a_5
CCCCAACGACAGCGCTGGTAGTGGCTCAGCTACTCAGGGTCCCGCAAGCCGTCTTGGACATGATCGCTGG
TGCCCACTGGGGAGTCCTGGCGGGCGTAGCGTATTTCTCCATGGTGGGCAACTGGGCGAAGGTCCTGGTG
GTGTTGCTGCTGTTTGCCGGCGTCGACGCGGCTACCTACACCACCGGGGGAAGTGTTGCTAGGAGCACGG
CTACAATCACCAGCTTCTTCAATTCGGGCCCCAAGCAGGATGTTCAGCTGGTCA

>945_S80_L001_R1_001.fastq_337_1a_5
CCCCAACGACAGCGCTGGTAGTGGCTCAGCTACTCAGGGTCCCGCAAGCCGTCTTGGACATGATCGCTGG
TGCCCACTGGGGAGTCCTAGCGGGCGTAGCGTATTTCTCCATGGTGGGCAACTGGGCGAAGGTCCTGGTG
GTGTTGCTGCTGTTTGCCGGCGTCGACGCGGCTACCTACACCACCGGGGGAAGTGTTGCTAGGGGCACGG
CTGGAATCGCCAGCTTCTTCAATTCGGGCCCCAAGCAGGATATCCAGCTGGTCA

>945_S80_L001_R1_001.fastq_338_1a_5
CCCCAACGACAGCGCTGGTAATGGCTCAGCTACTCAGGGTCCCGCAAGCCGTCTTGGACATGATCGCTGG
TGCCCACTGGGGAGTCCTAGCGGGCGTAGCGTATTTCTCCATGGTGGGCAACTGGGCGAAGGTCCTGGTG
GTGTTGCTGCTGTTTGCCGGCGTCGACGCGGCTACCTACACCACCGGGGGAAGTGTTGCTAGGAGCACGG
CTACAATCACCAGCTTCTTCAATTCGGGCCCCAAGCAGGATGTCCAGCTGGTCA

>945_S80_L001_R1_001.fastq_339_1a_5
CCCCAACGACGGCGCTGGTAGTGGCTCAGCTACTCAGGGTCCCGCAAGCCGTCTTGGACATGATCGCTGG
TGCCCACTGGGGAGTCCTAGCGGGCGTAGCGTATTTCTCCATGGTGGGCAACTGGGCGAAGGTCCTGGTG
GTGTTGCTGCTGTTTGCCGGCGTCGACGCGGCTACCTACACCACCGGGGGAAGTGTTGCTAGGAGCACGG
CTACAATCACCAGCTTCTTCAATTCGGGCCCCAAGCAGGATGTCCAGCTGGTCA

>945_S80_L001_R1_001.fastq_340_1a_5
CCCCAACGACAGCGCTGGTAGTGGCTCAGCTACTCAGGGTCCCGCAAGCCGTCTTGGACATGATCGCTGG
TGCCCACTGGGGAGTCCTAGCGGGCGTAGCGTATTTCTCCATGGTGGGCAACTGGGCGAAGGTCCTGGTG
GTGTTGCTGCTGTTTGCCGGCGTCGACGCGGCTACCTACACCATCGGGGGAAGTGTTGCTAGGAGCACGG
CTACAATCACCAGCTTCTTCAATTCGGGCCCCAAGCAGGATGTCCAGCTGGTCA

>945_S80_L001_R1_001.fastq_341_1a_5
CCCCAATGACAGCGCTGGTAGTGGCTCAGCTACTCAGGGTCCCGCAAGCCGTCTTGGACATGATCGCTGG
TGCCCACTGGGGAGTCCTAGCGGGCGTAGCGTATTTCTCCATGGTGGGCAACTGGGCGAAGGTCCTGGTG
GTGTTGCTGCTGTTTGCCGGCGTCGACGCGGCTACCTACACCACCGGGGGAAGTGTTGCTAGGAGCACGG
CTACAATCACCAGCTTCTTCAATTCGGGCCCCAAGCAGGATGTCCAGCTGGTCA

>945_S80_L001_R1_001.fastq_342_1a_5
CCCCAACGACAGCGCTGGTAGTGGCTCAGCTACTCAGGGTCCCGCAAGCCGTCTTAGACATGATCGCTGG
TGCCCACTGGGGAGTCCTAGCGGGCGTAGCGTATTTCTCCATGGTGGGCAACTGGGCGAAGGTCCTGGTG
GTGTTGCTGCTGTTTGCCGGCGTCGACGCGGCTACCTACACCACCGGGGGAAGTGTTGCTAGGAGCACGG
CTACAATCACCAGCTTCTTCAATTCGGGCCCCAAGCAGGATGTCCAGCTGGTCA

>945_S80_L001_R1_001.fastq_343_1a_5
CCCCAACGACAGCGCTGGTAGTGGCTCAGCTACTCAGGGTCCCGCAAGCCGTCTTGGACATGATCGCTGG
TGCCCACTGGGGAGTCCTAGCGGGCGTAGCGTATTTCTCCATGGTGGGCAACTGGGCGGAGGTCCTGGTG
GTGTTGCTGCTGTTTGCCGGCGTCGACGCGGCTACCTACACCACCGGGGGAAGTGTTGCTAGGAGCACGG
CTACAATCACCAGCTTCTTCAATTCGGGCCCCAAGCAGGATGTTCAGCTGGTCA

>945_S80_L001_R1_001.fastq_344_1a_5
CCCCAACGACAGCGCTGGTAGTGGCTCAGCTACTCAGGGTCCCGCAAGCCGTCTTGGACATGATCGCTGG
TGCCCACTGGGGAGTCCTAGCAGGCGTAGCGTATTTCTCCATGGTGGGCAACTGGGCGAAGGTCCTGGTG
GTGTTGCTGCTGTTTGCCGGCGTCGACGCGGCTACCTACACCACCGGGGGAAGTGTTGCTAGGAGCACGG
CTACAATCACCAGCTTCTTCAATTCGGGCCCCAAGCAGGATGTCCAGCTGGTCA

>945_S80_L001_R1_001.fastq_345_1a_5
CCCCAACGACAGCGCTGGCAGTGGCTCAGCTACTCAGGGTCCCGCAAGCCGTCTTGGACATGATCGCTGG
TGCCCACTGGGGAGTCCTAGCGGGCGTAGCGTATTTCTCCATGGTGGGCAACTGGGCGAAGGTCCTGGTG
GTGTTGCTGCTGTTTGCCGGCGTCGACGCGGCTACCTACACCACCGGGGGAAGTGTTGCTAGGAGCACGG
CTACAATCACCAGCTTCTTCAATTCGGGCCCCAAGCAGGATGTTCAGCTGGTCA

>945_S80_L001_R1_001.fastq_346_1a_5
CCCCAACGACAGCGCTGGTAGTGGCTCAGCTACTCAGGGTCCCGCAAGCCGTCTTGGACATGATCGCTGG
TGCCCACTGGGGAGTCCTAGCGGGCGTAGCGTATTTCTCCATGGTGGGCAACTGGGCGAAGGTCCTGGTG
GTGTTGCTGCTGTTTGCCGGCGTTGACGCGGCTACCTACACCACTGGGGGAAGTGCTGCTAGGAGCACGG
CTACAATCACCAGCTTCTTCAATTCGGGCCCCAAGCAGGATGTTCAGCTGGTCA
