# Supplementary material for: HCV transmission in high-risk communities in Bulgaria
Source: PLoS One. 2019 Mar 5;14(3):e0212350. doi: 10.1371/journal.pone.0212350 (PMC6400337; doi:10.1371/journal.pone.0212350)
Supplement: S1 File — (ZIP) [file pone.0212350.s002.zip › 989_S19_L001_R1_001.fastq_3a_freq5.fas]

>989_S19_L001_R1_001.fastq_1_3a_1878
CCCCCGCTGTGGGTATGGTGGTGGCGCACGTCTTGCGGTTGCCCCAGACCTTGTTTGACATAATAGCCGG
GGCCCATTGGGGCATCTTGGCAGGCCTAGCCTATTACTCCATGCAGGGCAATTGGGCTAAGGTCGCTATC
ATCATGGTTATGTTTTCGGGGGTCGATGCCACCACACACACCACCGGTAGCAGTGCAGCTCATACCGCCT
TCTCTTTTGCCAAACTTTTTAGTGTAGGCGCCAACCAGAAACTGCAGCTGGTTA

>989_S19_L001_R1_001.fastq_2_3a_994
CCCCCGCTGTGGGTATGGTGGTGGCGCACGTCTTGCGGTTGCCCCAGACCTTGTTTGACATAATAGCCGG
GGCCCATTGGGGCATCTTGGCAGGCCTAGCCTATTACTCCATGCAGGGCAATTGGGCTAAGGTCGCTATC
ATCATGGTTATGTTTTCGGGGGTCGATGCCACCACACACACCACCGGTAGCAGTGCAGCTCATACCGCCT
TCTCTTTTGCCAAACTTTTTAGTGTAGGCGCCAACCAGAAACTGCAGCTGATTA

>989_S19_L001_R1_001.fastq_3_3a_675
CCCCCGCTGTGGGTATGGTGGTAGCGCACGTCCTGCGGCTGCCCCAGACCTTGTTCGACATACTGGCCGG
GGCCCATTGGGGCATCTTAGCGGGCCTAGCCTATTATTCCATGCAGGGCAACTGGGCTAAGGTCGCTATC
ATCATGGTTATGTTCTCAGGGGTCGATGCCACAACACACATCACCGGTGGCTCTGCAGCTCGGAGTGTCA
GCGGGTTTACTGGACTTTTTAATGTGGGTGCCAGACAGAACCTGCAGCTGATCA

>989_S19_L001_R1_001.fastq_4_3a_651
CCCCCGCTGTGGGTATGGTGGTGGCGCACGTCTTGCGGTTGCCCCAGACCTTGTTTGACATAATAGCCGG
GGCCCATTGGGGCATCTTGGCAGGCCTAGCCTATTACTCCATGCAGGGCAATTGGGCTAAGGTCGCTATC
ATCATGGTTATGTTTTCGGGGGTCGATGCCACCACATACACCACCGGTAGCAGTGCAGCTCATACCGCCT
TCTCTTTTGCCAAACTTTTTAGTGTAGGCGCCAACCAGAAACTGCAGCTGATTA

>989_S19_L001_R1_001.fastq_5_3a_341
CCCCCGCTGTGGGTATGGTGGTAGCGCACGTCCTGCGGCTGCCCCAGACCTTGTTCGACATACTGGCCGG
GGCCCATTGGGGCATCTTAGCGGGCCTAGCCTATTATTCCATGCAGGGCAACTGGGCTAAGGTCGCTATC
ATCATGGTTATGTTTTCGGGGGTCGATGCCACCACACACACCACCGGTAGCAGTGCAGCTCATACCGCCT
TCTCTTTTGCCAAACTTTTTAGTGTAGGCGCCAACCAGAAACTGCAGCTGGTTA

>989_S19_L001_R1_001.fastq_6_3a_245
CCCCCGCTGTGGGTATGGTGGTAGCGCACGTCCTGCGGCTGCCCCAGACCTTGTTTGACATAATAGCCGG
GGCCCATTGGGGCATCTTGGCAGGCCTAGCCTATTACTCCATGCAGGGCAATTGGGCTAAGGTCGCTATC
ATCATGGTTATGTTTTCGGGGGTCGATGCCACCACACACACCACCGGTAGCAGTGCAGCTCATACCGCCT
TCTCTTTTGCCAAACTTTTTAGTGTAGGCGCCAACCAGAAACTGCAGCTGGTTA

>989_S19_L001_R1_001.fastq_7_3a_185
CCCCCGCTGTGGGTATGGTGGTAGCGCACGTCCTGCGGCTGCCCCAGACCTTGTTCGACATACTGGCCGG
GGCCCATTGGGGCATCTTGGCAGGCCTAGCCTATTACTCCATGCAGGGCAATTGGGCTAAGGTCGCTATC
ATCATGGTTATGTTTTCGGGGGTCGATGCCACCACACACACCACCGGTAGCAGTGCAGCTCATACCGCCT
TCTCTTTTGCCAAACTTTTTAGTGTAGGCGCCAACCAGAAACTGCAGCTGGTTA

>989_S19_L001_R1_001.fastq_8_3a_170
CCCCCGCTGTGGGTATGGTGGTGGCGCACGTCTTGCGGTTGCCCCAGACCTTGTTTGACATAATAGCCGG
GGCCCATTGGGGCATCTTGGCAGGCCTAGCCTATTACTCCATGCAGGGCAATTGGGCTAAGGTCGCTATC
ATCATGGTTATGTTTTCGGGGGTCGATGCCACCACATACACCACCGGTAGCAGTGCAGCTCATACCGCCT
TCTCTTTTACCAAACTTTTTAGTGTAGGCGCCAACCAGAAACTGCAGCTGATTA

>989_S19_L001_R1_001.fastq_9_3a_165
CCCCCGCTGTGGGTATGGTGGTAGCGCACGTCCTGCGGCTGCCCCAGACCTTGTTCGACATACTGGCCGG
GGCCCATTGGGGCATCTTAGCGGGCCTAGCCTATTATTCCATGCAGGGCAACTGGGCTAAGGTCGCTATC
ATCATGGTTATGTTTTCGGGGGTCGATGCCACCACACACACCACCGGTAGCAGTGCAGCTCATACCGCCT
TCTCTTTTGCCAAACTTTTTAGTGTAGGCGCCAACCAGAAACTGCAGCTGATTA

>989_S19_L001_R1_001.fastq_10_3a_149
CCCCCGCTGTGGGTATGGTGGTAGCGCACGTCTTGCGGTTGCCCCAGACCTTGTTTGACATAATAGCCGG
GGCCCATTGGGGCATCTTGGCAGGCCTAGCCTATTACTCCATGCAGGGCAATTGGGCTAAGGTCGCTATC
ATCATGGTTATGTTTTCGGGGGTCGATGCCACCACACACACCACCGGTAGCAGTGCAGCTCATACCGCCT
TCTCTTTTGCCAAACTTTTTAGTGTAGGCGCCAACCAGAAACTGCAGCTGGTTA

>989_S19_L001_R1_001.fastq_11_3a_141
CCCCCGCTGTGGGTATGGTGGTAGCGCACGTCCTGCGGCTGCCCCAGACCTTGTTCGACATACTGGCCGG
GGCCCATTGGGGCATCTTAGCGGGCCTAGCCTATTACTCCATGCAGGGCAATTGGGCTAAGGTCGCTATC
ATCATGGTTATGTTTTCGGGGGTCGATGCCACCACACACACCACCGGTAGCAGTGCAGCTCATACCGCCT
TCTCTTTTGCCAAACTTTTTAGTGTAGGCGCCAACCAGAAACTGCAGCTGGTTA

>989_S19_L001_R1_001.fastq_12_3a_134
CCCCCGCTGTGGGTATGGTGGTAGCGCACGTCCTGCGGCTGCCCCAGACCTTGTTTGACATAATAGCCGG
GGCCCATTGGGGCATCTTGGCAGGCCTAGCCTATTACTCCATGCAGGGCAATTGGGCTAAGGTCGCTATC
ATCATGGTTATGTTTTCGGGGGTCGATGCCACCACACACACCACCGGTAGCAGTGCAGCTCATACCGCCT
TCTCTTTTGCCAAACTTTTTAGTGTAGGCGCCAACCAGAAACTGCAGCTGATTA

>989_S19_L001_R1_001.fastq_13_3a_115
CCCCCGCTGTGGGTATGGTGGTGGCGCACGTCTTGCGGTTGCCCCAGACCTTGTTTGACATAATAGCCGG
GGCCCATTGGGGCATCTTGGCAGGCCTAGCCTATTACTCCATGCAGGGCAATTGGGCTAAGGTCGCTATC
ATCATGGTTATGTTTTCGGGGGTCGATGCCACCACATACACCACCGGTAGCAGTGCAGCTCATACCGCCT
TCTCTTTTGCCAAACTTTTTAGTGTAGGCGCCAACCAGAAACTGCAGCTGGTTA

>989_S19_L001_R1_001.fastq_14_3a_112
CCCCCGCTGTGGGTATGGTGGTAGCGCACGTCCTGCGGCTGCCCCAGACCTTGTTCGACATACTGGCCGG
GGCCCATTGGGGCATCTTAGCGGGCCTAGCCTATTATTCCATGCAGGGCAATTGGGCTAAGGTCGCTATC
ATCATGGTTATGTTTTCGGGGGTCGATGCCACCACACACACCACCGGTAGCAGTGCAGCTCATACCGCCT
TCTCTTTTGCCAAACTTTTTAGTGTAGGCGCCAACCAGAAACTGCAGCTGGTTA

>989_S19_L001_R1_001.fastq_15_3a_101
CCCCCGCTGTGGGTATGGTGGTAGCGCACGTCCTGCGGCTGCCCCAGACCTTGTTCGACATACTGGCCGG
GGCCCATTGGGGCATCTTAGCGGGCCTAGCCTATTATTCCATGCAGGGCAACTGGGCTAAGGTCGCTATC
ATCATGGTTATGTTTTCGGGGGTCGATGCCACCACATACACCACCGGTAGCAGTGCAGCTCATACCGCCT
TCTCTTTTGCCAAACTTTTTAGTGTAGGCGCCAACCAGAAACTGCAGCTGATTA

>989_S19_L001_R1_001.fastq_16_3a_98
CCCCCGCTGTGGGTATGGTGGTGGCGCACGTCTTGCGGTTGCCCCAGACCTTGTTTGACATAATAGCCGG
GGCCCATTGGGGCATCTTGGCAGGCCTAGCCTATTACTCCATGCAGGGCAATTGGGCTAAGGTCGCTATC
ATCATGGTTATGTTTTCGGGGGTCGATGCCACCACACACACCACCGGTAGCAGTGCAGCTCATACCGCCT
TCTCTTTTACCAAACTTTTTAGTGTAGGCGCCAACCAGAAACTGCAGCTGATTA

>989_S19_L001_R1_001.fastq_17_3a_95
CCCCCGCTGTGGGTATGGTGGTAGCGCACGTCCTGCGGCTGCCCCAGACCTTGTTCGACATACTGGCCGG
GGCCCATTGGGGCATCTTGGCAGGCCTAGCCTATTACTCCATGCAGGGCAATTGGGCTAAGGTCGCTATC
ATCATGGTTATGTTTTCGGGGGTCGATGCCACCACACACACCACCGGTAGCAGTGCAGCTCATACCGCCT
TCTCTTTTGCCAAACTTTTTAGTGTAGGCGCCAACCAGAAACTGCAGCTGATTA

>989_S19_L001_R1_001.fastq_18_3a_89
CCCCCGCTGTGGGTATGGTGGTAGCGCACGTCCTGCGGCTGCCCCAGACCTTGTTCGACATAATAGCCGG
GGCCCATTGGGGCATCTTGGCAGGCCTAGCCTATTACTCCATGCAGGGCAATTGGGCTAAGGTCGCTATC
ATCATGGTTATGTTTTCGGGGGTCGATGCCACCACACACACCACCGGTAGCAGTGCAGCTCATACCGCCT
TCTCTTTTGCCAAACTTTTTAGTGTAGGCGCCAACCAGAAACTGCAGCTGGTTA

>989_S19_L001_R1_001.fastq_19_3a_71
CCCCCGCTGTGGGTATGGTGGTAGCGCACGTCCTGCGGCTGCCCCAGACCTTGTTTGACATAATAGCCGG
GGCCCATTGGGGCATCTTGGCAGGCCTAGCCTATTACTCCATGCAGGGCAATTGGGCTAAGGTCGCTATC
ATCATGGTTATGTTTTCGGGGGTCGATGCCACCACATACACCACCGGTAGCAGTGCAGCTCATACCGCCT
TCTCTTTTGCCAAACTTTTTAGTGTAGGCGCCAACCAGAAACTGCAGCTGATTA

>989_S19_L001_R1_001.fastq_20_3a_69
CCCCCGCTGTGGGTATGGTGGTAGCGCACGTCTTGCGGTTGCCCCAGACCTTGTTTGACATAATAGCCGG
GGCCCATTGGGGCATCTTGGCAGGCCTAGCCTATTACTCCATGCAGGGCAATTGGGCTAAGGTCGCTATC
ATCATGGTTATGTTTTCGGGGGTCGATGCCACCACACACACCACCGGTAGCAGTGCAGCTCATACCGCCT
TCTCTTTTGCCAAACTTTTTAGTGTAGGCGCCAACCAGAAACTGCAGCTGATTA

>989_S19_L001_R1_001.fastq_21_3a_62
CCCCCGCTGTGGGTATGGTGGTAGCGCACGTCCTGCGGCTGCCCCAGACCTTGTTCGACATACTGGCCGG
GGCCCATTGGGGCATCTTAGCGGGCCTAGCCTATTATTCCATGCAGGGCAACTGGGCTAAGGTCGCTATC
ATCATGGTTATGTTCTCAGGGGTCGATGCCACCACACACACCACCGGTAGCAGTGCAGCTCATACCGCCT
TCTCTTTTGCCAAACTTTTTAGTGTAGGCGCCAACCAGAAACTGCAGCTGGTTA

>989_S19_L001_R1_001.fastq_22_3a_62
CCCCCGCTGTGGGTATGGTGGTAGCGCACGTCCTGCGGTTGCCCCAGACCTTGTTTGACATAATAGCCGG
GGCCCATTGGGGCATCTTGGCAGGCCTAGCCTATTACTCCATGCAGGGCAATTGGGCTAAGGTCGCTATC
ATCATGGTTATGTTTTCGGGGGTCGATGCCACCACACACACCACCGGTAGCAGTGCAGCTCATACCGCCT
TCTCTTTTGCCAAACTTTTTAGTGTAGGCGCCAACCAGAAACTGCAGCTGGTTA

>989_S19_L001_R1_001.fastq_23_3a_59
CCCCCGCTGTGGGTATGGTGGTAGCGCACGTCCTGCGGCTGCCCCAGACCTTGTTCGACATACTGGCCGG
GGCCCATTGGGGCATCTTGGCAGGCCTAGCCTATTACTCCATGCAGGGCAATTGGGCTAAGGTCGCTATC
ATCATGGTTATGTTTTCGGGGGTCGATGCCACCACATACACCACCGGTAGCAGTGCAGCTCATACCGCCT
TCTCTTTTGCCAAACTTTTTAGTGTAGGCGCCAACCAGAAACTGCAGCTGATTA

>989_S19_L001_R1_001.fastq_24_3a_57
CCCCCGCTGTGGGTATGGTGGTAGCGCACGTCCTGCGGCTGCCCCAGACCTTGTTCGACATACTGGCCGG
GGCCCATTGGGGCATCTTAGCGGGCCTAGCCTATTATTCCATGCAGGGCAACTGGGCTAAGGTCGCTATC
ATCATGGTTATGTTCTCAGGGGTCGATGCCACAACACACATCACCGGTAGCAGTGCAGCTCATACCGCCT
TCTCTTTTGCCAAACTTTTTAGTGTAGGCGCCAACCAGAAACTGCAGCTGGTTA

>989_S19_L001_R1_001.fastq_25_3a_56
CCCCCGCTGTGGGTATGGTGGTAGCGCACGTCCTGCGGCTGCCCCAGACCTTGTTCGACATACTGGCCGG
GGCCCATTGGGGCATCTTAGCGGGCCTAGCCTATTATTCCATGCAGGGCAATTGGGCTAAGGTCGCTATC
ATCATGGTTATGTTTTCGGGGGTCGATGCCACCACACACACCACCGGTAGCAGTGCAGCTCATACCGCCT
TCTCTTTTGCCAAACTTTTTAGTGTAGGCGCCAACCAGAAACTGCAGCTGATTA

>989_S19_L001_R1_001.fastq_26_3a_55
CCCCCGCTGTGGGTATGGTGGTAGCGCACGTCCTGCGGCTGCCCCAGACCTTGTTCGACATACTGGCCGG
GGCCCATTGGGGCATCTTAGCGGGCCTAGCCTATTACTCCATGCAGGGCAATTGGGCTAAGGTCGCTATC
ATCATGGTTATGTTTTCGGGGGTCGATGCCACCACACACACCACCGGTAGCAGTGCAGCTCATACCGCCT
TCTCTTTTGCCAAACTTTTTAGTGTAGGCGCCAACCAGAAACTGCAGCTGATTA

>989_S19_L001_R1_001.fastq_27_3a_53
CCCCCGCTGTGGGTATGGTGGTAGCGCACGTCTTGCGGTTGCCCCAGACCTTGTTTGACATAATAGCCGG
GGCCCATTGGGGCATCTTGGCAGGCCTAGCCTATTACTCCATGCAGGGCAATTGGGCTAAGGTCGCTATC
ATCATGGTTATGTTTTCGGGGGTCGATGCCACCACATACACCACCGGTAGCAGTGCAGCTCATACCGCCT
TCTCTTTTGCCAAACTTTTTAGTGTAGGCGCCAACCAGAAACTGCAGCTGATTA

>989_S19_L001_R1_001.fastq_28_3a_49
CCCCCGCTGTGGGTATGGTGGTAGCGCACGTCCTGCGGCTGCCCCAGACCTTGTTCGACATACTGGCCGG
GGCCCATTGGGGCATCTTAGCGGGCCTAGCCTATTATTCCATGCAGGGCAACTGGGCTAAGGTCGCTATC
ATCATGGTTATGTTCTCAGGGGTCGATGCCACAACACACATCACCGGTAGCAGTGCAGCTCATACCGCCT
TCTCTTTTGCCAAACTTTTTAGTGTAGGCGCCAACCAGAAACTGCAGCTGATTA

>989_S19_L001_R1_001.fastq_29_3a_46
CCCCCGCTGTGGGTATGGTGGTAGCGCACGTCCTGCGGCTGCCCCAGACCTTGTTCGACATACTGGCCGG
GGCCCATTGGGGCATCTTAGCGGGCCTAGCCTATTACTCCATGCAGGGCAATTGGGCTAAGGTCGCTATC
ATCATGGTTATGTTTTCGGGGGTCGATGCCACCACATACACCACCGGTAGCAGTGCAGCTCATACCGCCT
TCTCTTTTGCCAAACTTTTTAGTGTAGGCGCCAACCAGAAACTGCAGCTGATTA

>989_S19_L001_R1_001.fastq_30_3a_43
CCCCCGCTGTGGGTATGGTGGTAGCGCACGTCCTGCGGCTGCCCCAGACCTTGTTCGACATAATAGCCGG
GGCCCATTGGGGCATCTTGGCAGGCCTAGCCTATTACTCCATGCAGGGCAATTGGGCTAAGGTCGCTATC
ATCATGGTTATGTTTTCGGGGGTCGATGCCACCACACACACCACCGGTAGCAGTGCAGCTCATACCGCCT
TCTCTTTTGCCAAACTTTTTAGTGTAGGCGCCAACCAGAAACTGCAGCTGATTA

>989_S19_L001_R1_001.fastq_31_3a_37
CCCCCGCTGTGGGTATGGTGGTAGCGCACGTCCTGCGGCTGCCCCAGACCTTGTTCGACATACTGGCCGG
GGCCCATTGGGGCATCTTAGCGGGCCTAGCCTATTATTCCATGCAGGGCAATTGGGCTAAGGTCGCTATC
ATCATGGTTATGTTTTCGGGGGTCGATGCCACCACATACACCACCGGTAGCAGTGCAGCTCATACCGCCT
TCTCTTTTGCCAAACTTTTTAGTGTAGGCGCCAACCAGAAACTGCAGCTGATTA

>989_S19_L001_R1_001.fastq_32_3a_36
CCCCCGCTGTGGGTATGGTGGTAGCGCACGTCCTGCGGCTGCCCCAGACCTTGTTCGACATACTGGCCGG
GGCCCATTGGGGCATCTTAGCGGGCCTAGCCTATTATTCCATGCAGGGCAACTGGGCTAAGGTCGCTATC
ATCATGGTTATGTTCTCAGGGGTCGATGCCACAACACACATCACCGGTGGCTCTGCAGCTCGGAGTGTCA
GCGGGTTTACTGGACTTTTTAATGTGGGTGCCAGACAGAACCTGCAGCTGATTA

>989_S19_L001_R1_001.fastq_33_3a_32
CCCCCGCTGTGGGTATGGTGGTAGCGCACGTCCTGCGGCTGCCCCAGACCTTGTTCGACATACTGGCCGG
GGCCCATTGGGGCATCTTAGCGGGCCTAGCCTATTATTCCATGCAGGGCAACTGGGCTAAGGTCGCTATC
ATCATGGTTATGTTCTCAGGGGTCGATGCCACAACACACACCACCGGTAGCAGTGCAGCTCATACCGCCT
TCTCTTTTGCCAAACTTTTTAGTGTAGGCGCCAACCAGAAACTGCAGCTGGTTA

>989_S19_L001_R1_001.fastq_34_3a_32
CCCCCGCTGTGGGTATGGTGGTGGCGCACGTCTTGCGGTTGCCCCAGACCTTGTTTGACATAATAGCCGG
GGCCCATTGGGGCATCTTGGCAGGCCTAGCCTATTACTCCATGCAGGGCAATTGGGCTAAGGTCGCTATC
ATCATGGTTATGTTTTCGGGGGTCGATGCCACCACACACACCACCGGTAGCAGTGCAGCTCATACCGCCT
TCTCTTTTACCAAACTTTTTAGTGTAGGCGCCAACCAGAAACTGCAGCTGGTTA

>989_S19_L001_R1_001.fastq_35_3a_32
CCCCCGCTGTGGGTATGGTGGTGGCGCACGTCTTGCGGTTGCCCCAGACCTTGTTTGACATAATAGCCGG
GGCCCATTGGGGCATCTTGGCAGGCCTAGCCTATTACTCCATGCAGGGCAATTGGGCTAAGGTCGCTATC
ATCATGGTCATGTTTTCGGGGGTCGATGCCACCACACACACCACCGGTAGCAGTGCAGCTCATACCGCCT
TCTCTTTTGCCAAACTTTTTAGTGTAGGCGCCAACCAGAAACTGCAGCTGGTTA

>989_S19_L001_R1_001.fastq_36_3a_31
CCCCCGCTGTGGGTATGGTGGTAGCGCACGTCCTGCGGCTGCCCCAGACCTTGTTCGACATAATAGCCGG
GGCCCATTGGGGCATCTTGGCAGGCCTAGCCTATTACTCCATGCAGGGCAATTGGGCTAAGGTCGCTATC
ATCATGGTTATGTTTTCGGGGGTCGATGCCACCACATACACCACCGGTAGCAGTGCAGCTCATACCGCCT
TCTCTTTTGCCAAACTTTTTAGTGTAGGCGCCAACCAGAAACTGCAGCTGATTA

>989_S19_L001_R1_001.fastq_37_3a_25
CCCCCGCTGTGGGTATGGTGGTAGCGCACGTCCTGCGGTTGCCCCAGACCTTGTTTGACATAATAGCCGG
GGCCCATTGGGGCATCTTGGCAGGCCTAGCCTATTACTCCATGCAGGGCAATTGGGCTAAGGTCGCTATC
ATCATGGTTATGTTTTCGGGGGTCGATGCCACCACACACACCACCGGTAGCAGTGCAGCTCATACCGCCT
TCTCTTTTGCCAAACTTTTTAGTGTAGGCGCCAACCAGAAACTGCAGCTGATTA

>989_S19_L001_R1_001.fastq_38_3a_24
CCCCCGCTGTGGGTATGGTGGTAGCGCACGTCCTGCGGCTGCCCCAGACCTTGTTTGACATAATAGCCGG
GGCCCATTGGGGCATCTTGGCAGGCCTAGCCTATTACTCCATGCAGGGCAATTGGGCTAAGGTCGCTATC
ATCATGGTTATGTTTTCGGGGGTCGATGCCACCACATACACCACCGGTAGCAGTGCAGCTCATACCGCCT
TCTCTTTTACCAAACTTTTTAGTGTAGGCGCCAACCAGAAACTGCAGCTGATTA

>989_S19_L001_R1_001.fastq_39_3a_24
CCCCCGCTGTGGGTATGGTGGTAGCGCACGTCCTGCGGCTGCCCCAGACCTTGTTCGACATACTGGCCGG
GGCCCATTGGGGCATCTTAGCGGGCCTAGCCTATTATTCCATGCAGGGCAACTGGGCTAAGGTCGCTATC
ATCATGGTTATGTTCTCAGGGGTCGATGCCACCACACACACCACCGGTAGCAGTGCAGCTCATACCGCCT
TCTCTTTTGCCAAACTTTTTAGTGTAGGCGCCAACCAGAAACTGCAGCTGATTA

>989_S19_L001_R1_001.fastq_40_3a_23
CCCCCGCTGTGGGTATGGTGGTAGCGCACGTCCTGCGGCTGCCCCAGACCTTGTTCGACATACTGGCCGG
GGCCCATTGGGGCATCTTAGCGGGCCTAGCCTATTATTCCATGCAGGGCAACTGGGCTAAGGTCGCTATC
ATCATGGTTATGTTTTCGGGGGTCGATGCCACCACATACACCACCGGTAGCAGTGCAGCTCATACCGCCT
TCTCTTTTACCAAACTTTTTAGTGTAGGCGCCAACCAGAAACTGCAGCTGATTA

>989_S19_L001_R1_001.fastq_41_3a_23
CCCCCGCTGTGGGTATGGTGGTAGCGCACGTCCTGCGGCTGCCCCAGACCTTGTTCGACATACTGGCCGG
GGCCCATTGGGGCATCTTAGCAGGCCTAGCCTATTACTCCATGCAGGGCAATTGGGCTAAGGTCGCTATC
ATCATGGTTATGTTTTCGGGGGTCGATGCCACCACACACACCACCGGTAGCAGTGCAGCTCATACCGCCT
TCTCTTTTGCCAAACTTTTTAGTGTAGGCGCCAACCAGAAACTGCAGCTGGTTA

>989_S19_L001_R1_001.fastq_42_3a_20
CCCCCGCTGTGGGTATGGTGGTAGCGCACGTCCTGCGGCTGCCCCAGACCTTGTTCGACATACTGGCCGG
GGCCCATTGGGGCATCTTAGCGGGCCTAGCCTATTATTCCATGCAGGGCAACTGGGCTAAGGTCGCTATC
ATCATGGTTATGTTCTCAGGGGTCGATGCCACAACACACATCACCGGTGGCAGTGCAGCTCATACCGCCT
TCTCTTTTGCCAAACTTTTTAGTGTAGGCGCCAACCAGAAACTGCAGCTGGTTA

>989_S19_L001_R1_001.fastq_43_3a_20
CCCCCGCTGTGGGTATGGTGGTAGCGCACGTCCTGCGGCTGCCCCAGACCTTGTTCGACATACTGGCCGG
GGCCCATTGGGGCATCTTAGCGGGCCTAGCCTATTATTCCATGCAGGGCAACTGGGCTAAGGTCGCTATC
ATCATGGTTATGTTCTCAGGGGTCGATGCCACAACACACATCACCGGTGGCAGTGCAGCTCATACCGCCT
TCTCTTTTGCCAAACTTTTTAGTGTAGGCGCCAACCAGAAACTGCAGCTGATTA

>989_S19_L001_R1_001.fastq_44_3a_19
CCCCCGCTGTGGGTATGGTGGTGGCGCACGTCTTGCGGTTGCCCCAGACCTTGTTTGACATAATAGCCGG
GGCCCATTGGGGCATCTTGGCAGGCCTAGCCTATTACTCCATGCAGGGCAATTGGGCTAAGGTCGCTATC
ATCATGGTTATGTTTTCGGGGGTCGATGCCACCACATACACCACCGGTAGCAGTGCAGCTCATACCGCCT
TCTCTTTTACCAAACTTTTTAGTGTAGGCGCCAACCAGAAACTGCAGCTGGTTA

>989_S19_L001_R1_001.fastq_45_3a_19
CCCCCGCTGTGGGTATGGTGGTGGCGCACGTCTTGCGGCTGCCCCAGACCTTGTTTGACATAATAGCCGG
GGCCCATTGGGGCATCTTGGCAGGCCTAGCCTATTACTCCATGCAGGGCAATTGGGCTAAGGTCGCTATC
ATCATGGTTATGTTTTCGGGGGTCGATGCCACCACACACACCACCGGTAGCAGTGCAGCTCATACCGCCT
TCTCTTTTGCCAAACTTTTTAGTGTAGGCGCCAACCAGAAACTGCAGCTGGTTA

>989_S19_L001_R1_001.fastq_46_3a_19
CCCCCGCTGTGGGTATGGTGGTAGCGCACGTCCTGCGGCTGCCCCAGACCTTGTTCGACATACTGGCCGG
GGCCCATTGGGGCATCTTAGCGGGCCTAGCCTATTATTCCATGCAGGGCAACTGGGCTAAGGTCGCTATC
ATCATGGTTATGTTCTCAGGGGTCGATGCCACAACACACACCACCGGTAGCAGTGCAGCTCATACCGCCT
TCTCTTTTGCCAAACTTTTTAGTGTAGGCGCCAACCAGAAACTGCAGCTGATTA

>989_S19_L001_R1_001.fastq_47_3a_18
CCCCCGCTGTGGGTATGGTGGTAGCGCACGTCCTGCGGTTGCCCCAGACCTTGTTTGACATAATAGCCGG
GGCCCATTGGGGCATCTTGGCAGGCCTAGCCTATTACTCCATGCAGGGCAATTGGGCTAAGGTCGCTATC
ATCATGGTTATGTTTTCGGGGGTCGATGCCACCACATACACCACCGGTAGCAGTGCAGCTCATACCGCCT
TCTCTTTTGCCAAACTTTTTAGTGTAGGCGCCAACCAGAAACTGCAGCTGATTA

>989_S19_L001_R1_001.fastq_48_3a_18
CCCCCGCTGTGGGTATGGTGGTAGCGCACGTCCTGCGGCTGCCCCAGACCTTGTTTGACATAATAGCCGG
GGCCCATTGGGGCATCTTGGCAGGCCTAGCCTATTACTCCATGCAGGGCAATTGGGCTAAGGTCGCTATC
ATCATGGTTATGTTTTCGGGGGTCGATGCCACCACATACACCACCGGTAGCAGTGCAGCTCATACCGCCT
TCTCTTTTGCCAAACTTTTTAGTGTAGGCGCCAACCAGAAACTGCAGCTGGTTA

>989_S19_L001_R1_001.fastq_49_3a_17
CCCCCGCTGTGGGTATGGTGGTAGCGCACGTCCTGCGGCTGCCCCAGACCTTGTTCGACATACTGGCCGG
GGCCCATTGGGGCATCTTAGCGGGCCTAGCCTATTATTCCATGCAGGGCAACTGGGCTAAGGTCGCTATC
ATCATGGTTATGTTCTCAGGGGTCGATGCCACAACATACACCACCGGTGGCGCTGCAGCTCGGGGTGTCA
GCAGCCTTACTAAACTTTTTGATGTGGGTCCCAAACAGAACCTGCAGCTGGTCA

>989_S19_L001_R1_001.fastq_50_3a_17
CCCCCGCTGTGGGTATGGTGGTAGCGCACGTCCTGCGGCTGCCCCAGACCTTGTTCGACATACTGGCCGG
GGCCCATTGGGGCATCTTAGCGGGCCTAGCCTATTATTCCATGCAGGGCAACTGGGCTAAGGTCGCTATC
ATCATGGTTATGTTCTCAGGGGTCGATGCCACAACACACATCACCGGTGGCTCTGCAGCTCGGAGTGTCA
GCGGGTTTACTGGACTTTTTAATGTGGGTGCCAGACAGAACCTGCAGCTGGTTA

>989_S19_L001_R1_001.fastq_51_3a_16
CCCCCGCTGTGGGTATGGTGGTAGCGCACGTCCTGCGGCTGCCCCAGACCTTGTTCGACATACTGGCCGG
GGCCCATTGGGGCATCTTAGCGGGCCTAGCCTATTATTCCATGCAGGGCAACTGGGCTAAGGTCGCTATC
ATCATGGTTATGTTTTCGGGGGTCGATGCCACCACACACACCACCGGTAGCAGTGCAGCTCATACCGCCT
TCTCTTTTACCAAACTTTTTAGTGTAGGCGCCAACCAGAAACTGCAGCTGATTA

>989_S19_L001_R1_001.fastq_52_3a_16
CCCCCGCTGTGGGTATGGTGGTGGCGCACGTCTTGCGGTTGCCCCAGACCTTGTTTGACATAATAGCCGG
GGCCCATTGGGGCATCTTGGCAGGCCTAGCCTATTACTCCATGCAGGGCAATTGGGCTAAGGTCGCTATC
ATCATGGTTATGTTTTCGGGGGTCGATGCCACCACACACACCACCGGTAGCAGTGCAGCTCATACCGCCT
TCTCTTTTGCCAAACTTTTTAATGTAGGCGCCAACCAGAAACTGCAGCTGATTA

>989_S19_L001_R1_001.fastq_53_3a_16
CCCCCGCTGTGGGTATGGTGGTAGCGCACGTCCTGCGGCTGCCCCAGACCTTGTTCGACATACTGGCCGG
GGCCCATTGGGGCATCTTAGCGGGCCTAGCCTATTATTCCATGCAGGGCAACTGGGCTAAGGTCGCTATC
ATCATGGTTATGTTCTCAGGGGTCGATGCCACCACATACACCACCGGTAGCAGTGCAGCTCATACCGCCT
TCTCTTTTGCCAAACTTTTTAGTGTAGGCGCCAACCAGAAACTGCAGCTGATTA

>989_S19_L001_R1_001.fastq_54_3a_15
CCCCCGCTGTGGGTATGGTGGTAGCGCACGTCCTGCGGCTGCCCCAGACCTTGTTCGACATACTGGCCGG
GGCCCATTGGGGCATCTTAGCGGGCCTAGCCTATTATTCCATGCAGGGCAACTGGGCTAAGGTCGCTATC
ATCATGGTTATGTTCTCAGGGGTCGATGCCACAACACACATCACCGGTGGCTCTGCAGCTCATACCGCCT
TCTCTTTTGCCAAACTTTTTAGTGTAGGCGCCAACCAGAAACTGCAGCTGGTTA

>989_S19_L001_R1_001.fastq_55_3a_15
CCCCCGCTGTGGGTATGGTGGTGGCGCACGTCTTGCGGTTGCCCCAGACCTTGTTTGACATAATAGCCGG
GGCCCATTGGGGCATCTTGGCAGGCCTAGCCTATTACTCCATGCAGGGCAATTGGGCTAAGGTCGCTATC
ATCATGGTTATGTTTTCGGGGGTCGATGCCACCACGCACACCACCGGTAGCAGTGCAGCTCATACCGCCT
TCTCTTTTGCCAAACTTTTTAGTGTAGGCGCCAACCAGAAACTGCAGCTGGTTA

>989_S19_L001_R1_001.fastq_56_3a_14
CCCCCGCTGTGGGTATGGTGGTGGCGCACGTCTTGCGGTTGCCCCAGACCTTGTTTGACATAATAGCCGG
GGCCCATTGGGGCATCTTGGCAGGCCTAGCCTATTACTCCATGCAGGGCAATTGGGCTAAGGCCGCTATC
ATCATGGTTATGTTTTCGGGGGTCGATGCCACCACACACACCACCGGTAGCAGTGCAGCTCATACCGCCT
TCTCTTTTGCCAAACTTTTTAGTGTAGGCGCCAACCAGAAACTGCAGCTGGTTA

>989_S19_L001_R1_001.fastq_57_3a_14
CCCCCGCTGTGGGTATGGTGGTGGCGCACGTCTTGCGGTTGCCCCAGACCTTGTTTGACATAATAGCCGG
GGCCCATTGGGGCATCTTGGCAGGCCTAGCCTATTATTCCATGCAGGGCAACTGGGCTAAGGTCGCTATC
ATCATGGTTATGTTCTCAGGGGTCGATGCCACAACACACATCACCGGTGGCTCTGCAGCTCGGAGTGTCA
GCGGGTTTACTGGACTTTTTAATGTGGGTGCCAGACAGAACCTGCAGCTGATCA

>989_S19_L001_R1_001.fastq_58_3a_14
CCCCCGCTGTGGGTATGGTGGTAGCGCACGTCCTGCGGCTGCCCCAGACCTTGTTCGACATACTAGCCGG
GGCCCATTGGGGCATCTTGGCAGGCCTAGCCTATTACTCCATGCAGGGCAATTGGGCTAAGGTCGCTATC
ATCATGGTTATGTTTTCGGGGGTCGATGCCACCACACACACCACCGGTAGCAGTGCAGCTCATACCGCCT
TCTCTTTTGCCAAACTTTTTAGTGTAGGCGCCAACCAGAAACTGCAGCTGGTTA

>989_S19_L001_R1_001.fastq_59_3a_14
CCCCCGCTGTGGGTATGGTGGTGGCGCACGTCTTGCGGTTGCCCCAGACCTTGTTTGACATAATAGCCGG
GGCCCATTGGGGCATCTTGGCAGGCCTAGCCTATTACTCCATGCAGGGCAATTGGGCTAAGGTCGCTATC
ATCATGGTTATGTTTTCGGGGGTCGATGCCACCACACACACCACCGGTAGCAGTGCAGCTCATACCGCCT
CCTCTTTTGCCAAACTTTTTAGTGTAGGCGCCAACCAGAAACTGCAGCTGGTTA

>989_S19_L001_R1_001.fastq_60_3a_14
CCCCCGCTGTGGGTATGGTGGTGGCGCACGTCTTGCGGTTGCCCCAGACCTTGTTTGACATAATAGCCGG
GGCCCATTGGGGCATCTTGGCAGGCCTAGCCTATTACTCTATGCAGGGCAATTGGGCTAAGGTCGCTATC
ATCATGGTTATGTTTTCGGGGGTCGATGCCACCACATACACCACCGGTAGCAGTGCAGCTCATACCGCCT
TCTCTTTTGCCAAACTTTTTAGTGTAGGCGCCAACCAGAAACTGCAGCTGATTA

>989_S19_L001_R1_001.fastq_61_3a_14
CCCCCGCTGTGGGTATGGTGGTAGCGCACGTCCTGCGGCTGCCCCAGACCTTGTTCGACATACTGGCCGG
GGCCCATTGGGGCATCTTAGCGGGCCTAGCCTATTATTCCATGCAGGGCAACTGGGCTAAGGTCGCTATC
ATCATGGTTATGTTTTCGGGGGTCGATGCCACCACATACACCACCGGTAGCAGTGCAGCTCATACCGCCT
TCTCTTTTGCCAAACTTTTTAGTGTAGGCGCCAACCAGAAACTGCAGCTGGTTA

>989_S19_L001_R1_001.fastq_62_3a_13
CCCCCGCTGTGGGTATGGTGGTGGCGCACGTCTTGCGGTTGCCCCAGACCTTGTTTGACATAATAGCCGG
GGCCCATTGGGGCATCTTGGCAGGCCTAGCCTATTACTCCATGCAGGGCAATTGGGCTAAGGTCGCTATC
ATCATGGTTATGTTTTCGGGGGTCGATGCCACCACACACACCACCGGTAGCAGTGCAGCCCATACCGCCT
TCTCTTTTGCCAAACTTTTTAGTGTAGGCGCCAACCAGAAACTGCAGCTGGTTA

>989_S19_L001_R1_001.fastq_63_3a_13
CCCCCGCTGTGGGTATGGTGGTGGCGCACGCCTTGCGGTTGCCCCAGACCTTGTTTGACATAATAGCCGG
GGCCCATTGGGGCATCTTGGCAGGCCTAGCCTATTACTCCATGCAGGGCAATTGGGCTAAGGTCGCTATC
ATCATGGTTATGTTTTCGGGGGTCGATGCCACCACACACACCACCGGTAGCAGTGCAGCTCATACCGCCT
TCTCTTTTGCCAAACTTTTTAGTGTAGGCGCCAACCAGAAACTGCAGCTGGTTA

>989_S19_L001_R1_001.fastq_64_3a_13
CCCCCGCTGTGGGTATGGTGGTGGCGCACGTCTTGCGGTTGCCCCAGACCTTGTTTGACATAATAGCCGG
GGCCCATTGGGGCATCTTGGCAGGCCTAGCCTATTACTCCATGCAGGGCAATTGGGCTAAGGTCGCTATC
ATCATGGTTATGTTTTCGGGGGTCGATGCCACCACACACACCACCGGTAGCAGTGCAGCTCATACCGCCT
TCTCTTTTTCCAAACTTTTTAGTGTAGGCGCCAACCAGAAACTGCAGCTGATTA

>989_S19_L001_R1_001.fastq_66_3a_13
CCCCCGCTGTGGGTATGGTGGTAGCGCACGTCCTGCGGCTGCCCCAGACCTTGTTCGACATACTGGCCGG
GGCCCATTGGGGCATCTTAGCGGGCCTAGCCTATTACTCCATGCAGGGCAATTGGGCTAAGGTCGCTATC
ATCATGGTTATGTTTTCGGGGGTCGATGCCACCACATACACCACCGGTAGCAGTGCAGCTCATACCGCCT
TCTCTTTTACCAAACTTTTTAGTGTAGGCGCCAACCAGAAACTGCAGCTGATTA

>989_S19_L001_R1_001.fastq_67_3a_13
CCCCCGCTGTGGGTATGGTGGTGGCGCACGTCTTGCGGTTGCCCCAGACCTTGTTTGACATAATAGCCGG
GGCCCATTGGGGCATCTTGGCAGGCCTAGCCTATTACTCCATGCAGGGCAATTGGGCTAAGGTCGCTATC
ATCATGGTTATGTTTTCGGGGGTCGATGCCACCACACACACCACCGGTAGCAGTGCAGCTCATACTGCCT
TCTCTTTTGCCAAACTTTTTAGTGTAGGCGCCAACCAGAAACTGCAGCTGGTTA

>989_S19_L001_R1_001.fastq_68_3a_13
CCCCCGCTGTGGGTATGGTGGTAGCGCACGTCCTGCGGCTGCCCCAGACCTTGTTCGACATACTGGCCGG
GGCCCATTGGGGCATCTTAGCAGGCCTAGCCTATTACTCCATGCAGGGCAATTGGGCTAAGGTCGCTATC
ATCATGGTTATGTTTTCGGGGGTCGATGCCACCACACACACCACCGGTAGCAGTGCAGCTCATACCGCCT
TCTCTTTTGCCAAACTTTTTAGTGTAGGCGCCAACCAGAAACTGCAGCTGATTA

>989_S19_L001_R1_001.fastq_69_3a_13
CCCCCGCTGTGGGTATGGTGGTGGCGCACGTCTTGCGGTTGCCCCAGACCTTGTTTGACATAATAGCCGG
GGCCCATTGGGGCATCTTGGCAGGCCTAGCCTATTACTCCATGCAGGGCAATTGGGCTAAGGTCGCTATC
ATCATGGTTATGTTTTCGGGGGTTGATGCCACCACACACACCACCGGTAGCAGTGCAGCTCATACCGCCT
TCTCTTTTGCCAAACTTTTTAGTGTAGGCGCCAACCAGAAACTGCAGCTGGTTA

>989_S19_L001_R1_001.fastq_70_3a_12
CCCCCGCTGTGGGTATGGTGGTAGCGCACGTCTTGCGGTTGCCCCAGACCTTGTTTGACATAATAGCCGG
GGCCCATTGGGGCATCTTGGCAGGCCTAGCCTATTACTCCATGCAGGGCAATTGGGCTAAGGTCGCTATC
ATCATGGTTATGTTTTCGGGGGTCGATGCCACCACATACACCACCGGTAGCAGTGCAGCTCATACCGCCT
TCTCTTTTACCAAACTTTTTAGTGTAGGCGCCAACCAGAAACTGCAGCTGATTA

>989_S19_L001_R1_001.fastq_71_3a_12
CCCCCGCTGTGGGTATGGTGGTGGCGCACGTCTTGCGGTTGCCCCAGACCTTGTTTGACATAATAGCCGG
GGCCCATTGGGGCATCTTGGCAGGCCTAGCCTATTACTCCATGCAGGGCAATTGGGCTAAGGTCGCTATC
ATCATGGTTATGTTTTCGGGGGTCGATGCCACCGCACACACCACCGGTAGCAGTGCAGCTCATACCGCCT
TCTCTTTTGCCAAACTTTTTAGTGTAGGCGCCAACCAGAAACTGCAGCTGGTTA

>989_S19_L001_R1_001.fastq_72_3a_12
CCCCCGCTGTGGGTATGGTGGTGGCGCACGTCTTGCGGTTGCCCCAGACCTTGTTTGACATAATAGCCGG
GGCCCATTGGGGCATCTTGGCAGGCCTAGCCTATTACTCCATGCAGGGCAATTGGGCTAAGGTCGCTATC
ATCATGGTTATGTTTTCGGGGGTCGATGCCACCACACACACCACCGGTAGCAGTGCAGCTCATACCGCCT
TCTCTTTTGCCAAACTTTTTAGTGTAGGCGCCAACCAGAGACTGCAGCTGGTTA

>989_S19_L001_R1_001.fastq_74_3a_12
CCCCCGCTGTGGGTATGGTGGTGGCGCACGTCTTGCGGTTGCCCCAGACCTTGTTTGACATAATAGCCGG
GGCCCATTGGGGCATCTTGGCAGGCCTAGCCTATTACTCCATGCAGGGCAATTGGGCTAAGGTCGCTATC
ATCATGGTTATGTTTTCGGGGGTCGATGCCACCACATACACCACCGGTAGCAGTGCAGCTCATACCGCCT
TCTCTTTTGCCAAACTTTTTAGTGTAGGCGCTAACCAGAAACTGCAGCTGATTA

>989_S19_L001_R1_001.fastq_75_3a_12
CCCCCGCTGTGGGTATGGTGGTGGCGCACGTCTTGCGGTTGCCCCAGACCTTGTTTGACATAATAGCCGG
GGCCCATTGGGGCATCTTGGCAGGCCTAGCCTATTACTCCATGCAGGGCAATTGGGCTAAGGTCGCTATC
ATCATGGTTATGTTTTCGGGGGTCGATGCCACCACACACACCACCGGTAGCAGTGCAGCTCATACCGCCT
TCTCTTTTGCCAAACTTTTTAGTGTAGGCGCCAACCAGAAACTGCAGCTGATCA

>989_S19_L001_R1_001.fastq_76_3a_12
CCCCCGCTGTGGGTATGGTGGTGGCGCACGTCTTGCGGTTGCCCCAGACCTTGTTTGACATAATAGCCGG
GGCCCATTGGGGCATCTTAGCGGGCCTAGCCTATTATTCCATGCAGGGCAACTGGGCTAAGGTCGCTATC
ATCATGGTTATGTTCTCAGGGGTCGATGCCACAACACACATCACCGGTGGCTCTGCAGCTCGGAGTGTCA
GCGGGTTTACTGGACTTTTTAATGTGGGTGCCAGACAGAACCTGCAGCTGATCA

>989_S19_L001_R1_001.fastq_77_3a_12
CCCCCGCTGTGGGTATGGTGGTAGCGCACGTCCTGCGGCTGCCCCAGACCTTGTTCGACATACTGGCCGG
GGCCCATTGGGGCATCTTGGCAGGCCTAGCCTATTACTCCATGCAGGGCAATTGGGCTAAGGTCGCTATC
ATCATGGTTATGTTTTCGGGGGTCGATGCCACCACATACACCACCGGTAGCAGTGCAGCTCATACCGCCT
TCTCTTTTACCAAACTTTTTAGTGTAGGCGCCAACCAGAAACTGCAGCTGATTA

>989_S19_L001_R1_001.fastq_78_3a_12
CCCCCGCTGTGGGTATGGTGGTGGCGCACGTCTTGCGGTTGCCCCAGACCTTGTTTGACATAATAGCCGG
GGCCCATTGGGGCATCTTGGCAGGCCTAGCCTATTACTCCATGCAGGGCAATTGGGCTAAGGTTGCTATC
ATCATGGTTATGTTTTCGGGGGTCGATGCCACCACACACACCACCGGTAGCAGTGCAGCTCATACCGCCT
TCTCTTTTGCCAAACTTTTTAGTGTAGGCGCCAACCAGAAACTGCAGCTGGTTA

>989_S19_L001_R1_001.fastq_79_3a_12
CCCCCGCTGTGGGTATGGTGGTGGCGCACGTCTTGCGGTTGCCCCAGACCTTGTTTGACATAATAGCCGG
GGCCCATTGGGGCATCTTGGCAGGCCTAGCCTATTACTCCATGCAGGGCAATTGGGCTAAGGTCGCTATC
ATCATGGTTATGTTCTCGGGGGTCGATGCCACCACACACACCACCGGTAGCAGTGCAGCTCATACCGCCT
TCTCTTTTGCCAAACTTTTTAGTGTAGGCGCCAACCAGAAACTGCAGCTGATTA

>989_S19_L001_R1_001.fastq_80_3a_11
CCCCTGCTGTGGGTATGGTGGTGGCGCACGTCTTGCGGTTGCCCCAGACCTTGTTTGACATAATAGCCGG
GGCCCATTGGGGCATCTTGGCAGGCCTAGCCTATTACTCCATGCAGGGCAATTGGGCTAAGGTCGCTATC
ATCATGGTTATGTTTTCGGGGGTCGATGCCACCACACACACCACCGGTAGCAGTGCAGCTCATACCGCCT
TCTCTTTTGCCAAACTTTTTAGTGTAGGCGCCAACCAGAAACTGCAGCTGGTTA

>989_S19_L001_R1_001.fastq_81_3a_11
CCCCCGCTGTGGGTATGGTGGTGGCGCACGTCTTGCGGTTGCCCCAGACCTTGTTTGACATAATAGCCGG
GGCCCATTGGGGCATCTTGGCAGGCCTAGCCTATTACTCCATGCAGGGCAATTGGGCTAAGGTCGCTATC
ATCATGGTTATGTTTTCGGGGGTCGATGCCACCACACACACCACCGGTAGCAGTGCAGCTCATACCGCCT
TCTCTTTTGCCAAACTTTTTAGTGTAGGCGCCAACCAGAAACTGCGGCTGGTTA

>989_S19_L001_R1_001.fastq_82_3a_11
CCCCCGCTGTGGGTATGGTGGTAGCGCACGTCCTGCGGCTGCCCCAGACCTTGTTCGACATACTGGCCGG
GGCCCATTGGGGCATCTTGGCAGGCCTAGCCTATTACTCCATGCAGGGCAATTGGGCTAAGGTCGCTATC
ATCATGGTTATGTTTTCGGGGGTCGATGCCACCACATACACCACCGGTAGCAGTGCAGCTCATACCGCCT
TCTCTTTTGCCAAACTTTTTAGTGTAGGCGCCAACCAGAAACTGCAGCTGGTTA

>989_S19_L001_R1_001.fastq_83_3a_11
CCCCCGCTGTGGGTATGGTGGTAGCGCACGTCCTGCGGCTGCCCCAGACCTTGTTCGACATACTGGCCGG
GGCCCATTGGGGCATCTTAGCGGGCCTAGCCTATTATTCCATGCAGGGCAACTGGGCTAAGGTCGCTATC
ATCATGGTTATGTTCTCGGGGGTCGATGCCACCACACACACCACCGGTAGCAGTGCAGCTCATACCGCCT
TCTCTTTTGCCAAACTTTTTAGTGTAGGCGCCAACCAGAAACTGCAGCTGATTA

>989_S19_L001_R1_001.fastq_84_3a_11
CCCCCGCTGTGGGTATGGTGGTGGCGCACGTCTTGCGGTTGCCCCAGACCTTGTTTGACATAATAGCCGG
GGCCCATTGGGGTATCTTGGCAGGCCTAGCCTATTACTCCATGCAGGGCAATTGGGCTAAGGTCGCTATC
ATCATGGTTATGTTTTCGGGGGTCGATGCCACCACACACACCACCGGTAGCAGTGCAGCTCATACCGCCT
TCTCTTTTGCCAAACTTTTTAGTGTAGGCGCCAACCAGAAACTGCAGCTGGTTA

>989_S19_L001_R1_001.fastq_85_3a_11
CCCCCGCTGTGGGTATGGTGGTGGCGCACGTCTTGCGGTTGCCCCAGACCTTGTTTGACATAATAGCCGG
GGCCCATTGGGGCATCTTGGCAGGCCTAGCCTATTACTCCATGCAGGGCAATTGGGCTAAGGTCGCTATC
ATCATGGTTATGTTTTCGGGGGTCGATGCCACCACACACACCACCGGTAGCAGTGCAGCTCATACCGCCT
TCTCTTTTGCCAACCTTTTTAGTGTAGGCGCCAACCAGAAACTGCAGCTGATTA

>989_S19_L001_R1_001.fastq_86_3a_11
CCCCCGCTGTGGGTATGGTGGTGGCGCACGTCTTGCGGTTGCCCCAGACCTTGTTTGACATAATAGCCGG
GGCCCATTGGGGCATCTTGGCAGGCCTAGCCTATTACTCCATGCAGGGCAATTGGGCTAAGGTCGCTATC
ATCATGGTTATGTTTTCGGGGGTCGATGCCACCACACACACCACCGGTAGCAGTGCAGCTCATACTGCCT
TCTCTTTTGCCAAACTTTTTAGTGTAGGCGCCAACCAGAAACTGCAGCTGATTA

>989_S19_L001_R1_001.fastq_87_3a_11
CCCCCGCTGTGGGTATGGTGGTGGCGCACGTCTTGCGGTTGCCCCAGACCTTGTTTGACATAATAGCCGG
GGCCCATTGGGGCATCTTGGCAGGCCTAGCCTATTACTCTATGCAGGGCAATTGGGCTAAGGTCGCTATC
ATCATGGTTATGTTTTCGGGGGTCGATGCCACCACACACACCACCGGTAGCAGTGCAGCTCATACCGCCT
TCTCTTTTGCCAAACTTTTTAGTGTAGGCGCCAACCAGAAACTGCAGCTGGTTA

>989_S19_L001_R1_001.fastq_88_3a_11
CCCCCGCTGTGGGTATGGTGGTAGCGCACGTCCTGCGGCTGCCCCAGACCTTGTTTGACATAATAGCCGG
GGCCCATTGGGGCATCTTGGCAGGCCTAGCCTATTACTCCATGCAGGGCAATTGGGCTAAGGTCGCTATC
ATCATGGTTATGTTTTCGGGGGTCGATGCCACCACACACACCACCGGTAGCAGTGCAGCTCATACCGCCT
TCTCTTTTACCAAACTTTTTAGTGTAGGCGCCAACCAGAAACTGCAGCTGATTA

>989_S19_L001_R1_001.fastq_89_3a_11
CCCCCGCTGTGGGTATGGTGGTAGCGCACGTCCTGCGGCTGCCCCAGACCTTGTTCGACATACTGGCCGG
GGCCCATTGGGGCATCTTAGCGGGCCTAGCCTATTATTCCATGCAGGGCAATTGGGCTAAGGTCGCTATC
ATCATGGTTATGTTTTCGGGGGTCGATGCCACCACATACACCACCGGTAGCAGTGCAGCTCATACCGCCT
TCTCTTTTACCAAACTTTTTAGTGTAGGCGCCAACCAGAAACTGCAGCTGATTA

>989_S19_L001_R1_001.fastq_90_3a_11
CCCCCGCTGTGGGTATGGTGGTGGCGCACGTCTTGCGGTTGCCCCAGACCTTGTTTGACATAATAGCCGG
GGCCCATTGGGGCATCTTGGCAGGCCTAGCCTATTACTCCATGCAGGGCAACTGGGCTAAGGTCGCTATC
ATCATGGTTATGTTTTCGGGGGTCGATGCCACCACACACACCACCGGTAGCAGTGCAGCTCATACCGCCT
TCTCTTTTGCCAAACTTTTTAGTGTAGGCGCCAACCAGAAACTGCAGCTGGTTA

>989_S19_L001_R1_001.fastq_91_3a_11
CCCCCGCTGTGGGTATGGTGGTGGCGCACGTCTTGCGGTTGCCCCAGACCTTGTTTGACATAATAGCCGG
GGCCCATTGGGGCATCTTGGCAGGCCTAGCCTATTACTCCATGCAGGGCAATTGGGCTAAGGTCGCTATC
ATCATGGTTATGTTTTCGGGGGTCGATGCCACCACACACACCACCGGTAGCAGTGCAGCTCATACCGCCT
TCTCTTTTGCCAAACTTTTTAGTGTAGGCGCCAACCAGAAACTGCAGCTGGTCA

>989_S19_L001_R1_001.fastq_92_3a_10
CCCCCGCTGTGGGTATGGTGGTGGCGCACGTCTTGCGGTTGCCCCAGACCTTGTTTGACATAATAGCCGG
GGCCCATTGGGGCATCTTGGCAGGCCTAGCCTATTACTCCATGCAGGGCAATTGGGCTAAGGTCGCTATC
ATCATGGTTATGTTCTCAGGGGTCGATGCCACAACACACATCACCGGTGGCTCTGCAGCTCGGAGTGTCA
GCGGGTTTACTGGACTTTTTAATGTGGGTGCCAGACAGAACCTGCAGCTGATCA

>989_S19_L001_R1_001.fastq_93_3a_10
CCCCCGCTGTGGGTATGGTGGTAGCGCACGTCTTGCGGTTGCCCCAGACCTTGTTTGACATAATAGCCGG
GGCCCATTGGGGCATCTTGGCAGGCCTAGCCTATTACTCCATGCAGGGCAATTGGGCTAAGGTCGCTATC
ATCATGGTTATGTTTTCGGGGGTCGATGCCACCACATACACCACCGGTAGCAGTGCAGCTCATACCGCCT
TCTCTTTTGCCAAACTTTTTAGTGTAGGCGCCAACCAGAAACTGCAGCTGGTTA

>989_S19_L001_R1_001.fastq_94_3a_10
CCCCCGCTGTGGGTATGGTGGTGGCGCACGTCTTGCGGTTGCCCCAGACCTTGTTTGACATAATAGCCGG
GGCCCATTGGGGCATCTTGGCAGGCCTAGCCTATTACTCCATGCAGGGCAATTGGGCTAAGGTCGCTATC
ATCATGGTTATGTTTTCGGGGGTCGATGCCACCACACACACCACCGGTAGCAGTGCAGCTCATACCGCCT
TCTCTTTCGCCAAACTTTTTAGTGTAGGCGCCAACCAGAAACTGCAGCTGGTTA

>989_S19_L001_R1_001.fastq_95_3a_10
CCCCCGCTGTGGGTATGGTGGTGGCGCACGTCTTGCGGTTGCCCCAGACCTTGTTTGACATAATAGCCGG
GGCCCATTGGGGCATCTTGGCAGGCCTAGCCTATTACTCCATGCAGGGCAATTGGGCTAAGGTCGCTATC
ATCATGGTTATGTTTTCGGGGGTCGATGCCACCACATACACCACTGGTAGCAGTGCAGCTCATACCGCCT
TCTCTTTTGCCAAACTTTTTAGTGTAGGCGCCAACCAGAAACTGCAGCTGATTA

>989_S19_L001_R1_001.fastq_96_3a_10
CCCCCGCTGTGGGTATGGTGGTGGCGCACGTCTTGCGGTTGCCCCAGACCTTGTTTGACATAATAGCCGG
GGCCCATTGGGGCATCTTGGCAGGCCTAGCCTATTACTCCATGCAGGGCAATTGGGCTAAGGTCGCTATC
ATCATGGTCATGTTTTCGGGGGTCGATGCCACCACACACACCACCGGTAGCAGTGCAGCTCATACCGCCT
TCTCTTTTGCCAAACTTTTTAGTGTAGGCGCCAACCAGAAACTGCAGCTGATTA

>989_S19_L001_R1_001.fastq_97_3a_10
CCCCCGCTGTGGGTATGGTGGTGGCGCACGTCTTGCGGTTGCCCCAGACCTTGTTTGACATAATAGCCGG
GGCCCATTGGGGCATCTTGGCAGGCCTAGCCTATTACTCCATGCAGGGCAATTGGGCTAAGGTCGCTATC
ATCATGGTTATGTTTTCGGGGGTCGATGCCACCACATACACCACCGGCAGCAGTGCAGCTCATACCGCCT
TCTCTTTTGCCAAACTTTTTAGTGTAGGCGCCAACCAGAAACTGCAGCTGATTA

>989_S19_L001_R1_001.fastq_98_3a_10
CCCCCGCTGTGGGTATGGTGGTGGCGCACGTCTTGCGGTTGCCCCAGACCTTGTTTGACATAATAGCCGG
GGCCCATTGGGGCATCTTGGCAGGCCTAGCCTATTACTCCATGCAGGGCAATTGGGCTAAGGTCGCTATC
ATCATGGTTATGTTTTCGGGGGTCGACGCCACCACACACACCACCGGTAGCAGTGCAGCTCATACCGCCT
TCTCTTTTGCCAAACTTTTTAGTGTAGGCGCCAACCAGAAACTGCAGCTGATTA

>989_S19_L001_R1_001.fastq_99_3a_9
CCCCCGCTGTGGGTATGGTGGTGGCGCACGTCTTGCGGTTGCCCCAGACCTTGTTTGACATAATAGCCGG
GGCCCATTGGGGCATCTTGGCAGGCCTAGCCTATTACTCCATGCAGGGCAATTGGGCTAAGGTCGCTATC
GTCATGGTTATGTTTTCGGGGGTCGATGCCACCACATACACCACCGGTAGCAGTGCAGCTCATACCGCCT
TCTCTTTTGCCAAACTTTTTAGTGTAGGCGCCAACCAGAAACTGCAGCTGATTA

>989_S19_L001_R1_001.fastq_100_3a_9
CCCCCGCTGTGGGTATGGTGGTAGCGCACGTCCTGCGGCTGCCCCAGACCTTGTTCGACATACTGGCCGG
GGCCCATTGGGGCATCTTAGCGGGCCTAGCCTATTATTCCATGCAGGGCAACTGGGCTAAGGTCGCTATC
ATCATGGTTATGTTTTCGGGGGTCGATGCCACCACACACACCACCGGTAGCAGTGCAGCTCATACCGCCT
TCTCTTTTACCAAACTTTTTAGTGTAGGCGCCAACCAGAAACTGCAGCTGGTTA

>989_S19_L001_R1_001.fastq_101_3a_9
CCCCCGCTGTGGGTATGGTGGTGGCGCACGTCTTGCGGTTGCCCCAGACCTTGTTTGACATAATAGCCGG
GGCCCATTGGGGCATCTTGGCAGGCCTAGCCTATTACTCCATGCAGGGCAATTGGGCCAAGGTCGCTATC
ATCATGGTTATGTTTTCGGGGGTCGATGCCACCACACACACCACCGGTAGCAGTGCAGCTCATACCGCCT
TCTCTTTTGCCAAACTTTTTAGTGTAGGCGCCAACCAGAAACTGCAGCTGGTTA

>989_S19_L001_R1_001.fastq_102_3a_9
CCCCCGCTGTGGGTATGGTGGTAGCGCACGTCCTGCGGCTGCCCCAGACCTTGTTCGACATACTGGCCGG
GGCCCATTGGGGCATCTTAGCGGGCCTAGCCTATTATTCCATGCAGGGCAACTGGGCTAAGGTCGCTATC
ATCATGGTTATGTTCTCAGGGGTCGATGCCACAACACACATCACCGGTGGCTCTGCAGCTCGGAGTGTCA
GCGGGTTTACTGGACTTTTTAATGTGGGTGCCAGACAGAAACTGCAGCTGGTTA

>989_S19_L001_R1_001.fastq_103_3a_9
CCCCCGCTGTGGGTATGGTGGTGGCGCACGTCTTGCGGTTGCCCCAGACCTTGTTTGACATAATAGCCGG
GGCCCATTGGGGCATCTTGGCAGGCCTAGCCTATTACTCCATGCAGGGCAATTGGGCTAAGGTCGCTATC
ATCATGGTTATGTTTTCGGGGGTCGATGCCACCACACACACCACCGGTAGCAGTGCAGCTCACACCGCCT
TCTCTTTTGCCAAACTTTTTAGTGTAGGCGCCAACCAGAAACTGCAGCTGATTA

>989_S19_L001_R1_001.fastq_104_3a_9
CCCCCGCTGTGGGTATGGTGGTGGCGCACGTCTTGCGGTTGCCCCAGGCCTTGTTTGACATAATAGCCGG
GGCCCATTGGGGCATCTTGGCAGGCCTAGCCTATTACTCCATGCAGGGCAATTGGGCTAAGGTCGCTATC
ATCATGGTTATGTTTTCGGGGGTCGATGCCACCACACACACCACCGGTAGCAGTGCAGCTCATACCGCCT
TCTCTTTTGCCAAACTTTTTAGTGTAGGCGCCAACCAGAAACTGCAGCTGGTTA

>989_S19_L001_R1_001.fastq_105_3a_9
CCCCCGCTGTGGGTATGGTGGTGGCGCACGTCTTGCGGTTGCCCCAGACCTTGTTTGACATAATAGCCGG
GGCCCATTGGGGCATCTTGGCAGGCCTAGCCTATTACTCCATGCAGGGCAATTGGGCTAAGGTCGCTATC
ATCATGGTTATGTTTTCGGGGGTCGATGCCACCACACACACCACTGGTAGCAGTGCAGCTCATACCGCCT
TCTCTTTTGCCAAACTTTTTAGTGTAGGCGCCAACCAGAAACTGCAGCTGGTTA

>989_S19_L001_R1_001.fastq_106_3a_9
CCCCCGCTGTGGGTATGGTGGTAGCGCACGTCCTGCGGCTGCCCCAGACCTTGTTCGACATACTGGCCGG
GGCCCATTGGGGCATCTTAGCGGGCCTAGCCTATTATTCCATGCAGGGCAACTGGGCTAAGGTCGCTATC
ATCATGGTTATGTTCTCGGGGGTCGATGCCACCACACACACCACCGGTAGCAGTGCAGCTCATACCGCCT
TCTCTTTTGCCAAACTTTTTAGTGTAGGCGCCAACCAGAAACTGCAGCTGGTTA

>989_S19_L001_R1_001.fastq_107_3a_9
CCCCCGCTGTGGGTATGGTGGTAGCGCACGTCCTGCGGCTGCCCCAGACCTTGTTCGACATACTGGCCGG
GGCCCATTGGGGCATCTTAGCGGGCCTAGCCTATTATTCCATGCAGGGCAACTGGGCTAAGGTCGCTATC
ATCATGGTTATGTTCTCAGGGGTCGATGCCACAACACACATCACCGGTGGCTCTGCAGCTCATACCGCCT
TCTCTTTTGCCAAACTTTTTAGTGTAGGCGCCAACCAGAAACTGCAGCTGATTA

>989_S19_L001_R1_001.fastq_108_3a_9
CCCCCGCTGTGGGTATGGTGGTGGCGCACGTCTTGCGGTTGCCCCAGACCTTGTTTGACATAATAGCCGG
GGCCCATTGGGGCATCTTGGCAGGCCTAGCCTATTACTCCATGCAGGGCAATTGGGCTAAGGTCGCTATC
ATCATGGTTATGTTTTCGGGGGTCGATGCCACCACACACACCACCGGTAGCAGTGCAGCTCATACCGCCT
TCTCTTTTGCCAAACTTTTTAGTGTAGGCGCTAACCAGAAACTGCAGCTGATTA

>989_S19_L001_R1_001.fastq_109_3a_9
CCCCCGCTGTGGGTATGGTGGTAGCGCACGTCCTGCGGCTGCCCCAGACCTTGTTCGACATACTAGCCGG
GGCCCATTGGGGCATCTTGGCAGGCCTAGCCTATTACTCCATGCAGGGCAATTGGGCTAAGGTCGCTATC
ATCATGGTTATGTTTTCGGGGGTCGATGCCACCACATACACCACCGGTAGCAGTGCAGCTCATACCGCCT
TCTCTTTTGCCAAACTTTTTAGTGTAGGCGCCAACCAGAAACTGCAGCTGATTA

>989_S19_L001_R1_001.fastq_110_3a_9
CCCCCGCTGTGGGTATGGTGGTGGCGCACGTCTTGCGGTTGCCCCAGACCTTGTTTGACATAATAGCCGG
AGCCCATTGGGGCATCTTGGCAGGCCTAGCCTATTACTCCATGCAGGGCAATTGGGCTAAGGTCGCTATC
ATCATGGTTATGTTTTCGGGGGTCGATGCCACCACACACACCACCGGTAGCAGTGCAGCTCATACCGCCT
TCTCTTTTGCCAAACTTTTTAGTGTAGGCGCCAACCAGAAACTGCAGCTGATTA

>989_S19_L001_R1_001.fastq_111_3a_9
CCCCCGCTGTGGGTATGGTGGTAGCGCACGCCCTGCGGCTGCCCCAGACCTTGTTCGACATACTGGCCGG
GGCCCATTGGGGCATCTTAGCGGGCCTAGCCTATTATTCCATGCAGGGCAACTGGGCTAAGGTCGCTATC
ATCATGGTTATGTTCTCAGGGGTCGATGCCACAACACACATCACCGGTGGCTCTGCAGCTCGGAGTGTCA
GCGGGTTTACTGGACTTTTTAATGTGGGTGCCAGACAGAACCTGCAGCTGATCA

>989_S19_L001_R1_001.fastq_112_3a_9
CCCCCGCTGTAGGTATGGTGGTGGCGCACGTCTTGCGGTTGCCCCAGACCTTGTTTGACATAATAGCCGG
GGCCCATTGGGGCATCTTGGCAGGCCTAGCCTATTACTCCATGCAGGGCAATTGGGCTAAGGTCGCTATC
ATCATGGTTATGTTTTCGGGGGTCGATGCCACCACACACACCACCGGTAGCAGTGCAGCTCATACCGCCT
TCTCTTTTGCCAAACTTTTTAGTGTAGGCGCCAACCAGAAACTGCAGCTGGTTA

>989_S19_L001_R1_001.fastq_113_3a_9
CCCCCGCTGTGGGTATGGTGGTGGCGCACGTCTTGCGGTTGCCCCAGACCTTGTTTGACATAATAGCCGG
GGCCCATTGGGGCATCTTGGCAGGCCTAGCCTATTACTCCATGCAGGGCAATTGGGCTAAGGTCGCTATC
ATCATGGTTATGTTTTCGGGGGTCGATGCCACCACACACACCACCGGTAGCAGTGCAGCTCATGCCGCCT
TCTCTTTTGCCAAACTTTTTAGTGTAGGCGCCAACCAGAAACTGCAGCTGATTA

>989_S19_L001_R1_001.fastq_114_3a_9
CCCCCGCTGTGGGTATGGTGGTGGCGCACGTCTTGCGGTTGCCCCAGACCTTGTTTGACATAATAGCCGG
GGCCCATTGGGGCATCTTGGCAGGCCTAGCCTATTACTCCATGCAGGGCAATTGGGCTAAGGTCGCTATC
ATCATGGTTATGTTTTCGGGGGTCGATGCCACCACACATACCACCGGTAGCAGTGCAGCTCATACCGCCT
TCTCTTTTGCCAAACTTTTTAGTGTAGGCGCCAACCAGAAACTGCAGCTGGTTA

>989_S19_L001_R1_001.fastq_115_3a_9
CCCCCGCTGTGGGTATGGTGGTGGCGCACGTCTTGCGGTTGCCCCAGACCTTGTTTGACATAATAGCCGG
GGCCCATTGGGGCATCTTGGCAGGCCTAGCCTATTACTCCATGCGGGGCAATTGGGCTAAGGTCGCTATC
ATCATGGTTATGTTTTCGGGGGTCGATGCCACCACACACACCACCGGTAGCAGTGCAGCTCATACCGCCT
TCTCTTTTGCCAAACTTTTTAGTGTAGGCGCCAACCAGAAACTGCAGCTGGTTA

>989_S19_L001_R1_001.fastq_116_3a_9
CCCCCGCTGTGGGTATGGTGGTGGCGCACGTCTTGCGGTTGCCCCAGACCTTGTTTGACATAATAGCCGG
GGCCCATTGGGGCATCTTGGCAGGCCTAGCCTATTACTCCATGCAGGGCAATTGGGCTAAGGTCGCTATC
ATCATGGTTATGTTTTCGGGGGTCGATGCCACCACACACACCACCGGTAGCAGTGCGGCTCATACCGCCT
TCTCTTTTGCCAAACTTTTTAGTGTAGGCGCCAACCAGAAACTGCAGCTGGTTA

>989_S19_L001_R1_001.fastq_117_3a_8
CCCCCGCTGTGGGTATGGTGGTGGCGCACGTCTTGCGGTTGCCCCAGACCTTGTTTGACATAATAGCCGG
GGCCCATTGGGGCATCTTGGCAGGCCTAGCCTATTACTCCATGCAGGGCAATTGGGCTAAGGTCGCTATC
ATCATGGTTATGTTTTCAGGGGTCGATGCCACCACATACACCACCGGTAGCAGTGCAGCTCATACCGCCT
TCTCTTTTGCCAAACTTTTTAGTGTAGGCGCCAACCAGAAACTGCAGCTGATTA

>989_S19_L001_R1_001.fastq_118_3a_8
CCCCCGCTGTGGGTATGGTGGTGGCGCACGTCTTGCGGTTGCCCCAGACCTTGTTTGACATAATAGCCGG
GGCCCATTGGGGCATCTTGGCAGGCCTAGCCTATTACTCCATGCAGGGCAATTGGGCTAAGGTCGCTATC
ATCATGGTTATGTTTTCGGGGGTCGATGCCACCACACACACCACCGGTAGCAGTGCAGCTCATACCGCCT
TCTCTTTTGCCAAACTTTTTAGTGTAGGCGCTAACCAGAAACTGCAGCTGGTTA

>989_S19_L001_R1_001.fastq_119_3a_8
CCCCCGCTGTGGGTATGGTGGTGGCGCACGTCTTGCGGTTGCCCCAGACCTTGTTTGACATAATAGCCGG
GGCCCATTGGGGCATCTTGGCAGGCCTAGCCTATTACTCCATGCAGGGCAATTGGGCTAAGGTCGCTATC
ATCATGGTTATGTTTTCGGGGGTCGATGCCACCACACACACCACCGGTAGCAGTGCAGCTCATACCGCCT
TCTCTTTTGCCAAACTTTTTAGTGCAGGCGCCAACCAGAAACTGCAGCTGATTA

>989_S19_L001_R1_001.fastq_120_3a_8
CCCCCGCTGTGGGTATGGTGGTGGCGCACGTCTTGCGGTTGCCCCAGACCTTGTTTGACATAATAGCTGG
GGCCCATTGGGGCATCTTGGCAGGCCTAGCCTATTACTCCATGCAGGGCAATTGGGCTAAGGTCGCTATC
ATCATGGTTATGTTTTCGGGGGTCGATGCCACCACACACACCACCGGTAGCAGTGCAGCTCATACCGCCT
TCTCTTTTGCCAAACTTTTTAGTGTAGGCGCCAACCAGAAACTGCAGCTGGTTA

>989_S19_L001_R1_001.fastq_121_3a_8
CCCCCGCTGTGGGTATGGTGGTGGCGCACGTCTTGCGGTTGCCCCAGACCTTGTTTGACATAATAGCCGG
GGCCCATTGGGGCATCTTGGCAGGCCTAGCCTATTACTCCATGCAGGGCAATTGGGCTAAGGTCGCTATC
ATCATGGTTATGTTTTCGGGGGTCGATGCCACCACACACACCACCGGTAGCAGTGCAGCTCATACCGCCT
TCCCTTTTGCCAAACTTTTTAGTGTAGGCGCCAACCAGAAACTGCAGCTGATTA

>989_S19_L001_R1_001.fastq_122_3a_8
CCCCCGCTGTGGGCATGGTGGTGGCGCACGTCTTGCGGTTGCCCCAGACCTTGTTTGACATAATAGCCGG
GGCCCATTGGGGCATCTTGGCAGGCCTAGCCTATTACTCCATGCAGGGCAATTGGGCTAAGGTCGCTATC
ATCATGGTTATGTTTTCGGGGGTCGATGCCACCACATACACCACCGGTAGCAGTGCAGCTCATACCGCCT
TCTCTTTTGCCAAACTTTTTAGTGTAGGCGCCAACCAGAAACTGCAGCTGATTA

>989_S19_L001_R1_001.fastq_123_3a_8
CCCCCGCTGTGGGTATGGTGGTGGCGCATGTCTTGCGGTTGCCCCAGACCTTGTTTGACATAATAGCCGG
GGCCCATTGGGGCATCTTGGCAGGCCTAGCCTATTACTCCATGCAGGGCAATTGGGCTAAGGTCGCTATC
ATCATGGTTATGTTTTCGGGGGTCGATGCCACCACACACACCACCGGTAGCAGTGCAGCTCATACCGCCT
TCTCTTTTGCCAAACTTTTTAGTGTAGGCGCCAACCAGAAACTGCAGCTGATTA

>989_S19_L001_R1_001.fastq_124_3a_8
CCCCCGCTGTGGGTATGGTGGTAGCGCACGTCCTGCGGCTGCCCCAGACCTTGTTCGACATACTGGCCGG
GGCCCATTGGGGCATCTTAGCGGGCCTAGCCTATTATTCCATGCAGGGCAACTGGGCTAAGGTCGCTATC
ATCATGGTTATGTTCTCAGGGGTCGATGCCACAACATACACCACCGGTGGCGCTGCAGCTCGGGGTGTCA
GCAGCTTTACTAGACTTTTTGATGTGGGTCCCAAACAGAACCTGCAGCTGGTCA

>989_S19_L001_R1_001.fastq_125_3a_8
CCCCCGCTGTGGGTATGGTGGTGGCGCACGTCTTGCGGTTGCCCCAGACCTTGTTTGACATAATAGCCGG
GGCCCATTGGGGCATCTTGGCAGGCCTAGCCTATTACTCCATGCAGGGCAATTGGGCTAAGGTCGCTATC
ATCATGGTTATGTTTTCGGAGGTCGATGCCACCACACACACCACCGGTAGCAGTGCAGCTCATACCGCCT
TCTCTTTTGCCAAACTTTTTAGTGTAGGCGCCAACCAGAAACTGCAGCTGGTTA

>989_S19_L001_R1_001.fastq_126_3a_8
CCCCCGCTGTGGGTATGGTGGTAGCGCACGTCCTGCGGCTGCCCCAGACCTTGTTCGACATACTGGCCGG
GGCCCATTGGGGCATCTTAGCGGGCCTAGCCTATTATTCCATGCAGGGCAACTGGGCTAAGGTCGCTATC
ATCATGGTTATGTTCTCAGGGGTCGATGCCACAACACACATCACCGGTGGCTCTGCAGCTCGGAGTGTCA
GCGGGTTTACTGGACTTTTTAGTGTAGGCGCCAACCAGAAACTGCAGCTGATTA

>989_S19_L001_R1_001.fastq_127_3a_8
CCCCCGCTGTGGGTATGGTGGTGGCGCACGTTTTGCGGTTGCCCCAGACCTTGTTTGACATAATAGCCGG
GGCCCATTGGGGCATCTTGGCAGGCCTAGCCTATTACTCCATGCAGGGCAATTGGGCTAAGGTCGCTATC
ATCATGGTTATGTTTTCGGGGGTCGATGCCACCACACACACCACCGGTAGCAGTGCAGCTCATACCGCCT
TCTCTTTTGCCAAACTTTTTAGTGTAGGCGCCAACCAGAAACTGCAGCTGGTTA

>989_S19_L001_R1_001.fastq_128_3a_8
CCCCCGCTGTGGGTATGGTGGTGGCGCACGTCTTGCGGTTGCCCCAGACCTTGTTTGACATAATAGCCGG
GGCCCATTGGGGCATCTTGGCAGGCCTAGCCTATTACTCCATGCAGGGCAATTGGGCTAAGGTCGCTATC
ATCATGGTTATGTTTTCGGGGGTCGATGCCACCACACACACCACCGGTAGCAGTGCAGCTCACACCGCCT
TCTCTTTTGCCAAACTTTTTAGTGTAGGCGCCAACCAGAAACTGCAGCTGGTTA

>989_S19_L001_R1_001.fastq_129_3a_8
CCCCCGCTGTGGGTATGGTGGTGGCGCACGTCTTGCGGTTGCCCCAGACCTTGTTTGACATAATAGCCGG
GGCCCATTGGGGCATCTTGGCAGGCCTAGCCTATTACTCCATGCAGGGCAATTGGGCTAAGGTCGCTATC
ATCATGGTTATGTTTTCGGGGGTCGATGCCACCACATACACCACCGGTAGCAGTGCAGCTCATACCGCCT
TCTCTTTTGCCAAACTCTTTAGTGTAGGCGCCAACCAGAAACTGCAGCTGATTA

>989_S19_L001_R1_001.fastq_130_3a_8
CCCCCGCTGTGGGTATGGTGGTAGCGCACGTCCTGCGGCTGCCCCAGACCTTGTTTGACATAATAGCCGG
GGCCCATTGGGGCATCTTGGCAGGCCTAGCCTATTACTCCATGCAGGGCAATTGGGCTAAGGTCGCTATC
ATCATGGTCATGTTTTCGGGGGTCGATGCCACCACACACACCACCGGTAGCAGTGCAGCTCATACCGCCT
TCTCTTTTGCCAAACTTTTTAGTGTAGGCGCCAACCAGAAACTGCAGCTGGTTA

>989_S19_L001_R1_001.fastq_131_3a_8
CCCCCGCTGTGGGTATGATGGTGGCGCACGTCTTGCGGTTGCCCCAGACCTTGTTTGACATAATAGCCGG
GGCCCATTGGGGCATCTTGGCAGGCCTAGCCTATTACTCCATGCAGGGCAATTGGGCTAAGGTCGCTATC
ATCATGGTTATGTTTTCGGGGGTCGATGCCACCACACACACCACCGGTAGCAGTGCAGCTCATACCGCCT
TCTCTTTTGCCAAACTTTTTAGTGTAGGCGCCAACCAGAAACTGCAGCTGGTTA

>989_S19_L001_R1_001.fastq_132_3a_8
CCCCCGCTGTGGGTATGGTGGTGGCGCACGTCTTGCGGTTGCCCCAGACCTTGTTTGACATAATAGCCGG
GGCCCATTGGGGCATCTTGGCAGGCCTAGCCTATTACTCCATGCAGGGCAATTGGGCTAAGGTCGCTATC
ATCATGGTTATGTTTTCGGGGGTCGATGCCACTACACACACCACCGGTAGCAGTGCAGCTCATACCGCCT
TCTCTTTTGCCAAACTTTTTAGTGTAGGCGCCAACCAGAAACTGCAGCTGGTTA

>989_S19_L001_R1_001.fastq_133_3a_8
CCCCCGCTGTGGGTATGGTGGTGGCGCACGTCTTGCGGTTGCCCCAGACCTTGTTTGACATAATAGCCGG
GGCCCATTGGGGCATCTTGGCAGGCCTAGCCTATTACTCCATGCAGGGCAATTGGGCTAAGGTCGCTATC
ATCATGGTTATGTTTTCGGGGGTCGATGCCACCACACACACCACCGGTAGCAGTGCAGCTCATACCGCCT
TCTCTTTTGCCGAACTTTTTAGTGTAGGCGCCAACCAGAAACTGCAGCTGGTTA

>989_S19_L001_R1_001.fastq_134_3a_8
CCCCCGCTGTGGGTATGGTGGTGGCGCACGTCTTGCGGTTGCCCCAGACCCTGTTTGACATAATAGCCGG
GGCCCATTGGGGCATCTTGGCAGGCCTAGCCTATTACTCCATGCAGGGCAATTGGGCTAAGGTCGCTATC
ATCATGGTTATGTTTTCGGGGGTCGATGCCACCACACACACCACCGGTAGCAGTGCAGCTCATACCGCCT
TCTCTTTTGCCAAACTTTTTAGTGTAGGCGCCAACCAGAAACTGCAGCTGGTTA

>989_S19_L001_R1_001.fastq_135_3a_8
CCCCCGCTGTGGGTATGGTGGTGGCGCACGTCTTGCGGTTGCCCCAGACCTTGTTTGACATAATAGCCGG
GGCCCATTGGGGCATCTTGGCAGGCCTAGCCTATTACTCCATGCAGGGCAATTGGGCTAAGGTCGCTATC
ATCATGGTTATGTTTTCGGGGGTCGATGCCACCACACACACCACCGGTAGCAGTGCAGCTCATACCGCCT
TCTCTTTTGCCAAACTTTTTAGTGTAGGCGCCAACCAGAAGCTGCAGCTGGTTA

>989_S19_L001_R1_001.fastq_136_3a_8
CCCCCGCTGTGGGTATGGTGGTAGCGCACGTCCTGCGGCTGCCCCAGACCTTGTTCGACATACTGGCCGG
GGCCCATTGGGGCATCTTAGCGGGCCTAGCCTATTATTCCATGCAGGGCAACTGGGCTAAGGTCGCTATC
ATCATGGTTATGTTCTCAGGGGTCGATGCCACAACATACACCACCGGTGGCGCTGCAGCTCGGGGTGTCA
GCGGCCTTACTAGACTTTTTGATGTGGGTCCCAAACAGAACCTGCAGCTGGTCA

>989_S19_L001_R1_001.fastq_137_3a_8
CCCCCGCTGTGGGTATGGTGGTGGCGCACGTCTTGCGGTTGCCCCAGACCTTGTTTGACATAATAGCCGG
GGCCCATTGGGGCATCTTGGCAGGCCTAGCCTATTACCCCATGCAGGGCAATTGGGCTAAGGTCGCTATC
ATCATGGTTATGTTTTCGGGGGTCGATGCCACCACACACACCACCGGTAGCAGTGCAGCTCATACCGCCT
TCTCTTTTGCCAAACTTTTTAGTGTAGGCGCCAACCAGAAACTGCAGCTGATTA

>989_S19_L001_R1_001.fastq_138_3a_8
CCCCCGCTGTGGGTATGGTGGTGGCGCACGTCTTGCGGTTGCCCCAGACCTTGTTTGACATAATAGCCGG
GGCCCATTGGGGCATCTTGGCAGGCCTAGCCTATTATTCCATGCAGGGCAACTGGGCTAAGGTCGCTATC
ATCATGGTTATGTTTTCGGGGGTCGATGCCACCACACACACCACCGGTAGCAGTGCAGCTCATACCGCCT
TCTCTTTTGCCAAACTTTTTAGTGTAGGCGCCAACCAGAAACTGCAGCTGGTTA

>989_S19_L001_R1_001.fastq_139_3a_8
CCCCCGCTGTGGGTATGGTGGTGGCGCACGTCTTGCGGTTGCCCCAGACCTTGTTTGACATAATAGCCGG
GGCCCATTGGGGCATCTTGGCAGGCCTAGCCTATTACTCCATGCAGGGCAATTGGGCTAAGGTCGCTATC
ATCATGGTTATGTTTTCGGGGGTCGATGCCACCACACACACCACCGGTAGCAGTGCAGCTCATACCGCCT
TCTCTTTTGCCAAACTTTTTAATGTAGGCGCCAACCAGAAACTGCAGCTGGTTA

>989_S19_L001_R1_001.fastq_140_3a_8
CCCCCGCTGTGGGTATGGTGGTGGCGCACGTCTTGCGGTTGCCCCAGACCTTGTTTGACATAATAGCCGG
GGCCCATTGGGGCATCTTGGCAGGCCTAGCCTATTACTCCATGCAGGGCAATTGGGCTAAGGTCGCTATC
ACCATGGTTATGTTTTCGGGGGTCGATGCCACCACACACACCACCGGTAGCAGTGCAGCTCATACCGCCT
TCTCTTTTGCCAAACTTTTTAGTGTAGGCGCCAACCAGAAACTGCAGCTGGTTA

>989_S19_L001_R1_001.fastq_141_3a_8
CCCCCGCTGTGGGTATGGTGGTAGCGCACGTCCTGCGGCTGCCCCAGACCTTGTTCGACATACTGGCCGG
GGCCCATTGGGGCATCTTAGCGGGCCTAGCCTATTATTCCATGCAGGGCAACTGGGCTAAGGTCGCTATC
ATCATGGTTATGTTCTCAGGGGTCGATGCCACAACATACACCACCGGTGGCGCTGCAGCTCGGGGTGTCA
GCAGCCTTACTAGACTTTTTGATGTGGGTCCCAAACAGAACCTGCAGCTGGTCA

>989_S19_L001_R1_001.fastq_142_3a_8
CCCCCGCTGTGGGTATGGTGGTGGCGCACGTCTTGCGGTTGCCCCAGGCCTTGTTTGACATAATAGCCGG
GGCCCATTGGGGCATCTTGGCAGGCCTAGCCTATTACTCCATGCAGGGCAATTGGGCTAAGGTCGCTATC
ATCATGGTTATGTTTTCGGGGGTCGATGCCACCACATACACCACCGGTAGCAGTGCAGCTCATACCGCCT
TCTCTTTTGCCAAACTTTTTAGTGTAGGCGCCAACCAGAAACTGCAGCTGATTA

>989_S19_L001_R1_001.fastq_143_3a_8
CCCCCGCTGTGGGTATGGTGGTGGCGCACGTCTTGCGGTTGCCCCAGACCTTGTTTGACATAATAGCCGG
GGCCCATTGGGGCATCTTGGCAGGCCTAGCCTATTACTCCATGCAGGGCAATTGGGCTAAGGTCGCTATC
ATCATGGTTATGTTTTCAGGGGTCGATGCCACCACACACACCACCGGTAGCAGTGCAGCTCATACCGCCT
TCTCTTTTGCCAAACTTTTTAGTGTAGGCGCCAACCAGAAACTGCAGCTGGTTA

>989_S19_L001_R1_001.fastq_144_3a_8
CCCCCGCTGTGGGTATGGTGGTAGCGCACGTCCTGCGGTTGCCCCAGACCTTGTTTGACATAATAGCCGG
GGCCCATTGGGGCATCTTGGCAGGCCTAGCCTATTACTCCATGCAGGGCAATTGGGCTAAGGTCGCTATC
ATCATGGTTATGTTTTCGGGGGTCGATGCCACCACATACACCACCGGTAGCAGTGCAGCTCATACCGCCT
TCTCTTTTACCAAACTTTTTAGTGTAGGCGCCAACCAGAAACTGCAGCTGATTA

>989_S19_L001_R1_001.fastq_145_3a_7
CCCCCGCTGTGGGTATGGTGGTGGCGCACGTCTTGCGGTTGCCCCAGACCTTGTTTGACATAATAGCCGG
GGCCCATTGGGGCATCTTGGCAGGCCTAGCCTATTACTCCATGCAGGGCAATTGGGCTAAGGTCGCTATC
ATCATGGTTATGTTTTCGGGGGTCGATGCCACCACATACGCCACCGGTAGCAGTGCAGCTCATACCGCCT
TCTCTTTTGCCAAACTTTTTAGTGTAGGCGCCAACCAGAAACTGCAGCTGATTA

>989_S19_L001_R1_001.fastq_146_3a_7
CCCCCGCTGTAGGTATGGTGGTGGCGCACGTCTTGCGGTTGCCCCAGACCTTGTTTGACATAATAGCCGG
GGCCCATTGGGGCATCTTGGCAGGCCTAGCCTATTACTCCATGCAGGGCAATTGGGCTAAGGTCGCTATC
ATCATGGTTATGTTTTCGGGGGTCGATGCCACCACACACACCACCGGTAGCAGTGCAGCTCATACCGCCT
TCTCTTTTGCCAAACTTTTTAGTGTAGGCGCCAACCAGAAACTGCAGCTGATTA

>989_S19_L001_R1_001.fastq_147_3a_7
CCCCCGCTGTGGGTATGGTGGTGGCGCACGTCTTGCGGTTGCCCCAGACCTTGTTTGACATAATAGCCGG
GGCCCATTGGGGCATCTTGGCAGGCCTAGCCTATTACTCCATGCAGGGCAATTGGGCTAAGGTCGCTATC
ATCATGGTTATGTTTTCGGGGGTCGATGCCACCACACACACCACCGGTAGCAGTGCAGCCCATACCGCCT
TCTCTTTTGCCAAACTTTTTAGTGTAGGCGCCAACCAGAAACTGCAGCTGATTA

>989_S19_L001_R1_001.fastq_148_3a_7
CCCCCGCTGTGGGTATGGTGGTGGCGCACGTCTTGCGGTTGCCCCAGACCTTGTTTGACATAATAGCCGG
GGCCCATTGGGGCATCTTGGCAGGCCTAGCCTATTACTCCATGCAGGGCAATTGGGCTAAGGTCGCTATC
ATCATGGTTATGTTTTCGGGGGTCGATGCCACCACACACACCACCGGTAGCAGTGCAGCTCATACCGCCT
TCTCTTTTGCCAAGCTTTTTAGTGTAGGCGCCAACCAGAAACTGCAGCTGATTA

>989_S19_L001_R1_001.fastq_149_3a_7
CCCCCGCTGTGGGTATGGTGGTGGCGCACGTCTTGCGGTTGCCCCAGACCTTGTTTGACATAATAGCCGG
GGCCCATTGGGGCATCTTGGCAGGCCTAGCCTATTACTCCATGCAGGGCAATTGGGCTAAGGTCGCTATC
ATCATGGTTATGTTTTCGGGGGTCGATGCCACCACACACACCACCGGTAGCAGTGCAGCTCATACCGCCT
TCTCTTTTGTCAAACTTTTTAGTGTAGGCGCCAACCAGAAACTGCAGCTGGTTA

>989_S19_L001_R1_001.fastq_150_3a_7
CCCCCGCTGTGGGTATGGTGGTGGCGCACGTCTTGCGGTCGCCCCAGACCTTGTTTGACATAATAGCCGG
GGCCCATTGGGGCATCTTGGCAGGCCTAGCCTATTACTCCATGCAGGGCAATTGGGCTAAGGTCGCTATC
ATCATGGTTATGTTTTCGGGGGTCGATGCCACCACACACACCACCGGTAGCAGTGCAGCTCATACCGCCT
TCTCTTTTGCCAAACTTTTTAGTGTAGGCGCCAACCAGAAACTGCAGCTGGTTA

>989_S19_L001_R1_001.fastq_151_3a_7
CCCCCGCTGTGGGTATGGTGGTGGCGCACGTCTTGCGGTTGCCCCAGACCTTGTTTGACATAATAGCCGG
GGCCCATTGGGGCATCTTGGCAGGCCTAGCCTATTACTCCATGCAGGGCAATTGGGCTAAGGTCGCTATC
ATCATGGTTATGTTTTCGGGGGTCGATGCCACCACATACACCACCGGTAGCAGTGCAGCTCACACCGCCT
TCTCTTTTGCCAAACTTTTTAGTGTAGGCGCCAACCAGAAACTGCAGCTGATTA

>989_S19_L001_R1_001.fastq_152_3a_7
CCCCCGCTGTGGGTATGGTGGTGGCGCACGTCTTGCGGTTGCCCCAGACCTTGTTTGACATAATAGCCGG
GGCCCATTGGGGCATCTTGGCAGGCCTAGCCTATTACTCCATGCAGGGCAATTGGGCTAAGGTCGCTATC
ATCATGGTTATGTTTTCGGGGGTCGATGCCACCACATACACTACCGGTAGCAGTGCAGCTCATACCGCCT
TCTCTTTTGCCAAACTTTTTAGTGTAGGCGCCAACCAGAAACTGCAGCTGATTA

>989_S19_L001_R1_001.fastq_153_3a_7
CCCCCGCTGTGGGTATGGTGGTGGCGCACGTCTTGCGGTTGCCCCAGACCTTGTTTGACATAATAGCCGG
GGCCCATTGGGGCATCTTGGCAGGCCTAGCCTATTACTCCATGCAGGGCAATTGGGCTAAGGTCGCTATC
GTCATGGTTATGTTTTCGGGGGTCGATGCCACCACACACACCACCGGTAGCAGTGCAGCTCATACCGCCT
TCTCTTTTGCCAAACTTTTTAGTGTAGGCGCCAACCAGAAACTGCAGCTGGTTA

>989_S19_L001_R1_001.fastq_154_3a_7
CCCCCGCTGTGGGTATGGTGGTGGCGCACGTCTTGCGGTTGCCCCAGACCTTGTTTGACATAATAGCCGG
GGCCCATTGGGGCATCTTGGCGGGCCTAGCCTATTACTCCATGCAGGGCAATTGGGCTAAGGTCGCTATC
ATCATGGTTATGTTTTCGGGGGTCGATGCCACCACATACACCACCGGTAGCAGTGCAGCTCATACCGCCT
TCTCTTTTGCCAAACTTTTTAGTGTAGGCGCCAACCAGAAACTGCAGCTGATTA

>989_S19_L001_R1_001.fastq_155_3a_7
CCCCCGCTGTGGGTATGGTGGTGGCGCACGTCTTGCGGTTGCCCCAGACCTTGTTTGACATAATAGCCGG
GGCCCATTGGGGCATCTTGGCAGGCCTAGCCTATTACTCCATGCAGGGCAATTGGGCTAAGGTCGCTATC
ATCATGGTTATGTTTTCGGGGGTCGATGCCACCACACACACCACCGGTAGCAGTGCAGCTCATACCGCCT
TCTCTTTTGCCAAACTTTTTAGTGTAGGCGCCAGCCAGAAACTGCAGCTGGTTA

>989_S19_L001_R1_001.fastq_156_3a_7
CCCCCGCTGTGGGTATGGTGGTGGCGCACGTCCTGCGGTTGCCCCAGACCTTGTTTGACATAATAGCCGG
GGCCCATTGGGGCATCTTGGCAGGCCTAGCCTATTACTCCATGCAGGGCAATTGGGCTAAGGTCGCTATC
ATCATGGTTATGTTTTCGGGGGTCGATGCCACCACACACACCACCGGTAGCAGTGCAGCTCATACCGCCT
TCTCTTTTGCCAAACTTTTTAGTGTAGGCGCCAACCAGAAACTGCAGCTGGTTA

>989_S19_L001_R1_001.fastq_157_3a_7
CCCCCGCTGTGGGTATAGTGGTGGCGCACGTCTTGCGGTTGCCCCAGACCTTGTTTGACATAATAGCCGG
GGCCCATTGGGGCATCTTGGCAGGCCTAGCCTATTACTCCATGCAGGGCAATTGGGCTAAGGTCGCTATC
ATCATGGTTATGTTTTCGGGGGTCGATGCCACCACACACACCACCGGTAGCAGTGCAGCTCATACCGCCT
TCTCTTTTGCCAAACTTTTTAGTGTAGGCGCCAACCAGAAACTGCAGCTGGTTA

>989_S19_L001_R1_001.fastq_158_3a_7
CCCCCGCTGTGGGTATGGTGGTAGCGCACGTCCTGCGGCTGCCCCAGACCTTGTTCGACATACTGGCCGG
GGCCCATTGGGGCATCTTAGCGGGCCTAGCCTATTATTCCATGCAGGGCAACTGGGCTAAGGTCGCTATC
ATCATGGTTATGTTCTCAGGGGTCGATGCCACAACATACACCACCGGTGGCGCTGCAGCTCGGGGTGTCA
GCAGCCTTACTAGTCTTTTTGATGTGGGTCCCAAACAGAACCTGCAGCTGGTCA

>989_S19_L001_R1_001.fastq_159_3a_7
CCCCCGCTGTGGGTATGGTGGTAGCGCACGTCCTGCGGCTGCCCCAGACCTTGTTCGACATACTGGCCGG
GGCCCATTGGGGCATCTTAGCGGGCCTAGCCTATTATTCCATGCAGGGCAACTGGGCTAAGGTCGCTATC
ATCATGGTTATGTTCTCAGGGGTCGATGCCACAACATACACCACCGGTAGCAGTGCAGCTCATACCGCCT
TCTCTTTTGCCAAACTTTTTAGTGTAGGCGCCAACCAGAAACTGCAGCTGATTA

>989_S19_L001_R1_001.fastq_160_3a_7
CCCCCGCTGTGGGTATGGTGGTGGCGCACGTCTTGCGGTTGCCCCAGACCTTGTTTGACATAATAGCCGG
GGCCCATTGGGGCATCTTGGCAGGCCTGGCCTATTACTCCATGCAGGGCAATTGGGCTAAGGTCGCTATC
ATCATGGTTATGTTTTCGGGGGTCGATGCCACCACACACACCACCGGTAGCAGTGCAGCTCATACCGCCT
TCTCTTTTGCCAAACTTTTTAGTGTAGGCGCCAACCAGAAACTGCAGCTGATTA

>989_S19_L001_R1_001.fastq_161_3a_7
CCCCCGCTGTGGGTATGGTGGTAGCGCACGTCCTGCGGCTGCCCCAGACCTTGTTCGACATACTGGCCGG
GGCCCATTGGGGCATCTTAGCGGGCCTAGCCTATTATTCCATGCAGGGCAACTGGGCTAAGGTCGCTATC
ATCATGGTTATGTTCTCAGGGGTCGATGCCACAACGCACATCACCGGTGGCTCTGCAGCTCGGAGTGTCA
GCGGGTTTACTGGACTTTTTAATGTGGGTGCCAGACAGAACCTGCAGCTGATCA

>989_S19_L001_R1_001.fastq_162_3a_7
CCCCCGCTGTGGGTATGGTGGTGGCGCACGTTTTGCGGTTGCCCCAGACCTTGTTTGACATAATAGCCGG
GGCCCATTGGGGCATCTTGGCAGGCCTAGCCTATTACTCCATGCAGGGCAATTGGGCTAAGGTCGCTATC
ATCATGGTTATGTTTTCGGGGGTCGATGCCACCACACACACCACCGGTAGCAGTGCAGCTCATACCGCCT
TCTCTTTTGCCAAACTTTTTAGTGTAGGCGCCAACCAGAAACTGCAGCTGATTA

>989_S19_L001_R1_001.fastq_163_3a_7
CCCCCGCTGTGGGTATGGTGGTGGCGCACGTCTTGCGGTTGCCCCAGACCTTGTTTGACATAATAGCCGG
GGCCCATTGGGGCATCTTGGCAGGCCTAGCCTATTACTCCATGCAGGGCAATTGGGCTAAGGTCGCTATC
ATCATGGTTATGTTTTCGGGGGTCGATGCCACCACACACACCACCGGTAGCAGTGCAGCTCATACCGCCT
TCTCTTTTGCCAAACTTTTTAGTGTAGGCGCCAACCAGAAACTGCAGCTGGCTA

>989_S19_L001_R1_001.fastq_164_3a_7
CCCCCGCCGTGGGTATGGTGGTGGCGCACGTCTTGCGGTTGCCCCAGACCTTGTTTGACATAATAGCCGG
GGCCCATTGGGGCATCTTGGCAGGCCTAGCCTATTACTCCATGCAGGGCAATTGGGCTAAGGTCGCTATC
ATCATGGTTATGTTTTCGGGGGTCGATGCCACCACACACACCACCGGTAGCAGTGCAGCTCATACCGCCT
TCTCTTTTGCCAAACTTTTTAGTGTAGGCGCCAACCAGAAACTGCAGCTGGTTA

>989_S19_L001_R1_001.fastq_165_3a_7
CCCCCGCTGTGGGTATGGTGGTGGCGCACGTCTTGCGGTTACCCCAGACCTTGTTTGACATAATAGCCGG
GGCCCATTGGGGCATCTTGGCAGGCCTAGCCTATTACTCCATGCAGGGCAATTGGGCTAAGGTCGCTATC
ATCATGGTTATGTTTTCGGGGGTCGATGCCACCACACACACCACCGGTAGCAGTGCAGCTCATACCGCCT
TCTCTTTTGCCAAACTTTTTAGTGTAGGCGCCAACCAGAAACTGCAGCTGATTA

>989_S19_L001_R1_001.fastq_166_3a_7
CCCCCGCTGTGGGTATGGTGGTGGCGCACGTCTTGCGGTTGCCCCAGACCTTGTTTGACATAATAGCCGG
GGCCCATTGGGGCATCTTGGCAGGCCTAGCCTATTACTCCATGCAGGGCAATTGGGCTAAGGTCGCTATC
ATCATGGTTATGTTTTCGGGGGTCGATGCCACCACACACACCACCGGTAGCAGCGCAGCTCATACCGCCT
TCTCTTTTGCCAAACTTTTTAGTGTAGGCGCCAACCAGAAACTGCAGCTGGTTA

>989_S19_L001_R1_001.fastq_167_3a_7
CCCCCGCTGTGGGTATGGTGGTAGCGCACGTCCTGCGGCTGCCCCAGACCTTGTTCGACATACTGGCCGG
GGCCCATTGGGGCATCTTAGCGGGCCTAGCCTATTATTCCATGCAGGGCAACTGGGCTAAGGTCGCTATC
ATCATGGTTATGTTCTCAGGGGTCGATGCCACAACACACATCACCGGTGGCTCTGCAGCTCGGAGTGTCA
GCGGGTTTACTGGACTTTTTAATGTGGGTGCCAGACAGAACCTGCAGCTGGTCA

>989_S19_L001_R1_001.fastq_168_3a_7
CCCCCGCTGTGGGTATGGTGGTGGCGCACGTCTTGCGGTTGCCCCAGACCTTGTTTGACATAATAGCCGG
GGCCCATTGGGGCATCTTGGCAGGCCTAGCCTATTACTCCATGCAGGGCAATTGGGCTAAGGTCGCTATC
ATCATGGTTATGTTTTCGGGGGTCGATGCTACCACACACACCACCGGTAGCAGTGCAGCTCATACCGCCT
TCTCTTTTGCCAAACTTTTTAGTGTAGGCGCCAACCAGAAACTGCAGCTGGTTA

>989_S19_L001_R1_001.fastq_169_3a_7
CCCCCGCTGTGGGTATGGTGGTGGCGCACGTCTTGCGGTTGCCCCAGACCTTGTTTGACATAATAGCCGG
GGCCCATTGGGGCATCTTGGCAGGCCTAGCCTATTACTCCATGCAGGGCAATTGGGCTAAGGTCGCTATC
ATCATGGTTATGTTTTCGGGGGTCGATGCCACCACACACACCACCGGTAGCAGTGCAGCTCATACCGCCT
TCTCTTTTGCCAAGCTTTTTAGTGTAGGCGCCAACCAGAAACTGCAGCTGGTTA

>989_S19_L001_R1_001.fastq_170_3a_7
CCCCCGCTGTGGGTATGGTGGTGGCGCACGTCTTGCGGTTGCCCCAGACCTTGTTTGACATAATAGCCGG
GGCCCATTGGGGCATCTTGGCAGGCCTAGCCTATTACTCCATGCAGGGCAATTGGGCTAAGGTCGCTATC
ATCATGGTTATGTTTTCGGGGGTCGATGCCACCGCACACACCACCGGTAGCAGTGCAGCTCATACCGCCT
TCTCTTTTGCCAAACTTTTTAGTGTAGGCGCCAACCAGAAACTGCAGCTGATTA

>989_S19_L001_R1_001.fastq_171_3a_7
CCCCCGCTGTGGGTATGGTGGTGGCGCACGTCTTGCGGTTGCCCCAGACCTTGTTTGACATAATAGCCGG
GGCCCATTGGGGCATCTTGGCAGGCCTAGCCTATTACTCTATGCAGGGCAATTGGGCTAAGGTCGCTATC
ATCATGGTTATGTTTTCGGGAGTCGATGCCACCACATACACCACCGGTAGCAGTGCAGCTCATACCGCCT
TCTCTTTTACCAAACTTTTTAGTGTAGGCGCCAACCAGAAACTGCAGCTGATTA

>989_S19_L001_R1_001.fastq_172_3a_7
CCCCCGCTGTGGGTATGGTGGTGGCGCACGTCTTGCGGTTGCCCCAGACCTTGTTTGACATAATAGCCGG
GGCCCATTGGGGCATCTTGGCAGGCCTAGCCTATTACTCCATGCAGGGCAATTGGGCTAAGGTCGCTATC
ATCATGGTTATGCTTTCGGGGGTCGATGCCACCACACACACCACCGGTAGCAGTGCAGCTCATACCGCCT
TCTCTTTTGCCAAACTTTTTAGTGTAGGCGCCAACCAGAAACTGCAGCTGGTTA

>989_S19_L001_R1_001.fastq_173_3a_7
CCCCCGCTGTGGGTATGGTGGTGGCGCACGTCTTGCGGTTGCCCCAGACCTTGTTTGACATAATAGCCGG
GGCCCATTGGGGCATCTTGGCAGGCCTAGCCTATTACTCCATGCAGGGCAATTGGGCTAAGGTCGCTATC
ATCATGGTTATGTTTTCGGGGGTCGATGCCACCACACACACCACCGGTAGTAGTGCAGCTCATACCGCCT
TCTCTTTTGCCAAACTTTTTAGTGTAGGCGCCAACCAGAAACTGCAGCTGATTA

>989_S19_L001_R1_001.fastq_174_3a_7
CCCCCGCTGTGGGTATGGTGGTAGCGCACGTCCTGCGGCTGCCCCAGACCTTGTTCGACATACTGGCCGG
GGCCCATTGGGGCATCTTAGCGGGCCTAGCCTATTATTCCATGCAGGGCAACTGGGCTAAGGTCGCTATC
ATCATGGTTATGTTCTCAGGGGTCGATGCCACCACATACACCACCGGTAGCAGTGCAGCTCATACCGCCT
TCTCTTTTGCCAAACTTTTTAGTGTAGGCGCCAACCAGAAACTGCAGCTGGTTA

>989_S19_L001_R1_001.fastq_175_3a_7
CCCCCGCTGTGGGTATGGTGGTGGCGCACGTCTTGCGGTTGCCCCAGACCTTGTTTGACATAATAGCCGG
GGCCCATTGGGGCATCTTGGCAGGCCTAGCCTATTACTCCATGCAGGGCAATTGGGCTAAGGTCGCTATC
ATCATGGTTATGTTCTCGGGGGTCGATGCCACCACATACACCACCGGTAGCAGTGCAGCTCATACCGCCT
TCTCTTTTGCCAAACTTTTTAGTGTAGGCGCCAACCAGAAACTGCAGCTGATTA

>989_S19_L001_R1_001.fastq_176_3a_7
CCCCCGCTGTGGGTATGGTGGTGGCGCATGTCTTGCGGTTGCCCCAGACCTTGTTTGACATAATAGCCGG
GGCCCATTGGGGCATCTTGGCAGGCCTAGCCTATTACTCCATGCAGGGCAATTGGGCTAAGGTCGCTATC
ATCATGGTTATGTTTTCGGGGGTCGATGCCACCACATACACCACCGGTAGCAGTGCAGCTCATACCGCCT
TCTCTTTTGCCAAACTTTTTAGTGTAGGCGCCAACCAGAAACTGCAGCTGATTA

>989_S19_L001_R1_001.fastq_177_3a_7
CCCCCGCTGTGGGTATGGTGGTAGCGCACGTCCTGCGGCTGCCCCAGACCTTGTTCGACATACTGGCCGG
GGCCCATTGGGGCATCTTAGCGGGCCTAGCCTATTATTCCATGCAGGGCAACTGGGCTAAGGTCGCTATC
ATCATGGTTATGTTCTCGGGGGTCGATGCCACCACATACACCACCGGTAGCAGTGCAGCTCATACCGCCT
TCTCTTTTGCCAAACTTTTTAGTGTAGGCGCCAACCAGAAACTGCAGCTGATTA

>989_S19_L001_R1_001.fastq_178_3a_7
CCCCCGCTGTGGGTATGGTGGTGGCGCACGTCTTGCGGTTGCCCCAGACCTTGTTTGACATAATAGCCGG
GGCCCATTGGGGCATCTTGGCAGGCCCAGCCTATTACTCCATGCAGGGCAATTGGGCTAAGGTCGCTATC
ATCATGGTTATGTTTTCGGGGGTCGATGCCACCACACACACCACCGGTAGCAGTGCAGCTCATACCGCCT
TCTCTTTTGCCAAACTTTTTAGTGTAGGCGCCAACCAGAAACTGCAGCTGGTTA

>989_S19_L001_R1_001.fastq_179_3a_7
CCCCCGCTGTGGGTGTGGTGGTGGCGCACGTCTTGCGGTTGCCCCAGACCTTGTTTGACATAATAGCCGG
GGCCCATTGGGGCATCTTGGCAGGCCTAGCCTATTACTCCATGCAGGGCAATTGGGCTAAGGTCGCTATC
ATCATGGTTATGTTTTCGGGGGTCGATGCCACCACACACACCACCGGTAGCAGTGCAGCTCATACCGCCT
TCTCTTTTGCCAAACTTTTTAGTGTAGGCGCCAACCAGAAACTGCAGCTGGTTA

>989_S19_L001_R1_001.fastq_180_3a_7
CCCCCGCTGTGGGTATGGTGGTGGCGCACGTCTTGCGGTTGCCCCAGACCTTGTTTGACATAATAGCCGG
GGCCCATTGGGGCATCTTGGCAGGCCTAGCCTATTACTCCATGCAGGGCAATTGGGCTAAGGTCGCTATC
ATCATGGTTATGTTTTCGGGGGTCGATGCCACCACACACACCACCGGTAGCAGTGCAGCTCATACCGCCT
TCTCTTTTGCCAAACTTTTTAGTGTAGGCGCCAACCAGAAACCGCAGCTGATTA

>989_S19_L001_R1_001.fastq_181_3a_7
CCCCCGCTGTGGGTATGGTGGTGGCGCATGTCTTGCGGTTGCCCCAGACCTTGTTTGACATAATAGCCGG
GGCCCATTGGGGCATCTTGGCAGGCCTAGCCTATTACTCCATGCAGGGCAATTGGGCTAAGGTCGCTATC
ATCATGGTTATGTTTTCGGGGGTCGATGCCACCACACACACCACCGGTAGCAGTGCAGCTCATACCGCCT
TCTCTTTTGCCAAACTTTTTAGTGTAGGCGCCAACCAGAAACTGCAGCTGGTTA

>989_S19_L001_R1_001.fastq_182_3a_7
CCCCCGCTGTGGGTATGGTGGCGGCGCACGTCTTGCGGTTGCCCCAGACCTTGTTTGACATAATAGCCGG
GGCCCATTGGGGCATCTTGGCAGGCCTAGCCTATTACTCCATGCAGGGCAATTGGGCTAAGGTCGCTATC
ATCATGGTTATGTTTTCGGGGGTCGATGCCACCACACACACCACCGGTAGCAGTGCAGCTCATACCGCCT
TCTCTTTTGCCAAACTTTTTAGTGTAGGCGCCAACCAGAAACTGCAGCTGGTTA

>989_S19_L001_R1_001.fastq_183_3a_7
CCCCCGCTGTGGGTATGGTGGTGGCGCACGTCTTGCGGTTGCCCCAGACCTTGTTTGACATAATAGCCGG
GGCCCATTGGGGCATCTTGGCAGGCCTAGCCTATTACTCCATGCAGGGCAATTGGGCTAAGGTCGCCATC
ATCATGGTTATGTTTTCGGGGGTCGATGCCACCACACACACCACCGGTAGCAGTGCAGCTCATACCGCCT
TCTCTTTTGCCAAACTTTTTAGTGTAGGCGCCAACCAGAAACTGCAGCTGGTTA

>989_S19_L001_R1_001.fastq_184_3a_7
CCCCTGCTGTGGGTATGGTGGTGGCGCACGTCTTGCGGTTGCCCCAGACCTTGTTTGACATAATAGCCGG
GGCCCATTGGGGCATCTTGGCAGGCCTAGCCTATTACTCCATGCAGGGCAATTGGGCTAAGGTCGCTATC
ATCATGGTTATGTTTTCGGGGGTCGATGCCACCACACACACCACCGGTAGCAGTGCAGCTCATACCGCCT
TCTCTTTTGCCAAACTTTTTAGTGTAGGCGCCAACCAGAAACTGCAGCTGATTA

>989_S19_L001_R1_001.fastq_185_3a_7
CCCCCGCTGTGGGTATGGTGGTGGCGCACGTCTTGCGGTTGCCCCAGACCTTGTTTGACATAATAGCCGG
GGCCCATTGGGGCATCTTGGCAGGCCTAGCCTATTACTCCATGCAGGGCAATCGGGCTAAGGTCGCTATC
ATCATGGTTATGTTTTCGGGGGTCGATGCCACCACATACACCACCGGTAGCAGTGCAGCTCATACCGCCT
TCTCTTTTGCCAAACTTTTTAGTGTAGGCGCCAACCAGAAACTGCAGCTGATTA

>989_S19_L001_R1_001.fastq_186_3a_6
CCCCCGCTGTGGGTATGGTGGTGGCGCACGTCTTGCGGTTGCCCCAGACCTTGTTTGACATAATAGCCGG
GGCCCATTGGGGCATCTTGGCAGGCCTAGCCTATTACTCCATGCAGGGCAATTGGGCTAAGGTCGCTATC
ATCATGGTTATGTTTTCGGGGGTCGATGCCACCACACGCACCACCGGTAGCAGTGCAGCTCATACCGCCT
TCTCTTTTGCCAAACTTTTTAGTGTAGGCGCCAACCAGAAACTGCAGCTGGTTA

>989_S19_L001_R1_001.fastq_187_3a_6
CCCCCGCTGTGGGTATGGTGGTGGCGCACGTCTTGCGGTTACCCCAGACCTTGTTTGACATAATAGCCGG
GGCCCATTGGGGCATCTTGGCAGGCCTAGCCTATTACTCCATGCAGGGCAATTGGGCTAAGGTCGCTATC
ATCATGGTTATGTTTTCGGGGGTCGATGCCACCACACACACCACCGGTAGCAGTGCAGCTCATACCGCCT
TCTCTTTTGCCAAACTTTTTAGTGTAGGCGCCAACCAGAAACTGCAGCTGGTTA

>989_S19_L001_R1_001.fastq_188_3a_6
CCCCCGCTGTGGGTATGGTGGTGGCGCACGTCTTGCGGTTGCCCCAGACCTTGTTTGACATAATAGCCGG
GGCCCATTGGGGCATCTTGGCAGGCCTAGCCTATTACTCCATGCAGGGCAATTGGGCTAAGGTCGCTATC
ATCATGGTTATGTTTTCGGGGGTCGATGCCACCACACACACCACCGGTAGCAGTGCAGCTCATACCGCCC
TCTCTTTTGCCAAACTTTTTAGTGTAGGCGCCAACCAGAAACTGCAGCTGGTTA

>989_S19_L001_R1_001.fastq_189_3a_6
CCCCCGCTGTGGGTATGGTGGTGGCACACGTCTTGCGGTTGCCCCAGACCTTGTTTGACATAATAGCCGG
GGCCCATTGGGGCATCTTGGCAGGCCTAGCCTATTACTCCATGCAGGGCAATTGGGCTAAGGTCGCTATC
ATCATGGTTATGTTTTCGGGGGTCGATGCCACCACACACACCACCGGTAGCAGTGCAGCTCATACCGCCT
TCTCTTTTGCCAAACTTTTTAGTGTAGGCGCCAACCAGAAACTGCAGCTGGTTA

>989_S19_L001_R1_001.fastq_190_3a_6
CCCCCGCTGTGGGTATGGTGGTGGCGCACGTCTTGCGGTTGCCCCAGACCTTGTTTGACATAATAGCCGG
GGCCCATTGGGGCATCTTGGCAGGCCTAGCCTATTACTCCATGCAGGACAATTGGGCTAAGGTCGCTATC
ATCATGGTTATGTTTTCGGGGGTCGATGCCACCACACACACCACCGGTAGCAGTGCAGCTCATACCGCCT
TCTCTTTTGCCAAACTTTTTAGTGTAGGCGCCAACCAGAAACTGCAGCTGGTTA

>989_S19_L001_R1_001.fastq_191_3a_6
CCCCCGCTGTGGGTATGGTGGTGGCGCACGTCTTGCGGTTGCCCCAGACCTTGTTTGACATAATAGCCGG
GGCCCATTGGGGCATCTTAGCGGGCCTAGCCTATTATTCCATGCAGGGCAACTGGGCTAAGGTCGCTATC
ATCATGGTTATGTTTTCGGGGGTCGATGCCACCACACACACCACCGGTAGCAGTGCAGCTCATACCGCCT
TCTCTTTTGCCAAACTTTTTAGTGTAGGCGCCAACCAGAAACTGCAGCTGGTTA

>989_S19_L001_R1_001.fastq_192_3a_6
CCCCCGCTGTGGGTATGGTGGTGGCGCACGTCTTGCGGTTGCCCCAGACCTTGTTTGACATAATAGCCGG
GGCCCATTGGGGCATCTTGGCAGGCCTAGCCTATTACTCCATGCAGGGCAATTGGGCTAAGGTCGCTATC
ATCATGGTTATGTTTTCGGGGGTCGATGCCACCACACACACCACCGGTAGCAGTGCAGCTCATACCGCCT
TCTCTTTTGCCAAACTTTTTAGTGTAGGCGCCAACCAGGAACTGCAGCTGGTTA

>989_S19_L001_R1_001.fastq_193_3a_6
CCCCCGCTGTGGGTATGGTGGTAGCGCACGTCCTGCGGCTGCCCCAGACCTTGTTCGACATACTGGCCGG
GGCCCATTGGGGCATCTTGGCAGGCCTAGCCTATTACTCCATGCAGGGCAATTGGGCTAAGGTCGCTATC
ATCATGGTTATGTTTTCGGGGGTCGATGCCACCACACACACCACCGGTAGCAGTGCAGCTCATACCGCCT
TCTCTTTTACCAAACTTTTTAGTGTAGGCGCCAACCAGAAACTGCAGCTGATTA

>989_S19_L001_R1_001.fastq_194_3a_6
CCCCCGCTGTGGGTATGGTGGTGGCGCACGTCTTGCGGTTGCCCCAGACCTTGTTTGACATAATAGCCGG
GGCCCATTGGGGCATCTTGGCAGGCCTAGCCTATTACTCTATGCAGGGCAATTGGGCTAAGGTCGCTATC
ATCATGGTTATGTTTTCGGGGGTCGATGCCACCACACACACCACCGGTAGCAGTGCAGCTCATACCGCCT
TCTCTTTTGCCAAACTTTTTAGTGTAGGCGCCAACCAGAAACTGCAGCTGATTA

>989_S19_L001_R1_001.fastq_195_3a_6
CCCCCGCTGTGGGTATGGTGGTGGCGCACGTCTTGCGGTTGCCCCAGACCTTGTTTGACATAATAGCCGG
GGCCCATTGGGGCATCTTGGCAGGCCTAGCCTATTACTCCATGCAGGGCAATTGGGCTAAGGTCGCTATC
ATCATGGTTATGTTTTCGGGGGTCGATGCCACCACACACACCACCGGTAGCAGTGCAGCTCATACCGCCT
TCTCTTTTGCCAAACTTTTTAGTGTAGGCACCAACCAGAAACTGCAGCTGGTTA

>989_S19_L001_R1_001.fastq_196_3a_6
CCCCCGCTGTGGGTATGGTGGTGGCGCACGTCTTGCGGTTGCCCCAGACCTTGTTTGACATAATAGCCGG
GGCCCATTGGGGCATCTTGGCAGGCCTAGCCTATTACTCCATGCAGGGCAATTGGGCTAAGGTTGCTATC
ATCATGGTTATGTTTTCGGGGGTCGATGCCACCACATACACCACCGGTAGCAGTGCAGCTCATACCGCCT
TCTCTTTTGCCAAACTTTTTAGTGTAGGCGCCAACCAGAAACTGCAGCTGATTA

>989_S19_L001_R1_001.fastq_197_3a_6
CCCCCGCTGTGGGTATGGTGGTGGCGCACGTCTTGCGGTTGCCCCAGACCTTGTTTGACATAATAGCCGG
GGCCCATTGGGGCATCTTGGCAGGCCTAGCCTATTACTCCATGCAGGGCAATTGGGCTAAGGTCGCTATC
ATCATGGTTATGTTTTCGGGGGTCGATGCCACCACACACACCACCGGTAGCAGTGCAGCTCATACCGCCT
TCCCTTTTGCCAAACTTTTTAGTGTAGGCGCCAACCAGAAACTGCAGCTGGTTA

>989_S19_L001_R1_001.fastq_198_3a_6
CCCCCGCTGTGGGTATGGTGGTGGCGCACGTCTTGCGGTTGCCCCAGACCTTGTTTGACATAATAGCCGG
GGCCCATTGGGGCATCTTGGCAGGCCTAGCCTATTACTCCATGCAGGGCAATTGGGCTAAGGTCGCTATC
ATCATGGTTATGTTTTCGGGGGTCGATGCCACCACATACGCCACCGGTAGCAGTGCAGCTCATACCGCCT
TCTCTCTTGCCAAACTTTTTAGTGTAGGCGCCAACCAGAAACTGCAGCTGATTA

>989_S19_L001_R1_001.fastq_199_3a_6
CCCCCGCTGTGGGTATGGTGGTAGCGCACGTCCTGCGGCTGCCCCAGACCTTGTTCGACATACTGGCCGG
GGCCCATTGGGGCATCTTAGCGGGCCTAGCCTATTATTCCATGCAGGGCAATTGGGCTAAGGTCGCTATC
ATCATGGTTATGTTTTCGGGGGTCGATGCCACCACACACACCACCGGTAGCAGTGCAGCTCATACCGCCT
TCTCTTTTACCAAACTTTTTAGTGTAGGCGCCAACCAGAAACTGCAGCTGATTA

>989_S19_L001_R1_001.fastq_200_3a_6
CCCCCGCTGTGGGTATGGTGGTAGCGCACGTCCTGCGGCTGCCCCAGACCTTGTTCGACATACTGGCCGG
GGCCCATTGGGGCATCTTAGCGGGCCTAGCCTATTATTCCATGCAGGGCAACTGGGCTAAGGTCGCTGTC
ATCATGGTTATGTTTTCGGGGGTCGATGCCACCACACACACCACCGGTAGCAGTGCAGCTCATACCGCCT
TCTCTTTTGCCAAACTTTTTAGTGTAGGCGCCAACCAGAAACTGCAGCTGGTTA

>989_S19_L001_R1_001.fastq_201_3a_6
CCCCCGCTGTGGGTATGGTGGTGGCGCACGTCTTGCGGTTGCCCCAGACCTTGTTTGACATAATAGCCGG
GGCCCATTGGGGCATCTTGGCAGGCCTAGCCTATTACTCCATGCAGGGCAATTGGGCTAAGGTCGCTATC
ATCATGGTTATGTTTTCGGGGGTCGATGCCACCACACACACCACCGGTAGCAGTGCAGCTCATACCGCCT
TCTCTTTTGCCAAACTTTTTAGTGTAGGCGCCAACCAGAAACTGCGGCTGATTA

>989_S19_L001_R1_001.fastq_203_3a_6
CCCCCGCTGTGGGTATGGTGGTGGCGCACGTCTTGCGGTTGCCCCAGACCTTGTTTGACATAATAGCCGG
GGCCCATTGGGGCATCTTGGCAGGCCTAGCCTATTACTCCATGCAGGGCAATTGGGCTAAGGTCGCTATC
ATCATGGTTATGTTTTCGGGGGTCGATGCCGCCACACACACCACCGGTAGCAGTGCAGCTCATACCGCCT
TCTCTTTTGCCAAACTTTTTAGTGTAGGCGCCAACCAGAAACTGCAGCTGGTTA

>989_S19_L001_R1_001.fastq_204_3a_6
CCCCCGCTGTGGGTATGGTGGTGGCGCACGTCTTGCGGTTGCCCCAGACCTTGTTTGACATAATAGCCGG
GGCCCATTGGGGCATCTTGGCAGGCCTAGCCTATTACTCCATGCAGGGCAATTGGGCTAAGGTCGCTATC
ATCATGGTTATGTTCTCGGGGGTCGATGCCACCACACACACCACCGGTAGCAGTGCAGCTCATACCGCCT
TCTCTTTTGCCAAACTTTTTAGTGTAGGCGCCAACCAGAAACTGCAGCTGGTTA

>989_S19_L001_R1_001.fastq_205_3a_6
CCCCCGCTGTGGGTATGGTGGTAGCGCACGTCCTGCGGCTGCCCCAGACCTTGTTCGACATACTGGCCGG
GGCCCATTGGGGCATCTTAGCGGGCCTAGCCTATTATTCCATGCAGGGCAACTGGGCTAAGGTCGCTATC
ATCATGGTTATGTTCTCAGGGGTCGATGCCACAACACACATCACCGGTGGCTCTGCAGCTCGGAGTGTCA
GCGGGTTTACTGGACTTTTTAATGTGGGTGCCAGACAGAACCTGCGGCTGATCA

>989_S19_L001_R1_001.fastq_206_3a_6
CCCCCGCTGTGGGTATGGTGGTGGCGCACGCCTTGCGGTTGCCCCAGACCTTGTTTGACATAATAGCCGG
GGCCCATTGGGGCATCTTGGCAGGCCTAGCCTATTACTCCATGCAGGGCAATTGGGCTAAGGTCGCTATC
ATCATGGTTATGTTTTCGGGGGTCGATGCCACCACATACACCACCGGTAGCAGTGCAGCTCATACCGCCT
TCTCTTTTACCAAACTTTTTAGTGTAGGCGCCAACCAGAAACTGCAGCTGATTA

>989_S19_L001_R1_001.fastq_207_3a_6
CCCCCGCTGTGGGTATGGTGGTAGCGCACGTCCTGCGGCTGCCCCAGACCTTGTTCGACATACTGGCCGG
GGCCCATTGGGGCATCTTAGCGGGCCTAGCCTATTATTCCATGCAGGGCAACTGGGCTAAGGTCGCTATC
ATCATGGTTATGTTCTCAGGGGTCGATGCCACAACACACATCACCGGTGGCTCTGCAGCTCGGAGTGTCA
GCGGGTTTACTGGGCTTTTTAATGTGGGTGCCAGACAGAACCTGCAGCTGATCA

>989_S19_L001_R1_001.fastq_208_3a_6
CCCCCGCTGTGGGTATGGTGGTGGCGCACGTCTTGCGGTTGCCCCAGACCTTGTTTGACATAATAGCCGG
GGCCCATTGGGGCATCTTGGCAGGCCTAGCCTATTACTCCATGCAGGGCAATTGGGCTAAGGTCGCTATC
ATCATGGTTATGTTTTCGGGGGTCGATGCCACCACACACACCATCGGTAGCAGTGCAGCTCATACCGCCT
TCTCTTTTGCCAAACTTTTTAGTGTAGGCGCCAACCAGAAACTGCAGCTGGTTA

>989_S19_L001_R1_001.fastq_209_3a_6
CCCCCGCTGTGGGTATGGTGGTGGCGCACGTCTTGCGGTTGCCCCAGACCTTTTTTGACATAATAGCCGG
GGCCCATTGGGGCATCTTGGCAGGCCTAGCCTATTACTCCATGCAGGGCAATTGGGCTAAGGTCGCTATC
ATCATGGTCATGTTTTCGGGGGTCGATGCCACCACACACACCACCGGTAGCAGTGCAGCTCATACCGCCT
TCTCTTTTGCCAAACTTTTTAGTGTAGGCGCCAACCAGAAACTGCAGCTGGTTA

>989_S19_L001_R1_001.fastq_210_3a_6
CCCCCGCTGTGGGTATGGTGGTAGCGCACGTCCTGCGGCTGCCCCAGACCTTGTTCGACATACTGGCCGG
GGCCCATTGGGGCATCTTAGCGGGCCTAGCCTATTACTCCATGCAGGGCAATTGGGCTAAGGTCGCTATC
ATCATGGTTATGTTTTCGGGGGTCGATGCCACCACATACACCACCGGTAGCAGTGCAGCTCATACCGCCT
TCTCTTTTGCCAAACTTTTTAGTGTAGGCGCCAACCAGAAACTGCAGCTGGTTA

>989_S19_L001_R1_001.fastq_211_3a_6
CCCCCGCTGTGGGTATGGTGGTGGCGCACGTCTTGCGGTTGCCCCAGACCTTGTTTGACATAACAGCCGG
GGCCCATTGGGGCATCTTGGCAGGCCTAGCCTATTACTCCATGCAGGGCAATTGGGCTAAGGTCGCTATC
ATCATGGTTATGTTTTCGGGGGTCGATGCCACCACACACACCACCGGTAGCAGTGCAGCTCATACCGCCT
TCTCTTTTGCCAAACTTTTTAGTGTAGGCGCCAACCAGAAACTGCAGCTGATTA

>989_S19_L001_R1_001.fastq_212_3a_6
CCCCCGCTGTGGGTATGGTGGTGGCGCACGTCTTGCGGTTGCCCCAGACCTTGTTTGACATAATAGCCGG
GGCCCATTGGGGCACCTTGGCAGGCCTAGCCTATTACTCCATGCAGGGCAATTGGGCTAAGGTCGCTATC
ATCATGGTTATGTTTTCGGGGGTCGATGCCACCACACACACCACCGGTAGCAGTGCAGCTCATACCGCCT
TCTCTTTTGCCAAACTTTTTAGTGTAGGCGCCAACCAGAAACTGCAGCTGGTTA

>989_S19_L001_R1_001.fastq_213_3a_6
CCCCCGCTGTGGGTATGGTGGTGGCGCACGCCTTGCGGTTGCCCCAGACCTTGTTTGACATAATAGCCGG
GGCCCATTGGGGCATCTTGGCAGGCCTAGCCTATTACTCCATGCAGGGCAATTGGGCTAAGGTCGCTATC
ATCATGGTTATGTTTTCGGGGGTCGATGCCACCACACACACCACCGGTAGCAGTGCAGCTCATACCGCCT
TCTCTTTTGCCAAACTTTTTAGTGTAGGCGCCAACCAGAAACTGCAGCTGATTA

>989_S19_L001_R1_001.fastq_214_3a_6
CCCCCGCTGTGGGTATGGTGGTAGCGCACGTCCTGCGGCTGCCCCAGACCTTGTTCGACATACTGGCCGG
GGCCCATTGGGGCATCTTAGCGGGCCTAGCCTATTATTCCATGCAGGGCAATTGGGCTAAGGTCGCTATC
ATCATGGTCATGTTTTCGGGGGTCGATGCCACCACACACACCACCGGTAGCAGTGCAGCTCATACCGCCT
TCTCTTTTGCCAAACTTTTTAGTGTAGGCGCCAACCAGAAACTGCAGCTGGTTA

>989_S19_L001_R1_001.fastq_215_3a_6
CCCCCGCTGTGGGTATGGTGGTGGCGCACGTCTTGCGGTTGCCCCAGACCTTGTTTGACATAATAGCCGG
GGCCCATTGGGGCATCTTGGCAGGCCTAGCCTATTACTCCATGCAGGGCAATTGGGCTAAGGTCGCTATC
ATCATGGTTATGTTTTCGGGGGTCGATGCCACCACACACACCACCGGTAGCAGTGCAGCTCATACCGCCT
TCTCTTTTGCCAAACTTTTTAGTGTAGGCGCCAACCGGAAACTGCAGCTGGTTA

>989_S19_L001_R1_001.fastq_216_3a_6
CCCCCGCTGTGGGTATGGTGATGGCGCACGTCTTGCGGTTGCCCCAGACCTTGTTTGACATAATAGCCGG
GGCCCATTGGGGCATCTTGGCAGGCCTAGCCTATTACTCCATGCAGGGCAATTGGGCTAAGGTCGCTATC
ATCATGGTTATGTTTTCGGGGGTCGATGCCACCACACACACCACCGGTAGCAGTGCAGCTCATACCGCCT
TCTCTTTTGCCAAACTTTTTAGTGTAGGCGCCAACCAGAAACTGCAGCTGGTTA

>989_S19_L001_R1_001.fastq_217_3a_6
CCCCCGCTGTGGGTATGGTGGTGGCGCACGTCTTGCGGTTGCCCCAGACCTTGTTTGACATAATAGCCGG
GGCCCATTGGGGCATCTTGGCAGGCCTAGCCTATTACTCCATGCAGGGCAATTGGGCTAAGGTCGCTATC
ATCATGGTTATGTTTTCGGGGGTCGATGCCACCACACACACCACCGGTAGCAGTGCAGCTCATACCGCCT
TCTCTTTTGCCAAACTTTTTAGTGTAGGTGCCAACCAGAAACTGCAGCTGATTA

>989_S19_L001_R1_001.fastq_218_3a_6
CCCCCGCTGTGGGTATGGTGGTGGCGCACGTCTTGCGGTTGCCCCAGACCTTGTTTGACATAATAGCCGG
GGCCCATTGGGGCATCTTGGCAGGCCTAGTCTATTACTCCATGCAGGGCAATTGGGCTAAGGTCGCTATC
ATCATGGTTATGTTTTCGGGGGTCGATGCCACCACACACACCACCGGTAGCAGTGCAGCTCATACCGCCT
TCTCTTTTGCCAAACTTTTTAGTGTAGGCGCCAACCAGAAACTGCAGCTGGTTA

>989_S19_L001_R1_001.fastq_219_3a_6
CCCCCGCTGTGGGTATGGTGGTGGCGCACGTCTTGCGGTTGCCCCAGACCTTGTTTGACATAATAGCCGG
GGCCCATTGGGGCATCTTGGCAGGCCTAGCCTATTACTCCATGCAGGGCAATTGGGCTAAGGTCGCTATC
ATCATGGTTATGTTTTCGGGGGTCGATGCCACCACACACACCACCGGTAGCAGTGCAGCTCATACCGCCT
TCTCTTTTGCCAAACTTTTTAGTGTAGGCGCCAACCAGAGACTGCAGCTGATTA

>989_S19_L001_R1_001.fastq_220_3a_6
CCCCCGCTGTGGGTATGGTGGTGGCGCACGTCTTGCGGTTGCCCCAGACCTTGTTTGACATAATAGCCGG
GGCCCATTGGGGCATCTTGGCAGGCCTAGCCTATTACTCCATGCAGGGCAATTGGGCTAAGGTCGCTATC
ATCATGGCTATGTTTTCGGGGGTCGATGCCACCACACACACCACCGGTAGCAGTGCAGCTCATACCGCCT
TCTCTTTTGCCAAACTTTTTAGTGTAGGCGCCAACCAGAAACTGCAGCTGGTTA

>989_S19_L001_R1_001.fastq_221_3a_6
CCCCCGCTGTGGGTATGGTGGTGGCGCACGTCTTGCGGTTGCCCCAGACCTTGCTTGACATAATAGCCGG
GGCCCATTGGGGCATCTTGGCAGGCCTAGCCTATTACTCCATGCAGGGCAATTGGGCTAAGGTCGCTATC
ATCATGGTTATGTTTTCGGGGGTCGATGCCACCACACACACCACCGGTAGCAGTGCAGCTCATACCGCCT
TCTCTTTTGCCAAACTTTTTAGTGTAGGCGCCAACCAGAAACTGCAGCTGGTTA

>989_S19_L001_R1_001.fastq_222_3a_6
CCCCCGCTGTGGGTATGGTGGTGGCGCACGTCTTGCGGTTGCCCCAGACCTTGTTTGACATAGTAGCCGG
GGCCCATTGGGGCATCTTGGCAGGCCTAGCCTATTACTCCATGCAGGGCAATTGGGCTAAGGTCGCTATC
ATCATGGTTATGTTTTCGGGGGTCGATGCCACCACACACACCACCGGTAGCAGTGCAGCTCATACCGCCT
TCTCTTTTGCCAAACTTTTTAGTGTAGGCGCCAACCAGAAACTGCAGCTGGTTA

>989_S19_L001_R1_001.fastq_223_3a_6
CCCCCGCTGTGGGTATGGTGGTAGCGCACGTCCTGCGGCTGCCCCAGACCTTGTTCGACATACTGGCCGG
GGCCCATTGGGGCATCTTAGCGGGCCTAGCCTATTACTCCATGCAGGGCAATTGGGCTAAGGTCGCTATC
ATCATGGTTATGTTTTCGGGGGTCGATGCCACCACACACACCACCGGTAGCAGTGCAGCTCATACCGCCT
TCTCTTTTACCAAACTTTTTAGTGTAGGCGCCAACCAGAAACTGCAGCTGATTA

>989_S19_L001_R1_001.fastq_224_3a_5
CCCCCGCTGTGGGTATGGTGGTGGCGCACGTCTTGCGGTTGCCCCAGACCTTGTTTGACATAATAGCCGG
GGCCCATTGGGGCATCCTGGCAGGCCTAGCCTATTACTCCATGCAGGGCAATTGGGCTAAGGTCGCTATC
ATCATGGTTATGTTTTCGGGGGTCGATGCCACCACACACACCACCGGTAGCAGTGCAGCTCATACCGCCT
CCTCTTTTGCCAAACTTTTTAGTGTAGGCGCCAACCAGAAACTGCAGCTGATTA

>989_S19_L001_R1_001.fastq_225_3a_5
CCCCCGCTGTGGGTATGGTGGTGGCGCACGTCTTGCGGTTGCCCCAGACCTTGTTTGACATAATAGCCGG
GGCCCATTGGGGCATCTTGGCAGGCCTAGCCCATTACTCCATGCAGGGCAATTGGGCTAAGGTCGCTATC
ATCATGGTTATGTTTTCGGGGGTCGATGCCACCACACACACCACCGGTAGCAGTGCAGCTCATACCGCCT
TCTCTTTTGCCAAACTTTTTAGTGTAGGCGCCAACCAGAAACTGCAGCTGATTA

>989_S19_L001_R1_001.fastq_227_3a_5
CCCCCGCTGTGGGTATGGTGGTGGCGCACGTCTTGCAGTTGCCCCAGACCTTGTTTGACATAATAGCCGG
GGCCCATTGGGGCATCTTGGCAGGCCTAGCCTATTACTCCATGCAGGGCAATTGGGCTAAGGTCGCTATC
ATCATGGTTATGTTTTCGGGGGTCGATGCCACCACACACACCACCGGTAGCAGTGCAGCTCATACCGCCT
TCTCTTTTGCCAAACTTTTTAGTGTAGGCGCCAACCAGAAACTGCAGCTGGTTA

>989_S19_L001_R1_001.fastq_228_3a_5
CCCCCGCTGTGGGTATGGTGGTGGCGCACGTCTTGCGGTTGCCCCAGACCTTGTTTGACATAATAGCCGG
GGCCCATTGGGGCATCTTGGCAGGCCTAGCCTATTACTCCATGCAGGGCAATTGGGCTAAGGTCGCTATC
ATCATGGTTATGTTTTCGGGGGTCGATGCCACCACACACACCACCGGTAGCAGTGCAGCTCATACCGCCT
TCTCTTTTGCCAAACTTTTTGGTGTAGGCGCCAACCAGAAACTGCAGCTGGTTA

>989_S19_L001_R1_001.fastq_229_3a_5
CCCCCGCTGTGGGTATGGTGGTGGCGCACGTCTTGCGGTTGCCCCAGACCTTGTTTGACATAATAGCCGG
GGCCCATTGGGGCATCTTGGCAGGCCTAGCCTATTACTCCATGCAGGGCAATTGGGCTAAGGTCGCTATC
ATCATGGTTATGTTTTCGGGGGTCGATGCCACCACATACACCACCGGTAGCAGTGCAGCTCATACCGCCT
TCTCTTTTGCCAAACTTTTTAGTGTAGGCGCCAATCAGAAACTGCAGCTGATTA

>989_S19_L001_R1_001.fastq_230_3a_5
CCCCCGCTGTGGGTATGGTGGTGGCGCACGTCTTGCGGTTGCCCCAGACCTTGTTTGACATAATAGCCGG
GGCCCATTGGGGCATCTTGGCAGGCCTAGCCTATTACTCCATGCAGGGCAATTGGGCTAAGGTCGCTATC
ATCATGGTTATGTTTTCGGGGGTCGATGCCACCACACACACCACCGGTAGCAGTGCAGCTCATACCGCCT
TCTCTTTTGCCAAACTTTTTAGTGTAGGCGCCGACCAGAAACTGCAGCTGGTTA

>989_S19_L001_R1_001.fastq_231_3a_5
CCCCCGCTGTGGGTATGGTGGTGGCGCACGTCTTGCGGTTGCCCCAGACCTTGTTCGACATACTGGCCGG
GGCCCATTGGGGCATCTTAGCGGGCCTAGCCTATTATTCCATGCAGGGCAACTGGGCTAAGGTCGCTATC
ATCATGGTTATGTTCTCAGGGGTCGATGCCACAACACACATCACCGGTGGCTCTGCAGCTCGGAGTGTCA
GCGGGTTTACTGGACTTTTTAATGTGGGTGCCAGACAGAACCTGCAGCTGATCA

>989_S19_L001_R1_001.fastq_232_3a_5
CCCCCGCTGTGGGTATGGTGGTGGCGCACGTCTTGCGGTTGCCCCAGACCTTGTTTGACATAATAGCCGG
GGCCCATTGGGGCATCTTGGCAGGCCTAGCCTATTACTCCATGCAGGGCAACTGGGCTAAGGTCGCTATC
ATCATGGTTATGTTCTCAGGGGTCGATGCCACAACACACATCACCGGTGGCTCTGCAGCTCGGAGTGTCA
GCGGGTTTACTGGACTTTTTAATGTGGGTGCCAGACAGAACCTGCAGCTGATCA

>989_S19_L001_R1_001.fastq_233_3a_5
CCCCCGCTGTGGGTATGGTGGTGGCGCACGTCTTGCGGTTGCCCCAGACCTTGTTTGACATAATAGCCGG
GGCCCATTGGGGCATCTTGGCAGGCCTAGCCTATTACTCCATGCAGGGCAATTGGGCTAAGGTCGCTATC
ATCATGGTTATGTTTTCGGGGGTCGATGCCACCACATACGCCACCGGTAGCAGTGCAGCTCATACCGCCT
TCTCTTTTACCAAACTTTTTAGTGTAGGCGCCAACCAGAAACTGCAGCTGATTA

>989_S19_L001_R1_001.fastq_234_3a_5
CCCCCGCTGTGGGTATGGTGGTGGCGCACGTCTTGCGGTTGCCCCAGACCTTGTTTGACATAATAGCCGG
GGCCCATTGGGGCATCTTGGCAGGCCTAGCCTATTATTCCATGCAGGGCAACTGGGCTAAGGTCGCTATC
ATCATGGTTATGTTTTCGGGGGTCGATGCCACCACATACACCACCGGTAGCAGTGCAGCTCATACCGCCT
TCTCTTTTGCCAAACTTTTTAGTGTAGGCGCCAACCAGAAACTGCAGCTGATTA

>989_S19_L001_R1_001.fastq_235_3a_5
CCCCCGCTGTGGGTATGGTGGTAGCGCACGTCCTGCGGCTGCCCCAGACCTTGTTCGACATACTGGCCGG
GGCCCATTGGGGCATCTTAGCGGGCCTAGCCTATTATTCCATGCAGGGCAACTGGGCTAAGGTCGCTATC
ATCATGGTTATGTTCTCAGGGGTCGATGCCACAACACACATCACCGGTGGCTCTGCAGCTCGGAGTGTCA
GCGGGTTTACTGGACTTTTTAATGTGGGCGCCAGACAGAACCTGCAGCTGATCA

>989_S19_L001_R1_001.fastq_236_3a_5
CCCCCGCTGTGGGTATGGTAGTGGCGCACGTCTTGCGGTTGCCCCAGACCTTGTTTGACATAATAGCCGG
GGCCCATTGGGGCATCTTGGCAGGCCTAGCCTATTACTCCATGCAGGGCAATTGGGCTAAGGTCGCTATC
ATCATGGTTATGTTTTCGGGGGTCGATGCCACCACACACACCACCGGTAGCAGTGCAGCTCATACCGCCT
TCTCTTTTGCCAAACTTTTTAGTGTAGGCGCCAACCAGAAACTGCAGCTGGTTA

>989_S19_L001_R1_001.fastq_237_3a_5
CCCCCGCTGTGGGTATGGTGGTGGCGCACGTCTTGCGGTTGCCCCAGACCTTGTTTGACATAATAGCCGG
GGCCCATTGGGGCATCTTGGCAGGCCTAGCCTATTACTCCATGCAGGGCAATTGGGCTAAGGTCGCTATC
ATCATGGTTATGTTTTCGGGGGTCGATGCCACCACACACACCACCGGTAGCAGTGCAGCTCATGCCGCCT
TCTCTTTTGCCAAACTTTTTAGTGTAGGCGCCAACCAGAAACTGCAGCTGGTTA

>989_S19_L001_R1_001.fastq_238_3a_5
CCCCCGCTGTGGGTATGGTGGTGGCGCACGTCTTGCGGTTGCCCCAGACCTTGTTTGACATAATAGCCGG
GGCCCATTGGGGCATCTTGGCAGGCCTAGCCTATTACTCCATGCAGGGCAATTGGGCTAAGGTCGCTATC
ATCATGGTTATGTTTTCGGGGGTCGATGCCACCACACACACCACCGGTAGCAGTGCAGCTCATACCGCCT
TCTCTTTTGCCAAACTTTTTAGTGTAGGCGCCAACCAGAAACTGCAGTTGATTA

>989_S19_L001_R1_001.fastq_239_3a_5
CCCCCGCTGTGGGTATGGTGGTGGCGCACGTCTTGCGGTTGCCCCAGACCTTGTTTGACATAATAGCCGG
GGCCCATTGGGGCATCTTGGCAGGCCTAGCCTATTACTCCATGCAGGGCAATTGGGCTAAGGTCGCTATC
ATCATGGTTATGTTTTCGGGGGTCGATGCCACAACACACATCACCGGTGGCTCTGCAGCTCGGAGTGTCA
GCGGGTTTACTGGACTTTTTAATGTGGGTGCCAGACAGAACCTGCAGCTGATCA

>989_S19_L001_R1_001.fastq_240_3a_5
CCCCCGCTGTGGGTATGGTGGTGGCGCACGTCTCGCGGTTGCCCCAGACCTTGTTTGACATAATAGCCGG
GGCCCATTGGGGCATCTTGGCAGGCCTAGCCTATTACTCCATGCAGGGCAATTGGGCTAAGGTCGCTATC
ATCATGGTTATGTTTTCGGGGGTCGATGCCACCACACACACCACCGGTAGCAGTGCAGCTCATACCGCCT
TCTCTTTTGCCAAACTTTTTAGTGTAGGCGCCAACCAGAAACTGCAGCTGGTTA

>989_S19_L001_R1_001.fastq_241_3a_5
CCCCCGCTGTGGGTATGGTGGTGGCGCACGTCTTGCGGTTGCCCCAGACCTTGTTTGACATAATAGCCGG
GGCCCATTGGGGCATCTTGGCAGGCCTAGCCTATTACTCCATGCAGGGCAATTGGGCTAAGGTCGCTATC
ATCATGGTTATGTTTTCGGGGGTCGATGCCACCACACACACCACCGGTAGCAGTGCAGCTCATACCGCCT
TCTCTTTTGCCAAACTTTTTAGTGTAGGCGCCAACCAGAAATTGCAGCTGATTA

>989_S19_L001_R1_001.fastq_242_3a_5
CCCCCGCTGTGGGTATGGTGGTAGCGCACGTCCTGCGGCTGCCCCAGACCTTGTTCGACATACTGGCCGG
GGCCCATTGGGGCATCTTAGCGGGCCTAGCCTATTATTCCATGCAGGGCAACTGGGCTAAGGTCGCTATC
ATCATGGTTATGTTCTCAGGGGTCGATGCCACAACACACATCACCGGTGGCTCTGCAGCTCGGAGTGTCA
GCGGGTTTACTGGACTTTTTAATGTAGGTGCCAGACAGAACCTGCAGCTGATCA

>989_S19_L001_R1_001.fastq_243_3a_5
CCCCCGCTGTGGGTATGGTGGTGGCGCACGTCTTGCGGTTGCCCCAGACCTTGTTTGACATAATAGCCGG
GGCCCATTGGGGCATCTTGGCAGGCCTAGCCTATTACTCCATGCAGGGCAATTGGGCTAAGGTCGCTGTC
ATCATGGTTATGTTTTCGGGGGTCGATGCCACCACACACACCACCGGTAGCAGTGCAGCTCATACCGCCT
TCTCTTTTGCCAAACTTTTTAGTGTAGGCGCCAACCAGAAACTGCAGCTGGTTA

>989_S19_L001_R1_001.fastq_244_3a_5
CCCCCGCTGTGGGTATGGTGGTGGCGCACGTCTTGCGGTTGCCCCAGACCTTGTTTGACATAATAGCCGG
GGCCTATTGGGGCATCTTGGCAGGCCTAGCCTATTACTCCATGCAGGGCAATTGGGCTAAGGTCGCTATC
ATCATGGTTATGTTTTCGGGGGTCGATGCCACCACACACACCACCGGTAGCAGTGCAGCTCATACCGCCT
TCTCTTTTGCCAAACTTTTTAGTGTAGGCGCCAACCAGAAACTGCAGCTGGTTA

>989_S19_L001_R1_001.fastq_246_3a_5
CCCCCGCTGTGGGTATGGTGGTGGCGCACGTCTTGCGGTTGCCCCAGACCTTGTTTGACATAATAGCCGG
GGCCCATTGGGGCATCTTGGCAGGCCTAGCCTACTACTCCATGCAGGGCAATTGGGCTAAGGTCGCTATC
ATCATGGTTATGTTTTCGGGGGTCGATGCCACCACACACACCACCGGTAGCAGTGCAGCTCATACCGCCT
TCTCTTTTGCCAAACTTTTTAGTGTAGGCGCCAACCAGAAACTGCAGCTGGTTA

>989_S19_L001_R1_001.fastq_247_3a_5
CCCCCGCTGTGGGTATGGTGGTGGCGCACGTCTTGCGGTTGCCCCAGACCTTGTTTGACATAATAGCCGG
GGCCCATTGGGGCATCCTGGCAGGCCTAGCCTATTACTCCATGCAGGGCAATTGGGCTAAGGTCGCTATC
ATCATGGTTATGTTTTCGGGGGTCGATGCCACCACACACACCACCGGTAGCAGTGCAGCTCATACCGCCT
TCTCTTTTGCCAAACTTTTTAGTGTAGGCGCCAACCAGAAACTGCAGCTGATTA

>989_S19_L001_R1_001.fastq_248_3a_5
CCCCCGCTGTGGGTATGGTGGTGGCGCACGTCTTGCGGTTGCCCCAGACCTTGTTTGACATAATAGCCGG
GGCCCATTGGGGCATCTTGGCAGGCCTAGCCTATTACTCCATGCAGGGCAATTGGGCTAAGGTCGCTATC
ATCATGGTTATGTTTTCGGGGGTCGATGCCACCACATACACCACCGGTAGCAGTGCAGCTCATACCGCCT
TCTCTTTTGCCAAGCTTTTTAGTGTAGGCGCCAACCAGAAACTGCAGCTGATTA

>989_S19_L001_R1_001.fastq_249_3a_5
CCCCCGCTGTGGGTATGGTGGTGGCGCACGTCTTGCGGTTGCCCCAGACCTTGTTTGACATAATAGCCGG
GGCCCATTGGGGCATCTTGGCAGGCCTAGCCTATTACTCCATGCAGGGCAATTGGGCTAAGGTCGCTATC
ATCATGGTTATGTTTTCGGGGGTCGATGCCACCACATACACCACCGGTAGCAGTGCAGCTCATACCGCCT
TCTCTTTTGCCAAACTTTTTAGTGTGGGCGCCAACCAGAAACTGCAGCTGATTA

>989_S19_L001_R1_001.fastq_250_3a_5
CCCCCGCTGTGGGTATGGTGGTGGCGCACGTCTTGCGGTTGCCCCAGACCTTGTTTGACATAATAGCCGG
GGCCCATTGGGGCATCTTGGCAGGCCTAGCCTATTACTCCATGCAGGGCAATTGGGCCAAGGTCGCTATC
ATCATGGTTATGTTTTCGGGGGTCGATGCCACCACACACACCACCGGTAGCAGTGCAGCTCATACCGCCT
TCTCTTTTGCCAAACTTTTTAGTGTAGGCGCCAACCAGAAACTGCAGCTGATTA

>989_S19_L001_R1_001.fastq_251_3a_5
CCCCCGCTGTGGGTATGGTGGTGGCGCACGTCTTGCGGTTGCCCCAGACCTTGTTTGACATAATAGCCGG
GGCCCATTGGGGCATCTTGGCAGGCCTAGCCTATTACTCCATGCAGGGCAATTGGGCTAAGGTCGCTATC
ATCATGGTTATGTTTCCGGGGGTCGATGCCACCACACACACCACCGGTAGCAGTGCAGCTCATACCGCCT
TCTCTTTTGCCAAACTTTTTAGTGTAGGCGCCAACCAGAAACTGCAGCTGATTA

>989_S19_L001_R1_001.fastq_252_3a_5
CCCCCGCTGTGGGTATGGTGGTGGCGCACGTCTTGCGGTTGCCCCAGACCTTGTTTGACATAATAGCCGG
GGCCCATTGGGGCATCTTGGCAGGCCTAGCCTATTACTCCATGCAGGGCAATTGGGCTAAGGTCGCTATC
ATCATGGTTATGTTTTCGGGGGTCGATGCCACCACACACACCACCGGTAGCAGTGCAGCTCATACCGCCT
TCTCCTTTGCCAAACTTTTTAGTGTAGGCGCCAACCAGAAACTGCAGCTGATTA

>989_S19_L001_R1_001.fastq_253_3a_5
CCCCCGCTGTGGGTATGGTGGTGGCGCACGTCTTGCGGTTGCCCCAGACCTTGTTTGACATAATAGCCGG
GGCCCATTGGGGCATCTTGGCAGGCCTAGCCTATTACTCCATGCGGGGCAATTGGGCTAAGGTCGCTATC
ATCATGGTTATGTTTTCGGGGGTCGATGCCACCACACACACCACCGGTAGCAGTGCAGCTCATACCGCCT
TCTCTTTTGCCAAACTTTTTAGTGTAGGCGCCAACCAGAAACTGCAGCTGATTA

>989_S19_L001_R1_001.fastq_254_3a_5
CCCCCGCTGTGGGTATGGTGGTGGCGCACGTCTTGCGGTTGCCCCAGACCTTGTTTGACATAATAGCCGG
GGCCCATTGGGGCATCTTGGCAGGCCTAGCCTATTACTCCATGCAGGGCAATTGGGCTAAGGTCGCTATC
ATCATGGTTATGTTTTCGGGGGCCGATGCCACCACACACACCACCGGTAGCAGTGCAGCTCATACCGCCT
TCTCTTTTGCCAAACTTTTTAGTGTAGGCGCCAACCAGAAACTGCAGCTGGTTA

>989_S19_L001_R1_001.fastq_255_3a_5
CCCCCGCTGTGGGTATGGTGGTGGCGCACGTCTTGCGGTTGCCCCAGACCTTGTTTGACATAATAGCCGG
GGCCCATTGGGGCATCTTGGCAGGCCTAGCCTATTACTCCATGCAGGGCAATTGGGCTAAGGTCGCTATC
ATCATGGTTATGTTTTCGGGGGTCGATGCCACCACATACACCACCGGTAGCAGTGCAGCTCATACCGCCT
TCTCTCTTGCCAAACTTTTTAGTGTAGGCGCCAACCAGAAACTGCAGCTGATTA

>989_S19_L001_R1_001.fastq_256_3a_5
CCCCCGCTGTGGGTATGGTGGTGGCGCACGTCTTGCGGTTGCCCCAGACCTTGTTTGACATAATAGCCGG
GGCCCATTGGGGCATCTTGGCAGGCCTAGCCTATTACTCCATGCAGGGCAATTGGGCTAAGGTCGCTATC
ATCATGGTTATGTTTTCGGGGGTCGATGCCACCACACACACCACCGGTAGCAGTGCAGCTCATACCGCCT
TCTCTTTTGCCAATCTTTTTAGTGTAGGCGCCAACCAGAAACTGCAGCTGATTA

>989_S19_L001_R1_001.fastq_257_3a_5
CCCCCGCTGTGGGTATGGTGGTGGCGCACATCTTGCGGTTGCCCCAGACCTTGTTTGACATAATAGCCGG
GGCCCATTGGGGCATCTTGGCAGGCCTAGCCTATTACTCCATGCAGGGCAATTGGGCTAAGGTCGCTATC
ATCATGGTTATGTTTTCGGGGGTCGATGCCACCACACACACCACCGGTAGCAGTGCAGCTCATACCGCCT
TCTCTTTTGCCAAACTTTTTAGTGTAGGCGCCAACCAGAAACTGCAGCTGATTA

>989_S19_L001_R1_001.fastq_258_3a_5
CCCCCGCTGTGGGTATGGTGGTAGCGCACGTCCTGCGGCTGCCCCAGACCTTGTTCGACATACTGGCCGG
GGCCCATTGGGGCATCTTAGCGGGCCTAGCCTATTATTCCATGCAGGGCAACTGGGCTAAGGTCGCTATC
ATCATGGTTATGTTTTCGGGGGTCGATGCCACCACGCACACCACCGGTAGCAGTGCAGCTCATACCGCCT
TCTCTTTTGCCAAACTTTTTAGTGTAGGCGCCAACCAGAAACTGCAGCTGGTTA

>989_S19_L001_R1_001.fastq_259_3a_5
CCCCCGCTGTGGGTATGGTGGTGGCGCACGTCTTGCGGTTGCCCCAGACCTTGTTTGACATAATAGCCGG
GGCCCATTGGGGCATCTTGGCAGGCCTAGCCTATTACTCCATGCAGGGCAATTGGGCTAAGGTCGCTATC
ATCATGGTTATGTTTTCGGGGGCCGATGCCACCACACACACCACCGGTAGCAGTGCAGCTCATACCGCCT
TCTCTTTTGCCAAACTTTTTAGTGTAGGCGCCAACCAGAAACTGCAGCTGATTA

>989_S19_L001_R1_001.fastq_260_3a_5
CCCCCGCCGTGGGTATGGTGGTGGCGCACGTCTTGCGGTTGCCCCAGACCTTGTTTGACATAATAGCCGG
GGCCCATTGGGGCATCTTGGCAGGCCTAGCCTATTACTCCATGCAGGGCAATTGGGCTAAGGTCGCTATC
ATCATGGTTATGTTTTCGGGGGTCGATGCCACCACATACACCACCGGTAGCAGTGCAGCTCATACCGCCT
TCTCTTTTGCCAAACTTTTTAGTGTAGGCGCCAACCAGAAACTGCAGCTGATTA

>989_S19_L001_R1_001.fastq_261_3a_5
CCCCCGCTGTGGGTATGGTGGTGGCGCACGTCTTGCGGTTGCCCCAGACCTTGTTTGACATAATAGCCGG
GGCCCATTGGGGCATCTTGGCAGGCCTAGCCTATTACTCCATGCGGGGCAATTGGGCTAAGGTCGCTATC
ATCATGGTTATGTTTTCGGGGGTCGATGCCACCACATACACCACCGGTAGCAGTGCAGCTCATACCGCCT
TCTCTTTTGCCAAACTTTTTAGTGTAGGCGCCAACCAGAAACTGCAGCTGATTA

>989_S19_L001_R1_001.fastq_262_3a_5
CCCCCGCTGTGGGTATGGTGGTAGCGCACGTCCTGCGGCTGCCCCAGACCTTGTTCGACATACTGGCCGG
GGCCCATTGGGGCATCTTAGCGGGCCTAGCCTATTATTCCATGCAGGGCAACTGGGCTAAGGTCGCTATC
ATCATGGTTATGTTCTCAGGGGTCGATGCCACAACACACATCACCGGTGGCTCTGCAGCTCGGAGTGTCA
GCGGGTTTACTGGACTTTTTAATGTGGGTGCCAGACAGAACCTACAGCTGATCA

>989_S19_L001_R1_001.fastq_263_3a_5
CCCCCGCTGTGGGTATGGTGGTAGCGCACGTCCTGCGGCTGCCCCAGACCTTGTTCGACATACTGGCCGG
GGCCCATTGGGGCATCTTAGCGGGCCTAGCCTATTATTCCATGCAGGGCAACTGGGCTAAGGTCGCTATC
ATCATGGTTATGTTCTCAGGGGTCGATGCCACAACACACATCACCGGTAGCAGTGCAGCTCATACCGCCT
TCTCTTTTACCAAACTTTTTAGTGTAGGCGCCAACCAGAAACTGCAGCTGATTA

>989_S19_L001_R1_001.fastq_264_3a_5
CCCCCGCTGTGGGTATGGTGGTGGCGCACGTCTTGCGGTTGCCCCAGACCTTGTTTGACATAATAGCCGG
GGCCCATTGGGGCATCTTGGCAGGCCTAGCCTATTACTCCATGCAGGGCAATTGGGCTAAGGTCACTATC
ATCATGGTTATGTTTTCGGGGGTCGATGCCACCACATACACCACCGGTAGCAGTGCAGCTCATACCGCCT
TCTCTTTTGCCAAACTTTTTAGTGTAGGCGCCAACCAGAAACTGCAGCTGATTA

>989_S19_L001_R1_001.fastq_265_3a_5
CCCCCGCTGTGGGTATGGTGGTAGCGCACGTCCTGCGGCTGCCCCAGACCTTGTTCGACATACTGGCCGG
GGCCCATTGGGGCATCTTAGCGGGCCTGGCCTATTATTCCATGCAGGGCAACTGGGCTAAGGTCGCTATC
ATCATGGTTATGTTCTCAGGGGTCGATGCCACAACACACATCACCGGTGGCTCTGCAGCTCGGAGTGTCA
GCGGGTTTACTGGACTTTTTAATGTGGGTGCCAGACAGAACCTGCAGCTGATCA

>989_S19_L001_R1_001.fastq_266_3a_5
CCCCCGCTGTGGGTATGGTGGTGGCGCACGTCTTGCGGTTGCCCCAGACCTTGTTTGACATAATAGCCGG
GGCCCATTGGGGCATCTTGGCAGGCCTAGCCTATTACTCCATGCAGGGCAATTGGGCTAAGGTCGCTATC
ATCATGGTTATGTTTTCGGGGGTCGATGCCACCACACACACCACCGGTAGCAGTGCAGCTCATACCGCCT
TCTCTTTTGCCAAACCTTTTAGTGTAGGCGCCAACCAGAAACTGCAGCTGATTA

>989_S19_L001_R1_001.fastq_267_3a_5
CCCCCGCTGTGGGTATGGTGGTGGCGCACGTCTTGCGGCTGCCCCAGACCTTGTTTGACATAATAGCCGG
GGCCCATTGGGGCATCTTGGCAGGCCTAGCCTATTACTCCATGCAGGGCAATTGGGCTAAGGTCGCTATC
ATCATGGTTATGTTTTCGGGGGTCGATGCCACCACACACACCACCGGTAGCAGTGCAGCTCATACCGCCT
TCTCTTTTGCCAAACTTTTTAGTGTAGGCGCCAACCAGAAACTGCAGCTGATTA

>989_S19_L001_R1_001.fastq_268_3a_5
CCCCCGCTGTGGGTATGGTGGTGGCGCACGTCTTGCGGTTGCCCCAGACCTTGTTTGACATAATAGCCGG
GGCCCATTGGGGCATCTTGGCAGGCCTAGCCTATTACTCCATGCAGGGCAATTGGGCTAAGGTCGCTATC
ATCATGGTTATGTTTTCGGGGGCCGATGCCACCACATACACCACCGGTAGCAGTGCAGCTCATACCGCCT
TCTCTTTTGCCAAACTTTTTAGTGTAGGCGCCAACCAGAAACTGCAGCTGATTA

>989_S19_L001_R1_001.fastq_269_3a_5
CCCCCGCTGTGGGTATGGTGGTGGCGCACGTCTTGCGGTTGCCCCAGACCTTGTTTGACATAATAGCCGG
GGCCCATTGGGGTATCTTGGCAGGCCTAGCCTATTACTCCATGCAGGGCAATTGGGCTAAGGTCGCTATC
ATCATGGTTATGTTTTCGGGGGTCGATGCCACCACATACACCACCGGTAGCAGTGCAGCTCATACCGCCT
TCTCTTTTGCCAAACTTTTTAGTGTAGGCGCCAACCAGAAACTGCAGCTGATTA

>989_S19_L001_R1_001.fastq_270_3a_5
CCCCCGCTGTGGGTATGGTGGTGGCGCACGTCTTGCGGTTGCCCCAGACCTTGTTTGACATAATAGCCGG
GGCCCATTGGGGCATCTTGGCAGGCCTAGCCTATTACTCCATGCAGGGCAATTGGGCTAAGGTCGCTATC
ATCATGGTTATGTTTTCGGGGGTCGATGCCACCACACACACCACCGGTAGCAGTGCAGCTCATACCGCCT
TCTCTTTTGCCAAACTTCTTAGTGTAGGCGCCAACCAGAAACTGCAGCTGGTTA

>989_S19_L001_R1_001.fastq_271_3a_5
CCCCCGCTGTGGGTATGGTGGTGGCGCACGTCTTGCGGTTGCCCCAGACCTTGTTTGACATAATAGCCGG
GGCCCATTGGGGCATCTTGGCAGGCCTAGCCTATTACTCCATGCAGGGCAATCGGGCTAAGGTCGCTATC
ATCATGGTTATGTTTTCGGGGGTCGATGCCACCACACACACCACCGGTAGCAGTGCAGCTCATACCGCCT
TCTCTTTTGCCAAACTTTTTAGTGTAGGCGCCAACCAGAAACTGCAGCTGATTA

>989_S19_L001_R1_001.fastq_272_3a_5
CCCCCGCTGTGGGTATGGTGGTGGCGCACGTCTTGCGGTTGCCCCAGACCTTGTTTGACATAATAGCCGG
GGCCCATTGGGGCACCTTGGCAGGCCTAGCCTATTACTCCATGCAGGGCAATTGGGCTAAGGTCGCTATC
ATCATGGTTATGTTTTCGGGGGTCGATGCCACCACACACACCACCGGTAGCAGTGCAGCTCATACCGCCT
TCTCTTTTGCCAAACTTTTTAGTGTAGGCGCCAACCAGAAACTGCAGCTGATTA

>989_S19_L001_R1_001.fastq_273_3a_5
CCCCCGCTGTGGGTATGGTGGTGGCGCACGTCTTGCGGTTGCCCCAGGCCTTGTTTGACATAATAGCCGG
GGCCCATTGGGGCATCTTGGCAGGCCTAGCCTATTACTCCATGCAGGGCAATTGGGCTAAGGTCGCTATC
ATCATGGTTATGTTTTCGGGGGTCGATGCCACCACACACACCACCGGTAGCAGTGCAGCTCATACCGCCT
TCTCTTTTGCCAAACTTTTTAGTGTAGGCGCCAACCAGAAACTGCAGCTGATTA

>989_S19_L001_R1_001.fastq_274_3a_5
CCCCCGCTGTGGGTATGGTGGTGGCGCACGTCTTGCGGTTGCCCCAGACCTTGTTTGACATAATAGCCGG
GGCCCATTGGGGCATCTTGGCAGGCCTAGCCTATTACTCCATGCAGGGCAATTGGGCTAAGGTCGCTATC
ATCATGGTTATGTTTTCGGGGGTCGATGCCACCACACACGCCACCGGTAGCAGTGCAGCTCATACCGCCT
TCTCTTTTGCCAAACTTTTTAGTGTAGGCGCCAACCAGAAACTGCAGCTGATTA

>989_S19_L001_R1_001.fastq_275_3a_5
CCCCCGCTGTGGGTATGGTGGTGGCGCACGTCTTGCGATTGCCCCAGACCTTGTTTGACATAATAGCCGG
GGCCCATTGGGGCATCTTGGCAGGCCTAGCCTATTACTCCATGCAGGGCAATTGGGCTAAGGTCGCTATC
ATCATGGTTATGTTTTCGGGGGTCGATGCCACCACACACACCACCGGTAGCAGTGCAGCTCATACCGCCT
TCTCTTTTGCCAAACTTTTTAGTGTAGGCGCCAACCAGAAACTGCAGCTGGTTA

>989_S19_L001_R1_001.fastq_276_3a_5
CCCCCGCTGTGGGTATGGTGGTAGCGCACGTCCTGCGGCTGCCCCAGACCTTGTTCGACATACTGGCCGG
GGCCCATTGGGGCATCTTAGCGGGCCTAGCCTATTATTCCATGCAGGGCAATTGGGCTAAGGTCGCTATC
ATCATGGTTATGTTTTCGGGGGTCGATGCCACCACATACACCACCGGTAGCAGTGCAGCTCATACCGCCT
TCTCTTTTGCCAAACTTTTTAGTGTAGGCGCCAACCAGAAACTGCAGCTGGTTA

>989_S19_L001_R1_001.fastq_277_3a_5
CCCCCGCTGTGGGTATGGTGGTAGCGCACGTCCTGCGGCTGCCCCAGACCTTGTTCGACATAATAGCCGG
GGCCCATTGGGGCATCTTGGCAGGCCTAGCCTATTACTCCATGCAGGGCAATTGGGCTAAGGTCGCTATC
ATCATGGTTATGTTTTCGGGGGTCGATGCCACCACATACACCACCGGTAGCAGTGCAGCTCATACCGCCT
TCTCTTTTACCAAACTTTTTAGTGTAGGCGCCAACCAGAAACTGCAGCTGATTA

>989_S19_L001_R1_001.fastq_278_3a_5
CCCCCGCTGTGGGTATGGTGGTGGCGCACGTCTTGCGGTTGCCCCAGACCTTGTTTGACATAATAGCCGG
GGCCCATTGGGGCATCTTGGCAGGCCTAGCCTATTACTCCATGCAGGGCAATTGGGCTAAGGTCGCTATC
ATCATGGTTATGTTTTCGGGGGTCGATGCCACCACACACACCACCGGTAGCAGTGCAGCTCATACCGCCT
TCTCTTTTGCCAAACTTTTTAGTGTAGGCGCCAACCAGAAACTGCAGCTGGTTG

>989_S19_L001_R1_001.fastq_279_3a_5
CCCCCGCTGTGGGTATGGTGGTGGCGCACGTCTTGCGGTTGCCCCAGACCTTGTTTGACATAATAGCCGG
GGCCCATTGGGGCATCTTGGCAGGCCTAGCCTATTACTCCATGCAGGGCAATTGGGCTAAGGTCGCTATC
ATCATGGTTATGTTTTCGGGGGTCGATGCCACCACACACACCACCGGTAGCAGTGCAGCTCATACCGCCT
TCTCTTTTGCCAAACTTTTTAGTGTAGGCGCCAACCAAAAACTGCAGCTGATTA

>989_S19_L001_R1_001.fastq_280_3a_5
CCCCCGCTGTGGGTATGGTGGTGGCGCACGTCTTGCGGTTGCCCCAGACCTTGTTTGACATAATAGCCGG
GGCCCATTGGGGCATCTTGGCAGGCCTAGCCTATTACTCCATGCAGGGCAATTGGGCTAAGGTCGCTATC
ATCATGGTTATGTTTTCGGGGGTCGATGCCACCACACACACCACCGGTAGTAGTGCAGCTCATACCGCCT
TCTCTTTTGCCAAACTTTTTAGTGTAGGCGCCAACCAGAAACTGCAGCTGGTTA

>989_S19_L001_R1_001.fastq_281_3a_5
CCCCCACTGTGGGTATGGTGGTGGCGCACGTCTTGCGGTTGCCCCAGACCTTGTTTGACATAATAGCCGG
GGCCCATTGGGGCATCTTGGCAGGCCTAGCCTATTACTCCATGCAGGGCAATTGGGCTAAGGTCGCTATC
ATCATGGTTATGTTTTCGGGGGTCGATGCCACCACACACACCACCGGTAGCAGTGCAGCTCATACCGCCT
TCTCTTTTGCCAAACTTTTTAGTGTAGGCGCCAACCAGAAACTGCAGCTGGTTA

>989_S19_L001_R1_001.fastq_282_3a_5
CCCCCGCTGTGGGTATGGTGGTGGCGCACGTCTTGCGGTTACCCCAGACCTTGTTTGACATAATAGCCGG
GGCACATTGGGGCATCTTGGCAGGCCTAGCCTATTACTCCATGCAGGGCAATTGGGCTAAGGTCGCTATC
ATCATGGTTATGTTTTCGGGGGTCGATGCCACCACACACACCACCGGTAGCAGTGCAGCTCATACCGCCT
TCTCTTTTGCCAAACTTTTTAGTGTAGGCGCCAACCAGAAACTGCAGCTGATTA

>989_S19_L001_R1_001.fastq_283_3a_5
CCCCCGCTGTGGGTATGGTGGTGGCGCACGTCTTGCGGTTGCCCCAGACCTTGTTTGACATAATAGCCGG
GGCCCATTGGGGCATCTTGGCAGGCCTAGCCTATTACTCCGTGCAGGGCAATTGGGCTAAGGTCGCTATC
ATCATGGTTATGTTTTCGGGGGTCGATGCCACCACACACACCACCGGTAGCAGTGCAGCTCATACCGCCT
TCTCTTTTGCCAAACTTTTTAGTGTAGGCGCCAACCAGAAACTGCAGCTGGTTA

>989_S19_L001_R1_001.fastq_284_3a_5
CCCCCGCTGTGGGTATGGTGGTAGCGCACGTCCTGCGGCTGCCCCAGACCTTGTTCGACATACTGGCCGG
GGCCCATTGGGGCATCTTAGCGGGCCTAGCCTATTATTCCATGCAGGGCAACTGGGCTAAGGTCGCTATC
ATCATGGTTATGTTCTCAGGGGTCGATGCCACAACACACATCACCGGTGGCTCTGCAGCTCGGAGTGCCA
GCGGGTTTACTGGACTTTTTAATGTGGGTGCCAGACAGAACCTGCAGCTGATCA

>989_S19_L001_R1_001.fastq_285_3a_5
CCCCCGCTGTGGGTATGGTGGTGGCGCACGTCTTGCGGTTGCCCCAGACCTTGTTTGACATAATAGCCGG
GGCCCATTGGGGCATCTTGGCAGGCCTAGCCTATTACTCCATGCAGGGCAATTGGGCTAAGGTCGCTATC
ATCATGGTTATGTTTTCGGGGGTCGATGCCGCCACACACACCACCGGTAGCAGTGCAGCTCATACCGCCT
TCTCTTTTGCCAAACTTTTTAGTGTAGGCGCCAACCAGAAACTGCAGCTGATTA

>989_S19_L001_R1_001.fastq_286_3a_5
CCCCCGCTGTGGGTATGGTGGTGGCGCACGTCTTGCGGTTGCCCCAGACCTTGTTTGACATAATAGCCGG
GGCCCATTGGGGCATCTTGGCAGGCCTAGCCTATTACTCCATGCAGGGCAATTGGGCTAAGGTCGCTATC
ATCATGGTTATGTTTTCGGGGGTCGATGCTACCACATACACCACCGGTAGCAGTGCAGCTCATACCGCCT
TCTCTTTTGCCAAACTTTTTAGTGTAGGCGCCAACCAGAAACTGCAGCTGATTA

>989_S19_L001_R1_001.fastq_287_3a_5
CCCCCGCTGTGGGTATGGTGGTGGCGCACGTCTTGCGGTTGCCCCAGACCTTGTTTGACATAATAGCCGG
GGCCCATTGGGGCATCTTGGCAGGCCTAGCCTATTACTCCATGCAGGGCAATTGGGCTAAGGTCGCTATC
ATCATGGTTATGTTTTCGGGGGTCGATGCCACCACACACACCACCGGTAGCAGTGCAGCTCATACCGCCT
TCTCTTTTACCAAACTTTTTAGTGTAGGCGCCAACCAGAAACTGCAGCTGATCA

>989_S19_L001_R1_001.fastq_288_3a_5
CCCCCGCTGTGGGTATGGTGGTAGCGCACGTCCTGCGGCTGCCCCAGACCTTGTTCGACATACTGGCCGG
GGCCCATTGGGGCATCTTAGCGGGCTTAGCCTATTATTCCATGCAGGGCAACTGGGCTAAGGTCGCTATC
ATCATGGTTATGTTCTCAGGGGTCGATGCCACAACACACATCACCGGTGGCTCTGCAGCTCGGAGTGTCA
GCGGGTTTACTGGACTTTTTAATGTGGGTGCCAGACAGAACCTGCAGCTGATCA

>989_S19_L001_R1_001.fastq_289_3a_5
CCCCCGCTGTGGGTATGGTGGTGGCGCACGTCTTGCGGTTGCCCCAGACCTTGTTTGACATAATAGCCGG
GGCCCATTGGGGCATCTTGGCAGGCCTAGCCTATTACCCCATGCAGGGCAATTGGGCTAAGGTCGCTATC
ATCATGGTTATGTTTTCGGGGGTCGATGCCACCACACACACCACCGGTAGCAGTGCAGCTCATACCGCCT
TCTCTTTTGCCAAACTTTTTAGTGTAGGCGCCAACCAGAAACTGCAGCTGGTTA

>989_S19_L001_R1_001.fastq_290_3a_5
CCCCCGCTGTGGGTATGGTGGTGGCGCACGTCTTGCGGTTGCCCCAGACCTTGTTTGACATAATAGCTGG
GGCCCATTGGGGCATCTTGGCAGGCCTAGCCTATTACTCCATGCAGGGCAATTGGGCTAAGGTCGCTATC
ATCATGGTTATGTTTTCGGGGGTCGATGCCACCACACACACCACCGGTAGCAGTGCAGCTCATACCGCCT
TCTCTTTTACCAAACTTTTTAGTGTAGGCGCCAACCAGAAACTGCAGCTGATTA

>989_S19_L001_R1_001.fastq_291_3a_5
CCCCCGCTGTGGGTATGGTGGTGGCGCACGTCTTGCGGTTGCCCCAGACCTTGTTTGACATAATAGCCGG
GGCCCATTGGGGCATCTTGGCAGGCCTAGCCTATTACTCCATGCAGGGCAATCGGGCTAAGGTCGCTATC
ATCATGGTTATGTTTTCGGGGGTCGATGCCACCACACACACCACCGGTAGCAGTGCAGCTCATACCGCCT
TCTCTTTTGCCAAACTTTTTAGTGTAGGCGCCAACCAGAAACTGCAGCTGGTTA

>989_S19_L001_R1_001.fastq_292_3a_5
CCCCCGCTGTGGGTATGGTGGTAGCGCACGTCCTGCGGCTGCCCCAGACCTTGTTCGACATACTGGCCGG
GGCCCATTGGGGCATCTTAGCGGGCCTAGCCTATTATTCCATGCAGGGCAACTGGGCTAAGGTCGCTATC
ATCATGGTTATGTTCTCAGGGGTCGATGCTACAACACACATCACCGGTGGCTCTGCAGCTCGGAGTGTCA
GCGGGTTTACTGGACTTTTTAATGTGGGTGCCAGACAGAACCTGCAGCTGATCA

>989_S19_L001_R1_001.fastq_293_3a_5
CCCCCGCTGTGGGTATGGTGGTGGCGCACGTCTTGCGGTTGCCCCAGACCTTGTTTGACATAATAGCCGG
GGCCCATTGGGGCATCTTGGCAGGCCTAGCCTATTACTCCATGCAGGGCAATTGGGCTAAGGTCGCTATC
ATCATGGTTATGTTTTCGGGGGTCGATGCCACCACACACACCACCGGTAGCAGTGCAGCTCATACCGCCT
TCTCTTTTGCCAAACTTTTTAGTGTAGGCGCCAACCAGAAGCTGCAGCTGATTA

>989_S19_L001_R1_001.fastq_294_3a_5
CCCCCGCTGTGGGTATGGTGGTGGCGCACGTCTTGCGGTTGCCCCAGACCTTGTTTGACATAATAGCCGG
GGCCCATTGGGGCATCTTGGCAGGCCTAGCCTATTACTCCATGCAGGGCAATTGGGCTAAGGTCGCTATC
ATCATGGTTATGTTTTCGGGGGTCGATGCCACCACACACACCACCGGTAGCAGTGCAGCTCATACCGCCT
TCTCTTCTGCCAAACTTTTTAGTGTAGGCGCCAACCAGAAACTGCAGCTGGTTA

>989_S19_L001_R1_001.fastq_295_3a_5
CCCCCGCTGTGGGTATGGTGGTGGCGCACGTCTTGCGGTTGCCCCAGACCTTGTTTGACATAATAGCCGG
GGCCCATTGGGGCATCTTGGCAGGCCTAGCCTATTACTCCATGCAGGGCAATTGGGCTAAGGTCGCTATC
ATCATGGTTATGTTTTCGGGGGTCGATGCCACCACATACACCACCGGTAGCAGTGCAGCTCATACCGCCT
TCTCTTTTGCCAAACTTTTTAGTGTAGGCGCCAACCAAAAACTGCAGCTGATTA

>989_S19_L001_R1_001.fastq_296_3a_5
CCCCCGCTGTGGGTATGGTGGTGGCGCACGTCTTGCGGTTGCCCCAGACCTTGTTTGACATAATAGCCGA
GGCCCATTGGGGCATCTTGGCAGGCCTAGCCTATTACTCCATGCAGGGCAATTGGGCTAAGGTCGCTATC
ATCATGGTTATGTTTTCGGGGGTCGATGCCACCACACACACCACCGGTAGCAGTGCAGCTCATACCGCCT
TCTCTTTTGCCAAACTTTTTAGTGTAGGCGCCAACCAGAAACTGCAGCTGGTTA

>989_S19_L001_R1_001.fastq_297_3a_5
CCCCCGCTGTGGGTACGGTGGTGGCGCACGTCTTGCGGTTGCCCCAGACCTTGTTTGACATAATAGCCGG
GGCCCATTGGGGCATCTTGGCAGGCCTAGCCTATTACTCCATGCAGGGCAATTGGGCTAAGGTCGCTATC
ATCATGGTTATGTTTTCGGGGGTCGATGCCACCACACACACCACCGGTAGCAGTGCAGCTCATACCGCCT
TCTCTTTTGCCAAACTTTTTAGTGTAGGCGCCAACCAGAAACTGCAGCTGGTTA
